# Supplementary material for: Quantitative Fitness Analysis Shows That NMD Proteins and Many Other Protein Complexes Suppress or Enhance Distinct Telomere Cap Defects
Source: PLoS Genet. 2011 Apr 7;7(4):e1001362. doi: 10.1371/journal.pgen.1001362 (PMC3072368; doi:10.1371/journal.pgen.1001362)
Supplement: Table S7 — ROD output. Robot log files, metadata and image analysis data are stored in the ROD database, then exported in this format for further analysis. These are text files compressed in. zip format: http://research.ncl.ac.uk/colonyzer/AddinallQFA/RODOutput.zip. See http://research.ncl.ac.uk/colonyzer/AddinallQFA for detailed description of column contents. (131.84 MB ZIP) [file pgen.1001362.s011.zip]

Archive with 3 entries (3 files):
- cSGA.txt
- CDC131.txt
- YKU70.txt
