# Supplementary material for: Quantitative Fitness Analysis Shows That NMD Proteins and Many Other Protein Complexes Suppress or Enhance Distinct Telomere Cap Defects
Source: PLoS Genet. 2011 Apr 7;7(4):e1001362. doi: 10.1371/journal.pgen.1001362 (PMC3072368; doi:10.1371/journal.pgen.1001362)
Supplement: Table S8 — Logistic data file. ROD output data is subjected to logistic modelling and exported in this format for further analysis. These are text files compressed in .zip format: http://research.ncl.ac.uk/colonyzer/AddinallQFA/Logistic.zip. See http://research.ncl.ac.uk/colonyzer/AddinallQFA for detailed description of column contents. (30.13 MB ZIP) [file pgen.1001362.s012.zip]

Archive with 24 entries (24 files):
- Adam_cdc13-1_SDLV2_REP4_Logistic.txt
- Adam_cdc13-1_SDLV2_REP3_Logistic.txt
- Adam_cdc13-1_SDLV2_REP2_Logistic.txt
- Adam_cdc13-1_SDLV2_REP1_Logistic.txt
- cSGA_v3r4_Logistic.txt
- cSGA_v3r3_Logistic.txt
- cSGA_v3r2_Logistic.txt
- cSGA_v2_r4_Logistic.txt
- cSGA_v3_r1_Logistic.txt
- cSGA_v2_r3_Logistic.txt
- cSGA_v2_r1_Logistic.txt
- cSGA_v2_r2_Logistic.txt
- yku70_v3_R4_steve_Logistic.txt
- Yku70_v2_R4_Steve_Logistic.txt
- yku70_v3_R2_steve_Logistic.txt
- Yku70_v2_R2_Steve_Logistic.txt
- Yku70_v2_R3_Steve_Logistic.txt
- yku70_v2_R1_Steve_Logistic.txt
- yku70_v3_R1_steve_Logistic.txt
- yku70_v3_R3_steve_Logistic.txt
- Adam_cdc13-1_SDLV3_REP4_Logistic.txt
- Adam_cdc13-1_SDLV3_REP3_Logistic.txt
- Adam_cdc13-1_SDLV3_REP2_Logistic.txt
- Adam_cdc13-1_SDLV3_REP1_Logistic.txt
