# Supplementary material for: Quantitative Fitness Analysis Shows That NMD Proteins and Many Other Protein Complexes Suppress or Enhance Distinct Telomere Cap Defects
Source: PLoS Genet. 2011 Apr 7;7(4):e1001362. doi: 10.1371/journal.pgen.1001362 (PMC3072368; doi:10.1371/journal.pgen.1001362)
Supplement: Table S8 — Logistic data file. ROD output data is subjected to logistic modelling and exported in this format for further analysis. These are text files compressed in .zip format: http://research.ncl.ac.uk/colonyzer/AddinallQFA/Logistic.zip. See http://research.ncl.ac.uk/colonyzer/AddinallQFA for detailed description of column contents. (30.13 MB ZIP) [file pgen.1001362.s012.zip › Adam_cdc13-1_SDLV2_REP4_Logistic.txt]

Barcode	Row	Col	ORF	Treatments	Medium	Screen.Name	Plate.Number	Area.G.0.	Area.r	Area.K	Area.Error	Greyscale.G.0.	Greyscale.r	Greyscale.K	Greyscale.Error	Trimmed.G.0.	Trimmed.r	Trimmed.K	Trimmed.Error	X.Offset	Y.Offset	Xdim	Ydim	R	G	B	Edge.Length	Pixels.on.Edge
DLR00014934	1	1	YOR202W	20	SD/MSG -ARG -HIS -LEU -LYS +Canavanine +G418 +Hygromycin +Thialysine	Adam_cdc13-1_SDLV2_REP4	8	11	2.19457408657	7866.65550213	1089.81294733	254	2.37729537403	595680.997952	36689.1776122	43	2.90736155976	586485.998215	36067.548653	315	213	136	136	154	158	137	416	37
DLR00014934	1	2	YOR202W	20	SD/MSG -ARG -HIS -LEU -LYS +Canavanine +G418 +Hygromycin +Thialysine	Adam_cdc13-1_SDLV2_REP4	8	11	2.56658245807	7221.73848821	149.474929174	254	2.64324213826	566895.999182	9469.80266199	43	3.1936624712	552433.998824	8547.18903381	453	221	136	136	157	161	142	44	0
DLR00014934	1	3	YOR202W	20	SD/MSG -ARG -HIS -LEU -LYS +Canavanine +G418 +Hygromycin +Thialysine	Adam_cdc13-1_SDLV2_REP4	8	11	2.57183593948	7361.69348635	72.459624428	254	2.70037551955	583600.999283	9294.5833599	43	3.26746627022	568566.998916	8866.03295014	597	221	136	136	164	169	149	160	0
DLR00014934	1	4	YOR202W	20	SD/MSG -ARG -HIS -LEU -LYS +Canavanine +G418 +Hygromycin +Thialysine	Adam_cdc13-1_SDLV2_REP4	8	11	2.51870658101	7943.14826509	45.0717798328	254	2.65461387788	587990.999353	8205.22782503	43	3.22383759135	573822.998973	7504.34254339	729	219	136	136	163	167	147	231	0
DLR00014934	1	5	YOR202W	20	SD/MSG -ARG -HIS -LEU -LYS +Canavanine +G418 +Hygromycin +Thialysine	Adam_cdc13-1_SDLV2_REP4	8	11	2.63254203647	8103.86580811	72.2104862286	254	2.76512725133	618516.999339	8191.7183037	43	3.34897115508	606399.999151	8293.16184994	867	217	136	136	164	169	148	222	0
DLR00014934	1	6	YOR202W	20	SD/MSG -ARG -HIS -LEU -LYS +Canavanine +G418 +Hygromycin +Thialysine	Adam_cdc13-1_SDLV2_REP4	8	11	2.44079222809	7231.95814267	47.3027306034	254	2.62759442468	567477.999153	7728.65873929	43	3.19020360992	554523.998814	7530.9150729	998	222	136	136	165	170	150	314	0
DLR00014934	1	7	YOR202W	20	SD/MSG -ARG -HIS -LEU -LYS +Canavanine +G418 +Hygromycin +Thialysine	Adam_cdc13-1_SDLV2_REP4	8	11	2.58195447375	8092.65089918	74.6293866231	254	2.71211324312	618812.999147	8438.6700664	43	3.28443069254	607005.998943	8488.17761231	1138	216	136	136	165	170	148	315	0
DLR00014934	1	8	YOR202W	20	SD/MSG -ARG -HIS -LEU -LYS +Canavanine +G418 +Hygromycin +Thialysine	Adam_cdc13-1_SDLV2_REP4	8	11	2.34265601382	7243.72693166	43.1780938461	254	2.48986894226	536240.998337	7959.18551133	43	3.03478420324	525553.99814	7454.63172778	1273	217	136	136	161	167	147	415	0
DLR00014934	1	9	YOR202W	20	SD/MSG -ARG -HIS -LEU -LYS +Canavanine +G418 +Hygromycin +Thialysine	Adam_cdc13-1_SDLV2_REP4	8	11	2.68466031131	7961.3287513	74.1968878937	254	2.81242462187	630863.999488	8304.57355201	43	3.40705537716	620208.999214	8284.71119273	1414	218	136	136	163	169	146	365	0
DLR00014934	1	10	YOR202W	20	SD/MSG -ARG -HIS -LEU -LYS +Canavanine +G418 +Hygromycin +Thialysine	Adam_cdc13-1_SDLV2_REP4	8	11	2.5738234864	7716.28401988	176.34585598	254	2.72165025128	622095.999392	9322.06214997	43	3.30186830186	610560.999029	8856.45308682	1546	218	136	136	162	168	147	399	0
DLR00014934	1	11	YOR202W	20	SD/MSG -ARG -HIS -LEU -LYS +Canavanine +G418 +Hygromycin +Thialysine	Adam_cdc13-1_SDLV2_REP4	8	11	2.76350747422	8947.54901598	102.468605178	254	2.91854471555	708066.999051	8600.15366689	43	3.53984354182	698915.998978	8830.77116955	1686	219	136	136	161	167	143	393	0
DLR00014934	1	12	YOR202W	20	SD/MSG -ARG -HIS -LEU -LYS +Canavanine +G418 +Hygromycin +Thialysine	Adam_cdc13-1_SDLV2_REP4	8	11	2.59686021619	7990.06093783	58.4440533912	254	2.76341769168	636473.999478	8234.48469621	43	3.3485402376	625341.999228	8295.61942419	1815	218	136	136	162	168	145	398	0
DLR00014934	1	13	YOR202W	20	SD/MSG -ARG -HIS -LEU -LYS +Canavanine +G418 +Hygromycin +Thialysine	Adam_cdc13-1_SDLV2_REP4	8	11	2.74166965891	8208.19780584	75.3175773695	254	2.86946267643	648461.998647	8637.04874313	43	3.47499847527	637873.998739	8912.35946705	1961	214	136	136	163	168	145	389	1
DLR00014934	1	14	YOR202W	20	SD/MSG -ARG -HIS -LEU -LYS +Canavanine +G418 +Hygromycin +Thialysine	Adam_cdc13-1_SDLV2_REP4	8	11	2.44418812211	6588.02594201	44.910912703	254	2.59146840425	532592.998976	8004.98334942	43	3.15138084848	518885.998672	7486.2400586	2092	223	136	136	160	166	145	466	0
DLR00014934	1	15	YOR202W	20	SD/MSG -ARG -HIS -LEU -LYS +Canavanine +G418 +Hygromycin +Thialysine	Adam_cdc13-1_SDLV2_REP4	8	11	2.78419846614	8834.79687157	68.6535141642	254	2.90398615086	701860.998897	8976.89090487	43	3.52182674033	691283.998944	9464.64721398	2230	216	136	136	163	168	146	393	0
DLR00014934	1	16	YOR202W	20	SD/MSG -ARG -HIS -LEU -LYS +Canavanine +G418 +Hygromycin +Thialysine	Adam_cdc13-1_SDLV2_REP4	8	11	2.66792905988	8278.09385381	50.4259630494	254	2.79588916867	646655.99969	8489.82251183	43	3.39448963597	634709.999463	8272.06122666	2364	216	136	136	162	167	145	396	0
DLR00014934	1	17	YOR202W	20	SD/MSG -ARG -HIS -LEU -LYS +Canavanine +G418 +Hygromycin +Thialysine	Adam_cdc13-1_SDLV2_REP4	8	11	2.71898109516	8439.88869126	66.8661037677	254	2.81407901815	656691.999359	8857.82176436	43	3.41637802782	646646.999251	9036.86041369	2505	219	136	136	161	166	145	425	0
DLR00014934	1	18	YOR202W	20	SD/MSG -ARG -HIS -LEU -LYS +Canavanine +G418 +Hygromycin +Thialysine	Adam_cdc13-1_SDLV2_REP4	8	11	2.77048036204	8106.25031272	68.475146556	254	2.84889103567	628944.999212	8397.0844349	43	3.45747194192	618158.999118	8452.28324125	2636	219	136	136	160	165	144	370	0
DLR00014934	1	19	YOR202W	20	SD/MSG -ARG -HIS -LEU -LYS +Canavanine +G418 +Hygromycin +Thialysine	Adam_cdc13-1_SDLV2_REP4	8	11	2.72144977027	8474.89339678	58.7102701454	254	2.7942576119	666961.999235	9435.77995744	43	3.38780942147	656779.999132	9735.89551342	2775	219	136	136	161	166	146	442	0
DLR00014934	1	20	YOR202W	20	SD/MSG -ARG -HIS -LEU -LYS +Canavanine +G418 +Hygromycin +Thialysine	Adam_cdc13-1_SDLV2_REP4	8	11	2.67457486541	8298.21944955	56.1956231655	254	2.82781017532	671247.999478	9166.48632105	43	3.43144863315	661604.999271	9524.43500073	2908	221	136	136	161	166	147	444	1
DLR00014934	1	21	YOR202W	20	SD/MSG -ARG -HIS -LEU -LYS +Canavanine +G418 +Hygromycin +Thialysine	Adam_cdc13-1_SDLV2_REP4	8	11	2.92666357421	8990.54534291	75.4794053594	254	2.9872165933	747318.997359	10878.7788477	43	3.61570060194	737306.997628	11614.3751492	3051	219	136	136	161	166	146	310	0
DLR00014934	1	22	YOR202W	20	SD/MSG -ARG -HIS -LEU -LYS +Canavanine +G418 +Hygromycin +Thialysine	Adam_cdc13-1_SDLV2_REP4	8	11	2.67878502543	8054.94299292	71.9567336043	254	2.80377593625	673186.999261	10326.2086726	43	3.39316800713	661572.998985	10648.6771734	3176	220	136	136	157	161	143	231	0
DLR00014934	1	23	YOR202W	20	SD/MSG -ARG -HIS -LEU -LYS +Canavanine +G418 +Hygromycin +Thialysine	Adam_cdc13-1_SDLV2_REP4	8	11	2.66393002058	9035.78760213	124.400174804	254	2.74280277471	748856.999116	11448.4533437	43	3.32004711215	739009.99885	11985.5692043	3319	221	136	136	152	156	138	174	0
DLR00014934	1	24	YOR202W	20	SD/MSG -ARG -HIS -LEU -LYS +Canavanine +G418 +Hygromycin +Thialysine	Adam_cdc13-1_SDLV2_REP4	8	11	2.55212589775	8354.62705648	132.446748301	254	2.64429547176	633793.999099	10393.3036215	43	3.20007097656	622286.998659	9278.45376009	3448	231	136	136	145	150	130	38	3
DLR00014934	2	1	YOR202W	20	SD/MSG -ARG -HIS -LEU -LYS +Canavanine +G418 +Hygromycin +Thialysine	Adam_cdc13-1_SDLV2_REP4	8	11	2.4038897118	7591.6941606	81.6362876714	254	2.56503242099	619223.998574	9320.65859551	43	3.11329642514	607235.998508	9205.63553684	324	361	136	136	154	158	137	135	0
DLR00014934	2	2	YKL187C	20	SD/MSG -ARG -HIS -LEU -LYS +Canavanine +G418 +Hygromycin +Thialysine	Adam_cdc13-1_SDLV2_REP4	8	11	2.88923159709	10014.2393251	132.607651043	254	3.00201118066	937146.998416	13161.9036993	43	3.63534442621	932847.998649	15082.3178108	458	360	136	136	167	170	147	733	0
DLR00014934	2	3	YKR059W	20	SD/MSG -ARG -HIS -LEU -LYS +Canavanine +G418 +Hygromycin +Thialysine	Adam_cdc13-1_SDLV2_REP4	8	11	2.58335842433	8116.14067076	45.8141467077	254	2.7680942668	717228.999517	9789.47554407	43	3.35904548551	708222.999222	9902.21372951	593	358	136	136	165	169	146	681	0
DLR00014934	2	4	YKL185W	20	SD/MSG -ARG -HIS -LEU -LYS +Canavanine +G418 +Hygromycin +Thialysine	Adam_cdc13-1_SDLV2_REP4	8	11	2.66744581423	8319.847118	79.7298874537	254	2.78371866651	726983.999537	10222.2055018	43	3.37609281786	718882.999232	10376.1783556	726	361	136	136	166	170	149	736	0
DLR00014934	2	5	YKR058W	20	SD/MSG -ARG -HIS -LEU -LYS +Canavanine +G418 +Hygromycin +Thialysine	Adam_cdc13-1_SDLV2_REP4	8	11	2.64838165239	8892.53685862	58.8991708783	254	2.79161720565	772104.999545	9416.84625672	43	3.38352038627	765453.99928	9935.86680092	863	360	136	136	166	170	147	779	0
DLR00014934	2	6	YKL184W	20	SD/MSG -ARG -HIS -LEU -LYS +Canavanine +G418 +Hygromycin +Thialysine	Adam_cdc13-1_SDLV2_REP4	8	11	0	11	23.7792758283	254	12	29131.2	2790.48372863	43	0.5	1938.6	217.365258801	1018	343	136	136	109	124	122	3	0
DLR00014934	2	7	YKR057W	20	SD/MSG -ARG -HIS -LEU -LYS +Canavanine +G418 +Hygromycin +Thialysine	Adam_cdc13-1_SDLV2_REP4	8	11	1.96004346839	6299.6492551	61.695488692	254	2.14140745258	491127.999759	6467.0358243	43	2.59171062984	478978.999087	5254.44354565	1138	361	136	136	159	165	143	669	0
DLR00014934	2	8	YKL183W	20	SD/MSG -ARG -HIS -LEU -LYS +Canavanine +G418 +Hygromycin +Thialysine	Adam_cdc13-1_SDLV2_REP4	8	11	2.76392853742	9202.93645325	67.5565318387	254	2.89572568882	830572.999641	10240.8581236	43	3.50890986127	824936.999458	11028.0727485	1272	363	136	136	168	172	148	863	0
DLR00014934	2	9	YKR056W	20	SD/MSG -ARG -HIS -LEU -LYS +Canavanine +G418 +Hygromycin +Thialysine	Adam_cdc13-1_SDLV2_REP4	8	11	2.74086124254	8824.9806466	43.1761248054	254	2.882838744	776010.999948	9157.58274274	43	3.49441289379	769319.999668	9016.88545471	1409	360	136	136	164	169	144	778	0
DLR00014934	2	10	YKL179C	20	SD/MSG -ARG -HIS -LEU -LYS +Canavanine +G418 +Hygromycin +Thialysine	Adam_cdc13-1_SDLV2_REP4	8	11	2.82998389604	8914.92542016	68.8579240849	254	2.93869492633	791537.999632	8817.10625076	43	3.56501235143	785297.999493	9401.08136661	1546	360	136	136	162	167	142	750	0
DLR00014934	2	11	YKR055W	20	SD/MSG -ARG -HIS -LEU -LYS +Canavanine +G418 +Hygromycin +Thialysine	Adam_cdc13-1_SDLV2_REP4	8	11	1.93540106822	5377.74067922	35.4176661273	254	2.11874467387	381645.997283	7581.28977048	43	2.70707154593	333778.5	5173.1226988	1681	361	136	136	141	151	133	512	0
DLR00014934	2	12	YKL178C	20	SD/MSG -ARG -HIS -LEU -LYS +Canavanine +G418 +Hygromycin +Thialysine	Adam_cdc13-1_SDLV2_REP4	8	11	2.79423909687	9100.55596923	75.4939094351	254	2.9156314985	859673.999143	10909.0036167	43	3.53364071065	854152.999198	12550.902979	1814	358	136	136	167	171	147	886	0
DLR00014934	2	13	YKR054C	20	SD/MSG -ARG -HIS -LEU -LYS +Canavanine +G418 +Hygromycin +Thialysine	Adam_cdc13-1_SDLV2_REP4	8	11	2.30259414905	6051.31103742	24.1698623482	254	2.55224276458	529827.998857	7314.8365545	43	3.1132061389	518527.998488	6834.99626078	1951	362	136	136	159	165	141	788	0
DLR00014934	2	14	YKL177W	20	SD/MSG -ARG -HIS -LEU -LYS +Canavanine +G418 +Hygromycin +Thialysine	Adam_cdc13-1_SDLV2_REP4	8	11	2.79001949002	8656.32983065	63.8526572463	254	2.91395914585	807314.999275	9479.24677077	43	3.53521541901	800864.999286	10915.3035223	2088	362	136	136	164	169	144	843	0
DLR00014934	2	15	YKR053C	20	SD/MSG -ARG -HIS -LEU -LYS +Canavanine +G418 +Hygromycin +Thialysine	Adam_cdc13-1_SDLV2_REP4	8	11	2.60822044676	8945.27791254	36.5867930049	254	2.75230451654	797060.999065	10264.7575563	43	3.34772449042	791264.999011	11340.3160856	2227	362	136	136	161	166	143	924	0
DLR00014934	2	16	YKL176C	20	SD/MSG -ARG -HIS -LEU -LYS +Canavanine +G418 +Hygromycin +Thialysine	Adam_cdc13-1_SDLV2_REP4	8	11	2.26130547859	6902.73166469	35.0123040953	254	2.44334133508	579282.996962	8757.78474787	43	3.0100257543	575492.997598	9274.54421337	2363	363	136	136	157	163	144	1460	0
DLR00014934	2	17	YKR052C	20	SD/MSG -ARG -HIS -LEU -LYS +Canavanine +G418 +Hygromycin +Thialysine	Adam_cdc13-1_SDLV2_REP4	8	11	2.55179798315	7504.18061137	40.0075443741	254	2.66278783027	676782.998453	10893.2296577	43	3.24769574193	668217.99857	11691.314185	2496	359	136	136	161	167	145	908	0
DLR00014934	2	18	YKL175W	20	SD/MSG -ARG -HIS -LEU -LYS +Canavanine +G418 +Hygromycin +Thialysine	Adam_cdc13-1_SDLV2_REP4	8	11	2.87955567665	9341.81083388	68.5671786918	254	2.94877672507	850048.999034	11197.272712	43	3.58358684716	844909.999084	12619.2266538	2635	359	136	136	163	168	144	902	0
DLR00014934	2	19	YKR051W	20	SD/MSG -ARG -HIS -LEU -LYS +Canavanine +G418 +Hygromycin +Thialysine	Adam_cdc13-1_SDLV2_REP4	8	11	2.52332836965	6999.22839146	30.7144790666	254	2.67840934554	626923.99897	9822.27528157	43	3.26910035969	617157.998868	9969.21677471	2772	360	136	136	160	165	144	995	0
DLR00014934	2	20	YKL174C	20	SD/MSG -ARG -HIS -LEU -LYS +Canavanine +G418 +Hygromycin +Thialysine	Adam_cdc13-1_SDLV2_REP4	8	11	2.69600233823	8210.19346662	52.5507693153	254	2.83604934167	764534.999018	11475.9855471	43	3.44773535323	757841.999012	12480.406896	2909	358	136	136	162	167	146	1027	0
DLR00014934	2	21	YKR050W	20	SD/MSG -ARG -HIS -LEU -LYS +Canavanine +G418 +Hygromycin +Thialysine	Adam_cdc13-1_SDLV2_REP4	8	11	2.48985303636	7247.16190005	60.6556868495	254	2.655056465	649561.998492	11921.7504446	43	3.23940496859	643112.998514	11939.5507281	3045	360	136	136	155	160	141	1066	0
DLR00014934	2	22	YKL171W	20	SD/MSG -ARG -HIS -LEU -LYS +Canavanine +G418 +Hygromycin +Thialysine	Adam_cdc13-1_SDLV2_REP4	8	11	2.79447036228	9154.34782132	97.4995332457	254	2.89659787371	885109.99898	14584.6461477	43	3.51648413196	879110.99903	15589.8483816	3180	363	136	136	157	161	140	933	0
DLR00014934	2	23	YKR049C	20	SD/MSG -ARG -HIS -LEU -LYS +Canavanine +G418 +Hygromycin +Thialysine	Adam_cdc13-1_SDLV2_REP4	8	11	2.798817668	9185.37206361	98.3410624645	254	2.91995358475	903026.999039	13867.2730328	43	3.53525563452	895766.999034	14637.1501418	3315	360	136	136	154	158	136	643	0
DLR00014934	2	24	YOR202W	20	SD/MSG -ARG -HIS -LEU -LYS +Canavanine +G418 +Hygromycin +Thialysine	Adam_cdc13-1_SDLV2_REP4	8	11	2.41480546413	9383.02899719	152.80048578	254	2.63935638513	836199.998604	12117.5870366	43	3.2008690771	830002.998401	11721.7931632	3449	362	136	136	149	153	132	324	0
DLR00014934	3	1	YOR202W	20	SD/MSG -ARG -HIS -LEU -LYS +Canavanine +G418 +Hygromycin +Thialysine	Adam_cdc13-1_SDLV2_REP4	8	11	2.61839384764	9753.53022283	115.615779528	254	2.76628910635	845168.998903	12152.3280789	43	3.34603544742	839608.998798	13498.7835391	329	494	136	136	161	164	142	345	0
DLR00014934	3	2	YJR117W	20	SD/MSG -ARG -HIS -LEU -LYS +Canavanine +G418 +Hygromycin +Thialysine	Adam_cdc13-1_SDLV2_REP4	8	11	2.45067814826	7535.21350148	56.9389164543	254	2.65650145675	667028.999165	8850.22694237	43	3.23057225814	658754.998861	8616.66240664	458	491	136	136	164	167	142	759	0
DLR00014934	3	3	YKL073W	20	SD/MSG -ARG -HIS -LEU -LYS +Canavanine +G418 +Hygromycin +Thialysine	Adam_cdc13-1_SDLV2_REP4	8	11	1.90145919381	5445.79071346	34.0372223745	254	2.14636250825	434280.998698	8341.45829531	43	2.60792148987	422426.998314	7080.9097572	596	495	136	136	157	162	142	797	0
DLR00014934	3	4	YJR116W	20	SD/MSG -ARG -HIS -LEU -LYS +Canavanine +G418 +Hygromycin +Thialysine	Adam_cdc13-1_SDLV2_REP4	8	11	2.49889052709	7640.54497632	42.8931128531	254	2.69387967553	674185.999189	10121.7782541	43	3.27939966789	664382.998966	9661.25783582	730	496	136	136	166	170	147	834	0
DLR00014934	3	5	YKL072W	20	SD/MSG -ARG -HIS -LEU -LYS +Canavanine +G418 +Hygromycin +Thialysine	Adam_cdc13-1_SDLV2_REP4	8	11	2.92986532342	9405.47961115	90.7249632987	254	3.04310299338	876967.998671	10137.8615212	43	3.68404296107	871216.998719	11298.6494449	868	499	136	136	172	176	150	840	0
DLR00014934	3	6	YJR115W	20	SD/MSG -ARG -HIS -LEU -LYS +Canavanine +G418 +Hygromycin +Thialysine	Adam_cdc13-1_SDLV2_REP4	8	11	2.23749786025	6247.13809182	29.5080323092	254	2.47620031759	532889.997865	8223.96699462	43	3.02510612848	522577.997901	8197.17643735	1006	501	136	136	163	168	146	925	0
DLR00014934	3	7	YKL071W	20	SD/MSG -ARG -HIS -LEU -LYS +Canavanine +G418 +Hygromycin +Thialysine	Adam_cdc13-1_SDLV2_REP4	8	11	2.73076898729	7647.64812314	50.0900689473	254	2.85690775166	713219.999584	9312.66481819	43	3.46030857477	703863.99944	9865.4296744	1136	495	136	136	171	175	150	821	0
DLR00014934	3	8	YJR111C	20	SD/MSG -ARG -HIS -LEU -LYS +Canavanine +G418 +Hygromycin +Thialysine	Adam_cdc13-1_SDLV2_REP4	8	11	2.41910172388	6277.33650206	41.2975205008	254	2.61610406496	565188.99893	9194.01832017	43	3.18476820741	554507.998642	8860.19589395	1273	498	136	136	165	170	147	879	0
DLR00014934	3	9	YKL070W	20	SD/MSG -ARG -HIS -LEU -LYS +Canavanine +G418 +Hygromycin +Thialysine	Adam_cdc13-1_SDLV2_REP4	8	11	2.73047469093	8375.11358272	49.7198341196	254	2.88415690572	757349.999774	10374.2768665	43	3.50027185172	750827.999512	10274.0926488	1411	495	136	136	166	170	145	825	0
DLR00014934	3	10	YJR110W	20	SD/MSG -ARG -HIS -LEU -LYS +Canavanine +G418 +Hygromycin +Thialysine	Adam_cdc13-1_SDLV2_REP4	8	11	2.52275991223	6197.67305676	29.1894793588	254	2.7380359009	563172.999932	8027.20001105	43	3.32213469541	553262.999434	7191.63294161	1542	499	136	136	164	169	144	810	4
DLR00014934	3	11	YKL069W	20	SD/MSG -ARG -HIS -LEU -LYS +Canavanine +G418 +Hygromycin +Thialysine	Adam_cdc13-1_SDLV2_REP4	8	11	2.28487504948	7557.6610451	39.5336645502	254	2.42133542972	669422.996188	10812.0292373	43	2.98665252	663103.997213	11508.261502	1690	495	136	136	162	167	144	1114	0
DLR00014934	3	12	YJR109C	20	SD/MSG -ARG -HIS -LEU -LYS +Canavanine +G418 +Hygromycin +Thialysine	Adam_cdc13-1_SDLV2_REP4	8	11	0.5	367.2	39.5950859311	254	11.3196882471	30700.8	2767.63164069	43	0.5	3289.5	351.146871575	1813	485	136	136	106	121	118	17	0
DLR00014934	3	13	YKL068W	20	SD/MSG -ARG -HIS -LEU -LYS +Canavanine +G418 +Hygromycin +Thialysine	Adam_cdc13-1_SDLV2_REP4	8	11	2.2343630697	7175.08960019	41.897368549	254	2.42057868951	608445.996132	10835.0641682	43	2.98380851754	602120.997078	11550.7221904	1959	499	136	136	158	164	141	998	0
DLR00014934	3	14	YJR108W	20	SD/MSG -ARG -HIS -LEU -LYS +Canavanine +G418 +Hygromycin +Thialysine	Adam_cdc13-1_SDLV2_REP4	8	11	2.5963168607	7720.28147583	32.7181036581	254	2.79275218296	723385.999501	9801.00767227	43	3.39214659355	716461.99931	10445.2427149	2086	495	136	136	166	170	146	945	0
DLR00014934	3	15	YKL067W	20	SD/MSG -ARG -HIS -LEU -LYS +Canavanine +G418 +Hygromycin +Thialysine	Adam_cdc13-1_SDLV2_REP4	8	11	2.80714695159	8138.80278628	67.4227588207	254	2.94837143111	784752.998553	10863.2102072	43	3.58209040279	779544.998694	12339.8189466	2233	491	136	136	166	171	146	1040	0
DLR00014934	3	16	YJR107W	20	SD/MSG -ARG -HIS -LEU -LYS +Canavanine +G418 +Hygromycin +Thialysine	Adam_cdc13-1_SDLV2_REP4	8	11	2.679931474	7413.59186522	51.3320987289	254	2.84756180443	701389.999355	9654.04269542	43	3.4598448431	693858.999266	10597.5131213	2360	494	136	136	165	170	145	914	0
DLR00014934	3	17	YKL066W	20	SD/MSG -ARG -HIS -LEU -LYS +Canavanine +G418 +Hygromycin +Thialysine	Adam_cdc13-1_SDLV2_REP4	8	11	3.10058466757	9258.18849287	95.6595849385	254	3.14063363097	901419.99683	10858.1248966	43	3.8062989655	896928.996614	12295.767287	2505	494	136	136	168	172	146	955	0
DLR00014934	3	18	YJR106W	20	SD/MSG -ARG -HIS -LEU -LYS +Canavanine +G418 +Hygromycin +Thialysine	Adam_cdc13-1_SDLV2_REP4	8	11	2.64086165382	6985.82300471	40.5758597758	254	2.79101010276	655673.999279	9798.78367134	43	3.3993206109	647620.999131	10429.5138443	2635	495	136	136	164	169	146	952	0
DLR00014934	3	19	YKL065C	20	SD/MSG -ARG -HIS -LEU -LYS +Canavanine +G418 +Hygromycin +Thialysine	Adam_cdc13-1_SDLV2_REP4	8	11	2.93752046983	8521.86538048	69.8015281267	254	2.96989965444	772405.99949	9692.83495466	43	3.61297541566	765904.999334	10401.5806341	2777	496	136	136	161	165	143	893	0
DLR00014934	3	20	YJR103W	20	SD/MSG -ARG -HIS -LEU -LYS +Canavanine +G418 +Hygromycin +Thialysine	Adam_cdc13-1_SDLV2_REP4	8	11	2.71531947567	7255.89221855	54.1288030516	254	2.82785085847	686336.998729	11977.9628237	43	3.4449988983	679217.998781	12560.6718536	2909	497	136	136	162	167	145	1175	0
DLR00014934	3	21	YKL064W	20	SD/MSG -ARG -HIS -LEU -LYS +Canavanine +G418 +Hygromycin +Thialysine	Adam_cdc13-1_SDLV2_REP4	8	11	3.1242622774	9336.63488586	103.752163533	254	3.09824796901	922822.996159	14526.1239566	43	3.76363138993	917982.996066	16004.1954672	3046	495	136	136	163	167	145	950	0
DLR00014934	3	22	YJR100C	20	SD/MSG -ARG -HIS -LEU -LYS +Canavanine +G418 +Hygromycin +Thialysine	Adam_cdc13-1_SDLV2_REP4	8	11	2.56426888115	7292.31948157	90.0961414849	254	2.70219183922	685742.998605	13298.4642024	43	3.2898767518	677883.998575	13352.8549465	3176	496	136	136	153	158	139	1065	0
DLR00014934	3	23	YKL063C	20	SD/MSG -ARG -HIS -LEU -LYS +Canavanine +G418 +Hygromycin +Thialysine	Adam_cdc13-1_SDLV2_REP4	8	11	3.0811145399	9637.67678514	147.610827315	254	3.11778125609	1043151.99657	16551.0964584	43	3.77198956767	1036111.99699	18066.0161366	3320	495	136	136	158	162	139	703	0
DLR00014934	3	24	YOR202W	20	SD/MSG -ARG -HIS -LEU -LYS +Canavanine +G418 +Hygromycin +Thialysine	Adam_cdc13-1_SDLV2_REP4	8	11	2.72527305179	10280.7453829	159.53691786	254	2.90140895945	1038655.99948	13324.8159366	43	3.49519906897	1033653.99929	14353.329878	3448	496	136	136	155	158	134	486	0
DLR00014934	4	1	YOR202W	20	SD/MSG -ARG -HIS -LEU -LYS +Canavanine +G418 +Hygromycin +Thialysine	Adam_cdc13-1_SDLV2_REP4	8	11	2.60884781485	10131.5182094	140.543022887	254	2.76082807612	908447.998637	14038.6544884	43	3.33961919694	903791.998684	15978.5687217	322	629	136	136	163	167	144	418	0
DLR00014934	4	2	YKL205W	20	SD/MSG -ARG -HIS -LEU -LYS +Canavanine +G418 +Hygromycin +Thialysine	Adam_cdc13-1_SDLV2_REP4	8	11	2.6935823683	8398.52938681	71.7838927213	254	2.85909018976	821888.998879	12197.0616943	43	3.4636889479	814322.998929	13338.3565141	456	629	136	136	170	173	150	812	0
DLR00014934	4	3	YKR076W	20	SD/MSG -ARG -HIS -LEU -LYS +Canavanine +G418 +Hygromycin +Thialysine	Adam_cdc13-1_SDLV2_REP4	8	11	2.53783617013	7722.0123264	63.9502355906	254	2.70571939931	711500.998833	12149.2617968	43	3.29199763212	704315.998729	12281.7854851	593	627	136	136	168	171	149	1006	0
DLR00014934	4	4	YKL204W	20	SD/MSG -ARG -HIS -LEU -LYS +Canavanine +G418 +Hygromycin +Thialysine	Adam_cdc13-1_SDLV2_REP4	8	11	0.5	975.6	98.6008112652	254	9.14069365865	42549.3	4166.07858064	43	0.625316272722	23420.8174979	2121.5354047	712	619	136	136	116	130	122	18	0
DLR00014934	4	5	YKR074W	20	SD/MSG -ARG -HIS -LEU -LYS +Canavanine +G418 +Hygromycin +Thialysine	Adam_cdc13-1_SDLV2_REP4	8	11	2.21539618416	5856.61764766	41.601497215	254	2.38969007257	507145.996601	9374.50865929	43	3.01375582175	448128.510458	6285.28803917	861	628	136	136	163	168	147	1106	0
DLR00014934	4	6	YKL202W	20	SD/MSG -ARG -HIS -LEU -LYS +Canavanine +G418 +Hygromycin +Thialysine	Adam_cdc13-1_SDLV2_REP4	8	11	2.47169445745	6685.6688424	33.8605278568	254	2.68954135967	621074.999015	9346.29931279	43	3.26629585554	609158.99889	9497.10136753	1001	632	136	136	169	174	150	838	0
DLR00014934	4	7	YKR072C	20	SD/MSG -ARG -HIS -LEU -LYS +Canavanine +G418 +Hygromycin +Thialysine	Adam_cdc13-1_SDLV2_REP4	8	11	2.37485381591	6745.26401104	27.8514641149	254	2.60371684439	605657.99869	8971.94620428	43	3.17247808217	595431.998539	8777.02399952	1133	629	136	136	167	171	148	917	0
DLR00014934	4	8	YKL201C	20	SD/MSG -ARG -HIS -LEU -LYS +Canavanine +G418 +Hygromycin +Thialysine	Adam_cdc13-1_SDLV2_REP4	8	11	2.6708316788	7183.35959893	45.0915824241	254	2.81122561003	658095.999571	9480.65922708	43	3.408892152	648465.999324	9651.75498879	1268	632	136	136	167	171	146	719	0
DLR00014934	4	9	YKR070W	20	SD/MSG -ARG -HIS -LEU -LYS +Canavanine +G418 +Hygromycin +Thialysine	Adam_cdc13-1_SDLV2_REP4	8	11	2.55170985615	6339.87876393	39.270713866	254	2.72170630228	572436.999636	9494.34268811	43	3.30375184124	563250.999151	8699.93166387	1410	629	136	136	164	169	145	901	0
DLR00014934	4	10	YKL200C	20	SD/MSG -ARG -HIS -LEU -LYS +Canavanine +G418 +Hygromycin +Thialysine	Adam_cdc13-1_SDLV2_REP4	8	11	2.66978399174	8469.61867326	54.1351660929	254	2.7788759845	753911.999408	11667.2575708	43	3.37737622501	749670.999198	11882.955304	1542	631	136	136	163	168	144	1038	0
DLR00014934	4	11	YKR069W	20	SD/MSG -ARG -HIS -LEU -LYS +Canavanine +G418 +Hygromycin +Thialysine	Adam_cdc13-1_SDLV2_REP4	8	11	2.4196330363	6062.74508191	26.3834371467	254	2.63144573364	560669.999208	8756.60838366	43	3.20114035047	551332.998793	8270.79155562	1679	629	136	136	165	170	146	895	0
DLR00014934	4	12	YKL199C	20	SD/MSG -ARG -HIS -LEU -LYS +Canavanine +G418 +Hygromycin +Thialysine	Adam_cdc13-1_SDLV2_REP4	8	11	2.25762287129	7090.00865606	41.5839416622	254	2.46180854072	634841.996544	11061.609252	43	3.02663831331	628953.997391	11808.3571833	1815	628	136	136	162	167	144	1091	0
DLR00014934	4	13	YKR067W	20	SD/MSG -ARG -HIS -LEU -LYS +Canavanine +G418 +Hygromycin +Thialysine	Adam_cdc13-1_SDLV2_REP4	8	11	2.59310879931	7398.65875398	33.0992583891	254	2.76653245278	692241.999602	9387.83706139	43	3.35986223958	684310.999333	9585.47396006	1953	633	136	136	166	171	146	901	0
DLR00014934	4	14	YKL198C	20	SD/MSG -ARG -HIS -LEU -LYS +Canavanine +G418 +Hygromycin +Thialysine	Adam_cdc13-1_SDLV2_REP4	8	11	2.74672524963	8577.12568296	53.0967130774	254	2.89078132479	805235.999558	10100.5794841	43	3.5083576023	800559.999451	11275.0819247	2087	634	136	136	166	170	145	1016	0
DLR00014934	4	15	YKR066C	20	SD/MSG -ARG -HIS -LEU -LYS +Canavanine +G418 +Hygromycin +Thialysine	Adam_cdc13-1_SDLV2_REP4	8	11	2.35969476889	5975.45406206	27.9066185429	254	2.53578323241	525154.998379	8457.6542028	43	3.10427564316	515311.998242	8361.73088595	2225	627	136	136	159	164	141	811	0
DLR00014934	4	16	YKL197C	20	SD/MSG -ARG -HIS -LEU -LYS +Canavanine +G418 +Hygromycin +Thialysine	Adam_cdc13-1_SDLV2_REP4	8	11	2.4952254962	6914.51190788	42.0661391014	254	2.59676770767	579556.997963	11600.9183233	43	3.18830288255	573317.998303	12066.9360404	2362	632	136	136	154	160	139	1144	0
DLR00014934	4	17	YKR065C	20	SD/MSG -ARG -HIS -LEU -LYS +Canavanine +G418 +Hygromycin +Thialysine	Adam_cdc13-1_SDLV2_REP4	8	11	1.62004027406	3540.69134978	37.1761673628	254	1.75842885114	223943.999634	6513.94744568	43	2.08588798932	214399.999379	3694.43030235	2501	632	136	136	132	142	127	863	0
DLR00014934	4	18	YKL191W	20	SD/MSG -ARG -HIS -LEU -LYS +Canavanine +G418 +Hygromycin +Thialysine	Adam_cdc13-1_SDLV2_REP4	8	11	2.74023560575	8441.22003524	42.6093683736	254	2.82364444697	770173.999375	11422.9448407	43	3.43564610135	763703.999331	12148.9319262	2636	632	136	136	162	167	143	954	0
DLR00014934	4	19	YKR064W	20	SD/MSG -ARG -HIS -LEU -LYS +Canavanine +G418 +Hygromycin +Thialysine	Adam_cdc13-1_SDLV2_REP4	8	11	1.86507466329	3314.70445052	35.0643091441	254	2.05048719162	281767.992322	7969.79406216	43	2.45844181126	270202.991787	7136.41833687	2775	640	136	136	149	156	139	1250	6
DLR00014934	4	20	YKL190W	20	SD/MSG -ARG -HIS -LEU -LYS +Canavanine +G418 +Hygromycin +Thialysine	Adam_cdc13-1_SDLV2_REP4	8	11	2.83366267453	8723.05709373	72.3904754227	254	2.89398352254	825866.998928	13286.4157345	43	3.52585342613	820333.998993	14576.5080717	2908	633	136	136	163	167	146	1124	0
DLR00014934	4	21	YKR061W	20	SD/MSG -ARG -HIS -LEU -LYS +Canavanine +G418 +Hygromycin +Thialysine	Adam_cdc13-1_SDLV2_REP4	8	11	2.74320198878	7312.10981952	60.9209133897	254	2.78837917193	666323.99874	12720.2703194	43	3.40511327791	658834.998846	12878.582831	3039	634	136	136	156	161	141	1000	0
DLR00014934	4	22	YKL188C	20	SD/MSG -ARG -HIS -LEU -LYS +Canavanine +G418 +Hygromycin +Thialysine	Adam_cdc13-1_SDLV2_REP4	8	11	2.64549009223	7949.01677901	87.8892316998	254	2.7482700602	777254.998683	14383.1713077	43	3.34759507313	768317.998731	14683.2591931	3180	636	136	136	155	160	141	970	0
DLR00014934	4	23	YKR060W	20	SD/MSG -ARG -HIS -LEU -LYS +Canavanine +G418 +Hygromycin +Thialysine	Adam_cdc13-1_SDLV2_REP4	8	11	2.78798115859	8214.74778253	108.683604845	254	2.90776773404	882368.998788	14616.5019341	43	3.51982373449	870880.998804	15203.7033779	3312	630	136	136	157	161	140	794	0
DLR00014934	4	24	YOR202W	20	SD/MSG -ARG -HIS -LEU -LYS +Canavanine +G418 +Hygromycin +Thialysine	Adam_cdc13-1_SDLV2_REP4	8	11	2.50962330218	9771.64939709	124.567049692	254	2.7138890443	1026861.99855	14611.4317779	43	3.2830371123	1021759.99871	15996.1270238	3447	634	136	136	155	159	137	695	0
DLR00014934	5	1	YOR202W	20	SD/MSG -ARG -HIS -LEU -LYS +Canavanine +G418 +Hygromycin +Thialysine	Adam_cdc13-1_SDLV2_REP4	8	11	2.42834499839	8421.60623373	83.7520217874	254	2.63013324605	778217.998172	12342.1559634	43	3.19565487693	770667.998452	13500.0428533	327	764	136	136	163	167	146	508	0
DLR00014934	5	2	YJR130C	20	SD/MSG -ARG -HIS -LEU -LYS +Canavanine +G418 +Hygromycin +Thialysine	Adam_cdc13-1_SDLV2_REP4	8	11	2.42231306922	6969.75588142	47.0519171861	254	2.65440400359	642521.998935	9869.90620077	43	3.22864122154	632144.99871	9784.53909759	459	759	136	136	165	169	146	699	0
DLR00014934	5	3	YKL091C	20	SD/MSG -ARG -HIS -LEU -LYS +Canavanine +G418 +Hygromycin +Thialysine	Adam_cdc13-1_SDLV2_REP4	8	11	2.73816939745	8140.64761126	72.3564820423	254	2.86176646062	769978.999533	11773.1087048	43	3.4734112786	761653.999421	11793.9205993	598	769	136	136	170	174	152	900	0
DLR00014934	5	4	YJR129C	20	SD/MSG -ARG -HIS -LEU -LYS +Canavanine +G418 +Hygromycin +Thialysine	Adam_cdc13-1_SDLV2_REP4	8	11	2.3416453509	5861.97880349	40.4694725386	254	2.57962022513	531337.99875	9056.12445335	43	3.13786604824	518399.998503	8323.0501397	729	765	136	136	168	172	150	877	0
DLR00014934	5	5	YKL090W	20	SD/MSG -ARG -HIS -LEU -LYS +Canavanine +G418 +Hygromycin +Thialysine	Adam_cdc13-1_SDLV2_REP4	8	11	2.76063428087	8845.33313457	62.5461187077	254	2.86902369833	808781.999686	10948.0676007	43	3.48233986283	803393.999584	11837.1076187	870	769	136	136	171	175	152	895	0
DLR00014934	5	6	YJR128W	20	SD/MSG -ARG -HIS -LEU -LYS +Canavanine +G418 +Hygromycin +Thialysine	Adam_cdc13-1_SDLV2_REP4	8	11	2.02146622045	4617.00572203	32.1584270738	254	2.28418263165	402007.99615	8104.90207367	43	2.7945531453	387398.995982	7569.9253193	993	780	136	136	162	168	147	960	0
DLR00014934	5	7	YKL086W	20	SD/MSG -ARG -HIS -LEU -LYS +Canavanine +G418 +Hygromycin +Thialysine	Adam_cdc13-1_SDLV2_REP4	8	11	2.84974659745	8976.59644875	59.4328705754	254	2.95697128695	826307.999555	10145.1017629	43	3.58418036702	819568.999517	11072.0560271	1140	770	136	136	169	174	149	882	0
DLR00014934	5	8	YJR127C	20	SD/MSG -ARG -HIS -LEU -LYS +Canavanine +G418 +Hygromycin +Thialysine	Adam_cdc13-1_SDLV2_REP4	8	11	2.63980615313	6695.61871281	42.8253341117	254	2.81003419015	606946.999971	8324.18974455	43	3.40529368472	597292.999627	7811.43200009	1275	767	136	136	167	172	148	882	0
DLR00014934	5	9	YKL085W	20	SD/MSG -ARG -HIS -LEU -LYS +Canavanine +G418 +Hygromycin +Thialysine	Adam_cdc13-1_SDLV2_REP4	8	11	2.73441586712	8315.53891333	44.0870449639	254	2.8514105779	744062.999897	11024.1489551	43	3.46092720848	738935.999617	10953.592622	1415	768	136	136	165	170	146	894	0
DLR00014934	5	10	YJR126C	20	SD/MSG -ARG -HIS -LEU -LYS +Canavanine +G418 +Hygromycin +Thialysine	Adam_cdc13-1_SDLV2_REP4	8	11	2.28575219589	5530.1351282	30.2095882513	254	2.49677036338	492270.99847	9323.11549959	43	3.04819226502	483418.997964	7932.78769161	1546	768	136	136	162	167	146	981	0
DLR00014934	5	11	YKL084W	20	SD/MSG -ARG -HIS -LEU -LYS +Canavanine +G418 +Hygromycin +Thialysine	Adam_cdc13-1_SDLV2_REP4	8	11	2.99960845025	9419.01972794	88.8430079978	254	3.06282226664	916759.998334	12059.1652327	43	3.71114927076	913506.998364	13322.4255543	1688	768	136	136	170	174	149	958	0
DLR00014934	5	12	YJR125C	20	SD/MSG -ARG -HIS -LEU -LYS +Canavanine +G418 +Hygromycin +Thialysine	Adam_cdc13-1_SDLV2_REP4	8	11	2.67098135057	8307.71451822	46.8329961844	254	2.81502437088	782998.9992	11718.7848917	43	3.41942539459	778417.999133	12634.1547122	1817	766	136	136	167	171	147	1032	0
DLR00014934	5	13	YKL081W	20	SD/MSG -ARG -HIS -LEU -LYS +Canavanine +G418 +Hygromycin +Thialysine	Adam_cdc13-1_SDLV2_REP4	8	11	1.8735430255	4185.11572765	39.3647201951	254	2.16296322118	321281.997444	6046.23600921	43	2.63738881711	312990.996923	4661.57754755	1958	771	136	136	149	157	138	1118	0
DLR00014934	5	14	YJR124C	20	SD/MSG -ARG -HIS -LEU -LYS +Canavanine +G418 +Hygromycin +Thialysine	Adam_cdc13-1_SDLV2_REP4	8	11	2.44911979048	7059.0661502	31.7903218758	254	2.63168249917	646590.998478	10383.2058084	43	3.21394011663	638127.998528	10717.1379069	2093	769	136	136	163	168	145	938	0
DLR00014934	5	15	YKL079W	20	SD/MSG -ARG -HIS -LEU -LYS +Canavanine +G418 +Hygromycin +Thialysine	Adam_cdc13-1_SDLV2_REP4	8	11	2.92392884791	9283.1643037	68.8670764004	254	3.02018519586	906254.998631	11440.8280153	43	3.66355076576	903213.998775	13291.1973598	2231	764	136	136	169	173	148	1046	0
DLR00014934	5	16	YJR121W	20	SD/MSG -ARG -HIS -LEU -LYS +Canavanine +G418 +Hygromycin +Thialysine	Adam_cdc13-1_SDLV2_REP4	8	11	2.73405601864	7843.57042141	40.6494957229	254	2.88460797542	747593.999537	10042.9228149	43	3.50337997359	742098.999417	11035.4955731	2364	768	136	136	166	171	147	1015	0
DLR00014934	5	17	YKL077W	20	SD/MSG -ARG -HIS -LEU -LYS +Canavanine +G418 +Hygromycin +Thialysine	Adam_cdc13-1_SDLV2_REP4	8	11	3.09001415511	9517.34223877	80.6323303067	254	3.12503233839	940531.997136	11818.0502877	43	3.78753132947	936461.996945	13294.9815005	2505	767	136	136	169	173	149	968	0
DLR00014934	5	18	YJR120W	20	SD/MSG -ARG -HIS -LEU -LYS +Canavanine +G418 +Hygromycin +Thialysine	Adam_cdc13-1_SDLV2_REP4	8	11	2.5280892795	5473.23901457	27.3405954309	254	2.79515142956	422898.000105	6048.34533007	43	3.40354317317	412277.999979	2420.55402184	2634	774	136	136	149	156	138	945	0
DLR00014934	5	19	YKL076C	20	SD/MSG -ARG -HIS -LEU -LYS +Canavanine +G418 +Hygromycin +Thialysine	Adam_cdc13-1_SDLV2_REP4	8	11	2.9352612532	9257.5980682	66.0060967889	254	3.08795178479	917784.997009	12061.777444	43	3.74926123986	913757.996981	13691.0078573	2777	769	136	136	169	173	151	1081	0
DLR00014934	5	20	YJR119C	20	SD/MSG -ARG -HIS -LEU -LYS +Canavanine +G418 +Hygromycin +Thialysine	Adam_cdc13-1_SDLV2_REP4	8	11	2.79473367493	8032.20770864	61.9494879233	254	2.87889356501	771832.998398	13403.1297353	43	3.50920699758	765244.998593	14514.0429528	2909	768	136	136	164	168	147	1090	0
DLR00014934	5	21	YKL075C	20	SD/MSG -ARG -HIS -LEU -LYS +Canavanine +G418 +Hygromycin +Thialysine	Adam_cdc13-1_SDLV2_REP4	8	11	2.9530057101	9317.51242198	66.2089607845	254	3.1207733302	949136.996533	13379.8132954	43	3.78655791006	943869.996492	14630.9195772	3050	769	136	136	167	171	150	1037	0
DLR00014934	5	22	YJR118C	20	SD/MSG -ARG -HIS -LEU -LYS +Canavanine +G418 +Hygromycin +Thialysine	Adam_cdc13-1_SDLV2_REP4	8	11	1.11417049306	1193.5	67.1395990431	254	1.61641506734	85812.9999796	7399.78475048	43	1.68993497344	64303.0001059	1148.42978815	3181	757	136	136	121	133	124	550	0
DLR00014934	5	23	YKL074C	20	SD/MSG -ARG -HIS -LEU -LYS +Canavanine +G418 +Hygromycin +Thialysine	Adam_cdc13-1_SDLV2_REP4	8	11	2.71324505815	9313.48083312	109.167502028	254	2.82450177778	961949.999029	15099.6337637	43	3.41733502423	954172.998918	15581.4934085	3319	766	136	136	155	159	137	822	0
DLR00014934	5	24	YOR202W	20	SD/MSG -ARG -HIS -LEU -LYS +Canavanine +G418 +Hygromycin +Thialysine	Adam_cdc13-1_SDLV2_REP4	8	11	2.5345923106	9865.98337926	109.380403907	254	2.79344733658	1076142.99867	15857.526461	43	3.37129190998	1070436.99869	17123.0019625	3453	768	136	136	156	160	138	651	0
DLR00014934	6	1	YOR202W	20	SD/MSG -ARG -HIS -LEU -LYS +Canavanine +G418 +Hygromycin +Thialysine	Adam_cdc13-1_SDLV2_REP4	8	11	2.39172390183	8972.29247788	86.4157151891	254	2.58506310941	801940.99784	12369.2838786	43	3.14995934011	795361.998417	13700.5127629	323	904	136	136	161	165	144	572	0
DLR00014934	6	2	YKL218C	20	SD/MSG -ARG -HIS -LEU -LYS +Canavanine +G418 +Hygromycin +Thialysine	Adam_cdc13-1_SDLV2_REP4	8	11	2.4422135727	6656.19527552	51.3309296501	254	2.63944494991	631899.998721	10467.3238013	43	3.21197182706	620699.998587	10512.8904538	453	902	136	136	167	171	149	752	0
DLR00014934	6	3	YKR092C	20	SD/MSG -ARG -HIS -LEU -LYS +Canavanine +G418 +Hygromycin +Thialysine	Adam_cdc13-1_SDLV2_REP4	8	11	2.37010517777	6591.54294676	26.8658264676	254	2.59025641021	598394.998691	9592.59921561	43	3.1559558485	586138.998458	8887.95757561	593	904	136	136	167	172	150	788	0
DLR00014934	6	4	YKL217W	20	SD/MSG -ARG -HIS -LEU -LYS +Canavanine +G418 +Hygromycin +Thialysine	Adam_cdc13-1_SDLV2_REP4	8	11	2.12957256147	5235.63656213	34.1045176064	254	2.32102376034	452692.995678	9451.93599343	43	2.85722978031	440318.996208	9233.19862776	722	905	136	136	163	168	148	939	0
DLR00014934	6	5	YKR091W	20	SD/MSG -ARG -HIS -LEU -LYS +Canavanine +G418 +Hygromycin +Thialysine	Adam_cdc13-1_SDLV2_REP4	8	11	2.18492945694	6315.91345391	35.4488730791	254	2.38672025193	504920.996548	9390.80656989	43	2.93894675423	496706.99699	9168.23848889	860	906	136	136	158	165	144	990	0
DLR00014934	6	6	YKL216W	20	SD/MSG -ARG -HIS -LEU -LYS +Canavanine +G418 +Hygromycin +Thialysine	Adam_cdc13-1_SDLV2_REP4	8	11	2.15097340031	5404.99981454	37.6152744055	254	2.32077730837	455804.995258	9854.39533084	43	2.8683515628	444450.996074	9719.6751355	996	907	136	136	159	166	146	1116	0
DLR00014934	6	7	YKR090W	20	SD/MSG -ARG -HIS -LEU -LYS +Canavanine +G418 +Hygromycin +Thialysine	Adam_cdc13-1_SDLV2_REP4	8	11	2.59342613606	7080.38871089	55.384282675	254	2.7558082289	669749.999075	10220.5124819	43	3.34235487916	659695.99898	10681.6955959	1136	904	136	136	170	175	152	929	0
DLR00014934	6	8	YKL215C	20	SD/MSG -ARG -HIS -LEU -LYS +Canavanine +G418 +Hygromycin +Thialysine	Adam_cdc13-1_SDLV2_REP4	8	11	2.52876776224	7877.1580776	47.2209761538	254	2.67468455127	697607.998623	11376.0420834	43	3.25587274614	691881.998608	11819.4174634	1276	905	136	136	164	169	146	1060	0
DLR00014934	6	9	YKR089C	20	SD/MSG -ARG -HIS -LEU -LYS +Canavanine +G418 +Hygromycin +Thialysine	Adam_cdc13-1_SDLV2_REP4	8	11	2.51842583052	6978.30520202	28.3817914089	254	2.71233732579	633393.99959	9598.83825974	43	3.29410799745	625091.999144	8908.05189558	1408	906	136	136	167	171	148	877	0
DLR00014934	6	10	YKL214C	20	SD/MSG -ARG -HIS -LEU -LYS +Canavanine +G418 +Hygromycin +Thialysine	Adam_cdc13-1_SDLV2_REP4	8	11	2.25236367212	6881.91476822	41.2168172854	254	2.45303908196	597544.996808	11326.4249532	43	3.01541588813	591653.997251	11260.9892303	1544	901	136	136	161	166	144	1047	0
DLR00014934	6	11	YKR088C	20	SD/MSG -ARG -HIS -LEU -LYS +Canavanine +G418 +Hygromycin +Thialysine	Adam_cdc13-1_SDLV2_REP4	8	11	2.39341076267	5681.30596065	28.3971104041	254	2.62018884041	530647.999278	8872.34339467	43	3.18367984888	522030.998757	8196.79291034	1681	899	136	136	165	170	147	913	0
DLR00014934	6	12	YKL213C	20	SD/MSG -ARG -HIS -LEU -LYS +Canavanine +G418 +Hygromycin +Thialysine	Adam_cdc13-1_SDLV2_REP4	8	11	2.42931680244	6835.72261751	33.2493438754	254	2.61769386974	588392.998866	9385.03507118	43	3.19879912067	583253.998686	9104.72148057	1818	903	136	136	159	164	143	1153	0
DLR00014934	6	13	YKR087C	20	SD/MSG -ARG -HIS -LEU -LYS +Canavanine +G418 +Hygromycin +Thialysine	Adam_cdc13-1_SDLV2_REP4	8	11	2.43474921438	6654.58895856	39.2519289927	254	2.61914507862	619284.998567	9896.36399159	43	3.19193029363	612000.998497	10148.3287429	1953	902	136	136	164	169	147	1017	0
DLR00014934	6	14	YKL212W	20	SD/MSG -ARG -HIS -LEU -LYS +Canavanine +G418 +Hygromycin +Thialysine	Adam_cdc13-1_SDLV2_REP4	8	11	0.5	890.1	104.54954874	254	8.57065641481	38155.5	3547.19439194	43	0.5	17432.1	1905.45555955	2073	884	136	136	-1	-1	-1	5	0
DLR00014934	6	15	YKR084C	20	SD/MSG -ARG -HIS -LEU -LYS +Canavanine +G418 +Hygromycin +Thialysine	Adam_cdc13-1_SDLV2_REP4	8	11	2.44055766376	7156.93774402	36.1391982378	254	2.65770317859	668939.998963	8621.62789435	43	3.2377259258	662056.998778	8756.15520415	2224	904	136	136	165	169	146	1026	0
DLR00014934	6	16	YKL211C	20	SD/MSG -ARG -HIS -LEU -LYS +Canavanine +G418 +Hygromycin +Thialysine	Adam_cdc13-1_SDLV2_REP4	8	11	2.06014244745	5931.36683008	46.9082232156	254	2.24951942755	517576.994116	10213.4329897	43	2.87961994183	463123.8	7894.10439896	2366	904	136	136	157	163	143	1568	0
DLR00014934	6	17	YKR082W	20	SD/MSG -ARG -HIS -LEU -LYS +Canavanine +G418 +Hygromycin +Thialysine	Adam_cdc13-1_SDLV2_REP4	8	11	2.14157539873	4872.51142275	31.9562362604	254	2.37829857694	440604.997143	8117.45392535	43	2.92295166065	428897.997223	7734.6072473	2499	906	136	136	158	164	143	923	0
DLR00014934	6	18	YKL208W	20	SD/MSG -ARG -HIS -LEU -LYS +Canavanine +G418 +Hygromycin +Thialysine	Adam_cdc13-1_SDLV2_REP4	8	11	2.43485372474	5272.51107535	45.1258627965	254	2.62330340774	336337.000036	6627.34130439	43	3.21104727916	330656.99995	3304.86433256	2635	901	136	136	134	145	131	1131	0
DLR00014934	6	19	YKR080W	20	SD/MSG -ARG -HIS -LEU -LYS +Canavanine +G418 +Hygromycin +Thialysine	Adam_cdc13-1_SDLV2_REP4	8	11	2.70933101297	7636.7150732	52.5149381705	254	2.84161379997	723412.998721	12299.2449385	43	3.46504727454	717870.998792	13141.7111107	2770	903	136	136	163	168	147	1239	0
DLR00014934	6	20	YKL207W	20	SD/MSG -ARG -HIS -LEU -LYS +Canavanine +G418 +Hygromycin +Thialysine	Adam_cdc13-1_SDLV2_REP4	8	11	2.67941425206	7306.01235735	58.530757313	254	2.76319932584	675977.998729	12322.137353	43	3.37552115072	669588.998818	12849.6482524	2911	903	136	136	159	165	145	1213	0
DLR00014934	6	21	YKR078W	20	SD/MSG -ARG -HIS -LEU -LYS +Canavanine +G418 +Hygromycin +Thialysine	Adam_cdc13-1_SDLV2_REP4	8	11	2.68991448853	6751.88026485	64.9424160606	254	2.81485473767	655782.998639	12231.2210443	43	3.43108636392	649611.998714	12623.7455016	3040	902	136	136	160	165	146	1294	0
DLR00014934	6	22	YKL206C	20	SD/MSG -ARG -HIS -LEU -LYS +Canavanine +G418 +Hygromycin +Thialysine	Adam_cdc13-1_SDLV2_REP4	8	11	2.85175993157	9076.20393522	83.0921066204	254	2.93918197901	921797.99856	15225.9836578	43	3.57323738766	916439.998774	16627.5054013	3180	906	136	136	160	165	145	1115	0
DLR00014934	6	23	YKR077W	20	SD/MSG -ARG -HIS -LEU -LYS +Canavanine +G418 +Hygromycin +Thialysine	Adam_cdc13-1_SDLV2_REP4	8	11	2.74521615835	7944.0234612	94.8878307376	254	2.89598893814	864932.998608	15456.1319013	43	3.50880873516	853663.998713	16206.6474276	3314	902	136	136	158	163	142	825	0
DLR00014934	6	24	YOR202W	20	SD/MSG -ARG -HIS -LEU -LYS +Canavanine +G418 +Hygromycin +Thialysine	Adam_cdc13-1_SDLV2_REP4	8	11	2.42625362913	8754.85787687	101.024769133	254	2.68769761268	971395.998241	14860.3874211	43	3.25230361338	962351.998439	15834.1023482	3454	905	136	136	155	159	137	686	0
DLR00014934	7	1	YOR202W	20	SD/MSG -ARG -HIS -LEU -LYS +Canavanine +G418 +Hygromycin +Thialysine	Adam_cdc13-1_SDLV2_REP4	8	11	2.64105301889	10084.7802817	126.112833371	254	2.78315644418	930256.998728	13525.66574	43	3.36966140315	925643.998764	15591.627778	318	1038	136	136	164	168	147	646	0
DLR00014934	7	2	YJR147W	20	SD/MSG -ARG -HIS -LEU -LYS +Canavanine +G418 +Hygromycin +Thialysine	Adam_cdc13-1_SDLV2_REP4	8	11	2.41840182245	6474.96401227	44.9410687742	254	2.60161187941	608798.998565	10298.2931711	43	3.16917117825	598303.998444	10222.7721507	453	1036	136	136	166	170	149	802	0
DLR00014934	7	3	YKL103C	20	SD/MSG -ARG -HIS -LEU -LYS +Canavanine +G418 +Hygromycin +Thialysine	Adam_cdc13-1_SDLV2_REP4	8	11	2.69706551875	7798.39120952	71.2888758649	254	2.83915429928	695954.999346	10176.4400713	43	3.45028060206	686632.999301	10474.7402968	592	1042	136	136	166	170	147	807	0
DLR00014934	7	4	YJR146W	20	SD/MSG -ARG -HIS -LEU -LYS +Canavanine +G418 +Hygromycin +Thialysine	Adam_cdc13-1_SDLV2_REP4	8	11	2.52961860313	7193.04707937	37.8220310954	254	2.70334109785	649709.999116	10099.5456937	43	3.29438842854	638876.998991	10238.8296802	730	1039	136	136	168	173	151	858	0
DLR00014934	7	5	YKL102C	20	SD/MSG -ARG -HIS -LEU -LYS +Canavanine +G418 +Hygromycin +Thialysine	Adam_cdc13-1_SDLV2_REP4	8	11	2.72800185551	8741.16091593	57.0707462661	254	2.83733262937	798134.999435	11406.990371	43	3.45017840769	792025.999374	12281.1084974	868	1041	136	136	171	175	153	999	0
DLR00014934	7	6	YJR145C	20	SD/MSG -ARG -HIS -LEU -LYS +Canavanine +G418 +Hygromycin +Thialysine	Adam_cdc13-1_SDLV2_REP4	8	11	1.80454782144	4387.84208191	32.0135870188	254	1.92062554189	312739.998599	7066.09718857	43	2.29914321712	302730.996929	5271.22602403	997	1041	136	136	147	155	139	1057	0
DLR00014934	7	7	YKL101W	20	SD/MSG -ARG -HIS -LEU -LYS +Canavanine +G418 +Hygromycin +Thialysine	Adam_cdc13-1_SDLV2_REP4	8	11	0.5	1485.9	146.903673675	254	2.24158716983	95823.9988495	11249.3771829	43	0.779993591388	74858.876923	6772.60410948	1116	1027	136	136	-1	-1	-1	16	0
DLR00014934	7	8	YJR142W	20	SD/MSG -ARG -HIS -LEU -LYS +Canavanine +G418 +Hygromycin +Thialysine	Adam_cdc13-1_SDLV2_REP4	8	11	2.63096098199	7751.56160464	49.752998429	254	2.80210967587	698540.999576	9821.44149641	43	3.39929948841	690064.999354	9859.14457899	1271	1041	136	136	166	171	147	843	0
DLR00014934	7	9	YKL100C	20	SD/MSG -ARG -HIS -LEU -LYS +Canavanine +G418 +Hygromycin +Thialysine	Adam_cdc13-1_SDLV2_REP4	8	11	2.82284527466	9138.53008934	60.8819359537	254	2.94014972059	848964.999628	11360.3651448	43	3.56527594786	844819.999474	11835.6792617	1415	1039	136	136	168	173	148	936	0
DLR00014934	7	10	YJR140C	20	SD/MSG -ARG -HIS -LEU -LYS +Canavanine +G418 +Hygromycin +Thialysine	Adam_cdc13-1_SDLV2_REP4	8	11	2.18090455161	6017.21586337	36.4891701955	254	2.40318550947	530110.997057	9958.37077087	43	2.95645051636	522484.997101	9178.10388236	1547	1041	136	136	162	167	146	1080	0
DLR00014934	7	11	YKL098W	20	SD/MSG -ARG -HIS -LEU -LYS +Canavanine +G418 +Hygromycin +Thialysine	Adam_cdc13-1_SDLV2_REP4	8	11	2.09141893866	6154.88121992	49.4565108042	254	2.29467676329	449136.996859	8197.36423309	43	2.82591901483	447236.996201	7269.93785669	1688	1036	136	136	147	154	136	1163	0
DLR00014934	7	12	YJR139C	20	SD/MSG -ARG -HIS -LEU -LYS +Canavanine +G418 +Hygromycin +Thialysine	Adam_cdc13-1_SDLV2_REP4	8	11	2.68031643426	7825.16597665	30.5062406657	254	2.86901232689	674673.999872	6740.76846898	43	3.48166790683	669447.9998	4830.49815474	1821	1040	136	136	161	166	143	1016	0
DLR00014934	7	13	YKL097C	20	SD/MSG -ARG -HIS -LEU -LYS +Canavanine +G418 +Hygromycin +Thialysine	Adam_cdc13-1_SDLV2_REP4	8	11	2.86710673029	8691.63394965	50.6802987198	254	2.95248911401	836241.999437	10610.5772131	43	3.57982587568	832006.999362	11658.868923	1962	1037	136	136	168	172	148	958	0
DLR00014934	7	14	YJR137C	20	SD/MSG -ARG -HIS -LEU -LYS +Canavanine +G418 +Hygromycin +Thialysine	Adam_cdc13-1_SDLV2_REP4	8	11	2.54775014766	7654.85322297	37.2145376313	254	2.71142560623	722744.998924	10769.2283487	43	3.30067231696	717887.998834	11406.2667128	2090	1038	136	136	165	170	147	1120	0
DLR00014934	7	15	YKL096W-A	20	SD/MSG -ARG -HIS -LEU -LYS +Canavanine +G418 +Hygromycin +Thialysine	Adam_cdc13-1_SDLV2_REP4	8	11	2.9798141328	9347.79112059	66.5468953468	254	2.99726125191	904246.999531	11453.6720475	43	3.63229005962	900384.999482	12708.5416577	2232	1043	136	136	167	171	147	947	0
DLR00014934	7	16	YJR135C	20	SD/MSG -ARG -HIS -LEU -LYS +Canavanine +G418 +Hygromycin +Thialysine	Adam_cdc13-1_SDLV2_REP4	8	11	2.54819119664	7041.03812106	43.4086555191	254	2.71179645795	659514.999187	10186.117137	43	3.30199991892	653305.998995	10508.4211729	2362	1040	136	136	163	168	145	1108	0
DLR00014934	7	17	YKL096W	20	SD/MSG -ARG -HIS -LEU -LYS +Canavanine +G418 +Hygromycin +Thialysine	Adam_cdc13-1_SDLV2_REP4	8	11	2.95770962109	9515.96641837	61.8136992069	254	3.03625210995	910477.998939	11069.0716184	43	3.68481255413	907509.998925	12523.9190094	2504	1041	136	136	166	171	147	1076	0
DLR00014934	7	18	YJR134C	20	SD/MSG -ARG -HIS -LEU -LYS +Canavanine +G418 +Hygromycin +Thialysine	Adam_cdc13-1_SDLV2_REP4	8	11	2.7558398374	8191.49529569	48.9238916661	254	2.86889467058	768778.999495	11010.7559736	43	3.49503940847	762343.999421	11871.5407614	2632	1042	136	136	163	168	146	948	0
DLR00014934	7	19	YKL094W	20	SD/MSG -ARG -HIS -LEU -LYS +Canavanine +G418 +Hygromycin +Thialysine	Adam_cdc13-1_SDLV2_REP4	8	11	3.00457608428	9151.5646477	69.5797952091	254	3.06296374738	876252.998251	11581.363379	43	3.72304668619	871111.998076	12585.0789771	2777	1039	136	136	165	169	147	964	0
DLR00014934	7	20	YJR133W	20	SD/MSG -ARG -HIS -LEU -LYS +Canavanine +G418 +Hygromycin +Thialysine	Adam_cdc13-1_SDLV2_REP4	8	11	2.10004216218	4729.67260535	50.3515381967	254	2.24484272916	402207.993409	10459.6809486	43	2.89504718202	355812.3	7254.78976	2902	1033	136	136	149	157	140	1481	0
DLR00014934	7	21	YKL093W	20	SD/MSG -ARG -HIS -LEU -LYS +Canavanine +G418 +Hygromycin +Thialysine	Adam_cdc13-1_SDLV2_REP4	8	11	3.13492307063	9052.03979762	83.5701904302	254	3.12335978125	893115.996587	13408.1100582	43	3.86719493612	818888.155693	8638.79986411	3050	1041	136	136	163	168	147	1077	0
DLR00014934	7	22	YJR131W	20	SD/MSG -ARG -HIS -LEU -LYS +Canavanine +G418 +Hygromycin +Thialysine	Adam_cdc13-1_SDLV2_REP4	8	11	2.77379723829	7707.10771869	80.3348193756	254	2.84825855699	767554.998514	14082.076768	43	3.46839744645	759371.998666	14920.1845555	3177	1044	136	136	157	163	143	1028	0
DLR00014934	7	23	YKL092C	20	SD/MSG -ARG -HIS -LEU -LYS +Canavanine +G418 +Hygromycin +Thialysine	Adam_cdc13-1_SDLV2_REP4	8	11	2.92687156879	9233.02391661	128.967494806	254	3.006901765	1011443.99818	17214.5981965	43	3.64455834798	1004697.99847	18795.9847559	3323	1041	136	136	158	163	141	986	0
DLR00014934	7	24	YOR202W	20	SD/MSG -ARG -HIS -LEU -LYS +Canavanine +G418 +Hygromycin +Thialysine	Adam_cdc13-1_SDLV2_REP4	8	11	2.5557092939	9155.04299142	118.344551406	254	2.79651407956	1040818.99877	15481.9749463	43	3.37254211437	1032626.99872	16863.0606761	3451	1043	136	136	157	161	138	651	0
DLR00014934	8	1	YOR202W	20	SD/MSG -ARG -HIS -LEU -LYS +Canavanine +G418 +Hygromycin +Thialysine	Adam_cdc13-1_SDLV2_REP4	8	11	2.42549544815	9052.6044684	91.6635004719	254	2.62177394658	802076.998249	11472.2673063	43	3.19105507481	796525.998572	12874.402466	319	1174	136	136	161	166	145	642	0
DLR00014934	8	2	YKR012C	20	SD/MSG -ARG -HIS -LEU -LYS +Canavanine +G418 +Hygromycin +Thialysine	Adam_cdc13-1_SDLV2_REP4	8	11	2.71957429218	9117.25180481	77.4185328384	254	2.8473126071	861275.999267	12610.7282983	43	3.45453658693	855654.999165	13616.9290641	452	1178	136	136	168	172	149	924	0
DLR00014934	8	3	YKR103W	20	SD/MSG -ARG -HIS -LEU -LYS +Canavanine +G418 +Hygromycin +Thialysine	Adam_cdc13-1_SDLV2_REP4	8	11	2.7003138177	7765.98140893	66.6498355553	254	2.82926566879	719353.998828	11952.2659738	43	3.43843491696	710335.998926	12481.8655212	591	1175	136	136	168	173	151	960	0
DLR00014934	8	4	YKR011C	20	SD/MSG -ARG -HIS -LEU -LYS +Canavanine +G418 +Hygromycin +Thialysine	Adam_cdc13-1_SDLV2_REP4	8	11	2.66689259446	7811.30666654	59.1958631894	254	2.8152544189	711622.99948	10628.9606679	43	3.42575002712	702472.999372	10972.2526222	725	1180	136	136	169	173	151	855	0
DLR00014934	8	5	YKR102W	20	SD/MSG -ARG -HIS -LEU -LYS +Canavanine +G418 +Hygromycin +Thialysine	Adam_cdc13-1_SDLV2_REP4	8	11	2.47247860744	7717.24880767	44.2786568698	254	2.62340925568	665781.998292	10954.0949582	43	3.21161465056	658621.998492	11192.5441001	862	1176	136	136	164	169	148	1046	0
DLR00014934	8	6	YKR010C	20	SD/MSG -ARG -HIS -LEU -LYS +Canavanine +G418 +Hygromycin +Thialysine	Adam_cdc13-1_SDLV2_REP4	8	11	2.25573711791	6548.57395339	35.1146000262	254	2.4626986788	574284.996928	10119.4087049	43	3.02441745785	564654.997598	10475.7042355	999	1178	136	136	164	170	148	1037	0
DLR00014934	8	7	YKR101W	20	SD/MSG -ARG -HIS -LEU -LYS +Canavanine +G418 +Hygromycin +Thialysine	Adam_cdc13-1_SDLV2_REP4	8	11	2.30958828931	6383.11207142	33.4984765005	254	2.53436378132	571314.997949	9442.69650098	43	3.09645966149	561435.998087	9469.65798743	1139	1176	136	136	166	171	149	1109	0
DLR00014934	8	8	YKR009C	20	SD/MSG -ARG -HIS -LEU -LYS +Canavanine +G418 +Hygromycin +Thialysine	Adam_cdc13-1_SDLV2_REP4	8	11	2.9035191871	9045.26293707	68.5133154252	254	3.01615651543	853294.999038	10405.8826761	43	3.6556939964	848568.998951	11257.9343563	1270	1177	136	136	170	175	150	928	0
DLR00014934	8	9	YKR100C	20	SD/MSG -ARG -HIS -LEU -LYS +Canavanine +G418 +Hygromycin +Thialysine	Adam_cdc13-1_SDLV2_REP4	8	11	2.50608576358	6869.22052656	47.8093492633	254	2.70450562481	647608.998985	11557.0450854	43	3.28988688389	641889.99875	11465.2803181	1407	1175	136	136	166	171	149	1130	0
DLR00014934	8	10	YKR007W	20	SD/MSG -ARG -HIS -LEU -LYS +Canavanine +G418 +Hygromycin +Thialysine	Adam_cdc13-1_SDLV2_REP4	8	11	2.27781180554	6676.17716433	41.5412790902	254	2.48100349677	603479.997275	11089.6264225	43	3.04992763431	600344.997701	10967.9250183	1545	1178	136	136	163	168	148	1451	0
DLR00014934	8	11	YKR099W	20	SD/MSG -ARG -HIS -LEU -LYS +Canavanine +G418 +Hygromycin +Thialysine	Adam_cdc13-1_SDLV2_REP4	8	11	2.13086863251	6842.9993717	67.875720643	254	2.33151398633	556103.996028	9305.02350901	43	2.8770528711	552663.996231	9128.49422698	1681	1178	136	136	158	163	143	1426	0
DLR00014934	8	12	YKR005C	20	SD/MSG -ARG -HIS -LEU -LYS +Canavanine +G418 +Hygromycin +Thialysine	Adam_cdc13-1_SDLV2_REP4	8	11	2.77059290589	9068.41696576	60.1342892947	254	2.91377400603	854729.99939	12142.7072514	43	3.53853907846	851557.999402	13126.6916756	1819	1174	136	136	167	171	147	1103	0
DLR00014934	8	13	YKR098C	20	SD/MSG -ARG -HIS -LEU -LYS +Canavanine +G418 +Hygromycin +Thialysine	Adam_cdc13-1_SDLV2_REP4	8	11	2.19096760964	5652.8978426	38.676677012	254	2.4161925586	496638.996612	10226.14222	43	2.96910786374	491037.997003	10176.1856604	1951	1180	136	136	157	163	142	1232	0
DLR00014934	8	14	YKR003W	20	SD/MSG -ARG -HIS -LEU -LYS +Canavanine +G418 +Hygromycin +Thialysine	Adam_cdc13-1_SDLV2_REP4	8	11	2.46776893838	7727.95981152	47.2099824018	254	2.66293013708	696192.998445	11700.173133	43	3.24854684119	694238.998533	12318.4876233	2090	1180	136	136	160	165	143	1378	0
DLR00014934	8	15	YKR097W	20	SD/MSG -ARG -HIS -LEU -LYS +Canavanine +G418 +Hygromycin +Thialysine	Adam_cdc13-1_SDLV2_REP4	8	11	2.33888809419	6050.07135552	18.1159287387	254	2.61650494446	494275.999989	5924.16575645	43	3.2048080788	474373.587113	2050.90695669	2227	1177	136	136	153	159	140	1101	0
DLR00014934	8	16	YKR001C	20	SD/MSG -ARG -HIS -LEU -LYS +Canavanine +G418 +Hygromycin +Thialysine	Adam_cdc13-1_SDLV2_REP4	8	11	1.96284553828	2663.8111622	16.086601619	254	2.32314009273	237411.999605	5816.11683012	43	2.80772853663	226013.997825	3359.09300953	2360	1179	136	136	154	161	143	1336	0
DLR00014934	8	17	YKR096W	20	SD/MSG -ARG -HIS -LEU -LYS +Canavanine +G418 +Hygromycin +Thialysine	Adam_cdc13-1_SDLV2_REP4	8	11	2.50141356386	7116.75561947	45.0592147325	254	2.66013242465	682365.99856	10904.7197067	43	3.24691002869	674994.998617	11469.6679591	2499	1177	136	136	163	168	145	1020	0
DLR00014934	8	18	YKL222C	20	SD/MSG -ARG -HIS -LEU -LYS +Canavanine +G418 +Hygromycin +Thialysine	Adam_cdc13-1_SDLV2_REP4	8	11	2.54862041844	7178.67114163	43.6110252962	254	2.68541145752	684895.998518	12004.4857059	43	3.28098448753	678877.998648	12620.8510823	2633	1181	136	136	162	167	146	1234	0
DLR00014934	8	19	YKR095W	20	SD/MSG -ARG -HIS -LEU -LYS +Canavanine +G418 +Hygromycin +Thialysine	Adam_cdc13-1_SDLV2_REP4	8	11	2.16822552776	5169.27671176	41.4306407215	254	2.33937004669	452395.995288	10224.0948103	43	2.98583945388	400558.5	6780.53976637	2770	1179	136	136	152	159	141	1434	0
DLR00014934	8	20	YKL221W	20	SD/MSG -ARG -HIS -LEU -LYS +Canavanine +G418 +Hygromycin +Thialysine	Adam_cdc13-1_SDLV2_REP4	8	11	2.79740536687	8466.66361372	63.3131792134	254	2.87711902345	806136.999032	13219.8875121	43	3.50794912604	800563.999109	14303.362194	2907	1182	136	136	161	167	145	1106	0
DLR00014934	8	21	YKR094C	20	SD/MSG -ARG -HIS -LEU -LYS +Canavanine +G418 +Hygromycin +Thialysine	Adam_cdc13-1_SDLV2_REP4	8	11	2.56700627196	7124.49382567	37.6995649548	254	2.73722401187	649748.999212	10344.3065468	43	3.34487951033	644327.999105	10274.0980242	3043	1182	136	136	156	162	143	1343	0
DLR00014934	8	22	YKL220C	20	SD/MSG -ARG -HIS -LEU -LYS +Canavanine +G418 +Hygromycin +Thialysine	Adam_cdc13-1_SDLV2_REP4	8	11	2.37942950338	6245.69633499	54.0168613012	254	2.52128767429	586865.997095	13070.6599952	43	3.09928104014	580628.997733	13195.3586286	3183	1174	136	136	150	157	140	1438	0
DLR00014934	8	23	YKR093W	20	SD/MSG -ARG -HIS -LEU -LYS +Canavanine +G418 +Hygromycin +Thialysine	Adam_cdc13-1_SDLV2_REP4	8	11	2.59718842868	7794.25935831	89.7461210336	254	2.75176065501	793822.998861	13764.1431934	43	3.34318475916	783567.998761	13791.5357738	3318	1178	136	136	152	157	136	918	0
DLR00014934	8	24	YOR202W	20	SD/MSG -ARG -HIS -LEU -LYS +Canavanine +G418 +Hygromycin +Thialysine	Adam_cdc13-1_SDLV2_REP4	8	11	2.32517606093	8596.43368132	80.0288469932	254	2.5754641253	937204.997509	15008.2574164	43	3.13631016574	929747.99829	16263.7803186	3447	1182	136	136	153	158	137	851	0
DLR00014934	9	1	YOR202W	20	SD/MSG -ARG -HIS -LEU -LYS +Canavanine +G418 +Hygromycin +Thialysine	Adam_cdc13-1_SDLV2_REP4	8	11	2.57204349752	8658.10548312	124.587268672	254	2.74138850872	827581.99854	13505.8932014	43	3.31932776048	820418.998631	15161.4609273	325	1317	136	136	165	169	148	657	0
DLR00014934	9	2	YKL008C	20	SD/MSG -ARG -HIS -LEU -LYS +Canavanine +G418 +Hygromycin +Thialysine	Adam_cdc13-1_SDLV2_REP4	8	11	2.37316904831	6178.9938501	40.8861944785	254	2.56923273431	560241.998627	9774.97107632	43	3.13144869249	549475.998386	9105.14936113	457	1313	136	136	163	168	146	778	0
DLR00014934	9	3	YKL120W	20	SD/MSG -ARG -HIS -LEU -LYS +Canavanine +G418 +Hygromycin +Thialysine	Adam_cdc13-1_SDLV2_REP4	8	11	1.95463762268	2928.86010129	32.4824311719	254	2.25592294909	168969.999977	5878.57010488	43	2.6921784314	154628.999033	1361.74885847	599	1314	136	136	130	141	130	809	0
DLR00014934	9	4	YKL007W	20	SD/MSG -ARG -HIS -LEU -LYS +Canavanine +G418 +Hygromycin +Thialysine	Adam_cdc13-1_SDLV2_REP4	8	11	2.41805976523	6236.54100527	29.9186055612	254	2.61311430367	546641.999029	9008.23323929	43	3.19261185629	533836.998827	8329.57245779	729	1313	136	136	165	170	149	867	0
DLR00014934	9	5	YKL117W	20	SD/MSG -ARG -HIS -LEU -LYS +Canavanine +G418 +Hygromycin +Thialysine	Adam_cdc13-1_SDLV2_REP4	8	11	2.6082711083	7459.87845096	45.701080881	254	2.73432985392	674979.999289	10432.1027634	43	3.33111677245	666148.999134	10666.4743247	870	1312	136	136	168	173	151	949	0
DLR00014934	9	6	YKL006W	20	SD/MSG -ARG -HIS -LEU -LYS +Canavanine +G418 +Hygromycin +Thialysine	Adam_cdc13-1_SDLV2_REP4	8	11	1.47276495833	2127.13573671	25.4157982925	254	1.86335332163	173051.999615	5782.77744914	43	2.14165817439	152295.99796	1718.23502257	1006	1321	136	136	153	161	144	810	0
DLR00014934	9	7	YKL116C	20	SD/MSG -ARG -HIS -LEU -LYS +Canavanine +G418 +Hygromycin +Thialysine	Adam_cdc13-1_SDLV2_REP4	8	11	2.76582598807	7912.98880861	64.3941504027	254	2.8867202875	733756.999453	9795.44793683	43	3.50506399879	725649.99939	10450.9618544	1140	1313	136	136	169	173	149	934	0
DLR00014934	9	8	YKL005C	20	SD/MSG -ARG -HIS -LEU -LYS +Canavanine +G418 +Hygromycin +Thialysine	Adam_cdc13-1_SDLV2_REP4	8	11	2.39757470839	6065.74541423	27.5082439752	254	2.63837114887	557730.999377	8736.51511447	43	3.20816088513	548101.998894	7809.68167924	1272	1313	136	136	166	171	148	922	0
DLR00014934	9	9	YKL115C	20	SD/MSG -ARG -HIS -LEU -LYS +Canavanine +G418 +Hygromycin +Thialysine	Adam_cdc13-1_SDLV2_REP4	8	11	2.61650881868	7721.93298574	48.9387310151	254	2.78078803317	710490.999739	10245.9896811	43	3.37801131257	704568.999395	9998.49191401	1416	1311	136	136	166	171	147	1024	0
DLR00014934	9	10	YKL001C	20	SD/MSG -ARG -HIS -LEU -LYS +Canavanine +G418 +Hygromycin +Thialysine	Adam_cdc13-1_SDLV2_REP4	8	11	2.51276565404	6984.66693062	35.2979502424	254	2.71252064089	657705.999268	10209.4646034	43	3.30158477795	650912.999007	10131.9403803	1549	1310	136	136	167	171	148	980	0
DLR00014934	9	11	YKL114C	20	SD/MSG -ARG -HIS -LEU -LYS +Canavanine +G418 +Hygromycin +Thialysine	Adam_cdc13-1_SDLV2_REP4	8	11	2.66340620999	7794.54264435	49.2896822121	254	2.81425383573	734254.999651	10633.6558179	43	3.4238009713	729116.999441	10994.4964884	1688	1312	136	136	167	171	148	1072	0
DLR00014934	9	12	YJR154W	20	SD/MSG -ARG -HIS -LEU -LYS +Canavanine +G418 +Hygromycin +Thialysine	Adam_cdc13-1_SDLV2_REP4	8	11	2.62560636759	7054.49650797	34.0675078118	254	2.78859047479	660686.999624	9878.52069425	43	3.39308777456	653771.999395	9989.66124223	1822	1313	136	136	165	169	146	979	0
DLR00014934	9	13	YKL113C	20	SD/MSG -ARG -HIS -LEU -LYS +Canavanine +G418 +Hygromycin +Thialysine	Adam_cdc13-1_SDLV2_REP4	8	11	2.30379855845	6609.60438403	41.6324421465	254	2.43979437634	564978.996577	10788.6793957	43	3.00839573538	560752.997209	10856.4091136	1959	1315	136	136	156	162	141	1306	0
DLR00014934	9	14	YJR153W	20	SD/MSG -ARG -HIS -LEU -LYS +Canavanine +G418 +Hygromycin +Thialysine	Adam_cdc13-1_SDLV2_REP4	8	11	2.59248658868	7056.28100879	32.3957158534	254	2.76760674206	663856.999587	9701.26455209	43	3.36573379182	658001.999338	9859.73887135	2090	1314	136	136	164	168	145	1134	0
DLR00014934	9	15	YKL110C	20	SD/MSG -ARG -HIS -LEU -LYS +Canavanine +G418 +Hygromycin +Thialysine	Adam_cdc13-1_SDLV2_REP4	8	11	2.51479775251	8020.39427178	40.3274891669	254	2.67300714075	748248.998488	11438.8117162	43	3.25830645965	744553.998559	11860.2069721	2233	1310	136	136	162	167	145	1245	0
DLR00014934	9	16	YJR152W	20	SD/MSG -ARG -HIS -LEU -LYS +Canavanine +G418 +Hygromycin +Thialysine	Adam_cdc13-1_SDLV2_REP4	8	11	2.68181182399	8859.32464715	43.0551225575	254	2.85659407235	869752.99969	11546.4233778	43	3.46911610274	866247.999564	12321.3082398	2364	1315	136	136	167	171	148	1089	0
DLR00014934	9	17	YKL109W	20	SD/MSG -ARG -HIS -LEU -LYS +Canavanine +G418 +Hygromycin +Thialysine	Adam_cdc13-1_SDLV2_REP4	8	11	2.45908042215	6563.57260178	67.6128931072	254	2.63354812139	483450.999941	7467.85877854	43	3.22283345214	479953.999973	5102.84455806	2504	1314	136	136	143	152	135	1223	0
DLR00014934	9	18	YJR150C	20	SD/MSG -ARG -HIS -LEU -LYS +Canavanine +G418 +Hygromycin +Thialysine	Adam_cdc13-1_SDLV2_REP4	8	11	2.48424559054	7195.92345925	52.6738574666	254	2.63365220348	667771.998106	11924.9483933	43	3.22926187062	661471.998421	12543.1812632	2635	1317	136	136	159	164	143	1191	0
DLR00014934	9	19	YKL107W	20	SD/MSG -ARG -HIS -LEU -LYS +Canavanine +G418 +Hygromycin +Thialysine	Adam_cdc13-1_SDLV2_REP4	8	11	2.91066067302	9019.97179936	76.1040374492	254	2.97120985317	890422.998932	13746.8375999	43	3.62035734831	885865.999005	15139.5234986	2777	1311	136	136	164	169	147	1120	0
DLR00014934	9	20	YJR149W	20	SD/MSG -ARG -HIS -LEU -LYS +Canavanine +G418 +Hygromycin +Thialysine	Adam_cdc13-1_SDLV2_REP4	8	11	2.76286725018	7426.91558708	51.8996871548	254	2.84546825824	714588.99896	11898.7589389	43	3.47225774648	707712.999009	12508.597198	2908	1312	136	136	161	166	146	1190	0
DLR00014934	9	21	YKL106W	20	SD/MSG -ARG -HIS -LEU -LYS +Canavanine +G418 +Hygromycin +Thialysine	Adam_cdc13-1_SDLV2_REP4	8	11	2.84952060319	7805.38066206	63.9862003169	254	2.90517997208	685814.99996	12123.4745383	43	3.54616828198	680748.999952	11783.1834274	3049	1313	136	136	152	158	140	1172	0
DLR00014934	9	22	YJR148W	20	SD/MSG -ARG -HIS -LEU -LYS +Canavanine +G418 +Hygromycin +Thialysine	Adam_cdc13-1_SDLV2_REP4	8	11	2.68669071416	7480.16795206	72.7092521041	254	2.799263671	763262.998655	13908.9951817	43	3.40728889899	756225.998704	14627.7920819	3181	1314	136	136	159	164	145	1278	0
DLR00014934	9	23	YKL105C	20	SD/MSG -ARG -HIS -LEU -LYS +Canavanine +G418 +Hygromycin +Thialysine	Adam_cdc13-1_SDLV2_REP4	8	11	2.85986186334	9432.41505161	132.08562139	254	2.96962354765	1029606.9986	17070.6940954	43	3.60050857187	1022582.99879	18707.7588963	3315	1306	136	136	158	162	141	987	0
DLR00014934	9	24	YOR202W	20	SD/MSG -ARG -HIS -LEU -LYS +Canavanine +G418 +Hygromycin +Thialysine	Adam_cdc13-1_SDLV2_REP4	8	11	2.51140156494	9333.05259849	115.287367514	254	2.76111347869	1077837.99846	17082.0416312	43	3.33417777203	1071705.99863	18971.8248625	3450	1308	136	136	158	162	140	789	0
DLR00014934	10	1	YOR202W	20	SD/MSG -ARG -HIS -LEU -LYS +Canavanine +G418 +Hygromycin +Thialysine	Adam_cdc13-1_SDLV2_REP4	8	11	2.5197995731	9159.59590712	95.3839475357	254	2.72244605358	844452.998675	12491.8807748	43	3.30039264985	838621.998691	14120.6500712	318	1447	136	136	164	168	146	624	0
DLR00014934	10	2	YKR024C	20	SD/MSG -ARG -HIS -LEU -LYS +Canavanine +G418 +Hygromycin +Thialysine	Adam_cdc13-1_SDLV2_REP4	8	11	2.17820852217	6446.29772799	38.7023935386	254	2.3497249347	502976.99661	9849.68717151	43	2.9045081539	498044.996807	9292.07144969	451	1449	136	136	153	158	139	1229	6
DLR00014934	10	3	YLL013C	20	SD/MSG -ARG -HIS -LEU -LYS +Canavanine +G418 +Hygromycin +Thialysine	Adam_cdc13-1_SDLV2_REP4	8	11	2.778040661	8525.91239125	40.8552470132	254	3.00721148342	793720.998984	10080.7829154	43	3.64991136088	787518.998881	10591.1537139	590	1446	136	136	171	175	152	977	0
DLR00014934	10	4	YKR023W	20	SD/MSG -ARG -HIS -LEU -LYS +Canavanine +G418 +Hygromycin +Thialysine	Adam_cdc13-1_SDLV2_REP4	8	11	2.28232143284	5818.82788919	36.6427277321	254	2.48604970076	502700.997538	9885.74512096	43	3.0499816956	491740.9978	9526.80463297	727	1444	136	136	163	168	148	1093	0
DLR00014934	10	5	YLL012W	20	SD/MSG -ARG -HIS -LEU -LYS +Canavanine +G418 +Hygromycin +Thialysine	Adam_cdc13-1_SDLV2_REP4	8	11	2.65019198011	8074.82031688	47.1506389644	254	2.77670138609	725605.999082	11637.2072032	43	3.38348090897	719759.999053	12359.2348426	863	1447	136	136	168	173	152	1187	0
DLR00014934	10	6	YKR021W	20	SD/MSG -ARG -HIS -LEU -LYS +Canavanine +G418 +Hygromycin +Thialysine	Adam_cdc13-1_SDLV2_REP4	8	11	2.70897357575	7940.26002468	61.2403418179	254	2.80922896417	737530.99919	11299.7294081	43	3.41920166381	729683.999154	12222.6918121	999	1451	136	136	169	174	152	1035	0
DLR00014934	10	7	YLL010C	20	SD/MSG -ARG -HIS -LEU -LYS +Canavanine +G418 +Hygromycin +Thialysine	Adam_cdc13-1_SDLV2_REP4	8	11	2.4934627513	7000.13679704	42.633741062	254	2.70109367958	638032.999215	9609.00262411	43	3.28856388826	629497.999028	9795.65884662	1137	1447	136	136	166	171	148	961	0
DLR00014934	10	8	YKR020W	20	SD/MSG -ARG -HIS -LEU -LYS +Canavanine +G418 +Hygromycin +Thialysine	Adam_cdc13-1_SDLV2_REP4	8	11	1.94790418948	3666.24528775	25.1879587532	254	2.24491808194	293741.998247	7642.25976079	43	2.733353072	279865.996195	4759.28079571	1273	1461	136	136	151	158	139	905	0
DLR00014934	10	9	YLL009C	20	SD/MSG -ARG -HIS -LEU -LYS +Canavanine +G418 +Hygromycin +Thialysine	Adam_cdc13-1_SDLV2_REP4	8	11	1.77913141197	2710.48707625	41.0130888796	254	2.14978758512	149768.000063	6329.43739699	43	2.53101395687	137881.000419	1349.56627917	1413	1447	136	136	127	138	127	724	0
DLR00014934	10	10	YKR019C	20	SD/MSG -ARG -HIS -LEU -LYS +Canavanine +G418 +Hygromycin +Thialysine	Adam_cdc13-1_SDLV2_REP4	8	11	2.15245824202	5605.63794891	31.4467653362	254	2.38500752142	482639.996828	9063.27784229	43	3.00240991134	431435.078432	5832.48481456	1548	1451	136	136	158	163	142	1394	0
DLR00014934	10	11	YLL007C	20	SD/MSG -ARG -HIS -LEU -LYS +Canavanine +G418 +Hygromycin +Thialysine	Adam_cdc13-1_SDLV2_REP4	8	11	2.36995026001	6337.98649232	42.9914903501	254	2.57626810317	587517.997929	11467.2403888	43	3.15149324625	584681.998108	11797.8084977	1682	1449	136	136	162	167	146	1567	0
DLR00014934	10	12	YKR018C	20	SD/MSG -ARG -HIS -LEU -LYS +Canavanine +G418 +Hygromycin +Thialysine	Adam_cdc13-1_SDLV2_REP4	8	11	2.68557563685	8108.33098754	50.5436453103	254	2.82643344246	785820.999137	12929.372456	43	3.43903588923	781551.999125	13743.0237871	1816	1451	136	136	166	170	147	1156	0
DLR00014934	10	13	YLL006W	20	SD/MSG -ARG -HIS -LEU -LYS +Canavanine +G418 +Hygromycin +Thialysine	Adam_cdc13-1_SDLV2_REP4	8	11	2.32918507791	5730.85372171	29.453360247	254	2.53585698238	502246.998498	8941.75525095	43	3.10462761936	498312.998292	8326.82173662	1954	1452	136	136	157	163	142	1524	0
DLR00014934	10	14	YKR017C	20	SD/MSG -ARG -HIS -LEU -LYS +Canavanine +G418 +Hygromycin +Thialysine	Adam_cdc13-1_SDLV2_REP4	8	11	2.79225569251	7748.65055615	59.2599414645	254	2.90315890559	774469.999347	11664.6435522	43	3.52548044499	769429.99929	12436.0973864	2090	1452	136	136	167	172	148	1079	0
DLR00014934	10	15	YLL005C	20	SD/MSG -ARG -HIS -LEU -LYS +Canavanine +G418 +Hygromycin +Thialysine	Adam_cdc13-1_SDLV2_REP4	8	11	2.45458491398	7107.4616073	40.8200714479	254	2.66286752118	690934.998476	11565.6133199	43	3.25190396254	685928.998579	12034.8386352	2231	1455	136	136	164	168	146	1306	0
DLR00014934	10	16	YKR016W	20	SD/MSG -ARG -HIS -LEU -LYS +Canavanine +G418 +Hygromycin +Thialysine	Adam_cdc13-1_SDLV2_REP4	8	11	1.62909437189	2949.9983818	35.5295657058	254	1.86378815059	185873.99903	6322.94729026	43	2.18195283495	177477.996633	2933.61339696	2361	1450	136	136	128	139	126	1094	0
DLR00014934	10	17	YLL002W	20	SD/MSG -ARG -HIS -LEU -LYS +Canavanine +G418 +Hygromycin +Thialysine	Adam_cdc13-1_SDLV2_REP4	8	11	1.62741033558	2784.94885386	20.8235482571	254	1.85248965215	234177.999143	6527.04746475	43	2.19552751417	221219.997278	3803.39901349	2493	1455	136	136	147	154	138	1287	0
DLR00014934	10	18	YKR015C	20	SD/MSG -ARG -HIS -LEU -LYS +Canavanine +G418 +Hygromycin +Thialysine	Adam_cdc13-1_SDLV2_REP4	8	11	2.66450245142	7385.5827614	56.7689644056	254	2.82541647098	742483.998984	11853.8279577	43	3.43961821554	735821.999036	12769.1490198	2634	1450	136	136	165	170	148	1137	0
DLR00014934	10	19	YLL001W	20	SD/MSG -ARG -HIS -LEU -LYS +Canavanine +G418 +Hygromycin +Thialysine	Adam_cdc13-1_SDLV2_REP4	8	11	2.59130409898	7070.37279336	43.7439009503	254	2.70963976171	655360.998974	11524.4318953	43	3.31479298133	649804.99896	11734.5453574	2770	1447	136	136	158	164	144	1303	0
DLR00014934	10	20	YKR014C	20	SD/MSG -ARG -HIS -LEU -LYS +Canavanine +G418 +Hygromycin +Thialysine	Adam_cdc13-1_SDLV2_REP4	8	11	2.69652413661	7233.71084046	48.5635028824	254	2.80371493358	701592.99917	11193.3950152	43	3.41807216831	693770.999109	11707.2654699	2907	1448	136	136	161	166	145	1106	0
DLR00014934	10	21	YKR106W	20	SD/MSG -ARG -HIS -LEU -LYS +Canavanine +G418 +Hygromycin +Thialysine	Adam_cdc13-1_SDLV2_REP4	8	11	2.69030453195	7306.85501184	57.6731952945	254	2.83061817427	726827.999017	12447.1167506	43	3.45063385963	719059.999025	13079.9523969	3041	1451	136	136	162	167	147	1052	0
DLR00014934	10	22	YKR013W	20	SD/MSG -ARG -HIS -LEU -LYS +Canavanine +G418 +Hygromycin +Thialysine	Adam_cdc13-1_SDLV2_REP4	8	11	2.54452761252	7834.1698106	66.6408996197	254	2.69334008197	764326.998254	14929.6526692	43	3.28968380186	759090.99847	15296.2889573	3177	1450	136	136	155	160	142	1423	0
DLR00014934	10	23	YKR105C	20	SD/MSG -ARG -HIS -LEU -LYS +Canavanine +G418 +Hygromycin +Thialysine	Adam_cdc13-1_SDLV2_REP4	8	11	2.66736688291	8052.2310949	89.4514529649	254	2.79838276214	864110.998813	15098.4478683	43	3.39473274455	854838.998773	15696.5787849	3317	1445	136	136	156	160	140	1024	0
DLR00014934	10	24	YOR202W	20	SD/MSG -ARG -HIS -LEU -LYS +Canavanine +G418 +Hygromycin +Thialysine	Adam_cdc13-1_SDLV2_REP4	8	11	2.53604919148	10048.6613942	99.6018611045	254	2.75448430142	1141883.99826	16959.2871855	43	3.33010171404	1137157.99857	19018.1173106	3447	1447	136	136	157	161	139	878	0
DLR00014934	11	1	YOR202W	20	SD/MSG -ARG -HIS -LEU -LYS +Canavanine +G418 +Hygromycin +Thialysine	Adam_cdc13-1_SDLV2_REP4	8	11	2.55320657113	8439.3458835	110.860984969	254	2.69569879562	791427.998607	12134.4436059	43	3.27072991343	784317.998624	13396.2651928	329	1578	136	136	163	167	146	636	1
DLR00014934	11	2	YKL030W	20	SD/MSG -ARG -HIS -LEU -LYS +Canavanine +G418 +Hygromycin +Thialysine	Adam_cdc13-1_SDLV2_REP4	8	11	2.38816449122	7148.80886721	57.642135617	254	2.59319156145	653595.998091	11895.3924401	43	3.16995298864	646497.99828	12121.266297	458	1588	136	136	164	168	148	1042	0
DLR00014934	11	3	YKL136W	20	SD/MSG -ARG -HIS -LEU -LYS +Canavanine +G418 +Hygromycin +Thialysine	Adam_cdc13-1_SDLV2_REP4	8	11	2.75527597458	7706.34598151	80.4896172458	254	2.84303208365	701694.998925	12639.7934066	43	3.45788544417	694033.99893	13095.2420087	599	1587	136	136	166	170	149	978	0
DLR00014934	11	4	YKL029C	20	SD/MSG -ARG -HIS -LEU -LYS +Canavanine +G418 +Hygromycin +Thialysine	Adam_cdc13-1_SDLV2_REP4	8	11	2.39433062472	5961.67830008	32.7965252982	254	2.57235605992	528593.998506	9358.72652854	43	3.14328731149	516119.99843	9062.92196127	730	1585	136	136	165	169	149	965	0
DLR00014934	11	5	YKL133C	20	SD/MSG -ARG -HIS -LEU -LYS +Canavanine +G418 +Hygromycin +Thialysine	Adam_cdc13-1_SDLV2_REP4	8	11	2.8807410156	7990.71911035	65.3858955848	254	2.94788947794	738902.998703	11143.7960728	43	3.58880441953	730729.998662	11911.8407951	869	1580	136	136	169	174	152	978	0
DLR00014934	11	6	YKL027W	20	SD/MSG -ARG -HIS -LEU -LYS +Canavanine +G418 +Hygromycin +Thialysine	Adam_cdc13-1_SDLV2_REP4	8	11	2.44848052196	5545.04099596	31.7245838082	254	2.67007314222	511501.999412	8474.84090604	43	3.25339806422	498426.999122	7916.47021344	996	1589	136	136	167	172	149	926	0
DLR00014934	11	7	YKL132C	20	SD/MSG -ARG -HIS -LEU -LYS +Canavanine +G418 +Hygromycin +Thialysine	Adam_cdc13-1_SDLV2_REP4	8	11	2.60734316602	7540.76993815	42.4728664841	254	2.77269337193	701963.999335	10808.7234514	43	3.37214350575	694718.999178	11072.638481	1140	1585	136	136	168	172	150	1083	0
DLR00014934	11	8	YKL026C	20	SD/MSG -ARG -HIS -LEU -LYS +Canavanine +G418 +Hygromycin +Thialysine	Adam_cdc13-1_SDLV2_REP4	8	11	2.35745610234	6685.87729503	38.7081571786	254	2.56660530641	606586.998068	11341.4515056	43	3.1473310124	600576.998174	10793.092183	1275	1588	136	136	163	168	147	1323	0
DLR00014934	11	9	YKL131W	20	SD/MSG -ARG -HIS -LEU -LYS +Canavanine +G418 +Hygromycin +Thialysine	Adam_cdc13-1_SDLV2_REP4	8	11	2.66278692168	8205.71732895	51.6727238109	254	2.81301980646	781844.999408	11304.7010505	43	3.42036816316	777008.999309	12042.1177352	1416	1582	136	136	167	171	148	1106	0
DLR00014934	11	10	YKL025C	20	SD/MSG -ARG -HIS -LEU -LYS +Canavanine +G418 +Hygromycin +Thialysine	Adam_cdc13-1_SDLV2_REP4	8	11	2.48207952822	6403.81329836	31.3077120419	254	2.70307803101	599109.999584	9040.37725669	43	3.29152523019	592817.99925	8656.02212646	1548	1582	136	136	164	169	147	1175	0
DLR00014934	11	11	YKL130C	20	SD/MSG -ARG -HIS -LEU -LYS +Canavanine +G418 +Hygromycin +Thialysine	Adam_cdc13-1_SDLV2_REP4	8	11	2.80655854113	8566.33157185	61.9158393006	254	2.93202546943	835692.99943	11850.0960956	43	3.56331107554	833332.999362	13091.5150075	1688	1587	136	136	167	171	148	1174	0
DLR00014934	11	12	YKL023W	20	SD/MSG -ARG -HIS -LEU -LYS +Canavanine +G418 +Hygromycin +Thialysine	Adam_cdc13-1_SDLV2_REP4	8	11	2.38597833862	5976.68687004	31.218103264	254	2.60232184642	558859.998641	9934.15234939	43	3.17819232816	551971.998506	9726.09805496	1818	1588	136	136	161	165	144	1166	0
DLR00014934	11	13	YKL129C	20	SD/MSG -ARG -HIS -LEU -LYS +Canavanine +G418 +Hygromycin +Thialysine	Adam_cdc13-1_SDLV2_REP4	8	11	2.43518429181	7317.91722262	51.4911314841	254	2.60543096581	677885.997681	13150.4413973	43	3.19257926079	674543.998119	13624.9826088	1957	1586	136	136	159	164	142	1364	0
DLR00014934	11	14	YKL020C	20	SD/MSG -ARG -HIS -LEU -LYS +Canavanine +G418 +Hygromycin +Thialysine	Adam_cdc13-1_SDLV2_REP4	8	11	2.52331216519	6647.97095021	35.1942097429	254	2.71341484947	646813.999183	10338.1187283	43	3.30390160475	640745.998973	10512.0844523	2091	1588	136	136	163	168	145	1094	0
DLR00014934	11	15	YKL128C	20	SD/MSG -ARG -HIS -LEU -LYS +Canavanine +G418 +Hygromycin +Thialysine	Adam_cdc13-1_SDLV2_REP4	8	11	2.69905864785	8263.77456897	47.6716471846	254	2.8555503233	795495.999701	10676.7770311	43	3.47453552034	791821.999574	11349.7993915	2231	1582	136	136	163	167	144	1148	0
DLR00014934	11	16	YKL017C	20	SD/MSG -ARG -HIS -LEU -LYS +Canavanine +G418 +Hygromycin +Thialysine	Adam_cdc13-1_SDLV2_REP4	8	11	2.5435831927	7503.02860318	34.8875746349	254	2.73235543456	734720.999171	10816.3995107	43	3.33113590332	728627.999077	11122.1607481	2364	1588	136	136	163	168	146	1152	0
DLR00014934	11	17	YKL127W	20	SD/MSG -ARG -HIS -LEU -LYS +Canavanine +G418 +Hygromycin +Thialysine	Adam_cdc13-1_SDLV2_REP4	8	11	2.72014053123	8870.09570807	55.6357981914	254	2.8373089753	848754.999662	12015.47988	43	3.45330788162	844858.999579	12573.9535325	2503	1585	136	136	162	166	144	1167	0
DLR00014934	11	18	YKL015W	20	SD/MSG -ARG -HIS -LEU -LYS +Canavanine +G418 +Hygromycin +Thialysine	Adam_cdc13-1_SDLV2_REP4	8	11	2.56596078543	7383.19406294	39.5533456108	254	2.7240881384	711244.998923	11510.3548994	43	3.32627359621	705518.99894	11969.559819	2634	1590	136	136	161	166	145	1284	0
DLR00014934	11	19	YKL124W	20	SD/MSG -ARG -HIS -LEU -LYS +Canavanine +G418 +Hygromycin +Thialysine	Adam_cdc13-1_SDLV2_REP4	8	11	2.9342289661	8834.64580362	65.3358730008	254	3.00286504359	858870.999088	11934.2225046	43	3.65361283414	855394.999033	13032.1295826	2776	1587	136	136	163	168	146	1216	0
DLR00014934	11	20	YKL010C	20	SD/MSG -ARG -HIS -LEU -LYS +Canavanine +G418 +Hygromycin +Thialysine	Adam_cdc13-1_SDLV2_REP4	8	11	2.57689962832	7088.80928479	36.5612928876	254	2.74057175604	664675.99935	10813.8086871	43	3.34964515261	657087.999269	10636.462236	2907	1586	136	136	158	163	143	1164	0
DLR00014934	11	21	YKL123W	20	SD/MSG -ARG -HIS -LEU -LYS +Canavanine +G418 +Hygromycin +Thialysine	Adam_cdc13-1_SDLV2_REP4	8	11	2.88991705179	8999.85220602	77.018432675	254	2.98927725881	917900.999136	14120.2970888	43	3.63551531515	914212.999218	15196.1275677	3051	1584	136	136	163	168	148	1289	0
DLR00014934	11	22	YKL009W	20	SD/MSG -ARG -HIS -LEU -LYS +Canavanine +G418 +Hygromycin +Thialysine	Adam_cdc13-1_SDLV2_REP4	8	11	1.75483534026	4613.99974509	78.5054629533	254	1.98755158845	400295.999499	7973.58068081	43	2.39156710851	393627.9978	5133.30401728	3184	1588	136	136	146	153	138	1849	0
DLR00014934	11	23	YKL121W	20	SD/MSG -ARG -HIS -LEU -LYS +Canavanine +G418 +Hygromycin +Thialysine	Adam_cdc13-1_SDLV2_REP4	8	11	2.76872523379	8861.29139748	127.339683787	254	2.86684064608	965358.998974	16723.3792492	43	3.47245034023	957585.998969	17636.5821498	3314	1572	136	136	155	159	139	1076	0
DLR00014934	11	24	YOR202W	20	SD/MSG -ARG -HIS -LEU -LYS +Canavanine +G418 +Hygromycin +Thialysine	Adam_cdc13-1_SDLV2_REP4	8	11	2.43322940024	9404.62282572	102.458344389	254	2.67766839346	1043527.99806	15980.2407925	43	3.24802065255	1037665.99847	17299.4869408	3449	1578	136	136	155	159	137	867	0
DLR00014934	12	1	YOR202W	20	SD/MSG -ARG -HIS -LEU -LYS +Canavanine +G418 +Hygromycin +Thialysine	Adam_cdc13-1_SDLV2_REP4	8	11	2.44230218908	9431.96105858	101.339163314	254	2.61908639355	855082.997936	13513.9626704	43	3.19047816856	849784.998493	15144.5004741	321	1719	136	136	162	166	145	642	0
DLR00014934	12	2	YKR035W-A	20	SD/MSG -ARG -HIS -LEU -LYS +Canavanine +G418 +Hygromycin +Thialysine	Adam_cdc13-1_SDLV2_REP4	8	11	2.72053159852	8435.72407072	93.9436400278	254	2.90674733674	801005.998876	12518.7080802	43	3.53405995054	795711.998891	13617.1842688	453	1719	136	136	166	170	148	906	0
DLR00014934	12	3	YLL026W	20	SD/MSG -ARG -HIS -LEU -LYS +Canavanine +G418 +Hygromycin +Thialysine	Adam_cdc13-1_SDLV2_REP4	8	11	2.63980280864	7670.5831843	59.0114643828	254	2.7830513883	686008.999271	11710.2180909	43	3.39209391509	678544.999127	11641.5141731	592	1723	136	136	164	168	147	968	0
DLR00014934	12	4	YKR035C	20	SD/MSG -ARG -HIS -LEU -LYS +Canavanine +G418 +Hygromycin +Thialysine	Adam_cdc13-1_SDLV2_REP4	8	11	2.75141096584	7239.85946376	60.2028494038	254	2.90849896272	678619.998527	11059.6859259	43	3.53714618543	670770.998619	11432.7168764	727	1720	136	136	169	173	153	1061	0
DLR00014934	12	5	YLL025W	20	SD/MSG -ARG -HIS -LEU -LYS +Canavanine +G418 +Hygromycin +Thialysine	Adam_cdc13-1_SDLV2_REP4	8	11	2.55223703913	6789.07701648	45.7629580354	254	2.73145074662	606255.999272	9906.43942668	43	3.32951784677	598361.999124	10177.2826454	869	1725	136	136	166	170	149	1184	0
DLR00014934	12	6	YKR034W	20	SD/MSG -ARG -HIS -LEU -LYS +Canavanine +G418 +Hygromycin +Thialysine	Adam_cdc13-1_SDLV2_REP4	8	11	2.47989249685	7258.21221441	54.5356350908	254	2.65048631257	643738.998387	11989.5967752	43	3.24170271405	636881.998524	12276.2712115	999	1725	136	136	163	168	147	1215	0
DLR00014934	12	7	YLL024C	20	SD/MSG -ARG -HIS -LEU -LYS +Canavanine +G418 +Hygromycin +Thialysine	Adam_cdc13-1_SDLV2_REP4	8	11	2.40419732573	5880.90466221	29.8415476942	254	2.5962126389	529569.998971	9697.1483749	43	3.17208312176	519235.998642	8762.18286089	1137	1727	136	136	164	168	147	953	0
DLR00014934	12	8	YKR033C	20	SD/MSG -ARG -HIS -LEU -LYS +Canavanine +G418 +Hygromycin +Thialysine	Adam_cdc13-1_SDLV2_REP4	8	11	2.61540615341	8385.89610123	59.0429211437	254	2.77914042929	798708.99902	13310.7932758	43	3.38648593081	795932.998994	14044.4055048	1272	1724	136	136	167	171	149	1310	0
DLR00014934	12	9	YLL023C	20	SD/MSG -ARG -HIS -LEU -LYS +Canavanine +G418 +Hygromycin +Thialysine	Adam_cdc13-1_SDLV2_REP4	8	11	2.35294568527	5805.12773103	29.2444327102	254	2.58960280044	545487.998701	8826.24074128	43	3.16385359816	537623.998558	8841.12231478	1408	1719	136	136	164	168	146	1134	0
DLR00014934	12	10	YKR032W	20	SD/MSG -ARG -HIS -LEU -LYS +Canavanine +G418 +Hygromycin +Thialysine	Adam_cdc13-1_SDLV2_REP4	8	11	2.54955036634	6797.67976337	47.1831609067	254	2.72068594662	655518.999116	10664.526742	43	3.3179264313	649767.998971	11111.4352621	1544	1718	136	136	165	169	147	1247	0
DLR00014934	12	11	YLL021W	20	SD/MSG -ARG -HIS -LEU -LYS +Canavanine +G418 +Hygromycin +Thialysine	Adam_cdc13-1_SDLV2_REP4	8	11	2.50861986498	5833.88847214	35.8180736379	254	2.71723993369	575982.999406	9319.85091836	43	3.30904297433	567566.99909	9270.11780771	1683	1723	136	136	165	170	147	1018	0
DLR00014934	12	12	YKR031C	20	SD/MSG -ARG -HIS -LEU -LYS +Canavanine +G418 +Hygromycin +Thialysine	Adam_cdc13-1_SDLV2_REP4	8	11	2.5129528606	6326.06005579	50.8191042392	254	2.64059585345	590507.99853	11681.7961732	43	3.23174064187	586702.998569	11812.2098346	1812	1728	136	136	158	163	143	1498	0
DLR00014934	12	13	YLL020C	20	SD/MSG -ARG -HIS -LEU -LYS +Canavanine +G418 +Hygromycin +Thialysine	Adam_cdc13-1_SDLV2_REP4	8	11	2.52626320673	6363.5566671	35.8617998077	254	2.71652908899	636796.999063	10693.0131449	43	3.30965926793	630225.998905	10994.2429572	1950	1724	136	136	165	169	146	1207	0
DLR00014934	12	14	YKR030W	20	SD/MSG -ARG -HIS -LEU -LYS +Canavanine +G418 +Hygromycin +Thialysine	Adam_cdc13-1_SDLV2_REP4	8	11	2.32485900254	5982.84884348	45.3512208367	254	2.56079441573	569127.997927	10842.7599159	43	3.13351753504	564566.998109	11092.4853111	2086	1724	136	136	158	163	142	1345	0
DLR00014934	12	15	YLL019C	20	SD/MSG -ARG -HIS -LEU -LYS +Canavanine +G418 +Hygromycin +Thialysine	Adam_cdc13-1_SDLV2_REP4	8	11	2.55409503315	6742.81330956	40.7642617334	254	2.7557773227	679774.999259	10528.4342116	43	3.35545369505	676147.999097	11038.0962943	2226	1720	136	136	165	169	146	1410	0
DLR00014934	12	16	YKR029C	20	SD/MSG -ARG -HIS -LEU -LYS +Canavanine +G418 +Hygromycin +Thialysine	Adam_cdc13-1_SDLV2_REP4	8	11	1.45717885153	2245.15089783	18.0377525004	254	1.75999519707	172071.999158	6692.11941121	43	2.03982579456	162013.997999	2591.64214637	2364	1719	136	136	138	147	134	1422	0
DLR00014934	12	17	YLL017W	20	SD/MSG -ARG -HIS -LEU -LYS +Canavanine +G418 +Hygromycin +Thialysine	Adam_cdc13-1_SDLV2_REP4	8	11	2.65996282777	7584.74461766	46.6009186649	254	2.83620575657	759006.999509	11018.5767609	43	3.4551751761	753118.999423	11673.1383736	2499	1725	136	136	164	168	146	1206	0
DLR00014934	12	18	YKR028W	20	SD/MSG -ARG -HIS -LEU -LYS +Canavanine +G418 +Hygromycin +Thialysine	Adam_cdc13-1_SDLV2_REP4	8	11	1.64550418894	3139.21599085	32.0359515337	254	1.7863266105	242033.998634	7234.01670753	43	2.13208592401	232443.997413	4745.14634954	2632	1721	136	136	137	147	133	1439	0
DLR00014934	12	19	YLL016W	20	SD/MSG -ARG -HIS -LEU -LYS +Canavanine +G418 +Hygromycin +Thialysine	Adam_cdc13-1_SDLV2_REP4	8	11	2.60267286482	6532.23700791	49.0798291336	254	2.77874007431	644335.999247	10882.1997734	43	3.38672000468	637305.99915	11052.6328938	2771	1727	136	136	161	166	145	1240	0
DLR00014934	12	20	YKR027W	20	SD/MSG -ARG -HIS -LEU -LYS +Canavanine +G418 +Hygromycin +Thialysine	Adam_cdc13-1_SDLV2_REP4	8	11	2.29548518363	6150.1577635	43.3687977998	254	2.52836908511	566336.997716	10766.2764048	43	3.10972690652	563772.997982	10402.1652557	2907	1727	136	136	154	160	142	1781	0
DLR00014934	12	21	YLL015W	20	SD/MSG -ARG -HIS -LEU -LYS +Canavanine +G418 +Hygromycin +Thialysine	Adam_cdc13-1_SDLV2_REP4	8	11	2.61502622683	6850.36735866	57.7646927852	254	2.80270997036	713486.999506	11769.0369896	43	3.41042078863	705885.999371	11703.2755881	3043	1723	136	136	163	168	148	1194	0
DLR00014934	12	22	YKR026C	20	SD/MSG -ARG -HIS -LEU -LYS +Canavanine +G418 +Hygromycin +Thialysine	Adam_cdc13-1_SDLV2_REP4	8	11	2.33934724812	6464.00080119	68.593182102	254	2.52582960212	641179.996986	13741.7127526	43	3.10252466021	634472.997593	13590.4195708	3175	1723	136	136	153	158	140	1449	0
DLR00014934	12	23	YLL014W	20	SD/MSG -ARG -HIS -LEU -LYS +Canavanine +G418 +Hygromycin +Thialysine	Adam_cdc13-1_SDLV2_REP4	8	11	2.61809608911	7923.1562311	90.9040987839	254	2.82229130906	868789.99928	13767.674909	43	3.41984879942	859477.999076	13826.873034	3315	1720	136	136	156	160	140	1165	0
DLR00014934	12	24	YOR202W	20	SD/MSG -ARG -HIS -LEU -LYS +Canavanine +G418 +Hygromycin +Thialysine	Adam_cdc13-1_SDLV2_REP4	8	11	2.4256877668	9245.31092561	97.4207318979	254	2.68907918705	1027470.99828	15010.3728447	43	3.25725510921	1020577.99853	16156.8961953	3446	1721	136	136	154	158	136	778	0
DLR00014934	13	1	YOR202W	20	SD/MSG -ARG -HIS -LEU -LYS +Canavanine +G418 +Hygromycin +Thialysine	Adam_cdc13-1_SDLV2_REP4	8	11	2.58682584156	9179.74472731	94.3750825042	254	2.74551661465	838357.998972	11465.3648675	43	3.32878569287	832418.998857	12546.3216287	328	1858	136	136	162	166	143	651	0
DLR00014934	13	2	YKL044W	20	SD/MSG -ARG -HIS -LEU -LYS +Canavanine +G418 +Hygromycin +Thialysine	Adam_cdc13-1_SDLV2_REP4	8	11	2.24996757051	5464.06024156	44.4278915778	254	2.49422400352	501646.998005	9987.5540798	43	3.05214942827	493964.997968	9300.1185986	458	1847	136	136	161	165	144	1225	0
DLR00014934	13	3	YKL156W	20	SD/MSG -ARG -HIS -LEU -LYS +Canavanine +G418 +Hygromycin +Thialysine	Adam_cdc13-1_SDLV2_REP4	8	11	2.6049322928	8120.22439148	49.8958870189	254	2.76806917087	753655.999019	12130.5038503	43	3.36702045582	748757.998937	12638.8789775	598	1853	136	136	167	171	149	1151	0
DLR00014934	13	4	YKL043W	20	SD/MSG -ARG -HIS -LEU -LYS +Canavanine +G418 +Hygromycin +Thialysine	Adam_cdc13-1_SDLV2_REP4	8	11	2.53526019735	6263.09043278	55.0280746346	254	2.71571743764	567965.99946	10110.1715761	43	3.3066735835	558361.999119	9221.64933906	724	1856	136	136	164	169	148	1067	0
DLR00014934	13	5	YKL151C	20	SD/MSG -ARG -HIS -LEU -LYS +Canavanine +G418 +Hygromycin +Thialysine	Adam_cdc13-1_SDLV2_REP4	8	11	2.74492667993	7815.63173893	65.8341696295	254	2.86569536228	734553.999522	11255.8382472	43	3.48249170291	727237.999416	11411.1372514	874	1858	136	136	169	173	150	1031	0
DLR00014934	13	6	YKL041W	20	SD/MSG -ARG -HIS -LEU -LYS +Canavanine +G418 +Hygromycin +Thialysine	Adam_cdc13-1_SDLV2_REP4	8	11	2.09274548658	4149.73217441	27.3732514713	254	2.4210908816	344996.999626	7552.65817901	43	2.9911627303	317730.363792	2720.52858864	1003	1860	136	136	158	164	147	1628	0
DLR00014934	13	7	YKL150W	20	SD/MSG -ARG -HIS -LEU -LYS +Canavanine +G418 +Hygromycin +Thialysine	Adam_cdc13-1_SDLV2_REP4	8	11	2.75132742735	8230.20537456	58.4197932303	254	2.87829429011	777363.999992	10411.4915514	43	3.4988186474	770631.999808	10413.80269	1141	1857	136	136	168	172	149	947	0
DLR00014934	13	8	YKL040C	20	SD/MSG -ARG -HIS -LEU -LYS +Canavanine +G418 +Hygromycin +Thialysine	Adam_cdc13-1_SDLV2_REP4	8	11	2.11755337035	5017.57131498	47.3649431742	254	2.30691804032	414767.995557	9332.64384003	43	2.86336208846	409308.995877	8812.45353186	1273	1861	136	136	154	160	141	1772	0
DLR00014934	13	9	YKL149C	20	SD/MSG -ARG -HIS -LEU -LYS +Canavanine +G418 +Hygromycin +Thialysine	Adam_cdc13-1_SDLV2_REP4	8	11	2.57868370941	7541.90155801	27.6062243152	254	2.7707505451	715082.999686	9357.99277524	43	3.37432981621	709925.999488	9478.77566745	1416	1856	136	136	165	169	146	1168	0
DLR00014934	13	10	YKL039W	20	SD/MSG -ARG -HIS -LEU -LYS +Canavanine +G418 +Hygromycin +Thialysine	Adam_cdc13-1_SDLV2_REP4	8	11	2.41479546278	6148.57990678	35.3122836894	254	2.61235709745	569609.998716	9915.02484879	43	3.19624649048	565637.998612	9846.32232466	1549	1863	136	136	161	165	144	1558	0
DLR00014934	13	11	YKL148C	20	SD/MSG -ARG -HIS -LEU -LYS +Canavanine +G418 +Hygromycin +Thialysine	Adam_cdc13-1_SDLV2_REP4	8	11	2.67855807403	7197.38067799	30.6356753174	254	2.8847620674	635005.999841	6869.55609831	43	3.5097116684	633103.99975	4848.43384427	1685	1864	136	136	158	163	143	1620	0
DLR00014934	13	12	YKL038W	20	SD/MSG -ARG -HIS -LEU -LYS +Canavanine +G418 +Hygromycin +Thialysine	Adam_cdc13-1_SDLV2_REP4	8	11	2.57608746056	7407.38278972	42.5604703145	254	2.75713475302	715891.999268	11378.4105889	43	3.36221785636	710776.999161	11779.1301309	1817	1859	136	136	162	166	144	1174	0
DLR00014934	13	13	YKL147C	20	SD/MSG -ARG -HIS -LEU -LYS +Canavanine +G418 +Hygromycin +Thialysine	Adam_cdc13-1_SDLV2_REP4	8	11	2.81649956368	8663.08405856	51.1038166579	254	2.93707018308	881322.999581	12001.7679619	43	3.56774446995	876940.999527	13071.8271452	1958	1855	136	136	165	169	145	1040	0
DLR00014934	13	14	YKL037W	20	SD/MSG -ARG -HIS -LEU -LYS +Canavanine +G418 +Hygromycin +Thialysine	Adam_cdc13-1_SDLV2_REP4	8	11	2.14464716896	4652.1074793	34.0001606435	254	2.37658526395	429995.996698	9414.71273774	43	2.92746916079	424273.996942	9044.66903949	2091	1857	136	136	153	159	139	1549	0
DLR00014934	13	15	YKL146W	20	SD/MSG -ARG -HIS -LEU -LYS +Canavanine +G418 +Hygromycin +Thialysine	Adam_cdc13-1_SDLV2_REP4	8	11	2.8554968883	9031.10953348	74.0616420752	254	2.99504461838	916423.999728	11551.4840135	43	3.63689885959	913227.999654	12557.0914211	2234	1857	136	136	164	168	144	1095	0
DLR00014934	13	16	YKL034W	20	SD/MSG -ARG -HIS -LEU -LYS +Canavanine +G418 +Hygromycin +Thialysine	Adam_cdc13-1_SDLV2_REP4	8	11	2.51310609001	6229.66502088	41.2830019994	254	2.72439549578	627718.999359	10171.6780923	43	3.31825940829	619757.99911	10270.1170967	2361	1863	136	136	161	166	144	1132	0
DLR00014934	13	17	YKL142W	20	SD/MSG -ARG -HIS -LEU -LYS +Canavanine +G418 +Hygromycin +Thialysine	Adam_cdc13-1_SDLV2_REP4	8	11	3.03933348335	9309.95515203	76.9787120966	254	3.09644539534	974318.998104	12590.3437182	43	3.75737120335	971314.99808	14278.2107189	2503	1861	136	136	165	169	146	1129	0
DLR00014934	13	18	YKL033W-A	20	SD/MSG -ARG -HIS -LEU -LYS +Canavanine +G418 +Hygromycin +Thialysine	Adam_cdc13-1_SDLV2_REP4	8	11	2.4714004183	6787.31251086	37.4438156379	254	2.65572915008	649634.998577	11448.0738438	43	3.25179776421	645347.998677	11682.2893596	2634	1858	136	136	157	162	142	1445	0
DLR00014934	13	19	YKL140W	20	SD/MSG -ARG -HIS -LEU -LYS +Canavanine +G418 +Hygromycin +Thialysine	Adam_cdc13-1_SDLV2_REP4	8	11	2.93035105015	8691.30357284	80.2188368765	254	3.02291142674	893251.999077	12584.4815452	43	3.67455523815	889320.999003	13728.675132	2776	1858	136	136	163	168	145	1191	0
DLR00014934	13	20	YKL032C	20	SD/MSG -ARG -HIS -LEU -LYS +Canavanine +G418 +Hygromycin +Thialysine	Adam_cdc13-1_SDLV2_REP4	8	11	2.17403597413	5157.28863311	49.7014224778	254	2.26447704701	440169.993731	11162.3021021	43	2.83182049396	438377.994917	11134.381141	2909	1861	136	136	146	153	137	1992	0
DLR00014934	13	21	YKL139W	20	SD/MSG -ARG -HIS -LEU -LYS +Canavanine +G418 +Hygromycin +Thialysine	Adam_cdc13-1_SDLV2_REP4	8	11	0.5	1432.8	146.708889717	254	3.17344864381	73261.8	10319.0029072	43	0.677725847614	62495.840794	5668.66353938	3029	1847	136	136	-1	-1	-1	10	0
DLR00014934	13	22	YKL031W	20	SD/MSG -ARG -HIS -LEU -LYS +Canavanine +G418 +Hygromycin +Thialysine	Adam_cdc13-1_SDLV2_REP4	8	11	2.45173605945	6984.22184444	82.6567357462	254	2.58382443642	696576.997461	15003.4008525	43	3.16704590641	689454.997906	14535.3779363	3175	1859	136	136	152	157	139	1396	0
DLR00014934	13	23	YKL137W	20	SD/MSG -ARG -HIS -LEU -LYS +Canavanine +G418 +Hygromycin +Thialysine	Adam_cdc13-1_SDLV2_REP4	8	11	2.5231156407	6910.12675902	131.449791834	254	2.63724849695	668246.998268	15350.350508	43	3.22368478805	660666.998342	14485.7689817	3318	1852	136	136	141	147	130	1377	0
DLR00014934	13	24	YOR202W	20	SD/MSG -ARG -HIS -LEU -LYS +Canavanine +G418 +Hygromycin +Thialysine	Adam_cdc13-1_SDLV2_REP4	8	11	2.54483692065	9082.32866398	135.114546714	254	2.82555551729	1037032.99903	15229.669231	43	3.40186139052	1030354.99887	16384.9348287	3449	1860	136	136	155	159	136	794	0
DLR00014934	14	1	YOR202W	20	SD/MSG -ARG -HIS -LEU -LYS +Canavanine +G418 +Hygromycin +Thialysine	Adam_cdc13-1_SDLV2_REP4	8	11	2.48221886424	9351.59370237	136.280983913	254	2.68469527398	869338.998489	13773.6505035	43	3.25777680127	863898.998679	15337.9496951	323	1990	136	136	163	167	146	685	0
DLR00014934	14	2	YKR048C	20	SD/MSG -ARG -HIS -LEU -LYS +Canavanine +G418 +Hygromycin +Thialysine	Adam_cdc13-1_SDLV2_REP4	8	11	2.51898177976	7268.75274357	52.7737924512	254	2.72761892267	697430.999062	11218.639299	43	3.32188741056	688989.998925	11365.7923892	458	1989	136	136	165	168	146	952	0
DLR00014934	14	3	YLL045C	20	SD/MSG -ARG -HIS -LEU -LYS +Canavanine +G418 +Hygromycin +Thialysine	Adam_cdc13-1_SDLV2_REP4	8	11	2.24793764718	6079.18955814	31.1819697165	254	2.48493893086	558785.997676	9744.42520323	43	3.04745867674	549876.997775	9147.18544532	595	1991	136	136	165	169	149	1159	0
DLR00014934	14	4	YKR047W	20	SD/MSG -ARG -HIS -LEU -LYS +Canavanine +G418 +Hygromycin +Thialysine	Adam_cdc13-1_SDLV2_REP4	8	11	2.76827511933	8106.29242158	73.8820660773	254	2.90608163495	790760.999466	12239.2626415	43	3.53366165929	783623.999373	12664.8319802	730	1991	136	136	171	175	153	983	0
DLR00014934	14	5	YLL044W	20	SD/MSG -ARG -HIS -LEU -LYS +Canavanine +G418 +Hygromycin +Thialysine	Adam_cdc13-1_SDLV2_REP4	8	11	0	11	26.4848296311	254	12	35145	3732.08577916	43	0.5	1678.5	199.664014323	852	1983	136	136	-1	-1	-1	10	0
DLR00014934	14	6	YKR046C	20	SD/MSG -ARG -HIS -LEU -LYS +Canavanine +G418 +Hygromycin +Thialysine	Adam_cdc13-1_SDLV2_REP4	8	11	2.6490985044	7854.07545562	57.7520348921	254	2.81558136117	748879.999626	11279.3063417	43	3.42577831988	741966.999471	11428.0246009	998	1991	136	136	169	173	151	1044	0
DLR00014934	14	7	YLL043W	20	SD/MSG -ARG -HIS -LEU -LYS +Canavanine +G418 +Hygromycin +Thialysine	Adam_cdc13-1_SDLV2_REP4	8	11	1.90304976845	4513.97947691	30.3929230659	254	2.14572240058	392042.997352	7566.33220098	43	2.62994624145	386329.997672	7157.20382712	1138	1993	136	136	159	165	146	1726	0
DLR00014934	14	8	YKR045C	20	SD/MSG -ARG -HIS -LEU -LYS +Canavanine +G418 +Hygromycin +Thialysine	Adam_cdc13-1_SDLV2_REP4	8	11	2.62666886491	8128.42106296	47.8741114267	254	2.81522226772	791226.999585	11075.5977524	43	3.42374206923	785794.999461	11744.1404283	1271	1991	136	136	168	173	150	1136	0
DLR00014934	14	9	YLL042C	20	SD/MSG -ARG -HIS -LEU -LYS +Canavanine +G418 +Hygromycin +Thialysine	Adam_cdc13-1_SDLV2_REP4	8	11	2.06267136642	5402.02726525	41.3592849939	254	2.28768830064	485330.994844	9602.29991875	43	2.83589608643	480942.995698	10247.944531	1406	1996	136	136	158	163	144	1668	0
DLR00014934	14	10	YKR044W	20	SD/MSG -ARG -HIS -LEU -LYS +Canavanine +G418 +Hygromycin +Thialysine	Adam_cdc13-1_SDLV2_REP4	8	11	2.65823215532	7349.20192087	53.0135456689	254	2.84472083611	726536.999798	10116.5418396	43	3.46077043974	720501.999614	10523.9721248	1543	1996	136	136	165	170	146	1139	0
DLR00014934	14	11	YLL041C	20	SD/MSG -ARG -HIS -LEU -LYS +Canavanine +G418 +Hygromycin +Thialysine	Adam_cdc13-1_SDLV2_REP4	8	11	2.51724031639	5441.30381718	20.6843757905	254	2.77037917973	480932.999953	5703.35787241	43	3.38622003934	461520.965238	1811.90111077	1677	1998	136	136	156	161	142	1192	0
DLR00014934	14	12	YKR043C	20	SD/MSG -ARG -HIS -LEU -LYS +Canavanine +G418 +Hygromycin +Thialysine	Adam_cdc13-1_SDLV2_REP4	8	11	2.87092876109	8739.77383141	68.3649512295	254	3.00576258266	896914.999247	12004.8413144	43	3.64866970183	892884.999235	13239.2188536	1816	1998	136	136	165	170	146	1070	0
DLR00014934	14	13	YLL040C	20	SD/MSG -ARG -HIS -LEU -LYS +Canavanine +G418 +Hygromycin +Thialysine	Adam_cdc13-1_SDLV2_REP4	8	11	2.24431394919	4185.07537413	23.623750269	254	2.53826274737	419524.999377	7675.99662364	43	3.087326948	407446.998648	6354.69474105	1956	1994	136	136	159	165	143	913	0
DLR00014934	14	14	YKR042W	20	SD/MSG -ARG -HIS -LEU -LYS +Canavanine +G418 +Hygromycin +Thialysine	Adam_cdc13-1_SDLV2_REP4	8	11	2.4189390515	6344.52443701	46.1146906929	254	2.64104089193	649096.998385	11503.4264566	43	3.23016011865	643079.998503	11841.5895649	2086	1997	136	136	161	165	143	1321	0
DLR00014934	14	15	YLL039C	20	SD/MSG -ARG -HIS -LEU -LYS +Canavanine +G418 +Hygromycin +Thialysine	Adam_cdc13-1_SDLV2_REP4	8	11	1.70784699099	1717.27184043	12.7760489931	254	2.20964112144	169974.999993	6002.54874965	43	2.63186388792	141366.478245	1361.84289833	2224	1997	136	136	149	157	139	635	0
DLR00014934	14	16	YKR041W	20	SD/MSG -ARG -HIS -LEU -LYS +Canavanine +G418 +Hygromycin +Thialysine	Adam_cdc13-1_SDLV2_REP4	8	11	2.61610982635	7300.31250208	56.1914308797	254	2.76849223632	740336.999027	12592.9717186	43	3.37126693567	735627.99902	13300.2993512	2361	1998	136	136	159	164	142	1345	0
DLR00014934	14	17	YLL038C	20	SD/MSG -ARG -HIS -LEU -LYS +Canavanine +G418 +Hygromycin +Thialysine	Adam_cdc13-1_SDLV2_REP4	8	11	2.58475114856	6364.52571708	43.1115785076	254	2.76207293804	649572.99928	10875.1488336	43	3.36614026943	643282.999148	11294.7865115	2500	1992	136	136	160	165	143	1307	0
DLR00014934	14	18	YKR040C	20	SD/MSG -ARG -HIS -LEU -LYS +Canavanine +G418 +Hygromycin +Thialysine	Adam_cdc13-1_SDLV2_REP4	8	11	2.4106637422	6388.11635942	47.2596705976	254	2.6275925099	626058.998301	11792.829057	43	3.21388767523	621742.99842	12100.9553955	2631	1994	136	136	156	162	141	1559	0
DLR00014934	14	19	YLL032C	20	SD/MSG -ARG -HIS -LEU -LYS +Canavanine +G418 +Hygromycin +Thialysine	Adam_cdc13-1_SDLV2_REP4	8	11	2.69765310873	6979.7197416	52.4851744546	254	2.85541915313	721671.999715	11033.599518	43	3.47743310524	713379.999515	11155.9481139	2773	1994	136	136	162	166	145	1095	0
DLR00014934	14	20	YKR039W	20	SD/MSG -ARG -HIS -LEU -LYS +Canavanine +G418 +Hygromycin +Thialysine	Adam_cdc13-1_SDLV2_REP4	8	11	2.71252636363	8199.76300293	82.4179440662	254	2.88028694527	838329.999361	13682.4462871	43	3.50761576082	834288.999386	14292.8980468	2908	1995	136	136	161	165	144	1410	0
DLR00014934	14	21	YLL029W	20	SD/MSG -ARG -HIS -LEU -LYS +Canavanine +G418 +Hygromycin +Thialysine	Adam_cdc13-1_SDLV2_REP4	8	11	2.52663586882	6388.54333846	73.1161414047	254	2.68729631261	627144.999133	12850.4983936	43	3.2777248066	620504.999019	11924.0514498	3042	1996	136	136	154	160	144	1500	0
DLR00014934	14	22	YKR036C	20	SD/MSG -ARG -HIS -LEU -LYS +Canavanine +G418 +Hygromycin +Thialysine	Adam_cdc13-1_SDLV2_REP4	8	11	2.20994054842	5626.37359205	82.8860775471	254	2.46543578429	579965.996499	14134.1932429	43	3.02583046414	575878.997038	13439.8779315	3176	1992	136	136	152	157	139	1895	0
DLR00014934	14	23	YLL028W	20	SD/MSG -ARG -HIS -LEU -LYS +Canavanine +G418 +Hygromycin +Thialysine	Adam_cdc13-1_SDLV2_REP4	8	11	2.65616802543	7577.40360733	124.698628784	254	2.88836897065	845742.999633	13225.0601905	43	3.49416092742	834870.999423	12827.5224293	3317	1997	136	136	154	158	137	1013	0
DLR00014934	14	24	YOR202W	20	SD/MSG -ARG -HIS -LEU -LYS +Canavanine +G418 +Hygromycin +Thialysine	Adam_cdc13-1_SDLV2_REP4	8	11	2.50522525043	9805.86072864	152.578845241	254	2.76911082421	1084621.99871	16319.5256878	43	3.34504977235	1078749.99872	17343.2125767	3445	1996	136	136	154	157	135	796	0
DLR00014934	15	1	YOR202W	20	SD/MSG -ARG -HIS -LEU -LYS +Canavanine +G418 +Hygromycin +Thialysine	Adam_cdc13-1_SDLV2_REP4	8	11	2.22021572601	9355.17406548	83.0998067163	254	2.40434358385	779874.998099	11617.1199716	43	2.95635089873	773476.999636	13235.8802436	328	2129	136	136	156	160	141	484	0
DLR00014934	15	2	YKL062W	20	SD/MSG -ARG -HIS -LEU -LYS +Canavanine +G418 +Hygromycin +Thialysine	Adam_cdc13-1_SDLV2_REP4	8	11	2.31352081295	6913.90793789	46.6858579687	254	2.53564991371	621987.997945	11247.7574929	43	3.1018151993	612212.998078	10537.9433293	461	2124	136	136	161	164	145	957	0
DLR00014934	15	3	YKL168C	20	SD/MSG -ARG -HIS -LEU -LYS +Canavanine +G418 +Hygromycin +Thialysine	Adam_cdc13-1_SDLV2_REP4	8	11	2.69290589685	8759.36262111	72.7907258931	254	2.84655411172	783937.999805	11006.4660455	43	3.46304379774	777306.999629	11051.4298004	596	2126	136	136	163	167	146	893	0
DLR00014934	15	4	YKL061W	20	SD/MSG -ARG -HIS -LEU -LYS +Canavanine +G418 +Hygromycin +Thialysine	Adam_cdc13-1_SDLV2_REP4	8	11	2.31278966301	6621.13569649	41.2821771251	254	2.51974021185	574227.997844	10939.4452382	43	3.092576259	564356.997985	10164.2921477	731	2132	136	136	161	166	147	1145	0
DLR00014934	15	5	YKL167C	20	SD/MSG -ARG -HIS -LEU -LYS +Canavanine +G418 +Hygromycin +Thialysine	Adam_cdc13-1_SDLV2_REP4	8	11	1.97729463391	3918.19430228	33.9255318094	254	2.21651553533	215476.000017	6871.98724288	43	2.68923687475	208305.999729	629.507799902	866	2125	136	136	130	141	132	1190	0
DLR00014934	15	6	YKL056C	20	SD/MSG -ARG -HIS -LEU -LYS +Canavanine +G418 +Hygromycin +Thialysine	Adam_cdc13-1_SDLV2_REP4	8	11	2.30630514638	6769.85506687	29.2769645973	254	2.51403259737	597911.997711	9771.45725912	43	3.08379189858	588715.997937	9467.3467709	1003	2133	136	136	162	167	147	1120	0
DLR00014934	15	7	YKL166C	20	SD/MSG -ARG -HIS -LEU -LYS +Canavanine +G418 +Hygromycin +Thialysine	Adam_cdc13-1_SDLV2_REP4	8	11	2.40389359207	7216.65500904	45.0099754409	254	2.64432623663	682688.998571	10555.779263	43	3.22959653018	676361.998595	10804.4423445	1143	2130	136	136	166	171	151	1295	1
DLR00014934	15	8	YKL055C	20	SD/MSG -ARG -HIS -LEU -LYS +Canavanine +G418 +Hygromycin +Thialysine	Adam_cdc13-1_SDLV2_REP4	8	11	1.42143484047	1881.02795378	33.117166519	254	1.82030838278	127922.999982	6074.16477831	43	2.08787680899	111009.998929	963.72246725	1275	2131	136	136	136	146	134	927	0
DLR00014934	15	9	YKL164C	20	SD/MSG -ARG -HIS -LEU -LYS +Canavanine +G418 +Hygromycin +Thialysine	Adam_cdc13-1_SDLV2_REP4	8	11	2.65058727253	8871.44697019	67.1905153818	254	2.80638980114	830158.999266	11717.3724459	43	3.41640252095	825207.999262	12521.1640708	1416	2128	136	136	163	168	146	1120	0
DLR00014934	15	10	YKL053W	20	SD/MSG -ARG -HIS -LEU -LYS +Canavanine +G418 +Hygromycin +Thialysine	Adam_cdc13-1_SDLV2_REP4	8	11	2.23610140104	6371.00130764	40.3865516961	254	2.44071635057	560577.996582	10319.9029518	43	3.01158068187	557236.997215	10464.2212546	1547	2131	136	136	155	161	142	1642	0
DLR00014934	15	11	YKL163W	20	SD/MSG -ARG -HIS -LEU -LYS +Canavanine +G418 +Hygromycin +Thialysine	Adam_cdc13-1_SDLV2_REP4	8	11	2.69151107859	8853.78930005	51.6369416618	254	2.84141475227	852218.999636	10871.7648134	43	3.45373196672	847657.999506	11694.8870952	1685	2129	136	136	162	167	145	1076	0
DLR00014934	15	12	YKL053C-A	20	SD/MSG -ARG -HIS -LEU -LYS +Canavanine +G418 +Hygromycin +Thialysine	Adam_cdc13-1_SDLV2_REP4	8	11	0.5	387.9	41.698298803	254	12	28289.3103723	2628.39193383	43	0.5	5640.3	570.314628522	1809	2122	136	136	-1	-1	-1	25	0
DLR00014934	15	13	YKL162C	20	SD/MSG -ARG -HIS -LEU -LYS +Canavanine +G418 +Hygromycin +Thialysine	Adam_cdc13-1_SDLV2_REP4	8	11	2.72653183825	8984.05176547	72.6680478011	254	2.88120497817	890433.999563	11958.5468908	43	3.49988643905	886267.999496	13018.1124231	1961	2129	136	136	161	166	144	1123	0
DLR00014934	15	14	YKL051W	20	SD/MSG -ARG -HIS -LEU -LYS +Canavanine +G418 +Hygromycin +Thialysine	Adam_cdc13-1_SDLV2_REP4	8	11	2.54526847092	7487.66478036	45.1270634823	254	2.74370768054	753795.999025	12034.6982368	43	3.34018700966	747618.998975	12548.8851988	2091	2134	136	136	159	164	143	1116	0
DLR00014934	15	15	YKL161C	20	SD/MSG -ARG -HIS -LEU -LYS +Canavanine +G418 +Hygromycin +Thialysine	Adam_cdc13-1_SDLV2_REP4	8	11	2.77969449789	9165.36851794	60.0729194108	254	2.92049526607	941978.999639	12781.0605269	43	3.54596128929	938106.999591	13984.1297736	2232	2131	136	136	161	165	143	1094	0
DLR00014934	15	16	YKL050C	20	SD/MSG -ARG -HIS -LEU -LYS +Canavanine +G418 +Hygromycin +Thialysine	Adam_cdc13-1_SDLV2_REP4	8	11	2.49517049116	7064.81073899	39.1117359246	254	2.70418606114	704598.998921	11423.7262267	43	3.29976063266	697717.998899	11566.8619129	2365	2127	136	136	158	163	142	1279	0
DLR00014934	15	17	YKL160W	20	SD/MSG -ARG -HIS -LEU -LYS +Canavanine +G418 +Hygromycin +Thialysine	Adam_cdc13-1_SDLV2_REP4	8	11	2.65728583174	8110.81024177	45.6708235113	254	2.82224104327	818351.999485	11063.024382	43	3.43594972007	814422.999404	11735.6912725	2502	2126	136	136	160	165	145	1390	0
DLR00014934	15	18	YKL048C	20	SD/MSG -ARG -HIS -LEU -LYS +Canavanine +G418 +Hygromycin +Thialysine	Adam_cdc13-1_SDLV2_REP4	8	11	2.28482589983	5839.58055596	42.4215597476	254	2.54670728841	594896.997711	11196.5915979	43	3.12629223968	587561.998098	11303.4244543	2634	2127	136	136	160	165	145	1347	0
DLR00014934	15	19	YKL159C	20	SD/MSG -ARG -HIS -LEU -LYS +Canavanine +G418 +Hygromycin +Thialysine	Adam_cdc13-1_SDLV2_REP4	8	11	2.51274456821	7053.77629044	67.367385345	254	2.65225582756	669726.998378	12939.3524985	43	3.2422296349	666159.998494	13016.5156664	2775	2130	136	136	153	159	140	1563	0
DLR00014934	15	20	YKL047W	20	SD/MSG -ARG -HIS -LEU -LYS +Canavanine +G418 +Hygromycin +Thialysine	Adam_cdc13-1_SDLV2_REP4	8	11	2.6141229506	7819.68745208	63.9979703666	254	2.78276528603	776205.999134	12546.3138215	43	3.39008159018	770843.999094	12988.9689418	2908	2126	136	136	159	163	144	1209	0
DLR00014934	15	21	YKL158W	20	SD/MSG -ARG -HIS -LEU -LYS +Canavanine +G418 +Hygromycin +Thialysine	Adam_cdc13-1_SDLV2_REP4	8	11	2.71756800826	7652.83026895	111.060588982	254	2.78739043473	710730.999655	13875.3864381	43	3.39844893511	707000.999592	13280.7249254	3047	2122	136	136	151	157	140	1457	0
DLR00014934	15	22	YKL046C	20	SD/MSG -ARG -HIS -LEU -LYS +Canavanine +G418 +Hygromycin +Thialysine	Adam_cdc13-1_SDLV2_REP4	8	11	2.06490330444	4874.68931992	59.4736641756	254	2.36428931077	484462.996478	12006.1258773	43	2.89988847247	476264.99636	10449.6037708	3176	2123	136	136	151	157	141	1531	0
DLR00014934	15	23	YKL157W	20	SD/MSG -ARG -HIS -LEU -LYS +Canavanine +G418 +Hygromycin +Thialysine	Adam_cdc13-1_SDLV2_REP4	8	11	2.72725283859	8872.30387163	166.386348215	254	2.82268694219	914278.999134	17030.2875924	43	3.42513356939	906009.99908	17111.4637123	3322	2125	136	136	150	154	136	981	0
DLR00014934	15	24	YOR202W	20	SD/MSG -ARG -HIS -LEU -LYS +Canavanine +G418 +Hygromycin +Thialysine	Adam_cdc13-1_SDLV2_REP4	8	11	2.59314112034	9958.4564504	202.468983873	254	2.83317378576	1034756.99919	14893.6667001	43	3.41534897359	1029933.99896	15292.3971727	3451	2128	136	136	153	157	134	640	11
DLR00014934	16	1	YOR202W	20	SD/MSG -ARG -HIS -LEU -LYS +Canavanine +G418 +Hygromycin +Thialysine	Adam_cdc13-1_SDLV2_REP4	8	11	2.20622011747	8947.44430512	117.790968238	254	2.44822816167	627582.999518	7458.88547077	43	2.97574804935	622586.999036	4427.2256387	312	2283	136	136	162	165	146	663	22
DLR00014934	16	2	YOR202W	20	SD/MSG -ARG -HIS -LEU -LYS +Canavanine +G418 +Hygromycin +Thialysine	Adam_cdc13-1_SDLV2_REP4	8	11	2.39257969217	6168.81551652	88.3538666415	254	2.65639928257	471049.999772	9331.69104737	43	3.21923486664	458482.999204	7648.30014393	435	2256	136	136	170	173	153	40	12
DLR00014934	16	3	YOR202W	20	SD/MSG -ARG -HIS -LEU -LYS +Canavanine +G418 +Hygromycin +Thialysine	Adam_cdc13-1_SDLV2_REP4	8	11	2.0922514319	4946.90865634	116.211251934	254	2.40081412619	359548.99881	9058.91192176	43	2.9237742281	343832.997778	6881.11139573	570	2253	136	136	167	171	153	153	1
DLR00014934	16	4	YOR202W	20	SD/MSG -ARG -HIS -LEU -LYS +Canavanine +G418 +Hygromycin +Thialysine	Adam_cdc13-1_SDLV2_REP4	8	11	2.39210139708	7451.1	193.377883249	254	2.53582162872	566487.995072	22232.131107	43	3.14167818254	553380.996808	22564.1132842	713	2269	136	136	170	174	156	754	25
DLR00014934	16	5	YOR202W	20	SD/MSG -ARG -HIS -LEU -LYS +Canavanine +G418 +Hygromycin +Thialysine	Adam_cdc13-1_SDLV2_REP4	8	11	2.19181997156	6881.4	142.824561169	254	2.30911994796	526925.990743	18320.3821043	43	2.87208703497	519484.994	19807.6354204	862	2274	136	136	171	175	157	1000	26
DLR00014934	16	6	YOR202W	20	SD/MSG -ARG -HIS -LEU -LYS +Canavanine +G418 +Hygromycin +Thialysine	Adam_cdc13-1_SDLV2_REP4	8	11	2.3878199882	6391.49141516	50.5453376723	254	2.65971974778	445146.999964	7378.86746334	43	3.22893240877	430555.9994	5617.36774581	980	2256	136	136	169	173	153	227	14
DLR00014934	16	7	YOR202W	20	SD/MSG -ARG -HIS -LEU -LYS +Canavanine +G418 +Hygromycin +Thialysine	Adam_cdc13-1_SDLV2_REP4	8	11	2.1562444528	6695.1	172.796489978	254	2.2678156497	519851.988853	18804.175456	43	2.8305314711	512158.992598	20477.7692585	1132	2292	136	136	167	172	154	830	30
DLR00014934	16	8	YOR202W	20	SD/MSG -ARG -HIS -LEU -LYS +Canavanine +G418 +Hygromycin +Thialysine	Adam_cdc13-1_SDLV2_REP4	8	11	2.35174241627	7386.3	147.094147946	254	2.48290746136	574193.994915	18414.520569	43	3.0497298745	565232.996529	19511.3145576	1267	2277	136	136	169	174	154	876	25
DLR00014934	16	9	YOR202W	20	SD/MSG -ARG -HIS -LEU -LYS +Canavanine +G418 +Hygromycin +Thialysine	Adam_cdc13-1_SDLV2_REP4	8	11	2.33713475382	5340.85047011	56.4861498225	254	2.56692556006	385308.999965	7241.22683108	43	3.11393271603	369422.99944	4944.05675663	1418	2257	136	136	165	170	150	288	7
DLR00014934	16	10	YOR202W	20	SD/MSG -ARG -HIS -LEU -LYS +Canavanine +G418 +Hygromycin +Thialysine	Adam_cdc13-1_SDLV2_REP4	8	11	2.46979959809	6529.75461005	38.5880922874	254	2.6979877788	488188.999736	7739.73461143	43	3.27558158779	474543.999285	6699.88285878	1530	2259	136	136	165	170	149	342	0
DLR00014934	16	11	YOR202W	20	SD/MSG -ARG -HIS -LEU -LYS +Canavanine +G418 +Hygromycin +Thialysine	Adam_cdc13-1_SDLV2_REP4	8	11	2.29671853588	5091.52335361	48.2876700611	254	2.52164737987	384124.999668	7230.5730486	43	3.05822530311	370286.998847	5524.66309427	1665	2260	136	136	163	168	148	390	0
DLR00014934	16	12	YOR202W	20	SD/MSG -ARG -HIS -LEU -LYS +Canavanine +G418 +Hygromycin +Thialysine	Adam_cdc13-1_SDLV2_REP4	8	11	2.41714975231	6130.02168861	36.6694146018	254	2.61151023567	459945.999812	7750.99896385	43	3.17475179954	444301.999239	6174.87285953	1798	2258	136	136	165	170	150	363	19
DLR00014934	16	13	YOR202W	20	SD/MSG -ARG -HIS -LEU -LYS +Canavanine +G418 +Hygromycin +Thialysine	Adam_cdc13-1_SDLV2_REP4	8	11	2.37628238217	5512.15713327	30.4767122572	254	2.64650237087	418701.999972	6999.26629079	43	3.21077475401	404895.999529	5208.48980866	1962	2257	136	136	165	169	149	459	20
DLR00014934	16	14	YOR202W	20	SD/MSG -ARG -HIS -LEU -LYS +Canavanine +G418 +Hygromycin +Thialysine	Adam_cdc13-1_SDLV2_REP4	8	11	2.40442560937	8044.00015087	96.5738949482	254	2.69774864934	586304.999948	10070.9549614	43	3.27631994476	580757.99998	7574.89938703	2085	2290	136	136	162	167	148	1121	31
DLR00014934	16	15	YOR202W	20	SD/MSG -ARG -HIS -LEU -LYS +Canavanine +G418 +Hygromycin +Thialysine	Adam_cdc13-1_SDLV2_REP4	8	11	2.32263054048	5075.09235751	41.521280103	254	2.53905903129	389033.999746	7746.28204112	43	3.08095791467	374451.998944	5717.02988912	2209	2256	136	136	161	166	147	486	0
DLR00014934	16	16	YOR202W	20	SD/MSG -ARG -HIS -LEU -LYS +Canavanine +G418 +Hygromycin +Thialysine	Adam_cdc13-1_SDLV2_REP4	8	11	2.34730504173	8207.17939431	73.1050353879	254	2.57637695247	634509.999544	7857.67730629	43	3.11550502572	627912.999486	7754.02539707	2359	2291	136	136	163	169	150	1236	36
DLR00014934	16	17	YOR202W	20	SD/MSG -ARG -HIS -LEU -LYS +Canavanine +G418 +Hygromycin +Thialysine	Adam_cdc13-1_SDLV2_REP4	8	11	2.22551482987	5210.68058099	45.3907388365	254	2.47338287408	381716.999303	7711.27832789	43	3.00864357501	366634.998414	5641.93113621	2477	2253	136	136	158	164	145	383	0
DLR00014934	16	18	YOR202W	20	SD/MSG -ARG -HIS -LEU -LYS +Canavanine +G418 +Hygromycin +Thialysine	Adam_cdc13-1_SDLV2_REP4	8	11	2.38232345752	8068.00008993	129.28905849	254	2.71117781293	599946.999938	11559.1676045	43	3.28982013777	593008.99997	9111.13101754	2631	2292	136	136	162	167	150	1077	38
DLR00014934	16	19	YOR202W	20	SD/MSG -ARG -HIS -LEU -LYS +Canavanine +G418 +Hygromycin +Thialysine	Adam_cdc13-1_SDLV2_REP4	8	11	2.45310481204	8419.99992665	124.677749605	254	2.79070445607	622771.999847	11279.8172148	43	3.37854285686	616273.999811	8995.61424574	2773	2290	136	136	163	168	150	956	36
DLR00014934	16	20	YOR202W	20	SD/MSG -ARG -HIS -LEU -LYS +Canavanine +G418 +Hygromycin +Thialysine	Adam_cdc13-1_SDLV2_REP4	8	11	2.27186655176	7329.6	182.70725717	254	2.32148640673	665169.988202	24507.8291612	43	2.93078329237	654716.993831	26658.0071187	2892	2271	136	136	163	168	151	930	25
DLR00014934	16	21	YOR202W	20	SD/MSG -ARG -HIS -LEU -LYS +Canavanine +G418 +Hygromycin +Thialysine	Adam_cdc13-1_SDLV2_REP4	8	11	2.58669820294	6300.88106807	50.8640388215	254	2.79741927502	490181.999925	8351.4887232	43	3.38162464439	476533.999843	6373.22846188	3050	2255	136	136	166	170	152	406	25
DLR00014934	16	22	YOR202W	20	SD/MSG -ARG -HIS -LEU -LYS +Canavanine +G418 +Hygromycin +Thialysine	Adam_cdc13-1_SDLV2_REP4	8	11	2.09395296005	7922.44993	174.445618652	254	2.29887733744	650841.993133	19291.6429152	43	2.78904002643	645800.992814	20864.7319271	3176	2290	136	136	163	167	150	1163	35
DLR00014934	16	23	YOR202W	20	SD/MSG -ARG -HIS -LEU -LYS +Canavanine +G418 +Hygromycin +Thialysine	Adam_cdc13-1_SDLV2_REP4	8	11	2.53241681967	8820.4274796	138.394930537	254	2.8496243828	760870.999837	13965.3260097	43	3.44588898321	756833.99979	11227.4634962	3313	2288	136	136	163	166	148	1016	42
DLR00014934	16	24	YOR202W	20	SD/MSG -ARG -HIS -LEU -LYS +Canavanine +G418 +Hygromycin +Thialysine	Adam_cdc13-1_SDLV2_REP4	8	11	2.4419684489	8682.3	273.679121693	254	2.75654074045	713711.7	24367.1716071	43	3.29360532897	789390.998979	29848.9820437	3452	2286	136	136	156	159	140	782	36
DLR00014931	1	1	YOR202W	36	SD/MSG -ARG -HIS -LEU -LYS +Canavanine +G418 +Hygromycin +Thialysine	Adam_cdc13-1_SDLV2_REP4	7	11	0.861137417188	7945.86354835	1235.38601079	254	0.961130995452	263888.863635	40577.9589066	43	1.00734655913	251026.854763	37766.1487371	328	268	136	136	86	95	92	2862	54
DLR00014931	1	2	YOR202W	36	SD/MSG -ARG -HIS -LEU -LYS +Canavanine +G418 +Hygromycin +Thialysine	Adam_cdc13-1_SDLV2_REP4	7	11	0	11	19.5649237713	254	12	32481.6156934	2790.90283103	43	1.38052768136	2022.3	208.353983783	405	269	136	136	81	93	93	1156	0
DLR00014931	1	3	YOR202W	36	SD/MSG -ARG -HIS -LEU -LYS +Canavanine +G418 +Hygromycin +Thialysine	Adam_cdc13-1_SDLV2_REP4	7	11	0	11	23.4436663025	254	12	32950.4369562	2889.32534328	43	0.5	1420.2	196.088463665	527	269	136	136	74	89	91	1053	2
DLR00014931	1	4	YOR202W	36	SD/MSG -ARG -HIS -LEU -LYS +Canavanine +G418 +Hygromycin +Thialysine	Adam_cdc13-1_SDLV2_REP4	7	11	0.63399608846	315.9	30.8654213976	254	12	30553.052725	2557.95584361	43	0.72275237849	2531.93288058	240.794530715	732	266	136	136	79	95	97	1237	0
DLR00014931	1	5	YOR202W	36	SD/MSG -ARG -HIS -LEU -LYS +Canavanine +G418 +Hygromycin +Thialysine	Adam_cdc13-1_SDLV2_REP4	7	11	0.5	288.9	36.6921485868	254	12	29281.5396916	2594.2251261	43	0.678375746987	3032.9142697	334.984430894	803	265	136	136	94	108	106	1129	0
DLR00014931	1	6	YOR202W	36	SD/MSG -ARG -HIS -LEU -LYS +Canavanine +G418 +Hygromycin +Thialysine	Adam_cdc13-1_SDLV2_REP4	7	11	0	11	5.76444666889	254	12	28225.3842541	2424.82970647	43	0	43	56.7125663524	1010	271	136	136	77	96	97	954	6
DLR00014931	1	7	YOR202W	36	SD/MSG -ARG -HIS -LEU -LYS +Canavanine +G418 +Hygromycin +Thialysine	Adam_cdc13-1_SDLV2_REP4	7	11	0	11	6.39661427446	254	12	28073.6692916	2267.64116626	43	0	43	53.9472395624	1143	268	136	136	78	95	98	1033	0
DLR00014931	1	8	YOR202W	36	SD/MSG -ARG -HIS -LEU -LYS +Canavanine +G418 +Hygromycin +Thialysine	Adam_cdc13-1_SDLV2_REP4	7	11	0	11	3.49069929219	254	12	28834.8048245	2486.6983665	43	0	43	33.2730645801	1243	269	136	136	76	93	96	943	0
DLR00014931	1	9	YOR202W	36	SD/MSG -ARG -HIS -LEU -LYS +Canavanine +G418 +Hygromycin +Thialysine	Adam_cdc13-1_SDLV2_REP4	7	11	0	11	10.8514906174	254	10.8632345152	29668.5920474	2216.7149779	43	0.572559828328	937.999991165	82.4557235939	1418	271	136	136	75	94	96	908	1
DLR00014931	1	10	YOR202W	36	SD/MSG -ARG -HIS -LEU -LYS +Canavanine +G418 +Hygromycin +Thialysine	Adam_cdc13-1_SDLV2_REP4	7	11	0.59347161178	394.2	54.0790845367	254	11.7294053266	37712.7	2884.1111489	43	0.6655359632	2845.98666389	354.232695148	1476	270	136	136	74	92	95	878	0
DLR00014931	1	11	YOR202W	36	SD/MSG -ARG -HIS -LEU -LYS +Canavanine +G418 +Hygromycin +Thialysine	Adam_cdc13-1_SDLV2_REP4	7	11	1.72487464284	695.7	78.1999506298	254	9.23472940578	38696.4	3026.32623692	43	1.98963533811	4525.2	478.97517661	1620	268	136	136	77	94	95	1018	0
DLR00014931	1	12	YOR202W	36	SD/MSG -ARG -HIS -LEU -LYS +Canavanine +G418 +Hygromycin +Thialysine	Adam_cdc13-1_SDLV2_REP4	7	11	0	11	15.412153868	254	12	30676.8304594	2543.80506186	43	0.734391098587	1240.2	122.461392478	1823	267	136	136	74	92	95	1025	1
DLR00014931	1	13	YOR202W	36	SD/MSG -ARG -HIS -LEU -LYS +Canavanine +G418 +Hygromycin +Thialysine	Adam_cdc13-1_SDLV2_REP4	7	11	0	11	7.47573352115	254	12	31045.2265935	2528.65364055	43	0	43	57.074346461	1863	267	136	136	74	93	95	980	0
DLR00014931	1	14	YOR202W	36	SD/MSG -ARG -HIS -LEU -LYS +Canavanine +G418 +Hygromycin +Thialysine	Adam_cdc13-1_SDLV2_REP4	7	11	0	11	7.58894051181	254	11.9695636138	30992.8541008	2634.47365783	43	0	43	73.5627752985	2005	270	136	136	80	98	98	961	0
DLR00014931	1	15	YOR202W	36	SD/MSG -ARG -HIS -LEU -LYS +Canavanine +G418 +Hygromycin +Thialysine	Adam_cdc13-1_SDLV2_REP4	7	11	0	11	23.5160849827	254	12	30758.8065257	2761.29796942	43	0.5	1539.9	160.842976413	2222	265	136	136	86	104	105	1013	0
DLR00014931	1	16	YOR202W	36	SD/MSG -ARG -HIS -LEU -LYS +Canavanine +G418 +Hygromycin +Thialysine	Adam_cdc13-1_SDLV2_REP4	7	11	0.869377678851	252.9	32.567597755	254	12	32790.3478284	2820.048694	43	1.78453135429	1972.8	275.555975634	2341	299	136	136	75	92	92	1219	0
DLR00014931	1	17	YOR202W	36	SD/MSG -ARG -HIS -LEU -LYS +Canavanine +G418 +Hygromycin +Thialysine	Adam_cdc13-1_SDLV2_REP4	7	11	0.620653521843	402.6	45.7619300987	254	12	32337.2408383	2831.20482469	43	0.772567392993	2956.00015815	360.862424763	2414	255	136	136	80	96	96	1341	10
DLR00014931	1	18	YOR202W	36	SD/MSG -ARG -HIS -LEU -LYS +Canavanine +G418 +Hygromycin +Thialysine	Adam_cdc13-1_SDLV2_REP4	7	11	0.5	229.5	33.8673692261	254	12	32187.577098	2724.20041109	43	0.6141492812	2292.98675917	288.673674942	2650	268	136	136	81	97	99	991	1
DLR00014931	1	19	YOR202W	36	SD/MSG -ARG -HIS -LEU -LYS +Canavanine +G418 +Hygromycin +Thialysine	Adam_cdc13-1_SDLV2_REP4	7	11	0.5	292.5	36.2193799606	254	12	32134.2110751	2903.06960822	43	0.580844513392	2470.87379738	299.980710724	2711	291	136	136	74	90	93	862	3
DLR00014931	1	20	YOR202W	36	SD/MSG -ARG -HIS -LEU -LYS +Canavanine +G418 +Hygromycin +Thialysine	Adam_cdc13-1_SDLV2_REP4	7	11	0.934466514134	271.115107221	29.8168791092	254	12	32156.702209	2744.00910199	43	1.06848830333	2470.99732938	264.606138941	2835	257	136	136	81	95	95	1199	4
DLR00014931	1	21	YOR202W	36	SD/MSG -ARG -HIS -LEU -LYS +Canavanine +G418 +Hygromycin +Thialysine	Adam_cdc13-1_SDLV2_REP4	7	11	0	11	23.1988603574	254	12	32749.2174529	2843.12111865	43	6.21555265602	1818	210.892025885	3034	254	136	136	80	93	93	1303	0
DLR00014931	1	22	YOR202W	36	SD/MSG -ARG -HIS -LEU -LYS +Canavanine +G418 +Hygromycin +Thialysine	Adam_cdc13-1_SDLV2_REP4	7	11	1.01435986528	330.3	33.7948821085	254	12	33278.8483169	3004.95094641	43	1.54467104068	2642.4	289.73847364	3132	254	136	136	77	90	90	1182	0
DLR00014931	1	23	YOR202W	36	SD/MSG -ARG -HIS -LEU -LYS +Canavanine +G418 +Hygromycin +Thialysine	Adam_cdc13-1_SDLV2_REP4	7	11	0.798475494959	282.46271077	29.6776563923	254	12	32452.9705591	2862.07188119	43	0.983177179041	2248.00021154	271.192561185	3257	258	136	136	75	87	87	1327	0
DLR00014931	1	24	YOR202W	36	SD/MSG -ARG -HIS -LEU -LYS +Canavanine +G418 +Hygromycin +Thialysine	Adam_cdc13-1_SDLV2_REP4	7	11	7.38561865417	683.1	55.4387748089	254	11.388180205	41826.5734326	3697.58097257	43	8.5235320715	4286.7	367.239138272	3377	288	136	136	65	79	80	1109	10
DLR00014931	2	1	YOR202W	36	SD/MSG -ARG -HIS -LEU -LYS +Canavanine +G418 +Hygromycin +Thialysine	Adam_cdc13-1_SDLV2_REP4	7	11	0.5	490.5	60.3378699431	254	11.6586466695	30081.733519	2630.60348464	43	0.5	3640.5	464.741017667	326	393	136	136	75	87	87	893	0
DLR00014931	2	2	YJL110C	36	SD/MSG -ARG -HIS -LEU -LYS +Canavanine +G418 +Hygromycin +Thialysine	Adam_cdc13-1_SDLV2_REP4	7	11	0	11	16.3911968588	254	12	33977.7	2925.91284025	43	0.763310012516	1748.87780487	232.266620958	412	346	136	136	76	90	91	1008	1
DLR00014931	2	3	YJL215C	36	SD/MSG -ARG -HIS -LEU -LYS +Canavanine +G418 +Hygromycin +Thialysine	Adam_cdc13-1_SDLV2_REP4	7	11	0	11	6.56987154858	254	12	35044.4559964	3416.30299856	43	0	43	56.1598136955	543	338	136	136	72	88	89	923	1
DLR00014931	2	4	YJL108C	36	SD/MSG -ARG -HIS -LEU -LYS +Canavanine +G418 +Hygromycin +Thialysine	Adam_cdc13-1_SDLV2_REP4	7	11	0	11	11.7086902424	254	12	35578.8	2701.72228781	43	0	43	85.0234208519	704	362	136	136	73	90	94	1036	2
DLR00014931	2	5	YJL214W	36	SD/MSG -ARG -HIS -LEU -LYS +Canavanine +G418 +Hygromycin +Thialysine	Adam_cdc13-1_SDLV2_REP4	7	11	0	11	6.9445801358	254	12	32833.9374174	2659.65884359	43	0	43	45.6708795341	835	358	136	136	75	92	95	1149	0
DLR00014931	2	6	YJL105W	36	SD/MSG -ARG -HIS -LEU -LYS +Canavanine +G418 +Hygromycin +Thialysine	Adam_cdc13-1_SDLV2_REP4	7	11	0	11	6.68812232031	254	12	30031.9895696	2427.99766148	43	0	43	57.5918768846	960	381	136	136	77	94	94	1249	0
DLR00014931	2	7	YJL213W	36	SD/MSG -ARG -HIS -LEU -LYS +Canavanine +G418 +Hygromycin +Thialysine	Adam_cdc13-1_SDLV2_REP4	7	11	0	11	10.4875718399	254	11.3704950233	29984.2958219	2392.56234476	43	0.5	1120.5	148.441386553	1082	391	136	136	75	93	95	1001	0
DLR00014931	2	8	YJL101C	36	SD/MSG -ARG -HIS -LEU -LYS +Canavanine +G418 +Hygromycin +Thialysine	Adam_cdc13-1_SDLV2_REP4	7	11	0	11	7.41167782856	254	12	31932.0103547	2600.65089518	43	0.729647734647	891	84.9344158096	1226	371	136	136	75	92	93	1093	2
DLR00014931	2	9	YJL212C	36	SD/MSG -ARG -HIS -LEU -LYS +Canavanine +G418 +Hygromycin +Thialysine	Adam_cdc13-1_SDLV2_REP4	7	11	0.746727784495	257.4	11.4969668697	254	10.9344226766	34281	2351.87941386	43	0.955712733747	2652.1	108.47411923	1387	394	136	136	78	95	94	1291	0
DLR00014931	2	10	YJL100W	36	SD/MSG -ARG -HIS -LEU -LYS +Canavanine +G418 +Hygromycin +Thialysine	Adam_cdc13-1_SDLV2_REP4	7	11	0	11	5.91315167496	254	12	35538.0353868	2782.76181869	43	0	43	63.8158682216	1508	333	136	136	73	91	93	833	2
DLR00014931	2	11	YJL211C	36	SD/MSG -ARG -HIS -LEU -LYS +Canavanine +G418 +Hygromycin +Thialysine	Adam_cdc13-1_SDLV2_REP4	7	11	0	11	2.97431123637	254	12	33529.4422853	2931.65601812	43	0	43	22.5314503899	1662	335	136	136	73	90	91	939	1
DLR00014931	2	12	YJL099W	36	SD/MSG -ARG -HIS -LEU -LYS +Canavanine +G418 +Hygromycin +Thialysine	Adam_cdc13-1_SDLV2_REP4	7	11	0	11	3.67488726956	254	12	31627.0053536	2947.5946072	43	0	43	18.6620095601	1763	341	136	136	72	91	92	965	0
DLR00014931	2	13	YJL210W	36	SD/MSG -ARG -HIS -LEU -LYS +Canavanine +G418 +Hygromycin +Thialysine	Adam_cdc13-1_SDLV2_REP4	7	11	0	11	5.76433253836	254	11.9196535208	33607.2453685	3028.20077316	43	0	43	56.7450848783	1954	339	136	136	78	97	97	1004	0
DLR00014931	2	14	YJL098W	36	SD/MSG -ARG -HIS -LEU -LYS +Canavanine +G418 +Hygromycin +Thialysine	Adam_cdc13-1_SDLV2_REP4	7	11	0	11	0.886858080849	254	10.9519324059	30559.7249098	2795.02495616	43	0	43	8.26905680946	2053	346	136	136	73	91	91	925	1
DLR00014931	2	15	YJL208C	36	SD/MSG -ARG -HIS -LEU -LYS +Canavanine +G418 +Hygromycin +Thialysine	Adam_cdc13-1_SDLV2_REP4	7	11	0	11	5.07934055104	254	10.9938066926	29994.6380746	2776.85568411	43	0	43	42.8714484704	2218	345	136	136	73	91	94	931	1
DLR00014931	2	16	YJL095W	36	SD/MSG -ARG -HIS -LEU -LYS +Canavanine +G418 +Hygromycin +Thialysine	Adam_cdc13-1_SDLV2_REP4	7	11	0	11	10.3323280907	254	11.7238487551	32516.5948056	2897.91528214	43	6.77029565374	1059.3	87.6075391732	2333	321	136	136	74	91	92	1222	0
DLR00014931	2	17	YJL207C	36	SD/MSG -ARG -HIS -LEU -LYS +Canavanine +G418 +Hygromycin +Thialysine	Adam_cdc13-1_SDLV2_REP4	7	11	0	11	7.75538831029	254	10.4155570965	32354.9285917	3044.76964738	43	0.5	874.8	84.4498464829	2439	368	136	136	70	89	91	893	0
DLR00014931	2	18	YJL094C	36	SD/MSG -ARG -HIS -LEU -LYS +Canavanine +G418 +Hygromycin +Thialysine	Adam_cdc13-1_SDLV2_REP4	7	11	0	11	9.25443592965	254	10.8810794873	31516.7721996	3013.19587172	43	0.5	862.2	84.553317306	2558	356	136	136	71	90	91	934	0
DLR00014931	2	19	YJL206C-A	36	SD/MSG -ARG -HIS -LEU -LYS +Canavanine +G418 +Hygromycin +Thialysine	Adam_cdc13-1_SDLV2_REP4	7	11	0	11	7.70904381296	254	12	30650.9426215	2548.37517662	43	0.645535073231	963	117.561580531	2741	363	136	136	71	89	91	869	2
DLR00014931	2	20	YJL093C	36	SD/MSG -ARG -HIS -LEU -LYS +Canavanine +G418 +Hygromycin +Thialysine	Adam_cdc13-1_SDLV2_REP4	7	11	0	11	11.9361505455	254	12	31931.5802472	2824.75281592	43	0	43	100.263894456	2855	366	136	136	71	88	91	1010	1
DLR00014931	2	21	YJL206C	36	SD/MSG -ARG -HIS -LEU -LYS +Canavanine +G418 +Hygromycin +Thialysine	Adam_cdc13-1_SDLV2_REP4	7	11	0	11	11.6164334447	254	12	34400.2817257	2981.72187344	43	0.885484615197	2414.0001416	198.88655439	2999	381	136	136	79	94	96	1129	0
DLR00014931	2	22	YJL089W	36	SD/MSG -ARG -HIS -LEU -LYS +Canavanine +G418 +Hygromycin +Thialysine	Adam_cdc13-1_SDLV2_REP4	7	11	0	11	17.1203839642	254	12	36404.5421681	3515.95971471	43	6.60741725374	1294.2	121.823632794	3149	354	136	136	66	83	86	1019	8
DLR00014931	2	23	YJL204C	36	SD/MSG -ARG -HIS -LEU -LYS +Canavanine +G418 +Hygromycin +Thialysine	Adam_cdc13-1_SDLV2_REP4	7	11	0	11	22.087114708	254	11.6269897614	35297.5488288	3347.67698074	43	1.43379528559	1995.3	211.362496667	3257	366	136	136	69	84	86	1051	7
DLR00014931	2	24	YOR202W	36	SD/MSG -ARG -HIS -LEU -LYS +Canavanine +G418 +Hygromycin +Thialysine	Adam_cdc13-1_SDLV2_REP4	7	11	7.87676178806	874.8	58.8302226323	254	12	45652.8660905	4009.55279044	43	8.71484659601	5845.5	386.323258869	3424	342	136	136	65	78	79	919	11
DLR00014931	3	1	YOR202W	36	SD/MSG -ARG -HIS -LEU -LYS +Canavanine +G418 +Hygromycin +Thialysine	Adam_cdc13-1_SDLV2_REP4	7	11	0.5	477	65.3610093816	254	12	29873.111768	2937.73612047	43	0.569265578514	3950.90110672	501.220101364	326	445	136	136	76	88	88	826	0
DLR00014931	3	2	YIL076W	36	SD/MSG -ARG -HIS -LEU -LYS +Canavanine +G418 +Hygromycin +Thialysine	Adam_cdc13-1_SDLV2_REP4	7	11	0	11	8.12185095715	254	12	34548.8403878	3355.16768099	43	4.91714455435	1131.3	128.25518996	409	520	136	136	73	89	90	1059	1
DLR00014931	3	3	YIR020C	36	SD/MSG -ARG -HIS -LEU -LYS +Canavanine +G418 +Hygromycin +Thialysine	Adam_cdc13-1_SDLV2_REP4	7	11	0	11	15.2055876357	254	12	36489.0596182	3372.43180941	43	0.566402838936	1054.92683441	124.597302389	554	513	136	136	75	90	92	1070	0
DLR00014931	3	4	YIL074C	36	SD/MSG -ARG -HIS -LEU -LYS +Canavanine +G418 +Hygromycin +Thialysine	Adam_cdc13-1_SDLV2_REP4	7	11	0	11	7.47221029133	254	12	35645.4196709	2719.34884938	43	0	43	77.1923084157	694	499	136	136	73	90	93	1111	0
DLR00014931	3	5	YIR019C	36	SD/MSG -ARG -HIS -LEU -LYS +Canavanine +G418 +Hygromycin +Thialysine	Adam_cdc13-1_SDLV2_REP4	7	11	0	11	8.19357118471	254	11.3609302113	31522.1659134	2678.80953541	43	0	43	76.1570615085	823	474	136	136	74	92	94	1056	1
DLR00014931	3	6	YIL073C	36	SD/MSG -ARG -HIS -LEU -LYS +Canavanine +G418 +Hygromycin +Thialysine	Adam_cdc13-1_SDLV2_REP4	7	11	0	11	6.41057924601	254	12	30153.4041747	2668.7912949	43	0	43	71.4119494884	976	478	136	136	77	95	96	1029	0
DLR00014931	3	7	YIR018W	36	SD/MSG -ARG -HIS -LEU -LYS +Canavanine +G418 +Hygromycin +Thialysine	Adam_cdc13-1_SDLV2_REP4	7	11	0	11	7.35880115843	254	12	32086.9068577	2578.82733096	43	0.505238185621	891.933197636	106.777510708	1126	494	136	136	74	92	93	950	0
DLR00014931	3	8	YIL072W	36	SD/MSG -ARG -HIS -LEU -LYS +Canavanine +G418 +Hygromycin +Thialysine	Adam_cdc13-1_SDLV2_REP4	7	11	0	11	10.627733271	254	12	33280.8845598	2410.68031411	43	0.630126666453	1702.90851885	146.691586124	1228	474	136	136	74	92	93	1032	0
DLR00014931	3	9	YIR017C	36	SD/MSG -ARG -HIS -LEU -LYS +Canavanine +G418 +Hygromycin +Thialysine	Adam_cdc13-1_SDLV2_REP4	7	11	0	11	8.5908108473	254	12	34878.5642753	2420.34364759	43	0	43	66.6181052655	1363	500	136	136	74	92	93	887	0
DLR00014931	3	10	YIL071C	36	SD/MSG -ARG -HIS -LEU -LYS +Canavanine +G418 +Hygromycin +Thialysine	Adam_cdc13-1_SDLV2_REP4	7	11	0	11	6.65259382838	254	12	37085.6055987	3010.90276309	43	0	43	60.3427283628	1499	449	136	136	76	94	94	987	0
DLR00014931	3	11	YIR016W	36	SD/MSG -ARG -HIS -LEU -LYS +Canavanine +G418 +Hygromycin +Thialysine	Adam_cdc13-1_SDLV2_REP4	7	11	0	11	4.50346080012	254	12	33947.2640073	3041.9454047	43	0.824165289803	1317.8	45.4063910211	1674	463	136	136	86	101	99	1050	2
DLR00014931	3	12	YIL070C	36	SD/MSG -ARG -HIS -LEU -LYS +Canavanine +G418 +Hygromycin +Thialysine	Adam_cdc13-1_SDLV2_REP4	7	11	0	11	4.79101859776	254	10.55143913	34351.2	3506.5570782	43	0	43	39.7439956978	1813	487	136	136	78	95	95	894	0
DLR00014931	3	13	YIR014W	36	SD/MSG -ARG -HIS -LEU -LYS +Canavanine +G418 +Hygromycin +Thialysine	Adam_cdc13-1_SDLV2_REP4	7	11	0	11	4.38093001313	254	11.3676703003	33999.3	3446.40896329	43	0	43	38.2426954387	1873	523	136	136	79	96	96	832	0
DLR00014931	3	14	YIL067C	36	SD/MSG -ARG -HIS -LEU -LYS +Canavanine +G418 +Hygromycin +Thialysine	Adam_cdc13-1_SDLV2_REP4	7	11	0	11	1.7343471477	254	12	31537.2331596	3135.68874646	43	0	43	10.2712106806	2076	494	136	136	71	90	92	889	0
DLR00014931	3	15	YIR013C	36	SD/MSG -ARG -HIS -LEU -LYS +Canavanine +G418 +Hygromycin +Thialysine	Adam_cdc13-1_SDLV2_REP4	7	11	0	11	6.47326237077	254	11.3714033331	29239.9118174	2674.80495092	43	0	43	46.1530520647	2185	480	136	136	72	89	91	867	0
DLR00014931	3	16	YIL066C	36	SD/MSG -ARG -HIS -LEU -LYS +Canavanine +G418 +Hygromycin +Thialysine	Adam_cdc13-1_SDLV2_REP4	7	11	0	11	6.67607278889	254	11.061839284	30135.305611	2850.83843166	43	0	43	62.2457051409	2344	511	136	136	74	92	92	951	1
DLR00014931	3	17	YIR009W	36	SD/MSG -ARG -HIS -LEU -LYS +Canavanine +G418 +Hygromycin +Thialysine	Adam_cdc13-1_SDLV2_REP4	7	11	0	11	13.223873728	254	9.70379780346	31700.7	2844.27825244	43	0.625917994425	1724.98083722	122.245163188	2444	482	136	136	72	90	91	999	2
DLR00014931	3	18	YIL065C	36	SD/MSG -ARG -HIS -LEU -LYS +Canavanine +G418 +Hygromycin +Thialysine	Adam_cdc13-1_SDLV2_REP4	7	11	0	11	3.07150536536	254	12	29467.1032809	2558.80140448	43	0	43	27.2443602503	2628	490	136	136	74	91	93	1050	5
DLR00014931	3	19	YIR007W	36	SD/MSG -ARG -HIS -LEU -LYS +Canavanine +G418 +Hygromycin +Thialysine	Adam_cdc13-1_SDLV2_REP4	7	11	0	11	2.48700571904	254	12	29888.7710726	2388.25570781	43	0	43	22.5701393701	2701	456	136	136	75	94	94	969	0
DLR00014931	3	20	YIL064W	36	SD/MSG -ARG -HIS -LEU -LYS +Canavanine +G418 +Hygromycin +Thialysine	Adam_cdc13-1_SDLV2_REP4	7	11	0	11	9.78440050432	254	12	31170.1905628	2696.75810385	43	0	43	80.8609607296	2860	492	136	136	71	89	92	921	0
DLR00014931	3	21	YIR005W	36	SD/MSG -ARG -HIS -LEU -LYS +Canavanine +G418 +Hygromycin +Thialysine	Adam_cdc13-1_SDLV2_REP4	7	11	0	11	11.1052543069	254	12	33134.0340077	2900.52719125	43	0.848580878241	2629	160.982714505	3007	458	136	136	79	94	96	1127	1
DLR00014931	3	22	YIL060W	36	SD/MSG -ARG -HIS -LEU -LYS +Canavanine +G418 +Hygromycin +Thialysine	Adam_cdc13-1_SDLV2_REP4	7	11	9	349.2	36.4547810324	254	12	36777.0908576	3162.7054115	43	10.1295839116	2972.7	348.710291484	3164	505	136	136	69	84	88	1315	11
DLR00014931	3	23	YIR003W	36	SD/MSG -ARG -HIS -LEU -LYS +Canavanine +G418 +Hygromycin +Thialysine	Adam_cdc13-1_SDLV2_REP4	7	11	7.10435125688	325.8	28.8364293239	254	12	38513.3430329	3471.97478693	43	7.35972953718	2357.1	212.498808996	3251	480	136	136	66	82	86	1008	10
DLR00014931	3	24	YOR202W	36	SD/MSG -ARG -HIS -LEU -LYS +Canavanine +G418 +Hygromycin +Thialysine	Adam_cdc13-1_SDLV2_REP4	7	11	5.94262599796	265.5	21.6491425262	254	12	40262.584925	3332.82019562	43	4.81523663238	2329.2	245.046818152	3408	486	136	136	64	78	80	823	0
DLR00014931	4	1	YOR202W	36	SD/MSG -ARG -HIS -LEU -LYS +Canavanine +G418 +Hygromycin +Thialysine	Adam_cdc13-1_SDLV2_REP4	7	11	0.53305758338	313.2	28.9294183783	254	12	30649.1848876	2745.27510558	43	0.892386027525	2489.4	232.240354483	355	623	136	136	80	93	94	1132	4
DLR00014931	4	2	YJL131C	36	SD/MSG -ARG -HIS -LEU -LYS +Canavanine +G418 +Hygromycin +Thialysine	Adam_cdc13-1_SDLV2_REP4	7	11	0	11	9.96690243793	254	12	34474.0854692	3153.43282607	43	0	43	84.6680950434	415	633	136	136	74	89	91	1105	1
DLR00014931	4	3	YJR011C	36	SD/MSG -ARG -HIS -LEU -LYS +Canavanine +G418 +Hygromycin +Thialysine	Adam_cdc13-1_SDLV2_REP4	7	11	0	11	8.64361595104	254	12	36746.9991244	3159.2449009	43	0	43	81.9621594159	558	612	136	136	78	94	95	1058	3
DLR00014931	4	4	YJL130C	36	SD/MSG -ARG -HIS -LEU -LYS +Canavanine +G418 +Hygromycin +Thialysine	Adam_cdc13-1_SDLV2_REP4	7	11	0	11	10.5268568659	254	12	33857.3619464	2820.87372119	43	0	43	96.8833204784	681	629	136	136	73	91	94	1170	0
DLR00014931	4	5	YJR010W	36	SD/MSG -ARG -HIS -LEU -LYS +Canavanine +G418 +Hygromycin +Thialysine	Adam_cdc13-1_SDLV2_REP4	7	11	0	11	9.5409630751	254	12	29425.2811229	2556.18664237	43	0.508911591782	1334.9747627	117.860376047	828	617	136	136	75	92	94	1048	0
DLR00014931	4	6	YJL128C	36	SD/MSG -ARG -HIS -LEU -LYS +Canavanine +G418 +Hygromycin +Thialysine	Adam_cdc13-1_SDLV2_REP4	7	11	0	11	8.76003992262	254	11.8605455067	29393.6181473	2629.57345915	43	1.57739441698	1478.7	115.732564933	986	622	136	136	89	100	98	1173	0
DLR00014931	4	7	YJR010C-A	36	SD/MSG -ARG -HIS -LEU -LYS +Canavanine +G418 +Hygromycin +Thialysine	Adam_cdc13-1_SDLV2_REP4	7	11	0	11	9.97287519009	254	10.8884505547	33292.57341	2645.62162993	43	0	43	77.5085782066	1144	629	136	136	74	92	93	1145	4
DLR00014931	4	8	YJL126W	36	SD/MSG -ARG -HIS -LEU -LYS +Canavanine +G418 +Hygromycin +Thialysine	Adam_cdc13-1_SDLV2_REP4	7	11	0	11	7.37413489541	254	12	34306.416881	2389.360755	43	4.63937832421	926.1	97.8996863697	1229	627	136	136	73	91	93	1079	7
DLR00014931	4	9	YJR009C	36	SD/MSG -ARG -HIS -LEU -LYS +Canavanine +G418 +Hygromycin +Thialysine	Adam_cdc13-1_SDLV2_REP4	7	11	0	11	5.58522586899	254	12	34960.5	2740.60804057	43	0	43	46.3450810188	1352	625	136	136	73	92	93	994	4
DLR00014931	4	10	YJL124C	36	SD/MSG -ARG -HIS -LEU -LYS +Canavanine +G418 +Hygromycin +Thialysine	Adam_cdc13-1_SDLV2_REP4	7	11	0	11	6.33692159587	254	12	37368.4536385	2842.55573435	43	0.713868182662	2232.00072841	118.573931663	1491	588	136	136	92	105	101	971	0
DLR00014931	4	11	YJR008W	36	SD/MSG -ARG -HIS -LEU -LYS +Canavanine +G418 +Hygromycin +Thialysine	Adam_cdc13-1_SDLV2_REP4	7	11	0	11	4.67886985785	254	11.7321071163	33610.9718127	3108.0943208	43	0	43	31.9649803014	1644	666	136	136	72	90	91	1027	0
DLR00014931	4	12	YJL123C	36	SD/MSG -ARG -HIS -LEU -LYS +Canavanine +G418 +Hygromycin +Thialysine	Adam_cdc13-1_SDLV2_REP4	7	11	0	11	4.83692009372	254	10.8698440383	33210	3349.63847734	43	0	43	58.2647718657	1749	629	136	136	73	91	93	961	0
DLR00014931	4	13	YJR005W	36	SD/MSG -ARG -HIS -LEU -LYS +Canavanine +G418 +Hygromycin +Thialysine	Adam_cdc13-1_SDLV2_REP4	7	11	0	11	3.55382727696	254	11.9524884423	33080.4	3346.59102299	43	0	43	22.8350069403	1962	598	136	136	75	93	94	982	0
DLR00014931	4	14	YJL122W	36	SD/MSG -ARG -HIS -LEU -LYS +Canavanine +G418 +Hygromycin +Thialysine	Adam_cdc13-1_SDLV2_REP4	7	11	0	11	6.45846528583	254	10.8682009604	32405.4	3179.68073361	43	0.919057677101	2737.9	136.769058695	2086	640	136	136	92	105	100	1044	0
DLR00014931	4	15	YJR003C	36	SD/MSG -ARG -HIS -LEU -LYS +Canavanine +G418 +Hygromycin +Thialysine	Adam_cdc13-1_SDLV2_REP4	7	11	0	11	7.98006994606	254	9.97299633169	32787	2928.10254846	43	0.927652742867	3017.3	150.560849226	2137	620	136	136	90	103	98	1057	2
DLR00014931	4	16	YJL121C	36	SD/MSG -ARG -HIS -LEU -LYS +Canavanine +G418 +Hygromycin +Thialysine	Adam_cdc13-1_SDLV2_REP4	7	11	0	11	6.03932982628	254	10.8074486454	29892.5187817	2830.85704083	43	0	43	69.2383722631	2318	638	136	136	71	89	92	878	0
DLR00014931	4	17	YJR001W	36	SD/MSG -ARG -HIS -LEU -LYS +Canavanine +G418 +Hygromycin +Thialysine	Adam_cdc13-1_SDLV2_REP4	7	11	0	11	19.1474731009	254	10.2258978783	31651.2	2868.27142666	43	1.00779926053	1561.5	187.2018106	2450	587	136	136	73	91	91	1082	1
DLR00014931	4	18	YJL116C	36	SD/MSG -ARG -HIS -LEU -LYS +Canavanine +G418 +Hygromycin +Thialysine	Adam_cdc13-1_SDLV2_REP4	7	11	0	11	8.04293848573	254	12	30123.1707358	2807.47946459	43	0	43	115.736520712	2561	634	136	136	72	90	93	984	1
DLR00014931	4	19	YJL218W	36	SD/MSG -ARG -HIS -LEU -LYS +Canavanine +G418 +Hygromycin +Thialysine	Adam_cdc13-1_SDLV2_REP4	7	11	0	11	7.01305669084	254	12	29907.6283478	2520.16986109	43	0	43	83.3154865947	2729	643	136	136	70	88	92	1040	1
DLR00014931	4	20	YJL115W	36	SD/MSG -ARG -HIS -LEU -LYS +Canavanine +G418 +Hygromycin +Thialysine	Adam_cdc13-1_SDLV2_REP4	7	11	0	11	19.590075605	254	12	30049.1266448	2875.37595172	43	2.44176276246	1512.9	189.403847236	2875	651	136	136	72	89	93	944	1
DLR00014931	4	21	YJL217W	36	SD/MSG -ARG -HIS -LEU -LYS +Canavanine +G418 +Hygromycin +Thialysine	Adam_cdc13-1_SDLV2_REP4	7	11	0	11	18.7355322444	254	12	33232.4954678	3028.757534	43	0.67749832157	1406.99998987	175.83124026	3015	631	136	136	72	89	92	1100	0
DLR00014931	4	22	YJL112W	36	SD/MSG -ARG -HIS -LEU -LYS +Canavanine +G418 +Hygromycin +Thialysine	Adam_cdc13-1_SDLV2_REP4	7	11	9	297	33.4732492966	254	12	37025.8634111	3381.54194721	43	12	2196	295.080759667	3126	625	136	136	68	85	89	1107	0
DLR00014931	4	23	YJL216C	36	SD/MSG -ARG -HIS -LEU -LYS +Canavanine +G418 +Hygromycin +Thialysine	Adam_cdc13-1_SDLV2_REP4	7	11	4.68587148362	341.1	30.6155120664	254	12	38262.5744039	3543.25068186	43	4.43341088249	2619.9	273.268805388	3268	655	136	136	65	81	85	889	2
DLR00014931	4	24	YOR202W	36	SD/MSG -ARG -HIS -LEU -LYS +Canavanine +G418 +Hygromycin +Thialysine	Adam_cdc13-1_SDLV2_REP4	7	11	0	11	19.8197226124	254	12	39599.3714377	3302.19490381	43	1.04219109417	2667.00015774	258.869355612	3414	641	136	136	69	82	84	942	6
DLR00014931	5	1	YOR202W	36	SD/MSG -ARG -HIS -LEU -LYS +Canavanine +G418 +Hygromycin +Thialysine	Adam_cdc13-1_SDLV2_REP4	7	11	0.5	237.6	22.9200023667	254	12	31027.9481399	2707.62466401	43	0.513095079243	2033.84880809	183.848280392	324	747	136	136	75	89	91	920	1
DLR00014931	5	2	YIL095W	36	SD/MSG -ARG -HIS -LEU -LYS +Canavanine +G418 +Hygromycin +Thialysine	Adam_cdc13-1_SDLV2_REP4	7	11	0	11	6.02945259696	254	12	34599.1881147	3270.33998492	43	0	43	62.4869107298	423	767	136	136	72	88	92	929	0
DLR00014931	5	3	YIR033W	36	SD/MSG -ARG -HIS -LEU -LYS +Canavanine +G418 +Hygromycin +Thialysine	Adam_cdc13-1_SDLV2_REP4	7	11	0	11	11.5606978705	254	12	37266.1235306	3065.72435544	43	4.25906220844	910.8	112.888608263	558	776	136	136	73	90	93	1081	3
DLR00014931	5	4	YIL093C	36	SD/MSG -ARG -HIS -LEU -LYS +Canavanine +G418 +Hygromycin +Thialysine	Adam_cdc13-1_SDLV2_REP4	7	11	0	11	4.95047679432	254	12	32122.8112312	2757.91241143	43	0	43	39.4308458671	698	761	136	136	74	93	95	1033	0
DLR00014931	5	5	YIR032C	36	SD/MSG -ARG -HIS -LEU -LYS +Canavanine +G418 +Hygromycin +Thialysine	Adam_cdc13-1_SDLV2_REP4	7	11	0	11	2.96101391473	254	10.8335793668	29359.0382171	2437.71202147	43	0	43	34.0459740571	854	743	136	136	75	93	95	1142	0
DLR00014931	5	6	YIL092W	36	SD/MSG -ARG -HIS -LEU -LYS +Canavanine +G418 +Hygromycin +Thialysine	Adam_cdc13-1_SDLV2_REP4	7	11	0	11	3.13623688064	254	10.5701877471	29711.7	2372.43719271	43	0	43	28.7124077894	965	782	136	136	81	99	100	1078	0
DLR00014931	5	7	YIR031C	36	SD/MSG -ARG -HIS -LEU -LYS +Canavanine +G418 +Hygromycin +Thialysine	Adam_cdc13-1_SDLV2_REP4	7	11	0	11	5.36756290192	254	12	32077.8222029	2475.41776348	43	0	43	63.7434742282	1093	768	136	136	73	91	94	1068	3
DLR00014931	5	8	YIL090W	36	SD/MSG -ARG -HIS -LEU -LYS +Canavanine +G418 +Hygromycin +Thialysine	Adam_cdc13-1_SDLV2_REP4	7	11	0	11	17.9045138886	254	12	34589.8710657	2480.52039921	43	4.2157244605	1685.7	205.943327069	1196	791	136	136	75	93	94	1175	0
DLR00014931	5	9	YIR030C	36	SD/MSG -ARG -HIS -LEU -LYS +Canavanine +G418 +Hygromycin +Thialysine	Adam_cdc13-1_SDLV2_REP4	7	11	0	11	7.58995514178	254	12	36247.7321563	3023.04029198	43	0	43	65.9071966879	1355	752	136	136	72	91	92	970	0
DLR00014931	5	10	YIL089W	36	SD/MSG -ARG -HIS -LEU -LYS +Canavanine +G418 +Hygromycin +Thialysine	Adam_cdc13-1_SDLV2_REP4	7	11	0	11	9.38833275604	254	12	37538.6129385	2942.84955633	43	0	43	67.2002670702	1484	771	136	136	74	91	93	1000	0
DLR00014931	5	11	YIR029W	36	SD/MSG -ARG -HIS -LEU -LYS +Canavanine +G418 +Hygromycin +Thialysine	Adam_cdc13-1_SDLV2_REP4	7	11	0	11	5.75570733285	254	11.748456981	34168.0282288	3426.94408684	43	0.529713404678	903.1	53.655992565	1652	746	136	136	79	95	95	1215	1
DLR00014931	5	12	YIL088C	36	SD/MSG -ARG -HIS -LEU -LYS +Canavanine +G418 +Hygromycin +Thialysine	Adam_cdc13-1_SDLV2_REP4	7	11	0	11	3.27891973758	254	11.7439790953	32311.2337893	3209.46852454	43	0	43	43.953925249	1776	756	136	136	86	103	102	971	0
DLR00014931	5	13	YIR028W	36	SD/MSG -ARG -HIS -LEU -LYS +Canavanine +G418 +Hygromycin +Thialysine	Adam_cdc13-1_SDLV2_REP4	7	11	0	11	4.10488466258	254	10.7207330075	31757.1790083	3113.84316227	43	0	43	32.8305455792	1901	757	136	136	72	90	92	917	0
DLR00014931	5	14	YIL087C	36	SD/MSG -ARG -HIS -LEU -LYS +Canavanine +G418 +Hygromycin +Thialysine	Adam_cdc13-1_SDLV2_REP4	7	11	0	11	8.20571919992	254	10.3138142208	30481.6650852	2870.11084403	43	0	43	84.2181172351	2077	750	136	136	71	90	91	922	0
DLR00014931	5	15	YIR027C	36	SD/MSG -ARG -HIS -LEU -LYS +Canavanine +G418 +Hygromycin +Thialysine	Adam_cdc13-1_SDLV2_REP4	7	11	0	11	4.71196539947	254	12	30411	2646.7049271	43	0	43	55.7890797493	2199	790	136	136	72	89	91	898	0
DLR00014931	5	16	YIL086C	36	SD/MSG -ARG -HIS -LEU -LYS +Canavanine +G418 +Hygromycin +Thialysine	Adam_cdc13-1_SDLV2_REP4	7	11	0	11	3.67820952274	254	12	30280.7927959	2691.16941118	43	0	43	45.6045290259	2300	779	136	136	72	89	91	894	0
DLR00014931	5	17	YIR025W	36	SD/MSG -ARG -HIS -LEU -LYS +Canavanine +G418 +Hygromycin +Thialysine	Adam_cdc13-1_SDLV2_REP4	7	11	0	11	3.11833285172	254	12	29589.1954347	2622.72466503	43	0	43	22.7153549753	2440	756	136	136	71	90	92	1024	0
DLR00014931	5	18	YIL084C	36	SD/MSG -ARG -HIS -LEU -LYS +Canavanine +G418 +Hygromycin +Thialysine	Adam_cdc13-1_SDLV2_REP4	7	11	0	11	7.80985197839	254	12	29611.1429214	2628.62393579	43	0	43	118.57101399	2599	759	136	136	71	90	92	941	1
DLR00014931	5	19	YIR024C	36	SD/MSG -ARG -HIS -LEU -LYS +Canavanine +G418 +Hygromycin +Thialysine	Adam_cdc13-1_SDLV2_REP4	7	11	0	11	8.1489601919	254	12	28857.8739716	2583.16442825	43	0	43	93.9804595216	2702	759	136	136	71	89	92	992	2
DLR00014931	5	20	YIL079C	36	SD/MSG -ARG -HIS -LEU -LYS +Canavanine +G418 +Hygromycin +Thialysine	Adam_cdc13-1_SDLV2_REP4	7	11	0	11	10.0167031344	254	10.9085603198	30979.430761	2881.78855509	43	4.28444675793	1133.1	105.022605673	2874	762	136	136	75	92	94	1235	4
DLR00014931	5	21	YIR023W	36	SD/MSG -ARG -HIS -LEU -LYS +Canavanine +G418 +Hygromycin +Thialysine	Adam_cdc13-1_SDLV2_REP4	7	11	1.0045309228	2512.4	86.8575806103	254	1.28355111377	153740.000095	8353.04591754	43	1.49895385886	128161.000014	4537.26497265	3021	812	136	136	124	134	124	2545	7
DLR00014931	5	22	YIL077C	36	SD/MSG -ARG -HIS -LEU -LYS +Canavanine +G418 +Hygromycin +Thialysine	Adam_cdc13-1_SDLV2_REP4	7	11	0	11	11.5649865532	254	12	33812.1730316	3192.40337279	43	7.59620441999	997.2	80.7452187538	3140	764	136	136	69	86	90	1052	4
DLR00014931	5	23	YIR020W-B	36	SD/MSG -ARG -HIS -LEU -LYS +Canavanine +G418 +Hygromycin +Thialysine	Adam_cdc13-1_SDLV2_REP4	7	11	7.01547271701	283.5	22.9646529842	254	12	37441.6370789	3181.91908539	43	6.79567067665	2037.6	192.642555002	3277	754	136	136	64	81	85	921	2
DLR00014931	5	24	YOR202W	36	SD/MSG -ARG -HIS -LEU -LYS +Canavanine +G418 +Hygromycin +Thialysine	Adam_cdc13-1_SDLV2_REP4	7	11	5.0755396857	279	20.4023275337	254	12	40321.265475	3376.489948	43	1.10837752465	3249.00019238	281.818564114	3407	732	136	136	67	81	83	1012	0
DLR00014931	6	1	YOR202W	36	SD/MSG -ARG -HIS -LEU -LYS +Canavanine +G418 +Hygromycin +Thialysine	Adam_cdc13-1_SDLV2_REP4	7	11	0.5	425.7	39.0540113385	254	12	30294.9	2655.61128866	43	0.582051663641	3698.92626702	313.66126678	314	898	136	136	76	90	92	866	0
DLR00014931	6	2	YJL144W	36	SD/MSG -ARG -HIS -LEU -LYS +Canavanine +G418 +Hygromycin +Thialysine	Adam_cdc13-1_SDLV2_REP4	7	11	0	11	6.13203451874	254	12	33324.7705625	3022.47320364	43	0	43	64.6138898221	412	904	136	136	71	89	91	809	0
DLR00014931	6	3	YJR032W	36	SD/MSG -ARG -HIS -LEU -LYS +Canavanine +G418 +Hygromycin +Thialysine	Adam_cdc13-1_SDLV2_REP4	7	11	0	11	10.6084755489	254	12	36440.6819854	2990.42322522	43	0	43	95.3185401757	546	890	136	136	74	91	93	1069	0
DLR00014931	6	4	YJL142C	36	SD/MSG -ARG -HIS -LEU -LYS +Canavanine +G418 +Hygromycin +Thialysine	Adam_cdc13-1_SDLV2_REP4	7	11	0	11	6.70290139141	254	11.0012255028	30609.076875	2517.23698209	43	0	43	38.9099915043	710	857	136	136	75	94	96	971	1
DLR00014931	6	5	YJR031C	36	SD/MSG -ARG -HIS -LEU -LYS +Canavanine +G418 +Hygromycin +Thialysine	Adam_cdc13-1_SDLV2_REP4	7	11	0	11	6.05313280481	254	10.2916060213	29689.0752867	2419.75938394	43	0	43	56.9411422568	811	896	136	136	74	93	94	974	0
DLR00014931	6	6	YJL141C	36	SD/MSG -ARG -HIS -LEU -LYS +Canavanine +G418 +Hygromycin +Thialysine	Adam_cdc13-1_SDLV2_REP4	7	11	0	11	11.4630454734	254	11.8276555058	28954.5414719	2365.04555833	43	0.5	1103.4	141.423248137	969	900	136	136	74	92	95	956	3
DLR00014931	6	7	YJR030C	36	SD/MSG -ARG -HIS -LEU -LYS +Canavanine +G418 +Hygromycin +Thialysine	Adam_cdc13-1_SDLV2_REP4	7	11	0	11	6.98387977952	254	12	33092.7288297	2580.73528365	43	1.35816419793	1035	73.6719371043	1107	910	136	136	78	96	96	1053	3
DLR00014931	6	8	YJL139C	36	SD/MSG -ARG -HIS -LEU -LYS +Canavanine +G418 +Hygromycin +Thialysine	Adam_cdc13-1_SDLV2_REP4	7	11	0	11	13.548088181	254	12	36289.8736854	3037.57227776	43	0.573835017124	1240.86304095	156.062279714	1223	890	136	136	74	92	94	1017	1
DLR00014931	6	9	YJR026W	36	SD/MSG -ARG -HIS -LEU -LYS +Canavanine +G418 +Hygromycin +Thialysine	Adam_cdc13-1_SDLV2_REP4	7	11	0	11	11.7339238168	254	12	36985.4373775	2918.49600143	43	0.5	1116.9	120.814958561	1376	909	136	136	73	90	92	1011	2
DLR00014931	6	10	YJL138C	36	SD/MSG -ARG -HIS -LEU -LYS +Canavanine +G418 +Hygromycin +Thialysine	Adam_cdc13-1_SDLV2_REP4	7	11	0	11	6.4627428052	254	11.5691471319	34754.8507005	3169.68178759	43	0.518411309287	1552.85434448	134.568736574	1507	909	136	136	76	92	93	1056	1
DLR00014931	6	11	YJR025C	36	SD/MSG -ARG -HIS -LEU -LYS +Canavanine +G418 +Hygromycin +Thialysine	Adam_cdc13-1_SDLV2_REP4	7	11	0	11	5.15537541284	254	11.4338564687	32370.0702474	3239.81038822	43	0	43	42.1333157861	1657	913	136	136	72	89	91	916	0
DLR00014931	6	12	YJL137C	36	SD/MSG -ARG -HIS -LEU -LYS +Canavanine +G418 +Hygromycin +Thialysine	Adam_cdc13-1_SDLV2_REP4	7	11	0	11	2.1624607462	254	10.8960747439	30491.1	2860.20867824	43	0	43	19.9743651754	1787	885	136	136	73	89	91	1033	0
DLR00014931	6	13	YJR024C	36	SD/MSG -ARG -HIS -LEU -LYS +Canavanine +G418 +Hygromycin +Thialysine	Adam_cdc13-1_SDLV2_REP4	7	11	0	11	2.63108680987	254	12	30541.4179474	2860.81938573	43	0	43	72.8805685574	1911	883	136	136	71	89	91	1035	0
DLR00014931	6	14	YJL136C	36	SD/MSG -ARG -HIS -LEU -LYS +Canavanine +G418 +Hygromycin +Thialysine	Adam_cdc13-1_SDLV2_REP4	7	11	0	11	10.3212826502	254	12	30825.8216383	2829.01191656	43	5.31023342432	970.2	83.3839119206	2012	867	136	136	81	98	100	925	0
DLR00014931	6	15	YJR021C	36	SD/MSG -ARG -HIS -LEU -LYS +Canavanine +G418 +Hygromycin +Thialysine	Adam_cdc13-1_SDLV2_REP4	7	11	0	11	6.23589412983	254	12	31383.5565841	2677.54521083	43	6.94795944835	1094.4	163.026387849	2168	925	136	136	87	101	99	1117	0
DLR00014931	6	16	YJL135W	36	SD/MSG -ARG -HIS -LEU -LYS +Canavanine +G418 +Hygromycin +Thialysine	Adam_cdc13-1_SDLV2_REP4	7	11	0	11	2.83344033103	254	11.0956511535	31207.2512559	2402.17371506	43	0	43	17.4585935726	2353	881	136	136	74	91	93	988	0
DLR00014931	6	17	YJR020W	36	SD/MSG -ARG -HIS -LEU -LYS +Canavanine +G418 +Hygromycin +Thialysine	Adam_cdc13-1_SDLV2_REP4	7	11	0	11	2.47592372921	254	10.8581537528	29858.422328	2361.29757565	43	0	43	56.9179684994	2468	909	136	136	70	88	91	923	0
DLR00014931	6	18	YJL134W	36	SD/MSG -ARG -HIS -LEU -LYS +Canavanine +G418 +Hygromycin +Thialysine	Adam_cdc13-1_SDLV2_REP4	7	11	0	11	3.89348099948	254	10.2096363553	31072.5	2759.25610332	43	0	43	39.4467218601	2593	904	136	136	76	93	94	1017	1
DLR00014931	6	19	YJR019C	36	SD/MSG -ARG -HIS -LEU -LYS +Canavanine +G418 +Hygromycin +Thialysine	Adam_cdc13-1_SDLV2_REP4	7	11	0	11	5.98008819673	254	11.4428231603	29203.5775698	2876.53179593	43	0.920698015686	976.000505005	56.16236082	2753	891	136	136	75	93	94	1026	0
DLR00014931	6	20	YJL133W	36	SD/MSG -ARG -HIS -LEU -LYS +Canavanine +G418 +Hygromycin +Thialysine	Adam_cdc13-1_SDLV2_REP4	7	11	0	11	9.87958570812	254	12	29905.2	2721.22798576	43	0	43	89.1237416066	2853	884	136	136	74	92	93	1034	2
DLR00014931	6	21	YJR015W	36	SD/MSG -ARG -HIS -LEU -LYS +Canavanine +G418 +Hygromycin +Thialysine	Adam_cdc13-1_SDLV2_REP4	7	11	0	11	26.6819307523	254	12	31468.7853968	2882.91013668	43	0.824388058786	1736.1	253.986036191	3006	905	136	136	72	90	91	1182	6
DLR00014931	6	22	YJL132W	36	SD/MSG -ARG -HIS -LEU -LYS +Canavanine +G418 +Hygromycin +Thialysine	Adam_cdc13-1_SDLV2_REP4	7	11	0	11	14.2508726838	254	11.893671252	33031.896371	2823.41822063	43	5.52884201108	1452.6	147.569387624	3129	892	136	136	70	87	90	1192	1
DLR00014931	6	23	YJR014W	36	SD/MSG -ARG -HIS -LEU -LYS +Canavanine +G418 +Hygromycin +Thialysine	Adam_cdc13-1_SDLV2_REP4	7	11	7.05568960037	246.6	15.6328788275	254	12	37230.03485	2994.02973852	43	7.4229216721	1590.3	98.6902954842	3276	892	136	136	65	81	85	950	9
DLR00014931	6	24	YOR202W	36	SD/MSG -ARG -HIS -LEU -LYS +Canavanine +G418 +Hygromycin +Thialysine	Adam_cdc13-1_SDLV2_REP4	7	11	5.97496944511	225	19.750759002	254	12	40011.8699361	3358.46997126	43	6.7807244685	1409.4	116.024088069	3403	880	136	136	63	78	81	943	6
DLR00014931	7	1	YOR202W	36	SD/MSG -ARG -HIS -LEU -LYS +Canavanine +G418 +Hygromycin +Thialysine	Adam_cdc13-1_SDLV2_REP4	7	11	0.5	350.1	36.9431637494	254	12	29391.2837338	2473.44989549	43	0.5	2667.6	269.625540317	315	1000	136	136	85	98	98	923	0
DLR00014931	7	2	YIL110W	36	SD/MSG -ARG -HIS -LEU -LYS +Canavanine +G418 +Hygromycin +Thialysine	Adam_cdc13-1_SDLV2_REP4	7	11	0	11	7.95165218919	254	12	31503.334319	3139.72636621	43	0	43	77.2894654798	441	1066	136	136	74	91	93	969	0
DLR00014931	7	3	YJL007C	36	SD/MSG -ARG -HIS -LEU -LYS +Canavanine +G418 +Hygromycin +Thialysine	Adam_cdc13-1_SDLV2_REP4	7	11	0	11	12.4007869346	254	12	36724.2273835	3030.23726614	43	0	43	103.941098735	569	1028	136	136	73	91	94	937	0
DLR00014931	7	4	YIL108W	36	SD/MSG -ARG -HIS -LEU -LYS +Canavanine +G418 +Hygromycin +Thialysine	Adam_cdc13-1_SDLV2_REP4	7	11	0	11	12.2658439191	254	12	32763.6	2904.27091507	43	0.5	870.3	125.55705462	650	1039	136	136	73	90	94	915	0
DLR00014931	7	5	YJL004C	36	SD/MSG -ARG -HIS -LEU -LYS +Canavanine +G418 +Hygromycin +Thialysine	Adam_cdc13-1_SDLV2_REP4	7	11	0	11	12.158093899	254	10.2951744883	30188.7	2639.18495386	43	0.5	1179	135.142465636	827	1049	136	136	74	92	94	932	0
DLR00014931	7	6	YIL107C	36	SD/MSG -ARG -HIS -LEU -LYS +Canavanine +G418 +Hygromycin +Thialysine	Adam_cdc13-1_SDLV2_REP4	7	11	0	11	5.72252857582	254	10.5377366132	29957.4	2629.21390046	43	0	43	43.3641700588	959	1012	136	136	73	92	94	1075	2
DLR00014931	7	7	YIR044C	36	SD/MSG -ARG -HIS -LEU -LYS +Canavanine +G418 +Hygromycin +Thialysine	Adam_cdc13-1_SDLV2_REP4	7	11	0	11	3.45136664551	254	12	33104.3929824	2364.83415883	43	0	43	66.3322984083	1095	1035	136	136	73	92	94	1002	2
DLR00014931	7	8	YIL105C	36	SD/MSG -ARG -HIS -LEU -LYS +Canavanine +G418 +Hygromycin +Thialysine	Adam_cdc13-1_SDLV2_REP4	7	11	0	11	5.05912503396	254	12	36372.3306819	2825.20183046	43	0	43	37.3963284236	1223	1029	136	136	74	92	93	1059	0
DLR00014931	7	9	YIR043C	36	SD/MSG -ARG -HIS -LEU -LYS +Canavanine +G418 +Hygromycin +Thialysine	Adam_cdc13-1_SDLV2_REP4	7	11	0	11	5.18160403544	254	12	36070.6273482	2954.24971592	43	0	43	41.6560901044	1396	1049	136	136	75	93	93	1050	3
DLR00014931	7	10	YIL103W	36	SD/MSG -ARG -HIS -LEU -LYS +Canavanine +G418 +Hygromycin +Thialysine	Adam_cdc13-1_SDLV2_REP4	7	11	0	11	6.14416852362	254	11.602905716	33092.8529509	3187.57846535	43	0	43	54.0441294876	1520	1064	136	136	72	89	90	1032	0
DLR00014931	7	11	YIR042C	36	SD/MSG -ARG -HIS -LEU -LYS +Canavanine +G418 +Hygromycin +Thialysine	Adam_cdc13-1_SDLV2_REP4	7	11	0	11	2.55600442317	254	11.0760307301	31108.897106	2974.44692315	43	0	43	25.5412864929	1643	1051	136	136	77	94	95	1002	0
DLR00014931	7	12	YIL101C	36	SD/MSG -ARG -HIS -LEU -LYS +Canavanine +G418 +Hygromycin +Thialysine	Adam_cdc13-1_SDLV2_REP4	7	11	0	11	2.84044411885	254	12	30605.8771086	2798.87902937	43	0	43	31.9517513417	1768	1048	136	136	78	95	95	938	4
DLR00014931	7	13	YIR039C	36	SD/MSG -ARG -HIS -LEU -LYS +Canavanine +G418 +Hygromycin +Thialysine	Adam_cdc13-1_SDLV2_REP4	7	11	0	11	3.59900634994	254	12	30745.8052642	2593.14929078	43	0	43	22.4998519482	1889	1016	136	136	71	89	91	911	0
DLR00014931	7	14	YIL100W	36	SD/MSG -ARG -HIS -LEU -LYS +Canavanine +G418 +Hygromycin +Thialysine	Adam_cdc13-1_SDLV2_REP4	7	11	0	11	4.96870753583	254	12	30539.6840915	2486.78051808	43	0	43	34.7915509157	2095	1076	136	136	73	89	90	1046	0
DLR00014931	7	15	YIR038C	36	SD/MSG -ARG -HIS -LEU -LYS +Canavanine +G418 +Hygromycin +Thialysine	Adam_cdc13-1_SDLV2_REP4	7	11	0	11	20.0068218522	254	12	31419.8352283	2682.3334263	43	4.3859361886	2124.9	252.225655041	2163	995	136	136	85	100	98	1145	1
DLR00014931	7	16	YIL099W	36	SD/MSG -ARG -HIS -LEU -LYS +Canavanine +G418 +Hygromycin +Thialysine	Adam_cdc13-1_SDLV2_REP4	7	11	0	11	6.77710509162	254	12	30426.7166638	2528.47161887	43	0	43	69.4101917074	2309	1050	136	136	74	91	92	1135	1
DLR00014931	7	17	YIR037W	36	SD/MSG -ARG -HIS -LEU -LYS +Canavanine +G418 +Hygromycin +Thialysine	Adam_cdc13-1_SDLV2_REP4	7	11	0	11	10.1568287822	254	11.5304757968	30536.0593979	2716.12011556	43	0.525732006576	1034.9011179	91.9031430793	2443	1016	136	136	71	89	91	1115	0
DLR00014931	7	18	YIL098C	36	SD/MSG -ARG -HIS -LEU -LYS +Canavanine +G418 +Hygromycin +Thialysine	Adam_cdc13-1_SDLV2_REP4	7	11	0	11	5.75890558074	254	12	29833.8349402	2575.28655777	43	0	43	53.073830121	2570	1035	136	136	70	88	91	951	0
DLR00014931	7	19	YIR036C	36	SD/MSG -ARG -HIS -LEU -LYS +Canavanine +G418 +Hygromycin +Thialysine	Adam_cdc13-1_SDLV2_REP4	7	11	0	11	5.35307741288	254	11.7759546711	29749.2461077	2548.88238861	43	0	43	69.7421094493	2734	1052	136	136	70	88	92	1043	0
DLR00014931	7	20	YIL097W	36	SD/MSG -ARG -HIS -LEU -LYS +Canavanine +G418 +Hygromycin +Thialysine	Adam_cdc13-1_SDLV2_REP4	7	11	0	11	7.9339731954	254	11.3043947755	29535.9577347	2538.34650524	43	0.748712193084	1282.6	74.7694268335	2851	1045	136	136	76	94	93	1141	1
DLR00014931	7	21	YIR035C	36	SD/MSG -ARG -HIS -LEU -LYS +Canavanine +G418 +Hygromycin +Thialysine	Adam_cdc13-1_SDLV2_REP4	7	11	0	11	6.61543270806	254	12	30090.9907745	2760.24230839	43	0.749694016547	1114.99992968	115.324850265	2996	1038	136	136	73	91	93	977	0
DLR00014931	7	22	YIL096C	36	SD/MSG -ARG -HIS -LEU -LYS +Canavanine +G418 +Hygromycin +Thialysine	Adam_cdc13-1_SDLV2_REP4	7	11	9	244.8	17.0756568793	254	12	34865.0236946	3153.84164478	43	9.83760335501	2140.2	150.7909036	3158	1055	136	136	72	89	90	1141	2
DLR00014931	7	23	YIR034C	36	SD/MSG -ARG -HIS -LEU -LYS +Canavanine +G418 +Hygromycin +Thialysine	Adam_cdc13-1_SDLV2_REP4	7	11	6.53238354005	222.3	15.683834492	254	12	36896.2421919	2996.76253522	43	6.55828735572	1593.9	139.290857081	3269	1039	136	136	66	83	85	961	5
DLR00014931	7	24	YOR202W	36	SD/MSG -ARG -HIS -LEU -LYS +Canavanine +G418 +Hygromycin +Thialysine	Adam_cdc13-1_SDLV2_REP4	7	11	0	11	22.6304272623	254	12	39629.0379036	3302.72394711	43	6.27305047783	1240.2	158.123828246	3399	1046	136	136	63	79	81	797	3
DLR00014931	8	1	YOR202W	36	SD/MSG -ARG -HIS -LEU -LYS +Canavanine +G418 +Hygromycin +Thialysine	Adam_cdc13-1_SDLV2_REP4	7	11	0	11	9.43390715323	254	12	29002.6267245	2529.49668737	43	0	43	90.7267039552	355	1162	136	136	73	89	91	893	3
DLR00014931	8	2	YJL155C	36	SD/MSG -ARG -HIS -LEU -LYS +Canavanine +G418 +Hygromycin +Thialysine	Adam_cdc13-1_SDLV2_REP4	7	11	0	11	12.5513950215	254	12	32171.9346196	2998.3825695	43	0	43	102.097560438	395	1168	136	136	73	90	91	947	4
DLR00014931	8	3	YJR050W	36	SD/MSG -ARG -HIS -LEU -LYS +Canavanine +G418 +Hygromycin +Thialysine	Adam_cdc13-1_SDLV2_REP4	7	11	0	11	7.47304523502	254	12	36339.016724	2952.97678631	43	0	43	75.4938576552	537	1197	136	136	75	92	94	1176	0
DLR00014931	8	4	YJL154C	36	SD/MSG -ARG -HIS -LEU -LYS +Canavanine +G418 +Hygromycin +Thialysine	Adam_cdc13-1_SDLV2_REP4	7	11	0	11	11.5063498465	254	12	31641.3	2570.31269309	43	0	43	91.09433283	697	1172	136	136	73	92	95	979	1
DLR00014931	8	5	YJR049C	36	SD/MSG -ARG -HIS -LEU -LYS +Canavanine +G418 +Hygromycin +Thialysine	Adam_cdc13-1_SDLV2_REP4	7	11	0	11	8.16649747281	254	12	31676.4	2708.22460623	43	0	43	69.943061935	837	1192	136	136	74	92	95	1036	1
DLR00014931	8	6	YJL153C	36	SD/MSG -ARG -HIS -LEU -LYS +Canavanine +G418 +Hygromycin +Thialysine	Adam_cdc13-1_SDLV2_REP4	7	11	0	11	12.9160712763	254	12	32094.0434533	2543.58317345	43	0.632791075425	885.6	101.341520339	973	1160	136	136	73	92	94	998	1
DLR00014931	8	7	YJR048W	36	SD/MSG -ARG -HIS -LEU -LYS +Canavanine +G418 +Hygromycin +Thialysine	Adam_cdc13-1_SDLV2_REP4	7	11	0	11	9.61503508322	254	12	34554.6	2404.94058692	43	1.40598677511	979.2	95.2554492711	1087	1152	136	136	74	92	95	998	3
DLR00014931	8	8	YJL152W	36	SD/MSG -ARG -HIS -LEU -LYS +Canavanine +G418 +Hygromycin +Thialysine	Adam_cdc13-1_SDLV2_REP4	7	11	0	11	4.60803746288	254	12	36016.8250648	2718.11918953	43	0	43	26.6065431123	1229	1158	136	136	72	90	93	873	0
DLR00014931	8	9	YJR047C	36	SD/MSG -ARG -HIS -LEU -LYS +Canavanine +G418 +Hygromycin +Thialysine	Adam_cdc13-1_SDLV2_REP4	7	11	0	11	3.08445300049	254	11.252183662	34376.2604046	3368.379637	43	0	43	28.2211108279	1402	1157	136	136	71	90	92	949	0
DLR00014931	8	10	YJL151C	36	SD/MSG -ARG -HIS -LEU -LYS +Canavanine +G418 +Hygromycin +Thialysine	Adam_cdc13-1_SDLV2_REP4	7	11	0	11	6.65431998547	254	11.8156096904	32126.2648066	2996.44707587	43	0.625691475724	1332.1	75.5851457079	1550	1172	136	136	81	96	96	985	0
DLR00014931	8	11	YJR043C	36	SD/MSG -ARG -HIS -LEU -LYS +Canavanine +G418 +Hygromycin +Thialysine	Adam_cdc13-1_SDLV2_REP4	7	11	0	11	5.38846177041	254	12	29904.3144752	2742.68745059	43	0	43	71.0458352303	1660	1153	136	136	79	95	96	1047	4
DLR00014931	8	12	YJL150W	36	SD/MSG -ARG -HIS -LEU -LYS +Canavanine +G418 +Hygromycin +Thialysine	Adam_cdc13-1_SDLV2_REP4	7	11	0	11	6.09154348349	254	12	31874.4	2862.35799992	43	0	43	60.4837541093	1795	1154	136	136	72	88	90	1093	0
DLR00014931	8	13	YJR040W	36	SD/MSG -ARG -HIS -LEU -LYS +Canavanine +G418 +Hygromycin +Thialysine	Adam_cdc13-1_SDLV2_REP4	7	11	0	11	2.1912278166	254	12	30729.4059887	2546.11888546	43	0	43	34.9484644394	1913	1155	136	136	73	89	91	991	0
DLR00014931	8	14	YJL149W	36	SD/MSG -ARG -HIS -LEU -LYS +Canavanine +G418 +Hygromycin +Thialysine	Adam_cdc13-1_SDLV2_REP4	7	11	0	11	5.09674406711	254	11.6051139145	31178.8041729	2532.47679946	43	0	43	36.3314793823	2045	1140	136	136	72	89	90	938	2
DLR00014931	8	15	YJR038C	36	SD/MSG -ARG -HIS -LEU -LYS +Canavanine +G418 +Hygromycin +Thialysine	Adam_cdc13-1_SDLV2_REP4	7	11	0	11	3.17557969897	254	12	31769.6614161	2836.69975522	43	0	43	47.4775371707	2185	1175	136	136	71	88	89	984	3
DLR00014931	8	16	YJL148W	36	SD/MSG -ARG -HIS -LEU -LYS +Canavanine +G418 +Hygromycin +Thialysine	Adam_cdc13-1_SDLV2_REP4	7	11	0	11	5.94773854191	254	12	31131.6750465	2498.0619608	43	0	43	70.888739248	2330	1154	136	136	75	91	92	1252	3
DLR00014931	8	17	YJR037W	36	SD/MSG -ARG -HIS -LEU -LYS +Canavanine +G418 +Hygromycin +Thialysine	Adam_cdc13-1_SDLV2_REP4	7	11	0	11	13.8617419898	254	12	30233.7699995	2381.17065615	43	0.504803667871	1390.64071948	159.395777222	2442	1185	136	136	71	88	90	963	0
DLR00014931	8	18	YJL147C	36	SD/MSG -ARG -HIS -LEU -LYS +Canavanine +G418 +Hygromycin +Thialysine	Adam_cdc13-1_SDLV2_REP4	7	11	0	11	4.48957787001	254	11.0581872557	30226.1072874	2419.97102963	43	0	43	59.7216473635	2561	1168	136	136	70	88	89	1002	2
DLR00014931	8	19	YJR036C	36	SD/MSG -ARG -HIS -LEU -LYS +Canavanine +G418 +Hygromycin +Thialysine	Adam_cdc13-1_SDLV2_REP4	7	11	0	11	11.7096264887	254	11.2553876505	29968.2	2791.51780461	43	0.5	1158.3	153.20590421	2752	1199	136	136	71	89	91	949	2
DLR00014931	8	20	YJL146W	36	SD/MSG -ARG -HIS -LEU -LYS +Canavanine +G418 +Hygromycin +Thialysine	Adam_cdc13-1_SDLV2_REP4	7	11	0	11	4.69295376075	254	11.0877306301	30457.7020396	2755.81088945	43	0	43	63.9730701154	2884	1168	136	136	72	90	91	941	0
DLR00014931	8	21	YJR035W	36	SD/MSG -ARG -HIS -LEU -LYS +Canavanine +G418 +Hygromycin +Thialysine	Adam_cdc13-1_SDLV2_REP4	7	11	0	11	7.10980166078	254	12	31619.7489559	2540.6601296	43	0	43	94.4833910302	2997	1188	136	136	70	88	90	956	3
DLR00014931	8	22	YJL145W	36	SD/MSG -ARG -HIS -LEU -LYS +Canavanine +G418 +Hygromycin +Thialysine	Adam_cdc13-1_SDLV2_REP4	7	11	0	11	15.571530216	254	12	33866.9284288	2965.28119913	43	4.01106258027	1645.2	178.469907373	3134	1178	136	136	68	85	87	1120	0
DLR00014931	8	23	YJR033C	36	SD/MSG -ARG -HIS -LEU -LYS +Canavanine +G418 +Hygromycin +Thialysine	Adam_cdc13-1_SDLV2_REP4	7	11	9	252.9	24.1960901748	254	12	35944.1483932	3511.25235226	43	9.53235532297	1596.6	152.865386446	3282	1184	136	136	64	81	83	963	10
DLR00014931	8	24	YOR202W	36	SD/MSG -ARG -HIS -LEU -LYS +Canavanine +G418 +Hygromycin +Thialysine	Adam_cdc13-1_SDLV2_REP4	7	11	5.82756048003	229.5	20.7257926839	254	12	38777.1485286	3299.9740504	43	5.68007066468	1816.2	195.241373718	3402	1186	136	136	65	80	82	866	1
DLR00014931	9	1	YOR202W	36	SD/MSG -ARG -HIS -LEU -LYS +Canavanine +G418 +Hygromycin +Thialysine	Adam_cdc13-1_SDLV2_REP4	7	11	0.586880265062	385.2	33.4583825419	254	12	29666.3162786	2579.33207258	43	0.726078187754	3311.93360314	285.606113136	330	1257	136	136	75	90	91	972	1
DLR00014931	9	2	YIL130W	36	SD/MSG -ARG -HIS -LEU -LYS +Canavanine +G418 +Hygromycin +Thialysine	Adam_cdc13-1_SDLV2_REP4	7	11	0	11	11.3255750037	254	12	33477.0403885	3306.83636996	43	1.58346915292	1269	162.696162315	430	1308	136	136	73	91	92	1288	5
DLR00014931	9	3	YJL028W	36	SD/MSG -ARG -HIS -LEU -LYS +Canavanine +G418 +Hygromycin +Thialysine	Adam_cdc13-1_SDLV2_REP4	7	11	0	11	12.4368941825	254	12	35917.6118199	3112.02785222	43	0.609149311043	1048.99994855	138.767805153	573	1276	136	136	75	92	94	1079	0
DLR00014931	9	4	YIL128W	36	SD/MSG -ARG -HIS -LEU -LYS +Canavanine +G418 +Hygromycin +Thialysine	Adam_cdc13-1_SDLV2_REP4	7	11	0	11	12.7262365833	254	12	34338.6	2476.73248028	43	0.998336367979	1319.4	165.781561892	703	1304	136	136	77	94	96	996	2
DLR00014931	9	5	YJL027C	36	SD/MSG -ARG -HIS -LEU -LYS +Canavanine +G418 +Hygromycin +Thialysine	Adam_cdc13-1_SDLV2_REP4	7	11	0	11	20.9400118864	254	12	32287.1200905	2502.70351505	43	0.503646471686	2286.90879626	214.077500209	835	1303	136	136	75	93	95	982	0
DLR00014931	9	6	YIL124W	36	SD/MSG -ARG -HIS -LEU -LYS +Canavanine +G418 +Hygromycin +Thialysine	Adam_cdc13-1_SDLV2_REP4	7	11	0	11	8.61514695274	254	12	32660.5084195	2533.09210332	43	0	43	61.0353098584	968	1305	136	136	74	92	94	1069	2
DLR00014931	9	7	YJL024C	36	SD/MSG -ARG -HIS -LEU -LYS +Canavanine +G418 +Hygromycin +Thialysine	Adam_cdc13-1_SDLV2_REP4	7	11	0	11	3.84106899042	254	12	36022.4656494	3012.92001399	43	0	43	31.9599404133	1081	1314	136	136	73	92	94	938	3
DLR00014931	9	8	YIL123W	36	SD/MSG -ARG -HIS -LEU -LYS +Canavanine +G418 +Hygromycin +Thialysine	Adam_cdc13-1_SDLV2_REP4	7	11	0	11	6.63154728817	254	11.3516256223	35167.5553999	2847.24802877	43	0	43	47.2890619048	1235	1310	136	136	76	92	94	1100	2
DLR00014931	9	9	YJL023C	36	SD/MSG -ARG -HIS -LEU -LYS +Canavanine +G418 +Hygromycin +Thialysine	Adam_cdc13-1_SDLV2_REP4	7	11	0	11	5.00858756266	254	12	32881.2048684	3286.28349935	43	0	43	54.6374307432	1359	1332	136	136	76	94	94	1084	1
DLR00014931	9	10	YIL120W	36	SD/MSG -ARG -HIS -LEU -LYS +Canavanine +G418 +Hygromycin +Thialysine	Adam_cdc13-1_SDLV2_REP4	7	11	0	11	14.6833534752	254	10.8425796915	31728.6	2951.17521907	43	0.5	3448.8	346.230581612	1515	1327	136	136	72	89	90	1046	0
DLR00014931	9	11	YJL022W	36	SD/MSG -ARG -HIS -LEU -LYS +Canavanine +G418 +Hygromycin +Thialysine	Adam_cdc13-1_SDLV2_REP4	7	11	0	11	4.01713800929	254	12	31116.6	2896.49411966	43	0	43	71.8772365991	1622	1330	136	136	72	89	90	1243	0
DLR00014931	9	12	YIL119C	36	SD/MSG -ARG -HIS -LEU -LYS +Canavanine +G418 +Hygromycin +Thialysine	Adam_cdc13-1_SDLV2_REP4	7	11	0	11	3.45728806156	254	12	32304.4520712	2646.39255042	43	0	43	24.7196498149	1778	1316	136	136	72	88	89	877	0
DLR00014931	9	13	YJL021C	36	SD/MSG -ARG -HIS -LEU -LYS +Canavanine +G418 +Hygromycin +Thialysine	Adam_cdc13-1_SDLV2_REP4	7	11	0	11	3.48472193466	254	10.4700364583	32276.6653218	2642.67553469	43	0.703851722255	988.9	45.3989334531	1928	1278	136	136	79	95	94	1012	4
DLR00014931	9	14	YIL117C	36	SD/MSG -ARG -HIS -LEU -LYS +Canavanine +G418 +Hygromycin +Thialysine	Adam_cdc13-1_SDLV2_REP4	7	11	0	11	8.31763986659	254	11.719243181	31831.7609689	3043.88892334	43	0.5	1248.3	192.048249809	2055	1305	136	136	72	88	89	917	1
DLR00014931	9	15	YJL020C	36	SD/MSG -ARG -HIS -LEU -LYS +Canavanine +G418 +Hygromycin +Thialysine	Adam_cdc13-1_SDLV2_REP4	7	11	0	11	3.87991945826	254	12	31457.7	2556.64380815	43	0	43	32.277083898	2150	1327	136	136	71	88	89	985	3
DLR00014931	9	16	YIL116W	36	SD/MSG -ARG -HIS -LEU -LYS +Canavanine +G418 +Hygromycin +Thialysine	Adam_cdc13-1_SDLV2_REP4	7	11	0	11	5.68075751423	254	12	30667.5	2470.65797482	43	0.714559250983	1334.3	57.5045513143	2328	1303	136	136	75	91	91	1203	0
DLR00014931	9	17	YJL017W	36	SD/MSG -ARG -HIS -LEU -LYS +Canavanine +G418 +Hygromycin +Thialysine	Adam_cdc13-1_SDLV2_REP4	7	11	0	11	10.4273100169	254	12	30545.5748839	2676.62520335	43	0	43	88.8495998731	2476	1337	136	136	73	89	90	985	0
DLR00014931	9	18	YIL114C	36	SD/MSG -ARG -HIS -LEU -LYS +Canavanine +G418 +Hygromycin +Thialysine	Adam_cdc13-1_SDLV2_REP4	7	11	0	11	11.2508072325	254	12	29623.323394	2503.69441233	43	0	43	77.3136930285	2570	1310	136	136	74	90	91	854	4
DLR00014931	9	19	YJL016W	36	SD/MSG -ARG -HIS -LEU -LYS +Canavanine +G418 +Hygromycin +Thialysine	Adam_cdc13-1_SDLV2_REP4	7	11	0	11	2.1821350208	254	12	29909.7	2700.32166692	43	0	43	13.0974815329	2713	1307	136	136	69	88	90	951	0
DLR00014931	9	20	YIL113W	36	SD/MSG -ARG -HIS -LEU -LYS +Canavanine +G418 +Hygromycin +Thialysine	Adam_cdc13-1_SDLV2_REP4	7	11	0	11	11.2507158344	254	12	31632.3	2641.62989423	43	0.781660568571	2410.00004724	137.569621342	2898	1339	136	136	82	96	95	1148	0
DLR00014931	9	21	YJL013C	36	SD/MSG -ARG -HIS -LEU -LYS +Canavanine +G418 +Hygromycin +Thialysine	Adam_cdc13-1_SDLV2_REP4	7	11	0	11	7.51887533067	254	12	32539.3844778	2719.15747116	43	0	43	77.0993593176	3028	1313	136	136	67	85	87	1018	1
DLR00014931	9	22	YIL112W	36	SD/MSG -ARG -HIS -LEU -LYS +Canavanine +G418 +Hygromycin +Thialysine	Adam_cdc13-1_SDLV2_REP4	7	11	0	11	16.4722554148	254	12	34858.4152561	2733.60767325	43	6.57582773655	1162.8	119.375022489	3136	1327	136	136	65	83	84	996	5
DLR00014931	9	23	YJL012C	36	SD/MSG -ARG -HIS -LEU -LYS +Canavanine +G418 +Hygromycin +Thialysine	Adam_cdc13-1_SDLV2_REP4	7	11	1.33531552347	6229.3	76.2379677385	254	1.59542389019	634118.00011	12977.791078	43	1.92491631767	615615.000128	8063.20694885	3288	1286	136	136	165	169	147	4742	4
DLR00014931	9	24	YOR202W	36	SD/MSG -ARG -HIS -LEU -LYS +Canavanine +G418 +Hygromycin +Thialysine	Adam_cdc13-1_SDLV2_REP4	7	11	8.35354750659	261.9	16.4004795145	254	12	40059.6032517	3609.89540366	43	12	1949.4	137.43641295	3423	1289	136	136	64	79	79	833	0
DLR00014931	10	1	YOR202W	36	SD/MSG -ARG -HIS -LEU -LYS +Canavanine +G418 +Hygromycin +Thialysine	Adam_cdc13-1_SDLV2_REP4	7	11	0.5	834.3	103.087330654	254	9.73461881129	37324.8	3211.89448955	43	0.519614546698	5557.5	693.875020622	360	1385	136	136	72	89	92	1002	0
DLR00014931	10	2	YJL169W	36	SD/MSG -ARG -HIS -LEU -LYS +Canavanine +G418 +Hygromycin +Thialysine	Adam_cdc13-1_SDLV2_REP4	7	11	0	11	10.5372136594	254	12	33573.6285654	2973.41268301	43	0.681939885938	871.2	95.7424489924	418	1406	136	136	73	91	92	1069	0
DLR00014931	10	3	YJR070C	36	SD/MSG -ARG -HIS -LEU -LYS +Canavanine +G418 +Hygromycin +Thialysine	Adam_cdc13-1_SDLV2_REP4	7	11	0	11	4.01083699069	254	12	35928.3603614	3410.92292694	43	0	43	34.2359974199	582	1434	136	136	75	93	94	1033	0
DLR00014931	10	4	YJL168C	36	SD/MSG -ARG -HIS -LEU -LYS +Canavanine +G418 +Hygromycin +Thialysine	Adam_cdc13-1_SDLV2_REP4	7	11	0	11	8.0472047953	254	11.7952981104	35746.7392085	2685.09222445	43	0	43	59.5111670496	690	1453	136	136	74	92	93	1099	4
DLR00014931	10	5	YJR069C	36	SD/MSG -ARG -HIS -LEU -LYS +Canavanine +G418 +Hygromycin +Thialysine	Adam_cdc13-1_SDLV2_REP4	7	11	0	11	12.4710917619	254	12	33545.115299	2456.656213	43	0.784115292952	1330.00006813	130.256478147	817	1452	136	136	74	93	94	1254	2
DLR00014931	10	6	YJL165C	36	SD/MSG -ARG -HIS -LEU -LYS +Canavanine +G418 +Hygromycin +Thialysine	Adam_cdc13-1_SDLV2_REP4	7	11	0	11	6.1235566702	254	12	34117.4564746	2317.91635919	43	0	43	59.9507958364	957	1440	136	136	72	91	94	1099	0
DLR00014931	10	7	YJR062C	36	SD/MSG -ARG -HIS -LEU -LYS +Canavanine +G418 +Hygromycin +Thialysine	Adam_cdc13-1_SDLV2_REP4	7	11	0	11	7.85572844267	254	11.8750351689	36541.7623421	2854.82284179	43	0.522459198241	1088.8923405	92.2576817577	1096	1441	136	136	73	90	94	973	0
DLR00014931	10	8	YJL164C	36	SD/MSG -ARG -HIS -LEU -LYS +Canavanine +G418 +Hygromycin +Thialysine	Adam_cdc13-1_SDLV2_REP4	7	11	0	11	7.56700487206	254	11.3487520551	34702.8963478	2990.40894214	43	0	43	88.1609392424	1233	1472	136	136	72	92	93	993	3
DLR00014931	10	9	YJR061W	36	SD/MSG -ARG -HIS -LEU -LYS +Canavanine +G418 +Hygromycin +Thialysine	Adam_cdc13-1_SDLV2_REP4	7	11	0	11	4.95743147901	254	10.7967584703	31547.832844	3070.30430915	43	0.610282543808	1080.2	42.5931681907	1357	1428	136	136	77	93	94	1168	3
DLR00014931	10	10	YJL163C	36	SD/MSG -ARG -HIS -LEU -LYS +Canavanine +G418 +Hygromycin +Thialysine	Adam_cdc13-1_SDLV2_REP4	7	11	0	11	12.8807382652	254	10.7632732919	32080.4318532	2776.1874714	43	0.809422622562	3876.99999763	353.314830929	1521	1482	136	136	83	98	96	1103	0
DLR00014931	10	11	YJR060W	36	SD/MSG -ARG -HIS -LEU -LYS +Canavanine +G418 +Hygromycin +Thialysine	Adam_cdc13-1_SDLV2_REP4	7	11	0	11	6.08260353781	254	12	31470.3	2751.66063518	43	0	43	83.604850117	1645	1446	136	136	72	88	90	993	0
DLR00014931	10	12	YJL162C	36	SD/MSG -ARG -HIS -LEU -LYS +Canavanine +G418 +Hygromycin +Thialysine	Adam_cdc13-1_SDLV2_REP4	7	11	0	11	11.0516340709	254	11.8868643239	32581.8	2684.26002682	43	0.870371031235	1080	144.291120399	1764	1443	136	136	71	88	89	982	0
DLR00014931	10	13	YJR059W	36	SD/MSG -ARG -HIS -LEU -LYS +Canavanine +G418 +Hygromycin +Thialysine	Adam_cdc13-1_SDLV2_REP4	7	11	0	11	4.62286042167	254	11.195104789	31914.6747417	2950.27733577	43	0	43	41.9585108874	1937	1433	136	136	72	89	89	930	0
DLR00014931	10	14	YJL161W	36	SD/MSG -ARG -HIS -LEU -LYS +Canavanine +G418 +Hygromycin +Thialysine	Adam_cdc13-1_SDLV2_REP4	7	11	0	11	3.63294185318	254	11.7152191265	32609.7	2856.5091605	43	0	43	36.628132892	2039	1424	136	136	72	88	88	1016	0
DLR00014931	10	15	YJR058C	36	SD/MSG -ARG -HIS -LEU -LYS +Canavanine +G418 +Hygromycin +Thialysine	Adam_cdc13-1_SDLV2_REP4	7	11	0	11	6.94222420988	254	11.3632082374	31285.8922191	2802.44166347	43	0	43	63.6729110962	2191	1446	136	136	70	87	87	828	0
DLR00014931	10	16	YJL160C	36	SD/MSG -ARG -HIS -LEU -LYS +Canavanine +G418 +Hygromycin +Thialysine	Adam_cdc13-1_SDLV2_REP4	7	11	0	11	4.62505875265	254	12	31671.9	2601.26529851	43	0	43	41.496495304	2313	1449	136	136	69	87	86	882	0
DLR00014931	10	17	YJR054W	36	SD/MSG -ARG -HIS -LEU -LYS +Canavanine +G418 +Hygromycin +Thialysine	Adam_cdc13-1_SDLV2_REP4	7	11	0	11	4.29994393377	254	11.0849152403	30733.6692671	2408.71965006	43	0	43	39.5314274664	2454	1443	136	136	70	86	86	900	0
DLR00014931	10	18	YJL159W	36	SD/MSG -ARG -HIS -LEU -LYS +Canavanine +G418 +Hygromycin +Thialysine	Adam_cdc13-1_SDLV2_REP4	7	11	0.630064500945	350.1	31.0355887669	254	12	31023.3740359	2565.57776522	43	0.775630238921	5301.9419546	494.929350723	2522	1371	136	136	73	89	90	988	0
DLR00014931	10	19	YJR053W	36	SD/MSG -ARG -HIS -LEU -LYS +Canavanine +G418 +Hygromycin +Thialysine	Adam_cdc13-1_SDLV2_REP4	7	11	0	11	5.00474694353	254	11.2205137885	30423.905957	2483.56123254	43	0.5	875.7	119.631651305	2746	1420	136	136	68	86	87	858	0
DLR00014931	10	20	YJL158C	36	SD/MSG -ARG -HIS -LEU -LYS +Canavanine +G418 +Hygromycin +Thialysine	Adam_cdc13-1_SDLV2_REP4	7	11	0	11	4.08760012949	254	10.6972767932	31842.5610282	2448.91560136	43	0	43	34.9207013202	2857	1435	136	136	69	87	88	998	1
DLR00014931	10	21	YJR052W	36	SD/MSG -ARG -HIS -LEU -LYS +Canavanine +G418 +Hygromycin +Thialysine	Adam_cdc13-1_SDLV2_REP4	7	11	0.654217757603	222.2	12.4923196383	254	11.0912020662	35021.7	2685.66267608	43	0.790713206731	1480.00017048	100.734536879	3021	1458	136	136	68	85	86	1206	10
DLR00014931	10	22	YJL157C	36	SD/MSG -ARG -HIS -LEU -LYS +Canavanine +G418 +Hygromycin +Thialysine	Adam_cdc13-1_SDLV2_REP4	7	11	0.921742300436	426.8	26.0118169852	254	11.4913889206	40252.5	3203.01800225	43	1.06012092768	2603.000305	175.075159686	3088	1448	136	136	66	83	84	1153	3
DLR00014931	10	23	YJR051W	36	SD/MSG -ARG -HIS -LEU -LYS +Canavanine +G418 +Hygromycin +Thialysine	Adam_cdc13-1_SDLV2_REP4	7	11	3.41289973522	11783.7	1033.37725668	254	3.6430622798	1575547.99887	142942.210039	43	4.29707871275	1571387.99863	145921.651029	3222	1418	136	136	174	175	147	3795	207
DLR00014931	10	24	YOR202W	36	SD/MSG -ARG -HIS -LEU -LYS +Canavanine +G418 +Hygromycin +Thialysine	Adam_cdc13-1_SDLV2_REP4	7	11	0.96832814677	1665.4	65.8575715471	254	1.40688083531	207801.000119	9409.30666763	43	1.6284235643	172965.000065	3823.06692051	3458	1494	136	136	165	165	140	1778	95
DLR00014931	11	1	YOR202W	36	SD/MSG -ARG -HIS -LEU -LYS +Canavanine +G418 +Hygromycin +Thialysine	Adam_cdc13-1_SDLV2_REP4	7	11	1.10896793174	1526.8	140.804750805	254	9.53057874209	38617.2	3091.5582477	43	1.26249210098	9092.00015888	987.351302744	299	1603	136	136	76	88	88	1313	9
DLR00014931	11	2	YIL146C	36	SD/MSG -ARG -HIS -LEU -LYS +Canavanine +G418 +Hygromycin +Thialysine	Adam_cdc13-1_SDLV2_REP4	7	11	0	11	20.6618867482	254	12	33698.6631448	2858.14721028	43	6.04662009131	2472.3	407.088423863	449	1562	136	136	74	90	93	1109	0
DLR00014931	11	3	YJL048C	36	SD/MSG -ARG -HIS -LEU -LYS +Canavanine +G418 +Hygromycin +Thialysine	Adam_cdc13-1_SDLV2_REP4	7	11	0	11	5.4558823001	254	12	34699.750186	3369.3466729	43	0	43	46.9899697533	573	1577	136	136	72	89	93	1114	0
DLR00014931	11	4	YIL145C	36	SD/MSG -ARG -HIS -LEU -LYS +Canavanine +G418 +Hygromycin +Thialysine	Adam_cdc13-1_SDLV2_REP4	7	11	0	11	5.43976485432	254	12	36820.4312256	3171.8311508	43	0	43	39.3949559871	710	1593	136	136	75	92	93	1084	0
DLR00014931	11	5	YJL047C	36	SD/MSG -ARG -HIS -LEU -LYS +Canavanine +G418 +Hygromycin +Thialysine	Adam_cdc13-1_SDLV2_REP4	7	11	0	11	11.9967912634	254	12	34881.8029329	2445.61559762	43	1.12312637948	1017.9	92.4812106527	822	1585	136	136	73	91	94	1059	0
DLR00014931	11	6	YIL141W	36	SD/MSG -ARG -HIS -LEU -LYS +Canavanine +G418 +Hygromycin +Thialysine	Adam_cdc13-1_SDLV2_REP4	7	11	0.516024089555	237.6	23.0244243432	254	11.5647986205	35555.4	2783.801324	43	0.57124764052	2519.84982176	225.684990198	951	1579	136	136	73	92	94	971	2
DLR00014931	11	7	YJL046W	36	SD/MSG -ARG -HIS -LEU -LYS +Canavanine +G418 +Hygromycin +Thialysine	Adam_cdc13-1_SDLV2_REP4	7	11	0	11	15.1750575115	254	12	36843.3487661	2899.39276178	43	0.506559767668	1905.3	195.187562315	1069	1566	136	136	72	90	94	957	0
DLR00014931	11	8	YIL140W	36	SD/MSG -ARG -HIS -LEU -LYS +Canavanine +G418 +Hygromycin +Thialysine	Adam_cdc13-1_SDLV2_REP4	7	11	0	11	5.87547882835	254	11.2961013988	33007.2879422	3293.5069594	43	0	43	63.6785643558	1223	1575	136	136	77	95	96	973	0
DLR00014931	11	9	YJL045W	36	SD/MSG -ARG -HIS -LEU -LYS +Canavanine +G418 +Hygromycin +Thialysine	Adam_cdc13-1_SDLV2_REP4	7	11	0	11	4.03500371416	254	12	30113.0657654	2783.71258298	43	0	43	39.8159962391	1388	1591	136	136	71	89	90	1125	0
DLR00014931	11	10	YIL139C	36	SD/MSG -ARG -HIS -LEU -LYS +Canavanine +G418 +Hygromycin +Thialysine	Adam_cdc13-1_SDLV2_REP4	7	11	0	11	6.56946485062	254	12	31768.1911739	2676.33422871	43	1.18202491744	1854.9	137.948387845	1512	1541	136	136	83	98	97	1145	0
DLR00014931	11	11	YJL044C	36	SD/MSG -ARG -HIS -LEU -LYS +Canavanine +G418 +Hygromycin +Thialysine	Adam_cdc13-1_SDLV2_REP4	7	11	0	11	10.3181910374	254	11.5671559927	30813.7905352	2871.57258287	43	0.646741205124	1356.00005291	136.503784121	1625	1613	136	136	77	93	93	1121	0
DLR00014931	11	12	YIL138C	36	SD/MSG -ARG -HIS -LEU -LYS +Canavanine +G418 +Hygromycin +Thialysine	Adam_cdc13-1_SDLV2_REP4	7	11	0	11	11.4412711844	254	11.5680739912	31893.0822988	3016.30482103	43	1.68417796492	1443.6	186.878111769	1796	1570	136	136	74	91	90	1214	0
DLR00014931	11	13	YJL043W	36	SD/MSG -ARG -HIS -LEU -LYS +Canavanine +G418 +Hygromycin +Thialysine	Adam_cdc13-1_SDLV2_REP4	7	11	0	11	12.0233246247	254	12	31897.0502254	2755.71364312	43	0.5	966.6	98.6706358034	1922	1582	136	136	72	88	89	902	0
DLR00014931	11	14	YIL137C	36	SD/MSG -ARG -HIS -LEU -LYS +Canavanine +G418 +Hygromycin +Thialysine	Adam_cdc13-1_SDLV2_REP4	7	11	0	11	5.26338848664	254	12	31435.8706492	2889.92682737	43	0	43	46.7735202259	2074	1598	136	136	73	89	89	925	4
DLR00014931	11	15	YJL042W	36	SD/MSG -ARG -HIS -LEU -LYS +Canavanine +G418 +Hygromycin +Thialysine	Adam_cdc13-1_SDLV2_REP4	7	11	0	11	6.16244134913	254	12	32041.8	2657.4181648	43	0	43	71.7600000967	2196	1591	136	136	72	89	89	966	0
DLR00014931	11	16	YIL135C	36	SD/MSG -ARG -HIS -LEU -LYS +Canavanine +G418 +Hygromycin +Thialysine	Adam_cdc13-1_SDLV2_REP4	7	11	0	11	5.9105894088	254	11.7231183227	31466.7	2840.92905206	43	0	43	52.298818434	2325	1581	136	136	72	89	89	875	0
DLR00014931	11	17	YJL038C	36	SD/MSG -ARG -HIS -LEU -LYS +Canavanine +G418 +Hygromycin +Thialysine	Adam_cdc13-1_SDLV2_REP4	7	11	0	11	7.94261163615	254	11.5521605373	31671	2683.82874851	43	0.729742944492	909.7	52.1153479029	2435	1597	136	136	74	86	84	932	0
DLR00014931	11	18	YIL134W	36	SD/MSG -ARG -HIS -LEU -LYS +Canavanine +G418 +Hygromycin +Thialysine	Adam_cdc13-1_SDLV2_REP4	7	11	1.50723959152	14725.9998406	1660.41263922	254	1.83673315458	1548746.99994	171086.911811	43	2.18713101026	1547583.99986	173503.390048	2540	1536	136	136	170	171	142	3312	165
DLR00014931	11	19	YJL037W	36	SD/MSG -ARG -HIS -LEU -LYS +Canavanine +G418 +Hygromycin +Thialysine	Adam_cdc13-1_SDLV2_REP4	7	11	1.30973206088	4738.8	33.8389118034	254	1.71472310813	492427.000035	8029.31567718	43	2.05861113536	469780.000035	5344.95196353	2778	1529	136	136	177	179	151	2151	158
DLR00014931	11	20	YIL133C	36	SD/MSG -ARG -HIS -LEU -LYS +Canavanine +G418 +Hygromycin +Thialysine	Adam_cdc13-1_SDLV2_REP4	7	11	0	11	17.195708321	254	12	32815.8	2671.22536609	43	0.754869211773	1376.1	167.33729231	2877	1551	136	136	71	88	88	968	0
DLR00014931	11	21	YJL036W	36	SD/MSG -ARG -HIS -LEU -LYS +Canavanine +G418 +Hygromycin +Thialysine	Adam_cdc13-1_SDLV2_REP4	7	11	0	11	10.7521687769	254	12	33836.4160473	2970.7827808	43	0.564392393204	1207.84341751	158.193824553	3020	1600	136	136	68	84	86	1082	1
DLR00014931	11	22	YIL132C	36	SD/MSG -ARG -HIS -LEU -LYS +Canavanine +G418 +Hygromycin +Thialysine	Adam_cdc13-1_SDLV2_REP4	7	11	1.09088176346	254.7	24.0812304714	254	12	34731.7719846	3268.45547517	43	1.23449818089	1607.4	165.17714714	3128	1585	136	136	65	81	83	990	0
DLR00014931	11	23	YJL030W	36	SD/MSG -ARG -HIS -LEU -LYS +Canavanine +G418 +Hygromycin +Thialysine	Adam_cdc13-1_SDLV2_REP4	7	11	9	275.4	30.6938965589	254	12	39707.1	3442.44737643	43	1.02558500709	9859.00001817	542.023330096	3221	1629	136	136	91	101	95	1091	38
DLR00014931	11	24	YOR202W	36	SD/MSG -ARG -HIS -LEU -LYS +Canavanine +G418 +Hygromycin +Thialysine	Adam_cdc13-1_SDLV2_REP4	7	11	9	292.5	26.2201208015	254	12	42453.8315494	3637.32609342	43	12	2002.5	191.366575514	3426	1609	136	136	62	76	77	812	0
DLR00014931	12	1	YOR202W	36	SD/MSG -ARG -HIS -LEU -LYS +Canavanine +G418 +Hygromycin +Thialysine	Adam_cdc13-1_SDLV2_REP4	7	11	1.12203832273	1763.3	109.918464359	254	9.05836094262	40847.4	3395.38356232	43	1.26368149807	10550.0000882	717.943023254	296	1689	136	136	76	88	88	1167	12
DLR00014931	12	2	YJL186W	36	SD/MSG -ARG -HIS -LEU -LYS +Canavanine +G418 +Hygromycin +Thialysine	Adam_cdc13-1_SDLV2_REP4	7	11	0	11	18.1076973154	254	12	34724.4438215	3083.59227533	43	0.924007436207	1330.99997072	162.057937284	449	1734	136	136	74	90	91	1101	1
DLR00014931	12	3	YJR087W	36	SD/MSG -ARG -HIS -LEU -LYS +Canavanine +G418 +Hygromycin +Thialysine	Adam_cdc13-1_SDLV2_REP4	7	11	0	11	13.3649427699	254	12	33284.4327176	3122.8998002	43	0	43	107.591642992	511	1697	136	136	73	89	90	1142	0
DLR00014931	12	4	YJL185C	36	SD/MSG -ARG -HIS -LEU -LYS +Canavanine +G418 +Hygromycin +Thialysine	Adam_cdc13-1_SDLV2_REP4	7	11	0	11	11.0000991595	254	12	36138.1227828	3186.6477605	43	0.5	910.8	103.78127764	672	1690	136	136	72	89	93	1082	1
DLR00014931	12	5	YJR084W	36	SD/MSG -ARG -HIS -LEU -LYS +Canavanine +G418 +Hygromycin +Thialysine	Adam_cdc13-1_SDLV2_REP4	7	11	0	11	9.82395520675	254	12	37186.9154474	2913.22674976	43	0	43	87.221795087	819	1723	136	136	72	90	92	961	0
DLR00014931	12	6	YJL183W	36	SD/MSG -ARG -HIS -LEU -LYS +Canavanine +G418 +Hygromycin +Thialysine	Adam_cdc13-1_SDLV2_REP4	7	11	0	11	21.7834311585	254	12	37580.7896093	2855.15925634	43	0.529871906731	2330.84191758	234.074051816	977	1698	136	136	75	91	93	1107	1
DLR00014931	12	7	YJR083C	36	SD/MSG -ARG -HIS -LEU -LYS +Canavanine +G418 +Hygromycin +Thialysine	Adam_cdc13-1_SDLV2_REP4	7	11	0	11	5.35569131255	254	12	35049.8045236	2998.44769176	43	0	43	51.2006616563	1120	1703	136	136	74	92	94	981	1
DLR00014931	12	8	YJL182C	36	SD/MSG -ARG -HIS -LEU -LYS +Canavanine +G418 +Hygromycin +Thialysine	Adam_cdc13-1_SDLV2_REP4	7	11	0	11	4.67546214346	254	12	32899.5	3324.29855868	43	0	43	67.5751928442	1221	1731	136	136	72	90	91	972	0
DLR00014931	12	9	YJR082C	36	SD/MSG -ARG -HIS -LEU -LYS +Canavanine +G418 +Hygromycin +Thialysine	Adam_cdc13-1_SDLV2_REP4	7	11	0	11	8.72281497824	254	11.4460963412	30221.9005843	2848.21195633	43	0	43	76.3072001516	1328	1725	136	136	72	90	91	1003	0
DLR00014931	12	10	YJL181W	36	SD/MSG -ARG -HIS -LEU -LYS +Canavanine +G418 +Hygromycin +Thialysine	Adam_cdc13-1_SDLV2_REP4	7	11	0	11	3.99377969445	254	11.6089051265	30845.4822718	2556.15194254	43	0.737591260156	860.2	29.9938617755	1456	1757	136	136	74	90	91	1095	1
DLR00014931	12	11	YJR080C	36	SD/MSG -ARG -HIS -LEU -LYS +Canavanine +G418 +Hygromycin +Thialysine	Adam_cdc13-1_SDLV2_REP4	7	11	0	11	7.10653401898	254	11.8118965384	31020.530003	2834.95087919	43	4.45966492899	997.2	97.1626656816	1659	1705	136	136	81	96	95	996	2
DLR00014931	12	12	YJL178C	36	SD/MSG -ARG -HIS -LEU -LYS +Canavanine +G418 +Hygromycin +Thialysine	Adam_cdc13-1_SDLV2_REP4	7	11	0	11	6.20608095011	254	11.1854718035	31335.9011077	2665.78417632	43	0	43	68.7394833366	1746	1738	136	136	76	92	93	995	0
DLR00014931	12	13	YJR079W	36	SD/MSG -ARG -HIS -LEU -LYS +Canavanine +G418 +Hygromycin +Thialysine	Adam_cdc13-1_SDLV2_REP4	7	11	0	11	4.3152174872	254	12	31254.3167785	2832.66228956	43	0	43	44.5019528318	1888	1688	136	136	75	90	91	1014	0
DLR00014931	12	14	YJL176C	36	SD/MSG -ARG -HIS -LEU -LYS +Canavanine +G418 +Hygromycin +Thialysine	Adam_cdc13-1_SDLV2_REP4	7	11	0	11	7.92788955402	254	11.5438427842	31816.8	2738.60324973	43	6.53900443812	1147.5	99.7468316941	2044	1697	136	136	73	89	89	1073	2
DLR00014931	12	15	YJR078W	36	SD/MSG -ARG -HIS -LEU -LYS +Canavanine +G418 +Hygromycin +Thialysine	Adam_cdc13-1_SDLV2_REP4	7	11	0	11	3.70324870839	254	11.0138411889	30991.6920725	2842.43236334	43	0	43	36.8348584439	2192	1712	136	136	72	89	89	879	1
DLR00014931	12	16	YJL175W	36	SD/MSG -ARG -HIS -LEU -LYS +Canavanine +G418 +Hygromycin +Thialysine	Adam_cdc13-1_SDLV2_REP4	7	11	0	11	3.94928088216	254	12	31662.9	2794.91420331	43	0	43	35.6868717895	2297	1716	136	136	72	89	89	967	4
DLR00014931	12	17	YJR077C	36	SD/MSG -ARG -HIS -LEU -LYS +Canavanine +G418 +Hygromycin +Thialysine	Adam_cdc13-1_SDLV2_REP4	7	11	0	11	9.78964851213	254	12	30888.9	2633.22748928	43	0.5	1050.3	135.565277002	2439	1731	136	136	66	84	84	804	0
DLR00014931	12	18	YJL172W	36	SD/MSG -ARG -HIS -LEU -LYS +Canavanine +G418 +Hygromycin +Thialysine	Adam_cdc13-1_SDLV2_REP4	7	11	0.791400233658	944.9	42.756549997	254	1.27812781973	100545.000136	7141.72641771	43	1.38265628995	70476.0000018	2698.85265227	2540	1766	136	136	147	152	130	1559	86
DLR00014931	12	19	YJR075W	36	SD/MSG -ARG -HIS -LEU -LYS +Canavanine +G418 +Hygromycin +Thialysine	Adam_cdc13-1_SDLV2_REP4	7	11	0	11	4.11062129761	254	12	30028.1280114	2585.86306039	43	0	43	40.4782688391	2801	1762	136	136	68	85	86	776	0
DLR00014931	12	20	YJL171C	36	SD/MSG -ARG -HIS -LEU -LYS +Canavanine +G418 +Hygromycin +Thialysine	Adam_cdc13-1_SDLV2_REP4	7	11	0	11	10.3897837541	254	12	32675.4323808	2844.90269823	43	2.35544530943	885.6	96.7252792076	2877	1697	136	136	69	85	86	964	0
DLR00014931	12	21	YJR074W	36	SD/MSG -ARG -HIS -LEU -LYS +Canavanine +G418 +Hygromycin +Thialysine	Adam_cdc13-1_SDLV2_REP4	7	11	0	11	16.3571823831	254	12	34488.9	3150.08349425	43	6.72466602229	1025.1	145.174235487	2988	1714	136	136	68	85	87	1061	0
DLR00014931	12	22	YJL170C	36	SD/MSG -ARG -HIS -LEU -LYS +Canavanine +G418 +Hygromycin +Thialysine	Adam_cdc13-1_SDLV2_REP4	7	11	0	11	18.4104363605	254	12	35099.379207	3096.26067892	43	6.53925595145	1478.7	133.18804689	3130	1713	136	136	67	82	85	1040	4
DLR00014931	12	23	YJR073C	36	SD/MSG -ARG -HIS -LEU -LYS +Canavanine +G418 +Hygromycin +Thialysine	Adam_cdc13-1_SDLV2_REP4	7	11	6.5493173541	408.6	37.1518508696	254	12	38927.0601669	3450.12991898	43	7.14535963437	3269.7	351.120565737	3274	1719	136	136	63	78	80	709	4
DLR00014931	12	24	YOR202W	36	SD/MSG -ARG -HIS -LEU -LYS +Canavanine +G418 +Hygromycin +Thialysine	Adam_cdc13-1_SDLV2_REP4	7	11	9	310.5	23.6058961216	254	12	44142.5692365	3432.01377912	43	12	2062.8	157.574939429	3408	1728	136	136	62	76	77	986	7
DLR00014931	13	1	YOR202W	36	SD/MSG -ARG -HIS -LEU -LYS +Canavanine +G418 +Hygromycin +Thialysine	Adam_cdc13-1_SDLV2_REP4	7	11	1.16889482481	2391.4	125.867304984	254	9.23792951012	41408.1	3722.66037591	43	1.31545507357	14550.0000571	840.131283987	298	1808	136	136	76	88	88	1107	21
DLR00014931	13	2	YIL161W	36	SD/MSG -ARG -HIS -LEU -LYS +Canavanine +G418 +Hygromycin +Thialysine	Adam_cdc13-1_SDLV2_REP4	7	11	0.599725481354	244.2	17.0843500492	254	12	34623.2881049	3259.79463182	43	0.738700480435	1488.3	112.394997243	429	1887	136	136	69	84	88	950	4
DLR00014931	13	3	YJL065C	36	SD/MSG -ARG -HIS -LEU -LYS +Canavanine +G418 +Hygromycin +Thialysine	Adam_cdc13-1_SDLV2_REP4	7	11	0	11	18.8392585936	254	12	33055.7401594	3157.29357175	43	0.616455101347	950.4	157.748606502	557	1823	136	136	72	89	91	932	0
DLR00014931	13	4	YIL160C	36	SD/MSG -ARG -HIS -LEU -LYS +Canavanine +G418 +Hygromycin +Thialysine	Adam_cdc13-1_SDLV2_REP4	7	11	0	11	12.7163746216	254	12	35047.8886166	3528.56852812	43	0.5	1086.3	138.626192402	696	1840	136	136	74	91	94	1048	0
DLR00014931	13	5	YJL064W	36	SD/MSG -ARG -HIS -LEU -LYS +Canavanine +G418 +Hygromycin +Thialysine	Adam_cdc13-1_SDLV2_REP4	7	11	0	11	18.1648703201	254	12	36333.195485	3037.41823635	43	0.5	1333.8	166.623825128	823	1834	136	136	73	90	93	1048	0
DLR00014931	13	6	YIL159W	36	SD/MSG -ARG -HIS -LEU -LYS +Canavanine +G418 +Hygromycin +Thialysine	Adam_cdc13-1_SDLV2_REP4	7	11	0	11	5.77726070381	254	12	34956.9926626	3076.42879626	43	0	43	64.8478240883	969	1865	136	136	72	91	93	973	0
DLR00014931	13	7	YJL062W	36	SD/MSG -ARG -HIS -LEU -LYS +Canavanine +G418 +Hygromycin +Thialysine	Adam_cdc13-1_SDLV2_REP4	7	11	0	11	9.97627152646	254	12	33842.1946559	3304.72542654	43	0	43	90.8811220298	1079	1844	136	136	71	90	90	968	0
DLR00014931	13	8	YIL157C	36	SD/MSG -ARG -HIS -LEU -LYS +Canavanine +G418 +Hygromycin +Thialysine	Adam_cdc13-1_SDLV2_REP4	7	11	0	11	18.8934376972	254	9.90952283112	35586.9	3744.15316488	43	0.5	6952.99988631	638.60665828	1236	1872	136	136	71	89	91	892	1
DLR00014931	13	9	YJL060W	36	SD/MSG -ARG -HIS -LEU -LYS +Canavanine +G418 +Hygromycin +Thialysine	Adam_cdc13-1_SDLV2_REP4	7	11	0	11	8.17848611702	254	12	31149.663256	2689.72322527	43	0	43	70.1958194461	1373	1858	136	136	71	89	90	997	0
DLR00014931	13	10	YIL156W	36	SD/MSG -ARG -HIS -LEU -LYS +Canavanine +G418 +Hygromycin +Thialysine	Adam_cdc13-1_SDLV2_REP4	7	11	0	11	5.23326947867	254	12	31377.8984716	2732.29652304	43	0	43	54.5422799425	1518	1838	136	136	71	88	89	885	3
DLR00014931	13	11	YJL059W	36	SD/MSG -ARG -HIS -LEU -LYS +Canavanine +G418 +Hygromycin +Thialysine	Adam_cdc13-1_SDLV2_REP4	7	11	0	11	4.03927679259	254	12	30847.3782048	2900.05753739	43	0	43	46.9289188323	1656	1872	136	136	70	86	87	954	0
DLR00014931	13	12	YIL155C	36	SD/MSG -ARG -HIS -LEU -LYS +Canavanine +G418 +Hygromycin +Thialysine	Adam_cdc13-1_SDLV2_REP4	7	11	0	11	3.19768503827	254	12	32142.1495964	2788.38396673	43	0	43	20.6327428084	1780	1857	136	136	69	86	87	951	0
DLR00014931	13	13	YJL058C	36	SD/MSG -ARG -HIS -LEU -LYS +Canavanine +G418 +Hygromycin +Thialysine	Adam_cdc13-1_SDLV2_REP4	7	11	0	11	3.74566041437	254	11.5905406271	31816.4806215	2632.06678376	43	0	43	59.1701226378	1906	1833	136	136	71	88	88	928	2
DLR00014931	13	14	YIL154C	36	SD/MSG -ARG -HIS -LEU -LYS +Canavanine +G418 +Hygromycin +Thialysine	Adam_cdc13-1_SDLV2_REP4	7	11	0	11	1.68689656117	254	10.8847323662	32569.2	2664.72364857	43	0	43	11.9652950116	2063	1858	136	136	68	85	85	858	0
DLR00014931	13	15	YJL057C	36	SD/MSG -ARG -HIS -LEU -LYS +Canavanine +G418 +Hygromycin +Thialysine	Adam_cdc13-1_SDLV2_REP4	7	11	0	11	4.7359443708	254	10.6685528797	31645.6266636	2638.71450802	43	0	43	42.9237526333	2204	1840	136	136	72	87	88	907	0
DLR00014931	13	16	YIL153W	36	SD/MSG -ARG -HIS -LEU -LYS +Canavanine +G418 +Hygromycin +Thialysine	Adam_cdc13-1_SDLV2_REP4	7	11	0	11	6.23354347106	254	11.140270062	30901.5025029	2718.01320754	43	0.604784149879	889.2	78.3826738348	2306	1870	136	136	69	85	85	858	0
DLR00014931	13	17	YJL055W	36	SD/MSG -ARG -HIS -LEU -LYS +Canavanine +G418 +Hygromycin +Thialysine	Adam_cdc13-1_SDLV2_REP4	7	11	0	11	9.46216045043	254	11.204856865	31410.7006767	2678.45576207	43	0	43	88.1055650474	2425	1868	136	136	67	85	86	931	0
DLR00014931	13	18	YIL152W	36	SD/MSG -ARG -HIS -LEU -LYS +Canavanine +G418 +Hygromycin +Thialysine	Adam_cdc13-1_SDLV2_REP4	7	11	0	11	4.5980122071	254	11.1315459439	32039.1	2745.041414	43	0	43	44.1507078765	2551	1819	136	136	67	84	84	924	1
DLR00014931	13	19	YJL053W	36	SD/MSG -ARG -HIS -LEU -LYS +Canavanine +G418 +Hygromycin +Thialysine	Adam_cdc13-1_SDLV2_REP4	7	11	0	11	7.59149106757	254	12	31219.6059762	2789.8122288	43	0	43	59.6737131422	2729	1861	136	136	69	85	86	936	2
DLR00014931	13	20	YIL149C	36	SD/MSG -ARG -HIS -LEU -LYS +Canavanine +G418 +Hygromycin +Thialysine	Adam_cdc13-1_SDLV2_REP4	7	11	0	11	18.2629920369	254	12	31815.9664369	2636.65408824	43	0.523354908404	1952.88750056	185.571345193	2869	1858	136	136	67	84	86	1000	3
DLR00014931	13	21	YJL051W	36	SD/MSG -ARG -HIS -LEU -LYS +Canavanine +G418 +Hygromycin +Thialysine	Adam_cdc13-1_SDLV2_REP4	7	11	9	234	18.6028824313	254	12	36047.6896887	2909.47538474	43	8.68510269389	1729.8	162.409214739	3019	1859	136	136	68	84	86	1298	4
DLR00014931	13	22	YIL148W	36	SD/MSG -ARG -HIS -LEU -LYS +Canavanine +G418 +Hygromycin +Thialysine	Adam_cdc13-1_SDLV2_REP4	7	11	6.87144658323	363.6	42.1371532239	254	12	38966.4	3553.76164593	43	7.60866210206	2304	228.454496244	3153	1855	136	136	66	82	84	1109	4
DLR00014931	13	23	YJL049W	36	SD/MSG -ARG -HIS -LEU -LYS +Canavanine +G418 +Hygromycin +Thialysine	Adam_cdc13-1_SDLV2_REP4	7	11	6.1570761033	320.4	27.9202270482	254	12	40535.6566673	3799.09506749	43	4.96533690677	2729.7	273.725133206	3254	1859	136	136	63	78	82	855	4
DLR00014931	13	24	YOR202W	36	SD/MSG -ARG -HIS -LEU -LYS +Canavanine +G418 +Hygromycin +Thialysine	Adam_cdc13-1_SDLV2_REP4	7	11	9	304.2	25.9448168944	254	12	43989.1242111	3705.80806609	43	12	2189.7	197.120991209	3420	1847	136	136	62	75	77	972	0
DLR00014931	14	1	YOR202W	36	SD/MSG -ARG -HIS -LEU -LYS +Canavanine +G418 +Hygromycin +Thialysine	Adam_cdc13-1_SDLV2_REP4	7	11	0.615483543774	1423.80264746	128.587642986	254	8.49048188626	43884.9	4191.28772181	43	0.704487068229	9069.80796038	824.756694388	329	1943	136	136	72	85	86	1036	22
DLR00014931	14	2	YJL201W	36	SD/MSG -ARG -HIS -LEU -LYS +Canavanine +G418 +Hygromycin +Thialysine	Adam_cdc13-1_SDLV2_REP4	7	11	0	11	19.2686315974	254	12	34603.2709748	2935.54095495	43	4.14476087995	1042.2	100.426516018	428	1968	136	136	68	84	88	909	6
DLR00014931	14	3	YJR099W	36	SD/MSG -ARG -HIS -LEU -LYS +Canavanine +G418 +Hygromycin +Thialysine	Adam_cdc13-1_SDLV2_REP4	7	11	0	11	11.8080809607	254	12	33569.3406232	3069.79055787	43	0	43	89.5839204114	544	1959	136	136	70	86	89	900	3
DLR00014931	14	4	YJL199C	36	SD/MSG -ARG -HIS -LEU -LYS +Canavanine +G418 +Hygromycin +Thialysine	Adam_cdc13-1_SDLV2_REP4	7	11	0	11	5.09978949788	254	12	34023.1839537	3319.94916571	43	0	43	43.4139020129	694	1977	136	136	72	89	92	1130	0
DLR00014931	14	5	YJR098C	36	SD/MSG -ARG -HIS -LEU -LYS +Canavanine +G418 +Hygromycin +Thialysine	Adam_cdc13-1_SDLV2_REP4	7	11	0	11	4.95309659062	254	12	34541.3897689	3115.61032475	43	0	43	37.4016284997	816	1997	136	136	73	90	94	1068	3
DLR00014931	14	6	YJL198W	36	SD/MSG -ARG -HIS -LEU -LYS +Canavanine +G418 +Hygromycin +Thialysine	Adam_cdc13-1_SDLV2_REP4	7	11	0	11	6.14942768727	254	12	32209.2	3250.20458075	43	0	43	61.0183264674	973	2004	136	136	72	89	92	1119	0
DLR00014931	14	7	YJR097W	36	SD/MSG -ARG -HIS -LEU -LYS +Canavanine +G418 +Hygromycin +Thialysine	Adam_cdc13-1_SDLV2_REP4	7	11	0	11	5.60878980124	254	12	31046.1865683	2800.16196222	43	0.669077691615	1046.7	101.783036036	1088	1988	136	136	76	93	94	924	0
DLR00014931	14	8	YJL197W	36	SD/MSG -ARG -HIS -LEU -LYS +Canavanine +G418 +Hygromycin +Thialysine	Adam_cdc13-1_SDLV2_REP4	7	11	0	11	3.08847833591	254	12	31200.270612	2828.08489371	43	0	43	45.3612933511	1209	1987	136	136	74	92	92	997	0
DLR00014931	14	9	YJR096W	36	SD/MSG -ARG -HIS -LEU -LYS +Canavanine +G418 +Hygromycin +Thialysine	Adam_cdc13-1_SDLV2_REP4	7	11	0	11	7.76724517334	254	10.9842558528	31158.9	2766.48551224	43	0.5	1352.7	136.300234304	1376	1979	136	136	71	88	90	899	0
DLR00014931	14	10	YJL196C	36	SD/MSG -ARG -HIS -LEU -LYS +Canavanine +G418 +Hygromycin +Thialysine	Adam_cdc13-1_SDLV2_REP4	7	11	0	11	11.2845105664	254	12	31476.6	2710.19623595	43	0.774504272863	2122.00005448	142.264728403	1554	1964	136	136	80	94	92	1105	4
DLR00014931	14	11	YJR095W	36	SD/MSG -ARG -HIS -LEU -LYS +Canavanine +G418 +Hygromycin +Thialysine	Adam_cdc13-1_SDLV2_REP4	7	11	0	11	7.21027645755	254	12	31021.5928868	2713.19416676	43	0	43	58.319472496	1651	1989	136	136	70	86	87	1008	0
DLR00014931	14	12	YJL193W	36	SD/MSG -ARG -HIS -LEU -LYS +Canavanine +G418 +Hygromycin +Thialysine	Adam_cdc13-1_SDLV2_REP4	7	11	0	11	7.50670098827	254	10.9589954148	32311.8	2991.71860136	43	0	43	67.2990818667	1754	1954	136	136	75	90	89	977	0
DLR00014931	14	13	YJR094W-A	36	SD/MSG -ARG -HIS -LEU -LYS +Canavanine +G418 +Hygromycin +Thialysine	Adam_cdc13-1_SDLV2_REP4	7	11	0	11	5.92975557694	254	12	32268.9654268	2759.56046114	43	0.558848676292	1356.83836863	120.09183005	1929	1955	136	136	72	88	88	970	5
DLR00014931	14	14	YJL192C	36	SD/MSG -ARG -HIS -LEU -LYS +Canavanine +G418 +Hygromycin +Thialysine	Adam_cdc13-1_SDLV2_REP4	7	11	0	11	7.70001478949	254	12	33549.3	2853.33947261	43	0.744849179345	1728.1	64.8198774877	2054	2002	136	136	69	86	86	1012	0
DLR00014931	14	15	YJR094C	36	SD/MSG -ARG -HIS -LEU -LYS +Canavanine +G418 +Hygromycin +Thialysine	Adam_cdc13-1_SDLV2_REP4	7	11	0	11	13.7532899104	254	12	31341.6264714	2727.85568625	43	0.656343967128	1179.0000069	124.771397455	2203	1978	136	136	68	85	85	981	1
DLR00014931	14	16	YJL191W	36	SD/MSG -ARG -HIS -LEU -LYS +Canavanine +G418 +Hygromycin +Thialysine	Adam_cdc13-1_SDLV2_REP4	7	11	0	11	5.23678620252	254	12	31334.4146892	2652.7422328	43	0	43	50.0278326455	2333	1979	136	136	66	83	84	873	1
DLR00014931	14	17	YJR092W	36	SD/MSG -ARG -HIS -LEU -LYS +Canavanine +G418 +Hygromycin +Thialysine	Adam_cdc13-1_SDLV2_REP4	7	11	0	11	12.5131759901	254	12	31117.5	2524.58365033	43	0.677563774941	1238.6	103.753392296	2453	1978	136	136	68	86	86	1038	1
DLR00014931	14	18	YJL190C	36	SD/MSG -ARG -HIS -LEU -LYS +Canavanine +G418 +Hygromycin +Thialysine	Adam_cdc13-1_SDLV2_REP4	7	11	0	11	12.4637854072	254	12	32089.5	2676.53348756	43	0.708911882714	1125.00001954	110.526733862	2586	1986	136	136	68	85	85	965	7
DLR00014931	14	19	YJR091C	36	SD/MSG -ARG -HIS -LEU -LYS +Canavanine +G418 +Hygromycin +Thialysine	Adam_cdc13-1_SDLV2_REP4	7	11	0	11	17.0322189911	254	11.5629019405	32050.7741102	2863.54914197	43	0.767261789927	2210.99183703	166.236608642	2730	2000	136	136	67	84	85	885	0
DLR00014931	14	20	YJL188C	36	SD/MSG -ARG -HIS -LEU -LYS +Canavanine +G418 +Hygromycin +Thialysine	Adam_cdc13-1_SDLV2_REP4	7	11	0.789305516406	268.2	33.3522140177	254	12	32693.4	2773.12558235	43	0.80206541583	2308.99985466	254.617051724	2871	1981	136	136	69	85	86	1262	4
DLR00014931	14	21	YJR090C	36	SD/MSG -ARG -HIS -LEU -LYS +Canavanine +G418 +Hygromycin +Thialysine	Adam_cdc13-1_SDLV2_REP4	7	11	0	11	17.1293168511	254	12	33111.8374582	3297.53247189	43	2.63533048661	2034.9	247.135296286	2983	1997	136	136	66	83	85	1177	8
DLR00014931	14	22	YJL187C	36	SD/MSG -ARG -HIS -LEU -LYS +Canavanine +G418 +Hygromycin +Thialysine	Adam_cdc13-1_SDLV2_REP4	7	11	6.88334714484	331.2	25.7758717094	254	12	38388.2332281	3804.21132425	43	7.35768586559	2531.7	202.775568989	3134	1997	136	136	67	82	84	1103	4
DLR00014931	14	23	YJR088C	36	SD/MSG -ARG -HIS -LEU -LYS +Canavanine +G418 +Hygromycin +Thialysine	Adam_cdc13-1_SDLV2_REP4	7	11	9	261.51347806	20.4210379859	254	12	42736.2182921	3630.63568937	43	10.9627828014	1632.6	129.603281741	3270	1978	136	136	62	77	80	734	0
DLR00014931	14	24	YOR202W	36	SD/MSG -ARG -HIS -LEU -LYS +Canavanine +G418 +Hygromycin +Thialysine	Adam_cdc13-1_SDLV2_REP4	7	11	9	303.3	28.686333308	254	12	44980.3723711	3861.30530078	43	12	2521.8	338.368412418	3405	1981	136	136	63	76	79	830	1
DLR00014931	15	1	YOR202W	36	SD/MSG -ARG -HIS -LEU -LYS +Canavanine +G418 +Hygromycin +Thialysine	Adam_cdc13-1_SDLV2_REP4	7	11	0.771043084167	1250.97836776	98.7401343351	254	9.99832355098	35892	2984.5031201	43	0.897012843815	8523.98183365	682.736588288	329	2173	136	136	78	90	91	1156	2
DLR00014931	15	2	YIR002C	36	SD/MSG -ARG -HIS -LEU -LYS +Canavanine +G418 +Hygromycin +Thialysine	Adam_cdc13-1_SDLV2_REP4	7	11	0	11	9.60489112047	254	12	36719.9770021	3196.3171997	43	0	43	89.4540130431	447	2131	136	136	70	85	90	1119	4
DLR00014931	15	3	YJL088W	36	SD/MSG -ARG -HIS -LEU -LYS +Canavanine +G418 +Hygromycin +Thialysine	Adam_cdc13-1_SDLV2_REP4	7	11	0	11	7.24077513479	254	12	35537.9950773	2962.92995792	43	0	43	49.2436106539	548	2147	136	136	70	87	91	931	0
DLR00014931	15	4	YIR001C	36	SD/MSG -ARG -HIS -LEU -LYS +Canavanine +G418 +Hygromycin +Thialysine	Adam_cdc13-1_SDLV2_REP4	7	11	0	11	8.71506733783	254	12	34310.0714364	3039.43083697	43	1.3903582809	996.3	105.761504169	665	2122	136	136	73	89	93	914	1
DLR00014931	15	5	YJL084C	36	SD/MSG -ARG -HIS -LEU -LYS +Canavanine +G418 +Hygromycin +Thialysine	Adam_cdc13-1_SDLV2_REP4	7	11	0	11	7.72888401939	254	12	33393.1215595	3283.49084523	43	4.45178184462	1287	115.377396243	823	2097	136	136	86	100	101	876	0
DLR00014931	15	6	YIL173W	36	SD/MSG -ARG -HIS -LEU -LYS +Canavanine +G418 +Hygromycin +Thialysine	Adam_cdc13-1_SDLV2_REP4	7	11	0	11	8.61204910953	254	12	31207.7782192	2975.35256944	43	2.49717835421	918	135.910215081	954	2127	136	136	73	92	94	920	3
DLR00014931	15	7	YJL083W	36	SD/MSG -ARG -HIS -LEU -LYS +Canavanine +G418 +Hygromycin +Thialysine	Adam_cdc13-1_SDLV2_REP4	7	11	0	11	23.8393726172	254	12	30463.2869213	2536.6418762	43	0.5	2439	281.333090268	1065	2127	136	136	74	91	94	864	0
DLR00014931	15	8	YIL170W	36	SD/MSG -ARG -HIS -LEU -LYS +Canavanine +G418 +Hygromycin +Thialysine	Adam_cdc13-1_SDLV2_REP4	7	11	0	11	8.51174035738	254	12	29484.7220518	2579.17284701	43	0	43	92.7242092109	1245	2143	136	136	78	94	95	882	0
DLR00014931	15	9	YJL078C	36	SD/MSG -ARG -HIS -LEU -LYS +Canavanine +G418 +Hygromycin +Thialysine	Adam_cdc13-1_SDLV2_REP4	7	11	0	11	8.915365635	254	12	30151.4961662	2522.36902047	43	0	43	117.665688723	1360	2111	136	136	69	87	89	931	1
DLR00014931	15	10	YIL168W	36	SD/MSG -ARG -HIS -LEU -LYS +Canavanine +G418 +Hygromycin +Thialysine	Adam_cdc13-1_SDLV2_REP4	7	11	0	11	14.1090875587	254	12	30021.6761142	2418.50290252	43	0.5	1361.7	145.750875338	1518	2135	136	136	68	86	87	865	0
DLR00014931	15	11	YJL077C	36	SD/MSG -ARG -HIS -LEU -LYS +Canavanine +G418 +Hygromycin +Thialysine	Adam_cdc13-1_SDLV2_REP4	7	11	0	11	8.056225596	254	12	29981.7317374	2745.19136011	43	0.5	1348.2	141.304539429	1659	2139	136	136	69	85	87	964	0
DLR00014931	15	12	YIL167W	36	SD/MSG -ARG -HIS -LEU -LYS +Canavanine +G418 +Hygromycin +Thialysine	Adam_cdc13-1_SDLV2_REP4	7	11	0	11	7.55675221328	254	12	29805.624334	2684.19403166	43	0.626926243563	1576.99999862	142.186004286	1761	2150	136	136	75	91	92	979	1
DLR00014931	15	13	YJL073W	36	SD/MSG -ARG -HIS -LEU -LYS +Canavanine +G418 +Hygromycin +Thialysine	Adam_cdc13-1_SDLV2_REP4	7	11	0	11	25.1108984985	254	12	31410.3877878	2735.39863429	43	0.640946818527	1651.8655904	204.010154562	1918	2140	136	136	67	84	86	1149	1
DLR00014931	15	14	YIL166C	36	SD/MSG -ARG -HIS -LEU -LYS +Canavanine +G418 +Hygromycin +Thialysine	Adam_cdc13-1_SDLV2_REP4	7	11	0	11	5.98862748257	254	11.4261411588	31110.1822495	2708.94838622	43	0	43	58.624287817	2043	2133	136	136	65	83	85	940	1
DLR00014931	15	15	YJL071W	36	SD/MSG -ARG -HIS -LEU -LYS +Canavanine +G418 +Hygromycin +Thialysine	Adam_cdc13-1_SDLV2_REP4	7	11	0.5	238.5	24.5191031955	254	12	31120.4832179	2434.91369292	43	0.5	2478.6	255.37608385	2182	2140	136	136	67	83	85	867	2
DLR00014931	15	16	YIL165C	36	SD/MSG -ARG -HIS -LEU -LYS +Canavanine +G418 +Hygromycin +Thialysine	Adam_cdc13-1_SDLV2_REP4	7	11	0	11	17.7840739217	254	12	31595.4	2568.40861075	43	1.11049791518	2261.00030219	151.307987467	2307	2136	136	136	70	86	87	1233	5
DLR00014931	15	17	YJL070C	36	SD/MSG -ARG -HIS -LEU -LYS +Canavanine +G418 +Hygromycin +Thialysine	Adam_cdc13-1_SDLV2_REP4	7	11	0	11	8.83952023934	254	12	31037.8980014	2608.36175816	43	1.16177045103	1577.7	121.219055471	2435	2096	136	136	70	87	87	939	7
DLR00014931	15	18	YIL164C	36	SD/MSG -ARG -HIS -LEU -LYS +Canavanine +G418 +Hygromycin +Thialysine	Adam_cdc13-1_SDLV2_REP4	7	11	0	11	8.09853753335	254	12	31192.7877191	2631.78935689	43	0.772541735093	1485	74.0229509378	2623	2119	136	136	69	85	86	1126	0
DLR00014931	15	19	YJL068C	36	SD/MSG -ARG -HIS -LEU -LYS +Canavanine +G418 +Hygromycin +Thialysine	Adam_cdc13-1_SDLV2_REP4	7	11	0	11	12.8582583208	254	12	32183.1031674	2606.36057692	43	0.814764747862	1453.00013728	117.238402055	2754	2108	136	136	74	89	90	1117	1
DLR00014931	15	20	YIL163C	36	SD/MSG -ARG -HIS -LEU -LYS +Canavanine +G418 +Hygromycin +Thialysine	Adam_cdc13-1_SDLV2_REP4	7	11	0	11	11.5862154706	254	12	31727.0173866	2848.06448253	43	1.0097666803	1022.4	113.221313566	2862	2146	136	136	69	85	87	1035	6
DLR00014931	15	21	YJL067W	36	SD/MSG -ARG -HIS -LEU -LYS +Canavanine +G418 +Hygromycin +Thialysine	Adam_cdc13-1_SDLV2_REP4	7	11	0	11	11.2121310767	254	12	33563.2444478	3063.23387712	43	5.13894459694	1323.9	133.392654937	2964	2126	136	136	73	88	89	933	0
DLR00014931	15	22	YIL162W	36	SD/MSG -ARG -HIS -LEU -LYS +Canavanine +G418 +Hygromycin +Thialysine	Adam_cdc13-1_SDLV2_REP4	7	11	8.52931162637	252	30.7983420244	254	12	36566.932104	3736.83398981	43	8.69787073472	1627.2	196.932182137	3145	2138	136	136	65	80	84	850	3
DLR00014931	15	23	YJL066C	36	SD/MSG -ARG -HIS -LEU -LYS +Canavanine +G418 +Hygromycin +Thialysine	Adam_cdc13-1_SDLV2_REP4	7	11	7.1025707086	280.8	26.9626921399	254	12	40897.2251911	3676.60933839	43	7.75835752067	1727.1	179.582519476	3268	2124	136	136	63	77	81	596	5
DLR00014931	15	24	YOR202W	36	SD/MSG -ARG -HIS -LEU -LYS +Canavanine +G418 +Hygromycin +Thialysine	Adam_cdc13-1_SDLV2_REP4	7	11	6.99297291263	392.4	37.2610102975	254	12	44165.4860934	3595.55571786	43	6.42795002731	3271.5	369.210562016	3434	2142	136	136	62	76	78	697	5
DLR00014931	16	1	YOR202W	36	SD/MSG -ARG -HIS -LEU -LYS +Canavanine +G418 +Hygromycin +Thialysine	Adam_cdc13-1_SDLV2_REP4	7	11	9	611.1	69.4628390562	254	12	36377.3520272	3313.42053869	43	12	7794.9	866.115381831	328	2214	136	136	91	99	97	2434	1
DLR00014931	16	2	YOR202W	36	SD/MSG -ARG -HIS -LEU -LYS +Canavanine +G418 +Hygromycin +Thialysine	Adam_cdc13-1_SDLV2_REP4	7	11	9	437.4	51.3781265251	254	12	37428.4106895	3400.00964626	43	12	6072.3	712.975583816	450	2214	136	136	93	102	100	2321	0
DLR00014931	16	3	YOR202W	36	SD/MSG -ARG -HIS -LEU -LYS +Canavanine +G418 +Hygromycin +Thialysine	Adam_cdc13-1_SDLV2_REP4	7	11	9	427.5	41.5999653295	254	12	36346.0657781	3092.34769165	43	12	6102	569.564090275	598	2213	136	136	95	105	103	2329	1
DLR00014931	16	4	YOR202W	36	SD/MSG -ARG -HIS -LEU -LYS +Canavanine +G418 +Hygromycin +Thialysine	Adam_cdc13-1_SDLV2_REP4	7	11	9	358.2	32.3747677382	254	12	35099.6681401	3017.81359165	43	12	4842	416.634300045	687	2215	136	136	96	107	105	2405	0
DLR00014931	16	5	YOR202W	36	SD/MSG -ARG -HIS -LEU -LYS +Canavanine +G418 +Hygromycin +Thialysine	Adam_cdc13-1_SDLV2_REP4	7	11	4.62246152979	223.2	31.1888466201	254	12	33343.082402	3148.91399237	43	0.85487682004	4620.97203031	628.086705051	781	2215	136	136	97	107	105	1958	0
DLR00014931	16	6	YOR202W	36	SD/MSG -ARG -HIS -LEU -LYS +Canavanine +G418 +Hygromycin +Thialysine	Adam_cdc13-1_SDLV2_REP4	7	11	0	11	12.8763095153	254	12	31807.0750917	2870.73907058	43	5.49793451487	2122.2	181.117135487	923	2215	136	136	95	106	104	1982	0
DLR00014931	16	7	YOR202W	36	SD/MSG -ARG -HIS -LEU -LYS +Canavanine +G418 +Hygromycin +Thialysine	Adam_cdc13-1_SDLV2_REP4	7	11	0	11	25.9857831765	254	12	31974.7382456	2858.67761543	43	5.579358893	2391.3	334.384244611	1107	2217	136	136	93	105	103	1998	0
DLR00014931	16	8	YOR202W	36	SD/MSG -ARG -HIS -LEU -LYS +Canavanine +G418 +Hygromycin +Thialysine	Adam_cdc13-1_SDLV2_REP4	7	11	0.71629352786	230.4	39.9716023532	254	12	31428.9051189	2864.35243608	43	6.48213448851	2693.7	473.632210316	1242	2220	136	136	88	101	100	1832	0
DLR00014931	16	9	YOR202W	36	SD/MSG -ARG -HIS -LEU -LYS +Canavanine +G418 +Hygromycin +Thialysine	Adam_cdc13-1_SDLV2_REP4	7	11	1.22934235782	305.1	35.8830728797	254	12	31257.022945	2704.74473613	43	1.76913752796	3424.5	413.666521876	1329	2221	136	136	86	100	99	1757	0
DLR00014931	16	10	YOR202W	36	SD/MSG -ARG -HIS -LEU -LYS +Canavanine +G418 +Hygromycin +Thialysine	Adam_cdc13-1_SDLV2_REP4	7	11	9	237.6	34.3986986512	254	12	31818.4270458	2658.51565301	43	9.73954255596	2701.8	392.627526797	1469	2222	136	136	87	99	98	1755	0
DLR00014931	16	11	YOR202W	36	SD/MSG -ARG -HIS -LEU -LYS +Canavanine +G418 +Hygromycin +Thialysine	Adam_cdc13-1_SDLV2_REP4	7	11	0.936228831081	255.6	39.5894514508	254	12	31068.0818919	2796.86321901	43	1.33855112109	2705.4	445.884654951	1593	2214	136	136	80	95	95	1335	0
DLR00014931	16	12	YOR202W	36	SD/MSG -ARG -HIS -LEU -LYS +Canavanine +G418 +Hygromycin +Thialysine	Adam_cdc13-1_SDLV2_REP4	7	11	0.634323694831	242	12.4083455446	254	12	31207.6823569	2694.00391289	43	0.847700856295	2933.7	150.30510104	1765	2219	136	136	83	96	96	1671	0
DLR00014931	16	13	YOR202W	36	SD/MSG -ARG -HIS -LEU -LYS +Canavanine +G418 +Hygromycin +Thialysine	Adam_cdc13-1_SDLV2_REP4	7	11	0	11	15.0793147772	254	12	31683.8275142	2790.95362901	43	1.59857964676	1294.2	166.749817079	1910	2191	136	136	67	85	86	1369	0
DLR00014931	16	14	YOR202W	36	SD/MSG -ARG -HIS -LEU -LYS +Canavanine +G418 +Hygromycin +Thialysine	Adam_cdc13-1_SDLV2_REP4	7	11	0	11	3.34705510841	254	12	30244.6016374	2730.27609915	43	0	43	46.240027356	2023	2193	136	136	68	85	88	1249	0
DLR00014931	16	15	YOR202W	36	SD/MSG -ARG -HIS -LEU -LYS +Canavanine +G418 +Hygromycin +Thialysine	Adam_cdc13-1_SDLV2_REP4	7	11	0	11	7.88477391325	254	12	30351.8679614	2629.1704096	43	0	43	71.8548454166	2172	2210	136	136	70	86	87	1029	1
DLR00014931	16	16	YOR202W	36	SD/MSG -ARG -HIS -LEU -LYS +Canavanine +G418 +Hygromycin +Thialysine	Adam_cdc13-1_SDLV2_REP4	7	11	0	11	14.4362989553	254	12	30844.2704106	2481.34176546	43	0.756472544127	1738.99997982	187.010777746	2293	2182	136	136	68	84	86	1076	6
DLR00014931	16	17	YOR202W	36	SD/MSG -ARG -HIS -LEU -LYS +Canavanine +G418 +Hygromycin +Thialysine	Adam_cdc13-1_SDLV2_REP4	7	11	0	11	4.23307253974	254	12	31146.3986257	2434.09493837	43	0	43	41.1298073481	2398	2203	136	136	67	84	86	1031	0
DLR00014931	16	18	YOR202W	36	SD/MSG -ARG -HIS -LEU -LYS +Canavanine +G418 +Hygromycin +Thialysine	Adam_cdc13-1_SDLV2_REP4	7	11	0	11	14.8979008233	254	12	31293.3550252	2696.4740284	43	0.504620581013	1620	221.341239183	2550	2219	136	136	79	93	94	1155	0
DLR00014931	16	19	YOR202W	36	SD/MSG -ARG -HIS -LEU -LYS +Canavanine +G418 +Hygromycin +Thialysine	Adam_cdc13-1_SDLV2_REP4	7	11	0	11	11.6335289508	254	12	32203.5842477	2811.46963202	43	2.39209998905	1197	159.079091284	2780	2190	136	136	72	88	89	1198	9
DLR00014931	16	20	YOR202W	36	SD/MSG -ARG -HIS -LEU -LYS +Canavanine +G418 +Hygromycin +Thialysine	Adam_cdc13-1_SDLV2_REP4	7	11	0.676544733488	243.9999433	16.262376784	254	12	31195.1704896	2941.38308866	43	0.873165443428	2999.99711018	216.109477206	2826	2169	136	136	70	86	88	1135	2
DLR00014931	16	21	YOR202W	36	SD/MSG -ARG -HIS -LEU -LYS +Canavanine +G418 +Hygromycin +Thialysine	Adam_cdc13-1_SDLV2_REP4	7	11	0	11	5.21407604092	254	12	33158.817423	3037.13809383	43	6.158080607	962.1	78.4404438134	2978	2195	136	136	78	92	94	1125	0
DLR00014931	16	22	YOR202W	36	SD/MSG -ARG -HIS -LEU -LYS +Canavanine +G418 +Hygromycin +Thialysine	Adam_cdc13-1_SDLV2_REP4	7	11	0	11	15.7624585605	254	12	33989.5984669	3407.15820009	43	0	43	109.890664443	3108	2176	136	136	65	80	84	847	1
DLR00014931	16	23	YOR202W	36	SD/MSG -ARG -HIS -LEU -LYS +Canavanine +G418 +Hygromycin +Thialysine	Adam_cdc13-1_SDLV2_REP4	7	11	0	11	21.5331305491	254	12	36197.1241918	3410.90103951	43	2.39377494713	1063.8	160.701398847	3210	2183	136	136	65	79	83	828	4
DLR00014931	16	24	YOR202W	36	SD/MSG -ARG -HIS -LEU -LYS +Canavanine +G418 +Hygromycin +Thialysine	Adam_cdc13-1_SDLV2_REP4	7	11	0.704714732523	250.2	34.5412056617	254	12	38268.649647	3379.81650229	43	5.41790135255	1645.2	215.699970207	3340	2211	136	136	75	87	89	1265	11
DLR00014932	1	1	YOR202W	27	SD/MSG -ARG -HIS -LEU -LYS +Canavanine +G418 +Hygromycin +Thialysine	Adam_cdc13-1_SDLV2_REP4	7	11	1.97729174098	7356.6	779.619432288	254	2.33948067248	416468.999753	25618.5027613	43	2.83220446951	401920.999663	24147.0624565	330	234	136	136	145	149	129	59	25
DLR00014932	1	2	YOR202W	27	SD/MSG -ARG -HIS -LEU -LYS +Canavanine +G418 +Hygromycin +Thialysine	Adam_cdc13-1_SDLV2_REP4	7	11	2.52749117709	8790.06073609	125.817058909	254	2.67370212359	660233.999569	8651.62286421	43	3.24452402028	650590.999179	8275.13560868	456	229	136	136	152	156	135	257	0
DLR00014932	1	3	YOR202W	27	SD/MSG -ARG -HIS -LEU -LYS +Canavanine +G418 +Hygromycin +Thialysine	Adam_cdc13-1_SDLV2_REP4	7	11	2.15427591629	5612.86668639	79.912854552	254	2.31170491362	399931.999261	7710.68798721	43	2.80817701565	387477.999122	5648.41124537	597	214	136	136	153	158	139	422	0
DLR00014932	1	4	YOR202W	27	SD/MSG -ARG -HIS -LEU -LYS +Canavanine +G418 +Hygromycin +Thialysine	Adam_cdc13-1_SDLV2_REP4	7	11	2.25828490882	7341.86738528	84.5041000368	254	2.50779111205	544878.999503	7068.274294	43	3.05460733387	535577.999114	5992.51779455	727	236	136	136	158	163	142	571	0
DLR00014932	1	5	YOR202W	27	SD/MSG -ARG -HIS -LEU -LYS +Canavanine +G418 +Hygromycin +Thialysine	Adam_cdc13-1_SDLV2_REP4	7	11	2.52245014178	10232.314967	52.3740302096	254	2.83660984748	795386.999805	6891.58828599	43	3.43156303873	789437.999539	8019.24090312	865	227	136	136	165	169	145	409	23
DLR00014932	1	6	YOR202W	27	SD/MSG -ARG -HIS -LEU -LYS +Canavanine +G418 +Hygromycin +Thialysine	Adam_cdc13-1_SDLV2_REP4	7	11	1.9854730215	4949.09052989	71.739430626	254	2.27212156745	391411.999667	6217.33391752	43	2.76090685889	378916.999974	4509.6870217	1006	237	136	136	160	166	144	595	0
DLR00014932	1	7	YOR202W	27	SD/MSG -ARG -HIS -LEU -LYS +Canavanine +G418 +Hygromycin +Thialysine	Adam_cdc13-1_SDLV2_REP4	7	11	1.98159444313	5338.05829458	64.9260011636	254	2.24388901711	420611.999946	5798.70371481	43	2.7305461397	409796.999845	4412.07313479	1135	231	136	136	160	166	145	801	0
DLR00014932	1	8	YOR202W	27	SD/MSG -ARG -HIS -LEU -LYS +Canavanine +G418 +Hygromycin +Thialysine	Adam_cdc13-1_SDLV2_REP4	7	11	1.98354777361	5426.82590464	65.5625607455	254	2.24915910943	433245.999983	5569.45126194	43	2.74013187713	421110.999838	3783.46051153	1279	234	136	136	161	167	145	784	0
DLR00014932	1	9	YOR202W	27	SD/MSG -ARG -HIS -LEU -LYS +Canavanine +G418 +Hygromycin +Thialysine	Adam_cdc13-1_SDLV2_REP4	7	11	2.07237087772	6134.69236075	147.66771111	254	2.26181633937	479087.999936	7346.74535953	43	2.76234022701	472231.999755	6379.17746951	1416	219	136	136	157	164	144	1110	0
DLR00014932	1	10	YOR202W	27	SD/MSG -ARG -HIS -LEU -LYS +Canavanine +G418 +Hygromycin +Thialysine	Adam_cdc13-1_SDLV2_REP4	7	11	2.2592735432	8468.17697476	138.743746636	254	2.49647872786	687366.999416	7911.56959611	43	3.04834965597	682767.999495	7864.60445154	1545	228	136	136	159	166	143	1015	0
DLR00014932	1	11	YOR202W	27	SD/MSG -ARG -HIS -LEU -LYS +Canavanine +G418 +Hygromycin +Thialysine	Adam_cdc13-1_SDLV2_REP4	7	11	2.38530223067	8825.03616194	113.877585113	254	2.62963756476	732631.999404	7647.60766053	43	3.22767009132	695187.411286	5518.83279674	1685	225	136	136	160	165	141	1047	0
DLR00014932	1	12	YOR202W	27	SD/MSG -ARG -HIS -LEU -LYS +Canavanine +G418 +Hygromycin +Thialysine	Adam_cdc13-1_SDLV2_REP4	7	11	1.97113214983	5880.55945449	99.6287696225	254	2.24962869024	458698.999983	7301.21032065	43	2.74756016062	451653.99979	5745.85343786	1815	230	136	136	155	162	141	1278	0
DLR00014932	1	13	YOR202W	27	SD/MSG -ARG -HIS -LEU -LYS +Canavanine +G418 +Hygromycin +Thialysine	Adam_cdc13-1_SDLV2_REP4	7	11	2.21199556075	7523.96139153	68.656006625	254	2.48674628416	607567.999201	7060.64632869	43	3.06512229545	573541.820418	4104.1332674	1961	228	136	136	159	165	143	1032	0
DLR00014932	1	14	YOR202W	27	SD/MSG -ARG -HIS -LEU -LYS +Canavanine +G418 +Hygromycin +Thialysine	Adam_cdc13-1_SDLV2_REP4	7	11	2.17055320022	7255.58271271	147.776763421	254	2.38519273466	584041.999732	8992.84749389	43	2.92145145497	581533.99991	8169.79878503	2095	233	136	136	156	162	141	1477	8
DLR00014932	1	15	YOR202W	27	SD/MSG -ARG -HIS -LEU -LYS +Canavanine +G418 +Hygromycin +Thialysine	Adam_cdc13-1_SDLV2_REP4	7	11	2.20222539509	7304.08219558	130.424956622	254	2.40046087346	597517.999524	8083.33480638	43	2.93920111272	589915.999651	6435.78777591	2237	227	136	136	157	164	142	1100	0
DLR00014932	1	16	YOR202W	27	SD/MSG -ARG -HIS -LEU -LYS +Canavanine +G418 +Hygromycin +Thialysine	Adam_cdc13-1_SDLV2_REP4	7	11	2.17214908192	6553.04848635	158.505887636	254	2.34306090601	541915.999945	8388.33832799	43	2.86567968065	533625.999765	6965.07178605	2363	240	136	136	158	164	143	1151	0
DLR00014932	1	17	YOR202W	27	SD/MSG -ARG -HIS -LEU -LYS +Canavanine +G418 +Hygromycin +Thialysine	Adam_cdc13-1_SDLV2_REP4	7	11	2.04617152611	6708.44429111	136.506610659	254	2.29406431956	539440.999957	7956.24214975	43	2.80432892065	532745.999775	6220.78446965	2502	228	136	136	158	164	143	1228	9
DLR00014932	1	18	YOR202W	27	SD/MSG -ARG -HIS -LEU -LYS +Canavanine +G418 +Hygromycin +Thialysine	Adam_cdc13-1_SDLV2_REP4	7	11	1.98631152607	5343.87770228	129.02085292	254	2.16013260092	419771.999963	7770.13032572	43	2.63561575622	409399.99982	4822.62388154	2639	221	136	136	154	161	142	1079	0
DLR00014932	1	19	YOR202W	27	SD/MSG -ARG -HIS -LEU -LYS +Canavanine +G418 +Hygromycin +Thialysine	Adam_cdc13-1_SDLV2_REP4	7	11	2.12974424992	7185.89933591	153.985957881	254	2.28764008221	574809.99994	8493.09142129	43	2.80150194855	569299.999744	7517.20627102	2776	227	136	136	154	161	142	1301	0
DLR00014932	1	20	YOR202W	27	SD/MSG -ARG -HIS -LEU -LYS +Canavanine +G418 +Hygromycin +Thialysine	Adam_cdc13-1_SDLV2_REP4	7	11	2.29994904537	6635.52212467	178.176727816	254	2.44876787344	569676.999591	8776.95374179	43	2.99054121759	560506.99957	7433.91399282	2918	234	136	136	156	162	142	988	0
DLR00014932	1	21	YOR202W	27	SD/MSG -ARG -HIS -LEU -LYS +Canavanine +G418 +Hygromycin +Thialysine	Adam_cdc13-1_SDLV2_REP4	7	11	2.11300431242	8393.99991436	152.968410548	254	2.36577531709	662627.999977	9194.18874668	43	2.89803742912	658419.999781	8764.74098091	3047	226	136	136	152	158	140	1096	0
DLR00014932	1	22	YOR202W	27	SD/MSG -ARG -HIS -LEU -LYS +Canavanine +G418 +Hygromycin +Thialysine	Adam_cdc13-1_SDLV2_REP4	7	11	2.1557874862	6516.7736051	173.71627455	254	2.34452567186	554168.999789	9079.88276303	43	2.86613673458	547177.999872	7353.33506157	3178	235	136	136	149	154	136	1043	0
DLR00014932	1	23	YOR202W	27	SD/MSG -ARG -HIS -LEU -LYS +Canavanine +G418 +Hygromycin +Thialysine	Adam_cdc13-1_SDLV2_REP4	7	11	1.94711579557	6878.99995253	173.430648944	254	2.22117945299	559963.999998	8714.50097444	43	2.69905127192	551168.999944	7327.99921616	3320	233	136	136	144	150	133	838	0
DLR00014932	1	24	YOR202W	27	SD/MSG -ARG -HIS -LEU -LYS +Canavanine +G418 +Hygromycin +Thialysine	Adam_cdc13-1_SDLV2_REP4	7	11	2.04264038635	8583.83807675	201.033849326	254	2.27412479375	688005.999994	8368.70370757	43	2.76936893337	681868.999911	7420.35136576	3455	230	136	136	142	147	129	391	0
DLR00014932	2	1	YOR202W	27	SD/MSG -ARG -HIS -LEU -LYS +Canavanine +G418 +Hygromycin +Thialysine	Adam_cdc13-1_SDLV2_REP4	7	11	1.90329605713	6806.26643234	90.6001326805	254	2.14159541687	504144.999748	8312.86986012	43	2.57644325605	495581.999056	7898.04397938	318	349	136	136	144	150	131	447	13
DLR00014932	2	2	YJL110C	27	SD/MSG -ARG -HIS -LEU -LYS +Canavanine +G418 +Hygromycin +Thialysine	Adam_cdc13-1_SDLV2_REP4	7	11	3.36506481196	13259.4251059	186.648793418	254	3.59684696497	1244515.99784	12200.4126911	43	4.28448898344	1243961.99672	16221.1505766	466	369	136	136	169	170	138	559	82
DLR00014932	2	3	YJL215C	27	SD/MSG -ARG -HIS -LEU -LYS +Canavanine +G418 +Hygromycin +Thialysine	Adam_cdc13-1_SDLV2_REP4	7	11	2.40297353872	6159.279453	53.1108699586	254	2.70529824657	545150.999896	7837.58580242	43	3.27391884895	535304.999362	6133.34037968	607	362	136	136	164	168	145	955	8
DLR00014932	2	4	YJL108C	27	SD/MSG -ARG -HIS -LEU -LYS +Canavanine +G418 +Hygromycin +Thialysine	Adam_cdc13-1_SDLV2_REP4	7	11	1.97837346808	4887.74151781	105.290586484	254	2.19453507893	390094.999826	7375.65837563	43	2.67547976808	378375.999946	5455.96312266	733	361	136	136	155	161	141	1124	0
DLR00014932	2	5	YJL214W	27	SD/MSG -ARG -HIS -LEU -LYS +Canavanine +G418 +Hygromycin +Thialysine	Adam_cdc13-1_SDLV2_REP4	7	11	1.71721232874	3341.87882185	52.533923577	254	1.99344617557	260036.99998	5818.32816583	43	2.37499439081	247284.999369	2743.87030415	876	364	136	136	154	161	141	1169	0
DLR00014932	2	6	YJL105W	27	SD/MSG -ARG -HIS -LEU -LYS +Canavanine +G418 +Hygromycin +Thialysine	Adam_cdc13-1_SDLV2_REP4	7	11	2.0635615602	5077.60186265	78.8746121839	254	2.33349349507	436258.999598	6386.390403	43	2.88624167254	400092.154688	3690.16321127	993	367	136	136	163	168	145	868	0
DLR00014932	2	7	YJL213W	27	SD/MSG -ARG -HIS -LEU -LYS +Canavanine +G418 +Hygromycin +Thialysine	Adam_cdc13-1_SDLV2_REP4	7	11	1.86707335166	4001.72334439	39.1860794715	254	2.22312180964	346800.999321	6004.81270938	43	2.69338349395	331991.999543	3635.5345367	1128	362	136	136	162	168	146	835	0
DLR00014932	2	8	YJL101C	27	SD/MSG -ARG -HIS -LEU -LYS +Canavanine +G418 +Hygromycin +Thialysine	Adam_cdc13-1_SDLV2_REP4	7	11	0.597021370904	2085.86722142	213.633009603	254	2.45300141614	176019.999418	22934.7577009	43	2.9630632241	153514.999777	23931.5863771	1245	345	136	136	124	137	129	49	0
DLR00014932	2	9	YJL212C	27	SD/MSG -ARG -HIS -LEU -LYS +Canavanine +G418 +Hygromycin +Thialysine	Adam_cdc13-1_SDLV2_REP4	7	11	2.09483187631	5618.39311834	45.299462102	254	2.45459869326	501311.999277	6802.3755005	43	3.01711904856	464637.937162	3675.14413348	1419	360	136	136	164	170	145	1024	0
DLR00014932	2	10	YJL100W	27	SD/MSG -ARG -HIS -LEU -LYS +Canavanine +G418 +Hygromycin +Thialysine	Adam_cdc13-1_SDLV2_REP4	7	11	2.19844791417	6426.74639095	134.415542092	254	2.43061348566	562368.99899	9027.00018821	43	2.97234567455	555416.998944	7962.72706971	1544	372	136	136	160	165	141	1300	0
DLR00014932	2	11	YJL211C	27	SD/MSG -ARG -HIS -LEU -LYS +Canavanine +G418 +Hygromycin +Thialysine	Adam_cdc13-1_SDLV2_REP4	7	11	2.14492564148	6562.62994025	66.9764239798	254	2.41438934334	580798.998674	8647.81678278	43	2.95533262306	573227.998812	8076.98341003	1681	365	136	136	159	165	141	1053	0
DLR00014932	2	12	YJL099W	27	SD/MSG -ARG -HIS -LEU -LYS +Canavanine +G418 +Hygromycin +Thialysine	Adam_cdc13-1_SDLV2_REP4	7	11	1.85311905168	3196.67279513	73.5665813352	254	2.07097311074	258283.999969	7139.79001101	43	2.4956636874	244833.999966	2870.39595956	1819	379	136	136	149	157	136	1123	0
DLR00014932	2	13	YJL210W	27	SD/MSG -ARG -HIS -LEU -LYS +Canavanine +G418 +Hygromycin +Thialysine	Adam_cdc13-1_SDLV2_REP4	7	11	2.52550132122	9709.4907433	142.46775264	254	2.75533444687	872924.999422	10443.5636144	43	3.33866286578	869405.999143	11012.9348081	1955	361	136	136	163	168	141	1072	0
DLR00014932	2	14	YJL098W	27	SD/MSG -ARG -HIS -LEU -LYS +Canavanine +G418 +Hygromycin +Thialysine	Adam_cdc13-1_SDLV2_REP4	7	11	2.39578147396	6669.68916685	133.577761262	254	2.58987808244	587825.999446	8508.20608075	43	3.15170336708	582745.999123	8139.92464263	2092	361	136	136	158	164	140	1346	0
DLR00014932	2	15	YJL208C	27	SD/MSG -ARG -HIS -LEU -LYS +Canavanine +G418 +Hygromycin +Thialysine	Adam_cdc13-1_SDLV2_REP4	7	11	2.28422399854	5928.05732244	146.824278769	254	2.48120611368	492958.056563	7358.34274372	43	2.99097537301	511206.99916	7112.66894517	2235	365	136	136	157	163	140	1294	0
DLR00014932	2	16	YJL095W	27	SD/MSG -ARG -HIS -LEU -LYS +Canavanine +G418 +Hygromycin +Thialysine	Adam_cdc13-1_SDLV2_REP4	7	11	1.39471632828	2302.06012091	33.1611478624	254	1.81223289596	176903	6213.87102283	43	2.12133645393	158589.998863	749.651368828	2349	353	136	136	149	157	135	807	0
DLR00014932	2	17	YJL207C	27	SD/MSG -ARG -HIS -LEU -LYS +Canavanine +G418 +Hygromycin +Thialysine	Adam_cdc13-1_SDLV2_REP4	7	11	1.86884525841	3683.24213403	98.644070187	254	2.08303592401	304207.999961	7360.97970843	43	2.52308296069	293135.999934	3839.28546856	2506	356	136	136	152	160	140	1395	0
DLR00014932	2	18	YJL094C	27	SD/MSG -ARG -HIS -LEU -LYS +Canavanine +G418 +Hygromycin +Thialysine	Adam_cdc13-1_SDLV2_REP4	7	11	2.36644250723	7822.3937531	119.151445258	254	2.58298369475	685433.999335	8084.66278474	43	3.14716706747	678817.999134	7789.59495213	2636	361	136	136	161	166	142	1137	0
DLR00014932	2	19	YJL206C-A	27	SD/MSG -ARG -HIS -LEU -LYS +Canavanine +G418 +Hygromycin +Thialysine	Adam_cdc13-1_SDLV2_REP4	7	11	2.06539516297	4929.94630015	92.927337601	254	2.3086473686	420475.999355	7130.93677659	43	2.8247890162	412223.999495	5575.39382679	2784	361	136	136	155	162	141	1399	0
DLR00014932	2	20	YJL093C	27	SD/MSG -ARG -HIS -LEU -LYS +Canavanine +G418 +Hygromycin +Thialysine	Adam_cdc13-1_SDLV2_REP4	7	11	1.77455923345	3068.39744645	69.7162146008	254	2.06690015811	268560.999983	6557.76849626	43	2.48536200801	253262.999926	3313.5299413	2909	365	136	136	152	159	141	1027	0
DLR00014932	2	21	YJL206C	27	SD/MSG -ARG -HIS -LEU -LYS +Canavanine +G418 +Hygromycin +Thialysine	Adam_cdc13-1_SDLV2_REP4	7	11	2.31917899287	6952.16509478	78.0609804992	254	2.62091126798	646466.99948	7984.41960189	43	3.22246877233	607135.653167	4895.35952813	3046	374	136	136	160	165	142	1181	0
DLR00014932	2	22	YJL089W	27	SD/MSG -ARG -HIS -LEU -LYS +Canavanine +G418 +Hygromycin +Thialysine	Adam_cdc13-1_SDLV2_REP4	7	11	2.60658107952	9624.94941119	172.522018548	254	2.98114924529	1059273.99858	14807.1971181	43	3.59905435715	1054674.99877	17545.1936354	3184	366	136	136	168	172	149	883	0
DLR00014932	2	23	YJL204C	27	SD/MSG -ARG -HIS -LEU -LYS +Canavanine +G418 +Hygromycin +Thialysine	Adam_cdc13-1_SDLV2_REP4	7	11	0.574675326016	299.880732201	45.9252376117	254	12	35926.2	3675.60820608	43	1.47709802496	7073.00002063	380.60706906	3317	357	136	136	116	128	120	128	0
DLR00014932	2	24	YOR202W	27	SD/MSG -ARG -HIS -LEU -LYS +Canavanine +G418 +Hygromycin +Thialysine	Adam_cdc13-1_SDLV2_REP4	7	11	1.73566415738	4132.08642209	143.477967464	254	2.04755475483	380452.999995	8617.72566397	43	2.43864689825	362863.999025	4409.07895403	3463	370	136	136	142	148	129	784	0
DLR00014932	3	1	YOR202W	27	SD/MSG -ARG -HIS -LEU -LYS +Canavanine +G418 +Hygromycin +Thialysine	Adam_cdc13-1_SDLV2_REP4	7	11	2.0377469518	6067.2058613	86.005365707	254	2.28354362601	526906.999797	7986.97088754	43	2.85134874577	476769.035399	5514.15156934	328	505	136	136	154	158	136	513	0
DLR00014932	3	2	YIL076W	27	SD/MSG -ARG -HIS -LEU -LYS +Canavanine +G418 +Hygromycin +Thialysine	Adam_cdc13-1_SDLV2_REP4	7	11	2.17164302321	6280.52604321	127.145027235	254	2.41466739522	522714.998981	8998.06927031	43	2.95646188625	516164.998973	7865.91266059	453	508	136	136	156	160	135	1133	0
DLR00014932	3	3	YIR020C	27	SD/MSG -ARG -HIS -LEU -LYS +Canavanine +G418 +Hygromycin +Thialysine	Adam_cdc13-1_SDLV2_REP4	7	11	2.32616278955	6752.56211386	144.718675188	254	2.57623183845	594789.999288	9737.6929605	43	3.1282880204	588322.998959	8720.91736655	599	507	136	136	163	167	143	1176	0
DLR00014932	3	4	YIL074C	27	SD/MSG -ARG -HIS -LEU -LYS +Canavanine +G418 +Hygromycin +Thialysine	Adam_cdc13-1_SDLV2_REP4	7	11	2.07149153478	3286.54511902	104.022944437	254	2.22837511723	282705.999667	7105.0584057	43	2.68955587575	267880.999042	4178.54949208	730	504	136	136	157	163	141	1078	0
DLR00014932	3	5	YIR019C	27	SD/MSG -ARG -HIS -LEU -LYS +Canavanine +G418 +Hygromycin +Thialysine	Adam_cdc13-1_SDLV2_REP4	7	11	1.96694203639	4262.31498267	101.976338866	254	2.18449893803	358174.999987	6739.55511088	43	2.66074402561	346133.999891	4780.81839952	871	500	136	136	159	165	143	1121	0
DLR00014932	3	6	YIL073C	27	SD/MSG -ARG -HIS -LEU -LYS +Canavanine +G418 +Hygromycin +Thialysine	Adam_cdc13-1_SDLV2_REP4	7	11	1.90681983797	4612.33282511	72.4215213215	254	2.15311947211	381073.999968	6704.01889163	43	2.61854320131	372028.999916	5052.88058295	1006	509	136	136	159	165	143	1388	0
DLR00014932	3	7	YIR018W	27	SD/MSG -ARG -HIS -LEU -LYS +Canavanine +G418 +Hygromycin +Thialysine	Adam_cdc13-1_SDLV2_REP4	7	11	2.18756656067	6630.3228557	78.0920441202	254	2.49573985013	611122.999084	7433.52347903	43	3.04097320802	601896.999096	7383.4215534	1149	495	136	136	169	174	148	1103	0
DLR00014932	3	8	YIL072W	27	SD/MSG -ARG -HIS -LEU -LYS +Canavanine +G418 +Hygromycin +Thialysine	Adam_cdc13-1_SDLV2_REP4	7	11	1.92168087754	3949.00273673	94.9273549697	254	2.21778865334	358515.999971	6288.40227444	43	2.67775807892	340559.999853	3563.53470071	1276	499	136	136	165	170	145	787	0
DLR00014932	3	9	YIR017C	27	SD/MSG -ARG -HIS -LEU -LYS +Canavanine +G418 +Hygromycin +Thialysine	Adam_cdc13-1_SDLV2_REP4	7	11	2.04518985354	5813.14691639	97.706612037	254	2.2728472432	498578.999978	7588.97329172	43	2.77059359254	490078.999817	6124.47484143	1411	508	136	136	161	167	142	1351	0
DLR00014932	3	10	YIL071C	27	SD/MSG -ARG -HIS -LEU -LYS +Canavanine +G418 +Hygromycin +Thialysine	Adam_cdc13-1_SDLV2_REP4	7	11	2.31221203467	7530.95355542	109.740817798	254	2.57568996081	688766.999378	8612.31957263	43	3.13035068009	683094.999122	7952.57782955	1550	506	136	136	166	171	144	1185	0
DLR00014932	3	11	YIR016W	27	SD/MSG -ARG -HIS -LEU -LYS +Canavanine +G418 +Hygromycin +Thialysine	Adam_cdc13-1_SDLV2_REP4	7	11	1.94253172602	4834.35619126	46.1011079119	254	2.24096358035	419471.999864	7616.42406459	43	2.72946429549	410852.999962	4614.07925141	1677	500	136	136	160	166	142	1246	0
DLR00014932	3	12	YIL070C	27	SD/MSG -ARG -HIS -LEU -LYS +Canavanine +G418 +Hygromycin +Thialysine	Adam_cdc13-1_SDLV2_REP4	7	11	2.13034640396	5553.85428901	89.5452746422	254	2.42091646508	498882.999364	8511.63975305	43	2.94913722241	490176.999005	6253.91493189	1816	495	136	136	162	167	142	1208	0
DLR00014932	3	13	YIR014W	27	SD/MSG -ARG -HIS -LEU -LYS +Canavanine +G418 +Hygromycin +Thialysine	Adam_cdc13-1_SDLV2_REP4	7	11	2.07436661075	4398.87139442	102.596522058	254	2.25831006749	376389.999827	8155.93982987	43	2.7532554095	366366.999964	5120.8857151	1954	506	136	136	156	162	139	1238	0
DLR00014932	3	14	YIL067C	27	SD/MSG -ARG -HIS -LEU -LYS +Canavanine +G418 +Hygromycin +Thialysine	Adam_cdc13-1_SDLV2_REP4	7	11	2.15589844238	4754.77547777	88.2833462427	254	2.41029951026	420116.999278	7758.99444773	43	2.9387125717	411745.99878	5810.22934484	2097	500	136	136	159	165	141	1282	0
DLR00014932	3	15	YIR013C	27	SD/MSG -ARG -HIS -LEU -LYS +Canavanine +G418 +Hygromycin +Thialysine	Adam_cdc13-1_SDLV2_REP4	7	11	2.25738512022	6097.84993255	128.258785465	254	2.45019016267	537175.99901	8055.42266531	43	3.00105440371	529872.99893	7322.39534144	2224	495	136	136	158	164	139	1235	0
DLR00014932	3	16	YIL066C	27	SD/MSG -ARG -HIS -LEU -LYS +Canavanine +G418 +Hygromycin +Thialysine	Adam_cdc13-1_SDLV2_REP4	7	11	2.50617927937	7498.91978065	79.9297846996	254	2.84671589653	725831.999823	7683.79526035	43	3.44730198027	718735.999538	8323.06672244	2365	499	136	136	169	174	145	1062	0
DLR00014932	3	17	YIR009W	27	SD/MSG -ARG -HIS -LEU -LYS +Canavanine +G418 +Hygromycin +Thialysine	Adam_cdc13-1_SDLV2_REP4	7	11	2.07582749302	3761.94880997	133.44703879	254	2.24993244552	327859.999998	6918.439512	43	2.73345361901	318531.999914	4820.86119034	2500	501	136	136	155	162	140	1432	1
DLR00014932	3	18	YIL065C	27	SD/MSG -ARG -HIS -LEU -LYS +Canavanine +G418 +Hygromycin +Thialysine	Adam_cdc13-1_SDLV2_REP4	7	11	2.02235676518	5323.26137717	24.4771445646	254	2.41282397963	474559.99914	5813.53401847	43	2.97200696294	442177.210942	2834.48881036	2622	491	136	136	162	168	145	1060	0
DLR00014932	3	19	YIR007W	27	SD/MSG -ARG -HIS -LEU -LYS +Canavanine +G418 +Hygromycin +Thialysine	Adam_cdc13-1_SDLV2_REP4	7	11	1.88638401223	3888.63036023	31.1309069355	254	2.19591802172	329356.999318	6000.69066137	43	2.68067955069	316397.999398	3419.27339653	2773	506	136	136	155	162	141	1224	0
DLR00014932	3	20	YIL064W	27	SD/MSG -ARG -HIS -LEU -LYS +Canavanine +G418 +Hygromycin +Thialysine	Adam_cdc13-1_SDLV2_REP4	7	11	2.05248146236	5724.29227927	55.4843786059	254	2.31532409826	487831.998992	6887.51672062	43	2.84455194441	480594.999348	5531.95166292	2910	503	136	136	156	162	141	1439	0
DLR00014932	3	21	YIR005W	27	SD/MSG -ARG -HIS -LEU -LYS +Canavanine +G418 +Hygromycin +Thialysine	Adam_cdc13-1_SDLV2_REP4	7	11	5.34952670335	964.8	34.2620094354	254	3.20217313255	74443.9988957	6106.31159113	43	2.61705725008	54056.9937396	2107.43235898	3048	516	136	136	122	134	125	571	4
DLR00014932	3	22	YIL060W	27	SD/MSG -ARG -HIS -LEU -LYS +Canavanine +G418 +Hygromycin +Thialysine	Adam_cdc13-1_SDLV2_REP4	7	11	2.13419651816	4299.67616137	156.332255723	254	2.28344394148	408845.999893	8970.31354284	43	2.78876903814	396629.999908	6725.62417999	3183	493	136	136	150	156	137	1231	0
DLR00014932	3	23	YIR003W	27	SD/MSG -ARG -HIS -LEU -LYS +Canavanine +G418 +Hygromycin +Thialysine	Adam_cdc13-1_SDLV2_REP4	7	11	2.54909611935	8399.58527631	156.676448379	254	2.92366661822	914076.99955	11418.4491999	43	3.52971935945	906238.999409	12355.4308331	3308	503	136	136	164	166	139	909	0
DLR00014932	3	24	YOR202W	27	SD/MSG -ARG -HIS -LEU -LYS +Canavanine +G418 +Hygromycin +Thialysine	Adam_cdc13-1_SDLV2_REP4	7	11	1.94898738793	7677.99994041	182.992947803	254	2.2598075928	721658.999949	10881.2197272	43	2.74168180361	715710.999988	10744.5065337	3450	506	136	136	147	152	131	1258	0
DLR00014932	4	1	YOR202W	27	SD/MSG -ARG -HIS -LEU -LYS +Canavanine +G418 +Hygromycin +Thialysine	Adam_cdc13-1_SDLV2_REP4	7	11	1.81218946451	5221.5657812	101.934934887	254	2.02137471996	438651.999779	8143.77116724	43	2.42950143506	425116.998527	6103.67899295	321	640	136	136	151	156	136	765	0
DLR00014932	4	2	YJL131C	27	SD/MSG -ARG -HIS -LEU -LYS +Canavanine +G418 +Hygromycin +Thialysine	Adam_cdc13-1_SDLV2_REP4	7	11	2.1572793287	5077.9114707	94.3003259408	254	2.4035224239	468456.999046	9323.94501114	43	2.92812008356	457734.999119	8118.85501548	450	632	136	136	161	165	141	1021	0
DLR00014932	4	3	YJR011C	27	SD/MSG -ARG -HIS -LEU -LYS +Canavanine +G418 +Hygromycin +Thialysine	Adam_cdc13-1_SDLV2_REP4	7	11	1.56982717723	2234.00010471	47.7076524383	254	1.94723061276	177753.999958	7393.00928906	43	2.27598461985	153816.242417	1351.78526596	567	630	136	136	150	156	138	854	0
DLR00014932	4	4	YJL130C	27	SD/MSG -ARG -HIS -LEU -LYS +Canavanine +G418 +Hygromycin +Thialysine	Adam_cdc13-1_SDLV2_REP4	7	11	2.10586804985	5182.73180015	105.596460158	254	2.30209734	440710.999228	6997.14963375	43	2.81562417494	426787.999452	5399.93444441	729	632	136	136	161	166	143	966	0
DLR00014932	4	5	YJR010W	27	SD/MSG -ARG -HIS -LEU -LYS +Canavanine +G418 +Hygromycin +Thialysine	Adam_cdc13-1_SDLV2_REP4	7	11	2.23810974621	6892.66049981	71.4229105099	254	2.46072680821	608790.998717	6968.72458932	43	3.01080710561	599110.998539	6694.58074096	869	640	136	136	166	171	146	992	0
DLR00014932	4	6	YJL128C	27	SD/MSG -ARG -HIS -LEU -LYS +Canavanine +G418 +Hygromycin +Thialysine	Adam_cdc13-1_SDLV2_REP4	7	11	1.78618862175	2857.40114863	66.5491765008	254	2.01454465196	233005.999968	5787.30505271	43	2.40982703097	216846.999997	2400.42303342	1005	644	136	136	153	161	140	1160	0
DLR00014932	4	7	YJR010C-A	27	SD/MSG -ARG -HIS -LEU -LYS +Canavanine +G418 +Hygromycin +Thialysine	Adam_cdc13-1_SDLV2_REP4	7	11	1.96638887409	4833.35678289	75.2680058543	254	2.27719332595	430864.999976	6577.765556	43	2.77434243386	416691.999838	4947.85529262	1135	629	136	136	165	170	146	1001	0
DLR00014932	4	8	YJL126W	27	SD/MSG -ARG -HIS -LEU -LYS +Canavanine +G418 +Hygromycin +Thialysine	Adam_cdc13-1_SDLV2_REP4	7	11	1.68982743018	3487.00012582	49.2925319142	254	2.02648898304	293166.999977	6257.46916696	43	2.41098927719	278318.999593	2300.63165285	1270	639	136	136	159	166	144	1095	0
DLR00014932	4	9	YJR009C	27	SD/MSG -ARG -HIS -LEU -LYS +Canavanine +G418 +Hygromycin +Thialysine	Adam_cdc13-1_SDLV2_REP4	7	11	1.82948735856	3841.07736434	65.4856920781	254	2.15465530712	341624.999954	6836.45826534	43	2.58385952964	326366.999904	3495.99856853	1404	632	136	136	163	169	145	923	0
DLR00014932	4	10	YJL124C	27	SD/MSG -ARG -HIS -LEU -LYS +Canavanine +G418 +Hygromycin +Thialysine	Adam_cdc13-1_SDLV2_REP4	7	11	3.60518281282	499.5	91.2734133975	254	11.8874886003	34359.3412897	3497.45293748	43	4.07817076175	9312.3	1492.05387763	1542	644	136	136	116	128	119	18	0
DLR00014932	4	11	YJR008W	27	SD/MSG -ARG -HIS -LEU -LYS +Canavanine +G418 +Hygromycin +Thialysine	Adam_cdc13-1_SDLV2_REP4	7	11	1.72435654253	2834.48662629	62.0265315428	254	1.97053187671	244942.99998	7615.49006528	43	2.34199075277	228993.999575	2255.92636135	1682	632	136	136	155	162	141	957	0
DLR00014932	4	12	YJL123C	27	SD/MSG -ARG -HIS -LEU -LYS +Canavanine +G418 +Hygromycin +Thialysine	Adam_cdc13-1_SDLV2_REP4	7	11	1.95429983054	3524.81260802	91.8774543615	254	2.15215319753	313366.999957	7865.78883453	43	2.60757677031	301651.999861	4221.12865581	1814	634	136	136	158	164	141	1223	0
DLR00014932	4	13	YJR005W	27	SD/MSG -ARG -HIS -LEU -LYS +Canavanine +G418 +Hygromycin +Thialysine	Adam_cdc13-1_SDLV2_REP4	7	11	2.09565021366	6135.08161625	64.3784800541	254	2.34472837755	532216.998873	8465.18319852	43	2.87650572958	525919.999468	7257.72855922	1954	626	136	136	161	166	142	1392	0
DLR00014932	4	14	YJL122W	27	SD/MSG -ARG -HIS -LEU -LYS +Canavanine +G418 +Hygromycin +Thialysine	Adam_cdc13-1_SDLV2_REP4	7	11	2.09427630847	5957.62129306	88.5504468583	254	2.34097124778	507665.99901	7923.63410544	43	2.87146611635	504200.999216	6646.26418831	2088	636	136	136	158	164	141	1623	9
DLR00014932	4	15	YJR003C	27	SD/MSG -ARG -HIS -LEU -LYS +Canavanine +G418 +Hygromycin +Thialysine	Adam_cdc13-1_SDLV2_REP4	7	11	1.90987614622	3464.51851145	73.2400776391	254	2.2266059676	306470.99967	6352.81727994	43	2.68913136869	294530.999143	3397.33640471	2237	640	136	136	158	164	141	1112	9
DLR00014932	4	16	YJL121C	27	SD/MSG -ARG -HIS -LEU -LYS +Canavanine +G418 +Hygromycin +Thialysine	Adam_cdc13-1_SDLV2_REP4	7	11	2.43173915068	7682.67483045	27.0115692945	254	2.69572028	692966.999677	6521.44603259	43	3.27216012511	685959.999097	5830.42642509	2361	633	136	136	164	169	142	1000	0
DLR00014932	4	17	YJR001W	27	SD/MSG -ARG -HIS -LEU -LYS +Canavanine +G418 +Hygromycin +Thialysine	Adam_cdc13-1_SDLV2_REP4	7	11	1.85000857989	2823.65565728	66.7464855971	254	2.0950823635	243856.999973	5913.49808169	43	2.51967310624	230002.999933	2905.80845266	2514	638	136	136	153	161	140	1131	0
DLR00014932	4	18	YJL116C	27	SD/MSG -ARG -HIS -LEU -LYS +Canavanine +G418 +Hygromycin +Thialysine	Adam_cdc13-1_SDLV2_REP4	7	11	1.90052447714	1550.7649565	80.2810626526	254	2.00120540528	141689.999941	6066.88472185	43	2.30348431575	121837.999903	1745.92767577	2621	616	136	136	146	154	137	711	0
DLR00014932	4	19	YJL218W	27	SD/MSG -ARG -HIS -LEU -LYS +Canavanine +G418 +Hygromycin +Thialysine	Adam_cdc13-1_SDLV2_REP4	7	11	2.04313009381	5238.68128801	100.095159134	254	2.27296062536	440859.999549	6668.48393603	43	2.79345436462	432007.999886	5132.94771635	2773	638	136	136	155	161	140	1305	0
DLR00014932	4	20	YJL115W	27	SD/MSG -ARG -HIS -LEU -LYS +Canavanine +G418 +Hygromycin +Thialysine	Adam_cdc13-1_SDLV2_REP4	7	11	1.39981496727	481.830450919	25.2999632096	254	2.25576134132	58016.9991582	5763.55524396	43	1.80137749541	33249.9998193	480.873286945	2884	631	136	136	132	143	131	383	0
DLR00014932	4	21	YJL217W	27	SD/MSG -ARG -HIS -LEU -LYS +Canavanine +G418 +Hygromycin +Thialysine	Adam_cdc13-1_SDLV2_REP4	7	11	2.05680296975	4906.23463157	136.488424821	254	2.19315292271	426245.999982	8374.14178428	43	2.77434447843	387643.207547	5368.10340059	3051	641	136	136	152	158	140	1816	0
DLR00014932	4	22	YJL112W	27	SD/MSG -ARG -HIS -LEU -LYS +Canavanine +G418 +Hygromycin +Thialysine	Adam_cdc13-1_SDLV2_REP4	7	11	2.02513274025	2834.47530854	152.113553022	254	2.10162368829	251799.999935	7744.50526791	43	2.58402805655	224251.330075	3326.76963878	3182	638	136	136	143	151	135	1158	0
DLR00014932	4	23	YJL216C	27	SD/MSG -ARG -HIS -LEU -LYS +Canavanine +G418 +Hygromycin +Thialysine	Adam_cdc13-1_SDLV2_REP4	7	11	2.57050569494	8008.652548	220.884549584	254	2.72928758973	847391.999269	13387.304792	43	3.30578781888	840602.999073	14107.6733607	3311	638	136	136	157	161	138	1073	0
DLR00014932	4	24	YOR202W	27	SD/MSG -ARG -HIS -LEU -LYS +Canavanine +G418 +Hygromycin +Thialysine	Adam_cdc13-1_SDLV2_REP4	7	11	1.72779388453	4449.14708702	104.467202991	254	2.03570883368	437226.999935	9084.14223387	43	2.4239834193	420904.998594	5150.26306569	3454	635	136	136	144	150	130	1100	0
DLR00014932	5	1	YOR202W	27	SD/MSG -ARG -HIS -LEU -LYS +Canavanine +G418 +Hygromycin +Thialysine	Adam_cdc13-1_SDLV2_REP4	7	11	1.92306429382	6333.30092651	114.48940417	254	2.13451493091	552748.99985	8635.59253209	43	2.57434873419	542582.999126	8005.25536133	323	783	136	136	155	160	139	763	0
DLR00014932	5	2	YIL095W	27	SD/MSG -ARG -HIS -LEU -LYS +Canavanine +G418 +Hygromycin +Thialysine	Adam_cdc13-1_SDLV2_REP4	7	11	2.20676557529	6740.34819427	99.9504855799	254	2.46628162894	620260.998673	9552.04482926	43	3.00962730028	611433.998886	9155.01071649	466	773	136	136	164	168	144	963	0
DLR00014932	5	3	YIR033W	27	SD/MSG -ARG -HIS -LEU -LYS +Canavanine +G418 +Hygromycin +Thialysine	Adam_cdc13-1_SDLV2_REP4	7	11	2.28772949965	7229.86962454	92.2752078441	254	2.58739841285	657716.999045	9225.31974809	43	3.1409602378	649446.998767	8421.42391355	599	770	136	136	167	171	146	972	0
DLR00014932	5	4	YIL093C	27	SD/MSG -ARG -HIS -LEU -LYS +Canavanine +G418 +Hygromycin +Thialysine	Adam_cdc13-1_SDLV2_REP4	7	11	2.59218746487	6934.9239984	87.6020551447	254	2.86331198687	660445.999579	7491.41391587	43	3.47499203713	649781.99937	8006.25868494	731	782	136	136	173	176	149	900	0
DLR00014932	5	5	YIR032C	27	SD/MSG -ARG -HIS -LEU -LYS +Canavanine +G418 +Hygromycin +Thialysine	Adam_cdc13-1_SDLV2_REP4	7	11	1.96853445948	3248.53689427	74.7460290758	254	2.22707330011	297825.9999	6002.48123888	43	2.69781842178	278995.999645	3389.60549917	876	778	136	136	164	169	146	711	0
DLR00014932	5	6	YIL092W	27	SD/MSG -ARG -HIS -LEU -LYS +Canavanine +G418 +Hygromycin +Thialysine	Adam_cdc13-1_SDLV2_REP4	7	11	1.93967015382	3828.07925036	69.7310405381	254	2.19100586527	338898.999976	5724.78178876	43	2.66176172671	320544.999949	3350.13548808	994	780	136	136	163	168	145	730	0
DLR00014932	5	7	YIR031C	27	SD/MSG -ARG -HIS -LEU -LYS +Canavanine +G418 +Hygromycin +Thialysine	Adam_cdc13-1_SDLV2_REP4	7	11	1.84706567247	3494.13814059	84.5496110186	254	2.12809945918	302861.999946	5976.85250932	43	2.56025713802	287796.999843	3225.98507087	1149	754	136	136	160	166	145	1122	8
DLR00014932	5	8	YIL090W	27	SD/MSG -ARG -HIS -LEU -LYS +Canavanine +G418 +Hygromycin +Thialysine	Adam_cdc13-1_SDLV2_REP4	7	11	1.56712360976	1818.39069913	35.9286099616	254	1.99531865605	157613.999988	6002.16252359	43	2.27227317966	134477.999949	548.302176352	1263	796	136	136	153	161	142	607	0
DLR00014932	5	9	YIR030C	27	SD/MSG -ARG -HIS -LEU -LYS +Canavanine +G418 +Hygromycin +Thialysine	Adam_cdc13-1_SDLV2_REP4	7	11	1.83850837511	4846.71336136	99.9230853529	254	2.10387471464	416652.999974	7397.54987941	43	2.53715535142	405634.999852	4317.3335889	1404	764	136	136	162	167	145	1255	0
DLR00014932	5	10	YIL089W	27	SD/MSG -ARG -HIS -LEU -LYS +Canavanine +G418 +Hygromycin +Thialysine	Adam_cdc13-1_SDLV2_REP4	7	11	1.91967156263	5078.98832167	93.5051672735	254	2.2144502113	458375.999959	8050.81436144	43	2.68913386731	448025.999829	5015.98612794	1545	764	136	136	165	170	146	1204	0
DLR00014932	5	11	YIR029W	27	SD/MSG -ARG -HIS -LEU -LYS +Canavanine +G418 +Hygromycin +Thialysine	Adam_cdc13-1_SDLV2_REP4	7	11	1.64201943464	2873.00015151	90.7284634359	254	1.87655680138	227422.000002	7645.79660673	43	2.22471890854	212705.999581	1784.33003457	1681	782	136	136	150	158	138	948	0
DLR00014932	5	12	YIL088C	27	SD/MSG -ARG -HIS -LEU -LYS +Canavanine +G418 +Hygromycin +Thialysine	Adam_cdc13-1_SDLV2_REP4	7	11	2.05111135383	6134.37327859	94.1787733816	254	2.32873231571	555496.999417	8576.91797878	43	2.85187104911	548593.999936	7556.40651767	1823	778	136	136	163	169	144	1331	0
DLR00014932	5	13	YIR028W	27	SD/MSG -ARG -HIS -LEU -LYS +Canavanine +G418 +Hygromycin +Thialysine	Adam_cdc13-1_SDLV2_REP4	7	11	2.07594657597	4534.32298704	110.927117587	254	2.28468405751	400383.999498	7934.02624869	43	2.78846165427	393843.999837	5910.39349268	1964	768	136	136	159	165	142	1508	0
DLR00014932	5	14	YIL087C	27	SD/MSG -ARG -HIS -LEU -LYS +Canavanine +G418 +Hygromycin +Thialysine	Adam_cdc13-1_SDLV2_REP4	7	11	2.37825822467	7259.70541362	106.345868357	254	2.79931421177	750376.999186	10539.0200065	43	3.37402474476	743293.998983	11936.0349568	2082	787	136	136	174	178	151	872	0
DLR00014932	5	15	YIR027C	27	SD/MSG -ARG -HIS -LEU -LYS +Canavanine +G418 +Hygromycin +Thialysine	Adam_cdc13-1_SDLV2_REP4	7	11	2.50486556072	8325.44645373	125.889200048	254	2.90560289656	851116.9989	12811.4732933	43	3.50502765585	845986.99891	15028.955044	2256	788	136	136	174	177	150	989	9
DLR00014932	5	16	YIL086C	27	SD/MSG -ARG -HIS -LEU -LYS +Canavanine +G418 +Hygromycin +Thialysine	Adam_cdc13-1_SDLV2_REP4	7	11	2.42715517713	8432.43391673	77.7495137313	254	2.92641982765	809947.859363	9259.34204946	43	3.48680629346	845638.998178	13650.2619066	2263	789	136	136	174	177	150	977	12
DLR00014932	5	17	YIR025W	27	SD/MSG -ARG -HIS -LEU -LYS +Canavanine +G418 +Hygromycin +Thialysine	Adam_cdc13-1_SDLV2_REP4	7	11	1.73184701858	1985.4290193	80.9507378873	254	1.98308776591	177056.999958	6342.41770116	43	2.30193903363	159127.999915	2775.08554714	2506	765	136	136	149	157	139	879	0
DLR00014932	5	18	YIL084C	27	SD/MSG -ARG -HIS -LEU -LYS +Canavanine +G418 +Hygromycin +Thialysine	Adam_cdc13-1_SDLV2_REP4	7	11	2.4686732622	8199.64315707	65.2500807263	254	2.93719319734	856784.998354	11552.1616974	43	3.54412126655	849447.998606	13843.8880531	2655	759	136	136	175	179	152	856	0
DLR00014932	5	19	YIR024C	27	SD/MSG -ARG -HIS -LEU -LYS +Canavanine +G418 +Hygromycin +Thialysine	Adam_cdc13-1_SDLV2_REP4	7	11	2.05613811547	5018.99994263	94.4997991565	254	2.32483878781	400756.999424	6245.76553181	43	2.84813398111	394175.99873	3934.74770322	2777	776	136	136	152	159	139	1506	0
DLR00014932	5	20	YIL079C	27	SD/MSG -ARG -HIS -LEU -LYS +Canavanine +G418 +Hygromycin +Thialysine	Adam_cdc13-1_SDLV2_REP4	7	11	3.18627620991	11155.8370889	199.749400183	254	3.29326337874	1108497.99726	11945.8261938	43	3.97008969607	1106436.99689	14922.2088667	2912	776	136	136	169	173	145	1082	21
DLR00014932	5	21	YIR023W	27	SD/MSG -ARG -HIS -LEU -LYS +Canavanine +G418 +Hygromycin +Thialysine	Adam_cdc13-1_SDLV2_REP4	7	11	1.87591180348	2412.76157244	52.7200752807	254	2.22881747665	201869.999997	6220.96529616	43	2.71355223837	177762.587998	1252.60070036	3043	783	136	136	145	154	138	1246	11
DLR00014932	5	22	YIL077C	27	SD/MSG -ARG -HIS -LEU -LYS +Canavanine +G418 +Hygromycin +Thialysine	Adam_cdc13-1_SDLV2_REP4	7	11	2.16341055274	6382.43473582	72.8153560967	254	2.45210628942	587451.998595	8412.12346804	43	3.00269054926	580530.998504	7652.71828513	3185	777	136	136	154	160	139	1260	0
DLR00014932	5	23	YIR020W-B	27	SD/MSG -ARG -HIS -LEU -LYS +Canavanine +G418 +Hygromycin +Thialysine	Adam_cdc13-1_SDLV2_REP4	7	11	1.74567074326	4102.99990838	171.429323703	254	1.96448679316	349330.999954	9490.10050109	43	2.34861706207	338733.998744	5703.92165454	3309	760	136	136	141	148	131	1518	0
DLR00014932	5	24	YOR202W	27	SD/MSG -ARG -HIS -LEU -LYS +Canavanine +G418 +Hygromycin +Thialysine	Adam_cdc13-1_SDLV2_REP4	7	11	1.87262695943	5388.75225131	165.371461318	254	2.08446888209	540009.999875	10218.1319589	43	2.50199641275	525445.998812	7543.63535992	3452	779	136	136	146	151	131	1109	0
DLR00014932	6	1	YOR202W	27	SD/MSG -ARG -HIS -LEU -LYS +Canavanine +G418 +Hygromycin +Thialysine	Adam_cdc13-1_SDLV2_REP4	7	11	1.7276058625	5078.13698935	59.0184245056	254	2.03936167676	434356.99957	7794.17498965	43	2.44246257013	422067.998243	6263.00957488	327	924	136	136	154	159	139	840	0
DLR00014932	6	2	YJL144W	27	SD/MSG -ARG -HIS -LEU -LYS +Canavanine +G418 +Hygromycin +Thialysine	Adam_cdc13-1_SDLV2_REP4	7	11	1.84270738264	4717.83399283	87.1456351516	254	2.05828204399	401307.999997	7406.53303502	43	2.48719048512	388053.99927	4947.19268016	450	912	136	136	155	161	140	898	0
DLR00014932	6	3	YJR032W	27	SD/MSG -ARG -HIS -LEU -LYS +Canavanine +G418 +Hygromycin +Thialysine	Adam_cdc13-1_SDLV2_REP4	7	11	0.582841552643	387	53.3987416788	254	12	35669.7	3393.7117467	43	2.49464163323	8752.5	739.240080399	569	900	136	136	126	138	128	55	0
DLR00014932	6	4	YJL142C	27	SD/MSG -ARG -HIS -LEU -LYS +Canavanine +G418 +Hygromycin +Thialysine	Adam_cdc13-1_SDLV2_REP4	7	11	1.65928982626	2504.84472025	69.1549514812	254	1.92241601605	203550.999978	6148.93228708	43	2.25477135798	186220.999472	2057.43608695	723	913	136	136	152	159	141	953	0
DLR00014932	6	5	YJR031C	27	SD/MSG -ARG -HIS -LEU -LYS +Canavanine +G418 +Hygromycin +Thialysine	Adam_cdc13-1_SDLV2_REP4	7	11	1.78701522694	3249.33053579	74.2600367826	254	2.01409698323	269324.999974	5940.52652199	43	2.41545571335	255788.999799	3008.56996506	869	905	136	136	157	163	144	1207	0
DLR00014932	6	6	YJL141C	27	SD/MSG -ARG -HIS -LEU -LYS +Canavanine +G418 +Hygromycin +Thialysine	Adam_cdc13-1_SDLV2_REP4	7	11	1.54439461447	2258.78433644	34.0109350591	254	1.96341694718	192090.000009	5523.01238185	43	2.32192107546	167291.662432	636.771273125	999	898	136	136	158	165	144	735	0
DLR00014932	6	7	YJR030C	27	SD/MSG -ARG -HIS -LEU -LYS +Canavanine +G418 +Hygromycin +Thialysine	Adam_cdc13-1_SDLV2_REP4	7	11	1.56768385407	1983.00028526	51.7752817035	254	1.90620573261	169561.999991	6175.22113326	43	2.19599423354	147991.999847	923.769418008	1145	897	136	136	153	161	142	715	0
DLR00014932	6	8	YJL139C	27	SD/MSG -ARG -HIS -LEU -LYS +Canavanine +G418 +Hygromycin +Thialysine	Adam_cdc13-1_SDLV2_REP4	7	11	2.26236986818	6647.72501482	88.6396167509	254	2.54232362071	616025.999675	7591.76680697	43	3.08148738548	607370.999447	6698.95717632	1267	915	136	136	169	174	148	1225	11
DLR00014932	6	9	YJR026W	27	SD/MSG -ARG -HIS -LEU -LYS +Canavanine +G418 +Hygromycin +Thialysine	Adam_cdc13-1_SDLV2_REP4	7	11	1.58481458625	4093.08437872	55.4300538552	254	1.91049173831	322913.000001	7270.39396208	43	2.29250535192	312577.998961	1260.71138927	1420	903	136	136	158	164	144	1480	0
DLR00014932	6	10	YJL138C	27	SD/MSG -ARG -HIS -LEU -LYS +Canavanine +G418 +Hygromycin +Thialysine	Adam_cdc13-1_SDLV2_REP4	7	11	1.86857130396	685.8	30.3608867909	254	2.55073358269	78247.9983954	7296.85307463	43	2.29224820772	48906	1752.33600263	1540	880	136	136	148	156	139	387	0
DLR00014932	6	11	YJR025C	27	SD/MSG -ARG -HIS -LEU -LYS +Canavanine +G418 +Hygromycin +Thialysine	Adam_cdc13-1_SDLV2_REP4	7	11	2.1058988669	6767.04373296	75.5289228562	254	2.40367397038	629634.999737	7432.35455639	43	2.93372835185	623922.999927	6340.57365692	1689	913	136	136	168	173	147	1282	0
DLR00014932	6	12	YJL137C	27	SD/MSG -ARG -HIS -LEU -LYS +Canavanine +G418 +Hygromycin +Thialysine	Adam_cdc13-1_SDLV2_REP4	7	11	1.85619133678	3500.55067711	97.4604452976	254	2.12452633559	312215.999955	7152.89357006	43	2.55403770049	301304.999889	3843.61915082	1820	916	136	136	159	165	143	1162	0
DLR00014932	6	13	YJR024C	27	SD/MSG -ARG -HIS -LEU -LYS +Canavanine +G418 +Hygromycin +Thialysine	Adam_cdc13-1_SDLV2_REP4	7	11	1.81147317335	3264.88575956	78.0920544826	254	2.12641237971	287639.999969	6399.6690484	43	2.55824213879	272253.999914	2943.73954138	1965	917	136	136	157	163	142	849	0
DLR00014932	6	14	YJL136C	27	SD/MSG -ARG -HIS -LEU -LYS +Canavanine +G418 +Hygromycin +Thialysine	Adam_cdc13-1_SDLV2_REP4	7	11	0.656188272141	737.1	79.5044983207	254	3.15536584699	61823.9919373	6861.96083081	43	1.05032549323	39451.8685886	3576.16045088	2074	904	136	136	122	136	125	185	0
DLR00014932	6	15	YJR021C	27	SD/MSG -ARG -HIS -LEU -LYS +Canavanine +G418 +Hygromycin +Thialysine	Adam_cdc13-1_SDLV2_REP4	7	11	2.11339524158	7181.99995095	165.377460058	254	2.52887987635	693712.999216	11970.6632887	43	3.08305067402	688040.998768	10128.2877454	2244	910	136	136	171	176	151	1110	0
DLR00014932	6	16	YJL135W	27	SD/MSG -ARG -HIS -LEU -LYS +Canavanine +G418 +Hygromycin +Thialysine	Adam_cdc13-1_SDLV2_REP4	7	11	2.16236356228	4266.47537904	70.349079305	254	2.41288759448	397582.999627	6006.58590592	43	2.96995659136	367005.469833	2662.93562683	2376	914	136	136	162	168	144	940	0
DLR00014932	6	17	YJR020W	27	SD/MSG -ARG -HIS -LEU -LYS +Canavanine +G418 +Hygromycin +Thialysine	Adam_cdc13-1_SDLV2_REP4	7	11	1.50547639271	2056.00019451	75.0874025081	254	1.80474436376	167682.000002	5872.24789415	43	2.1100785026	150498.999523	1043.99527667	2502	915	136	136	146	154	137	857	0
DLR00014932	6	18	YJL134W	27	SD/MSG -ARG -HIS -LEU -LYS +Canavanine +G418 +Hygromycin +Thialysine	Adam_cdc13-1_SDLV2_REP4	7	11	2.17745818916	5845.77402584	109.684921687	254	2.44533349978	536002.999606	6842.77485934	43	2.98919178132	531477.99957	6319.23632431	2632	914	136	136	161	168	147	1746	0
DLR00014932	6	19	YJR019C	27	SD/MSG -ARG -HIS -LEU -LYS +Canavanine +G418 +Hygromycin +Thialysine	Adam_cdc13-1_SDLV2_REP4	7	11	1.96048647659	2536.7318512	99.7677898641	254	2.06922217896	225021.999942	6665.27610509	43	2.49780063027	211332.999878	3374.7938148	2769	908	136	136	149	157	139	1290	0
DLR00014932	6	20	YJL133W	27	SD/MSG -ARG -HIS -LEU -LYS +Canavanine +G418 +Hygromycin +Thialysine	Adam_cdc13-1_SDLV2_REP4	7	11	2.33491772867	5116.19124057	147.126629795	254	2.3679152917	441126.999235	8248.21149416	43	2.91034080638	435667.99929	7188.60028433	2898	909	136	136	152	159	139	1665	0
DLR00014932	6	21	YJR015W	27	SD/MSG -ARG -HIS -LEU -LYS +Canavanine +G418 +Hygromycin +Thialysine	Adam_cdc13-1_SDLV2_REP4	7	11	2.05566234324	2666.55723666	98.2348490622	254	2.19533530654	254743.999698	7029.81051313	43	2.66837235168	237509.999084	4025.89176709	3050	915	136	136	152	159	140	955	0
DLR00014932	6	22	YJL132W	27	SD/MSG -ARG -HIS -LEU -LYS +Canavanine +G418 +Hygromycin +Thialysine	Adam_cdc13-1_SDLV2_REP4	7	11	2.2534228641	4849.6050176	108.52816538	254	2.51433733251	474610.99931	8039.58445158	43	3.05795377333	462508.998894	6752.5487925	3183	908	136	136	156	162	141	969	0
DLR00014932	6	23	YJR014W	27	SD/MSG -ARG -HIS -LEU -LYS +Canavanine +G418 +Hygromycin +Thialysine	Adam_cdc13-1_SDLV2_REP4	7	11	3.57884098171	13453.1690808	279.250847107	254	3.59032432818	1602924.99639	23929.4760668	43	4.26800169589	1602482.99563	29263.4853421	3319	905	136	136	170	172	143	641	112
DLR00014932	6	24	YOR202W	27	SD/MSG -ARG -HIS -LEU -LYS +Canavanine +G418 +Hygromycin +Thialysine	Adam_cdc13-1_SDLV2_REP4	7	11	1.74946551002	5016.99995838	109.80936832	254	2.12051700944	497347.999744	9795.95104538	43	2.53286175884	482553.998675	7783.43023504	3467	915	136	136	148	154	133	996	0
DLR00014932	7	1	YOR202W	27	SD/MSG -ARG -HIS -LEU -LYS +Canavanine +G418 +Hygromycin +Thialysine	Adam_cdc13-1_SDLV2_REP4	7	11	1.93848667783	7631.88810364	99.5466461549	254	2.15930979318	655808.999756	8426.80365551	43	2.60767077073	647579.998991	9010.13018794	326	1052	136	136	155	160	139	807	0
DLR00014932	7	2	YIL110W	27	SD/MSG -ARG -HIS -LEU -LYS +Canavanine +G418 +Hygromycin +Thialysine	Adam_cdc13-1_SDLV2_REP4	7	11	2.36389085653	8878.09996874	58.0597799479	254	2.7265211016	874199.998954	10318.22303	43	3.29955903606	866959.998849	11515.9719114	461	1044	136	136	171	174	147	730	0
DLR00014932	7	3	YJL007C	27	SD/MSG -ARG -HIS -LEU -LYS +Canavanine +G418 +Hygromycin +Thialysine	Adam_cdc13-1_SDLV2_REP4	7	11	2.07810532923	5005.09095023	53.3553554877	254	2.4200162197	453353.999353	7727.98335388	43	2.9369414656	440527.998794	5182.64817242	594	1036	136	136	165	169	146	1060	0
DLR00014932	7	4	YIL108W	27	SD/MSG -ARG -HIS -LEU -LYS +Canavanine +G418 +Hygromycin +Thialysine	Adam_cdc13-1_SDLV2_REP4	7	11	1.88261565751	4420.24294348	79.470323961	254	2.11049149636	360045.999982	6526.98041341	43	2.56057787667	348786.999943	4349.84789939	740	1047	136	136	157	163	143	1309	0
DLR00014932	7	5	YJL004C	27	SD/MSG -ARG -HIS -LEU -LYS +Canavanine +G418 +Hygromycin +Thialysine	Adam_cdc13-1_SDLV2_REP4	7	11	2.56230873351	7434.14205963	112.545427772	254	2.76028280098	685543.999746	8008.81767155	43	3.34728306474	676292.999416	8894.18238816	872	1048	136	136	169	173	147	952	0
DLR00014932	7	6	YIL107C	27	SD/MSG -ARG -HIS -LEU -LYS +Canavanine +G418 +Hygromycin +Thialysine	Adam_cdc13-1_SDLV2_REP4	7	11	2.27023137025	5497.10163838	59.0024828069	254	2.60486891408	522744.999645	6618.32798022	43	3.15041048176	509161.999214	5967.97421346	999	1041	136	136	171	175	148	902	0
DLR00014932	7	7	YIR044C	27	SD/MSG -ARG -HIS -LEU -LYS +Canavanine +G418 +Hygromycin +Thialysine	Adam_cdc13-1_SDLV2_REP4	7	11	1.96755525905	6552.62756141	80.5405015301	254	2.27572787821	577705.999975	7394.66202943	43	2.77347951284	570202.999822	6471.09174818	1120	1043	136	136	165	170	147	1346	0
DLR00014932	7	8	YIL105C	27	SD/MSG -ARG -HIS -LEU -LYS +Canavanine +G418 +Hygromycin +Thialysine	Adam_cdc13-1_SDLV2_REP4	7	11	1.85562305308	5025.67896991	81.3471476635	254	2.13396132496	437190.999977	7581.47444593	43	2.58110069354	427932.999971	4000.48421815	1277	1046	136	136	162	168	146	1408	0
DLR00014932	7	9	YIR043C	27	SD/MSG -ARG -HIS -LEU -LYS +Canavanine +G418 +Hygromycin +Thialysine	Adam_cdc13-1_SDLV2_REP4	7	11	2.2472638012	830.7	54.4242974503	254	1.98324622189	90612.9997056	7754.11482158	43	1.85622005116	65671.0000146	1820.41617905	1424	1049	136	136	147	156	138	470	0
DLR00014932	7	10	YIL103W	27	SD/MSG -ARG -HIS -LEU -LYS +Canavanine +G418 +Hygromycin +Thialysine	Adam_cdc13-1_SDLV2_REP4	7	11	1.50407325356	701.1	71.531410039	254	2.34865597776	69927.3	7614.58833605	43	2.00823575516	47116.8	4302.32258217	1521	1036	136	136	109	125	118	9	0
DLR00014932	7	11	YIR042C	27	SD/MSG -ARG -HIS -LEU -LYS +Canavanine +G418 +Hygromycin +Thialysine	Adam_cdc13-1_SDLV2_REP4	7	11	1.54091587103	2428.00008946	89.9671731715	254	1.80548799718	185001.999996	6787.17186101	43	2.12123130515	171912.999616	1455.40779904	1674	1038	136	136	146	154	138	1141	0
DLR00014932	7	12	YIL101C	27	SD/MSG -ARG -HIS -LEU -LYS +Canavanine +G418 +Hygromycin +Thialysine	Adam_cdc13-1_SDLV2_REP4	7	11	2.52724238311	8686.52198338	93.4972972512	254	2.85661498316	855949.999629	8647.56006601	43	3.44953005686	851798.999394	10410.051919	1825	1044	136	136	173	176	148	1037	0
DLR00014932	7	13	YIR039C	27	SD/MSG -ARG -HIS -LEU -LYS +Canavanine +G418 +Hygromycin +Thialysine	Adam_cdc13-1_SDLV2_REP4	7	11	1.75300247205	2225.62576508	102.488934499	254	1.95228386511	180612.999982	6443.85009237	43	2.27364771604	169255.999988	2131.4559409	1949	1053	136	136	146	154	137	1200	3
DLR00014932	7	14	YIL100W	27	SD/MSG -ARG -HIS -LEU -LYS +Canavanine +G418 +Hygromycin +Thialysine	Adam_cdc13-1_SDLV2_REP4	7	11	1.64271731539	3775.67931622	75.8923840637	254	2.00265305911	310947.000057	6312.6163348	43	2.40782185439	299655.999998	1561.84416116	2082	1046	136	136	157	164	143	1221	0
DLR00014932	7	15	YIR038C	27	SD/MSG -ARG -HIS -LEU -LYS +Canavanine +G418 +Hygromycin +Thialysine	Adam_cdc13-1_SDLV2_REP4	7	11	1.67574331579	4147.00018094	113.875358253	254	1.95202924122	336321.000001	6625.71347471	43	2.34958309187	329796.999461	2630.08414521	2231	1050	136	136	153	160	140	1617	0
DLR00014932	7	16	YIL099W	27	SD/MSG -ARG -HIS -LEU -LYS +Canavanine +G418 +Hygromycin +Thialysine	Adam_cdc13-1_SDLV2_REP4	7	11	1.96073731837	4784.17650751	95.4384034055	254	2.24183475024	440403.999967	6385.43050537	43	2.73249215784	430171.999805	4441.37167412	2353	1044	136	136	162	167	144	1129	0
DLR00014932	7	17	YIR037W	27	SD/MSG -ARG -HIS -LEU -LYS +Canavanine +G418 +Hygromycin +Thialysine	Adam_cdc13-1_SDLV2_REP4	7	11	1.67772965921	2748.00009991	105.298345845	254	1.92300346141	223586.999986	6103.80329849	43	2.29211489489	210577.99973	2421.41210447	2497	1033	136	136	148	156	139	1269	11
DLR00014932	7	18	YIL098C	27	SD/MSG -ARG -HIS -LEU -LYS +Canavanine +G418 +Hygromycin +Thialysine	Adam_cdc13-1_SDLV2_REP4	7	11	2.10307382846	6702.39232094	59.8978375466	254	2.41463847219	593523.999219	6291.01746402	43	2.98731160207	562790.533828	3505.89971542	2627	1052	136	136	161	166	143	1468	0
DLR00014932	7	19	YIR036C	27	SD/MSG -ARG -HIS -LEU -LYS +Canavanine +G418 +Hygromycin +Thialysine	Adam_cdc13-1_SDLV2_REP4	7	11	1.81845968375	3333.43780561	89.3010577508	254	2.02751724885	283621.999975	6425.00668619	43	2.45216208413	273260.999822	3528.73911633	2772	1043	136	136	150	158	139	1516	0
DLR00014932	7	20	YIL097W	27	SD/MSG -ARG -HIS -LEU -LYS +Canavanine +G418 +Hygromycin +Thialysine	Adam_cdc13-1_SDLV2_REP4	7	11	3.16309664649	13268.0455903	159.695538668	254	3.41743391488	1377025.99651	13171.1861076	43	4.10105993033	1377574.9962	16968.6209347	2916	1048	136	136	172	176	149	978	59
DLR00014932	7	21	YIR035C	27	SD/MSG -ARG -HIS -LEU -LYS +Canavanine +G418 +Hygromycin +Thialysine	Adam_cdc13-1_SDLV2_REP4	7	11	1.92843600414	1590.3	90.6631831157	254	1.94327716996	145519.999931	6746.80684538	43	2.23306954207	127435.999733	2542.76603057	3049	1059	136	136	140	149	134	949	26
DLR00014932	7	22	YIL096C	27	SD/MSG -ARG -HIS -LEU -LYS +Canavanine +G418 +Hygromycin +Thialysine	Adam_cdc13-1_SDLV2_REP4	7	11	2.2856633796	5046.25168893	176.025247477	254	2.39085284462	483721.998956	9037.684521	43	2.93337610877	473561.9991	8052.27861813	3172	1046	136	136	152	158	138	1199	0
DLR00014932	7	23	YIR034C	27	SD/MSG -ARG -HIS -LEU -LYS +Canavanine +G418 +Hygromycin +Thialysine	Adam_cdc13-1_SDLV2_REP4	7	11	0.5	389.7	55.673352607	254	12	35390.7	3473.67200235	43	0.5	2643.3	374.029300311	3292	1058	136	136	97	113	112	4	0
DLR00014932	7	24	YOR202W	27	SD/MSG -ARG -HIS -LEU -LYS +Canavanine +G418 +Hygromycin +Thialysine	Adam_cdc13-1_SDLV2_REP4	7	11	1.91832256493	5996.96604186	171.23046955	254	2.13563103315	598530.999797	10363.5716884	43	2.56569704175	585817.998831	9008.57883732	3454	1047	136	136	146	151	131	1000	0
DLR00014932	8	1	YOR202W	27	SD/MSG -ARG -HIS -LEU -LYS +Canavanine +G418 +Hygromycin +Thialysine	Adam_cdc13-1_SDLV2_REP4	7	11	1.65373033525	5963.00002875	72.2107963819	254	1.94922562446	490183.999925	6707.57596588	43	2.34784343196	478635.998587	3347.56359689	325	1183	136	136	154	159	140	726	0
DLR00014932	8	2	YJL155C	27	SD/MSG -ARG -HIS -LEU -LYS +Canavanine +G418 +Hygromycin +Thialysine	Adam_cdc13-1_SDLV2_REP4	7	11	2.05274636295	5373.20710057	89.6903999803	254	2.3289777904	504750.999007	7821.92668827	43	2.84481657927	492478.999702	6982.79533307	459	1178	136	136	164	168	145	849	2
DLR00014932	8	3	YJR050W	27	SD/MSG -ARG -HIS -LEU -LYS +Canavanine +G418 +Hygromycin +Thialysine	Adam_cdc13-1_SDLV2_REP4	7	11	1.63851716945	2933.00000172	35.5485221762	254	1.94586119615	243328.999986	7137.49707138	43	2.31050030622	227314.998824	2360.0779662	591	1180	136	136	154	161	141	992	0
DLR00014932	8	4	YJL154C	27	SD/MSG -ARG -HIS -LEU -LYS +Canavanine +G418 +Hygromycin +Thialysine	Adam_cdc13-1_SDLV2_REP4	7	11	2.61747708271	7907.84279661	71.2840819274	254	2.85265592165	740325.999937	7058.00801294	43	3.45230414962	731702.99963	7660.98727941	730	1183	136	136	170	174	148	877	0
DLR00014932	8	5	YJR049C	27	SD/MSG -ARG -HIS -LEU -LYS +Canavanine +G418 +Hygromycin +Thialysine	Adam_cdc13-1_SDLV2_REP4	7	11	1.56019323159	2485.69910803	39.7220489219	254	1.97690062994	212082.999973	6127.84364474	43	2.34398521807	184830.45212	1580.69226835	856	1169	136	136	157	163	144	828	0
DLR00014932	8	6	YJL153C	27	SD/MSG -ARG -HIS -LEU -LYS +Canavanine +G418 +Hygromycin +Thialysine	Adam_cdc13-1_SDLV2_REP4	7	11	1.4800616339	1354.57381538	44.1115569467	254	1.91418631613	118040.999916	6249.15797764	43	2.05677534345	96321.9999309	753.077128784	1001	1188	136	136	147	156	139	730	0
DLR00014932	8	7	YJR048W	27	SD/MSG -ARG -HIS -LEU -LYS +Canavanine +G418 +Hygromycin +Thialysine	Adam_cdc13-1_SDLV2_REP4	7	11	4.4492801815	464.4	32.6196985489	254	7.05178559381	57293.1	5208.85841711	43	1.83578977555	36999.9999885	696.921535599	1108	1178	136	136	149	157	140	221	0
DLR00014932	8	8	YJL152W	27	SD/MSG -ARG -HIS -LEU -LYS +Canavanine +G418 +Hygromycin +Thialysine	Adam_cdc13-1_SDLV2_REP4	7	11	1.8517016363	5423.00005453	76.8675485906	254	2.10931336684	450038.999989	7266.1378888	43	2.55685647581	441438.999837	3730.59880138	1269	1185	136	136	159	165	143	1375	0
DLR00014932	8	9	YJR047C	27	SD/MSG -ARG -HIS -LEU -LYS +Canavanine +G418 +Hygromycin +Thialysine	Adam_cdc13-1_SDLV2_REP4	7	11	1.63207077327	3089.00020244	58.5514071575	254	1.95890698433	283728.999999	7003.76427127	43	2.34585364872	264553.999648	1758.62955299	1411	1181	136	136	163	168	146	697	0
DLR00014932	8	10	YJL151C	27	SD/MSG -ARG -HIS -LEU -LYS +Canavanine +G418 +Hygromycin +Thialysine	Adam_cdc13-1_SDLV2_REP4	7	11	1.55945518949	3390.37154107	42.4687056388	254	1.90695505254	288479.000005	6353.31792438	43	2.28389382063	272846.999158	953.294117862	1549	1182	136	136	160	166	145	993	0
DLR00014932	8	11	YJR043C	27	SD/MSG -ARG -HIS -LEU -LYS +Canavanine +G418 +Hygromycin +Thialysine	Adam_cdc13-1_SDLV2_REP4	7	11	1.37055172063	2135.74347882	40.8005107445	254	1.81616980847	181047.000002	5809.25372542	43	2.12740624627	160273.99951	1019.36049261	1613	1197	136	136	158	164	143	659	0
DLR00014932	8	12	YJL150W	27	SD/MSG -ARG -HIS -LEU -LYS +Canavanine +G418 +Hygromycin +Thialysine	Adam_cdc13-1_SDLV2_REP4	7	11	1.99070365932	4250.04165413	120.559124324	254	2.16853989336	370950.999942	7160.16030768	43	2.68731236828	342563.389398	4183.30362478	1816	1183	136	136	157	163	141	1402	0
DLR00014932	8	13	YJR040W	27	SD/MSG -ARG -HIS -LEU -LYS +Canavanine +G418 +Hygromycin +Thialysine	Adam_cdc13-1_SDLV2_REP4	7	11	2.78789982047	11008.7559973	122.891904852	254	3.03720409922	1099128.99912	10944.6301182	43	3.66843188289	1099612.99924	14466.7474691	1959	1182	136	136	173	176	146	1156	0
DLR00014932	8	14	YJL149W	27	SD/MSG -ARG -HIS -LEU -LYS +Canavanine +G418 +Hygromycin +Thialysine	Adam_cdc13-1_SDLV2_REP4	7	11	1.93092985524	3196.00881909	114.949387711	254	2.07111860062	277440.99995	7050.00276346	43	2.4855879822	267687.999902	3994.38745783	2094	1192	136	136	152	159	139	1204	0
DLR00014932	8	15	YJR038C	27	SD/MSG -ARG -HIS -LEU -LYS +Canavanine +G418 +Hygromycin +Thialysine	Adam_cdc13-1_SDLV2_REP4	7	11	1.49214586441	1963.00026644	62.3788759341	254	1.79034587239	155963.000017	6227.26868232	43	2.07614428375	139577.999918	1073.61543474	2239	1182	136	136	143	151	135	950	0
DLR00014932	8	16	YJL148W	27	SD/MSG -ARG -HIS -LEU -LYS +Canavanine +G418 +Hygromycin +Thialysine	Adam_cdc13-1_SDLV2_REP4	7	11	1.45445500601	364.896104959	24.4254555863	254	8.11115696479	40991.4	3650.74132006	43	1.86358565817	21679.9999096	511.405594255	2349	1179	136	136	121	134	124	240	0
DLR00014932	8	17	YJR037W	27	SD/MSG -ARG -HIS -LEU -LYS +Canavanine +G418 +Hygromycin +Thialysine	Adam_cdc13-1_SDLV2_REP4	7	11	1.56752444239	2760.00013969	56.1871184673	254	1.90818334187	239109.999993	5885.04234027	43	2.27022424499	224466.999223	1680.82402589	2510	1202	136	136	154	161	141	1099	0
DLR00014932	8	18	YJL147C	27	SD/MSG -ARG -HIS -LEU -LYS +Canavanine +G418 +Hygromycin +Thialysine	Adam_cdc13-1_SDLV2_REP4	7	11	1.79652945376	2743.24727316	79.138400058	254	2.03125877318	247115.999962	6278.86359128	43	2.43003700144	233682.999908	3369.8696224	2642	1180	136	136	152	160	141	1171	0
DLR00014932	8	19	YJR036C	27	SD/MSG -ARG -HIS -LEU -LYS +Canavanine +G418 +Hygromycin +Thialysine	Adam_cdc13-1_SDLV2_REP4	7	11	2.20705902486	5337.48441408	109.671983733	254	2.48155418295	507559.999599	7059.41732226	43	3.02664904349	498286.999439	6421.96366456	2786	1185	136	136	161	167	144	1259	0
DLR00014932	8	20	YJL146W	27	SD/MSG -ARG -HIS -LEU -LYS +Canavanine +G418 +Hygromycin +Thialysine	Adam_cdc13-1_SDLV2_REP4	7	11	5.40705303517	1093.5	60.7196096152	254	1.97684059666	98732.9998002	6548.40332382	43	2.23446299883	71663.781255	2233.66266804	2914	1193	136	136	133	143	130	826	31
DLR00014932	8	21	YJR035W	27	SD/MSG -ARG -HIS -LEU -LYS +Canavanine +G418 +Hygromycin +Thialysine	Adam_cdc13-1_SDLV2_REP4	7	11	2.0009112611	3435.85556455	97.213777882	254	2.22700830435	321083.998934	7467.51444459	43	2.71744762507	308952.99887	5408.31194672	3055	1196	136	136	152	159	140	1295	0
DLR00014932	8	22	YJL145W	27	SD/MSG -ARG -HIS -LEU -LYS +Canavanine +G418 +Hygromycin +Thialysine	Adam_cdc13-1_SDLV2_REP4	7	11	2.57266955344	7724.5652612	163.517188786	254	2.76246037924	784173.999535	10469.0337168	43	3.34949673474	775108.999263	11195.3233872	3181	1185	136	136	160	165	141	860	0
DLR00014932	8	23	YJR033C	27	SD/MSG -ARG -HIS -LEU -LYS +Canavanine +G418 +Hygromycin +Thialysine	Adam_cdc13-1_SDLV2_REP4	7	11	2.41097901153	7155.56244236	164.235492982	254	2.56791166887	704510.999395	10686.9347979	43	3.12721421999	697693.99937	10667.6291414	3317	1182	136	136	150	155	135	1311	0
DLR00014932	8	24	YOR202W	27	SD/MSG -ARG -HIS -LEU -LYS +Canavanine +G418 +Hygromycin +Thialysine	Adam_cdc13-1_SDLV2_REP4	7	11	1.82935994798	4100.30784331	138.04107014	254	2.04317136981	402641.999986	9269.6642651	43	2.43763110879	384720.999122	5219.29355721	3447	1181	136	136	142	148	129	910	0
DLR00014932	9	1	YOR202W	27	SD/MSG -ARG -HIS -LEU -LYS +Canavanine +G418 +Hygromycin +Thialysine	Adam_cdc13-1_SDLV2_REP4	7	11	1.44539463135	2584.0000687	68.3659899883	254	1.73979173293	214332.999998	6814.5371811	43	2.05319947782	194147.999872	2067.37287854	316	1313	136	136	146	153	137	576	0
DLR00014932	9	2	YIL130W	27	SD/MSG -ARG -HIS -LEU -LYS +Canavanine +G418 +Hygromycin +Thialysine	Adam_cdc13-1_SDLV2_REP4	7	11	1.85784496325	3610.63938441	83.6120020257	254	2.05433914282	314911.999976	7067.74951266	43	2.47952375309	300784.999761	4153.35091634	471	1318	136	136	155	160	140	1042	0
DLR00014932	9	3	YJL028W	27	SD/MSG -ARG -HIS -LEU -LYS +Canavanine +G418 +Hygromycin +Thialysine	Adam_cdc13-1_SDLV2_REP4	7	11	1.92693907918	5242.51457393	80.4290642581	254	2.16981126374	453955.999856	8263.72167549	43	2.64732074362	442832.999896	6647.58551615	597	1325	136	136	158	164	142	999	0
DLR00014932	9	4	YIL128W	27	SD/MSG -ARG -HIS -LEU -LYS +Canavanine +G418 +Hygromycin +Thialysine	Adam_cdc13-1_SDLV2_REP4	7	11	2.95939983982	11422.588098	44.5373251096	254	3.32174013759	1099036.99758	8392.55304529	43	3.99452240414	1097086.9968	9351.53863636	728	1322	136	136	174	177	148	976	0
DLR00014932	9	5	YJL027C	27	SD/MSG -ARG -HIS -LEU -LYS +Canavanine +G418 +Hygromycin +Thialysine	Adam_cdc13-1_SDLV2_REP4	7	11	1.46442824673	1892.01060207	57.5195915096	254	1.90444025955	158987.999976	6419.36670555	43	2.16873667572	138738.999625	841.733784241	862	1323	136	136	153	160	142	655	0
DLR00014932	9	6	YIL124W	27	SD/MSG -ARG -HIS -LEU -LYS +Canavanine +G418 +Hygromycin +Thialysine	Adam_cdc13-1_SDLV2_REP4	7	11	2.6226762295	8943.30041884	91.6427171508	254	2.96554877164	891583.99912	10021.3445648	43	3.58165742672	885127.999126	12006.864679	991	1319	136	136	175	179	150	946	0
DLR00014932	9	7	YJL024C	27	SD/MSG -ARG -HIS -LEU -LYS +Canavanine +G418 +Hygromycin +Thialysine	Adam_cdc13-1_SDLV2_REP4	7	11	1.92051043982	5137.99998136	60.073341234	254	2.23440074161	439705.999954	7779.24115769	43	2.7184322837	430154.999801	4580.61520131	1141	1319	136	136	161	167	144	1274	0
DLR00014932	9	8	YIL123W	27	SD/MSG -ARG -HIS -LEU -LYS +Canavanine +G418 +Hygromycin +Thialysine	Adam_cdc13-1_SDLV2_REP4	7	11	2.12867169367	5834.2070112	49.4018035615	254	2.47605828971	567786.999424	7727.90163574	43	3.01046132978	555897.999138	6015.29328763	1275	1321	136	136	171	175	149	895	0
DLR00014932	9	9	YJL023C	27	SD/MSG -ARG -HIS -LEU -LYS +Canavanine +G418 +Hygromycin +Thialysine	Adam_cdc13-1_SDLV2_REP4	7	11	1.65622949105	2843.00012881	73.6179584338	254	2.00153314789	263035.999987	6627.06813903	43	2.38519497456	245124.999841	1993.43297292	1417	1325	136	136	162	168	146	800	0
DLR00014932	9	10	YIL120W	27	SD/MSG -ARG -HIS -LEU -LYS +Canavanine +G418 +Hygromycin +Thialysine	Adam_cdc13-1_SDLV2_REP4	7	11	1.55472302943	2960.00015137	74.3338104304	254	1.883189629	254554.000003	6555.8195579	43	2.23783927143	241261.999338	1415.00111561	1553	1312	136	136	157	163	144	1100	0
DLR00014932	9	11	YJL022W	27	SD/MSG -ARG -HIS -LEU -LYS +Canavanine +G418 +Hygromycin +Thialysine	Adam_cdc13-1_SDLV2_REP4	7	11	1.83184442503	1499.91968196	87.4580104176	254	1.97523322127	138159.000148	6648.91155317	43	2.26507134006	118198.000055	2097.10668545	1673	1299	136	136	149	157	139	620	0
DLR00014932	9	12	YIL119C	27	SD/MSG -ARG -HIS -LEU -LYS +Canavanine +G418 +Hygromycin +Thialysine	Adam_cdc13-1_SDLV2_REP4	7	11	1.76004621524	2619.9806658	85.6603991711	254	1.96700812669	230303.999969	6670.92217997	43	2.32020589449	218522.99966	2673.71767887	1825	1314	136	136	153	160	141	1094	0
DLR00014932	9	13	YJL021C	27	SD/MSG -ARG -HIS -LEU -LYS +Canavanine +G418 +Hygromycin +Thialysine	Adam_cdc13-1_SDLV2_REP4	7	11	1.64849522151	2015.56403482	81.8217183921	254	1.90314378966	178198.999972	6449.87974187	43	2.20112501798	164375.999584	1816.32229483	1951	1330	136	136	151	158	139	896	0
DLR00014932	9	14	YIL117C	27	SD/MSG -ARG -HIS -LEU -LYS +Canavanine +G418 +Hygromycin +Thialysine	Adam_cdc13-1_SDLV2_REP4	7	11	1.29853232451	1433.02399847	44.5684565747	254	1.78064376855	127239.000003	6246.0210531	43	1.9884149457	105756.999903	546.081930793	2123	1317	136	136	151	158	139	544	0
DLR00014932	9	15	YJL020C	27	SD/MSG -ARG -HIS -LEU -LYS +Canavanine +G418 +Hygromycin +Thialysine	Adam_cdc13-1_SDLV2_REP4	7	11	1.59805883194	2895.00034375	121.406150506	254	1.89962893138	251232.000058	7164.00965212	43	2.26567620318	236488.000001	2959.33223221	2240	1331	136	136	154	160	140	921	0
DLR00014932	9	16	YIL116W	27	SD/MSG -ARG -HIS -LEU -LYS +Canavanine +G418 +Hygromycin +Thialysine	Adam_cdc13-1_SDLV2_REP4	7	11	3.37392345986	793.8	109.640055764	254	7.44387077515	49562.1	4501.27094015	43	3.57139481124	30751.2	3920.93364888	2363	1216	136	136	120	134	124	174	0
DLR00014932	9	17	YJL017W	27	SD/MSG -ARG -HIS -LEU -LYS +Canavanine +G418 +Hygromycin +Thialysine	Adam_cdc13-1_SDLV2_REP4	7	11	1.87077813526	4703.77450008	138.873683455	254	2.07701336773	414708.999982	6756.03155109	43	2.51710670728	406603.999747	4842.39277572	2509	1318	136	136	156	162	141	1429	0
DLR00014932	9	18	YIL114C	27	SD/MSG -ARG -HIS -LEU -LYS +Canavanine +G418 +Hygromycin +Thialysine	Adam_cdc13-1_SDLV2_REP4	7	11	1.79088908408	3856.55413861	98.1291308004	254	2.05942892559	346434.999982	6142.88719918	43	2.49479894604	334126.999881	3431.60813931	2638	1329	136	136	156	163	142	1267	0
DLR00014932	9	19	YJL016W	27	SD/MSG -ARG -HIS -LEU -LYS +Canavanine +G418 +Hygromycin +Thialysine	Adam_cdc13-1_SDLV2_REP4	7	11	1.83390992394	2444.70951123	105.702545134	254	1.89393895987	209322.999976	6684.59768549	43	2.25185895354	196225.99949	2995.16775166	2777	1315	136	136	143	152	135	1306	0
DLR00014932	9	20	YIL113W	27	SD/MSG -ARG -HIS -LEU -LYS +Canavanine +G418 +Hygromycin +Thialysine	Adam_cdc13-1_SDLV2_REP4	7	11	1.89969574578	3054.03805156	89.05283525	254	2.09332097227	279065.999988	6616.44090277	43	2.5421830393	265156.999954	3708.22428701	2897	1282	136	136	152	159	141	1237	0
DLR00014932	9	21	YJL013C	27	SD/MSG -ARG -HIS -LEU -LYS +Canavanine +G418 +Hygromycin +Thialysine	Adam_cdc13-1_SDLV2_REP4	7	11	1.96032839697	2586.04663753	95.8557092419	254	2.0880955398	235122.999977	6798.07368794	43	2.5131008175	219522.999951	3506.42050548	3032	1311	136	136	146	153	136	1022	0
DLR00014932	9	22	YIL112W	27	SD/MSG -ARG -HIS -LEU -LYS +Canavanine +G418 +Hygromycin +Thialysine	Adam_cdc13-1_SDLV2_REP4	7	11	2.34502043863	7120.98566358	101.068384836	254	2.72644757723	742331.999209	9678.34761079	43	3.30414962028	734534.99898	10408.2859194	3175	1307	136	136	160	166	143	1012	0
DLR00014932	9	23	YJL012C	27	SD/MSG -ARG -HIS -LEU -LYS +Canavanine +G418 +Hygromycin +Thialysine	Adam_cdc13-1_SDLV2_REP4	7	11	2.74628985585	7007.46971977	172.426461328	254	3.12066768633	827801.99661	17347.6263366	43	3.75318634074	816997.996572	18525.0563959	3310	1324	136	136	164	167	143	707	58
DLR00014932	9	24	YOR202W	27	SD/MSG -ARG -HIS -LEU -LYS +Canavanine +G418 +Hygromycin +Thialysine	Adam_cdc13-1_SDLV2_REP4	7	11	2.12117571798	7407.13106812	199.325055173	254	2.36315247881	784186.999959	12332.7097903	43	2.88330637598	772391.999772	12932.556503	3458	1319	136	136	149	153	131	845	0
DLR00014932	10	1	YOR202W	27	SD/MSG -ARG -HIS -LEU -LYS +Canavanine +G418 +Hygromycin +Thialysine	Adam_cdc13-1_SDLV2_REP4	7	11	2.02977777539	8661.61983097	95.5536398021	254	2.2635472432	779458.999595	9717.54470886	43	2.75376130453	773377.999745	11587.2666325	323	1457	136	136	158	163	141	846	0
DLR00014932	10	2	YJL169W	27	SD/MSG -ARG -HIS -LEU -LYS +Canavanine +G418 +Hygromycin +Thialysine	Adam_cdc13-1_SDLV2_REP4	7	11	1.49232791974	2779.00009179	82.8048294101	254	1.82158088638	233292.999991	7543.53730123	43	2.14637915888	215197.999654	3624.35453035	463	1456	136	136	152	158	140	726	0
DLR00014932	10	3	YJR070C	27	SD/MSG -ARG -HIS -LEU -LYS +Canavanine +G418 +Hygromycin +Thialysine	Adam_cdc13-1_SDLV2_REP4	7	11	2.57944573705	8068.67787295	84.0311391939	254	2.8790006927	784737.999422	9320.05347506	43	3.48268356968	776997.999246	10259.6836595	594	1457	136	136	170	173	145	832	0
DLR00014932	10	4	YJL168C	27	SD/MSG -ARG -HIS -LEU -LYS +Canavanine +G418 +Hygromycin +Thialysine	Adam_cdc13-1_SDLV2_REP4	7	11	1.09184922792	773.3	52.9026578287	254	1.93445391758	79264.9997017	7171.06615554	43	1.77483025509	52898.0001587	478.182451341	745	1463	136	136	151	158	141	302	0
DLR00014932	10	5	YJR069C	27	SD/MSG -ARG -HIS -LEU -LYS +Canavanine +G418 +Hygromycin +Thialysine	Adam_cdc13-1_SDLV2_REP4	7	11	0.5	496.8	63.170569815	254	10.3980214116	33008.4395662	2954.88600479	43	5.14355840176	3714.3	344.899726062	890	1471	136	136	103	119	117	9	0
DLR00014932	10	6	YJL165C	27	SD/MSG -ARG -HIS -LEU -LYS +Canavanine +G418 +Hygromycin +Thialysine	Adam_cdc13-1_SDLV2_REP4	7	11	4.32347032601	349.2	31.4453435587	254	10.710005806	35487.2124584	3183.44296077	43	2.73952178811	8345.7	288.961072002	962	1447	136	136	113	128	122	114	0
DLR00014932	10	7	YJR062C	27	SD/MSG -ARG -HIS -LEU -LYS +Canavanine +G418 +Hygromycin +Thialysine	Adam_cdc13-1_SDLV2_REP4	7	11	1.46344432442	2051.09160969	33.1231456903	254	1.86862641799	166100.000004	7393.08910434	43	2.16137439124	146180.999716	429.632211868	1132	1454	136	136	151	159	141	815	0
DLR00014932	10	8	YJL164C	27	SD/MSG -ARG -HIS -LEU -LYS +Canavanine +G418 +Hygromycin +Thialysine	Adam_cdc13-1_SDLV2_REP4	7	11	1.62191242614	3300.74987553	30.3337982221	254	1.99876383496	282668.000002	6647.06644083	43	2.39753654117	265675.999785	1378.69260472	1287	1451	136	136	160	166	144	787	0
DLR00014932	10	9	YJR061W	27	SD/MSG -ARG -HIS -LEU -LYS +Canavanine +G418 +Hygromycin +Thialysine	Adam_cdc13-1_SDLV2_REP4	7	11	1.82729181158	3919.99998336	64.9879005567	254	2.17295092244	350074.999976	6320.8673906	43	2.63087029191	338380.999847	3569.13451746	1409	1460	136	136	162	168	145	1126	0
DLR00014932	10	10	YJL163C	27	SD/MSG -ARG -HIS -LEU -LYS +Canavanine +G418 +Hygromycin +Thialysine	Adam_cdc13-1_SDLV2_REP4	7	11	2.12108843349	6290.47981519	44.9388577581	254	2.48829634343	596397.999613	6331.4671697	43	3.02272395241	588917.999414	5488.42310184	1534	1461	136	136	168	172	146	1078	0
DLR00014932	10	11	YJR060W	27	SD/MSG -ARG -HIS -LEU -LYS +Canavanine +G418 +Hygromycin +Thialysine	Adam_cdc13-1_SDLV2_REP4	7	11	2.60253483831	8514.13465583	167.068610658	254	2.79477083499	835278.999836	8558.8848839	43	3.37885524987	830889.999504	9895.7510186	1689	1454	136	136	169	172	143	1073	0
DLR00014932	10	12	YJL162C	27	SD/MSG -ARG -HIS -LEU -LYS +Canavanine +G418 +Hygromycin +Thialysine	Adam_cdc13-1_SDLV2_REP4	7	11	1.95863110663	4791.27557079	73.2331579123	254	2.35896819564	426650.903723	6384.50051078	43	2.83177947087	434489.999485	4692.60441835	1823	1455	136	136	163	168	143	1232	0
DLR00014932	10	13	YJR059W	27	SD/MSG -ARG -HIS -LEU -LYS +Canavanine +G418 +Hygromycin +Thialysine	Adam_cdc13-1_SDLV2_REP4	7	11	2.00072755551	5743.90731642	53.894872159	254	2.27454825449	502093.999978	6197.34377588	43	2.80329432472	478408.890352	2641.89491681	1956	1454	136	136	160	165	143	1412	0
DLR00014932	10	14	YJL161W	27	SD/MSG -ARG -HIS -LEU -LYS +Canavanine +G418 +Hygromycin +Thialysine	Adam_cdc13-1_SDLV2_REP4	7	11	1.96157827365	4743.70252205	103.085988406	254	2.21291097152	440913.999952	6863.85662904	43	2.73548972502	409983.420427	3865.63618374	2096	1452	136	136	161	166	143	1322	0
DLR00014932	10	15	YJR058C	27	SD/MSG -ARG -HIS -LEU -LYS +Canavanine +G418 +Hygromycin +Thialysine	Adam_cdc13-1_SDLV2_REP4	7	11	1.7825433404	3901.00013816	38.4538236478	254	2.10195594407	348368.999987	5882.41644356	43	2.5386726755	337338.999929	2608.21743605	2238	1459	136	136	157	163	142	1164	0
DLR00014932	10	16	YJL160C	27	SD/MSG -ARG -HIS -LEU -LYS +Canavanine +G418 +Hygromycin +Thialysine	Adam_cdc13-1_SDLV2_REP4	7	11	1.69465279251	3330.00014226	66.0034288069	254	1.99443290763	281249.999994	6163.99389742	43	2.386640559	269764.999809	2312.83858152	2366	1449	136	136	151	158	139	1232	0
DLR00014932	10	17	YJR054W	27	SD/MSG -ARG -HIS -LEU -LYS +Canavanine +G418 +Hygromycin +Thialysine	Adam_cdc13-1_SDLV2_REP4	7	11	2.12938476442	4768.07503462	124.819337985	254	2.27171364576	445851.999959	7075.44098268	43	2.78261757208	437219.999795	5918.79829747	2499	1452	136	136	157	162	140	1286	0
DLR00014932	10	18	YJL159W	27	SD/MSG -ARG -HIS -LEU -LYS +Canavanine +G418 +Hygromycin +Thialysine	Adam_cdc13-1_SDLV2_REP4	7	11	1.63470626795	1733.42934715	69.9943026061	254	1.92173705901	157989.999965	6075.75520929	43	2.21536650991	138973.999703	1475.95601226	2625	1433	136	136	146	154	136	816	0
DLR00014932	10	19	YJR053W	27	SD/MSG -ARG -HIS -LEU -LYS +Canavanine +G418 +Hygromycin +Thialysine	Adam_cdc13-1_SDLV2_REP4	7	11	1.57188436597	1041.3	43.165561778	254	2.00316477904	92895.9987362	6212.4467925	43	1.92913976398	72508.9757004	2461.8492464	2768	1453	136	136	129	140	128	785	0
DLR00014932	10	20	YJL158C	27	SD/MSG -ARG -HIS -LEU -LYS +Canavanine +G418 +Hygromycin +Thialysine	Adam_cdc13-1_SDLV2_REP4	7	11	2.24820463847	5220.96529324	139.569201689	254	2.38766223148	485453.999244	8397.07479909	43	2.92540814483	477545.999383	7857.42978316	2918	1452	136	136	154	161	140	1402	0
DLR00014932	10	21	YJR052W	27	SD/MSG -ARG -HIS -LEU -LYS +Canavanine +G418 +Hygromycin +Thialysine	Adam_cdc13-1_SDLV2_REP4	7	11	2.23042179975	4430.72749744	124.688331732	254	2.36904442769	409106.999178	8240.82461607	43	2.89913514579	401182.999063	6927.69141666	3050	1456	136	136	151	157	138	1483	0
DLR00014932	10	22	YJL157C	27	SD/MSG -ARG -HIS -LEU -LYS +Canavanine +G418 +Hygromycin +Thialysine	Adam_cdc13-1_SDLV2_REP4	7	11	2.1360809903	5024.94429297	127.622339868	254	2.34537169985	455758.998804	8572.63055025	43	2.87520028601	449935.998771	7358.70883732	3173	1447	136	136	146	153	134	1587	0
DLR00014932	10	23	YJR051W	27	SD/MSG -ARG -HIS -LEU -LYS +Canavanine +G418 +Hygromycin +Thialysine	Adam_cdc13-1_SDLV2_REP4	7	11	3.49796377404	13141.8	460.890809023	254	3.81144445138	1640441.99779	73585.2522864	43	4.48365671061	1639331.99543	76366.8788851	3229	1459	136	136	160	165	140	1219	162
DLR00014932	10	24	YOR202W	27	SD/MSG -ARG -HIS -LEU -LYS +Canavanine +G418 +Hygromycin +Thialysine	Adam_cdc13-1_SDLV2_REP4	7	11	2.0262873324	7253.89005032	163.711773724	254	2.304778376	779889.999471	14506.9702876	43	2.80009828368	772289.999951	15918.2582468	3463	1456	136	136	149	153	132	1015	0
DLR00014932	11	1	YOR202W	27	SD/MSG -ARG -HIS -LEU -LYS +Canavanine +G418 +Hygromycin +Thialysine	Adam_cdc13-1_SDLV2_REP4	7	11	1.62315774022	5250.00001259	104.527191618	254	1.8636262233	396253.999989	7814.51097951	43	2.24397282328	388496.99937	4294.10559668	330	1593	136	136	146	153	136	1285	0
DLR00014932	11	2	YIL146C	27	SD/MSG -ARG -HIS -LEU -LYS +Canavanine +G418 +Hygromycin +Thialysine	Adam_cdc13-1_SDLV2_REP4	7	11	1.83646899003	4336.19377269	79.2687485423	254	2.11445616997	394562.999979	7339.11924345	43	2.55711942481	379727.999655	5152.42645398	453	1583	136	136	158	163	142	838	0
DLR00014932	11	3	YJL048C	27	SD/MSG -ARG -HIS -LEU -LYS +Canavanine +G418 +Hygromycin +Thialysine	Adam_cdc13-1_SDLV2_REP4	7	11	2.30921840016	7640.4292202	68.1412737327	254	2.61902942156	734458.99901	9010.05503662	43	3.18306081822	726409.998861	9145.79327344	598	1595	136	136	168	171	147	922	0
DLR00014932	11	4	YIL145C	27	SD/MSG -ARG -HIS -LEU -LYS +Canavanine +G418 +Hygromycin +Thialysine	Adam_cdc13-1_SDLV2_REP4	7	11	1.51616710786	1965.00011072	42.3000001837	254	1.90838509919	168102.999957	7293.35667429	43	2.2298089264	141882.548917	1367.6578451	729	1600	136	136	152	159	140	866	0
DLR00014932	11	5	YJL047C	27	SD/MSG -ARG -HIS -LEU -LYS +Canavanine +G418 +Hygromycin +Thialysine	Adam_cdc13-1_SDLV2_REP4	7	11	1.62677042993	3236.00008914	44.9128663933	254	1.95674403308	277134.999987	7291.36979497	43	2.32346535128	258891.999023	2121.47608911	870	1595	136	136	158	164	145	774	0
DLR00014932	11	6	YIL141W	27	SD/MSG -ARG -HIS -LEU -LYS +Canavanine +G418 +Hygromycin +Thialysine	Adam_cdc13-1_SDLV2_REP4	7	11	1.98991568489	5083.8275087	82.8650750023	254	2.27850049818	465854.999997	7587.34164169	43	2.7738049469	452719.999845	4962.65740675	1005	1592	136	136	166	171	147	995	0
DLR00014932	11	7	YJL046W	27	SD/MSG -ARG -HIS -LEU -LYS +Canavanine +G418 +Hygromycin +Thialysine	Adam_cdc13-1_SDLV2_REP4	7	11	2.02604894253	7550.00017811	77.4827690212	254	2.29699355407	623867.000034	7009.24250366	43	2.80063294386	615399.999931	2691.99999702	1142	1592	136	136	159	165	142	982	0
DLR00014932	11	8	YIL140W	27	SD/MSG -ARG -HIS -LEU -LYS +Canavanine +G418 +Hygromycin +Thialysine	Adam_cdc13-1_SDLV2_REP4	7	11	1.18461384535	611.42765275	35.9950995148	254	1.91167673841	68325.9997715	6475.08656861	43	1.7148171502	44133.0000157	526.660325434	1263	1555	136	136	144	153	137	363	0
DLR00014932	11	9	YJL045W	27	SD/MSG -ARG -HIS -LEU -LYS +Canavanine +G418 +Hygromycin +Thialysine	Adam_cdc13-1_SDLV2_REP4	7	11	1.89502336472	5879.99997638	90.4647051966	254	2.19936128765	521302.999977	6700.57119121	43	2.73352266444	484466.208368	4339.28718606	1412	1586	136	136	163	168	145	1363	0
DLR00014932	11	10	YIL139C	27	SD/MSG -ARG -HIS -LEU -LYS +Canavanine +G418 +Hygromycin +Thialysine	Adam_cdc13-1_SDLV2_REP4	7	11	1.60659090362	2338.00015329	44.1330817834	254	2.06327019021	222593.999983	5724.24899668	43	2.42797719353	205519.999971	1489.89458221	1541	1591	136	136	162	168	145	710	2
DLR00014932	11	11	YJL044C	27	SD/MSG -ARG -HIS -LEU -LYS +Canavanine +G418 +Hygromycin +Thialysine	Adam_cdc13-1_SDLV2_REP4	7	11	1.68999726122	3031.00013504	73.3682071311	254	1.98685777132	260245.999992	6283.14272402	43	2.36636219279	248133.999798	2069.60839239	1689	1595	136	136	154	161	141	1131	0
DLR00014932	11	12	YIL138C	27	SD/MSG -ARG -HIS -LEU -LYS +Canavanine +G418 +Hygromycin +Thialysine	Adam_cdc13-1_SDLV2_REP4	7	11	1.80549365121	3892.33012544	77.9857696313	254	2.11427943768	343550.99998	6429.58655371	43	2.54837773779	333493.999909	2982.39916082	1823	1589	136	136	157	163	142	1202	0
DLR00014932	11	13	YJL043W	27	SD/MSG -ARG -HIS -LEU -LYS +Canavanine +G418 +Hygromycin +Thialysine	Adam_cdc13-1_SDLV2_REP4	7	11	1.93187193037	4179.00002724	100.28082872	254	2.28762202466	374569.999981	6583.22169502	43	2.78994819767	354186.717461	2418.73532235	1947	1591	136	136	160	166	143	1194	0
DLR00014932	11	14	YIL137C	27	SD/MSG -ARG -HIS -LEU -LYS +Canavanine +G418 +Hygromycin +Thialysine	Adam_cdc13-1_SDLV2_REP4	7	11	1.59266158558	2247.00022424	45.4038208159	254	1.91961457531	188680.999993	6156.36071371	43	2.26383448682	169233.621099	1146.34277668	2081	1606	136	136	147	155	136	1077	0
DLR00014932	11	15	YJL042W	27	SD/MSG -ARG -HIS -LEU -LYS +Canavanine +G418 +Hygromycin +Thialysine	Adam_cdc13-1_SDLV2_REP4	7	11	1.60845288822	3062.27861598	30.6450066478	254	2.02923947	267472.000002	5775.81287474	43	2.4205404753	253963.999762	1480.29976052	2211	1577	136	136	156	162	140	919	0
DLR00014932	11	16	YIL135C	27	SD/MSG -ARG -HIS -LEU -LYS +Canavanine +G418 +Hygromycin +Thialysine	Adam_cdc13-1_SDLV2_REP4	7	11	2.7458911919	9644.7750138	144.13179168	254	2.98536846345	979537.99971	8955.49681645	43	3.61290961491	976266.999608	11778.3367103	2352	1595	136	136	167	170	142	1053	0
DLR00014932	11	17	YJL038C	27	SD/MSG -ARG -HIS -LEU -LYS +Canavanine +G418 +Hygromycin +Thialysine	Adam_cdc13-1_SDLV2_REP4	7	11	1.85612528995	3253.90919971	60.5238397997	254	2.18934562122	287921.999825	5993.60286138	43	2.6397834518	278577.999963	3574.083762	2496	1597	136	136	150	157	137	1363	0
DLR00014932	11	18	YIL134W	27	SD/MSG -ARG -HIS -LEU -LYS +Canavanine +G418 +Hygromycin +Thialysine	Adam_cdc13-1_SDLV2_REP4	7	11	4.39801522758	12456	606.054569906	254	4.98137111824	1333538.1	68594.7684707	43	5.97386525395	1332184.5	69430.0979398	2566	1570	136	136	171	175	147	1120	179
DLR00014932	11	19	YJL037W	27	SD/MSG -ARG -HIS -LEU -LYS +Canavanine +G418 +Hygromycin +Thialysine	Adam_cdc13-1_SDLV2_REP4	7	11	1.63045698592	2269.0000091	74.7334729403	254	2.05144600471	212530.99973	6042.88723878	43	2.43082642384	195069.998859	2253.05511739	2778	1548	136	136	153	159	140	737	70
DLR00014932	11	20	YIL133C	27	SD/MSG -ARG -HIS -LEU -LYS +Canavanine +G418 +Hygromycin +Thialysine	Adam_cdc13-1_SDLV2_REP4	7	11	2.58137989608	8349.23889273	47.5524203779	254	2.90693780915	823797.999579	8398.59045881	43	3.52495171383	818264.999419	9742.60963875	2906	1594	136	136	162	167	143	1105	0
DLR00014932	11	21	YJL036W	27	SD/MSG -ARG -HIS -LEU -LYS +Canavanine +G418 +Hygromycin +Thialysine	Adam_cdc13-1_SDLV2_REP4	7	11	2.89430011373	11104.014383	124.418820923	254	3.16248457701	1154473.99813	11526.012216	43	3.87234760114	1095028.27776	10573.9012236	3050	1594	136	136	166	170	146	1103	0
DLR00014932	11	22	YIL132C	27	SD/MSG -ARG -HIS -LEU -LYS +Canavanine +G418 +Hygromycin +Thialysine	Adam_cdc13-1_SDLV2_REP4	7	11	1.81805417877	2115.90854044	61.2304838544	254	2.26721544197	201419.645779	6783.40413895	43	2.61777368023	194296.998455	2875.86773353	3179	1582	136	136	148	155	136	896	0
DLR00014932	11	23	YJL030W	27	SD/MSG -ARG -HIS -LEU -LYS +Canavanine +G418 +Hygromycin +Thialysine	Adam_cdc13-1_SDLV2_REP4	7	11	2.36236374784	6420.56201444	159.599788479	254	2.63709047855	686846.999405	11353.6628789	43	3.19461232217	675303.999172	10989.733601	3307	1608	136	136	154	158	134	989	0
DLR00014932	11	24	YOR202W	27	SD/MSG -ARG -HIS -LEU -LYS +Canavanine +G418 +Hygromycin +Thialysine	Adam_cdc13-1_SDLV2_REP4	7	11	1.86465287354	3417.09813201	153.46320478	254	2.06080746086	376599.999975	10137.2070947	43	2.4226825475	357959.999053	5968.11673416	3443	1592	136	136	144	149	129	1023	0
DLR00014932	12	1	YOR202W	27	SD/MSG -ARG -HIS -LEU -LYS +Canavanine +G418 +Hygromycin +Thialysine	Adam_cdc13-1_SDLV2_REP4	7	11	1.82493494429	6222.70038883	88.1007497848	254	2.0909819834	544908.999698	8619.28444526	43	2.51154628999	535225.998533	7769.78020731	327	1734	136	136	155	159	139	811	0
DLR00014932	12	2	YJL186W	27	SD/MSG -ARG -HIS -LEU -LYS +Canavanine +G418 +Hygromycin +Thialysine	Adam_cdc13-1_SDLV2_REP4	7	11	1.97304962437	5633.93796642	78.8744278191	254	2.25003875729	518161.999584	8372.01687611	43	2.75330442096	509237.999946	7734.48581875	454	1725	136	136	159	164	142	1151	10
DLR00014932	12	3	YJR087W	27	SD/MSG -ARG -HIS -LEU -LYS +Canavanine +G418 +Hygromycin +Thialysine	Adam_cdc13-1_SDLV2_REP4	7	11	0.94268051574	342	42.8458457117	254	10.8008437076	39435.3	3689.34905924	43	1.74427451067	14233.7648365	361.97147456	575	1714	136	136	137	147	134	128	0
DLR00014932	12	4	YJL185C	27	SD/MSG -ARG -HIS -LEU -LYS +Canavanine +G418 +Hygromycin +Thialysine	Adam_cdc13-1_SDLV2_REP4	7	11	2.20571133426	6386.51712316	82.451225765	254	2.53813868475	624809.999055	9518.13863745	43	3.08367985272	614891.998961	9147.56437181	717	1725	136	136	169	173	150	907	0
DLR00014932	12	5	YJR084W	27	SD/MSG -ARG -HIS -LEU -LYS +Canavanine +G418 +Hygromycin +Thialysine	Adam_cdc13-1_SDLV2_REP4	7	11	4.46246637758	357.3	60.7766966885	254	12	33446.7	3403.85404964	43	4.44217976322	3913.2	349.780933641	864	1709	136	136	113	127	120	47	0
DLR00014932	12	6	YJL183W	27	SD/MSG -ARG -HIS -LEU -LYS +Canavanine +G418 +Hygromycin +Thialysine	Adam_cdc13-1_SDLV2_REP4	7	11	2.22143738498	7722.10904145	90.3480777753	254	2.53971748959	722357.999057	9487.81437109	43	3.08664452305	714498.999091	9127.19521889	1004	1728	136	136	167	172	144	932	0
DLR00014932	12	7	YJR083C	27	SD/MSG -ARG -HIS -LEU -LYS +Canavanine +G418 +Hygromycin +Thialysine	Adam_cdc13-1_SDLV2_REP4	7	11	1.27039194283	1238.85765003	29.5518388175	254	1.78073116786	106835.999987	6813.26588105	43	1.94879993118	84589.9998142	378.77877721	1140	1735	136	136	146	155	138	655	0
DLR00014932	12	8	YJL182C	27	SD/MSG -ARG -HIS -LEU -LYS +Canavanine +G418 +Hygromycin +Thialysine	Adam_cdc13-1_SDLV2_REP4	7	11	1.63580674345	3728.15567051	50.0740070011	254	2.04479249386	330505.000111	6319.32649192	43	2.45937909342	313252.00006	1570.8606393	1271	1725	136	136	165	170	147	792	0
DLR00014932	12	9	YJR082C	27	SD/MSG -ARG -HIS -LEU -LYS +Canavanine +G418 +Hygromycin +Thialysine	Adam_cdc13-1_SDLV2_REP4	7	11	2.12973259812	1123.2	43.8779917521	254	2.43248527654	121585.999443	6225.06692623	43	2.8010354553	99876.9996842	3509.18099957	1406	1730	136	136	153	160	141	560	0
DLR00014932	12	10	YJL181W	27	SD/MSG -ARG -HIS -LEU -LYS +Canavanine +G418 +Hygromycin +Thialysine	Adam_cdc13-1_SDLV2_REP4	7	11	1.75074257605	2909.00011712	61.5314009426	254	2.10815558726	272483.999988	6155.94032747	43	2.53037534049	254695.999866	2042.49853214	1558	1736	136	136	161	167	144	704	0
DLR00014932	12	11	YJR080C	27	SD/MSG -ARG -HIS -LEU -LYS +Canavanine +G418 +Hygromycin +Thialysine	Adam_cdc13-1_SDLV2_REP4	7	11	1.5656400911	1890.76037732	38.9826306238	254	2.02267095617	171405.000064	5915.11490596	43	2.35052776877	152670.000051	438.024551948	1674	1738	136	136	155	162	141	649	7
DLR00014932	12	12	YJL178C	27	SD/MSG -ARG -HIS -LEU -LYS +Canavanine +G418 +Hygromycin +Thialysine	Adam_cdc13-1_SDLV2_REP4	7	11	1.55358175631	3529.89691759	54.2922304982	254	1.93433432375	289010.000059	6558.3611675	43	2.32379024626	278499.000051	2488.8632977	1838	1731	136	136	156	162	141	1143	0
DLR00014932	12	13	YJR079W	27	SD/MSG -ARG -HIS -LEU -LYS +Canavanine +G418 +Hygromycin +Thialysine	Adam_cdc13-1_SDLV2_REP4	7	11	1.80625530828	4049.14119453	51.8418260181	254	2.17547007346	339478.000055	5944.20468419	43	2.63803285756	324919.857469	1058.23509417	1956	1726	136	136	154	160	139	1231	0
DLR00014932	12	14	YJL176C	27	SD/MSG -ARG -HIS -LEU -LYS +Canavanine +G418 +Hygromycin +Thialysine	Adam_cdc13-1_SDLV2_REP4	7	11	1.82293499993	3352.51971597	94.0446493423	254	2.05219700663	309309.999979	6796.06995473	43	2.46511264576	298192.999556	4057.40492892	2080	1725	136	136	154	160	140	1181	11
DLR00014932	12	15	YJR078W	27	SD/MSG -ARG -HIS -LEU -LYS +Canavanine +G418 +Hygromycin +Thialysine	Adam_cdc13-1_SDLV2_REP4	7	11	2.34140339148	9229.90463899	67.158740549	254	2.67139156256	899760.999343	6817.16201291	43	3.24087247221	895630.998889	5994.93522975	2233	1729	136	136	165	169	141	1037	0
DLR00014932	12	16	YJL175W	27	SD/MSG -ARG -HIS -LEU -LYS +Canavanine +G418 +Hygromycin +Thialysine	Adam_cdc13-1_SDLV2_REP4	7	11	0	11	25.7873189095	254	12	28531.698432	2634.80430313	43	0.591643129966	2092.59650514	230.627159736	2356	1730	136	136	102	117	113	26	0
DLR00014932	12	17	YJR077C	27	SD/MSG -ARG -HIS -LEU -LYS +Canavanine +G418 +Hygromycin +Thialysine	Adam_cdc13-1_SDLV2_REP4	7	11	2.52674852972	8379.25524938	100.304545182	254	2.82506782975	837537.999807	7717.27246091	43	3.41658149827	833180.999505	9010.52325619	2505	1726	136	136	163	167	140	1145	0
DLR00014932	12	18	YJL172W	27	SD/MSG -ARG -HIS -LEU -LYS +Canavanine +G418 +Hygromycin +Thialysine	Adam_cdc13-1_SDLV2_REP4	7	11	2.34550036251	6013.65620497	55.1461966104	254	2.66437932887	573045.999702	7032.10107427	43	3.23891749846	565733.999251	6671.09306758	2634	1754	136	136	157	163	138	1194	6
DLR00014932	12	19	YJR075W	27	SD/MSG -ARG -HIS -LEU -LYS +Canavanine +G418 +Hygromycin +Thialysine	Adam_cdc13-1_SDLV2_REP4	7	11	1.5595596932	1723.25964565	47.012038453	254	1.91120702911	155204.999943	6035.74498343	43	2.20551576444	136175.999296	1569.14259341	2760	1738	136	136	143	151	133	817	0
DLR00014932	12	20	YJL171C	27	SD/MSG -ARG -HIS -LEU -LYS +Canavanine +G418 +Hygromycin +Thialysine	Adam_cdc13-1_SDLV2_REP4	7	11	2.26024997886	5084.9726143	154.30753043	254	2.34703316233	469303.999316	8683.00642872	43	2.88511452914	464222.999525	7852.30796179	2908	1739	136	136	150	157	137	1664	0
DLR00014932	12	21	YJR074W	27	SD/MSG -ARG -HIS -LEU -LYS +Canavanine +G418 +Hygromycin +Thialysine	Adam_cdc13-1_SDLV2_REP4	7	11	2.00634061977	4147.25905331	67.1505083229	254	2.23871475174	375549.999664	7473.59008906	43	2.73742599686	363825.99985	5113.58285017	3049	1731	136	136	148	154	135	1248	0
DLR00014932	12	22	YJL170C	27	SD/MSG -ARG -HIS -LEU -LYS +Canavanine +G418 +Hygromycin +Thialysine	Adam_cdc13-1_SDLV2_REP4	7	11	2.01846967728	4736.36031576	124.47013549	254	2.28926921913	481671.999697	9322.15592086	43	2.79315203899	470812.999895	7807.95201229	3180	1731	136	136	153	158	139	1303	0
DLR00014932	12	23	YJR073C	27	SD/MSG -ARG -HIS -LEU -LYS +Canavanine +G418 +Hygromycin +Thialysine	Adam_cdc13-1_SDLV2_REP4	7	11	1.81325053833	805.5	100.650824481	254	2.88691443639	86791.9983127	7576.64624439	43	2.6328015989	48435.3	1959.5298319	3308	1720	136	136	129	139	126	204	0
DLR00014932	12	24	YOR202W	27	SD/MSG -ARG -HIS -LEU -LYS +Canavanine +G418 +Hygromycin +Thialysine	Adam_cdc13-1_SDLV2_REP4	7	11	1.56099991514	3695.00002073	137.519118089	254	1.87267501619	364660.999991	9652.83116282	43	2.21836044014	342668.999264	3323.70155629	3465	1739	136	136	140	145	128	796	0
DLR00014932	13	1	YOR202W	27	SD/MSG -ARG -HIS -LEU -LYS +Canavanine +G418 +Hygromycin +Thialysine	Adam_cdc13-1_SDLV2_REP4	7	11	1.99207027688	6185.58986569	119.432991667	254	2.2214453608	559194.99954	10199.9130926	43	2.70072544257	550356.999915	10521.3476529	316	1859	136	136	155	159	139	1048	0
DLR00014932	13	2	YIL161W	27	SD/MSG -ARG -HIS -LEU -LYS +Canavanine +G418 +Hygromycin +Thialysine	Adam_cdc13-1_SDLV2_REP4	7	11	2.96640294323	9770.06869889	155.07844979	254	3.23862907664	1041058.99574	15063.749525	43	3.90349512087	1036850.99574	17518.284588	462	1863	136	136	172	174	145	879	5
DLR00014932	13	3	YJL065C	27	SD/MSG -ARG -HIS -LEU -LYS +Canavanine +G418 +Hygromycin +Thialysine	Adam_cdc13-1_SDLV2_REP4	7	11	2.28067232427	5485.79098727	105.228273482	254	2.54240694997	508123.999347	9478.9497912	43	3.08427934265	500938.999143	8951.90156535	604	1869	136	136	161	165	143	1317	0
DLR00014932	13	4	YIL160C	27	SD/MSG -ARG -HIS -LEU -LYS +Canavanine +G418 +Hygromycin +Thialysine	Adam_cdc13-1_SDLV2_REP4	7	11	2.78677056435	8606.36909962	125.637462847	254	3.12006297821	823512.069478	9005.48871361	43	3.71992663003	855134.997308	12270.5001601	730	1869	136	136	173	176	148	898	0
DLR00014932	13	5	YJL064W	27	SD/MSG -ARG -HIS -LEU -LYS +Canavanine +G418 +Hygromycin +Thialysine	Adam_cdc13-1_SDLV2_REP4	7	11	2.15437948722	5839.33775762	85.295373973	254	2.43842749603	538016.999313	8861.314767	43	2.97599404751	531132.999278	7689.32232532	873	1869	136	136	164	169	146	1377	0
DLR00014932	13	6	YIL159W	27	SD/MSG -ARG -HIS -LEU -LYS +Canavanine +G418 +Hygromycin +Thialysine	Adam_cdc13-1_SDLV2_REP4	7	11	2.79674523133	7634.16675803	104.288418519	254	3.07924284071	794235.997624	9874.1120056	43	3.77170691634	746501.557308	8679.84698749	1007	1865	136	136	176	178	148	868	0
DLR00014932	13	7	YJL062W	27	SD/MSG -ARG -HIS -LEU -LYS +Canavanine +G418 +Hygromycin +Thialysine	Adam_cdc13-1_SDLV2_REP4	7	11	1.35107122552	1267.70383697	36.2826204715	254	1.86489174429	110528.999982	6583.06122492	43	2.03464631818	88770.9999986	541.447455049	1142	1869	136	136	147	155	138	602	0
DLR00014932	13	8	YIL157C	27	SD/MSG -ARG -HIS -LEU -LYS +Canavanine +G418 +Hygromycin +Thialysine	Adam_cdc13-1_SDLV2_REP4	7	11	2.45525619829	9051.43852867	85.1543670941	254	2.81146837765	899385.999589	8850.43152296	43	3.39918537488	896154.999343	10744.6945828	1275	1870	136	136	173	176	147	1196	9
DLR00014932	13	9	YJL060W	27	SD/MSG -ARG -HIS -LEU -LYS +Canavanine +G418 +Hygromycin +Thialysine	Adam_cdc13-1_SDLV2_REP4	7	11	1.73649901176	3452.52076636	87.053527867	254	2.00117541807	301190.99998	6526.59445406	43	2.39752228627	290407.99967	3382.17713864	1402	1855	136	136	155	161	141	1288	0
DLR00014932	13	10	YIL156W	27	SD/MSG -ARG -HIS -LEU -LYS +Canavanine +G418 +Hygromycin +Thialysine	Adam_cdc13-1_SDLV2_REP4	7	11	1.67968988119	2421.00010789	59.3652679788	254	2.09125307068	236058.999981	5904.74332844	43	2.49246138778	217498.999895	1508.00308839	1538	1883	136	136	161	167	146	744	0
DLR00014932	13	11	YJL059W	27	SD/MSG -ARG -HIS -LEU -LYS +Canavanine +G418 +Hygromycin +Thialysine	Adam_cdc13-1_SDLV2_REP4	7	11	2.01667384787	6423.20347389	84.5847034541	254	2.2910884068	586898.999964	7043.51701968	43	2.80370274091	583295.999775	6731.1462163	1686	1860	136	136	160	165	142	1503	0
DLR00014932	13	12	YIL155C	27	SD/MSG -ARG -HIS -LEU -LYS +Canavanine +G418 +Hygromycin +Thialysine	Adam_cdc13-1_SDLV2_REP4	7	11	2.13584700746	6726.99996628	75.4548346489	254	2.49018266299	623638.999711	6323.37455821	43	3.03112033156	617965.999448	4933.53635231	1829	1860	136	136	163	167	141	1261	0
DLR00014932	13	13	YJL058C	27	SD/MSG -ARG -HIS -LEU -LYS +Canavanine +G418 +Hygromycin +Thialysine	Adam_cdc13-1_SDLV2_REP4	7	11	1.83118869996	4049.15032458	91.2734898238	254	2.09215601959	359271.999973	6604.60463209	43	2.52679612277	352201.999972	3754.26511492	1972	1874	136	136	154	160	139	1514	0
DLR00014932	13	14	YIL154C	27	SD/MSG -ARG -HIS -LEU -LYS +Canavanine +G418 +Hygromycin +Thialysine	Adam_cdc13-1_SDLV2_REP4	7	11	0.5	980.1	97.935533786	254	3.18440905122	57753	7144.46038771	43	0.74597074641	45542.847003	4117.59966979	2092	1887	136	136	110	125	114	49	10
DLR00014932	13	15	YJL057C	27	SD/MSG -ARG -HIS -LEU -LYS +Canavanine +G418 +Hygromycin +Thialysine	Adam_cdc13-1_SDLV2_REP4	7	11	1.96088583518	3852.30771812	92.5858598706	254	2.25361373157	378085.999989	6731.31250371	43	2.73805178806	365341.999852	4240.44250576	2231	1869	136	136	159	164	141	966	0
DLR00014932	13	16	YIL153W	27	SD/MSG -ARG -HIS -LEU -LYS +Canavanine +G418 +Hygromycin +Thialysine	Adam_cdc13-1_SDLV2_REP4	7	11	0	11	28.2559363018	254	12	29842.0704254	2733.59437138	43	4.55847086099	1885.5	162.482473806	2368	1884	136	136	107	123	113	16	0
DLR00014932	13	17	YJL055W	27	SD/MSG -ARG -HIS -LEU -LYS +Canavanine +G418 +Hygromycin +Thialysine	Adam_cdc13-1_SDLV2_REP4	7	11	1.98416382743	2046.72223811	94.7109843174	254	1.99880471711	181481.999966	6586.27144966	43	2.35656729569	166378.999908	2471.24192246	2497	1864	136	136	140	148	132	1033	0
DLR00014932	13	18	YIL152W	27	SD/MSG -ARG -HIS -LEU -LYS +Canavanine +G418 +Hygromycin +Thialysine	Adam_cdc13-1_SDLV2_REP4	7	11	1.75639341876	2365.4540886	81.8903303524	254	1.99552633826	203732.99998	6457.19642402	43	2.36486287716	188595.999917	2140.92674495	2624	1872	136	136	142	150	133	1087	0
DLR00014932	13	19	YJL053W	27	SD/MSG -ARG -HIS -LEU -LYS +Canavanine +G418 +Hygromycin +Thialysine	Adam_cdc13-1_SDLV2_REP4	7	11	2.52493370474	6691.68625405	93.3169585362	254	2.73359880011	656634.999973	6943.49020884	43	3.31547419231	647008.99957	6471.70287807	2775	1864	136	136	160	165	140	973	0
DLR00014932	13	20	YIL149C	27	SD/MSG -ARG -HIS -LEU -LYS +Canavanine +G418 +Hygromycin +Thialysine	Adam_cdc13-1_SDLV2_REP4	7	11	1.96587008595	4335.51633123	129.430977829	254	2.15322862745	401638.999964	7713.53963025	43	2.62523608604	392835.999911	5964.60586094	2911	1869	136	136	151	157	137	1492	0
DLR00014932	13	21	YJL051W	27	SD/MSG -ARG -HIS -LEU -LYS +Canavanine +G418 +Hygromycin +Thialysine	Adam_cdc13-1_SDLV2_REP4	7	11	2.27746621788	6450.05380235	180.711690382	254	2.49428363546	665063.999772	9912.22948784	43	3.04497969789	657836.999836	9466.90462937	3048	1866	136	136	160	164	143	1306	0
DLR00014932	13	22	YIL148W	27	SD/MSG -ARG -HIS -LEU -LYS +Canavanine +G418 +Hygromycin +Thialysine	Adam_cdc13-1_SDLV2_REP4	7	11	2.12110725018	5285.86610427	152.954064516	254	2.42279296041	567863.999326	9376.23609145	43	2.95274209813	553102.999268	7700.99939555	3184	1869	136	136	158	162	140	845	0
DLR00014932	13	23	YJL049W	27	SD/MSG -ARG -HIS -LEU -LYS +Canavanine +G418 +Hygromycin +Thialysine	Adam_cdc13-1_SDLV2_REP4	7	11	1.94915345734	6205.36660329	148.694576803	254	2.27711011137	634571.999975	10153.565986	43	2.76682122247	622348.999859	7921.56632533	3309	1859	136	136	149	154	133	1123	0
DLR00014932	13	24	YOR202W	27	SD/MSG -ARG -HIS -LEU -LYS +Canavanine +G418 +Hygromycin +Thialysine	Adam_cdc13-1_SDLV2_REP4	7	11	1.88430248918	5878.61886879	173.399746159	254	2.15859677741	624280.999865	11272.0557478	43	2.57775473061	610787.99884	9052.96763053	3452	1867	136	136	146	151	130	1083	0
DLR00014932	14	1	YOR202W	27	SD/MSG -ARG -HIS -LEU -LYS +Canavanine +G418 +Hygromycin +Thialysine	Adam_cdc13-1_SDLV2_REP4	7	11	1.55381090752	3219.99997959	53.7320380496	254	1.8935770014	275555.999894	7312.01240289	43	2.22809981865	255699.998592	3402.86660299	287	1994	136	136	151	156	137	622	0
DLR00014932	14	2	YJL201W	27	SD/MSG -ARG -HIS -LEU -LYS +Canavanine +G418 +Hygromycin +Thialysine	Adam_cdc13-1_SDLV2_REP4	7	11	2.06224040919	4935.25278091	93.1329756673	254	2.32099583998	477550.998716	8762.78253601	43	2.83780813002	465888.999357	7498.13131021	456	1988	136	136	160	163	140	943	0
DLR00014932	14	3	YJR099W	27	SD/MSG -ARG -HIS -LEU -LYS +Canavanine +G418 +Hygromycin +Thialysine	Adam_cdc13-1_SDLV2_REP4	7	11	1.66416544714	3494.99997795	62.4863878042	254	1.96372164097	295540.999996	7055.65250423	43	2.34408121465	280698.998818	3468.68751602	598	1989	136	136	154	159	139	1010	0
DLR00014932	14	4	YJL199C	27	SD/MSG -ARG -HIS -LEU -LYS +Canavanine +G418 +Hygromycin +Thialysine	Adam_cdc13-1_SDLV2_REP4	7	11	1.59894464755	2327.30690786	49.6353689825	254	1.90826781422	207877.99998	7084.34863104	43	2.29033709635	181027.070331	1808.05284974	709	2001	136	136	156	162	143	757	0
DLR00014932	14	5	YJR098C	27	SD/MSG -ARG -HIS -LEU -LYS +Canavanine +G418 +Hygromycin +Thialysine	Adam_cdc13-1_SDLV2_REP4	7	11	1.59625740566	1616.18947609	55.6937045872	254	1.90420421798	154710.999987	6911.85623376	43	2.19990154387	132520.999952	1004.68532973	884	2010	136	136	156	162	144	623	0
DLR00014932	14	6	YJL198W	27	SD/MSG -ARG -HIS -LEU -LYS +Canavanine +G418 +Hygromycin +Thialysine	Adam_cdc13-1_SDLV2_REP4	7	11	1.81565057371	4507.61650421	72.3238529715	254	2.0773228811	386599.999983	6662.05365608	43	2.52288920994	376910.999937	3732.00856293	995	2014	136	136	158	163	143	1461	0
DLR00014932	14	7	YJR097W	27	SD/MSG -ARG -HIS -LEU -LYS +Canavanine +G418 +Hygromycin +Thialysine	Adam_cdc13-1_SDLV2_REP4	7	11	1.28333043607	503.628866502	35.9919484643	254	2.36892357206	59064.9988995	5669.94357836	43	1.84920720119	32271.0001242	286.715678865	1136	1988	136	136	135	145	133	347	0
DLR00014932	14	8	YJL197W	27	SD/MSG -ARG -HIS -LEU -LYS +Canavanine +G418 +Hygromycin +Thialysine	Adam_cdc13-1_SDLV2_REP4	7	11	1.43497727957	1193.00024233	41.8725048131	254	1.87839877363	119163.999966	6219.7551142	43	2.08903097907	96323.9999876	668.477492599	1238	1995	136	136	154	160	142	589	0
DLR00014932	14	9	YJR096W	27	SD/MSG -ARG -HIS -LEU -LYS +Canavanine +G418 +Hygromycin +Thialysine	Adam_cdc13-1_SDLV2_REP4	7	11	1.93248032845	5794.68214077	87.2365699853	254	2.22658854416	525940.999979	6252.486098	43	2.71596282723	519460.999821	4276.13999367	1417	1997	136	136	161	167	143	1462	0
DLR00014932	14	10	YJL196C	27	SD/MSG -ARG -HIS -LEU -LYS +Canavanine +G418 +Hygromycin +Thialysine	Adam_cdc13-1_SDLV2_REP4	7	11	1.42583780037	2301.92264337	49.9152800693	254	1.86458900749	203689.000013	6035.2723847	43	2.20289760899	185263.999531	669.034461327	1541	1963	136	136	156	163	142	772	0
DLR00014932	14	11	YJR095W	27	SD/MSG -ARG -HIS -LEU -LYS +Canavanine +G418 +Hygromycin +Thialysine	Adam_cdc13-1_SDLV2_REP4	7	11	1.88383917638	5091.00012431	80.5164850029	254	2.16921985878	442400.000009	6327.02840033	43	2.63700293599	438057.999871	3580.7051597	1684	1999	136	136	156	162	140	1687	0
DLR00014932	14	12	YJL193W	27	SD/MSG -ARG -HIS -LEU -LYS +Canavanine +G418 +Hygromycin +Thialysine	Adam_cdc13-1_SDLV2_REP4	7	11	1.8722461089	3987.20148651	75.0240756742	254	2.17339432435	373875.999962	6658.03785586	43	2.68892175719	343857.264409	3330.12693831	1817	2005	136	136	157	162	141	1332	0
DLR00014932	14	13	YJR094W-A	27	SD/MSG -ARG -HIS -LEU -LYS +Canavanine +G418 +Hygromycin +Thialysine	Adam_cdc13-1_SDLV2_REP4	7	11	2.42566752844	7275.99095526	46.0775595711	254	2.84291779039	788064.999482	7943.9283721	43	3.43401292468	782017.999242	9641.32076074	1959	1998	136	136	171	174	147	1027	0
DLR00014932	14	14	YJL192C	27	SD/MSG -ARG -HIS -LEU -LYS +Canavanine +G418 +Hygromycin +Thialysine	Adam_cdc13-1_SDLV2_REP4	7	11	1.88702253139	5028.8343689	66.7452886286	254	2.20571295283	475431.999973	6766.28414421	43	2.68467099463	470072.999885	5279.03697152	2094	2005	136	136	156	162	140	1522	0
DLR00014932	14	15	YJR094C	27	SD/MSG -ARG -HIS -LEU -LYS +Canavanine +G418 +Hygromycin +Thialysine	Adam_cdc13-1_SDLV2_REP4	7	11	2.17120132155	5128.01512948	111.304560515	254	2.42886482795	530538.999593	7409.77413263	43	2.95799077504	522271.999578	6375.90639798	2236	1996	136	136	161	166	142	1294	0
DLR00014932	14	16	YJL191W	27	SD/MSG -ARG -HIS -LEU -LYS +Canavanine +G418 +Hygromycin +Thialysine	Adam_cdc13-1_SDLV2_REP4	7	11	1.81661833797	3021.68770517	90.5937594765	254	2.04779627828	287708.999967	6857.7814803	43	2.46475016457	273965.999956	3302.9599708	2363	1997	136	136	151	157	137	1122	0
DLR00014932	14	17	YJR092W	27	SD/MSG -ARG -HIS -LEU -LYS +Canavanine +G418 +Hygromycin +Thialysine	Adam_cdc13-1_SDLV2_REP4	7	11	1.87721017394	3543.42487016	78.2353015456	254	2.14556534898	341073.999957	6978.32450621	43	2.60276828452	329730.99983	4106.24635662	2492	2001	136	136	154	160	139	1315	0
DLR00014932	14	18	YJL190C	27	SD/MSG -ARG -HIS -LEU -LYS +Canavanine +G418 +Hygromycin +Thialysine	Adam_cdc13-1_SDLV2_REP4	7	11	2.23517663269	7323.24630984	122.861162214	254	2.49670595108	702082.998758	8755.76303877	43	3.05305096217	699974.998944	8844.75972141	2619	1994	136	136	158	163	140	1577	0
DLR00014932	14	19	YJR091C	27	SD/MSG -ARG -HIS -LEU -LYS +Canavanine +G418 +Hygromycin +Thialysine	Adam_cdc13-1_SDLV2_REP4	7	11	2.47568388684	8266.11488452	104.536017406	254	2.96382091421	909988.998944	14175.8751045	43	3.5704388823	903143.99895	16277.3776136	2757	2011	136	136	170	173	148	966	0
DLR00014932	14	20	YJL188C	27	SD/MSG -ARG -HIS -LEU -LYS +Canavanine +G418 +Hygromycin +Thialysine	Adam_cdc13-1_SDLV2_REP4	7	11	5.77045801612	868.5	74.2791638873	254	2.99029786338	66675.9958436	6546.94438798	43	2.03091362924	41505.0001138	1300.45140278	2874	1985	136	136	120	132	123	420	0
DLR00014932	14	21	YJR090C	27	SD/MSG -ARG -HIS -LEU -LYS +Canavanine +G418 +Hygromycin +Thialysine	Adam_cdc13-1_SDLV2_REP4	7	11	1.08436623993	591.8	49.0278205535	254	8.95858676177	49861.8	5480.94920681	43	1.7373660631	28796.0000677	951.405017117	2942	1995	136	136	116	128	120	301	1
DLR00014932	14	22	YJL187C	27	SD/MSG -ARG -HIS -LEU -LYS +Canavanine +G418 +Hygromycin +Thialysine	Adam_cdc13-1_SDLV2_REP4	7	11	1.21896663151	1358.1	174.320771616	254	2.11510830255	82451.9997327	8469.55353848	43	1.92688079668	57502.0000062	1720.99630393	3181	2013	136	136	115	126	118	456	0
DLR00014932	14	23	YJR088C	27	SD/MSG -ARG -HIS -LEU -LYS +Canavanine +G418 +Hygromycin +Thialysine	Adam_cdc13-1_SDLV2_REP4	7	11	1.77577630112	5334.58407898	119.519559075	254	2.12115259496	566262.999995	13136.673551	43	2.50150061337	553854.999383	11755.5424567	3316	2006	136	136	152	157	136	1339	0
DLR00014932	14	24	YOR202W	27	SD/MSG -ARG -HIS -LEU -LYS +Canavanine +G418 +Hygromycin +Thialysine	Adam_cdc13-1_SDLV2_REP4	7	11	1.87582772155	6157.2717667	184.516952142	254	2.1368477058	634550.999912	11511.8979274	43	2.55390983843	623439.998849	8725.04282628	3448	2000	136	136	145	150	129	1218	0
DLR00014932	15	1	YOR202W	27	SD/MSG -ARG -HIS -LEU -LYS +Canavanine +G418 +Hygromycin +Thialysine	Adam_cdc13-1_SDLV2_REP4	7	11	1.74187501078	5955.99999248	129.543601634	254	2.01047539153	472708.999839	7645.17074732	43	2.41513327433	459763.998538	4862.65307975	313	2128	136	136	149	153	135	677	0
DLR00014932	15	2	YIR002C	27	SD/MSG -ARG -HIS -LEU -LYS +Canavanine +G418 +Hygromycin +Thialysine	Adam_cdc13-1_SDLV2_REP4	7	11	2.9782230311	13917.5852345	226.508011834	254	3.35724381277	1487286.99574	23483.5642346	43	4.03365046523	1486972.99603	27921.1678511	463	2151	136	136	173	175	147	460	125
DLR00014932	15	3	YJL088W	27	SD/MSG -ARG -HIS -LEU -LYS +Canavanine +G418 +Hygromycin +Thialysine	Adam_cdc13-1_SDLV2_REP4	7	11	0.668888647996	1393.87770074	138.512213332	254	2.49688330898	106757.997969	12338.2305082	43	1.08933435888	87568.8922203	8364.20194711	594	2084	136	136	144	151	137	143	0
DLR00014932	15	4	YIR001C	27	SD/MSG -ARG -HIS -LEU -LYS +Canavanine +G418 +Hygromycin +Thialysine	Adam_cdc13-1_SDLV2_REP4	7	11	1.29866215584	763.619606817	35.196084354	254	1.9733514588	80107.9999083	6342.99932827	43	1.98319453692	54614.0000206	232.578864749	725	2157	136	136	149	156	140	340	0
DLR00014932	15	5	YJL084C	27	SD/MSG -ARG -HIS -LEU -LYS +Canavanine +G418 +Hygromycin +Thialysine	Adam_cdc13-1_SDLV2_REP4	7	11	1.79939550696	4189.78630475	35.6528552876	254	2.14526787342	379849.999978	6326.72626054	43	2.60198019411	365284.99993	3624.99569856	873	2141	136	136	162	167	146	904	0
DLR00014932	15	6	YIL173W	27	SD/MSG -ARG -HIS -LEU -LYS +Canavanine +G418 +Hygromycin +Thialysine	Adam_cdc13-1_SDLV2_REP4	7	11	1.44676171686	1425.00012272	45.416080642	254	1.8384664692	138555.999977	6229.62258894	43	2.09324128814	117301.999611	912.339802504	976	2129	136	136	155	161	144	604	0
DLR00014932	15	7	YJL083W	27	SD/MSG -ARG -HIS -LEU -LYS +Canavanine +G418 +Hygromycin +Thialysine	Adam_cdc13-1_SDLV2_REP4	7	11	1.7024186915	4423.00013813	77.3222427994	254	1.97553611073	374322.000001	6413.60708884	43	2.38860549781	365334.999341	2189.49314698	1124	2142	136	136	156	162	143	1442	0
DLR00014932	15	8	YIL170W	27	SD/MSG -ARG -HIS -LEU -LYS +Canavanine +G418 +Hygromycin +Thialysine	Adam_cdc13-1_SDLV2_REP4	7	11	1.70564618683	1869.82362219	69.9647977288	254	1.86914371225	173938.99999	6428.11765742	43	2.19405174084	154980.999872	1619.86716846	1285	2156	136	136	150	157	140	810	0
DLR00014932	15	9	YJL078C	27	SD/MSG -ARG -HIS -LEU -LYS +Canavanine +G418 +Hygromycin +Thialysine	Adam_cdc13-1_SDLV2_REP4	7	11	1.664793837	3481.73892614	35.7614659556	254	2.0393675145	317098.000006	5624.58190836	43	2.45901114748	302433.999973	1734.84282374	1414	2151	136	136	160	165	144	1014	0
DLR00014932	15	10	YIL168W	27	SD/MSG -ARG -HIS -LEU -LYS +Canavanine +G418 +Hygromycin +Thialysine	Adam_cdc13-1_SDLV2_REP4	7	11	1.69407944125	3450.18570266	45.1341878016	254	2.03117634259	313788.000027	6097.02967257	43	2.44950740525	299334.999964	1593.97009375	1552	2143	136	136	156	163	141	1032	0
DLR00014932	15	11	YJL077C	27	SD/MSG -ARG -HIS -LEU -LYS +Canavanine +G418 +Hygromycin +Thialysine	Adam_cdc13-1_SDLV2_REP4	7	11	1.90047631873	5201.51829708	80.0330155336	254	2.1896586472	479788.99996	6725.84147096	43	2.66781698281	472672.999844	5027.75381853	1684	2144	136	136	156	162	140	1515	0
DLR00014932	15	12	YIL167W	27	SD/MSG -ARG -HIS -LEU -LYS +Canavanine +G418 +Hygromycin +Thialysine	Adam_cdc13-1_SDLV2_REP4	7	11	2.01072258391	5379.24978831	105.401634133	254	2.29692748858	515081.999961	7223.85410475	43	2.80986660359	508262.999771	6175.73433125	1812	2145	136	136	157	163	141	1413	0
DLR00014932	15	13	YJL073W	27	SD/MSG -ARG -HIS -LEU -LYS +Canavanine +G418 +Hygromycin +Thialysine	Adam_cdc13-1_SDLV2_REP4	7	11	1.79852237038	3812.67946174	87.2170106674	254	2.05637825934	340790.99998	6570.52827549	43	2.48248838844	331883.999929	3405.8499878	1956	2139	136	136	149	156	137	1506	0
DLR00014932	15	14	YIL166C	27	SD/MSG -ARG -HIS -LEU -LYS +Canavanine +G418 +Hygromycin +Thialysine	Adam_cdc13-1_SDLV2_REP4	7	11	2.01969307483	5453.81537994	71.5603208227	254	2.36221247797	536666.999511	7016.1212387	43	2.88233549934	527429.999994	5906.12685963	2088	2146	136	136	157	163	140	1238	0
DLR00014932	15	15	YJL071W	27	SD/MSG -ARG -HIS -LEU -LYS +Canavanine +G418 +Hygromycin +Thialysine	Adam_cdc13-1_SDLV2_REP4	7	11	0.5	719.1	95.7227635318	254	9.37470976921	38485.8	3676.59307019	43	4.26592393161	18881.1	3671.82479207	2208	2110	136	136	107	120	115	21	0
DLR00014932	15	16	YIL165C	27	SD/MSG -ARG -HIS -LEU -LYS +Canavanine +G418 +Hygromycin +Thialysine	Adam_cdc13-1_SDLV2_REP4	7	11	1.84356667817	4544.89638547	78.1564797759	254	2.10867402407	416507.999978	7029.56741723	43	2.5624013627	408771.999927	4667.85405734	2372	2154	136	136	151	157	138	1544	0
DLR00014932	15	17	YJL070C	27	SD/MSG -ARG -HIS -LEU -LYS +Canavanine +G418 +Hygromycin +Thialysine	Adam_cdc13-1_SDLV2_REP4	7	11	2.03712961987	5041.55166848	94.4958557803	254	2.32793164109	498962.999973	7281.64184634	43	2.84498193744	489726.999812	5772.02759416	2506	2146	136	136	157	162	140	1307	0
DLR00014932	15	18	YIL164C	27	SD/MSG -ARG -HIS -LEU -LYS +Canavanine +G418 +Hygromycin +Thialysine	Adam_cdc13-1_SDLV2_REP4	7	11	1.6981346709	1926.65172293	60.5097266857	254	1.98162807637	176964.999957	6554.55680576	43	2.31348219316	161205.999949	1863.24624364	2631	2129	136	136	142	150	135	1114	0
DLR00014932	15	19	YJL068C	27	SD/MSG -ARG -HIS -LEU -LYS +Canavanine +G418 +Hygromycin +Thialysine	Adam_cdc13-1_SDLV2_REP4	7	11	1.89441632295	4149.87586251	115.54579598	254	2.21603073097	401112.999955	7326.50687955	43	2.68676137129	389472.99975	4252.98781217	2762	2146	136	136	154	160	139	1171	0
DLR00014932	15	20	YIL163C	27	SD/MSG -ARG -HIS -LEU -LYS +Canavanine +G418 +Hygromycin +Thialysine	Adam_cdc13-1_SDLV2_REP4	7	11	2.16051999409	5890.65809773	109.554869413	254	2.43334205652	590718.999647	7752.8233399	43	2.97258317976	579996.999604	6578.28260667	2916	2137	136	136	157	162	139	974	0
DLR00014932	15	21	YJL067W	27	SD/MSG -ARG -HIS -LEU -LYS +Canavanine +G418 +Hygromycin +Thialysine	Adam_cdc13-1_SDLV2_REP4	7	11	1.99727943851	4447.15487098	124.39253391	254	2.2417548829	431253.999931	8342.10475147	43	2.73130859913	420030.99976	5657.01500429	3057	2134	136	136	152	158	138	1217	0
DLR00014932	15	22	YIL162W	27	SD/MSG -ARG -HIS -LEU -LYS +Canavanine +G418 +Hygromycin +Thialysine	Adam_cdc13-1_SDLV2_REP4	7	11	1.86861821059	3626.35639959	177.979512541	254	2.03387175706	338488.999973	9059.67795888	43	2.44366918911	327484.999789	4812.97656243	3177	2140	136	136	143	150	133	1453	5
DLR00014932	15	23	YJL066C	27	SD/MSG -ARG -HIS -LEU -LYS +Canavanine +G418 +Hygromycin +Thialysine	Adam_cdc13-1_SDLV2_REP4	7	11	1.90732700115	5418.50651675	129.853953094	254	2.24835278757	548338.999951	9721.01979881	43	2.72720308953	534884.99984	7038.32335557	3322	2148	136	136	148	153	134	1272	0
DLR00014932	15	24	YOR202W	27	SD/MSG -ARG -HIS -LEU -LYS +Canavanine +G418 +Hygromycin +Thialysine	Adam_cdc13-1_SDLV2_REP4	7	11	1.96790681957	6384.35724455	183.369675665	254	2.2267873672	644061.999975	10547.5010836	43	2.68119152118	629246.999967	8484.22554335	3452	2136	136	136	146	150	129	756	0
DLR00014932	16	1	YOR202W	27	SD/MSG -ARG -HIS -LEU -LYS +Canavanine +G418 +Hygromycin +Thialysine	Adam_cdc13-1_SDLV2_REP4	7	11	1.21693264178	6627.5	203.568063849	254	1.45954208773	395875.000143	12608.0168566	43	1.75994110085	387542.000126	9260.42491868	313	2297	136	136	152	156	139	819	30
DLR00014932	16	2	YOR202W	27	SD/MSG -ARG -HIS -LEU -LYS +Canavanine +G418 +Hygromycin +Thialysine	Adam_cdc13-1_SDLV2_REP4	7	11	2.2813531586	4069.95083865	99.6281305787	254	2.7595630856	286055.995114	8273.44894835	43	3.42053782079	251581.022627	5030.07077022	443	2312	136	136	153	157	141	769	29
DLR00014932	16	3	YOR202W	27	SD/MSG -ARG -HIS -LEU -LYS +Canavanine +G418 +Hygromycin +Thialysine	Adam_cdc13-1_SDLV2_REP4	7	11	1.39646842235	2409.15671426	58.9023741196	254	1.80509103474	154801.000009	6991.18122947	43	2.07808752173	133311.999988	916.133664884	594	2253	136	136	158	163	145	178	0
DLR00014932	16	4	YOR202W	27	SD/MSG -ARG -HIS -LEU -LYS +Canavanine +G418 +Hygromycin +Thialysine	Adam_cdc13-1_SDLV2_REP4	7	11	1.3806976389	6313.00052218	117.610235505	254	1.6536954051	443617.000324	10361.4682687	43	1.98404117441	433190.000359	7703.82763333	717	2270	136	136	169	173	153	1256	23
DLR00014932	16	5	YOR202W	27	SD/MSG -ARG -HIS -LEU -LYS +Canavanine +G418 +Hygromycin +Thialysine	Adam_cdc13-1_SDLV2_REP4	7	11	1.59496181432	2340.84341473	40.3573562065	254	2.02131883176	201425.997444	7258.7550497	43	2.31956879495	182171.996448	3692.35625443	850	2224	136	136	158	164	145	499	33
DLR00014932	16	6	YOR202W	27	SD/MSG -ARG -HIS -LEU -LYS +Canavanine +G418 +Hygromycin +Thialysine	Adam_cdc13-1_SDLV2_REP4	7	11	1.68963810236	6598.9	152.076507674	254	2.03680981732	408147.000108	9083.02237789	43	2.46218450433	397451.000026	5771.36094691	978	2271	136	136	166	171	152	955	23
DLR00014932	16	7	YOR202W	27	SD/MSG -ARG -HIS -LEU -LYS +Canavanine +G418 +Hygromycin +Thialysine	Adam_cdc13-1_SDLV2_REP4	7	11	1.63718236256	5352.24482304	71.974110392	254	1.97557911636	331363.000039	6833.92489306	43	2.38372017352	317410.000006	2056.33441814	1138	2271	136	136	161	167	150	1020	24
DLR00014932	16	8	YOR202W	27	SD/MSG -ARG -HIS -LEU -LYS +Canavanine +G418 +Hygromycin +Thialysine	Adam_cdc13-1_SDLV2_REP4	7	11	1.66827914645	3591.51653217	53.9532020488	254	2.04628305851	248842.999994	6330.94515235	43	2.44640897657	229550.999989	1377.91228692	1244	2255	136	136	165	169	147	293	0
DLR00014932	16	9	YOR202W	27	SD/MSG -ARG -HIS -LEU -LYS +Canavanine +G418 +Hygromycin +Thialysine	Adam_cdc13-1_SDLV2_REP4	7	11	1.61217622282	4761.5794688	81.5586983415	254	1.96437087499	300058.000061	6517.05917637	43	2.36433315493	291344.000023	2456.0430445	1408	2307	136	136	160	166	148	1011	27
DLR00014932	16	10	YOR202W	27	SD/MSG -ARG -HIS -LEU -LYS +Canavanine +G418 +Hygromycin +Thialysine	Adam_cdc13-1_SDLV2_REP4	7	11	1.56892626114	2855.39122698	36.293835624	254	1.95660105939	206371.999985	6292.71739492	43	2.30166375081	187913.999728	1304.4607658	1526	2256	136	136	157	164	144	609	0
DLR00014932	16	11	YOR202W	27	SD/MSG -ARG -HIS -LEU -LYS +Canavanine +G418 +Hygromycin +Thialysine	Adam_cdc13-1_SDLV2_REP4	7	11	1.76893511045	5465.17999928	96.2865781403	254	2.0909694232	347286.000151	6941.5927414	43	2.530525334	337382.000146	2200.77454672	1681	2301	136	136	157	163	144	1025	21
DLR00014932	16	12	YOR202W	27	SD/MSG -ARG -HIS -LEU -LYS +Canavanine +G418 +Hygromycin +Thialysine	Adam_cdc13-1_SDLV2_REP4	7	11	1.58706395383	2494.06769087	74.1220788044	254	1.91745850995	172089.000018	6552.59844222	43	2.22915700161	153831.999998	1129.52278667	1797	2253	136	136	150	158	141	629	18
DLR00014932	16	13	YOR202W	27	SD/MSG -ARG -HIS -LEU -LYS +Canavanine +G418 +Hygromycin +Thialysine	Adam_cdc13-1_SDLV2_REP4	7	11	1.78404183124	6270.69832854	110.290299492	254	2.1216076624	414970.000142	7079.16031275	43	2.56777157732	406734.000087	2635.58987129	1960	2274	136	136	158	164	145	1386	36
DLR00014932	16	14	YOR202W	27	SD/MSG -ARG -HIS -LEU -LYS +Canavanine +G418 +Hygromycin +Thialysine	Adam_cdc13-1_SDLV2_REP4	7	11	1.93857150816	6469.91451073	52.1846480633	254	2.33225382964	448046.000139	6383.00106382	43	2.81668169449	434574.000092	3136.29615183	2091	2301	136	136	161	167	145	1087	36
DLR00014932	16	15	YOR202W	27	SD/MSG -ARG -HIS -LEU -LYS +Canavanine +G418 +Hygromycin +Thialysine	Adam_cdc13-1_SDLV2_REP4	7	11	2.07044174591	7863.24900256	59.2175482461	254	2.44923868511	556990.000041	6953.76770164	43	2.95453900694	550567.999929	4884.77260894	2223	2294	136	136	163	168	145	1040	37
DLR00014932	16	16	YOR202W	27	SD/MSG -ARG -HIS -LEU -LYS +Canavanine +G418 +Hygromycin +Thialysine	Adam_cdc13-1_SDLV2_REP4	7	11	1.77886969089	4904.28199404	54.2691447323	254	2.15129760196	314110.999966	6634.27090245	43	2.65140924984	287920.865572	2036.84972955	2354	2309	136	136	150	157	142	956	35
DLR00014932	16	17	YOR202W	27	SD/MSG -ARG -HIS -LEU -LYS +Canavanine +G418 +Hygromycin +Thialysine	Adam_cdc13-1_SDLV2_REP4	7	11	2.00535574486	6037.99935344	109.923773735	254	2.33181558993	413994.99866	7835.08432357	43	2.84725032964	406785.997549	5498.93865012	2488	2304	136	136	154	160	143	998	39
DLR00014932	16	18	YOR202W	27	SD/MSG -ARG -HIS -LEU -LYS +Canavanine +G418 +Hygromycin +Thialysine	Adam_cdc13-1_SDLV2_REP4	7	11	1.66223380049	5039.1	181.811319582	254	1.93814531676	380750.999823	12409.7695363	43	2.31375234381	366926.999809	11070.429396	2607	2255	136	136	158	163	143	280	26
DLR00014932	16	19	YOR202W	27	SD/MSG -ARG -HIS -LEU -LYS +Canavanine +G418 +Hygromycin +Thialysine	Adam_cdc13-1_SDLV2_REP4	7	11	1.48909482618	5764.99993117	133.735662782	254	1.76787180971	382125.998109	11310.4565551	43	2.10153627512	370300.997656	9555.88011967	2777	2272	136	136	156	162	144	1263	25
DLR00014932	16	20	YOR202W	27	SD/MSG -ARG -HIS -LEU -LYS +Canavanine +G418 +Hygromycin +Thialysine	Adam_cdc13-1_SDLV2_REP4	7	11	1.59475145466	5860.49104494	104.032271177	254	1.89845390272	379551.000408	9308.30021058	43	2.26296883274	368800.000528	6008.61774643	2900	2272	136	136	154	160	144	1191	28
DLR00014932	16	21	YOR202W	27	SD/MSG -ARG -HIS -LEU -LYS +Canavanine +G418 +Hygromycin +Thialysine	Adam_cdc13-1_SDLV2_REP4	7	11	2.10632585199	6904.00013148	165.251524308	254	2.45115631561	509738.999394	10226.2990395	43	3.02072479996	492774.661306	8099.37472064	3046	2272	136	136	158	163	145	1327	37
DLR00014932	16	22	YOR202W	27	SD/MSG -ARG -HIS -LEU -LYS +Canavanine +G418 +Hygromycin +Thialysine	Adam_cdc13-1_SDLV2_REP4	7	11	1.59054885275	7053.99884262	179.081670089	254	1.87084724503	499570.996881	13892.3695791	43	2.22438654702	489830.995825	13090.9420264	3175	2295	136	136	154	159	141	1221	38
DLR00014932	16	23	YOR202W	27	SD/MSG -ARG -HIS -LEU -LYS +Canavanine +G418 +Hygromycin +Thialysine	Adam_cdc13-1_SDLV2_REP4	7	11	2.03870502453	8413.07236728	101.25333493	254	2.40056963982	595494.999957	8258.487933	43	2.91683345163	586365.99978	5309.89547714	3318	2291	136	136	152	156	137	1070	39
DLR00014932	16	24	YOR202W	27	SD/MSG -ARG -HIS -LEU -LYS +Canavanine +G418 +Hygromycin +Thialysine	Adam_cdc13-1_SDLV2_REP4	7	11	1.79510541146	7371.00024955	126.032232448	254	2.07647595293	510145.000077	9446.08591731	43	2.50100764078	504270.000009	3643.32377192	3450	2296	136	136	144	148	132	1039	34
DLR00014933	1	1	YOR202W	20	SD/MSG -ARG -HIS -LEU -LYS +Canavanine +G418 +Hygromycin +Thialysine	Adam_cdc13-1_SDLV2_REP4	7	11	2.29051682685	7899.77800768	186.594565935	254	2.53984257869	588309.998749	9676.93416388	43	3.08101513941	576995.998407	8491.11873447	328	230	136	136	155	159	140	80	31
DLR00014933	1	2	YOR202W	20	SD/MSG -ARG -HIS -LEU -LYS +Canavanine +G418 +Hygromycin +Thialysine	Adam_cdc13-1_SDLV2_REP4	7	11	2.79249937192	10121.1588708	121.131246105	254	2.82894677135	789862.999573	9628.63293308	43	3.4252869027	782462.999332	10373.0906546	454	221	136	136	159	164	145	186	0
DLR00014933	1	3	YOR202W	20	SD/MSG -ARG -HIS -LEU -LYS +Canavanine +G418 +Hygromycin +Thialysine	Adam_cdc13-1_SDLV2_REP4	7	11	2.57337177041	8403.88943706	52.8400753414	254	2.68455224556	637162.999541	7890.85132322	43	3.25644601218	625553.999099	7146.75751828	595	219	136	136	163	167	148	324	0
DLR00014933	1	4	YOR202W	20	SD/MSG -ARG -HIS -LEU -LYS +Canavanine +G418 +Hygromycin +Thialysine	Adam_cdc13-1_SDLV2_REP4	7	11	2.57326473125	7915.67613572	59.6936740892	254	2.71141974524	604142.999583	7210.23930263	43	3.28333158852	592891.999192	7048.84855771	725	219	136	136	165	170	150	358	0
DLR00014933	1	5	YOR202W	20	SD/MSG -ARG -HIS -LEU -LYS +Canavanine +G418 +Hygromycin +Thialysine	Adam_cdc13-1_SDLV2_REP4	7	11	1.98189306937	5926.76133114	51.8767533348	254	2.17762184507	362391.995436	6187.48920153	43	2.56486064016	373133.999641	5292.16384057	867	220	136	136	152	159	144	287	0
DLR00014933	1	6	YOR202W	20	SD/MSG -ARG -HIS -LEU -LYS +Canavanine +G418 +Hygromycin +Thialysine	Adam_cdc13-1_SDLV2_REP4	7	11	2.48341823867	7871.70991814	51.2284587861	254	2.61591982163	584742.999235	7092.85042404	43	3.17839779128	574276.998887	6738.49238574	999	219	136	136	164	169	149	350	0
DLR00014933	1	7	YOR202W	20	SD/MSG -ARG -HIS -LEU -LYS +Canavanine +G418 +Hygromycin +Thialysine	Adam_cdc13-1_SDLV2_REP4	7	11	2.45592456922	8716.38013773	43.9957718867	254	2.6278674329	660073.999094	7131.08796149	43	3.24329178316	615727.601068	4690.14735906	1140	221	136	136	165	170	149	466	0
DLR00014933	1	8	YOR202W	20	SD/MSG -ARG -HIS -LEU -LYS +Canavanine +G418 +Hygromycin +Thialysine	Adam_cdc13-1_SDLV2_REP4	7	11	2.42564815333	7275.74633093	51.1176197132	254	2.6180516048	575908.999167	7102.05980878	43	3.18555618749	567447.998861	7313.0441349	1268	218	136	136	165	171	150	605	0
DLR00014933	1	9	YOR202W	20	SD/MSG -ARG -HIS -LEU -LYS +Canavanine +G418 +Hygromycin +Thialysine	Adam_cdc13-1_SDLV2_REP4	7	11	2.69941415974	9814.17995443	71.9770428181	254	2.83352608902	800331.999572	8970.94952433	43	3.43947139796	795945.999372	9973.80720285	1413	225	136	136	166	172	150	768	0
DLR00014933	1	10	YOR202W	20	SD/MSG -ARG -HIS -LEU -LYS +Canavanine +G418 +Hygromycin +Thialysine	Adam_cdc13-1_SDLV2_REP4	7	11	2.81865700573	9236.74331698	77.3383705404	254	2.91921840557	757262.999488	8599.92621118	43	3.54294837591	751645.999312	9076.72864895	1541	219	136	136	164	170	147	674	0
DLR00014933	1	11	YOR202W	20	SD/MSG -ARG -HIS -LEU -LYS +Canavanine +G418 +Hygromycin +Thialysine	Adam_cdc13-1_SDLV2_REP4	7	11	2.7215490809	9864.34625886	73.3361846207	254	2.84030911431	802195.999774	8743.60347468	43	3.45091412608	797333.999554	9268.18476067	1688	225	136	136	161	167	145	774	0
DLR00014933	1	12	YOR202W	20	SD/MSG -ARG -HIS -LEU -LYS +Canavanine +G418 +Hygromycin +Thialysine	Adam_cdc13-1_SDLV2_REP4	7	11	2.59425514768	8329.50573047	68.136488404	254	2.76437308005	691413.999424	8603.55552549	43	3.35781150458	683940.999164	9045.17315798	1816	220	136	136	162	168	146	822	0
DLR00014933	1	13	YOR202W	20	SD/MSG -ARG -HIS -LEU -LYS +Canavanine +G418 +Hygromycin +Thialysine	Adam_cdc13-1_SDLV2_REP4	7	11	2.37899135876	8744.05394305	85.5225225861	254	2.54459032419	715070.997825	11036.948228	43	3.11627026495	710745.998385	11984.3128592	1961	226	136	136	160	166	145	1038	0
DLR00014933	1	14	YOR202W	20	SD/MSG -ARG -HIS -LEU -LYS +Canavanine +G418 +Hygromycin +Thialysine	Adam_cdc13-1_SDLV2_REP4	7	11	2.69290108765	8120.08340162	96.9822040559	254	2.83391409622	694749.999194	9313.96901588	43	3.43664920653	686156.999059	9787.76013573	2090	220	136	136	162	168	146	819	0
DLR00014933	1	15	YOR202W	20	SD/MSG -ARG -HIS -LEU -LYS +Canavanine +G418 +Hygromycin +Thialysine	Adam_cdc13-1_SDLV2_REP4	7	11	2.68792109894	9051.96425462	93.7146073738	254	2.82363337179	754852.999387	9412.06509826	43	3.42585868569	749178.9992	10311.0378447	2230	221	136	136	162	167	146	862	0
DLR00014933	1	16	YOR202W	20	SD/MSG -ARG -HIS -LEU -LYS +Canavanine +G418 +Hygromycin +Thialysine	Adam_cdc13-1_SDLV2_REP4	7	11	2.70379438005	8969.2160211	68.7285862796	254	2.79961877458	727789.999684	8667.09399865	43	3.40025984215	721361.999414	8738.56101482	2360	218	136	136	161	167	147	810	0
DLR00014933	1	17	YOR202W	20	SD/MSG -ARG -HIS -LEU -LYS +Canavanine +G418 +Hygromycin +Thialysine	Adam_cdc13-1_SDLV2_REP4	7	11	2.70311622211	9485.76535608	87.0970437357	254	2.80559995127	760114.999561	9437.85854162	43	3.40658278196	755629.999311	9589.69006094	2502	225	136	136	161	167	146	914	0
DLR00014933	1	18	YOR202W	20	SD/MSG -ARG -HIS -LEU -LYS +Canavanine +G418 +Hygromycin +Thialysine	Adam_cdc13-1_SDLV2_REP4	7	11	2.60292114181	8350.1856082	51.3244731682	254	2.7210188258	673936.999429	8589.8450182	43	3.30554922222	665645.999098	8578.08710903	2631	222	136	136	161	167	148	719	0
DLR00014933	1	19	YOR202W	20	SD/MSG -ARG -HIS -LEU -LYS +Canavanine +G418 +Hygromycin +Thialysine	Adam_cdc13-1_SDLV2_REP4	7	11	2.74287817372	9961.44635051	76.7068313043	254	2.83266342093	809222.999496	10207.9507723	43	3.4369901699	804325.999294	10787.8522697	2776	223	136	136	162	167	147	757	1
DLR00014933	1	20	YOR202W	20	SD/MSG -ARG -HIS -LEU -LYS +Canavanine +G418 +Hygromycin +Thialysine	Adam_cdc13-1_SDLV2_REP4	7	11	2.73000828643	8440.2400259	113.262921762	254	2.83703757322	669785.999972	7524.71289792	43	3.44055370183	661217.999731	6799.39687146	2907	219	136	136	159	164	144	526	0
DLR00014933	1	21	YOR202W	20	SD/MSG -ARG -HIS -LEU -LYS +Canavanine +G418 +Hygromycin +Thialysine	Adam_cdc13-1_SDLV2_REP4	7	11	2.78067676342	10300.2326916	100.231139083	254	2.86754534195	834930.999607	10214.4955077	43	3.47660169826	829925.999416	10735.7586566	3051	225	136	136	159	164	145	606	0
DLR00014933	1	22	YOR202W	20	SD/MSG -ARG -HIS -LEU -LYS +Canavanine +G418 +Hygromycin +Thialysine	Adam_cdc13-1_SDLV2_REP4	7	11	2.8458759052	9257.39065408	148.786482466	254	2.89139926674	763482.999883	10153.1220436	43	3.50061308851	756597.999627	8947.37091906	3177	219	136	136	156	161	141	409	4
DLR00014933	1	23	YOR202W	20	SD/MSG -ARG -HIS -LEU -LYS +Canavanine +G418 +Hygromycin +Thialysine	Adam_cdc13-1_SDLV2_REP4	7	11	2.77856019	11068.4798723	128.565028791	254	2.83782997793	939811.999489	11829.7404452	43	3.43468459753	936167.999237	12167.3235841	3322	222	136	136	152	157	138	366	4
DLR00014933	1	24	YOR202W	20	SD/MSG -ARG -HIS -LEU -LYS +Canavanine +G418 +Hygromycin +Thialysine	Adam_cdc13-1_SDLV2_REP4	7	11	2.4983188906	10035.1321581	86.4635679574	254	2.66909584813	796589.999195	8650.23010075	43	3.23634783247	790903.998773	7619.51050255	3450	220	136	136	146	151	133	251	7
DLR00014933	2	1	YOR202W	20	SD/MSG -ARG -HIS -LEU -LYS +Canavanine +G418 +Hygromycin +Thialysine	Adam_cdc13-1_SDLV2_REP4	7	11	2.41762662365	9634.32242478	73.8189123225	254	2.57772562006	799512.998151	10407.5474819	43	3.14030284478	792777.998546	11426.5896878	317	355	136	136	155	159	140	337	0
DLR00014933	2	2	YJL110C	20	SD/MSG -ARG -HIS -LEU -LYS +Canavanine +G418 +Hygromycin +Thialysine	Adam_cdc13-1_SDLV2_REP4	7	11	2.59295683929	8103.57355184	59.8481723118	254	2.74277620396	692436.999591	9055.67035188	43	3.33118209134	683833.999242	8486.09209472	459	358	136	136	160	165	143	717	0
DLR00014933	2	3	YJL215C	20	SD/MSG -ARG -HIS -LEU -LYS +Canavanine +G418 +Hygromycin +Thialysine	Adam_cdc13-1_SDLV2_REP4	7	11	2.2001995242	6439.84433599	41.7303002497	254	2.3986867994	529641.997533	9964.55744348	43	2.94045287932	520305.997585	9040.15581761	589	360	136	136	160	165	144	1046	0
DLR00014933	2	4	YJL108C	20	SD/MSG -ARG -HIS -LEU -LYS +Canavanine +G418 +Hygromycin +Thialysine	Adam_cdc13-1_SDLV2_REP4	7	11	2.55960523309	7994.46962848	51.8502821299	254	2.72658075987	694327.9994	8652.18297523	43	3.31206261884	687088.999098	8931.77723081	726	357	136	136	168	172	150	798	0
DLR00014933	2	5	YJL214W	20	SD/MSG -ARG -HIS -LEU -LYS +Canavanine +G418 +Hygromycin +Thialysine	Adam_cdc13-1_SDLV2_REP4	7	11	2.3908938919	7167.76422038	37.7954229925	254	2.60962945936	608334.998919	7948.29999253	43	3.17923511824	601860.998701	7986.43359877	866	349	136	136	166	171	149	1004	0
DLR00014933	2	6	YJL105W	20	SD/MSG -ARG -HIS -LEU -LYS +Canavanine +G418 +Hygromycin +Thialysine	Adam_cdc13-1_SDLV2_REP4	7	11	2.44880917977	7576.27204342	33.226103593	254	2.61438338286	624571.999	7797.02736942	43	3.19184588603	617857.998597	7611.34454949	999	360	136	136	165	171	149	887	0
DLR00014933	2	7	YJL213W	20	SD/MSG -ARG -HIS -LEU -LYS +Canavanine +G418 +Hygromycin +Thialysine	Adam_cdc13-1_SDLV2_REP4	7	11	2.11812389268	6941.14552289	41.4907598829	254	2.29048864936	557681.997345	9269.12345325	43	2.83062547984	553544.999042	10121.8520352	1139	359	136	136	161	168	147	1271	0
DLR00014933	2	8	YJL101C	20	SD/MSG -ARG -HIS -LEU -LYS +Canavanine +G418 +Hygromycin +Thialysine	Adam_cdc13-1_SDLV2_REP4	7	11	0.5	413.1	49.6018402838	254	9.6779139681	30761.1	2741.79856456	43	0.517019360424	10731.8260403	1156.37404013	1261	343	136	136	-1	-1	-1	7	0
DLR00014933	2	9	YJL212C	20	SD/MSG -ARG -HIS -LEU -LYS +Canavanine +G418 +Hygromycin +Thialysine	Adam_cdc13-1_SDLV2_REP4	7	11	2.03469746265	5159.27518315	24.9696752587	254	2.24811814769	418499.997242	7195.63540069	43	2.82991075073	372533.705292	4505.19435482	1407	361	136	136	159	165	145	954	0
DLR00014933	2	10	YJL100W	20	SD/MSG -ARG -HIS -LEU -LYS +Canavanine +G418 +Hygromycin +Thialysine	Adam_cdc13-1_SDLV2_REP4	7	11	2.66104363106	8237.0503629	41.4735595113	254	2.79537038435	710709.999705	8294.1468502	43	3.39554708938	702816.999437	8409.67513424	1544	356	136	136	164	169	146	955	0
DLR00014933	2	11	YJL211C	20	SD/MSG -ARG -HIS -LEU -LYS +Canavanine +G418 +Hygromycin +Thialysine	Adam_cdc13-1_SDLV2_REP4	7	11	2.31744155305	5426.69655233	36.4470143353	254	2.46270772914	432668.998339	8508.98565946	43	3.00866281778	423738.99798	7708.53471772	1681	355	136	136	152	160	140	1136	0
DLR00014933	2	12	YJL099W	20	SD/MSG -ARG -HIS -LEU -LYS +Canavanine +G418 +Hygromycin +Thialysine	Adam_cdc13-1_SDLV2_REP4	7	11	2.6215858283	7691.45848461	43.9038851491	254	2.76226363543	682364.999427	9120.75605882	43	3.3557007502	674392.999119	9570.83566799	1818	356	136	136	163	169	146	929	0
DLR00014933	2	13	YJL210W	20	SD/MSG -ARG -HIS -LEU -LYS +Canavanine +G418 +Hygromycin +Thialysine	Adam_cdc13-1_SDLV2_REP4	7	11	2.47919722188	7006.385181	47.0555228693	254	2.56465746332	556853.998087	10702.3459143	43	3.14021359819	553976.998162	10866.9064969	1955	357	136	136	152	159	139	1332	10
DLR00014933	2	14	YJL098W	20	SD/MSG -ARG -HIS -LEU -LYS +Canavanine +G418 +Hygromycin +Thialysine	Adam_cdc13-1_SDLV2_REP4	7	11	2.85025405143	9080.75670871	53.7086135427	254	2.95225882971	815232.999262	9511.05833844	43	3.5852860057	810347.999102	10437.2004185	2090	360	136	136	164	169	144	934	0
DLR00014933	2	15	YJL208C	20	SD/MSG -ARG -HIS -LEU -LYS +Canavanine +G418 +Hygromycin +Thialysine	Adam_cdc13-1_SDLV2_REP4	7	11	2.55978569774	7854.7438509	46.0442099642	254	2.68772021522	674217.999079	9962.25428974	43	3.27293556533	668427.998829	9947.49897661	2226	355	136	136	160	166	143	1083	0
DLR00014933	2	16	YJL095W	20	SD/MSG -ARG -HIS -LEU -LYS +Canavanine +G418 +Hygromycin +Thialysine	Adam_cdc13-1_SDLV2_REP4	7	11	2.70008030086	8169.76580537	68.7738824875	254	2.78967927622	701129.999128	10470.7234273	43	3.38986924898	694391.998891	10880.5086522	2362	358	136	136	161	166	141	978	0
DLR00014933	2	17	YJL207C	20	SD/MSG -ARG -HIS -LEU -LYS +Canavanine +G418 +Hygromycin +Thialysine	Adam_cdc13-1_SDLV2_REP4	7	11	2.49802537736	7497.93129037	42.1969279856	254	2.62691824294	608796.998991	9303.73938132	43	3.20427530472	600652.998741	8674.70486109	2502	356	136	136	157	163	142	961	0
DLR00014933	2	18	YJL094C	20	SD/MSG -ARG -HIS -LEU -LYS +Canavanine +G418 +Hygromycin +Thialysine	Adam_cdc13-1_SDLV2_REP4	7	11	2.61575349763	7805.08457166	39.2022984295	254	2.732325571	656744.999682	8922.80935794	43	3.32429248372	648584.999306	8248.77238228	2634	358	136	136	160	166	144	909	0
DLR00014933	2	19	YJL206C-A	20	SD/MSG -ARG -HIS -LEU -LYS +Canavanine +G418 +Hygromycin +Thialysine	Adam_cdc13-1_SDLV2_REP4	7	11	2.54595275598	7303.21541569	49.3705385282	254	2.71856312475	650702.999308	9697.68270977	43	3.30612755607	642220.999001	9408.58847923	2771	360	136	136	164	169	148	1013	0
DLR00014933	2	20	YJL093C	20	SD/MSG -ARG -HIS -LEU -LYS +Canavanine +G418 +Hygromycin +Thialysine	Adam_cdc13-1_SDLV2_REP4	7	11	2.6383027836	8117.78695817	58.2280510148	254	2.78540590298	729203.99936	10475.9356478	43	3.3858345401	722424.999145	10566.7085736	2905	359	136	136	164	169	148	1061	0
DLR00014933	2	21	YJL206C	20	SD/MSG -ARG -HIS -LEU -LYS +Canavanine +G418 +Hygromycin +Thialysine	Adam_cdc13-1_SDLV2_REP4	7	11	2.13736969626	5817.94406724	35.6001277612	254	2.37620983258	469631.997363	8884.08374346	43	2.91944759328	459090.997325	7720.66647876	3041	357	136	136	151	158	139	836	0
DLR00014933	2	22	YJL089W	20	SD/MSG -ARG -HIS -LEU -LYS +Canavanine +G418 +Hygromycin +Thialysine	Adam_cdc13-1_SDLV2_REP4	7	11	2.8008074137	9376.1729073	100.513550534	254	2.92345360341	888882.999397	11871.9288304	43	3.54391333996	883796.999313	12905.1821546	3177	357	136	136	161	166	144	857	0
DLR00014933	2	23	YJL204C	20	SD/MSG -ARG -HIS -LEU -LYS +Canavanine +G418 +Hygromycin +Thialysine	Adam_cdc13-1_SDLV2_REP4	7	11	1.87246477223	3586.22159603	31.6705343548	254	2.18384199995	323634.998458	7930.51045024	43	2.64487031727	304700.99815	4918.04935678	3309	356	136	136	148	153	135	455	9
DLR00014933	2	24	YOR202W	20	SD/MSG -ARG -HIS -LEU -LYS +Canavanine +G418 +Hygromycin +Thialysine	Adam_cdc13-1_SDLV2_REP4	7	11	2.39592406927	9082.33995663	87.9079692745	254	2.61765653198	867521.998312	11723.7562072	43	3.18107606489	860290.998573	12356.6485628	3449	360	136	136	151	156	136	479	0
DLR00014933	3	1	YOR202W	20	SD/MSG -ARG -HIS -LEU -LYS +Canavanine +G418 +Hygromycin +Thialysine	Adam_cdc13-1_SDLV2_REP4	7	11	2.44864095127	8655.7751147	93.5143419884	254	2.66233966942	782622.998733	10960.1575359	43	3.23156309653	774919.998762	12008.3245059	325	493	136	136	160	164	143	495	0
DLR00014933	3	2	YIL076W	20	SD/MSG -ARG -HIS -LEU -LYS +Canavanine +G418 +Hygromycin +Thialysine	Adam_cdc13-1_SDLV2_REP4	7	11	2.65332593764	8737.68451601	79.1495203671	254	2.82057411932	792955.999518	10251.3948121	43	3.42118642111	787082.999274	10646.8589967	455	493	136	136	166	169	145	923	0
DLR00014933	3	3	YIR020C	20	SD/MSG -ARG -HIS -LEU -LYS +Canavanine +G418 +Hygromycin +Thialysine	Adam_cdc13-1_SDLV2_REP4	7	11	2.58675450827	7789.2642707	51.2485991529	254	2.7365180118	681075.999541	9747.81892329	43	3.32684445321	671717.99921	9158.52125515	594	496	136	136	166	170	147	845	0
DLR00014933	3	4	YIL074C	20	SD/MSG -ARG -HIS -LEU -LYS +Canavanine +G418 +Hygromycin +Thialysine	Adam_cdc13-1_SDLV2_REP4	7	11	2.56288315937	7223.0389867	57.3144117866	254	2.71748965339	635565.999337	8972.15531943	43	3.30582856446	627597.999045	9232.06874503	725	499	136	136	168	172	150	952	0
DLR00014933	3	5	YIR019C	20	SD/MSG -ARG -HIS -LEU -LYS +Canavanine +G418 +Hygromycin +Thialysine	Adam_cdc13-1_SDLV2_REP4	7	11	2.66392191025	7821.09151868	60.3559808118	254	2.80608517479	689581.999509	9046.44330451	43	3.41080985265	683863.999293	9578.24549299	868	496	136	136	169	174	150	1007	0
DLR00014933	3	6	YIL073C	20	SD/MSG -ARG -HIS -LEU -LYS +Canavanine +G418 +Hygromycin +Thialysine	Adam_cdc13-1_SDLV2_REP4	7	11	2.47106897925	7166.04479121	45.3606422448	254	2.65458402064	624170.998974	9128.52741604	43	3.23838572376	618190.998798	9311.89716906	999	499	136	136	168	173	150	1156	0
DLR00014933	3	7	YIR018W	20	SD/MSG -ARG -HIS -LEU -LYS +Canavanine +G418 +Hygromycin +Thialysine	Adam_cdc13-1_SDLV2_REP4	7	11	2.73219593738	9151.23872233	80.3502726174	254	2.88449292818	819772.999368	10028.7224672	43	3.50542315218	816685.999309	11415.2192758	1140	495	136	136	170	175	151	1127	0
DLR00014933	3	8	YIL072W	20	SD/MSG -ARG -HIS -LEU -LYS +Canavanine +G418 +Hygromycin +Thialysine	Adam_cdc13-1_SDLV2_REP4	7	11	2.5254664668	7233.08953251	49.0457908609	254	2.7067782237	641372.999319	8537.22121082	43	3.2956544629	632765.999052	8698.7903991	1271	496	136	136	168	173	148	942	0
DLR00014933	3	9	YIR017C	20	SD/MSG -ARG -HIS -LEU -LYS +Canavanine +G418 +Hygromycin +Thialysine	Adam_cdc13-1_SDLV2_REP4	7	11	2.74911314193	8537.00873327	69.0945008174	254	2.88752347892	769383.999303	9971.85085798	43	3.5076294818	763330.999252	11042.4035176	1414	499	136	136	168	173	147	992	0
DLR00014933	3	10	YIL071C	20	SD/MSG -ARG -HIS -LEU -LYS +Canavanine +G418 +Hygromycin +Thialysine	Adam_cdc13-1_SDLV2_REP4	7	11	2.65775035501	7763.75735771	42.4970973701	254	2.82539571844	709633.99956	9619.93081848	43	3.42803688	701252.999349	10001.8469638	1541	494	136	136	168	172	148	901	0
DLR00014933	3	11	YIR016W	20	SD/MSG -ARG -HIS -LEU -LYS +Canavanine +G418 +Hygromycin +Thialysine	Adam_cdc13-1_SDLV2_REP4	7	11	2.33146345039	7074.50568426	41.8447552951	254	2.50818575054	609957.997463	10953.3615701	43	3.07324114548	605632.997852	11242.0703513	1685	494	136	136	161	167	144	1330	0
DLR00014933	3	12	YIL070C	20	SD/MSG -ARG -HIS -LEU -LYS +Canavanine +G418 +Hygromycin +Thialysine	Adam_cdc13-1_SDLV2_REP4	7	11	2.52594180325	6451.64549626	40.6531579706	254	2.72739852672	589834.999529	8858.5603838	43	3.31002538935	581431.999043	8628.9240645	1816	493	136	136	166	171	147	1000	0
DLR00014933	3	13	YIR014W	20	SD/MSG -ARG -HIS -LEU -LYS +Canavanine +G418 +Hygromycin +Thialysine	Adam_cdc13-1_SDLV2_REP4	7	11	2.81292288987	9565.18060153	68.5342057754	254	2.90764966655	853928.999176	11577.0773832	43	3.5323680853	851587.999106	12891.4376217	1957	496	136	136	165	170	146	1163	0
DLR00014933	3	14	YIL067C	20	SD/MSG -ARG -HIS -LEU -LYS +Canavanine +G418 +Hygromycin +Thialysine	Adam_cdc13-1_SDLV2_REP4	7	11	2.69728394892	7848.45930132	38.8981576988	254	2.82524327682	690271.999471	9741.90171061	43	3.43723868318	683822.999207	9810.21586828	2089	497	136	136	163	168	144	968	0
DLR00014933	3	15	YIR013C	20	SD/MSG -ARG -HIS -LEU -LYS +Canavanine +G418 +Hygromycin +Thialysine	Adam_cdc13-1_SDLV2_REP4	7	11	2.78421112122	8339.8534954	57.7686256779	254	2.86806568161	748740.999188	10825.9322075	43	3.4854474636	742918.999033	11141.7553014	2230	492	136	136	163	168	144	993	0
DLR00014933	3	16	YIL066C	20	SD/MSG -ARG -HIS -LEU -LYS +Canavanine +G418 +Hygromycin +Thialysine	Adam_cdc13-1_SDLV2_REP4	7	11	2.84121897043	8181.16767466	68.5430517653	254	2.92991785929	760518.998759	10819.4621183	43	3.55548868718	754220.998653	11347.2318333	2361	493	136	136	167	172	148	920	0
DLR00014933	3	17	YIR009W	20	SD/MSG -ARG -HIS -LEU -LYS +Canavanine +G418 +Hygromycin +Thialysine	Adam_cdc13-1_SDLV2_REP4	7	11	2.59120154841	7672.51458056	36.2746110677	254	2.73648405422	670272.999597	9474.81381046	43	3.32737302925	664131.999212	8879.58801433	2499	494	136	136	163	169	145	1078	0
DLR00014933	3	18	YIL065C	20	SD/MSG -ARG -HIS -LEU -LYS +Canavanine +G418 +Hygromycin +Thialysine	Adam_cdc13-1_SDLV2_REP4	7	11	1.9556167971	4409.19418009	32.4310942151	254	2.14336735298	355727.996088	8771.31001326	43	2.62223929384	346681.996856	7095.23072614	2634	496	136	136	153	160	142	1350	0
DLR00014933	3	19	YIR007W	20	SD/MSG -ARG -HIS -LEU -LYS +Canavanine +G418 +Hygromycin +Thialysine	Adam_cdc13-1_SDLV2_REP4	7	11	2.17075370344	6410.12135757	48.6329806538	254	2.42041078199	533827.997104	9852.66117081	43	2.97193783929	528078.997321	9331.63074148	2778	495	136	136	157	164	143	1210	0
DLR00014933	3	20	YIL064W	20	SD/MSG -ARG -HIS -LEU -LYS +Canavanine +G418 +Hygromycin +Thialysine	Adam_cdc13-1_SDLV2_REP4	7	11	2.20295130599	6488.29694484	39.4251303195	254	2.37325979565	550872.996358	10244.6176641	43	2.93471106069	542976.997127	10170.3809988	2906	486	136	136	158	164	144	1163	0
DLR00014933	3	21	YIR005W	20	SD/MSG -ARG -HIS -LEU -LYS +Canavanine +G418 +Hygromycin +Thialysine	Adam_cdc13-1_SDLV2_REP4	7	11	2.15813176988	7823.8091638	54.2686985343	254	2.21318037146	644831.998354	9762.77046077	43	2.714523974	638811.998568	10909.2632597	3048	500	136	136	155	160	142	1297	3
DLR00014933	3	22	YIL060W	20	SD/MSG -ARG -HIS -LEU -LYS +Canavanine +G418 +Hygromycin +Thialysine	Adam_cdc13-1_SDLV2_REP4	7	11	2.72809919894	8088.08162368	68.3149516646	254	2.8447298151	770468.999343	11013.4420643	43	3.45287701496	763481.999197	11621.132579	3180	496	136	136	162	166	145	957	0
DLR00014933	3	23	YIR003W	20	SD/MSG -ARG -HIS -LEU -LYS +Canavanine +G418 +Hygromycin +Thialysine	Adam_cdc13-1_SDLV2_REP4	7	11	2.90271218682	10400.58974	125.97915345	254	2.99459686054	1062232.999	14243.923971	43	3.62419433257	1058672.99911	16434.1969952	3323	498	136	136	161	165	143	897	0
DLR00014933	3	24	YOR202W	20	SD/MSG -ARG -HIS -LEU -LYS +Canavanine +G418 +Hygromycin +Thialysine	Adam_cdc13-1_SDLV2_REP4	7	11	2.58079097093	9163.33673768	112.458952545	254	2.79391554463	956585.999103	13008.6307927	43	3.3732515817	948481.998916	13952.1043061	3449	496	136	136	156	160	137	528	0
DLR00014933	4	1	YOR202W	20	SD/MSG -ARG -HIS -LEU -LYS +Canavanine +G418 +Hygromycin +Thialysine	Adam_cdc13-1_SDLV2_REP4	7	11	2.36154647319	9050.58306982	87.0520158966	254	2.57474161822	810458.998273	10946.3162938	43	3.13775700111	803970.998748	12109.404298	316	631	136	136	160	164	143	643	0
DLR00014933	4	2	YJL131C	20	SD/MSG -ARG -HIS -LEU -LYS +Canavanine +G418 +Hygromycin +Thialysine	Adam_cdc13-1_SDLV2_REP4	7	11	2.47816089863	6441.28363748	54.9449682842	254	2.68768425848	602568.999381	8970.44941559	43	3.26170262204	591485.998975	8382.19206501	456	629	136	136	166	170	147	702	0
DLR00014933	4	3	YJR011C	20	SD/MSG -ARG -HIS -LEU -LYS +Canavanine +G418 +Hygromycin +Thialysine	Adam_cdc13-1_SDLV2_REP4	7	11	2.39407192908	6119.58947594	36.1163268905	254	2.61646729705	545950.999249	9029.28575071	43	3.18431284875	534129.998804	7690.5963976	590	628	136	136	166	170	147	894	0
DLR00014933	4	4	YJL130C	20	SD/MSG -ARG -HIS -LEU -LYS +Canavanine +G418 +Hygromycin +Thialysine	Adam_cdc13-1_SDLV2_REP4	7	11	2.66071295421	6836.38674395	72.7231422184	254	2.78112739177	594111.999356	8465.06075718	43	3.38448634453	585807.999147	8598.96631966	725	628	136	136	166	170	148	912	0
DLR00014933	4	5	YJR010W	20	SD/MSG -ARG -HIS -LEU -LYS +Canavanine +G418 +Hygromycin +Thialysine	Adam_cdc13-1_SDLV2_REP4	7	11	2.58760116649	8070.07365217	50.7485135316	254	2.70147467908	700369.998925	10184.4472313	43	3.2958102808	694795.998851	10794.8642365	866	632	136	136	168	172	150	1098	0
DLR00014933	4	6	YJL128C	20	SD/MSG -ARG -HIS -LEU -LYS +Canavanine +G418 +Hygromycin +Thialysine	Adam_cdc13-1_SDLV2_REP4	7	11	2.45577483292	6912.33196608	42.5641623045	254	2.55728257086	594364.998022	9845.74502601	43	3.13439890441	584591.998265	10165.1882238	1000	629	136	136	165	170	147	913	0
DLR00014933	4	7	YJR010C-A	20	SD/MSG -ARG -HIS -LEU -LYS +Canavanine +G418 +Hygromycin +Thialysine	Adam_cdc13-1_SDLV2_REP4	7	11	2.33677186397	6433.74697881	30.2786195369	254	2.51056188252	543089.998102	8588.90222538	43	3.07835746121	536163.998149	8492.11710897	1134	633	136	136	163	169	147	1276	0
DLR00014933	4	8	YJL126W	20	SD/MSG -ARG -HIS -LEU -LYS +Canavanine +G418 +Hygromycin +Thialysine	Adam_cdc13-1_SDLV2_REP4	7	11	2.6458195652	6701.28139187	38.6057617382	254	2.78280139927	619991.999666	8161.00469349	43	3.38009530738	607572.999375	8083.60182372	1273	626	136	136	170	174	150	855	0
DLR00014933	4	9	YJR009C	20	SD/MSG -ARG -HIS -LEU -LYS +Canavanine +G418 +Hygromycin +Thialysine	Adam_cdc13-1_SDLV2_REP4	7	11	2.61007930857	8056.84303643	40.9517763485	254	2.76854536858	718995.999452	9723.55197115	43	3.36722110891	712027.999251	9907.15489845	1407	633	136	136	167	172	148	1089	0
DLR00014933	4	10	YJL124C	20	SD/MSG -ARG -HIS -LEU -LYS +Canavanine +G418 +Hygromycin +Thialysine	Adam_cdc13-1_SDLV2_REP4	7	11	2.23733653983	6128.70664335	29.7328670525	254	2.4461272705	501523.998153	8099.08370991	43	3.0389159659	456729.281477	4483.77412016	1547	630	136	136	159	164	141	1140	0
DLR00014933	4	11	YJR008W	20	SD/MSG -ARG -HIS -LEU -LYS +Canavanine +G418 +Hygromycin +Thialysine	Adam_cdc13-1_SDLV2_REP4	7	11	2.49226697503	7505.82862321	36.947672169	254	2.67907316063	668188.998857	10585.3842066	43	3.2582508258	662930.998668	10834.5095009	1679	626	136	136	165	170	147	1198	0
DLR00014933	4	12	YJL123C	20	SD/MSG -ARG -HIS -LEU -LYS +Canavanine +G418 +Hygromycin +Thialysine	Adam_cdc13-1_SDLV2_REP4	7	11	2.45918437568	6283.58054159	27.535161905	254	2.66793321002	548027.999735	8032.19810169	43	3.23821756529	538484.999133	6835.61443641	1815	632	136	136	162	167	143	878	0
DLR00014933	4	13	YJR005W	20	SD/MSG -ARG -HIS -LEU -LYS +Canavanine +G418 +Hygromycin +Thialysine	Adam_cdc13-1_SDLV2_REP4	7	11	2.41864114228	6973.2203107	42.3527812794	254	2.59836910941	615706.998292	11357.7600048	43	3.17695127598	611126.998312	11222.9071709	1955	628	136	136	162	167	145	1281	0
DLR00014933	4	14	YJL122W	20	SD/MSG -ARG -HIS -LEU -LYS +Canavanine +G418 +Hygromycin +Thialysine	Adam_cdc13-1_SDLV2_REP4	7	11	2.60868833459	6381.34132948	38.2265068746	254	2.76893590211	578779.999541	9026.74978806	43	3.36041783053	570720.999133	8430.79660836	2090	629	136	136	164	169	145	894	0
DLR00014933	4	15	YJR003C	20	SD/MSG -ARG -HIS -LEU -LYS +Canavanine +G418 +Hygromycin +Thialysine	Adam_cdc13-1_SDLV2_REP4	7	11	2.59213328564	7771.57961235	42.2093208374	254	2.75673725901	679127.999438	9795.50523619	43	3.35350143784	674094.99915	9595.199616	2226	631	136	136	162	167	144	1129	0
DLR00014933	4	16	YJL121C	20	SD/MSG -ARG -HIS -LEU -LYS +Canavanine +G418 +Hygromycin +Thialysine	Adam_cdc13-1_SDLV2_REP4	7	11	1.16156797179	2102.1	49.0239388762	254	1.5160765112	110372.000088	6942.35630298	43	1.70752866285	97216.000006	1299.3188909	2360	627	136	136	124	136	124	649	0
DLR00014933	4	17	YJR001W	20	SD/MSG -ARG -HIS -LEU -LYS +Canavanine +G418 +Hygromycin +Thialysine	Adam_cdc13-1_SDLV2_REP4	7	11	2.64840439488	8135.66483112	52.6893300398	254	2.8008001525	741061.999444	10268.3047408	43	3.40492892993	734840.999226	10615.946746	2496	632	136	136	166	171	148	992	0
DLR00014933	4	18	YJL116C	20	SD/MSG -ARG -HIS -LEU -LYS +Canavanine +G418 +Hygromycin +Thialysine	Adam_cdc13-1_SDLV2_REP4	7	11	2.72237841544	8330.35245423	57.8112540789	254	2.88393534732	779933.99946	10191.5369844	43	3.50263724861	772836.999329	10729.1388302	2637	629	136	136	169	174	150	969	0
DLR00014933	4	19	YJL218W	20	SD/MSG -ARG -HIS -LEU -LYS +Canavanine +G418 +Hygromycin +Thialysine	Adam_cdc13-1_SDLV2_REP4	7	11	2.69910234414	7783.27543275	308.948188747	254	2.83118539562	710652.999785	10119.5555558	43	3.44050568766	702033.999535	9735.36380961	2771	628	136	136	166	171	148	892	0
DLR00014933	4	20	YJL115W	20	SD/MSG -ARG -HIS -LEU -LYS +Canavanine +G418 +Hygromycin +Thialysine	Adam_cdc13-1_SDLV2_REP4	7	11	1.17714297868	1116.86985202	50.5640476486	254	1.70462163816	91941.9999613	6597.06659833	43	1.80728693566	68835.9998022	1036.95750682	2910	630	136	136	142	151	138	602	0
DLR00014933	4	21	YJL217W	20	SD/MSG -ARG -HIS -LEU -LYS +Canavanine +G418 +Hygromycin +Thialysine	Adam_cdc13-1_SDLV2_REP4	7	11	2.85906180154	8718.27137166	83.1453478706	254	2.93028134669	825238.999261	11203.7133274	43	3.5573234952	818890.999269	12120.1648308	3043	630	136	136	166	171	149	942	0
DLR00014933	4	22	YJL112W	20	SD/MSG -ARG -HIS -LEU -LYS +Canavanine +G418 +Hygromycin +Thialysine	Adam_cdc13-1_SDLV2_REP4	7	11	2.80591550498	8784.67195825	90.6577793815	254	2.90674113357	856625.998922	12825.7029995	43	3.52763313927	850611.998973	13870.9783389	3179	629	136	136	163	168	147	922	0
DLR00014933	4	23	YJL216C	20	SD/MSG -ARG -HIS -LEU -LYS +Canavanine +G418 +Hygromycin +Thialysine	Adam_cdc13-1_SDLV2_REP4	7	11	2.75668470747	8054.33269795	93.7685946818	254	2.8640962998	816654.998797	12880.7394878	43	3.4695984915	807318.99879	13657.4038524	3318	629	136	136	159	164	143	805	0
DLR00014933	4	24	YOR202W	20	SD/MSG -ARG -HIS -LEU -LYS +Canavanine +G418 +Hygromycin +Thialysine	Adam_cdc13-1_SDLV2_REP4	7	11	2.5370015886	9608.14168936	112.102360523	254	2.74939978087	1002145.99882	13764.5511761	43	3.3226574534	995272.998813	15100.9206992	3453	631	136	136	156	160	138	663	0
DLR00014933	5	1	YOR202W	20	SD/MSG -ARG -HIS -LEU -LYS +Canavanine +G418 +Hygromycin +Thialysine	Adam_cdc13-1_SDLV2_REP4	7	11	2.66968489452	10664.7665748	111.580667496	254	2.81538723519	994946.999007	12244.9216606	43	3.4057511122	992281.998949	14519.9399967	326	767	136	136	163	167	145	676	0
DLR00014933	5	2	YIL095W	20	SD/MSG -ARG -HIS -LEU -LYS +Canavanine +G418 +Hygromycin +Thialysine	Adam_cdc13-1_SDLV2_REP4	7	11	2.63707549725	8258.86858933	68.4425758516	254	2.78562947922	782328.999233	10942.7120561	43	3.37783666299	775679.99902	11614.0589519	458	756	136	136	168	172	149	898	0
DLR00014933	5	3	YIR033W	20	SD/MSG -ARG -HIS -LEU -LYS +Canavanine +G418 +Hygromycin +Thialysine	Adam_cdc13-1_SDLV2_REP4	7	11	2.37472865484	7507.42321098	44.6661404905	254	2.56593063865	656233.998178	10494.8817205	43	3.1340381534	648399.998251	10155.2366049	595	770	136	136	165	170	148	1093	0
DLR00014933	5	4	YIL093C	20	SD/MSG -ARG -HIS -LEU -LYS +Canavanine +G418 +Hygromycin +Thialysine	Adam_cdc13-1_SDLV2_REP4	7	11	2.61546061645	7888.40251767	48.5405962055	254	2.77002891538	696367.999431	9612.17237106	43	3.36836134683	689159.999225	10146.4454288	726	770	136	136	168	173	150	983	0
DLR00014933	5	5	YIR032C	20	SD/MSG -ARG -HIS -LEU -LYS +Canavanine +G418 +Hygromycin +Thialysine	Adam_cdc13-1_SDLV2_REP4	7	11	2.72660679339	8076.47466384	44.3988822612	254	2.83388428902	733232.999504	9474.51867928	43	3.44737493219	725965.999366	10304.1045549	870	771	136	136	171	175	153	990	0
DLR00014933	5	6	YIL092W	20	SD/MSG -ARG -HIS -LEU -LYS +Canavanine +G418 +Hygromycin +Thialysine	Adam_cdc13-1_SDLV2_REP4	7	11	2.38625034812	6453.89472207	40.4648136475	254	2.56053816661	562183.998226	9358.42467079	43	3.13457069078	553532.998299	9557.82329639	997	768	136	136	165	170	148	1070	0
DLR00014933	5	7	YIR031C	20	SD/MSG -ARG -HIS -LEU -LYS +Canavanine +G418 +Hygromycin +Thialysine	Adam_cdc13-1_SDLV2_REP4	7	11	2.68432693792	9107.98317724	61.7684833276	254	2.83758413926	833710.999363	10906.3658022	43	3.44793621806	828541.999297	12094.9586921	1143	769	136	136	170	175	151	1069	0
DLR00014933	5	8	YIL090W	20	SD/MSG -ARG -HIS -LEU -LYS +Canavanine +G418 +Hygromycin +Thialysine	Adam_cdc13-1_SDLV2_REP4	7	11	1.82975683884	2557.49824513	24.1884494209	254	2.15009785499	202240.998503	6377.89055219	43	2.5544526759	185256.994734	3453.25977996	1268	747	136	136	149	158	140	1032	0
DLR00014933	5	9	YIR030C	20	SD/MSG -ARG -HIS -LEU -LYS +Canavanine +G418 +Hygromycin +Thialysine	Adam_cdc13-1_SDLV2_REP4	7	11	2.52008406168	7241.85086308	37.0468130993	254	2.68333919497	640214.99918	9647.76133451	43	3.26142578795	632397.998875	9443.1341778	1414	770	136	136	165	170	147	1127	0
DLR00014933	5	10	YIL089W	20	SD/MSG -ARG -HIS -LEU -LYS +Canavanine +G418 +Hygromycin +Thialysine	Adam_cdc13-1_SDLV2_REP4	7	11	2.54736216442	7612.12414934	34.8895873148	254	2.72766598139	673083.999534	9502.86923211	43	3.31440501527	666756.999142	9074.45688267	1546	768	136	136	165	170	147	1055	0
DLR00014933	5	11	YIR029W	20	SD/MSG -ARG -HIS -LEU -LYS +Canavanine +G418 +Hygromycin +Thialysine	Adam_cdc13-1_SDLV2_REP4	7	11	2.50573044507	7805.88937296	36.167669444	254	2.66341847167	684937.998847	10800.5055265	43	3.24554140404	680743.998648	10649.230017	1687	768	136	136	163	168	146	1142	0
DLR00014933	5	12	YIL088C	20	SD/MSG -ARG -HIS -LEU -LYS +Canavanine +G418 +Hygromycin +Thialysine	Adam_cdc13-1_SDLV2_REP4	7	11	2.4495399985	6438.64902127	31.3665814307	254	2.66339332648	576816.999291	9491.8923693	43	3.24224549215	569669.99885	8653.70335691	1817	761	136	136	163	168	145	1047	0
DLR00014933	5	13	YIR028W	20	SD/MSG -ARG -HIS -LEU -LYS +Canavanine +G418 +Hygromycin +Thialysine	Adam_cdc13-1_SDLV2_REP4	7	11	2.74219652248	9385.1776805	48.8405247713	254	2.87398682724	858291.999237	12265.7268629	43	3.49194459946	856341.999136	13235.6734652	1959	770	136	136	166	171	147	1204	0
DLR00014933	5	14	YIL087C	20	SD/MSG -ARG -HIS -LEU -LYS +Canavanine +G418 +Hygromycin +Thialysine	Adam_cdc13-1_SDLV2_REP4	7	11	2.72897143209	7349.77351469	42.5376689882	254	2.8908168379	682931.999114	9320.15961013	43	3.50811063587	677072.998866	9796.43420142	2091	768	136	136	167	171	147	953	0
DLR00014933	5	15	YIR027C	20	SD/MSG -ARG -HIS -LEU -LYS +Canavanine +G418 +Hygromycin +Thialysine	Adam_cdc13-1_SDLV2_REP4	7	11	2.87273073179	9399.90487983	69.4688087711	254	2.95579107452	869447.999145	11566.8518756	43	3.58882528705	866693.99911	12987.8922574	2234	770	136	136	167	171	148	1079	0
DLR00014933	5	16	YIL086C	20	SD/MSG -ARG -HIS -LEU -LYS +Canavanine +G418 +Hygromycin +Thialysine	Adam_cdc13-1_SDLV2_REP4	7	11	2.15736230712	5469.22651649	42.1358499352	254	2.37420291197	462923.996764	9235.95862676	43	2.98515258936	410678.1	5769.80311288	2357	768	136	136	157	163	142	1166	0
DLR00014933	5	17	YIR025W	20	SD/MSG -ARG -HIS -LEU -LYS +Canavanine +G418 +Hygromycin +Thialysine	Adam_cdc13-1_SDLV2_REP4	7	11	2.72592307344	9485.17809261	57.30382759	254	2.86546229256	863220.999494	11045.4538571	43	3.48175656872	859908.999374	12220.9105851	2505	767	136	136	165	170	147	1075	0
DLR00014933	5	18	YIL084C	20	SD/MSG -ARG -HIS -LEU -LYS +Canavanine +G418 +Hygromycin +Thialysine	Adam_cdc13-1_SDLV2_REP4	7	11	1.64377885891	2871.5312019	36.3109237173	254	1.86475050043	175139.997667	6890.12024404	43	2.17874814632	160645.994868	3200.56157271	2633	768	136	136	128	140	127	582	0
DLR00014933	5	19	YIR024C	20	SD/MSG -ARG -HIS -LEU -LYS +Canavanine +G418 +Hygromycin +Thialysine	Adam_cdc13-1_SDLV2_REP4	7	11	2.6653174163	7498.79683993	51.3830609914	254	2.75217795827	618513.999805	9083.78501315	43	3.3573217538	613197.99956	8603.5204133	2780	772	136	136	156	163	143	1320	0
DLR00014933	5	20	YIL079C	20	SD/MSG -ARG -HIS -LEU -LYS +Canavanine +G418 +Hygromycin +Thialysine	Adam_cdc13-1_SDLV2_REP4	7	11	2.7514645154	7889.21669932	75.1044656196	254	2.85545691322	739373.998791	11285.945816	43	3.47041829191	731398.998795	12286.1455229	2909	769	136	136	166	171	149	946	0
DLR00014933	5	21	YIR023W	20	SD/MSG -ARG -HIS -LEU -LYS +Canavanine +G418 +Hygromycin +Thialysine	Adam_cdc13-1_SDLV2_REP4	7	11	1.75553723938	2186.41453216	31.3723408175	254	2.1515890462	146198.999973	6041.09963009	43	2.55771036908	123065.923224	1123.55033422	3051	759	136	136	131	142	131	658	0
DLR00014933	5	22	YIL077C	20	SD/MSG -ARG -HIS -LEU -LYS +Canavanine +G418 +Hygromycin +Thialysine	Adam_cdc13-1_SDLV2_REP4	7	11	2.19494334708	6274.34960318	47.1942575269	254	2.38475665592	527713.996398	10599.6868896	43	3.01992396195	469109.7	6829.35841111	3182	766	136	136	148	155	138	1062	0
DLR00014933	5	23	YIR020W-B	20	SD/MSG -ARG -HIS -LEU -LYS +Canavanine +G418 +Hygromycin +Thialysine	Adam_cdc13-1_SDLV2_REP4	7	11	2.79659795543	8890.4360555	99.4416526776	254	2.88809767043	907383.998917	13300.7665969	43	3.49756530927	900247.998921	14918.0869691	3324	765	136	136	159	164	143	841	1
DLR00014933	5	24	YOR202W	20	SD/MSG -ARG -HIS -LEU -LYS +Canavanine +G418 +Hygromycin +Thialysine	Adam_cdc13-1_SDLV2_REP4	7	11	2.52772621127	9993.8017615	96.3620058802	254	2.77016755042	1024293.99897	12063.8504145	43	3.39387097798	953985.380076	8562.90674192	3454	767	136	136	156	160	137	626	0
DLR00014933	6	1	YOR202W	20	SD/MSG -ARG -HIS -LEU -LYS +Canavanine +G418 +Hygromycin +Thialysine	Adam_cdc13-1_SDLV2_REP4	7	11	2.33876132903	9384.77496078	64.1918534093	254	2.54616270943	847392.997698	11022.8372808	43	3.11220581389	842250.998466	12436.5212002	320	904	136	136	160	165	144	723	0
DLR00014933	6	2	YJL144W	20	SD/MSG -ARG -HIS -LEU -LYS +Canavanine +G418 +Hygromycin +Thialysine	Adam_cdc13-1_SDLV2_REP4	7	11	2.43816537644	7283.67603407	46.612151437	254	2.64105961421	682741.998817	9925.56502148	43	3.21814105574	673060.998669	9698.19731723	454	902	136	136	166	171	149	845	0
DLR00014933	6	3	YJR032W	20	SD/MSG -ARG -HIS -LEU -LYS +Canavanine +G418 +Hygromycin +Thialysine	Adam_cdc13-1_SDLV2_REP4	7	11	2.28899203856	7060.60229367	27.4122956116	254	2.48234664447	608757.997945	9042.86316618	43	3.03872614374	599447.997786	8323.36492409	589	903	136	136	164	169	147	966	0
DLR00014933	6	4	YJL142C	20	SD/MSG -ARG -HIS -LEU -LYS +Canavanine +G418 +Hygromycin +Thialysine	Adam_cdc13-1_SDLV2_REP4	7	11	2.39118476186	5386.40029184	26.0758258479	254	2.59288372366	485492.99917	7952.70083818	43	3.1559828623	469878.998784	7069.08161394	728	903	136	136	166	171	150	760	0
DLR00014933	6	5	YJR031C	20	SD/MSG -ARG -HIS -LEU -LYS +Canavanine +G418 +Hygromycin +Thialysine	Adam_cdc13-1_SDLV2_REP4	7	11	2.50118016151	7523.68226696	46.241862652	254	2.62701677136	660249.99831	10738.6144417	43	3.21489501304	653991.998487	11249.2838648	866	905	136	136	165	171	149	1215	0
DLR00014933	6	6	YJL141C	20	SD/MSG -ARG -HIS -LEU -LYS +Canavanine +G418 +Hygromycin +Thialysine	Adam_cdc13-1_SDLV2_REP4	7	11	2.11216514034	4876.36765371	24.8965045312	254	2.33744920062	413188.997251	7781.538713	43	2.8694378308	397216.997019	6898.72790897	1006	900	136	136	160	166	145	775	0
DLR00014933	6	7	YJR030C	20	SD/MSG -ARG -HIS -LEU -LYS +Canavanine +G418 +Hygromycin +Thialysine	Adam_cdc13-1_SDLV2_REP4	7	11	2.55217598771	7410.92151102	38.3808133472	254	2.71610081634	675895.999137	9758.32917762	43	3.30288082516	666961.998959	10190.8672543	1133	902	136	136	168	173	150	982	0
DLR00014933	6	8	YJL139C	20	SD/MSG -ARG -HIS -LEU -LYS +Canavanine +G418 +Hygromycin +Thialysine	Adam_cdc13-1_SDLV2_REP4	7	11	2.25163903688	6634.59132356	41.8856570638	254	2.42824245055	592155.996499	10949.2038394	43	2.98576361358	585841.997077	11398.5798276	1269	902	136	136	164	169	148	1278	0
DLR00014933	6	9	YJR026W	20	SD/MSG -ARG -HIS -LEU -LYS +Canavanine +G418 +Hygromycin +Thialysine	Adam_cdc13-1_SDLV2_REP4	7	11	2.62988220747	7583.70124395	36.4486870372	254	2.78398650596	696693.999775	9639.99253441	43	3.37645770836	689419.999412	9506.25181166	1407	904	136	136	168	172	149	935	0
DLR00014933	6	10	YJL138C	20	SD/MSG -ARG -HIS -LEU -LYS +Canavanine +G418 +Hygromycin +Thialysine	Adam_cdc13-1_SDLV2_REP4	7	11	2.03337045717	6011.61047407	49.1741281806	254	2.22815619592	504694.997097	9351.24255889	43	2.73533329534	497981.997913	9123.15322196	1544	903	136	136	159	164	143	1151	0
DLR00014933	6	11	YJR025C	20	SD/MSG -ARG -HIS -LEU -LYS +Canavanine +G418 +Hygromycin +Thialysine	Adam_cdc13-1_SDLV2_REP4	7	11	2.53787576084	7609.24148348	39.3528306658	254	2.70248395796	683108.999036	10867.9786805	43	3.28760542764	677459.998794	10792.9459916	1680	899	136	136	164	169	145	1065	0
DLR00014933	6	12	YJL137C	20	SD/MSG -ARG -HIS -LEU -LYS +Canavanine +G418 +Hygromycin +Thialysine	Adam_cdc13-1_SDLV2_REP4	7	11	2.55532659123	6826.74989592	46.59359951	254	2.72075481901	617460.999509	9636.20558102	43	3.30788201777	610192.999111	9041.34693872	1818	901	136	136	164	168	145	948	0
DLR00014933	6	13	YJR024C	20	SD/MSG -ARG -HIS -LEU -LYS +Canavanine +G418 +Hygromycin +Thialysine	Adam_cdc13-1_SDLV2_REP4	7	11	2.70166189093	7790.75460222	52.8663681409	254	2.8045913786	719658.999296	10669.5196793	43	3.40819267954	714414.999087	11124.9115145	1956	906	136	136	165	170	147	1086	0
DLR00014933	6	14	YJL136C	20	SD/MSG -ARG -HIS -LEU -LYS +Canavanine +G418 +Hygromycin +Thialysine	Adam_cdc13-1_SDLV2_REP4	7	11	2.09289703312	5374.75325708	49.4230319542	254	2.27876173221	391241.996698	7906.72195492	43	2.80657039479	388641.995993	7002.02366706	2089	900	136	136	146	153	134	1377	0
DLR00014933	6	15	YJR021C	20	SD/MSG -ARG -HIS -LEU -LYS +Canavanine +G418 +Hygromycin +Thialysine	Adam_cdc13-1_SDLV2_REP4	7	11	2.61128968516	8185.27893924	37.9146450618	254	2.75208985198	741426.999107	10714.5612763	43	3.35083750544	736260.998962	11521.1621521	2223	905	136	136	164	169	146	1063	0
DLR00014933	6	16	YJL135W	20	SD/MSG -ARG -HIS -LEU -LYS +Canavanine +G418 +Hygromycin +Thialysine	Adam_cdc13-1_SDLV2_REP4	7	11	2.44689558879	7276.372296	38.2416327393	254	2.57846816366	629914.997917	10764.1060284	43	3.15803673032	624013.998206	11389.8885066	2361	901	136	136	159	164	143	1017	0
DLR00014933	6	17	YJR020W	20	SD/MSG -ARG -HIS -LEU -LYS +Canavanine +G418 +Hygromycin +Thialysine	Adam_cdc13-1_SDLV2_REP4	7	11	2.64695603521	7973.54770877	43.2343202411	254	2.79160569019	729270.999279	10104.6422281	43	3.39517009444	723665.999138	11041.0472697	2497	908	136	136	164	169	146	1077	0
DLR00014933	6	18	YJL134W	20	SD/MSG -ARG -HIS -LEU -LYS +Canavanine +G418 +Hygromycin +Thialysine	Adam_cdc13-1_SDLV2_REP4	7	11	2.62837963248	7390.78275551	60.6328690785	254	2.77735679332	678718.999374	10021.3867021	43	3.3861375333	671662.999208	10656.9284743	2635	901	136	136	164	169	148	1125	0
DLR00014933	6	19	YJR019C	20	SD/MSG -ARG -HIS -LEU -LYS +Canavanine +G418 +Hygromycin +Thialysine	Adam_cdc13-1_SDLV2_REP4	7	11	2.70131688352	8181.51350902	54.1249220722	254	2.81960440804	735685.999315	10477.1736666	43	3.43125878406	729781.999191	11314.6757765	2772	902	136	136	163	168	146	1022	0
DLR00014933	6	20	YJL133W	20	SD/MSG -ARG -HIS -LEU -LYS +Canavanine +G418 +Hygromycin +Thialysine	Adam_cdc13-1_SDLV2_REP4	7	11	2.79688432725	8481.0364538	63.103783771	254	2.88085670888	783065.999241	11094.2046761	43	3.50462917734	776322.999178	12169.3222242	2906	905	136	136	165	170	148	935	0
DLR00014933	6	21	YJR015W	20	SD/MSG -ARG -HIS -LEU -LYS +Canavanine +G418 +Hygromycin +Thialysine	Adam_cdc13-1_SDLV2_REP4	7	11	2.71740114202	8260.96958633	71.4186444071	254	2.7984833384	759628.999115	11546.743423	43	3.40830060683	752012.999068	12348.224513	3042	903	136	136	161	167	146	966	0
DLR00014933	6	22	YJL132W	20	SD/MSG -ARG -HIS -LEU -LYS +Canavanine +G418 +Hygromycin +Thialysine	Adam_cdc13-1_SDLV2_REP4	7	11	2.81041060174	8718.60455847	84.1519353447	254	2.88827470239	839721.998876	12608.3283462	43	3.50838149379	833131.998939	13841.2516538	3181	904	136	136	161	166	145	871	0
DLR00014933	6	23	YJR014W	20	SD/MSG -ARG -HIS -LEU -LYS +Canavanine +G418 +Hygromycin +Thialysine	Adam_cdc13-1_SDLV2_REP4	7	11	2.66515825885	8523.71614654	75.0964490282	254	2.80585519301	889490.998994	12729.477641	43	3.39773110364	881638.99888	14051.1382457	3320	903	136	136	161	165	144	861	0
DLR00014933	6	24	YOR202W	20	SD/MSG -ARG -HIS -LEU -LYS +Canavanine +G418 +Hygromycin +Thialysine	Adam_cdc13-1_SDLV2_REP4	7	11	2.60691644654	9890.2104879	124.452549764	254	2.80763927249	1032492.99889	14504.2204673	43	3.38625795267	1026449.99884	16260.4042002	3453	905	136	136	156	160	138	673	0
DLR00014933	7	1	YOR202W	20	SD/MSG -ARG -HIS -LEU -LYS +Canavanine +G418 +Hygromycin +Thialysine	Adam_cdc13-1_SDLV2_REP4	7	11	2.54109100464	10014.4262627	91.263681491	254	2.72517105274	953576.998668	12135.3392472	43	3.30416891119	948932.998786	14150.2353478	327	1039	136	136	164	169	148	740	0
DLR00014933	7	2	YIL110W	20	SD/MSG -ARG -HIS -LEU -LYS +Canavanine +G418 +Hygromycin +Thialysine	Adam_cdc13-1_SDLV2_REP4	7	11	1.64789718529	4615.75382506	39.1062470658	254	1.92161794028	371769.999794	6854.52988078	43	2.31499486581	358959.998139	3163.02992514	458	1025	136	136	155	161	143	928	0
DLR00014933	7	3	YJL007C	20	SD/MSG -ARG -HIS -LEU -LYS +Canavanine +G418 +Hygromycin +Thialysine	Adam_cdc13-1_SDLV2_REP4	7	11	2.34426229357	7004.58485962	35.4010697412	254	2.56173361856	627524.998278	10440.6871586	43	3.13363398213	618111.998247	9651.47928857	593	1037	136	136	165	170	149	1039	0
DLR00014933	7	4	YIL108W	20	SD/MSG -ARG -HIS -LEU -LYS +Canavanine +G418 +Hygromycin +Thialysine	Adam_cdc13-1_SDLV2_REP4	7	11	2.52384415357	6956.72187431	43.3926907625	254	2.71541117076	629385.999497	8758.15879729	43	3.29729252707	617830.999195	8430.19958678	728	1039	136	136	167	172	149	853	0
DLR00014933	7	5	YJL004C	20	SD/MSG -ARG -HIS -LEU -LYS +Canavanine +G418 +Hygromycin +Thialysine	Adam_cdc13-1_SDLV2_REP4	7	11	2.54551099703	8081.69258586	33.897274337	254	2.73599281495	707280.999263	9350.68210453	43	3.32776977981	701001.99908	9678.04856361	868	1043	136	136	167	172	150	1104	0
DLR00014933	7	6	YIL107C	20	SD/MSG -ARG -HIS -LEU -LYS +Canavanine +G418 +Hygromycin +Thialysine	Adam_cdc13-1_SDLV2_REP4	7	11	2.45423814231	6404.35659118	37.091482997	254	2.65017234407	588285.998839	9742.025179	43	3.22135450473	576684.998684	9682.75007648	999	1035	136	136	167	172	150	897	0
DLR00014933	7	7	YIR044C	20	SD/MSG -ARG -HIS -LEU -LYS +Canavanine +G418 +Hygromycin +Thialysine	Adam_cdc13-1_SDLV2_REP4	7	11	2.54554478968	8124.96598034	48.7325002949	254	2.72077981306	716713.999025	10898.5636636	43	3.30767151835	711742.998859	11331.8574405	1140	1041	136	136	165	170	147	1146	0
DLR00014933	7	8	YIL105C	20	SD/MSG -ARG -HIS -LEU -LYS +Canavanine +G418 +Hygromycin +Thialysine	Adam_cdc13-1_SDLV2_REP4	7	11	2.61334799548	7489.48419415	28.4950162619	254	2.77973491812	671919.999893	8754.9498888	43	3.37373478996	664147.999501	8340.27186963	1270	1042	136	136	166	171	147	898	0
DLR00014933	7	9	YIR043C	20	SD/MSG -ARG -HIS -LEU -LYS +Canavanine +G418 +Hygromycin +Thialysine	Adam_cdc13-1_SDLV2_REP4	7	11	2.64099713099	8566.86553934	51.2314494084	254	2.79825745177	784698.999396	11251.8070104	43	3.39942111853	780949.999186	11689.7070346	1412	1041	136	136	166	171	148	1170	0
DLR00014933	7	10	YIL103W	20	SD/MSG -ARG -HIS -LEU -LYS +Canavanine +G418 +Hygromycin +Thialysine	Adam_cdc13-1_SDLV2_REP4	7	11	2.28788754016	5559.44397505	30.6065077535	254	2.51978866586	487839.998865	8868.59552849	43	3.07069112026	477458.998252	7109.04389903	1546	1036	136	136	161	166	143	861	0
DLR00014933	7	11	YIR042C	20	SD/MSG -ARG -HIS -LEU -LYS +Canavanine +G418 +Hygromycin +Thialysine	Adam_cdc13-1_SDLV2_REP4	7	11	2.65484784679	8675.75776261	67.5449509115	254	2.82131304705	804720.99921	12140.6743519	43	3.42720552105	801711.999111	12758.9807585	1686	1036	136	136	165	170	147	1184	0
DLR00014933	7	12	YIL101C	20	SD/MSG -ARG -HIS -LEU -LYS +Canavanine +G418 +Hygromycin +Thialysine	Adam_cdc13-1_SDLV2_REP4	7	11	2.52216132358	8049.5626742	52.025422499	254	2.69128020085	704601.998896	11055.7818698	43	3.27954161186	700543.99875	11091.5489147	1819	1039	136	136	161	166	143	1148	0
DLR00014933	7	13	YIR039C	20	SD/MSG -ARG -HIS -LEU -LYS +Canavanine +G418 +Hygromycin +Thialysine	Adam_cdc13-1_SDLV2_REP4	7	11	2.6735693084	8082.63899635	37.3230006731	254	2.793627443	737479.999399	10842.3508963	43	3.39588553471	733078.999188	11337.881764	1958	1039	136	136	163	168	145	1107	0
DLR00014933	7	14	YIL100W	20	SD/MSG -ARG -HIS -LEU -LYS +Canavanine +G418 +Hygromycin +Thialysine	Adam_cdc13-1_SDLV2_REP4	7	11	2.58646907481	6420.02422867	30.4638319258	254	2.76221671151	605271.999457	8839.36863302	43	3.3555813462	597260.99913	9048.53992868	2093	1037	136	136	165	169	147	935	0
DLR00014933	7	15	YIR038C	20	SD/MSG -ARG -HIS -LEU -LYS +Canavanine +G418 +Hygromycin +Thialysine	Adam_cdc13-1_SDLV2_REP4	7	11	2.62919553441	8188.74533778	46.8456373672	254	2.77451870962	758728.998955	11857.0727266	43	3.3745108077	755342.998887	12847.2882381	2232	1037	136	136	164	169	146	1163	0
DLR00014933	7	16	YIL099W	20	SD/MSG -ARG -HIS -LEU -LYS +Canavanine +G418 +Hygromycin +Thialysine	Adam_cdc13-1_SDLV2_REP4	7	11	2.81118849085	7532.85370849	53.0508160383	254	2.93628927072	695440.998919	8913.08836598	43	3.56360314957	689530.998768	9473.20144871	2360	1044	136	136	163	168	144	988	0
DLR00014933	7	17	YIR037W	20	SD/MSG -ARG -HIS -LEU -LYS +Canavanine +G418 +Hygromycin +Thialysine	Adam_cdc13-1_SDLV2_REP4	7	11	2.75924439692	8945.31625024	69.6253515294	254	2.8421694374	804128.999275	11822.1806486	43	3.4565614265	802448.999214	13097.5704506	2501	1042	136	136	161	166	144	1309	0
DLR00014933	7	18	YIL098C	20	SD/MSG -ARG -HIS -LEU -LYS +Canavanine +G418 +Hygromycin +Thialysine	Adam_cdc13-1_SDLV2_REP4	7	11	2.30691247495	6403.2537166	40.8325737505	254	2.51597418183	544374.997864	9321.63843352	43	3.09013707646	539123.998043	9235.96259197	2632	1040	136	136	155	162	142	1330	0
DLR00014933	7	19	YIR036C	20	SD/MSG -ARG -HIS -LEU -LYS +Canavanine +G418 +Hygromycin +Thialysine	Adam_cdc13-1_SDLV2_REP4	7	11	2.66675641306	8205.50515124	42.784178185	254	2.781661752	737034.999161	11035.0420849	43	3.3897586387	732839.999074	11916.2408089	2775	1036	136	136	161	167	145	1235	0
DLR00014933	7	20	YIL097W	20	SD/MSG -ARG -HIS -LEU -LYS +Canavanine +G418 +Hygromycin +Thialysine	Adam_cdc13-1_SDLV2_REP4	7	11	2.45496295139	6840.77870707	57.1843926353	254	2.55380543862	561563.99751	11873.3448517	43	3.14259070528	557288.998058	12106.9990973	2904	1039	136	136	151	158	140	1324	5
DLR00014933	7	21	YIR035C	20	SD/MSG -ARG -HIS -LEU -LYS +Canavanine +G418 +Hygromycin +Thialysine	Adam_cdc13-1_SDLV2_REP4	7	11	2.67707982981	7718.11183977	53.797700388	254	2.7602993003	710013.998857	11808.7826886	43	3.36218315412	703926.9988	12598.8257006	3046	1037	136	136	160	166	146	1152	0
DLR00014933	7	22	YIL096C	20	SD/MSG -ARG -HIS -LEU -LYS +Canavanine +G418 +Hygromycin +Thialysine	Adam_cdc13-1_SDLV2_REP4	7	11	2.93709525927	9489.00242746	76.4769505661	254	2.99298421576	911011.998636	12132.3206211	43	3.63508548342	905673.998765	13619.2460568	3175	1040	136	136	161	166	144	855	0
DLR00014933	7	23	YIR034C	20	SD/MSG -ARG -HIS -LEU -LYS +Canavanine +G418 +Hygromycin +Thialysine	Adam_cdc13-1_SDLV2_REP4	7	11	0	11	17.7730210587	254	12	32591.7	3400.09447125	43	0.5	891	121.079356198	3302	1025	136	136	-1	-1	-1	14	0
DLR00014933	7	24	YOR202W	20	SD/MSG -ARG -HIS -LEU -LYS +Canavanine +G418 +Hygromycin +Thialysine	Adam_cdc13-1_SDLV2_REP4	7	11	2.55701412156	10452.4244908	111.857300174	254	2.77665410199	1117117.99863	15282.3553048	43	3.35461445227	1111728.99871	17058.4908742	3448	1038	136	136	158	162	140	739	0
DLR00014933	8	1	YOR202W	20	SD/MSG -ARG -HIS -LEU -LYS +Canavanine +G418 +Hygromycin +Thialysine	Adam_cdc13-1_SDLV2_REP4	7	11	2.41967425758	8317.83864399	77.1991677254	254	2.62183768881	787617.998436	10349.6322037	43	3.18487998286	779784.998677	11561.2017137	312	1172	136	136	163	167	147	688	0
DLR00014933	8	2	YJL155C	20	SD/MSG -ARG -HIS -LEU -LYS +Canavanine +G418 +Hygromycin +Thialysine	Adam_cdc13-1_SDLV2_REP4	7	11	2.44105464161	7277.98749767	74.5948781626	254	2.67227653134	697965.998776	10713.7770206	43	3.24877870661	691033.9987	11152.8614792	452	1173	136	136	167	172	150	1087	0
DLR00014933	8	3	YJR050W	20	SD/MSG -ARG -HIS -LEU -LYS +Canavanine +G418 +Hygromycin +Thialysine	Adam_cdc13-1_SDLV2_REP4	7	11	2.26453994569	5970.15985514	26.94608961	254	2.53646958275	543930.998739	8949.67135989	43	3.09620533039	532129.998368	7506.125016	591	1174	136	136	166	171	149	911	0
DLR00014933	8	4	YJL154C	20	SD/MSG -ARG -HIS -LEU -LYS +Canavanine +G418 +Hygromycin +Thialysine	Adam_cdc13-1_SDLV2_REP4	7	11	2.32177438207	5947.79657375	26.0718914392	254	2.55096484111	528489.998865	8501.87691147	43	3.10845013193	518152.99847	7476.8883472	728	1173	136	136	165	170	149	1178	0
DLR00014933	8	5	YJR049C	20	SD/MSG -ARG -HIS -LEU -LYS +Canavanine +G418 +Hygromycin +Thialysine	Adam_cdc13-1_SDLV2_REP4	7	11	2.50532473227	7923.19636027	46.0995039316	254	2.69413806248	704972.999023	10007.5110457	43	3.27681654273	698280.998848	10255.0992461	863	1177	136	136	166	171	149	1089	0
DLR00014933	8	6	YJL153C	20	SD/MSG -ARG -HIS -LEU -LYS +Canavanine +G418 +Hygromycin +Thialysine	Adam_cdc13-1_SDLV2_REP4	7	11	2.31277055171	5306.42202522	22.112656205	254	2.54379364341	472493.999196	7835.31152263	43	3.09231476568	458733.998543	6485.68895237	996	1172	136	136	163	168	146	782	0
DLR00014933	8	7	YJR048W	20	SD/MSG -ARG -HIS -LEU -LYS +Canavanine +G418 +Hygromycin +Thialysine	Adam_cdc13-1_SDLV2_REP4	7	11	2.4810351107	7526.84133613	38.7749128962	254	2.65505433888	684070.998695	10977.0600183	43	3.2343329759	678726.998578	10993.2355152	1132	1176	136	136	166	171	149	1218	0
DLR00014933	8	8	YJL152W	20	SD/MSG -ARG -HIS -LEU -LYS +Canavanine +G418 +Hygromycin +Thialysine	Adam_cdc13-1_SDLV2_REP4	7	11	2.46962529681	7136.02518147	40.6741396233	254	2.63876897356	636146.998765	10726.5343081	43	3.21954214067	631151.998597	10413.1579969	1270	1176	136	136	163	168	146	1240	0
DLR00014933	8	9	YJR047C	20	SD/MSG -ARG -HIS -LEU -LYS +Canavanine +G418 +Hygromycin +Thialysine	Adam_cdc13-1_SDLV2_REP4	7	11	2.52528321711	6867.5525072	41.0803255779	254	2.71917425615	646175.99923	10153.1643053	43	3.30394224043	639751.998927	10051.2729059	1407	1175	136	136	167	171	149	1118	0
DLR00014933	8	10	YJL151C	20	SD/MSG -ARG -HIS -LEU -LYS +Canavanine +G418 +Hygromycin +Thialysine	Adam_cdc13-1_SDLV2_REP4	7	11	2.29791028148	5831.10553315	31.5778245035	254	2.53171767643	521688.998524	8884.52895631	43	3.08855146726	514241.998186	8211.25231282	1546	1176	136	136	161	166	145	1014	0
DLR00014933	8	11	YJR043C	20	SD/MSG -ARG -HIS -LEU -LYS +Canavanine +G418 +Hygromycin +Thialysine	Adam_cdc13-1_SDLV2_REP4	7	11	1.90550182478	4926.96937261	32.1245777121	254	2.04999790716	366418.998645	7659.56912521	43	2.47995292789	361022.997372	6494.30491205	1684	1173	136	136	146	153	136	1258	0
DLR00014933	8	12	YJL150W	20	SD/MSG -ARG -HIS -LEU -LYS +Canavanine +G418 +Hygromycin +Thialysine	Adam_cdc13-1_SDLV2_REP4	7	11	2.77229041478	8898.03277594	55.8749340126	254	2.88140149777	826098.999363	11690.4723948	43	3.50194842444	822905.999282	12827.0730486	1817	1172	136	136	164	169	146	1150	0
DLR00014933	8	13	YJR040W	20	SD/MSG -ARG -HIS -LEU -LYS +Canavanine +G418 +Hygromycin +Thialysine	Adam_cdc13-1_SDLV2_REP4	7	11	2.4615374683	5944.27641046	26.6385746317	254	2.66578539078	522265.999713	8334.38430921	43	3.24382736668	514708.999242	7651.87494629	1958	1176	136	136	159	164	142	1037	0
DLR00014933	8	14	YJL149W	20	SD/MSG -ARG -HIS -LEU -LYS +Canavanine +G418 +Hygromycin +Thialysine	Adam_cdc13-1_SDLV2_REP4	7	11	2.84116800301	8403.5496855	50.8956421471	254	2.94645668939	801295.99882	11022.9536254	43	3.57593993561	797433.998832	12173.3857147	2088	1176	136	136	165	169	145	1113	0
DLR00014933	8	15	YJR038C	20	SD/MSG -ARG -HIS -LEU -LYS +Canavanine +G418 +Hygromycin +Thialysine	Adam_cdc13-1_SDLV2_REP4	7	11	2.72140051904	8033.5185696	35.8775553039	254	2.85915371304	737731.999966	8756.07777209	43	3.4747501203	732461.999661	9188.37014994	2224	1173	136	136	162	167	143	1007	0
DLR00014933	8	16	YJL148W	20	SD/MSG -ARG -HIS -LEU -LYS +Canavanine +G418 +Hygromycin +Thialysine	Adam_cdc13-1_SDLV2_REP4	7	11	2.10422028384	5599.94571975	33.1850969482	254	2.380145205	500910.997509	7815.45390575	43	2.91445458074	496059.997557	7712.40914232	2359	1177	136	136	158	164	143	1319	0
DLR00014933	8	17	YJR037W	20	SD/MSG -ARG -HIS -LEU -LYS +Canavanine +G418 +Hygromycin +Thialysine	Adam_cdc13-1_SDLV2_REP4	7	11	2.57640467161	7023.65696463	41.934401381	254	2.75072505282	640659.999445	9023.95207606	43	3.34609411963	633792.999184	9459.40025654	2492	1181	136	136	160	166	143	945	0
DLR00014933	8	18	YJL147C	20	SD/MSG -ARG -HIS -LEU -LYS +Canavanine +G418 +Hygromycin +Thialysine	Adam_cdc13-1_SDLV2_REP4	7	11	2.67777192632	7182.24658786	48.3323021795	254	2.75452299429	643454.999305	10123.9943004	43	3.3588285643	635445.999185	10393.1570396	2629	1177	136	136	158	164	142	952	0
DLR00014933	8	19	YJR036C	20	SD/MSG -ARG -HIS -LEU -LYS +Canavanine +G418 +Hygromycin +Thialysine	Adam_cdc13-1_SDLV2_REP4	7	11	2.71596672803	7833.81303592	46.8045709003	254	2.82959829235	735800.999072	11232.1309203	43	3.44637228368	729505.999045	12201.086555	2769	1173	136	136	163	168	147	1061	0
DLR00014933	8	20	YJL146W	20	SD/MSG -ARG -HIS -LEU -LYS +Canavanine +G418 +Hygromycin +Thialysine	Adam_cdc13-1_SDLV2_REP4	7	11	2.69562988242	7798.13468083	63.0828833462	254	2.79069952047	697773.998787	11207.6736929	43	3.40092384081	690923.998837	12211.5771306	2907	1179	136	136	158	164	142	964	0
DLR00014933	8	21	YJR035W	20	SD/MSG -ARG -HIS -LEU -LYS +Canavanine +G418 +Hygromycin +Thialysine	Adam_cdc13-1_SDLV2_REP4	7	11	2.90856360509	8647.18411358	63.8006135669	254	2.95649089655	824955.998154	12299.215043	43	3.59828407245	818364.99842	13612.4127765	3041	1175	136	136	162	168	147	953	0
DLR00014933	8	22	YJL145W	20	SD/MSG -ARG -HIS -LEU -LYS +Canavanine +G418 +Hygromycin +Thialysine	Adam_cdc13-1_SDLV2_REP4	7	11	2.87887188233	8597.06053013	78.8538523289	254	2.91475724714	827031.998842	12180.1273612	43	3.54370318564	820066.998905	13283.4729773	3181	1179	136	136	160	165	144	848	0
DLR00014933	8	23	YJR033C	20	SD/MSG -ARG -HIS -LEU -LYS +Canavanine +G418 +Hygromycin +Thialysine	Adam_cdc13-1_SDLV2_REP4	7	11	2.42658457494	7319.6293542	37.7476326795	254	2.64538609729	657817.999223	8892.59141932	43	3.22331517554	648705.998717	7683.52979736	3316	1178	136	136	149	155	136	827	0
DLR00014933	8	24	YOR202W	20	SD/MSG -ARG -HIS -LEU -LYS +Canavanine +G418 +Hygromycin +Thialysine	Adam_cdc13-1_SDLV2_REP4	7	11	2.52963014046	9522.20696288	107.212973912	254	2.74996945244	1040192.99867	14940.0571529	43	3.32230875843	1031394.99874	16541.5596902	3450	1177	136	136	157	161	140	626	0
DLR00014933	9	1	YOR202W	20	SD/MSG -ARG -HIS -LEU -LYS +Canavanine +G418 +Hygromycin +Thialysine	Adam_cdc13-1_SDLV2_REP4	7	11	2.43472922323	8820.68451732	104.054897377	254	2.65603753965	855855.998551	12744.5029358	43	3.22464481789	848899.998805	14406.9640234	324	1316	136	136	163	168	147	723	0
DLR00014933	9	2	YIL130W	20	SD/MSG -ARG -HIS -LEU -LYS +Canavanine +G418 +Hygromycin +Thialysine	Adam_cdc13-1_SDLV2_REP4	7	11	2.69053839996	8440.83226729	83.8115854609	254	2.87351784943	806671.999511	9922.25621959	43	3.48241670848	799956.999336	10993.2927882	453	1316	136	136	167	171	147	770	0
DLR00014933	9	3	YJL028W	20	SD/MSG -ARG -HIS -LEU -LYS +Canavanine +G418 +Hygromycin +Thialysine	Adam_cdc13-1_SDLV2_REP4	7	11	2.49583307527	8002.38439684	38.3924118337	254	2.68158619725	712166.999103	10078.5509355	43	3.26646141815	706190.998865	9465.89405136	594	1311	136	136	165	170	148	1056	0
DLR00014933	9	4	YIL128W	20	SD/MSG -ARG -HIS -LEU -LYS +Canavanine +G418 +Hygromycin +Thialysine	Adam_cdc13-1_SDLV2_REP4	7	11	1.83755567866	5646.22108858	33.3765472522	254	1.95928323113	439837.999186	8096.63948554	43	2.36157511215	430512.997398	6294.67428581	726	1315	136	136	154	160	142	1093	0
DLR00014933	9	5	YJL027C	20	SD/MSG -ARG -HIS -LEU -LYS +Canavanine +G418 +Hygromycin +Thialysine	Adam_cdc13-1_SDLV2_REP4	7	11	2.55709205222	7213.82973101	43.6830459891	254	2.74533530936	672781.999586	9502.66804389	43	3.33014751787	663032.999218	9222.84108192	868	1313	136	136	169	173	151	953	0
DLR00014933	9	6	YIL124W	20	SD/MSG -ARG -HIS -LEU -LYS +Canavanine +G418 +Hygromycin +Thialysine	Adam_cdc13-1_SDLV2_REP4	7	11	2.52890682547	7379.12192812	41.2640690835	254	2.70462440403	684316.999218	10289.7275086	43	3.28867439655	675130.998951	9883.90760259	1000	1313	136	136	167	172	150	954	0
DLR00014933	9	7	YJL024C	20	SD/MSG -ARG -HIS -LEU -LYS +Canavanine +G418 +Hygromycin +Thialysine	Adam_cdc13-1_SDLV2_REP4	7	11	2.24641567916	5460.34246117	26.2808864482	254	2.45109588315	487697.998021	9023.26804186	43	3.0080461208	476010.997789	7616.22528923	1146	1310	136	136	163	168	146	963	0
DLR00014933	9	8	YIL123W	20	SD/MSG -ARG -HIS -LEU -LYS +Canavanine +G418 +Hygromycin +Thialysine	Adam_cdc13-1_SDLV2_REP4	7	11	2.44896566989	6490.39839219	33.5801524031	254	2.62914394796	613815.998806	10171.0473685	43	3.20379127343	605218.998602	9684.08020723	1271	1310	136	136	167	172	149	1051	0
DLR00014933	9	9	YJL023C	20	SD/MSG -ARG -HIS -LEU -LYS +Canavanine +G418 +Hygromycin +Thialysine	Adam_cdc13-1_SDLV2_REP4	7	11	2.62992507195	8068.00770783	41.3561539519	254	2.75754415791	738632.999386	10573.475064	43	3.35374359295	732512.999155	10589.0719015	1414	1309	136	136	165	169	147	936	0
DLR00014933	9	10	YIL120W	20	SD/MSG -ARG -HIS -LEU -LYS +Canavanine +G418 +Hygromycin +Thialysine	Adam_cdc13-1_SDLV2_REP4	7	11	2.60621330904	7180.10616803	29.7517059112	254	2.76241912347	666515.99968	9233.06266795	43	3.35715675713	659124.999352	9208.29180845	1547	1311	136	136	165	170	146	938	0
DLR00014933	9	11	YJL022W	20	SD/MSG -ARG -HIS -LEU -LYS +Canavanine +G418 +Hygromycin +Thialysine	Adam_cdc13-1_SDLV2_REP4	7	11	2.59738446599	8523.69826917	37.0647083681	254	2.74004004404	779222.998951	11649.2676511	43	3.33529001883	775912.998915	12294.6270493	1688	1311	136	136	163	167	145	1142	0
DLR00014933	9	12	YIL119C	20	SD/MSG -ARG -HIS -LEU -LYS +Canavanine +G418 +Hygromycin +Thialysine	Adam_cdc13-1_SDLV2_REP4	7	11	2.52989032401	7584.70757527	44.0228475782	254	2.68253380441	701624.998591	11710.3226136	43	3.27324475776	697493.998631	12259.6106249	1816	1313	136	136	162	167	144	1215	0
DLR00014933	9	13	YJL021C	20	SD/MSG -ARG -HIS -LEU -LYS +Canavanine +G418 +Hygromycin +Thialysine	Adam_cdc13-1_SDLV2_REP4	7	11	2.60677383076	7812.30726048	34.6130280806	254	2.74373603103	713716.999163	10699.7292272	43	3.34154831226	710190.999018	11175.7850681	1955	1309	136	136	161	166	144	1236	0
DLR00014933	9	14	YIL117C	20	SD/MSG -ARG -HIS -LEU -LYS +Canavanine +G418 +Hygromycin +Thialysine	Adam_cdc13-1_SDLV2_REP4	7	11	2.59782106439	6788.68681938	42.1331389741	254	2.76683444629	634000.999398	9441.24164231	43	3.36397165152	626937.999166	9606.17798069	2087	1314	136	136	161	166	143	1002	0
DLR00014933	9	15	YJL020C	20	SD/MSG -ARG -HIS -LEU -LYS +Canavanine +G418 +Hygromycin +Thialysine	Adam_cdc13-1_SDLV2_REP4	7	11	2.68945013755	9263.22207798	32.1710269248	254	2.82940543606	853893.99959	10296.5595259	43	3.4380019826	850477.999429	11014.352556	2231	1310	136	136	161	166	143	1002	0
DLR00014933	9	16	YIL116W	20	SD/MSG -ARG -HIS -LEU -LYS +Canavanine +G418 +Hygromycin +Thialysine	Adam_cdc13-1_SDLV2_REP4	7	11	0.5	508.5	68.9626583354	254	3.00063860738	59498.1	7071.4877717	43	0.73042566348	40413.8723072	3835.47570261	2360	1302	136	136	-1	-1	-1	16	0
DLR00014933	9	17	YJL017W	20	SD/MSG -ARG -HIS -LEU -LYS +Canavanine +G418 +Hygromycin +Thialysine	Adam_cdc13-1_SDLV2_REP4	7	11	2.76605311611	8780.49775024	41.4266463418	254	2.86983558983	822499.999472	10533.4901763	43	3.48593999369	818445.999364	11924.7626262	2503	1312	136	136	162	167	144	1032	0
DLR00014933	9	18	YIL114C	20	SD/MSG -ARG -HIS -LEU -LYS +Canavanine +G418 +Hygromycin +Thialysine	Adam_cdc13-1_SDLV2_REP4	7	11	2.72400364381	8215.71381845	50.7877870088	254	2.80877476085	759059.999108	11396.8658223	43	3.42112164349	754347.999075	12550.2206062	2632	1313	136	136	161	166	143	1102	0
DLR00014933	9	19	YJL016W	20	SD/MSG -ARG -HIS -LEU -LYS +Canavanine +G418 +Hygromycin +Thialysine	Adam_cdc13-1_SDLV2_REP4	7	11	2.69911470776	8108.45380468	48.4465085427	254	2.81144470038	744111.999221	11091.9453299	43	3.42563260258	739039.999166	12015.4456764	2774	1309	136	136	159	165	144	1115	0
DLR00014933	9	20	YIL113W	20	SD/MSG -ARG -HIS -LEU -LYS +Canavanine +G418 +Hygromycin +Thialysine	Adam_cdc13-1_SDLV2_REP4	7	11	2.73576703889	6828.83107726	40.133210417	254	2.84733975	644546.999152	9285.33690006	43	3.46880144638	634143.999005	9705.44509997	2907	1310	136	136	161	166	144	836	0
DLR00014933	9	21	YJL013C	20	SD/MSG -ARG -HIS -LEU -LYS +Canavanine +G418 +Hygromycin +Thialysine	Adam_cdc13-1_SDLV2_REP4	7	11	2.6976737959	7937.96782445	57.3778746967	254	2.80463638782	720326.999086	11382.0837027	43	3.41712098255	714108.999021	12096.7662863	3047	1310	136	136	156	162	141	1107	0
DLR00014933	9	22	YIL112W	20	SD/MSG -ARG -HIS -LEU -LYS +Canavanine +G418 +Hygromycin +Thialysine	Adam_cdc13-1_SDLV2_REP4	7	11	2.60059885041	7902.59104289	55.3461861023	254	2.68671690137	758574.998545	12079.0920351	43	3.27662978176	750947.998626	12931.4238981	3177	1309	136	136	158	163	144	1033	0
DLR00014933	9	23	YJL012C	20	SD/MSG -ARG -HIS -LEU -LYS +Canavanine +G418 +Hygromycin +Thialysine	Adam_cdc13-1_SDLV2_REP4	7	11	2.71520858333	8237.82984406	80.3019543057	254	2.8411051297	816010.999296	11957.4401196	43	3.44182776315	807121.999124	12349.8529986	3323	1314	136	136	153	158	137	705	0
DLR00014933	9	24	YOR202W	20	SD/MSG -ARG -HIS -LEU -LYS +Canavanine +G418 +Hygromycin +Thialysine	Adam_cdc13-1_SDLV2_REP4	7	11	2.66001739038	10422.7966729	126.117542761	254	2.84487371006	1131721.99885	15727.4847718	43	3.42976803463	1126074.99882	17920.088919	3453	1310	136	136	156	160	137	674	0
DLR00014933	10	1	YOR202W	20	SD/MSG -ARG -HIS -LEU -LYS +Canavanine +G418 +Hygromycin +Thialysine	Adam_cdc13-1_SDLV2_REP4	7	11	2.42580818155	10096.7353528	86.3211215328	254	2.61836754432	928772.998103	12109.5001021	43	3.19065320699	924490.998668	13819.6111883	318	1447	136	136	160	164	144	814	6
DLR00014933	10	2	YJL169W	20	SD/MSG -ARG -HIS -LEU -LYS +Canavanine +G418 +Hygromycin +Thialysine	Adam_cdc13-1_SDLV2_REP4	7	11	2.18471479516	5758.02122558	45.7130621212	254	2.33313977454	514867.996871	9189.56022315	43	2.87153230811	503771.997336	9067.99018991	453	1447	136	136	159	164	143	864	0
DLR00014933	10	3	YJR070C	20	SD/MSG -ARG -HIS -LEU -LYS +Canavanine +G418 +Hygromycin +Thialysine	Adam_cdc13-1_SDLV2_REP4	7	11	2.44146558608	6997.57719529	25.8369697962	254	2.66091122188	642883.999214	9289.74846062	43	3.24163462521	634317.998914	8332.74613482	588	1446	136	136	166	170	149	1030	0
DLR00014933	10	4	YJL168C	20	SD/MSG -ARG -HIS -LEU -LYS +Canavanine +G418 +Hygromycin +Thialysine	Adam_cdc13-1_SDLV2_REP4	7	11	2.11457660057	4762.82124162	30.637103952	254	2.29773387089	408921.997451	8459.88332126	43	2.82781817372	395632.997102	6694.49160299	729	1443	136	136	158	164	144	950	0
DLR00014933	10	5	YJR069C	20	SD/MSG -ARG -HIS -LEU -LYS +Canavanine +G418 +Hygromycin +Thialysine	Adam_cdc13-1_SDLV2_REP4	7	11	2.35333632437	6488.10203436	31.2890663133	254	2.56741083144	582422.998674	9385.460113	43	3.13460125465	572864.998414	8341.52607956	865	1455	136	136	165	170	149	1112	0
DLR00014933	10	6	YJL165C	20	SD/MSG -ARG -HIS -LEU -LYS +Canavanine +G418 +Hygromycin +Thialysine	Adam_cdc13-1_SDLV2_REP4	7	11	2.26890926159	5667.14295168	27.153175951	254	2.50068074485	524358.998268	9293.62475004	43	3.05728474942	511860.998102	8120.44008182	1002	1452	136	136	166	171	150	1012	0
DLR00014933	10	7	YJR062C	20	SD/MSG -ARG -HIS -LEU -LYS +Canavanine +G418 +Hygromycin +Thialysine	Adam_cdc13-1_SDLV2_REP4	7	11	2.29780440172	5979.36810697	31.4367606027	254	2.52218439151	560288.998198	9564.4198261	43	3.08536328267	550765.998137	8770.46411028	1138	1448	136	136	166	171	149	1064	0
DLR00014933	10	8	YJL164C	20	SD/MSG -ARG -HIS -LEU -LYS +Canavanine +G418 +Hygromycin +Thialysine	Adam_cdc13-1_SDLV2_REP4	7	11	1.79601990669	3477.74698007	20.7902165517	254	2.05152417936	312546.997892	7565.76185158	43	2.47250299853	297091.997136	5519.2612097	1279	1452	136	136	159	165	145	944	0
DLR00014933	10	9	YJR061W	20	SD/MSG -ARG -HIS -LEU -LYS +Canavanine +G418 +Hygromycin +Thialysine	Adam_cdc13-1_SDLV2_REP4	7	11	2.54154632655	6962.90885777	46.8995204188	254	2.72279773371	673688.999018	10601.4036332	43	3.31110912935	667121.998887	11086.5475103	1406	1448	136	136	166	171	148	1150	0
DLR00014933	10	10	YJL163C	20	SD/MSG -ARG -HIS -LEU -LYS +Canavanine +G418 +Hygromycin +Thialysine	Adam_cdc13-1_SDLV2_REP4	7	11	2.24169315469	5925.31145485	33.4748721944	254	2.44800251929	537200.997081	9510.52988162	43	3.00662012138	530074.997473	9642.94151015	1546	1447	136	136	160	165	144	1224	0
DLR00014933	10	11	YJR060W	20	SD/MSG -ARG -HIS -LEU -LYS +Canavanine +G418 +Hygromycin +Thialysine	Adam_cdc13-1_SDLV2_REP4	7	11	2.60496335794	7049.86800497	26.2685024484	254	2.77327080856	654777.999748	8638.44337479	43	3.37229667982	647555.999422	8612.38271427	1677	1447	136	136	162	167	144	975	0
DLR00014933	10	12	YJL162C	20	SD/MSG -ARG -HIS -LEU -LYS +Canavanine +G418 +Hygromycin +Thialysine	Adam_cdc13-1_SDLV2_REP4	7	11	2.58954338464	7016.49698918	40.8423753549	254	2.75193828914	656033.999422	9360.07676395	43	3.34580197741	650137.99916	9592.41652569	1818	1448	136	136	161	166	143	1095	0
DLR00014933	10	13	YJR059W	20	SD/MSG -ARG -HIS -LEU -LYS +Canavanine +G418 +Hygromycin +Thialysine	Adam_cdc13-1_SDLV2_REP4	7	11	2.35465028959	6017.01202891	30.8835832333	254	2.51972077834	555448.997844	9774.20797501	43	3.08687511006	547602.997972	9746.10479308	1952	1445	136	136	159	164	143	1054	0
DLR00014933	10	14	YJL161W	20	SD/MSG -ARG -HIS -LEU -LYS +Canavanine +G418 +Hygromycin +Thialysine	Adam_cdc13-1_SDLV2_REP4	7	11	2.76118285182	8524.05130193	50.466387103	254	2.91619074579	817561.999594	9508.30401345	43	3.53906467196	813327.999461	10400.7550543	2088	1449	136	136	163	168	143	1042	0
DLR00014933	10	15	YJR058C	20	SD/MSG -ARG -HIS -LEU -LYS +Canavanine +G418 +Hygromycin +Thialysine	Adam_cdc13-1_SDLV2_REP4	7	11	2.269470235	6358.46938149	38.5749829644	254	2.49618753534	596264.997242	10664.4297004	43	3.05908018419	591588.997765	11259.0242803	2226	1448	136	136	159	164	143	1226	0
DLR00014933	10	16	YJL160C	20	SD/MSG -ARG -HIS -LEU -LYS +Canavanine +G418 +Hygromycin +Thialysine	Adam_cdc13-1_SDLV2_REP4	7	11	2.2585346575	6178.39222661	35.0778257668	254	2.47701352775	563668.997205	10133.9990719	43	3.03885064681	557334.997665	10350.6569202	2359	1447	136	136	156	162	141	1201	0
DLR00014933	10	17	YJR054W	20	SD/MSG -ARG -HIS -LEU -LYS +Canavanine +G418 +Hygromycin +Thialysine	Adam_cdc13-1_SDLV2_REP4	7	11	2.63223329012	7866.83232336	48.4436882957	254	2.79504029056	773796.998958	11689.2672721	43	3.39747930604	769550.998932	12992.9843135	2497	1450	136	136	163	168	146	1187	0
DLR00014933	10	18	YJL159W	20	SD/MSG -ARG -HIS -LEU -LYS +Canavanine +G418 +Hygromycin +Thialysine	Adam_cdc13-1_SDLV2_REP4	7	11	2.81453329589	8402.35999227	54.7700845503	254	2.89982485152	795662.999253	10601.6746961	43	3.52546417985	790387.999232	11822.8112754	2636	1450	136	136	161	166	143	975	0
DLR00014933	10	19	YJR053W	20	SD/MSG -ARG -HIS -LEU -LYS +Canavanine +G418 +Hygromycin +Thialysine	Adam_cdc13-1_SDLV2_REP4	7	11	2.62481872915	7454.99219869	44.0202924195	254	2.75026195844	693450.999116	10509.2192357	43	3.35021796686	686723.999009	11025.0115105	2770	1452	136	136	159	165	143	1118	0
DLR00014933	10	20	YJL158C	20	SD/MSG -ARG -HIS -LEU -LYS +Canavanine +G418 +Hygromycin +Thialysine	Adam_cdc13-1_SDLV2_REP4	7	11	2.70180358291	7526.97228111	48.2337657318	254	2.82872178191	722043.999215	10786.6530057	43	3.4413262701	714846.999163	11482.0764771	2905	1447	136	136	161	167	146	1105	0
DLR00014933	10	21	YJR052W	20	SD/MSG -ARG -HIS -LEU -LYS +Canavanine +G418 +Hygromycin +Thialysine	Adam_cdc13-1_SDLV2_REP4	7	11	2.81250849833	8654.57440488	65.0313056628	254	2.89991260618	844038.999078	12840.0406805	43	3.52377944433	839453.999113	14146.8593089	3042	1446	136	136	162	167	146	1140	0
DLR00014933	10	22	YJL157C	20	SD/MSG -ARG -HIS -LEU -LYS +Canavanine +G418 +Hygromycin +Thialysine	Adam_cdc13-1_SDLV2_REP4	7	11	2.80902293075	8184.2267901	83.4443298567	254	2.88886714384	788050.998997	12426.8714781	43	3.51314830463	782090.999037	13244.5957322	3178	1451	136	136	156	162	142	1094	0
DLR00014933	10	23	YJR051W	20	SD/MSG -ARG -HIS -LEU -LYS +Canavanine +G418 +Hygromycin +Thialysine	Adam_cdc13-1_SDLV2_REP4	7	11	2.64680074231	8018.25147356	91.9390121696	254	2.81758092874	843121.998798	13522.3051525	43	3.41226286441	832357.998748	14692.690541	3321	1449	136	136	157	162	141	766	0
DLR00014933	10	24	YOR202W	20	SD/MSG -ARG -HIS -LEU -LYS +Canavanine +G418 +Hygromycin +Thialysine	Adam_cdc13-1_SDLV2_REP4	7	11	2.76804097793	10375.666645	140.663030435	254	2.8919073038	1154792.99891	17061.2581581	43	3.48235933796	1149167.99885	19484.8483974	3449	1448	136	136	157	161	139	657	0
DLR00014933	11	1	YOR202W	20	SD/MSG -ARG -HIS -LEU -LYS +Canavanine +G418 +Hygromycin +Thialysine	Adam_cdc13-1_SDLV2_REP4	7	11	2.4811406619	8768.91341919	87.5937047989	254	2.67789943943	828906.998633	11152.7067819	43	3.24906947597	821678.998686	12195.8562151	324	1585	136	136	161	166	145	707	0
DLR00014933	11	2	YIL146C	20	SD/MSG -ARG -HIS -LEU -LYS +Canavanine +G418 +Hygromycin +Thialysine	Adam_cdc13-1_SDLV2_REP4	7	11	2.62558099959	8609.21860298	58.7140339028	254	2.77533895219	824340.999229	10906.8145446	43	3.36868156566	817315.999061	11630.9925293	457	1585	136	136	166	170	148	805	0
DLR00014933	11	3	YJL048C	20	SD/MSG -ARG -HIS -LEU -LYS +Canavanine +G418 +Hygromycin +Thialysine	Adam_cdc13-1_SDLV2_REP4	7	11	2.49034592838	7416.78872942	48.7366157846	254	2.67698237493	699033.998779	11032.5164134	43	3.2616131199	691361.998708	11187.496457	600	1586	136	136	167	171	150	1006	0
DLR00014933	11	4	YIL145C	20	SD/MSG -ARG -HIS -LEU -LYS +Canavanine +G418 +Hygromycin +Thialysine	Adam_cdc13-1_SDLV2_REP4	7	11	2.23351904125	5797.71043402	33.3738485292	254	2.45478709159	533722.997397	10329.6522746	43	3.01658398646	521688.997642	9395.25866986	723	1579	136	136	164	169	149	929	0
DLR00014933	11	5	YJL047C	20	SD/MSG -ARG -HIS -LEU -LYS +Canavanine +G418 +Hygromycin +Thialysine	Adam_cdc13-1_SDLV2_REP4	7	11	1.76156716275	3464.73001969	25.6912730093	254	1.94975530336	273348.998936	7478.27438111	43	2.33349656636	257131.996851	4267.23107625	866	1586	136	136	151	158	141	898	0
DLR00014933	11	6	YIL141W	20	SD/MSG -ARG -HIS -LEU -LYS +Canavanine +G418 +Hygromycin +Thialysine	Adam_cdc13-1_SDLV2_REP4	7	11	2.45258213964	7679.1475069	38.2667570065	254	2.67169918464	716061.99884	10579.3155399	43	3.25404887258	709478.998705	10634.0737638	1001	1587	136	136	168	173	151	1107	0
DLR00014933	11	7	YJL046W	20	SD/MSG -ARG -HIS -LEU -LYS +Canavanine +G418 +Hygromycin +Thialysine	Adam_cdc13-1_SDLV2_REP4	7	11	1.54737577008	2780.58894205	58.17840798	254	1.89156937308	167727.000008	6960.88351122	43	2.23939716126	153362.999852	1282.16952138	1138	1591	136	136	133	144	131	841	0
DLR00014933	11	8	YIL140W	20	SD/MSG -ARG -HIS -LEU -LYS +Canavanine +G418 +Hygromycin +Thialysine	Adam_cdc13-1_SDLV2_REP4	7	11	2.5682413424	7321.53536818	45.7266274474	254	2.80427992498	714274.999641	9414.33629063	43	3.40382723819	706319.999383	9676.38083947	1268	1587	136	136	169	174	150	1002	0
DLR00014933	11	9	YJL045W	20	SD/MSG -ARG -HIS -LEU -LYS +Canavanine +G418 +Hygromycin +Thialysine	Adam_cdc13-1_SDLV2_REP4	7	11	2.54087146295	7712.22467233	39.0476118781	254	2.70365914945	719040.998973	10240.3993061	43	3.29317179703	713396.998869	10636.6798131	1415	1582	136	136	163	168	145	1134	0
DLR00014933	11	10	YIL139C	20	SD/MSG -ARG -HIS -LEU -LYS +Canavanine +G418 +Hygromycin +Thialysine	Adam_cdc13-1_SDLV2_REP4	7	11	2.37653792909	6719.21156224	36.0562317196	254	2.57196785664	623261.998038	10145.338834	43	3.14558009004	619359.998195	10546.8283774	1544	1585	136	136	162	167	145	1320	0
DLR00014933	11	11	YJL044C	20	SD/MSG -ARG -HIS -LEU -LYS +Canavanine +G418 +Hygromycin +Thialysine	Adam_cdc13-1_SDLV2_REP4	7	11	2.57561915921	7761.22478681	40.0068154431	254	2.763344212	747417.999132	10917.1281062	43	3.35740388974	743322.998982	11683.460236	1685	1588	136	136	164	168	146	1228	0
DLR00014933	11	12	YIL138C	20	SD/MSG -ARG -HIS -LEU -LYS +Canavanine +G418 +Hygromycin +Thialysine	Adam_cdc13-1_SDLV2_REP4	7	11	2.65392352024	8046.63187733	35.5041880539	254	2.81239424039	768266.999639	10212.3471676	43	3.41549559635	764648.999409	10626.5126428	1812	1588	136	136	163	167	144	1141	0
DLR00014933	11	13	YJL043W	20	SD/MSG -ARG -HIS -LEU -LYS +Canavanine +G418 +Hygromycin +Thialysine	Adam_cdc13-1_SDLV2_REP4	7	11	2.66130223093	8344.89236016	37.76403139	254	2.81238093247	789274.999474	10740.9767839	43	3.41785148949	786340.999317	11409.6619475	1956	1586	136	136	161	166	143	1194	0
DLR00014933	11	14	YIL137C	20	SD/MSG -ARG -HIS -LEU -LYS +Canavanine +G418 +Hygromycin +Thialysine	Adam_cdc13-1_SDLV2_REP4	7	11	2.40472094854	6496.62692302	37.5267589745	254	2.59080072114	621003.998202	10744.5741501	43	3.16418697366	615720.998287	10830.287778	2085	1585	136	136	160	165	143	1259	0
DLR00014933	11	15	YJL042W	20	SD/MSG -ARG -HIS -LEU -LYS +Canavanine +G418 +Hygromycin +Thialysine	Adam_cdc13-1_SDLV2_REP4	7	11	2.08646125764	4750.52919481	33.560248725	254	2.33709292891	435097.996619	8458.86283069	43	2.86827085826	426914.996547	8081.04195248	2231	1586	136	136	155	161	141	1204	0
DLR00014933	11	16	YIL135C	20	SD/MSG -ARG -HIS -LEU -LYS +Canavanine +G418 +Hygromycin +Thialysine	Adam_cdc13-1_SDLV2_REP4	7	11	2.56014712587	8111.65236673	38.6908426832	254	2.79625327088	804556.999206	10708.4347386	43	3.39671909964	799436.999087	11796.092294	2362	1587	136	136	164	168	146	1027	0
[truncated: 15,872 more rows]
