# Supplementary material for: Quantitative Fitness Analysis Shows That NMD Proteins and Many Other Protein Complexes Suppress or Enhance Distinct Telomere Cap Defects
Source: PLoS Genet. 2011 Apr 7;7(4):e1001362. doi: 10.1371/journal.pgen.1001362 (PMC3072368; doi:10.1371/journal.pgen.1001362)
Supplement: Table S8 — Logistic data file. ROD output data is subjected to logistic modelling and exported in this format for further analysis. These are text files compressed in .zip format: http://research.ncl.ac.uk/colonyzer/AddinallQFA/Logistic.zip. See http://research.ncl.ac.uk/colonyzer/AddinallQFA for detailed description of column contents. (30.13 MB ZIP) [file pgen.1001362.s012.zip › Adam_cdc13-1_SDLV2_REP3_Logistic.txt]

Barcode	Row	Col	ORF	Treatments	Medium	Screen.Name	Plate.Number	Area.G.0.	Area.r	Area.K	Area.Error	Greyscale.G.0.	Greyscale.r	Greyscale.K	Greyscale.Error	Trimmed.G.0.	Trimmed.r	Trimmed.K	Trimmed.Error	X.Offset	Y.Offset	Xdim	Ydim	R	G	B	Edge.Length	Pixels.on.Edge
DLR00016359	1	1	YOR202W	20	SD/MSG -ARG -HIS -LEU -LYS +Canavanine +G418 +Hygromycin +Thialysine	Adam_cdc13-1_SDLV2_REP3	1	11	2.42697114379	9860.62293296	126.140643129	254	2.67569036472	705377.996908	10545.4855008	43	3.26257850792	700606.997344	11769.0425459	320	213	136	136	149	153	134	293	37
DLR00016359	1	2	YOR202W	20	SD/MSG -ARG -HIS -LEU -LYS +Canavanine +G418 +Hygromycin +Thialysine	Adam_cdc13-1_SDLV2_REP3	1	11	3.19778865982	9870.56689722	113.314806227	254	3.01189965948	758029.996508	10726.2228899	43	3.64092332417	749790.996008	11685.793109	456	224	136	136	153	158	140	132	0
DLR00016359	1	3	YOR202W	20	SD/MSG -ARG -HIS -LEU -LYS +Canavanine +G418 +Hygromycin +Thialysine	Adam_cdc13-1_SDLV2_REP3	1	11	3.10779853625	9745.57779546	113.195370818	254	3.08583924604	760100.995503	10712.9949773	43	3.7270316542	753394.994684	11686.1637816	598	224	136	136	160	164	146	262	0
DLR00016359	1	4	YOR202W	20	SD/MSG -ARG -HIS -LEU -LYS +Canavanine +G418 +Hygromycin +Thialysine	Adam_cdc13-1_SDLV2_REP3	1	11	3.21194859576	10351.908074	121.3449568	254	3.17343021737	805704.99576	10526.7490376	43	3.82657651084	799998.994604	11462.8018256	730	223	136	136	163	167	149	362	0
DLR00016359	1	5	YOR202W	20	SD/MSG -ARG -HIS -LEU -LYS +Canavanine +G418 +Hygromycin +Thialysine	Adam_cdc13-1_SDLV2_REP3	1	11	3.07153855941	10206.7131018	94.1838319912	254	3.10298383794	766426.996345	9477.36249258	43	3.75732539495	758134.995277	9902.80784274	868	226	136	136	159	164	145	316	0
DLR00016359	1	6	YOR202W	20	SD/MSG -ARG -HIS -LEU -LYS +Canavanine +G418 +Hygromycin +Thialysine	Adam_cdc13-1_SDLV2_REP3	1	11	3.16366398459	10387.4344273	108.791564521	254	3.17088919971	799569.99632	9685.47475986	43	3.89839602387	746972.362688	7018.34185491	998	226	136	136	161	166	146	341	0
DLR00016359	1	7	YOR202W	20	SD/MSG -ARG -HIS -LEU -LYS +Canavanine +G418 +Hygromycin +Thialysine	Adam_cdc13-1_SDLV2_REP3	1	11	2.96603824566	9314.504417	135.411096941	254	2.98958807346	761226.995329	12263.933916	43	3.63077957968	752826.995054	13029.9353779	1141	222	136	136	163	169	150	457	0
DLR00016359	1	8	YOR202W	20	SD/MSG -ARG -HIS -LEU -LYS +Canavanine +G418 +Hygromycin +Thialysine	Adam_cdc13-1_SDLV2_REP3	1	11	3.21544472969	10249.082767	139.903423535	254	3.13794194093	820326.996129	9739.83055905	43	3.78784142349	813644.995099	10330.172757	1271	223	136	136	162	168	147	425	0
DLR00016359	1	9	YOR202W	20	SD/MSG -ARG -HIS -LEU -LYS +Canavanine +G418 +Hygromycin +Thialysine	Adam_cdc13-1_SDLV2_REP3	1	11	3.29802622336	10452.2448232	157.297568171	254	3.10904505353	851000.995861	11165.5799951	43	3.75876720342	844753.995065	12123.8592575	1417	220	136	136	163	168	148	416	0
DLR00016359	1	10	YOR202W	20	SD/MSG -ARG -HIS -LEU -LYS +Canavanine +G418 +Hygromycin +Thialysine	Adam_cdc13-1_SDLV2_REP3	1	11	3.13667846278	9959.70116976	169.719403367	254	3.0524035297	822386.995801	11237.927873	43	3.69414411992	817865.995264	12249.5930946	1546	219	136	136	162	168	148	438	0
DLR00016359	1	11	YOR202W	20	SD/MSG -ARG -HIS -LEU -LYS +Canavanine +G418 +Hygromycin +Thialysine	Adam_cdc13-1_SDLV2_REP3	1	11	3.09532147186	10507.190767	114.489124177	254	3.10161590638	869231.995968	11013.5417978	43	3.7470933293	864159.995235	11778.5300458	1681	221	136	136	162	168	147	480	0
DLR00016359	1	12	YOR202W	20	SD/MSG -ARG -HIS -LEU -LYS +Canavanine +G418 +Hygromycin +Thialysine	Adam_cdc13-1_SDLV2_REP3	1	11	3.19020834453	10922.3463658	82.8514299953	254	3.19383456075	885385.996008	9856.32232017	43	3.9109462706	832128.263523	7503.68111931	1816	220	136	136	163	169	147	461	0
DLR00016359	1	13	YOR202W	20	SD/MSG -ARG -HIS -LEU -LYS +Canavanine +G418 +Hygromycin +Thialysine	Adam_cdc13-1_SDLV2_REP3	1	11	3.05936099683	9493.25982608	155.329837145	254	3.03661596191	729395.996763	8645.87597799	43	3.67653931808	722684.995885	9115.51702127	1955	213	136	136	159	165	144	351	0
DLR00016359	1	14	YOR202W	20	SD/MSG -ARG -HIS -LEU -LYS +Canavanine +G418 +Hygromycin +Thialysine	Adam_cdc13-1_SDLV2_REP3	1	11	2.95431703178	10291.1661258	120.591215824	254	2.97215714472	797855.996613	11210.4695796	43	3.61514235911	792867.996325	12164.2362987	2090	221	136	136	160	165	146	425	0
DLR00016359	1	15	YOR202W	20	SD/MSG -ARG -HIS -LEU -LYS +Canavanine +G418 +Hygromycin +Thialysine	Adam_cdc13-1_SDLV2_REP3	1	11	3.2070899192	10406.2528174	97.3204562924	254	3.15267488606	824129.995752	10597.8178389	43	3.8040308609	818232.994755	11511.3334077	2233	222	136	136	161	167	146	430	0
DLR00016359	1	16	YOR202W	20	SD/MSG -ARG -HIS -LEU -LYS +Canavanine +G418 +Hygromycin +Thialysine	Adam_cdc13-1_SDLV2_REP3	1	11	3.28996853348	10330.444555	115.596039936	254	3.15243851652	790141.995855	9650.49388024	43	3.87686943552	738138.24969	7633.21396043	2364	224	136	136	160	165	145	305	0
DLR00016359	1	17	YOR202W	20	SD/MSG -ARG -HIS -LEU -LYS +Canavanine +G418 +Hygromycin +Thialysine	Adam_cdc13-1_SDLV2_REP3	1	11	3.46840363559	10445.6276549	152.976390778	254	3.27286615865	799339.99662	8579.0082557	43	3.93169175337	792630.995201	9913.72690674	2504	222	136	136	161	166	145	303	10
DLR00016359	1	18	YOR202W	20	SD/MSG -ARG -HIS -LEU -LYS +Canavanine +G418 +Hygromycin +Thialysine	Adam_cdc13-1_SDLV2_REP3	1	11	3.20529960445	9622.13277559	119.798494218	254	3.07249119259	735558.995967	9531.66225592	43	3.71699967186	729842.995049	10400.1215765	2632	220	136	136	158	164	145	280	0
DLR00016359	1	19	YOR202W	20	SD/MSG -ARG -HIS -LEU -LYS +Canavanine +G418 +Hygromycin +Thialysine	Adam_cdc13-1_SDLV2_REP3	1	11	3.13368862235	9963.54577452	126.258772698	254	2.99794151951	737494.996285	10475.9837274	43	3.63979567352	730200.995746	11248.5213321	2780	222	136	136	157	163	144	252	0
DLR00016359	1	20	YOR202W	20	SD/MSG -ARG -HIS -LEU -LYS +Canavanine +G418 +Hygromycin +Thialysine	Adam_cdc13-1_SDLV2_REP3	1	11	3.39230389814	10264.8017313	174.625193433	254	3.10423374567	772442.996356	9917.23141212	43	3.74844857836	766255.995243	10592.8430519	2909	222	136	136	158	163	145	281	0
DLR00016359	1	21	YOR202W	20	SD/MSG -ARG -HIS -LEU -LYS +Canavanine +G418 +Hygromycin +Thialysine	Adam_cdc13-1_SDLV2_REP3	1	11	3.25132141748	10501.5302749	159.179472252	254	3.05380645307	810873.995829	12080.0570237	43	3.69675502937	805096.995191	12990.8316526	3053	221	136	136	158	163	145	201	0
DLR00016359	1	22	YOR202W	20	SD/MSG -ARG -HIS -LEU -LYS +Canavanine +G418 +Hygromycin +Thialysine	Adam_cdc13-1_SDLV2_REP3	1	11	3.35371612873	10444.7332273	194.286498739	254	3.09741750408	821124.995986	11431.6656868	43	3.73869416778	814453.995152	12339.3984365	3182	224	136	136	155	160	142	161	10
DLR00016359	1	23	YOR202W	20	SD/MSG -ARG -HIS -LEU -LYS +Canavanine +G418 +Hygromycin +Thialysine	Adam_cdc13-1_SDLV2_REP3	1	11	3.09767680042	10125.2678889	161.566562001	254	2.98846832965	812893.996831	11686.4113263	43	3.62242748656	804498.996557	12734.9376719	3324	220	136	136	152	157	140	122	0
DLR00016359	1	24	YOR202W	20	SD/MSG -ARG -HIS -LEU -LYS +Canavanine +G418 +Hygromycin +Thialysine	Adam_cdc13-1_SDLV2_REP3	1	11	3.00996561131	10070.1109574	122.312724325	254	2.94560436077	755803.995937	11215.3945304	43	3.56888254423	748191.99576	12232.2955806	3450	227	136	136	151	155	137	45	22
DLR00016359	2	1	YOR202W	20	SD/MSG -ARG -HIS -LEU -LYS +Canavanine +G418 +Hygromycin +Thialysine	Adam_cdc13-1_SDLV2_REP3	1	11	3.24118900461	12749.4181749	190.899417304	254	3.20395378225	1071226.99569	13142.442814	43	3.8566828492	1069236.99496	14459.7130528	322	356	136	136	154	159	139	177	21
DLR00016359	2	2	YBR030W	20	SD/MSG -ARG -HIS -LEU -LYS +Canavanine +G418 +Hygromycin +Thialysine	Adam_cdc13-1_SDLV2_REP3	1	11	3.27214147107	10790.8547099	126.531370477	254	3.23611562987	964824.994923	13692.09115	43	3.89559106559	962839.993988	15279.9094529	460	354	136	136	161	165	145	568	9
DLR00016359	2	3	YBR138C	20	SD/MSG -ARG -HIS -LEU -LYS +Canavanine +G418 +Hygromycin +Thialysine	Adam_cdc13-1_SDLV2_REP3	1	11	2.93282267883	8631.01333716	95.4015962268	254	2.98531455743	750517.994265	13660.0217569	43	3.63168461297	747852.994144	14825.1483593	589	361	136	136	161	166	146	904	0
DLR00016359	2	4	YBR028C	20	SD/MSG -ARG -HIS -LEU -LYS +Canavanine +G418 +Hygromycin +Thialysine	Adam_cdc13-1_SDLV2_REP3	1	11	3.20035912755	10021.0925334	88.4495331749	254	3.16009170583	886264.994747	13874.8836897	43	3.81901239016	882556.99409	15199.7260349	728	359	136	136	165	169	149	739	0
DLR00016359	2	5	YBR137W	20	SD/MSG -ARG -HIS -LEU -LYS +Canavanine +G418 +Hygromycin +Thialysine	Adam_cdc13-1_SDLV2_REP3	1	11	3.177832827	10130.3959654	96.441728078	254	3.16015026479	888663.994865	14141.6677224	43	3.81990073349	885955.994168	15400.6302275	869	361	136	136	165	170	149	857	0
DLR00016359	2	6	YBR027C	20	SD/MSG -ARG -HIS -LEU -LYS +Canavanine +G418 +Hygromycin +Thialysine	Adam_cdc13-1_SDLV2_REP3	1	11	3.00974204212	10214.476782	89.116012603	254	3.06917898813	857456.994933	14157.2668056	43	3.72707026499	856493.9946	15162.373664	1001	358	136	136	163	168	148	922	0
DLR00016359	2	7	YBR134W	20	SD/MSG -ARG -HIS -LEU -LYS +Canavanine +G418 +Hygromycin +Thialysine	Adam_cdc13-1_SDLV2_REP3	1	11	3.26363287974	10890.6265283	114.000298197	254	3.23825199622	989737.995027	14362.0566179	43	3.89670958928	986478.994032	15713.3439884	1140	357	136	136	168	173	151	653	0
DLR00016359	2	8	YBR026C	20	SD/MSG -ARG -HIS -LEU -LYS +Canavanine +G418 +Hygromycin +Thialysine	Adam_cdc13-1_SDLV2_REP3	1	11	1.07783178711	582.886659871	21.1287397617	254	9.00705540771	48487.5	4087.20978022	43	1.72588161021	26273.7611969	627.077462735	1271	358	136	136	123	137	127	172	0
DLR00016359	2	9	YBR132C	20	SD/MSG -ARG -HIS -LEU -LYS +Canavanine +G418 +Hygromycin +Thialysine	Adam_cdc13-1_SDLV2_REP3	1	11	3.17140084765	10872.3745671	106.401335805	254	3.1837166336	979392.995018	13956.7661932	43	3.84231219325	976912.994393	15145.8131273	1407	359	136	136	166	172	149	737	0
DLR00016359	2	10	YBR025C	20	SD/MSG -ARG -HIS -LEU -LYS +Canavanine +G418 +Hygromycin +Thialysine	Adam_cdc13-1_SDLV2_REP3	1	11	2.76107188814	10273.6563434	48.0106936716	254	2.87461176792	876562.997002	13054.5141643	43	3.51146735293	875391.997614	14703.4388921	1544	358	136	136	161	167	145	919	0
DLR00016359	2	11	YBR131W	20	SD/MSG -ARG -HIS -LEU -LYS +Canavanine +G418 +Hygromycin +Thialysine	Adam_cdc13-1_SDLV2_REP3	1	11	1.4970843565	865.402894269	29.7573364675	254	2.34587587567	78272.1	5208.68349508	43	2.1986443871	61397.9981901	1073.31784175	1675	356	136	136	145	154	138	198	0
DLR00016359	2	12	YBR024W	20	SD/MSG -ARG -HIS -LEU -LYS +Canavanine +G418 +Hygromycin +Thialysine	Adam_cdc13-1_SDLV2_REP3	1	11	3.0230597334	10489.967702	74.6728530723	254	3.0840799123	930662.996091	13058.7910928	43	3.7340033766	927620.995557	14138.7235457	1817	357	136	136	165	170	148	767	0
DLR00016359	2	13	YBR130C	20	SD/MSG -ARG -HIS -LEU -LYS +Canavanine +G418 +Hygromycin +Thialysine	Adam_cdc13-1_SDLV2_REP3	1	11	3.10768455961	10389.0171432	101.005840418	254	3.14460031789	926696.995393	13537.8033732	43	3.7974117119	924130.994648	14546.4430884	1951	356	136	136	165	170	148	800	8
DLR00016359	2	14	YBR023C	20	SD/MSG -ARG -HIS -LEU -LYS +Canavanine +G418 +Hygromycin +Thialysine	Adam_cdc13-1_SDLV2_REP3	1	11	2.81290783907	9547.19645559	74.1382793423	254	2.90409605671	775430.995973	13348.1418649	43	3.54888712485	774654.996268	14570.5512312	2087	353	136	136	157	163	142	904	0
DLR00016359	2	15	YBR129C	20	SD/MSG -ARG -HIS -LEU -LYS +Canavanine +G418 +Hygromycin +Thialysine	Adam_cdc13-1_SDLV2_REP3	1	11	2.85092806293	9594.81701857	69.7968085709	254	2.93906292125	770494.995479	12834.1332787	43	3.58527588407	768676.995658	13798.4197982	2231	357	136	136	156	163	141	823	0
DLR00016359	2	16	YBR022W	20	SD/MSG -ARG -HIS -LEU -LYS +Canavanine +G418 +Hygromycin +Thialysine	Adam_cdc13-1_SDLV2_REP3	1	11	2.74898727791	8980.7361314	79.4447630331	254	2.83190824693	695508.995768	13227.5303968	43	3.4766799754	692214.996279	14040.7039895	2361	357	136	136	154	161	141	687	0
DLR00016359	2	17	YBR128C	20	SD/MSG -ARG -HIS -LEU -LYS +Canavanine +G418 +Hygromycin +Thialysine	Adam_cdc13-1_SDLV2_REP3	1	11	3.21286186714	9756.53328793	86.8979758127	254	3.21718383613	806295.9959	10750.0422018	43	3.87407943112	801571.994563	11528.8964122	2498	354	136	136	160	165	145	530	0
DLR00016359	2	18	YBR020W	20	SD/MSG -ARG -HIS -LEU -LYS +Canavanine +G418 +Hygromycin +Thialysine	Adam_cdc13-1_SDLV2_REP3	1	11	3.14249180079	10162.4115093	108.408077628	254	3.11175985587	883236.994539	14431.395759	43	3.76573984889	879897.994035	15665.78756	2634	356	136	136	163	168	147	696	0
DLR00016359	2	19	YBR126C	20	SD/MSG -ARG -HIS -LEU -LYS +Canavanine +G418 +Hygromycin +Thialysine	Adam_cdc13-1_SDLV2_REP3	1	11	2.73304619582	7975.82911041	46.6107939564	254	2.8750715084	555850.998622	7114.37659441	43	3.50164924378	547920.997685	6510.13000877	2775	355	136	136	146	154	138	355	0
DLR00016359	2	20	YBR019C	20	SD/MSG -ARG -HIS -LEU -LYS +Canavanine +G418 +Hygromycin +Thialysine	Adam_cdc13-1_SDLV2_REP3	1	11	3.3199800434	9893.53658295	95.3556810989	254	3.22681276275	863894.9951	13427.756059	43	3.8832540781	859558.993955	14530.7502065	2907	354	136	136	162	167	146	622	0
DLR00016359	2	21	YBR125C	20	SD/MSG -ARG -HIS -LEU -LYS +Canavanine +G418 +Hygromycin +Thialysine	Adam_cdc13-1_SDLV2_REP3	1	11	3.30035537614	9456.2186806	121.115963415	254	3.13390151669	822098.994499	13928.4471405	43	3.78579650918	817403.993752	15090.3955119	3048	355	136	136	160	164	145	507	0
DLR00016359	2	22	YBR018C	20	SD/MSG -ARG -HIS -LEU -LYS +Canavanine +G418 +Hygromycin +Thialysine	Adam_cdc13-1_SDLV2_REP3	1	11	2.94647382204	9543.5620191	115.104998493	254	2.96130729523	829400.994539	15748.5984047	43	3.60908914202	829255.994901	17287.1456628	3177	353	136	136	156	161	142	770	10
DLR00016359	2	23	YBR122C	20	SD/MSG -ARG -HIS -LEU -LYS +Canavanine +G418 +Hygromycin +Thialysine	Adam_cdc13-1_SDLV2_REP3	1	11	2.90529911368	8562.10249223	95.5364220956	254	2.9910887963	768563.995858	11473.2142252	43	3.62456066217	760813.995622	12482.5288826	3319	357	136	136	153	157	137	242	0
DLR00016359	2	24	YOR202W	20	SD/MSG -ARG -HIS -LEU -LYS +Canavanine +G418 +Hygromycin +Thialysine	Adam_cdc13-1_SDLV2_REP3	1	11	2.96337542275	11320.9254929	145.244697707	254	3.0109672699	988827.996847	13756.6575326	43	3.64738850701	986267.996793	15355.4039305	3452	358	136	136	151	156	136	209	0
DLR00016359	3	1	YOR202W	20	SD/MSG -ARG -HIS -LEU -LYS +Canavanine +G418 +Hygromycin +Thialysine	Adam_cdc13-1_SDLV2_REP3	1	11	3.00670478738	10668.7240358	148.486065071	254	3.04941883835	973084.99541	14220.7496082	43	3.69190462983	969672.995266	15927.6832172	325	492	136	136	159	163	143	376	0
DLR00016359	3	2	YAL017W	20	SD/MSG -ARG -HIS -LEU -LYS +Canavanine +G418 +Hygromycin +Thialysine	Adam_cdc13-1_SDLV2_REP3	1	11	3.13846952054	9592.21145747	119.226229487	254	3.14460019914	902150.994125	15290.1654109	43	3.79741749538	899283.993637	16883.8713517	459	487	136	136	164	168	146	749	0
DLR00016359	3	3	YBL032W	20	SD/MSG -ARG -HIS -LEU -LYS +Canavanine +G418 +Hygromycin +Thialysine	Adam_cdc13-1_SDLV2_REP3	1	11	3.17680778434	10482.1024108	111.683288403	254	3.12348846458	959625.993304	18545.48535	43	3.7828319299	958995.993119	20350.9892157	597	493	136	136	166	170	148	884	0
DLR00016359	3	4	YAL015C	20	SD/MSG -ARG -HIS -LEU -LYS +Canavanine +G418 +Hygromycin +Thialysine	Adam_cdc13-1_SDLV2_REP3	1	11	2.97425124352	8456.74579233	83.1778479294	254	3.03185828605	752976.993998	14321.4779495	43	3.68168110379	750193.993731	15499.175874	727	494	136	136	164	169	148	1022	11
DLR00016359	3	5	YBL031W	20	SD/MSG -ARG -HIS -LEU -LYS +Canavanine +G418 +Hygromycin +Thialysine	Adam_cdc13-1_SDLV2_REP3	1	11	2.11315357531	3499.64269416	48.6038259269	254	2.24629992769	261523.994323	7051.12849481	43	2.68992576798	251460.992007	5887.74140644	874	494	136	136	145	153	137	900	0
DLR00016359	3	6	YAL014C	20	SD/MSG -ARG -HIS -LEU -LYS +Canavanine +G418 +Hygromycin +Thialysine	Adam_cdc13-1_SDLV2_REP3	1	11	2.65709002209	7623.24194782	68.0514168595	254	2.77671083917	644765.995702	13259.9232918	43	3.4178693423	640149.996486	14044.6612797	998	493	136	136	161	166	145	1041	0
DLR00016359	3	7	YBL029W	20	SD/MSG -ARG -HIS -LEU -LYS +Canavanine +G418 +Hygromycin +Thialysine	Adam_cdc13-1_SDLV2_REP3	1	11	3.02086884883	8839.12619922	97.4407420382	254	3.08549479466	787446.995549	12598.4558452	43	3.73687792557	783339.994785	13271.431341	1141	490	136	136	165	170	147	863	6
DLR00016359	3	8	YAL013W	20	SD/MSG -ARG -HIS -LEU -LYS +Canavanine +G418 +Hygromycin +Thialysine	Adam_cdc13-1_SDLV2_REP3	1	11	2.06123837284	3464.23261115	38.9471106274	254	2.1302713674	210341.998249	6439.81363305	43	2.5592203616	201345.995458	4305.45346192	1273	490	136	136	131	142	129	549	0
DLR00016359	3	9	YBL028C	20	SD/MSG -ARG -HIS -LEU -LYS +Canavanine +G418 +Hygromycin +Thialysine	Adam_cdc13-1_SDLV2_REP3	1	11	3.09574679409	10327.2477963	100.320453079	254	3.15112999502	954621.99535	14814.9721401	43	3.8092707638	953667.994678	16060.6239676	1416	495	136	136	169	174	151	1013	3
DLR00016359	3	10	YAL011W	20	SD/MSG -ARG -HIS -LEU -LYS +Canavanine +G418 +Hygromycin +Thialysine	Adam_cdc13-1_SDLV2_REP3	1	11	2.34731918153	6853.22221393	81.3074054324	254	2.33479955084	541521.995678	10502.752682	43	2.84778848152	541674.995137	11405.2791002	1550	492	136	136	155	161	141	1503	4
DLR00016359	3	11	YBL027W	20	SD/MSG -ARG -HIS -LEU -LYS +Canavanine +G418 +Hygromycin +Thialysine	Adam_cdc13-1_SDLV2_REP3	1	11	0.5	338.4	36.0460458398	254	12	31857.3	2360.94828412	43	9.51401321049	4392	575.984367968	1672	464	136	136	118	130	124	35	0
DLR00016359	3	12	YAL010C	20	SD/MSG -ARG -HIS -LEU -LYS +Canavanine +G418 +Hygromycin +Thialysine	Adam_cdc13-1_SDLV2_REP3	1	11	1.6468592304	2070.31112491	54.0638540253	254	2.02737527312	107177.999937	5147.13096254	43	2.26829728106	93438.9979652	1532.79889371	1820	496	136	136	120	133	122	326	5
DLR00016359	3	13	YBL025W	20	SD/MSG -ARG -HIS -LEU -LYS +Canavanine +G418 +Hygromycin +Thialysine	Adam_cdc13-1_SDLV2_REP3	1	11	0	11	25.8794939428	254	12	34878.6	2660.77327006	43	0.649376996574	10225.9300069	792.425214114	1942	489	136	136	114	126	117	25	0
DLR00016359	3	14	YAL008W	20	SD/MSG -ARG -HIS -LEU -LYS +Canavanine +G418 +Hygromycin +Thialysine	Adam_cdc13-1_SDLV2_REP3	1	11	3.2568743469	11132.8643713	111.06026741	254	3.21242561758	1029377.9949	15655.63221	43	3.87429147929	1028886.99419	17153.1014869	2090	493	136	136	166	170	146	849	0
DLR00016359	3	15	YBL024W	20	SD/MSG -ARG -HIS -LEU -LYS +Canavanine +G418 +Hygromycin +Thialysine	Adam_cdc13-1_SDLV2_REP3	1	11	3.0035789906	8587.36935685	80.8793314959	254	3.01356946457	735639.99485	13974.6701102	43	3.662965599	733088.994409	14691.6791589	2225	492	136	136	160	165	143	782	0
DLR00016359	3	16	YAL007C	20	SD/MSG -ARG -HIS -LEU -LYS +Canavanine +G418 +Hygromycin +Thialysine	Adam_cdc13-1_SDLV2_REP3	1	11	3.20758973765	10216.9709544	98.3263130569	254	3.1663061117	895787.994533	15534.1893509	43	3.82815012893	895121.993844	16571.7531365	2359	495	136	136	164	169	146	938	0
DLR00016359	3	17	YBL021C	20	SD/MSG -ARG -HIS -LEU -LYS +Canavanine +G418 +Hygromycin +Thialysine	Adam_cdc13-1_SDLV2_REP3	1	11	2.61876286422	5375.22011325	51.8717549108	254	2.79654852877	300300.999961	5039.24365181	43	3.37321601804	298703.999709	1672.77880301	2506	491	136	136	133	143	129	595	0
DLR00016359	3	18	YAL005C	20	SD/MSG -ARG -HIS -LEU -LYS +Canavanine +G418 +Hygromycin +Thialysine	Adam_cdc13-1_SDLV2_REP3	1	11	3.05584482435	8631.10634319	104.452093904	254	3.03756553853	701355.994966	12930.8102814	43	3.68904780334	697864.994323	13333.7864718	2636	491	136	136	157	162	142	722	0
DLR00016359	3	19	YBL019W	20	SD/MSG -ARG -HIS -LEU -LYS +Canavanine +G418 +Hygromycin +Thialysine	Adam_cdc13-1_SDLV2_REP3	1	11	3.23185570426	9656.35251545	80.7604590998	254	3.17860606057	832760.994762	14415.48914	43	3.838206645	830736.993827	15358.7824388	2777	493	136	136	162	167	145	899	0
DLR00016359	3	20	YAL004W	20	SD/MSG -ARG -HIS -LEU -LYS +Canavanine +G418 +Hygromycin +Thialysine	Adam_cdc13-1_SDLV2_REP3	1	11	3.07582196822	10039.0179281	105.834191698	254	3.01588372597	830795.99378	17214.1633117	43	3.68009048421	831132.993824	18546.4144401	2909	495	136	136	158	163	143	963	0
DLR00016359	3	21	YBL017C	20	SD/MSG -ARG -HIS -LEU -LYS +Canavanine +G418 +Hygromycin +Thialysine	Adam_cdc13-1_SDLV2_REP3	1	11	3.12779252751	9732.44549585	90.4337406746	254	3.09037594769	797798.994936	13032.6700523	43	3.75004459056	794196.994305	14257.0242777	3049	496	136	136	154	160	139	558	0
DLR00016359	3	22	YAL002W	20	SD/MSG -ARG -HIS -LEU -LYS +Canavanine +G418 +Hygromycin +Thialysine	Adam_cdc13-1_SDLV2_REP3	1	11	2.91979679256	9431.69004546	94.3522501614	254	2.99678532746	850647.994214	16209.0594359	43	3.64804372528	847536.994472	17692.5027929	3183	495	136	136	157	162	143	669	0
DLR00016359	3	23	YBL016W	20	SD/MSG -ARG -HIS -LEU -LYS +Canavanine +G418 +Hygromycin +Thialysine	Adam_cdc13-1_SDLV2_REP3	1	11	2.72585473588	9184.89998938	120.129749276	254	2.81506539286	854851.995637	15759.144882	43	3.45498753374	850645.996871	17703.091723	3313	489	136	136	155	159	139	617	0
DLR00016359	3	24	YOR202W	20	SD/MSG -ARG -HIS -LEU -LYS +Canavanine +G418 +Hygromycin +Thialysine	Adam_cdc13-1_SDLV2_REP3	1	11	2.94908136633	11075.2093409	166.278337908	254	3.01748737685	1040313.9967	14994.6513528	43	3.65665707215	1037614.99682	16919.9960959	3453	494	136	136	156	160	139	293	1
DLR00016359	4	1	YOR202W	20	SD/MSG -ARG -HIS -LEU -LYS +Canavanine +G418 +Hygromycin +Thialysine	Adam_cdc13-1_SDLV2_REP3	1	11	2.91747818188	10262.2638019	124.746679255	254	2.99555205291	951140.995607	14166.0663802	43	3.63616828804	947518.995797	15881.0364025	323	632	136	136	160	164	144	452	3
DLR00016359	4	2	YBR045C	20	SD/MSG -ARG -HIS -LEU -LYS +Canavanine +G418 +Hygromycin +Thialysine	Adam_cdc13-1_SDLV2_REP3	1	11	3.21597471896	10187.9330017	122.905257621	254	3.145076149	973980.994025	16515.7396697	43	3.8027737209	972284.993591	18330.3133934	454	628	136	136	165	168	147	823	0
DLR00016359	4	3	YBR156C	20	SD/MSG -ARG -HIS -LEU -LYS +Canavanine +G418 +Hygromycin +Thialysine	Adam_cdc13-1_SDLV2_REP3	1	11	3.21241924414	8882.77490615	105.903703056	254	3.14826018174	815115.994107	15224.4778248	43	3.80952624496	811187.993293	16424.1149341	596	627	136	136	164	168	148	850	0
DLR00016359	4	4	YBR044C	20	SD/MSG -ARG -HIS -LEU -LYS +Canavanine +G418 +Hygromycin +Thialysine	Adam_cdc13-1_SDLV2_REP3	1	11	3.0423585316	8481.44725167	71.5576237141	254	3.08302331024	720257.995092	11951.993459	43	3.7448100433	716653.994368	12567.477077	727	627	136	136	160	165	145	937	1
DLR00016359	4	5	YBR151W	20	SD/MSG -ARG -HIS -LEU -LYS +Canavanine +G418 +Hygromycin +Thialysine	Adam_cdc13-1_SDLV2_REP3	1	11	3.29758395731	9651.63160154	89.6249115378	254	3.23732226856	891204.995086	14391.8437632	43	3.90430849195	887666.994083	15549.8641385	862	628	136	136	168	172	151	882	0
DLR00016359	4	6	YBR043C	20	SD/MSG -ARG -HIS -LEU -LYS +Canavanine +G418 +Hygromycin +Thialysine	Adam_cdc13-1_SDLV2_REP3	1	11	2.83268342757	8955.25213168	95.3915686328	254	2.87894510106	774645.994404	16675.3486099	43	3.53905547269	773692.995299	17880.3737286	998	631	136	136	163	168	147	1244	0
DLR00016359	4	7	YBR150C	20	SD/MSG -ARG -HIS -LEU -LYS +Canavanine +G418 +Hygromycin +Thialysine	Adam_cdc13-1_SDLV2_REP3	1	11	2.66643919032	7605.98815523	56.4364802346	254	2.81401020599	622412.996593	11226.0858127	43	3.44652806583	619884.996823	11790.9963154	1142	624	136	136	158	164	143	1046	0
DLR00016359	4	8	YBR042C	20	SD/MSG -ARG -HIS -LEU -LYS +Canavanine +G418 +Hygromycin +Thialysine	Adam_cdc13-1_SDLV2_REP3	1	11	2.45346479414	6595.93949447	48.0831300289	254	2.57990455738	531254.994757	10759.8538216	43	3.18226952833	528330.995481	11608.5036915	1271	630	136	136	156	162	142	1116	0
DLR00016359	4	9	YBR149W	20	SD/MSG -ARG -HIS -LEU -LYS +Canavanine +G418 +Hygromycin +Thialysine	Adam_cdc13-1_SDLV2_REP3	1	11	3.08155210353	10600.617418	104.086143374	254	3.09181891084	939183.994647	16909.4693462	43	3.75653876219	937767.994402	18166.4530655	1410	633	136	136	165	170	146	839	0
DLR00016359	4	10	YBR041W	20	SD/MSG -ARG -HIS -LEU -LYS +Canavanine +G418 +Hygromycin +Thialysine	Adam_cdc13-1_SDLV2_REP3	1	11	2.87931972191	9349.72336873	76.7389366938	254	2.98190392762	832264.994976	15330.6264373	43	3.63294432389	831752.995154	16546.8485304	1539	633	136	136	164	168	145	1062	0
DLR00016359	4	11	YBR148W	20	SD/MSG -ARG -HIS -LEU -LYS +Canavanine +G418 +Hygromycin +Thialysine	Adam_cdc13-1_SDLV2_REP3	1	11	3.13891182118	10643.6395998	91.7780482992	254	3.16589079742	973530.995137	14390.4149744	43	3.82454084887	974073.994493	15765.6481035	1684	626	136	136	167	171	148	1032	5
DLR00016359	4	12	YBR040W	20	SD/MSG -ARG -HIS -LEU -LYS +Canavanine +G418 +Hygromycin +Thialysine	Adam_cdc13-1_SDLV2_REP3	1	11	3.21908876734	10876.0403205	88.2015700778	254	3.21516917806	982787.995175	14218.7544501	43	3.87928609341	983417.994344	15435.6229333	1819	623	136	136	167	171	147	911	0
DLR00016359	4	13	YBR147W	20	SD/MSG -ARG -HIS -LEU -LYS +Canavanine +G418 +Hygromycin +Thialysine	Adam_cdc13-1_SDLV2_REP3	1	11	3.30805916413	11194.8725334	94.0991158311	254	3.29443281291	1054668.9952	14549.8189063	43	3.95972739073	1054995.9941	16154.6413881	1960	627	136	136	168	172	147	897	0
DLR00016359	4	14	YBR036C	20	SD/MSG -ARG -HIS -LEU -LYS +Canavanine +G418 +Hygromycin +Thialysine	Adam_cdc13-1_SDLV2_REP3	1	11	1.9673909167	2275.3970094	19.6536742252	254	2.33005250642	172053.999459	5330.72340982	43	2.69432185436	158546.994156	2748.56366303	2091	629	136	136	142	150	132	453	0
DLR00016359	4	15	YBR146W	20	SD/MSG -ARG -HIS -LEU -LYS +Canavanine +G418 +Hygromycin +Thialysine	Adam_cdc13-1_SDLV2_REP3	1	11	2.91523508586	8446.85207543	76.4676900307	254	2.97915593359	729819.994812	12937.6828414	43	3.62536806514	729067.994632	13649.3472962	2227	627	136	136	160	165	143	1065	0
DLR00016359	4	16	YBR034C	20	SD/MSG -ARG -HIS -LEU -LYS +Canavanine +G418 +Hygromycin +Thialysine	Adam_cdc13-1_SDLV2_REP3	1	11	3.08382596108	10186.5472068	87.5223913205	254	3.17352765883	813677.815954	11734.3550574	43	3.75124392303	885196.99423	17111.3455925	2360	631	136	136	162	167	145	1061	0
DLR00016359	4	17	YBR145W	20	SD/MSG -ARG -HIS -LEU -LYS +Canavanine +G418 +Hygromycin +Thialysine	Adam_cdc13-1_SDLV2_REP3	1	11	3.15060692215	10112.3026435	98.0855969631	254	3.10047839021	883466.993852	17369.1610998	43	3.7630769718	882110.993523	18407.9678979	2503	631	136	136	163	167	145	909	0
DLR00016359	4	18	YBR033W	20	SD/MSG -ARG -HIS -LEU -LYS +Canavanine +G418 +Hygromycin +Thialysine	Adam_cdc13-1_SDLV2_REP3	1	11	3.26265290532	10156.613769	100.089649796	254	3.16235922353	895810.994109	16651.0843193	43	3.82501414646	895466.993475	17865.2200166	2633	633	136	136	163	168	146	900	0
DLR00016359	4	19	YBR144C	20	SD/MSG -ARG -HIS -LEU -LYS +Canavanine +G418 +Hygromycin +Thialysine	Adam_cdc13-1_SDLV2_REP3	1	11	3.19309635894	10536.9598846	82.0381281724	254	3.10684783882	928065.993782	17290.6211828	43	3.76993690041	925821.993539	18671.6916565	2775	631	136	136	163	168	146	839	0
DLR00016359	4	20	YBR032W	20	SD/MSG -ARG -HIS -LEU -LYS +Canavanine +G418 +Hygromycin +Thialysine	Adam_cdc13-1_SDLV2_REP3	1	11	3.27042897204	9904.62244038	99.0838092673	254	3.12733420101	864318.993394	16937.6572649	43	3.79161864079	862765.992995	18314.9264358	2907	627	136	136	161	165	145	875	0
DLR00016359	4	21	YBR141C	20	SD/MSG -ARG -HIS -LEU -LYS +Canavanine +G418 +Hygromycin +Thialysine	Adam_cdc13-1_SDLV2_REP3	1	11	3.204973172	9689.24975201	93.6984982775	254	3.12060213973	818140.994261	14767.2182635	43	3.78615582273	815072.993705	15959.1564369	3048	632	136	136	155	160	140	641	0
DLR00016359	4	22	YBR031W	20	SD/MSG -ARG -HIS -LEU -LYS +Canavanine +G418 +Hygromycin +Thialysine	Adam_cdc13-1_SDLV2_REP3	1	11	3.2653270381	10872.0866628	110.901772731	254	3.1555179287	1019471.99355	18658.4058147	43	3.81823241387	1019108.99334	20574.3237663	3179	633	136	136	160	165	145	803	0
DLR00016359	4	23	YBR139W	20	SD/MSG -ARG -HIS -LEU -LYS +Canavanine +G418 +Hygromycin +Thialysine	Adam_cdc13-1_SDLV2_REP3	1	11	3.12827537639	9337.56718988	126.938863648	254	3.1023045866	897740.993994	15487.0807703	43	3.75304006121	892370.993722	16992.4472844	3317	630	136	136	157	161	141	547	0
DLR00016359	4	24	YOR202W	20	SD/MSG -ARG -HIS -LEU -LYS +Canavanine +G418 +Hygromycin +Thialysine	Adam_cdc13-1_SDLV2_REP3	1	11	3.22532396286	12087.9672486	182.841268972	254	3.14366175621	1180615.99599	16044.9674209	43	3.79004944777	1180771.99574	18389.7706394	3451	630	136	136	157	161	140	382	0
DLR00016359	5	1	YOR202W	20	SD/MSG -ARG -HIS -LEU -LYS +Canavanine +G418 +Hygromycin +Thialysine	Adam_cdc13-1_SDLV2_REP3	1	11	3.10764053104	11097.71558	157.798059096	254	3.1217992326	1055041.99497	15321.8325434	43	3.77003036455	1053762.99465	17298.6725034	328	767	136	136	162	166	146	601	3
DLR00016359	5	2	YAL031C	20	SD/MSG -ARG -HIS -LEU -LYS +Canavanine +G418 +Hygromycin +Thialysine	Adam_cdc13-1_SDLV2_REP3	1	11	3.1588139101	9484.5308567	113.486681478	254	3.10547329316	887908.993639	16048.5100626	43	3.76704581834	885215.993253	17588.3341097	462	758	136	136	162	166	145	782	0
DLR00016359	5	3	YBL052C	20	SD/MSG -ARG -HIS -LEU -LYS +Canavanine +G418 +Hygromycin +Thialysine	Adam_cdc13-1_SDLV2_REP3	1	11	3.18959616299	9380.31023902	87.7954249896	254	3.20214655554	802285.995038	13426.5917674	43	3.87528455177	801614.993951	14507.8108286	600	767	136	136	159	164	145	991	0
DLR00016359	5	4	YAL030W	20	SD/MSG -ARG -HIS -LEU -LYS +Canavanine +G418 +Hygromycin +Thialysine	Adam_cdc13-1_SDLV2_REP3	1	11	3.01514433908	8717.02844541	92.4975415898	254	3.01389028405	772130.993971	15684.2898501	43	3.67237499472	770242.993956	16832.6588249	729	771	136	136	163	168	148	1116	0
DLR00016359	5	5	YBL051C	20	SD/MSG -ARG -HIS -LEU -LYS +Canavanine +G418 +Hygromycin +Thialysine	Adam_cdc13-1_SDLV2_REP3	1	11	2.02362231826	2952.14265772	35.2248589808	254	2.14566077172	216688.992855	6711.89909933	43	2.69050158472	185167.8	4196.06235303	870	760	136	136	142	151	137	1076	0
DLR00016359	5	6	YAL029C	20	SD/MSG -ARG -HIS -LEU -LYS +Canavanine +G418 +Hygromycin +Thialysine	Adam_cdc13-1_SDLV2_REP3	1	11	3.15410653834	9314.52784008	67.1534578803	254	3.15965889018	840584.995034	13412.1079254	43	3.82313882625	836213.994161	14339.9522148	1000	765	136	136	167	171	150	848	0
DLR00016359	5	7	YBL049W	20	SD/MSG -ARG -HIS -LEU -LYS +Canavanine +G418 +Hygromycin +Thialysine	Adam_cdc13-1_SDLV2_REP3	1	11	3.09461232341	9346.97075783	85.8763187133	254	3.10669527834	848259.994261	15577.3128397	43	3.76716995786	848413.993787	16723.6703616	1138	767	136	136	166	171	150	1221	0
DLR00016359	5	8	YAL028W	20	SD/MSG -ARG -HIS -LEU -LYS +Canavanine +G418 +Hygromycin +Thialysine	Adam_cdc13-1_SDLV2_REP3	1	11	2.71395728341	7820.19707091	71.0749359401	254	2.78556039928	667304.994651	14675.700805	43	3.43527444887	667043.995739	15920.7579473	1271	765	136	136	159	165	145	1189	0
DLR00016359	5	9	YBL048W	20	SD/MSG -ARG -HIS -LEU -LYS +Canavanine +G418 +Hygromycin +Thialysine	Adam_cdc13-1_SDLV2_REP3	1	11	3.0675928934	9833.37355687	75.9343856697	254	3.078951241	867923.99418	16732.3138226	43	3.74233821934	869251.993846	18016.3225617	1411	765	136	136	163	168	146	1101	0
DLR00016359	5	10	YAL027W	20	SD/MSG -ARG -HIS -LEU -LYS +Canavanine +G418 +Hygromycin +Thialysine	Adam_cdc13-1_SDLV2_REP3	1	11	3.10680486228	9077.22249226	82.2316358559	254	3.10318659826	825883.994318	15121.5864713	43	3.76324308791	823900.993699	16098.9940665	1540	770	136	136	164	169	146	904	0
DLR00016359	5	11	YBL047C	20	SD/MSG -ARG -HIS -LEU -LYS +Canavanine +G418 +Hygromycin +Thialysine	Adam_cdc13-1_SDLV2_REP3	1	11	2.90039984609	9286.77592212	89.6209514482	254	2.97028428181	858759.993595	17595.3927524	43	3.63104816068	857628.994016	19006.1567376	1687	764	136	136	164	169	147	1080	0
DLR00016359	5	12	YAL026C	20	SD/MSG -ARG -HIS -LEU -LYS +Canavanine +G418 +Hygromycin +Thialysine	Adam_cdc13-1_SDLV2_REP3	1	11	2.66062618613	7571.82401289	66.7383197713	254	2.74832171402	640865.995328	12626.0366298	43	3.39146608256	641181.996227	13620.0101338	1815	767	136	136	157	163	141	1307	1
DLR00016359	5	13	YBL046W	20	SD/MSG -ARG -HIS -LEU -LYS +Canavanine +G418 +Hygromycin +Thialysine	Adam_cdc13-1_SDLV2_REP3	1	11	3.05224855968	9249.5461521	96.2064755803	254	3.04649894716	843112.993349	16731.4293768	43	3.70482716926	843274.993559	17901.6735569	1958	764	136	136	163	167	145	1134	0
DLR00016359	5	14	YAL023C	20	SD/MSG -ARG -HIS -LEU -LYS +Canavanine +G418 +Hygromycin +Thialysine	Adam_cdc13-1_SDLV2_REP3	1	11	3.16589839035	10277.974063	89.7222245471	254	3.16710962934	947854.994177	16920.8965305	43	3.82902037405	946270.993667	18125.9032553	2089	765	136	136	164	168	144	774	0
DLR00016359	5	15	YBL043W	20	SD/MSG -ARG -HIS -LEU -LYS +Canavanine +G418 +Hygromycin +Thialysine	Adam_cdc13-1_SDLV2_REP3	1	11	3.05343091833	8957.29604739	77.9269716976	254	3.07304565121	775564.994745	14381.2620642	43	3.73101149714	776605.99414	15111.9431405	2233	765	136	136	159	164	142	1119	0
DLR00016359	5	16	YAL022C	20	SD/MSG -ARG -HIS -LEU -LYS +Canavanine +G418 +Hygromycin +Thialysine	Adam_cdc13-1_SDLV2_REP3	1	11	3.04355629522	9142.50120309	91.955068508	254	3.00221403042	809882.99345	17444.044744	43	3.66358004734	809059.993627	18462.3849856	2366	767	136	136	161	166	144	1105	0
DLR00016359	5	17	YBL042C	20	SD/MSG -ARG -HIS -LEU -LYS +Canavanine +G418 +Hygromycin +Thialysine	Adam_cdc13-1_SDLV2_REP3	1	11	3.12082861657	9246.48003225	79.1789298752	254	3.08566372343	798437.994076	15517.357567	43	3.74632527907	797554.993661	16425.8338866	2506	764	136	136	160	165	144	1036	0
DLR00016359	5	18	YAL020C	20	SD/MSG -ARG -HIS -LEU -LYS +Canavanine +G418 +Hygromycin +Thialysine	Adam_cdc13-1_SDLV2_REP3	1	11	2.96358091733	9364.53633031	65.9213579282	254	2.96475136252	799195.993988	15206.7539188	43	3.61461905223	796482.994211	16280.7679828	2636	768	136	136	160	165	144	814	0
DLR00016359	5	19	YBL039C	20	SD/MSG -ARG -HIS -LEU -LYS +Canavanine +G418 +Hygromycin +Thialysine	Adam_cdc13-1_SDLV2_REP3	1	11	2.88899318888	8294.84843858	84.9536002924	254	2.80706499608	658783.99394	15355.6461389	43	3.4595272768	659101.995025	16415.3780061	2778	767	136	136	153	159	140	1203	0
DLR00016359	5	20	YAL019W	20	SD/MSG -ARG -HIS -LEU -LYS +Canavanine +G418 +Hygromycin +Thialysine	Adam_cdc13-1_SDLV2_REP3	1	11	3.27964825057	9636.8569366	76.871408457	254	3.12210878233	809027.993879	16265.8597505	43	3.79079257315	807805.993337	17441.396411	2906	768	136	136	157	162	142	927	0
DLR00016359	5	21	YBL037W	20	SD/MSG -ARG -HIS -LEU -LYS +Canavanine +G418 +Hygromycin +Thialysine	Adam_cdc13-1_SDLV2_REP3	1	11	3.17709440921	8951.06288545	99.0602341847	254	3.0409248902	840035.992567	18979.3307976	43	3.70086107344	837608.992769	20598.5261898	3046	766	136	136	161	166	146	1070	0
DLR00016359	5	22	YAL018C	20	SD/MSG -ARG -HIS -LEU -LYS +Canavanine +G418 +Hygromycin +Thialysine	Adam_cdc13-1_SDLV2_REP3	1	11	3.21883126943	9557.62221578	115.450573795	254	3.0589984199	899555.993112	18743.1335312	43	3.71938236006	898305.993166	20543.0820619	3180	771	136	136	159	164	145	1053	0
DLR00016359	5	23	YBL036C	20	SD/MSG -ARG -HIS -LEU -LYS +Canavanine +G418 +Hygromycin +Thialysine	Adam_cdc13-1_SDLV2_REP3	1	11	2.99216372567	9264.10172663	127.27849314	254	2.96523866481	902891.994174	17498.6090514	43	3.61674020713	898950.994618	19369.0321148	3315	760	136	136	156	161	141	734	0
DLR00016359	5	24	YOR202W	20	SD/MSG -ARG -HIS -LEU -LYS +Canavanine +G418 +Hygromycin +Thialysine	Adam_cdc13-1_SDLV2_REP3	1	11	3.12114507954	11996.1678534	170.292743296	254	3.09355301929	1204620.99532	18276.8956912	43	3.74140319514	1204377.99546	20956.2151374	3454	767	136	136	159	163	142	522	8
DLR00016359	6	1	YOR202W	20	SD/MSG -ARG -HIS -LEU -LYS +Canavanine +G418 +Hygromycin +Thialysine	Adam_cdc13-1_SDLV2_REP3	1	11	2.94351020426	9770.87004952	120.443140508	254	3.04473645059	929978.995244	13230.249365	43	3.68313204096	927302.995044	14922.0399096	322	899	136	136	161	166	146	596	0
DLR00016359	6	2	YBR058C	20	SD/MSG -ARG -HIS -LEU -LYS +Canavanine +G418 +Hygromycin +Thialysine	Adam_cdc13-1_SDLV2_REP3	1	11	3.09977555172	9479.66509963	96.4235865305	254	3.13327739565	910925.993951	14820.091975	43	3.79266116092	907860.993489	16476.4863576	455	901	136	136	166	170	150	888	27
DLR00016359	6	3	YBR169C	20	SD/MSG -ARG -HIS -LEU -LYS +Canavanine +G418 +Hygromycin +Thialysine	Adam_cdc13-1_SDLV2_REP3	1	11	3.39069245498	10217.5455258	90.3207600342	254	3.3033368563	968663.994615	15349.9989673	43	3.9745124902	966788.993592	17185.103026	588	906	136	136	168	172	151	914	0
DLR00016359	6	4	YBR057C	20	SD/MSG -ARG -HIS -LEU -LYS +Canavanine +G418 +Hygromycin +Thialysine	Adam_cdc13-1_SDLV2_REP3	1	11	3.1832344884	9160.79014294	83.3894904559	254	3.11206000126	780401.99488	14435.3785703	43	3.77949562274	778857.994173	15359.0911623	725	907	136	136	161	166	147	1060	0
DLR00016359	6	5	YBR168W	20	SD/MSG -ARG -HIS -LEU -LYS +Canavanine +G418 +Hygromycin +Thialysine	Adam_cdc13-1_SDLV2_REP3	1	11	2.70851711776	8844.18320699	106.124106797	254	2.72966542208	778982.993801	17707.3681832	43	3.39379818939	782542.995827	19758.2671766	866	900	136	136	164	169	149	1707	0
DLR00016359	6	6	YBR056W	20	SD/MSG -ARG -HIS -LEU -LYS +Canavanine +G418 +Hygromycin +Thialysine	Adam_cdc13-1_SDLV2_REP3	1	11	3.26846596816	10225.6510944	86.0314668735	254	3.19154712507	935516.994102	17037.8932638	43	3.86320969256	934098.993424	18339.2090397	1000	901	136	136	167	172	150	971	0
DLR00016359	6	7	YBR166C	20	SD/MSG -ARG -HIS -LEU -LYS +Canavanine +G418 +Hygromycin +Thialysine	Adam_cdc13-1_SDLV2_REP3	1	11	3.13940179912	10062.7945886	90.5511783756	254	3.09082417283	899710.993698	17761.6931942	43	3.76081037383	899680.99357	19085.8703444	1136	902	136	136	164	169	148	1053	0
DLR00016359	6	8	YBR054W	20	SD/MSG -ARG -HIS -LEU -LYS +Canavanine +G418 +Hygromycin +Thialysine	Adam_cdc13-1_SDLV2_REP3	1	11	3.28068278083	9821.89472352	87.0023875367	254	3.20210374754	880515.994238	16070.4242517	43	3.87340332638	880324.993425	17300.1532396	1273	900	136	136	164	169	147	999	0
DLR00016359	6	9	YBR165W	20	SD/MSG -ARG -HIS -LEU -LYS +Canavanine +G418 +Hygromycin +Thialysine	Adam_cdc13-1_SDLV2_REP3	1	11	3.1794600617	10047.1073027	79.6587338309	254	3.14718315454	903767.993825	17013.3846175	43	3.81488545925	903502.993321	18345.2023581	1410	903	136	136	164	169	147	943	0
DLR00016359	6	10	YBR053C	20	SD/MSG -ARG -HIS -LEU -LYS +Canavanine +G418 +Hygromycin +Thialysine	Adam_cdc13-1_SDLV2_REP3	1	11	3.02897332445	9040.80794832	83.319838589	254	3.01610077599	810781.993383	16250.9956299	43	3.67537414669	813041.993384	17522.3689937	1540	905	136	136	162	167	145	1421	0
DLR00016359	6	11	YBR164C	20	SD/MSG -ARG -HIS -LEU -LYS +Canavanine +G418 +Hygromycin +Thialysine	Adam_cdc13-1_SDLV2_REP3	1	11	3.14824853288	10024.3319169	65.9629634484	254	3.14985920537	902040.994228	16209.8046744	43	3.81591891325	902930.993697	17442.4591124	1682	904	136	136	162	167	145	1095	7
DLR00016359	6	12	YBR052C	20	SD/MSG -ARG -HIS -LEU -LYS +Canavanine +G418 +Hygromycin +Thialysine	Adam_cdc13-1_SDLV2_REP3	1	11	3.03496678178	9204.27939822	71.6436789887	254	3.0324483115	851425.993508	17503.1768498	43	3.69616556601	849558.993582	18749.0184027	1819	903	136	136	163	168	146	989	0
DLR00016359	6	13	YBR162W-A	20	SD/MSG -ARG -HIS -LEU -LYS +Canavanine +G418 +Hygromycin +Thialysine	Adam_cdc13-1_SDLV2_REP3	1	11	3.33936539178	10259.3701338	71.4175102221	254	3.24748819795	933030.994654	15530.6661849	43	3.92013378234	931450.99374	16766.5191148	1952	900	136	136	164	168	145	876	0
DLR00016359	6	14	YBR051W	20	SD/MSG -ARG -HIS -LEU -LYS +Canavanine +G418 +Hygromycin +Thialysine	Adam_cdc13-1_SDLV2_REP3	1	11	3.26566049471	10796.6711091	102.169318994	254	3.15897555481	981337.993521	19234.3050255	43	3.83206053815	982302.993337	20591.4488843	2088	901	136	136	163	167	145	1078	0
DLR00016359	6	15	YBR162C	20	SD/MSG -ARG -HIS -LEU -LYS +Canavanine +G418 +Hygromycin +Thialysine	Adam_cdc13-1_SDLV2_REP3	1	11	2.9651165443	8667.37061856	86.5592752791	254	2.97477670831	785323.993028	17489.466913	43	3.63733886361	785651.993297	18603.3569781	2228	900	136	136	162	167	145	1231	0
DLR00016359	6	16	YBR050C	20	SD/MSG -ARG -HIS -LEU -LYS +Canavanine +G418 +Hygromycin +Thialysine	Adam_cdc13-1_SDLV2_REP3	1	11	3.17572132858	9593.43563357	85.456543732	254	3.11057877859	870035.993724	17217.4012718	43	3.77488034594	870087.993386	18389.7644527	2364	905	136	136	163	167	146	1129	0
DLR00016359	6	17	YBR161W	20	SD/MSG -ARG -HIS -LEU -LYS +Canavanine +G418 +Hygromycin +Thialysine	Adam_cdc13-1_SDLV2_REP3	1	11	3.20774318897	9071.22370908	93.2188426961	254	3.10928568414	833667.993853	16114.02145	43	3.76998304579	829925.993339	17200.6210322	2503	903	136	136	163	168	146	898	0
DLR00016359	6	18	YBR048W	20	SD/MSG -ARG -HIS -LEU -LYS +Canavanine +G418 +Hygromycin +Thialysine	Adam_cdc13-1_SDLV2_REP3	1	11	2.69786180357	8723.71322806	64.2002918564	254	2.74903503036	742073.99513	13960.3298747	43	3.37999760395	741757.996392	15702.5426224	2634	900	136	136	158	163	142	1181	0
DLR00016359	6	19	YBR159W	20	SD/MSG -ARG -HIS -LEU -LYS +Canavanine +G418 +Hygromycin +Thialysine	Adam_cdc13-1_SDLV2_REP3	1	11	3.26289953897	9802.08351566	86.3453883755	254	3.175458959	892478.994099	15931.1722935	43	3.83894113465	891431.993396	17340.0301679	2772	904	136	136	163	168	147	991	0
DLR00016359	6	20	YBR047W	20	SD/MSG -ARG -HIS -LEU -LYS +Canavanine +G418 +Hygromycin +Thialysine	Adam_cdc13-1_SDLV2_REP3	1	11	3.41279733932	10218.9062201	97.7150831263	254	3.22167567991	932220.994061	16939.2593178	43	3.89039547726	930359.993249	18552.9559654	2905	905	136	136	163	168	147	915	4
DLR00016359	6	21	YBR158W	20	SD/MSG -ARG -HIS -LEU -LYS +Canavanine +G418 +Hygromycin +Thialysine	Adam_cdc13-1_SDLV2_REP3	1	11	2.97674552609	8911.90245566	91.5843348706	254	2.91767684425	818315.992595	18497.9199205	43	3.57666086935	815967.993603	20254.0555594	3044	902	136	136	159	164	145	1028	0
DLR00016359	6	22	YBR046C	20	SD/MSG -ARG -HIS -LEU -LYS +Canavanine +G418 +Hygromycin +Thialysine	Adam_cdc13-1_SDLV2_REP3	1	11	3.35369452867	9857.86714629	101.432140848	254	3.20516533247	916361.99408	16199.8474775	43	3.86932219375	915689.99333	17923.1669944	3175	903	136	136	160	165	145	958	0
DLR00016359	6	23	YBR157C	20	SD/MSG -ARG -HIS -LEU -LYS +Canavanine +G418 +Hygromycin +Thialysine	Adam_cdc13-1_SDLV2_REP3	1	11	3.00669919608	8628.33149706	118.840885362	254	2.94661572012	847159.993353	17416.3305615	43	3.70275346453	757680.3	13651.2224647	3310	895	136	136	156	160	141	724	0
DLR00016359	6	24	YOR202W	20	SD/MSG -ARG -HIS -LEU -LYS +Canavanine +G418 +Hygromycin +Thialysine	Adam_cdc13-1_SDLV2_REP3	1	11	3.26281967847	11930.644947	148.209149392	254	3.21134802187	1180441.99566	14228.5598843	43	3.86165404222	1179241.99516	16529.2896143	3453	907	136	136	156	161	138	453	29
DLR00016359	7	1	YOR202W	20	SD/MSG -ARG -HIS -LEU -LYS +Canavanine +G418 +Hygromycin +Thialysine	Adam_cdc13-1_SDLV2_REP3	1	11	2.96170031106	11595.1719259	152.324122665	254	3.01870630384	1112070.99576	17114.9593049	43	3.66742732794	1110607.99613	19564.6506728	324	1036	136	136	162	166	147	669	0
DLR00016359	7	2	YAL054C	20	SD/MSG -ARG -HIS -LEU -LYS +Canavanine +G418 +Hygromycin +Thialysine	Adam_cdc13-1_SDLV2_REP3	1	11	2.9499409346	8088.89914971	107.800898072	254	2.99674962525	766218.994443	13599.8791158	43	3.64533290218	762139.994237	14873.8385603	459	1044	136	136	163	167	147	860	17
DLR00016359	7	3	YBL064C	20	SD/MSG -ARG -HIS -LEU -LYS +Canavanine +G418 +Hygromycin +Thialysine	Adam_cdc13-1_SDLV2_REP3	1	11	2.88690458544	7634.09520823	71.0347456968	254	2.96138242591	663902.994911	12276.0849962	43	3.6151385441	661696.994758	13062.3729244	597	1039	136	136	159	164	146	1186	0
DLR00016359	7	4	YAL053W	20	SD/MSG -ARG -HIS -LEU -LYS +Canavanine +G418 +Hygromycin +Thialysine	Adam_cdc13-1_SDLV2_REP3	1	11	2.84611754691	7601.10687894	61.8638938921	254	2.91701170698	683756.994328	13479.8055377	43	3.56457819364	678661.994568	14476.6469918	730	1036	136	136	165	170	150	1132	0
DLR00016359	7	5	YBL063W	20	SD/MSG -ARG -HIS -LEU -LYS +Canavanine +G418 +Hygromycin +Thialysine	Adam_cdc13-1_SDLV2_REP3	1	11	2.97899531551	8595.83056832	84.8559284657	254	3.11596710172	706281.509795	11404.5145637	43	3.67124449608	778097.993946	16976.8362916	871	1038	136	136	165	170	151	1281	0
DLR00016359	7	6	YAL051W	20	SD/MSG -ARG -HIS -LEU -LYS +Canavanine +G418 +Hygromycin +Thialysine	Adam_cdc13-1_SDLV2_REP3	1	11	2.86180153754	8250.35295917	90.1343154101	254	2.8679866994	721507.993332	16764.1326031	43	3.5323777311	722182.994246	17913.2489553	1001	1039	136	136	161	167	147	1361	0
DLR00016359	7	7	YBL062W	20	SD/MSG -ARG -HIS -LEU -LYS +Canavanine +G418 +Hygromycin +Thialysine	Adam_cdc13-1_SDLV2_REP3	1	11	3.08262336611	9070.66970679	82.6375999264	254	3.04865058308	812184.993284	16951.9178207	43	3.71534392798	813263.99307	18325.4539013	1144	1038	136	136	164	169	148	1256	0
DLR00016359	7	8	YAL049C	20	SD/MSG -ARG -HIS -LEU -LYS +Canavanine +G418 +Hygromycin +Thialysine	Adam_cdc13-1_SDLV2_REP3	1	11	3.12125740996	9268.22835047	88.2193950371	254	3.06727322178	818548.993349	16820.6977934	43	3.73526206931	820674.993163	18091.8760199	1273	1044	136	136	162	167	146	1331	4
DLR00016359	7	9	YBL061C	20	SD/MSG -ARG -HIS -LEU -LYS +Canavanine +G418 +Hygromycin +Thialysine	Adam_cdc13-1_SDLV2_REP3	1	11	2.96797133731	8297.5951183	88.0821543198	254	2.97526922153	741157.993447	16098.2499692	43	3.63634698501	740944.993386	17085.9866546	1413	1038	136	136	162	166	146	1266	0
DLR00016359	7	10	YAL045C	20	SD/MSG -ARG -HIS -LEU -LYS +Canavanine +G418 +Hygromycin +Thialysine	Adam_cdc13-1_SDLV2_REP3	1	11	3.06470004603	8329.06504632	61.3517951237	254	3.05914611223	743508.994187	14190.9857712	43	3.71981036805	741645.993646	14987.0972023	1542	1040	136	136	161	166	145	1134	0
DLR00016359	7	11	YBL060W	20	SD/MSG -ARG -HIS -LEU -LYS +Canavanine +G418 +Hygromycin +Thialysine	Adam_cdc13-1_SDLV2_REP3	1	11	2.41067070391	5763.0174687	63.7233295143	254	2.46616752178	468635.991288	11943.2629445	43	3.06386551162	469568.99254	13093.6003789	1689	1040	136	136	151	158	140	1484	0
DLR00016359	7	12	YAL043C-A	20	SD/MSG -ARG -HIS -LEU -LYS +Canavanine +G418 +Hygromycin +Thialysine	Adam_cdc13-1_SDLV2_REP3	1	11	3.04075228161	9816.29188072	66.5832260351	254	3.11370914169	864406.994377	15136.8656983	43	3.78441145391	866140.993933	16110.4214741	1818	1041	136	136	161	165	144	1203	0
DLR00016359	7	13	YBL059W	20	SD/MSG -ARG -HIS -LEU -LYS +Canavanine +G418 +Hygromycin +Thialysine	Adam_cdc13-1_SDLV2_REP3	1	11	2.65996315302	5554.05889876	47.3448826063	254	2.65953582293	377872.99735	8914.14365969	43	3.28031349271	378344.996907	8814.50773329	1958	1038	136	136	138	147	131	1065	0
DLR00016359	7	14	YAL042W	20	SD/MSG -ARG -HIS -LEU -LYS +Canavanine +G418 +Hygromycin +Thialysine	Adam_cdc13-1_SDLV2_REP3	1	11	3.2224617143	10106.8405054	67.8813176187	254	3.2366634167	895442.995195	13644.8582751	43	3.91570990098	895390.994207	14598.6011797	2090	1042	136	136	161	165	143	1017	1
DLR00016359	7	15	YBL057C	20	SD/MSG -ARG -HIS -LEU -LYS +Canavanine +G418 +Hygromycin +Thialysine	Adam_cdc13-1_SDLV2_REP3	1	11	3.10925683249	9359.00045361	69.9083883486	254	3.11087132928	846673.994288	15615.7072309	43	3.77612208674	846035.993785	16688.8526247	2230	1040	136	136	161	166	145	1050	0
DLR00016359	7	16	YAL040C	20	SD/MSG -ARG -HIS -LEU -LYS +Canavanine +G418 +Hygromycin +Thialysine	Adam_cdc13-1_SDLV2_REP3	1	11	3.05287963539	9113.46253194	75.6344398376	254	3.08003205588	807133.994502	14194.9526324	43	3.74519303804	806344.994055	15098.322882	2361	1044	136	136	160	165	143	1071	0
DLR00016359	7	17	YBL056W	20	SD/MSG -ARG -HIS -LEU -LYS +Canavanine +G418 +Hygromycin +Thialysine	Adam_cdc13-1_SDLV2_REP3	1	11	3.20960334993	9840.34279235	96.4797251745	254	3.1330465213	916641.993606	17556.8662289	43	3.79951647852	915575.993315	18880.5394162	2504	1043	136	136	164	169	147	1038	0
DLR00016359	7	18	YAL037W	20	SD/MSG -ARG -HIS -LEU -LYS +Canavanine +G418 +Hygromycin +Thialysine	Adam_cdc13-1_SDLV2_REP3	1	11	3.14066493181	8868.29313212	91.8507231498	254	3.09677314008	792201.994119	15131.000272	43	3.75597824216	792846.993631	16314.0065945	2635	1046	136	136	160	166	145	1230	0
DLR00016359	7	19	YBL055C	20	SD/MSG -ARG -HIS -LEU -LYS +Canavanine +G418 +Hygromycin +Thialysine	Adam_cdc13-1_SDLV2_REP3	1	11	3.07617410552	8449.64843588	72.3146953794	254	3.06463159242	717072.994407	13710.0708535	43	3.72473649813	715154.993836	14770.9899176	2777	1038	136	136	156	162	142	1016	0
DLR00016359	7	20	YAL036C	20	SD/MSG -ARG -HIS -LEU -LYS +Canavanine +G418 +Hygromycin +Thialysine	Adam_cdc13-1_SDLV2_REP3	1	11	3.00541674416	8775.63691097	92.4621013091	254	2.91582280532	729518.99287	16827.7462391	43	3.58234150348	730769.993652	18261.3189136	2908	1042	136	136	154	160	141	1210	0
DLR00016359	7	21	YBL054W	20	SD/MSG -ARG -HIS -LEU -LYS +Canavanine +G418 +Hygromycin +Thialysine	Adam_cdc13-1_SDLV2_REP3	1	11	2.80929154883	7965.71358555	83.419878088	254	2.80719270833	680403.993076	16129.6178106	43	3.46850365546	681167.994579	17647.1456725	3044	1041	136	136	153	160	142	1352	0
DLR00016359	7	22	YAL034C	20	SD/MSG -ARG -HIS -LEU -LYS +Canavanine +G418 +Hygromycin +Thialysine	Adam_cdc13-1_SDLV2_REP3	1	11	3.17222338842	9737.99559335	100.199086025	254	3.11549439858	912659.993717	17292.6690139	43	3.77829216748	911589.993478	18977.5811011	3179	1041	136	136	160	165	145	1007	0
DLR00016359	7	23	YBL053W	20	SD/MSG -ARG -HIS -LEU -LYS +Canavanine +G418 +Hygromycin +Thialysine	Adam_cdc13-1_SDLV2_REP3	1	11	3.2912412169	9715.09378942	131.541742855	254	3.18767879201	982380.994156	16545.6610455	43	3.84141820022	980244.993529	18537.9872379	3323	1040	136	136	158	163	143	785	9
DLR00016359	7	24	YOR202W	20	SD/MSG -ARG -HIS -LEU -LYS +Canavanine +G418 +Hygromycin +Thialysine	Adam_cdc13-1_SDLV2_REP3	1	11	2.97351442314	11457.2197493	148.514233943	254	3.02304583911	1156191.99634	17451.4546503	43	3.66648083005	1155632.99667	20258.5656093	3456	1045	136	136	158	162	141	567	0
DLR00016359	8	1	YOR202W	20	SD/MSG -ARG -HIS -LEU -LYS +Canavanine +G418 +Hygromycin +Thialysine	Adam_cdc13-1_SDLV2_REP3	1	11	2.71782192722	10692.1824089	121.552410703	254	2.83168513556	995027.996663	15866.0799188	43	3.46731758555	994336.997786	18497.2903638	320	1172	136	136	160	165	147	739	0
DLR00016359	8	2	YBR071W	20	SD/MSG -ARG -HIS -LEU -LYS +Canavanine +G418 +Hygromycin +Thialysine	Adam_cdc13-1_SDLV2_REP3	1	11	2.95492189831	9243.56235892	104.703235894	254	3.03451449834	896917.994758	14617.0870387	43	3.68386661028	895864.994749	16353.8893216	451	1172	136	136	165	169	149	1051	0
DLR00016359	8	3	YBR182C	20	SD/MSG -ARG -HIS -LEU -LYS +Canavanine +G418 +Hygromycin +Thialysine	Adam_cdc13-1_SDLV2_REP3	1	11	2.42575371869	6217.68106208	71.7631180638	254	2.54032928949	524878.992851	12034.3383886	43	3.15457399867	521709.994546	13151.4518463	589	1174	136	136	154	161	143	1218	0
DLR00016359	8	4	YBR069C	20	SD/MSG -ARG -HIS -LEU -LYS +Canavanine +G418 +Hygromycin +Thialysine	Adam_cdc13-1_SDLV2_REP3	1	11	3.17533698179	9662.92499288	105.635549812	254	3.15143378133	902071.994629	16075.907014	43	3.81602380587	900665.994065	17320.7142231	724	1173	136	136	167	172	152	1145	0
DLR00016359	8	5	YBR181C	20	SD/MSG -ARG -HIS -LEU -LYS +Canavanine +G418 +Hygromycin +Thialysine	Adam_cdc13-1_SDLV2_REP3	1	11	2.44465668926	8955.4551725	62.3725248544	254	2.40185280499	721897.996176	11727.7649953	43	2.93344614545	724692.995751	14242.6154823	863	1179	136	136	157	163	145	1540	0
DLR00016359	8	6	YBR068C	20	SD/MSG -ARG -HIS -LEU -LYS +Canavanine +G418 +Hygromycin +Thialysine	Adam_cdc13-1_SDLV2_REP3	1	11	3.20566169521	9862.63513658	89.2148096009	254	3.14764875721	895590.994245	16425.454597	43	3.81643146902	895088.993661	17683.4428434	997	1176	136	136	166	171	150	1160	0
DLR00016359	8	7	YBR180W	20	SD/MSG -ARG -HIS -LEU -LYS +Canavanine +G418 +Hygromycin +Thialysine	Adam_cdc13-1_SDLV2_REP3	1	11	3.24206215922	10055.9756548	87.9777908155	254	3.17425228782	900092.994136	16533.1125363	43	3.84571138344	900993.993548	17868.2706878	1137	1177	136	136	164	169	148	1161	0
DLR00016359	8	8	YBR067C	20	SD/MSG -ARG -HIS -LEU -LYS +Canavanine +G418 +Hygromycin +Thialysine	Adam_cdc13-1_SDLV2_REP3	1	11	3.18395083733	9813.63104229	85.4665561006	254	3.22269329961	789442.154405	11950.9829416	43	3.79259371185	865383.993399	18038.4519731	1269	1182	136	136	162	167	146	1151	0
DLR00016359	8	9	YBR178W	20	SD/MSG -ARG -HIS -LEU -LYS +Canavanine +G418 +Hygromycin +Thialysine	Adam_cdc13-1_SDLV2_REP3	1	11	3.4129096135	11342.7291462	90.0305586221	254	3.28720476278	1021953.99445	17777.1675114	43	3.96758933409	1024742.99358	19294.0479981	1406	1176	136	136	163	168	146	1152	13
DLR00016359	8	10	YBR066C	20	SD/MSG -ARG -HIS -LEU -LYS +Canavanine +G418 +Hygromycin +Thialysine	Adam_cdc13-1_SDLV2_REP3	1	11	3.22283573153	9921.37875973	83.2625314352	254	3.18126031596	930151.994002	16555.4761839	43	3.85010584736	930818.993401	17952.2677847	1545	1176	136	136	165	169	148	1158	0
DLR00016359	8	11	YBR177C	20	SD/MSG -ARG -HIS -LEU -LYS +Canavanine +G418 +Hygromycin +Thialysine	Adam_cdc13-1_SDLV2_REP3	1	11	3.16122104912	10031.93846	87.222615383	254	3.10573570549	903721.993833	18019.7585259	43	3.77847502045	906459.993573	19224.0033971	1684	1177	136	136	161	166	145	1273	0
DLR00016359	8	12	YBR065C	20	SD/MSG -ARG -HIS -LEU -LYS +Canavanine +G418 +Hygromycin +Thialysine	Adam_cdc13-1_SDLV2_REP3	1	11	3.1677382323	10882.947492	101.278084026	254	3.08609806505	990311.993001	21160.4611213	43	3.76289193463	992557.993136	22707.3206511	1818	1175	136	136	162	166	144	1080	0
DLR00016359	8	13	YBR176W	20	SD/MSG -ARG -HIS -LEU -LYS +Canavanine +G418 +Hygromycin +Thialysine	Adam_cdc13-1_SDLV2_REP3	1	11	2.99763788822	9349.12539262	77.9720976524	254	3.02277640514	802625.993911	16682.936996	43	3.69768069121	805915.993947	17632.801628	1953	1177	136	136	157	163	142	1393	0
DLR00016359	8	14	YBR064W	20	SD/MSG -ARG -HIS -LEU -LYS +Canavanine +G418 +Hygromycin +Thialysine	Adam_cdc13-1_SDLV2_REP3	1	11	3.11661496532	10335.3926439	78.6757824947	254	3.1155883656	969750.99382	18977.1692181	43	3.78499430204	970425.993648	20441.9370956	2091	1178	136	136	164	169	147	1154	0
DLR00016359	8	15	YBR175W	20	SD/MSG -ARG -HIS -LEU -LYS +Canavanine +G418 +Hygromycin +Thialysine	Adam_cdc13-1_SDLV2_REP3	1	11	2.28191459303	4708.41933574	55.3342324573	254	2.41711966419	415020.99307	9393.83536995	43	2.96931839315	410685.992981	9820.27701963	2231	1177	136	136	155	161	142	1405	0
DLR00016359	8	16	YBR063C	20	SD/MSG -ARG -HIS -LEU -LYS +Canavanine +G418 +Hygromycin +Thialysine	Adam_cdc13-1_SDLV2_REP3	1	11	3.17314968435	10183.2291743	105.342742036	254	3.14059261972	937145.994177	17594.8025004	43	3.81100715232	938185.993742	18967.885432	2364	1178	136	136	162	167	145	1104	0
DLR00016359	8	17	YBR174C	20	SD/MSG -ARG -HIS -LEU -LYS +Canavanine +G418 +Hygromycin +Thialysine	Adam_cdc13-1_SDLV2_REP3	1	11	2.47831656175	6256.5897755	63.5335265893	254	2.53327575153	517471.993788	10934.2758563	43	3.26577029482	467713.8	9020.76097262	2499	1175	136	136	153	160	141	1721	0
DLR00016359	8	18	YBR062C	20	SD/MSG -ARG -HIS -LEU -LYS +Canavanine +G418 +Hygromycin +Thialysine	Adam_cdc13-1_SDLV2_REP3	1	11	3.26400398688	10207.959337	103.542514561	254	3.15633179884	948683.993627	18303.4799476	43	3.82447895018	949591.993305	19877.5174837	2633	1179	136	136	163	168	147	1132	0
DLR00016359	8	19	YBR172C	20	SD/MSG -ARG -HIS -LEU -LYS +Canavanine +G418 +Hygromycin +Thialysine	Adam_cdc13-1_SDLV2_REP3	1	11	3.21568943785	9098.367402	90.3005811258	254	3.13478195263	826613.993451	16066.3189192	43	3.80190668783	825194.993058	17326.4494382	2772	1176	136	136	161	166	146	1074	0
DLR00016359	8	20	YBR061C	20	SD/MSG -ARG -HIS -LEU -LYS +Canavanine +G418 +Hygromycin +Thialysine	Adam_cdc13-1_SDLV2_REP3	1	11	3.23340666244	9861.64243644	91.5343252746	254	3.13315757117	906440.99322	17228.5961761	43	3.7991492042	906417.993215	18805.8308636	2904	1178	136	136	163	168	148	1169	0
DLR00016359	8	21	YBR171W	20	SD/MSG -ARG -HIS -LEU -LYS +Canavanine +G418 +Hygromycin +Thialysine	Adam_cdc13-1_SDLV2_REP3	1	11	3.08670294035	8879.52343715	106.732162048	254	3.06962203738	820284.994116	15632.0118112	43	3.72626494273	818150.993926	16989.9356248	3047	1177	136	136	160	165	145	845	0
DLR00016359	8	22	YBR059C	20	SD/MSG -ARG -HIS -LEU -LYS +Canavanine +G418 +Hygromycin +Thialysine	Adam_cdc13-1_SDLV2_REP3	1	11	2.96338620634	9632.2747577	109.216304043	254	2.91216950779	876445.994603	17664.9426756	43	3.56873085897	876373.995546	19633.850306	3176	1176	136	136	156	162	142	1027	0
DLR00016359	8	23	YBR170C	20	SD/MSG -ARG -HIS -LEU -LYS +Canavanine +G418 +Hygromycin +Thialysine	Adam_cdc13-1_SDLV2_REP3	1	11	2.54523339534	5464.04230987	109.777908995	254	2.59209539759	490250.995085	10622.0851586	43	3.1903778449	488964.995815	11327.3178845	3309	1170	136	136	147	154	137	1493	0
DLR00016359	8	24	YOR202W	20	SD/MSG -ARG -HIS -LEU -LYS +Canavanine +G418 +Hygromycin +Thialysine	Adam_cdc13-1_SDLV2_REP3	1	11	3.19380742772	12134.6267307	145.016470797	254	3.15344715898	1258627.99509	18421.07794	43	3.80348353049	1257372.99506	21012.7752394	3453	1175	136	136	158	162	141	556	24
DLR00016359	9	1	YOR202W	20	SD/MSG -ARG -HIS -LEU -LYS +Canavanine +G418 +Hygromycin +Thialysine	Adam_cdc13-1_SDLV2_REP3	1	11	3.08625361299	11260.299849	147.914163849	254	3.11784844491	1120117.99546	15461.581047	43	3.76546074793	1118785.99528	17844.6219963	328	1307	136	136	165	169	149	624	0
DLR00016359	9	2	YAL066W	20	SD/MSG -ARG -HIS -LEU -LYS +Canavanine +G418 +Hygromycin +Thialysine	Adam_cdc13-1_SDLV2_REP3	1	11	2.7496789054	7744.24396817	78.5811360792	254	2.88460381729	758034.994939	13661.1692226	43	3.5268563145	752060.995501	15002.3487226	463	1299	136	136	165	169	149	950	0
DLR00016359	9	3	YBL079W	20	SD/MSG -ARG -HIS -LEU -LYS +Canavanine +G418 +Hygromycin +Thialysine	Adam_cdc13-1_SDLV2_REP3	1	11	2.39685407668	7205.5054184	81.4472560813	254	2.46100696007	638901.991178	13956.9940931	43	3.0344849031	641213.992503	16175.7356398	600	1310	136	136	159	165	148	1807	0
DLR00016359	9	4	YAL065C	20	SD/MSG -ARG -HIS -LEU -LYS +Canavanine +G418 +Hygromycin +Thialysine	Adam_cdc13-1_SDLV2_REP3	1	11	2.89465365284	8102.74886774	77.6053596908	254	2.96598814445	760762.994302	14862.2424507	43	3.62143259872	756715.994502	15997.3164013	731	1311	136	136	167	171	152	1175	0
DLR00016359	9	5	YBL078C	20	SD/MSG -ARG -HIS -LEU -LYS +Canavanine +G418 +Hygromycin +Thialysine	Adam_cdc13-1_SDLV2_REP3	1	11	2.84492822055	8246.169959	59.606444507	254	2.96229650596	680643.995981	11251.8955022	43	3.61950041963	682727.995794	11760.823623	869	1312	136	136	158	164	147	1418	0
DLR00016359	9	6	YAL064C-A	20	SD/MSG -ARG -HIS -LEU -LYS +Canavanine +G418 +Hygromycin +Thialysine	Adam_cdc13-1_SDLV2_REP3	1	11	2.85391246875	8243.46970606	77.9588160895	254	2.92094912532	757646.99434	15977.1038209	43	3.68094969165	682693.2	11976.4347446	998	1315	136	136	165	170	151	1536	0
DLR00016359	9	7	YBL075C	20	SD/MSG -ARG -HIS -LEU -LYS +Canavanine +G418 +Hygromycin +Thialysine	Adam_cdc13-1_SDLV2_REP3	1	11	2.78107885276	7653.92383722	72.1673766177	254	2.8435130888	688838.993925	15198.7848224	43	3.49801125397	688062.994782	16509.7001416	1144	1312	136	136	162	167	148	1318	0
DLR00016359	9	8	YAL062W	20	SD/MSG -ARG -HIS -LEU -LYS +Canavanine +G418 +Hygromycin +Thialysine	Adam_cdc13-1_SDLV2_REP3	1	11	2.97412765506	8073.43960406	60.219209754	254	3.02192749825	731696.99484	12762.3052116	43	3.67475424802	729424.994448	13834.1124376	1272	1311	136	136	163	168	147	1038	0
DLR00016359	9	9	YBL072C	20	SD/MSG -ARG -HIS -LEU -LYS +Canavanine +G418 +Hygromycin +Thialysine	Adam_cdc13-1_SDLV2_REP3	1	11	2.53135211728	6675.51333267	76.7482015638	254	2.6381207637	621895.994559	12634.5820008	43	3.27536661026	626348.996054	14391.0064338	1412	1314	136	136	163	169	149	1977	0
DLR00016359	9	10	YAL061W	20	SD/MSG -ARG -HIS -LEU -LYS +Canavanine +G418 +Hygromycin +Thialysine	Adam_cdc13-1_SDLV2_REP3	1	11	2.97802523506	9403.90102249	70.1102408167	254	3.01762313798	863979.99458	16557.321182	43	3.67852256405	865117.994682	17937.9893631	1542	1314	136	136	163	168	147	1251	0
DLR00016359	9	11	YBL071C	20	SD/MSG -ARG -HIS -LEU -LYS +Canavanine +G418 +Hygromycin +Thialysine	Adam_cdc13-1_SDLV2_REP3	1	11	2.98504634962	9817.00860263	64.2944391855	254	3.02277384946	902513.99438	16654.6359668	43	3.68309004118	903517.994528	18019.2667341	1685	1311	136	136	163	168	147	1188	0
DLR00016359	9	12	YAL060W	20	SD/MSG -ARG -HIS -LEU -LYS +Canavanine +G418 +Hygromycin +Thialysine	Adam_cdc13-1_SDLV2_REP3	1	11	2.94600281471	8481.43245503	57.2520036903	254	2.96860845473	752830.994356	14626.2836812	43	3.63049751633	752133.994432	15580.5098869	1817	1317	136	136	160	164	144	1248	0
DLR00016359	9	13	YBL070C	20	SD/MSG -ARG -HIS -LEU -LYS +Canavanine +G418 +Hygromycin +Thialysine	Adam_cdc13-1_SDLV2_REP3	1	11	3.11896331783	9495.99469916	71.8925715232	254	3.12005021255	859422.994564	15047.7265909	43	3.7885280544	858325.994067	16002.2440446	1957	1312	136	136	161	166	144	1086	0
DLR00016359	9	14	YAL059W	20	SD/MSG -ARG -HIS -LEU -LYS +Canavanine +G418 +Hygromycin +Thialysine	Adam_cdc13-1_SDLV2_REP3	1	11	2.70422297595	7249.24610895	66.4870909384	254	2.78712322112	627192.995411	12868.9880125	43	3.43363632841	628484.996097	13839.6838452	2088	1308	136	136	157	162	143	1310	9
DLR00016359	9	15	YBL069W	20	SD/MSG -ARG -HIS -LEU -LYS +Canavanine +G418 +Hygromycin +Thialysine	Adam_cdc13-1_SDLV2_REP3	1	11	2.7991213364	8577.94076282	67.6819835215	254	2.86540983282	744921.995241	15758.0798486	43	3.52316939314	748257.995995	17131.1495177	2231	1311	136	136	157	162	142	1457	0
DLR00016359	9	16	YAL058W	20	SD/MSG -ARG -HIS -LEU -LYS +Canavanine +G418 +Hygromycin +Thialysine	Adam_cdc13-1_SDLV2_REP3	1	11	2.91425507431	8941.99493564	94.6423349791	254	2.92292756256	795627.994317	17032.1603128	43	3.58832445626	797053.994907	18277.8102279	2359	1315	136	136	158	163	143	1316	0
DLR00016359	9	17	YBL068W	20	SD/MSG -ARG -HIS -LEU -LYS +Canavanine +G418 +Hygromycin +Thialysine	Adam_cdc13-1_SDLV2_REP3	1	11	3.09579368388	9519.17694967	86.9734356913	254	3.06905151849	885024.994052	16405.6374178	43	3.72963081436	883955.99386	17788.9451408	2506	1309	136	136	163	167	147	1042	0
DLR00016359	9	18	YAL058C-A	20	SD/MSG -ARG -HIS -LEU -LYS +Canavanine +G418 +Hygromycin +Thialysine	Adam_cdc13-1_SDLV2_REP3	1	11	2.63071550597	6986.14072192	71.2413668843	254	2.66092388272	612173.993164	14427.4721547	43	3.29923688084	612792.995103	16100.3929796	2634	1310	136	136	156	163	144	1480	0
DLR00016359	9	19	YBL067C	20	SD/MSG -ARG -HIS -LEU -LYS +Canavanine +G418 +Hygromycin +Thialysine	Adam_cdc13-1_SDLV2_REP3	1	11	3.05448785156	9151.54611621	70.164053924	254	3.08651115573	785860.994937	13159.6045507	43	3.75191143853	785536.994366	14294.3889467	2776	1309	136	136	156	162	142	1056	0
DLR00016359	9	20	YAL056W	20	SD/MSG -ARG -HIS -LEU -LYS +Canavanine +G418 +Hygromycin +Thialysine	Adam_cdc13-1_SDLV2_REP3	1	11	2.97532132239	8744.66031572	94.8058644525	254	2.926555634	737213.994203	16360.9988382	43	3.69718139208	663963.3	12474.982582	2910	1313	136	136	154	160	141	1135	0
DLR00016359	9	21	YBL066C	20	SD/MSG -ARG -HIS -LEU -LYS +Canavanine +G418 +Hygromycin +Thialysine	Adam_cdc13-1_SDLV2_REP3	1	11	2.75373682429	8024.55541308	101.417717803	254	2.74389423451	711341.992757	18245.3641859	43	3.40827898785	714758.994991	20110.019269	3050	1313	136	136	154	161	144	1599	0
DLR00016359	9	22	YAL055W	20	SD/MSG -ARG -HIS -LEU -LYS +Canavanine +G418 +Hygromycin +Thialysine	Adam_cdc13-1_SDLV2_REP3	1	11	2.67556826516	6839.95955879	81.3621325359	254	2.65984517335	552388.99323	13327.8313952	43	3.41951078654	497935.8	10691.2599807	3180	1317	136	136	144	151	135	1278	6
DLR00016359	9	23	YBL065W	20	SD/MSG -ARG -HIS -LEU -LYS +Canavanine +G418 +Hygromycin +Thialysine	Adam_cdc13-1_SDLV2_REP3	1	11	3.27347808348	10503.5409949	149.383909457	254	3.11845421332	1082977.99402	20225.1396588	43	3.77482671493	1080778.99406	22468.5160123	3325	1312	136	136	159	164	144	814	10
DLR00016359	9	24	YOR202W	20	SD/MSG -ARG -HIS -LEU -LYS +Canavanine +G418 +Hygromycin +Thialysine	Adam_cdc13-1_SDLV2_REP3	1	11	2.83837025281	10313.7366019	133.115696412	254	2.93410674213	1040658.99639	17084.9496352	43	3.57143765938	1038941.99716	19621.0529766	3455	1314	136	136	154	158	137	547	0
DLR00016359	10	1	YOR202W	20	SD/MSG -ARG -HIS -LEU -LYS +Canavanine +G418 +Hygromycin +Thialysine	Adam_cdc13-1_SDLV2_REP3	1	11	3.05360850533	10955.3441818	141.127400942	254	3.09764256419	1068900.99524	14803.0786611	43	3.74276892592	1067243.99516	16835.7870179	323	1447	136	136	163	167	148	664	0
DLR00016359	10	2	YBR090C	20	SD/MSG -ARG -HIS -LEU -LYS +Canavanine +G418 +Hygromycin +Thialysine	Adam_cdc13-1_SDLV2_REP3	1	11	2.79844391116	9429.04877884	124.529065375	254	2.85542573159	893539.995388	17895.4349841	43	3.50941164393	895988.996629	20051.1244255	454	1447	136	136	163	167	148	1466	0
DLR00016359	10	3	YBR199W	20	SD/MSG -ARG -HIS -LEU -LYS +Canavanine +G418 +Hygromycin +Thialysine	Adam_cdc13-1_SDLV2_REP3	1	11	2.96235494028	8515.30915162	92.493852155	254	3.03143347655	816079.994914	14219.7140014	43	3.6814651564	813467.994769	15501.7425658	598	1444	136	136	168	172	153	1147	0
DLR00016359	10	4	YBR084W	20	SD/MSG -ARG -HIS -LEU -LYS +Canavanine +G418 +Hygromycin +Thialysine	Adam_cdc13-1_SDLV2_REP3	1	11	2.80779756127	7131.24772531	80.5715152097	254	2.84486398468	590416.996423	11745.8965512	43	3.49644044039	588129.99655	12269.3931953	726	1447	136	136	156	162	146	1360	0
DLR00016359	10	5	YBR197C	20	SD/MSG -ARG -HIS -LEU -LYS +Canavanine +G418 +Hygromycin +Thialysine	Adam_cdc13-1_SDLV2_REP3	1	11	2.91029236369	9509.80576031	84.6097965112	254	2.98371574684	871621.995477	15958.0329131	43	3.64286735611	869294.995643	17284.7200937	863	1446	136	136	166	171	151	1075	0
DLR00016359	10	6	YBR084C-A	20	SD/MSG -ARG -HIS -LEU -LYS +Canavanine +G418 +Hygromycin +Thialysine	Adam_cdc13-1_SDLV2_REP3	1	11	2.26882673692	7289.72866892	64.7965067172	254	2.30905075019	591972.99572	10609.894481	43	2.81307599346	589878.995153	12139.2058262	995	1446	136	136	155	161	144	1001	0
DLR00016359	10	7	YBR195C	20	SD/MSG -ARG -HIS -LEU -LYS +Canavanine +G418 +Hygromycin +Thialysine	Adam_cdc13-1_SDLV2_REP3	1	11	2.95450620388	10373.5113953	78.0832276755	254	3.02138203095	1011175.9949	17992.1742148	43	3.68120129752	1010260.99516	19975.5717604	1137	1445	136	136	170	175	154	1060	0
DLR00016359	10	8	YBR083W	20	SD/MSG -ARG -HIS -LEU -LYS +Canavanine +G418 +Hygromycin +Thialysine	Adam_cdc13-1_SDLV2_REP3	1	11	2.77106740382	8384.08289077	69.7270231756	254	2.84360139113	735086.995161	15166.4492997	43	3.49398761247	736312.996163	16626.8066451	1271	1449	136	136	160	165	145	1423	0
DLR00016359	10	9	YBR194W	20	SD/MSG -ARG -HIS -LEU -LYS +Canavanine +G418 +Hygromycin +Thialysine	Adam_cdc13-1_SDLV2_REP3	1	11	1.7395180453	1859.77550737	31.2660267356	254	1.95592830349	122806.998194	5488.35365565	43	2.15142194624	114524.993802	2636.13986635	1407	1443	136	136	129	140	128	1055	0
DLR00016359	10	10	YBR082C	20	SD/MSG -ARG -HIS -LEU -LYS +Canavanine +G418 +Hygromycin +Thialysine	Adam_cdc13-1_SDLV2_REP3	1	11	2.83330143264	9965.14102677	59.9654794427	254	2.97601180923	906626.996961	13192.1506872	43	3.6252677992	907721.997037	14614.2202776	1543	1453	136	136	164	169	147	1175	0
DLR00016359	10	11	YBR189W	20	SD/MSG -ARG -HIS -LEU -LYS +Canavanine +G418 +Hygromycin +Thialysine	Adam_cdc13-1_SDLV2_REP3	1	11	0.5	279.9	37.659152662	254	12	28987.4580053	2151.09544996	43	0.5	2036.7	271.3461852	1672	1440	136	136	-1	-1	-1	9	0
DLR00016359	10	12	YBR077C	20	SD/MSG -ARG -HIS -LEU -LYS +Canavanine +G418 +Hygromycin +Thialysine	Adam_cdc13-1_SDLV2_REP3	1	11	3.11596586994	10781.1635017	102.803819492	254	3.18351525256	1061564.99437	18616.0035816	43	3.84812403307	1062079.99406	20359.6265603	1810	1449	136	136	167	172	150	952	0
DLR00016359	10	13	YBR188C	20	SD/MSG -ARG -HIS -LEU -LYS +Canavanine +G418 +Hygromycin +Thialysine	Adam_cdc13-1_SDLV2_REP3	1	11	2.92262701402	9085.88524115	80.8841868872	254	2.98714736307	846497.994779	16554.6234349	43	3.64760543143	848158.994967	17790.3604225	1954	1448	136	136	163	168	147	1386	0
DLR00016359	10	14	YBR076W	20	SD/MSG -ARG -HIS -LEU -LYS +Canavanine +G418 +Hygromycin +Thialysine	Adam_cdc13-1_SDLV2_REP3	1	11	2.40390288689	6731.0326795	83.2158198516	254	2.48196024671	590886.991829	12924.0007806	43	3.07318178437	592566.992943	14756.8681322	2086	1438	136	136	155	161	143	1479	0
DLR00016359	10	15	YBR187W	20	SD/MSG -ARG -HIS -LEU -LYS +Canavanine +G418 +Hygromycin +Thialysine	Adam_cdc13-1_SDLV2_REP3	1	11	2.66257090954	7618.22925602	68.3745317481	254	2.73974374621	630948.995214	13856.2793729	43	3.38868924128	635946.996412	15005.9418124	2228	1448	136	136	153	159	140	1691	0
DLR00016359	10	16	YBR075W	20	SD/MSG -ARG -HIS -LEU -LYS +Canavanine +G418 +Hygromycin +Thialysine	Adam_cdc13-1_SDLV2_REP3	1	11	3.23675263605	9606.72069941	89.7250933249	254	3.20269265082	884710.994611	14911.1020615	43	3.87024950367	884586.993825	16016.2376573	2363	1448	136	136	162	166	145	1097	0
DLR00016359	10	17	YBR186W	20	SD/MSG -ARG -HIS -LEU -LYS +Canavanine +G418 +Hygromycin +Thialysine	Adam_cdc13-1_SDLV2_REP3	1	11	3.0886134001	9250.30519169	100.334395091	254	3.06252036459	847076.993621	17119.1124164	43	3.72663881572	850171.993691	18534.4848494	2498	1449	136	136	161	166	145	1497	2
DLR00016359	10	18	YBR074W	20	SD/MSG -ARG -HIS -LEU -LYS +Canavanine +G418 +Hygromycin +Thialysine	Adam_cdc13-1_SDLV2_REP3	1	11	3.07812339608	9332.56987474	98.7963981024	254	3.02369715886	845638.993597	17601.239146	43	3.68904513769	848368.993715	19076.5651451	2628	1447	136	136	160	165	145	1356	6
DLR00016359	10	19	YBR185C	20	SD/MSG -ARG -HIS -LEU -LYS +Canavanine +G418 +Hygromycin +Thialysine	Adam_cdc13-1_SDLV2_REP3	1	11	2.98793551598	7699.82352647	65.4390278728	254	2.99458842674	628885.995718	11532.4067816	43	3.64986934106	629556.995123	12339.8275297	2774	1452	136	136	151	158	140	1348	0
DLR00016359	10	20	YBR073W	20	SD/MSG -ARG -HIS -LEU -LYS +Canavanine +G418 +Hygromycin +Thialysine	Adam_cdc13-1_SDLV2_REP3	1	11	2.63270147433	6785.86167647	68.1986623969	254	2.6929295707	578099.993558	13739.0860025	43	3.32673605411	579700.995097	15339.6651545	2912	1453	136	136	152	159	142	1509	0
DLR00016359	10	21	YBR184W	20	SD/MSG -ARG -HIS -LEU -LYS +Canavanine +G418 +Hygromycin +Thialysine	Adam_cdc13-1_SDLV2_REP3	1	11	3.16797622466	9376.89103256	100.293603848	254	3.06852535058	877131.993359	18534.0355409	43	3.73203664337	876619.99334	20203.8718367	3047	1448	136	136	159	164	146	1097	0
DLR00016359	10	22	YBR072W	20	SD/MSG -ARG -HIS -LEU -LYS +Canavanine +G418 +Hygromycin +Thialysine	Adam_cdc13-1_SDLV2_REP3	1	11	3.3101796007	10060.8687279	102.683985301	254	3.1573758251	982772.993462	18755.8841116	43	3.82097550582	982015.993222	20674.2930313	3181	1448	136	136	160	165	146	1053	0
DLR00016359	10	23	YBR183W	20	SD/MSG -ARG -HIS -LEU -LYS +Canavanine +G418 +Hygromycin +Thialysine	Adam_cdc13-1_SDLV2_REP3	1	11	3.06780309621	9601.91556494	138.560469965	254	3.0208227626	953176.993689	19136.7594151	43	3.67554098633	950693.994039	20956.8078797	3319	1450	136	136	156	161	142	863	0
DLR00016359	10	24	YOR202W	20	SD/MSG -ARG -HIS -LEU -LYS +Canavanine +G418 +Hygromycin +Thialysine	Adam_cdc13-1_SDLV2_REP3	1	11	3.08333346657	11190.9483549	151.377599978	254	3.0932019532	1185570.99554	18762.5205599	43	3.73867025933	1183586.99564	21255.1438341	3453	1448	136	136	158	162	142	520	0
DLR00016359	11	1	YOR202W	20	SD/MSG -ARG -HIS -LEU -LYS +Canavanine +G418 +Hygromycin +Thialysine	Adam_cdc13-1_SDLV2_REP3	1	11	2.7738328131	10316.6430471	111.525496052	254	2.91431816991	988327.996817	14972.2703125	43	3.5534617282	985591.997456	17084.4030458	327	1582	136	136	163	167	148	692	0
DLR00016359	11	2	YAR027W	20	SD/MSG -ARG -HIS -LEU -LYS +Canavanine +G418 +Hygromycin +Thialysine	Adam_cdc13-1_SDLV2_REP3	1	11	2.96131240381	8927.01809003	103.274457836	254	3.0413774103	874619.994912	14377.7804774	43	3.69048966377	871841.994753	15879.4760227	459	1578	136	136	166	170	150	1006	0
DLR00016359	11	3	YBL094C	20	SD/MSG -ARG -HIS -LEU -LYS +Canavanine +G418 +Hygromycin +Thialysine	Adam_cdc13-1_SDLV2_REP3	1	11	0	11	20.6938638995	254	12	29188.3414942	1988.49515449	43	0.5	982.8	112.399571828	579	1574	136	136	-1	-1	-1	10	0
DLR00016359	11	4	YAR023C	20	SD/MSG -ARG -HIS -LEU -LYS +Canavanine +G418 +Hygromycin +Thialysine	Adam_cdc13-1_SDLV2_REP3	1	11	2.80207589448	7892.10694021	79.2440910901	254	2.92116834155	748539.995578	14327.9321079	43	3.66419384312	674140.971196	10623.4635494	729	1588	136	136	167	172	153	1323	0
DLR00016359	11	5	YBL091C-A	20	SD/MSG -ARG -HIS -LEU -LYS +Canavanine +G418 +Hygromycin +Thialysine	Adam_cdc13-1_SDLV2_REP3	1	11	2.3800864724	5740.29395512	58.034994099	254	2.45890602395	488746.991963	11288.1679402	43	3.04306716972	487610.992781	12491.7482147	865	1583	136	136	157	164	147	1675	0
DLR00016359	11	6	YAR020C	20	SD/MSG -ARG -HIS -LEU -LYS +Canavanine +G418 +Hygromycin +Thialysine	Adam_cdc13-1_SDLV2_REP3	1	11	2.78402353977	8380.81405855	91.1893245046	254	2.83154614596	759863.994353	17472.3620387	43	3.49734431798	758968.995566	18780.6302625	1001	1588	136	136	163	168	149	1396	0
DLR00016359	11	7	YBL091C	20	SD/MSG -ARG -HIS -LEU -LYS +Canavanine +G418 +Hygromycin +Thialysine	Adam_cdc13-1_SDLV2_REP3	1	11	2.74128824836	7827.38064974	74.4839401067	254	2.82513123385	687502.995288	14201.5617362	43	3.47978949106	687606.996136	15439.960541	1134	1584	136	136	161	166	147	1491	0
DLR00016359	11	8	YAR018C	20	SD/MSG -ARG -HIS -LEU -LYS +Canavanine +G418 +Hygromycin +Thialysine	Adam_cdc13-1_SDLV2_REP3	1	11	2.86893819884	8659.50629048	81.3432527112	254	2.95312365918	816818.995001	15020.618177	43	3.60823009514	815368.995351	16383.7122122	1274	1580	136	136	165	170	149	1209	0
DLR00016359	11	9	YBL089W	20	SD/MSG -ARG -HIS -LEU -LYS +Canavanine +G418 +Hygromycin +Thialysine	Adam_cdc13-1_SDLV2_REP3	1	11	2.49026725222	5843.00867367	36.0326716758	254	2.65632513664	463458.997484	8162.88053612	43	3.26575831693	464850.997328	8488.42097098	1417	1583	136	136	152	158	141	1629	0
DLR00016359	11	10	YAR015W	20	SD/MSG -ARG -HIS -LEU -LYS +Canavanine +G418 +Hygromycin +Thialysine	Adam_cdc13-1_SDLV2_REP3	1	11	2.70776147258	7781.42982713	77.7190507739	254	2.84188285419	715923.995655	14171.4177393	43	3.48741306766	716678.996311	15403.483445	1543	1583	136	136	163	167	147	1473	0
DLR00016359	11	11	YBL088C	20	SD/MSG -ARG -HIS -LEU -LYS +Canavanine +G418 +Hygromycin +Thialysine	Adam_cdc13-1_SDLV2_REP3	1	11	2.95006281624	9611.47748675	79.51184341	254	3.00260802165	897285.995724	16428.0315751	43	3.66238105899	897896.995753	17811.4905158	1686	1583	136	136	163	168	147	1214	3
DLR00016359	11	12	YAR014C	20	SD/MSG -ARG -HIS -LEU -LYS +Canavanine +G418 +Hygromycin +Thialysine	Adam_cdc13-1_SDLV2_REP3	1	11	2.35083070621	6107.41150919	78.5684264078	254	2.4116664587	570679.990896	13033.0668245	43	2.96384549605	572337.991992	14794.3737242	1815	1584	136	136	160	166	147	1923	0
DLR00016359	11	13	YBL087C	20	SD/MSG -ARG -HIS -LEU -LYS +Canavanine +G418 +Hygromycin +Thialysine	Adam_cdc13-1_SDLV2_REP3	1	11	2.61701136212	8799.72859734	62.9800881536	254	2.72767428481	822698.995238	14062.6787146	43	3.36385158512	822505.996601	16223.1733562	1956	1582	136	136	163	167	147	1228	0
DLR00016359	11	14	YAR003W	20	SD/MSG -ARG -HIS -LEU -LYS +Canavanine +G418 +Hygromycin +Thialysine	Adam_cdc13-1_SDLV2_REP3	1	11	2.26249367202	5952.17463377	53.2709540666	254	2.37487758638	518403.992989	10252.6300095	43	2.90795661427	521423.993421	11564.2691553	2087	1596	136	136	156	162	143	1946	0
DLR00016359	11	15	YBL086C	20	SD/MSG -ARG -HIS -LEU -LYS +Canavanine +G418 +Hygromycin +Thialysine	Adam_cdc13-1_SDLV2_REP3	1	11	2.93716539338	9182.45637093	97.5323492941	254	2.97009031613	861294.995151	17472.2076946	43	3.63252564281	864699.995338	18840.5931961	2232	1583	136	136	161	166	146	1509	0
DLR00016359	11	16	YAR002W	20	SD/MSG -ARG -HIS -LEU -LYS +Canavanine +G418 +Hygromycin +Thialysine	Adam_cdc13-1_SDLV2_REP3	1	11	3.08894193907	9397.42969185	87.6104348966	254	3.05415701621	899548.994161	17227.6784763	43	3.71699209707	899621.994136	18661.148719	2361	1585	136	136	163	167	147	1212	0
DLR00016359	11	17	YBL085W	20	SD/MSG -ARG -HIS -LEU -LYS +Canavanine +G418 +Hygromycin +Thialysine	Adam_cdc13-1_SDLV2_REP3	1	11	2.94106942996	9321.05603929	83.5612847842	254	2.95391767851	858801.99378	17582.8797489	43	3.61772661723	860520.99419	19380.0980187	2501	1582	136	136	160	165	146	1335	0
DLR00016359	11	18	YAR002C-A	20	SD/MSG -ARG -HIS -LEU -LYS +Canavanine +G418 +Hygromycin +Thialysine	Adam_cdc13-1_SDLV2_REP3	1	11	3.07359326382	9253.57029487	85.3163472163	254	3.06604506476	862929.993678	17303.8140876	43	3.7290600984	864035.993689	18754.4447432	2634	1586	136	136	161	166	146	1300	0
DLR00016359	11	19	YBL083C	20	SD/MSG -ARG -HIS -LEU -LYS +Canavanine +G418 +Hygromycin +Thialysine	Adam_cdc13-1_SDLV2_REP3	1	11	2.97852052659	8778.13757223	93.0473760728	254	2.96176529664	801854.993377	17850.3788306	43	3.72883496721	723524.4	13720.0256165	2777	1580	136	136	160	165	146	1361	7
DLR00016359	11	20	YAL068C	20	SD/MSG -ARG -HIS -LEU -LYS +Canavanine +G418 +Hygromycin +Thialysine	Adam_cdc13-1_SDLV2_REP3	1	11	3.07140988793	9458.73490382	95.688835656	254	2.99927577046	843839.993164	18847.9450229	43	3.66877603588	846266.993481	20347.0809943	2906	1587	136	136	157	163	144	1326	0
DLR00016359	11	21	YBL082C	20	SD/MSG -ARG -HIS -LEU -LYS +Canavanine +G418 +Hygromycin +Thialysine	Adam_cdc13-1_SDLV2_REP3	1	11	3.18932696417	9604.93128228	110.82961127	254	3.04817228835	896295.993001	20053.4757377	43	3.71209669027	898242.993244	21864.4231892	3047	1587	136	136	158	163	145	1300	0
DLR00016359	11	22	YAL067C	20	SD/MSG -ARG -HIS -LEU -LYS +Canavanine +G418 +Hygromycin +Thialysine	Adam_cdc13-1_SDLV2_REP3	1	11	3.18062198877	9393.32575852	107.797886129	254	3.10796831599	901429.993786	17593.41184	43	3.7681663425	901224.993458	19242.2058872	3180	1582	136	136	158	163	145	1098	0
DLR00016359	11	23	YBL081W	20	SD/MSG -ARG -HIS -LEU -LYS +Canavanine +G418 +Hygromycin +Thialysine	Adam_cdc13-1_SDLV2_REP3	1	11	2.6740522742	9113.9174268	106.904440075	254	2.70129947919	865451.993547	19036.1816174	43	3.34208486865	864142.995694	21662.3106752	3316	1577	136	136	152	157	139	902	0
DLR00016359	11	24	YOR202W	20	SD/MSG -ARG -HIS -LEU -LYS +Canavanine +G418 +Hygromycin +Thialysine	Adam_cdc13-1_SDLV2_REP3	1	11	2.89910231725	10603.7184619	129.520633028	254	2.97370192943	1113682.99639	17850.1400642	43	3.61165211413	1110249.99715	20359.5718194	3451	1579	136	136	156	160	140	547	0
DLR00016359	12	1	YOR202W	20	SD/MSG -ARG -HIS -LEU -LYS +Canavanine +G418 +Hygromycin +Thialysine	Adam_cdc13-1_SDLV2_REP3	1	11	2.89339568509	10907.5170225	154.425669997	254	2.99388890702	1078421.99611	17568.0451329	43	3.7151575566	989636.475571	14271.5014067	323	1717	136	136	164	168	149	706	0
DLR00016359	12	2	YBR104W	20	SD/MSG -ARG -HIS -LEU -LYS +Canavanine +G418 +Hygromycin +Thialysine	Adam_cdc13-1_SDLV2_REP3	1	11	2.62677484139	8066.6958675	111.85337869	254	2.64969941042	714668.993889	15626.9820243	43	3.29219352179	714926.995826	17510.8727641	458	1712	136	136	157	162	144	1444	0
DLR00016359	12	3	YBR212W	20	SD/MSG -ARG -HIS -LEU -LYS +Canavanine +G418 +Hygromycin +Thialysine	Adam_cdc13-1_SDLV2_REP3	1	11	2.97481619734	9525.43024439	113.706399064	254	3.04792345956	934386.994127	18579.8491621	43	3.70343010067	933857.994279	20255.5056272	591	1715	136	136	168	173	153	1275	0
DLR00016359	12	4	YBR103W	20	SD/MSG -ARG -HIS -LEU -LYS +Canavanine +G418 +Hygromycin +Thialysine	Adam_cdc13-1_SDLV2_REP3	1	11	2.18480767674	4484.72700448	79.8621103747	254	2.15816215151	349964.993925	8979.68149328	43	2.63953474293	350676.993173	9211.38895955	728	1717	136	136	147	155	141	2129	0
DLR00016359	12	5	YBR210W	20	SD/MSG -ARG -HIS -LEU -LYS +Canavanine +G418 +Hygromycin +Thialysine	Adam_cdc13-1_SDLV2_REP3	1	11	3.02697708524	8967.97369383	85.2811131102	254	3.10015554927	845333.994422	15313.4162927	43	3.76064021399	845797.993996	16653.5148189	864	1720	136	136	168	173	153	1369	0
DLR00016359	12	6	YBR101C	20	SD/MSG -ARG -HIS -LEU -LYS +Canavanine +G418 +Hygromycin +Thialysine	Adam_cdc13-1_SDLV2_REP3	1	11	3.14083249359	9048.64094694	84.0431868395	254	3.12845278515	841869.994253	15151.5729781	43	3.79051426342	840264.993675	16412.154316	998	1721	136	136	167	172	151	1201	0
DLR00016359	12	7	YBR209W	20	SD/MSG -ARG -HIS -LEU -LYS +Canavanine +G418 +Hygromycin +Thialysine	Adam_cdc13-1_SDLV2_REP3	1	11	3.17466102159	10227.5138589	101.797217177	254	3.16892116869	988620.994379	17438.8753708	43	3.83375794354	988529.993937	19118.6710085	1136	1715	136	136	169	173	152	1140	0
DLR00016359	12	8	YBR100W	20	SD/MSG -ARG -HIS -LEU -LYS +Canavanine +G418 +Hygromycin +Thialysine	Adam_cdc13-1_SDLV2_REP3	1	11	2.77457160237	7577.13943854	73.904945415	254	2.81205312155	621688.996156	12540.0427073	43	3.45965748824	621653.996663	13533.7336517	1271	1715	136	136	154	160	140	1264	0
DLR00016359	12	9	YBR208C	20	SD/MSG -ARG -HIS -LEU -LYS +Canavanine +G418 +Hygromycin +Thialysine	Adam_cdc13-1_SDLV2_REP3	1	11	3.2062603436	9322.94702619	92.297892188	254	3.18780578961	889440.9951	13998.9738565	43	3.84914886534	887624.994201	15259.5710935	1409	1721	136	136	166	171	149	1026	0
DLR00016359	12	10	YBR099C	20	SD/MSG -ARG -HIS -LEU -LYS +Canavanine +G418 +Hygromycin +Thialysine	Adam_cdc13-1_SDLV2_REP3	1	11	2.96262361341	8759.78765929	85.4411915555	254	3.00884033137	833343.995183	15452.7665333	43	3.66465666015	831751.995048	16680.8741243	1546	1717	136	136	164	168	147	1107	0
DLR00016359	12	11	YBR207W	20	SD/MSG -ARG -HIS -LEU -LYS +Canavanine +G418 +Hygromycin +Thialysine	Adam_cdc13-1_SDLV2_REP3	1	11	2.75199079932	7793.90759251	77.4539363306	254	2.87057795975	720523.995289	14635.643575	43	3.52057155053	722039.995803	15778.8188053	1681	1718	136	136	161	166	146	1537	4
DLR00016359	12	12	YBR098W	20	SD/MSG -ARG -HIS -LEU -LYS +Canavanine +G418 +Hygromycin +Thialysine	Adam_cdc13-1_SDLV2_REP3	1	11	2.96753322548	8956.33979294	81.2199345705	254	3.03889240023	865291.994979	15106.9807986	43	3.69364176032	865197.994825	16405.3062597	1811	1724	136	136	165	169	149	1256	0
DLR00016359	12	13	YBR206W	20	SD/MSG -ARG -HIS -LEU -LYS +Canavanine +G418 +Hygromycin +Thialysine	Adam_cdc13-1_SDLV2_REP3	1	11	3.02813073272	9579.02927543	81.1371288645	254	3.09174554115	917472.994967	16091.9966202	43	3.74988174191	919456.994669	17416.8860598	1955	1721	136	136	163	168	147	1331	1
DLR00016359	12	14	YBR095C	20	SD/MSG -ARG -HIS -LEU -LYS +Canavanine +G418 +Hygromycin +Thialysine	Adam_cdc13-1_SDLV2_REP3	1	11	2.48077097282	5400.45527113	48.6828199562	254	2.49969009599	344989.996839	7708.25998768	43	3.09385182761	349341.996294	7498.73454661	2088	1722	136	136	131	141	128	1137	0
DLR00016359	12	15	YBR205W	20	SD/MSG -ARG -HIS -LEU -LYS +Canavanine +G418 +Hygromycin +Thialysine	Adam_cdc13-1_SDLV2_REP3	1	11	3.00730536775	8372.22790004	80.732960656	254	3.04468662335	808457.994785	14746.6768124	43	3.69715506606	807390.994494	15871.6671322	2225	1725	136	136	162	167	147	1218	0
DLR00016359	12	16	YBR094W	20	SD/MSG -ARG -HIS -LEU -LYS +Canavanine +G418 +Hygromycin +Thialysine	Adam_cdc13-1_SDLV2_REP3	1	11	2.78703020881	7360.22689861	63.3990751842	254	2.86583988451	676998.994796	13772.0069536	43	3.51263145705	676441.99514	15014.3722132	2357	1717	136	136	158	163	143	1329	0
DLR00016359	12	17	YBR204C	20	SD/MSG -ARG -HIS -LEU -LYS +Canavanine +G418 +Hygromycin +Thialysine	Adam_cdc13-1_SDLV2_REP3	1	11	3.03468310319	8834.19664451	73.0926190916	254	3.01396221989	813956.993467	16799.1122217	43	3.67386799012	812826.993956	18141.9011871	2500	1718	136	136	159	164	144	1155	0
DLR00016359	12	18	YBR093C	20	SD/MSG -ARG -HIS -LEU -LYS +Canavanine +G418 +Hygromycin +Thialysine	Adam_cdc13-1_SDLV2_REP3	1	11	1.54090208969	2901.99832164	45.6309595119	254	1.77814541067	196923.999838	4729.46538931	43	2.11616684304	190879.999416	1984.31256776	2628	1719	136	136	135	145	131	1312	0
DLR00016359	12	19	YBR203W	20	SD/MSG -ARG -HIS -LEU -LYS +Canavanine +G418 +Hygromycin +Thialysine	Adam_cdc13-1_SDLV2_REP3	1	11	3.12682414372	9882.97500068	95.5526723356	254	3.10776717605	927910.99407	17915.7197343	43	3.77338455985	927811.993862	19453.6733508	2770	1723	136	136	161	166	146	1114	0
DLR00016359	12	20	YBR092C	20	SD/MSG -ARG -HIS -LEU -LYS +Canavanine +G418 +Hygromycin +Thialysine	Adam_cdc13-1_SDLV2_REP3	1	11	3.17191129763	9945.20181237	104.755680453	254	3.05208265226	912575.992798	20348.1953966	43	3.72158795428	914076.993115	22082.2361331	2905	1721	136	136	159	164	145	1285	0
DLR00016359	12	21	YBR201W	20	SD/MSG -ARG -HIS -LEU -LYS +Canavanine +G418 +Hygromycin +Thialysine	Adam_cdc13-1_SDLV2_REP3	1	11	2.99197469136	8481.28396888	101.719985056	254	2.98693827661	800677.992956	17335.0329286	43	3.64585721433	800456.993227	18830.8372078	3046	1727	136	136	158	163	145	1244	0
DLR00016359	12	22	YBR090C-A	20	SD/MSG -ARG -HIS -LEU -LYS +Canavanine +G418 +Hygromycin +Thialysine	Adam_cdc13-1_SDLV2_REP3	1	11	3.28474489164	9675.92261776	117.790836075	254	3.17704419312	956573.994037	17800.1633822	43	3.83713740317	955186.99351	19512.5028374	3180	1724	136	136	160	165	146	1019	0
DLR00016359	12	23	YBR200W	20	SD/MSG -ARG -HIS -LEU -LYS +Canavanine +G418 +Hygromycin +Thialysine	Adam_cdc13-1_SDLV2_REP3	1	11	1.99174125609	5357.42997461	95.7058432731	254	2.16594331488	430487.998182	7445.62621075	43	2.62393136778	424956.997027	6697.19042702	3310	1710	136	136	138	145	129	929	0
DLR00016359	12	24	YOR202W	20	SD/MSG -ARG -HIS -LEU -LYS +Canavanine +G418 +Hygromycin +Thialysine	Adam_cdc13-1_SDLV2_REP3	1	11	3.05346414515	11323.9154528	139.894726441	254	3.09434219121	1199030.99594	17993.0043286	43	3.73708901201	1197059.99609	20500.5382171	3448	1722	136	136	157	161	140	536	0
DLR00016359	13	1	YOR202W	20	SD/MSG -ARG -HIS -LEU -LYS +Canavanine +G418 +Hygromycin +Thialysine	Adam_cdc13-1_SDLV2_REP3	1	11	2.60837059101	10481.7575854	157.636565876	254	2.79882321493	972051.996138	17166.5549484	43	3.43413774007	972521.997483	19608.0913997	328	1854	136	136	160	164	145	798	0
DLR00016359	13	2	YAR047C	20	SD/MSG -ARG -HIS -LEU -LYS +Canavanine +G418 +Hygromycin +Thialysine	Adam_cdc13-1_SDLV2_REP3	1	11	2.62472137545	7152.06485535	79.3379146164	254	2.7875573782	666469.995788	12582.4253602	43	3.42147306115	662614.996559	13729.1359794	460	1843	136	136	160	164	144	1262	0
DLR00016359	13	3	YBR001C	20	SD/MSG -ARG -HIS -LEU -LYS +Canavanine +G418 +Hygromycin +Thialysine	Adam_cdc13-1_SDLV2_REP3	1	11	3.01273211362	9296.68516571	106.988882142	254	3.04638316712	845671.994932	15751.939054	43	3.70960345504	846058.994733	17002.2688336	593	1852	136	136	163	167	147	1309	0
DLR00016359	13	4	YAR044W	20	SD/MSG -ARG -HIS -LEU -LYS +Canavanine +G418 +Hygromycin +Thialysine	Adam_cdc13-1_SDLV2_REP3	1	11	2.82434800018	7523.37495975	66.5176725205	254	2.96734982512	687068.994937	12905.1128322	43	3.6145743757	683582.994858	13801.0176375	723	1857	136	136	164	168	149	1268	0
DLR00016359	13	5	YBL107C	20	SD/MSG -ARG -HIS -LEU -LYS +Canavanine +G418 +Hygromycin +Thialysine	Adam_cdc13-1_SDLV2_REP3	1	11	2.92182401477	8399.1899364	78.3360354856	254	2.97269630481	758380.994501	15398.5664852	43	3.632484859	757299.994641	16569.066392	867	1855	136	136	164	168	149	1373	0
DLR00016359	13	6	YAR043C	20	SD/MSG -ARG -HIS -LEU -LYS +Canavanine +G418 +Hygromycin +Thialysine	Adam_cdc13-1_SDLV2_REP3	1	11	2.98554821669	8719.43320052	72.0311740371	254	3.00489427718	765083.995161	14181.5096127	43	3.66217246265	764239.994957	15328.0026747	996	1855	136	136	161	166	146	1165	0
DLR00016359	13	7	YBL106C	20	SD/MSG -ARG -HIS -LEU -LYS +Canavanine +G418 +Hygromycin +Thialysine	Adam_cdc13-1_SDLV2_REP3	1	11	2.30077823371	5780.68005213	69.2803544406	254	2.34055001774	507541.988939	12158.7438025	43	3.05219425515	455751	10751.3975967	1138	1861	136	136	158	163	145	1724	0
DLR00016359	13	8	YAR042W	20	SD/MSG -ARG -HIS -LEU -LYS +Canavanine +G418 +Hygromycin +Thialysine	Adam_cdc13-1_SDLV2_REP3	1	11	3.02540461846	9794.57372679	83.0487508745	254	3.11659697768	951174.994929	15926.4197699	43	3.77522844626	951254.994631	17509.4648388	1270	1856	136	136	169	173	152	1187	0
DLR00016359	13	9	YBL104C	20	SD/MSG -ARG -HIS -LEU -LYS +Canavanine +G418 +Hygromycin +Thialysine	Adam_cdc13-1_SDLV2_REP3	1	11	2.90373656976	9248.59156732	80.8813814649	254	2.99257775398	885014.994522	16968.1699044	43	3.65222697893	886222.994826	18557.9489878	1416	1854	136	136	165	170	149	1347	0
DLR00016359	13	10	YAR040C	20	SD/MSG -ARG -HIS -LEU -LYS +Canavanine +G418 +Hygromycin +Thialysine	Adam_cdc13-1_SDLV2_REP3	1	11	2.28519452889	5034.82334644	83.2718666333	254	2.43109935609	443641.992242	10575.5692235	43	2.97777515237	441574.992112	11478.7915294	1545	1853	136	136	155	161	143	1504	0
DLR00016359	13	11	YBL103C	20	SD/MSG -ARG -HIS -LEU -LYS +Canavanine +G418 +Hygromycin +Thialysine	Adam_cdc13-1_SDLV2_REP3	1	11	2.69271533999	7534.58944118	60.3960772866	254	2.89934064383	598788.999173	7256.7566587	43	3.58689599543	568258.210937	4848.76434951	1684	1861	136	136	151	157	139	1510	0
DLR00016359	13	12	YAR037W	20	SD/MSG -ARG -HIS -LEU -LYS +Canavanine +G418 +Hygromycin +Thialysine	Adam_cdc13-1_SDLV2_REP3	1	11	2.84785364667	7887.38108718	79.3715876321	254	2.95099773274	741323.994907	14419.3165464	43	3.6015215526	741465.994949	15493.9052838	1813	1852	136	136	161	166	146	1397	0
DLR00016359	13	13	YBL102W	20	SD/MSG -ARG -HIS -LEU -LYS +Canavanine +G418 +Hygromycin +Thialysine	Adam_cdc13-1_SDLV2_REP3	1	11	2.44076456165	6933.07790745	80.9073902358	254	2.57245266977	616929.993134	13505.5776534	43	3.19198055463	618692.994704	15159.5847993	1951	1856	136	136	155	161	141	1483	7
DLR00016359	13	14	YAR035W	20	SD/MSG -ARG -HIS -LEU -LYS +Canavanine +G418 +Hygromycin +Thialysine	Adam_cdc13-1_SDLV2_REP3	1	11	2.81215130485	8127.94950384	77.2665254448	254	2.89217372682	772979.995005	15665.8291204	43	3.54759682578	771198.995574	16966.205305	2086	1858	136	136	161	165	145	1171	7
DLR00016359	13	15	YBL101C	20	SD/MSG -ARG -HIS -LEU -LYS +Canavanine +G418 +Hygromycin +Thialysine	Adam_cdc13-1_SDLV2_REP3	1	11	2.97080440181	8710.57711384	83.2418405868	254	3.02261977726	829802.99464	16154.8924959	43	3.68128140745	831349.994553	17482.3061987	2233	1856	136	136	160	165	145	1400	0
DLR00016359	13	16	YAR031W	20	SD/MSG -ARG -HIS -LEU -LYS +Canavanine +G418 +Hygromycin +Thialysine	Adam_cdc13-1_SDLV2_REP3	1	11	2.98515656875	8656.77482082	58.9846139171	254	3.02144711103	825932.994119	15595.4457989	43	3.68040762369	824874.994081	16973.4188774	2360	1852	136	136	160	165	145	1130	0
DLR00016359	13	17	YBL100C	20	SD/MSG -ARG -HIS -LEU -LYS +Canavanine +G418 +Hygromycin +Thialysine	Adam_cdc13-1_SDLV2_REP3	1	11	3.26909554222	10334.9662371	93.0066837749	254	3.18651878922	977528.994026	18230.9767772	43	3.85834608777	979118.993479	19870.7137807	2501	1853	136	136	160	165	144	1217	0
DLR00016359	13	18	YAR030C	20	SD/MSG -ARG -HIS -LEU -LYS +Canavanine +G418 +Hygromycin +Thialysine	Adam_cdc13-1_SDLV2_REP3	1	11	3.23142256098	9513.98964688	86.6026417521	254	3.18998958645	873631.994721	15061.6664181	43	3.85557680943	874040.993937	16326.3753228	2634	1856	136	136	159	164	144	1152	0
DLR00016359	13	19	YBL098W	20	SD/MSG -ARG -HIS -LEU -LYS +Canavanine +G418 +Hygromycin +Thialysine	Adam_cdc13-1_SDLV2_REP3	1	11	2.66749529844	7255.86206479	76.8909860019	254	2.71673668022	632214.993997	14913.1236819	43	3.36171924305	634142.995537	16453.3842416	2776	1860	136	136	153	159	141	1543	0
DLR00016359	13	20	YAR029W	20	SD/MSG -ARG -HIS -LEU -LYS +Canavanine +G418 +Hygromycin +Thialysine	Adam_cdc13-1_SDLV2_REP3	1	11	3.05750032989	9154.01935946	86.8801028717	254	3.05257182279	842245.994679	15831.2437227	43	3.71250627766	840467.994372	17105.6369683	2906	1860	136	136	158	163	144	1009	0
DLR00016359	13	21	YBL096C	20	SD/MSG -ARG -HIS -LEU -LYS +Canavanine +G418 +Hygromycin +Thialysine	Adam_cdc13-1_SDLV2_REP3	1	11	3.12076034033	9253.00718446	104.908723158	254	3.02274944877	868134.993734	18352.7922884	43	3.68145677258	869040.993889	20040.9707977	3049	1858	136	136	157	162	144	1336	0
DLR00016359	13	22	YAR028W	20	SD/MSG -ARG -HIS -LEU -LYS +Canavanine +G418 +Hygromycin +Thialysine	Adam_cdc13-1_SDLV2_REP3	1	11	3.05367376474	8940.40662244	110.66122516	254	3.05093281715	892138.993533	18067.6337343	43	3.70610137072	889240.993566	19684.5361216	3181	1859	136	136	159	163	145	999	0
DLR00016359	13	23	YBL095W	20	SD/MSG -ARG -HIS -LEU -LYS +Canavanine +G418 +Hygromycin +Thialysine	Adam_cdc13-1_SDLV2_REP3	1	11	2.95206457199	9105.30780195	129.128062673	254	2.96514290924	935109.994363	18861.031483	43	3.61446964754	930058.994992	20665.2885884	3318	1849	136	136	155	159	140	839	0
DLR00016359	13	24	YOR202W	20	SD/MSG -ARG -HIS -LEU -LYS +Canavanine +G418 +Hygromycin +Thialysine	Adam_cdc13-1_SDLV2_REP3	1	11	2.93998004899	11067.1020079	135.871293215	254	3.01911579542	1130756.997	16233.3176449	43	3.65873981416	1128451.99727	18617.612232	3453	1857	136	136	154	158	137	527	0
DLR00016359	14	1	YOR202W	20	SD/MSG -ARG -HIS -LEU -LYS +Canavanine +G418 +Hygromycin +Thialysine	Adam_cdc13-1_SDLV2_REP3	1	11	2.58369398632	8944.0508054	115.710797043	254	2.78668095832	862793.996674	13829.5474643	43	3.40924421855	858080.997629	15734.0482585	320	1987	136	136	161	165	146	812	0
DLR00016359	14	2	YBR121C	20	SD/MSG -ARG -HIS -LEU -LYS +Canavanine +G418 +Hygromycin +Thialysine	Adam_cdc13-1_SDLV2_REP3	1	11	2.88789657105	9426.42173272	110.062875179	254	2.99917100081	893541.995935	14805.7183379	43	3.65174822378	893092.996085	16296.5737508	454	1993	136	136	161	165	145	1199	0
DLR00016359	14	3	YBR223C	20	SD/MSG -ARG -HIS -LEU -LYS +Canavanine +G418 +Hygromycin +Thialysine	Adam_cdc13-1_SDLV2_REP3	1	11	3.00867628617	9251.85770608	108.458727992	254	3.04320369547	849263.99504	16024.767862	43	3.70282053653	849233.994927	17345.5236052	593	1984	136	136	162	166	147	1298	0
DLR00016359	14	4	YBR119W	20	SD/MSG -ARG -HIS -LEU -LYS +Canavanine +G418 +Hygromycin +Thialysine	Adam_cdc13-1_SDLV2_REP3	1	11	3.04084617473	10166.9703867	95.4234993601	254	3.10626822921	967554.99442	17876.4749463	43	3.76988524122	966271.994296	19403.7594259	723	1988	136	136	168	172	152	1057	0
DLR00016359	14	5	YBR222C	20	SD/MSG -ARG -HIS -LEU -LYS +Canavanine +G418 +Hygromycin +Thialysine	Adam_cdc13-1_SDLV2_REP3	1	11	3.12989538049	9891.55087	89.856734509	254	3.11673268931	921468.994551	17174.4734131	43	3.78439112134	919744.994171	18619.7494428	864	1990	136	136	166	170	150	1106	0
DLR00016359	14	6	YBR116C	20	SD/MSG -ARG -HIS -LEU -LYS +Canavanine +G418 +Hygromycin +Thialysine	Adam_cdc13-1_SDLV2_REP3	1	11	3.08444600862	9381.81343948	90.3995037777	254	3.13455136991	856247.995406	13715.646011	43	3.79748312933	856013.994722	14786.8662087	1001	1992	136	136	164	168	147	1254	0
DLR00016359	14	7	YBR221C	20	SD/MSG -ARG -HIS -LEU -LYS +Canavanine +G418 +Hygromycin +Thialysine	Adam_cdc13-1_SDLV2_REP3	1	11	2.26135979523	5087.87606372	42.0842722128	254	2.34205108398	340512.994838	7392.72872424	43	2.89082279949	344450.994131	7339.58823006	1136	1990	136	136	139	148	135	1933	0
DLR00016359	14	8	YBR115C	20	SD/MSG -ARG -HIS -LEU -LYS +Canavanine +G418 +Hygromycin +Thialysine	Adam_cdc13-1_SDLV2_REP3	1	11	0.5	221.4	24.9040166581	254	12	28862.2983843	1864.7139886	43	0.5	5114.7	396.746292707	1256	1985	136	136	-1	-1	-1	17	0
DLR00016359	14	9	YBR220C	20	SD/MSG -ARG -HIS -LEU -LYS +Canavanine +G418 +Hygromycin +Thialysine	Adam_cdc13-1_SDLV2_REP3	1	11	3.13183727631	10115.6997439	93.285728762	254	3.18435127536	967180.995169	14642.6770991	43	3.84691652594	966509.994553	16023.2290148	1405	1993	136	136	165	170	148	1051	0
DLR00016359	14	10	YBR114W	20	SD/MSG -ARG -HIS -LEU -LYS +Canavanine +G418 +Hygromycin +Thialysine	Adam_cdc13-1_SDLV2_REP3	1	11	2.48483998469	6605.34202984	63.7366930202	254	2.65120810966	540862.995745	10715.6225927	43	3.26993443249	542378.996438	11700.7539492	1540	1990	136	136	150	157	139	1482	0
DLR00016359	14	11	YBR219C	20	SD/MSG -ARG -HIS -LEU -LYS +Canavanine +G418 +Hygromycin +Thialysine	Adam_cdc13-1_SDLV2_REP3	1	11	3.11076516343	9616.51396388	83.8558883852	254	3.15474235801	914546.995456	14539.8045959	43	3.81618466962	914818.994738	15683.3521659	1676	1995	136	136	163	168	147	1178	0
DLR00016359	14	12	YBR113W	20	SD/MSG -ARG -HIS -LEU -LYS +Canavanine +G418 +Hygromycin +Thialysine	Adam_cdc13-1_SDLV2_REP3	1	11	3.00110547494	9171.12888421	71.2152674148	254	3.05862056521	873520.995251	15355.436614	43	3.71623130395	872635.994974	16629.6663964	1813	1996	136	136	161	166	145	1173	0
DLR00016359	14	13	YBR218C	20	SD/MSG -ARG -HIS -LEU -LYS +Canavanine +G418 +Hygromycin +Thialysine	Adam_cdc13-1_SDLV2_REP3	1	11	3.18357117072	9960.35814324	79.093596048	254	3.21781538638	982557.994966	15087.2074179	43	3.88381448873	981826.994178	16477.916571	1953	1991	136	136	165	169	149	1114	0
DLR00016359	14	14	YBR111C	20	SD/MSG -ARG -HIS -LEU -LYS +Canavanine +G418 +Hygromycin +Thialysine	Adam_cdc13-1_SDLV2_REP3	1	11	3.05291695894	9776.36889904	74.6508113373	254	3.11397795933	957504.994689	16298.3720339	43	3.77226590729	958220.99438	17801.1778808	2088	1993	136	136	163	167	146	1164	0
DLR00016359	14	15	YBR217W	20	SD/MSG -ARG -HIS -LEU -LYS +Canavanine +G418 +Hygromycin +Thialysine	Adam_cdc13-1_SDLV2_REP3	1	11	2.93090924349	8309.63005539	61.7623428693	254	3.0509189999	732144.996295	10696.785845	43	3.70835463602	732421.995424	11311.9920427	2229	1995	136	136	152	158	139	1170	0
DLR00016359	14	16	YBR108W	20	SD/MSG -ARG -HIS -LEU -LYS +Canavanine +G418 +Hygromycin +Thialysine	Adam_cdc13-1_SDLV2_REP3	1	11	3.11112148996	9474.59769108	70.2975136102	254	3.13542041874	916409.994665	16105.9514193	43	3.79758546413	914727.994158	17519.6787352	2359	1992	136	136	160	165	144	982	0
DLR00016359	14	17	YBR216C	20	SD/MSG -ARG -HIS -LEU -LYS +Canavanine +G418 +Hygromycin +Thialysine	Adam_cdc13-1_SDLV2_REP3	1	11	2.94725211356	8054.8921949	85.3640967011	254	2.94141253831	754948.993574	16321.9379105	43	3.59752918051	753826.994048	17635.0032507	2498	1991	136	136	157	162	142	1279	0
DLR00016359	14	18	YBR107C	20	SD/MSG -ARG -HIS -LEU -LYS +Canavanine +G418 +Hygromycin +Thialysine	Adam_cdc13-1_SDLV2_REP3	1	11	3.1534698367	9668.38435944	87.8827249866	254	3.13527455919	924856.994406	16202.9778245	43	3.79979822338	924245.993952	17692.5629762	2631	1993	136	136	160	165	145	1070	0
DLR00016359	14	19	YBR215W	20	SD/MSG -ARG -HIS -LEU -LYS +Canavanine +G418 +Hygromycin +Thialysine	Adam_cdc13-1_SDLV2_REP3	1	11	2.8924514928	9500.67523361	75.9746276641	254	2.98620616924	940043.994642	16897.426435	43	3.63958464538	939178.995001	18888.9136908	2774	1993	136	136	163	168	148	1204	0
DLR00016359	14	20	YBR106W	20	SD/MSG -ARG -HIS -LEU -LYS +Canavanine +G418 +Hygromycin +Thialysine	Adam_cdc13-1_SDLV2_REP3	1	11	2.36201858603	5596.23638802	59.3526916056	254	2.43170131096	402225.99284	9261.72519509	43	2.9942596973	400232.992558	9820.36574031	2904	1996	136	136	136	145	131	1049	0
DLR00016359	14	21	YBR214W	20	SD/MSG -ARG -HIS -LEU -LYS +Canavanine +G418 +Hygromycin +Thialysine	Adam_cdc13-1_SDLV2_REP3	1	11	2.9644566211	9175.23494961	92.6838264482	254	2.9894939738	838290.994639	16639.1533527	43	3.64641484908	838684.994878	18051.0168637	3044	1993	136	136	155	160	142	1252	0
DLR00016359	14	22	YBR105C	20	SD/MSG -ARG -HIS -LEU -LYS +Canavanine +G418 +Hygromycin +Thialysine	Adam_cdc13-1_SDLV2_REP3	1	11	3.19462780727	10103.037245	102.897353146	254	3.15862812316	1006529.99417	17213.6938443	43	3.81965313167	1002869.99382	18918.8110192	3179	1997	136	136	159	163	144	874	0
DLR00016359	14	23	YBR213W	20	SD/MSG -ARG -HIS -LEU -LYS +Canavanine +G418 +Hygromycin +Thialysine	Adam_cdc13-1_SDLV2_REP3	1	11	3.05494037438	9439.34955717	135.219368644	254	3.05224238233	993648.993609	19695.2965298	43	3.7050380196	989479.993765	21590.4077766	3316	1989	136	136	157	161	142	932	0
DLR00016359	14	24	YOR202W	20	SD/MSG -ARG -HIS -LEU -LYS +Canavanine +G418 +Hygromycin +Thialysine	Adam_cdc13-1_SDLV2_REP3	1	11	3.06299623836	11533.7674038	157.024203569	254	3.11449885572	1216070.99588	17303.7427878	43	3.75737888791	1213550.99591	19763.4075813	3449	1996	136	136	157	160	140	601	8
DLR00016359	15	1	YOR202W	20	SD/MSG -ARG -HIS -LEU -LYS +Canavanine +G418 +Hygromycin +Thialysine	Adam_cdc13-1_SDLV2_REP3	1	11	2.7690408033	10618.9698477	181.835088454	254	2.93376836944	986892.997011	14902.0948419	43	3.6401626561	908706.069125	11798.144892	325	2128	136	136	159	163	144	496	0
DLR00016359	15	2	YBL015W	20	SD/MSG -ARG -HIS -LEU -LYS +Canavanine +G418 +Hygromycin +Thialysine	Adam_cdc13-1_SDLV2_REP3	1	11	2.88285664351	8086.4562001	96.3579492433	254	3.02625808234	774929.995498	12125.2592102	43	3.66585043365	769548.995092	13074.0913953	460	2132	136	136	162	165	146	1016	0
DLR00016359	15	3	YBR016W	20	SD/MSG -ARG -HIS -LEU -LYS +Canavanine +G418 +Hygromycin +Thialysine	Adam_cdc13-1_SDLV2_REP3	1	11	2.39891484095	5731.9300827	64.9436851493	254	2.55878293324	529122.993894	11727.1263138	43	3.15273661048	521874.994993	12653.2871988	592	2136	136	136	159	164	147	1240	0
DLR00016359	15	4	YBL013W	20	SD/MSG -ARG -HIS -LEU -LYS +Canavanine +G418 +Hygromycin +Thialysine	Adam_cdc13-1_SDLV2_REP3	1	11	2.52936424008	5653.66293501	47.3122133676	254	2.67294594876	457393.997174	8886.76203204	43	3.28958718831	453272.997285	9085.01699934	732	2130	136	136	152	159	145	1545	0
DLR00016359	15	5	YBR015C	20	SD/MSG -ARG -HIS -LEU -LYS +Canavanine +G418 +Hygromycin +Thialysine	Adam_cdc13-1_SDLV2_REP3	1	11	2.76627638438	8570.50462053	89.5176036574	254	2.87382430742	768737.995124	15244.3633778	43	3.52593751583	765141.99595	16602.9347285	872	2131	136	136	161	166	146	1021	0
DLR00016359	15	6	YBL011W	20	SD/MSG -ARG -HIS -LEU -LYS +Canavanine +G418 +Hygromycin +Thialysine	Adam_cdc13-1_SDLV2_REP3	1	11	2.55851258959	4954.9140717	34.5918210735	254	2.76566921699	347904.99968	4924.57904678	43	3.4159809343	328156.18258	2395.42637163	1000	2129	136	136	141	150	139	1591	0
DLR00016359	15	7	YBR014C	20	SD/MSG -ARG -HIS -LEU -LYS +Canavanine +G418 +Hygromycin +Thialysine	Adam_cdc13-1_SDLV2_REP3	1	11	2.84935697522	8780.29783023	75.4254193326	254	2.9806782929	808662.995723	13741.386538	43	3.63205644059	805581.995828	14956.1711924	1142	2134	136	136	164	169	149	1097	0
DLR00016359	15	8	YBL010C	20	SD/MSG -ARG -HIS -LEU -LYS +Canavanine +G418 +Hygromycin +Thialysine	Adam_cdc13-1_SDLV2_REP3	1	11	2.73449949516	7769.59398442	72.7268530592	254	2.85783858358	715019.995916	13350.9790651	43	3.50033604306	712105.996541	14592.7770412	1269	2133	136	136	162	167	148	1240	0
DLR00016359	15	9	YBR013C	20	SD/MSG -ARG -HIS -LEU -LYS +Canavanine +G418 +Hygromycin +Thialysine	Adam_cdc13-1_SDLV2_REP3	1	11	2.71809994497	8139.69471567	67.0075637058	254	2.84955837035	757449.995698	14144.6490431	43	3.49998106894	753352.996463	15493.6817938	1416	2126	136	136	162	167	148	1140	0
DLR00016359	15	10	YBL009W	20	SD/MSG -ARG -HIS -LEU -LYS +Canavanine +G418 +Hygromycin +Thialysine	Adam_cdc13-1_SDLV2_REP3	1	11	2.57315412764	7093.67386385	71.8559476563	254	2.69400565616	647334.994684	13510.90218	43	3.32735830088	644842.996167	14986.856419	1548	2133	136	136	157	163	144	1303	0
DLR00016359	15	11	YBR012C	20	SD/MSG -ARG -HIS -LEU -LYS +Canavanine +G418 +Hygromycin +Thialysine	Adam_cdc13-1_SDLV2_REP3	1	11	3.00512480967	9161.67761128	78.4544696985	254	3.08385602536	873512.995122	14207.17592	43	3.73738856849	872751.994726	15520.8511455	1685	2128	136	136	161	166	146	1128	0
DLR00016359	15	12	YBL008W	20	SD/MSG -ARG -HIS -LEU -LYS +Canavanine +G418 +Hygromycin +Thialysine	Adam_cdc13-1_SDLV2_REP3	1	11	2.13135326065	4489.85229207	37.7290678753	254	2.39152063179	416065.993839	7999.14984996	43	2.89684218738	408882.993659	8498.85007986	1814	2131	136	136	155	162	145	1296	0
DLR00016359	15	13	YBR010W	20	SD/MSG -ARG -HIS -LEU -LYS +Canavanine +G418 +Hygromycin +Thialysine	Adam_cdc13-1_SDLV2_REP3	1	11	2.65761071888	8109.95373369	75.3430410902	254	2.80329935429	761431.995204	15245.4116194	43	3.44650739211	761561.996433	16961.5170039	1959	2125	136	136	157	162	143	1439	4
DLR00016359	15	14	YBL007C	20	SD/MSG -ARG -HIS -LEU -LYS +Canavanine +G418 +Hygromycin +Thialysine	Adam_cdc13-1_SDLV2_REP3	1	11	2.47017189871	6425.44777971	70.2723517658	254	2.69331035083	615622.99513	12366.9871351	43	3.31987426262	613081.996294	13654.0080955	2092	2130	136	136	157	163	145	1363	0
DLR00016359	15	15	YBR009C	20	SD/MSG -ARG -HIS -LEU -LYS +Canavanine +G418 +Hygromycin +Thialysine	Adam_cdc13-1_SDLV2_REP3	1	11	2.54186081313	7114.73116913	68.0271609982	254	2.65134304713	681746.99355	14801.6357977	43	3.28504622962	679029.995486	16680.1287844	2229	2126	136	136	156	161	143	1311	0
DLR00016359	15	16	YBL005W	20	SD/MSG -ARG -HIS -LEU -LYS +Canavanine +G418 +Hygromycin +Thialysine	Adam_cdc13-1_SDLV2_REP3	1	11	2.92644539082	9296.87292879	77.4451077691	254	2.99031088432	892921.994482	17466.4924021	43	3.64871256559	891175.994858	19046.2462146	2363	2133	136	136	158	163	144	1109	0
DLR00016359	15	17	YBR008C	20	SD/MSG -ARG -HIS -LEU -LYS +Canavanine +G418 +Hygromycin +Thialysine	Adam_cdc13-1_SDLV2_REP3	1	11	3.01185438575	8969.20891699	84.8765927147	254	3.05265602718	829225.994919	14555.9171545	43	3.70856006878	827872.994628	15841.9818515	2509	2129	136	136	157	162	142	1058	0
DLR00016359	15	18	YBL003C	20	SD/MSG -ARG -HIS -LEU -LYS +Canavanine +G418 +Hygromycin +Thialysine	Adam_cdc13-1_SDLV2_REP3	1	11	2.93353247174	8648.41995353	70.579259035	254	3.00181068995	820340.994944	13867.1085777	43	3.64963758098	816808.99493	15333.1758451	2635	2125	136	136	160	164	145	957	0
DLR00016359	15	19	YBR007C	20	SD/MSG -ARG -HIS -LEU -LYS +Canavanine +G418 +Hygromycin +Thialysine	Adam_cdc13-1_SDLV2_REP3	1	11	2.86793763502	8553.21405378	76.7045324969	254	2.93963923285	798967.994724	15290.6318728	43	3.59043428252	795987.995113	16643.7524572	2776	2130	136	136	157	162	144	1060	0
DLR00016359	15	20	YBL001C	20	SD/MSG -ARG -HIS -LEU -LYS +Canavanine +G418 +Hygromycin +Thialysine	Adam_cdc13-1_SDLV2_REP3	1	11	2.79911407249	7968.37019383	72.9892124577	254	2.92131987524	732216.994857	14117.793798	43	3.56866543545	732073.995156	15297.9518485	2901	2131	136	136	156	161	144	1337	0
DLR00016359	15	21	YBR006W	20	SD/MSG -ARG -HIS -LEU -LYS +Canavanine +G418 +Hygromycin +Thialysine	Adam_cdc13-1_SDLV2_REP3	1	11	2.64401361358	7885.74176073	84.1898552082	254	2.71825957744	711177.993966	16039.5832277	43	3.36048750588	709471.995798	17860.9787503	3049	2131	136	136	152	157	141	1083	0
DLR00016359	15	22	YAR050W	20	SD/MSG -ARG -HIS -LEU -LYS +Canavanine +G418 +Hygromycin +Thialysine	Adam_cdc13-1_SDLV2_REP3	1	11	3.02839113002	9452.51217086	105.437314938	254	3.02340406975	899603.994172	17121.2111575	43	3.68205825957	895866.994368	18719.0656017	3180	2131	136	136	154	159	141	857	2
DLR00016359	15	23	YBR005W	20	SD/MSG -ARG -HIS -LEU -LYS +Canavanine +G418 +Hygromycin +Thialysine	Adam_cdc13-1_SDLV2_REP3	1	11	2.8858053964	9585.17246908	113.210741736	254	2.95458549934	975572.99516	18277.4976375	43	3.60071016861	970940.995904	20357.0532891	3323	2128	136	136	154	158	141	816	11
DLR00016359	15	24	YOR202W	20	SD/MSG -ARG -HIS -LEU -LYS +Canavanine +G418 +Hygromycin +Thialysine	Adam_cdc13-1_SDLV2_REP3	1	11	2.95869215863	10309.0616583	151.360576237	254	3.01406481228	1044363.99657	15326.9085215	43	3.64715666163	1039453.99678	17426.3946085	3453	2134	136	136	154	158	138	438	0
DLR00016359	16	1	YOR202W	20	SD/MSG -ARG -HIS -LEU -LYS +Canavanine +G418 +Hygromycin +Thialysine	Adam_cdc13-1_SDLV2_REP3	1	11	2.95525461076	9758.27623125	167.738670173	254	3.1279225039	835377.996146	25323.9380443	43	3.77399831663	824762.995028	25514.7070774	306	2259	136	136	159	163	146	68	12
DLR00016359	16	2	YOR202W	20	SD/MSG -ARG -HIS -LEU -LYS +Canavanine +G418 +Hygromycin +Thialysine	Adam_cdc13-1_SDLV2_REP3	1	11	2.89969929103	10165.0181445	64.8652516037	254	3.12065557662	777698.99744	7346.41470511	43	3.77255220817	768969.995408	6929.06625645	445	2272	136	136	162	166	150	870	29
DLR00016359	16	3	YOR202W	20	SD/MSG -ARG -HIS -LEU -LYS +Canavanine +G418 +Hygromycin +Thialysine	Adam_cdc13-1_SDLV2_REP3	1	11	2.68721333179	9000.9	193.34720709	254	2.82501559453	696220.999451	21941.0987846	43	3.41012482411	683997.99928	22189.7662988	577	2255	136	136	164	168	153	274	15
DLR00016359	16	4	YOR202W	20	SD/MSG -ARG -HIS -LEU -LYS +Canavanine +G418 +Hygromycin +Thialysine	Adam_cdc13-1_SDLV2_REP3	1	11	2.95705561989	7753.75664498	58.6868905712	254	3.09950478086	551686.997456	6463.43866352	43	3.74659386786	535549.995582	5685.82250634	713	2253	136	136	167	171	154	268	26
DLR00016359	16	5	YOR202W	20	SD/MSG -ARG -HIS -LEU -LYS +Canavanine +G418 +Hygromycin +Thialysine	Adam_cdc13-1_SDLV2_REP3	1	11	2.5760089726	8806.17609749	62.5435066917	254	2.79317921976	627776.999317	6652.11495276	43	3.38975802919	619435.999352	6448.94416883	856	2276	136	136	166	171	154	875	29
DLR00016359	16	6	YOR202W	20	SD/MSG -ARG -HIS -LEU -LYS +Canavanine +G418 +Hygromycin +Thialysine	Adam_cdc13-1_SDLV2_REP3	1	11	2.68704655934	9567.53015791	72.7036468962	254	2.90561445481	637523.998336	5891.79717028	43	3.51411594482	625036.997352	5448.45150787	985	2273	136	136	165	170	153	1005	24
DLR00016359	16	7	YOR202W	20	SD/MSG -ARG -HIS -LEU -LYS +Canavanine +G418 +Hygromycin +Thialysine	Adam_cdc13-1_SDLV2_REP3	1	11	2.76955385519	9408.6382764	145.982696784	254	2.85721405884	667070.998091	11720.401907	43	3.47334133634	653817.99782	12083.3492452	1120	2273	136	136	165	170	153	1002	25
DLR00016359	16	8	YOR202W	20	SD/MSG -ARG -HIS -LEU -LYS +Canavanine +G418 +Hygromycin +Thialysine	Adam_cdc13-1_SDLV2_REP3	1	11	2.62757762795	8458.30591973	122.729159205	254	2.79533907025	603797.998048	11211.3710891	43	3.39956313391	593833.998043	11545.4227791	1268	2282	136	136	163	169	152	902	30
DLR00016359	16	9	YOR202W	20	SD/MSG -ARG -HIS -LEU -LYS +Canavanine +G418 +Hygromycin +Thialysine	Adam_cdc13-1_SDLV2_REP3	1	11	2.83942364238	7338.84016875	67.2584169209	254	2.98578736621	505810.265779	6749.63079918	43	3.53805906851	531905.995036	9288.12761636	1390	2256	136	136	162	167	150	396	1
DLR00016359	16	10	YOR202W	20	SD/MSG -ARG -HIS -LEU -LYS +Canavanine +G418 +Hygromycin +Thialysine	Adam_cdc13-1_SDLV2_REP3	1	11	2.97583674821	8082.19285503	64.2006100911	254	2.96572658399	636360.994969	10382.2390465	43	3.59531935395	628062.994498	11284.8581475	1539	2263	136	136	163	168	150	411	0
DLR00016359	16	11	YOR202W	20	SD/MSG -ARG -HIS -LEU -LYS +Canavanine +G418 +Hygromycin +Thialysine	Adam_cdc13-1_SDLV2_REP3	1	11	2.87817253767	7194.31816428	63.2388689566	254	2.89152632758	569763.995298	9828.69432881	43	3.51726120078	558542.994883	10408.6843614	1664	2262	136	136	161	166	148	445	0
DLR00016359	16	12	YOR202W	20	SD/MSG -ARG -HIS -LEU -LYS +Canavanine +G418 +Hygromycin +Thialysine	Adam_cdc13-1_SDLV2_REP3	1	11	3.01482399456	8180.95452682	62.2747948359	254	3.02716979567	677524.995108	10585.6770822	43	3.66669672584	667354.994289	11364.4219539	1801	2261	136	136	162	167	149	475	0
DLR00016359	16	13	YOR202W	20	SD/MSG -ARG -HIS -LEU -LYS +Canavanine +G418 +Hygromycin +Thialysine	Adam_cdc13-1_SDLV2_REP3	1	11	2.77000253565	7936.63839489	42.664260905	254	2.95173244964	652447.995099	10610.6004738	43	3.58933026343	644646.994854	11321.7896775	1952	2262	136	136	160	166	148	645	10
DLR00016359	16	14	YOR202W	20	SD/MSG -ARG -HIS -LEU -LYS +Canavanine +G418 +Hygromycin +Thialysine	Adam_cdc13-1_SDLV2_REP3	1	11	2.87407743466	8674.8311584	55.8794345787	254	3.04910607213	672955.719408	9145.39659859	43	3.6115374437	723478.99498	13777.8805962	2077	2263	136	136	159	165	147	602	0
DLR00016359	16	15	YOR202W	20	SD/MSG -ARG -HIS -LEU -LYS +Canavanine +G418 +Hygromycin +Thialysine	Adam_cdc13-1_SDLV2_REP3	1	11	2.84939303557	7068.85825838	52.5136370899	254	2.99167215228	534399.152733	6963.56922507	43	3.54397234809	565414.994856	10156.8031912	2212	2259	136	136	157	163	146	404	0
DLR00016359	16	16	YOR202W	20	SD/MSG -ARG -HIS -LEU -LYS +Canavanine +G418 +Hygromycin +Thialysine	Adam_cdc13-1_SDLV2_REP3	1	11	2.9370115134	8169.04695593	50.9903863416	254	3.01772357946	669346.994684	10879.3656258	43	3.66163684225	659413.993993	11650.7990279	2348	2262	136	136	161	166	148	425	0
DLR00016359	16	17	YOR202W	20	SD/MSG -ARG -HIS -LEU -LYS +Canavanine +G418 +Hygromycin +Thialysine	Adam_cdc13-1_SDLV2_REP3	1	11	2.6153592275	7346.7	91.8961807227	254	2.79566875294	564499.997326	9446.95687753	43	3.40366271643	557633.996967	10198.5574795	2483	2262	136	136	159	165	148	396	6
DLR00016359	16	18	YOR202W	20	SD/MSG -ARG -HIS -LEU -LYS +Canavanine +G418 +Hygromycin +Thialysine	Adam_cdc13-1_SDLV2_REP3	1	11	2.2021421926	7510.87401516	59.5677252963	254	2.41917352518	543208.996723	8831.68217099	43	2.95907889196	534974.996996	9403.36571751	2629	2287	136	136	156	162	146	867	29
DLR00016359	16	19	YOR202W	20	SD/MSG -ARG -HIS -LEU -LYS +Canavanine +G418 +Hygromycin +Thialysine	Adam_cdc13-1_SDLV2_REP3	1	11	2.52072594872	8366.4	166.372584574	254	2.63678724451	679721.989396	20863.7892717	43	3.28380494648	668273.992925	22631.5030843	2774	2274	136	136	161	166	150	779	27
DLR00016359	16	20	YOR202W	20	SD/MSG -ARG -HIS -LEU -LYS +Canavanine +G418 +Hygromycin +Thialysine	Adam_cdc13-1_SDLV2_REP3	1	11	2.501444188	8541	173.624853686	254	2.47866022445	762144.986555	22249.8958616	43	3.02877256874	752622.987513	25063.5412194	2893	2273	136	136	158	163	148	787	27
DLR00016359	16	21	YOR202W	20	SD/MSG -ARG -HIS -LEU -LYS +Canavanine +G418 +Hygromycin +Thialysine	Adam_cdc13-1_SDLV2_REP3	1	11	2.40801248623	8480.7	175.373925696	254	2.53175329956	708697.988019	19993.3306979	43	3.12914040362	703324.990039	22741.9794698	3043	2275	136	136	160	165	149	872	28
DLR00016359	16	22	YOR202W	20	SD/MSG -ARG -HIS -LEU -LYS +Canavanine +G418 +Hygromycin +Thialysine	Adam_cdc13-1_SDLV2_REP3	1	11	2.86961998147	9580.32091251	183.17084088	254	2.98346744393	814367.999628	17497.8376985	43	3.62714575418	807910.999617	18319.8841869	3179	2281	136	136	159	163	148	879	32
DLR00016359	16	23	YOR202W	20	SD/MSG -ARG -HIS -LEU -LYS +Canavanine +G418 +Hygromycin +Thialysine	Adam_cdc13-1_SDLV2_REP3	1	11	2.70951541918	10102.1474271	225.638426915	254	2.75908230811	944381.996824	23777.1742053	43	3.37062896007	937952.99799	26191.1079292	3316	2281	136	136	157	161	145	750	33
DLR00016359	16	24	YOR202W	20	SD/MSG -ARG -HIS -LEU -LYS +Canavanine +G418 +Hygromycin +Thialysine	Adam_cdc13-1_SDLV2_REP3	1	11	2.56862343746	10782.0408439	138.186365832	254	2.89506174696	907026.9996	12171.4787753	43	3.51296757389	903009.999368	11669.188485	3452	2280	136	136	156	159	142	468	27
DLR00016445	1	1	YOR202W	27	SD/MSG -ARG -HIS -LEU -LYS +Canavanine +G418 +Hygromycin +Thialysine	Adam_cdc13-1_SDLV2_REP3	1	11	2.03782086899	8306.85707817	157.564279203	254	2.36757461248	721666.998538	12376.1182501	43	2.83050714863	712980.99792	13593.9768138	330	240	136	136	159	162	140	158	56
DLR00016445	1	2	YOR202W	27	SD/MSG -ARG -HIS -LEU -LYS +Canavanine +G418 +Hygromycin +Thialysine	Adam_cdc13-1_SDLV2_REP3	1	11	1.62045621532	4017.15848941	143.017214144	254	1.83490539243	325675.999983	6613.25735354	43	2.20678395613	309465.999409	3793.26121043	464	226	136	136	150	156	140	714	0
DLR00016445	1	3	YOR202W	27	SD/MSG -ARG -HIS -LEU -LYS +Canavanine +G418 +Hygromycin +Thialysine	Adam_cdc13-1_SDLV2_REP3	1	11	1.7436771676	8336.00000032	161.018556906	254	1.97145705912	661974.999807	7514.75719323	43	2.40505538372	654968.999709	6504.26252818	596	230	136	136	162	166	147	820	0
DLR00016445	1	4	YOR202W	27	SD/MSG -ARG -HIS -LEU -LYS +Canavanine +G418 +Hygromycin +Thialysine	Adam_cdc13-1_SDLV2_REP3	1	11	7.64357832965	1973.7	257.933394872	254	1.85544093658	86403.999946	6228.74741513	43	1.71884264139	63796.99993	2537.27790877	727	229	136	136	142	152	142	516	0
DLR00016445	1	5	YOR202W	27	SD/MSG -ARG -HIS -LEU -LYS +Canavanine +G418 +Hygromycin +Thialysine	Adam_cdc13-1_SDLV2_REP3	1	11	1.47944395933	2870.00000112	163.540425034	254	1.67858925391	230754.999973	6363.31549655	43	2.00542320235	214455.999968	2887.67849292	840	235	136	136	157	164	148	931	0
DLR00016445	1	6	YOR202W	27	SD/MSG -ARG -HIS -LEU -LYS +Canavanine +G418 +Hygromycin +Thialysine	Adam_cdc13-1_SDLV2_REP3	1	11	1.81876626677	6276.99993125	169.383878114	254	2.10904096467	531272.999985	6566.10670651	43	2.55161739003	518032.999684	5230.44259181	993	226	136	136	170	175	152	632	0
DLR00016445	1	7	YOR202W	27	SD/MSG -ARG -HIS -LEU -LYS +Canavanine +G418 +Hygromycin +Thialysine	Adam_cdc13-1_SDLV2_REP3	1	11	1.63703262535	3532.78345406	169.574928498	254	1.845137178	298266.999969	6164.98455267	43	2.22350859118	282385.999716	3336.78671007	1129	225	136	136	162	169	150	708	0
DLR00016445	1	8	YOR202W	27	SD/MSG -ARG -HIS -LEU -LYS +Canavanine +G418 +Hygromycin +Thialysine	Adam_cdc13-1_SDLV2_REP3	1	11	1.68586640033	3075.85171603	160.085996009	254	1.81901371699	271425.999964	6172.13753903	43	2.19011980903	257383.999657	3323.20083143	1264	225	136	136	160	167	150	1000	0
DLR00016445	1	9	YOR202W	27	SD/MSG -ARG -HIS -LEU -LYS +Canavanine +G418 +Hygromycin +Thialysine	Adam_cdc13-1_SDLV2_REP3	1	11	1.72012631683	6514.99999195	127.547563206	254	1.96229418444	496463.999892	6180.00014793	43	2.39044631246	492205.999372	4685.76627252	1401	219	136	136	159	166	148	1391	0
DLR00016445	1	10	YOR202W	27	SD/MSG -ARG -HIS -LEU -LYS +Canavanine +G418 +Hygromycin +Thialysine	Adam_cdc13-1_SDLV2_REP3	1	11	2.01254792545	7367.93947656	90.9891637569	254	2.33760174379	623655.999767	6130.05128885	43	2.81912868313	617264.99896	6025.11468201	1541	232	136	136	164	170	150	1059	0
DLR00016445	1	11	YOR202W	27	SD/MSG -ARG -HIS -LEU -LYS +Canavanine +G418 +Hygromycin +Thialysine	Adam_cdc13-1_SDLV2_REP3	1	11	1.88326997357	7744.99993016	115.935596317	254	2.15370000507	630015.999922	7835.38050266	43	2.61293685082	626962.999486	8000.80726821	1681	217	136	136	163	169	149	1489	28
DLR00016445	1	12	YOR202W	27	SD/MSG -ARG -HIS -LEU -LYS +Canavanine +G418 +Hygromycin +Thialysine	Adam_cdc13-1_SDLV2_REP3	1	11	1.67560120459	2423.06925954	144.210908136	254	1.7973697377	214223.999848	5793.92109452	43	2.16323180627	186479.713421	2485.35835573	1825	231	136	136	155	163	146	853	0
DLR00016445	1	13	YOR202W	27	SD/MSG -ARG -HIS -LEU -LYS +Canavanine +G418 +Hygromycin +Thialysine	Adam_cdc13-1_SDLV2_REP3	1	11	1.65970652934	3868.95467611	173.722322055	254	1.82892145582	320879.999984	6466.33576746	43	2.21342819833	307498.999652	3764.53021593	1941	216	136	136	158	165	147	961	0
DLR00016445	1	14	YOR202W	27	SD/MSG -ARG -HIS -LEU -LYS +Canavanine +G418 +Hygromycin +Thialysine	Adam_cdc13-1_SDLV2_REP3	1	11	1.85270478602	6431.47755544	139.422116336	254	2.07980872362	490499.999957	6041.44414356	43	2.52655836832	480919.999917	4355.27162881	2078	211	136	136	159	166	147	968	0
DLR00016445	1	15	YOR202W	27	SD/MSG -ARG -HIS -LEU -LYS +Canavanine +G418 +Hygromycin +Thialysine	Adam_cdc13-1_SDLV2_REP3	1	11	1.80149576922	6596.99996069	172.702251074	254	2.0545428743	521878.999978	6758.39320035	43	2.49499228701	513842.999793	5464.00949021	2234	228	136	136	161	168	147	1068	0
DLR00016445	1	16	YOR202W	27	SD/MSG -ARG -HIS -LEU -LYS +Canavanine +G418 +Hygromycin +Thialysine	Adam_cdc13-1_SDLV2_REP3	1	11	1.76863189156	5405.68931408	142.804145292	254	2.01789839668	452207.999977	6209.10460897	43	2.44473022691	440425.999854	4863.47887637	2352	215	136	136	163	170	150	808	0
DLR00016445	1	17	YOR202W	27	SD/MSG -ARG -HIS -LEU -LYS +Canavanine +G418 +Hygromycin +Thialysine	Adam_cdc13-1_SDLV2_REP3	1	11	1.62712086271	4183.00002096	182.407252901	254	1.85515088777	328719.99996	6210.30914082	43	2.24367070132	312022.999978	3731.21682663	2497	223	136	136	158	165	148	935	1
DLR00016445	1	18	YOR202W	27	SD/MSG -ARG -HIS -LEU -LYS +Canavanine +G418 +Hygromycin +Thialysine	Adam_cdc13-1_SDLV2_REP3	1	11	1.5366499658	3328.67779599	119.095433282	254	1.78451516638	267154.999959	5382.09444013	43	2.14453248819	251459.999962	2672.56795131	2620	228	136	136	156	163	147	749	0
DLR00016445	1	19	YOR202W	27	SD/MSG -ARG -HIS -LEU -LYS +Canavanine +G418 +Hygromycin +Thialysine	Adam_cdc13-1_SDLV2_REP3	1	11	1.41338064233	2762.00008754	126.338881215	254	1.68248549963	232748.999969	5721.17050661	43	2.0099648044	211685.999971	2671.2148547	2763	227	136	136	156	163	147	474	11
DLR00016445	1	20	YOR202W	27	SD/MSG -ARG -HIS -LEU -LYS +Canavanine +G418 +Hygromycin +Thialysine	Adam_cdc13-1_SDLV2_REP3	1	11	1.81661236289	2192.4	133.865080981	254	1.77009703109	214537.999961	5642.39464805	43	2.09128618926	192253.99994	2549.05808172	2913	221	136	136	158	164	148	426	1
DLR00016445	1	21	YOR202W	27	SD/MSG -ARG -HIS -LEU -LYS +Canavanine +G418 +Hygromycin +Thialysine	Adam_cdc13-1_SDLV2_REP3	1	11	1.64476734237	4955.0000052	303.505158852	254	1.90865575684	437827.999976	6947.44911988	43	2.30979442643	420006.999396	4070.48539226	3047	222	136	136	162	167	150	496	0
DLR00016445	1	22	YOR202W	27	SD/MSG -ARG -HIS -LEU -LYS +Canavanine +G418 +Hygromycin +Thialysine	Adam_cdc13-1_SDLV2_REP3	1	11	1.4371806501	2632.00013253	160.442639732	254	1.66458245981	219199.999964	6689.90741755	43	1.96126216936	199096.999968	2835.2297704	3194	229	136	136	146	153	140	618	0
DLR00016445	1	23	YOR202W	27	SD/MSG -ARG -HIS -LEU -LYS +Canavanine +G418 +Hygromycin +Thialysine	Adam_cdc13-1_SDLV2_REP3	1	11	1.58623950735	5208.99998652	225.676995626	254	1.84110171153	431693.999825	8143.83430011	43	2.22195849821	415946.999326	4854.34198383	3322	228	136	136	150	155	140	639	0
DLR00016445	1	24	YOR202W	27	SD/MSG -ARG -HIS -LEU -LYS +Canavanine +G418 +Hygromycin +Thialysine	Adam_cdc13-1_SDLV2_REP3	1	11	1.83077992635	8396.20275491	253.872031474	254	2.03203526136	690517.998689	12652.9814179	43	2.46718261774	682292.998789	11657.4059419	3457	228	136	136	149	154	136	260	34
DLR00016445	2	1	YOR202W	27	SD/MSG -ARG -HIS -LEU -LYS +Canavanine +G418 +Hygromycin +Thialysine	Adam_cdc13-1_SDLV2_REP3	1	11	1.71519715398	6400.02454124	280.537083138	254	1.96457842517	517085.999983	8314.66706161	43	2.38239738823	508210.999717	6188.63384387	301	364	136	136	150	156	139	807	23
DLR00016445	2	2	YBR030W	27	SD/MSG -ARG -HIS -LEU -LYS +Canavanine +G418 +Hygromycin +Thialysine	Adam_cdc13-1_SDLV2_REP3	1	11	2.00321874748	6961.20896174	144.071468815	254	2.30585424694	643217.999953	7421.37953067	43	2.82282015492	605882.696176	5722.79935732	445	366	136	136	163	168	148	1467	0
DLR00016445	2	3	YBR138C	27	SD/MSG -ARG -HIS -LEU -LYS +Canavanine +G418 +Hygromycin +Thialysine	Adam_cdc13-1_SDLV2_REP3	1	11	1.70256814471	2361.09253505	128.868706421	254	1.80142172199	226758.999941	6232.51605171	43	2.15641009424	208788.999918	3034.03714521	580	357	136	136	157	163	145	798	0
DLR00016445	2	4	YBR028C	27	SD/MSG -ARG -HIS -LEU -LYS +Canavanine +G418 +Hygromycin +Thialysine	Adam_cdc13-1_SDLV2_REP3	1	11	1.792877295	3443.17933749	171.283779765	254	1.80105145736	308666.999918	7397.88285819	43	2.1916861221	299811.999867	5179.47539625	726	361	136	136	158	164	148	1579	0
DLR00016445	2	5	YBR137W	27	SD/MSG -ARG -HIS -LEU -LYS +Canavanine +G418 +Hygromycin +Thialysine	Adam_cdc13-1_SDLV2_REP3	1	11	1.67947151121	4024.87931662	136.702612092	254	1.91940471836	374649.999956	6537.73272538	43	2.32759829133	362468.999961	4787.72855376	852	366	136	136	166	172	151	1180	0
DLR00016445	2	6	YBR027C	27	SD/MSG -ARG -HIS -LEU -LYS +Canavanine +G418 +Hygromycin +Thialysine	Adam_cdc13-1_SDLV2_REP3	1	11	1.75821636757	2048.01878198	108.852529783	254	1.79464694956	182702.999949	5528.02724733	43	2.15811629481	159431.326012	2140.48843998	988	349	136	136	154	162	147	1036	0
DLR00016445	2	7	YBR134W	27	SD/MSG -ARG -HIS -LEU -LYS +Canavanine +G418 +Hygromycin +Thialysine	Adam_cdc13-1_SDLV2_REP3	1	11	2.09547724363	6438.32351	128.952101717	254	2.28208136539	619434.999836	7569.93655217	43	2.77175781145	610621.999181	7828.90347297	1127	326	136	136	172	177	154	1174	6
DLR00016445	2	8	YBR026C	27	SD/MSG -ARG -HIS -LEU -LYS +Canavanine +G418 +Hygromycin +Thialysine	Adam_cdc13-1_SDLV2_REP3	1	11	1.67005595041	5151.74766979	34.3606415978	254	2.00814214498	455988.998883	5900.37427669	43	2.44413247292	445239.998176	4993.58053808	1262	360	136	136	165	171	151	1155	47
DLR00016445	2	9	YBR132C	27	SD/MSG -ARG -HIS -LEU -LYS +Canavanine +G418 +Hygromycin +Thialysine	Adam_cdc13-1_SDLV2_REP3	1	11	1.79541648334	4833.38352964	116.627801044	254	2.11934164292	474316.999108	6276.83901175	43	2.56052274394	461174.99826	5315.92048911	1381	354	136	136	171	177	154	980	0
DLR00016445	2	10	YBR025C	27	SD/MSG -ARG -HIS -LEU -LYS +Canavanine +G418 +Hygromycin +Thialysine	Adam_cdc13-1_SDLV2_REP3	1	11	5.36595509279	630.9	75.0008155834	254	8.66862837823	36811.8	1995.94156978	43	4.38438997806	10232.1	297.515851688	1514	367	136	136	138	149	138	118	0
DLR00016445	2	11	YBR131W	27	SD/MSG -ARG -HIS -LEU -LYS +Canavanine +G418 +Hygromycin +Thialysine	Adam_cdc13-1_SDLV2_REP3	1	11	2.37502415855	11275.2498045	129.532716507	254	2.84666808128	1253448.99805	23486.6981336	43	3.44808671992	1250622.99949	27373.823765	1701	356	136	136	180	185	159	765	17
DLR00016445	2	12	YBR024W	27	SD/MSG -ARG -HIS -LEU -LYS +Canavanine +G418 +Hygromycin +Thialysine	Adam_cdc13-1_SDLV2_REP3	1	11	1.77979233093	3213.43039345	135.695208455	254	1.92558967915	292872.99996	6036.55081887	43	2.32703818641	281466.99946	4017.72221994	1826	361	136	136	156	163	144	1206	55
DLR00016445	2	13	YBR130C	27	SD/MSG -ARG -HIS -LEU -LYS +Canavanine +G418 +Hygromycin +Thialysine	Adam_cdc13-1_SDLV2_REP3	1	11	1.78835094778	5472.99994534	124.625623689	254	2.02745173031	490797.999806	6371.43374718	43	2.47115353885	481063.99934	5114.42177556	1951	364	136	136	163	169	147	1227	0
DLR00016445	2	14	YBR023C	27	SD/MSG -ARG -HIS -LEU -LYS +Canavanine +G418 +Hygromycin +Thialysine	Adam_cdc13-1_SDLV2_REP3	1	11	1.47642567795	1083.63349625	76.0017809752	254	1.7452244436	111722.999921	4786.09163379	43	1.96668935617	83810.0293691	912.141080973	2076	337	136	136	149	159	143	552	0
DLR00016445	2	15	YBR129C	27	SD/MSG -ARG -HIS -LEU -LYS +Canavanine +G418 +Hygromycin +Thialysine	Adam_cdc13-1_SDLV2_REP3	1	11	2.00005877868	6820.3853404	124.139734703	254	2.21058656521	624417.999596	7195.82068619	43	2.72510719471	578543.922754	5185.92160013	2233	356	136	136	163	169	147	1331	0
DLR00016445	2	16	YBR022W	27	SD/MSG -ARG -HIS -LEU -LYS +Canavanine +G418 +Hygromycin +Thialysine	Adam_cdc13-1_SDLV2_REP3	1	11	1.65149214479	1071	59.1730308673	254	1.71913987821	110152.999922	4912.79705661	43	1.90829352763	87783.9999685	1140.17273527	2353	367	136	136	146	156	140	550	0
DLR00016445	2	17	YBR128C	27	SD/MSG -ARG -HIS -LEU -LYS +Canavanine +G418 +Hygromycin +Thialysine	Adam_cdc13-1_SDLV2_REP3	1	11	1.71225423831	2275.55031337	134.790232327	254	1.83633976665	219922.999931	5570.97830708	43	2.19740623905	202235.999965	2772.46759774	2485	359	136	136	156	164	146	904	0
DLR00016445	2	18	YBR020W	27	SD/MSG -ARG -HIS -LEU -LYS +Canavanine +G418 +Hygromycin +Thialysine	Adam_cdc13-1_SDLV2_REP3	1	11	1.79698288523	6032.9999672	95.7238704608	254	2.10490867293	558864.999771	5709.08777185	43	2.58446610082	520180.523014	3244.33424085	2622	359	136	136	165	171	150	1036	0
DLR00016445	2	19	YBR126C	27	SD/MSG -ARG -HIS -LEU -LYS +Canavanine +G418 +Hygromycin +Thialysine	Adam_cdc13-1_SDLV2_REP3	1	11	2.20092202652	7718.22869765	201.008387776	254	2.24090845685	710367.999957	8788.38139579	43	2.71564064161	707734.999772	9982.03349388	2771	356	136	136	160	166	145	1477	0
DLR00016445	2	20	YBR019C	27	SD/MSG -ARG -HIS -LEU -LYS +Canavanine +G418 +Hygromycin +Thialysine	Adam_cdc13-1_SDLV2_REP3	1	11	1.37649336366	1812.00007244	126.067375653	254	1.63878050506	179841.999993	5853.2547766	43	1.93277148716	158923.999988	2318.80308456	2916	352	136	136	151	159	145	785	0
DLR00016445	2	21	YBR125C	27	SD/MSG -ARG -HIS -LEU -LYS +Canavanine +G418 +Hygromycin +Thialysine	Adam_cdc13-1_SDLV2_REP3	1	11	1.46100465221	2264.00005835	165.792733315	254	1.67222853296	207035.999945	6866.10929834	43	1.98038265877	188990.99995	3450.60327713	3043	370	136	136	149	157	143	915	0
DLR00016445	2	22	YBR018C	27	SD/MSG -ARG -HIS -LEU -LYS +Canavanine +G418 +Hygromycin +Thialysine	Adam_cdc13-1_SDLV2_REP3	1	11	1.91694937371	2248.2	162.088507068	254	1.832068815	243627.999924	6930.70083728	43	2.18474360684	226186.999903	3739.34620232	3152	354	136	136	153	159	143	914	0
DLR00016445	2	23	YBR122C	27	SD/MSG -ARG -HIS -LEU -LYS +Canavanine +G418 +Hygromycin +Thialysine	Adam_cdc13-1_SDLV2_REP3	1	11	0.991042028184	2237.00001198	121.813091772	254	1.28481029787	220934.999191	9897.98549666	43	1.43798372128	198925.000277	6111.01157197	3284	324	136	136	149	155	140	825	2
DLR00016445	2	24	YOR202W	27	SD/MSG -ARG -HIS -LEU -LYS +Canavanine +G418 +Hygromycin +Thialysine	Adam_cdc13-1_SDLV2_REP3	1	11	1.59540180529	5088.99993119	236.520903549	254	1.90110357527	473171.999894	9928.15847102	43	2.2855621625	456493.999861	7727.36948237	3429	357	136	136	151	156	137	632	0
DLR00016445	3	1	YOR202W	27	SD/MSG -ARG -HIS -LEU -LYS +Canavanine +G418 +Hygromycin +Thialysine	Adam_cdc13-1_SDLV2_REP3	1	11	1.73490272011	6552.03392039	130.39909656	254	2.02143713552	611500.999758	8332.51818255	43	2.45739761325	603278.999548	7510.34178679	327	495	136	136	162	166	146	1124	0
DLR00016445	3	2	YAL017W	27	SD/MSG -ARG -HIS -LEU -LYS +Canavanine +G418 +Hygromycin +Thialysine	Adam_cdc13-1_SDLV2_REP3	1	11	1.63319561756	4227.99999087	126.963829819	254	1.94670837863	366629.000035	6588.91428756	43	2.35071298455	353333.000006	3532.55937218	458	501	136	136	162	166	146	1314	20
DLR00016445	3	3	YBL032W	27	SD/MSG -ARG -HIS -LEU -LYS +Canavanine +G418 +Hygromycin +Thialysine	Adam_cdc13-1_SDLV2_REP3	1	11	2.02594548231	5977.99659673	165.010583184	254	2.20511471677	594745.999917	8542.92864277	43	2.66764209479	587842.99944	8694.93872426	577	493	136	136	171	174	152	1421	0
DLR00016445	3	4	YAL015C	27	SD/MSG -ARG -HIS -LEU -LYS +Canavanine +G418 +Hygromycin +Thialysine	Adam_cdc13-1_SDLV2_REP3	1	11	2.1605418529	4299.92758914	141.569231037	254	2.33926721406	478726.998798	8534.07225133	43	2.81472708354	463245.998217	8547.29380124	735	481	136	136	178	182	161	882	0
DLR00016445	3	5	YBL031W	27	SD/MSG -ARG -HIS -LEU -LYS +Canavanine +G418 +Hygromycin +Thialysine	Adam_cdc13-1_SDLV2_REP3	1	11	1.26456973137	656.179246882	36.0034034227	254	1.77773820645	80012.999726	4928.14637031	43	1.76046543968	53804.9997877	691.0533106	845	475	136	136	156	163	145	369	0
DLR00016445	3	6	YAL014C	27	SD/MSG -ARG -HIS -LEU -LYS +Canavanine +G418 +Hygromycin +Thialysine	Adam_cdc13-1_SDLV2_REP3	1	11	1.82085740977	2110.5	137.318946404	254	1.69272006676	187378.999923	6313.70194954	43	2.01722493823	172654.999927	3203.45144521	976	489	136	136	152	160	143	1236	0
DLR00016445	3	7	YBL029W	27	SD/MSG -ARG -HIS -LEU -LYS +Canavanine +G418 +Hygromycin +Thialysine	Adam_cdc13-1_SDLV2_REP3	1	11	1.8748932053	4677.02960213	81.8397661672	254	2.20719434832	460758.999543	6064.07517548	43	2.66160442359	445688.998479	4968.55597458	1139	516	136	136	173	177	153	809	0
DLR00016445	3	8	YAL013W	27	SD/MSG -ARG -HIS -LEU -LYS +Canavanine +G418 +Hygromycin +Thialysine	Adam_cdc13-1_SDLV2_REP3	1	11	1.46171698145	2657.91924067	59.1212924645	254	1.71185618525	221285.99991	5760.49286722	43	2.04834108733	207252.999598	2941.20785593	1268	485	136	136	154	161	143	1323	0
DLR00016445	3	9	YBL028C	27	SD/MSG -ARG -HIS -LEU -LYS +Canavanine +G418 +Hygromycin +Thialysine	Adam_cdc13-1_SDLV2_REP3	1	11	1.75615883422	3966.32943852	137.61182262	254	1.97649959917	367340.999948	6717.18235385	43	2.39008989981	356974.999795	4726.71199997	1416	495	136	136	165	171	150	1415	0
DLR00016445	3	10	YAL011W	27	SD/MSG -ARG -HIS -LEU -LYS +Canavanine +G418 +Hygromycin +Thialysine	Adam_cdc13-1_SDLV2_REP3	1	11	1.83276682199	5370.36783419	91.8650310632	254	2.02756713525	472890.999406	6493.58574289	43	2.47447294684	466588.99867	5366.80690305	1540	500	136	136	163	169	147	1639	0
DLR00016445	3	11	YBL027W	27	SD/MSG -ARG -HIS -LEU -LYS +Canavanine +G418 +Hygromycin +Thialysine	Adam_cdc13-1_SDLV2_REP3	1	11	0	11	29.9289247922	254	12	28359.6009041	1931.03782634	43	0.5	1246.5	137.656447691	1666	484	136	136	-1	-1	-1	18	0
DLR00016445	3	12	YAL010C	27	SD/MSG -ARG -HIS -LEU -LYS +Canavanine +G418 +Hygromycin +Thialysine	Adam_cdc13-1_SDLV2_REP3	1	11	0.796708495522	11589.8879019	1236.79597696	254	0.968770160544	1148954.88498	121086.34359	43	1.16524399761	1149438.89085	120766.457806	1724	541	136	136	150	158	140	438	61
DLR00016445	3	13	YBL025W	27	SD/MSG -ARG -HIS -LEU -LYS +Canavanine +G418 +Hygromycin +Thialysine	Adam_cdc13-1_SDLV2_REP3	1	11	1.56068035196	11824.0003283	407.692621397	254	1.93109986098	1196627.00016	35671.0946814	43	2.33711552138	1192493.00008	32662.1148657	1871	496	136	136	182	186	160	783	70
DLR00016445	3	14	YAL008W	27	SD/MSG -ARG -HIS -LEU -LYS +Canavanine +G418 +Hygromycin +Thialysine	Adam_cdc13-1_SDLV2_REP3	1	11	5.29007473136	1746	107.16321796	254	1.8744318363	177164.99985	6093.61931501	43	2.19876188176	157773.999963	3269.31629839	2075	445	136	136	155	163	143	820	0
DLR00016445	3	15	YBL024W	27	SD/MSG -ARG -HIS -LEU -LYS +Canavanine +G418 +Hygromycin +Thialysine	Adam_cdc13-1_SDLV2_REP3	1	11	2.0625585855	5657.74254851	94.8735829007	254	2.37986216416	587513.99926	6817.73990627	43	2.93507019508	537534.566398	4745.46630379	2232	502	136	136	173	178	152	867	0
DLR00016445	3	16	YAL007C	27	SD/MSG -ARG -HIS -LEU -LYS +Canavanine +G418 +Hygromycin +Thialysine	Adam_cdc13-1_SDLV2_REP3	1	11	1.8838206349	5688.99992087	160.441079238	254	2.15629905336	540737.999445	6857.24604921	43	2.60871239801	531405.998691	5902.07311495	2354	501	136	136	168	173	150	1311	0
DLR00016445	3	17	YBL021C	27	SD/MSG -ARG -HIS -LEU -LYS +Canavanine +G418 +Hygromycin +Thialysine	Adam_cdc13-1_SDLV2_REP3	1	11	2.43941547884	11122.1944559	157.474699964	254	2.71121273131	1111328.99994	9043.04330389	43	3.28417671567	1110605.99985	11614.991188	2506	505	136	136	173	178	155	1243	44
DLR00016445	3	18	YAL005C	27	SD/MSG -ARG -HIS -LEU -LYS +Canavanine +G418 +Hygromycin +Thialysine	Adam_cdc13-1_SDLV2_REP3	1	11	1.91414904578	7552.9382817	112.959115757	254	2.16579595422	717898.999586	7661.89302047	43	2.63186735851	716260.999196	8084.33794897	2641	499	136	136	168	173	151	1662	44
DLR00016445	3	19	YBL019W	27	SD/MSG -ARG -HIS -LEU -LYS +Canavanine +G418 +Hygromycin +Thialysine	Adam_cdc13-1_SDLV2_REP3	1	11	1.74363371392	3025.5169744	147.103335748	254	1.8906021379	289727.999955	5816.96143643	43	2.28252194004	276504.999649	3545.67936803	2775	492	136	136	160	167	148	1263	13
DLR00016445	3	20	YAL004W	27	SD/MSG -ARG -HIS -LEU -LYS +Canavanine +G418 +Hygromycin +Thialysine	Adam_cdc13-1_SDLV2_REP3	1	11	1.79714980954	7654.99996188	127.527778014	254	2.05469622554	713673.999194	7681.42648984	43	2.50503219907	710063.999061	7691.8470356	2897	506	136	136	165	170	150	1555	15
DLR00016445	3	21	YBL017C	27	SD/MSG -ARG -HIS -LEU -LYS +Canavanine +G418 +Hygromycin +Thialysine	Adam_cdc13-1_SDLV2_REP3	1	11	7.01073879852	826.2	54.0248546745	254	1.81856225946	76111.9996503	5591.48156933	43	1.68727692754	52993.9999127	2030.0835172	3015	489	136	136	137	146	135	507	0
DLR00016445	3	22	YAL002W	27	SD/MSG -ARG -HIS -LEU -LYS +Canavanine +G418 +Hygromycin +Thialysine	Adam_cdc13-1_SDLV2_REP3	1	11	3.64826983943	12262.5	854.604468107	254	3.92387429504	1512132.00071	120000.237556	43	4.7808771988	1511501.99745	122133.536309	3091	515	136	136	176	180	155	694	154
DLR00016445	3	23	YBL016W	27	SD/MSG -ARG -HIS -LEU -LYS +Canavanine +G418 +Hygromycin +Thialysine	Adam_cdc13-1_SDLV2_REP3	1	11	2.18346616631	10389.3514909	201.273777617	254	2.41678501256	1137048.99861	16133.7674025	43	2.90226832033	1137933.99808	19028.9604855	3328	496	136	136	163	167	143	1609	52
DLR00016445	3	24	YOR202W	27	SD/MSG -ARG -HIS -LEU -LYS +Canavanine +G418 +Hygromycin +Thialysine	Adam_cdc13-1_SDLV2_REP3	1	11	1.57345201291	2557.40302044	199.206208191	254	1.81902749845	271522.999513	8247.25556701	43	2.14399670119	249496.996215	4715.23098619	3458	464	136	136	146	152	137	762	27
DLR00016445	4	1	YOR202W	27	SD/MSG -ARG -HIS -LEU -LYS +Canavanine +G418 +Hygromycin +Thialysine	Adam_cdc13-1_SDLV2_REP3	1	11	1.62730388312	4118.76804346	127.626181061	254	1.90815252231	393962.999793	6580.42761056	43	2.31178856527	374430.999115	4239.62704642	279	628	136	136	163	167	146	470	0
DLR00016445	4	2	YBR045C	27	SD/MSG -ARG -HIS -LEU -LYS +Canavanine +G418 +Hygromycin +Thialysine	Adam_cdc13-1_SDLV2_REP3	1	11	1.75892582522	4759.22272909	197.576276873	254	1.86530478926	441176.999958	8319.63365507	43	2.27877593131	435729.999924	6813.27677521	451	636	136	136	162	166	147	1753	0
DLR00016445	4	3	YBR156C	27	SD/MSG -ARG -HIS -LEU -LYS +Canavanine +G418 +Hygromycin +Thialysine	Adam_cdc13-1_SDLV2_REP3	1	11	2.22626106722	2041.2	123.114534611	254	1.88929049363	200792.999865	6300.59082497	43	2.23772818093	182560.999939	3480.92029721	575	624	136	136	158	164	146	934	16
DLR00016445	4	4	YBR044C	27	SD/MSG -ARG -HIS -LEU -LYS +Canavanine +G418 +Hygromycin +Thialysine	Adam_cdc13-1_SDLV2_REP3	1	11	6.76437433942	725.4	29.1667833874	254	2.01972675859	76566.9826576	5335.35495227	43	1.91297934585	52352.9997439	1718.7696805	735	630	136	136	144	154	141	507	0
DLR00016445	4	5	YBR151W	27	SD/MSG -ARG -HIS -LEU -LYS +Canavanine +G418 +Hygromycin +Thialysine	Adam_cdc13-1_SDLV2_REP3	1	11	6.34659867932	1646.1	53.0664019961	254	2.3692436063	146023.999293	6832.50808435	43	2.70095379208	128612.999057	4763.26715096	782	589	136	136	152	160	144	1009	8
DLR00016445	4	6	YBR043C	27	SD/MSG -ARG -HIS -LEU -LYS +Canavanine +G418 +Hygromycin +Thialysine	Adam_cdc13-1_SDLV2_REP3	1	11	3.61530067256	12168.9	541.282722716	254	4.10747424324	1391113.99756	81910.4239718	43	5.02198087382	1391186.99471	83091.5619202	919	581	136	136	181	185	161	1274	170
DLR00016445	4	7	YBR150C	27	SD/MSG -ARG -HIS -LEU -LYS +Canavanine +G418 +Hygromycin +Thialysine	Adam_cdc13-1_SDLV2_REP3	1	11	1.71561331445	3861.31388857	81.8720750706	254	1.93824298581	358092.99989	6587.25350331	43	2.35106926221	345753.999063	4943.459752	1142	630	136	136	164	170	148	1233	56
DLR00016445	4	8	YBR042C	27	SD/MSG -ARG -HIS -LEU -LYS +Canavanine +G418 +Hygromycin +Thialysine	Adam_cdc13-1_SDLV2_REP3	1	11	1.55755117282	2996.01469071	58.4873366505	254	1.85100504343	265650.999954	5409.8760069	43	2.22637000502	250382.999381	2352.63762377	1267	644	136	136	162	169	149	1129	0
DLR00016445	4	9	YBR149W	27	SD/MSG -ARG -HIS -LEU -LYS +Canavanine +G418 +Hygromycin +Thialysine	Adam_cdc13-1_SDLV2_REP3	1	11	1.72547749436	1970.1	129.285832823	254	1.69232477328	177425.999188	6671.2026407	43	1.95791482865	161140.995252	3781.03701729	1405	627	136	136	152	160	143	1007	0
DLR00016445	4	10	YBR041W	27	SD/MSG -ARG -HIS -LEU -LYS +Canavanine +G418 +Hygromycin +Thialysine	Adam_cdc13-1_SDLV2_REP3	1	11	2.2029463345	9887.50610683	145.121883814	254	2.45939412356	950004.999029	11312.5872774	43	2.96664176049	951005.998372	13703.4973125	1540	650	136	136	174	178	152	1532	22
DLR00016445	4	11	YBR148W	27	SD/MSG -ARG -HIS -LEU -LYS +Canavanine +G418 +Hygromycin +Thialysine	Adam_cdc13-1_SDLV2_REP3	1	11	2.93676504712	1751.4	103.984316003	254	1.8069440722	171484.999901	5958.93260989	43	2.11693732565	153243.999843	2831.88675622	1672	612	136	136	155	162	144	863	0
DLR00016445	4	12	YBR040W	27	SD/MSG -ARG -HIS -LEU -LYS +Canavanine +G418 +Hygromycin +Thialysine	Adam_cdc13-1_SDLV2_REP3	1	11	3.23042085223	1910.7	128.576194679	254	1.89326373763	194035.999891	6063.95356686	43	2.23082895213	176078.99998	3012.12536841	1806	622	136	136	159	165	146	904	0
DLR00016445	4	13	YBR147W	27	SD/MSG -ARG -HIS -LEU -LYS +Canavanine +G418 +Hygromycin +Thialysine	Adam_cdc13-1_SDLV2_REP3	1	11	5.48932379508	1908.9	117.606839156	254	1.8721926399	193319.999893	6108.9546451	43	2.20448174168	175855.999941	3217.48816092	1863	652	136	136	159	165	146	888	0
DLR00016445	4	14	YBR036C	27	SD/MSG -ARG -HIS -LEU -LYS +Canavanine +G418 +Hygromycin +Thialysine	Adam_cdc13-1_SDLV2_REP3	1	11	2.84178897946	13252.3535185	140.479130461	254	3.28333307659	1458140.99517	24007.0733347	43	3.90985010574	1458028.9947	27659.8123701	2088	601	136	136	183	185	155	682	102
DLR00016445	4	15	YBR146W	27	SD/MSG -ARG -HIS -LEU -LYS +Canavanine +G418 +Hygromycin +Thialysine	Adam_cdc13-1_SDLV2_REP3	1	11	6.68334002452	633.6	88.5835860113	254	11.2593565459	33400.9047283	1814.68212529	43	6.2815407797	8244.9	640.239765566	2243	668	136	136	112	127	122	44	0
DLR00016445	4	16	YBR034C	27	SD/MSG -ARG -HIS -LEU -LYS +Canavanine +G418 +Hygromycin +Thialysine	Adam_cdc13-1_SDLV2_REP3	1	11	0.69462177862	583.999902742	74.7192231349	254	8.22837304879	40816.8	2661.66004994	43	1.39187420678	17002.9999815	675.806602938	2316	630	136	136	125	138	128	177	0
DLR00016445	4	17	YBR145W	27	SD/MSG -ARG -HIS -LEU -LYS +Canavanine +G418 +Hygromycin +Thialysine	Adam_cdc13-1_SDLV2_REP3	1	11	6.17616924039	810	55.4672985861	254	2.39445197924	72896.4	4852.68078331	43	2.21806093465	52359.3	2635.82365197	2437	644	136	136	149	159	145	286	0
DLR00016445	4	18	YBR033W	27	SD/MSG -ARG -HIS -LEU -LYS +Canavanine +G418 +Hygromycin +Thialysine	Adam_cdc13-1_SDLV2_REP3	1	11	1.6581065203	3026.0452336	135.925655552	254	1.93933681855	306319.999973	5606.78060259	43	2.33332983612	289600.999563	3118.14326493	2619	634	136	136	167	173	152	921	0
DLR00016445	4	19	YBR144C	27	SD/MSG -ARG -HIS -LEU -LYS +Canavanine +G418 +Hygromycin +Thialysine	Adam_cdc13-1_SDLV2_REP3	1	11	2.44530170175	13120.6024575	218.398086512	254	2.67154468482	1403259.99912	16407.1614222	43	3.22009639708	1404897.99922	21800.9357673	2764	637	136	136	177	181	157	1156	37
DLR00016445	4	20	YBR032W	27	SD/MSG -ARG -HIS -LEU -LYS +Canavanine +G418 +Hygromycin +Thialysine	Adam_cdc13-1_SDLV2_REP3	1	11	5.92783881576	1706.4	119.404721397	254	1.79601884446	180700.999913	5762.08305446	43	2.12203179739	160725.999978	2856.87990606	2899	642	136	136	156	163	147	843	10
DLR00016445	4	21	YBR141C	27	SD/MSG -ARG -HIS -LEU -LYS +Canavanine +G418 +Hygromycin +Thialysine	Adam_cdc13-1_SDLV2_REP3	1	11	5.81686710328	1627.2	149.594679644	254	1.47040553867	176981.000342	10401.8624025	43	1.3740457944	155581.000141	8087.63903679	3024	638	136	136	153	161	145	696	0
DLR00016445	4	22	YBR031W	27	SD/MSG -ARG -HIS -LEU -LYS +Canavanine +G418 +Hygromycin +Thialysine	Adam_cdc13-1_SDLV2_REP3	1	11	2.81631320735	14278.0437947	296.841056717	254	2.98532267907	1670759.99864	23352.9079417	43	3.61112802855	1672156.99953	28456.5127313	3174	642	136	136	174	178	153	906	117
DLR00016445	4	23	YBR139W	27	SD/MSG -ARG -HIS -LEU -LYS +Canavanine +G418 +Hygromycin +Thialysine	Adam_cdc13-1_SDLV2_REP3	1	11	1.67193439561	3143.9824815	167.631563934	254	1.95069277669	347994.999966	7746.87821838	43	2.33504290767	328476.999871	4877.08985863	3317	632	136	136	156	161	142	973	42
DLR00016445	4	24	YOR202W	27	SD/MSG -ARG -HIS -LEU -LYS +Canavanine +G418 +Hygromycin +Thialysine	Adam_cdc13-1_SDLV2_REP3	1	11	1.60275591652	5555.49266458	203.086602293	254	1.86338965434	569559.999982	9823.53572196	43	2.25633118457	559767.999956	7811.16585983	3445	649	136	136	154	159	140	1426	0
DLR00016445	5	1	YOR202W	27	SD/MSG -ARG -HIS -LEU -LYS +Canavanine +G418 +Hygromycin +Thialysine	Adam_cdc13-1_SDLV2_REP3	1	11	1.65610045356	6602.8247603	145.526273433	254	1.92474168926	588557.999837	7559.16794771	43	2.34464427103	583474.999892	6315.90114173	332	774	136	136	162	167	147	1375	0
DLR00016445	5	2	YAL031C	27	SD/MSG -ARG -HIS -LEU -LYS +Canavanine +G418 +Hygromycin +Thialysine	Adam_cdc13-1_SDLV2_REP3	1	11	1.61337268092	3490.43206161	136.216714955	254	1.8292094582	328370.999998	6652.4336423	43	2.21789955639	315633.999522	4135.45976114	460	769	136	136	164	169	149	1250	0
DLR00016445	5	3	YBL052C	27	SD/MSG -ARG -HIS -LEU -LYS +Canavanine +G418 +Hygromycin +Thialysine	Adam_cdc13-1_SDLV2_REP3	1	11	2.35543174757	9551.27646949	187.210122022	254	2.74250630454	1031233.99833	18690.3109527	43	3.32776160228	1027968.99971	22026.7074748	592	750	136	136	183	184	156	996	15
DLR00016445	5	4	YAL030W	27	SD/MSG -ARG -HIS -LEU -LYS +Canavanine +G418 +Hygromycin +Thialysine	Adam_cdc13-1_SDLV2_REP3	1	11	2.10342653935	4170.34504069	163.263720637	254	2.1565369125	409665.999828	8234.28584358	43	2.60221345674	399209.999103	7351.87254987	727	765	136	136	169	174	153	1375	15
DLR00016445	5	5	YBL051C	27	SD/MSG -ARG -HIS -LEU -LYS +Canavanine +G418 +Hygromycin +Thialysine	Adam_cdc13-1_SDLV2_REP3	1	11	1.71735230022	3887.98310017	59.9406097828	254	1.92474450287	340714.999964	6275.49616151	43	2.34287655549	328461.999129	4064.80582507	828	759	136	136	163	168	149	1350	0
DLR00016445	5	6	YAL029C	27	SD/MSG -ARG -HIS -LEU -LYS +Canavanine +G418 +Hygromycin +Thialysine	Adam_cdc13-1_SDLV2_REP3	1	11	1.67214897452	1499.4	126.052952935	254	1.75145722232	156218.999938	6166.9224192	43	2.02921379999	136555.999938	2214.40344786	1008	808	136	136	162	168	150	773	0
DLR00016445	5	7	YBL049W	27	SD/MSG -ARG -HIS -LEU -LYS +Canavanine +G418 +Hygromycin +Thialysine	Adam_cdc13-1_SDLV2_REP3	1	11	6.37497126674	1024.2	88.8426676968	254	1.97475237527	77244.999719	5997.86085508	43	1.82317496561	46751.1924028	1969.09255823	1166	792	136	136	156	164	148	247	1
DLR00016445	5	8	YAL028W	27	SD/MSG -ARG -HIS -LEU -LYS +Canavanine +G418 +Hygromycin +Thialysine	Adam_cdc13-1_SDLV2_REP3	1	11	2.79045375895	1037.7	67.4230848038	254	2.17128903683	109092.998874	6779.93228276	43	2.36879516739	85423.9973759	4911.99499891	1212	782	136	136	152	161	146	356	0
DLR00016445	5	9	YBL048W	27	SD/MSG -ARG -HIS -LEU -LYS +Canavanine +G418 +Hygromycin +Thialysine	Adam_cdc13-1_SDLV2_REP3	1	11	1.71052533297	2378.24134957	148.876273136	254	1.77803594707	215842.999946	6467.11834598	43	2.12094875502	201227.999695	2966.65653144	1415	762	136	136	157	164	147	1170	11
DLR00016445	5	10	YAL027W	27	SD/MSG -ARG -HIS -LEU -LYS +Canavanine +G418 +Hygromycin +Thialysine	Adam_cdc13-1_SDLV2_REP3	1	11	5.41084834029	1209.6	72.7457196665	254	1.88854790747	122746.999899	5563.7775477	43	2.12362562637	101283.999871	1615.53355863	1540	801	136	136	153	161	144	630	0
DLR00016445	5	11	YBL047C	27	SD/MSG -ARG -HIS -LEU -LYS +Canavanine +G418 +Hygromycin +Thialysine	Adam_cdc13-1_SDLV2_REP3	1	11	2.83750026002	14378.3276381	195.580638465	254	3.2038129597	1411245.96394	12424.9474124	43	3.78981646435	1500173.99753	21900.5080325	1689	772	136	136	180	183	152	1030	85
DLR00016445	5	12	YAL026C	27	SD/MSG -ARG -HIS -LEU -LYS +Canavanine +G418 +Hygromycin +Thialysine	Adam_cdc13-1_SDLV2_REP3	1	11	1.89418618317	4088.58755603	83.5304970825	254	2.08840602871	374390.999966	6642.53895748	43	2.52516332483	367336.999054	5279.45963049	1826	755	136	136	163	168	147	1519	12
DLR00016445	5	13	YBL046W	27	SD/MSG -ARG -HIS -LEU -LYS +Canavanine +G418 +Hygromycin +Thialysine	Adam_cdc13-1_SDLV2_REP3	1	11	6.61048125591	914.4	109.578338912	254	8.87051798196	39087.3802267	1995.00117018	43	6.09618620849	13473	239.19876448	1961	789	136	136	128	140	130	203	10
DLR00016445	5	14	YAL023C	27	SD/MSG -ARG -HIS -LEU -LYS +Canavanine +G418 +Hygromycin +Thialysine	Adam_cdc13-1_SDLV2_REP3	1	11	2.03921428599	8732.00163264	189.802279321	254	2.20188652631	801267.999673	10620.6860631	43	2.67636047282	804386.999373	11881.1594298	2086	773	136	136	165	170	147	1987	0
DLR00016445	5	15	YBL043W	27	SD/MSG -ARG -HIS -LEU -LYS +Canavanine +G418 +Hygromycin +Thialysine	Adam_cdc13-1_SDLV2_REP3	1	11	2.1346839395	2116.8	136.855289527	254	1.88504721578	220528.99991	6065.61271334	43	2.24390335585	204136.999957	3149.55912057	2231	791	136	136	162	169	149	941	9
DLR00016445	5	16	YAL022C	27	SD/MSG -ARG -HIS -LEU -LYS +Canavanine +G418 +Hygromycin +Thialysine	Adam_cdc13-1_SDLV2_REP3	1	11	1.60423218943	4358.99998265	124.253216486	254	1.88329871033	392526.999743	6404.78529721	43	2.28804413683	382401.999167	4245.8502925	2370	759	136	136	163	170	150	1371	0
DLR00016445	5	17	YBL042C	27	SD/MSG -ARG -HIS -LEU -LYS +Canavanine +G418 +Hygromycin +Thialysine	Adam_cdc13-1_SDLV2_REP3	1	11	1.65919214355	3796.86485256	116.32845107	254	1.95564173081	379545.99998	5812.5065922	43	2.36778781978	364228.999485	3643.47218142	2498	770	136	136	170	176	154	963	9
DLR00016445	5	18	YAL020C	27	SD/MSG -ARG -HIS -LEU -LYS +Canavanine +G418 +Hygromycin +Thialysine	Adam_cdc13-1_SDLV2_REP3	1	11	1.23802292206	990.000230471	59.359158314	254	1.65405501001	94203.9999548	4828.85993303	43	1.77116629978	70343.9999879	938.550424437	2635	760	136	136	143	154	142	545	0
DLR00016445	5	19	YBL039C	27	SD/MSG -ARG -HIS -LEU -LYS +Canavanine +G418 +Hygromycin +Thialysine	Adam_cdc13-1_SDLV2_REP3	1	11	0.641336168024	462.997246564	41.4747426838	254	7.89497712758	40886.1	3250.28586487	43	1.30821995702	18620.9997836	452.487588025	2735	782	136	136	139	150	138	209	0
DLR00016445	5	20	YAL019W	27	SD/MSG -ARG -HIS -LEU -LYS +Canavanine +G418 +Hygromycin +Thialysine	Adam_cdc13-1_SDLV2_REP3	1	11	1.84438295429	6943.14712045	130.507052013	254	2.05310300028	661054.999531	7269.15541311	43	2.50476753014	659144.99941	7424.02174829	2896	771	136	136	166	172	152	1756	0
DLR00016445	5	21	YBL037W	27	SD/MSG -ARG -HIS -LEU -LYS +Canavanine +G418 +Hygromycin +Thialysine	Adam_cdc13-1_SDLV2_REP3	1	11	1.86842489519	6248.63925172	180.709137126	254	2.08121964505	593250.999958	7429.76244783	43	2.52879399869	590472.999997	6713.79056011	3053	775	136	136	161	168	151	1730	37
DLR00016445	5	22	YAL018C	27	SD/MSG -ARG -HIS -LEU -LYS +Canavanine +G418 +Hygromycin +Thialysine	Adam_cdc13-1_SDLV2_REP3	1	11	1.5435717232	4583.00009993	157.188231165	254	1.8512409663	429052.998801	8672.31329712	43	2.27113491949	404626.817824	6817.85537994	3136	777	136	136	158	165	148	1382	14
DLR00016445	5	23	YBL036C	27	SD/MSG -ARG -HIS -LEU -LYS +Canavanine +G418 +Hygromycin +Thialysine	Adam_cdc13-1_SDLV2_REP3	1	11	1.54042648242	2311.52171201	164.303552789	254	1.80416487526	219898.000084	7064.97184667	43	2.13092829982	200480.000027	3077.63200681	3234	800	136	136	149	157	141	852	24
DLR00016445	5	24	YOR202W	27	SD/MSG -ARG -HIS -LEU -LYS +Canavanine +G418 +Hygromycin +Thialysine	Adam_cdc13-1_SDLV2_REP3	1	11	1.53750170575	6049.00000357	178.332990588	254	1.83257411923	620068.999991	9283.47460733	43	2.21807447225	609131.999965	7560.15500652	3434	774	136	136	157	162	143	1210	29
DLR00016445	6	1	YOR202W	27	SD/MSG -ARG -HIS -LEU -LYS +Canavanine +G418 +Hygromycin +Thialysine	Adam_cdc13-1_SDLV2_REP3	1	11	1.59976051721	6258.6	157.327765861	254	1.84018960152	605899.995868	16331.5229423	43	2.24872201526	601397.9977	17779.3796814	315	901	136	136	162	167	147	1417	0
DLR00016445	6	2	YBR058C	27	SD/MSG -ARG -HIS -LEU -LYS +Canavanine +G418 +Hygromycin +Thialysine	Adam_cdc13-1_SDLV2_REP3	1	11	1.65763573272	3259.60075419	107.3479888	254	1.92636873316	318600.999957	5953.64790463	43	2.32276461124	303264.999865	3705.92928618	448	899	136	136	167	172	153	1082	4
DLR00016445	6	3	YBR169C	27	SD/MSG -ARG -HIS -LEU -LYS +Canavanine +G418 +Hygromycin +Thialysine	Adam_cdc13-1_SDLV2_REP3	1	11	4.99740012893	1726.2	116.122969763	254	1.73854331415	154247.999909	6329.72513435	43	2.02766628403	138093.999902	2867.75211679	586	904	136	136	150	158	143	1101	0
DLR00016445	6	4	YBR057C	27	SD/MSG -ARG -HIS -LEU -LYS +Canavanine +G418 +Hygromycin +Thialysine	Adam_cdc13-1_SDLV2_REP3	1	11	2.77000828299	14672.4817837	212.074750653	254	3.05148505217	1471416.9984	15912.6921116	43	3.68475282548	1474155.99874	19798.0652301	721	904	136	136	183	185	154	1015	84
DLR00016445	6	5	YBR168W	27	SD/MSG -ARG -HIS -LEU -LYS +Canavanine +G418 +Hygromycin +Thialysine	Adam_cdc13-1_SDLV2_REP3	1	11	2.37167494309	7656.84920699	225.684781896	254	2.34861678802	741335.998882	13605.6238512	43	2.83821315055	742300.998211	15374.432153	859	899	136	136	171	176	153	1970	0
DLR00016445	6	6	YBR056W	27	SD/MSG -ARG -HIS -LEU -LYS +Canavanine +G418 +Hygromycin +Thialysine	Adam_cdc13-1_SDLV2_REP3	1	11	3.18607406409	1566.9	111.762259062	254	1.71928423369	155731.999929	6676.02689502	43	1.99026087676	135393.999913	2307.19718771	1010	927	136	136	158	166	150	823	0
DLR00016445	6	7	YBR166C	27	SD/MSG -ARG -HIS -LEU -LYS +Canavanine +G418 +Hygromycin +Thialysine	Adam_cdc13-1_SDLV2_REP3	1	11	6.61690737433	737.1	42.1032249615	254	1.86955930222	81264.9998719	6086.18698576	43	1.84425087381	55306.9999734	1347.29612744	1145	894	136	136	152	161	148	443	0
DLR00016445	6	8	YBR054W	27	SD/MSG -ARG -HIS -LEU -LYS +Canavanine +G418 +Hygromycin +Thialysine	Adam_cdc13-1_SDLV2_REP3	1	11	6.58305837565	1017.9	68.263865298	254	2.03517632429	85596.9781077	6386.44706312	43	1.90660278541	58619.9998782	2305.42162783	1234	897	136	136	161	168	150	317	0
DLR00016445	6	9	YBR165W	27	SD/MSG -ARG -HIS -LEU -LYS +Canavanine +G418 +Hygromycin +Thialysine	Adam_cdc13-1_SDLV2_REP3	1	11	1.8606844366	4706.30112095	107.820708423	254	2.14910819866	459840.999789	7824.17597156	43	2.58568753118	449519.999109	6576.24398646	1369	898	136	136	173	178	156	1338	0
DLR00016445	6	10	YBR053C	27	SD/MSG -ARG -HIS -LEU -LYS +Canavanine +G418 +Hygromycin +Thialysine	Adam_cdc13-1_SDLV2_REP3	1	11	6.82456793321	981	62.1654652575	254	7.06403716822	63421.2	4140.44519549	43	2.64216750772	41708.9835568	1639.77149995	1520	883	136	136	150	160	146	324	0
DLR00016445	6	11	YBR164C	27	SD/MSG -ARG -HIS -LEU -LYS +Canavanine +G418 +Hygromycin +Thialysine	Adam_cdc13-1_SDLV2_REP3	1	11	2.1904624723	7090.85229715	256.549141414	254	2.18294130933	662589.999814	13317.4512182	43	2.63646470828	666065.999794	14251.1399986	1681	912	136	136	165	170	148	2175	76
DLR00016445	6	12	YBR052C	27	SD/MSG -ARG -HIS -LEU -LYS +Canavanine +G418 +Hygromycin +Thialysine	Adam_cdc13-1_SDLV2_REP3	1	11	3.48062656994	1676.7	103.433359728	254	1.89227350857	169823.999844	6129.06461969	43	2.19138505892	152137.999968	2722.70750971	1817	895	136	136	158	164	145	720	11
DLR00016445	6	13	YBR162W-A	27	SD/MSG -ARG -HIS -LEU -LYS +Canavanine +G418 +Hygromycin +Thialysine	Adam_cdc13-1_SDLV2_REP3	1	11	2.10842148598	4203.12134837	124.110738932	254	2.32622432299	432060.999491	6745.57064289	43	2.87904140754	387971.904713	4536.54611603	1922	911	136	136	172	176	152	989	0
DLR00016445	6	14	YBR051W	27	SD/MSG -ARG -HIS -LEU -LYS +Canavanine +G418 +Hygromycin +Thialysine	Adam_cdc13-1_SDLV2_REP3	1	11	1.67940434788	2883.46978327	150.661234032	254	1.86505418223	272570.999973	6247.63208185	43	2.23891463818	260295.999391	3333.24549985	2092	926	136	136	161	167	148	1239	0
DLR00016445	6	15	YBR162C	27	SD/MSG -ARG -HIS -LEU -LYS +Canavanine +G418 +Hygromycin +Thialysine	Adam_cdc13-1_SDLV2_REP3	1	11	1.94723528757	6935.51777735	151.148227856	254	2.16384005172	670680.99987	8586.26191152	43	2.62642828273	666708.999422	8666.57366859	2225	909	136	136	170	175	152	1454	0
DLR00016445	6	16	YBR050C	27	SD/MSG -ARG -HIS -LEU -LYS +Canavanine +G418 +Hygromycin +Thialysine	Adam_cdc13-1_SDLV2_REP3	1	11	1.68522955036	3471.17447842	125.657757809	254	1.97334276239	336844.999942	5963.9399832	43	2.37977020581	323299.999917	3496.13495837	2346	912	136	136	167	173	153	1227	0
DLR00016445	6	17	YBR161W	27	SD/MSG -ARG -HIS -LEU -LYS +Canavanine +G418 +Hygromycin +Thialysine	Adam_cdc13-1_SDLV2_REP3	1	11	5.89229838746	1072.8	86.1509786878	254	1.59258939814	116347.999951	5704.34747313	43	1.78115321082	92310.9999982	1665.5958368	2479	903	136	136	153	161	146	533	0
DLR00016445	6	18	YBR048W	27	SD/MSG -ARG -HIS -LEU -LYS +Canavanine +G418 +Hygromycin +Thialysine	Adam_cdc13-1_SDLV2_REP3	1	11	1.24164739806	1145.67981846	84.400869514	254	1.53365970834	107264.999974	5173.01579844	43	1.69410576404	84776.9994822	1382.47213033	2591	901	136	136	146	156	142	678	0
DLR00016445	6	19	YBR159W	27	SD/MSG -ARG -HIS -LEU -LYS +Canavanine +G418 +Hygromycin +Thialysine	Adam_cdc13-1_SDLV2_REP3	1	11	6.12834373382	649.8	95.4496398002	254	9.57911502983	30990.9342881	2010.86605143	43	5.94165653761	7855.2	770.940771739	2734	902	136	136	107	122	119	36	0
DLR00016445	6	20	YBR047W	27	SD/MSG -ARG -HIS -LEU -LYS +Canavanine +G418 +Hygromycin +Thialysine	Adam_cdc13-1_SDLV2_REP3	1	11	1.55776001483	4738.4748996	159.488825803	254	1.80577767317	473051.000163	10883.5496461	43	2.18124398111	463859.999962	11577.677519	2905	904	136	136	168	174	154	1398	0
DLR00016445	6	21	YBR158W	27	SD/MSG -ARG -HIS -LEU -LYS +Canavanine +G418 +Hygromycin +Thialysine	Adam_cdc13-1_SDLV2_REP3	1	11	6.4397200686	1018.8	56.2586856899	254	1.68893464414	111135.999912	5431.50095058	43	1.91982840404	83806.3508997	1942.37323988	3038	902	136	136	151	160	145	602	0
DLR00016445	6	22	YBR046C	27	SD/MSG -ARG -HIS -LEU -LYS +Canavanine +G418 +Hygromycin +Thialysine	Adam_cdc13-1_SDLV2_REP3	1	11	7.04351876733	966.6	63.5194057116	254	1.5978246143	102835.999924	5662.14832058	43	1.72286946656	81025.9999681	2036.88035459	3114	922	136	136	144	154	141	612	9
DLR00016445	6	23	YBR157C	27	SD/MSG -ARG -HIS -LEU -LYS +Canavanine +G418 +Hygromycin +Thialysine	Adam_cdc13-1_SDLV2_REP3	1	11	1.38605966063	1994.0000578	146.520498863	254	1.6247202094	175249.999957	6671.66495057	43	1.88187508928	159423.999863	2654.65336518	3287	907	136	136	141	150	138	1127	0
DLR00016445	6	24	YOR202W	27	SD/MSG -ARG -HIS -LEU -LYS +Canavanine +G418 +Hygromycin +Thialysine	Adam_cdc13-1_SDLV2_REP3	1	11	1.67892794654	7035.62952386	149.463086194	254	1.96257573225	764467.999647	9549.0953973	43	2.37951060408	752908.999766	8415.99556117	3439	911	136	136	161	165	144	1056	0
DLR00016445	7	1	YOR202W	27	SD/MSG -ARG -HIS -LEU -LYS +Canavanine +G418 +Hygromycin +Thialysine	Adam_cdc13-1_SDLV2_REP3	1	11	1.7170802372	7809.26952887	161.991326116	254	1.97675647715	706528.999596	7957.46450004	43	2.41028176684	701303.999833	7704.1776443	323	1049	136	136	166	170	150	1191	1
DLR00016445	7	2	YAL054C	27	SD/MSG -ARG -HIS -LEU -LYS +Canavanine +G418 +Hygromycin +Thialysine	Adam_cdc13-1_SDLV2_REP3	1	11	1.45773963627	3456.99997799	104.30637446	254	1.73073366151	296952.999971	5705.80510728	43	2.12063289092	267443.776697	2130.95937257	443	1022	136	136	161	166	148	1189	0
DLR00016445	7	3	YBL064C	27	SD/MSG -ARG -HIS -LEU -LYS +Canavanine +G418 +Hygromycin +Thialysine	Adam_cdc13-1_SDLV2_REP3	1	11	1.71272320019	5564.99996873	98.4391833875	254	1.9858850409	500893.999767	6510.52388583	43	2.42249959181	491864.999306	4767.25313507	590	1047	136	136	170	175	154	1355	0
DLR00016445	7	4	YAL053W	27	SD/MSG -ARG -HIS -LEU -LYS +Canavanine +G418 +Hygromycin +Thialysine	Adam_cdc13-1_SDLV2_REP3	1	11	1.87164087619	4126.17763776	168.385978443	254	1.91452367817	378132.999948	8159.51043882	43	2.33419059754	370109.999973	6164.64609488	708	1048	136	136	165	171	152	1574	0
DLR00016445	7	5	YBL063W	27	SD/MSG -ARG -HIS -LEU -LYS +Canavanine +G418 +Hygromycin +Thialysine	Adam_cdc13-1_SDLV2_REP3	1	11	6.39409348888	897.3	112.06018674	254	8.62948042943	42984.9	2651.27205584	43	4.23251887211	16356.6	981.369334651	871	1061	136	136	140	151	142	232	10
DLR00016445	7	6	YAL051W	27	SD/MSG -ARG -HIS -LEU -LYS +Canavanine +G418 +Hygromycin +Thialysine	Adam_cdc13-1_SDLV2_REP3	1	11	1.66872055762	1928.97694831	129.821508108	254	1.83960476533	200053.999944	6249.4422876	43	2.16248608793	177036.999982	2032.50095182	994	1037	136	136	170	176	156	694	0
DLR00016445	7	7	YBL062W	27	SD/MSG -ARG -HIS -LEU -LYS +Canavanine +G418 +Hygromycin +Thialysine	Adam_cdc13-1_SDLV2_REP3	1	11	6.92278834676	840.6	64.1581666351	254	1.69277443894	91902.9998665	6494.87278285	43	1.7267213975	64924.9999792	1390.01405234	1143	1058	136	136	150	159	146	563	11
DLR00016445	7	8	YAL049C	27	SD/MSG -ARG -HIS -LEU -LYS +Canavanine +G418 +Hygromycin +Thialysine	Adam_cdc13-1_SDLV2_REP3	1	11	3.06791313347	1286.1	95.4143448326	254	1.64539613203	126898.999938	6610.5223305	43	1.84735436725	104447.99996	1923.92897044	1280	1026	136	136	154	162	147	743	0
DLR00016445	7	9	YBL061C	27	SD/MSG -ARG -HIS -LEU -LYS +Canavanine +G418 +Hygromycin +Thialysine	Adam_cdc13-1_SDLV2_REP3	1	11	5.6988516638	1049.4	78.3078247369	254	1.73546485765	109113.999903	6315.96545101	43	1.87278838307	85973.9999264	1506.79159045	1408	1043	136	136	154	161	146	599	0
DLR00016445	7	10	YAL045C	27	SD/MSG -ARG -HIS -LEU -LYS +Canavanine +G418 +Hygromycin +Thialysine	Adam_cdc13-1_SDLV2_REP3	1	11	6.20468870501	747.9	96.4566325511	254	11.0101835087	37664.2148649	2264.09666915	43	5.77279097244	10378.8	271.808620713	1519	1017	136	136	134	145	134	119	0
DLR00016445	7	11	YBL060W	27	SD/MSG -ARG -HIS -LEU -LYS +Canavanine +G418 +Hygromycin +Thialysine	Adam_cdc13-1_SDLV2_REP3	1	11	3.25625938821	12128.4	1270.55819928	254	3.60207093719	1409406.99677	152401.575053	43	4.2701842329	1410440.99469	155822.7495	1588	1013	136	136	179	183	162	448	142
DLR00016445	7	12	YAL043C-A	27	SD/MSG -ARG -HIS -LEU -LYS +Canavanine +G418 +Hygromycin +Thialysine	Adam_cdc13-1_SDLV2_REP3	1	11	5.48827690402	900.9	33.6344936847	254	2.13859026387	95745.9996922	5647.9693258	43	2.16661657247	76615.9998793	1906.91954443	1826	1002	136	136	152	159	141	597	11
DLR00016445	7	13	YBL059W	27	SD/MSG -ARG -HIS -LEU -LYS +Canavanine +G418 +Hygromycin +Thialysine	Adam_cdc13-1_SDLV2_REP3	1	11	2.21086008835	8336.43886333	139.485746376	254	2.383752276	762821.998732	9924.20786454	43	2.88637472319	763550.998097	11555.3004684	1953	1047	136	136	166	170	147	1687	0
DLR00016445	7	14	YAL042W	27	SD/MSG -ARG -HIS -LEU -LYS +Canavanine +G418 +Hygromycin +Thialysine	Adam_cdc13-1_SDLV2_REP3	1	11	1.69897071525	1671.89657606	98.6812784487	254	1.8928422797	177388.999964	5637.33833702	43	2.20943224644	157657.999427	1874.70648262	2077	1004	136	136	163	170	150	565	17
DLR00016445	7	15	YBL057C	27	SD/MSG -ARG -HIS -LEU -LYS +Canavanine +G418 +Hygromycin +Thialysine	Adam_cdc13-1_SDLV2_REP3	1	11	5.64379381842	803.7	46.4549340887	254	1.87535176548	91807.999821	5514.15106317	43	1.8855102985	68995.9999559	1324.21323136	2194	1044	136	136	152	160	144	421	0
DLR00016445	7	16	YAL040C	27	SD/MSG -ARG -HIS -LEU -LYS +Canavanine +G418 +Hygromycin +Thialysine	Adam_cdc13-1_SDLV2_REP3	1	11	1.6317555877	4171.00000197	81.4374981567	254	1.96552413513	398536.999925	5572.78111958	43	2.40296317269	364798.407572	2178.54340572	2369	1053	136	136	170	175	152	912	0
DLR00016445	7	17	YBL056W	27	SD/MSG -ARG -HIS -LEU -LYS +Canavanine +G418 +Hygromycin +Thialysine	Adam_cdc13-1_SDLV2_REP3	1	11	1.58843759759	4435.50902843	134.001923158	254	1.83427013735	407519.999972	6474.64926439	43	2.23158148684	399162.99995	4068.25313904	2519	1043	136	136	166	172	153	1614	23
DLR00016445	7	18	YAL037W	27	SD/MSG -ARG -HIS -LEU -LYS +Canavanine +G418 +Hygromycin +Thialysine	Adam_cdc13-1_SDLV2_REP3	1	11	1.31705021089	1744.00005652	113.428886624	254	1.59636045054	165884.999938	5750.22218806	43	1.86228735991	144853.999923	2142.54141987	2642	1011	136	136	158	166	148	762	11
DLR00016445	7	19	YBL055C	27	SD/MSG -ARG -HIS -LEU -LYS +Canavanine +G418 +Hygromycin +Thialysine	Adam_cdc13-1_SDLV2_REP3	1	11	1.92776429615	9381.99997982	124.183844001	254	2.21419302952	905746.99927	8151.49020844	43	2.68434274658	905226.99907	8776.07849931	2765	1037	136	136	172	177	154	1602	8
DLR00016445	7	20	YAL036C	27	SD/MSG -ARG -HIS -LEU -LYS +Canavanine +G418 +Hygromycin +Thialysine	Adam_cdc13-1_SDLV2_REP3	1	11	6.0065311857	671.4	39.4116452089	254	1.95151043079	71213.9998123	4441.22624152	43	1.89396969473	46705.9999428	1121.49254157	2900	1019	136	136	146	156	142	429	0
DLR00016445	7	21	YBL054W	27	SD/MSG -ARG -HIS -LEU -LYS +Canavanine +G418 +Hygromycin +Thialysine	Adam_cdc13-1_SDLV2_REP3	1	11	1.69797214787	5670.00002068	95.8792956291	254	2.02344607053	558122.999806	5784.37213657	43	2.48472796508	520744.863391	2852.38199213	3045	1041	136	136	170	175	155	1013	0
DLR00016445	7	22	YAL034C	27	SD/MSG -ARG -HIS -LEU -LYS +Canavanine +G418 +Hygromycin +Thialysine	Adam_cdc13-1_SDLV2_REP3	1	11	1.62727153343	5216.99999893	108.538673769	254	1.97822828901	535944.999346	6105.68761543	43	2.42941981815	493367.562262	3101.27889269	3163	1045	136	136	170	175	155	820	0
DLR00016445	7	23	YBL053W	27	SD/MSG -ARG -HIS -LEU -LYS +Canavanine +G418 +Hygromycin +Thialysine	Adam_cdc13-1_SDLV2_REP3	1	11	1.48131116638	3950.00004636	163.280273835	254	1.76739266432	388363.999981	7006.23616081	43	2.14349705043	374372.999977	3727.66020023	3310	1030	136	136	156	163	146	1261	0
DLR00016445	7	24	YOR202W	27	SD/MSG -ARG -HIS -LEU -LYS +Canavanine +G418 +Hygromycin +Thialysine	Adam_cdc13-1_SDLV2_REP3	1	11	1.62822937367	6069.67323807	161.555005382	254	1.91748576515	670071.999867	9766.36906189	43	2.32328507622	659227.999955	8329.56656602	3444	1053	136	136	161	166	145	1141	6
DLR00016445	8	1	YOR202W	27	SD/MSG -ARG -HIS -LEU -LYS +Canavanine +G418 +Hygromycin +Thialysine	Adam_cdc13-1_SDLV2_REP3	1	11	1.52432607559	5152.00000424	148.780815619	254	1.77228566581	431327.999972	6865.93884424	43	2.15568930871	422756.999959	4375.62604097	317	1177	136	136	160	166	148	1328	0
DLR00016445	8	2	YBR071W	27	SD/MSG -ARG -HIS -LEU -LYS +Canavanine +G418 +Hygromycin +Thialysine	Adam_cdc13-1_SDLV2_REP3	1	11	5.66063144775	1118.7	73.1786091943	254	1.74970123954	131903.999926	5697.83362552	43	1.98157900165	107652.99996	1776.77344317	443	1175	136	136	166	172	152	422	5
DLR00016445	8	3	YBR182C	27	SD/MSG -ARG -HIS -LEU -LYS +Canavanine +G418 +Hygromycin +Thialysine	Adam_cdc13-1_SDLV2_REP3	1	11	1.84654364902	6660.99995744	83.8188648179	254	2.12026289599	599079.999976	6927.13948652	43	2.57623636858	592509.99954	5573.83442266	590	1184	136	136	173	177	155	1410	0
DLR00016445	8	4	YBR069C	27	SD/MSG -ARG -HIS -LEU -LYS +Canavanine +G418 +Hygromycin +Thialysine	Adam_cdc13-1_SDLV2_REP3	1	11	3.1405829957	1931.4	129.125028592	254	1.87313704191	188870.999921	6157.37509661	43	2.19600384055	171988.999931	2796.03244632	712	1165	136	136	163	170	154	912	0
DLR00016445	8	5	YBR181C	27	SD/MSG -ARG -HIS -LEU -LYS +Canavanine +G418 +Hygromycin +Thialysine	Adam_cdc13-1_SDLV2_REP3	1	11	5.16074159161	634.5	44.6398736714	254	2.89551561241	62659.9977033	4816.24587577	43	1.48376369864	38690.9999698	1001.80830397	853	1160	136	136	134	146	136	559	0
DLR00016445	8	6	YBR068C	27	SD/MSG -ARG -HIS -LEU -LYS +Canavanine +G418 +Hygromycin +Thialysine	Adam_cdc13-1_SDLV2_REP3	1	11	1.93360094094	5250.32864662	168.539290821	254	2.14715543	481628.999996	7554.83834343	43	2.59464452974	475604.999541	6503.20490462	1002	1174	136	136	171	177	156	1640	0
DLR00016445	8	7	YBR180W	27	SD/MSG -ARG -HIS -LEU -LYS +Canavanine +G418 +Hygromycin +Thialysine	Adam_cdc13-1_SDLV2_REP3	1	11	1.57012954545	1607.4	151.024293911	254	1.66404862879	160076.999944	6701.10557193	43	1.91624245937	139633.999968	2131.77900798	1130	1170	136	136	160	167	150	865	0
DLR00016445	8	8	YBR067C	27	SD/MSG -ARG -HIS -LEU -LYS +Canavanine +G418 +Hygromycin +Thialysine	Adam_cdc13-1_SDLV2_REP3	1	11	5.42250951378	1624.5	121.614917847	254	1.75959282254	166914.999932	6732.6770709	43	2.04021336305	145493.999928	2309.95494886	1277	1180	136	136	162	169	152	695	0
DLR00016445	8	9	YBR178W	27	SD/MSG -ARG -HIS -LEU -LYS +Canavanine +G418 +Hygromycin +Thialysine	Adam_cdc13-1_SDLV2_REP3	1	11	6.36016019417	2075.4	108.11281639	254	1.9367172157	208587.99989	7423.96643236	43	2.30164078387	190914.999881	4071.24749927	1320	1198	136	136	165	171	153	830	7
DLR00016445	8	10	YBR066C	27	SD/MSG -ARG -HIS -LEU -LYS +Canavanine +G418 +Hygromycin +Thialysine	Adam_cdc13-1_SDLV2_REP3	1	11	3.99403980377	11724.3	640.035770351	254	4.39689505084	1345594.99896	86673.426635	43	5.34215088055	1344624.99733	88204.1850412	1452	1139	136	136	184	187	163	920	163
DLR00016445	8	11	YBR177C	27	SD/MSG -ARG -HIS -LEU -LYS +Canavanine +G418 +Hygromycin +Thialysine	Adam_cdc13-1_SDLV2_REP3	1	11	1.45377194568	1404	134.945345184	254	1.59238462291	137292.999974	6646.97276599	43	1.80531492736	119324.999945	2187.82469451	1690	1204	136	136	154	160	142	620	51
DLR00016445	8	12	YBR065C	27	SD/MSG -ARG -HIS -LEU -LYS +Canavanine +G418 +Hygromycin +Thialysine	Adam_cdc13-1_SDLV2_REP3	1	11	5.82881892703	857.7	31.1089212076	254	2.06161756417	85393.9997686	5832.28395467	43	1.98772085143	64491.9998831	1566.02791484	1833	1182	136	136	146	155	141	557	0
DLR00016445	8	13	YBR176W	27	SD/MSG -ARG -HIS -LEU -LYS +Canavanine +G418 +Hygromycin +Thialysine	Adam_cdc13-1_SDLV2_REP3	1	11	5.43518522119	968.4	47.0846166009	254	1.87637583602	99601.9999053	5860.91104226	43	1.97929023112	79488.9999684	1725.28681996	1912	1180	136	136	150	158	141	564	0
DLR00016445	8	14	YBR064W	27	SD/MSG -ARG -HIS -LEU -LYS +Canavanine +G418 +Hygromycin +Thialysine	Adam_cdc13-1_SDLV2_REP3	1	11	4.544779685	13293	760.244076836	254	4.97172402964	1544819.99757	103695.488384	43	5.95414924842	1546216.99691	105744.722254	2000	1203	136	136	185	187	160	757	190
DLR00016445	8	15	YBR175W	27	SD/MSG -ARG -HIS -LEU -LYS +Canavanine +G418 +Hygromycin +Thialysine	Adam_cdc13-1_SDLV2_REP3	1	11	1.54237198521	1488.6	95.2600712559	254	2.02608263395	170512.99942	8860.78204561	43	2.39348831904	146539.997619	7688.81791554	2226	1121	136	136	172	177	154	249	88
DLR00016445	8	16	YBR063C	27	SD/MSG -ARG -HIS -LEU -LYS +Canavanine +G418 +Hygromycin +Thialysine	Adam_cdc13-1_SDLV2_REP3	1	11	2.01918288477	2186.1	149.828419035	254	1.93941215661	252042.999959	6138.77746369	43	2.30784751116	230910.999608	3008.41705721	2321	1171	136	136	173	177	153	458	0
DLR00016445	8	17	YBR174C	27	SD/MSG -ARG -HIS -LEU -LYS +Canavanine +G418 +Hygromycin +Thialysine	Adam_cdc13-1_SDLV2_REP3	1	11	1.28090034368	967.000140004	53.986271763	254	1.74091509827	102567.999967	5028.63714315	43	1.89664191848	77201.9993395	888.071273158	2443	1159	136	136	155	163	149	518	1
DLR00016445	8	18	YBR062C	27	SD/MSG -ARG -HIS -LEU -LYS +Canavanine +G418 +Hygromycin +Thialysine	Adam_cdc13-1_SDLV2_REP3	1	11	1.56500113198	3645.1389927	130.511792222	254	1.87121044742	358161.999504	6092.16515258	43	2.29848082627	321217.092166	2749.44016309	2590	1172	136	136	169	174	154	933	0
DLR00016445	8	19	YBR172C	27	SD/MSG -ARG -HIS -LEU -LYS +Canavanine +G418 +Hygromycin +Thialysine	Adam_cdc13-1_SDLV2_REP3	1	11	1.73227264429	4306.45038907	131.88729281	254	1.96609855323	420131.99999	6062.38975859	43	2.38964573007	409018.999706	4496.47644241	2750	1172	136	136	167	173	152	1262	8
DLR00016445	8	20	YBR061C	27	SD/MSG -ARG -HIS -LEU -LYS +Canavanine +G418 +Hygromycin +Thialysine	Adam_cdc13-1_SDLV2_REP3	1	11	1.67263038954	3879.52578365	116.339660924	254	2.00124395099	374968.999947	5133.62620593	43	2.41827104035	361670.999983	3222.38068885	2928	1193	136	136	167	174	155	1130	10
DLR00016445	8	21	YBR171W	27	SD/MSG -ARG -HIS -LEU -LYS +Canavanine +G418 +Hygromycin +Thialysine	Adam_cdc13-1_SDLV2_REP3	1	11	1.34154895161	1586.00011918	84.5998109894	254	1.61974674238	150412.999964	5002.37799195	43	1.89302990097	132103.999973	1666.48713649	3037	1176	136	136	156	164	148	763	0
DLR00016445	8	22	YBR059C	27	SD/MSG -ARG -HIS -LEU -LYS +Canavanine +G418 +Hygromycin +Thialysine	Adam_cdc13-1_SDLV2_REP3	1	11	6.33334363147	579.6	79.6011004041	254	8.92865889138	32194.8	2069.22766441	43	5.90891004677	7802.1	584.985621868	3142	1165	136	136	123	137	130	88	0
DLR00016445	8	23	YBR170C	27	SD/MSG -ARG -HIS -LEU -LYS +Canavanine +G418 +Hygromycin +Thialysine	Adam_cdc13-1_SDLV2_REP3	1	11	0.602363082864	816.862673973	92.3324515375	254	9.04709067189	40941	2571.90853227	43	1.49420110029	17781.999899	1121.20510401	3270	1172	136	136	125	137	129	156	0
DLR00016445	8	24	YOR202W	27	SD/MSG -ARG -HIS -LEU -LYS +Canavanine +G418 +Hygromycin +Thialysine	Adam_cdc13-1_SDLV2_REP3	1	11	1.52286340686	5235.99997258	171.677433273	254	1.84426095335	545388.999999	8869.0612155	43	2.23165186033	532576.9999	6584.29686286	3450	1183	136	136	159	164	145	1231	0
DLR00016445	9	1	YOR202W	27	SD/MSG -ARG -HIS -LEU -LYS +Canavanine +G418 +Hygromycin +Thialysine	Adam_cdc13-1_SDLV2_REP3	1	11	1.35942083698	2350.00007765	147.057425352	254	1.57888479734	198275.999982	6398.91519697	43	1.85098425866	180523.999898	2791.78003415	290	1303	136	136	155	162	147	899	0
DLR00016445	9	2	YAL066W	27	SD/MSG -ARG -HIS -LEU -LYS +Canavanine +G418 +Hygromycin +Thialysine	Adam_cdc13-1_SDLV2_REP3	1	11	1.7607453908	4861.8894614	132.948180667	254	1.99220856333	449844.999958	6752.03912579	43	2.42263388913	438408.999973	4781.99001523	432	1300	136	136	169	174	153	1172	0
DLR00016445	9	3	YBL079W	27	SD/MSG -ARG -HIS -LEU -LYS +Canavanine +G418 +Hygromycin +Thialysine	Adam_cdc13-1_SDLV2_REP3	1	11	1.81417479223	1250.1	74.7103291354	254	1.72527586911	117075.999898	6249.05921423	43	1.92356310258	95929.9998648	1691.12166726	593	1321	136	136	150	158	145	843	0
DLR00016445	9	4	YAL065C	27	SD/MSG -ARG -HIS -LEU -LYS +Canavanine +G418 +Hygromycin +Thialysine	Adam_cdc13-1_SDLV2_REP3	1	11	1.72103461169	3259.89161448	99.8861199994	254	2.00156159049	301537.999986	6060.09090228	43	2.38907896898	286995.999567	3927.18924673	711	1310	136	136	169	175	155	1137	0
DLR00016445	9	5	YBL078C	27	SD/MSG -ARG -HIS -LEU -LYS +Canavanine +G418 +Hygromycin +Thialysine	Adam_cdc13-1_SDLV2_REP3	1	11	1.56855153583	1949.70142258	82.1350290071	254	1.81720440205	188184.999937	5074.05360692	43	2.11973555082	166150.999729	1667.98171692	848	1295	136	136	166	172	153	588	0
DLR00016445	9	6	YAL064C-A	27	SD/MSG -ARG -HIS -LEU -LYS +Canavanine +G418 +Hygromycin +Thialysine	Adam_cdc13-1_SDLV2_REP3	1	11	1.76863198594	3409.79562397	106.417223169	254	2.08307949478	338433.999863	6116.05162801	43	2.4884326021	321212.999089	4113.15967676	980	1304	136	136	174	180	158	882	0
DLR00016445	9	7	YBL075C	27	SD/MSG -ARG -HIS -LEU -LYS +Canavanine +G418 +Hygromycin +Thialysine	Adam_cdc13-1_SDLV2_REP3	1	11	1.62669291132	2901.99992103	97.7888842005	254	1.92860591041	264264.999961	5957.29951783	43	2.302425277	247347.999726	2458.75515565	1144	1310	136	136	168	174	154	964	0
DLR00016445	9	8	YAL062W	27	SD/MSG -ARG -HIS -LEU -LYS +Canavanine +G418 +Hygromycin +Thialysine	Adam_cdc13-1_SDLV2_REP3	1	11	1.32667336328	3553.17749197	117.757069281	254	1.686062495	313816.000008	7987.09507867	43	2.03641472029	297050.999968	4876.26692087	1224	1314	136	136	172	177	156	933	0
DLR00016445	9	9	YBL072C	27	SD/MSG -ARG -HIS -LEU -LYS +Canavanine +G418 +Hygromycin +Thialysine	Adam_cdc13-1_SDLV2_REP3	1	11	1.61760527565	1554.3	96.029312107	254	1.73183761338	149335.999923	6714.36575324	43	1.97591753124	130886.999941	2095.16179406	1396	1325	136	136	156	163	145	810	11
DLR00016445	9	10	YAL061W	27	SD/MSG -ARG -HIS -LEU -LYS +Canavanine +G418 +Hygromycin +Thialysine	Adam_cdc13-1_SDLV2_REP3	1	11	1.52693253998	2202.92984295	77.413249866	254	1.92083466034	193847.999861	6220.64138908	43	2.30239377918	163130.105788	2008.56156797	1437	1337	136	136	158	165	147	1018	47
DLR00016445	9	11	YBL071C	27	SD/MSG -ARG -HIS -LEU -LYS +Canavanine +G418 +Hygromycin +Thialysine	Adam_cdc13-1_SDLV2_REP3	1	11	6.11950473033	451.8	82.4316903577	254	12	32777.1	2315.01609856	43	5.92760922961	4640.4	811.028627661	1664	1327	136	136	-1	-1	-1	9	0
DLR00016445	9	12	YAL060W	27	SD/MSG -ARG -HIS -LEU -LYS +Canavanine +G418 +Hygromycin +Thialysine	Adam_cdc13-1_SDLV2_REP3	1	11	6.29644544998	613.8	61.3347921049	254	8.85561996412	47075.4	3073.892643	43	2.17555259109	24008.4	2106.30560987	1762	1320	136	136	127	140	130	134	0
DLR00016445	9	13	YBL070C	27	SD/MSG -ARG -HIS -LEU -LYS +Canavanine +G418 +Hygromycin +Thialysine	Adam_cdc13-1_SDLV2_REP3	1	11	6.5231466454	1053	42.6463064808	254	1.97841643189	100557.999783	6262.03744169	43	2.04394953754	79623.999922	2403.94713748	1852	1339	136	136	146	155	139	566	2
DLR00016445	9	14	YAL059W	27	SD/MSG -ARG -HIS -LEU -LYS +Canavanine +G418 +Hygromycin +Thialysine	Adam_cdc13-1_SDLV2_REP3	1	11	1.58947839531	1473.3682803	50.0166350731	254	1.8483844339	140048.99993	5544.41999796	43	2.11818796314	122987.9988	1632.2434146	2011	1338	136	136	156	162	143	687	24
DLR00016445	9	15	YBL069W	27	SD/MSG -ARG -HIS -LEU -LYS +Canavanine +G418 +Hygromycin +Thialysine	Adam_cdc13-1_SDLV2_REP3	1	11	1.64640078414	2974.05969061	99.1750442796	254	1.94910390032	286249.99994	6311.6701916	43	2.32485452912	273651.999951	3648.88571343	2214	1331	136	136	165	171	150	1144	0
DLR00016445	9	16	YAL058W	27	SD/MSG -ARG -HIS -LEU -LYS +Canavanine +G418 +Hygromycin +Thialysine	Adam_cdc13-1_SDLV2_REP3	1	11	1.85740481702	2483.1	132.529193921	254	1.78688279346	242897.999925	6916.24313657	43	2.14467675436	230810.999864	3997.88001547	2353	1312	136	136	160	167	148	1276	0
DLR00016445	9	17	YBL068W	27	SD/MSG -ARG -HIS -LEU -LYS +Canavanine +G418 +Hygromycin +Thialysine	Adam_cdc13-1_SDLV2_REP3	1	11	1.59990460244	2530.96882856	132.568583954	254	1.78728466756	251769.999943	6481.51095333	43	2.13340516141	234800.999946	3407.79912744	2498	1308	136	136	163	170	149	957	0
DLR00016445	9	18	YAL058C-A	27	SD/MSG -ARG -HIS -LEU -LYS +Canavanine +G418 +Hygromycin +Thialysine	Adam_cdc13-1_SDLV2_REP3	1	11	1.81599342552	4072.57005872	119.06431159	254	1.96321846957	388717.999914	7531.73446583	43	2.38561582895	378615.999938	6138.35432499	2631	1319	136	136	164	170	149	1423	0
DLR00016445	9	19	YBL067C	27	SD/MSG -ARG -HIS -LEU -LYS +Canavanine +G418 +Hygromycin +Thialysine	Adam_cdc13-1_SDLV2_REP3	1	11	1.71533670103	5017.66098053	109.578087348	254	2.01141679124	477313.999955	5745.30294511	43	2.44348078837	467400.999512	4312.21827934	2771	1306	136	136	168	174	152	1286	0
DLR00016445	9	20	YAL056W	27	SD/MSG -ARG -HIS -LEU -LYS +Canavanine +G418 +Hygromycin +Thialysine	Adam_cdc13-1_SDLV2_REP3	1	11	1.32517049218	1327.00014175	72.7669190321	254	1.68228082484	133059.99997	4603.14240032	43	1.93606493657	110225.999941	1144.12326551	2876	1322	136	136	158	166	149	553	1
DLR00016445	9	21	YBL066C	27	SD/MSG -ARG -HIS -LEU -LYS +Canavanine +G418 +Hygromycin +Thialysine	Adam_cdc13-1_SDLV2_REP3	1	11	1.53658098009	3718.8461419	75.3582518138	254	1.82319478267	334934.999956	5354.52406985	43	2.22047415499	321340.999938	2890.9465489	3040	1277	136	136	161	168	150	1079	0
DLR00016445	9	22	YAL055W	27	SD/MSG -ARG -HIS -LEU -LYS +Canavanine +G418 +Hygromycin +Thialysine	Adam_cdc13-1_SDLV2_REP3	1	11	1.46368503531	4233.89369928	85.9528501223	254	1.79854545371	418843.999991	5634.63455407	43	2.18435990711	403395.999933	3595.79007417	3181	1322	136	136	165	171	151	844	0
DLR00016445	9	23	YBL065W	27	SD/MSG -ARG -HIS -LEU -LYS +Canavanine +G418 +Hygromycin +Thialysine	Adam_cdc13-1_SDLV2_REP3	1	11	1.46298878603	4456.00001523	133.846409236	254	1.78138552613	431263.999995	6687.59700487	43	2.16269044324	420594.999757	3950.15112144	3275	1313	136	136	159	165	147	1446	0
DLR00016445	9	24	YOR202W	27	SD/MSG -ARG -HIS -LEU -LYS +Canavanine +G418 +Hygromycin +Thialysine	Adam_cdc13-1_SDLV2_REP3	1	11	1.55253890371	4987.52511157	102.969106635	254	1.85006345493	536370.999853	9247.03372688	43	2.24005309526	523541.999741	7716.94384837	3466	1316	136	136	158	163	142	1180	5
DLR00016445	10	1	YOR202W	27	SD/MSG -ARG -HIS -LEU -LYS +Canavanine +G418 +Hygromycin +Thialysine	Adam_cdc13-1_SDLV2_REP3	1	11	1.6969102347	7174.99994665	147.688191655	254	1.94897914356	616657.999708	7025.4624595	43	2.37613855298	610231.99978	5419.80689268	319	1438	136	136	165	169	150	1202	0
DLR00016445	10	2	YBR090C	27	SD/MSG -ARG -HIS -LEU -LYS +Canavanine +G418 +Hygromycin +Thialysine	Adam_cdc13-1_SDLV2_REP3	1	11	1.61006629188	4207.99993582	137.960758802	254	1.85879112519	369148.999994	6689.5984187	43	2.25916539476	357159.999563	3624.44509241	454	1446	136	136	167	172	152	1144	0
DLR00016445	10	3	YBR199W	27	SD/MSG -ARG -HIS -LEU -LYS +Canavanine +G418 +Hygromycin +Thialysine	Adam_cdc13-1_SDLV2_REP3	1	11	1.70998180946	6441.99996012	147.213956834	254	1.97560670943	554134.999759	7312.31967898	43	2.40762418766	548007.999461	5891.12845089	586	1459	136	136	171	175	154	1614	7
DLR00016445	10	4	YBR084W	27	SD/MSG -ARG -HIS -LEU -LYS +Canavanine +G418 +Hygromycin +Thialysine	Adam_cdc13-1_SDLV2_REP3	1	11	2.04939281721	8831.99993285	132.206135473	254	2.31323038455	778298.999456	8224.79333139	43	2.79478556795	775744.998774	9248.97097546	728	1445	136	136	175	179	155	1445	0
DLR00016445	10	5	YBR197C	27	SD/MSG -ARG -HIS -LEU -LYS +Canavanine +G418 +Hygromycin +Thialysine	Adam_cdc13-1_SDLV2_REP3	1	11	1.94238762567	3020.4	175.521886047	254	1.81285775665	255271.999949	6283.36328127	43	2.19522352823	247529.999972	3917.57107497	855	1443	136	136	159	166	149	1587	25
DLR00016445	10	6	YBR084C-A	27	SD/MSG -ARG -HIS -LEU -LYS +Canavanine +G418 +Hygromycin +Thialysine	Adam_cdc13-1_SDLV2_REP3	1	11	2.99361242811	14241.6	647.871429688	254	3.20487781015	1539688.99724	83115.7650957	43	3.84561938863	1542258.99679	84638.0396617	909	1426	136	136	178	182	157	1544	162
DLR00016445	10	7	YBR195C	27	SD/MSG -ARG -HIS -LEU -LYS +Canavanine +G418 +Hygromycin +Thialysine	Adam_cdc13-1_SDLV2_REP3	1	11	3.01642179248	1680.3	89.6980879969	254	1.88291398878	158191.999872	6013.03096528	43	2.1797843059	139949.999879	2653.76889178	1134	1445	136	136	156	164	148	955	0
DLR00016445	10	8	YBR083W	27	SD/MSG -ARG -HIS -LEU -LYS +Canavanine +G418 +Hygromycin +Thialysine	Adam_cdc13-1_SDLV2_REP3	1	11	1.44439326147	1176.14012867	82.4881983935	254	1.76466939587	97512.9998651	6035.79596761	43	1.82854921414	76656.9999157	1202.66684312	1245	1445	136	136	140	150	138	780	0
DLR00016445	10	9	YBR194W	27	SD/MSG -ARG -HIS -LEU -LYS +Canavanine +G418 +Hygromycin +Thialysine	Adam_cdc13-1_SDLV2_REP3	1	11	0.605426997768	427.999688767	40.7277891712	254	10.9671054884	40323.6	2947.29140684	43	1.13382966913	18013.0000268	613.30105258	1358	1450	136	136	142	151	137	149	0
DLR00016445	10	10	YBR082C	27	SD/MSG -ARG -HIS -LEU -LYS +Canavanine +G418 +Hygromycin +Thialysine	Adam_cdc13-1_SDLV2_REP3	1	11	3.9010628497	14175.9	1325.17331346	254	4.01217913709	1563765.99881	152698.383002	43	4.99653292627	1565186.99438	156134.690219	1455	1420	136	136	183	186	158	465	159
DLR00016445	10	11	YBR189W	27	SD/MSG -ARG -HIS -LEU -LYS +Canavanine +G418 +Hygromycin +Thialysine	Adam_cdc13-1_SDLV2_REP3	1	11	0.671726288783	260.7	21.0698142905	254	12	35433	2395.90776452	43	1.25036936449	13497.9999214	289.729471498	1697	1450	136	136	141	151	138	176	0
DLR00016445	10	12	YBR077C	27	SD/MSG -ARG -HIS -LEU -LYS +Canavanine +G418 +Hygromycin +Thialysine	Adam_cdc13-1_SDLV2_REP3	1	11	6.50779530874	657.9	71.0883317	254	7.33965175403	62310.6	5658.63758308	43	2.34232067175	39897.9	4465.66476809	1748	1460	136	136	132	144	132	160	11
DLR00016445	10	13	YBR188C	27	SD/MSG -ARG -HIS -LEU -LYS +Canavanine +G418 +Hygromycin +Thialysine	Adam_cdc13-1_SDLV2_REP3	1	11	1.20806278345	1624.00034902	111.505633778	254	1.521559918	132863.000074	6826.14189993	43	1.67418855643	116723.000065	1957.15617184	1885	1459	136	136	150	158	143	892	0
DLR00016445	10	14	YBR076W	27	SD/MSG -ARG -HIS -LEU -LYS +Canavanine +G418 +Hygromycin +Thialysine	Adam_cdc13-1_SDLV2_REP3	1	11	2.02864591	10506.7330885	52.5054490773	254	2.35583849807	1014239.99849	10195.2561597	43	2.83653116863	1017468.99799	12227.8804513	2093	1456	136	136	175	179	156	1675	24
DLR00016445	10	15	YBR187W	27	SD/MSG -ARG -HIS -LEU -LYS +Canavanine +G418 +Hygromycin +Thialysine	Adam_cdc13-1_SDLV2_REP3	1	11	5.9866369971	609.3	48.433999664	254	7.48224584431	52710.3	3621.44125225	43	1.83700778166	32170.9998835	938.383037651	2229	1419	136	136	153	161	145	208	0
DLR00016445	10	16	YBR075W	27	SD/MSG -ARG -HIS -LEU -LYS +Canavanine +G418 +Hygromycin +Thialysine	Adam_cdc13-1_SDLV2_REP3	1	11	1.62044566092	1740.6	112.829063733	254	1.75041476385	178649.999944	5915.38491769	43	2.05181507062	157581.999956	2160.1202824	2299	1463	136	136	164	170	151	470	0
DLR00016445	10	17	YBR186W	27	SD/MSG -ARG -HIS -LEU -LYS +Canavanine +G418 +Hygromycin +Thialysine	Adam_cdc13-1_SDLV2_REP3	1	11	1.65196627544	4333.07381396	132.822071373	254	1.91501764816	411267.999994	6186.18053717	43	2.32486474783	399941.999485	3772.63076585	2496	1455	136	136	168	173	152	1224	0
DLR00016445	10	18	YBR074W	27	SD/MSG -ARG -HIS -LEU -LYS +Canavanine +G418 +Hygromycin +Thialysine	Adam_cdc13-1_SDLV2_REP3	1	11	1.44160285732	1140.46585033	97.1190594284	254	1.62461000345	130146.999945	5607.13985685	43	1.82288200681	105862.999932	1535.18681111	2607	1448	136	136	159	166	148	510	0
DLR00016445	10	19	YBR185C	27	SD/MSG -ARG -HIS -LEU -LYS +Canavanine +G418 +Hygromycin +Thialysine	Adam_cdc13-1_SDLV2_REP3	1	11	1.70044910883	4865.96880052	115.1044556	254	1.95033325187	436056.999968	5924.01241806	43	2.37761292778	427899.999471	4133.75716751	2752	1445	136	136	163	169	148	1599	32
DLR00016445	10	20	YBR073W	27	SD/MSG -ARG -HIS -LEU -LYS +Canavanine +G418 +Hygromycin +Thialysine	Adam_cdc13-1_SDLV2_REP3	1	11	1.63561617305	3831.20266588	85.5621940456	254	1.89327259095	357135.999889	5548.84976279	43	2.29734215736	344235.999188	3533.35651537	2902	1457	136	136	163	169	150	1246	4
DLR00016445	10	21	YBR184W	27	SD/MSG -ARG -HIS -LEU -LYS +Canavanine +G418 +Hygromycin +Thialysine	Adam_cdc13-1_SDLV2_REP3	1	11	6.56199596375	995.4	87.6197632065	254	3.24716574406	61114.5	4573.54230261	43	1.73391820528	44344.9998755	1926.36766081	2996	1413	136	136	141	151	140	415	0
DLR00016445	10	22	YBR072W	27	SD/MSG -ARG -HIS -LEU -LYS +Canavanine +G418 +Hygromycin +Thialysine	Adam_cdc13-1_SDLV2_REP3	1	11	7.24480046411	866.7	114.204805938	254	3.45268284005	51401.7	4633.75075773	43	1.53493676598	30650.9999996	1150.64075947	3134	1444	136	136	136	148	138	286	0
DLR00016445	10	23	YBR183W	27	SD/MSG -ARG -HIS -LEU -LYS +Canavanine +G418 +Hygromycin +Thialysine	Adam_cdc13-1_SDLV2_REP3	1	11	2.20679407304	10870.9563364	260.975869234	254	2.62962625409	1401059.9985	30457.0003016	43	3.1233034583	1398305.99804	35515.4025561	3326	1449	136	136	182	184	160	920	0
DLR00016445	10	24	YOR202W	27	SD/MSG -ARG -HIS -LEU -LYS +Canavanine +G418 +Hygromycin +Thialysine	Adam_cdc13-1_SDLV2_REP3	1	11	1.60441607644	5799.83871662	125.631836365	254	1.93865415558	626579.999791	10459.681275	43	2.34525572237	617062.999881	9747.653226	3461	1458	136	136	159	163	142	1359	0
DLR00016445	11	1	YOR202W	27	SD/MSG -ARG -HIS -LEU -LYS +Canavanine +G418 +Hygromycin +Thialysine	Adam_cdc13-1_SDLV2_REP3	1	11	1.4248435014	2868.00000738	102.068716119	254	1.76800353243	268126.999983	5833.82798359	43	2.10888383331	247690.999865	2172.31408475	309	1582	136	136	166	171	152	594	5
DLR00016445	11	2	YAR027W	27	SD/MSG -ARG -HIS -LEU -LYS +Canavanine +G418 +Hygromycin +Thialysine	Adam_cdc13-1_SDLV2_REP3	1	11	1.49017452228	3280.10280957	109.384243435	254	1.7349906374	285151.999965	6749.71265833	43	2.0942104293	270473.999958	2831.64038608	449	1586	136	136	164	169	151	1149	0
DLR00016445	11	3	YBL094C	27	SD/MSG -ARG -HIS -LEU -LYS +Canavanine +G418 +Hygromycin +Thialysine	Adam_cdc13-1_SDLV2_REP3	1	11	5.30217522268	347.4	73.3322405767	254	9.41254454961	38155.5	2704.3303475	43	0.500227486379	10877.9090768	728.078477012	573	1595	136	136	-1	-1	-1	8	0
DLR00016445	11	4	YAR023C	27	SD/MSG -ARG -HIS -LEU -LYS +Canavanine +G418 +Hygromycin +Thialysine	Adam_cdc13-1_SDLV2_REP3	1	11	5.49454388968	1016.1	65.3703587794	254	1.70770901004	108954.999966	5573.35241724	43	1.83890822289	88151.9999433	1820.85784517	738	1579	136	136	164	170	154	477	0
DLR00016445	11	5	YBL091C-A	27	SD/MSG -ARG -HIS -LEU -LYS +Canavanine +G418 +Hygromycin +Thialysine	Adam_cdc13-1_SDLV2_REP3	1	11	1.24605448405	1136.00020589	44.5071944977	254	1.67309424546	107326.999979	5152.49469027	43	1.83788319521	83304.7671251	704.362599656	860	1597	136	136	162	169	151	533	0
DLR00016445	11	6	YAR020C	27	SD/MSG -ARG -HIS -LEU -LYS +Canavanine +G418 +Hygromycin +Thialysine	Adam_cdc13-1_SDLV2_REP3	1	11	6.02621739011	512.1	55.7001683371	254	8.19516740404	41832.9	2764.16698154	43	1.48019654686	19230.9999448	909.071416337	985	1606	136	136	149	158	145	246	0
DLR00016445	11	7	YBL091C	27	SD/MSG -ARG -HIS -LEU -LYS +Canavanine +G418 +Hygromycin +Thialysine	Adam_cdc13-1_SDLV2_REP3	1	11	6.56872520293	731.7	36.6599495518	254	2.229182172	74255.9816396	5253.89486955	43	1.84051528792	48717.9998872	1520.3441964	1129	1575	136	136	148	158	145	419	0
DLR00016445	11	8	YAR018C	27	SD/MSG -ARG -HIS -LEU -LYS +Canavanine +G418 +Hygromycin +Thialysine	Adam_cdc13-1_SDLV2_REP3	1	11	2.76071240776	12165.307037	222.595891752	254	3.0302393535	1251726.99669	21155.4503792	43	3.66255355913	1252498.99724	24504.0148908	1268	1587	136	136	181	184	156	1127	36
DLR00016445	11	9	YBL089W	27	SD/MSG -ARG -HIS -LEU -LYS +Canavanine +G418 +Hygromycin +Thialysine	Adam_cdc13-1_SDLV2_REP3	1	11	2.50793701465	8946.79779731	148.493945777	254	2.67298006936	833935.998426	13533.6912703	43	3.27069185781	834871.999393	15657.6955223	1406	1584	136	136	171	175	149	1658	0
DLR00016445	11	10	YAR015W	27	SD/MSG -ARG -HIS -LEU -LYS +Canavanine +G418 +Hygromycin +Thialysine	Adam_cdc13-1_SDLV2_REP3	1	11	1.92555148591	4061.58889687	106.685245811	254	2.07333423365	371399.999648	7992.2622682	43	2.50061695696	365869.999057	6359.31429833	1539	1601	136	136	165	170	148	1599	16
DLR00016445	11	11	YBL088C	27	SD/MSG -ARG -HIS -LEU -LYS +Canavanine +G418 +Hygromycin +Thialysine	Adam_cdc13-1_SDLV2_REP3	1	11	0.694462851423	525.6	63.4934775431	254	10.5903821598	41549.4	2728.09968763	43	1.31533787777	21283.9996012	663.364210628	1645	1600	136	136	141	151	137	246	0
DLR00016445	11	12	YAR014C	27	SD/MSG -ARG -HIS -LEU -LYS +Canavanine +G418 +Hygromycin +Thialysine	Adam_cdc13-1_SDLV2_REP3	1	11	2.70953990999	12202.054128	191.530760949	254	3.00061753248	1272079.99722	20856.7426733	43	3.63069332606	1273233.99793	24167.3784463	1810	1606	136	136	180	182	153	1136	38
DLR00016445	11	13	YBL087C	27	SD/MSG -ARG -HIS -LEU -LYS +Canavanine +G418 +Hygromycin +Thialysine	Adam_cdc13-1_SDLV2_REP3	1	11	2.1317732508	8667.28888656	155.338056229	254	2.33556809541	819530.998895	12004.394241	43	2.81924502732	824380.998279	13594.6115238	1967	1594	136	136	170	174	150	2173	5
DLR00016445	11	14	YAR003W	27	SD/MSG -ARG -HIS -LEU -LYS +Canavanine +G418 +Hygromycin +Thialysine	Adam_cdc13-1_SDLV2_REP3	1	11	6.10033637401	355.5	54.2047747852	254	12	32495.6755239	2307.36772094	43	6.69399847324	5775.3	577.479755816	2097	1579	136	136	121	134	125	92	0
DLR00016445	11	15	YBL086C	27	SD/MSG -ARG -HIS -LEU -LYS +Canavanine +G418 +Hygromycin +Thialysine	Adam_cdc13-1_SDLV2_REP3	1	11	1.51665565716	2894.00002444	105.471389721	254	1.75905743984	250883.999962	6153.69869672	43	2.11553532894	237090.999955	2497.93027336	2240	1594	136	136	159	166	148	1220	0
DLR00016445	11	16	YAR002W	27	SD/MSG -ARG -HIS -LEU -LYS +Canavanine +G418 +Hygromycin +Thialysine	Adam_cdc13-1_SDLV2_REP3	1	11	1.26000379973	1607.19720496	68.5921631468	254	1.69649532441	154770.999959	5476.01341046	43	1.96249534602	128200.252001	988.425650514	2363	1608	136	136	161	168	149	692	0
DLR00016445	11	17	YBL085W	27	SD/MSG -ARG -HIS -LEU -LYS +Canavanine +G418 +Hygromycin +Thialysine	Adam_cdc13-1_SDLV2_REP3	1	11	1.75943622968	6133.99996361	106.099457801	254	2.07973675439	580401.999826	7223.17033433	43	2.51943238662	573459.999448	6600.42162921	2497	1587	136	136	171	176	152	1358	5
DLR00016445	11	18	YAR002C-A	27	SD/MSG -ARG -HIS -LEU -LYS +Canavanine +G418 +Hygromycin +Thialysine	Adam_cdc13-1_SDLV2_REP3	1	11	1.39075889136	2153.99997505	108.69496532	254	1.66494631425	198606.999958	5991.16192526	43	1.95398238924	180015.999964	2628.31163726	2616	1535	136	136	158	165	147	873	0
DLR00016445	11	19	YBL083C	27	SD/MSG -ARG -HIS -LEU -LYS +Canavanine +G418 +Hygromycin +Thialysine	Adam_cdc13-1_SDLV2_REP3	1	11	2.3166927566	12097.9576438	213.844624574	254	2.52542508384	1223781.99887	18122.8178388	43	3.03435152744	1227821.99838	22441.1841482	2781	1579	136	136	173	177	153	1577	61
DLR00016445	11	20	YAL068C	27	SD/MSG -ARG -HIS -LEU -LYS +Canavanine +G418 +Hygromycin +Thialysine	Adam_cdc13-1_SDLV2_REP3	1	11	1.38854785778	2050.62951251	102.96771483	254	1.67308215261	180131.999957	5573.77876715	43	1.97467735207	162117.999749	2152.97063721	2914	1584	136	136	150	158	142	981	17
DLR00016445	11	21	YBL082C	27	SD/MSG -ARG -HIS -LEU -LYS +Canavanine +G418 +Hygromycin +Thialysine	Adam_cdc13-1_SDLV2_REP3	1	11	2.22758238954	11281.2413226	167.454846278	254	2.49901179103	1065296.07161	8004.56243202	43	2.96812460593	1121645.99853	13149.7905586	3047	1595	136	136	172	176	152	1557	69
DLR00016445	11	22	YAL067C	27	SD/MSG -ARG -HIS -LEU -LYS +Canavanine +G418 +Hygromycin +Thialysine	Adam_cdc13-1_SDLV2_REP3	1	11	1.5057058378	2421.39856404	122.030957122	254	1.81071229682	249656.999967	6019.61589636	43	2.17109756889	229434.999563	2799.81598707	3182	1560	136	136	162	168	149	682	17
DLR00016445	11	23	YBL081W	27	SD/MSG -ARG -HIS -LEU -LYS +Canavanine +G418 +Hygromycin +Thialysine	Adam_cdc13-1_SDLV2_REP3	1	11	1.55556636328	4412.9999925	98.0611106657	254	1.85440224795	435794.999907	6548.04424515	43	2.25088584718	423792.999678	4062.92789342	3313	1598	136	136	158	163	144	1484	0
DLR00016445	11	24	YOR202W	27	SD/MSG -ARG -HIS -LEU -LYS +Canavanine +G418 +Hygromycin +Thialysine	Adam_cdc13-1_SDLV2_REP3	1	11	1.48026962375	4895.99988738	127.028949163	254	1.83017892791	466421.347105	7434.59423287	43	2.17247711119	483260.999396	6365.68801303	3448	1592	136	136	157	161	140	1028	0
DLR00016445	12	1	YOR202W	27	SD/MSG -ARG -HIS -LEU -LYS +Canavanine +G418 +Hygromycin +Thialysine	Adam_cdc13-1_SDLV2_REP3	1	11	1.74079207798	7752.15283152	148.827350961	254	2.00455711503	665257.999667	8152.05087834	43	2.43702493702	660463.999575	7374.59292048	317	1738	136	136	165	170	150	1179	28
DLR00016445	12	2	YBR104W	27	SD/MSG -ARG -HIS -LEU -LYS +Canavanine +G418 +Hygromycin +Thialysine	Adam_cdc13-1_SDLV2_REP3	1	11	2.08717487107	9547.46996853	139.870128855	254	2.35549123062	911624.99912	10305.0814655	43	2.83886575992	909635.998502	11817.2330874	450	1726	136	136	177	180	155	1291	0
DLR00016445	12	3	YBR212W	27	SD/MSG -ARG -HIS -LEU -LYS +Canavanine +G418 +Hygromycin +Thialysine	Adam_cdc13-1_SDLV2_REP3	1	11	6.59611808518	867.6	52.1672806327	254	1.79520156761	104773.99931	6058.63952072	43	1.86175017537	78473.9999524	1663.49217648	573	1713	136	136	167	173	154	340	0
DLR00016445	12	4	YBR103W	27	SD/MSG -ARG -HIS -LEU -LYS +Canavanine +G418 +Hygromycin +Thialysine	Adam_cdc13-1_SDLV2_REP3	1	11	1.86146557295	8059.01261773	89.9347341698	254	2.14324589413	722090.999431	7053.42015392	43	2.63821946864	678774.514355	4830.61251996	727	1725	136	136	176	181	158	1648	0
DLR00016445	12	5	YBR210W	27	SD/MSG -ARG -HIS -LEU -LYS +Canavanine +G418 +Hygromycin +Thialysine	Adam_cdc13-1_SDLV2_REP3	1	11	1.70499837185	4123.90170735	124.275795477	254	1.92289099306	357004.999961	5922.51821134	43	2.33395396411	348600.999968	3783.20154154	863	1722	136	136	169	175	156	1386	0
DLR00016445	12	6	YBR101C	27	SD/MSG -ARG -HIS -LEU -LYS +Canavanine +G418 +Hygromycin +Thialysine	Adam_cdc13-1_SDLV2_REP3	1	11	5.27428826023	1230.3	94.4296427298	254	1.66020241074	119005.999986	5378.39920543	43	1.85815116495	101110.999966	1657.38763528	982	1731	136	136	159	167	151	677	0
DLR00016445	12	7	YBR209W	27	SD/MSG -ARG -HIS -LEU -LYS +Canavanine +G418 +Hygromycin +Thialysine	Adam_cdc13-1_SDLV2_REP3	1	11	1.84085474527	2475.9	142.033934931	254	1.87939349841	240104.999909	6312.15318301	43	2.23399470545	225168.999949	3901.13150988	1144	1740	136	136	167	173	153	956	1
DLR00016445	12	8	YBR100W	27	SD/MSG -ARG -HIS -LEU -LYS +Canavanine +G418 +Hygromycin +Thialysine	Adam_cdc13-1_SDLV2_REP3	1	11	1.41483685158	2050.00001055	71.1139165476	254	1.81424611737	200734.999953	5694.24183359	43	2.11580350415	179571.999037	1741.64192652	1247	1712	136	136	170	176	156	661	0
DLR00016445	12	9	YBR208C	27	SD/MSG -ARG -HIS -LEU -LYS +Canavanine +G418 +Hygromycin +Thialysine	Adam_cdc13-1_SDLV2_REP3	1	11	1.68767165672	3208.02778605	149.619013093	254	1.89730543189	282539.999967	6704.53324796	43	2.2831486999	269873.999741	3310.71847614	1374	1719	136	136	163	169	148	1182	0
DLR00016445	12	10	YBR099C	27	SD/MSG -ARG -HIS -LEU -LYS +Canavanine +G418 +Hygromycin +Thialysine	Adam_cdc13-1_SDLV2_REP3	1	11	6.30707796362	696.6	52.8994904228	254	7.00252483864	64008.9	5168.00380153	43	1.76548930818	46697.9999319	1105.98159018	1509	1710	136	136	152	160	143	323	0
DLR00016445	12	11	YBR207W	27	SD/MSG -ARG -HIS -LEU -LYS +Canavanine +G418 +Hygromycin +Thialysine	Adam_cdc13-1_SDLV2_REP3	1	11	1.49665429674	2053.74681941	57.6673381983	254	1.90502440378	201292.999962	5841.74709413	43	2.26035523128	170671.487761	1143.49754633	1646	1727	136	136	167	173	150	536	0
DLR00016445	12	12	YBR098W	27	SD/MSG -ARG -HIS -LEU -LYS +Canavanine +G418 +Hygromycin +Thialysine	Adam_cdc13-1_SDLV2_REP3	1	11	1.92954543328	8181.99999139	130.116922999	254	2.17719140409	725767.998387	8309.35372158	43	2.6486706575	727252.997811	8051.77290517	1815	1742	136	136	170	174	152	1855	48
DLR00016445	12	13	YBR206W	27	SD/MSG -ARG -HIS -LEU -LYS +Canavanine +G418 +Hygromycin +Thialysine	Adam_cdc13-1_SDLV2_REP3	1	11	1.68042304954	2039.58869714	96.9680732583	254	1.90357046273	194934.99995	5772.95815589	43	2.23672281184	179153.999902	1942.87719313	1942	1730	136	136	161	167	149	753	0
DLR00016445	12	14	YBR095C	27	SD/MSG -ARG -HIS -LEU -LYS +Canavanine +G418 +Hygromycin +Thialysine	Adam_cdc13-1_SDLV2_REP3	1	11	1.91002039225	8272.03189761	119.997267326	254	2.15158873037	744474.999151	9837.1472149	43	2.61366485898	747253.99901	10618.9536435	2089	1727	136	136	166	171	147	1935	0
DLR00016445	12	15	YBR205W	27	SD/MSG -ARG -HIS -LEU -LYS +Canavanine +G418 +Hygromycin +Thialysine	Adam_cdc13-1_SDLV2_REP3	1	11	1.66853587937	2238.6445332	114.02244116	254	1.85724627929	225192.999938	6134.25370363	43	2.23404261744	195011.29298	2296.15757614	2239	1733	136	136	164	170	150	731	0
DLR00016445	12	16	YBR094W	27	SD/MSG -ARG -HIS -LEU -LYS +Canavanine +G418 +Hygromycin +Thialysine	Adam_cdc13-1_SDLV2_REP3	1	11	6.098350755	469.8	66.1630255478	254	11.3031973682	32957.3752456	2191.08959922	43	5.47245682826	5612.4	335.368741719	2354	1735	136	136	127	140	131	73	0
DLR00016445	12	17	YBR204C	27	SD/MSG -ARG -HIS -LEU -LYS +Canavanine +G418 +Hygromycin +Thialysine	Adam_cdc13-1_SDLV2_REP3	1	11	1.53498240196	3488.99998741	100.310507242	254	1.81777355018	311141.999946	5888.05888046	43	2.19662864513	298930.999227	2994.41814328	2487	1718	136	136	161	167	149	1303	0
DLR00016445	12	18	YBR093C	27	SD/MSG -ARG -HIS -LEU -LYS +Canavanine +G418 +Hygromycin +Thialysine	Adam_cdc13-1_SDLV2_REP3	1	11	2.23083526689	10326.1003536	95.9344475085	254	2.67237940009	1139231.99869	18740.4491129	43	3.21594905903	1135562.99929	22860.1721739	2641	1762	136	136	180	183	157	859	26
DLR00016445	12	19	YBR203W	27	SD/MSG -ARG -HIS -LEU -LYS +Canavanine +G418 +Hygromycin +Thialysine	Adam_cdc13-1_SDLV2_REP3	1	11	1.58358656135	3099.65907848	128.126130132	254	1.82668866785	275900.999969	5735.68610788	43	2.20685567324	264878.999253	3012.5098416	2776	1714	136	136	158	165	147	1414	0
DLR00016445	12	20	YBR092C	27	SD/MSG -ARG -HIS -LEU -LYS +Canavanine +G418 +Hygromycin +Thialysine	Adam_cdc13-1_SDLV2_REP3	1	11	1.68477859468	5515.99994865	143.688157575	254	1.94166638481	496516.999144	6975.51279308	43	2.36680834734	489945.998642	5809.68062434	2910	1730	136	136	163	169	150	1627	0
DLR00016445	12	21	YBR201W	27	SD/MSG -ARG -HIS -LEU -LYS +Canavanine +G418 +Hygromycin +Thialysine	Adam_cdc13-1_SDLV2_REP3	1	11	1.65902635032	4107.36141279	144.437240109	254	1.88776641847	377522.999904	6784.20804646	43	2.29109978571	367922.999332	4788.92333833	3033	1730	136	136	158	165	147	1448	0
DLR00016445	12	22	YBR090C-A	27	SD/MSG -ARG -HIS -LEU -LYS +Canavanine +G418 +Hygromycin +Thialysine	Adam_cdc13-1_SDLV2_REP3	1	11	1.6214032226	2362.20482638	110.05343415	254	1.89277974182	246411.999928	5896.47936657	43	2.26185861414	226226.99994	2520.23886047	3161	1695	136	136	162	168	150	725	0
DLR00016445	12	23	YBR200W	27	SD/MSG -ARG -HIS -LEU -LYS +Canavanine +G418 +Hygromycin +Thialysine	Adam_cdc13-1_SDLV2_REP3	1	11	1.46982151064	2047.67062679	62.3701292074	254	1.82652212715	218710.999956	5781.16826747	43	2.20145552417	185274.667108	1464.87939684	3274	1733	136	136	160	165	144	747	0
DLR00016445	12	24	YOR202W	27	SD/MSG -ARG -HIS -LEU -LYS +Canavanine +G418 +Hygromycin +Thialysine	Adam_cdc13-1_SDLV2_REP3	1	11	1.33570616569	2909.00002566	185.350013971	254	1.66554156825	287762.999962	7807.92252886	43	1.96467737399	269185.999718	3594.08835802	3409	1728	136	136	151	157	140	1097	0
DLR00016445	13	1	YOR202W	27	SD/MSG -ARG -HIS -LEU -LYS +Canavanine +G418 +Hygromycin +Thialysine	Adam_cdc13-1_SDLV2_REP3	1	11	1.70786970214	6838.17243475	121.522009412	254	2.0244548716	582294.999688	7519.68038922	43	2.45619583828	575154.999373	6068.04383768	320	1870	136	136	166	170	147	1138	1
DLR00016445	13	2	YAR047C	27	SD/MSG -ARG -HIS -LEU -LYS +Canavanine +G418 +Hygromycin +Thialysine	Adam_cdc13-1_SDLV2_REP3	1	11	1.47462577757	2453.46534339	97.4710726471	254	1.71557252114	226713.999972	6202.77348314	43	2.06935705097	196275.928427	1978.58910028	433	1861	136	136	165	170	150	707	0
DLR00016445	13	3	YBR001C	27	SD/MSG -ARG -HIS -LEU -LYS +Canavanine +G418 +Hygromycin +Thialysine	Adam_cdc13-1_SDLV2_REP3	1	11	1.60406144317	3025.8	122.392557946	254	1.7985581214	295408.999109	7906.57622122	43	2.16833668677	278977.997259	5703.68625525	572	1849	136	136	169	173	153	975	0
DLR00016445	13	4	YAR044W	27	SD/MSG -ARG -HIS -LEU -LYS +Canavanine +G418 +Hygromycin +Thialysine	Adam_cdc13-1_SDLV2_REP3	1	11	1.5216571801	2848.14255378	88.3114066988	254	1.83811196425	259051.999977	5565.13351699	43	2.194993177	244747.999201	2145.35834936	730	1874	136	136	172	177	157	874	5
DLR00016445	13	5	YBL107C	27	SD/MSG -ARG -HIS -LEU -LYS +Canavanine +G418 +Hygromycin +Thialysine	Adam_cdc13-1_SDLV2_REP3	1	11	1.55657194512	1982.12448172	89.4389396801	254	1.78308177588	181340.999966	5453.0395654	43	2.10060080485	164443.999825	1826.31872532	853	1846	136	136	166	172	154	693	0
DLR00016445	13	6	YAR043C	27	SD/MSG -ARG -HIS -LEU -LYS +Canavanine +G418 +Hygromycin +Thialysine	Adam_cdc13-1_SDLV2_REP3	1	11	1.41610615714	2433.00003148	107.246053465	254	1.69532424421	198992.999974	5487.24669717	43	2.01691019126	186227.999972	1948.16958122	990	1858	136	136	164	170	151	1056	0
DLR00016445	13	7	YBL106C	27	SD/MSG -ARG -HIS -LEU -LYS +Canavanine +G418 +Hygromycin +Thialysine	Adam_cdc13-1_SDLV2_REP3	1	11	1.51346135853	3790.00035399	82.2411421292	254	1.75250238483	307208.99998	6188.76027278	43	2.11897105074	299588.99985	3846.93588636	1141	1852	136	136	165	170	151	1466	24
DLR00016445	13	8	YAR042W	27	SD/MSG -ARG -HIS -LEU -LYS +Canavanine +G418 +Hygromycin +Thialysine	Adam_cdc13-1_SDLV2_REP3	1	11	1.43142632967	3021.00016778	128.094606878	254	1.67959576443	245741.999974	7059.92194046	43	2.00954602668	233460.999911	4008.08253065	1233	1852	136	136	160	167	149	1396	6
DLR00016445	13	9	YBL104C	27	SD/MSG -ARG -HIS -LEU -LYS +Canavanine +G418 +Hygromycin +Thialysine	Adam_cdc13-1_SDLV2_REP3	1	11	2.52787620721	13305.8659343	213.836973872	254	2.73883929434	1341425.9988	17091.7938797	43	3.32286456412	1342960.99957	22037.8807794	1409	1859	136	136	181	184	158	1172	49
DLR00016445	13	10	YAR040C	27	SD/MSG -ARG -HIS -LEU -LYS +Canavanine +G418 +Hygromycin +Thialysine	Adam_cdc13-1_SDLV2_REP3	1	11	1.37680209354	1712.4750051	60.2302276817	254	1.79117630305	149942.999922	6345.03999845	43	2.0384705519	134116.999755	1617.28152084	1544	1835	136	136	157	164	146	959	0
DLR00016445	13	11	YBL103C	27	SD/MSG -ARG -HIS -LEU -LYS +Canavanine +G418 +Hygromycin +Thialysine	Adam_cdc13-1_SDLV2_REP3	1	11	1.22563350259	1229.00028868	89.9033728877	254	1.64851718378	118889.000034	6224.04524541	43	1.8046876312	96942.9999939	1452.90069634	1634	1862	136	136	160	166	147	533	0
DLR00016445	13	12	YAR037W	27	SD/MSG -ARG -HIS -LEU -LYS +Canavanine +G418 +Hygromycin +Thialysine	Adam_cdc13-1_SDLV2_REP3	1	11	1.6801993168	3799.86168022	101.293121537	254	1.98367469683	351434.999975	6173.11037363	43	2.39704775715	339719.99928	3258.46690521	1777	1854	136	136	168	173	151	1157	13
DLR00016445	13	13	YBL102W	27	SD/MSG -ARG -HIS -LEU -LYS +Canavanine +G418 +Hygromycin +Thialysine	Adam_cdc13-1_SDLV2_REP3	1	11	1.51988150327	3567.27845452	67.6021405665	254	1.84124685282	315028.999962	6090.14366878	43	2.21135951598	303897.999929	2899.97882424	1942	1827	136	136	163	169	148	1150	0
DLR00016445	13	14	YAR035W	27	SD/MSG -ARG -HIS -LEU -LYS +Canavanine +G418 +Hygromycin +Thialysine	Adam_cdc13-1_SDLV2_REP3	1	11	1.5109210086	2059.4547972	93.9589076221	254	1.81864054039	205755.99995	5932.13884226	43	2.13761105969	188391.999501	2177.84740778	2071	1857	136	136	166	172	150	656	0
DLR00016445	13	15	YBL101C	27	SD/MSG -ARG -HIS -LEU -LYS +Canavanine +G418 +Hygromycin +Thialysine	Adam_cdc13-1_SDLV2_REP3	1	11	1.57374682729	4573.99997322	96.1224395807	254	1.90058334093	425608.999601	6087.69983703	43	2.32990709317	390900.730253	2467.90559017	2222	1881	136	136	167	172	150	1013	0
DLR00016445	13	16	YAR031W	27	SD/MSG -ARG -HIS -LEU -LYS +Canavanine +G418 +Hygromycin +Thialysine	Adam_cdc13-1_SDLV2_REP3	1	11	1.47419983107	2307.99996782	105.488040448	254	1.74997234543	217463.999952	6110.33253343	43	2.0725296124	198599.999938	2367.45942169	2338	1860	136	136	161	167	147	755	0
DLR00016445	13	17	YBL100C	27	SD/MSG -ARG -HIS -LEU -LYS +Canavanine +G418 +Hygromycin +Thialysine	Adam_cdc13-1_SDLV2_REP3	1	11	1.7813887619	7737.99998777	119.820973955	254	2.09444648981	715728.999476	7388.22964459	43	2.54125664487	713053.999419	7176.97615212	2506	1861	136	136	169	173	149	1557	1
DLR00016445	13	18	YAR030C	27	SD/MSG -ARG -HIS -LEU -LYS +Canavanine +G418 +Hygromycin +Thialysine	Adam_cdc13-1_SDLV2_REP3	1	11	1.75066191432	3480.00007393	143.02545137	254	1.95150969724	302601.999958	6055.91174106	43	2.36093440789	287204.999943	3018.59369221	2641	1897	136	136	160	166	146	968	27
DLR00016445	13	19	YBL098W	27	SD/MSG -ARG -HIS -LEU -LYS +Canavanine +G418 +Hygromycin +Thialysine	Adam_cdc13-1_SDLV2_REP3	1	11	1.66485337429	1296	88.3506966636	254	1.73808245234	133893.99989	6003.68343844	43	1.97400722819	111985.99997	2126.78036169	2770	1865	136	136	152	159	142	622	0
DLR00016445	13	20	YAR029W	27	SD/MSG -ARG -HIS -LEU -LYS +Canavanine +G418 +Hygromycin +Thialysine	Adam_cdc13-1_SDLV2_REP3	1	11	1.94547150305	3677.52595479	106.358315637	254	2.25933133396	380600.999945	7654.57569155	43	2.71056738845	365133.999441	6250.59213153	2905	1864	136	136	169	174	153	666	0
DLR00016445	13	21	YBL096C	27	SD/MSG -ARG -HIS -LEU -LYS +Canavanine +G418 +Hygromycin +Thialysine	Adam_cdc13-1_SDLV2_REP3	1	11	1.53348282124	4069.72300936	130.792800103	254	1.81629903572	380349.9993	6752.45345287	43	2.19723217742	369000.999477	4882.92786196	3055	1865	136	136	160	166	147	1221	27
DLR00016445	13	22	YAR028W	27	SD/MSG -ARG -HIS -LEU -LYS +Canavanine +G418 +Hygromycin +Thialysine	Adam_cdc13-1_SDLV2_REP3	1	11	1.71764291541	1350	109.528152841	254	1.78060796995	133598.999972	6173.22868798	43	2.03685153903	113867.999832	2742.00111965	3172	1815	136	136	153	160	145	592	0
DLR00016445	13	23	YBL095W	27	SD/MSG -ARG -HIS -LEU -LYS +Canavanine +G418 +Hygromycin +Thialysine	Adam_cdc13-1_SDLV2_REP3	1	11	1.73109965516	4475.7	348.957826008	254	1.9830921189	494463.999668	36620.6402775	43	2.40501869715	482046.999635	37310.4718718	3220	1865	136	136	144	152	139	771	0
DLR00016445	13	24	YOR202W	27	SD/MSG -ARG -HIS -LEU -LYS +Canavanine +G418 +Hygromycin +Thialysine	Adam_cdc13-1_SDLV2_REP3	1	11	1.40158673601	4898.98113554	141.148557718	254	1.67341885933	484174.999413	9539.26021413	43	2.02484000045	471673.998763	7251.80924683	3462	1867	136	136	152	157	139	1228	0
DLR00016445	14	1	YOR202W	27	SD/MSG -ARG -HIS -LEU -LYS +Canavanine +G418 +Hygromycin +Thialysine	Adam_cdc13-1_SDLV2_REP3	1	11	1.51932201527	2867.79804053	122.040073983	254	1.74983922329	252609.999754	6886.92620715	43	2.08706009527	234976.999208	3519.34695483	276	1999	136	136	158	163	145	745	0
DLR00016445	14	2	YBR121C	27	SD/MSG -ARG -HIS -LEU -LYS +Canavanine +G418 +Hygromycin +Thialysine	Adam_cdc13-1_SDLV2_REP3	1	11	1.1024060617	1458.00005607	96.2150688835	254	1.46272326089	129141.999997	6002.91170556	43	1.64820315954	106792.99883	1916.93253217	411	1994	136	136	153	159	144	701	0
DLR00016445	14	3	YBR223C	27	SD/MSG -ARG -HIS -LEU -LYS +Canavanine +G418 +Hygromycin +Thialysine	Adam_cdc13-1_SDLV2_REP3	1	11	1.70269926221	4154.28618337	145.249850721	254	1.92132715615	367401.99997	7251.07402281	43	2.3335631037	354347.999711	4266.58550573	549	1989	136	136	169	173	152	1125	0
DLR00016445	14	4	YBR119W	27	SD/MSG -ARG -HIS -LEU -LYS +Canavanine +G418 +Hygromycin +Thialysine	Adam_cdc13-1_SDLV2_REP3	1	11	1.68196707324	3392.60567202	139.441219052	254	1.83306979022	281432.999924	6937.16596738	43	2.19965589998	274831.999898	4473.67779781	715	1984	136	136	163	169	150	1546	0
DLR00016445	14	5	YBR222C	27	SD/MSG -ARG -HIS -LEU -LYS +Canavanine +G418 +Hygromycin +Thialysine	Adam_cdc13-1_SDLV2_REP3	1	11	1.67963942124	3764.33981683	116.70559986	254	1.93684166703	333808.999952	6080.75124793	43	2.33891417563	324808.99997	3727.46994224	846	1991	136	136	172	177	157	1296	9
DLR00016445	14	6	YBR116C	27	SD/MSG -ARG -HIS -LEU -LYS +Canavanine +G418 +Hygromycin +Thialysine	Adam_cdc13-1_SDLV2_REP3	1	11	6.41331511155	678.6	42.2288236799	254	3.13923100255	61391.950982	4483.94481781	43	1.94970380084	34860.0000119	1292.66796982	967	1980	136	136	153	162	150	281	0
DLR00016445	14	7	YBR221C	27	SD/MSG -ARG -HIS -LEU -LYS +Canavanine +G418 +Hygromycin +Thialysine	Adam_cdc13-1_SDLV2_REP3	1	11	2.64532913686	13695.9096974	115.197342516	254	2.84896467203	1374324.99687	16120.1492905	43	3.46174224168	1375327.9983	20661.6068656	1135	1986	136	136	184	187	160	928	95
DLR00016445	14	8	YBR115C	27	SD/MSG -ARG -HIS -LEU -LYS +Canavanine +G418 +Hygromycin +Thialysine	Adam_cdc13-1_SDLV2_REP3	1	11	0.5	276.3	26.6493307645	254	12	31384.7607369	2062.92033763	43	0.792953563108	1977.99988204	209.458174159	1270	1949	136	136	119	134	127	40	0
DLR00016445	14	9	YBR220C	27	SD/MSG -ARG -HIS -LEU -LYS +Canavanine +G418 +Hygromycin +Thialysine	Adam_cdc13-1_SDLV2_REP3	1	11	5.66543961774	1349.1	153.116777052	254	2.20783592341	146456.998869	13726.4928045	43	2.52197494618	123871.999821	13516.7087106	1346	2008	136	136	153	161	144	180	0
DLR00016445	14	10	YBR114W	27	SD/MSG -ARG -HIS -LEU -LYS +Canavanine +G418 +Hygromycin +Thialysine	Adam_cdc13-1_SDLV2_REP3	1	11	1.46045584284	2874.00006772	50.9905515969	254	1.7553617773	251547.999973	6105.87410336	43	2.123682902	224950.666174	1376.64191238	1530	1997	136	136	164	170	150	1025	0
DLR00016445	14	11	YBR219C	27	SD/MSG -ARG -HIS -LEU -LYS +Canavanine +G418 +Hygromycin +Thialysine	Adam_cdc13-1_SDLV2_REP3	1	11	1.76377655406	1935	121.111782093	254	1.82433520956	207365.999926	6368.60491442	43	2.15030868289	187249.999975	2700.05821375	1669	1986	136	136	167	173	152	716	0
DLR00016445	14	12	YBR113W	27	SD/MSG -ARG -HIS -LEU -LYS +Canavanine +G418 +Hygromycin +Thialysine	Adam_cdc13-1_SDLV2_REP3	1	11	1.63393916104	2125.65163169	137.029524439	254	1.82367240888	201695.999963	6546.82267767	43	2.1595698888	183067.999924	3026.69881732	1754	2006	136	136	161	168	149	860	0
DLR00016445	14	13	YBR218C	27	SD/MSG -ARG -HIS -LEU -LYS +Canavanine +G418 +Hygromycin +Thialysine	Adam_cdc13-1_SDLV2_REP3	1	11	1.72749200055	1841.4	132.801990466	254	1.68813824753	164673.999941	6459.88746124	43	1.96674020849	151964.999917	2660.15613617	1949	1995	136	136	150	159	143	1257	0
DLR00016445	14	14	YBR111C	27	SD/MSG -ARG -HIS -LEU -LYS +Canavanine +G418 +Hygromycin +Thialysine	Adam_cdc13-1_SDLV2_REP3	1	11	2.09268316967	8596.0023488	177.710906178	254	2.31192178046	822112.999554	10229.8519756	43	2.78985057175	820454.998643	11430.9332049	2082	1993	136	136	169	173	149	1415	36
DLR00016445	14	15	YBR217W	27	SD/MSG -ARG -HIS -LEU -LYS +Canavanine +G418 +Hygromycin +Thialysine	Adam_cdc13-1_SDLV2_REP3	1	11	6.55418254783	737.1	87.5223691785	254	9.16992766425	42069.6	2413.81619536	43	3.73784118489	17438.4	1102.47178683	2227	2039	136	136	143	152	138	213	0
DLR00016445	14	16	YBR108W	27	SD/MSG -ARG -HIS -LEU -LYS +Canavanine +G418 +Hygromycin +Thialysine	Adam_cdc13-1_SDLV2_REP3	1	11	1.38794621117	2108.00011201	94.5044423765	254	1.68355987631	197668.999964	5757.25547143	43	1.99284596381	178356.999972	1907.31479922	2341	2009	136	136	159	166	148	808	0
DLR00016445	14	17	YBR216C	27	SD/MSG -ARG -HIS -LEU -LYS +Canavanine +G418 +Hygromycin +Thialysine	Adam_cdc13-1_SDLV2_REP3	1	11	6.02461038885	1096.2	67.0104523286	254	1.67795096599	123725.999928	5912.74305234	43	1.86932097811	99425.9998766	1946.47264328	2449	1994	136	136	156	163	147	578	0
DLR00016445	14	18	YBR107C	27	SD/MSG -ARG -HIS -LEU -LYS +Canavanine +G418 +Hygromycin +Thialysine	Adam_cdc13-1_SDLV2_REP3	1	11	1.40629854495	2479.69929393	98.183194853	254	1.70166653014	206976.999962	6152.60770279	43	2.02449759895	191892.999969	2332.56425303	2630	2006	136	136	153	161	144	1197	0
DLR00016445	14	19	YBR215W	27	SD/MSG -ARG -HIS -LEU -LYS +Canavanine +G418 +Hygromycin +Thialysine	Adam_cdc13-1_SDLV2_REP3	1	11	6.26413753466	630	43.0916777145	254	1.95597274038	70144.9737644	5351.51149393	43	1.72753490412	42978.9400255	1001.53717591	2771	1987	136	136	137	147	135	495	0
DLR00016445	14	20	YBR106W	27	SD/MSG -ARG -HIS -LEU -LYS +Canavanine +G418 +Hygromycin +Thialysine	Adam_cdc13-1_SDLV2_REP3	1	11	2.14590108117	8564.76943765	114.80987112	254	2.32100680459	792855.999298	9508.11829308	43	2.81346906486	794617.998603	10914.0780611	2906	1999	136	136	164	169	146	1909	0
DLR00016445	14	21	YBR214W	27	SD/MSG -ARG -HIS -LEU -LYS +Canavanine +G418 +Hygromycin +Thialysine	Adam_cdc13-1_SDLV2_REP3	1	11	1.78139659488	6285.99995694	134.653638221	254	2.04951207218	578964.999651	7393.73683435	43	2.49369154094	575600.999265	6359.34492709	3038	1993	136	136	163	168	148	1661	22
DLR00016445	14	22	YBR105C	27	SD/MSG -ARG -HIS -LEU -LYS +Canavanine +G418 +Hygromycin +Thialysine	Adam_cdc13-1_SDLV2_REP3	1	11	2.25888152796	12673.9999139	240.038582562	254	2.53350710034	1291307.99885	15418.0520828	43	3.04101268718	1293484.99835	19439.6838584	3176	2001	136	136	171	174	151	1350	33
DLR00016445	14	23	YBR213W	27	SD/MSG -ARG -HIS -LEU -LYS +Canavanine +G418 +Hygromycin +Thialysine	Adam_cdc13-1_SDLV2_REP3	1	11	1.75166979824	7718.99997535	149.863082837	254	2.09076218247	774080.999321	8826.03801553	43	2.53366945798	769687.999167	8439.13652167	3317	2007	136	136	162	166	145	1537	24
DLR00016445	14	24	YOR202W	27	SD/MSG -ARG -HIS -LEU -LYS +Canavanine +G418 +Hygromycin +Thialysine	Adam_cdc13-1_SDLV2_REP3	1	11	1.49546438847	5464.9999692	157.870147368	254	1.79132337611	521093.999988	8936.60128921	43	2.16360372934	512723.99977	6710.38850847	3445	2007	136	136	152	157	140	1679	0
DLR00016445	15	1	YOR202W	27	SD/MSG -ARG -HIS -LEU -LYS +Canavanine +G418 +Hygromycin +Thialysine	Adam_cdc13-1_SDLV2_REP3	1	11	2.04021868309	3640.5	246.2579289	254	2.36252139634	315508.5	19957.9257996	43	2.77788452113	336272.000089	24881.874267	243	2159	136	136	159	164	146	271	1
DLR00016445	15	2	YBL015W	27	SD/MSG -ARG -HIS -LEU -LYS +Canavanine +G418 +Hygromycin +Thialysine	Adam_cdc13-1_SDLV2_REP3	1	11	1.61347685747	4014.7498214	112.645965616	254	1.9031581246	339969.999939	6767.3535355	43	2.29887948442	330207.999953	4252.38899945	466	2121	136	136	162	167	149	1488	26
DLR00016445	15	3	YBR016W	27	SD/MSG -ARG -HIS -LEU -LYS +Canavanine +G418 +Hygromycin +Thialysine	Adam_cdc13-1_SDLV2_REP3	1	11	1.37334674156	2762.00004195	56.3109178566	254	1.69101074931	228893.999968	6059.54032625	43	2.01310890657	212256.999734	1777.52729953	605	2112	136	136	162	168	151	1038	0
DLR00016445	15	4	YBL013W	27	SD/MSG -ARG -HIS -LEU -LYS +Canavanine +G418 +Hygromycin +Thialysine	Adam_cdc13-1_SDLV2_REP3	1	11	1.75971949441	5718.99997658	82.788589309	254	2.0483616576	482742.999979	5916.90432059	43	2.48557927832	474997.999564	4489.55385056	727	2127	136	136	171	176	156	1254	0
DLR00016445	15	5	YBR015C	27	SD/MSG -ARG -HIS -LEU -LYS +Canavanine +G418 +Hygromycin +Thialysine	Adam_cdc13-1_SDLV2_REP3	1	11	1.70750214937	5696.99997624	92.2933371062	254	1.95282609866	455230.999991	6172.60727069	43	2.38107196978	452213.999718	4909.81656624	862	2143	136	136	167	172	152	1708	0
DLR00016445	15	6	YBL011W	27	SD/MSG -ARG -HIS -LEU -LYS +Canavanine +G418 +Hygromycin +Thialysine	Adam_cdc13-1_SDLV2_REP3	1	11	1.30040363333	1990.14086854	41.0422395358	254	1.70371320412	180848.999973	5006.73924828	43	1.98953855949	152952.643725	963.498367265	998	2123	136	136	167	173	155	536	0
DLR00016445	15	7	YBR014C	27	SD/MSG -ARG -HIS -LEU -LYS +Canavanine +G418 +Hygromycin +Thialysine	Adam_cdc13-1_SDLV2_REP3	1	11	1.36215587522	1207.1753536	92.9257659464	254	1.62756459384	111936.999971	5683.89171792	43	1.7551335658	91655.9999761	1459.6999074	1135	2144	136	136	155	162	148	596	0
DLR00016445	15	8	YBL010C	27	SD/MSG -ARG -HIS -LEU -LYS +Canavanine +G418 +Hygromycin +Thialysine	Adam_cdc13-1_SDLV2_REP3	1	11	1.30973397902	1801.00008697	73.1347448127	254	1.64909230661	148567.999953	5526.47599166	43	1.86965295829	131347.999973	1465.34237343	1256	2148	136	136	157	165	150	874	0
DLR00016445	15	9	YBR013C	27	SD/MSG -ARG -HIS -LEU -LYS +Canavanine +G418 +Hygromycin +Thialysine	Adam_cdc13-1_SDLV2_REP3	1	11	1.42231563214	2076.59915326	113.635188599	254	1.6349694503	182445.999973	6523.82165681	43	1.89846539048	164090.999929	2408.63809336	1406	2124	136	136	157	165	151	995	0
DLR00016445	15	10	YBL009W	27	SD/MSG -ARG -HIS -LEU -LYS +Canavanine +G418 +Hygromycin +Thialysine	Adam_cdc13-1_SDLV2_REP3	1	11	1.42787463514	3426.58695868	37.4523315383	254	1.74252542699	289705.999995	5664.02567509	43	2.10467086638	274758.999442	2161.7024231	1537	2127	136	136	162	169	150	1184	0
DLR00016445	15	11	YBR012C	27	SD/MSG -ARG -HIS -LEU -LYS +Canavanine +G418 +Hygromycin +Thialysine	Adam_cdc13-1_SDLV2_REP3	1	11	1.55794082352	2959.00005862	58.0503517576	254	1.88611600523	272962.999988	5004.84104519	43	2.26830566198	254718.999837	1257.48718801	1672	2106	136	136	168	174	152	810	0
DLR00016445	15	12	YBL008W	27	SD/MSG -ARG -HIS -LEU -LYS +Canavanine +G418 +Hygromycin +Thialysine	Adam_cdc13-1_SDLV2_REP3	1	11	1.37045176287	1872.00000598	19.1142050675	254	1.78172518	188157.999955	5089.54826488	43	2.12910961793	155142.280802	892.671300668	1809	2128	136	136	166	172	152	566	4
DLR00016445	15	13	YBR010W	27	SD/MSG -ARG -HIS -LEU -LYS +Canavanine +G418 +Hygromycin +Thialysine	Adam_cdc13-1_SDLV2_REP3	1	11	2.46908970557	868.5	55.0672585049	254	1.9309465708	93843.9999076	5133.60458797	43	2.01700255562	70581.9998904	1169.28523229	1909	2125	136	136	149	158	145	435	0
DLR00016445	15	14	YBL007C	27	SD/MSG -ARG -HIS -LEU -LYS +Canavanine +G418 +Hygromycin +Thialysine	Adam_cdc13-1_SDLV2_REP3	1	11	2.95709647677	12951	912.396510453	254	3.26699930616	1523063.99554	118012.986652	43	3.90208845284	1523266.99469	120174.404927	1996	2098	136	136	174	178	152	973	152
DLR00016445	15	15	YBR009C	27	SD/MSG -ARG -HIS -LEU -LYS +Canavanine +G418 +Hygromycin +Thialysine	Adam_cdc13-1_SDLV2_REP3	1	11	1.23898759467	1918.47228269	67.3507917475	254	1.56829787212	169138.999942	6134.10454111	43	1.78729755574	150848.999999	2381.91847326	2238	2155	136	136	152	159	143	920	11
DLR00016445	15	16	YBL005W	27	SD/MSG -ARG -HIS -LEU -LYS +Canavanine +G418 +Hygromycin +Thialysine	Adam_cdc13-1_SDLV2_REP3	1	11	1.45854940951	1806.46399834	78.6982729066	254	1.77134074728	172489.173414	5563.83349357	43	2.05774601369	153140.554787	1607.3637489	2349	2131	136	136	160	167	148	684	0
DLR00016445	15	17	YBR008C	27	SD/MSG -ARG -HIS -LEU -LYS +Canavanine +G418 +Hygromycin +Thialysine	Adam_cdc13-1_SDLV2_REP3	1	11	1.42620180954	2817.00001638	101.630591985	254	1.69710252269	255727.999974	5793.97801191	43	2.04434520756	239402.999828	2315.74985788	2428	2143	136	136	159	166	148	1037	0
DLR00016445	15	18	YBL003C	27	SD/MSG -ARG -HIS -LEU -LYS +Canavanine +G418 +Hygromycin +Thialysine	Adam_cdc13-1_SDLV2_REP3	1	11	1.56527606297	4396.00008912	116.446907904	254	1.84760910793	380890.999971	6372.95988302	43	2.24427397932	369167.999762	3398.7174878	2638	2124	136	136	163	169	150	1250	0
DLR00016445	15	19	YBR007C	27	SD/MSG -ARG -HIS -LEU -LYS +Canavanine +G418 +Hygromycin +Thialysine	Adam_cdc13-1_SDLV2_REP3	1	11	1.83418296708	5995.99994583	114.200623266	254	2.12129085842	566565.999896	7205.00027057	43	2.57340425573	556719.999407	5920.4538704	2773	2126	136	136	167	171	149	1098	0
DLR00016445	15	20	YBL001C	27	SD/MSG -ARG -HIS -LEU -LYS +Canavanine +G418 +Hygromycin +Thialysine	Adam_cdc13-1_SDLV2_REP3	1	11	1.48857574644	2213.27387708	91.9265767756	254	1.77648829118	219462.999951	5606.16253266	43	2.14074547672	187126.552366	1841.74061381	2919	2127	136	136	160	166	147	665	0
DLR00016445	15	21	YBR006W	27	SD/MSG -ARG -HIS -LEU -LYS +Canavanine +G418 +Hygromycin +Thialysine	Adam_cdc13-1_SDLV2_REP3	1	11	1.4185744384	2762.99999337	55.3950012111	254	1.74926148422	252603.999914	5645.80879371	43	2.09321310633	233451.999653	2732.08578009	3054	2142	136	136	156	162	144	754	0
DLR00016445	15	22	YAR050W	27	SD/MSG -ARG -HIS -LEU -LYS +Canavanine +G418 +Hygromycin +Thialysine	Adam_cdc13-1_SDLV2_REP3	1	11	1.56149147718	4422.99999267	126.615010081	254	1.80215804632	378900.999971	6754.09521037	43	2.19623355001	371430.999964	4497.31823568	3182	2141	136	136	151	157	141	1600	0
DLR00016445	15	23	YBR005W	27	SD/MSG -ARG -HIS -LEU -LYS +Canavanine +G418 +Hygromycin +Thialysine	Adam_cdc13-1_SDLV2_REP3	1	11	1.66952850499	6073.67451425	124.717583009	254	1.94943970721	593200.999643	8217.3669429	43	2.36919795528	587636.999903	7522.08739333	3308	2146	136	136	157	161	142	1498	16
DLR00016445	15	24	YOR202W	27	SD/MSG -ARG -HIS -LEU -LYS +Canavanine +G418 +Hygromycin +Thialysine	Adam_cdc13-1_SDLV2_REP3	1	11	1.43172931677	2195.1	141.891275957	254	1.78968230953	263739.999619	9403.76811605	43	2.15459327205	214452	5778.64744561	3443	2142	136	136	154	159	140	574	0
DLR00016445	16	1	YOR202W	27	SD/MSG -ARG -HIS -LEU -LYS +Canavanine +G418 +Hygromycin +Thialysine	Adam_cdc13-1_SDLV2_REP3	1	11	1.61107133675	7026.62743485	190.753429049	254	1.9332003524	491329.999416	13143.957096	43	2.35088918269	484114.998723	12140.7861465	312	2281	136	136	166	170	151	741	22
DLR00016445	16	2	YOR202W	27	SD/MSG -ARG -HIS -LEU -LYS +Canavanine +G418 +Hygromycin +Thialysine	Adam_cdc13-1_SDLV2_REP3	1	11	1.57543539465	4500.00004764	73.2427189611	254	1.83783731935	300399.999969	5903.74297824	43	2.214831747	283373.99994	2321.96261899	444	2257	136	136	166	170	152	322	0
DLR00016445	16	3	YOR202W	27	SD/MSG -ARG -HIS -LEU -LYS +Canavanine +G418 +Hygromycin +Thialysine	Adam_cdc13-1_SDLV2_REP3	1	11	1.43680913357	2448.95535462	52.420317392	254	1.79146802349	168668.999939	5560.09156759	43	2.1042839873	139767.590489	983.842741085	579	2250	136	136	168	172	155	286	0
DLR00016445	16	4	YOR202W	27	SD/MSG -ARG -HIS -LEU -LYS +Canavanine +G418 +Hygromycin +Thialysine	Adam_cdc13-1_SDLV2_REP3	1	11	2.06531830296	7218.9	440.496565609	254	2.32902513591	566300.999453	39367.185821	43	2.81061897366	552070.999683	39451.0774811	654	2246	136	136	169	173	154	418	45
DLR00016445	16	5	YOR202W	27	SD/MSG -ARG -HIS -LEU -LYS +Canavanine +G418 +Hygromycin +Thialysine	Adam_cdc13-1_SDLV2_REP3	1	11	1.5124928903	3994.00018868	103.001378202	254	1.79753976424	257902.999929	6750.91092487	43	2.15598600222	242153.999868	4313.49830196	874	2273	136	136	169	173	157	1002	63
DLR00016445	16	6	YOR202W	27	SD/MSG -ARG -HIS -LEU -LYS +Canavanine +G418 +Hygromycin +Thialysine	Adam_cdc13-1_SDLV2_REP3	1	11	1.64718627692	6666.9997661	192.154854552	254	1.95242749583	463058.99944	12834.8602034	43	2.37704797295	448477.99895	11918.7405806	988	2303	136	136	173	178	159	837	29
DLR00016445	16	7	YOR202W	27	SD/MSG -ARG -HIS -LEU -LYS +Canavanine +G418 +Hygromycin +Thialysine	Adam_cdc13-1_SDLV2_REP3	1	11	1.35815286213	1593.00024987	74.6940856357	254	1.67370850855	126428.000003	5514.81164906	43	1.87731404007	106525.999892	1428.28080453	1082	2220	136	136	158	166	152	656	0
DLR00016445	16	8	YOR202W	27	SD/MSG -ARG -HIS -LEU -LYS +Canavanine +G418 +Hygromycin +Thialysine	Adam_cdc13-1_SDLV2_REP3	1	11	1.31895293827	2475.97071241	57.2300260018	254	1.62023078004	168055.999966	5316.90940862	43	1.91776088256	145130.481064	1273.09417998	1231	2263	136	136	158	166	151	663	0
DLR00016445	16	9	YOR202W	27	SD/MSG -ARG -HIS -LEU -LYS +Canavanine +G418 +Hygromycin +Thialysine	Adam_cdc13-1_SDLV2_REP3	1	11	1.53904086313	3558.21857607	85.474238567	254	1.83129685891	280111.999991	5596.74861105	43	2.22694837646	254408.166398	1997.82832809	1382	2254	136	136	167	174	156	899	0
DLR00016445	16	10	YOR202W	27	SD/MSG -ARG -HIS -LEU -LYS +Canavanine +G418 +Hygromycin +Thialysine	Adam_cdc13-1_SDLV2_REP3	1	11	1.6845111532	5776.11837262	86.1273492984	254	1.93502806356	448386.999886	5963.48524798	43	2.35603133809	435745.999136	3119.43742415	1526	2262	136	136	169	174	154	895	0
DLR00016445	16	11	YOR202W	27	SD/MSG -ARG -HIS -LEU -LYS +Canavanine +G418 +Hygromycin +Thialysine	Adam_cdc13-1_SDLV2_REP3	1	11	1.62476729932	3755.7163514	132.579427769	254	1.97077566405	298895.000034	9976.52907167	43	2.40451029168	300311.999954	9444.89430242	1666	2261	136	136	161	168	151	982	8
DLR00016445	16	12	YOR202W	27	SD/MSG -ARG -HIS -LEU -LYS +Canavanine +G418 +Hygromycin +Thialysine	Adam_cdc13-1_SDLV2_REP3	1	11	1.7776760631	5337.72141794	53.8936847916	254	2.04416275004	454708.999975	6132.83432715	43	2.47688359096	443062.999632	4221.1147231	1822	2267	136	136	168	173	154	1009	10
DLR00016445	16	13	YOR202W	27	SD/MSG -ARG -HIS -LEU -LYS +Canavanine +G418 +Hygromycin +Thialysine	Adam_cdc13-1_SDLV2_REP3	1	11	1.18164280752	2427.99401487	84.9831733388	254	1.53123010492	170171.999999	6082.01269656	43	1.80148872924	152457.99932	2690.79234957	1952	2260	136	136	156	163	147	920	5
DLR00016445	16	14	YOR202W	27	SD/MSG -ARG -HIS -LEU -LYS +Canavanine +G418 +Hygromycin +Thialysine	Adam_cdc13-1_SDLV2_REP3	1	11	1.65943302655	5065.01581604	189.725862276	254	1.82449589109	403682.999894	10317.1944396	43	2.22031921242	411158.99986	9495.28179897	2091	2286	136	136	152	159	143	1635	16
DLR00016445	16	15	YOR202W	27	SD/MSG -ARG -HIS -LEU -LYS +Canavanine +G418 +Hygromycin +Thialysine	Adam_cdc13-1_SDLV2_REP3	1	11	1.89414255955	6667.72069793	71.9030636652	254	2.14148967874	539640.999978	7045.07935504	43	2.59199169275	529625.999647	6341.95100236	2219	2266	136	136	165	170	148	862	1
DLR00016445	16	16	YOR202W	27	SD/MSG -ARG -HIS -LEU -LYS +Canavanine +G418 +Hygromycin +Thialysine	Adam_cdc13-1_SDLV2_REP3	1	11	1.51146540859	6122.01831754	209.70207373	254	1.80693913289	516250.999948	18081.0108555	43	2.20465884222	529323.999974	17874.3529363	2350	2263	136	136	159	165	148	1141	19
DLR00016445	16	17	YOR202W	27	SD/MSG -ARG -HIS -LEU -LYS +Canavanine +G418 +Hygromycin +Thialysine	Adam_cdc13-1_SDLV2_REP3	1	11	1.26615119328	2250.52418244	59.8426734413	254	1.61972722575	159499.999937	5416.94834012	43	1.88162512251	139118.999618	1437.97467223	2485	2263	136	136	158	164	147	376	2
DLR00016445	16	18	YOR202W	27	SD/MSG -ARG -HIS -LEU -LYS +Canavanine +G418 +Hygromycin +Thialysine	Adam_cdc13-1_SDLV2_REP3	1	11	1.65594294386	3463.27468072	47.9614084148	254	2.00506340581	264461.999977	5328.86014694	43	2.4246667606	232861.644699	1647.24085625	2602	2260	136	136	168	173	150	440	1
DLR00016445	16	19	YOR202W	27	SD/MSG -ARG -HIS -LEU -LYS +Canavanine +G418 +Hygromycin +Thialysine	Adam_cdc13-1_SDLV2_REP3	1	11	1.31278455103	3821.87738971	108.142192018	254	1.58175954525	294753.999956	9350.91990899	43	1.89981922193	276337.999952	8078.89466049	2748	2274	136	136	163	168	152	1089	21
DLR00016445	16	20	YOR202W	27	SD/MSG -ARG -HIS -LEU -LYS +Canavanine +G418 +Hygromycin +Thialysine	Adam_cdc13-1_SDLV2_REP3	1	11	1.0768349089	878.416055356	50.9385242102	254	1.7093166285	77425.999847	5083.29216679	43	1.66466492855	52729.998343	738.046552261	2887	2231	136	136	147	155	145	370	0
DLR00016445	16	21	YOR202W	27	SD/MSG -ARG -HIS -LEU -LYS +Canavanine +G418 +Hygromycin +Thialysine	Adam_cdc13-1_SDLV2_REP3	1	11	1.85738056109	8017.00002608	71.719201945	254	2.17507894851	653619.99979	11006.549622	43	2.6313574419	649332.999772	10416.9309314	3046	2275	136	136	169	173	152	1039	30
DLR00016445	16	22	YOR202W	27	SD/MSG -ARG -HIS -LEU -LYS +Canavanine +G418 +Hygromycin +Thialysine	Adam_cdc13-1_SDLV2_REP3	1	11	1.48319032671	5604.00000444	110.061936074	254	1.79800072711	449496.999959	9706.01018678	43	2.19125906886	436065.999956	7635.36079458	3181	2278	136	136	163	168	149	1146	22
DLR00016445	16	23	YOR202W	27	SD/MSG -ARG -HIS -LEU -LYS +Canavanine +G418 +Hygromycin +Thialysine	Adam_cdc13-1_SDLV2_REP3	1	11	1.74942936816	6245.51801363	91.1200605065	254	2.07888235723	525241.999959	9029.71752053	43	2.52647457914	512343.999804	8358.59043962	3313	2274	136	136	160	164	146	995	24
DLR00016445	16	24	YOR202W	27	SD/MSG -ARG -HIS -LEU -LYS +Canavanine +G418 +Hygromycin +Thialysine	Adam_cdc13-1_SDLV2_REP3	1	11	1.34460054944	3373.9986868	99.7461663859	254	1.66493300519	271920.999273	6873.00422717	43	1.9882206718	250993.998683	4018.23208546	3443	2216	136	136	150	155	140	477	11
DLR00016447	1	1	YOR202W	36	SD/MSG -ARG -HIS -LEU -LYS +Canavanine +G418 +Hygromycin +Thialysine	Adam_cdc13-1_SDLV2_REP3	1	11	2.95392431166	1276.2	116.956344767	254	11.2122441445	40584.6	3077.81438629	43	1.63546092475	17985.000056	1437.30018096	329	270	136	136	82	90	87	2838	71
DLR00016447	1	2	YOR202W	36	SD/MSG -ARG -HIS -LEU -LYS +Canavanine +G418 +Hygromycin +Thialysine	Adam_cdc13-1_SDLV2_REP3	1	11	0	11	23.2736983828	254	12	31856.5270995	2590.56831937	43	0.691984890158	2060.1	307.067235011	409	280	136	136	72	85	86	636	3
DLR00016447	1	3	YOR202W	36	SD/MSG -ARG -HIS -LEU -LYS +Canavanine +G418 +Hygromycin +Thialysine	Adam_cdc13-1_SDLV2_REP3	1	11	0	11	17.8720128848	254	12	32726.0364117	2636.73510889	43	5.17134825954	1540.8	203.771970098	531	250	136	136	84	96	96	1118	0
DLR00016447	1	4	YOR202W	36	SD/MSG -ARG -HIS -LEU -LYS +Canavanine +G418 +Hygromycin +Thialysine	Adam_cdc13-1_SDLV2_REP3	1	11	0	11	6.95219958612	254	12	33536.7645779	2415.36452864	43	1.26997907372	1044	91.0844369996	716	288	136	136	71	86	89	954	3
DLR00016447	1	5	YOR202W	36	SD/MSG -ARG -HIS -LEU -LYS +Canavanine +G418 +Hygromycin +Thialysine	Adam_cdc13-1_SDLV2_REP3	1	11	6.38579877124	981.9	170.218204133	254	10.5355147835	36234	2681.02750254	43	7.05693125275	6993	1178.78769869	851	248	136	136	83	97	98	1211	0
DLR00016447	1	6	YOR202W	36	SD/MSG -ARG -HIS -LEU -LYS +Canavanine +G418 +Hygromycin +Thialysine	Adam_cdc13-1_SDLV2_REP3	1	11	0.5	852.3	101.912194393	254	9.79329767513	35939.7	2742.54789378	43	0.5	6286.83990508	693.105681139	956	251	136	136	86	99	101	1124	0
DLR00016447	1	7	YOR202W	36	SD/MSG -ARG -HIS -LEU -LYS +Canavanine +G418 +Hygromycin +Thialysine	Adam_cdc13-1_SDLV2_REP3	1	11	0	11	10.5644979386	254	12	31286.7	2432.45302696	43	0	43	84.8160844048	1140	265	136	136	78	94	95	1001	0
DLR00016447	1	8	YOR202W	36	SD/MSG -ARG -HIS -LEU -LYS +Canavanine +G418 +Hygromycin +Thialysine	Adam_cdc13-1_SDLV2_REP3	1	11	0	11	11.2028739702	254	12	31566.9927382	2366.89633426	43	12	2342.7	254.333104063	1231	248	136	136	94	107	104	946	0
DLR00016447	1	9	YOR202W	36	SD/MSG -ARG -HIS -LEU -LYS +Canavanine +G418 +Hygromycin +Thialysine	Adam_cdc13-1_SDLV2_REP3	1	11	0	11	13.1337184185	254	10.9629254638	32159.4335218	2612.56898484	43	1.1197106537	2619.00003787	313.982522766	1366	258	136	136	89	103	101	1088	0
DLR00016447	1	10	YOR202W	36	SD/MSG -ARG -HIS -LEU -LYS +Canavanine +G418 +Hygromycin +Thialysine	Adam_cdc13-1_SDLV2_REP3	1	11	0	11	8.17755382063	254	12	32007.1920564	2358.96798253	43	0	43	58.4497977437	1499	257	136	136	77	93	93	644	0
DLR00016447	1	11	YOR202W	36	SD/MSG -ARG -HIS -LEU -LYS +Canavanine +G418 +Hygromycin +Thialysine	Adam_cdc13-1_SDLV2_REP3	1	11	0	11	9.3007175347	254	11.9181671524	32220.0949321	2438.40154892	43	0	43	71.3854482442	1680	270	136	136	71	90	91	685	1
DLR00016447	1	12	YOR202W	36	SD/MSG -ARG -HIS -LEU -LYS +Canavanine +G418 +Hygromycin +Thialysine	Adam_cdc13-1_SDLV2_REP3	1	11	0.503985611322	691.999982929	64.921237415	254	11.2617055454	32998.2590389	2989.19679875	43	1.18363252491	4932	620.128802599	1796	262	136	136	85	99	95	764	1
DLR00016447	1	13	YOR202W	36	SD/MSG -ARG -HIS -LEU -LYS +Canavanine +G418 +Hygromycin +Thialysine	Adam_cdc13-1_SDLV2_REP3	1	11	0	11	12.5283584055	254	12	30758.2241374	2361.07916862	43	0	43	93.0624280305	1920	261	136	136	75	92	92	606	0
DLR00016447	1	14	YOR202W	36	SD/MSG -ARG -HIS -LEU -LYS +Canavanine +G418 +Hygromycin +Thialysine	Adam_cdc13-1_SDLV2_REP3	1	11	0.5	281.7	40.0848529406	254	11.815710953	32473.383585	2491.72377021	43	7.05371911976	2184.3	367.78035107	2049	264	136	136	75	92	93	800	0
DLR00016447	1	15	YOR202W	36	SD/MSG -ARG -HIS -LEU -LYS +Canavanine +G418 +Hygromycin +Thialysine	Adam_cdc13-1_SDLV2_REP3	1	11	0.596559654815	993.944684272	107.920563742	254	9.61269202401	37622.7	2702.69899624	43	0.659255171676	6806.94706506	776.90238632	2183	273	136	136	71	88	88	736	3
DLR00016447	1	16	YOR202W	36	SD/MSG -ARG -HIS -LEU -LYS +Canavanine +G418 +Hygromycin +Thialysine	Adam_cdc13-1_SDLV2_REP3	1	11	0	11	13.0925410654	254	10.8874261835	32692.970319	2267.26296862	43	8.38586138584	2126.7	167.469951892	2358	263	136	136	87	103	100	914	2
DLR00016447	1	17	YOR202W	36	SD/MSG -ARG -HIS -LEU -LYS +Canavanine +G418 +Hygromycin +Thialysine	Adam_cdc13-1_SDLV2_REP3	1	11	0	11	15.6668999709	254	12	31140.694386	2295.19530855	43	12	2177.1	180.987788741	2488	253	136	136	91	106	105	978	0
DLR00016447	1	18	YOR202W	36	SD/MSG -ARG -HIS -LEU -LYS +Canavanine +G418 +Hygromycin +Thialysine	Adam_cdc13-1_SDLV2_REP3	1	11	0	11	11.327127181	254	10.15299343	30580.6916141	2162.08467286	43	0	43	81.0068798	2645	253	136	136	82	99	101	681	0
DLR00016447	1	19	YOR202W	36	SD/MSG -ARG -HIS -LEU -LYS +Canavanine +G418 +Hygromycin +Thialysine	Adam_cdc13-1_SDLV2_REP3	1	11	0	11	10.9182468449	254	10.7688422131	31382.5382215	2611.05809829	43	0.5	1372.5	152.90335872	2749	275	136	136	72	89	90	572	3
DLR00016447	1	20	YOR202W	36	SD/MSG -ARG -HIS -LEU -LYS +Canavanine +G418 +Hygromycin +Thialysine	Adam_cdc13-1_SDLV2_REP3	1	11	0	11	9.67634729705	254	10.489518597	32580.0780386	2876.32591109	43	1.02582607516	1397.7	159.090588895	2890	247	136	136	88	101	101	879	0
DLR00016447	1	21	YOR202W	36	SD/MSG -ARG -HIS -LEU -LYS +Canavanine +G418 +Hygromycin +Thialysine	Adam_cdc13-1_SDLV2_REP3	1	11	0.5	1962	185.404922822	254	9.21642037206	42310.8	3459.38423742	43	0.5	15469.6461156	1314.20556371	3059	263	136	136	76	89	91	650	1
DLR00016447	1	22	YOR202W	36	SD/MSG -ARG -HIS -LEU -LYS +Canavanine +G418 +Hygromycin +Thialysine	Adam_cdc13-1_SDLV2_REP3	1	11	0.5	1807.2	169.168861691	254	8.9701032074	40987.8	3523.29253948	43	0.604611671491	14427.7960002	1230.32847166	3158	291	136	136	69	84	85	879	0
DLR00016447	1	23	YOR202W	36	SD/MSG -ARG -HIS -LEU -LYS +Canavanine +G418 +Hygromycin +Thialysine	Adam_cdc13-1_SDLV2_REP3	1	11	5.31631455793	379.8	62.7069907727	254	12	34323.3	2675.44668842	43	7.66292734285	3576.6	590.843281367	3278	260	136	136	72	86	87	827	1
DLR00016447	1	24	YOR202W	36	SD/MSG -ARG -HIS -LEU -LYS +Canavanine +G418 +Hygromycin +Thialysine	Adam_cdc13-1_SDLV2_REP3	1	11	6.18896812759	605.7	55.4794682037	254	12	40107.6	3223.98214904	43	8.22975813139	4979.7	401.88842065	3387	313	136	136	66	79	80	583	8
DLR00016447	2	1	YOR202W	36	SD/MSG -ARG -HIS -LEU -LYS +Canavanine +G418 +Hygromycin +Thialysine	Adam_cdc13-1_SDLV2_REP3	1	11	6.81557310243	1258.2	241.942544915	254	12	45986.4	4269.54131083	43	0.599022438291	9384.77136004	1436.60986399	335	403	136	136	73	85	88	611	3
DLR00016447	2	2	YBR030W	36	SD/MSG -ARG -HIS -LEU -LYS +Canavanine +G418 +Hygromycin +Thialysine	Adam_cdc13-1_SDLV2_REP3	1	11	6.83548066128	236.7	19.2107507177	254	10.6743244933	34643.7499369	2725.25101521	43	7.89477273341	1693.8	132.35849644	433	378	136	136	67	81	84	606	0
DLR00016447	2	3	YBR138C	36	SD/MSG -ARG -HIS -LEU -LYS +Canavanine +G418 +Hygromycin +Thialysine	Adam_cdc13-1_SDLV2_REP3	1	11	0	11	15.8987038286	254	10.8811892148	33359.4910256	2548.01235646	43	2.06515892845	1361.7	159.812535811	542	366	136	136	68	82	85	516	1
DLR00016447	2	4	YBR028C	36	SD/MSG -ARG -HIS -LEU -LYS +Canavanine +G418 +Hygromycin +Thialysine	Adam_cdc13-1_SDLV2_REP3	1	11	0	11	20.2788965389	254	12	35779.2777209	2296.93907635	43	0.636686813152	2688.3	396.593190634	696	339	136	136	70	86	88	868	1
DLR00016447	2	5	YBR137W	36	SD/MSG -ARG -HIS -LEU -LYS +Canavanine +G418 +Hygromycin +Thialysine	Adam_cdc13-1_SDLV2_REP3	1	11	1.36171014087	230.4	9.06037704101	254	11.6488857494	35738.2779223	2493.20660546	43	1.76781730509	1734.3	65.1335029929	839	355	136	136	72	88	89	1079	2
DLR00016447	2	6	YBR027C	36	SD/MSG -ARG -HIS -LEU -LYS +Canavanine +G418 +Hygromycin +Thialysine	Adam_cdc13-1_SDLV2_REP3	1	11	0	11	17.3132750921	254	12	35666.2360009	2849.26167845	43	0.558160800827	2033.97448555	252.816601941	988	369	136	136	70	88	89	560	0
DLR00016447	2	7	YBR134W	36	SD/MSG -ARG -HIS -LEU -LYS +Canavanine +G418 +Hygromycin +Thialysine	Adam_cdc13-1_SDLV2_REP3	1	11	0	11	15.3360940161	254	12	35522.0877233	3227.09945064	43	2.52679432452	1111.5	107.782190387	1091	356	136	136	70	87	89	558	0
DLR00016447	2	8	YBR026C	36	SD/MSG -ARG -HIS -LEU -LYS +Canavanine +G418 +Hygromycin +Thialysine	Adam_cdc13-1_SDLV2_REP3	1	11	0	11	19.0075933439	254	12	35121.6	3013.16449745	43	12	2056.5	213.722387377	1234	370	136	136	76	92	91	620	0
DLR00016447	2	9	YBR132C	36	SD/MSG -ARG -HIS -LEU -LYS +Canavanine +G418 +Hygromycin +Thialysine	Adam_cdc13-1_SDLV2_REP3	1	11	0	11	12.8066548753	254	12	35208.9963213	3206.35403733	43	0.5	2573.1	256.681052741	1363	352	136	136	69	87	88	514	1
DLR00016447	2	10	YBR025C	36	SD/MSG -ARG -HIS -LEU -LYS +Canavanine +G418 +Hygromycin +Thialysine	Adam_cdc13-1_SDLV2_REP3	1	11	0	11	7.73572312006	254	12	35342.0220101	2673.19304989	43	0.656600560488	1233	123.732196878	1546	349	136	136	70	87	88	553	2
DLR00016447	2	11	YBR131W	36	SD/MSG -ARG -HIS -LEU -LYS +Canavanine +G418 +Hygromycin +Thialysine	Adam_cdc13-1_SDLV2_REP3	1	11	0	11	7.52576290057	254	12	35365.2767681	2739.38432944	43	0	43	87.63553984	1647	355	136	136	71	88	88	607	1
DLR00016447	2	12	YBR024W	36	SD/MSG -ARG -HIS -LEU -LYS +Canavanine +G418 +Hygromycin +Thialysine	Adam_cdc13-1_SDLV2_REP3	1	11	0	11	14.2902361189	254	12	35984.4019217	3111.33872918	43	12	2178	190.582412114	1787	318	136	136	82	96	94	539	1
DLR00016447	2	13	YBR130C	36	SD/MSG -ARG -HIS -LEU -LYS +Canavanine +G418 +Hygromycin +Thialysine	Adam_cdc13-1_SDLV2_REP3	1	11	0	11	24.6896658223	254	12	35806.6629073	2887.46598694	43	5.51884291134	1492.2	227.163060508	1938	341	136	136	72	90	90	572	0
DLR00016447	2	14	YBR023C	36	SD/MSG -ARG -HIS -LEU -LYS +Canavanine +G418 +Hygromycin +Thialysine	Adam_cdc13-1_SDLV2_REP3	1	11	0	11	12.9340213639	254	11.4140111756	35932.3348839	2889.84919653	43	0.624203832867	1119.6	123.547562073	2020	361	136	136	73	90	90	618	0
DLR00016447	2	15	YBR129C	36	SD/MSG -ARG -HIS -LEU -LYS +Canavanine +G418 +Hygromycin +Thialysine	Adam_cdc13-1_SDLV2_REP3	1	11	0	11	13.8816903071	254	12	36541.5818594	2942.76165069	43	0.67357957428	2621.84651499	223.103573635	2187	347	136	136	70	88	88	809	3
DLR00016447	2	16	YBR022W	36	SD/MSG -ARG -HIS -LEU -LYS +Canavanine +G418 +Hygromycin +Thialysine	Adam_cdc13-1_SDLV2_REP3	1	11	0	11	15.8188808826	254	10.5167993829	36195.9945774	2752.70281006	43	0.591914058509	972	132.460107907	2302	369	136	136	71	88	88	530	0
DLR00016447	2	17	YBR128C	36	SD/MSG -ARG -HIS -LEU -LYS +Canavanine +G418 +Hygromycin +Thialysine	Adam_cdc13-1_SDLV2_REP3	1	11	0	11	12.8868248975	254	10.3738696664	34545.1320588	2809.49995754	43	0	43	69.0945390082	2457	364	136	136	74	89	90	587	8
DLR00016447	2	18	YBR020W	36	SD/MSG -ARG -HIS -LEU -LYS +Canavanine +G418 +Hygromycin +Thialysine	Adam_cdc13-1_SDLV2_REP3	1	11	0	11	11.2519238191	254	10.2856785488	35425.2699417	2821.65239415	43	5.67871922111	1000.8	81.1536325009	2613	386	136	136	70	87	88	695	0
DLR00016447	2	19	YBR126C	36	SD/MSG -ARG -HIS -LEU -LYS +Canavanine +G418 +Hygromycin +Thialysine	Adam_cdc13-1_SDLV2_REP3	1	11	0	11	17.8725633311	254	10.9323497756	36609.7895874	2735.16395557	43	2.17410881903	1984.5	281.424788545	2726	356	136	136	69	86	89	633	1
DLR00016447	2	20	YBR019C	36	SD/MSG -ARG -HIS -LEU -LYS +Canavanine +G418 +Hygromycin +Thialysine	Adam_cdc13-1_SDLV2_REP3	1	11	0	11	13.7384860653	254	11.7591713244	37841.8863064	3183.01543957	43	12	2184.3	171.433163041	2843	362	136	136	85	98	98	641	0
DLR00016447	2	21	YBR125C	36	SD/MSG -ARG -HIS -LEU -LYS +Canavanine +G418 +Hygromycin +Thialysine	Adam_cdc13-1_SDLV2_REP3	1	11	0	11	11.5596813661	254	12	35496.3162399	2709.54889351	43	8.08410423691	2559.6	213.990001683	2996	378	136	136	69	85	88	705	1
DLR00016447	2	22	YBR018C	36	SD/MSG -ARG -HIS -LEU -LYS +Canavanine +G418 +Hygromycin +Thialysine	Adam_cdc13-1_SDLV2_REP3	1	11	0.879860688073	713.9	27.2950894615	254	9.6955739196	39281.4	3203.8897318	43	1.10539664181	18092.8	289.146987055	3135	372	136	136	87	100	98	1186	7
DLR00016447	2	23	YBR122C	36	SD/MSG -ARG -HIS -LEU -LYS +Canavanine +G418 +Hygromycin +Thialysine	Adam_cdc13-1_SDLV2_REP3	1	11	3.48318887564	389.7	41.3818398539	254	12	35039.6302999	2877.00645713	43	5.79561630579	4173.3	521.240963556	3276	365	136	136	64	79	82	469	8
DLR00016447	2	24	YOR202W	36	SD/MSG -ARG -HIS -LEU -LYS +Canavanine +G418 +Hygromycin +Thialysine	Adam_cdc13-1_SDLV2_REP3	1	11	6.93294113616	755.1	56.7924107474	254	12	44487.0466148	3657.37578931	43	8.98466630097	4732.2	325.397170924	3416	349	136	136	66	79	79	580	9
DLR00016447	3	1	YOR202W	36	SD/MSG -ARG -HIS -LEU -LYS +Canavanine +G418 +Hygromycin +Thialysine	Adam_cdc13-1_SDLV2_REP3	1	11	5.04242907278	541.8	64.0626846221	254	12	38652.3	3565.3371769	43	7.37727952639	4826.7	462.568668876	305	493	136	136	75	85	85	1020	0
DLR00016447	3	2	YAL017W	36	SD/MSG -ARG -HIS -LEU -LYS +Canavanine +G418 +Hygromycin +Thialysine	Adam_cdc13-1_SDLV2_REP3	1	11	0	11	13.8373612741	254	11.9307468977	34513.6432315	2714.87313895	43	5.81442555509	1561.5	107.470627399	416	488	136	136	68	82	84	721	5
DLR00016447	3	3	YBL032W	36	SD/MSG -ARG -HIS -LEU -LYS +Canavanine +G418 +Hygromycin +Thialysine	Adam_cdc13-1_SDLV2_REP3	1	11	0	11	25.5803812103	254	12	34995.7370933	2533.95925157	43	0.593113696859	3438.85943121	459.167625618	560	495	136	136	69	84	86	738	2
DLR00016447	3	4	YAL015C	36	SD/MSG -ARG -HIS -LEU -LYS +Canavanine +G418 +Hygromycin +Thialysine	Adam_cdc13-1_SDLV2_REP3	1	11	9	232.2	15.8702722643	254	12	36701.7781785	2605.66003486	43	12	3321	258.084638765	681	461	136	136	77	91	92	982	1
DLR00016447	3	5	YBL031W	36	SD/MSG -ARG -HIS -LEU -LYS +Canavanine +G418 +Hygromycin +Thialysine	Adam_cdc13-1_SDLV2_REP3	1	11	0	11	18.2491631534	254	12	35896.643725	2399.91059932	43	1.18964012331	1566.9	186.659025183	829	509	136	136	70	86	86	817	0
DLR00016447	3	6	YAL014C	36	SD/MSG -ARG -HIS -LEU -LYS +Canavanine +G418 +Hygromycin +Thialysine	Adam_cdc13-1_SDLV2_REP3	1	11	0	11	18.1953001352	254	12	35644.5	2712.68769285	43	2.22257960565	1350	135.901904968	917	446	136	136	71	88	88	670	4
DLR00016447	3	7	YBL029W	36	SD/MSG -ARG -HIS -LEU -LYS +Canavanine +G418 +Hygromycin +Thialysine	Adam_cdc13-1_SDLV2_REP3	1	11	0	11	11.8993899207	254	12	35499.818262	2944.13615794	43	2.62357964827	1150.2	72.7735119909	1122	460	136	136	76	91	90	582	0
DLR00016447	3	8	YAL013W	36	SD/MSG -ARG -HIS -LEU -LYS +Canavanine +G418 +Hygromycin +Thialysine	Adam_cdc13-1_SDLV2_REP3	1	11	2.22500543294	319.5	27.0881546741	254	12	37174.1639516	3118.14592732	43	2.94715775917	4440.6	465.15574358	1227	482	136	136	72	88	87	624	3
DLR00016447	3	9	YBL028C	36	SD/MSG -ARG -HIS -LEU -LYS +Canavanine +G418 +Hygromycin +Thialysine	Adam_cdc13-1_SDLV2_REP3	1	11	2.57290729011	334.8	24.688968286	254	12	38781.5589241	3106.07054997	43	8.19545339962	4803.3	359.767530362	1370	483	136	136	80	94	92	1043	7
DLR00016447	3	10	YAL011W	36	SD/MSG -ARG -HIS -LEU -LYS +Canavanine +G418 +Hygromycin +Thialysine	Adam_cdc13-1_SDLV2_REP3	1	11	0	11	10.2364208595	254	12	37023.3133297	2754.01368932	43	12	1836	111.705339001	1501	478	136	136	76	92	91	702	2
DLR00016447	3	11	YBL027W	36	SD/MSG -ARG -HIS -LEU -LYS +Canavanine +G418 +Hygromycin +Thialysine	Adam_cdc13-1_SDLV2_REP3	1	11	0	11	6.15815741205	254	12	35481.2188641	2704.96277065	43	1.32635945558	1562.4	138.56692887	1622	458	136	136	74	91	90	657	0
DLR00016447	3	12	YAL010C	36	SD/MSG -ARG -HIS -LEU -LYS +Canavanine +G418 +Hygromycin +Thialysine	Adam_cdc13-1_SDLV2_REP3	1	11	0	11	16.7405762465	254	12	37215.4992481	2950.93721305	43	10.5313052037	2335.5	169.457449165	1781	496	136	136	79	94	93	627	1
DLR00016447	3	13	YBL025W	36	SD/MSG -ARG -HIS -LEU -LYS +Canavanine +G418 +Hygromycin +Thialysine	Adam_cdc13-1_SDLV2_REP3	1	11	2.34293750976	295.2	25.905507356	254	11.8401855607	38419.8579681	3249.0268342	43	8.82493189642	4104.9	332.462248668	1920	471	136	136	82	97	94	691	0
DLR00016447	3	14	YAL008W	36	SD/MSG -ARG -HIS -LEU -LYS +Canavanine +G418 +Hygromycin +Thialysine	Adam_cdc13-1_SDLV2_REP3	1	11	3.77122897571	234	31.4381314348	254	12	37516.0194823	2933.78699935	43	7.01454614322	3299.4	520.298213191	2004	451	136	136	73	89	89	556	0
DLR00016447	3	15	YBL024W	36	SD/MSG -ARG -HIS -LEU -LYS +Canavanine +G418 +Hygromycin +Thialysine	Adam_cdc13-1_SDLV2_REP3	1	11	2.15583007558	231.3	22.1445757147	254	12	36543.0715415	2903.61178118	43	2.2386370518	2946.6	364.50096843	2210	458	136	136	71	88	87	545	0
DLR00016447	3	16	YAL007C	36	SD/MSG -ARG -HIS -LEU -LYS +Canavanine +G418 +Hygromycin +Thialysine	Adam_cdc13-1_SDLV2_REP3	1	11	0	11	20.4025857574	254	11.9507567676	38078.1868831	3055.52711657	43	6.95921369544	2214	188.417326614	2297	459	136	136	82	97	94	529	0
DLR00016447	3	17	YBL021C	36	SD/MSG -ARG -HIS -LEU -LYS +Canavanine +G418 +Hygromycin +Thialysine	Adam_cdc13-1_SDLV2_REP3	1	11	0	11	19.4763231877	254	10.9265999679	36758.1188292	3162.47827735	43	0.907453352278	1413	166.43997661	2473	460	136	136	74	90	90	726	4
DLR00016447	3	18	YAL005C	36	SD/MSG -ARG -HIS -LEU -LYS +Canavanine +G418 +Hygromycin +Thialysine	Adam_cdc13-1_SDLV2_REP3	1	11	0	11	24.5738033639	254	12	36958.457353	3251.83323989	43	12	1855.8	192.585720407	2600	520	136	136	78	93	93	747	1
DLR00016447	3	19	YBL019W	36	SD/MSG -ARG -HIS -LEU -LYS +Canavanine +G418 +Hygromycin +Thialysine	Adam_cdc13-1_SDLV2_REP3	1	11	0.521107903943	230.999958902	22.6176150267	254	12	35797.0973687	3062.25268504	43	0.62683481105	2047.5	220.181781077	2744	503	136	136	71	88	90	879	3
DLR00016447	3	20	YAL004W	36	SD/MSG -ARG -HIS -LEU -LYS +Canavanine +G418 +Hygromycin +Thialysine	Adam_cdc13-1_SDLV2_REP3	1	11	0	11	14.3484870673	254	12	36779.4	3124.47978622	43	12	2803.5	258.650232132	2865	479	136	136	81	96	95	803	2
DLR00016447	3	21	YBL017C	36	SD/MSG -ARG -HIS -LEU -LYS +Canavanine +G418 +Hygromycin +Thialysine	Adam_cdc13-1_SDLV2_REP3	1	11	0	11	16.3432217266	254	12	33388.851588	2304.86009094	43	2.93796186281	2537.1	254.55920954	3016	463	136	136	77	92	93	795	10
DLR00016447	3	22	YAL002W	36	SD/MSG -ARG -HIS -LEU -LYS +Canavanine +G418 +Hygromycin +Thialysine	Adam_cdc13-1_SDLV2_REP3	1	11	6.03216682706	272.7	28.6497855698	254	12	34478.8748693	2712.12140099	43	6.48632461272	2074.5	196.198532988	3128	493	136	136	71	86	88	705	6
DLR00016447	3	23	YBL016W	36	SD/MSG -ARG -HIS -LEU -LYS +Canavanine +G418 +Hygromycin +Thialysine	Adam_cdc13-1_SDLV2_REP3	1	11	6.03036874854	268.2	31.8238110719	254	12	34632.2950607	3137.62867496	43	6.6249385015	1733.4	217.326684252	3276	491	136	136	63	78	82	521	3
DLR00016447	3	24	YOR202W	36	SD/MSG -ARG -HIS -LEU -LYS +Canavanine +G418 +Hygromycin +Thialysine	Adam_cdc13-1_SDLV2_REP3	1	11	6.33968106021	418.5	50.5941216896	254	12	38549.6024817	2997.81506487	43	5.98066371601	3236.4	429.544716567	3404	486	136	136	63	77	79	508	5
DLR00016447	4	1	YOR202W	36	SD/MSG -ARG -HIS -LEU -LYS +Canavanine +G418 +Hygromycin +Thialysine	Adam_cdc13-1_SDLV2_REP3	1	11	0.782299177557	737.1	78.8811762846	254	11.6094748857	38075.4	3466.89029335	43	1.23580951866	4903.2	472.593010519	365	576	136	136	74	87	88	842	3
DLR00016447	4	2	YBR045C	36	SD/MSG -ARG -HIS -LEU -LYS +Canavanine +G418 +Hygromycin +Thialysine	Adam_cdc13-1_SDLV2_REP3	1	11	0	11	19.0607396621	254	12	33346.3831224	2846.51396838	43	4.15820088565	1749.6	173.322781297	407	606	136	136	69	83	85	739	4
DLR00016447	4	3	YBR156C	36	SD/MSG -ARG -HIS -LEU -LYS +Canavanine +G418 +Hygromycin +Thialysine	Adam_cdc13-1_SDLV2_REP3	1	11	0	11	11.8044462592	254	12	33190.2372599	2705.22891341	43	4.39310700781	1821.6	102.371663699	541	614	136	136	70	85	87	900	1
DLR00016447	4	4	YBR044C	36	SD/MSG -ARG -HIS -LEU -LYS +Canavanine +G418 +Hygromycin +Thialysine	Adam_cdc13-1_SDLV2_REP3	1	11	5.64849907922	343.8	30.6200802185	254	12	37724.54543	2681.50737119	43	9.92525373392	5178.6	546.607305578	681	634	136	136	73	89	90	938	7
DLR00016447	4	5	YBR151W	36	SD/MSG -ARG -HIS -LEU -LYS +Canavanine +G418 +Hygromycin +Thialysine	Adam_cdc13-1_SDLV2_REP3	1	11	0.801232400077	372.9	15.1264666637	254	12	36219.8943513	2587.42495739	43	1.02311216831	5583.6	253.515446102	824	627	136	136	81	93	90	1180	0
DLR00016447	4	6	YBR043C	36	SD/MSG -ARG -HIS -LEU -LYS +Canavanine +G418 +Hygromycin +Thialysine	Adam_cdc13-1_SDLV2_REP3	1	11	3.1328134313	12401.1	1005.30817998	254	3.17446275554	1408273.99858	113986.78323	43	3.77763466582	1404963.99884	117349.517436	909	578	136	136	182	182	154	2579	209
DLR00016447	4	7	YBR150C	36	SD/MSG -ARG -HIS -LEU -LYS +Canavanine +G418 +Hygromycin +Thialysine	Adam_cdc13-1_SDLV2_REP3	1	11	0.966817207575	2862.2	76.7732214543	254	1.29929666373	266312.000093	9029.24240767	43	1.53099977137	242635.000045	4752.41466426	1146	577	136	136	162	165	140	1825	131
DLR00016447	4	8	YBR042C	36	SD/MSG -ARG -HIS -LEU -LYS +Canavanine +G418 +Hygromycin +Thialysine	Adam_cdc13-1_SDLV2_REP3	1	11	1.94587447386	291.6	23.684742973	254	12	37141.5314007	2883.77520168	43	2.52558053669	4337.1	497.588054068	1220	632	136	136	69	86	85	448	3
DLR00016447	4	9	YBR149W	36	SD/MSG -ARG -HIS -LEU -LYS +Canavanine +G418 +Hygromycin +Thialysine	Adam_cdc13-1_SDLV2_REP3	1	11	0	11	9.53794880717	254	12	36306	2926.03089293	43	3.43490249101	901.8	95.5290049941	1392	620	136	136	70	87	87	580	0
DLR00016447	4	10	YBR041W	36	SD/MSG -ARG -HIS -LEU -LYS +Canavanine +G418 +Hygromycin +Thialysine	Adam_cdc13-1_SDLV2_REP3	1	11	0	11	10.0212060765	254	12	36337.3079816	2740.17395794	43	2.35133185	1648.8	93.6890365411	1501	627	136	136	73	89	88	709	3
DLR00016447	4	11	YBR148W	36	SD/MSG -ARG -HIS -LEU -LYS +Canavanine +G418 +Hygromycin +Thialysine	Adam_cdc13-1_SDLV2_REP3	1	11	0	11	10.1439327313	254	12	36225.6704249	2705.57395255	43	0	43	81.8832168467	1644	644	136	136	73	88	88	696	0
DLR00016447	4	12	YBR040W	36	SD/MSG -ARG -HIS -LEU -LYS +Canavanine +G418 +Hygromycin +Thialysine	Adam_cdc13-1_SDLV2_REP3	1	11	5.61058581566	281.7	44.320389702	254	12	37917.6142252	3069.83057283	43	8.23266706406	4777.2	770.417696524	1764	643	136	136	70	87	87	470	3
DLR00016447	4	13	YBR147W	36	SD/MSG -ARG -HIS -LEU -LYS +Canavanine +G418 +Hygromycin +Thialysine	Adam_cdc13-1_SDLV2_REP3	1	11	5.21238064402	285.3	29.7917429433	254	12	37439.0218173	2892.34453395	43	7.37706327409	3595.5	353.312857253	1945	608	136	136	77	93	90	619	0
DLR00016447	4	14	YBR036C	36	SD/MSG -ARG -HIS -LEU -LYS +Canavanine +G418 +Hygromycin +Thialysine	Adam_cdc13-1_SDLV2_REP3	1	11	2.3733373452	7772.4	837.80650933	254	2.65815425204	840723.99788	90104.2252333	43	3.2133247865	827315.99837	92188.3051979	1996	677	136	136	147	152	129	1580	81
DLR00016447	4	15	YBR146W	36	SD/MSG -ARG -HIS -LEU -LYS +Canavanine +G418 +Hygromycin +Thialysine	Adam_cdc13-1_SDLV2_REP3	1	11	0	11	17.9507252367	254	12	36534.041743	2925.14965634	43	12	2539.8	265.978587637	2266	677	136	136	83	97	93	556	5
DLR00016447	4	16	YBR034C	36	SD/MSG -ARG -HIS -LEU -LYS +Canavanine +G418 +Hygromycin +Thialysine	Adam_cdc13-1_SDLV2_REP3	1	11	0	11	12.6853423188	254	12	36289.0480438	2928.04948164	43	2.0978213496	2772.9	304.069927236	2301	657	136	136	82	96	93	510	1
DLR00016447	4	17	YBR145W	36	SD/MSG -ARG -HIS -LEU -LYS +Canavanine +G418 +Hygromycin +Thialysine	Adam_cdc13-1_SDLV2_REP3	1	11	0	11	14.1247964415	254	12	36429.1758706	3019.71639644	43	0.931581224406	2720.00025293	178.596037699	2497	665	136	136	86	100	97	735	4
DLR00016447	4	18	YBR033W	36	SD/MSG -ARG -HIS -LEU -LYS +Canavanine +G418 +Hygromycin +Thialysine	Adam_cdc13-1_SDLV2_REP3	1	11	0	11	15.7842203892	254	12	36246.9610721	3018.74737724	43	1.81893147409	1271.7	126.148884519	2612	598	136	136	78	93	92	764	3
DLR00016447	4	19	YBR144C	36	SD/MSG -ARG -HIS -LEU -LYS +Canavanine +G418 +Hygromycin +Thialysine	Adam_cdc13-1_SDLV2_REP3	1	11	0	11	9.79012562981	254	12	36562.5	2921.34074851	43	12	2357.1	182.993867626	2769	654	136	136	81	95	94	825	3
DLR00016447	4	20	YBR032W	36	SD/MSG -ARG -HIS -LEU -LYS +Canavanine +G418 +Hygromycin +Thialysine	Adam_cdc13-1_SDLV2_REP3	1	11	0.678937613377	240.9	7.73640540463	254	12	34477.2	2416.61004272	43	0.892414361855	3562.9	82.9456281908	2844	613	136	136	79	94	93	942	4
DLR00016447	4	21	YBR141C	36	SD/MSG -ARG -HIS -LEU -LYS +Canavanine +G418 +Hygromycin +Thialysine	Adam_cdc13-1_SDLV2_REP3	1	11	0	11	19.5903230602	254	11.910790599	34198.2	2241.95531055	43	3.73289495926	1485	121.237299578	2980	613	136	136	74	89	91	559	2
DLR00016447	4	22	YBR031W	36	SD/MSG -ARG -HIS -LEU -LYS +Canavanine +G418 +Hygromycin +Thialysine	Adam_cdc13-1_SDLV2_REP3	1	11	6.0572231451	334.8	21.6223670064	254	12	35828.1567159	2481.64705781	43	9.52975800538	3761.1	263.805447453	3139	643	136	136	73	88	90	878	8
DLR00016447	4	23	YBR139W	36	SD/MSG -ARG -HIS -LEU -LYS +Canavanine +G418 +Hygromycin +Thialysine	Adam_cdc13-1_SDLV2_REP3	1	11	3.704733353	269.1	26.443276931	254	12	35670.5724003	2601.00455887	43	2.5152894225	1813.5	181.297019434	3283	646	136	136	65	79	83	547	5
DLR00016447	4	24	YOR202W	36	SD/MSG -ARG -HIS -LEU -LYS +Canavanine +G418 +Hygromycin +Thialysine	Adam_cdc13-1_SDLV2_REP3	1	11	9	272.7	35.6199553625	254	12	37897.2	3000.63998864	43	1.06435321871	1920.6	295.6786926	3419	620	136	136	62	76	78	441	0
DLR00016447	5	1	YOR202W	36	SD/MSG -ARG -HIS -LEU -LYS +Canavanine +G418 +Hygromycin +Thialysine	Adam_cdc13-1_SDLV2_REP3	1	11	5.84785381694	402.3	47.4467142012	254	12	37661.8399196	3374.41741629	43	9.56967457564	4203.9	429.669860853	341	766	136	136	80	93	92	774	0
DLR00016447	5	2	YAL031C	36	SD/MSG -ARG -HIS -LEU -LYS +Canavanine +G418 +Hygromycin +Thialysine	Adam_cdc13-1_SDLV2_REP3	1	11	1.22166628151	235.8	31.8121426175	254	12	33280.6362035	2666.67983988	43	1.77600953302	3488.4	529.678678577	382	783	136	136	79	92	92	770	0
DLR00016447	5	3	YBL052C	36	SD/MSG -ARG -HIS -LEU -LYS +Canavanine +G418 +Hygromycin +Thialysine	Adam_cdc13-1_SDLV2_REP3	1	11	0	11	20.116583716	254	11.1016682083	33107.9828129	2476.78993266	43	5.92688764225	1674.9	176.947164013	545	775	136	136	67	83	86	717	5
DLR00016447	5	4	YAL030W	36	SD/MSG -ARG -HIS -LEU -LYS +Canavanine +G418 +Hygromycin +Thialysine	Adam_cdc13-1_SDLV2_REP3	1	11	4.16532463041	268.2	29.6718865323	254	12	37834.1824734	2578.57851767	43	6.33869200328	4335.3	536.268936088	670	752	136	136	73	88	90	658	4
DLR00016447	5	5	YBL051C	36	SD/MSG -ARG -HIS -LEU -LYS +Canavanine +G418 +Hygromycin +Thialysine	Adam_cdc13-1_SDLV2_REP3	1	11	1.06742347634	475.2	41.4629935671	254	12	37807.2557442	2725.05943856	43	1.32046570683	7861.99975147	725.443575015	811	797	136	136	82	95	94	884	3
DLR00016447	5	6	YAL029C	36	SD/MSG -ARG -HIS -LEU -LYS +Canavanine +G418 +Hygromycin +Thialysine	Adam_cdc13-1_SDLV2_REP3	1	11	0.762462445181	889.9	29.2231057253	254	1.33855085377	96381.0001512	7893.63129394	43	1.29565586347	66940.0000668	1721.3344581	908	814	136	136	151	156	137	1300	70
DLR00016447	5	7	YBL049W	36	SD/MSG -ARG -HIS -LEU -LYS +Canavanine +G418 +Hygromycin +Thialysine	Adam_cdc13-1_SDLV2_REP3	1	11	0	11	21.3010415696	254	12	35481.3214078	2662.0588906	43	0.539387669232	1964.95813058	280.265152665	1145	821	136	136	69	85	85	445	1
DLR00016447	5	8	YAL028W	36	SD/MSG -ARG -HIS -LEU -LYS +Canavanine +G418 +Hygromycin +Thialysine	Adam_cdc13-1_SDLV2_REP3	1	11	0.947848889022	319.5	56.1748126724	254	12	38517.6065099	3024.34354783	43	12	3736.8	477.132777109	1237	769	136	136	79	94	92	554	4
DLR00016447	5	9	YBL048W	36	SD/MSG -ARG -HIS -LEU -LYS +Canavanine +G418 +Hygromycin +Thialysine	Adam_cdc13-1_SDLV2_REP3	1	11	0	11	14.5548152977	254	12	37105.8495783	2976.29934245	43	4.31396148665	889.2	127.154684887	1367	766	136	136	70	86	86	519	1
DLR00016447	5	10	YAL027W	36	SD/MSG -ARG -HIS -LEU -LYS +Canavanine +G418 +Hygromycin +Thialysine	Adam_cdc13-1_SDLV2_REP3	1	11	0	11	12.2077258916	254	12	37108.0971491	2945.81646196	43	3.63062659254	1133.1	98.3870419617	1482	763	136	136	70	87	86	588	0
DLR00016447	5	11	YBL047C	36	SD/MSG -ARG -HIS -LEU -LYS +Canavanine +G418 +Hygromycin +Thialysine	Adam_cdc13-1_SDLV2_REP3	1	11	9	340.2	32.756889067	254	12	40534.6100028	3132.11801288	43	12	6353.1	626.260917333	1638	741	136	136	86	98	95	783	0
DLR00016447	5	12	YAL026C	36	SD/MSG -ARG -HIS -LEU -LYS +Canavanine +G418 +Hygromycin +Thialysine	Adam_cdc13-1_SDLV2_REP3	1	11	0	11	9.76606926554	254	12	36206.8876927	2732.67690401	43	2.42395216853	2529	158.512581767	1745	761	136	136	80	93	91	757	3
DLR00016447	5	13	YBL046W	36	SD/MSG -ARG -HIS -LEU -LYS +Canavanine +G418 +Hygromycin +Thialysine	Adam_cdc13-1_SDLV2_REP3	1	11	0	11	30.9071819961	254	12	35849.3074464	2938.1241836	43	4.85109717443	3188.7	593.544659745	1926	773	136	136	71	87	86	548	0
DLR00016447	5	14	YAL023C	36	SD/MSG -ARG -HIS -LEU -LYS +Canavanine +G418 +Hygromycin +Thialysine	Adam_cdc13-1_SDLV2_REP3	1	11	7.25035031498	327.6	42.6233434768	254	12	37053.4907839	2972.18828948	43	7.4347162365	4644	561.51877613	2047	764	136	136	79	92	90	587	0
DLR00016447	5	15	YBL043W	36	SD/MSG -ARG -HIS -LEU -LYS +Canavanine +G418 +Hygromycin +Thialysine	Adam_cdc13-1_SDLV2_REP3	1	11	0	11	11.8068295727	254	12	34724.0815668	2755.00256707	43	0.566882608059	2587.9563787	201.69449295	2200	758	136	136	69	85	85	400	0
DLR00016447	5	16	YAL022C	36	SD/MSG -ARG -HIS -LEU -LYS +Canavanine +G418 +Hygromycin +Thialysine	Adam_cdc13-1_SDLV2_REP3	1	11	0	11	21.955878642	254	12	37381.4810516	2923.07617259	43	12	3480.3	309.366834591	2333	759	136	136	84	97	95	713	0
DLR00016447	5	17	YBL042C	36	SD/MSG -ARG -HIS -LEU -LYS +Canavanine +G418 +Hygromycin +Thialysine	Adam_cdc13-1_SDLV2_REP3	1	11	9	255.6	17.435524566	254	12	38191.5	3068.4556836	43	9.76370336786	5046.3	384.478376938	2452	749	136	136	84	98	96	874	3
DLR00016447	5	18	YAL020C	36	SD/MSG -ARG -HIS -LEU -LYS +Canavanine +G418 +Hygromycin +Thialysine	Adam_cdc13-1_SDLV2_REP3	1	11	0	11	19.123735494	254	12	35706.4137186	2916.99352561	43	8.28198880661	1899	214.457424071	2589	768	136	136	77	92	93	724	0
DLR00016447	5	19	YBL039C	36	SD/MSG -ARG -HIS -LEU -LYS +Canavanine +G418 +Hygromycin +Thialysine	Adam_cdc13-1_SDLV2_REP3	1	11	9	262.8	20.6218254438	254	12	37144.1809077	3027.52456822	43	12	4170.6	357.892942584	2772	772	136	136	81	96	96	1012	0
DLR00016447	5	20	YAL019W	36	SD/MSG -ARG -HIS -LEU -LYS +Canavanine +G418 +Hygromycin +Thialysine	Adam_cdc13-1_SDLV2_REP3	1	11	0	11	26.9060915374	254	12	34270.4396196	2458.45430616	43	8.10484428426	3764.7	740.170477798	2860	774	136	136	88	100	99	764	10
DLR00016447	5	21	YBL037W	36	SD/MSG -ARG -HIS -LEU -LYS +Canavanine +G418 +Hygromycin +Thialysine	Adam_cdc13-1_SDLV2_REP3	1	11	0	11	10.052350627	254	12	32085.1497855	2648.1925059	43	5.74565831415	1910.7	122.843761058	3002	764	136	136	71	88	90	740	0
DLR00016447	5	22	YAL018C	36	SD/MSG -ARG -HIS -LEU -LYS +Canavanine +G418 +Hygromycin +Thialysine	Adam_cdc13-1_SDLV2_REP3	1	11	1.91337688975	254.7	24.9133516917	254	12	33048.7427399	2347.0104467	43	0.685026236158	4637.4464522	429.240436933	3126	752	136	136	68	84	88	720	9
DLR00016447	5	23	YBL036C	36	SD/MSG -ARG -HIS -LEU -LYS +Canavanine +G418 +Hygromycin +Thialysine	Adam_cdc13-1_SDLV2_REP3	1	11	5.5569133082	284.4	28.3017109356	254	11.4294290743	34899.5448919	2883.78263178	43	6.48519936444	3504.6	356.814434344	3285	748	136	136	69	84	86	624	5
DLR00016447	5	24	YOR202W	36	SD/MSG -ARG -HIS -LEU -LYS +Canavanine +G418 +Hygromycin +Thialysine	Adam_cdc13-1_SDLV2_REP3	1	11	7.9022949454	300.6	28.2192144628	254	12	36421.5453755	2947.5149267	43	10.2930485246	3716.1	323.334305222	3418	767	136	136	71	83	84	619	7
DLR00016447	6	1	YOR202W	36	SD/MSG -ARG -HIS -LEU -LYS +Canavanine +G418 +Hygromycin +Thialysine	Adam_cdc13-1_SDLV2_REP3	1	11	0.590258186345	617.4	93.6831427637	254	12	38681.1	2731.45863675	43	1.339969391	5615.1	980.704128628	310	898	136	136	91	101	98	689	0
DLR00016447	6	2	YBR058C	36	SD/MSG -ARG -HIS -LEU -LYS +Canavanine +G418 +Hygromycin +Thialysine	Adam_cdc13-1_SDLV2_REP3	1	11	0	11	6.45081934105	254	11.0936115814	32456.1327761	2532.47315156	43	2.26620395708	1403.1	106.256193369	433	901	136	136	67	82	85	550	1
DLR00016447	6	3	YBR169C	36	SD/MSG -ARG -HIS -LEU -LYS +Canavanine +G418 +Hygromycin +Thialysine	Adam_cdc13-1_SDLV2_REP3	1	11	0	11	11.1927708833	254	10.8837809711	32504.1467368	2338.63462215	43	5.12944081861	1538.1	203.468660441	564	897	136	136	67	83	87	679	2
DLR00016447	6	4	YBR057C	36	SD/MSG -ARG -HIS -LEU -LYS +Canavanine +G418 +Hygromycin +Thialysine	Adam_cdc13-1_SDLV2_REP3	1	11	1.83076503351	333	26.0774818731	254	11.3186939967	37222.2	2549.34814723	43	1.98932680458	4788	419.047261244	696	898	136	136	74	90	91	880	5
DLR00016447	6	5	YBR168W	36	SD/MSG -ARG -HIS -LEU -LYS +Canavanine +G418 +Hygromycin +Thialysine	Adam_cdc13-1_SDLV2_REP3	1	11	1.2933450972	441	34.1190899003	254	12	36429.8337644	2534.58233795	43	1.44384449988	4575.6	372.618446245	814	892	136	136	71	88	89	713	0
DLR00016447	6	6	YBR056W	36	SD/MSG -ARG -HIS -LEU -LYS +Canavanine +G418 +Hygromycin +Thialysine	Adam_cdc13-1_SDLV2_REP3	1	11	0	11	11.0753892899	254	12	36180.7401586	2481.77213776	43	0.880042649027	1801.8	127.647662619	969	905	136	136	72	88	89	696	0
DLR00016447	6	7	YBR166C	36	SD/MSG -ARG -HIS -LEU -LYS +Canavanine +G418 +Hygromycin +Thialysine	Adam_cdc13-1_SDLV2_REP3	1	11	0	11	17.2761066648	254	12	36784.9639099	2579.88411162	43	12	2229.3	223.9904057	1105	915	136	136	76	91	90	653	1
DLR00016447	6	8	YBR054W	36	SD/MSG -ARG -HIS -LEU -LYS +Canavanine +G418 +Hygromycin +Thialysine	Adam_cdc13-1_SDLV2_REP3	1	11	2.32555600787	351	28.1567816455	254	12	37223.7864249	2626.90137772	43	2.27405620462	3495.6	312.688751637	1237	920	136	136	68	84	85	804	7
DLR00016447	6	9	YBR165W	36	SD/MSG -ARG -HIS -LEU -LYS +Canavanine +G418 +Hygromycin +Thialysine	Adam_cdc13-1_SDLV2_REP3	1	11	2.5623401353	304.2	36.618024947	254	12	36877.8021239	2598.93462107	43	3.14311429065	2747.7	375.788439614	1372	904	136	136	70	86	86	642	6
DLR00016447	6	10	YBR053C	36	SD/MSG -ARG -HIS -LEU -LYS +Canavanine +G418 +Hygromycin +Thialysine	Adam_cdc13-1_SDLV2_REP3	1	11	0	11	27.7641827296	254	12	37106.7700842	2939.77478828	43	12	2830.5	378.813977888	1496	900	136	136	70	86	86	772	1
DLR00016447	6	11	YBR164C	36	SD/MSG -ARG -HIS -LEU -LYS +Canavanine +G418 +Hygromycin +Thialysine	Adam_cdc13-1_SDLV2_REP3	1	11	5.75848087257	247.5	18.061931654	254	12	37754.7648586	2884.97145219	43	10.6941194526	4037.59100797	336.487017557	1634	883	136	136	81	94	92	830	1
DLR00016447	6	12	YBR052C	36	SD/MSG -ARG -HIS -LEU -LYS +Canavanine +G418 +Hygromycin +Thialysine	Adam_cdc13-1_SDLV2_REP3	1	11	1.98530337583	224.1	14.8639592719	254	12	35830.2697361	2728.7876045	43	2.41013136453	2820.6	225.520128808	1758	881	136	136	77	90	89	541	4
DLR00016447	6	13	YBR162W-A	36	SD/MSG -ARG -HIS -LEU -LYS +Canavanine +G418 +Hygromycin +Thialysine	Adam_cdc13-1_SDLV2_REP3	1	11	0	11	11.8865757453	254	12	36900.7118812	2894.12761213	43	8.69265391372	3525.3	275.545812017	1898	874	136	136	82	97	94	662	0
DLR00016447	6	14	YBR051W	36	SD/MSG -ARG -HIS -LEU -LYS +Canavanine +G418 +Hygromycin +Thialysine	Adam_cdc13-1_SDLV2_REP3	1	11	0	11	9.7947364639	254	12	34542.4761056	2600.29185729	43	4.19613944337	1300.5	83.7298681738	2050	894	136	136	72	88	88	586	0
DLR00016447	6	15	YBR162C	36	SD/MSG -ARG -HIS -LEU -LYS +Canavanine +G418 +Hygromycin +Thialysine	Adam_cdc13-1_SDLV2_REP3	1	11	0.5	241.2	37.5018003489	254	12	36291.2997529	2987.82999529	43	12	3456.9	516.003292976	2157	892	136	136	72	87	87	516	0
DLR00016447	6	16	YBR050C	36	SD/MSG -ARG -HIS -LEU -LYS +Canavanine +G418 +Hygromycin +Thialysine	Adam_cdc13-1_SDLV2_REP3	1	11	0.5	360	45.4520107589	254	12	36312.3	2750.124293	43	0.772967796116	4975.06358642	524.896257943	2286	867	136	136	86	98	94	546	0
DLR00016447	6	17	YBR161W	36	SD/MSG -ARG -HIS -LEU -LYS +Canavanine +G418 +Hygromycin +Thialysine	Adam_cdc13-1_SDLV2_REP3	1	11	0	11	17.2466907066	254	12	34563.6080389	2812.29873535	43	12	1325.7	171.060168028	2488	891	136	136	72	88	88	621	0
DLR00016447	6	18	YBR048W	36	SD/MSG -ARG -HIS -LEU -LYS +Canavanine +G418 +Hygromycin +Thialysine	Adam_cdc13-1_SDLV2_REP3	1	11	0	11	31.8282373545	254	12	34079.4	2615.59955596	43	0.543129142466	2136.99999041	294.376886299	2589	872	136	136	72	89	89	727	5
DLR00016447	6	19	YBR159W	36	SD/MSG -ARG -HIS -LEU -LYS +Canavanine +G418 +Hygromycin +Thialysine	Adam_cdc13-1_SDLV2_REP3	1	11	0.503497314244	335.7	31.556714158	254	12	33236.1	2375.94012412	43	0.708031825871	2606.00000397	228.636806766	2732	918	136	136	76	92	92	854	0
DLR00016447	6	20	YBR047W	36	SD/MSG -ARG -HIS -LEU -LYS +Canavanine +G418 +Hygromycin +Thialysine	Adam_cdc13-1_SDLV2_REP3	1	11	0	11	13.2667397064	254	12	31391.1	2400.83992883	43	0.505002056154	1368.84140854	128.795684998	2851	909	136	136	69	85	89	605	0
DLR00016447	6	21	YBR158W	36	SD/MSG -ARG -HIS -LEU -LYS +Canavanine +G418 +Hygromycin +Thialysine	Adam_cdc13-1_SDLV2_REP3	1	11	0	11	18.5461310718	254	12	32325.1966941	2588.81208009	43	6.23641697119	1442.7	181.62026562	3026	899	136	136	68	85	88	687	2
DLR00016447	6	22	YBR046C	36	SD/MSG -ARG -HIS -LEU -LYS +Canavanine +G418 +Hygromycin +Thialysine	Adam_cdc13-1_SDLV2_REP3	1	11	0	11	11.3703850331	254	12	32959.2623676	2675.58642525	43	1.87624634921	2611.8	203.82539522	3128	882	136	136	67	83	88	654	6
DLR00016447	6	23	YBR157C	36	SD/MSG -ARG -HIS -LEU -LYS +Canavanine +G418 +Hygromycin +Thialysine	Adam_cdc13-1_SDLV2_REP3	1	11	0	11	18.725484908	254	12	35557.5742753	2654.49657407	43	8.99592482808	1358.1	147.021462353	3301	881	136	136	63	78	82	436	3
DLR00016447	6	24	YOR202W	36	SD/MSG -ARG -HIS -LEU -LYS +Canavanine +G418 +Hygromycin +Thialysine	Adam_cdc13-1_SDLV2_REP3	1	11	0	11	18.6909343572	254	12	35759.0305968	2934.28123722	43	6.09728214822	1169.1	125.177955735	3395	907	136	136	61	76	80	424	0
DLR00016447	7	1	YOR202W	36	SD/MSG -ARG -HIS -LEU -LYS +Canavanine +G418 +Hygromycin +Thialysine	Adam_cdc13-1_SDLV2_REP3	1	11	2.42489141025	828.9	131.8340733	254	12	36717.3	3365.12262389	43	0.55333985658	5672.7	767.906996945	310	1005	136	136	69	84	86	549	0
DLR00016447	7	2	YAL054C	36	SD/MSG -ARG -HIS -LEU -LYS +Canavanine +G418 +Hygromycin +Thialysine	Adam_cdc13-1_SDLV2_REP3	1	11	9	243	49.46065113	254	11.1092789882	31358.526095	2298.25532225	43	12	2144.7	459.331903618	430	1022	136	136	68	84	87	544	0
DLR00016447	7	3	YBL064C	36	SD/MSG -ARG -HIS -LEU -LYS +Canavanine +G418 +Hygromycin +Thialysine	Adam_cdc13-1_SDLV2_REP3	1	11	0	11	7.85214793856	254	10.6522886697	32514.3909574	2411.35577119	43	12	1751.4	121.907610697	558	1028	136	136	74	89	91	736	4
DLR00016447	7	4	YAL053W	36	SD/MSG -ARG -HIS -LEU -LYS +Canavanine +G418 +Hygromycin +Thialysine	Adam_cdc13-1_SDLV2_REP3	1	11	2.3134555903	317.7	37.3880337274	254	10.4557380151	36306.9	2397.56357451	43	3.11428457052	4870.8	605.577342011	671	994	136	136	76	91	93	730	10
DLR00016447	7	5	YBL063W	36	SD/MSG -ARG -HIS -LEU -LYS +Canavanine +G418 +Hygromycin +Thialysine	Adam_cdc13-1_SDLV2_REP3	1	11	1.98044578979	238.5	13.3905641174	254	12	36052.5590442	2459.34780331	43	2.19078624976	2262.6	108.80169503	830	1036	136	136	75	91	92	751	3
DLR00016447	7	6	YAL051W	36	SD/MSG -ARG -HIS -LEU -LYS +Canavanine +G418 +Hygromycin +Thialysine	Adam_cdc13-1_SDLV2_REP3	1	11	0	11	16.4743512955	254	12	34963.1819631	2541.63808342	43	0.80555449249	1312.2	187.417922288	956	1045	136	136	69	86	89	623	0
DLR00016447	7	7	YBL062W	36	SD/MSG -ARG -HIS -LEU -LYS +Canavanine +G418 +Hygromycin +Thialysine	Adam_cdc13-1_SDLV2_REP3	1	11	0	11	16.3165968718	254	12	34057.6785594	2322.60925585	43	0.517376251784	1103.87856427	160.093911737	1107	1034	136	136	69	85	87	635	4
DLR00016447	7	8	YAL049C	36	SD/MSG -ARG -HIS -LEU -LYS +Canavanine +G418 +Hygromycin +Thialysine	Adam_cdc13-1_SDLV2_REP3	1	11	1.99412620685	223.2	19.8294265651	254	12	34973.2122006	2499.74628279	43	0.868320472217	2087.1	226.731614171	1238	1040	136	136	69	85	87	875	1
DLR00016447	7	9	YBL061C	36	SD/MSG -ARG -HIS -LEU -LYS +Canavanine +G418 +Hygromycin +Thialysine	Adam_cdc13-1_SDLV2_REP3	1	11	0	11	19.6822222057	254	12	35476.1564429	2480.63377631	43	0.790495945326	1221.3	168.647198162	1359	1013	136	136	70	86	86	751	5
DLR00016447	7	10	YAL045C	36	SD/MSG -ARG -HIS -LEU -LYS +Canavanine +G418 +Hygromycin +Thialysine	Adam_cdc13-1_SDLV2_REP3	1	11	8.37335832879	242.1	21.2208909391	254	12	36449.7971036	2969.57796526	43	12	3501	330.616661828	1530	1033	136	136	80	93	91	700	1
DLR00016447	7	11	YBL060W	36	SD/MSG -ARG -HIS -LEU -LYS +Canavanine +G418 +Hygromycin +Thialysine	Adam_cdc13-1_SDLV2_REP3	1	11	0.778428306693	554.4	54.7573808558	254	8.04602450551	52646.4	4686.03433251	43	1.04793238317	23975.0000002	2043.99753671	1588	987	136	136	116	125	114	959	43
DLR00016447	7	12	YAL043C-A	36	SD/MSG -ARG -HIS -LEU -LYS +Canavanine +G418 +Hygromycin +Thialysine	Adam_cdc13-1_SDLV2_REP3	1	11	2.47734503357	11151	891.751298492	254	2.80607589967	1282645.9982	103044.256104	43	3.36798106561	1277403.99848	105368.706274	1826	985	136	136	177	179	151	2096	167
DLR00016447	7	13	YBL059W	36	SD/MSG -ARG -HIS -LEU -LYS +Canavanine +G418 +Hygromycin +Thialysine	Adam_cdc13-1_SDLV2_REP3	1	11	0	11	7.7908118127	254	12	34650.8008335	2483.73887016	43	0	43	46.9547198136	1937	1030	136	136	71	85	85	463	2
DLR00016447	7	14	YAL042W	36	SD/MSG -ARG -HIS -LEU -LYS +Canavanine +G418 +Hygromycin +Thialysine	Adam_cdc13-1_SDLV2_REP3	1	11	0	11	9.18870898613	254	12	34178.6650723	2430.83993943	43	0	43	102.054462445	2046	1024	136	136	69	85	84	503	1
DLR00016447	7	15	YBL057C	36	SD/MSG -ARG -HIS -LEU -LYS +Canavanine +G418 +Hygromycin +Thialysine	Adam_cdc13-1_SDLV2_REP3	1	11	0	11	5.61136904226	254	12	32878.9681665	2481.66187536	43	0	43	51.3808187328	2170	1023	136	136	68	83	83	330	0
DLR00016447	7	16	YAL040C	36	SD/MSG -ARG -HIS -LEU -LYS +Canavanine +G418 +Hygromycin +Thialysine	Adam_cdc13-1_SDLV2_REP3	1	11	8.60104053101	236.7	28.7943528292	254	12	35925.1778514	2775.86456841	43	12	3829.5	405.361688442	2337	1050	136	136	83	96	93	635	4
DLR00016447	7	17	YBL056W	36	SD/MSG -ARG -HIS -LEU -LYS +Canavanine +G418 +Hygromycin +Thialysine	Adam_cdc13-1_SDLV2_REP3	1	11	0	11	21.328509676	254	12	33736.1347481	2475.63699939	43	5.61090762318	1449	181.959240891	2451	1028	136	136	73	88	88	713	0
DLR00016447	7	18	YAL037W	36	SD/MSG -ARG -HIS -LEU -LYS +Canavanine +G418 +Hygromycin +Thialysine	Adam_cdc13-1_SDLV2_REP3	1	11	0	11	15.8425759071	254	12	32972.1039737	2550.36779714	43	8.43218674807	1071	130.746919174	2619	995	136	136	70	87	88	762	0
DLR00016447	7	19	YBL055C	36	SD/MSG -ARG -HIS -LEU -LYS +Canavanine +G418 +Hygromycin +Thialysine	Adam_cdc13-1_SDLV2_REP3	1	11	0	11	17.5930719831	254	12	31156.7763852	2353.2741467	43	2.29298249834	1120.5	157.573388535	2729	1017	136	136	69	85	88	754	1
DLR00016447	7	20	YAL036C	36	SD/MSG -ARG -HIS -LEU -LYS +Canavanine +G418 +Hygromycin +Thialysine	Adam_cdc13-1_SDLV2_REP3	1	11	0	11	12.1254416863	254	11.1789818443	30290.757445	2151.27430745	43	2.13285704461	1215.9	127.80194156	2853	1032	136	136	67	84	88	524	0
DLR00016447	7	21	YBL054W	36	SD/MSG -ARG -HIS -LEU -LYS +Canavanine +G418 +Hygromycin +Thialysine	Adam_cdc13-1_SDLV2_REP3	1	11	0.62905083736	299.2	22.3158567348	254	10.6315531751	30938.6347601	2495.54185287	43	0.784346560057	2480.00005344	200.09299664	3050	1043	136	136	70	86	87	634	0
DLR00016447	7	22	YAL034C	36	SD/MSG -ARG -HIS -LEU -LYS +Canavanine +G418 +Hygromycin +Thialysine	Adam_cdc13-1_SDLV2_REP3	1	11	0	11	11.4676583192	254	11.3008828283	32211.5684575	2682.99583362	43	0	43	75.1767579018	3163	1038	136	136	65	80	86	453	0
DLR00016447	7	23	YBL053W	36	SD/MSG -ARG -HIS -LEU -LYS +Canavanine +G418 +Hygromycin +Thialysine	Adam_cdc13-1_SDLV2_REP3	1	11	0	11	16.84431482	254	10.4786254791	35495.0182171	2549.04145026	43	5.06959720167	1205.1	122.355265882	3282	1040	136	136	62	78	82	394	2
DLR00016447	7	24	YOR202W	36	SD/MSG -ARG -HIS -LEU -LYS +Canavanine +G418 +Hygromycin +Thialysine	Adam_cdc13-1_SDLV2_REP3	1	11	0.546644615037	291.6	36.719816652	254	12	35294.5112218	2961.83083689	43	0.524596612389	3739.26441301	376.666400687	3397	1033	136	136	61	76	79	439	2
DLR00016447	8	1	YOR202W	36	SD/MSG -ARG -HIS -LEU -LYS +Canavanine +G418 +Hygromycin +Thialysine	Adam_cdc13-1_SDLV2_REP3	1	11	0.511387540884	465.862647645	58.3036066061	254	12	33963.5303239	3124.67489173	43	5.37385073291	2626.2	321.258708209	362	1201	136	136	79	92	92	613	0
DLR00016447	8	2	YBR071W	36	SD/MSG -ARG -HIS -LEU -LYS +Canavanine +G418 +Hygromycin +Thialysine	Adam_cdc13-1_SDLV2_REP3	1	11	0	11	14.1050452903	254	12	32158.6414979	2376.02091802	43	12	2419.2	273.698212637	392	1193	136	136	78	91	92	625	5
DLR00016447	8	3	YBR182C	36	SD/MSG -ARG -HIS -LEU -LYS +Canavanine +G418 +Hygromycin +Thialysine	Adam_cdc13-1_SDLV2_REP3	1	11	0	11	15.9978253047	254	10.5642599869	32894.7869758	2390.66865558	43	8.09075802121	3455.1	337.11703801	551	1211	136	136	81	95	95	694	0
DLR00016447	8	4	YBR069C	36	SD/MSG -ARG -HIS -LEU -LYS +Canavanine +G418 +Hygromycin +Thialysine	Adam_cdc13-1_SDLV2_REP3	1	11	0.928668779514	224.1	25.0323333782	254	12	32500.9626543	2452.86786156	43	1.12936146914	1932.3	242.429325535	691	1180	136	136	69	85	88	629	2
DLR00016447	8	5	YBR181C	36	SD/MSG -ARG -HIS -LEU -LYS +Canavanine +G418 +Hygromycin +Thialysine	Adam_cdc13-1_SDLV2_REP3	1	11	5.52221544727	270.9	28.7713103269	254	12	36313.2	2725.6150426	43	6.4998861288	3477.6	378.224820205	840	1216	136	136	77	93	93	689	0
DLR00016447	8	6	YBR068C	36	SD/MSG -ARG -HIS -LEU -LYS +Canavanine +G418 +Hygromycin +Thialysine	Adam_cdc13-1_SDLV2_REP3	1	11	9	700.2	105.580047654	254	12	38829.3254456	3184.87821046	43	12	7730.1	1002.23389143	967	1192	136	136	81	95	94	1000	7
DLR00016447	8	7	YBR180W	36	SD/MSG -ARG -HIS -LEU -LYS +Canavanine +G418 +Hygromycin +Thialysine	Adam_cdc13-1_SDLV2_REP3	1	11	0.56324296327	423.9	59.8858141179	254	12	35014.0463566	2751.89949695	43	0.615220959855	3930.99999541	506.568059448	1070	1198	136	136	69	86	87	936	5
DLR00016447	8	8	YBR067C	36	SD/MSG -ARG -HIS -LEU -LYS +Canavanine +G418 +Hygromycin +Thialysine	Adam_cdc13-1_SDLV2_REP3	1	11	8.27808265441	254.7	23.2198428524	254	12	37237.9066149	2692.53307009	43	12	4273.2	428.040748528	1220	1144	136	136	79	92	92	928	5
DLR00016447	8	9	YBR178W	36	SD/MSG -ARG -HIS -LEU -LYS +Canavanine +G418 +Hygromycin +Thialysine	Adam_cdc13-1_SDLV2_REP3	1	11	0	11	13.1196489913	254	12	34657.62545	2370.30367817	43	0.92406066106	2696.43893952	143.27842721	1320	1134	136	136	78	92	91	775	4
DLR00016447	8	10	YBR066C	36	SD/MSG -ARG -HIS -LEU -LYS +Canavanine +G418 +Hygromycin +Thialysine	Adam_cdc13-1_SDLV2_REP3	1	11	0	11	25.826896705	254	12	35210.5312387	2811.31783109	43	9.38084847265	3924.9	495.483078511	1539	1188	136	136	82	95	92	587	1
DLR00016447	8	11	YBR177C	36	SD/MSG -ARG -HIS -LEU -LYS +Canavanine +G418 +Hygromycin +Thialysine	Adam_cdc13-1_SDLV2_REP3	1	11	0	11	7.38230651272	254	12	34053.4937503	2473.94295618	43	0.845689530124	2172.5	108.467569648	1595	1206	136	136	80	94	91	490	1
DLR00016447	8	12	YBR065C	36	SD/MSG -ARG -HIS -LEU -LYS +Canavanine +G418 +Hygromycin +Thialysine	Adam_cdc13-1_SDLV2_REP3	1	11	0	11	8.49162553265	254	12	35118.5811078	2644.5142406	43	1.16628296231	5251.00005433	360.586760457	1826	1223	136	136	100	110	100	671	26
DLR00016447	8	13	YBR176W	36	SD/MSG -ARG -HIS -LEU -LYS +Canavanine +G418 +Hygromycin +Thialysine	Adam_cdc13-1_SDLV2_REP3	1	11	0	11	32.6816872104	254	12	34312.3511669	2391.51261071	43	0.520166288783	5499.84055889	650.783856203	1918	1186	136	136	69	83	83	497	0
DLR00016447	8	14	YBR064W	36	SD/MSG -ARG -HIS -LEU -LYS +Canavanine +G418 +Hygromycin +Thialysine	Adam_cdc13-1_SDLV2_REP3	1	11	2.57043082901	10283.4	902.192739958	254	2.76592577738	1176131.99956	101586.581513	43	3.34006897601	1170962.99952	104084.435039	1996	1121	136	136	180	179	144	2432	114
DLR00016447	8	15	YBR175W	36	SD/MSG -ARG -HIS -LEU -LYS +Canavanine +G418 +Hygromycin +Thialysine	Adam_cdc13-1_SDLV2_REP3	1	11	0.711432181419	302.415820712	24.4514944667	254	9.41199781441	40455	3209.67969847	43	1.06936636139	17318.0000611	572.602080025	2234	1222	136	136	129	135	121	811	41
DLR00016447	8	16	YBR063C	36	SD/MSG -ARG -HIS -LEU -LYS +Canavanine +G418 +Hygromycin +Thialysine	Adam_cdc13-1_SDLV2_REP3	1	11	0	11	9.76875075543	254	12	33836.1843005	2529.34187726	43	7.61093880893	1419.3	96.3039647317	2313	1180	136	136	72	88	87	670	1
DLR00016447	8	17	YBR174C	36	SD/MSG -ARG -HIS -LEU -LYS +Canavanine +G418 +Hygromycin +Thialysine	Adam_cdc13-1_SDLV2_REP3	1	11	0	11	23.8667333615	254	12	32519.2732309	2450.4354751	43	12	1807.2	263.243786528	2430	1165	136	136	71	87	87	755	4
DLR00016447	8	18	YBR062C	36	SD/MSG -ARG -HIS -LEU -LYS +Canavanine +G418 +Hygromycin +Thialysine	Adam_cdc13-1_SDLV2_REP3	1	11	0	11	21.1648554625	254	12	33230.7352523	2427.06127103	43	8.60665134027	2944.8	417.459869219	2575	1207	136	136	79	93	92	957	0
DLR00016447	8	19	YBR172C	36	SD/MSG -ARG -HIS -LEU -LYS +Canavanine +G418 +Hygromycin +Thialysine	Adam_cdc13-1_SDLV2_REP3	1	11	0	11	14.4562398664	254	11.5650181269	30821.1418416	1960.67073517	43	2.55480601369	1339.2	139.93060504	2713	1159	136	136	69	86	88	733	4
DLR00016447	8	20	YBR061C	36	SD/MSG -ARG -HIS -LEU -LYS +Canavanine +G418 +Hygromycin +Thialysine	Adam_cdc13-1_SDLV2_REP3	1	11	0	11	10.74920345	254	10.95905393	31789.8	2340.25597649	43	3.36159312616	1289.7	104.179804439	2867	1207	136	136	67	84	87	494	0
DLR00016447	8	21	YBR171W	36	SD/MSG -ARG -HIS -LEU -LYS +Canavanine +G418 +Hygromycin +Thialysine	Adam_cdc13-1_SDLV2_REP3	1	11	0	11	8.59023177982	254	10.1423500923	31249.4681602	2327.06239621	43	1.09210632386	1739.7	152.776033975	2989	1174	136	136	68	85	89	533	3
DLR00016447	8	22	YBR059C	36	SD/MSG -ARG -HIS -LEU -LYS +Canavanine +G418 +Hygromycin +Thialysine	Adam_cdc13-1_SDLV2_REP3	1	11	0	11	8.98775013374	254	10.4233719632	32182.6239336	2441.74920556	43	0	43	89.894948286	3147	1176	136	136	65	81	85	329	0
DLR00016447	8	23	YBR170C	36	SD/MSG -ARG -HIS -LEU -LYS +Canavanine +G418 +Hygromycin +Thialysine	Adam_cdc13-1_SDLV2_REP3	1	11	2.87075588709	303.3	23.935435719	254	12	34934.9127318	2487.03171204	43	2.97624379833	2313	201.057091675	3279	1177	136	136	62	78	82	372	4
DLR00016447	8	24	YOR202W	36	SD/MSG -ARG -HIS -LEU -LYS +Canavanine +G418 +Hygromycin +Thialysine	Adam_cdc13-1_SDLV2_REP3	1	11	0.669335307023	309.6	31.7777856695	254	11.5648884647	34893.7212221	2635.90783514	43	0.670566941145	2953.97336	264.435266725	3388	1168	136	136	61	77	80	378	4
DLR00016447	9	1	YOR202W	36	SD/MSG -ARG -HIS -LEU -LYS +Canavanine +G418 +Hygromycin +Thialysine	Adam_cdc13-1_SDLV2_REP3	1	11	5.35449159461	247.5	34.7666643723	254	12	34942.351391	3162.1439182	43	0.618724384508	3399.87937731	396.887838595	318	1313	136	136	71	86	88	578	0
DLR00016447	9	2	YAL066W	36	SD/MSG -ARG -HIS -LEU -LYS +Canavanine +G418 +Hygromycin +Thialysine	Adam_cdc13-1_SDLV2_REP3	1	11	0	11	21.6812256795	254	12	32015.4669978	2259.35503884	43	1.86285011311	1794.6	204.307932405	412	1313	136	136	67	83	86	586	5
DLR00016447	9	3	YBL079W	36	SD/MSG -ARG -HIS -LEU -LYS +Canavanine +G418 +Hygromycin +Thialysine	Adam_cdc13-1_SDLV2_REP3	1	11	0.671865223103	267.3	47.3011535753	254	11.8068233285	33373.1768219	2646.08840773	43	0.613686267987	6948.94617164	1130.69613059	543	1321	136	136	67	85	87	538	0
DLR00016447	9	4	YAL065C	36	SD/MSG -ARG -HIS -LEU -LYS +Canavanine +G418 +Hygromycin +Thialysine	Adam_cdc13-1_SDLV2_REP3	1	11	5.82891344146	261.9	18.8919567587	254	12	34657.1675367	2541.83608347	43	12	4552.24487239	380.877491747	654	1287	136	136	80	94	94	924	4
DLR00016447	9	5	YBL078C	36	SD/MSG -ARG -HIS -LEU -LYS +Canavanine +G418 +Hygromycin +Thialysine	Adam_cdc13-1_SDLV2_REP3	1	11	0	11	16.3222526997	254	12	34762.7547017	2615.73238029	43	1.93430877942	2007.9	223.719493393	819	1281	136	136	80	95	95	681	0
DLR00016447	9	6	YAL064C-A	36	SD/MSG -ARG -HIS -LEU -LYS +Canavanine +G418 +Hygromycin +Thialysine	Adam_cdc13-1_SDLV2_REP3	1	11	0	11	8.43853065032	254	12	34011.8838294	2336.50110331	43	12	1218.6	141.165669494	965	1304	136	136	76	91	92	834	2
DLR00016447	9	7	YBL075C	36	SD/MSG -ARG -HIS -LEU -LYS +Canavanine +G418 +Hygromycin +Thialysine	Adam_cdc13-1_SDLV2_REP3	1	11	3.73471407323	297	22.5018353567	254	12	34831.8541686	2412.35071308	43	6.07330929006	4214.7	346.42730309	1116	1305	136	136	76	92	91	1210	3
DLR00016447	9	8	YAL062W	36	SD/MSG -ARG -HIS -LEU -LYS +Canavanine +G418 +Hygromycin +Thialysine	Adam_cdc13-1_SDLV2_REP3	1	11	0.560798306708	221.4	25.5323529986	254	12	33155.4189716	2260.54349319	43	0.566490379041	2182.97593821	241.303210433	1227	1309	136	136	69	85	87	791	6
DLR00016447	9	9	YBL072C	36	SD/MSG -ARG -HIS -LEU -LYS +Canavanine +G418 +Hygromycin +Thialysine	Adam_cdc13-1_SDLV2_REP3	1	11	0	11	4.02256796265	254	12	32976.6956675	2410.30944691	43	0	43	49.4322102095	1378	1307	136	136	68	85	85	450	2
DLR00016447	9	10	YAL061W	36	SD/MSG -ARG -HIS -LEU -LYS +Canavanine +G418 +Hygromycin +Thialysine	Adam_cdc13-1_SDLV2_REP3	1	11	0	11	12.1117974253	254	12	33606.3728331	2620.81091279	43	1.70088827941	1359	145.584323035	1520	1313	136	136	72	87	87	507	1
DLR00016447	9	11	YBL071C	36	SD/MSG -ARG -HIS -LEU -LYS +Canavanine +G418 +Hygromycin +Thialysine	Adam_cdc13-1_SDLV2_REP3	1	11	0	11	17.1719278786	254	12	34039.6181053	2727.07918771	43	0.5	1728	185.692918473	1619	1313	136	136	68	84	84	438	1
DLR00016447	9	12	YAL060W	36	SD/MSG -ARG -HIS -LEU -LYS +Canavanine +G418 +Hygromycin +Thialysine	Adam_cdc13-1_SDLV2_REP3	1	11	0	11	7.67901622415	254	12	34624.8214542	2610.38529336	43	1.52021190908	2118.6	194.732613933	1765	1293	136	136	69	85	84	463	1
DLR00016447	9	13	YBL070C	36	SD/MSG -ARG -HIS -LEU -LYS +Canavanine +G418 +Hygromycin +Thialysine	Adam_cdc13-1_SDLV2_REP3	1	11	0	11	24.5566729068	254	12	34354.0724851	2578.61176686	43	4.97801991567	2021.4	283.35214219	1929	1302	136	136	71	86	85	461	1
DLR00016447	9	14	YAL059W	36	SD/MSG -ARG -HIS -LEU -LYS +Canavanine +G418 +Hygromycin +Thialysine	Adam_cdc13-1_SDLV2_REP3	1	11	0	11	21.1965831067	254	12	34756.3645457	2975.28640857	43	7.4333960581	2486.7	256.854783017	2012	1349	136	136	72	86	85	464	0
DLR00016447	9	15	YBL069W	36	SD/MSG -ARG -HIS -LEU -LYS +Canavanine +G418 +Hygromycin +Thialysine	Adam_cdc13-1_SDLV2_REP3	1	11	0	11	22.6134253561	254	11.1081659273	33731.0677509	2776.06460518	43	0.984230339634	2269.00002531	323.192639364	2195	1323	136	136	75	88	86	714	0
DLR00016447	9	16	YAL058W	36	SD/MSG -ARG -HIS -LEU -LYS +Canavanine +G418 +Hygromycin +Thialysine	Adam_cdc13-1_SDLV2_REP3	1	11	0	11	11.9430517523	254	11.661841003	34119.9956654	2713.41285936	43	0	43	102.853059909	2326	1301	136	136	73	89	88	574	6
DLR00016447	9	17	YBL068W	36	SD/MSG -ARG -HIS -LEU -LYS +Canavanine +G418 +Hygromycin +Thialysine	Adam_cdc13-1_SDLV2_REP3	1	11	0	11	15.6471082628	254	12	33189.0033533	2626.26253527	43	0.70604393046	1388.99993026	147.213444884	2471	1327	136	136	71	87	87	710	2
DLR00016447	9	18	YAL058C-A	36	SD/MSG -ARG -HIS -LEU -LYS +Canavanine +G418 +Hygromycin +Thialysine	Adam_cdc13-1_SDLV2_REP3	1	11	5.47081389669	283.5	22.6479131399	254	11.815222829	34970.8443308	2786.40301876	43	10.1921486564	4606.65097205	429.189638431	2599	1293	136	136	79	94	93	1039	2
DLR00016447	9	19	YBL067C	36	SD/MSG -ARG -HIS -LEU -LYS +Canavanine +G418 +Hygromycin +Thialysine	Adam_cdc13-1_SDLV2_REP3	1	11	2.00965748816	252.9	17.7738138588	254	10.5490001356	31562.4039028	2260.27399707	43	2.5585786622	2429.1	137.509606189	2751	1292	136	136	73	89	90	837	1
DLR00016447	9	20	YAL056W	36	SD/MSG -ARG -HIS -LEU -LYS +Canavanine +G418 +Hygromycin +Thialysine	Adam_cdc13-1_SDLV2_REP3	1	11	0	11	11.873204764	254	11.0800508184	30856.7304733	2286.63173403	43	0.983079362914	1900.8	111.328404926	2838	1304	136	136	76	92	92	712	5
DLR00016447	9	21	YBL066C	36	SD/MSG -ARG -HIS -LEU -LYS +Canavanine +G418 +Hygromycin +Thialysine	Adam_cdc13-1_SDLV2_REP3	1	11	3.9635355308	237.6	28.3140580553	254	10.2818874047	30780.1737038	2367.0275449	43	6.02463276158	2130.3	235.105589507	2999	1300	136	136	70	87	90	637	4
DLR00016447	9	22	YAL055W	36	SD/MSG -ARG -HIS -LEU -LYS +Canavanine +G418 +Hygromycin +Thialysine	Adam_cdc13-1_SDLV2_REP3	1	11	9	248.4	22.7669428674	254	11.2354904126	34236.1859005	2607.99593693	43	12	2652.3	273.960293194	3149	1311	136	136	71	86	89	593	7
DLR00016447	9	23	YBL065W	36	SD/MSG -ARG -HIS -LEU -LYS +Canavanine +G418 +Hygromycin +Thialysine	Adam_cdc13-1_SDLV2_REP3	1	11	2.77915785539	489.6	48.1570710989	254	12	37126.8	2931.23233806	43	3.37195317197	5389.2	542.360260073	3260	1295	136	136	69	83	86	536	2
DLR00016447	9	24	YOR202W	36	SD/MSG -ARG -HIS -LEU -LYS +Canavanine +G418 +Hygromycin +Thialysine	Adam_cdc13-1_SDLV2_REP3	1	11	0.758154727985	343.2	27.8346057497	254	10.5141030229	36319.3417489	2827.18277696	43	0.876006754724	3345.00006595	210.22470054	3409	1304	136	136	65	79	81	554	0
DLR00016447	10	1	YOR202W	36	SD/MSG -ARG -HIS -LEU -LYS +Canavanine +G418 +Hygromycin +Thialysine	Adam_cdc13-1_SDLV2_REP3	1	11	2.37986814232	222.3	34.6331654702	254	12	35110.8	3195.77068242	43	3.80041111505	1427.4	213.494533026	342	1441	136	136	68	83	86	552	3
DLR00016447	10	2	YBR090C	36	SD/MSG -ARG -HIS -LEU -LYS +Canavanine +G418 +Hygromycin +Thialysine	Adam_cdc13-1_SDLV2_REP3	1	11	0	11	14.4035181636	254	12	32126.5580207	2345.07900703	43	2.24148872203	1916.1	159.306324366	447	1460	136	136	70	85	86	832	0
DLR00016447	10	3	YBR199W	36	SD/MSG -ARG -HIS -LEU -LYS +Canavanine +G418 +Hygromycin +Thialysine	Adam_cdc13-1_SDLV2_REP3	1	11	0	11	18.9290902348	254	11.7740471661	32432.8450441	2481.79829902	43	0.694003402861	3169.99999448	401.558687719	576	1455	136	136	76	91	92	807	11
DLR00016447	10	4	YBR084W	36	SD/MSG -ARG -HIS -LEU -LYS +Canavanine +G418 +Hygromycin +Thialysine	Adam_cdc13-1_SDLV2_REP3	1	11	1.61713096113	272.7	20.2984589569	254	12	34804.160437	2439.70301594	43	1.16888871597	3779.00002601	320.235016128	696	1456	136	136	77	91	92	954	2
DLR00016447	10	5	YBR197C	36	SD/MSG -ARG -HIS -LEU -LYS +Canavanine +G418 +Hygromycin +Thialysine	Adam_cdc13-1_SDLV2_REP3	1	11	0	11	11.3782265905	254	12	36258.7530395	2566.06533184	43	1.66899689803	2117.7	180.757293601	854	1428	136	136	69	87	89	582	0
DLR00016447	10	6	YBR084C-A	36	SD/MSG -ARG -HIS -LEU -LYS +Canavanine +G418 +Hygromycin +Thialysine	Adam_cdc13-1_SDLV2_REP3	1	11	0	11	19.0198520662	254	12	35721.9	2472.82392889	43	3.07204624277	1720.8	289.742531234	959	1450	136	136	69	86	89	582	0
DLR00016447	10	7	YBR195C	36	SD/MSG -ARG -HIS -LEU -LYS +Canavanine +G418 +Hygromycin +Thialysine	Adam_cdc13-1_SDLV2_REP3	1	11	2.33996108108	227.7	25.7512877845	254	12	34466.4	2286.52260094	43	3.15940122905	2735.1	318.09951545	1105	1435	136	136	69	85	88	581	1
DLR00016447	10	8	YBR083W	36	SD/MSG -ARG -HIS -LEU -LYS +Canavanine +G418 +Hygromycin +Thialysine	Adam_cdc13-1_SDLV2_REP3	1	11	0	11	9.10722779629	254	11.8162936161	33808.3005761	2283.03177878	43	1.17468436143	1078.2	91.187475481	1215	1438	136	136	70	86	87	873	0
DLR00016447	10	9	YBR194W	36	SD/MSG -ARG -HIS -LEU -LYS +Canavanine +G418 +Hygromycin +Thialysine	Adam_cdc13-1_SDLV2_REP3	1	11	0	11	12.0283996565	254	11.4586293576	33188.5634483	2644.9642529	43	0.991371965551	1452.6	112.896047606	1368	1467	136	136	73	89	88	608	3
DLR00016447	10	10	YBR082C	36	SD/MSG -ARG -HIS -LEU -LYS +Canavanine +G418 +Hygromycin +Thialysine	Adam_cdc13-1_SDLV2_REP3	1	11	0	11	10.789369423	254	12	33562.7852085	2785.53765715	43	4.86009436077	1133.1	105.319250333	1502	1422	136	136	71	86	86	658	3
DLR00016447	10	11	YBR189W	36	SD/MSG -ARG -HIS -LEU -LYS +Canavanine +G418 +Hygromycin +Thialysine	Adam_cdc13-1_SDLV2_REP3	1	11	0	11	10.0603618704	254	11.7815747165	33971.3136241	2798.84795658	43	0	43	87.3323826081	1624	1437	136	136	68	84	84	575	0
DLR00016447	10	12	YBR077C	36	SD/MSG -ARG -HIS -LEU -LYS +Canavanine +G418 +Hygromycin +Thialysine	Adam_cdc13-1_SDLV2_REP3	1	11	0	11	10.9199795229	254	12	33669.2932146	2896.79623993	43	0.508542541048	1583.1	185.666262729	1756	1434	136	136	69	85	84	460	0
DLR00016447	10	13	YBR188C	36	SD/MSG -ARG -HIS -LEU -LYS +Canavanine +G418 +Hygromycin +Thialysine	Adam_cdc13-1_SDLV2_REP3	1	11	0	11	13.980268899	254	11.5459414794	34212.9260368	2706.22538732	43	1.41653698158	1218.6	111.200498539	1907	1446	136	136	69	85	85	521	0
DLR00016447	10	14	YBR076W	36	SD/MSG -ARG -HIS -LEU -LYS +Canavanine +G418 +Hygromycin +Thialysine	Adam_cdc13-1_SDLV2_REP3	1	11	0	11	8.34201874543	254	11.9246666099	34436.0366604	2733.57862576	43	0	43	67.9566812283	2080	1444	136	136	73	87	87	443	1
DLR00016447	10	15	YBR187W	36	SD/MSG -ARG -HIS -LEU -LYS +Canavanine +G418 +Hygromycin +Thialysine	Adam_cdc13-1_SDLV2_REP3	1	11	0	11	21.9605573419	254	12	35014.0665837	2707.44046804	43	12	2068.2	218.700345217	2187	1449	136	136	75	90	89	571	2
DLR00016447	10	16	YBR075W	36	SD/MSG -ARG -HIS -LEU -LYS +Canavanine +G418 +Hygromycin +Thialysine	Adam_cdc13-1_SDLV2_REP3	1	11	4.41087820311	242.1	24.2701926564	254	11.0355356933	34898.8641723	2592.42471929	43	2.77254525032	4590	510.460048324	2349	1430	136	136	80	94	91	534	1
DLR00016447	10	17	YBR186W	36	SD/MSG -ARG -HIS -LEU -LYS +Canavanine +G418 +Hygromycin +Thialysine	Adam_cdc13-1_SDLV2_REP3	1	11	0	11	22.2492837366	254	12	32677.880021	2366.1769133	43	0.793548802078	4668.97645575	388.898250688	2462	1424	136	136	71	86	86	669	10
DLR00016447	10	18	YBR074W	36	SD/MSG -ARG -HIS -LEU -LYS +Canavanine +G418 +Hygromycin +Thialysine	Adam_cdc13-1_SDLV2_REP3	1	11	0	11	7.53433864454	254	12	31342.1757382	2324.87192424	43	0.57020631142	982.999983072	114.962498583	2584	1470	136	136	67	84	84	690	1
DLR00016447	10	19	YBR185C	36	SD/MSG -ARG -HIS -LEU -LYS +Canavanine +G418 +Hygromycin +Thialysine	Adam_cdc13-1_SDLV2_REP3	1	11	0	11	27.0077665758	254	11.0995584697	31343.7337163	2235.31645132	43	3.35465180253	3951.9	690.598527651	2717	1448	136	136	68	85	86	696	8
DLR00016447	10	20	YBR073W	36	SD/MSG -ARG -HIS -LEU -LYS +Canavanine +G418 +Hygromycin +Thialysine	Adam_cdc13-1_SDLV2_REP3	1	11	2.46906332019	317.7	36.0683640257	254	11.2236973177	33700.9701547	2385.84065519	43	8.69508113631	5111.1	481.951146408	2914	1409	136	136	82	96	95	763	3
DLR00016447	10	21	YBR184W	36	SD/MSG -ARG -HIS -LEU -LYS +Canavanine +G418 +Hygromycin +Thialysine	Adam_cdc13-1_SDLV2_REP3	1	11	2.95847452376	328.5	36.2350346717	254	11.7158926688	32956.2	2190.69638369	43	2.72145201356	3323.7	341.905474981	3007	1428	136	136	72	88	90	764	5
DLR00016447	10	22	YBR072W	36	SD/MSG -ARG -HIS -LEU -LYS +Canavanine +G418 +Hygromycin +Thialysine	Adam_cdc13-1_SDLV2_REP3	1	11	0	11	14.5942576638	254	11.1122161806	32284.2490644	2369.17590832	43	0.976166409503	893.7	108.307671189	3137	1456	136	136	66	81	85	564	7
DLR00016447	10	23	YBR183W	36	SD/MSG -ARG -HIS -LEU -LYS +Canavanine +G418 +Hygromycin +Thialysine	Adam_cdc13-1_SDLV2_REP3	1	11	6.07311532884	662.4	70.1197432437	254	12	38003.9317924	2761.62256962	43	8.11833926971	6715.8	604.309903536	3277	1424	136	136	69	83	84	710	10
DLR00016447	10	24	YOR202W	36	SD/MSG -ARG -HIS -LEU -LYS +Canavanine +G418 +Hygromycin +Thialysine	Adam_cdc13-1_SDLV2_REP3	1	11	0	11	23.2149845924	254	12	36527.6185002	3073.97248872	43	0.821753618523	1494.00010637	161.698413374	3374	1420	136	136	62	77	79	620	0
DLR00016447	11	1	YOR202W	36	SD/MSG -ARG -HIS -LEU -LYS +Canavanine +G418 +Hygromycin +Thialysine	Adam_cdc13-1_SDLV2_REP3	1	11	0.520018163452	723.878766824	82.3265103292	254	11.435468061	38106	3234.23766234	43	0.727000036615	5891.89094737	689.733432736	369	1558	136	136	83	95	95	621	0
DLR00016447	11	2	YAR027W	36	SD/MSG -ARG -HIS -LEU -LYS +Canavanine +G418 +Hygromycin +Thialysine	Adam_cdc13-1_SDLV2_REP3	1	11	4.54735536612	300.6	28.033091593	254	11.4322924233	33695.0217823	2403.48693217	43	8.85115111246	3607.2	286.586808213	420	1563	136	136	80	93	93	646	0
DLR00016447	11	3	YBL094C	36	SD/MSG -ARG -HIS -LEU -LYS +Canavanine +G418 +Hygromycin +Thialysine	Adam_cdc13-1_SDLV2_REP3	1	11	0	11	27.4761631955	254	12	32917.9828137	2485.15817359	43	12	3275.1	494.022478783	552	1567	136	136	71	87	89	599	4
DLR00016447	11	4	YAR023C	36	SD/MSG -ARG -HIS -LEU -LYS +Canavanine +G418 +Hygromycin +Thialysine	Adam_cdc13-1_SDLV2_REP3	1	11	0.572968872657	268.4	24.9900515905	254	12	32892.7130947	2443.35117963	43	0.777010098966	3654.00006916	351.007500424	661	1522	136	136	78	92	93	941	1
DLR00016447	11	5	YBL091C-A	36	SD/MSG -ARG -HIS -LEU -LYS +Canavanine +G418 +Hygromycin +Thialysine	Adam_cdc13-1_SDLV2_REP3	1	11	0	11	15.1582192626	254	12	34893	2593.46554555	43	1.11321041523	1848.6	200.658195351	846	1572	136	136	82	97	96	635	0
DLR00016447	11	6	YAR020C	36	SD/MSG -ARG -HIS -LEU -LYS +Canavanine +G418 +Hygromycin +Thialysine	Adam_cdc13-1_SDLV2_REP3	1	11	0	11	19.7293695453	254	12	35301.5662578	2645.84218173	43	0.5	1848.6	264.443091114	957	1572	136	136	71	87	88	459	0
DLR00016447	11	7	YBL091C	36	SD/MSG -ARG -HIS -LEU -LYS +Canavanine +G418 +Hygromycin +Thialysine	Adam_cdc13-1_SDLV2_REP3	1	11	0	11	18.667171353	254	12	33550.0633956	2344.81579581	43	3.82507475732	1068.3	155.187713247	1095	1597	136	136	68	85	88	658	1
DLR00016447	11	8	YAR018C	36	SD/MSG -ARG -HIS -LEU -LYS +Canavanine +G418 +Hygromycin +Thialysine	Adam_cdc13-1_SDLV2_REP3	1	11	0	11	18.5157516933	254	12	33598.9871753	2766.17327778	43	7.21593874447	2215.8	276.915382415	1262	1622	136	136	78	92	92	678	1
DLR00016447	11	9	YBL089W	36	SD/MSG -ARG -HIS -LEU -LYS +Canavanine +G418 +Hygromycin +Thialysine	Adam_cdc13-1_SDLV2_REP3	1	11	0	11	8.38393124743	254	11.3380156667	32762.2695845	2630.39645811	43	4.83042323524	1194.3	108.379803567	1353	1591	136	136	72	86	87	666	4
DLR00016447	11	10	YAR015W	36	SD/MSG -ARG -HIS -LEU -LYS +Canavanine +G418 +Hygromycin +Thialysine	Adam_cdc13-1_SDLV2_REP3	1	11	0	11	20.8931877265	254	12	33735.1879458	2524.3835341	43	12	1431.9	195.151985498	1509	1595	136	136	69	85	85	511	1
DLR00016447	11	11	YBL088C	36	SD/MSG -ARG -HIS -LEU -LYS +Canavanine +G418 +Hygromycin +Thialysine	Adam_cdc13-1_SDLV2_REP3	1	11	2.0478824229	223.2	17.8055442003	254	11.1981244278	34238.7832389	2610.08066756	43	2.56983812749	1871.1	170.524843068	1671	1590	136	136	70	86	86	540	0
DLR00016447	11	12	YAR014C	36	SD/MSG -ARG -HIS -LEU -LYS +Canavanine +G418 +Hygromycin +Thialysine	Adam_cdc13-1_SDLV2_REP3	1	11	0	11	26.4297529003	254	11.5569136734	34228.8577187	2975.25506359	43	0.5	2247.3	315.958712886	1787	1601	136	136	68	84	84	540	1
DLR00016447	11	13	YBL087C	36	SD/MSG -ARG -HIS -LEU -LYS +Canavanine +G418 +Hygromycin +Thialysine	Adam_cdc13-1_SDLV2_REP3	1	11	0	11	19.1479829099	254	10.6582016583	34822.9085282	2685.85390167	43	0.723947065498	1771.2	197.647640382	1886	1598	136	136	70	85	85	593	1
DLR00016447	11	14	YAR003W	36	SD/MSG -ARG -HIS -LEU -LYS +Canavanine +G418 +Hygromycin +Thialysine	Adam_cdc13-1_SDLV2_REP3	1	11	0	11	13.8162522981	254	11.9945569978	35282.568498	2714.06491327	43	12	2871.06603018	237.093944396	2069	1601	136	136	78	92	90	641	0
DLR00016447	11	15	YBL086C	36	SD/MSG -ARG -HIS -LEU -LYS +Canavanine +G418 +Hygromycin +Thialysine	Adam_cdc13-1_SDLV2_REP3	1	11	0	11	17.2648844616	254	12	35174.5347178	2700.2572623	43	12	2562.3	223.527617744	2228	1562	136	136	76	91	89	628	0
DLR00016447	11	16	YAR002W	36	SD/MSG -ARG -HIS -LEU -LYS +Canavanine +G418 +Hygromycin +Thialysine	Adam_cdc13-1_SDLV2_REP3	1	11	0	11	12.4239603871	254	12	33875.5787309	2728.69798663	43	2.34978928837	1799.1	183.67076812	2325	1577	136	136	76	90	89	498	0
DLR00016447	11	17	YBL085W	36	SD/MSG -ARG -HIS -LEU -LYS +Canavanine +G418 +Hygromycin +Thialysine	Adam_cdc13-1_SDLV2_REP3	1	11	5.64970101487	462.6	49.9501633093	254	12	36529.7434798	3005.35710889	43	10.1935034424	7251.3	722.452262982	2442	1627	136	136	78	92	89	651	4
DLR00016447	11	18	YAR002C-A	36	SD/MSG -ARG -HIS -LEU -LYS +Canavanine +G418 +Hygromycin +Thialysine	Adam_cdc13-1_SDLV2_REP3	1	11	5.96363916906	294.3	51.9809757114	254	12	32755.2175023	2802.69299563	43	0.973720035161	4568.99920292	568.614023753	2555	1573	136	136	78	93	90	719	1
DLR00016447	11	19	YBL083C	36	SD/MSG -ARG -HIS -LEU -LYS +Canavanine +G418 +Hygromycin +Thialysine	Adam_cdc13-1_SDLV2_REP3	1	11	7.26009503978	317.7	19.697640753	254	11.4618751711	34409.5064666	2362.69286018	43	12	5448.6	432.208020918	2735	1556	136	136	80	93	92	894	2
DLR00016447	11	20	YAL068C	36	SD/MSG -ARG -HIS -LEU -LYS +Canavanine +G418 +Hygromycin +Thialysine	Adam_cdc13-1_SDLV2_REP3	1	11	0	11	9.88974764837	254	12	32017.7238625	2192.32925333	43	0	43	76.043174517	2905	1558	136	136	66	83	85	593	0
DLR00016447	11	21	YBL082C	36	SD/MSG -ARG -HIS -LEU -LYS +Canavanine +G418 +Hygromycin +Thialysine	Adam_cdc13-1_SDLV2_REP3	1	11	0	11	25.9579596305	254	11.9729135008	32373.5646904	2362.10604018	43	0.64984030866	1960.94569975	302.279810724	3003	1566	136	136	66	82	86	576	9
DLR00016447	11	22	YAL067C	36	SD/MSG -ARG -HIS -LEU -LYS +Canavanine +G418 +Hygromycin +Thialysine	Adam_cdc13-1_SDLV2_REP3	1	11	0	11	14.7909940595	254	12	33225.1141706	2370.84884034	43	6.46100194582	1185.3	115.803780817	3125	1587	136	136	66	82	84	695	4
DLR00016447	11	23	YBL081W	36	SD/MSG -ARG -HIS -LEU -LYS +Canavanine +G418 +Hygromycin +Thialysine	Adam_cdc13-1_SDLV2_REP3	1	11	8.47915252968	361.8	27.3285245678	254	11.1128368469	37422.4401897	2918.99981949	43	8.18209914936	3657.6	300.254337466	3303	1610	136	136	66	79	81	680	5
DLR00016447	11	24	YOR202W	36	SD/MSG -ARG -HIS -LEU -LYS +Canavanine +G418 +Hygromycin +Thialysine	Adam_cdc13-1_SDLV2_REP3	1	11	2.3156609836	357.3	29.1716503138	254	12	38366.1	3282.62890316	43	1.52371458672	3564	287.633609937	3392	1581	136	136	63	77	78	628	8
DLR00016447	12	1	YOR202W	36	SD/MSG -ARG -HIS -LEU -LYS +Canavanine +G418 +Hygromycin +Thialysine	Adam_cdc13-1_SDLV2_REP3	1	11	0.510988961437	723.93825733	80.4748563619	254	12	36472.5	3353.00641469	43	0.542077368476	6720.83051231	666.306883475	338	1736	136	136	67	81	84	600	1
DLR00016447	12	2	YBR104W	36	SD/MSG -ARG -HIS -LEU -LYS +Canavanine +G418 +Hygromycin +Thialysine	Adam_cdc13-1_SDLV2_REP3	1	11	9	355.5	32.7247620538	254	12	37617.9131893	3091.16594524	43	12	6326.1	650.872192934	439	1713	136	136	78	91	92	833	2
DLR00016447	12	3	YBR212W	36	SD/MSG -ARG -HIS -LEU -LYS +Canavanine +G418 +Hygromycin +Thialysine	Adam_cdc13-1_SDLV2_REP3	1	11	2.28678877357	236.7	27.2708021932	254	12	35482.9675712	2614.56810099	43	2.58244533877	5066.1	594.83090657	553	1714	136	136	84	95	96	711	0
DLR00016447	12	4	YBR103W	36	SD/MSG -ARG -HIS -LEU -LYS +Canavanine +G418 +Hygromycin +Thialysine	Adam_cdc13-1_SDLV2_REP3	1	11	0	11	16.479533137	254	12	31462.2215707	2285.88838277	43	0.634714657238	1531.98895058	148.713345633	679	1690	136	136	70	86	90	687	1
DLR00016447	12	5	YBR210W	36	SD/MSG -ARG -HIS -LEU -LYS +Canavanine +G418 +Hygromycin +Thialysine	Adam_cdc13-1_SDLV2_REP3	1	11	0	11	16.191684861	254	12	34346.6124442	2425.6541273	43	0.50259664213	1512	179.850160085	807	1697	136	136	69	85	89	559	1
DLR00016447	12	6	YBR101C	36	SD/MSG -ARG -HIS -LEU -LYS +Canavanine +G418 +Hygromycin +Thialysine	Adam_cdc13-1_SDLV2_REP3	1	11	0	11	17.0344423814	254	12	35100.3202993	2583.20050902	43	0.630515243971	3104.94216407	405.69832555	966	1733	136	136	72	89	89	681	3
DLR00016447	12	7	YBR209W	36	SD/MSG -ARG -HIS -LEU -LYS +Canavanine +G418 +Hygromycin +Thialysine	Adam_cdc13-1_SDLV2_REP3	1	11	0	11	22.6926268259	254	12	33215.4093178	2258.15911993	43	0.806703265356	1294.2	218.573021707	1100	1708	136	136	69	86	88	634	5
DLR00016447	12	8	YBR100W	36	SD/MSG -ARG -HIS -LEU -LYS +Canavanine +G418 +Hygromycin +Thialysine	Adam_cdc13-1_SDLV2_REP3	1	11	0	11	12.8443024525	254	11.3647696895	32669.9012448	2657.61624485	43	0.830369372236	1731.85871274	165.672734893	1204	1728	136	136	77	91	90	758	3
DLR00016447	12	9	YBR208C	36	SD/MSG -ARG -HIS -LEU -LYS +Canavanine +G418 +Hygromycin +Thialysine	Adam_cdc13-1_SDLV2_REP3	1	11	4.8100356589	228.6	25.9673605471	254	12	34487.757209	2559.91018463	43	7.00834946469	2915.1	337.542797869	1366	1710	136	136	69	84	85	560	0
DLR00016447	12	10	YBR099C	36	SD/MSG -ARG -HIS -LEU -LYS +Canavanine +G418 +Hygromycin +Thialysine	Adam_cdc13-1_SDLV2_REP3	1	11	0	11	26.0989504414	254	11.4650725767	33698.5380313	2451.48805593	43	0.802618202336	1730.7	266.240643876	1508	1715	136	136	68	84	84	658	3
DLR00016447	12	11	YBR207W	36	SD/MSG -ARG -HIS -LEU -LYS +Canavanine +G418 +Hygromycin +Thialysine	Adam_cdc13-1_SDLV2_REP3	1	11	0	11	12.5391380386	254	12	33596.0991129	2497.18408651	43	4.14204899663	977.4	105.884469271	1639	1714	136	136	69	84	85	728	0
DLR00016447	12	12	YBR098W	36	SD/MSG -ARG -HIS -LEU -LYS +Canavanine +G418 +Hygromycin +Thialysine	Adam_cdc13-1_SDLV2_REP3	1	11	0	11	9.95924356348	254	12	33595.5420227	2506.58342242	43	1.98573758068	1068.3	98.8790728239	1756	1716	136	136	69	84	85	675	4
DLR00016447	12	13	YBR206W	36	SD/MSG -ARG -HIS -LEU -LYS +Canavanine +G418 +Hygromycin +Thialysine	Adam_cdc13-1_SDLV2_REP3	1	11	0	11	12.7764429606	254	12	34254.7499031	2950.85926847	43	12	1950.3	180.249115413	1928	1715	136	136	78	91	89	523	5
DLR00016447	12	14	YBR095C	36	SD/MSG -ARG -HIS -LEU -LYS +Canavanine +G418 +Hygromycin +Thialysine	Adam_cdc13-1_SDLV2_REP3	1	11	9	253.8	29.0670989015	254	12	34102.1577041	2853.73711267	43	11.2738309001	2501.1	306.587090044	2045	1694	136	136	75	90	88	616	9
DLR00016447	12	15	YBR205W	36	SD/MSG -ARG -HIS -LEU -LYS +Canavanine +G418 +Hygromycin +Thialysine	Adam_cdc13-1_SDLV2_REP3	1	11	1.21614848201	259.2	27.5278404865	254	12	34225.5210152	2737.92290769	43	2.62831027095	3069.9	350.263803659	2190	1715	136	136	76	91	89	593	2
DLR00016447	12	16	YBR094W	36	SD/MSG -ARG -HIS -LEU -LYS +Canavanine +G418 +Hygromycin +Thialysine	Adam_cdc13-1_SDLV2_REP3	1	11	3.96375065407	226.8	22.7810176926	254	11.4817678153	33488.0408315	2575.99962934	43	7.43898759201	2268.9	191.436948053	2358	1712	136	136	74	89	88	587	1
DLR00016447	12	17	YBR204C	36	SD/MSG -ARG -HIS -LEU -LYS +Canavanine +G418 +Hygromycin +Thialysine	Adam_cdc13-1_SDLV2_REP3	1	11	3.34111782028	250.2	19.8851867971	254	10.8895469306	33116.5370778	2430.8400158	43	2.66544821405	3796.2	387.277003824	2390	1729	136	136	74	89	88	547	1
DLR00016447	12	18	YBR093C	36	SD/MSG -ARG -HIS -LEU -LYS +Canavanine +G418 +Hygromycin +Thialysine	Adam_cdc13-1_SDLV2_REP3	1	11	2.46082074181	10631.7	952.179993503	254	2.78124399299	1279398.99815	115542.29159	43	3.34525615909	1273814.9986	118328.089336	2540	1665	136	136	171	172	144	1773	159
DLR00016447	12	19	YBR203W	36	SD/MSG -ARG -HIS -LEU -LYS +Canavanine +G418 +Hygromycin +Thialysine	Adam_cdc13-1_SDLV2_REP3	1	11	0	11	12.9622513961	254	12	31503.4945815	2419.19869896	43	0.662105723135	1294.7	107.556910608	2771	1648	136	136	71	86	87	675	4
DLR00016447	12	20	YBR092C	36	SD/MSG -ARG -HIS -LEU -LYS +Canavanine +G418 +Hygromycin +Thialysine	Adam_cdc13-1_SDLV2_REP3	1	11	0.5	227.7	38.3077881863	254	12	32270.7632809	2310.70951397	43	0.5	1942.2	341.889833719	2850	1695	136	136	66	83	85	530	0
DLR00016447	12	21	YBR201W	36	SD/MSG -ARG -HIS -LEU -LYS +Canavanine +G418 +Hygromycin +Thialysine	Adam_cdc13-1_SDLV2_REP3	1	11	5.22524810401	241.2	36.6357996737	254	12	34160.1889228	2323.14886864	43	0.5	3411	568.262429724	2990	1728	136	136	66	82	84	499	2
DLR00016447	12	22	YBR090C-A	36	SD/MSG -ARG -HIS -LEU -LYS +Canavanine +G418 +Hygromycin +Thialysine	Adam_cdc13-1_SDLV2_REP3	1	11	5.73144025682	258.3	28.7166654377	254	11.778016051	34325.0435383	2570.90821148	43	8.00323306203	3375	424.240167126	3143	1710	136	136	67	82	84	562	1
DLR00016447	12	23	YBR200W	36	SD/MSG -ARG -HIS -LEU -LYS +Canavanine +G418 +Hygromycin +Thialysine	Adam_cdc13-1_SDLV2_REP3	1	11	7.84090211067	341.1	32.0691283118	254	12	37508.5912009	3298.5008612	43	9.39721853132	2730.6	261.181121114	3278	1706	136	136	63	77	79	581	11
DLR00016447	12	24	YOR202W	36	SD/MSG -ARG -HIS -LEU -LYS +Canavanine +G418 +Hygromycin +Thialysine	Adam_cdc13-1_SDLV2_REP3	1	11	1.11579063584	372.6	36.3167825169	254	11.369553768	38911.7938578	3394.43643741	43	1.11058269105	3219.00008559	252.712570114	3400	1718	136	136	62	76	77	685	5
DLR00016447	13	1	YOR202W	36	SD/MSG -ARG -HIS -LEU -LYS +Canavanine +G418 +Hygromycin +Thialysine	Adam_cdc13-1_SDLV2_REP3	1	11	2.17136497603	452.7	36.1181031435	254	12	37964.5539447	3221.37194964	43	1.99707685937	4283.1	331.524229807	300	1818	136	136	77	87	86	1105	5
DLR00016447	13	2	YAR047C	36	SD/MSG -ARG -HIS -LEU -LYS +Canavanine +G418 +Hygromycin +Thialysine	Adam_cdc13-1_SDLV2_REP3	1	11	0.831255022837	858.6	98.5804665278	254	12	37019.6869768	2855.82121369	43	3.50557960229	10670.4	1222.04117502	445	1851	136	136	80	92	93	875	0
DLR00016447	13	3	YBR001C	36	SD/MSG -ARG -HIS -LEU -LYS +Canavanine +G418 +Hygromycin +Thialysine	Adam_cdc13-1_SDLV2_REP3	1	11	0	11	14.8282627081	254	10.881275157	33520.3616081	2452.49250361	43	1.11008599312	1356.3	128.873693264	589	1832	136	136	69	85	87	789	2
DLR00016447	13	4	YAR044W	36	SD/MSG -ARG -HIS -LEU -LYS +Canavanine +G418 +Hygromycin +Thialysine	Adam_cdc13-1_SDLV2_REP3	1	11	0	11	9.86086708347	254	12	32926.0269153	2693.60747588	43	0	43	100.078390632	699	1854	136	136	69	85	88	719	0
DLR00016447	13	5	YBL107C	36	SD/MSG -ARG -HIS -LEU -LYS +Canavanine +G418 +Hygromycin +Thialysine	Adam_cdc13-1_SDLV2_REP3	1	11	0	11	30.8693078155	254	12	34446.3652439	2643.99747912	43	0.5	3378.99969305	551.952471565	830	1856	136	136	70	86	88	608	1
DLR00016447	13	6	YAR043C	36	SD/MSG -ARG -HIS -LEU -LYS +Canavanine +G418 +Hygromycin +Thialysine	Adam_cdc13-1_SDLV2_REP3	1	11	0	11	22.0028477575	254	12	35667.6623382	2578.0227642	43	5.69176604029	3547.8	414.662653052	926	1822	136	136	81	95	93	703	0
DLR00016447	13	7	YBL106C	36	SD/MSG -ARG -HIS -LEU -LYS +Canavanine +G418 +Hygromycin +Thialysine	Adam_cdc13-1_SDLV2_REP3	1	11	9	230.4	31.000231171	254	12	34238.4773647	2476.95635657	43	12	3360.6	400.079015032	1081	1827	136	136	80	95	94	704	0
DLR00016447	13	8	YAR042W	36	SD/MSG -ARG -HIS -LEU -LYS +Canavanine +G418 +Hygromycin +Thialysine	Adam_cdc13-1_SDLV2_REP3	1	11	2.39151249147	9423	1005.93852864	254	2.70146931932	1051000.9979	109182.642608	43	3.25992902701	1040859.99845	111679.509586	1180	1803	136	136	176	178	155	1383	99
DLR00016447	13	9	YBL104C	36	SD/MSG -ARG -HIS -LEU -LYS +Canavanine +G418 +Hygromycin +Thialysine	Adam_cdc13-1_SDLV2_REP3	1	11	0.915363137475	1596.1	40.4353183794	254	1.27293550705	153481.000103	7510.94478984	43	1.43258962899	126348.000046	2382.06621734	1418	1801	136	136	150	155	135	1355	95
DLR00016447	13	10	YAR040C	36	SD/MSG -ARG -HIS -LEU -LYS +Canavanine +G418 +Hygromycin +Thialysine	Adam_cdc13-1_SDLV2_REP3	1	11	0.985888455667	288	39.241910194	254	12	33668.1539227	2472.13042868	43	1.22419252497	3357	497.425390228	1484	1831	136	136	71	85	85	667	1
DLR00016447	13	11	YBL103C	36	SD/MSG -ARG -HIS -LEU -LYS +Canavanine +G418 +Hygromycin +Thialysine	Adam_cdc13-1_SDLV2_REP3	1	11	0	11	12.6726219057	254	12	34508.827786	2840.09182539	43	9.52380371099	2756.7	227.282514312	1662	1843	136	136	77	91	89	645	1
DLR00016447	13	12	YAR037W	36	SD/MSG -ARG -HIS -LEU -LYS +Canavanine +G418 +Hygromycin +Thialysine	Adam_cdc13-1_SDLV2_REP3	1	11	0	11	17.8728384527	254	11.729257085	33800.7556951	2516.2215963	43	0.724836222003	2498.1	144.522097425	1741	1846	136	136	77	90	89	716	8
DLR00016447	13	13	YBL102W	36	SD/MSG -ARG -HIS -LEU -LYS +Canavanine +G418 +Hygromycin +Thialysine	Adam_cdc13-1_SDLV2_REP3	1	11	0	11	9.17808735629	254	12	33432.5926022	2515.4777005	43	0	43	74.9529442706	1881	1874	136	136	67	83	84	590	2
DLR00016447	13	14	YAR035W	36	SD/MSG -ARG -HIS -LEU -LYS +Canavanine +G418 +Hygromycin +Thialysine	Adam_cdc13-1_SDLV2_REP3	1	11	0	11	9.11669541012	254	12	33468.3	2593.80124919	43	0	43	93.9721940114	2030	1869	136	136	69	85	85	471	0
DLR00016447	13	15	YBL101C	36	SD/MSG -ARG -HIS -LEU -LYS +Canavanine +G418 +Hygromycin +Thialysine	Adam_cdc13-1_SDLV2_REP3	1	11	9	234.9	20.3417464261	254	12	34084.5116716	2637.04388684	43	12	2977.2	267.896114786	2214	1862	136	136	76	90	89	623	0
DLR00016447	13	16	YAR031W	36	SD/MSG -ARG -HIS -LEU -LYS +Canavanine +G418 +Hygromycin +Thialysine	Adam_cdc13-1_SDLV2_REP3	1	11	0	11	22.6231573408	254	12	33851.3889094	2836.15453959	43	1.14372830052	2850.3	462.969370686	2333	1862	136	136	69	84	85	552	5
DLR00016447	13	17	YBL100C	36	SD/MSG -ARG -HIS -LEU -LYS +Canavanine +G418 +Hygromycin +Thialysine	Adam_cdc13-1_SDLV2_REP3	1	11	0	11	18.2421356914	254	12	32977.6499894	2633.1667033	43	7.87941123384	1549.8	175.008473887	2433	1866	136	136	68	84	83	465	1
DLR00016447	13	18	YAR030C	36	SD/MSG -ARG -HIS -LEU -LYS +Canavanine +G418 +Hygromycin +Thialysine	Adam_cdc13-1_SDLV2_REP3	1	11	0.914584776867	1812.8	42.4264239158	254	1.28786104838	181327.000106	7343.41281759	43	1.48254831996	155837.000052	2524.64455013	2540	1902	136	136	157	159	135	1409	98
DLR00016447	13	19	YBL098W	36	SD/MSG -ARG -HIS -LEU -LYS +Canavanine +G418 +Hygromycin +Thialysine	Adam_cdc13-1_SDLV2_REP3	1	11	9	223.2	17.1092333145	254	12	33386.0725479	2527.85988849	43	12	3851.1	302.387219031	2767	1885	136	136	83	97	94	658	0
DLR00016447	13	20	YAR029W	36	SD/MSG -ARG -HIS -LEU -LYS +Canavanine +G418 +Hygromycin +Thialysine	Adam_cdc13-1_SDLV2_REP3	1	11	4.44157034744	300.6	26.7706912244	254	11.2446128112	33283.5634559	2310.95362044	43	5.3729105908	2453.4	231.138668283	2879	1833	136	136	68	83	84	703	3
DLR00016447	13	21	YBL096C	36	SD/MSG -ARG -HIS -LEU -LYS +Canavanine +G418 +Hygromycin +Thialysine	Adam_cdc13-1_SDLV2_REP3	1	11	7.75762885224	382.5	35.8736695144	254	12	36688.9720491	2962.20591073	43	12	5782.5	528.549604554	2993	1847	136	136	80	92	91	800	0
DLR00016447	13	22	YAR028W	36	SD/MSG -ARG -HIS -LEU -LYS +Canavanine +G418 +Hygromycin +Thialysine	Adam_cdc13-1_SDLV2_REP3	1	11	7.6347109979	398.7	31.3680368527	254	11.8615674773	35386.4353612	2715.55718427	43	12	5085.9	413.585354628	3138	1853	136	136	75	88	89	877	0
DLR00016447	13	23	YBL095W	36	SD/MSG -ARG -HIS -LEU -LYS +Canavanine +G418 +Hygromycin +Thialysine	Adam_cdc13-1_SDLV2_REP3	1	11	9	473.4	57.7292606508	254	11.3695818533	37569.2738225	3133.89555424	43	8.98372260902	3781.8	530.182008188	3278	1864	136	136	63	78	80	545	1
DLR00016447	13	24	YOR202W	36	SD/MSG -ARG -HIS -LEU -LYS +Canavanine +G418 +Hygromycin +Thialysine	Adam_cdc13-1_SDLV2_REP3	1	11	9	287.1	32.7412173055	254	11.6456678229	40102.7675568	3133.80683144	43	12	1981.8	248.513183918	3392	1850	136	136	60	74	76	485	3
DLR00016447	14	1	YOR202W	36	SD/MSG -ARG -HIS -LEU -LYS +Canavanine +G418 +Hygromycin +Thialysine	Adam_cdc13-1_SDLV2_REP3	1	11	2.3418704894	600.3	66.7301799275	254	12	37706.4	3281.54785693	43	2.68829340266	3993.3	417.77918491	352	1997	136	136	68	81	84	764	2
DLR00016447	14	2	YBR121C	36	SD/MSG -ARG -HIS -LEU -LYS +Canavanine +G418 +Hygromycin +Thialysine	Adam_cdc13-1_SDLV2_REP3	1	11	0	11	19.715364863	254	12	32187.2483587	2591.65276949	43	7.82421111659	1625.4	188.757367721	425	1981	136	136	67	82	84	705	2
DLR00016447	14	3	YBR223C	36	SD/MSG -ARG -HIS -LEU -LYS +Canavanine +G418 +Hygromycin +Thialysine	Adam_cdc13-1_SDLV2_REP3	1	11	0	11	14.3247118625	254	12	33218.8090219	2835.29713211	43	0.762001421746	1204.2	160.754915842	553	1986	136	136	67	82	86	525	0
DLR00016447	14	4	YBR119W	36	SD/MSG -ARG -HIS -LEU -LYS +Canavanine +G418 +Hygromycin +Thialysine	Adam_cdc13-1_SDLV2_REP3	1	11	0	11	9.77073533865	254	11.9173116008	32266.973078	2542.34473256	43	0	43	83.9061353211	701	1963	136	136	70	85	88	680	1
DLR00016447	14	5	YBR222C	36	SD/MSG -ARG -HIS -LEU -LYS +Canavanine +G418 +Hygromycin +Thialysine	Adam_cdc13-1_SDLV2_REP3	1	11	0	11	31.7536050903	254	12	33698.4528635	2442.17944558	43	12	2751.3	273.568410495	853	2026	136	136	85	98	98	711	0
DLR00016447	14	6	YBR116C	36	SD/MSG -ARG -HIS -LEU -LYS +Canavanine +G418 +Hygromycin +Thialysine	Adam_cdc13-1_SDLV2_REP3	1	11	0	11	14.7680516371	254	12	32792.5879574	2310.27784887	43	5.78680953861	1060.2	124.676605791	976	2019	136	136	78	91	93	653	0
DLR00016447	14	7	YBR221C	36	SD/MSG -ARG -HIS -LEU -LYS +Canavanine +G418 +Hygromycin +Thialysine	Adam_cdc13-1_SDLV2_REP3	1	11	0	11	15.3817198293	254	12	32600.9351235	2198.1630587	43	12	1417.5	238.64300526	1098	2010	136	136	71	87	88	636	0
DLR00016447	14	8	YBR115C	36	SD/MSG -ARG -HIS -LEU -LYS +Canavanine +G418 +Hygromycin +Thialysine	Adam_cdc13-1_SDLV2_REP3	1	11	0	11	17.2468072804	254	12	31543.7328824	2410.21687023	43	0.530040267306	1295.1	151.166101739	1157	2011	136	136	69	86	87	594	0
DLR00016447	14	9	YBR220C	36	SD/MSG -ARG -HIS -LEU -LYS +Canavanine +G418 +Hygromycin +Thialysine	Adam_cdc13-1_SDLV2_REP3	1	11	0	11	19.3088025664	254	12	32275.6786485	2434.27843189	43	2.10930737254	1327.5	197.920311825	1392	2045	136	136	67	84	84	581	1
DLR00016447	14	10	YBR114W	36	SD/MSG -ARG -HIS -LEU -LYS +Canavanine +G418 +Hygromycin +Thialysine	Adam_cdc13-1_SDLV2_REP3	1	11	0	11	6.87155115128	254	12	32008.4224392	2491.77669673	43	0	43	80.2757464462	1504	1989	136	136	66	83	84	659	2
DLR00016447	14	11	YBR219C	36	SD/MSG -ARG -HIS -LEU -LYS +Canavanine +G418 +Hygromycin +Thialysine	Adam_cdc13-1_SDLV2_REP3	1	11	0	11	18.6728813862	254	12	32858.0634507	2502.29108259	43	7.1351145048	1848.6	179.376966902	1635	2002	136	136	74	89	88	593	0
DLR00016447	14	12	YBR113W	36	SD/MSG -ARG -HIS -LEU -LYS +Canavanine +G418 +Hygromycin +Thialysine	Adam_cdc13-1_SDLV2_REP3	1	11	0	11	15.8203639476	254	12	33380.5668171	2532.1913275	43	0.568454782612	955.999938821	126.217918797	1775	1990	136	136	67	83	84	615	1
DLR00016447	14	13	YBR218C	36	SD/MSG -ARG -HIS -LEU -LYS +Canavanine +G418 +Hygromycin +Thialysine	Adam_cdc13-1_SDLV2_REP3	1	11	0	11	19.5888127001	254	12	33400.3550053	2592.46795047	43	1.84429967394	1356.3	165.354424186	1889	2000	136	136	66	82	83	609	5
DLR00016447	14	14	YBR111C	36	SD/MSG -ARG -HIS -LEU -LYS +Canavanine +G418 +Hygromycin +Thialysine	Adam_cdc13-1_SDLV2_REP3	1	11	4.5239473604	325.8	46.5401474715	254	12	33780.6	2579.68257926	43	5.21256294161	2178	317.986268821	2053	1995	136	136	64	80	81	484	1
DLR00016447	14	15	YBR217W	36	SD/MSG -ARG -HIS -LEU -LYS +Canavanine +G418 +Hygromycin +Thialysine	Adam_cdc13-1_SDLV2_REP3	1	11	0	11	31.1618572185	254	12	32251.3649969	2535.96499957	43	12	1548	236.690168487	2171	1985	136	136	65	81	82	542	2
DLR00016447	14	16	YBR108W	36	SD/MSG -ARG -HIS -LEU -LYS +Canavanine +G418 +Hygromycin +Thialysine	Adam_cdc13-1_SDLV2_REP3	1	11	6.51731925	235.8	19.2098980951	254	12	34052.4671472	2825.96623148	43	10.5847688422	3172.5	276.135428338	2322	1959	136	136	75	88	87	594	0
DLR00016447	14	17	YBR216C	36	SD/MSG -ARG -HIS -LEU -LYS +Canavanine +G418 +Hygromycin +Thialysine	Adam_cdc13-1_SDLV2_REP3	1	11	0	11	9.62171801612	254	12	31967.9056429	2440.62907491	43	4.39619390572	1344.6	132.744285191	2433	2002	136	136	70	85	85	603	3
DLR00016447	14	18	YBR107C	36	SD/MSG -ARG -HIS -LEU -LYS +Canavanine +G418 +Hygromycin +Thialysine	Adam_cdc13-1_SDLV2_REP3	1	11	2.60628932037	328.5	45.4791017349	254	11.7758779416	33415.3448767	2493.24252157	43	5.18361826481	3867.3	454.342284832	2581	1959	136	136	77	91	90	459	0
DLR00016447	14	19	YBR215W	36	SD/MSG -ARG -HIS -LEU -LYS +Canavanine +G418 +Hygromycin +Thialysine	Adam_cdc13-1_SDLV2_REP3	1	11	1.50216559358	221.4	20.6091422498	254	12	32650.173386	2606.05883843	43	1.82656511154	1837.8	174.844335738	2727	1998	136	136	66	82	84	524	0
DLR00016447	14	20	YBR106W	36	SD/MSG -ARG -HIS -LEU -LYS +Canavanine +G418 +Hygromycin +Thialysine	Adam_cdc13-1_SDLV2_REP3	1	11	1.78102061371	240.3	17.2967123626	254	12	33332.20076	2591.68044642	43	5.50063977391	2542.5	216.123247658	2911	1975	136	136	73	88	88	635	0
DLR00016447	14	21	YBR214W	36	SD/MSG -ARG -HIS -LEU -LYS +Canavanine +G418 +Hygromycin +Thialysine	Adam_cdc13-1_SDLV2_REP3	1	11	0	11	19.4139166809	254	12	33603.5252652	2603.09452802	43	0.925175509503	1713.00006451	160.658672401	2972	1990	136	136	72	87	88	635	1
DLR00016447	14	22	YBR105C	36	SD/MSG -ARG -HIS -LEU -LYS +Canavanine +G418 +Hygromycin +Thialysine	Adam_cdc13-1_SDLV2_REP3	1	11	0	11	19.3736348273	254	12	33752.610277	2780.00477152	43	5.75584726455	1485.9	161.489432244	3112	1988	136	136	65	80	83	675	0
DLR00016447	14	23	YBR213W	36	SD/MSG -ARG -HIS -LEU -LYS +Canavanine +G418 +Hygromycin +Thialysine	Adam_cdc13-1_SDLV2_REP3	1	11	9	464.4	45.3805799055	254	12	38430.9349899	3225.01837902	43	12	4158.9	562.490203105	3265	1998	136	136	62	76	79	657	5
DLR00016447	14	24	YOR202W	36	SD/MSG -ARG -HIS -LEU -LYS +Canavanine +G418 +Hygromycin +Thialysine	Adam_cdc13-1_SDLV2_REP3	1	11	4.67198756767	439.2	38.7859577581	254	10.8766631993	40987.000624	3126.77718439	43	4.92918367034	3809.7	378.569978314	3415	1984	136	136	61	74	75	611	0
DLR00016447	15	1	YOR202W	36	SD/MSG -ARG -HIS -LEU -LYS +Canavanine +G418 +Hygromycin +Thialysine	Adam_cdc13-1_SDLV2_REP3	1	11	2.66292473537	665.1	102.161273022	254	12	38640.6	3575.35384494	43	2.94541847693	4233.6	639.935124186	351	2145	136	136	68	81	84	551	3
DLR00016447	15	2	YBL015W	36	SD/MSG -ARG -HIS -LEU -LYS +Canavanine +G418 +Hygromycin +Thialysine	Adam_cdc13-1_SDLV2_REP3	1	11	0	11	14.9146630811	254	12	33463.7791408	2864.53326012	43	1.27070005067	1478.7	115.915173431	396	2128	136	136	66	80	83	513	1
DLR00016447	15	3	YBR016W	36	SD/MSG -ARG -HIS -LEU -LYS +Canavanine +G418 +Hygromycin +Thialysine	Adam_cdc13-1_SDLV2_REP3	1	11	0	11	17.3482176449	254	12	33232.8522701	2942.70333031	43	5.3333308818	2290.5	280.681939934	562	2126	136	136	68	83	87	541	3
DLR00016447	15	4	YBL013W	36	SD/MSG -ARG -HIS -LEU -LYS +Canavanine +G418 +Hygromycin +Thialysine	Adam_cdc13-1_SDLV2_REP3	1	11	0	11	14.3416533121	254	10.947386815	32322.6184118	2569.90454614	43	7.89297498665	1151.1	139.058335059	658	2113	136	136	68	84	87	622	4
DLR00016447	15	5	YBR015C	36	SD/MSG -ARG -HIS -LEU -LYS +Canavanine +G418 +Hygromycin +Thialysine	Adam_cdc13-1_SDLV2_REP3	1	11	0	11	16.6071621326	254	11.6547771019	32203.8	2452.58791086	43	1.61921191233	2508.3	339.249872755	823	2124	136	136	78	93	94	598	0
DLR00016447	15	6	YBL011W	36	SD/MSG -ARG -HIS -LEU -LYS +Canavanine +G418 +Hygromycin +Thialysine	Adam_cdc13-1_SDLV2_REP3	1	11	0	11	11.5677698857	254	12	30615.2557271	2359.44221503	43	0.5	864	143.452752542	973	2110	136	136	67	84	87	429	0
DLR00016447	15	7	YBR014C	36	SD/MSG -ARG -HIS -LEU -LYS +Canavanine +G418 +Hygromycin +Thialysine	Adam_cdc13-1_SDLV2_REP3	1	11	0	11	16.7190480196	254	12	30427.1721266	2233.72417016	43	12	2030.4	425.564897289	1128	2123	136	136	69	86	88	493	3
DLR00016447	15	8	YBL010C	36	SD/MSG -ARG -HIS -LEU -LYS +Canavanine +G418 +Hygromycin +Thialysine	Adam_cdc13-1_SDLV2_REP3	1	11	0	11	8.66121817433	254	12	29948.6602388	2146.66774845	43	0.574144693703	874.999903597	106.452379648	1214	2137	136	136	70	87	88	598	3
DLR00016447	15	9	YBR013C	36	SD/MSG -ARG -HIS -LEU -LYS +Canavanine +G418 +Hygromycin +Thialysine	Adam_cdc13-1_SDLV2_REP3	1	11	0	11	22.3607389831	254	12	30587.1093951	2292.23875513	43	12	2513.7	338.974760448	1351	2133	136	136	68	84	87	508	1
DLR00016447	15	10	YBL009W	36	SD/MSG -ARG -HIS -LEU -LYS +Canavanine +G418 +Hygromycin +Thialysine	Adam_cdc13-1_SDLV2_REP3	1	11	0	11	15.9904816926	254	12	29973.7503993	2397.95996785	43	0.972119816261	1944.99980814	275.180585885	1481	2142	136	136	79	92	92	592	0
DLR00016447	15	11	YBR012C	36	SD/MSG -ARG -HIS -LEU -LYS +Canavanine +G418 +Hygromycin +Thialysine	Adam_cdc13-1_SDLV2_REP3	1	11	0	11	8.53347915482	254	12	32360.4412683	2428.66386697	43	8.73932875843	2315.7	167.705119623	1685	2124	136	136	82	96	94	600	3
DLR00016447	15	12	YBL008W	36	SD/MSG -ARG -HIS -LEU -LYS +Canavanine +G418 +Hygromycin +Thialysine	Adam_cdc13-1_SDLV2_REP3	1	11	0	11	20.1664315434	254	11.9442257729	33393.0617931	2666.83473055	43	9.74875008066	3298.5	294.713016808	1799	2144	136	136	76	90	90	767	7
DLR00016447	15	13	YBR010W	36	SD/MSG -ARG -HIS -LEU -LYS +Canavanine +G418 +Hygromycin +Thialysine	Adam_cdc13-1_SDLV2_REP3	1	11	1.63292325863	235.8	20.1833322232	254	12	32322.1074808	2561.07876251	43	2.39603205766	2302.2	230.364575727	1904	2107	136	136	71	86	86	827	7
DLR00016447	15	14	YBL007C	36	SD/MSG -ARG -HIS -LEU -LYS +Canavanine +G418 +Hygromycin +Thialysine	Adam_cdc13-1_SDLV2_REP3	1	11	0	11	8.54831534538	254	11.332823409	30879.5241916	2330.95686065	43	0	43	72.9383920693	2049	2093	136	136	64	80	82	446	1
DLR00016447	15	15	YBR009C	36	SD/MSG -ARG -HIS -LEU -LYS +Canavanine +G418 +Hygromycin +Thialysine	Adam_cdc13-1_SDLV2_REP3	1	11	0	11	15.5239570143	254	12	30292.0203126	2397.57911941	43	0.564560707417	1095.98814959	151.101595271	2206	2127	136	136	67	82	84	465	1
DLR00016447	15	16	YBL005W	36	SD/MSG -ARG -HIS -LEU -LYS +Canavanine +G418 +Hygromycin +Thialysine	Adam_cdc13-1_SDLV2_REP3	1	11	0	11	11.4185258326	254	12	31322.2609631	2418.18223213	43	0.882800722045	1082.7	101.387495086	2302	2142	136	136	66	82	83	509	2
DLR00016447	15	17	YBR008C	36	SD/MSG -ARG -HIS -LEU -LYS +Canavanine +G418 +Hygromycin +Thialysine	Adam_cdc13-1_SDLV2_REP3	1	11	0	11	7.54437262997	254	12	31258.9828017	2241.73992071	43	0	43	68.6360633352	2433	2143	136	136	70	86	87	470	3
DLR00016447	15	18	YBL003C	36	SD/MSG -ARG -HIS -LEU -LYS +Canavanine +G418 +Hygromycin +Thialysine	Adam_cdc13-1_SDLV2_REP3	1	11	0	11	15.3827590826	254	11.6687418306	31077.4557676	2453.27183175	43	0.644877298372	1987.85744485	184.816803168	2548	2110	136	136	70	85	86	680	0
DLR00016447	15	19	YBR007C	36	SD/MSG -ARG -HIS -LEU -LYS +Canavanine +G418 +Hygromycin +Thialysine	Adam_cdc13-1_SDLV2_REP3	1	11	9	279	25.8966403185	254	12	34302.6375195	2741.71907175	43	12	4964.4	478.322189096	2749	2140	136	136	76	89	90	828	2
DLR00016447	15	20	YBL001C	36	SD/MSG -ARG -HIS -LEU -LYS +Canavanine +G418 +Hygromycin +Thialysine	Adam_cdc13-1_SDLV2_REP3	1	11	6.37387446789	251.1	17.0238866176	254	10.9320606843	33779.5705727	2500.27910276	43	7.24279169255	4547.7	282.165747398	2840	2132	136	136	79	91	92	808	5
DLR00016447	15	21	YBR006W	36	SD/MSG -ARG -HIS -LEU -LYS +Canavanine +G418 +Hygromycin +Thialysine	Adam_cdc13-1_SDLV2_REP3	1	11	0	11	9.09688618454	254	12	32349.5056604	2546.67450071	43	0	43	102.041068177	2964	2120	136	136	65	82	84	504	0
DLR00016447	15	22	YAR050W	36	SD/MSG -ARG -HIS -LEU -LYS +Canavanine +G418 +Hygromycin +Thialysine	Adam_cdc13-1_SDLV2_REP3	1	11	0	11	11.6867008759	254	12	33210.5911882	2837.13353766	43	3.19404156841	1214.1	89.4732384166	3128	2117	136	136	65	79	83	612	5
DLR00016447	15	23	YBR005W	36	SD/MSG -ARG -HIS -LEU -LYS +Canavanine +G418 +Hygromycin +Thialysine	Adam_cdc13-1_SDLV2_REP3	1	11	0	11	12.502443423	254	11.1486815021	36356.4	3119.05493634	43	5.09087438369	1440	103.43822659	3268	2118	136	136	61	75	79	431	0
DLR00016447	15	24	YOR202W	36	SD/MSG -ARG -HIS -LEU -LYS +Canavanine +G418 +Hygromycin +Thialysine	Adam_cdc13-1_SDLV2_REP3	1	11	7.95060369763	419.4	38.1382411695	254	12	40985.7680969	3265.61629707	43	11.5032884136	4269.6	368.894080291	3422	2156	136	136	66	78	80	628	1
DLR00016447	16	1	YOR202W	36	SD/MSG -ARG -HIS -LEU -LYS +Canavanine +G418 +Hygromycin +Thialysine	Adam_cdc13-1_SDLV2_REP3	1	11	7.22887386507	515.7	50.6303796926	254	12	37878.8987171	2862.82777006	43	7.01451563746	6277.5	739.663200403	322	2217	136	136	89	96	93	1647	1
DLR00016447	16	2	YOR202W	36	SD/MSG -ARG -HIS -LEU -LYS +Canavanine +G418 +Hygromycin +Thialysine	Adam_cdc13-1_SDLV2_REP3	1	11	4.45180122508	357.3	37.5247463653	254	12	34730.5243331	2815.22736652	43	5.48555786105	4650.3	531.629654371	446	2219	136	136	91	99	97	1855	0
DLR00016447	16	3	YOR202W	36	SD/MSG -ARG -HIS -LEU -LYS +Canavanine +G418 +Hygromycin +Thialysine	Adam_cdc13-1_SDLV2_REP3	1	11	9	422.1	56.1008516521	254	12	35221.208574	2863.90399743	43	12	6393.6	743.410668388	594	2215	136	136	92	101	100	1712	0
DLR00016447	16	4	YOR202W	36	SD/MSG -ARG -HIS -LEU -LYS +Canavanine +G418 +Hygromycin +Thialysine	Adam_cdc13-1_SDLV2_REP3	1	11	0.606723129767	323.1	38.4564398444	254	12	32705.999131	2677.64620235	43	0.769719686742	4474.0000005	509.868329563	649	2219	136	136	86	97	96	1578	0
DLR00016447	16	5	YOR202W	36	SD/MSG -ARG -HIS -LEU -LYS +Canavanine +G418 +Hygromycin +Thialysine	Adam_cdc13-1_SDLV2_REP3	1	11	0	11	14.6612617756	254	12	31412.5845737	2400.39095219	43	0.949700696749	1966.5	198.022689829	840	2223	136	136	89	99	99	1251	0
DLR00016447	16	6	YOR202W	36	SD/MSG -ARG -HIS -LEU -LYS +Canavanine +G418 +Hygromycin +Thialysine	Adam_cdc13-1_SDLV2_REP3	1	11	0	11	9.16135980034	254	12	30509.6549961	2272.88243821	43	0.523175854402	880.2	118.364500142	925	2226	136	136	86	97	97	1195	0
DLR00016447	16	7	YOR202W	36	SD/MSG -ARG -HIS -LEU -LYS +Canavanine +G418 +Hygromycin +Thialysine	Adam_cdc13-1_SDLV2_REP3	1	11	0	11	18.7640102517	254	12	31046.9128574	2386.28390494	43	0.5	2086.2	308.009086855	1106	2233	136	136	78	92	94	891	0
DLR00016447	16	8	YOR202W	36	SD/MSG -ARG -HIS -LEU -LYS +Canavanine +G418 +Hygromycin +Thialysine	Adam_cdc13-1_SDLV2_REP3	1	11	0	11	2.97555696259	254	12	30267.1397405	2249.92606206	43	0	43	42.7165691454	1226	2219	136	136	76	92	93	825	0
DLR00016447	16	9	YOR202W	36	SD/MSG -ARG -HIS -LEU -LYS +Canavanine +G418 +Hygromycin +Thialysine	Adam_cdc13-1_SDLV2_REP3	1	11	0	11	18.1124457827	254	12	29889.5628843	2298.28830517	43	0.516706677245	2504.99998402	331.630560338	1303	2185	136	136	70	86	89	566	1
DLR00016447	16	10	YOR202W	36	SD/MSG -ARG -HIS -LEU -LYS +Canavanine +G418 +Hygromycin +Thialysine	Adam_cdc13-1_SDLV2_REP3	1	11	0	11	3.45407437304	254	12	29249.1200461	2231.50990338	43	0	43	61.9319741065	1476	2233	136	136	71	87	90	683	0
DLR00016447	16	11	YOR202W	36	SD/MSG -ARG -HIS -LEU -LYS +Canavanine +G418 +Hygromycin +Thialysine	Adam_cdc13-1_SDLV2_REP3	1	11	0	11	6.04217336778	254	12	29886.8925013	2148.81105043	43	1.04115753052	1855.62655751	164.440741675	1673	2182	136	136	85	99	97	546	0
DLR00016447	16	12	YOR202W	36	SD/MSG -ARG -HIS -LEU -LYS +Canavanine +G418 +Hygromycin +Thialysine	Adam_cdc13-1_SDLV2_REP3	1	11	0	11	14.3243221168	254	12	33524.6783848	2638.32669742	43	12	3970.0214582	320.705877509	1776	2190	136	136	81	95	94	836	2
DLR00016447	16	13	YOR202W	36	SD/MSG -ARG -HIS -LEU -LYS +Canavanine +G418 +Hygromycin +Thialysine	Adam_cdc13-1_SDLV2_REP3	1	11	0	11	5.36741406432	254	12	30706.9501902	2319.9979729	43	0	43	49.0531791168	1887	2219	136	136	71	87	88	707	2
DLR00016447	16	14	YOR202W	36	SD/MSG -ARG -HIS -LEU -LYS +Canavanine +G418 +Hygromycin +Thialysine	Adam_cdc13-1_SDLV2_REP3	1	11	0	11	10.2836146363	254	12	30208.7902768	2491.74044967	43	0.5	1211.4	215.286905243	2019	2232	136	136	72	87	91	552	0
DLR00016447	16	15	YOR202W	36	SD/MSG -ARG -HIS -LEU -LYS +Canavanine +G418 +Hygromycin +Thialysine	Adam_cdc13-1_SDLV2_REP3	1	11	0	11	9.51870560449	254	11.8865297281	29905.4996404	2269.74978523	43	0.5	938.7	113.811096167	2153	2231	136	136	82	97	96	827	0
DLR00016447	16	16	YOR202W	36	SD/MSG -ARG -HIS -LEU -LYS +Canavanine +G418 +Hygromycin +Thialysine	Adam_cdc13-1_SDLV2_REP3	1	11	0	11	9.00899476411	254	12	30397.9243128	2365.90828306	43	0.777922349347	918	87.8655804336	2321	2180	136	136	67	82	83	431	3
DLR00016447	16	17	YOR202W	36	SD/MSG -ARG -HIS -LEU -LYS +Canavanine +G418 +Hygromycin +Thialysine	Adam_cdc13-1_SDLV2_REP3	1	11	0	11	3.79651563698	254	12	30656.1957485	2344.95932589	43	0	43	59.1712476816	2427	2169	136	136	70	86	87	488	0
DLR00016447	16	18	YOR202W	36	SD/MSG -ARG -HIS -LEU -LYS +Canavanine +G418 +Hygromycin +Thialysine	Adam_cdc13-1_SDLV2_REP3	1	11	0	11	4.49352357379	254	12	30860.8833648	2427.44376336	43	0.840097985289	960.000173829	46.7020582141	2553	2222	136	136	80	94	94	1023	0
DLR00016447	16	19	YOR202W	36	SD/MSG -ARG -HIS -LEU -LYS +Canavanine +G418 +Hygromycin +Thialysine	Adam_cdc13-1_SDLV2_REP3	1	11	0.5	239.4	46.7252349513	254	12	32626.2369473	2710.25865902	43	12	4449.6	844.534307415	2712	2207	136	136	72	86	87	737	9
DLR00016447	16	20	YOR202W	36	SD/MSG -ARG -HIS -LEU -LYS +Canavanine +G418 +Hygromycin +Thialysine	Adam_cdc13-1_SDLV2_REP3	1	11	0	11	17.2859513664	254	11.35123371	31639.2598285	2384.98172792	43	1.38885770035	4599.00011986	406.587953027	2807	2176	136	136	80	93	93	819	4
DLR00016447	16	21	YOR202W	36	SD/MSG -ARG -HIS -LEU -LYS +Canavanine +G418 +Hygromycin +Thialysine	Adam_cdc13-1_SDLV2_REP3	1	11	0	11	6.28631799056	254	12	31720.5786232	2587.32590401	43	0	43	56.4592099433	2972	2227	136	136	79	92	93	966	0
DLR00016447	16	22	YOR202W	36	SD/MSG -ARG -HIS -LEU -LYS +Canavanine +G418 +Hygromycin +Thialysine	Adam_cdc13-1_SDLV2_REP3	1	11	0.612681977038	237.6	8.45979584556	254	12	32165.9391683	2713.23176112	43	0.792145203232	2972.2	76.2156470154	3115	2225	136	136	84	95	94	1336	0
DLR00016447	16	23	YOR202W	36	SD/MSG -ARG -HIS -LEU -LYS +Canavanine +G418 +Hygromycin +Thialysine	Adam_cdc13-1_SDLV2_REP3	1	11	0	11	12.7478649179	254	12	34103.0073844	2889.3463819	43	1.05648054157	2082.6	225.064133982	3250	2227	136	136	83	93	92	1333	0
DLR00016447	16	24	YOR202W	36	SD/MSG -ARG -HIS -LEU -LYS +Canavanine +G418 +Hygromycin +Thialysine	Adam_cdc13-1_SDLV2_REP3	1	11	7.3987611401	414.9	43.450398002	254	12	39623.465691	3149.29471474	43	8.27741632433	5479.2	611.839644214	3398	2181	136	136	67	79	81	659	11
DLR00016367	1	1	YOR202W	20	SD/MSG -ARG -HIS -LEU -LYS +Canavanine +G418 +Hygromycin +Thialysine	Adam_cdc13-1_SDLV2_REP3	2	11	2.40382729512	10243.2925512	110.977757879	254	2.66237204529	735103.999718	8360.00385834	43	3.23304477163	729182.999951	9623.91997319	323	219	136	136	148	153	135	232	38
DLR00016367	1	2	YOR202W	20	SD/MSG -ARG -HIS -LEU -LYS +Canavanine +G418 +Hygromycin +Thialysine	Adam_cdc13-1_SDLV2_REP3	2	11	3.50981718054	11403.6528956	130.463332406	254	3.19940746201	875313.9958	10583.1245669	43	3.91433501795	818438.695378	8487.83039605	458	225	136	136	152	157	139	106	3
DLR00016367	1	3	YOR202W	20	SD/MSG -ARG -HIS -LEU -LYS +Canavanine +G418 +Hygromycin +Thialysine	Adam_cdc13-1_SDLV2_REP3	2	11	3.07932494841	10296.4840738	85.6034430651	254	3.07833626721	790341.9959	10367.3386005	43	3.71649318302	782285.995183	11254.8025234	596	226	136	136	158	163	145	257	0
DLR00016367	1	4	YOR202W	20	SD/MSG -ARG -HIS -LEU -LYS +Canavanine +G418 +Hygromycin +Thialysine	Adam_cdc13-1_SDLV2_REP3	2	11	3.24732150435	10584.1934287	156.498568492	254	3.09707627362	822022.995795	11376.4144967	43	3.74373643277	815398.994976	12433.7765272	724	223	136	136	160	165	147	365	0
DLR00016367	1	5	YOR202W	20	SD/MSG -ARG -HIS -LEU -LYS +Canavanine +G418 +Hygromycin +Thialysine	Adam_cdc13-1_SDLV2_REP3	2	11	3.33403069137	11315.0942877	152.935235349	254	3.22079591761	860422.99608	10786.5857193	43	3.95795941633	804261.124048	8184.65045134	868	227	136	136	160	165	146	400	6
DLR00016367	1	6	YOR202W	20	SD/MSG -ARG -HIS -LEU -LYS +Canavanine +G418 +Hygromycin +Thialysine	Adam_cdc13-1_SDLV2_REP3	2	11	3.13314160327	11219.3731545	104.535885809	254	3.12532856905	802808.99652	10548.7808375	43	3.77981444009	798623.995369	10800.0575797	999	225	136	136	156	162	142	287	0
DLR00016367	1	7	YOR202W	20	SD/MSG -ARG -HIS -LEU -LYS +Canavanine +G418 +Hygromycin +Thialysine	Adam_cdc13-1_SDLV2_REP3	2	11	3.13714612224	11018.8125907	97.7201372213	254	3.11125786364	841108.996004	11336.8475525	43	3.76198730988	838266.9952	12128.1459879	1143	226	136	136	158	164	145	482	2
DLR00016367	1	8	YOR202W	20	SD/MSG -ARG -HIS -LEU -LYS +Canavanine +G418 +Hygromycin +Thialysine	Adam_cdc13-1_SDLV2_REP3	2	11	3.05106979944	10281.8643687	76.4097292817	254	3.05016557511	790328.995952	10860.6821645	43	3.69318248201	786108.995315	11665.4530633	1271	228	136	136	158	164	144	467	0
DLR00016367	1	9	YOR202W	20	SD/MSG -ARG -HIS -LEU -LYS +Canavanine +G418 +Hygromycin +Thialysine	Adam_cdc13-1_SDLV2_REP3	2	11	3.34008999652	11634.962781	87.9803084406	254	3.29125197967	896119.996868	9100.72770029	43	3.95720564436	893677.995362	9625.15502599	1415	226	136	136	158	163	142	426	0
DLR00016367	1	10	YOR202W	20	SD/MSG -ARG -HIS -LEU -LYS +Canavanine +G418 +Hygromycin +Thialysine	Adam_cdc13-1_SDLV2_REP3	2	11	3.17024506035	10983.0895575	80.800850077	254	3.16769012054	897532.996093	11278.6776582	43	3.8199682418	894333.995147	12178.585302	1546	221	136	136	160	166	145	557	0
DLR00016367	1	11	YOR202W	20	SD/MSG -ARG -HIS -LEU -LYS +Canavanine +G418 +Hygromycin +Thialysine	Adam_cdc13-1_SDLV2_REP3	2	11	3.24403767767	11905.5414678	99.5386687955	254	3.23847645407	974000.996065	11161.8945032	43	3.90090495991	972426.994822	12030.7326603	1688	227	136	136	159	165	144	596	11
DLR00016367	1	12	YOR202W	20	SD/MSG -ARG -HIS -LEU -LYS +Canavanine +G418 +Hygromycin +Thialysine	Adam_cdc13-1_SDLV2_REP3	2	11	3.03826907074	10354.2143534	79.860070143	254	3.09576159569	806991.996699	9469.44251444	43	3.74600740415	803015.995652	9795.9174493	1823	219	136	136	156	162	141	550	0
DLR00016367	1	13	YOR202W	20	SD/MSG -ARG -HIS -LEU -LYS +Canavanine +G418 +Hygromycin +Thialysine	Adam_cdc13-1_SDLV2_REP3	2	11	3.34394717141	12113.8671071	107.910608624	254	3.29433964385	987043.996618	9832.20332093	43	3.95919166309	985433.995309	10646.7617553	1956	226	136	136	160	165	144	633	0
DLR00016367	1	14	YOR202W	20	SD/MSG -ARG -HIS -LEU -LYS +Canavanine +G418 +Hygromycin +Thialysine	Adam_cdc13-1_SDLV2_REP3	2	11	2.95835703632	10153.4305511	70.369741672	254	3.03508633993	805475.996939	9998.65132881	43	3.67782823356	801539.996308	10633.4716909	2091	220	136	136	156	162	142	598	0
DLR00016367	1	15	YOR202W	20	SD/MSG -ARG -HIS -LEU -LYS +Canavanine +G418 +Hygromycin +Thialysine	Adam_cdc13-1_SDLV2_REP3	2	11	3.15196370364	11395.7868079	83.0479379267	254	3.14289260284	928250.996093	11324.9874095	43	3.79405590922	926291.995343	12282.0951756	2234	227	136	136	158	164	143	657	8
DLR00016367	1	16	YOR202W	20	SD/MSG -ARG -HIS -LEU -LYS +Canavanine +G418 +Hygromycin +Thialysine	Adam_cdc13-1_SDLV2_REP3	2	11	3.0777392351	10564.4343978	93.5988989442	254	3.08600500946	861585.996368	10766.5563831	43	3.73106630422	858488.995669	11559.6905459	2362	226	136	136	159	165	145	640	0
DLR00016367	1	17	YOR202W	20	SD/MSG -ARG -HIS -LEU -LYS +Canavanine +G418 +Hygromycin +Thialysine	Adam_cdc13-1_SDLV2_REP3	2	11	3.06557648364	11567.1723896	83.3022845367	254	3.08093059613	929262.996385	11322.9402648	43	3.73303206568	925893.995752	12496.5534584	2500	226	136	136	160	165	146	644	2
DLR00016367	1	18	YOR202W	20	SD/MSG -ARG -HIS -LEU -LYS +Canavanine +G418 +Hygromycin +Thialysine	Adam_cdc13-1_SDLV2_REP3	2	11	3.03030327699	10628.0074294	76.9372417198	254	3.08327330992	842299.996936	9754.90412244	43	3.72982295394	838763.996066	10358.5014946	2635	225	136	136	159	164	145	591	0
DLR00016367	1	19	YOR202W	20	SD/MSG -ARG -HIS -LEU -LYS +Canavanine +G418 +Hygromycin +Thialysine	Adam_cdc13-1_SDLV2_REP3	2	11	3.00808247434	10264.4238448	95.8429712394	254	3.02862362165	846223.996384	11369.6256866	43	3.66867045721	841912.99607	12389.0041982	2778	225	136	136	159	164	146	652	0
DLR00016367	1	20	YOR202W	20	SD/MSG -ARG -HIS -LEU -LYS +Canavanine +G418 +Hygromycin +Thialysine	Adam_cdc13-1_SDLV2_REP3	2	11	3.0981344068	11785.7862866	87.3524085285	254	3.09234690452	992084.996778	12527.8587029	43	3.73982414994	989818.996316	13991.1350084	2910	228	136	136	160	165	147	648	23
DLR00016367	1	21	YOR202W	20	SD/MSG -ARG -HIS -LEU -LYS +Canavanine +G418 +Hygromycin +Thialysine	Adam_cdc13-1_SDLV2_REP3	2	11	3.14606195667	10811.5134642	107.728676741	254	3.07898678979	921998.995866	12830.8334658	43	3.72342775309	918220.99554	14181.1470441	3051	225	136	136	158	163	145	578	0
DLR00016367	1	22	YOR202W	20	SD/MSG -ARG -HIS -LEU -LYS +Canavanine +G418 +Hygromycin +Thialysine	Adam_cdc13-1_SDLV2_REP3	2	11	3.14153494873	10890.1745321	217.888957319	254	3.08064154926	950322.995893	14380.7455551	43	3.72532576476	947060.995464	15558.1733558	3183	228	136	136	155	160	143	455	16
DLR00016367	1	23	YOR202W	20	SD/MSG -ARG -HIS -LEU -LYS +Canavanine +G418 +Hygromycin +Thialysine	Adam_cdc13-1_SDLV2_REP3	2	11	3.12101316922	11187.8031268	223.413795071	254	3.07361183752	921773.996539	12861.5826218	43	3.71679945606	916966.995961	13655.9793652	3317	223	136	136	147	152	135	246	12
DLR00016367	1	24	YOR202W	20	SD/MSG -ARG -HIS -LEU -LYS +Canavanine +G418 +Hygromycin +Thialysine	Adam_cdc13-1_SDLV2_REP3	2	11	2.94514922852	11264.8563996	272.164006612	254	2.96082168442	926106.99758	12518.2698673	43	3.648841971	862491.846343	9744.04201787	3452	229	136	136	147	151	134	88	4
DLR00016367	2	1	YOR202W	20	SD/MSG -ARG -HIS -LEU -LYS +Canavanine +G418 +Hygromycin +Thialysine	Adam_cdc13-1_SDLV2_REP3	2	11	3.13615889972	11316.3891865	186.775705032	254	3.11025164931	942351.99576	11940.963042	43	3.75039683666	938183.995064	12978.8762002	314	358	136	136	150	155	135	127	9
DLR00016367	2	2	YCR076C	20	SD/MSG -ARG -HIS -LEU -LYS +Canavanine +G418 +Hygromycin +Thialysine	Adam_cdc13-1_SDLV2_REP3	2	11	3.25382038994	11571.9483738	124.682704819	254	3.235712748	1026677.99539	13660.585646	43	3.89249872225	1025208.9945	15278.7073852	454	359	136	136	158	162	140	423	4
DLR00016367	2	3	YDL090C	20	SD/MSG -ARG -HIS -LEU -LYS +Canavanine +G418 +Hygromycin +Thialysine	Adam_cdc13-1_SDLV2_REP3	2	11	5.4819617049	439.2	81.4300751058	254	12	31335.3	2148.20777451	43	12	4492.8	497.805993734	586	361	136	136	112	122	117	47	0
DLR00016367	2	4	YCR075C	20	SD/MSG -ARG -HIS -LEU -LYS +Canavanine +G418 +Hygromycin +Thialysine	Adam_cdc13-1_SDLV2_REP3	2	11	3.23293962269	10465.8994122	104.164881414	254	3.18921955082	906213.994781	13859.9593313	43	3.84722881761	903253.994019	15210.1032551	721	360	136	136	161	165	145	636	0
DLR00016367	2	5	YDL089W	20	SD/MSG -ARG -HIS -LEU -LYS +Canavanine +G418 +Hygromycin +Thialysine	Adam_cdc13-1_SDLV2_REP3	2	11	3.18912284699	9884.71397517	85.4492957785	254	3.13134099703	846813.994165	14409.8927895	43	3.78906037876	843153.993694	15541.7517075	848	358	136	136	160	165	145	666	0
DLR00016367	2	6	YCR073W-A	20	SD/MSG -ARG -HIS -LEU -LYS +Canavanine +G418 +Hygromycin +Thialysine	Adam_cdc13-1_SDLV2_REP3	2	11	3.03494651108	9453.3245314	72.1540390937	254	3.00805158123	759449.99472	13554.2818452	43	3.65678212077	757117.994436	14426.1297345	997	362	136	136	157	163	143	812	10
DLR00016367	2	7	YDL088C	20	SD/MSG -ARG -HIS -LEU -LYS +Canavanine +G418 +Hygromycin +Thialysine	Adam_cdc13-1_SDLV2_REP3	2	11	3.20640290012	10773.0491329	86.9866792785	254	3.14036138659	916635.994497	15329.4666831	43	3.79875958643	914186.994013	16529.4371046	1127	361	136	136	162	167	146	778	0
DLR00016367	2	8	YCR073C	20	SD/MSG -ARG -HIS -LEU -LYS +Canavanine +G418 +Hygromycin +Thialysine	Adam_cdc13-1_SDLV2_REP3	2	11	3.13548930564	10654.0303318	87.6366308252	254	3.14212833457	902169.994961	14537.1564588	43	3.80255795365	900054.994326	15540.2113453	1266	362	136	136	160	166	144	773	1
DLR00016367	2	9	YDL086W	20	SD/MSG -ARG -HIS -LEU -LYS +Canavanine +G418 +Hygromycin +Thialysine	Adam_cdc13-1_SDLV2_REP3	2	11	3.18818229997	11503.4280581	107.137589358	254	3.13000536096	976145.99465	16598.6191436	43	3.79052586587	977192.994237	17969.0166913	1403	358	136	136	160	165	144	877	6
DLR00016367	2	10	YCR071C	20	SD/MSG -ARG -HIS -LEU -LYS +Canavanine +G418 +Hygromycin +Thialysine	Adam_cdc13-1_SDLV2_REP3	2	11	2.78916167394	6813.89372846	48.0406814301	254	2.87786867546	378151.999939	4632.95315989	43	3.49278121131	374682.999836	1877.7374717	1539	363	136	136	127	139	125	217	4
DLR00016367	2	11	YDL085W	20	SD/MSG -ARG -HIS -LEU -LYS +Canavanine +G418 +Hygromycin +Thialysine	Adam_cdc13-1_SDLV2_REP3	2	11	2.66792060877	8477.57053353	67.4188395968	254	2.69599572156	691896.994333	14522.3942868	43	3.32987046961	689632.995983	16263.7268697	1668	363	136	136	152	158	138	707	5
DLR00016367	2	12	YCR069W	20	SD/MSG -ARG -HIS -LEU -LYS +Canavanine +G418 +Hygromycin +Thialysine	Adam_cdc13-1_SDLV2_REP3	2	11	3.12741018014	10496.2683754	63.2588247605	254	3.16724076589	895853.995871	12088.1808872	43	3.82544623403	893457.995049	13057.0134609	1815	362	136	136	157	163	139	722	0
DLR00016367	2	13	YDL083C	20	SD/MSG -ARG -HIS -LEU -LYS +Canavanine +G418 +Hygromycin +Thialysine	Adam_cdc13-1_SDLV2_REP3	2	11	2.26842323312	8422.16042886	55.0141966088	254	2.28044332129	626152.998288	7182.04431391	43	2.76676547491	621627.997405	7872.51730601	1946	361	136	136	145	153	132	511	0
DLR00016367	2	14	YCR068W	20	SD/MSG -ARG -HIS -LEU -LYS +Canavanine +G418 +Hygromycin +Thialysine	Adam_cdc13-1_SDLV2_REP3	2	11	3.14242396133	10123.9094696	62.4266864446	254	3.20248574711	836204.996425	9198.83951144	43	3.86022344761	834734.995162	9774.38341555	2084	358	136	136	154	160	139	664	0
DLR00016367	2	15	YDL082W	20	SD/MSG -ARG -HIS -LEU -LYS +Canavanine +G418 +Hygromycin +Thialysine	Adam_cdc13-1_SDLV2_REP3	2	11	2.58517670022	9360.9821629	56.2408361105	254	2.64175458753	745345.99563	10099.010409	43	3.24579669803	743027.996112	12004.0798586	2219	359	136	136	153	159	137	740	0
DLR00016367	2	16	YCR067C	20	SD/MSG -ARG -HIS -LEU -LYS +Canavanine +G418 +Hygromycin +Thialysine	Adam_cdc13-1_SDLV2_REP3	2	11	3.12914847722	10518.3489262	73.2856102252	254	3.15193660002	908240.995733	12756.507702	43	3.80760702485	906072.994895	13689.8532338	2360	362	136	136	159	164	142	740	7
DLR00016367	2	17	YDL081C	20	SD/MSG -ARG -HIS -LEU -LYS +Canavanine +G418 +Hygromycin +Thialysine	Adam_cdc13-1_SDLV2_REP3	2	11	2.6741736581	10003.9041331	60.8187357721	254	2.73954498011	783557.996596	11251.613676	43	3.3656546703	781283.997104	12811.1936335	2487	362	136	136	152	159	138	674	0
DLR00016367	2	18	YCR065W	20	SD/MSG -ARG -HIS -LEU -LYS +Canavanine +G418 +Hygromycin +Thialysine	Adam_cdc13-1_SDLV2_REP3	2	11	2.83106583632	8929.35045348	60.1808592681	254	2.87847442015	727264.996577	12570.5215684	43	3.51705055619	723935.996877	13561.4201774	2630	360	136	136	154	160	140	770	0
DLR00016367	2	19	YDL080C	20	SD/MSG -ARG -HIS -LEU -LYS +Canavanine +G418 +Hygromycin +Thialysine	Adam_cdc13-1_SDLV2_REP3	2	11	1.99635255665	7576.5531342	113.036513514	254	2.08148400334	522002.997901	6415.80441074	43	2.54968640877	520994.997229	6519.80710447	2760	359	136	136	142	150	135	1003	0
DLR00016367	2	20	YCR063W	20	SD/MSG -ARG -HIS -LEU -LYS +Canavanine +G418 +Hygromycin +Thialysine	Adam_cdc13-1_SDLV2_REP3	2	11	0	11	14.7477609149	254	12	29103.3	2225.66632155	43	0	43	79.5836454678	2890	364	136	136	-1	-1	-1	6	0
DLR00016367	2	21	YDL079C	20	SD/MSG -ARG -HIS -LEU -LYS +Canavanine +G418 +Hygromycin +Thialysine	Adam_cdc13-1_SDLV2_REP3	2	11	3.04420744273	9677.21002577	97.5499124196	254	3.00710236721	887273.994804	15421.4274182	43	3.65466054848	885194.995073	17008.8716909	3035	355	136	136	158	163	144	895	7
DLR00016367	2	22	YCR062W	20	SD/MSG -ARG -HIS -LEU -LYS +Canavanine +G418 +Hygromycin +Thialysine	Adam_cdc13-1_SDLV2_REP3	2	11	3.07543813569	10061.9001051	113.296133969	254	3.0481839034	897322.994932	15121.6307252	43	3.7006071598	895138.994826	16551.511434	3175	361	136	136	154	158	139	702	6
DLR00016367	2	23	YDL078C	20	SD/MSG -ARG -HIS -LEU -LYS +Canavanine +G418 +Hygromycin +Thialysine	Adam_cdc13-1_SDLV2_REP3	2	11	3.26471539995	10081.7788853	117.866997699	254	3.18922014038	975889.995302	13857.7999647	43	3.84024187841	971594.994614	15278.5930229	3306	362	136	136	156	160	140	725	0
DLR00016367	2	24	YOR202W	20	SD/MSG -ARG -HIS -LEU -LYS +Canavanine +G418 +Hygromycin +Thialysine	Adam_cdc13-1_SDLV2_REP3	2	11	2.90403751665	10937.2145339	126.527682763	254	3.00002905105	987934.997648	11856.8073168	43	3.68301818595	924467.656747	9570.79460516	3447	360	136	136	148	152	132	203	0
DLR00016367	3	1	YOR202W	20	SD/MSG -ARG -HIS -LEU -LYS +Canavanine +G418 +Hygromycin +Thialysine	Adam_cdc13-1_SDLV2_REP3	2	11	3.14469969181	11239.4231806	141.731118511	254	3.123324545	1004247.99538	13588.2243104	43	3.76873688447	1001907.99496	15065.3873337	324	491	136	136	156	160	139	322	21
DLR00016367	3	2	YBR235W	20	SD/MSG -ARG -HIS -LEU -LYS +Canavanine +G418 +Hygromycin +Thialysine	Adam_cdc13-1_SDLV2_REP3	2	11	3.05564217812	8987.03556379	95.5042455168	254	3.07350602148	811002.994471	13052.5540453	43	3.71759818744	805511.993977	14247.0919022	459	490	136	136	159	162	141	590	21
DLR00016367	3	3	YCL036W	20	SD/MSG -ARG -HIS -LEU -LYS +Canavanine +G418 +Hygromycin +Thialysine	Adam_cdc13-1_SDLV2_REP3	2	11	3.06303624407	9860.30516059	120.299802575	254	3.0290369141	871948.994097	17333.5840411	43	3.68068432519	869932.994199	18894.8703909	600	495	136	136	160	164	142	694	1
DLR00016367	3	4	YBR233W	20	SD/MSG -ARG -HIS -LEU -LYS +Canavanine +G418 +Hygromycin +Thialysine	Adam_cdc13-1_SDLV2_REP3	2	11	3.1868384024	10291.301762	103.10520362	254	3.13178881292	879226.994348	15183.7355531	43	3.79194971072	878220.99387	16532.0759138	729	495	136	136	162	166	145	876	0
DLR00016367	3	5	YCL035C	20	SD/MSG -ARG -HIS -LEU -LYS +Canavanine +G418 +Hygromycin +Thialysine	Adam_cdc13-1_SDLV2_REP3	2	11	3.40520729464	11369.472504	100.086923312	254	3.26592563744	973681.994531	16143.4845509	43	3.93768486071	973382.993645	17664.4394227	869	495	136	136	162	167	144	786	23
DLR00016367	3	6	YBR232C	20	SD/MSG -ARG -HIS -LEU -LYS +Canavanine +G418 +Hygromycin +Thialysine	Adam_cdc13-1_SDLV2_REP3	2	11	3.1426922749	9947.69432013	79.4308477536	254	3.13890342612	824901.994898	13940.9930047	43	3.79998086678	823435.994138	14814.6619353	999	492	136	136	159	164	142	820	4
DLR00016367	3	7	YCL034W	20	SD/MSG -ARG -HIS -LEU -LYS +Canavanine +G418 +Hygromycin +Thialysine	Adam_cdc13-1_SDLV2_REP3	2	11	3.03025845259	9991.8152588	81.1198093411	254	3.06874365168	851389.994517	15674.9527591	43	3.72616503669	850845.994307	16737.5952355	1145	494	136	136	161	166	144	1008	0
DLR00016367	3	8	YBR231C	20	SD/MSG -ARG -HIS -LEU -LYS +Canavanine +G418 +Hygromycin +Thialysine	Adam_cdc13-1_SDLV2_REP3	2	11	1.64622036663	2832.65982776	54.1994508341	254	1.83898246884	156135.997478	5811.35925431	43	2.1402374125	149716.992544	2683.23857398	1275	496	136	136	125	137	123	706	0
DLR00016367	3	9	YCL033C	20	SD/MSG -ARG -HIS -LEU -LYS +Canavanine +G418 +Hygromycin +Thialysine	Adam_cdc13-1_SDLV2_REP3	2	11	3.26998001806	11600.8471575	101.300429146	254	3.21391393782	971017.995592	14663.1537571	43	3.87901912216	971771.994735	15857.2108692	1411	502	136	136	159	165	141	796	6
DLR00016367	3	10	YBR230C	20	SD/MSG -ARG -HIS -LEU -LYS +Canavanine +G418 +Hygromycin +Thialysine	Adam_cdc13-1_SDLV2_REP3	2	11	2.90094408169	9337.66967597	63.2064483381	254	2.96853214023	796048.995112	14849.0890064	43	3.62189598934	795119.995262	16073.6113385	1546	487	136	136	159	164	142	907	6
DLR00016367	3	11	YCL032W	20	SD/MSG -ARG -HIS -LEU -LYS +Canavanine +G418 +Hygromycin +Thialysine	Adam_cdc13-1_SDLV2_REP3	2	11	3.18695134551	10939.6879331	72.5225423289	254	3.19035173873	914654.99547	14102.6092201	43	3.85400089601	914624.994664	15133.6034665	1683	493	136	136	158	163	140	711	3
DLR00016367	3	12	YBR229C	20	SD/MSG -ARG -HIS -LEU -LYS +Canavanine +G418 +Hygromycin +Thialysine	Adam_cdc13-1_SDLV2_REP3	2	11	3.27316525438	10827.9065122	90.5267723303	254	3.22721209009	968799.994573	15532.0999999	43	3.89149680665	969532.993785	17105.1713681	1819	493	136	136	163	168	144	990	8
DLR00016367	3	13	YCL030C	20	SD/MSG -ARG -HIS -LEU -LYS +Canavanine +G418 +Hygromycin +Thialysine	Adam_cdc13-1_SDLV2_REP3	2	11	1.1919946928	378.36506383	9.94939811653	254	3.16104132975	46525.5	4101.04212526	43	1.94432548815	23445.1267597	291.241001912	1954	480	136	136	137	146	131	160	0
DLR00016367	3	14	YBR228W	20	SD/MSG -ARG -HIS -LEU -LYS +Canavanine +G418 +Hygromycin +Thialysine	Adam_cdc13-1_SDLV2_REP3	2	11	3.09182974865	10349.7009569	71.5529554637	254	3.11622786933	943892.99467	15667.9103262	43	3.77263598544	942406.994316	17236.0044263	2092	496	136	136	161	166	143	838	0
DLR00016367	3	15	YCL029C	20	SD/MSG -ARG -HIS -LEU -LYS +Canavanine +G418 +Hygromycin +Thialysine	Adam_cdc13-1_SDLV2_REP3	2	11	2.9166003134	9351.13845624	80.4513793231	254	2.93246920439	796552.995333	15015.8170992	43	3.58092198134	796907.995827	16467.0570402	2231	498	136	136	156	161	139	989	0
DLR00016367	3	16	YBR227C	20	SD/MSG -ARG -HIS -LEU -LYS +Canavanine +G418 +Hygromycin +Thialysine	Adam_cdc13-1_SDLV2_REP3	2	11	2.20426170684	5313.61874877	54.7862472418	254	2.2657849421	393192.990863	8877.17306954	43	2.7481536156	391832.991113	9338.47304544	2363	498	136	136	143	151	134	1216	0
DLR00016367	3	17	YCL028W	20	SD/MSG -ARG -HIS -LEU -LYS +Canavanine +G418 +Hygromycin +Thialysine	Adam_cdc13-1_SDLV2_REP3	2	11	3.29488949041	10947.839364	97.7761275315	254	3.21877537099	967813.99494	15129.3220643	43	3.88295295864	967265.994098	16552.9773421	2498	498	136	136	162	166	143	860	12
DLR00016367	3	18	YBR226C	20	SD/MSG -ARG -HIS -LEU -LYS +Canavanine +G418 +Hygromycin +Thialysine	Adam_cdc13-1_SDLV2_REP3	2	11	3.32646323445	11020.2299765	87.4925978942	254	3.31396547305	1040550.99562	13818.295499	43	3.97934847109	1040398.99441	15657.4576558	2631	498	136	136	166	171	149	908	16
DLR00016367	3	19	YCL027W	20	SD/MSG -ARG -HIS -LEU -LYS +Canavanine +G418 +Hygromycin +Thialysine	Adam_cdc13-1_SDLV2_REP3	2	11	3.33572494864	11002.7576748	108.893921352	254	3.21020995891	1000854.9948	15514.679607	43	3.87146071131	999762.994151	17160.4913717	2777	500	136	136	163	168	146	884	12
DLR00016367	3	20	YBR225W	20	SD/MSG -ARG -HIS -LEU -LYS +Canavanine +G418 +Hygromycin +Thialysine	Adam_cdc13-1_SDLV2_REP3	2	11	3.05667239587	10750.966026	100.844990192	254	3.07348501285	952489.995112	15257.2697508	43	3.7312702216	953128.994954	16939.1756725	2908	496	136	136	160	164	143	992	3
DLR00016367	3	21	YCL026C-A	20	SD/MSG -ARG -HIS -LEU -LYS +Canavanine +G418 +Hygromycin +Thialysine	Adam_cdc13-1_SDLV2_REP3	2	11	3.25715659644	10357.2289076	104.295328591	254	3.17170182203	935454.994797	14961.3799026	43	3.83234584859	933508.994088	16456.169402	3044	496	136	136	160	164	144	838	0
DLR00016367	3	22	YBR224W	20	SD/MSG -ARG -HIS -LEU -LYS +Canavanine +G418 +Hygromycin +Thialysine	Adam_cdc13-1_SDLV2_REP3	2	11	2.86740148058	9653.62829167	102.993688263	254	2.90552343099	898193.995043	17977.3950688	43	3.5592971545	897154.996063	19836.6798732	3179	493	136	136	156	161	142	1011	0
DLR00016367	3	23	YCL026C	20	SD/MSG -ARG -HIS -LEU -LYS +Canavanine +G418 +Hygromycin +Thialysine	Adam_cdc13-1_SDLV2_REP3	2	11	3.02344026643	10367.3240871	139.87321142	254	2.96301425563	989148.995848	18610.1666026	43	3.6118826765	987586.996469	20718.9341387	3318	492	136	136	153	157	137	724	0
DLR00016367	3	24	YOR202W	20	SD/MSG -ARG -HIS -LEU -LYS +Canavanine +G418 +Hygromycin +Thialysine	Adam_cdc13-1_SDLV2_REP3	2	11	2.90881237994	11098.026668	140.798760997	254	3.00520001152	1084819.99777	13824.5664654	43	3.63934251078	1083230.99789	15721.8501521	3453	498	136	136	154	158	137	484	0
DLR00016367	4	1	YOR202W	20	SD/MSG -ARG -HIS -LEU -LYS +Canavanine +G418 +Hygromycin +Thialysine	Adam_cdc13-1_SDLV2_REP3	2	11	3.06054661506	11367.9586599	159.086863005	254	3.09039225795	1016245.9958	13772.5305001	43	3.73227501556	1013374.99544	15315.6380904	312	629	136	136	158	162	141	324	0
DLR00016367	4	2	YCR089W	20	SD/MSG -ARG -HIS -LEU -LYS +Canavanine +G418 +Hygromycin +Thialysine	Adam_cdc13-1_SDLV2_REP3	2	11	3.27750633354	11052.7501834	107.725386578	254	3.23902170762	1010809.99465	14236.1759601	43	3.9000938181	1008787.99389	15922.7845417	450	628	136	136	160	164	141	535	4
DLR00016367	4	3	YDL110C	20	SD/MSG -ARG -HIS -LEU -LYS +Canavanine +G418 +Hygromycin +Thialysine	Adam_cdc13-1_SDLV2_REP3	2	11	2.87759277601	8085.40724897	74.058553849	254	2.92893863367	680861.99421	13181.7507636	43	3.57357406173	677335.994327	14153.552316	585	623	136	136	156	160	140	728	0
DLR00016367	4	4	YCR088W	20	SD/MSG -ARG -HIS -LEU -LYS +Canavanine +G418 +Hygromycin +Thialysine	Adam_cdc13-1_SDLV2_REP3	2	11	3.1527764287	10451.4660929	110.796752057	254	3.10378931143	917523.99348	17674.1135183	43	3.76895276709	919059.993363	19219.8068588	722	636	136	136	163	167	146	1151	0
DLR00016367	4	5	YDL109C	20	SD/MSG -ARG -HIS -LEU -LYS +Canavanine +G418 +Hygromycin +Thialysine	Adam_cdc13-1_SDLV2_REP3	2	11	3.07671312733	9690.80771451	82.3832443542	254	3.06501163519	783819.994525	13935.376051	43	3.72807270753	785024.993998	14981.3138821	854	633	136	136	157	162	141	948	0
DLR00016367	4	6	YCR087W	20	SD/MSG -ARG -HIS -LEU -LYS +Canavanine +G418 +Hygromycin +Thialysine	Adam_cdc13-1_SDLV2_REP3	2	11	3.23819208306	11334.9889029	103.412849896	254	3.1299046294	998256.994226	18753.0529292	43	3.79621352646	1000002.99391	20295.8321735	995	631	136	136	163	167	145	1031	0
DLR00016367	4	7	YDL106C	20	SD/MSG -ARG -HIS -LEU -LYS +Canavanine +G418 +Hygromycin +Thialysine	Adam_cdc13-1_SDLV2_REP3	2	11	2.92930612837	9188.4051203	59.3149470332	254	2.97185565493	780526.994344	14621.5543791	43	3.62511950187	778011.994484	15633.2173219	1129	626	136	136	160	165	143	967	0
DLR00016367	4	8	YCR087C-A	20	SD/MSG -ARG -HIS -LEU -LYS +Canavanine +G418 +Hygromycin +Thialysine	Adam_cdc13-1_SDLV2_REP3	2	11	2.99156202607	9777.03309356	70.9080670975	254	3.01241997397	836643.994976	15580.8791668	43	3.66618861109	836315.994903	16680.8118271	1264	626	136	136	160	165	143	991	0
DLR00016367	4	9	YDL104C	20	SD/MSG -ARG -HIS -LEU -LYS +Canavanine +G418 +Hygromycin +Thialysine	Adam_cdc13-1_SDLV2_REP3	2	11	2.62806766456	5326.98550662	52.3791192066	254	2.8101201957	283125.000055	4983.47833334	43	3.38892414582	278574.999963	1888.9497196	1397	637	136	136	127	137	123	379	0
DLR00016367	4	10	YCR086W	20	SD/MSG -ARG -HIS -LEU -LYS +Canavanine +G418 +Hygromycin +Thialysine	Adam_cdc13-1_SDLV2_REP3	2	11	2.57553143664	7545.61123929	69.1488202195	254	2.58574605697	614329.992946	13754.5699168	43	3.20943677212	613635.994467	15342.4326127	1540	627	136	136	153	158	138	1081	0
DLR00016367	4	11	YDL100C	20	SD/MSG -ARG -HIS -LEU -LYS +Canavanine +G418 +Hygromycin +Thialysine	Adam_cdc13-1_SDLV2_REP3	2	11	2.48243674463	6347.78962865	70.646384037	254	2.56027581891	500068.994422	10889.8168703	43	3.15921265562	498864.994998	11651.0789054	1670	628	136	136	149	156	136	1054	0
DLR00016367	4	12	YCR085W	20	SD/MSG -ARG -HIS -LEU -LYS +Canavanine +G418 +Hygromycin +Thialysine	Adam_cdc13-1_SDLV2_REP3	2	11	3.09425860018	10491.9390076	81.473485228	254	3.12198349937	947034.994187	16878.4333601	43	3.78199045709	947342.994024	18288.0466701	1815	630	136	136	162	167	144	1017	0
DLR00016367	4	13	YDL099W	20	SD/MSG -ARG -HIS -LEU -LYS +Canavanine +G418 +Hygromycin +Thialysine	Adam_cdc13-1_SDLV2_REP3	2	11	3.01332587272	10729.9690354	87.9562959024	254	2.98970364014	953795.994361	19572.1303019	43	3.65155931066	956819.994682	21411.4578299	1947	631	136	136	160	164	142	1124	0
DLR00016367	4	14	YCR083W	20	SD/MSG -ARG -HIS -LEU -LYS +Canavanine +G418 +Hygromycin +Thialysine	Adam_cdc13-1_SDLV2_REP3	2	11	3.2358900508	11296.0005352	89.5043264755	254	3.18981593216	1026536.99443	17351.8177107	43	3.85605698291	1027198.994	18870.7309297	2085	631	136	136	162	166	143	925	0
DLR00016367	4	15	YDL096C	20	SD/MSG -ARG -HIS -LEU -LYS +Canavanine +G418 +Hygromycin +Thialysine	Adam_cdc13-1_SDLV2_REP3	2	11	3.00355353961	8854.45458057	73.5710762743	254	2.94400282751	768010.99442	15145.0157215	43	3.59638372685	766558.994726	16404.7555914	2220	628	136	136	157	162	140	1002	0
DLR00016367	4	16	YCR082W	20	SD/MSG -ARG -HIS -LEU -LYS +Canavanine +G418 +Hygromycin +Thialysine	Adam_cdc13-1_SDLV2_REP3	2	11	3.27947822088	11163.7437026	96.563571124	254	3.24330198562	1026485.99463	16465.8776175	43	3.91030646702	1026008.99389	18003.0287144	2358	633	136	136	163	168	144	847	0
DLR00016367	4	17	YDL095W	20	SD/MSG -ARG -HIS -LEU -LYS +Canavanine +G418 +Hygromycin +Thialysine	Adam_cdc13-1_SDLV2_REP3	2	11	3.2038953011	10342.1127756	82.7689338426	254	3.19308473216	912923.995059	13721.9268677	43	3.85386221337	911735.994241	14911.8942556	2487	633	136	136	159	164	140	760	0
DLR00016367	4	18	YCR081W	20	SD/MSG -ARG -HIS -LEU -LYS +Canavanine +G418 +Hygromycin +Thialysine	Adam_cdc13-1_SDLV2_REP3	2	11	0.5	245.7	25.8787890243	254	12	28548	1818.38374915	43	0.5	2712.6	252.668435512	2621	627	136	136	-1	-1	-1	19	0
DLR00016367	4	19	YDL094C	20	SD/MSG -ARG -HIS -LEU -LYS +Canavanine +G418 +Hygromycin +Thialysine	Adam_cdc13-1_SDLV2_REP3	2	11	2.91617126414	9196.96768454	62.3658220526	254	2.90934504813	805002.994991	15760.4368724	43	3.55961194742	802303.995639	17334.1159418	2757	635	136	136	158	163	142	920	0
DLR00016367	4	20	YCR079W	20	SD/MSG -ARG -HIS -LEU -LYS +Canavanine +G418 +Hygromycin +Thialysine	Adam_cdc13-1_SDLV2_REP3	2	11	3.09844218059	10287.3556944	77.9391579551	254	3.05493923344	897607.994656	15081.6006303	43	3.71181792512	894734.994528	16652.581679	2902	631	136	136	158	163	142	714	0
DLR00016367	4	21	YDL093W	20	SD/MSG -ARG -HIS -LEU -LYS +Canavanine +G418 +Hygromycin +Thialysine	Adam_cdc13-1_SDLV2_REP3	2	11	3.27665223357	10137.4178694	113.377266195	254	3.15176566716	917630.994222	16276.4379572	43	3.81512956401	915929.993769	17747.9773701	3034	632	136	136	159	164	143	886	0
DLR00016367	4	22	YCR077C	20	SD/MSG -ARG -HIS -LEU -LYS +Canavanine +G418 +Hygromycin +Thialysine	Adam_cdc13-1_SDLV2_REP3	2	11	2.65521651141	8545.77867486	63.1820272971	254	2.68325115533	718146.995226	12781.2203207	43	3.30829265634	716230.996496	14671.3052222	3176	635	136	136	149	155	136	997	0
DLR00016367	4	23	YDL091C	20	SD/MSG -ARG -HIS -LEU -LYS +Canavanine +G418 +Hygromycin +Thialysine	Adam_cdc13-1_SDLV2_REP3	2	11	3.31418503492	11020.9828992	132.116145547	254	3.20243463398	1128206.99493	17145.7904718	43	3.85705614099	1125932.9945	19179.1776197	3311	629	136	136	159	163	142	826	0
DLR00016367	4	24	YOR202W	20	SD/MSG -ARG -HIS -LEU -LYS +Canavanine +G418 +Hygromycin +Thialysine	Adam_cdc13-1_SDLV2_REP3	2	11	3.02298890759	11499.6676068	171.285545774	254	3.09060576264	1178934.99696	15324.8284449	43	3.72922766546	1178429.99683	17705.7594438	3447	633	136	136	157	160	139	579	0
DLR00016367	5	1	YOR202W	20	SD/MSG -ARG -HIS -LEU -LYS +Canavanine +G418 +Hygromycin +Thialysine	Adam_cdc13-1_SDLV2_REP3	2	11	3.13469320959	12145.1620253	171.668006083	254	3.11099097676	1092630.99557	14545.1224844	43	3.75964246513	1091163.99534	16469.0672563	321	771	136	136	158	162	142	410	37
DLR00016367	5	2	YBR250W	20	SD/MSG -ARG -HIS -LEU -LYS +Canavanine +G418 +Hygromycin +Thialysine	Adam_cdc13-1_SDLV2_REP3	2	11	3.27891575626	10191.5663799	97.1311729124	254	3.19554306064	944862.994309	14891.4567049	43	3.85115698781	942230.993583	16594.6064296	456	766	136	136	162	166	145	705	0
DLR00016367	5	3	YCL049C	20	SD/MSG -ARG -HIS -LEU -LYS +Canavanine +G418 +Hygromycin +Thialysine	Adam_cdc13-1_SDLV2_REP3	2	11	3.18681782053	10487.5386658	104.123693897	254	3.12288968268	950182.993467	17959.8366114	43	3.78599313538	949016.993257	19638.8866978	593	765	136	136	163	167	146	890	8
DLR00016367	5	4	YBR249C	20	SD/MSG -ARG -HIS -LEU -LYS +Canavanine +G418 +Hygromycin +Thialysine	Adam_cdc13-1_SDLV2_REP3	2	11	3.03968032187	9333.73367989	89.4817240172	254	3.00548933759	797553.993591	15956.440382	43	3.66478520423	795682.993651	17132.4477652	728	766	136	136	160	165	145	977	8
DLR00016367	5	5	YCL048W	20	SD/MSG -ARG -HIS -LEU -LYS +Canavanine +G418 +Hygromycin +Thialysine	Adam_cdc13-1_SDLV2_REP3	2	11	3.23251787655	10173.8540526	79.4905854651	254	3.16979169214	917254.994228	16302.8559492	43	3.83221358623	915904.993648	17601.6841505	867	770	136	136	164	169	147	991	0
DLR00016367	5	6	YBR248C	20	SD/MSG -ARG -HIS -LEU -LYS +Canavanine +G418 +Hygromycin +Thialysine	Adam_cdc13-1_SDLV2_REP3	2	11	0.5	343.8	41.7140149441	254	12	35377.2	2745.12258348	43	0.601762970022	7705.80000008	922.434257009	995	764	136	136	114	125	116	41	0
DLR00016367	5	7	YCL047C	20	SD/MSG -ARG -HIS -LEU -LYS +Canavanine +G418 +Hygromycin +Thialysine	Adam_cdc13-1_SDLV2_REP3	2	11	3.3213758718	11746.7094862	94.4638775348	254	3.20400318008	1038822.9941	18906.8951597	43	3.87145522494	1040470.99356	20411.9981723	1142	768	136	136	164	168	146	1009	1
DLR00016367	5	8	YBR246W	20	SD/MSG -ARG -HIS -LEU -LYS +Canavanine +G418 +Hygromycin +Thialysine	Adam_cdc13-1_SDLV2_REP3	2	11	3.05842938983	10292.0080683	74.2439917983	254	3.03769870279	889453.994079	16817.0079559	43	3.69707746833	889039.994151	17980.6460044	1274	760	136	136	161	166	143	990	0
DLR00016367	5	9	YCL046W	20	SD/MSG -ARG -HIS -LEU -LYS +Canavanine +G418 +Hygromycin +Thialysine	Adam_cdc13-1_SDLV2_REP3	2	11	3.00055476456	9704.7015147	81.528962559	254	3.00291014848	856842.994286	17200.2388905	43	3.6614684982	857869.994416	18497.0716462	1415	766	136	136	162	166	144	1191	10
DLR00016367	5	10	YBR245C	20	SD/MSG -ARG -HIS -LEU -LYS +Canavanine +G418 +Hygromycin +Thialysine	Adam_cdc13-1_SDLV2_REP3	2	11	3.1375169838	10501.7084168	75.6208351214	254	3.12848127283	943331.994412	16747.8888042	43	3.79170429264	943979.99406	17962.2444551	1546	763	136	136	163	167	145	1029	0
DLR00016367	5	11	YCL045C	20	SD/MSG -ARG -HIS -LEU -LYS +Canavanine +G418 +Hygromycin +Thialysine	Adam_cdc13-1_SDLV2_REP3	2	11	3.06262946969	10229.4767518	69.887904041	254	3.06760115521	893774.994252	16331.068967	43	3.72949002738	894369.994337	17621.6449501	1687	759	136	136	160	165	142	1053	0
DLR00016367	5	12	YBR244W	20	SD/MSG -ARG -HIS -LEU -LYS +Canavanine +G418 +Hygromycin +Thialysine	Adam_cdc13-1_SDLV2_REP3	2	11	3.15052977979	10583.244851	74.0820770686	254	3.17330241758	943347.994558	15839.0771266	43	3.84102994515	943269.994063	17047.5138424	1822	760	136	136	162	166	143	1018	0
DLR00016367	5	13	YCL044C	20	SD/MSG -ARG -HIS -LEU -LYS +Canavanine +G418 +Hygromycin +Thialysine	Adam_cdc13-1_SDLV2_REP3	2	11	2.17986535958	2707.30929835	39.9049150299	254	2.31403185393	151556.999938	5028.05058483	43	2.70432205484	144128.996346	2666.5576815	1952	767	136	136	121	133	120	448	0
DLR00016367	5	14	YBR242W	20	SD/MSG -ARG -HIS -LEU -LYS +Canavanine +G418 +Hygromycin +Thialysine	Adam_cdc13-1_SDLV2_REP3	2	11	3.01546213775	10151.7609263	81.301721265	254	3.01751741837	892922.994616	16656.8499872	43	3.67810731035	893043.994806	18078.8952521	2088	769	136	136	158	163	141	946	1
DLR00016367	5	15	YCL042W	20	SD/MSG -ARG -HIS -LEU -LYS +Canavanine +G418 +Hygromycin +Thialysine	Adam_cdc13-1_SDLV2_REP3	2	11	3.10856345729	10094.4523105	77.3531059804	254	3.04345343685	914653.994061	17300.8734331	43	3.70316059089	914047.994155	18859.06824	2232	767	136	136	160	165	143	1035	0
DLR00016367	5	16	YBR241C	20	SD/MSG -ARG -HIS -LEU -LYS +Canavanine +G418 +Hygromycin +Thialysine	Adam_cdc13-1_SDLV2_REP3	2	11	3.150627782	9933.47737134	55.0188404192	254	3.13690824628	858988.994828	14434.245813	43	3.79987730663	856871.994157	15377.8734499	2367	766	136	136	158	162	140	862	0
DLR00016367	5	17	YCL040W	20	SD/MSG -ARG -HIS -LEU -LYS +Canavanine +G418 +Hygromycin +Thialysine	Adam_cdc13-1_SDLV2_REP3	2	11	2.98861316226	9511.43291946	83.1777443659	254	2.99412572686	857035.994076	16823.6892054	43	3.64977920521	856756.994388	18271.1633687	2510	766	136	136	159	164	142	1113	0
DLR00016367	5	18	YBR240C	20	SD/MSG -ARG -HIS -LEU -LYS +Canavanine +G418 +Hygromycin +Thialysine	Adam_cdc13-1_SDLV2_REP3	2	11	3.13250772778	10250.0266658	87.9539168314	254	3.06290494216	916233.99423	17147.0652641	43	3.72222407549	916301.994279	18700.3250472	2639	770	136	136	159	164	143	1052	0
DLR00016367	5	19	YCL039W	20	SD/MSG -ARG -HIS -LEU -LYS +Canavanine +G418 +Hygromycin +Thialysine	Adam_cdc13-1_SDLV2_REP3	2	11	2.98659202178	9169.84986638	70.8102629054	254	2.95688261306	799683.99404	15626.0737393	43	3.61376228992	798380.994388	17154.5473691	2778	772	136	136	157	162	142	1059	0
DLR00016367	5	20	YBR239C	20	SD/MSG -ARG -HIS -LEU -LYS +Canavanine +G418 +Hygromycin +Thialysine	Adam_cdc13-1_SDLV2_REP3	2	11	3.15272130525	9547.66315056	98.6016837275	254	3.06697179953	846808.993532	16699.5610675	43	3.73053521547	846001.993503	18100.5723554	2910	769	136	136	158	164	143	1081	15
DLR00016367	5	21	YCL038C	20	SD/MSG -ARG -HIS -LEU -LYS +Canavanine +G418 +Hygromycin +Thialysine	Adam_cdc13-1_SDLV2_REP3	2	11	3.31109291474	10221.7309594	102.824513534	254	3.17163902214	926743.994699	15335.1051232	43	3.83541819663	925000.994099	16822.6271623	3051	769	136	136	158	163	144	946	0
DLR00016367	5	22	YBR238C	20	SD/MSG -ARG -HIS -LEU -LYS +Canavanine +G418 +Hygromycin +Thialysine	Adam_cdc13-1_SDLV2_REP3	2	11	2.05405942698	5320.47639832	92.1317855912	254	2.05872112738	338975.995582	7940.88251262	43	2.50067911435	339436.994642	7477.36816698	3179	772	136	136	126	136	124	1030	7
DLR00016367	5	23	YCL037C	20	SD/MSG -ARG -HIS -LEU -LYS +Canavanine +G418 +Hygromycin +Thialysine	Adam_cdc13-1_SDLV2_REP3	2	11	1.32661859738	1302.99967917	63.5551993213	254	1.76803057776	85333.9999294	5453.98965313	43	1.82158692781	64309.9999472	931.643315839	3307	761	136	136	108	120	112	196	0
DLR00016367	5	24	YOR202W	20	SD/MSG -ARG -HIS -LEU -LYS +Canavanine +G418 +Hygromycin +Thialysine	Adam_cdc13-1_SDLV2_REP3	2	11	3.25231259335	11900.2018164	167.556439929	254	3.18991892862	1257385.99552	16877.2993766	43	3.83602781294	1256237.99532	19339.2805902	3450	772	136	136	157	161	139	544	0
DLR00016367	6	1	YOR202W	20	SD/MSG -ARG -HIS -LEU -LYS +Canavanine +G418 +Hygromycin +Thialysine	Adam_cdc13-1_SDLV2_REP3	2	11	2.96478521985	11319.4633513	149.187767615	254	3.03119481282	1028198.9965	14247.2849792	43	3.67302121923	1027314.99648	16128.9766553	315	908	136	136	159	163	144	571	0
DLR00016367	6	2	YCR105W	20	SD/MSG -ARG -HIS -LEU -LYS +Canavanine +G418 +Hygromycin +Thialysine	Adam_cdc13-1_SDLV2_REP3	2	11	3.16345359534	9302.68071803	103.920175156	254	3.12957761446	863532.994284	13857.7428028	43	3.78243209179	860581.993757	15358.3898227	449	903	136	136	161	165	144	773	0
DLR00016367	6	3	YDL125C	20	SD/MSG -ARG -HIS -LEU -LYS +Canavanine +G418 +Hygromycin +Thialysine	Adam_cdc13-1_SDLV2_REP3	2	11	3.16935409832	9682.48035502	106.725932058	254	3.11510913775	882246.994014	15729.4131793	43	3.77264192678	881638.993588	17254.0503503	580	900	136	136	162	166	146	1010	0
DLR00016367	6	4	YCR102W-A	20	SD/MSG -ARG -HIS -LEU -LYS +Canavanine +G418 +Hygromycin +Thialysine	Adam_cdc13-1_SDLV2_REP3	2	11	2.45190382363	7180.37073446	68.1272690245	254	2.486280827	542025.991863	12736.6784864	43	3.08716975186	545455.993015	14206.4221382	719	902	136	136	149	156	139	1581	0
DLR00016367	6	5	YDL124W	20	SD/MSG -ARG -HIS -LEU -LYS +Canavanine +G418 +Hygromycin +Thialysine	Adam_cdc13-1_SDLV2_REP3	2	11	3.33041111637	10605.5934751	88.2231170724	254	3.25550304532	904770.995582	13758.8860085	43	3.92532278504	902807.994328	14692.6998677	854	902	136	136	162	167	144	799	0
DLR00016367	6	6	YCR102C	20	SD/MSG -ARG -HIS -LEU -LYS +Canavanine +G418 +Hygromycin +Thialysine	Adam_cdc13-1_SDLV2_REP3	2	11	3.20593278121	10716.9546655	107.219961109	254	3.10115890713	986075.993924	19590.3064122	43	3.76676272084	985258.993898	21002.5909502	993	898	136	136	165	169	148	1023	0
DLR00016367	6	7	YDL123W	20	SD/MSG -ARG -HIS -LEU -LYS +Canavanine +G418 +Hygromycin +Thialysine	Adam_cdc13-1_SDLV2_REP3	2	11	3.0917090808	9531.8598482	69.5480796997	254	3.07061732299	838655.994184	15525.2992316	43	3.72961207462	838217.993947	16513.342377	1128	903	136	136	163	168	146	1155	0
DLR00016367	6	8	YCR101C	20	SD/MSG -ARG -HIS -LEU -LYS +Canavanine +G418 +Hygromycin +Thialysine	Adam_cdc13-1_SDLV2_REP3	2	11	3.15187029157	10470.4972468	75.6609329688	254	3.08446808625	906358.993722	17895.5915978	43	3.75190999528	906723.99358	19132.3557845	1267	903	136	136	161	166	144	1049	0
DLR00016367	6	9	YDL122W	20	SD/MSG -ARG -HIS -LEU -LYS +Canavanine +G418 +Hygromycin +Thialysine	Adam_cdc13-1_SDLV2_REP3	2	11	3.20344444155	10900.0266133	57.5791623994	254	3.21944199729	943667.994902	15354.1602253	43	3.89003960491	946087.994075	16353.4522524	1399	903	136	136	161	166	143	1097	0
DLR00016367	6	10	YCR100C	20	SD/MSG -ARG -HIS -LEU -LYS +Canavanine +G418 +Hygromycin +Thialysine	Adam_cdc13-1_SDLV2_REP3	2	11	3.24947998702	10756.9801044	77.3277510131	254	3.16332804	926930.994331	17211.0300492	43	3.83475669584	928897.99384	18275.377454	1539	907	136	136	159	164	141	1138	0
DLR00016367	6	11	YDL121C	20	SD/MSG -ARG -HIS -LEU -LYS +Canavanine +G418 +Hygromycin +Thialysine	Adam_cdc13-1_SDLV2_REP3	2	11	3.07731272453	10692.2846884	73.8411556744	254	3.07959010369	972688.99398	19167.7693661	43	3.74860412765	974250.994021	20583.8862957	1674	901	136	136	162	167	145	1166	0
DLR00016367	6	12	YCR099C	20	SD/MSG -ARG -HIS -LEU -LYS +Canavanine +G418 +Hygromycin +Thialysine	Adam_cdc13-1_SDLV2_REP3	2	11	3.155186449	10972.939661	77.9238069326	254	3.12693289344	985451.994193	18289.6648323	43	3.79632011984	987386.993963	19673.8155491	1815	902	136	136	161	166	143	1167	0
DLR00016367	6	13	YDL119C	20	SD/MSG -ARG -HIS -LEU -LYS +Canavanine +G418 +Hygromycin +Thialysine	Adam_cdc13-1_SDLV2_REP3	2	11	2.65520189546	6952.00847842	45.9990535368	254	2.71084047161	427293.999585	7388.79382027	43	3.33241393747	431127.998968	7058.48165069	1945	898	136	136	133	142	126	857	0
DLR00016367	6	14	YCR098C	20	SD/MSG -ARG -HIS -LEU -LYS +Canavanine +G418 +Hygromycin +Thialysine	Adam_cdc13-1_SDLV2_REP3	2	11	3.16462438713	10671.481089	70.2978426669	254	3.14634842526	967112.995055	16329.4062123	43	3.80998381471	967574.994553	17627.7727424	2080	902	136	136	161	166	143	1027	0
DLR00016367	6	15	YDL118W	20	SD/MSG -ARG -HIS -LEU -LYS +Canavanine +G418 +Hygromycin +Thialysine	Adam_cdc13-1_SDLV2_REP3	2	11	2.62701547863	8157.97659855	70.8791220445	254	2.64966346644	694098.993124	15858.4821905	43	3.29589254533	695547.995264	17765.8580339	2222	906	136	136	154	159	140	1278	0
DLR00016367	6	16	YCR095C	20	SD/MSG -ARG -HIS -LEU -LYS +Canavanine +G418 +Hygromycin +Thialysine	Adam_cdc13-1_SDLV2_REP3	2	11	3.06480303462	10567.2481727	89.0085048505	254	3.03340250966	960662.994189	18754.9696071	43	3.69708897635	962098.994494	20479.059413	2361	905	136	136	160	165	143	1078	0
DLR00016367	6	17	YDL117W	20	SD/MSG -ARG -HIS -LEU -LYS +Canavanine +G418 +Hygromycin +Thialysine	Adam_cdc13-1_SDLV2_REP3	2	11	2.6351662472	6759.87698365	71.3958735558	254	2.7158363328	579130.995137	12317.8057306	43	3.35568772798	579402.996174	13373.9757784	2491	904	136	136	153	159	140	1405	0
DLR00016367	6	18	YCR092C	20	SD/MSG -ARG -HIS -LEU -LYS +Canavanine +G418 +Hygromycin +Thialysine	Adam_cdc13-1_SDLV2_REP3	2	11	3.0009917926	9256.92982257	61.6607648233	254	3.0060672047	795577.994939	14447.4417591	43	3.66091660278	793907.994908	15698.9560389	2630	905	136	136	155	161	140	931	0
DLR00016367	6	19	YDL114W	20	SD/MSG -ARG -HIS -LEU -LYS +Canavanine +G418 +Hygromycin +Thialysine	Adam_cdc13-1_SDLV2_REP3	2	11	3.13904484864	10002.2218763	75.7726650419	254	3.09633188515	896588.994021	16724.9976107	43	3.76022261006	895900.99379	18194.4098735	2764	909	136	136	158	163	143	993	0
DLR00016367	6	20	YCR091W	20	SD/MSG -ARG -HIS -LEU -LYS +Canavanine +G418 +Hygromycin +Thialysine	Adam_cdc13-1_SDLV2_REP3	2	11	3.22470487556	10475.0682023	83.485044825	254	3.1379384108	950148.993948	17469.5987871	43	3.80340993438	950013.993726	19130.3047525	2904	906	136	136	160	165	145	1083	17
DLR00016367	6	21	YDL113C	20	SD/MSG -ARG -HIS -LEU -LYS +Canavanine +G418 +Hygromycin +Thialysine	Adam_cdc13-1_SDLV2_REP3	2	11	3.11974767578	9673.03595092	101.309808743	254	3.00525102769	893747.993843	18362.8610576	43	3.6662246506	893519.994192	20004.0202407	3036	900	136	136	158	164	144	1188	0
DLR00016367	6	22	YCR090C	20	SD/MSG -ARG -HIS -LEU -LYS +Canavanine +G418 +Hygromycin +Thialysine	Adam_cdc13-1_SDLV2_REP3	2	11	3.22698101335	9896.37338432	105.804465488	254	3.11753874915	970978.994089	17809.3706967	43	3.77481054674	970165.993992	19481.7037173	3176	906	136	136	160	165	146	1152	0
DLR00016367	6	23	YDL112W	20	SD/MSG -ARG -HIS -LEU -LYS +Canavanine +G418 +Hygromycin +Thialysine	Adam_cdc13-1_SDLV2_REP3	2	11	3.10907525633	10516.3454134	141.095563656	254	3.02764557881	1049764.99513	19198.0458439	43	3.68108394814	1048519.99553	21275.3034582	3311	907	136	136	156	161	141	984	0
DLR00016367	6	24	YOR202W	20	SD/MSG -ARG -HIS -LEU -LYS +Canavanine +G418 +Hygromycin +Thialysine	Adam_cdc13-1_SDLV2_REP3	2	11	2.96441737547	11436.1984811	117.552436412	254	3.05145712251	1168934.99663	16416.1395343	43	3.69471820301	1167319.99686	18790.8240148	3449	906	136	136	155	159	138	675	3
DLR00016367	7	1	YOR202W	20	SD/MSG -ARG -HIS -LEU -LYS +Canavanine +G418 +Hygromycin +Thialysine	Adam_cdc13-1_SDLV2_REP3	2	11	2.77070652631	10729.8968001	124.193480871	254	2.90737254822	959101.996849	14256.7735418	43	3.54458609603	958700.99747	16295.3902999	325	1039	136	136	157	161	142	605	2
DLR00016367	7	2	YBR269C	20	SD/MSG -ARG -HIS -LEU -LYS +Canavanine +G418 +Hygromycin +Thialysine	Adam_cdc13-1_SDLV2_REP3	2	11	3.09554073966	10053.9069249	98.5090826337	254	3.06572800171	927312.994973	14959.997269	43	3.71773280241	925818.994811	16612.54096	460	1030	136	136	160	165	144	864	2
DLR00016367	7	3	YCL069W	20	SD/MSG -ARG -HIS -LEU -LYS +Canavanine +G418 +Hygromycin +Thialysine	Adam_cdc13-1_SDLV2_REP3	2	11	3.15809179977	9970.68604416	113.145357357	254	3.13288526168	919892.994149	15824.9254671	43	3.7930685014	920554.993751	17353.8294601	601	1037	136	136	164	168	148	1212	0
DLR00016367	7	4	YBR267W	20	SD/MSG -ARG -HIS -LEU -LYS +Canavanine +G418 +Hygromycin +Thialysine	Adam_cdc13-1_SDLV2_REP3	2	11	1.55846136855	897.340683097	65.2658698526	254	2.0289088942	83990.9999634	6283.20931181	43	1.99997400145	60844.9984309	1831.48159983	736	1036	136	136	137	147	134	481	0
DLR00016367	7	5	YCL064C	20	SD/MSG -ARG -HIS -LEU -LYS +Canavanine +G418 +Hygromycin +Thialysine	Adam_cdc13-1_SDLV2_REP3	2	11	3.21269547607	10451.835452	95.2410182029	254	3.17235789857	924264.994684	16035.7076002	43	3.83521496912	924198.994026	17148.669768	869	1043	136	136	163	168	147	1100	0
DLR00016367	7	6	YBR266C	20	SD/MSG -ARG -HIS -LEU -LYS +Canavanine +G418 +Hygromycin +Thialysine	Adam_cdc13-1_SDLV2_REP3	2	11	1.82464591275	4824.99985579	60.3530015324	254	1.97302275956	300300.99922	5976.08738307	43	2.40587551698	301083.997138	2861.75228759	1000	1029	136	136	137	146	131	1604	0
DLR00016367	7	7	YCL063W	20	SD/MSG -ARG -HIS -LEU -LYS +Canavanine +G418 +Hygromycin +Thialysine	Adam_cdc13-1_SDLV2_REP3	2	11	2.69423059059	8059.51141139	62.0756335124	254	2.73451437817	612903.995049	13030.1565495	43	3.38328149826	617100.996361	13872.4782269	1138	1035	136	136	150	157	139	1550	0
DLR00016367	7	8	YBR264C	20	SD/MSG -ARG -HIS -LEU -LYS +Canavanine +G418 +Hygromycin +Thialysine	Adam_cdc13-1_SDLV2_REP3	2	11	3.15670314076	11440.8360764	84.1676559514	254	3.11724131514	1011160.99432	19018.2858627	43	3.78911297821	1013119.9941	20460.2912283	1273	1041	136	136	162	167	145	1069	0
DLR00016367	7	9	YCL062W	20	SD/MSG -ARG -HIS -LEU -LYS +Canavanine +G418 +Hygromycin +Thialysine	Adam_cdc13-1_SDLV2_REP3	2	11	2.82594923073	9546.46321146	80.9971973368	254	2.90437250254	701482.5	13500.5186151	43	3.46360135923	787052.995723	19773.3059181	1414	1043	136	136	155	160	141	1793	8
DLR00016367	7	10	YBR263W	20	SD/MSG -ARG -HIS -LEU -LYS +Canavanine +G418 +Hygromycin +Thialysine	Adam_cdc13-1_SDLV2_REP3	2	11	2.87494726908	8787.3805383	71.1335592161	254	2.92695223907	763291.994977	15230.6042589	43	3.58410332585	769062.995269	16396.0739222	1541	1043	136	136	159	164	143	1753	9
DLR00016367	7	11	YCL061C	20	SD/MSG -ARG -HIS -LEU -LYS +Canavanine +G418 +Hygromycin +Thialysine	Adam_cdc13-1_SDLV2_REP3	2	11	2.21198651235	5350.19771559	58.1087173785	254	2.25588499628	437957.991055	10268.6670439	43	2.7362218956	439358.991585	11220.439293	1687	1034	136	136	150	157	138	1750	0
DLR00016367	7	12	YBR262C	20	SD/MSG -ARG -HIS -LEU -LYS +Canavanine +G418 +Hygromycin +Thialysine	Adam_cdc13-1_SDLV2_REP3	2	11	2.99264613768	10205.927947	71.942737541	254	2.9802107871	878714.994972	17301.3223585	43	3.65016202032	883090.995277	18663.8870937	1822	1037	136	136	158	163	141	1495	0
DLR00016367	7	13	YCL060C	20	SD/MSG -ARG -HIS -LEU -LYS +Canavanine +G418 +Hygromycin +Thialysine	Adam_cdc13-1_SDLV2_REP3	2	11	2.80268016868	9429.92625715	64.4177395553	254	2.79274282831	796845.994481	17690.2796152	43	3.45786637998	800152.996153	19515.9911443	1958	1044	136	136	155	160	139	1461	0
DLR00016367	7	14	YBR261C	20	SD/MSG -ARG -HIS -LEU -LYS +Canavanine +G418 +Hygromycin +Thialysine	Adam_cdc13-1_SDLV2_REP3	2	11	2.68837139353	7518.87532672	54.6842288537	254	2.76834201442	658295.994819	14257.9832187	43	3.41342021476	658447.995918	15617.6437636	2092	1039	136	136	156	162	141	1352	0
DLR00016367	7	15	YCL057W	20	SD/MSG -ARG -HIS -LEU -LYS +Canavanine +G418 +Hygromycin +Thialysine	Adam_cdc13-1_SDLV2_REP3	2	11	3.14791870495	11082.6501107	79.7735182786	254	3.14685991341	978670.994419	17239.4197903	43	3.81891668871	981951.994139	18518.7685834	2234	1044	136	136	159	164	141	1183	0
DLR00016367	7	16	YBR260C	20	SD/MSG -ARG -HIS -LEU -LYS +Canavanine +G418 +Hygromycin +Thialysine	Adam_cdc13-1_SDLV2_REP3	2	11	2.98688076584	9069.18928334	64.0815562987	254	3.03172727624	802430.994547	15077.1480971	43	3.6903808085	802507.994403	16161.4996997	2365	1037	136	136	158	163	140	991	0
DLR00016367	7	17	YCL056C	20	SD/MSG -ARG -HIS -LEU -LYS +Canavanine +G418 +Hygromycin +Thialysine	Adam_cdc13-1_SDLV2_REP3	2	11	2.97203009958	9953.19303661	89.58837064	254	2.97532731703	870305.994719	17258.3418828	43	3.63744825499	871570.995147	18716.1702408	2503	1043	136	136	156	162	140	1075	0
DLR00016367	7	18	YBR259W	20	SD/MSG -ARG -HIS -LEU -LYS +Canavanine +G418 +Hygromycin +Thialysine	Adam_cdc13-1_SDLV2_REP3	2	11	3.13498958072	9597.61969821	78.6092469476	254	3.10549885404	887714.994232	15482.2556502	43	3.76505766935	888384.994019	17007.9374997	2636	1037	136	136	161	166	144	1199	0
DLR00016367	7	19	YCL055W	20	SD/MSG -ARG -HIS -LEU -LYS +Canavanine +G418 +Hygromycin +Thialysine	Adam_cdc13-1_SDLV2_REP3	2	11	3.07448263895	9676.50279284	95.0120694749	254	3.02699506227	894452.993397	18384.1397892	43	3.68728043926	896946.993658	20233.7870982	2775	1042	136	136	160	166	145	1411	0
DLR00016367	7	20	YBR258C	20	SD/MSG -ARG -HIS -LEU -LYS +Canavanine +G418 +Hygromycin +Thialysine	Adam_cdc13-1_SDLV2_REP3	2	11	3.03594691278	9291.57732273	82.2420172682	254	2.9921670864	817249.993548	16665.8822086	43	3.65515238053	820147.993953	18235.6826662	2905	1039	136	136	156	162	143	1448	10
DLR00016367	7	21	YCL051W	20	SD/MSG -ARG -HIS -LEU -LYS +Canavanine +G418 +Hygromycin +Thialysine	Adam_cdc13-1_SDLV2_REP3	2	11	2.97096928599	8625.12151959	77.5496418718	254	2.95928800031	802378.993721	16068.799847	43	3.61038086428	799086.994247	17565.2513106	3051	1038	136	136	156	162	143	953	0
DLR00016367	7	22	YBR255W	20	SD/MSG -ARG -HIS -LEU -LYS +Canavanine +G418 +Hygromycin +Thialysine	Adam_cdc13-1_SDLV2_REP3	2	11	2.65872689228	7931.54466434	79.273277204	254	2.685186989	667998.993718	14520.6350162	43	3.3313490267	669448.995632	16299.7836491	3180	1039	136	136	145	153	135	1189	10
DLR00016367	7	23	YCL050C	20	SD/MSG -ARG -HIS -LEU -LYS +Canavanine +G418 +Hygromycin +Thialysine	Adam_cdc13-1_SDLV2_REP3	2	11	3.07223224885	10094.0102843	108.728314853	254	3.02514275399	983717.994565	17970.7000016	43	3.67850219241	982060.994926	19946.3729635	3320	1038	136	136	153	158	138	889	14
DLR00016367	7	24	YOR202W	20	SD/MSG -ARG -HIS -LEU -LYS +Canavanine +G418 +Hygromycin +Thialysine	Adam_cdc13-1_SDLV2_REP3	2	11	3.05710177147	11944.7636777	144.750997813	254	3.09884882548	1234500.99626	17174.4514784	43	3.74597885705	1233527.99634	19651.3529123	3453	1044	136	136	154	158	136	657	18
DLR00016367	8	1	YOR202W	20	SD/MSG -ARG -HIS -LEU -LYS +Canavanine +G418 +Hygromycin +Thialysine	Adam_cdc13-1_SDLV2_REP3	2	11	2.79934284235	11092.4180744	107.293023391	254	2.92017175089	1013606.99733	13877.4286247	43	3.55415064721	1012319.9979	16052.8714861	313	1175	136	136	159	163	144	552	0
DLR00016367	8	2	YDL020C	20	SD/MSG -ARG -HIS -LEU -LYS +Canavanine +G418 +Hygromycin +Thialysine	Adam_cdc13-1_SDLV2_REP3	2	11	2.02510309041	5929.20139732	37.9485217279	254	2.20206146587	423700.998312	6339.61410881	43	2.67329183893	422550.997183	6075.35331766	444	1176	136	136	141	149	132	1111	0
DLR00016367	8	3	YDL135C	20	SD/MSG -ARG -HIS -LEU -LYS +Canavanine +G418 +Hygromycin +Thialysine	Adam_cdc13-1_SDLV2_REP3	2	11	3.27230608146	10622.8321853	92.1379168159	254	3.22584473419	937473.99516	13533.3117321	43	3.89329917384	938007.994252	15026.5371356	583	1179	136	136	161	166	144	993	0
DLR00016367	8	4	YDL019C	20	SD/MSG -ARG -HIS -LEU -LYS +Canavanine +G418 +Hygromycin +Thialysine	Adam_cdc13-1_SDLV2_REP3	2	11	3.10579177528	10346.169696	88.8933572741	254	3.06383397666	933285.993653	18347.0065799	43	3.72707592337	933378.993738	19820.6931046	724	1175	136	136	163	168	148	1182	2
DLR00016367	8	5	YDL134C-A	20	SD/MSG -ARG -HIS -LEU -LYS +Canavanine +G418 +Hygromycin +Thialysine	Adam_cdc13-1_SDLV2_REP3	2	11	3.14529347233	9329.88903953	92.3391087298	254	3.10030668205	823740.994042	15353.2371143	43	3.75873388268	823578.993421	16361.2796197	860	1172	136	136	163	168	147	1110	0
DLR00016367	8	6	YDL018C	20	SD/MSG -ARG -HIS -LEU -LYS +Canavanine +G418 +Hygromycin +Thialysine	Adam_cdc13-1_SDLV2_REP3	2	11	3.17648585112	10449.4884304	87.1427746658	254	3.12837724051	931002.99472	16564.4374932	43	3.79155653588	931815.99424	17809.6858736	995	1176	136	136	164	168	147	1081	0
DLR00016367	8	7	YDL134C	20	SD/MSG -ARG -HIS -LEU -LYS +Canavanine +G418 +Hygromycin +Thialysine	Adam_cdc13-1_SDLV2_REP3	2	11	3.16275505739	11082.9019264	88.5871459629	254	3.26812704021	1016848.99522	14642.872125	43	3.9314888274	1020327.99426	16093.5013307	1130	1176	136	136	166	171	148	1310	5
DLR00016367	8	8	YDL013W	20	SD/MSG -ARG -HIS -LEU -LYS +Canavanine +G418 +Hygromycin +Thialysine	Adam_cdc13-1_SDLV2_REP3	2	11	0	11	8.33530714439	254	12	35287.2	2318.62909508	43	1.69192326047	12009.4499995	138.276329505	1265	1176	136	136	137	147	131	101	0
DLR00016367	8	9	YDL133W	20	SD/MSG -ARG -HIS -LEU -LYS +Canavanine +G418 +Hygromycin +Thialysine	Adam_cdc13-1_SDLV2_REP3	2	11	3.00172626668	10688.3516671	79.1230414805	254	3.06509912058	991060.994747	17130.6484692	43	3.7243972802	992837.994729	18689.0484586	1396	1177	136	136	164	169	147	1123	0
DLR00016367	8	10	YDL012C	20	SD/MSG -ARG -HIS -LEU -LYS +Canavanine +G418 +Hygromycin +Thialysine	Adam_cdc13-1_SDLV2_REP3	2	11	3.13965885211	11220.4044528	79.922029691	254	3.12501616889	1020311.99465	18032.7347421	43	3.79270045371	1023643.9944	19560.3639449	1540	1181	136	136	162	167	145	1251	0
DLR00016367	8	11	YDL133C-A	20	SD/MSG -ARG -HIS -LEU -LYS +Canavanine +G418 +Hygromycin +Thialysine	Adam_cdc13-1_SDLV2_REP3	2	11	2.50434687893	6744.5771025	50.7033373246	254	2.61701262352	539882.994848	11130.9973775	43	3.23964130856	542784.995879	12243.334164	1673	1174	136	136	151	157	138	1596	0
DLR00016367	8	12	YDL011C	20	SD/MSG -ARG -HIS -LEU -LYS +Canavanine +G418 +Hygromycin +Thialysine	Adam_cdc13-1_SDLV2_REP3	2	11	3.14839358564	11859.0196621	68.2912570476	254	3.15162368062	1081533.99473	18840.7005858	43	3.82251844924	1085401.99455	20352.6791313	1812	1177	136	136	163	167	145	1349	0
DLR00016367	8	13	YDL131W	20	SD/MSG -ARG -HIS -LEU -LYS +Canavanine +G418 +Hygromycin +Thialysine	Adam_cdc13-1_SDLV2_REP3	2	11	3.07099239672	10058.2450855	73.8360603882	254	3.06529378922	939798.993665	17689.9471972	43	3.72785312396	941371.993786	19248.3343238	1949	1176	136	136	163	168	146	1325	0
DLR00016367	8	14	YDL010W	20	SD/MSG -ARG -HIS -LEU -LYS +Canavanine +G418 +Hygromycin +Thialysine	Adam_cdc13-1_SDLV2_REP3	2	11	3.25347078454	10729.0234631	73.9075120644	254	3.19592413445	972691.994696	16500.0909384	43	3.86655747113	974506.993996	17773.6754585	2085	1179	136	136	160	165	142	1144	0
DLR00016367	8	15	YDL130W-A	20	SD/MSG -ARG -HIS -LEU -LYS +Canavanine +G418 +Hygromycin +Thialysine	Adam_cdc13-1_SDLV2_REP3	2	11	3.01492887588	9506.98099064	65.5482575271	254	3.01792713195	847304.994195	16960.8535021	43	3.68374768021	848605.994233	18147.952095	2221	1176	136	136	158	162	141	1241	0
DLR00016367	8	16	YDL006W	20	SD/MSG -ARG -HIS -LEU -LYS +Canavanine +G418 +Hygromycin +Thialysine	Adam_cdc13-1_SDLV2_REP3	2	11	2.70045416386	6634.18915228	32.7561882087	254	2.74369013366	511028.99595	9103.588284	43	3.37161376605	515361.996109	9868.30867753	2357	1180	136	136	147	154	136	1722	1
DLR00016367	8	17	YDL130W	20	SD/MSG -ARG -HIS -LEU -LYS +Canavanine +G418 +Hygromycin +Thialysine	Adam_cdc13-1_SDLV2_REP3	2	11	2.73319558917	8990.43972484	61.8777334265	254	2.81587051164	806019.995651	14403.3041233	43	3.45928906577	806789.996805	16338.6478836	2491	1179	136	136	158	163	142	1280	0
DLR00016367	8	18	YDL002C	20	SD/MSG -ARG -HIS -LEU -LYS +Canavanine +G418 +Hygromycin +Thialysine	Adam_cdc13-1_SDLV2_REP3	2	11	2.03659145855	2765.43192115	24.3753743066	254	2.33873344341	234194.99676	5079.07299356	43	2.89423582983	204329.733405	3354.60527313	2632	1188	136	136	147	156	139	1232	0
DLR00016367	8	19	YDL129W	20	SD/MSG -ARG -HIS -LEU -LYS +Canavanine +G418 +Hygromycin +Thialysine	Adam_cdc13-1_SDLV2_REP3	2	11	2.85381526242	9125.03886373	80.4457891599	254	2.97372739088	737972.222102	12944.3664551	43	3.53252009997	817452.995565	19205.2716823	2758	1177	136	136	157	163	143	1360	0
DLR00016367	8	20	YDL001W	20	SD/MSG -ARG -HIS -LEU -LYS +Canavanine +G418 +Hygromycin +Thialysine	Adam_cdc13-1_SDLV2_REP3	2	11	2.89297913705	9005.02162015	72.512842926	254	2.8803076046	771207.99455	16593.2768735	43	3.53969084657	772614.995643	18179.74104	2900	1179	136	136	153	159	140	1311	0
DLR00016367	8	21	YDL128W	20	SD/MSG -ARG -HIS -LEU -LYS +Canavanine +G418 +Hygromycin +Thialysine	Adam_cdc13-1_SDLV2_REP3	2	11	3.18329387023	9932.47103044	80.8127133529	254	3.11239654104	935048.993887	17462.7886353	43	3.77416214732	934283.993733	19136.9836087	3037	1177	136	136	159	164	144	1078	0
DLR00016367	8	22	YCR106W	20	SD/MSG -ARG -HIS -LEU -LYS +Canavanine +G418 +Hygromycin +Thialysine	Adam_cdc13-1_SDLV2_REP3	2	11	3.22616755584	10595.8033572	108.774887208	254	3.11067690786	1012906.9938	19244.6050394	43	3.77644152489	1012808.99378	21119.5862124	3175	1176	136	136	157	162	143	1028	0
DLR00016367	8	23	YDL127W	20	SD/MSG -ARG -HIS -LEU -LYS +Canavanine +G418 +Hygromycin +Thialysine	Adam_cdc13-1_SDLV2_REP3	2	11	3.17565069702	10178.0986433	116.699540124	254	3.12880983044	1052848.99366	18639.1324262	43	3.78494103898	1050451.99365	20635.2872651	3308	1179	136	136	157	162	142	910	0
DLR00016367	8	24	YOR202W	20	SD/MSG -ARG -HIS -LEU -LYS +Canavanine +G418 +Hygromycin +Thialysine	Adam_cdc13-1_SDLV2_REP3	2	11	3.08692661304	11368.9702077	160.758169964	254	3.08322505784	1222108.99524	19434.7621212	43	3.72842810798	1222173.99554	22130.9891311	3448	1182	136	136	156	160	139	869	0
DLR00016367	9	1	YOR202W	20	SD/MSG -ARG -HIS -LEU -LYS +Canavanine +G418 +Hygromycin +Thialysine	Adam_cdc13-1_SDLV2_REP3	2	11	3.00886055253	12199.4883843	122.0900205	254	3.0546707718	1119356.9957	15759.0261961	43	3.70228312319	1119890.99589	18047.7692806	328	1309	136	136	159	163	144	609	12
DLR00016367	9	2	YBR281C	20	SD/MSG -ARG -HIS -LEU -LYS +Canavanine +G418 +Hygromycin +Thialysine	Adam_cdc13-1_SDLV2_REP3	2	11	2.91799862766	9036.68282225	89.4143570039	254	2.95859157926	804045.994805	13374.5687804	43	3.60222217775	802949.995048	14846.0988376	461	1306	136	136	158	163	142	1001	9
DLR00016367	9	3	YCR011C	20	SD/MSG -ARG -HIS -LEU -LYS +Canavanine +G418 +Hygromycin +Thialysine	Adam_cdc13-1_SDLV2_REP3	2	11	3.07639285995	9840.57554587	92.8187549116	254	3.07484175645	877581.993729	16163.4102431	43	3.73671345534	878486.993554	17754.2650934	600	1310	136	136	161	166	146	1168	0
DLR00016367	9	4	YBR280C	20	SD/MSG -ARG -HIS -LEU -LYS +Canavanine +G418 +Hygromycin +Thialysine	Adam_cdc13-1_SDLV2_REP3	2	11	3.1227654222	8739.72981495	70.4155879116	254	3.08947716347	735993.994292	13263.2695348	43	3.74997844645	735895.993571	14135.0424497	730	1306	136	136	158	163	143	1152	5
DLR00016367	9	5	YCR010C	20	SD/MSG -ARG -HIS -LEU -LYS +Canavanine +G418 +Hygromycin +Thialysine	Adam_cdc13-1_SDLV2_REP3	2	11	3.28151021003	10283.1115353	93.1008488061	254	3.22308615869	866378.995122	14001.3611096	43	3.89642693978	866966.994026	14896.3656402	869	1312	136	136	159	164	144	1096	0
DLR00016367	9	6	YBR278W	20	SD/MSG -ARG -HIS -LEU -LYS +Canavanine +G418 +Hygromycin +Thialysine	Adam_cdc13-1_SDLV2_REP3	2	11	2.90378244519	8989.79742518	80.1485591105	254	2.92084992297	780420.994159	16640.8452225	43	3.68315015855	702517.5	12493.0035629	998	1313	136	136	160	165	145	1324	11
DLR00016367	9	7	YCR009C	20	SD/MSG -ARG -HIS -LEU -LYS +Canavanine +G418 +Hygromycin +Thialysine	Adam_cdc13-1_SDLV2_REP3	2	11	2.41706742831	5595.23385192	50.7943049026	254	2.54639118249	425251.996109	8978.42755977	43	3.14202265246	423197.996097	8784.47579766	1136	1311	136	136	147	154	137	1174	0
DLR00016367	9	8	YBR277C	20	SD/MSG -ARG -HIS -LEU -LYS +Canavanine +G418 +Hygromycin +Thialysine	Adam_cdc13-1_SDLV2_REP3	2	11	2.70170598747	8234.35919956	70.8267680675	254	2.77324998847	747565.995098	15185.1132045	43	3.41630972311	748529.996444	16843.3750486	1271	1311	136	136	162	167	147	1523	0
DLR00016367	9	9	YCR008W	20	SD/MSG -ARG -HIS -LEU -LYS +Canavanine +G418 +Hygromycin +Thialysine	Adam_cdc13-1_SDLV2_REP3	2	11	2.58005395021	7953.24292498	57.5524032132	254	2.69312221655	676600.99475	13150.1033806	43	3.33132519898	680448.996327	14805.8182383	1413	1314	136	136	158	163	143	1753	0
DLR00016367	9	10	YBR276C	20	SD/MSG -ARG -HIS -LEU -LYS +Canavanine +G418 +Hygromycin +Thialysine	Adam_cdc13-1_SDLV2_REP3	2	11	2.77040121136	8987.42956641	70.7495147447	254	2.85763498326	790202.99551	15237.2173527	43	3.51250230169	791598.996335	16788.4065148	1541	1317	136	136	159	164	142	1174	0
DLR00016367	9	11	YCR007C	20	SD/MSG -ARG -HIS -LEU -LYS +Canavanine +G418 +Hygromycin +Thialysine	Adam_cdc13-1_SDLV2_REP3	2	11	2.6074137718	8578.7667875	80.4672753999	254	2.66654646401	725169.993609	16039.5549246	43	3.32193893991	731531.995708	17966.9209735	1689	1317	136	136	154	160	140	1845	0
DLR00016367	9	12	YBR275C	20	SD/MSG -ARG -HIS -LEU -LYS +Canavanine +G418 +Hygromycin +Thialysine	Adam_cdc13-1_SDLV2_REP3	2	11	2.39330732809	6681.69521266	64.9017193096	254	2.4812556005	579453.991806	12598.401079	43	3.05678115072	582466.992512	14351.60542	1818	1311	136	136	155	161	141	1829	6
DLR00016367	9	13	YCR006C	20	SD/MSG -ARG -HIS -LEU -LYS +Canavanine +G418 +Hygromycin +Thialysine	Adam_cdc13-1_SDLV2_REP3	2	11	2.5027118658	6329.2682317	36.1493034777	254	2.65436872557	462728.997841	7638.74263537	43	3.27077569644	466664.997569	7723.89168164	1962	1315	136	136	143	151	134	1698	8
DLR00016367	9	14	YBR274W	20	SD/MSG -ARG -HIS -LEU -LYS +Canavanine +G418 +Hygromycin +Thialysine	Adam_cdc13-1_SDLV2_REP3	2	11	3.05721875675	9740.72240311	67.6740418204	254	3.05946869734	870504.993929	16807.0521081	43	3.72595080537	870480.993891	17939.4595082	2090	1312	136	136	158	163	141	1135	0
DLR00016367	9	15	YCR005C	20	SD/MSG -ARG -HIS -LEU -LYS +Canavanine +G418 +Hygromycin +Thialysine	Adam_cdc13-1_SDLV2_REP3	2	11	3.24643781131	9855.59126711	62.509760512	254	3.23749076419	831490.996304	9759.64542091	43	3.98435617471	788149.071387	7377.12020199	2235	1314	136	136	154	160	139	1215	8
DLR00016367	9	16	YBR273C	20	SD/MSG -ARG -HIS -LEU -LYS +Canavanine +G418 +Hygromycin +Thialysine	Adam_cdc13-1_SDLV2_REP3	2	11	3.07594259533	9628.15040198	75.2559670761	254	3.07493690632	876437.994239	15986.6387821	43	3.73818681706	878673.994272	17316.8198971	2367	1307	136	136	160	165	143	1290	0
DLR00016367	9	17	YCR001W	20	SD/MSG -ARG -HIS -LEU -LYS +Canavanine +G418 +Hygromycin +Thialysine	Adam_cdc13-1_SDLV2_REP3	2	11	2.89731032435	9432.9683483	86.7711788927	254	2.94914400295	865065.994771	17352.1121741	43	3.60794703675	868171.99541	19035.9381015	2508	1312	136	136	159	164	143	1480	0
DLR00016367	9	18	YBR272C	20	SD/MSG -ARG -HIS -LEU -LYS +Canavanine +G418 +Hygromycin +Thialysine	Adam_cdc13-1_SDLV2_REP3	2	11	2.99657320038	8872.30023996	62.1101889314	254	3.02425367309	792176.994939	13922.9978105	43	3.67780993564	792639.994909	15202.9780743	2636	1315	136	136	158	163	142	1234	4
DLR00016367	9	19	YCL076W	20	SD/MSG -ARG -HIS -LEU -LYS +Canavanine +G418 +Hygromycin +Thialysine	Adam_cdc13-1_SDLV2_REP3	2	11	2.86597608498	8896.8030019	77.1215766229	254	2.88329459779	769433.994365	16133.166612	43	3.54084338663	773102.99546	17702.6762125	2778	1314	136	136	154	160	140	1560	0
DLR00016367	9	20	YBR271W	20	SD/MSG -ARG -HIS -LEU -LYS +Canavanine +G418 +Hygromycin +Thialysine	Adam_cdc13-1_SDLV2_REP3	2	11	2.97312636756	9102.11115956	74.5732582791	254	2.94923592267	807036.993855	16410.7827134	43	3.60867830066	807674.994439	17989.2774355	2908	1313	136	136	156	162	142	1283	10
DLR00016367	9	21	YCL075W	20	SD/MSG -ARG -HIS -LEU -LYS +Canavanine +G418 +Hygromycin +Thialysine	Adam_cdc13-1_SDLV2_REP3	2	11	2.65292736158	7899.48343901	77.8247907418	254	2.66022543864	663203.993224	15437.9220527	43	3.30990480379	665581.995343	17385.2044089	3053	1312	136	136	148	155	138	1467	5
DLR00016367	9	22	YBR270C	20	SD/MSG -ARG -HIS -LEU -LYS +Canavanine +G418 +Hygromycin +Thialysine	Adam_cdc13-1_SDLV2_REP3	2	11	3.04825097854	9505.33390646	94.6198056294	254	3.00051619535	902621.994072	18077.1610216	43	3.66075499405	901626.994535	19884.3667041	3180	1308	136	136	155	161	142	1034	0
DLR00016367	9	23	YCL074W	20	SD/MSG -ARG -HIS -LEU -LYS +Canavanine +G418 +Hygromycin +Thialysine	Adam_cdc13-1_SDLV2_REP3	2	11	3.03283866067	9686.37098083	115.996931489	254	2.99811067899	986996.994651	18513.201679	43	3.65236669858	984187.994876	20511.6175569	3317	1315	136	136	155	159	140	1096	0
DLR00016367	9	24	YOR202W	20	SD/MSG -ARG -HIS -LEU -LYS +Canavanine +G418 +Hygromycin +Thialysine	Adam_cdc13-1_SDLV2_REP3	2	11	3.06078390018	11302.9465973	138.286792418	254	3.10270983694	1204610.99578	17323.5252692	43	3.74763145107	1203823.9958	19792.8861743	3451	1315	136	136	156	160	139	749	7
DLR00016367	10	1	YOR202W	20	SD/MSG -ARG -HIS -LEU -LYS +Canavanine +G418 +Hygromycin +Thialysine	Adam_cdc13-1_SDLV2_REP3	2	11	3.03863193763	12245.0039725	137.763527762	254	3.08612939163	1105006.99571	14418.5272774	43	3.73350149125	1104574.99565	16537.7509065	315	1447	136	136	158	162	142	557	0
DLR00016367	10	2	YDL038C	20	SD/MSG -ARG -HIS -LEU -LYS +Canavanine +G418 +Hygromycin +Thialysine	Adam_cdc13-1_SDLV2_REP3	2	11	3.10926067781	10090.5463666	92.7268243085	254	3.08024237676	923002.994696	14790.1356572	43	3.73402485911	921082.994477	16489.1755606	452	1450	136	136	161	165	144	848	0
DLR00016367	10	3	YDL157C	20	SD/MSG -ARG -HIS -LEU -LYS +Canavanine +G418 +Hygromycin +Thialysine	Adam_cdc13-1_SDLV2_REP3	2	11	2.99524160044	9393.53591286	77.3936382801	254	2.99215112888	851229.99393	15605.3565493	43	3.64743051189	850741.994134	17173.9101535	586	1447	136	136	162	166	147	1226	0
DLR00016367	10	4	YDL037C	20	SD/MSG -ARG -HIS -LEU -LYS +Canavanine +G418 +Hygromycin +Thialysine	Adam_cdc13-1_SDLV2_REP3	2	11	3.08534323637	9297.93731244	109.803516153	254	3.03329735051	846028.992985	18392.7124517	43	3.69539895691	848859.993066	19844.3829826	723	1440	136	136	162	167	148	1504	0
DLR00016367	10	5	YDL156W	20	SD/MSG -ARG -HIS -LEU -LYS +Canavanine +G418 +Hygromycin +Thialysine	Adam_cdc13-1_SDLV2_REP3	2	11	3.11128011191	9703.91837827	85.7639079287	254	3.07215848672	833963.994173	16127.4635919	43	3.73433068094	835347.993826	17252.5593932	857	1449	136	136	160	165	146	1308	2
DLR00016367	10	6	YDL036C	20	SD/MSG -ARG -HIS -LEU -LYS +Canavanine +G418 +Hygromycin +Thialysine	Adam_cdc13-1_SDLV2_REP3	2	11	3.04225733158	9161.53949992	89.9485074565	254	3.01254949807	783009.994263	15268.8491901	43	3.67353607628	784319.994165	16282.8011724	995	1452	136	136	159	165	145	1336	0
DLR00016367	10	7	YDL155W	20	SD/MSG -ARG -HIS -LEU -LYS +Canavanine +G418 +Hygromycin +Thialysine	Adam_cdc13-1_SDLV2_REP3	2	11	3.05050426334	10422.6760047	91.1066680869	254	3.07246234189	980219.99443	17755.5105263	43	3.73160706928	980640.994414	19335.7352804	1130	1447	136	136	167	171	150	1121	1
DLR00016367	10	8	YDL035C	20	SD/MSG -ARG -HIS -LEU -LYS +Canavanine +G418 +Hygromycin +Thialysine	Adam_cdc13-1_SDLV2_REP3	2	11	0	11	25.2146529452	254	12	35067.6	2641.64759165	43	0.5	3157.2	382.829688458	1263	1442	136	136	110	122	115	15	0
DLR00016367	10	9	YDL154W	20	SD/MSG -ARG -HIS -LEU -LYS +Canavanine +G418 +Hygromycin +Thialysine	Adam_cdc13-1_SDLV2_REP3	2	11	2.9420459996	10174.8154697	83.7952957735	254	3.01730688873	907111.994726	16210.4837791	43	3.67890262534	911652.995055	17672.3186644	1401	1448	136	136	161	166	144	1510	0
DLR00016367	10	10	YDL034W	20	SD/MSG -ARG -HIS -LEU -LYS +Canavanine +G418 +Hygromycin +Thialysine	Adam_cdc13-1_SDLV2_REP3	2	11	2.98911677379	10323.0173253	86.9781698229	254	3.0143072325	949458.994589	17732.6959396	43	3.67710860844	950990.994828	19384.2554472	1538	1446	136	136	163	167	145	1206	0
DLR00016367	10	11	YDL149W	20	SD/MSG -ARG -HIS -LEU -LYS +Canavanine +G418 +Hygromycin +Thialysine	Adam_cdc13-1_SDLV2_REP3	2	11	3.03361962573	10887.1949305	88.5167760703	254	3.10878065721	1005759.9955	15507.0102506	43	3.77217401956	1007934.99512	16890.7075814	1672	1453	136	136	163	167	146	1174	0
DLR00016367	10	12	YDL033C	20	SD/MSG -ARG -HIS -LEU -LYS +Canavanine +G418 +Hygromycin +Thialysine	Adam_cdc13-1_SDLV2_REP3	2	11	0.516669493375	589.5	48.6977177069	254	9.51219800713	40428	2866.7851571	43	0.831307395508	21575.9052995	1724.39925284	1801	1446	136	136	114	127	116	50	9
DLR00016367	10	13	YDL146W	20	SD/MSG -ARG -HIS -LEU -LYS +Canavanine +G418 +Hygromycin +Thialysine	Adam_cdc13-1_SDLV2_REP3	2	11	3.02678813411	9421.44286239	56.4077970327	254	3.10614413236	842562.995521	12995.8779145	43	3.76886278322	841182.994794	13795.4435564	1948	1445	136	136	159	164	142	1038	0
DLR00016367	10	14	YDL027C	20	SD/MSG -ARG -HIS -LEU -LYS +Canavanine +G418 +Hygromycin +Thialysine	Adam_cdc13-1_SDLV2_REP3	2	11	3.17881704953	10843.5261492	85.1861264376	254	3.09697478332	994073.993968	19631.1375719	43	3.76873629608	997020.993918	21182.3092941	2084	1450	136	136	160	164	143	1274	0
DLR00016367	10	15	YDL144C	20	SD/MSG -ARG -HIS -LEU -LYS +Canavanine +G418 +Hygromycin +Thialysine	Adam_cdc13-1_SDLV2_REP3	2	11	3.13352950034	9862.93686622	62.2820415646	254	3.07843966638	901180.994024	17265.4036052	43	3.74410486942	900281.993866	18555.5635049	2219	1448	136	136	159	163	141	1059	0
DLR00016367	10	16	YDL026W	20	SD/MSG -ARG -HIS -LEU -LYS +Canavanine +G418 +Hygromycin +Thialysine	Adam_cdc13-1_SDLV2_REP3	2	11	3.12809905908	9412.44840597	76.2225199539	254	3.07643723567	872919.994838	15639.0215832	43	3.73639193009	870968.994558	16775.8181945	2358	1450	136	136	159	164	142	1045	0
DLR00016367	10	17	YDL142C	20	SD/MSG -ARG -HIS -LEU -LYS +Canavanine +G418 +Hygromycin +Thialysine	Adam_cdc13-1_SDLV2_REP3	2	11	2.06271631642	2159.01824194	38.3170495037	254	2.43208129587	116342.000111	4329.87080506	43	2.74864436764	105284.999981	997.797205797	2485	1451	136	136	117	129	119	437	7
DLR00016367	10	18	YDL025C	20	SD/MSG -ARG -HIS -LEU -LYS +Canavanine +G418 +Hygromycin +Thialysine	Adam_cdc13-1_SDLV2_REP3	2	11	3.11555549704	10211.8823785	83.2821768649	254	3.090128791	953329.994433	17070.0227849	43	3.7481039155	952639.994341	18768.0841618	2631	1450	136	136	160	165	143	978	0
DLR00016367	10	19	YDL138W	20	SD/MSG -ARG -HIS -LEU -LYS +Canavanine +G418 +Hygromycin +Thialysine	Adam_cdc13-1_SDLV2_REP3	2	11	3.04763680306	9306.16022054	57.5416446428	254	3.1074324069	841365.995105	13033.501644	43	3.76509172661	840595.994644	14225.2308645	2763	1445	136	136	158	164	142	1031	0
DLR00016367	10	20	YDL024C	20	SD/MSG -ARG -HIS -LEU -LYS +Canavanine +G418 +Hygromycin +Thialysine	Adam_cdc13-1_SDLV2_REP3	2	11	3.10586247397	10370.5425306	87.667540872	254	3.0646016073	946416.994462	17632.1089456	43	3.72840296041	948102.994482	19402.2523146	2903	1451	136	136	159	164	144	1207	0
DLR00016367	10	21	YDL137W	20	SD/MSG -ARG -HIS -LEU -LYS +Canavanine +G418 +Hygromycin +Thialysine	Adam_cdc13-1_SDLV2_REP3	2	11	2.94863847513	8688.64051273	62.2240227148	254	2.98459527688	753689.995064	13518.4519393	43	3.63987750739	752716.995078	14652.0537505	3037	1445	136	136	152	158	139	1141	0
DLR00016367	10	22	YDL023C	20	SD/MSG -ARG -HIS -LEU -LYS +Canavanine +G418 +Hygromycin +Thialysine	Adam_cdc13-1_SDLV2_REP3	2	11	3.01152644191	9539.02511663	101.96381068	254	2.96039263687	890158.994641	17679.9385611	43	3.6160035984	891589.995246	19515.4080132	3177	1448	136	136	153	159	140	1241	0
DLR00016367	10	23	YDL136W	20	SD/MSG -ARG -HIS -LEU -LYS +Canavanine +G418 +Hygromycin +Thialysine	Adam_cdc13-1_SDLV2_REP3	2	11	2.47796406631	9501.64534338	75.0602452737	254	2.55763741906	864316.996652	11479.9848742	43	3.12388412793	862737.99692	14424.0290178	3309	1451	136	136	149	154	136	1023	0
DLR00016367	10	24	YOR202W	20	SD/MSG -ARG -HIS -LEU -LYS +Canavanine +G418 +Hygromycin +Thialysine	Adam_cdc13-1_SDLV2_REP3	2	11	3.02267872628	11250.9545793	142.450340888	254	3.08772547093	1189752.99618	17256.7611728	43	3.73039153792	1188482.99626	19536.5010375	3446	1453	136	136	155	159	138	819	2
DLR00016367	11	1	YOR202W	20	SD/MSG -ARG -HIS -LEU -LYS +Canavanine +G418 +Hygromycin +Thialysine	Adam_cdc13-1_SDLV2_REP3	2	11	3.00489924284	11244.774546	126.014095333	254	3.04128726549	1026479.99611	14292.629926	43	3.68511276676	1025280.99608	16191.6639967	328	1582	136	136	158	163	142	638	13
DLR00016367	11	2	YBR293W	20	SD/MSG -ARG -HIS -LEU -LYS +Canavanine +G418 +Hygromycin +Thialysine	Adam_cdc13-1_SDLV2_REP3	2	11	3.03249048235	9642.26979027	104.402418044	254	3.05830904704	881188.994529	14685.740323	43	3.71006468832	880505.994358	16184.6932267	463	1582	136	136	161	166	145	1057	13
DLR00016367	11	3	YCR024C-A	20	SD/MSG -ARG -HIS -LEU -LYS +Canavanine +G418 +Hygromycin +Thialysine	Adam_cdc13-1_SDLV2_REP3	2	11	3.00461593195	9027.26345191	81.0055107906	254	3.06845659482	809417.994542	13575.5211889	43	3.72227076961	808634.994175	14862.1151465	590	1578	136	136	161	166	145	1003	0
DLR00016367	11	4	YBR292C	20	SD/MSG -ARG -HIS -LEU -LYS +Canavanine +G418 +Hygromycin +Thialysine	Adam_cdc13-1_SDLV2_REP3	2	11	3.08908936419	9354.91005684	75.4873511884	254	3.10511943875	837314.994649	13410.2698241	43	3.76322763348	835650.994006	14612.3155668	726	1585	136	136	163	168	147	1132	0
DLR00016367	11	5	YCR023C	20	SD/MSG -ARG -HIS -LEU -LYS +Canavanine +G418 +Hygromycin +Thialysine	Adam_cdc13-1_SDLV2_REP3	2	11	3.04454093354	9813.38217904	69.8216618883	254	3.04977005343	843938.995186	15022.402542	43	3.70927387384	844317.99489	16087.3359958	868	1587	136	136	160	165	145	1198	0
DLR00016367	11	6	YBR291C	20	SD/MSG -ARG -HIS -LEU -LYS +Canavanine +G418 +Hygromycin +Thialysine	Adam_cdc13-1_SDLV2_REP3	2	11	2.67846397744	8591.12877786	65.4091826659	254	2.77485699744	757721.995961	13292.1695565	43	3.41490379431	757618.9969	14779.6600355	1000	1584	136	136	162	167	147	1383	11
DLR00016367	11	7	YCR022C	20	SD/MSG -ARG -HIS -LEU -LYS +Canavanine +G418 +Hygromycin +Thialysine	Adam_cdc13-1_SDLV2_REP3	2	11	3.08140868495	11180.9586543	89.9069366201	254	3.08670498755	1005792.99501	17236.9051578	43	3.75064239288	1008053.99482	18822.0800729	1141	1585	136	136	165	170	148	1208	0
DLR00016367	11	8	YBR290W	20	SD/MSG -ARG -HIS -LEU -LYS +Canavanine +G418 +Hygromycin +Thialysine	Adam_cdc13-1_SDLV2_REP3	2	11	2.94005249626	9185.66892337	66.5031989314	254	3.07003783572	821740.996637	10702.9070624	43	3.71969675163	821535.995859	11593.5835307	1272	1576	136	136	162	166	144	1151	0
[truncated: 15,880 more rows]
