# Supplementary material for: Quantitative Fitness Analysis Shows That NMD Proteins and Many Other Protein Complexes Suppress or Enhance Distinct Telomere Cap Defects
Source: PLoS Genet. 2011 Apr 7;7(4):e1001362. doi: 10.1371/journal.pgen.1001362 (PMC3072368; doi:10.1371/journal.pgen.1001362)
Supplement: Table S8 — Logistic data file. ROD output data is subjected to logistic modelling and exported in this format for further analysis. These are text files compressed in .zip format: http://research.ncl.ac.uk/colonyzer/AddinallQFA/Logistic.zip. See http://research.ncl.ac.uk/colonyzer/AddinallQFA for detailed description of column contents. (30.13 MB ZIP) [file pgen.1001362.s012.zip › Adam_cdc13-1_SDLV2_REP2_Logistic.txt]

Barcode	Row	Col	ORF	Treatments	Medium	Screen.Name	Plate.Number	Area.G.0.	Area.r	Area.K	Area.Error	Greyscale.G.0.	Greyscale.r	Greyscale.K	Greyscale.Error	Trimmed.G.0.	Trimmed.r	Trimmed.K	Trimmed.Error	X.Offset	Y.Offset	Xdim	Ydim	R	G	B	Edge.Length	Pixels.on.Edge
DLR00013251	1	1	YOR202W	20	SD/MSG -ARG -HIS -LEU -LYS +Canavanine +G418 +Hygromycin +Thialysine	Adam_cdc13-1_SDLV2_REP2	1	11	2.05588538869	8626.18131403	87.9272810061	254	2.1904582582	611269.996915	7066.70221675	43	2.6378229784	603279.995262	7083.05642927	273	209	136	136	160	164	140	447	41
DLR00013251	1	2	YOR202W	20	SD/MSG -ARG -HIS -LEU -LYS +Canavanine +G418 +Hygromycin +Thialysine	Adam_cdc13-1_SDLV2_REP2	1	11	2.51089275001	9910.25533045	88.3777001022	254	2.46954918238	731551.998699	8115.62326142	43	2.99966860766	721746.998881	9294.23383493	416	218	136	136	161	166	145	91	0
DLR00013251	1	3	YOR202W	20	SD/MSG -ARG -HIS -LEU -LYS +Canavanine +G418 +Hygromycin +Thialysine	Adam_cdc13-1_SDLV2_REP2	1	11	2.55202398687	9930.73169599	193.424081882	254	2.43163515287	745243.998844	9169.86053827	43	2.95030681654	737492.998426	10423.1515395	557	217	136	136	167	172	151	277	0
DLR00013251	1	4	YOR202W	20	SD/MSG -ARG -HIS -LEU -LYS +Canavanine +G418 +Hygromycin +Thialysine	Adam_cdc13-1_SDLV2_REP2	1	11	2.48693032154	10148.4485962	134.368868429	254	2.45430320742	756677.998654	9395.74215041	43	2.98289486885	750675.998463	10618.5162262	692	218	136	136	169	174	153	398	0
DLR00013251	1	5	YOR202W	20	SD/MSG -ARG -HIS -LEU -LYS +Canavanine +G418 +Hygromycin +Thialysine	Adam_cdc13-1_SDLV2_REP2	1	11	2.80920922418	11309.4785974	262.949612941	254	2.62542178793	853374.999065	9354.61126283	43	3.21275879134	848331.999801	10497.7853645	828	218	136	136	170	176	154	369	12
DLR00013251	1	6	YOR202W	20	SD/MSG -ARG -HIS -LEU -LYS +Canavanine +G418 +Hygromycin +Thialysine	Adam_cdc13-1_SDLV2_REP2	1	11	2.50945487028	9983.76110729	109.377152192	254	2.45923167312	743385.998818	8382.66416357	43	2.99324551945	738308.998724	9657.33830835	964	217	136	136	168	174	153	494	0
DLR00013251	1	7	YOR202W	20	SD/MSG -ARG -HIS -LEU -LYS +Canavanine +G418 +Hygromycin +Thialysine	Adam_cdc13-1_SDLV2_REP2	1	11	2.52358595909	10361.7526825	96.2258718175	254	2.49442316906	785286.999269	7807.7229278	43	3.03812741635	780984.999306	8904.38327385	1103	220	136	136	167	173	151	474	0
DLR00013251	1	8	YOR202W	20	SD/MSG -ARG -HIS -LEU -LYS +Canavanine +G418 +Hygromycin +Thialysine	Adam_cdc13-1_SDLV2_REP2	1	11	2.51983778271	10470.1347953	111.727889975	254	2.50569381084	843617.998849	8839.85439246	43	3.04745704151	839376.999012	10843.2508104	1239	219	136	136	169	175	153	589	0
DLR00013251	1	9	YOR202W	20	SD/MSG -ARG -HIS -LEU -LYS +Canavanine +G418 +Hygromycin +Thialysine	Adam_cdc13-1_SDLV2_REP2	1	11	2.46150809281	10826.8793163	117.386410744	254	2.47449695637	810354.48052	6816.84794261	43	2.93837605605	854063.997745	11086.696053	1374	212	136	136	168	174	153	664	0
DLR00013251	1	10	YOR202W	20	SD/MSG -ARG -HIS -LEU -LYS +Canavanine +G418 +Hygromycin +Thialysine	Adam_cdc13-1_SDLV2_REP2	1	11	2.478013674	10196.7079456	134.020687325	254	2.45401376559	857023.99842	9463.59532953	43	2.97489135117	853092.998009	11193.9756694	1512	216	136	136	169	175	153	751	0
DLR00013251	1	11	YOR202W	20	SD/MSG -ARG -HIS -LEU -LYS +Canavanine +G418 +Hygromycin +Thialysine	Adam_cdc13-1_SDLV2_REP2	1	11	2.5016232301	11105.5466868	70.4799795901	254	2.49989145469	931760.998422	9411.64484757	43	3.11803029034	865140.511066	7631.32684859	1648	213	136	136	168	174	152	692	0
DLR00013251	1	12	YOR202W	20	SD/MSG -ARG -HIS -LEU -LYS +Canavanine +G418 +Hygromycin +Thialysine	Adam_cdc13-1_SDLV2_REP2	1	11	2.50321646617	11399.0916378	101.331109417	254	2.49467382219	949906.998202	9581.51934938	43	3.02523833165	947292.998257	11957.5678942	1783	213	136	136	168	174	151	754	15
DLR00013251	1	13	YOR202W	20	SD/MSG -ARG -HIS -LEU -LYS +Canavanine +G418 +Hygromycin +Thialysine	Adam_cdc13-1_SDLV2_REP2	1	11	2.32928991373	9930.37375883	92.1023135936	254	2.34493228765	828539.997307	9998.44408023	43	2.83618932769	824015.996346	11444.9505227	1920	218	136	136	166	172	151	805	16
DLR00013251	1	14	YOR202W	20	SD/MSG -ARG -HIS -LEU -LYS +Canavanine +G418 +Hygromycin +Thialysine	Adam_cdc13-1_SDLV2_REP2	1	11	2.37622918784	9469.58906669	72.0736038225	254	2.38908059264	802560.997539	9889.62285563	43	2.89273231549	797349.996812	11365.2945548	2051	216	136	136	166	172	151	829	0
DLR00013251	1	15	YOR202W	20	SD/MSG -ARG -HIS -LEU -LYS +Canavanine +G418 +Hygromycin +Thialysine	Adam_cdc13-1_SDLV2_REP2	1	11	2.36644495913	8683.58125024	56.3226805839	254	2.38298079549	728473.99799	9074.86395059	43	2.88258064133	723558.99713	10186.390385	2197	211	136	136	167	174	152	885	0
DLR00013251	1	16	YOR202W	20	SD/MSG -ARG -HIS -LEU -LYS +Canavanine +G418 +Hygromycin +Thialysine	Adam_cdc13-1_SDLV2_REP2	1	11	2.39936170627	9957.55422492	72.5234029139	254	2.39796336992	813787.997654	9860.38815122	43	2.90017458798	811140.996932	11529.2095911	2334	215	136	136	166	173	152	833	0
DLR00013251	1	17	YOR202W	20	SD/MSG -ARG -HIS -LEU -LYS +Canavanine +G418 +Hygromycin +Thialysine	Adam_cdc13-1_SDLV2_REP2	1	11	2.59641960586	10383.088856	84.8516463375	254	2.53052063304	872888.997889	10558.1607725	43	3.08428347197	868589.99849	12816.5484149	2467	216	136	136	169	175	154	689	0
DLR00013251	1	18	YOR202W	20	SD/MSG -ARG -HIS -LEU -LYS +Canavanine +G418 +Hygromycin +Thialysine	Adam_cdc13-1_SDLV2_REP2	1	11	2.56303005336	10065.6712632	127.999311657	254	2.47792322351	842708.998074	10216.2421079	43	3.01085962926	838770.998063	12235.6255144	2598	213	136	136	168	174	154	682	0
DLR00013251	1	19	YOR202W	20	SD/MSG -ARG -HIS -LEU -LYS +Canavanine +G418 +Hygromycin +Thialysine	Adam_cdc13-1_SDLV2_REP2	1	11	2.48571122315	9664.40414853	102.615343042	254	2.44057278439	788864.998083	9438.50468322	43	2.96462832332	782756.99772	10963.3894436	2743	215	136	136	166	173	153	553	0
DLR00013251	1	20	YOR202W	20	SD/MSG -ARG -HIS -LEU -LYS +Canavanine +G418 +Hygromycin +Thialysine	Adam_cdc13-1_SDLV2_REP2	1	11	2.49684431373	9391.20782181	116.382598459	254	2.41630094538	781505.998107	9372.57931049	43	2.92813284497	774492.997571	11113.9795664	2876	213	136	136	167	173	153	567	0
DLR00013251	1	21	YOR202W	20	SD/MSG -ARG -HIS -LEU -LYS +Canavanine +G418 +Hygromycin +Thialysine	Adam_cdc13-1_SDLV2_REP2	1	11	2.54555216841	9178.61089474	155.425892796	254	2.44900712453	770056.998458	9718.42250505	43	2.96839871788	762924.998103	10997.666786	3015	212	136	136	165	170	151	462	0
DLR00013251	1	22	YOR202W	20	SD/MSG -ARG -HIS -LEU -LYS +Canavanine +G418 +Hygromycin +Thialysine	Adam_cdc13-1_SDLV2_REP2	1	11	2.46055533073	9337.72496307	164.8001177	254	2.42608301027	768908.998456	9684.86125709	43	2.93732061651	760554.997962	10490.1912721	3151	218	136	136	160	165	146	392	0
DLR00013251	1	23	YOR202W	20	SD/MSG -ARG -HIS -LEU -LYS +Canavanine +G418 +Hygromycin +Thialysine	Adam_cdc13-1_SDLV2_REP2	1	11	2.65738349573	10319.8183018	232.190148092	254	2.54360801203	903284.998719	10944.8942324	43	3.0874028037	896693.999084	12935.6450035	3286	211	136	136	162	167	146	309	0
DLR00013251	1	24	YOR202W	20	SD/MSG -ARG -HIS -LEU -LYS +Canavanine +G418 +Hygromycin +Thialysine	Adam_cdc13-1_SDLV2_REP2	1	11	2.29346193139	9226.07145838	62.3523205394	254	2.30199428395	706350.998201	8163.40505468	43	2.77290298468	695813.996749	8458.23047503	3418	215	136	136	155	160	142	62	7
DLR00013251	2	1	YOR202W	20	SD/MSG -ARG -HIS -LEU -LYS +Canavanine +G418 +Hygromycin +Thialysine	Adam_cdc13-1_SDLV2_REP2	1	11	2.40601065768	11248.1491193	101.158515833	254	2.36811059864	893503.997777	9657.353747	43	2.85545182683	890510.996755	11331.6490598	288	354	136	136	159	164	144	265	0
DLR00013251	2	2	YBR030W	20	SD/MSG -ARG -HIS -LEU -LYS +Canavanine +G418 +Hygromycin +Thialysine	Adam_cdc13-1_SDLV2_REP2	1	11	2.33871240185	9938.71524772	83.8016285319	254	2.34407602132	826711.996963	10509.3717241	43	2.83379182574	823518.996161	12668.5980818	422	350	136	136	165	170	148	787	0
DLR00013251	2	3	YBR138C	20	SD/MSG -ARG -HIS -LEU -LYS +Canavanine +G418 +Hygromycin +Thialysine	Adam_cdc13-1_SDLV2_REP2	1	11	2.61646668907	11035.6868355	102.000900375	254	2.52978290912	928200.997619	12398.5550946	43	3.08917900433	926910.998354	15357.1381958	557	352	136	136	170	175	152	837	0
DLR00013251	2	4	YBR028C	20	SD/MSG -ARG -HIS -LEU -LYS +Canavanine +G418 +Hygromycin +Thialysine	Adam_cdc13-1_SDLV2_REP2	1	11	2.23488449783	8745.08993371	53.0482586081	254	2.25212801931	696286.996429	9564.95639538	43	2.72931409686	692976.995399	10832.415017	693	352	136	136	166	171	150	1074	0
DLR00013251	2	5	YBR137W	20	SD/MSG -ARG -HIS -LEU -LYS +Canavanine +G418 +Hygromycin +Thialysine	Adam_cdc13-1_SDLV2_REP2	1	11	2.5221167183	10917.1018538	85.9170485307	254	2.4566677844	918604.997052	12147.9177473	43	2.98241833594	916715.996945	15184.0500073	827	355	136	136	170	176	153	986	0
DLR00013251	2	6	YBR027C	20	SD/MSG -ARG -HIS -LEU -LYS +Canavanine +G418 +Hygromycin +Thialysine	Adam_cdc13-1_SDLV2_REP2	1	11	2.41432369269	9354.63017375	52.654510693	254	2.37544382818	772310.996791	9983.4241648	43	2.87794729665	768694.996239	12054.6089983	968	349	136	136	168	174	152	997	0
DLR00013251	2	7	YBR134W	20	SD/MSG -ARG -HIS -LEU -LYS +Canavanine +G418 +Hygromycin +Thialysine	Adam_cdc13-1_SDLV2_REP2	1	11	2.4615016777	10869.6114199	67.4543911138	254	2.45551769628	910360.997357	10959.6971064	43	2.97651168455	908147.997124	13658.5635507	1105	352	136	136	169	175	152	868	0
DLR00013251	2	8	YBR026C	20	SD/MSG -ARG -HIS -LEU -LYS +Canavanine +G418 +Hygromycin +Thialysine	Adam_cdc13-1_SDLV2_REP2	1	11	1.11637362012	828.53166898	14.8126869715	254	2.82790735046	57120.3	4645.56841191	43	1.71050643868	38980.9976737	384.495888769	1236	353	136	136	132	145	134	245	0
DLR00013251	2	9	YBR132C	20	SD/MSG -ARG -HIS -LEU -LYS +Canavanine +G418 +Hygromycin +Thialysine	Adam_cdc13-1_SDLV2_REP2	1	11	2.54516112448	11006.4403539	86.2353064081	254	2.49903851785	986611.997565	12215.3543088	43	3.03181680006	985113.997576	15103.6181301	1375	345	136	136	172	177	154	988	0
DLR00013251	2	10	YBR025C	20	SD/MSG -ARG -HIS -LEU -LYS +Canavanine +G418 +Hygromycin +Thialysine	Adam_cdc13-1_SDLV2_REP2	1	11	2.19665676606	8846.13961074	30.7951319321	254	2.22355666087	745381.996335	9546.49808985	43	2.7013019228	740984.995438	10540.1633118	1511	348	136	136	164	171	148	949	0
DLR00013251	2	11	YBR131W	20	SD/MSG -ARG -HIS -LEU -LYS +Canavanine +G418 +Hygromycin +Thialysine	Adam_cdc13-1_SDLV2_REP2	1	11	1.40968749416	1855.16664249	17.1103129684	254	1.74628653998	140602.999979	4978.38273995	43	2.05438774613	121256.997491	1009.30873306	1639	356	136	136	145	156	142	719	0
DLR00013251	2	12	YBR024W	20	SD/MSG -ARG -HIS -LEU -LYS +Canavanine +G418 +Hygromycin +Thialysine	Adam_cdc13-1_SDLV2_REP2	1	11	2.35344902949	10057.8662403	56.8025738665	254	2.37037193705	921354.996926	11227.4102864	43	2.86659465475	918549.996193	13488.8573695	1780	357	136	136	170	176	152	1076	0
DLR00013251	2	13	YBR130C	20	SD/MSG -ARG -HIS -LEU -LYS +Canavanine +G418 +Hygromycin +Thialysine	Adam_cdc13-1_SDLV2_REP2	1	11	2.64488469396	11854.9600391	93.34818906	254	2.56524810308	1106071.99742	13974.3001183	43	3.12462698826	1104946.99819	17669.9821566	1920	355	136	136	171	177	152	946	44
DLR00013251	2	14	YBR023C	20	SD/MSG -ARG -HIS -LEU -LYS +Canavanine +G418 +Hygromycin +Thialysine	Adam_cdc13-1_SDLV2_REP2	1	11	2.42559614439	10644.2131019	59.3213918307	254	2.40706034418	911895.996846	10984.4618871	43	2.91709551582	911103.99632	13683.6388784	2050	354	136	136	164	171	147	1080	2
DLR00013251	2	15	YBR129C	20	SD/MSG -ARG -HIS -LEU -LYS +Canavanine +G418 +Hygromycin +Thialysine	Adam_cdc13-1_SDLV2_REP2	1	11	2.44349226643	10930.6778117	70.259944592	254	2.38401934034	967606.996259	12675.5206073	43	2.88344264561	967141.995692	15721.1330046	2195	352	136	136	167	173	150	1195	0
DLR00013251	2	16	YBR022W	20	SD/MSG -ARG -HIS -LEU -LYS +Canavanine +G418 +Hygromycin +Thialysine	Adam_cdc13-1_SDLV2_REP2	1	11	2.57612177644	10470.0919418	80.9971510488	254	2.50222953024	910869.996904	12271.1948633	43	3.05415885998	910127.997536	15220.7729668	2334	351	136	136	168	174	150	1154	0
DLR00013251	2	17	YBR128C	20	SD/MSG -ARG -HIS -LEU -LYS +Canavanine +G418 +Hygromycin +Thialysine	Adam_cdc13-1_SDLV2_REP2	1	11	2.55354337732	10839.3081146	75.7357392679	254	2.5132400305	950150.996928	12653.0317164	43	3.06773513448	949856.997606	15808.8090943	2463	350	136	136	169	175	153	1127	0
DLR00013251	2	18	YBR020W	20	SD/MSG -ARG -HIS -LEU -LYS +Canavanine +G418 +Hygromycin +Thialysine	Adam_cdc13-1_SDLV2_REP2	1	11	2.38649377084	9073.84337255	66.767991463	254	2.35212358323	800826.99624	11134.2155707	43	2.8535703293	799560.995657	13375.3622654	2603	348	136	136	166	173	151	1346	0
DLR00013251	2	19	YBR126C	20	SD/MSG -ARG -HIS -LEU -LYS +Canavanine +G418 +Hygromycin +Thialysine	Adam_cdc13-1_SDLV2_REP2	1	11	2.35749338164	9794.09495474	38.0823939001	254	2.39191374917	774657.998263	7037.69581948	43	2.90897885698	771846.997556	8142.78165493	2743	347	136	136	159	166	147	975	0
DLR00013251	2	20	YBR019C	20	SD/MSG -ARG -HIS -LEU -LYS +Canavanine +G418 +Hygromycin +Thialysine	Adam_cdc13-1_SDLV2_REP2	1	11	2.54298778867	9858.79514616	84.0733709719	254	2.48197358172	907264.996799	12396.8661976	43	3.02307048654	903605.997149	15381.6951934	2879	345	136	136	169	175	153	1102	0
DLR00013251	2	21	YBR125C	20	SD/MSG -ARG -HIS -LEU -LYS +Canavanine +G418 +Hygromycin +Thialysine	Adam_cdc13-1_SDLV2_REP2	1	11	2.63981736239	9803.0612917	105.591934388	254	2.5702434689	968177.9969	14337.0813065	43	3.14652177734	964694.998396	17542.6111279	3016	351	136	136	172	177	156	1067	0
DLR00013251	2	22	YBR018C	20	SD/MSG -ARG -HIS -LEU -LYS +Canavanine +G418 +Hygromycin +Thialysine	Adam_cdc13-1_SDLV2_REP2	1	11	2.37848162908	9074.82146881	87.5326080296	254	2.37060940508	869790.996468	12439.626245	43	2.8636654512	865669.995704	14828.2027413	3150	348	136	136	164	170	150	1094	0
DLR00013251	2	23	YBR122C	20	SD/MSG -ARG -HIS -LEU -LYS +Canavanine +G418 +Hygromycin +Thialysine	Adam_cdc13-1_SDLV2_REP2	1	11	2.33453607502	9300.08708743	103.464319888	254	2.35523132515	943493.996568	13384.5253909	43	2.83309768757	938554.995672	15492.0970891	3291	347	136	136	163	167	147	923	0
DLR00013251	2	24	YOR202W	20	SD/MSG -ARG -HIS -LEU -LYS +Canavanine +G418 +Hygromycin +Thialysine	Adam_cdc13-1_SDLV2_REP2	1	11	2.47702664764	10729.0382916	130.099838079	254	2.45639861844	1039927.99771	12661.8988791	43	2.95325115994	1036296.9969	14915.5793456	3423	346	136	136	160	165	145	486	0
DLR00013251	3	1	YOR202W	20	SD/MSG -ARG -HIS -LEU -LYS +Canavanine +G418 +Hygromycin +Thialysine	Adam_cdc13-1_SDLV2_REP2	1	11	2.45290724879	10764.9315317	103.401355625	254	2.45044458354	939433.998265	9849.95201379	43	2.95652911043	936373.997733	12458.0282316	288	485	136	136	166	171	149	505	0
DLR00013251	3	2	YAL017W	20	SD/MSG -ARG -HIS -LEU -LYS +Canavanine +G418 +Hygromycin +Thialysine	Adam_cdc13-1_SDLV2_REP2	1	11	2.35322808022	9415.92702177	85.5335741205	254	2.34722289698	837331.996483	11965.5669585	43	2.83709182891	833990.995712	14491.7275362	423	484	136	136	170	174	151	912	0
DLR00013251	3	3	YBL032W	20	SD/MSG -ARG -HIS -LEU -LYS +Canavanine +G418 +Hygromycin +Thialysine	Adam_cdc13-1_SDLV2_REP2	1	11	2.61153795423	11421.3473703	106.383232038	254	2.4988179423	999791.99647	15376.0130349	43	3.03318997771	999378.996745	18932.3833831	555	486	136	136	173	177	153	889	0
DLR00013251	3	4	YAL015C	20	SD/MSG -ARG -HIS -LEU -LYS +Canavanine +G418 +Hygromycin +Thialysine	Adam_cdc13-1_SDLV2_REP2	1	11	2.64177337485	10585.6240008	100.144556584	254	2.54490340561	926110.996943	13576.0663217	43	3.11627919265	922991.998153	16665.95353	694	491	136	136	173	177	153	890	0
DLR00013251	3	5	YBL031W	20	SD/MSG -ARG -HIS -LEU -LYS +Canavanine +G418 +Hygromycin +Thialysine	Adam_cdc13-1_SDLV2_REP2	1	11	2.21383443284	6870.44171006	45.7652918503	254	2.18843354605	506489.9962	8253.10400953	43	2.65994202893	501588.994948	8694.74076974	829	486	136	136	158	165	145	1085	1
DLR00013251	3	6	YAL014C	20	SD/MSG -ARG -HIS -LEU -LYS +Canavanine +G418 +Hygromycin +Thialysine	Adam_cdc13-1_SDLV2_REP2	1	11	2.5424027033	10738.5828983	90.4497855448	254	2.46713673745	952388.996416	13606.7711755	43	2.99397396802	949408.996419	16939.3921999	965	486	136	136	174	179	154	972	0
DLR00013251	3	7	YBL029W	20	SD/MSG -ARG -HIS -LEU -LYS +Canavanine +G418 +Hygromycin +Thialysine	Adam_cdc13-1_SDLV2_REP2	1	11	2.67556161734	10088.8166087	90.5512888078	254	2.58781395754	901670.997274	12230.1236585	43	3.1725807216	897554.998868	14984.4700499	1105	482	136	136	173	179	153	878	9
DLR00013251	3	8	YAL013W	20	SD/MSG -ARG -HIS -LEU -LYS +Canavanine +G418 +Hygromycin +Thialysine	Adam_cdc13-1_SDLV2_REP2	1	11	1.96006903489	5638.16121587	46.6158961921	254	1.95611228455	418732.99358	8747.43484999	43	2.39775148316	411720.992864	8649.6388787	1246	480	136	136	154	162	144	1121	8
DLR00013251	3	9	YBL028C	20	SD/MSG -ARG -HIS -LEU -LYS +Canavanine +G418 +Hygromycin +Thialysine	Adam_cdc13-1_SDLV2_REP2	1	11	2.50331595384	10092.5808234	80.4074496339	254	2.45408544514	916494.996831	13152.8848358	43	2.97566226334	915786.996655	15901.8727919	1376	484	136	136	172	178	153	1235	0
DLR00013251	3	10	YAL011W	20	SD/MSG -ARG -HIS -LEU -LYS +Canavanine +G418 +Hygromycin +Thialysine	Adam_cdc13-1_SDLV2_REP2	1	11	2.2661362244	9710.25718222	46.9000775827	254	2.28429909107	869906.996455	10773.6183973	43	2.76856494489	868741.99563	12263.6075949	1513	488	136	136	170	176	152	1333	0
DLR00013251	3	11	YBL027W	20	SD/MSG -ARG -HIS -LEU -LYS +Canavanine +G418 +Hygromycin +Thialysine	Adam_cdc13-1_SDLV2_REP2	1	11	0	11	7.87759439108	254	12	33424.2	2999.9270393	43	0	43	72.3833966454	1642	485	136	136	-1	-1	-1	13	0
DLR00013251	3	12	YAL010C	20	SD/MSG -ARG -HIS -LEU -LYS +Canavanine +G418 +Hygromycin +Thialysine	Adam_cdc13-1_SDLV2_REP2	1	11	1.60219146918	2427.22893409	33.5426606408	254	1.88265595398	125840.000014	5109.15146728	43	2.20268159272	112228.999989	1081.32237	1787	487	136	136	126	141	130	535	0
DLR00013251	3	13	YBL025W	20	SD/MSG -ARG -HIS -LEU -LYS +Canavanine +G418 +Hygromycin +Thialysine	Adam_cdc13-1_SDLV2_REP2	1	11	0	11	12.0209049162	254	12	31626	2623.91816241	43	0.831216196655	6181.00090336	215.662891819	1911	491	136	136	141	154	135	71	27
DLR00013251	3	14	YAL008W	20	SD/MSG -ARG -HIS -LEU -LYS +Canavanine +G418 +Hygromycin +Thialysine	Adam_cdc13-1_SDLV2_REP2	1	11	2.4696262765	10093.5435111	70.3678733384	254	2.4446333698	931606.996726	12329.6932208	43	2.9639641114	929000.996544	15237.8255531	2052	489	136	136	170	175	151	1014	0
DLR00013251	3	15	YBL024W	20	SD/MSG -ARG -HIS -LEU -LYS +Canavanine +G418 +Hygromycin +Thialysine	Adam_cdc13-1_SDLV2_REP2	1	11	2.59540021054	10635.3479851	57.4206793564	254	2.55304860382	980764.996494	13107.1357468	43	3.12056085312	977717.997655	16294.5434267	2196	483	136	136	171	176	151	926	0
DLR00013251	3	16	YAL007C	20	SD/MSG -ARG -HIS -LEU -LYS +Canavanine +G418 +Hygromycin +Thialysine	Adam_cdc13-1_SDLV2_REP2	1	11	2.4235010555	9342.78821184	67.5981947229	254	2.3705752012	843985.99603	11960.0575502	43	2.87272813281	841090.995509	14535.5062548	2333	488	136	136	168	174	150	1159	0
DLR00013251	3	17	YBL021C	20	SD/MSG -ARG -HIS -LEU -LYS +Canavanine +G418 +Hygromycin +Thialysine	Adam_cdc13-1_SDLV2_REP2	1	11	2.04524050829	3520.85588581	42.057901043	254	2.22459445192	176248.000222	4537.39162929	43	2.6752587461	168309.00032	1127.26310538	2472	485	136	136	125	139	129	467	0
DLR00013251	3	18	YAL005C	20	SD/MSG -ARG -HIS -LEU -LYS +Canavanine +G418 +Hygromycin +Thialysine	Adam_cdc13-1_SDLV2_REP2	1	11	2.50975978763	9103.19710381	68.8657441488	254	2.45337318539	821065.996155	12121.6802247	43	2.99291364803	818203.99661	14718.6613603	2603	486	136	136	168	174	151	1184	0
DLR00013251	3	19	YBL019W	20	SD/MSG -ARG -HIS -LEU -LYS +Canavanine +G418 +Hygromycin +Thialysine	Adam_cdc13-1_SDLV2_REP2	1	11	2.66651826612	10254.0371494	113.106732154	254	2.58398806087	983445.995707	15501.7693236	43	3.17776918321	982078.997821	18922.1222208	2740	489	136	136	172	178	154	1187	0
DLR00013251	3	20	YAL004W	20	SD/MSG -ARG -HIS -LEU -LYS +Canavanine +G418 +Hygromycin +Thialysine	Adam_cdc13-1_SDLV2_REP2	1	11	2.59415302668	8887.88726669	86.4394768049	254	2.49567955149	830035.996167	13275.8716118	43	3.05853221831	826576.997298	15897.475871	2881	485	136	136	168	174	152	1150	0
DLR00013251	3	21	YBL017C	20	SD/MSG -ARG -HIS -LEU -LYS +Canavanine +G418 +Hygromycin +Thialysine	Adam_cdc13-1_SDLV2_REP2	1	11	2.6002736764	9264.62399665	78.9931001196	254	2.51318721479	897823.996391	13563.5143024	43	3.21624713777	803679.702687	10903.1248845	3015	486	136	136	169	175	152	959	0
DLR00013251	3	22	YAL002W	20	SD/MSG -ARG -HIS -LEU -LYS +Canavanine +G418 +Hygromycin +Thialysine	Adam_cdc13-1_SDLV2_REP2	1	11	2.42823845162	9280.45387496	96.7901807103	254	2.38615853206	896851.996311	13374.4034591	43	2.88435113414	892612.995576	15962.4951993	3151	487	136	136	163	169	149	1154	0
DLR00013251	3	23	YBL016W	20	SD/MSG -ARG -HIS -LEU -LYS +Canavanine +G418 +Hygromycin +Thialysine	Adam_cdc13-1_SDLV2_REP2	1	11	2.38300419097	8525.61828723	109.550592475	254	2.4167919162	862856.997603	11880.5283369	43	2.90870329596	855037.996672	13355.9724096	3281	482	136	136	160	165	142	726	0
DLR00013251	3	24	YOR202W	20	SD/MSG -ARG -HIS -LEU -LYS +Canavanine +G418 +Hygromycin +Thialysine	Adam_cdc13-1_SDLV2_REP2	1	11	2.60335178418	11530.4208259	145.144064057	254	2.60223176869	1216456.99873	12705.5422867	43	3.14711865512	1213797.99899	16565.9076562	3421	484	136	136	164	168	144	676	0
DLR00013251	4	1	YOR202W	20	SD/MSG -ARG -HIS -LEU -LYS +Canavanine +G418 +Hygromycin +Thialysine	Adam_cdc13-1_SDLV2_REP2	1	11	2.50443691038	11725.4474084	116.504279997	254	2.4585061049	1029208.99797	11046.6543055	43	2.96391229325	1027215.99735	14201.5123524	287	624	136	136	168	172	150	551	11
DLR00013251	4	2	YBR045C	20	SD/MSG -ARG -HIS -LEU -LYS +Canavanine +G418 +Hygromycin +Thialysine	Adam_cdc13-1_SDLV2_REP2	1	11	2.31049761016	8821.64085364	68.0965072337	254	2.28985814315	767278.996311	10810.4335411	43	2.77069986888	763238.995469	12613.5665698	424	619	136	136	168	173	151	956	0
DLR00013251	4	3	YBR156C	20	SD/MSG -ARG -HIS -LEU -LYS +Canavanine +G418 +Hygromycin +Thialysine	Adam_cdc13-1_SDLV2_REP2	1	11	2.66563543979	10938.7183066	103.395256772	254	2.56393749528	966059.996565	14804.3613252	43	3.1450094403	963882.998116	18005.1072719	560	627	136	136	173	178	154	918	0
DLR00013251	4	4	YBR044C	20	SD/MSG -ARG -HIS -LEU -LYS +Canavanine +G418 +Hygromycin +Thialysine	Adam_cdc13-1_SDLV2_REP2	1	11	2.36380529737	8180.15950077	37.4357967595	254	2.35894599682	636062.997278	8953.12663528	43	2.87390096348	632498.996758	10035.3124622	692	632	136	136	164	170	149	1238	0
DLR00013251	4	5	YBR151W	20	SD/MSG -ARG -HIS -LEU -LYS +Canavanine +G418 +Hygromycin +Thialysine	Adam_cdc13-1_SDLV2_REP2	1	11	2.63795534451	11771.6080583	93.4709031802	254	2.52202309119	1021175.99624	15195.2197448	43	3.07799019303	1021557.99706	19093.0172271	830	623	136	136	174	179	155	1182	0
DLR00013251	4	6	YBR043C	20	SD/MSG -ARG -HIS -LEU -LYS +Canavanine +G418 +Hygromycin +Thialysine	Adam_cdc13-1_SDLV2_REP2	1	11	2.30956501856	8220.76978387	49.7511053909	254	2.26354472838	683996.995187	10897.1445425	43	2.74185465699	681840.994413	12691.2390403	963	624	136	136	167	173	151	1338	0
DLR00013251	4	7	YBR150C	20	SD/MSG -ARG -HIS -LEU -LYS +Canavanine +G418 +Hygromycin +Thialysine	Adam_cdc13-1_SDLV2_REP2	1	11	2.53298402527	11005.2441334	75.8355411408	254	2.44893160783	940095.995877	13589.8045674	43	2.97046762741	939802.995858	16781.5933222	1102	620	136	136	170	175	151	1052	0
DLR00013251	4	8	YBR042C	20	SD/MSG -ARG -HIS -LEU -LYS +Canavanine +G418 +Hygromycin +Thialysine	Adam_cdc13-1_SDLV2_REP2	1	11	2.43153322297	9988.02691877	54.8527843159	254	2.34731975651	844376.995643	12562.4807482	43	2.8425584189	841675.995081	15057.6269952	1240	620	136	136	167	173	150	1003	0
DLR00013251	4	9	YBR149W	20	SD/MSG -ARG -HIS -LEU -LYS +Canavanine +G418 +Hygromycin +Thialysine	Adam_cdc13-1_SDLV2_REP2	1	11	2.71583038027	11765.4846837	92.3328786416	254	2.60829055928	1059496.99714	14086.0145104	43	3.19439226975	1059793.99872	17718.3853498	1376	627	136	136	173	178	152	1061	0
DLR00013251	4	10	YBR041W	20	SD/MSG -ARG -HIS -LEU -LYS +Canavanine +G418 +Hygromycin +Thialysine	Adam_cdc13-1_SDLV2_REP2	1	11	2.21505833473	8948.57964835	52.7101507756	254	2.23591583918	759645.995902	10719.0715552	43	2.71734551022	758386.995054	12064.2160195	1512	623	136	136	166	172	148	1223	0
DLR00013251	4	11	YBR148W	20	SD/MSG -ARG -HIS -LEU -LYS +Canavanine +G418 +Hygromycin +Thialysine	Adam_cdc13-1_SDLV2_REP2	1	11	2.64721547741	11633.8208024	95.1919796264	254	2.57635973616	1081407.99743	13383.7279696	43	3.14152793557	1080764.99865	16915.4117795	1651	618	136	136	174	179	154	1029	0
DLR00013251	4	12	YBR040W	20	SD/MSG -ARG -HIS -LEU -LYS +Canavanine +G418 +Hygromycin +Thialysine	Adam_cdc13-1_SDLV2_REP2	1	11	2.29079018023	8872.74629383	42.4483254758	254	2.31212817667	793963.996692	9993.51174891	43	2.80221877622	789996.995823	11448.0910915	1787	620	136	136	169	174	151	990	0
DLR00013251	4	13	YBR147W	20	SD/MSG -ARG -HIS -LEU -LYS +Canavanine +G418 +Hygromycin +Thialysine	Adam_cdc13-1_SDLV2_REP2	1	11	2.63323454805	11350.2259555	87.1024523756	254	2.55789081184	1078348.997	14560.3166971	43	3.11385410626	1078392.9979	18321.2599299	1922	623	136	136	174	179	153	1087	0
DLR00013251	4	14	YBR036C	20	SD/MSG -ARG -HIS -LEU -LYS +Canavanine +G418 +Hygromycin +Thialysine	Adam_cdc13-1_SDLV2_REP2	1	11	0	11	4.0849780595	254	12	29583	2291.72628293	43	0	43	20.8910672	2056	620	136	136	-1	-1	-1	11	0
DLR00013251	4	15	YBR146W	20	SD/MSG -ARG -HIS -LEU -LYS +Canavanine +G418 +Hygromycin +Thialysine	Adam_cdc13-1_SDLV2_REP2	1	11	2.35948962379	9512.00253889	60.4301196052	254	2.36860064526	846817.996806	10260.0925763	43	2.86830014342	843825.996082	12600.2570722	2195	621	136	136	167	173	148	1088	0
DLR00013251	4	16	YBR034C	20	SD/MSG -ARG -HIS -LEU -LYS +Canavanine +G418 +Hygromycin +Thialysine	Adam_cdc13-1_SDLV2_REP2	1	11	2.45128695659	9613.38371875	63.0584777152	254	2.39239255228	831522.996223	11656.9792993	43	2.90837333015	832020.995907	14215.7475963	2331	622	136	136	166	172	149	1389	0
DLR00013251	4	17	YBR145W	20	SD/MSG -ARG -HIS -LEU -LYS +Canavanine +G418 +Hygromycin +Thialysine	Adam_cdc13-1_SDLV2_REP2	1	11	2.61403955257	10336.5115891	80.7258207586	254	2.50722986608	950284.995773	14307.9430381	43	3.0639865051	948609.996724	17688.5960759	2467	626	136	136	170	175	151	1184	0
DLR00013251	4	18	YBR033W	20	SD/MSG -ARG -HIS -LEU -LYS +Canavanine +G418 +Hygromycin +Thialysine	Adam_cdc13-1_SDLV2_REP2	1	11	2.60714173441	9576.40158393	82.0279189815	254	2.51886665073	892814.995808	13968.1840188	43	3.09009703891	889848.99705	17036.5272412	2601	624	136	136	170	175	152	1163	0
DLR00013251	4	19	YBR144C	20	SD/MSG -ARG -HIS -LEU -LYS +Canavanine +G418 +Hygromycin +Thialysine	Adam_cdc13-1_SDLV2_REP2	1	11	2.60753290125	10272.1008745	87.9448214435	254	2.52467964102	971089.995715	14902.7552793	43	3.08880358652	968970.996813	18498.1741338	2743	623	136	136	171	176	153	1095	0
DLR00013251	4	20	YBR032W	20	SD/MSG -ARG -HIS -LEU -LYS +Canavanine +G418 +Hygromycin +Thialysine	Adam_cdc13-1_SDLV2_REP2	1	11	2.54756497142	9179.93805897	76.5584876957	254	2.44127663514	861857.995142	14356.0517726	43	2.97399627734	857992.995395	17334.1307966	2875	624	136	136	168	174	152	1105	0
DLR00013251	4	21	YBR141C	20	SD/MSG -ARG -HIS -LEU -LYS +Canavanine +G418 +Hygromycin +Thialysine	Adam_cdc13-1_SDLV2_REP2	1	11	2.69577887486	10159.9692244	106.364602647	254	2.60566476418	982157.995811	16206.5550708	43	3.21664912185	979055.998125	19308.2440484	3013	622	136	136	168	174	151	1067	0
DLR00013251	4	22	YBR031W	20	SD/MSG -ARG -HIS -LEU -LYS +Canavanine +G418 +Hygromycin +Thialysine	Adam_cdc13-1_SDLV2_REP2	1	11	2.41964391837	9262.85926698	95.7935673271	254	2.35462639539	929001.995531	14620.4543993	43	2.84134867008	925337.994693	17461.7974899	3148	624	136	136	165	171	151	1198	0
DLR00013251	4	23	YBR139W	20	SD/MSG -ARG -HIS -LEU -LYS +Canavanine +G418 +Hygromycin +Thialysine	Adam_cdc13-1_SDLV2_REP2	1	11	2.63780814099	10720.9387418	134.000692044	254	2.55960061696	1157955.99708	17254.9863386	43	3.0999599402	1154151.99743	21146.4057056	3290	622	136	136	166	171	149	893	8
DLR00013251	4	24	YOR202W	20	SD/MSG -ARG -HIS -LEU -LYS +Canavanine +G418 +Hygromycin +Thialysine	Adam_cdc13-1_SDLV2_REP2	1	11	2.43042941447	11307.3131923	114.502198755	254	2.46222650758	1193394.99773	13292.6509713	43	2.95390532148	1190716.99691	16737.0402864	3424	615	136	136	162	166	144	752	5
DLR00013251	5	1	YOR202W	20	SD/MSG -ARG -HIS -LEU -LYS +Canavanine +G418 +Hygromycin +Thialysine	Adam_cdc13-1_SDLV2_REP2	1	11	2.39439593709	10354.3177048	119.015825442	254	2.37275716578	891155.997486	10267.5688173	43	2.8583425367	889292.996608	12599.8174502	283	760	136	136	166	171	150	642	0
DLR00013251	5	2	YAL031C	20	SD/MSG -ARG -HIS -LEU -LYS +Canavanine +G418 +Hygromycin +Thialysine	Adam_cdc13-1_SDLV2_REP2	1	11	2.5585380955	10730.5065256	83.1167381001	254	2.47440152785	943930.997361	12056.1771874	43	3.00094462643	940703.997202	15125.2266341	420	760	136	136	172	176	153	730	0
DLR00013251	5	3	YBL052C	20	SD/MSG -ARG -HIS -LEU -LYS +Canavanine +G418 +Hygromycin +Thialysine	Adam_cdc13-1_SDLV2_REP2	1	11	2.70092927991	10125.2600085	111.437262383	254	2.59338180364	897845.996182	14336.5081384	43	3.18919181065	893951.998304	17041.9175922	555	763	136	136	173	178	154	835	0
DLR00013251	5	4	YAL030W	20	SD/MSG -ARG -HIS -LEU -LYS +Canavanine +G418 +Hygromycin +Thialysine	Adam_cdc13-1_SDLV2_REP2	1	11	2.64167687003	10032.2143119	80.2022546949	254	2.54495155778	881101.996249	12907.9967094	43	3.11566686957	876428.997728	15709.5768845	693	765	136	136	174	178	154	846	0
DLR00013251	5	5	YBL051C	20	SD/MSG -ARG -HIS -LEU -LYS +Canavanine +G418 +Hygromycin +Thialysine	Adam_cdc13-1_SDLV2_REP2	1	11	2.40829609886	8748.58433264	52.4201452467	254	2.29222668248	671599.99565	10883.1230948	43	2.79250556812	670069.995021	12474.7960372	829	757	136	136	163	170	150	1295	11
DLR00013251	5	6	YAL029C	20	SD/MSG -ARG -HIS -LEU -LYS +Canavanine +G418 +Hygromycin +Thialysine	Adam_cdc13-1_SDLV2_REP2	1	11	2.57522087755	9596.6295408	70.7356456294	254	2.46192428103	830635.996227	12429.5491036	43	2.99990235491	826754.996713	15180.8659628	966	758	136	136	171	177	154	993	0
DLR00013251	5	7	YBL049W	20	SD/MSG -ARG -HIS -LEU -LYS +Canavanine +G418 +Hygromycin +Thialysine	Adam_cdc13-1_SDLV2_REP2	1	11	2.56982427721	10952.3102548	74.227178334	254	2.44948855285	963567.995486	15122.6391038	43	2.97161900642	963107.995541	18506.7723133	1101	759	136	136	172	177	154	1167	0
DLR00013251	5	8	YAL028W	20	SD/MSG -ARG -HIS -LEU -LYS +Canavanine +G418 +Hygromycin +Thialysine	Adam_cdc13-1_SDLV2_REP2	1	11	2.68827961031	10375.8384554	89.9657686781	254	2.55270228873	904929.996471	13546.0722998	43	3.25158077235	813810.251271	10243.8807991	1241	762	136	136	170	176	151	1035	0
DLR00013251	5	9	YBL048W	20	SD/MSG -ARG -HIS -LEU -LYS +Canavanine +G418 +Hygromycin +Thialysine	Adam_cdc13-1_SDLV2_REP2	1	11	2.62418111832	10878.5500518	77.8067745734	254	2.49350465626	954589.995693	15197.4465375	43	3.03652463373	954034.996253	18633.0604979	1372	761	136	136	170	176	152	1020	0
DLR00013251	5	10	YAL027W	20	SD/MSG -ARG -HIS -LEU -LYS +Canavanine +G418 +Hygromycin +Thialysine	Adam_cdc13-1_SDLV2_REP2	1	11	2.60285103892	10681.1863736	73.7635805564	254	2.51099301744	973797.996519	14012.557497	43	3.05359562269	972820.996985	17229.3531987	1510	762	136	136	172	177	153	995	0
DLR00013251	5	11	YBL047C	20	SD/MSG -ARG -HIS -LEU -LYS +Canavanine +G418 +Hygromycin +Thialysine	Adam_cdc13-1_SDLV2_REP2	1	11	2.59350872971	11673.7061703	93.881788685	254	2.51040399909	1089019.99654	15770.2385408	43	3.04386522412	1089864.99672	19707.1218865	1650	758	136	136	172	177	152	1092	26
DLR00013251	5	12	YAL026C	20	SD/MSG -ARG -HIS -LEU -LYS +Canavanine +G418 +Hygromycin +Thialysine	Adam_cdc13-1_SDLV2_REP2	1	11	1.76481311438	4376.30639637	20.2935236747	254	1.87645216323	364953.997679	5919.79927751	43	2.28736954613	357766.996344	4768.5065369	1787	762	136	136	160	167	148	1482	0
DLR00013251	5	13	YBL046W	20	SD/MSG -ARG -HIS -LEU -LYS +Canavanine +G418 +Hygromycin +Thialysine	Adam_cdc13-1_SDLV2_REP2	1	11	2.75106957218	12067.5594721	99.6917301752	254	2.64152840253	1129471.99657	15356.0952641	43	3.2392931802	1130558.99853	19305.0128095	1927	760	136	136	173	178	152	1059	0
DLR00013251	5	14	YAL023C	20	SD/MSG -ARG -HIS -LEU -LYS +Canavanine +G418 +Hygromycin +Thialysine	Adam_cdc13-1_SDLV2_REP2	1	11	2.59134686179	10137.4589099	75.5806480535	254	2.52592043453	965209.996505	13707.6796662	43	3.07733198097	963004.997256	17108.8279896	2061	760	136	136	173	178	152	987	0
DLR00013251	5	15	YBL043W	20	SD/MSG -ARG -HIS -LEU -LYS +Canavanine +G418 +Hygromycin +Thialysine	Adam_cdc13-1_SDLV2_REP2	1	11	2.5521589042	10513.1270795	78.3773645907	254	2.49150427961	966550.996444	13713.5521152	43	3.03303572567	966338.996736	17272.7054495	2197	762	136	136	170	175	151	1158	0
DLR00013251	5	16	YAL022C	20	SD/MSG -ARG -HIS -LEU -LYS +Canavanine +G418 +Hygromycin +Thialysine	Adam_cdc13-1_SDLV2_REP2	1	11	2.63481008214	9673.14820475	84.4245089553	254	2.52181439895	890375.996209	12918.8613609	43	3.08808960326	887386.997305	16075.5933238	2332	761	136	136	170	175	150	1044	0
DLR00013251	5	17	YBL042C	20	SD/MSG -ARG -HIS -LEU -LYS +Canavanine +G418 +Hygromycin +Thialysine	Adam_cdc13-1_SDLV2_REP2	1	11	2.66386447049	10274.0992242	90.4437832636	254	2.56685379039	947992.996122	14190.140793	43	3.15700525851	946240.997808	17501.1407583	2465	759	136	136	169	175	151	1066	0
DLR00013251	5	18	YAL020C	20	SD/MSG -ARG -HIS -LEU -LYS +Canavanine +G418 +Hygromycin +Thialysine	Adam_cdc13-1_SDLV2_REP2	1	11	2.61252395094	9279.87530423	66.623982906	254	2.49141550789	861315.995569	13033.369623	43	3.04598977719	856375.996546	16013.5513084	2609	758	136	136	169	175	152	958	0
DLR00013251	5	19	YBL039C	20	SD/MSG -ARG -HIS -LEU -LYS +Canavanine +G418 +Hygromycin +Thialysine	Adam_cdc13-1_SDLV2_REP2	1	11	2.5575060068	9876.10769934	92.8279910556	254	2.45927858603	927646.995564	14778.1836827	43	2.98537402102	925337.995616	18023.9825154	2742	758	136	136	169	174	151	1111	0
DLR00013251	5	20	YAL019W	20	SD/MSG -ARG -HIS -LEU -LYS +Canavanine +G418 +Hygromycin +Thialysine	Adam_cdc13-1_SDLV2_REP2	1	11	2.54703105597	9004.5326676	59.4113258111	254	2.45401090898	784326.995946	12249.2509044	43	3.00943564323	780186.996647	14487.0347873	2876	761	136	136	161	168	148	1043	0
DLR00013251	5	21	YBL037W	20	SD/MSG -ARG -HIS -LEU -LYS +Canavanine +G418 +Hygromycin +Thialysine	Adam_cdc13-1_SDLV2_REP2	1	11	2.57196081794	8422.98755739	81.1871493208	254	2.43166687932	828362.994914	15050.775287	43	2.95585521769	823019.995084	17753.6963408	3014	759	136	136	167	173	152	1093	0
DLR00013251	5	22	YAL018C	20	SD/MSG -ARG -HIS -LEU -LYS +Canavanine +G418 +Hygromycin +Thialysine	Adam_cdc13-1_SDLV2_REP2	1	11	2.61145631481	9915.4404626	90.2243948681	254	2.48772706909	1004007.99559	16414.2472894	43	3.02011547062	999177.995836	20182.4774375	3147	761	136	136	166	172	151	1018	0
DLR00013251	5	23	YBL036C	20	SD/MSG -ARG -HIS -LEU -LYS +Canavanine +G418 +Hygromycin +Thialysine	Adam_cdc13-1_SDLV2_REP2	1	11	2.71127698209	9701.99334639	140.196415198	254	2.58939309603	1046286.99644	16915.5073651	43	3.16258111976	1040176.99799	20267.7969674	3285	759	136	136	165	170	148	857	0
DLR00013251	5	24	YOR202W	20	SD/MSG -ARG -HIS -LEU -LYS +Canavanine +G418 +Hygromycin +Thialysine	Adam_cdc13-1_SDLV2_REP2	1	11	2.49468059673	11573.6855491	116.625172267	254	2.51306561002	1271062.99781	14238.3098135	43	3.01355002912	1268106.99715	18290.3704354	3421	759	136	136	164	169	147	792	0
DLR00013251	6	1	YOR202W	20	SD/MSG -ARG -HIS -LEU -LYS +Canavanine +G418 +Hygromycin +Thialysine	Adam_cdc13-1_SDLV2_REP2	1	11	2.54779654627	12327.7396502	124.387134419	254	2.49925490737	1059873.9979	11907.9366938	43	3.01981305562	1058415.99768	15345.6056359	289	900	136	136	168	173	151	537	43
DLR00013251	6	2	YBR058C	20	SD/MSG -ARG -HIS -LEU -LYS +Canavanine +G418 +Hygromycin +Thialysine	Adam_cdc13-1_SDLV2_REP2	1	11	2.35305004173	9390.13254075	70.5861613432	254	2.34902181257	837688.99644	11685.7296477	43	2.83539303043	833463.995582	13823.5527463	425	899	136	136	171	176	153	901	0
DLR00013251	6	3	YBR169C	20	SD/MSG -ARG -HIS -LEU -LYS +Canavanine +G418 +Hygromycin +Thialysine	Adam_cdc13-1_SDLV2_REP2	1	11	2.55139709915	10343.2840553	90.1352189021	254	2.44175494797	906765.996362	13513.5922005	43	2.95898572744	903431.996086	16495.1199769	559	901	136	136	172	177	154	871	0
DLR00013251	6	4	YBR057C	20	SD/MSG -ARG -HIS -LEU -LYS +Canavanine +G418 +Hygromycin +Thialysine	Adam_cdc13-1_SDLV2_REP2	1	11	2.33793371135	8283.49559051	46.9398321656	254	2.30187878587	652688.996402	9700.62369482	43	2.80272503292	649579.995645	10982.9707032	696	902	136	136	165	171	151	1298	0
DLR00013251	6	5	YBR168W	20	SD/MSG -ARG -HIS -LEU -LYS +Canavanine +G418 +Hygromycin +Thialysine	Adam_cdc13-1_SDLV2_REP2	1	11	2.31559850137	10434.930217	63.2420713039	254	2.24143936315	860964.995146	11883.7899605	43	2.72048549159	859695.9947	14358.1084099	830	897	136	136	168	174	152	1022	0
DLR00013251	6	6	YBR056W	20	SD/MSG -ARG -HIS -LEU -LYS +Canavanine +G418 +Hygromycin +Thialysine	Adam_cdc13-1_SDLV2_REP2	1	11	2.25679224138	7670.65139965	36.9434951663	254	2.24439617449	624241.995909	9083.87522044	43	2.72468332324	618695.994902	10288.0796045	966	896	136	136	165	172	151	1084	0
DLR00013251	6	7	YBR166C	20	SD/MSG -ARG -HIS -LEU -LYS +Canavanine +G418 +Hygromycin +Thialysine	Adam_cdc13-1_SDLV2_REP2	1	11	2.57921978812	11279.8158672	85.9718660925	254	2.47294841284	978848.995983	14460.00436	43	3.00458272082	979099.996236	17980.9131104	1103	901	136	136	170	176	152	1124	0
DLR00013251	6	8	YBR054W	20	SD/MSG -ARG -HIS -LEU -LYS +Canavanine +G418 +Hygromycin +Thialysine	Adam_cdc13-1_SDLV2_REP2	1	11	2.37774966871	8255.20135516	45.5318682029	254	2.3375893808	702815.996153	10288.7457513	43	2.83185864454	698261.995399	11995.1880011	1238	901	136	136	166	173	150	1046	0
DLR00013251	6	9	YBR165W	20	SD/MSG -ARG -HIS -LEU -LYS +Canavanine +G418 +Hygromycin +Thialysine	Adam_cdc13-1_SDLV2_REP2	1	11	2.52485557774	10800.6266299	66.1698322653	254	2.41948976941	934645.996124	13403.0427753	43	2.92823544461	935647.995606	16621.4020794	1375	898	136	136	169	174	151	1232	0
DLR00013251	6	10	YBR053C	20	SD/MSG -ARG -HIS -LEU -LYS +Canavanine +G418 +Hygromycin +Thialysine	Adam_cdc13-1_SDLV2_REP2	1	11	2.39625396661	9308.19660499	50.0763172147	254	2.32432835356	811590.996115	11341.4666174	43	2.81022924736	809344.995198	13491.1356334	1510	898	136	136	168	173	150	1111	0
DLR00013251	6	11	YBR164C	20	SD/MSG -ARG -HIS -LEU -LYS +Canavanine +G418 +Hygromycin +Thialysine	Adam_cdc13-1_SDLV2_REP2	1	11	2.36085149903	9909.19944972	48.0420577412	254	2.27871157992	851874.995485	12266.731375	43	2.75978254218	854243.994732	14504.2443593	1649	898	136	136	165	172	150	1448	10
DLR00013251	6	12	YBR052C	20	SD/MSG -ARG -HIS -LEU -LYS +Canavanine +G418 +Hygromycin +Thialysine	Adam_cdc13-1_SDLV2_REP2	1	11	2.48508416982	9776.53311733	60.2719307931	254	2.39641797451	882975.996054	12399.1677408	43	2.90112832059	882236.99552	15285.7064349	1788	895	136	136	168	174	150	1196	0
DLR00013251	6	13	YBR162W-A	20	SD/MSG -ARG -HIS -LEU -LYS +Canavanine +G418 +Hygromycin +Thialysine	Adam_cdc13-1_SDLV2_REP2	1	11	2.64642110563	11359.3838756	90.9939161964	254	2.50854620113	1032856.99621	14866.4081842	43	3.05142554088	1034013.99668	18964.2420506	1924	896	136	136	169	175	151	1157	0
DLR00013251	6	14	YBR051W	20	SD/MSG -ARG -HIS -LEU -LYS +Canavanine +G418 +Hygromycin +Thialysine	Adam_cdc13-1_SDLV2_REP2	1	11	2.39791309239	8405.07438038	47.6216248706	254	2.36452804903	757715.996333	10490.4374966	43	2.86687018457	755877.995705	12799.9814856	2058	894	136	136	167	172	150	1251	3
DLR00013251	6	15	YBR162C	20	SD/MSG -ARG -HIS -LEU -LYS +Canavanine +G418 +Hygromycin +Thialysine	Adam_cdc13-1_SDLV2_REP2	1	11	2.52005222099	10022.5212878	62.5342203436	254	2.43242794114	935772.996136	12911.2696232	43	2.9476268327	934968.995862	16282.735967	2196	896	136	136	169	175	151	1221	0
DLR00013251	6	16	YBR050C	20	SD/MSG -ARG -HIS -LEU -LYS +Canavanine +G418 +Hygromycin +Thialysine	Adam_cdc13-1_SDLV2_REP2	1	11	2.37551099619	8324.69445619	52.5747430866	254	2.32441118088	767404.995477	11456.8734998	43	2.81669527703	765445.994843	13818.3834401	2333	896	136	136	167	173	150	1390	0
DLR00013251	6	17	YBR161W	20	SD/MSG -ARG -HIS -LEU -LYS +Canavanine +G418 +Hygromycin +Thialysine	Adam_cdc13-1_SDLV2_REP2	1	11	2.60166967881	10314.7997403	67.3709621721	254	2.50992947539	936993.99636	13170.1676281	43	3.06651396506	934955.99713	16421.3662823	2471	896	136	136	167	173	149	1016	0
DLR00013251	6	18	YBR048W	20	SD/MSG -ARG -HIS -LEU -LYS +Canavanine +G418 +Hygromycin +Thialysine	Adam_cdc13-1_SDLV2_REP2	1	11	2.23395674539	8242.57588624	48.9865709315	254	2.16858824295	731496.99551	10248.9371566	43	2.63490655419	727294.994867	11884.7071427	2608	896	136	136	162	169	147	1146	0
DLR00013251	6	19	YBR159W	20	SD/MSG -ARG -HIS -LEU -LYS +Canavanine +G418 +Hygromycin +Thialysine	Adam_cdc13-1_SDLV2_REP2	1	11	2.62129370834	9247.24006913	90.2430650462	254	2.51903789597	868641.995567	14022.2462779	43	3.09037213581	865110.997063	16838.6278097	2741	898	136	136	167	173	151	1172	0
DLR00013251	6	20	YBR047W	20	SD/MSG -ARG -HIS -LEU -LYS +Canavanine +G418 +Hygromycin +Thialysine	Adam_cdc13-1_SDLV2_REP2	1	11	2.60341874929	9835.72935948	72.2672999277	254	2.49383964178	931234.995894	14518.0999422	43	3.04259428609	928539.996496	17931.2620324	2876	896	136	136	168	174	152	1051	0
DLR00013251	6	21	YBR158W	20	SD/MSG -ARG -HIS -LEU -LYS +Canavanine +G418 +Hygromycin +Thialysine	Adam_cdc13-1_SDLV2_REP2	1	11	2.64791593504	9435.28625357	83.1834063615	254	2.5195845735	930212.995019	16148.409158	43	3.24309875867	834038.1	12488.3901534	3015	898	136	136	168	174	152	1112	0
DLR00013251	6	22	YBR046C	20	SD/MSG -ARG -HIS -LEU -LYS +Canavanine +G418 +Hygromycin +Thialysine	Adam_cdc13-1_SDLV2_REP2	1	11	2.51814713747	8896.48158669	81.1782841818	254	2.40074934235	895097.995121	15244.1096586	43	2.90169568053	888876.994667	18130.7559109	3146	894	136	136	165	171	151	1015	0
DLR00013251	6	23	YBR157C	20	SD/MSG -ARG -HIS -LEU -LYS +Canavanine +G418 +Hygromycin +Thialysine	Adam_cdc13-1_SDLV2_REP2	1	11	2.54627511947	9450.14674748	104.791932407	254	2.50818988028	1047359.99654	16217.3680263	43	3.02678197471	1041499.99647	19475.0555572	3290	894	136	136	166	172	150	1007	0
DLR00013251	6	24	YOR202W	20	SD/MSG -ARG -HIS -LEU -LYS +Canavanine +G418 +Hygromycin +Thialysine	Adam_cdc13-1_SDLV2_REP2	1	11	2.362153847	9837.90583969	94.7818596738	254	2.41095952217	1074667.99749	12357.0071763	43	2.89145700297	1068876.99661	14895.5326719	3425	894	136	136	162	167	146	822	0
DLR00013251	7	1	YOR202W	20	SD/MSG -ARG -HIS -LEU -LYS +Canavanine +G418 +Hygromycin +Thialysine	Adam_cdc13-1_SDLV2_REP2	1	11	2.35759958672	10429.2594863	100.016648201	254	2.38459812734	873987.99798	8984.62228728	43	2.87360472122	871286.997076	11281.6822816	283	1033	136	136	167	172	151	545	12
DLR00013251	7	2	YAL054C	20	SD/MSG -ARG -HIS -LEU -LYS +Canavanine +G418 +Hygromycin +Thialysine	Adam_cdc13-1_SDLV2_REP2	1	11	2.61948371973	10817.9831165	103.113980446	254	2.50144816317	966969.996639	14322.4885156	43	3.04111996757	964410.997049	17556.2278799	416	1038	136	136	171	175	153	745	0
DLR00013251	7	3	YBL064C	20	SD/MSG -ARG -HIS -LEU -LYS +Canavanine +G418 +Hygromycin +Thialysine	Adam_cdc13-1_SDLV2_REP2	1	11	2.38439965135	8619.51914079	57.875574784	254	2.44206499324	649536.999232	7595.3336093	43	2.98343643879	643084.999136	7773.42753279	555	1034	136	136	160	166	146	610	0
DLR00013251	7	4	YAL053W	20	SD/MSG -ARG -HIS -LEU -LYS +Canavanine +G418 +Hygromycin +Thialysine	Adam_cdc13-1_SDLV2_REP2	1	11	2.42279586158	9084.58267459	56.2893844856	254	2.36152891659	780346.996365	11018.9238834	43	2.86049064273	773438.995748	13207.3748243	695	1035	136	136	170	176	153	860	0
DLR00013251	7	5	YBL063W	20	SD/MSG -ARG -HIS -LEU -LYS +Canavanine +G418 +Hygromycin +Thialysine	Adam_cdc13-1_SDLV2_REP2	1	11	2.65618350234	10834.2396255	86.039196665	254	2.55293600753	949852.996536	13773.9353753	43	3.25037318837	853934.035151	10387.7606996	830	1038	136	136	173	179	155	906	0
DLR00013251	7	6	YAL051W	20	SD/MSG -ARG -HIS -LEU -LYS +Canavanine +G418 +Hygromycin +Thialysine	Adam_cdc13-1_SDLV2_REP2	1	11	2.43658604002	9406.90847164	68.4688781555	254	2.34628785093	791630.995321	12733.2505631	43	2.84460604056	790680.994856	15127.1815787	966	1037	136	136	168	174	152	1260	0
DLR00013251	7	7	YBL062W	20	SD/MSG -ARG -HIS -LEU -LYS +Canavanine +G418 +Hygromycin +Thialysine	Adam_cdc13-1_SDLV2_REP2	1	11	2.61954514189	10658.48598	89.5283918542	254	2.49435676386	924753.996049	13740.119985	43	3.03837709155	923559.99665	17131.2367452	1103	1034	136	136	171	177	153	1037	0
DLR00013251	7	8	YAL049C	20	SD/MSG -ARG -HIS -LEU -LYS +Canavanine +G418 +Hygromycin +Thialysine	Adam_cdc13-1_SDLV2_REP2	1	11	2.53579115094	9807.48775187	56.4456141299	254	2.44769987384	857358.996401	12163.8036569	43	2.97021522542	854146.99635	14874.8528894	1234	1034	136	136	169	175	151	967	0
DLR00013251	7	9	YBL061C	20	SD/MSG -ARG -HIS -LEU -LYS +Canavanine +G418 +Hygromycin +Thialysine	Adam_cdc13-1_SDLV2_REP2	1	11	2.46389171523	9986.72226107	72.4906762143	254	2.39391325604	875710.995946	13770.8666443	43	2.89830479781	876299.995314	16474.6400928	1373	1034	136	136	168	174	151	1292	0
DLR00013251	7	10	YAL045C	20	SD/MSG -ARG -HIS -LEU -LYS +Canavanine +G418 +Hygromycin +Thialysine	Adam_cdc13-1_SDLV2_REP2	1	11	2.58989630704	10510.4877011	74.561686315	254	2.48687866892	907029.996816	13005.1174428	43	3.02980134984	905925.997068	15760.0531156	1510	1033	136	136	167	173	149	1011	0
DLR00013251	7	11	YBL060W	20	SD/MSG -ARG -HIS -LEU -LYS +Canavanine +G418 +Hygromycin +Thialysine	Adam_cdc13-1_SDLV2_REP2	1	11	2.70692913349	11374.7082458	85.5402638859	254	2.55422167676	1025629.99632	15637.961643	43	3.12236519248	1025967.99748	19253.3101185	1649	1029	136	136	170	175	151	1045	8
DLR00013251	7	12	YAL043C-A	20	SD/MSG -ARG -HIS -LEU -LYS +Canavanine +G418 +Hygromycin +Thialysine	Adam_cdc13-1_SDLV2_REP2	1	11	2.52123232066	10558.6823695	64.4976545783	254	2.44929335179	932272.996764	11898.426965	43	2.97219454446	932167.996483	15024.2622293	1784	1034	136	136	168	173	149	1088	0
DLR00013251	7	13	YBL059W	20	SD/MSG -ARG -HIS -LEU -LYS +Canavanine +G418 +Hygromycin +Thialysine	Adam_cdc13-1_SDLV2_REP2	1	11	2.40757173327	7497.34410792	47.8847619959	254	2.35991354223	550249.99824	7614.44451591	43	2.89355627054	549751.997918	8228.78792034	1924	1030	136	136	152	160	141	1312	0
DLR00013251	7	14	YAL042W	20	SD/MSG -ARG -HIS -LEU -LYS +Canavanine +G418 +Hygromycin +Thialysine	Adam_cdc13-1_SDLV2_REP2	1	11	2.44691099677	8829.06146616	61.3863205517	254	2.41202788676	816173.996647	10641.4578447	43	2.92448956845	814921.99633	13325.6516987	2059	1028	136	136	169	174	151	1323	0
DLR00013251	7	15	YBL057C	20	SD/MSG -ARG -HIS -LEU -LYS +Canavanine +G418 +Hygromycin +Thialysine	Adam_cdc13-1_SDLV2_REP2	1	11	2.43338753103	8773.75332493	48.9342069792	254	2.38238975179	826768.995922	11575.2285463	43	2.88432931376	823536.995476	14347.1601437	2196	1032	136	136	169	175	151	1147	0
DLR00013251	7	16	YAL040C	20	SD/MSG -ARG -HIS -LEU -LYS +Canavanine +G418 +Hygromycin +Thialysine	Adam_cdc13-1_SDLV2_REP2	1	11	2.4619450697	8964.43830639	52.7893891481	254	2.4625669989	829704.997401	10123.5262389	43	2.99963388225	827784.997496	12721.1400102	2332	1034	136	136	168	174	150	1312	0
DLR00013251	7	17	YBL056W	20	SD/MSG -ARG -HIS -LEU -LYS +Canavanine +G418 +Hygromycin +Thialysine	Adam_cdc13-1_SDLV2_REP2	1	11	2.60783008158	10264.5996592	89.1438101285	254	2.52574988813	982417.996413	14193.2037533	43	3.22093935548	883037.208664	11204.1373619	2473	1033	136	136	170	176	151	1046	0
DLR00013251	7	18	YAL037W	20	SD/MSG -ARG -HIS -LEU -LYS +Canavanine +G418 +Hygromycin +Thialysine	Adam_cdc13-1_SDLV2_REP2	1	11	2.67309426171	10090.3047958	77.7569196622	254	2.55502602152	976945.995969	14722.4156219	43	3.13213525124	973648.997507	18186.3460675	2605	1036	136	136	171	177	153	1015	0
DLR00013251	7	19	YBL055C	20	SD/MSG -ARG -HIS -LEU -LYS +Canavanine +G418 +Hygromycin +Thialysine	Adam_cdc13-1_SDLV2_REP2	1	11	2.51945897044	9104.63392338	90.0302016004	254	2.42188650761	846797.994701	14986.5451093	43	2.95011421083	842910.994795	17715.5825529	2734	1032	136	136	165	172	150	1104	0
DLR00013251	7	20	YAL036C	20	SD/MSG -ARG -HIS -LEU -LYS +Canavanine +G418 +Hygromycin +Thialysine	Adam_cdc13-1_SDLV2_REP2	1	11	2.58931749552	8635.22408373	70.0683959605	254	2.47144305239	811680.995032	14121.2980798	43	3.02678428916	806941.996107	16652.975989	2874	1034	136	136	166	172	151	1074	0
DLR00013251	7	21	YBL054W	20	SD/MSG -ARG -HIS -LEU -LYS +Canavanine +G418 +Hygromycin +Thialysine	Adam_cdc13-1_SDLV2_REP2	1	11	2.60763974015	10052.6196522	82.5466488869	254	2.4811215498	955672.995351	15688.474623	43	3.01936277717	952207.99571	19155.3126756	3012	1030	136	136	165	172	150	985	0
DLR00013251	7	22	YAL034C	20	SD/MSG -ARG -HIS -LEU -LYS +Canavanine +G418 +Hygromycin +Thialysine	Adam_cdc13-1_SDLV2_REP2	1	11	2.64412861637	9895.23524657	100.761710697	254	2.54585279407	1012501.99591	16159.1949048	43	3.25941940636	907495.2	12834.3597126	3148	1031	136	136	167	173	152	1044	0
DLR00013251	7	23	YBL053W	20	SD/MSG -ARG -HIS -LEU -LYS +Canavanine +G418 +Hygromycin +Thialysine	Adam_cdc13-1_SDLV2_REP2	1	11	2.52774239398	8977.93015934	101.883675313	254	2.49470873172	987523.996986	14857.9580645	43	3.01166860493	979727.9968	17663.5025775	3291	1030	136	136	165	171	149	835	0
DLR00013251	7	24	YOR202W	20	SD/MSG -ARG -HIS -LEU -LYS +Canavanine +G418 +Hygromycin +Thialysine	Adam_cdc13-1_SDLV2_REP2	1	11	2.52434305961	10079.3383024	124.006906742	254	2.52922908473	1137505.99748	14876.5947833	43	3.03972780676	1132720.99725	18466.4497503	3425	1030	136	136	163	168	145	746	0
DLR00013251	8	1	YOR202W	20	SD/MSG -ARG -HIS -LEU -LYS +Canavanine +G418 +Hygromycin +Thialysine	Adam_cdc13-1_SDLV2_REP2	1	11	2.38902048513	11861.8332243	94.4235887832	254	2.39829349159	970419.997887	9706.37333456	43	2.89004648006	970434.997013	12019.0073116	284	1169	136	136	166	171	150	601	1
DLR00013251	8	2	YBR071W	20	SD/MSG -ARG -HIS -LEU -LYS +Canavanine +G418 +Hygromycin +Thialysine	Adam_cdc13-1_SDLV2_REP2	1	11	2.30984491493	8575.05326058	55.6183012308	254	2.29042068668	754509.996494	10349.282244	43	2.77189734897	747534.995492	11752.0234812	418	1170	136	136	168	174	152	722	0
DLR00013251	8	3	YBR182C	20	SD/MSG -ARG -HIS -LEU -LYS +Canavanine +G418 +Hygromycin +Thialysine	Adam_cdc13-1_SDLV2_REP2	1	11	2.67865519952	11104.2459578	94.1083799522	254	2.55049889047	942087.996776	13520.7949519	43	3.24032297026	850410.685263	10178.5376283	555	1172	136	136	170	176	152	787	0
DLR00013251	8	4	YBR069C	20	SD/MSG -ARG -HIS -LEU -LYS +Canavanine +G418 +Hygromycin +Thialysine	Adam_cdc13-1_SDLV2_REP2	1	11	2.2066693809	7698.29460375	49.164905559	254	2.21392877122	659486.995398	10228.026619	43	2.68272902732	655027.994513	11529.3073697	689	1173	136	136	169	175	154	1193	0
DLR00013251	8	5	YBR181C	20	SD/MSG -ARG -HIS -LEU -LYS +Canavanine +G418 +Hygromycin +Thialysine	Adam_cdc13-1_SDLV2_REP2	1	11	2.19459680628	10269.824211	50.0363496073	254	2.13942684243	827685.994812	11260.5391321	43	2.60603078615	826175.994678	13477.2036695	825	1173	136	136	166	172	150	1001	0
DLR00013251	8	6	YBR068C	20	SD/MSG -ARG -HIS -LEU -LYS +Canavanine +G418 +Hygromycin +Thialysine	Adam_cdc13-1_SDLV2_REP2	1	11	2.21079864876	7886.09726947	46.3207433379	254	2.20955797273	665634.995212	10400.5537751	43	2.68170405811	662279.994404	11677.3587033	967	1168	136	136	167	173	152	1355	0
DLR00013251	8	7	YBR180W	20	SD/MSG -ARG -HIS -LEU -LYS +Canavanine +G418 +Hygromycin +Thialysine	Adam_cdc13-1_SDLV2_REP2	1	11	2.75221139286	12122.5480901	108.058906288	254	2.60177596398	1078295.9962	16491.2278724	43	3.18941327978	1078517.99775	20206.9623122	1104	1170	136	136	172	178	153	1011	10
DLR00013251	8	8	YBR067C	20	SD/MSG -ARG -HIS -LEU -LYS +Canavanine +G418 +Hygromycin +Thialysine	Adam_cdc13-1_SDLV2_REP2	1	11	2.33811989233	8693.99999712	54.6690685031	254	2.30823959387	744794.996288	10810.4619628	43	2.79466497449	741594.995341	12188.7774905	1242	1174	136	136	166	173	150	1100	0
DLR00013251	8	9	YBR178W	20	SD/MSG -ARG -HIS -LEU -LYS +Canavanine +G418 +Hygromycin +Thialysine	Adam_cdc13-1_SDLV2_REP2	1	11	2.60602466053	11359.5726182	81.9562422295	254	2.48064610425	1017488.99683	14147.9833755	43	3.00601789811	1017260.99668	17258.7043666	1373	1172	136	136	170	175	152	1098	14
DLR00013251	8	10	YBR066C	20	SD/MSG -ARG -HIS -LEU -LYS +Canavanine +G418 +Hygromycin +Thialysine	Adam_cdc13-1_SDLV2_REP2	1	11	2.30476000251	9379.73635164	46.2378474166	254	2.27834193356	805254.99581	11465.3734868	43	2.76275760307	804456.99495	13149.1840233	1508	1172	136	136	165	171	149	1252	0
DLR00013251	8	11	YBR177C	20	SD/MSG -ARG -HIS -LEU -LYS +Canavanine +G418 +Hygromycin +Thialysine	Adam_cdc13-1_SDLV2_REP2	1	11	2.55317277172	10783.0515964	60.0689914853	254	2.46668206931	942949.996316	13511.8387571	43	2.99726539701	943607.996351	16461.6346003	1649	1165	136	136	167	172	148	1169	0
DLR00013251	8	12	YBR065C	20	SD/MSG -ARG -HIS -LEU -LYS +Canavanine +G418 +Hygromycin +Thialysine	Adam_cdc13-1_SDLV2_REP2	1	11	2.65152979681	11612.3559297	77.1595489076	254	2.53893134297	1059484.99652	14458.828582	43	3.09148662277	1060310.99727	18325.6577067	1786	1168	136	136	170	175	150	1076	0
DLR00013251	8	13	YBR176W	20	SD/MSG -ARG -HIS -LEU -LYS +Canavanine +G418 +Hygromycin +Thialysine	Adam_cdc13-1_SDLV2_REP2	1	11	2.60487941269	10798.2897973	65.0356456112	254	2.51337229696	998876.996235	15295.5850531	43	3.06056384626	1000341.99687	18810.8905198	1927	1170	136	136	170	175	151	1276	0
DLR00013251	8	14	YBR064W	20	SD/MSG -ARG -HIS -LEU -LYS +Canavanine +G418 +Hygromycin +Thialysine	Adam_cdc13-1_SDLV2_REP2	1	11	2.41519998832	9859.73742344	50.6970160523	254	2.36759613482	891419.996014	12020.7975585	43	2.86595017866	890442.995434	14852.185287	2062	1170	136	136	167	173	150	1200	0
DLR00013251	8	15	YBR175W	20	SD/MSG -ARG -HIS -LEU -LYS +Canavanine +G418 +Hygromycin +Thialysine	Adam_cdc13-1_SDLV2_REP2	1	11	1.84021546717	4923.74414836	38.7342410251	254	1.96377630851	398170.995266	6685.06301269	43	2.39824750603	395935.993867	6615.7717508	2189	1173	136	136	156	164	145	1752	0
DLR00013251	8	16	YBR063C	20	SD/MSG -ARG -HIS -LEU -LYS +Canavanine +G418 +Hygromycin +Thialysine	Adam_cdc13-1_SDLV2_REP2	1	11	2.32524309893	8815.80663445	51.5227744328	254	2.31396486675	808447.995978	10929.9779677	43	2.80446374045	807686.995273	13122.7845494	2332	1170	136	136	166	172	150	1438	0
DLR00013251	8	17	YBR174C	20	SD/MSG -ARG -HIS -LEU -LYS +Canavanine +G418 +Hygromycin +Thialysine	Adam_cdc13-1_SDLV2_REP2	1	11	1.85339847466	4516.00209055	36.0019258649	254	1.91104294947	374849.994967	6646.52353929	43	2.34016001763	368482.993399	6245.89065967	2474	1174	136	136	155	163	145	1580	0
DLR00013251	8	18	YBR062C	20	SD/MSG -ARG -HIS -LEU -LYS +Canavanine +G418 +Hygromycin +Thialysine	Adam_cdc13-1_SDLV2_REP2	1	11	2.55429686523	8667.29819613	66.7057580471	254	2.49594821822	824779.996065	12173.9344215	43	3.05326080612	820967.997179	14746.7273786	2603	1171	136	136	168	174	150	1122	0
DLR00013251	8	19	YBR172C	20	SD/MSG -ARG -HIS -LEU -LYS +Canavanine +G418 +Hygromycin +Thialysine	Adam_cdc13-1_SDLV2_REP2	1	11	2.59106661465	8959.53193044	62.0468498163	254	2.50054046713	827208.995912	12753.6545948	43	3.06622386039	824495.997174	15366.6248048	2742	1168	136	136	165	172	150	1098	0
DLR00013251	8	20	YBR061C	20	SD/MSG -ARG -HIS -LEU -LYS +Canavanine +G418 +Hygromycin +Thialysine	Adam_cdc13-1_SDLV2_REP2	1	11	2.46543577037	9015.04410388	73.900791949	254	2.38220764269	824182.99536	13445.7321317	43	2.88801538703	824667.994902	16088.8727246	2881	1169	136	136	163	170	149	1475	0
DLR00013251	8	21	YBR171W	20	SD/MSG -ARG -HIS -LEU -LYS +Canavanine +G418 +Hygromycin +Thialysine	Adam_cdc13-1_SDLV2_REP2	1	11	2.43323416577	9651.56419051	83.0418612343	254	2.35211923669	949416.99546	14903.101841	43	2.83998941535	945961.994683	17986.8530435	3015	1165	136	136	166	173	153	1111	0
DLR00013251	8	22	YBR059C	20	SD/MSG -ARG -HIS -LEU -LYS +Canavanine +G418 +Hygromycin +Thialysine	Adam_cdc13-1_SDLV2_REP2	1	11	2.39233250015	9260.29852069	82.7756045214	254	2.28112134994	892134.995059	14681.5559392	43	2.75891661974	889751.994423	17281.5835581	3148	1170	136	136	160	167	147	1123	0
DLR00013251	8	23	YBR170C	20	SD/MSG -ARG -HIS -LEU -LYS +Canavanine +G418 +Hygromycin +Thialysine	Adam_cdc13-1_SDLV2_REP2	1	11	2.02976415272	6184.45868694	96.472293564	254	2.07160855414	599990.995934	10324.0099557	43	2.5189768346	597778.994852	10125.2778717	3291	1171	136	136	152	160	143	1907	0
DLR00013251	8	24	YOR202W	20	SD/MSG -ARG -HIS -LEU -LYS +Canavanine +G418 +Hygromycin +Thialysine	Adam_cdc13-1_SDLV2_REP2	1	11	2.57004366374	11324.5326745	116.645032723	254	2.55190023949	1258451.99776	14526.5547642	43	3.06679239291	1254252.99748	18822.9809019	3428	1163	136	136	163	168	145	689	0
DLR00013251	9	1	YOR202W	20	SD/MSG -ARG -HIS -LEU -LYS +Canavanine +G418 +Hygromycin +Thialysine	Adam_cdc13-1_SDLV2_REP2	1	11	2.46686452369	11670.5170731	116.459204423	254	2.43276628587	997458.99732	12125.435663	43	2.93149391383	995629.996659	14976.5371325	286	1307	136	136	168	173	151	489	11
DLR00013251	9	2	YAL066W	20	SD/MSG -ARG -HIS -LEU -LYS +Canavanine +G418 +Hygromycin +Thialysine	Adam_cdc13-1_SDLV2_REP2	1	11	2.55498783027	10637.9785021	86.1356582633	254	2.4929705075	933307.997195	12266.0211759	43	3.02744314513	930108.99742	15202.948793	419	1310	136	136	169	174	150	635	5
DLR00013251	9	3	YBL079W	20	SD/MSG -ARG -HIS -LEU -LYS +Canavanine +G418 +Hygromycin +Thialysine	Adam_cdc13-1_SDLV2_REP2	1	11	2.14522029824	9435.83724717	67.3971844197	254	2.16005481417	799252.994518	12742.2368853	43	2.63068036939	800263.994314	14534.4370194	558	1305	136	136	168	174	154	1443	6
DLR00013251	9	4	YAL065C	20	SD/MSG -ARG -HIS -LEU -LYS +Canavanine +G418 +Hygromycin +Thialysine	Adam_cdc13-1_SDLV2_REP2	1	11	2.5651126309	9923.78000732	69.0733999257	254	2.48250328391	862449.996703	12659.3682402	43	3.02026864631	858029.997252	15241.9269113	694	1305	136	136	171	177	153	893	0
DLR00013251	9	5	YBL078C	20	SD/MSG -ARG -HIS -LEU -LYS +Canavanine +G418 +Hygromycin +Thialysine	Adam_cdc13-1_SDLV2_REP2	1	11	2.53144389004	10867.8013215	78.8351563711	254	2.41956916291	920701.996156	13146.1475309	43	2.93259531129	917979.995876	16062.9138222	830	1307	136	136	169	175	153	917	0
DLR00013251	9	6	YAL064C-A	20	SD/MSG -ARG -HIS -LEU -LYS +Canavanine +G418 +Hygromycin +Thialysine	Adam_cdc13-1_SDLV2_REP2	1	11	2.34556142458	9324.48863705	51.9714477684	254	2.30480888151	791105.99567	11821.4038036	43	2.79124052725	787159.994979	13674.3747079	963	1305	136	136	167	173	152	997	0
DLR00013251	9	7	YBL075C	20	SD/MSG -ARG -HIS -LEU -LYS +Canavanine +G418 +Hygromycin +Thialysine	Adam_cdc13-1_SDLV2_REP2	1	11	2.66921278057	11285.1443065	87.2488418603	254	2.5443654391	991122.996909	13770.8132743	43	3.10323991132	989899.997806	16998.7040338	1103	1305	136	136	171	177	152	945	0
DLR00013251	9	8	YAL062W	20	SD/MSG -ARG -HIS -LEU -LYS +Canavanine +G418 +Hygromycin +Thialysine	Adam_cdc13-1_SDLV2_REP2	1	11	2.38454729301	9165.75235354	64.170116211	254	2.36370180626	794459.996717	11609.9492429	43	2.86613447657	794070.996041	13112.9926438	1237	1309	136	136	167	173	152	1287	0
DLR00013251	9	9	YBL072C	20	SD/MSG -ARG -HIS -LEU -LYS +Canavanine +G418 +Hygromycin +Thialysine	Adam_cdc13-1_SDLV2_REP2	1	11	0.801371504403	292.6	10.6835439052	254	9.8436477267	40437	3159.38891128	43	1.4038236755	16753.9990845	191.868461943	1367	1308	136	136	143	154	139	101	0
DLR00013251	9	10	YAL061W	20	SD/MSG -ARG -HIS -LEU -LYS +Canavanine +G418 +Hygromycin +Thialysine	Adam_cdc13-1_SDLV2_REP2	1	11	2.56557670531	10708.5888812	67.3031481826	254	2.5225608815	1000725.99764	12575.5694108	43	3.06566678012	999857.997935	15594.9497473	1514	1310	136	136	173	178	154	1096	0
DLR00013251	9	11	YBL071C	20	SD/MSG -ARG -HIS -LEU -LYS +Canavanine +G418 +Hygromycin +Thialysine	Adam_cdc13-1_SDLV2_REP2	1	11	2.41732093652	10343.8838284	48.3664183104	254	2.36404342286	932548.99614	12344.874068	43	2.85931759267	932299.995536	14832.334299	1648	1305	136	136	169	174	151	1238	0
DLR00013251	9	12	YAL060W	20	SD/MSG -ARG -HIS -LEU -LYS +Canavanine +G418 +Hygromycin +Thialysine	Adam_cdc13-1_SDLV2_REP2	1	11	2.47786677475	9442.41804518	52.3716921142	254	2.43492837945	861366.997189	10538.5523036	43	2.95223173301	859120.996798	13246.5125461	1788	1311	136	136	170	175	151	1059	0
DLR00013251	9	13	YBL070C	20	SD/MSG -ARG -HIS -LEU -LYS +Canavanine +G418 +Hygromycin +Thialysine	Adam_cdc13-1_SDLV2_REP2	1	11	2.53200748439	9870.05942951	78.5051570029	254	2.44568324216	933313.996446	13147.1241788	43	2.9639700372	932871.996226	16414.9784818	1924	1307	136	136	170	175	152	1296	0
DLR00013251	9	14	YAL059W	20	SD/MSG -ARG -HIS -LEU -LYS +Canavanine +G418 +Hygromycin +Thialysine	Adam_cdc13-1_SDLV2_REP2	1	11	2.4333236001	9162.29912815	62.7081147342	254	2.40252631711	839975.996481	11574.7629473	43	2.91626131302	838702.996151	14167.0840004	2058	1305	136	136	166	172	149	1244	0
DLR00013251	9	15	YBL069W	20	SD/MSG -ARG -HIS -LEU -LYS +Canavanine +G418 +Hygromycin +Thialysine	Adam_cdc13-1_SDLV2_REP2	1	11	2.61416638172	10179.9516316	67.1806009207	254	2.53927078702	932556.99736	11335.0017104	43	3.10119959008	931346.998245	14424.752782	2197	1307	136	136	167	173	148	1098	0
DLR00013251	9	16	YAL058W	20	SD/MSG -ARG -HIS -LEU -LYS +Canavanine +G418 +Hygromycin +Thialysine	Adam_cdc13-1_SDLV2_REP2	1	11	2.16960618854	8867.37589395	59.0832255224	254	2.15760041265	793658.994648	11352.0897927	43	2.63271591021	793495.994409	13535.8062931	2335	1305	136	136	162	169	149	1471	0
DLR00013251	9	17	YBL068W	20	SD/MSG -ARG -HIS -LEU -LYS +Canavanine +G418 +Hygromycin +Thialysine	Adam_cdc13-1_SDLV2_REP2	1	11	2.54426941452	10131.2573623	62.9798871771	254	2.49505358837	970960.996466	13332.8879817	43	3.03360334745	969429.99682	16784.5371238	2471	1304	136	136	169	175	151	1124	0
DLR00013251	9	18	YAL058C-A	20	SD/MSG -ARG -HIS -LEU -LYS +Canavanine +G418 +Hygromycin +Thialysine	Adam_cdc13-1_SDLV2_REP2	1	11	2.36755625956	9587.43551162	78.2452225656	254	2.29446700263	877194.995462	12738.8817105	43	2.78008010071	875267.994775	15387.6334877	2608	1305	136	136	163	170	149	1178	0
DLR00013251	9	19	YBL067C	20	SD/MSG -ARG -HIS -LEU -LYS +Canavanine +G418 +Hygromycin +Thialysine	Adam_cdc13-1_SDLV2_REP2	1	11	2.56107178278	8676.63682288	68.929397084	254	2.45652614357	789262.996172	12060.3115784	43	3.13951272003	704407.5	8809.96673961	2740	1304	136	136	163	170	148	833	0
DLR00013251	9	20	YAL056W	20	SD/MSG -ARG -HIS -LEU -LYS +Canavanine +G418 +Hygromycin +Thialysine	Adam_cdc13-1_SDLV2_REP2	1	11	2.49041511366	8295.19612485	49.4452912976	254	2.44330808122	695775.996748	10629.3941107	43	2.99933108636	690968.997449	12132.5339768	2878	1301	136	136	155	164	144	946	0
DLR00013251	9	21	YBL066C	20	SD/MSG -ARG -HIS -LEU -LYS +Canavanine +G418 +Hygromycin +Thialysine	Adam_cdc13-1_SDLV2_REP2	1	11	2.75332010558	10375.1084183	80.8331028001	254	2.63992880744	1032825.99553	15662.7201934	43	3.2448058578	1029073.99784	18898.4764144	3014	1304	136	136	169	175	152	990	0
DLR00013251	9	22	YAL055W	20	SD/MSG -ARG -HIS -LEU -LYS +Canavanine +G418 +Hygromycin +Thialysine	Adam_cdc13-1_SDLV2_REP2	1	11	2.35971795256	8459.22708228	74.4640907708	254	2.26615281712	798560.994281	13937.0493447	43	2.74351250523	793637.993531	16110.1088014	3153	1301	136	136	157	164	145	1045	0
DLR00013251	9	23	YBL065W	20	SD/MSG -ARG -HIS -LEU -LYS +Canavanine +G418 +Hygromycin +Thialysine	Adam_cdc13-1_SDLV2_REP2	1	11	2.64215655402	10293.9677108	116.425201724	254	2.56588657933	1154866.99672	17883.7205358	43	3.10724860729	1149432.99726	21666.2225297	3281	1303	136	136	167	172	151	947	0
DLR00013251	9	24	YOR202W	20	SD/MSG -ARG -HIS -LEU -LYS +Canavanine +G418 +Hygromycin +Thialysine	Adam_cdc13-1_SDLV2_REP2	1	11	2.73579886743	12356.1025142	147.334040924	254	2.66469276459	1394611.9976	17973.1996856	43	3.23306576991	1393106.99882	23102.9597786	3422	1303	136	136	163	168	143	724	15
DLR00013251	10	1	YOR202W	20	SD/MSG -ARG -HIS -LEU -LYS +Canavanine +G418 +Hygromycin +Thialysine	Adam_cdc13-1_SDLV2_REP2	1	11	2.52695213246	12005.466202	124.322114023	254	2.468396498	1007347.99794	11150.9176548	43	2.98039535086	1005374.99746	14055.7266706	290	1443	136	136	167	172	150	453	29
DLR00013251	10	2	YBR090C	20	SD/MSG -ARG -HIS -LEU -LYS +Canavanine +G418 +Hygromycin +Thialysine	Adam_cdc13-1_SDLV2_REP2	1	11	2.36992501968	9882.69635212	71.8193597588	254	2.33893497969	837551.996587	11241.8873926	43	2.82915587442	835416.995715	13252.9999403	426	1441	136	136	167	173	151	880	0
DLR00013251	10	3	YBR199W	20	SD/MSG -ARG -HIS -LEU -LYS +Canavanine +G418 +Hygromycin +Thialysine	Adam_cdc13-1_SDLV2_REP2	1	11	2.49203390773	10402.9456015	77.027076199	254	2.43987625605	931802.996815	12946.1674342	43	2.95154725683	928154.996439	15586.2237395	558	1446	136	136	173	178	154	826	0
DLR00013251	10	4	YBR084W	20	SD/MSG -ARG -HIS -LEU -LYS +Canavanine +G418 +Hygromycin +Thialysine	Adam_cdc13-1_SDLV2_REP2	1	11	2.35152340752	9244.3510167	57.0762747882	254	2.31075053656	745046.995565	12477.4441024	43	2.80685677771	741602.995004	14073.4765016	696	1444	136	136	165	171	150	1048	0
DLR00013251	10	5	YBR197C	20	SD/MSG -ARG -HIS -LEU -LYS +Canavanine +G418 +Hygromycin +Thialysine	Adam_cdc13-1_SDLV2_REP2	1	11	2.50271571674	11266.4358791	68.3785836098	254	2.43113559471	958867.996468	12861.1860974	43	2.94161539403	957367.996109	15943.9542657	830	1444	136	136	171	176	153	916	0
DLR00013251	10	6	YBR084C-A	20	SD/MSG -ARG -HIS -LEU -LYS +Canavanine +G418 +Hygromycin +Thialysine	Adam_cdc13-1_SDLV2_REP2	1	11	1.87521424381	6450.00729109	54.4084193299	254	1.94243862618	508795.99479	7758.46417134	43	2.3664469474	499146.994686	7992.07016421	964	1440	136	136	160	168	149	649	0
DLR00013251	10	7	YBR195C	20	SD/MSG -ARG -HIS -LEU -LYS +Canavanine +G418 +Hygromycin +Thialysine	Adam_cdc13-1_SDLV2_REP2	1	11	2.4058065934	11541.2265588	71.1171212646	254	2.36290354312	1023406.99566	14606.4388334	43	2.85331187817	1023523.99504	17309.3674502	1103	1442	136	136	171	176	153	1093	0
DLR00013251	10	8	YBR083W	20	SD/MSG -ARG -HIS -LEU -LYS +Canavanine +G418 +Hygromycin +Thialysine	Adam_cdc13-1_SDLV2_REP2	1	11	2.27657942905	8699.60702121	39.9521865923	254	2.26033838496	744466.995744	10999.5867278	43	2.7436249515	740658.994889	12292.5581692	1240	1446	136	136	166	173	151	1062	0
DLR00013251	10	9	YBR194W	20	SD/MSG -ARG -HIS -LEU -LYS +Canavanine +G418 +Hygromycin +Thialysine	Adam_cdc13-1_SDLV2_REP2	1	11	1.9884748654	7360.2803473	47.5835495184	254	2.06629134897	595302.995637	8286.67283176	43	2.52633654743	594265.994719	8647.48340233	1377	1447	136	136	161	168	146	1477	0
DLR00013251	10	10	YBR082C	20	SD/MSG -ARG -HIS -LEU -LYS +Canavanine +G418 +Hygromycin +Thialysine	Adam_cdc13-1_SDLV2_REP2	1	11	2.08662152903	8181.17839073	39.0657432359	254	2.13997864532	687112.995852	9270.82956732	43	2.60915094758	684152.995209	10220.3230549	1511	1449	136	136	164	170	148	1195	0
DLR00013251	10	11	YBR189W	20	SD/MSG -ARG -HIS -LEU -LYS +Canavanine +G418 +Hygromycin +Thialysine	Adam_cdc13-1_SDLV2_REP2	1	11	0	11	21.1023117938	254	12	31722.3	2722.17857363	43	0.5	1223.1	209.633230874	1642	1441	136	136	116	131	127	10	0
DLR00013251	10	12	YBR077C	20	SD/MSG -ARG -HIS -LEU -LYS +Canavanine +G418 +Hygromycin +Thialysine	Adam_cdc13-1_SDLV2_REP2	1	11	2.15366731516	7813.08201798	46.0975253909	254	2.22446240354	711235.995956	9495.54055123	43	2.70160340278	706561.995247	10891.0219795	1787	1441	136	136	167	173	151	1107	0
DLR00013251	10	13	YBR188C	20	SD/MSG -ARG -HIS -LEU -LYS +Canavanine +G418 +Hygromycin +Thialysine	Adam_cdc13-1_SDLV2_REP2	1	11	2.56332636107	11329.7735197	73.8358251335	254	2.51990180669	1063847.99712	13299.3593231	43	3.05992850886	1064291.99745	17002.4478646	1924	1444	136	136	170	175	151	1127	0
DLR00013251	10	14	YBR076W	20	SD/MSG -ARG -HIS -LEU -LYS +Canavanine +G418 +Hygromycin +Thialysine	Adam_cdc13-1_SDLV2_REP2	1	11	1.87957816139	4934.66101991	24.1764208674	254	1.99907371329	373916.996557	5479.11725441	43	2.43676627856	366081.994695	4981.05384437	2062	1440	136	136	149	158	140	934	0
DLR00013251	10	15	YBR187W	20	SD/MSG -ARG -HIS -LEU -LYS +Canavanine +G418 +Hygromycin +Thialysine	Adam_cdc13-1_SDLV2_REP2	1	11	2.44171159232	11016.9305193	52.9531539854	254	2.42375857294	1018006.99647	12627.7708281	43	2.93104643323	1019858.99599	15972.1512965	2196	1442	136	136	168	173	150	1344	0
DLR00013251	10	16	YBR075W	20	SD/MSG -ARG -HIS -LEU -LYS +Canavanine +G418 +Hygromycin +Thialysine	Adam_cdc13-1_SDLV2_REP2	1	11	2.45719053706	10016.0357045	51.7499901636	254	2.42339405577	948873.99621	12524.6661913	43	2.93324249455	948375.995858	15799.1131494	2335	1441	136	136	169	174	151	1193	0
DLR00013251	10	17	YBR186W	20	SD/MSG -ARG -HIS -LEU -LYS +Canavanine +G418 +Hygromycin +Thialysine	Adam_cdc13-1_SDLV2_REP2	1	11	2.59525838461	10634.4663586	69.875188985	254	2.49948991128	1019346.99625	14474.3419783	43	3.03820183126	1018807.99655	18252.8283457	2473	1443	136	136	169	174	151	1176	0
DLR00013251	10	18	YBR074W	20	SD/MSG -ARG -HIS -LEU -LYS +Canavanine +G418 +Hygromycin +Thialysine	Adam_cdc13-1_SDLV2_REP2	1	11	2.48116983183	9692.85001757	70.9406591014	254	2.42092621989	916627.996154	13090.3004989	43	2.93294121957	914418.995733	16181.52564	2607	1443	136	136	167	173	150	1139	0
DLR00013251	10	19	YBR185C	20	SD/MSG -ARG -HIS -LEU -LYS +Canavanine +G418 +Hygromycin +Thialysine	Adam_cdc13-1_SDLV2_REP2	1	11	2.52460466577	8777.67255134	63.9641962394	254	2.49691937701	778351.997197	11291.2100633	43	3.06478431945	774536.998136	13119.8120451	2742	1442	136	136	161	168	147	1149	0
DLR00013251	10	20	YBR073W	20	SD/MSG -ARG -HIS -LEU -LYS +Canavanine +G418 +Hygromycin +Thialysine	Adam_cdc13-1_SDLV2_REP2	1	11	2.53445454096	10025.8689423	59.6565650552	254	2.44122639729	953052.9959	14333.7257346	43	2.95911855802	949659.995638	17697.4664533	2875	1441	136	136	166	173	151	1046	0
DLR00013251	10	21	YBR184W	20	SD/MSG -ARG -HIS -LEU -LYS +Canavanine +G418 +Hygromycin +Thialysine	Adam_cdc13-1_SDLV2_REP2	1	11	2.4949209515	9434.6173312	78.2579331973	254	2.43435531661	887714.995805	13957.7183865	43	2.95820115772	885190.995741	16901.2115854	3017	1435	136	136	163	169	148	1175	0
DLR00013251	10	22	YBR072W	20	SD/MSG -ARG -HIS -LEU -LYS +Canavanine +G418 +Hygromycin +Thialysine	Adam_cdc13-1_SDLV2_REP2	1	11	2.4793102546	8458.85504024	88.0984105599	254	2.4087004578	879487.995682	14654.0779871	43	2.90745425646	872409.995023	17284.724735	3151	1435	136	136	165	171	151	1066	0
DLR00013251	10	23	YBR183W	20	SD/MSG -ARG -HIS -LEU -LYS +Canavanine +G418 +Hygromycin +Thialysine	Adam_cdc13-1_SDLV2_REP2	1	11	2.6091019349	10317.8420683	105.700726202	254	2.56256844447	1101947.99669	16234.9804647	43	3.11094452746	1097456.99737	19800.5115971	3287	1442	136	136	163	169	147	864	0
DLR00013251	10	24	YOR202W	20	SD/MSG -ARG -HIS -LEU -LYS +Canavanine +G418 +Hygromycin +Thialysine	Adam_cdc13-1_SDLV2_REP2	1	11	2.5407223366	10879.7464865	94.8126991143	254	2.53184318641	1213597.99765	13940.7674537	43	3.04263394633	1208631.99727	17916.7910846	3423	1443	136	136	161	166	142	652	8
DLR00013251	11	1	YOR202W	20	SD/MSG -ARG -HIS -LEU -LYS +Canavanine +G418 +Hygromycin +Thialysine	Adam_cdc13-1_SDLV2_REP2	1	11	2.43038999005	10944.6234977	92.771821393	254	2.42857513901	934832.998253	9384.67131252	43	2.92652451105	932102.997433	11717.5882414	284	1579	136	136	168	173	151	457	0
DLR00013251	11	2	YAR027W	20	SD/MSG -ARG -HIS -LEU -LYS +Canavanine +G418 +Hygromycin +Thialysine	Adam_cdc13-1_SDLV2_REP2	1	11	2.42178222377	10750.881399	89.737736914	254	2.39649768046	969310.996656	12832.0718517	43	2.89145666307	966935.996024	15604.8271533	421	1582	136	136	172	177	154	840	0
DLR00013251	11	3	YBL094C	20	SD/MSG -ARG -HIS -LEU -LYS +Canavanine +G418 +Hygromycin +Thialysine	Adam_cdc13-1_SDLV2_REP2	1	11	0	11	18.6977081577	254	12	35020.8	2612.86162327	43	0.5	1101.6	157.97621675	552	1579	136	136	-1	-1	-1	0	0
DLR00013251	11	4	YAR023C	20	SD/MSG -ARG -HIS -LEU -LYS +Canavanine +G418 +Hygromycin +Thialysine	Adam_cdc13-1_SDLV2_REP2	1	11	2.25053250423	8324.0816275	42.4895694474	254	2.27158875172	721422.996273	10128.8941072	43	2.7490130456	715084.995275	11407.4070895	694	1580	136	136	171	177	156	991	0
DLR00013251	11	5	YBL091C-A	20	SD/MSG -ARG -HIS -LEU -LYS +Canavanine +G418 +Hygromycin +Thialysine	Adam_cdc13-1_SDLV2_REP2	1	11	2.58984900367	11479.5980949	106.932022028	254	2.47977650457	966447.99665	13778.6322955	43	3.00973258429	966642.996718	16971.5942257	835	1578	136	136	171	176	152	1061	9
DLR00013251	11	6	YAR020C	20	SD/MSG -ARG -HIS -LEU -LYS +Canavanine +G418 +Hygromycin +Thialysine	Adam_cdc13-1_SDLV2_REP2	1	11	2.46019491258	9660.12475396	73.4727054717	254	2.39969186244	840324.996143	12613.6192373	43	2.90734037889	837388.995709	14985.0592991	971	1582	136	136	170	176	153	1080	0
DLR00013251	11	7	YBL091C	20	SD/MSG -ARG -HIS -LEU -LYS +Canavanine +G418 +Hygromycin +Thialysine	Adam_cdc13-1_SDLV2_REP2	1	11	2.44399918452	9015.07789059	68.2078523869	254	2.37709497217	815236.996408	12095.4309953	43	2.87414167917	811804.995723	13900.3565342	1100	1577	136	136	171	177	154	1071	0
DLR00013251	11	8	YAR018C	20	SD/MSG -ARG -HIS -LEU -LYS +Canavanine +G418 +Hygromycin +Thialysine	Adam_cdc13-1_SDLV2_REP2	1	11	2.3271347916	9470.68915234	51.7870430937	254	2.32714763835	872743.996204	11302.7224528	43	2.81533375896	868825.995439	13325.8913408	1237	1575	136	136	172	177	153	1070	0
DLR00013251	11	9	YBL089W	20	SD/MSG -ARG -HIS -LEU -LYS +Canavanine +G418 +Hygromycin +Thialysine	Adam_cdc13-1_SDLV2_REP2	1	11	2.34939319918	9528.61463058	40.7080665174	254	2.34991565333	847815.996986	9510.68655926	43	2.84408523018	844911.996207	11279.6971389	1372	1580	136	136	169	174	151	1027	0
DLR00013251	11	10	YAR015W	20	SD/MSG -ARG -HIS -LEU -LYS +Canavanine +G418 +Hygromycin +Thialysine	Adam_cdc13-1_SDLV2_REP2	1	11	2.24133002739	9054.69637674	38.3023846556	254	2.29448105954	792349.996406	9855.27924964	43	2.78245496451	791057.995608	11476.6209627	1515	1575	136	136	166	172	149	1214	0
DLR00013251	11	11	YBL088C	20	SD/MSG -ARG -HIS -LEU -LYS +Canavanine +G418 +Hygromycin +Thialysine	Adam_cdc13-1_SDLV2_REP2	1	11	2.38446829228	9679.24327552	44.3952947711	254	2.39041602503	890316.996808	10764.648595	43	2.89347536723	886759.996285	13219.4840203	1652	1577	136	136	170	175	151	976	0
DLR00013251	11	12	YAR014C	20	SD/MSG -ARG -HIS -LEU -LYS +Canavanine +G418 +Hygromycin +Thialysine	Adam_cdc13-1_SDLV2_REP2	1	11	1.98616265416	6162.93589951	40.8026587217	254	2.08715482151	576374.995213	8447.39318732	43	2.54774570676	572475.994635	9582.74635586	1785	1578	136	136	168	173	152	1615	0
DLR00013251	11	13	YBL087C	20	SD/MSG -ARG -HIS -LEU -LYS +Canavanine +G418 +Hygromycin +Thialysine	Adam_cdc13-1_SDLV2_REP2	1	11	2.33745203513	9782.6679989	48.0461035671	254	2.33014592752	924307.996153	11136.5844673	43	2.81794954809	921724.995517	13610.7787312	1926	1579	136	136	169	174	150	1046	0
DLR00013251	11	14	YAR003W	20	SD/MSG -ARG -HIS -LEU -LYS +Canavanine +G418 +Hygromycin +Thialysine	Adam_cdc13-1_SDLV2_REP2	1	11	1.88686599648	5651.99044966	35.9924613427	254	1.96317452258	472332.994691	7360.61986722	43	2.40962534651	468911.993969	7792.67002884	2061	1575	136	136	156	163	144	1630	0
DLR00013251	11	15	YBL086C	20	SD/MSG -ARG -HIS -LEU -LYS +Canavanine +G418 +Hygromycin +Thialysine	Adam_cdc13-1_SDLV2_REP2	1	11	2.37979924221	9559.84458658	53.4135320506	254	2.36541558596	905143.99623	11770.1921014	43	2.86267138191	903818.995624	14493.7318312	2198	1575	136	136	168	173	150	1187	0
DLR00013251	11	16	YAR002W	20	SD/MSG -ARG -HIS -LEU -LYS +Canavanine +G418 +Hygromycin +Thialysine	Adam_cdc13-1_SDLV2_REP2	1	11	2.39259040908	8989.66699443	50.9402350366	254	2.37574935681	888635.996509	11297.1150839	43	2.87172024007	885882.99583	14171.8731762	2333	1580	136	136	170	175	152	1173	0
DLR00013251	11	17	YBL085W	20	SD/MSG -ARG -HIS -LEU -LYS +Canavanine +G418 +Hygromycin +Thialysine	Adam_cdc13-1_SDLV2_REP2	1	11	2.36023655268	7909.37494075	51.6357913764	254	2.31116034742	746230.995822	10680.4712314	43	2.80006082209	741752.995143	12602.3265462	2471	1580	136	136	164	170	148	1208	0
DLR00013251	11	18	YAR002C-A	20	SD/MSG -ARG -HIS -LEU -LYS +Canavanine +G418 +Hygromycin +Thialysine	Adam_cdc13-1_SDLV2_REP2	1	11	2.41336126853	8847.72542692	61.9487461831	254	2.38120467748	846299.995973	12276.0081011	43	2.8832422161	841410.995483	14788.8239699	2603	1579	136	136	165	171	149	1062	0
DLR00013251	11	19	YBL083C	20	SD/MSG -ARG -HIS -LEU -LYS +Canavanine +G418 +Hygromycin +Thialysine	Adam_cdc13-1_SDLV2_REP2	1	11	2.22646865232	8499.25374385	61.7546826271	254	2.1600912884	797839.99456	11995.2607491	43	2.63059539519	793368.994228	13959.4853574	2742	1577	136	136	162	169	150	1197	0
DLR00013251	11	20	YAL068C	20	SD/MSG -ARG -HIS -LEU -LYS +Canavanine +G418 +Hygromycin +Thialysine	Adam_cdc13-1_SDLV2_REP2	1	11	2.59519461994	9644.0403284	81.2921755911	254	2.53566461046	925135.996339	13904.5087174	43	3.10676050858	920982.997635	16942.1498054	2881	1576	136	136	166	172	150	1004	0
DLR00013251	11	21	YBL082C	20	SD/MSG -ARG -HIS -LEU -LYS +Canavanine +G418 +Hygromycin +Thialysine	Adam_cdc13-1_SDLV2_REP2	1	11	2.36877528148	8895.49252619	70.5191723415	254	2.25675781656	832154.995122	12510.9224591	43	2.73331895215	827088.994457	14812.1880248	3014	1574	136	136	160	167	148	1041	0
DLR00013251	11	22	YAL067C	20	SD/MSG -ARG -HIS -LEU -LYS +Canavanine +G418 +Hygromycin +Thialysine	Adam_cdc13-1_SDLV2_REP2	1	11	2.50086685098	9471.75879628	81.1300805963	254	2.43142679527	956790.99588	14798.1386699	43	2.93554640111	951734.995357	17839.9162639	3150	1577	136	136	163	169	149	1028	0
DLR00013251	11	23	YBL081W	20	SD/MSG -ARG -HIS -LEU -LYS +Canavanine +G418 +Hygromycin +Thialysine	Adam_cdc13-1_SDLV2_REP2	1	11	2.63899177529	10377.450913	113.746043094	254	2.53591268955	1124184.99635	17250.6731476	43	3.06255239703	1118239.99656	20850.4639895	3287	1578	136	136	163	168	145	807	0
DLR00013251	11	24	YOR202W	20	SD/MSG -ARG -HIS -LEU -LYS +Canavanine +G418 +Hygromycin +Thialysine	Adam_cdc13-1_SDLV2_REP2	1	11	2.5618691622	11487.096138	106.340211566	254	2.56442868323	1272970.99788	14410.6079625	43	3.08340912439	1269918.99769	18822.6016192	3424	1577	136	136	162	166	144	732	0
DLR00013251	12	1	YOR202W	20	SD/MSG -ARG -HIS -LEU -LYS +Canavanine +G418 +Hygromycin +Thialysine	Adam_cdc13-1_SDLV2_REP2	1	11	2.47940924232	12644.897537	104.993487202	254	2.46141649429	1075449.99796	10745.585418	43	2.96515803144	1073986.99732	13567.9695815	290	1717	136	136	168	172	151	424	18
DLR00013251	12	2	YBR104W	20	SD/MSG -ARG -HIS -LEU -LYS +Canavanine +G418 +Hygromycin +Thialysine	Adam_cdc13-1_SDLV2_REP2	1	11	2.14204030016	7334.76059585	44.8721375353	254	2.21184859917	547685.997504	7036.64836579	43	2.68804897191	540743.996181	7104.35604901	425	1714	136	136	156	163	144	543	0
DLR00013251	12	3	YBR212W	20	SD/MSG -ARG -HIS -LEU -LYS +Canavanine +G418 +Hygromycin +Thialysine	Adam_cdc13-1_SDLV2_REP2	1	11	2.43424014345	10820.2613852	84.482570064	254	2.39302878533	978580.996211	14224.8856161	43	2.88936497895	976807.995618	17042.5283671	552	1715	136	136	174	179	157	956	8
DLR00013251	12	4	YBR103W	20	SD/MSG -ARG -HIS -LEU -LYS +Canavanine +G418 +Hygromycin +Thialysine	Adam_cdc13-1_SDLV2_REP2	1	11	1.67869085131	3852.00521147	28.9266319469	254	1.80784618862	293910.996822	6808.33350848	43	2.1949465235	284739.995292	4622.17211044	696	1712	136	136	156	164	149	1565	0
DLR00013251	12	5	YBR210W	20	SD/MSG -ARG -HIS -LEU -LYS +Canavanine +G418 +Hygromycin +Thialysine	Adam_cdc13-1_SDLV2_REP2	1	11	2.60007065122	11191.2093963	88.4659608282	254	2.50156329352	969552.996784	13827.3828704	43	3.04324443093	967601.997168	16942.9133646	833	1713	136	136	173	178	155	922	0
DLR00013251	12	6	YBR101C	20	SD/MSG -ARG -HIS -LEU -LYS +Canavanine +G418 +Hygromycin +Thialysine	Adam_cdc13-1_SDLV2_REP2	1	11	2.3650424368	9155.16584561	81.4886803701	254	2.31990974019	806254.995823	12529.4398946	43	2.80602992672	803201.994972	14419.0397217	967	1715	136	136	170	176	154	1107	0
DLR00013251	12	7	YBR209W	20	SD/MSG -ARG -HIS -LEU -LYS +Canavanine +G418 +Hygromycin +Thialysine	Adam_cdc13-1_SDLV2_REP2	1	11	2.62990523404	11685.296224	99.5811045482	254	2.51931582404	1063310.99667	15227.6612704	43	3.05906251517	1063762.99704	18689.6622948	1102	1716	136	136	173	178	155	1153	0
DLR00013251	12	8	YBR100W	20	SD/MSG -ARG -HIS -LEU -LYS +Canavanine +G418 +Hygromycin +Thialysine	Adam_cdc13-1_SDLV2_REP2	1	11	2.08966669716	7164.85407726	42.7112462805	254	2.12111172986	586065.995394	9018.30384594	43	2.58970084198	583409.994573	9677.12669642	1241	1720	136	136	161	168	148	1461	0
DLR00013251	12	9	YBR208C	20	SD/MSG -ARG -HIS -LEU -LYS +Canavanine +G418 +Hygromycin +Thialysine	Adam_cdc13-1_SDLV2_REP2	1	11	2.51903677889	11174.1342165	68.3396757421	254	2.45274983577	1021443.9966	13335.863128	43	2.96921765561	1020947.99629	16685.1621222	1379	1713	136	136	171	176	152	1111	0
DLR00013251	12	10	YBR099C	20	SD/MSG -ARG -HIS -LEU -LYS +Canavanine +G418 +Hygromycin +Thialysine	Adam_cdc13-1_SDLV2_REP2	1	11	2.07671920812	6534.56512939	36.3275799946	254	2.13831952286	552146.995732	7921.89145666	43	2.60492788614	549832.994768	8634.78609985	1517	1718	136	136	161	168	147	1504	0
DLR00013251	12	11	YBR207W	20	SD/MSG -ARG -HIS -LEU -LYS +Canavanine +G418 +Hygromycin +Thialysine	Adam_cdc13-1_SDLV2_REP2	1	11	2.5341250387	11856.2558029	73.617202315	254	2.48399493135	1099808.99683	13932.9166824	43	3.00670937295	1101453.99672	17734.0495369	1648	1721	136	136	169	175	151	1172	8
DLR00013251	12	12	YBR098W	20	SD/MSG -ARG -HIS -LEU -LYS +Canavanine +G418 +Hygromycin +Thialysine	Adam_cdc13-1_SDLV2_REP2	1	11	2.23012157336	8874.66854496	44.0240745527	254	2.26328100617	816682.995918	10269.9450147	43	2.74335229142	816384.995266	12323.7728592	1791	1719	136	136	167	172	151	1390	0
DLR00013251	12	13	YBR206W	20	SD/MSG -ARG -HIS -LEU -LYS +Canavanine +G418 +Hygromycin +Thialysine	Adam_cdc13-1_SDLV2_REP2	1	11	2.56959827461	10321.8929674	73.318191296	254	2.52459563288	987578.997189	12585.0534626	43	3.07334112962	986875.997813	15910.4423804	1925	1717	136	136	169	174	150	1154	0
DLR00013251	12	14	YBR095C	20	SD/MSG -ARG -HIS -LEU -LYS +Canavanine +G418 +Hygromycin +Thialysine	Adam_cdc13-1_SDLV2_REP2	1	11	2.03587581991	5716.58728106	46.8248120912	254	2.0062026021	489107.992963	9460.39722562	43	2.4612794021	485588.992664	10350.3384979	2061	1714	136	136	155	162	145	1490	0
DLR00013251	12	15	YBR205W	20	SD/MSG -ARG -HIS -LEU -LYS +Canavanine +G418 +Hygromycin +Thialysine	Adam_cdc13-1_SDLV2_REP2	1	11	2.50822332356	9636.36826668	70.3956253416	254	2.48495475042	942169.99684	12639.0084702	43	3.01823391029	940335.997104	15829.7859574	2199	1716	136	136	169	174	151	1145	0
DLR00013251	12	16	YBR094W	20	SD/MSG -ARG -HIS -LEU -LYS +Canavanine +G418 +Hygromycin +Thialysine	Adam_cdc13-1_SDLV2_REP2	1	11	2.14253109698	7136.03135239	37.161653798	254	2.17354780449	636103.995362	9070.1857295	43	2.64702715661	633920.994631	10262.2661993	2329	1712	136	136	160	167	146	1500	0
DLR00013251	12	17	YBR204C	20	SD/MSG -ARG -HIS -LEU -LYS +Canavanine +G418 +Hygromycin +Thialysine	Adam_cdc13-1_SDLV2_REP2	1	11	2.53657202642	9520.85103475	75.4274226959	254	2.465254767	944534.996316	13923.1496218	43	2.98982915769	943060.996368	17141.4803788	2470	1715	136	136	168	174	151	1272	2
DLR00013251	12	18	YBR093C	20	SD/MSG -ARG -HIS -LEU -LYS +Canavanine +G418 +Hygromycin +Thialysine	Adam_cdc13-1_SDLV2_REP2	1	11	0.992514657423	685.055232537	14.0789332541	254	1.67749249711	64481.9996919	5168.41989261	43	1.55394542068	38925.9995209	274.214779399	2610	1703	136	136	133	145	133	309	4
DLR00013251	12	19	YBR203W	20	SD/MSG -ARG -HIS -LEU -LYS +Canavanine +G418 +Hygromycin +Thialysine	Adam_cdc13-1_SDLV2_REP2	1	11	2.49539351763	9744.26643703	67.5116783333	254	2.42580055392	938626.996117	13622.4931477	43	2.93945429665	935421.995785	16696.4306884	2745	1715	136	136	166	172	150	1118	0
DLR00013251	12	20	YBR092C	20	SD/MSG -ARG -HIS -LEU -LYS +Canavanine +G418 +Hygromycin +Thialysine	Adam_cdc13-1_SDLV2_REP2	1	11	2.54878416318	9684.29607677	74.638835231	254	2.46970087576	937536.995855	14530.2073409	43	3.00460793867	934053.996079	17857.5859371	2880	1714	136	136	166	172	150	1095	0
DLR00013251	12	21	YBR201W	20	SD/MSG -ARG -HIS -LEU -LYS +Canavanine +G418 +Hygromycin +Thialysine	Adam_cdc13-1_SDLV2_REP2	1	11	2.66076097278	10395.387229	77.801451637	254	2.58054649203	1029006.99639	14979.1428923	43	3.2842821104	927894.530063	11878.7332995	3015	1710	136	136	167	172	150	1051	0
DLR00013251	12	22	YBR090C-A	20	SD/MSG -ARG -HIS -LEU -LYS +Canavanine +G418 +Hygromycin +Thialysine	Adam_cdc13-1_SDLV2_REP2	1	11	2.46825728928	8502.08284738	85.71961426	254	2.45295804043	878616.996302	13686.340764	43	2.96476782873	873018.996111	16130.1084954	3151	1715	136	136	163	168	148	1066	0
DLR00013251	12	23	YBR200W	20	SD/MSG -ARG -HIS -LEU -LYS +Canavanine +G418 +Hygromycin +Thialysine	Adam_cdc13-1_SDLV2_REP2	1	11	0.5	361.8	35.3059450745	254	12	39846.6	3133.13974943	43	0.5	2268	211.759293765	3275	1712	136	136	-1	-1	-1	6	0
DLR00013251	12	24	YOR202W	20	SD/MSG -ARG -HIS -LEU -LYS +Canavanine +G418 +Hygromycin +Thialysine	Adam_cdc13-1_SDLV2_REP2	1	11	2.76240595732	13356.5880485	174.018806482	254	2.73920477881	1501450.99829	17881.8861115	43	3.33036497303	1500996.99985	22942.0377976	3428	1714	136	136	163	167	144	624	40
DLR00013251	13	1	YOR202W	20	SD/MSG -ARG -HIS -LEU -LYS +Canavanine +G418 +Hygromycin +Thialysine	Adam_cdc13-1_SDLV2_REP2	1	11	2.28035809003	11694.8219768	88.2440712397	254	2.3440126577	930941.997643	9547.90858138	43	2.82548352379	928244.996647	11086.4781391	288	1855	136	136	163	168	147	252	24
DLR00013251	13	2	YAR047C	20	SD/MSG -ARG -HIS -LEU -LYS +Canavanine +G418 +Hygromycin +Thialysine	Adam_cdc13-1_SDLV2_REP2	1	11	2.35849224118	9718.22794475	69.1483324714	254	2.36390633535	867382.996877	10765.3852479	43	2.85359024909	862351.996137	13340.1852428	423	1851	136	136	171	175	153	667	0
DLR00013251	13	3	YBR001C	20	SD/MSG -ARG -HIS -LEU -LYS +Canavanine +G418 +Hygromycin +Thialysine	Adam_cdc13-1_SDLV2_REP2	1	11	2.56494802268	10632.7407652	86.0139469645	254	2.50741344906	950706.997114	13162.0104255	43	3.04705744888	948852.997494	16332.8849559	552	1850	136	136	174	179	156	902	8
DLR00013251	13	4	YAR044W	20	SD/MSG -ARG -HIS -LEU -LYS +Canavanine +G418 +Hygromycin +Thialysine	Adam_cdc13-1_SDLV2_REP2	1	11	2.33237083407	9637.663675	61.9080023759	254	2.3240557286	838803.996229	12013.7120516	43	2.81214230414	834906.995368	13920.696507	694	1851	136	136	171	176	154	1007	0
DLR00013251	13	5	YBL107C	20	SD/MSG -ARG -HIS -LEU -LYS +Canavanine +G418 +Hygromycin +Thialysine	Adam_cdc13-1_SDLV2_REP2	1	11	2.61674870834	10899.6682643	89.0916696814	254	2.52504833447	967238.996977	13677.1476976	43	3.0759468124	965075.997664	16774.0412908	830	1849	136	136	174	179	155	964	0
DLR00013251	13	6	YAR043C	20	SD/MSG -ARG -HIS -LEU -LYS +Canavanine +G418 +Hygromycin +Thialysine	Adam_cdc13-1_SDLV2_REP2	1	11	2.35734216594	8647.75428535	67.6352002697	254	2.32292387627	727625.996235	11231.9003968	43	2.81466085603	724258.995373	12598.5772744	964	1854	136	136	166	172	151	1095	0
DLR00013251	13	7	YBL106C	20	SD/MSG -ARG -HIS -LEU -LYS +Canavanine +G418 +Hygromycin +Thialysine	Adam_cdc13-1_SDLV2_REP2	1	11	2.39561363958	9464.7459759	58.7940603002	254	2.38722285149	851264.997037	10962.7204255	43	2.88947303224	846747.996402	12907.9935556	1105	1851	136	136	172	177	153	925	0
DLR00013251	13	8	YAR042W	20	SD/MSG -ARG -HIS -LEU -LYS +Canavanine +G418 +Hygromycin +Thialysine	Adam_cdc13-1_SDLV2_REP2	1	11	2.30422234336	9886.56601556	55.2999995297	254	2.33198390944	887023.996363	11259.1206834	43	2.82455655713	885013.995684	13460.9197301	1243	1853	136	136	170	175	153	1115	0
DLR00013251	13	9	YBL104C	20	SD/MSG -ARG -HIS -LEU -LYS +Canavanine +G418 +Hygromycin +Thialysine	Adam_cdc13-1_SDLV2_REP2	1	11	2.33978077817	9375.76042095	46.7600836821	254	2.36019834585	870729.996519	10559.5645393	43	2.85527080274	867317.995841	13089.3030454	1377	1851	136	136	172	177	153	1066	0
DLR00013251	13	10	YAR040C	20	SD/MSG -ARG -HIS -LEU -LYS +Canavanine +G418 +Hygromycin +Thialysine	Adam_cdc13-1_SDLV2_REP2	1	11	2.35699883777	8877.69233951	40.0344616151	254	2.369467037	768965.997006	9644.98350249	43	2.87891119913	766363.996394	11683.0466344	1512	1853	136	136	164	170	147	1124	0
DLR00013251	13	11	YBL103C	20	SD/MSG -ARG -HIS -LEU -LYS +Canavanine +G418 +Hygromycin +Thialysine	Adam_cdc13-1_SDLV2_REP2	1	11	2.27189570386	8339.68896071	32.7520170322	254	2.39411432093	644500.999785	5223.1500999	43	2.95695417602	616772.549445	2786.02694383	1649	1854	136	136	155	162	142	1156	0
DLR00013251	13	12	YAR037W	20	SD/MSG -ARG -HIS -LEU -LYS +Canavanine +G418 +Hygromycin +Thialysine	Adam_cdc13-1_SDLV2_REP2	1	11	2.40952472822	9149.31738953	49.5726855649	254	2.37661211833	870902.996177	11794.0666043	43	2.87892053375	868095.995667	14563.3509942	1785	1858	136	136	168	173	149	1142	0
DLR00013251	13	13	YBL102W	20	SD/MSG -ARG -HIS -LEU -LYS +Canavanine +G418 +Hygromycin +Thialysine	Adam_cdc13-1_SDLV2_REP2	1	11	2.54411515368	9695.66538132	53.4103263327	254	2.49769912485	894956.997395	11208.7350536	43	3.04775011259	891892.997893	14050.491844	1925	1849	136	136	165	170	145	1006	0
DLR00013251	13	14	YAR035W	20	SD/MSG -ARG -HIS -LEU -LYS +Canavanine +G418 +Hygromycin +Thialysine	Adam_cdc13-1_SDLV2_REP2	1	11	2.22783447707	7957.37694598	52.9872580355	254	2.26810874967	759604.99551	11149.42055	43	2.75183759417	759619.994836	13253.7136831	2060	1851	136	136	165	171	149	1571	0
DLR00013251	13	15	YBL101C	20	SD/MSG -ARG -HIS -LEU -LYS +Canavanine +G418 +Hygromycin +Thialysine	Adam_cdc13-1_SDLV2_REP2	1	11	2.43177139497	9009.91740501	48.6915119699	254	2.44977917471	880710.997118	10986.2780674	43	2.97488249541	877708.996973	13810.7583072	2199	1852	136	136	168	173	149	1132	0
DLR00013251	13	16	YAR031W	20	SD/MSG -ARG -HIS -LEU -LYS +Canavanine +G418 +Hygromycin +Thialysine	Adam_cdc13-1_SDLV2_REP2	1	11	2.25035614161	7336.86849028	44.8745953604	254	2.24609032383	722330.995438	10585.4036989	43	2.72591146911	717386.994755	12273.0883154	2332	1850	136	136	165	171	149	1363	0
DLR00013251	13	17	YBL100C	20	SD/MSG -ARG -HIS -LEU -LYS +Canavanine +G418 +Hygromycin +Thialysine	Adam_cdc13-1_SDLV2_REP2	1	11	2.70530288977	9778.54385403	83.5745947117	254	2.64292225226	998758.996227	14601.54347	43	3.24802717874	995540.99845	17729.0400291	2472	1851	136	136	170	175	151	1016	0
DLR00013251	13	18	YAR030C	20	SD/MSG -ARG -HIS -LEU -LYS +Canavanine +G418 +Hygromycin +Thialysine	Adam_cdc13-1_SDLV2_REP2	1	11	2.56774359552	9138.73018879	71.0750411355	254	2.53628778863	905573.996612	13154.2183345	43	3.10694228755	900796.997536	15989.9304427	2606	1854	136	136	167	173	150	1069	0
DLR00013251	13	19	YBL098W	20	SD/MSG -ARG -HIS -LEU -LYS +Canavanine +G418 +Hygromycin +Thialysine	Adam_cdc13-1_SDLV2_REP2	1	11	2.64159075173	9504.22684985	74.6730834798	254	2.55478414858	952842.996583	13999.6018073	43	3.12784839901	947820.997994	17182.5911244	2744	1849	136	136	168	174	151	1010	0
DLR00013251	13	20	YAR029W	20	SD/MSG -ARG -HIS -LEU -LYS +Canavanine +G418 +Hygromycin +Thialysine	Adam_cdc13-1_SDLV2_REP2	1	11	2.53375524232	9456.35773135	69.2935601416	254	2.46961608803	944281.996398	13602.2064558	43	2.99892741224	939381.996417	16785.5241197	2880	1849	136	136	167	173	151	1073	0
DLR00013251	13	21	YBL096C	20	SD/MSG -ARG -HIS -LEU -LYS +Canavanine +G418 +Hygromycin +Thialysine	Adam_cdc13-1_SDLV2_REP2	1	11	2.57412117785	8980.89328422	96.7527067985	254	2.48141423786	897645.995896	14531.0418232	43	3.02337552857	892473.996502	17492.0619654	3014	1848	136	136	164	170	149	1130	0
DLR00013251	13	22	YAR028W	20	SD/MSG -ARG -HIS -LEU -LYS +Canavanine +G418 +Hygromycin +Thialysine	Adam_cdc13-1_SDLV2_REP2	1	11	2.51303348877	8491.82399347	95.7173063603	254	2.50103372004	902928.996374	14693.3865305	43	3.03669831504	895613.99685	17110.5509105	3150	1850	136	136	164	170	148	964	0
DLR00013251	13	23	YBL095W	20	SD/MSG -ARG -HIS -LEU -LYS +Canavanine +G418 +Hygromycin +Thialysine	Adam_cdc13-1_SDLV2_REP2	1	11	2.42766792699	9091.43455877	86.4336639716	254	2.42788597489	988622.996695	14239.3064584	43	2.92228546531	981052.995907	16764.7404741	3288	1847	136	136	161	166	146	950	0
DLR00013251	13	24	YOR202W	20	SD/MSG -ARG -HIS -LEU -LYS +Canavanine +G418 +Hygromycin +Thialysine	Adam_cdc13-1_SDLV2_REP2	1	11	2.38461893895	10502.9756312	104.139023121	254	2.44460776142	1133262.99761	12509.5232104	43	2.93077826318	1128062.99673	15556.5511468	3423	1850	136	136	158	163	141	704	0
DLR00013251	14	1	YOR202W	20	SD/MSG -ARG -HIS -LEU -LYS +Canavanine +G418 +Hygromycin +Thialysine	Adam_cdc13-1_SDLV2_REP2	1	11	2.51062389237	10551.7087973	143.468240923	254	2.48086417195	937695.997843	11894.6119235	43	2.99188707014	934599.997484	14549.8578784	289	1986	136	136	167	172	149	396	33
DLR00013251	14	2	YBR121C	20	SD/MSG -ARG -HIS -LEU -LYS +Canavanine +G418 +Hygromycin +Thialysine	Adam_cdc13-1_SDLV2_REP2	1	11	2.09045466819	8426.43716035	55.4777580349	254	2.12180139969	726343.995683	9945.65237117	43	2.58213945427	722462.995385	11710.4916652	424	1989	136	136	166	171	151	965	0
DLR00013251	14	3	YBR223C	20	SD/MSG -ARG -HIS -LEU -LYS +Canavanine +G418 +Hygromycin +Thialysine	Adam_cdc13-1_SDLV2_REP2	1	11	2.52846354326	11611.2221696	95.8009130195	254	2.46259954924	1030312.9967	14136.353405	43	2.98110360418	1030028.99648	17630.1802799	558	1984	136	136	173	177	154	940	0
DLR00013251	14	4	YBR119W	20	SD/MSG -ARG -HIS -LEU -LYS +Canavanine +G418 +Hygromycin +Thialysine	Adam_cdc13-1_SDLV2_REP2	1	11	2.36268249773	9126.84444347	61.2608705212	254	2.32695754545	812503.996205	11664.9475634	43	2.81339235838	806591.995348	13504.7216385	696	1989	136	136	173	177	156	881	0
DLR00013251	14	5	YBR222C	20	SD/MSG -ARG -HIS -LEU -LYS +Canavanine +G418 +Hygromycin +Thialysine	Adam_cdc13-1_SDLV2_REP2	1	11	2.58094260279	10582.5730866	100.449992889	254	2.49174758123	948224.996906	13713.1241491	43	3.02839623978	945865.997189	16532.6299661	829	1990	136	136	174	179	156	1040	0
DLR00013251	14	6	YBR116C	20	SD/MSG -ARG -HIS -LEU -LYS +Canavanine +G418 +Hygromycin +Thialysine	Adam_cdc13-1_SDLV2_REP2	1	11	2.29965846136	8627.04626755	53.875222262	254	2.32625640732	781898.996533	11238.4551176	43	2.81751185124	775911.995745	12739.4874158	970	1987	136	136	173	178	155	1032	0
DLR00013251	14	7	YBR221C	20	SD/MSG -ARG -HIS -LEU -LYS +Canavanine +G418 +Hygromycin +Thialysine	Adam_cdc13-1_SDLV2_REP2	1	11	1.78906268964	5085.76373879	70.2918173684	254	1.83167539092	284595.995625	7011.87715521	43	2.26675348306	287208.994131	6358.16565215	1107	1987	136	136	136	147	135	1364	0
DLR00013251	14	8	YBR115C	20	SD/MSG -ARG -HIS -LEU -LYS +Canavanine +G418 +Hygromycin +Thialysine	Adam_cdc13-1_SDLV2_REP2	1	11	0	11	5.94186393811	254	12	31784.4	2752.29146957	43	0	43	50.0652461834	1235	1984	136	136	-1	-1	-1	0	0
DLR00013251	14	9	YBR220C	20	SD/MSG -ARG -HIS -LEU -LYS +Canavanine +G418 +Hygromycin +Thialysine	Adam_cdc13-1_SDLV2_REP2	1	11	2.49706646151	10798.2499782	78.3399790684	254	2.49700335634	998784.997339	12449.0531455	43	3.03565542653	998714.997519	15800.2135604	1377	1990	136	136	171	176	152	1204	0
DLR00013251	14	10	YBR114W	20	SD/MSG -ARG -HIS -LEU -LYS +Canavanine +G418 +Hygromycin +Thialysine	Adam_cdc13-1_SDLV2_REP2	1	11	2.50234159191	9920.96800751	58.2497206422	254	2.45954778039	905496.996992	11294.1609015	43	3.11568652955	822124.604757	9187.52285801	1513	1990	136	136	168	173	149	1090	0
DLR00013251	14	11	YBR219C	20	SD/MSG -ARG -HIS -LEU -LYS +Canavanine +G418 +Hygromycin +Thialysine	Adam_cdc13-1_SDLV2_REP2	1	11	2.59748424909	11134.213495	85.2798899771	254	2.52433154977	1075718.9965	15719.1497243	43	3.07203728472	1075880.99705	19657.4211956	1653	1993	136	136	170	175	151	1144	0
DLR00013251	14	12	YBR113W	20	SD/MSG -ARG -HIS -LEU -LYS +Canavanine +G418 +Hygromycin +Thialysine	Adam_cdc13-1_SDLV2_REP2	1	11	2.29488164563	8148.28784164	54.9621317797	254	2.31524133193	779519.995816	11241.6517395	43	2.80522950377	778324.995116	13509.1677594	1791	1989	136	136	167	172	150	1412	0
DLR00013251	14	13	YBR218C	20	SD/MSG -ARG -HIS -LEU -LYS +Canavanine +G418 +Hygromycin +Thialysine	Adam_cdc13-1_SDLV2_REP2	1	11	2.54604775254	10534.6038258	78.6989467927	254	2.52266479798	1007920.99731	12695.5614391	43	3.07368726876	1007891.99781	16244.3756851	1926	1993	136	136	167	172	148	1199	0
DLR00013251	14	14	YBR111C	20	SD/MSG -ARG -HIS -LEU -LYS +Canavanine +G418 +Hygromycin +Thialysine	Adam_cdc13-1_SDLV2_REP2	1	11	2.4157128568	9230.72386531	48.1882727028	254	2.43944745144	910877.997118	10950.084038	43	2.95659365851	907815.996768	13724.8900787	2060	1988	136	136	168	173	149	1214	0
DLR00013251	14	15	YBR217W	20	SD/MSG -ARG -HIS -LEU -LYS +Canavanine +G418 +Hygromycin +Thialysine	Adam_cdc13-1_SDLV2_REP2	1	11	2.39634364926	9284.25302146	61.6907054445	254	2.40254229642	909738.996267	12842.4602254	43	2.90940879276	910558.995871	15705.4837909	2197	1989	136	136	165	170	149	1494	0
DLR00013251	14	16	YBR108W	20	SD/MSG -ARG -HIS -LEU -LYS +Canavanine +G418 +Hygromycin +Thialysine	Adam_cdc13-1_SDLV2_REP2	1	11	2.22233263785	6863.16317802	46.3442593695	254	2.26846939531	689393.996001	9960.95871869	43	2.75121416115	681728.995218	11440.755268	2330	1984	136	136	165	170	148	1164	0
DLR00013251	14	17	YBR216C	20	SD/MSG -ARG -HIS -LEU -LYS +Canavanine +G418 +Hygromycin +Thialysine	Adam_cdc13-1_SDLV2_REP2	1	11	2.5787018183	9384.10350068	90.3982471197	254	2.50500201589	959494.996777	13509.5940558	43	3.0504076325	956906.997354	17020.8454227	2464	1991	136	136	168	173	150	1260	0
DLR00013251	14	18	YBR107C	20	SD/MSG -ARG -HIS -LEU -LYS +Canavanine +G418 +Hygromycin +Thialysine	Adam_cdc13-1_SDLV2_REP2	1	11	2.47864395334	8738.13331957	71.8049052613	254	2.47320382782	863251.996862	12037.0127421	43	3.01580039736	859817.997297	14794.6428261	2605	1988	136	136	166	171	148	1321	0
DLR00013251	14	19	YBR215W	20	SD/MSG -ARG -HIS -LEU -LYS +Canavanine +G418 +Hygromycin +Thialysine	Adam_cdc13-1_SDLV2_REP2	1	11	2.26802909271	8437.68564968	56.2373114231	254	2.28782645367	853154.995317	12643.2810792	43	2.76999576293	850665.994754	14999.8516489	2746	1988	136	136	167	172	150	1520	0
DLR00013251	14	20	YBR106W	20	SD/MSG -ARG -HIS -LEU -LYS +Canavanine +G418 +Hygromycin +Thialysine	Adam_cdc13-1_SDLV2_REP2	1	11	0	11	18.154383074	254	12	30143.7	2191.71222726	43	0.5	1130.4	144.387208574	2869	1982	136	136	-1	-1	-1	7	0
DLR00013251	14	21	YBR214W	20	SD/MSG -ARG -HIS -LEU -LYS +Canavanine +G418 +Hygromycin +Thialysine	Adam_cdc13-1_SDLV2_REP2	1	11	2.57199747371	8883.90816972	89.6533073965	254	2.52115094034	908886.996653	14097.1948641	43	3.07685067323	904904.997251	17000.1997864	3013	1988	136	136	165	171	149	1279	0
DLR00013251	14	22	YBR105C	20	SD/MSG -ARG -HIS -LEU -LYS +Canavanine +G418 +Hygromycin +Thialysine	Adam_cdc13-1_SDLV2_REP2	1	11	2.58903463848	9269.21026152	119.015296656	254	2.5283493277	983716.995898	16983.9267371	43	3.07915382386	978839.996752	19611.6742156	3147	1991	136	136	164	169	148	1120	0
DLR00013251	14	23	YBR213W	20	SD/MSG -ARG -HIS -LEU -LYS +Canavanine +G418 +Hygromycin +Thialysine	Adam_cdc13-1_SDLV2_REP2	1	11	2.55123356818	9964.83723165	109.910014795	254	2.56413587657	1106675.99675	16622.4609976	43	3.11207900579	1100232.99747	20038.1268893	3286	1977	136	136	162	166	144	811	0
DLR00013251	14	24	YOR202W	20	SD/MSG -ARG -HIS -LEU -LYS +Canavanine +G418 +Hygromycin +Thialysine	Adam_cdc13-1_SDLV2_REP2	1	11	2.54908776594	11322.6781795	122.757060367	254	2.57064250316	1262301.99791	14296.0823415	43	3.09203815924	1258791.99776	18445.4725908	3421	1985	136	136	161	165	142	741	18
DLR00013251	15	1	YOR202W	20	SD/MSG -ARG -HIS -LEU -LYS +Canavanine +G418 +Hygromycin +Thialysine	Adam_cdc13-1_SDLV2_REP2	1	11	2.40315831741	11358.3987637	113.836962718	254	2.41843737766	938176.998168	9766.09639962	43	2.91086065929	935157.997299	11832.5392505	288	2129	136	136	162	167	145	294	0
DLR00013251	15	2	YBL015W	20	SD/MSG -ARG -HIS -LEU -LYS +Canavanine +G418 +Hygromycin +Thialysine	Adam_cdc13-1_SDLV2_REP2	1	11	2.38732995987	9506.50582881	71.3146836069	254	2.40674449687	796513.997857	10286.0719076	43	2.91588239097	790998.997405	11927.8313433	423	2130	136	136	164	169	148	575	0
DLR00013251	15	3	YBR016W	20	SD/MSG -ARG -HIS -LEU -LYS +Canavanine +G418 +Hygromycin +Thialysine	Adam_cdc13-1_SDLV2_REP2	1	11	2.50295670321	9645.01618898	91.4913163943	254	2.47022878326	847324.9972	11584.4803776	43	3.00291676616	842274.997474	14110.5606219	560	2125	136	136	169	174	152	706	0
DLR00013251	15	4	YBL013W	20	SD/MSG -ARG -HIS -LEU -LYS +Canavanine +G418 +Hygromycin +Thialysine	Adam_cdc13-1_SDLV2_REP2	1	11	2.24624976952	7642.90211688	53.7480798325	254	2.24672219931	611143.996447	10372.488353	43	2.73847016279	604705.995586	10828.0899158	697	2131	136	136	162	168	150	1026	0
DLR00013251	15	5	YBR015C	20	SD/MSG -ARG -HIS -LEU -LYS +Canavanine +G418 +Hygromycin +Thialysine	Adam_cdc13-1_SDLV2_REP2	1	11	2.16355387581	8037.157171	58.5207444256	254	2.20906160989	689249.996071	10083.8462941	43	2.68210890646	683446.99521	11118.9150387	833	2126	136	136	166	172	151	840	0
DLR00013251	15	6	YBL011W	20	SD/MSG -ARG -HIS -LEU -LYS +Canavanine +G418 +Hygromycin +Thialysine	Adam_cdc13-1_SDLV2_REP2	1	11	2.35523529714	6471.07962951	42.2474898895	254	2.37146693931	509855.999244	6590.12494383	43	2.90817092739	502791.9992	6452.90779802	967	2132	136	136	159	167	151	1196	0
DLR00013251	15	7	YBR014C	20	SD/MSG -ARG -HIS -LEU -LYS +Canavanine +G418 +Hygromycin +Thialysine	Adam_cdc13-1_SDLV2_REP2	1	11	2.33185869148	9268.73608322	61.942822108	254	2.36486149253	841102.996849	10992.6359879	43	2.86614088984	836583.99622	13111.3835646	1105	2127	136	136	170	175	154	1018	0
DLR00013251	15	8	YBL010C	20	SD/MSG -ARG -HIS -LEU -LYS +Canavanine +G418 +Hygromycin +Thialysine	Adam_cdc13-1_SDLV2_REP2	1	11	2.27942714301	8324.6249463	45.7859974862	254	2.30133469306	747731.996393	10185.55254	43	2.79394367124	743135.995751	11716.1159699	1245	2124	136	136	167	173	152	1147	0
DLR00013251	15	9	YBR013C	20	SD/MSG -ARG -HIS -LEU -LYS +Canavanine +G418 +Hygromycin +Thialysine	Adam_cdc13-1_SDLV2_REP2	1	11	2.51194621983	9261.65452539	66.3798824222	254	2.48818871309	869863.997445	11000.1355898	43	3.03513983361	865190.997908	13693.5092949	1381	2125	136	136	169	175	151	993	0
DLR00013251	15	10	YBL009W	20	SD/MSG -ARG -HIS -LEU -LYS +Canavanine +G418 +Hygromycin +Thialysine	Adam_cdc13-1_SDLV2_REP2	1	11	2.1723221912	7348.93277068	43.069426162	254	2.20087762469	667220.995291	10283.5524378	43	2.67963807692	664644.994706	11742.8526403	1514	2125	136	136	162	169	148	1518	0
DLR00013251	15	11	YBR012C	20	SD/MSG -ARG -HIS -LEU -LYS +Canavanine +G418 +Hygromycin +Thialysine	Adam_cdc13-1_SDLV2_REP2	1	11	2.46911723936	9750.18376878	58.2235917798	254	2.44984471303	952725.996891	12146.8530543	43	2.97087485991	949573.996657	15439.3987312	1650	2130	136	136	168	174	151	1126	0
DLR00013251	15	12	YBL008W	20	SD/MSG -ARG -HIS -LEU -LYS +Canavanine +G418 +Hygromycin +Thialysine	Adam_cdc13-1_SDLV2_REP2	1	11	2.20334134645	7819.70272222	34.2734471854	254	2.22170004007	747499.995551	10056.4973248	43	2.6999497788	741857.994915	11867.4608073	1788	2128	136	136	164	170	149	1233	0
DLR00013251	15	13	YBR010W	20	SD/MSG -ARG -HIS -LEU -LYS +Canavanine +G418 +Hygromycin +Thialysine	Adam_cdc13-1_SDLV2_REP2	1	11	2.42866458955	9764.12911601	54.9003272009	254	2.41834891342	964045.99656	12225.1811471	43	2.92699268531	960735.996146	15294.0592042	1927	2127	136	136	167	172	149	1090	0
DLR00013251	15	14	YBL007C	20	SD/MSG -ARG -HIS -LEU -LYS +Canavanine +G418 +Hygromycin +Thialysine	Adam_cdc13-1_SDLV2_REP2	1	11	1.83129697787	5091.65832658	48.1365632811	254	1.95206677719	460443.994902	7509.58145196	43	2.3937524695	454995.994021	7863.58045513	2072	2134	136	136	155	163	145	1638	8
DLR00013251	15	15	YBR009C	20	SD/MSG -ARG -HIS -LEU -LYS +Canavanine +G418 +Hygromycin +Thialysine	Adam_cdc13-1_SDLV2_REP2	1	11	2.4452096966	9625.8273291	67.8891031836	254	2.44052660083	960070.996844	12543.1240207	43	2.95603482575	957923.996573	15646.030424	2198	2130	136	136	166	171	149	1296	0
DLR00013251	15	16	YBL005W	20	SD/MSG -ARG -HIS -LEU -LYS +Canavanine +G418 +Hygromycin +Thialysine	Adam_cdc13-1_SDLV2_REP2	1	11	2.39426531016	8241.89458612	48.4075323843	254	2.3874605839	813751.996586	10970.9037005	43	2.89590646293	808867.9962	13172.5256285	2337	2131	136	136	163	169	148	1281	0
DLR00013251	15	17	YBR008C	20	SD/MSG -ARG -HIS -LEU -LYS +Canavanine +G418 +Hygromycin +Thialysine	Adam_cdc13-1_SDLV2_REP2	1	11	2.33481661559	8021.08762863	46.3444106066	254	2.34767840969	797341.996345	11088.1207093	43	2.84605657427	792626.99577	13210.4149695	2473	2122	136	136	164	170	150	1346	0
DLR00013251	15	18	YBL003C	20	SD/MSG -ARG -HIS -LEU -LYS +Canavanine +G418 +Hygromycin +Thialysine	Adam_cdc13-1_SDLV2_REP2	1	11	2.37683730212	8624.88013581	58.6013393367	254	2.37787181518	852389.996183	11987.6354002	43	2.88328714727	847816.995755	14551.2744403	2605	2123	136	136	164	170	149	1256	0
DLR00013251	15	19	YBR007C	20	SD/MSG -ARG -HIS -LEU -LYS +Canavanine +G418 +Hygromycin +Thialysine	Adam_cdc13-1_SDLV2_REP2	1	11	2.41058800344	7831.47135472	63.1425292797	254	2.40811189263	775227.996655	11139.220133	43	2.92876108901	767306.996576	13268.0720795	2743	2126	136	136	163	169	148	1010	0
DLR00013251	15	20	YBL001C	20	SD/MSG -ARG -HIS -LEU -LYS +Canavanine +G418 +Hygromycin +Thialysine	Adam_cdc13-1_SDLV2_REP2	1	11	2.47404978574	8385.70253409	67.7528136297	254	2.46365750038	865865.996581	12723.7179033	43	2.99401503815	859181.996848	15447.0486421	2879	2126	136	136	167	172	151	1073	0
DLR00013251	15	21	YBR006W	20	SD/MSG -ARG -HIS -LEU -LYS +Canavanine +G418 +Hygromycin +Thialysine	Adam_cdc13-1_SDLV2_REP2	1	11	2.74098390396	9682.00222305	96.1431045884	254	2.65565097212	978152.996651	13537.8673443	43	3.26016176119	972427.998723	16336.9186371	3016	2123	136	136	165	170	148	958	0
DLR00013251	15	22	YAR050W	20	SD/MSG -ARG -HIS -LEU -LYS +Canavanine +G418 +Hygromycin +Thialysine	Adam_cdc13-1_SDLV2_REP2	1	11	2.52203912413	9048.816821	108.859553513	254	2.5078759337	941158.996339	15591.9472344	43	3.04699712316	937630.996866	18248.2824631	3150	2121	136	136	162	167	146	1226	0
DLR00013251	15	23	YBR005W	20	SD/MSG -ARG -HIS -LEU -LYS +Canavanine +G418 +Hygromycin +Thialysine	Adam_cdc13-1_SDLV2_REP2	1	11	2.53204996591	9054.0240522	99.1427712896	254	2.54646868571	977492.997624	13578.7979193	43	3.09119020401	969262.99812	16080.7546948	3288	2121	136	136	160	165	144	893	0
DLR00013251	15	24	YOR202W	20	SD/MSG -ARG -HIS -LEU -LYS +Canavanine +G418 +Hygromycin +Thialysine	Adam_cdc13-1_SDLV2_REP2	1	11	2.43597609308	10854.3718295	126.13678294	254	2.49297224556	1178950.99796	13484.9014334	43	2.98819979919	1174526.99714	16811.508078	3425	2120	136	136	160	164	143	685	0
DLR00013251	16	1	YOR202W	20	SD/MSG -ARG -HIS -LEU -LYS +Canavanine +G418 +Hygromycin +Thialysine	Adam_cdc13-1_SDLV2_REP2	1	11	2.49114319239	10236.6459405	211.873113812	254	2.49299061912	799010.999755	14385.3643584	43	3.02303451278	795317.999601	16728.8498535	279	2272	136	136	166	170	151	533	22
DLR00013251	16	2	YOR202W	20	SD/MSG -ARG -HIS -LEU -LYS +Canavanine +G418 +Hygromycin +Thialysine	Adam_cdc13-1_SDLV2_REP2	1	11	2.19371592077	8492.4	215.667313875	254	2.10932911746	671843.999986	21014.3912513	43	2.58124831352	661812.999905	22178.525381	424	2281	136	136	169	174	155	662	35
DLR00013251	16	3	YOR202W	20	SD/MSG -ARG -HIS -LEU -LYS +Canavanine +G418 +Hygromycin +Thialysine	Adam_cdc13-1_SDLV2_REP2	1	11	2.64074128809	9472.5	185.460295766	254	2.42122017152	779269.994612	24603.9079663	43	2.99642810474	771466.996418	26956.06266	562	2272	136	136	173	177	157	639	24
DLR00013251	16	4	YOR202W	20	SD/MSG -ARG -HIS -LEU -LYS +Canavanine +G418 +Hygromycin +Thialysine	Adam_cdc13-1_SDLV2_REP2	1	11	2.2446015005	8389.8	188.799733233	254	2.01357821188	632022.992344	16789.0503816	43	2.45884113769	621449.99284	19126.0501323	685	2272	136	136	172	177	159	736	24
DLR00013251	16	5	YOR202W	20	SD/MSG -ARG -HIS -LEU -LYS +Canavanine +G418 +Hygromycin +Thialysine	Adam_cdc13-1_SDLV2_REP2	1	11	2.35100622267	10426.4078308	89.0720700294	254	2.38921234495	790055.999997	9367.59722431	43	2.87022850098	787568.999391	11404.4430741	834	2276	136	136	172	177	156	713	35
DLR00013251	16	6	YOR202W	20	SD/MSG -ARG -HIS -LEU -LYS +Canavanine +G418 +Hygromycin +Thialysine	Adam_cdc13-1_SDLV2_REP2	1	11	1.95449840847	6938.1	123.913106361	254	1.93860354547	501414.990008	13601.6512145	43	2.37564355293	494431.990245	14946.5876892	966	2272	136	136	168	173	156	843	22
DLR00013251	16	7	YOR202W	20	SD/MSG -ARG -HIS -LEU -LYS +Canavanine +G418 +Hygromycin +Thialysine	Adam_cdc13-1_SDLV2_REP2	1	11	2.2908925668	9129.6	133.768380533	254	2.20406582408	683623.992936	15920.570029	43	2.67198044148	678082.992701	17952.3963892	1105	2278	136	136	171	176	156	812	24
DLR00013251	16	8	YOR202W	20	SD/MSG -ARG -HIS -LEU -LYS +Canavanine +G418 +Hygromycin +Thialysine	Adam_cdc13-1_SDLV2_REP2	1	11	2.17895137604	7533	190.322149146	254	2.0523335182	571326.991108	16934.392348	43	2.502432427	562134.991663	18638.3350328	1241	2273	136	136	171	177	157	830	26
DLR00013251	16	9	YOR202W	20	SD/MSG -ARG -HIS -LEU -LYS +Canavanine +G418 +Hygromycin +Thialysine	Adam_cdc13-1_SDLV2_REP2	1	11	2.51716596236	8672.09156875	58.0193782897	254	2.51756055379	636501.994333	8915.02711738	43	3.1123019081	625613.994791	9931.08638475	1363	2256	136	136	173	178	156	335	25
DLR00013251	16	10	YOR202W	20	SD/MSG -ARG -HIS -LEU -LYS +Canavanine +G418 +Hygromycin +Thialysine	Adam_cdc13-1_SDLV2_REP2	1	11	2.18937067367	6890.58939313	57.978132671	254	2.23588808631	502793.997388	7325.09309229	43	2.71946866958	489154.996245	7372.73976006	1499	2256	136	136	169	175	155	367	0
DLR00013251	16	11	YOR202W	20	SD/MSG -ARG -HIS -LEU -LYS +Canavanine +G418 +Hygromycin +Thialysine	Adam_cdc13-1_SDLV2_REP2	1	11	2.50626878653	9775.45419003	73.0793839887	254	2.53928434788	715873.999899	6575.17000539	43	3.12024370592	705830.999661	7687.2774742	1648	2271	136	136	170	176	155	939	26
DLR00013251	16	12	YOR202W	20	SD/MSG -ARG -HIS -LEU -LYS +Canavanine +G418 +Hygromycin +Thialysine	Adam_cdc13-1_SDLV2_REP2	1	11	2.48895287689	8702.1	182.64641672	254	2.27998790771	695144.991198	17994.7608056	43	2.76815384453	684544.990614	20975.8293741	1776	2271	136	136	172	177	155	906	28
DLR00013251	16	13	YOR202W	20	SD/MSG -ARG -HIS -LEU -LYS +Canavanine +G418 +Hygromycin +Thialysine	Adam_cdc13-1_SDLV2_REP2	1	11	2.52673835604	7927.54340663	77.2556035127	254	2.4095391857	607923.995969	10412.9182333	43	3.0019608788	596984.996866	12371.8924364	1941	2255	136	136	168	174	153	499	34
DLR00013251	16	14	YOR202W	20	SD/MSG -ARG -HIS -LEU -LYS +Canavanine +G418 +Hygromycin +Thialysine	Adam_cdc13-1_SDLV2_REP2	1	11	2.40655729847	6258.79945637	116.238195016	254	2.31924850082	507352.999087	7742.64350215	43	2.83765950395	493152.999405	8945.84117234	2044	2255	136	136	168	174	153	393	4
DLR00013251	16	15	YOR202W	20	SD/MSG -ARG -HIS -LEU -LYS +Canavanine +G418 +Hygromycin +Thialysine	Adam_cdc13-1_SDLV2_REP2	1	11	2.56323724798	7653.80973308	95.2696099459	254	2.43487119902	622839.999554	9349.88849609	43	2.98373178796	610622.999873	10955.7971678	2213	2255	136	136	168	174	153	437	21
DLR00013251	16	16	YOR202W	20	SD/MSG -ARG -HIS -LEU -LYS +Canavanine +G418 +Hygromycin +Thialysine	Adam_cdc13-1_SDLV2_REP2	1	11	2.25098993056	6547.46110282	34.0876509269	254	2.30774519661	520460.997558	7236.03432873	43	2.80371881432	508806.996889	7545.25570294	2319	2255	136	136	167	173	153	469	2
DLR00013251	16	17	YOR202W	20	SD/MSG -ARG -HIS -LEU -LYS +Canavanine +G418 +Hygromycin +Thialysine	Adam_cdc13-1_SDLV2_REP2	1	11	2.26984498187	7469.20325272	30.8393879387	254	2.31020252855	578474.997156	8269.25889788	43	2.80732715515	567129.996436	8946.61316956	2455	2254	136	136	166	172	153	489	0
DLR00013251	16	18	YOR202W	20	SD/MSG -ARG -HIS -LEU -LYS +Canavanine +G418 +Hygromycin +Thialysine	Adam_cdc13-1_SDLV2_REP2	1	11	2.58348761819	7553.36590098	102.990593108	254	2.45746141318	596967.999829	9451.81604808	43	3.02038421579	584907.999382	11175.871283	2591	2254	136	136	168	173	153	354	24
DLR00013251	16	19	YOR202W	20	SD/MSG -ARG -HIS -LEU -LYS +Canavanine +G418 +Hygromycin +Thialysine	Adam_cdc13-1_SDLV2_REP2	1	11	2.40508755427	7780.21019897	46.1817827833	254	2.41278920854	630203.997776	8706.99864047	43	2.93970756604	618570.997853	9884.70891277	2727	2252	136	136	168	173	154	430	22
DLR00013251	16	20	YOR202W	20	SD/MSG -ARG -HIS -LEU -LYS +Canavanine +G418 +Hygromycin +Thialysine	Adam_cdc13-1_SDLV2_REP2	1	11	2.32633015557	6904.68616581	43.6341966754	254	2.34818674881	548496.997732	7987.1466133	43	2.85827240114	535187.997319	8532.28071651	2862	2252	136	136	167	173	154	399	0
DLR00013251	16	21	YOR202W	20	SD/MSG -ARG -HIS -LEU -LYS +Canavanine +G418 +Hygromycin +Thialysine	Adam_cdc13-1_SDLV2_REP2	1	11	2.3415479753	7216.78943296	56.5421251304	254	2.3145171526	613319.996052	10524.6243529	43	2.80234970303	601086.995337	11548.54241	3032	2250	136	136	168	173	154	406	31
DLR00013251	16	22	YOR202W	20	SD/MSG -ARG -HIS -LEU -LYS +Canavanine +G418 +Hygromycin +Thialysine	Adam_cdc13-1_SDLV2_REP2	1	11	2.52571993783	9372.6	277.250161925	254	2.13830931676	870048.991324	33092.0937036	43	2.59302295144	863648.992178	36982.7664488	3154	2268	136	136	167	172	152	940	29
DLR00013251	16	23	YOR202W	20	SD/MSG -ARG -HIS -LEU -LYS +Canavanine +G418 +Hygromycin +Thialysine	Adam_cdc13-1_SDLV2_REP2	1	11	2.10765939615	8865	213.363749699	254	2.01329290436	838132.987415	27485.6411377	43	2.44752114099	836175.988635	30860.4680473	3291	2275	136	136	164	168	150	1008	37
DLR00013251	16	24	YOR202W	20	SD/MSG -ARG -HIS -LEU -LYS +Canavanine +G418 +Hygromycin +Thialysine	Adam_cdc13-1_SDLV2_REP2	1	11	2.18829738933	10711.3251543	158.107406249	254	2.23570972755	1040755.99826	12117.8592227	43	2.67520047915	1034815.99771	14014.3708	3424	2274	136	136	162	165	145	694	32
DLR00013887	1	1	YOR202W	27	SD/MSG -ARG -HIS -LEU -LYS +Canavanine +G418 +Hygromycin +Thialysine	Adam_cdc13-1_SDLV2_REP2	1	11	2.90973669511	7973.37040856	140.618409212	254	2.96273060316	578978.994323	10150.299468	43	3.58646226457	570048.993579	10930.6289314	302	220	136	136	155	160	136	66	18
DLR00013887	1	2	YOR202W	27	SD/MSG -ARG -HIS -LEU -LYS +Canavanine +G418 +Hygromycin +Thialysine	Adam_cdc13-1_SDLV2_REP2	1	11	3.28718726061	8094.2809789	136.903056472	254	3.09653594359	601954.998823	8270.51123998	43	3.81492701111	555591.198868	6752.95319657	416	223	136	136	158	163	139	130	0
DLR00013887	1	3	YOR202W	27	SD/MSG -ARG -HIS -LEU -LYS +Canavanine +G418 +Hygromycin +Thialysine	Adam_cdc13-1_SDLV2_REP2	1	11	3.30899829369	9416.77461852	167.84269992	254	3.13867971288	704351.998294	10126.2200775	43	3.80468407701	699254.997615	11117.6124672	552	220	136	136	163	168	145	286	0
DLR00013887	1	4	YOR202W	27	SD/MSG -ARG -HIS -LEU -LYS +Canavanine +G418 +Hygromycin +Thialysine	Adam_cdc13-1_SDLV2_REP2	1	11	3.22743974404	8300.90389999	138.398946677	254	3.10437611001	624515.998461	9481.29815556	43	3.84492482663	576677.705371	7193.5959078	687	212	136	136	165	170	147	418	0
DLR00013887	1	5	YOR202W	27	SD/MSG -ARG -HIS -LEU -LYS +Canavanine +G418 +Hygromycin +Thialysine	Adam_cdc13-1_SDLV2_REP2	1	11	3.42549797853	10465.3079181	151.87299273	254	3.26492716072	799357.998375	11197.1106081	43	4.04552965206	742339.301265	9288.26878382	836	223	136	136	166	171	146	442	1
DLR00013887	1	6	YOR202W	27	SD/MSG -ARG -HIS -LEU -LYS +Canavanine +G418 +Hygromycin +Thialysine	Adam_cdc13-1_SDLV2_REP2	1	11	3.1822921662	7563.67254411	164.262730207	254	3.02477427476	558834.998683	9061.89453524	43	3.75909897505	515385.794568	7077.63937216	962	217	136	136	161	168	145	589	0
DLR00013887	1	7	YOR202W	27	SD/MSG -ARG -HIS -LEU -LYS +Canavanine +G418 +Hygromycin +Thialysine	Adam_cdc13-1_SDLV2_REP2	1	11	3.36446384468	9900.67985836	153.722071097	254	3.25210148583	803462.998289	10456.6371606	43	3.93826571068	800136.99772	12398.9484741	1106	223	136	136	167	173	147	552	11
DLR00013887	1	8	YOR202W	27	SD/MSG -ARG -HIS -LEU -LYS +Canavanine +G418 +Hygromycin +Thialysine	Adam_cdc13-1_SDLV2_REP2	1	11	3.2175229017	8345.8034031	156.779248977	254	3.06913426916	667174.998821	9459.75555274	43	3.79918370275	618659.075344	7734.39058103	1239	225	136	136	164	171	146	563	0
DLR00013887	1	9	YOR202W	27	SD/MSG -ARG -HIS -LEU -LYS +Canavanine +G418 +Hygromycin +Thialysine	Adam_cdc13-1_SDLV2_REP2	1	11	3.1188797615	9316.11998759	156.440647166	254	3.02443267133	721521.998831	10610.2893111	43	3.6839809313	719074.998322	11620.984432	1382	213	136	136	162	169	145	646	10
DLR00013887	1	10	YOR202W	27	SD/MSG -ARG -HIS -LEU -LYS +Canavanine +G418 +Hygromycin +Thialysine	Adam_cdc13-1_SDLV2_REP2	1	11	3.29882002712	10024.1021015	138.524505308	254	3.24188003551	854488.998389	10501.9683856	43	3.92462612636	850413.997892	12262.2118187	1511	215	136	136	168	174	147	577	0
DLR00013887	1	11	YOR202W	27	SD/MSG -ARG -HIS -LEU -LYS +Canavanine +G418 +Hygromycin +Thialysine	Adam_cdc13-1_SDLV2_REP2	1	11	3.08702841541	8494.165755	137.942958726	254	2.95537615841	662325.999496	9156.56869336	43	3.60838616577	659573.999011	10172.6810935	1656	215	136	136	158	166	143	725	0
DLR00013887	1	12	YOR202W	27	SD/MSG -ARG -HIS -LEU -LYS +Canavanine +G418 +Hygromycin +Thialysine	Adam_cdc13-1_SDLV2_REP2	1	11	3.15734801477	8659.89866976	140.510864243	254	3.05299907496	704119.999239	9184.09379167	43	3.77921539171	658005.654658	7927.25108685	1780	221	136	136	163	170	144	630	0
DLR00013887	1	13	YOR202W	27	SD/MSG -ARG -HIS -LEU -LYS +Canavanine +G418 +Hygromycin +Thialysine	Adam_cdc13-1_SDLV2_REP2	1	11	3.01138127908	8076.36844222	120.664485279	254	2.95605904872	660890.998924	9686.3544097	43	3.60545176465	655330.998436	10312.5814207	1927	222	136	136	163	169	145	663	0
DLR00013887	1	14	YOR202W	27	SD/MSG -ARG -HIS -LEU -LYS +Canavanine +G418 +Hygromycin +Thialysine	Adam_cdc13-1_SDLV2_REP2	1	11	3.02266439902	8365.50860644	112.078599161	254	2.97880058438	689772.998348	10764.8586733	43	3.6304441838	686112.998062	11774.291136	2058	221	136	136	162	169	144	725	0
DLR00013887	1	15	YOR202W	27	SD/MSG -ARG -HIS -LEU -LYS +Canavanine +G418 +Hygromycin +Thialysine	Adam_cdc13-1_SDLV2_REP2	1	11	3.14316256023	9279.80639421	148.126038803	254	3.05580664519	764683.998348	12147.5952534	43	3.71834289243	762266.997988	13588.2434207	2198	216	136	136	163	170	145	842	0
DLR00013887	1	16	YOR202W	27	SD/MSG -ARG -HIS -LEU -LYS +Canavanine +G418 +Hygromycin +Thialysine	Adam_cdc13-1_SDLV2_REP2	1	11	2.8112501389	6831.17155818	119.724564653	254	2.76630584885	512946.998911	9126.65142504	43	3.39692174621	510855.999031	9213.52715353	2333	209	136	136	156	165	144	856	0
DLR00013887	1	17	YOR202W	27	SD/MSG -ARG -HIS -LEU -LYS +Canavanine +G418 +Hygromycin +Thialysine	Adam_cdc13-1_SDLV2_REP2	1	11	3.27200599568	8485.46333938	139.352381145	254	3.11823038245	694849.998466	10082.1536192	43	3.87184827136	641285.006652	7958.55112	2463	217	136	136	164	171	147	630	10
DLR00013887	1	18	YOR202W	27	SD/MSG -ARG -HIS -LEU -LYS +Canavanine +G418 +Hygromycin +Thialysine	Adam_cdc13-1_SDLV2_REP2	1	11	3.09196973241	7515.28164495	131.144388842	254	2.91796185875	570361.998858	9462.3119138	43	3.56385560394	565972.998384	9783.18348043	2606	221	136	136	157	165	144	633	0
DLR00013887	1	19	YOR202W	27	SD/MSG -ARG -HIS -LEU -LYS +Canavanine +G418 +Hygromycin +Thialysine	Adam_cdc13-1_SDLV2_REP2	1	11	3.26190376476	8503.53642257	156.196334397	254	3.14524181294	701175.998322	10380.0410407	43	3.81147931526	694749.997655	11261.4738232	2750	211	136	136	165	171	147	509	0
DLR00013887	1	20	YOR202W	27	SD/MSG -ARG -HIS -LEU -LYS +Canavanine +G418 +Hygromycin +Thialysine	Adam_cdc13-1_SDLV2_REP2	1	11	2.90956351893	6987.32206456	106.449471757	254	2.8435529514	531791.999231	8638.61147072	43	3.4714665715	526728.999064	8937.96776625	2877	210	136	136	157	165	145	593	0
DLR00013887	1	21	YOR202W	27	SD/MSG -ARG -HIS -LEU -LYS +Canavanine +G418 +Hygromycin +Thialysine	Adam_cdc13-1_SDLV2_REP2	1	11	3.42494705497	9980.56954336	225.716107297	254	3.3661577051	857135.998597	10975.4794456	43	4.15926441077	798207.853994	9176.46762496	3021	219	136	136	166	171	146	378	0
DLR00013887	1	22	YOR202W	27	SD/MSG -ARG -HIS -LEU -LYS +Canavanine +G418 +Hygromycin +Thialysine	Adam_cdc13-1_SDLV2_REP2	1	11	3.19104710457	8269.33761793	149.277801774	254	3.07796518392	660656.998305	10285.9345752	43	3.80602327811	610881.432934	8022.49671205	3152	217	136	136	156	162	140	386	0
DLR00013887	1	23	YOR202W	27	SD/MSG -ARG -HIS -LEU -LYS +Canavanine +G418 +Hygromycin +Thialysine	Adam_cdc13-1_SDLV2_REP2	1	11	3.36957687194	8906.10774025	213.435240069	254	3.19576291031	740443.998674	10568.1714633	43	3.85566053991	732642.997919	11369.2145825	3294	211	136	136	155	161	138	141	0
DLR00013887	1	24	YOR202W	27	SD/MSG -ARG -HIS -LEU -LYS +Canavanine +G418 +Hygromycin +Thialysine	Adam_cdc13-1_SDLV2_REP2	1	11	2.9056355769	7725.78381362	251.670770875	254	2.88754558586	574098.998872	8915.38440172	43	3.50358262534	564050.998585	8604.405933	3419	217	136	136	149	155	134	98	1
DLR00013887	2	1	YOR202W	27	SD/MSG -ARG -HIS -LEU -LYS +Canavanine +G418 +Hygromycin +Thialysine	Adam_cdc13-1_SDLV2_REP2	1	11	3.09005923987	9221.12618801	156.373577915	254	3.0054226958	711503.998109	10709.3346248	43	3.721909301	657445.357332	8593.32185946	284	349	136	136	155	160	137	278	0
DLR00013887	2	2	YBR030W	27	SD/MSG -ARG -HIS -LEU -LYS +Canavanine +G418 +Hygromycin +Thialysine	Adam_cdc13-1_SDLV2_REP2	1	11	3.09215036135	7986.16171668	113.631492071	254	3.0952973581	650967.998347	9109.79066228	43	3.83281560393	604077.195506	7903.90611551	422	352	136	136	162	167	143	617	0
DLR00013887	2	3	YBR138C	27	SD/MSG -ARG -HIS -LEU -LYS +Canavanine +G418 +Hygromycin +Thialysine	Adam_cdc13-1_SDLV2_REP2	1	11	3.24954580708	8192.03892566	135.825822668	254	3.08968502486	640497.99815	9988.66712374	43	3.85479952466	592378.156831	8571.72242648	551	356	136	136	163	168	144	750	0
DLR00013887	2	4	YBR028C	27	SD/MSG -ARG -HIS -LEU -LYS +Canavanine +G418 +Hygromycin +Thialysine	Adam_cdc13-1_SDLV2_REP2	1	11	2.8025072879	8063.1944669	93.1857346939	254	2.86257383103	641779.998283	10703.7054832	43	3.5015815901	638917.998501	11460.5551115	683	347	136	136	165	170	147	865	0
DLR00013887	2	5	YBR137W	27	SD/MSG -ARG -HIS -LEU -LYS +Canavanine +G418 +Hygromycin +Thialysine	Adam_cdc13-1_SDLV2_REP2	1	11	3.21815324289	8413.53500182	139.984484732	254	3.05768843464	661776.998473	10373.5119133	43	3.81002609207	611108.485529	8540.86588163	824	357	136	136	164	170	146	857	0
DLR00013887	2	6	YBR027C	27	SD/MSG -ARG -HIS -LEU -LYS +Canavanine +G418 +Hygromycin +Thialysine	Adam_cdc13-1_SDLV2_REP2	1	11	3.00734494297	7436.60802667	112.154352736	254	2.90788499953	556887.998408	9369.97458754	43	3.55835933329	556495.997954	9958.99809596	965	348	136	136	160	168	145	1108	0
DLR00013887	2	7	YBR134W	27	SD/MSG -ARG -HIS -LEU -LYS +Canavanine +G418 +Hygromycin +Thialysine	Adam_cdc13-1_SDLV2_REP2	1	11	3.4206080304	10997.066552	126.893941847	254	3.43005104748	948900.999078	8863.85356412	43	4.14815696516	946965.998756	11415.8989265	1095	356	136	136	172	177	145	629	0
DLR00013887	2	8	YBR026C	27	SD/MSG -ARG -HIS -LEU -LYS +Canavanine +G418 +Hygromycin +Thialysine	Adam_cdc13-1_SDLV2_REP2	1	11	1.00185542168	863.5	22.8434202006	254	1.83582792539	58810.9997649	5294.04352999	43	1.49706425433	35444.9973214	432.921582208	1242	356	136	136	124	140	129	113	0
DLR00013887	2	9	YBR132C	27	SD/MSG -ARG -HIS -LEU -LYS +Canavanine +G418 +Hygromycin +Thialysine	Adam_cdc13-1_SDLV2_REP2	1	11	3.29153661513	9285.23758873	146.113916329	254	3.14137900733	789047.998403	11028.139244	43	3.8182262784	784720.997884	12771.7669337	1367	354	136	136	167	173	146	692	0
DLR00013887	2	10	YBR025C	27	SD/MSG -ARG -HIS -LEU -LYS +Canavanine +G418 +Hygromycin +Thialysine	Adam_cdc13-1_SDLV2_REP2	1	11	2.0997982098	2008.00823137	36.0410810376	254	2.22268587959	135508.999908	5061.97355021	43	2.58452911264	122651.999465	2529.94896274	1507	347	136	136	136	148	134	704	0
DLR00013887	2	11	YBR131W	27	SD/MSG -ARG -HIS -LEU -LYS +Canavanine +G418 +Hygromycin +Thialysine	Adam_cdc13-1_SDLV2_REP2	1	11	2.04524282389	5655.21229916	35.0273856361	254	2.38786556516	468646.996443	6706.76154174	43	2.92312047449	459112.99725	7076.81309992	1635	357	136	136	159	167	142	335	0
DLR00013887	2	12	YBR024W	27	SD/MSG -ARG -HIS -LEU -LYS +Canavanine +G418 +Hygromycin +Thialysine	Adam_cdc13-1_SDLV2_REP2	1	11	2.82603184036	7132.26997686	97.0362835283	254	2.80325783076	579768.999486	7976.27166591	43	3.43886543459	577370.999525	8612.59429256	1783	351	136	136	161	168	144	936	0
DLR00013887	2	13	YBR130C	27	SD/MSG -ARG -HIS -LEU -LYS +Canavanine +G418 +Hygromycin +Thialysine	Adam_cdc13-1_SDLV2_REP2	1	11	3.02001133202	8288.72714161	122.819418631	254	2.95342730761	681236.999579	9373.16024153	43	3.60656016467	682542.99917	10670.5354882	1921	355	136	136	162	170	144	1059	0
DLR00013887	2	14	YBR023C	27	SD/MSG -ARG -HIS -LEU -LYS +Canavanine +G418 +Hygromycin +Thialysine	Adam_cdc13-1_SDLV2_REP2	1	11	3.03790002348	9005.04555528	138.689737925	254	2.95365939447	745392.998728	11029.36222	43	3.60856359168	747323.998622	12675.1386253	2054	351	136	136	162	169	141	1036	0
DLR00013887	2	15	YBR129C	27	SD/MSG -ARG -HIS -LEU -LYS +Canavanine +G418 +Hygromycin +Thialysine	Adam_cdc13-1_SDLV2_REP2	1	11	3.26623860363	9631.47466361	133.025778071	254	3.16905716006	840922.997884	11752.1771524	43	3.84626446195	841477.997495	13992.8224245	2190	351	136	136	166	172	144	994	0
DLR00013887	2	16	YBR022W	27	SD/MSG -ARG -HIS -LEU -LYS +Canavanine +G418 +Hygromycin +Thialysine	Adam_cdc13-1_SDLV2_REP2	1	11	3.35407071552	10515.0486909	145.074822705	254	3.29270151982	910727.998163	11748.3170489	43	3.98910672116	908775.997766	14205.4308399	2335	346	136	136	168	174	144	686	0
DLR00013887	2	17	YBR128C	27	SD/MSG -ARG -HIS -LEU -LYS +Canavanine +G418 +Hygromycin +Thialysine	Adam_cdc13-1_SDLV2_REP2	1	11	3.21732298965	9262.69807903	150.33254469	254	3.09453528635	737978.998433	10160.4995232	43	3.76888639973	738792.997976	11911.1500172	2466	345	136	136	161	169	143	834	17
DLR00013887	2	18	YBR020W	27	SD/MSG -ARG -HIS -LEU -LYS +Canavanine +G418 +Hygromycin +Thialysine	Adam_cdc13-1_SDLV2_REP2	1	11	3.00181469338	8134.74609201	118.57264648	254	2.95465410351	661449.998032	10329.5648486	43	3.61205186391	659825.997779	11577.0173194	2604	348	136	136	162	169	145	953	6
DLR00013887	2	19	YBR126C	27	SD/MSG -ARG -HIS -LEU -LYS +Canavanine +G418 +Hygromycin +Thialysine	Adam_cdc13-1_SDLV2_REP2	1	11	3.01909602948	7730.64127389	85.4894401765	254	3.08830385366	608589.999474	5781.61755513	43	3.79348307853	580073.855541	4972.80095456	2742	342	136	136	158	165	141	453	0
DLR00013887	2	20	YBR019C	27	SD/MSG -ARG -HIS -LEU -LYS +Canavanine +G418 +Hygromycin +Thialysine	Adam_cdc13-1_SDLV2_REP2	1	11	2.85565843881	6281.38293667	93.5493199065	254	2.81527803345	506218.998232	8942.08073995	43	3.45698015697	502334.998105	9184.06914251	2879	344	136	136	158	165	144	1035	0
DLR00013887	2	21	YBR125C	27	SD/MSG -ARG -HIS -LEU -LYS +Canavanine +G418 +Hygromycin +Thialysine	Adam_cdc13-1_SDLV2_REP2	1	11	3.14218404977	7333.90232997	131.359393549	254	2.98509238427	634256.997513	11515.0798433	43	3.63873643967	630171.997186	12606.6293309	3009	351	136	136	161	168	145	830	0
DLR00013887	2	22	YBR018C	27	SD/MSG -ARG -HIS -LEU -LYS +Canavanine +G418 +Hygromycin +Thialysine	Adam_cdc13-1_SDLV2_REP2	1	11	3.10447706812	8063.88140237	139.556431729	254	3.03992601452	725333.997538	12224.5365478	43	3.78939608791	664829.10535	9910.77947138	3144	347	136	136	160	166	143	1021	0
DLR00013887	2	23	YBR122C	27	SD/MSG -ARG -HIS -LEU -LYS +Canavanine +G418 +Hygromycin +Thialysine	Adam_cdc13-1_SDLV2_REP2	1	11	2.83471602274	4720.29143493	113.087304127	254	2.71465593257	382439.999896	7720.05528437	43	3.2864776367	371618.999454	6582.87324919	3293	341	136	136	143	151	133	538	0
DLR00013887	2	24	YOR202W	27	SD/MSG -ARG -HIS -LEU -LYS +Canavanine +G418 +Hygromycin +Thialysine	Adam_cdc13-1_SDLV2_REP2	1	11	3.18119341841	8578.86484369	147.264163739	254	3.09855560421	773279.998655	10438.8921639	43	3.74009504366	766074.998168	11558.6913299	3423	345	136	136	156	161	137	381	0
DLR00013887	3	1	YOR202W	27	SD/MSG -ARG -HIS -LEU -LYS +Canavanine +G418 +Hygromycin +Thialysine	Adam_cdc13-1_SDLV2_REP2	1	11	3.0548924439	8903.47135349	145.724632262	254	3.0205218458	747772.998653	9778.81709948	43	3.66884961592	743353.998231	11041.0086173	296	489	136	136	161	166	141	563	0
DLR00013887	3	2	YAL017W	27	SD/MSG -ARG -HIS -LEU -LYS +Canavanine +G418 +Hygromycin +Thialysine	Adam_cdc13-1_SDLV2_REP2	1	11	3.02120933251	7722.10743249	122.938456526	254	3.03847044988	681923.997794	10312.8994671	43	3.77462957148	627475.38788	8528.88921246	426	485	136	136	168	172	145	806	0
DLR00013887	3	3	YBL032W	27	SD/MSG -ARG -HIS -LEU -LYS +Canavanine +G418 +Hygromycin +Thialysine	Adam_cdc13-1_SDLV2_REP2	1	11	3.09494086625	8790.9772297	124.997088388	254	3.07130780458	741408.997698	11473.9674495	43	3.82532871639	684494.504175	9506.79285084	564	487	136	136	168	173	147	961	0
DLR00013887	3	4	YAL015C	27	SD/MSG -ARG -HIS -LEU -LYS +Canavanine +G418 +Hygromycin +Thialysine	Adam_cdc13-1_SDLV2_REP2	1	11	3.00349496885	7669.70746003	113.199433106	254	2.98192999461	642753.998612	10399.9570722	43	3.63621467669	638449.998123	11222.3442329	692	491	136	136	168	173	148	867	0
DLR00013887	3	5	YBL031W	27	SD/MSG -ARG -HIS -LEU -LYS +Canavanine +G418 +Hygromycin +Thialysine	Adam_cdc13-1_SDLV2_REP2	1	11	2.07261517037	1744.56956427	55.340316791	254	2.50510749523	117325.612709	4967.123438	43	2.71863727419	110390.998168	1813.90884004	820	489	136	136	145	155	138	658	0
DLR00013887	3	6	YAL014C	27	SD/MSG -ARG -HIS -LEU -LYS +Canavanine +G418 +Hygromycin +Thialysine	Adam_cdc13-1_SDLV2_REP2	1	11	3.14191767397	8965.95160519	111.677339914	254	3.18152289866	792896.997525	11886.2477785	43	3.86049751401	790270.997108	13385.1053418	961	487	136	136	174	179	151	850	0
DLR00013887	3	7	YBL029W	27	SD/MSG -ARG -HIS -LEU -LYS +Canavanine +G418 +Hygromycin +Thialysine	Adam_cdc13-1_SDLV2_REP2	1	11	3.20931979091	9209.27052818	138.560801118	254	3.17599730581	800545.998018	11959.9763918	43	3.85412954857	799385.997462	13752.9836293	1111	482	136	136	171	176	147	896	5
DLR00013887	3	8	YAL013W	27	SD/MSG -ARG -HIS -LEU -LYS +Canavanine +G418 +Hygromycin +Thialysine	Adam_cdc13-1_SDLV2_REP2	1	11	1.1378156891	529.71755797	37.6838364505	254	8.49610665666	48134.7	3810.08194832	43	1.60056956158	25740	480.340071999	1241	482	136	136	129	143	132	146	0
DLR00013887	3	9	YBL028C	27	SD/MSG -ARG -HIS -LEU -LYS +Canavanine +G418 +Hygromycin +Thialysine	Adam_cdc13-1_SDLV2_REP2	1	11	3.32917166346	10093.340905	159.758813085	254	3.22122677517	887205.998229	12308.8926424	43	3.90599337124	886608.99782	14568.1697936	1386	488	136	136	171	177	147	929	6
DLR00013887	3	10	YAL011W	27	SD/MSG -ARG -HIS -LEU -LYS +Canavanine +G418 +Hygromycin +Thialysine	Adam_cdc13-1_SDLV2_REP2	1	11	2.84558086419	3409.1751427	81.9410041601	254	2.62152119692	216657.999935	5385.00606123	43	3.18525859759	212288.999392	3652.35711244	1512	484	136	136	140	152	135	822	0
DLR00013887	3	11	YBL027W	27	SD/MSG -ARG -HIS -LEU -LYS +Canavanine +G418 +Hygromycin +Thialysine	Adam_cdc13-1_SDLV2_REP2	1	11	0	11	23.374090466	254	12	29567.7	2308.32163514	43	0.5	2529	236.999831818	1639	492	136	136	-1	-1	-1	0	0
DLR00013887	3	12	YAL010C	27	SD/MSG -ARG -HIS -LEU -LYS +Canavanine +G418 +Hygromycin +Thialysine	Adam_cdc13-1_SDLV2_REP2	1	11	2.33472882894	5654.46972603	25.7787865549	254	2.56595568938	397095.999166	5152.18963212	43	3.15498307079	392656.998735	3968.53148124	1784	487	136	136	151	161	141	597	0
DLR00013887	3	13	YBL025W	27	SD/MSG -ARG -HIS -LEU -LYS +Canavanine +G418 +Hygromycin +Thialysine	Adam_cdc13-1_SDLV2_REP2	1	11	0	11	15.0322484873	254	12	30262.5	2359.88276189	43	0	43	74.7558934683	1911	492	136	136	-1	-1	-1	0	0
DLR00013887	3	14	YAL008W	27	SD/MSG -ARG -HIS -LEU -LYS +Canavanine +G418 +Hygromycin +Thialysine	Adam_cdc13-1_SDLV2_REP2	1	11	3.08019950628	8523.10268769	132.088610997	254	3.07595925936	759433.998977	9844.88725433	43	3.80829421287	709603.390218	8906.65025339	2058	486	136	136	168	174	145	806	0
DLR00013887	3	15	YBL024W	27	SD/MSG -ARG -HIS -LEU -LYS +Canavanine +G418 +Hygromycin +Thialysine	Adam_cdc13-1_SDLV2_REP2	1	11	2.7730430407	5365.0546556	90.7406981383	254	2.77011311139	438522.999611	6559.31899593	43	3.39115804163	434525.99929	6572.38023618	2205	478	136	136	159	167	144	986	3
DLR00013887	3	16	YAL007C	27	SD/MSG -ARG -HIS -LEU -LYS +Canavanine +G418 +Hygromycin +Thialysine	Adam_cdc13-1_SDLV2_REP2	1	11	3.15602758003	8203.27299789	109.372281356	254	3.12092512682	729528.998344	9518.14165398	43	3.79404065898	726372.997849	11299.4803808	2332	490	136	136	169	175	146	901	0
DLR00013887	3	17	YBL021C	27	SD/MSG -ARG -HIS -LEU -LYS +Canavanine +G418 +Hygromycin +Thialysine	Adam_cdc13-1_SDLV2_REP2	1	11	3.13081203574	7658.5729039	60.6309021367	254	3.26563640184	611686.999961	6471.32664756	43	3.97786760187	606074.999367	6655.8966223	2475	487	136	136	159	167	145	448	0
DLR00013887	3	18	YAL005C	27	SD/MSG -ARG -HIS -LEU -LYS +Canavanine +G418 +Hygromycin +Thialysine	Adam_cdc13-1_SDLV2_REP2	1	11	3.26776137961	9268.535935	104.639286181	254	3.24906146011	836971.997913	10934.1212511	43	3.94086649799	833592.997496	13079.0654444	2605	485	136	136	170	176	147	758	0
DLR00013887	3	19	YBL019W	27	SD/MSG -ARG -HIS -LEU -LYS +Canavanine +G418 +Hygromycin +Thialysine	Adam_cdc13-1_SDLV2_REP2	1	11	3.40793057864	7497.38327682	128.239346619	254	3.13311886024	645849.997823	11435.1282038	43	3.81103301837	644008.997328	12943.2024348	2735	484	136	136	164	170	145	1162	0
DLR00013887	3	20	YAL004W	27	SD/MSG -ARG -HIS -LEU -LYS +Canavanine +G418 +Hygromycin +Thialysine	Adam_cdc13-1_SDLV2_REP2	1	11	3.41188160312	10204.7748397	120.715213636	254	3.40753038206	885698.641243	9294.65403183	43	4.04218471554	942184.997368	16040.9560032	2876	490	136	136	170	176	148	793	0
DLR00013887	3	21	YBL017C	27	SD/MSG -ARG -HIS -LEU -LYS +Canavanine +G418 +Hygromycin +Thialysine	Adam_cdc13-1_SDLV2_REP2	1	11	3.16252131663	8729.50129176	117.329618793	254	3.13265709343	826552.996776	14654.789107	43	3.91474729338	747552.488992	11521.2507946	3021	487	136	136	168	173	147	792	0
DLR00013887	3	22	YAL002W	27	SD/MSG -ARG -HIS -LEU -LYS +Canavanine +G418 +Hygromycin +Thialysine	Adam_cdc13-1_SDLV2_REP2	1	11	3.44056064594	11218.1075059	117.320319355	254	3.58668976961	1142221.99871	11090.1694783	43	4.33167034528	1140466.9988	14320.3811694	3155	484	136	136	172	177	150	624	0
DLR00013887	3	23	YBL016W	27	SD/MSG -ARG -HIS -LEU -LYS +Canavanine +G418 +Hygromycin +Thialysine	Adam_cdc13-1_SDLV2_REP2	1	11	3.26721145953	8507.75854417	125.270516888	254	3.27978937107	874056.99802	12768.1509743	43	3.95030239828	866231.997494	14760.0601812	3298	485	136	136	165	169	141	531	0
DLR00013887	3	24	YOR202W	27	SD/MSG -ARG -HIS -LEU -LYS +Canavanine +G418 +Hygromycin +Thialysine	Adam_cdc13-1_SDLV2_REP2	1	11	3.24331232429	8897.12385944	162.180813797	254	3.17362500575	875664.998548	12229.7237731	43	3.82622762056	870035.998037	13914.8532328	3422	480	136	136	160	164	138	583	0
DLR00013887	4	1	YOR202W	27	SD/MSG -ARG -HIS -LEU -LYS +Canavanine +G418 +Hygromycin +Thialysine	Adam_cdc13-1_SDLV2_REP2	1	11	3.22091581875	9689.45839939	175.078388094	254	3.11292840638	840232.998045	11744.1401343	43	3.77255384731	839176.997757	13818.5069337	289	626	136	136	164	169	143	706	0
DLR00013887	4	2	YBR045C	27	SD/MSG -ARG -HIS -LEU -LYS +Canavanine +G418 +Hygromycin +Thialysine	Adam_cdc13-1_SDLV2_REP2	1	11	2.87473932124	7920.18968265	110.207033985	254	2.93175564089	684095.997487	11242.8737704	43	3.57418317394	683719.997785	12767.2918602	419	624	136	136	167	172	146	1061	8
DLR00013887	4	3	YBR156C	27	SD/MSG -ARG -HIS -LEU -LYS +Canavanine +G418 +Hygromycin +Thialysine	Adam_cdc13-1_SDLV2_REP2	1	11	3.08139420262	8999.50817831	145.021235394	254	3.1011610814	781670.997495	12894.2391347	43	3.86633670341	718301.923828	10647.6811865	554	629	136	136	171	175	148	944	0
DLR00013887	4	4	YBR044C	27	SD/MSG -ARG -HIS -LEU -LYS +Canavanine +G418 +Hygromycin +Thialysine	Adam_cdc13-1_SDLV2_REP2	1	11	2.52972812746	3363.39461602	68.2681117161	254	2.68542167137	231333.999909	5245.5258249	43	3.242985045	222512.99924	2470.16577871	689	626	136	136	151	159	140	937	0
DLR00013887	4	5	YBR151W	27	SD/MSG -ARG -HIS -LEU -LYS +Canavanine +G418 +Hygromycin +Thialysine	Adam_cdc13-1_SDLV2_REP2	1	11	3.39755591067	9558.25292021	149.935610543	254	3.24235080621	816175.99806	12233.5991775	43	4.03524820705	753690.134662	10495.1444874	826	624	136	136	171	176	149	798	0
DLR00013887	4	6	YBR043C	27	SD/MSG -ARG -HIS -LEU -LYS +Canavanine +G418 +Hygromycin +Thialysine	Adam_cdc13-1_SDLV2_REP2	1	11	2.88017503266	7849.02517109	109.733024948	254	2.84777697648	642851.998067	11972.08417	43	3.49237786232	640482.998464	12948.1968694	961	621	136	136	165	171	145	1028	0
DLR00013887	4	7	YBR150C	27	SD/MSG -ARG -HIS -LEU -LYS +Canavanine +G418 +Hygromycin +Thialysine	Adam_cdc13-1_SDLV2_REP2	1	11	2.95162406575	8036.28029385	101.56125821	254	2.89736566975	630130.998194	10099.6919612	43	3.54740987497	629993.998097	10893.4520716	1102	624	136	136	163	170	144	1041	0
DLR00013887	4	8	YBR042C	27	SD/MSG -ARG -HIS -LEU -LYS +Canavanine +G418 +Hygromycin +Thialysine	Adam_cdc13-1_SDLV2_REP2	1	11	3.07539573811	9374.75268978	114.892827373	254	3.03065814566	782228.997646	12237.6211072	43	3.778427713	716976.237606	9330.40206872	1240	620	136	136	167	173	144	852	0
DLR00013887	4	9	YBR149W	27	SD/MSG -ARG -HIS -LEU -LYS +Canavanine +G418 +Hygromycin +Thialysine	Adam_cdc13-1_SDLV2_REP2	1	11	3.35747161973	9454.78631623	145.8722484	254	3.16808471958	792277.998162	11536.3380805	43	3.85235841423	790750.997668	13369.9047856	1375	624	136	136	167	173	144	837	0
DLR00013887	4	10	YBR041W	27	SD/MSG -ARG -HIS -LEU -LYS +Canavanine +G418 +Hygromycin +Thialysine	Adam_cdc13-1_SDLV2_REP2	1	11	2.74872090047	6245.35501762	65.0640149554	254	2.80880179079	531495.998489	8687.22572572	43	3.44962910268	529052.998548	8967.16259881	1513	623	136	136	166	172	146	1261	0
DLR00013887	4	11	YBR148W	27	SD/MSG -ARG -HIS -LEU -LYS +Canavanine +G418 +Hygromycin +Thialysine	Adam_cdc13-1_SDLV2_REP2	1	11	3.32012996364	8761.70986367	159.960677359	254	3.05557168669	727393.999029	10356.5380237	43	3.7244551668	729572.998584	12283.1268452	1650	623	136	136	165	171	144	1190	0
DLR00013887	4	12	YBR040W	27	SD/MSG -ARG -HIS -LEU -LYS +Canavanine +G418 +Hygromycin +Thialysine	Adam_cdc13-1_SDLV2_REP2	1	11	2.69234331167	6231.42056131	73.5655191556	254	2.75392348239	458478.34697	5775.5307543	43	3.32436399651	489112.999512	7848.1373834	1785	621	136	136	160	167	143	1327	0
DLR00013887	4	13	YBR147W	27	SD/MSG -ARG -HIS -LEU -LYS +Canavanine +G418 +Hygromycin +Thialysine	Adam_cdc13-1_SDLV2_REP2	1	11	3.21375698239	8141.44217144	138.243528806	254	3.02800363473	672962.999172	9127.74332688	43	3.6948692424	673232.998677	10622.2729235	1927	624	136	136	164	171	144	1142	0
DLR00013887	4	14	YBR036C	27	SD/MSG -ARG -HIS -LEU -LYS +Canavanine +G418 +Hygromycin +Thialysine	Adam_cdc13-1_SDLV2_REP2	1	11	1.02746825775	1028.5	23.9005981554	254	1.6128950319	71477.9999743	4577.17621623	43	1.58266157394	49805.9993213	459.713207639	2051	624	136	136	132	145	130	157	0
DLR00013887	4	15	YBR146W	27	SD/MSG -ARG -HIS -LEU -LYS +Canavanine +G418 +Hygromycin +Thialysine	Adam_cdc13-1_SDLV2_REP2	1	11	2.92137297861	5463.74204021	99.5592667593	254	2.83238129684	426166.999642	6587.28206214	43	3.46236424283	425858.999116	6613.23426374	2190	627	136	136	158	166	143	1357	0
DLR00013887	4	16	YBR034C	27	SD/MSG -ARG -HIS -LEU -LYS +Canavanine +G418 +Hygromycin +Thialysine	Adam_cdc13-1_SDLV2_REP2	1	11	5.32370326933	937.8	28.218300909	254	6.01377904439	56109.6	3391.34116604	43	3.45405716048	38581.6161501	735.767715156	2333	622	136	136	121	136	126	174	0
DLR00013887	4	17	YBR145W	27	SD/MSG -ARG -HIS -LEU -LYS +Canavanine +G418 +Hygromycin +Thialysine	Adam_cdc13-1_SDLV2_REP2	1	11	3.12369620549	7632.54596088	120.329871575	254	3.01975319034	646991.99832	9772.47301276	43	3.76566542464	598928.117376	8163.34881001	2468	628	136	136	165	171	145	1053	0
DLR00013887	4	18	YBR033W	27	SD/MSG -ARG -HIS -LEU -LYS +Canavanine +G418 +Hygromycin +Thialysine	Adam_cdc13-1_SDLV2_REP2	1	11	3.19912208909	8015.94353288	140.187005362	254	3.06627622929	689635.998154	11007.7903922	43	3.83332503998	636412.668986	9369.34714884	2599	621	136	136	165	172	145	1103	0
DLR00013887	4	19	YBR144C	27	SD/MSG -ARG -HIS -LEU -LYS +Canavanine +G418 +Hygromycin +Thialysine	Adam_cdc13-1_SDLV2_REP2	1	11	3.48245183039	10057.854675	133.897237421	254	3.33172917291	918811.997675	13494.0224888	43	4.15116574166	848250.958708	11467.2095271	2739	622	136	136	170	175	147	798	0
DLR00013887	4	20	YBR032W	27	SD/MSG -ARG -HIS -LEU -LYS +Canavanine +G418 +Hygromycin +Thialysine	Adam_cdc13-1_SDLV2_REP2	1	11	3.16982261444	7917.2490972	129.107226483	254	3.06297549086	688487.99754	11977.9014415	43	3.83279851634	632381.926488	9851.6908868	2877	621	136	136	165	171	146	1183	0
DLR00013887	4	21	YBR141C	27	SD/MSG -ARG -HIS -LEU -LYS +Canavanine +G418 +Hygromycin +Thialysine	Adam_cdc13-1_SDLV2_REP2	1	11	3.49489690745	8361.97172074	138.930557145	254	3.26322309929	744446.997832	12703.955524	43	3.95922949159	742294.997436	14607.5049869	3010	621	136	136	164	169	143	899	0
DLR00013887	4	22	YBR031W	27	SD/MSG -ARG -HIS -LEU -LYS +Canavanine +G418 +Hygromycin +Thialysine	Adam_cdc13-1_SDLV2_REP2	1	11	3.26986231918	8880.05831352	116.68296214	254	3.24701034516	863771.997115	14099.3052111	43	4.04686843122	788075.351382	11405.8210493	3148	619	136	136	167	172	147	717	0
DLR00013887	4	23	YBR139W	27	SD/MSG -ARG -HIS -LEU -LYS +Canavanine +G418 +Hygromycin +Thialysine	Adam_cdc13-1_SDLV2_REP2	1	11	3.1637862067	8216.32799574	157.890496333	254	3.02916141406	786872.997859	13880.7964572	43	3.67787252708	779751.997576	15333.2491162	3281	618	136	136	158	163	140	663	0
DLR00013887	4	24	YOR202W	27	SD/MSG -ARG -HIS -LEU -LYS +Canavanine +G418 +Hygromycin +Thialysine	Adam_cdc13-1_SDLV2_REP2	1	11	3.01345906377	9429.68808402	179.584987895	254	2.97756180293	896726.998908	14294.2524985	43	3.61856064291	894671.999033	15994.839133	3422	618	136	136	157	162	138	704	0
DLR00013887	5	1	YOR202W	27	SD/MSG -ARG -HIS -LEU -LYS +Canavanine +G418 +Hygromycin +Thialysine	Adam_cdc13-1_SDLV2_REP2	1	11	3.27046053007	9295.15652266	149.482045675	254	3.16852730486	806582.998532	10488.2203264	43	3.83741535604	802752.998047	12623.1375724	294	766	136	136	165	169	144	598	0
DLR00013887	5	2	YAL031C	27	SD/MSG -ARG -HIS -LEU -LYS +Canavanine +G418 +Hygromycin +Thialysine	Adam_cdc13-1_SDLV2_REP2	1	11	3.19351088014	8071.93067486	139.612619757	254	3.06291360267	701304.998263	10666.350777	43	3.80462455091	648311.372266	9541.5084029	421	765	136	136	167	172	145	795	0
DLR00013887	5	3	YBL052C	27	SD/MSG -ARG -HIS -LEU -LYS +Canavanine +G418 +Hygromycin +Thialysine	Adam_cdc13-1_SDLV2_REP2	1	11	3.12947514349	7807.64536201	142.068596069	254	2.96728907454	641127.998038	11366.3760216	43	3.62444384864	640615.997695	12530.5378371	569	759	136	136	166	171	147	1118	0
DLR00013887	5	4	YAL030W	27	SD/MSG -ARG -HIS -LEU -LYS +Canavanine +G418 +Hygromycin +Thialysine	Adam_cdc13-1_SDLV2_REP2	1	11	3.18828300626	7958.65534823	122.740881081	254	3.10613056628	672307.998149	10540.7391792	43	3.87051725015	616753.931943	8515.80243257	695	763	136	136	170	175	149	769	0
DLR00013887	5	5	YBL051C	27	SD/MSG -ARG -HIS -LEU -LYS +Canavanine +G418 +Hygromycin +Thialysine	Adam_cdc13-1_SDLV2_REP2	1	11	3.18399729865	10480.4114578	98.0012975418	254	3.18743072402	881353.997262	11943.4714791	43	3.8629845479	878759.996972	13819.2421419	837	762	136	136	171	176	147	646	0
DLR00013887	5	6	YAL029C	27	SD/MSG -ARG -HIS -LEU -LYS +Canavanine +G418 +Hygromycin +Thialysine	Adam_cdc13-1_SDLV2_REP2	1	11	3.17238026935	7182.20158902	123.470139173	254	3.01589705875	580395.998312	9528.54592469	43	3.76453567809	535001.05555	7466.55704716	968	755	136	136	165	172	146	1193	0
DLR00013887	5	7	YBL049W	27	SD/MSG -ARG -HIS -LEU -LYS +Canavanine +G418 +Hygromycin +Thialysine	Adam_cdc13-1_SDLV2_REP2	1	11	3.19310233835	7784.91388729	140.230602093	254	2.98298474671	619662.998561	10486.3197235	43	3.64179561973	619901.998095	11471.1455807	1107	764	136	136	163	170	145	1173	0
DLR00013887	5	8	YAL028W	27	SD/MSG -ARG -HIS -LEU -LYS +Canavanine +G418 +Hygromycin +Thialysine	Adam_cdc13-1_SDLV2_REP2	1	11	3.20576116275	8750.71727125	149.432891623	254	3.06254768405	722934.998057	11640.4469097	43	3.82003626971	664925.474866	9542.63484042	1240	762	136	136	166	172	144	794	0
DLR00013887	5	9	YBL048W	27	SD/MSG -ARG -HIS -LEU -LYS +Canavanine +G418 +Hygromycin +Thialysine	Adam_cdc13-1_SDLV2_REP2	1	11	3.1367366287	7881.83067928	125.938157647	254	2.95954664968	633974.997963	11194.8391723	43	3.61647782407	635554.99766	12222.209144	1381	761	136	136	163	170	144	1189	0
DLR00013887	5	10	YAL027W	27	SD/MSG -ARG -HIS -LEU -LYS +Canavanine +G418 +Hygromycin +Thialysine	Adam_cdc13-1_SDLV2_REP2	1	11	3.28088316119	8747.74411262	127.308878023	254	3.15021112168	770376.997675	12063.8305856	43	3.82924926638	768126.997202	13762.6242085	1509	761	136	136	169	175	146	959	1
DLR00013887	5	11	YBL047C	27	SD/MSG -ARG -HIS -LEU -LYS +Canavanine +G418 +Hygromycin +Thialysine	Adam_cdc13-1_SDLV2_REP2	1	11	3.55685013203	12560.1557964	154.511606387	254	3.51968748885	1170719.99823	14977.5024667	43	4.25798668226	1172125.99827	18723.4556936	1659	759	136	136	175	179	147	792	22
DLR00013887	5	12	YAL026C	27	SD/MSG -ARG -HIS -LEU -LYS +Canavanine +G418 +Hygromycin +Thialysine	Adam_cdc13-1_SDLV2_REP2	1	11	2.56677785542	6733.5847786	43.3885681195	254	2.71826908873	582392.997615	9692.92946448	43	3.42799332726	528582.247095	6830.29966498	1793	748	136	136	166	172	147	1282	0
DLR00013887	5	13	YBL046W	27	SD/MSG -ARG -HIS -LEU -LYS +Canavanine +G418 +Hygromycin +Thialysine	Adam_cdc13-1_SDLV2_REP2	1	11	3.40712669851	9872.49982523	158.977857917	254	3.24762657226	891639.998101	12477.2691202	43	3.94259573519	890396.9977	15163.0115385	1931	761	136	136	169	175	145	856	0
DLR00013887	5	14	YAL023C	27	SD/MSG -ARG -HIS -LEU -LYS +Canavanine +G418 +Hygromycin +Thialysine	Adam_cdc13-1_SDLV2_REP2	1	11	3.07609335723	8151.32344304	118.269407594	254	3.04822110408	740028.998135	11696.329631	43	3.71407969601	737213.997854	13427.985449	2060	761	136	136	169	175	146	1023	0
DLR00013887	5	15	YBL043W	27	SD/MSG -ARG -HIS -LEU -LYS +Canavanine +G418 +Hygromycin +Thialysine	Adam_cdc13-1_SDLV2_REP2	1	11	3.32891112531	8583.54995661	130.961081161	254	3.21323029647	775376.998215	10614.2290396	43	3.90301917963	770969.997744	12741.6940069	2205	762	136	136	170	175	146	804	0
DLR00013887	5	16	YAL022C	27	SD/MSG -ARG -HIS -LEU -LYS +Canavanine +G418 +Hygromycin +Thialysine	Adam_cdc13-1_SDLV2_REP2	1	11	2.98520493255	7961.5810509	115.722318648	254	2.95227141629	674084.998606	10364.0000025	43	3.60958219891	675304.998407	11822.8711733	2332	763	136	136	165	171	145	1165	0
DLR00013887	5	17	YBL042C	27	SD/MSG -ARG -HIS -LEU -LYS +Canavanine +G418 +Hygromycin +Thialysine	Adam_cdc13-1_SDLV2_REP2	1	11	3.07960787883	7761.68558183	126.438191851	254	3.00859211523	649553.998665	9226.1566884	43	3.74751288023	604471.644385	7962.10856933	2477	758	136	136	164	171	145	1063	0
DLR00013887	5	18	YAL020C	27	SD/MSG -ARG -HIS -LEU -LYS +Canavanine +G418 +Hygromycin +Thialysine	Adam_cdc13-1_SDLV2_REP2	1	11	2.92004058694	6147.8233624	96.928641876	254	2.87015196729	508772.998791	7996.08918284	43	3.5112892063	508558.998231	8467.70246425	2603	760	136	136	162	170	145	1305	0
DLR00013887	5	19	YBL039C	27	SD/MSG -ARG -HIS -LEU -LYS +Canavanine +G418 +Hygromycin +Thialysine	Adam_cdc13-1_SDLV2_REP2	1	11	5.64939026804	851.4	35.4739241566	254	6.29055048689	58608	3722.36672785	43	2.83321333479	43734.9997999	983.856579786	2750	763	136	136	127	141	130	341	0
DLR00013887	5	20	YAL019W	27	SD/MSG -ARG -HIS -LEU -LYS +Canavanine +G418 +Hygromycin +Thialysine	Adam_cdc13-1_SDLV2_REP2	1	11	3.24635911134	9947.28431009	128.036325113	254	3.19879502378	913018.997157	13957.4122864	43	3.88455275912	910272.996951	16221.6167426	2876	758	136	136	169	175	148	757	0
DLR00013887	5	21	YBL037W	27	SD/MSG -ARG -HIS -LEU -LYS +Canavanine +G418 +Hygromycin +Thialysine	Adam_cdc13-1_SDLV2_REP2	1	11	3.4509905607	8848.44109195	149.944600083	254	3.19975671511	817083.99726	14568.8085349	43	3.88539441559	812721.99701	16673.9807058	3011	752	136	136	167	172	147	828	0
DLR00013887	5	22	YAL018C	27	SD/MSG -ARG -HIS -LEU -LYS +Canavanine +G418 +Hygromycin +Thialysine	Adam_cdc13-1_SDLV2_REP2	1	11	3.19124202228	7818.96236145	127.578249961	254	3.04395432366	698762.99759	12622.208263	43	3.70981002899	698770.997254	14112.4402303	3148	760	136	136	160	166	143	1003	0
DLR00013887	5	23	YBL036C	27	SD/MSG -ARG -HIS -LEU -LYS +Canavanine +G418 +Hygromycin +Thialysine	Adam_cdc13-1_SDLV2_REP2	1	11	3.42685994736	8933.21167938	184.232837401	254	3.17287551338	874827.997728	15035.9517387	43	3.94332187896	802881.714601	13509.0631017	3294	760	136	136	161	167	142	755	6
DLR00013887	5	24	YOR202W	27	SD/MSG -ARG -HIS -LEU -LYS +Canavanine +G418 +Hygromycin +Thialysine	Adam_cdc13-1_SDLV2_REP2	1	11	3.19748033867	9104.03276466	167.312146667	254	3.10259538424	902058.998311	13581.1881108	43	3.75197696275	899048.997848	15530.5032916	3419	752	136	136	160	165	140	750	0
DLR00013887	6	1	YOR202W	27	SD/MSG -ARG -HIS -LEU -LYS +Canavanine +G418 +Hygromycin +Thialysine	Adam_cdc13-1_SDLV2_REP2	1	11	3.28156562575	10205.1467904	170.114403055	254	3.17451459308	880395.998149	12032.7890707	43	3.84274117805	880793.997829	14508.8487587	293	899	136	136	165	170	144	760	0
DLR00013887	6	2	YBR058C	27	SD/MSG -ARG -HIS -LEU -LYS +Canavanine +G418 +Hygromycin +Thialysine	Adam_cdc13-1_SDLV2_REP2	1	11	2.35175519996	3803.0525968	63.050510007	254	2.46020116614	299480.999255	6201.17235341	43	3.0071150321	293681.999465	5408.70674911	424	893	136	136	157	164	145	1187	0
DLR00013887	6	3	YBR169C	27	SD/MSG -ARG -HIS -LEU -LYS +Canavanine +G418 +Hygromycin +Thialysine	Adam_cdc13-1_SDLV2_REP2	1	11	3.16596338012	8520.82162961	140.642343102	254	2.99760664819	683788.998066	11726.6307571	43	3.66388834773	684914.997747	13111.8836091	558	901	136	136	165	170	146	1096	0
DLR00013887	6	4	YBR057C	27	SD/MSG -ARG -HIS -LEU -LYS +Canavanine +G418 +Hygromycin +Thialysine	Adam_cdc13-1_SDLV2_REP2	1	11	3.28087853958	10211.9293535	104.356126596	254	3.3097828109	897469.997772	12225.0402784	43	4.01543067233	897191.997465	14434.8974957	690	902	136	136	174	179	148	885	0
DLR00013887	6	5	YBR168W	27	SD/MSG -ARG -HIS -LEU -LYS +Canavanine +G418 +Hygromycin +Thialysine	Adam_cdc13-1_SDLV2_REP2	1	11	3.07483867451	9199.48971905	121.473736141	254	3.01849995232	752825.997261	12065.4216736	43	3.76218333972	689462.507396	9305.35379392	830	893	136	136	167	173	146	748	0
DLR00013887	6	6	YBR056W	27	SD/MSG -ARG -HIS -LEU -LYS +Canavanine +G418 +Hygromycin +Thialysine	Adam_cdc13-1_SDLV2_REP2	1	11	2.79333733133	5765.15384512	87.1191722662	254	2.77250427244	451717.999205	7987.35478046	43	3.39491919628	448187.998875	7785.37952279	965	892	136	136	161	169	146	1183	0
DLR00013887	6	7	YBR166C	27	SD/MSG -ARG -HIS -LEU -LYS +Canavanine +G418 +Hygromycin +Thialysine	Adam_cdc13-1_SDLV2_REP2	1	11	3.19135422942	7987.88243835	133.317827333	254	3.03199229192	631321.998432	10260.4738619	43	3.69645083476	634038.997763	11292.7822881	1105	895	136	136	163	170	145	1273	0
DLR00013887	6	8	YBR054W	27	SD/MSG -ARG -HIS -LEU -LYS +Canavanine +G418 +Hygromycin +Thialysine	Adam_cdc13-1_SDLV2_REP2	1	11	3.01475432225	7898.46855201	103.206598807	254	2.97323632665	657931.998261	10437.2464304	43	3.62997689826	657633.997923	11376.6154675	1238	898	136	136	166	173	146	1123	0
DLR00013887	6	9	YBR165W	27	SD/MSG -ARG -HIS -LEU -LYS +Canavanine +G418 +Hygromycin +Thialysine	Adam_cdc13-1_SDLV2_REP2	1	11	3.19758353418	9989.54407394	124.109037893	254	3.14703461985	877056.997514	13604.4406145	43	3.82664453749	876906.997254	15447.2873016	1374	901	136	136	170	175	147	943	0
DLR00013887	6	10	YBR053C	27	SD/MSG -ARG -HIS -LEU -LYS +Canavanine +G418 +Hygromycin +Thialysine	Adam_cdc13-1_SDLV2_REP2	1	11	2.68980006775	6647.93808639	81.7685246872	254	2.80684711411	490569.400335	7470.02439265	43	3.35913073638	543386.99875	10976.1823589	1512	897	136	136	162	169	145	1731	0
DLR00013887	6	11	YBR164C	27	SD/MSG -ARG -HIS -LEU -LYS +Canavanine +G418 +Hygromycin +Thialysine	Adam_cdc13-1_SDLV2_REP2	1	11	3.22138420551	10740.8737284	79.052837664	254	3.31241359895	903970.181222	8452.7450607	43	3.94169066304	964709.99703	15225.4189465	1650	898	136	136	171	176	147	933	10
DLR00013887	6	12	YBR052C	27	SD/MSG -ARG -HIS -LEU -LYS +Canavanine +G418 +Hygromycin +Thialysine	Adam_cdc13-1_SDLV2_REP2	1	11	2.86379322377	6015.38230605	81.9628067765	254	2.82428309595	490071.99803	8452.31303291	43	3.46703056283	489987.998025	8948.40250459	1788	896	136	136	160	167	142	1393	0
DLR00013887	6	13	YBR162W-A	27	SD/MSG -ARG -HIS -LEU -LYS +Canavanine +G418 +Hygromycin +Thialysine	Adam_cdc13-1_SDLV2_REP2	1	11	3.26814966886	8807.53225339	136.523476271	254	3.12690282466	778793.997695	11831.8574666	43	3.80868545229	777791.997367	13794.9455894	1924	897	136	136	167	173	145	1116	0
DLR00013887	6	14	YBR051W	27	SD/MSG -ARG -HIS -LEU -LYS +Canavanine +G418 +Hygromycin +Thialysine	Adam_cdc13-1_SDLV2_REP2	1	11	2.87018595399	6352.90585265	89.2045661897	254	2.83248335835	527042.998512	8583.81280048	43	3.47761697249	526524.998422	9347.03436322	2058	897	136	136	161	168	143	1413	0
DLR00013887	6	15	YBR162C	27	SD/MSG -ARG -HIS -LEU -LYS +Canavanine +G418 +Hygromycin +Thialysine	Adam_cdc13-1_SDLV2_REP2	1	11	3.4144257692	10544.6577569	142.076355517	254	3.33262521308	973953.997887	13342.6622369	43	4.04202594794	973943.99761	16334.28242	2197	897	136	136	172	177	147	935	0
DLR00013887	6	16	YBR050C	27	SD/MSG -ARG -HIS -LEU -LYS +Canavanine +G418 +Hygromycin +Thialysine	Adam_cdc13-1_SDLV2_REP2	1	11	2.97414882958	6718.81095375	94.3470525548	254	2.91324120311	551246.998567	8625.82598876	43	3.56434501731	553446.998277	9536.03871182	2329	890	136	136	162	169	144	1508	0
DLR00013887	6	17	YBR161W	27	SD/MSG -ARG -HIS -LEU -LYS +Canavanine +G418 +Hygromycin +Thialysine	Adam_cdc13-1_SDLV2_REP2	1	11	3.05065677078	8209.27935963	122.391460086	254	3.00450465727	704427.998703	10055.7255091	43	3.66897760055	704136.998328	11608.2706297	2471	895	136	136	165	171	145	1082	0
DLR00013887	6	18	YBR048W	27	SD/MSG -ARG -HIS -LEU -LYS +Canavanine +G418 +Hygromycin +Thialysine	Adam_cdc13-1_SDLV2_REP2	1	11	2.42379064585	3506.85146859	48.2114147459	254	2.52296839123	211211.303607	4669.83499617	43	3.01203101125	223718.99899	3361.52976946	2606	895	136	136	141	153	136	1227	0
DLR00013887	6	19	YBR159W	27	SD/MSG -ARG -HIS -LEU -LYS +Canavanine +G418 +Hygromycin +Thialysine	Adam_cdc13-1_SDLV2_REP2	1	11	3.27641445225	7992.93970327	145.860832713	254	3.09274380639	677913.998709	10124.2151631	43	3.85591149583	630812.957447	8903.77702061	2743	896	136	136	163	170	145	1009	0
DLR00013887	6	20	YBR047W	27	SD/MSG -ARG -HIS -LEU -LYS +Canavanine +G418 +Hygromycin +Thialysine	Adam_cdc13-1_SDLV2_REP2	1	11	3.20781422511	8331.46216046	131.774369037	254	3.06912413288	735299.997796	12371.6267043	43	3.84012247128	675080.118919	10082.9713079	2878	898	136	136	165	172	147	1173	0
DLR00013887	6	21	YBR158W	27	SD/MSG -ARG -HIS -LEU -LYS +Canavanine +G418 +Hygromycin +Thialysine	Adam_cdc13-1_SDLV2_REP2	1	11	3.25765043691	7877.80447952	131.470383985	254	3.04066238264	682369.997544	11837.2211177	43	3.81107717589	623070.461568	9624.59865401	3013	893	136	136	161	168	144	898	0
DLR00013887	6	22	YBR046C	27	SD/MSG -ARG -HIS -LEU -LYS +Canavanine +G418 +Hygromycin +Thialysine	Adam_cdc13-1_SDLV2_REP2	1	11	3.09465171307	8186.58045512	135.837333445	254	3.04037694263	759649.997463	13768.9061939	43	3.70354285648	757661.997254	15436.6365758	3155	899	136	136	163	169	145	958	0
DLR00013887	6	23	YBR157C	27	SD/MSG -ARG -HIS -LEU -LYS +Canavanine +G418 +Hygromycin +Thialysine	Adam_cdc13-1_SDLV2_REP2	1	11	3.20982880247	8013.125876	138.427048403	254	3.06511006827	765931.997511	13637.2309284	43	3.82414295922	698412.526409	11341.0024501	3285	896	136	136	160	166	141	970	0
DLR00013887	6	24	YOR202W	27	SD/MSG -ARG -HIS -LEU -LYS +Canavanine +G418 +Hygromycin +Thialysine	Adam_cdc13-1_SDLV2_REP2	1	11	3.23949170521	9443.43235726	162.698034562	254	3.13215332294	944889.998067	13979.9706614	43	3.78611284491	941908.99779	16240.9082782	3423	891	136	136	161	166	141	742	0
DLR00013887	7	1	YOR202W	27	SD/MSG -ARG -HIS -LEU -LYS +Canavanine +G418 +Hygromycin +Thialysine	Adam_cdc13-1_SDLV2_REP2	1	11	3.12758306163	9844.32473493	162.300810503	254	3.05614790771	842828.998572	11769.3751297	43	3.71244390033	840779.998355	13894.7131016	290	1036	136	136	164	169	144	639	0
DLR00013887	7	2	YAL054C	27	SD/MSG -ARG -HIS -LEU -LYS +Canavanine +G418 +Hygromycin +Thialysine	Adam_cdc13-1_SDLV2_REP2	1	11	3.12993245087	8502.13830564	137.286106869	254	3.09255770328	740394.998153	10650.5621932	43	3.75871089337	738439.997673	12466.221532	417	1034	136	136	168	173	146	843	0
DLR00013887	7	3	YBL064C	27	SD/MSG -ARG -HIS -LEU -LYS +Canavanine +G418 +Hygromycin +Thialysine	Adam_cdc13-1_SDLV2_REP2	1	11	3.14694952753	8799.51034206	106.778669288	254	3.24220052625	781391.997933	11426.9135787	43	4.02887133224	722406.715627	9461.40728205	558	1037	136	136	173	178	149	785	0
DLR00013887	7	4	YAL053W	27	SD/MSG -ARG -HIS -LEU -LYS +Canavanine +G418 +Hygromycin +Thialysine	Adam_cdc13-1_SDLV2_REP2	1	11	3.18052345224	9312.88628938	103.709418612	254	3.13910638443	822304.99736	12124.2774223	43	3.80873568481	818155.997105	13937.3692022	693	1037	136	136	173	178	150	728	0
DLR00013887	7	5	YBL063W	27	SD/MSG -ARG -HIS -LEU -LYS +Canavanine +G418 +Hygromycin +Thialysine	Adam_cdc13-1_SDLV2_REP2	1	11	3.17774688184	8742.511463	121.559929628	254	3.10663284557	744052.998018	11227.1902426	43	3.85948920808	686242.064435	9284.33465329	834	1038	136	136	170	176	149	864	0
DLR00013887	7	6	YAL051W	27	SD/MSG -ARG -HIS -LEU -LYS +Canavanine +G418 +Hygromycin +Thialysine	Adam_cdc13-1_SDLV2_REP2	1	11	3.11312462755	7895.35839335	115.866899416	254	3.04396143133	654621.998372	10207.8116146	43	3.78588529746	603901.13356	8018.64638893	965	1037	136	136	168	174	147	1045	0
DLR00013887	7	7	YBL062W	27	SD/MSG -ARG -HIS -LEU -LYS +Canavanine +G418 +Hygromycin +Thialysine	Adam_cdc13-1_SDLV2_REP2	1	11	2.87288616616	7582.0963325	131.392393858	254	2.81606499303	582396.999053	9675.08766245	43	3.46372081262	588573.999096	10372.9117122	1110	1038	136	136	162	169	145	1655	0
DLR00013887	7	8	YAL049C	27	SD/MSG -ARG -HIS -LEU -LYS +Canavanine +G418 +Hygromycin +Thialysine	Adam_cdc13-1_SDLV2_REP2	1	11	2.95645578266	7399.03317154	99.5363169598	254	2.92168772015	590294.999082	9227.7593165	43	3.56898205057	591291.99859	9829.07099201	1239	1039	136	136	164	171	145	1218	0
DLR00013887	7	9	YBL061C	27	SD/MSG -ARG -HIS -LEU -LYS +Canavanine +G418 +Hygromycin +Thialysine	Adam_cdc13-1_SDLV2_REP2	1	11	2.80347960407	7408.16071328	107.467430124	254	2.81930878499	611618.998688	10518.8529652	43	3.4668196124	615134.998889	11222.631159	1369	1036	136	136	165	172	146	1523	0
DLR00013887	7	10	YAL045C	27	SD/MSG -ARG -HIS -LEU -LYS +Canavanine +G418 +Hygromycin +Thialysine	Adam_cdc13-1_SDLV2_REP2	1	11	2.95836614813	7007.23578469	114.523069547	254	2.85391006385	552813.999116	9308.61710389	43	3.50407476747	556047.998875	9668.96211994	1512	1033	136	136	160	167	143	1493	0
DLR00013887	7	11	YBL060W	27	SD/MSG -ARG -HIS -LEU -LYS +Canavanine +G418 +Hygromycin +Thialysine	Adam_cdc13-1_SDLV2_REP2	1	11	3.14602459278	7817.27714545	124.260590019	254	2.98208638989	632793.997997	10581.3176225	43	3.64498665428	635436.997667	11803.6127343	1650	1032	136	136	162	169	142	1400	0
DLR00013887	7	12	YAL043C-A	27	SD/MSG -ARG -HIS -LEU -LYS +Canavanine +G418 +Hygromycin +Thialysine	Adam_cdc13-1_SDLV2_REP2	1	11	3.06394935836	9581.87934968	115.83266643	254	3.0339291962	824701.997184	12836.0817961	43	3.79137335699	760777.605187	10024.7761417	1784	1034	136	136	167	172	145	1280	7
DLR00013887	7	13	YBL059W	27	SD/MSG -ARG -HIS -LEU -LYS +Canavanine +G418 +Hygromycin +Thialysine	Adam_cdc13-1_SDLV2_REP2	1	11	3.36234482027	10289.150726	112.605910917	254	3.33650800215	910920.99749	12865.2824379	43	4.1549209033	839965.250815	9716.22676848	1933	1031	136	136	169	174	142	808	0
DLR00013887	7	14	YAL042W	27	SD/MSG -ARG -HIS -LEU -LYS +Canavanine +G418 +Hygromycin +Thialysine	Adam_cdc13-1_SDLV2_REP2	1	11	2.98322781816	7990.47777546	101.269294927	254	2.95292946591	692000.997727	10985.2260416	43	3.6153432832	691844.997701	12448.4494645	2065	1025	136	136	166	172	145	1251	0
DLR00013887	7	15	YBL057C	27	SD/MSG -ARG -HIS -LEU -LYS +Canavanine +G418 +Hygromycin +Thialysine	Adam_cdc13-1_SDLV2_REP2	1	11	2.86891805472	5967.29110431	97.6083416543	254	2.74560527883	471712.998893	7938.162585	43	3.38273115951	474258.998991	8496.3564967	2194	1031	136	136	157	165	142	1566	0
DLR00013887	7	16	YAL040C	27	SD/MSG -ARG -HIS -LEU -LYS +Canavanine +G418 +Hygromycin +Thialysine	Adam_cdc13-1_SDLV2_REP2	1	11	2.9196604813	7240.58702225	103.536577945	254	2.94073895812	601168.998679	8408.79761024	43	3.59553393088	600493.998306	9487.04224975	2331	1034	136	136	162	169	144	1100	0
DLR00013887	7	17	YBL056W	27	SD/MSG -ARG -HIS -LEU -LYS +Canavanine +G418 +Hygromycin +Thialysine	Adam_cdc13-1_SDLV2_REP2	1	11	3.16533911599	8557.72333476	144.892444631	254	3.08508135212	765591.998031	11555.3213911	43	3.8429413158	707717.165044	9747.16058136	2474	1026	136	136	168	174	145	965	0
DLR00013887	7	18	YAL037W	27	SD/MSG -ARG -HIS -LEU -LYS +Canavanine +G418 +Hygromycin +Thialysine	Adam_cdc13-1_SDLV2_REP2	1	11	3.24653933518	8964.09721482	151.574886397	254	3.10996528704	784381.998294	12111.1793849	43	3.88198197446	726912.432571	10838.2584268	2609	1028	136	136	166	173	146	1077	0
DLR00013887	7	19	YBL055C	27	SD/MSG -ARG -HIS -LEU -LYS +Canavanine +G418 +Hygromycin +Thialysine	Adam_cdc13-1_SDLV2_REP2	1	11	3.22785373905	8837.35867487	133.425490761	254	3.13841269621	772600.997804	11601.3085279	43	3.82235178346	772506.997352	13541.4495794	2751	1032	136	136	166	172	146	1001	0
DLR00013887	7	20	YAL036C	27	SD/MSG -ARG -HIS -LEU -LYS +Canavanine +G418 +Hygromycin +Thialysine	Adam_cdc13-1_SDLV2_REP2	1	11	2.95923680691	6468.55445654	106.773378277	254	2.88268307214	530682.99876	9132.68921585	43	3.54351662123	532034.998134	9719.63605355	2880	1024	136	136	159	167	144	1412	0
DLR00013887	7	21	YBL054W	27	SD/MSG -ARG -HIS -LEU -LYS +Canavanine +G418 +Hygromycin +Thialysine	Adam_cdc13-1_SDLV2_REP2	1	11	3.07341241832	6425.23824452	125.773028152	254	2.8674720787	518370.999142	9381.27490022	43	3.52140132249	518536.998604	9783.90283206	3019	1035	136	136	155	164	143	1206	0
DLR00013887	7	22	YAL034C	27	SD/MSG -ARG -HIS -LEU -LYS +Canavanine +G418 +Hygromycin +Thialysine	Adam_cdc13-1_SDLV2_REP2	1	11	3.2669322178	8496.81659069	154.089119504	254	3.11897855354	774432.998309	12143.5417404	43	3.88103092376	718194.521389	10828.084618	3150	1029	136	136	163	169	145	1006	0
DLR00013887	7	23	YBL053W	27	SD/MSG -ARG -HIS -LEU -LYS +Canavanine +G418 +Hygromycin +Thialysine	Adam_cdc13-1_SDLV2_REP2	1	11	3.33015206452	8239.11285825	169.906082286	254	3.06953526723	795274.99861	13425.7505279	43	3.7263964579	789155.998191	15214.3008038	3294	1032	136	136	160	166	142	767	0
DLR00013887	7	24	YOR202W	27	SD/MSG -ARG -HIS -LEU -LYS +Canavanine +G418 +Hygromycin +Thialysine	Adam_cdc13-1_SDLV2_REP2	1	11	3.39890421194	9081.33738035	147.433842582	254	3.24972072617	915156.998233	12465.2975044	43	3.91758299527	909540.997787	14858.5688547	3428	1031	136	136	162	167	140	623	0
DLR00013887	8	1	YOR202W	27	SD/MSG -ARG -HIS -LEU -LYS +Canavanine +G418 +Hygromycin +Thialysine	Adam_cdc13-1_SDLV2_REP2	1	11	3.01403551843	8677.51475454	149.068508324	254	2.91834075175	708959.99932	10322.0014395	43	3.56353221065	707119.999173	11703.3056464	280	1172	136	136	160	166	143	791	0
DLR00013887	8	2	YBR071W	27	SD/MSG -ARG -HIS -LEU -LYS +Canavanine +G418 +Hygromycin +Thialysine	Adam_cdc13-1_SDLV2_REP2	1	11	2.69446366952	5960.03286634	90.6548963777	254	2.74154314079	491770.999057	8279.59890135	43	3.36374349289	488066.999209	8661.03604906	414	1173	136	136	163	169	146	1114	0
DLR00013887	8	3	YBR182C	27	SD/MSG -ARG -HIS -LEU -LYS +Canavanine +G418 +Hygromycin +Thialysine	Adam_cdc13-1_SDLV2_REP2	1	11	3.3464836143	10042.0857693	152.319826072	254	3.28865153087	881822.998221	11983.0105411	43	3.9876286314	878507.997759	14178.9991073	553	1172	136	136	173	177	147	703	0
DLR00013887	8	4	YBR069C	27	SD/MSG -ARG -HIS -LEU -LYS +Canavanine +G418 +Hygromycin +Thialysine	Adam_cdc13-1_SDLV2_REP2	1	11	2.53981097607	4010.49777405	71.7864983001	254	2.62890099284	310101.999957	6211.31142044	43	3.20079779208	302873.999457	4898.30957608	694	1177	136	136	160	168	147	1122	0
DLR00013887	8	5	YBR181C	27	SD/MSG -ARG -HIS -LEU -LYS +Canavanine +G418 +Hygromycin +Thialysine	Adam_cdc13-1_SDLV2_REP2	1	11	2.31830278323	3774.59425327	73.9023624428	254	2.38386377864	214397.999984	5340.42248416	43	2.88963070577	212260.998573	3098.26661378	819	1173	136	136	139	151	136	1018	0
DLR00013887	8	6	YBR068C	27	SD/MSG -ARG -HIS -LEU -LYS +Canavanine +G418 +Hygromycin +Thialysine	Adam_cdc13-1_SDLV2_REP2	1	11	2.80526292076	6953.54512692	97.0571832036	254	2.87331404937	576768.999128	8968.74436984	43	3.50920019055	574422.998874	9389.97706969	964	1169	136	136	168	175	149	1168	0
DLR00013887	8	7	YBR180W	27	SD/MSG -ARG -HIS -LEU -LYS +Canavanine +G418 +Hygromycin +Thialysine	Adam_cdc13-1_SDLV2_REP2	1	11	3.12141880533	8564.74872087	140.896110129	254	3.02863982411	691045.998814	10540.4052417	43	3.69215331578	692909.998356	11687.2065061	1102	1171	136	136	167	173	147	1268	0
DLR00013887	8	8	YBR067C	27	SD/MSG -ARG -HIS -LEU -LYS +Canavanine +G418 +Hygromycin +Thialysine	Adam_cdc13-1_SDLV2_REP2	1	11	2.61651319638	4899.52571503	75.2308244985	254	2.6738070772	384457.999671	7067.12346091	43	3.27650069018	382495.999325	6336.97322295	1238	1168	136	136	161	169	145	1388	0
DLR00013887	8	9	YBR178W	27	SD/MSG -ARG -HIS -LEU -LYS +Canavanine +G418 +Hygromycin +Thialysine	Adam_cdc13-1_SDLV2_REP2	1	11	3.07729049518	9295.00972254	120.862608338	254	3.03731735679	782451.998457	11408.6004542	43	3.70682584966	784614.998187	12905.5795311	1367	1172	136	136	168	174	147	1227	0
DLR00013887	8	10	YBR066C	27	SD/MSG -ARG -HIS -LEU -LYS +Canavanine +G418 +Hygromycin +Thialysine	Adam_cdc13-1_SDLV2_REP2	1	11	2.86760079536	8737.71008443	89.2748935546	254	2.97069595547	786235.997335	12647.7890863	43	3.62938191053	788962.99759	13812.2989888	1510	1175	136	136	172	177	152	1347	0
DLR00013887	8	11	YBR177C	27	SD/MSG -ARG -HIS -LEU -LYS +Canavanine +G418 +Hygromycin +Thialysine	Adam_cdc13-1_SDLV2_REP2	1	11	3.13063700706	9117.1205366	125.229560914	254	3.04523027763	787543.998304	12223.4897622	43	3.7166184863	789821.998114	13796.5816222	1649	1172	136	136	167	172	145	1296	0
DLR00013887	8	12	YBR065C	27	SD/MSG -ARG -HIS -LEU -LYS +Canavanine +G418 +Hygromycin +Thialysine	Adam_cdc13-1_SDLV2_REP2	1	11	3.04410694638	6644.2588119	123.018251009	254	2.88623068176	517319.998479	8812.68600198	43	3.53747298357	522556.99818	9537.43217523	1786	1173	136	136	158	165	141	1669	0
DLR00013887	8	13	YBR176W	27	SD/MSG -ARG -HIS -LEU -LYS +Canavanine +G418 +Hygromycin +Thialysine	Adam_cdc13-1_SDLV2_REP2	1	11	3.24326150864	8938.48395137	139.344634258	254	3.07930388679	764412.997779	13123.4693406	43	3.75525597625	768422.997626	15048.1800835	1923	1169	136	136	166	172	145	1534	0
DLR00013887	8	14	YBR064W	27	SD/MSG -ARG -HIS -LEU -LYS +Canavanine +G418 +Hygromycin +Thialysine	Adam_cdc13-1_SDLV2_REP2	1	11	2.86781456785	6409.10006377	80.2519772663	254	2.88397636856	544282.998281	7960.09008825	43	3.52549104854	542188.997975	8724.64096725	2063	1170	136	136	164	170	144	1232	0
DLR00013887	8	15	YBR175W	27	SD/MSG -ARG -HIS -LEU -LYS +Canavanine +G418 +Hygromycin +Thialysine	Adam_cdc13-1_SDLV2_REP2	1	11	1.81829149744	1333.89375465	17.1341199168	254	2.29726888508	86730.9999071	4030.68827629	43	2.48788203481	68631.3622673	447.183808842	2203	1169	136	136	132	145	131	638	0
DLR00013887	8	16	YBR063C	27	SD/MSG -ARG -HIS -LEU -LYS +Canavanine +G418 +Hygromycin +Thialysine	Adam_cdc13-1_SDLV2_REP2	1	11	2.78605848442	6068.03963418	88.9048577304	254	2.76128735404	485887.999177	7577.15972939	43	3.39791944536	489112.999307	8167.78691326	2331	1167	136	136	159	167	143	1609	0
DLR00013887	8	17	YBR174C	27	SD/MSG -ARG -HIS -LEU -LYS +Canavanine +G418 +Hygromycin +Thialysine	Adam_cdc13-1_SDLV2_REP2	1	11	1.82664142764	1486.7144333	15.5165864639	254	2.28053901319	119928.999886	4196.32843607	43	2.55003319054	104087.996288	1708.28548333	2464	1165	136	136	146	156	138	629	0
DLR00013887	8	18	YBR062C	27	SD/MSG -ARG -HIS -LEU -LYS +Canavanine +G418 +Hygromycin +Thialysine	Adam_cdc13-1_SDLV2_REP2	1	11	3.07774112009	7221.00026337	122.27993891	254	2.98507570865	615958.998678	9294.05951603	43	3.64912952919	616749.998238	10659.1160966	2601	1172	136	136	163	170	145	1257	0
DLR00013887	8	19	YBR172C	27	SD/MSG -ARG -HIS -LEU -LYS +Canavanine +G418 +Hygromycin +Thialysine	Adam_cdc13-1_SDLV2_REP2	1	11	2.87959951141	6596.00692747	94.6641358133	254	2.83894764797	540074.998456	8923.51766117	43	3.49305077892	542008.998155	9672.78627083	2746	1167	136	136	159	167	144	1421	0
DLR00013887	8	20	YBR061C	27	SD/MSG -ARG -HIS -LEU -LYS +Canavanine +G418 +Hygromycin +Thialysine	Adam_cdc13-1_SDLV2_REP2	1	11	2.961506508	6579.06709988	104.153419512	254	2.90283001046	546996.999025	9199.28658716	43	3.55500292802	548331.998407	9908.66656493	2880	1166	136	136	160	168	145	1370	0
DLR00013887	8	21	YBR171W	27	SD/MSG -ARG -HIS -LEU -LYS +Canavanine +G418 +Hygromycin +Thialysine	Adam_cdc13-1_SDLV2_REP2	1	11	3.14436160663	8425.26099507	121.028354115	254	3.13046964646	784316.997808	11540.2664232	43	3.80678411209	781176.997436	13179.4907259	3014	1167	136	136	168	175	151	928	0
DLR00013887	8	22	YBR059C	27	SD/MSG -ARG -HIS -LEU -LYS +Canavanine +G418 +Hygromycin +Thialysine	Adam_cdc13-1_SDLV2_REP2	1	11	2.91960076079	3440.17852107	76.5536138528	254	2.76916308759	227342.999951	5536.02512197	43	3.35486901249	224470.998781	3291.18930947	3154	1168	136	136	136	147	133	1055	0
DLR00013887	8	23	YBR170C	27	SD/MSG -ARG -HIS -LEU -LYS +Canavanine +G418 +Hygromycin +Thialysine	Adam_cdc13-1_SDLV2_REP2	1	11	2.09397130863	1724.49199457	69.2812789607	254	2.39921653237	134374.999715	5104.31992349	43	2.69443901863	119418.99933	1866.13237919	3276	1167	136	136	134	146	132	843	0
DLR00013887	8	24	YOR202W	27	SD/MSG -ARG -HIS -LEU -LYS +Canavanine +G418 +Hygromycin +Thialysine	Adam_cdc13-1_SDLV2_REP2	1	11	3.07993193973	8984.62641341	156.304228087	254	3.0133393228	855042.999139	12464.0043243	43	3.65529324185	854085.999022	14238.6330418	3428	1166	136	136	158	164	139	877	0
DLR00013887	9	1	YOR202W	27	SD/MSG -ARG -HIS -LEU -LYS +Canavanine +G418 +Hygromycin +Thialysine	Adam_cdc13-1_SDLV2_REP2	1	11	3.1678009937	9135.90792258	141.330792405	254	3.0867300008	800223.998676	10619.6105821	43	3.74546992533	795132.998003	12550.1041021	292	1308	136	136	165	170	144	614	0
DLR00013887	9	2	YAL066W	27	SD/MSG -ARG -HIS -LEU -LYS +Canavanine +G418 +Hygromycin +Thialysine	Adam_cdc13-1_SDLV2_REP2	1	11	2.90910787049	7901.11140281	124.498335518	254	2.94691475374	668949.998213	10565.9094624	43	3.59974990019	666910.997948	11930.5516966	420	1303	136	136	166	171	145	968	0
DLR00013887	9	3	YBL079W	27	SD/MSG -ARG -HIS -LEU -LYS +Canavanine +G418 +Hygromycin +Thialysine	Adam_cdc13-1_SDLV2_REP2	1	11	2.48152667437	6004.08397699	76.4653711935	254	2.55522173156	479594.997413	9479.68413353	43	3.16893460409	477628.998723	9711.20774604	563	1307	136	136	163	170	147	1216	0
DLR00013887	9	4	YAL065C	27	SD/MSG -ARG -HIS -LEU -LYS +Canavanine +G418 +Hygromycin +Thialysine	Adam_cdc13-1_SDLV2_REP2	1	11	2.81538365966	6724.33713959	93.2946474264	254	2.84800180601	544068.999764	8300.87704386	43	3.48513891983	538829.999367	8693.56004857	701	1303	136	136	166	172	148	965	0
DLR00013887	9	5	YBL078C	27	SD/MSG -ARG -HIS -LEU -LYS +Canavanine +G418 +Hygromycin +Thialysine	Adam_cdc13-1_SDLV2_REP2	1	11	2.91553512395	6412.91497557	107.513770882	254	2.85220515443	470566.999871	7115.5852474	43	3.48578230944	472099.999245	7315.530683	842	1314	136	136	159	167	145	1356	0
DLR00013887	9	6	YAL064C-A	27	SD/MSG -ARG -HIS -LEU -LYS +Canavanine +G418 +Hygromycin +Thialysine	Adam_cdc13-1_SDLV2_REP2	1	11	2.99603773433	7710.79209426	123.975218389	254	2.94813570134	630099.998869	10114.1609267	43	3.59728472714	632454.998503	11222.0246674	968	1307	136	136	167	174	148	1452	0
DLR00013887	9	7	YBL075C	27	SD/MSG -ARG -HIS -LEU -LYS +Canavanine +G418 +Hygromycin +Thialysine	Adam_cdc13-1_SDLV2_REP2	1	11	3.11179121488	8832.87052827	146.847512014	254	3.0316237001	717814.998692	11098.0630607	43	3.69956387293	721920.998256	12652.9666284	1110	1306	136	136	167	173	147	1376	0
DLR00013887	9	8	YAL062W	27	SD/MSG -ARG -HIS -LEU -LYS +Canavanine +G418 +Hygromycin +Thialysine	Adam_cdc13-1_SDLV2_REP2	1	11	3.08965027362	8940.32036176	125.957465039	254	3.02669208499	757562.998487	11529.1955289	43	3.68852337732	760603.998231	12995.5502538	1238	1309	136	136	169	175	148	1358	0
DLR00013887	9	9	YBL072C	27	SD/MSG -ARG -HIS -LEU -LYS +Canavanine +G418 +Hygromycin +Thialysine	Adam_cdc13-1_SDLV2_REP2	1	11	0	11	16.8267172364	254	12	35007.3	2914.13899556	43	1.18451053336	1148.08538967	95.7630693372	1368	1307	136	136	121	133	125	8	0
DLR00013887	9	10	YAL061W	27	SD/MSG -ARG -HIS -LEU -LYS +Canavanine +G418 +Hygromycin +Thialysine	Adam_cdc13-1_SDLV2_REP2	1	11	3.14322371012	8480.73959981	128.742233726	254	3.0501012686	717173.998937	9946.39627843	43	3.71779911297	718255.998471	11399.207552	1510	1308	136	136	168	174	146	1253	0
DLR00013887	9	11	YBL071C	27	SD/MSG -ARG -HIS -LEU -LYS +Canavanine +G418 +Hygromycin +Thialysine	Adam_cdc13-1_SDLV2_REP2	1	11	2.67926964605	5492.3564165	81.0286051123	254	2.6283976037	394695.999717	6764.44463613	43	3.25012432253	401390.999733	6441.64780901	1654	1312	136	136	154	162	141	1876	0
DLR00013887	9	12	YAL060W	27	SD/MSG -ARG -HIS -LEU -LYS +Canavanine +G418 +Hygromycin +Thialysine	Adam_cdc13-1_SDLV2_REP2	1	11	2.97315849741	6623.73605401	98.2560094619	254	2.91644658413	567542.998952	8442.99302453	43	3.56815171891	564020.998543	9207.71861902	1786	1307	136	136	166	171	145	1221	0
DLR00013887	9	13	YBL070C	27	SD/MSG -ARG -HIS -LEU -LYS +Canavanine +G418 +Hygromycin +Thialysine	Adam_cdc13-1_SDLV2_REP2	1	11	3.08223477647	7921.78006252	121.695999878	254	2.9620083842	676269.998231	10777.9237132	43	3.63021206571	677487.998123	12304.2420784	1932	1311	136	136	165	170	144	1474	0
DLR00013887	9	14	YAL059W	27	SD/MSG -ARG -HIS -LEU -LYS +Canavanine +G418 +Hygromycin +Thialysine	Adam_cdc13-1_SDLV2_REP2	1	11	2.95613291988	7853.96555118	100.13122606	254	2.96962980294	688651.997971	10290.1626481	43	3.63036306286	688753.997911	11705.7520877	2056	1307	136	136	166	172	144	1324	0
DLR00013887	9	15	YBL069W	27	SD/MSG -ARG -HIS -LEU -LYS +Canavanine +G418 +Hygromycin +Thialysine	Adam_cdc13-1_SDLV2_REP2	1	11	3.19801344001	9270.19154066	132.062639182	254	3.13359264317	835512.997898	11658.8182231	43	3.81071680957	833594.997625	13732.4568463	2206	1306	136	136	168	173	143	929	0
DLR00013887	9	16	YAL058W	27	SD/MSG -ARG -HIS -LEU -LYS +Canavanine +G418 +Hygromycin +Thialysine	Adam_cdc13-1_SDLV2_REP2	1	11	3.07895242024	9407.83956894	111.964071791	254	3.12283392957	888114.997562	12305.3785513	43	3.79668130824	887342.997399	14627.0438356	2336	1300	136	136	172	177	149	1049	0
DLR00013887	9	17	YBL068W	27	SD/MSG -ARG -HIS -LEU -LYS +Canavanine +G418 +Hygromycin +Thialysine	Adam_cdc13-1_SDLV2_REP2	1	11	3.16802785219	8128.80333896	118.798623213	254	3.09831785707	732967.99805	10268.2464301	43	3.77211730748	732048.997629	12125.3786906	2479	1308	136	136	167	173	146	1152	0
DLR00013887	9	18	YAL058C-A	27	SD/MSG -ARG -HIS -LEU -LYS +Canavanine +G418 +Hygromycin +Thialysine	Adam_cdc13-1_SDLV2_REP2	1	11	3.20040701948	10508.5789577	121.134088504	254	3.3218169182	927357.617779	8625.48092382	43	3.9529217159	989894.997259	15962.293249	2610	1303	136	136	172	177	148	985	0
DLR00013887	9	19	YBL067C	27	SD/MSG -ARG -HIS -LEU -LYS +Canavanine +G418 +Hygromycin +Thialysine	Adam_cdc13-1_SDLV2_REP2	1	11	2.7845194653	5863.74596162	96.6746383485	254	2.75898731931	481401.998984	8490.30160568	43	3.39576770682	479817.998946	8701.15846475	2750	1304	136	136	157	165	143	1295	0
DLR00013887	9	20	YAL056W	27	SD/MSG -ARG -HIS -LEU -LYS +Canavanine +G418 +Hygromycin +Thialysine	Adam_cdc13-1_SDLV2_REP2	1	11	2.84531711299	6987.06063939	93.0404130157	254	2.89151940101	578760.99887	8816.31508651	43	3.5471623786	577885.998357	9470.73812297	2877	1308	136	136	159	167	141	1172	0
DLR00013887	9	21	YBL066C	27	SD/MSG -ARG -HIS -LEU -LYS +Canavanine +G418 +Hygromycin +Thialysine	Adam_cdc13-1_SDLV2_REP2	1	11	3.31245123478	8037.31030024	152.579525169	254	3.08780574684	721589.997696	12983.6641169	43	3.76518807322	716860.997365	14527.672216	3023	1306	136	136	163	170	144	747	0
DLR00013887	9	22	YAL055W	27	SD/MSG -ARG -HIS -LEU -LYS +Canavanine +G418 +Hygromycin +Thialysine	Adam_cdc13-1_SDLV2_REP2	1	11	3.17080269876	9512.87521767	97.6046032865	254	3.20915256261	919000.997256	13197.3798059	43	3.88995269428	916126.996999	15103.0859801	3154	1303	136	136	167	173	146	786	0
DLR00013887	9	23	YBL065W	27	SD/MSG -ARG -HIS -LEU -LYS +Canavanine +G418 +Hygromycin +Thialysine	Adam_cdc13-1_SDLV2_REP2	1	11	3.26734686044	8149.8790802	169.498533383	254	3.06623640872	787566.99819	14020.9934703	43	3.72573375089	783030.997882	15817.2737311	3288	1291	136	136	160	166	142	808	0
DLR00013887	9	24	YOR202W	27	SD/MSG -ARG -HIS -LEU -LYS +Canavanine +G418 +Hygromycin +Thialysine	Adam_cdc13-1_SDLV2_REP2	1	11	3.32818717699	10762.1747829	192.590281272	254	3.25137477755	1101383.99806	16070.5118336	43	3.92006881238	1099406.99776	19100.8094988	3425	1293	136	136	162	167	138	663	0
DLR00013887	10	1	YOR202W	27	SD/MSG -ARG -HIS -LEU -LYS +Canavanine +G418 +Hygromycin +Thialysine	Adam_cdc13-1_SDLV2_REP2	1	11	3.10038583297	10353.6036257	172.049630277	254	3.11551236553	897477.998337	12736.9919492	43	3.84916241512	837946.112598	11578.3794806	285	1448	136	136	166	171	145	794	0
DLR00013887	10	2	YBR090C	27	SD/MSG -ARG -HIS -LEU -LYS +Canavanine +G418 +Hygromycin +Thialysine	Adam_cdc13-1_SDLV2_REP2	1	11	2.7792148856	7630.62049028	98.6390534647	254	2.86774813054	648655.998611	9460.70297181	43	3.51225034486	646336.998776	10594.0631247	420	1439	136	136	167	173	148	982	0
DLR00013887	10	3	YBR199W	27	SD/MSG -ARG -HIS -LEU -LYS +Canavanine +G418 +Hygromycin +Thialysine	Adam_cdc13-1_SDLV2_REP2	1	11	2.92844465142	8035.06906493	141.51649728	254	2.8662353453	641760.999362	10212.4014792	43	3.52200531073	641922.99922	11170.8688112	563	1447	136	136	165	171	147	1159	0
DLR00013887	10	4	YBR084W	27	SD/MSG -ARG -HIS -LEU -LYS +Canavanine +G418 +Hygromycin +Thialysine	Adam_cdc13-1_SDLV2_REP2	1	11	2.91049385268	8594.10434521	86.2315972554	254	3.03210010823	710370.998659	8587.72754945	43	3.69124457586	707909.998227	9645.05454622	693	1444	136	136	171	176	149	954	0
DLR00013887	10	5	YBR197C	27	SD/MSG -ARG -HIS -LEU -LYS +Canavanine +G418 +Hygromycin +Thialysine	Adam_cdc13-1_SDLV2_REP2	1	11	2.98594141826	8306.68321494	128.821153391	254	2.92280735266	659829.99892	10623.1613033	43	3.57781973153	664251.998859	11952.2557706	830	1447	136	136	166	173	148	1492	0
DLR00013887	10	6	YBR084C-A	27	SD/MSG -ARG -HIS -LEU -LYS +Canavanine +G418 +Hygromycin +Thialysine	Adam_cdc13-1_SDLV2_REP2	1	11	2.54309429626	7041.30557502	37.1267540179	254	2.82219388429	636345.99769	10499.7964876	43	3.44390630741	630981.998301	11283.059556	961	1452	136	136	175	180	153	893	0
DLR00013887	10	7	YBR195C	27	SD/MSG -ARG -HIS -LEU -LYS +Canavanine +G418 +Hygromycin +Thialysine	Adam_cdc13-1_SDLV2_REP2	1	11	2.87577086148	5543.21304904	92.8541104425	254	2.82926176749	419751.999553	7043.12425249	43	3.45593469237	419923.998869	6822.78630214	1108	1445	136	136	159	167	145	1478	0
DLR00013887	10	8	YBR083W	27	SD/MSG -ARG -HIS -LEU -LYS +Canavanine +G418 +Hygromycin +Thialysine	Adam_cdc13-1_SDLV2_REP2	1	11	2.56588729036	5314.68242749	82.7407971794	254	2.60425963333	407614.999052	7997.14537989	43	3.20739711369	408015.999397	7721.15220893	1238	1444	136	136	160	167	145	1537	0
DLR00013887	10	9	YBR194W	27	SD/MSG -ARG -HIS -LEU -LYS +Canavanine +G418 +Hygromycin +Thialysine	Adam_cdc13-1_SDLV2_REP2	1	11	2.25183014198	2871.16727977	32.5896249157	254	2.43667072141	195979.999925	5159.5564763	43	2.93310214113	189074.999851	1857.84939651	1372	1443	136	136	150	159	138	1139	0
DLR00013887	10	10	YBR082C	27	SD/MSG -ARG -HIS -LEU -LYS +Canavanine +G418 +Hygromycin +Thialysine	Adam_cdc13-1_SDLV2_REP2	1	11	2.94831627113	9090.43572044	53.7471848971	254	3.12956434279	835941.997614	10754.9123766	43	3.79915218629	831912.997338	12175.05779	1509	1447	136	136	175	180	150	833	0
DLR00013887	10	11	YBR189W	27	SD/MSG -ARG -HIS -LEU -LYS +Canavanine +G418 +Hygromycin +Thialysine	Adam_cdc13-1_SDLV2_REP2	1	11	0	11	13.3836443914	254	12	31324.5	2586.32660503	43	0	43	78.868169507	1639	1444	136	136	-1	-1	-1	0	0
DLR00013887	10	12	YBR077C	27	SD/MSG -ARG -HIS -LEU -LYS +Canavanine +G418 +Hygromycin +Thialysine	Adam_cdc13-1_SDLV2_REP2	1	11	2.66748109246	5516.85701072	69.4743876955	254	2.76899718184	471774.999337	7305.65461144	43	3.39244822696	468905.999328	7579.32279733	1778	1441	136	136	166	172	146	1328	0
DLR00013887	10	13	YBR188C	27	SD/MSG -ARG -HIS -LEU -LYS +Canavanine +G418 +Hygromycin +Thialysine	Adam_cdc13-1_SDLV2_REP2	1	11	2.95372109164	6938.10078439	99.996969754	254	2.92705973548	585125.998777	8709.9703205	43	3.58048473742	587140.998502	9642.35982957	1921	1439	136	136	164	170	144	1549	0
DLR00013887	10	14	YBR076W	27	SD/MSG -ARG -HIS -LEU -LYS +Canavanine +G418 +Hygromycin +Thialysine	Adam_cdc13-1_SDLV2_REP2	1	11	2.73840303249	8528.97968788	55.2406245921	254	2.94842238471	755599.998066	9951.92592378	43	3.59548409125	752009.998283	10970.8788737	2055	1447	136	136	167	172	141	691	0
DLR00013887	10	15	YBR187W	27	SD/MSG -ARG -HIS -LEU -LYS +Canavanine +G418 +Hygromycin +Thialysine	Adam_cdc13-1_SDLV2_REP2	1	11	2.96800742514	8748.07879466	134.938110669	254	2.89898864818	724868.998833	11723.8986008	43	3.56109294471	733324.999063	13547.1985191	2197	1442	136	136	162	168	143	1676	0
DLR00013887	10	16	YBR075W	27	SD/MSG -ARG -HIS -LEU -LYS +Canavanine +G418 +Hygromycin +Thialysine	Adam_cdc13-1_SDLV2_REP2	1	11	2.98437980112	7696.50091901	113.273996431	254	2.90918086144	668807.998605	10564.918495	43	3.56958000295	671870.998734	12105.5997142	2334	1446	136	136	164	170	144	1514	0
DLR00013887	10	17	YBR186W	27	SD/MSG -ARG -HIS -LEU -LYS +Canavanine +G418 +Hygromycin +Thialysine	Adam_cdc13-1_SDLV2_REP2	1	11	3.19448638807	8775.10984911	141.299318195	254	3.06793574124	778061.997949	11683.1639328	43	3.82695204156	724202.796825	10234.1299862	2476	1444	136	136	166	172	145	1473	0
DLR00013887	10	18	YBR074W	27	SD/MSG -ARG -HIS -LEU -LYS +Canavanine +G418 +Hygromycin +Thialysine	Adam_cdc13-1_SDLV2_REP2	1	11	2.97021624414	7541.12034158	104.588385809	254	2.9374621694	644216.997996	10319.6344603	43	3.60092841753	647450.997804	11695.7252101	2608	1443	136	136	162	169	144	1520	0
DLR00013887	10	19	YBR185C	27	SD/MSG -ARG -HIS -LEU -LYS +Canavanine +G418 +Hygromycin +Thialysine	Adam_cdc13-1_SDLV2_REP2	1	11	2.99623052246	7281.84481945	90.5551213524	254	3.05269444521	593828.998801	7819.46099394	43	3.79891701707	559302.078111	6210.00472608	2746	1441	136	136	159	166	141	1265	0
DLR00013887	10	20	YBR073W	27	SD/MSG -ARG -HIS -LEU -LYS +Canavanine +G418 +Hygromycin +Thialysine	Adam_cdc13-1_SDLV2_REP2	1	11	2.89776259851	7661.91681449	110.490941592	254	2.88565437504	659930.997707	11945.6330403	43	3.54276696819	662674.997894	13321.4896624	2876	1442	136	136	162	169	144	1356	0
DLR00013887	10	21	YBR184W	27	SD/MSG -ARG -HIS -LEU -LYS +Canavanine +G418 +Hygromycin +Thialysine	Adam_cdc13-1_SDLV2_REP2	1	11	3.09070529822	8482.29131535	125.579876773	254	3.067470193	766974.997426	12646.5989917	43	3.83532312196	704847.654464	10083.6474038	3017	1438	136	136	165	171	146	1127	0
DLR00013887	10	22	YBR072W	27	SD/MSG -ARG -HIS -LEU -LYS +Canavanine +G418 +Hygromycin +Thialysine	Adam_cdc13-1_SDLV2_REP2	1	11	1.23498105761	621.9	70.9020479892	254	10.1168519903	40131	2685.74286858	43	2.56959209471	17038.7203357	674.903827185	3144	1435	136	136	116	131	124	32	0
DLR00013887	10	23	YBR183W	27	SD/MSG -ARG -HIS -LEU -LYS +Canavanine +G418 +Hygromycin +Thialysine	Adam_cdc13-1_SDLV2_REP2	1	11	3.10821025979	8696.44279137	150.807270613	254	3.0646403196	844954.997685	14277.8158916	43	3.81538554821	774998.991882	11796.3719621	3287	1439	136	136	161	167	142	1093	0
DLR00013887	10	24	YOR202W	27	SD/MSG -ARG -HIS -LEU -LYS +Canavanine +G418 +Hygromycin +Thialysine	Adam_cdc13-1_SDLV2_REP2	1	11	3.08586209795	9107.55329281	159.30869159	254	3.04838934787	931231.998623	15248.5208679	43	3.69415432512	926672.998562	17149.50865	3418	1448	136	136	160	165	140	775	0
DLR00013887	11	1	YOR202W	27	SD/MSG -ARG -HIS -LEU -LYS +Canavanine +G418 +Hygromycin +Thialysine	Adam_cdc13-1_SDLV2_REP2	1	11	2.96382371684	8487.12607033	128.791888715	254	2.98524392041	726773.998758	9902.32121907	43	3.63392496741	721659.998526	11324.2732342	286	1583	136	136	164	169	144	646	0
DLR00013887	11	2	YAR027W	27	SD/MSG -ARG -HIS -LEU -LYS +Canavanine +G418 +Hygromycin +Thialysine	Adam_cdc13-1_SDLV2_REP2	1	11	2.73820491522	6670.18324825	106.158041056	254	2.80453448602	557944.998953	8834.62215626	43	3.43529055618	557744.99913	9694.84428315	420	1585	136	136	165	171	146	1244	8
DLR00013887	11	3	YBL094C	27	SD/MSG -ARG -HIS -LEU -LYS +Canavanine +G418 +Hygromycin +Thialysine	Adam_cdc13-1_SDLV2_REP2	1	11	0	11	20.3323524372	254	12	34577.1	3024.81556403	43	0.5	2611.8	220.175457717	551	1580	136	136	-1	-1	-1	0	0
DLR00013887	11	4	YAR023C	27	SD/MSG -ARG -HIS -LEU -LYS +Canavanine +G418 +Hygromycin +Thialysine	Adam_cdc13-1_SDLV2_REP2	1	11	2.60719905901	5844.786992	78.4126146922	254	2.68608903742	463120.999229	8050.02434414	43	3.30778745388	461360.999465	8033.91901156	691	1580	136	136	166	172	149	1436	0
DLR00013887	11	5	YBL091C-A	27	SD/MSG -ARG -HIS -LEU -LYS +Canavanine +G418 +Hygromycin +Thialysine	Adam_cdc13-1_SDLV2_REP2	1	11	2.97335213483	8623.21094354	133.700851841	254	2.90372542799	682500.999058	11067.3005042	43	3.55930628557	683877.999055	12483.4864221	841	1578	136	136	167	173	147	1272	0
DLR00013887	11	6	YAR020C	27	SD/MSG -ARG -HIS -LEU -LYS +Canavanine +G418 +Hygromycin +Thialysine	Adam_cdc13-1_SDLV2_REP2	1	11	2.65208947923	5613.12650035	78.6987558921	254	2.70560896534	434104.999449	7383.71980917	43	3.31833899969	434135.999366	7373.29161226	969	1582	136	136	163	170	147	1538	6
DLR00013887	11	7	YBL091C	27	SD/MSG -ARG -HIS -LEU -LYS +Canavanine +G418 +Hygromycin +Thialysine	Adam_cdc13-1_SDLV2_REP2	1	11	3.0139623569	6535.16842397	134.461752982	254	2.85317235931	483476.999747	8373.22730696	43	3.50276348445	489833.999197	8705.65101654	1106	1571	136	136	160	168	145	1856	0
DLR00013887	11	8	YAR018C	27	SD/MSG -ARG -HIS -LEU -LYS +Canavanine +G418 +Hygromycin +Thialysine	Adam_cdc13-1_SDLV2_REP2	1	11	3.1276222166	10445.2250989	94.2233765331	254	3.36037637712	936595.639314	8591.56249708	43	3.99032882804	998087.997354	15547.3226688	1240	1579	136	136	180	184	154	854	5
DLR00013887	11	9	YBL089W	27	SD/MSG -ARG -HIS -LEU -LYS +Canavanine +G418 +Hygromycin +Thialysine	Adam_cdc13-1_SDLV2_REP2	1	11	2.98674211699	10355.1466546	110.359639137	254	3.09840430439	932501.997054	14627.0462747	43	3.85994097677	855832.286795	10461.8792362	1383	1579	136	136	173	178	149	1208	0
DLR00013887	11	10	YAR015W	27	SD/MSG -ARG -HIS -LEU -LYS +Canavanine +G418 +Hygromycin +Thialysine	Adam_cdc13-1_SDLV2_REP2	1	11	2.91559415061	7829.65178683	84.87518559	254	3.0297154597	684401.998303	8438.59099256	43	3.68975386693	684002.997972	9689.24922739	1516	1575	136	136	170	175	147	1199	0
DLR00013887	11	11	YBL088C	27	SD/MSG -ARG -HIS -LEU -LYS +Canavanine +G418 +Hygromycin +Thialysine	Adam_cdc13-1_SDLV2_REP2	1	11	5.02442092362	975.6	36.9396019894	254	3.08654699959	65666.9966518	3993.26917844	43	2.97363849994	45754.9773688	935.900686774	1640	1579	136	136	126	140	129	419	0
DLR00013887	11	12	YAR014C	27	SD/MSG -ARG -HIS -LEU -LYS +Canavanine +G418 +Hygromycin +Thialysine	Adam_cdc13-1_SDLV2_REP2	1	11	2.96276335767	10683.5519894	69.9043054349	254	3.18679575329	1053864.99713	14265.2562423	43	3.85877936583	1053259.99713	16489.0924889	1788	1580	136	136	179	183	154	938	0
DLR00013887	11	13	YBL087C	27	SD/MSG -ARG -HIS -LEU -LYS +Canavanine +G418 +Hygromycin +Thialysine	Adam_cdc13-1_SDLV2_REP2	1	11	2.89341420301	8660.40291297	81.1400897858	254	3.00645948415	784507.997841	10748.1598664	43	3.73683402593	728650.495373	8308.68070464	1932	1581	136	136	170	175	146	1242	0
DLR00013887	11	14	YAR003W	27	SD/MSG -ARG -HIS -LEU -LYS +Canavanine +G418 +Hygromycin +Thialysine	Adam_cdc13-1_SDLV2_REP2	1	11	1.89473857513	1886.81506319	16.8880947708	254	2.23932246099	132760.999896	4160.29971747	43	2.64066163847	112912.920175	998.1826344	2059	1590	136	136	141	152	136	913	0
DLR00013887	11	15	YBL086C	27	SD/MSG -ARG -HIS -LEU -LYS +Canavanine +G418 +Hygromycin +Thialysine	Adam_cdc13-1_SDLV2_REP2	1	11	2.82268036702	6993.21112003	91.4681986709	254	2.84970883187	602904.999259	8525.50715796	43	3.49436202235	603996.999329	9623.13634423	2200	1580	136	136	164	171	145	1432	0
DLR00013887	11	16	YAR002W	27	SD/MSG -ARG -HIS -LEU -LYS +Canavanine +G418 +Hygromycin +Thialysine	Adam_cdc13-1_SDLV2_REP2	1	11	2.80894997281	3564.68025216	51.7728221799	254	2.72735022468	221832.141409	4180.16457034	43	3.27028366132	228955.999075	2897.56864271	2326	1574	136	136	140	151	134	1223	9
DLR00013887	11	17	YBL085W	27	SD/MSG -ARG -HIS -LEU -LYS +Canavanine +G418 +Hygromycin +Thialysine	Adam_cdc13-1_SDLV2_REP2	1	11	2.90466347392	6629.14238289	100.408663452	254	2.89189764033	563106.999458	7665.72409689	43	3.54021186808	564488.999093	8726.85722395	2483	1580	136	136	162	169	144	1371	0
DLR00013887	11	18	YAR002C-A	27	SD/MSG -ARG -HIS -LEU -LYS +Canavanine +G418 +Hygromycin +Thialysine	Adam_cdc13-1_SDLV2_REP2	1	11	2.83306696145	6912.70217503	88.877117894	254	2.86798744532	604154.998674	8877.70170582	43	3.51642451819	604892.998667	10033.20256	2614	1572	136	136	163	170	145	1325	0
DLR00013887	11	19	YBL083C	27	SD/MSG -ARG -HIS -LEU -LYS +Canavanine +G418 +Hygromycin +Thialysine	Adam_cdc13-1_SDLV2_REP2	1	11	3.32945500997	10289.0510064	113.642423201	254	3.38149365108	952049.513188	9190.56594582	43	4.01354153959	1014921.99737	16887.4360016	2755	1577	136	136	174	180	152	823	0
DLR00013887	11	20	YAL068C	27	SD/MSG -ARG -HIS -LEU -LYS +Canavanine +G418 +Hygromycin +Thialysine	Adam_cdc13-1_SDLV2_REP2	1	11	3.09900127076	7336.17359337	113.263975193	254	3.04702868638	661306.997923	10105.3548061	43	3.80016953105	608406.604945	8035.42872862	2885	1569	136	136	165	171	145	968	0
DLR00013887	11	21	YBL082C	27	SD/MSG -ARG -HIS -LEU -LYS +Canavanine +G418 +Hygromycin +Thialysine	Adam_cdc13-1_SDLV2_REP2	1	11	3.30822365051	10124.3173636	126.009802347	254	3.29712593715	984094.997219	14178.5450342	43	3.9911454647	983597.997181	16896.7301601	3022	1581	136	136	171	177	150	960	0
DLR00013887	11	22	YAL067C	27	SD/MSG -ARG -HIS -LEU -LYS +Canavanine +G418 +Hygromycin +Thialysine	Adam_cdc13-1_SDLV2_REP2	1	11	2.89913035416	6463.89294062	112.394525306	254	2.88113305952	564636.998483	9793.1091467	43	3.52265933549	564427.998303	10511.2613595	3149	1577	136	136	157	165	142	1283	0
DLR00013887	11	23	YBL081W	27	SD/MSG -ARG -HIS -LEU -LYS +Canavanine +G418 +Hygromycin +Thialysine	Adam_cdc13-1_SDLV2_REP2	1	11	3.12360679016	8846.43844223	163.781078958	254	3.08524178328	879803.998006	14217.2872198	43	3.73807143538	874819.99781	16083.5185354	3287	1571	136	136	161	166	140	759	0
DLR00013887	11	24	YOR202W	27	SD/MSG -ARG -HIS -LEU -LYS +Canavanine +G418 +Hygromycin +Thialysine	Adam_cdc13-1_SDLV2_REP2	1	11	2.99438440918	8128.16047719	137.278704795	254	3.00055529793	796704.998813	12922.2576244	43	3.64027492793	793710.998709	14178.9620657	3422	1578	136	136	158	164	139	935	0
DLR00013887	12	1	YOR202W	27	SD/MSG -ARG -HIS -LEU -LYS +Canavanine +G418 +Hygromycin +Thialysine	Adam_cdc13-1_SDLV2_REP2	1	11	3.13230773457	10405.1614958	174.644122934	254	3.07711690377	896916.998836	11935.2804641	43	3.73617105991	895627.998548	14316.1272562	293	1716	136	136	165	170	144	675	0
DLR00013887	12	2	YBR104W	27	SD/MSG -ARG -HIS -LEU -LYS +Canavanine +G418 +Hygromycin +Thialysine	Adam_cdc13-1_SDLV2_REP2	1	11	2.73641619125	7629.25347068	92.2476310412	254	2.88562878997	629627.999192	7846.76041545	43	3.52142071623	628581.999091	8841.40960553	424	1712	136	136	165	169	142	901	11
DLR00013887	12	3	YBR212W	27	SD/MSG -ARG -HIS -LEU -LYS +Canavanine +G418 +Hygromycin +Thialysine	Adam_cdc13-1_SDLV2_REP2	1	11	2.6177540789	5238.60987602	88.9736969571	254	2.67646537853	411058.999822	7409.29458682	43	3.29003434305	408703.999772	7089.86526246	561	1713	136	136	163	169	147	1393	0
DLR00013887	12	4	YBR103W	27	SD/MSG -ARG -HIS -LEU -LYS +Canavanine +G418 +Hygromycin +Thialysine	Adam_cdc13-1_SDLV2_REP2	1	11	2.57890689973	7010.36618569	68.968592531	254	2.74076660064	610088.998378	9936.80724905	43	3.37184330283	606126.99917	10571.250892	692	1715	136	136	172	178	154	1106	0
DLR00013887	12	5	YBR210W	27	SD/MSG -ARG -HIS -LEU -LYS +Canavanine +G418 +Hygromycin +Thialysine	Adam_cdc13-1_SDLV2_REP2	1	11	3.1842687362	9604.46072964	152.816397856	254	3.09512152847	801487.998282	11778.1090359	43	3.85384262392	743515.423721	10244.6760194	831	1717	136	136	171	176	149	1019	0
DLR00013887	12	6	YBR101C	27	SD/MSG -ARG -HIS -LEU -LYS +Canavanine +G418 +Hygromycin +Thialysine	Adam_cdc13-1_SDLV2_REP2	1	11	2.6445116785	5562.63408783	75.0908044341	254	2.74174109854	461963.999475	7653.47923503	43	3.35678278639	458015.999344	7664.00123796	966	1717	136	136	168	175	150	1369	0
DLR00013887	12	7	YBR209W	27	SD/MSG -ARG -HIS -LEU -LYS +Canavanine +G418 +Hygromycin +Thialysine	Adam_cdc13-1_SDLV2_REP2	1	11	2.87060838146	6634.35935702	113.404993241	254	2.78642533609	515137.999578	8517.42904178	43	3.43218506441	519834.999428	8808.31325614	1104	1713	136	136	163	170	147	1791	0
DLR00013887	12	8	YBR100W	27	SD/MSG -ARG -HIS -LEU -LYS +Canavanine +G418 +Hygromycin +Thialysine	Adam_cdc13-1_SDLV2_REP2	1	11	2.37230576382	3520.29814673	61.3736260852	254	2.44193000727	239883.999903	5800.09481765	43	2.97778674992	239879.999704	4185.97064237	1237	1712	136	136	149	158	140	1600	0
DLR00013887	12	9	YBR208C	27	SD/MSG -ARG -HIS -LEU -LYS +Canavanine +G418 +Hygromycin +Thialysine	Adam_cdc13-1_SDLV2_REP2	1	11	2.96707452999	7374.94251752	122.168851308	254	2.88118961101	599592.999234	8940.22259281	43	3.5369046937	604651.999057	10206.936449	1377	1717	136	136	164	171	146	1621	0
DLR00013887	12	10	YBR099C	27	SD/MSG -ARG -HIS -LEU -LYS +Canavanine +G418 +Hygromycin +Thialysine	Adam_cdc13-1_SDLV2_REP2	1	11	2.09073569473	1437.45031177	26.3682010052	254	2.39280654814	102964.999901	4098.77850195	43	2.64808510887	89385.999241	1444.20071322	1514	1715	136	136	139	150	135	827	0
DLR00013887	12	11	YBR207W	27	SD/MSG -ARG -HIS -LEU -LYS +Canavanine +G418 +Hygromycin +Thialysine	Adam_cdc13-1_SDLV2_REP2	1	11	3.08954567324	8446.59661406	141.030683436	254	3.04676814922	727375.9989	9311.97555033	43	3.71296813679	731771.998536	11225.5653453	1650	1719	136	136	167	173	146	1514	0
DLR00013887	12	12	YBR098W	27	SD/MSG -ARG -HIS -LEU -LYS +Canavanine +G418 +Hygromycin +Thialysine	Adam_cdc13-1_SDLV2_REP2	1	11	2.49603532763	5296.72783805	57.1195404127	254	2.67237622974	454430.999177	7107.44542666	43	3.28080811153	455437.999471	7446.73400272	1786	1721	136	136	164	171	147	1528	0
DLR00013887	12	13	YBR206W	27	SD/MSG -ARG -HIS -LEU -LYS +Canavanine +G418 +Hygromycin +Thialysine	Adam_cdc13-1_SDLV2_REP2	1	11	2.92981109839	7724.13253681	109.866172468	254	2.94467180346	673874.999364	8930.60395115	43	3.60095739452	674532.999097	10402.8621106	1923	1715	136	136	166	172	145	1298	0
DLR00013887	12	14	YBR095C	27	SD/MSG -ARG -HIS -LEU -LYS +Canavanine +G418 +Hygromycin +Thialysine	Adam_cdc13-1_SDLV2_REP2	1	11	2.55113505062	931.46082208	28.5476487677	254	3.06025332751	60259.7907522	3652.36574133	43	2.8145156928	44996.9408344	662.969098704	2058	1719	136	136	125	138	128	437	0
DLR00013887	12	15	YBR205W	27	SD/MSG -ARG -HIS -LEU -LYS +Canavanine +G418 +Hygromycin +Thialysine	Adam_cdc13-1_SDLV2_REP2	1	11	3.0964799091	8675.418254	123.193717232	254	3.09125495057	788410.998917	9454.98349543	43	3.75747241253	791234.998516	11624.8938332	2201	1715	136	136	169	174	146	1336	0
DLR00013887	12	16	YBR094W	27	SD/MSG -ARG -HIS -LEU -LYS +Canavanine +G418 +Hygromycin +Thialysine	Adam_cdc13-1_SDLV2_REP2	1	11	2.25875413373	1925.77408727	34.0898536839	254	2.5006595397	137724.999919	4035.1295893	43	2.91017322056	129204.999866	1629.94543071	2331	1722	136	136	142	153	137	1093	0
DLR00013887	12	17	YBR204C	27	SD/MSG -ARG -HIS -LEU -LYS +Canavanine +G418 +Hygromycin +Thialysine	Adam_cdc13-1_SDLV2_REP2	1	11	2.97239358503	7737.34341745	119.477148742	254	2.94083358438	677481.999242	9297.19226126	43	3.59390385543	679287.999085	10921.554109	2469	1713	136	136	164	170	145	1272	0
DLR00013887	12	18	YBR093C	27	SD/MSG -ARG -HIS -LEU -LYS +Canavanine +G418 +Hygromycin +Thialysine	Adam_cdc13-1_SDLV2_REP2	1	11	1.55409460449	1818.21860437	16.3582776739	254	2.07264082665	176678.993685	5293.41579388	43	2.34391864983	155974.990415	3355.00139887	2604	1724	136	136	159	166	143	247	0
DLR00013887	12	19	YBR203W	27	SD/MSG -ARG -HIS -LEU -LYS +Canavanine +G418 +Hygromycin +Thialysine	Adam_cdc13-1_SDLV2_REP2	1	11	3.04461131522	7605.82049768	117.170185823	254	2.99216462543	670785.998509	10191.7582913	43	3.6512844399	673171.998165	11776.8475612	2747	1715	136	136	163	169	145	1316	0
DLR00013887	12	20	YBR092C	27	SD/MSG -ARG -HIS -LEU -LYS +Canavanine +G418 +Hygromycin +Thialysine	Adam_cdc13-1_SDLV2_REP2	1	11	2.88062315631	6042.54473269	90.2830536371	254	2.91002836664	522617.998253	8589.80532979	43	3.5563884964	519907.997775	9207.22752867	2887	1713	136	136	159	166	144	1099	0
DLR00013887	12	21	YBR201W	27	SD/MSG -ARG -HIS -LEU -LYS +Canavanine +G418 +Hygromycin +Thialysine	Adam_cdc13-1_SDLV2_REP2	1	11	3.16867519365	7943.36787116	128.97673489	254	3.09085448386	687780.998081	10325.4705009	43	3.85365702273	640563.436328	8683.88690912	3008	1713	136	136	161	167	143	1165	0
DLR00013887	12	22	YBR090C-A	27	SD/MSG -ARG -HIS -LEU -LYS +Canavanine +G418 +Hygromycin +Thialysine	Adam_cdc13-1_SDLV2_REP2	1	11	2.80200796057	6307.12645672	99.9198203028	254	2.8465860356	560043.998771	9739.04375141	43	3.48941653639	559154.998714	10416.253636	3150	1713	136	136	158	164	143	1255	0
DLR00013887	12	23	YBR200W	27	SD/MSG -ARG -HIS -LEU -LYS +Canavanine +G418 +Hygromycin +Thialysine	Adam_cdc13-1_SDLV2_REP2	1	11	0.65126221612	470.999993582	36.8970085593	254	8.82386505164	43407.9	3110.94224902	43	1.34853551049	14756.9993177	310.104834677	3277	1710	136	136	120	133	125	30	0
DLR00013887	12	24	YOR202W	27	SD/MSG -ARG -HIS -LEU -LYS +Canavanine +G418 +Hygromycin +Thialysine	Adam_cdc13-1_SDLV2_REP2	1	11	3.18305961297	10739.6732519	194.462000328	254	3.14212981516	1067876.99872	15785.9858957	43	3.8018236007	1068512.99845	18413.5547856	3425	1711	136	136	159	164	139	799	0
DLR00013887	13	1	YOR202W	27	SD/MSG -ARG -HIS -LEU -LYS +Canavanine +G418 +Hygromycin +Thialysine	Adam_cdc13-1_SDLV2_REP2	1	11	2.72612789969	7676.84468794	115.60421074	254	2.79668488172	631859.999348	9561.11334827	43	3.42262393998	631712.999779	10428.1987922	301	1853	136	136	160	166	143	988	9
DLR00013887	13	2	YAR047C	27	SD/MSG -ARG -HIS -LEU -LYS +Canavanine +G418 +Hygromycin +Thialysine	Adam_cdc13-1_SDLV2_REP2	1	11	2.59228273819	5889.80710382	75.3198144726	254	2.74324702993	511660.999053	8055.4342407	43	3.35932597005	508455.999292	8563.500183	428	1845	136	136	166	171	147	1111	0
DLR00013887	13	3	YBR001C	27	SD/MSG -ARG -HIS -LEU -LYS +Canavanine +G418 +Hygromycin +Thialysine	Adam_cdc13-1_SDLV2_REP2	1	11	3.15477485114	8780.78130124	127.543196551	254	3.13220083131	776978.998422	10687.2038413	43	3.80424672675	773995.997919	12651.5557844	564	1847	136	136	173	177	150	859	0
DLR00013887	13	4	YAR044W	27	SD/MSG -ARG -HIS -LEU -LYS +Canavanine +G418 +Hygromycin +Thialysine	Adam_cdc13-1_SDLV2_REP2	1	11	2.771460481	6688.40993981	84.0237724149	254	2.83780490086	543174.998822	8942.97622454	43	3.48155031311	543146.998685	9297.62702272	691	1852	136	136	166	172	148	1366	0
DLR00013887	13	5	YBL107C	27	SD/MSG -ARG -HIS -LEU -LYS +Canavanine +G418 +Hygromycin +Thialysine	Adam_cdc13-1_SDLV2_REP2	1	11	3.06056539992	9405.84846061	126.911593372	254	3.09795070669	822630.998113	11683.6571684	43	3.85212638511	760656.589955	9502.5128477	836	1855	136	136	173	178	151	887	0
DLR00013887	13	6	YAR043C	27	SD/MSG -ARG -HIS -LEU -LYS +Canavanine +G418 +Hygromycin +Thialysine	Adam_cdc13-1_SDLV2_REP2	1	11	2.4869291973	3667.08090647	64.5261395665	254	2.57396516019	283054.999944	5885.46083852	43	3.1407614182	276350.999664	4188.33958839	966	1848	136	136	159	167	146	1224	11
DLR00013887	13	7	YBL106C	27	SD/MSG -ARG -HIS -LEU -LYS +Canavanine +G418 +Hygromycin +Thialysine	Adam_cdc13-1_SDLV2_REP2	1	11	2.59111655462	6631.95580775	86.3093156869	254	2.72015623763	556002.999097	8811.30551129	43	3.34837942817	554772.999613	9294.20259308	1115	1852	136	136	168	174	148	1260	0
DLR00013887	13	8	YAR042W	27	SD/MSG -ARG -HIS -LEU -LYS +Canavanine +G418 +Hygromycin +Thialysine	Adam_cdc13-1_SDLV2_REP2	1	11	2.55973223587	4088.01213204	55.0506960935	254	2.64005290813	328034.99991	5473.32797732	43	3.2871976288	302794.816848	3399.6038543	1242	1841	136	136	161	168	146	1369	0
DLR00013887	13	9	YBL104C	27	SD/MSG -ARG -HIS -LEU -LYS +Canavanine +G418 +Hygromycin +Thialysine	Adam_cdc13-1_SDLV2_REP2	1	11	3.16166227503	11605.9769594	88.0760958059	254	3.3534189732	1143901.99716	14520.0553176	43	4.05249955125	1144165.99723	17428.9569845	1381	1854	136	136	180	185	156	935	0
DLR00013887	13	10	YAR040C	27	SD/MSG -ARG -HIS -LEU -LYS +Canavanine +G418 +Hygromycin +Thialysine	Adam_cdc13-1_SDLV2_REP2	1	11	2.98363925044	8739.57780202	103.43868923	254	3.06758428574	779486.998706	9218.69020078	43	3.73573471102	777021.998374	11009.8933741	1516	1844	136	136	170	174	145	880	0
DLR00013887	13	11	YBL103C	27	SD/MSG -ARG -HIS -LEU -LYS +Canavanine +G418 +Hygromycin +Thialysine	Adam_cdc13-1_SDLV2_REP2	1	11	2.58267270354	3322.49054795	59.5848347277	254	2.64714862198	211696.999936	4114.81883019	43	3.20311241849	209210.999859	2019.04455825	1640	1851	136	136	141	151	135	1297	0
DLR00013887	13	12	YAR037W	27	SD/MSG -ARG -HIS -LEU -LYS +Canavanine +G418 +Hygromycin +Thialysine	Adam_cdc13-1_SDLV2_REP2	1	11	2.63532032643	5262.26544116	82.0500963521	254	2.74308056961	436203.999963	6318.07196018	43	3.3595146454	435945.999839	6394.77915983	1790	1850	136	136	161	168	144	1446	0
DLR00013887	13	13	YBL102W	27	SD/MSG -ARG -HIS -LEU -LYS +Canavanine +G418 +Hygromycin +Thialysine	Adam_cdc13-1_SDLV2_REP2	1	11	2.98999266481	8102.44854984	130.994280816	254	2.93695708101	712170.999236	10150.5612495	43	3.59174902829	712563.999182	11810.7104642	1933	1852	136	136	164	170	143	1178	0
DLR00013887	13	14	YAR035W	27	SD/MSG -ARG -HIS -LEU -LYS +Canavanine +G418 +Hygromycin +Thialysine	Adam_cdc13-1_SDLV2_REP2	1	11	2.65751602349	5217.49435148	63.8417461093	254	2.707094579	429572.999965	6019.24636083	43	3.31851205923	431065.999797	6083.26872409	2061	1852	136	136	159	166	142	1495	0
DLR00013887	13	15	YBL101C	27	SD/MSG -ARG -HIS -LEU -LYS +Canavanine +G418 +Hygromycin +Thialysine	Adam_cdc13-1_SDLV2_REP2	1	11	2.90148870939	6782.29486591	98.5256630025	254	2.89650203792	601050.999153	8206.60413952	43	3.54002914015	599301.999042	9395.74717125	2199	1850	136	136	163	169	143	1202	0
DLR00013887	13	16	YAR031W	27	SD/MSG -ARG -HIS -LEU -LYS +Canavanine +G418 +Hygromycin +Thialysine	Adam_cdc13-1_SDLV2_REP2	1	11	2.73234332731	5288.42895437	78.4240151465	254	2.74851734994	454252.99955	6786.88350179	43	3.3679628078	453029.999482	7106.49285707	2338	1851	136	136	159	166	143	1333	0
DLR00013887	13	17	YBL100C	27	SD/MSG -ARG -HIS -LEU -LYS +Canavanine +G418 +Hygromycin +Thialysine	Adam_cdc13-1_SDLV2_REP2	1	11	3.11216345864	8557.03976992	128.062016236	254	3.10783954648	799703.998607	10676.2681894	43	3.85206393098	747750.389655	9532.44324153	2474	1856	136	136	167	173	145	1097	0
DLR00013887	13	18	YAR030C	27	SD/MSG -ARG -HIS -LEU -LYS +Canavanine +G418 +Hygromycin +Thialysine	Adam_cdc13-1_SDLV2_REP2	1	11	2.99164036923	7215.06264212	119.481372665	254	2.96290508789	642228.99924	9255.10471694	43	3.62137103772	644177.998818	10653.2612377	2609	1857	136	136	163	169	145	1379	0
DLR00013887	13	19	YBL098W	27	SD/MSG -ARG -HIS -LEU -LYS +Canavanine +G418 +Hygromycin +Thialysine	Adam_cdc13-1_SDLV2_REP2	1	11	3.09972719608	9250.59653733	135.713372791	254	3.10904204624	858740.998245	11881.649985	43	3.7788653851	857788.99777	14080.5649192	2751	1851	136	136	167	172	145	969	0
DLR00013887	13	20	YAR029W	27	SD/MSG -ARG -HIS -LEU -LYS +Canavanine +G418 +Hygromycin +Thialysine	Adam_cdc13-1_SDLV2_REP2	1	11	2.91597934482	6514.70676069	94.2205777767	254	2.91487517868	578869.998762	8941.61088383	43	3.56018206131	576553.998357	9921.69969344	2882	1854	136	136	160	167	144	1149	0
DLR00013887	13	21	YBL096C	27	SD/MSG -ARG -HIS -LEU -LYS +Canavanine +G418 +Hygromycin +Thialysine	Adam_cdc13-1_SDLV2_REP2	1	11	3.14978302575	7830.84888542	112.448413957	254	3.13064019939	730845.9979	10600.5757479	43	3.80641057444	728337.99741	12345.0267456	3017	1852	136	136	164	170	145	961	0
DLR00013887	13	22	YAR028W	27	SD/MSG -ARG -HIS -LEU -LYS +Canavanine +G418 +Hygromycin +Thialysine	Adam_cdc13-1_SDLV2_REP2	1	11	2.81092257179	5821.69888427	92.2256920408	254	2.88274203556	529922.998473	8894.61069768	43	3.51164563662	527910.998062	9369.60234035	3155	1852	136	136	157	163	142	1246	0
DLR00013887	13	23	YBL095W	27	SD/MSG -ARG -HIS -LEU -LYS +Canavanine +G418 +Hygromycin +Thialysine	Adam_cdc13-1_SDLV2_REP2	1	11	3.22516363739	8629.07597511	148.206998701	254	3.21059724072	892232.997483	14730.3620747	43	3.87904951604	889324.997043	16668.1372767	3295	1851	136	136	162	167	141	875	8
DLR00013887	13	24	YOR202W	27	SD/MSG -ARG -HIS -LEU -LYS +Canavanine +G418 +Hygromycin +Thialysine	Adam_cdc13-1_SDLV2_REP2	1	11	2.98846642598	9467.75335529	149.136085552	254	3.07157610821	956797.998336	14413.6991901	43	3.7213780757	953427.998251	16352.6561712	3425	1847	136	136	159	163	137	740	0
DLR00013887	14	1	YOR202W	27	SD/MSG -ARG -HIS -LEU -LYS +Canavanine +G418 +Hygromycin +Thialysine	Adam_cdc13-1_SDLV2_REP2	1	11	2.92452303771	7704.06365353	153.221402218	254	2.88197046607	633412.999847	9402.09611328	43	3.51336421898	632695.999688	10232.9187216	293	1989	136	136	159	165	141	975	0
DLR00013887	14	2	YBR121C	27	SD/MSG -ARG -HIS -LEU -LYS +Canavanine +G418 +Hygromycin +Thialysine	Adam_cdc13-1_SDLV2_REP2	1	11	2.34937113035	1624.32814671	35.7286196537	254	2.43518657861	109891.99918	4461.49943064	43	2.70478085793	95724.9988306	2047.84973463	426	1996	136	136	133	144	132	581	0
DLR00013887	14	3	YBR223C	27	SD/MSG -ARG -HIS -LEU -LYS +Canavanine +G418 +Hygromycin +Thialysine	Adam_cdc13-1_SDLV2_REP2	1	11	3.08397388765	8325.46144412	143.504531461	254	3.03657635866	717835.998587	10737.3998067	43	3.69914001684	718103.998224	12455.7251205	557	1986	136	136	169	174	148	1198	0
DLR00013887	14	4	YBR119W	27	SD/MSG -ARG -HIS -LEU -LYS +Canavanine +G418 +Hygromycin +Thialysine	Adam_cdc13-1_SDLV2_REP2	1	11	2.9320285483	8614.09847043	99.3320969658	254	2.98333569781	739889.998056	10943.7872914	43	3.64222917473	738314.997916	12481.0352713	695	1986	136	136	171	176	150	1035	0
DLR00013887	14	5	YBR222C	27	SD/MSG -ARG -HIS -LEU -LYS +Canavanine +G418 +Hygromycin +Thialysine	Adam_cdc13-1_SDLV2_REP2	1	11	2.94721588454	6904.04183923	128.271921163	254	2.89221406972	541620.999377	8579.48996705	43	3.54285342931	546774.999019	9332.32688782	832	1986	136	136	164	170	147	1749	0
DLR00013887	14	6	YBR116C	27	SD/MSG -ARG -HIS -LEU -LYS +Canavanine +G418 +Hygromycin +Thialysine	Adam_cdc13-1_SDLV2_REP2	1	11	2.5813284861	5280.98192787	70.2040421377	254	2.69772729947	429691.999631	6516.16122437	43	3.31338168196	428003.99946	6328.12839628	970	1984	136	136	165	172	148	1476	0
DLR00013887	14	7	YBR221C	27	SD/MSG -ARG -HIS -LEU -LYS +Canavanine +G418 +Hygromycin +Thialysine	Adam_cdc13-1_SDLV2_REP2	1	11	1.61777476903	3889.09839594	36.4808265681	254	1.72144421527	248215.9987	5439.6004019	43	2.0893826714	247498.998464	3450.70265619	1099	1991	136	136	146	156	140	1384	0
DLR00013887	14	8	YBR115C	27	SD/MSG -ARG -HIS -LEU -LYS +Canavanine +G418 +Hygromycin +Thialysine	Adam_cdc13-1_SDLV2_REP2	1	11	0	11	8.20092865872	254	12	30987.9	2358.55056813	43	1.49169595473	2207.49170443	38.4701150121	1231	1988	136	136	130	143	134	36	0
DLR00013887	14	9	YBR220C	27	SD/MSG -ARG -HIS -LEU -LYS +Canavanine +G418 +Hygromycin +Thialysine	Adam_cdc13-1_SDLV2_REP2	1	11	3.15887882447	8347.37944602	141.104630032	254	3.10510802596	745563.998967	9373.52094926	43	3.84709957681	702256.541104	9223.64441692	1376	1993	136	136	169	174	146	1099	0
DLR00013887	14	10	YBR114W	27	SD/MSG -ARG -HIS -LEU -LYS +Canavanine +G418 +Hygromycin +Thialysine	Adam_cdc13-1_SDLV2_REP2	1	11	2.6477830557	5621.65117078	77.7673964086	254	2.73875873185	481926.999449	6982.32512368	43	3.35939740081	480260.99945	7550.34473371	1520	1990	136	136	163	169	144	1323	0
DLR00013887	14	11	YBR219C	27	SD/MSG -ARG -HIS -LEU -LYS +Canavanine +G418 +Hygromycin +Thialysine	Adam_cdc13-1_SDLV2_REP2	1	11	2.84033778663	7031.78017362	115.949768841	254	2.8484605026	593163.999678	8446.61246006	43	3.49068446439	600225.9996	9740.90340002	1654	1988	136	136	163	169	145	1861	0
DLR00013887	14	12	YBR113W	27	SD/MSG -ARG -HIS -LEU -LYS +Canavanine +G418 +Hygromycin +Thialysine	Adam_cdc13-1_SDLV2_REP2	1	11	2.67981538079	5349.50116417	78.7565472842	254	2.7350119113	444255.999841	6761.33279636	43	3.35007882125	447916.99979	6998.9189849	1783	1989	136	136	159	166	143	1760	0
DLR00013887	14	13	YBR218C	27	SD/MSG -ARG -HIS -LEU -LYS +Canavanine +G418 +Hygromycin +Thialysine	Adam_cdc13-1_SDLV2_REP2	1	11	3.01246675501	7199.41301853	118.706478171	254	3.020963106	658697.999299	8772.35992789	43	3.67568186397	659350.998823	10183.0192084	1927	1986	136	136	165	171	144	1395	0
DLR00013887	14	14	YBR111C	27	SD/MSG -ARG -HIS -LEU -LYS +Canavanine +G418 +Hygromycin +Thialysine	Adam_cdc13-1_SDLV2_REP2	1	11	2.81355996449	7115.80726998	79.4859838168	254	2.9749408354	684355.998502	9252.46399673	43	3.68705314794	634534.84368	7272.91340439	2057	1992	136	136	168	173	146	1008	0
DLR00013887	14	15	YBR217W	27	SD/MSG -ARG -HIS -LEU -LYS +Canavanine +G418 +Hygromycin +Thialysine	Adam_cdc13-1_SDLV2_REP2	1	11	2.87936130879	6618.58316962	113.503990742	254	2.86797077158	555482.999959	7375.07267674	43	3.51057892758	559486.999647	8222.73060667	2199	1986	136	136	158	165	140	1560	0
DLR00013887	14	16	YBR108W	27	SD/MSG -ARG -HIS -LEU -LYS +Canavanine +G418 +Hygromycin +Thialysine	Adam_cdc13-1_SDLV2_REP2	1	11	2.62119711017	5024.38481709	64.9562302133	254	2.73938724133	428365.999937	6228.55671075	43	3.35086921012	427747.999704	6225.67493712	2336	1991	136	136	157	164	142	1421	0
DLR00013887	14	17	YBR216C	27	SD/MSG -ARG -HIS -LEU -LYS +Canavanine +G418 +Hygromycin +Thialysine	Adam_cdc13-1_SDLV2_REP2	1	11	2.98012476083	7349.0101893	122.456791629	254	2.92894041368	648977.999168	9651.36719826	43	3.57928405302	652127.998996	11112.7832318	2470	1991	136	136	160	167	142	1382	0
DLR00013887	14	18	YBR107C	27	SD/MSG -ARG -HIS -LEU -LYS +Canavanine +G418 +Hygromycin +Thialysine	Adam_cdc13-1_SDLV2_REP2	1	11	2.84324608254	5703.04128117	95.4150946871	254	2.7834432414	449058.999694	7130.58552604	43	3.42361044435	452482.999299	7323.49988227	2608	1989	136	136	151	160	139	1463	0
DLR00013887	14	19	YBR215W	27	SD/MSG -ARG -HIS -LEU -LYS +Canavanine +G418 +Hygromycin +Thialysine	Adam_cdc13-1_SDLV2_REP2	1	11	2.52447590147	4343.69394303	79.7586687825	254	2.55164913298	330386.999435	6471.64586113	43	3.13777639707	329635.999572	5780.16324036	2743	1990	136	136	148	157	138	1258	0
DLR00013887	14	20	YBR106W	27	SD/MSG -ARG -HIS -LEU -LYS +Canavanine +G418 +Hygromycin +Thialysine	Adam_cdc13-1_SDLV2_REP2	1	11	0.5	279.9	29.4843087786	254	12	28636.2	2172.66226764	43	0.5	1584.9	172.949621596	2863	1988	136	136	-1	-1	-1	0	0
DLR00013887	14	21	YBR214W	27	SD/MSG -ARG -HIS -LEU -LYS +Canavanine +G418 +Hygromycin +Thialysine	Adam_cdc13-1_SDLV2_REP2	1	11	3.31804069442	9650.15944585	153.839137954	254	3.26337183915	954832.997809	14084.8755235	43	3.95043756029	954118.99747	16979.6167735	3010	1990	136	136	166	171	145	945	0
DLR00013887	14	22	YBR105C	27	SD/MSG -ARG -HIS -LEU -LYS +Canavanine +G418 +Hygromycin +Thialysine	Adam_cdc13-1_SDLV2_REP2	1	11	3.23416327301	9485.72505115	109.224176546	254	3.36675638776	998004.997267	14334.7886892	43	4.06530380789	993737.997183	16765.6040198	3154	1986	136	136	168	172	145	792	0
DLR00013887	14	23	YBR213W	27	SD/MSG -ARG -HIS -LEU -LYS +Canavanine +G418 +Hygromycin +Thialysine	Adam_cdc13-1_SDLV2_REP2	1	11	3.27303084104	8453.49652815	137.683529318	254	3.22063920275	888076.997518	14909.3822145	43	3.89157127747	880662.997023	16779.5497655	3289	1986	136	136	162	166	141	692	0
DLR00013887	14	24	YOR202W	27	SD/MSG -ARG -HIS -LEU -LYS +Canavanine +G418 +Hygromycin +Thialysine	Adam_cdc13-1_SDLV2_REP2	1	11	3.07380826354	8527.25437946	155.812755352	254	3.08760772044	869793.998283	13464.2145658	43	3.80921634973	805047.89388	11535.3138237	3422	1987	136	136	158	162	137	839	0
DLR00013887	15	1	YOR202W	27	SD/MSG -ARG -HIS -LEU -LYS +Canavanine +G418 +Hygromycin +Thialysine	Adam_cdc13-1_SDLV2_REP2	1	11	2.93135770902	9685.67093321	130.793152098	254	3.03900503998	810648.999187	10018.940439	43	3.6908027671	807521.998809	11449.1248865	293	2131	136	136	162	166	141	560	0
DLR00013887	15	2	YBL015W	27	SD/MSG -ARG -HIS -LEU -LYS +Canavanine +G418 +Hygromycin +Thialysine	Adam_cdc13-1_SDLV2_REP2	1	11	2.7788566022	6126.13282055	89.6350551072	254	2.8444305665	489962.999459	7293.47974866	43	3.46908779842	486730.999129	7432.32021981	426	2133	136	136	158	163	140	1065	0
DLR00013887	15	3	YBR016W	27	SD/MSG -ARG -HIS -LEU -LYS +Canavanine +G418 +Hygromycin +Thialysine	Adam_cdc13-1_SDLV2_REP2	1	11	3.19985791774	9509.87201624	172.634525066	254	3.22233296825	824089.99856	10952.2457694	43	3.90912584571	822075.998001	13196.5522455	567	2130	136	136	169	173	146	705	0
DLR00013887	15	4	YBL013W	27	SD/MSG -ARG -HIS -LEU -LYS +Canavanine +G418 +Hygromycin +Thialysine	Adam_cdc13-1_SDLV2_REP2	1	11	2.91365993971	7527.50283039	100.29500478	254	2.97009328517	630105.997823	9597.55342985	43	3.70543713235	581301.197781	7734.10047519	697	2131	136	136	166	172	148	1044	0
DLR00013887	15	5	YBR015C	27	SD/MSG -ARG -HIS -LEU -LYS +Canavanine +G418 +Hygromycin +Thialysine	Adam_cdc13-1_SDLV2_REP2	1	11	2.92275026658	8943.06915778	100.685029943	254	3.06208028492	786120.998266	10053.4699854	43	3.72714791238	781409.997968	11654.3604392	835	2130	136	136	171	176	149	767	0
DLR00013887	15	6	YBL011W	27	SD/MSG -ARG -HIS -LEU -LYS +Canavanine +G418 +Hygromycin +Thialysine	Adam_cdc13-1_SDLV2_REP2	1	11	2.77037325738	7829.91226265	91.5804082521	254	2.91101909175	664446.999176	9072.41854783	43	3.55960228507	661783.999061	10311.782687	963	2125	136	136	167	173	146	975	0
DLR00013887	15	7	YBR014C	27	SD/MSG -ARG -HIS -LEU -LYS +Canavanine +G418 +Hygromycin +Thialysine	Adam_cdc13-1_SDLV2_REP2	1	11	2.90697203854	7575.91720266	111.214496308	254	2.904514279	620492.999422	7956.84591012	43	3.5578671265	619453.999147	9038.30918156	1115	2123	136	136	164	170	146	1185	0
DLR00013887	15	8	YBL010C	27	SD/MSG -ARG -HIS -LEU -LYS +Canavanine +G418 +Hygromycin +Thialysine	Adam_cdc13-1_SDLV2_REP2	1	11	2.70857284574	5705.66854897	74.6625469819	254	2.80697350391	461935.99994	6565.8037378	43	3.43697942325	461278.9996	6774.25149036	1243	2129	136	136	162	169	146	1371	0
DLR00013887	15	9	YBR013C	27	SD/MSG -ARG -HIS -LEU -LYS +Canavanine +G418 +Hygromycin +Thialysine	Adam_cdc13-1_SDLV2_REP2	1	11	2.84169149291	7114.08467164	105.354602436	254	2.91404446047	595776.999745	8006.94601065	43	3.56458768029	596867.999373	9106.64921463	1384	2129	136	136	162	169	145	1390	0
DLR00013887	15	10	YBL009W	27	SD/MSG -ARG -HIS -LEU -LYS +Canavanine +G418 +Hygromycin +Thialysine	Adam_cdc13-1_SDLV2_REP2	1	11	2.51740791275	5372.19548581	78.7474620335	254	2.56693667917	416601.999053	7350.97026633	43	3.17234814054	415925.999804	7659.13273667	1515	2123	136	136	151	159	139	1210	0
DLR00013887	15	11	YBR012C	27	SD/MSG -ARG -HIS -LEU -LYS +Canavanine +G418 +Hygromycin +Thialysine	Adam_cdc13-1_SDLV2_REP2	1	11	2.97604589472	7438.88669054	108.951188219	254	2.97778860981	658479.999521	8527.10016479	43	3.63291898098	659340.999126	10028.1022756	1659	2128	136	136	163	170	144	1301	0
DLR00013887	15	12	YBL008W	27	SD/MSG -ARG -HIS -LEU -LYS +Canavanine +G418 +Hygromycin +Thialysine	Adam_cdc13-1_SDLV2_REP2	1	11	2.46878654428	4365.10356061	65.685284529	254	2.49299828592	345634.999315	6329.97004143	43	3.06594923322	343872.999874	6149.38039189	1785	2127	136	136	152	160	141	1431	0
DLR00013887	15	13	YBR010W	27	SD/MSG -ARG -HIS -LEU -LYS +Canavanine +G418 +Hygromycin +Thialysine	Adam_cdc13-1_SDLV2_REP2	1	11	2.71022414911	4334.36805092	73.9995101836	254	2.63235470165	328140.999955	5755.16765626	43	3.23371748123	325573.999854	5123.6728519	1936	2124	136	136	146	155	137	1192	0
DLR00013887	15	14	YBL007C	27	SD/MSG -ARG -HIS -LEU -LYS +Canavanine +G418 +Hygromycin +Thialysine	Adam_cdc13-1_SDLV2_REP2	1	11	2.59389862451	7571.56491022	44.6455247224	254	2.95815734479	781372.997673	10927.5431478	43	3.59913345891	775463.998069	12231.2312393	2065	2127	136	136	170	175	147	746	0
DLR00013887	15	15	YBR009C	27	SD/MSG -ARG -HIS -LEU -LYS +Canavanine +G418 +Hygromycin +Thialysine	Adam_cdc13-1_SDLV2_REP2	1	11	2.89926119593	7869.73877063	119.43281113	254	2.90679696004	716272.998781	10845.8796175	43	3.55088274938	716863.998989	12466.1487728	2206	2129	136	136	160	166	141	1112	0
DLR00013887	15	16	YBL005W	27	SD/MSG -ARG -HIS -LEU -LYS +Canavanine +G418 +Hygromycin +Thialysine	Adam_cdc13-1_SDLV2_REP2	1	11	2.77208093588	6006.69364715	83.2374194505	254	2.77124721458	496958.999742	7248.81859258	43	3.39868532484	496895.999612	7694.48553202	2336	2128	136	136	153	161	140	1274	0
DLR00013887	15	17	YBR008C	27	SD/MSG -ARG -HIS -LEU -LYS +Canavanine +G418 +Hygromycin +Thialysine	Adam_cdc13-1_SDLV2_REP2	1	11	2.9169031508	6633.47303752	101.798882475	254	2.89393422444	597936.998999	8869.87847749	43	3.54030621965	591950.9988	9705.52698805	2479	2129	136	136	159	165	142	873	0
DLR00013887	15	18	YBL003C	27	SD/MSG -ARG -HIS -LEU -LYS +Canavanine +G418 +Hygromycin +Thialysine	Adam_cdc13-1_SDLV2_REP2	1	11	2.80570679704	6129.61532453	83.8905592872	254	2.82874209777	528856.999273	7684.92998839	43	3.46878810991	524908.999165	8184.05138582	2605	2126	136	136	155	162	140	948	0
DLR00013887	15	19	YBR007C	27	SD/MSG -ARG -HIS -LEU -LYS +Canavanine +G418 +Hygromycin +Thialysine	Adam_cdc13-1_SDLV2_REP2	1	11	3.01531379075	8539.58006957	115.050896997	254	3.08921988556	804720.998369	11393.5639322	43	3.82907602348	745488.778813	9505.27155302	2751	2127	136	136	163	168	143	851	0
DLR00013887	15	20	YBL001C	27	SD/MSG -ARG -HIS -LEU -LYS +Canavanine +G418 +Hygromycin +Thialysine	Adam_cdc13-1_SDLV2_REP2	1	11	3.08013715386	6463.91779887	109.502101421	254	3.00459371798	590611.998683	8938.38657024	43	3.6586643715	586166.998175	10010.364531	2882	2123	136	136	159	166	143	1004	0
DLR00013887	15	21	YBR006W	27	SD/MSG -ARG -HIS -LEU -LYS +Canavanine +G418 +Hygromycin +Thialysine	Adam_cdc13-1_SDLV2_REP2	1	11	3.21054465573	8391.12994328	147.26781812	254	3.15366565541	789109.997744	12276.2841319	43	3.82575300897	784373.997323	14091.2644941	3026	2128	136	136	161	166	141	782	0
DLR00013887	15	22	YAR050W	27	SD/MSG -ARG -HIS -LEU -LYS +Canavanine +G418 +Hygromycin +Thialysine	Adam_cdc13-1_SDLV2_REP2	1	11	2.94380568846	6831.23436413	121.805116091	254	2.97305927681	622407.9981	10487.954651	43	3.69876096899	572079.720112	7897.51231975	3154	2121	136	136	154	160	138	921	0
DLR00013887	15	23	YBR005W	27	SD/MSG -ARG -HIS -LEU -LYS +Canavanine +G418 +Hygromycin +Thialysine	Adam_cdc13-1_SDLV2_REP2	1	11	2.92075537737	7386.32411583	111.36205258	254	2.97827118112	726656.99817	11801.8330614	43	3.61543834894	719897.997913	12580.7373535	3301	2126	136	136	156	161	138	806	6
DLR00013887	15	24	YOR202W	27	SD/MSG -ARG -HIS -LEU -LYS +Canavanine +G418 +Hygromycin +Thialysine	Adam_cdc13-1_SDLV2_REP2	1	11	2.99391563096	8031.29824641	155.15242927	254	3.08165370897	788973.998218	11815.3138945	43	3.79686545496	727333.592428	9407.36214676	3426	2124	136	136	157	162	137	596	0
DLR00013887	16	1	YOR202W	27	SD/MSG -ARG -HIS -LEU -LYS +Canavanine +G418 +Hygromycin +Thialysine	Adam_cdc13-1_SDLV2_REP2	1	11	3.28349662552	9686.04147805	226.534239942	254	3.4129233811	812322.989292	17083.4021574	43	4.22277787855	798980.990815	18339.2596756	285	2285	136	136	159	164	142	545	30
DLR00013887	16	2	YOR202W	27	SD/MSG -ARG -HIS -LEU -LYS +Canavanine +G418 +Hygromycin +Thialysine	Adam_cdc13-1_SDLV2_REP2	1	11	2.68458685697	8420.51650724	148.193731571	254	2.61788630956	706577.999892	15113.210933	43	3.24948170771	689751.999478	16619.7193474	429	2286	136	136	163	168	147	740	41
DLR00013887	16	3	YOR202W	27	SD/MSG -ARG -HIS -LEU -LYS +Canavanine +G418 +Hygromycin +Thialysine	Adam_cdc13-1_SDLV2_REP2	1	11	3.55259574757	8443.61307284	240.835770812	254	2.89949953487	691137.999708	18004.9482939	43	3.52308463043	675195.99996	19876.9838881	540	2273	136	136	167	172	151	721	26
DLR00013887	16	4	YOR202W	27	SD/MSG -ARG -HIS -LEU -LYS +Canavanine +G418 +Hygromycin +Thialysine	Adam_cdc13-1_SDLV2_REP2	1	11	3.30157137612	7200.9	188.347956	254	2.68067936279	581481.999703	19582.4440418	43	3.31993479309	561466.999614	20711.5566518	683	2273	136	136	168	173	153	702	26
DLR00013887	16	5	YOR202W	27	SD/MSG -ARG -HIS -LEU -LYS +Canavanine +G418 +Hygromycin +Thialysine	Adam_cdc13-1_SDLV2_REP2	1	11	2.85448360197	8626.07389921	141.286275855	254	2.82465707805	674547.999987	12732.8862162	43	3.47273802587	673615.999923	14548.8955892	828	2277	136	136	168	173	150	626	30
DLR00013887	16	6	YOR202W	27	SD/MSG -ARG -HIS -LEU -LYS +Canavanine +G418 +Hygromycin +Thialysine	Adam_cdc13-1_SDLV2_REP2	1	11	2.57717425951	4341.14928873	35.950953224	254	2.70762308846	291239.999907	5422.76357743	43	3.27797805974	277743.999178	4007.62102375	959	2260	136	136	165	171	149	265	0
DLR00013887	16	7	YOR202W	27	SD/MSG -ARG -HIS -LEU -LYS +Canavanine +G418 +Hygromycin +Thialysine	Adam_cdc13-1_SDLV2_REP2	1	11	3.21935184707	6967.21360171	113.127617396	254	3.04431445862	458431.998661	7830.16849555	43	3.71097678041	447897.997798	8515.76912856	1088	2260	136	136	167	173	149	289	2
DLR00013887	16	8	YOR202W	27	SD/MSG -ARG -HIS -LEU -LYS +Canavanine +G418 +Hygromycin +Thialysine	Adam_cdc13-1_SDLV2_REP2	1	11	3.29864290676	5371.83470146	82.8793094097	254	3.03739852612	362285.9958	6538.31023497	43	3.75620720445	346115.992625	6713.22205707	1223	2257	136	136	165	171	148	256	5
DLR00013887	16	9	YOR202W	27	SD/MSG -ARG -HIS -LEU -LYS +Canavanine +G418 +Hygromycin +Thialysine	Adam_cdc13-1_SDLV2_REP2	1	11	3.14001778028	6714.7857395	96.2097699518	254	2.98964469135	453384.998064	7289.94744973	43	3.64829328469	437154.997158	7643.05978379	1363	2256	136	136	165	171	148	277	2
DLR00013887	16	10	YOR202W	27	SD/MSG -ARG -HIS -LEU -LYS +Canavanine +G418 +Hygromycin +Thialysine	Adam_cdc13-1_SDLV2_REP2	1	11	3.12652550678	6429.43520701	77.0073803826	254	2.99490053653	457780.998729	7129.34668009	43	3.65527033828	442412.997959	7580.24129334	1520	2256	136	136	166	172	147	278	1
DLR00013887	16	11	YOR202W	27	SD/MSG -ARG -HIS -LEU -LYS +Canavanine +G418 +Hygromycin +Thialysine	Adam_cdc13-1_SDLV2_REP2	1	11	3.49977882896	9208.81999923	263.32039799	254	3.10572593277	709181.99734	15572.4511813	43	3.80202997849	703885.997231	17060.5679319	1645	2272	136	136	170	176	150	906	23
DLR00013887	16	12	YOR202W	27	SD/MSG -ARG -HIS -LEU -LYS +Canavanine +G418 +Hygromycin +Thialysine	Adam_cdc13-1_SDLV2_REP2	1	11	2.90021650108	5441.39954305	78.4936702005	254	2.92664416036	395429.999563	5958.23468428	43	3.55213110591	380508.998708	5470.22596427	1770	2255	136	136	166	172	147	270	0
DLR00013887	16	13	YOR202W	27	SD/MSG -ARG -HIS -LEU -LYS +Canavanine +G418 +Hygromycin +Thialysine	Adam_cdc13-1_SDLV2_REP2	1	11	2.89317619848	7683.3533568	65.625439917	254	2.99142817852	531258.998485	6287.30227507	43	3.67150677665	527442.997687	6691.25255618	1911	2261	136	136	165	171	147	517	2
DLR00013887	16	14	YOR202W	27	SD/MSG -ARG -HIS -LEU -LYS +Canavanine +G418 +Hygromycin +Thialysine	Adam_cdc13-1_SDLV2_REP2	1	11	2.35097694735	6084	105.112201022	254	2.55873231664	449476.996044	12856.1355434	43	3.15197856462	442333.998506	13363.5661857	2042	2261	136	136	161	168	145	318	4
DLR00013887	16	15	YOR202W	27	SD/MSG -ARG -HIS -LEU -LYS +Canavanine +G418 +Hygromycin +Thialysine	Adam_cdc13-1_SDLV2_REP2	1	11	3.04200805701	8003.7	205.33312498	254	2.92037355537	609939.996124	16781.866443	43	3.5915132868	602346.996078	17963.0271357	2190	2261	136	136	163	169	145	325	6
DLR00013887	16	16	YOR202W	27	SD/MSG -ARG -HIS -LEU -LYS +Canavanine +G418 +Hygromycin +Thialysine	Adam_cdc13-1_SDLV2_REP2	1	11	2.72932156964	5314.89975941	123.933909355	254	2.87537023429	396891.999933	7555.93058374	43	3.48301222408	384436.999512	7549.00578984	2314	2255	136	136	164	170	146	332	0
DLR00013887	16	17	YOR202W	27	SD/MSG -ARG -HIS -LEU -LYS +Canavanine +G418 +Hygromycin +Thialysine	Adam_cdc13-1_SDLV2_REP2	1	11	2.6855095007	7117.66144055	136.989493102	254	2.79836632137	521631.999885	10282.8276155	43	3.41357617547	514179.999681	11108.3681406	2458	2261	136	136	162	168	146	331	6
DLR00013887	16	18	YOR202W	27	SD/MSG -ARG -HIS -LEU -LYS +Canavanine +G418 +Hygromycin +Thialysine	Adam_cdc13-1_SDLV2_REP2	1	11	2.72777179105	6907.13769349	52.8520023609	254	2.89222038222	496703.998233	7233.67785299	43	3.5342114176	483545.997575	6936.09907976	2599	2253	136	136	162	168	144	187	0
DLR00013887	16	19	YOR202W	27	SD/MSG -ARG -HIS -LEU -LYS +Canavanine +G418 +Hygromycin +Thialysine	Adam_cdc13-1_SDLV2_REP2	1	11	2.79979890057	7261.63873038	76.4185981279	254	2.96828958968	532697.999747	7061.8379205	43	3.61129449333	521341.999242	6931.46486628	2726	2254	136	136	164	169	146	207	1
DLR00013887	16	20	YOR202W	27	SD/MSG -ARG -HIS -LEU -LYS +Canavanine +G418 +Hygromycin +Thialysine	Adam_cdc13-1_SDLV2_REP2	1	11	2.86808182034	6081.95077586	79.2003161067	254	3.0150442069	464122.999373	6380.81429266	43	3.65791746752	449706.998728	6241.56675532	2860	2252	136	136	165	171	148	197	3
DLR00013887	16	21	YOR202W	27	SD/MSG -ARG -HIS -LEU -LYS +Canavanine +G418 +Hygromycin +Thialysine	Adam_cdc13-1_SDLV2_REP2	1	11	2.89235478976	7507.21552014	76.1164444497	254	3.05633804725	554075.999613	7045.01822836	43	3.70030254372	542336.999038	7287.87197951	3039	2254	136	136	166	171	147	176	5
DLR00013887	16	22	YOR202W	27	SD/MSG -ARG -HIS -LEU -LYS +Canavanine +G418 +Hygromycin +Thialysine	Adam_cdc13-1_SDLV2_REP2	1	11	2.61559650999	6811.2	81.8218264382	254	2.75705107367	573634.993834	16120.5354337	43	3.37574016965	569643.996104	17653.4772185	3141	2261	136	136	163	168	146	378	12
DLR00013887	16	23	YOR202W	27	SD/MSG -ARG -HIS -LEU -LYS +Canavanine +G418 +Hygromycin +Thialysine	Adam_cdc13-1_SDLV2_REP2	1	11	2.33248121612	7621.2	174.975847161	254	2.27346819079	662713.989233	25951.6430832	43	2.64323655515	675158.987899	31566.1666016	3288	2274	136	136	159	164	143	644	28
DLR00013887	16	24	YOR202W	27	SD/MSG -ARG -HIS -LEU -LYS +Canavanine +G418 +Hygromycin +Thialysine	Adam_cdc13-1_SDLV2_REP2	1	11	2.36460331215	9891.99032667	129.876872574	254	2.61188532728	859733.999713	12293.8243663	43	3.20978870283	854776.999274	11241.8555353	3438	2261	136	136	159	163	140	266	17
DLR00013252	1	1	YOR202W	36	SD/MSG -ARG -HIS -LEU -LYS +Canavanine +G418 +Hygromycin +Thialysine	Adam_cdc13-1_SDLV2_REP2	1	11	8.62547745047	459.9	39.4173123639	254	12	34816.902647	2595.5078634	43	9.73814343296	4941	408.79420933	329	266	136	136	94	104	103	1880	33
DLR00013252	1	2	YOR202W	36	SD/MSG -ARG -HIS -LEU -LYS +Canavanine +G418 +Hygromycin +Thialysine	Adam_cdc13-1_SDLV2_REP2	1	11	0	11	20.2206789406	254	11.7941927289	30761.5111856	2180.55115915	43	0.5	1725.3	173.120011815	448	253	136	136	89	105	105	927	0
DLR00013252	1	3	YOR202W	36	SD/MSG -ARG -HIS -LEU -LYS +Canavanine +G418 +Hygromycin +Thialysine	Adam_cdc13-1_SDLV2_REP2	1	11	0.5	1039.5	93.9516329794	254	9.27112407725	40789.8	3123.05712811	43	0.5	8753.81418014	720.737790965	512	254	136	136	91	107	108	951	0
DLR00013252	1	4	YOR202W	36	SD/MSG -ARG -HIS -LEU -LYS +Canavanine +G418 +Hygromycin +Thialysine	Adam_cdc13-1_SDLV2_REP2	1	11	0.5	783	81.8188809867	254	12	40935.6	3318.99938857	43	0.525616556294	6430.78688972	631.699231699	719	250	136	136	89	107	110	877	0
DLR00013252	1	5	YOR202W	36	SD/MSG -ARG -HIS -LEU -LYS +Canavanine +G418 +Hygromycin +Thialysine	Adam_cdc13-1_SDLV2_REP2	1	11	1.36352878232	471.6	50.1673015299	254	12	36275.2464342	2792.7843745	43	1.58303049181	3493.8	389.132367943	844	244	136	136	89	107	110	864	0
DLR00013252	1	6	YOR202W	36	SD/MSG -ARG -HIS -LEU -LYS +Canavanine +G418 +Hygromycin +Thialysine	Adam_cdc13-1_SDLV2_REP2	1	11	7.15079733625	276.3	29.6079902771	254	12	35879.4	2894.72883932	43	8.04731958044	2017.8	214.919607792	970	244	136	136	89	108	111	1059	0
DLR00013252	1	7	YOR202W	36	SD/MSG -ARG -HIS -LEU -LYS +Canavanine +G418 +Hygromycin +Thialysine	Adam_cdc13-1_SDLV2_REP2	1	11	1.12946507076	3979.0000766	155.835755699	254	1.38455916837	89583.0002009	7219.87240733	43	1.39548122197	64705.0000412	2135.24293134	1044	217	136	136	99	116	115	1770	55
DLR00013252	1	8	YOR202W	36	SD/MSG -ARG -HIS -LEU -LYS +Canavanine +G418 +Hygromycin +Thialysine	Adam_cdc13-1_SDLV2_REP2	1	11	0.5	329.4	28.6953981662	254	9.62740157611	35523	3521.04012973	43	0.5	2384.1	209.944238068	1261	280	136	136	87	107	109	1051	1
DLR00013252	1	9	YOR202W	36	SD/MSG -ARG -HIS -LEU -LYS +Canavanine +G418 +Hygromycin +Thialysine	Adam_cdc13-1_SDLV2_REP2	1	11	0.803699991325	638.1	80.108539327	254	12	32389.2	2436.116297	43	0.878187306018	5304.99979839	619.97575865	1387	244	136	136	91	110	112	1268	0
DLR00013252	1	10	YOR202W	36	SD/MSG -ARG -HIS -LEU -LYS +Canavanine +G418 +Hygromycin +Thialysine	Adam_cdc13-1_SDLV2_REP2	1	11	0.677089945162	336.999996559	18.6817867319	254	12	34622.1	2608.65402465	43	0.850428597011	2243.7	146.902813537	1524	244	136	136	90	109	111	1059	0
DLR00013252	1	11	YOR202W	36	SD/MSG -ARG -HIS -LEU -LYS +Canavanine +G418 +Hygromycin +Thialysine	Adam_cdc13-1_SDLV2_REP2	1	11	0	11	15.4610644948	254	12	35254.8	2658.95427881	43	3.93003696417	1158.3	107.641469779	1649	267	136	136	87	107	109	1100	2
DLR00013252	1	12	YOR202W	36	SD/MSG -ARG -HIS -LEU -LYS +Canavanine +G418 +Hygromycin +Thialysine	Adam_cdc13-1_SDLV2_REP2	1	11	0	11	12.4999345367	254	12	36366.3	2779.83192844	43	0.5	1107.9	109.773303779	1799	244	136	136	86	106	110	1034	0
DLR00013252	1	13	YOR202W	36	SD/MSG -ARG -HIS -LEU -LYS +Canavanine +G418 +Hygromycin +Thialysine	Adam_cdc13-1_SDLV2_REP2	1	11	0	11	7.24776612531	254	12	36562.5	2448.93549351	43	0	43	69.5877741876	1926	237	136	136	87	107	111	945	0
DLR00013252	1	14	YOR202W	36	SD/MSG -ARG -HIS -LEU -LYS +Canavanine +G418 +Hygromycin +Thialysine	Adam_cdc13-1_SDLV2_REP2	1	11	1.85026021793	226.8	23.4878987742	254	10.2766035624	38476.8	2666.98910215	43	4.25880011103	1738.8	163.691073148	2029	241	136	136	87	107	109	1177	0
DLR00013252	1	15	YOR202W	36	SD/MSG -ARG -HIS -LEU -LYS +Canavanine +G418 +Hygromycin +Thialysine	Adam_cdc13-1_SDLV2_REP2	1	11	0.5	222.3	25.5899453792	254	10.6658230571	36663.3	2616.89261718	43	0.541980174385	1907.9459285	209.645871958	2192	229	136	136	84	105	110	944	0
DLR00013252	1	16	YOR202W	36	SD/MSG -ARG -HIS -LEU -LYS +Canavanine +G418 +Hygromycin +Thialysine	Adam_cdc13-1_SDLV2_REP2	1	11	0.5	521.1	41.3157151769	254	3.39592638398	62427.6	6785.27734879	43	0.676000909604	43627.8942624	3088.53394957	2317	218	136	136	87	106	110	963	0
DLR00013252	1	17	YOR202W	36	SD/MSG -ARG -HIS -LEU -LYS +Canavanine +G418 +Hygromycin +Thialysine	Adam_cdc13-1_SDLV2_REP2	1	11	1.035537198	515.7	64.100022622	254	10.2060950161	39741.3	2795.40258866	43	2.8639308596	3790.8	434.36473086	2481	227	136	136	88	107	111	1226	10
DLR00013252	1	18	YOR202W	36	SD/MSG -ARG -HIS -LEU -LYS +Canavanine +G418 +Hygromycin +Thialysine	Adam_cdc13-1_SDLV2_REP2	1	11	0	11	19.2452397357	254	10.4166655172	36611.623752	2380.02046768	43	0.5	1535.4	142.42958837	2626	256	136	136	86	106	111	832	0
DLR00013252	1	19	YOR202W	36	SD/MSG -ARG -HIS -LEU -LYS +Canavanine +G418 +Hygromycin +Thialysine	Adam_cdc13-1_SDLV2_REP2	1	11	0.517071939042	406.8	41.3137456191	254	10.2425809534	40039.2	3236.19259489	43	0.593967382212	3249.94542544	308.175025694	2754	254	136	136	86	105	109	849	0
DLR00013252	1	20	YOR202W	36	SD/MSG -ARG -HIS -LEU -LYS +Canavanine +G418 +Hygromycin +Thialysine	Adam_cdc13-1_SDLV2_REP2	1	11	4.09640366708	451.8	43.6249103545	254	12	40880.4618842	2978.79356757	43	4.66882398446	3550.5	359.533482148	2818	254	136	136	87	105	109	896	1
DLR00013252	1	21	YOR202W	36	SD/MSG -ARG -HIS -LEU -LYS +Canavanine +G418 +Hygromycin +Thialysine	Adam_cdc13-1_SDLV2_REP2	1	11	0.786905343316	1571.95733148	235.097825441	254	12	44675.1	3363.04564636	43	0.867511516785	12007.9561026	1801.69101105	3046	253	136	136	85	102	106	1153	6
DLR00013252	1	22	YOR202W	36	SD/MSG -ARG -HIS -LEU -LYS +Canavanine +G418 +Hygromycin +Thialysine	Adam_cdc13-1_SDLV2_REP2	1	11	1.05935538591	1674.2	193.312162184	254	12	40860.9	3353.27256556	43	1.22773436818	11878.0000698	1523.89687245	3186	246	136	136	85	100	102	1071	10
DLR00013252	1	23	YOR202W	36	SD/MSG -ARG -HIS -LEU -LYS +Canavanine +G418 +Hygromycin +Thialysine	Adam_cdc13-1_SDLV2_REP2	1	11	1.21085835208	877.000119135	70.4219992858	254	9.21221152317	36826.2	2489.38024103	43	1.38179035428	6674.00009009	558.037766772	3273	247	136	136	85	99	100	1117	9
DLR00013252	1	24	YOR202W	36	SD/MSG -ARG -HIS -LEU -LYS +Canavanine +G418 +Hygromycin +Thialysine	Adam_cdc13-1_SDLV2_REP2	1	11	1.06320349669	4477	61.0744830787	254	1.32712416529	367621.000091	8346.39444197	43	1.56375676685	376356.2	2744.02412563	3383	266	136	136	166	170	144	4051	0
DLR00013252	2	1	YOR202W	36	SD/MSG -ARG -HIS -LEU -LYS +Canavanine +G418 +Hygromycin +Thialysine	Adam_cdc13-1_SDLV2_REP2	1	11	1.77738888346	417.6	41.9342469136	254	12	40741.7953274	3152.43278812	43	1.76716612084	5229	595.776283777	228	314	136	136	97	107	106	4481	10
DLR00013252	2	2	YBR030W	36	SD/MSG -ARG -HIS -LEU -LYS +Canavanine +G418 +Hygromycin +Thialysine	Adam_cdc13-1_SDLV2_REP2	1	11	0	11	5.0586804174	254	10.7189786907	34000.2	2247.62165884	43	0	43	84.245790282	423	370	136	136	82	100	104	873	0
DLR00013252	2	3	YBR138C	36	SD/MSG -ARG -HIS -LEU -LYS +Canavanine +G418 +Hygromycin +Thialysine	Adam_cdc13-1_SDLV2_REP2	1	11	0	11	5.45588720269	254	12	32056.7404322	2260.42531143	43	0	43	72.1084464561	533	347	136	136	89	106	108	915	0
DLR00013252	2	4	YBR028C	36	SD/MSG -ARG -HIS -LEU -LYS +Canavanine +G418 +Hygromycin +Thialysine	Adam_cdc13-1_SDLV2_REP2	1	11	0	11	7.05673314335	254	12	36342.9	2458.85417032	43	1.92828157663	1542.6	72.537273628	648	365	136	136	88	106	109	1048	0
DLR00013252	2	5	YBR137W	36	SD/MSG -ARG -HIS -LEU -LYS +Canavanine +G418 +Hygromycin +Thialysine	Adam_cdc13-1_SDLV2_REP2	1	11	0	11	18.3648375734	254	12	35239.5	2835.24310022	43	5.11985865943	1788.3	229.016051789	820	355	136	136	85	105	108	853	0
DLR00013252	2	6	YBR027C	36	SD/MSG -ARG -HIS -LEU -LYS +Canavanine +G418 +Hygromycin +Thialysine	Adam_cdc13-1_SDLV2_REP2	1	11	0	11	17.3040273114	254	10.7870631733	33886.8	2884.46412323	43	0.705629609063	1779.99996922	197.136619412	904	420	136	136	90	110	111	1093	0
DLR00013252	2	7	YBR134W	36	SD/MSG -ARG -HIS -LEU -LYS +Canavanine +G418 +Hygromycin +Thialysine	Adam_cdc13-1_SDLV2_REP2	1	11	1.75189062072	11175.3	343.64806645	254	2.01807017001	1274609.99977	42621.4580699	43	2.43831043648	1272949.99959	44802.4194344	1044	305	136	136	197	198	162	2503	174
DLR00013252	2	8	YBR026C	36	SD/MSG -ARG -HIS -LEU -LYS +Canavanine +G418 +Hygromycin +Thialysine	Adam_cdc13-1_SDLV2_REP2	1	11	0	11	6.28813925604	254	10.0324476753	35141.4	2883.29657589	43	0	43	71.31198612	1257	341	136	136	88	107	109	1154	2
DLR00013252	2	9	YBR132C	36	SD/MSG -ARG -HIS -LEU -LYS +Canavanine +G418 +Hygromycin +Thialysine	Adam_cdc13-1_SDLV2_REP2	1	11	0	11	14.7129866472	254	11.9072520701	34055.1	2869.83755384	43	7.66007165026	1584.9	129.961216988	1381	366	136	136	88	108	109	1476	2
DLR00013252	2	10	YBR025C	36	SD/MSG -ARG -HIS -LEU -LYS +Canavanine +G418 +Hygromycin +Thialysine	Adam_cdc13-1_SDLV2_REP2	1	11	0	11	5.36107261257	254	12	33589.3481242	2688.15147162	43	2.17001448548	1176.3	61.4520896815	1509	352	136	136	88	108	109	1134	0
DLR00013252	2	11	YBR131W	36	SD/MSG -ARG -HIS -LEU -LYS +Canavanine +G418 +Hygromycin +Thialysine	Adam_cdc13-1_SDLV2_REP2	1	11	0	11	6.70267789588	254	12	33683.9057921	2600.14459542	43	0	43	68.16748015	1667	333	136	136	87	107	109	1208	1
DLR00013252	2	12	YBR024W	36	SD/MSG -ARG -HIS -LEU -LYS +Canavanine +G418 +Hygromycin +Thialysine	Adam_cdc13-1_SDLV2_REP2	1	11	0	11	4.46890166364	254	12	34819.2	2835.07672685	43	0	43	40.5996710354	1754	340	136	136	84	106	107	1120	2
DLR00013252	2	13	YBR130C	36	SD/MSG -ARG -HIS -LEU -LYS +Canavanine +G418 +Hygromycin +Thialysine	Adam_cdc13-1_SDLV2_REP2	1	11	0	11	8.28650295219	254	12	34680.0785569	2702.51711011	43	0	43	75.8470934598	1930	356	136	136	83	104	108	937	0
DLR00013252	2	14	YBR023C	36	SD/MSG -ARG -HIS -LEU -LYS +Canavanine +G418 +Hygromycin +Thialysine	Adam_cdc13-1_SDLV2_REP2	1	11	0	11	8.91060682273	254	12	32549.4	2507.22170445	43	0.521020066544	931.5	89.3673305777	2045	389	136	136	84	105	109	965	1
DLR00013252	2	15	YBR129C	36	SD/MSG -ARG -HIS -LEU -LYS +Canavanine +G418 +Hygromycin +Thialysine	Adam_cdc13-1_SDLV2_REP2	1	11	0	11	2.06460033561	254	12	30769.2	2415.85324522	43	0	43	20.0270609686	2202	372	136	136	84	106	108	1032	0
DLR00013252	2	16	YBR022W	36	SD/MSG -ARG -HIS -LEU -LYS +Canavanine +G418 +Hygromycin +Thialysine	Adam_cdc13-1_SDLV2_REP2	1	11	0	11	9.33243410217	254	12	34271.1931377	2637.35976884	43	12	982.8	137.905005284	2341	318	136	136	87	107	109	1037	0
DLR00013252	2	17	YBR128C	36	SD/MSG -ARG -HIS -LEU -LYS +Canavanine +G418 +Hygromycin +Thialysine	Adam_cdc13-1_SDLV2_REP2	1	11	0	11	3.6688661954	254	12	33843.3362031	2488.83029592	43	0	43	31.0402962957	2461	331	136	136	84	104	108	952	0
DLR00013252	2	18	YBR020W	36	SD/MSG -ARG -HIS -LEU -LYS +Canavanine +G418 +Hygromycin +Thialysine	Adam_cdc13-1_SDLV2_REP2	1	11	0	11	10.4824246622	254	12	33649.2	2489.38706489	43	0.5	967.5	86.7446797863	2592	377	136	136	85	106	110	819	0
DLR00013252	2	19	YBR126C	36	SD/MSG -ARG -HIS -LEU -LYS +Canavanine +G418 +Hygromycin +Thialysine	Adam_cdc13-1_SDLV2_REP2	1	11	0	11	3.68736366485	254	12	31077.6409488	2301.29962351	43	0	43	26.6045884838	2781	346	136	136	83	104	109	716	0
DLR00013252	2	20	YBR019C	36	SD/MSG -ARG -HIS -LEU -LYS +Canavanine +G418 +Hygromycin +Thialysine	Adam_cdc13-1_SDLV2_REP2	1	11	0	11	5.58931943517	254	12	31581.3872604	2256.27867251	43	0	43	65.8425936796	2900	370	136	136	82	103	108	746	0
DLR00013252	2	21	YBR125C	36	SD/MSG -ARG -HIS -LEU -LYS +Canavanine +G418 +Hygromycin +Thialysine	Adam_cdc13-1_SDLV2_REP2	1	11	0	11	7.79448792087	254	12	32431.7403076	2303.74366097	43	0.5	922.5	96.354310183	3024	373	136	136	81	102	107	918	0
DLR00013252	2	22	YBR018C	36	SD/MSG -ARG -HIS -LEU -LYS +Canavanine +G418 +Hygromycin +Thialysine	Adam_cdc13-1_SDLV2_REP2	1	11	0	11	3.4141170958	254	12	32866.2	2490.07913914	43	0	43	31.382197713	3111	298	136	136	82	101	106	942	0
DLR00013252	2	23	YBR122C	36	SD/MSG -ARG -HIS -LEU -LYS +Canavanine +G418 +Hygromycin +Thialysine	Adam_cdc13-1_SDLV2_REP2	1	11	0.572536230077	380.7	27.6056308224	254	11.9457340935	32476.8996903	2477.85774228	43	0.709373474095	3183.3	248.12872523	3241	342	136	136	79	96	100	971	0
DLR00013252	2	24	YOR202W	36	SD/MSG -ARG -HIS -LEU -LYS +Canavanine +G418 +Hygromycin +Thialysine	Adam_cdc13-1_SDLV2_REP2	1	11	0.791026855549	376.2	32.4230441779	254	12	44647.485683	3299.89386375	43	0.920913501369	3101.4	266.494830532	3423	350	136	136	79	95	96	903	0
DLR00013252	3	1	YOR202W	36	SD/MSG -ARG -HIS -LEU -LYS +Canavanine +G418 +Hygromycin +Thialysine	Adam_cdc13-1_SDLV2_REP2	1	11	0	11	7.25306175923	254	11.8370803799	36686.7	2874.47968499	43	0	43	88.0393728581	297	477	136	136	84	101	102	859	0
DLR00013252	3	2	YAL017W	36	SD/MSG -ARG -HIS -LEU -LYS +Canavanine +G418 +Hygromycin +Thialysine	Adam_cdc13-1_SDLV2_REP2	1	11	0	11	15.4203002692	254	12	30964.1344433	2188.36066802	43	12	1415.7	217.490376139	410	492	136	136	84	101	104	832	5
DLR00013252	3	3	YBL032W	36	SD/MSG -ARG -HIS -LEU -LYS +Canavanine +G418 +Hygromycin +Thialysine	Adam_cdc13-1_SDLV2_REP2	1	11	0	11	3.80287161001	254	12	33049.8	2389.28120629	43	0	43	44.6553326674	586	519	136	136	84	104	108	856	2
DLR00013252	3	4	YAL015C	36	SD/MSG -ARG -HIS -LEU -LYS +Canavanine +G418 +Hygromycin +Thialysine	Adam_cdc13-1_SDLV2_REP2	1	11	0	11	5.00189518068	254	12	36141.7022767	2518.00350561	43	0	43	43.2551514205	666	467	136	136	86	105	108	1016	2
DLR00013252	3	5	YBL031W	36	SD/MSG -ARG -HIS -LEU -LYS +Canavanine +G418 +Hygromycin +Thialysine	Adam_cdc13-1_SDLV2_REP2	1	11	0	11	10.0716345318	254	12	36033.3	3025.90062685	43	4.16801459531	1169.1	119.973323693	857	527	136	136	91	109	111	1136	3
DLR00013252	3	6	YAL014C	36	SD/MSG -ARG -HIS -LEU -LYS +Canavanine +G418 +Hygromycin +Thialysine	Adam_cdc13-1_SDLV2_REP2	1	11	9	272.7	36.3395392878	254	12	35577	3003.18315324	43	0.777001846979	2756.94041835	355.939460733	922	458	136	136	91	110	111	1175	0
DLR00013252	3	7	YBL029W	36	SD/MSG -ARG -HIS -LEU -LYS +Canavanine +G418 +Hygromycin +Thialysine	Adam_cdc13-1_SDLV2_REP2	1	11	0	11	13.3015902945	254	11.3842789216	33837.3	2862.03498025	43	0.5093470805	1409.96358683	117.689670598	1121	518	136	136	87	105	109	1203	0
DLR00013252	3	8	YAL013W	36	SD/MSG -ARG -HIS -LEU -LYS +Canavanine +G418 +Hygromycin +Thialysine	Adam_cdc13-1_SDLV2_REP2	1	11	0	11	17.2359351424	254	10.8899926287	32853.6	2748.14078447	43	0.653255026145	1822.99928469	192.44488395	1256	513	136	136	87	107	108	1142	0
DLR00013252	3	9	YBL028C	36	SD/MSG -ARG -HIS -LEU -LYS +Canavanine +G418 +Hygromycin +Thialysine	Adam_cdc13-1_SDLV2_REP2	1	11	0	11	10.3562413496	254	9.89394990999	34835.4	2944.06170634	43	4.92172829334	898.2	102.839312076	1367	492	136	136	84	105	106	1267	0
DLR00013252	3	10	YAL011W	36	SD/MSG -ARG -HIS -LEU -LYS +Canavanine +G418 +Hygromycin +Thialysine	Adam_cdc13-1_SDLV2_REP2	1	11	0	11	9.10773351884	254	12	34792.2	2817.81203683	43	8.29330622775	1141.2	89.4826164279	1480	465	136	136	86	106	108	1333	0
DLR00013252	3	11	YBL027W	36	SD/MSG -ARG -HIS -LEU -LYS +Canavanine +G418 +Hygromycin +Thialysine	Adam_cdc13-1_SDLV2_REP2	1	11	0	11	6.35901457221	254	12	35474.4	2553.0248926	43	0	43	60.0802326133	1601	472	136	136	84	104	108	934	0
DLR00013252	3	12	YAL010C	36	SD/MSG -ARG -HIS -LEU -LYS +Canavanine +G418 +Hygromycin +Thialysine	Adam_cdc13-1_SDLV2_REP2	1	11	0	11	11.0988030638	254	12	36468	2517.46583057	43	1.10232788385	3481.00017168	188.108179414	1728	452	136	136	98	117	117	1242	0
DLR00013252	3	13	YBL025W	36	SD/MSG -ARG -HIS -LEU -LYS +Canavanine +G418 +Hygromycin +Thialysine	Adam_cdc13-1_SDLV2_REP2	1	11	0	11	5.04520781282	254	12	34554.6	2511.87220457	43	0	43	40.5951445988	1907	427	136	136	83	105	108	865	0
DLR00013252	3	14	YAL008W	36	SD/MSG -ARG -HIS -LEU -LYS +Canavanine +G418 +Hygromycin +Thialysine	Adam_cdc13-1_SDLV2_REP2	1	11	0	11	5.33886365818	254	12	32774.4	2458.93481247	43	0	43	53.0927487897	2019	507	136	136	85	104	108	920	0
DLR00013252	3	15	YBL024W	36	SD/MSG -ARG -HIS -LEU -LYS +Canavanine +G418 +Hygromycin +Thialysine	Adam_cdc13-1_SDLV2_REP2	1	11	0	11	3.37060030205	254	12	31165.2	2431.60390735	43	0	43	28.9116842615	2172	508	136	136	84	104	107	926	0
DLR00013252	3	16	YAL007C	36	SD/MSG -ARG -HIS -LEU -LYS +Canavanine +G418 +Hygromycin +Thialysine	Adam_cdc13-1_SDLV2_REP2	1	11	0	11	4.12454742704	254	12	31454.1	2334.25845674	43	0	43	57.1288867872	2327	473	136	136	82	103	108	906	0
DLR00013252	3	17	YBL021C	36	SD/MSG -ARG -HIS -LEU -LYS +Canavanine +G418 +Hygromycin +Thialysine	Adam_cdc13-1_SDLV2_REP2	1	11	0	11	8.80690991612	254	12	31617	2418.86090666	43	0	43	93.4255263121	2505	482	136	136	84	104	107	843	0
DLR00013252	3	18	YAL005C	36	SD/MSG -ARG -HIS -LEU -LYS +Canavanine +G418 +Hygromycin +Thialysine	Adam_cdc13-1_SDLV2_REP2	1	11	0	11	8.83840017213	254	12	30567.5075698	2250.24429004	43	4.580001984	1057.5	90.2963822046	2603	500	136	136	86	105	109	1044	0
DLR00013252	3	19	YBL019W	36	SD/MSG -ARG -HIS -LEU -LYS +Canavanine +G418 +Hygromycin +Thialysine	Adam_cdc13-1_SDLV2_REP2	1	11	0	11	5.50375159172	254	12	30872.9830491	2138.17482961	43	0	43	58.6045364575	2713	454	136	136	87	106	110	988	0
DLR00013252	3	20	YAL004W	36	SD/MSG -ARG -HIS -LEU -LYS +Canavanine +G418 +Hygromycin +Thialysine	Adam_cdc13-1_SDLV2_REP2	1	11	0	11	8.27408021397	254	11.4084587073	31065.3	2241.19235069	43	0	43	66.3865997381	2924	452	136	136	86	103	105	858	0
DLR00013252	3	21	YBL017C	36	SD/MSG -ARG -HIS -LEU -LYS +Canavanine +G418 +Hygromycin +Thialysine	Adam_cdc13-1_SDLV2_REP2	1	11	0	11	6.02961860523	254	12	34052.4	2285.97993665	43	0	43	50.8452409445	2967	447	136	136	84	103	106	889	0
DLR00013252	3	22	YAL002W	36	SD/MSG -ARG -HIS -LEU -LYS +Canavanine +G418 +Hygromycin +Thialysine	Adam_cdc13-1_SDLV2_REP2	1	11	0	11	10.3169618561	254	12	34712.9216043	2552.50250826	43	0.742910937856	1516.5	178.290459953	3167	536	136	136	78	97	102	956	1
DLR00013252	3	23	YBL016W	36	SD/MSG -ARG -HIS -LEU -LYS +Canavanine +G418 +Hygromycin +Thialysine	Adam_cdc13-1_SDLV2_REP2	1	11	0	11	22.3033711313	254	12	35610.3	2638.49963924	43	0.513036033055	1611	203.169586661	3258	502	136	136	75	95	100	813	0
DLR00013252	3	24	YOR202W	36	SD/MSG -ARG -HIS -LEU -LYS +Canavanine +G418 +Hygromycin +Thialysine	Adam_cdc13-1_SDLV2_REP2	1	11	0	11	20.1137778788	254	11.1028160707	39742.28874	2798.24268857	43	0.595668149688	2282.87068147	195.380483644	3449	481	136	136	77	93	95	885	2
DLR00013252	4	1	YOR202W	36	SD/MSG -ARG -HIS -LEU -LYS +Canavanine +G418 +Hygromycin +Thialysine	Adam_cdc13-1_SDLV2_REP2	1	11	0	11	7.81622769828	254	12	37835.2624826	2652.21209969	43	0	43	77.2578931694	226	622	136	136	85	99	102	3452	0
DLR00013252	4	2	YBR045C	36	SD/MSG -ARG -HIS -LEU -LYS +Canavanine +G418 +Hygromycin +Thialysine	Adam_cdc13-1_SDLV2_REP2	1	11	0	11	4.51641055373	254	12	30147.7482262	2249.68457402	43	0	43	36.8071777199	384	630	136	136	86	105	108	851	0
DLR00013252	4	3	YBR156C	36	SD/MSG -ARG -HIS -LEU -LYS +Canavanine +G418 +Hygromycin +Thialysine	Adam_cdc13-1_SDLV2_REP2	1	11	0	11	9.03535889525	254	12	31559.3816702	2372.05151436	43	0	43	79.1455315676	527	606	136	136	84	104	108	923	0
DLR00013252	4	4	YBR044C	36	SD/MSG -ARG -HIS -LEU -LYS +Canavanine +G418 +Hygromycin +Thialysine	Adam_cdc13-1_SDLV2_REP2	1	11	0	11	11.5216908166	254	12	36124.4415334	2709.28048904	43	0.5	1090.8	115.917969329	687	605	136	136	84	104	109	751	0
DLR00013252	4	5	YBR151W	36	SD/MSG -ARG -HIS -LEU -LYS +Canavanine +G418 +Hygromycin +Thialysine	Adam_cdc13-1_SDLV2_REP2	1	11	0	11	4.24793426514	254	12	33793.2	2770.56437309	43	0	43	51.1867217227	845	614	136	136	93	111	112	916	0
DLR00013252	4	6	YBR043C	36	SD/MSG -ARG -HIS -LEU -LYS +Canavanine +G418 +Hygromycin +Thialysine	Adam_cdc13-1_SDLV2_REP2	1	11	0	11	11.2587856159	254	12	33240.6	2715.35737857	43	7.46143653213	1430.1	132.270957618	915	587	136	136	91	109	111	1035	3
DLR00013252	4	7	YBR150C	36	SD/MSG -ARG -HIS -LEU -LYS +Canavanine +G418 +Hygromycin +Thialysine	Adam_cdc13-1_SDLV2_REP2	1	11	0	11	7.78653824911	254	10.243340652	34525.8	2946.23109967	43	0	43	77.0791523943	1090	662	136	136	87	107	109	1113	1
DLR00013252	4	8	YBR042C	36	SD/MSG -ARG -HIS -LEU -LYS +Canavanine +G418 +Hygromycin +Thialysine	Adam_cdc13-1_SDLV2_REP2	1	11	0	11	4.5326567331	254	10.0257920715	33813.9	2803.73158364	43	0	43	39.8502191669	1227	636	136	136	87	108	108	1058	0
DLR00013252	4	9	YBR149W	36	SD/MSG -ARG -HIS -LEU -LYS +Canavanine +G418 +Hygromycin +Thialysine	Adam_cdc13-1_SDLV2_REP2	1	11	0	11	6.63581084354	254	10.5368091707	34148.7	2702.39410052	43	0	43	53.8696841814	1410	610	136	136	87	107	109	1145	0
DLR00013252	4	10	YBR041W	36	SD/MSG -ARG -HIS -LEU -LYS +Canavanine +G418 +Hygromycin +Thialysine	Adam_cdc13-1_SDLV2_REP2	1	11	0	11	3.13343172414	254	12	35199	2883.27408923	43	0	43	25.1942441037	1462	612	136	136	87	107	109	1062	0
DLR00013252	4	11	YBR148W	36	SD/MSG -ARG -HIS -LEU -LYS +Canavanine +G418 +Hygromycin +Thialysine	Adam_cdc13-1_SDLV2_REP2	1	11	0	11	5.42943795903	254	12	35162.974469	2511.41096905	43	0	43	93.9081472048	1646	630	136	136	97	114	115	872	0
DLR00013252	4	12	YBR040W	36	SD/MSG -ARG -HIS -LEU -LYS +Canavanine +G418 +Hygromycin +Thialysine	Adam_cdc13-1_SDLV2_REP2	1	11	0	11	3.27651241348	254	12	34748.1310138	2502.8420677	43	0	43	32.6063150899	1792	670	136	136	84	105	108	1007	0
DLR00013252	4	13	YBR147W	36	SD/MSG -ARG -HIS -LEU -LYS +Canavanine +G418 +Hygromycin +Thialysine	Adam_cdc13-1_SDLV2_REP2	1	11	0	11	6.62312766128	254	12	34602.0220487	2574.66341793	43	0	43	56.6782199219	1911	628	136	136	-1	-1	-1	762	0
DLR00013252	4	14	YBR036C	36	SD/MSG -ARG -HIS -LEU -LYS +Canavanine +G418 +Hygromycin +Thialysine	Adam_cdc13-1_SDLV2_REP2	1	11	0	11	16.1654756456	254	12	32757.3	2539.60765926	43	0.5	1571.4	131.761600698	2052	681	136	136	86	104	107	995	0
DLR00013252	4	15	YBR146W	36	SD/MSG -ARG -HIS -LEU -LYS +Canavanine +G418 +Hygromycin +Thialysine	Adam_cdc13-1_SDLV2_REP2	1	11	0	11	7.53022169329	254	12	31855.5	2591.56312658	43	0.5	897.3	77.5154823123	2171	653	136	136	87	105	108	987	3
DLR00013252	4	16	YBR034C	36	SD/MSG -ARG -HIS -LEU -LYS +Canavanine +G418 +Hygromycin +Thialysine	Adam_cdc13-1_SDLV2_REP2	1	11	0	11	7.05274505944	254	12	31393.8	2387.01711831	43	4.86206134714	1215	107.314848606	2348	641	136	136	93	111	111	948	0
DLR00013252	4	17	YBR145W	36	SD/MSG -ARG -HIS -LEU -LYS +Canavanine +G418 +Hygromycin +Thialysine	Adam_cdc13-1_SDLV2_REP2	1	11	0	11	6.53285626818	254	12	31425.3	2356.23129944	43	0.5	1177.2	93.893254014	2472	608	136	136	83	103	108	925	1
DLR00013252	4	18	YBR033W	36	SD/MSG -ARG -HIS -LEU -LYS +Canavanine +G418 +Hygromycin +Thialysine	Adam_cdc13-1_SDLV2_REP2	1	11	0	11	5.12909129661	254	12	30761.1	2210.46723859	43	0	43	48.4606707686	2555	677	136	136	87	105	108	940	4
DLR00013252	4	19	YBR144C	36	SD/MSG -ARG -HIS -LEU -LYS +Canavanine +G418 +Hygromycin +Thialysine	Adam_cdc13-1_SDLV2_REP2	1	11	0	11	2.20260440257	254	12	30537.9	2079.21721173	43	0	43	17.9707058201	2701	618	136	136	83	104	107	1021	0
DLR00013252	4	20	YBR032W	36	SD/MSG -ARG -HIS -LEU -LYS +Canavanine +G418 +Hygromycin +Thialysine	Adam_cdc13-1_SDLV2_REP2	1	11	0	11	8.33807116098	254	10.572415385	32003.1	2292.15140437	43	0	43	90.2974364046	2894	593	136	136	83	103	107	919	0
DLR00013252	4	21	YBR141C	36	SD/MSG -ARG -HIS -LEU -LYS +Canavanine +G418 +Hygromycin +Thialysine	Adam_cdc13-1_SDLV2_REP2	1	11	0	11	8.79819497504	254	12	33025.6943558	2256.93030093	43	0	43	78.5570425372	3015	645	136	136	82	101	106	1111	0
DLR00013252	4	22	YBR031W	36	SD/MSG -ARG -HIS -LEU -LYS +Canavanine +G418 +Hygromycin +Thialysine	Adam_cdc13-1_SDLV2_REP2	1	11	0	11	15.7129429012	254	12	35015.9936033	2443.20387085	43	3.71337994488	1161	151.561007537	3157	573	136	136	79	97	102	965	0
DLR00013252	4	23	YBR139W	36	SD/MSG -ARG -HIS -LEU -LYS +Canavanine +G418 +Hygromycin +Thialysine	Adam_cdc13-1_SDLV2_REP2	1	11	0	11	7.79416408052	254	12	34022.908448	2449.83456437	43	0.94925595522	1028.7	77.9179572603	3301	628	136	136	77	95	100	976	0
DLR00013252	4	24	YOR202W	36	SD/MSG -ARG -HIS -LEU -LYS +Canavanine +G418 +Hygromycin +Thialysine	Adam_cdc13-1_SDLV2_REP2	1	11	0	11	5.20277278655	254	10.807986094	38434.9198823	2721.48515033	43	0	43	49.3551860579	3450	595	136	136	76	92	95	978	0
DLR00013252	5	1	YOR202W	36	SD/MSG -ARG -HIS -LEU -LYS +Canavanine +G418 +Hygromycin +Thialysine	Adam_cdc13-1_SDLV2_REP2	1	11	0	11	7.28684976736	254	12	36729.1962669	2710.70906684	43	0	43	59.761456595	274	773	136	136	85	102	105	1007	8
DLR00013252	5	2	YAL031C	36	SD/MSG -ARG -HIS -LEU -LYS +Canavanine +G418 +Hygromycin +Thialysine	Adam_cdc13-1_SDLV2_REP2	1	11	0	11	8.73281776372	254	12	31268.7	2300.36510457	43	1.09368703038	1017.9	112.077016343	394	747	136	136	85	104	107	1160	0
DLR00013252	5	3	YBL052C	36	SD/MSG -ARG -HIS -LEU -LYS +Canavanine +G418 +Hygromycin +Thialysine	Adam_cdc13-1_SDLV2_REP2	1	11	0	11	4.68888290431	254	12	34215.8059712	2555.38790627	43	0	43	68.4330848338	539	739	136	136	88	106	108	1059	0
DLR00013252	5	4	YAL030W	36	SD/MSG -ARG -HIS -LEU -LYS +Canavanine +G418 +Hygromycin +Thialysine	Adam_cdc13-1_SDLV2_REP2	1	11	0	11	7.73429791467	254	12	36228.2047526	2786.90155795	43	0	43	80.6918743154	668	738	136	136	84	106	110	822	1
DLR00013252	5	5	YBL051C	36	SD/MSG -ARG -HIS -LEU -LYS +Canavanine +G418 +Hygromycin +Thialysine	Adam_cdc13-1_SDLV2_REP2	1	11	0	11	6.11674959451	254	10.4726993368	33321.6	2657.23734239	43	0	43	56.8109541883	823	758	136	136	85	105	110	790	1
DLR00013252	5	6	YAL029C	36	SD/MSG -ARG -HIS -LEU -LYS +Canavanine +G418 +Hygromycin +Thialysine	Adam_cdc13-1_SDLV2_REP2	1	11	0.5	249.3	25.2888532567	254	10.6194604811	34488	2621.14914241	43	0.5	2082.6	197.408781494	918	755	136	136	88	107	111	1064	0
DLR00013252	5	7	YBL049W	36	SD/MSG -ARG -HIS -LEU -LYS +Canavanine +G418 +Hygromycin +Thialysine	Adam_cdc13-1_SDLV2_REP2	1	11	0	11	14.6769769227	254	12	32646.6	2680.15705422	43	0.5	1302.3	114.17044024	1084	768	136	136	88	108	111	1156	0
DLR00013252	5	8	YAL028W	36	SD/MSG -ARG -HIS -LEU -LYS +Canavanine +G418 +Hygromycin +Thialysine	Adam_cdc13-1_SDLV2_REP2	1	11	0	11	7.36699047253	254	11.0040310283	34029	2868.02390459	43	0	43	76.2488699386	1226	721	136	136	88	107	109	1222	1
DLR00013252	5	9	YBL048W	36	SD/MSG -ARG -HIS -LEU -LYS +Canavanine +G418 +Hygromycin +Thialysine	Adam_cdc13-1_SDLV2_REP2	1	11	0	11	7.9854889761	254	11.6630401207	35307	2917.74778213	43	0.5	866.7	79.8041955018	1361	762	136	136	86	106	108	1068	2
DLR00013252	5	10	YAL027W	36	SD/MSG -ARG -HIS -LEU -LYS +Canavanine +G418 +Hygromycin +Thialysine	Adam_cdc13-1_SDLV2_REP2	1	11	0	11	5.58238806603	254	12	35418.725077	2851.70931547	43	0	43	50.6584141993	1471	783	136	136	89	108	110	1096	0
DLR00013252	5	11	YBL047C	36	SD/MSG -ARG -HIS -LEU -LYS +Canavanine +G418 +Hygromycin +Thialysine	Adam_cdc13-1_SDLV2_REP2	1	11	0	11	7.71116536298	254	12	35454.3950318	2612.50714554	43	0.5	1022.4	82.7372261897	1588	711	136	136	87	106	109	827	0
DLR00013252	5	12	YAL026C	36	SD/MSG -ARG -HIS -LEU -LYS +Canavanine +G418 +Hygromycin +Thialysine	Adam_cdc13-1_SDLV2_REP2	1	11	0	11	2.56948423655	254	12	34573.5	2544.32147968	43	0	43	20.8782456347	1783	800	136	136	84	104	106	916	0
DLR00013252	5	13	YBL046W	36	SD/MSG -ARG -HIS -LEU -LYS +Canavanine +G418 +Hygromycin +Thialysine	Adam_cdc13-1_SDLV2_REP2	1	11	0	11	6.07419026464	254	12	34183.8	2552.97472713	43	0.966751873948	920.7	75.0692008765	1935	782	136	136	86	106	108	1222	0
DLR00013252	5	14	YAL023C	36	SD/MSG -ARG -HIS -LEU -LYS +Canavanine +G418 +Hygromycin +Thialysine	Adam_cdc13-1_SDLV2_REP2	1	11	0	11	6.49895058306	254	12	32336.1	2513.12640099	43	0	43	56.3815555052	2098	709	136	136	86	104	108	1049	0
DLR00013252	5	15	YBL043W	36	SD/MSG -ARG -HIS -LEU -LYS +Canavanine +G418 +Hygromycin +Thialysine	Adam_cdc13-1_SDLV2_REP2	1	11	0	11	9.58696692868	254	12	31772.7	2524.85456918	43	0.5	945.9	78.4027489198	2158	756	136	136	87	105	108	951	2
DLR00013252	5	16	YAL022C	36	SD/MSG -ARG -HIS -LEU -LYS +Canavanine +G418 +Hygromycin +Thialysine	Adam_cdc13-1_SDLV2_REP2	1	11	0	11	4.26917059303	254	12	30840.3	2395.83154512	43	0	43	52.7140316411	2339	766	136	136	86	107	109	1146	0
DLR00013252	5	17	YBL042C	36	SD/MSG -ARG -HIS -LEU -LYS +Canavanine +G418 +Hygromycin +Thialysine	Adam_cdc13-1_SDLV2_REP2	1	11	0	11	16.3280210791	254	12	31415.4	2342.93309997	43	9.0357288314	1651.5	208.288590648	2498	737	136	136	87	106	109	1100	0
DLR00013252	5	18	YAL020C	36	SD/MSG -ARG -HIS -LEU -LYS +Canavanine +G418 +Hygromycin +Thialysine	Adam_cdc13-1_SDLV2_REP2	1	11	0	11	3.88972022645	254	12	29942.170452	2089.0074725	43	0	43	35.6263674392	2610	814	136	136	84	104	108	816	0
DLR00013252	5	19	YBL039C	36	SD/MSG -ARG -HIS -LEU -LYS +Canavanine +G418 +Hygromycin +Thialysine	Adam_cdc13-1_SDLV2_REP2	1	11	0	11	4.78999495276	254	12	31038.3	2203.6176453	43	0	43	49.3994580877	2718	809	136	136	83	105	109	990	1
DLR00013252	5	20	YAL019W	36	SD/MSG -ARG -HIS -LEU -LYS +Canavanine +G418 +Hygromycin +Thialysine	Adam_cdc13-1_SDLV2_REP2	1	11	0	11	3.27081094801	254	10.2942290293	32053.2336274	2162.13315415	43	0	43	32.4037344806	2869	773	136	136	84	104	109	1093	0
DLR00013252	5	21	YBL037W	36	SD/MSG -ARG -HIS -LEU -LYS +Canavanine +G418 +Hygromycin +Thialysine	Adam_cdc13-1_SDLV2_REP2	1	11	0	11	4.04275835815	254	10.0439185362	33149.7923518	2284.51625948	43	0	43	39.1339572793	2995	796	136	136	82	102	107	1062	6
DLR00013252	5	22	YAL018C	36	SD/MSG -ARG -HIS -LEU -LYS +Canavanine +G418 +Hygromycin +Thialysine	Adam_cdc13-1_SDLV2_REP2	1	11	0	11	10.935233074	254	10.6054916128	34366.137723	2462.66583228	43	0.505111477154	1946.86181763	158.513924315	3118	734	136	136	81	100	105	987	0
DLR00013252	5	23	YBL036C	36	SD/MSG -ARG -HIS -LEU -LYS +Canavanine +G418 +Hygromycin +Thialysine	Adam_cdc13-1_SDLV2_REP2	1	11	0	11	9.86418779977	254	12	35555.4	2419.00503699	43	8.31221064841	1638	101.496355073	3266	793	136	136	80	98	102	1206	0
DLR00013252	5	24	YOR202W	36	SD/MSG -ARG -HIS -LEU -LYS +Canavanine +G418 +Hygromycin +Thialysine	Adam_cdc13-1_SDLV2_REP2	1	11	0	11	10.2394906399	254	11.3484720498	36594.0673645	2681.28672981	43	0.5	1095.3	104.631813619	3449	775	136	136	76	94	97	883	2
DLR00013252	6	1	YOR202W	36	SD/MSG -ARG -HIS -LEU -LYS +Canavanine +G418 +Hygromycin +Thialysine	Adam_cdc13-1_SDLV2_REP2	1	11	1.11398159406	333	33.5636056076	254	12	37955.3150763	2691.91655505	43	0.793876694137	5172.97971319	674.486640837	276	902	136	136	85	101	104	961	0
DLR00013252	6	2	YBR058C	36	SD/MSG -ARG -HIS -LEU -LYS +Canavanine +G418 +Hygromycin +Thialysine	Adam_cdc13-1_SDLV2_REP2	1	11	0	11	4.39746472591	254	12	30010.5	2205.86255015	43	0	43	53.7936524118	390	933	136	136	86	106	109	906	4
DLR00013252	6	3	YBR169C	36	SD/MSG -ARG -HIS -LEU -LYS +Canavanine +G418 +Hygromycin +Thialysine	Adam_cdc13-1_SDLV2_REP2	1	11	0	11	5.77845087885	254	12	34580.6033524	2420.67784088	43	0	43	57.0871986977	552	879	136	136	85	104	108	1028	0
DLR00013252	6	4	YBR057C	36	SD/MSG -ARG -HIS -LEU -LYS +Canavanine +G418 +Hygromycin +Thialysine	Adam_cdc13-1_SDLV2_REP2	1	11	0	11	5.41530420071	254	10.4915856417	36970.2	2435.41884228	43	0	43	38.9406147713	698	893	136	136	84	104	109	729	0
DLR00013252	6	5	YBR168W	36	SD/MSG -ARG -HIS -LEU -LYS +Canavanine +G418 +Hygromycin +Thialysine	Adam_cdc13-1_SDLV2_REP2	1	11	0	11	7.10991493607	254	9.49676780004	33437.7	2519.79333199	43	0	43	61.724230709	846	920	136	136	91	110	112	1010	0
DLR00013252	6	6	YBR056W	36	SD/MSG -ARG -HIS -LEU -LYS +Canavanine +G418 +Hygromycin +Thialysine	Adam_cdc13-1_SDLV2_REP2	1	11	0.5	387.9	38.5588587724	254	12	35224.2	2603.15523209	43	0.5	3301.2	324.345084003	946	914	136	136	88	107	111	995	0
DLR00013252	6	7	YBR166C	36	SD/MSG -ARG -HIS -LEU -LYS +Canavanine +G418 +Hygromycin +Thialysine	Adam_cdc13-1_SDLV2_REP2	1	11	0	11	9.35705695657	254	12	33589.8	2709.3474532	43	0	43	74.7242399376	1097	908	136	136	83	105	109	1030	0
DLR00013252	6	8	YBR054W	36	SD/MSG -ARG -HIS -LEU -LYS +Canavanine +G418 +Hygromycin +Thialysine	Adam_cdc13-1_SDLV2_REP2	1	11	0	11	4.808992194	254	12	35264.7	2926.20436746	43	0	43	46.0324321632	1243	919	136	136	85	105	109	843	0
DLR00013252	6	9	YBR165W	36	SD/MSG -ARG -HIS -LEU -LYS +Canavanine +G418 +Hygromycin +Thialysine	Adam_cdc13-1_SDLV2_REP2	1	11	0	11	13.9276537757	254	12	36145.6609125	2779.37435417	43	0.738535175913	962.1	130.326900864	1394	936	136	136	86	105	107	1105	0
DLR00013252	6	10	YBR053C	36	SD/MSG -ARG -HIS -LEU -LYS +Canavanine +G418 +Hygromycin +Thialysine	Adam_cdc13-1_SDLV2_REP2	1	11	0	11	7.96092790331	254	12	36055.4851577	2631.74791934	43	0	43	77.2765198749	1494	926	136	136	88	107	108	983	0
DLR00013252	6	11	YBR164C	36	SD/MSG -ARG -HIS -LEU -LYS +Canavanine +G418 +Hygromycin +Thialysine	Adam_cdc13-1_SDLV2_REP2	1	11	0	11	2.76925169293	254	12	35506.8	2472.76523395	43	0	43	29.0404632911	1675	902	136	136	85	104	107	1091	0
DLR00013252	6	12	YBR052C	36	SD/MSG -ARG -HIS -LEU -LYS +Canavanine +G418 +Hygromycin +Thialysine	Adam_cdc13-1_SDLV2_REP2	1	11	0	11	6.66337104683	254	12	34300.8	2540.81224561	43	0	43	67.8595382624	1770	868	136	136	84	104	106	948	0
DLR00013252	6	13	YBR162W-A	36	SD/MSG -ARG -HIS -LEU -LYS +Canavanine +G418 +Hygromycin +Thialysine	Adam_cdc13-1_SDLV2_REP2	1	11	0	11	5.17777467508	254	12	32466.6	2510.44021747	43	0	43	45.6555779273	1926	845	136	136	86	106	108	1090	1
DLR00013252	6	14	YBR051W	36	SD/MSG -ARG -HIS -LEU -LYS +Canavanine +G418 +Hygromycin +Thialysine	Adam_cdc13-1_SDLV2_REP2	1	11	0	11	2.83752813547	254	12	31945.5	2325.52853598	43	0	43	24.1863491608	2037	948	136	136	86	105	106	1005	2
DLR00013252	6	15	YBR162C	36	SD/MSG -ARG -HIS -LEU -LYS +Canavanine +G418 +Hygromycin +Thialysine	Adam_cdc13-1_SDLV2_REP2	1	11	0	11	3.27573388802	254	12	31122.9	2370.62222242	43	0	43	34.1064669976	2229	886	136	136	86	105	107	984	0
DLR00013252	6	16	YBR050C	36	SD/MSG -ARG -HIS -LEU -LYS +Canavanine +G418 +Hygromycin +Thialysine	Adam_cdc13-1_SDLV2_REP2	1	11	0	11	4.19560310321	254	12	31923	2429.83888563	43	0	43	49.570274254	2298	909	136	136	85	105	108	1036	0
DLR00013252	6	17	YBR161W	36	SD/MSG -ARG -HIS -LEU -LYS +Canavanine +G418 +Hygromycin +Thialysine	Adam_cdc13-1_SDLV2_REP2	1	11	0	11	3.72426275878	254	12	30148.2	2306.56287548	43	0	43	26.62396461	2455	900	136	136	-1	-1	-1	924	0
DLR00013252	6	18	YBR048W	36	SD/MSG -ARG -HIS -LEU -LYS +Canavanine +G418 +Hygromycin +Thialysine	Adam_cdc13-1_SDLV2_REP2	1	11	0	11	5.6190132144	254	12	30145.0392881	2216.53795597	43	0.5	1242	99.8707893088	2640	853	136	136	84	104	108	897	0
DLR00013252	6	19	YBR159W	36	SD/MSG -ARG -HIS -LEU -LYS +Canavanine +G418 +Hygromycin +Thialysine	Adam_cdc13-1_SDLV2_REP2	1	11	0	11	7.78476115622	254	12	30954.0172337	2334.26297823	43	0	43	58.6884185559	2722	923	136	136	81	102	106	1039	0
DLR00013252	6	20	YBR047W	36	SD/MSG -ARG -HIS -LEU -LYS +Canavanine +G418 +Hygromycin +Thialysine	Adam_cdc13-1_SDLV2_REP2	1	11	0	11	5.5577220893	254	12	31530.9801759	2238.14339527	43	0	43	56.5610286199	2837	894	136	136	87	106	110	952	0
DLR00013252	6	21	YBR158W	36	SD/MSG -ARG -HIS -LEU -LYS +Canavanine +G418 +Hygromycin +Thialysine	Adam_cdc13-1_SDLV2_REP2	1	11	0	11	15.3846784495	254	10.3847243222	33890.7508723	2488.47486321	43	1.25674684228	1570.5	138.143813177	3060	861	136	136	82	102	106	1096	0
DLR00013252	6	22	YBR046C	36	SD/MSG -ARG -HIS -LEU -LYS +Canavanine +G418 +Hygromycin +Thialysine	Adam_cdc13-1_SDLV2_REP2	1	11	0	11	11.3283755578	254	10.3378516213	35177.3929208	2650.20071978	43	0.983410042365	942.3	115.741696112	3137	889	136	136	78	98	103	864	0
DLR00013252	6	23	YBR157C	36	SD/MSG -ARG -HIS -LEU -LYS +Canavanine +G418 +Hygromycin +Thialysine	Adam_cdc13-1_SDLV2_REP2	1	11	0.5	243.9	20.8986331159	254	12	33826.5	2730.97348412	43	0.5	2693.7	217.512358356	3284	903	136	136	75	95	100	817	0
DLR00013252	6	24	YOR202W	36	SD/MSG -ARG -HIS -LEU -LYS +Canavanine +G418 +Hygromycin +Thialysine	Adam_cdc13-1_SDLV2_REP2	1	11	0.5	238.5	21.1332326147	254	11.6452989473	34877.376997	2626.18992274	43	0.5	3473.1	274.77559229	3448	922	136	136	78	97	98	759	0
DLR00013252	7	1	YOR202W	36	SD/MSG -ARG -HIS -LEU -LYS +Canavanine +G418 +Hygromycin +Thialysine	Adam_cdc13-1_SDLV2_REP2	1	11	1.92661585125	255.6	26.7590520115	254	12	37330.2	2729.90731656	43	1.84140115727	4511.7	505.719213185	277	1034	136	136	85	102	104	962	0
DLR00013252	7	2	YAL054C	36	SD/MSG -ARG -HIS -LEU -LYS +Canavanine +G418 +Hygromycin +Thialysine	Adam_cdc13-1_SDLV2_REP2	1	11	0	11	4.08338154529	254	12	30553.2	2251.26008613	43	0	43	35.722876848	388	1037	136	136	89	108	111	931	0
DLR00013252	7	3	YBL064C	36	SD/MSG -ARG -HIS -LEU -LYS +Canavanine +G418 +Hygromycin +Thialysine	Adam_cdc13-1_SDLV2_REP2	1	11	0	11	9.33702821623	254	12	34012.71055	2382.5386892	43	0.5	900	95.7801413595	581	1018	136	136	83	104	109	816	0
DLR00013252	7	4	YAL053W	36	SD/MSG -ARG -HIS -LEU -LYS +Canavanine +G418 +Hygromycin +Thialysine	Adam_cdc13-1_SDLV2_REP2	1	11	0	11	4.78549267342	254	10.3213901637	35829.9	2767.22861602	43	0	43	32.4377233975	679	1043	136	136	83	104	108	980	0
DLR00013252	7	5	YBL063W	36	SD/MSG -ARG -HIS -LEU -LYS +Canavanine +G418 +Hygromycin +Thialysine	Adam_cdc13-1_SDLV2_REP2	1	11	0	11	7.03306537734	254	10.9983068186	35393.4	2456.99586239	43	0	43	66.2507776449	820	1053	136	136	84	105	110	941	0
DLR00013252	7	6	YAL051W	36	SD/MSG -ARG -HIS -LEU -LYS +Canavanine +G418 +Hygromycin +Thialysine	Adam_cdc13-1_SDLV2_REP2	1	11	0	11	3.77646073359	254	10.943589088	36062.1	2555.14122755	43	0	43	44.2403949233	920	1054	136	136	85	106	110	899	0
DLR00013252	7	7	YBL062W	36	SD/MSG -ARG -HIS -LEU -LYS +Canavanine +G418 +Hygromycin +Thialysine	Adam_cdc13-1_SDLV2_REP2	1	11	0	11	3.92532632356	254	12	35963.1	2883.36182422	43	0	43	25.6355338732	1111	1004	136	136	83	105	109	857	0
DLR00013252	7	8	YAL049C	36	SD/MSG -ARG -HIS -LEU -LYS +Canavanine +G418 +Hygromycin +Thialysine	Adam_cdc13-1_SDLV2_REP2	1	11	0	11	7.67842197062	254	12	35846.1	2798.82293349	43	0	43	59.5256080858	1235	1043	136	136	83	105	109	863	0
DLR00013252	7	9	YBL061C	36	SD/MSG -ARG -HIS -LEU -LYS +Canavanine +G418 +Hygromycin +Thialysine	Adam_cdc13-1_SDLV2_REP2	1	11	0	11	7.99833194876	254	12	36195.5242051	2600.44144179	43	0.5	951.3	107.981886163	1389	1042	136	136	86	106	108	981	2
DLR00013252	7	10	YAL045C	36	SD/MSG -ARG -HIS -LEU -LYS +Canavanine +G418 +Hygromycin +Thialysine	Adam_cdc13-1_SDLV2_REP2	1	11	0	11	7.74868860767	254	12	36164.4668	2576.19206409	43	0	43	70.5124310284	1532	1064	136	136	83	104	106	804	0
DLR00013252	7	11	YBL060W	36	SD/MSG -ARG -HIS -LEU -LYS +Canavanine +G418 +Hygromycin +Thialysine	Adam_cdc13-1_SDLV2_REP2	1	11	0	11	5.07651460139	254	12	35410.5	2612.87156688	43	0	43	75.035489493	1639	1036	136	136	-1	-1	-1	865	0
DLR00013252	7	12	YAL043C-A	36	SD/MSG -ARG -HIS -LEU -LYS +Canavanine +G418 +Hygromycin +Thialysine	Adam_cdc13-1_SDLV2_REP2	1	11	0	11	6.05461692654	254	12	33444.9	2535.11804012	43	0	43	48.9101642084	1816	1012	136	136	85	104	106	931	0
DLR00013252	7	13	YBL059W	36	SD/MSG -ARG -HIS -LEU -LYS +Canavanine +G418 +Hygromycin +Thialysine	Adam_cdc13-1_SDLV2_REP2	1	11	0	11	6.71310732659	254	12	32849.1	2525.9088697	43	0	43	69.4074342731	1955	1052	136	136	88	106	107	1213	0
DLR00013252	7	14	YAL042W	36	SD/MSG -ARG -HIS -LEU -LYS +Canavanine +G418 +Hygromycin +Thialysine	Adam_cdc13-1_SDLV2_REP2	1	11	0	11	7.1705091479	254	12	30492.9	2263.92811473	43	0.509258612656	992.953237697	82.8479221862	2070	1043	136	136	86	105	107	1045	0
DLR00013252	7	15	YBL057C	36	SD/MSG -ARG -HIS -LEU -LYS +Canavanine +G418 +Hygromycin +Thialysine	Adam_cdc13-1_SDLV2_REP2	1	11	0.597834535126	392.4	30.8046454699	254	12	31412.7	2645.74464031	43	0.789126610667	4538.98075815	334.629084757	2171	1098	136	136	85	104	107	835	0
DLR00013252	7	16	YAL040C	36	SD/MSG -ARG -HIS -LEU -LYS +Canavanine +G418 +Hygromycin +Thialysine	Adam_cdc13-1_SDLV2_REP2	1	11	0	11	5.7348249183	254	12	30242.7	2530.09750755	43	0	43	48.2423266984	2326	1059	136	136	83	104	107	922	2
DLR00013252	7	17	YBL056W	36	SD/MSG -ARG -HIS -LEU -LYS +Canavanine +G418 +Hygromycin +Thialysine	Adam_cdc13-1_SDLV2_REP2	1	11	0	11	2.82707098554	254	12	31090.5	2515.1240644	43	0	43	16.9587167331	2448	1017	136	136	84	104	107	993	0
DLR00013252	7	18	YAL037W	36	SD/MSG -ARG -HIS -LEU -LYS +Canavanine +G418 +Hygromycin +Thialysine	Adam_cdc13-1_SDLV2_REP2	1	11	0	11	3.06964872594	254	12	29023.380991	2233.16355823	43	0	43	17.7800284949	2619	1040	136	136	84	104	109	896	0
DLR00013252	7	19	YBL055C	36	SD/MSG -ARG -HIS -LEU -LYS +Canavanine +G418 +Hygromycin +Thialysine	Adam_cdc13-1_SDLV2_REP2	1	11	0	11	5.21655137828	254	12	31019.4947592	2055.64322547	43	0	43	39.7721306429	2726	1059	136	136	83	103	107	1007	2
DLR00013252	7	20	YAL036C	36	SD/MSG -ARG -HIS -LEU -LYS +Canavanine +G418 +Hygromycin +Thialysine	Adam_cdc13-1_SDLV2_REP2	1	11	0	11	9.9722002635	254	12	31545.5104676	2485.79602996	43	0.5	864.9	80.4680234208	2803	1035	136	136	84	104	106	916	0
DLR00013252	7	21	YBL054W	36	SD/MSG -ARG -HIS -LEU -LYS +Canavanine +G418 +Hygromycin +Thialysine	Adam_cdc13-1_SDLV2_REP2	1	11	0	11	12.7688255422	254	12	32540.0616047	2595.18501214	43	0.508586347237	1912.9819409	165.71142711	3016	1041	136	136	78	101	106	989	0
DLR00013252	7	22	YAL034C	36	SD/MSG -ARG -HIS -LEU -LYS +Canavanine +G418 +Hygromycin +Thialysine	Adam_cdc13-1_SDLV2_REP2	1	11	0.5	248.4	21.1378759476	254	12	34841.1843607	2601.31085728	43	0.5	2417.4	195.959945202	3160	1082	136	136	80	100	105	1020	0
DLR00013252	7	23	YBL053W	36	SD/MSG -ARG -HIS -LEU -LYS +Canavanine +G418 +Hygromycin +Thialysine	Adam_cdc13-1_SDLV2_REP2	1	11	0.5	393.3	32.3069740732	254	12	34248.5645254	2554.21545208	43	0.5	4306.5	341.468280718	3257	1047	136	136	77	97	103	826	2
DLR00013252	7	24	YOR202W	36	SD/MSG -ARG -HIS -LEU -LYS +Canavanine +G418 +Hygromycin +Thialysine	Adam_cdc13-1_SDLV2_REP2	1	11	0	11	10.7671249729	254	11.2407054969	34276.7883603	2541.0788038	43	0.5	1881	152.979103417	3415	1033	136	136	74	93	98	720	0
DLR00013252	8	1	YOR202W	36	SD/MSG -ARG -HIS -LEU -LYS +Canavanine +G418 +Hygromycin +Thialysine	Adam_cdc13-1_SDLV2_REP2	1	11	0.868076546949	267.3	19.6440023055	254	12	37155.7045132	2697.68843126	43	1.06118619212	1930.5	153.183122454	215	1176	136	136	86	102	104	4084	1
DLR00013252	8	2	YBR071W	36	SD/MSG -ARG -HIS -LEU -LYS +Canavanine +G418 +Hygromycin +Thialysine	Adam_cdc13-1_SDLV2_REP2	1	11	0	11	6.44618792197	254	12	29435.4	2123.83037186	43	0.5	1039.5	83.6092498208	394	1197	136	136	82	102	107	866	0
DLR00013252	8	3	YBR182C	36	SD/MSG -ARG -HIS -LEU -LYS +Canavanine +G418 +Hygromycin +Thialysine	Adam_cdc13-1_SDLV2_REP2	1	11	0	11	4.63356043548	254	12	33262.3606567	2304.75852495	43	0	43	39.2693455308	579	1111	136	136	86	106	109	998	0
DLR00013252	8	4	YBR069C	36	SD/MSG -ARG -HIS -LEU -LYS +Canavanine +G418 +Hygromycin +Thialysine	Adam_cdc13-1_SDLV2_REP2	1	11	0	11	2.53408033174	254	10.6280448373	36603.9	2871.77567244	43	0	43	27.1412265413	699	1143	136	136	83	104	109	888	1
DLR00013252	8	5	YBR181C	36	SD/MSG -ARG -HIS -LEU -LYS +Canavanine +G418 +Hygromycin +Thialysine	Adam_cdc13-1_SDLV2_REP2	1	11	0	11	5.22135576687	254	10.3401872834	35483.6674525	2759.98007837	43	0	43	45.920907001	821	1166	136	136	83	104	109	821	0
DLR00013252	8	6	YBR068C	36	SD/MSG -ARG -HIS -LEU -LYS +Canavanine +G418 +Hygromycin +Thialysine	Adam_cdc13-1_SDLV2_REP2	1	11	0	11	7.6483546908	254	12	35838.9	2697.40342662	43	0.655276503816	1531.8	141.495716275	943	1158	136	136	82	105	109	858	0
DLR00013252	8	7	YBR180W	36	SD/MSG -ARG -HIS -LEU -LYS +Canavanine +G418 +Hygromycin +Thialysine	Adam_cdc13-1_SDLV2_REP2	1	11	0	11	5.62269347741	254	12	35678.6278621	2576.7505983	43	0	43	77.6062539153	1099	1185	136	136	84	104	109	933	0
DLR00013252	8	8	YBR067C	36	SD/MSG -ARG -HIS -LEU -LYS +Canavanine +G418 +Hygromycin +Thialysine	Adam_cdc13-1_SDLV2_REP2	1	11	0	11	7.26700261952	254	12	35254.5556929	2577.9543433	43	0	43	82.9513046962	1206	1172	136	136	84	103	109	797	0
DLR00013252	8	9	YBR178W	36	SD/MSG -ARG -HIS -LEU -LYS +Canavanine +G418 +Hygromycin +Thialysine	Adam_cdc13-1_SDLV2_REP2	1	11	0	11	6.87153827361	254	12	36112.6421461	2531.65478885	43	0	43	55.1558369572	1394	1159	136	136	85	104	108	962	0
DLR00013252	8	10	YBR066C	36	SD/MSG -ARG -HIS -LEU -LYS +Canavanine +G418 +Hygromycin +Thialysine	Adam_cdc13-1_SDLV2_REP2	1	11	0	11	5.05568310104	254	12	34081.2	2387.29963735	43	0	43	55.1205141185	1515	1187	136	136	85	104	108	843	1
DLR00013252	8	11	YBR177C	36	SD/MSG -ARG -HIS -LEU -LYS +Canavanine +G418 +Hygromycin +Thialysine	Adam_cdc13-1_SDLV2_REP2	1	11	0	11	5.73835112493	254	12	34945.2	2678.98377011	43	0	43	61.4000136486	1670	1171	136	136	91	109	110	1174	0
DLR00013252	8	12	YBR065C	36	SD/MSG -ARG -HIS -LEU -LYS +Canavanine +G418 +Hygromycin +Thialysine	Adam_cdc13-1_SDLV2_REP2	1	11	0	11	4.80380335958	254	12	32868	2464.36488813	43	0	43	50.1072175366	1769	1202	136	136	90	110	109	1094	0
DLR00013252	8	13	YBR176W	36	SD/MSG -ARG -HIS -LEU -LYS +Canavanine +G418 +Hygromycin +Thialysine	Adam_cdc13-1_SDLV2_REP2	1	11	0	11	3.12315419289	254	12	30596.5624997	2243.86734091	43	0	43	27.9647293262	1901	1194	136	136	85	103	107	1034	0
DLR00013252	8	14	YBR064W	36	SD/MSG -ARG -HIS -LEU -LYS +Canavanine +G418 +Hygromycin +Thialysine	Adam_cdc13-1_SDLV2_REP2	1	11	0	11	4.93224269981	254	12	31257.9	2306.91557455	43	0	43	48.1036746769	2036	1163	136	136	84	103	107	1035	0
DLR00013252	8	15	YBR175W	36	SD/MSG -ARG -HIS -LEU -LYS +Canavanine +G418 +Hygromycin +Thialysine	Adam_cdc13-1_SDLV2_REP2	1	11	0	11	4.27069827127	254	12	29627.1	2390.1531418	43	0	43	30.6796768283	2165	1191	136	136	83	103	105	1021	0
DLR00013252	8	16	YBR063C	36	SD/MSG -ARG -HIS -LEU -LYS +Canavanine +G418 +Hygromycin +Thialysine	Adam_cdc13-1_SDLV2_REP2	1	11	0	11	4.30407771859	254	12	28936.8	2365.35218199	43	0	43	51.0729424519	2317	1169	136	136	85	105	107	1111	0
DLR00013252	8	17	YBR174C	36	SD/MSG -ARG -HIS -LEU -LYS +Canavanine +G418 +Hygromycin +Thialysine	Adam_cdc13-1_SDLV2_REP2	1	11	1.22349593827	7240.2	42.7944859944	254	1.4939026081	663463.000082	8147.38701966	43	1.79525345869	649227.000063	6021.96048342	2491	1162	136	136	184	190	157	4561	0
DLR00013252	8	18	YBR062C	36	SD/MSG -ARG -HIS -LEU -LYS +Canavanine +G418 +Hygromycin +Thialysine	Adam_cdc13-1_SDLV2_REP2	1	11	0	11	6.1818277873	254	12	29161.8	2075.95228576	43	0	43	55.0030457808	2605	1158	136	136	-1	-1	-1	911	0
DLR00013252	8	19	YBR172C	36	SD/MSG -ARG -HIS -LEU -LYS +Canavanine +G418 +Hygromycin +Thialysine	Adam_cdc13-1_SDLV2_REP2	1	11	0	11	4.25485522432	254	12	30518.2767503	2176.32570319	43	0	43	32.3338549632	2729	1117	136	136	83	103	107	871	1
DLR00013252	8	20	YBR061C	36	SD/MSG -ARG -HIS -LEU -LYS +Canavanine +G418 +Hygromycin +Thialysine	Adam_cdc13-1_SDLV2_REP2	1	11	0	11	6.70251343495	254	12	31961.9726154	2498.30462805	43	0	43	63.2809583281	2862	1195	136	136	83	103	108	863	0
DLR00013252	8	21	YBR171W	36	SD/MSG -ARG -HIS -LEU -LYS +Canavanine +G418 +Hygromycin +Thialysine	Adam_cdc13-1_SDLV2_REP2	1	11	0	11	15.2086786304	254	11.4481715999	33341.7433765	2660.82012683	43	0.5	1811.7	150.809710572	2986	1146	136	136	78	101	105	811	0
DLR00013252	8	22	YBR059C	36	SD/MSG -ARG -HIS -LEU -LYS +Canavanine +G418 +Hygromycin +Thialysine	Adam_cdc13-1_SDLV2_REP2	1	11	0	11	17.3994075347	254	11.9727341169	33820.0525192	2609.72988176	43	0.5	2020.5	165.745379171	3155	1173	136	136	77	97	103	873	0
DLR00013252	8	23	YBR170C	36	SD/MSG -ARG -HIS -LEU -LYS +Canavanine +G418 +Hygromycin +Thialysine	Adam_cdc13-1_SDLV2_REP2	1	11	0.5	240.3	20.3027144095	254	11.0078562042	34965.9	2417.84306184	43	0.5	2151	188.249483921	3268	1199	136	136	75	95	100	772	0
DLR00013252	8	24	YOR202W	36	SD/MSG -ARG -HIS -LEU -LYS +Canavanine +G418 +Hygromycin +Thialysine	Adam_cdc13-1_SDLV2_REP2	1	11	0	11	15.547692312	254	12	34684.2472923	2498.29408177	43	0.5	1846.8	154.073005401	3410	1192	136	136	75	92	96	631	0
DLR00013252	9	1	YOR202W	36	SD/MSG -ARG -HIS -LEU -LYS +Canavanine +G418 +Hygromycin +Thialysine	Adam_cdc13-1_SDLV2_REP2	1	11	0	11	12.8361389341	254	12	36488.2144653	2764.31387312	43	0.833328325922	1348.2	155.369267925	244	1273	136	136	86	102	103	2050	0
DLR00013252	9	2	YAL066W	36	SD/MSG -ARG -HIS -LEU -LYS +Canavanine +G418 +Hygromycin +Thialysine	Adam_cdc13-1_SDLV2_REP2	1	11	0	11	10.4366550172	254	12	29439	2236.01761271	43	0.5	884.7	106.115602277	415	1308	136	136	83	104	108	888	0
DLR00013252	9	3	YBL079W	36	SD/MSG -ARG -HIS -LEU -LYS +Canavanine +G418 +Hygromycin +Thialysine	Adam_cdc13-1_SDLV2_REP2	1	11	0.863167479902	1962.4	47.7625239737	254	1.14931357728	122443.000104	6505.93190617	43	1.2948638046	97243.000046	2234.32282759	530	1332	136	136	138	149	137	2022	2
DLR00013252	9	4	YAL065C	36	SD/MSG -ARG -HIS -LEU -LYS +Canavanine +G418 +Hygromycin +Thialysine	Adam_cdc13-1_SDLV2_REP2	1	11	0	11	3.46216105531	254	11.5591767627	36085.0789279	2782.90719381	43	0	43	40.4725490536	719	1330	136	136	89	108	110	908	0
DLR00013252	9	5	YBL078C	36	SD/MSG -ARG -HIS -LEU -LYS +Canavanine +G418 +Hygromycin +Thialysine	Adam_cdc13-1_SDLV2_REP2	1	11	0	11	4.92991929987	254	10.2081004206	35747.1	2815.83678494	43	0.916516013968	1417.5	76.6127760531	857	1305	136	136	85	107	111	893	3
DLR00013252	9	6	YAL064C-A	36	SD/MSG -ARG -HIS -LEU -LYS +Canavanine +G418 +Hygromycin +Thialysine	Adam_cdc13-1_SDLV2_REP2	1	11	0	11	6.16188606084	254	12	36486.7081139	2640.24975405	43	1.58819661683	2169.73068244	82.4939209175	931	1248	136	136	92	111	115	1015	0
DLR00013252	9	7	YBL075C	36	SD/MSG -ARG -HIS -LEU -LYS +Canavanine +G418 +Hygromycin +Thialysine	Adam_cdc13-1_SDLV2_REP2	1	11	0	11	5.70179524253	254	12	35898.3	2543.1893245	43	0	43	73.1451480013	1068	1305	136	136	85	105	109	1044	0
DLR00013252	9	8	YAL062W	36	SD/MSG -ARG -HIS -LEU -LYS +Canavanine +G418 +Hygromycin +Thialysine	Adam_cdc13-1_SDLV2_REP2	1	11	0.5	299.2	13.3800241227	254	12	34808.3002616	2551.11979668	43	0.632160968029	2891.9	109.858883629	1246	1300	136	136	87	107	108	1364	0
DLR00013252	9	9	YBL072C	36	SD/MSG -ARG -HIS -LEU -LYS +Canavanine +G418 +Hygromycin +Thialysine	Adam_cdc13-1_SDLV2_REP2	1	11	0	11	3.6498354087	254	12	33677.1	2479.68454318	43	0.614317371272	939.4	35.2712101161	1367	1335	136	136	91	109	108	969	0
DLR00013252	9	10	YAL061W	36	SD/MSG -ARG -HIS -LEU -LYS +Canavanine +G418 +Hygromycin +Thialysine	Adam_cdc13-1_SDLV2_REP2	1	11	0	11	9.03362651165	254	12	33233.4	2437.38501636	43	0.5	1346.4	117.543692092	1511	1294	136	136	86	106	108	1041	0
DLR00013252	9	11	YBL071C	36	SD/MSG -ARG -HIS -LEU -LYS +Canavanine +G418 +Hygromycin +Thialysine	Adam_cdc13-1_SDLV2_REP2	1	11	0	11	13.0044287739	254	12	33106.5	2446.13156204	43	0.941964323914	1268.1	134.497742599	1666	1297	136	136	87	105	107	1319	6
DLR00013252	9	12	YAL060W	36	SD/MSG -ARG -HIS -LEU -LYS +Canavanine +G418 +Hygromycin +Thialysine	Adam_cdc13-1_SDLV2_REP2	1	11	0	11	4.87961470174	254	12	31560.3	2308.52658744	43	0	43	52.0040068345	1751	1283	136	136	89	109	108	1137	1
DLR00013252	9	13	YBL070C	36	SD/MSG -ARG -HIS -LEU -LYS +Canavanine +G418 +Hygromycin +Thialysine	Adam_cdc13-1_SDLV2_REP2	1	11	0	11	4.19367179254	254	12	30428.6673798	2307.15432555	43	0	43	62.5712781329	1909	1333	136	136	91	108	109	1093	0
DLR00013252	9	14	YAL059W	36	SD/MSG -ARG -HIS -LEU -LYS +Canavanine +G418 +Hygromycin +Thialysine	Adam_cdc13-1_SDLV2_REP2	1	11	0	11	5.21615317498	254	12	29729.7	2390.18521831	43	0	43	58.0097273544	1990	1276	136	136	86	106	106	1049	0
DLR00013252	9	15	YBL069W	36	SD/MSG -ARG -HIS -LEU -LYS +Canavanine +G418 +Hygromycin +Thialysine	Adam_cdc13-1_SDLV2_REP2	1	11	0	11	11.8271500668	254	12	29071.3774793	2349.67251969	43	1.27370977544	3283.03944903	165.957394854	2133	1301	136	136	93	111	111	1328	0
DLR00013252	9	16	YAL058W	36	SD/MSG -ARG -HIS -LEU -LYS +Canavanine +G418 +Hygromycin +Thialysine	Adam_cdc13-1_SDLV2_REP2	1	11	0	11	7.28024056817	254	12	29659.5	2322.9929858	43	0	43	62.5882222989	2364	1261	136	136	96	113	114	962	0
DLR00013252	9	17	YBL068W	36	SD/MSG -ARG -HIS -LEU -LYS +Canavanine +G418 +Hygromycin +Thialysine	Adam_cdc13-1_SDLV2_REP2	1	11	0	11	2.71439236091	254	12	29400.3	2347.31125444	43	0	43	21.6442554476	2470	1281	136	136	84	103	105	1050	5
DLR00013252	9	18	YAL058C-A	36	SD/MSG -ARG -HIS -LEU -LYS +Canavanine +G418 +Hygromycin +Thialysine	Adam_cdc13-1_SDLV2_REP2	1	11	0.505309531642	394.9	20.1996734152	254	12	30632.4	2553.07803019	43	0.674795191018	3543.00053038	287.056242764	2539	1363	136	136	85	104	106	1462	0
DLR00013252	9	19	YBL067C	36	SD/MSG -ARG -HIS -LEU -LYS +Canavanine +G418 +Hygromycin +Thialysine	Adam_cdc13-1_SDLV2_REP2	1	11	0	11	3.66411940855	254	12	30560.3265096	2275.11768529	43	0	43	32.517131488	2769	1319	136	136	79	103	106	862	0
DLR00013252	9	20	YAL056W	36	SD/MSG -ARG -HIS -LEU -LYS +Canavanine +G418 +Hygromycin +Thialysine	Adam_cdc13-1_SDLV2_REP2	1	11	0	11	7.89771675557	254	12	31098.1929862	2172.72976607	43	0	43	73.4903600365	2857	1320	136	136	82	103	106	916	1
DLR00013252	9	21	YBL066C	36	SD/MSG -ARG -HIS -LEU -LYS +Canavanine +G418 +Hygromycin +Thialysine	Adam_cdc13-1_SDLV2_REP2	1	11	0	11	1.86812498318	254	10.7740272995	32214.5992605	2554.65740838	43	0	43	11.8295249878	3027	1355	136	136	80	100	105	1002	2
DLR00013252	9	22	YAL055W	36	SD/MSG -ARG -HIS -LEU -LYS +Canavanine +G418 +Hygromycin +Thialysine	Adam_cdc13-1_SDLV2_REP2	1	11	0	11	5.2642046267	254	11.4979781931	33907.1700943	2594.54478758	43	0	43	46.9725767957	3170	1280	136	136	77	98	103	803	0
DLR00013252	9	23	YBL065W	36	SD/MSG -ARG -HIS -LEU -LYS +Canavanine +G418 +Hygromycin +Thialysine	Adam_cdc13-1_SDLV2_REP2	1	11	0	11	17.2737193826	254	12	34322.5482828	2322.46525689	43	0.5	2285.1	192.172115202	3279	1317	136	136	74	94	99	781	0
DLR00013252	9	24	YOR202W	36	SD/MSG -ARG -HIS -LEU -LYS +Canavanine +G418 +Hygromycin +Thialysine	Adam_cdc13-1_SDLV2_REP2	1	11	0	11	3.08893195522	254	12	35518.5	2834.08403491	43	0	43	26.599273578	3419	1334	136	136	73	92	96	761	0
DLR00013252	10	1	YOR202W	36	SD/MSG -ARG -HIS -LEU -LYS +Canavanine +G418 +Hygromycin +Thialysine	Adam_cdc13-1_SDLV2_REP2	1	11	0	11	13.5492622222	254	12	37416.2459816	2682.95920452	43	1.45136867868	1237.5	115.65837539	224	1429	136	136	87	103	104	3665	0
DLR00013252	10	2	YBR090C	36	SD/MSG -ARG -HIS -LEU -LYS +Canavanine +G418 +Hygromycin +Thialysine	Adam_cdc13-1_SDLV2_REP2	1	11	0	11	3.29959868134	254	12	31190.4	2529.50819339	43	0	43	31.6966500626	438	1441	136	136	83	103	107	890	0
DLR00013252	10	3	YBR199W	36	SD/MSG -ARG -HIS -LEU -LYS +Canavanine +G418 +Hygromycin +Thialysine	Adam_cdc13-1_SDLV2_REP2	1	11	0	11	3.45309795178	254	12	31774.622749	2320.01620307	43	0	43	25.8963765899	578	1455	136	136	83	103	108	766	0
DLR00013252	10	4	YBR084W	36	SD/MSG -ARG -HIS -LEU -LYS +Canavanine +G418 +Hygromycin +Thialysine	Adam_cdc13-1_SDLV2_REP2	1	11	0	11	5.01936049822	254	12	36552.6	2798.10972939	43	0	43	77.1378411068	697	1451	136	136	85	105	109	970	0
DLR00013252	10	5	YBR197C	36	SD/MSG -ARG -HIS -LEU -LYS +Canavanine +G418 +Hygromycin +Thialysine	Adam_cdc13-1_SDLV2_REP2	1	11	0	11	6.23225256397	254	11.1304062083	35894.7	2912.08715411	43	0	43	70.0168746192	823	1409	136	136	86	107	109	978	0
DLR00013252	10	6	YBR084C-A	36	SD/MSG -ARG -HIS -LEU -LYS +Canavanine +G418 +Hygromycin +Thialysine	Adam_cdc13-1_SDLV2_REP2	1	11	0	11	3.01098858854	254	11.4215740487	35924.9154718	2650.74642269	43	0	43	33.160688616	959	1400	136	136	84	106	111	878	0
DLR00013252	10	7	YBR195C	36	SD/MSG -ARG -HIS -LEU -LYS +Canavanine +G418 +Hygromycin +Thialysine	Adam_cdc13-1_SDLV2_REP2	1	11	0	11	8.59126989831	254	12	36079.3384912	2517.90902529	43	0.5	1008.9	127.918396322	1066	1438	136	136	83	104	108	994	0
DLR00013252	10	8	YBR083W	36	SD/MSG -ARG -HIS -LEU -LYS +Canavanine +G418 +Hygromycin +Thialysine	Adam_cdc13-1_SDLV2_REP2	1	11	0	11	3.60734045417	254	12	31951.6713678	2276.96033217	43	0	43	24.1730415483	1291	1425	136	136	88	108	109	935	0
DLR00013252	10	9	YBR194W	36	SD/MSG -ARG -HIS -LEU -LYS +Canavanine +G418 +Hygromycin +Thialysine	Adam_cdc13-1_SDLV2_REP2	1	11	0	11	3.2294047575	254	12	32755.5	2396.37937524	43	0.569007034255	904.2	37.3253027128	1385	1388	136	136	91	109	108	1075	0
DLR00013252	10	10	YBR082C	36	SD/MSG -ARG -HIS -LEU -LYS +Canavanine +G418 +Hygromycin +Thialysine	Adam_cdc13-1_SDLV2_REP2	1	11	0	11	8.38446438567	254	12	29673	2342.7989838	43	0.605044522994	1229.4	86.2274543554	1480	1485	136	136	85	104	106	1050	2
DLR00013252	10	11	YBR189W	36	SD/MSG -ARG -HIS -LEU -LYS +Canavanine +G418 +Hygromycin +Thialysine	Adam_cdc13-1_SDLV2_REP2	1	11	0	11	11.2126763671	254	12	30894.3	2320.55321389	43	0.503156425649	1354.5	100.73127276	1668	1449	136	136	83	104	106	826	0
DLR00013252	10	12	YBR077C	36	SD/MSG -ARG -HIS -LEU -LYS +Canavanine +G418 +Hygromycin +Thialysine	Adam_cdc13-1_SDLV2_REP2	1	11	0	11	9.23871745966	254	12	33284.7	2506.89629415	43	6.16941592236	963.9	85.0214669369	1790	1452	136	136	86	104	106	1516	3
DLR00013252	10	13	YBR188C	36	SD/MSG -ARG -HIS -LEU -LYS +Canavanine +G418 +Hygromycin +Thialysine	Adam_cdc13-1_SDLV2_REP2	1	11	0	11	4.03754463169	254	12	32375.7	2616.27243276	43	0	43	48.0783589901	1868	1408	136	136	90	108	108	1314	1
DLR00013252	10	14	YBR076W	36	SD/MSG -ARG -HIS -LEU -LYS +Canavanine +G418 +Hygromycin +Thialysine	Adam_cdc13-1_SDLV2_REP2	1	11	0	11	5.37975276874	254	12	29238.3	2358.73432755	43	0	43	38.8190452112	2023	1445	136	136	84	103	107	1025	0
DLR00013252	10	15	YBR187W	36	SD/MSG -ARG -HIS -LEU -LYS +Canavanine +G418 +Hygromycin +Thialysine	Adam_cdc13-1_SDLV2_REP2	1	11	0	11	5.01097101003	254	12	29717.1	2214.68739775	43	0	43	41.3390302563	2155	1425	136	136	83	101	105	973	0
DLR00013252	10	16	YBR075W	36	SD/MSG -ARG -HIS -LEU -LYS +Canavanine +G418 +Hygromycin +Thialysine	Adam_cdc13-1_SDLV2_REP2	1	11	0	11	3.14924320756	254	12	28764.9	2342.06534413	43	0	43	32.0539059212	2314	1435	136	136	85	105	108	871	0
DLR00013252	10	17	YBR186W	36	SD/MSG -ARG -HIS -LEU -LYS +Canavanine +G418 +Hygromycin +Thialysine	Adam_cdc13-1_SDLV2_REP2	1	11	0	11	1.99984624316	254	12	29086.2	2218.54276298	43	0	43	18.6573240103	2469	1452	136	136	84	103	105	967	5
DLR00013252	10	18	YBR074W	36	SD/MSG -ARG -HIS -LEU -LYS +Canavanine +G418 +Hygromycin +Thialysine	Adam_cdc13-1_SDLV2_REP2	1	11	0	11	6.40783385164	254	12	30501	2264.97510437	43	0	43	86.6950865422	2580	1478	136	136	81	102	107	769	0
DLR00013252	10	19	YBR185C	36	SD/MSG -ARG -HIS -LEU -LYS +Canavanine +G418 +Hygromycin +Thialysine	Adam_cdc13-1_SDLV2_REP2	1	11	0	11	5.98074528943	254	12	30914.1	2167.05805951	43	0	43	63.3333577567	2694	1477	136	136	103	117	115	774	0
DLR00013252	10	20	YBR073W	36	SD/MSG -ARG -HIS -LEU -LYS +Canavanine +G418 +Hygromycin +Thialysine	Adam_cdc13-1_SDLV2_REP2	1	11	0	11	4.40000102498	254	12	31253.0960076	2102.22142175	43	0	43	42.0195667231	2912	1445	136	136	81	101	105	891	2
DLR00013252	10	21	YBR184W	36	SD/MSG -ARG -HIS -LEU -LYS +Canavanine +G418 +Hygromycin +Thialysine	Adam_cdc13-1_SDLV2_REP2	1	11	0	11	5.15849165075	254	12	31488.9603719	2261.62041366	43	0	43	43.5959927747	3006	1449	136	136	80	100	105	968	0
DLR00013252	10	22	YBR072W	36	SD/MSG -ARG -HIS -LEU -LYS +Canavanine +G418 +Hygromycin +Thialysine	Adam_cdc13-1_SDLV2_REP2	1	11	0	11	6.74811206743	254	12	32974.4752255	2410.78142929	43	2.3415341902	865.8	87.6185190805	3104	1457	136	136	80	100	104	869	0
DLR00013252	10	23	YBR183W	36	SD/MSG -ARG -HIS -LEU -LYS +Canavanine +G418 +Hygromycin +Thialysine	Adam_cdc13-1_SDLV2_REP2	1	11	0	11	6.49184917205	254	12	36585	2508.16012739	43	0	43	87.0613913479	3265	1430	136	136	74	94	100	663	0
DLR00013252	10	24	YOR202W	36	SD/MSG -ARG -HIS -LEU -LYS +Canavanine +G418 +Hygromycin +Thialysine	Adam_cdc13-1_SDLV2_REP2	1	11	0	11	16.4810238983	254	12	36479.887762	2729.20321047	43	5.58417384054	1660.5	185.617778236	3445	1455	136	136	74	93	96	749	0
DLR00013252	11	1	YOR202W	36	SD/MSG -ARG -HIS -LEU -LYS +Canavanine +G418 +Hygromycin +Thialysine	Adam_cdc13-1_SDLV2_REP2	1	11	0	11	5.15375803719	254	12	37693.5047384	2839.15351343	43	0	43	45.9492038937	236	1565	136	136	86	102	104	2655	0
DLR00013252	11	2	YAR027W	36	SD/MSG -ARG -HIS -LEU -LYS +Canavanine +G418 +Hygromycin +Thialysine	Adam_cdc13-1_SDLV2_REP2	1	11	0	11	4.10456474611	254	12	30118.2677592	2382.56562452	43	0	43	36.4638003112	468	1591	136	136	88	106	108	793	0
DLR00013252	11	3	YBL094C	36	SD/MSG -ARG -HIS -LEU -LYS +Canavanine +G418 +Hygromycin +Thialysine	Adam_cdc13-1_SDLV2_REP2	1	11	0	11	2.36366600457	254	12	32423.4	2334.49978753	43	0	43	18.1250368839	596	1603	136	136	81	102	107	825	0
DLR00013252	11	4	YAR023C	36	SD/MSG -ARG -HIS -LEU -LYS +Canavanine +G418 +Hygromycin +Thialysine	Adam_cdc13-1_SDLV2_REP2	1	11	0	11	3.02359003872	254	12	35483.6844609	2477.87007383	43	0	43	27.3112320352	699	1583	136	136	85	106	110	925	0
DLR00013252	11	5	YBL091C-A	36	SD/MSG -ARG -HIS -LEU -LYS +Canavanine +G418 +Hygromycin +Thialysine	Adam_cdc13-1_SDLV2_REP2	1	11	0	11	3.51262111867	254	12	36456.9006239	2778.66124504	43	0	43	54.2209052726	809	1573	136	136	83	104	109	883	0
DLR00013252	11	6	YAR020C	36	SD/MSG -ARG -HIS -LEU -LYS +Canavanine +G418 +Hygromycin +Thialysine	Adam_cdc13-1_SDLV2_REP2	1	11	0	11	5.50582708318	254	12	36398.4749919	2631.26588802	43	0	43	53.8392344882	933	1630	136	136	85	105	108	891	0
DLR00013252	11	7	YBL091C	36	SD/MSG -ARG -HIS -LEU -LYS +Canavanine +G418 +Hygromycin +Thialysine	Adam_cdc13-1_SDLV2_REP2	1	11	0	11	7.64583706232	254	12	34271.5917058	2382.96172393	43	0	43	75.7061633688	1086	1563	136	136	84	103	109	758	0
DLR00013252	11	8	YAR018C	36	SD/MSG -ARG -HIS -LEU -LYS +Canavanine +G418 +Hygromycin +Thialysine	Adam_cdc13-1_SDLV2_REP2	1	11	0	11	10.0126293594	254	12	29904.3	2207.24997676	43	0	43	84.0882543523	1235	1599	136	136	84	103	107	885	0
DLR00013252	11	9	YBL089W	36	SD/MSG -ARG -HIS -LEU -LYS +Canavanine +G418 +Hygromycin +Thialysine	Adam_cdc13-1_SDLV2_REP2	1	11	0	11	7.29046121966	254	12	30307.5	2455.16987432	43	0.5	1012.5	89.4214059428	1399	1621	136	136	83	103	106	858	0
DLR00013252	11	10	YAR015W	36	SD/MSG -ARG -HIS -LEU -LYS +Canavanine +G418 +Hygromycin +Thialysine	Adam_cdc13-1_SDLV2_REP2	1	11	0	11	7.9082854088	254	12	29677.5	2421.73347804	43	1.04301681613	1195.28231851	72.4156908321	1556	1535	136	136	85	104	106	1205	2
DLR00013252	11	11	YBL088C	36	SD/MSG -ARG -HIS -LEU -LYS +Canavanine +G418 +Hygromycin +Thialysine	Adam_cdc13-1_SDLV2_REP2	1	11	0	11	11.103981351	254	12	31415.4	2597.41816054	43	0.649763365744	1463.4	134.604396064	1608	1569	136	136	85	104	105	1195	2
DLR00013252	11	12	YAR014C	36	SD/MSG -ARG -HIS -LEU -LYS +Canavanine +G418 +Hygromycin +Thialysine	Adam_cdc13-1_SDLV2_REP2	1	11	0	11	3.71415627646	254	12	30070.8	2450.71872138	43	0	43	28.6437356516	1780	1578	136	136	86	104	106	1033	4
DLR00013252	11	13	YBL087C	36	SD/MSG -ARG -HIS -LEU -LYS +Canavanine +G418 +Hygromycin +Thialysine	Adam_cdc13-1_SDLV2_REP2	1	11	0	11	7.77230421574	254	12	29213.1	2335.35583929	43	0	43	80.5179972194	1904	1582	136	136	88	106	108	1225	10
DLR00013252	11	14	YAR003W	36	SD/MSG -ARG -HIS -LEU -LYS +Canavanine +G418 +Hygromycin +Thialysine	Adam_cdc13-1_SDLV2_REP2	1	11	0	11	38.3848961722	254	12	30084.3	2466.44533245	43	12	2016	388.638428951	2085	1581	136	136	87	106	107	800	0
DLR00013252	11	15	YBL086C	36	SD/MSG -ARG -HIS -LEU -LYS +Canavanine +G418 +Hygromycin +Thialysine	Adam_cdc13-1_SDLV2_REP2	1	11	0	11	4.57981429152	254	12	29991.6	2322.91005908	43	0	43	55.5270235703	2183	1580	136	136	-1	-1	-1	862	0
DLR00013252	11	16	YAR002W	36	SD/MSG -ARG -HIS -LEU -LYS +Canavanine +G418 +Hygromycin +Thialysine	Adam_cdc13-1_SDLV2_REP2	1	11	0	11	8.03430198772	254	12	29520	2383.37352298	43	0.810348527743	1008	82.5455562809	2348	1533	136	136	84	104	105	946	0
DLR00013252	11	17	YBL085W	36	SD/MSG -ARG -HIS -LEU -LYS +Canavanine +G418 +Hygromycin +Thialysine	Adam_cdc13-1_SDLV2_REP2	1	11	0	11	9.20526943597	254	12	29687.4	2470.27557798	43	0.5	982.8	77.105066257	2413	1559	136	136	84	103	105	998	0
DLR00013252	11	18	YAR002C-A	36	SD/MSG -ARG -HIS -LEU -LYS +Canavanine +G418 +Hygromycin +Thialysine	Adam_cdc13-1_SDLV2_REP2	1	11	0	11	4.76989615709	254	12	30656.7	2402.83332011	43	0	43	41.7525355007	2643	1584	136	136	80	101	106	751	0
DLR00013252	11	19	YBL083C	36	SD/MSG -ARG -HIS -LEU -LYS +Canavanine +G418 +Hygromycin +Thialysine	Adam_cdc13-1_SDLV2_REP2	1	11	0	11	8.85475455072	254	12	31094.1	2377.16815066	43	0	43	85.6564868204	2727	1598	136	136	84	104	108	848	0
DLR00013252	11	20	YAL068C	36	SD/MSG -ARG -HIS -LEU -LYS +Canavanine +G418 +Hygromycin +Thialysine	Adam_cdc13-1_SDLV2_REP2	1	11	0	11	3.57085787481	254	12	30641.1349506	2125.31383699	43	0.503483425643	1065.9	39.8166610766	2845	1551	136	136	93	111	112	932	0
DLR00013252	11	21	YBL082C	36	SD/MSG -ARG -HIS -LEU -LYS +Canavanine +G418 +Hygromycin +Thialysine	Adam_cdc13-1_SDLV2_REP2	1	11	0	11	5.7661339731	254	12	31425.3	2145.9857076	43	0	43	52.9962237733	3021	1614	136	136	81	100	104	933	3
DLR00013252	11	22	YAL067C	36	SD/MSG -ARG -HIS -LEU -LYS +Canavanine +G418 +Hygromycin +Thialysine	Adam_cdc13-1_SDLV2_REP2	1	11	0	11	5.80640432193	254	11.402552427	33589.8	2467.422887	43	0	43	50.783719328	3092	1573	136	136	82	101	105	886	0
DLR00013252	11	23	YBL081W	36	SD/MSG -ARG -HIS -LEU -LYS +Canavanine +G418 +Hygromycin +Thialysine	Adam_cdc13-1_SDLV2_REP2	1	11	0	11	7.15652682397	254	10.8223736197	36851.4	2755.28897979	43	0	43	64.919368123	3307	1552	136	136	73	93	97	632	0
DLR00013252	11	24	YOR202W	36	SD/MSG -ARG -HIS -LEU -LYS +Canavanine +G418 +Hygromycin +Thialysine	Adam_cdc13-1_SDLV2_REP2	1	11	0	11	15.1254797696	254	11.4448321449	36611.9872311	2705.50511456	43	2.23516496779	2732.4	215.811178051	3440	1558	136	136	81	97	99	900	0
DLR00013252	12	1	YOR202W	36	SD/MSG -ARG -HIS -LEU -LYS +Canavanine +G418 +Hygromycin +Thialysine	Adam_cdc13-1_SDLV2_REP2	1	11	0	11	4.18768878926	254	12	38284.6949207	2812.05240971	43	0	43	33.9983693025	257	1721	136	136	83	99	103	1465	0
DLR00013252	12	2	YBR104W	36	SD/MSG -ARG -HIS -LEU -LYS +Canavanine +G418 +Hygromycin +Thialysine	Adam_cdc13-1_SDLV2_REP2	1	11	0	11	3.95147027581	254	12	31367.7478243	2497.09245143	43	0	43	45.9345783101	441	1718	136	136	82	101	106	837	0
DLR00013252	12	3	YBR212W	36	SD/MSG -ARG -HIS -LEU -LYS +Canavanine +G418 +Hygromycin +Thialysine	Adam_cdc13-1_SDLV2_REP2	1	11	0	11	7.22786489842	254	12	31525.2	2347.18434991	43	0	43	69.4327719084	523	1737	136	136	84	103	109	880	0
DLR00013252	12	4	YBR103W	36	SD/MSG -ARG -HIS -LEU -LYS +Canavanine +G418 +Hygromycin +Thialysine	Adam_cdc13-1_SDLV2_REP2	1	11	0	11	5.99418499668	254	12	33390.1129211	2444.00300635	43	0.512093610323	1121.4	86.261006247	688	1715	136	136	85	105	109	852	0
DLR00013252	12	5	YBR210W	36	SD/MSG -ARG -HIS -LEU -LYS +Canavanine +G418 +Hygromycin +Thialysine	Adam_cdc13-1_SDLV2_REP2	1	11	0	11	4.06019458582	254	12	36183.5765107	2612.56995149	43	0	43	33.4514899691	831	1709	136	136	83	104	109	982	0
DLR00013252	12	6	YBR101C	36	SD/MSG -ARG -HIS -LEU -LYS +Canavanine +G418 +Hygromycin +Thialysine	Adam_cdc13-1_SDLV2_REP2	1	11	0	11	8.19655671591	254	12	35921.2218543	2547.70790986	43	0	43	80.2062647171	920	1753	136	136	83	104	109	878	0
DLR00013252	12	7	YBR209W	36	SD/MSG -ARG -HIS -LEU -LYS +Canavanine +G418 +Hygromycin +Thialysine	Adam_cdc13-1_SDLV2_REP2	1	11	0	11	12.642809939	254	12	31398.3	2280.78454559	43	4.2078669992	915.3	179.593268288	1097	1734	136	136	83	104	108	858	0
DLR00013252	12	8	YBR100W	36	SD/MSG -ARG -HIS -LEU -LYS +Canavanine +G418 +Hygromycin +Thialysine	Adam_cdc13-1_SDLV2_REP2	1	11	0	11	11.9655875205	254	12	29885.4	2520.88228052	43	0.5	1255.5	124.546188706	1276	1731	136	136	85	104	107	894	0
DLR00013252	12	9	YBR208C	36	SD/MSG -ARG -HIS -LEU -LYS +Canavanine +G418 +Hygromycin +Thialysine	Adam_cdc13-1_SDLV2_REP2	1	11	0	11	5.10652638923	254	12	30746.7	2433.87514064	43	0	43	66.1415394706	1422	1737	136	136	84	104	106	931	0
DLR00013252	12	10	YBR099C	36	SD/MSG -ARG -HIS -LEU -LYS +Canavanine +G418 +Hygromycin +Thialysine	Adam_cdc13-1_SDLV2_REP2	1	11	0	11	6.97427528951	254	12	28463.3976965	2310.49413306	43	0.768072122235	4955.00000407	184.650611374	1515	1695	136	136	104	121	119	1068	2
DLR00013252	12	11	YBR207W	36	SD/MSG -ARG -HIS -LEU -LYS +Canavanine +G418 +Hygromycin +Thialysine	Adam_cdc13-1_SDLV2_REP2	1	11	0	11	1.93996440428	254	12	30768.3	2464.22368336	43	0	43	14.5313176648	1645	1683	136	136	83	102	105	972	0
DLR00013252	12	12	YBR098W	36	SD/MSG -ARG -HIS -LEU -LYS +Canavanine +G418 +Hygromycin +Thialysine	Adam_cdc13-1_SDLV2_REP2	1	11	0	11	7.01172218343	254	12	28801.7013818	2227.43707317	43	0.5	946.8	85.7766201987	1734	1760	136	136	87	105	106	943	0
DLR00013252	12	13	YBR206W	36	SD/MSG -ARG -HIS -LEU -LYS +Canavanine +G418 +Hygromycin +Thialysine	Adam_cdc13-1_SDLV2_REP2	1	11	0	11	1.43968180062	254	12	30065.4	2340.95467991	43	0	43	17.9436777626	1875	1716	136	136	86	104	106	957	0
DLR00013252	12	14	YBR095C	36	SD/MSG -ARG -HIS -LEU -LYS +Canavanine +G418 +Hygromycin +Thialysine	Adam_cdc13-1_SDLV2_REP2	1	11	0	11	7.5515421927	254	12	28300.0238973	2194.58109166	43	1.74061241813	1020.6	92.9750977858	2050	1685	136	136	86	105	106	1080	0
DLR00013252	12	15	YBR205W	36	SD/MSG -ARG -HIS -LEU -LYS +Canavanine +G418 +Hygromycin +Thialysine	Adam_cdc13-1_SDLV2_REP2	1	11	0	11	1.45031960134	254	12	30344.4	2414.16256601	43	0	43	14.0276990652	2202	1698	136	136	84	103	105	918	0
DLR00013252	12	16	YBR094W	36	SD/MSG -ARG -HIS -LEU -LYS +Canavanine +G418 +Hygromycin +Thialysine	Adam_cdc13-1_SDLV2_REP2	1	11	0	11	5.32649408773	254	12	29520	2364.51129796	43	0	43	62.580185146	2314	1748	136	136	85	103	104	943	0
DLR00013252	12	17	YBR204C	36	SD/MSG -ARG -HIS -LEU -LYS +Canavanine +G418 +Hygromycin +Thialysine	Adam_cdc13-1_SDLV2_REP2	1	11	0	11	6.67439801401	254	12	29754	2292.10232461	43	0	43	52.5443819391	2436	1726	136	136	81	100	104	769	0
DLR00013252	12	18	YBR093C	36	SD/MSG -ARG -HIS -LEU -LYS +Canavanine +G418 +Hygromycin +Thialysine	Adam_cdc13-1_SDLV2_REP2	1	11	0	11	5.32716124429	254	12	28719	2238.42968803	43	0.520492147517	986.4	66.6424298006	2600	1717	136	136	81	100	105	733	0
DLR00013252	12	19	YBR203W	36	SD/MSG -ARG -HIS -LEU -LYS +Canavanine +G418 +Hygromycin +Thialysine	Adam_cdc13-1_SDLV2_REP2	1	11	0	11	6.26401206259	254	12	29074.8909681	2275.61730977	43	0	43	61.0716347045	2731	1747	136	136	82	102	105	879	0
DLR00013252	12	20	YBR092C	36	SD/MSG -ARG -HIS -LEU -LYS +Canavanine +G418 +Hygromycin +Thialysine	Adam_cdc13-1_SDLV2_REP2	1	11	0	11	6.95102513131	254	12	30335.4	2165.5962041	43	0	43	58.8845901417	2868	1735	136	136	80	99	104	604	0
DLR00013252	12	21	YBR201W	36	SD/MSG -ARG -HIS -LEU -LYS +Canavanine +G418 +Hygromycin +Thialysine	Adam_cdc13-1_SDLV2_REP2	1	11	0	11	9.54535691836	254	10.5084974687	32653.9885311	2436.71394778	43	0.5	963.9	83.477573185	3027	1672	136	136	82	100	104	899	1
DLR00013252	12	22	YBR090C-A	36	SD/MSG -ARG -HIS -LEU -LYS +Canavanine +G418 +Hygromycin +Thialysine	Adam_cdc13-1_SDLV2_REP2	1	11	0	11	4.63234272255	254	12	33270.3	2482.1049759	43	0	43	43.9942405629	3118	1749	136	136	77	96	101	648	0
DLR00013252	12	23	YBR200W	36	SD/MSG -ARG -HIS -LEU -LYS +Canavanine +G418 +Hygromycin +Thialysine	Adam_cdc13-1_SDLV2_REP2	1	11	0	11	6.86312392684	254	12	34692.657242	2708.03085509	43	0	43	51.9257858358	3285	1708	136	136	74	93	98	566	0
DLR00013252	12	24	YOR202W	36	SD/MSG -ARG -HIS -LEU -LYS +Canavanine +G418 +Hygromycin +Thialysine	Adam_cdc13-1_SDLV2_REP2	1	11	0	11	6.62653519571	254	12	37298.688155	2700.4288611	43	0	43	74.4440491193	3422	1700	136	136	75	92	94	748	0
DLR00013252	13	1	YOR202W	36	SD/MSG -ARG -HIS -LEU -LYS +Canavanine +G418 +Hygromycin +Thialysine	Adam_cdc13-1_SDLV2_REP2	1	11	0	11	5.14237195776	254	12	40485.8109524	2879.53800718	43	0	43	40.8641341632	235	1855	136	136	85	100	103	2749	1
DLR00013252	13	2	YAR047C	36	SD/MSG -ARG -HIS -LEU -LYS +Canavanine +G418 +Hygromycin +Thialysine	Adam_cdc13-1_SDLV2_REP2	1	11	0	11	9.14122567646	254	12	30316.559697	2361.29449079	43	0.5	1359	122.222812752	408	1896	136	136	81	99	105	639	0
DLR00013252	13	3	YBR001C	36	SD/MSG -ARG -HIS -LEU -LYS +Canavanine +G418 +Hygromycin +Thialysine	Adam_cdc13-1_SDLV2_REP2	1	11	0	11	4.27877783557	254	12	29936.1621228	2349.29242368	43	0	43	35.6693365313	551	1860	136	136	82	101	105	771	0
DLR00013252	13	4	YAR044W	36	SD/MSG -ARG -HIS -LEU -LYS +Canavanine +G418 +Hygromycin +Thialysine	Adam_cdc13-1_SDLV2_REP2	1	11	0	11	3.79824517511	254	12	32184	2285.05989275	43	0	43	38.8711987109	650	1812	136	136	86	105	110	848	0
DLR00013252	13	5	YBL107C	36	SD/MSG -ARG -HIS -LEU -LYS +Canavanine +G418 +Hygromycin +Thialysine	Adam_cdc13-1_SDLV2_REP2	1	11	0	11	9.01571753917	254	12	32921.1588337	2342.2767589	43	0	43	104.84380122	802	1835	136	136	84	103	108	723	1
DLR00013252	13	6	YAR043C	36	SD/MSG -ARG -HIS -LEU -LYS +Canavanine +G418 +Hygromycin +Thialysine	Adam_cdc13-1_SDLV2_REP2	1	11	0	11	3.73626439839	254	12	32542.2	2399.14826623	43	0	43	35.6152270205	924	1852	136	136	83	103	108	854	0
DLR00013252	13	7	YBL106C	36	SD/MSG -ARG -HIS -LEU -LYS +Canavanine +G418 +Hygromycin +Thialysine	Adam_cdc13-1_SDLV2_REP2	1	11	0.5	302.4	31.859853657	254	12	34751.7	3123.38924415	43	0.5	5519.7	524.854724045	1112	1883	136	136	90	108	109	829	8
DLR00013252	13	8	YAR042W	36	SD/MSG -ARG -HIS -LEU -LYS +Canavanine +G418 +Hygromycin +Thialysine	Adam_cdc13-1_SDLV2_REP2	1	11	0	11	8.14657546797	254	12	29735.1	2481.59652579	43	0	43	75.3920810869	1266	1806	136	136	83	103	106	968	0
DLR00013252	13	9	YBL104C	36	SD/MSG -ARG -HIS -LEU -LYS +Canavanine +G418 +Hygromycin +Thialysine	Adam_cdc13-1_SDLV2_REP2	1	11	0	11	14.6759371234	254	12	28845	2288.353919	43	0.574876753476	2536.99968115	189.35945805	1399	1899	136	136	92	108	107	1050	10
DLR00013252	13	10	YAR040C	36	SD/MSG -ARG -HIS -LEU -LYS +Canavanine +G418 +Hygromycin +Thialysine	Adam_cdc13-1_SDLV2_REP2	1	11	0	11	6.12957386207	254	12	29520	2341.86100607	43	0.671388712126	1000.8	61.0649315887	1520	1863	136	136	83	102	104	853	0
DLR00013252	13	11	YBL103C	36	SD/MSG -ARG -HIS -LEU -LYS +Canavanine +G418 +Hygromycin +Thialysine	Adam_cdc13-1_SDLV2_REP2	1	11	0	11	2.05479719236	254	12	29883.6	2177.16240247	43	0	43	30.1330139061	1668	1856	136	136	85	104	104	891	0
DLR00013252	13	12	YAR037W	36	SD/MSG -ARG -HIS -LEU -LYS +Canavanine +G418 +Hygromycin +Thialysine	Adam_cdc13-1_SDLV2_REP2	1	11	0	11	7.90264287538	254	12	30049.6063097	2125.46474191	43	0.50287076471	1410.99999588	109.844618116	1767	1838	136	136	86	104	105	983	0
DLR00013252	13	13	YBL102W	36	SD/MSG -ARG -HIS -LEU -LYS +Canavanine +G418 +Hygromycin +Thialysine	Adam_cdc13-1_SDLV2_REP2	1	11	0	11	4.05447497069	254	12	30111.3650284	2395.7732784	43	0	43	46.7604959107	1976	1897	136	136	84	102	103	881	0
DLR00013252	13	14	YAR035W	36	SD/MSG -ARG -HIS -LEU -LYS +Canavanine +G418 +Hygromycin +Thialysine	Adam_cdc13-1_SDLV2_REP2	1	11	0	11	4.06048978634	254	12	28966.2170137	2211.8242442	43	0	43	34.4628875112	2047	1852	136	136	-1	-1	-1	811	0
DLR00013252	13	15	YBL101C	36	SD/MSG -ARG -HIS -LEU -LYS +Canavanine +G418 +Hygromycin +Thialysine	Adam_cdc13-1_SDLV2_REP2	1	11	0	11	2.36667132793	254	11.9153712675	29076.5183884	2217.81467985	43	0	43	20.726086629	2153	1881	136	136	85	104	106	842	0
DLR00013252	13	16	YAR031W	36	SD/MSG -ARG -HIS -LEU -LYS +Canavanine +G418 +Hygromycin +Thialysine	Adam_cdc13-1_SDLV2_REP2	1	11	0	11	3.93922040321	254	12	29943.9	2421.59624152	43	0	43	41.5902971452	2319	1852	136	136	-1	-1	-1	697	0
DLR00013252	13	17	YBL100C	36	SD/MSG -ARG -HIS -LEU -LYS +Canavanine +G418 +Hygromycin +Thialysine	Adam_cdc13-1_SDLV2_REP2	1	11	0	11	4.49679116715	254	12	29177.1	2403.29263947	43	0	43	31.2176429815	2506	1820	136	136	86	105	109	779	0
DLR00013252	13	18	YAR030C	36	SD/MSG -ARG -HIS -LEU -LYS +Canavanine +G418 +Hygromycin +Thialysine	Adam_cdc13-1_SDLV2_REP2	1	11	0	11	4.93350544048	254	12	30218.4	2552.45544317	43	0	43	62.6154073651	2549	1878	136	136	87	105	109	821	0
DLR00013252	13	19	YBL098W	36	SD/MSG -ARG -HIS -LEU -LYS +Canavanine +G418 +Hygromycin +Thialysine	Adam_cdc13-1_SDLV2_REP2	1	11	0	11	5.75349449475	254	12	30737.7	2519.42041916	43	0	43	55.5386009912	2720	1810	136	136	82	102	105	844	4
DLR00013252	13	20	YAR029W	36	SD/MSG -ARG -HIS -LEU -LYS +Canavanine +G418 +Hygromycin +Thialysine	Adam_cdc13-1_SDLV2_REP2	1	11	0.5	246.6	16.716996204	254	12	31219.2	2370.22048691	43	0.556442553433	2634.98006524	157.901339237	2838	1843	136	136	79	98	101	768	0
DLR00013252	13	21	YBL096C	36	SD/MSG -ARG -HIS -LEU -LYS +Canavanine +G418 +Hygromycin +Thialysine	Adam_cdc13-1_SDLV2_REP2	1	11	1.83620042276	12795.3	711.026537977	254	2.14233105448	1616227.99979	92534.3850353	43	2.57751686584	1612272.99962	94853.3028364	2948	1801	136	136	179	183	155	1982	149
DLR00013252	13	22	YAR028W	36	SD/MSG -ARG -HIS -LEU -LYS +Canavanine +G418 +Hygromycin +Thialysine	Adam_cdc13-1_SDLV2_REP2	1	11	0	11	3.63355351709	254	12	32277.6	2322.38742647	43	0	43	34.0481546675	3174	1813	136	136	77	96	99	730	0
DLR00013252	13	23	YBL095W	36	SD/MSG -ARG -HIS -LEU -LYS +Canavanine +G418 +Hygromycin +Thialysine	Adam_cdc13-1_SDLV2_REP2	1	11	0	11	8.20629464029	254	10.904478161	37582.2	2809.14473062	43	0.838789596559	1017	73.1864945203	3315	1839	136	136	76	94	98	795	0
DLR00013252	13	24	YOR202W	36	SD/MSG -ARG -HIS -LEU -LYS +Canavanine +G418 +Hygromycin +Thialysine	Adam_cdc13-1_SDLV2_REP2	1	11	0	11	8.47037477917	254	12	37713.0617921	2645.37069817	43	0.606903246897	993.6	72.0006460151	3409	1814	136	136	74	92	95	720	3
DLR00013252	14	1	YOR202W	36	SD/MSG -ARG -HIS -LEU -LYS +Canavanine +G418 +Hygromycin +Thialysine	Adam_cdc13-1_SDLV2_REP2	1	11	0	11	9.97982647715	254	12	37630.8	2981.6394506	43	0.5	1391.4	154.36708421	288	2010	136	136	81	98	101	920	0
DLR00013252	14	2	YBR121C	36	SD/MSG -ARG -HIS -LEU -LYS +Canavanine +G418 +Hygromycin +Thialysine	Adam_cdc13-1_SDLV2_REP2	1	11	0	11	4.54004031974	254	12	30979.0708377	2257.34687147	43	0	43	48.4017449252	460	1980	136	136	80	99	106	691	0
DLR00013252	14	3	YBR223C	36	SD/MSG -ARG -HIS -LEU -LYS +Canavanine +G418 +Hygromycin +Thialysine	Adam_cdc13-1_SDLV2_REP2	1	11	0	11	4.66834238914	254	12	30916.4049555	2147.68893925	43	0	43	55.4335602171	600	1980	136	136	83	102	106	784	0
DLR00013252	14	4	YBR119W	36	SD/MSG -ARG -HIS -LEU -LYS +Canavanine +G418 +Hygromycin +Thialysine	Adam_cdc13-1_SDLV2_REP2	1	11	0	11	4.60835257865	254	12	30979.8	2288.08688596	43	0	43	39.6536495794	699	1988	136	136	83	102	108	953	0
DLR00013252	14	5	YBR222C	36	SD/MSG -ARG -HIS -LEU -LYS +Canavanine +G418 +Hygromycin +Thialysine	Adam_cdc13-1_SDLV2_REP2	1	11	0	11	8.85269310893	254	12	30899.7	2076.08785446	43	0	43	68.5216597268	820	2023	136	136	84	104	108	778	0
DLR00013252	14	6	YBR116C	36	SD/MSG -ARG -HIS -LEU -LYS +Canavanine +G418 +Hygromycin +Thialysine	Adam_cdc13-1_SDLV2_REP2	1	11	0	11	8.11330935307	254	12	31578.3	2463.7874518	43	0	43	56.4292684221	984	1984	136	136	92	110	111	827	0
DLR00013252	14	7	YBR221C	36	SD/MSG -ARG -HIS -LEU -LYS +Canavanine +G418 +Hygromycin +Thialysine	Adam_cdc13-1_SDLV2_REP2	1	11	0	11	5.95671339593	254	12	29641.5	2396.9867162	43	0	43	62.5114200146	1137	2039	136	136	87	107	108	779	0
DLR00013252	14	8	YBR115C	36	SD/MSG -ARG -HIS -LEU -LYS +Canavanine +G418 +Hygromycin +Thialysine	Adam_cdc13-1_SDLV2_REP2	1	11	9	301.723347408	23.2286826627	254	12	35546.4	2794.20810361	43	12	5665.81092692	437.5768984	1192	1936	136	136	97	114	111	1081	0
DLR00013252	14	9	YBR220C	36	SD/MSG -ARG -HIS -LEU -LYS +Canavanine +G418 +Hygromycin +Thialysine	Adam_cdc13-1_SDLV2_REP2	1	11	0	11	8.95260655233	254	12	30429.9	2393.10013451	43	0.66296377454	1654.0000737	100.635184717	1383	1971	136	136	90	107	107	1167	3
DLR00013252	14	10	YBR114W	36	SD/MSG -ARG -HIS -LEU -LYS +Canavanine +G418 +Hygromycin +Thialysine	Adam_cdc13-1_SDLV2_REP2	1	11	0	11	5.58970212879	254	12	29430.1599996	2223.87625337	43	1.13988728357	1173.6	74.2182986395	1494	2013	136	136	82	101	103	1027	1
DLR00013252	14	11	YBR219C	36	SD/MSG -ARG -HIS -LEU -LYS +Canavanine +G418 +Hygromycin +Thialysine	Adam_cdc13-1_SDLV2_REP2	1	11	0	11	9.53924278755	254	12	30306.6	2436.79949782	43	0.529974506448	1422.00138502	98.1176679009	1590	1998	136	136	85	105	105	1033	3
DLR00013252	14	12	YBR113W	36	SD/MSG -ARG -HIS -LEU -LYS +Canavanine +G418 +Hygromycin +Thialysine	Adam_cdc13-1_SDLV2_REP2	1	11	0	11	8.46700867828	254	12	30052.8	2158.77718486	43	0	43	66.4864534313	1746	2029	136	136	94	109	109	648	0
DLR00013252	14	13	YBR218C	36	SD/MSG -ARG -HIS -LEU -LYS +Canavanine +G418 +Hygromycin +Thialysine	Adam_cdc13-1_SDLV2_REP2	1	11	0	11	8.75284319937	254	11.7578399583	31731.3	2211.3612864	43	0	43	67.449427884	1852	1994	136	136	81	99	103	795	0
DLR00013252	14	14	YBR111C	36	SD/MSG -ARG -HIS -LEU -LYS +Canavanine +G418 +Hygromycin +Thialysine	Adam_cdc13-1_SDLV2_REP2	1	11	0	11	3.1757996403	254	11.570841201	30355.9443703	2208.33034698	43	0	43	31.8488622965	2065	1940	136	136	84	103	104	757	0
DLR00013252	14	15	YBR217W	36	SD/MSG -ARG -HIS -LEU -LYS +Canavanine +G418 +Hygromycin +Thialysine	Adam_cdc13-1_SDLV2_REP2	1	11	0	11	3.03050525598	254	12	29918.9930911	2248.83764344	43	0	43	30.3534582482	2194	1991	136	136	84	101	104	825	0
DLR00013252	14	16	YBR108W	36	SD/MSG -ARG -HIS -LEU -LYS +Canavanine +G418 +Hygromycin +Thialysine	Adam_cdc13-1_SDLV2_REP2	1	11	0	11	3.80829982764	254	12	29706.3	2365.41443453	43	0	43	35.9425744508	2318	1987	136	136	-1	-1	-1	656	0
DLR00013252	14	17	YBR216C	36	SD/MSG -ARG -HIS -LEU -LYS +Canavanine +G418 +Hygromycin +Thialysine	Adam_cdc13-1_SDLV2_REP2	1	11	0	11	2.4210444141	254	12	30330.9	2474.80516047	43	0	43	19.6688869809	2492	1965	136	136	84	103	105	806	0
DLR00013252	14	18	YBR107C	36	SD/MSG -ARG -HIS -LEU -LYS +Canavanine +G418 +Hygromycin +Thialysine	Adam_cdc13-1_SDLV2_REP2	1	11	0	11	4.73869321472	254	12	31961.7	2410.50161597	43	0	43	48.9691107881	2591	1988	136	136	-1	-1	-1	648	0
DLR00013252	14	19	YBR215W	36	SD/MSG -ARG -HIS -LEU -LYS +Canavanine +G418 +Hygromycin +Thialysine	Adam_cdc13-1_SDLV2_REP2	1	11	0	11	7.21603725151	254	12	31404.6	2286.28198002	43	0.5	1315.8	89.5724523722	2771	1972	136	136	80	99	102	736	0
DLR00013252	14	20	YBR106W	36	SD/MSG -ARG -HIS -LEU -LYS +Canavanine +G418 +Hygromycin +Thialysine	Adam_cdc13-1_SDLV2_REP2	1	11	0	11	2.61768816336	254	12	31633.2	2470.93557372	43	0	43	21.2256774446	2858	1992	136	136	77	96	99	747	0
DLR00013252	14	21	YBR214W	36	SD/MSG -ARG -HIS -LEU -LYS +Canavanine +G418 +Hygromycin +Thialysine	Adam_cdc13-1_SDLV2_REP2	1	11	0	11	4.37295316304	254	12	30804.3	2349.00484102	43	0	43	44.5969389964	2941	2034	136	136	78	96	101	695	0
DLR00013252	14	22	YBR105C	36	SD/MSG -ARG -HIS -LEU -LYS +Canavanine +G418 +Hygromycin +Thialysine	Adam_cdc13-1_SDLV2_REP2	1	11	0	11	5.45801174518	254	12	33613.4686531	2451.10090643	43	0.636296633463	886.5	65.5482691795	3154	2005	136	136	77	94	98	619	0
DLR00013252	14	23	YBR213W	36	SD/MSG -ARG -HIS -LEU -LYS +Canavanine +G418 +Hygromycin +Thialysine	Adam_cdc13-1_SDLV2_REP2	1	11	0	11	5.74442431956	254	12	36151.8882872	2568.76485406	43	0	43	68.8018628179	3299	1978	136	136	73	91	95	516	0
DLR00013252	14	24	YOR202W	36	SD/MSG -ARG -HIS -LEU -LYS +Canavanine +G418 +Hygromycin +Thialysine	Adam_cdc13-1_SDLV2_REP2	1	11	0.5	230.4	21.489374653	254	12	37949.3942177	2696.56193216	43	0.5	1836.9	179.929721018	3429	2022	136	136	76	92	95	595	0
DLR00013252	15	1	YOR202W	36	SD/MSG -ARG -HIS -LEU -LYS +Canavanine +G418 +Hygromycin +Thialysine	Adam_cdc13-1_SDLV2_REP2	1	11	0	11	10.6854109073	254	12	40812.8899278	3046.20952974	43	0.933597682121	900	88.9770648932	274	2129	136	136	80	96	101	1047	0
DLR00013252	15	2	YBL015W	36	SD/MSG -ARG -HIS -LEU -LYS +Canavanine +G418 +Hygromycin +Thialysine	Adam_cdc13-1_SDLV2_REP2	1	11	0	11	4.79409974129	254	12	32292	2432.14015194	43	0	43	50.2282895319	397	2140	136	136	81	98	105	985	0
DLR00013252	15	3	YBR016W	36	SD/MSG -ARG -HIS -LEU -LYS +Canavanine +G418 +Hygromycin +Thialysine	Adam_cdc13-1_SDLV2_REP2	1	11	0	11	6.44172874586	254	12	30809.7626125	2375.56840777	43	0	43	74.0645224304	569	2083	136	136	83	101	104	794	0
DLR00013252	15	4	YBL013W	36	SD/MSG -ARG -HIS -LEU -LYS +Canavanine +G418 +Hygromycin +Thialysine	Adam_cdc13-1_SDLV2_REP2	1	11	0	11	1.85307057421	254	12	29961.0934918	2073.3490841	43	0	43	12.9258377753	739	2121	136	136	83	102	106	737	0
DLR00013252	15	5	YBR015C	36	SD/MSG -ARG -HIS -LEU -LYS +Canavanine +G418 +Hygromycin +Thialysine	Adam_cdc13-1_SDLV2_REP2	1	11	0	11	6.07730018448	254	12	29991.5878787	2066.85515035	43	0	43	66.9578839355	879	2125	136	136	82	103	107	845	0
DLR00013252	15	6	YBL011W	36	SD/MSG -ARG -HIS -LEU -LYS +Canavanine +G418 +Hygromycin +Thialysine	Adam_cdc13-1_SDLV2_REP2	1	11	0	11	6.68983964262	254	12	29084.7164582	2263.46739234	43	0	43	81.9741309515	979	2130	136	136	86	105	109	856	3
DLR00013252	15	7	YBR014C	36	SD/MSG -ARG -HIS -LEU -LYS +Canavanine +G418 +Hygromycin +Thialysine	Adam_cdc13-1_SDLV2_REP2	1	11	0	11	6.13852943163	254	12	29814.3	2274.74314676	43	0	43	79.3454890627	1052	2066	136	136	84	103	107	845	0
DLR00013252	15	8	YBL010C	36	SD/MSG -ARG -HIS -LEU -LYS +Canavanine +G418 +Hygromycin +Thialysine	Adam_cdc13-1_SDLV2_REP2	1	11	0	11	2.0719188106	254	12	29790	2297.26684432	43	0	43	25.1854832303	1273	2057	136	136	86	105	107	743	0
DLR00013252	15	9	YBR013C	36	SD/MSG -ARG -HIS -LEU -LYS +Canavanine +G418 +Hygromycin +Thialysine	Adam_cdc13-1_SDLV2_REP2	1	11	0	11	14.4371736324	254	12	29482.2	2255.59696931	43	0.5	1219.5	145.56047053	1350	2071	136	136	82	102	106	837	0
DLR00013252	15	10	YBL009W	36	SD/MSG -ARG -HIS -LEU -LYS +Canavanine +G418 +Hygromycin +Thialysine	Adam_cdc13-1_SDLV2_REP2	1	11	0	11	20.4836394578	254	12	27954.9	2270.82209419	43	0.581606281283	2093.70745489	233.522185653	1513	2110	136	136	84	103	104	876	0
DLR00013252	15	11	YBR012C	36	SD/MSG -ARG -HIS -LEU -LYS +Canavanine +G418 +Hygromycin +Thialysine	Adam_cdc13-1_SDLV2_REP2	1	11	0	11	11.4107083129	254	12	28912.5	2355.97135418	43	0.5	976.5	113.89552254	1589	2119	136	136	84	102	103	808	1
DLR00013252	15	12	YBL008W	36	SD/MSG -ARG -HIS -LEU -LYS +Canavanine +G418 +Hygromycin +Thialysine	Adam_cdc13-1_SDLV2_REP2	1	11	0	11	6.49596164776	254	12	29354.4	2310.94126624	43	0	43	73.6663355573	1764	2167	136	136	80	99	103	713	0
DLR00013252	15	13	YBR010W	36	SD/MSG -ARG -HIS -LEU -LYS +Canavanine +G418 +Hygromycin +Thialysine	Adam_cdc13-1_SDLV2_REP2	1	11	0	11	6.03731043323	254	12	29111.2594269	2161.46973792	43	0.577932657876	1024.2	84.6876580765	1954	2135	136	136	78	98	102	611	0
DLR00013252	15	14	YBL007C	36	SD/MSG -ARG -HIS -LEU -LYS +Canavanine +G418 +Hygromycin +Thialysine	Adam_cdc13-1_SDLV2_REP2	1	11	0	11	2.75017549475	254	12	32359.5	2379.33358955	43	0	43	23.3359519097	2029	2127	136	136	78	97	101	538	0
DLR00013252	15	15	YBR009C	36	SD/MSG -ARG -HIS -LEU -LYS +Canavanine +G418 +Hygromycin +Thialysine	Adam_cdc13-1_SDLV2_REP2	1	11	0	11	3.64998229287	254	12	29795.4	2435.10280117	43	0	43	40.6582747433	2229	2143	136	136	81	100	104	650	0
DLR00013252	15	16	YBL005W	36	SD/MSG -ARG -HIS -LEU -LYS +Canavanine +G418 +Hygromycin +Thialysine	Adam_cdc13-1_SDLV2_REP2	1	11	0	11	2.41211515546	254	12	30828.6	2313.33077702	43	0	43	21.2573357608	2321	2156	136	136	78	99	102	824	0
DLR00013252	15	17	YBR008C	36	SD/MSG -ARG -HIS -LEU -LYS +Canavanine +G418 +Hygromycin +Thialysine	Adam_cdc13-1_SDLV2_REP2	1	11	0	11	3.88856568819	254	12	29583	2239.22257278	43	0	43	46.5379406118	2455	2124	136	136	-1	-1	-1	633	0
DLR00013252	15	18	YBL003C	36	SD/MSG -ARG -HIS -LEU -LYS +Canavanine +G418 +Hygromycin +Thialysine	Adam_cdc13-1_SDLV2_REP2	1	11	0	11	4.98277648004	254	12	29868.3	2405.22432196	43	0	43	33.5525189398	2545	2159	136	136	82	101	105	720	0
DLR00013252	15	19	YBR007C	36	SD/MSG -ARG -HIS -LEU -LYS +Canavanine +G418 +Hygromycin +Thialysine	Adam_cdc13-1_SDLV2_REP2	1	11	0	11	3.74442909722	254	12	30379.5	2274.26600427	43	0	43	33.4128230137	2780	2102	136	136	79	98	102	632	0
DLR00013252	15	20	YBL001C	36	SD/MSG -ARG -HIS -LEU -LYS +Canavanine +G418 +Hygromycin +Thialysine	Adam_cdc13-1_SDLV2_REP2	1	11	0	11	7.62859240317	254	12	30594.6	2220.55643402	43	0	43	63.2742155208	2859	2166	136	136	79	98	102	639	0
DLR00013252	15	21	YBR006W	36	SD/MSG -ARG -HIS -LEU -LYS +Canavanine +G418 +Hygromycin +Thialysine	Adam_cdc13-1_SDLV2_REP2	1	11	0	11	7.1418851414	254	12	31390.2	2457.04489892	43	0	43	64.1755939086	2989	2122	136	136	78	97	103	709	0
DLR00013252	15	22	YAR050W	36	SD/MSG -ARG -HIS -LEU -LYS +Canavanine +G418 +Hygromycin +Thialysine	Adam_cdc13-1_SDLV2_REP2	1	11	0	11	4.56517488214	254	12	32526.5579668	2385.11023425	43	0	43	30.9516944151	3097	2127	136	136	78	96	101	679	0
DLR00013252	15	23	YBR005W	36	SD/MSG -ARG -HIS -LEU -LYS +Canavanine +G418 +Hygromycin +Thialysine	Adam_cdc13-1_SDLV2_REP2	1	11	0	11	3.50311659074	254	12	37039.5	2922.01524087	43	0	43	29.2289254958	3254	2154	136	136	77	94	97	735	0
DLR00013252	15	24	YOR202W	36	SD/MSG -ARG -HIS -LEU -LYS +Canavanine +G418 +Hygromycin +Thialysine	Adam_cdc13-1_SDLV2_REP2	1	11	0	11	4.76437137368	254	12	39316.7984403	2711.32197215	43	0	43	41.4681343298	3444	2139	136	136	76	90	93	788	0
DLR00013252	16	1	YOR202W	36	SD/MSG -ARG -HIS -LEU -LYS +Canavanine +G418 +Hygromycin +Thialysine	Adam_cdc13-1_SDLV2_REP2	1	11	9	324	33.0615432666	254	12	37460.6814903	2581.33180755	43	12	3910.5	398.439852582	280	2216	136	136	100	110	109	1756	0
DLR00013252	16	2	YOR202W	36	SD/MSG -ARG -HIS -LEU -LYS +Canavanine +G418 +Hygromycin +Thialysine	Adam_cdc13-1_SDLV2_REP2	1	11	0	11	23.0062333093	254	12	32774.8552341	2350.97340216	43	5.23692153332	2603.7	280.529675627	446	2218	136	136	104	114	113	1933	0
DLR00013252	16	3	YOR202W	36	SD/MSG -ARG -HIS -LEU -LYS +Canavanine +G418 +Hygromycin +Thialysine	Adam_cdc13-1_SDLV2_REP2	1	11	0.575870225807	308.999893007	31.4471415259	254	12	31451.4619755	2373.18717556	43	0.810365700181	3964.99999962	436.905456952	509	2218	136	136	105	115	114	1901	0
DLR00013252	16	4	YOR202W	36	SD/MSG -ARG -HIS -LEU -LYS +Canavanine +G418 +Hygromycin +Thialysine	Adam_cdc13-1_SDLV2_REP2	1	11	0	11	14.0269223375	254	12	30113.6606022	2080.84382095	43	0.539984253685	1642.99443321	182.384105544	687	2219	136	136	105	117	116	1746	0
DLR00013252	16	5	YOR202W	36	SD/MSG -ARG -HIS -LEU -LYS +Canavanine +G418 +Hygromycin +Thialysine	Adam_cdc13-1_SDLV2_REP2	1	11	0	11	11.975370427	254	12	30627.5050077	2038.16403777	43	0.811107778569	1537.2	157.725367841	783	2219	136	136	103	116	115	1368	0
DLR00013252	16	6	YOR202W	36	SD/MSG -ARG -HIS -LEU -LYS +Canavanine +G418 +Hygromycin +Thialysine	Adam_cdc13-1_SDLV2_REP2	1	11	1.16571970322	229.5	19.7658371902	254	12	29540.3065264	2103.57518185	43	1.6305845872	2699.1	245.426992263	918	2219	136	136	103	116	115	1580	0
DLR00013252	16	7	YOR202W	36	SD/MSG -ARG -HIS -LEU -LYS +Canavanine +G418 +Hygromycin +Thialysine	Adam_cdc13-1_SDLV2_REP2	1	11	0	11	10.4803357819	254	12	29398.2782196	2170.09775785	43	5.83029568656	1004.4	127.283402404	1095	2219	136	136	103	115	114	1430	0
DLR00013252	16	8	YOR202W	36	SD/MSG -ARG -HIS -LEU -LYS +Canavanine +G418 +Hygromycin +Thialysine	Adam_cdc13-1_SDLV2_REP2	1	11	0	11	4.57022689907	254	12	29008.4933103	2233.10813911	43	0	43	67.0226001891	1231	2220	136	136	87	106	110	1385	0
DLR00013252	16	9	YOR202W	36	SD/MSG -ARG -HIS -LEU -LYS +Canavanine +G418 +Hygromycin +Thialysine	Adam_cdc13-1_SDLV2_REP2	1	11	0	11	8.08801719296	254	12	28798.2	2039.95891512	43	0	43	112.517465197	1326	2219	136	136	89	108	112	1323	0
DLR00013252	16	10	YOR202W	36	SD/MSG -ARG -HIS -LEU -LYS +Canavanine +G418 +Hygromycin +Thialysine	Adam_cdc13-1_SDLV2_REP2	1	11	0	11	18.5595561241	254	12	28123.2	2236.51464716	43	0.5	1850.4	200.937968401	1446	2200	136	136	89	106	110	923	0
DLR00013252	16	11	YOR202W	36	SD/MSG -ARG -HIS -LEU -LYS +Canavanine +G418 +Hygromycin +Thialysine	Adam_cdc13-1_SDLV2_REP2	1	11	0	11	14.9933226741	254	12	28423.8	2275.1156662	43	0.5	1539.9	157.871824711	1573	2203	136	136	83	102	103	842	0
DLR00013252	16	12	YOR202W	36	SD/MSG -ARG -HIS -LEU -LYS +Canavanine +G418 +Hygromycin +Thialysine	Adam_cdc13-1_SDLV2_REP2	1	11	0	11	13.3828504962	254	12	30006.5974914	2224.76524879	43	0.711133169048	2239.6	164.301872166	1771	2225	136	136	103	116	114	1362	0
DLR00013252	16	13	YOR202W	36	SD/MSG -ARG -HIS -LEU -LYS +Canavanine +G418 +Hygromycin +Thialysine	Adam_cdc13-1_SDLV2_REP2	1	11	0	11	7.59928389749	254	12	30119.7080789	2161.22513513	43	0.538308158743	1123.99464517	107.398230616	1924	2226	136	136	103	117	114	1304	0
DLR00013252	16	14	YOR202W	36	SD/MSG -ARG -HIS -LEU -LYS +Canavanine +G418 +Hygromycin +Thialysine	Adam_cdc13-1_SDLV2_REP2	1	11	0	11	3.89617557697	254	12	29183.6270591	2149.67249147	43	0	43	30.1436319915	2019	2232	136	136	-1	-1	-1	1082	0
DLR00013252	16	15	YOR202W	36	SD/MSG -ARG -HIS -LEU -LYS +Canavanine +G418 +Hygromycin +Thialysine	Adam_cdc13-1_SDLV2_REP2	1	11	0	11	5.04833879027	254	12	29500.7453469	2318.45255045	43	0	43	57.8643060789	2185	2230	136	136	91	109	111	1193	0
DLR00013252	16	16	YOR202W	36	SD/MSG -ARG -HIS -LEU -LYS +Canavanine +G418 +Hygromycin +Thialysine	Adam_cdc13-1_SDLV2_REP2	1	11	1.39822046283	9756.00043247	204.533653478	254	1.63156355677	750402.0001	10814.95817	43	1.97022564091	749546.999502	8978.19142028	2319	2274	136	136	182	186	157	6173	51
DLR00013252	16	17	YOR202W	36	SD/MSG -ARG -HIS -LEU -LYS +Canavanine +G418 +Hygromycin +Thialysine	Adam_cdc13-1_SDLV2_REP2	1	11	0	11	5.72920380274	254	12	29623.940697	2272.97492819	43	0	43	54.9604271747	2429	2231	136	136	-1	-1	-1	1146	0
DLR00013252	16	18	YOR202W	36	SD/MSG -ARG -HIS -LEU -LYS +Canavanine +G418 +Hygromycin +Thialysine	Adam_cdc13-1_SDLV2_REP2	1	11	0	11	5.35718926863	254	12	29284.4800503	2341.92361756	43	0	43	36.3504813608	2562	2231	136	136	104	118	117	1186	0
DLR00013252	16	19	YOR202W	36	SD/MSG -ARG -HIS -LEU -LYS +Canavanine +G418 +Hygromycin +Thialysine	Adam_cdc13-1_SDLV2_REP2	1	11	0	11	4.87797575029	254	12	29333.3864258	2138.92988714	43	0	43	34.1828797321	2752	2230	136	136	-1	-1	-1	1137	0
DLR00013252	16	20	YOR202W	36	SD/MSG -ARG -HIS -LEU -LYS +Canavanine +G418 +Hygromycin +Thialysine	Adam_cdc13-1_SDLV2_REP2	1	11	0	11	7.3449281903	254	12	28909.8	2090.94652003	43	0	43	60.3074791596	2856	2168	136	136	79	98	102	637	0
DLR00013252	16	21	YOR202W	36	SD/MSG -ARG -HIS -LEU -LYS +Canavanine +G418 +Hygromycin +Thialysine	Adam_cdc13-1_SDLV2_REP2	1	11	0	11	3.62034478158	254	12	31074.7104717	2179.19139376	43	0	43	22.6680823471	3001	2228	136	136	-1	-1	-1	1330	0
DLR00013252	16	22	YOR202W	36	SD/MSG -ARG -HIS -LEU -LYS +Canavanine +G418 +Hygromycin +Thialysine	Adam_cdc13-1_SDLV2_REP2	1	11	0	11	5.15687925828	254	12	32388.5932157	2289.85383877	43	0	43	59.0540194931	3084	2170	136	136	79	97	102	780	0
DLR00013252	16	23	YOR202W	36	SD/MSG -ARG -HIS -LEU -LYS +Canavanine +G418 +Hygromycin +Thialysine	Adam_cdc13-1_SDLV2_REP2	1	11	0	11	3.85047415869	254	12	34143.0594685	2512.17374795	43	0	43	61.6495492425	3249	2163	136	136	77	94	97	722	0
DLR00013252	16	24	YOR202W	36	SD/MSG -ARG -HIS -LEU -LYS +Canavanine +G418 +Hygromycin +Thialysine	Adam_cdc13-1_SDLV2_REP2	1	11	0.655176967118	323.1	36.1815147926	254	12	36922.5105781	2705.04321426	43	0.742671833938	4622.96447786	506.518331949	3428	2220	136	136	98	108	106	1883	0
DLR00013886	1	1	YOR202W	20	SD/MSG -ARG -HIS -LEU -LYS +Canavanine +G418 +Hygromycin +Thialysine	Adam_cdc13-1_SDLV2_REP2	2	11	2.17847666298	8994.93042582	106.560295711	254	2.36432125151	658078.999979	8006.88029372	43	2.86660186494	650143.99949	6689.3943998	288	220	136	136	163	167	145	157	25
DLR00013886	1	2	YOR202W	20	SD/MSG -ARG -HIS -LEU -LYS +Canavanine +G418 +Hygromycin +Thialysine	Adam_cdc13-1_SDLV2_REP2	2	11	2.56512760828	10830.2054597	131.540997258	254	2.43236215491	857667.997943	10627.6388035	43	2.93831979169	852485.997411	12680.666959	418	222	136	136	162	167	148	238	18
DLR00013886	1	3	YOR202W	20	SD/MSG -ARG -HIS -LEU -LYS +Canavanine +G418 +Hygromycin +Thialysine	Adam_cdc13-1_SDLV2_REP2	2	11	2.56379266979	11452.9415933	90.1664047593	254	2.48707659682	905689.998146	11059.6392918	43	3.01464363258	901894.99811	13241.1892156	555	223	136	136	168	173	153	382	19
DLR00013886	1	4	YOR202W	20	SD/MSG -ARG -HIS -LEU -LYS +Canavanine +G418 +Hygromycin +Thialysine	Adam_cdc13-1_SDLV2_REP2	2	11	2.49054864459	9820.9261717	122.452159418	254	2.44719140689	773153.998311	10076.45215	43	2.96527463446	767060.997952	11025.5796138	687	219	136	136	169	174	154	392	0
DLR00013886	1	5	YOR202W	20	SD/MSG -ARG -HIS -LEU -LYS +Canavanine +G418 +Hygromycin +Thialysine	Adam_cdc13-1_SDLV2_REP2	2	11	2.55332598449	10179.5323118	105.022165137	254	2.4802303671	819237.998642	9974.19957948	43	3.00924762523	813680.998546	11377.3467259	824	220	136	136	169	175	155	414	0
DLR00013886	1	6	YOR202W	20	SD/MSG -ARG -HIS -LEU -LYS +Canavanine +G418 +Hygromycin +Thialysine	Adam_cdc13-1_SDLV2_REP2	2	11	2.42119683212	9914.29091383	71.5515851425	254	2.36983820918	771629.997893	9535.79776108	43	2.86473709901	765568.996924	10482.9574126	961	220	136	136	167	174	153	477	0
DLR00013886	1	7	YOR202W	20	SD/MSG -ARG -HIS -LEU -LYS +Canavanine +G418 +Hygromycin +Thialysine	Adam_cdc13-1_SDLV2_REP2	2	11	2.6513270104	10773.2966687	91.0948223008	254	2.56965766848	884116.998364	10582.7918872	43	3.13325397389	879121.999322	12614.564371	1097	223	136	136	171	177	155	533	0
DLR00013886	1	8	YOR202W	20	SD/MSG -ARG -HIS -LEU -LYS +Canavanine +G418 +Hygromycin +Thialysine	Adam_cdc13-1_SDLV2_REP2	2	11	2.51238043843	9642.94596885	124.232482273	254	2.42327974271	757295.998217	8967.27070303	43	2.93785103181	750464.997856	10264.8359684	1234	218	136	136	166	173	151	485	0
DLR00013886	1	9	YOR202W	20	SD/MSG -ARG -HIS -LEU -LYS +Canavanine +G418 +Hygromycin +Thialysine	Adam_cdc13-1_SDLV2_REP2	2	11	2.5438386849	10389.0493024	119.139713998	254	2.448161467	813100.998086	9450.81405526	43	2.96786293252	808245.99779	11295.7808284	1371	217	136	136	167	173	151	487	0
DLR00013886	1	10	YOR202W	20	SD/MSG -ARG -HIS -LEU -LYS +Canavanine +G418 +Hygromycin +Thialysine	Adam_cdc13-1_SDLV2_REP2	2	11	2.53217646452	10433.7371203	74.6442937036	254	2.46379967061	829492.997708	10198.933037	43	3.09469586655	755330.477329	7418.34526996	1508	217	136	136	166	173	150	476	0
DLR00013886	1	11	YOR202W	20	SD/MSG -ARG -HIS -LEU -LYS +Canavanine +G418 +Hygromycin +Thialysine	Adam_cdc13-1_SDLV2_REP2	2	11	2.58919770538	9893.48171731	116.561521409	254	2.479835131	812926.997762	10177.7262361	43	3.01369180832	806824.998098	12081.824841	1648	217	136	136	167	173	151	572	0
DLR00013886	1	12	YOR202W	20	SD/MSG -ARG -HIS -LEU -LYS +Canavanine +G418 +Hygromycin +Thialysine	Adam_cdc13-1_SDLV2_REP2	2	11	2.66911338521	11219.4575501	79.3379702463	254	2.58066382211	923456.998076	10808.2872055	43	3.14945739588	919575.999141	13028.2150713	1781	217	136	136	169	175	151	618	0
DLR00013886	1	13	YOR202W	20	SD/MSG -ARG -HIS -LEU -LYS +Canavanine +G418 +Hygromycin +Thialysine	Adam_cdc13-1_SDLV2_REP2	2	11	2.5120161101	9492.76295478	62.8640267968	254	2.47435792384	784523.998246	9521.97389512	43	3.00604297009	777513.998349	10993.4852509	1920	220	136	136	167	173	151	578	0
DLR00013886	1	14	YOR202W	20	SD/MSG -ARG -HIS -LEU -LYS +Canavanine +G418 +Hygromycin +Thialysine	Adam_cdc13-1_SDLV2_REP2	2	11	2.61637912703	11399.488791	89.0142499225	254	2.60201868093	893146.136524	8081.65369542	43	3.08694113557	952183.998413	14208.389651	2058	221	136	136	167	173	151	631	26
DLR00013886	1	15	YOR202W	20	SD/MSG -ARG -HIS -LEU -LYS +Canavanine +G418 +Hygromycin +Thialysine	Adam_cdc13-1_SDLV2_REP2	2	11	2.51207294238	9981.14758809	70.4964465349	254	2.46896867695	820871.998125	9629.81296864	43	2.99566505243	815258.998014	11180.2099977	2193	218	136	136	165	172	149	608	0
DLR00013886	1	16	YOR202W	20	SD/MSG -ARG -HIS -LEU -LYS +Canavanine +G418 +Hygromycin +Thialysine	Adam_cdc13-1_SDLV2_REP2	2	11	2.68210287593	11798.1242275	134.258821107	254	2.56112407839	976757.998208	11572.7098425	43	3.11904261877	974085.998876	14145.1695039	2332	220	136	136	168	174	151	625	20
DLR00013886	1	17	YOR202W	20	SD/MSG -ARG -HIS -LEU -LYS +Canavanine +G418 +Hygromycin +Thialysine	Adam_cdc13-1_SDLV2_REP2	2	11	2.55007971664	9422.91082556	64.7797283047	254	2.45504664383	755465.998314	9162.30201934	43	2.9791889808	748602.998176	10437.6237562	2463	215	136	136	166	173	152	552	0
DLR00013886	1	18	YOR202W	20	SD/MSG -ARG -HIS -LEU -LYS +Canavanine +G418 +Hygromycin +Thialysine	Adam_cdc13-1_SDLV2_REP2	2	11	2.60490544836	11052.6118503	109.745529468	254	2.51624794441	897860.998109	10816.4410103	43	3.05700884882	893127.998447	12988.4726787	2595	217	136	136	168	174	153	509	0
DLR00013886	1	19	YOR202W	20	SD/MSG -ARG -HIS -LEU -LYS +Canavanine +G418 +Hygromycin +Thialysine	Adam_cdc13-1_SDLV2_REP2	2	11	2.44582950765	9414.8367305	63.5216118159	254	2.41164529517	747617.998221	9215.13295779	43	2.9196169672	740206.997647	10302.379339	2739	213	136	136	167	173	152	376	0
DLR00013886	1	20	YOR202W	20	SD/MSG -ARG -HIS -LEU -LYS +Canavanine +G418 +Hygromycin +Thialysine	Adam_cdc13-1_SDLV2_REP2	2	11	2.58230002162	10688.3224489	91.4204355702	254	2.51911096665	829848.998994	9331.98398596	43	3.0653493362	824765.999247	10452.5962006	2876	217	136	136	166	171	149	360	0
DLR00013886	1	21	YOR202W	20	SD/MSG -ARG -HIS -LEU -LYS +Canavanine +G418 +Hygromycin +Thialysine	Adam_cdc13-1_SDLV2_REP2	2	11	2.43206335693	8951.7090086	162.898510494	254	2.38220536237	701366.99879	8978.27314846	43	2.88180014162	692653.997775	8861.81795525	3010	214	136	136	164	169	149	289	0
DLR00013886	1	22	YOR202W	20	SD/MSG -ARG -HIS -LEU -LYS +Canavanine +G418 +Hygromycin +Thialysine	Adam_cdc13-1_SDLV2_REP2	2	11	2.62883916663	10625.678156	200.504603038	254	2.53601291776	865921.998621	10908.7173666	43	3.08547397838	860861.999099	12697.1716172	3150	219	136	136	162	167	146	248	8
DLR00013886	1	23	YOR202W	20	SD/MSG -ARG -HIS -LEU -LYS +Canavanine +G418 +Hygromycin +Thialysine	Adam_cdc13-1_SDLV2_REP2	2	11	2.38082365707	8227.5902557	173.489327442	254	2.29371497099	675985.997605	8889.82867391	43	2.7645001734	664218.996391	9580.24197705	3285	210	136	136	159	164	146	168	0
DLR00013886	1	24	YOR202W	20	SD/MSG -ARG -HIS -LEU -LYS +Canavanine +G418 +Hygromycin +Thialysine	Adam_cdc13-1_SDLV2_REP2	2	11	2.3725356855	10096.9267332	64.7693738557	254	2.32512755055	735398.997596	9091.66228239	43	2.79519940685	726478.996369	10228.0952108	3411	214	136	136	156	161	142	25	3
DLR00013886	2	1	YOR202W	20	SD/MSG -ARG -HIS -LEU -LYS +Canavanine +G418 +Hygromycin +Thialysine	Adam_cdc13-1_SDLV2_REP2	2	11	2.49141559145	11165.4582917	101.16048568	254	2.42434790383	953066.997674	11317.5931043	43	2.92054943224	948672.996817	13205.3602279	281	352	136	136	160	165	145	292	6
DLR00013886	2	2	YCR076C	20	SD/MSG -ARG -HIS -LEU -LYS +Canavanine +G418 +Hygromycin +Thialysine	Adam_cdc13-1_SDLV2_REP2	2	11	2.59651794618	10746.866264	95.5063168975	254	2.53614133475	999122.997773	12430.4777576	43	3.07808009091	995744.998281	15715.0168202	418	354	136	136	169	173	150	699	18
DLR00013886	2	3	YDL090C	20	SD/MSG -ARG -HIS -LEU -LYS +Canavanine +G418 +Hygromycin +Thialysine	Adam_cdc13-1_SDLV2_REP2	2	11	0	11	11.7455065637	254	12	28542.6	2134.84787177	43	0.70482556665	1296.99998306	118.227572826	555	360	136	136	121	134	133	34	0
DLR00013886	2	4	YCR075C	20	SD/MSG -ARG -HIS -LEU -LYS +Canavanine +G418 +Hygromycin +Thialysine	Adam_cdc13-1_SDLV2_REP2	2	11	2.41692580122	9876.01772902	66.6736137597	254	2.3542221144	869313.996103	12358.33521	43	2.84666254884	867361.995482	14702.5125102	689	353	136	136	169	174	153	1027	0
DLR00013886	2	5	YDL089W	20	SD/MSG -ARG -HIS -LEU -LYS +Canavanine +G418 +Hygromycin +Thialysine	Adam_cdc13-1_SDLV2_REP2	2	11	2.52751974618	10044.1209353	76.1898358204	254	2.44813297096	896940.996581	12802.6232737	43	2.9682228804	892891.996468	15500.1155683	831	356	136	136	171	176	154	900	0
DLR00013886	2	6	YCR073W-A	20	SD/MSG -ARG -HIS -LEU -LYS +Canavanine +G418 +Hygromycin +Thialysine	Adam_cdc13-1_SDLV2_REP2	2	11	2.54126451124	9987.04526793	68.8075322175	254	2.46533938089	865704.996815	12116.4946304	43	2.99509209581	861379.996907	14466.0133745	965	357	136	136	169	175	153	864	0
DLR00013886	2	7	YDL088C	20	SD/MSG -ARG -HIS -LEU -LYS +Canavanine +G418 +Hygromycin +Thialysine	Adam_cdc13-1_SDLV2_REP2	2	11	2.56457735552	9938.3385394	71.0292674947	254	2.50319291227	886697.997284	12021.9898375	43	3.04645613083	882074.9978	14423.4044242	1105	355	136	136	171	177	154	884	0
DLR00013886	2	8	YCR073C	20	SD/MSG -ARG -HIS -LEU -LYS +Canavanine +G418 +Hygromycin +Thialysine	Adam_cdc13-1_SDLV2_REP2	2	11	2.49927208131	10088.7958645	71.6687570696	254	2.43757920575	878322.996761	12340.3112942	43	2.95535584735	875373.996464	14619.9941679	1238	351	136	136	168	174	151	963	0
DLR00013886	2	9	YDL086W	20	SD/MSG -ARG -HIS -LEU -LYS +Canavanine +G418 +Hygromycin +Thialysine	Adam_cdc13-1_SDLV2_REP2	2	11	2.59862532592	10926.8125452	79.6110533064	254	2.50441948294	976086.996951	13155.8287712	43	3.04277838671	973525.99729	16121.180857	1375	348	136	136	170	175	152	852	0
DLR00013886	2	10	YCR071C	20	SD/MSG -ARG -HIS -LEU -LYS +Canavanine +G418 +Hygromycin +Thialysine	Adam_cdc13-1_SDLV2_REP2	2	11	2.25783126909	7700.82675951	56.0295723022	254	2.37433153528	465866.999998	5919.82658816	43	2.90116804408	459552.999876	2822.27582743	1509	347	136	136	140	152	137	482	0
DLR00013886	2	11	YDL085W	20	SD/MSG -ARG -HIS -LEU -LYS +Canavanine +G418 +Hygromycin +Thialysine	Adam_cdc13-1_SDLV2_REP2	2	11	2.56597219682	10450.0683882	80.6970294452	254	2.48245790744	923827.996886	12250.4603965	43	3.01630141953	920743.997148	15113.4047638	1646	350	136	136	167	173	148	875	0
DLR00013886	2	12	YCR069W	20	SD/MSG -ARG -HIS -LEU -LYS +Canavanine +G418 +Hygromycin +Thialysine	Adam_cdc13-1_SDLV2_REP2	2	11	2.49873473685	10134.6616046	59.5172624245	254	2.42014053247	879985.996722	11748.4968968	43	2.93166105476	877051.99633	14065.2042474	1778	350	136	136	166	172	148	920	1
DLR00013886	2	13	YDL083C	20	SD/MSG -ARG -HIS -LEU -LYS +Canavanine +G418 +Hygromycin +Thialysine	Adam_cdc13-1_SDLV2_REP2	2	11	2.10337931745	9172.26519636	44.6994078297	254	2.09348685747	737458.995438	9570.41957294	43	2.55224559723	732163.994867	10645.3847584	1920	350	136	136	159	166	143	706	0
DLR00013886	2	14	YCR068W	20	SD/MSG -ARG -HIS -LEU -LYS +Canavanine +G418 +Hygromycin +Thialysine	Adam_cdc13-1_SDLV2_REP2	2	11	2.4332018197	9209.17434089	52.4884501421	254	2.40966963646	798855.997033	10318.9090432	43	2.92566054404	794965.996705	12147.7451224	2047	356	136	136	164	170	147	931	19
DLR00013886	2	15	YDL082W	20	SD/MSG -ARG -HIS -LEU -LYS +Canavanine +G418 +Hygromycin +Thialysine	Adam_cdc13-1_SDLV2_REP2	2	11	2.37156610556	10387.1470519	47.887938557	254	2.33873211867	929799.99623	11222.1380392	43	2.82467768391	926469.995379	13525.68543	2195	350	136	136	167	173	150	935	0
DLR00013886	2	16	YCR067C	20	SD/MSG -ARG -HIS -LEU -LYS +Canavanine +G418 +Hygromycin +Thialysine	Adam_cdc13-1_SDLV2_REP2	2	11	2.50870274169	9549.51045973	62.2292499803	254	2.44992012279	835919.996695	11352.7114007	43	2.97635070192	831293.99676	13624.1570973	2327	356	136	136	167	173	150	850	0
DLR00013886	2	17	YDL081C	20	SD/MSG -ARG -HIS -LEU -LYS +Canavanine +G418 +Hygromycin +Thialysine	Adam_cdc13-1_SDLV2_REP2	2	11	2.1548810823	8778.4826236	49.637222947	254	2.15526379739	718309.99555	9532.50695765	43	2.62408069068	711221.994758	10277.7026197	2463	346	136	136	161	168	147	763	0
DLR00013886	2	18	YCR065W	20	SD/MSG -ARG -HIS -LEU -LYS +Canavanine +G418 +Hygromycin +Thialysine	Adam_cdc13-1_SDLV2_REP2	2	11	2.26203375963	7583.12315574	43.6952026006	254	2.25768060789	643719.996244	9465.65303387	43	2.73840677578	637889.995319	10153.9892348	2596	351	136	136	164	171	150	1078	7
DLR00013886	2	19	YDL080C	20	SD/MSG -ARG -HIS -LEU -LYS +Canavanine +G418 +Hygromycin +Thialysine	Adam_cdc13-1_SDLV2_REP2	2	11	1.91602728989	8073.70835524	48.3349330576	254	1.88294780809	592924.997394	7489.94179779	43	2.30625389714	586607.996834	8571.98126364	2744	346	136	136	153	162	144	793	0
DLR00013886	2	20	YCR063W	20	SD/MSG -ARG -HIS -LEU -LYS +Canavanine +G418 +Hygromycin +Thialysine	Adam_cdc13-1_SDLV2_REP2	2	11	0	11	14.1068108229	254	10.7870265299	31498.2	2359.92289624	43	0	43	117.234915766	2869	350	136	136	101	119	118	0	0
DLR00013886	2	21	YDL079C	20	SD/MSG -ARG -HIS -LEU -LYS +Canavanine +G418 +Hygromycin +Thialysine	Adam_cdc13-1_SDLV2_REP2	2	11	2.61515520514	10459.6490821	101.982658329	254	2.53480636533	960605.997624	12288.344976	43	3.0878638242	956426.998414	15375.1208465	3014	349	136	136	169	174	152	823	0
DLR00013886	2	22	YCR062W	20	SD/MSG -ARG -HIS -LEU -LYS +Canavanine +G418 +Hygromycin +Thialysine	Adam_cdc13-1_SDLV2_REP2	2	11	2.53048991126	9655.67570318	79.0842571697	254	2.45951823072	886467.997004	12026.8292672	43	2.98188820351	880643.996954	14740.5526766	3144	351	136	136	166	171	149	738	0
DLR00013886	2	23	YDL078C	20	SD/MSG -ARG -HIS -LEU -LYS +Canavanine +G418 +Hygromycin +Thialysine	Adam_cdc13-1_SDLV2_REP2	2	11	2.67061356182	9262.49235365	95.9953807377	254	2.59300425024	902907.997849	11389.5444172	43	3.16438841079	896030.999288	14021.5294013	3289	345	136	136	164	169	146	587	0
DLR00013886	2	24	YOR202W	20	SD/MSG -ARG -HIS -LEU -LYS +Canavanine +G418 +Hygromycin +Thialysine	Adam_cdc13-1_SDLV2_REP2	2	11	2.4397161261	10790.3865831	104.795449366	254	2.3978681893	978390.997285	11811.1894568	43	2.88341928555	974728.996369	13841.2543754	3419	346	136	136	161	166	145	353	0
DLR00013886	3	1	YOR202W	20	SD/MSG -ARG -HIS -LEU -LYS +Canavanine +G418 +Hygromycin +Thialysine	Adam_cdc13-1_SDLV2_REP2	2	11	2.39701305127	10159.9391243	110.808207806	254	2.41383261276	902928.997897	10254.5122514	43	2.90911030291	899126.997064	12119.1476836	283	488	136	136	164	168	146	560	0
DLR00013886	3	2	YBR235W	20	SD/MSG -ARG -HIS -LEU -LYS +Canavanine +G418 +Hygromycin +Thialysine	Adam_cdc13-1_SDLV2_REP2	2	11	2.37929127911	9172.93515347	68.0866796208	254	2.36474777935	838349.996856	10462.8074873	43	2.85346265315	835771.996024	12938.083522	417	489	136	136	168	172	149	965	5
DLR00013886	3	3	YCL036W	20	SD/MSG -ARG -HIS -LEU -LYS +Canavanine +G418 +Hygromycin +Thialysine	Adam_cdc13-1_SDLV2_REP2	2	11	2.68522892026	11225.1777491	129.224811079	254	2.54779599118	1030290.99711	14904.2882196	43	3.10712456623	1028726.99805	18591.4259319	552	493	136	136	172	176	152	877	0
DLR00013886	3	4	YBR233W	20	SD/MSG -ARG -HIS -LEU -LYS +Canavanine +G418 +Hygromycin +Thialysine	Adam_cdc13-1_SDLV2_REP2	2	11	2.44295544316	9807.74209367	73.4088265099	254	2.39109183488	889630.996067	13146.7998695	43	2.89055344606	886612.99544	16033.2299837	691	494	136	136	172	177	155	1073	0
DLR00013886	3	5	YCL035C	20	SD/MSG -ARG -HIS -LEU -LYS +Canavanine +G418 +Hygromycin +Thialysine	Adam_cdc13-1_SDLV2_REP2	2	11	2.62486163787	10221.5674169	87.6662279738	254	2.50067297116	929761.996695	13547.968423	43	3.04732664898	926100.996962	16750.2217998	824	489	136	136	172	177	154	927	0
DLR00013886	3	6	YBR232C	20	SD/MSG -ARG -HIS -LEU -LYS +Canavanine +G418 +Hygromycin +Thialysine	Adam_cdc13-1_SDLV2_REP2	2	11	2.49088432647	10266.7577319	72.3413289046	254	2.4259927334	922567.996293	13288.8062465	43	2.93795118992	920566.995851	16245.3123403	958	491	136	136	171	176	153	1084	0
DLR00013886	3	7	YCL034W	20	SD/MSG -ARG -HIS -LEU -LYS +Canavanine +G418 +Hygromycin +Thialysine	Adam_cdc13-1_SDLV2_REP2	2	11	2.36920505876	8639.85545952	61.931972846	254	2.33608986874	772254.996106	11624.6517907	43	2.82946654018	768329.99536	13429.4594266	1099	485	136	136	169	174	151	1101	0
DLR00013886	3	8	YBR231C	20	SD/MSG -ARG -HIS -LEU -LYS +Canavanine +G418 +Hygromycin +Thialysine	Adam_cdc13-1_SDLV2_REP2	2	11	1.80635460047	4602.32958489	37.6509500629	254	1.85390194745	343271.995341	6712.24003256	43	2.26778402066	335962.992842	5515.52518982	1237	493	136	136	153	161	143	1346	0
DLR00013886	3	9	YCL033C	20	SD/MSG -ARG -HIS -LEU -LYS +Canavanine +G418 +Hygromycin +Thialysine	Adam_cdc13-1_SDLV2_REP2	2	11	2.54658080979	9888.55993049	86.3990314629	254	2.50613402232	915555.996849	13399.5505722	43	3.05483829619	913252.997523	16218.8697845	1373	487	136	136	172	177	150	1048	0
DLR00013886	3	10	YBR230C	20	SD/MSG -ARG -HIS -LEU -LYS +Canavanine +G418 +Hygromycin +Thialysine	Adam_cdc13-1_SDLV2_REP2	2	11	2.50007075275	10222.422344	75.446871611	254	2.41827671538	922809.996196	13454.4700367	43	2.92835371481	920530.995752	16226.1501026	1509	487	136	136	169	174	150	1045	7
DLR00013886	3	11	YCL032W	20	SD/MSG -ARG -HIS -LEU -LYS +Canavanine +G418 +Hygromycin +Thialysine	Adam_cdc13-1_SDLV2_REP2	2	11	2.5290642817	9560.4591754	68.5344054407	254	2.45086053242	766908.997762	9911.06440979	43	2.99458203284	763790.997999	11518.9898413	1646	489	136	136	160	167	143	925	0
DLR00013886	3	12	YBR229C	20	SD/MSG -ARG -HIS -LEU -LYS +Canavanine +G418 +Hygromycin +Thialysine	Adam_cdc13-1_SDLV2_REP2	2	11	2.46988194567	10627.0682368	99.8638596802	254	2.37240056191	953680.995692	14559.3713556	43	2.86791623534	955925.995069	17507.6315149	1784	490	136	136	168	174	149	1375	0
DLR00013886	3	13	YCL030C	20	SD/MSG -ARG -HIS -LEU -LYS +Canavanine +G418 +Hygromycin +Thialysine	Adam_cdc13-1_SDLV2_REP2	2	11	1.44595432554	1494.62258075	14.571658965	254	1.80162812414	133999.999567	5537.27983959	43	2.08206680563	112421.993433	1652.31387489	1921	482	136	136	155	164	145	559	0
DLR00013886	3	14	YBR228W	20	SD/MSG -ARG -HIS -LEU -LYS +Canavanine +G418 +Hygromycin +Thialysine	Adam_cdc13-1_SDLV2_REP2	2	11	2.60041474362	11184.1974467	85.7048574999	254	2.51996974355	1014238.99696	14187.6363001	43	3.06608935644	1014630.99745	17541.4924792	2057	484	136	136	170	175	149	1110	0
DLR00013886	3	15	YCL029C	20	SD/MSG -ARG -HIS -LEU -LYS +Canavanine +G418 +Hygromycin +Thialysine	Adam_cdc13-1_SDLV2_REP2	2	11	2.44231498431	8794.89225597	57.4408256183	254	2.38903145592	789367.996542	11075.8965269	43	2.89685542624	784167.996043	13166.5814089	2192	483	136	136	168	174	149	899	0
DLR00013886	3	16	YBR227C	20	SD/MSG -ARG -HIS -LEU -LYS +Canavanine +G418 +Hygromycin +Thialysine	Adam_cdc13-1_SDLV2_REP2	2	11	2.64888365129	10999.0222772	82.7365379117	254	2.5032493535	1015025.99602	15141.3261712	43	3.04371530885	1014167.99649	18838.1692424	2329	489	136	136	171	177	155	1077	8
DLR00013886	3	17	YCL028W	20	SD/MSG -ARG -HIS -LEU -LYS +Canavanine +G418 +Hygromycin +Thialysine	Adam_cdc13-1_SDLV2_REP2	2	11	2.49443563759	8729.15863507	55.7473200866	254	2.44040043916	796268.996384	11638.3944558	43	2.96698742665	790697.996539	13831.0892227	2461	487	136	136	171	176	151	936	0
DLR00013886	3	18	YBR226C	20	SD/MSG -ARG -HIS -LEU -LYS +Canavanine +G418 +Hygromycin +Thialysine	Adam_cdc13-1_SDLV2_REP2	2	11	2.63861656082	11248.3566954	86.8489564692	254	2.58055213445	1050953.99669	14243.2170665	43	3.26678210486	952952.075717	10766.6524927	2601	482	136	136	173	178	153	1052	0
DLR00013886	3	19	YCL027W	20	SD/MSG -ARG -HIS -LEU -LYS +Canavanine +G418 +Hygromycin +Thialysine	Adam_cdc13-1_SDLV2_REP2	2	11	2.58444092271	10453.8447104	94.7094506401	254	2.50065092555	955277.996791	13856.568228	43	3.04477925927	951661.997214	16977.5699754	2740	486	136	136	171	177	153	900	0
DLR00013886	3	20	YBR225W	20	SD/MSG -ARG -HIS -LEU -LYS +Canavanine +G418 +Hygromycin +Thialysine	Adam_cdc13-1_SDLV2_REP2	2	11	2.66808780017	11059.0490359	103.123990957	254	2.56438092702	1024488.99676	14589.8649991	43	3.13553383141	1023037.99813	18066.2434419	2876	488	136	136	172	177	153	1019	0
DLR00013886	3	21	YCL026C-A	20	SD/MSG -ARG -HIS -LEU -LYS +Canavanine +G418 +Hygromycin +Thialysine	Adam_cdc13-1_SDLV2_REP2	2	11	2.56502570916	9374.98694555	90.2363756579	254	2.45966727711	870562.996089	13992.9622477	43	2.9938858693	865485.996398	16785.0602196	3009	490	136	136	169	174	152	1025	0
DLR00013886	3	22	YBR224W	20	SD/MSG -ARG -HIS -LEU -LYS +Canavanine +G418 +Hygromycin +Thialysine	Adam_cdc13-1_SDLV2_REP2	2	11	2.71254287984	11318.1178936	101.03845706	254	2.60676442565	1093493.99664	16380.6700375	43	3.1934322679	1091144.99846	20190.1820237	3150	487	136	136	168	173	149	829	0
DLR00013886	3	23	YCL026C	20	SD/MSG -ARG -HIS -LEU -LYS +Canavanine +G418 +Hygromycin +Thialysine	Adam_cdc13-1_SDLV2_REP2	2	11	2.48453793484	8579.14780979	98.3628094021	254	2.416539587	815430.997095	11774.0981248	43	2.92118476858	807711.996573	14165.3927841	3286	489	136	136	162	167	145	594	0
DLR00013886	3	24	YOR202W	20	SD/MSG -ARG -HIS -LEU -LYS +Canavanine +G418 +Hygromycin +Thialysine	Adam_cdc13-1_SDLV2_REP2	2	11	2.65456151779	11893.4956391	149.185876514	254	2.57324228869	1183699.9978	14965.8706192	43	3.10922910494	1182711.99812	19012.8809953	3421	488	136	136	167	171	148	582	0
DLR00013886	4	1	YOR202W	20	SD/MSG -ARG -HIS -LEU -LYS +Canavanine +G418 +Hygromycin +Thialysine	Adam_cdc13-1_SDLV2_REP2	2	11	2.45949200735	11459.8300555	107.04660599	254	2.42473553978	1055553.99733	12443.9835368	43	2.91770823224	1053702.99652	15197.7486386	283	627	136	136	166	170	148	562	0
DLR00013886	4	2	YCR089W	20	SD/MSG -ARG -HIS -LEU -LYS +Canavanine +G418 +Hygromycin +Thialysine	Adam_cdc13-1_SDLV2_REP2	2	11	2.5156845788	9815.32286031	89.8352453575	254	2.44982170417	940956.996534	13455.4071658	43	2.96011452995	937693.996251	16654.6463175	418	628	136	136	171	175	151	945	0
DLR00013886	4	3	YDL110C	20	SD/MSG -ARG -HIS -LEU -LYS +Canavanine +G418 +Hygromycin +Thialysine	Adam_cdc13-1_SDLV2_REP2	2	11	2.52732695486	9176.4275065	82.8685094126	254	2.47229021655	802308.997258	11065.7580424	43	3.01670399373	798141.997729	13463.9535834	557	630	136	136	168	172	150	938	0
DLR00013886	4	4	YCR088W	20	SD/MSG -ARG -HIS -LEU -LYS +Canavanine +G418 +Hygromycin +Thialysine	Adam_cdc13-1_SDLV2_REP2	2	11	2.47859383803	9570.56104052	66.5973801835	254	2.37007689358	836490.995382	13572.4336758	43	2.87179512489	833701.994754	16249.5969454	693	625	136	136	168	173	151	1008	0
DLR00013886	4	5	YDL109C	20	SD/MSG -ARG -HIS -LEU -LYS +Canavanine +G418 +Hygromycin +Thialysine	Adam_cdc13-1_SDLV2_REP2	2	11	2.77778961316	11031.7292883	95.7051609663	254	2.62802957468	1008267.99576	16150.8817107	43	3.23178131962	1006763.99812	19315.2543867	826	627	136	136	173	178	153	897	0
DLR00013886	4	6	YCR087W	20	SD/MSG -ARG -HIS -LEU -LYS +Canavanine +G418 +Hygromycin +Thialysine	Adam_cdc13-1_SDLV2_REP2	2	11	2.43096191977	10120.8553225	63.121918756	254	2.3839528847	909811.99589	14002.177114	43	2.88579898237	907959.995298	16524.9491959	964	627	136	136	170	175	152	1094	0
DLR00013886	4	7	YDL106C	20	SD/MSG -ARG -HIS -LEU -LYS +Canavanine +G418 +Hygromycin +Thialysine	Adam_cdc13-1_SDLV2_REP2	2	11	2.46354831702	9717.01340588	57.4553842097	254	2.41694800129	905599.996429	12826.2974814	43	2.92348611555	902243.995897	15201.5651606	1098	627	136	136	173	179	154	1067	0
DLR00013886	4	8	YCR087C-A	20	SD/MSG -ARG -HIS -LEU -LYS +Canavanine +G418 +Hygromycin +Thialysine	Adam_cdc13-1_SDLV2_REP2	2	11	2.27779357234	9041.4940866	56.4341137838	254	2.26914380998	805093.995074	12527.2086749	43	2.75148697541	803717.994406	14266.318385	1238	619	136	136	168	174	151	1277	0
DLR00013886	4	9	YDL104C	20	SD/MSG -ARG -HIS -LEU -LYS +Canavanine +G418 +Hygromycin +Thialysine	Adam_cdc13-1_SDLV2_REP2	2	11	2.51815447006	8383.69869042	58.2458668497	254	2.52087678176	588076.999927	6390.82508075	43	3.08430573873	583390.999772	4487.37881819	1374	627	136	136	151	160	142	737	0
DLR00013886	4	10	YCR086W	20	SD/MSG -ARG -HIS -LEU -LYS +Canavanine +G418 +Hygromycin +Thialysine	Adam_cdc13-1_SDLV2_REP2	2	11	2.11202510199	6844.58955621	35.7503478357	254	2.11175953375	576686.994922	9195.6061869	43	2.57852980552	571056.993979	9687.50574068	1504	627	136	136	162	168	147	1179	0
DLR00013886	4	11	YDL100C	20	SD/MSG -ARG -HIS -LEU -LYS +Canavanine +G418 +Hygromycin +Thialysine	Adam_cdc13-1_SDLV2_REP2	2	11	2.39404564937	9787.51561438	65.8952968713	254	2.30355163557	862575.995314	12613.3845567	43	2.78940235386	859084.994579	14785.7135207	1650	625	136	136	166	171	148	889	0
DLR00013886	4	12	YCR085W	20	SD/MSG -ARG -HIS -LEU -LYS +Canavanine +G418 +Hygromycin +Thialysine	Adam_cdc13-1_SDLV2_REP2	2	11	2.4514799361	9457.57537875	47.1631379831	254	2.43207027257	849931.996965	11271.7099753	43	2.94842498376	847889.99656	13520.0005638	1783	623	136	136	169	175	149	1061	0
DLR00013886	4	13	YDL099W	20	SD/MSG -ARG -HIS -LEU -LYS +Canavanine +G418 +Hygromycin +Thialysine	Adam_cdc13-1_SDLV2_REP2	2	11	2.60628609422	10447.5725941	72.6416168105	254	2.52767006787	945742.997283	12643.9845763	43	3.08314175291	943873.998032	15512.9271435	1921	628	136	136	170	175	149	982	0
DLR00013886	4	14	YCR083W	20	SD/MSG -ARG -HIS -LEU -LYS +Canavanine +G418 +Hygromycin +Thialysine	Adam_cdc13-1_SDLV2_REP2	2	11	2.39738842051	8081.43294751	49.8817002567	254	2.37053923954	736342.996257	11133.1988251	43	2.87073542877	732426.995634	12962.5628493	2054	622	136	136	168	174	149	1141	0
DLR00013886	4	15	YDL096C	20	SD/MSG -ARG -HIS -LEU -LYS +Canavanine +G418 +Hygromycin +Thialysine	Adam_cdc13-1_SDLV2_REP2	2	11	2.6566733048	10921.3065556	110.648493584	254	2.49583749484	1020227.99612	15926.5732703	43	3.0315897013	1019548.99638	19573.6306435	2190	624	136	136	171	176	151	1106	0
DLR00013886	4	16	YCR082W	20	SD/MSG -ARG -HIS -LEU -LYS +Canavanine +G418 +Hygromycin +Thialysine	Adam_cdc13-1_SDLV2_REP2	2	11	2.59085212359	10584.7272071	74.9357174106	254	2.49118301374	964885.996339	13923.1714463	43	3.02806811513	963545.996601	17315.4628074	2332	623	136	136	171	176	150	1036	11
DLR00013886	4	17	YDL095W	20	SD/MSG -ARG -HIS -LEU -LYS +Canavanine +G418 +Hygromycin +Thialysine	Adam_cdc13-1_SDLV2_REP2	2	11	2.55180576029	9917.5059557	76.9412109183	254	2.45297233429	914810.996157	13697.1029731	43	2.97793220027	911699.996168	16617.6917566	2469	620	136	136	171	176	152	1043	0
DLR00013886	4	18	YCR081W	20	SD/MSG -ARG -HIS -LEU -LYS +Canavanine +G418 +Hygromycin +Thialysine	Adam_cdc13-1_SDLV2_REP2	2	11	0	11	14.8288196423	254	12	29469.6	2084.66601695	43	0	43	76.2842019101	2596	623	136	136	-1	-1	-1	7	0
DLR00013886	4	19	YDL094C	20	SD/MSG -ARG -HIS -LEU -LYS +Canavanine +G418 +Hygromycin +Thialysine	Adam_cdc13-1_SDLV2_REP2	2	11	2.68172973115	10068.5239174	87.6765340357	254	2.54159006861	972642.996343	14738.5453292	43	3.10525823413	968450.997612	18088.738878	2741	625	136	136	174	179	155	967	0
DLR00013886	4	20	YCR079W	20	SD/MSG -ARG -HIS -LEU -LYS +Canavanine +G418 +Hygromycin +Thialysine	Adam_cdc13-1_SDLV2_REP2	2	11	2.4779616594	9796.98389673	61.2000215711	254	2.36948980873	863191.995382	13471.8891794	43	2.86847889776	860571.994908	16247.4844989	2879	622	136	136	166	172	150	1032	0
DLR00013886	4	21	YDL093W	20	SD/MSG -ARG -HIS -LEU -LYS +Canavanine +G418 +Hygromycin +Thialysine	Adam_cdc13-1_SDLV2_REP2	2	11	2.74312036421	10204.9907492	115.802712043	254	2.59441607754	993851.996145	16043.1362049	43	3.18975355706	990466.998257	19420.7247689	3012	623	136	136	173	178	155	1001	0
DLR00013886	4	22	YCR077C	20	SD/MSG -ARG -HIS -LEU -LYS +Canavanine +G418 +Hygromycin +Thialysine	Adam_cdc13-1_SDLV2_REP2	2	11	2.30646822798	8025.47003851	52.6332825506	254	2.28777216216	687837.996726	9510.81208931	43	2.77228198096	682565.995672	10745.2244894	3152	624	136	136	158	164	144	920	0
DLR00013886	4	23	YDL091C	20	SD/MSG -ARG -HIS -LEU -LYS +Canavanine +G418 +Hygromycin +Thialysine	Adam_cdc13-1_SDLV2_REP2	2	11	2.71599210502	10514.4190464	124.078655724	254	2.58828871312	1098510.99683	16781.5038132	43	3.15416029482	1094748.99822	20692.9581901	3285	622	136	136	169	173	151	853	0
DLR00013886	4	24	YOR202W	20	SD/MSG -ARG -HIS -LEU -LYS +Canavanine +G418 +Hygromycin +Thialysine	Adam_cdc13-1_SDLV2_REP2	2	11	2.39444680403	10265.305766	98.5611912804	254	2.3896132696	979638.997438	10763.9321906	43	2.87314995153	976544.996529	13146.0520403	3425	621	136	136	164	169	147	611	18
DLR00013886	5	1	YOR202W	20	SD/MSG -ARG -HIS -LEU -LYS +Canavanine +G418 +Hygromycin +Thialysine	Adam_cdc13-1_SDLV2_REP2	2	11	2.49630433206	10538.5807565	126.026169137	254	2.45316388509	989427.997427	12730.5748078	43	2.95629467354	986068.996866	15404.6070444	283	765	136	136	167	172	150	642	0
DLR00013886	5	2	YBR250W	20	SD/MSG -ARG -HIS -LEU -LYS +Canavanine +G418 +Hygromycin +Thialysine	Adam_cdc13-1_SDLV2_REP2	2	11	2.31751069282	8852.26530987	60.0802156597	254	2.29222095208	804646.995919	11023.0498253	43	2.77281852727	799091.995119	13058.050319	417	764	136	136	166	171	149	847	0
DLR00013886	5	3	YCL049C	20	SD/MSG -ARG -HIS -LEU -LYS +Canavanine +G418 +Hygromycin +Thialysine	Adam_cdc13-1_SDLV2_REP2	2	11	2.71965442095	10672.7361363	100.816599299	254	2.5762776567	984876.996431	14873.7076407	43	3.15729421174	983404.998182	18327.6471574	549	765	136	136	172	176	153	909	0
DLR00013886	5	4	YBR249C	20	SD/MSG -ARG -HIS -LEU -LYS +Canavanine +G418 +Hygromycin +Thialysine	Adam_cdc13-1_SDLV2_REP2	2	11	2.47480142256	9622.72870101	69.1196488147	254	2.37743356282	849630.995557	13687.0560865	43	2.88033152951	846580.994927	16171.0858116	690	763	136	136	169	174	153	1077	0
DLR00013886	5	5	YCL048W	20	SD/MSG -ARG -HIS -LEU -LYS +Canavanine +G418 +Hygromycin +Thialysine	Adam_cdc13-1_SDLV2_REP2	2	11	2.6400710591	10934.5890389	84.8475643659	254	2.5137319116	995848.996373	15520.3406153	43	3.06125143299	993651.996909	18816.0331861	829	761	136	136	173	178	154	952	0
DLR00013886	5	6	YBR248C	20	SD/MSG -ARG -HIS -LEU -LYS +Canavanine +G418 +Hygromycin +Thialysine	Adam_cdc13-1_SDLV2_REP2	2	11	0	11	14.9255704143	254	12	36567.9	3077.74582419	43	0	43	75.5717138684	959	764	136	136	-1	-1	-1	0	0
DLR00013886	5	7	YCL047C	20	SD/MSG -ARG -HIS -LEU -LYS +Canavanine +G418 +Hygromycin +Thialysine	Adam_cdc13-1_SDLV2_REP2	2	11	2.6197976089	11653.8267996	87.8830412436	254	2.51733086884	1057844.99652	15571.276292	43	3.05954081855	1058063.99664	19064.2214983	1098	766	136	136	172	178	154	1072	16
DLR00013886	5	8	YBR246W	20	SD/MSG -ARG -HIS -LEU -LYS +Canavanine +G418 +Hygromycin +Thialysine	Adam_cdc13-1_SDLV2_REP2	2	11	2.46108624043	10397.5573425	56.2844886221	254	2.36034624003	929056.995894	13284.6481695	43	2.85141040773	927328.995157	15752.80272	1238	766	136	136	170	176	150	1079	0
DLR00013886	5	9	YCL046W	20	SD/MSG -ARG -HIS -LEU -LYS +Canavanine +G418 +Hygromycin +Thialysine	Adam_cdc13-1_SDLV2_REP2	2	11	2.53009622537	10442.9148318	84.7806799536	254	2.44619266775	958995.996354	14273.924905	43	2.96017297619	957619.995961	17298.6550127	1370	765	136	136	172	177	153	1025	0
DLR00013886	5	10	YBR245C	20	SD/MSG -ARG -HIS -LEU -LYS +Canavanine +G418 +Hygromycin +Thialysine	Adam_cdc13-1_SDLV2_REP2	2	11	2.42922533119	10595.1535987	49.2868174362	254	2.35315102472	959754.995891	13528.7337256	43	2.84227917354	958941.99512	16154.4247774	1510	758	136	136	171	176	151	1091	0
DLR00013886	5	11	YCL045C	20	SD/MSG -ARG -HIS -LEU -LYS +Canavanine +G418 +Hygromycin +Thialysine	Adam_cdc13-1_SDLV2_REP2	2	11	2.45387902339	9533.60966817	62.5781948275	254	2.39770311073	850880.996433	12287.5786059	43	2.90751495493	848462.995873	14686.2437576	1646	764	136	136	168	173	149	1038	0
DLR00013886	5	12	YBR244W	20	SD/MSG -ARG -HIS -LEU -LYS +Canavanine +G418 +Hygromycin +Thialysine	Adam_cdc13-1_SDLV2_REP2	2	11	2.58324902234	10627.2191958	61.409883566	254	2.49426028795	984123.996721	13406.319151	43	3.03027113335	982742.996894	16716.6659893	1784	764	136	136	171	176	151	1040	4
DLR00013886	5	13	YCL044C	20	SD/MSG -ARG -HIS -LEU -LYS +Canavanine +G418 +Hygromycin +Thialysine	Adam_cdc13-1_SDLV2_REP2	2	11	2.21220741947	6403.74647107	42.4060092768	254	2.18838458581	503317.996678	8134.23209012	43	2.66362336604	501874.995084	8066.16268443	1921	760	136	136	156	164	144	1511	0
DLR00013886	5	14	YBR242W	20	SD/MSG -ARG -HIS -LEU -LYS +Canavanine +G418 +Hygromycin +Thialysine	Adam_cdc13-1_SDLV2_REP2	2	11	2.6075062603	11338.092151	83.5849444329	254	2.517630642	1050442.99627	15957.2790592	43	3.06249766101	1052280.99675	19638.7816023	2060	760	136	136	171	176	151	1252	0
DLR00013886	5	15	YCL042W	20	SD/MSG -ARG -HIS -LEU -LYS +Canavanine +G418 +Hygromycin +Thialysine	Adam_cdc13-1_SDLV2_REP2	2	11	2.47820848123	8877.11720152	55.8059884438	254	2.40640807213	808549.996152	11963.7374237	43	2.92266368671	804931.995825	14378.6102544	2193	761	136	136	169	174	150	1074	0
DLR00013886	5	16	YBR241C	20	SD/MSG -ARG -HIS -LEU -LYS +Canavanine +G418 +Hygromycin +Thialysine	Adam_cdc13-1_SDLV2_REP2	2	11	2.67950076405	11123.976295	96.8116755433	254	2.52550170714	1044140.99557	17259.7941274	43	3.07836424622	1044605.99641	21137.0176349	2337	754	136	136	172	177	153	1189	4
DLR00013886	5	17	YCL040W	20	SD/MSG -ARG -HIS -LEU -LYS +Canavanine +G418 +Hygromycin +Thialysine	Adam_cdc13-1_SDLV2_REP2	2	11	2.46704611657	9076.87911209	63.1456041492	254	2.39396039107	796761.996187	11514.9644876	43	2.90659445908	794514.995751	13924.413391	2471	757	136	136	167	173	149	1118	7
DLR00013886	5	18	YBR240C	20	SD/MSG -ARG -HIS -LEU -LYS +Canavanine +G418 +Hygromycin +Thialysine	Adam_cdc13-1_SDLV2_REP2	2	11	2.63177600198	10705.3699736	95.3367424979	254	2.502941589	992537.995908	15398.8353521	43	3.04884164122	992385.996581	18918.557369	2603	757	136	136	171	176	153	1213	0
DLR00013886	5	19	YCL039W	20	SD/MSG -ARG -HIS -LEU -LYS +Canavanine +G418 +Hygromycin +Thialysine	Adam_cdc13-1_SDLV2_REP2	2	11	2.59156028769	9015.38856496	61.5849919169	254	2.46945893238	826816.996179	12489.7017097	43	3.0126664935	820632.996793	15139.2788719	2738	761	136	136	169	175	152	896	0
DLR00013886	5	20	YBR239C	20	SD/MSG -ARG -HIS -LEU -LYS +Canavanine +G418 +Hygromycin +Thialysine	Adam_cdc13-1_SDLV2_REP2	2	11	2.63252944779	10771.1172502	88.5088057805	254	2.50649261687	993288.995607	15583.4309954	43	3.05473595015	991020.99633	19196.2706229	2878	757	136	136	169	175	152	992	0
DLR00013886	5	21	YCL038C	20	SD/MSG -ARG -HIS -LEU -LYS +Canavanine +G418 +Hygromycin +Thialysine	Adam_cdc13-1_SDLV2_REP2	2	11	2.66281221689	9597.12530408	90.3407923833	254	2.55136798823	872435.996211	13102.4196157	43	3.13591444896	868891.997928	15862.8138778	3013	758	136	136	166	172	150	972	0
DLR00013886	5	22	YBR238C	20	SD/MSG -ARG -HIS -LEU -LYS +Canavanine +G418 +Hygromycin +Thialysine	Adam_cdc13-1_SDLV2_REP2	2	11	2.56878488771	11122.7510171	104.843220047	254	2.43403772846	1083270.99504	17569.9732839	43	2.93586932686	1082896.99466	21494.8329174	3148	758	136	136	168	173	152	1105	0
DLR00013886	5	23	YCL037C	20	SD/MSG -ARG -HIS -LEU -LYS +Canavanine +G418 +Hygromycin +Thialysine	Adam_cdc13-1_SDLV2_REP2	2	11	0	11	15.3124656528	254	12	31053.6	2446.76553213	43	0	43	80.6580551616	3278	757	136	136	-1	-1	-1	12	0
DLR00013886	5	24	YOR202W	20	SD/MSG -ARG -HIS -LEU -LYS +Canavanine +G418 +Hygromycin +Thialysine	Adam_cdc13-1_SDLV2_REP2	2	11	2.62713995802	12288.569784	156.519182114	254	2.56119558955	1272873.99762	16005.8337999	43	3.08454991328	1271249.9976	20621.1242892	3420	757	136	136	168	173	149	631	24
DLR00013886	6	1	YOR202W	20	SD/MSG -ARG -HIS -LEU -LYS +Canavanine +G418 +Hygromycin +Thialysine	Adam_cdc13-1_SDLV2_REP2	2	11	2.49113273245	11174.5746309	118.88849755	254	2.45043081225	1008966.99772	11273.7057999	43	2.95426019865	1007013.9971	14020.1156053	283	900	136	136	165	170	148	601	15
DLR00013886	6	2	YCR105W	20	SD/MSG -ARG -HIS -LEU -LYS +Canavanine +G418 +Hygromycin +Thialysine	Adam_cdc13-1_SDLV2_REP2	2	11	2.5254344805	9711.20637398	84.2195734536	254	2.4466061646	906254.996615	12672.8482261	43	2.96268606537	901833.996482	15588.9184999	421	896	136	136	170	175	152	806	0
DLR00013886	6	3	YDL125C	20	SD/MSG -ARG -HIS -LEU -LYS +Canavanine +G418 +Hygromycin +Thialysine	Adam_cdc13-1_SDLV2_REP2	2	11	2.53809673514	9735.11252815	74.009798034	254	2.43954402902	897713.996194	13740.4437535	43	2.95506010122	893687.99599	16704.4544052	554	903	136	136	171	176	153	870	0
DLR00013886	6	4	YCR102W-A	20	SD/MSG -ARG -HIS -LEU -LYS +Canavanine +G418 +Hygromycin +Thialysine	Adam_cdc13-1_SDLV2_REP2	2	11	2.66125877939	10425.7548309	73.4150322127	254	2.52565118493	918608.996326	14742.4579818	43	3.08713039251	915565.997433	17446.6610875	691	902	136	136	171	176	153	936	0
DLR00013886	6	5	YDL124W	20	SD/MSG -ARG -HIS -LEU -LYS +Canavanine +G418 +Hygromycin +Thialysine	Adam_cdc13-1_SDLV2_REP2	2	11	2.55632306654	10413.6227573	85.8134602321	254	2.49128914383	899475.99686	13177.3089873	43	3.03423782807	896866.997353	15747.1822005	828	898	136	136	169	175	151	974	0
DLR00013886	6	6	YCR102C	20	SD/MSG -ARG -HIS -LEU -LYS +Canavanine +G418 +Hygromycin +Thialysine	Adam_cdc13-1_SDLV2_REP2	2	11	2.42855582343	9743.27196686	65.8169864535	254	2.35658479694	858544.995762	13462.7871467	43	2.85250915541	856607.995141	15515.1158731	964	897	136	136	170	175	153	1140	0
DLR00013886	6	7	YDL123W	20	SD/MSG -ARG -HIS -LEU -LYS +Canavanine +G418 +Hygromycin +Thialysine	Adam_cdc13-1_SDLV2_REP2	2	11	2.63265638305	10950.0137638	99.1001339313	254	2.52533228095	996643.996706	14871.9950786	43	3.07302324349	996230.997372	18075.542516	1100	898	136	136	173	179	155	1092	19
DLR00013886	6	8	YCR101C	20	SD/MSG -ARG -HIS -LEU -LYS +Canavanine +G418 +Hygromycin +Thialysine	Adam_cdc13-1_SDLV2_REP2	2	11	2.58540973016	10466.5785378	71.9157870676	254	2.47025504447	944906.996746	13263.2326832	43	2.99468229042	944098.996596	16221.8068548	1238	901	136	136	172	177	153	1086	0
DLR00013886	6	9	YDL122W	20	SD/MSG -ARG -HIS -LEU -LYS +Canavanine +G418 +Hygromycin +Thialysine	Adam_cdc13-1_SDLV2_REP2	2	11	2.58258523695	10130.4200371	62.4675350036	254	2.44778062703	880164.996683	12544.7926518	43	2.97067466564	878888.996469	15121.8006446	1374	899	136	136	168	174	150	1134	0
DLR00013886	6	10	YCR100C	20	SD/MSG -ARG -HIS -LEU -LYS +Canavanine +G418 +Hygromycin +Thialysine	Adam_cdc13-1_SDLV2_REP2	2	11	2.45892051689	8807.68402752	48.6333389978	254	2.394548259	769841.996479	11406.2311749	43	2.90496202199	767287.995987	13289.9701698	1509	896	136	136	167	173	149	1128	0
DLR00013886	6	11	YDL121C	20	SD/MSG -ARG -HIS -LEU -LYS +Canavanine +G418 +Hygromycin +Thialysine	Adam_cdc13-1_SDLV2_REP2	2	11	2.53892517212	10393.7162033	69.2155438929	254	2.44366501959	942956.995983	14647.0528707	43	2.9627949257	942854.995718	17629.1794804	1646	896	136	136	170	175	151	1134	0
DLR00013886	6	12	YCR099C	20	SD/MSG -ARG -HIS -LEU -LYS +Canavanine +G418 +Hygromycin +Thialysine	Adam_cdc13-1_SDLV2_REP2	2	11	2.45923908449	9219.13720966	59.2944625571	254	2.36953446574	820560.995688	12773.3687863	43	2.87018397354	820973.995067	15018.431694	1786	898	136	136	167	173	150	1373	10
DLR00013886	6	13	YDL119C	20	SD/MSG -ARG -HIS -LEU -LYS +Canavanine +G418 +Hygromycin +Thialysine	Adam_cdc13-1_SDLV2_REP2	2	11	2.46538869685	9000.69437	43.8378666456	254	2.42836724432	704549.998227	9628.43172257	43	2.96838745814	702859.998076	10369.2197006	1923	899	136	136	158	165	145	1211	0
DLR00013886	6	14	YCR098C	20	SD/MSG -ARG -HIS -LEU -LYS +Canavanine +G418 +Hygromycin +Thialysine	Adam_cdc13-1_SDLV2_REP2	2	11	2.48516621095	9757.05271745	68.5694932426	254	2.39035836068	892800.995475	14195.0591118	43	2.89518354001	893653.994963	16967.2815196	2063	896	136	136	170	175	152	1473	0
DLR00013886	6	15	YDL118W	20	SD/MSG -ARG -HIS -LEU -LYS +Canavanine +G418 +Hygromycin +Thialysine	Adam_cdc13-1_SDLV2_REP2	2	11	2.30425316081	8812.20025934	41.7429385355	254	2.30012169421	729345.996133	10302.5481158	43	2.79575194042	729660.995239	11816.8653191	2196	897	136	136	161	168	147	1300	0
DLR00013886	6	16	YCR095C	20	SD/MSG -ARG -HIS -LEU -LYS +Canavanine +G418 +Hygromycin +Thialysine	Adam_cdc13-1_SDLV2_REP2	2	11	2.36629411734	9395.61563784	46.5551921598	254	2.37527555206	846786.996613	10904.3990087	43	2.87953266799	845294.995933	13253.5298789	2329	895	136	136	169	175	151	1208	0
DLR00013886	6	17	YDL117W	20	SD/MSG -ARG -HIS -LEU -LYS +Canavanine +G418 +Hygromycin +Thialysine	Adam_cdc13-1_SDLV2_REP2	2	11	2.24425870486	8403.67396391	52.1086527432	254	2.25239963743	738573.995498	10719.2676713	43	2.73759708236	738958.99478	12526.5488618	2469	898	136	136	165	171	149	1588	0
DLR00013886	6	18	YCR092C	20	SD/MSG -ARG -HIS -LEU -LYS +Canavanine +G418 +Hygromycin +Thialysine	Adam_cdc13-1_SDLV2_REP2	2	11	2.5148005167	8978.93776764	63.5304309621	254	2.40359768122	810738.996054	12123.3253179	43	2.92055520185	808542.995806	14671.6760439	2607	894	136	136	168	174	152	1306	0
DLR00013886	6	19	YDL114W	20	SD/MSG -ARG -HIS -LEU -LYS +Canavanine +G418 +Hygromycin +Thialysine	Adam_cdc13-1_SDLV2_REP2	2	11	2.57114760654	8718.88546389	66.4645792337	254	2.45515316217	834714.996003	12912.3373494	43	2.98884384467	829649.996352	15568.474422	2741	902	136	136	171	177	154	1044	0
DLR00013886	6	20	YCR091W	20	SD/MSG -ARG -HIS -LEU -LYS +Canavanine +G418 +Hygromycin +Thialysine	Adam_cdc13-1_SDLV2_REP2	2	11	2.52112226076	8546.9056018	56.6168268976	254	2.43200935334	760121.995969	11473.0150321	43	2.96805514678	754046.996492	13701.3239457	2881	896	136	136	165	171	149	956	0
DLR00013886	6	21	YDL113C	20	SD/MSG -ARG -HIS -LEU -LYS +Canavanine +G418 +Hygromycin +Thialysine	Adam_cdc13-1_SDLV2_REP2	2	11	2.53704013037	9167.65961571	84.1316563793	254	2.39992514799	845267.995405	13876.1787515	43	2.9100319473	842561.995051	16577.0846154	3012	897	136	136	166	172	152	1197	0
DLR00013886	6	22	YCR090C	20	SD/MSG -ARG -HIS -LEU -LYS +Canavanine +G418 +Hygromycin +Thialysine	Adam_cdc13-1_SDLV2_REP2	2	11	2.50989338775	8970.1968651	70.3839372422	254	2.42166163589	841476.996153	12994.3526646	43	2.93854239066	837535.99597	15599.5300887	3148	894	136	136	165	171	150	1133	0
DLR00013886	6	23	YDL112W	20	SD/MSG -ARG -HIS -LEU -LYS +Canavanine +G418 +Hygromycin +Thialysine	Adam_cdc13-1_SDLV2_REP2	2	11	2.8072574157	11227.2213826	135.000454267	254	2.64236678254	1199537.99672	18829.9615608	43	3.23238070979	1196694.9988	23141.6133184	3287	897	136	136	171	176	153	884	0
DLR00013886	6	24	YOR202W	20	SD/MSG -ARG -HIS -LEU -LYS +Canavanine +G418 +Hygromycin +Thialysine	Adam_cdc13-1_SDLV2_REP2	2	11	2.39785098607	10033.7733774	114.147367889	254	2.38943708507	1037621.99708	12579.1766689	43	2.86842631036	1033595.99627	15729.6152088	3424	898	136	136	166	171	149	670	0
DLR00013886	7	1	YOR202W	20	SD/MSG -ARG -HIS -LEU -LYS +Canavanine +G418 +Hygromycin +Thialysine	Adam_cdc13-1_SDLV2_REP2	2	11	2.53663365391	11244.873839	145.88040797	254	2.45383259495	1050555.99746	12586.1768816	43	2.95380301409	1048515.99683	15788.1454048	285	1036	136	136	167	172	150	672	0
DLR00013886	7	2	YBR269C	20	SD/MSG -ARG -HIS -LEU -LYS +Canavanine +G418 +Hygromycin +Thialysine	Adam_cdc13-1_SDLV2_REP2	2	11	2.39704228658	9683.59853324	63.7279310044	254	2.39281114537	884442.996733	11287.1583099	43	2.89355079827	880960.996169	13742.8077977	416	1035	136	136	169	174	151	933	0
DLR00013886	7	3	YCL069W	20	SD/MSG -ARG -HIS -LEU -LYS +Canavanine +G418 +Hygromycin +Thialysine	Adam_cdc13-1_SDLV2_REP2	2	11	2.55755371227	10339.531859	84.4272841598	254	2.46584770756	917410.996743	13077.9094738	43	2.99760875094	914866.996871	15936.4024738	550	1037	136	136	169	174	151	894	0
DLR00013886	7	4	YBR267W	20	SD/MSG -ARG -HIS -LEU -LYS +Canavanine +G418 +Hygromycin +Thialysine	Adam_cdc13-1_SDLV2_REP2	2	11	1.87604636124	5670.12482818	44.6479217235	254	1.87510817519	449953.992808	9136.90568331	43	2.29494197992	443420.992784	9066.04657207	691	1035	136	136	158	166	148	1226	0
DLR00013886	7	5	YCL064C	20	SD/MSG -ARG -HIS -LEU -LYS +Canavanine +G418 +Hygromycin +Thialysine	Adam_cdc13-1_SDLV2_REP2	2	11	2.57098971412	10240.4571214	77.4263335003	254	2.47657188628	933648.996481	13983.692705	43	3.15161052533	837795.6	10466.8547992	825	1034	136	136	174	179	157	1038	0
DLR00013886	7	6	YBR266C	20	SD/MSG -ARG -HIS -LEU -LYS +Canavanine +G418 +Hygromycin +Thialysine	Adam_cdc13-1_SDLV2_REP2	2	11	1.57843504287	4150.99685753	48.2189754106	254	1.73252987534	292207.998468	6169.4310131	43	2.09001846791	284375.997058	4026.8185061	964	1034	136	136	152	161	146	1507	0
DLR00013886	7	7	YCL063W	20	SD/MSG -ARG -HIS -LEU -LYS +Canavanine +G418 +Hygromycin +Thialysine	Adam_cdc13-1_SDLV2_REP2	2	11	2.34910904271	9338.38549194	53.2381630687	254	2.28772344988	768170.995583	11329.4545392	43	2.77354479695	768464.994781	12735.8258315	1101	1031	136	136	165	172	150	1472	0
DLR00013886	7	8	YBR264C	20	SD/MSG -ARG -HIS -LEU -LYS +Canavanine +G418 +Hygromycin +Thialysine	Adam_cdc13-1_SDLV2_REP2	2	11	2.46563209722	10607.10538	80.3877291189	254	2.39784146585	924286.996012	13562.9121254	43	2.90384968059	925009.995501	16218.3128183	1238	1036	136	136	169	175	153	1256	0
DLR00013886	7	9	YCL062W	20	SD/MSG -ARG -HIS -LEU -LYS +Canavanine +G418 +Hygromycin +Thialysine	Adam_cdc13-1_SDLV2_REP2	2	11	2.30269401556	9834.18813336	40.2108685737	254	2.25734847445	799194.995566	10900.6215773	43	2.73976686317	799342.994764	12540.1734948	1374	1036	136	136	164	170	148	1245	0
DLR00013886	7	10	YBR263W	20	SD/MSG -ARG -HIS -LEU -LYS +Canavanine +G418 +Hygromycin +Thialysine	Adam_cdc13-1_SDLV2_REP2	2	11	2.59433657332	10977.5673925	77.2791101909	254	2.4949306464	954886.996432	14031.8451947	43	3.04034155907	955713.996929	17087.3317606	1507	1037	136	136	167	173	149	1179	0
DLR00013886	7	11	YCL061C	20	SD/MSG -ARG -HIS -LEU -LYS +Canavanine +G418 +Hygromycin +Thialysine	Adam_cdc13-1_SDLV2_REP2	2	11	2.48283455589	10898.3783515	53.6758948906	254	2.42472436295	963912.996308	13254.6329215	43	2.93322932354	965025.995769	16208.8128122	1645	1029	136	136	169	174	149	1259	0
DLR00013886	7	12	YBR262C	20	SD/MSG -ARG -HIS -LEU -LYS +Canavanine +G418 +Hygromycin +Thialysine	Adam_cdc13-1_SDLV2_REP2	2	11	2.59448723106	10726.32901	75.3103840751	254	2.49122611722	953423.99622	14815.2780075	43	3.03478212095	955892.996648	17827.6648766	1786	1027	136	136	168	174	150	1407	0
DLR00013886	7	13	YCL060C	20	SD/MSG -ARG -HIS -LEU -LYS +Canavanine +G418 +Hygromycin +Thialysine	Adam_cdc13-1_SDLV2_REP2	2	11	2.1469296804	7406.99714498	42.3805568855	254	2.11932389861	624036.994159	10598.1800989	43	2.58586700814	623448.993455	11601.1744488	1918	1038	136	136	163	169	148	1601	0
DLR00013886	7	14	YBR261C	20	SD/MSG -ARG -HIS -LEU -LYS +Canavanine +G418 +Hygromycin +Thialysine	Adam_cdc13-1_SDLV2_REP2	2	11	2.463723604	9299.85041305	59.4803164081	254	2.40315816615	831258.996331	12335.4918673	43	2.91828025022	831946.995842	14965.4332837	2058	1031	136	136	169	174	151	1436	0
DLR00013886	7	15	YCL057W	20	SD/MSG -ARG -HIS -LEU -LYS +Canavanine +G418 +Hygromycin +Thialysine	Adam_cdc13-1_SDLV2_REP2	2	11	2.38933770994	8381.17401758	48.3366581101	254	2.32098725177	741938.995694	11012.084629	43	2.81828086823	741514.994997	13157.8311613	2196	1032	136	136	167	172	150	1461	0
DLR00013886	7	16	YBR260C	20	SD/MSG -ARG -HIS -LEU -LYS +Canavanine +G418 +Hygromycin +Thialysine	Adam_cdc13-1_SDLV2_REP2	2	11	2.41489835148	9722.59643378	65.6563071204	254	2.35861277654	846924.99573	12746.2650332	43	2.86393013657	852181.995221	15433.5874663	2331	1030	136	136	166	172	149	1875	0
DLR00013886	7	17	YCL056C	20	SD/MSG -ARG -HIS -LEU -LYS +Canavanine +G418 +Hygromycin +Thialysine	Adam_cdc13-1_SDLV2_REP2	2	11	2.55068925177	9190.98918375	75.6120942399	254	2.44204983396	823031.99641	12212.3194393	43	3.12350107894	738475.2	9320.54201187	2468	1035	136	136	168	174	150	1170	0
DLR00013886	7	18	YBR259W	20	SD/MSG -ARG -HIS -LEU -LYS +Canavanine +G418 +Hygromycin +Thialysine	Adam_cdc13-1_SDLV2_REP2	2	11	2.64999890158	10379.2494502	89.9610054622	254	2.54061380747	982390.996549	14639.017725	43	3.10895470286	982466.997777	18155.7579802	2604	1037	136	136	171	176	153	1231	0
DLR00013886	7	19	YCL055W	20	SD/MSG -ARG -HIS -LEU -LYS +Canavanine +G418 +Hygromycin +Thialysine	Adam_cdc13-1_SDLV2_REP2	2	11	2.46342076998	8463.60694779	62.1402144429	254	2.39262261298	777436.995997	11864.1796121	43	2.90831409584	772808.995672	14245.9909953	2739	1034	136	136	168	174	151	1102	0
DLR00013886	7	20	YBR258C	20	SD/MSG -ARG -HIS -LEU -LYS +Canavanine +G418 +Hygromycin +Thialysine	Adam_cdc13-1_SDLV2_REP2	2	11	2.59749485468	10266.1351834	95.2184232495	254	2.45260334825	942496.995273	15744.3937404	43	2.98443282872	942971.995428	19215.2715598	2876	1031	136	136	167	173	152	1334	0
DLR00013886	7	21	YCL051W	20	SD/MSG -ARG -HIS -LEU -LYS +Canavanine +G418 +Hygromycin +Thialysine	Adam_cdc13-1_SDLV2_REP2	2	11	2.61946124047	10100.0150378	79.0378985984	254	2.49368410118	964989.995611	15353.5900982	43	3.03291651917	961809.996178	18796.7800694	3013	1029	136	136	169	175	153	981	0
DLR00013886	7	22	YBR255W	20	SD/MSG -ARG -HIS -LEU -LYS +Canavanine +G418 +Hygromycin +Thialysine	Adam_cdc13-1_SDLV2_REP2	2	11	2.3437182191	8530.61156195	62.7623295773	254	2.22418086192	769794.994655	12643.4098986	43	2.69806068285	765916.994018	14634.0735236	3148	1031	136	136	159	166	147	1131	0
DLR00013886	7	23	YCL050C	20	SD/MSG -ARG -HIS -LEU -LYS +Canavanine +G418 +Hygromycin +Thialysine	Adam_cdc13-1_SDLV2_REP2	2	11	2.37630535565	8111.62078867	87.257907623	254	2.32796731351	785787.996029	12293.8260397	43	2.81330318361	780090.995246	14334.1175018	3282	1034	136	136	162	168	148	1005	0
DLR00013886	7	24	YOR202W	20	SD/MSG -ARG -HIS -LEU -LYS +Canavanine +G418 +Hygromycin +Thialysine	Adam_cdc13-1_SDLV2_REP2	2	11	2.49694844568	12096.1154253	120.822601511	254	2.45759384692	1229644.99691	14397.7751238	43	2.9492928001	1228633.99626	18576.2316726	3423	1030	136	136	165	170	147	682	10
DLR00013886	8	1	YOR202W	20	SD/MSG -ARG -HIS -LEU -LYS +Canavanine +G418 +Hygromycin +Thialysine	Adam_cdc13-1_SDLV2_REP2	2	11	2.35992970256	9478.00816381	98.2430607401	254	2.35941526469	882466.997167	10947.7549137	43	2.84305070502	877147.996237	12891.5418006	280	1171	136	136	167	172	151	614	0
DLR00013886	8	2	YDL020C	20	SD/MSG -ARG -HIS -LEU -LYS +Canavanine +G418 +Hygromycin +Thialysine	Adam_cdc13-1_SDLV2_REP2	2	11	1.97323111045	7789.34264634	40.5590713696	254	2.02695334938	647383.995072	9208.1779053	43	2.48219447856	645005.994789	10486.3271933	417	1172	136	136	160	167	147	1399	0
DLR00013886	8	3	YDL135C	20	SD/MSG -ARG -HIS -LEU -LYS +Canavanine +G418 +Hygromycin +Thialysine	Adam_cdc13-1_SDLV2_REP2	2	11	2.57607037583	10211.4289157	84.9850957565	254	2.49214212678	928876.996766	13711.5832283	43	3.0318719218	925336.997223	16641.2724919	556	1174	136	136	173	178	155	943	0
DLR00013886	8	4	YDL019C	20	SD/MSG -ARG -HIS -LEU -LYS +Canavanine +G418 +Hygromycin +Thialysine	Adam_cdc13-1_SDLV2_REP2	2	11	2.36960321839	8622.23763274	59.3981073899	254	2.34303012899	767533.996231	11606.1671347	43	2.83902116078	761350.995443	13190.7813743	689	1169	136	136	170	176	154	985	0
DLR00013886	8	5	YDL134C-A	20	SD/MSG -ARG -HIS -LEU -LYS +Canavanine +G418 +Hygromycin +Thialysine	Adam_cdc13-1_SDLV2_REP2	2	11	2.56303603091	9331.0539159	75.7704121009	254	2.51353955158	824316.997118	11974.8581858	43	3.06778977336	820505.998037	14154.7997764	829	1173	136	136	171	176	152	1049	0
DLR00013886	8	6	YDL018C	20	SD/MSG -ARG -HIS -LEU -LYS +Canavanine +G418 +Hygromycin +Thialysine	Adam_cdc13-1_SDLV2_REP2	2	11	2.45179630261	9750.6162808	59.6522537454	254	2.42075521785	860784.996836	12000.7379883	43	2.93269342685	857570.996453	14257.1732928	968	1170	136	136	171	177	154	1036	0
DLR00013886	8	7	YDL134C	20	SD/MSG -ARG -HIS -LEU -LYS +Canavanine +G418 +Hygromycin +Thialysine	Adam_cdc13-1_SDLV2_REP2	2	11	2.21741028472	9166.5663853	46.9980457731	254	2.2884901627	812675.996046	10981.4534425	43	2.76916201504	811810.99516	12503.098926	1101	1166	136	136	171	177	155	1388	0
DLR00013886	8	8	YDL013W	20	SD/MSG -ARG -HIS -LEU -LYS +Canavanine +G418 +Hygromycin +Thialysine	Adam_cdc13-1_SDLV2_REP2	2	11	0	11	20.5372927855	254	10.3388988239	36777.6	2893.10890318	43	0.5	991.8	102.434726814	1233	1170	136	136	-1	-1	-1	0	0
DLR00013886	8	9	YDL133W	20	SD/MSG -ARG -HIS -LEU -LYS +Canavanine +G418 +Hygromycin +Thialysine	Adam_cdc13-1_SDLV2_REP2	2	11	2.43269481648	10178.5697317	57.1180874696	254	2.38143559984	905438.996276	12599.7046251	43	2.87928868702	904099.995674	14978.1131944	1370	1174	136	136	170	176	153	1113	0
DLR00013886	8	10	YDL012C	20	SD/MSG -ARG -HIS -LEU -LYS +Canavanine +G418 +Hygromycin +Thialysine	Adam_cdc13-1_SDLV2_REP2	2	11	2.29836688463	8374.25862352	42.832663703	254	2.25866698063	720195.995499	10859.1453694	43	2.73757814577	720944.994546	12382.6376421	1511	1174	136	136	166	171	150	1513	0
DLR00013886	8	11	YDL133C-A	20	SD/MSG -ARG -HIS -LEU -LYS +Canavanine +G418 +Hygromycin +Thialysine	Adam_cdc13-1_SDLV2_REP2	2	11	2.66577323334	10819.5164383	59.78546966	254	2.52881177912	921125.996547	13137.8479606	43	3.08914546968	921416.99754	16036.9663458	1648	1168	136	136	166	171	147	1113	0
DLR00013886	8	12	YDL011C	20	SD/MSG -ARG -HIS -LEU -LYS +Canavanine +G418 +Hygromycin +Thialysine	Adam_cdc13-1_SDLV2_REP2	2	11	2.5125798658	9379.60168251	42.7323779394	254	2.40250630168	834534.995899	12831.4698933	43	2.90927519011	833619.995403	15297.1918845	1780	1169	136	136	169	174	151	1272	0
DLR00013886	8	13	YDL131W	20	SD/MSG -ARG -HIS -LEU -LYS +Canavanine +G418 +Hygromycin +Thialysine	Adam_cdc13-1_SDLV2_REP2	2	11	2.59768289062	10108.9053656	89.9631598381	254	2.44492496676	913720.996312	14272.0263148	43	2.97283848415	914731.99618	17268.8449353	1922	1171	136	136	169	175	151	1454	0
DLR00013886	8	14	YDL010W	20	SD/MSG -ARG -HIS -LEU -LYS +Canavanine +G418 +Hygromycin +Thialysine	Adam_cdc13-1_SDLV2_REP2	2	11	2.42471868853	8790.05143385	51.0368958907	254	2.37729265262	766108.996004	11704.5287154	43	2.88679808662	765616.995527	13690.1368989	2059	1168	136	136	166	172	149	1393	0
DLR00013886	8	15	YDL130W-A	20	SD/MSG -ARG -HIS -LEU -LYS +Canavanine +G418 +Hygromycin +Thialysine	Adam_cdc13-1_SDLV2_REP2	2	11	2.58472213839	10473.9547024	88.2424169838	254	2.50667986311	956625.995881	15618.133146	43	3.06535251318	957814.996772	18962.913881	2196	1172	136	136	170	175	151	1315	0
DLR00013886	8	16	YDL006W	20	SD/MSG -ARG -HIS -LEU -LYS +Canavanine +G418 +Hygromycin +Thialysine	Adam_cdc13-1_SDLV2_REP2	2	11	2.2253034234	7089.31268065	30.3251437628	254	2.19166791485	517885.99724	6411.7267892	43	2.67256159296	520445.995653	6830.19308264	2327	1171	136	136	152	161	142	1760	0
DLR00013886	8	17	YDL130W	20	SD/MSG -ARG -HIS -LEU -LYS +Canavanine +G418 +Hygromycin +Thialysine	Adam_cdc13-1_SDLV2_REP2	2	11	2.48221343974	10311.4944498	68.0295536982	254	2.4044424777	961392.996088	12870.2807878	43	2.91146964068	960293.995642	16269.8961954	2469	1170	136	136	170	176	152	1192	0
DLR00013886	8	18	YDL002C	20	SD/MSG -ARG -HIS -LEU -LYS +Canavanine +G418 +Hygromycin +Thialysine	Adam_cdc13-1_SDLV2_REP2	2	11	0	11	17.9975797734	254	12	29533.5	2148.43211061	43	0.5	1596.6	224.979841277	2600	1168	136	136	116	132	130	19	0
DLR00013886	8	19	YDL129W	20	SD/MSG -ARG -HIS -LEU -LYS +Canavanine +G418 +Hygromycin +Thialysine	Adam_cdc13-1_SDLV2_REP2	2	11	2.59499135844	9901.13083959	94.4303423176	254	2.47846597228	947145.995894	15255.1904379	43	3.01969948465	945444.996321	18660.551576	2741	1170	136	136	170	176	153	1261	0
DLR00013886	8	20	YDL001W	20	SD/MSG -ARG -HIS -LEU -LYS +Canavanine +G418 +Hygromycin +Thialysine	Adam_cdc13-1_SDLV2_REP2	2	11	2.48657677626	8414.0257958	59.711327166	254	2.36541946597	743189.994909	12846.4610737	43	2.87744184254	740971.994624	15099.1350775	2878	1169	136	136	163	170	149	1410	0
DLR00013886	8	21	YDL128W	20	SD/MSG -ARG -HIS -LEU -LYS +Canavanine +G418 +Hygromycin +Thialysine	Adam_cdc13-1_SDLV2_REP2	2	11	2.58369047659	9322.36131527	75.2708236288	254	2.45583892477	885023.995722	14367.4852128	43	2.99008443578	881065.995988	17389.8086881	3012	1169	136	136	167	174	152	1070	0
DLR00013886	8	22	YCR106W	20	SD/MSG -ARG -HIS -LEU -LYS +Canavanine +G418 +Hygromycin +Thialysine	Adam_cdc13-1_SDLV2_REP2	2	11	2.5872297689	9489.6410849	85.7090670769	254	2.46352063895	918165.99578	14378.18367	43	2.99493650252	913643.995978	17630.6339632	3148	1172	136	136	166	172	151	932	0
DLR00013886	8	23	YDL127W	20	SD/MSG -ARG -HIS -LEU -LYS +Canavanine +G418 +Hygromycin +Thialysine	Adam_cdc13-1_SDLV2_REP2	2	11	2.70772502268	10339.4063135	116.94658935	254	2.56815741468	1099042.99668	16534.9909963	43	3.1228042145	1095054.9977	20646.2638909	3287	1160	136	136	169	174	151	841	0
DLR00013886	8	24	YOR202W	20	SD/MSG -ARG -HIS -LEU -LYS +Canavanine +G418 +Hygromycin +Thialysine	Adam_cdc13-1_SDLV2_REP2	2	11	2.55526223264	10735.5100651	113.557132866	254	2.48138358769	1090704.9973	12754.2902614	43	2.98431398374	1087957.99687	16572.0954225	3423	1168	136	136	164	169	146	640	0
DLR00013886	9	1	YOR202W	20	SD/MSG -ARG -HIS -LEU -LYS +Canavanine +G418 +Hygromycin +Thialysine	Adam_cdc13-1_SDLV2_REP2	2	11	2.4320837439	11083.4558519	111.25628198	254	2.39926218435	1011824.99715	11666.5444092	43	2.89049056444	1008786.99639	14266.3969432	283	1310	136	136	166	171	150	643	0
DLR00013886	9	2	YBR281C	20	SD/MSG -ARG -HIS -LEU -LYS +Canavanine +G418 +Hygromycin +Thialysine	Adam_cdc13-1_SDLV2_REP2	2	11	2.3545390062	10351.9735256	66.6685833727	254	2.3545879406	925198.996338	11769.362576	43	2.84693342669	924632.995657	14468.3827722	417	1310	136	136	168	173	151	1076	0
DLR00013886	9	3	YCR011C	20	SD/MSG -ARG -HIS -LEU -LYS +Canavanine +G418 +Hygromycin +Thialysine	Adam_cdc13-1_SDLV2_REP2	2	11	2.53491941197	10396.2228219	84.4505478981	254	2.4415488319	939647.996171	14155.9190183	43	2.95835192262	937417.995968	17235.3371961	558	1313	136	136	172	177	155	1076	0
DLR00013886	9	4	YBR280C	20	SD/MSG -ARG -HIS -LEU -LYS +Canavanine +G418 +Hygromycin +Thialysine	Adam_cdc13-1_SDLV2_REP2	2	11	2.2942694597	7816.98236906	50.038440462	254	2.26980741994	668797.995379	11520.4468319	43	2.7559326334	664257.994499	12607.2522228	694	1306	136	136	166	172	152	1177	0
DLR00013886	9	5	YCR010C	20	SD/MSG -ARG -HIS -LEU -LYS +Canavanine +G418 +Hygromycin +Thialysine	Adam_cdc13-1_SDLV2_REP2	2	11	2.52754569316	10224.5501814	83.2483306549	254	2.4500753265	921110.996386	13884.2180129	43	2.96977420041	918998.996188	16884.1797888	828	1311	136	136	173	178	156	1063	0
DLR00013886	9	6	YBR278W	20	SD/MSG -ARG -HIS -LEU -LYS +Canavanine +G418 +Hygromycin +Thialysine	Adam_cdc13-1_SDLV2_REP2	2	11	2.33193210484	9465.7133852	46.6741202548	254	2.30572534243	833153.995771	11830.5218925	43	2.79104424428	830924.995011	13727.7684278	961	1311	136	136	170	176	153	1204	0
DLR00013886	9	7	YCR009C	20	SD/MSG -ARG -HIS -LEU -LYS +Canavanine +G418 +Hygromycin +Thialysine	Adam_cdc13-1_SDLV2_REP2	2	11	1.94355924374	5197.64793315	34.1730231296	254	2.0383270514	418249.99586	7785.81678865	43	2.47598372968	408124.994029	6935.27424634	1107	1309	136	136	159	167	148	925	7
DLR00013886	9	8	YBR277C	20	SD/MSG -ARG -HIS -LEU -LYS +Canavanine +G418 +Hygromycin +Thialysine	Adam_cdc13-1_SDLV2_REP2	2	11	2.43235864488	10794.590322	71.2869421285	254	2.40610211533	973086.996507	12837.0533623	43	2.90640678323	973280.995852	15456.2230667	1238	1302	136	136	172	177	154	1175	0
DLR00013886	9	9	YCR008W	20	SD/MSG -ARG -HIS -LEU -LYS +Canavanine +G418 +Hygromycin +Thialysine	Adam_cdc13-1_SDLV2_REP2	2	11	2.48036983393	10761.9529528	54.9111673919	254	2.39496081898	924241.996223	12519.6259244	43	2.8965687709	924144.995611	15076.5114795	1374	1311	136	136	167	173	149	1100	0
DLR00013886	9	10	YBR276C	20	SD/MSG -ARG -HIS -LEU -LYS +Canavanine +G418 +Hygromycin +Thialysine	Adam_cdc13-1_SDLV2_REP2	2	11	2.45188959385	10418.4368295	71.0039109029	254	2.38040416533	935178.995484	14600.690604	43	2.87779898393	937992.994892	17425.825113	1511	1308	136	136	170	175	152	1433	0
DLR00013886	9	11	YCR007C	20	SD/MSG -ARG -HIS -LEU -LYS +Canavanine +G418 +Hygromycin +Thialysine	Adam_cdc13-1_SDLV2_REP2	2	11	2.63950649228	10449.273137	67.5728773104	254	2.60223192988	843305.356901	8680.19541695	43	3.06952519976	916477.997513	16068.901158	1646	1310	136	136	169	174	150	1074	0
DLR00013886	9	12	YBR275C	20	SD/MSG -ARG -HIS -LEU -LYS +Canavanine +G418 +Hygromycin +Thialysine	Adam_cdc13-1_SDLV2_REP2	2	11	2.53046034592	11084.9344532	57.5892100998	254	2.44309150925	990833.996225	14262.734436	43	2.95736698521	992515.995852	17399.6336232	1786	1311	136	136	170	175	151	1342	0
DLR00013886	9	13	YCR006C	20	SD/MSG -ARG -HIS -LEU -LYS +Canavanine +G418 +Hygromycin +Thialysine	Adam_cdc13-1_SDLV2_REP2	2	11	2.61520492176	10468.6363434	47.5960232031	254	2.58671810771	847224.999252	7363.74423321	43	3.16768093946	846311.999862	8807.10092624	1922	1306	136	136	163	169	146	1133	0
DLR00013886	9	14	YBR274W	20	SD/MSG -ARG -HIS -LEU -LYS +Canavanine +G418 +Hygromycin +Thialysine	Adam_cdc13-1_SDLV2_REP2	2	11	2.46358369024	9576.00174245	70.4432293001	254	2.36931926339	848699.995237	14268.6951592	43	2.87553063008	850326.994701	16731.4891374	2058	1305	136	136	167	173	150	1600	0
DLR00013886	9	15	YCR005C	20	SD/MSG -ARG -HIS -LEU -LYS +Canavanine +G418 +Hygromycin +Thialysine	Adam_cdc13-1_SDLV2_REP2	2	11	2.59712121127	10147.4558765	64.7953025917	254	2.5879908662	838332.999051	7723.25509263	43	3.17531677557	839752.999793	9355.26989745	2192	1306	136	136	163	169	147	1395	11
DLR00013886	9	16	YBR273C	20	SD/MSG -ARG -HIS -LEU -LYS +Canavanine +G418 +Hygromycin +Thialysine	Adam_cdc13-1_SDLV2_REP2	2	11	2.5332608237	9929.88513418	84.8455322879	254	2.43243591681	936276.995968	14038.6513239	43	2.95138258216	936588.995747	17516.8200012	2331	1307	136	136	170	176	152	1292	0
DLR00013886	9	17	YCR001W	20	SD/MSG -ARG -HIS -LEU -LYS +Canavanine +G418 +Hygromycin +Thialysine	Adam_cdc13-1_SDLV2_REP2	2	11	2.48579714842	8427.80145097	56.3811395881	254	2.43284314561	791173.996781	11143.7035981	43	2.96717060498	787494.996933	13643.4336769	2471	1303	136	136	169	175	151	1205	0
DLR00013886	9	18	YBR272C	20	SD/MSG -ARG -HIS -LEU -LYS +Canavanine +G418 +Hygromycin +Thialysine	Adam_cdc13-1_SDLV2_REP2	2	11	2.46183684949	10002.0098667	69.0679826863	254	2.38180802059	930463.995587	13376.4172707	43	2.88717885647	932114.995124	16589.8437345	2605	1307	136	136	168	174	152	1560	0
DLR00013886	9	19	YCL076W	20	SD/MSG -ARG -HIS -LEU -LYS +Canavanine +G418 +Hygromycin +Thialysine	Adam_cdc13-1_SDLV2_REP2	2	11	2.54136574356	8798.39003516	55.6518108495	254	2.40745282966	800833.995811	12480.4487664	43	2.92917767039	797333.995719	14992.1074226	2737	1298	136	136	166	172	150	1229	0
DLR00013886	9	20	YBR271W	20	SD/MSG -ARG -HIS -LEU -LYS +Canavanine +G418 +Hygromycin +Thialysine	Adam_cdc13-1_SDLV2_REP2	2	11	2.65824103574	11923.3857697	117.127052834	254	2.516997542	1133609.99544	18583.2370157	43	3.06219489788	1136702.99595	23089.8994287	2875	1305	136	136	170	176	154	1490	13
DLR00013886	9	21	YCL075W	20	SD/MSG -ARG -HIS -LEU -LYS +Canavanine +G418 +Hygromycin +Thialysine	Adam_cdc13-1_SDLV2_REP2	2	11	2.47654866995	8649.96136859	64.3759664691	254	2.32913197522	790861.994878	13607.8174896	43	2.82518826293	787445.994261	16003.2377189	3013	1301	136	136	164	171	150	1219	0
DLR00013886	9	22	YBR270C	20	SD/MSG -ARG -HIS -LEU -LYS +Canavanine +G418 +Hygromycin +Thialysine	Adam_cdc13-1_SDLV2_REP2	2	11	2.71142413393	10481.310228	105.947382788	254	2.59767810244	1024573.99612	16732.0401212	43	3.19280002449	1022128.99815	20274.2129278	3150	1300	136	136	168	174	152	957	0
DLR00013886	9	23	YCL074W	20	SD/MSG -ARG -HIS -LEU -LYS +Canavanine +G418 +Hygromycin +Thialysine	Adam_cdc13-1_SDLV2_REP2	2	11	2.42163340473	8109.53651496	74.3060070614	254	2.39070161616	805939.996685	11499.1494729	43	2.88937799849	797426.996135	13756.5843422	3283	1298	136	136	162	168	146	709	0
DLR00013886	9	24	YOR202W	20	SD/MSG -ARG -HIS -LEU -LYS +Canavanine +G418 +Hygromycin +Thialysine	Adam_cdc13-1_SDLV2_REP2	2	11	2.55979016692	12055.2175021	119.710921721	254	2.52019458933	1260949.99721	15446.0358308	43	3.02854419084	1259816.9968	19980.5769946	3420	1304	136	136	167	172	149	766	0
DLR00013886	10	1	YOR202W	20	SD/MSG -ARG -HIS -LEU -LYS +Canavanine +G418 +Hygromycin +Thialysine	Adam_cdc13-1_SDLV2_REP2	2	11	2.45906070567	11069.6623407	104.312373599	254	2.4261790837	1025147.99752	11600.4538853	43	2.92245643256	1022601.9968	14607.4809403	285	1451	136	136	168	173	151	697	9
DLR00013886	10	2	YDL038C	20	SD/MSG -ARG -HIS -LEU -LYS +Canavanine +G418 +Hygromycin +Thialysine	Adam_cdc13-1_SDLV2_REP2	2	11	2.4152428945	10119.3622148	86.1572732965	254	2.36366641664	929672.995998	13225.9268952	43	2.85723333353	927816.995379	16152.5304072	418	1445	136	136	170	175	153	1022	0
DLR00013886	10	3	YDL157C	20	SD/MSG -ARG -HIS -LEU -LYS +Canavanine +G418 +Hygromycin +Thialysine	Adam_cdc13-1_SDLV2_REP2	2	11	2.47104016534	9091.36277825	74.789931727	254	2.4069118136	819823.996544	12181.8868396	43	2.91763687267	816457.996135	14533.5242634	557	1444	136	136	172	177	156	1093	0
DLR00013886	10	4	YDL037C	20	SD/MSG -ARG -HIS -LEU -LYS +Canavanine +G418 +Hygromycin +Thialysine	Adam_cdc13-1_SDLV2_REP2	2	11	2.57240465952	9757.30679089	75.4799963868	254	2.47854167935	898846.996508	13873.7912539	43	3.01524965249	894865.996807	16573.9012965	698	1444	136	136	174	179	157	1002	0
DLR00013886	10	5	YDL156W	20	SD/MSG -ARG -HIS -LEU -LYS +Canavanine +G418 +Hygromycin +Thialysine	Adam_cdc13-1_SDLV2_REP2	2	11	2.63179810293	10768.5542012	93.9190476594	254	2.53593183171	975047.997007	14498.9079509	43	3.09284388271	972930.997894	17637.8849496	831	1445	136	136	174	179	156	1035	0
DLR00013886	10	6	YDL036C	20	SD/MSG -ARG -HIS -LEU -LYS +Canavanine +G418 +Hygromycin +Thialysine	Adam_cdc13-1_SDLV2_REP2	2	11	2.3744855481	9109.8344488	62.9130749235	254	2.33434972705	779867.996268	11591.3961278	43	2.82829099906	777673.995479	13170.6100569	968	1445	136	136	167	173	152	1221	0
DLR00013886	10	7	YDL155W	20	SD/MSG -ARG -HIS -LEU -LYS +Canavanine +G418 +Hygromycin +Thialysine	Adam_cdc13-1_SDLV2_REP2	2	11	2.48522652664	10530.0492145	70.5613602311	254	2.41081912586	955912.996442	13326.062732	43	2.91465461547	954241.995855	15949.0748738	1102	1446	136	136	172	178	155	1062	0
DLR00013886	10	8	YDL035C	20	SD/MSG -ARG -HIS -LEU -LYS +Canavanine +G418 +Hygromycin +Thialysine	Adam_cdc13-1_SDLV2_REP2	2	11	2.225308051	9326.38202555	45.9836862803	254	2.27202062107	842048.995933	11124.4578745	43	2.75330795941	839681.995101	12719.0743377	1238	1448	136	136	170	176	154	1153	0
DLR00013886	10	9	YDL154W	20	SD/MSG -ARG -HIS -LEU -LYS +Canavanine +G418 +Hygromycin +Thialysine	Adam_cdc13-1_SDLV2_REP2	2	11	2.58900571397	10413.1258185	76.6706601102	254	2.51711033217	937522.997408	12449.1180637	43	3.06404402224	936825.997911	15192.6278599	1374	1449	136	136	170	175	151	1054	0
DLR00013886	10	10	YDL034W	20	SD/MSG -ARG -HIS -LEU -LYS +Canavanine +G418 +Hygromycin +Thialysine	Adam_cdc13-1_SDLV2_REP2	2	11	2.47569609783	11125.1364187	53.1668840334	254	2.40581297569	989221.996236	13715.3122543	43	2.90876932462	989502.995614	16590.1382543	1516	1446	136	136	170	175	152	1148	0
DLR00013886	10	11	YDL149W	20	SD/MSG -ARG -HIS -LEU -LYS +Canavanine +G418 +Hygromycin +Thialysine	Adam_cdc13-1_SDLV2_REP2	2	11	2.52566373792	11359.4377621	71.2103423358	254	2.51325095777	1050239.99736	12784.8280967	43	3.0441937525	1050469.99716	16153.1750012	1650	1445	136	136	173	178	154	1045	0
DLR00013886	10	12	YDL033C	20	SD/MSG -ARG -HIS -LEU -LYS +Canavanine +G418 +Hygromycin +Thialysine	Adam_cdc13-1_SDLV2_REP2	2	11	1.1362337963	645.895256968	25.8982884473	254	9.79008748543	39274.2	2875.43918972	43	1.72977284152	20129.0002226	607.76019581	1782	1446	136	136	110	125	119	25	0
DLR00013886	10	13	YDL146W	20	SD/MSG -ARG -HIS -LEU -LYS +Canavanine +G418 +Hygromycin +Thialysine	Adam_cdc13-1_SDLV2_REP2	2	11	2.56131251918	10475.3073989	64.9448506739	254	2.47504027239	948787.996725	13523.115336	43	3.00789389186	947516.996737	16490.9484197	1920	1446	136	136	170	175	151	1049	0
DLR00013886	10	14	YDL027C	20	SD/MSG -ARG -HIS -LEU -LYS +Canavanine +G418 +Hygromycin +Thialysine	Adam_cdc13-1_SDLV2_REP2	2	11	2.46202858862	8779.23505676	60.4549490111	254	2.38662034491	772524.99618	12083.2002686	43	2.902751807	770379.995754	14032.5408446	2058	1446	136	136	167	172	149	1240	0
DLR00013886	10	15	YDL144C	20	SD/MSG -ARG -HIS -LEU -LYS +Canavanine +G418 +Hygromycin +Thialysine	Adam_cdc13-1_SDLV2_REP2	2	11	2.54590723898	10590.2635985	72.6031558402	254	2.43857938404	955443.995778	14525.3859798	43	2.96392540754	957622.99571	17846.9555555	2195	1445	136	136	168	173	150	1443	0
DLR00013886	10	16	YDL026W	20	SD/MSG -ARG -HIS -LEU -LYS +Canavanine +G418 +Hygromycin +Thialysine	Adam_cdc13-1_SDLV2_REP2	2	11	2.44809342533	8606.47359807	69.9796764129	254	2.37762712389	792390.995868	12210.025448	43	2.88890377628	793008.995505	14896.4214752	2332	1442	136	136	168	174	152	1581	0
DLR00013886	10	17	YDL142C	20	SD/MSG -ARG -HIS -LEU -LYS +Canavanine +G418 +Hygromycin +Thialysine	Adam_cdc13-1_SDLV2_REP2	2	11	2.05105181675	6090.38924784	37.2596282085	254	2.08810818349	454167.996272	6547.32027596	43	2.55634019533	451024.994787	6360.1456375	2466	1445	136	136	149	158	140	1387	0
DLR00013886	10	18	YDL025C	20	SD/MSG -ARG -HIS -LEU -LYS +Canavanine +G418 +Hygromycin +Thialysine	Adam_cdc13-1_SDLV2_REP2	2	11	2.43141029305	9030.14974538	66.4379059949	254	2.3802169836	869792.995959	12904.8699816	43	2.88790941446	867218.995547	15660.9711151	2604	1444	136	136	169	175	152	1206	0
DLR00013886	10	19	YDL138W	20	SD/MSG -ARG -HIS -LEU -LYS +Canavanine +G418 +Hygromycin +Thialysine	Adam_cdc13-1_SDLV2_REP2	2	11	2.5711550475	9437.57771812	80.5419858711	254	2.5117465901	945169.996479	13686.5886771	43	3.20585481139	848322.9	10603.7359111	2744	1442	136	136	173	178	155	1205	0
DLR00013886	10	20	YDL024C	20	SD/MSG -ARG -HIS -LEU -LYS +Canavanine +G418 +Hygromycin +Thialysine	Adam_cdc13-1_SDLV2_REP2	2	11	2.40101341054	7890.61396447	44.840902838	254	2.34590524671	727772.996006	10818.9508022	43	2.84915323899	722520.99535	12775.4778779	2881	1445	136	136	166	172	151	1282	0
DLR00013886	10	21	YDL137W	20	SD/MSG -ARG -HIS -LEU -LYS +Canavanine +G418 +Hygromycin +Thialysine	Adam_cdc13-1_SDLV2_REP2	2	11	2.5992951486	9265.15955988	65.0563701275	254	2.48308739158	872324.996107	13600.5004104	43	3.03341006164	867201.996865	16314.2382911	3011	1442	136	136	166	173	151	1003	0
DLR00013886	10	22	YDL023C	20	SD/MSG -ARG -HIS -LEU -LYS +Canavanine +G418 +Hygromycin +Thialysine	Adam_cdc13-1_SDLV2_REP2	2	11	2.51159391123	9429.64313547	76.0902936753	254	2.41925706799	903308.996019	13759.8048402	43	2.92832066502	900010.995617	16750.6665659	3152	1441	136	136	165	171	149	1063	0
DLR00013886	10	23	YDL136W	20	SD/MSG -ARG -HIS -LEU -LYS +Canavanine +G418 +Hygromycin +Thialysine	Adam_cdc13-1_SDLV2_REP2	2	11	2.44741885063	10753.0909417	66.2208245519	254	2.36412710922	1069625.9961	12794.04311	43	2.84613323248	1066775.99553	16004.3518772	3288	1442	136	136	164	169	148	864	0
DLR00013886	10	24	YOR202W	20	SD/MSG -ARG -HIS -LEU -LYS +Canavanine +G418 +Hygromycin +Thialysine	Adam_cdc13-1_SDLV2_REP2	2	11	2.34656135103	9645.16332846	89.5571729609	254	2.35119218801	990625.99642	12434.1925338	43	2.82574717146	985692.995658	15133.7145669	3422	1440	136	136	164	169	147	636	0
DLR00013886	11	1	YOR202W	20	SD/MSG -ARG -HIS -LEU -LYS +Canavanine +G418 +Hygromycin +Thialysine	Adam_cdc13-1_SDLV2_REP2	2	11	2.25401509994	8677.29462252	87.486209627	254	2.29915698867	805225.996875	10554.9216206	43	2.77275817062	800017.995881	12067.2550402	288	1586	136	136	166	171	150	754	0
DLR00013886	11	2	YBR293W	20	SD/MSG -ARG -HIS -LEU -LYS +Canavanine +G418 +Hygromycin +Thialysine	Adam_cdc13-1_SDLV2_REP2	2	11	2.2518499464	9004.55481687	69.7004209572	254	2.26186357328	796608.995535	11701.6452682	43	2.74354491053	793945.994884	13654.0209082	417	1584	136	136	167	172	151	1128	0
DLR00013886	11	3	YCR024C-A	20	SD/MSG -ARG -HIS -LEU -LYS +Canavanine +G418 +Hygromycin +Thialysine	Adam_cdc13-1_SDLV2_REP2	2	11	2.44079838512	9493.22325535	71.53337698	254	2.41990301178	848897.996934	11694.5609138	43	2.93441052894	844479.996502	14145.1289964	559	1583	136	136	171	176	153	906	0
DLR00013886	11	4	YBR292C	20	SD/MSG -ARG -HIS -LEU -LYS +Canavanine +G418 +Hygromycin +Thialysine	Adam_cdc13-1_SDLV2_REP2	2	11	2.19307054539	8427.92466582	58.4378648587	254	2.183063954	740732.99488	11922.253548	43	2.65727571539	738426.994257	13313.0582708	690	1582	136	136	168	174	154	1415	0
DLR00013886	11	5	YCR023C	20	SD/MSG -ARG -HIS -LEU -LYS +Canavanine +G418 +Hygromycin +Thialysine	Adam_cdc13-1_SDLV2_REP2	2	11	2.46722973657	9880.28485609	75.9067719011	254	2.40089456227	863325.996338	13014.66728	43	2.91048408708	860577.995843	15219.9256601	829	1581	136	136	170	175	153	1098	0
DLR00013886	11	6	YBR291C	20	SD/MSG -ARG -HIS -LEU -LYS +Canavanine +G418 +Hygromycin +Thialysine	Adam_cdc13-1_SDLV2_REP2	2	11	2.22273310928	9480.86725654	45.7932435974	254	2.23258106739	828533.995873	11063.0807799	43	2.71104234998	827085.995147	12505.1148201	969	1584	136	136	168	174	153	1256	5
DLR00013886	11	7	YCR022C	20	SD/MSG -ARG -HIS -LEU -LYS +Canavanine +G418 +Hygromycin +Thialysine	Adam_cdc13-1_SDLV2_REP2	2	11	2.49381484979	10913.9057045	71.6334016103	254	2.44177648258	974670.996765	13152.6829899	43	2.95758521549	974786.996439	15823.1408154	1101	1583	136	136	172	177	154	1206	0
DLR00013886	11	8	YBR290W	20	SD/MSG -ARG -HIS -LEU -LYS +Canavanine +G418 +Hygromycin +Thialysine	Adam_cdc13-1_SDLV2_REP2	2	11	2.24596320599	9178.29367611	36.4310496197	254	2.29563751495	814827.996312	9990.04648601	43	2.78425043307	812867.995537	11544.6845881	1237	1580	136	136	168	174	152	1220	0
DLR00013886	11	9	YCR021C	20	SD/MSG -ARG -HIS -LEU -LYS +Canavanine +G418 +Hygromycin +Thialysine	Adam_cdc13-1_SDLV2_REP2	2	11	2.34849999063	9813.89998942	58.2946350123	254	2.35365229355	878746.996484	11449.6413777	43	2.85096260544	877658.995752	13572.669297	1376	1577	136	136	169	174	152	1161	0
DLR00013886	11	10	YBR289W	20	SD/MSG -ARG -HIS -LEU -LYS +Canavanine +G418 +Hygromycin +Thialysine	Adam_cdc13-1_SDLV2_REP2	2	11	0	11	15.8425535889	254	12	32128.2	2530.83106785	43	0	43	94.0657527436	1510	1578	136	136	-1	-1	-1	13	0
DLR00013886	11	11	YCR020C-A	20	SD/MSG -ARG -HIS -LEU -LYS +Canavanine +G418 +Hygromycin +Thialysine	Adam_cdc13-1_SDLV2_REP2	2	11	2.3329484458	7657.03760761	39.9028785866	254	2.37713842394	532275.99998	6947.93787021	43	2.91209718126	529151.999826	5719.09935515	1648	1581	136	136	149	158	141	1006	0
DLR00013886	11	12	YBR288C	20	SD/MSG -ARG -HIS -LEU -LYS +Canavanine +G418 +Hygromycin +Thialysine	Adam_cdc13-1_SDLV2_REP2	2	11	2.24676453204	7891.49890697	32.4198473974	254	2.24136307757	646228.996259	9086.95913801	43	2.72393698092	642963.995102	9886.85115928	1784	1585	136	136	161	167	146	1166	0
DLR00013886	11	13	YCR020C	20	SD/MSG -ARG -HIS -LEU -LYS +Canavanine +G418 +Hygromycin +Thialysine	Adam_cdc13-1_SDLV2_REP2	2	11	2.46479674935	9638.71313594	45.1001354672	254	2.36208536863	840410.996247	11808.5944523	43	2.86114100608	841012.995536	14092.0017364	1923	1578	136	136	166	171	148	1284	0
DLR00013886	11	14	YBR287W	20	SD/MSG -ARG -HIS -LEU -LYS +Canavanine +G418 +Hygromycin +Thialysine	Adam_cdc13-1_SDLV2_REP2	2	11	2.23215485677	7772.38188278	39.9951150795	254	2.22292563268	689220.995194	10391.437304	43	2.70094723689	691154.99443	12023.6252032	2060	1583	136	136	165	171	150	1765	0
DLR00013886	11	15	YCR019W	20	SD/MSG -ARG -HIS -LEU -LYS +Canavanine +G418 +Hygromycin +Thialysine	Adam_cdc13-1_SDLV2_REP2	2	11	2.54461066686	9274.46008598	63.1753570771	254	2.43783772783	858817.996052	12928.2167599	43	2.96784652364	856982.996052	16002.3411276	2196	1578	136	136	168	174	150	1166	0
DLR00013886	11	16	YBR286W	20	SD/MSG -ARG -HIS -LEU -LYS +Canavanine +G418 +Hygromycin +Thialysine	Adam_cdc13-1_SDLV2_REP2	2	11	2.41213763041	8610.48115863	52.5788826125	254	2.4186200332	796284.996631	10882.2624	43	2.94015430784	796361.996505	13416.582023	2331	1586	136	136	167	172	147	1499	0
DLR00013886	11	17	YCR017C	20	SD/MSG -ARG -HIS -LEU -LYS +Canavanine +G418 +Hygromycin +Thialysine	Adam_cdc13-1_SDLV2_REP2	2	11	2.417066215	9515.96141625	56.7561960106	254	2.40114210235	884689.996675	11388.3624799	43	2.9122657048	882645.996222	14135.9144508	2469	1575	136	136	168	173	150	1145	0
DLR00013886	11	18	YBR285W	20	SD/MSG -ARG -HIS -LEU -LYS +Canavanine +G418 +Hygromycin +Thialysine	Adam_cdc13-1_SDLV2_REP2	2	11	2.32450871415	7900.73932918	53.6007346118	254	2.29859132987	726946.995862	10406.9471932	43	2.79428845928	726609.995232	12169.8074123	2603	1578	136	136	165	171	150	1693	0
DLR00013886	11	19	YCR016W	20	SD/MSG -ARG -HIS -LEU -LYS +Canavanine +G418 +Hygromycin +Thialysine	Adam_cdc13-1_SDLV2_REP2	2	11	2.45265652643	9418.56851945	55.5518700004	254	2.36973592213	898330.995933	12579.594945	43	2.8688729651	894476.995335	15342.9789996	2744	1580	136	136	169	174	152	1115	0
DLR00013886	11	20	YBR284W	20	SD/MSG -ARG -HIS -LEU -LYS +Canavanine +G418 +Hygromycin +Thialysine	Adam_cdc13-1_SDLV2_REP2	2	11	2.44749136263	9908.1211465	66.4381577239	254	2.42233547122	919564.996294	13026.2313531	43	2.94125390197	918163.996016	16025.8673595	2881	1581	136	136	167	172	149	1204	0
DLR00013886	11	21	YCR015C	20	SD/MSG -ARG -HIS -LEU -LYS +Canavanine +G418 +Hygromycin +Thialysine	Adam_cdc13-1_SDLV2_REP2	2	11	2.50921338881	8535.32326756	67.4147817543	254	2.43607962224	826299.996578	12223.1758353	43	2.95995319926	820788.996608	14746.1310155	3013	1577	136	136	168	174	152	1024	10
DLR00013886	11	22	YBR283C	20	SD/MSG -ARG -HIS -LEU -LYS +Canavanine +G418 +Hygromycin +Thialysine	Adam_cdc13-1_SDLV2_REP2	2	11	2.08732932694	6746.26774739	50.186887902	254	2.10242771471	613559.994364	10397.710424	43	2.56448208244	609545.993862	11380.0510913	3150	1576	136	136	159	166	148	1451	0
DLR00013886	11	23	YCR014C	20	SD/MSG -ARG -HIS -LEU -LYS +Canavanine +G418 +Hygromycin +Thialysine	Adam_cdc13-1_SDLV2_REP2	2	11	2.5108850681	10194.0741251	95.0023651078	254	2.44535252699	1004193.99653	13790.7396041	43	2.94985623876	1002755.99616	17223.017383	3285	1572	136	136	162	168	146	892	0
DLR00013886	11	24	YOR202W	20	SD/MSG -ARG -HIS -LEU -LYS +Canavanine +G418 +Hygromycin +Thialysine	Adam_cdc13-1_SDLV2_REP2	2	11	2.67077784623	13385.1681765	143.541900643	254	2.55751084025	1366049.99722	16746.6964565	43	3.07473180695	1365998.99707	21946.5240419	3420	1580	136	136	165	170	148	562	60
DLR00013886	12	1	YOR202W	20	SD/MSG -ARG -HIS -LEU -LYS +Canavanine +G418 +Hygromycin +Thialysine	Adam_cdc13-1_SDLV2_REP2	2	11	2.35131322874	10650.976364	96.983808153	254	2.37508042018	998367.996993	12011.5060146	43	2.85955835313	995889.996177	14782.6089822	291	1719	136	136	169	173	152	745	0
DLR00013886	12	2	YDL054C	20	SD/MSG -ARG -HIS -LEU -LYS +Canavanine +G418 +Hygromycin +Thialysine	Adam_cdc13-1_SDLV2_REP2	2	11	2.40567425727	9577.32174733	89.6414468204	254	2.38750727256	904023.996162	13587.4662252	43	2.8850177985	902124.99562	16532.3603686	422	1718	136	136	171	176	154	1169	0
[truncated: 15,862 more rows]
