# Supplementary material for: Quantitative Fitness Analysis Shows That NMD Proteins and Many Other Protein Complexes Suppress or Enhance Distinct Telomere Cap Defects
Source: PLoS Genet. 2011 Apr 7;7(4):e1001362. doi: 10.1371/journal.pgen.1001362 (PMC3072368; doi:10.1371/journal.pgen.1001362)
Supplement: Table S8 — Logistic data file. ROD output data is subjected to logistic modelling and exported in this format for further analysis. These are text files compressed in .zip format: http://research.ncl.ac.uk/colonyzer/AddinallQFA/Logistic.zip. See http://research.ncl.ac.uk/colonyzer/AddinallQFA for detailed description of column contents. (30.13 MB ZIP) [file pgen.1001362.s012.zip › Adam_cdc13-1_SDLV2_REP1_Logistic.txt]

Barcode	Row	Col	ORF	Treatments	Medium	Screen.Name	Plate.Number	Area.G.0.	Area.r	Area.K	Area.Error	Greyscale.G.0.	Greyscale.r	Greyscale.K	Greyscale.Error	Trimmed.G.0.	Trimmed.r	Trimmed.K	Trimmed.Error	X.Offset	Y.Offset	Xdim	Ydim	R	G	B	Edge.Length	Pixels.on.Edge
DLR00013875	1	1	YOR202W	20	SD/MSG -ARG -HIS -LEU -LYS +Canavanine +G418 +Hygromycin +Thialysine	Adam_cdc13-1_SDLV2_REP1	1	11	2.22690501615	8650.77762079	123.594120919	254	2.35270660749	635399.99986	8250.93525899	43	2.85452858243	628440.999403	7130.06569612	273	208	136	136	160	164	145	464	43
DLR00013875	1	2	YOR202W	20	SD/MSG -ARG -HIS -LEU -LYS +Canavanine +G418 +Hygromycin +Thialysine	Adam_cdc13-1_SDLV2_REP1	1	11	2.28717279305	7978.04363354	84.8577574635	254	2.30598290714	568150.998959	6857.56283703	43	2.848419474	521972.918449	4951.22887997	409	221	136	136	156	162	146	182	0
DLR00013875	1	3	YOR202W	20	SD/MSG -ARG -HIS -LEU -LYS +Canavanine +G418 +Hygromycin +Thialysine	Adam_cdc13-1_SDLV2_REP1	1	11	2.43151258622	9067.47026906	80.2865458453	254	2.47178641053	663989.99856	6849.41012963	43	2.99816816379	654064.998147	7051.8150439	555	219	136	136	165	170	151	242	0
DLR00013875	1	4	YOR202W	20	SD/MSG -ARG -HIS -LEU -LYS +Canavanine +G418 +Hygromycin +Thialysine	Adam_cdc13-1_SDLV2_REP1	1	11	2.33718676182	8282.52422826	72.0056006354	254	2.39166139499	610149.999223	6563.32272117	43	2.90393481785	600248.99839	6410.62853824	684	217	136	136	168	173	155	318	0
DLR00013875	1	5	YOR202W	20	SD/MSG -ARG -HIS -LEU -LYS +Canavanine +G418 +Hygromycin +Thialysine	Adam_cdc13-1_SDLV2_REP1	1	11	2.52220349368	8485.35430944	191.591564472	254	2.46506337387	651018.998834	7501.03237241	43	2.98929940658	641268.998109	7187.6175697	824	217	136	136	169	175	155	361	0
DLR00013875	1	6	YOR202W	20	SD/MSG -ARG -HIS -LEU -LYS +Canavanine +G418 +Hygromycin +Thialysine	Adam_cdc13-1_SDLV2_REP1	1	11	2.39607901285	8276.5021541	109.989178054	254	2.42787032977	604854.999051	6477.60759226	43	2.94812837712	596142.998206	6374.08787235	951	213	136	136	168	174	155	354	0
DLR00013875	1	7	YOR202W	20	SD/MSG -ARG -HIS -LEU -LYS +Canavanine +G418 +Hygromycin +Thialysine	Adam_cdc13-1_SDLV2_REP1	1	11	2.58956528137	9727.8750966	178.529193736	254	2.54323705525	728785.998465	7183.19575614	43	3.08677326933	719237.997923	7843.12875939	1099	215	136	136	169	175	155	376	0
DLR00013875	1	8	YOR202W	20	SD/MSG -ARG -HIS -LEU -LYS +Canavanine +G418 +Hygromycin +Thialysine	Adam_cdc13-1_SDLV2_REP1	1	11	2.39137463796	9039.03196954	65.206987665	254	2.4369371253	664525.998656	6456.21496264	43	2.95389815986	652482.998386	6706.80111047	1227	213	136	136	169	176	156	407	0
DLR00013875	1	9	YOR202W	20	SD/MSG -ARG -HIS -LEU -LYS +Canavanine +G418 +Hygromycin +Thialysine	Adam_cdc13-1_SDLV2_REP1	1	11	2.49743589009	8758.48614423	78.2822199273	254	2.52323211593	633847.898431	5084.24973057	43	3.02783907029	643913.998525	6402.83232337	1373	214	136	136	169	176	154	376	0
DLR00013875	1	10	YOR202W	20	SD/MSG -ARG -HIS -LEU -LYS +Canavanine +G418 +Hygromycin +Thialysine	Adam_cdc13-1_SDLV2_REP1	1	11	2.43150726619	8649.89321604	78.474474815	254	2.48898793173	656119.998563	6229.83623894	43	3.01899748826	644973.99801	6154.03451803	1501	215	136	136	168	175	153	400	0
DLR00013875	1	11	YOR202W	20	SD/MSG -ARG -HIS -LEU -LYS +Canavanine +G418 +Hygromycin +Thialysine	Adam_cdc13-1_SDLV2_REP1	1	11	2.36350864042	9625.71309091	86.943293067	254	2.42891325426	738948.999137	7055.42326167	43	2.95177797622	728631.998564	7568.4068883	1647	215	136	136	168	175	154	472	0
DLR00013875	1	12	YOR202W	20	SD/MSG -ARG -HIS -LEU -LYS +Canavanine +G418 +Hygromycin +Thialysine	Adam_cdc13-1_SDLV2_REP1	1	11	2.49630292217	8732.40370016	120.594688352	254	2.46981998862	688774.998855	7016.254943	43	3.00294165208	675231.998325	6925.14258641	1777	213	136	136	170	176	154	485	0
DLR00013875	1	13	YOR202W	20	SD/MSG -ARG -HIS -LEU -LYS +Canavanine +G418 +Hygromycin +Thialysine	Adam_cdc13-1_SDLV2_REP1	1	11	2.37395803798	9329.09049346	75.8757294033	254	2.48000657055	693008.173219	6061.1763532	43	2.97428282791	718125.998239	8059.7752993	1920	215	136	136	169	176	155	562	0
DLR00013875	1	14	YOR202W	20	SD/MSG -ARG -HIS -LEU -LYS +Canavanine +G418 +Hygromycin +Thialysine	Adam_cdc13-1_SDLV2_REP1	1	11	2.39796433642	7911.80308865	96.887705291	254	2.46463960162	595485.186272	5652.20275248	43	2.95312456553	611273.998074	6712.10955312	2045	218	136	136	168	175	154	508	0
DLR00013875	1	15	YOR202W	20	SD/MSG -ARG -HIS -LEU -LYS +Canavanine +G418 +Hygromycin +Thialysine	Adam_cdc13-1_SDLV2_REP1	1	11	2.51575296809	8646.48449224	87.2881769517	254	2.52195141651	675128.998248	6878.97272237	43	3.0612392011	664616.997621	7144.77039907	2190	211	136	136	169	175	154	470	0
DLR00013875	1	16	YOR202W	20	SD/MSG -ARG -HIS -LEU -LYS +Canavanine +G418 +Hygromycin +Thialysine	Adam_cdc13-1_SDLV2_REP1	1	11	2.30851644797	7790.27606991	69.5910217661	254	2.39115563026	589083.998834	6756.72291963	43	2.9098029125	578784.998019	6538.77752875	2319	216	136	136	167	174	154	524	0
DLR00013875	1	17	YOR202W	20	SD/MSG -ARG -HIS -LEU -LYS +Canavanine +G418 +Hygromycin +Thialysine	Adam_cdc13-1_SDLV2_REP1	1	11	2.53426121936	9448.80335225	122.907868983	254	2.51879732723	699890.99855	7252.58107731	43	3.06482957333	687409.997803	7140.13351617	2467	214	136	136	168	175	154	442	0
DLR00013875	1	18	YOR202W	20	SD/MSG -ARG -HIS -LEU -LYS +Canavanine +G418 +Hygromycin +Thialysine	Adam_cdc13-1_SDLV2_REP1	1	11	2.59575212926	9399.45226901	157.814692975	254	2.58209420946	666010.731667	6396.76052238	43	3.09865925985	682168.997859	7260.06708503	2592	212	136	136	169	175	154	402	0
DLR00013875	1	19	YOR202W	20	SD/MSG -ARG -HIS -LEU -LYS +Canavanine +G418 +Hygromycin +Thialysine	Adam_cdc13-1_SDLV2_REP1	1	11	2.53319378063	9945.75966421	139.253944141	254	2.57303153336	684489.484023	6347.27557754	43	3.08610581846	704107.997988	7428.62207407	2740	212	136	136	168	174	154	356	0
DLR00013875	1	20	YOR202W	20	SD/MSG -ARG -HIS -LEU -LYS +Canavanine +G418 +Hygromycin +Thialysine	Adam_cdc13-1_SDLV2_REP1	1	11	2.5175996538	9278.59206907	99.4083502679	254	2.52389052008	662387.999	6995.45178591	43	3.0643772856	654181.998227	6734.95960505	2868	213	136	136	168	174	154	343	0
DLR00013875	1	21	YOR202W	20	SD/MSG -ARG -HIS -LEU -LYS +Canavanine +G418 +Hygromycin +Thialysine	Adam_cdc13-1_SDLV2_REP1	1	11	2.52934398618	8571.41979587	170.359497347	254	2.42819407353	618514.999094	7393.5148946	43	2.94987281588	610137.998426	7468.11979218	3012	212	136	136	164	170	152	313	0
DLR00013875	1	22	YOR202W	20	SD/MSG -ARG -HIS -LEU -LYS +Canavanine +G418 +Hygromycin +Thialysine	Adam_cdc13-1_SDLV2_REP1	1	11	2.44588626145	8909.48563784	129.593713964	254	2.39215339761	646410.998999	7433.70973381	43	2.96023433238	597480.385295	5682.83371074	3139	211	136	136	162	168	150	211	0
DLR00013875	1	23	YOR202W	20	SD/MSG -ARG -HIS -LEU -LYS +Canavanine +G418 +Hygromycin +Thialysine	Adam_cdc13-1_SDLV2_REP1	1	11	2.62113518682	9577.14508209	238.442300853	254	2.48209074058	746597.999046	8363.46425637	43	3.05800409559	693782.007338	6693.09243627	3282	212	136	136	162	167	149	143	0
DLR00013875	1	24	YOR202W	20	SD/MSG -ARG -HIS -LEU -LYS +Canavanine +G418 +Hygromycin +Thialysine	Adam_cdc13-1_SDLV2_REP1	1	11	2.37191742395	8898.15125499	219.303913193	254	2.35743776337	628079.998912	8054.51437603	43	2.91179679331	573423.428438	5383.89353001	3408	218	136	136	156	161	143	11	3
DLR00013875	2	1	YOR202W	20	SD/MSG -ARG -HIS -LEU -LYS +Canavanine +G418 +Hygromycin +Thialysine	Adam_cdc13-1_SDLV2_REP1	1	11	2.60372594654	11470.3268588	164.931364634	254	2.58170466547	921053.99805	8867.40321528	43	3.12367961424	917586.99743	10025.7574768	276	355	136	136	158	163	143	302	0
DLR00013875	2	2	YBR030W	20	SD/MSG -ARG -HIS -LEU -LYS +Canavanine +G418 +Hygromycin +Thialysine	Adam_cdc13-1_SDLV2_REP1	1	11	2.43385749834	9958.67087695	89.5388367748	254	2.52316917345	866912.997748	9305.63261875	43	3.06507949643	862962.997465	11198.9498416	410	355	136	136	165	169	148	871	0
DLR00013875	2	3	YBR138C	20	SD/MSG -ARG -HIS -LEU -LYS +Canavanine +G418 +Hygromycin +Thialysine	Adam_cdc13-1_SDLV2_REP1	1	11	2.73587689894	9988.00888882	116.282842173	254	2.67919600543	899164.997424	10131.4158818	43	3.251322689	894799.997215	12081.6318754	542	354	136	136	170	174	152	869	0
DLR00013875	2	4	YBR028C	20	SD/MSG -ARG -HIS -LEU -LYS +Canavanine +G418 +Hygromycin +Thialysine	Adam_cdc13-1_SDLV2_REP1	1	11	2.39314459269	8617.78273312	71.8783391484	254	2.45528136663	755589.997489	9363.6960159	43	2.98994850916	749027.997161	10719.7938866	681	355	136	136	170	175	154	919	0
DLR00013875	2	5	YBR137W	20	SD/MSG -ARG -HIS -LEU -LYS +Canavanine +G418 +Hygromycin +Thialysine	Adam_cdc13-1_SDLV2_REP1	1	11	2.53622705529	10804.3332536	83.2613426919	254	2.56075334188	929802.997671	10536.4481619	43	3.1146237871	926714.997228	12459.3878497	816	352	136	136	171	176	155	928	0
DLR00013875	2	6	YBR027C	20	SD/MSG -ARG -HIS -LEU -LYS +Canavanine +G418 +Hygromycin +Thialysine	Adam_cdc13-1_SDLV2_REP1	1	11	2.39674035693	9266.37147172	58.8936239707	254	2.43785008649	773345.997409	9634.70838614	43	3.04342011205	710274.515133	7619.25909903	955	346	136	136	168	174	154	976	0
DLR00013875	2	7	YBR134W	20	SD/MSG -ARG -HIS -LEU -LYS +Canavanine +G418 +Hygromycin +Thialysine	Adam_cdc13-1_SDLV2_REP1	1	11	2.50585290496	10278.2513216	95.1419390181	254	2.58217260752	894821.997869	8975.07954493	43	3.12890269367	892093.997487	10952.215885	1089	353	136	136	173	178	156	889	0
DLR00013875	2	8	YBR026C	20	SD/MSG -ARG -HIS -LEU -LYS +Canavanine +G418 +Hygromycin +Thialysine	Adam_cdc13-1_SDLV2_REP1	1	11	1.27390370988	1559.20684141	99.4061971503	254	3.27611275036	68473.8	5236.96689526	43	1.77880495489	55714.0003166	978.595478948	1231	356	136	136	119	135	130	146	0
DLR00013875	2	9	YBR132C	20	SD/MSG -ARG -HIS -LEU -LYS +Canavanine +G418 +Hygromycin +Thialysine	Adam_cdc13-1_SDLV2_REP1	1	11	2.43587441988	10460.2075603	70.2796568496	254	2.49378932148	895335.99819	8891.77622987	43	3.02947484866	893474.997933	10887.9071762	1364	351	136	136	172	178	156	1081	0
DLR00013875	2	10	YBR025C	20	SD/MSG -ARG -HIS -LEU -LYS +Canavanine +G418 +Hygromycin +Thialysine	Adam_cdc13-1_SDLV2_REP1	1	11	2.33627720472	9491.90341262	27.620105782	254	2.38896926762	777658.998684	7720.79721978	43	2.90973802391	771826.998205	8335.93486366	1499	351	136	136	167	174	152	890	0
DLR00013875	2	11	YBR131W	20	SD/MSG -ARG -HIS -LEU -LYS +Canavanine +G418 +Hygromycin +Thialysine	Adam_cdc13-1_SDLV2_REP1	1	11	1.34265971024	1734.72954941	11.5786377938	254	1.71745952782	120303.000001	5699.52553498	43	1.98905962702	99603.9987237	670.026643516	1626	363	136	136	142	155	143	575	0
DLR00013875	2	12	YBR024W	20	SD/MSG -ARG -HIS -LEU -LYS +Canavanine +G418 +Hygromycin +Thialysine	Adam_cdc13-1_SDLV2_REP1	1	11	2.48547453904	10072.5788893	76.208796405	254	2.54919065782	884911.998668	8285.36369099	43	3.09395638582	880178.998255	9690.63855329	1777	348	136	136	172	178	155	879	0
DLR00013875	2	13	YBR130C	20	SD/MSG -ARG -HIS -LEU -LYS +Canavanine +G418 +Hygromycin +Thialysine	Adam_cdc13-1_SDLV2_REP1	1	11	2.47539851554	9901.64867935	63.4964650364	254	2.5245148312	869020.998324	8616.4330926	43	3.06681857735	865650.997963	10242.9120665	1911	354	136	136	172	178	155	1022	0
DLR00013875	2	14	YBR023C	20	SD/MSG -ARG -HIS -LEU -LYS +Canavanine +G418 +Hygromycin +Thialysine	Adam_cdc13-1_SDLV2_REP1	1	11	2.4080202477	8912.73839121	55.3022881417	254	2.45138650904	760224.998405	8222.66326711	43	2.98673398489	753701.997933	9134.60970709	2048	355	136	136	169	175	153	924	0
DLR00013875	2	15	YBR129C	20	SD/MSG -ARG -HIS -LEU -LYS +Canavanine +G418 +Hygromycin +Thialysine	Adam_cdc13-1_SDLV2_REP1	1	11	2.59225233257	10885.575643	82.8427940594	254	2.60078168135	938950.997622	9802.60995878	43	3.15651263646	936242.997222	11442.5440344	2182	350	136	136	171	177	154	967	0
DLR00013875	2	16	YBR022W	20	SD/MSG -ARG -HIS -LEU -LYS +Canavanine +G418 +Hygromycin +Thialysine	Adam_cdc13-1_SDLV2_REP1	1	11	2.78370110508	10945.3883142	101.121979103	254	2.70386650362	952913.997596	9763.06923526	43	3.27750283261	949490.997384	11730.1355535	2322	353	136	136	173	179	155	922	0
DLR00013875	2	17	YBR128C	20	SD/MSG -ARG -HIS -LEU -LYS +Canavanine +G418 +Hygromycin +Thialysine	Adam_cdc13-1_SDLV2_REP1	1	11	2.44349786035	9699.07188766	61.6925760167	254	2.50231480527	794686.99762	9039.37145623	43	3.04520696297	791859.997256	10538.2382599	2456	349	136	136	169	175	154	1020	0
DLR00013875	2	18	YBR020W	20	SD/MSG -ARG -HIS -LEU -LYS +Canavanine +G418 +Hygromycin +Thialysine	Adam_cdc13-1_SDLV2_REP1	1	11	2.4864237229	9563.35947556	75.2569735211	254	2.52560500806	797061.997159	9504.10284116	43	3.07374356337	794037.996958	11085.0377267	2591	353	136	136	170	176	155	1098	0
DLR00013875	2	19	YBR126C	20	SD/MSG -ARG -HIS -LEU -LYS +Canavanine +G418 +Hygromycin +Thialysine	Adam_cdc13-1_SDLV2_REP1	1	11	2.28052080102	8447.52678694	32.6818662966	254	2.40004261664	598545.718887	5516.33665638	43	2.89293283279	616414.99822	6200.92588677	2730	344	136	136	160	168	150	908	0
DLR00013875	2	20	YBR019C	20	SD/MSG -ARG -HIS -LEU -LYS +Canavanine +G418 +Hygromycin +Thialysine	Adam_cdc13-1_SDLV2_REP1	1	11	2.4282304166	8649.23642642	75.31859132	254	2.46259048298	706126.99762	8980.70403183	43	3.00007625469	700853.997224	9931.1869787	2866	346	136	136	167	173	153	987	0
DLR00013875	2	21	YBR125C	20	SD/MSG -ARG -HIS -LEU -LYS +Canavanine +G418 +Hygromycin +Thialysine	Adam_cdc13-1_SDLV2_REP1	1	11	2.57234204866	9510.54259034	83.2165949392	254	2.59017372693	830869.997217	9613.87507482	43	3.14838026098	824244.996823	10882.798706	3004	347	136	136	171	176	155	798	0
DLR00013875	2	22	YBR018C	20	SD/MSG -ARG -HIS -LEU -LYS +Canavanine +G418 +Hygromycin +Thialysine	Adam_cdc13-1_SDLV2_REP1	1	11	2.62198846022	10078.8779417	106.110616285	254	2.61231612149	899063.997342	10250.0583439	43	3.17362594423	894672.99699	12190.2351182	3139	352	136	136	169	174	153	867	0
DLR00013875	2	23	YBR122C	20	SD/MSG -ARG -HIS -LEU -LYS +Canavanine +G418 +Hygromycin +Thialysine	Adam_cdc13-1_SDLV2_REP1	1	11	2.39140879856	8978.40580119	96.55070203	254	2.45102130108	801463.998123	8860.84554194	43	2.97732402792	794486.997715	10359.1569026	3271	352	136	136	164	169	148	732	0
DLR00013875	2	24	YOR202W	20	SD/MSG -ARG -HIS -LEU -LYS +Canavanine +G418 +Hygromycin +Thialysine	Adam_cdc13-1_SDLV2_REP1	1	11	2.43227314353	11065.4169102	105.923051447	254	2.46779566262	942262.9984	9762.17326809	43	2.99111310032	938933.998108	11131.3442913	3408	348	136	136	162	167	147	438	0
DLR00013875	3	1	YOR202W	20	SD/MSG -ARG -HIS -LEU -LYS +Canavanine +G418 +Hygromycin +Thialysine	Adam_cdc13-1_SDLV2_REP1	1	11	2.44200898786	10224.8057133	129.972382684	254	2.49718878204	872601.998381	8897.16533911	43	3.02815368439	866994.997957	9988.07755229	282	489	136	136	163	167	147	555	0
DLR00013875	3	2	YAL017W	20	SD/MSG -ARG -HIS -LEU -LYS +Canavanine +G418 +Hygromycin +Thialysine	Adam_cdc13-1_SDLV2_REP1	1	11	2.39762882624	8189.74171977	83.4475381274	254	2.48552316338	764739.996287	10281.5294821	43	3.02428167307	758011.996224	11826.914824	417	490	136	136	168	172	150	906	0
DLR00013875	3	3	YBL032W	20	SD/MSG -ARG -HIS -LEU -LYS +Canavanine +G418 +Hygromycin +Thialysine	Adam_cdc13-1_SDLV2_REP1	1	11	2.47004863757	9276.4871599	82.8049343425	254	2.48220408156	812534.99608	11785.3055364	43	3.02573683497	810194.996175	13711.5981084	555	486	136	136	168	172	151	1065	7
DLR00013875	3	4	YAL015C	20	SD/MSG -ARG -HIS -LEU -LYS +Canavanine +G418 +Hygromycin +Thialysine	Adam_cdc13-1_SDLV2_REP1	1	11	2.38434172985	8162.99139139	73.8020998471	254	2.42178258937	706646.996883	10527.7569192	43	2.96036729992	701254.996708	11764.9501129	687	492	136	136	168	173	153	1067	0
DLR00013875	3	5	YBL031W	20	SD/MSG -ARG -HIS -LEU -LYS +Canavanine +G418 +Hygromycin +Thialysine	Adam_cdc13-1_SDLV2_REP1	1	11	2.1319805023	5499.90450457	27.6974712986	254	2.19360257622	382682.998687	6891.42841754	43	2.69029740103	378573.997364	5507.35358841	823	492	136	136	152	161	145	1329	0
DLR00013875	3	6	YAL014C	20	SD/MSG -ARG -HIS -LEU -LYS +Canavanine +G418 +Hygromycin +Thialysine	Adam_cdc13-1_SDLV2_REP1	1	11	2.50686019249	9849.94212593	78.6162607593	254	2.52332332657	868638.99679	11858.3990019	43	3.07444621942	865783.99667	13574.8858579	953	488	136	136	173	178	156	1150	0
DLR00013875	3	7	YBL029W	20	SD/MSG -ARG -HIS -LEU -LYS +Canavanine +G418 +Hygromycin +Thialysine	Adam_cdc13-1_SDLV2_REP1	1	11	2.47192579428	9448.59943665	90.7542514186	254	2.49391388671	824519.997546	10997.0199967	43	3.037293513	822640.997393	12521.3147548	1100	487	136	136	172	177	155	1237	0
DLR00013875	3	8	YAL013W	20	SD/MSG -ARG -HIS -LEU -LYS +Canavanine +G418 +Hygromycin +Thialysine	Adam_cdc13-1_SDLV2_REP1	1	11	1.877459328	4826.91960498	35.6016670045	254	1.93350405058	303903.998449	6246.30242693	43	2.36492926365	297444.996276	4585.87955699	1231	492	136	136	144	155	141	1140	0
DLR00013875	3	9	YBL028C	20	SD/MSG -ARG -HIS -LEU -LYS +Canavanine +G418 +Hygromycin +Thialysine	Adam_cdc13-1_SDLV2_REP1	1	11	2.35767064518	9359.46980204	68.5182027565	254	2.42956648365	792329.998036	9875.31800063	43	3.02908597705	731602.437009	7750.54001119	1370	485	136	136	170	176	154	1288	0
DLR00013875	3	10	YAL011W	20	SD/MSG -ARG -HIS -LEU -LYS +Canavanine +G418 +Hygromycin +Thialysine	Adam_cdc13-1_SDLV2_REP1	1	11	2.16003779606	7718.75543993	41.6954889673	254	2.24308420801	656618.997837	8164.28650238	43	2.73836552479	653318.997112	8625.71867771	1497	483	136	136	169	175	154	1369	0
DLR00013875	3	11	YBL027W	20	SD/MSG -ARG -HIS -LEU -LYS +Canavanine +G418 +Hygromycin +Thialysine	Adam_cdc13-1_SDLV2_REP1	1	11	1.94625763573	5362.51807496	25.6258246679	254	2.20293707335	497396.998684	6766.38379644	43	2.68178592299	483606.997497	5684.82244388	1642	488	136	136	174	180	156	822	0
DLR00013875	3	12	YAL010C	20	SD/MSG -ARG -HIS -LEU -LYS +Canavanine +G418 +Hygromycin +Thialysine	Adam_cdc13-1_SDLV2_REP1	1	11	1.45958780574	2069.65073466	31.9266111834	254	1.86228524727	102653.000276	5428.39532135	43	2.09256705094	86321.0001883	1060.09411625	1772	485	136	136	125	140	131	405	0
DLR00013875	3	13	YBL025W	20	SD/MSG -ARG -HIS -LEU -LYS +Canavanine +G418 +Hygromycin +Thialysine	Adam_cdc13-1_SDLV2_REP1	1	11	0.5	225.9	24.6722943283	254	12	33060.6	2427.75231811	43	0.5	2061.9	195.579505423	1911	492	136	136	-1	-1	-1	0	0
DLR00013875	3	14	YAL008W	20	SD/MSG -ARG -HIS -LEU -LYS +Canavanine +G418 +Hygromycin +Thialysine	Adam_cdc13-1_SDLV2_REP1	1	11	2.36703706129	8629.91344374	51.2841986439	254	2.47833279497	711137.896539	6702.72612111	43	2.97185314462	738782.998141	8662.3371109	2047	487	136	136	170	176	153	963	0
DLR00013875	3	15	YBL024W	20	SD/MSG -ARG -HIS -LEU -LYS +Canavanine +G418 +Hygromycin +Thialysine	Adam_cdc13-1_SDLV2_REP1	1	11	2.47530006435	9654.4841364	67.7902076792	254	2.55016957176	843768.99728	10284.4997917	43	3.09999639304	838554.99688	11409.656694	2191	483	136	136	171	177	153	889	0
DLR00013875	3	16	YAL007C	20	SD/MSG -ARG -HIS -LEU -LYS +Canavanine +G418 +Hygromycin +Thialysine	Adam_cdc13-1_SDLV2_REP1	1	11	2.46472597809	9399.60446014	67.4224820967	254	2.50261326868	795171.997441	9817.43175679	43	3.11567586334	734605.899492	7686.15620189	2322	489	136	136	170	176	153	1114	0
DLR00013875	3	17	YBL021C	20	SD/MSG -ARG -HIS -LEU -LYS +Canavanine +G418 +Hygromycin +Thialysine	Adam_cdc13-1_SDLV2_REP1	1	11	1.98260715064	3387.00022953	48.9549321815	254	2.14691629572	194138.000032	4729.6152673	43	2.57132876866	182976.99993	966.816138079	2463	482	136	136	137	149	138	583	0
DLR00013875	3	18	YAL005C	20	SD/MSG -ARG -HIS -LEU -LYS +Canavanine +G418 +Hygromycin +Thialysine	Adam_cdc13-1_SDLV2_REP1	1	11	2.38073146405	8895.91639572	62.2016892657	254	2.43706822505	741817.997481	9996.60433183	43	2.97615576681	738752.997296	11244.5876415	2590	481	136	136	168	174	153	1220	0
DLR00013875	3	19	YBL019W	20	SD/MSG -ARG -HIS -LEU -LYS +Canavanine +G418 +Hygromycin +Thialysine	Adam_cdc13-1_SDLV2_REP1	1	11	2.60803191842	9424.38795214	91.6108013356	254	2.60113021017	799140.997045	10256.2533141	43	3.16417733642	795232.99683	11541.0649172	2736	482	136	136	170	176	154	1035	0
DLR00013875	3	20	YAL004W	20	SD/MSG -ARG -HIS -LEU -LYS +Canavanine +G418 +Hygromycin +Thialysine	Adam_cdc13-1_SDLV2_REP1	1	11	2.55137112357	9178.19717013	88.3051860576	254	2.54823163	776567.996994	10678.7238327	43	3.10716186676	772275.996522	11832.3362923	2869	482	136	136	169	175	154	1014	0
DLR00013875	3	21	YBL017C	20	SD/MSG -ARG -HIS -LEU -LYS +Canavanine +G418 +Hygromycin +Thialysine	Adam_cdc13-1_SDLV2_REP1	1	11	2.73187026763	9908.98055698	101.009868539	254	2.6537267619	842026.997149	10904.3774278	43	3.23110076632	838131.996981	12281.223914	3010	483	136	136	167	173	152	857	0
DLR00013875	3	22	YAL002W	20	SD/MSG -ARG -HIS -LEU -LYS +Canavanine +G418 +Hygromycin +Thialysine	Adam_cdc13-1_SDLV2_REP1	1	11	2.5765298088	8937.85720832	86.4484695786	254	2.57117713831	783928.996833	10031.622157	43	3.13332132785	777871.996582	11488.9129515	3137	485	136	136	166	171	151	821	0
DLR00013875	3	23	YBL016W	20	SD/MSG -ARG -HIS -LEU -LYS +Canavanine +G418 +Hygromycin +Thialysine	Adam_cdc13-1_SDLV2_REP1	1	11	2.42852828839	9820.8997594	99.8977654572	254	2.46542340871	882997.997518	10758.385614	43	2.99626328067	878413.997413	12831.6660896	3276	487	136	136	163	168	146	692	0
DLR00013875	3	24	YOR202W	20	SD/MSG -ARG -HIS -LEU -LYS +Canavanine +G418 +Hygromycin +Thialysine	Adam_cdc13-1_SDLV2_REP1	1	11	2.51464334499	11101.6472056	142.697564288	254	2.56036869195	1031104.99772	10642.5267167	43	3.09737489476	1028436.99758	13173.9293486	3409	482	136	136	167	171	150	606	10
DLR00013875	4	1	YOR202W	20	SD/MSG -ARG -HIS -LEU -LYS +Canavanine +G418 +Hygromycin +Thialysine	Adam_cdc13-1_SDLV2_REP1	1	11	2.74804848501	11874.7395629	184.032018857	254	2.69532774964	1061494.99777	10261.4534686	43	3.25760392556	1058886.99742	12435.7387898	275	625	136	136	165	170	148	459	3
DLR00013875	4	2	YBR045C	20	SD/MSG -ARG -HIS -LEU -LYS +Canavanine +G418 +Hygromycin +Thialysine	Adam_cdc13-1_SDLV2_REP1	1	11	2.49233095356	8513.57684653	86.7886536474	254	2.53708139802	797137.996544	10159.7484229	43	3.084360897	789952.99631	11869.3244393	411	624	136	136	168	172	151	845	1
DLR00013875	4	3	YBR156C	20	SD/MSG -ARG -HIS -LEU -LYS +Canavanine +G418 +Hygromycin +Thialysine	Adam_cdc13-1_SDLV2_REP1	1	11	2.48600970446	8988.8566223	71.8989403281	254	2.49942319665	796778.996149	11380.0511457	43	3.05001268625	792387.996063	13165.9091218	550	627	136	136	168	173	152	1051	0
DLR00013875	4	4	YBR044C	20	SD/MSG -ARG -HIS -LEU -LYS +Canavanine +G418 +Hygromycin +Thialysine	Adam_cdc13-1_SDLV2_REP1	1	11	2.58169653508	9197.48690984	78.4183160326	254	2.61058422482	794809.997555	9925.77631117	43	3.2498409926	732939.748397	7161.2264088	682	628	136	136	169	174	153	945	0
DLR00013875	4	5	YBR151W	20	SD/MSG -ARG -HIS -LEU -LYS +Canavanine +G418 +Hygromycin +Thialysine	Adam_cdc13-1_SDLV2_REP1	1	11	2.73837885135	10816.9653665	99.4079852646	254	2.66647677412	961985.996848	13023.2127577	43	3.24338892717	959424.996834	14881.8309942	814	626	136	136	173	178	155	961	0
DLR00013875	4	6	YBR043C	20	SD/MSG -ARG -HIS -LEU -LYS +Canavanine +G418 +Hygromycin +Thialysine	Adam_cdc13-1_SDLV2_REP1	1	11	2.54372136522	9001.62304978	58.5266530991	254	2.51260251594	764603.996811	10652.5103047	43	3.06197036798	759599.996277	11834.5654473	952	625	136	136	169	175	153	1004	0
DLR00013875	4	7	YBR150C	20	SD/MSG -ARG -HIS -LEU -LYS +Canavanine +G418 +Hygromycin +Thialysine	Adam_cdc13-1_SDLV2_REP1	1	11	2.55133199533	10204.1596409	64.9678384095	254	2.56359629804	874788.997119	10567.7562652	43	3.11898219738	871868.996787	12108.924977	1092	623	136	136	170	176	153	1023	0
DLR00013875	4	8	YBR042C	20	SD/MSG -ARG -HIS -LEU -LYS +Canavanine +G418 +Hygromycin +Thialysine	Adam_cdc13-1_SDLV2_REP1	1	11	2.42521356157	8808.96232268	47.7545991141	254	2.48123783931	732890.997963	8997.81157157	43	3.08636656757	677012.265825	6479.74246422	1227	623	136	136	167	173	151	1051	0
DLR00013875	4	9	YBR149W	20	SD/MSG -ARG -HIS -LEU -LYS +Canavanine +G418 +Hygromycin +Thialysine	Adam_cdc13-1_SDLV2_REP1	1	11	2.55945660685	10790.497475	80.0128660612	254	2.573874986	947683.997248	11455.5282347	43	3.12972272133	945802.996909	13285.8863543	1362	622	136	136	172	177	153	1098	0
DLR00013875	4	10	YBR041W	20	SD/MSG -ARG -HIS -LEU -LYS +Canavanine +G418 +Hygromycin +Thialysine	Adam_cdc13-1_SDLV2_REP1	1	11	2.37558369143	8253.47805871	47.7687380197	254	2.43737576841	718198.998037	9092.9851286	43	3.03453296837	660870.297398	6716.48334529	1500	625	136	136	169	175	151	1039	0
DLR00013875	4	11	YBR148W	20	SD/MSG -ARG -HIS -LEU -LYS +Canavanine +G418 +Hygromycin +Thialysine	Adam_cdc13-1_SDLV2_REP1	1	11	2.52160739258	10370.6094532	69.8667862207	254	2.57325830431	935089.997959	10360.114237	43	3.12643460713	932782.997521	11901.259815	1638	621	136	136	173	178	154	1070	0
DLR00013875	4	12	YBR040W	20	SD/MSG -ARG -HIS -LEU -LYS +Canavanine +G418 +Hygromycin +Thialysine	Adam_cdc13-1_SDLV2_REP1	1	11	2.33404073856	9502.05824995	58.9759320408	254	2.41668188811	831864.997874	9890.80224338	43	2.94693893575	829050.997749	11203.9002224	1774	620	136	136	171	177	154	1235	0
DLR00013875	4	13	YBR147W	20	SD/MSG -ARG -HIS -LEU -LYS +Canavanine +G418 +Hygromycin +Thialysine	Adam_cdc13-1_SDLV2_REP1	1	11	2.43889337328	10313.5153853	79.0491682415	254	2.57995780884	872932.302342	7814.85127882	43	3.14312639335	858201.917264	8013.2435671	1909	622	136	136	173	179	154	1132	0
DLR00013875	4	14	YBR036C	20	SD/MSG -ARG -HIS -LEU -LYS +Canavanine +G418 +Hygromycin +Thialysine	Adam_cdc13-1_SDLV2_REP1	1	11	0	11	32.9198495932	254	12	32485.5	2595.32330554	43	0.5	1337.4	174.339082955	2046	627	136	136	-1	-1	-1	3	0
DLR00013875	4	15	YBR146W	20	SD/MSG -ARG -HIS -LEU -LYS +Canavanine +G418 +Hygromycin +Thialysine	Adam_cdc13-1_SDLV2_REP1	1	11	2.27179182019	8771.70620421	57.4449146319	254	2.33944402775	749491.997214	10313.8210788	43	2.85734479724	746746.997071	11483.7705866	2182	622	136	136	168	174	152	1428	0
DLR00013875	4	16	YBR034C	20	SD/MSG -ARG -HIS -LEU -LYS +Canavanine +G418 +Hygromycin +Thialysine	Adam_cdc13-1_SDLV2_REP1	1	11	2.2483488932	7045.16187179	37.1603344394	254	2.33124768182	582079.998105	8184.94486231	43	2.85207237117	575540.997386	8282.05849958	2315	623	136	136	165	171	151	1189	0
DLR00013875	4	17	YBR145W	20	SD/MSG -ARG -HIS -LEU -LYS +Canavanine +G418 +Hygromycin +Thialysine	Adam_cdc13-1_SDLV2_REP1	1	11	2.4439459954	8838.45658768	53.5036329783	254	2.47831276985	762202.997428	9987.81045368	43	3.09084649035	698173.111948	7406.4383436	2454	617	136	136	170	175	153	1084	0
DLR00013875	4	18	YBR033W	20	SD/MSG -ARG -HIS -LEU -LYS +Canavanine +G418 +Hygromycin +Thialysine	Adam_cdc13-1_SDLV2_REP1	1	11	2.47087676504	8165.79370549	68.7703105827	254	2.50302963386	708580.99687	9599.29628688	43	3.04740086792	701789.99652	10396.9124828	2591	619	136	136	170	175	153	1069	0
DLR00013875	4	19	YBR144C	20	SD/MSG -ARG -HIS -LEU -LYS +Canavanine +G418 +Hygromycin +Thialysine	Adam_cdc13-1_SDLV2_REP1	1	11	2.65002329434	10670.0624414	90.9265427171	254	2.63169902777	958010.996541	12279.6289553	43	3.19608136499	955612.996452	14245.0800502	2729	623	136	136	174	179	155	1037	0
DLR00013875	4	20	YBR032W	20	SD/MSG -ARG -HIS -LEU -LYS +Canavanine +G418 +Hygromycin +Thialysine	Adam_cdc13-1_SDLV2_REP1	1	11	2.61907108016	8714.38910607	75.9242543506	254	2.60111603379	760935.997047	10597.3314577	43	3.16694118761	753905.996693	11410.3289707	2870	622	136	136	171	176	154	887	0
DLR00013875	4	21	YBR141C	20	SD/MSG -ARG -HIS -LEU -LYS +Canavanine +G418 +Hygromycin +Thialysine	Adam_cdc13-1_SDLV2_REP1	1	11	2.52855731982	8739.11547733	83.2834380119	254	2.50232707835	741767.995737	11811.0212795	43	3.06072997749	738008.995745	13164.2204442	3001	622	136	136	165	172	152	1066	0
DLR00013875	4	22	YBR031W	20	SD/MSG -ARG -HIS -LEU -LYS +Canavanine +G418 +Hygromycin +Thialysine	Adam_cdc13-1_SDLV2_REP1	1	11	2.51329599791	8644.35744931	75.8724324751	254	2.54087309613	798495.995963	11070.0442683	43	3.095147913	792214.995878	12707.5455537	3137	619	136	136	169	174	153	930	0
DLR00013875	4	23	YBR139W	20	SD/MSG -ARG -HIS -LEU -LYS +Canavanine +G418 +Hygromycin +Thialysine	Adam_cdc13-1_SDLV2_REP1	1	11	2.61535180762	9714.77149757	118.594475527	254	2.6057728199	917878.996161	12600.3205058	43	3.16498116548	914935.996161	14818.1104153	3276	618	136	136	165	170	149	905	10
DLR00013875	4	24	YOR202W	20	SD/MSG -ARG -HIS -LEU -LYS +Canavanine +G418 +Hygromycin +Thialysine	Adam_cdc13-1_SDLV2_REP1	1	11	2.59945683763	11563.1546906	157.896181921	254	2.61047970589	1099063.99779	10910.3493503	43	3.15527266499	1097337.99764	13945.0258632	3407	623	136	136	167	172	150	610	0
DLR00013875	5	1	YOR202W	20	SD/MSG -ARG -HIS -LEU -LYS +Canavanine +G418 +Hygromycin +Thialysine	Adam_cdc13-1_SDLV2_REP1	1	11	2.51180082327	10837.9211422	148.328315533	254	2.522193931	991865.99764	11207.3497848	43	3.05668812736	988911.997449	13549.7233735	284	764	136	136	165	170	150	644	19
DLR00013875	5	2	YAL031C	20	SD/MSG -ARG -HIS -LEU -LYS +Canavanine +G418 +Hygromycin +Thialysine	Adam_cdc13-1_SDLV2_REP1	1	11	2.55000622733	10107.4262303	82.564209401	254	2.57213429236	927030.99663	11226.0696278	43	3.12943000869	922309.99656	13432.4057475	417	762	136	136	167	172	151	787	16
DLR00013875	5	3	YBL052C	20	SD/MSG -ARG -HIS -LEU -LYS +Canavanine +G418 +Hygromycin +Thialysine	Adam_cdc13-1_SDLV2_REP1	1	11	2.34828320471	7544.11238922	50.7651895489	254	2.38040092614	636781.996752	9748.12181491	43	2.91583574674	633231.996594	10736.3629943	554	758	136	136	163	169	150	1285	0
DLR00013875	5	4	YAL030W	20	SD/MSG -ARG -HIS -LEU -LYS +Canavanine +G418 +Hygromycin +Thialysine	Adam_cdc13-1_SDLV2_REP1	1	11	2.54613342907	9249.25949791	71.504959424	254	2.55869471835	818051.9966	11344.8882477	43	3.11751469736	814168.996418	12848.7818826	683	759	136	136	170	175	154	1029	0
DLR00013875	5	5	YBL051C	20	SD/MSG -ARG -HIS -LEU -LYS +Canavanine +G418 +Hygromycin +Thialysine	Adam_cdc13-1_SDLV2_REP1	1	11	2.13842045918	5454.24942262	34.0174066844	254	2.2154647108	373639.999185	6874.60993998	43	2.7229309912	372002.997924	5080.67801954	821	764	136	136	150	160	146	1642	0
DLR00013875	5	6	YAL029C	20	SD/MSG -ARG -HIS -LEU -LYS +Canavanine +G418 +Hygromycin +Thialysine	Adam_cdc13-1_SDLV2_REP1	1	11	2.57062779241	8566.03147962	65.4391381939	254	2.55048130961	761654.996541	10979.4388237	43	3.10695115845	755248.996284	11993.6553499	957	759	136	136	171	177	155	1037	0
DLR00013875	5	7	YBL049W	20	SD/MSG -ARG -HIS -LEU -LYS +Canavanine +G418 +Hygromycin +Thialysine	Adam_cdc13-1_SDLV2_REP1	1	11	2.5321455876	9362.01364265	58.4185546915	254	2.52008312571	811466.996525	11726.1123703	43	3.07407345605	808300.996262	13028.9621492	1098	760	136	136	169	175	154	1114	0
DLR00013875	5	8	YAL028W	20	SD/MSG -ARG -HIS -LEU -LYS +Canavanine +G418 +Hygromycin +Thialysine	Adam_cdc13-1_SDLV2_REP1	1	11	2.50589869978	8593.36959114	52.9709228983	254	2.49360879301	750169.996609	10610.7281953	43	3.03906554413	744998.996285	11564.502434	1230	762	136	136	169	175	153	1126	0
DLR00013875	5	9	YBL048W	20	SD/MSG -ARG -HIS -LEU -LYS +Canavanine +G418 +Hygromycin +Thialysine	Adam_cdc13-1_SDLV2_REP1	1	11	2.52145916501	10148.9288417	65.2317504198	254	2.52901211819	873827.996375	12603.6386542	43	3.08286196006	873576.996309	14245.3237192	1378	761	136	136	169	174	152	1291	0
DLR00013875	5	10	YAL027W	20	SD/MSG -ARG -HIS -LEU -LYS +Canavanine +G418 +Hygromycin +Thialysine	Adam_cdc13-1_SDLV2_REP1	1	11	2.35858413906	8143.1040438	45.8438702345	254	2.42964245457	714509.997252	10171.1641845	43	2.96440861105	711427.996936	10994.0611396	1507	760	136	136	169	175	153	1357	0
DLR00013875	5	11	YBL047C	20	SD/MSG -ARG -HIS -LEU -LYS +Canavanine +G418 +Hygromycin +Thialysine	Adam_cdc13-1_SDLV2_REP1	1	11	2.57343571863	10597.3211022	73.9447927979	254	2.62336895283	980171.997578	10994.9082981	43	3.1833095174	977738.997269	12837.5284295	1647	758	136	136	174	179	154	1017	0
DLR00013875	5	12	YAL026C	20	SD/MSG -ARG -HIS -LEU -LYS +Canavanine +G418 +Hygromycin +Thialysine	Adam_cdc13-1_SDLV2_REP1	1	11	1.87198785544	5058.1618036	24.7157455107	254	1.98414613487	413631.997898	6774.9459715	43	2.4212360048	407229.996686	5521.34795219	1773	750	136	136	162	168	150	1527	0
DLR00013875	5	13	YBL046W	20	SD/MSG -ARG -HIS -LEU -LYS +Canavanine +G418 +Hygromycin +Thialysine	Adam_cdc13-1_SDLV2_REP1	1	11	2.54725863616	10352.0964727	76.1373754499	254	2.56270880943	920006.997091	11711.1570115	43	3.11569083002	918642.996806	13320.4714256	1922	758	136	136	171	176	153	1139	0
DLR00013875	5	14	YAL023C	20	SD/MSG -ARG -HIS -LEU -LYS +Canavanine +G418 +Hygromycin +Thialysine	Adam_cdc13-1_SDLV2_REP1	1	11	2.43507317287	9738.6465435	53.9685852157	254	2.50866877703	858079.997633	10799.1329023	43	3.05083316356	855999.997222	11985.4729816	2052	757	136	136	171	176	152	1167	0
DLR00013875	5	15	YBL043W	20	SD/MSG -ARG -HIS -LEU -LYS +Canavanine +G418 +Hygromycin +Thialysine	Adam_cdc13-1_SDLV2_REP1	1	11	2.63244283249	11052.2014884	70.2181090385	254	2.6331081092	988415.997194	11841.4148692	43	3.1984475733	986425.996891	13672.3537064	2192	756	136	136	173	178	154	1031	0
DLR00013875	5	16	YAL022C	20	SD/MSG -ARG -HIS -LEU -LYS +Canavanine +G418 +Hygromycin +Thialysine	Adam_cdc13-1_SDLV2_REP1	1	11	2.40104487899	7795.19363957	39.7074759874	254	2.43488720646	651354.997972	9366.70157727	43	3.04109439732	593574.381325	6361.38802203	2324	759	136	136	166	172	151	939	0
DLR00013875	5	17	YBL042C	20	SD/MSG -ARG -HIS -LEU -LYS +Canavanine +G418 +Hygromycin +Thialysine	Adam_cdc13-1_SDLV2_REP1	1	11	2.51758633195	9162.09481032	56.8386224101	254	2.51587317455	783981.997058	10681.1993972	43	3.06382903901	779240.996757	11795.3601088	2468	756	136	136	169	175	153	1004	0
DLR00013875	5	18	YAL020C	20	SD/MSG -ARG -HIS -LEU -LYS +Canavanine +G418 +Hygromycin +Thialysine	Adam_cdc13-1_SDLV2_REP1	1	11	2.53780954501	9288.79927076	50.015393459	254	2.54261855495	795247.996645	10827.8545928	43	3.09766612313	791312.996358	11931.6750654	2597	758	136	136	169	175	153	1063	0
DLR00013875	5	19	YBL039C	20	SD/MSG -ARG -HIS -LEU -LYS +Canavanine +G418 +Hygromycin +Thialysine	Adam_cdc13-1_SDLV2_REP1	1	11	2.44377729433	9462.06765463	61.8412881338	254	2.45933400622	815511.996413	12138.8331671	43	3.00140603336	812243.996339	13592.3087879	2741	756	136	136	169	175	153	1150	0
DLR00013875	5	20	YAL019W	20	SD/MSG -ARG -HIS -LEU -LYS +Canavanine +G418 +Hygromycin +Thialysine	Adam_cdc13-1_SDLV2_REP1	1	11	2.33569424549	7174.27572732	35.0614228971	254	2.38650606925	545920.997913	8491.636713	43	2.92448020788	540738.997262	8095.02466259	2866	759	136	136	158	166	148	1092	3
DLR00013875	5	21	YBL037W	20	SD/MSG -ARG -HIS -LEU -LYS +Canavanine +G418 +Hygromycin +Thialysine	Adam_cdc13-1_SDLV2_REP1	1	11	2.49912034153	8560.5819916	75.519958194	254	2.4857098149	752352.995476	11798.8343673	43	3.03726327889	747393.995471	13224.9968067	3010	754	136	136	167	174	154	1042	0
DLR00013875	5	22	YAL018C	20	SD/MSG -ARG -HIS -LEU -LYS +Canavanine +G418 +Hygromycin +Thialysine	Adam_cdc13-1_SDLV2_REP1	1	11	2.5808524192	8969.55888309	78.1756255257	254	2.52936533935	797167.9955	12034.078011	43	3.08732754675	791423.995562	13798.2895277	3140	757	136	136	165	171	151	857	0
DLR00013875	5	23	YBL036C	20	SD/MSG -ARG -HIS -LEU -LYS +Canavanine +G418 +Hygromycin +Thialysine	Adam_cdc13-1_SDLV2_REP1	1	11	2.73555115657	11003.6616138	111.992128627	254	2.64036084868	1055965.99551	14860.8168557	43	3.20671263732	1052644.99575	17895.3398585	3281	754	136	136	165	171	150	741	29
DLR00013875	5	24	YOR202W	20	SD/MSG -ARG -HIS -LEU -LYS +Canavanine +G418 +Hygromycin +Thialysine	Adam_cdc13-1_SDLV2_REP1	1	11	2.49551021372	10881.0342349	135.137988305	254	2.55355823036	1037194.99758	10954.63221	43	3.08830321354	1036455.99748	13912.5334409	3411	756	136	136	166	171	150	676	36
DLR00013875	6	1	YOR202W	20	SD/MSG -ARG -HIS -LEU -LYS +Canavanine +G418 +Hygromycin +Thialysine	Adam_cdc13-1_SDLV2_REP1	1	11	2.55990658052	11200.5088185	144.29111956	254	2.57918656609	999743.997659	10148.4832776	43	3.12194862846	996712.997341	12202.4938837	278	900	136	136	165	170	150	590	0
DLR00013875	6	2	YBR058C	20	SD/MSG -ARG -HIS -LEU -LYS +Canavanine +G418 +Hygromycin +Thialysine	Adam_cdc13-1_SDLV2_REP1	1	11	2.44631856529	8320.46319664	75.657895021	254	2.49085772811	791027.99606	10377.2432919	43	3.0271728691	785277.996019	12289.5928981	410	900	136	136	169	174	153	999	0
DLR00013875	6	3	YBR169C	20	SD/MSG -ARG -HIS -LEU -LYS +Canavanine +G418 +Hygromycin +Thialysine	Adam_cdc13-1_SDLV2_REP1	1	11	2.48523645956	9388.32541244	80.9732526952	254	2.50488035164	836474.995717	12147.0008006	43	3.05484372028	836387.995848	14194.2590771	548	899	136	136	168	173	153	1405	0
DLR00013875	6	4	YBR057C	20	SD/MSG -ARG -HIS -LEU -LYS +Canavanine +G418 +Hygromycin +Thialysine	Adam_cdc13-1_SDLV2_REP1	1	11	2.52792079152	8289.33029488	71.844668474	254	2.49756493508	678302.997728	9202.44809798	43	3.05341314921	673600.997381	9750.72677285	679	898	136	136	164	170	152	1077	0
DLR00013875	6	5	YBR168W	20	SD/MSG -ARG -HIS -LEU -LYS +Canavanine +G418 +Hygromycin +Thialysine	Adam_cdc13-1_SDLV2_REP1	1	11	2.20241059687	8688.39618261	62.208374103	254	2.23846201874	741403.995964	11418.9493733	43	2.74429885887	739107.995873	13073.2718538	815	898	136	136	167	173	154	1346	0
DLR00013875	6	6	YBR056W	20	SD/MSG -ARG -HIS -LEU -LYS +Canavanine +G418 +Hygromycin +Thialysine	Adam_cdc13-1_SDLV2_REP1	1	11	2.6676032196	10093.5903258	76.4602626702	254	2.62495146008	900822.996433	12690.3393373	43	3.19495018851	897628.996412	14321.5660027	955	894	136	136	171	177	155	1050	0
DLR00013875	6	7	YBR166C	20	SD/MSG -ARG -HIS -LEU -LYS +Canavanine +G418 +Hygromycin +Thialysine	Adam_cdc13-1_SDLV2_REP1	1	11	2.56243309196	9067.03566851	58.7998743918	254	2.54017803813	804281.996281	11655.4826042	43	3.09453477098	801274.996085	12875.6833386	1090	897	136	136	170	176	154	1251	0
DLR00013875	6	8	YBR054W	20	SD/MSG -ARG -HIS -LEU -LYS +Canavanine +G418 +Hygromycin +Thialysine	Adam_cdc13-1_SDLV2_REP1	1	11	2.34069032774	7835.70870893	45.2402020431	254	2.3693973861	656262.996859	10432.6288521	43	2.90478027073	652495.996623	11033.1772652	1226	897	136	136	164	171	151	1387	0
DLR00013875	6	9	YBR165W	20	SD/MSG -ARG -HIS -LEU -LYS +Canavanine +G418 +Hygromycin +Thialysine	Adam_cdc13-1_SDLV2_REP1	1	11	2.53622469715	10185.8572302	63.8814427182	254	2.52184134776	887638.996522	12437.2177779	43	3.07628667607	886105.996461	14119.9281645	1363	896	136	136	169	174	153	1254	0
DLR00013875	6	10	YBR053C	20	SD/MSG -ARG -HIS -LEU -LYS +Canavanine +G418 +Hygromycin +Thialysine	Adam_cdc13-1_SDLV2_REP1	1	11	2.44870460435	9087.49274995	52.5647144892	254	2.49755391725	814272.996715	11243.2479741	43	3.04223505268	812212.996477	12589.1666459	1504	897	136	136	170	176	152	1278	0
DLR00013875	6	11	YBR164C	20	SD/MSG -ARG -HIS -LEU -LYS +Canavanine +G418 +Hygromycin +Thialysine	Adam_cdc13-1_SDLV2_REP1	1	11	2.27343907745	7860.57453932	35.7767529586	254	2.30476762859	658938.997079	9697.95835158	43	2.81901757076	656954.996661	10562.4748388	1633	896	136	136	165	171	151	1488	0
DLR00013875	6	12	YBR052C	20	SD/MSG -ARG -HIS -LEU -LYS +Canavanine +G418 +Hygromycin +Thialysine	Adam_cdc13-1_SDLV2_REP1	1	11	2.4955950245	9619.75900383	54.948268759	254	2.53331638055	859638.997391	10771.147452	43	3.08359148621	856262.996906	11918.9962494	1773	895	136	136	170	175	152	1109	0
DLR00013875	6	13	YBR162W-A	20	SD/MSG -ARG -HIS -LEU -LYS +Canavanine +G418 +Hygromycin +Thialysine	Adam_cdc13-1_SDLV2_REP1	1	11	2.55849350322	10270.8836924	68.0287738419	254	2.55484871303	917207.99717	11574.239597	43	3.10916155951	914715.996753	13129.4215668	1913	897	136	136	170	176	153	1069	0
DLR00013875	6	14	YBR051W	20	SD/MSG -ARG -HIS -LEU -LYS +Canavanine +G418 +Hygromycin +Thialysine	Adam_cdc13-1_SDLV2_REP1	1	11	2.57746435372	9737.4645019	67.7749207757	254	2.57579034408	869016.996823	11395.1051306	43	3.13320243967	867151.996594	12779.151754	2053	899	136	136	170	175	152	1166	0
DLR00013875	6	15	YBR162C	20	SD/MSG -ARG -HIS -LEU -LYS +Canavanine +G418 +Hygromycin +Thialysine	Adam_cdc13-1_SDLV2_REP1	1	11	2.3831829414	8727.14811816	55.7594610167	254	2.4469606242	763622.997347	10724.3333316	43	2.98622981133	760720.997068	11843.7425269	2185	898	136	136	169	174	152	1258	0
DLR00013875	6	16	YBR050C	20	SD/MSG -ARG -HIS -LEU -LYS +Canavanine +G418 +Hygromycin +Thialysine	Adam_cdc13-1_SDLV2_REP1	1	11	2.46820643984	9027.00296515	52.8062021101	254	2.52175136326	774177.997521	9996.43316582	43	3.13872327037	713946.813982	7203.00793361	2324	898	136	136	167	173	151	1087	0
DLR00013875	6	17	YBR161W	20	SD/MSG -ARG -HIS -LEU -LYS +Canavanine +G418 +Hygromycin +Thialysine	Adam_cdc13-1_SDLV2_REP1	1	11	2.32340912405	8097.6713836	37.8490794975	254	2.36775679013	675660.997425	9996.91943454	43	2.89729609818	669640.997136	10495.0857002	2460	895	136	136	164	171	151	1180	0
DLR00013875	6	18	YBR048W	20	SD/MSG -ARG -HIS -LEU -LYS +Canavanine +G418 +Hygromycin +Thialysine	Adam_cdc13-1_SDLV2_REP1	1	11	2.27335031026	9107.67077784	56.7867572068	254	2.27451290494	760092.99616	11187.6884918	43	2.78109197487	755373.995975	12743.4411506	2596	896	136	136	165	171	149	1005	0
DLR00013875	6	19	YBR159W	20	SD/MSG -ARG -HIS -LEU -LYS +Canavanine +G418 +Hygromycin +Thialysine	Adam_cdc13-1_SDLV2_REP1	1	11	2.56930196206	9022.15408096	65.3560155317	254	2.5678632566	802176.996471	11491.9676972	43	3.13039339011	798053.996314	12647.9832688	2730	894	136	136	169	176	154	1119	0
DLR00013875	6	20	YBR047W	20	SD/MSG -ARG -HIS -LEU -LYS +Canavanine +G418 +Hygromycin +Thialysine	Adam_cdc13-1_SDLV2_REP1	1	11	2.64889799652	9938.73300293	74.4616430161	254	2.60361954488	879971.996315	12348.854118	43	3.17216171322	876977.996309	14044.1243956	2867	896	136	136	170	176	154	1050	0
DLR00013875	6	21	YBR158W	20	SD/MSG -ARG -HIS -LEU -LYS +Canavanine +G418 +Hygromycin +Thialysine	Adam_cdc13-1_SDLV2_REP1	1	11	2.61959170127	8698.55076799	87.5542751522	254	2.56358645734	773504.996164	10959.7156173	43	3.12321164901	766821.996002	12269.1894805	3005	895	136	136	168	174	153	801	0
DLR00013875	6	22	YBR046C	20	SD/MSG -ARG -HIS -LEU -LYS +Canavanine +G418 +Hygromycin +Thialysine	Adam_cdc13-1_SDLV2_REP1	1	11	2.62749602446	9367.76596562	90.919961991	254	2.59575447451	855222.995865	12397.7738649	43	3.16192675728	850890.995956	14208.9113847	3138	891	136	136	167	173	152	982	0
DLR00013875	6	23	YBR157C	20	SD/MSG -ARG -HIS -LEU -LYS +Canavanine +G418 +Hygromycin +Thialysine	Adam_cdc13-1_SDLV2_REP1	1	11	2.61773690532	9839.58293904	100.603528628	254	2.5742203468	945816.995492	13461.1784605	43	3.12933135719	940123.995573	15889.9398786	3271	900	136	136	165	171	150	686	0
DLR00013875	6	24	YOR202W	20	SD/MSG -ARG -HIS -LEU -LYS +Canavanine +G418 +Hygromycin +Thialysine	Adam_cdc13-1_SDLV2_REP1	1	11	2.63587498921	11589.4192639	150.644693606	254	2.63899613339	1170357.99663	13276.3585374	43	3.18788020571	1168864.99668	16909.32498	3407	896	136	136	168	173	151	675	15
DLR00013875	7	1	YOR202W	20	SD/MSG -ARG -HIS -LEU -LYS +Canavanine +G418 +Hygromycin +Thialysine	Adam_cdc13-1_SDLV2_REP1	1	11	2.3924403233	10275.4080287	126.026543841	254	2.44044768617	897753.998173	9677.78619934	43	2.96454831558	892365.997864	11377.8541624	279	1036	136	136	163	168	149	609	0
DLR00013875	7	2	YAL054C	20	SD/MSG -ARG -HIS -LEU -LYS +Canavanine +G418 +Hygromycin +Thialysine	Adam_cdc13-1_SDLV2_REP1	1	11	2.39018794929	9438.34475962	69.9669014762	254	2.4412700365	843210.997109	10452.4448585	43	2.97501259359	838766.997051	12620.4262502	415	1036	136	136	164	169	149	857	0
DLR00013875	7	3	YBL064C	20	SD/MSG -ARG -HIS -LEU -LYS +Canavanine +G418 +Hygromycin +Thialysine	Adam_cdc13-1_SDLV2_REP1	1	11	2.47980625755	8069.98267235	57.5701224171	254	2.58881220957	633088.999618	5843.88430059	43	3.15467701058	626186.998802	5009.79608485	554	1034	136	136	157	164	147	689	0
DLR00013875	7	4	YAL053W	20	SD/MSG -ARG -HIS -LEU -LYS +Canavanine +G418 +Hygromycin +Thialysine	Adam_cdc13-1_SDLV2_REP1	1	11	2.45617839646	8173.31681235	78.030474165	254	2.46612269196	746641.996375	11046.9998563	43	3.01133099993	739764.996325	12335.1932345	686	1032	136	136	171	177	156	1038	0
DLR00013875	7	5	YBL063W	20	SD/MSG -ARG -HIS -LEU -LYS +Canavanine +G418 +Hygromycin +Thialysine	Adam_cdc13-1_SDLV2_REP1	1	11	2.43456723141	8843.75057298	74.2861095437	254	2.47430704356	742494.997168	11065.813075	43	3.02491282756	740222.996985	11804.2555147	823	1036	136	136	166	173	153	1242	0
DLR00013875	7	6	YAL051W	20	SD/MSG -ARG -HIS -LEU -LYS +Canavanine +G418 +Hygromycin +Thialysine	Adam_cdc13-1_SDLV2_REP1	1	11	2.41137689689	8552.7990865	57.4746555069	254	2.44279436993	747368.995987	12428.1735509	43	2.9884188844	744044.996104	13584.8997496	959	1036	136	136	168	174	153	1291	0
DLR00013875	7	7	YBL062W	20	SD/MSG -ARG -HIS -LEU -LYS +Canavanine +G418 +Hygromycin +Thialysine	Adam_cdc13-1_SDLV2_REP1	1	11	2.42624791808	9206.68973455	71.7814490523	254	2.43178425902	783758.995911	13054.4571766	43	2.97940295649	782840.995969	14526.2281934	1099	1032	136	136	166	173	152	1406	0
DLR00013875	7	8	YAL049C	20	SD/MSG -ARG -HIS -LEU -LYS +Canavanine +G418 +Hygromycin +Thialysine	Adam_cdc13-1_SDLV2_REP1	1	11	2.65653746418	10046.6490198	91.269540618	254	2.64109322105	910319.996673	12694.9694539	43	3.21329442746	909013.996581	14281.9067636	1234	1033	136	136	172	177	154	1217	0
DLR00013875	7	9	YBL061C	20	SD/MSG -ARG -HIS -LEU -LYS +Canavanine +G418 +Hygromycin +Thialysine	Adam_cdc13-1_SDLV2_REP1	1	11	2.39570614522	7727.69078573	47.1708817104	254	2.44194201613	673549.997097	9858.45206329	43	2.98218263702	667605.996427	10584.1434929	1373	1029	136	136	166	173	151	1126	0
DLR00013875	7	10	YAL045C	20	SD/MSG -ARG -HIS -LEU -LYS +Canavanine +G418 +Hygromycin +Thialysine	Adam_cdc13-1_SDLV2_REP1	1	11	2.31407233028	7296.39537889	42.7114539112	254	2.41484080355	647544.997536	9272.00174467	43	2.94696927711	643026.997104	9760.76909878	1495	1029	136	136	168	174	152	1308	0
DLR00013875	7	11	YBL060W	20	SD/MSG -ARG -HIS -LEU -LYS +Canavanine +G418 +Hygromycin +Thialysine	Adam_cdc13-1_SDLV2_REP1	1	11	2.46129018545	8376.8643364	51.3720935782	254	2.49389499625	723523.997451	9509.30601571	43	3.10529568514	667472.371014	6839.10325629	1643	1032	136	136	167	173	151	1263	0
DLR00013875	7	12	YAL043C-A	20	SD/MSG -ARG -HIS -LEU -LYS +Canavanine +G418 +Hygromycin +Thialysine	Adam_cdc13-1_SDLV2_REP1	1	11	2.30156670816	7664.91022381	44.1314338604	254	2.38329885817	669889.997325	9698.40385904	43	2.90901715796	667099.997018	10361.8795325	1778	1033	136	136	168	174	152	1512	0
DLR00013875	7	13	YBL059W	20	SD/MSG -ARG -HIS -LEU -LYS +Canavanine +G418 +Hygromycin +Thialysine	Adam_cdc13-1_SDLV2_REP1	1	11	2.3563427722	7818.21469943	57.8136018932	254	2.40714339481	520362.999967	7129.93235458	43	2.95551077841	522855.99967	5520.41544729	1920	1032	136	136	147	157	142	1654	0
DLR00013875	7	14	YAL042W	20	SD/MSG -ARG -HIS -LEU -LYS +Canavanine +G418 +Hygromycin +Thialysine	Adam_cdc13-1_SDLV2_REP1	1	11	2.40321040046	8874.70804771	54.5209294581	254	2.4329405603	765186.997261	10736.5412002	43	2.97253661072	762226.997076	11804.5669721	2048	1036	136	136	167	172	150	1164	0
DLR00013875	7	15	YBL057C	20	SD/MSG -ARG -HIS -LEU -LYS +Canavanine +G418 +Hygromycin +Thialysine	Adam_cdc13-1_SDLV2_REP1	1	11	2.41208243939	9949.1813144	55.6604988821	254	2.47110363691	863873.997118	12440.8363033	43	3.01577165868	864510.997001	14085.506422	2192	1035	136	136	168	174	152	1401	0
DLR00013875	7	16	YAL040C	20	SD/MSG -ARG -HIS -LEU -LYS +Canavanine +G418 +Hygromycin +Thialysine	Adam_cdc13-1_SDLV2_REP1	1	11	2.30361636487	7311.45015521	40.0109473888	254	2.39996689081	648499.997479	9291.45356431	43	2.93359950307	642212.99702	9692.10800276	2323	1032	136	136	169	175	153	1245	0
DLR00013875	7	17	YBL056W	20	SD/MSG -ARG -HIS -LEU -LYS +Canavanine +G418 +Hygromycin +Thialysine	Adam_cdc13-1_SDLV2_REP1	1	11	2.6122209516	10574.9128104	83.3896005666	254	2.62730990499	950245.997157	11925.4699855	43	3.19201833917	949143.996978	13689.5517353	2464	1034	136	136	171	176	153	1134	0
DLR00013875	7	18	YAL037W	20	SD/MSG -ARG -HIS -LEU -LYS +Canavanine +G418 +Hygromycin +Thialysine	Adam_cdc13-1_SDLV2_REP1	1	11	2.45519434263	8688.61220306	62.2083288683	254	2.48351980572	755967.99666	10512.8515428	43	3.03305083974	752983.996471	11767.7254257	2592	1029	136	136	168	174	152	1256	11
DLR00013875	7	19	YBL055C	20	SD/MSG -ARG -HIS -LEU -LYS +Canavanine +G418 +Hygromycin +Thialysine	Adam_cdc13-1_SDLV2_REP1	1	11	2.48428718194	8606.33725873	61.02964176	254	2.49306856515	731380.996333	11257.059475	43	3.0484919991	729325.996205	12411.8958071	2740	1032	136	136	165	171	152	1307	0
DLR00013875	7	20	YAL036C	20	SD/MSG -ARG -HIS -LEU -LYS +Canavanine +G418 +Hygromycin +Thialysine	Adam_cdc13-1_SDLV2_REP1	1	11	2.36860968729	7565.13125207	46.3364119653	254	2.39961762032	619425.99684	9759.72692936	43	2.94024790699	614957.996461	10474.3487403	2868	1026	136	136	161	169	150	1060	11
DLR00013875	7	21	YBL054W	20	SD/MSG -ARG -HIS -LEU -LYS +Canavanine +G418 +Hygromycin +Thialysine	Adam_cdc13-1_SDLV2_REP1	1	11	2.57276246332	9297.06453653	80.655363434	254	2.55335381571	835735.99575	12975.3580925	43	3.11675817359	831093.995885	14688.9496186	3012	1033	136	136	167	173	153	963	0
DLR00013875	7	22	YAL034C	20	SD/MSG -ARG -HIS -LEU -LYS +Canavanine +G418 +Hygromycin +Thialysine	Adam_cdc13-1_SDLV2_REP1	1	11	2.5320368518	8411.30943097	74.8702245225	254	2.56434343413	769014.996227	11069.2769679	43	3.12582763108	763693.996154	12376.6821024	3139	1035	136	136	166	173	152	1019	0
DLR00013875	7	23	YBL053W	20	SD/MSG -ARG -HIS -LEU -LYS +Canavanine +G418 +Hygromycin +Thialysine	Adam_cdc13-1_SDLV2_REP1	1	11	2.5726053096	10200.8699764	98.7125680195	254	2.5727054345	988612.995659	13485.5541236	43	3.12779598816	983574.995779	16012.2278918	3276	1031	136	136	165	171	150	703	17
DLR00013875	7	24	YOR202W	20	SD/MSG -ARG -HIS -LEU -LYS +Canavanine +G418 +Hygromycin +Thialysine	Adam_cdc13-1_SDLV2_REP1	1	11	2.61178239521	10734.6654391	134.208251956	254	2.59579723547	1092942.99623	12660.7495522	43	3.13793342349	1090471.99647	16021.4031806	3411	1032	136	136	167	172	150	659	17
DLR00013875	8	1	YOR202W	20	SD/MSG -ARG -HIS -LEU -LYS +Canavanine +G418 +Hygromycin +Thialysine	Adam_cdc13-1_SDLV2_REP1	1	11	2.61945774458	11261.998779	134.326752982	254	2.59823304114	1039357.99724	10914.7766421	43	3.14390401708	1036644.99701	13246.3176311	279	1170	136	136	165	170	149	568	0
DLR00013875	8	2	YBR071W	20	SD/MSG -ARG -HIS -LEU -LYS +Canavanine +G418 +Hygromycin +Thialysine	Adam_cdc13-1_SDLV2_REP1	1	11	2.43324430942	8967.58006764	67.3158063226	254	2.46798828831	832633.996703	10642.3003379	43	3.00498114769	826801.996748	12671.2241909	415	1172	136	136	166	172	151	848	0
DLR00013875	8	3	YBR182C	20	SD/MSG -ARG -HIS -LEU -LYS +Canavanine +G418 +Hygromycin +Thialysine	Adam_cdc13-1_SDLV2_REP1	1	11	2.71790685774	9621.24499591	99.9190561216	254	2.67090776587	900483.997052	11319.8681561	43	3.2437858302	896536.996979	13137.5156234	546	1174	136	136	171	176	154	973	0
DLR00013875	8	4	YBR069C	20	SD/MSG -ARG -HIS -LEU -LYS +Canavanine +G418 +Hygromycin +Thialysine	Adam_cdc13-1_SDLV2_REP1	1	11	2.46036952733	8761.58584472	65.5079861878	254	2.50775114966	792659.996613	11171.5072288	43	3.05842597383	789381.99648	12596.4762438	684	1173	136	136	170	175	155	1236	0
DLR00013875	8	5	YBR181C	20	SD/MSG -ARG -HIS -LEU -LYS +Canavanine +G418 +Hygromycin +Thialysine	Adam_cdc13-1_SDLV2_REP1	1	11	2.02393952231	7438.46615295	54.4756845759	254	2.03027259897	594985.994715	9151.59782335	43	2.48915942459	591186.994053	10341.0307782	816	1174	136	136	160	168	149	1359	0
DLR00013875	8	6	YBR068C	20	SD/MSG -ARG -HIS -LEU -LYS +Canavanine +G418 +Hygromycin +Thialysine	Adam_cdc13-1_SDLV2_REP1	1	11	2.5529334102	9223.80600892	78.6960837953	254	2.56542316097	837785.996558	11952.7744588	43	3.12710185727	832976.996503	13532.3811768	954	1171	136	136	171	176	154	997	0
DLR00013875	8	7	YBR180W	20	SD/MSG -ARG -HIS -LEU -LYS +Canavanine +G418 +Hygromycin +Thialysine	Adam_cdc13-1_SDLV2_REP1	1	11	2.65325266566	10553.7523005	87.1947850804	254	2.6564200428	958777.99675	12535.0280262	43	3.2317530147	956756.996677	14454.4408137	1089	1173	136	136	172	178	155	1091	0
DLR00013875	8	8	YBR067C	20	SD/MSG -ARG -HIS -LEU -LYS +Canavanine +G418 +Hygromycin +Thialysine	Adam_cdc13-1_SDLV2_REP1	1	11	2.49452305289	9364.24764507	59.954220174	254	2.51346798841	827634.996633	11349.7965897	43	3.06699359411	826442.996484	12886.4026626	1229	1171	136	136	168	174	153	1391	0
DLR00013875	8	9	YBR178W	20	SD/MSG -ARG -HIS -LEU -LYS +Canavanine +G418 +Hygromycin +Thialysine	Adam_cdc13-1_SDLV2_REP1	1	11	2.50597218247	9787.41557687	54.7962668295	254	2.55287091427	850281.997462	10754.7181372	43	3.11145955057	849479.997033	11972.4465148	1362	1166	136	136	167	173	151	1347	0
DLR00013875	8	10	YBR066C	20	SD/MSG -ARG -HIS -LEU -LYS +Canavanine +G418 +Hygromycin +Thialysine	Adam_cdc13-1_SDLV2_REP1	1	11	2.55213873211	9262.46160069	45.4964859227	254	2.57002571877	840837.997069	10301.2452922	43	3.12675389337	837689.996775	11697.6318677	1498	1168	136	136	170	175	152	1171	0
DLR00013875	8	11	YBR177C	20	SD/MSG -ARG -HIS -LEU -LYS +Canavanine +G418 +Hygromycin +Thialysine	Adam_cdc13-1_SDLV2_REP1	1	11	2.51173346012	8838.00195343	39.1594676631	254	2.54216239519	792227.997279	9980.88286649	43	3.09491171197	788147.996734	11056.7387895	1639	1167	136	136	168	174	151	1104	0
DLR00013875	8	12	YBR065C	20	SD/MSG -ARG -HIS -LEU -LYS +Canavanine +G418 +Hygromycin +Thialysine	Adam_cdc13-1_SDLV2_REP1	1	11	2.48656608343	9395.89825367	58.2284449278	254	2.53197890321	859158.996367	11477.1626231	43	3.08391319429	855886.996223	13163.7468375	1772	1164	136	136	170	175	151	1066	0
DLR00013875	8	13	YBR176W	20	SD/MSG -ARG -HIS -LEU -LYS +Canavanine +G418 +Hygromycin +Thialysine	Adam_cdc13-1_SDLV2_REP1	1	11	2.50932963109	9319.94453989	53.7307032265	254	2.56266820509	813460.997318	10001.7766776	43	3.12083382156	811313.996798	11141.2781581	1909	1165	136	136	167	172	150	1226	0
DLR00013875	8	14	YBR064W	20	SD/MSG -ARG -HIS -LEU -LYS +Canavanine +G418 +Hygromycin +Thialysine	Adam_cdc13-1_SDLV2_REP1	1	11	2.6267627488	9803.81767374	62.7801081967	254	2.63282073745	889050.997265	10471.8015369	43	3.20009043697	886142.996998	11900.6012356	2048	1171	136	136	170	175	152	1086	0
DLR00013875	8	15	YBR175W	20	SD/MSG -ARG -HIS -LEU -LYS +Canavanine +G418 +Hygromycin +Thialysine	Adam_cdc13-1_SDLV2_REP1	1	11	1.76537701387	4094.62900471	35.9791890827	254	1.9035989686	304988.996878	6016.12589821	43	2.32621959666	300229.994367	4633.36436351	2179	1170	136	136	152	161	145	1911	0
DLR00013875	8	16	YBR063C	20	SD/MSG -ARG -HIS -LEU -LYS +Canavanine +G418 +Hygromycin +Thialysine	Adam_cdc13-1_SDLV2_REP1	1	11	2.53628311421	9274.81385586	71.4880279984	254	2.55916435299	831621.99707	10494.5956918	43	3.11359290534	828896.99686	11875.7312871	2317	1169	136	136	168	174	151	1217	0
DLR00013875	8	17	YBR174C	20	SD/MSG -ARG -HIS -LEU -LYS +Canavanine +G418 +Hygromycin +Thialysine	Adam_cdc13-1_SDLV2_REP1	1	11	1.78061156536	3751.34870998	29.533860116	254	1.91315376636	284720.996868	5733.35142712	43	2.33952110574	276886.994059	4322.75432439	2455	1172	136	136	152	161	145	1598	0
DLR00013875	8	18	YBR062C	20	SD/MSG -ARG -HIS -LEU -LYS +Canavanine +G418 +Hygromycin +Thialysine	Adam_cdc13-1_SDLV2_REP1	1	11	2.60285902666	9684.38068208	77.5482972736	254	2.5999999281	883415.996562	12035.1237283	43	3.16758676695	879957.996524	13771.2450417	2594	1167	136	136	169	175	152	1089	0
DLR00013875	8	19	YBR172C	20	SD/MSG -ARG -HIS -LEU -LYS +Canavanine +G418 +Hygromycin +Thialysine	Adam_cdc13-1_SDLV2_REP1	1	11	2.58867716592	9227.01336956	60.3111122365	254	2.59613787678	817219.996441	11486.0160538	43	3.16617222004	813645.996345	12855.7206427	2731	1166	136	136	168	174	153	1131	0
DLR00013875	8	20	YBR061C	20	SD/MSG -ARG -HIS -LEU -LYS +Canavanine +G418 +Hygromycin +Thialysine	Adam_cdc13-1_SDLV2_REP1	1	11	2.49030235634	8432.68050023	67.8091884818	254	2.50877101716	745954.99612	10928.3473915	43	3.06380243348	740344.995937	12169.7393385	2866	1169	136	136	167	173	152	1022	0
DLR00013875	8	21	YBR171W	20	SD/MSG -ARG -HIS -LEU -LYS +Canavanine +G418 +Hygromycin +Thialysine	Adam_cdc13-1_SDLV2_REP1	1	11	2.53096674029	8712.80022612	75.4495580051	254	2.52063471646	807316.995883	11383.1166927	43	3.06947417675	801506.99582	12972.2769291	2997	1167	136	136	169	175	154	991	0
DLR00013875	8	22	YBR059C	20	SD/MSG -ARG -HIS -LEU -LYS +Canavanine +G418 +Hygromycin +Thialysine	Adam_cdc13-1_SDLV2_REP1	1	11	2.46316425431	9342.84861702	56.9544896201	254	2.4622076497	849629.996282	11735.5341795	43	2.99976739012	844146.996385	13793.6720741	3135	1168	136	136	165	171	150	825	0
DLR00013875	8	23	YBR170C	20	SD/MSG -ARG -HIS -LEU -LYS +Canavanine +G418 +Hygromycin +Thialysine	Adam_cdc13-1_SDLV2_REP1	1	11	0	11	34.7247893353	254	12	30128.4	2336.80044961	43	12	1347.3	292.18529281	3269	1170	136	136	-1	-1	-1	0	0
DLR00013875	8	24	YOR202W	20	SD/MSG -ARG -HIS -LEU -LYS +Canavanine +G418 +Hygromycin +Thialysine	Adam_cdc13-1_SDLV2_REP1	1	11	2.57169970081	11622.4264293	144.33482002	254	2.60448410457	1179303.9973	12607.5850537	43	3.14493747378	1177762.99736	16273.9944401	3407	1172	136	136	167	172	150	649	0
DLR00013875	9	1	YOR202W	20	SD/MSG -ARG -HIS -LEU -LYS +Canavanine +G418 +Hygromycin +Thialysine	Adam_cdc13-1_SDLV2_REP1	1	11	2.45727181437	10962.4382279	115.537098615	254	2.48882318658	994930.997633	11268.4480673	43	3.019363019	991767.997502	13772.8724798	283	1307	136	136	163	169	149	631	0
DLR00013875	9	2	YAL066W	20	SD/MSG -ARG -HIS -LEU -LYS +Canavanine +G418 +Hygromycin +Thialysine	Adam_cdc13-1_SDLV2_REP1	1	11	2.3358905524	8855.07308294	78.3136672202	254	2.39536540605	822678.99658	11690.7337686	43	2.9206181164	818650.996678	13835.4874641	418	1305	136	136	165	171	151	1011	0
DLR00013875	9	3	YBL079W	20	SD/MSG -ARG -HIS -LEU -LYS +Canavanine +G418 +Hygromycin +Thialysine	Adam_cdc13-1_SDLV2_REP1	1	11	2.12695865008	7531.28129748	45.7376227108	254	2.19292488801	635030.995454	9961.8451218	43	2.68817402948	632697.995417	11327.425876	559	1306	136	136	161	167	149	1438	6
DLR00013875	9	4	YAL065C	20	SD/MSG -ARG -HIS -LEU -LYS +Canavanine +G418 +Hygromycin +Thialysine	Adam_cdc13-1_SDLV2_REP1	1	11	2.45641382101	8098.45169135	59.4901919718	254	2.50040344499	733733.996307	10653.3205262	43	3.05122208202	729061.996262	11894.1478245	682	1306	136	136	168	174	155	1169	0
DLR00013875	9	5	YBL078C	20	SD/MSG -ARG -HIS -LEU -LYS +Canavanine +G418 +Hygromycin +Thialysine	Adam_cdc13-1_SDLV2_REP1	1	11	2.37432455755	8224.74936759	56.2097078892	254	2.44612503019	702528.997154	10047.6535666	43	2.99138192328	700171.996976	11025.3412467	831	1309	136	136	166	172	154	1307	0
DLR00013875	9	6	YAL064C-A	20	SD/MSG -ARG -HIS -LEU -LYS +Canavanine +G418 +Hygromycin +Thialysine	Adam_cdc13-1_SDLV2_REP1	1	11	2.53108338739	8239.56565163	72.2183973922	254	2.57940049249	765235.997034	10529.4853137	43	3.13948813418	759247.996755	11654.1897667	961	1309	136	136	172	177	155	1024	0
DLR00013875	9	7	YBL075C	20	SD/MSG -ARG -HIS -LEU -LYS +Canavanine +G418 +Hygromycin +Thialysine	Adam_cdc13-1_SDLV2_REP1	1	11	2.4236165289	8965.30234694	56.7722752077	254	2.47942309469	802385.997014	10969.104705	43	3.03146600616	797437.996823	12531.0860002	1104	1307	136	136	169	175	153	1045	0
DLR00013875	9	8	YAL062W	20	SD/MSG -ARG -HIS -LEU -LYS +Canavanine +G418 +Hygromycin +Thialysine	Adam_cdc13-1_SDLV2_REP1	1	11	2.26717518164	7257.10746606	38.4458347791	254	2.37599326106	647286.997867	8755.54460156	43	2.90707993234	640388.997357	9579.36906057	1229	1307	136	136	167	174	153	1132	0
DLR00013875	9	9	YBL072C	20	SD/MSG -ARG -HIS -LEU -LYS +Canavanine +G418 +Hygromycin +Thialysine	Adam_cdc13-1_SDLV2_REP1	1	11	2.00994297415	8809.78992828	72.1554366442	254	1.98902871837	690403.99756	9470.61260019	43	2.43170444596	689969.996838	11595.2639363	1369	1306	136	136	157	165	146	1461	0
DLR00013875	9	10	YAL061W	20	SD/MSG -ARG -HIS -LEU -LYS +Canavanine +G418 +Hygromycin +Thialysine	Adam_cdc13-1_SDLV2_REP1	1	11	2.45979191768	8379.29770396	49.6768416946	254	2.57555947421	723670.382164	7095.90464009	43	3.0836054166	758792.99733	9987.17815726	1506	1305	136	136	170	175	152	1057	0
DLR00013875	9	11	YBL071C	20	SD/MSG -ARG -HIS -LEU -LYS +Canavanine +G418 +Hygromycin +Thialysine	Adam_cdc13-1_SDLV2_REP1	1	11	2.56745612717	10312.1343485	43.0271822632	254	2.57708426419	927451.997203	10900.9744262	43	3.1339212318	924445.997015	12554.3101595	1648	1307	136	136	169	174	151	1042	0
DLR00013875	9	12	YAL060W	20	SD/MSG -ARG -HIS -LEU -LYS +Canavanine +G418 +Hygromycin +Thialysine	Adam_cdc13-1_SDLV2_REP1	1	11	2.50165959173	9492.76723024	50.1535282806	254	2.53714474972	848810.997278	10213.1000354	43	3.09135731284	846639.996888	11809.3509477	1778	1305	136	136	168	174	151	1208	0
DLR00013875	9	13	YBL070C	20	SD/MSG -ARG -HIS -LEU -LYS +Canavanine +G418 +Hygromycin +Thialysine	Adam_cdc13-1_SDLV2_REP1	1	11	2.57368834965	10360.7205308	62.7509526539	254	2.58582265175	959809.996687	11933.3829825	43	3.14603838465	958021.996614	14023.4762676	1920	1304	136	136	170	175	152	1162	0
DLR00013875	9	14	YAL059W	20	SD/MSG -ARG -HIS -LEU -LYS +Canavanine +G418 +Hygromycin +Thialysine	Adam_cdc13-1_SDLV2_REP1	1	11	2.39919610095	8238.78723529	45.3289972868	254	2.46652653913	729097.997597	8773.06143788	43	3.01012238467	724860.997136	9857.44290267	2050	1306	136	136	166	172	150	1148	0
DLR00013875	9	15	YBL069W	20	SD/MSG -ARG -HIS -LEU -LYS +Canavanine +G418 +Hygromycin +Thialysine	Adam_cdc13-1_SDLV2_REP1	1	11	2.61562957446	11014.9060416	66.8734735502	254	2.64707095388	998030.997484	10912.8219259	43	3.21487031427	997582.997294	12833.2613428	2195	1304	136	136	169	174	151	1152	0
DLR00013875	9	16	YAL058W	20	SD/MSG -ARG -HIS -LEU -LYS +Canavanine +G418 +Hygromycin +Thialysine	Adam_cdc13-1_SDLV2_REP1	1	11	2.25631639403	8030.27587011	65.0249253432	254	2.30692925491	699884.996843	10011.5740842	43	2.82262420391	697677.996705	11516.9737648	2327	1300	136	136	164	170	150	1379	0
DLR00013875	9	17	YBL068W	20	SD/MSG -ARG -HIS -LEU -LYS +Canavanine +G418 +Hygromycin +Thialysine	Adam_cdc13-1_SDLV2_REP1	1	11	2.53073023355	10059.3868113	67.4185141082	254	2.55220486346	927865.996568	12351.7191447	43	3.10805395994	926116.996532	14420.6340234	2467	1309	136	136	169	175	152	1202	0
DLR00013875	9	18	YAL058C-A	20	SD/MSG -ARG -HIS -LEU -LYS +Canavanine +G418 +Hygromycin +Thialysine	Adam_cdc13-1_SDLV2_REP1	1	11	2.35184166655	7647.22761193	46.6072895431	254	2.36936329542	675608.997132	9493.04425585	43	2.90104057154	668815.996921	10746.3393357	2593	1309	136	136	165	172	151	1017	0
DLR00013875	9	19	YBL067C	20	SD/MSG -ARG -HIS -LEU -LYS +Canavanine +G418 +Hygromycin +Thialysine	Adam_cdc13-1_SDLV2_REP1	1	11	2.40726664928	8106.90884462	46.2744336267	254	2.41575285898	708407.996117	11046.4938255	43	2.95963454372	704008.9961	12408.7457028	2738	1302	136	136	164	171	151	1242	0
DLR00013875	9	20	YAL056W	20	SD/MSG -ARG -HIS -LEU -LYS +Canavanine +G418 +Hygromycin +Thialysine	Adam_cdc13-1_SDLV2_REP1	1	11	2.47608652485	7143.19419164	58.3425987474	254	2.46042549367	614126.995853	10305.3446637	43	3.01295346558	605845.995703	10906.3497626	2868	1305	136	136	161	169	150	871	0
DLR00013875	9	21	YBL066C	20	SD/MSG -ARG -HIS -LEU -LYS +Canavanine +G418 +Hygromycin +Thialysine	Adam_cdc13-1_SDLV2_REP1	1	11	2.69631977608	10221.5506335	82.478505798	254	2.64459719293	932440.996234	12494.9741853	43	3.215791678	929119.996266	14480.0083721	3017	1303	136	136	167	174	153	926	0
DLR00013875	9	22	YAL055W	20	SD/MSG -ARG -HIS -LEU -LYS +Canavanine +G418 +Hygromycin +Thialysine	Adam_cdc13-1_SDLV2_REP1	1	11	2.50841471893	8562.63035518	64.3791821824	254	2.46216941386	748520.994144	13036.3928227	43	3.01631824449	744383.994444	14565.9205817	3148	1296	136	136	159	166	147	1032	0
DLR00013875	9	23	YBL065W	20	SD/MSG -ARG -HIS -LEU -LYS +Canavanine +G418 +Hygromycin +Thialysine	Adam_cdc13-1_SDLV2_REP1	1	11	2.68806686739	10955.3672517	110.521441841	254	2.67574932065	1092836.99632	13846.6585662	43	3.24115495319	1088930.99639	16808.8575157	3277	1302	136	136	166	171	149	714	0
DLR00013875	9	24	YOR202W	20	SD/MSG -ARG -HIS -LEU -LYS +Canavanine +G418 +Hygromycin +Thialysine	Adam_cdc13-1_SDLV2_REP1	1	11	2.48848477412	10680.7097185	117.469146914	254	2.54592738039	1061129.99751	10965.4319539	43	3.07636479108	1058933.99753	14052.133964	3412	1305	136	136	165	170	148	568	0
DLR00013875	10	1	YOR202W	20	SD/MSG -ARG -HIS -LEU -LYS +Canavanine +G418 +Hygromycin +Thialysine	Adam_cdc13-1_SDLV2_REP1	1	11	2.63950116822	11137.9444603	173.339352813	254	2.63689726387	1039449.99703	11506.8754422	43	3.18763557586	1036138.99678	13979.9136316	277	1445	136	136	166	171	150	503	0
DLR00013875	10	2	YBR090C	20	SD/MSG -ARG -HIS -LEU -LYS +Canavanine +G418 +Hygromycin +Thialysine	Adam_cdc13-1_SDLV2_REP1	1	11	2.39196642708	7639.3095161	58.6443543875	254	2.45970683426	721071.996746	9537.97221717	43	2.99418013491	712708.996593	10715.4772695	410	1445	136	136	166	171	151	803	0
DLR00013875	10	3	YBR199W	20	SD/MSG -ARG -HIS -LEU -LYS +Canavanine +G418 +Hygromycin +Thialysine	Adam_cdc13-1_SDLV2_REP1	1	11	2.59698794868	9488.74539856	67.4618153119	254	2.64409095802	878497.99693	11006.4264724	43	3.21425903544	873355.996859	12530.2456623	551	1448	136	136	170	175	152	918	0
DLR00013875	10	4	YBR084W	20	SD/MSG -ARG -HIS -LEU -LYS +Canavanine +G418 +Hygromycin +Thialysine	Adam_cdc13-1_SDLV2_REP1	1	11	2.54268049141	7903.38759674	57.1564631609	254	2.64640670417	662258.999086	7585.23781417	43	3.27252400571	616656.578457	4449.07185822	686	1445	136	136	162	169	150	834	0
DLR00013875	10	5	YBR197C	20	SD/MSG -ARG -HIS -LEU -LYS +Canavanine +G418 +Hygromycin +Thialysine	Adam_cdc13-1_SDLV2_REP1	1	11	2.47859080828	9686.64119211	67.512827035	254	2.53079916917	875832.996108	12417.0715777	43	3.0840962993	874505.996151	14268.7258072	818	1449	136	136	171	176	155	1240	0
DLR00013875	10	6	YBR084C-A	20	SD/MSG -ARG -HIS -LEU -LYS +Canavanine +G418 +Hygromycin +Thialysine	Adam_cdc13-1_SDLV2_REP1	1	11	1.76455898179	5762.90122815	45.4012234488	254	1.88400516891	453164.998197	7121.82532749	43	2.29328227101	447087.997142	7033.42194772	954	1446	136	136	157	166	150	1089	0
DLR00013875	10	7	YBR195C	20	SD/MSG -ARG -HIS -LEU -LYS +Canavanine +G418 +Hygromycin +Thialysine	Adam_cdc13-1_SDLV2_REP1	1	11	2.4634288149	10144.1453291	68.3192832598	254	2.50672492977	936420.997398	12020.216051	43	3.05383787554	933470.997351	14230.5070545	1091	1450	136	136	172	177	154	1062	0
DLR00013875	10	8	YBR083W	20	SD/MSG -ARG -HIS -LEU -LYS +Canavanine +G418 +Hygromycin +Thialysine	Adam_cdc13-1_SDLV2_REP1	1	11	2.45421988584	9093.40799302	60.1472123187	254	2.5091101072	803008.997866	9877.51044768	43	3.12571218897	740876.227904	7469.82599735	1228	1445	136	136	167	173	153	1104	0
DLR00013875	10	9	YBR194W	20	SD/MSG -ARG -HIS -LEU -LYS +Canavanine +G418 +Hygromycin +Thialysine	Adam_cdc13-1_SDLV2_REP1	1	11	1.76233938233	3860.14450906	38.7511331281	254	1.90376178143	318355.996772	6023.44891119	43	2.32825915373	308404.994984	4865.91046072	1373	1446	136	136	156	164	146	1373	0
DLR00013875	10	10	YBR082C	20	SD/MSG -ARG -HIS -LEU -LYS +Canavanine +G418 +Hygromycin +Thialysine	Adam_cdc13-1_SDLV2_REP1	1	11	2.17316214816	8603.63011313	57.1518774843	254	2.27951394263	735334.99713	9432.00642144	43	2.78839697201	733321.996855	10528.1952795	1505	1448	136	136	164	170	149	1418	0
DLR00013875	10	11	YBR189W	20	SD/MSG -ARG -HIS -LEU -LYS +Canavanine +G418 +Hygromycin +Thialysine	Adam_cdc13-1_SDLV2_REP1	1	11	0	11	14.2134536568	254	12	30625.2	2425.65724376	43	1.11118140993	4665.00050575	165.33174513	1639	1444	136	136	124	137	129	28	0
DLR00013875	10	12	YBR077C	20	SD/MSG -ARG -HIS -LEU -LYS +Canavanine +G418 +Hygromycin +Thialysine	Adam_cdc13-1_SDLV2_REP1	1	11	2.38773594323	9224.2785526	48.4251646687	254	2.4826383835	838181.997654	10419.9618649	43	3.09261571749	772876.38709	7969.07555372	1773	1447	136	136	168	174	151	1178	0
DLR00013875	10	13	YBR188C	20	SD/MSG -ARG -HIS -LEU -LYS +Canavanine +G418 +Hygromycin +Thialysine	Adam_cdc13-1_SDLV2_REP1	1	11	2.51683266513	9194.76713154	65.2959301144	254	2.56620713647	864172.997215	10346.8190441	43	3.12082355239	859835.996853	11869.2862734	1912	1446	136	136	170	175	152	1115	0
DLR00013875	10	14	YBR076W	20	SD/MSG -ARG -HIS -LEU -LYS +Canavanine +G418 +Hygromycin +Thialysine	Adam_cdc13-1_SDLV2_REP1	1	11	1.95406644588	5579.40141663	54.7893005332	254	2.06035984638	457930.995061	8168.65329949	43	2.526072517	450497.994145	8492.43754058	2056	1450	136	136	154	162	145	1173	0
DLR00013875	10	15	YBR187W	20	SD/MSG -ARG -HIS -LEU -LYS +Canavanine +G418 +Hygromycin +Thialysine	Adam_cdc13-1_SDLV2_REP1	1	11	2.33157440523	8236.67486097	38.4956406362	254	2.39695036375	731629.997316	9763.54565546	43	2.93002941674	728097.997167	11006.4678331	2181	1443	136	136	165	171	150	1324	0
DLR00013875	10	16	YBR075W	20	SD/MSG -ARG -HIS -LEU -LYS +Canavanine +G418 +Hygromycin +Thialysine	Adam_cdc13-1_SDLV2_REP1	1	11	2.64253594454	9807.26387646	73.3231944564	254	2.63100646551	912973.996707	11547.5401492	43	3.20174972708	908883.99663	13362.1050159	2320	1445	136	136	169	174	150	1004	0
DLR00013875	10	17	YBR186W	20	SD/MSG -ARG -HIS -LEU -LYS +Canavanine +G418 +Hygromycin +Thialysine	Adam_cdc13-1_SDLV2_REP1	1	11	2.68768214613	9869.68143612	59.9231404611	254	2.66627385882	918743.99675	11798.2974134	43	3.2432229687	914772.996684	13634.4591792	2455	1444	136	136	169	174	151	979	0
DLR00013875	10	18	YBR074W	20	SD/MSG -ARG -HIS -LEU -LYS +Canavanine +G418 +Hygromycin +Thialysine	Adam_cdc13-1_SDLV2_REP1	1	11	2.57697304408	9875.69143421	58.1853971049	254	2.59891993103	901103.996243	12247.4495182	43	3.1673032958	898367.996266	14166.450347	2591	1444	136	136	168	174	152	1129	0
DLR00013875	10	19	YBR185C	20	SD/MSG -ARG -HIS -LEU -LYS +Canavanine +G418 +Hygromycin +Thialysine	Adam_cdc13-1_SDLV2_REP1	1	11	2.59456161579	9073.4739459	51.8832771527	254	2.65465916135	748624.998567	8560.37347649	43	3.28995404087	698696.940122	5698.17237622	2733	1448	136	136	160	167	147	1050	0
DLR00013875	10	20	YBR073W	20	SD/MSG -ARG -HIS -LEU -LYS +Canavanine +G418 +Hygromycin +Thialysine	Adam_cdc13-1_SDLV2_REP1	1	11	2.61443033001	9241.99223482	69.8700038524	254	2.58801314828	826255.995896	12475.5285662	43	3.15800735649	822603.995981	14042.4027434	2865	1441	136	136	165	172	151	1041	0
DLR00013875	10	21	YBR184W	20	SD/MSG -ARG -HIS -LEU -LYS +Canavanine +G418 +Hygromycin +Thialysine	Adam_cdc13-1_SDLV2_REP1	1	11	2.68001071327	9715.96621253	85.1697313867	254	2.6373256516	877688.995788	13636.7228125	43	3.21614349362	874567.995984	15356.4392568	3004	1445	136	136	164	171	150	1012	0
DLR00013875	10	22	YBR072W	20	SD/MSG -ARG -HIS -LEU -LYS +Canavanine +G418 +Hygromycin +Thialysine	Adam_cdc13-1_SDLV2_REP1	1	11	2.70484082937	10325.2804968	96.2615294319	254	2.66518992988	965299.995751	14567.191812	43	3.24271151354	962625.995965	16713.4185196	3141	1443	136	136	166	171	151	935	0
DLR00013875	10	23	YBR183W	20	SD/MSG -ARG -HIS -LEU -LYS +Canavanine +G418 +Hygromycin +Thialysine	Adam_cdc13-1_SDLV2_REP1	1	11	2.53759015287	9898.57820873	89.3651475709	254	2.54554558418	955980.995524	13431.6900092	43	3.09527294367	951289.995548	15997.7587693	3275	1435	136	136	162	168	148	762	0
DLR00013875	10	24	YOR202W	20	SD/MSG -ARG -HIS -LEU -LYS +Canavanine +G418 +Hygromycin +Thialysine	Adam_cdc13-1_SDLV2_REP1	1	11	2.5108793637	11234.1707839	116.162953238	254	2.57092782504	1134380.99758	11771.2950836	43	3.10413043907	1131610.99753	15140.7335971	3407	1438	136	136	164	169	147	589	0
DLR00013875	11	1	YOR202W	20	SD/MSG -ARG -HIS -LEU -LYS +Canavanine +G418 +Hygromycin +Thialysine	Adam_cdc13-1_SDLV2_REP1	1	11	2.42182607975	10951.6633664	105.142519874	254	2.4743262019	987432.998072	10632.0526276	43	2.99993742894	984628.997825	13019.8120472	288	1581	136	136	163	168	149	613	13
DLR00013875	11	2	YAR027W	20	SD/MSG -ARG -HIS -LEU -LYS +Canavanine +G418 +Hygromycin +Thialysine	Adam_cdc13-1_SDLV2_REP1	1	11	2.48986193134	8526.14351691	69.4321095657	254	2.53040165701	835181.996294	10935.2354944	43	3.07612219712	827582.996199	12815.0682845	422	1574	136	136	168	173	152	832	9
DLR00013875	11	3	YBL094C	20	SD/MSG -ARG -HIS -LEU -LYS +Canavanine +G418 +Hygromycin +Thialysine	Adam_cdc13-1_SDLV2_REP1	1	11	2.25668545227	8974.59500575	60.6190498822	254	2.34487008876	786813.997106	9736.62263185	43	2.86410744405	785319.997012	11623.119429	557	1582	136	136	164	169	148	1212	0
DLR00013875	11	4	YAR023C	20	SD/MSG -ARG -HIS -LEU -LYS +Canavanine +G418 +Hygromycin +Thialysine	Adam_cdc13-1_SDLV2_REP1	1	11	2.49399791633	8748.94007083	81.5864804644	254	2.52504508946	790105.996081	11623.1877826	43	3.08199559418	787410.996109	13208.7622512	687	1580	136	136	168	174	154	1185	0
DLR00013875	11	5	YBL091C-A	20	SD/MSG -ARG -HIS -LEU -LYS +Canavanine +G418 +Hygromycin +Thialysine	Adam_cdc13-1_SDLV2_REP1	1	11	2.60455129595	9880.07664292	60.8199047197	254	2.60152134734	877481.996466	11622.6025256	43	3.16606861349	874377.99645	13444.101801	830	1580	136	136	170	175	154	1051	0
DLR00013875	11	6	YAR020C	20	SD/MSG -ARG -HIS -LEU -LYS +Canavanine +G418 +Hygromycin +Thialysine	Adam_cdc13-1_SDLV2_REP1	1	11	2.37072092759	7330.60411672	46.1923402369	254	2.43301559867	630586.996938	9276.68430457	43	2.97787033956	624167.996368	9908.46698448	962	1582	136	136	164	171	152	1172	0
DLR00013875	11	7	YBL091C	20	SD/MSG -ARG -HIS -LEU -LYS +Canavanine +G418 +Hygromycin +Thialysine	Adam_cdc13-1_SDLV2_REP1	1	11	2.58413019949	9834.64881745	63.2474511666	254	2.6049948371	897467.996861	11389.8312469	43	3.17237356028	895264.996722	13210.8784502	1110	1582	136	136	170	176	154	1132	0
DLR00013875	11	8	YAR018C	20	SD/MSG -ARG -HIS -LEU -LYS +Canavanine +G418 +Hygromycin +Thialysine	Adam_cdc13-1_SDLV2_REP1	1	11	2.24402876219	7686.94695219	44.8471991823	254	2.35239522242	715363.996862	10141.1174949	43	2.87956237388	711537.996764	11703.6222171	1238	1573	136	136	169	175	153	1362	0
DLR00013875	11	9	YBL089W	20	SD/MSG -ARG -HIS -LEU -LYS +Canavanine +G418 +Hygromycin +Thialysine	Adam_cdc13-1_SDLV2_REP1	1	11	2.47453927324	10068.7710601	38.2312575888	254	2.53964448083	916945.998014	9127.47662454	43	3.08485289246	914241.997734	10673.5495535	1376	1579	136	136	168	174	152	1025	0
DLR00013875	11	10	YAR015W	20	SD/MSG -ARG -HIS -LEU -LYS +Canavanine +G418 +Hygromycin +Thialysine	Adam_cdc13-1_SDLV2_REP1	1	11	2.30506979018	7581.79386081	59.4633242575	254	2.38372220974	678351.997186	9552.18665803	43	2.91558733292	673862.997112	10472.7941252	1504	1579	136	136	165	171	150	1315	0
DLR00013875	11	11	YBL088C	20	SD/MSG -ARG -HIS -LEU -LYS +Canavanine +G418 +Hygromycin +Thialysine	Adam_cdc13-1_SDLV2_REP1	1	11	2.61387418721	10611.6143201	77.53869633	254	2.65396012337	1002413.99734	11517.6525384	43	3.2222581729	1001243.99715	13647.7615578	1648	1581	136	136	170	175	152	1117	0
DLR00013875	11	12	YAR014C	20	SD/MSG -ARG -HIS -LEU -LYS +Canavanine +G418 +Hygromycin +Thialysine	Adam_cdc13-1_SDLV2_REP1	1	11	1.78314448136	4204.08523374	31.9709139888	254	1.99710583943	377310.996346	6643.88579551	43	2.44223626373	371153.994634	6199.39675082	1780	1580	136	136	163	170	151	1692	0
DLR00013875	11	13	YBL087C	20	SD/MSG -ARG -HIS -LEU -LYS +Canavanine +G418 +Hygromycin +Thialysine	Adam_cdc13-1_SDLV2_REP1	1	11	2.25750689417	8248.30059741	42.6900222752	254	2.34383115627	761584.997144	9538.87426532	43	2.85985754689	755629.99693	11021.2875295	1928	1580	136	136	167	172	150	1034	0
DLR00013875	11	14	YAR003W	20	SD/MSG -ARG -HIS -LEU -LYS +Canavanine +G418 +Hygromycin +Thialysine	Adam_cdc13-1_SDLV2_REP1	1	11	1.86251880541	4960.63720516	33.2585939502	254	1.99181413207	402877.996086	6476.90023197	43	2.44722194628	396254.994359	6257.09670418	2056	1581	136	136	155	163	145	1548	0
DLR00013875	11	15	YBL086C	20	SD/MSG -ARG -HIS -LEU -LYS +Canavanine +G418 +Hygromycin +Thialysine	Adam_cdc13-1_SDLV2_REP1	1	11	2.3247764256	8059.49585205	46.1348501431	254	2.40678429933	744088.996744	10879.0086836	43	2.94223823155	741619.996808	12323.7580573	2189	1581	136	136	166	172	151	1451	0
DLR00013875	11	16	YAR002W	20	SD/MSG -ARG -HIS -LEU -LYS +Canavanine +G418 +Hygromycin +Thialysine	Adam_cdc13-1_SDLV2_REP1	1	11	2.36804756893	8286.1475144	50.5958990832	254	2.42877501739	755580.9966	10851.9812611	43	2.96863954089	752839.996527	12529.5033566	2320	1574	136	136	165	171	149	1339	8
DLR00013875	11	17	YBL085W	20	SD/MSG -ARG -HIS -LEU -LYS +Canavanine +G418 +Hygromycin +Thialysine	Adam_cdc13-1_SDLV2_REP1	1	11	2.56138377674	9365.31398438	56.2237773262	254	2.57080504173	878759.995944	12257.6429546	43	3.13460376337	874323.995986	14194.2244334	2467	1577	136	136	167	173	151	1064	0
DLR00013875	11	18	YAR002C-A	20	SD/MSG -ARG -HIS -LEU -LYS +Canavanine +G418 +Hygromycin +Thialysine	Adam_cdc13-1_SDLV2_REP1	1	11	2.39585526167	7870.996923	43.5171552706	254	2.4340417172	700531.99651	10224.4064019	43	2.97478653003	694479.996391	11458.4398732	2596	1579	136	136	163	170	150	1002	0
DLR00013875	11	19	YBL083C	20	SD/MSG -ARG -HIS -LEU -LYS +Canavanine +G418 +Hygromycin +Thialysine	Adam_cdc13-1_SDLV2_REP1	1	11	2.38083308777	8753.19262158	50.3725237631	254	2.35809655933	762032.996002	11756.4404574	43	2.88497146934	758784.996089	13680.3113569	2739	1579	136	136	162	169	149	1114	0
DLR00013875	11	20	YAL068C	20	SD/MSG -ARG -HIS -LEU -LYS +Canavanine +G418 +Hygromycin +Thialysine	Adam_cdc13-1_SDLV2_REP1	1	11	2.64064736131	9083.86792722	59.1133129005	254	2.66843525024	806295.997048	11016.7790363	43	3.25084281708	800915.996688	12252.0701861	2869	1576	136	136	165	171	150	877	0
DLR00013875	11	21	YBL082C	20	SD/MSG -ARG -HIS -LEU -LYS +Canavanine +G418 +Hygromycin +Thialysine	Adam_cdc13-1_SDLV2_REP1	1	11	2.47840517698	8895.77602178	58.7425277566	254	2.44119844961	780653.995312	12091.3343208	43	2.98193008522	774240.995366	13837.5352705	3008	1581	136	136	162	168	149	842	0
DLR00013875	11	22	YAL067C	20	SD/MSG -ARG -HIS -LEU -LYS +Canavanine +G418 +Hygromycin +Thialysine	Adam_cdc13-1_SDLV2_REP1	1	11	2.53349204342	9103.99153714	85.3771168409	254	2.57700957864	838156.995823	12419.6905657	43	3.13950804726	833429.995815	14073.6606605	3137	1575	136	136	164	170	150	945	0
DLR00013875	11	23	YBL081W	20	SD/MSG -ARG -HIS -LEU -LYS +Canavanine +G418 +Hygromycin +Thialysine	Adam_cdc13-1_SDLV2_REP1	1	11	2.46289339064	9366.45288706	71.0728222544	254	2.46236343388	897521.996123	12931.1415937	43	2.99195242077	890174.996297	15112.0342222	3279	1572	136	136	159	165	145	423	0
DLR00013875	11	24	YOR202W	20	SD/MSG -ARG -HIS -LEU -LYS +Canavanine +G418 +Hygromycin +Thialysine	Adam_cdc13-1_SDLV2_REP1	1	11	2.57175185282	10657.986356	132.995689341	254	2.58997643964	1117171.99688	12824.2645348	43	3.12478178131	1114489.997	16124.8584945	3412	1575	136	136	165	170	148	658	10
DLR00013875	12	1	YOR202W	20	SD/MSG -ARG -HIS -LEU -LYS +Canavanine +G418 +Hygromycin +Thialysine	Adam_cdc13-1_SDLV2_REP1	1	11	2.49798003237	10830.2242994	147.925404937	254	2.54731195647	1006698.99792	10806.6113941	43	3.08190996209	1002651.9977	12994.3603427	280	1714	136	136	165	169	149	509	0
DLR00013875	12	2	YBR104W	20	SD/MSG -ARG -HIS -LEU -LYS +Canavanine +G418 +Hygromycin +Thialysine	Adam_cdc13-1_SDLV2_REP1	1	11	2.35516766218	7851.19509786	70.4726234663	254	2.43476574271	698171.996894	10437.6501087	43	2.97300166419	691825.996717	11486.2466493	413	1717	136	136	158	164	147	872	0
DLR00013875	12	3	YBR212W	20	SD/MSG -ARG -HIS -LEU -LYS +Canavanine +G418 +Hygromycin +Thialysine	Adam_cdc13-1_SDLV2_REP1	1	11	2.62771388522	9131.98738635	82.3125605005	254	2.65343946067	873852.996809	11763.8417578	43	3.22456802672	869142.996763	13441.237595	549	1721	136	136	169	174	153	966	0
DLR00013875	12	4	YBR103W	20	SD/MSG -ARG -HIS -LEU -LYS +Canavanine +G418 +Hygromycin +Thialysine	Adam_cdc13-1_SDLV2_REP1	1	11	1.74598759239	4218.50383293	48.4789410636	254	1.84282220681	325200.997312	6718.2088728	43	2.25407783662	324060.99605	5998.82728685	682	1720	136	136	151	160	148	2157	0
DLR00013875	12	5	YBR210W	20	SD/MSG -ARG -HIS -LEU -LYS +Canavanine +G418 +Hygromycin +Thialysine	Adam_cdc13-1_SDLV2_REP1	1	11	2.62021752713	9702.06854932	77.1535166636	254	2.62830071405	892359.996169	12797.7937804	43	3.20076958399	889002.996241	14739.0909809	826	1721	136	136	170	176	155	1010	16
DLR00013875	12	6	YBR101C	20	SD/MSG -ARG -HIS -LEU -LYS +Canavanine +G418 +Hygromycin +Thialysine	Adam_cdc13-1_SDLV2_REP1	1	11	2.47783669081	8576.88106797	62.106577946	254	2.51051533081	786686.99519	12311.1113438	43	3.07005261567	781996.995338	13933.1136469	959	1720	136	136	168	174	153	1120	0
DLR00013875	12	7	YBR209W	20	SD/MSG -ARG -HIS -LEU -LYS +Canavanine +G418 +Hygromycin +Thialysine	Adam_cdc13-1_SDLV2_REP1	1	11	2.72418639673	10222.1336461	86.7003520819	254	2.69608446556	988206.996045	14264.7851357	43	3.27759704033	986701.996293	16604.0423574	1092	1720	136	136	172	177	155	1162	0
DLR00013875	12	8	YBR100W	20	SD/MSG -ARG -HIS -LEU -LYS +Canavanine +G418 +Hygromycin +Thialysine	Adam_cdc13-1_SDLV2_REP1	1	11	2.36109013171	7355.37998886	48.0661505551	254	2.40036611306	649488.996982	9601.94703514	43	2.94027814687	642166.996603	10600.745438	1226	1722	136	136	161	168	149	1015	0
DLR00013875	12	9	YBR208C	20	SD/MSG -ARG -HIS -LEU -LYS +Canavanine +G418 +Hygromycin +Thialysine	Adam_cdc13-1_SDLV2_REP1	1	11	2.53875557411	9317.86518958	64.35646494	254	2.57180953528	861705.996146	12130.9559823	43	3.13815921893	860312.996229	13898.5230394	1362	1717	136	136	166	172	151	1333	0
DLR00013875	12	10	YBR099C	20	SD/MSG -ARG -HIS -LEU -LYS +Canavanine +G418 +Hygromycin +Thialysine	Adam_cdc13-1_SDLV2_REP1	1	11	2.20222991809	6049.88797537	73.7808214714	254	2.2887062693	542173.997382	8706.4146321	43	2.80374923588	533199.996779	8949.75364233	1500	1717	136	136	161	168	148	1077	0
DLR00013875	12	11	YBR207W	20	SD/MSG -ARG -HIS -LEU -LYS +Canavanine +G418 +Hygromycin +Thialysine	Adam_cdc13-1_SDLV2_REP1	1	11	2.59204866777	9712.60446238	55.5857729365	254	2.61595974742	918817.996492	11905.2384872	43	3.1845181319	915854.996435	13833.6402806	1639	1715	136	136	167	173	151	1078	0
DLR00013875	12	12	YBR098W	20	SD/MSG -ARG -HIS -LEU -LYS +Canavanine +G418 +Hygromycin +Thialysine	Adam_cdc13-1_SDLV2_REP1	1	11	2.53929658618	9625.34140219	49.5124443576	254	2.58307289621	934804.996434	11901.20589	43	3.14086003309	931427.996404	13973.2099371	1772	1720	136	136	169	174	152	1098	0
DLR00013875	12	13	YBR206W	20	SD/MSG -ARG -HIS -LEU -LYS +Canavanine +G418 +Hygromycin +Thialysine	Adam_cdc13-1_SDLV2_REP1	1	11	2.52054629586	8722.4336484	45.0831243566	254	2.55782224003	816033.996403	11169.6650973	43	3.11791926416	813099.996372	12502.1389525	1909	1722	136	136	164	170	148	1310	0
DLR00013875	12	14	YBR095C	20	SD/MSG -ARG -HIS -LEU -LYS +Canavanine +G418 +Hygromycin +Thialysine	Adam_cdc13-1_SDLV2_REP1	1	11	2.24330073784	6454.11869245	53.1939896958	254	2.22310516765	518670.996283	9509.45266657	43	2.73737932087	512732.996166	10056.0641609	2045	1719	136	136	149	158	142	1142	0
DLR00013875	12	15	YBR205W	20	SD/MSG -ARG -HIS -LEU -LYS +Canavanine +G418 +Hygromycin +Thialysine	Adam_cdc13-1_SDLV2_REP1	1	11	2.65350777619	10138.9148478	61.9690490012	254	2.67165407392	981241.996635	12911.3000709	43	3.24879067643	978128.996662	14891.3519724	2180	1715	136	136	168	173	150	1051	0
DLR00013875	12	16	YBR094W	20	SD/MSG -ARG -HIS -LEU -LYS +Canavanine +G418 +Hygromycin +Thialysine	Adam_cdc13-1_SDLV2_REP1	1	11	2.29164592532	6639.44806153	37.2772103759	254	2.35086093871	600777.996616	9018.70094644	43	2.87959492016	592405.996338	9898.98446016	2315	1717	136	136	161	167	147	1046	0
DLR00013875	12	17	YBR204C	20	SD/MSG -ARG -HIS -LEU -LYS +Canavanine +G418 +Hygromycin +Thialysine	Adam_cdc13-1_SDLV2_REP1	1	11	2.60113962144	8852.56192779	55.336484892	254	2.632185648	856904.996476	11515.4371584	43	3.20384987298	851843.996447	13169.9186522	2456	1716	136	136	168	174	152	1027	0
DLR00013875	12	18	YBR093C	20	SD/MSG -ARG -HIS -LEU -LYS +Canavanine +G418 +Hygromycin +Thialysine	Adam_cdc13-1_SDLV2_REP1	1	11	1.17092238778	1213.3	15.9080991874	254	1.58000963187	88199.9999855	4928.37886448	43	1.73016340927	68071.9998134	691.379778947	2591	1716	136	136	135	147	136	443	0
DLR00013875	12	19	YBR203W	20	SD/MSG -ARG -HIS -LEU -LYS +Canavanine +G418 +Hygromycin +Thialysine	Adam_cdc13-1_SDLV2_REP1	1	11	2.60423244387	8877.55392656	49.2904769716	254	2.61655428688	842816.996531	11398.8095376	43	3.18553377969	837089.996421	13005.887498	2725	1717	136	136	167	173	152	924	0
DLR00013875	12	20	YBR092C	20	SD/MSG -ARG -HIS -LEU -LYS +Canavanine +G418 +Hygromycin +Thialysine	Adam_cdc13-1_SDLV2_REP1	1	11	2.66161139303	9801.04207956	72.7741301958	254	2.63602671149	911551.995651	13773.1334246	43	3.21292824432	907843.995887	15897.8008918	2867	1716	136	136	166	172	150	993	0
DLR00013875	12	21	YBR201W	20	SD/MSG -ARG -HIS -LEU -LYS +Canavanine +G418 +Hygromycin +Thialysine	Adam_cdc13-1_SDLV2_REP1	1	11	2.62393226069	9477.42640676	81.8139199072	254	2.60640535572	870406.995401	13944.1014471	43	3.17766988591	866569.995616	15873.7281447	3000	1717	136	136	163	169	149	858	0
DLR00013875	12	22	YBR090C-A	20	SD/MSG -ARG -HIS -LEU -LYS +Canavanine +G418 +Hygromycin +Thialysine	Adam_cdc13-1_SDLV2_REP1	1	11	2.56909086108	9343.40255548	77.2607898995	254	2.5917401474	891512.995383	13347.2997665	43	3.15452925439	887181.995527	15377.4742066	3134	1714	136	136	164	170	150	869	0
DLR00013875	12	23	YBR200W	20	SD/MSG -ARG -HIS -LEU -LYS +Canavanine +G418 +Hygromycin +Thialysine	Adam_cdc13-1_SDLV2_REP1	1	11	1.55140623224	1872.99997821	42.1965671197	254	1.94956468012	171139.999774	5533.58876334	43	2.25430258126	148605.995942	1916.76153601	3275	1718	136	136	145	154	140	291	0
DLR00013875	12	24	YOR202W	20	SD/MSG -ARG -HIS -LEU -LYS +Canavanine +G418 +Hygromycin +Thialysine	Adam_cdc13-1_SDLV2_REP1	1	11	2.41346783669	11323.7826988	108.760945666	254	2.5102824964	1188235.99767	13518.5187406	43	3.03059518919	1185272.9977	17051.185118	3406	1713	136	136	164	169	147	582	0
DLR00013875	13	1	YOR202W	20	SD/MSG -ARG -HIS -LEU -LYS +Canavanine +G418 +Hygromycin +Thialysine	Adam_cdc13-1_SDLV2_REP1	1	11	2.38086110768	11216.4537595	137.936763292	254	2.48782208788	1070778.99783	12122.5970438	43	3.01070088149	1067792.99771	15067.3026988	293	1856	136	136	165	169	149	591	22
DLR00013875	13	2	YAR047C	20	SD/MSG -ARG -HIS -LEU -LYS +Canavanine +G418 +Hygromycin +Thialysine	Adam_cdc13-1_SDLV2_REP1	1	11	2.43035852451	8388.16968042	85.1483737091	254	2.50830648334	832245.99571	12121.6194373	43	3.05132022352	827056.99575	14113.5585668	424	1847	136	136	165	170	150	1003	16
DLR00013875	13	3	YBR001C	20	SD/MSG -ARG -HIS -LEU -LYS +Canavanine +G418 +Hygromycin +Thialysine	Adam_cdc13-1_SDLV2_REP1	1	11	2.6348475092	8785.34923787	92.2692884467	254	2.65709834896	860713.996459	12545.4028243	43	3.23057996064	857506.99642	14362.5815539	558	1857	136	136	168	173	152	1131	0
DLR00013875	13	4	YAR044W	20	SD/MSG -ARG -HIS -LEU -LYS +Canavanine +G418 +Hygromycin +Thialysine	Adam_cdc13-1_SDLV2_REP1	1	11	2.48233748128	8283.2393995	63.3749768439	254	2.55550178418	788630.995659	12200.9364177	43	3.11622494855	783778.995703	13751.332685	689	1856	136	136	168	173	153	1150	0
DLR00013875	13	5	YBL107C	20	SD/MSG -ARG -HIS -LEU -LYS +Canavanine +G418 +Hygromycin +Thialysine	Adam_cdc13-1_SDLV2_REP1	1	11	2.47746059481	7428.03361047	39.6401929836	254	2.55588160123	654759.997108	8681.70320258	43	3.11788379014	647962.996702	9281.394375	831	1864	136	136	165	171	151	943	0
DLR00013875	13	6	YAR043C	20	SD/MSG -ARG -HIS -LEU -LYS +Canavanine +G418 +Hygromycin +Thialysine	Adam_cdc13-1_SDLV2_REP1	1	11	2.57612071537	8383.32260911	69.9041561102	254	2.58552279839	746824.996153	11256.215679	43	3.15831833666	742613.996122	12451.3383767	958	1860	136	136	163	170	150	978	0
DLR00013875	13	7	YBL106C	20	SD/MSG -ARG -HIS -LEU -LYS +Canavanine +G418 +Hygromycin +Thialysine	Adam_cdc13-1_SDLV2_REP1	1	11	2.65420467167	9681.37073475	72.6233688567	254	2.67475427718	920928.996309	12919.9670702	43	3.25524045067	918658.996411	14887.330748	1106	1854	136	136	169	175	153	1115	11
DLR00013875	13	8	YAR042W	20	SD/MSG -ARG -HIS -LEU -LYS +Canavanine +G418 +Hygromycin +Thialysine	Adam_cdc13-1_SDLV2_REP1	1	11	2.46137831639	7672.41792403	59.3087566657	254	2.52675508287	735089.996192	10695.5444945	43	3.08380612174	729069.996014	12008.1207518	1233	1850	136	136	168	173	152	1104	0
DLR00013875	13	9	YBL104C	20	SD/MSG -ARG -HIS -LEU -LYS +Canavanine +G418 +Hygromycin +Thialysine	Adam_cdc13-1_SDLV2_REP1	1	11	2.55022369476	9162.27064701	53.1207748624	254	2.61888902435	896162.995832	12293.7715346	43	3.18856837971	892126.995875	14229.7626968	1376	1855	136	136	170	175	152	1069	0
DLR00013875	13	10	YAR040C	20	SD/MSG -ARG -HIS -LEU -LYS +Canavanine +G418 +Hygromycin +Thialysine	Adam_cdc13-1_SDLV2_REP1	1	11	2.66136847265	8347.43974039	55.9273522025	254	2.67685946821	787181.997358	10092.6746445	43	3.25955529408	781669.997142	11153.062922	1505	1850	136	136	166	172	150	991	0
DLR00013875	13	11	YBL103C	20	SD/MSG -ARG -HIS -LEU -LYS +Canavanine +G418 +Hygromycin +Thialysine	Adam_cdc13-1_SDLV2_REP1	1	11	2.25023380586	6582.82396623	41.3109257234	254	2.41314831519	517070.999185	5874.87278995	43	2.95637355092	512376.997984	4665.55505793	1649	1857	136	136	150	159	142	1241	0
DLR00013875	13	12	YAR037W	20	SD/MSG -ARG -HIS -LEU -LYS +Canavanine +G418 +Hygromycin +Thialysine	Adam_cdc13-1_SDLV2_REP1	1	11	2.62537144734	8810.68968984	61.8399089647	254	2.65841309869	872534.996052	12553.3607274	43	3.23765918266	867913.996136	14354.4561297	1779	1857	136	136	168	172	150	1043	0
DLR00013875	13	13	YBL102W	20	SD/MSG -ARG -HIS -LEU -LYS +Canavanine +G418 +Hygromycin +Thialysine	Adam_cdc13-1_SDLV2_REP1	1	11	2.69579313152	9411.63233764	71.1092224515	254	2.70288312892	917812.99664	12167.5340998	43	3.28567681234	915723.99657	14005.2946475	1921	1852	136	136	166	172	148	1135	0
DLR00013875	13	14	YAR035W	20	SD/MSG -ARG -HIS -LEU -LYS +Canavanine +G418 +Hygromycin +Thialysine	Adam_cdc13-1_SDLV2_REP1	1	11	2.4521045862	7905.26834112	40.3438289271	254	2.51786004754	733580.995697	10771.9339134	43	3.07429720993	730663.995558	12015.3134291	2053	1846	136	136	162	167	147	1343	0
DLR00013875	13	15	YBL101C	20	SD/MSG -ARG -HIS -LEU -LYS +Canavanine +G418 +Hygromycin +Thialysine	Adam_cdc13-1_SDLV2_REP1	1	11	2.76050786832	10226.1630176	69.6669058633	254	2.72660849436	1005312.9964	14106.1559377	43	3.31500013186	1002589.99651	16271.100441	2195	1855	136	136	166	171	148	1061	0
DLR00013875	13	16	YAR031W	20	SD/MSG -ARG -HIS -LEU -LYS +Canavanine +G418 +Hygromycin +Thialysine	Adam_cdc13-1_SDLV2_REP1	1	11	2.50494453367	8487.99303395	60.7482755298	254	2.56793426029	823095.995471	12392.8079247	43	3.13659315459	818358.995595	14069.8628634	2324	1847	136	136	165	170	149	1086	0
DLR00013875	13	17	YBL100C	20	SD/MSG -ARG -HIS -LEU -LYS +Canavanine +G418 +Hygromycin +Thialysine	Adam_cdc13-1_SDLV2_REP1	1	11	2.51849775255	8256.48174645	60.7589603575	254	2.57700794937	801182.996032	11898.812167	43	3.14543652503	795647.995919	13434.5762621	2467	1857	136	136	165	171	150	1084	0
DLR00013875	13	18	YAR030C	20	SD/MSG -ARG -HIS -LEU -LYS +Canavanine +G418 +Hygromycin +Thialysine	Adam_cdc13-1_SDLV2_REP1	1	11	2.31109398674	6797.80191317	46.2578007063	254	2.40056250344	626242.995847	10426.3706624	43	2.94031648964	621015.995896	11255.5245609	2598	1851	136	136	160	167	149	1227	0
DLR00013875	13	19	YBL098W	20	SD/MSG -ARG -HIS -LEU -LYS +Canavanine +G418 +Hygromycin +Thialysine	Adam_cdc13-1_SDLV2_REP1	1	11	2.57234832289	8472.04286207	61.1622379034	254	2.60410379003	782101.996201	11556.1238421	43	3.17536763921	777917.996214	12941.4119352	2739	1855	136	136	163	169	149	1072	0
DLR00013875	13	20	YAR029W	20	SD/MSG -ARG -HIS -LEU -LYS +Canavanine +G418 +Hygromycin +Thialysine	Adam_cdc13-1_SDLV2_REP1	1	11	2.5618787215	8127.23261248	56.0423589984	254	2.59443415186	749292.996256	11528.2978602	43	3.16423248786	744154.996153	12602.6193223	2865	1850	136	136	163	169	150	973	0
DLR00013875	13	21	YBL096C	20	SD/MSG -ARG -HIS -LEU -LYS +Canavanine +G418 +Hygromycin +Thialysine	Adam_cdc13-1_SDLV2_REP1	1	11	2.48375905232	7684.72308031	65.9001593938	254	2.49632317777	697461.99506	11879.9587029	43	3.05262672933	691178.995096	13125.2971117	3013	1852	136	136	158	165	147	885	0
DLR00013875	13	22	YAR028W	20	SD/MSG -ARG -HIS -LEU -LYS +Canavanine +G418 +Hygromycin +Thialysine	Adam_cdc13-1_SDLV2_REP1	1	11	2.47908057809	8831.57137763	71.4068969255	254	2.52829854384	847235.994707	13733.9761651	43	3.08783695835	842757.994815	15783.8314748	3140	1851	136	136	161	167	148	1036	0
DLR00013875	13	23	YBL095W	20	SD/MSG -ARG -HIS -LEU -LYS +Canavanine +G418 +Hygromycin +Thialysine	Adam_cdc13-1_SDLV2_REP1	1	11	2.60233772459	10052.0687108	110.821521239	254	2.61965540254	1015650.99591	14080.7084568	43	3.17759675001	1010436.99598	16397.8592453	3277	1846	136	136	160	165	146	736	0
DLR00013875	13	24	YOR202W	20	SD/MSG -ARG -HIS -LEU -LYS +Canavanine +G418 +Hygromycin +Thialysine	Adam_cdc13-1_SDLV2_REP1	1	11	2.42494382941	8837.22029883	113.078820049	254	2.53045324465	976139.99667	12763.7165889	43	3.05630953614	966808.996658	14807.6995773	3412	1847	136	136	164	168	145	462	0
DLR00013875	14	1	YOR202W	20	SD/MSG -ARG -HIS -LEU -LYS +Canavanine +G418 +Hygromycin +Thialysine	Adam_cdc13-1_SDLV2_REP1	1	11	2.36704004674	9243.88621688	180.013552967	254	2.5080637293	860093.998341	9631.42277582	43	3.03330489078	852846.997849	10579.1034164	285	1989	136	136	163	167	146	529	0
DLR00013875	14	2	YBR121C	20	SD/MSG -ARG -HIS -LEU -LYS +Canavanine +G418 +Hygromycin +Thialysine	Adam_cdc13-1_SDLV2_REP1	1	11	2.23077186776	6705.71154154	64.2136681023	254	2.33243243029	643426.996752	9948.1829135	43	2.84040165222	635580.996456	10949.5796098	418	1994	136	136	160	165	147	1029	0
DLR00013875	14	3	YBR223C	20	SD/MSG -ARG -HIS -LEU -LYS +Canavanine +G418 +Hygromycin +Thialysine	Adam_cdc13-1_SDLV2_REP1	1	11	2.50118966071	8458.39227901	88.991306017	254	2.56129485983	827730.9949	13871.9148528	43	3.12611921087	824002.995065	15712.9765145	550	1994	136	136	166	170	150	1180	0
DLR00013875	14	4	YBR119W	20	SD/MSG -ARG -HIS -LEU -LYS +Canavanine +G418 +Hygromycin +Thialysine	Adam_cdc13-1_SDLV2_REP1	1	11	2.26729447429	6724.81649994	51.8246723552	254	2.36551524952	625452.9945	11053.4718504	43	2.89646576575	619043.994694	12127.2925597	685	1995	136	136	163	168	150	1099	0
DLR00013875	14	5	YBR222C	20	SD/MSG -ARG -HIS -LEU -LYS +Canavanine +G418 +Hygromycin +Thialysine	Adam_cdc13-1_SDLV2_REP1	1	11	2.54698175733	8455.68727447	76.5048261537	254	2.5983841885	796489.995717	12576.3410808	43	3.17236566016	793497.995806	14148.2574946	822	1994	136	136	167	172	152	1184	0
DLR00013875	14	6	YBR116C	20	SD/MSG -ARG -HIS -LEU -LYS +Canavanine +G418 +Hygromycin +Thialysine	Adam_cdc13-1_SDLV2_REP1	1	11	2.36282162223	7060.44701785	52.4158621574	254	2.45486993387	671856.995174	11022.8586899	43	3.0023553276	667029.995233	12143.726173	954	1993	136	136	167	172	152	1369	0
DLR00013875	14	7	YBR221C	20	SD/MSG -ARG -HIS -LEU -LYS +Canavanine +G418 +Hygromycin +Thialysine	Adam_cdc13-1_SDLV2_REP1	1	11	1.79748518352	3250.85412167	41.7048342484	254	1.98815812283	182927.999981	5190.49129388	43	2.40353209651	175553.997586	2626.14618987	1094	1994	136	136	127	140	132	691	0
DLR00013875	14	8	YBR115C	20	SD/MSG -ARG -HIS -LEU -LYS +Canavanine +G418 +Hygromycin +Thialysine	Adam_cdc13-1_SDLV2_REP1	1	11	0	11	16.8861733699	254	12	31452.3	2414.75390079	43	0.5	1582.2	194.824549192	1231	1988	136	136	-1	-1	-1	0	0
DLR00013875	14	9	YBR220C	20	SD/MSG -ARG -HIS -LEU -LYS +Canavanine +G418 +Hygromycin +Thialysine	Adam_cdc13-1_SDLV2_REP1	1	11	2.58865626833	8661.81978961	69.2710671796	254	2.65935720285	857175.996261	12259.0827925	43	3.23849239547	853825.996327	13992.3874933	1366	1992	136	136	168	174	152	1207	0
DLR00013875	14	10	YBR114W	20	SD/MSG -ARG -HIS -LEU -LYS +Canavanine +G418 +Hygromycin +Thialysine	Adam_cdc13-1_SDLV2_REP1	1	11	2.53728239537	7366.04277437	56.5208603425	254	2.55986849475	707165.995505	11343.2825717	43	3.12925874365	701176.995532	12428.125761	1501	1995	136	136	162	169	148	1110	0
DLR00013875	14	11	YBR219C	20	SD/MSG -ARG -HIS -LEU -LYS +Canavanine +G418 +Hygromycin +Thialysine	Adam_cdc13-1_SDLV2_REP1	1	11	2.51162644106	7646.47491846	69.2688267024	254	2.57472703286	755522.995191	12463.7807095	43	3.14727245134	752722.995324	13961.3913423	1643	1994	136	136	164	170	149	1344	0
DLR00013875	14	12	YBR113W	20	SD/MSG -ARG -HIS -LEU -LYS +Canavanine +G418 +Hygromycin +Thialysine	Adam_cdc13-1_SDLV2_REP1	1	11	2.54079225063	8067.6715312	61.6666822497	254	2.60019478714	802244.994958	13379.558174	43	3.17970792237	797258.995197	14975.9409514	1779	1992	136	136	164	170	148	1248	0
DLR00013875	14	13	YBR218C	20	SD/MSG -ARG -HIS -LEU -LYS +Canavanine +G418 +Hygromycin +Thialysine	Adam_cdc13-1_SDLV2_REP1	1	11	2.6542662659	8087.85970292	69.5541632375	254	2.66625420636	805245.996096	12663.4101637	43	3.25157644815	800699.996144	14075.0441354	1910	1987	136	136	164	169	148	1313	0
DLR00013875	14	14	YBR111C	20	SD/MSG -ARG -HIS -LEU -LYS +Canavanine +G418 +Hygromycin +Thialysine	Adam_cdc13-1_SDLV2_REP1	1	11	2.54967477612	7637.12038137	63.9973524551	254	2.62511682033	786141.995824	12155.7953143	43	3.2019738274	778367.995924	13490.2211311	2046	1993	136	136	165	170	148	1067	0
DLR00013875	14	15	YBR217W	20	SD/MSG -ARG -HIS -LEU -LYS +Canavanine +G418 +Hygromycin +Thialysine	Adam_cdc13-1_SDLV2_REP1	1	11	2.64353999457	8611.4221511	60.6301691378	254	2.6908321843	870743.996444	12687.458412	43	3.27814021867	864557.99647	14198.0281788	2187	1993	136	136	164	169	147	1089	0
DLR00013875	14	16	YBR108W	20	SD/MSG -ARG -HIS -LEU -LYS +Canavanine +G418 +Hygromycin +Thialysine	Adam_cdc13-1_SDLV2_REP1	1	11	2.58114187948	8059.26352328	69.3893457855	254	2.62254294987	831491.995442	13344.2792423	43	3.20058637956	825714.995586	14996.3272732	2322	1990	136	136	165	170	149	1235	0
DLR00013875	14	17	YBR216C	20	SD/MSG -ARG -HIS -LEU -LYS +Canavanine +G418 +Hygromycin +Thialysine	Adam_cdc13-1_SDLV2_REP1	1	11	2.48729421218	7702.06719649	72.9062701839	254	2.53164080159	753362.994776	12905.2696362	43	3.09640832206	750399.994993	14542.8861009	2461	1995	136	136	161	167	147	1385	0
DLR00013875	14	18	YBR107C	20	SD/MSG -ARG -HIS -LEU -LYS +Canavanine +G418 +Hygromycin +Thialysine	Adam_cdc13-1_SDLV2_REP1	1	11	2.5244046082	7898.52810286	74.4903008617	254	2.55179251484	765705.995371	12338.3964819	43	3.12029872722	760989.995509	13885.4872935	2594	1992	136	136	162	168	148	1185	0
DLR00013875	14	19	YBR215W	20	SD/MSG -ARG -HIS -LEU -LYS +Canavanine +G418 +Hygromycin +Thialysine	Adam_cdc13-1_SDLV2_REP1	1	11	2.24738146891	7344.3253284	59.6179572004	254	2.32872433426	701911.995629	11543.1516434	43	2.84757605751	697938.995739	13211.5725254	2727	1988	136	136	162	168	148	1307	0
DLR00013875	14	20	YBR106W	20	SD/MSG -ARG -HIS -LEU -LYS +Canavanine +G418 +Hygromycin +Thialysine	Adam_cdc13-1_SDLV2_REP1	1	11	0.5	277.2	30.883673792	254	12	31275	2564.80262574	43	0.5	2667.6	276.522539148	2863	1988	136	136	-1	-1	-1	0	0
DLR00013875	14	21	YBR214W	20	SD/MSG -ARG -HIS -LEU -LYS +Canavanine +G418 +Hygromycin +Thialysine	Adam_cdc13-1_SDLV2_REP1	1	11	2.7105416393	8634.67988928	71.9804670022	254	2.73066384154	847644.996993	12136.561931	43	3.3228052547	840866.996977	13487.8825986	3003	1988	136	136	163	169	148	936	0
DLR00013875	14	22	YBR105C	20	SD/MSG -ARG -HIS -LEU -LYS +Canavanine +G418 +Hygromycin +Thialysine	Adam_cdc13-1_SDLV2_REP1	1	11	2.77393795071	9388.45089201	105.148357031	254	2.76804041662	987166.996358	15053.7505936	43	3.35706147873	981638.996484	17215.0481771	3138	1990	136	136	165	170	148	933	0
DLR00013875	14	23	YBR213W	20	SD/MSG -ARG -HIS -LEU -LYS +Canavanine +G418 +Hygromycin +Thialysine	Adam_cdc13-1_SDLV2_REP1	1	11	2.52293596805	7976.95072881	91.1039385763	254	2.60160323677	845672.995654	13009.4930988	43	3.15626807995	836335.99546	14439.8875063	3272	1985	136	136	161	165	145	886	0
DLR00013875	14	24	YOR202W	20	SD/MSG -ARG -HIS -LEU -LYS +Canavanine +G418 +Hygromycin +Thialysine	Adam_cdc13-1_SDLV2_REP1	1	11	2.56529715581	10871.8361711	134.112615712	254	2.61494075373	1194966.99578	15449.7745144	43	3.1559418914	1190490.99595	18667.0693683	3407	1988	136	136	163	167	144	661	0
DLR00013875	15	1	YOR202W	20	SD/MSG -ARG -HIS -LEU -LYS +Canavanine +G418 +Hygromycin +Thialysine	Adam_cdc13-1_SDLV2_REP1	1	11	2.40289457326	10295.4594134	204.170598181	254	2.51693293655	970490.99803	11845.0501034	43	3.04720416081	966439.997612	13273.3169598	296	2126	136	136	164	168	147	633	0
DLR00013875	15	2	YBL015W	20	SD/MSG -ARG -HIS -LEU -LYS +Canavanine +G418 +Hygromycin +Thialysine	Adam_cdc13-1_SDLV2_REP1	1	11	2.55854543984	8468.0884821	76.5376796677	254	2.68814742359	811123.998353	9278.43776751	43	3.31858668048	754387.997418	6438.7319383	425	2114	136	136	162	166	146	914	0
DLR00013875	15	3	YBR016W	20	SD/MSG -ARG -HIS -LEU -LYS +Canavanine +G418 +Hygromycin +Thialysine	Adam_cdc13-1_SDLV2_REP1	1	11	2.52552944509	8192.78707076	77.8534018536	254	2.57650278058	781764.996008	11678.5409396	43	3.14252759706	776255.995933	13063.6668463	563	2125	136	136	164	169	150	1036	0
DLR00013875	15	4	YBL013W	20	SD/MSG -ARG -HIS -LEU -LYS +Canavanine +G418 +Hygromycin +Thialysine	Adam_cdc13-1_SDLV2_REP1	1	11	2.57460712893	6671.52665034	72.237817037	254	2.66192337619	560701.999941	6840.26942941	43	3.2422114048	554055.999139	5851.09372153	688	2128	136	136	157	163	149	1068	0
DLR00013875	15	5	YBR015C	20	SD/MSG -ARG -HIS -LEU -LYS +Canavanine +G418 +Hygromycin +Thialysine	Adam_cdc13-1_SDLV2_REP1	1	11	2.37058842437	7665.47371339	71.5653412902	254	2.45780399905	740969.994656	12497.6718488	43	2.9984067207	737281.994767	14209.9897101	831	2123	136	136	168	173	154	1184	11
DLR00013875	15	6	YBL011W	20	SD/MSG -ARG -HIS -LEU -LYS +Canavanine +G418 +Hygromycin +Thialysine	Adam_cdc13-1_SDLV2_REP1	1	11	2.32672974618	4480.18329787	30.752600909	254	2.50771729993	349907.999937	4796.09548294	43	3.04554828683	343436.999437	2493.93170205	958	2125	136	136	150	159	147	1255	0
DLR00013875	15	7	YBR014C	20	SD/MSG -ARG -HIS -LEU -LYS +Canavanine +G418 +Hygromycin +Thialysine	Adam_cdc13-1_SDLV2_REP1	1	11	2.61143230946	9118.73581124	69.926370384	254	2.67207532227	877823.997021	11437.3124202	43	3.25024260046	874842.996885	13197.239522	1101	2124	136	136	169	174	153	1104	0
DLR00013875	15	8	YBL010C	20	SD/MSG -ARG -HIS -LEU -LYS +Canavanine +G418 +Hygromycin +Thialysine	Adam_cdc13-1_SDLV2_REP1	1	11	2.48140216553	6605.85450104	41.2619108147	254	2.60514185354	651140.997431	8456.32605533	43	3.17240409359	641956.997045	9053.91114329	1238	2131	136	136	169	174	154	903	0
DLR00013875	15	9	YBR013C	20	SD/MSG -ARG -HIS -LEU -LYS +Canavanine +G418 +Hygromycin +Thialysine	Adam_cdc13-1_SDLV2_REP1	1	11	2.51652227647	8136.64625635	58.146418485	254	2.61772314965	795775.995958	11653.4791326	43	3.19423836225	792144.996053	13359.1634989	1377	2128	136	136	166	172	151	1250	0
DLR00013875	15	10	YBL009W	20	SD/MSG -ARG -HIS -LEU -LYS +Canavanine +G418 +Hygromycin +Thialysine	Adam_cdc13-1_SDLV2_REP1	1	11	2.55882627169	7622.09404317	52.9803571726	254	2.59827700886	729123.995941	10961.200985	43	3.17450759612	724857.995903	12255.969621	1506	2123	136	136	161	168	148	1217	0
DLR00013875	15	11	YBR012C	20	SD/MSG -ARG -HIS -LEU -LYS +Canavanine +G418 +Hygromycin +Thialysine	Adam_cdc13-1_SDLV2_REP1	1	11	2.70490150752	9330.20433679	77.4376552451	254	2.74389518196	924174.996593	13209.8354444	43	3.34351463993	921630.996745	15200.5338557	1650	2125	136	136	165	170	149	1227	0
DLR00013875	15	12	YBL008W	20	SD/MSG -ARG -HIS -LEU -LYS +Canavanine +G418 +Hygromycin +Thialysine	Adam_cdc13-1_SDLV2_REP1	1	11	2.6548954821	8375.47374723	64.7666142525	254	2.67980898689	851674.996253	11993.3055016	43	3.26531846845	846421.996277	13766.6030637	1781	2118	136	136	165	171	148	1198	0
DLR00013875	15	13	YBR010W	20	SD/MSG -ARG -HIS -LEU -LYS +Canavanine +G418 +Hygromycin +Thialysine	Adam_cdc13-1_SDLV2_REP1	1	11	2.67710588323	8833.53753723	55.5246601763	254	2.70739517989	900550.996583	12404.0148273	43	3.29593806264	894940.996625	14028.0543063	1925	2123	136	136	164	170	148	1119	0
DLR00013875	15	14	YBL007C	20	SD/MSG -ARG -HIS -LEU -LYS +Canavanine +G418 +Hygromycin +Thialysine	Adam_cdc13-1_SDLV2_REP1	1	11	1.85605981345	4039.57234151	39.631614607	254	2.05783038766	386564.995338	7871.79495595	43	2.50874074587	377918.993998	7557.10867757	2054	2125	136	136	154	161	145	1571	0
DLR00013875	15	15	YBR009C	20	SD/MSG -ARG -HIS -LEU -LYS +Canavanine +G418 +Hygromycin +Thialysine	Adam_cdc13-1_SDLV2_REP1	1	11	2.48831665103	8570.13598415	54.7915546163	254	2.54202314591	836660.994964	13270.1393073	43	3.10531850317	833655.995107	15211.7260085	2195	2124	136	136	160	166	146	1274	0
DLR00013875	15	16	YBL005W	20	SD/MSG -ARG -HIS -LEU -LYS +Canavanine +G418 +Hygromycin +Thialysine	Adam_cdc13-1_SDLV2_REP1	1	11	2.40637768891	6616.56770041	57.3974957773	254	2.46866345192	652079.995232	11036.5590844	43	3.02120145935	645935.995029	12025.5091134	2322	2126	136	136	159	166	147	1356	0
DLR00013875	15	17	YBR008C	20	SD/MSG -ARG -HIS -LEU -LYS +Canavanine +G418 +Hygromycin +Thialysine	Adam_cdc13-1_SDLV2_REP1	1	11	2.6284063909	8400.33010653	71.706603223	254	2.67834789739	847208.996336	12649.7039892	43	3.26148123176	844470.996369	14362.1886218	2468	2121	136	136	165	171	149	1314	0
DLR00013875	15	18	YBL003C	20	SD/MSG -ARG -HIS -LEU -LYS +Canavanine +G418 +Hygromycin +Thialysine	Adam_cdc13-1_SDLV2_REP1	1	11	2.40910249463	6846.10056142	56.9247134185	254	2.4919728231	671392.99512	10860.4357742	43	3.0475765307	666913.994995	12188.4072276	2592	2124	136	136	162	168	149	1358	10
DLR00013875	15	19	YBR007C	20	SD/MSG -ARG -HIS -LEU -LYS +Canavanine +G418 +Hygromycin +Thialysine	Adam_cdc13-1_SDLV2_REP1	1	11	2.60166217306	8384.80833207	72.3579241647	254	2.64958240523	832599.996438	11946.083906	43	3.23086107455	826708.996439	13535.5629884	2740	2121	136	136	165	170	149	1036	0
DLR00013875	15	20	YBL001C	20	SD/MSG -ARG -HIS -LEU -LYS +Canavanine +G418 +Hygromycin +Thialysine	Adam_cdc13-1_SDLV2_REP1	1	11	2.49179933937	7029.17223162	52.1741810028	254	2.60345123506	673365.997195	9418.82551873	43	3.17346361329	666863.996628	10157.8313679	2870	2122	136	136	162	168	148	1066	0
DLR00013875	15	21	YBR006W	20	SD/MSG -ARG -HIS -LEU -LYS +Canavanine +G418 +Hygromycin +Thialysine	Adam_cdc13-1_SDLV2_REP1	1	11	2.60174433937	8790.43641592	69.5636031949	254	2.60673944622	835301.995527	12887.3008451	43	3.18199497394	831205.99565	14690.3350239	3010	2118	136	136	160	166	147	988	0
DLR00013875	15	22	YAR050W	20	SD/MSG -ARG -HIS -LEU -LYS +Canavanine +G418 +Hygromycin +Thialysine	Adam_cdc13-1_SDLV2_REP1	1	11	2.60278840955	7984.92430116	61.646963293	254	2.6539081569	798400.996424	11715.4833179	43	3.22698200701	788818.99624	12925.2982697	3138	2120	136	136	162	166	145	824	8
DLR00013875	15	23	YBR005W	20	SD/MSG -ARG -HIS -LEU -LYS +Canavanine +G418 +Hygromycin +Thialysine	Adam_cdc13-1_SDLV2_REP1	1	11	2.58819976063	9015.6733252	105.924119876	254	2.62229345915	945800.995477	14392.3402915	43	3.1778259661	939719.99547	16382.9284178	3272	2123	136	136	160	164	144	926	0
DLR00013875	15	24	YOR202W	20	SD/MSG -ARG -HIS -LEU -LYS +Canavanine +G418 +Hygromycin +Thialysine	Adam_cdc13-1_SDLV2_REP1	1	11	2.37974589319	9051.57139984	141.118367702	254	2.5076804609	950542.996458	12929.7062903	43	3.03135574508	942607.996369	14559.0937118	3407	2124	136	136	162	165	143	613	0
DLR00013875	16	1	YOR202W	20	SD/MSG -ARG -HIS -LEU -LYS +Canavanine +G418 +Hygromycin +Thialysine	Adam_cdc13-1_SDLV2_REP1	1	11	2.80328940963	9669.00961896	160.081925255	254	2.76531505279	727231.985498	17834.3693884	43	3.39922244465	713431.985709	20412.2221858	284	2258	136	136	160	164	146	362	12
DLR00013875	16	2	YOR202W	20	SD/MSG -ARG -HIS -LEU -LYS +Canavanine +G418 +Hygromycin +Thialysine	Adam_cdc13-1_SDLV2_REP1	1	11	2.77280796999	7738.79288664	147.311726854	254	2.6804171812	558781.999874	6800.04261399	43	3.2432094676	538573.998826	5010.10314283	416	2243	136	136	167	171	152	250	13
DLR00013875	16	3	YOR202W	20	SD/MSG -ARG -HIS -LEU -LYS +Canavanine +G418 +Hygromycin +Thialysine	Adam_cdc13-1_SDLV2_REP1	1	11	2.5584055212	7573.9846324	78.803419569	254	2.60679021827	542786.99996	6034.6922654	43	3.15886760301	520084.99965	4703.86134346	568	2265	136	136	166	171	153	547	15
DLR00013875	16	4	YOR202W	20	SD/MSG -ARG -HIS -LEU -LYS +Canavanine +G418 +Hygromycin +Thialysine	Adam_cdc13-1_SDLV2_REP1	1	11	2.46723831087	5914.124713	35.4182892021	254	2.49009448373	434357.998285	6977.95466268	43	3.09152088574	386260.027289	3933.86661757	678	2251	136	136	169	173	156	278	0
DLR00013875	16	5	YOR202W	20	SD/MSG -ARG -HIS -LEU -LYS +Canavanine +G418 +Hygromycin +Thialysine	Adam_cdc13-1_SDLV2_REP1	1	11	2.56370956062	6553.50937586	49.0159382615	254	2.60097884209	489902.99865	7038.98185678	43	3.21997294317	442492.958954	4447.53627618	811	2248	136	136	172	177	158	338	2
DLR00013875	16	6	YOR202W	20	SD/MSG -ARG -HIS -LEU -LYS +Canavanine +G418 +Hygromycin +Thialysine	Adam_cdc13-1_SDLV2_REP1	1	11	2.46204366914	6035.88034443	40.1455040128	254	2.52815734952	446905.998665	6408.57929595	43	3.06360382907	432003.997322	5700.74033575	959	2260	136	136	169	175	157	272	0
DLR00013875	16	7	YOR202W	20	SD/MSG -ARG -HIS -LEU -LYS +Canavanine +G418 +Hygromycin +Thialysine	Adam_cdc13-1_SDLV2_REP1	1	11	2.79282948154	6230.77542026	122.288509074	254	2.58662143744	479245.99906	7319.62025973	43	3.21034940757	431981.131166	5101.27450127	1095	2260	136	136	170	176	157	304	0
DLR00013875	16	8	YOR202W	20	SD/MSG -ARG -HIS -LEU -LYS +Canavanine +G418 +Hygromycin +Thialysine	Adam_cdc13-1_SDLV2_REP1	1	11	2.57691492306	6031.70733666	57.4369564389	254	2.60349166428	462424.998715	6697.63300414	43	3.23431074182	415945.005208	4187.94730864	1217	2256	136	136	172	178	158	319	0
DLR00013875	16	9	YOR202W	20	SD/MSG -ARG -HIS -LEU -LYS +Canavanine +G418 +Hygromycin +Thialysine	Adam_cdc13-1_SDLV2_REP1	1	11	2.54854464598	6547.30780815	32.6190026861	254	2.57207435861	493710.997852	7138.63920349	43	3.20728560982	442884.890411	4541.75424266	1354	2256	136	136	168	174	155	346	4
DLR00013875	16	10	YOR202W	20	SD/MSG -ARG -HIS -LEU -LYS +Canavanine +G418 +Hygromycin +Thialysine	Adam_cdc13-1_SDLV2_REP1	1	11	2.58723501501	5584.63594929	44.5166160231	254	2.61052993744	442242.998764	6617.89998022	43	3.16424358215	426466.997576	6131.04342113	1495	2252	136	136	170	175	155	355	0
DLR00013875	16	11	YOR202W	20	SD/MSG -ARG -HIS -LEU -LYS +Canavanine +G418 +Hygromycin +Thialysine	Adam_cdc13-1_SDLV2_REP1	1	11	2.87655701295	6796.7289689	77.1259451338	254	2.71397726032	552346.998896	7907.94508496	43	3.29314448676	539225.998213	7988.3267453	1639	2256	136	136	167	173	153	393	0
DLR00013875	16	12	YOR202W	20	SD/MSG -ARG -HIS -LEU -LYS +Canavanine +G418 +Hygromycin +Thialysine	Adam_cdc13-1_SDLV2_REP1	1	11	2.83072874607	6722.04457013	68.633468889	254	2.74429322152	553520.998958	7484.57361897	43	3.3302429969	540221.998266	7582.94399986	1771	2251	136	136	169	174	153	399	0
DLR00013875	16	13	YOR202W	20	SD/MSG -ARG -HIS -LEU -LYS +Canavanine +G418 +Hygromycin +Thialysine	Adam_cdc13-1_SDLV2_REP1	1	11	2.60574342911	6201.36421169	47.8887100212	254	2.64458176849	514761.998489	7222.75723178	43	3.28209375309	465406.965759	4626.58243253	1897	2246	136	136	167	173	152	424	0
DLR00013875	16	14	YOR202W	20	SD/MSG -ARG -HIS -LEU -LYS +Canavanine +G418 +Hygromycin +Thialysine	Adam_cdc13-1_SDLV2_REP1	1	11	2.53327231845	6616.22400338	30.7989924804	254	2.63282129745	538618.998196	7116.55195651	43	3.19597525631	525290.997358	7061.33815421	2042	2255	136	136	166	172	151	408	0
DLR00013875	16	15	YOR202W	20	SD/MSG -ARG -HIS -LEU -LYS +Canavanine +G418 +Hygromycin +Thialysine	Adam_cdc13-1_SDLV2_REP1	1	11	2.58762943943	6403.73827014	42.8606665749	254	2.64468671337	527970.998904	6906.65610475	43	3.2082159484	513795.997976	6691.38866599	2177	2254	136	136	166	172	152	376	0
DLR00013875	16	16	YOR202W	20	SD/MSG -ARG -HIS -LEU -LYS +Canavanine +G418 +Hygromycin +Thialysine	Adam_cdc13-1_SDLV2_REP1	1	11	2.5620799721	6094.01036503	41.6278930187	254	2.5891214127	496820.998399	7069.01669699	43	3.2139371902	448172.415116	4535.45469939	2310	2251	136	136	166	172	152	368	0
DLR00013875	16	17	YOR202W	20	SD/MSG -ARG -HIS -LEU -LYS +Canavanine +G418 +Hygromycin +Thialysine	Adam_cdc13-1_SDLV2_REP1	1	11	2.47234987787	5912.75462939	41.5274288687	254	2.53150897031	481145.99763	7526.53039356	43	3.15794921648	429476.253332	4770.10190483	2444	2249	136	136	166	172	153	383	0
DLR00013875	16	18	YOR202W	20	SD/MSG -ARG -HIS -LEU -LYS +Canavanine +G418 +Hygromycin +Thialysine	Adam_cdc13-1_SDLV2_REP1	1	11	2.55460758897	6252.54752958	31.6653632434	254	2.63887298377	501663.998607	6516.08569396	43	3.20580536093	486875.997673	6251.25380933	2580	2249	136	136	167	173	153	247	1
DLR00013875	16	19	YOR202W	20	SD/MSG -ARG -HIS -LEU -LYS +Canavanine +G418 +Hygromycin +Thialysine	Adam_cdc13-1_SDLV2_REP1	1	11	2.59202531305	6500.85656718	39.0817870794	254	2.63278224422	534262.997837	7508.4010933	43	3.28034260874	482850.906158	5116.00279754	2743	2245	136	136	167	173	153	345	1
DLR00013875	16	20	YOR202W	20	SD/MSG -ARG -HIS -LEU -LYS +Canavanine +G418 +Hygromycin +Thialysine	Adam_cdc13-1_SDLV2_REP1	1	11	2.3453403444	7010.1	98.6851114344	254	2.48189401397	546305.995762	8466.91721149	43	3.02087124011	531393.995059	8885.93759673	2848	2245	136	136	167	172	153	333	24
DLR00013875	16	21	YOR202W	20	SD/MSG -ARG -HIS -LEU -LYS +Canavanine +G418 +Hygromycin +Thialysine	Adam_cdc13-1_SDLV2_REP1	1	11	2.20737543987	6850.8	106.386474332	254	2.15082926699	684766.992195	16681.6131449	43	2.59093325004	676564.993679	19058.7932045	2999	2237	136	136	167	172	153	350	22
DLR00013875	16	22	YOR202W	20	SD/MSG -ARG -HIS -LEU -LYS +Canavanine +G418 +Hygromycin +Thialysine	Adam_cdc13-1_SDLV2_REP1	1	11	2.22711847152	8459.83159668	140.710584839	254	2.25523898738	749428.996741	15893.9270198	43	2.71084786523	734640.996679	17692.5417693	3133	2252	136	136	159	165	149	477	31
DLR00013875	16	23	YOR202W	20	SD/MSG -ARG -HIS -LEU -LYS +Canavanine +G418 +Hygromycin +Thialysine	Adam_cdc13-1_SDLV2_REP1	1	11	2.02881382495	8785.44063539	110.787922005	254	2.2235766405	698439.99916	11932.1464829	43	2.66663494159	689198.998797	12765.5853527	3274	2268	136	136	153	159	144	129	42
DLR00013875	16	24	YOR202W	20	SD/MSG -ARG -HIS -LEU -LYS +Canavanine +G418 +Hygromycin +Thialysine	Adam_cdc13-1_SDLV2_REP1	1	11	2.10438647779	9765.7681083	127.158650482	254	2.33175164996	820283.999512	9090.47200601	43	2.80525000748	808764.999134	9986.24544953	3412	2261	136	136	157	162	144	135	27
DLR00013895	1	1	YOR202W	27	SD/MSG -ARG -HIS -LEU -LYS +Canavanine +G418 +Hygromycin +Thialysine	Adam_cdc13-1_SDLV2_REP1	1	11	1.93502820906	3729.0000293	74.2197155728	254	2.27169079106	216215.999984	4914.64985989	43	2.68320120736	202918.998219	1301.16958985	299	231	136	136	143	151	136	103	15
DLR00013895	1	2	YOR202W	27	SD/MSG -ARG -HIS -LEU -LYS +Canavanine +G418 +Hygromycin +Thialysine	Adam_cdc13-1_SDLV2_REP1	1	11	2.63820228768	8443.24486159	99.0870401182	254	2.81533257158	584785.999967	5540.1052655	43	3.40849265981	575814.999671	5333.8615422	416	221	136	136	156	162	139	177	0
DLR00013895	1	3	YOR202W	27	SD/MSG -ARG -HIS -LEU -LYS +Canavanine +G418 +Hygromycin +Thialysine	Adam_cdc13-1_SDLV2_REP1	1	11	2.80058068045	5992.81230667	110.49338896	254	2.71534827048	396453.999908	5961.4679896	43	3.27672417025	386825.999952	4829.12497202	557	216	136	136	156	162	144	385	0
DLR00013895	1	4	YOR202W	27	SD/MSG -ARG -HIS -LEU -LYS +Canavanine +G418 +Hygromycin +Thialysine	Adam_cdc13-1_SDLV2_REP1	1	11	2.97449161382	6539.11248621	126.390625925	254	2.88907355458	446560.999951	5999.43677556	43	3.48890211252	438467.999689	5070.24597149	682	219	136	136	161	167	147	437	0
DLR00013895	1	5	YOR202W	27	SD/MSG -ARG -HIS -LEU -LYS +Canavanine +G418 +Hygromycin +Thialysine	Adam_cdc13-1_SDLV2_REP1	1	11	2.95065725667	6190.25750146	157.769924122	254	2.80312097573	410038.999938	6540.73117431	43	3.39309443376	404748.999913	5336.70098304	827	216	136	136	159	167	149	798	0
DLR00013895	1	6	YOR202W	27	SD/MSG -ARG -HIS -LEU -LYS +Canavanine +G418 +Hygromycin +Thialysine	Adam_cdc13-1_SDLV2_REP1	1	11	2.70319786909	4513.86690761	164.642096747	254	2.64894996665	293171.999931	6045.00844309	43	3.18096381988	286511.999767	3836.62248962	960	225	136	136	154	164	148	931	0
DLR00013895	1	7	YOR202W	27	SD/MSG -ARG -HIS -LEU -LYS +Canavanine +G418 +Hygromycin +Thialysine	Adam_cdc13-1_SDLV2_REP1	1	11	2.82382196478	6364.26676775	140.729520208	254	2.77399420592	431202.999947	6451.99014815	43	3.35933864737	428110.999746	5493.74120358	1098	217	136	136	160	169	150	959	0
DLR00013895	1	8	YOR202W	27	SD/MSG -ARG -HIS -LEU -LYS +Canavanine +G418 +Hygromycin +Thialysine	Adam_cdc13-1_SDLV2_REP1	1	11	2.70765833082	5108.41331577	86.4889637298	254	2.74439066326	355989.999984	5823.18112867	43	3.30982708342	348683.999432	4578.54520559	1233	219	136	136	159	168	149	888	0
DLR00013895	1	9	YOR202W	27	SD/MSG -ARG -HIS -LEU -LYS +Canavanine +G418 +Hygromycin +Thialysine	Adam_cdc13-1_SDLV2_REP1	1	11	2.93414500386	7516.23110538	141.280604454	254	2.8752793835	544760.999972	7008.1535352	43	3.49199164512	538774.999581	7148.48744582	1379	218	136	136	163	171	149	692	0
DLR00013895	1	10	YOR202W	27	SD/MSG -ARG -HIS -LEU -LYS +Canavanine +G418 +Hygromycin +Thialysine	Adam_cdc13-1_SDLV2_REP1	1	11	2.86602391337	4117.29900718	100.233129897	254	2.68158507735	295608.999867	6203.94611117	43	3.23058776081	287726.999591	4332.63420396	1509	229	136	136	156	166	149	1030	0
DLR00013895	1	11	YOR202W	27	SD/MSG -ARG -HIS -LEU -LYS +Canavanine +G418 +Hygromycin +Thialysine	Adam_cdc13-1_SDLV2_REP1	1	11	2.90367707637	7103.51956452	144.310818966	254	2.78562509162	501794.999952	6916.81204207	43	3.39687762892	499449.999688	6657.64922324	1651	217	136	136	160	168	148	1018	0
DLR00013895	1	12	YOR202W	27	SD/MSG -ARG -HIS -LEU -LYS +Canavanine +G418 +Hygromycin +Thialysine	Adam_cdc13-1_SDLV2_REP1	1	11	2.74449897748	6417.05417264	127.361171344	254	2.73389040333	442543.999962	5919.78645713	43	3.32603850961	437193.999645	5314.88839487	1782	221	136	136	159	168	148	861	0
DLR00013895	1	13	YOR202W	27	SD/MSG -ARG -HIS -LEU -LYS +Canavanine +G418 +Hygromycin +Thialysine	Adam_cdc13-1_SDLV2_REP1	1	11	2.65816857523	5454.12908312	99.4195494209	254	2.64630276215	358735.999948	5666.88076728	43	3.2157936486	351222.999771	4140.90906317	1927	213	136	136	157	167	149	746	3
DLR00013895	1	14	YOR202W	27	SD/MSG -ARG -HIS -LEU -LYS +Canavanine +G418 +Hygromycin +Thialysine	Adam_cdc13-1_SDLV2_REP1	1	11	2.85778988982	5799.82108249	138.573753886	254	2.83050098911	422206.999949	6316.9200988	43	3.42017685016	413752.999749	5375.87202406	2059	220	136	136	163	170	148	700	0
DLR00013895	1	15	YOR202W	27	SD/MSG -ARG -HIS -LEU -LYS +Canavanine +G418 +Hygromycin +Thialysine	Adam_cdc13-1_SDLV2_REP1	1	11	2.97626933909	6953.8899983	138.368620176	254	2.84175715725	480340.999902	6344.61703257	43	3.45058485218	472537.999832	6076.59341883	2197	216	136	136	160	169	148	596	0
DLR00013895	1	16	YOR202W	27	SD/MSG -ARG -HIS -LEU -LYS +Canavanine +G418 +Hygromycin +Thialysine	Adam_cdc13-1_SDLV2_REP1	1	11	3.05007634344	5742.74302916	117.721205497	254	2.80343379496	387645.999835	6138.27741052	43	3.39653523387	373726.999969	5062.31271979	2326	213	136	136	158	167	147	472	0
DLR00013895	1	17	YOR202W	27	SD/MSG -ARG -HIS -LEU -LYS +Canavanine +G418 +Hygromycin +Thialysine	Adam_cdc13-1_SDLV2_REP1	1	11	3.091634771	6682.51412101	192.873662491	254	2.82765789497	442452.999857	6907.82082728	43	3.44000546772	432290.99994	6117.55605526	2471	212	136	136	160	168	148	586	0
DLR00013895	1	18	YOR202W	27	SD/MSG -ARG -HIS -LEU -LYS +Canavanine +G418 +Hygromycin +Thialysine	Adam_cdc13-1_SDLV2_REP1	1	11	2.84215876972	5189.40712227	165.431784771	254	2.71456991875	338980.999899	5717.09887576	43	3.2755859813	328962.999966	4137.21021104	2602	216	136	136	156	165	147	484	0
DLR00013895	1	19	YOR202W	27	SD/MSG -ARG -HIS -LEU -LYS +Canavanine +G418 +Hygromycin +Thialysine	Adam_cdc13-1_SDLV2_REP1	1	11	3.07855857001	6335.43407755	243.91761582	254	2.78329658061	413531.999911	6794.26319828	43	3.36831130019	407758.999946	5904.51647114	2742	218	136	136	156	165	147	514	0
DLR00013895	1	20	YOR202W	27	SD/MSG -ARG -HIS -LEU -LYS +Canavanine +G418 +Hygromycin +Thialysine	Adam_cdc13-1_SDLV2_REP1	1	11	2.84116097557	5647.84194358	110.524083879	254	2.79854771301	381425.999917	5940.0150176	43	3.37577272583	375504.999947	4806.74155813	2875	215	136	136	160	167	147	629	0
DLR00013895	1	21	YOR202W	27	SD/MSG -ARG -HIS -LEU -LYS +Canavanine +G418 +Hygromycin +Thialysine	Adam_cdc13-1_SDLV2_REP1	1	11	2.98455068676	4676.11153789	175.168376253	254	2.62169556451	312014.999891	6193.46413148	43	3.15517401531	304904.999965	4454.57987708	3018	218	136	136	152	160	144	520	0
DLR00013895	1	22	YOR202W	27	SD/MSG -ARG -HIS -LEU -LYS +Canavanine +G418 +Hygromycin +Thialysine	Adam_cdc13-1_SDLV2_REP1	1	11	2.81166788065	6616.54460012	133.861634359	254	2.77623245426	441573.999967	5987.80562818	43	3.36009460984	434180.999596	5209.27987723	3150	219	136	136	152	159	141	402	0
DLR00013895	1	23	YOR202W	27	SD/MSG -ARG -HIS -LEU -LYS +Canavanine +G418 +Hygromycin +Thialysine	Adam_cdc13-1_SDLV2_REP1	1	11	2.88426211628	5254.49883105	142.254974543	254	2.635001958	349579.999873	6785.39783468	43	3.15393721169	339530.999226	5418.03969222	3288	212	136	136	146	153	137	255	0
DLR00013895	1	24	YOR202W	27	SD/MSG -ARG -HIS -LEU -LYS +Canavanine +G418 +Hygromycin +Thialysine	Adam_cdc13-1_SDLV2_REP1	1	11	2.31891202401	7205.32288171	64.5443216987	254	2.4783815094	414658.999978	5217.1004948	43	2.9974076452	398506.999513	3113.27280502	3408	214	136	136	144	151	132	53	7
DLR00013895	2	1	YOR202W	27	SD/MSG -ARG -HIS -LEU -LYS +Canavanine +G418 +Hygromycin +Thialysine	Adam_cdc13-1_SDLV2_REP1	1	11	2.79555193729	6518.5459633	177.24867661	254	2.69974060518	453007.999992	7026.08175299	43	3.27707814659	450056.999376	6252.41524263	289	362	136	136	147	154	138	640	0
DLR00013895	2	2	YBR030W	27	SD/MSG -ARG -HIS -LEU -LYS +Canavanine +G418 +Hygromycin +Thialysine	Adam_cdc13-1_SDLV2_REP1	1	11	2.84086144974	6477.40107635	128.763348531	254	2.8257729544	493022.99994	6576.842681	43	3.44133961486	492624.999654	6757.67020138	420	359	136	136	155	161	142	1516	0
DLR00013895	2	3	YBR138C	27	SD/MSG -ARG -HIS -LEU -LYS +Canavanine +G418 +Hygromycin +Thialysine	Adam_cdc13-1_SDLV2_REP1	1	11	2.72095161151	5466.21830343	113.045481246	254	2.75701283616	400438.999915	6177.34216779	43	3.36009291749	397885.999755	5435.45535864	554	357	136	136	156	163	145	1349	0
DLR00013895	2	4	YBR028C	27	SD/MSG -ARG -HIS -LEU -LYS +Canavanine +G418 +Hygromycin +Thialysine	Adam_cdc13-1_SDLV2_REP1	1	11	2.801785607	7064.9940253	119.760376755	254	2.83047286539	527057.999977	6730.96221366	43	3.44853756124	520173.999499	6074.93780184	688	355	136	136	160	167	147	746	0
DLR00013895	2	5	YBR137W	27	SD/MSG -ARG -HIS -LEU -LYS +Canavanine +G418 +Hygromycin +Thialysine	Adam_cdc13-1_SDLV2_REP1	1	11	3.06436174968	7784.23422447	139.106764171	254	3.04947801701	619288.999923	7070.65947205	43	3.7115540443	614679.999375	7718.48562261	829	349	136	136	166	173	149	1035	0
DLR00013895	2	6	YBR027C	27	SD/MSG -ARG -HIS -LEU -LYS +Canavanine +G418 +Hygromycin +Thialysine	Adam_cdc13-1_SDLV2_REP1	1	11	2.89106539072	6070.23898667	116.491397321	254	2.84606704707	432786.99994	6026.52906573	43	3.46911506125	430711.999792	5292.75152438	959	356	136	136	158	167	147	1306	0
DLR00013895	2	7	YBR134W	27	SD/MSG -ARG -HIS -LEU -LYS +Canavanine +G418 +Hygromycin +Thialysine	Adam_cdc13-1_SDLV2_REP1	1	11	2.88029132983	8844.38997024	120.22956282	254	3.03087869297	718994.999869	6536.82822865	43	3.67655742847	717529.999261	7502.1616962	1094	354	136	136	171	177	151	1174	0
DLR00013895	2	8	YBR026C	27	SD/MSG -ARG -HIS -LEU -LYS +Canavanine +G418 +Hygromycin +Thialysine	Adam_cdc13-1_SDLV2_REP1	1	11	1.4621564975	2527.8	49.490868527	254	1.84152948846	115935.000105	5025.18860406	43	2.10674204487	102073.000209	1157.87539034	1238	350	136	136	127	143	135	282	0
DLR00013895	2	9	YBR132C	27	SD/MSG -ARG -HIS -LEU -LYS +Canavanine +G418 +Hygromycin +Thialysine	Adam_cdc13-1_SDLV2_REP1	1	11	2.91439945379	6026.49584863	113.957929451	254	2.79513762807	431856.99993	6034.57488626	43	3.41604755968	430415.999832	5329.33924969	1370	354	136	136	158	167	148	1469	0
DLR00013895	2	10	YBR025C	27	SD/MSG -ARG -HIS -LEU -LYS +Canavanine +G418 +Hygromycin +Thialysine	Adam_cdc13-1_SDLV2_REP1	1	11	2.11116464726	3112.06251912	81.3311805382	254	2.20450764919	192811.999944	5515.74484463	43	2.64301328702	185665.999906	2445.45650967	1510	347	136	136	142	155	142	1158	0
DLR00013895	2	11	YBR131W	27	SD/MSG -ARG -HIS -LEU -LYS +Canavanine +G418 +Hygromycin +Thialysine	Adam_cdc13-1_SDLV2_REP1	1	11	2.33276569813	7034.00005405	25.3592926629	254	2.69357134355	566814.999985	4713.82390092	43	3.27128681884	559848.999226	3003.49941834	1648	347	136	136	169	176	150	914	0
DLR00013895	2	12	YBR024W	27	SD/MSG -ARG -HIS -LEU -LYS +Canavanine +G418 +Hygromycin +Thialysine	Adam_cdc13-1_SDLV2_REP1	1	11	2.9236961686	7103.88147158	124.724083095	254	2.90024477066	535846.999924	6169.14930525	43	3.5373907639	533115.999896	6171.4090075	1787	355	136	136	161	170	147	1182	0
DLR00013895	2	13	YBR130C	27	SD/MSG -ARG -HIS -LEU -LYS +Canavanine +G418 +Hygromycin +Thialysine	Adam_cdc13-1_SDLV2_REP1	1	11	2.82853201711	6660.66277235	115.337228411	254	2.83969965332	497069.999936	6006.81656795	43	3.45787868979	494785.99978	5733.28349757	1913	359	136	136	161	169	148	1269	0
DLR00013895	2	14	YBR023C	27	SD/MSG -ARG -HIS -LEU -LYS +Canavanine +G418 +Hygromycin +Thialysine	Adam_cdc13-1_SDLV2_REP1	1	11	2.19887442637	3142.14253872	68.7803363472	254	2.33384635729	203791.999954	5146.21121462	43	2.80602891917	195758.999729	1992.10826757	2065	350	136	136	146	158	143	1134	0
DLR00013895	2	15	YBR129C	27	SD/MSG -ARG -HIS -LEU -LYS +Canavanine +G418 +Hygromycin +Thialysine	Adam_cdc13-1_SDLV2_REP1	1	11	3.08003926986	8314.30842843	169.714338478	254	3.01617494146	657381.999971	7244.9903019	43	3.66812586546	654449.999487	8025.4519706	2193	353	136	136	166	173	148	972	0
DLR00013895	2	16	YBR022W	27	SD/MSG -ARG -HIS -LEU -LYS +Canavanine +G418 +Hygromycin +Thialysine	Adam_cdc13-1_SDLV2_REP1	1	11	3.17215753087	9330.56983168	151.94478707	254	3.11857764018	736344.99999	6763.665663	43	3.78929187664	731809.999484	8073.71549841	2331	356	136	136	167	174	148	817	0
DLR00013895	2	17	YBR128C	27	SD/MSG -ARG -HIS -LEU -LYS +Canavanine +G418 +Hygromycin +Thialysine	Adam_cdc13-1_SDLV2_REP1	1	11	2.7535802409	4111.33087731	79.1641591154	254	2.73912184197	274440.999895	5429.99927282	43	3.30500058447	270927.99995	3403.00632344	2459	352	136	136	151	162	146	1410	0
DLR00013895	2	18	YBR020W	27	SD/MSG -ARG -HIS -LEU -LYS +Canavanine +G418 +Hygromycin +Thialysine	Adam_cdc13-1_SDLV2_REP1	1	11	3.05563647222	6695.8201943	137.994839758	254	2.91098917662	482128.999942	6456.2232278	43	3.54955401231	478091.999628	6304.08758261	2603	349	136	136	158	167	147	974	0
DLR00013895	2	19	YBR126C	27	SD/MSG -ARG -HIS -LEU -LYS +Canavanine +G418 +Hygromycin +Thialysine	Adam_cdc13-1_SDLV2_REP1	1	11	2.90215293695	6600.78578395	113.567285151	254	2.90353308411	466459.999954	5429.09581901	43	3.53551320694	461501.999775	4366.98037018	2728	346	136	136	156	165	145	780	0
DLR00013895	2	20	YBR019C	27	SD/MSG -ARG -HIS -LEU -LYS +Canavanine +G418 +Hygromycin +Thialysine	Adam_cdc13-1_SDLV2_REP1	1	11	2.93862893568	5617.37461093	109.19516472	254	2.89142033876	426599.999995	6275.1371874	43	3.51957366197	420930.999304	5538.53483035	2878	345	136	136	159	167	147	1006	0
DLR00013895	2	21	YBR125C	27	SD/MSG -ARG -HIS -LEU -LYS +Canavanine +G418 +Hygromycin +Thialysine	Adam_cdc13-1_SDLV2_REP1	1	11	2.95353689227	5894.04333966	128.90836878	254	2.88338415616	445773.999949	6363.08289161	43	3.51177865479	440408.999635	6074.6143279	3012	351	136	136	156	164	145	904	0
DLR00013895	2	22	YBR018C	27	SD/MSG -ARG -HIS -LEU -LYS +Canavanine +G418 +Hygromycin +Thialysine	Adam_cdc13-1_SDLV2_REP1	1	11	2.95827130948	6004.96537979	143.02123818	254	2.88104084399	467344.999948	6738.49537597	43	3.50276054963	463933.99959	6720.7313965	3148	352	136	136	155	162	143	1158	2
DLR00013895	2	23	YBR122C	27	SD/MSG -ARG -HIS -LEU -LYS +Canavanine +G418 +Hygromycin +Thialysine	Adam_cdc13-1_SDLV2_REP1	1	11	2.27209119593	3901.63037241	101.371767617	254	2.34471208938	264322.999977	5824.56747189	43	2.82419149503	259246.999466	3705.19726853	3284	357	136	136	138	148	135	952	8
DLR00013895	2	24	YOR202W	27	SD/MSG -ARG -HIS -LEU -LYS +Canavanine +G418 +Hygromycin +Thialysine	Adam_cdc13-1_SDLV2_REP1	1	11	2.60549833067	6379.98434413	159.544041626	254	2.56111553759	476980.999538	8131.65790489	43	3.10163717097	473509.998832	7704.46585133	3410	351	136	136	146	154	137	575	0
DLR00013895	3	1	YOR202W	27	SD/MSG -ARG -HIS -LEU -LYS +Canavanine +G418 +Hygromycin +Thialysine	Adam_cdc13-1_SDLV2_REP1	1	11	2.81098913209	6723.66266956	146.271927308	254	2.80292542919	517214.999905	7529.53146913	43	3.40508537501	514504.999253	7422.14135383	287	492	136	136	153	159	139	1022	0
DLR00013895	3	2	YAL017W	27	SD/MSG -ARG -HIS -LEU -LYS +Canavanine +G418 +Hygromycin +Thialysine	Adam_cdc13-1_SDLV2_REP1	1	11	2.83638693017	6244.34835846	116.160277073	254	2.87106305081	510829.999967	6540.68865337	43	3.49707326979	505249.999547	6757.15945877	415	492	136	136	161	166	144	1041	0
DLR00013895	3	3	YBL032W	27	SD/MSG -ARG -HIS -LEU -LYS +Canavanine +G418 +Hygromycin +Thialysine	Adam_cdc13-1_SDLV2_REP1	1	11	2.87705542493	5221.42042536	102.140987588	254	2.89375508982	385468.99992	5935.00443342	43	3.52027545619	382733.999762	5132.64421661	560	487	136	136	157	164	145	1412	0
DLR00013895	3	4	YAL015C	27	SD/MSG -ARG -HIS -LEU -LYS +Canavanine +G418 +Hygromycin +Thialysine	Adam_cdc13-1_SDLV2_REP1	1	11	2.71050116138	5772.35660406	124.265465003	254	2.79459938922	405162.99993	6158.4873458	43	3.40432627531	405685.999871	4652.3424751	691	490	136	136	157	165	147	1533	0
DLR00013895	3	5	YBL031W	27	SD/MSG -ARG -HIS -LEU -LYS +Canavanine +G418 +Hygromycin +Thialysine	Adam_cdc13-1_SDLV2_REP1	1	11	1.80987760847	1213.57013223	69.0129057948	254	2.30272699932	87103.9997557	5138.21390701	43	2.41047718505	65542.9999189	752.889631769	823	492	136	136	137	150	139	437	0
DLR00013895	3	6	YAL014C	27	SD/MSG -ARG -HIS -LEU -LYS +Canavanine +G418 +Hygromycin +Thialysine	Adam_cdc13-1_SDLV2_REP1	1	11	2.97072925417	6164.66027858	115.835861774	254	2.93124012657	469131.999955	6378.56207102	43	3.57539139816	464880.999502	5901.13079217	956	490	136	136	163	170	148	1238	0
DLR00013895	3	7	YBL029W	27	SD/MSG -ARG -HIS -LEU -LYS +Canavanine +G418 +Hygromycin +Thialysine	Adam_cdc13-1_SDLV2_REP1	1	11	3.01427712813	6533.14151145	121.410733926	254	2.99651671221	512918.999926	6437.42945908	43	3.64392648855	509053.999682	6220.38240427	1101	488	136	136	166	173	148	1268	0
DLR00013895	3	8	YAL013W	27	SD/MSG -ARG -HIS -LEU -LYS +Canavanine +G418 +Hygromycin +Thialysine	Adam_cdc13-1_SDLV2_REP1	1	11	7.47386550551	731.7	99.3957688268	254	11.3808151802	35144.133325	2322.34388746	43	3.11354944978	9664.18840349	446.341885487	1246	478	136	136	115	132	129	51	0
DLR00013895	3	9	YBL028C	27	SD/MSG -ARG -HIS -LEU -LYS +Canavanine +G418 +Hygromycin +Thialysine	Adam_cdc13-1_SDLV2_REP1	1	11	2.96062447495	6615.58752856	136.983821426	254	2.93702088509	504428.999926	6599.49492488	43	3.57688750399	501065.999763	6338.40045777	1370	486	136	136	163	171	148	1299	0
DLR00013895	3	10	YAL011W	27	SD/MSG -ARG -HIS -LEU -LYS +Canavanine +G418 +Hygromycin +Thialysine	Adam_cdc13-1_SDLV2_REP1	1	11	2.79858540884	2158.1191651	72.1884699208	254	2.74928423862	127105.999591	5123.28657782	43	3.05681558024	116816.999887	1910.38222557	1500	487	136	136	135	148	136	798	0
DLR00013895	3	11	YBL027W	27	SD/MSG -ARG -HIS -LEU -LYS +Canavanine +G418 +Hygromycin +Thialysine	Adam_cdc13-1_SDLV2_REP1	1	11	3.06361023766	11886.5959895	78.0953090716	254	3.54695816728	1105903.99967	7143.46793872	43	4.28633070211	1103802.9998	10378.2330403	1641	489	136	136	182	185	150	649	36
DLR00013895	3	12	YAL010C	27	SD/MSG -ARG -HIS -LEU -LYS +Canavanine +G418 +Hygromycin +Thialysine	Adam_cdc13-1_SDLV2_REP1	1	11	2.08301224044	4323.02376019	35.1696682738	254	2.37389535339	252583.000077	4812.22818483	43	2.87506627604	245786	878.042514693	1781	490	136	136	143	155	140	790	0
DLR00013895	3	13	YBL025W	27	SD/MSG -ARG -HIS -LEU -LYS +Canavanine +G418 +Hygromycin +Thialysine	Adam_cdc13-1_SDLV2_REP1	1	11	0	11	37.9905879282	254	12	32391	2370.30570718	43	0.5	1075.5	125.025702695	1911	492	136	136	-1	-1	-1	0	0
DLR00013895	3	14	YAL008W	27	SD/MSG -ARG -HIS -LEU -LYS +Canavanine +G418 +Hygromycin +Thialysine	Adam_cdc13-1_SDLV2_REP1	1	11	2.85642852576	6218.99877969	120.220870152	254	2.84078720779	472204.999916	6276.69444755	43	3.46515826879	469345.99993	5742.61679819	2047	487	136	136	162	170	147	1291	0
DLR00013895	3	15	YBL024W	27	SD/MSG -ARG -HIS -LEU -LYS +Canavanine +G418 +Hygromycin +Thialysine	Adam_cdc13-1_SDLV2_REP1	1	11	2.32159864309	3544.72458504	68.0304020223	254	2.57956447847	276578.999979	4903.73499348	43	3.1176168859	264389.999962	1465.0775411	2184	491	136	136	163	171	147	741	0
DLR00013895	3	16	YAL007C	27	SD/MSG -ARG -HIS -LEU -LYS +Canavanine +G418 +Hygromycin +Thialysine	Adam_cdc13-1_SDLV2_REP1	1	11	2.66391381412	5343.79143036	91.0804914558	254	2.78112392116	390463.999932	5554.674305	43	3.38112395266	388525.999992	3910.17555583	2330	485	136	136	160	168	147	1525	0
DLR00013895	3	17	YBL021C	27	SD/MSG -ARG -HIS -LEU -LYS +Canavanine +G418 +Hygromycin +Thialysine	Adam_cdc13-1_SDLV2_REP1	1	11	3.1164830171	9774.5873956	93.6148286167	254	3.29791640682	781761.999982	4695.06187522	43	4.00106830093	777729.999883	5119.27208917	2463	485	136	136	168	176	155	711	0
DLR00013895	3	18	YAL005C	27	SD/MSG -ARG -HIS -LEU -LYS +Canavanine +G418 +Hygromycin +Thialysine	Adam_cdc13-1_SDLV2_REP1	1	11	3.06502320739	8749.17790668	124.558304748	254	3.14117286552	708708.999801	6267.88676601	43	3.8193347	702999.999207	7116.76115123	2602	483	136	136	169	175	149	749	0
DLR00013895	3	19	YBL019W	27	SD/MSG -ARG -HIS -LEU -LYS +Canavanine +G418 +Hygromycin +Thialysine	Adam_cdc13-1_SDLV2_REP1	1	11	2.99738961664	6440.99753383	129.460921265	254	2.97219134437	465973.999974	5916.48712515	43	3.63110688779	466396.999509	5111.11074398	2744	478	136	136	158	166	145	1243	0
DLR00013895	3	20	YAL004W	27	SD/MSG -ARG -HIS -LEU -LYS +Canavanine +G418 +Hygromycin +Thialysine	Adam_cdc13-1_SDLV2_REP1	1	11	3.24750737629	8526.33652177	118.103929275	254	3.34398706389	719890.999958	6447.70663772	43	4.08015916619	713237.999941	7664.99049061	2874	494	136	136	170	176	148	701	0
DLR00013895	3	21	YBL017C	27	SD/MSG -ARG -HIS -LEU -LYS +Canavanine +G418 +Hygromycin +Thialysine	Adam_cdc13-1_SDLV2_REP1	1	11	3.05750823657	8188.11393759	120.478125041	254	3.09464714936	629663.999704	6738.28025358	43	3.7671248264	630409.999076	7770.06247378	3010	482	136	136	160	167	146	987	0
DLR00013895	3	22	YAL002W	27	SD/MSG -ARG -HIS -LEU -LYS +Canavanine +G418 +Hygromycin +Thialysine	Adam_cdc13-1_SDLV2_REP1	1	11	3.48014651774	11820.7650761	118.412258104	254	3.71671221455	1113786.99982	5244.6230869	43	4.5296853566	1111528.99943	8339.96388183	3147	485	136	136	175	179	151	604	7
DLR00013895	3	23	YBL016W	27	SD/MSG -ARG -HIS -LEU -LYS +Canavanine +G418 +Hygromycin +Thialysine	Adam_cdc13-1_SDLV2_REP1	1	11	3.08610751494	8867.85790585	144.950601933	254	3.12280316522	779730.99965	7953.85328497	43	3.78020767689	776678.999132	9838.33268084	3287	484	136	136	161	167	141	796	0
DLR00013895	3	24	YOR202W	27	SD/MSG -ARG -HIS -LEU -LYS +Canavanine +G418 +Hygromycin +Thialysine	Adam_cdc13-1_SDLV2_REP1	1	11	2.78037242997	7673.61707153	196.383862162	254	2.76347594656	641651.999655	9078.20053964	43	3.34986938254	641007.999035	10010.5451497	3413	486	136	136	154	160	139	963	5
DLR00013895	4	1	YOR202W	27	SD/MSG -ARG -HIS -LEU -LYS +Canavanine +G418 +Hygromycin +Thialysine	Adam_cdc13-1_SDLV2_REP1	1	11	2.97524556277	8644.49957039	166.853985641	254	2.99549629859	679892.999903	8589.1747781	43	3.63902538789	680826.999389	9627.12090591	288	627	136	136	158	163	141	1126	0
DLR00013895	4	2	YBR045C	27	SD/MSG -ARG -HIS -LEU -LYS +Canavanine +G418 +Hygromycin +Thialysine	Adam_cdc13-1_SDLV2_REP1	1	11	2.89488619767	6513.54109595	109.276310032	254	2.93511137896	526076.999979	6120.39453446	43	3.57235467604	519649.999544	6348.89644324	418	623	136	136	161	166	144	985	0
DLR00013895	4	3	YBR156C	27	SD/MSG -ARG -HIS -LEU -LYS +Canavanine +G418 +Hygromycin +Thialysine	Adam_cdc13-1_SDLV2_REP1	1	11	3.06176370185	7063.46771102	133.489440589	254	2.98985899805	557881.999965	6286.31262862	43	3.64430907566	554675.999608	6791.65975711	555	622	136	136	163	169	146	1157	0
DLR00013895	4	4	YBR044C	27	SD/MSG -ARG -HIS -LEU -LYS +Canavanine +G418 +Hygromycin +Thialysine	Adam_cdc13-1_SDLV2_REP1	1	11	2.73127379444	2747.53289211	96.3937630707	254	2.74744356816	164456.999884	5250.86224156	43	3.22770541121	157620.999926	1958.50239548	695	630	136	136	141	152	141	1153	0
DLR00013895	4	5	YBR151W	27	SD/MSG -ARG -HIS -LEU -LYS +Canavanine +G418 +Hygromycin +Thialysine	Adam_cdc13-1_SDLV2_REP1	1	11	3.22555734252	8583.0744049	155.671976018	254	3.19926452447	654310.999995	6857.13197894	43	3.89562672188	653494.999622	7920.57986307	822	624	136	136	166	172	149	1058	0
DLR00013895	4	6	YBR043C	27	SD/MSG -ARG -HIS -LEU -LYS +Canavanine +G418 +Hygromycin +Thialysine	Adam_cdc13-1_SDLV2_REP1	1	11	2.94321890692	7559.04313322	130.031532391	254	2.9521293893	568353.999985	6442.18380979	43	3.60283686164	567418.999361	6649.86218671	963	625	136	136	163	170	147	1263	0
DLR00013895	4	7	YBR150C	27	SD/MSG -ARG -HIS -LEU -LYS +Canavanine +G418 +Hygromycin +Thialysine	Adam_cdc13-1_SDLV2_REP1	1	11	3.16467987923	8323.44217603	140.094041483	254	3.10035813974	650994.999824	6772.86557594	43	3.77452684906	647992.999201	7635.45659743	1101	624	136	136	166	172	147	1023	0
DLR00013895	4	8	YBR042C	27	SD/MSG -ARG -HIS -LEU -LYS +Canavanine +G418 +Hygromycin +Thialysine	Adam_cdc13-1_SDLV2_REP1	1	11	2.85632170141	6218.25031784	100.762262786	254	2.86658681993	453181.999936	5737.74194837	43	3.49323484644	450416.999588	4863.98837279	1235	626	136	136	160	167	146	1265	0
DLR00013895	4	9	YBR149W	27	SD/MSG -ARG -HIS -LEU -LYS +Canavanine +G418 +Hygromycin +Thialysine	Adam_cdc13-1_SDLV2_REP1	1	11	3.15781670152	7547.31527381	158.263535597	254	3.01741424958	553229.999796	6836.97322215	43	3.68096904608	553993.999695	7211.69469861	1371	627	136	136	160	168	145	1425	0
DLR00013895	4	10	YBR041W	27	SD/MSG -ARG -HIS -LEU -LYS +Canavanine +G418 +Hygromycin +Thialysine	Adam_cdc13-1_SDLV2_REP1	1	11	3.00295033504	6365.86930664	97.2117780136	254	3.06974575426	511308.999975	5759.76621939	43	3.73546925067	505951.999362	5510.29655717	1506	628	136	136	166	172	147	1163	0
DLR00013895	4	11	YBR148W	27	SD/MSG -ARG -HIS -LEU -LYS +Canavanine +G418 +Hygromycin +Thialysine	Adam_cdc13-1_SDLV2_REP1	1	11	3.17150842751	6898.11178675	150.751879936	254	3.12395952772	532525.999962	6845.6499127	43	3.79830129499	532384.999611	7046.01528786	1644	625	136	136	163	170	146	1323	0
DLR00013895	4	12	YBR040W	27	SD/MSG -ARG -HIS -LEU -LYS +Canavanine +G418 +Hygromycin +Thialysine	Adam_cdc13-1_SDLV2_REP1	1	11	2.75818516402	5574.18950331	94.749119893	254	2.85858235709	408104.999939	5633.60483711	43	3.48093915345	404960.999558	4375.59575362	1781	629	136	136	159	167	145	1350	0
DLR00013895	4	13	YBR147W	27	SD/MSG -ARG -HIS -LEU -LYS +Canavanine +G418 +Hygromycin +Thialysine	Adam_cdc13-1_SDLV2_REP1	1	11	2.98656529652	4528.87613831	103.974608801	254	2.8392257443	310662.999884	5828.98442331	43	3.44324643097	311014.99983	4346.25028348	1917	627	136	136	153	163	145	1712	0
DLR00013895	4	14	YBR036C	27	SD/MSG -ARG -HIS -LEU -LYS +Canavanine +G418 +Hygromycin +Thialysine	Adam_cdc13-1_SDLV2_REP1	1	11	2.0563252284	3961.00237034	34.7326950073	254	2.65868985036	340238.999991	4601.31395162	43	3.18811399648	324024.998372	2194.17932363	2043	622	136	136	173	178	148	305	0
DLR00013895	4	15	YBR146W	27	SD/MSG -ARG -HIS -LEU -LYS +Canavanine +G418 +Hygromycin +Thialysine	Adam_cdc13-1_SDLV2_REP1	1	11	2.58442197617	2075.38006771	85.4492262554	254	2.62549807488	139360.999825	5085.04756025	43	2.99729902544	126378.999953	1549.25642982	2205	623	136	136	145	156	142	939	0
DLR00013895	4	16	YBR034C	27	SD/MSG -ARG -HIS -LEU -LYS +Canavanine +G418 +Hygromycin +Thialysine	Adam_cdc13-1_SDLV2_REP1	1	11	1.08514406588	1214.1	109.587688138	254	2.52979181669	76060.9996177	5030.83612525	43	2.40268245302	48285.9999371	778.647281533	2319	628	136	136	157	167	149	277	0
DLR00013895	4	17	YBR145W	27	SD/MSG -ARG -HIS -LEU -LYS +Canavanine +G418 +Hygromycin +Thialysine	Adam_cdc13-1_SDLV2_REP1	1	11	3.02352772798	5698.0931242	124.4306456	254	2.86288849326	396309.9999	6181.82798517	43	3.49269093764	397952.999891	5227.49478091	2464	619	136	136	155	164	146	1624	0
DLR00013895	4	18	YBR033W	27	SD/MSG -ARG -HIS -LEU -LYS +Canavanine +G418 +Hygromycin +Thialysine	Adam_cdc13-1_SDLV2_REP1	1	11	2.88955174416	5358.37301939	105.94451687	254	2.86940503471	383867.999943	5703.03295348	43	3.4945891722	379481.999729	4100.04797484	2598	620	136	136	156	165	145	1187	0
DLR00013895	4	19	YBR144C	27	SD/MSG -ARG -HIS -LEU -LYS +Canavanine +G418 +Hygromycin +Thialysine	Adam_cdc13-1_SDLV2_REP1	1	11	3.48908662566	10402.3510437	147.785074143	254	3.51530339418	884074.999851	7080.33235623	43	4.29102134784	880529.999601	9367.29458091	2741	621	136	136	172	177	148	690	4
DLR00013895	4	20	YBR032W	27	SD/MSG -ARG -HIS -LEU -LYS +Canavanine +G418 +Hygromycin +Thialysine	Adam_cdc13-1_SDLV2_REP1	1	11	3.10164614249	6442.93785339	138.229643456	254	3.04974751076	478949.999949	6580.25244739	43	3.71518656924	476158.999672	6099.03993044	2878	622	136	136	159	166	145	1153	0
DLR00013895	4	21	YBR141C	27	SD/MSG -ARG -HIS -LEU -LYS +Canavanine +G418 +Hygromycin +Thialysine	Adam_cdc13-1_SDLV2_REP1	1	11	3.07067580984	5599.72374522	122.569391963	254	2.98069543402	389944.99993	5682.56437705	43	3.63759234788	389449.999717	5172.22080507	3006	626	136	136	151	160	142	1222	0
DLR00013895	4	22	YBR031W	27	SD/MSG -ARG -HIS -LEU -LYS +Canavanine +G418 +Hygromycin +Thialysine	Adam_cdc13-1_SDLV2_REP1	1	11	3.28645321579	10036.0235132	114.292202732	254	3.40818762437	889766.999817	6463.35386092	43	4.13825227876	885596.999792	8974.76389723	3149	627	136	136	169	173	146	581	0
DLR00013895	4	23	YBR139W	27	SD/MSG -ARG -HIS -LEU -LYS +Canavanine +G418 +Hygromycin +Thialysine	Adam_cdc13-1_SDLV2_REP1	1	11	2.96922610936	5238.64717793	132.369566488	254	2.76737355	381165.999976	6534.99209933	43	3.37610559359	378708.99927	5975.53680946	3284	624	136	136	144	153	137	1275	0
DLR00013895	4	24	YOR202W	27	SD/MSG -ARG -HIS -LEU -LYS +Canavanine +G418 +Hygromycin +Thialysine	Adam_cdc13-1_SDLV2_REP1	1	11	2.83696821728	7830.36813545	204.551143089	254	2.73074284829	646329.999562	9920.90973717	43	3.31916955541	647479.998924	11059.7551765	3416	623	136	136	153	159	139	1068	0
DLR00013895	5	1	YOR202W	27	SD/MSG -ARG -HIS -LEU -LYS +Canavanine +G418 +Hygromycin +Thialysine	Adam_cdc13-1_SDLV2_REP1	1	11	3.23680018501	10160.5425551	222.408824656	254	3.24224035071	872855.999531	9490.09181189	43	3.92146352271	871152.999076	11893.7741182	289	762	136	136	164	169	142	679	0
DLR00013895	5	2	YAL031C	27	SD/MSG -ARG -HIS -LEU -LYS +Canavanine +G418 +Hygromycin +Thialysine	Adam_cdc13-1_SDLV2_REP1	1	11	2.74368262722	4715.8208734	107.750484073	254	2.77994619935	347694.999942	5756.76654983	43	3.37827621264	345083.999707	4655.28571224	421	758	136	136	153	160	143	1429	0
DLR00013895	5	3	YBL052C	27	SD/MSG -ARG -HIS -LEU -LYS +Canavanine +G418 +Hygromycin +Thialysine	Adam_cdc13-1_SDLV2_REP1	1	11	2.6216356443	3311.95297434	88.0465324751	254	2.63278877277	217609.99989	5178.03719623	43	3.16794543116	211738.999993	2801.04438406	556	760	136	136	145	155	142	1294	0
DLR00013895	5	4	YAL030W	27	SD/MSG -ARG -HIS -LEU -LYS +Canavanine +G418 +Hygromycin +Thialysine	Adam_cdc13-1_SDLV2_REP1	1	11	2.92072393447	5759.5728004	114.221691457	254	2.92115390882	405868.99978	5907.41651733	43	3.56346973897	403216.999737	4669.95452924	692	756	136	136	156	164	146	1227	0
DLR00013895	5	5	YBL051C	27	SD/MSG -ARG -HIS -LEU -LYS +Canavanine +G418 +Hygromycin +Thialysine	Adam_cdc13-1_SDLV2_REP1	1	11	3.07406988274	9812.4701806	90.9103956382	254	3.21684582411	738598.712458	4727.84470291	43	3.88563971735	749695.998528	5938.97496967	838	755	136	136	167	172	144	672	0
DLR00013895	5	6	YAL029C	27	SD/MSG -ARG -HIS -LEU -LYS +Canavanine +G418 +Hygromycin +Thialysine	Adam_cdc13-1_SDLV2_REP1	1	11	3.01390805093	5422.41264651	117.597397218	254	2.97471428599	389307.999887	5638.19356751	43	3.61899287874	386774.999799	4585.49392273	964	759	136	136	157	166	146	1400	0
DLR00013895	5	7	YBL049W	27	SD/MSG -ARG -HIS -LEU -LYS +Canavanine +G418 +Hygromycin +Thialysine	Adam_cdc13-1_SDLV2_REP1	1	11	3.12691416898	6067.7532331	120.453103834	254	3.0392298121	457832.999921	6222.4028442	43	3.70330911603	455079.999744	5782.8538326	1105	757	136	136	160	168	147	1345	0
DLR00013895	5	8	YAL028W	27	SD/MSG -ARG -HIS -LEU -LYS +Canavanine +G418 +Hygromycin +Thialysine	Adam_cdc13-1_SDLV2_REP1	1	11	3.12743717369	6867.14703401	123.413919379	254	3.05240890708	537853.99999	6689.31375629	43	3.7148489506	533242.999298	6645.73261939	1235	762	136	136	164	171	148	1187	0
DLR00013895	5	9	YBL048W	27	SD/MSG -ARG -HIS -LEU -LYS +Canavanine +G418 +Hygromycin +Thialysine	Adam_cdc13-1_SDLV2_REP1	1	11	2.99361227891	5629.83522471	102.694989735	254	2.91946163376	383094.999905	5690.84222363	43	3.55651627522	383613.999814	4529.33078389	1376	764	136	136	153	163	144	1590	0
DLR00013895	5	10	YAL027W	27	SD/MSG -ARG -HIS -LEU -LYS +Canavanine +G418 +Hygromycin +Thialysine	Adam_cdc13-1_SDLV2_REP1	1	11	2.86902234492	5381.13046509	82.9941939891	254	2.93447873992	397445.999936	5394.41488468	43	3.56010960687	392564.999578	4074.36816412	1509	758	136	136	158	167	145	1166	0
DLR00013895	5	11	YBL047C	27	SD/MSG -ARG -HIS -LEU -LYS +Canavanine +G418 +Hygromycin +Thialysine	Adam_cdc13-1_SDLV2_REP1	1	11	3.30383074687	10335.8397629	106.742296983	254	3.49103662079	863621.999908	5694.31188342	43	4.25468567745	862495.999727	7734.9057499	1655	755	136	136	172	176	146	861	0
DLR00013895	5	12	YAL026C	27	SD/MSG -ARG -HIS -LEU -LYS +Canavanine +G418 +Hygromycin +Thialysine	Adam_cdc13-1_SDLV2_REP1	1	11	2.79464300506	6877.40944406	76.3266869233	254	2.98176038561	539339.999716	5373.94649111	43	3.65552301398	521203.765412	4024.35949682	1787	762	136	136	164	171	146	1141	0
DLR00013895	5	13	YBL046W	27	SD/MSG -ARG -HIS -LEU -LYS +Canavanine +G418 +Hygromycin +Thialysine	Adam_cdc13-1_SDLV2_REP1	1	11	3.31944058357	6196.79071678	132.310573769	254	3.10020644433	448970.999876	6695.42434876	43	3.78205234496	449827.999944	6460.59412765	1927	760	136	136	158	166	146	1553	0
DLR00013895	5	14	YAL023C	27	SD/MSG -ARG -HIS -LEU -LYS +Canavanine +G418 +Hygromycin +Thialysine	Adam_cdc13-1_SDLV2_REP1	1	11	2.80281738466	6589.6380427	102.131223336	254	2.92349034643	520850.999926	6024.76612043	43	3.55808782837	516980.99987	5381.95425853	2054	765	136	136	165	172	148	1249	0
DLR00013895	5	15	YBL043W	27	SD/MSG -ARG -HIS -LEU -LYS +Canavanine +G418 +Hygromycin +Thialysine	Adam_cdc13-1_SDLV2_REP1	1	11	3.02857667031	7205.79329032	131.149782336	254	2.94928288683	546031.999923	6420.55878432	43	3.59517016263	544662.999922	6325.48090142	2195	758	136	136	162	169	147	1287	0
DLR00013895	5	16	YAL022C	27	SD/MSG -ARG -HIS -LEU -LYS +Canavanine +G418 +Hygromycin +Thialysine	Adam_cdc13-1_SDLV2_REP1	1	11	2.86884801455	4783.69247003	101.549035482	254	2.77097561131	349318.999941	5789.63339535	43	3.37889217197	342727.999931	3888.81992322	2332	756	136	136	157	166	146	1219	0
DLR00013895	5	17	YBL042C	27	SD/MSG -ARG -HIS -LEU -LYS +Canavanine +G418 +Hygromycin +Thialysine	Adam_cdc13-1_SDLV2_REP1	1	11	2.70417023997	4495.17764741	97.3145149079	254	2.70202705868	314431.999932	5753.18173367	43	3.29171394996	309367.999958	3366.55488361	2468	763	136	136	154	164	146	1258	0
DLR00013895	5	18	YAL020C	27	SD/MSG -ARG -HIS -LEU -LYS +Canavanine +G418 +Hygromycin +Thialysine	Adam_cdc13-1_SDLV2_REP1	1	11	2.66797346075	4882.79856975	103.89917026	254	2.71057651314	348631.999939	5573.76860703	43	3.30313149929	345148.999961	3376.39807099	2595	762	136	136	156	165	147	1289	0
DLR00013895	5	19	YBL039C	27	SD/MSG -ARG -HIS -LEU -LYS +Canavanine +G418 +Hygromycin +Thialysine	Adam_cdc13-1_SDLV2_REP1	1	11	0.719142186286	540.9	53.9113720973	254	12	36152.1	2594.19769183	43	2.02251039393	11712.9999292	408.297633919	2727	764	136	136	132	146	137	104	0
DLR00013895	5	20	YAL019W	27	SD/MSG -ARG -HIS -LEU -LYS +Canavanine +G418 +Hygromycin +Thialysine	Adam_cdc13-1_SDLV2_REP1	1	11	2.64569297471	6535.49372969	80.4703698313	254	2.81510694677	483706.999966	5394.5299919	43	3.43223698064	480615.999608	4246.54864118	2877	763	136	136	159	167	147	1034	0
DLR00013895	5	21	YBL037W	27	SD/MSG -ARG -HIS -LEU -LYS +Canavanine +G418 +Hygromycin +Thialysine	Adam_cdc13-1_SDLV2_REP1	1	11	3.09293181729	6940.22302096	130.636190465	254	2.98943219864	505380.999966	6409.97655344	43	3.65238423556	504656.999417	6774.10196527	3017	754	136	136	155	164	145	1114	0
DLR00013895	5	22	YAL018C	27	SD/MSG -ARG -HIS -LEU -LYS +Canavanine +G418 +Hygromycin +Thialysine	Adam_cdc13-1_SDLV2_REP1	1	11	2.86877511041	4781.02708288	100.335786115	254	2.8214176122	351794.999943	5495.35576532	43	3.42640757208	348739.999598	4670.21266241	3148	762	136	136	150	159	143	1249	0
DLR00013895	5	23	YBL036C	27	SD/MSG -ARG -HIS -LEU -LYS +Canavanine +G418 +Hygromycin +Thialysine	Adam_cdc13-1_SDLV2_REP1	1	11	2.98995273587	7140.84267181	152.362173638	254	2.86282600395	558550.999895	7886.10628465	43	3.48464155366	560489.999282	8652.94137296	3283	752	136	136	152	160	141	1253	0
DLR00013895	5	24	YOR202W	27	SD/MSG -ARG -HIS -LEU -LYS +Canavanine +G418 +Hygromycin +Thialysine	Adam_cdc13-1_SDLV2_REP1	1	11	2.88493331875	7682.16166956	178.585562674	254	2.81802458889	666937.999477	9178.50415206	43	3.42122878823	664351.998903	10355.1809738	3418	754	136	136	157	163	141	924	0
DLR00013895	6	1	YOR202W	27	SD/MSG -ARG -HIS -LEU -LYS +Canavanine +G418 +Hygromycin +Thialysine	Adam_cdc13-1_SDLV2_REP1	1	11	3.0046384718	7690.07610597	148.422501177	254	2.93547467007	603101.99994	7791.98571269	43	3.56962480486	600529.999337	8693.75514428	285	903	136	136	155	161	142	926	0
DLR00013895	6	2	YBR058C	27	SD/MSG -ARG -HIS -LEU -LYS +Canavanine +G418 +Hygromycin +Thialysine	Adam_cdc13-1_SDLV2_REP1	1	11	2.70664252387	5702.00392815	89.8301574987	254	2.84787055164	442297.999949	5238.08192579	43	3.46736382347	437852.999766	4695.83688716	418	903	136	136	158	165	145	1199	0
DLR00013895	6	3	YBR169C	27	SD/MSG -ARG -HIS -LEU -LYS +Canavanine +G418 +Hygromycin +Thialysine	Adam_cdc13-1_SDLV2_REP1	1	11	3.05559714589	4963.01561542	96.9572118047	254	2.9784689621	362981.999898	5575.35211686	43	3.62227941986	359666.999861	4898.23427267	548	903	136	136	155	163	145	1398	0
DLR00013895	6	4	YBR057C	27	SD/MSG -ARG -HIS -LEU -LYS +Canavanine +G418 +Hygromycin +Thialysine	Adam_cdc13-1_SDLV2_REP1	1	11	3.64169557541	11756.4012402	156.266102479	254	3.78807778372	1033987.99976	6737.98870629	43	4.660201092	1011135.3216	8548.78755473	693	898	136	136	177	181	146	789	31
DLR00013895	6	5	YBR168W	27	SD/MSG -ARG -HIS -LEU -LYS +Canavanine +G418 +Hygromycin +Thialysine	Adam_cdc13-1_SDLV2_REP1	1	11	2.76820607378	8128.32638176	95.7247648281	254	2.90716140102	596142.99952	5545.08866939	43	3.57420364929	574034.309731	4400.90453848	825	898	136	136	160	168	145	725	31
DLR00013895	6	6	YBR056W	27	SD/MSG -ARG -HIS -LEU -LYS +Canavanine +G418 +Hygromycin +Thialysine	Adam_cdc13-1_SDLV2_REP1	1	11	3.24928205557	7828.61737453	154.211756219	254	3.15344200206	597372.999953	6709.0617144	43	3.84457260863	596064.999733	7363.13302033	961	897	136	136	163	170	148	1280	0
DLR00013895	6	7	YBR166C	27	SD/MSG -ARG -HIS -LEU -LYS +Canavanine +G418 +Hygromycin +Thialysine	Adam_cdc13-1_SDLV2_REP1	1	11	3.12816611949	6297.06283253	123.713586303	254	3.05264243124	460633.999924	6078.13187561	43	3.724303512	459923.99994	5603.49570531	1098	899	136	136	159	167	147	1431	0
DLR00013895	6	8	YBR054W	27	SD/MSG -ARG -HIS -LEU -LYS +Canavanine +G418 +Hygromycin +Thialysine	Adam_cdc13-1_SDLV2_REP1	1	11	2.87243347501	4874.16967474	110.419858281	254	2.85198871724	346110.99991	5775.30060769	43	3.47301674403	341669.999984	3728.22078379	1239	905	136	136	155	164	145	1371	0
DLR00013895	6	9	YBR165W	27	SD/MSG -ARG -HIS -LEU -LYS +Canavanine +G418 +Hygromycin +Thialysine	Adam_cdc13-1_SDLV2_REP1	1	11	3.33838649373	9179.48841016	138.645060458	254	3.27488447888	725428.99997	6318.26568253	43	3.98755900297	723655.999841	7693.14231146	1375	901	136	136	166	173	147	1065	0
DLR00013895	6	10	YBR053C	27	SD/MSG -ARG -HIS -LEU -LYS +Canavanine +G418 +Hygromycin +Thialysine	Adam_cdc13-1_SDLV2_REP1	1	11	2.79721145346	4988.26482857	81.0461534614	254	2.8702867108	363338.999933	5438.27261111	43	3.48579847894	359734.999655	3627.73404874	1513	900	136	136	157	166	145	1426	0
DLR00013895	6	11	YBR164C	27	SD/MSG -ARG -HIS -LEU -LYS +Canavanine +G418 +Hygromycin +Thialysine	Adam_cdc13-1_SDLV2_REP1	1	11	3.12171494088	10028.7372621	88.8379673463	254	3.31232781594	822450.999708	5599.28494803	43	4.01890038824	821947.999284	6508.86638198	1643	897	136	136	169	175	147	964	0
DLR00013895	6	12	YBR052C	27	SD/MSG -ARG -HIS -LEU -LYS +Canavanine +G418 +Hygromycin +Thialysine	Adam_cdc13-1_SDLV2_REP1	1	11	2.98255359391	4794.3030369	79.602636256	254	2.93528489494	342172.999911	5603.76781375	43	3.56694845671	337183.999794	3798.48434837	1780	899	136	136	154	162	143	1253	0
DLR00013895	6	13	YBR162W-A	27	SD/MSG -ARG -HIS -LEU -LYS +Canavanine +G418 +Hygromycin +Thialysine	Adam_cdc13-1_SDLV2_REP1	1	11	2.97968880549	6580.6768039	106.639544103	254	2.98048689319	484184.999971	5953.42293296	43	3.64025725037	483133.999496	5149.80040442	1926	898	136	136	159	166	145	1427	0
DLR00013895	6	14	YBR051W	27	SD/MSG -ARG -HIS -LEU -LYS +Canavanine +G418 +Hygromycin +Thialysine	Adam_cdc13-1_SDLV2_REP1	1	11	3.11870577051	6947.91723964	130.22451328	254	3.04940656275	516155.999957	6191.56614945	43	3.71510704395	515756.999707	5893.6903386	2066	904	136	136	159	167	145	1217	0
DLR00013895	6	15	YBR162C	27	SD/MSG -ARG -HIS -LEU -LYS +Canavanine +G418 +Hygromycin +Thialysine	Adam_cdc13-1_SDLV2_REP1	1	11	3.13012747469	8584.24062503	110.711151839	254	3.24616044096	731259.999963	6021.85854684	43	3.94117957651	724851.999593	6844.97238759	2197	895	136	136	172	177	147	781	0
DLR00013895	6	16	YBR050C	27	SD/MSG -ARG -HIS -LEU -LYS +Canavanine +G418 +Hygromycin +Thialysine	Adam_cdc13-1_SDLV2_REP1	1	11	2.77858322945	3965.17523588	87.8441256668	254	2.73266256963	275071.999942	5523.48134379	43	3.32082204159	270945.999929	3040.71913623	2330	896	136	136	152	162	145	1447	0
DLR00013895	6	17	YBR161W	27	SD/MSG -ARG -HIS -LEU -LYS +Canavanine +G418 +Hygromycin +Thialysine	Adam_cdc13-1_SDLV2_REP1	1	11	2.63598132955	4416.52002571	84.5977520279	254	2.65288313579	298161.999941	5415.6711387	43	3.24089178653	293233.999967	2965.56707544	2474	902	136	136	151	161	144	1240	0
DLR00013895	6	18	YBR048W	27	SD/MSG -ARG -HIS -LEU -LYS +Canavanine +G418 +Hygromycin +Thialysine	Adam_cdc13-1_SDLV2_REP1	1	11	2.27248573552	3000.00015782	59.1498918287	254	2.44154078356	169704.999984	4985.39854928	43	2.91898107079	160640.999923	900.477328506	2606	897	136	136	137	150	138	705	0
DLR00013895	6	19	YBR159W	27	SD/MSG -ARG -HIS -LEU -LYS +Canavanine +G418 +Hygromycin +Thialysine	Adam_cdc13-1_SDLV2_REP1	1	11	2.97450876842	5809.46379168	117.250127967	254	2.9102546648	424666.999935	6034.9133995	43	3.54401308001	422517.999794	5240.58809104	2734	898	136	136	157	166	147	1224	0
DLR00013895	6	20	YBR047W	27	SD/MSG -ARG -HIS -LEU -LYS +Canavanine +G418 +Hygromycin +Thialysine	Adam_cdc13-1_SDLV2_REP1	1	11	3.05602251345	8130.77445184	124.013778402	254	3.14023694608	659829.999816	6418.14740462	43	3.81558518927	659303.999287	7248.23602128	2870	898	136	136	167	173	149	1073	0
DLR00013895	6	21	YBR158W	27	SD/MSG -ARG -HIS -LEU -LYS +Canavanine +G418 +Hygromycin +Thialysine	Adam_cdc13-1_SDLV2_REP1	1	11	3.01885693201	5847.25871664	134.535551245	254	2.87863371418	414259.999932	5993.19625272	43	3.50769776534	413485.999687	5373.65562064	3012	899	136	136	152	161	145	1235	0
DLR00013895	6	22	YBR046C	27	SD/MSG -ARG -HIS -LEU -LYS +Canavanine +G418 +Hygromycin +Thialysine	Adam_cdc13-1_SDLV2_REP1	1	11	2.93648486775	7060.3261217	146.92445097	254	2.92436924642	549014.999935	6694.03603979	43	3.56379748923	546239.999782	7189.59994683	3147	900	136	136	156	164	145	996	0
DLR00013895	6	23	YBR157C	27	SD/MSG -ARG -HIS -LEU -LYS +Canavanine +G418 +Hygromycin +Thialysine	Adam_cdc13-1_SDLV2_REP1	1	11	3.07194670222	7390.41840737	165.14951082	254	2.9036331094	605860.999838	7954.77421656	43	3.53135178834	604231.999325	8980.48504116	3282	901	136	136	155	163	142	1026	0
DLR00013895	6	24	YOR202W	27	SD/MSG -ARG -HIS -LEU -LYS +Canavanine +G418 +Hygromycin +Thialysine	Adam_cdc13-1_SDLV2_REP1	1	11	2.7497878578	6042.24551726	151.376032295	254	2.59651725743	494859.999383	8262.51358507	43	3.15739579941	492288.998651	8489.06116025	3415	898	136	136	150	158	140	1175	0
DLR00013895	7	1	YOR202W	27	SD/MSG -ARG -HIS -LEU -LYS +Canavanine +G418 +Hygromycin +Thialysine	Adam_cdc13-1_SDLV2_REP1	1	11	2.92548680207	9316.02186751	134.002505458	254	3.15113636208	802031.998398	7802.52364887	43	3.82043839502	798872.998063	9502.21103603	289	1041	136	136	165	170	143	573	26
DLR00013895	7	2	YAL054C	27	SD/MSG -ARG -HIS -LEU -LYS +Canavanine +G418 +Hygromycin +Thialysine	Adam_cdc13-1_SDLV2_REP1	1	11	2.68400280464	4187.89193	69.496769932	254	2.71523050446	292424.999938	4697.10508646	43	3.30068099941	288215.999758	3236.1564398	419	1032	136	136	147	156	141	1228	0
DLR00013895	7	3	YBL064C	27	SD/MSG -ARG -HIS -LEU -LYS +Canavanine +G418 +Hygromycin +Thialysine	Adam_cdc13-1_SDLV2_REP1	1	11	2.91626900333	7271.57654603	93.3186698127	254	3.07226235381	567387.235359	5176.13674794	43	3.71854531133	573375.999404	5555.89045822	560	1033	136	136	163	169	148	906	0
DLR00013895	7	4	YAL053W	27	SD/MSG -ARG -HIS -LEU -LYS +Canavanine +G418 +Hygromycin +Thialysine	Adam_cdc13-1_SDLV2_REP1	1	11	2.79319477772	5872.49973151	83.1004455625	254	2.94686566464	459193.999989	5688.30566448	43	3.61890064614	440542.055155	4299.5493594	695	1031	136	136	163	170	148	1143	0
DLR00013895	7	5	YBL063W	27	SD/MSG -ARG -HIS -LEU -LYS +Canavanine +G418 +Hygromycin +Thialysine	Adam_cdc13-1_SDLV2_REP1	1	11	2.95361213767	5773.71135825	103.588346405	254	2.94905535334	417646.999933	5629.40435989	43	3.58967051306	415695.999827	4549.75744223	837	1047	136	136	158	167	148	1385	0
DLR00013895	7	6	YAL051W	27	SD/MSG -ARG -HIS -LEU -LYS +Canavanine +G418 +Hygromycin +Thialysine	Adam_cdc13-1_SDLV2_REP1	1	11	2.77348717681	4988.85561819	94.1094258486	254	2.80398173525	355372.999931	5445.27263316	43	3.41990400847	350307.999858	3274.90714881	962	1036	136	136	156	165	147	1341	6
DLR00013895	7	7	YBL062W	27	SD/MSG -ARG -HIS -LEU -LYS +Canavanine +G418 +Hygromycin +Thialysine	Adam_cdc13-1_SDLV2_REP1	1	11	2.87443289059	3800.86187848	106.889122917	254	2.72795439788	240387.999913	5570.37183803	43	3.31164510273	239149.99991	2919.71608695	1105	1032	136	136	146	157	143	1584	0
DLR00013895	7	8	YAL049C	27	SD/MSG -ARG -HIS -LEU -LYS +Canavanine +G418 +Hygromycin +Thialysine	Adam_cdc13-1_SDLV2_REP1	1	11	3.03890820496	6797.88046398	145.509355903	254	3.02439607948	508862.99992	6668.00219771	43	3.68502281583	509355.999952	6094.75291428	1239	1034	136	136	161	169	148	1555	0
DLR00013895	7	9	YBL061C	27	SD/MSG -ARG -HIS -LEU -LYS +Canavanine +G418 +Hygromycin +Thialysine	Adam_cdc13-1_SDLV2_REP1	1	11	2.70195824913	3705.81435989	81.64780776	254	2.75454564086	252441.999911	5500.41668457	43	3.3173230947	247966.999935	2749.32483731	1382	1029	136	136	151	161	144	1389	0
DLR00013895	7	10	YAL045C	27	SD/MSG -ARG -HIS -LEU -LYS +Canavanine +G418 +Hygromycin +Thialysine	Adam_cdc13-1_SDLV2_REP1	1	11	2.75442112183	3672.06313483	78.6439315553	254	2.80952582184	249440.9999	5439.75988599	43	3.37282459923	244864.999974	2713.30618393	1505	1032	136	136	151	161	144	1425	0
DLR00013895	7	11	YBL060W	27	SD/MSG -ARG -HIS -LEU -LYS +Canavanine +G418 +Hygromycin +Thialysine	Adam_cdc13-1_SDLV2_REP1	1	11	2.84426154205	5916.64163835	105.05990772	254	2.86698833135	428233.999932	5926.77023044	43	3.49272880984	425793.999589	4527.06820745	1639	1036	136	136	156	164	144	1325	0
DLR00013895	7	12	YAL043C-A	27	SD/MSG -ARG -HIS -LEU -LYS +Canavanine +G418 +Hygromycin +Thialysine	Adam_cdc13-1_SDLV2_REP1	1	11	2.82012967473	6185.69264484	77.2065001704	254	2.94712457267	473914.999954	5364.68329138	43	3.58940275818	467118.999583	4051.26551651	1781	1033	136	136	161	168	145	952	0
DLR00013895	7	13	YBL059W	27	SD/MSG -ARG -HIS -LEU -LYS +Canavanine +G418 +Hygromycin +Thialysine	Adam_cdc13-1_SDLV2_REP1	1	11	3.18931260466	9840.07424803	88.5827134642	254	3.35928846207	796099.999975	4724.4198045	43	4.10147253126	782049.675322	4314.88799673	1928	1034	136	136	168	174	146	862	0
DLR00013895	7	14	YAL042W	27	SD/MSG -ARG -HIS -LEU -LYS +Canavanine +G418 +Hygromycin +Thialysine	Adam_cdc13-1_SDLV2_REP1	1	11	2.84998781523	7118.36642474	93.2837988606	254	2.98043218139	556264.999987	5483.36609616	43	3.62540933173	554021.999511	5104.21489258	2057	1037	136	136	163	170	146	1240	0
DLR00013895	7	15	YBL057C	27	SD/MSG -ARG -HIS -LEU -LYS +Canavanine +G418 +Hygromycin +Thialysine	Adam_cdc13-1_SDLV2_REP1	1	11	2.57071181194	3114.798315	70.0698457665	254	2.63011644447	207097.999966	5060.88462495	43	3.16504417081	201388.999978	2068.64706429	2192	1034	136	136	147	157	142	1388	0
DLR00013895	7	16	YAL040C	27	SD/MSG -ARG -HIS -LEU -LYS +Canavanine +G418 +Hygromycin +Thialysine	Adam_cdc13-1_SDLV2_REP1	1	11	2.60660125625	4204.41813142	71.4669828636	254	2.72601416819	294627.99996	5243.47157758	43	3.30722617802	291656.999937	2946.73070151	2328	1031	136	136	154	163	146	1448	0
DLR00013895	7	17	YBL056W	27	SD/MSG -ARG -HIS -LEU -LYS +Canavanine +G418 +Hygromycin +Thialysine	Adam_cdc13-1_SDLV2_REP1	1	11	3.08790250963	8134.32429469	131.190550149	254	3.04251999934	638690.999943	6023.51733793	43	3.69945565923	636461.999841	6457.50715882	2470	1034	136	136	164	171	147	1083	0
DLR00013895	7	18	YAL037W	27	SD/MSG -ARG -HIS -LEU -LYS +Canavanine +G418 +Hygromycin +Thialysine	Adam_cdc13-1_SDLV2_REP1	1	11	2.71358961248	5293.77111809	103.140236302	254	2.78158092555	379410.999951	5289.25935023	43	3.39102650888	379352.999979	3828.50721544	2598	1042	136	136	156	165	146	1564	6
DLR00013895	7	19	YBL055C	27	SD/MSG -ARG -HIS -LEU -LYS +Canavanine +G418 +Hygromycin +Thialysine	Adam_cdc13-1_SDLV2_REP1	1	11	3.19007272072	6836.65191885	136.803928345	254	3.1490610106	543068.999922	6481.28792514	43	3.83135196137	540510.999886	6961.84843583	2744	1033	136	136	163	171	149	1224	0
DLR00013895	7	20	YAL036C	27	SD/MSG -ARG -HIS -LEU -LYS +Canavanine +G418 +Hygromycin +Thialysine	Adam_cdc13-1_SDLV2_REP1	1	11	2.75524759898	3323.73901931	99.4086633019	254	2.68326684576	227576.99989	5284.36280091	43	3.22779636339	220296.999903	3028.79873708	2877	1036	136	136	147	158	144	1080	0
DLR00013895	7	21	YBL054W	27	SD/MSG -ARG -HIS -LEU -LYS +Canavanine +G418 +Hygromycin +Thialysine	Adam_cdc13-1_SDLV2_REP1	1	11	2.92925783609	3819.94171229	124.098022914	254	2.74312143431	265677.999906	5490.1084021	43	3.31105234456	260491.999932	3715.83317813	3020	1033	136	136	147	158	144	1136	0
DLR00013895	7	22	YAL034C	27	SD/MSG -ARG -HIS -LEU -LYS +Canavanine +G418 +Hygromycin +Thialysine	Adam_cdc13-1_SDLV2_REP1	1	11	2.79510347174	4548.87827042	104.851006935	254	2.75283421688	335043.99993	5558.74296463	43	3.33958879098	331818.999936	4427.03512977	3144	1026	136	136	151	161	145	1237	0
DLR00013895	7	23	YBL053W	27	SD/MSG -ARG -HIS -LEU -LYS +Canavanine +G418 +Hygromycin +Thialysine	Adam_cdc13-1_SDLV2_REP1	1	11	2.80900048494	5935.07447009	137.339463403	254	2.72331038444	464551.999979	7061.37111258	43	3.31902014325	461639.999593	6725.909031	3289	1033	136	136	150	159	142	1201	0
DLR00013895	7	24	YOR202W	27	SD/MSG -ARG -HIS -LEU -LYS +Canavanine +G418 +Hygromycin +Thialysine	Adam_cdc13-1_SDLV2_REP1	1	11	2.97263468373	7508.23973202	170.141157418	254	2.85137295765	670210.999777	9235.22715549	43	3.45667021213	667420.999191	10588.5200217	3417	1031	136	136	159	165	142	975	0
DLR00013895	8	1	YOR202W	27	SD/MSG -ARG -HIS -LEU -LYS +Canavanine +G418 +Hygromycin +Thialysine	Adam_cdc13-1_SDLV2_REP1	1	11	3.1120559675	7671.96685379	185.667246473	254	3.03476822236	603062.999832	7651.14068897	43	3.68690951201	600431.999234	8322.08548595	285	1178	136	136	156	163	141	921	0
DLR00013895	8	2	YBR071W	27	SD/MSG -ARG -HIS -LEU -LYS +Canavanine +G418 +Hygromycin +Thialysine	Adam_cdc13-1_SDLV2_REP1	1	11	2.94082009861	5785.63938947	105.681591707	254	2.91361498127	449973.999971	6104.9714272	43	3.55535467491	445949.999462	6118.52835389	415	1172	136	136	156	163	144	1290	0
DLR00013895	8	3	YBR182C	27	SD/MSG -ARG -HIS -LEU -LYS +Canavanine +G418 +Hygromycin +Thialysine	Adam_cdc13-1_SDLV2_REP1	1	11	3.1121247963	8569.18454502	135.059471828	254	3.13475174059	695230.999524	7102.71983318	43	3.81982729596	692745.999062	8665.12481887	556	1169	136	136	165	171	147	959	0
DLR00013895	8	4	YBR069C	27	SD/MSG -ARG -HIS -LEU -LYS +Canavanine +G418 +Hygromycin +Thialysine	Adam_cdc13-1_SDLV2_REP1	1	11	3.00952814536	5354.93672436	97.8511966185	254	2.97308783271	393043.999931	5603.2338233	43	3.62002382576	391141.999936	4670.67996213	694	1172	136	136	157	165	147	1462	0
DLR00013895	8	5	YBR181C	27	SD/MSG -ARG -HIS -LEU -LYS +Canavanine +G418 +Hygromycin +Thialysine	Adam_cdc13-1_SDLV2_REP1	1	11	2.08854115127	2365.48303306	43.8145632748	254	2.38056010155	130132.99999	5003.82748064	43	2.77595952305	116979.063922	495.937049559	837	1172	136	136	133	147	137	683	0
DLR00013895	8	6	YBR068C	27	SD/MSG -ARG -HIS -LEU -LYS +Canavanine +G418 +Hygromycin +Thialysine	Adam_cdc13-1_SDLV2_REP1	1	11	2.89996192164	4890.78023595	105.189421286	254	2.89807780442	377613.999919	5703.32455534	43	3.53000738457	369767.999969	4072.85328446	965	1186	136	136	161	170	149	1160	0
DLR00013895	8	7	YBR180W	27	SD/MSG -ARG -HIS -LEU -LYS +Canavanine +G418 +Hygromycin +Thialysine	Adam_cdc13-1_SDLV2_REP1	1	11	3.15735292422	7008.34658164	146.93580533	254	3.02287045781	514852.99993	6479.62787496	43	3.69199028226	517728.999935	6301.23645672	1101	1168	136	136	159	168	148	1734	0
DLR00013895	8	8	YBR067C	27	SD/MSG -ARG -HIS -LEU -LYS +Canavanine +G418 +Hygromycin +Thialysine	Adam_cdc13-1_SDLV2_REP1	1	11	2.99490982399	5038.28032014	106.622031451	254	2.88917344006	353220.999951	5614.70736801	43	3.5259462179	351526.999962	4032.17113315	1242	1179	136	136	154	163	145	1452	0
DLR00013895	8	9	YBR178W	27	SD/MSG -ARG -HIS -LEU -LYS +Canavanine +G418 +Hygromycin +Thialysine	Adam_cdc13-1_SDLV2_REP1	1	11	3.18940061966	8348.40495681	140.09411756	254	3.20035652045	675452.999945	6744.54007775	43	3.88926447702	675826.999841	7621.04427852	1369	1174	136	136	168	174	149	1306	0
DLR00013895	8	10	YBR066C	27	SD/MSG -ARG -HIS -LEU -LYS +Canavanine +G418 +Hygromycin +Thialysine	Adam_cdc13-1_SDLV2_REP1	1	11	3.08184659273	7268.73574855	118.343127756	254	3.06432705461	560104.999983	6110.66067587	43	3.73729530928	559685.999554	5998.59971298	1509	1174	136	136	162	169	147	1445	0
DLR00013895	8	11	YBR177C	27	SD/MSG -ARG -HIS -LEU -LYS +Canavanine +G418 +Hygromycin +Thialysine	Adam_cdc13-1_SDLV2_REP1	1	11	2.87832750313	5458.31868592	95.5364601762	254	2.86849376668	386846.999955	5469.65912079	43	3.50037954218	384108.999974	3756.98745489	1638	1167	136	136	154	163	144	1362	0
DLR00013895	8	12	YBR065C	27	SD/MSG -ARG -HIS -LEU -LYS +Canavanine +G418 +Hygromycin +Thialysine	Adam_cdc13-1_SDLV2_REP1	1	11	2.85476357408	5327.63685389	90.9290892352	254	2.84998516553	370903.999941	5235.555924	43	3.47651693223	368528.999908	3452.60201719	1790	1168	136	136	153	161	143	1304	0
DLR00013895	8	13	YBR176W	27	SD/MSG -ARG -HIS -LEU -LYS +Canavanine +G418 +Hygromycin +Thialysine	Adam_cdc13-1_SDLV2_REP1	1	11	3.23653935329	7836.08504034	117.460954452	254	3.15222064037	574263.999949	5800.80100308	43	3.8466864916	574501.999818	6212.73864019	1920	1172	136	136	158	165	142	1228	0
DLR00013895	8	14	YBR064W	27	SD/MSG -ARG -HIS -LEU -LYS +Canavanine +G418 +Hygromycin +Thialysine	Adam_cdc13-1_SDLV2_REP1	1	11	2.94160026859	5832.91512572	91.0244461286	254	2.90361776526	418126.999956	5257.51308575	43	3.53975214623	416693.999754	4167.49685103	2059	1177	136	136	155	163	144	1323	0
DLR00013895	8	15	YBR175W	27	SD/MSG -ARG -HIS -LEU -LYS +Canavanine +G418 +Hygromycin +Thialysine	Adam_cdc13-1_SDLV2_REP1	1	11	1.78216449086	1257.00013301	25.2955603992	254	2.39623983042	85441.9999106	4425.32310653	43	2.52131084922	66954.9999817	340.640037937	2200	1173	136	136	135	148	137	596	0
DLR00013895	8	16	YBR063C	27	SD/MSG -ARG -HIS -LEU -LYS +Canavanine +G418 +Hygromycin +Thialysine	Adam_cdc13-1_SDLV2_REP1	1	11	2.97986329224	5170.86253002	113.426133627	254	2.8716144424	371324.999929	5451.06916429	43	3.4954774958	368717.99986	4239.53693855	2328	1171	136	136	154	163	145	1288	0
DLR00013895	8	17	YBR174C	27	SD/MSG -ARG -HIS -LEU -LYS +Canavanine +G418 +Hygromycin +Thialysine	Adam_cdc13-1_SDLV2_REP1	1	11	1.75156360463	1151.00034446	26.1806245362	254	2.36709126373	81750.9999634	4387.21312435	43	2.49768134533	60660.9999384	315.045353693	2464	1163	136	136	134	148	136	389	0
DLR00013895	8	18	YBR062C	27	SD/MSG -ARG -HIS -LEU -LYS +Canavanine +G418 +Hygromycin +Thialysine	Adam_cdc13-1_SDLV2_REP1	1	11	3.03529922554	6869.27879278	132.080536962	254	3.01395845719	521698.999953	6271.74707305	43	3.67919886676	520828.999646	6574.2885611	2601	1167	136	136	159	167	146	1208	0
DLR00013895	8	19	YBR172C	27	SD/MSG -ARG -HIS -LEU -LYS +Canavanine +G418 +Hygromycin +Thialysine	Adam_cdc13-1_SDLV2_REP1	1	11	3.055131518	6850.06812889	115.10091906	254	3.02164451697	529344.99997	5828.40371307	43	3.68445898157	526525.999534	6053.13751327	2735	1172	136	136	160	168	147	1091	0
DLR00013895	8	20	YBR061C	27	SD/MSG -ARG -HIS -LEU -LYS +Canavanine +G418 +Hygromycin +Thialysine	Adam_cdc13-1_SDLV2_REP1	1	11	2.85769573621	5249.17153917	94.7730677764	254	2.81929839044	377174.999916	5273.34949968	43	3.43452359625	374388.999954	4131.4375905	2875	1171	136	136	153	163	146	1260	0
DLR00013895	8	21	YBR171W	27	SD/MSG -ARG -HIS -LEU -LYS +Canavanine +G418 +Hygromycin +Thialysine	Adam_cdc13-1_SDLV2_REP1	1	11	2.77414524108	4877.42714513	108.27346482	254	2.78846313422	367016.99995	5480.85189316	43	3.39611908376	364517.999716	4246.61065198	3004	1173	136	136	155	165	148	1456	0
DLR00013895	8	22	YBR059C	27	SD/MSG -ARG -HIS -LEU -LYS +Canavanine +G418 +Hygromycin +Thialysine	Adam_cdc13-1_SDLV2_REP1	1	11	2.39477266836	2800.50389032	78.6619736868	254	2.57543958187	219992.999915	4897.96464824	43	3.07524507524	209751.999938	2142.36563581	3149	1179	136	136	152	162	145	978	0
DLR00013895	8	23	YBR170C	27	SD/MSG -ARG -HIS -LEU -LYS +Canavanine +G418 +Hygromycin +Thialysine	Adam_cdc13-1_SDLV2_REP1	1	11	0.5	457.2	41.6124510632	254	12	30762.9	2489.72752682	43	7.96111543613	2628.9	583.545932265	3273	1170	136	136	-1	-1	-1	0	0
DLR00013895	8	24	YOR202W	27	SD/MSG -ARG -HIS -LEU -LYS +Canavanine +G418 +Hygromycin +Thialysine	Adam_cdc13-1_SDLV2_REP1	1	11	2.85288663278	6628.24429563	154.933984045	254	2.70489050167	569385.999783	8750.82624829	43	3.28330312719	567143.999181	9428.72680121	3414	1171	136	136	153	161	141	1155	0
DLR00013895	9	1	YOR202W	27	SD/MSG -ARG -HIS -LEU -LYS +Canavanine +G418 +Hygromycin +Thialysine	Adam_cdc13-1_SDLV2_REP1	1	11	3.12466659798	7246.32462428	156.171859871	254	2.94464382178	575725.999556	8385.42645758	43	3.58028156132	572562.998927	9112.04267294	289	1308	136	136	154	162	142	905	0
DLR00013895	9	2	YAL066W	27	SD/MSG -ARG -HIS -LEU -LYS +Canavanine +G418 +Hygromycin +Thialysine	Adam_cdc13-1_SDLV2_REP1	1	11	2.91297424835	7128.11733209	111.429616269	254	2.97807904229	603584.999574	6766.48352575	43	3.62130247823	597943.998968	7726.49135501	415	1313	136	136	163	169	146	975	10
DLR00013895	9	3	YBL079W	27	SD/MSG -ARG -HIS -LEU -LYS +Canavanine +G418 +Hygromycin +Thialysine	Adam_cdc13-1_SDLV2_REP1	1	11	2.43922111943	5431.16777705	43.7697479617	254	2.67073710996	386119.999966	4356.65692527	43	3.26316971984	382671.999552	2886.36346503	561	1306	136	136	154	162	144	1124	0
DLR00013895	9	4	YAL065C	27	SD/MSG -ARG -HIS -LEU -LYS +Canavanine +G418 +Hygromycin +Thialysine	Adam_cdc13-1_SDLV2_REP1	1	11	2.94360352675	5600.64127646	96.2921412435	254	2.95919526478	426921.999931	5441.25995345	43	3.60135450989	424072.999856	4743.78679725	696	1310	136	136	160	168	149	1298	0
DLR00013895	9	5	YBL078C	27	SD/MSG -ARG -HIS -LEU -LYS +Canavanine +G418 +Hygromycin +Thialysine	Adam_cdc13-1_SDLV2_REP1	1	11	2.69905817143	3865.9520599	78.9663817836	254	2.76297675218	262928.99992	5326.80448609	43	3.35503478204	257285.999974	2803.44945562	842	1310	136	136	150	160	146	1335	0
DLR00013895	9	6	YAL064C-A	27	SD/MSG -ARG -HIS -LEU -LYS +Canavanine +G418 +Hygromycin +Thialysine	Adam_cdc13-1_SDLV2_REP1	1	11	2.92718703312	4630.24240827	97.5144757614	254	2.86637883855	327223.999908	5617.13670737	43	3.49464109474	324519.999991	3971.11934121	964	1318	136	136	154	163	147	1541	0
DLR00013895	9	7	YBL075C	27	SD/MSG -ARG -HIS -LEU -LYS +Canavanine +G418 +Hygromycin +Thialysine	Adam_cdc13-1_SDLV2_REP1	1	11	2.80954624835	4284.19920888	83.1200500522	254	2.86737091493	327787.999931	5179.95654216	43	3.48330802789	320567.999958	3382.73369887	1104	1311	136	136	160	168	149	1257	0
DLR00013895	9	8	YAL062W	27	SD/MSG -ARG -HIS -LEU -LYS +Canavanine +G418 +Hygromycin +Thialysine	Adam_cdc13-1_SDLV2_REP1	1	11	2.65089380502	3821.29495517	70.8832449017	254	2.75320381647	283829.999944	5141.48335956	43	3.34232196867	276198.999941	2688.197288	1232	1304	136	136	156	165	147	1291	0
DLR00013895	9	9	YBL072C	27	SD/MSG -ARG -HIS -LEU -LYS +Canavanine +G418 +Hygromycin +Thialysine	Adam_cdc13-1_SDLV2_REP1	1	11	2.27512955506	3377.49128606	34.6173896718	254	2.44151419502	178482.000005	4612.6273948	43	2.92749094489	173506.999925	681.048770753	1380	1307	136	136	134	147	135	838	0
DLR00013895	9	10	YAL061W	27	SD/MSG -ARG -HIS -LEU -LYS +Canavanine +G418 +Hygromycin +Thialysine	Adam_cdc13-1_SDLV2_REP1	1	11	2.87281350971	5080.86801014	85.6102452193	254	2.89036772543	365553.999944	5238.93229795	43	3.52271074557	361381.999819	3795.65798018	1504	1311	136	136	154	163	144	1249	0
DLR00013895	9	11	YBL071C	27	SD/MSG -ARG -HIS -LEU -LYS +Canavanine +G418 +Hygromycin +Thialysine	Adam_cdc13-1_SDLV2_REP1	1	11	2.73620388016	3119.20387251	90.5703769318	254	2.65389556871	181216.999909	5130.79027648	43	3.16934481311	176446.999879	2174.7798805	1652	1300	136	136	136	148	136	1112	2
DLR00013895	9	12	YAL060W	27	SD/MSG -ARG -HIS -LEU -LYS +Canavanine +G418 +Hygromycin +Thialysine	Adam_cdc13-1_SDLV2_REP1	1	11	3.10735671653	6826.07609193	102.63704907	254	3.10338591289	526342.99996	5536.61625484	43	3.78137845778	525215.999762	5717.03527976	1778	1310	136	136	161	168	145	1347	0
DLR00013895	9	13	YBL070C	27	SD/MSG -ARG -HIS -LEU -LYS +Canavanine +G418 +Hygromycin +Thialysine	Adam_cdc13-1_SDLV2_REP1	1	11	3.12632560738	7181.42080866	105.558481253	254	3.11073870393	562247.999966	5604.66165648	43	3.7900609432	560297.999649	6082.25428213	1924	1307	136	136	161	168	144	1313	0
DLR00013895	9	14	YAL059W	27	SD/MSG -ARG -HIS -LEU -LYS +Canavanine +G418 +Hygromycin +Thialysine	Adam_cdc13-1_SDLV2_REP1	1	11	2.88389604396	6503.53878776	78.2719153435	254	2.98824153386	501100.999965	4859.65263793	43	3.64070925938	500546.999563	4579.83300073	2054	1306	136	136	160	167	145	1458	0
DLR00013895	9	15	YBL069W	27	SD/MSG -ARG -HIS -LEU -LYS +Canavanine +G418 +Hygromycin +Thialysine	Adam_cdc13-1_SDLV2_REP1	1	11	3.03738096929	6878.03614641	117.739420312	254	2.93758402164	503698.999932	5535.64863199	43	3.58640277736	503489.999707	5690.2984376	2200	1304	136	136	155	163	143	1350	0
DLR00013895	9	16	YAL058W	27	SD/MSG -ARG -HIS -LEU -LYS +Canavanine +G418 +Hygromycin +Thialysine	Adam_cdc13-1_SDLV2_REP1	1	11	3.11132669721	8739.77133989	108.908573821	254	3.23226400792	748419.999871	5139.70134475	43	3.92823217363	742870.999473	6521.94439047	2332	1309	136	136	169	174	146	809	0
DLR00013895	9	17	YBL068W	27	SD/MSG -ARG -HIS -LEU -LYS +Canavanine +G418 +Hygromycin +Thialysine	Adam_cdc13-1_SDLV2_REP1	1	11	3.27016742014	8115.78992043	132.651953582	254	3.27657005943	666933.999952	6794.11516915	43	3.99616260606	664951.999918	8233.80764954	2475	1308	136	136	164	171	145	1062	0
DLR00013895	9	18	YAL058C-A	27	SD/MSG -ARG -HIS -LEU -LYS +Canavanine +G418 +Hygromycin +Thialysine	Adam_cdc13-1_SDLV2_REP1	1	11	3.33307091012	10137.6886081	117.812839422	254	3.47362787469	893275.999926	5876.25052886	43	4.2365396947	889126.999764	8345.51926761	2601	1312	136	136	172	177	147	705	0
DLR00013895	9	19	YBL067C	27	SD/MSG -ARG -HIS -LEU -LYS +Canavanine +G418 +Hygromycin +Thialysine	Adam_cdc13-1_SDLV2_REP1	1	11	2.78855837918	4134.73183509	87.5198917789	254	2.73687542554	272469.999891	4875.72583461	43	3.32997340413	267540.999965	3029.44477062	2745	1312	136	136	143	155	140	1011	0
DLR00013895	9	20	YAL056W	27	SD/MSG -ARG -HIS -LEU -LYS +Canavanine +G418 +Hygromycin +Thialysine	Adam_cdc13-1_SDLV2_REP1	1	11	2.47572525734	3623.33492758	63.812745047	254	2.65968757883	256879.99994	4594.04108856	43	3.21961569279	249286.999903	2017.23676493	2874	1308	136	136	150	160	143	1098	0
DLR00013895	9	21	YBL066C	27	SD/MSG -ARG -HIS -LEU -LYS +Canavanine +G418 +Hygromycin +Thialysine	Adam_cdc13-1_SDLV2_REP1	1	11	2.93775923434	6585.00177499	122.757840398	254	2.91860850006	496897.999972	6030.0041547	43	3.55891369179	497522.99958	5828.16951167	3015	1307	136	136	156	165	147	1311	0
DLR00013895	9	22	YAL055W	27	SD/MSG -ARG -HIS -LEU -LYS +Canavanine +G418 +Hygromycin +Thialysine	Adam_cdc13-1_SDLV2_REP1	1	11	2.9861562869	9945.39192806	110.504689191	254	3.21111343401	854207.740857	6237.09414056	43	3.89823521104	843467.552279	7466.48756758	3151	1309	136	136	166	172	146	526	0
DLR00013895	9	23	YBL065W	27	SD/MSG -ARG -HIS -LEU -LYS +Canavanine +G418 +Hygromycin +Thialysine	Adam_cdc13-1_SDLV2_REP1	1	11	2.89257461631	5933.20931847	134.686762268	254	2.8004895665	469743.999988	6912.40698286	43	3.40550171415	465731.999392	6887.30700185	3284	1306	136	136	149	158	141	901	0
DLR00013895	9	24	YOR202W	27	SD/MSG -ARG -HIS -LEU -LYS +Canavanine +G418 +Hygromycin +Thialysine	Adam_cdc13-1_SDLV2_REP1	1	11	2.60915227808	7540.5098655	160.713986606	254	2.67724773493	647099.999662	8741.73106863	43	3.24902126184	646205.999086	9613.61590245	3417	1306	136	136	154	161	140	1101	0
DLR00013895	10	1	YOR202W	27	SD/MSG -ARG -HIS -LEU -LYS +Canavanine +G418 +Hygromycin +Thialysine	Adam_cdc13-1_SDLV2_REP1	1	11	2.92183149909	6718.48120669	172.238623552	254	2.82854452192	511089.999982	7887.43140569	43	3.44192830777	508572.999484	7715.75786408	289	1446	136	136	152	159	141	1042	0
DLR00013895	10	2	YBR090C	27	SD/MSG -ARG -HIS -LEU -LYS +Canavanine +G418 +Hygromycin +Thialysine	Adam_cdc13-1_SDLV2_REP1	1	11	2.86528562109	6305.31508147	112.631730951	254	2.91374673171	498937.999977	6339.63743935	43	3.54543649567	496878.999564	6467.32917755	421	1448	136	136	158	165	145	1420	0
DLR00013895	10	3	YBR199W	27	SD/MSG -ARG -HIS -LEU -LYS +Canavanine +G418 +Hygromycin +Thialysine	Adam_cdc13-1_SDLV2_REP1	1	11	2.88586975693	4503.72624977	102.156441352	254	2.82755770194	327680.99993	5309.03704643	43	3.44075341553	321441.999825	4211.04465973	559	1451	136	136	152	160	145	1192	0
DLR00013895	10	4	YBR084W	27	SD/MSG -ARG -HIS -LEU -LYS +Canavanine +G418 +Hygromycin +Thialysine	Adam_cdc13-1_SDLV2_REP1	1	11	3.26055798105	9016.27230428	107.519032128	254	3.41522298291	752016.999886	5599.94314728	43	4.16508633743	748996.99977	7322.97488174	694	1453	136	136	170	175	151	957	0
DLR00013895	10	5	YBR197C	27	SD/MSG -ARG -HIS -LEU -LYS +Canavanine +G418 +Hygromycin +Thialysine	Adam_cdc13-1_SDLV2_REP1	1	11	3.05390361279	5740.31287874	106.13500777	254	3.05971378124	430456.999907	6070.45936705	43	3.77065822077	417188.611709	5233.02404427	826	1449	136	136	160	167	148	1422	0
DLR00013895	10	6	YBR084C-A	27	SD/MSG -ARG -HIS -LEU -LYS +Canavanine +G418 +Hygromycin +Thialysine	Adam_cdc13-1_SDLV2_REP1	1	11	2.69908147584	7725.86252152	41.7999900598	254	3.05678629847	645947.999773	4354.30019977	43	3.70929494926	638368.998656	2790.81789326	965	1451	136	136	171	176	148	617	0
DLR00013895	10	7	YBR195C	27	SD/MSG -ARG -HIS -LEU -LYS +Canavanine +G418 +Hygromycin +Thialysine	Adam_cdc13-1_SDLV2_REP1	1	11	3.12586546724	5832.12767188	106.86653346	254	3.06048307201	421486.999915	5613.75118504	43	3.73363248952	421407.99996	5018.47857625	1096	1451	136	136	156	165	146	1488	0
DLR00013895	10	8	YBR083W	27	SD/MSG -ARG -HIS -LEU -LYS +Canavanine +G418 +Hygromycin +Thialysine	Adam_cdc13-1_SDLV2_REP1	1	11	2.7895335075	3359.99407599	72.9441543028	254	2.71498101168	232106.999895	4937.58858122	43	3.28156996183	222358.999978	2675.26679065	1229	1454	136	136	148	158	143	1064	0
DLR00013895	10	9	YBR194W	27	SD/MSG -ARG -HIS -LEU -LYS +Canavanine +G418 +Hygromycin +Thialysine	Adam_cdc13-1_SDLV2_REP1	1	11	2.07760915533	944.528339341	35.9340245113	254	2.75935922136	65006.9993802	4127.90827713	43	2.60662668598	44046.9999985	383.543453806	1367	1458	136	136	125	139	130	348	0
DLR00013895	10	10	YBR082C	27	SD/MSG -ARG -HIS -LEU -LYS +Canavanine +G418 +Hygromycin +Thialysine	Adam_cdc13-1_SDLV2_REP1	1	11	3.54310797396	11506.9007614	87.4762959031	254	3.80373433027	1059033.99996	6652.24275403	43	4.64736473213	1056369.99944	9432.74617005	1515	1450	136	136	176	179	145	610	15
DLR00013895	10	11	YBR189W	27	SD/MSG -ARG -HIS -LEU -LYS +Canavanine +G418 +Hygromycin +Thialysine	Adam_cdc13-1_SDLV2_REP1	1	11	1.54832112708	880.971266905	26.7161533937	254	2.29166669757	79661.0000162	4240.51118912	43	2.38624817856	54872.9999173	281.304633287	1643	1440	136	136	146	156	141	313	0
DLR00013895	10	12	YBR077C	27	SD/MSG -ARG -HIS -LEU -LYS +Canavanine +G418 +Hygromycin +Thialysine	Adam_cdc13-1_SDLV2_REP1	1	11	2.92043275512	5878.35568168	87.1568063914	254	3.07948518397	476114.999961	5690.73192851	43	3.74748026313	472191.99972	5576.03088493	1783	1451	136	136	163	170	147	1403	0
DLR00013895	10	13	YBR188C	27	SD/MSG -ARG -HIS -LEU -LYS +Canavanine +G418 +Hygromycin +Thialysine	Adam_cdc13-1_SDLV2_REP1	1	11	2.88367439965	3706.76007237	75.9428554924	254	2.84933004059	243944.999947	4568.76808793	43	3.44150192883	241257.999971	2480.0861168	1922	1447	136	136	146	156	140	1569	0
DLR00013895	10	14	YBR076W	27	SD/MSG -ARG -HIS -LEU -LYS +Canavanine +G418 +Hygromycin +Thialysine	Adam_cdc13-1_SDLV2_REP1	1	11	2.7893055138	9517.07784661	45.0460376775	254	3.11494707376	787834.999585	4274.24219867	43	3.77506048711	784877.9985	3377.25084254	2057	1445	136	136	168	173	143	771	0
DLR00013895	10	15	YBR187W	27	SD/MSG -ARG -HIS -LEU -LYS +Canavanine +G418 +Hygromycin +Thialysine	Adam_cdc13-1_SDLV2_REP1	1	11	2.81522169974	3881.07363973	76.4347197013	254	2.77534272584	250989.999919	4583.709059	43	3.36004817995	246910.999993	2622.81697216	2196	1449	136	136	142	153	138	1227	0
DLR00013895	10	16	YBR075W	27	SD/MSG -ARG -HIS -LEU -LYS +Canavanine +G418 +Hygromycin +Thialysine	Adam_cdc13-1_SDLV2_REP1	1	11	2.965556409	6145.16215764	103.154047569	254	2.97528730123	463887.99992	5337.90740666	43	3.62396717223	463983.999938	4998.68093428	2332	1450	136	136	156	164	144	1442	0
DLR00013895	10	17	YBR186W	27	SD/MSG -ARG -HIS -LEU -LYS +Canavanine +G418 +Hygromycin +Thialysine	Adam_cdc13-1_SDLV2_REP1	1	11	3.14900752605	6084.25221327	110.284121716	254	3.09336167654	468679.999933	5595.08330513	43	3.77681301275	465463.999903	5583.57253275	2471	1445	136	136	157	165	144	1202	0
DLR00013895	10	18	YBR074W	27	SD/MSG -ARG -HIS -LEU -LYS +Canavanine +G418 +Hygromycin +Thialysine	Adam_cdc13-1_SDLV2_REP1	1	11	3.02626298987	6542.38751486	96.7223554474	254	3.08005221744	503897.999968	5278.71503674	43	3.75912690888	501934.999603	5246.94475671	2599	1449	136	136	157	165	144	1197	0
DLR00013895	10	19	YBR185C	27	SD/MSG -ARG -HIS -LEU -LYS +Canavanine +G418 +Hygromycin +Thialysine	Adam_cdc13-1_SDLV2_REP1	1	11	3.09001188746	5894.15503934	86.6593976923	254	3.13718297452	433802.999988	4656.65653285	43	3.83526364134	428252.99991	3670.1790183	2736	1447	136	136	153	162	145	973	0
DLR00013895	10	20	YBR073W	27	SD/MSG -ARG -HIS -LEU -LYS +Canavanine +G418 +Hygromycin +Thialysine	Adam_cdc13-1_SDLV2_REP1	1	11	3.18337952322	8635.94116807	135.905587719	254	3.18667837212	700222.999612	6542.20915786	43	3.88592378246	695434.9992	7788.90987034	2877	1446	136	136	162	169	145	791	0
DLR00013895	10	21	YBR184W	27	SD/MSG -ARG -HIS -LEU -LYS +Canavanine +G418 +Hygromycin +Thialysine	Adam_cdc13-1_SDLV2_REP1	1	11	3.05652858315	6332.62335278	129.344922086	254	2.97872950077	473592.999958	5926.26761813	43	3.63509431709	470218.999565	5915.85351255	3010	1446	136	136	153	162	143	972	0
DLR00013895	10	22	YBR072W	27	SD/MSG -ARG -HIS -LEU -LYS +Canavanine +G418 +Hygromycin +Thialysine	Adam_cdc13-1_SDLV2_REP1	1	11	1.02398757083	884.7	86.7841659679	254	10.2831894232	40725	2708.35230978	43	2.36231128886	19419.3	747.923328919	3147	1436	136	136	113	130	125	13	0
DLR00013895	10	23	YBR183W	27	SD/MSG -ARG -HIS -LEU -LYS +Canavanine +G418 +Hygromycin +Thialysine	Adam_cdc13-1_SDLV2_REP1	1	11	2.96465814143	6875.25271224	156.863832481	254	2.90388154385	571190.999966	7508.24029057	43	3.5284728013	568539.999604	8046.05103178	3283	1442	136	136	153	160	141	1055	0
DLR00013895	10	24	YOR202W	27	SD/MSG -ARG -HIS -LEU -LYS +Canavanine +G418 +Hygromycin +Thialysine	Adam_cdc13-1_SDLV2_REP1	1	11	3.13604371727	7989.16560661	170.680213417	254	2.94571846176	731566.999747	9599.39033188	43	3.56550724036	725385.999241	11203.8353707	3420	1441	136	136	157	163	140	704	0
DLR00013895	11	1	YOR202W	27	SD/MSG -ARG -HIS -LEU -LYS +Canavanine +G418 +Hygromycin +Thialysine	Adam_cdc13-1_SDLV2_REP1	1	11	3.21061164876	7836.63224567	165.741749037	254	3.00598452727	638685.999895	8793.77122275	43	3.64867428249	635987.9993	9964.14866039	294	1580	136	136	156	162	142	897	0
DLR00013895	11	2	YAR027W	27	SD/MSG -ARG -HIS -LEU -LYS +Canavanine +G418 +Hygromycin +Thialysine	Adam_cdc13-1_SDLV2_REP1	1	11	2.72838230955	4722.13605935	91.5509907376	254	2.81396009582	385347.999954	5518.60235703	43	3.41811147824	378282.999554	4638.52117802	425	1570	136	136	158	165	145	1120	0
DLR00013895	11	3	YBL094C	27	SD/MSG -ARG -HIS -LEU -LYS +Canavanine +G418 +Hygromycin +Thialysine	Adam_cdc13-1_SDLV2_REP1	1	11	8.0842992469	651.6	115.227508614	254	12	30142.8	2152.94287686	43	10.4417966867	4762.8	309.472838467	556	1573	136	136	105	123	122	3	0
DLR00013895	11	4	YAR023C	27	SD/MSG -ARG -HIS -LEU -LYS +Canavanine +G418 +Hygromycin +Thialysine	Adam_cdc13-1_SDLV2_REP1	1	11	3.14054204996	5573.97031367	113.73496285	254	3.0713986794	419799.999887	5639.90645518	43	3.74504737486	417443.999972	5363.25664067	696	1584	136	136	158	166	147	1329	0
DLR00013895	11	5	YBL091C-A	27	SD/MSG -ARG -HIS -LEU -LYS +Canavanine +G418 +Hygromycin +Thialysine	Adam_cdc13-1_SDLV2_REP1	1	11	3.02419191849	6177.16623175	110.175140707	254	3.00262616919	456623.999974	5418.51461721	43	3.66755667901	453023.999471	4917.46233739	833	1582	136	136	158	166	147	1046	0
DLR00013895	11	6	YAR020C	27	SD/MSG -ARG -HIS -LEU -LYS +Canavanine +G418 +Hygromycin +Thialysine	Adam_cdc13-1_SDLV2_REP1	1	11	2.82765831088	3824.3864089	75.5854169239	254	2.87729575568	281375.999906	4804.6304253	43	3.49137634229	274890.999847	2950.80643597	966	1584	136	136	155	164	146	1310	0
DLR00013895	11	7	YBL091C	27	SD/MSG -ARG -HIS -LEU -LYS +Canavanine +G418 +Hygromycin +Thialysine	Adam_cdc13-1_SDLV2_REP1	1	11	3.15952613216	5322.75624681	90.4424960065	254	3.05962566097	377843.999876	5158.98980968	43	3.74312760871	375967.999914	4509.45194481	1110	1586	136	136	152	162	144	1388	11
DLR00013895	11	8	YAR018C	27	SD/MSG -ARG -HIS -LEU -LYS +Canavanine +G418 +Hygromycin +Thialysine	Adam_cdc13-1_SDLV2_REP1	1	11	3.31232655473	10271.3180158	88.1810317656	254	3.61803054123	931030.999832	5631.52186029	43	4.42224216857	927985.999448	8304.3877921	1239	1589	136	136	174	178	146	776	0
DLR00013895	11	9	YBL089W	27	SD/MSG -ARG -HIS -LEU -LYS +Canavanine +G418 +Hygromycin +Thialysine	Adam_cdc13-1_SDLV2_REP1	1	11	3.27426153362	9482.02570725	69.8769464006	254	3.4729936961	820355.999961	4960.85844765	43	4.23932004299	817149.999739	5935.55196658	1382	1585	136	136	169	173	144	886	0
DLR00013895	11	10	YAR015W	27	SD/MSG -ARG -HIS -LEU -LYS +Canavanine +G418 +Hygromycin +Thialysine	Adam_cdc13-1_SDLV2_REP1	1	11	3.44487467417	9323.0543588	100.741266001	254	3.58101054465	815851.999693	5627.30637403	43	4.38514299649	811878.999277	7403.80732591	1513	1587	136	136	169	173	144	777	0
DLR00013895	11	11	YBL088C	27	SD/MSG -ARG -HIS -LEU -LYS +Canavanine +G418 +Hygromycin +Thialysine	Adam_cdc13-1_SDLV2_REP1	1	11	8.26916183125	693.9	60.0651249045	254	11.0143160682	38502	2294.36393441	43	3.72847274925	14921.8400679	641.299651842	1639	1580	136	136	113	129	123	62	0
DLR00013895	11	12	YAR014C	27	SD/MSG -ARG -HIS -LEU -LYS +Canavanine +G418 +Hygromycin +Thialysine	Adam_cdc13-1_SDLV2_REP1	1	11	3.04108911666	8911.47379358	65.1773812453	254	3.40443138401	800499.999944	4893.5203754	43	4.1344227332	796309.999949	6271.50934494	1780	1598	136	136	172	176	144	805	0
DLR00013895	11	13	YBL087C	27	SD/MSG -ARG -HIS -LEU -LYS +Canavanine +G418 +Hygromycin +Thialysine	Adam_cdc13-1_SDLV2_REP1	1	11	2.96531373936	8077.0612057	54.8635955095	254	3.18819893922	676045.999817	4312.60687706	43	3.87242218227	672038.999124	4567.29504134	1927	1579	136	136	166	171	144	1026	0
DLR00013895	11	14	YAR003W	27	SD/MSG -ARG -HIS -LEU -LYS +Canavanine +G418 +Hygromycin +Thialysine	Adam_cdc13-1_SDLV2_REP1	1	11	1.99382673967	1224.88490968	27.1355770579	254	2.50024007997	83643.9998933	4234.59394818	43	2.67883896815	64882.9999212	381.364491731	2061	1592	136	136	131	144	133	476	0
DLR00013895	11	15	YBL086C	27	SD/MSG -ARG -HIS -LEU -LYS +Canavanine +G418 +Hygromycin +Thialysine	Adam_cdc13-1_SDLV2_REP1	1	11	2.88183356105	5867.98860191	93.7005011714	254	2.95905933809	448140.99994	5228.82140415	43	3.60918257166	446477.999928	4638.77521993	2198	1580	136	136	157	164	144	1391	0
DLR00013895	11	16	YAR002W	27	SD/MSG -ARG -HIS -LEU -LYS +Canavanine +G418 +Hygromycin +Thialysine	Adam_cdc13-1_SDLV2_REP1	1	11	2.56229659884	2557.30085795	52.5474524771	254	2.64234547341	158619.999915	4421.90643373	43	3.12692073179	148349.999706	1497.26679585	2325	1582	136	136	135	148	136	805	0
DLR00013895	11	17	YBL085W	27	SD/MSG -ARG -HIS -LEU -LYS +Canavanine +G418 +Hygromycin +Thialysine	Adam_cdc13-1_SDLV2_REP1	1	11	2.84238222968	5577.92895838	85.5888682772	254	2.9001898355	417565.999916	4886.22285074	43	3.53811705217	414558.999995	3772.12050201	2470	1577	136	136	154	162	144	1280	0
DLR00013895	11	18	YAR002C-A	27	SD/MSG -ARG -HIS -LEU -LYS +Canavanine +G418 +Hygromycin +Thialysine	Adam_cdc13-1_SDLV2_REP1	1	11	2.98138391917	6096.01586028	86.1706329429	254	3.06057513219	495831.999956	4956.69997391	43	3.7282553897	489830.999674	4971.73070234	2603	1578	136	136	160	167	145	999	0
DLR00013895	11	19	YBL083C	27	SD/MSG -ARG -HIS -LEU -LYS +Canavanine +G418 +Hygromycin +Thialysine	Adam_cdc13-1_SDLV2_REP1	1	11	3.22817010397	8852.91004881	85.9171349348	254	3.34007522197	756393.99997	5241.06076705	43	4.06744576291	751834.999868	6971.74260697	2745	1577	136	136	166	172	146	827	0
DLR00013895	11	20	YAL068C	27	SD/MSG -ARG -HIS -LEU -LYS +Canavanine +G418 +Hygromycin +Thialysine	Adam_cdc13-1_SDLV2_REP1	1	11	3.11881935205	6567.01246126	108.968994584	254	3.14400473407	522175.999973	5470.18206247	43	3.83610171403	517780.999682	5728.40030681	2874	1578	136	136	158	166	144	955	0
DLR00013895	11	21	YBL082C	27	SD/MSG -ARG -HIS -LEU -LYS +Canavanine +G418 +Hygromycin +Thialysine	Adam_cdc13-1_SDLV2_REP1	1	11	3.32405733825	9704.90269892	104.386633738	254	3.45109188804	863837.999949	6228.4548262	43	4.20223176191	859432.999849	8560.74619301	3017	1575	136	136	169	174	147	652	0
DLR00013895	11	22	YAL067C	27	SD/MSG -ARG -HIS -LEU -LYS +Canavanine +G418 +Hygromycin +Thialysine	Adam_cdc13-1_SDLV2_REP1	1	11	2.72065659682	5115.1858199	100.166588054	254	2.78499418486	375451.99997	5434.33684592	43	3.38443716721	373476.999652	4347.9293878	3148	1574	136	136	148	157	141	1154	0
DLR00013895	11	23	YBL081W	27	SD/MSG -ARG -HIS -LEU -LYS +Canavanine +G418 +Hygromycin +Thialysine	Adam_cdc13-1_SDLV2_REP1	1	11	2.47953780844	5113.30008058	127.024860658	254	2.56959502533	388805.999986	6192.97368788	43	3.1134412498	383725.999362	4939.22855269	3292	1580	136	136	144	153	138	798	0
DLR00013895	11	24	YOR202W	27	SD/MSG -ARG -HIS -LEU -LYS +Canavanine +G418 +Hygromycin +Thialysine	Adam_cdc13-1_SDLV2_REP1	1	11	2.63024086757	6714.5116706	152.432490759	254	2.69154176729	596187.999574	8916.52217733	43	3.25847095643	592614.998907	9303.24502692	3419	1583	136	136	153	160	139	992	0
DLR00013895	12	1	YOR202W	27	SD/MSG -ARG -HIS -LEU -LYS +Canavanine +G418 +Hygromycin +Thialysine	Adam_cdc13-1_SDLV2_REP1	1	11	3.10167382956	7627.05692543	145.225244996	254	2.99713919549	605206.999637	8102.68150568	43	3.63776156054	602663.999051	9059.34929994	287	1723	136	136	155	161	141	946	0
DLR00013895	12	2	YBR104W	27	SD/MSG -ARG -HIS -LEU -LYS +Canavanine +G418 +Hygromycin +Thialysine	Adam_cdc13-1_SDLV2_REP1	1	11	3.08627162262	7949.26655254	126.934803516	254	3.12593320482	669902.999708	6814.11588169	43	3.79961030234	664524.999197	8116.60184868	421	1721	136	136	161	166	143	827	0
DLR00013895	12	3	YBR212W	27	SD/MSG -ARG -HIS -LEU -LYS +Canavanine +G418 +Hygromycin +Thialysine	Adam_cdc13-1_SDLV2_REP1	1	11	3.22014042502	5954.75168682	120.651715965	254	3.09263179623	436083.999837	6101.38380403	43	3.7756783851	435314.999941	6350.72284992	560	1720	136	136	152	160	144	1325	0
DLR00013895	12	4	YBR103W	27	SD/MSG -ARG -HIS -LEU -LYS +Canavanine +G418 +Hygromycin +Thialysine	Adam_cdc13-1_SDLV2_REP1	1	11	2.67419401356	5884.45907601	58.134188127	254	2.87786627245	463271.999969	4314.10409607	43	3.51104105559	459413.999526	3411.86496571	693	1726	136	136	162	168	149	1213	0
DLR00013895	12	5	YBR210W	27	SD/MSG -ARG -HIS -LEU -LYS +Canavanine +G418 +Hygromycin +Thialysine	Adam_cdc13-1_SDLV2_REP1	1	11	3.14571886276	5702.64883856	111.843780436	254	3.09613773088	412969.999864	5458.89233414	43	3.78545690254	413746.999904	5291.11076553	834	1723	136	136	155	163	146	1578	0
DLR00013895	12	6	YBR101C	27	SD/MSG -ARG -HIS -LEU -LYS +Canavanine +G418 +Hygromycin +Thialysine	Adam_cdc13-1_SDLV2_REP1	1	11	3.07482065323	5620.2049193	107.948539875	254	3.07024378329	422970.999856	5332.20214864	43	3.75216353794	419792.999984	4980.26151883	969	1725	136	136	157	165	147	1243	0
DLR00013895	12	7	YBR209W	27	SD/MSG -ARG -HIS -LEU -LYS +Canavanine +G418 +Hygromycin +Thialysine	Adam_cdc13-1_SDLV2_REP1	1	11	3.3216751904	6363.24213461	122.441936663	254	3.18171001475	458107.999644	5841.62827871	43	3.90035630996	459700.999801	6190.00873413	1105	1717	136	136	153	162	144	1395	0
DLR00013895	12	8	YBR100W	27	SD/MSG -ARG -HIS -LEU -LYS +Canavanine +G418 +Hygromycin +Thialysine	Adam_cdc13-1_SDLV2_REP1	1	11	2.63958742422	2327.7090125	62.8230568464	254	2.72652057894	140042.999893	4298.19566755	43	3.19163753787	130664.999937	1364.17408377	1242	1718	136	136	133	146	135	838	0
DLR00013895	12	9	YBR208C	27	SD/MSG -ARG -HIS -LEU -LYS +Canavanine +G418 +Hygromycin +Thialysine	Adam_cdc13-1_SDLV2_REP1	1	11	3.25256801179	5118.29607956	83.6611235454	254	3.14894366327	374651.999876	5090.59898605	43	3.87140102816	370199.99975	4488.14616732	1380	1722	136	136	150	159	141	1277	0
DLR00013895	12	10	YBR099C	27	SD/MSG -ARG -HIS -LEU -LYS +Canavanine +G418 +Hygromycin +Thialysine	Adam_cdc13-1_SDLV2_REP1	1	11	2.70939891437	2037.76618307	52.0242057012	254	2.81468618888	126676.99973	4274.14724407	43	3.24881958247	115739.999875	1409.13258937	1514	1717	136	136	131	144	133	789	0
DLR00013895	12	11	YBR207W	27	SD/MSG -ARG -HIS -LEU -LYS +Canavanine +G418 +Hygromycin +Thialysine	Adam_cdc13-1_SDLV2_REP1	1	11	3.47190164377	7624.6767764	127.220253278	254	3.34319017188	612518.99983	6421.62750381	43	4.10849148703	610712.999626	7713.7495262	1647	1723	136	136	158	165	143	1230	0
DLR00013895	12	12	YBR098W	27	SD/MSG -ARG -HIS -LEU -LYS +Canavanine +G418 +Hygromycin +Thialysine	Adam_cdc13-1_SDLV2_REP1	1	11	2.87273158742	5136.29155688	72.5658791258	254	3.03265234637	426291.999836	4891.89983608	43	3.73480061232	404577.564917	3484.69992247	1790	1723	136	136	160	166	145	953	0
DLR00013895	12	13	YBR206W	27	SD/MSG -ARG -HIS -LEU -LYS +Canavanine +G418 +Hygromycin +Thialysine	Adam_cdc13-1_SDLV2_REP1	1	11	3.18008737381	6550.7698201	97.1850449788	254	3.15164342844	518024.999943	5642.90446162	43	3.85540597957	516490.999876	6047.97212336	1923	1727	136	136	156	164	142	1332	0
DLR00013895	12	14	YBR095C	27	SD/MSG -ARG -HIS -LEU -LYS +Canavanine +G418 +Hygromycin +Thialysine	Adam_cdc13-1_SDLV2_REP1	1	11	4.22355198011	1734.55386228	53.8755950369	254	3.06884013044	103411.999721	4175.67026547	43	3.55438245717	88187.2365189	1205.15131796	2058	1721	136	136	124	138	130	584	0
DLR00013895	12	15	YBR205W	27	SD/MSG -ARG -HIS -LEU -LYS +Canavanine +G418 +Hygromycin +Thialysine	Adam_cdc13-1_SDLV2_REP1	1	11	2.99982550545	7072.1259232	94.6675063069	254	3.10273989264	588163.999965	5342.03587291	43	3.77583398904	584389.999672	5732.44716061	2192	1717	136	136	162	169	145	1108	0
DLR00013895	12	16	YBR094W	27	SD/MSG -ARG -HIS -LEU -LYS +Canavanine +G418 +Hygromycin +Thialysine	Adam_cdc13-1_SDLV2_REP1	1	11	2.7359793627	2668.33685829	67.8739176907	254	2.69759361232	174110.999941	4541.37973169	43	3.22231889811	162543.999862	1749.54887867	2332	1714	136	136	137	149	136	844	0
DLR00013895	12	17	YBR204C	27	SD/MSG -ARG -HIS -LEU -LYS +Canavanine +G418 +Hygromycin +Thialysine	Adam_cdc13-1_SDLV2_REP1	1	11	3.06618342746	6139.1678943	95.8543040963	254	3.04547106941	478082.99993	5439.61202513	43	3.70746964742	473397.999891	5270.79670733	2468	1714	136	136	156	164	143	942	0
DLR00013895	12	18	YBR093C	27	SD/MSG -ARG -HIS -LEU -LYS +Canavanine +G418 +Hygromycin +Thialysine	Adam_cdc13-1_SDLV2_REP1	1	11	0.936696417181	523.6	25.4734291064	254	9.72374179161	38390.4	3228.65469835	43	1.53468891424	16503.0000488	509.961153352	2600	1709	136	136	112	129	123	6	0
DLR00013895	12	19	YBR203W	27	SD/MSG -ARG -HIS -LEU -LYS +Canavanine +G418 +Hygromycin +Thialysine	Adam_cdc13-1_SDLV2_REP1	1	11	3.01188560738	4852.29766693	74.4859214692	254	2.98615734529	357964.99973	4987.49819272	43	3.6423000927	352825.999903	3998.29872584	2742	1721	136	136	151	160	143	1070	0
DLR00013895	12	20	YBR092C	27	SD/MSG -ARG -HIS -LEU -LYS +Canavanine +G418 +Hygromycin +Thialysine	Adam_cdc13-1_SDLV2_REP1	1	11	3.01624228622	6381.71786868	89.1637319383	254	3.08887201796	503753.999957	5309.44179602	43	3.76527881977	499667.999676	5383.76217162	2880	1722	136	136	157	164	144	1047	0
DLR00013895	12	21	YBR201W	27	SD/MSG -ARG -HIS -LEU -LYS +Canavanine +G418 +Hygromycin +Thialysine	Adam_cdc13-1_SDLV2_REP1	1	11	3.14336902545	7040.23545324	108.756223387	254	3.1781561946	551850.999943	5778.87546311	43	3.87504552918	547955.999846	6364.23527569	3010	1717	136	136	155	162	142	733	0
DLR00013895	12	22	YBR090C-A	27	SD/MSG -ARG -HIS -LEU -LYS +Canavanine +G418 +Hygromycin +Thialysine	Adam_cdc13-1_SDLV2_REP1	1	11	2.97912990498	5798.6224179	115.033119774	254	2.97283145642	457578.999968	6233.30521326	43	3.61422988402	452999.999592	6006.16026943	3144	1719	136	136	151	159	141	866	0
DLR00013895	12	23	YBR200W	27	SD/MSG -ARG -HIS -LEU -LYS +Canavanine +G418 +Hygromycin +Thialysine	Adam_cdc13-1_SDLV2_REP1	1	11	1.27423378891	1414.41647739	35.3229772673	254	1.9223527721	88425.9998772	5219.12296004	43	1.92929398447	66264.0000264	390.312347681	3280	1719	136	136	120	134	126	225	0
DLR00013895	12	24	YOR202W	27	SD/MSG -ARG -HIS -LEU -LYS +Canavanine +G418 +Hygromycin +Thialysine	Adam_cdc13-1_SDLV2_REP1	1	11	2.95391596184	7339.07228484	158.550433632	254	2.95587115785	694061.999159	9829.82466683	43	3.57001403344	689102.998599	10834.6573209	3410	1713	136	136	157	162	139	1013	0
DLR00013895	13	1	YOR202W	27	SD/MSG -ARG -HIS -LEU -LYS +Canavanine +G418 +Hygromycin +Thialysine	Adam_cdc13-1_SDLV2_REP1	1	11	3.14112989819	8888.28421474	173.125229212	254	3.18669352962	767872.999514	9421.37714917	43	3.85525983454	763220.999027	10935.9359028	298	1860	136	136	161	165	141	754	0
DLR00013895	13	2	YAR047C	27	SD/MSG -ARG -HIS -LEU -LYS +Canavanine +G418 +Hygromycin +Thialysine	Adam_cdc13-1_SDLV2_REP1	1	11	2.89434229367	6828.0013476	95.9525579843	254	3.09145493727	574606.999753	6104.91220704	43	3.75224398578	571553.999166	6540.82968329	425	1864	136	136	159	164	142	1074	0
DLR00013895	13	3	YBR001C	27	SD/MSG -ARG -HIS -LEU -LYS +Canavanine +G418 +Hygromycin +Thialysine	Adam_cdc13-1_SDLV2_REP1	1	11	2.71397218498	4016.93564029	68.1786956874	254	2.82644083861	288450.999869	4679.58338781	43	3.42805200488	284001.999764	3054.88288914	560	1868	136	136	147	156	141	1189	3
DLR00013895	13	4	YAR044W	27	SD/MSG -ARG -HIS -LEU -LYS +Canavanine +G418 +Hygromycin +Thialysine	Adam_cdc13-1_SDLV2_REP1	1	11	3.00846298208	5174.45428627	87.1763297079	254	3.08696995982	392649.999858	4937.53129928	43	3.76494028556	387126.999949	4320.18330644	696	1860	136	136	154	162	144	1035	0
DLR00013895	13	5	YBL107C	27	SD/MSG -ARG -HIS -LEU -LYS +Canavanine +G418 +Hygromycin +Thialysine	Adam_cdc13-1_SDLV2_REP1	1	11	3.19889899658	6318.4346785	97.3164352144	254	3.22229885877	488454.999875	4943.3004484	43	3.95301035887	484100.999782	5077.52312556	838	1860	136	136	158	165	146	1029	0
DLR00013895	13	6	YAR043C	27	SD/MSG -ARG -HIS -LEU -LYS +Canavanine +G418 +Hygromycin +Thialysine	Adam_cdc13-1_SDLV2_REP1	1	11	3.0769914565	5717.3756969	95.0801200249	254	3.10856404475	429088.999913	5076.47453485	43	3.80855001609	424690.999942	4751.8131639	964	1860	136	136	155	163	144	1034	0
DLR00013895	13	7	YBL106C	27	SD/MSG -ARG -HIS -LEU -LYS +Canavanine +G418 +Hygromycin +Thialysine	Adam_cdc13-1_SDLV2_REP1	1	11	3.26097913844	8799.55914133	96.0948069327	254	3.41362590277	762215.999901	5493.63037587	43	4.17416374316	757724.999747	7017.50317984	1107	1861	136	136	168	173	146	815	0
DLR00013895	13	8	YAR042W	27	SD/MSG -ARG -HIS -LEU -LYS +Canavanine +G418 +Hygromycin +Thialysine	Adam_cdc13-1_SDLV2_REP1	1	11	2.96798274513	4366.2431214	65.9594404083	254	2.9949726201	323704.999904	4704.7106595	43	3.65869657369	317634.999949	3265.77901168	1240	1858	136	136	149	159	142	1182	0
DLR00013895	13	9	YBL104C	27	SD/MSG -ARG -HIS -LEU -LYS +Canavanine +G418 +Hygromycin +Thialysine	Adam_cdc13-1_SDLV2_REP1	1	11	3.62004931892	11083.4246395	96.0873347999	254	3.93977301503	1086039.99921	6899.27571176	43	4.80308447465	1083738.99979	9168.73697605	1381	1856	136	136	176	180	148	768	0
DLR00013895	13	10	YAR040C	27	SD/MSG -ARG -HIS -LEU -LYS +Canavanine +G418 +Hygromycin +Thialysine	Adam_cdc13-1_SDLV2_REP1	1	11	3.21078817852	6582.42944184	79.1061605387	254	3.29830184304	556780.999908	4935.62529468	43	4.040105859	550745.999791	5171.43587441	1510	1865	136	136	160	167	143	1002	0
DLR00013895	13	11	YBL103C	27	SD/MSG -ARG -HIS -LEU -LYS +Canavanine +G418 +Hygromycin +Thialysine	Adam_cdc13-1_SDLV2_REP1	1	11	2.74116630138	3575.11363519	53.9374109558	254	2.85245574794	237068.999941	4238.78452781	43	3.4510663616	229458.99996	1693.68612632	1655	1860	136	136	140	150	136	950	0
DLR00013895	13	12	YAR037W	27	SD/MSG -ARG -HIS -LEU -LYS +Canavanine +G418 +Hygromycin +Thialysine	Adam_cdc13-1_SDLV2_REP1	1	11	3.09476028998	5868.47622044	83.2956893999	254	3.20352454494	465869.999915	5021.74460945	43	3.91781240883	463424.99987	4732.71134596	1785	1859	136	136	156	163	141	1346	0
DLR00013895	13	13	YBL102W	27	SD/MSG -ARG -HIS -LEU -LYS +Canavanine +G418 +Hygromycin +Thialysine	Adam_cdc13-1_SDLV2_REP1	1	11	3.23436940982	7393.90294518	93.5168126776	254	3.32076882251	637190.999971	5667.53512439	43	4.05454476232	631369.999918	6482.39072385	1922	1861	136	136	162	167	141	959	0
DLR00013895	13	14	YAR035W	27	SD/MSG -ARG -HIS -LEU -LYS +Canavanine +G418 +Hygromycin +Thialysine	Adam_cdc13-1_SDLV2_REP1	1	11	3.12233928064	6036.01800359	95.8560204853	254	3.1038007322	477178.999943	5286.40526589	43	3.79300849351	473774.999914	5170.75768535	2057	1857	136	136	153	161	141	1235	0
DLR00013895	13	15	YBL101C	27	SD/MSG -ARG -HIS -LEU -LYS +Canavanine +G418 +Hygromycin +Thialysine	Adam_cdc13-1_SDLV2_REP1	1	11	3.27298916261	6525.19902087	117.541305279	254	3.18986955868	512701.999859	5968.23127589	43	3.90399556706	509585.999887	6350.9383752	2195	1858	136	136	154	162	142	1125	0
DLR00013895	13	16	YAR031W	27	SD/MSG -ARG -HIS -LEU -LYS +Canavanine +G418 +Hygromycin +Thialysine	Adam_cdc13-1_SDLV2_REP1	1	11	3.15085398949	5431.17100632	90.1669268356	254	3.13456261234	446177.999903	5247.2006945	43	3.82609155656	438870.9999	4877.17824189	2326	1863	136	136	157	164	143	1067	0
DLR00013895	13	17	YBL100C	27	SD/MSG -ARG -HIS -LEU -LYS +Canavanine +G418 +Hygromycin +Thialysine	Adam_cdc13-1_SDLV2_REP1	1	11	2.95396765157	6309.82651953	92.4883082517	254	3.021683032	493093.999933	5299.45685447	43	3.68146875511	492837.99977	5052.47928924	2471	1855	136	136	154	163	143	1414	0
DLR00013895	13	18	YAR030C	27	SD/MSG -ARG -HIS -LEU -LYS +Canavanine +G418 +Hygromycin +Thialysine	Adam_cdc13-1_SDLV2_REP1	1	11	2.93475104589	5518.25313542	79.0488195599	254	3.03189075666	452984.999941	4702.99397261	43	3.68526650171	445435.99986	3946.16153625	2603	1863	136	136	158	165	144	885	0
DLR00013895	13	19	YBL098W	27	SD/MSG -ARG -HIS -LEU -LYS +Canavanine +G418 +Hygromycin +Thialysine	Adam_cdc13-1_SDLV2_REP1	1	11	2.97248537093	6967.95548029	91.3465337282	254	3.0638145215	564460.999994	5418.81591075	43	3.7299180093	561129.999425	5767.10939087	2741	1854	136	136	159	166	145	1057	0
DLR00013895	13	20	YAR029W	27	SD/MSG -ARG -HIS -LEU -LYS +Canavanine +G418 +Hygromycin +Thialysine	Adam_cdc13-1_SDLV2_REP1	1	11	2.89084760606	3905.52507043	78.8885408214	254	2.87014458117	260916.999882	4725.81802233	43	3.51630095966	250681.855895	2803.2205282	2872	1855	136	136	141	152	138	1208	0
DLR00013895	13	21	YBL096C	27	SD/MSG -ARG -HIS -LEU -LYS +Canavanine +G418 +Hygromycin +Thialysine	Adam_cdc13-1_SDLV2_REP1	1	11	3.07856865302	6525.33675788	109.717549559	254	3.07160771223	519589.999984	5737.41397908	43	3.74188528291	515566.999497	5926.9326584	3018	1852	136	136	153	161	142	878	0
DLR00013895	13	22	YAR028W	27	SD/MSG -ARG -HIS -LEU -LYS +Canavanine +G418 +Hygromycin +Thialysine	Adam_cdc13-1_SDLV2_REP1	1	11	3.11567567052	6111.13783519	114.337038884	254	3.11694349774	507274.999978	6153.87127959	43	3.7924968026	501489.999617	6292.72338426	3150	1854	136	136	154	161	141	914	0
DLR00013895	13	23	YBL095W	27	SD/MSG -ARG -HIS -LEU -LYS +Canavanine +G418 +Hygromycin +Thialysine	Adam_cdc13-1_SDLV2_REP1	1	11	3.16586786184	8531.48212287	161.000230143	254	3.14380484284	765966.999665	8975.99930284	43	3.80236660328	761534.999158	10571.5744642	3285	1853	136	136	156	162	139	751	0
DLR00013895	13	24	YOR202W	27	SD/MSG -ARG -HIS -LEU -LYS +Canavanine +G418 +Hygromycin +Thialysine	Adam_cdc13-1_SDLV2_REP1	1	11	2.77349058072	5971.87171177	141.138958931	254	2.77507456113	516321.999737	8300.72429666	43	3.35008992791	510480.999048	7761.33063233	3416	1859	136	136	149	155	137	967	0
DLR00013895	14	1	YOR202W	27	SD/MSG -ARG -HIS -LEU -LYS +Canavanine +G418 +Hygromycin +Thialysine	Adam_cdc13-1_SDLV2_REP1	1	11	3.09215008846	7004.6621659	362.696114097	254	3.05711417893	587530.999913	8493.11955152	43	3.70003767729	580102.999295	8360.12796584	293	1998	136	136	157	162	139	782	0
DLR00013895	14	2	YBR121C	27	SD/MSG -ARG -HIS -LEU -LYS +Canavanine +G418 +Hygromycin +Thialysine	Adam_cdc13-1_SDLV2_REP1	1	11	2.73226310861	2660.97009814	61.0434461038	254	2.80228067452	186401.999829	4966.07983153	43	3.27253561905	173518.999491	2394.540413	419	1992	136	136	135	144	132	659	0
DLR00013895	14	3	YBR223C	27	SD/MSG -ARG -HIS -LEU -LYS +Canavanine +G418 +Hygromycin +Thialysine	Adam_cdc13-1_SDLV2_REP1	1	11	2.9613728921	4270.5874311	81.4179643198	254	2.98345277485	301666.999584	5092.40150665	43	3.62013291323	298712.999943	3717.38681708	561	2001	136	136	144	152	138	1349	0
DLR00013895	14	4	YBR119W	27	SD/MSG -ARG -HIS -LEU -LYS +Canavanine +G418 +Hygromycin +Thialysine	Adam_cdc13-1_SDLV2_REP1	1	11	3.09816825881	7740.16372876	75.6683746834	254	3.36868122567	667355.999901	5284.75345981	43	4.11554547577	660957.999784	6070.67296274	694	1995	136	136	165	170	144	749	0
DLR00013895	14	5	YBR222C	27	SD/MSG -ARG -HIS -LEU -LYS +Canavanine +G418 +Hygromycin +Thialysine	Adam_cdc13-1_SDLV2_REP1	1	11	3.22386165321	5324.09502175	72.0369314045	254	3.26561849592	418396.999803	4890.75712253	43	4.01543098398	413099.999454	4526.240481	830	2000	136	136	156	163	144	1138	0
DLR00013895	14	6	YBR116C	27	SD/MSG -ARG -HIS -LEU -LYS +Canavanine +G418 +Hygromycin +Thialysine	Adam_cdc13-1_SDLV2_REP1	1	11	3.1079133288	4592.46067627	71.6649605647	254	3.11018403127	331743.999865	4580.21382739	43	3.80816548897	326392.999751	3486.88955517	970	1992	136	136	149	158	142	1145	0
DLR00013895	14	7	YBR221C	27	SD/MSG -ARG -HIS -LEU -LYS +Canavanine +G418 +Hygromycin +Thialysine	Adam_cdc13-1_SDLV2_REP1	1	11	2.20353346243	4410.3067156	70.8739720106	254	2.45182897941	252226.999978	4247.40624246	43	3.00760130255	241261.616761	2108.01926571	1107	1997	136	136	134	146	133	452	0
DLR00013895	14	8	YBR115C	27	SD/MSG -ARG -HIS -LEU -LYS +Canavanine +G418 +Hygromycin +Thialysine	Adam_cdc13-1_SDLV2_REP1	1	11	6.14139243092	307.8	67.7312571506	254	12	32188.5	2483.80041399	43	12	1604.7	345.314414051	1231	1988	136	136	-1	-1	-1	0	0
DLR00013895	14	9	YBR220C	27	SD/MSG -ARG -HIS -LEU -LYS +Canavanine +G418 +Hygromycin +Thialysine	Adam_cdc13-1_SDLV2_REP1	1	11	3.03064876195	5318.48697907	67.7336128073	254	3.16940216342	429965.999929	4698.37672129	43	3.88913972563	424194.999873	3840.89161949	1369	1999	136	136	155	163	142	1128	0
DLR00013895	14	10	YBR114W	27	SD/MSG -ARG -HIS -LEU -LYS +Canavanine +G418 +Hygromycin +Thialysine	Adam_cdc13-1_SDLV2_REP1	1	11	3.17542007234	5907.58141456	78.4820231801	254	3.3009268764	504233.999857	5099.4376915	43	4.04902723856	497199.999644	4910.95094268	1511	1999	136	136	159	165	142	1011	0
DLR00013895	14	11	YBR219C	27	SD/MSG -ARG -HIS -LEU -LYS +Canavanine +G418 +Hygromycin +Thialysine	Adam_cdc13-1_SDLV2_REP1	1	11	3.17625936724	5437.72151119	90.9778219406	254	3.28501597873	442843.999796	5263.32125297	43	4.03742301829	439319.999389	4871.00428975	1647	2000	136	136	154	162	141	1353	0
DLR00013895	14	12	YBR113W	27	SD/MSG -ARG -HIS -LEU -LYS +Canavanine +G418 +Hygromycin +Thialysine	Adam_cdc13-1_SDLV2_REP1	1	11	3.16489128962	5011.22212058	84.1653265068	254	3.23437780729	408730.999826	5195.2490449	43	3.96823304467	399981.999585	4367.12781707	1781	1993	136	136	152	160	140	1012	0
DLR00013895	14	13	YBR218C	27	SD/MSG -ARG -HIS -LEU -LYS +Canavanine +G418 +Hygromycin +Thialysine	Adam_cdc13-1_SDLV2_REP1	1	11	3.25135509155	7027.88698653	106.984772656	254	3.35675548745	600564.999865	5583.00638884	43	4.1194474687	599502.999631	6354.61671788	1918	1993	136	136	158	165	142	1352	0
DLR00013895	14	14	YBR111C	27	SD/MSG -ARG -HIS -LEU -LYS +Canavanine +G418 +Hygromycin +Thialysine	Adam_cdc13-1_SDLV2_REP1	1	11	3.14374606199	6852.08992186	87.0702765893	254	3.31656590376	592105.999913	5351.77625827	43	4.05354744718	587910.999811	5588.46693605	2054	1995	136	136	159	165	141	1136	0
DLR00013895	14	15	YBR217W	27	SD/MSG -ARG -HIS -LEU -LYS +Canavanine +G418 +Hygromycin +Thialysine	Adam_cdc13-1_SDLV2_REP1	1	11	2.96612964815	3502.36164084	62.4256537296	254	2.96293907487	249147.999847	4618.08005702	43	3.5966603422	242417.999845	2614.99103944	2193	2005	136	136	140	150	136	1273	0
DLR00013895	14	16	YBR108W	27	SD/MSG -ARG -HIS -LEU -LYS +Canavanine +G418 +Hygromycin +Thialysine	Adam_cdc13-1_SDLV2_REP1	1	11	3.2271428562	6049.63443099	89.2556328997	254	3.2635938814	507211.999724	5649.87692987	43	3.99251200857	502014.999754	5863.16244289	2332	1993	136	136	156	163	142	1172	0
DLR00013895	14	17	YBR216C	27	SD/MSG -ARG -HIS -LEU -LYS +Canavanine +G418 +Hygromycin +Thialysine	Adam_cdc13-1_SDLV2_REP1	1	11	3.02610066518	4628.74146626	89.9270939846	254	2.97772821551	340609.999892	5035.06786757	43	3.6274750449	336848.999957	3963.03916892	2471	1996	136	136	145	154	138	1107	0
DLR00013895	14	18	YBR107C	27	SD/MSG -ARG -HIS -LEU -LYS +Canavanine +G418 +Hygromycin +Thialysine	Adam_cdc13-1_SDLV2_REP1	1	11	2.86774482616	5061.93699011	76.9151208343	254	3.00930084814	405540.999812	4635.39033136	43	3.66802096182	400013.999746	3479.72113447	2608	1996	136	136	154	161	141	1027	0
DLR00013895	14	19	YBR215W	27	SD/MSG -ARG -HIS -LEU -LYS +Canavanine +G418 +Hygromycin +Thialysine	Adam_cdc13-1_SDLV2_REP1	1	11	2.62313004761	3269.00841701	68.1786837339	254	2.69892780818	211974.999908	4489.26748259	43	3.24713726541	207309.999908	2087.69730114	2737	1992	136	136	137	149	137	1123	0
DLR00013895	14	20	YBR106W	27	SD/MSG -ARG -HIS -LEU -LYS +Canavanine +G418 +Hygromycin +Thialysine	Adam_cdc13-1_SDLV2_REP1	1	11	0	11	23.4539818573	254	12	29507.4	2333.76148003	43	0.5	1584.9	167.016888367	2863	1988	136	136	-1	-1	-1	0	0
DLR00013895	14	21	YBR214W	27	SD/MSG -ARG -HIS -LEU -LYS +Canavanine +G418 +Hygromycin +Thialysine	Adam_cdc13-1_SDLV2_REP1	1	11	3.04985248209	6563.78113835	103.990578965	254	3.10526061085	533750.999971	5826.52779201	43	3.78382982444	528215.999637	6161.76322647	3013	1994	136	136	155	161	141	878	0
DLR00013895	14	22	YBR105C	27	SD/MSG -ARG -HIS -LEU -LYS +Canavanine +G418 +Hygromycin +Thialysine	Adam_cdc13-1_SDLV2_REP1	1	11	3.34062188986	9973.48673832	110.095130941	254	3.58536066751	957467.999835	6809.30086341	43	4.41174350481	922518.863621	7723.15824443	3147	1992	136	136	166	170	142	543	0
DLR00013895	14	23	YBR213W	27	SD/MSG -ARG -HIS -LEU -LYS +Canavanine +G418 +Hygromycin +Thialysine	Adam_cdc13-1_SDLV2_REP1	1	11	3.03724254461	6612.20001217	131.560637715	254	2.9814722487	549726.999425	8309.09587049	43	3.6180085242	545588.998656	8444.04056188	3287	1994	136	136	147	154	135	900	0
DLR00013895	14	24	YOR202W	27	SD/MSG -ARG -HIS -LEU -LYS +Canavanine +G418 +Hygromycin +Thialysine	Adam_cdc13-1_SDLV2_REP1	1	11	2.86860834295	6327.48204301	161.661723074	254	2.79619103549	568920.999485	9640.0005272	43	3.38610800093	562183.998814	9482.37571257	3413	1993	136	136	151	157	136	1005	0
DLR00013895	15	1	YOR202W	27	SD/MSG -ARG -HIS -LEU -LYS +Canavanine +G418 +Hygromycin +Thialysine	Adam_cdc13-1_SDLV2_REP1	1	11	3.08305836879	6854.41403779	188.728714309	254	3.14777584081	582906.999841	8309.64799649	43	3.80368010194	574007.999189	8081.6656876	298	2131	136	136	158	163	138	699	0
DLR00013895	15	2	YBL015W	27	SD/MSG -ARG -HIS -LEU -LYS +Canavanine +G418 +Hygromycin +Thialysine	Adam_cdc13-1_SDLV2_REP1	1	11	3.18530629604	5813.28663014	105.009859631	254	3.31810842145	511205.999802	6533.34654352	43	4.02765055999	504325.999662	6557.87811482	427	2127	136	136	157	162	139	979	0
DLR00013895	15	3	YBR016W	27	SD/MSG -ARG -HIS -LEU -LYS +Canavanine +G418 +Hygromycin +Thialysine	Adam_cdc13-1_SDLV2_REP1	1	11	3.24608850845	7206.92828918	103.787824173	254	3.37969730799	637254.999886	6192.94611021	43	4.13737513958	628835.999671	7063.53057229	567	2128	136	136	162	166	143	671	0
DLR00013895	15	4	YBL013W	27	SD/MSG -ARG -HIS -LEU -LYS +Canavanine +G418 +Hygromycin +Thialysine	Adam_cdc13-1_SDLV2_REP1	1	11	3.04149269088	4620.02564442	56.2382238784	254	3.21944690993	374097.999841	4517.49844764	43	3.92874579842	366177.999643	3509.12519867	692	2128	136	136	156	163	144	986	0
DLR00013895	15	5	YBR015C	27	SD/MSG -ARG -HIS -LEU -LYS +Canavanine +G418 +Hygromycin +Thialysine	Adam_cdc13-1_SDLV2_REP1	1	11	3.02935956067	6291.34819707	62.8266985464	254	3.31278689807	546124.999857	4856.95609354	43	4.04687120595	539495.999726	4994.99871452	840	2123	136	136	165	170	145	946	0
DLR00013895	15	6	YBL011W	27	SD/MSG -ARG -HIS -LEU -LYS +Canavanine +G418 +Hygromycin +Thialysine	Adam_cdc13-1_SDLV2_REP1	1	11	2.90044777565	5608.50313135	44.0143158375	254	3.19175534223	486827.999968	4453.07017251	43	3.8959347657	477541.999849	4115.62614147	964	2129	136	136	164	169	146	865	0
DLR00013895	15	7	YBR014C	27	SD/MSG -ARG -HIS -LEU -LYS +Canavanine +G418 +Hygromycin +Thialysine	Adam_cdc13-1_SDLV2_REP1	1	11	3.18546212105	5210.42140611	90.7806537193	254	3.22879041254	409529.999859	4868.30022936	43	3.95981726	403634.999661	4420.37948276	1110	2129	136	136	153	161	143	991	0
DLR00013895	15	8	YBL010C	27	SD/MSG -ARG -HIS -LEU -LYS +Canavanine +G418 +Hygromycin +Thialysine	Adam_cdc13-1_SDLV2_REP1	1	11	3.3474945675	6951.54038027	77.7718019285	254	3.55277543099	633934.999732	5009.33032047	43	4.36111746591	627502.99928	5820.04623798	1242	2132	136	136	166	171	146	904	0
DLR00013895	15	9	YBR013C	27	SD/MSG -ARG -HIS -LEU -LYS +Canavanine +G418 +Hygromycin +Thialysine	Adam_cdc13-1_SDLV2_REP1	1	11	3.20343055416	5541.79994957	68.9540948517	254	3.30078358404	458242.999823	4747.16419684	43	4.06245218295	453840.999432	4763.27297582	1386	2127	136	136	155	162	143	1162	0
DLR00013895	15	10	YBL009W	27	SD/MSG -ARG -HIS -LEU -LYS +Canavanine +G418 +Hygromycin +Thialysine	Adam_cdc13-1_SDLV2_REP1	1	11	3.0690638894	5393.79591282	85.2720257946	254	3.14031559657	424315.999926	5062.21455611	43	3.85513237813	419803.999937	4604.5507059	1513	2128	136	136	149	157	140	1156	0
DLR00013895	15	11	YBR012C	27	SD/MSG -ARG -HIS -LEU -LYS +Canavanine +G418 +Hygromycin +Thialysine	Adam_cdc13-1_SDLV2_REP1	1	11	3.25217765616	5880.40844705	69.0612258423	254	3.36351873759	500934.99977	4834.95651433	43	4.13494294584	494192.999434	4711.11996021	1656	2129	136	136	154	162	140	1087	0
DLR00013895	15	12	YBL008W	27	SD/MSG -ARG -HIS -LEU -LYS +Canavanine +G418 +Hygromycin +Thialysine	Adam_cdc13-1_SDLV2_REP1	1	11	2.98047005648	5053.05587758	105.364455215	254	3.03164135765	378492.999958	5076.54543986	43	3.70393496465	375084.999532	4297.12021551	1785	2131	136	136	144	154	138	1155	0
DLR00013895	15	13	YBR010W	27	SD/MSG -ARG -HIS -LEU -LYS +Canavanine +G418 +Hygromycin +Thialysine	Adam_cdc13-1_SDLV2_REP1	1	11	3.11251248748	5724.34637917	95.7783053564	254	3.20125250807	463538.9999	4999.78465411	43	3.9127773311	459506.999889	4800.56956842	1926	2132	136	136	150	158	140	1235	0
DLR00013895	15	14	YBL007C	27	SD/MSG -ARG -HIS -LEU -LYS +Canavanine +G418 +Hygromycin +Thialysine	Adam_cdc13-1_SDLV2_REP1	1	11	2.84814653326	5970.5374039	35.851987112	254	3.37405985157	581329.999938	3905.13841783	43	4.11233870151	571087.999681	2344.65905282	2057	2126	136	136	166	171	144	961	0
DLR00013895	15	15	YBR009C	27	SD/MSG -ARG -HIS -LEU -LYS +Canavanine +G418 +Hygromycin +Thialysine	Adam_cdc13-1_SDLV2_REP1	1	11	2.99662022042	5767.92700432	77.2775382514	254	3.19307785312	483183.99995	4582.36914015	43	3.89508625533	478016.999919	3978.36316879	2204	2133	136	136	152	160	139	1080	0
DLR00013895	15	16	YBL005W	27	SD/MSG -ARG -HIS -LEU -LYS +Canavanine +G418 +Hygromycin +Thialysine	Adam_cdc13-1_SDLV2_REP1	1	11	2.91182170926	4394.29456776	96.6488115916	254	3.05393761555	341232.999654	4850.69344681	43	3.72349545196	335085.99993	3296.66998884	2327	2129	136	136	145	155	138	1314	0
DLR00013895	15	17	YBR008C	27	SD/MSG -ARG -HIS -LEU -LYS +Canavanine +G418 +Hygromycin +Thialysine	Adam_cdc13-1_SDLV2_REP1	1	11	3.37405225678	7442.31464985	101.996072531	254	3.44695253221	665723.9998	5459.28065682	43	4.26893565677	641186.511557	5922.57600236	2467	2125	136	136	159	166	141	892	0
DLR00013895	15	18	YBL003C	27	SD/MSG -ARG -HIS -LEU -LYS +Canavanine +G418 +Hygromycin +Thialysine	Adam_cdc13-1_SDLV2_REP1	1	11	3.18915655043	5311.46611551	90.4463575279	254	3.26850839679	442106.654471	4966.67020894	43	3.97539456748	444133.99968	5000.04077785	2600	2131	136	136	155	162	142	1065	0
DLR00013895	15	19	YBR007C	27	SD/MSG -ARG -HIS -LEU -LYS +Canavanine +G418 +Hygromycin +Thialysine	Adam_cdc13-1_SDLV2_REP1	1	11	3.21907476433	8435.09892689	113.692360999	254	3.39048710939	748771.999938	5590.3267003	43	4.13608606489	746780.999862	7333.85769915	2747	2132	136	136	162	168	143	942	0
DLR00013895	15	20	YBL001C	27	SD/MSG -ARG -HIS -LEU -LYS +Canavanine +G418 +Hygromycin +Thialysine	Adam_cdc13-1_SDLV2_REP1	1	11	2.87027839619	3912.49510333	93.2885149984	254	2.98052041474	299724.999876	4635.92779484	43	3.60500193266	292634.999956	3208.08353865	2881	2128	136	136	147	155	140	910	0
DLR00013895	15	21	YBR006W	27	SD/MSG -ARG -HIS -LEU -LYS +Canavanine +G418 +Hygromycin +Thialysine	Adam_cdc13-1_SDLV2_REP1	1	11	2.88661732611	6474.38747316	97.8075235883	254	3.05065011113	535086.999586	5656.7493225	43	3.75662113163	512988.007993	5219.99280868	3018	2128	136	136	155	161	142	921	0
DLR00013895	15	22	YAR050W	27	SD/MSG -ARG -HIS -LEU -LYS +Canavanine +G418 +Hygromycin +Thialysine	Adam_cdc13-1_SDLV2_REP1	1	11	2.88434113535	5495.64073423	84.5892840724	254	2.98927042877	438532.999976	5572.69592351	43	3.63168995961	431738.999252	4992.56772734	3146	2129	136	136	148	156	138	861	0
DLR00013895	15	23	YBR005W	27	SD/MSG -ARG -HIS -LEU -LYS +Canavanine +G418 +Hygromycin +Thialysine	Adam_cdc13-1_SDLV2_REP1	1	11	3.0775584524	8306.1559909	149.904245534	254	3.19663049494	755902.999553	9164.37851403	43	3.86709676146	752443.999009	10719.4017662	3289	2122	136	136	156	161	138	828	0
DLR00013895	15	24	YOR202W	27	SD/MSG -ARG -HIS -LEU -LYS +Canavanine +G418 +Hygromycin +Thialysine	Adam_cdc13-1_SDLV2_REP1	1	11	2.72583250199	5780.72854385	185.384639394	254	2.77477745519	520817.999758	8363.698463	43	3.35136146638	510742.998995	7520.282164	3415	2123	136	136	153	158	137	669	0
DLR00013895	16	1	YOR202W	27	SD/MSG -ARG -HIS -LEU -LYS +Canavanine +G418 +Hygromycin +Thialysine	Adam_cdc13-1_SDLV2_REP1	1	11	4.66400397155	6793.51489812	170.502511987	254	3.6815062977	406670.879869	8946.90808182	43	4.36506430106	422160.998131	10918.6213199	291	2253	136	136	146	152	134	83	19
DLR00013895	16	2	YOR202W	27	SD/MSG -ARG -HIS -LEU -LYS +Canavanine +G418 +Hygromycin +Thialysine	Adam_cdc13-1_SDLV2_REP1	1	11	4.04057210627	6193.8	194.304055854	254	3.97081146376	387085.99806	7832.23803919	43	4.82818245023	373983.996188	6484.65586871	416	2258	136	136	148	154	139	262	35
DLR00013895	16	3	YOR202W	27	SD/MSG -ARG -HIS -LEU -LYS +Canavanine +G418 +Hygromycin +Thialysine	Adam_cdc13-1_SDLV2_REP1	1	11	4.17639274618	7436.07356315	101.555909932	254	3.9850284449	477115.995223	9802.66498754	43	4.83483915111	466213.996013	10400.3981754	552	2258	136	136	150	157	142	239	39
DLR00013895	16	4	YOR202W	27	SD/MSG -ARG -HIS -LEU -LYS +Canavanine +G418 +Hygromycin +Thialysine	Adam_cdc13-1_SDLV2_REP1	1	11	3.31382859586	6646.91205923	114.591524399	254	3.57573042878	390328.99919	5280.06519258	43	4.40715428805	364341.473323	3576.36694358	716	2254	136	136	153	161	147	209	23
DLR00013895	16	5	YOR202W	27	SD/MSG -ARG -HIS -LEU -LYS +Canavanine +G418 +Hygromycin +Thialysine	Adam_cdc13-1_SDLV2_REP1	1	11	3.08959895114	4878.11887781	90.9093074257	254	3.28417968548	365127.999658	7079.89070426	43	3.95011040186	355245.999503	7468.10983073	847	2235	136	136	168	172	149	143	1
DLR00013895	16	6	YOR202W	27	SD/MSG -ARG -HIS -LEU -LYS +Canavanine +G418 +Hygromycin +Thialysine	Adam_cdc13-1_SDLV2_REP1	1	11	2.81841110463	4809.64730124	90.820382519	254	3.03491350431	309295.999942	5179.61297202	43	3.67336640053	289311.999504	3955.90002871	972	2272	136	136	153	161	145	117	14
DLR00013895	16	7	YOR202W	27	SD/MSG -ARG -HIS -LEU -LYS +Canavanine +G418 +Hygromycin +Thialysine	Adam_cdc13-1_SDLV2_REP1	1	11	3.31394951056	4831.34110899	76.4040412759	254	3.31348175886	314186.071736	4591.67793496	43	4.03494238492	294929.588335	2794.8016814	1092	2257	136	136	160	167	146	123	0
DLR00013895	16	8	YOR202W	27	SD/MSG -ARG -HIS -LEU -LYS +Canavanine +G418 +Hygromycin +Thialysine	Adam_cdc13-1_SDLV2_REP1	1	11	3.39448696534	4538.79564433	72.5313414574	254	3.29216522869	311071.999769	4786.83664157	43	4.02790605692	286338.412427	3083.65178651	1228	2257	136	136	159	166	146	141	0
DLR00013895	16	9	YOR202W	27	SD/MSG -ARG -HIS -LEU -LYS +Canavanine +G418 +Hygromycin +Thialysine	Adam_cdc13-1_SDLV2_REP1	1	11	3.45314950653	5732.95552958	73.2980738319	254	3.44654473851	417350.999624	4927.75402484	43	4.22075980609	402160.999143	4338.58111785	1366	2259	136	136	161	167	145	203	0
DLR00013895	16	10	YOR202W	27	SD/MSG -ARG -HIS -LEU -LYS +Canavanine +G418 +Hygromycin +Thialysine	Adam_cdc13-1_SDLV2_REP1	1	11	3.91347084446	5137.1595823	124.145464368	254	3.47659449843	398804.999616	5383.8673571	43	4.28181249983	371432.027673	4297.87883819	1503	2260	136	136	160	166	143	191	0
DLR00013895	16	11	YOR202W	27	SD/MSG -ARG -HIS -LEU -LYS +Canavanine +G418 +Hygromycin +Thialysine	Adam_cdc13-1_SDLV2_REP1	1	11	4.12291822271	6770.07227056	135.950552705	254	3.56835708274	513114.999562	6187.8186879	43	4.3820614296	502085.999093	6587.74567738	1649	2263	136	136	156	163	142	333	0
DLR00013895	16	12	YOR202W	27	SD/MSG -ARG -HIS -LEU -LYS +Canavanine +G418 +Hygromycin +Thialysine	Adam_cdc13-1_SDLV2_REP1	1	11	3.83148107802	6724.56733019	107.472106087	254	3.61009294601	525122.999662	5512.78576334	43	4.43094323786	514979.999081	5805.70626621	1786	2263	136	136	159	165	143	413	6
DLR00013895	16	13	YOR202W	27	SD/MSG -ARG -HIS -LEU -LYS +Canavanine +G418 +Hygromycin +Thialysine	Adam_cdc13-1_SDLV2_REP1	1	11	3.43777729734	5808.96169549	77.1942659926	254	3.43473973679	452289.999735	4828.84232442	43	4.2187618787	443199.99919	4601.19800976	1908	2254	136	136	155	162	142	542	3
DLR00013895	16	14	YOR202W	27	SD/MSG -ARG -HIS -LEU -LYS +Canavanine +G418 +Hygromycin +Thialysine	Adam_cdc13-1_SDLV2_REP1	1	11	3.36039115076	5703.47765763	78.4100520109	254	3.36363450107	466959.999714	4914.50896684	43	4.16179732993	443853.901223	4325.28730466	2057	2255	136	136	154	162	141	634	0
DLR00013895	16	15	YOR202W	27	SD/MSG -ARG -HIS -LEU -LYS +Canavanine +G418 +Hygromycin +Thialysine	Adam_cdc13-1_SDLV2_REP1	1	11	3.5341912197	6233.13131195	120.438070075	254	3.41827751185	515679.999693	5322.21018977	43	4.19547841829	507434.999272	5731.23999992	2194	2259	136	136	155	162	142	638	0
DLR00013895	16	16	YOR202W	27	SD/MSG -ARG -HIS -LEU -LYS +Canavanine +G418 +Hygromycin +Thialysine	Adam_cdc13-1_SDLV2_REP1	1	11	3.63623342709	7169.9272314	140.513977349	254	3.49768359589	595975.999748	5627.00786414	43	4.29526413664	585997.999332	6339.28550199	2329	2259	136	136	156	163	141	485	0
DLR00013895	16	17	YOR202W	27	SD/MSG -ARG -HIS -LEU -LYS +Canavanine +G418 +Hygromycin +Thialysine	Adam_cdc13-1_SDLV2_REP1	1	11	3.26335011288	5616.26969604	85.4671834949	254	3.24491010998	438315.999785	4766.01790545	43	4.00680076101	417850.820498	4167.1528641	2464	2256	136	136	151	159	141	547	0
DLR00013895	16	18	YOR202W	27	SD/MSG -ARG -HIS -LEU -LYS +Canavanine +G418 +Hygromycin +Thialysine	Adam_cdc13-1_SDLV2_REP1	1	11	3.50663120769	7980.23247196	139.715556871	254	3.45884953112	646487.999726	5897.08499722	43	4.24387920221	639598.999342	7189.89163429	2602	2255	136	136	158	164	142	474	4
DLR00013895	16	19	YOR202W	27	SD/MSG -ARG -HIS -LEU -LYS +Canavanine +G418 +Hygromycin +Thialysine	Adam_cdc13-1_SDLV2_REP1	1	11	3.32813096195	5362.83819885	88.2992625757	254	3.19071384404	398075.999626	5077.37695832	43	3.88725302603	389133.999738	4789.81651652	2727	2260	136	136	150	159	141	459	0
DLR00013895	16	20	YOR202W	27	SD/MSG -ARG -HIS -LEU -LYS +Canavanine +G418 +Hygromycin +Thialysine	Adam_cdc13-1_SDLV2_REP1	1	11	3.27008236138	6385.34896389	92.3954472937	254	3.29995146807	494183.999857	4601.05896611	43	4.05416148985	473352.492808	4077.3047703	2866	2257	136	136	158	164	142	281	0
DLR00013895	16	21	YOR202W	27	SD/MSG -ARG -HIS -LEU -LYS +Canavanine +G418 +Hygromycin +Thialysine	Adam_cdc13-1_SDLV2_REP1	1	11	3.07381067836	6032.28154491	105.328535244	254	3.03605742625	438294.999939	5658.64991574	43	3.68235379421	428105.99949	5317.27045957	3015	2253	136	136	154	161	143	263	5
DLR00013895	16	22	YOR202W	27	SD/MSG -ARG -HIS -LEU -LYS +Canavanine +G418 +Hygromycin +Thialysine	Adam_cdc13-1_SDLV2_REP1	1	11	3.11152161691	6425.26623077	107.765388314	254	3.09917561804	453882.999946	6066.37140749	43	3.75040320056	442167.999572	5646.68657265	3136	2258	136	136	155	161	141	179	0
DLR00013895	16	23	YOR202W	27	SD/MSG -ARG -HIS -LEU -LYS +Canavanine +G418 +Hygromycin +Thialysine	Adam_cdc13-1_SDLV2_REP1	1	11	2.50564622724	5102.87962856	103.974044029	254	2.77843320518	352464.999964	5653.89144009	43	3.33921905507	339463.999394	3198.10559222	3271	2255	136	136	154	160	141	229	0
DLR00013895	16	24	YOR202W	27	SD/MSG -ARG -HIS -LEU -LYS +Canavanine +G418 +Hygromycin +Thialysine	Adam_cdc13-1_SDLV2_REP1	1	11	2.32684944864	4774.03943138	146.044517765	254	2.64145664534	339110.999987	6197.28343744	43	3.16496443371	324872.999098	3453.05378126	3403	2256	136	136	156	161	140	242	0
DLR00013878	1	1	YOR202W	36	SD/MSG -ARG -HIS -LEU -LYS +Canavanine +G418 +Hygromycin +Thialysine	Adam_cdc13-1_SDLV2_REP1	1	11	7.18859621692	388.8	32.8255003261	254	12	34142.0696839	2098.05650685	43	8.97984517514	3817.8	271.09460268	329	269	136	136	91	102	102	1447	13
DLR00013878	1	2	YOR202W	36	SD/MSG -ARG -HIS -LEU -LYS +Canavanine +G418 +Hygromycin +Thialysine	Adam_cdc13-1_SDLV2_REP1	1	11	0.607087821357	673.976199734	56.1726532516	254	12	31864.5	2050.26213319	43	0.738416594933	5058.98123966	441.900637861	403	253	136	136	88	103	106	1032	0
DLR00013878	1	3	YOR202W	36	SD/MSG -ARG -HIS -LEU -LYS +Canavanine +G418 +Hygromycin +Thialysine	Adam_cdc13-1_SDLV2_REP1	1	11	0.5	221.4	18.2338125884	254	12	31084.1427566	2094.69490769	43	0.58471939071	1865.98226201	150.667079763	584	272	136	136	84	102	106	879	0
DLR00013878	1	4	YOR202W	36	SD/MSG -ARG -HIS -LEU -LYS +Canavanine +G418 +Hygromycin +Thialysine	Adam_cdc13-1_SDLV2_REP1	1	11	0.749224822249	1190.99810951	183.119821714	254	12	38809.8	2983.67173791	43	0.855979791156	7840.99859837	1248.31980881	636	269	136	136	86	103	108	960	15
DLR00013878	1	5	YOR202W	36	SD/MSG -ARG -HIS -LEU -LYS +Canavanine +G418 +Hygromycin +Thialysine	Adam_cdc13-1_SDLV2_REP1	1	11	7.99065388015	1061.1	108.378600266	254	12	36398.9647191	2819.2353239	43	8.74569481162	7249.5	753.963396675	864	255	136	136	87	106	110	949	23
DLR00013878	1	6	YOR202W	36	SD/MSG -ARG -HIS -LEU -LYS +Canavanine +G418 +Hygromycin +Thialysine	Adam_cdc13-1_SDLV2_REP1	1	11	8.3173213546	992.7	105.095609415	254	12	36519.3	2780.50742036	43	8.79231578745	6956.1	752.573262482	958	255	136	136	88	106	110	974	23
DLR00013878	1	7	YOR202W	36	SD/MSG -ARG -HIS -LEU -LYS +Canavanine +G418 +Hygromycin +Thialysine	Adam_cdc13-1_SDLV2_REP1	1	11	9	1040.4	121.336057917	254	12	36261.9	2772.60044395	43	11.4470817171	7079.4	828.0141398	1093	254	136	136	88	107	110	1139	18
DLR00013878	1	8	YOR202W	36	SD/MSG -ARG -HIS -LEU -LYS +Canavanine +G418 +Hygromycin +Thialysine	Adam_cdc13-1_SDLV2_REP1	1	11	0.727972967134	928.99631888	55.0791604714	254	12	30562.2	2161.41474105	43	0.833929924604	6168.99720911	375.182144328	1282	271	136	136	84	105	110	822	4
DLR00013878	1	9	YOR202W	36	SD/MSG -ARG -HIS -LEU -LYS +Canavanine +G418 +Hygromycin +Thialysine	Adam_cdc13-1_SDLV2_REP1	1	11	0.517832679501	1441.80865324	120.275350982	254	11.0975521359	37405.8	3585.13547246	43	0.609206908276	9522.81364026	833.48909649	1403	289	136	136	82	103	106	889	0
DLR00013878	1	10	YOR202W	36	SD/MSG -ARG -HIS -LEU -LYS +Canavanine +G418 +Hygromycin +Thialysine	Adam_cdc13-1_SDLV2_REP1	1	11	1.03677267475	1264.5	81.1995954063	254	11.5124671321	38474.1	3369.50807774	43	1.09026670189	9189.97281129	589.236462312	1528	244	136	136	86	106	109	1038	0
DLR00013878	1	11	YOR202W	36	SD/MSG -ARG -HIS -LEU -LYS +Canavanine +G418 +Hygromycin +Thialysine	Adam_cdc13-1_SDLV2_REP1	1	11	1.18997446331	4501.2	121.321507335	254	1.46633867444	72092.9999856	6211.06274999	43	1.4148826997	43962.0000689	1126.32013942	1610	219	136	136	94	111	112	1127	48
DLR00013878	1	12	YOR202W	36	SD/MSG -ARG -HIS -LEU -LYS +Canavanine +G418 +Hygromycin +Thialysine	Adam_cdc13-1_SDLV2_REP1	1	11	0.669894646778	497.7	43.4746408119	254	12	34432.2	2743.38620832	43	0.784338115101	3491.99978866	281.689101697	1819	266	136	136	85	105	108	1041	1
DLR00013878	1	13	YOR202W	36	SD/MSG -ARG -HIS -LEU -LYS +Canavanine +G418 +Hygromycin +Thialysine	Adam_cdc13-1_SDLV2_REP1	1	11	0.78372992675	854.000028935	66.413119768	254	12	36022.5	2665.98219849	43	0.884328816341	5586.00032282	442.816006005	1914	246	136	136	86	106	109	1151	5
DLR00013878	1	14	YOR202W	36	SD/MSG -ARG -HIS -LEU -LYS +Canavanine +G418 +Hygromycin +Thialysine	Adam_cdc13-1_SDLV2_REP1	1	11	0.891220835135	846	60.4920854836	254	12	36147.6	2673.40606719	43	0.972684580642	6176.99999026	407.728384109	2072	270	136	136	82	103	107	958	3
DLR00013878	1	15	YOR202W	36	SD/MSG -ARG -HIS -LEU -LYS +Canavanine +G418 +Hygromycin +Thialysine	Adam_cdc13-1_SDLV2_REP1	1	11	1.07837921512	1548.00009108	83.4627712665	254	12	40396.5	3391.56759123	43	1.17997023971	10355.000088	580.538218584	2167	244	136	136	85	105	108	1027	2
DLR00013878	1	16	YOR202W	36	SD/MSG -ARG -HIS -LEU -LYS +Canavanine +G418 +Hygromycin +Thialysine	Adam_cdc13-1_SDLV2_REP1	1	11	0.978419766026	1669.8	125.130705522	254	12	40016.7	3325.5058927	43	1.09440876809	10059.0000626	843.832108653	2314	243	136	136	86	105	109	1025	7
DLR00013878	1	17	YOR202W	36	SD/MSG -ARG -HIS -LEU -LYS +Canavanine +G418 +Hygromycin +Thialysine	Adam_cdc13-1_SDLV2_REP1	1	11	0.5	1521.9	130.987165866	254	11.5418521869	40297.5	3501.2549007	43	0.588860720249	11784.6393185	929.616761766	2544	305	136	136	82	103	107	1231	4
DLR00013878	1	18	YOR202W	36	SD/MSG -ARG -HIS -LEU -LYS +Canavanine +G418 +Hygromycin +Thialysine	Adam_cdc13-1_SDLV2_REP1	1	11	0.682959576696	2195.96893555	232.34440573	254	12	40645.8	2750.63068579	43	0.781607192175	15630.9709356	1661.13090743	2574	303	136	136	82	103	108	1084	6
DLR00013878	1	19	YOR202W	36	SD/MSG -ARG -HIS -LEU -LYS +Canavanine +G418 +Hygromycin +Thialysine	Adam_cdc13-1_SDLV2_REP1	1	11	0.830235925768	2258.98377522	288.489002008	254	12	41717.7	3274.74822365	43	0.910015096946	16276.9828583	2052.08004715	2675	266	136	136	85	104	108	872	11
DLR00013878	1	20	YOR202W	36	SD/MSG -ARG -HIS -LEU -LYS +Canavanine +G418 +Hygromycin +Thialysine	Adam_cdc13-1_SDLV2_REP1	1	11	1.01567788589	2080.00004194	279.22217187	254	12	43312.5	3530.26266789	43	1.14973237445	16242.0000401	2049.49475463	2857	250	136	136	87	105	108	1568	16
DLR00013878	1	21	YOR202W	36	SD/MSG -ARG -HIS -LEU -LYS +Canavanine +G418 +Hygromycin +Thialysine	Adam_cdc13-1_SDLV2_REP1	1	11	0.839144040977	2079.99973557	264.273902912	254	12	42710.4	2941.73372493	43	0.951940235319	14701.9998754	1916.03920807	3039	250	136	136	85	101	105	1300	32
DLR00013878	1	22	YOR202W	36	SD/MSG -ARG -HIS -LEU -LYS +Canavanine +G418 +Hygromycin +Thialysine	Adam_cdc13-1_SDLV2_REP1	1	11	1.10486122224	1530	168.48773021	254	11.4025514399	37574.1	2395.43447785	43	1.26614677546	11022.3	1244.77926106	3134	250	136	136	83	99	102	1087	18
DLR00013878	1	23	YOR202W	36	SD/MSG -ARG -HIS -LEU -LYS +Canavanine +G418 +Hygromycin +Thialysine	Adam_cdc13-1_SDLV2_REP1	1	11	1.99052370008	1079.1	81.8335518703	254	12	34918.9108077	2150.85185796	43	2.32396800262	8165.7	626.776996296	3274	250	136	136	83	98	99	1163	9
DLR00013878	1	24	YOR202W	36	SD/MSG -ARG -HIS -LEU -LYS +Canavanine +G418 +Hygromycin +Thialysine	Adam_cdc13-1_SDLV2_REP1	1	11	0.764199758217	4195.85171892	380.114046302	254	6.18583933767	67593.6	7016.17524649	43	0.851139954389	49624.8520454	4603.42369727	3368	290	136	136	75	91	95	1059	7
DLR00013878	2	1	YOR202W	36	SD/MSG -ARG -HIS -LEU -LYS +Canavanine +G418 +Hygromycin +Thialysine	Adam_cdc13-1_SDLV2_REP1	1	11	0.778490936692	727.999984842	69.6701776146	254	9.97809654824	40682.7	2991.37089127	43	0.953723885669	4360.5	503.296120083	236	351	136	136	83	96	98	2635	4
DLR00013878	2	2	YBR030W	36	SD/MSG -ARG -HIS -LEU -LYS +Canavanine +G418 +Hygromycin +Thialysine	Adam_cdc13-1_SDLV2_REP1	1	11	0.527663474148	240.999009824	21.8636600296	254	11.8155805114	33199.9838989	1969.70615108	43	0.630519967773	1707.99948133	160.144663069	421	379	136	136	80	97	101	921	4
DLR00013878	2	3	YBR138C	36	SD/MSG -ARG -HIS -LEU -LYS +Canavanine +G418 +Hygromycin +Thialysine	Adam_cdc13-1_SDLV2_REP1	1	11	0.5	315.9	33.3708342949	254	12	32087.2171845	2204.15066414	43	0.626835454607	2461.5	265.342545331	532	383	136	136	82	100	104	942	3
DLR00013878	2	4	YBR028C	36	SD/MSG -ARG -HIS -LEU -LYS +Canavanine +G418 +Hygromycin +Thialysine	Adam_cdc13-1_SDLV2_REP1	1	11	0	11	23.4357773483	254	12	37471.5266099	2354.75285426	43	0.762504518547	1718.9892661	195.728136426	669	359	136	136	82	101	107	1107	0
DLR00013878	2	5	YBR137W	36	SD/MSG -ARG -HIS -LEU -LYS +Canavanine +G418 +Hygromycin +Thialysine	Adam_cdc13-1_SDLV2_REP1	1	11	0	11	13.1035890105	254	12	33709.3233998	2392.20403965	43	1.76476474714	1336.5	141.802123034	833	367	136	136	81	101	106	1007	0
DLR00013878	2	6	YBR027C	36	SD/MSG -ARG -HIS -LEU -LYS +Canavanine +G418 +Hygromycin +Thialysine	Adam_cdc13-1_SDLV2_REP1	1	11	0.672862340485	256.5	26.4590364334	254	12	31301.1	2240.90914149	43	0.660387909416	3090.83894355	268.543150485	963	352	136	136	83	103	107	951	0
DLR00013878	2	7	YBR134W	36	SD/MSG -ARG -HIS -LEU -LYS +Canavanine +G418 +Hygromycin +Thialysine	Adam_cdc13-1_SDLV2_REP1	1	11	0.6317522942	543.868776531	49.9619162982	254	12	30574.8	2300.10419001	43	0.760151637033	4106.76011054	413.213836094	1094	356	136	136	84	104	108	1186	0
DLR00013878	2	8	YBR026C	36	SD/MSG -ARG -HIS -LEU -LYS +Canavanine +G418 +Hygromycin +Thialysine	Adam_cdc13-1_SDLV2_REP1	1	11	0.625496037988	223.2	25.2529184789	254	12	32303.7	2387.3837606	43	0.660762614114	2121.98654576	229.910502892	1229	381	136	136	83	103	106	1082	2
DLR00013878	2	9	YBR132C	36	SD/MSG -ARG -HIS -LEU -LYS +Canavanine +G418 +Hygromycin +Thialysine	Adam_cdc13-1_SDLV2_REP1	1	11	0	11	18.8628684459	254	12	32826.6	2513.37596191	43	0.575784924944	1274.9537994	152.267040231	1388	330	136	136	82	103	106	912	0
DLR00013878	2	10	YBR025C	36	SD/MSG -ARG -HIS -LEU -LYS +Canavanine +G418 +Hygromycin +Thialysine	Adam_cdc13-1_SDLV2_REP1	1	11	0	11	27.6033535564	254	12	36649.8	2724.06826455	43	0.727987934406	1951.2	246.693376825	1525	335	136	136	83	103	107	990	1
DLR00013878	2	11	YBR131W	36	SD/MSG -ARG -HIS -LEU -LYS +Canavanine +G418 +Hygromycin +Thialysine	Adam_cdc13-1_SDLV2_REP1	1	11	1.18580944569	4216.3	78.7948000465	254	1.44303771862	317320.000126	8403.81272796	43	1.73947829075	296109.000098	5277.35688508	1652	328	136	136	162	170	151	3416	1
DLR00013878	2	12	YBR024W	36	SD/MSG -ARG -HIS -LEU -LYS +Canavanine +G418 +Hygromycin +Thialysine	Adam_cdc13-1_SDLV2_REP1	1	11	0	11	23.6146353616	254	12	35109.9	2635.16517368	43	0.731425275034	1334.00000123	143.940588626	1786	366	136	136	83	104	106	1126	0
DLR00013878	2	13	YBR130C	36	SD/MSG -ARG -HIS -LEU -LYS +Canavanine +G418 +Hygromycin +Thialysine	Adam_cdc13-1_SDLV2_REP1	1	11	0	11	26.977265051	254	12	33214.5	2674.72347582	43	0.557150896599	1734.85392867	199.371568928	1923	345	136	136	82	103	105	996	10
DLR00013878	2	14	YBR023C	36	SD/MSG -ARG -HIS -LEU -LYS +Canavanine +G418 +Hygromycin +Thialysine	Adam_cdc13-1_SDLV2_REP1	1	11	0	11	13.6044977467	254	12	34281	2570.07734789	43	2.0570971759	1307.7	114.121276004	2037	335	136	136	81	103	106	1007	10
DLR00013878	2	15	YBR129C	36	SD/MSG -ARG -HIS -LEU -LYS +Canavanine +G418 +Hygromycin +Thialysine	Adam_cdc13-1_SDLV2_REP1	1	11	1.23566600289	235.8	17.4748709737	254	12	35895.6	2527.65444029	43	1.56739994304	1960.2	141.986388777	2152	381	136	136	85	105	108	1119	2
DLR00013878	2	16	YBR022W	36	SD/MSG -ARG -HIS -LEU -LYS +Canavanine +G418 +Hygromycin +Thialysine	Adam_cdc13-1_SDLV2_REP1	1	11	0	11	23.2302416172	254	12	36110.6060404	2490.49350428	43	1.05589541557	2088.9	203.38706867	2294	314	136	136	81	102	106	872	0
DLR00013878	2	17	YBR128C	36	SD/MSG -ARG -HIS -LEU -LYS +Canavanine +G418 +Hygromycin +Thialysine	Adam_cdc13-1_SDLV2_REP1	1	11	0.96890572562	406.8	29.598885157	254	12	36586.8842354	2373.98944589	43	1.06208284809	3573.99992175	259.985020992	2446	347	136	136	83	103	106	1191	0
DLR00013878	2	18	YBR020W	36	SD/MSG -ARG -HIS -LEU -LYS +Canavanine +G418 +Hygromycin +Thialysine	Adam_cdc13-1_SDLV2_REP1	1	11	0.96061719779	261.9	14.6966786095	254	12	36389.2939404	2458.4517334	43	1.19069592659	2077.2	125.499280964	2581	331	136	136	82	103	107	1137	2
DLR00013878	2	19	YBR126C	36	SD/MSG -ARG -HIS -LEU -LYS +Canavanine +G418 +Hygromycin +Thialysine	Adam_cdc13-1_SDLV2_REP1	1	11	0	11	16.0930429746	254	12	34762.4671333	2439.1793883	43	0.789133846638	1293.00000854	119.990840558	2718	360	136	136	81	101	106	1031	0
DLR00013878	2	20	YBR019C	36	SD/MSG -ARG -HIS -LEU -LYS +Canavanine +G418 +Hygromycin +Thialysine	Adam_cdc13-1_SDLV2_REP1	1	11	1.13770652091	227.7	14.2802834682	254	12	35371.7504821	2399.81419505	43	1.45220307135	2189.7	166.814302384	2862	356	136	136	83	103	108	1353	0
DLR00013878	2	21	YBR125C	36	SD/MSG -ARG -HIS -LEU -LYS +Canavanine +G418 +Hygromycin +Thialysine	Adam_cdc13-1_SDLV2_REP1	1	11	8.47216608746	224.1	11.9874968169	254	12	33175.8366833	2185.02246473	43	12	1860.3	116.343064093	2990	329	136	136	79	99	105	1285	2
DLR00013878	2	22	YBR018C	36	SD/MSG -ARG -HIS -LEU -LYS +Canavanine +G418 +Hygromycin +Thialysine	Adam_cdc13-1_SDLV2_REP1	1	11	9	229.5	12.1390914478	254	12	33990.3	2371.00083959	43	10.7634535979	1679.4	92.5790526829	3137	360	136	136	77	95	101	1364	3
DLR00013878	2	23	YBR122C	36	SD/MSG -ARG -HIS -LEU -LYS +Canavanine +G418 +Hygromycin +Thialysine	Adam_cdc13-1_SDLV2_REP1	1	11	5.64534770752	342.9	29.4250318221	254	12	33878.5371945	2465.5793604	43	0.938960333278	3577.99995126	320.204984928	3264	369	136	136	74	92	98	1103	4
DLR00013878	2	24	YOR202W	36	SD/MSG -ARG -HIS -LEU -LYS +Canavanine +G418 +Hygromycin +Thialysine	Adam_cdc13-1_SDLV2_REP1	1	11	9	1017.9	55.8051360899	254	12	47985.5137069	3170.10126692	43	10.6385125911	6920.1	365.241516446	3417	345	136	136	76	91	95	1234	2
DLR00013878	3	1	YOR202W	36	SD/MSG -ARG -HIS -LEU -LYS +Canavanine +G418 +Hygromycin +Thialysine	Adam_cdc13-1_SDLV2_REP1	1	11	4.03219060046	676.8	66.2886873809	254	12	38986.2	2857.4846819	43	4.81619125334	4788.9	483.193361894	248	491	136	136	81	96	99	1665	7
DLR00013878	3	2	YAL017W	36	SD/MSG -ARG -HIS -LEU -LYS +Canavanine +G418 +Hygromycin +Thialysine	Adam_cdc13-1_SDLV2_REP1	1	11	0.632056856865	315	40.4954363837	254	12	32503.5	2467.06137932	43	0.727460381158	2476.8	327.271666951	416	503	136	136	79	97	102	926	0
DLR00013878	3	3	YBL032W	36	SD/MSG -ARG -HIS -LEU -LYS +Canavanine +G418 +Hygromycin +Thialysine	Adam_cdc13-1_SDLV2_REP1	1	11	0.5	298.8	34.0324152969	254	12	33464.7	2408.97001987	43	0.575610643361	2850.66283634	304.752798032	578	497	136	136	84	102	106	940	0
DLR00013878	3	4	YAL015C	36	SD/MSG -ARG -HIS -LEU -LYS +Canavanine +G418 +Hygromycin +Thialysine	Adam_cdc13-1_SDLV2_REP1	1	11	6.4473091375	231.3	18.8654048633	254	12	37742.1967472	2485.39783133	43	9.20761764711	2346.3	224.6298135	694	529	136	136	83	103	108	1142	2
DLR00013878	3	5	YBL031W	36	SD/MSG -ARG -HIS -LEU -LYS +Canavanine +G418 +Hygromycin +Thialysine	Adam_cdc13-1_SDLV2_REP1	1	11	2.60195892273	282.6	22.1111562757	254	12	34311.6	2453.12382617	43	2.66573961949	2300.4	191.394250607	805	491	136	136	82	102	107	1149	1
DLR00013878	3	6	YAL014C	36	SD/MSG -ARG -HIS -LEU -LYS +Canavanine +G418 +Hygromycin +Thialysine	Adam_cdc13-1_SDLV2_REP1	1	11	2.0801516324	252	20.2168908871	254	12	33903	2367.635056	43	2.43133447076	2069.1	175.690742903	944	467	136	136	82	102	107	1165	3
DLR00013878	3	7	YBL029W	36	SD/MSG -ARG -HIS -LEU -LYS +Canavanine +G418 +Hygromycin +Thialysine	Adam_cdc13-1_SDLV2_REP1	1	11	0	11	11.3469074037	254	12	32985	2300.14274118	43	1.96014289299	1730.7	121.743077586	1100	463	136	136	84	104	108	1077	1
DLR00013878	3	8	YAL013W	36	SD/MSG -ARG -HIS -LEU -LYS +Canavanine +G418 +Hygromycin +Thialysine	Adam_cdc13-1_SDLV2_REP1	1	11	9	305.1	57.942313912	254	12	33933.6	2501.69754761	43	12	2811.6	563.742659054	1212	462	136	136	84	104	107	993	1
DLR00013878	3	9	YBL028C	36	SD/MSG -ARG -HIS -LEU -LYS +Canavanine +G418 +Hygromycin +Thialysine	Adam_cdc13-1_SDLV2_REP1	1	11	0	11	17.1427518895	254	12	33473.7	2549.55727908	43	0.671324585034	1163.7	127.978136806	1354	466	136	136	82	103	106	956	0
DLR00013878	3	10	YAL011W	36	SD/MSG -ARG -HIS -LEU -LYS +Canavanine +G418 +Hygromycin +Thialysine	Adam_cdc13-1_SDLV2_REP1	1	11	0.738359634699	259.2	31.0760148065	254	12	35319.6	2523.96888785	43	1.09714917895	1996.2	260.523185413	1465	476	136	136	84	103	105	1027	0
DLR00013878	3	11	YBL027W	36	SD/MSG -ARG -HIS -LEU -LYS +Canavanine +G418 +Hygromycin +Thialysine	Adam_cdc13-1_SDLV2_REP1	1	11	1.69123925238	10800.9999776	437.521864995	254	2.02555566901	1129485	38188.7220812	43	2.40007672513	1120163.99971	40529.8542721	1591	480	136	136	193	194	158	4729	117
DLR00013878	3	12	YAL010C	36	SD/MSG -ARG -HIS -LEU -LYS +Canavanine +G418 +Hygromycin +Thialysine	Adam_cdc13-1_SDLV2_REP1	1	11	0	11	25.7557720118	254	12	34224.3	2435.13041395	43	11.4880781387	1642.5	185.331251999	1826	441	136	136	84	103	104	1176	12
DLR00013878	3	13	YBL025W	36	SD/MSG -ARG -HIS -LEU -LYS +Canavanine +G418 +Hygromycin +Thialysine	Adam_cdc13-1_SDLV2_REP1	1	11	0	11	14.7090751428	254	12	36245.7	2611.92974232	43	4.60606013745	911.7	116.781675567	1925	497	136	136	81	102	104	1032	2
DLR00013878	3	14	YAL008W	36	SD/MSG -ARG -HIS -LEU -LYS +Canavanine +G418 +Hygromycin +Thialysine	Adam_cdc13-1_SDLV2_REP1	1	11	1.05829882593	258.3	22.666801038	254	12	35423.9486407	2393.05174943	43	1.16130206574	2166.3	181.686494954	2052	467	136	136	83	103	106	1334	7
DLR00013878	3	15	YBL024W	36	SD/MSG -ARG -HIS -LEU -LYS +Canavanine +G418 +Hygromycin +Thialysine	Adam_cdc13-1_SDLV2_REP1	1	11	1.37640861021	232.2	14.928474692	254	12	35200.6621681	2555.39016131	43	1.7912026238	2060.1	149.151891678	2164	487	136	136	83	104	107	1220	2
DLR00013878	3	16	YAL007C	36	SD/MSG -ARG -HIS -LEU -LYS +Canavanine +G418 +Hygromycin +Thialysine	Adam_cdc13-1_SDLV2_REP1	1	11	1.0896268557	363.6	24.9318563428	254	12	36593.1514549	2652.10116975	43	1.1411692775	4198.63290825	228.144608825	2331	499	136	136	85	105	107	1440	3
DLR00013878	3	17	YBL021C	36	SD/MSG -ARG -HIS -LEU -LYS +Canavanine +G418 +Hygromycin +Thialysine	Adam_cdc13-1_SDLV2_REP1	1	11	0	11	21.0453755347	254	12	36052.8298034	2688.70374926	43	0.706283117854	2054.99217797	185.739318671	2473	485	136	136	82	102	107	894	8
DLR00013878	3	18	YAL005C	36	SD/MSG -ARG -HIS -LEU -LYS +Canavanine +G418 +Hygromycin +Thialysine	Adam_cdc13-1_SDLV2_REP1	1	11	0.88164288991	247.5	24.3000787544	254	12	36762.4334495	2621.63934366	43	1.16579834702	1997.1	211.61543501	2577	506	136	136	83	103	107	1042	2
DLR00013878	3	19	YBL019W	36	SD/MSG -ARG -HIS -LEU -LYS +Canavanine +G418 +Hygromycin +Thialysine	Adam_cdc13-1_SDLV2_REP1	1	11	0	11	12.4264475369	254	12	36175.5	2444.22723358	43	6.58118505936	1557	106.793403106	2719	498	136	136	82	102	106	1136	1
DLR00013878	3	20	YAL004W	36	SD/MSG -ARG -HIS -LEU -LYS +Canavanine +G418 +Hygromycin +Thialysine	Adam_cdc13-1_SDLV2_REP1	1	11	0	11	16.3143856693	254	12	33032.9656246	2221.80032477	43	5.15981507363	1737.9	149.766247875	2859	503	136	136	79	101	106	1096	5
DLR00013878	3	21	YBL017C	36	SD/MSG -ARG -HIS -LEU -LYS +Canavanine +G418 +Hygromycin +Thialysine	Adam_cdc13-1_SDLV2_REP1	1	11	0.921380343673	238.5	25.2719642025	254	12	33430.9213652	2250.51753175	43	0.772195607257	2655.94327127	263.435242097	2999	516	136	136	79	98	104	1222	3
DLR00013878	3	22	YAL002W	36	SD/MSG -ARG -HIS -LEU -LYS +Canavanine +G418 +Hygromycin +Thialysine	Adam_cdc13-1_SDLV2_REP1	1	11	7.88800967667	441	29.8661903303	254	12	35232.3431173	2459.36708295	43	7.78261941824	3663	270.927556918	3141	506	136	136	77	96	102	1578	0
DLR00013878	3	23	YBL016W	36	SD/MSG -ARG -HIS -LEU -LYS +Canavanine +G418 +Hygromycin +Thialysine	Adam_cdc13-1_SDLV2_REP1	1	11	2.84631120047	631.8	29.2932617561	254	12	34770.0510445	2585.59818778	43	3.40062141242	5130.9	267.454754657	3232	517	136	136	76	94	100	1807	8
DLR00013878	3	24	YOR202W	36	SD/MSG -ARG -HIS -LEU -LYS +Canavanine +G418 +Hygromycin +Thialysine	Adam_cdc13-1_SDLV2_REP1	1	11	1.2311851412	571.5	60.5717816676	254	12	38871.7932316	2716.9436673	43	1.23019414517	4199.99913924	410.078998194	3416	481	136	136	74	90	94	855	0
DLR00013878	4	1	YOR202W	36	SD/MSG -ARG -HIS -LEU -LYS +Canavanine +G418 +Hygromycin +Thialysine	Adam_cdc13-1_SDLV2_REP1	1	11	0.86052249218	686.7	80.5093784154	254	12	36853.2	2852.11292194	43	0.928447671304	5159.974486	614.123783964	291	647	136	136	82	99	102	1157	0
DLR00013878	4	2	YBR045C	36	SD/MSG -ARG -HIS -LEU -LYS +Canavanine +G418 +Hygromycin +Thialysine	Adam_cdc13-1_SDLV2_REP1	1	11	7.0145281184	375.3	21.4747006007	254	12	31511.6256642	2237.85580248	43	8.8464835116	3388.5	198.543276123	407	610	136	136	82	100	104	1182	9
DLR00013878	4	3	YBR156C	36	SD/MSG -ARG -HIS -LEU -LYS +Canavanine +G418 +Hygromycin +Thialysine	Adam_cdc13-1_SDLV2_REP1	1	11	0	11	12.2906862112	254	12	34612.2454311	2489.93512848	43	0.815744208234	1605.6	184.023357697	537	626	136	136	81	100	105	1196	0
DLR00013878	4	4	YBR044C	36	SD/MSG -ARG -HIS -LEU -LYS +Canavanine +G418 +Hygromycin +Thialysine	Adam_cdc13-1_SDLV2_REP1	1	11	9	248.4	36.4497661459	254	12	36491.4	2540.08566031	43	12	2482.2	406.247117824	695	625	136	136	82	101	107	1049	6
DLR00013878	4	5	YBR151W	36	SD/MSG -ARG -HIS -LEU -LYS +Canavanine +G418 +Hygromycin +Thialysine	Adam_cdc13-1_SDLV2_REP1	1	11	1.77866551941	357.3	14.847251539	254	12	34992.9	2312.20424202	43	1.78381428034	4271.4	196.643983499	829	622	136	136	84	104	108	1325	0
DLR00013878	4	6	YBR043C	36	SD/MSG -ARG -HIS -LEU -LYS +Canavanine +G418 +Hygromycin +Thialysine	Adam_cdc13-1_SDLV2_REP1	1	11	2.14151212284	502.2	26.6726730582	254	12	36854.1	2248.93088873	43	2.3971228709	8806.5	529.643061869	938	582	136	136	95	112	112	1577	4
DLR00013878	4	7	YBR150C	36	SD/MSG -ARG -HIS -LEU -LYS +Canavanine +G418 +Hygromycin +Thialysine	Adam_cdc13-1_SDLV2_REP1	1	11	0.765384687746	342	39.0481583586	254	12	34310.7	2588.17618615	43	0.85459915883	3224.99465131	337.256589313	1092	615	136	136	85	106	110	1050	0
DLR00013878	4	8	YBR042C	36	SD/MSG -ARG -HIS -LEU -LYS +Canavanine +G418 +Hygromycin +Thialysine	Adam_cdc13-1_SDLV2_REP1	1	11	0	11	16.8268501693	254	12	33212.7	2514.52427404	43	0.767899393947	1092.6	124.160845206	1207	625	136	136	83	103	107	1009	0
DLR00013878	4	9	YBR149W	36	SD/MSG -ARG -HIS -LEU -LYS +Canavanine +G418 +Hygromycin +Thialysine	Adam_cdc13-1_SDLV2_REP1	1	11	0	11	19.9362293359	254	12	33978.6	2472.82112399	43	12	1496.7	116.902574652	1345	612	136	136	85	105	107	1317	4
DLR00013878	4	10	YBR041W	36	SD/MSG -ARG -HIS -LEU -LYS +Canavanine +G418 +Hygromycin +Thialysine	Adam_cdc13-1_SDLV2_REP1	1	11	0	11	20.2857389127	254	12	34342.2	2584.42135653	43	6.29354400136	1440	197.326185894	1492	641	136	136	82	102	105	950	0
DLR00013878	4	11	YBR148W	36	SD/MSG -ARG -HIS -LEU -LYS +Canavanine +G418 +Hygromycin +Thialysine	Adam_cdc13-1_SDLV2_REP1	1	11	0	11	18.5131976453	254	12	35792.1	2482.74324019	43	0.556644607515	1179	148.155088097	1593	678	136	136	82	102	103	936	4
DLR00013878	4	12	YBR040W	36	SD/MSG -ARG -HIS -LEU -LYS +Canavanine +G418 +Hygromycin +Thialysine	Adam_cdc13-1_SDLV2_REP1	1	11	0.5	222.3	18.800449145	254	12	36327.6	2508.21355398	43	0.581690239827	2069.83038462	163.267918095	1810	642	136	136	83	103	106	991	1
DLR00013878	4	13	YBR147W	36	SD/MSG -ARG -HIS -LEU -LYS +Canavanine +G418 +Hygromycin +Thialysine	Adam_cdc13-1_SDLV2_REP1	1	11	0.56465340741	225.9	27.0171772451	254	12	34401.6	2629.7695263	43	0.645090001306	2075.4	256.386373421	1918	604	136	136	82	102	106	1049	0
DLR00013878	4	14	YBR036C	36	SD/MSG -ARG -HIS -LEU -LYS +Canavanine +G418 +Hygromycin +Thialysine	Adam_cdc13-1_SDLV2_REP1	1	11	0.5	262.8	29.4087318038	254	12	36387	2569.34779288	43	0.525767762244	2502.81954426	254.102026201	2061	630	136	136	82	102	106	969	2
DLR00013878	4	15	YBR146W	36	SD/MSG -ARG -HIS -LEU -LYS +Canavanine +G418 +Hygromycin +Thialysine	Adam_cdc13-1_SDLV2_REP1	1	11	0	11	22.7459924767	254	12	36363.9596536	2470.80808141	43	0.830568131063	1543.5	175.911736451	2158	610	136	136	82	102	106	1180	2
DLR00013878	4	16	YBR034C	36	SD/MSG -ARG -HIS -LEU -LYS +Canavanine +G418 +Hygromycin +Thialysine	Adam_cdc13-1_SDLV2_REP1	1	11	0	11	19.8181221065	254	12	36133.2732656	2645.55697149	43	0.738784708272	1574.1	204.634532946	2350	681	136	136	83	103	107	901	1
DLR00013878	4	17	YBR145W	36	SD/MSG -ARG -HIS -LEU -LYS +Canavanine +G418 +Hygromycin +Thialysine	Adam_cdc13-1_SDLV2_REP1	1	11	0.709642539574	277.2	30.013619104	254	12	37532.7	2595.62317038	43	0.784184675657	2197.99865297	236.379697946	2438	611	136	136	81	101	106	1075	0
DLR00013878	4	18	YBR033W	36	SD/MSG -ARG -HIS -LEU -LYS +Canavanine +G418 +Hygromycin +Thialysine	Adam_cdc13-1_SDLV2_REP1	1	11	0	11	18.7592506972	254	12	36338.0550532	2643.11296222	43	1.4199920513	1584.9	151.438106344	2608	639	136	136	84	104	107	988	3
DLR00013878	4	19	YBR144C	36	SD/MSG -ARG -HIS -LEU -LYS +Canavanine +G418 +Hygromycin +Thialysine	Adam_cdc13-1_SDLV2_REP1	1	11	6.45740764014	264.6	22.7889987595	254	12	35663.5467693	2496.54160845	43	8.74392700725	2889	292.844950555	2734	624	136	136	83	103	107	1170	2
DLR00013878	4	20	YBR032W	36	SD/MSG -ARG -HIS -LEU -LYS +Canavanine +G418 +Hygromycin +Thialysine	Adam_cdc13-1_SDLV2_REP1	1	11	1.01953761484	595.8	72.0365511258	254	12	34993.0073188	2350.38865602	43	1.01138879697	5256.99997437	602.424495436	2861	627	136	136	80	101	106	1633	4
DLR00013878	4	21	YBR141C	36	SD/MSG -ARG -HIS -LEU -LYS +Canavanine +G418 +Hygromycin +Thialysine	Adam_cdc13-1_SDLV2_REP1	1	11	0.965503581057	412.741076788	23.231007449	254	12	33898.5	2111.68450005	43	1.11825361769	3498.21973451	187.053792901	3020	627	136	136	79	99	105	1609	10
DLR00013878	4	22	YBR031W	36	SD/MSG -ARG -HIS -LEU -LYS +Canavanine +G418 +Hygromycin +Thialysine	Adam_cdc13-1_SDLV2_REP1	1	11	2.20546691155	675	39.9467897706	254	12	35304.0708783	2186.63125946	43	2.47163335109	6309.9	393.126845987	3139	591	136	136	78	97	103	1726	10
DLR00013878	4	23	YBR139W	36	SD/MSG -ARG -HIS -LEU -LYS +Canavanine +G418 +Hygromycin +Thialysine	Adam_cdc13-1_SDLV2_REP1	1	11	0.838178880131	550.000113348	41.2452163194	254	12	35316.9	2392.52917182	43	0.936120696653	3926.0000982	314.173915871	3298	642	136	136	73	92	97	1477	9
DLR00013878	4	24	YOR202W	36	SD/MSG -ARG -HIS -LEU -LYS +Canavanine +G418 +Hygromycin +Thialysine	Adam_cdc13-1_SDLV2_REP1	1	11	2.40288940649	609.3	39.7990379608	254	12	38759.1097912	2616.11968538	43	2.43927516905	4283.1	286.328021764	3417	614	136	136	73	90	95	1088	4
DLR00013878	5	1	YOR202W	36	SD/MSG -ARG -HIS -LEU -LYS +Canavanine +G418 +Hygromycin +Thialysine	Adam_cdc13-1_SDLV2_REP1	1	11	0.763375983799	954	100.959418272	254	12	38965.5	2675.09245933	43	0.831508468026	7739.95723798	764.267723772	288	758	136	136	81	97	102	941	0
DLR00013878	5	2	YAL031C	36	SD/MSG -ARG -HIS -LEU -LYS +Canavanine +G418 +Hygromycin +Thialysine	Adam_cdc13-1_SDLV2_REP1	1	11	0.788116625861	401.4	55.1069181226	254	12	32277.6	2269.90145502	43	7.06974812867	3621.6	432.730361673	422	766	136	136	82	100	105	1116	0
DLR00013878	5	3	YBL052C	36	SD/MSG -ARG -HIS -LEU -LYS +Canavanine +G418 +Hygromycin +Thialysine	Adam_cdc13-1_SDLV2_REP1	1	11	0	11	20.4642558181	254	12	34884.5694384	2378.496359	43	4.92905874869	1802.7	182.091729193	549	797	136	136	83	103	107	1056	5
DLR00013878	5	4	YAL030W	36	SD/MSG -ARG -HIS -LEU -LYS +Canavanine +G418 +Hygromycin +Thialysine	Adam_cdc13-1_SDLV2_REP1	1	11	0	11	19.2162532676	254	12	35158.4986795	2467.14165393	43	2.49496413996	1539	175.386811111	705	759	136	136	81	101	107	1047	7
DLR00013878	5	5	YBL051C	36	SD/MSG -ARG -HIS -LEU -LYS +Canavanine +G418 +Hygromycin +Thialysine	Adam_cdc13-1_SDLV2_REP1	1	11	1.64013046426	320.4	24.1634104992	254	11.9807315152	35233.2	2098.13294036	43	2.01780938125	2364.3	171.392564439	811	758	136	136	83	103	108	1316	2
DLR00013878	5	6	YAL029C	36	SD/MSG -ARG -HIS -LEU -LYS +Canavanine +G418 +Hygromycin +Thialysine	Adam_cdc13-1_SDLV2_REP1	1	11	5.36005381095	328.5	36.2531185425	254	12	32511.6	2168.97465326	43	6.08797768551	2775.6	319.50706023	957	759	136	136	84	104	108	1380	3
DLR00013878	5	7	YBL049W	36	SD/MSG -ARG -HIS -LEU -LYS +Canavanine +G418 +Hygromycin +Thialysine	Adam_cdc13-1_SDLV2_REP1	1	11	0.719665801239	325.8	41.8899958637	254	12	33923.7	2348.29943663	43	0.735977909943	3156.95566537	358.505782446	1099	750	136	136	84	103	108	1154	0
DLR00013878	5	8	YAL028W	36	SD/MSG -ARG -HIS -LEU -LYS +Canavanine +G418 +Hygromycin +Thialysine	Adam_cdc13-1_SDLV2_REP1	1	11	0	11	16.8762003066	254	12	33237	2444.94019676	43	12	1401.3	133.748509934	1236	750	136	136	85	105	107	1152	3
DLR00013878	5	9	YBL048W	36	SD/MSG -ARG -HIS -LEU -LYS +Canavanine +G418 +Hygromycin +Thialysine	Adam_cdc13-1_SDLV2_REP1	1	11	0.692508460431	253.8	30.4164030996	254	12	35064	2678.67686445	43	6.43424226788	1960.2	227.032073928	1335	717	136	136	85	105	107	1005	0
DLR00013878	5	10	YAL027W	36	SD/MSG -ARG -HIS -LEU -LYS +Canavanine +G418 +Hygromycin +Thialysine	Adam_cdc13-1_SDLV2_REP1	1	11	0.5	243.9	30.7133683244	254	12	33630.3	2488.00799475	43	0.556606150326	1869.86577161	231.139427914	1494	762	136	136	82	102	105	868	2
DLR00013878	5	11	YBL047C	36	SD/MSG -ARG -HIS -LEU -LYS +Canavanine +G418 +Hygromycin +Thialysine	Adam_cdc13-1_SDLV2_REP1	1	11	0.542979682442	230.4	24.7272301177	254	12	35755.4206033	2553.54291699	43	0.61804397138	1769.98809065	183.041118505	1639	766	136	136	82	102	104	1053	3
DLR00013878	5	12	YAL026C	36	SD/MSG -ARG -HIS -LEU -LYS +Canavanine +G418 +Hygromycin +Thialysine	Adam_cdc13-1_SDLV2_REP1	1	11	0	11	12.0033533541	254	12	36205.6265347	2427.11743124	43	0.508917550693	1201.89381651	132.946135494	1771	771	136	136	82	101	105	927	0
DLR00013878	5	13	YBL046W	36	SD/MSG -ARG -HIS -LEU -LYS +Canavanine +G418 +Hygromycin +Thialysine	Adam_cdc13-1_SDLV2_REP1	1	11	0	11	16.2500900955	254	12	35747.5631485	2565.31432988	43	0.591810264699	1097.99328857	131.270108862	1908	740	136	136	82	101	105	815	2
DLR00013878	5	14	YAL023C	36	SD/MSG -ARG -HIS -LEU -LYS +Canavanine +G418 +Hygromycin +Thialysine	Adam_cdc13-1_SDLV2_REP1	1	11	0	11	18.151287007	254	12	35296.7696859	2487.87194348	43	0.5	1977.3	177.444052047	2045	754	136	136	81	101	105	789	0
DLR00013878	5	15	YBL043W	36	SD/MSG -ARG -HIS -LEU -LYS +Canavanine +G418 +Hygromycin +Thialysine	Adam_cdc13-1_SDLV2_REP1	1	11	0	11	10.2784134855	254	12	35812.1583153	2661.73110475	43	0	43	76.3233323569	2209	744	136	136	81	101	105	933	2
DLR00013878	5	16	YAL022C	36	SD/MSG -ARG -HIS -LEU -LYS +Canavanine +G418 +Hygromycin +Thialysine	Adam_cdc13-1_SDLV2_REP1	1	11	0	11	17.4064750271	254	12	35667.5114808	2648.10870203	43	0.626458784815	1593.9932931	141.685197484	2348	723	136	136	83	103	107	981	2
DLR00013878	5	17	YBL042C	36	SD/MSG -ARG -HIS -LEU -LYS +Canavanine +G418 +Hygromycin +Thialysine	Adam_cdc13-1_SDLV2_REP1	1	11	0	11	14.2595945909	254	12	35258.3503305	2564.95412364	43	2.61385383531	1740.6	176.601923815	2492	776	136	136	82	102	107	1128	2
DLR00013878	5	18	YAL020C	36	SD/MSG -ARG -HIS -LEU -LYS +Canavanine +G418 +Hygromycin +Thialysine	Adam_cdc13-1_SDLV2_REP1	1	11	0	11	14.75082524	254	12	34526.3278792	2563.29678082	43	7.41879606438	1890.9	138.327937382	2572	754	136	136	83	103	107	1142	4
DLR00013878	5	19	YBL039C	36	SD/MSG -ARG -HIS -LEU -LYS +Canavanine +G418 +Hygromycin +Thialysine	Adam_cdc13-1_SDLV2_REP1	1	11	2.58814575398	612.9	33.2994916659	254	12	35983.84907	2354.43633693	43	3.66391966059	5062.5	295.608871462	2728	771	136	136	81	102	107	1626	8
DLR00013878	5	20	YAL019W	36	SD/MSG -ARG -HIS -LEU -LYS +Canavanine +G418 +Hygromycin +Thialysine	Adam_cdc13-1_SDLV2_REP1	1	11	3.41202270431	305.1	12.5649868915	254	12	34387.579833	2254.23451241	43	4.55166400206	2501.1	127.869490879	2812	743	136	136	80	101	106	1454	7
DLR00013878	5	21	YBL037W	36	SD/MSG -ARG -HIS -LEU -LYS +Canavanine +G418 +Hygromycin +Thialysine	Adam_cdc13-1_SDLV2_REP1	1	11	3.6146561886	396	14.7750426107	254	11.8780494771	34622.5415536	2182.96742569	43	4.45777517992	3332.7	161.250890285	3004	772	136	136	79	99	105	1501	0
DLR00013878	5	22	YAL018C	36	SD/MSG -ARG -HIS -LEU -LYS +Canavanine +G418 +Hygromycin +Thialysine	Adam_cdc13-1_SDLV2_REP1	1	11	9	380.7	36.7577409561	254	12	33900.2409019	2087.7105075	43	12	2950.2	297.182297512	3136	774	136	136	77	97	103	1230	8
DLR00013878	5	23	YBL036C	36	SD/MSG -ARG -HIS -LEU -LYS +Canavanine +G418 +Hygromycin +Thialysine	Adam_cdc13-1_SDLV2_REP1	1	11	3.60820496749	533.7	36.341316723	254	12	35027.6614879	2130.30013924	43	4.5665956295	4216.5	295.208310821	3267	763	136	136	74	94	100	1736	0
DLR00013878	5	24	YOR202W	36	SD/MSG -ARG -HIS -LEU -LYS +Canavanine +G418 +Hygromycin +Thialysine	Adam_cdc13-1_SDLV2_REP1	1	11	9	331.2	18.9807339872	254	12	37348.2753942	2277.66315224	43	12	2170.8	127.663759751	3402	765	136	136	74	92	96	952	0
DLR00013878	6	1	YOR202W	36	SD/MSG -ARG -HIS -LEU -LYS +Canavanine +G418 +Hygromycin +Thialysine	Adam_cdc13-1_SDLV2_REP1	1	11	4.05601726485	239.4	19.1906871485	254	12	33101.1	2404.80310256	43	4.70021531242	1997.1	168.394593188	288	894	136	136	80	98	103	1043	0
DLR00013878	6	2	YBR058C	36	SD/MSG -ARG -HIS -LEU -LYS +Canavanine +G418 +Hygromycin +Thialysine	Adam_cdc13-1_SDLV2_REP1	1	11	0.529403343644	258.3	26.8972862546	254	12	31400.1	2118.86411369	43	0.637913760226	2445.3	253.750450925	389	905	136	136	81	100	105	1017	1
DLR00013878	6	3	YBR169C	36	SD/MSG -ARG -HIS -LEU -LYS +Canavanine +G418 +Hygromycin +Thialysine	Adam_cdc13-1_SDLV2_REP1	1	11	0	11	15.0673326462	254	12	35917.8582082	2548.95280683	43	0.940357652896	1380.00031233	119.442507994	581	878	136	136	86	106	110	1029	3
DLR00013878	6	4	YBR057C	36	SD/MSG -ARG -HIS -LEU -LYS +Canavanine +G418 +Hygromycin +Thialysine	Adam_cdc13-1_SDLV2_REP1	1	11	0.611256287799	314.1	31.8950961734	254	12	35703	2323.9241592	43	0.766600970447	2912.97653532	273.815532339	707	892	136	136	81	101	107	1069	0
DLR00013878	6	5	YBR168W	36	SD/MSG -ARG -HIS -LEU -LYS +Canavanine +G418 +Hygromycin +Thialysine	Adam_cdc13-1_SDLV2_REP1	1	11	0.794168925789	252	32.4559869245	254	12	34129.8	2018.290483	43	7.95244943802	2018.7	225.87217038	813	895	136	136	83	103	108	1083	6
DLR00013878	6	6	YBR056W	36	SD/MSG -ARG -HIS -LEU -LYS +Canavanine +G418 +Hygromycin +Thialysine	Adam_cdc13-1_SDLV2_REP1	1	11	0.585860814303	680.4	66.9983140087	254	12	33461.2748502	2005.92713371	43	5.47444093788	6583.5	1141.49243815	969	890	136	136	82	103	108	1076	4
DLR00013878	6	7	YBR166C	36	SD/MSG -ARG -HIS -LEU -LYS +Canavanine +G418 +Hygromycin +Thialysine	Adam_cdc13-1_SDLV2_REP1	1	11	0.850413873137	476.1	56.5265562396	254	12	34858.8	2435.60951227	43	0.797579655244	4929.95303859	512.237046899	1120	897	136	136	82	103	106	1257	1
DLR00013878	6	8	YBR054W	36	SD/MSG -ARG -HIS -LEU -LYS +Canavanine +G418 +Hygromycin +Thialysine	Adam_cdc13-1_SDLV2_REP1	1	11	0.625599363696	287.1	30.5458334012	254	12	33207.3	2512.36610868	43	0.694550436123	2181.96952564	220.948316593	1224	900	136	136	82	102	106	1026	0
DLR00013878	6	9	YBR165W	36	SD/MSG -ARG -HIS -LEU -LYS +Canavanine +G418 +Hygromycin +Thialysine	Adam_cdc13-1_SDLV2_REP1	1	11	0.718630617324	314.1	37.8407475939	254	12	34346.7	2524.31122524	43	0.791355882622	2377.98050983	287.168418911	1377	899	136	136	84	104	107	1154	0
DLR00013878	6	10	YBR053C	36	SD/MSG -ARG -HIS -LEU -LYS +Canavanine +G418 +Hygromycin +Thialysine	Adam_cdc13-1_SDLV2_REP1	1	11	0	11	19.028328892	254	12	36659.7	2656.88415402	43	6.77061714045	1431.9	225.717129002	1510	925	136	136	83	102	104	832	1
DLR00013878	6	11	YBR164C	36	SD/MSG -ARG -HIS -LEU -LYS +Canavanine +G418 +Hygromycin +Thialysine	Adam_cdc13-1_SDLV2_REP1	1	11	1.34539765536	4712.4	43.3674673506	254	1.59843639115	400186.000207	7925.77970945	43	1.90742110184	378254.000256	3920.97022515	1618	905	136	136	176	182	155	3393	0
DLR00013878	6	12	YBR052C	36	SD/MSG -ARG -HIS -LEU -LYS +Canavanine +G418 +Hygromycin +Thialysine	Adam_cdc13-1_SDLV2_REP1	1	11	0	11	8.2275196835	254	12	37069.2	2806.73449775	43	0	43	83.6884536774	1764	903	136	136	81	101	104	916	1
DLR00013878	6	13	YBR162W-A	36	SD/MSG -ARG -HIS -LEU -LYS +Canavanine +G418 +Hygromycin +Thialysine	Adam_cdc13-1_SDLV2_REP1	1	11	0	11	13.6593960523	254	12	37097.3076083	2621.65088888	43	1.2410538649	1090.8	123.822180181	1920	925	136	136	81	101	105	986	1
DLR00013878	6	14	YBR051W	36	SD/MSG -ARG -HIS -LEU -LYS +Canavanine +G418 +Hygromycin +Thialysine	Adam_cdc13-1_SDLV2_REP1	1	11	0	11	14.0704477409	254	12	36048.6156661	2587.52757244	43	4.81455423799	1138.5	163.318185082	2054	892	136	136	81	102	105	924	0
DLR00013878	6	15	YBR162C	36	SD/MSG -ARG -HIS -LEU -LYS +Canavanine +G418 +Hygromycin +Thialysine	Adam_cdc13-1_SDLV2_REP1	1	11	0	11	15.0523937279	254	12	35532.5367117	2633.83160988	43	0.984353051446	1356.3	139.441454905	2167	887	136	136	84	103	105	1070	0
DLR00013878	6	16	YBR050C	36	SD/MSG -ARG -HIS -LEU -LYS +Canavanine +G418 +Hygromycin +Thialysine	Adam_cdc13-1_SDLV2_REP1	1	11	0.5	414.9	34.5622438576	254	12	35561.7	2631.59265921	43	0.517484767127	4013.79063769	304.671800896	2320	896	136	136	81	101	105	823	0
DLR00013878	6	17	YBR161W	36	SD/MSG -ARG -HIS -LEU -LYS +Canavanine +G418 +Hygromycin +Thialysine	Adam_cdc13-1_SDLV2_REP1	1	11	0.629662646688	278.1	26.7363021268	254	12	35163	2362.09247564	43	0.736360514413	2540.7	248.013651808	2473	909	136	136	82	102	106	1163	0
DLR00013878	6	18	YBR048W	36	SD/MSG -ARG -HIS -LEU -LYS +Canavanine +G418 +Hygromycin +Thialysine	Adam_cdc13-1_SDLV2_REP1	1	11	0.960521102644	237.818936826	10.4002722065	254	12	34475.4	2321.60328343	43	1.23020764391	1737.63999076	89.9913730197	2577	872	136	136	81	101	106	1128	5
DLR00013878	6	19	YBR159W	36	SD/MSG -ARG -HIS -LEU -LYS +Canavanine +G418 +Hygromycin +Thialysine	Adam_cdc13-1_SDLV2_REP1	1	11	1.01088047905	231.411038224	14.772458713	254	12	33737.9672542	2232.07750537	43	1.21903467129	1787.00019688	123.266334622	2687	864	136	136	81	102	107	1291	0
DLR00013878	6	20	YBR047W	36	SD/MSG -ARG -HIS -LEU -LYS +Canavanine +G418 +Hygromycin +Thialysine	Adam_cdc13-1_SDLV2_REP1	1	11	0	11	14.037578463	254	12	33578.1207948	2096.83522279	43	1.75257884148	1451.7	144.246837426	2856	879	136	136	80	101	106	1161	4
DLR00013878	6	21	YBR158W	36	SD/MSG -ARG -HIS -LEU -LYS +Canavanine +G418 +Hygromycin +Thialysine	Adam_cdc13-1_SDLV2_REP1	1	11	3.7336974644	315.9	20.2117196656	254	12	33858.2662374	2124.37267484	43	2.74659326734	2974.5	233.026007676	3007	891	136	136	80	99	105	1400	6
DLR00013878	6	22	YBR046C	36	SD/MSG -ARG -HIS -LEU -LYS +Canavanine +G418 +Hygromycin +Thialysine	Adam_cdc13-1_SDLV2_REP1	1	11	1.17889293527	371.7	25.0825425142	254	12	35283.3740367	2186.0332348	43	1.26525538899	2721.6	193.668137732	3145	890	136	136	76	96	102	1332	0
DLR00013878	6	23	YBR157C	36	SD/MSG -ARG -HIS -LEU -LYS +Canavanine +G418 +Hygromycin +Thialysine	Adam_cdc13-1_SDLV2_REP1	1	11	0.811440782444	496.8	47.9531859247	254	12	34643.800981	2470.54319047	43	0.831430984437	4582.95282007	398.268387575	3278	904	136	136	73	93	99	1080	0
DLR00013878	6	24	YOR202W	36	SD/MSG -ARG -HIS -LEU -LYS +Canavanine +G418 +Hygromycin +Thialysine	Adam_cdc13-1_SDLV2_REP1	1	11	0.782083520561	296.1	34.9912254396	254	12	35735.5841578	2292.73999036	43	0.77579083336	2331.99347776	257.451630797	3424	867	136	136	73	91	96	840	3
DLR00013878	7	1	YOR202W	36	SD/MSG -ARG -HIS -LEU -LYS +Canavanine +G418 +Hygromycin +Thialysine	Adam_cdc13-1_SDLV2_REP1	1	11	8.32300486631	308.7	20.576281101	254	12	32901.5386867	1969.02813054	43	9.24828383764	2848.5	251.907077432	288	1029	136	136	80	98	104	1268	0
DLR00013878	7	2	YAL054C	36	SD/MSG -ARG -HIS -LEU -LYS +Canavanine +G418 +Hygromycin +Thialysine	Adam_cdc13-1_SDLV2_REP1	1	11	0.571625465956	396	39.3944263416	254	12	31851.5991978	2133.6616504	43	0.657560429911	3896.84335789	365.262902343	453	1056	136	136	80	100	105	1106	0
DLR00013878	7	3	YBL064C	36	SD/MSG -ARG -HIS -LEU -LYS +Canavanine +G418 +Hygromycin +Thialysine	Adam_cdc13-1_SDLV2_REP1	1	11	0.6258224441	275.4	27.4718940279	254	12	35513.1	2472.28436346	43	0.73198313025	2484.00000025	224.49313211	550	1041	136	136	83	102	107	1324	7
DLR00013878	7	4	YAL053W	36	SD/MSG -ARG -HIS -LEU -LYS +Canavanine +G418 +Hygromycin +Thialysine	Adam_cdc13-1_SDLV2_REP1	1	11	0	11	12.0675761073	254	12	37785.7727728	2280.11031917	43	0.901708009991	1296	135.680923473	676	1018	136	136	81	101	107	970	2
DLR00013878	7	5	YBL063W	36	SD/MSG -ARG -HIS -LEU -LYS +Canavanine +G418 +Hygromycin +Thialysine	Adam_cdc13-1_SDLV2_REP1	1	11	0	11	18.4664089671	254	12	34823.5332763	2006.62080211	43	1.01862280627	1323	157.496130786	813	1033	136	136	81	102	107	1089	2
DLR00013878	7	6	YAL051W	36	SD/MSG -ARG -HIS -LEU -LYS +Canavanine +G418 +Hygromycin +Thialysine	Adam_cdc13-1_SDLV2_REP1	1	11	0.822875680207	243.9	28.8975758057	254	12	34504.2	2301.91510121	43	0.900753646582	1974.9999975	226.417606673	973	1027	136	136	81	102	107	994	4
DLR00013878	7	7	YBL062W	36	SD/MSG -ARG -HIS -LEU -LYS +Canavanine +G418 +Hygromycin +Thialysine	Adam_cdc13-1_SDLV2_REP1	1	11	0.501982785484	294.3	30.889613492	254	12	35019	2293.25161726	43	0.582766214032	2355.84729024	228.063442342	1101	1033	136	136	81	102	106	919	3
DLR00013878	7	8	YAL049C	36	SD/MSG -ARG -HIS -LEU -LYS +Canavanine +G418 +Hygromycin +Thialysine	Adam_cdc13-1_SDLV2_REP1	1	11	0.895386136475	260.1	30.6168062687	254	12	34749.9	2530.82768901	43	8.54334836131	1706.4	168.225338676	1238	1039	136	136	81	102	106	1106	2
DLR00013878	7	9	YBL061C	36	SD/MSG -ARG -HIS -LEU -LYS +Canavanine +G418 +Hygromycin +Thialysine	Adam_cdc13-1_SDLV2_REP1	1	11	9	225.9	18.6131108161	254	12	35208	2601.3999996	43	12	1719.9	165.768793611	1352	1053	136	136	82	102	106	1166	2
DLR00013878	7	10	YAL045C	36	SD/MSG -ARG -HIS -LEU -LYS +Canavanine +G418 +Hygromycin +Thialysine	Adam_cdc13-1_SDLV2_REP1	1	11	0	11	24.8522647864	254	12	36069.3	2484.23207557	43	0.844034976758	1832.4	208.860093056	1505	1038	136	136	82	101	105	860	1
DLR00013878	7	11	YBL060W	36	SD/MSG -ARG -HIS -LEU -LYS +Canavanine +G418 +Hygromycin +Thialysine	Adam_cdc13-1_SDLV2_REP1	1	11	0	11	11.9815116716	254	12	35930.0621225	2365.82584155	43	1.13563381505	1232.1	93.3282554513	1605	1050	136	136	85	104	105	1162	1
DLR00013878	7	12	YAL043C-A	36	SD/MSG -ARG -HIS -LEU -LYS +Canavanine +G418 +Hygromycin +Thialysine	Adam_cdc13-1_SDLV2_REP1	1	11	1.51112284744	11087.4647436	76.3669398945	254	1.85123099882	1050712.00003	11990.4251817	43	2.20600894709	1042209	12776.5140606	1741	1048	136	136	191	193	161	4612	2
DLR00013878	7	13	YBL059W	36	SD/MSG -ARG -HIS -LEU -LYS +Canavanine +G418 +Hygromycin +Thialysine	Adam_cdc13-1_SDLV2_REP1	1	11	0	11	21.293929136	254	12	36868.1075263	2653.29852606	43	1.00848621726	1674	152.776213507	1910	1037	136	136	83	102	104	1101	0
DLR00013878	7	14	YAL042W	36	SD/MSG -ARG -HIS -LEU -LYS +Canavanine +G418 +Hygromycin +Thialysine	Adam_cdc13-1_SDLV2_REP1	1	11	0	11	11.192753676	254	12	34497	2516.77285081	43	7.14612138262	963	109.127881794	2025	1043	136	136	82	101	105	908	0
DLR00013878	7	15	YBL057C	36	SD/MSG -ARG -HIS -LEU -LYS +Canavanine +G418 +Hygromycin +Thialysine	Adam_cdc13-1_SDLV2_REP1	1	11	0	11	14.2846463909	254	12	33935.4	2382.8428358	43	1.88984426779	1842.3	150.781546539	2220	1095	136	136	86	104	106	1044	0
DLR00013878	7	16	YAL040C	36	SD/MSG -ARG -HIS -LEU -LYS +Canavanine +G418 +Hygromycin +Thialysine	Adam_cdc13-1_SDLV2_REP1	1	11	5.73459703115	222.3	19.4738099877	254	12	33608.7	2424.17966267	43	5.32121258645	2180.7	225.176318599	2316	1029	136	136	83	102	106	1000	2
DLR00013878	7	17	YBL056W	36	SD/MSG -ARG -HIS -LEU -LYS +Canavanine +G418 +Hygromycin +Thialysine	Adam_cdc13-1_SDLV2_REP1	1	11	0	11	25.812318501	254	12	33183.9	2488.62603921	43	0.800389024199	1734.3	236.085410266	2456	1032	136	136	81	101	105	991	2
DLR00013878	7	18	YAL037W	36	SD/MSG -ARG -HIS -LEU -LYS +Canavanine +G418 +Hygromycin +Thialysine	Adam_cdc13-1_SDLV2_REP1	1	11	0.704093404412	227.7	23.5042846229	254	12	32581.8	2215.20676996	43	0.706029915725	2611.8	268.172890359	2580	1047	136	136	81	102	106	1087	2
DLR00013878	7	19	YBL055C	36	SD/MSG -ARG -HIS -LEU -LYS +Canavanine +G418 +Hygromycin +Thialysine	Adam_cdc13-1_SDLV2_REP1	1	11	0.819879574084	488.999083549	22.136176762	254	10.7774111812	37354.5	2411.3242425	43	1.08704226776	11078.990407	537.867513493	2697	985	136	136	94	111	111	1370	0
DLR00013878	7	20	YAL036C	36	SD/MSG -ARG -HIS -LEU -LYS +Canavanine +G418 +Hygromycin +Thialysine	Adam_cdc13-1_SDLV2_REP1	1	11	0.730229460999	268.000082907	15.1335865645	254	12	31826.1982973	2271.98863936	43	0.884167439725	2066.00005073	149.837550131	2856	1041	136	136	80	100	105	1191	1
DLR00013878	7	21	YBL054W	36	SD/MSG -ARG -HIS -LEU -LYS +Canavanine +G418 +Hygromycin +Thialysine	Adam_cdc13-1_SDLV2_REP1	1	11	0	11	7.85524053543	254	12	32828.1303088	2271.06387989	43	5.22307762108	1292.4	63.7144440942	2971	1042	136	136	79	100	105	1147	0
DLR00013878	7	22	YAL034C	36	SD/MSG -ARG -HIS -LEU -LYS +Canavanine +G418 +Hygromycin +Thialysine	Adam_cdc13-1_SDLV2_REP1	1	11	4.85607291529	234	12.3661367573	254	12	35661.8980594	2082.27158438	43	6.08922216246	1603.8	85.3325080771	3137	1054	136	136	76	96	102	1209	0
DLR00013878	7	23	YBL053W	36	SD/MSG -ARG -HIS -LEU -LYS +Canavanine +G418 +Hygromycin +Thialysine	Adam_cdc13-1_SDLV2_REP1	1	11	1.28373012938	533.7	49.97264251	254	12	35952.0044611	2422.91320957	43	1.35516870495	3639.6	352.931452477	3272	1046	136	136	74	94	99	1288	4
DLR00013878	7	24	YOR202W	36	SD/MSG -ARG -HIS -LEU -LYS +Canavanine +G418 +Hygromycin +Thialysine	Adam_cdc13-1_SDLV2_REP1	1	11	0.899322434244	633.6	34.6716678299	254	12	35611.4091271	2313.45919179	43	1.03126515401	4727.8	260.865659834	3388	1056	136	136	73	92	97	1339	8
DLR00013878	8	1	YOR202W	36	SD/MSG -ARG -HIS -LEU -LYS +Canavanine +G418 +Hygromycin +Thialysine	Adam_cdc13-1_SDLV2_REP1	1	11	0.645456661738	738.9	73.493550153	254	12	33258.6	2267.20521959	43	0.708241983413	6034.93983272	553.4732261	288	1162	136	136	80	98	103	1011	0
DLR00013878	8	2	YBR071W	36	SD/MSG -ARG -HIS -LEU -LYS +Canavanine +G418 +Hygromycin +Thialysine	Adam_cdc13-1_SDLV2_REP1	1	11	0.884662756533	398.2	11.7198399789	254	12	31733.5559503	2029.12170447	43	1.1043651527	3638.00019663	134.584421709	403	1174	136	136	83	101	105	1528	9
DLR00013878	8	3	YBR182C	36	SD/MSG -ARG -HIS -LEU -LYS +Canavanine +G418 +Hygromycin +Thialysine	Adam_cdc13-1_SDLV2_REP1	1	11	0.594848281455	248.999053561	19.6754242578	254	12	33925.1659105	2193.48001918	43	0.699818398564	1934.99967549	172.470775738	561	1160	136	136	80	101	106	1201	2
DLR00013878	8	4	YBR069C	36	SD/MSG -ARG -HIS -LEU -LYS +Canavanine +G418 +Hygromycin +Thialysine	Adam_cdc13-1_SDLV2_REP1	1	11	0	11	14.9384889214	254	12	37368.2144806	2019.11892405	43	12	1232.1	97.8830190831	672	1159	136	136	81	103	108	1135	0
DLR00013878	8	5	YBR181C	36	SD/MSG -ARG -HIS -LEU -LYS +Canavanine +G418 +Hygromycin +Thialysine	Adam_cdc13-1_SDLV2_REP1	1	11	0	11	19.4582767416	254	12	36969.6319052	2096.49643491	43	12	1693.8	183.685895146	820	1189	136	136	82	103	108	1220	5
DLR00013878	8	6	YBR068C	36	SD/MSG -ARG -HIS -LEU -LYS +Canavanine +G418 +Hygromycin +Thialysine	Adam_cdc13-1_SDLV2_REP1	1	11	0	11	18.7358015406	254	12	37404.2336479	2081.03666101	43	8.05935308386	1479.6	156.027502876	962	1179	136	136	82	102	107	918	1
DLR00013878	8	7	YBR180W	36	SD/MSG -ARG -HIS -LEU -LYS +Canavanine +G418 +Hygromycin +Thialysine	Adam_cdc13-1_SDLV2_REP1	1	11	0	11	25.9462024919	254	12	37036.0505821	2278.30658532	43	0.926033055588	1984.99999034	213.829540504	1062	1148	136	136	82	102	107	1016	9
DLR00013878	8	8	YBR067C	36	SD/MSG -ARG -HIS -LEU -LYS +Canavanine +G418 +Hygromycin +Thialysine	Adam_cdc13-1_SDLV2_REP1	1	11	0	11	18.9210349405	254	12	35268.1899204	2482.58519818	43	0.567942536869	1900.85629256	173.151045061	1234	1169	136	136	83	103	107	949	7
DLR00013878	8	9	YBR178W	36	SD/MSG -ARG -HIS -LEU -LYS +Canavanine +G418 +Hygromycin +Thialysine	Adam_cdc13-1_SDLV2_REP1	1	11	1.98352666796	268.2	24.6030589709	254	12	36333.9	2548.97711268	43	2.31142474505	2100.6	215.64414404	1379	1135	136	136	82	102	105	1091	1
DLR00013878	8	10	YBR066C	36	SD/MSG -ARG -HIS -LEU -LYS +Canavanine +G418 +Hygromycin +Thialysine	Adam_cdc13-1_SDLV2_REP1	1	11	0.61033578954	288.9	32.9204525438	254	12	36065.3358156	2406.23481296	43	0.691643308627	2211.3	271.283348665	1522	1180	136	136	82	102	105	887	0
DLR00013878	8	11	YBR177C	36	SD/MSG -ARG -HIS -LEU -LYS +Canavanine +G418 +Hygromycin +Thialysine	Adam_cdc13-1_SDLV2_REP1	1	11	0	11	22.868903715	254	12	35971.3093505	2469.23982314	43	0.633719379365	1852.99335468	213.079069192	1638	1161	136	136	82	101	104	1115	0
DLR00013878	8	12	YBR065C	36	SD/MSG -ARG -HIS -LEU -LYS +Canavanine +G418 +Hygromycin +Thialysine	Adam_cdc13-1_SDLV2_REP1	1	11	0	11	6.09651897146	254	12	35672.4	2656.89222046	43	0.666231074699	1118.7	49.1340277664	1774	1171	136	136	84	101	101	1244	0
DLR00013878	8	13	YBR176W	36	SD/MSG -ARG -HIS -LEU -LYS +Canavanine +G418 +Hygromycin +Thialysine	Adam_cdc13-1_SDLV2_REP1	1	11	0.5	292.5	23.7742933198	254	12	34552.8	2606.82556998	43	0.56940736154	3031.95826992	215.269886032	1910	1200	136	136	82	102	105	859	0
DLR00013878	8	14	YBR064W	36	SD/MSG -ARG -HIS -LEU -LYS +Canavanine +G418 +Hygromycin +Thialysine	Adam_cdc13-1_SDLV2_REP1	1	11	0	11	9.13992937184	254	12	33002.1	2463.67294829	43	0	43	71.030975551	2048	1144	136	136	82	101	106	911	0
DLR00013878	8	15	YBR175W	36	SD/MSG -ARG -HIS -LEU -LYS +Canavanine +G418 +Hygromycin +Thialysine	Adam_cdc13-1_SDLV2_REP1	1	11	0	11	14.1867971916	254	12	30880.1519848	2283.01088839	43	0.913736181135	2538.00023644	127.008883133	2204	1149	136	136	86	105	107	1124	5
DLR00013878	8	16	YBR063C	36	SD/MSG -ARG -HIS -LEU -LYS +Canavanine +G418 +Hygromycin +Thialysine	Adam_cdc13-1_SDLV2_REP1	1	11	4.44451987284	263.7	16.6279667216	254	12	31705.2	2364.75287569	43	4.81646751664	2615.4	221.31173982	2344	1140	136	136	83	102	105	1315	1
DLR00013878	8	17	YBR174C	36	SD/MSG -ARG -HIS -LEU -LYS +Canavanine +G418 +Hygromycin +Thialysine	Adam_cdc13-1_SDLV2_REP1	1	11	0	11	26.5515197418	254	12	29231.1	2226.19271635	43	0.689950536071	1750.99994714	226.769916674	2436	1220	136	136	81	101	104	888	8
DLR00013878	8	18	YBR062C	36	SD/MSG -ARG -HIS -LEU -LYS +Canavanine +G418 +Hygromycin +Thialysine	Adam_cdc13-1_SDLV2_REP1	1	11	0	11	21.68966428	254	12	31334.4	2174.15944756	43	6.93068641659	1349.1	152.850528538	2601	1166	136	136	79	99	105	998	3
DLR00013878	8	19	YBR172C	36	SD/MSG -ARG -HIS -LEU -LYS +Canavanine +G418 +Hygromycin +Thialysine	Adam_cdc13-1_SDLV2_REP1	1	11	8.84428467006	243	16.8087038635	254	12	31169.6577068	2194.79940753	43	1.79718295782	2432.7	243.247026452	2740	1189	136	136	80	100	105	1303	0
DLR00013878	8	20	YBR061C	36	SD/MSG -ARG -HIS -LEU -LYS +Canavanine +G418 +Hygromycin +Thialysine	Adam_cdc13-1_SDLV2_REP1	1	11	1.48178826221	311.4	24.1936889861	254	12	32753.6027217	2253.07541731	43	1.78078615237	2907.9	247.119336719	2858	1176	136	136	80	101	106	1213	0
DLR00013878	8	21	YBR171W	36	SD/MSG -ARG -HIS -LEU -LYS +Canavanine +G418 +Hygromycin +Thialysine	Adam_cdc13-1_SDLV2_REP1	1	11	1.13368422508	280.8	25.8214442535	254	12	35250.3	2327.30870467	43	1.12369456898	2576.7	240.151987421	2975	1172	136	136	78	99	104	1141	3
DLR00013878	8	22	YBR059C	36	SD/MSG -ARG -HIS -LEU -LYS +Canavanine +G418 +Hygromycin +Thialysine	Adam_cdc13-1_SDLV2_REP1	1	11	0	11	14.0178650405	254	12	34765.2	2393.55554271	43	0.918815507179	1371.6	125.032089853	3129	1139	136	136	76	96	102	1017	4
DLR00013878	8	23	YBR170C	36	SD/MSG -ARG -HIS -LEU -LYS +Canavanine +G418 +Hygromycin +Thialysine	Adam_cdc13-1_SDLV2_REP1	1	11	1.14710590574	257.4	22.1989639144	254	12	34880.4	2332.75174708	43	1.00341290848	2288.00002983	192.056129327	3275	1167	136	136	73	93	99	1106	6
DLR00013878	8	24	YOR202W	36	SD/MSG -ARG -HIS -LEU -LYS +Canavanine +G418 +Hygromycin +Thialysine	Adam_cdc13-1_SDLV2_REP1	1	11	9	346.5	23.6025943591	254	12	35556.4037336	2210.35939116	43	12	2543.4	168.257228573	3409	1188	136	136	72	91	96	876	0
DLR00013878	9	1	YOR202W	36	SD/MSG -ARG -HIS -LEU -LYS +Canavanine +G418 +Hygromycin +Thialysine	Adam_cdc13-1_SDLV2_REP1	1	11	0.743161724058	584.1	53.3614283415	254	12	32308.2	2227.32093979	43	1.00125349306	4339.99982324	441.273341387	331	1261	136	136	82	100	104	1172	1
DLR00013878	9	2	YAL066W	36	SD/MSG -ARG -HIS -LEU -LYS +Canavanine +G418 +Hygromycin +Thialysine	Adam_cdc13-1_SDLV2_REP1	1	11	0.859169768468	378.9	50.797815163	254	12	33020.1	2302.12497005	43	0.86335274333	4375.99589982	534.140250875	413	1307	136	136	79	99	104	1072	7
DLR00013878	9	3	YBL079W	36	SD/MSG -ARG -HIS -LEU -LYS +Canavanine +G418 +Hygromycin +Thialysine	Adam_cdc13-1_SDLV2_REP1	1	11	9	315	48.0789537973	254	12	32037.3	2354.82661458	43	12	2836.8	465.867821986	546	1328	136	136	80	100	106	1034	0
DLR00013878	9	4	YAL065C	36	SD/MSG -ARG -HIS -LEU -LYS +Canavanine +G418 +Hygromycin +Thialysine	Adam_cdc13-1_SDLV2_REP1	1	11	1.18328185964	302.4	15.8045323562	254	12	36753.4938863	2378.78802081	43	1.38813378888	2609.1	142.788148233	697	1311	136	136	83	103	107	1289	1
DLR00013878	9	5	YBL078C	36	SD/MSG -ARG -HIS -LEU -LYS +Canavanine +G418 +Hygromycin +Thialysine	Adam_cdc13-1_SDLV2_REP1	1	11	0.794685040606	464.2	22.6594978858	254	12	37607.0825388	2191.23975868	43	0.9845726643	3144.00003017	186.451554385	849	1279	136	136	82	103	107	1417	2
DLR00013878	9	6	YAL064C-A	36	SD/MSG -ARG -HIS -LEU -LYS +Canavanine +G418 +Hygromycin +Thialysine	Adam_cdc13-1_SDLV2_REP1	1	11	1.45900594983	285.3	17.6825694972	254	12	37672.3050321	2175.40353346	43	2.01323825009	2088.9	123.316844856	970	1306	136	136	82	102	107	1271	0
DLR00013878	9	7	YBL075C	36	SD/MSG -ARG -HIS -LEU -LYS +Canavanine +G418 +Hygromycin +Thialysine	Adam_cdc13-1_SDLV2_REP1	1	11	0	11	17.0809316051	254	12	36047.9216355	2661.95591833	43	0.891924917029	1623.99991782	162.938797414	1091	1321	136	136	82	103	107	1240	4
DLR00013878	9	8	YAL062W	36	SD/MSG -ARG -HIS -LEU -LYS +Canavanine +G418 +Hygromycin +Thialysine	Adam_cdc13-1_SDLV2_REP1	1	11	0	11	20.8901167834	254	12	36061.2848867	2647.21383565	43	0.687353549318	1605.95924072	190.610796376	1204	1286	136	136	82	102	106	873	4
DLR00013878	9	9	YBL072C	36	SD/MSG -ARG -HIS -LEU -LYS +Canavanine +G418 +Hygromycin +Thialysine	Adam_cdc13-1_SDLV2_REP1	1	11	0.827760941645	245.7	22.7486753895	254	12	35504.2961936	2673.59033803	43	0.9714293031	2332.8	240.084328801	1353	1341	136	136	87	105	107	1103	2
DLR00013878	9	10	YAL061W	36	SD/MSG -ARG -HIS -LEU -LYS +Canavanine +G418 +Hygromycin +Thialysine	Adam_cdc13-1_SDLV2_REP1	1	11	0.5	329.4	34.6279809	254	12	35477.1	2713.00131172	43	0.5	6363.84208096	491.992226282	1515	1291	136	136	81	101	104	838	0
DLR00013878	9	11	YBL071C	36	SD/MSG -ARG -HIS -LEU -LYS +Canavanine +G418 +Hygromycin +Thialysine	Adam_cdc13-1_SDLV2_REP1	1	11	0.5	232.2	23.3183468033	254	12	35429.4	2665.29115828	43	0.511589334022	2235.81770419	196.038525713	1659	1299	136	136	81	101	104	1028	0
DLR00013878	9	12	YAL060W	36	SD/MSG -ARG -HIS -LEU -LYS +Canavanine +G418 +Hygromycin +Thialysine	Adam_cdc13-1_SDLV2_REP1	1	11	0	11	18.6523757168	254	12	35073.9	2574.61569143	43	0.587404570813	1588.99962081	190.67843241	1785	1338	136	136	84	103	104	1178	0
DLR00013878	9	13	YBL070C	36	SD/MSG -ARG -HIS -LEU -LYS +Canavanine +G418 +Hygromycin +Thialysine	Adam_cdc13-1_SDLV2_REP1	1	11	0.5	295.2	31.9741022531	254	12	32710.5	2453.85513859	43	0.5	2846.7	298.811299833	1899	1320	136	136	84	104	106	989	0
DLR00013878	9	14	YAL059W	36	SD/MSG -ARG -HIS -LEU -LYS +Canavanine +G418 +Hygromycin +Thialysine	Adam_cdc13-1_SDLV2_REP1	1	11	0	11	21.195629143	254	12	31266.207637	2202.46816568	43	12	1482.3	234.997366217	2082	1331	136	136	82	102	103	998	2
DLR00013878	9	15	YBL069W	36	SD/MSG -ARG -HIS -LEU -LYS +Canavanine +G418 +Hygromycin +Thialysine	Adam_cdc13-1_SDLV2_REP1	1	11	0	11	11.7036449854	254	12	28594.2228722	2052.42197639	43	0.810724299169	1098.00011281	88.4100926543	2164	1288	136	136	82	102	104	974	3
DLR00013878	9	16	YAL058W	36	SD/MSG -ARG -HIS -LEU -LYS +Canavanine +G418 +Hygromycin +Thialysine	Adam_cdc13-1_SDLV2_REP1	1	11	0	11	20.7143256645	254	12	29784.6	2038.47434762	43	0.78208240333	1901.99883568	185.205798096	2341	1340	136	136	82	102	106	940	0
DLR00013878	9	17	YBL068W	36	SD/MSG -ARG -HIS -LEU -LYS +Canavanine +G418 +Hygromycin +Thialysine	Adam_cdc13-1_SDLV2_REP1	1	11	0	11	13.0246225871	254	12	31883.4	2415.0725294	43	0.684426608145	895.5	110.416770801	2457	1305	136	136	80	100	104	883	3
DLR00013878	9	18	YAL058C-A	36	SD/MSG -ARG -HIS -LEU -LYS +Canavanine +G418 +Hygromycin +Thialysine	Adam_cdc13-1_SDLV2_REP1	1	11	0	11	12.8963834378	254	12	31206.6	2141.56462258	43	12	1257.3	96.054893692	2593	1295	136	136	79	100	104	999	0
DLR00013878	9	19	YBL067C	36	SD/MSG -ARG -HIS -LEU -LYS +Canavanine +G418 +Hygromycin +Thialysine	Adam_cdc13-1_SDLV2_REP1	1	11	0	11	8.53851031262	254	12	31785.5872634	2108.29714822	43	3.80021569787	1308.6	62.3315795723	2755	1305	136	136	80	100	105	996	0
DLR00013878	9	20	YAL056W	36	SD/MSG -ARG -HIS -LEU -LYS +Canavanine +G418 +Hygromycin +Thialysine	Adam_cdc13-1_SDLV2_REP1	1	11	0	11	15.1888365608	254	12	31452.5506694	2156.59646982	43	0.661478488424	1470.99997924	128.669463407	2874	1319	136	136	78	99	104	803	0
DLR00013878	9	21	YBL066C	36	SD/MSG -ARG -HIS -LEU -LYS +Canavanine +G418 +Hygromycin +Thialysine	Adam_cdc13-1_SDLV2_REP1	1	11	0	11	14.5352024583	254	12	32822.8138638	2238.02474422	43	0.78724312924	2351.7	257.135405735	2978	1310	136	136	79	99	104	933	1
DLR00013878	9	22	YAL055W	36	SD/MSG -ARG -HIS -LEU -LYS +Canavanine +G418 +Hygromycin +Thialysine	Adam_cdc13-1_SDLV2_REP1	1	11	0	11	5.56327965256	254	12	35053.0592172	2217.31068574	43	4.76690020039	1008	48.0297538276	3152	1325	136	136	74	94	100	877	0
DLR00013878	9	23	YBL065W	36	SD/MSG -ARG -HIS -LEU -LYS +Canavanine +G418 +Hygromycin +Thialysine	Adam_cdc13-1_SDLV2_REP1	1	11	5.45820651095	370.8	30.8729468144	254	12	35841.6	2280.61985635	43	0.92569317737	3775.99489214	380.155673458	3287	1313	136	136	73	92	98	1026	1
DLR00013878	9	24	YOR202W	36	SD/MSG -ARG -HIS -LEU -LYS +Canavanine +G418 +Hygromycin +Thialysine	Adam_cdc13-1_SDLV2_REP1	1	11	0.931313210979	345.6	38.4120485292	254	12	35837.9354098	2247.93754455	43	0.85789510399	3473.00000434	333.242235785	3418	1291	136	136	72	90	95	918	1
DLR00013878	10	1	YOR202W	36	SD/MSG -ARG -HIS -LEU -LYS +Canavanine +G418 +Hygromycin +Thialysine	Adam_cdc13-1_SDLV2_REP1	1	11	0.575224589815	793.937960757	67.4995838503	254	12	32685.3	2227.23258591	43	0.670819854345	5369.9427661	493.259230281	300	1434	136	136	80	98	103	1031	1
DLR00013878	10	2	YBR090C	36	SD/MSG -ARG -HIS -LEU -LYS +Canavanine +G418 +Hygromycin +Thialysine	Adam_cdc13-1_SDLV2_REP1	1	11	0	11	24.7474108815	254	12	31777.098059	2188.46050847	43	0.738768485425	1640.7	204.432950524	452	1447	136	136	78	98	104	968	3
DLR00013878	10	3	YBR199W	36	SD/MSG -ARG -HIS -LEU -LYS +Canavanine +G418 +Hygromycin +Thialysine	Adam_cdc13-1_SDLV2_REP1	1	11	0	11	18.5424956953	254	12	32145.833499	2389.31114197	43	1.450282728	1539.9	154.623531452	574	1457	136	136	80	100	105	1062	1
DLR00013878	10	4	YBR084W	36	SD/MSG -ARG -HIS -LEU -LYS +Canavanine +G418 +Hygromycin +Thialysine	Adam_cdc13-1_SDLV2_REP1	1	11	0.931410456436	378	31.731228307	254	12	36689.2791779	2568.98124989	43	0.917929319782	3715.9934464	281.139104631	683	1434	136	136	81	102	107	1242	4
DLR00013878	10	5	YBR197C	36	SD/MSG -ARG -HIS -LEU -LYS +Canavanine +G418 +Hygromycin +Thialysine	Adam_cdc13-1_SDLV2_REP1	1	11	1.05956995805	557.1	42.4580539771	254	12	38259.1633322	2163.53271944	43	1.28402999213	4169.7	402.673972471	843	1414	136	136	82	102	107	1367	0
DLR00013878	10	6	YBR084C-A	36	SD/MSG -ARG -HIS -LEU -LYS +Canavanine +G418 +Hygromycin +Thialysine	Adam_cdc13-1_SDLV2_REP1	1	11	0	11	15.2531993137	254	12	37240.9081287	2360.66918954	43	1.02569633952	1379.7	138.336825036	948	1441	136	136	81	102	106	1032	6
DLR00013878	10	7	YBR195C	36	SD/MSG -ARG -HIS -LEU -LYS +Canavanine +G418 +Hygromycin +Thialysine	Adam_cdc13-1_SDLV2_REP1	1	11	0	11	18.261726038	254	12	36210.2433103	2576.03641337	43	4.45724270225	1447.2	134.715238661	1081	1404	136	136	82	103	107	1142	0
DLR00013878	10	8	YBR083W	36	SD/MSG -ARG -HIS -LEU -LYS +Canavanine +G418 +Hygromycin +Thialysine	Adam_cdc13-1_SDLV2_REP1	1	11	0	11	14.908732519	254	12	34224.3	2502.88766728	43	0.664249793201	1490.99997894	138.682844589	1216	1426	136	136	81	101	105	839	0
DLR00013878	10	9	YBR194W	36	SD/MSG -ARG -HIS -LEU -LYS +Canavanine +G418 +Hygromycin +Thialysine	Adam_cdc13-1_SDLV2_REP1	1	11	2.44238904172	275.4	21.9636773765	254	12	34776	2583.76921191	43	3.48338534829	2830.5	250.884400099	1362	1408	136	136	86	104	107	1236	0
DLR00013878	10	10	YBR082C	36	SD/MSG -ARG -HIS -LEU -LYS +Canavanine +G418 +Hygromycin +Thialysine	Adam_cdc13-1_SDLV2_REP1	1	11	0	11	25.7170096024	254	12	32853.3846806	2405.04800441	43	0.926018016751	1982.7	258.10089892	1499	1480	136	136	82	101	105	900	0
DLR00013878	10	11	YBR189W	36	SD/MSG -ARG -HIS -LEU -LYS +Canavanine +G418 +Hygromycin +Thialysine	Adam_cdc13-1_SDLV2_REP1	1	11	0	11	12.5341975376	254	12	31835.7	2347.97041627	43	0.533378201531	1306.98410746	124.998029326	1624	1455	136	136	81	101	104	824	0
DLR00013878	10	12	YBR077C	36	SD/MSG -ARG -HIS -LEU -LYS +Canavanine +G418 +Hygromycin +Thialysine	Adam_cdc13-1_SDLV2_REP1	1	11	0	11	19.1599576139	254	12	32442.3	2451.5009415	43	0.839519129004	2167.99991081	210.951186838	1765	1442	136	136	85	104	106	1245	0
DLR00013878	10	13	YBR188C	36	SD/MSG -ARG -HIS -LEU -LYS +Canavanine +G418 +Hygromycin +Thialysine	Adam_cdc13-1_SDLV2_REP1	1	11	0	11	17.0716348129	254	12	31849.2	2310.19620014	43	0.660575670795	2926.98367653	214.346837222	1905	1452	136	136	83	101	104	963	0
DLR00013878	10	14	YBR076W	36	SD/MSG -ARG -HIS -LEU -LYS +Canavanine +G418 +Hygromycin +Thialysine	Adam_cdc13-1_SDLV2_REP1	1	11	0	11	13.5444489678	254	11.6944214856	32303.7	2151.76390692	43	0.933522131184	3193.3	170.208812616	1999	1434	136	136	94	113	112	1006	5
DLR00013878	10	15	YBR187W	36	SD/MSG -ARG -HIS -LEU -LYS +Canavanine +G418 +Hygromycin +Thialysine	Adam_cdc13-1_SDLV2_REP1	1	11	0	11	12.618046684	254	12	29571.3	2254.09934073	43	6.06333562599	1005.3	111.693637778	2193	1478	136	136	81	100	102	871	0
DLR00013878	10	16	YBR075W	36	SD/MSG -ARG -HIS -LEU -LYS +Canavanine +G418 +Hygromycin +Thialysine	Adam_cdc13-1_SDLV2_REP1	1	11	0.660141538223	234	20.5566472444	254	12	31663.8	2229.57718059	43	0.810621647206	1908.99996529	170.289878276	2318	1445	136	136	81	100	102	895	0
DLR00013878	10	17	YBR186W	36	SD/MSG -ARG -HIS -LEU -LYS +Canavanine +G418 +Hygromycin +Thialysine	Adam_cdc13-1_SDLV2_REP1	1	11	0	11	17.512929427	254	12	31029.3	2205.35611735	43	0.687477656371	1949.94638024	193.377571454	2450	1448	136	136	80	100	103	952	0
DLR00013878	10	18	YBR074W	36	SD/MSG -ARG -HIS -LEU -LYS +Canavanine +G418 +Hygromycin +Thialysine	Adam_cdc13-1_SDLV2_REP1	1	11	0.809563545744	369	42.6577225827	254	12	32050.8	2343.07348821	43	0.831277021954	3482.99805427	417.133893525	2557	1411	136	136	80	100	104	1062	1
DLR00013878	10	19	YBR185C	36	SD/MSG -ARG -HIS -LEU -LYS +Canavanine +G418 +Hygromycin +Thialysine	Adam_cdc13-1_SDLV2_REP1	1	11	0	11	12.6852156578	254	12	31010.0855503	2128.09240458	43	2.72863802983	1104.3	89.7951735142	2709	1433	136	136	78	99	104	909	4
DLR00013878	10	20	YBR073W	36	SD/MSG -ARG -HIS -LEU -LYS +Canavanine +G418 +Hygromycin +Thialysine	Adam_cdc13-1_SDLV2_REP1	1	11	0	11	11.5115866909	254	11.7904249806	32879.2887228	2165.41639434	43	6.93870405626	896.4	92.151614674	2850	1460	136	136	77	98	103	986	0
DLR00013878	10	21	YBR184W	36	SD/MSG -ARG -HIS -LEU -LYS +Canavanine +G418 +Hygromycin +Thialysine	Adam_cdc13-1_SDLV2_REP1	1	11	0	11	14.9296804356	254	11.8788299387	34648.5161522	2229.24772033	43	8.79187318025	1141.2	103.256733272	2979	1439	136	136	76	97	102	992	5
DLR00013878	10	22	YBR072W	36	SD/MSG -ARG -HIS -LEU -LYS +Canavanine +G418 +Hygromycin +Thialysine	Adam_cdc13-1_SDLV2_REP1	1	11	7.73737073348	230.4	12.0001810219	254	12	35089.327092	2413.32028995	43	10.6790556026	1631.7	98.8025015477	3141	1446	136	136	73	93	99	1033	0
DLR00013878	10	23	YBR183W	36	SD/MSG -ARG -HIS -LEU -LYS +Canavanine +G418 +Hygromycin +Thialysine	Adam_cdc13-1_SDLV2_REP1	1	11	9	273.6	10.2937580213	254	12	34789.3321736	2409.87053575	43	7.09053944266	2695.5	206.857390866	3260	1447	136	136	73	93	98	934	2
DLR00013878	10	24	YOR202W	36	SD/MSG -ARG -HIS -LEU -LYS +Canavanine +G418 +Hygromycin +Thialysine	Adam_cdc13-1_SDLV2_REP1	1	11	9	305.1	18.3525778205	254	12	37501.717037	2238.84939238	43	9.55702957008	2435.4	145.435365195	3417	1446	136	136	73	91	95	972	6
DLR00013878	11	1	YOR202W	36	SD/MSG -ARG -HIS -LEU -LYS +Canavanine +G418 +Hygromycin +Thialysine	Adam_cdc13-1_SDLV2_REP1	1	11	0.590395442677	700.891364959	65.422795489	254	12	34623	2457.88116981	43	0.698379573757	4733.89887501	461.817450005	289	1558	136	136	78	96	101	911	0
DLR00013878	11	2	YAR027W	36	SD/MSG -ARG -HIS -LEU -LYS +Canavanine +G418 +Hygromycin +Thialysine	Adam_cdc13-1_SDLV2_REP1	1	11	1.75651420509	259.2	17.9517198361	254	12	31034.9186838	2133.0547747	43	2.42733024476	1850.4	135.723297199	400	1610	136	136	78	98	103	1313	1
DLR00013878	11	3	YBL094C	36	SD/MSG -ARG -HIS -LEU -LYS +Canavanine +G418 +Hygromycin +Thialysine	Adam_cdc13-1_SDLV2_REP1	1	11	0.533924074334	228.6	30.1593179607	254	12	31982.7783848	2164.69908145	43	0.587247838138	2029.98304695	242.420420235	532	1569	136	136	79	99	105	946	3
DLR00013878	11	4	YAR023C	36	SD/MSG -ARG -HIS -LEU -LYS +Canavanine +G418 +Hygromycin +Thialysine	Adam_cdc13-1_SDLV2_REP1	1	11	0.732298808948	1251.8	59.6129377492	254	9.8834983351	49689	4269.76766637	43	1.02116517671	22195.0000457	1072.84962377	746	1601	136	136	98	112	111	1707	0
DLR00013878	11	5	YBL091C-A	36	SD/MSG -ARG -HIS -LEU -LYS +Canavanine +G418 +Hygromycin +Thialysine	Adam_cdc13-1_SDLV2_REP1	1	11	0.600903390836	246.6	33.4719975598	254	12	36962.0343593	2580.39717312	43	0.612282968694	2784.6	389.003702251	843	1560	136	136	81	102	106	972	0
DLR00013878	11	6	YAR020C	36	SD/MSG -ARG -HIS -LEU -LYS +Canavanine +G418 +Hygromycin +Thialysine	Adam_cdc13-1_SDLV2_REP1	1	11	0	11	14.4782346618	254	12	35326.5615462	2561.76856987	43	0.836996043531	2532.99997781	154.021319215	927	1619	136	136	81	102	106	886	1
DLR00013878	11	7	YBL091C	36	SD/MSG -ARG -HIS -LEU -LYS +Canavanine +G418 +Hygromycin +Thialysine	Adam_cdc13-1_SDLV2_REP1	1	11	1.49208579263	329.4	29.4070782598	254	12	34104.6	2449.34345369	43	1.84192545905	2672.1	222.915444031	1067	1602	136	136	80	101	105	963	0
DLR00013878	11	8	YAR018C	36	SD/MSG -ARG -HIS -LEU -LYS +Canavanine +G418 +Hygromycin +Thialysine	Adam_cdc13-1_SDLV2_REP1	1	11	0	11	15.6629737208	254	12	31354.2	2469.43428128	43	9.79913391327	1689.3	141.280927094	1193	1623	136	136	83	102	105	1052	2
DLR00013878	11	9	YBL089W	36	SD/MSG -ARG -HIS -LEU -LYS +Canavanine +G418 +Hygromycin +Thialysine	Adam_cdc13-1_SDLV2_REP1	1	11	0	11	14.2332307522	254	12	30355.2	2323.97777413	43	0.573341254347	940.953665254	121.948031004	1418	1536	136	136	83	103	106	875	0
DLR00013878	11	10	YAR015W	36	SD/MSG -ARG -HIS -LEU -LYS +Canavanine +G418 +Hygromycin +Thialysine	Adam_cdc13-1_SDLV2_REP1	1	11	0	11	20.1060598498	254	12	30519.9	2184.00720711	43	11.1653342485	1405.8	141.744789067	1493	1583	136	136	82	102	105	844	0
DLR00013878	11	11	YBL088C	36	SD/MSG -ARG -HIS -LEU -LYS +Canavanine +G418 +Hygromycin +Thialysine	Adam_cdc13-1_SDLV2_REP1	1	11	0	11	15.4267066255	254	12	29988.9	2190.81454108	43	0.711555679417	1182.6	149.49987489	1634	1564	136	136	83	102	106	801	0
DLR00013878	11	12	YAR014C	36	SD/MSG -ARG -HIS -LEU -LYS +Canavanine +G418 +Hygromycin +Thialysine	Adam_cdc13-1_SDLV2_REP1	1	11	0	11	15.826256768	254	12	31039.2	2319.24319619	43	0.610434384106	1580.94550846	172.567150226	1766	1575	136	136	83	102	104	976	0
DLR00013878	11	13	YBL087C	36	SD/MSG -ARG -HIS -LEU -LYS +Canavanine +G418 +Hygromycin +Thialysine	Adam_cdc13-1_SDLV2_REP1	1	11	0	11	21.5913844598	254	12	30173.4	2226.66209651	43	0.631540033552	1864.90786756	182.146346128	1905	1596	136	136	80	100	104	932	2
DLR00013878	11	14	YAR003W	36	SD/MSG -ARG -HIS -LEU -LYS +Canavanine +G418 +Hygromycin +Thialysine	Adam_cdc13-1_SDLV2_REP1	1	11	0	11	12.5532096523	254	12	31093.2	2217.25136633	43	3.28157797406	1319.4	130.366728834	2034	1594	136	136	80	100	104	848	1
DLR00013878	11	15	YBL086C	36	SD/MSG -ARG -HIS -LEU -LYS +Canavanine +G418 +Hygromycin +Thialysine	Adam_cdc13-1_SDLV2_REP1	1	11	0	11	20.6718413971	254	12	30006.9	2219.6157653	43	0.73863539028	4752.92833872	483.777239916	2185	1585	136	136	79	99	103	818	0
DLR00013878	11	16	YAR002W	36	SD/MSG -ARG -HIS -LEU -LYS +Canavanine +G418 +Hygromycin +Thialysine	Adam_cdc13-1_SDLV2_REP1	1	11	1.35796626997	6571.4	43.0063514628	254	1.66015925135	617614.000221	8012.27016654	43	1.99645292396	603098.000227	5024.91594588	2339	1557	136	136	182	185	155	4472	9
DLR00013878	11	17	YBL085W	36	SD/MSG -ARG -HIS -LEU -LYS +Canavanine +G418 +Hygromycin +Thialysine	Adam_cdc13-1_SDLV2_REP1	1	11	0	11	9.02774458312	254	12	29892.6	2327.94808922	43	0	43	77.8892269397	2456	1588	136	136	76	97	102	910	4
DLR00013878	11	18	YAR002C-A	36	SD/MSG -ARG -HIS -LEU -LYS +Canavanine +G418 +Hygromycin +Thialysine	Adam_cdc13-1_SDLV2_REP1	1	11	0.5	551.7	46.2325216314	254	12	31465.8	2265.01575613	43	0.575571558013	5451.85037884	461.06527654	2590	1583	136	136	76	97	102	855	2
DLR00013878	11	19	YBL083C	36	SD/MSG -ARG -HIS -LEU -LYS +Canavanine +G418 +Hygromycin +Thialysine	Adam_cdc13-1_SDLV2_REP1	1	11	0	11	9.85535975271	254	12	31524.242538	1997.51348695	43	2.97836509529	1345.5	71.6158616949	2739	1579	136	136	76	97	103	1144	5
DLR00013878	11	20	YAL068C	36	SD/MSG -ARG -HIS -LEU -LYS +Canavanine +G418 +Hygromycin +Thialysine	Adam_cdc13-1_SDLV2_REP1	1	11	0.677118605975	455.4	37.1211308698	254	12	32388.128918	2229.96304056	43	0.730983447629	5138.84034431	372.166996231	2839	1604	136	136	76	96	102	1078	4
DLR00013878	11	21	YBL082C	36	SD/MSG -ARG -HIS -LEU -LYS +Canavanine +G418 +Hygromycin +Thialysine	Adam_cdc13-1_SDLV2_REP1	1	11	0.815489099651	424.8	23.5558806122	254	12	33131.7858246	2158.41723722	43	0.866545886187	4133.98542745	231.130764513	3000	1585	136	136	75	96	101	1253	3
DLR00013878	11	22	YAL067C	36	SD/MSG -ARG -HIS -LEU -LYS +Canavanine +G418 +Hygromycin +Thialysine	Adam_cdc13-1_SDLV2_REP1	1	11	4.3145499372	384.3	26.5867236336	254	12	34429.5	2223.21634995	43	5.27516516103	2678.4	191.009954797	3140	1594	136	136	73	93	99	1072	2
DLR00013878	11	23	YBL081W	36	SD/MSG -ARG -HIS -LEU -LYS +Canavanine +G418 +Hygromycin +Thialysine	Adam_cdc13-1_SDLV2_REP1	1	11	9	400.5	37.2128913901	254	12	36652.9024218	2400.49611458	43	11.0223621295	3107.7	278.438757115	3266	1584	136	136	72	91	97	946	2
DLR00013878	11	24	YOR202W	36	SD/MSG -ARG -HIS -LEU -LYS +Canavanine +G418 +Hygromycin +Thialysine	Adam_cdc13-1_SDLV2_REP1	1	11	7.08444883905	279	16.4246145865	254	12	39211.244323	2422.12947285	43	9.86789963833	1830.6	91.6181117156	3438	1568	136	136	73	90	93	810	9
DLR00013878	12	1	YOR202W	36	SD/MSG -ARG -HIS -LEU -LYS +Canavanine +G418 +Hygromycin +Thialysine	Adam_cdc13-1_SDLV2_REP1	1	11	0.908155422165	711	43.8698979273	254	12	36042.3	2459.81922444	43	1.0822813541	5008.5	294.707331772	290	1708	136	136	79	96	101	1128	0
DLR00013878	12	2	YBR104W	36	SD/MSG -ARG -HIS -LEU -LYS +Canavanine +G418 +Hygromycin +Thialysine	Adam_cdc13-1_SDLV2_REP1	1	11	0	11	22.7559069532	254	12	31551.3	2260.43937084	43	8.47160939478	1473.3	161.127107279	412	1703	136	136	76	96	101	835	2
DLR00013878	12	3	YBR212W	36	SD/MSG -ARG -HIS -LEU -LYS +Canavanine +G418 +Hygromycin +Thialysine	Adam_cdc13-1_SDLV2_REP1	1	11	0.5	222.3	25.9115717898	254	12	32289.0017925	1975.03316803	43	0.638949588563	1850.9912009	203.450844742	562	1718	136	136	78	98	104	875	0
DLR00013878	12	4	YBR103W	36	SD/MSG -ARG -HIS -LEU -LYS +Canavanine +G418 +Hygromycin +Thialysine	Adam_cdc13-1_SDLV2_REP1	1	11	0	11	6.16149104398	254	12	32430.8222242	2298.35543976	43	0.608885746343	1007.99998945	76.3857846705	654	1716	136	136	78	98	105	1000	0
DLR00013878	12	5	YBR210W	36	SD/MSG -ARG -HIS -LEU -LYS +Canavanine +G418 +Hygromycin +Thialysine	Adam_cdc13-1_SDLV2_REP1	1	11	0.5	237.6	19.9615460204	254	12	33260.6469518	2403.09726324	43	0.595526842676	2200.86663227	175.863540562	793	1715	136	136	81	101	106	1071	0
DLR00013878	12	6	YBR101C	36	SD/MSG -ARG -HIS -LEU -LYS +Canavanine +G418 +Hygromycin +Thialysine	Adam_cdc13-1_SDLV2_REP1	1	11	0.765256897176	546.3	56.6452232284	254	12	33782.4	2529.74839966	43	0.822233961634	6017.81619355	603.923400125	977	1733	136	136	81	102	107	1051	0
DLR00013878	12	7	YBR209W	36	SD/MSG -ARG -HIS -LEU -LYS +Canavanine +G418 +Hygromycin +Thialysine	Adam_cdc13-1_SDLV2_REP1	1	11	3.45710854343	302.4	28.2405831576	254	12	31365.3892599	2242.27943417	43	4.13568479083	2643.3	269.374825556	1082	1737	136	136	79	101	106	1101	0
DLR00013878	12	8	YBR100W	36	SD/MSG -ARG -HIS -LEU -LYS +Canavanine +G418 +Hygromycin +Thialysine	Adam_cdc13-1_SDLV2_REP1	1	11	0	11	15.5653781854	254	12	31309.2	2316.45004314	43	0.621781786008	1670.99991039	186.884949216	1238	1680	136	136	84	102	105	976	0
DLR00013878	12	9	YBR208C	36	SD/MSG -ARG -HIS -LEU -LYS +Canavanine +G418 +Hygromycin +Thialysine	Adam_cdc13-1_SDLV2_REP1	1	11	0	11	26.7233111824	254	12	30657.6	2375.68828803	43	0.56565188121	2005.9564217	246.742179354	1368	1719	136	136	78	98	103	835	0
DLR00013878	12	10	YBR099C	36	SD/MSG -ARG -HIS -LEU -LYS +Canavanine +G418 +Hygromycin +Thialysine	Adam_cdc13-1_SDLV2_REP1	1	11	0.750050332054	366.3	22.9352871588	254	12	30789	2230.12325083	43	0.936772627507	3616.00011501	202.554320325	1502	1717	136	136	86	100	97	979	0
DLR00013878	12	11	YBR207W	36	SD/MSG -ARG -HIS -LEU -LYS +Canavanine +G418 +Hygromycin +Thialysine	Adam_cdc13-1_SDLV2_REP1	1	11	0	11	11.815152078	254	12	29884.5	2115.88665733	43	0.865302637388	933.3	119.511044403	1620	1725	136	136	76	96	101	631	0
DLR00013878	12	12	YBR098W	36	SD/MSG -ARG -HIS -LEU -LYS +Canavanine +G418 +Hygromycin +Thialysine	Adam_cdc13-1_SDLV2_REP1	1	11	0	11	18.3503324871	254	12	28954.8	2116.74705172	43	7.30885630448	1196.1	142.600291673	1774	1749	136	136	77	97	101	815	2
DLR00013878	12	13	YBR206W	36	SD/MSG -ARG -HIS -LEU -LYS +Canavanine +G418 +Hygromycin +Thialysine	Adam_cdc13-1_SDLV2_REP1	1	11	0.805450677778	305.8	12.9425638974	254	12	31662	2408.88366667	43	0.999356358592	2680.7	118.913508606	1901	1725	136	136	81	100	103	1134	8
DLR00013878	12	14	YBR095C	36	SD/MSG -ARG -HIS -LEU -LYS +Canavanine +G418 +Hygromycin +Thialysine	Adam_cdc13-1_SDLV2_REP1	1	11	0.71214323828	262.8	31.6267658136	254	12	29909.7	2159.34525999	43	5.67399726639	2169	233.755970425	2026	1692	136	136	80	100	103	895	3
DLR00013878	12	15	YBR205W	36	SD/MSG -ARG -HIS -LEU -LYS +Canavanine +G418 +Hygromycin +Thialysine	Adam_cdc13-1_SDLV2_REP1	1	11	0	11	14.8702610737	254	12	31294.8	2320.68119633	43	0.934475069074	910.8	117.257145643	2180	1704	136	136	80	99	104	740	0
DLR00013878	12	16	YBR094W	36	SD/MSG -ARG -HIS -LEU -LYS +Canavanine +G418 +Hygromycin +Thialysine	Adam_cdc13-1_SDLV2_REP1	1	11	0	11	8.99317444565	254	12	31597.2	2401.38445937	43	4.07037658402	1116.9	71.0181661865	2315	1736	136	136	77	97	102	968	1
DLR00013878	12	17	YBR204C	36	SD/MSG -ARG -HIS -LEU -LYS +Canavanine +G418 +Hygromycin +Thialysine	Adam_cdc13-1_SDLV2_REP1	1	11	0	11	15.6680133421	254	12	30990.6	2271.27315761	43	0.832321977658	1282.5	131.231360894	2424	1686	136	136	80	99	103	945	1
DLR00013878	12	18	YBR093C	36	SD/MSG -ARG -HIS -LEU -LYS +Canavanine +G418 +Hygromycin +Thialysine	Adam_cdc13-1_SDLV2_REP1	1	11	0.723536255254	370.8	41.9677985623	254	12	32305.8282459	2168.19175103	43	6.51071262191	3782.7	325.998093527	2631	1690	136	136	85	104	107	1125	1
DLR00013878	12	19	YBR203W	36	SD/MSG -ARG -HIS -LEU -LYS +Canavanine +G418 +Hygromycin +Thialysine	Adam_cdc13-1_SDLV2_REP1	1	11	0	11	16.1512562461	254	12	32172.7521965	2118.51766128	43	0.762706679562	2627.92576295	271.992560948	2753	1715	136	136	76	97	102	1043	0
DLR00013878	12	20	YBR092C	36	SD/MSG -ARG -HIS -LEU -LYS +Canavanine +G418 +Hygromycin +Thialysine	Adam_cdc13-1_SDLV2_REP1	1	11	2.11813683596	356.4	28.3208482852	254	12	32933.5243168	2172.88434471	43	2.55300298156	2832.3	237.457062547	2848	1724	136	136	77	97	102	1194	1
DLR00013878	12	21	YBR201W	36	SD/MSG -ARG -HIS -LEU -LYS +Canavanine +G418 +Hygromycin +Thialysine	Adam_cdc13-1_SDLV2_REP1	1	11	0.834058645859	317.7	32.6576077077	254	12	34296.3	2105.19923824	43	0.728164575444	3612.93394645	345.561492031	3001	1721	136	136	74	94	100	990	0
DLR00013878	12	22	YBR090C-A	36	SD/MSG -ARG -HIS -LEU -LYS +Canavanine +G418 +Hygromycin +Thialysine	Adam_cdc13-1_SDLV2_REP1	1	11	3.58830927833	513	27.465246512	254	12	36231.3	2431.11073064	43	3.36651980758	5304.6	397.504611437	3144	1710	136	136	75	94	99	1360	6
DLR00013878	12	23	YBR200W	36	SD/MSG -ARG -HIS -LEU -LYS +Canavanine +G418 +Hygromycin +Thialysine	Adam_cdc13-1_SDLV2_REP1	1	11	9	320.4	25.8846411013	254	12	39363.3	2521.03033862	43	10.6471305906	2462.4	218.3949474	3265	1722	136	136	72	91	96	892	7
DLR00013878	12	24	YOR202W	36	SD/MSG -ARG -HIS -LEU -LYS +Canavanine +G418 +Hygromycin +Thialysine	Adam_cdc13-1_SDLV2_REP1	1	11	7.71602172474	430.2	31.4220325907	254	12	40780.4073496	2492.35955879	43	8.99344383041	3174.3	230.996287833	3425	1696	136	136	72	88	93	1045	2
DLR00013878	13	1	YOR202W	36	SD/MSG -ARG -HIS -LEU -LYS +Canavanine +G418 +Hygromycin +Thialysine	Adam_cdc13-1_SDLV2_REP1	1	11	3.17826139793	328.5	21.3278049736	254	12	33548.9470986	2421.71442969	43	4.30092877722	2508.3	180.002270065	292	1836	136	136	77	94	100	1003	0
DLR00013878	13	2	YAR047C	36	SD/MSG -ARG -HIS -LEU -LYS +Canavanine +G418 +Hygromycin +Thialysine	Adam_cdc13-1_SDLV2_REP1	1	11	3.30701339263	353.7	18.6383875906	254	12	33334.2	2371.99007225	43	3.83491947382	3475.8	216.345987295	396	1869	136	136	78	96	101	1161	11
DLR00013878	13	3	YBR001C	36	SD/MSG -ARG -HIS -LEU -LYS +Canavanine +G418 +Hygromycin +Thialysine	Adam_cdc13-1_SDLV2_REP1	1	11	0	11	11.2184538614	254	12	31808.9233599	2058.45909229	43	4.61915627687	1539	112.814036832	550	1837	136	136	77	97	103	1134	0
DLR00013878	13	4	YAR044W	36	SD/MSG -ARG -HIS -LEU -LYS +Canavanine +G418 +Hygromycin +Thialysine	Adam_cdc13-1_SDLV2_REP1	1	11	0	11	13.6977191956	254	12	33186.5224498	2398.80327352	43	0.550248627564	1551.83169519	105.133427292	652	1842	136	136	80	99	105	1076	2
DLR00013878	13	5	YBL107C	36	SD/MSG -ARG -HIS -LEU -LYS +Canavanine +G418 +Hygromycin +Thialysine	Adam_cdc13-1_SDLV2_REP1	1	11	0	11	10.9400571474	254	12	32136.9116732	2265.09749561	43	0.915457057408	967.5	98.7779008038	854	1828	136	136	80	100	105	1130	1
DLR00013878	13	6	YAR043C	36	SD/MSG -ARG -HIS -LEU -LYS +Canavanine +G418 +Hygromycin +Thialysine	Adam_cdc13-1_SDLV2_REP1	1	11	2.13470541128	333	37.7648774616	254	12	32279.8836455	2209.42448791	43	2.55436274214	3249.9	385.359390121	971	1857	136	136	79	99	105	958	2
DLR00013878	13	7	YBL106C	36	SD/MSG -ARG -HIS -LEU -LYS +Canavanine +G418 +Hygromycin +Thialysine	Adam_cdc13-1_SDLV2_REP1	1	11	0.874252712957	291.6	20.1836632626	254	12	30623.4788669	2218.63773981	43	1.00548508806	2405.7	176.924218621	1109	1840	136	136	79	99	104	1062	9
DLR00013878	13	8	YAR042W	36	SD/MSG -ARG -HIS -LEU -LYS +Canavanine +G418 +Hygromycin +Thialysine	Adam_cdc13-1_SDLV2_REP1	1	11	0.783532396366	276.1	17.4508658091	254	12	31452.3	2292.73781659	43	0.937984376939	2887.5	163.565235893	1231	1867	136	136	82	101	105	1225	7
DLR00013878	13	9	YBL104C	36	SD/MSG -ARG -HIS -LEU -LYS +Canavanine +G418 +Hygromycin +Thialysine	Adam_cdc13-1_SDLV2_REP1	1	11	0.675740979015	240.9	14.5476401199	254	12	32041.8	2328.86264244	43	0.843524000174	2501.00011714	153.540594995	1308	1910	136	136	82	101	105	1045	0
DLR00013878	13	10	YAR040C	36	SD/MSG -ARG -HIS -LEU -LYS +Canavanine +G418 +Hygromycin +Thialysine	Adam_cdc13-1_SDLV2_REP1	1	11	1.82940135891	15498.9999056	249.50468609	254	2.16026378089	1813482.99945	36141.3536876	43	2.5713803317	1814054.99911	43611.9272984	1499	1852	136	136	196	196	161	4389	153
DLR00013878	13	11	YBL103C	36	SD/MSG -ARG -HIS -LEU -LYS +Canavanine +G418 +Hygromycin +Thialysine	Adam_cdc13-1_SDLV2_REP1	1	11	0	11	12.202822352	254	12	32787.9	2332.51424677	43	0.706536080353	1295.1	138.054030094	1638	1852	136	136	75	94	97	751	0
DLR00013878	13	12	YAR037W	36	SD/MSG -ARG -HIS -LEU -LYS +Canavanine +G418 +Hygromycin +Thialysine	Adam_cdc13-1_SDLV2_REP1	1	11	0	11	10.9879172416	254	12	31130.1	2339.21508617	43	2.18029390932	1015.2	92.7994739468	1774	1852	136	136	77	96	101	633	0
DLR00013878	13	13	YBL102W	36	SD/MSG -ARG -HIS -LEU -LYS +Canavanine +G418 +Hygromycin +Thialysine	Adam_cdc13-1_SDLV2_REP1	1	11	0.651188578873	311.3	12.2723960086	254	12	30253.5	2118.44243847	43	0.781367525537	2574	92.8928479985	1908	1801	136	136	79	98	102	1195	1
DLR00013878	13	14	YAR035W	36	SD/MSG -ARG -HIS -LEU -LYS +Canavanine +G418 +Hygromycin +Thialysine	Adam_cdc13-1_SDLV2_REP1	1	11	0	11	17.2951037979	254	12	30942	2238.03390938	43	0.96258380791	2359.8	186.101913611	2045	1862	136	136	78	97	101	902	1
DLR00013878	13	15	YBL101C	36	SD/MSG -ARG -HIS -LEU -LYS +Canavanine +G418 +Hygromycin +Thialysine	Adam_cdc13-1_SDLV2_REP1	1	11	9	278.1	29.3956921417	254	12	31797.9	2409.29924317	43	12	2000.7	181.765694222	2198	1846	136	136	78	98	101	840	6
DLR00013878	13	16	YAR031W	36	SD/MSG -ARG -HIS -LEU -LYS +Canavanine +G418 +Hygromycin +Thialysine	Adam_cdc13-1_SDLV2_REP1	1	11	1.11074224055	258.3	14.8122775742	254	12	33175.8	2607.48197642	43	1.63956323425	1957.5	109.904867408	2290	1856	136	136	77	97	101	928	3
DLR00013878	13	17	YBL100C	36	SD/MSG -ARG -HIS -LEU -LYS +Canavanine +G418 +Hygromycin +Thialysine	Adam_cdc13-1_SDLV2_REP1	1	11	1.11632029118	224.1	21.2340963979	254	12	33061.5	2308.41097724	43	3.99898549099	1771.2	156.43485288	2471	1871	136	136	76	95	100	1000	2
DLR00013878	13	18	YAR030C	36	SD/MSG -ARG -HIS -LEU -LYS +Canavanine +G418 +Hygromycin +Thialysine	Adam_cdc13-1_SDLV2_REP1	1	11	0	11	20.4817568745	254	12	32279.656585	2272.48275364	43	0.5	2194.2	206.637322337	2600	1850	136	136	74	94	100	814	0
DLR00013878	13	19	YBL098W	36	SD/MSG -ARG -HIS -LEU -LYS +Canavanine +G418 +Hygromycin +Thialysine	Adam_cdc13-1_SDLV2_REP1	1	11	0	11	11.7439053792	254	12	32547.4807733	2334.57543705	43	1.32957511089	2356.00037168	142.460503332	2746	1842	136	136	81	103	106	997	4
DLR00013878	13	20	YAR029W	36	SD/MSG -ARG -HIS -LEU -LYS +Canavanine +G418 +Hygromycin +Thialysine	Adam_cdc13-1_SDLV2_REP1	1	11	1.26463472891	291.6	20.2692330943	254	12	32400.8020007	2128.33044946	43	1.96604818616	2216.7	172.341006573	2861	1854	136	136	76	95	100	1025	1
DLR00013878	13	21	YBL096C	36	SD/MSG -ARG -HIS -LEU -LYS +Canavanine +G418 +Hygromycin +Thialysine	Adam_cdc13-1_SDLV2_REP1	1	11	1.24154760791	461.7	38.2149974381	254	12	34383.349737	2353.76632668	43	1.1616776968	4314.6	334.935299542	2998	1844	136	136	74	94	100	1235	6
DLR00013878	13	22	YAR028W	36	SD/MSG -ARG -HIS -LEU -LYS +Canavanine +G418 +Hygromycin +Thialysine	Adam_cdc13-1_SDLV2_REP1	1	11	4.72073618931	268.2	21.1778955332	254	12	37025.5612606	2545.94790487	43	5.15806283252	1839.6	162.074322256	3142	1854	136	136	71	90	96	909	2
DLR00013878	13	23	YBL095W	36	SD/MSG -ARG -HIS -LEU -LYS +Canavanine +G418 +Hygromycin +Thialysine	Adam_cdc13-1_SDLV2_REP1	1	11	9	287.1	15.8339468515	254	12	41317.9426647	2637.06018961	43	9.34363555015	1890.9	115.044755423	3271	1839	136	136	70	88	94	935	9
DLR00013878	13	24	YOR202W	36	SD/MSG -ARG -HIS -LEU -LYS +Canavanine +G418 +Hygromycin +Thialysine	Adam_cdc13-1_SDLV2_REP1	1	11	1.09532388503	504.9	48.4805434687	254	12	41370.7451675	2780.15799148	43	1.05124172009	5512.00004919	373.729306522	3406	1838	136	136	73	89	93	850	0
DLR00013878	14	1	YOR202W	36	SD/MSG -ARG -HIS -LEU -LYS +Canavanine +G418 +Hygromycin +Thialysine	Adam_cdc13-1_SDLV2_REP1	1	11	0.724799275686	1117.00000392	81.763468688	254	8.93595190289	45699.3	4939.22821395	43	0.861295668682	8346.0000022	635.074148963	338	1960	136	136	76	94	99	1181	3
DLR00013878	14	2	YBR121C	36	SD/MSG -ARG -HIS -LEU -LYS +Canavanine +G418 +Hygromycin +Thialysine	Adam_cdc13-1_SDLV2_REP1	1	11	2.47527874811	295.2	14.198151543	254	12	32038.3153503	2220.06417176	43	2.88898089092	2349.9	124.476169219	415	1974	136	136	76	94	100	1143	7
DLR00013878	14	3	YBR223C	36	SD/MSG -ARG -HIS -LEU -LYS +Canavanine +G418 +Hygromycin +Thialysine	Adam_cdc13-1_SDLV2_REP1	1	11	0.907709633784	273.6	17.8556757078	254	12	34195.5758019	2395.20570887	43	0.836053899007	3714.99969023	198.252395061	556	1985	136	136	76	95	101	1076	0
DLR00013878	14	4	YBR119W	36	SD/MSG -ARG -HIS -LEU -LYS +Canavanine +G418 +Hygromycin +Thialysine	Adam_cdc13-1_SDLV2_REP1	1	11	0	11	17.1593983797	254	12	32700.5792147	2347.8061122	43	2.28238041736	1560.6	141.783433959	685	1983	136	136	76	95	101	1083	0
DLR00013878	14	5	YBR222C	36	SD/MSG -ARG -HIS -LEU -LYS +Canavanine +G418 +Hygromycin +Thialysine	Adam_cdc13-1_SDLV2_REP1	1	11	0	11	6.07572484381	254	12	31977.4051814	2251.25135116	43	0.824671787609	1411.2	90.9033042664	803	2000	136	136	77	96	103	1042	6
DLR00013878	14	6	YBR116C	36	SD/MSG -ARG -HIS -LEU -LYS +Canavanine +G418 +Hygromycin +Thialysine	Adam_cdc13-1_SDLV2_REP1	1	11	0	11	18.2940674864	254	12	32482.483088	2317.27783969	43	0.536980936392	1750.86401282	163.526935173	961	1999	136	136	75	96	102	794	4
DLR00013878	14	7	YBR221C	36	SD/MSG -ARG -HIS -LEU -LYS +Canavanine +G418 +Hygromycin +Thialysine	Adam_cdc13-1_SDLV2_REP1	1	11	0	11	22.0783267069	254	12	31930.6594762	2066.19757401	43	0.934853735962	2067.99990318	189.910147498	1093	1955	136	136	78	98	103	871	2
DLR00013878	14	8	YBR115C	36	SD/MSG -ARG -HIS -LEU -LYS +Canavanine +G418 +Hygromycin +Thialysine	Adam_cdc13-1_SDLV2_REP1	1	11	0	11	17.3501504076	254	12	32378.4	2330.94743032	43	0.794435908052	2593.00003026	238.256459984	1276	1968	136	136	81	100	104	971	1
DLR00013878	14	9	YBR220C	36	SD/MSG -ARG -HIS -LEU -LYS +Canavanine +G418 +Hygromycin +Thialysine	Adam_cdc13-1_SDLV2_REP1	1	11	9	229.5	18.8094450197	254	12	31890.6	2386.91900635	43	1.18187105904	2280.6	274.584857414	1371	1977	136	136	78	97	101	834	0
DLR00013878	14	10	YBR114W	36	SD/MSG -ARG -HIS -LEU -LYS +Canavanine +G418 +Hygromycin +Thialysine	Adam_cdc13-1_SDLV2_REP1	1	11	1.04532828959	326.629221369	27.3320948997	254	12	31663.8	2391.18532692	43	1.13300521049	4073.00023587	263.949927078	1516	2001	136	136	80	98	99	1267	0
DLR00013878	14	11	YBR219C	36	SD/MSG -ARG -HIS -LEU -LYS +Canavanine +G418 +Hygromycin +Thialysine	Adam_cdc13-1_SDLV2_REP1	1	11	0	11	15.1455515889	254	12	32483.7	2393.49207165	43	4.24541296425	1224.9	119.26282312	1634	1989	136	136	75	95	99	694	1
DLR00013878	14	12	YBR113W	36	SD/MSG -ARG -HIS -LEU -LYS +Canavanine +G418 +Hygromycin +Thialysine	Adam_cdc13-1_SDLV2_REP1	1	11	0	11	8.61764492005	254	12	32909.4	2338.37490959	43	3.22296956467	1090.8	104.110991743	1743	2010	136	136	74	94	98	850	2
DLR00013878	14	13	YBR218C	36	SD/MSG -ARG -HIS -LEU -LYS +Canavanine +G418 +Hygromycin +Thialysine	Adam_cdc13-1_SDLV2_REP1	1	11	0.5	267.3	25.4216154519	254	12	31298.4	2374.10582814	43	6.58663547466	2060.1	326.943097608	1931	1996	136	136	75	94	99	632	2
DLR00013878	14	14	YBR111C	36	SD/MSG -ARG -HIS -LEU -LYS +Canavanine +G418 +Hygromycin +Thialysine	Adam_cdc13-1_SDLV2_REP1	1	11	0	11	19.2480906947	254	12	32759.1	2488.8140981	43	0.657683254823	1369.8	186.809576797	2056	1986	136	136	73	93	97	620	1
DLR00013878	14	15	YBR217W	36	SD/MSG -ARG -HIS -LEU -LYS +Canavanine +G418 +Hygromycin +Thialysine	Adam_cdc13-1_SDLV2_REP1	1	11	0	11	20.6181486201	254	12	30308.4	2257.07601292	43	2.60233023137	1709.1	192.901731381	2192	2015	136	136	72	92	96	570	3
DLR00013878	14	16	YBR108W	36	SD/MSG -ARG -HIS -LEU -LYS +Canavanine +G418 +Hygromycin +Thialysine	Adam_cdc13-1_SDLV2_REP1	1	11	9	234.9	18.9418433186	254	12	31943.7	2449.79752347	43	12	1723.5	136.013085451	2302	1985	136	136	74	93	97	763	0
DLR00013878	14	17	YBR216C	36	SD/MSG -ARG -HIS -LEU -LYS +Canavanine +G418 +Hygromycin +Thialysine	Adam_cdc13-1_SDLV2_REP1	1	11	0	11	22.3861333425	254	12	32833.8	2616.22770037	43	0.691430656328	1664.9957343	170.642665048	2460	1974	136	136	74	94	99	734	3
DLR00013878	14	18	YBR107C	36	SD/MSG -ARG -HIS -LEU -LYS +Canavanine +G418 +Hygromycin +Thialysine	Adam_cdc13-1_SDLV2_REP1	1	11	0	11	11.8248179828	254	12	32157.9	2494.52754769	43	0.720060328017	952.2	114.062084204	2582	1973	136	136	74	94	99	826	1
DLR00013878	14	19	YBR215W	36	SD/MSG -ARG -HIS -LEU -LYS +Canavanine +G418 +Hygromycin +Thialysine	Adam_cdc13-1_SDLV2_REP1	1	11	0	11	24.5624365097	254	12	32047.2	2330.97963147	43	0.729144921558	2720.99525617	241.734503541	2739	1981	136	136	74	93	98	742	0
DLR00013878	14	20	YBR106W	36	SD/MSG -ARG -HIS -LEU -LYS +Canavanine +G418 +Hygromycin +Thialysine	Adam_cdc13-1_SDLV2_REP1	1	11	0.803071277252	463.5	45.0994188715	254	12	32251.5	2453.49901208	43	2.91051582961	5318.1	437.239938634	2842	2036	136	136	82	100	104	941	6
DLR00013878	14	21	YBR214W	36	SD/MSG -ARG -HIS -LEU -LYS +Canavanine +G418 +Hygromycin +Thialysine	Adam_cdc13-1_SDLV2_REP1	1	11	3.73736412467	309.6	27.0619026614	254	12	33792.3	2342.96221289	43	0.85480464621	2642.99991046	272.10241123	2989	1974	136	136	73	92	98	1041	6
DLR00013878	14	22	YBR105C	36	SD/MSG -ARG -HIS -LEU -LYS +Canavanine +G418 +Hygromycin +Thialysine	Adam_cdc13-1_SDLV2_REP1	1	11	8.68244966451	380.7	24.2514802824	254	12	38429.1	2501.12071294	43	8.63440158291	2797.2	202.968242131	3129	1987	136	136	70	89	96	977	3
DLR00013878	14	23	YBR213W	36	SD/MSG -ARG -HIS -LEU -LYS +Canavanine +G418 +Hygromycin +Thialysine	Adam_cdc13-1_SDLV2_REP1	1	11	7.27456237724	222.3	18.9087278247	254	12	40878.1098588	2546.36016022	43	8.010976595	1395	120.699018638	3260	1980	136	136	68	86	93	670	1
DLR00013878	14	24	YOR202W	36	SD/MSG -ARG -HIS -LEU -LYS +Canavanine +G418 +Hygromycin +Thialysine	Adam_cdc13-1_SDLV2_REP1	1	11	4.40552605092	396	30.9510938719	254	12	41814.0727402	3014.64891044	43	4.95548193924	2483.1	179.904179774	3372	1952	136	136	75	91	96	733	0
DLR00013878	15	1	YOR202W	36	SD/MSG -ARG -HIS -LEU -LYS +Canavanine +G418 +Hygromycin +Thialysine	Adam_cdc13-1_SDLV2_REP1	1	11	7.38205690369	599.4	37.1139566711	254	12	43611.8824881	3129.46100783	43	10.3265925985	3999.6	264.49418348	255	2132	136	136	74	90	96	1275	1
DLR00013878	15	2	YBL015W	36	SD/MSG -ARG -HIS -LEU -LYS +Canavanine +G418 +Hygromycin +Thialysine	Adam_cdc13-1_SDLV2_REP1	1	11	0.905567315704	329.4	20.9621187691	254	12	33750	2138.35261522	43	1.02962808084	3366.9	212.822618017	422	2143	136	136	73	91	98	924	1
DLR00013878	15	3	YBR016W	36	SD/MSG -ARG -HIS -LEU -LYS +Canavanine +G418 +Hygromycin +Thialysine	Adam_cdc13-1_SDLV2_REP1	1	11	0	11	12.5317139201	254	12	34288.4989803	2174.64670227	43	0.730287515144	948.6	107.425099857	565	2117	136	136	73	92	100	841	0
DLR00013878	15	4	YBL013W	36	SD/MSG -ARG -HIS -LEU -LYS +Canavanine +G418 +Hygromycin +Thialysine	Adam_cdc13-1_SDLV2_REP1	1	11	0	11	7.21917942499	254	12	32339.5221471	2124.78513113	43	1.59221096307	1395.9	82.7781470687	706	2125	136	136	80	99	105	1124	0
DLR00013878	15	5	YBR015C	36	SD/MSG -ARG -HIS -LEU -LYS +Canavanine +G418 +Hygromycin +Thialysine	Adam_cdc13-1_SDLV2_REP1	1	11	0	11	11.4199280406	254	11.9380926291	33304.6272098	2125.45921599	43	1.45482035313	1577.7	123.607077026	812	2126	136	136	76	96	103	1073	1
DLR00013878	15	6	YBL011W	36	SD/MSG -ARG -HIS -LEU -LYS +Canavanine +G418 +Hygromycin +Thialysine	Adam_cdc13-1_SDLV2_REP1	1	11	0	11	12.0002617357	254	12	31738.246604	2163.96060046	43	0.5	900	101.023658716	970	2100	136	136	74	94	101	931	0
DLR00013878	15	7	YBR014C	36	SD/MSG -ARG -HIS -LEU -LYS +Canavanine +G418 +Hygromycin +Thialysine	Adam_cdc13-1_SDLV2_REP1	1	11	0	11	18.1702851771	254	12	31605.1621699	2159.54799642	43	0.761941896522	2012.99229948	169.602198488	1082	2105	136	136	75	95	100	910	0
DLR00013878	15	8	YBL010C	36	SD/MSG -ARG -HIS -LEU -LYS +Canavanine +G418 +Hygromycin +Thialysine	Adam_cdc13-1_SDLV2_REP1	1	11	3.96028172003	225.9	25.7099681319	254	12	31659.4610441	2200.20579189	43	0.754465042639	3258.9992517	391.504000409	1207	2111	136	136	74	95	100	952	1
DLR00013878	15	9	YBR013C	36	SD/MSG -ARG -HIS -LEU -LYS +Canavanine +G418 +Hygromycin +Thialysine	Adam_cdc13-1_SDLV2_REP1	1	11	0.617696997123	525.6	59.8953971511	254	12	30470.5843913	2064.35808618	43	0.716634962589	4918.5	563.284201485	1367	2124	136	136	74	93	99	873	0
DLR00013878	15	10	YBL009W	36	SD/MSG -ARG -HIS -LEU -LYS +Canavanine +G418 +Hygromycin +Thialysine	Adam_cdc13-1_SDLV2_REP1	1	11	0.821544279427	245.7	24.5128259482	254	12	31248.9	2411.77538976	43	0.878971407624	3138.00007351	240.010426833	1485	2083	136	136	80	98	101	1111	3
DLR00013878	15	11	YBR012C	36	SD/MSG -ARG -HIS -LEU -LYS +Canavanine +G418 +Hygromycin +Thialysine	Adam_cdc13-1_SDLV2_REP1	1	11	5.33344125078	239.4	19.4119140617	254	12	31736.7	2110.74201649	43	6.28806356902	1907.1	154.438727808	1642	2109	136	136	75	95	99	750	0
DLR00013878	15	12	YBL008W	36	SD/MSG -ARG -HIS -LEU -LYS +Canavanine +G418 +Hygromycin +Thialysine	Adam_cdc13-1_SDLV2_REP1	1	11	0.807415000477	308.7	27.1109555091	254	12	32440.5	2292.06500427	43	1.55035183718	2461.5	233.807879474	1761	2115	136	136	75	94	99	880	0
DLR00013878	15	13	YBR010W	36	SD/MSG -ARG -HIS -LEU -LYS +Canavanine +G418 +Hygromycin +Thialysine	Adam_cdc13-1_SDLV2_REP1	1	11	0.865010967764	483.3	59.9808770877	254	12	31702.2305825	2128.73103504	43	0.870513911251	3916.99984361	449.572747384	1901	2134	136	136	73	93	97	1078	1
DLR00013878	15	14	YBL007C	36	SD/MSG -ARG -HIS -LEU -LYS +Canavanine +G418 +Hygromycin +Thialysine	Adam_cdc13-1_SDLV2_REP1	1	11	0	11	11.3438458513	254	12	31885.2	2297.27075823	43	3.63668149212	1040.4	100.719847021	2057	2148	136	136	70	90	95	503	1
DLR00013878	15	15	YBR009C	36	SD/MSG -ARG -HIS -LEU -LYS +Canavanine +G418 +Hygromycin +Thialysine	Adam_cdc13-1_SDLV2_REP1	1	11	1.64002169456	12637.0000757	153.27245964	254	1.98982929169	1508623.99999	21968.3430587	43	2.36304853518	1506451.9997	27155.123402	2197	2158	136	136	186	188	156	5764	0
DLR00013878	15	16	YBL005W	36	SD/MSG -ARG -HIS -LEU -LYS +Canavanine +G418 +Hygromycin +Thialysine	Adam_cdc13-1_SDLV2_REP1	1	11	0.926182943663	287.1	25.6439877402	254	12	31370.4	2268.74252868	43	0.946725167091	2653.2	210.144018844	2333	2135	136	136	73	91	96	824	0
DLR00013878	15	17	YBR008C	36	SD/MSG -ARG -HIS -LEU -LYS +Canavanine +G418 +Hygromycin +Thialysine	Adam_cdc13-1_SDLV2_REP1	1	11	0	11	18.7554881864	254	12	31392.9	2196.9888536	43	0.938595913268	2039.4	145.801439548	2422	2128	136	136	76	95	98	884	2
DLR00013878	15	18	YBL003C	36	SD/MSG -ARG -HIS -LEU -LYS +Canavanine +G418 +Hygromycin +Thialysine	Adam_cdc13-1_SDLV2_REP1	1	11	0	11	21.2449473599	254	12	33341.4	2216.20695363	43	0.503766411666	1418.99394546	169.659845908	2566	2138	136	136	73	93	98	646	0
DLR00013878	15	19	YBR007C	36	SD/MSG -ARG -HIS -LEU -LYS +Canavanine +G418 +Hygromycin +Thialysine	Adam_cdc13-1_SDLV2_REP1	1	11	0	11	21.3580246916	254	12	30219.2440712	2080.61862977	43	0.534492842912	1441.8	156.278939575	2729	2117	136	136	72	92	98	725	0
DLR00013878	15	20	YBL001C	36	SD/MSG -ARG -HIS -LEU -LYS +Canavanine +G418 +Hygromycin +Thialysine	Adam_cdc13-1_SDLV2_REP1	1	11	9	251.1	37.4448689786	254	12	32437.8	2302.18953275	43	12	1834.2	277.542282635	2859	2142	136	136	73	92	97	802	0
DLR00013878	15	21	YBR006W	36	SD/MSG -ARG -HIS -LEU -LYS +Canavanine +G418 +Hygromycin +Thialysine	Adam_cdc13-1_SDLV2_REP1	1	11	4.49745821717	220.5	16.4375330585	254	11.941482613	33746.4	2316.49555351	43	4.98094822966	1538.1	116.297666	2996	2123	136	136	72	91	97	853	2
DLR00013878	15	22	YAR050W	36	SD/MSG -ARG -HIS -LEU -LYS +Canavanine +G418 +Hygromycin +Thialysine	Adam_cdc13-1_SDLV2_REP1	1	11	1.13100604572	355.5	36.3187896851	254	12	37415.7	2315.55309808	43	0.920588638389	3511.99996587	329.947144764	3135	2125	136	136	71	89	95	867	4
DLR00013878	15	23	YBR005W	36	SD/MSG -ARG -HIS -LEU -LYS +Canavanine +G418 +Hygromycin +Thialysine	Adam_cdc13-1_SDLV2_REP1	1	11	4.9095996113	242.1	19.913741914	254	12	40836.4594708	2474.04384338	43	0.911696786727	1995.3	239.9365462	3267	2121	136	136	68	86	92	684	0
DLR00013878	15	24	YOR202W	36	SD/MSG -ARG -HIS -LEU -LYS +Canavanine +G418 +Hygromycin +Thialysine	Adam_cdc13-1_SDLV2_REP1	1	11	9	762.3	52.2659867204	254	12	45067.6973025	3134.60321267	43	12	4848.3	328.340229894	3446	2164	136	136	72	87	91	975	0
DLR00013878	16	1	YOR202W	36	SD/MSG -ARG -HIS -LEU -LYS +Canavanine +G418 +Hygromycin +Thialysine	Adam_cdc13-1_SDLV2_REP1	1	11	1.44068749516	422.1	35.5241957964	254	12	36449.1	2480.99433846	43	2.08373684503	2759.4	252.94073848	242	2177	136	136	74	90	96	1433	4
DLR00013878	16	2	YOR202W	36	SD/MSG -ARG -HIS -LEU -LYS +Canavanine +G418 +Hygromycin +Thialysine	Adam_cdc13-1_SDLV2_REP1	1	11	0	11	16.8732556313	254	12	32684.3174044	2181.5504024	43	5.28579167155	1876.5	179.60608683	415	2206	136	136	77	94	100	1002	7
DLR00013878	16	3	YOR202W	36	SD/MSG -ARG -HIS -LEU -LYS +Canavanine +G418 +Hygromycin +Thialysine	Adam_cdc13-1_SDLV2_REP1	1	11	0	11	15.2906676699	254	12	31734.4795449	2133.78281107	43	0.821065201705	2013.99987861	209.636166055	526	2224	136	136	83	99	105	1106	0
DLR00013878	16	4	YOR202W	36	SD/MSG -ARG -HIS -LEU -LYS +Canavanine +G418 +Hygromycin +Thialysine	Adam_cdc13-1_SDLV2_REP1	1	11	0	11	14.693166795	254	12	31386.6531175	1994.07404044	43	0.894163665768	1626.3	151.061750291	667	2196	136	136	79	98	105	1073	1
DLR00013878	16	5	YOR202W	36	SD/MSG -ARG -HIS -LEU -LYS +Canavanine +G418 +Hygromycin +Thialysine	Adam_cdc13-1_SDLV2_REP1	1	11	0	11	5.91731784815	254	12	31382.3872598	1972.24325263	43	0.950841151888	1524.05102569	59.1678953816	766	2167	136	136	79	98	105	1096	3
DLR00013878	16	6	YOR202W	36	SD/MSG -ARG -HIS -LEU -LYS +Canavanine +G418 +Hygromycin +Thialysine	Adam_cdc13-1_SDLV2_REP1	1	11	0	11	4.05638396331	254	12	29363.0332585	1954.32693988	43	0	43	40.6622863929	876	2182	136	136	75	95	103	1000	2
DLR00013878	16	7	YOR202W	36	SD/MSG -ARG -HIS -LEU -LYS +Canavanine +G418 +Hygromycin +Thialysine	Adam_cdc13-1_SDLV2_REP1	1	11	0	11	4.40776926529	254	12	30410.554516	2008.74008677	43	0	43	47.0897356332	1062	2196	136	136	76	96	102	1016	0
DLR00013878	16	8	YOR202W	36	SD/MSG -ARG -HIS -LEU -LYS +Canavanine +G418 +Hygromycin +Thialysine	Adam_cdc13-1_SDLV2_REP1	1	11	0.526780348456	264.6	30.5368230152	254	12	30184.8017335	1911.15890009	43	0.607516042761	2521.92826416	294.308702278	1247	2200	136	136	75	95	101	1085	3
DLR00013878	16	9	YOR202W	36	SD/MSG -ARG -HIS -LEU -LYS +Canavanine +G418 +Hygromycin +Thialysine	Adam_cdc13-1_SDLV2_REP1	1	11	0.531232457168	333	39.7478928463	254	12	30418.3582965	1911.47349568	43	3.65499379124	4118.4	553.298653297	1323	2195	136	136	73	94	100	930	0
DLR00013878	16	10	YOR202W	36	SD/MSG -ARG -HIS -LEU -LYS +Canavanine +G418 +Hygromycin +Thialysine	Adam_cdc13-1_SDLV2_REP1	1	11	0	11	16.9973850303	254	12	28405.5576157	2003.41222854	43	0.848355261976	3042.00006646	196.921186935	1526	2230	136	136	90	104	106	1374	0
DLR00013878	16	11	YOR202W	36	SD/MSG -ARG -HIS -LEU -LYS +Canavanine +G418 +Hygromycin +Thialysine	Adam_cdc13-1_SDLV2_REP1	1	11	0	11	15.7285441509	254	12	28577.3468943	1894.94039587	43	0.741762776233	1769.00003695	146.962485024	1615	2233	136	136	98	112	111	1081	0
DLR00013878	16	12	YOR202W	36	SD/MSG -ARG -HIS -LEU -LYS +Canavanine +G418 +Hygromycin +Thialysine	Adam_cdc13-1_SDLV2_REP1	1	11	0.619177445243	220.5	17.5896634245	254	12	29433.6	2074.1431594	43	0.818151928033	1632.6	151.075742431	1741	2219	136	136	83	100	103	1095	0
DLR00013878	16	13	YOR202W	36	SD/MSG -ARG -HIS -LEU -LYS +Canavanine +G418 +Hygromycin +Thialysine	Adam_cdc13-1_SDLV2_REP1	1	11	0.761377373512	377.1	38.5246954399	254	12	29774.3677432	2090.60602953	43	0.892292707615	3177.00006426	295.6696101	1922	2195	136	136	82	99	102	1323	2
DLR00013878	16	14	YOR202W	36	SD/MSG -ARG -HIS -LEU -LYS +Canavanine +G418 +Hygromycin +Thialysine	Adam_cdc13-1_SDLV2_REP1	1	11	0	11	9.60622646976	254	12	30165.6759404	2196.12278155	43	0.69812612443	1010.9	74.9260290775	2059	2177	136	136	70	90	95	545	1
DLR00013878	16	15	YOR202W	36	SD/MSG -ARG -HIS -LEU -LYS +Canavanine +G418 +Hygromycin +Thialysine	Adam_cdc13-1_SDLV2_REP1	1	11	2.03761404628	5448.29938876	73.779630908	254	2.3554428353	639821.996532	46801.5186616	43	2.88930615434	625559.998536	45579.6090065	2183	2291	136	136	120	133	130	6454	56
DLR00013878	16	16	YOR202W	36	SD/MSG -ARG -HIS -LEU -LYS +Canavanine +G418 +Hygromycin +Thialysine	Adam_cdc13-1_SDLV2_REP1	1	11	0.645246159711	565.998941913	43.8792037054	254	10.8414972429	41882.4	3451.14557224	43	0.683768947664	16960.6772786	1144.14001467	2331	2163	136	136	74	92	97	1012	1
DLR00013878	16	17	YOR202W	36	SD/MSG -ARG -HIS -LEU -LYS +Canavanine +G418 +Hygromycin +Thialysine	Adam_cdc13-1_SDLV2_REP1	1	11	0	11	9.71491374103	254	12	31391.894703	2010.11130369	43	0.736957981921	1623.6	76.7742563609	2456	2176	136	136	76	95	98	902	3
DLR00013878	16	18	YOR202W	36	SD/MSG -ARG -HIS -LEU -LYS +Canavanine +G418 +Hygromycin +Thialysine	Adam_cdc13-1_SDLV2_REP1	1	11	0	11	17.2001883979	254	12	31916.6963116	2082.16461913	43	0.5	1251	145.004952402	2542	2179	136	136	73	93	99	749	2
DLR00013878	16	19	YOR202W	36	SD/MSG -ARG -HIS -LEU -LYS +Canavanine +G418 +Hygromycin +Thialysine	Adam_cdc13-1_SDLV2_REP1	1	11	0	11	22.2430067563	254	12	32280.8619464	2073.44403064	43	1.05563416032	5006.99770369	406.902226699	2677	2210	136	136	91	106	111	1157	4
DLR00013878	16	20	YOR202W	36	SD/MSG -ARG -HIS -LEU -LYS +Canavanine +G418 +Hygromycin +Thialysine	Adam_cdc13-1_SDLV2_REP1	1	11	9	6568.2	334.57249433	254	12	184032	5264.591182	43	12	168736.5	8022.95254942	2856	2255	136	136	91	108	111	3804	69
DLR00013878	16	21	YOR202W	36	SD/MSG -ARG -HIS -LEU -LYS +Canavanine +G418 +Hygromycin +Thialysine	Adam_cdc13-1_SDLV2_REP1	1	11	9	4933.8	378.241214624	254	11.688063708	121562.1	8482.10981219	43	12	103029.3	8596.91228369	3049	2231	136	136	85	102	107	2503	74
DLR00013878	16	22	YOR202W	36	SD/MSG -ARG -HIS -LEU -LYS +Canavanine +G418 +Hygromycin +Thialysine	Adam_cdc13-1_SDLV2_REP1	1	11	9	3259.8	215.30396844	254	12	88462.8	4954.9472788	43	12	64158.3	3807.58347154	3132	2226	136	136	84	100	105	2141	45
DLR00013878	16	23	YOR202W	36	SD/MSG -ARG -HIS -LEU -LYS +Canavanine +G418 +Hygromycin +Thialysine	Adam_cdc13-1_SDLV2_REP1	1	11	9	2958.3	117.836970328	254	12	82879.7453201	2922.67362315	43	12	56685.6	2064.99871507	3234	2234	136	136	83	98	103	2200	33
DLR00013878	16	24	YOR202W	36	SD/MSG -ARG -HIS -LEU -LYS +Canavanine +G418 +Hygromycin +Thialysine	Adam_cdc13-1_SDLV2_REP1	1	11	9	1983.6	103.824910203	254	12	57838.5	2814.25537597	43	11.8029072785	31135.5	1730.05332173	3455	2230	136	136	82	96	99	2315	15
DLR00012768	1	1	YOR202W	20	SD/MSG -ARG -HIS -LEU -LYS +Canavanine +G418 +Hygromycin +Thialysine	Adam_cdc13-1_SDLV2_REP1	2	11	2.25436444362	9794.99838826	52.8812428756	254	2.33926458963	714532.998883	7134.5751809	43	2.83963676854	713694.998136	7319.9123107	274	213	136	136	157	163	146	423	37
DLR00012768	1	2	YOR202W	20	SD/MSG -ARG -HIS -LEU -LYS +Canavanine +G418 +Hygromycin +Thialysine	Adam_cdc13-1_SDLV2_REP1	2	11	2.36030358167	9539.60036934	96.8401538596	254	2.43052910038	708717.188224	6629.09723695	43	2.89814778848	739731.997924	8854.03772146	408	222	136	136	163	168	151	347	0
DLR00012768	1	3	YOR202W	20	SD/MSG -ARG -HIS -LEU -LYS +Canavanine +G418 +Hygromycin +Thialysine	Adam_cdc13-1_SDLV2_REP1	2	11	2.41255113002	9633.13551793	99.6425183462	254	2.4403547126	762229.998941	7876.19670783	43	3.01231169285	709106.618506	5467.84766424	552	223	136	136	169	174	155	503	0
DLR00012768	1	4	YOR202W	20	SD/MSG -ARG -HIS -LEU -LYS +Canavanine +G418 +Hygromycin +Thialysine	Adam_cdc13-1_SDLV2_REP1	2	11	2.23517167768	9247.70426344	48.7757550246	254	2.30107163202	692060.998191	7712.42592225	43	2.80040599114	686341.997627	8375.4490241	680	223	136	136	167	173	157	705	0
DLR00012768	1	5	YOR202W	20	SD/MSG -ARG -HIS -LEU -LYS +Canavanine +G418 +Hygromycin +Thialysine	Adam_cdc13-1_SDLV2_REP1	2	11	2.51663491594	9604.12057382	121.685862595	254	2.49309162119	766347.997567	8543.73786943	43	3.02653830207	760344.997326	9692.26528742	827	221	136	136	171	177	158	624	0
DLR00012768	1	6	YOR202W	20	SD/MSG -ARG -HIS -LEU -LYS +Canavanine +G418 +Hygromycin +Thialysine	Adam_cdc13-1_SDLV2_REP1	2	11	2.23942317573	8280.89882927	51.1258966124	254	2.35683746934	590557.344421	5703.55794747	43	2.81968435972	615576.997707	7500.0297339	959	220	136	136	166	173	155	626	0
DLR00012768	1	7	YOR202W	20	SD/MSG -ARG -HIS -LEU -LYS +Canavanine +G418 +Hygromycin +Thialysine	Adam_cdc13-1_SDLV2_REP1	2	11	2.43761011994	10402.1636037	79.5066251374	254	2.47056978633	805239.997919	8516.75340902	43	3.00430455703	801102.997632	10165.5571836	1099	217	136	136	169	176	156	710	0
DLR00012768	1	8	YOR202W	20	SD/MSG -ARG -HIS -LEU -LYS +Canavanine +G418 +Hygromycin +Thialysine	Adam_cdc13-1_SDLV2_REP1	2	11	2.3324018195	8879.80464206	47.2927793266	254	2.38607992317	690960.997909	7611.0709401	43	2.90385905803	684205.99761	8691.2398635	1227	220	136	136	168	175	156	781	9
DLR00012768	1	9	YOR202W	20	SD/MSG -ARG -HIS -LEU -LYS +Canavanine +G418 +Hygromycin +Thialysine	Adam_cdc13-1_SDLV2_REP1	2	11	2.61492494672	10757.7561642	99.0661377466	254	2.5693195178	891699.997189	9600.07619936	43	3.11631680602	887670.996978	11461.1490533	1371	216	136	136	172	178	157	764	0
DLR00012768	1	10	YOR202W	20	SD/MSG -ARG -HIS -LEU -LYS +Canavanine +G418 +Hygromycin +Thialysine	Adam_cdc13-1_SDLV2_REP1	2	11	2.3093879171	8633.86225349	72.4106765062	254	2.41227188299	656019.046541	6224.90155872	43	2.94341966419	637763.982457	5827.95752201	1500	220	136	136	168	175	155	763	10
DLR00012768	1	11	YOR202W	20	SD/MSG -ARG -HIS -LEU -LYS +Canavanine +G418 +Hygromycin +Thialysine	Adam_cdc13-1_SDLV2_REP1	2	11	2.42489848615	9657.95413941	78.4500969323	254	2.49143149691	747788.617548	6583.08159251	43	3.03465041144	729990.796473	6270.46223721	1645	215	136	136	170	177	156	668	0
DLR00012768	1	12	YOR202W	20	SD/MSG -ARG -HIS -LEU -LYS +Canavanine +G418 +Hygromycin +Thialysine	Adam_cdc13-1_SDLV2_REP1	2	11	2.28254104709	8313.08318734	66.2013293096	254	2.38150050771	624135.284984	5778.82270443	43	2.84810249432	650059.997755	7806.83948928	1774	214	136	136	169	176	156	652	0
DLR00012768	1	13	YOR202W	20	SD/MSG -ARG -HIS -LEU -LYS +Canavanine +G418 +Hygromycin +Thialysine	Adam_cdc13-1_SDLV2_REP1	2	11	2.49929671665	9767.17565202	75.5448919218	254	2.54972470224	752027.69592	6654.08219999	43	3.04069340385	787600.997643	9520.40769619	1917	217	136	136	172	178	157	647	0
DLR00012768	1	14	YOR202W	20	SD/MSG -ARG -HIS -LEU -LYS +Canavanine +G418 +Hygromycin +Thialysine	Adam_cdc13-1_SDLV2_REP1	2	11	2.44014824744	8712.17856285	140.826483207	254	2.42554731887	708392.998107	8729.75068084	43	3.01020502638	649733.550005	5974.47882993	2048	216	136	136	170	176	156	598	0
DLR00012768	1	15	YOR202W	20	SD/MSG -ARG -HIS -LEU -LYS +Canavanine +G418 +Hygromycin +Thialysine	Adam_cdc13-1_SDLV2_REP1	2	11	2.34077964054	9220.75915303	71.6359178199	254	2.43290017876	666241.580159	6565.54715479	43	2.90459827915	698690.997766	8766.00001855	2191	214	136	136	167	174	155	616	0
DLR00012768	1	16	YOR202W	20	SD/MSG -ARG -HIS -LEU -LYS +Canavanine +G418 +Hygromycin +Thialysine	Adam_cdc13-1_SDLV2_REP1	2	11	2.31621538896	8970.75978072	189.266204384	254	2.36246849819	689239.998535	8520.95831701	43	2.87379280862	680553.997739	8497.2064318	2319	214	136	136	168	175	155	504	1
DLR00012768	1	17	YOR202W	20	SD/MSG -ARG -HIS -LEU -LYS +Canavanine +G418 +Hygromycin +Thialysine	Adam_cdc13-1_SDLV2_REP1	2	11	2.47735421989	9753.28460562	203.463449962	254	2.55067811864	714796.794708	6977.27895505	43	3.04298506341	744559.997636	8890.66155869	2467	213	136	136	171	177	156	470	0
DLR00012768	1	18	YOR202W	20	SD/MSG -ARG -HIS -LEU -LYS +Canavanine +G418 +Hygromycin +Thialysine	Adam_cdc13-1_SDLV2_REP1	2	11	2.35141986015	8791.13210107	208.822362281	254	2.40957987267	668037.99904	8298.85886236	43	2.98156538649	615025.328437	5086.2826581	2590	213	136	136	168	175	155	470	5
DLR00012768	1	19	YOR202W	20	SD/MSG -ARG -HIS -LEU -LYS +Canavanine +G418 +Hygromycin +Thialysine	Adam_cdc13-1_SDLV2_REP1	2	11	2.43261773593	9577.37371297	175.82514121	254	2.48545485901	778639.998579	9037.00693911	43	3.0707679459	717455.947685	5997.20893141	2736	216	136	136	171	177	157	476	1
DLR00012768	1	20	YOR202W	20	SD/MSG -ARG -HIS -LEU -LYS +Canavanine +G418 +Hygromycin +Thialysine	Adam_cdc13-1_SDLV2_REP1	2	11	2.22339797617	8077.57697309	108.291425651	254	2.32994203508	621771.998752	7071.95336929	43	2.83125236029	613018.99797	7090.37174851	2867	212	136	136	167	173	155	509	0
DLR00012768	1	21	YOR202W	20	SD/MSG -ARG -HIS -LEU -LYS +Canavanine +G418 +Hygromycin +Thialysine	Adam_cdc13-1_SDLV2_REP1	2	11	2.69359778267	8747.03413283	197.137783033	254	2.52546296909	722291.998485	8362.80809414	43	3.11788631622	667193.577293	6120.34349765	3005	212	136	136	168	174	154	429	0
DLR00012768	1	22	YOR202W	20	SD/MSG -ARG -HIS -LEU -LYS +Canavanine +G418 +Hygromycin +Thialysine	Adam_cdc13-1_SDLV2_REP1	2	11	2.2217855891	7859.41431489	79.0264347568	254	2.25562494977	609636.998203	7885.4094015	43	2.74089254425	599948.997362	8010.75764566	3138	212	136	136	160	166	151	528	0
DLR00012768	1	23	YOR202W	20	SD/MSG -ARG -HIS -LEU -LYS +Canavanine +G418 +Hygromycin +Thialysine	Adam_cdc13-1_SDLV2_REP1	2	11	2.41910241201	9896.09238161	176.402848912	254	2.39439753936	799169.998297	9695.70604555	43	2.97059234833	731955.372494	7080.7015388	3283	213	136	136	159	165	147	343	0
DLR00012768	1	24	YOR202W	20	SD/MSG -ARG -HIS -LEU -LYS +Canavanine +G418 +Hygromycin +Thialysine	Adam_cdc13-1_SDLV2_REP1	2	11	2.39548315534	9597.56016264	116.932545632	254	2.35221802307	702047.998709	9059.85438254	43	2.91735413494	637171.68718	5880.10579577	3413	219	136	136	155	160	143	76	9
DLR00012768	2	1	YOR202W	20	SD/MSG -ARG -HIS -LEU -LYS +Canavanine +G418 +Hygromycin +Thialysine	Adam_cdc13-1_SDLV2_REP1	2	11	2.59788403717	12104.2856948	119.511194445	254	2.56303753888	1004544.99807	10014.3250681	43	3.10225548306	1002860.99784	12009.8009796	277	355	136	136	163	168	149	446	0
DLR00012768	2	2	YCR076C	20	SD/MSG -ARG -HIS -LEU -LYS +Canavanine +G418 +Hygromycin +Thialysine	Adam_cdc13-1_SDLV2_REP1	2	11	2.41892223926	9589.51992638	76.3818262627	254	2.4844156385	858839.998172	9217.00841771	43	3.07621971514	794158.207782	7147.65534187	413	354	136	136	171	175	154	870	0
DLR00012768	2	3	YDL090C	20	SD/MSG -ARG -HIS -LEU -LYS +Canavanine +G418 +Hygromycin +Thialysine	Adam_cdc13-1_SDLV2_REP1	2	11	0	11	16.1506119773	254	12	32400	2660.84617405	43	0.5	2015.1	169.030846196	551	356	136	136	-1	-1	-1	0	0
DLR00012768	2	4	YCR075C	20	SD/MSG -ARG -HIS -LEU -LYS +Canavanine +G418 +Hygromycin +Thialysine	Adam_cdc13-1_SDLV2_REP1	2	11	2.2909399996	8987.76584425	48.6913687798	254	2.42922428997	710345.995673	6840.5487668	43	2.89748877402	749568.997423	10358.9305744	683	357	136	136	172	177	157	958	0
DLR00012768	2	5	YDL089W	20	SD/MSG -ARG -HIS -LEU -LYS +Canavanine +G418 +Hygromycin +Thialysine	Adam_cdc13-1_SDLV2_REP1	2	11	2.60245358947	11814.8196215	102.817707111	254	2.59332662133	985111.996658	11893.0377594	43	3.15148332623	985676.996737	14477.4941381	819	357	136	136	172	177	156	1089	22
DLR00012768	2	6	YCR073W-A	20	SD/MSG -ARG -HIS -LEU -LYS +Canavanine +G418 +Hygromycin +Thialysine	Adam_cdc13-1_SDLV2_REP1	2	11	2.31924214152	8394.87054984	51.4653675959	254	2.38366881744	687115.997311	8915.98181084	43	2.90243226029	682171.997123	10220.4447748	954	356	136	136	168	175	155	1166	0
DLR00012768	2	7	YDL088C	20	SD/MSG -ARG -HIS -LEU -LYS +Canavanine +G418 +Hygromycin +Thialysine	Adam_cdc13-1_SDLV2_REP1	2	11	2.49100654059	10118.2952854	71.6690741382	254	2.57908202806	791656.92264	6884.02782625	43	3.07279897944	841068.99695	11655.9966111	1092	354	136	136	171	177	155	1130	0
DLR00012768	2	8	YCR073C	20	SD/MSG -ARG -HIS -LEU -LYS +Canavanine +G418 +Hygromycin +Thialysine	Adam_cdc13-1_SDLV2_REP1	2	11	2.48804532823	9678.78737419	67.51468877	254	2.5087389366	835444.996805	10558.4216765	43	3.05147741515	831264.996824	12356.3748976	1227	354	136	136	171	177	156	1026	0
DLR00012768	2	9	YDL086W	20	SD/MSG -ARG -HIS -LEU -LYS +Canavanine +G418 +Hygromycin +Thialysine	Adam_cdc13-1_SDLV2_REP1	2	11	2.60227210509	10798.0152544	74.794286954	254	2.61525487271	953598.997187	11068.1751298	43	3.17363321887	951007.996996	12866.9609011	1363	349	136	136	172	178	154	950	0
DLR00012768	2	10	YCR071C	20	SD/MSG -ARG -HIS -LEU -LYS +Canavanine +G418 +Hygromycin +Thialysine	Adam_cdc13-1_SDLV2_REP1	2	11	2.33632045405	7476.96540747	46.8405646057	254	2.44697792803	522221.999958	5796.9803665	43	2.98137529226	516446.99983	2696.91841228	1507	351	136	136	152	162	148	919	0
DLR00012768	2	11	YDL085W	20	SD/MSG -ARG -HIS -LEU -LYS +Canavanine +G418 +Hygromycin +Thialysine	Adam_cdc13-1_SDLV2_REP1	2	11	2.48047136335	10401.6177409	68.0975771617	254	2.48041312389	924190.997342	11609.1529838	43	3.09704346185	844945.344846	8547.09672609	1638	353	136	136	170	177	155	1076	0
DLR00012768	2	12	YCR069W	20	SD/MSG -ARG -HIS -LEU -LYS +Canavanine +G418 +Hygromycin +Thialysine	Adam_cdc13-1_SDLV2_REP1	2	11	2.47792666076	9477.18477493	66.5801285695	254	2.56317196287	790783.299536	7145.29398518	43	3.12592260399	774463.201947	7080.53670605	1776	353	136	136	171	178	156	1044	0
DLR00012768	2	13	YDL083C	20	SD/MSG -ARG -HIS -LEU -LYS +Canavanine +G418 +Hygromycin +Thialysine	Adam_cdc13-1_SDLV2_REP1	2	11	1.92922841687	8891.1180213	45.1584447764	254	1.95981289208	688010.998528	7413.85639426	43	2.38912501792	687534.997528	8699.65222867	1907	354	136	136	160	168	150	1475	0
DLR00012768	2	14	YCR068W	20	SD/MSG -ARG -HIS -LEU -LYS +Canavanine +G418 +Hygromycin +Thialysine	Adam_cdc13-1_SDLV2_REP1	2	11	2.39414447237	8878.1472997	51.5838583681	254	2.47772765649	776906.998019	8630.77601314	43	3.01559511696	771906.9976	9586.76446554	2054	350	136	136	169	176	154	1031	0
DLR00012768	2	15	YDL082W	20	SD/MSG -ARG -HIS -LEU -LYS +Canavanine +G418 +Hygromycin +Thialysine	Adam_cdc13-1_SDLV2_REP1	2	11	2.39415114043	10545.0381552	53.6731157214	254	2.42748191596	926596.997402	10343.2426381	43	2.95353954212	924597.997318	12360.6990883	2185	349	136	136	170	176	153	1068	0
DLR00012768	2	16	YCR067C	20	SD/MSG -ARG -HIS -LEU -LYS +Canavanine +G418 +Hygromycin +Thialysine	Adam_cdc13-1_SDLV2_REP1	2	11	2.60052127453	9993.85530188	72.4763432003	254	2.59656441322	893572.997131	10219.6939616	43	3.15447287948	889237.996954	11898.8638656	2325	354	136	136	172	178	155	934	0
DLR00012768	2	17	YDL081C	20	SD/MSG -ARG -HIS -LEU -LYS +Canavanine +G418 +Hygromycin +Thialysine	Adam_cdc13-1_SDLV2_REP1	2	11	2.29658476061	9650.64785994	33.3324295024	254	2.30285539305	793302.996826	9438.32804374	43	2.81036920143	789007.996611	11038.5037706	2455	348	136	136	166	173	151	987	0
DLR00012768	2	18	YCR065W	20	SD/MSG -ARG -HIS -LEU -LYS +Canavanine +G418 +Hygromycin +Thialysine	Adam_cdc13-1_SDLV2_REP1	2	11	2.42087359428	8569.98366518	54.3438643	254	2.47646298581	755617.998125	9150.71912972	43	3.08474682879	692592.969562	6293.73175585	2596	349	136	136	170	176	156	1002	0
DLR00012768	2	19	YDL080C	20	SD/MSG -ARG -HIS -LEU -LYS +Canavanine +G418 +Hygromycin +Thialysine	Adam_cdc13-1_SDLV2_REP1	2	11	1.75544445963	7265.61450967	77.9901684384	254	1.84243606121	496463.998901	5678.69996949	43	2.24246328692	492368.997058	4921.93616323	2731	348	136	136	151	161	147	1113	0
DLR00012768	2	20	YCR063W	20	SD/MSG -ARG -HIS -LEU -LYS +Canavanine +G418 +Hygromycin +Thialysine	Adam_cdc13-1_SDLV2_REP1	2	11	0	11	13.9094884617	254	12	28899	2227.48446082	43	0	43	70.8860290326	2861	354	136	136	-1	-1	-1	0	0
DLR00012768	2	21	YDL079C	20	SD/MSG -ARG -HIS -LEU -LYS +Canavanine +G418 +Hygromycin +Thialysine	Adam_cdc13-1_SDLV2_REP1	2	11	2.55296359864	10331.0307189	119.788367575	254	2.60070389895	985169.997111	12443.8750715	43	3.15518769653	983761.997117	14710.0728345	3000	346	136	136	171	176	155	1190	0
DLR00012768	2	22	YCR062W	20	SD/MSG -ARG -HIS -LEU -LYS +Canavanine +G418 +Hygromycin +Thialysine	Adam_cdc13-1_SDLV2_REP1	2	11	2.27937468394	8418.53468295	58.0780306901	254	2.32814087821	767137.997002	10507.946223	43	2.84176879012	761983.996874	11986.5519396	3141	347	136	136	162	168	150	1213	0
DLR00012768	2	23	YDL078C	20	SD/MSG -ARG -HIS -LEU -LYS +Canavanine +G418 +Hygromycin +Thialysine	Adam_cdc13-1_SDLV2_REP1	2	11	2.50371160708	9367.79874159	100.840411957	254	2.58087535115	927931.997577	10933.9017313	43	3.12502321814	924038.997136	12304.6438809	3275	350	136	136	164	169	150	1196	0
DLR00012768	2	24	YOR202W	20	SD/MSG -ARG -HIS -LEU -LYS +Canavanine +G418 +Hygromycin +Thialysine	Adam_cdc13-1_SDLV2_REP1	2	11	2.48015049791	10699.7158249	156.255464021	254	2.50434396735	1038907.99782	12612.6708865	43	3.02832459913	1034905.99751	14231.4426667	3412	348	136	136	163	168	148	582	0
DLR00012768	3	1	YOR202W	20	SD/MSG -ARG -HIS -LEU -LYS +Canavanine +G418 +Hygromycin +Thialysine	Adam_cdc13-1_SDLV2_REP1	2	11	2.36614645324	10297.858098	83.5850589552	254	2.41172808382	865300.998254	8945.98040919	43	2.92853433949	862286.997929	10615.4736884	285	489	136	136	165	169	150	777	10
DLR00012768	3	2	YBR235W	20	SD/MSG -ARG -HIS -LEU -LYS +Canavanine +G418 +Hygromycin +Thialysine	Adam_cdc13-1_SDLV2_REP1	2	11	2.28357522293	7578.34524378	57.4188629498	254	2.37296562686	697615.997722	8782.05256058	43	2.96155854444	633307.337484	6577.83800935	415	492	136	136	171	176	155	933	0
DLR00012768	3	3	YCL036W	20	SD/MSG -ARG -HIS -LEU -LYS +Canavanine +G418 +Hygromycin +Thialysine	Adam_cdc13-1_SDLV2_REP1	2	11	2.37455546248	8708.03753433	78.7870822973	254	2.39824481136	733639.997421	10499.2636215	43	2.92506768003	728814.997284	11690.1058339	551	489	136	136	168	174	154	965	0
DLR00012768	3	4	YBR233W	20	SD/MSG -ARG -HIS -LEU -LYS +Canavanine +G418 +Hygromycin +Thialysine	Adam_cdc13-1_SDLV2_REP1	2	11	2.45061842121	8514.73522489	57.8351734452	254	2.46278833398	740268.996613	9946.98320872	43	2.99450736213	733866.996605	11322.8989017	680	493	136	136	173	178	158	1033	0
DLR00012768	3	5	YCL035C	20	SD/MSG -ARG -HIS -LEU -LYS +Canavanine +G418 +Hygromycin +Thialysine	Adam_cdc13-1_SDLV2_REP1	2	11	2.58868681332	9849.4995642	76.7512061101	254	2.59813338645	834368.996916	10514.0268384	43	3.15653717183	830249.996764	12194.094805	822	489	136	136	172	177	154	947	26
DLR00012768	3	6	YBR232C	20	SD/MSG -ARG -HIS -LEU -LYS +Canavanine +G418 +Hygromycin +Thialysine	Adam_cdc13-1_SDLV2_REP1	2	11	2.49129132245	9259.38932682	62.2570955087	254	2.49174157318	801896.996655	10500.4100815	43	3.03355830217	796891.996597	12340.6363557	959	492	136	136	172	178	156	1078	0
DLR00012768	3	7	YCL034W	20	SD/MSG -ARG -HIS -LEU -LYS +Canavanine +G418 +Hygromycin +Thialysine	Adam_cdc13-1_SDLV2_REP1	2	11	2.49086111787	9574.61044556	76.3461621342	254	2.49693400615	855617.996498	11793.4612096	43	3.03980793368	850658.996522	13776.3079114	1101	487	136	136	174	179	157	1033	0
DLR00012768	3	8	YBR231C	20	SD/MSG -ARG -HIS -LEU -LYS +Canavanine +G418 +Hygromycin +Thialysine	Adam_cdc13-1_SDLV2_REP1	2	11	1.957557276	5100.99272553	28.9770182984	254	2.03471210503	376254.996947	6702.9456165	43	2.48174922088	366716.994936	5769.77478566	1226	490	136	136	155	164	147	1138	10
DLR00012768	3	9	YCL033C	20	SD/MSG -ARG -HIS -LEU -LYS +Canavanine +G418 +Hygromycin +Thialysine	Adam_cdc13-1_SDLV2_REP1	2	11	2.40588636695	9022.76215862	63.3796177311	254	2.41628253908	785524.997115	11745.3166634	43	2.94879298456	781425.997209	13021.4032608	1372	492	136	136	170	176	154	1110	0
DLR00012768	3	10	YBR230C	20	SD/MSG -ARG -HIS -LEU -LYS +Canavanine +G418 +Hygromycin +Thialysine	Adam_cdc13-1_SDLV2_REP1	2	11	2.39466359345	9464.66949583	62.0256063925	254	2.44015987388	841473.997371	11662.9173196	43	2.97596724584	839155.997371	13129.815603	1500	489	136	136	171	177	155	1261	0
DLR00012768	3	11	YCL032W	20	SD/MSG -ARG -HIS -LEU -LYS +Canavanine +G418 +Hygromycin +Thialysine	Adam_cdc13-1_SDLV2_REP1	2	11	2.5182194802	9643.98154707	48.3231024734	254	2.51935698035	826274.99797	10553.3237935	43	3.13831455994	757601.107739	6953.47648079	1643	485	136	136	168	174	153	1054	0
DLR00012768	3	12	YBR229C	20	SD/MSG -ARG -HIS -LEU -LYS +Canavanine +G418 +Hygromycin +Thialysine	Adam_cdc13-1_SDLV2_REP1	2	11	2.14932736623	7778.70037758	47.1951940698	254	2.23223197079	686553.99641	10192.150143	43	2.73239426803	684074.996155	11340.5459679	1773	481	136	136	169	176	154	1558	0
DLR00012768	3	13	YCL030C	20	SD/MSG -ARG -HIS -LEU -LYS +Canavanine +G418 +Hygromycin +Thialysine	Adam_cdc13-1_SDLV2_REP1	2	11	0	11	7.34274141668	254	12	34372.8	3032.71757416	43	0	43	39.0440093051	1910	491	136	136	-1	-1	-1	0	0
DLR00012768	3	14	YBR228W	20	SD/MSG -ARG -HIS -LEU -LYS +Canavanine +G418 +Hygromycin +Thialysine	Adam_cdc13-1_SDLV2_REP1	2	11	2.47160602636	9541.33764284	59.0544937023	254	2.49708260755	871102.997424	11137.9864353	43	3.11745784841	796395.227012	8028.04559803	2046	488	136	136	172	178	154	1201	0
DLR00012768	3	15	YCL029C	20	SD/MSG -ARG -HIS -LEU -LYS +Canavanine +G418 +Hygromycin +Thialysine	Adam_cdc13-1_SDLV2_REP1	2	11	2.39692504711	8934.09284241	41.8085091894	254	2.41380646345	773877.997204	10397.5723938	43	2.95094432291	769221.997177	11901.4632508	2190	487	136	136	167	173	151	1117	0
DLR00012768	3	16	YBR227C	20	SD/MSG -ARG -HIS -LEU -LYS +Canavanine +G418 +Hygromycin +Thialysine	Adam_cdc13-1_SDLV2_REP1	2	11	2.57235356924	10092.5632338	59.5019776117	254	2.53719748086	934809.996003	13119.9657651	43	3.09238168251	931668.996179	15448.9043037	2321	489	136	136	173	179	158	1133	0
DLR00012768	3	17	YCL028W	20	SD/MSG -ARG -HIS -LEU -LYS +Canavanine +G418 +Hygromycin +Thialysine	Adam_cdc13-1_SDLV2_REP1	2	11	2.57882841395	9863.61719299	76.415113379	254	2.57887850889	921539.996732	11762.0772002	43	3.13768990042	917354.996714	13900.2150117	2466	486	136	136	173	179	155	1001	0
DLR00012768	3	18	YBR226C	20	SD/MSG -ARG -HIS -LEU -LYS +Canavanine +G418 +Hygromycin +Thialysine	Adam_cdc13-1_SDLV2_REP1	2	11	2.3342519306	8530.6136602	40.8009567677	254	2.4311734803	801191.997102	10089.1623341	43	2.96128511596	795664.997039	11873.63224	2596	490	136	136	174	179	157	1085	0
DLR00012768	3	19	YCL027W	20	SD/MSG -ARG -HIS -LEU -LYS +Canavanine +G418 +Hygromycin +Thialysine	Adam_cdc13-1_SDLV2_REP1	2	11	2.54923959078	9674.23931231	75.7402810141	254	2.58625623438	893372.997074	11336.11708	43	3.14554532299	888593.997011	13012.806754	2731	488	136	136	173	178	156	1024	0
DLR00012768	3	20	YBR225W	20	SD/MSG -ARG -HIS -LEU -LYS +Canavanine +G418 +Hygromycin +Thialysine	Adam_cdc13-1_SDLV2_REP1	2	11	2.47452697444	9287.58850466	73.6518453122	254	2.54580695546	889799.997056	10964.5889069	43	3.1696578346	816232.235137	8190.93568084	2866	489	136	136	174	179	157	1072	0
DLR00012768	3	21	YCL026C-A	20	SD/MSG -ARG -HIS -LEU -LYS +Canavanine +G418 +Hygromycin +Thialysine	Adam_cdc13-1_SDLV2_REP1	2	11	2.67091100792	9465.5342677	95.1556254527	254	2.63458464163	906615.996464	12595.060057	43	3.20234840866	902010.996473	14440.0194801	3012	486	136	136	171	176	155	1016	0
DLR00012768	3	22	YBR224W	20	SD/MSG -ARG -HIS -LEU -LYS +Canavanine +G418 +Hygromycin +Thialysine	Adam_cdc13-1_SDLV2_REP1	2	11	2.63009973285	9805.37589508	94.2078127121	254	2.61099911765	975020.995861	13787.5843951	43	3.17104334703	971560.996018	16032.7818615	3137	487	136	136	168	173	152	1081	0
DLR00012768	3	23	YCL026C	20	SD/MSG -ARG -HIS -LEU -LYS +Canavanine +G418 +Hygromycin +Thialysine	Adam_cdc13-1_SDLV2_REP1	2	11	2.71125623347	10127.1080666	160.507905957	254	2.6355822043	1071098.99545	17045.650787	43	3.1939931772	1067556.99569	19684.1418704	3281	488	136	136	166	170	150	1034	28
DLR00012768	3	24	YOR202W	20	SD/MSG -ARG -HIS -LEU -LYS +Canavanine +G418 +Hygromycin +Thialysine	Adam_cdc13-1_SDLV2_REP1	2	11	2.45396471179	11562.9683307	143.777957851	254	2.53235899888	1202438.99755	14413.4035206	43	3.13564518984	1108902.65095	12252.9888864	3407	487	136	136	166	170	149	943	21
DLR00012768	4	1	YOR202W	20	SD/MSG -ARG -HIS -LEU -LYS +Canavanine +G418 +Hygromycin +Thialysine	Adam_cdc13-1_SDLV2_REP1	2	11	2.60540631992	10691.4976612	133.340691158	254	2.5710397383	977124.997243	10784.6980789	43	3.11277492472	973979.997189	13200.9417569	274	624	136	136	169	173	152	752	3
DLR00012768	4	2	YCR089W	20	SD/MSG -ARG -HIS -LEU -LYS +Canavanine +G418 +Hygromycin +Thialysine	Adam_cdc13-1_SDLV2_REP1	2	11	2.35183186424	8930.64178939	71.8003349475	254	2.41809784086	808134.997254	10445.9791659	43	2.94397126604	802472.997185	12298.5683716	408	625	136	136	171	175	154	955	0
DLR00012768	4	3	YDL110C	20	SD/MSG -ARG -HIS -LEU -LYS +Canavanine +G418 +Hygromycin +Thialysine	Adam_cdc13-1_SDLV2_REP1	2	11	2.47305687512	10314.189273	74.9432309435	254	2.47701486246	845806.997216	11555.2491137	43	3.02253720498	844122.997194	13164.1647769	545	626	136	136	166	172	152	1100	0
DLR00012768	4	4	YCR088W	20	SD/MSG -ARG -HIS -LEU -LYS +Canavanine +G418 +Hygromycin +Thialysine	Adam_cdc13-1_SDLV2_REP1	2	11	2.54142417048	9616.96017488	68.0069268236	254	2.51566884846	809521.996125	11922.4781023	43	3.06634361305	806276.99619	13704.0746657	684	628	136	136	171	176	155	1052	0
DLR00012768	4	5	YDL109C	20	SD/MSG -ARG -HIS -LEU -LYS +Canavanine +G418 +Hygromycin +Thialysine	Adam_cdc13-1_SDLV2_REP1	2	11	2.56380766416	10700.7483088	74.3435792152	254	2.53784384551	890042.996449	12082.0945941	43	3.09209730462	888524.996457	14250.0836163	816	624	136	136	171	177	155	1052	0
DLR00012768	4	6	YCR087W	20	SD/MSG -ARG -HIS -LEU -LYS +Canavanine +G418 +Hygromycin +Thialysine	Adam_cdc13-1_SDLV2_REP1	2	11	2.56172659484	10026.9559995	66.333696687	254	2.57062893184	884405.99673	10817.7041194	43	3.12186229165	880475.996666	12935.0151993	950	623	136	136	174	179	155	963	0
DLR00012768	4	7	YDL106C	20	SD/MSG -ARG -HIS -LEU -LYS +Canavanine +G418 +Hygromycin +Thialysine	Adam_cdc13-1_SDLV2_REP1	2	11	2.40976939026	10353.3820486	58.4814056888	254	2.47901544946	905993.997166	11671.0620982	43	3.01532877606	903824.997184	13842.3849531	1092	622	136	136	173	178	155	1088	0
DLR00012768	4	8	YCR087C-A	20	SD/MSG -ARG -HIS -LEU -LYS +Canavanine +G418 +Hygromycin +Thialysine	Adam_cdc13-1_SDLV2_REP1	2	11	2.3329028518	7978.61661936	36.6872448175	254	2.40699033232	707180.997522	9358.52086765	43	3.00310697725	641392.982094	6511.25075969	1231	620	136	136	172	178	155	952	0
DLR00012768	4	9	YDL104C	20	SD/MSG -ARG -HIS -LEU -LYS +Canavanine +G418 +Hygromycin +Thialysine	Adam_cdc13-1_SDLV2_REP1	2	11	2.4880799972	8578.00016251	58.7128476438	254	2.56973813909	610326.999967	6022.75562118	43	3.12023268634	605981.999878	2924.4420002	1368	623	136	136	154	164	148	944	9
DLR00012768	4	10	YCR086W	20	SD/MSG -ARG -HIS -LEU -LYS +Canavanine +G418 +Hygromycin +Thialysine	Adam_cdc13-1_SDLV2_REP1	2	11	1.96959401315	5615.24948195	31.8559014625	254	2.05114234171	462685.995175	8388.74333921	43	2.51655926287	455859.993964	8266.98978789	1503	625	136	136	162	169	151	1385	0
DLR00012768	4	11	YDL100C	20	SD/MSG -ARG -HIS -LEU -LYS +Canavanine +G418 +Hygromycin +Thialysine	Adam_cdc13-1_SDLV2_REP1	2	11	2.46422231218	10686.4491459	52.5949273899	254	2.45170381736	918155.997189	12837.8329063	43	2.98929563463	916477.997272	14668.5355734	1641	622	136	136	168	174	152	1071	0
DLR00012768	4	12	YCR085W	20	SD/MSG -ARG -HIS -LEU -LYS +Canavanine +G418 +Hygromycin +Thialysine	Adam_cdc13-1_SDLV2_REP1	2	11	2.35811793074	9176.5983079	35.5508619051	254	2.40401522206	809622.997243	11196.7658493	43	3.01162272371	733751.737414	7789.00150929	1778	626	136	136	170	176	153	1089	0
DLR00012768	4	13	YDL099W	20	SD/MSG -ARG -HIS -LEU -LYS +Canavanine +G418 +Hygromycin +Thialysine	Adam_cdc13-1_SDLV2_REP1	2	11	2.59533121371	10768.8928155	79.1548625784	254	2.58213568195	991308.997244	12695.196285	43	3.21387923085	909457.460248	8970.673641	1914	622	136	136	174	179	155	1210	0
DLR00012768	4	14	YCR083W	20	SD/MSG -ARG -HIS -LEU -LYS +Canavanine +G418 +Hygromycin +Thialysine	Adam_cdc13-1_SDLV2_REP1	2	11	2.48720107376	8763.81676793	56.4025243604	254	2.51746187531	815676.996668	11238.0713619	43	3.06505744869	811501.996536	12682.5303213	2050	623	136	136	173	178	154	1214	0
DLR00012768	4	15	YDL096C	20	SD/MSG -ARG -HIS -LEU -LYS +Canavanine +G418 +Hygromycin +Thialysine	Adam_cdc13-1_SDLV2_REP1	2	11	2.50324829626	9094.19238666	77.1743339102	254	2.51749545421	859913.996265	12496.270563	43	3.06516727128	856120.996229	14512.7517244	2186	620	136	136	173	178	155	1153	0
DLR00012768	4	16	YCR082W	20	SD/MSG -ARG -HIS -LEU -LYS +Canavanine +G418 +Hygromycin +Thialysine	Adam_cdc13-1_SDLV2_REP1	2	11	2.68600192678	10541.5759291	99.8248127339	254	2.65418359208	1011242.99601	13909.5485184	43	3.22367630203	1009540.99618	16372.7032825	2321	623	136	136	174	180	154	1118	0
DLR00012768	4	17	YDL095W	20	SD/MSG -ARG -HIS -LEU -LYS +Canavanine +G418 +Hygromycin +Thialysine	Adam_cdc13-1_SDLV2_REP1	2	11	2.56429244868	9356.49306386	65.8078775378	254	2.57861354188	869751.996453	11580.08966	43	3.13633013722	865500.996433	13413.3125284	2464	624	136	136	172	177	153	1038	0
DLR00012768	4	18	YCR081W	20	SD/MSG -ARG -HIS -LEU -LYS +Canavanine +G418 +Hygromycin +Thialysine	Adam_cdc13-1_SDLV2_REP1	2	11	0.911849647127	317.9	6.9974865122	254	10.8472710027	38112.3	2849.5788423	43	1.48719530809	18678.2975684	151.136802029	2592	627	136	136	139	152	142	196	0
DLR00012768	4	19	YDL094C	20	SD/MSG -ARG -HIS -LEU -LYS +Canavanine +G418 +Hygromycin +Thialysine	Adam_cdc13-1_SDLV2_REP1	2	11	2.66000998174	9625.77816159	80.274356774	254	2.63120473885	912310.996616	12105.8261469	43	3.19723171141	908153.996461	13944.3072637	2730	616	136	136	173	179	156	1003	0
DLR00012768	4	20	YCR079W	20	SD/MSG -ARG -HIS -LEU -LYS +Canavanine +G418 +Hygromycin +Thialysine	Adam_cdc13-1_SDLV2_REP1	2	11	2.35599596927	7524.07840397	44.245477635	254	2.39040670173	679447.996336	10607.4342058	43	2.92261603407	671800.996362	11592.5201147	2869	622	136	136	167	173	153	990	0
DLR00012768	4	21	YDL093W	20	SD/MSG -ARG -HIS -LEU -LYS +Canavanine +G418 +Hygromycin +Thialysine	Adam_cdc13-1_SDLV2_REP1	2	11	2.62127170999	9473.2370803	89.0963044755	254	2.6178664172	899865.996057	13757.082573	43	3.18585414846	895921.996147	15531.7672606	3002	621	136	136	169	175	154	1092	0
DLR00012768	4	22	YCR077C	20	SD/MSG -ARG -HIS -LEU -LYS +Canavanine +G418 +Hygromycin +Thialysine	Adam_cdc13-1_SDLV2_REP1	2	11	2.20262966753	5837.83670586	44.1375044409	254	2.28661470298	512877.997459	7969.55429783	43	2.79501952641	504662.99691	7804.93957392	3141	617	136	136	157	164	146	1245	0
DLR00012768	4	23	YDL091C	20	SD/MSG -ARG -HIS -LEU -LYS +Canavanine +G418 +Hygromycin +Thialysine	Adam_cdc13-1_SDLV2_REP1	2	11	2.5518835469	10065.1712643	106.287398817	254	2.56816751589	1043254.99623	14731.1274852	43	3.11435374204	1041124.99639	17397.7043266	3276	622	136	136	166	171	152	1246	0
DLR00012768	4	24	YOR202W	20	SD/MSG -ARG -HIS -LEU -LYS +Canavanine +G418 +Hygromycin +Thialysine	Adam_cdc13-1_SDLV2_REP1	2	11	2.42133548506	9702.88098821	137.017319899	254	2.51141411177	1061132.99747	13773.7595436	43	3.03350622647	1055504.99748	16272.4922346	3414	622	136	136	167	172	150	803	0
DLR00012768	5	1	YOR202W	20	SD/MSG -ARG -HIS -LEU -LYS +Canavanine +G418 +Hygromycin +Thialysine	Adam_cdc13-1_SDLV2_REP1	2	11	2.30860366868	10418.9017895	82.2330602027	254	2.3725718211	882019.997982	9123.66912123	43	2.88373074757	879739.9978	11349.3987111	280	761	136	136	165	170	152	921	0
DLR00012768	5	2	YBR250W	20	SD/MSG -ARG -HIS -LEU -LYS +Canavanine +G418 +Hygromycin +Thialysine	Adam_cdc13-1_SDLV2_REP1	2	11	2.39621157473	9831.33187666	68.5353522112	254	2.41923995535	876431.996962	11853.6096269	43	2.94976513171	871689.997054	13950.3611098	415	764	136	136	170	175	154	899	0
DLR00012768	5	3	YCL049C	20	SD/MSG -ARG -HIS -LEU -LYS +Canavanine +G418 +Hygromycin +Thialysine	Adam_cdc13-1_SDLV2_REP1	2	11	2.32986160895	8363.87352065	60.2376738021	254	2.35931512814	720646.996591	11083.3428096	43	2.8816026361	716143.996596	12462.4232823	558	769	136	136	170	175	155	1168	6
DLR00012768	5	4	YBR249C	20	SD/MSG -ARG -HIS -LEU -LYS +Canavanine +G418 +Hygromycin +Thialysine	Adam_cdc13-1_SDLV2_REP1	2	11	2.32742348992	7416.00377308	37.7507777705	254	2.35974857235	635600.996776	9047.60411959	43	2.87575445128	626774.996418	10233.5190948	687	764	136	136	171	176	156	940	0
DLR00012768	5	5	YCL048W	20	SD/MSG -ARG -HIS -LEU -LYS +Canavanine +G418 +Hygromycin +Thialysine	Adam_cdc13-1_SDLV2_REP1	2	11	2.5319763965	10106.3418625	57.6018942833	254	2.53082274242	881275.996599	11591.8041864	43	3.0800591412	877440.996675	13739.7423649	824	760	136	136	173	178	157	987	0
DLR00012768	5	6	YBR248C	20	SD/MSG -ARG -HIS -LEU -LYS +Canavanine +G418 +Hygromycin +Thialysine	Adam_cdc13-1_SDLV2_REP1	2	11	0	11	24.9148741872	254	11.4303832574	31660.2	2164.57644014	43	0.5	1898.1	266.678790194	959	764	136	136	-1	-1	-1	0	0
DLR00012768	5	7	YCL047C	20	SD/MSG -ARG -HIS -LEU -LYS +Canavanine +G418 +Hygromycin +Thialysine	Adam_cdc13-1_SDLV2_REP1	2	11	2.44894496139	9901.09723084	51.6034485546	254	2.46417815227	861335.997228	11490.1444407	43	3.00041042798	858450.997247	13385.6377152	1097	763	136	136	172	178	157	1194	0
DLR00012768	5	8	YBR246W	20	SD/MSG -ARG -HIS -LEU -LYS +Canavanine +G418 +Hygromycin +Thialysine	Adam_cdc13-1_SDLV2_REP1	2	11	2.24097729881	8996.57102291	42.187107432	254	2.27509972522	782301.996169	10926.4844736	43	2.77518098619	777753.996054	12740.0985318	1227	760	136	136	171	177	154	1101	0
DLR00012768	5	9	YCL046W	20	SD/MSG -ARG -HIS -LEU -LYS +Canavanine +G418 +Hygromycin +Thialysine	Adam_cdc13-1_SDLV2_REP1	2	11	2.31912415295	9681.76091509	57.326169325	254	2.35853278026	841614.996461	12581.1672985	43	2.88289595302	839470.996632	14389.5178317	1371	760	136	136	170	176	154	1260	9
DLR00012768	5	10	YBR245C	20	SD/MSG -ARG -HIS -LEU -LYS +Canavanine +G418 +Hygromycin +Thialysine	Adam_cdc13-1_SDLV2_REP1	2	11	2.20696804526	7542.91490699	34.8626088336	254	2.2835325706	688106.996699	9951.09701756	43	2.78459590251	679378.996344	10829.4550521	1505	760	136	136	172	178	155	981	0
DLR00012768	5	11	YCL045C	20	SD/MSG -ARG -HIS -LEU -LYS +Canavanine +G418 +Hygromycin +Thialysine	Adam_cdc13-1_SDLV2_REP1	2	11	2.43172344095	10450.5630511	66.7571761317	254	2.45459321354	933995.996786	13987.0933015	43	2.99575022567	934341.996991	16021.9268501	1645	759	136	136	170	176	153	1371	0
DLR00012768	5	12	YBR244W	20	SD/MSG -ARG -HIS -LEU -LYS +Canavanine +G418 +Hygromycin +Thialysine	Adam_cdc13-1_SDLV2_REP1	2	11	2.3610803224	8550.83789194	39.130517997	254	2.42493052194	776813.996853	11412.301578	43	2.96045151872	773035.996856	12716.7384904	1775	761	136	136	171	177	154	1243	0
DLR00012768	5	13	YCL044C	20	SD/MSG -ARG -HIS -LEU -LYS +Canavanine +G418 +Hygromycin +Thialysine	Adam_cdc13-1_SDLV2_REP1	2	11	2.16828834576	6534.70455546	40.4275047692	254	2.22548189103	500953.997529	8150.59387381	43	2.73758779204	498804.996892	7871.25633637	1920	761	136	136	156	165	147	1610	0
DLR00012768	5	14	YBR242W	20	SD/MSG -ARG -HIS -LEU -LYS +Canavanine +G418 +Hygromycin +Thialysine	Adam_cdc13-1_SDLV2_REP1	2	11	2.43335705639	8622.81703335	43.589830593	254	2.48653279063	771477.997098	10502.1400527	43	3.03276359655	766471.996882	11630.5439244	2048	761	136	136	169	175	151	1088	0
DLR00012768	5	15	YCL042W	20	SD/MSG -ARG -HIS -LEU -LYS +Canavanine +G418 +Hygromycin +Thialysine	Adam_cdc13-1_SDLV2_REP1	2	11	2.48582891678	8784.05348344	61.3824265537	254	2.48955025811	807394.995871	12387.0260875	43	3.03793045839	804870.996079	14084.7267975	2190	761	136	136	170	176	153	1428	0
DLR00012768	5	16	YBR241C	20	SD/MSG -ARG -HIS -LEU -LYS +Canavanine +G418 +Hygromycin +Thialysine	Adam_cdc13-1_SDLV2_REP1	2	11	2.40479980226	8796.1617281	37.2747868302	254	2.41765675374	800921.996384	12035.3122223	43	2.95515066138	794579.996479	13835.95796	2323	760	136	136	169	175	153	1067	0
DLR00012768	5	17	YCL040W	20	SD/MSG -ARG -HIS -LEU -LYS +Canavanine +G418 +Hygromycin +Thialysine	Adam_cdc13-1_SDLV2_REP1	2	11	2.55273197269	9661.08485026	60.070399591	254	2.56309067292	888349.996353	12489.1254166	43	3.12161631948	884471.996149	14323.7097011	2462	760	136	136	171	176	153	1082	0
DLR00012768	5	18	YBR240C	20	SD/MSG -ARG -HIS -LEU -LYS +Canavanine +G418 +Hygromycin +Thialysine	Adam_cdc13-1_SDLV2_REP1	2	11	2.34121544464	7934.90480249	48.6729153491	254	2.40447231812	704997.996646	10525.8963403	43	3.02668659514	634311.713729	7344.75562513	2595	760	136	136	167	174	153	1173	0
DLR00012768	5	19	YCL039W	20	SD/MSG -ARG -HIS -LEU -LYS +Canavanine +G418 +Hygromycin +Thialysine	Adam_cdc13-1_SDLV2_REP1	2	11	2.42836504655	8269.93032908	44.3009087195	254	2.44203934132	742590.995929	11355.6993689	43	2.9821127832	737514.996067	12640.8473076	2735	755	136	136	167	174	154	1136	0
DLR00012768	5	20	YBR239C	20	SD/MSG -ARG -HIS -LEU -LYS +Canavanine +G418 +Hygromycin +Thialysine	Adam_cdc13-1_SDLV2_REP1	2	11	2.44193468301	8537.17545241	49.4960591293	254	2.48327055236	749166.996542	11103.9815727	43	3.03251064773	743699.996444	11996.7357448	2866	756	136	136	164	171	151	1028	0
DLR00012768	5	21	YCL038C	20	SD/MSG -ARG -HIS -LEU -LYS +Canavanine +G418 +Hygromycin +Thialysine	Adam_cdc13-1_SDLV2_REP1	2	11	2.54901829522	8888.1971061	72.5944605772	254	2.52885966027	818257.995191	13584.3861491	43	3.08548929435	816094.995336	15162.2748779	3009	758	136	136	166	173	153	1359	5
DLR00012768	5	22	YBR238C	20	SD/MSG -ARG -HIS -LEU -LYS +Canavanine +G418 +Hygromycin +Thialysine	Adam_cdc13-1_SDLV2_REP1	2	11	2.44346262664	9171.44763764	87.3863011459	254	2.4047476517	860476.99507	15098.0790904	43	2.93999964996	858436.995592	17393.6293992	3139	761	136	136	163	169	151	1291	0
DLR00012768	5	23	YCL037C	20	SD/MSG -ARG -HIS -LEU -LYS +Canavanine +G418 +Hygromycin +Thialysine	Adam_cdc13-1_SDLV2_REP1	2	11	2.38297281931	8397.66745621	72.1496872257	254	2.39546245609	769538.997058	10798.3047028	43	3.00116675149	696778.92371	8159.82767257	3271	764	136	136	156	162	145	921	0
DLR00012768	5	24	YOR202W	20	SD/MSG -ARG -HIS -LEU -LYS +Canavanine +G418 +Hygromycin +Thialysine	Adam_cdc13-1_SDLV2_REP1	2	11	2.31696023287	10066.4845788	115.612530518	254	2.43869247613	1040099.99792	11712.1734335	43	2.94823553661	1035403.99769	13973.8575543	3405	759	136	136	163	168	146	788	0
DLR00012768	6	1	YOR202W	20	SD/MSG -ARG -HIS -LEU -LYS +Canavanine +G418 +Hygromycin +Thialysine	Adam_cdc13-1_SDLV2_REP1	2	11	2.62192603794	11660.5400384	131.730759879	254	2.6051461418	1057081.99763	10474.3717445	43	3.15320851797	1055674.9976	13376.6233115	277	898	136	136	170	174	154	766	0
DLR00012768	6	2	YCR105W	20	SD/MSG -ARG -HIS -LEU -LYS +Canavanine +G418 +Hygromycin +Thialysine	Adam_cdc13-1_SDLV2_REP1	2	11	2.2694524932	8621.70922703	56.004544298	254	2.3344752635	754224.996731	10533.4559128	43	2.84933514065	749553.996722	12186.6960008	411	900	136	136	168	173	154	1068	0
DLR00012768	6	3	YDL125C	20	SD/MSG -ARG -HIS -LEU -LYS +Canavanine +G418 +Hygromycin +Thialysine	Adam_cdc13-1_SDLV2_REP1	2	11	2.52378442361	11061.9251403	74.0086125748	254	2.53580526729	988048.996872	13014.4284068	43	3.08312507424	985378.997014	15401.3321585	549	898	136	136	174	179	157	930	0
DLR00012768	6	4	YCR102W-A	20	SD/MSG -ARG -HIS -LEU -LYS +Canavanine +G418 +Hygromycin +Thialysine	Adam_cdc13-1_SDLV2_REP1	2	11	2.44426449403	8963.42815832	54.5999667857	254	2.44859570783	763565.996937	10142.4649201	43	2.9826794868	757218.996957	11629.3406806	682	902	136	136	171	177	156	941	0
DLR00012768	6	5	YDL124W	20	SD/MSG -ARG -HIS -LEU -LYS +Canavanine +G418 +Hygromycin +Thialysine	Adam_cdc13-1_SDLV2_REP1	2	11	2.63870403163	10940.5843877	86.6500979194	254	2.62184338374	969804.996828	11948.0133107	43	3.18264900778	967909.996855	14380.9702735	819	897	136	136	176	182	159	1043	0
DLR00012768	6	6	YCR102C	20	SD/MSG -ARG -HIS -LEU -LYS +Canavanine +G418 +Hygromycin +Thialysine	Adam_cdc13-1_SDLV2_REP1	2	11	2.43511672346	9851.7624447	51.8953228649	254	2.52915294193	792669.706891	7174.71769901	43	3.01179520686	843065.997548	11971.6909184	958	901	136	136	172	178	156	959	0
DLR00012768	6	7	YDL123W	20	SD/MSG -ARG -HIS -LEU -LYS +Canavanine +G418 +Hygromycin +Thialysine	Adam_cdc13-1_SDLV2_REP1	2	11	2.53426085678	10962.6998624	68.4426574799	254	2.55074873934	973581.997301	12159.5899164	43	3.17409918204	892512.790138	8977.9891419	1093	898	136	136	175	180	157	1154	0
DLR00012768	6	8	YCR101C	20	SD/MSG -ARG -HIS -LEU -LYS +Canavanine +G418 +Hygromycin +Thialysine	Adam_cdc13-1_SDLV2_REP1	2	11	2.39127899113	9392.46761975	59.5476570817	254	2.44776113527	826260.997415	11288.9954955	43	3.06111436595	751316.155024	8019.17669995	1229	898	136	136	171	177	155	1268	0
DLR00012768	6	9	YDL122W	20	SD/MSG -ARG -HIS -LEU -LYS +Canavanine +G418 +Hygromycin +Thialysine	Adam_cdc13-1_SDLV2_REP1	2	11	2.57498650048	10487.4059645	78.0701553191	254	2.55616895574	961948.99694	12212.7850672	43	3.17891993446	881408.963834	8901.63753431	1367	900	136	136	174	180	155	1157	0
DLR00012768	6	10	YCR100C	20	SD/MSG -ARG -HIS -LEU -LYS +Canavanine +G418 +Hygromycin +Thialysine	Adam_cdc13-1_SDLV2_REP1	2	11	2.45369027258	8862.87058792	53.0875435379	254	2.48885129927	782078.997259	10872.177315	43	3.03243216673	776792.997101	11804.0241079	1506	900	136	136	170	175	153	1065	0
DLR00012768	6	11	YDL121C	20	SD/MSG -ARG -HIS -LEU -LYS +Canavanine +G418 +Hygromycin +Thialysine	Adam_cdc13-1_SDLV2_REP1	2	11	2.69100420992	11220.4960959	79.2575720926	254	2.64248784759	1036905.99631	13998.7718377	43	3.20686097674	1037804.9964	16081.2459003	1641	892	136	136	174	179	155	1223	0
DLR00012768	6	12	YCR099C	20	SD/MSG -ARG -HIS -LEU -LYS +Canavanine +G418 +Hygromycin +Thialysine	Adam_cdc13-1_SDLV2_REP1	2	11	2.44841145276	8771.45347503	44.5528939247	254	2.49412801216	786758.997186	11076.7783805	43	3.03986476051	782758.996957	12238.7336964	1779	895	136	136	170	176	153	1137	0
DLR00012768	6	13	YDL119C	20	SD/MSG -ARG -HIS -LEU -LYS +Canavanine +G418 +Hygromycin +Thialysine	Adam_cdc13-1_SDLV2_REP1	2	11	2.39409023539	9157.2031078	39.8303915315	254	2.4637853203	673886.99983	8089.26068116	43	3.01003654485	673845.999392	7284.71765186	1918	893	136	136	155	163	147	1425	0
DLR00012768	6	14	YCR098C	20	SD/MSG -ARG -HIS -LEU -LYS +Canavanine +G418 +Hygromycin +Thialysine	Adam_cdc13-1_SDLV2_REP1	2	11	2.48132695767	9032.87775629	51.0766175503	254	2.523042934	830030.99649	11622.3350544	43	3.07418711443	825162.996405	13286.2425777	2050	898	136	136	171	177	153	1043	0
DLR00012768	6	15	YDL118W	20	SD/MSG -ARG -HIS -LEU -LYS +Canavanine +G418 +Hygromycin +Thialysine	Adam_cdc13-1_SDLV2_REP1	2	11	2.33130453018	9734.00777407	40.6855646743	254	2.40478290141	816967.997274	10667.9888804	43	3.01011129341	745845.314163	7578.47054123	2183	893	136	136	163	170	150	1158	0
DLR00012768	6	16	YCR095C	20	SD/MSG -ARG -HIS -LEU -LYS +Canavanine +G418 +Hygromycin +Thialysine	Adam_cdc13-1_SDLV2_REP1	2	11	2.41983463812	9490.77007219	48.5180370302	254	2.48713845449	842109.997711	9536.7078371	43	3.03016833659	839425.997433	11192.1852197	2321	896	136	136	168	174	151	1182	0
DLR00012768	6	17	YDL117W	20	SD/MSG -ARG -HIS -LEU -LYS +Canavanine +G418 +Hygromycin +Thialysine	Adam_cdc13-1_SDLV2_REP1	2	11	2.36477553888	9101.3435029	49.9020001212	254	2.42484310015	847559.996644	11830.6076946	43	2.96080157762	845268.99677	13969.1171847	2459	896	136	136	171	176	154	1397	0
DLR00012768	6	18	YCR092C	20	SD/MSG -ARG -HIS -LEU -LYS +Canavanine +G418 +Hygromycin +Thialysine	Adam_cdc13-1_SDLV2_REP1	2	11	2.57266906173	9067.76323921	52.3649451211	254	2.55072127104	839733.995977	12074.1354632	43	3.1082336845	834135.995977	13655.012447	2598	897	136	136	169	176	154	1026	0
DLR00012768	6	19	YDL114W	20	SD/MSG -ARG -HIS -LEU -LYS +Canavanine +G418 +Hygromycin +Thialysine	Adam_cdc13-1_SDLV2_REP1	2	11	2.65780954253	10091.8850766	57.4999048145	254	2.64116750883	963694.995648	13545.9384185	43	3.20932506489	960283.995821	15504.3484913	2732	895	136	136	172	178	154	1055	0
DLR00012768	6	20	YCR091W	20	SD/MSG -ARG -HIS -LEU -LYS +Canavanine +G418 +Hygromycin +Thialysine	Adam_cdc13-1_SDLV2_REP1	2	11	2.63365210698	8634.97175133	73.1360294845	254	2.63220281908	819620.996215	12196.49507	43	3.20378896665	813798.996185	13503.6553823	2868	895	136	136	170	176	154	1030	0
DLR00012768	6	21	YDL113C	20	SD/MSG -ARG -HIS -LEU -LYS +Canavanine +G418 +Hygromycin +Thialysine	Adam_cdc13-1_SDLV2_REP1	2	11	2.72384432596	10034.1725919	96.0098260056	254	2.67902562372	962216.996075	14434.5934794	43	3.2584560896	959373.996151	16252.0307365	3004	891	136	136	170	175	154	1112	0
DLR00012768	6	22	YCR090C	20	SD/MSG -ARG -HIS -LEU -LYS +Canavanine +G418 +Hygromycin +Thialysine	Adam_cdc13-1_SDLV2_REP1	2	11	2.63981692262	9619.20626727	77.3998684287	254	2.65362841681	1003580.9957	14427.4803362	43	3.22048754202	998491.995859	16613.0829207	3144	892	136	136	173	178	158	1012	8
DLR00012768	6	23	YDL112W	20	SD/MSG -ARG -HIS -LEU -LYS +Canavanine +G418 +Hygromycin +Thialysine	Adam_cdc13-1_SDLV2_REP1	2	11	2.80076997487	10308.5567883	130.722849476	254	2.70974559307	1116592.99573	16542.1599464	43	3.27728135908	1113680.99595	19467.4126664	3274	897	136	136	169	174	152	1017	0
DLR00012768	6	24	YOR202W	20	SD/MSG -ARG -HIS -LEU -LYS +Canavanine +G418 +Hygromycin +Thialysine	Adam_cdc13-1_SDLV2_REP1	2	11	2.52066015993	11107.6335916	139.110251242	254	2.55305343908	1235022.99694	15914.894164	43	3.08010754352	1232642.99715	19521.5368713	3406	893	136	136	168	173	151	893	0
DLR00012768	7	1	YOR202W	20	SD/MSG -ARG -HIS -LEU -LYS +Canavanine +G418 +Hygromycin +Thialysine	Adam_cdc13-1_SDLV2_REP1	2	11	2.36791598004	10006.3403017	88.6491265596	254	2.42091955226	892547.997705	9851.37717032	43	2.94116179982	889002.997584	12251.0508397	278	1036	136	136	167	172	153	867	0
DLR00012768	7	2	YBR269C	20	SD/MSG -ARG -HIS -LEU -LYS +Canavanine +G418 +Hygromycin +Thialysine	Adam_cdc13-1_SDLV2_REP1	2	11	2.29092522807	8240.08881604	48.9840179415	254	2.37883517792	727870.99755	9213.38370705	43	2.97202966916	663367.166292	6617.45860286	413	1037	136	136	169	174	153	1035	0
DLR00012768	7	3	YCL069W	20	SD/MSG -ARG -HIS -LEU -LYS +Canavanine +G418 +Hygromycin +Thialysine	Adam_cdc13-1_SDLV2_REP1	2	11	2.47644871717	9735.87428941	62.4089304309	254	2.50118429074	850210.997084	11388.4014399	43	3.04396070741	845484.997054	12975.6895481	549	1036	136	136	172	177	156	919	0
DLR00012768	7	4	YBR267W	20	SD/MSG -ARG -HIS -LEU -LYS +Canavanine +G418 +Hygromycin +Thialysine	Adam_cdc13-1_SDLV2_REP1	2	11	1.17519670324	1580.7	14.3185469326	254	1.62215448998	101731.999942	5109.69534742	43	1.73187171286	80501.9986357	692.237541965	677	1034	136	136	139	151	142	579	0
DLR00012768	7	5	YCL064C	20	SD/MSG -ARG -HIS -LEU -LYS +Canavanine +G418 +Hygromycin +Thialysine	Adam_cdc13-1_SDLV2_REP1	2	11	2.38795313158	10026.5174337	66.5205907457	254	2.44711356069	857449.996935	11914.0121962	43	2.9824760478	858380.997186	13990.3582246	824	1034	136	136	171	178	157	1449	0
DLR00012768	7	6	YBR266C	20	SD/MSG -ARG -HIS -LEU -LYS +Canavanine +G418 +Hygromycin +Thialysine	Adam_cdc13-1_SDLV2_REP1	2	11	1.48756658067	3585.54599661	28.6532044039	254	1.68394901845	240774.99997	4845.68791155	43	2.01171816553	230041.998407	1979.18939692	955	1039	136	136	151	162	147	1209	0
DLR00012768	7	7	YCL063W	20	SD/MSG -ARG -HIS -LEU -LYS +Canavanine +G418 +Hygromycin +Thialysine	Adam_cdc13-1_SDLV2_REP1	2	11	2.26091830212	9456.80331832	40.5027578553	254	2.29084837948	777745.996173	10765.3739235	43	2.80239188892	775067.996339	12578.2979275	1095	1036	136	136	166	173	153	1222	0
DLR00012768	7	8	YBR264C	20	SD/MSG -ARG -HIS -LEU -LYS +Canavanine +G418 +Hygromycin +Thialysine	Adam_cdc13-1_SDLV2_REP1	2	11	2.3280039159	7826.14519073	29.2667515601	254	2.40844141543	688224.998069	8702.71532698	43	2.99595857947	627191.911681	5825.8238971	1230	1039	136	136	171	177	156	1026	0
DLR00012768	7	9	YCL062W	20	SD/MSG -ARG -HIS -LEU -LYS +Canavanine +G418 +Hygromycin +Thialysine	Adam_cdc13-1_SDLV2_REP1	2	11	2.22105516708	8776.46404698	43.0598947769	254	2.26410583738	718023.996272	10401.9646474	43	2.77018736687	718339.996036	11602.5063705	1374	1034	136	136	166	172	152	1651	0
DLR00012768	7	10	YBR263W	20	SD/MSG -ARG -HIS -LEU -LYS +Canavanine +G418 +Hygromycin +Thialysine	Adam_cdc13-1_SDLV2_REP1	2	11	2.0873425696	6589.63404701	35.1414812281	254	2.18304765613	533604.996288	8876.6679887	43	2.67755003147	529629.99541	8980.2729278	1507	1032	136	136	162	169	150	1502	0
DLR00012768	7	11	YCL061C	20	SD/MSG -ARG -HIS -LEU -LYS +Canavanine +G418 +Hygromycin +Thialysine	Adam_cdc13-1_SDLV2_REP1	2	11	2.29693197432	9894.24223884	38.7677889626	254	2.35795798511	858120.996617	11936.7329621	43	2.87787442607	857048.996621	13628.9154682	1646	1037	136	136	168	174	152	1330	11
DLR00012768	7	12	YBR262C	20	SD/MSG -ARG -HIS -LEU -LYS +Canavanine +G418 +Hygromycin +Thialysine	Adam_cdc13-1_SDLV2_REP1	2	11	2.37768581569	8865.31518316	40.5591158722	254	2.42686021618	779178.997167	11416.1193535	43	2.962177625	777949.997086	12652.815155	1776	1032	136	136	168	174	152	1425	0
DLR00012768	7	13	YCL060C	20	SD/MSG -ARG -HIS -LEU -LYS +Canavanine +G418 +Hygromycin +Thialysine	Adam_cdc13-1_SDLV2_REP1	2	11	2.27687425674	8256.3324893	48.342621232	254	2.32669865114	697176.99646	11214.4637349	43	2.85008403036	693554.996516	12383.8153587	1916	1032	136	136	164	171	149	1265	0
DLR00012768	7	14	YBR261C	20	SD/MSG -ARG -HIS -LEU -LYS +Canavanine +G418 +Hygromycin +Thialysine	Adam_cdc13-1_SDLV2_REP1	2	11	2.40477477321	9232.10645659	38.8761778105	254	2.44095931354	797905.997103	11047.8685116	43	2.98185439473	795952.99712	12587.7852434	2046	1035	136	136	166	172	151	1267	0
DLR00012768	7	15	YCL057W	20	SD/MSG -ARG -HIS -LEU -LYS +Canavanine +G418 +Hygromycin +Thialysine	Adam_cdc13-1_SDLV2_REP1	2	11	2.55049182892	9467.56365358	58.4378334857	254	2.56449783509	876281.996566	11833.8785277	43	3.12085507653	874245.996566	13775.5692046	2190	1032	136	136	171	176	153	1219	0
DLR00012768	7	16	YBR260C	20	SD/MSG -ARG -HIS -LEU -LYS +Canavanine +G418 +Hygromycin +Thialysine	Adam_cdc13-1_SDLV2_REP1	2	11	2.31323601127	7878.19412404	35.3352494022	254	2.3863826502	687705.997038	9892.58019057	43	2.91876913521	684310.996946	11178.93356	2320	1036	136	136	165	172	150	1294	0
DLR00012768	7	17	YCL056C	20	SD/MSG -ARG -HIS -LEU -LYS +Canavanine +G418 +Hygromycin +Thialysine	Adam_cdc13-1_SDLV2_REP1	2	11	2.41310723931	8680.86928359	51.2365502859	254	2.43044002163	752127.997041	11216.4485022	43	2.97294828421	747782.997203	12573.8789668	2466	1033	136	136	163	170	150	1076	0
DLR00012768	7	18	YBR259W	20	SD/MSG -ARG -HIS -LEU -LYS +Canavanine +G418 +Hygromycin +Thialysine	Adam_cdc13-1_SDLV2_REP1	2	11	2.53821784254	9308.99820107	43.631981571	254	2.55298680119	864508.996139	12014.2468854	43	3.1096061348	859288.996118	13691.6727001	2597	1031	136	136	169	176	153	963	0
DLR00012768	7	19	YCL055W	20	SD/MSG -ARG -HIS -LEU -LYS +Canavanine +G418 +Hygromycin +Thialysine	Adam_cdc13-1_SDLV2_REP1	2	11	2.58439004271	9469.93217662	78.573556776	254	2.55161502629	896398.995023	14631.5366031	43	3.11125663277	894465.995295	16710.0073693	2736	1033	136	136	170	176	154	1302	0
DLR00012768	7	20	YBR258C	20	SD/MSG -ARG -HIS -LEU -LYS +Canavanine +G418 +Hygromycin +Thialysine	Adam_cdc13-1_SDLV2_REP1	2	11	2.53067459877	8531.48820249	61.6604577589	254	2.52969777415	802438.994871	13466.879719	43	3.08900298511	797931.995162	14978.933335	2866	1030	136	136	168	175	154	1174	0
DLR00012768	7	21	YCL051W	20	SD/MSG -ARG -HIS -LEU -LYS +Canavanine +G418 +Hygromycin +Thialysine	Adam_cdc13-1_SDLV2_REP1	2	11	2.56867719188	8709.21888124	61.4201711691	254	2.56440674485	835117.995198	13371.2055524	43	3.12321980907	828631.995316	14851.4414097	3004	1028	136	136	168	175	154	874	0
DLR00012768	7	22	YBR255W	20	SD/MSG -ARG -HIS -LEU -LYS +Canavanine +G418 +Hygromycin +Thialysine	Adam_cdc13-1_SDLV2_REP1	2	11	2.10882223254	5675.749128	43.3582783077	254	2.13207733352	484251.994034	9921.20832512	43	2.61286132975	478775.993773	10372.3795052	3143	1029	136	136	151	160	145	1276	0
DLR00012768	7	23	YCL050C	20	SD/MSG -ARG -HIS -LEU -LYS +Canavanine +G418 +Hygromycin +Thialysine	Adam_cdc13-1_SDLV2_REP1	2	11	2.62991549318	10023.2550521	113.18511697	254	2.5867156679	1040006.99529	16459.6219122	43	3.14043802434	1034614.99554	19207.715071	3276	1031	136	136	164	170	150	841	0
DLR00012768	7	24	YOR202W	20	SD/MSG -ARG -HIS -LEU -LYS +Canavanine +G418 +Hygromycin +Thialysine	Adam_cdc13-1_SDLV2_REP1	2	11	2.34981355071	10656.3595131	94.9804539061	254	2.43950818272	1136421.99723	13719.7155801	43	2.95174901888	1132786.99726	16866.576043	3411	1032	136	136	164	170	149	865	0
DLR00012768	8	1	YOR202W	20	SD/MSG -ARG -HIS -LEU -LYS +Canavanine +G418 +Hygromycin +Thialysine	Adam_cdc13-1_SDLV2_REP1	2	11	2.5837108477	11852.7681492	112.158215169	254	2.56892739531	1077456.99758	11036.9185138	43	3.10947875009	1075745.99763	14109.8486843	276	1170	136	136	169	174	153	709	0
DLR00012768	8	2	YDL020C	20	SD/MSG -ARG -HIS -LEU -LYS +Canavanine +G418 +Hygromycin +Thialysine	Adam_cdc13-1_SDLV2_REP1	2	11	1.90918080037	6727.44254824	20.3553463322	254	2.03148261825	529008.998031	6624.80020438	43	2.48459191289	522988.997082	6671.01594443	410	1176	136	136	159	167	149	1120	0
DLR00012768	8	3	YDL135C	20	SD/MSG -ARG -HIS -LEU -LYS +Canavanine +G418 +Hygromycin +Thialysine	Adam_cdc13-1_SDLV2_REP1	2	11	2.730597989	11778.6477065	110.33914635	254	2.68678352567	1068429.99694	13394.2914861	43	3.25755336189	1066894.99703	15845.9627914	546	1176	136	136	175	180	157	970	3
DLR00012768	8	4	YDL019C	20	SD/MSG -ARG -HIS -LEU -LYS +Canavanine +G418 +Hygromycin +Thialysine	Adam_cdc13-1_SDLV2_REP1	2	11	2.45678225077	9576.08588884	68.009062078	254	2.49318590563	856281.996416	12182.0709622	43	3.03307589717	852662.996647	14310.5836876	681	1173	136	136	174	180	158	1089	0
DLR00012768	8	5	YDL134C-A	20	SD/MSG -ARG -HIS -LEU -LYS +Canavanine +G418 +Hygromycin +Thialysine	Adam_cdc13-1_SDLV2_REP1	2	11	2.44856230252	9774.88006432	55.056436306	254	2.48004720977	834932.996697	11612.4373531	43	3.02138230297	833104.996897	13522.9359566	819	1169	136	136	171	177	156	1243	0
DLR00012768	8	6	YDL018C	20	SD/MSG -ARG -HIS -LEU -LYS +Canavanine +G418 +Hygromycin +Thialysine	Adam_cdc13-1_SDLV2_REP1	2	11	2.33276569665	9376.97427632	49.5806922305	254	2.40122579155	808720.997079	10966.6186925	43	2.92490230895	807623.997102	12930.4710125	958	1170	136	136	171	177	156	1342	0
DLR00012768	8	7	YDL134C	20	SD/MSG -ARG -HIS -LEU -LYS +Canavanine +G418 +Hygromycin +Thialysine	Adam_cdc13-1_SDLV2_REP1	2	11	2.18300531044	8809.83251467	37.6694801563	254	2.32764193843	776227.997289	9202.83651669	43	2.82991256278	773328.996972	10871.4830875	1092	1171	136	136	173	179	158	1246	0
DLR00012768	8	8	YDL013W	20	SD/MSG -ARG -HIS -LEU -LYS +Canavanine +G418 +Hygromycin +Thialysine	Adam_cdc13-1_SDLV2_REP1	2	11	0	11	10.5027890623	254	12	32136.4775955	1978.97735253	43	0.969250147816	4136.00028989	151.844027291	1231	1172	136	136	118	134	128	19	0
DLR00012768	8	9	YDL133W	20	SD/MSG -ARG -HIS -LEU -LYS +Canavanine +G418 +Hygromycin +Thialysine	Adam_cdc13-1_SDLV2_REP1	2	11	2.55961915255	10861.7384909	71.7801964936	254	2.56567071343	987424.997424	12609.3562928	43	3.18872331384	905945.08735	9081.11641578	1363	1170	136	136	174	179	157	1142	0
DLR00012768	8	10	YDL012C	20	SD/MSG -ARG -HIS -LEU -LYS +Canavanine +G418 +Hygromycin +Thialysine	Adam_cdc13-1_SDLV2_REP1	2	11	2.36539287266	8463.91092651	40.8022466704	254	2.43985334824	758426.99745	10537.6406213	43	2.9731103755	754148.997199	11524.6232995	1502	1170	136	136	170	176	154	1246	0
DLR00012768	8	11	YDL133C-A	20	SD/MSG -ARG -HIS -LEU -LYS +Canavanine +G418 +Hygromycin +Thialysine	Adam_cdc13-1_SDLV2_REP1	2	11	2.61570002002	10650.9313482	60.0088099112	254	2.60493318166	959609.996747	12685.2969583	43	3.16360749964	958618.996705	14374.3066162	1636	1164	136	136	171	176	153	1123	0
DLR00012768	8	12	YDL011C	20	SD/MSG -ARG -HIS -LEU -LYS +Canavanine +G418 +Hygromycin +Thialysine	Adam_cdc13-1_SDLV2_REP1	2	11	2.29417792261	8546.708181	35.7006405133	254	2.33755529988	736671.996538	11208.604699	43	2.86163951149	733371.996577	12506.4801848	1777	1170	136	136	166	172	151	1274	0
DLR00012768	8	13	YDL131W	20	SD/MSG -ARG -HIS -LEU -LYS +Canavanine +G418 +Hygromycin +Thialysine	Adam_cdc13-1_SDLV2_REP1	2	11	2.46176144735	10198.8729162	59.00419176	254	2.45894049191	923321.996923	12237.9252034	43	2.99679655407	923066.99706	14538.4387196	1910	1166	136	136	170	176	153	1310	0
DLR00012768	8	14	YDL010W	20	SD/MSG -ARG -HIS -LEU -LYS +Canavanine +G418 +Hygromycin +Thialysine	Adam_cdc13-1_SDLV2_REP1	2	11	2.26175035357	7998.1892424	36.9474542636	254	2.3298297588	712077.996488	10576.7861891	43	2.85325897189	706632.996499	12066.2672619	2047	1176	136	136	167	173	151	1132	0
DLR00012768	8	15	YDL130W-A	20	SD/MSG -ARG -HIS -LEU -LYS +Canavanine +G418 +Hygromycin +Thialysine	Adam_cdc13-1_SDLV2_REP1	2	11	2.52169404209	9723.90034937	55.2024410477	254	2.53152199277	887238.996394	12574.7602045	43	3.08493869275	884582.99647	14457.2329499	2185	1170	136	136	169	174	152	1139	0
DLR00012768	8	16	YDL006W	20	SD/MSG -ARG -HIS -LEU -LYS +Canavanine +G418 +Hygromycin +Thialysine	Adam_cdc13-1_SDLV2_REP1	2	11	2.26964409757	7761.71949949	40.1317606017	254	2.29434219016	627627.996183	9654.36540331	43	2.81551611986	624461.996089	10845.8337173	2320	1169	136	136	156	164	146	1305	0
DLR00012768	8	17	YDL130W	20	SD/MSG -ARG -HIS -LEU -LYS +Canavanine +G418 +Hygromycin +Thialysine	Adam_cdc13-1_SDLV2_REP1	2	11	2.42690909794	8541.0637263	41.2465993196	254	2.48056340362	805652.996885	10563.8215171	43	3.02018314817	800026.996791	12244.1689154	2465	1169	136	136	170	176	153	1006	0
DLR00012768	8	18	YDL002C	20	SD/MSG -ARG -HIS -LEU -LYS +Canavanine +G418 +Hygromycin +Thialysine	Adam_cdc13-1_SDLV2_REP1	2	11	0	11	18.2368682059	254	12	28566.9	2152.94450764	43	0.5	1242.9	169.585863779	2593	1170	136	136	-1	-1	-1	0	0
DLR00012768	8	19	YDL129W	20	SD/MSG -ARG -HIS -LEU -LYS +Canavanine +G418 +Hygromycin +Thialysine	Adam_cdc13-1_SDLV2_REP1	2	11	2.54796993616	9781.31321779	54.9254030441	254	2.56420676348	902894.995526	13900.896158	43	3.12699356004	901253.995772	15760.778435	2731	1170	136	136	167	174	153	1284	0
DLR00012768	8	20	YDL001W	20	SD/MSG -ARG -HIS -LEU -LYS +Canavanine +G418 +Hygromycin +Thialysine	Adam_cdc13-1_SDLV2_REP1	2	11	2.50295392935	8291.31254823	49.2180299161	254	2.4799525021	751975.994452	13192.6186536	43	3.03332706848	747423.994679	14466.5127455	2869	1169	136	136	164	171	151	1152	0
DLR00012768	8	21	YDL128W	20	SD/MSG -ARG -HIS -LEU -LYS +Canavanine +G418 +Hygromycin +Thialysine	Adam_cdc13-1_SDLV2_REP1	2	11	2.59267546882	9388.0593837	84.6551808901	254	2.62308659823	930852.995208	15040.7728091	43	3.19344863462	926362.99548	16877.4987258	3004	1166	136	136	170	176	155	1053	0
DLR00012768	8	22	YCR106W	20	SD/MSG -ARG -HIS -LEU -LYS +Canavanine +G418 +Hygromycin +Thialysine	Adam_cdc13-1_SDLV2_REP1	2	11	2.5144613936	7933.40223976	66.7602381429	254	2.54821202239	798051.995164	13048.8722427	43	3.1025089932	790462.995239	14530.4487634	3142	1170	136	136	166	173	153	1018	0
DLR00012768	8	23	YDL127W	20	SD/MSG -ARG -HIS -LEU -LYS +Canavanine +G418 +Hygromycin +Thialysine	Adam_cdc13-1_SDLV2_REP1	2	11	2.56397531877	10208.6907448	94.7555737907	254	2.56323013686	1071902.99415	17073.22382	43	3.10974336879	1068184.99452	20066.8961486	3276	1167	136	136	165	171	151	995	0
DLR00012768	8	24	YOR202W	20	SD/MSG -ARG -HIS -LEU -LYS +Canavanine +G418 +Hygromycin +Thialysine	Adam_cdc13-1_SDLV2_REP1	2	11	2.59361599149	11017.0928961	143.406943578	254	2.6127265039	1232906.99631	15996.6857456	43	3.14978014621	1230312.99662	19488.6236178	3411	1164	136	136	166	171	149	859	0
DLR00012768	9	1	YOR202W	20	SD/MSG -ARG -HIS -LEU -LYS +Canavanine +G418 +Hygromycin +Thialysine	Adam_cdc13-1_SDLV2_REP1	2	11	2.35983212892	9439.11219067	86.4392380437	254	2.40732269871	847564.997948	9138.40397514	43	2.92225924477	840912.997676	10950.6890584	280	1306	136	136	168	173	153	655	0
DLR00012768	9	2	YBR281C	20	SD/MSG -ARG -HIS -LEU -LYS +Canavanine +G418 +Hygromycin +Thialysine	Adam_cdc13-1_SDLV2_REP1	2	11	2.22132636828	8156.19378275	38.6860714999	254	2.30437637079	709509.9971	9363.62537283	43	2.81364018732	702300.996859	10429.7398894	415	1308	136	136	168	174	153	902	0
DLR00012768	9	3	YCR011C	20	SD/MSG -ARG -HIS -LEU -LYS +Canavanine +G418 +Hygromycin +Thialysine	Adam_cdc13-1_SDLV2_REP1	2	11	2.39563978875	8989.72732015	58.2848542095	254	2.43994283288	781841.99656	11337.4062552	43	2.97473103427	778010.996608	13030.3210002	553	1310	136	136	171	177	156	1117	0
DLR00012768	9	4	YBR280C	20	SD/MSG -ARG -HIS -LEU -LYS +Canavanine +G418 +Hygromycin +Thialysine	Adam_cdc13-1_SDLV2_REP1	2	11	2.50479524197	8355.20478976	51.2386348644	254	2.5048440367	723987.996349	10591.8991984	43	3.04795174126	716987.99613	12052.1700582	684	1312	136	136	171	177	156	903	9
DLR00012768	9	5	YCR010C	20	SD/MSG -ARG -HIS -LEU -LYS +Canavanine +G418 +Hygromycin +Thialysine	Adam_cdc13-1_SDLV2_REP1	2	11	2.41607912664	9337.70625216	43.1654392526	254	2.44554273861	803854.996744	11320.4224054	43	2.98134132536	799393.996847	13177.615551	823	1308	136	136	171	177	156	1025	0
DLR00012768	9	6	YBR278W	20	SD/MSG -ARG -HIS -LEU -LYS +Canavanine +G418 +Hygromycin +Thialysine	Adam_cdc13-1_SDLV2_REP1	2	11	2.4567567308	9755.19302051	55.103303716	254	2.52855332005	889372.997256	10764.5138859	43	3.14543786174	813599.19559	7962.42058633	955	1311	136	136	176	181	158	935	0
DLR00012768	9	7	YCR009C	20	SD/MSG -ARG -HIS -LEU -LYS +Canavanine +G418 +Hygromycin +Thialysine	Adam_cdc13-1_SDLV2_REP1	2	11	1.81579899137	4348.27352006	25.2597298724	254	1.97461564445	321917.998251	5809.32078087	43	2.39902120075	312129.995678	4392.12304778	1102	1304	136	136	154	164	149	1127	0
DLR00012768	9	8	YBR277C	20	SD/MSG -ARG -HIS -LEU -LYS +Canavanine +G418 +Hygromycin +Thialysine	Adam_cdc13-1_SDLV2_REP1	2	11	2.23475670515	7917.17413364	34.5533393834	254	2.40833708376	655404.249019	6682.30571085	43	2.93732575372	638221.90143	6017.79625405	1226	1306	136	136	171	177	155	1076	0
DLR00012768	9	9	YCR008W	20	SD/MSG -ARG -HIS -LEU -LYS +Canavanine +G418 +Hygromycin +Thialysine	Adam_cdc13-1_SDLV2_REP1	2	11	2.4034327953	10046.032921	42.955500855	254	2.43753659307	884963.997135	11944.6222949	43	3.04503764607	805803.775094	8648.57606963	1371	1308	136	136	170	176	153	1191	0
DLR00012768	9	10	YBR276C	20	SD/MSG -ARG -HIS -LEU -LYS +Canavanine +G418 +Hygromycin +Thialysine	Adam_cdc13-1_SDLV2_REP1	2	11	2.29906968452	8477.06164135	49.3890605475	254	2.35355764459	775204.996678	11583.1032496	43	2.87338409928	770765.996646	13070.8839749	1505	1309	136	136	171	176	154	1204	0
DLR00012768	9	11	YCR007C	20	SD/MSG -ARG -HIS -LEU -LYS +Canavanine +G418 +Hygromycin +Thialysine	Adam_cdc13-1_SDLV2_REP1	2	11	2.48999454829	10093.3288577	56.0577119548	254	2.50254903019	893145.997261	12576.7688848	43	3.04875092416	892215.997207	14138.4238043	1644	1309	136	136	168	174	152	1243	0
DLR00012768	9	12	YBR275C	20	SD/MSG -ARG -HIS -LEU -LYS +Canavanine +G418 +Hygromycin +Thialysine	Adam_cdc13-1_SDLV2_REP1	2	11	2.08272518172	6767.45540294	44.113701373	254	2.19761683419	591758.995977	9432.64919753	43	2.69464415395	586870.995504	9958.52590984	1778	1314	136	136	165	172	151	1538	0
DLR00012768	9	13	YCR006C	20	SD/MSG -ARG -HIS -LEU -LYS +Canavanine +G418 +Hygromycin +Thialysine	Adam_cdc13-1_SDLV2_REP1	2	11	2.37211763644	8744.98946992	74.9414026634	254	2.45669717179	740292.998618	8862.11139418	43	3.05412002686	685009.336836	5575.29477029	1914	1304	136	136	164	171	150	1184	0
DLR00012768	9	14	YBR274W	20	SD/MSG -ARG -HIS -LEU -LYS +Canavanine +G418 +Hygromycin +Thialysine	Adam_cdc13-1_SDLV2_REP1	2	11	2.46303148805	8167.46434897	52.6654486697	254	2.48101440621	733101.996603	10803.5607188	43	3.02777495763	727127.996538	11836.6805452	2047	1309	136	136	167	173	152	1100	0
DLR00012768	9	15	YCR005C	20	SD/MSG -ARG -HIS -LEU -LYS +Canavanine +G418 +Hygromycin +Thialysine	Adam_cdc13-1_SDLV2_REP1	2	11	2.59052063056	9294.24087202	55.2117771296	254	2.63242532552	807002.99812	8377.88712969	43	3.2022808993	803059.997693	8964.29693661	2187	1304	136	136	165	171	149	1101	0
DLR00012768	9	16	YBR273C	20	SD/MSG -ARG -HIS -LEU -LYS +Canavanine +G418 +Hygromycin +Thialysine	Adam_cdc13-1_SDLV2_REP1	2	11	2.50068092235	9598.08041828	46.0943636453	254	2.51064809836	890395.996004	13184.6552338	43	3.05977714172	887264.99614	15192.733468	2323	1305	136	136	169	175	152	1109	0
DLR00012768	9	17	YCR001W	20	SD/MSG -ARG -HIS -LEU -LYS +Canavanine +G418 +Hygromycin +Thialysine	Adam_cdc13-1_SDLV2_REP1	2	11	2.56608777884	10245.0161939	62.9168625348	254	2.58874891306	963107.996035	14354.2518397	43	3.15465731677	961032.996229	16566.8662008	2464	1308	136	136	169	175	153	1183	0
DLR00012768	9	18	YBR272C	20	SD/MSG -ARG -HIS -LEU -LYS +Canavanine +G418 +Hygromycin +Thialysine	Adam_cdc13-1_SDLV2_REP1	2	11	2.57652779621	10032.3977885	60.5882264136	254	2.57955001499	939472.99557	14106.6492278	43	3.14250569066	938185.995768	16323.8189539	2595	1309	136	136	168	174	152	1235	0
DLR00012768	9	19	YCL076W	20	SD/MSG -ARG -HIS -LEU -LYS +Canavanine +G418 +Hygromycin +Thialysine	Adam_cdc13-1_SDLV2_REP1	2	11	2.71751386156	10341.8068004	51.9922219478	254	2.68346859495	942509.996334	13293.3624993	43	3.26403689475	939621.996379	14999.488134	2739	1309	136	136	166	173	151	1010	0
DLR00012768	9	20	YBR271W	20	SD/MSG -ARG -HIS -LEU -LYS +Canavanine +G418 +Hygromycin +Thialysine	Adam_cdc13-1_SDLV2_REP1	2	11	2.5158132622	8766.2371769	63.3192350326	254	2.5236262616	821462.994272	14427.1344587	43	3.08165564762	818033.994616	16039.3050615	2867	1310	136	136	166	173	152	1172	0
DLR00012768	9	21	YCL075W	20	SD/MSG -ARG -HIS -LEU -LYS +Canavanine +G418 +Hygromycin +Thialysine	Adam_cdc13-1_SDLV2_REP1	2	11	2.55275388781	9106.91913757	58.954380232	254	2.54414072817	808096.995326	13855.2691016	43	3.10867506765	805039.995452	15145.1454703	3011	1306	136	136	160	168	150	1041	0
DLR00012768	9	22	YBR270C	20	SD/MSG -ARG -HIS -LEU -LYS +Canavanine +G418 +Hygromycin +Thialysine	Adam_cdc13-1_SDLV2_REP1	2	11	2.55155173048	8684.19600401	74.3448672676	254	2.56519216512	865593.994462	15269.1956827	43	3.12528051936	859948.994782	17099.8935462	3139	1305	136	136	165	171	151	983	3
DLR00012768	9	23	YCL074W	20	SD/MSG -ARG -HIS -LEU -LYS +Canavanine +G418 +Hygromycin +Thialysine	Adam_cdc13-1_SDLV2_REP1	2	11	2.45989532079	8830.36790407	92.7637445063	254	2.49817948862	897740.995676	13943.2768789	43	3.03268124535	892277.995856	15955.8752914	3280	1303	136	136	161	167	148	925	11
DLR00012768	9	24	YOR202W	20	SD/MSG -ARG -HIS -LEU -LYS +Canavanine +G418 +Hygromycin +Thialysine	Adam_cdc13-1_SDLV2_REP1	2	11	2.45999245567	11063.6816461	128.805689223	254	2.54583621178	1236665.99683	16196.5281651	43	3.07186050127	1234756.99709	19745.7134571	3408	1308	136	136	166	171	149	902	0
DLR00012768	10	1	YOR202W	20	SD/MSG -ARG -HIS -LEU -LYS +Canavanine +G418 +Hygromycin +Thialysine	Adam_cdc13-1_SDLV2_REP1	2	11	2.6069509296	11171.7222393	123.142927533	254	2.579156546	1023470.9968	11735.0245012	43	3.12148838383	1020267.99688	14358.8135021	281	1444	136	136	170	175	154	592	0
DLR00012768	10	2	YDL038C	20	SD/MSG -ARG -HIS -LEU -LYS +Canavanine +G418 +Hygromycin +Thialysine	Adam_cdc13-1_SDLV2_REP1	2	11	2.3291552874	8658.96427806	59.0014063669	254	2.3812743346	766577.997015	10434.9160009	43	2.90381911605	760665.996896	11898.4425528	413	1444	136	136	170	175	155	943	0
DLR00012768	10	3	YDL157C	20	SD/MSG -ARG -HIS -LEU -LYS +Canavanine +G418 +Hygromycin +Thialysine	Adam_cdc13-1_SDLV2_REP1	2	11	2.59203622451	9906.84415603	73.1172507208	254	2.55659009546	850741.996938	10906.0782187	43	3.11216296299	847458.996853	12602.2802945	549	1446	136	136	171	176	156	946	0
DLR00012768	10	4	YDL037C	20	SD/MSG -ARG -HIS -LEU -LYS +Canavanine +G418 +Hygromycin +Thialysine	Adam_cdc13-1_SDLV2_REP1	2	11	2.26106931571	7084.85570703	32.5277112676	254	2.33616748945	594548.996804	8960.19749792	43	2.84832558144	586478.996368	9860.19542789	688	1446	136	136	168	174	155	998	0
DLR00012768	10	5	YDL156W	20	SD/MSG -ARG -HIS -LEU -LYS +Canavanine +G418 +Hygromycin +Thialysine	Adam_cdc13-1_SDLV2_REP1	2	11	2.64100055154	10465.1898354	66.3383309252	254	2.60052552784	934825.99607	12459.3821225	43	3.15887077076	931365.996159	14795.5795217	821	1448	136	136	175	180	158	949	0
DLR00012768	10	6	YDL036C	20	SD/MSG -ARG -HIS -LEU -LYS +Canavanine +G418 +Hygromycin +Thialysine	Adam_cdc13-1_SDLV2_REP1	2	11	2.49552830936	8476.47951059	53.9392065237	254	2.53735448594	757472.996682	9950.18704124	43	3.08174000462	750723.996513	11380.548762	956	1443	136	136	173	179	156	947	0
DLR00012768	10	7	YDL155W	20	SD/MSG -ARG -HIS -LEU -LYS +Canavanine +G418 +Hygromycin +Thialysine	Adam_cdc13-1_SDLV2_REP1	2	11	2.4209004501	10129.5738171	52.307598955	254	2.45941219462	906932.997147	11916.8757517	43	2.99143936162	906256.997263	14189.2247123	1093	1443	136	136	173	179	157	1343	0
DLR00012768	10	8	YDL035C	20	SD/MSG -ARG -HIS -LEU -LYS +Canavanine +G418 +Hygromycin +Thialysine	Adam_cdc13-1_SDLV2_REP1	2	11	1.91130385523	6387.30172477	32.3503204213	254	2.09013268108	543919.996071	7934.59595517	43	2.55441309845	541808.994983	8282.04658567	1229	1446	136	136	167	174	154	1786	0
DLR00012768	10	9	YDL154W	20	SD/MSG -ARG -HIS -LEU -LYS +Canavanine +G418 +Hygromycin +Thialysine	Adam_cdc13-1_SDLV2_REP1	2	11	2.65742496684	11463.8523546	84.8885227228	254	2.65220446643	1055418.99673	13443.0902337	43	3.21581734961	1054919.99672	15591.5335111	1368	1444	136	136	174	179	155	1058	0
DLR00012768	10	10	YDL034W	20	SD/MSG -ARG -HIS -LEU -LYS +Canavanine +G418 +Hygromycin +Thialysine	Adam_cdc13-1_SDLV2_REP1	2	11	2.49479915997	9426.84318674	50.6231059198	254	2.50591634473	834528.997176	11275.5660096	43	3.05233178819	830656.997077	12559.2278084	1510	1448	136	136	168	174	152	1101	0
DLR00012768	10	11	YDL149W	20	SD/MSG -ARG -HIS -LEU -LYS +Canavanine +G418 +Hygromycin +Thialysine	Adam_cdc13-1_SDLV2_REP1	2	11	2.51623919848	10764.757718	58.8634818206	254	2.56469588668	992906.997256	12221.304282	43	3.11678529982	991229.99715	14148.1979964	1643	1445	136	136	172	177	154	1082	0
DLR00012768	10	12	YDL033C	20	SD/MSG -ARG -HIS -LEU -LYS +Canavanine +G418 +Hygromycin +Thialysine	Adam_cdc13-1_SDLV2_REP1	2	11	0.953388672402	433.8	33.9048197852	254	11.532591938	37620	3144.80738925	43	1.52364997433	13391.1	919.074433884	1775	1444	136	136	119	133	127	0	0
DLR00012768	10	13	YDL146W	20	SD/MSG -ARG -HIS -LEU -LYS +Canavanine +G418 +Hygromycin +Thialysine	Adam_cdc13-1_SDLV2_REP1	2	11	2.63059670586	10870.1426448	67.3298395652	254	2.61015802467	1018569.99649	13203.3669526	43	3.17075896306	1017578.99658	15442.4746995	1913	1442	136	136	172	177	154	1149	0
DLR00012768	10	14	YDL027C	20	SD/MSG -ARG -HIS -LEU -LYS +Canavanine +G418 +Hygromycin +Thialysine	Adam_cdc13-1_SDLV2_REP1	2	11	2.38966909514	8101.30230476	34.3742158814	254	2.40456322879	699461.996588	10533.4660602	43	2.9463423892	694262.996648	11653.6258076	2055	1441	136	136	162	169	148	1168	0
DLR00012768	10	15	YDL144C	20	SD/MSG -ARG -HIS -LEU -LYS +Canavanine +G418 +Hygromycin +Thialysine	Adam_cdc13-1_SDLV2_REP1	2	11	2.70912390091	10720.0106653	67.0958668682	254	2.65370401748	1027227.99568	14933.3006508	43	3.2259301258	1025938.99601	17366.1920643	2188	1442	136	136	171	176	152	1148	0
DLR00012768	10	16	YDL026W	20	SD/MSG -ARG -HIS -LEU -LYS +Canavanine +G418 +Hygromycin +Thialysine	Adam_cdc13-1_SDLV2_REP1	2	11	2.4054413199	7473.27843124	33.7166167794	254	2.40539344828	679046.996236	10712.5544011	43	2.94532995357	671037.996238	11897.9131554	2323	1445	136	136	164	171	150	991	0
DLR00012768	10	17	YDL142C	20	SD/MSG -ARG -HIS -LEU -LYS +Canavanine +G418 +Hygromycin +Thialysine	Adam_cdc13-1_SDLV2_REP1	2	11	2.17849366521	6936.91727123	42.9780120816	254	2.25621995722	505215.998139	7257.14833083	43	2.83419254361	465659.220755	4772.70080388	2459	1441	136	136	147	157	141	1379	0
DLR00012768	10	18	YDL025C	20	SD/MSG -ARG -HIS -LEU -LYS +Canavanine +G418 +Hygromycin +Thialysine	Adam_cdc13-1_SDLV2_REP1	2	11	2.57441182094	9584.97248133	66.6421856955	254	2.61006279024	914426.99565	13907.5262304	43	3.17815125965	910928.995921	15846.747283	2598	1442	136	136	168	174	151	1030	0
DLR00012768	10	19	YDL138W	20	SD/MSG -ARG -HIS -LEU -LYS +Canavanine +G418 +Hygromycin +Thialysine	Adam_cdc13-1_SDLV2_REP1	2	11	2.76122427321	10959.2915196	74.2169205757	254	2.72299857556	1086042.99558	15790.7535177	43	3.3043414578	1084411.996	18341.2287278	2733	1444	136	136	172	177	153	1073	0
DLR00012768	10	20	YDL024C	20	SD/MSG -ARG -HIS -LEU -LYS +Canavanine +G418 +Hygromycin +Thialysine	Adam_cdc13-1_SDLV2_REP1	2	11	2.55937064108	8887.81094305	53.7475282468	254	2.55164744448	824905.994651	14147.6313761	43	3.11472958047	820425.994811	15566.5822873	2869	1444	136	136	165	171	151	1071	0
DLR00012768	10	21	YDL137W	20	SD/MSG -ARG -HIS -LEU -LYS +Canavanine +G418 +Hygromycin +Thialysine	Adam_cdc13-1_SDLV2_REP1	2	11	2.67420794001	8957.1247819	66.3216032218	254	2.6281960418	844886.995389	14394.7952473	43	3.20226184887	840128.995569	15763.9091088	3006	1442	136	136	164	170	151	1016	0
DLR00012768	10	22	YDL023C	20	SD/MSG -ARG -HIS -LEU -LYS +Canavanine +G418 +Hygromycin +Thialysine	Adam_cdc13-1_SDLV2_REP1	2	11	2.66623506396	9552.9528681	86.5217920439	254	2.65842233753	961810.995397	15543.5801807	43	3.23074479762	956950.995654	17629.6272501	3141	1440	136	136	166	172	151	982	0
DLR00012768	10	23	YDL136W	20	SD/MSG -ARG -HIS -LEU -LYS +Canavanine +G418 +Hygromycin +Thialysine	Adam_cdc13-1_SDLV2_REP1	2	11	2.21913750574	8595.49817717	62.1850416549	254	2.27863836498	880144.99642	11473.0474253	43	2.76548133139	872736.996328	13487.0001545	3276	1444	136	136	161	167	148	981	0
DLR00012768	10	24	YOR202W	20	SD/MSG -ARG -HIS -LEU -LYS +Canavanine +G418 +Hygromycin +Thialysine	Adam_cdc13-1_SDLV2_REP1	2	11	2.52348907931	10422.1246288	128.381122078	254	2.58336252169	1192628.99699	15335.9148632	43	3.11469592854	1187919.99706	18526.1319398	3407	1442	136	136	167	171	149	832	0
DLR00012768	11	1	YOR202W	20	SD/MSG -ARG -HIS -LEU -LYS +Canavanine +G418 +Hygromycin +Thialysine	Adam_cdc13-1_SDLV2_REP1	2	11	2.34975607436	9938.1763852	83.9990545147	254	2.43258787397	865243.998187	9326.50474492	43	2.9510428004	859396.997847	10814.4195746	287	1580	136	136	167	172	152	570	0
[truncated: 15,887 more rows]
