# Supplementary material for: Quantitative Fitness Analysis Shows That NMD Proteins and Many Other Protein Complexes Suppress or Enhance Distinct Telomere Cap Defects
Source: PLoS Genet. 2011 Apr 7;7(4):e1001362. doi: 10.1371/journal.pgen.1001362 (PMC3072368; doi:10.1371/journal.pgen.1001362)
Supplement: Table S8 — Logistic data file. ROD output data is subjected to logistic modelling and exported in this format for further analysis. These are text files compressed in .zip format: http://research.ncl.ac.uk/colonyzer/AddinallQFA/Logistic.zip. See http://research.ncl.ac.uk/colonyzer/AddinallQFA for detailed description of column contents. (30.13 MB ZIP) [file pgen.1001362.s012.zip › cSGA_v3r4_Logistic.txt]

Barcode	Row	Col	ORF	Treatments	Medium	Screen.Name	Plate.Number	Area.G.0.	Area.r	Area.K	Area.Error	Greyscale.G.0.	Greyscale.r	Greyscale.K	Greyscale.Error	Trimmed.G.0.	Trimmed.r	Trimmed.K	Trimmed.Error	X.Offset	Y.Offset	Xdim	Ydim	R	G	B	Edge.Length	Pixels.on.Edge
DLR00014730	1	1	YOR202W	UD20-36_5h_3x	SD/MSG -ARG -HIS -LYS +Canavanine +clonNAT +G418 +Thialysine	cSGA_v3r4	9	11	3.26505436558	8155.8	234.476946921	254	3.65969456696	513484.2	17547.0130757	43	4.28357673794	561229.997185	28323.8889946	312	192	136	136	157	161	134	568	40
DLR00014730	1	2	YOR202W	UD20-36_5h_3x	SD/MSG -ARG -HIS -LYS +Canavanine +clonNAT +G418 +Thialysine	cSGA_v3r4	9	11	4.12032858185	8064.95808907	93.7708975072	254	4.38434355535	496613.611132	6426.46758217	43	5.30872683579	482265.255368	6705.25885976	456	202	136	136	158	163	139	97	3
DLR00014730	1	3	YOR202W	UD20-36_5h_3x	SD/MSG -ARG -HIS -LYS +Canavanine +clonNAT +G418 +Thialysine	cSGA_v3r4	9	11	4.23319901861	9143.99767492	104.238291243	254	4.29767598404	578346.996705	9809.8444779	43	5.22350792686	566757.996763	10116.7182109	592	203	136	136	162	167	144	122	3
DLR00014730	1	4	YOR202W	UD20-36_5h_3x	SD/MSG -ARG -HIS -LYS +Canavanine +clonNAT +G418 +Thialysine	cSGA_v3r4	9	11	4.10388915871	8439.17916944	73.1232289855	254	4.25191173747	532667.997086	8641.55455126	43	5.17117934502	521172.997323	9043.49010511	725	201	136	136	164	169	146	274	4
DLR00014730	1	5	YOR202W	UD20-36_5h_3x	SD/MSG -ARG -HIS -LYS +Canavanine +clonNAT +G418 +Thialysine	cSGA_v3r4	9	11	4.04778618563	8282.04526653	71.4431197935	254	4.17556146304	508603.997357	8287.53695734	43	5.08052734734	496605.997967	8556.62197847	862	201	136	136	163	168	146	271	3
DLR00014730	1	6	YOR202W	UD20-36_5h_3x	SD/MSG -ARG -HIS -LYS +Canavanine +clonNAT +G418 +Thialysine	cSGA_v3r4	9	11	4.30938225672	9289.48267604	85.3536327507	254	4.41801392879	529270.10975	5489.61665851	43	5.34664562949	517101.294307	5692.65233951	998	202	136	136	163	169	145	276	2
DLR00014730	1	7	YOR202W	UD20-36_5h_3x	SD/MSG -ARG -HIS -LYS +Canavanine +clonNAT +G418 +Thialysine	cSGA_v3r4	9	11	4.46780859755	8808.43391591	86.8177305615	254	4.47312687755	544747.991442	8345.12936261	43	5.40605052004	532911.992087	8614.52545166	1137	201	136	136	165	170	146	292	2
DLR00014730	1	8	YOR202W	UD20-36_5h_3x	SD/MSG -ARG -HIS -LYS +Canavanine +clonNAT +G418 +Thialysine	cSGA_v3r4	9	11	4.50475511861	9016.12561021	89.6630137477	254	4.57859760758	560319.99035	8288.39181809	43	5.53507755938	548686.990201	8498.98952259	1271	200	136	136	164	170	145	294	2
DLR00014730	1	9	YOR202W	UD20-36_5h_3x	SD/MSG -ARG -HIS -LYS +Canavanine +clonNAT +G418 +Thialysine	cSGA_v3r4	9	11	4.36098935	9127.08141799	70.132785794	254	4.50333776574	569320.991813	8265.4795137	43	5.4535451564	558665.992006	8808.08579372	1409	197	136	136	164	170	144	316	2
DLR00014730	1	10	YOR202W	UD20-36_5h_3x	SD/MSG -ARG -HIS -LYS +Canavanine +clonNAT +G418 +Thialysine	cSGA_v3r4	9	11	4.35856216032	8954.55853523	79.6905398064	254	4.47566969456	583129.992287	8784.76978217	43	5.42905108956	572469.992326	9315.71415658	1547	202	136	136	163	169	144	353	1
DLR00014730	1	11	YOR202W	UD20-36_5h_3x	SD/MSG -ARG -HIS -LYS +Canavanine +clonNAT +G418 +Thialysine	cSGA_v3r4	9	11	4.20672116009	8299.74834952	70.3829395896	254	4.38609083815	507304.732617	5193.77826587	43	5.32365443172	494762.346716	5447.05118067	1683	198	136	136	162	168	143	328	0
DLR00014730	1	12	YOR202W	UD20-36_5h_3x	SD/MSG -ARG -HIS -LYS +Canavanine +clonNAT +G418 +Thialysine	cSGA_v3r4	9	11	4.2514996084	8165.34627653	97.3196417432	254	4.38196002328	533468.994162	8564.27366588	43	5.31580423176	521578.994402	8540.5412283	1820	199	136	136	163	169	144	342	6
DLR00014730	1	13	YOR202W	UD20-36_5h_3x	SD/MSG -ARG -HIS -LYS +Canavanine +clonNAT +G418 +Thialysine	cSGA_v3r4	9	11	4.07289383491	8342.08750793	63.3436978769	254	4.20979909821	530481.997892	8010.07407815	43	5.12869467455	518918.998056	8220.80568332	1954	200	136	136	161	167	143	381	3
DLR00014730	1	14	YOR202W	UD20-36_5h_3x	SD/MSG -ARG -HIS -LYS +Canavanine +clonNAT +G418 +Thialysine	cSGA_v3r4	9	11	4.49966022667	9772.09643742	118.345489448	254	4.62652754485	639928.990198	9257.75206178	43	5.58945737966	631257.990213	10060.8830725	2079	196	136	136	162	168	142	410	0
DLR00014730	1	15	YOR202W	UD20-36_5h_3x	SD/MSG -ARG -HIS -LYS +Canavanine +clonNAT +G418 +Thialysine	cSGA_v3r4	9	11	4.37822746943	8437.7797858	78.1731160043	254	4.51249076095	551847.991908	7552.48427415	43	5.4616117797	540678.991653	8068.97965756	2228	200	136	136	162	168	143	378	0
DLR00014730	1	16	YOR202W	UD20-36_5h_3x	SD/MSG -ARG -HIS -LYS +Canavanine +clonNAT +G418 +Thialysine	cSGA_v3r4	9	11	4.3127279733	8785.88222747	97.8577171545	254	4.42067331859	561183.994923	8172.39562816	43	5.36010203273	551071.994553	8420.72485862	2363	198	136	136	161	168	143	383	0
DLR00014730	1	17	YOR202W	UD20-36_5h_3x	SD/MSG -ARG -HIS -LYS +Canavanine +clonNAT +G418 +Thialysine	cSGA_v3r4	9	11	4.23531567033	8243.74655837	88.7419278399	254	4.44372851775	514264.447911	5055.92445097	43	5.38431338712	501102.003956	5195.17108832	2501	201	136	136	162	168	144	311	0
DLR00014730	1	18	YOR202W	UD20-36_5h_3x	SD/MSG -ARG -HIS -LYS +Canavanine +clonNAT +G418 +Thialysine	cSGA_v3r4	9	11	4.17502065423	8226.63121163	122.026342834	254	4.36882906261	536998.9959	7407.33164741	43	5.29892298327	525234.99545	7533.05284498	2635	201	136	136	161	167	143	339	0
DLR00014730	1	19	YOR202W	UD20-36_5h_3x	SD/MSG -ARG -HIS -LYS +Canavanine +clonNAT +G418 +Thialysine	cSGA_v3r4	9	11	4.0766835233	8017.86705791	92.9664928891	254	4.19563744655	518872.998002	7947.46297202	43	5.10596957305	506930.998075	8110.4372228	2774	200	136	136	159	165	144	317	0
DLR00014730	1	20	YOR202W	UD20-36_5h_3x	SD/MSG -ARG -HIS -LYS +Canavanine +clonNAT +G418 +Thialysine	cSGA_v3r4	9	11	4.24087215967	8071.80772817	137.237398392	254	4.39897363997	550982.995259	8031.87371857	43	5.32868500171	539425.994929	8191.70404007	2908	202	136	136	161	166	144	339	0
DLR00014730	1	21	YOR202W	UD20-36_5h_3x	SD/MSG -ARG -HIS -LYS +Canavanine +clonNAT +G418 +Thialysine	cSGA_v3r4	9	11	4.12605096674	8537.48073149	82.6294667131	254	4.26331716349	574131.997686	8731.62180115	43	5.18197310648	563690.997761	9366.20242314	3047	202	136	136	156	162	141	327	0
DLR00014730	1	22	YOR202W	UD20-36_5h_3x	SD/MSG -ARG -HIS -LYS +Canavanine +clonNAT +G418 +Thialysine	cSGA_v3r4	9	11	4.25355381989	8747.01957092	118.54104252	254	4.38418501924	615153.996694	9224.10409782	43	5.38071164131	570117.39057	6259.45104651	3179	204	136	136	154	159	138	249	0
DLR00014730	1	23	YOR202W	UD20-36_5h_3x	SD/MSG -ARG -HIS -LYS +Canavanine +clonNAT +G418 +Thialysine	cSGA_v3r4	9	11	4.34309286575	9829.24149579	112.350348441	254	4.50893802873	719659.993538	11915.1508384	43	5.44966465457	711218.993718	13395.836738	3318	205	136	136	152	157	133	217	0
DLR00014730	1	24	YOR202W	UD20-36_5h_3x	SD/MSG -ARG -HIS -LYS +Canavanine +clonNAT +G418 +Thialysine	cSGA_v3r4	9	11	3.64905997945	11291.0761709	163.681859633	254	3.71642715812	805879.999235	21267.5743681	43	4.51438964791	825203.997588	26775.4107907	3470	187	136	136	146	151	130	261	70
DLR00014730	2	1	YOR202W	UD20-36_5h_3x	SD/MSG -ARG -HIS -LYS +Canavanine +clonNAT +G418 +Thialysine	cSGA_v3r4	9	11	4.10153607492	10669.5681444	153.748788718	254	4.3617720729	735502.897372	10403.5023566	43	5.1978868958	794073.999359	19297.357132	320	347	136	136	156	161	135	255	0
DLR00014730	2	2	YLR218C	UD20-36_5h_3x	SD/MSG -ARG -HIS -LYS +Canavanine +clonNAT +G418 +Thialysine	cSGA_v3r4	9	11	3.72006764996	7163.46405814	44.3208756471	254	4.11181519703	471577.999628	4429.68170863	43	5.00931788685	463144.999379	4050.82759337	458	338	136	136	152	159	143	714	0
DLR00014730	2	3	YLR178C	UD20-36_5h_3x	SD/MSG -ARG -HIS -LYS +Canavanine +clonNAT +G418 +Thialysine	cSGA_v3r4	9	11	4.43498276789	10002.2655853	114.211882127	254	4.62227259157	758956.993269	11494.6969538	43	5.58687031943	752869.993051	12767.7214045	587	341	136	136	167	171	145	742	0
DLR00014730	2	4	YLR038C	UD20-36_5h_3x	SD/MSG -ARG -HIS -LYS +Canavanine +clonNAT +G418 +Thialysine	cSGA_v3r4	9	11	3.89083094654	7066.53759811	22.809652543	254	4.20577045357	441514.999973	3159.64324197	43	5.11397910573	435190.999423	2261.49711038	725	336	136	136	153	161	146	990	0
DLR00014730	2	5	YLR228C	UD20-36_5h_3x	SD/MSG -ARG -HIS -LYS +Canavanine +clonNAT +G418 +Thialysine	cSGA_v3r4	9	11	4.16875681945	8957.00406322	64.0133061438	254	4.33168770645	641620.99776	10074.7158037	43	5.27581057758	636713.997716	11231.0359772	863	343	136	136	163	169	145	957	0
DLR00014730	2	6	YLR348C	UD20-36_5h_3x	SD/MSG -ARG -HIS -LYS +Canavanine +clonNAT +G418 +Thialysine	cSGA_v3r4	9	11	4.35240635587	8580.55612595	64.7960745768	254	4.60103320513	650936.992537	9094.11631845	43	5.57262991701	642811.992009	9949.59268015	998	337	136	136	167	173	146	795	0
DLR00014730	2	7	YLR395C	UD20-36_5h_3x	SD/MSG -ARG -HIS -LYS +Canavanine +clonNAT +G418 +Thialysine	cSGA_v3r4	9	11	4.16352048751	8172.61478356	48.7807081488	254	4.48602009612	552583.672622	3735.72933763	43	5.40070459127	565624.996287	6421.88512789	1133	339	136	136	160	167	145	977	0
DLR00014730	2	8	YLR398C	UD20-36_5h_3x	SD/MSG -ARG -HIS -LYS +Canavanine +clonNAT +G418 +Thialysine	cSGA_v3r4	9	11	3.99546131515	8043.91227721	61.3634524488	254	4.18277838741	553608.998476	7704.65216543	43	5.10732329809	545557.998697	8425.16984536	1271	341	136	136	157	165	141	903	0
DLR00014730	2	9	YLR335W	UD20-36_5h_3x	SD/MSG -ARG -HIS -LYS +Canavanine +clonNAT +G418 +Thialysine	cSGA_v3r4	9	11	4.23133929651	9241.89895388	68.7142994447	254	4.43116085916	724520.997098	11928.1485388	43	5.38417015059	717779.996714	13157.2860796	1407	343	136	136	166	172	145	969	0
DLR00014730	2	10	YLR319C	UD20-36_5h_3x	SD/MSG -ARG -HIS -LYS +Canavanine +clonNAT +G418 +Thialysine	cSGA_v3r4	9	11	4.47084401267	9839.45615527	87.5339108476	254	4.67325211351	782933.992902	10819.0822777	43	5.6473938747	777547.99238	12093.8594553	1545	344	136	136	166	172	144	982	0
DLR00014730	2	11	YLR401C	UD20-36_5h_3x	SD/MSG -ARG -HIS -LYS +Canavanine +clonNAT +G418 +Thialysine	cSGA_v3r4	9	11	4.11021022793	9266.07999693	70.1617592315	254	4.34745372476	722904.998195	11141.5274383	43	5.29075339981	717857.998215	12500.0206892	1679	339	136	136	163	169	143	911	0
DLR00014730	2	12	YLR283W	UD20-36_5h_3x	SD/MSG -ARG -HIS -LYS +Canavanine +clonNAT +G418 +Thialysine	cSGA_v3r4	9	11	4.41086721168	9488.12424431	76.7484418222	254	4.62369517574	755290.994006	9822.84190752	43	5.5916083933	750117.993506	11319.915247	1815	338	136	136	165	170	143	996	0
DLR00014730	2	13	YLR124W	UD20-36_5h_3x	SD/MSG -ARG -HIS -LYS +Canavanine +clonNAT +G418 +Thialysine	cSGA_v3r4	9	11	4.34006226352	9793.90538155	79.8296746993	254	4.52786183438	792860.996557	11845.4944482	43	5.56845819954	739337.460874	8022.73454404	1953	341	136	136	165	170	143	983	0
DLR00014730	2	14	YLR300W	UD20-36_5h_3x	SD/MSG -ARG -HIS -LYS +Canavanine +clonNAT +G418 +Thialysine	cSGA_v3r4	9	11	4.44006486453	9955.205015	79.8799511597	254	4.65451001922	816069.993651	11202.658551	43	5.6274460532	810993.993234	12961.6229387	2091	342	136	136	164	170	142	905	0
DLR00014730	2	15	YLR296W	UD20-36_5h_3x	SD/MSG -ARG -HIS -LYS +Canavanine +clonNAT +G418 +Thialysine	cSGA_v3r4	9	11	4.49195017838	9394.54198707	78.0122763804	254	4.69094976725	758133.991842	10216.0760207	43	5.66937437014	753175.991407	11808.0430474	2225	342	136	136	163	169	142	1013	0
DLR00014730	2	16	YLR017W	UD20-36_5h_3x	SD/MSG -ARG -HIS -LYS +Canavanine +clonNAT +G418 +Thialysine	cSGA_v3r4	9	11	4.53916271863	9754.06415531	72.7039227987	254	4.67211548486	765713.993236	9981.40483495	43	5.65216711425	760226.992562	11375.3733281	2363	342	136	136	162	168	142	951	0
DLR00014730	2	17	YLR013W	UD20-36_5h_3x	SD/MSG -ARG -HIS -LYS +Canavanine +clonNAT +G418 +Thialysine	cSGA_v3r4	9	11	4.5648571616	9289.90945858	89.5894208191	254	4.76339487248	743657.990907	9624.74719807	43	5.83045951956	699757.433128	6760.10121826	2496	342	136	136	164	170	143	964	0
DLR00014730	2	18	YLR234W	UD20-36_5h_3x	SD/MSG -ARG -HIS -LYS +Canavanine +clonNAT +G418 +Thialysine	cSGA_v3r4	9	11	3.19488627483	5231.62638745	39.7219267236	254	3.36276216347	360563.999006	8331.98588097	43	4.20229067163	355082.998417	9095.64109858	2637	341	136	136	148	157	140	1829	0
DLR00014730	2	19	YLR365W	UD20-36_5h_3x	SD/MSG -ARG -HIS -LYS +Canavanine +clonNAT +G418 +Thialysine	cSGA_v3r4	9	11	4.48567844193	8847.10272991	69.206275902	254	4.64141891152	721059.993178	9647.71558978	43	5.61862500554	713131.992374	10849.4415303	2775	340	136	136	162	168	143	872	0
DLR00014730	2	20	YLR266C	UD20-36_5h_3x	SD/MSG -ARG -HIS -LYS +Canavanine +clonNAT +G418 +Thialysine	cSGA_v3r4	9	11	4.41528918851	9005.955321	76.6577201401	254	4.63931418929	736754.993536	10001.7554272	43	5.61698392973	731103.992726	11189.3158236	2907	340	136	136	162	167	143	1105	0
DLR00014730	2	21	YLR413W	UD20-36_5h_3x	SD/MSG -ARG -HIS -LYS +Canavanine +clonNAT +G418 +Thialysine	cSGA_v3r4	9	11	4.44773752534	8416.70321736	90.8363074659	254	4.64897690606	712975.992695	9714.88994661	43	5.62147262798	704751.991964	10802.8525065	3039	341	136	136	161	166	142	899	0
DLR00014730	2	22	YLR126C	UD20-36_5h_3x	SD/MSG -ARG -HIS -LYS +Canavanine +clonNAT +G418 +Thialysine	cSGA_v3r4	9	11	4.47827969877	9315.68953384	125.685498269	254	4.70089206487	832185.993652	11194.9437231	43	5.67218655432	825593.993051	12655.4103316	3177	343	136	136	160	164	140	879	0
DLR00014730	2	23	YLR056W	UD20-36_5h_3x	SD/MSG -ARG -HIS -LYS +Canavanine +clonNAT +G418 +Thialysine	cSGA_v3r4	9	11	2.97459419361	3856.71745537	59.5814326998	254	3.32273849913	281828.7	8068.82769402	43	3.51064849024	299901.988284	9833.55767166	3315	338	136	136	140	148	132	1414	0
DLR00014730	2	24	YOR202W	UD20-36_5h_3x	SD/MSG -ARG -HIS -LYS +Canavanine +clonNAT +G418 +Thialysine	cSGA_v3r4	9	11	4.14573134614	10034.5693466	176.779233594	254	4.35655200746	891341.998107	18503.0319808	43	5.26920699389	886265.999303	20795.2432589	3455	340	136	136	152	156	130	483	0
DLR00014730	3	1	YOR202W	UD20-36_5h_3x	SD/MSG -ARG -HIS -LYS +Canavanine +clonNAT +G418 +Thialysine	cSGA_v3r4	9	11	4.00218003523	9886.50884716	138.363092245	254	4.18885954633	754879.998718	15778.9631095	43	5.10926862598	749071.999937	17536.6817699	318	483	136	136	160	164	138	403	8
DLR00014730	3	2	YLR265C	UD20-36_5h_3x	SD/MSG -ARG -HIS -LYS +Canavanine +clonNAT +G418 +Thialysine	cSGA_v3r4	9	11	3.86317058664	8126.34720807	69.7295290317	254	4.1276343135	640961.998519	11371.7794826	43	5.04627080442	631941.999586	12513.9660138	453	475	136	136	165	169	143	761	8
DLR00014730	3	3	YLL058W	UD20-36_5h_3x	SD/MSG -ARG -HIS -LYS +Canavanine +clonNAT +G418 +Thialysine	cSGA_v3r4	9	11	4.32559036469	8773.87090567	88.2854525848	254	4.6007435371	698473.993351	10031.4600599	43	5.55772211249	689432.992893	11004.3249796	593	478	136	136	170	173	145	751	0
DLR00014730	3	4	YLR034C	UD20-36_5h_3x	SD/MSG -ARG -HIS -LYS +Canavanine +clonNAT +G418 +Thialysine	cSGA_v3r4	9	11	4.12459542476	8470.12078388	70.8554522308	254	4.38050308725	654118.997228	10198.4297317	43	5.31242356571	647382.997242	11382.9537796	725	475	136	136	168	174	149	923	0
DLR00014730	3	5	YLR329W	UD20-36_5h_3x	SD/MSG -ARG -HIS -LYS +Canavanine +clonNAT +G418 +Thialysine	cSGA_v3r4	9	11	4.04303870008	8477.67439068	59.8214521756	254	4.23253446522	610969.998499	9651.19001247	43	5.16915684848	606168.998627	10466.9493563	863	474	136	136	163	169	145	1213	0
DLR00014730	3	6	YLR146C	UD20-36_5h_3x	SD/MSG -ARG -HIS -LYS +Canavanine +clonNAT +G418 +Thialysine	cSGA_v3r4	9	11	4.27250648402	8527.20326051	56.0554464026	254	4.54894908596	609124.220006	5714.71018792	43	5.5172267353	598638.180667	6228.19623254	998	477	136	136	167	172	145	854	0
DLR00014730	3	7	YLR109W	UD20-36_5h_3x	SD/MSG -ARG -HIS -LYS +Canavanine +clonNAT +G418 +Thialysine	cSGA_v3r4	9	11	4.38062404509	9301.11083656	67.5799373379	254	4.64039940809	662203.077681	5311.04187815	43	5.54493644115	693830.993902	10744.6456329	1135	476	136	136	166	171	145	1120	0
DLR00014730	3	8	YLR381W	UD20-36_5h_3x	SD/MSG -ARG -HIS -LYS +Canavanine +clonNAT +G418 +Thialysine	cSGA_v3r4	9	11	4.31614099446	8959.15418012	50.2643826626	254	4.53753523035	680026.995662	9070.98430999	43	5.50118866534	672598.995212	10035.0360166	1267	481	136	136	165	171	144	983	0
DLR00014730	3	9	YLR015W	UD20-36_5h_3x	SD/MSG -ARG -HIS -LYS +Canavanine +clonNAT +G418 +Thialysine	cSGA_v3r4	9	11	3.54475766379	5727.33192055	53.8504314081	254	3.78975688109	419680.998938	7611.32236262	43	4.65307596636	410612.999702	7771.93739238	1411	484	136	136	158	165	142	1298	0
DLR00014730	3	10	YLR402W	UD20-36_5h_3x	SD/MSG -ARG -HIS -LYS +Canavanine +clonNAT +G418 +Thialysine	cSGA_v3r4	9	11	3.31797509874	5122.69674454	37.1641189915	254	3.45375780038	340896.999741	7729.31174725	43	4.26171397792	331921.998072	7275.43157607	1543	480	136	136	150	158	139	1315	0
DLR00014730	3	11	YLR087C	UD20-36_5h_3x	SD/MSG -ARG -HIS -LYS +Canavanine +clonNAT +G418 +Thialysine	cSGA_v3r4	9	11	2.09964640162	1205.05167681	20.2448020712	254	2.9751302293	82057.9992765	4924.51270853	43	2.9829192082	56768.4	935.617101651	1668	479	136	136	132	145	131	748	0
DLR00014730	3	12	YLR091W	UD20-36_5h_3x	SD/MSG -ARG -HIS -LYS +Canavanine +clonNAT +G418 +Thialysine	cSGA_v3r4	9	11	4.0939466098	8577.35001016	68.579308889	254	4.40286662286	709875.997608	10266.9181575	43	5.3450162662	702758.997262	11563.4618236	1819	477	136	136	168	173	144	1011	0
DLR00014730	3	13	YLR239C	UD20-36_5h_3x	SD/MSG -ARG -HIS -LYS +Canavanine +clonNAT +G418 +Thialysine	cSGA_v3r4	9	11	3.03011882102	5211.68787492	48.6392509244	254	3.26178772706	323795.999684	5074.63783607	43	3.98081073783	316886.999446	3504.32339553	1955	473	136	136	145	155	139	1585	0
DLR00014730	3	14	YLR318W	UD20-36_5h_3x	SD/MSG -ARG -HIS -LYS +Canavanine +clonNAT +G418 +Thialysine	cSGA_v3r4	9	11	0.5	466.2	67.8408714184	254	12	29457.1519908	534.14755857	43	0.5	2758.99918145	363.714779254	2092	502	136	136	-1	-1	-1	0	0
DLR00014730	3	15	YLR307W	UD20-36_5h_3x	SD/MSG -ARG -HIS -LYS +Canavanine +clonNAT +G418 +Thialysine	cSGA_v3r4	9	11	4.23464834838	8881.40077671	62.1877637289	254	4.48589161887	736197.997164	9529.95114764	43	5.44329756373	729338.996596	10856.1944943	2225	481	136	136	166	171	144	1000	0
DLR00014730	3	16	YLR073C	UD20-36_5h_3x	SD/MSG -ARG -HIS -LYS +Canavanine +clonNAT +G418 +Thialysine	cSGA_v3r4	9	11	4.18274335499	7223.54715003	49.2693000908	254	4.47396343432	588824.994373	8360.71823683	43	5.42391501665	579235.993969	9191.97789001	2365	474	136	136	163	169	143	998	0
DLR00014730	3	17	YLR213C	UD20-36_5h_3x	SD/MSG -ARG -HIS -LYS +Canavanine +clonNAT +G418 +Thialysine	cSGA_v3r4	9	11	4.5768791758	9581.39833614	73.5233124303	254	4.72463003981	770455.992768	10143.2611828	43	5.70892912165	765137.991898	11294.0338349	2498	479	136	136	163	169	142	1062	0
DLR00014730	3	18	YLR326W	UD20-36_5h_3x	SD/MSG -ARG -HIS -LYS +Canavanine +clonNAT +G418 +Thialysine	cSGA_v3r4	9	11	4.48806246304	8245.54807581	51.4249525356	254	4.71219946429	674331.992134	7735.46778367	43	5.68968248504	666948.991182	8762.48104019	2632	476	136	136	164	169	143	1019	0
DLR00014730	3	19	YLR279W	UD20-36_5h_3x	SD/MSG -ARG -HIS -LYS +Canavanine +clonNAT +G418 +Thialysine	cSGA_v3r4	9	11	4.46281774216	9067.87624044	67.8032038853	254	4.67362890211	720024.994056	8968.61585269	43	5.65662059035	714380.992869	10012.9480866	2772	478	136	136	160	166	142	1083	0
DLR00014730	3	20	YLR267W	UD20-36_5h_3x	SD/MSG -ARG -HIS -LYS +Canavanine +clonNAT +G418 +Thialysine	cSGA_v3r4	9	11	4.08016223951	6977.93553447	54.9872473862	254	4.4522631265	537187.365234	5841.35810761	43	5.41024619688	527327.303065	5660.97118675	2904	480	136	136	160	166	143	1456	0
DLR00014730	3	21	YLR171W	UD20-36_5h_3x	SD/MSG -ARG -HIS -LYS +Canavanine +clonNAT +G418 +Thialysine	cSGA_v3r4	9	11	4.03822596778	7819.96797564	89.8606153526	254	4.35094489651	646858.996799	11706.3474192	43	5.38137270521	598347.130318	7497.83347923	3047	477	136	136	158	164	142	1852	0
DLR00014730	3	22	YLR285W	UD20-36_5h_3x	SD/MSG -ARG -HIS -LYS +Canavanine +clonNAT +G418 +Thialysine	cSGA_v3r4	9	11	4.33428458843	7604.75808338	82.4336390425	254	4.57303497889	695902.99517	10518.8051683	43	5.6108058697	643529.439581	6405.40396583	3181	472	136	136	160	164	141	900	0
DLR00014730	3	23	YLR062C	UD20-36_5h_3x	SD/MSG -ARG -HIS -LYS +Canavanine +clonNAT +G418 +Thialysine	cSGA_v3r4	9	11	3.70013952664	7215.82069191	93.2514938847	254	3.97790447545	649924.998585	14935.6330128	43	4.89101559765	638782.999397	15649.8548022	3318	481	136	136	151	156	135	1112	0
DLR00014730	3	24	YOR202W	UD20-36_5h_3x	SD/MSG -ARG -HIS -LYS +Canavanine +clonNAT +G418 +Thialysine	cSGA_v3r4	9	11	4.15295927688	10206.0979589	183.148499282	254	4.48845764157	1005205.99735	20601.7535502	43	5.4154890964	999539.998124	23098.6768693	3453	486	136	136	157	160	133	653	0
DLR00014730	4	1	YOR202W	UD20-36_5h_3x	SD/MSG -ARG -HIS -LYS +Canavanine +clonNAT +G418 +Thialysine	cSGA_v3r4	9	11	4.15158823825	10974.0448615	168.010704559	254	4.36355970167	850596.997909	16697.3141341	43	5.29695216799	846315.998663	18735.7468608	316	614	136	136	162	166	139	447	0
DLR00014730	4	2	YLR037C	UD20-36_5h_3x	SD/MSG -ARG -HIS -LYS +Canavanine +clonNAT +G418 +Thialysine	cSGA_v3r4	9	11	3.98861156356	8604.68259587	89.5122513694	254	4.26478446007	690167.998219	12206.1601305	43	5.19128298907	682507.998735	13468.7059483	452	613	136	136	166	170	144	763	0
DLR00014730	4	3	YLR338W	UD20-36_5h_3x	SD/MSG -ARG -HIS -LYS +Canavanine +clonNAT +G418 +Thialysine	cSGA_v3r4	9	11	2.79223744381	4243.14572595	58.41796839	254	2.90642675187	304923.994185	8240.7663825	43	3.45873345575	296322.990437	7630.71906203	588	614	136	136	156	163	144	1625	0
DLR00014730	4	4	YLR320W	UD20-36_5h_3x	SD/MSG -ARG -HIS -LYS +Canavanine +clonNAT +G418 +Thialysine	cSGA_v3r4	9	11	2.7766911369	3394.42857594	28.2681360251	254	2.91023198988	216680.996984	5798.65514381	43	3.61751132493	185326.2	3279.08064159	718	612	136	136	149	158	141	876	0
DLR00014730	4	5	YLR118C	UD20-36_5h_3x	SD/MSG -ARG -HIS -LYS +Canavanine +clonNAT +G418 +Thialysine	cSGA_v3r4	9	11	4.40830774147	9453.5029923	85.286362354	254	4.59958717587	743650.993871	11635.9725482	43	5.5694135658	738894.993458	12977.247027	859	614	136	136	171	175	149	939	0
DLR00014730	4	6	YLR122C	UD20-36_5h_3x	SD/MSG -ARG -HIS -LYS +Canavanine +clonNAT +G418 +Thialysine	cSGA_v3r4	9	11	4.11787818593	7512.81766916	48.807785483	254	4.33544221316	568294.996831	8773.74638256	43	5.35372217033	524506.122344	5475.82110553	998	617	136	136	165	171	145	1001	0
DLR00014730	4	7	YLR332W	UD20-36_5h_3x	SD/MSG -ARG -HIS -LYS +Canavanine +clonNAT +G418 +Thialysine	cSGA_v3r4	9	11	4.30303695801	9501.69077554	57.0702552972	254	4.51534657854	713038.997276	10109.7688907	43	5.56097596822	667294.856501	6154.56151174	1135	613	136	136	165	170	144	1167	0
DLR00014730	4	8	YLR205C	UD20-36_5h_3x	SD/MSG -ARG -HIS -LYS +Canavanine +clonNAT +G418 +Thialysine	cSGA_v3r4	9	11	4.51849774248	9677.78061208	65.0909391389	254	4.7303102839	754361.991848	10380.2219025	43	5.71180029099	748136.991214	11512.5705885	1269	614	136	136	167	172	143	972	0
DLR00014730	4	9	YLR390W-A	UD20-36_5h_3x	SD/MSG -ARG -HIS -LYS +Canavanine +clonNAT +G418 +Thialysine	cSGA_v3r4	9	11	4.18069203722	8878.13950568	59.1571896679	254	4.40477259738	694674.997487	11251.2295722	43	5.34684849532	689229.997406	12420.9170341	1406	619	136	136	166	171	144	1124	0
DLR00014730	4	10	YLR090W	UD20-36_5h_3x	SD/MSG -ARG -HIS -LYS +Canavanine +clonNAT +G418 +Thialysine	cSGA_v3r4	9	11	4.49621884168	9653.0863933	76.5485768477	254	4.68154604369	780219.993331	10483.8684455	43	5.65280997518	775182.992875	11656.8718277	1541	615	136	136	168	172	144	1041	0
DLR00014730	4	11	YLR315W	UD20-36_5h_3x	SD/MSG -ARG -HIS -LYS +Canavanine +clonNAT +G418 +Thialysine	cSGA_v3r4	9	11	3.81706666388	8182.40056225	46.0130151324	254	3.95238198383	603765.998151	10103.6344958	43	4.86741339446	598184.999698	10773.1473069	1681	611	136	136	158	164	140	1101	0
DLR00014730	4	12	YLR063W	UD20-36_5h_3x	SD/MSG -ARG -HIS -LYS +Canavanine +clonNAT +G418 +Thialysine	cSGA_v3r4	9	11	4.29350118635	9328.00632554	80.6666350705	254	4.62850903144	748498.734631	5993.03391085	43	5.53174425705	779560.99554	11568.9043252	1817	613	136	136	169	174	145	1060	0
DLR00014730	4	13	YLR261C	UD20-36_5h_3x	SD/MSG -ARG -HIS -LYS +Canavanine +clonNAT +G418 +Thialysine	cSGA_v3r4	9	11	2.63153479938	3069.9484787	40.5966360591	254	2.84564269216	153904.999862	5074.48667341	43	3.32244777885	145203.993868	2818.22589797	1950	609	136	136	129	141	129	1174	0
DLR00014730	4	14	YLR362W	UD20-36_5h_3x	SD/MSG -ARG -HIS -LYS +Canavanine +clonNAT +G418 +Thialysine	cSGA_v3r4	9	11	0	11	17.2208435241	254	12	27787.0571532	501.885752531	43	0	43	125.564947099	2085	631	136	136	-1	-1	-1	9	0
DLR00014730	4	15	YLR346C	UD20-36_5h_3x	SD/MSG -ARG -HIS -LYS +Canavanine +clonNAT +G418 +Thialysine	cSGA_v3r4	9	11	4.24040432598	9342.79682469	58.7116780088	254	4.45997923126	770538.997349	11324.1534393	43	5.41287844973	764818.997081	12898.1326921	2226	614	136	136	165	171	143	1033	0
DLR00014730	4	16	YLR084C	UD20-36_5h_3x	SD/MSG -ARG -HIS -LYS +Canavanine +clonNAT +G418 +Thialysine	cSGA_v3r4	9	11	4.54138409548	8593.22669571	73.2498839848	254	4.73413620782	714919.990929	9866.97895744	43	5.71369687413	707893.990274	11011.3571861	2360	615	136	136	165	170	143	975	0
DLR00014730	4	17	YLR021W	UD20-36_5h_3x	SD/MSG -ARG -HIS -LYS +Canavanine +clonNAT +G418 +Thialysine	cSGA_v3r4	9	11	4.24209026649	7335.0199656	41.490701728	254	4.44371562583	510216.872121	4697.84287653	43	5.4073753734	499580.618653	4745.45256315	2492	614	136	136	154	161	140	1039	0
DLR00014730	4	18	YLR250W	UD20-36_5h_3x	SD/MSG -ARG -HIS -LYS +Canavanine +clonNAT +G418 +Thialysine	cSGA_v3r4	9	11	4.39744226573	9290.7789303	65.8149274672	254	4.6090951592	752291.994217	10911.3596989	43	5.58554884212	748554.993504	12470.5637194	2630	613	136	136	162	168	142	1150	0
DLR00014730	4	19	YLR376C	UD20-36_5h_3x	SD/MSG -ARG -HIS -LYS +Canavanine +clonNAT +G418 +Thialysine	cSGA_v3r4	9	11	4.44838242922	8916.40405894	70.6569029435	254	4.64258465624	733859.994067	9262.8077587	43	5.62377071997	728297.993085	10557.4873812	2770	614	136	136	162	168	143	1065	0
DLR00014730	4	20	YLR392C	UD20-36_5h_3x	SD/MSG -ARG -HIS -LYS +Canavanine +clonNAT +G418 +Thialysine	cSGA_v3r4	9	11	4.6079056655	9252.36059392	73.4395356369	254	4.74754519243	784259.991977	10747.811111	43	5.73435432299	778889.991214	11935.8068399	2904	616	136	136	164	169	145	1153	0
DLR00014730	4	21	YLR289W	UD20-36_5h_3x	SD/MSG -ARG -HIS -LYS +Canavanine +clonNAT +G418 +Thialysine	cSGA_v3r4	9	11	4.28379161575	8330.10963402	73.75689436	254	4.60928668734	675990.540307	6233.01144778	43	5.58691757505	666037.523225	6652.38308709	3047	612	136	136	160	166	144	1133	0
DLR00014730	4	22	YLL049W	UD20-36_5h_3x	SD/MSG -ARG -HIS -LYS +Canavanine +clonNAT +G418 +Thialysine	cSGA_v3r4	9	11	3.76134024465	5140.71769126	63.9808050505	254	4.1130627058	442764.99797	7878.57698937	43	5.01154368563	430476.998071	7539.05860783	3183	615	136	136	153	160	138	1204	0
DLR00014730	4	23	YLR024C	UD20-36_5h_3x	SD/MSG -ARG -HIS -LYS +Canavanine +clonNAT +G418 +Thialysine	cSGA_v3r4	9	11	4.24298899366	8572.02076045	115.721900733	254	4.3641347115	782497.997721	15097.6318689	43	5.31266988384	774729.997981	16174.891052	3315	616	136	136	153	158	140	1342	0
DLR00014730	4	24	YOR202W	UD20-36_5h_3x	SD/MSG -ARG -HIS -LYS +Canavanine +clonNAT +G418 +Thialysine	cSGA_v3r4	9	11	4.2248337508	10300.395581	213.234502518	254	4.54303012225	1051792.99614	23378.1317926	43	5.47749674873	1046432.99701	26101.8659083	3452	617	136	136	158	161	134	718	0
DLR00014730	5	1	YOR202W	UD20-36_5h_3x	SD/MSG -ARG -HIS -LYS +Canavanine +clonNAT +G418 +Thialysine	cSGA_v3r4	9	11	4.06685208457	10091.1550652	141.470448321	254	4.33113350556	737561.923096	9874.23782996	43	5.1833289803	789422.999495	17792.3333806	323	751	136	136	163	167	141	521	0
DLR00014730	5	2	YLR394W	UD20-36_5h_3x	SD/MSG -ARG -HIS -LYS +Canavanine +clonNAT +G418 +Thialysine	cSGA_v3r4	9	11	4.18551017928	9594.9111227	106.191129719	254	4.42606400358	770751.997007	13788.7648451	43	5.45450404126	711691.07703	9622.40490587	453	759	136	136	167	172	145	696	0
DLR00014730	5	3	YLR150W	UD20-36_5h_3x	SD/MSG -ARG -HIS -LYS +Canavanine +clonNAT +G418 +Thialysine	cSGA_v3r4	9	11	3.87541634545	7596.85345239	70.6275665343	254	4.03318439025	584702.998613	11766.0655698	43	4.9487641416	576446.999907	12750.859757	592	754	136	136	165	171	149	1023	0
DLR00014730	5	4	YLR393W	UD20-36_5h_3x	SD/MSG -ARG -HIS -LYS +Canavanine +clonNAT +G418 +Thialysine	cSGA_v3r4	9	11	3.24451484226	4192.60994716	13.9020490187	254	3.5195983301	240946.999912	3636.57040266	43	4.32021996416	224677.117192	893.80776086	722	751	136	136	145	155	140	711	1
DLR00014730	5	5	YLR164W	UD20-36_5h_3x	SD/MSG -ARG -HIS -LYS +Canavanine +clonNAT +G418 +Thialysine	cSGA_v3r4	9	11	4.0720907635	8016.89523255	54.983032016	254	4.42234851767	575983.820372	5545.52982257	43	5.37787386896	565919.591792	6087.26817019	867	749	136	136	168	173	148	965	0
DLR00014730	5	6	YLR219W	UD20-36_5h_3x	SD/MSG -ARG -HIS -LYS +Canavanine +clonNAT +G418 +Thialysine	cSGA_v3r4	9	11	4.19208286437	7810.73294003	52.492706506	254	4.47070316726	571054.824562	5114.57271185	43	5.43350947725	559369.629833	5515.33871296	1000	750	136	136	167	172	146	836	0
DLR00014730	5	7	YLR184W	UD20-36_5h_3x	SD/MSG -ARG -HIS -LYS +Canavanine +clonNAT +G418 +Thialysine	cSGA_v3r4	9	11	3.1314542952	4665.93592333	25.8248740217	254	3.23795886019	249673.999906	5840.27072983	43	3.96383400525	241634.999324	5401.33697294	1138	757	136	136	138	149	134	1136	0
DLR00014730	5	8	YLR165C	UD20-36_5h_3x	SD/MSG -ARG -HIS -LYS +Canavanine +clonNAT +G418 +Thialysine	cSGA_v3r4	9	11	4.06460232346	7032.21165838	43.6166441792	254	4.44761272676	536675.036489	5151.92075172	43	5.39250205481	523417.177448	5489.5046119	1275	752	136	136	168	173	146	968	0
DLR00014730	5	9	YLR262C	UD20-36_5h_3x	SD/MSG -ARG -HIS -LYS +Canavanine +clonNAT +G418 +Thialysine	cSGA_v3r4	9	11	2.35617259375	1650.57925522	34.0158700135	254	3.16715601675	84466.9997824	4095.72242317	43	3.12299080534	68036.9943909	1478.79396374	1419	745	136	136	123	136	126	598	4
DLR00014730	5	10	YLR309C	UD20-36_5h_3x	SD/MSG -ARG -HIS -LYS +Canavanine +clonNAT +G418 +Thialysine	cSGA_v3r4	9	11	4.29888580615	8104.27024605	48.8228794106	254	4.58586782151	652779.993924	8716.49686054	43	5.54088204112	644811.993332	9462.64733192	1543	748	136	136	166	171	144	943	0
DLR00014730	5	11	YLL056C	UD20-36_5h_3x	SD/MSG -ARG -HIS -LYS +Canavanine +clonNAT +G418 +Thialysine	cSGA_v3r4	9	11	4.25387313804	8962.47197035	62.8440829127	254	4.4859577559	725434.996749	11036.6189705	43	5.51732442397	676504.14284	7045.28371785	1680	752	136	136	165	170	143	1178	0
DLR00014730	5	12	YLR251W	UD20-36_5h_3x	SD/MSG -ARG -HIS -LYS +Canavanine +clonNAT +G418 +Thialysine	cSGA_v3r4	9	11	4.24289201987	9081.05504478	63.5147585624	254	4.49387269672	755321.996846	10739.709461	43	5.52190493732	706431.078668	7341.77426661	1820	751	136	136	167	172	144	1031	0
DLR00014730	5	13	YLR342W	UD20-36_5h_3x	SD/MSG -ARG -HIS -LYS +Canavanine +clonNAT +G418 +Thialysine	cSGA_v3r4	9	11	2.90578272182	4570.63659021	24.4718365444	254	3.04689057283	321685.997677	6780.62639558	43	3.62901130388	313506.993509	6516.84948406	1958	756	136	136	151	159	140	1260	0
DLR00014730	5	14	YLR003C	UD20-36_5h_3x	SD/MSG -ARG -HIS -LYS +Canavanine +clonNAT +G418 +Thialysine	cSGA_v3r4	9	11	4.08852093703	8416.03446736	69.4219236688	254	4.35409467315	714872.998027	10450.1038244	43	5.28921461533	708647.998121	12064.9638425	2091	751	136	136	168	172	145	1022	0
DLR00014730	5	15	YLR224W	UD20-36_5h_3x	SD/MSG -ARG -HIS -LYS +Canavanine +clonNAT +G418 +Thialysine	cSGA_v3r4	9	11	4.20712226579	9053.11118188	52.0463547372	254	4.43421379822	735159.998088	9607.29827118	43	5.38781285355	729994.997597	11028.3342838	2228	746	136	136	163	169	143	1097	0
DLR00014730	5	16	YLR133W	UD20-36_5h_3x	SD/MSG -ARG -HIS -LYS +Canavanine +clonNAT +G418 +Thialysine	cSGA_v3r4	9	11	4.19391727059	7857.4249186	53.3029271387	254	4.44030541601	639693.997107	9025.47928106	43	5.46601510229	595760.808688	5758.56398204	2363	749	136	136	162	168	142	1069	0
DLR00014730	5	17	YLR142W	UD20-36_5h_3x	SD/MSG -ARG -HIS -LYS +Canavanine +clonNAT +G418 +Thialysine	cSGA_v3r4	9	11	4.6813665703	9716.43346732	72.4296339875	254	4.83175173546	825636.990868	11095.6498568	43	5.912993986	775345.697348	7334.79166329	2503	752	136	136	166	171	144	964	0
DLR00014730	5	18	YLR363C	UD20-36_5h_3x	SD/MSG -ARG -HIS -LYS +Canavanine +clonNAT +G418 +Thialysine	cSGA_v3r4	9	11	4.52201338378	7995.42044806	62.300745322	254	4.69783538757	670035.990755	10020.4844797	43	5.67669527081	661442.989803	10921.7347031	2632	756	136	136	163	169	142	865	0
DLR00014730	5	19	YLR182W	UD20-36_5h_3x	SD/MSG -ARG -HIS -LYS +Canavanine +clonNAT +G418 +Thialysine	cSGA_v3r4	9	11	2.00145116591	522.648593761	5.40100661722	254	3.39234517788	58735.8	4181.20764029	43	3.19291298033	34745.352392	454.118782814	2760	762	136	136	150	160	143	328	0
DLR00014730	5	20	YLR299W	UD20-36_5h_3x	SD/MSG -ARG -HIS -LYS +Canavanine +clonNAT +G418 +Thialysine	cSGA_v3r4	9	11	4.35138423778	8539.48803048	79.6075450714	254	4.64249934494	753257.992203	12072.4288722	43	5.61911126802	746209.991852	13192.679544	2904	754	136	136	165	171	146	1078	0
DLR00014730	5	21	YLR192C	UD20-36_5h_3x	SD/MSG -ARG -HIS -LYS +Canavanine +clonNAT +G418 +Thialysine	cSGA_v3r4	9	11	2.99322147337	3662.19412733	25.9651991005	254	3.07224843977	234527.998322	7105.04269463	43	3.69811022695	224642.995673	6166.53226711	3047	759	136	136	135	146	133	1454	0
DLR00014730	5	22	YLR046C	UD20-36_5h_3x	SD/MSG -ARG -HIS -LYS +Canavanine +clonNAT +G418 +Thialysine	cSGA_v3r4	9	11	4.08902051633	7776.71289629	78.9658415184	254	4.35221178492	676361.997652	11551.4002823	43	5.29430028784	668322.99766	12434.9379218	3184	753	136	136	156	162	141	1160	2
DLR00014730	5	23	YLR199C	UD20-36_5h_3x	SD/MSG -ARG -HIS -LYS +Canavanine +clonNAT +G418 +Thialysine	cSGA_v3r4	9	11	4.48307248387	8897.88904115	135.805155353	254	4.67855572604	860685.99254	16149.5671663	43	5.64598625758	851252.992232	17355.5894601	3312	762	136	136	157	162	138	810	0
DLR00014730	5	24	YOR202W	UD20-36_5h_3x	SD/MSG -ARG -HIS -LYS +Canavanine +clonNAT +G418 +Thialysine	cSGA_v3r4	9	11	4.29722442045	10528.6634844	195.590906644	254	4.52866761243	1074194.99694	23369.997659	43	5.4679573465	1069386.99767	26101.6007223	3447	755	136	136	157	161	134	784	0
DLR00014730	6	1	YOR202W	UD20-36_5h_3x	SD/MSG -ARG -HIS -LYS +Canavanine +clonNAT +G418 +Thialysine	cSGA_v3r4	9	11	4.02991680152	10628.4917211	156.594610604	254	4.26094588084	851585.998734	18222.0688453	43	5.28115163615	776592.544609	13150.9317879	323	882	136	136	163	168	142	579	0
DLR00014730	6	2	YLR047C	UD20-36_5h_3x	SD/MSG -ARG -HIS -LYS +Canavanine +clonNAT +G418 +Thialysine	cSGA_v3r4	9	11	4.10516351862	9136.49867541	89.3966311377	254	4.32830068111	713711.997762	12817.6655504	43	5.26626153688	707072.998039	14021.8665218	456	892	136	136	165	170	144	704	0
DLR00014730	6	3	YLR040C	UD20-36_5h_3x	SD/MSG -ARG -HIS -LYS +Canavanine +clonNAT +G418 +Thialysine	cSGA_v3r4	9	11	3.99765294875	8525.63534932	71.1416686828	254	4.23062723784	645487.998187	11479.3903054	43	5.16570740451	640106.998642	12502.6510785	593	887	136	136	165	170	146	1163	0
DLR00014730	6	4	YLR031W	UD20-36_5h_3x	SD/MSG -ARG -HIS -LYS +Canavanine +clonNAT +G418 +Thialysine	cSGA_v3r4	9	11	4.02205420099	7853.22240705	59.4262508631	254	4.25365697285	605439.99815	10424.2867979	43	5.19037975663	597752.998203	11263.2645687	721	888	136	136	168	173	148	870	0
DLR00014730	6	5	YLL057C	UD20-36_5h_3x	SD/MSG -ARG -HIS -LYS +Canavanine +clonNAT +G418 +Thialysine	cSGA_v3r4	9	11	4.24644314104	9065.16328954	55.8089910179	254	4.40490145112	680395.997824	10003.9250382	43	5.43572093171	633677.603282	6356.87731426	866	883	136	136	167	172	147	966	2
DLR00014730	6	6	YLR387C	UD20-36_5h_3x	SD/MSG -ARG -HIS -LYS +Canavanine +clonNAT +G418 +Thialysine	cSGA_v3r4	9	11	4.30144128164	8940.73163637	58.1255500941	254	4.48340287978	687781.996405	10502.9949192	43	5.52912358508	639324.386355	6589.8973075	999	884	136	136	167	172	147	965	0
DLR00014730	6	7	YLR341W	UD20-36_5h_3x	SD/MSG -ARG -HIS -LYS +Canavanine +clonNAT +G418 +Thialysine	cSGA_v3r4	9	11	4.4366307905	9370.56573919	68.4843611734	254	4.6361371748	685113.317778	5760.61377692	43	5.53741574718	718540.994424	11788.5132443	1138	886	136	136	166	172	145	958	0
DLR00014730	6	8	YLR248W	UD20-36_5h_3x	SD/MSG -ARG -HIS -LYS +Canavanine +clonNAT +G418 +Thialysine	cSGA_v3r4	9	11	4.40448934142	8783.40302163	47.3491164304	254	4.54018306757	680453.996576	9719.0309191	43	5.57996896735	631428.812486	5708.34962203	1275	888	136	136	165	171	143	837	0
DLR00014730	6	9	YLR189C	UD20-36_5h_3x	SD/MSG -ARG -HIS -LYS +Canavanine +clonNAT +G418 +Thialysine	cSGA_v3r4	9	11	4.30259768577	8776.7362464	61.8839020552	254	4.52111865817	696107.995845	9941.54229552	43	5.54856139105	648877.19933	6514.92106511	1408	883	136	136	166	171	145	1003	0
DLR00014730	6	10	YLR077W	UD20-36_5h_3x	SD/MSG -ARG -HIS -LYS +Canavanine +clonNAT +G418 +Thialysine	cSGA_v3r4	9	11	4.18487039152	8511.40704597	49.0332262055	254	4.50775440713	637709.822777	5963.50715176	43	5.46492779661	627389.653628	6349.1112578	1547	885	136	136	165	170	144	964	0
DLR00014730	6	11	YLR070C	UD20-36_5h_3x	SD/MSG -ARG -HIS -LYS +Canavanine +clonNAT +G418 +Thialysine	cSGA_v3r4	9	11	4.01227585869	7449.55691391	43.079563808	254	4.27904740891	596439.998383	9642.84904833	43	5.20427941912	589628.998214	10173.2808153	1682	891	136	136	163	169	143	1148	0
DLR00014730	6	12	YLR210W	UD20-36_5h_3x	SD/MSG -ARG -HIS -LYS +Canavanine +clonNAT +G418 +Thialysine	cSGA_v3r4	9	11	4.44495129293	9227.12105119	61.2408121565	254	4.65656035237	781081.993691	11496.1368128	43	5.62352227469	775742.993248	12773.5762352	1815	889	136	136	167	172	143	1018	0
DLR00014730	6	13	YLR053C	UD20-36_5h_3x	SD/MSG -ARG -HIS -LYS +Canavanine +clonNAT +G418 +Thialysine	cSGA_v3r4	9	11	4.24595930427	8236.26472405	49.7818895365	254	4.47387099901	690267.99741	9761.85211532	43	5.49295127571	642638.600612	6177.03026158	1952	891	136	136	166	171	143	961	0
DLR00014730	6	14	YLR032W	UD20-36_5h_3x	SD/MSG -ARG -HIS -LYS +Canavanine +clonNAT +G418 +Thialysine	cSGA_v3r4	9	11	3.800508959	7984.65484265	49.0694488911	254	3.91874778525	615433.997938	11752.4487898	43	4.9072235025	560106.100265	7549.41228125	2087	889	136	136	159	165	141	1088	0
DLR00014730	6	15	YLR185W	UD20-36_5h_3x	SD/MSG -ARG -HIS -LYS +Canavanine +clonNAT +G418 +Thialysine	cSGA_v3r4	9	11	2.94501662117	4731.44784316	25.3605201486	254	3.16209186966	273183.999845	5097.42364875	43	3.80850268211	270339.99819	4793.38097853	2226	883	136	136	138	148	132	1446	0
DLR00014730	6	16	YLR169W	UD20-36_5h_3x	SD/MSG -ARG -HIS -LYS +Canavanine +clonNAT +G418 +Thialysine	cSGA_v3r4	9	11	4.1781175594	9001.76949957	49.2610023891	254	4.40143793495	731806.998184	10866.863748	43	5.35250851431	728137.998013	12130.0297444	2360	884	136	136	162	168	143	1347	0
DLR00014730	6	17	YLR371W	UD20-36_5h_3x	SD/MSG -ARG -HIS -LYS +Canavanine +clonNAT +G418 +Thialysine	cSGA_v3r4	9	11	3.25413023057	4159.28244154	30.5834137978	254	3.51474964531	312112.997357	6744.64674749	43	4.42704696197	273613.028986	3729.80741805	2507	886	136	136	150	158	138	1082	0
DLR00014730	6	18	YLR081W	UD20-36_5h_3x	SD/MSG -ARG -HIS -LYS +Canavanine +clonNAT +G418 +Thialysine	cSGA_v3r4	9	11	4.46966591952	8936.90876658	50.0947095021	254	4.68085827685	742516.993568	9745.07139605	43	5.66328035174	735921.99254	10915.6779341	2635	889	136	136	163	169	143	995	0
DLR00014730	6	19	YLR176C	UD20-36_5h_3x	SD/MSG -ARG -HIS -LYS +Canavanine +clonNAT +G418 +Thialysine	cSGA_v3r4	9	11	4.33029258908	9590.42648589	80.9509215297	254	4.48979612331	796597.996679	14776.7352329	43	5.4611673745	791851.996274	16010.8898257	2769	887	136	136	162	168	144	1242	0
DLR00014730	6	20	YLR114C	UD20-36_5h_3x	SD/MSG -ARG -HIS -LYS +Canavanine +clonNAT +G418 +Thialysine	cSGA_v3r4	9	11	4.00834488256	6260.29567917	14.596970732	254	4.2798290129	433828.999848	3782.20366884	43	5.21860275072	423355.998954	2492.79801014	2908	893	136	136	146	156	140	1033	0
DLR00014730	6	21	YLR384C	UD20-36_5h_3x	SD/MSG -ARG -HIS -LYS +Canavanine +clonNAT +G418 +Thialysine	cSGA_v3r4	9	11	3.78134857598	6500.31265734	46.8900890101	254	3.72109219302	442102.997302	10944.5330422	43	4.63882781982	435040.999887	11209.8254925	3042	891	136	136	142	151	135	1312	0
DLR00014730	6	22	YLR174W	UD20-36_5h_3x	SD/MSG -ARG -HIS -LYS +Canavanine +clonNAT +G418 +Thialysine	cSGA_v3r4	9	11	4.38390198763	8613.3151987	97.4211739364	254	4.64333686824	779826.993508	12882.3312439	43	5.619119762	772086.992864	13882.7324368	3177	888	136	136	159	165	142	1034	0
DLR00014730	6	23	YLR257W	UD20-36_5h_3x	SD/MSG -ARG -HIS -LYS +Canavanine +clonNAT +G418 +Thialysine	cSGA_v3r4	9	11	4.54860428834	9552.20934346	111.63676582	254	4.71276599404	903114.993002	15611.073894	43	5.68974823618	895070.992509	17054.4434371	3317	888	136	136	155	161	138	869	0
DLR00014730	6	24	YOR202W	UD20-36_5h_3x	SD/MSG -ARG -HIS -LYS +Canavanine +clonNAT +G418 +Thialysine	cSGA_v3r4	9	11	4.24699853517	10477.9011757	189.286276121	254	4.45490106888	1061112.99784	23428.1292327	43	5.38985055472	1055328.99891	26154.3091599	3449	888	136	136	156	160	133	709	0
DLR00014730	7	1	YOR202W	UD20-36_5h_3x	SD/MSG -ARG -HIS -LYS +Canavanine +clonNAT +G418 +Thialysine	cSGA_v3r4	9	11	3.91813895942	9897.52543576	139.987163029	254	4.21369280698	735130.109949	11186.2195719	43	5.05297813104	795024.999467	20043.5475015	323	1023	136	136	163	168	142	661	0
DLR00014730	7	2	YLR050C	UD20-36_5h_3x	SD/MSG -ARG -HIS -LYS +Canavanine +clonNAT +G418 +Thialysine	cSGA_v3r4	9	11	3.92438573332	7835.31279858	76.5181008494	254	4.18980555667	616712.998177	11418.0869656	43	5.19220625901	563430.056812	7669.25937938	454	1022	136	136	165	170	145	709	0
DLR00014730	7	3	YLR019W	UD20-36_5h_3x	SD/MSG -ARG -HIS -LYS +Canavanine +clonNAT +G418 +Thialysine	cSGA_v3r4	9	11	4.27230513254	10372.9200205	79.9933293906	254	4.46036125047	789952.997781	12036.1601649	43	5.41996469377	785357.997336	13422.7362663	589	1025	136	136	166	172	146	932	0
DLR00014730	7	4	YLR263W	UD20-36_5h_3x	SD/MSG -ARG -HIS -LYS +Canavanine +clonNAT +G418 +Thialysine	cSGA_v3r4	9	11	4.28733599718	8536.79377014	62.6543803447	254	4.46534571044	658143.996687	9668.465262	43	5.49744215748	612644.107638	6278.04424865	728	1027	136	136	168	173	147	829	0
DLR00014730	7	5	YLR407W	UD20-36_5h_3x	SD/MSG -ARG -HIS -LYS +Canavanine +clonNAT +G418 +Thialysine	cSGA_v3r4	9	11	4.29842459665	8644.64342987	68.0006098301	254	4.47257411762	664902.996434	10545.1905798	43	5.51859948412	614735.395542	6409.86332991	863	1025	136	136	168	174	148	837	0
DLR00014730	7	6	YLR177W	UD20-36_5h_3x	SD/MSG -ARG -HIS -LYS +Canavanine +clonNAT +G418 +Thialysine	cSGA_v3r4	9	11	3.70431146917	6591.01297817	33.1999807993	254	3.92393243081	470919.998567	7808.46561994	43	4.83804811291	462854.999657	8152.15372265	1000	1032	136	136	160	167	145	1116	0
DLR00014730	7	7	YLR154C	UD20-36_5h_3x	SD/MSG -ARG -HIS -LYS +Canavanine +clonNAT +G418 +Thialysine	cSGA_v3r4	9	11	4.28529504667	9667.82589564	59.2432074399	254	4.4234220319	747127.997977	12471.5328377	43	5.38193486331	740848.997704	13502.8494478	1137	1027	136	136	166	171	145	977	0
DLR00014730	7	8	YLR241W	UD20-36_5h_3x	SD/MSG -ARG -HIS -LYS +Canavanine +clonNAT +G418 +Thialysine	cSGA_v3r4	9	11	4.06977326771	7303.96140549	44.8854451317	254	4.41443029162	540580.21609	4964.70700345	43	5.35721338929	528338.919964	5382.62658138	1273	1024	136	136	164	170	144	1069	0
DLR00014730	7	9	YLR131C	UD20-36_5h_3x	SD/MSG -ARG -HIS -LYS +Canavanine +clonNAT +G418 +Thialysine	cSGA_v3r4	9	11	3.78726538846	6663.21201567	43.2647947179	254	4.31569498399	527599.746942	5588.60156043	43	5.17061015658	550338.997895	9005.46616131	1409	1032	136	136	169	174	148	1610	0
DLR00014730	7	10	YLR344W	UD20-36_5h_3x	SD/MSG -ARG -HIS -LYS +Canavanine +clonNAT +G418 +Thialysine	cSGA_v3r4	9	11	3.89745989141	7112.92641842	37.4530167995	254	4.16931876141	508152.450832	5513.33772292	43	5.01723526429	532950.99919	9121.67082653	1547	1026	136	136	160	166	143	1262	0
DLR00014730	7	11	YLR406C	UD20-36_5h_3x	SD/MSG -ARG -HIS -LYS +Canavanine +clonNAT +G418 +Thialysine	cSGA_v3r4	9	11	3.61414218421	7987.92778546	69.5786322823	254	3.69048142081	615865.998187	16824.4911382	43	4.62533733948	610301.997558	18362.126065	1682	1025	136	136	157	164	142	1028	0
DLR00014730	7	12	YLR193C	UD20-36_5h_3x	SD/MSG -ARG -HIS -LYS +Canavanine +clonNAT +G418 +Thialysine	cSGA_v3r4	9	11	3.25434863199	5013.92013204	27.5767245869	254	3.56588881391	324272.306686	4452.93814771	43	4.30590911851	334831.998171	5481.94902092	1817	1028	136	136	149	157	139	1279	0
DLR00014730	7	13	YLR183C	UD20-36_5h_3x	SD/MSG -ARG -HIS -LYS +Canavanine +clonNAT +G418 +Thialysine	cSGA_v3r4	9	11	4.47863008227	9712.8849835	81.5693681826	254	4.70142441277	819643.992802	11489.4543161	43	5.67601934914	815376.99251	13031.623949	1955	1023	136	136	167	171	143	1070	0
DLR00014730	7	14	YLR351C	UD20-36_5h_3x	SD/MSG -ARG -HIS -LYS +Canavanine +clonNAT +G418 +Thialysine	cSGA_v3r4	9	11	4.06450982215	7263.13513476	32.6783088489	254	4.31071634365	595428.998307	8483.96209421	43	5.24430553828	586665.998007	9502.09707228	2092	1027	136	136	163	168	142	933	0
DLR00014730	7	15	YLR130C	UD20-36_5h_3x	SD/MSG -ARG -HIS -LYS +Canavanine +clonNAT +G418 +Thialysine	cSGA_v3r4	9	11	4.62829262734	10172.2753656	71.5181225356	254	4.81248151054	857759.991883	10766.0689627	43	5.79820477983	854670.991205	12490.218542	2227	1022	136	136	166	171	142	990	0
DLR00014730	7	16	YLR404W	UD20-36_5h_3x	SD/MSG -ARG -HIS -LYS +Canavanine +clonNAT +G418 +Thialysine	cSGA_v3r4	9	11	3.41308057568	4243.87381881	18.2729270107	254	3.75281237943	327557.998834	5378.76254559	43	4.65550931798	294678.414868	2874.25629901	2359	1015	136	136	154	161	141	1038	0
DLR00014730	7	17	YLR366W	UD20-36_5h_3x	SD/MSG -ARG -HIS -LYS +Canavanine +clonNAT +G418 +Thialysine	cSGA_v3r4	9	11	4.23276810159	8504.43690328	40.0061866354	254	4.43490005238	686879.99839	8917.70909774	43	5.38662492318	681814.997543	10094.7397163	2499	1026	136	136	160	166	141	1030	0
DLR00014730	7	18	YLL063C	UD20-36_5h_3x	SD/MSG -ARG -HIS -LYS +Canavanine +clonNAT +G418 +Thialysine	cSGA_v3r4	9	11	4.30874113406	7682.78947524	49.4852168376	254	4.51714107044	640766.994756	9358.93907312	43	5.48214005885	633560.994128	10383.3170662	2635	1025	136	136	161	167	143	1095	0
DLR00014730	7	19	YLR278C	UD20-36_5h_3x	SD/MSG -ARG -HIS -LYS +Canavanine +clonNAT +G418 +Thialysine	cSGA_v3r4	9	11	4.30872087377	7792.67074724	42.4695947454	254	4.53999130154	599346.060451	5698.49271682	43	5.51280665931	587970.219348	5957.15337538	2779	1030	136	136	159	165	143	995	0
DLR00014730	7	20	YLR059C	UD20-36_5h_3x	SD/MSG -ARG -HIS -LYS +Canavanine +clonNAT +G418 +Thialysine	cSGA_v3r4	9	11	4.36581553865	7868.93893272	39.659460623	254	4.60315453795	602798.197538	5934.87425955	43	5.58000855216	591460.983469	5849.90397709	2908	1023	136	136	158	165	143	985	0
DLR00014730	7	21	YLR231C	UD20-36_5h_3x	SD/MSG -ARG -HIS -LYS +Canavanine +clonNAT +G418 +Thialysine	cSGA_v3r4	9	11	4.59151797195	8746.73607078	77.1591539866	254	4.74075194095	750861.991532	11032.6231324	43	5.72586566674	743730.990805	11820.8395457	3045	1025	136	136	160	166	143	1103	0
DLR00014730	7	22	YLR180W	UD20-36_5h_3x	SD/MSG -ARG -HIS -LYS +Canavanine +clonNAT +G418 +Thialysine	cSGA_v3r4	9	11	4.56309598156	8229.5319755	84.8428672649	254	4.7472429278	747386.990818	11330.4578017	43	5.72752314245	737484.990107	12176.1620325	3181	1026	136	136	159	165	141	911	0
DLR00014730	7	23	YLR102C	UD20-36_5h_3x	SD/MSG -ARG -HIS -LYS +Canavanine +clonNAT +G418 +Thialysine	cSGA_v3r4	9	11	4.27523598374	8281.42152321	108.921289766	254	4.56369888267	809312.993451	16545.6404029	43	5.51876103733	798714.993682	17734.8740503	3321	1028	136	136	156	161	137	879	0
DLR00014730	7	24	YOR202W	UD20-36_5h_3x	SD/MSG -ARG -HIS -LYS +Canavanine +clonNAT +G418 +Thialysine	cSGA_v3r4	9	11	4.12945795368	9708.12547503	205.976577075	254	4.51444987147	922904.393733	15379.4221805	43	5.34076224597	1005884.99908	27330.7964871	3453	1025	136	136	156	161	134	805	0
DLR00014730	8	1	YOR202W	UD20-36_5h_3x	SD/MSG -ARG -HIS -LYS +Canavanine +clonNAT +G418 +Thialysine	cSGA_v3r4	9	11	4.0716110746	11065.03489	167.8935932	254	4.27912093577	888091.998646	18771.5643121	43	5.21194972581	885276.999879	21053.0707659	318	1160	136	136	164	168	142	667	0
DLR00014730	8	2	YLR410W	UD20-36_5h_3x	SD/MSG -ARG -HIS -LYS +Canavanine +clonNAT +G418 +Thialysine	cSGA_v3r4	9	11	3.46076153994	6717.58730228	68.860444771	254	3.62531727518	494265.999947	10570.2440369	43	4.51382077656	483240.997621	11359.2476174	452	1165	136	136	158	164	143	809	0
DLR00014730	8	3	YLR354C	UD20-36_5h_3x	SD/MSG -ARG -HIS -LYS +Canavanine +clonNAT +G418 +Thialysine	cSGA_v3r4	9	11	3.97075959038	8159.71024178	63.8437665015	254	4.22655230723	627831.998284	10507.4519209	43	5.15327357715	618911.998706	11290.2043838	593	1164	136	136	166	171	146	869	0
DLR00014730	8	4	YLR287C-A	UD20-36_5h_3x	SD/MSG -ARG -HIS -LYS +Canavanine +clonNAT +G418 +Thialysine	cSGA_v3r4	9	11	3.26670509096	4862.01699014	30.6886223578	254	3.36575098451	310893.99978	6273.38483307	43	4.18523124175	297365.998233	5964.12056765	725	1163	136	136	150	159	140	762	0
DLR00014730	8	5	YLR360W	UD20-36_5h_3x	SD/MSG -ARG -HIS -LYS +Canavanine +clonNAT +G418 +Thialysine	cSGA_v3r4	9	11	3.83850490962	7203.77783747	23.6985311804	254	4.03922830703	491676.999126	6706.13498602	43	5.012050196	459121.274642	3842.95188348	858	1158	136	136	158	166	145	1028	0
DLR00014730	8	6	YLR207W	UD20-36_5h_3x	SD/MSG -ARG -HIS -LYS +Canavanine +clonNAT +G418 +Thialysine	cSGA_v3r4	9	11	4.21337138586	9596.86918043	49.303638135	254	4.39379137634	737264.998314	11189.6968287	43	5.35168694133	731468.998019	12352.2902721	999	1162	136	136	167	172	146	983	0
DLR00014730	8	7	YLR048W	UD20-36_5h_3x	SD/MSG -ARG -HIS -LYS +Canavanine +clonNAT +G418 +Thialysine	cSGA_v3r4	9	11	2.53318650182	2719.87750652	19.0993388774	254	2.88456405936	130203.52709	3937.57888157	43	3.19737767867	124205.994103	2053.46550161	1133	1160	136	136	130	143	130	681	0
DLR00014730	8	8	YLR220W	UD20-36_5h_3x	SD/MSG -ARG -HIS -LYS +Canavanine +clonNAT +G418 +Thialysine	cSGA_v3r4	9	11	4.152992787	7686.36116225	32.9334238372	254	4.36603889373	594598.99851	7620.69367705	43	5.35814608752	553510.894011	4762.75223589	1268	1163	136	136	164	170	144	809	0
DLR00014730	8	9	YLR093C	UD20-36_5h_3x	SD/MSG -ARG -HIS -LYS +Canavanine +clonNAT +G418 +Thialysine	cSGA_v3r4	9	11	4.09073368475	8255.26375077	41.2109317291	254	4.30904354189	636713.997993	11341.1440683	43	5.24030424909	631388.998115	12105.4689237	1406	1164	136	136	163	168	143	1307	0
DLR00014730	8	10	YLL061W	UD20-36_5h_3x	SD/MSG -ARG -HIS -LYS +Canavanine +clonNAT +G418 +Thialysine	cSGA_v3r4	9	11	4.40693188278	9223.05479037	60.8765724825	254	4.58624516224	734559.995069	11154.4534791	43	5.5497898927	728620.994628	12027.7754139	1541	1161	136	136	164	169	143	1000	0
DLR00014730	8	11	YLR287C	UD20-36_5h_3x	SD/MSG -ARG -HIS -LYS +Canavanine +clonNAT +G418 +Thialysine	cSGA_v3r4	9	11	4.28578578804	9092.39617284	51.8120943404	254	4.50056737779	740365.996962	10932.4413855	43	5.52821900526	690112.179812	6816.62716385	1678	1159	136	136	165	170	143	1035	0
DLR00014730	8	12	YLR061W	UD20-36_5h_3x	SD/MSG -ARG -HIS -LYS +Canavanine +clonNAT +G418 +Thialysine	cSGA_v3r4	9	11	0	11	9.34963881422	254	12	28041.0196428	533.418199899	43	0	43	49.8687148859	1819	1181	136	136	-1	-1	-1	5	0
DLR00014730	8	13	YLR235C	UD20-36_5h_3x	SD/MSG -ARG -HIS -LYS +Canavanine +clonNAT +G418 +Thialysine	cSGA_v3r4	9	11	3.48336722624	6677.37487118	42.7250578795	254	3.72336782921	439230.656388	5782.63321095	43	4.50417234124	470545.997756	10489.625962	1953	1158	136	136	152	159	138	1437	0
DLR00014730	8	14	YLR350W	UD20-36_5h_3x	SD/MSG -ARG -HIS -LYS +Canavanine +clonNAT +G418 +Thialysine	cSGA_v3r4	9	11	4.43097199984	9205.00330342	45.2311813263	254	4.63609054362	747412.994533	9368.07934016	43	5.60316077353	741446.994075	10685.1308494	2091	1163	136	136	163	168	140	979	0
DLR00014730	8	15	YLR297W	UD20-36_5h_3x	SD/MSG -ARG -HIS -LYS +Canavanine +clonNAT +G418 +Thialysine	cSGA_v3r4	9	11	4.41458002788	9482.80037388	59.6310873801	254	4.64757953637	785113.994514	10816.4010833	43	5.61848670352	781768.99403	12334.1648132	2224	1157	136	136	163	168	142	1184	0
DLR00014730	8	16	YLR349W	UD20-36_5h_3x	SD/MSG -ARG -HIS -LYS +Canavanine +clonNAT +G418 +Thialysine	cSGA_v3r4	9	11	4.13772409178	7721.36467341	40.0497372597	254	4.41027262549	630806.997479	8774.555333	43	5.42654525443	588895.83907	5650.24500357	2358	1158	136	136	161	167	142	1218	0
DLR00014730	8	17	YLR151C	UD20-36_5h_3x	SD/MSG -ARG -HIS -LYS +Canavanine +clonNAT +G418 +Thialysine	cSGA_v3r4	9	11	4.15246747103	7768.73029858	39.1033097841	254	4.39069516671	626674.997998	8777.28132967	43	5.33845292717	621410.997277	9971.0526888	2500	1167	136	136	159	165	141	1228	0
DLR00014730	8	18	YLR080W	UD20-36_5h_3x	SD/MSG -ARG -HIS -LYS +Canavanine +clonNAT +G418 +Thialysine	cSGA_v3r4	9	11	4.3669295541	9133.57782823	43.9763680402	254	4.56382328068	738334.996452	10966.6969494	43	5.62026187848	689439.5176	6994.4240381	2635	1160	136	136	159	165	141	1154	0
DLR00014730	8	19	YLR246W	UD20-36_5h_3x	SD/MSG -ARG -HIS -LYS +Canavanine +clonNAT +G418 +Thialysine	cSGA_v3r4	9	11	4.66394003494	9399.70712313	65.075833748	254	4.8017438418	782371.991555	10175.0899901	43	5.87675185548	735797.194224	6580.18782017	2771	1160	136	136	161	167	142	988	0
DLR00014730	8	20	YLR112W	UD20-36_5h_3x	SD/MSG -ARG -HIS -LYS +Canavanine +clonNAT +G418 +Thialysine	cSGA_v3r4	9	11	4.55452138387	8672.82533236	71.689561786	254	4.76853487653	759629.991105	10422.5293154	43	5.84416980025	710989.360809	6572.16373696	2908	1161	136	136	163	169	144	991	0
DLR00014730	8	21	YLR388W	UD20-36_5h_3x	SD/MSG -ARG -HIS -LYS +Canavanine +clonNAT +G418 +Thialysine	cSGA_v3r4	9	11	3.51702813121	5898.06140047	37.8400911036	254	3.57598672404	401858.998213	9216.84713912	43	4.47538512232	394213.998753	9374.69289466	3047	1167	136	136	139	150	134	1338	0
DLR00014730	8	22	YLR375W	UD20-36_5h_3x	SD/MSG -ARG -HIS -LYS +Canavanine +clonNAT +G418 +Thialysine	cSGA_v3r4	9	11	4.4252485889	8457.60205138	77.7602880856	254	4.64210220258	751288.993369	12239.5038989	43	5.61770195287	742686.992684	13069.4335998	3179	1163	136	136	156	163	140	980	0
DLR00014730	8	23	YLR237W	UD20-36_5h_3x	SD/MSG -ARG -HIS -LYS +Canavanine +clonNAT +G418 +Thialysine	cSGA_v3r4	9	11	4.19081582467	8822.97968368	122.583021985	254	4.38462772832	816176.997563	17171.8581565	43	5.32605051352	807209.997997	18403.9907507	3315	1161	136	136	152	158	135	887	0
DLR00014730	8	24	YOR202W	UD20-36_5h_3x	SD/MSG -ARG -HIS -LYS +Canavanine +clonNAT +G418 +Thialysine	cSGA_v3r4	9	11	4.11661402692	9796.84696408	172.9661886	254	4.42499206294	1023645.99776	24414.6682351	43	5.35426083375	1016536.99905	26973.6941362	3451	1162	136	136	156	160	133	733	0
DLR00014730	9	1	YOR202W	UD20-36_5h_3x	SD/MSG -ARG -HIS -LYS +Canavanine +clonNAT +G418 +Thialysine	cSGA_v3r4	9	11	4.10181190091	10796.0956405	164.68632172	254	4.28932784188	876243.998433	19026.6569798	43	5.22099604894	873246.999651	21283.5161644	320	1298	136	136	164	169	142	699	0
DLR00014730	9	2	YLR143W	UD20-36_5h_3x	SD/MSG -ARG -HIS -LYS +Canavanine +clonNAT +G418 +Thialysine	cSGA_v3r4	9	11	3.88031662434	7982.09253273	79.8726496005	254	4.07236246481	614018.998633	11584.2355479	43	5.05638660639	560493.796634	7670.80214462	455	1292	136	136	162	167	143	661	0
DLR00014730	9	3	YLR119W	UD20-36_5h_3x	SD/MSG -ARG -HIS -LYS +Canavanine +clonNAT +G418 +Thialysine	cSGA_v3r4	9	11	3.70169081181	7457.80001703	51.0628253993	254	4.0395132765	527805.135277	5620.8588831	43	4.88151315415	551339.999844	9584.6526582	595	1301	136	136	164	169	147	1101	0
DLR00014730	9	4	YLR095C	UD20-36_5h_3x	SD/MSG -ARG -HIS -LYS +Canavanine +clonNAT +G418 +Thialysine	cSGA_v3r4	9	11	4.03571354749	7895.4541701	77.7541177066	254	4.19134322997	601804.998313	11257.1219168	43	5.12055237693	592838.998702	11877.4700448	727	1295	136	136	165	171	146	832	0
DLR00014730	9	5	YLR137W	UD20-36_5h_3x	SD/MSG -ARG -HIS -LYS +Canavanine +clonNAT +G418 +Thialysine	cSGA_v3r4	9	11	4.13303951465	8142.57713618	49.2497509468	254	4.31606785072	619411.998274	9571.63506905	43	5.26217149043	611781.997924	10450.2115638	869	1299	136	136	166	171	147	916	0
DLR00014730	9	6	YLR128W	UD20-36_5h_3x	SD/MSG -ARG -HIS -LYS +Canavanine +clonNAT +G418 +Thialysine	cSGA_v3r4	9	11	4.04604346376	7704.4342569	40.1420219159	254	4.25536213632	582581.998534	9669.45517964	43	5.19802756482	572452.998322	10078.4620044	998	1295	136	136	164	170	145	892	0
DLR00014730	9	7	YLR149C	UD20-36_5h_3x	SD/MSG -ARG -HIS -LYS +Canavanine +clonNAT +G418 +Thialysine	cSGA_v3r4	9	11	4.26295732433	9278.87862649	60.7318946665	254	4.52838280318	672409.213746	6233.19939989	43	5.49662893142	662303.184726	7024.58432042	1136	1302	136	136	164	170	145	938	0
DLR00014730	9	8	YLR028C	UD20-36_5h_3x	SD/MSG -ARG -HIS -LYS +Canavanine +clonNAT +G418 +Thialysine	cSGA_v3r4	9	11	4.11939497356	7193.60358173	38.8584308289	254	4.37084535082	556089.997407	7459.04581353	43	5.35959322882	517625.857812	4799.05705775	1270	1295	136	136	163	169	143	929	0
DLR00014730	9	9	YLR306W	UD20-36_5h_3x	SD/MSG -ARG -HIS -LYS +Canavanine +clonNAT +G418 +Thialysine	cSGA_v3r4	9	11	4.39385085077	8950.50048522	60.4161996661	254	4.55307581481	703756.995419	10775.1534126	43	5.59165733621	653687.646959	6568.80814433	1408	1292	136	136	164	169	142	916	0
DLR00014730	9	10	YLR356W	UD20-36_5h_3x	SD/MSG -ARG -HIS -LYS +Canavanine +clonNAT +G418 +Thialysine	cSGA_v3r4	9	11	4.15526080856	7490.91146374	40.126556093	254	4.34119988294	587055.997819	9698.38925175	43	5.2756488204	577863.997372	10011.8203324	1545	1295	136	136	161	166	141	897	0
DLR00014730	9	11	YLL062C	UD20-36_5h_3x	SD/MSG -ARG -HIS -LYS +Canavanine +clonNAT +G418 +Thialysine	cSGA_v3r4	9	11	4.34581043899	9009.9260937	54.1114401829	254	4.52506117062	731474.996359	10998.6466265	43	5.56435079791	680418.126019	6823.00852003	1683	1300	136	136	164	169	142	1018	0
DLR00014730	9	12	YLR252W	UD20-36_5h_3x	SD/MSG -ARG -HIS -LYS +Canavanine +clonNAT +G418 +Thialysine	cSGA_v3r4	9	11	4.29023640398	8157.51970831	49.4342300111	254	4.50836682164	695353.996399	10260.9886075	43	5.53466327588	644994.444158	6337.65170306	1817	1300	136	136	166	171	143	937	0
DLR00014730	9	13	YLL048C	UD20-36_5h_3x	SD/MSG -ARG -HIS -LYS +Canavanine +clonNAT +G418 +Thialysine	cSGA_v3r4	9	11	4.18333694793	8600.80169258	50.5250172017	254	4.39652174273	709613.998146	10117.4080013	43	5.33619894	703203.997954	11394.7870498	1958	1301	136	136	163	168	142	1005	0
DLR00014730	9	14	YLR280C	UD20-36_5h_3x	SD/MSG -ARG -HIS -LYS +Canavanine +clonNAT +G418 +Thialysine	cSGA_v3r4	9	11	4.01053327656	6328.9154351	34.8255583196	254	4.36943148858	490217.961811	4225.98815181	43	5.22512509063	507719.997103	8033.58213577	2091	1305	136	136	161	166	142	984	0
DLR00014730	9	15	YLR370C	UD20-36_5h_3x	SD/MSG -ARG -HIS -LYS +Canavanine +clonNAT +G418 +Thialysine	cSGA_v3r4	9	11	3.40906051119	6254.0763342	38.3936471464	254	3.5887048139	450529.999732	9230.48651179	43	4.47494072277	446215.997933	10334.9108746	2227	1297	136	136	149	157	137	1481	0
DLR00014730	9	16	YLR343W	UD20-36_5h_3x	SD/MSG -ARG -HIS -LYS +Canavanine +clonNAT +G418 +Thialysine	cSGA_v3r4	9	11	4.33358019577	8432.36692062	41.5633657911	254	4.50950084326	701510.996828	10619.7746346	43	5.54473346853	650872.813093	6516.62518615	2364	1298	136	136	161	167	141	1025	0
DLR00014730	9	17	YLR042C	UD20-36_5h_3x	SD/MSG -ARG -HIS -LYS +Canavanine +clonNAT +G418 +Thialysine	cSGA_v3r4	9	11	4.2628868103	8723.91789295	39.6591279565	254	4.49828144284	717677.996912	11604.9887299	43	5.54564752052	664414.665378	7221.47402672	2503	1296	136	136	159	166	140	1064	0
DLR00014730	9	18	YLR400W	UD20-36_5h_3x	SD/MSG -ARG -HIS -LYS +Canavanine +clonNAT +G418 +Thialysine	cSGA_v3r4	9	11	4.36354342826	7282.41252964	49.7449770643	254	4.58567412529	615079.993035	8654.11058948	43	5.55415408056	606513.991975	9559.72953768	2641	1295	136	136	160	166	141	951	0
DLR00014730	9	19	YLR083C	UD20-36_5h_3x	SD/MSG -ARG -HIS -LYS +Canavanine +clonNAT +G418 +Thialysine	cSGA_v3r4	9	11	4.57756741082	9658.9389079	69.0258346781	254	4.74240430859	809772.992171	11784.6273791	43	5.73398386592	805434.991412	12962.2396876	2774	1295	136	136	160	166	142	1202	0
DLR00014730	9	20	YLR337C	UD20-36_5h_3x	SD/MSG -ARG -HIS -LYS +Canavanine +clonNAT +G418 +Thialysine	cSGA_v3r4	9	11	2.58341952458	1797.58677392	17.359691548	254	2.98945763628	136189.999512	5130.84211307	43	3.64891506296	104728.679931	1323.52106005	2915	1295	136	136	136	148	135	959	0
DLR00014730	9	21	YLR405W	UD20-36_5h_3x	SD/MSG -ARG -HIS -LYS +Canavanine +clonNAT +G418 +Thialysine	cSGA_v3r4	9	11	4.30019662674	8406.36920693	62.3227511839	254	4.53632851374	716669.996356	11330.2777009	43	5.59050010295	664299.104982	6678.6056196	3047	1301	136	136	158	164	142	1061	0
DLR00014730	9	22	YLR096W	UD20-36_5h_3x	SD/MSG -ARG -HIS -LYS +Canavanine +clonNAT +G418 +Thialysine	cSGA_v3r4	9	11	4.1352485773	7076.23687651	65.583508816	254	4.38953523279	626169.996836	11227.2374733	43	5.33415397764	614729.996539	11586.1473141	3179	1296	136	136	155	161	140	1038	0
DLR00014730	9	23	YLR273C	UD20-36_5h_3x	SD/MSG -ARG -HIS -LYS +Canavanine +clonNAT +G418 +Thialysine	cSGA_v3r4	9	11	4.43927944783	9432.4946215	117.286844768	254	4.63550271387	909134.994992	16813.2222478	43	5.60349586032	900515.994559	18297.2502232	3315	1296	136	136	156	161	137	873	0
DLR00014730	9	24	YOR202W	UD20-36_5h_3x	SD/MSG -ARG -HIS -LYS +Canavanine +clonNAT +G418 +Thialysine	cSGA_v3r4	9	11	4.29821007416	10519.7430293	191.461655465	254	4.61745052509	1108142.99512	25020.9124323	43	5.68298061964	1006118.93877	17983.4969482	3453	1297	136	136	156	161	133	781	0
DLR00014730	10	1	YOR202W	UD20-36_5h_3x	SD/MSG -ARG -HIS -LYS +Canavanine +clonNAT +G418 +Thialysine	cSGA_v3r4	9	11	3.82421017153	9467.19370846	148.762302752	254	4.01681990192	770208.998511	18895.6300906	43	4.93864613035	765338.998829	21111.0866192	315	1434	136	136	163	168	142	687	0
DLR00014730	10	2	YLR001C	UD20-36_5h_3x	SD/MSG -ARG -HIS -LYS +Canavanine +clonNAT +G418 +Thialysine	cSGA_v3r4	9	11	3.96407825214	8665.08654303	103.773468001	254	4.30446687522	648381.030925	9010.54242681	43	5.14919113638	693291.999036	15589.7433317	452	1433	136	136	166	171	145	929	0
DLR00014730	10	3	YLL059C	UD20-36_5h_3x	SD/MSG -ARG -HIS -LYS +Canavanine +clonNAT +G418 +Thialysine	cSGA_v3r4	9	11	4.18563360074	8821.50920284	68.7651485671	254	4.4076660505	690542.997383	11004.1857592	43	5.34987204575	682299.99724	12157.6752817	593	1435	136	136	167	172	146	862	0
DLR00014730	10	4	YLR333C	UD20-36_5h_3x	SD/MSG -ARG -HIS -LYS +Canavanine +clonNAT +G418 +Thialysine	cSGA_v3r4	9	11	4.04782435454	7072.81270953	53.5872821091	254	4.23541644372	534383.998229	8062.66018634	43	5.16142484798	523828.997973	8579.55768948	727	1434	136	136	164	170	146	818	0
DLR00014730	10	5	YLR216C	UD20-36_5h_3x	SD/MSG -ARG -HIS -LYS +Canavanine +clonNAT +G418 +Thialysine	cSGA_v3r4	9	11	4.10371367571	8585.21541683	58.9488793209	254	4.32118771437	641010.997976	10455.5260603	43	5.27163218493	635257.997848	11263.0905857	864	1435	136	136	163	169	146	1171	0
DLR00014730	10	6	YLR361C	UD20-36_5h_3x	SD/MSG -ARG -HIS -LYS +Canavanine +clonNAT +G418 +Thialysine	cSGA_v3r4	9	11	4.04580973233	7721.35533002	35.224779196	254	4.23213717216	581324.998542	10168.926994	43	5.16982548016	570492.998465	10659.5984896	1000	1427	136	136	163	169	145	809	0
DLR00014730	10	7	YLR209C	UD20-36_5h_3x	SD/MSG -ARG -HIS -LYS +Canavanine +clonNAT +G418 +Thialysine	cSGA_v3r4	9	11	4.41623480192	9518.67735959	47.9493246344	254	4.55335911651	722821.997212	9677.66164373	43	5.59086196211	676502.560204	5991.41375619	1131	1437	136	136	164	169	144	938	0
DLR00014730	10	8	YLR211C	UD20-36_5h_3x	SD/MSG -ARG -HIS -LYS +Canavanine +clonNAT +G418 +Thialysine	cSGA_v3r4	9	11	4.24449576739	8334.22037013	46.7319305514	254	4.4413326822	651455.997226	10294.1421215	43	5.46619813836	602892.992054	6063.45550043	1273	1438	136	136	163	169	144	989	0
DLR00014730	10	9	YLR014C	UD20-36_5h_3x	SD/MSG -ARG -HIS -LYS +Canavanine +clonNAT +G418 +Thialysine	cSGA_v3r4	9	11	4.18243575492	8009.93225576	43.7606309961	254	4.40239207419	630239.997446	10411.6557193	43	5.34189703658	622591.997023	10944.6704822	1401	1432	136	136	162	167	142	959	0
DLR00014730	10	10	YLR054C	UD20-36_5h_3x	SD/MSG -ARG -HIS -LYS +Canavanine +clonNAT +G418 +Thialysine	cSGA_v3r4	9	11	4.3332341041	8247.57981831	47.0991902652	254	4.55969235252	672237.994751	9626.69394952	43	5.5161056351	664330.994274	10534.8323562	1540	1434	136	136	164	169	142	853	0
DLR00014730	10	11	YLL051C	UD20-36_5h_3x	SD/MSG -ARG -HIS -LYS +Canavanine +clonNAT +G418 +Thialysine	cSGA_v3r4	9	11	4.49236780022	9804.82425081	58.6350162708	254	4.67943207976	805631.993999	11386.9576725	43	5.65303318766	801100.993438	12671.5002726	1679	1436	136	136	164	169	141	1050	0
DLR00014730	10	12	YLR085C	UD20-36_5h_3x	SD/MSG -ARG -HIS -LYS +Canavanine +clonNAT +G418 +Thialysine	cSGA_v3r4	9	11	3.62499186271	6058.58634955	29.4069261301	254	3.8043793573	473196.997921	8727.60150706	43	4.68555498378	464891.999887	9446.63688	1823	1435	136	136	157	163	141	1255	0
DLR00014730	10	13	YLR079W	UD20-36_5h_3x	SD/MSG -ARG -HIS -LYS +Canavanine +clonNAT +G418 +Thialysine	cSGA_v3r4	9	11	2.68357870048	2667.3541398	21.0276008932	254	3.14725939239	175301.999636	4278.20782427	43	3.79772904301	149726.319201	1462.87561181	1958	1432	136	136	140	150	134	921	0
DLR00014730	10	14	YLR312C	UD20-36_5h_3x	SD/MSG -ARG -HIS -LYS +Canavanine +clonNAT +G418 +Thialysine	cSGA_v3r4	9	11	4.06740592637	7608.54370419	36.6552896043	254	4.28697878293	619581.998621	9400.72539182	43	5.21841863722	611944.998468	10364.3483273	2089	1434	136	136	160	165	141	976	0
DLR00014730	10	15	YLR327C	UD20-36_5h_3x	SD/MSG -ARG -HIS -LYS +Canavanine +clonNAT +G418 +Thialysine	cSGA_v3r4	9	11	4.40661876217	9467.93890777	51.4636634855	254	4.63225739712	786915.995047	11663.4111948	43	5.6051628219	783270.994521	13033.2773839	2227	1436	136	136	161	166	140	1147	0
DLR00014730	10	16	YLL047W	UD20-36_5h_3x	SD/MSG -ARG -HIS -LYS +Canavanine +clonNAT +G418 +Thialysine	cSGA_v3r4	9	11	4.27176126082	7971.68210525	42.0630806228	254	4.5119801812	667236.996826	9649.19632637	43	5.54908636314	619696.964962	5766.07924991	2361	1438	136	136	161	166	141	1011	0
DLR00014730	10	17	YLR200W	UD20-36_5h_3x	SD/MSG -ARG -HIS -LYS +Canavanine +clonNAT +G418 +Thialysine	cSGA_v3r4	9	11	3.39823923039	4527.53214129	18.4704270223	254	3.6502979567	312951.99845	5664.5671475	43	4.55628885004	280467.697212	3146.86602022	2500	1427	136	136	143	152	134	916	0
DLR00014730	10	18	YLL055W	UD20-36_5h_3x	SD/MSG -ARG -HIS -LYS +Canavanine +clonNAT +G418 +Thialysine	cSGA_v3r4	9	11	4.34250519554	7981.13309206	48.5527876624	254	4.56819847489	667623.994702	9573.41826293	43	5.53790711885	660842.993722	10508.751792	2636	1434	136	136	160	166	141	1089	0
DLR00014730	10	19	YLR035C	UD20-36_5h_3x	SD/MSG -ARG -HIS -LYS +Canavanine +clonNAT +G418 +Thialysine	cSGA_v3r4	9	11	4.36203055548	8463.50973501	50.6299448724	254	4.5670682024	706244.995106	11280.1719129	43	5.54283005554	700798.994193	12274.4108297	2770	1433	136	136	159	165	142	1211	0
DLR00014730	10	20	YLR094C	UD20-36_5h_3x	SD/MSG -ARG -HIS -LYS +Canavanine +clonNAT +G418 +Thialysine	cSGA_v3r4	9	11	4.44194184475	9296.06714147	55.0319747325	254	4.68346464698	793058.993652	11934.6742679	43	5.66570891077	787858.99286	13078.8858856	2910	1435	136	136	160	166	143	1127	0
DLR00014730	10	21	YLR217W	UD20-36_5h_3x	SD/MSG -ARG -HIS -LYS +Canavanine +clonNAT +G418 +Thialysine	cSGA_v3r4	9	11	4.4135799812	8801.15019221	71.0276747116	254	4.658733196	754637.993597	11265.1380729	43	5.63875498171	749230.992759	12284.1985225	3050	1431	136	136	158	164	142	1131	0
DLR00014730	10	22	YLR190W	UD20-36_5h_3x	SD/MSG -ARG -HIS -LYS +Canavanine +clonNAT +G418 +Thialysine	cSGA_v3r4	9	11	3.39688357233	4495.58187022	44.4264450669	254	3.66877323179	333244.998721	7272.76597639	43	4.51595351906	322792.999962	6747.12625306	3177	1435	136	136	138	148	134	1379	0
DLR00014730	10	23	YLR236C	UD20-36_5h_3x	SD/MSG -ARG -HIS -LYS +Canavanine +clonNAT +G418 +Thialysine	cSGA_v3r4	9	11	4.36045371452	8734.28523357	97.3643617494	254	4.6863017046	796425.836729	9754.51939728	43	5.55585292598	845583.994744	17706.2085717	3315	1431	136	136	155	160	136	849	0
DLR00014730	10	24	YOR202W	UD20-36_5h_3x	SD/MSG -ARG -HIS -LYS +Canavanine +clonNAT +G418 +Thialysine	cSGA_v3r4	9	11	4.15136582999	9279.54135421	160.083454006	254	4.47419757095	990516.996825	23433.4906877	43	5.40229757427	982015.997863	25923.4099665	3445	1435	136	136	156	160	133	756	0
DLR00014730	11	1	YOR202W	UD20-36_5h_3x	SD/MSG -ARG -HIS -LYS +Canavanine +clonNAT +G418 +Thialysine	cSGA_v3r4	9	11	3.98080193255	9700.88698753	151.505345397	254	4.16649824075	795401.998721	19133.1779385	43	5.09029082066	789698.999577	21103.5484507	320	1572	136	136	164	168	142	614	7
DLR00014730	11	2	YLR412W	UD20-36_5h_3x	SD/MSG -ARG -HIS -LYS +Canavanine +clonNAT +G418 +Thialysine	cSGA_v3r4	9	11	3.91522137069	8084.17135837	87.4140572244	254	4.19474288314	588059.603386	7796.67752327	43	5.04033395879	622536.999524	13091.1658651	456	1582	136	136	162	167	145	725	0
DLR00014730	11	3	YLR168C	UD20-36_5h_3x	SD/MSG -ARG -HIS -LYS +Canavanine +clonNAT +G418 +Thialysine	cSGA_v3r4	9	11	3.96450644943	7689.80931245	53.7573723228	254	4.21748293553	568836.998359	9748.79311543	43	5.14585828907	560154.998406	10106.8104491	593	1568	136	136	161	167	145	1036	0
DLR00014730	11	4	YLR104W	UD20-36_5h_3x	SD/MSG -ARG -HIS -LYS +Canavanine +clonNAT +G418 +Thialysine	cSGA_v3r4	9	11	4.27048810184	8311.65226386	66.6078227671	254	4.45624481387	651786.996883	10096.8125097	43	5.49077689191	602030.909197	6246.441953	730	1570	136	136	167	172	147	846	0
DLR00014730	11	5	YLR092W	UD20-36_5h_3x	SD/MSG -ARG -HIS -LYS +Canavanine +clonNAT +G418 +Thialysine	cSGA_v3r4	9	11	4.01147875203	7053.39471605	50.2619576467	254	4.27326373751	542032.997839	9058.05464579	43	5.2080385521	532098.997399	9396.44944552	861	1574	136	136	165	171	147	1023	0
DLR00014730	11	6	YLR006C	UD20-36_5h_3x	SD/MSG -ARG -HIS -LYS +Canavanine +clonNAT +G418 +Thialysine	cSGA_v3r4	9	11	4.07050325609	8363.60677621	45.9947252079	254	4.27104576143	632407.998555	10406.2956686	43	5.20697142474	624119.998526	11279.8445848	1000	1565	136	136	163	169	144	932	0
DLR00014730	11	7	YLR187W	UD20-36_5h_3x	SD/MSG -ARG -HIS -LYS +Canavanine +clonNAT +G418 +Thialysine	cSGA_v3r4	9	11	4.17384971196	8617.59643221	36.349639599	254	4.37985239843	645507.998667	9330.9584223	43	5.32470023402	637692.998021	9967.35473325	1135	1570	136	136	162	168	143	936	0
DLR00014730	11	8	YLR135W	UD20-36_5h_3x	SD/MSG -ARG -HIS -LYS +Canavanine +clonNAT +G418 +Thialysine	cSGA_v3r4	9	11	4.2329012829	7980.98750518	48.4179118986	254	4.52958045898	593111.902764	5507.0136333	43	5.47833484031	581752.425683	5346.73455053	1268	1571	136	136	163	169	143	897	0
DLR00014730	11	9	YLR233C	UD20-36_5h_3x	SD/MSG -ARG -HIS -LYS +Canavanine +clonNAT +G418 +Thialysine	cSGA_v3r4	9	11	4.26000896331	8991.51006378	59.3528805063	254	4.42238472742	709180.997605	11643.213903	43	5.37110630973	703449.997441	12715.4574683	1410	1570	136	136	161	167	141	975	0
DLR00014730	11	10	YLR111W	UD20-36_5h_3x	SD/MSG -ARG -HIS -LYS +Canavanine +clonNAT +G418 +Thialysine	cSGA_v3r4	9	11	3.49359201518	5278.42705869	36.8826444557	254	3.81627417468	375684.721812	4850.81544486	43	4.68945318572	364285.563834	4721.661487	1545	1574	136	136	156	162	141	1405	0
DLR00014730	11	11	YLR271W	UD20-36_5h_3x	SD/MSG -ARG -HIS -LYS +Canavanine +clonNAT +G418 +Thialysine	cSGA_v3r4	9	11	4.27600095956	9305.35383058	56.4475533557	254	4.57313739662	710181.004857	6043.54066922	43	5.54323774263	702685.753975	7117.37278279	1682	1570	136	136	162	167	141	1163	0
DLR00014730	11	12	YLL054C	UD20-36_5h_3x	SD/MSG -ARG -HIS -LYS +Canavanine +clonNAT +G418 +Thialysine	cSGA_v3r4	9	11	4.00508692193	7564.3523072	35.5726984252	254	4.27535308198	614794.998707	8863.42715584	43	5.20489304725	607695.998576	9781.4717555	1818	1572	136	136	161	166	141	1114	0
DLR00014730	11	13	YLR023C	UD20-36_5h_3x	SD/MSG -ARG -HIS -LYS +Canavanine +clonNAT +G418 +Thialysine	cSGA_v3r4	9	11	4.36621706434	10001.7700053	68.1860540161	254	4.57595940036	846497.997557	11776.7363803	43	5.60829625307	792482.480192	7495.4969183	1952	1572	136	136	163	168	141	972	0
DLR00014730	11	14	YLR020C	UD20-36_5h_3x	SD/MSG -ARG -HIS -LYS +Canavanine +clonNAT +G418 +Thialysine	cSGA_v3r4	9	11	4.36784635885	8106.16703624	40.9209349344	254	4.59663709866	688176.99465	9604.0531074	43	5.55753212465	680436.994138	10639.3797955	2088	1571	136	136	162	167	140	944	0
DLR00014730	11	15	YLR353W	UD20-36_5h_3x	SD/MSG -ARG -HIS -LYS +Canavanine +clonNAT +G418 +Thialysine	cSGA_v3r4	9	11	4.6224824296	9545.81727846	54.3785624429	254	4.78585544245	804760.992234	10371.1663501	43	5.77002181436	799926.991465	11628.3256139	2226	1569	136	136	161	166	139	994	0
DLR00014730	11	16	YLR012C	UD20-36_5h_3x	SD/MSG -ARG -HIS -LYS +Canavanine +clonNAT +G418 +Thialysine	cSGA_v3r4	9	11	4.34839958685	7995.66564789	40.6243450415	254	4.59581306091	679191.994517	8972.58582342	43	5.56218387411	671826.993829	10178.1761226	2360	1570	136	136	160	165	140	905	0
DLR00014730	11	17	YLR389C	UD20-36_5h_3x	SD/MSG -ARG -HIS -LYS +Canavanine +clonNAT +G418 +Thialysine	cSGA_v3r4	9	11	4.50156199737	9156.94160323	50.5873596681	254	4.68890442852	773008.994369	9864.89064725	43	5.66634355115	768370.993517	11179.2621146	2502	1566	136	136	160	165	140	1028	0
DLR00014730	11	18	YLR064W	UD20-36_5h_3x	SD/MSG -ARG -HIS -LYS +Canavanine +clonNAT +G418 +Thialysine	cSGA_v3r4	9	11	4.11102442775	6713.42424585	32.2755991392	254	4.36017198037	553495.99808	7995.35532705	43	5.38144340913	511858.919772	4700.06939112	2636	1568	136	136	157	163	140	1031	0
DLR00014730	11	19	YLR043C	UD20-36_5h_3x	SD/MSG -ARG -HIS -LYS +Canavanine +clonNAT +G418 +Thialysine	cSGA_v3r4	9	11	4.39283656255	8579.47960636	61.8110747207	254	4.57829538954	709842.995426	10453.3096887	43	5.55328845513	704294.994585	11419.3385059	2769	1574	136	136	157	163	140	1167	0
DLR00014730	11	20	YLR374C	UD20-36_5h_3x	SD/MSG -ARG -HIS -LYS +Canavanine +clonNAT +G418 +Thialysine	cSGA_v3r4	9	11	4.30858314027	7811.49191127	52.2787804473	254	4.5381683841	646757.994382	9756.17416239	43	5.50650431148	638547.993869	10410.6550211	2907	1573	136	136	156	163	140	1060	0
DLR00014730	11	21	YLR290C	UD20-36_5h_3x	SD/MSG -ARG -HIS -LYS +Canavanine +clonNAT +G418 +Thialysine	cSGA_v3r4	9	11	4.25011536254	6891.7727388	25.8778230991	254	4.56232451326	523514.997546	4419.46030787	43	5.53272281536	514460.995321	3201.88526185	3045	1573	136	136	147	156	141	1188	0
DLR00014730	11	22	YLR221C	UD20-36_5h_3x	SD/MSG -ARG -HIS -LYS +Canavanine +clonNAT +G418 +Thialysine	cSGA_v3r4	9	11	4.11440680253	7008.39844162	90.4752461371	254	4.41357113076	633740.996468	11788.1071866	43	5.35845926185	623099.996145	12178.2645897	3183	1571	136	136	154	160	139	1181	0
DLR00014730	11	23	YLR311C	UD20-36_5h_3x	SD/MSG -ARG -HIS -LYS +Canavanine +clonNAT +G418 +Thialysine	cSGA_v3r4	9	11	4.33313577514	9075.32358232	116.096887939	254	4.58576677848	885211.994425	17624.4680041	43	5.54649014888	876608.994469	19168.2965447	3317	1568	136	136	154	159	136	933	0
DLR00014730	11	24	YOR202W	UD20-36_5h_3x	SD/MSG -ARG -HIS -LYS +Canavanine +clonNAT +G418 +Thialysine	cSGA_v3r4	9	11	4.22634487621	10301.8943471	199.802731857	254	4.50337738808	1088071.99749	24506.7748539	43	5.43658069923	1081793.99836	27241.8924342	3452	1572	136	136	155	159	132	757	0
DLR00014730	12	1	YOR202W	UD20-36_5h_3x	SD/MSG -ARG -HIS -LYS +Canavanine +clonNAT +G418 +Thialysine	cSGA_v3r4	9	11	3.82646941319	10214.1224608	153.742604556	254	3.95228634772	814052.999978	19128.1056837	43	4.88375334688	808681.997574	21437.072089	316	1703	136	136	162	166	142	537	32
DLR00014730	12	2	YLR049C	UD20-36_5h_3x	SD/MSG -ARG -HIS -LYS +Canavanine +clonNAT +G418 +Thialysine	cSGA_v3r4	9	11	3.87446417102	8134.7920581	88.8048140511	254	4.12420365339	646083.998504	12430.9243934	43	5.03732656145	639165.999699	13873.0984599	456	1709	136	136	163	168	143	768	6
DLR00014730	12	3	YLR284C	UD20-36_5h_3x	SD/MSG -ARG -HIS -LYS +Canavanine +clonNAT +G418 +Thialysine	cSGA_v3r4	9	11	4.14995924322	9677.62555371	83.3097138721	254	4.3942810161	743304.997785	12272.6802769	43	5.34085072328	738938.997749	13427.9406128	587	1709	136	136	165	170	145	933	0
DLR00014730	12	4	YLR390W	UD20-36_5h_3x	SD/MSG -ARG -HIS -LYS +Canavanine +clonNAT +G418 +Thialysine	cSGA_v3r4	9	11	4.09431621254	7819.27777154	53.9461235039	254	4.33161314379	597640.997886	9350.02740046	43	5.26147844857	587694.997587	9901.14592215	730	1706	136	136	164	170	146	875	0
DLR00014730	12	5	YLR036C	UD20-36_5h_3x	SD/MSG -ARG -HIS -LYS +Canavanine +clonNAT +G418 +Thialysine	cSGA_v3r4	9	11	4.23815351774	9053.94968245	60.8825605932	254	4.51136684592	649602.742985	5966.11281502	43	5.47071151057	640072.735795	6556.43542172	863	1703	136	136	165	170	146	1090	0
DLR00014730	12	6	YLR408C	UD20-36_5h_3x	SD/MSG -ARG -HIS -LYS +Canavanine +clonNAT +G418 +Thialysine	cSGA_v3r4	9	11	4.02793870278	7476.7704508	39.4007947488	254	4.29748838556	568229.998251	8492.97907113	43	5.22298612628	558872.997951	9051.09160829	998	1720	136	136	163	169	145	927	0
DLR00014730	12	7	YLR055C	UD20-36_5h_3x	SD/MSG -ARG -HIS -LYS +Canavanine +clonNAT +G418 +Thialysine	cSGA_v3r4	9	11	4.01808465234	8177.94532382	41.252659712	254	4.10460444234	558085.999116	8266.0247478	43	5.0203521235	552064.999366	8507.98585571	1129	1704	136	136	154	162	141	999	0
DLR00014730	12	8	YLR018C	UD20-36_5h_3x	SD/MSG -ARG -HIS -LYS +Canavanine +clonNAT +G418 +Thialysine	cSGA_v3r4	9	11	4.02959594974	8305.54829228	41.8574782303	254	4.23048081083	635100.998779	10337.1827662	43	5.16706481142	628787.998901	11071.6445771	1273	1712	136	136	160	166	143	1080	0
DLR00014730	12	9	YLR328W	UD20-36_5h_3x	SD/MSG -ARG -HIS -LYS +Canavanine +clonNAT +G418 +Thialysine	cSGA_v3r4	9	11	4.30039656819	8947.57266066	51.4219904814	254	4.50710550274	720345.996843	11041.4340934	43	5.5470266497	668270.014441	6579.61264854	1411	1707	136	136	163	168	142	969	0
DLR00014730	12	10	YLR281C	UD20-36_5h_3x	SD/MSG -ARG -HIS -LYS +Canavanine +clonNAT +G418 +Thialysine	cSGA_v3r4	9	11	3.91395618965	6149.43548285	32.4663537514	254	4.26894571686	502383.998013	7555.49911319	43	5.18626854942	493030.997614	8138.80063237	1541	1709	136	136	161	166	142	1016	0
DLR00014730	12	11	YLR107W	UD20-36_5h_3x	SD/MSG -ARG -HIS -LYS +Canavanine +clonNAT +G418 +Thialysine	cSGA_v3r4	9	11	4.35089872392	9332.9570307	55.7823089228	254	4.65928902592	735848.211738	5654.84264764	43	5.55734464329	773322.99547	12271.2766755	1677	1707	136	136	163	168	142	1154	0
DLR00014730	12	12	YLR120C	UD20-36_5h_3x	SD/MSG -ARG -HIS -LYS +Canavanine +clonNAT +G418 +Thialysine	cSGA_v3r4	9	11	3.89439332978	6744.93171873	32.6644026606	254	4.1764162938	554189.998831	8021.87245773	43	5.09075236585	545523.998902	8862.72656738	1818	1708	136	136	160	165	141	1002	0
DLR00014730	12	13	YLR065C	UD20-36_5h_3x	SD/MSG -ARG -HIS -LYS +Canavanine +clonNAT +G418 +Thialysine	cSGA_v3r4	9	11	0	11	7.28775532543	254	12	27665.7432976	604.709443696	43	0	43	50.5421948038	1944	1714	136	136	-1	-1	-1	7	0
DLR00014730	12	14	YLR173W	UD20-36_5h_3x	SD/MSG -ARG -HIS -LYS +Canavanine +clonNAT +G418 +Thialysine	cSGA_v3r4	9	11	4.39213106968	9055.93147407	42.6435803255	254	4.66630546392	723152.455709	5413.82054248	43	5.56799839657	756065.995808	11466.3687935	2092	1708	136	136	160	166	139	950	0
DLR00014730	12	15	YLR262C-A	UD20-36_5h_3x	SD/MSG -ARG -HIS -LYS +Canavanine +clonNAT +G418 +Thialysine	cSGA_v3r4	9	11	4.32145145011	8861.58491198	44.2526401701	254	4.55135117329	738493.996866	10357.6030765	43	5.59505493885	689804.554802	6345.00438836	2224	1709	136	136	159	164	139	1042	0
DLR00014730	12	16	YLR138W	UD20-36_5h_3x	SD/MSG -ARG -HIS -LYS +Canavanine +clonNAT +G418 +Thialysine	cSGA_v3r4	9	11	4.04312011092	7512.98872949	41.3839989923	254	4.33191875895	610908.998346	9410.17846138	43	5.27541296383	604379.997939	10364.696604	2363	1710	136	136	155	161	138	1040	0
DLR00014730	12	17	YLR225C	UD20-36_5h_3x	SD/MSG -ARG -HIS -LYS +Canavanine +clonNAT +G418 +Thialysine	cSGA_v3r4	9	11	4.39917097524	7927.26715353	45.7791239923	254	4.65479120051	664679.993523	7513.57831433	43	5.62442378775	657854.992632	8655.33951956	2500	1703	136	136	158	164	139	936	0
DLR00014730	12	18	YLR367W	UD20-36_5h_3x	SD/MSG -ARG -HIS -LYS +Canavanine +clonNAT +G418 +Thialysine	cSGA_v3r4	9	11	3.96213316411	6464.61772617	27.2117332072	254	4.19460357481	517274.998959	8118.99712057	43	5.12115130175	508891.998606	8606.3269241	2638	1706	136	136	153	160	138	1093	0
DLR00014730	12	19	YLR194C	UD20-36_5h_3x	SD/MSG -ARG -HIS -LYS +Canavanine +clonNAT +G418 +Thialysine	cSGA_v3r4	9	11	4.49954792853	8010.89606013	54.5731175237	254	4.70092051555	680328.9924	8628.0588582	43	5.67884205917	672832.991393	9570.39939844	2769	1711	136	136	159	165	141	1005	0
DLR00014730	12	20	YLR377C	UD20-36_5h_3x	SD/MSG -ARG -HIS -LYS +Canavanine +clonNAT +G418 +Thialysine	cSGA_v3r4	9	11	4.50409686413	8592.95577377	69.6868648913	254	4.78620240424	698188.994894	4395.79290553	43	5.77353869949	690687.993786	4840.11207927	2907	1709	136	136	155	161	137	984	0
DLR00014730	12	21	YLR039C	UD20-36_5h_3x	SD/MSG -ARG -HIS -LYS +Canavanine +clonNAT +G418 +Thialysine	cSGA_v3r4	9	11	3.61167729535	5382.2773986	56.1080177607	254	3.77008782317	376231.998109	8327.76813979	43	4.66935054655	369279.999556	8272.93939119	3046	1705	136	136	138	148	133	1545	0
DLR00014730	12	22	YLR099C	UD20-36_5h_3x	SD/MSG -ARG -HIS -LYS +Canavanine +clonNAT +G418 +Thialysine	cSGA_v3r4	9	11	4.23634297674	7624.26359075	70.7504689848	254	4.48796905443	677491.997203	11595.3572529	43	5.52504660669	622343.920508	6524.61770378	3177	1704	136	136	152	159	139	981	0
DLR00014730	12	23	YLR253W	UD20-36_5h_3x	SD/MSG -ARG -HIS -LYS +Canavanine +clonNAT +G418 +Thialysine	cSGA_v3r4	9	11	4.59627854231	9117.00257414	132.665681146	254	4.80576830392	907027.990902	15083.0409513	43	5.78394181192	897500.990319	16528.0691639	3314	1706	136	136	155	160	135	837	0
DLR00014730	12	24	YOR202W	UD20-36_5h_3x	SD/MSG -ARG -HIS -LYS +Canavanine +clonNAT +G418 +Thialysine	cSGA_v3r4	9	11	4.32392452214	10598.4437028	189.022156774	254	4.62051131342	1120525.99556	24145.6910576	43	5.67707235595	1021121.85382	17202.600807	3447	1707	136	136	155	159	131	799	0
DLR00014730	13	1	YOR202W	UD20-36_5h_3x	SD/MSG -ARG -HIS -LYS +Canavanine +clonNAT +G418 +Thialysine	cSGA_v3r4	9	11	3.94289026437	10116.9065659	160.342564603	254	4.16610942176	818182.999021	18663.8955727	43	5.0874982237	813372.999455	20689.2390242	318	1842	136	136	162	167	140	531	0
DLR00014730	13	2	YLR242C	UD20-36_5h_3x	SD/MSG -ARG -HIS -LYS +Canavanine +clonNAT +G418 +Thialysine	cSGA_v3r4	9	11	3.34543216611	7092.07294634	87.8130613638	254	3.38839754214	572123.996286	14023.6266704	43	4.1559949246	562634.99822	16449.3368177	451	1844	136	136	161	166	144	754	0
DLR00014730	13	3	YLR214W	UD20-36_5h_3x	SD/MSG -ARG -HIS -LYS +Canavanine +clonNAT +G418 +Thialysine	cSGA_v3r4	9	11	4.15820029058	9311.3212611	59.0928388022	254	4.35154712327	688543.998599	10045.9592076	43	5.29271359052	682072.998395	11032.7239972	591	1841	136	136	161	167	144	685	0
DLR00014730	13	4	YLR292C	UD20-36_5h_3x	SD/MSG -ARG -HIS -LYS +Canavanine +clonNAT +G418 +Thialysine	cSGA_v3r4	9	11	3.83230212778	7466.38899984	58.8753248647	254	4.18208044061	535819.565874	6785.16946684	43	5.02506814913	563994.999257	10991.5490058	729	1838	136	136	163	169	146	1038	0
DLR00014730	13	5	YLR268W	UD20-36_5h_3x	SD/MSG -ARG -HIS -LYS +Canavanine +clonNAT +G418 +Thialysine	cSGA_v3r4	9	11	4.04472200268	7710.40125041	53.0859740598	254	4.17755139487	561674.998886	8871.19327438	43	5.09242017287	551512.998905	9046.31651583	863	1846	136	136	160	166	143	853	0
DLR00014730	13	6	YLR364W	UD20-36_5h_3x	SD/MSG -ARG -HIS -LYS +Canavanine +clonNAT +G418 +Thialysine	cSGA_v3r4	9	11	4.18671326037	8595.16768339	55.1791218407	254	4.39934761032	679682.99803	10394.3472977	43	5.33959323645	671087.997608	11155.4679078	1001	1845	136	136	166	171	145	886	0
DLR00014730	13	7	YLR334C	UD20-36_5h_3x	SD/MSG -ARG -HIS -LYS +Canavanine +clonNAT +G418 +Thialysine	cSGA_v3r4	9	11	3.82119834453	8086.09650822	48.9539663537	254	4.08711124723	550940.597589	7002.10996747	43	5.00762798768	540545.289461	6991.05197391	1136	1846	136	136	159	165	142	1130	0
DLR00014730	13	8	YLR206W	UD20-36_5h_3x	SD/MSG -ARG -HIS -LYS +Canavanine +clonNAT +G418 +Thialysine	cSGA_v3r4	9	11	4.19341047668	8099.89694843	49.5698006929	254	4.51433325332	620838.802216	5552.76133958	43	5.4734734867	609318.283369	6024.19512157	1268	1845	136	136	165	170	144	940	0
DLR00014730	13	9	YLR016C	UD20-36_5h_3x	SD/MSG -ARG -HIS -LYS +Canavanine +clonNAT +G418 +Thialysine	cSGA_v3r4	9	11	4.23458142059	8762.10185294	49.0529997671	254	4.46367280299	708999.997744	10114.2680012	43	5.48771838044	660872.230482	6310.18570745	1411	1845	136	136	162	168	142	1015	0
DLR00014730	13	10	YLR373C	UD20-36_5h_3x	SD/MSG -ARG -HIS -LYS +Canavanine +clonNAT +G418 +Thialysine	cSGA_v3r4	9	11	3.27940447306	4426.4128781	19.9350429839	254	3.42858307395	262953.999743	5005.11356196	43	4.18992070814	254789.998433	4763.41177811	1543	1841	136	136	137	147	131	853	0
DLR00014730	13	11	YLR345W	UD20-36_5h_3x	SD/MSG -ARG -HIS -LYS +Canavanine +clonNAT +G418 +Thialysine	cSGA_v3r4	9	11	4.21980866085	8395.09491272	43.2969853076	254	4.49414581488	697456.997288	9381.4954353	43	5.51902380001	652090.619733	5956.791885	1684	1843	136	136	162	167	141	1048	0
DLR00014730	13	12	YLR097C	UD20-36_5h_3x	SD/MSG -ARG -HIS -LYS +Canavanine +clonNAT +G418 +Thialysine	cSGA_v3r4	9	11	4.27260791032	8260.96462674	47.2431922072	254	4.51540969111	693226.99675	9720.28727454	43	5.54340297222	645941.807501	6018.0188617	1818	1843	136	136	161	166	140	984	0
DLR00014730	13	13	YLR294C	UD20-36_5h_3x	SD/MSG -ARG -HIS -LYS +Canavanine +clonNAT +G418 +Thialysine	cSGA_v3r4	9	11	4.3380661553	9158.62731552	43.9882703113	254	4.55935456715	729247.99799	8057.71357831	43	5.52263476463	725256.996994	9103.25606897	1954	1841	136	136	156	162	138	1116	0
DLR00014730	13	14	YLR044C	UD20-36_5h_3x	SD/MSG -ARG -HIS -LYS +Canavanine +clonNAT +G418 +Thialysine	cSGA_v3r4	9	11	3.94117097583	7177.21952969	34.0896143561	254	4.19028996122	520509.262788	5066.44357991	43	5.04022725176	548117.999112	9906.19804164	2091	1843	136	136	151	158	135	1005	0
DLR00014730	13	15	YLR136C	UD20-36_5h_3x	SD/MSG -ARG -HIS -LYS +Canavanine +clonNAT +G418 +Thialysine	cSGA_v3r4	9	11	4.41033453384	8731.4207818	51.1917472946	254	4.66069136422	749151.994883	8958.89710206	43	5.63163793663	743227.994081	10258.956222	2225	1844	136	136	160	165	139	939	0
DLR00014730	13	16	YLR414C	UD20-36_5h_3x	SD/MSG -ARG -HIS -LYS +Canavanine +clonNAT +G418 +Thialysine	cSGA_v3r4	9	11	3.89358189757	6044.87475143	33.7071879675	254	4.18315054087	495252.998746	7167.6684462	43	5.09589629095	487192.998543	7928.54967538	2363	1841	136	136	153	160	137	1137	0
DLR00014730	13	17	YLR058C	UD20-36_5h_3x	SD/MSG -ARG -HIS -LYS +Canavanine +clonNAT +G418 +Thialysine	cSGA_v3r4	9	11	4.32802660512	8078.45391831	49.7646856364	254	4.5956301776	706133.99438	11025.5207797	43	5.56424912485	700157.993755	12243.6923135	2499	1843	136	136	159	165	142	1172	0
DLR00014730	13	18	YLL046C	UD20-36_5h_3x	SD/MSG -ARG -HIS -LYS +Canavanine +clonNAT +G418 +Thialysine	cSGA_v3r4	9	11	4.32333137597	7591.6678464	39.83164161	254	4.54009130316	649319.995685	9139.89549898	43	5.49884610274	642274.99499	10227.300668	2635	1842	136	136	158	164	140	1077	0
DLR00014730	13	19	YLR303W	UD20-36_5h_3x	SD/MSG -ARG -HIS -LYS +Canavanine +clonNAT +G418 +Thialysine	cSGA_v3r4	9	11	4.55528358263	7767.24768205	64.5351166676	254	4.75189782788	683783.991569	8117.24555435	43	5.72953477995	676017.990539	9118.8649236	2770	1840	136	136	160	165	141	1098	0
DLR00014730	13	20	YLR352W	UD20-36_5h_3x	SD/MSG -ARG -HIS -LYS +Canavanine +clonNAT +G418 +Thialysine	cSGA_v3r4	9	11	4.319951639	7512.66219699	42.6102253646	254	4.56904537821	662362.995445	8964.51195294	43	5.53547240413	653114.994449	9779.2584667	2911	1840	136	136	158	164	141	1040	0
DLR00014730	13	21	YLR181C	UD20-36_5h_3x	SD/MSG -ARG -HIS -LYS +Canavanine +clonNAT +G418 +Thialysine	cSGA_v3r4	9	11	4.08805851336	6612.17626919	54.7393953655	254	4.36855972922	595490.996618	11041.5348754	43	5.39571757677	540311.363284	6252.94065907	3045	1843	136	136	156	162	141	1036	0
DLR00014730	13	22	YLR325C	UD20-36_5h_3x	SD/MSG -ARG -HIS -LYS +Canavanine +clonNAT +G418 +Thialysine	cSGA_v3r4	9	11	4.07491242252	6862.87972253	76.796377114	254	4.3631471238	610677.997703	10619.9489903	43	5.29901698784	596558.997201	10479.1428546	3176	1842	136	136	150	156	136	940	0
DLR00014730	13	23	YLR368W	UD20-36_5h_3x	SD/MSG -ARG -HIS -LYS +Canavanine +clonNAT +G418 +Thialysine	cSGA_v3r4	9	11	4.37616175983	8835.37028567	136.986366652	254	4.69035098016	886259.992922	15943.4512176	43	5.65808815162	876043.992463	17455.6011253	3315	1841	136	136	154	158	135	847	0
DLR00014730	13	24	YOR202W	UD20-36_5h_3x	SD/MSG -ARG -HIS -LYS +Canavanine +clonNAT +G418 +Thialysine	cSGA_v3r4	9	11	4.23354115513	10348.9906445	188.56173946	254	4.50494568361	1082690.99759	24059.8688891	43	5.43404630484	1076509.99842	26729.4440981	3447	1843	136	136	153	157	130	747	0
DLR00014730	14	1	YOR202W	UD20-36_5h_3x	SD/MSG -ARG -HIS -LYS +Canavanine +clonNAT +G418 +Thialysine	cSGA_v3r4	9	11	4.02419492757	10844.6583915	174.550537157	254	4.23904259134	868766.998824	19380.0018592	43	5.16417380726	865191.999606	21489.5321544	315	1974	136	136	162	166	139	485	22
DLR00014730	14	2	YLR134W	UD20-36_5h_3x	SD/MSG -ARG -HIS -LYS +Canavanine +clonNAT +G418 +Thialysine	cSGA_v3r4	9	11	4.08632633038	8858.072599	93.8639416527	254	4.35573167735	735020.997726	13752.1400724	43	5.29110361128	727620.998036	15154.5856245	454	1985	136	136	166	169	143	743	0
DLR00014730	14	3	YLL053C	UD20-36_5h_3x	SD/MSG -ARG -HIS -LYS +Canavanine +clonNAT +G418 +Thialysine	cSGA_v3r4	9	11	4.28320495147	8534.68661249	69.8024971226	254	4.54636184365	680263.995143	9346.5388318	43	5.50483854504	672548.994734	10608.399796	594	1974	136	136	166	170	145	756	0
DLR00014730	14	4	YLR144C	UD20-36_5h_3x	SD/MSG -ARG -HIS -LYS +Canavanine +clonNAT +G418 +Thialysine	cSGA_v3r4	9	11	3.68722679682	5915.41042344	44.2146115627	254	4.09999312154	435275.957794	5624.86972225	43	4.9227254099	453562.999041	8894.21571008	726	1976	136	136	164	169	146	1024	0
DLR00014730	14	5	YLR172C	UD20-36_5h_3x	SD/MSG -ARG -HIS -LYS +Canavanine +clonNAT +G418 +Thialysine	cSGA_v3r4	9	11	4.03298612854	8806.34590564	57.7726784391	254	4.27656514943	657322.999047	9029.96384531	43	5.21249422861	650286.998876	9650.70719842	862	1980	136	136	162	167	144	937	0
DLR00014730	14	6	YLR357W	UD20-36_5h_3x	SD/MSG -ARG -HIS -LYS +Canavanine +clonNAT +G418 +Thialysine	cSGA_v3r4	9	11	0	11	11.0043845142	254	12	28457.6066202	639.743320586	43	0	43	55.1130735737	1002	1996	136	136	-1	-1	-1	0	0
DLR00014730	14	7	YLR072W	UD20-36_5h_3x	SD/MSG -ARG -HIS -LYS +Canavanine +clonNAT +G418 +Thialysine	cSGA_v3r4	9	11	3.96285055137	8261.4232947	59.2153460024	254	4.23488128926	651565.998495	10830.3057868	43	5.15995556183	646601.998896	11966.045338	1133	1980	136	136	164	169	145	1299	0
DLR00014730	14	8	YLR098C	UD20-36_5h_3x	SD/MSG -ARG -HIS -LYS +Canavanine +clonNAT +G418 +Thialysine	cSGA_v3r4	9	11	4.09582716008	7659.92839631	36.9337292066	254	4.31571318412	609695.998491	9362.82919057	43	5.24826327333	600953.998217	10379.5000118	1274	1980	136	136	163	168	143	879	0
DLR00014730	14	9	YLR179C	UD20-36_5h_3x	SD/MSG -ARG -HIS -LYS +Canavanine +clonNAT +G418 +Thialysine	cSGA_v3r4	9	11	4.28833081187	8830.45517844	63.1089601478	254	4.61458013177	736104.994526	10218.618704	43	5.57849213891	731522.994124	11563.759814	1406	1977	136	136	165	170	143	1172	0
DLR00014730	14	10	YLR232W	UD20-36_5h_3x	SD/MSG -ARG -HIS -LYS +Canavanine +clonNAT +G418 +Thialysine	cSGA_v3r4	9	11	4.08897025591	8328.13737487	42.5101325611	254	4.38892559153	670291.998432	9001.83280776	43	5.3326898014	664653.997949	10183.6000362	1545	1980	136	136	160	166	141	1101	0
DLR00014730	14	11	YLR110C	UD20-36_5h_3x	SD/MSG -ARG -HIS -LYS +Canavanine +clonNAT +G418 +Thialysine	cSGA_v3r4	9	11	3.73268871204	6980.49487504	53.6602895756	254	4.02637606542	516708.094333	6027.41117858	43	4.86512174873	551989.999797	11456.1204496	1682	1984	136	136	157	163	140	1687	0
DLR00014730	14	12	YLR254C	UD20-36_5h_3x	SD/MSG -ARG -HIS -LYS +Canavanine +clonNAT +G418 +Thialysine	cSGA_v3r4	9	11	4.29509105347	8109.97185568	47.9874864649	254	4.52753589655	692394.996431	10432.2603898	43	5.56232793112	641828.94844	6328.10995001	1820	1981	136	136	161	166	141	978	0
DLR00014730	14	13	YLR380W	UD20-36_5h_3x	SD/MSG -ARG -HIS -LYS +Canavanine +clonNAT +G418 +Thialysine	cSGA_v3r4	9	11	4.36745414105	9224.60801133	51.2375984307	254	4.68767317993	739409.160108	5604.66862398	43	5.5926396468	774702.995438	11794.2744585	1952	1980	136	136	160	165	139	1110	0
DLR00014730	14	14	YLR089C	UD20-36_5h_3x	SD/MSG -ARG -HIS -LYS +Canavanine +clonNAT +G418 +Thialysine	cSGA_v3r4	9	11	3.1379057078	3590.75639317	25.7879954402	254	3.65422635084	287848.998729	5413.5007834	43	4.43751790094	277982.999435	5642.7351426	2081	1972	136	136	150	157	137	1251	0
DLR00014730	14	15	YLR258W	UD20-36_5h_3x	SD/MSG -ARG -HIS -LYS +Canavanine +clonNAT +G418 +Thialysine	cSGA_v3r4	9	11	4.38316915637	8096.1928469	45.2798926495	254	4.67985748429	699017.993691	7663.24624747	43	5.6463853512	692883.99295	8900.46331956	2223	1978	136	136	159	165	139	1024	0
DLR00014730	14	16	YLR330W	UD20-36_5h_3x	SD/MSG -ARG -HIS -LYS +Canavanine +clonNAT +G418 +Thialysine	cSGA_v3r4	9	11	3.95871140958	6143.49491173	26.5401102442	254	4.27309685762	516008.998771	6489.83249833	43	5.19968270617	507240.99815	7203.47915866	2364	1977	136	136	155	161	139	1165	0
DLR00014730	14	17	YLR282C	UD20-36_5h_3x	SD/MSG -ARG -HIS -LYS +Canavanine +clonNAT +G418 +Thialysine	cSGA_v3r4	9	11	4.37759413079	7417.43553704	39.6067850709	254	4.65567618031	635398.993755	6864.16147635	43	5.62279240542	628768.992716	7809.7813863	2499	1978	136	136	157	163	139	1189	0
DLR00014730	14	18	YLR255C	UD20-36_5h_3x	SD/MSG -ARG -HIS -LYS +Canavanine +clonNAT +G418 +Thialysine	cSGA_v3r4	9	11	4.26664165907	7869.3276647	43.8285955873	254	4.53800759347	670092.996603	9587.65416319	43	5.58078347483	623964.59351	5885.38186689	2634	1977	136	136	157	163	139	1139	0
DLR00014730	14	19	YLR385C	UD20-36_5h_3x	SD/MSG -ARG -HIS -LYS +Canavanine +clonNAT +G418 +Thialysine	cSGA_v3r4	9	11	4.40954229828	8817.08849194	68.8218591468	254	4.63111563746	753848.994891	10479.9544689	43	5.61097767548	748014.994042	11685.3582971	2772	1978	136	136	157	163	139	1091	0
DLR00014730	14	20	YLR191W	UD20-36_5h_3x	SD/MSG -ARG -HIS -LYS +Canavanine +clonNAT +G418 +Thialysine	cSGA_v3r4	9	11	4.05009299726	4938.16939857	31.4653769935	254	4.37323646371	353836.791516	4272.21260035	43	5.2252328435	364641.994955	6104.86956187	2905	1981	136	136	143	152	135	1120	0
DLR00014730	14	21	YLR030W	UD20-36_5h_3x	SD/MSG -ARG -HIS -LYS +Canavanine +clonNAT +G418 +Thialysine	cSGA_v3r4	9	11	4.61367049118	8461.15146865	89.0123168583	254	4.83731447378	778884.990344	11109.2821155	43	5.91280915758	726724.14157	6602.49724375	3044	1981	136	136	159	164	140	1018	0
DLR00014730	14	22	YLL060C	UD20-36_5h_3x	SD/MSG -ARG -HIS -LYS +Canavanine +clonNAT +G418 +Thialysine	cSGA_v3r4	9	11	4.3884952699	8023.72235364	95.150314762	254	4.67894647466	753758.992264	12610.8686155	43	5.64536335432	742790.991783	13157.9021473	3180	1978	136	136	154	160	137	1011	0
DLR00014730	14	23	YLR372W	UD20-36_5h_3x	SD/MSG -ARG -HIS -LYS +Canavanine +clonNAT +G418 +Thialysine	cSGA_v3r4	9	11	3.31393027462	5069.46428715	108.593991033	254	3.54495380525	464356.998066	14168.3994357	43	4.41070765131	449107.997408	15039.3740189	3316	1971	136	136	141	147	129	1018	0
DLR00014730	14	24	YOR202W	UD20-36_5h_3x	SD/MSG -ARG -HIS -LYS +Canavanine +clonNAT +G418 +Thialysine	cSGA_v3r4	9	11	4.17112534819	10200.191438	226.23643406	254	4.50536111126	1071294.99704	24890.9330683	43	5.4307594193	1064588.99817	27383.906124	3448	1978	136	136	154	157	130	738	0
DLR00014730	15	1	YOR202W	UD20-36_5h_3x	SD/MSG -ARG -HIS -LYS +Canavanine +clonNAT +G418 +Thialysine	cSGA_v3r4	9	11	3.84133590713	10315.5280892	156.958105622	254	3.97747049049	802206.999789	18989.1698627	43	4.90382869344	796204.997789	21167.4356676	318	2117	136	136	158	162	138	402	0
DLR00014730	15	2	YLR108C	UD20-36_5h_3x	SD/MSG -ARG -HIS -LYS +Canavanine +clonNAT +G418 +Thialysine	cSGA_v3r4	9	11	4.03181938438	9005.74314239	106.814283397	254	4.3632622535	730890.997274	13483.76152	43	5.30224850832	723832.997438	14807.0477378	459	2116	136	136	163	167	143	729	0
DLR00014730	15	3	YLR324W	UD20-36_5h_3x	SD/MSG -ARG -HIS -LYS +Canavanine +clonNAT +G418 +Thialysine	cSGA_v3r4	9	11	4.10825542243	8367.26720062	69.134430383	254	4.33746381989	653285.997872	10499.258495	43	5.28082385846	644737.997748	11498.1976341	595	2113	136	136	163	168	145	791	0
DLR00014730	15	4	YLR188W	UD20-36_5h_3x	SD/MSG -ARG -HIS -LYS +Canavanine +clonNAT +G418 +Thialysine	cSGA_v3r4	9	11	3.96160082388	7448.39380954	43.5371960856	254	4.24520583466	551080.998781	7117.59051453	43	5.1755158248	540217.998389	7468.8795955	725	2116	136	136	160	166	143	808	0
DLR00014730	15	5	YLR286C	UD20-36_5h_3x	SD/MSG -ARG -HIS -LYS +Canavanine +clonNAT +G418 +Thialysine	cSGA_v3r4	9	11	3.82338292872	7993.250554	68.0484859219	254	4.24314532617	637243.998138	10744.1194614	43	5.17873889013	631862.998493	11817.0483924	862	2116	136	136	166	171	147	1348	0
DLR00014730	15	6	YLR113W	UD20-36_5h_3x	SD/MSG -ARG -HIS -LYS +Canavanine +clonNAT +G418 +Thialysine	cSGA_v3r4	9	11	4.19255544934	8433.46797817	66.0558632185	254	4.4546663899	676384.996639	9861.41677209	43	5.48058928413	628149.708596	6612.9053044	1000	2121	136	136	164	169	143	815	0
DLR00014730	15	7	YLR269C	UD20-36_5h_3x	SD/MSG -ARG -HIS -LYS +Canavanine +clonNAT +G418 +Thialysine	cSGA_v3r4	9	11	3.91228023542	7094.82927125	42.3336138306	254	4.2174665391	529113.999084	5445.29895988	43	5.14164737614	521667.998649	5960.41014876	1140	2112	136	136	158	164	141	1153	0
DLR00014730	15	8	YLR125W	UD20-36_5h_3x	SD/MSG -ARG -HIS -LYS +Canavanine +clonNAT +G418 +Thialysine	cSGA_v3r4	9	11	4.08374383032	7941.7159702	49.2091097043	254	4.37001009257	638575.998025	8789.00285211	43	5.31658758031	630228.997542	9922.85453708	1272	2117	136	136	163	168	144	929	0
DLR00014730	15	9	YLR264W	UD20-36_5h_3x	SD/MSG -ARG -HIS -LYS +Canavanine +clonNAT +G418 +Thialysine	cSGA_v3r4	9	11	3.51447211305	6580.07269537	27.1498601077	254	3.59964542144	464130.99979	8453.74457227	43	4.48748634982	456666.998149	9413.00985644	1405	2116	136	136	149	157	138	1173	0
DLR00014730	15	10	YLR004C	UD20-36_5h_3x	SD/MSG -ARG -HIS -LYS +Canavanine +clonNAT +G418 +Thialysine	cSGA_v3r4	9	11	4.11260944627	7025.03168788	41.7821867131	254	4.47668316142	566068.696014	4690.29415949	43	5.42374520611	552587.236678	5175.11101206	1542	2116	136	136	161	167	142	870	0
DLR00014730	15	11	YLR386W	UD20-36_5h_3x	SD/MSG -ARG -HIS -LYS +Canavanine +clonNAT +G418 +Thialysine	cSGA_v3r4	9	11	3.88760922915	7903.11715424	47.961625876	254	4.15748580734	612690.698664	6766.94044711	43	5.00981208459	650153.999628	13020.9077631	1674	2116	136	136	158	164	144	1018	0
DLR00014730	15	12	YLR170C	UD20-36_5h_3x	SD/MSG -ARG -HIS -LYS +Canavanine +clonNAT +G418 +Thialysine	cSGA_v3r4	9	11	4.19736009216	8078.92563529	48.4288134791	254	4.4795758954	693528.997138	9844.60691434	43	5.50542428854	646417.606061	6313.4978158	1813	2113	136	136	160	165	141	1112	0
DLR00014730	15	13	YLL052C	UD20-36_5h_3x	SD/MSG -ARG -HIS -LYS +Canavanine +clonNAT +G418 +Thialysine	cSGA_v3r4	9	11	4.48207012315	9062.37505558	62.3233866101	254	4.73053117352	787935.993232	9792.26314703	43	5.70916753892	783410.9925	11290.6488901	1954	2114	136	136	159	165	140	1074	0
DLR00014730	15	14	YLR082C	UD20-36_5h_3x	SD/MSG -ARG -HIS -LYS +Canavanine +clonNAT +G418 +Thialysine	cSGA_v3r4	9	11	4.47213966638	8283.6334888	50.21008373	254	4.69527931475	725886.993481	8167.97918284	43	5.6680406662	719193.992719	9654.458104	2090	2112	136	136	159	164	139	982	0
DLR00014730	15	15	YLR011W	UD20-36_5h_3x	SD/MSG -ARG -HIS -LYS +Canavanine +clonNAT +G418 +Thialysine	cSGA_v3r4	9	11	4.52315474818	8999.32245779	68.793955338	254	4.77784145617	791012.992242	9746.189111	43	5.76175726411	785483.991404	11110.1230955	2222	2116	136	136	158	163	138	1051	0
DLR00014730	15	16	YLR041W	UD20-36_5h_3x	SD/MSG -ARG -HIS -LYS +Canavanine +clonNAT +G418 +Thialysine	cSGA_v3r4	9	11	4.57806870914	8594.20969693	55.4808040481	254	4.76662294074	764836.992265	9442.59709286	43	5.74818880477	758006.991367	10783.3698699	2358	2115	136	136	158	164	139	998	0
DLR00014730	15	17	YLR123C	UD20-36_5h_3x	SD/MSG -ARG -HIS -LYS +Canavanine +clonNAT +G418 +Thialysine	cSGA_v3r4	9	11	4.31276755782	8162.40275866	49.9881026095	254	4.64695385297	677177.498346	5249.51786069	43	5.55530798697	703798.995223	10259.6636359	2501	2114	136	136	157	163	139	1080	0
DLR00014730	15	18	YLR313C	UD20-36_5h_3x	SD/MSG -ARG -HIS -LYS +Canavanine +clonNAT +G418 +Thialysine	cSGA_v3r4	9	11	4.05039756706	6426.70062645	41.7791959397	254	4.37335646835	553974.996949	8217.63966765	43	5.3885377764	511478.014158	4974.88044444	2634	2114	136	136	155	161	139	1225	0
DLR00014730	15	19	YLR057W	UD20-36_5h_3x	SD/MSG -ARG -HIS -LYS +Canavanine +clonNAT +G418 +Thialysine	cSGA_v3r4	9	11	4.25899858171	7610.20859647	52.6961602951	254	4.54098798522	659683.996224	9156.4340811	43	5.50430772078	651583.995368	9816.86536301	2768	2116	136	136	155	161	139	1230	0
DLR00014730	15	20	YLR152C	UD20-36_5h_3x	SD/MSG -ARG -HIS -LYS +Canavanine +clonNAT +G418 +Thialysine	cSGA_v3r4	9	11	4.3987629423	7121.27012767	65.5048448156	254	4.67818711332	648981.992085	8567.10419431	43	5.64380116007	637845.991194	9208.12176589	2907	2112	136	136	158	164	140	912	0
DLR00014730	15	21	YLR247C	UD20-36_5h_3x	SD/MSG -ARG -HIS -LYS +Canavanine +clonNAT +G418 +Thialysine	cSGA_v3r4	9	11	4.35344242955	7504.41578514	69.4549430204	254	4.65630035266	677435.992751	9425.27901722	43	5.62429676992	667040.991987	9997.64356708	3041	2112	136	136	156	161	139	1064	0
DLR00014730	15	22	YLR391W	UD20-36_5h_3x	SD/MSG -ARG -HIS -LYS +Canavanine +clonNAT +G418 +Thialysine	cSGA_v3r4	9	11	4.32225329891	7489.01540337	93.6330780046	254	4.65000303838	703826.992661	11317.4987699	43	5.60966056524	691447.991987	11651.4502386	3182	2115	136	136	154	159	138	968	0
DLR00014730	15	23	YLR121C	UD20-36_5h_3x	SD/MSG -ARG -HIS -LYS +Canavanine +clonNAT +G418 +Thialysine	cSGA_v3r4	9	11	4.44240530113	9090.90979243	154.549358893	254	4.76733198294	922660.990778	17544.9044194	43	5.73680093037	912736.990447	19099.9544156	3318	2118	136	136	155	159	134	903	0
DLR00014730	15	24	YOR202W	UD20-36_5h_3x	SD/MSG -ARG -HIS -LYS +Canavanine +clonNAT +G418 +Thialysine	cSGA_v3r4	9	11	4.17630168334	10490.1882762	270.671376752	254	4.48600787862	1044364.99724	24357.1579615	43	5.41138137302	1038403.9983	26763.5626076	3453	2114	136	136	153	156	130	654	0
DLR00014730	16	1	YOR202W	UD20-36_5h_3x	SD/MSG -ARG -HIS -LYS +Canavanine +clonNAT +G418 +Thialysine	cSGA_v3r4	9	11	3.36337661527	9350.06342909	124.948793868	254	3.69607972614	627367.999608	14856.4330236	43	4.58022948358	618033.996917	16180.7485356	303	2248	136	136	159	163	138	184	4
DLR00014730	16	2	YOR202W	UD20-36_5h_3x	SD/MSG -ARG -HIS -LYS +Canavanine +clonNAT +G418 +Thialysine	cSGA_v3r4	9	11	3.23090819665	6980.26078598	125.236647912	254	3.60675112136	455813.998461	10590.3747317	43	4.43865676492	443647.99656	10962.0514551	460	2247	136	136	163	167	144	250	1
DLR00014730	16	3	YOR202W	UD20-36_5h_3x	SD/MSG -ARG -HIS -LYS +Canavanine +clonNAT +G418 +Thialysine	cSGA_v3r4	9	11	4.12370463598	8206.00972381	116.031553599	254	4.37030885756	506790.173903	6070.19658864	43	5.231352009	523724.995783	9065.25223685	596	2249	136	136	167	171	148	241	0
DLR00014730	16	4	YOR202W	UD20-36_5h_3x	SD/MSG -ARG -HIS -LYS +Canavanine +clonNAT +G418 +Thialysine	cSGA_v3r4	9	11	3.93965553474	7379.9891206	49.4739779521	254	4.25600053665	442084.298144	4648.61076932	43	5.10848919693	452872.997425	7029.77670764	712	2247	136	136	167	171	149	307	0
DLR00014730	16	5	YOR202W	UD20-36_5h_3x	SD/MSG -ARG -HIS -LYS +Canavanine +clonNAT +G418 +Thialysine	cSGA_v3r4	9	11	4.1477551707	7937.67639227	58.7159925822	254	4.39506413418	517338.994689	7575.25084635	43	5.32820920076	506417.99446	8047.87412987	845	2238	136	136	167	171	148	386	0
DLR00014730	16	6	YOR202W	UD20-36_5h_3x	SD/MSG -ARG -HIS -LYS +Canavanine +clonNAT +G418 +Thialysine	cSGA_v3r4	9	11	3.95132464543	7502.15957107	50.268463977	254	4.19817833908	492191.998201	7614.60631614	43	5.11655110864	481370.997878	7880.8118064	1008	2249	136	136	163	168	146	406	0
DLR00014730	16	7	YOR202W	UD20-36_5h_3x	SD/MSG -ARG -HIS -LYS +Canavanine +clonNAT +G418 +Thialysine	cSGA_v3r4	9	11	4.20832948675	7806.51197053	68.0082439118	254	4.42313327007	530792.995125	7617.78703974	43	5.36101074002	520310.994772	7884.62532995	1120	2250	136	136	165	170	146	388	0
DLR00014730	16	8	YOR202W	UD20-36_5h_3x	SD/MSG -ARG -HIS -LYS +Canavanine +clonNAT +G418 +Thialysine	cSGA_v3r4	9	11	3.99989454267	7597.9045236	53.6469266269	254	4.21162077909	518522.998284	8267.46837767	43	5.13472467211	507768.998076	8541.61252865	1279	2251	136	136	162	168	145	488	0
DLR00014730	16	9	YOR202W	UD20-36_5h_3x	SD/MSG -ARG -HIS -LYS +Canavanine +clonNAT +G418 +Thialysine	cSGA_v3r4	9	11	4.19970225454	8192.95340723	67.3065651538	254	4.49178753718	557450.665324	5243.02067383	43	5.44798975685	544732.059334	5290.86007855	1406	2251	136	136	163	169	145	499	0
DLR00014730	16	10	YOR202W	UD20-36_5h_3x	SD/MSG -ARG -HIS -LYS +Canavanine +clonNAT +G418 +Thialysine	cSGA_v3r4	9	11	3.99291018716	7307.97509747	47.5037453276	254	4.25585394418	531744.998185	8327.18338134	43	5.17671454897	520907.997872	8795.59795338	1544	2253	136	136	161	166	143	544	0
DLR00014730	16	11	YOR202W	UD20-36_5h_3x	SD/MSG -ARG -HIS -LYS +Canavanine +clonNAT +G418 +Thialysine	cSGA_v3r4	9	11	4.32893119433	7896.1212311	63.6751273445	254	4.64995677359	611755.990246	8942.5489248	43	5.60840969588	600852.98993	9849.74504364	1679	2252	136	136	163	168	143	581	0
DLR00014730	16	12	YOR202W	UD20-36_5h_3x	SD/MSG -ARG -HIS -LYS +Canavanine +clonNAT +G418 +Thialysine	cSGA_v3r4	9	11	3.95003244043	7231.75411377	42.5251275054	254	4.26272839389	549631.997881	8506.65341066	43	5.18745284784	539863.997741	9280.91117469	1815	2253	136	136	160	166	143	703	3
DLR00014730	16	13	YOR202W	UD20-36_5h_3x	SD/MSG -ARG -HIS -LYS +Canavanine +clonNAT +G418 +Thialysine	cSGA_v3r4	9	11	4.11041735498	7582.41692877	49.567915541	254	4.36415538323	587879.996878	10050.8941742	43	5.30624564949	578503.996459	10857.1968872	1938	2245	136	136	159	165	142	756	0
DLR00014730	16	14	YOR202W	UD20-36_5h_3x	SD/MSG -ARG -HIS -LYS +Canavanine +clonNAT +G418 +Thialysine	cSGA_v3r4	9	11	4.20436667611	7694.60153855	38.4920173165	254	4.44189293208	616105.996749	9839.61086183	43	5.47788209336	565004.381351	5860.25341323	2089	2252	136	136	158	164	141	687	0
DLR00014730	16	15	YOR202W	UD20-36_5h_3x	SD/MSG -ARG -HIS -LYS +Canavanine +clonNAT +G418 +Thialysine	cSGA_v3r4	9	11	4.49757274804	8826.24009826	63.9929876064	254	4.72557172097	714580.991138	10351.8322154	43	5.70171891695	706338.990521	11559.1513826	2225	2251	136	136	159	164	141	764	0
DLR00014730	16	16	YOR202W	UD20-36_5h_3x	SD/MSG -ARG -HIS -LYS +Canavanine +clonNAT +G418 +Thialysine	cSGA_v3r4	9	11	4.26116938231	7803.47083843	46.0849418772	254	4.52013643673	637043.99458	10608.8827197	43	5.477514236	627202.994099	11590.7738303	2360	2251	136	136	158	164	141	807	0
DLR00014730	16	17	YOR202W	UD20-36_5h_3x	SD/MSG -ARG -HIS -LYS +Canavanine +clonNAT +G418 +Thialysine	cSGA_v3r4	9	11	4.29824899937	8432.15800673	54.2433197997	254	4.54145239743	687075.994425	11011.6701285	43	5.50801967396	678258.993923	12136.8003432	2497	2249	136	136	158	164	142	771	0
DLR00014730	16	18	YOR202W	UD20-36_5h_3x	SD/MSG -ARG -HIS -LYS +Canavanine +clonNAT +G418 +Thialysine	cSGA_v3r4	9	11	4.10775370828	7170.05775699	50.235790129	254	4.33530501212	576066.996999	9620.39372726	43	5.27444783595	564934.996556	10458.2171827	2634	2251	136	136	155	162	141	771	0
DLR00014730	16	19	YOR202W	UD20-36_5h_3x	SD/MSG -ARG -HIS -LYS +Canavanine +clonNAT +G418 +Thialysine	cSGA_v3r4	9	11	4.48439435767	8915.55491898	79.8324673326	254	4.74601596853	744020.991557	10976.8085769	43	5.72921780123	736364.990691	11987.915501	2771	2249	136	136	159	164	142	835	1
DLR00014730	16	20	YOR202W	UD20-36_5h_3x	SD/MSG -ARG -HIS -LYS +Canavanine +clonNAT +G418 +Thialysine	cSGA_v3r4	9	11	4.09900692656	6953.1358107	50.7307330993	254	4.49652131395	529830.447454	5681.17545484	43	5.44120184833	517776.954746	5794.71846432	2903	2252	136	136	156	162	142	1137	5
DLR00014730	16	21	YOR202W	UD20-36_5h_3x	SD/MSG -ARG -HIS -LYS +Canavanine +clonNAT +G418 +Thialysine	cSGA_v3r4	9	11	4.51290068693	8661.59990925	80.112068136	254	4.76654745243	713758.990973	10280.4411392	43	5.83481866661	663937.610892	6301.71954528	3043	2253	136	136	159	164	143	667	7
DLR00014730	16	22	YOR202W	UD20-36_5h_3x	SD/MSG -ARG -HIS -LYS +Canavanine +clonNAT +G418 +Thialysine	cSGA_v3r4	9	11	4.1654511418	7902.42819467	68.4090696045	254	4.55185228752	601564.445728	7220.51667952	43	5.51116886909	587682.054039	7339.79535915	3178	2253	136	136	157	161	141	518	0
DLR00014730	16	23	YOR202W	UD20-36_5h_3x	SD/MSG -ARG -HIS -LYS +Canavanine +clonNAT +G418 +Thialysine	cSGA_v3r4	9	11	4.1190501746	7640.76656687	94.1645595788	254	4.48811929092	589391.057909	7373.37601264	43	5.42787791218	572927.442726	7468.01119157	3317	2252	136	136	157	161	139	396	1
DLR00014730	16	24	YOR202W	UD20-36_5h_3x	SD/MSG -ARG -HIS -LYS +Canavanine +clonNAT +G418 +Thialysine	cSGA_v3r4	9	11	3.9747411216	8676.62489396	177.264461573	254	4.24946375712	696181.996946	16765.4739164	43	5.14675588464	687280.998732	18459.7941998	3466	2249	136	136	155	159	134	313	0
DLR00014746	1	1	YOR202W	UD20-36_5h_3x	SD/MSG -ARG -HIS -LYS +Canavanine +clonNAT +G418 +Thialysine	cSGA_v3r4	6	11	3.71134134237	7971.4149878	75.5789061441	254	4.14862493581	528467.999803	6585.73050241	43	5.03647059575	517652.999838	5173.27466993	326	201	136	136	158	161	136	350	38
DLR00014746	1	2	YOR202W	UD20-36_5h_3x	SD/MSG -ARG -HIS -LYS +Canavanine +clonNAT +G418 +Thialysine	cSGA_v3r4	6	11	4.11815846101	8256.85192909	82.631431666	254	4.25962414414	535938.996932	9054.17765768	43	5.1681130415	524032.997188	9523.57637468	455	201	136	136	157	162	140	76	3
DLR00014746	1	3	YOR202W	UD20-36_5h_3x	SD/MSG -ARG -HIS -LYS +Canavanine +clonNAT +G418 +Thialysine	cSGA_v3r4	6	11	4.2882462189	8996.42454555	76.099445806	254	4.46909595875	581073.994131	8414.15634008	43	5.40957671327	568845.99397	8736.67672242	591	202	136	136	163	168	145	160	4
DLR00014746	1	4	YOR202W	UD20-36_5h_3x	SD/MSG -ARG -HIS -LYS +Canavanine +clonNAT +G418 +Thialysine	cSGA_v3r4	6	11	4.21731460495	8088.71748642	129.553845847	254	4.39444286707	514383.99424	8056.37557184	43	5.31945810247	502154.994073	7898.83879428	729	203	136	136	164	169	146	257	8
DLR00014746	1	5	YOR202W	UD20-36_5h_3x	SD/MSG -ARG -HIS -LYS +Canavanine +clonNAT +G418 +Thialysine	cSGA_v3r4	6	11	4.57099578276	9062.84765763	151.605025009	254	4.73661608428	585673.989448	8214.76645248	43	5.7875619024	545646.961039	5295.91254782	864	201	136	136	166	172	147	278	1
DLR00014746	1	6	YOR202W	UD20-36_5h_3x	SD/MSG -ARG -HIS -LYS +Canavanine +clonNAT +G418 +Thialysine	cSGA_v3r4	6	11	3.94309848046	7095.16020353	74.3618346311	254	4.14846233147	436008.997785	6741.72679209	43	5.0513389944	422090.997623	6495.67505065	998	202	136	136	162	169	147	266	1
DLR00014746	1	7	YOR202W	UD20-36_5h_3x	SD/MSG -ARG -HIS -LYS +Canavanine +clonNAT +G418 +Thialysine	cSGA_v3r4	6	11	5.46020230415	8480.24636045	187.523015857	254	4.71574360072	559590.988689	8048.00793178	43	5.68130654189	547169.987801	8221.24438925	1137	200	136	136	167	172	147	283	3
DLR00014746	1	8	YOR202W	UD20-36_5h_3x	SD/MSG -ARG -HIS -LYS +Canavanine +clonNAT +G418 +Thialysine	cSGA_v3r4	6	11	4.26103392327	8324.00628253	69.9350902934	254	4.47724215334	530120.991352	8145.60298434	43	5.431970564	518014.991287	8451.01752078	1272	202	136	136	164	170	145	306	4
DLR00014746	1	9	YOR202W	UD20-36_5h_3x	SD/MSG -ARG -HIS -LYS +Canavanine +clonNAT +G418 +Thialysine	cSGA_v3r4	6	11	5.57393508174	8939.47927937	225.77802007	254	4.79431052938	596501.988292	8615.54533509	43	5.77109304196	586164.987215	8779.47677051	1403	196	136	136	166	172	145	342	0
DLR00014746	1	10	YOR202W	UD20-36_5h_3x	SD/MSG -ARG -HIS -LYS +Canavanine +clonNAT +G418 +Thialysine	cSGA_v3r4	6	11	4.51454880916	7939.67309851	163.651773578	254	4.50483936654	525572.991242	8464.03277475	43	5.45537098173	513689.990928	8282.78220279	1544	201	136	136	163	170	146	404	1
DLR00014746	1	11	YOR202W	UD20-36_5h_3x	SD/MSG -ARG -HIS -LYS +Canavanine +clonNAT +G418 +Thialysine	cSGA_v3r4	6	11	5.07249949178	9172.73522199	157.569071718	254	4.87455418818	621924.987675	9228.99256573	43	5.85914283823	612594.986435	9616.09320048	1682	199	136	136	166	172	145	340	1
DLR00014746	1	12	YOR202W	UD20-36_5h_3x	SD/MSG -ARG -HIS -LYS +Canavanine +clonNAT +G418 +Thialysine	cSGA_v3r4	6	11	4.32027406902	7719.4765925	128.73268192	254	4.38201987823	496970.993028	8441.35427238	43	5.32322788955	484922.992896	8365.53442543	1817	198	136	136	163	169	145	355	3
DLR00014746	1	13	YOR202W	UD20-36_5h_3x	SD/MSG -ARG -HIS -LYS +Canavanine +clonNAT +G418 +Thialysine	cSGA_v3r4	6	11	5.34183778487	9182.15349029	187.281270054	254	4.83290684217	618370.987824	9031.81961315	43	5.91588217209	576013.610785	5798.79953444	1956	199	136	136	166	172	145	315	6
DLR00014746	1	14	YOR202W	UD20-36_5h_3x	SD/MSG -ARG -HIS -LYS +Canavanine +clonNAT +G418 +Thialysine	cSGA_v3r4	6	11	4.29168835801	7782.20980536	63.3089709353	254	4.47217491557	505560.991915	7376.39632683	43	5.41685171878	493747.991565	7632.33896027	2092	201	136	136	162	168	144	334	0
DLR00014746	1	15	YOR202W	UD20-36_5h_3x	SD/MSG -ARG -HIS -LYS +Canavanine +clonNAT +G418 +Thialysine	cSGA_v3r4	6	11	5.67103744814	9048.82867716	190.557613849	254	5.02797318313	593145.590978	5350.90341044	43	5.9057844528	614797.986064	9192.43028782	2227	198	136	136	165	171	144	368	0
DLR00014746	1	16	YOR202W	UD20-36_5h_3x	SD/MSG -ARG -HIS -LYS +Canavanine +clonNAT +G418 +Thialysine	cSGA_v3r4	6	11	4.32855843889	7777.65900469	54.4200312628	254	4.54627134191	523520.990805	7580.68008861	43	5.49542130289	511353.990485	7869.93059961	2369	204	136	136	162	169	145	383	2
DLR00014746	1	17	YOR202W	UD20-36_5h_3x	SD/MSG -ARG -HIS -LYS +Canavanine +clonNAT +G418 +Thialysine	cSGA_v3r4	6	11	6.16980196889	9024.32839555	211.234715051	254	4.9836381229	645043.988102	9278.71984125	43	5.97119756559	635857.986185	9664.69815234	2500	202	136	136	165	171	144	395	0
DLR00014746	1	18	YOR202W	UD20-36_5h_3x	SD/MSG -ARG -HIS -LYS +Canavanine +clonNAT +G418 +Thialysine	cSGA_v3r4	6	11	4.1680199667	7806.38148376	106.608269114	254	4.35156187454	520513.994793	8546.85915526	43	5.28107456915	510392.994728	8721.41902041	2637	203	136	136	160	166	145	465	2
DLR00014746	1	19	YOR202W	UD20-36_5h_3x	SD/MSG -ARG -HIS -LYS +Canavanine +clonNAT +G418 +Thialysine	cSGA_v3r4	6	11	6.04277417507	9387.69085073	204.682099189	254	4.90047831087	663334.98864	9762.85572226	43	5.98457132331	620155.145417	6132.8480265	2774	201	136	136	164	169	145	406	0
DLR00014746	1	20	YOR202W	UD20-36_5h_3x	SD/MSG -ARG -HIS -LYS +Canavanine +clonNAT +G418 +Thialysine	cSGA_v3r4	6	11	4.23578136543	7350.09959763	161.497586584	254	4.28286829052	499898.996616	8658.62502564	43	5.28182459993	456476.892102	5177.68592976	2909	206	136	136	159	165	144	419	0
DLR00014746	1	21	YOR202W	UD20-36_5h_3x	SD/MSG -ARG -HIS -LYS +Canavanine +clonNAT +G418 +Thialysine	cSGA_v3r4	6	11	6.2203730004	9946.18417281	220.13872696	254	4.99893367378	729670.988348	9932.55963978	43	5.98690423451	721918.986831	10511.8418956	3045	204	136	136	163	168	143	293	0
DLR00014746	1	22	YOR202W	UD20-36_5h_3x	SD/MSG -ARG -HIS -LYS +Canavanine +clonNAT +G418 +Thialysine	cSGA_v3r4	6	11	4.41343066617	8429.22903022	206.296871534	254	4.49006065867	543955.428884	6355.3442103	43	5.34419237136	565106.995057	9930.49985977	3182	202	136	136	154	160	139	181	0
DLR00014746	1	23	YOR202W	UD20-36_5h_3x	SD/MSG -ARG -HIS -LYS +Canavanine +clonNAT +G418 +Thialysine	cSGA_v3r4	6	11	6.06898416856	8944.92384593	248.007638712	254	4.7259125005	677347.987688	12356.4235835	43	5.68052125352	667824.987543	13362.8043673	3320	202	136	136	154	159	135	144	0
DLR00014746	1	24	YOR202W	UD20-36_5h_3x	SD/MSG -ARG -HIS -LYS +Canavanine +clonNAT +G418 +Thialysine	cSGA_v3r4	6	11	4.16602226746	9577.8	194.969786486	254	4.25664981778	678618.993581	21851.9810651	43	5.16539421982	670828.996928	23601.3565391	3462	198	136	136	152	156	132	420	46
DLR00014746	2	1	YOR202W	UD20-36_5h_3x	SD/MSG -ARG -HIS -LYS +Canavanine +clonNAT +G418 +Thialysine	cSGA_v3r4	6	11	4.24436424038	10444.1646478	143.31266675	254	4.4528897954	802831.9956	16194.344419	43	5.38926481943	797531.996261	18020.7296759	318	345	136	136	157	161	136	354	0
DLR00014746	2	2	YHR012W	UD20-36_5h_3x	SD/MSG -ARG -HIS -LYS +Canavanine +clonNAT +G418 +Thialysine	cSGA_v3r4	6	11	3.71627403112	6813.0075124	66.092408412	254	3.99465756942	509125.998587	9893.23432884	43	4.97761413543	463921.304935	6865.73392659	456	344	136	136	156	161	140	927	0
DLR00014746	2	3	YHR092C	UD20-36_5h_3x	SD/MSG -ARG -HIS -LYS +Canavanine +clonNAT +G418 +Thialysine	cSGA_v3r4	6	11	4.38184370848	9332.70667172	97.4998591397	254	4.68268076857	740885.991232	11614.6851726	43	5.65912180053	735774.990949	12910.1067178	592	345	136	136	166	171	145	851	0
DLR00014746	2	4	YGR287C	UD20-36_5h_3x	SD/MSG -ARG -HIS -LYS +Canavanine +clonNAT +G418 +Thialysine	cSGA_v3r4	6	11	4.26126642481	8128.65075799	69.6131574958	254	4.55118150519	628583.992727	9707.731204	43	5.5133743863	619497.992247	10362.1463432	722	340	136	136	165	170	146	836	0
DLR00014746	2	5	YHR199C	UD20-36_5h_3x	SD/MSG -ARG -HIS -LYS +Canavanine +clonNAT +G418 +Thialysine	cSGA_v3r4	6	11	4.33610796319	8918.61839903	57.3796370397	254	4.54450108852	678407.994667	10693.587146	43	5.50596128324	670961.994155	11606.4844047	865	342	136	136	164	170	146	900	0
DLR00014746	2	6	YIL030C	UD20-36_5h_3x	SD/MSG -ARG -HIS -LYS +Canavanine +clonNAT +G418 +Thialysine	cSGA_v3r4	6	11	3.86664590955	6385.27233686	44.9676053456	254	4.2477286443	473787.996111	7730.47206989	43	5.23863452159	436730.241801	4814.51767287	992	344	136	136	162	169	147	1268	0
DLR00014746	2	7	YGR266W	UD20-36_5h_3x	SD/MSG -ARG -HIS -LYS +Canavanine +clonNAT +G418 +Thialysine	cSGA_v3r4	6	11	4.63503168736	9837.44499348	95.122783019	254	4.83637753577	778919.98903	12724.3590906	43	5.83046926712	773357.988214	13782.8763349	1132	342	136	136	168	174	148	928	0
DLR00014746	2	8	YHL036W	UD20-36_5h_3x	SD/MSG -ARG -HIS -LYS +Canavanine +clonNAT +G418 +Thialysine	cSGA_v3r4	6	11	4.43891683529	8430.73664671	62.0604696807	254	4.66401979828	664685.991015	10041.9001029	43	5.63636131243	656018.990519	10894.4073554	1269	343	136	136	166	172	146	889	0
DLR00014746	2	9	YHL031C	UD20-36_5h_3x	SD/MSG -ARG -HIS -LYS +Canavanine +clonNAT +G418 +Thialysine	cSGA_v3r4	6	11	4.23743715959	7601.77395187	39.2672517724	254	4.47618363851	510828.125947	4923.37625648	43	5.43851631761	501897.329999	4684.38865374	1413	340	136	136	157	165	144	1214	0
DLR00014746	2	10	YHL025W	UD20-36_5h_3x	SD/MSG -ARG -HIS -LYS +Canavanine +clonNAT +G418 +Thialysine	cSGA_v3r4	6	11	4.06085082374	6168.23586551	52.2787829149	254	4.48254677426	499179.991009	8122.87356679	43	5.41642920127	486096.990715	8455.10563611	1542	339	136	136	164	170	142	586	0
DLR00014746	2	11	YHR143W	UD20-36_5h_3x	SD/MSG -ARG -HIS -LYS +Canavanine +clonNAT +G418 +Thialysine	cSGA_v3r4	6	11	4.39848412139	9136.1985587	71.7323800819	254	4.65170771094	711418.992211	10073.8149281	43	5.63323363371	706804.991594	11255.1271344	1681	339	136	136	163	169	144	1148	0
DLR00014746	2	12	YHR030C	UD20-36_5h_3x	SD/MSG -ARG -HIS -LYS +Canavanine +clonNAT +G418 +Thialysine	cSGA_v3r4	6	11	4.69433124869	8791.09822707	73.1784593837	254	4.92418921921	690136.989347	8524.5372111	43	6.01008188448	649682.68127	5257.4658147	1819	341	136	136	164	170	142	874	0
DLR00014746	2	13	YHL044W	UD20-36_5h_3x	SD/MSG -ARG -HIS -LYS +Canavanine +clonNAT +G418 +Thialysine	cSGA_v3r4	6	11	4.61287361636	8554.60678734	65.9217093458	254	4.79568042956	678508.989587	9607.25043465	43	5.86491532931	636473.06314	6164.53211576	1948	341	136	136	164	170	144	939	0
DLR00014746	2	14	YHR206W	UD20-36_5h_3x	SD/MSG -ARG -HIS -LYS +Canavanine +clonNAT +G418 +Thialysine	cSGA_v3r4	6	11	4.44835862177	8309.91607531	58.5618853667	254	4.63792030006	639287.991636	9106.10088368	43	5.61242234646	632761.991072	10042.6448995	2087	341	136	136	161	167	141	1036	0
DLR00014746	2	15	YGR238C	UD20-36_5h_3x	SD/MSG -ARG -HIS -LYS +Canavanine +clonNAT +G418 +Thialysine	cSGA_v3r4	6	11	4.41112150978	8246.82280891	55.345862583	254	4.65986294676	646560.991191	9138.15790789	43	5.63961183575	639271.99042	10121.2880831	2226	345	136	136	163	169	144	958	0
DLR00014746	2	16	YHR154W	UD20-36_5h_3x	SD/MSG -ARG -HIS -LYS +Canavanine +clonNAT +G418 +Thialysine	cSGA_v3r4	6	11	4.16138978429	7848.9453966	51.6615571824	254	4.31485865276	573538.997777	8794.53580551	43	5.25981128258	565287.997264	9450.47275522	2361	342	136	136	158	165	143	964	0
DLR00014746	2	17	YHR112C	UD20-36_5h_3x	SD/MSG -ARG -HIS -LYS +Canavanine +clonNAT +G418 +Thialysine	cSGA_v3r4	6	11	4.78343515651	8906.21329552	94.9251519293	254	4.95337565538	706281.98858	9396.48831794	43	5.9503032326	700000.987145	10226.4937645	2497	345	136	136	165	171	145	982	0
DLR00014746	2	18	YGR177C	UD20-36_5h_3x	SD/MSG -ARG -HIS -LYS +Canavanine +clonNAT +G418 +Thialysine	cSGA_v3r4	6	11	4.83733560895	9321.95567163	74.9366308727	254	4.98871294277	729279.989522	8521.30438965	43	6.08329114425	689359.337445	5191.79032594	2635	345	136	136	165	170	146	924	0
DLR00014746	2	19	YHL028W	UD20-36_5h_3x	SD/MSG -ARG -HIS -LYS +Canavanine +clonNAT +G418 +Thialysine	cSGA_v3r4	6	11	4.20980192437	8171.25696505	46.9229947634	254	4.49336271059	579552.911904	6079.52421051	43	5.38141439315	608950.995452	11159.2833904	2773	339	136	136	160	167	145	945	0
DLR00014746	2	20	YIL014W	UD20-36_5h_3x	SD/MSG -ARG -HIS -LYS +Canavanine +clonNAT +G418 +Thialysine	cSGA_v3r4	6	11	4.33790951427	8000.1181896	65.3130373438	254	4.60045285956	618028.991843	8884.83511584	43	5.57267814988	611008.991221	9708.13133641	2910	340	136	136	162	168	145	1097	0
DLR00014746	2	21	YGR187C	UD20-36_5h_3x	SD/MSG -ARG -HIS -LYS +Canavanine +clonNAT +G418 +Thialysine	cSGA_v3r4	6	11	4.4580644431	9048.24618093	63.7552668227	254	4.59099848731	686956.993971	10165.7747542	43	5.56445782987	680017.993188	11130.3564592	3043	345	136	136	158	164	143	848	0
DLR00014746	2	22	YHR093W	UD20-36_5h_3x	SD/MSG -ARG -HIS -LYS +Canavanine +clonNAT +G418 +Thialysine	cSGA_v3r4	6	11	4.39908686637	8345.04251543	90.2525937564	254	4.66572655607	694050.990769	11079.0912494	43	5.64290779452	686895.990321	12100.0986618	3175	342	136	136	159	165	142	998	0
DLR00014746	2	23	YHR111W	UD20-36_5h_3x	SD/MSG -ARG -HIS -LYS +Canavanine +clonNAT +G418 +Thialysine	cSGA_v3r4	6	11	4.00844501598	8622.2563862	101.201804602	254	4.12155337896	650805.998498	13302.6823466	43	5.04670413681	643857.999601	14248.925609	3315	341	136	136	148	153	133	753	0
DLR00014746	2	24	YOR202W	UD20-36_5h_3x	SD/MSG -ARG -HIS -LYS +Canavanine +clonNAT +G418 +Thialysine	cSGA_v3r4	6	11	4.29097397121	10534.8765226	162.62733649	254	4.45693545234	880303.996169	19732.1012679	43	5.39088751462	876358.997063	21864.9614974	3454	343	136	136	153	158	133	440	0
DLR00014746	3	1	YOR202W	UD20-36_5h_3x	SD/MSG -ARG -HIS -LYS +Canavanine +clonNAT +G418 +Thialysine	cSGA_v3r4	6	11	4.42017861481	11759.1103615	163.513435903	254	4.64795827505	972463.994083	18323.5661284	43	5.61336269014	969869.99417	20547.1612559	320	483	136	136	163	167	139	564	8
DLR00014746	3	2	YGR237C	UD20-36_5h_3x	SD/MSG -ARG -HIS -LYS +Canavanine +clonNAT +G418 +Thialysine	cSGA_v3r4	6	11	2.77366820045	3218.60464783	32.0394857637	254	3.20010161753	248345.998971	6709.86502518	43	3.72408790355	235262.99565	6212.64060709	454	487	136	136	152	159	139	1019	0
DLR00014746	3	3	YHR184W	UD20-36_5h_3x	SD/MSG -ARG -HIS -LYS +Canavanine +clonNAT +G418 +Thialysine	cSGA_v3r4	6	11	4.47589026358	9539.97571848	94.1141050589	254	4.75432325139	765229.990543	11845.0853732	43	5.73649110808	760240.989928	13256.9544218	593	478	136	136	167	171	145	888	0
DLR00014746	3	4	YHL006C	UD20-36_5h_3x	SD/MSG -ARG -HIS -LYS +Canavanine +clonNAT +G418 +Thialysine	cSGA_v3r4	6	11	4.52745841032	9240.79489932	65.3383140572	254	4.72284421208	721269.991808	10817.2505096	43	5.70470083268	714439.990818	11704.5074792	725	476	136	136	166	171	146	854	0
DLR00014746	3	5	YIL038C	UD20-36_5h_3x	SD/MSG -ARG -HIS -LYS +Canavanine +clonNAT +G418 +Thialysine	cSGA_v3r4	6	11	4.64205410345	8737.94314952	74.3765344436	254	4.87169590572	702500.990148	8881.55622949	43	5.86189745427	694855.988662	9555.63393636	865	478	136	136	169	174	147	916	0
DLR00014746	3	6	YHR113W	UD20-36_5h_3x	SD/MSG -ARG -HIS -LYS +Canavanine +clonNAT +G418 +Thialysine	cSGA_v3r4	6	11	4.26354938143	7971.35479438	50.774087479	254	4.54698329672	614560.992791	9698.74629176	43	5.51092182586	608450.992443	10313.6202824	1001	474	136	136	165	171	146	1264	0
DLR00014746	3	7	YHR082C	UD20-36_5h_3x	SD/MSG -ARG -HIS -LYS +Canavanine +clonNAT +G418 +Thialysine	cSGA_v3r4	6	11	4.60202820147	8612.07098851	63.2964657559	254	4.77280085033	665718.989583	10721.1159487	43	5.86965203966	616310.95951	5621.05160413	1136	481	136	136	166	171	147	1231	0
DLR00014746	3	8	YHR043C	UD20-36_5h_3x	SD/MSG -ARG -HIS -LYS +Canavanine +clonNAT +G418 +Thialysine	cSGA_v3r4	6	11	4.56937906792	9132.2009352	57.2698255999	254	4.78181361897	721234.990321	10523.0748039	43	5.86343227626	673021.748533	6301.12843229	1271	479	136	136	167	172	145	1014	0
DLR00014746	3	9	YGR270W	UD20-36_5h_3x	SD/MSG -ARG -HIS -LYS +Canavanine +clonNAT +G418 +Thialysine	cSGA_v3r4	6	11	3.86946067084	6463.90465376	41.4658915229	254	4.17853834146	479180.99808	8171.07304887	43	5.09914453678	472779.997796	8185.60183481	1403	479	136	136	160	167	145	1445	0
DLR00014746	3	10	YHR193C	UD20-36_5h_3x	SD/MSG -ARG -HIS -LYS +Canavanine +clonNAT +G418 +Thialysine	cSGA_v3r4	6	11	2.43405737433	1251.59846163	8.33541182043	254	3.27734253722	109962.999799	4732.78884556	43	3.57832306524	89877.9999022	1713.55228192	1536	490	136	136	156	164	145	583	0
DLR00014746	3	11	YGR283C	UD20-36_5h_3x	SD/MSG -ARG -HIS -LYS +Canavanine +clonNAT +G418 +Thialysine	cSGA_v3r4	6	11	4.77596654751	9774.60082262	76.541003239	254	4.98993253552	773393.989123	9566.17527984	43	6.07947699084	732477.906664	6078.81411333	1684	477	136	136	166	171	143	1135	0
DLR00014746	3	12	YHR117W	UD20-36_5h_3x	SD/MSG -ARG -HIS -LYS +Canavanine +clonNAT +G418 +Thialysine	cSGA_v3r4	6	11	4.40414979476	8643.38249428	57.1374556168	254	4.60761516476	667606.991332	12275.1456243	43	5.58040891482	661985.991086	13054.0068922	1818	477	136	136	163	169	143	1191	0
DLR00014746	3	13	YGR200C	UD20-36_5h_3x	SD/MSG -ARG -HIS -LYS +Canavanine +clonNAT +G418 +Thialysine	cSGA_v3r4	6	11	4.10060556164	7905.45459135	44.0005785395	254	4.10552312343	492678.998626	10282.3808794	43	5.12715657247	449271.317202	5356.94156765	1953	477	136	136	147	156	136	1198	0
DLR00014746	3	14	YGR173W	UD20-36_5h_3x	SD/MSG -ARG -HIS -LYS +Canavanine +clonNAT +G418 +Thialysine	cSGA_v3r4	6	11	4.43706333867	8113.67371259	41.3307776466	254	4.67508769884	632986.991225	9135.13826214	43	5.65340706313	625925.990412	9749.09777851	2089	473	136	136	163	169	143	1122	0
DLR00014746	3	15	YGR279C	UD20-36_5h_3x	SD/MSG -ARG -HIS -LYS +Canavanine +clonNAT +G418 +Thialysine	cSGA_v3r4	6	11	5.01364100509	10066.8786916	82.1982047938	254	5.08206707117	816963.988748	10297.2847623	43	6.19212638827	770835.343519	6091.46232247	2226	477	136	136	166	172	143	975	0
DLR00014746	3	16	YHL027W	UD20-36_5h_3x	SD/MSG -ARG -HIS -LYS +Canavanine +clonNAT +G418 +Thialysine	cSGA_v3r4	6	11	4.1949208939	8683.55589959	41.6817957169	254	4.3574728434	572347.999438	8824.62641611	43	5.31194386872	568484.99845	9102.55077378	2363	476	136	136	151	159	138	990	0
DLR00014746	3	17	YIL015W	UD20-36_5h_3x	SD/MSG -ARG -HIS -LYS +Canavanine +clonNAT +G418 +Thialysine	cSGA_v3r4	6	11	5.26960970647	10467.5304026	93.3193787163	254	5.18570395145	849564.988906	10602.3295339	43	6.19476993301	845720.98671	11556.0911961	2497	477	136	136	168	173	144	990	0
DLR00014746	3	18	YHL029C	UD20-36_5h_3x	SD/MSG -ARG -HIS -LYS +Canavanine +clonNAT +G418 +Thialysine	cSGA_v3r4	6	11	3.66286321332	6031.53130248	39.9060370621	254	4.02319534932	403207.9236	5667.27936721	43	4.84736329415	432357.9991	9793.34047752	2639	476	136	136	156	164	143	1765	0
DLR00014746	3	19	YHR078W	UD20-36_5h_3x	SD/MSG -ARG -HIS -LYS +Canavanine +clonNAT +G418 +Thialysine	cSGA_v3r4	6	11	4.88319471952	10022.9107415	92.420177541	254	5.01855237928	794301.989243	10113.5211921	43	6.03034501204	789938.987418	11082.4633463	2772	481	136	136	165	171	144	980	0
DLR00014746	3	20	YHR132W-A	UD20-36_5h_3x	SD/MSG -ARG -HIS -LYS +Canavanine +clonNAT +G418 +Thialysine	cSGA_v3r4	6	11	4.37477232999	8397.21988654	55.2809149894	254	4.67573291606	626770.992183	7554.88325167	43	5.66174277146	621573.991004	8335.92088028	2906	479	136	136	159	165	141	1115	0
DLR00014746	3	21	YHR189W	UD20-36_5h_3x	SD/MSG -ARG -HIS -LYS +Canavanine +clonNAT +G418 +Thialysine	cSGA_v3r4	6	11	4.1604361441	6508.75399063	21.5860977967	254	4.47963987076	420658.998302	3582.11014342	43	5.43509704406	417716.995618	1949.34717136	3048	475	136	136	147	156	142	1712	0
DLR00014746	3	22	YIL013C	UD20-36_5h_3x	SD/MSG -ARG -HIS -LYS +Canavanine +clonNAT +G418 +Thialysine	cSGA_v3r4	6	11	4.37862977282	8062.78328614	59.9236439295	254	4.65427290638	651425.992449	8849.02834031	43	5.6287548823	643264.991563	9590.7368885	3176	476	136	136	157	163	139	833	0
DLR00014746	3	23	YIL002C	UD20-36_5h_3x	SD/MSG -ARG -HIS -LYS +Canavanine +clonNAT +G418 +Thialysine	cSGA_v3r4	6	11	5.09472491039	10322.0374228	163.726441585	254	5.07768006713	971556.987725	15358.6173342	43	6.08214213774	966264.986753	16812.3280835	3317	479	136	136	163	167	139	818	0
DLR00014746	3	24	YOR202W	UD20-36_5h_3x	SD/MSG -ARG -HIS -LYS +Canavanine +clonNAT +G418 +Thialysine	cSGA_v3r4	6	11	4.39864356132	11068.9218802	184.65793439	254	4.66733211997	1005981.99269	20247.0612003	43	5.62281243734	1002691.99323	22686.6392405	3451	482	136	136	158	162	134	611	0
DLR00014746	4	1	YOR202W	UD20-36_5h_3x	SD/MSG -ARG -HIS -LYS +Canavanine +clonNAT +G418 +Thialysine	cSGA_v3r4	6	11	4.00250799166	9025.42871859	134.509398744	254	4.28864623806	766112.997382	17720.9597015	43	5.21811207572	759178.998676	19179.9165615	318	626	136	136	162	167	141	680	0
DLR00014746	4	2	YHR155W	UD20-36_5h_3x	SD/MSG -ARG -HIS -LYS +Canavanine +clonNAT +G418 +Thialysine	cSGA_v3r4	6	11	4.33038066286	8645.50467565	95.0587939252	254	4.6544944084	737896.991271	12467.0224438	43	5.6206298112	730859.991104	13836.1081978	452	618	136	136	167	171	143	741	9
DLR00014746	4	3	YHR114W	UD20-36_5h_3x	SD/MSG -ARG -HIS -LYS +Canavanine +clonNAT +G418 +Thialysine	cSGA_v3r4	6	11	4.54293036494	9233.94629965	74.6847559167	254	4.77763588631	746313.990895	10755.8570622	43	5.85585696557	697670.434007	6829.66275501	592	613	136	136	166	171	146	906	0
DLR00014746	4	4	YHR158C	UD20-36_5h_3x	SD/MSG -ARG -HIS -LYS +Canavanine +clonNAT +G418 +Thialysine	cSGA_v3r4	6	11	4.31945011338	7578.20059716	62.160362147	254	4.57600913294	596932.992616	8786.9513386	43	5.54376278998	591036.991746	9319.20376495	728	609	136	136	166	171	147	1416	0
DLR00014746	4	5	YGR260W	UD20-36_5h_3x	SD/MSG -ARG -HIS -LYS +Canavanine +clonNAT +G418 +Thialysine	cSGA_v3r4	6	11	4.2584873064	7994.64261246	41.2770758133	254	4.46213819449	605618.997465	9393.16554825	43	5.49774413588	560749.132406	5232.10105919	863	614	136	136	164	169	145	975	0
DLR00014746	4	6	YGR234W	UD20-36_5h_3x	SD/MSG -ARG -HIS -LYS +Canavanine +clonNAT +G418 +Thialysine	cSGA_v3r4	6	11	4.20808246551	6422.57637587	38.4801435368	254	4.49958251417	512922.993793	7237.10460381	43	5.44584587598	501294.992606	7430.40348359	1001	614	136	136	167	172	147	819	0
DLR00014746	4	7	YHR115C	UD20-36_5h_3x	SD/MSG -ARG -HIS -LYS +Canavanine +clonNAT +G418 +Thialysine	cSGA_v3r4	6	11	4.34192574162	8465.02456068	51.7370865357	254	4.56019895514	655556.993468	10553.2259088	43	5.52738903159	650212.992881	11474.7719003	1137	614	136	136	165	171	145	1236	0
DLR00014746	4	8	YGR290W	UD20-36_5h_3x	SD/MSG -ARG -HIS -LYS +Canavanine +clonNAT +G418 +Thialysine	cSGA_v3r4	6	11	4.69256015947	8980.4247785	62.8814006436	254	4.88818731344	725063.989434	9797.67758346	43	5.97621616713	679492.597289	5762.08301637	1272	618	136	136	168	173	146	979	0
DLR00014746	4	9	YHR105W	UD20-36_5h_3x	SD/MSG -ARG -HIS -LYS +Canavanine +clonNAT +G418 +Thialysine	cSGA_v3r4	6	11	4.48777149071	9542.07776385	58.6045727491	254	4.72953818105	760252.99184	11910.2559378	43	5.71660922359	754693.991014	12811.7928029	1403	614	136	136	167	172	145	996	0
DLR00014746	4	10	YGR263C	UD20-36_5h_3x	SD/MSG -ARG -HIS -LYS +Canavanine +clonNAT +G418 +Thialysine	cSGA_v3r4	6	11	4.47387472566	8128.16834017	48.100375785	254	4.66277631179	652979.991518	9894.36649184	43	5.63302707795	646426.990796	10421.4378592	1538	616	136	136	166	171	145	1147	0
DLR00014746	4	11	YGR228W	UD20-36_5h_3x	SD/MSG -ARG -HIS -LYS +Canavanine +clonNAT +G418 +Thialysine	cSGA_v3r4	6	11	4.62931159652	8821.76229719	54.5852694846	254	4.73488446622	700936.990874	10236.7682699	43	5.80998675846	654820.913536	6142.30440336	1681	613	136	136	164	169	143	1067	0
DLR00014746	4	12	YIL012W	UD20-36_5h_3x	SD/MSG -ARG -HIS -LYS +Canavanine +clonNAT +G418 +Thialysine	cSGA_v3r4	6	11	4.72425973787	8859.05414751	57.127990104	254	4.92340452692	725058.989222	10150.3913984	43	6.02279721439	678201.510361	5704.02303981	1820	612	136	136	166	171	143	966	0
DLR00014746	4	13	YGR193C	UD20-36_5h_3x	SD/MSG -ARG -HIS -LYS +Canavanine +clonNAT +G418 +Thialysine	cSGA_v3r4	6	11	4.62292099916	9255.03494955	42.1842236083	254	4.84323714386	738902.990006	10687.3831178	43	5.93970657662	690713.925528	5970.67745347	1950	610	136	136	164	170	143	1020	0
DLR00014746	4	14	YHR029C	UD20-36_5h_3x	SD/MSG -ARG -HIS -LYS +Canavanine +clonNAT +G418 +Thialysine	cSGA_v3r4	6	11	4.33016535845	7521.52677917	47.2191111558	254	4.62707962318	600512.991623	9014.01847285	43	5.60119053484	593384.990721	9465.28547265	2088	609	136	136	163	169	143	1194	0
DLR00014746	4	15	YIL055C	UD20-36_5h_3x	SD/MSG -ARG -HIS -LYS +Canavanine +clonNAT +G418 +Thialysine	cSGA_v3r4	6	11	4.47149124328	7405.29319981	33.2256313906	254	4.69520060039	584772.991366	7479.14109011	43	5.74822473086	546407.65909	4336.78600307	2224	613	136	136	163	169	143	996	0
DLR00014746	4	16	YHR200W	UD20-36_5h_3x	SD/MSG -ARG -HIS -LYS +Canavanine +clonNAT +G418 +Thialysine	cSGA_v3r4	6	11	3.62272872677	4723.54664079	15.8522532775	254	3.89925460341	291320.999825	4374.61150098	43	4.78744192898	272303.806643	1277.02938993	2364	615	136	136	144	153	136	1199	0
DLR00014746	4	17	YGR217W	UD20-36_5h_3x	SD/MSG -ARG -HIS -LYS +Canavanine +clonNAT +G418 +Thialysine	cSGA_v3r4	6	11	4.82978198169	8266.84275625	51.3236174629	254	4.93977656106	655730.989787	7902.52900299	43	6.02005696352	616565.452304	4303.94620893	2493	614	136	136	165	170	144	969	0
DLR00014746	4	18	YIL050W	UD20-36_5h_3x	SD/MSG -ARG -HIS -LYS +Canavanine +clonNAT +G418 +Thialysine	cSGA_v3r4	6	11	4.49496001632	8267.77850436	41.4478112979	254	4.68145058343	648545.991012	10554.4034445	43	5.66113748493	641911.990144	11325.7502345	2628	617	136	136	163	169	145	1114	0
DLR00014746	4	19	YGR207C	UD20-36_5h_3x	SD/MSG -ARG -HIS -LYS +Canavanine +clonNAT +G418 +Thialysine	cSGA_v3r4	6	11	4.59937911797	8020.20928306	45.4265986075	254	4.81035186167	633182.989763	8548.64683217	43	5.89163781302	592191.802192	4985.38239973	2771	618	136	136	164	169	144	1026	0
DLR00014746	4	20	YHL017W	UD20-36_5h_3x	SD/MSG -ARG -HIS -LYS +Canavanine +clonNAT +G418 +Thialysine	cSGA_v3r4	6	11	4.41845083603	8016.19618289	56.113791361	254	4.60657354814	624187.991557	10827.0258235	43	5.58724810058	617433.99084	11576.8495187	2908	612	136	136	161	167	144	1152	0
DLR00014746	4	21	YHL043W	UD20-36_5h_3x	SD/MSG -ARG -HIS -LYS +Canavanine +clonNAT +G418 +Thialysine	cSGA_v3r4	6	11	4.5077836807	8628.78095097	44.7239935238	254	4.66356385282	669503.991778	10854.0994014	43	5.64933572653	664149.990846	11639.907783	3044	611	136	136	159	165	143	1192	0
DLR00014746	4	22	YHR079C-B	UD20-36_5h_3x	SD/MSG -ARG -HIS -LYS +Canavanine +clonNAT +G418 +Thialysine	cSGA_v3r4	6	11	4.52728228963	8468.0732706	79.1875913819	254	4.72584213569	717367.990505	11010.3349721	43	5.71111845749	708994.98964	12015.7731041	3179	613	136	136	160	166	143	810	0
DLR00014746	4	23	YHR059W	UD20-36_5h_3x	SD/MSG -ARG -HIS -LYS +Canavanine +clonNAT +G418 +Thialysine	cSGA_v3r4	6	11	0	11	24.3303383138	254	12	34119.9	1561.18395768	43	0.5	1476	194.828726558	3303	621	136	136	-1	-1	-1	20	0
DLR00014746	4	24	YOR202W	UD20-36_5h_3x	SD/MSG -ARG -HIS -LYS +Canavanine +clonNAT +G418 +Thialysine	cSGA_v3r4	6	11	4.37362309694	11302.3244458	183.216985883	254	4.74337077954	979238.07403	13504.4512935	43	5.59872565051	1056359.99472	24782.4286887	3450	617	136	136	159	163	136	631	0
DLR00014746	5	1	YOR202W	UD20-36_5h_3x	SD/MSG -ARG -HIS -LYS +Canavanine +clonNAT +G418 +Thialysine	cSGA_v3r4	6	11	4.25632622282	10359.9724845	140.861538597	254	4.45318670782	872223.99639	18527.013254	43	5.39773915564	867810.997048	20487.6410704	328	750	136	136	164	168	142	639	4
DLR00014746	5	2	YHR123W	UD20-36_5h_3x	SD/MSG -ARG -HIS -LYS +Canavanine +clonNAT +G418 +Thialysine	cSGA_v3r4	6	11	3.76037402696	6530.49954471	60.7429156568	254	4.1481466094	492700.993811	7349.71847127	43	4.97184024784	524843.999088	12614.8173849	459	751	136	136	162	167	144	867	1
DLR00014746	5	3	YHR161C	UD20-36_5h_3x	SD/MSG -ARG -HIS -LYS +Canavanine +clonNAT +G418 +Thialysine	cSGA_v3r4	6	11	4.24604614669	7922.15738502	56.7066415307	254	4.49899185348	631481.994371	10516.554935	43	5.46436567606	624030.993826	11323.057359	587	750	136	136	164	169	146	1052	0
DLR00014746	5	4	YHR210C	UD20-36_5h_3x	SD/MSG -ARG -HIS -LYS +Canavanine +clonNAT +G418 +Thialysine	cSGA_v3r4	6	11	4.32192182461	7930.95420823	48.1824988946	254	4.51900263646	624012.99553	9384.37799676	43	5.4809169641	614618.994555	10047.7188281	724	754	136	136	166	171	148	841	0
DLR00014746	5	5	YIL036W	UD20-36_5h_3x	SD/MSG -ARG -HIS -LYS +Canavanine +clonNAT +G418 +Thialysine	cSGA_v3r4	6	11	3.65736937676	6888.59825985	27.2956104067	254	3.78983665509	454650.997222	8606.42808679	43	4.68742035926	448019.998849	8621.22994044	867	747	136	136	153	161	142	1323	0
DLR00014746	5	6	YGR236C	UD20-36_5h_3x	SD/MSG -ARG -HIS -LYS +Canavanine +clonNAT +G418 +Thialysine	cSGA_v3r4	6	11	4.16793677693	8018.64578883	45.5561404257	254	4.43956081686	625295.996976	9616.15521895	43	5.46511358302	581803.318275	5780.97155327	999	751	136	136	165	172	147	1323	0
DLR00014746	5	7	YHR202W	UD20-36_5h_3x	SD/MSG -ARG -HIS -LYS +Canavanine +clonNAT +G418 +Thialysine	cSGA_v3r4	6	11	4.66860615258	9469.82969868	90.7932613592	254	4.86753714443	786024.989948	11223.7645124	43	5.95343762904	735292.548997	6686.57817853	1138	751	136	136	170	176	148	1030	0
DLR00014746	5	8	YHR066W	UD20-36_5h_3x	SD/MSG -ARG -HIS -LYS +Canavanine +clonNAT +G418 +Thialysine	cSGA_v3r4	6	11	3.22837931987	3896.28924234	16.0936221356	254	3.47266951055	256096.999049	5861.26523533	43	4.24537537065	247111.999595	4711.81371766	1272	748	136	136	149	158	140	1476	0
DLR00014746	5	9	YIL052C	UD20-36_5h_3x	SD/MSG -ARG -HIS -LYS +Canavanine +clonNAT +G418 +Thialysine	cSGA_v3r4	6	11	4.65028465194	8561.80321068	65.9401536094	254	4.90194461569	716348.989279	9703.01737418	43	5.9816235135	671402.319114	5911.60090641	1409	748	136	136	170	175	147	965	0
DLR00014746	5	10	YHL019C	UD20-36_5h_3x	SD/MSG -ARG -HIS -LYS +Canavanine +clonNAT +G418 +Thialysine	cSGA_v3r4	6	11	4.16291031864	7056.76901096	35.9417407049	254	4.49289739673	519039.208165	5528.20724082	43	5.44563108644	508925.543522	4881.17039503	1547	757	136	136	163	168	144	1138	0
DLR00014746	5	11	YHR126C	UD20-36_5h_3x	SD/MSG -ARG -HIS -LYS +Canavanine +clonNAT +G418 +Thialysine	cSGA_v3r4	6	11	4.99585702467	10291.4629095	77.2109349527	254	5.11191965901	869073.988631	11440.6623479	43	6.22015096822	819974.530742	6592.15916379	1677	754	136	136	169	174	145	985	0
DLR00014746	5	12	YHR160C	UD20-36_5h_3x	SD/MSG -ARG -HIS -LYS +Canavanine +clonNAT +G418 +Thialysine	cSGA_v3r4	6	11	4.55824054732	8998.08359976	48.195647582	254	4.79383393497	741936.990637	10653.9747567	43	5.87344211863	692846.533471	6127.38406835	1817	755	136	136	166	171	144	1002	0
DLR00014746	5	13	YHR133C	UD20-36_5h_3x	SD/MSG -ARG -HIS -LYS +Canavanine +clonNAT +G418 +Thialysine	cSGA_v3r4	6	11	4.74068304339	8934.81249475	60.7237148297	254	4.93522141697	741380.98893	10707.4738105	43	6.0376229303	693009.91513	5818.33986717	1953	749	136	136	166	171	144	994	0
DLR00014746	5	14	YIL001W	UD20-36_5h_3x	SD/MSG -ARG -HIS -LYS +Canavanine +clonNAT +G418 +Thialysine	cSGA_v3r4	6	11	4.46710721966	7346.01435308	26.4812797742	254	4.68070328495	588731.99124	8610.14798807	43	5.74059916592	545538.985885	4542.54628398	2093	741	136	136	164	169	143	947	0
DLR00014746	5	15	YHR135C	UD20-36_5h_3x	SD/MSG -ARG -HIS -LYS +Canavanine +clonNAT +G418 +Thialysine	cSGA_v3r4	6	11	4.65434455943	8606.97037985	50.0011641212	254	4.83226574838	679132.990243	9418.90011638	43	5.91520015221	635450.422513	5049.0292837	2225	750	136	136	163	169	143	1078	0
DLR00014746	5	16	YGR239C	UD20-36_5h_3x	SD/MSG -ARG -HIS -LYS +Canavanine +clonNAT +G418 +Thialysine	cSGA_v3r4	6	11	4.22736254461	7939.75364407	39.6259265441	254	4.42172701986	604177.996517	12178.5171817	43	5.49062017114	551157.21016	6709.76252965	2361	740	136	136	160	166	143	1379	0
DLR00014746	5	17	YHR180W	UD20-36_5h_3x	SD/MSG -ARG -HIS -LYS +Canavanine +clonNAT +G418 +Thialysine	cSGA_v3r4	6	11	4.93520072931	10355.4176803	71.5495612983	254	5.08983708276	846556.988258	11935.0501029	43	6.21415513276	795039.720624	6739.76374321	2502	746	136	136	167	172	145	994	0
DLR00014746	5	18	YGR192C	UD20-36_5h_3x	SD/MSG -ARG -HIS -LYS +Canavanine +clonNAT +G418 +Thialysine	cSGA_v3r4	6	11	4.24340528899	7040.46480318	37.6841638989	254	4.42608825383	518115.994824	8336.82324367	43	5.37907821342	512474.994114	8624.95896214	2633	758	136	136	157	164	142	1276	0
DLR00014746	5	19	YHR153C	UD20-36_5h_3x	SD/MSG -ARG -HIS -LYS +Canavanine +clonNAT +G418 +Thialysine	cSGA_v3r4	6	11	5.32592659898	9571.59690359	98.1656378962	254	5.18931245765	783933.98926	9045.44775923	43	6.20195325992	779148.986649	9726.23774503	2774	752	136	136	166	172	145	1059	0
DLR00014746	5	20	YHR045W	UD20-36_5h_3x	SD/MSG -ARG -HIS -LYS +Canavanine +clonNAT +G418 +Thialysine	cSGA_v3r4	6	11	4.56489588673	8161.97484754	49.4729578069	254	4.72062775414	616194.990575	8478.99121966	43	5.80181611738	575939.354406	4965.35328648	2910	755	136	136	159	165	143	1079	0
DLR00014746	5	21	YGR242W	UD20-36_5h_3x	SD/MSG -ARG -HIS -LYS +Canavanine +clonNAT +G418 +Thialysine	cSGA_v3r4	6	11	5.19317795204	8450.53197656	86.3251931222	254	5.09298970463	719644.988477	9446.7762113	43	6.21831275924	675389.033797	5538.61963839	3045	752	136	136	165	171	146	1019	0
DLR00014746	5	22	YHR140W	UD20-36_5h_3x	SD/MSG -ARG -HIS -LYS +Canavanine +clonNAT +G418 +Thialysine	cSGA_v3r4	6	11	4.62744200743	8797.08698196	65.2410363936	254	4.79401004964	724253.989737	10956.1997049	43	5.88547159718	673765.024263	6932.78971081	3182	754	136	136	159	165	142	877	0
DLR00014746	5	23	YHR198C	UD20-36_5h_3x	SD/MSG -ARG -HIS -LYS +Canavanine +clonNAT +G418 +Thialysine	cSGA_v3r4	6	11	4.76772236337	9713.78484787	108.092228617	254	4.99754111571	831413.990742	8202.8204748	43	5.99942751442	824143.989549	9043.04692016	3316	748	136	136	156	162	142	712	0
DLR00014746	5	24	YOR202W	UD20-36_5h_3x	SD/MSG -ARG -HIS -LYS +Canavanine +clonNAT +G418 +Thialysine	cSGA_v3r4	6	11	4.24316487124	10567.3886228	159.285900012	254	4.48734839732	999912.996745	22179.1398453	43	5.43042538732	995509.997593	24540.9372332	3451	756	136	136	159	163	136	697	0
DLR00014746	6	1	YOR202W	UD20-36_5h_3x	SD/MSG -ARG -HIS -LYS +Canavanine +clonNAT +G418 +Thialysine	cSGA_v3r4	6	11	3.9887608306	9547.7684374	129.756340579	254	4.22242691299	776037.998595	16545.2885552	43	5.1490576481	769807.999827	18342.5291641	321	884	136	136	161	166	141	593	0
DLR00014746	6	2	YHR037W	UD20-36_5h_3x	SD/MSG -ARG -HIS -LYS +Canavanine +clonNAT +G418 +Thialysine	cSGA_v3r4	6	11	4.22710078677	8512.43847116	87.6792940881	254	4.51656911456	730013.993175	14942.2119767	43	5.47734517514	722629.99351	16410.4265277	454	885	136	136	167	172	146	846	0
DLR00014746	6	3	YHR146W	UD20-36_5h_3x	SD/MSG -ARG -HIS -LYS +Canavanine +clonNAT +G418 +Thialysine	cSGA_v3r4	6	11	4.47020637953	8155.30675612	51.0747730386	254	4.6502964326	655189.991884	10345.7957484	43	5.62058338045	646670.991053	11207.4400976	589	886	136	136	166	171	146	804	0
DLR00014746	6	4	YGR168C	UD20-36_5h_3x	SD/MSG -ARG -HIS -LYS +Canavanine +clonNAT +G418 +Thialysine	cSGA_v3r4	6	11	4.38024994308	8151.26627891	49.9645348904	254	4.64379316099	647369.992746	9090.94771596	43	5.61794059786	638760.991626	9741.73789658	726	886	136	136	167	172	148	898	0
DLR00014746	6	5	YHR032W	UD20-36_5h_3x	SD/MSG -ARG -HIS -LYS +Canavanine +clonNAT +G418 +Thialysine	cSGA_v3r4	6	11	4.29150188981	7957.00666392	40.5328427815	254	4.53474623884	625199.995722	8640.4910303	43	5.4904229369	616270.994885	9124.78051301	868	882	136	136	166	172	148	948	0
DLR00014746	6	6	YHR151C	UD20-36_5h_3x	SD/MSG -ARG -HIS -LYS +Canavanine +clonNAT +G418 +Thialysine	cSGA_v3r4	6	11	3.69702811722	5687.56102945	30.4165870627	254	3.88149725678	407864.99823	8732.74026732	43	4.76776955952	397068.999036	8768.73793287	999	889	136	136	156	164	143	1115	0
DLR00014746	6	7	YHR018C	UD20-36_5h_3x	SD/MSG -ARG -HIS -LYS +Canavanine +clonNAT +G418 +Thialysine	cSGA_v3r4	6	11	2.74847820259	1755.7637096	6.94040639156	254	3.49218033922	153828.999882	4678.19612574	43	4.13928553112	122366.343492	1224.20069264	1130	899	136	136	160	168	144	436	0
DLR00014746	6	8	YHR163W	UD20-36_5h_3x	SD/MSG -ARG -HIS -LYS +Canavanine +clonNAT +G418 +Thialysine	cSGA_v3r4	6	11	4.30049743697	6943.169018	30.1789307133	254	4.53796387984	566972.993975	7892.13495438	43	5.48472754816	556613.993095	8467.88639936	1273	885	136	136	167	173	147	821	0
DLR00014746	6	9	YHR121W	UD20-36_5h_3x	SD/MSG -ARG -HIS -LYS +Canavanine +clonNAT +G418 +Thialysine	cSGA_v3r4	6	11	4.19653979634	7222.98720953	34.9319671961	254	4.4777992672	569607.995058	8516.02427298	43	5.43151549744	561922.994302	8948.90078738	1411	890	136	136	164	170	145	1054	0
DLR00014746	6	10	YHR035W	UD20-36_5h_3x	SD/MSG -ARG -HIS -LYS +Canavanine +clonNAT +G418 +Thialysine	cSGA_v3r4	6	11	4.32428929937	7000.84036161	35.8163538685	254	4.59627449606	577212.992289	8676.91455878	43	5.5508755459	567719.991466	8960.90010997	1543	885	136	136	166	172	145	906	0
DLR00014746	6	11	YGR214W	UD20-36_5h_3x	SD/MSG -ARG -HIS -LYS +Canavanine +clonNAT +G418 +Thialysine	cSGA_v3r4	6	11	3.04006368811	3831.85667789	12.6866423671	254	3.37954964507	231672.822454	4775.29170846	43	3.98609244302	239470.999254	4802.04968229	1681	886	136	136	145	154	137	1261	0
DLR00014746	6	12	YHR021C	UD20-36_5h_3x	SD/MSG -ARG -HIS -LYS +Canavanine +clonNAT +G418 +Thialysine	cSGA_v3r4	6	11	2.33955925623	1639.73244329	18.2623107049	254	3.10966515845	108493.99978	4388.91334404	43	3.45021922231	84954.1373591	780.891781106	1823	896	136	136	138	149	132	446	0
DLR00014746	6	13	YHR139C-A	UD20-36_5h_3x	SD/MSG -ARG -HIS -LYS +Canavanine +clonNAT +G418 +Thialysine	cSGA_v3r4	6	11	4.405743735	7844.63934551	47.1198103218	254	4.65482180317	644114.991558	9417.92946721	43	5.62517164354	636391.990934	10042.0297594	1954	883	136	136	166	171	144	1031	0
DLR00014746	6	14	YIL049W	UD20-36_5h_3x	SD/MSG -ARG -HIS -LYS +Canavanine +clonNAT +G418 +Thialysine	cSGA_v3r4	6	11	4.64217749259	9003.11568648	40.3592502424	254	4.78242107179	726800.990218	11658.5853426	43	5.87247513021	673429.848587	6662.02237602	2092	885	136	136	164	170	143	970	0
DLR00014746	6	15	YGR196C	UD20-36_5h_3x	SD/MSG -ARG -HIS -LYS +Canavanine +clonNAT +G418 +Thialysine	cSGA_v3r4	6	11	4.51390854103	8245.44425223	37.6804187388	254	4.6963237392	640209.991172	9593.93276197	43	5.67622834997	634747.990218	10239.9907797	2230	884	136	136	161	167	142	1203	0
DLR00014746	6	16	YGR182C	UD20-36_5h_3x	SD/MSG -ARG -HIS -LYS +Canavanine +clonNAT +G418 +Thialysine	cSGA_v3r4	6	11	4.58164035637	8208.97014476	37.6421393551	254	4.78052387619	652152.990117	9270.71425068	43	5.86155108433	608547.203415	5265.02737177	2360	884	136	136	163	168	143	1145	0
DLR00014746	6	17	YGR163W	UD20-36_5h_3x	SD/MSG -ARG -HIS -LYS +Canavanine +clonNAT +G418 +Thialysine	cSGA_v3r4	6	11	4.3786745852	7112.03671383	30.6157331216	254	4.57246864563	549600.99222	7760.98777663	43	5.5392214718	542804.991252	8211.14410465	2497	889	136	136	160	166	143	1219	0
DLR00014746	6	18	YHL002W	UD20-36_5h_3x	SD/MSG -ARG -HIS -LYS +Canavanine +clonNAT +G418 +Thialysine	cSGA_v3r4	6	11	4.29521104467	7420.49247456	30.8246298953	254	4.5236980503	571168.99338	8889.23473807	43	5.49381110228	565883.992432	9512.01870656	2635	884	136	136	160	166	144	1374	0
DLR00014746	6	19	YIL028W	UD20-36_5h_3x	SD/MSG -ARG -HIS -LYS +Canavanine +clonNAT +G418 +Thialysine	cSGA_v3r4	6	11	4.71839005086	8770.75367683	41.7369344811	254	4.84230329025	686865.989402	10412.8035621	43	5.83724320256	680466.988045	11344.8451317	2771	890	136	136	161	168	144	928	0
DLR00014746	6	20	YHR152W	UD20-36_5h_3x	SD/MSG -ARG -HIS -LYS +Canavanine +clonNAT +G418 +Thialysine	cSGA_v3r4	6	11	4.68753367032	8953.36800647	51.5364872344	254	4.87358293402	692285.98971	9141.03437593	43	5.97309117289	650841.102824	5378.36987371	2910	888	136	136	160	167	143	1101	0
DLR00014746	6	21	YHR044C	UD20-36_5h_3x	SD/MSG -ARG -HIS -LYS +Canavanine +clonNAT +G418 +Thialysine	cSGA_v3r4	6	11	4.72671809248	8583.90679349	57.0768919266	254	4.8457316442	679264.989363	9613.84342018	43	5.94886280618	634971.085651	5577.82958381	3045	890	136	136	159	166	143	1117	0
DLR00014746	6	22	YIL041W	UD20-36_5h_3x	SD/MSG -ARG -HIS -LYS +Canavanine +clonNAT +G418 +Thialysine	cSGA_v3r4	6	11	4.52027143229	8223.90605562	72.6633686162	254	4.82872869946	636788.662386	7137.27996344	43	5.71334938963	672921.988512	12944.6191979	3184	887	136	136	158	164	142	982	0
DLR00014746	6	23	YIL057C	UD20-36_5h_3x	SD/MSG -ARG -HIS -LYS +Canavanine +clonNAT +G418 +Thialysine	cSGA_v3r4	6	11	4.54505280377	8001.06652244	94.7506582136	254	4.72168196644	730266.988474	14130.6637714	43	5.6982529346	720566.988237	15233.7235649	3313	890	136	136	159	164	140	786	0
DLR00014746	6	24	YOR202W	UD20-36_5h_3x	SD/MSG -ARG -HIS -LYS +Canavanine +clonNAT +G418 +Thialysine	cSGA_v3r4	6	11	4.255181989	10080.3562417	154.293748251	254	4.50338889822	953107.996111	20869.3856257	43	5.44469650796	947542.996838	23124.0718772	3449	892	136	136	158	162	136	728	0
DLR00014746	7	1	YOR202W	UD20-36_5h_3x	SD/MSG -ARG -HIS -LYS +Canavanine +clonNAT +G418 +Thialysine	cSGA_v3r4	6	11	4.46464367334	11612.6127053	172.579369782	254	4.68121537358	967310.991285	19874.7580355	43	5.64897993958	964364.991531	22060.7355243	315	1023	136	136	165	169	142	624	0
DLR00014746	7	2	YGR230W	UD20-36_5h_3x	SD/MSG -ARG -HIS -LYS +Canavanine +clonNAT +G418 +Thialysine	cSGA_v3r4	6	11	4.39732766024	8729.39995159	97.9372759759	254	4.62704044242	724168.991394	12792.0880439	43	5.59896061733	716739.991176	14082.4444674	453	1026	136	136	165	170	144	787	0
DLR00014746	7	3	YIL043C	UD20-36_5h_3x	SD/MSG -ARG -HIS -LYS +Canavanine +clonNAT +G418 +Thialysine	cSGA_v3r4	6	11	4.70911938412	9534.12826714	98.8862643073	254	4.89212680753	777839.989628	11177.7565571	43	5.98829498268	729301.313228	7275.58049801	591	1029	136	136	167	172	146	900	0
DLR00014746	7	4	YHR046C	UD20-36_5h_3x	SD/MSG -ARG -HIS -LYS +Canavanine +clonNAT +G418 +Thialysine	cSGA_v3r4	6	11	4.26392758551	7873.70466196	48.0833603889	254	4.50760524663	608878.995497	9109.85007884	43	5.46641675042	601807.99463	9684.4945252	725	1022	136	136	164	170	147	1101	0
DLR00014746	7	5	YHR049C-A	UD20-36_5h_3x	SD/MSG -ARG -HIS -LYS +Canavanine +clonNAT +G418 +Thialysine	cSGA_v3r4	6	11	4.56202711581	9046.82329757	55.184260469	254	4.76872976326	727913.99128	10065.1973712	43	5.83497948392	680785.055432	6062.82526094	866	1023	136	136	168	174	148	954	0
DLR00014746	7	6	YGR213C	UD20-36_5h_3x	SD/MSG -ARG -HIS -LYS +Canavanine +clonNAT +G418 +Thialysine	cSGA_v3r4	6	11	4.05454153544	8274.02304834	30.1273235526	254	4.27700166835	614483.998814	10180.5539305	43	5.21901046866	608644.998558	10642.5359787	1000	1025	136	136	161	168	146	1245	0
DLR00014746	7	7	YHR031C	UD20-36_5h_3x	SD/MSG -ARG -HIS -LYS +Canavanine +clonNAT +G418 +Thialysine	cSGA_v3r4	6	11	4.36909807587	9314.41430819	62.8230766488	254	4.59937279961	758388.994835	12592.760082	43	5.56600888419	752370.994181	13728.270613	1135	1023	136	136	169	174	147	945	0
DLR00014746	7	8	YHR087W	UD20-36_5h_3x	SD/MSG -ARG -HIS -LYS +Canavanine +clonNAT +G418 +Thialysine	cSGA_v3r4	6	11	4.34581819609	7817.82923339	37.2776934278	254	4.56729937866	611616.993422	9503.41130767	43	5.52809888406	606447.992709	10173.3085595	1270	1029	136	136	164	170	145	1185	0
DLR00014746	7	9	YHR150W	UD20-36_5h_3x	SD/MSG -ARG -HIS -LYS +Canavanine +clonNAT +G418 +Thialysine	cSGA_v3r4	6	11	4.54667690756	8556.3097047	44.351766248	254	4.76407359998	693948.990367	10605.4005304	43	5.84277300965	646144.266644	6029.59066781	1404	1025	136	136	166	171	145	1024	0
DLR00014746	7	10	YHL037C	UD20-36_5h_3x	SD/MSG -ARG -HIS -LYS +Canavanine +clonNAT +G418 +Thialysine	cSGA_v3r4	6	11	4.49886776571	8337.3500612	40.4257539363	254	4.6864662381	672797.991674	10446.954984	43	5.66102210219	665634.99086	11087.0964224	1544	1028	136	136	165	170	144	980	0
DLR00014746	7	11	YGR194C	UD20-36_5h_3x	SD/MSG -ARG -HIS -LYS +Canavanine +clonNAT +G418 +Thialysine	cSGA_v3r4	6	11	4.78291295066	9817.40673751	65.7747309199	254	4.98476692514	835198.989163	11638.8107741	43	6.08100090372	784445.492873	6895.14844116	1678	1025	136	136	170	174	145	1079	0
DLR00014746	7	12	YHR167W	UD20-36_5h_3x	SD/MSG -ARG -HIS -LYS +Canavanine +clonNAT +G418 +Thialysine	cSGA_v3r4	6	11	3.63344373582	5835.85233838	30.9237979873	254	4.01216416475	421389.49236	5037.32104316	43	4.82804748989	442493.999402	8445.48096547	1812	1029	136	136	158	165	142	1185	0
DLR00014746	7	13	YHR077C	UD20-36_5h_3x	SD/MSG -ARG -HIS -LYS +Canavanine +clonNAT +G418 +Thialysine	cSGA_v3r4	6	11	4.76470371226	9868.59731802	74.5615060074	254	4.90121023551	788851.989428	12105.6166166	43	6.00165130647	734968.932916	6489.78959435	1954	1024	136	136	163	169	141	946	0
DLR00014746	7	14	YGR288W	UD20-36_5h_3x	SD/MSG -ARG -HIS -LYS +Canavanine +clonNAT +G418 +Thialysine	cSGA_v3r4	6	11	4.42660307627	8357.84815491	34.6825036369	254	4.65789115649	665184.991642	10231.7486578	43	5.63675126983	659342.990949	11064.8523997	2088	1024	136	136	162	168	143	1110	0
DLR00014746	7	15	YHL047C	UD20-36_5h_3x	SD/MSG -ARG -HIS -LYS +Canavanine +clonNAT +G418 +Thialysine	cSGA_v3r4	6	11	5.26635329134	11561.2917209	87.6601274149	254	5.2222274423	975175.988372	13284.710738	43	6.23836645009	973844.9866	14442.8550726	2228	1021	136	136	167	172	144	1101	0
DLR00014746	7	16	YHR075C	UD20-36_5h_3x	SD/MSG -ARG -HIS -LYS +Canavanine +clonNAT +G418 +Thialysine	cSGA_v3r4	6	11	4.24850227671	6953.65964498	28.0242254566	254	4.51295891983	491616.714294	4593.8793663	43	5.38051409126	515262.994706	8754.25962088	2364	1021	136	136	157	164	142	1127	0
DLR00014746	7	17	YHR076W	UD20-36_5h_3x	SD/MSG -ARG -HIS -LYS +Canavanine +clonNAT +G418 +Thialysine	cSGA_v3r4	6	11	5.223410242	9461.47365652	68.5477823828	254	5.14521708221	771896.989278	9467.45032725	43	6.15006312493	766542.986783	10106.6301658	2500	1023	136	136	165	170	143	963	0
DLR00014746	7	18	YIL029C	UD20-36_5h_3x	SD/MSG -ARG -HIS -LYS +Canavanine +clonNAT +G418 +Thialysine	cSGA_v3r4	6	11	4.36739298833	7813.54958757	30.3009908385	254	4.55732498232	580964.99311	9042.29741368	43	5.53016706817	577312.992208	9819.28884588	2634	1025	136	136	157	164	142	1364	0
DLR00014746	7	19	YHR182W	UD20-36_5h_3x	SD/MSG -ARG -HIS -LYS +Canavanine +clonNAT +G418 +Thialysine	cSGA_v3r4	6	11	5.61851568484	10575.7866155	91.0150085795	254	5.29237652767	873919.989004	10415.3896904	43	6.31547255777	870780.986258	11262.4798525	2770	1024	136	136	166	171	145	1058	0
DLR00014746	7	20	YHR156C	UD20-36_5h_3x	SD/MSG -ARG -HIS -LYS +Canavanine +clonNAT +G418 +Thialysine	cSGA_v3r4	6	11	4.32027033715	8264.23681469	43.6500017473	254	4.50823134979	613338.994461	10843.3803385	43	5.48491865777	609731.993652	11682.6866123	2906	1023	136	136	155	163	142	1350	0
DLR00014746	7	21	YHL016C	UD20-36_5h_3x	SD/MSG -ARG -HIS -LYS +Canavanine +clonNAT +G418 +Thialysine	cSGA_v3r4	6	11	4.79281592631	9133.05761014	73.5702684638	254	4.98367899899	692974.07864	6433.00484444	43	5.88053698732	731501.98755	12745.5796414	3044	1026	136	136	160	167	144	1067	0
DLR00014746	7	22	YHR033W	UD20-36_5h_3x	SD/MSG -ARG -HIS -LYS +Canavanine +clonNAT +G418 +Thialysine	cSGA_v3r4	6	11	4.69183123076	8502.53616995	57.6943545794	254	4.88951832551	660313.649498	6972.20023971	43	5.76864247058	699164.988125	13406.9233782	3180	1026	136	136	158	164	142	914	0
DLR00014746	7	23	YHR049W	UD20-36_5h_3x	SD/MSG -ARG -HIS -LYS +Canavanine +clonNAT +G418 +Thialysine	cSGA_v3r4	6	11	5.38083176333	9567.95460078	129.601056723	254	5.09926707502	879836.987818	13318.0564759	43	6.1041074379	872913.98622	14537.3267043	3319	1023	136	136	159	165	140	775	0
DLR00014746	7	24	YOR202W	UD20-36_5h_3x	SD/MSG -ARG -HIS -LYS +Canavanine +clonNAT +G418 +Thialysine	cSGA_v3r4	6	11	4.37171889674	11024.0819598	163.07795043	254	4.59473699686	1033076.99528	21810.9143048	43	5.65697024246	944304.74953	15294.6874832	3451	1027	136	136	157	162	135	742	0
DLR00014746	8	1	YOR202W	UD20-36_5h_3x	SD/MSG -ARG -HIS -LYS +Canavanine +clonNAT +G418 +Thialysine	cSGA_v3r4	6	11	4.2143969933	9810.33254628	165.233099768	254	4.39195008305	803542.996661	17238.0711164	43	5.32764852786	797735.997385	19026.4769506	321	1162	136	136	162	167	142	573	0
DLR00014746	8	2	YHR073W	UD20-36_5h_3x	SD/MSG -ARG -HIS -LYS +Canavanine +clonNAT +G418 +Thialysine	cSGA_v3r4	6	11	4.39027584289	7745.77979869	82.1273340644	254	4.69203480273	653566.98948	10985.3204179	43	5.66130043361	644680.98898	12077.5099727	453	1164	136	136	166	171	145	794	0
DLR00014746	8	3	YHL030W	UD20-36_5h_3x	SD/MSG -ARG -HIS -LYS +Canavanine +clonNAT +G418 +Thialysine	cSGA_v3r4	6	11	3.95732889838	6457.31336069	56.1429314216	254	4.10490401026	565307.99633	18689.6676335	43	5.03418260604	557390.998035	19935.7472939	592	1167	136	136	170	175	150	1307	0
DLR00014746	8	4	YGR269W	UD20-36_5h_3x	SD/MSG -ARG -HIS -LYS +Canavanine +clonNAT +G418 +Thialysine	cSGA_v3r4	6	11	4.27974875153	7223.05874798	48.8170986895	254	4.55880697743	585576.992626	9415.90445475	43	5.52426670021	575480.991744	9794.75897203	725	1161	136	136	166	172	148	970	0
DLR00014746	8	5	YHR081W	UD20-36_5h_3x	SD/MSG -ARG -HIS -LYS +Canavanine +clonNAT +G418 +Thialysine	cSGA_v3r4	6	11	3.3416875363	4455.79458791	12.635522822	254	3.58728306231	260144.999691	5552.85074765	43	4.44151927009	234839.424698	1910.26060278	864	1157	136	136	141	152	137	1140	0
DLR00014746	8	6	YIL016W	UD20-36_5h_3x	SD/MSG -ARG -HIS -LYS +Canavanine +clonNAT +G418 +Thialysine	cSGA_v3r4	6	11	4.086269188	7000.55243753	35.3852876056	254	4.344756099	531917.997413	8979.8409016	43	5.36780012603	488544.781625	5029.69799607	1000	1158	136	136	162	169	146	1081	0
DLR00014746	8	7	YIL009C-A	UD20-36_5h_3x	SD/MSG -ARG -HIS -LYS +Canavanine +clonNAT +G418 +Thialysine	cSGA_v3r4	6	11	4.50377120255	8463.20554624	44.0192015601	254	4.66541727727	664984.991935	10298.9273267	43	5.63965615537	658106.991108	11004.1774069	1131	1161	136	136	165	170	145	933	0
DLR00014746	8	8	YGR199W	UD20-36_5h_3x	SD/MSG -ARG -HIS -LYS +Canavanine +clonNAT +G418 +Thialysine	cSGA_v3r4	6	11	4.38590776521	7755.25990885	33.3011783919	254	4.60009572075	610982.992798	9635.64228414	43	5.56790270846	603755.991882	10054.4599794	1264	1161	136	136	163	169	145	1058	0
DLR00014746	8	9	YHR003C	UD20-36_5h_3x	SD/MSG -ARG -HIS -LYS +Canavanine +clonNAT +G418 +Thialysine	cSGA_v3r4	6	11	4.50044809948	7615.72193529	37.319127941	254	4.66660760106	601646.990992	9379.02263982	43	5.63567422202	594277.989943	9935.64330862	1408	1157	136	136	163	169	144	988	0
DLR00014746	8	10	YGR244C	UD20-36_5h_3x	SD/MSG -ARG -HIS -LYS +Canavanine +clonNAT +G418 +Thialysine	cSGA_v3r4	6	11	4.53659202592	8599.63747179	38.1485291605	254	4.75613430454	681431.991583	8939.94389556	43	5.82160626384	639534.003245	5108.07958878	1542	1159	136	136	163	168	143	976	0
DLR00014746	8	11	YHL007C	UD20-36_5h_3x	SD/MSG -ARG -HIS -LYS +Canavanine +clonNAT +G418 +Thialysine	cSGA_v3r4	6	11	4.22315582746	8274.85835178	29.3779294596	254	4.45849664615	634673.998026	9407.38725532	43	5.49187911852	590622.509592	5306.9621019	1682	1155	136	136	160	166	143	1159	0
DLR00014746	8	12	YHR005C	UD20-36_5h_3x	SD/MSG -ARG -HIS -LYS +Canavanine +clonNAT +G418 +Thialysine	cSGA_v3r4	6	11	0	11	8.92112353526	254	12	28090.8	682.248098562	43	0	43	60.1065126633	1807	1169	136	136	-1	-1	-1	5	0
DLR00014746	8	13	YGR174C	UD20-36_5h_3x	SD/MSG -ARG -HIS -LYS +Canavanine +clonNAT +G418 +Thialysine	cSGA_v3r4	6	11	4.09328415015	6428.62621736	17.6371797119	254	4.37563637137	444892.999815	4663.0869682	43	5.35303023059	421048.669252	1984.52665306	1955	1163	136	136	151	159	140	1168	0
DLR00014746	8	14	YGR176W	UD20-36_5h_3x	SD/MSG -ARG -HIS -LYS +Canavanine +clonNAT +G418 +Thialysine	cSGA_v3r4	6	11	4.57656036986	8964.81059009	52.8130417793	254	4.78485688822	736387.990547	10714.7413965	43	5.86561772289	687868.474329	6408.0570926	2088	1161	136	136	164	169	143	1108	0
DLR00014746	8	15	YIL011W	UD20-36_5h_3x	SD/MSG -ARG -HIS -LYS +Canavanine +clonNAT +G418 +Thialysine	cSGA_v3r4	6	11	0	11	12.6076030914	254	12	27280.2824597	543.727748604	43	0	43	102.895220553	2216	1166	136	136	109	124	120	19	0
DLR00014746	8	16	YGR206W	UD20-36_5h_3x	SD/MSG -ARG -HIS -LYS +Canavanine +clonNAT +G418 +Thialysine	cSGA_v3r4	6	11	4.14393877919	7480.43503356	41.1620959716	254	4.39756129569	598307.996268	10583.8201974	43	5.34739866275	593377.995955	11508.5365867	2359	1160	136	136	161	167	143	1349	0
DLR00014746	8	17	YHR124W	UD20-36_5h_3x	SD/MSG -ARG -HIS -LYS +Canavanine +clonNAT +G418 +Thialysine	cSGA_v3r4	6	11	4.43091729193	7972.13723539	42.6986072237	254	4.64819745123	631639.991095	10481.2542692	43	5.62532640346	625894.990342	11409.5226786	2494	1158	136	136	160	167	142	1172	0
DLR00014746	8	18	YHL035C	UD20-36_5h_3x	SD/MSG -ARG -HIS -LYS +Canavanine +clonNAT +G418 +Thialysine	cSGA_v3r4	6	11	4.6766682112	8981.44968272	52.1625467543	254	4.8333807503	711957.989816	10297.0797746	43	5.93298471686	665194.624773	5810.86350486	2636	1161	136	136	161	167	142	1111	0
DLR00014746	8	19	YHR048W	UD20-36_5h_3x	SD/MSG -ARG -HIS -LYS +Canavanine +clonNAT +G418 +Thialysine	cSGA_v3r4	6	11	4.52475781414	8019.83509991	39.6548315553	254	4.71867543153	625885.990614	9301.12488527	43	5.80514270548	582292.762802	5179.24645123	2774	1162	136	136	159	166	143	1119	0
DLR00014746	8	20	YHR181W	UD20-36_5h_3x	SD/MSG -ARG -HIS -LYS +Canavanine +clonNAT +G418 +Thialysine	cSGA_v3r4	6	11	4.59872625339	7970.03191433	42.1402264383	254	4.69467395426	612197.99126	8906.34041745	43	5.77475350348	570054.034154	4941.21501351	2907	1163	136	136	158	165	143	1122	0
DLR00014746	8	21	YHR009C	UD20-36_5h_3x	SD/MSG -ARG -HIS -LYS +Canavanine +clonNAT +G418 +Thialysine	cSGA_v3r4	6	11	4.49158442482	7329.26054066	33.5795678069	254	4.65841030964	555017.991854	7634.88332601	43	5.72375005188	518132.968575	4012.58938227	3044	1166	136	136	154	162	143	1199	0
DLR00014746	8	22	YGR164W	UD20-36_5h_3x	SD/MSG -ARG -HIS -LYS +Canavanine +clonNAT +G418 +Thialysine	cSGA_v3r4	6	11	4.6027014186	8569.5877617	63.573580809	254	4.74111235041	703791.989865	11754.0681225	43	5.73553701361	696770.988977	12621.9480399	3177	1160	136	136	156	163	141	961	0
DLR00014746	8	23	YHR207C	UD20-36_5h_3x	SD/MSG -ARG -HIS -LYS +Canavanine +clonNAT +G418 +Thialysine	cSGA_v3r4	6	11	4.51333269608	7627.74319248	63.6510479229	254	4.69723338779	691186.989624	12032.4049622	43	5.66637416662	679880.989123	13101.0258727	3318	1160	136	136	157	163	139	693	0
DLR00014746	8	24	YOR202W	UD20-36_5h_3x	SD/MSG -ARG -HIS -LYS +Canavanine +clonNAT +G418 +Thialysine	cSGA_v3r4	6	11	4.36520314917	10220.4354293	164.830923828	254	4.63887614726	983540.992056	21261.6991663	43	5.58949357345	977945.99293	23666.7938481	3453	1164	136	136	158	162	134	712	0
DLR00014746	9	1	YOR202W	UD20-36_5h_3x	SD/MSG -ARG -HIS -LYS +Canavanine +clonNAT +G418 +Thialysine	cSGA_v3r4	6	11	4.45191088244	10949.9425873	169.192427792	254	4.68278466332	905730.99109	17692.0615995	43	5.64921105738	902344.991332	19775.0259573	318	1297	136	136	164	169	141	641	0
DLR00014746	9	2	YGR282C	UD20-36_5h_3x	SD/MSG -ARG -HIS -LYS +Canavanine +clonNAT +G418 +Thialysine	cSGA_v3r4	6	11	4.16321393648	8111.44974281	62.1612793788	254	4.40067680834	657653.996344	12126.5727055	43	5.44331531097	600918.758556	7984.42009132	455	1296	136	136	163	168	144	784	0
DLR00014746	9	3	YHL022C	UD20-36_5h_3x	SD/MSG -ARG -HIS -LYS +Canavanine +clonNAT +G418 +Thialysine	cSGA_v3r4	6	11	4.71375194246	9488.04427366	65.6881076288	254	4.86683376433	768878.990166	11291.0137252	43	5.9591953693	717945.864774	6973.75077118	595	1298	136	136	166	172	145	782	0
DLR00014746	9	4	YHR142W	UD20-36_5h_3x	SD/MSG -ARG -HIS -LYS +Canavanine +clonNAT +G418 +Thialysine	cSGA_v3r4	6	11	4.14267450629	6458.58093384	45.7565646979	254	4.42991188459	506928.993316	8581.64823237	43	5.37965487775	495430.99267	8599.83924284	726	1297	136	136	164	170	147	899	0
DLR00014746	9	5	YHR022C	UD20-36_5h_3x	SD/MSG -ARG -HIS -LYS +Canavanine +clonNAT +G418 +Thialysine	cSGA_v3r4	6	11	4.92698189676	9879.97324414	103.862576078	254	5.02397759347	830660.988024	12910.1194073	43	6.13964843711	774256.748446	7808.63928768	865	1296	136	136	171	176	149	854	0
DLR00014746	9	6	YHR204W	UD20-36_5h_3x	SD/MSG -ARG -HIS -LYS +Canavanine +clonNAT +G418 +Thialysine	cSGA_v3r4	6	11	4.44698344198	8499.68289258	40.31090585	254	4.64740831371	650830.992254	10024.5990238	43	5.62378467018	645745.991482	10636.5498032	1000	1297	136	136	163	169	146	1223	0
DLR00014746	9	7	YGR249W	UD20-36_5h_3x	SD/MSG -ARG -HIS -LYS +Canavanine +clonNAT +G418 +Thialysine	cSGA_v3r4	6	11	5.1072155956	10044.8885651	75.2208469434	254	5.1269307915	823291.988848	11006.7748193	43	6.13072860469	819689.986936	11812.1327905	1135	1298	136	136	168	173	146	1025	0
DLR00014746	9	8	YHL024W	UD20-36_5h_3x	SD/MSG -ARG -HIS -LYS +Canavanine +clonNAT +G418 +Thialysine	cSGA_v3r4	6	11	4.18180621916	7994.81983235	41.9700916771	254	4.43689437358	618398.996381	12588.6172094	43	5.50154762989	563781.826376	7013.93973171	1278	1297	136	136	161	168	144	1253	0
DLR00014746	9	9	YGR205W	UD20-36_5h_3x	SD/MSG -ARG -HIS -LYS +Canavanine +clonNAT +G418 +Thialysine	cSGA_v3r4	6	11	5.41354053251	9937.89355776	100.375706578	254	5.43081031501	814516.666047	6053.76852214	43	6.31224506946	851367.986051	11797.2787092	1407	1293	136	136	170	174	145	996	0
DLR00014746	9	10	YHR159W	UD20-36_5h_3x	SD/MSG -ARG -HIS -LYS +Canavanine +clonNAT +G418 +Thialysine	cSGA_v3r4	6	11	4.69809144473	9371.26034585	50.1805748074	254	4.87620706634	767341.990041	10940.3039723	43	5.96266973442	718592.868566	6488.17858453	1545	1301	136	136	166	171	144	1028	0
DLR00014746	9	11	YHL005C	UD20-36_5h_3x	SD/MSG -ARG -HIS -LYS +Canavanine +clonNAT +G418 +Thialysine	cSGA_v3r4	6	11	4.62934404114	8583.15448586	15.565993219	254	4.87432967454	606059.994293	4256.05792211	43	5.84999586821	600789.992062	3757.36615571	1680	1295	136	136	154	162	142	1018	0
DLR00014746	9	12	YHL008C	UD20-36_5h_3x	SD/MSG -ARG -HIS -LYS +Canavanine +clonNAT +G418 +Thialysine	cSGA_v3r4	6	11	4.38393049926	8640.30127723	43.6180584706	254	4.60149944807	703416.993993	11868.8232187	43	5.57086849162	697511.993306	12880.811451	1817	1297	136	136	164	169	143	1071	0
DLR00014746	9	13	YHR132C	UD20-36_5h_3x	SD/MSG -ARG -HIS -LYS +Canavanine +clonNAT +G418 +Thialysine	cSGA_v3r4	6	11	5.33632761713	9839.80326621	97.6014152446	254	5.23526900311	856480.988417	11270.3751701	43	6.36540468434	806747.371561	6276.04609429	1955	1298	136	136	169	173	143	953	0
DLR00014746	9	14	YGR256W	UD20-36_5h_3x	SD/MSG -ARG -HIS -LYS +Canavanine +clonNAT +G418 +Thialysine	cSGA_v3r4	6	11	4.61043970101	8101.22914908	35.2061542531	254	4.80465726332	670763.989406	10557.0243376	43	5.8950776669	620308.485735	5649.99252905	2091	1303	136	136	164	169	142	966	0
DLR00014746	9	15	YGR286C	UD20-36_5h_3x	SD/MSG -ARG -HIS -LYS +Canavanine +clonNAT +G418 +Thialysine	cSGA_v3r4	6	11	5.08210286541	10763.0701051	84.9023852142	254	5.09536265728	910915.988171	13802.7355495	43	6.10443627593	907818.986725	14903.5109882	2225	1295	136	136	166	171	143	1060	0
DLR00014746	9	16	YHR094C	UD20-36_5h_3x	SD/MSG -ARG -HIS -LYS +Canavanine +clonNAT +G418 +Thialysine	cSGA_v3r4	6	11	4.45631315812	8408.65072517	36.9010275861	254	4.67920592643	675217.991715	10624.0433695	43	5.66027793616	669971.990902	11492.2890702	2360	1298	136	136	161	167	142	1131	0
DLR00014746	9	17	YHL009C	UD20-36_5h_3x	SD/MSG -ARG -HIS -LYS +Canavanine +clonNAT +G418 +Thialysine	cSGA_v3r4	6	11	5.13103388386	10875.8058589	67.9598638823	254	5.13652014633	893054.988994	11101.2766972	43	6.14966944127	890326.987269	12149.0148765	2502	1295	136	136	164	169	142	1021	11
DLR00014746	9	18	YGR170W	UD20-36_5h_3x	SD/MSG -ARG -HIS -LYS +Canavanine +clonNAT +G418 +Thialysine	cSGA_v3r4	6	11	4.0945624276	7020.80296528	32.4411383142	254	4.35912165929	521731.997284	8623.85728437	43	5.40058265382	483836.085916	4785.65831783	2638	1296	136	136	155	162	141	1629	4
DLR00014746	9	19	YGR225W	UD20-36_5h_3x	SD/MSG -ARG -HIS -LYS +Canavanine +clonNAT +G418 +Thialysine	cSGA_v3r4	6	11	4.90645686976	10145.5939438	67.9027855272	254	4.9917873895	826119.989203	11607.528165	43	6.10658949082	775681.678121	6678.95443092	2775	1296	136	136	163	169	144	1109	0
DLR00014746	9	20	YHR185C	UD20-36_5h_3x	SD/MSG -ARG -HIS -LYS +Canavanine +clonNAT +G418 +Thialysine	cSGA_v3r4	6	11	4.32252196257	7833.31580022	42.5577634978	254	4.54756208164	605654.993576	10164.765064	43	5.5286278753	601027.992571	10759.5961181	2909	1299	136	136	157	164	143	1464	0
DLR00014746	9	21	YHL034C	UD20-36_5h_3x	SD/MSG -ARG -HIS -LYS +Canavanine +clonNAT +G418 +Thialysine	cSGA_v3r4	6	11	4.90987956737	10205.1645879	60.3272729929	254	4.87170289919	798835.990209	12201.3513678	43	5.97896059069	744739.594377	7120.11583487	3048	1295	136	136	157	164	142	923	0
DLR00014746	9	22	YIL045W	UD20-36_5h_3x	SD/MSG -ARG -HIS -LYS +Canavanine +clonNAT +G418 +Thialysine	cSGA_v3r4	6	11	4.62467622209	7831.0671437	59.6003252286	254	4.78122004428	652786.989594	9829.00430594	43	5.86971388599	605833.824254	5956.56300483	3182	1295	136	136	157	163	140	936	0
DLR00014746	9	23	YGR203W	UD20-36_5h_3x	SD/MSG -ARG -HIS -LYS +Canavanine +clonNAT +G418 +Thialysine	cSGA_v3r4	6	11	5.37238623839	10367.2416504	150.572671965	254	5.13723853185	974781.987976	14154.0676125	43	6.1451669809	969604.986545	15648.1360362	3315	1294	136	136	160	165	139	773	0
DLR00014746	9	24	YOR202W	UD20-36_5h_3x	SD/MSG -ARG -HIS -LYS +Canavanine +clonNAT +G418 +Thialysine	cSGA_v3r4	6	11	4.27031997216	10158.8842728	158.958124073	254	4.51216186377	982740.995951	22839.4140059	43	5.45477732499	976544.996737	25073.0701336	3450	1295	136	136	156	161	134	783	0
DLR00014746	10	1	YOR202W	UD20-36_5h_3x	SD/MSG -ARG -HIS -LYS +Canavanine +clonNAT +G418 +Thialysine	cSGA_v3r4	6	11	4.05409680796	9259.56846198	142.415407193	254	4.32602340726	774930.997071	17665.9235351	43	5.25335920211	768360.998193	19443.1250236	316	1432	136	136	162	167	142	650	0
DLR00014746	10	2	YHR179W	UD20-36_5h_3x	SD/MSG -ARG -HIS -LYS +Canavanine +clonNAT +G418 +Thialysine	cSGA_v3r4	6	11	4.44945324275	8291.45018071	90.6223776883	254	4.74926139349	709119.989204	11696.870839	43	5.7255438607	700921.988636	12986.9792025	453	1432	136	136	167	171	145	755	0
DLR00014746	10	3	YIL010W	UD20-36_5h_3x	SD/MSG -ARG -HIS -LYS +Canavanine +clonNAT +G418 +Thialysine	cSGA_v3r4	6	11	4.34355044764	6352.91092182	228.080378173	254	4.50703309733	483622.460167	7024.88773336	43	5.3558268679	506250.993431	10144.5007259	588	1435	136	136	165	170	147	844	0
DLR00014746	10	4	YGR243W	UD20-36_5h_3x	SD/MSG -ARG -HIS -LYS +Canavanine +clonNAT +G418 +Thialysine	cSGA_v3r4	6	11	4.42729768929	7432.77824531	76.5050968019	254	4.67484126219	595325.990765	9116.4335053	43	5.64346292438	585521.989659	9311.61195217	727	1432	136	136	166	172	147	913	0
DLR00014746	10	5	YHL014C	UD20-36_5h_3x	SD/MSG -ARG -HIS -LYS +Canavanine +clonNAT +G418 +Thialysine	cSGA_v3r4	6	11	4.23718422589	7042.39978873	32.63490908	254	4.47048257153	531983.994724	8592.04717377	43	5.42129065395	523146.994021	8899.07468047	862	1432	136	136	161	168	146	1011	0
DLR00014746	10	6	YGR241C	UD20-36_5h_3x	SD/MSG -ARG -HIS -LYS +Canavanine +clonNAT +G418 +Thialysine	cSGA_v3r4	6	11	4.33332980076	7184.02853518	34.4140158548	254	4.55241557889	558565.992599	9298.99884875	43	5.51568713962	550353.991678	9567.90202234	998	1434	136	136	163	169	146	1074	0
DLR00014746	10	7	YHR080C	UD20-36_5h_3x	SD/MSG -ARG -HIS -LYS +Canavanine +clonNAT +G418 +Thialysine	cSGA_v3r4	6	11	4.50395665866	7884.82031984	33.7104926383	254	4.73158236636	629817.990626	9708.55718242	43	5.81662843678	583203.928492	5257.03571068	1135	1436	136	136	164	170	145	888	0
DLR00014746	10	8	YHR125W	UD20-36_5h_3x	SD/MSG -ARG -HIS -LYS +Canavanine +clonNAT +G418 +Thialysine	cSGA_v3r4	6	11	4.32925056109	7787.27567509	97.3030284167	254	4.57062623282	628691.992943	11526.9596754	43	5.53826084649	621195.992162	11936.0043124	1273	1434	136	136	164	169	145	988	0
DLR00014746	10	9	YHR050W	UD20-36_5h_3x	SD/MSG -ARG -HIS -LYS +Canavanine +clonNAT +G418 +Thialysine	cSGA_v3r4	6	11	4.07308544226	6580.93626183	37.6950695467	254	4.31484284043	518463.996902	9107.27048478	43	5.34031902531	473494.026085	5180.61118416	1406	1434	136	136	160	166	143	1098	0
DLR00014746	10	10	YIL020C	UD20-36_5h_3x	SD/MSG -ARG -HIS -LYS +Canavanine +clonNAT +G418 +Thialysine	cSGA_v3r4	6	11	2.08975058285	498.893469614	3.40821662828	254	5.74327382743	53420.4	2868.97870363	43	3.40455911222	32158.0314563	302.261578466	1537	1443	136	136	152	160	141	174	0
DLR00014746	10	11	YGR247W	UD20-36_5h_3x	SD/MSG -ARG -HIS -LYS +Canavanine +clonNAT +G418 +Thialysine	cSGA_v3r4	6	11	4.36874017843	7824.73617013	34.5953925254	254	4.63119325971	640307.992334	9614.02606218	43	5.59846217243	632774.991723	10437.3653276	1673	1436	136	136	164	169	143	1006	0
DLR00014746	10	12	YHL003C	UD20-36_5h_3x	SD/MSG -ARG -HIS -LYS +Canavanine +clonNAT +G418 +Thialysine	cSGA_v3r4	6	11	4.33041338589	8116.86115587	46.3348383614	254	4.47323908994	710789.994054	18645.2291065	43	5.56891529105	633243.6	10635.5765781	1816	1434	136	136	168	173	146	1179	0
DLR00014746	10	13	YGR189C	UD20-36_5h_3x	SD/MSG -ARG -HIS -LYS +Canavanine +clonNAT +G418 +Thialysine	cSGA_v3r4	6	11	4.23438397399	6820.63849834	32.6994795174	254	4.51666940313	548595.992211	9478.66106131	43	5.46751177368	539990.991949	9854.49413049	1957	1435	136	136	160	166	141	1147	0
DLR00014746	10	14	YGR231C	UD20-36_5h_3x	SD/MSG -ARG -HIS -LYS +Canavanine +clonNAT +G418 +Thialysine	cSGA_v3r4	6	11	4.1314112624	6559.91028187	23.9508734201	254	4.49595031141	474710.842048	3898.30668886	43	5.44839547116	466068.444395	3923.21136814	2087	1439	136	136	155	162	140	1276	0
DLR00014746	10	15	YIL053W	UD20-36_5h_3x	SD/MSG -ARG -HIS -LYS +Canavanine +clonNAT +G418 +Thialysine	cSGA_v3r4	6	11	4.18161980833	7220.11465185	31.0483854612	254	4.49939892455	536385.223892	5288.75062552	43	5.35582652642	567357.995854	10772.6458429	2224	1435	136	136	158	165	140	1096	0
DLR00014746	10	16	YHR047C	UD20-36_5h_3x	SD/MSG -ARG -HIS -LYS +Canavanine +clonNAT +G418 +Thialysine	cSGA_v3r4	6	11	4.30085606789	7449.76616809	33.2339024356	254	4.54050777711	604621.993596	9150.25386388	43	5.5006378342	597666.993115	10028.8262968	2359	1438	136	136	160	166	142	1125	0
DLR00014746	10	17	YHR014W	UD20-36_5h_3x	SD/MSG -ARG -HIS -LYS +Canavanine +clonNAT +G418 +Thialysine	cSGA_v3r4	6	11	4.45387438481	7342.60407922	33.0342237194	254	4.64160937548	593147.991691	8321.01038461	43	5.60862847831	585102.990861	9108.82596834	2499	1435	136	136	160	166	142	1034	0
DLR00014746	10	18	YIL044C	UD20-36_5h_3x	SD/MSG -ARG -HIS -LYS +Canavanine +clonNAT +G418 +Thialysine	cSGA_v3r4	6	11	4.6551720122	8901.61616981	55.2679277908	254	4.83581159314	734252.990076	10919.0867826	43	5.93196743255	684910.266402	6378.47299649	2639	1432	136	136	163	169	144	1087	0
DLR00014746	10	19	YHR034C	UD20-36_5h_3x	SD/MSG -ARG -HIS -LYS +Canavanine +clonNAT +G418 +Thialysine	cSGA_v3r4	6	11	3.72827575299	5524.94260708	19.5167006944	254	3.9219897401	340249.515087	4445.11885131	43	4.75855192123	354095.998989	6166.54313729	2771	1442	136	136	144	153	136	1114	0
DLR00014746	10	20	YIL037C	UD20-36_5h_3x	SD/MSG -ARG -HIS -LYS +Canavanine +clonNAT +G418 +Thialysine	cSGA_v3r4	6	11	4.3760634283	7733.36480303	37.4891930954	254	4.6284210927	607615.992528	8714.76818117	43	5.6089411801	601851.991553	9226.46653527	2912	1432	136	136	158	164	143	1291	0
DLR00014746	10	21	YGR201C	UD20-36_5h_3x	SD/MSG -ARG -HIS -LYS +Canavanine +clonNAT +G418 +Thialysine	cSGA_v3r4	6	11	4.26783251553	7513.85364268	41.7673217999	254	4.4750198142	578536.995201	9389.15611023	43	5.44538960153	572341.994318	10011.5335981	3048	1439	136	136	154	161	141	1221	0
DLR00014746	10	22	YGR232W	UD20-36_5h_3x	SD/MSG -ARG -HIS -LYS +Canavanine +clonNAT +G418 +Thialysine	cSGA_v3r4	6	11	4.5188741821	8030.66734298	51.016997089	254	4.70342368634	661829.990912	10206.7792754	43	5.78676571869	614067.950217	6100.78170883	3180	1435	136	136	155	162	140	1026	0
DLR00014746	10	23	YGR268C	UD20-36_5h_3x	SD/MSG -ARG -HIS -LYS +Canavanine +clonNAT +G418 +Thialysine	cSGA_v3r4	6	11	4.54051002348	8720.38129091	83.4320963176	254	4.73099100928	788673.990597	13346.4622219	43	5.70904314427	779619.990169	14564.5814902	3313	1434	136	136	156	162	138	838	0
DLR00014746	10	24	YOR202W	UD20-36_5h_3x	SD/MSG -ARG -HIS -LYS +Canavanine +clonNAT +G418 +Thialysine	cSGA_v3r4	6	11	4.22887142178	10567.7163704	162.944844776	254	4.48736537889	1027845.99691	23967.3820778	43	5.42692671923	1022516.99786	26321.1487945	3451	1434	136	136	156	160	134	769	0
DLR00014746	11	1	YOR202W	UD20-36_5h_3x	SD/MSG -ARG -HIS -LYS +Canavanine +clonNAT +G418 +Thialysine	cSGA_v3r4	6	11	4.26216974595	10639.8808658	170.849353098	254	4.51966339672	903155.994969	19633.6604533	43	5.58178873408	823350.950365	13903.8023657	313	1577	136	136	164	169	142	667	0
DLR00014746	11	2	YGR202C	UD20-36_5h_3x	SD/MSG -ARG -HIS -LYS +Canavanine +clonNAT +G418 +Thialysine	cSGA_v3r4	6	11	4.24196714032	7759.15085254	187.140733639	254	4.53412414569	611069.804372	7588.76263892	43	5.48286162324	598148.163638	7718.19153305	451	1569	136	136	165	170	145	829	0
DLR00014746	11	3	YHR016C	UD20-36_5h_3x	SD/MSG -ARG -HIS -LYS +Canavanine +clonNAT +G418 +Thialysine	cSGA_v3r4	6	11	4.84876725771	9162.55478029	160.499358429	254	4.90281726848	764121.98936	11405.032088	43	5.99381315513	712753.211007	7026.69731445	590	1567	136	136	169	174	147	837	0
DLR00014746	11	4	YHR131C	UD20-36_5h_3x	SD/MSG -ARG -HIS -LYS +Canavanine +clonNAT +G418 +Thialysine	cSGA_v3r4	6	11	4.39334517374	8713.82226017	51.2577249946	254	4.61527840505	669342.993602	10078.2372907	43	5.59189472258	663738.992559	10790.7011944	725	1570	136	136	164	169	146	1116	0
DLR00014746	11	5	YIL024C	UD20-36_5h_3x	SD/MSG -ARG -HIS -LYS +Canavanine +clonNAT +G418 +Thialysine	cSGA_v3r4	6	11	4.75052610669	9603.91964343	143.401994159	254	4.84243520857	749368.990764	10388.233954	43	5.92907717023	703970.593503	6230.44200193	866	1568	136	136	165	171	146	941	0
DLR00014746	11	6	YHR028C	UD20-36_5h_3x	SD/MSG -ARG -HIS -LYS +Canavanine +clonNAT +G418 +Thialysine	cSGA_v3r4	6	11	4.4417142199	8852.22727707	40.9893756258	254	4.62074307764	661222.992897	10862.3366267	43	5.59909277279	655755.991917	11470.1124085	1000	1572	136	136	161	168	145	1009	0
DLR00014746	11	7	YGR233C	UD20-36_5h_3x	SD/MSG -ARG -HIS -LYS +Canavanine +clonNAT +G418 +Thialysine	cSGA_v3r4	6	11	5.22153586429	10176.652324	82.3465053594	254	5.15639521246	836374.988628	11224.4194337	43	6.16612239764	832274.986631	11951.8962385	1131	1569	136	136	168	173	146	1031	1
DLR00014746	11	8	YHR138C	UD20-36_5h_3x	SD/MSG -ARG -HIS -LYS +Canavanine +clonNAT +G418 +Thialysine	cSGA_v3r4	6	11	4.37828328217	8603.0236096	36.8981230801	254	4.62983645475	683199.993592	10058.4227286	43	5.60773524936	678591.992647	11036.8888493	1269	1570	136	136	163	169	144	1112	0
DLR00014746	11	9	YHR103W	UD20-36_5h_3x	SD/MSG -ARG -HIS -LYS +Canavanine +clonNAT +G418 +Thialysine	cSGA_v3r4	6	11	5.12537494561	9834.01738164	138.613331036	254	4.98109559341	840185.989106	12146.3892889	43	6.07969906172	787425.053058	7158.37785665	1410	1571	136	136	167	172	144	960	0
DLR00014746	11	10	YHR041C	UD20-36_5h_3x	SD/MSG -ARG -HIS -LYS +Canavanine +clonNAT +G418 +Thialysine	cSGA_v3r4	6	11	4.14408716286	6478.89687486	102.930004184	254	4.50429100191	535805.992662	8580.50304685	43	5.4439478364	525125.992256	8979.68804063	1549	1568	136	136	163	169	141	807	0
DLR00014746	11	11	YIL056W	UD20-36_5h_3x	SD/MSG -ARG -HIS -LYS +Canavanine +clonNAT +G418 +Thialysine	cSGA_v3r4	6	11	4.76725227855	9351.62052391	48.0856866755	254	4.91830904415	772553.989815	10404.0972191	43	6.01111071465	723918.924927	5883.83194564	1682	1571	136	136	164	169	143	991	0
DLR00014746	11	12	YHR104W	UD20-36_5h_3x	SD/MSG -ARG -HIS -LYS +Canavanine +clonNAT +G418 +Thialysine	cSGA_v3r4	6	11	4.53065591322	9117.63639906	40.2524043304	254	4.73569071809	748114.991048	13771.7422447	43	5.72167369516	743203.990366	14676.7695936	1819	1572	136	136	162	167	141	1171	0
DLR00014746	11	13	YHL021C	UD20-36_5h_3x	SD/MSG -ARG -HIS -LYS +Canavanine +clonNAT +G418 +Thialysine	cSGA_v3r4	6	11	5.30809043735	10708.53369	96.0567642398	254	5.26047115733	924071.988675	11554.100292	43	6.27673501387	920137.986512	12296.0786167	1957	1569	136	136	165	170	140	1034	0
DLR00014746	11	14	YHL023C	UD20-36_5h_3x	SD/MSG -ARG -HIS -LYS +Canavanine +clonNAT +G418 +Thialysine	cSGA_v3r4	6	11	4.17436286782	7192.58442657	14.8864285008	254	4.40069556237	480350.999829	5267.23305128	43	5.34393956754	474428.998473	5122.70673748	2088	1573	136	136	146	153	132	937	0
DLR00014746	11	15	YHR109W	UD20-36_5h_3x	SD/MSG -ARG -HIS -LYS +Canavanine +clonNAT +G418 +Thialysine	cSGA_v3r4	6	11	4.91757888372	9666.38922	66.0321603114	254	5.09652336804	833369.988832	10930.7186262	43	6.10001748009	828926.987125	11863.3922311	2227	1570	136	136	165	170	142	1029	0
DLR00014746	11	16	YHR191C	UD20-36_5h_3x	SD/MSG -ARG -HIS -LYS +Canavanine +clonNAT +G418 +Thialysine	cSGA_v3r4	6	11	3.52643055225	4813.28462488	22.2085519484	254	3.76963636378	350250.998047	7435.97284927	43	4.71684228453	312055.070747	3861.64632892	2358	1574	136	136	149	157	137	1315	0
DLR00014746	11	17	YHR096C	UD20-36_5h_3x	SD/MSG -ARG -HIS -LYS +Canavanine +clonNAT +G418 +Thialysine	cSGA_v3r4	6	11	5.28692096173	10680.1278253	95.4832652223	254	5.27722321369	931371.989095	11128.8503507	43	6.29203411082	928629.98669	12119.4674743	2504	1564	136	136	167	172	143	1040	0
DLR00014746	11	18	YHL013C	UD20-36_5h_3x	SD/MSG -ARG -HIS -LYS +Canavanine +clonNAT +G418 +Thialysine	cSGA_v3r4	6	11	4.03131053998	7044.00579757	29.8337931619	254	4.20796488568	501588.998953	8370.33417699	43	5.15191549631	497953.998533	8702.19821393	2637	1569	136	136	150	159	139	1556	0
DLR00014746	11	19	YHR067W	UD20-36_5h_3x	SD/MSG -ARG -HIS -LYS +Canavanine +clonNAT +G418 +Thialysine	cSGA_v3r4	6	11	3.85374741442	6426.2116982	32.8932564238	254	4.10430487444	403180.999564	5647.9758693	43	5.02592322936	396897.999863	4919.58998041	2774	1570	136	136	140	151	137	1045	0
DLR00014746	11	20	YGR295C	UD20-36_5h_3x	SD/MSG -ARG -HIS -LYS +Canavanine +clonNAT +G418 +Thialysine	cSGA_v3r4	6	11	4.44332491307	8444.12903312	40.0262367282	254	4.65366770625	666108.992881	9623.23240462	43	5.63637541637	661156.991809	10611.3024118	2907	1569	136	136	158	165	142	1215	0
DLR00014746	11	21	YHR139C	UD20-36_5h_3x	SD/MSG -ARG -HIS -LYS +Canavanine +clonNAT +G418 +Thialysine	cSGA_v3r4	6	11	5.35763300626	9463.22420723	104.807635537	254	5.15635845492	807870.989227	9125.48813179	43	6.16688300781	803023.987001	10044.4740668	3042	1569	136	136	162	168	143	977	0
DLR00014746	11	22	YHR057C	UD20-36_5h_3x	SD/MSG -ARG -HIS -LYS +Canavanine +clonNAT +G418 +Thialysine	cSGA_v3r4	6	11	4.31484540945	7503.70772563	46.2855281063	254	4.55811164059	599227.992566	9561.38240604	43	5.52102939684	592985.992001	10367.7213675	3180	1565	136	136	152	159	138	1081	0
DLR00014746	11	23	YHR136C	UD20-36_5h_3x	SD/MSG -ARG -HIS -LYS +Canavanine +clonNAT +G418 +Thialysine	cSGA_v3r4	6	11	5.4634423058	9951.44927411	158.179209046	254	5.18866068652	969774.987464	14087.794013	43	6.19368641382	963414.985936	15402.2249706	3318	1573	136	136	160	165	138	829	0
DLR00014746	11	24	YOR202W	UD20-36_5h_3x	SD/MSG -ARG -HIS -LYS +Canavanine +clonNAT +G418 +Thialysine	cSGA_v3r4	6	11	4.28791363832	10024.0179391	154.32621082	254	4.57318196973	992416.994679	22166.3222861	43	5.6379184004	899212.389013	15232.2118644	3450	1572	136	136	156	160	133	713	0
DLR00014746	12	1	YOR202W	UD20-36_5h_3x	SD/MSG -ARG -HIS -LYS +Canavanine +clonNAT +G418 +Thialysine	cSGA_v3r4	6	11	4.07551424348	9413.05837383	145.619371886	254	4.36168309932	794688.996887	17443.2376118	43	5.2899651898	788684.997874	19283.0909705	317	1705	136	136	163	168	142	581	0
DLR00014746	12	2	YGR229C	UD20-36_5h_3x	SD/MSG -ARG -HIS -LYS +Canavanine +clonNAT +G418 +Thialysine	cSGA_v3r4	6	11	3.75481689351	6315.81228588	69.3844595851	254	3.95660369284	489831.998828	8847.14130697	43	4.85073733759	481179.999954	9525.03108921	451	1705	136	136	158	163	142	1154	0
DLR00014746	12	3	YHR134W	UD20-36_5h_3x	SD/MSG -ARG -HIS -LYS +Canavanine +clonNAT +G418 +Thialysine	cSGA_v3r4	6	11	3.38546739922	4502.22709383	37.794879519	254	3.67792713507	341115.997666	8008.52671624	43	4.52782027882	328626.999758	8173.3326734	592	1699	136	136	156	163	144	1007	0
DLR00014746	12	4	YGR284C	UD20-36_5h_3x	SD/MSG -ARG -HIS -LYS +Canavanine +clonNAT +G418 +Thialysine	cSGA_v3r4	6	11	4.33598959531	7885.06477126	55.6228871924	254	4.59993722293	624708.993883	8313.04362488	43	5.57340951885	615531.992783	8910.90420015	723	1700	136	136	165	171	147	856	0
DLR00014746	12	5	YIL034C	UD20-36_5h_3x	SD/MSG -ARG -HIS -LYS +Canavanine +clonNAT +G418 +Thialysine	cSGA_v3r4	6	11	4.0124501641	6585.72965	39.5157044569	254	4.29357690112	505856.997492	8626.40937968	43	5.23132639613	496998.996679	8899.64981739	865	1698	136	136	162	169	147	1103	0
DLR00014746	12	6	YHL042W	UD20-36_5h_3x	SD/MSG -ARG -HIS -LYS +Canavanine +clonNAT +G418 +Thialysine	cSGA_v3r4	6	11	4.57491252612	9232.07203613	51.691021185	254	4.79821030817	733262.990881	10594.3233824	43	5.88148770684	685135.45721	6220.71280325	997	1704	136	136	166	171	146	974	0
DLR00014746	12	7	YIL007C	UD20-36_5h_3x	SD/MSG -ARG -HIS -LYS +Canavanine +clonNAT +G418 +Thialysine	cSGA_v3r4	6	11	4.34435558693	9490.79695187	53.2259921119	254	4.63182191719	697520.934819	7180.66667252	43	5.51951971134	742274.995578	14163.9309475	1131	1707	136	136	163	169	145	1059	0
DLR00014746	12	8	YHR116W	UD20-36_5h_3x	SD/MSG -ARG -HIS -LYS +Canavanine +clonNAT +G418 +Thialysine	cSGA_v3r4	6	11	4.2165815326	6467.47389829	17.0366728357	254	4.51898010647	454178.998229	2828.38057848	43	5.46046591803	445587.996042	2037.70180972	1264	1710	136	136	154	162	143	954	0
DLR00014746	12	9	YIL040W	UD20-36_5h_3x	SD/MSG -ARG -HIS -LYS +Canavanine +clonNAT +G418 +Thialysine	cSGA_v3r4	6	11	2.64358380586	1536.95949342	11.2584380942	254	3.34738205437	140571.998926	4319.65603647	43	4.00522646288	107024.4	1552.1940429	1397	1711	136	136	156	164	141	349	0
DLR00014746	12	10	YIL017C	UD20-36_5h_3x	SD/MSG -ARG -HIS -LYS +Canavanine +clonNAT +G418 +Thialysine	cSGA_v3r4	6	11	4.33000598712	7436.42852671	35.8271866311	254	4.54283604263	622310.993974	10483.116586	43	5.49952654593	613427.993526	11404.8467442	1543	1709	136	136	163	169	144	917	0
DLR00014746	12	11	YHL045W	UD20-36_5h_3x	SD/MSG -ARG -HIS -LYS +Canavanine +clonNAT +G418 +Thialysine	cSGA_v3r4	6	11	4.18276176654	7091.72995466	23.6737982165	254	4.52332751875	537802.153223	5057.97496349	43	5.38809113955	565344.995569	10214.49773	1683	1709	136	136	160	166	141	1036	0
DLR00014746	12	12	YHR209W	UD20-36_5h_3x	SD/MSG -ARG -HIS -LYS +Canavanine +clonNAT +G418 +Thialysine	cSGA_v3r4	6	11	4.54724531879	9424.2276703	35.75217328	254	4.72334695253	770560.991671	13283.627182	43	5.71001894509	765700.991121	14327.3318842	1822	1704	136	136	161	166	141	1103	0
DLR00014746	12	13	YGR235C	UD20-36_5h_3x	SD/MSG -ARG -HIS -LYS +Canavanine +clonNAT +G418 +Thialysine	cSGA_v3r4	6	11	4.39077935313	8363.68069476	44.9425170297	254	4.61096863848	696466.993469	11959.8355818	43	5.58280877915	689357.992967	12760.0464309	1955	1708	136	136	161	166	140	1023	0
DLR00014746	12	14	YGR208W	UD20-36_5h_3x	SD/MSG -ARG -HIS -LYS +Canavanine +clonNAT +G418 +Thialysine	cSGA_v3r4	6	11	4.30481415303	6579.2445273	31.1921796642	254	4.4666251936	520934.99466	8124.98467959	43	5.41516974054	515106.994155	8645.35418201	2086	1706	136	136	156	162	141	1436	0
DLR00014746	12	15	YHL026C	UD20-36_5h_3x	SD/MSG -ARG -HIS -LYS +Canavanine +clonNAT +G418 +Thialysine	cSGA_v3r4	6	11	4.26431801659	7386.51187132	35.7716222131	254	4.6010807058	571164.016918	5607.22302265	43	5.4655068706	605394.994623	11576.3818867	2220	1707	136	136	160	165	140	1125	0
DLR00014746	12	16	YIL023C	UD20-36_5h_3x	SD/MSG -ARG -HIS -LYS +Canavanine +clonNAT +G418 +Thialysine	cSGA_v3r4	6	11	4.69437230144	8518.73356667	43.4616076367	254	4.91096422811	729071.98948	10298.1316999	43	6.00055290608	679453.41065	5722.50691956	2358	1709	136	136	163	168	141	917	0
DLR00014746	12	17	YGR166W	UD20-36_5h_3x	SD/MSG -ARG -HIS -LYS +Canavanine +clonNAT +G418 +Thialysine	cSGA_v3r4	6	11	3.99568471974	6619.92515595	30.1024737426	254	4.34498524047	498824.069839	4850.63042327	43	5.2222756181	523621.997207	8773.83968685	2500	1705	136	136	157	164	142	1639	0
DLR00014746	12	18	YGR209C	UD20-36_5h_3x	SD/MSG -ARG -HIS -LYS +Canavanine +clonNAT +G418 +Thialysine	cSGA_v3r4	6	11	4.26791342348	7630.70232077	29.7647273476	254	4.565190554	561604.812787	4921.71329318	43	5.457545154	588751.994566	9672.74461515	2634	1702	136	136	156	163	140	1148	0
DLR00014746	12	19	YIL047C	UD20-36_5h_3x	SD/MSG -ARG -HIS -LYS +Canavanine +clonNAT +G418 +Thialysine	cSGA_v3r4	6	11	4.38324421189	8081.73918321	36.5780543301	254	4.59892839089	639400.993272	9798.36791348	43	5.5766285434	633515.992331	10620.9159396	2769	1708	136	136	158	164	141	1196	0
DLR00014746	12	20	YHR015W	UD20-36_5h_3x	SD/MSG -ARG -HIS -LYS +Canavanine +clonNAT +G418 +Thialysine	cSGA_v3r4	6	11	4.69854996335	8713.45960681	45.2149944035	254	4.81204068042	699156.990656	9611.01976411	43	5.89693183035	653392.768216	5603.74544336	2908	1706	136	136	158	164	141	1011	0
DLR00014746	12	21	YHL012W	UD20-36_5h_3x	SD/MSG -ARG -HIS -LYS +Canavanine +clonNAT +G418 +Thialysine	cSGA_v3r4	6	11	4.09955184287	6416.08861777	34.1636264407	254	4.35277653559	504948.995998	9295.44998552	43	5.39529808837	461240.292541	5230.94026871	3041	1710	136	136	153	160	140	1386	0
DLR00014746	12	22	YGR178C	UD20-36_5h_3x	SD/MSG -ARG -HIS -LYS +Canavanine +clonNAT +G418 +Thialysine	cSGA_v3r4	6	11	4.95468998949	9077.78613246	90.0305132577	254	5.02829340229	782816.989262	9868.48509524	43	6.03040858597	776747.987549	10766.9751698	3176	1705	136	136	158	163	139	937	0
DLR00014746	12	23	YHR079C	UD20-36_5h_3x	SD/MSG -ARG -HIS -LYS +Canavanine +clonNAT +G418 +Thialysine	cSGA_v3r4	6	11	3.74752995368	5341.55340847	67.8025652872	254	3.94668242216	454397.997995	11306.2891491	43	4.82661426833	438051.999635	11342.8333644	3315	1705	136	136	145	152	133	813	0
DLR00014746	12	24	YOR202W	UD20-36_5h_3x	SD/MSG -ARG -HIS -LYS +Canavanine +clonNAT +G418 +Thialysine	cSGA_v3r4	6	11	4.49923386449	10996.0642797	194.204168028	254	4.80619152047	1108385.98952	23926.1614276	43	5.77386631708	1103470.99008	26489.3660968	3451	1707	136	136	157	161	133	708	0
DLR00014746	13	1	YOR202W	UD20-36_5h_3x	SD/MSG -ARG -HIS -LYS +Canavanine +clonNAT +G418 +Thialysine	cSGA_v3r4	6	11	4.32478898583	11504.3524477	178.583535925	254	4.58539035256	981605.995172	20419.8121387	43	5.64753830274	899796.908479	14477.8047086	322	1840	136	136	165	168	141	567	21
DLR00014746	13	2	YHR025W	UD20-36_5h_3x	SD/MSG -ARG -HIS -LYS +Canavanine +clonNAT +G418 +Thialysine	cSGA_v3r4	6	11	0	11	13.7981985714	254	12	29330.1	639.137668154	43	0.5	1141.2	133.096045148	460	1849	136	136	113	125	123	7	0
DLR00014746	13	3	YHL041W	UD20-36_5h_3x	SD/MSG -ARG -HIS -LYS +Canavanine +clonNAT +G418 +Thialysine	cSGA_v3r4	6	11	4.66695212096	10652.4676724	128.872763079	254	4.94070505542	926869.989908	13290.5432788	43	6.02911625198	871221.883747	8933.21241678	589	1839	136	136	171	175	148	925	0
DLR00014746	13	4	YIL035C	UD20-36_5h_3x	SD/MSG -ARG -HIS -LYS +Canavanine +clonNAT +G418 +Thialysine	cSGA_v3r4	6	11	3.58227370964	5922.37380708	48.5352897846	254	3.88593437069	445061.99815	9158.50453701	43	4.77753329461	437578.9997	9717.31688425	726	1844	136	136	159	165	145	1348	0
DLR00014746	13	5	YGR197C	UD20-36_5h_3x	SD/MSG -ARG -HIS -LYS +Canavanine +clonNAT +G418 +Thialysine	cSGA_v3r4	6	11	4.92507930096	10519.9199704	118.122473696	254	5.07223321237	878910.989099	11251.7271519	43	6.17772078662	830690.528721	6935.79720304	863	1844	136	136	171	175	148	1028	0
DLR00014746	13	6	YIL025C	UD20-36_5h_3x	SD/MSG -ARG -HIS -LYS +Canavanine +clonNAT +G418 +Thialysine	cSGA_v3r4	6	11	3.89489614381	6868.47813414	40.0663821767	254	4.17584496508	529492.998363	9057.61351834	43	5.10143341805	523352.9985	9723.14258538	999	1845	136	136	160	167	145	1401	0
DLR00014746	13	7	YHR178W	UD20-36_5h_3x	SD/MSG -ARG -HIS -LYS +Canavanine +clonNAT +G418 +Thialysine	cSGA_v3r4	6	11	1.63727437103	658.275030611	16.0762594401	254	5.98244036315	45014.4	3000.75299088	43	2.57109699529	24275.8376892	390.771740378	1126	1849	136	136	121	136	127	213	0
DLR00014746	13	8	YGR259C	UD20-36_5h_3x	SD/MSG -ARG -HIS -LYS +Canavanine +clonNAT +G418 +Thialysine	cSGA_v3r4	6	11	3.94433696738	7797.52218017	45.9103699542	254	4.20174703239	546895.857835	6364.74118211	43	5.05893628892	583784.999062	12038.7651921	1275	1847	136	136	158	165	142	1256	0
DLR00014746	13	9	YGR221C	UD20-36_5h_3x	SD/MSG -ARG -HIS -LYS +Canavanine +clonNAT +G418 +Thialysine	cSGA_v3r4	6	11	4.87573142198	10270.3708508	87.2283046525	254	5.0497233947	881283.989065	11534.3713594	43	6.15221501244	831741.341741	7059.63900063	1408	1838	136	136	168	173	145	1100	0
DLR00014746	13	10	YHR006W	UD20-36_5h_3x	SD/MSG -ARG -HIS -LYS +Canavanine +clonNAT +G418 +Thialysine	cSGA_v3r4	6	11	4.08605068701	7009.32286927	33.4773775213	254	4.38330242526	555876.997147	8973.7646552	43	5.41381067423	512793.016794	5137.00678627	1547	1838	136	136	159	165	142	1323	0
DLR00014746	13	11	YHR001W-A	UD20-36_5h_3x	SD/MSG -ARG -HIS -LYS +Canavanine +clonNAT +G418 +Thialysine	cSGA_v3r4	6	11	4.9662691914	10136.9116507	68.9882675981	254	5.10146863309	873353.988594	12008.9087637	43	6.10717509927	869035.986966	12997.9293313	1685	1842	136	136	166	171	143	965	0
DLR00014746	13	12	YGR281W	UD20-36_5h_3x	SD/MSG -ARG -HIS -LYS +Canavanine +clonNAT +G418 +Thialysine	cSGA_v3r4	6	11	4.33754471631	8410.24699848	46.179965407	254	4.66264614138	666171.993053	8502.98472458	43	5.63942763188	662537.992269	9323.05301049	1816	1846	136	136	159	164	136	1227	0
DLR00014746	13	13	YGR188C	UD20-36_5h_3x	SD/MSG -ARG -HIS -LYS +Canavanine +clonNAT +G418 +Thialysine	cSGA_v3r4	6	11	3.04096365681	3187.28110849	16.819780176	254	3.49603173382	211870.999674	4475.6540405	43	4.18832332222	202657.999678	3709.04623627	1957	1852	136	136	140	150	133	1180	0
DLR00014746	13	14	YHR129C	UD20-36_5h_3x	SD/MSG -ARG -HIS -LYS +Canavanine +clonNAT +G418 +Thialysine	cSGA_v3r4	6	11	3.75622557546	5159.95540174	22.8410392837	254	4.1057007987	398165.998899	5579.54207359	43	4.99526307371	390868.998418	5902.49455836	2085	1836	136	136	154	161	138	1340	0
DLR00014746	13	15	YGR212W	UD20-36_5h_3x	SD/MSG -ARG -HIS -LYS +Canavanine +clonNAT +G418 +Thialysine	cSGA_v3r4	6	11	5.23499589664	10742.7604113	99.2804906143	254	5.29635257079	964171.988646	11827.5252011	43	6.31062072253	962118.986195	12870.4898803	2226	1841	136	136	166	171	142	1128	0
DLR00014746	13	16	YHR108W	UD20-36_5h_3x	SD/MSG -ARG -HIS -LYS +Canavanine +clonNAT +G418 +Thialysine	cSGA_v3r4	6	11	4.35399261011	7867.57820097	29.6308295929	254	4.56822121604	612052.994499	9354.77231899	43	5.53564409817	606737.99362	10058.3152629	2360	1841	136	136	154	161	138	1187	0
DLR00014746	13	17	YHL039W	UD20-36_5h_3x	SD/MSG -ARG -HIS -LYS +Canavanine +clonNAT +G418 +Thialysine	cSGA_v3r4	6	11	4.89875171208	10023.1884733	68.0511688086	254	5.12445140354	812810.364413	5253.93641937	43	6.04354194684	848729.987978	11632.8543035	2501	1843	136	136	163	168	141	1021	0
DLR00014746	13	18	YHR137W	UD20-36_5h_3x	SD/MSG -ARG -HIS -LYS +Canavanine +clonNAT +G418 +Thialysine	cSGA_v3r4	6	11	4.37832243048	7661.66225473	34.5301841811	254	4.63620034943	616140.992409	8767.36153033	43	5.60776679877	610616.991518	9684.27404268	2638	1840	136	136	157	164	140	1199	0
DLR00014746	13	19	YIL015C-A	UD20-36_5h_3x	SD/MSG -ARG -HIS -LYS +Canavanine +clonNAT +G418 +Thialysine	cSGA_v3r4	6	11	5.25501416518	9582.25558889	83.1298034676	254	5.16436741611	824207.989075	9887.92060875	43	6.17001116363	819226.986841	10961.1467042	2770	1842	136	136	163	168	142	965	0
DLR00014746	13	20	YIL058W	UD20-36_5h_3x	SD/MSG -ARG -HIS -LYS +Canavanine +clonNAT +G418 +Thialysine	cSGA_v3r4	6	11	4.59168507657	8301.46747333	47.630540895	254	4.77257943276	662381.990629	8966.40545681	43	5.85080843085	620226.125453	5371.81651068	2911	1843	136	136	156	162	140	1098	0
DLR00014746	13	21	YIL059C	UD20-36_5h_3x	SD/MSG -ARG -HIS -LYS +Canavanine +clonNAT +G418 +Thialysine	cSGA_v3r4	6	11	5.10318422055	9396.57808856	71.8024015528	254	5.13093615668	795328.989088	9657.93557883	43	6.24506718255	751108.498184	5594.65648735	3043	1842	136	136	159	165	141	942	0
DLR00014746	13	22	YIL005W	UD20-36_5h_3x	SD/MSG -ARG -HIS -LYS +Canavanine +clonNAT +G418 +Thialysine	cSGA_v3r4	6	11	4.60519083668	9181.87382241	61.626185902	254	4.75586838978	742575.991417	10678.6945458	43	5.74445133099	736173.990512	11612.2600682	3177	1841	136	136	151	157	137	904	0
DLR00014746	13	23	YGR275W	UD20-36_5h_3x	SD/MSG -ARG -HIS -LYS +Canavanine +clonNAT +G418 +Thialysine	cSGA_v3r4	6	11	4.82304178614	9982.97620533	133.348826762	254	4.93099622964	940003.988402	16618.8874853	43	5.92432011858	933207.987783	18129.5778641	3316	1839	136	136	156	160	136	833	0
DLR00014746	13	24	YOR202W	UD20-36_5h_3x	SD/MSG -ARG -HIS -LYS +Canavanine +clonNAT +G418 +Thialysine	cSGA_v3r4	6	11	4.33254464994	10404.3664024	177.622415185	254	4.56129444896	1031507.99585	23469.8032562	43	5.4986476597	1025672.99663	25971.0226421	3450	1839	136	136	155	159	132	652	0
DLR00014746	14	1	YOR202W	UD20-36_5h_3x	SD/MSG -ARG -HIS -LYS +Canavanine +clonNAT +G418 +Thialysine	cSGA_v3r4	6	11	4.19450492983	10086.1553873	154.629439425	254	4.44138717203	835106.996312	17219.9910142	43	5.37932912596	829503.996987	19056.7780236	320	1979	136	136	163	167	140	556	0
DLR00014746	14	2	YIL032C	UD20-36_5h_3x	SD/MSG -ARG -HIS -LYS +Canavanine +clonNAT +G418 +Thialysine	cSGA_v3r4	6	11	4.15384478294	8886.1870723	102.393233903	254	4.47478146435	772101.995786	15386.3200153	43	5.52561888121	705268.410173	10227.6032633	452	1976	136	136	166	170	144	876	0
DLR00014746	14	3	YIL039W	UD20-36_5h_3x	SD/MSG -ARG -HIS -LYS +Canavanine +clonNAT +G418 +Thialysine	cSGA_v3r4	6	11	3.97017281156	7720.85377105	64.976659641	254	4.26617425351	639510.997922	11704.606202	43	5.19912935573	631826.998268	12689.1649125	593	1978	136	136	165	170	146	1021	0
DLR00014746	14	4	YHL020C	UD20-36_5h_3x	SD/MSG -ARG -HIS -LYS +Canavanine +clonNAT +G418 +Thialysine	cSGA_v3r4	6	11	2.4836163007	1252.78100722	6.09864684915	254	3.26226915744	114895.999938	4097.40699376	43	3.81902502617	83985.3335814	774.722579396	723	1989	136	136	157	165	147	378	0
DLR00014746	14	5	YGR248W	UD20-36_5h_3x	SD/MSG -ARG -HIS -LYS +Canavanine +clonNAT +G418 +Thialysine	cSGA_v3r4	6	11	4.56688676638	9473.6065374	91.1495809457	254	4.83274213012	792437.989936	11906.0646799	43	5.92157606512	738571.104294	7677.5178309	861	1976	136	136	169	174	147	925	0
DLR00014746	14	6	YHR086W	UD20-36_5h_3x	SD/MSG -ARG -HIS -LYS +Canavanine +clonNAT +G418 +Thialysine	cSGA_v3r4	6	11	4.21970906216	8538.89458139	64.4346118713	254	4.5335470328	703837.99456	12097.8577176	43	5.4970750745	697669.994309	13228.6741806	1001	1977	136	136	166	171	146	1048	0
DLR00014746	14	7	YGR210C	UD20-36_5h_3x	SD/MSG -ARG -HIS -LYS +Canavanine +clonNAT +G418 +Thialysine	cSGA_v3r4	6	11	4.10432611284	7848.38054801	41.9210573388	254	4.39949291269	627336.997883	9019.56641334	43	5.3469261865	620624.997281	9971.32293312	1134	1978	136	136	164	170	145	1121	0
DLR00014746	14	8	YGR184C	UD20-36_5h_3x	SD/MSG -ARG -HIS -LYS +Canavanine +clonNAT +G418 +Thialysine	cSGA_v3r4	6	11	4.38875917335	8428.02301285	51.9904772637	254	4.70736265476	687828.992357	8275.72574388	43	5.68482555022	682232.991561	9238.39528568	1272	1978	136	136	165	170	145	1155	0
DLR00014746	14	9	YHL046C	UD20-36_5h_3x	SD/MSG -ARG -HIS -LYS +Canavanine +clonNAT +G418 +Thialysine	cSGA_v3r4	6	11	4.1773420317	7212.08519824	37.3109877719	254	4.55219037293	555546.793098	5152.98398853	43	5.41923393832	583394.994968	10217.8677816	1405	1981	136	136	162	168	143	1105	0
DLR00014746	14	10	YHR110W	UD20-36_5h_3x	SD/MSG -ARG -HIS -LYS +Canavanine +clonNAT +G418 +Thialysine	cSGA_v3r4	6	11	4.30196112433	8100.35551204	45.2319325095	254	4.59853903358	671887.993213	9947.30580776	43	5.56618313558	666724.992773	11046.7048583	1543	1979	136	136	163	168	143	1244	0
DLR00014746	14	11	YHR157W	UD20-36_5h_3x	SD/MSG -ARG -HIS -LYS +Canavanine +clonNAT +G418 +Thialysine	cSGA_v3r4	6	11	4.16137092982	7260.28866316	38.358701126	254	4.47551407177	597444.994542	10160.0303282	43	5.42586034292	591775.994485	11022.6642821	1680	1980	136	136	160	166	141	1314	0
DLR00014746	14	12	YHR021W-A	UD20-36_5h_3x	SD/MSG -ARG -HIS -LYS +Canavanine +clonNAT +G418 +Thialysine	cSGA_v3r4	6	11	4.41677336145	8183.07856131	138.248695335	254	4.61020734528	681949.994116	11297.620358	43	5.5773937672	676233.993374	11782.3608795	1815	1976	136	136	161	166	141	1226	0
DLR00014746	14	13	YGR223C	UD20-36_5h_3x	SD/MSG -ARG -HIS -LYS +Canavanine +clonNAT +G418 +Thialysine	cSGA_v3r4	6	11	4.30241121312	8122.69875001	48.5101613247	254	4.45996961158	674010.997136	12998.3766893	43	5.51213916393	614736.145052	7147.78341104	1952	1979	136	136	159	165	141	1147	0
DLR00014746	14	14	YHR176W	UD20-36_5h_3x	SD/MSG -ARG -HIS -LYS +Canavanine +clonNAT +G418 +Thialysine	cSGA_v3r4	6	11	4.18490398441	7350.32360555	39.1149888156	254	4.58699695794	588395.486602	5440.47228021	43	5.45480044033	623164.995146	11378.7952297	2089	1976	136	136	160	166	141	1329	0
DLR00014746	14	15	YHR097C	UD20-36_5h_3x	SD/MSG -ARG -HIS -LYS +Canavanine +clonNAT +G418 +Thialysine	cSGA_v3r4	6	11	4.40331556717	8131.13127122	34.9829847335	254	4.71396624858	699658.99206	9843.49079615	43	5.69018090091	693101.991364	10837.9898351	2222	1980	136	136	161	166	141	1080	0
DLR00014746	14	16	YHR203C	UD20-36_5h_3x	SD/MSG -ARG -HIS -LYS +Canavanine +clonNAT +G418 +Thialysine	cSGA_v3r4	6	11	3.43625236982	5150.07273153	22.525852018	254	3.63589541332	339176.997657	6718.91606096	43	4.47810655864	333037.998855	6911.06399593	2358	1984	136	136	139	148	131	1190	0
DLR00014746	14	17	YHR061C	UD20-36_5h_3x	SD/MSG -ARG -HIS -LYS +Canavanine +clonNAT +G418 +Thialysine	cSGA_v3r4	6	11	4.27937275171	7562.0521223	40.745850329	254	4.55616589638	628043.993719	9941.35442678	43	5.51329560607	622413.993414	11102.6769534	2499	1978	136	136	158	164	140	1059	0
DLR00014746	14	18	YHR171W	UD20-36_5h_3x	SD/MSG -ARG -HIS -LYS +Canavanine +clonNAT +G418 +Thialysine	cSGA_v3r4	6	11	4.36809285895	7905.47636661	43.2680620655	254	4.6802163938	647248.992501	7507.20413975	43	5.65290590992	641866.991625	8671.2942875	2636	1980	136	136	158	164	141	1126	0
DLR00014746	14	19	YGR183C	UD20-36_5h_3x	SD/MSG -ARG -HIS -LYS +Canavanine +clonNAT +G418 +Thialysine	cSGA_v3r4	6	11	4.43961244442	7579.97902335	30.5701523246	254	4.74143685297	574629.993156	5302.97813056	43	5.77736456745	547604.674623	2997.87574088	2772	1981	136	136	152	159	139	1022	0
DLR00014746	14	20	YHR127W	UD20-36_5h_3x	SD/MSG -ARG -HIS -LYS +Canavanine +clonNAT +G418 +Thialysine	cSGA_v3r4	6	11	4.69926156737	8513.86599842	46.6530916666	254	4.93871528945	704740.989804	8121.56482755	43	5.93318760125	699480.988221	9112.18125146	2907	1978	136	136	159	164	140	1063	0
DLR00014746	14	21	YIL054W	UD20-36_5h_3x	SD/MSG -ARG -HIS -LYS +Canavanine +clonNAT +G418 +Thialysine	cSGA_v3r4	6	11	4.70105646834	7907.81939708	59.076872881	254	4.89809727742	660530.989328	8720.00342319	43	5.89046148055	653100.987585	9446.2619278	3041	1981	136	136	157	162	140	990	0
DLR00014746	14	22	YIL027C	UD20-36_5h_3x	SD/MSG -ARG -HIS -LYS +Canavanine +clonNAT +G418 +Thialysine	cSGA_v3r4	6	11	4.3413249634	7039.38468947	71.0452388159	254	4.61939420456	599323.990786	9573.40369905	43	5.58400609612	588772.990194	10105.5341985	3178	1981	136	136	153	158	136	866	0
DLR00014746	14	23	YHR106W	UD20-36_5h_3x	SD/MSG -ARG -HIS -LYS +Canavanine +clonNAT +G418 +Thialysine	cSGA_v3r4	6	11	4.72086252048	8703.81508632	127.91419648	254	4.92023143805	831402.987959	13904.1765802	43	5.90103486295	821323.987118	15166.3618237	3317	1978	136	136	157	161	135	637	3
DLR00014746	14	24	YOR202W	UD20-36_5h_3x	SD/MSG -ARG -HIS -LYS +Canavanine +clonNAT +G418 +Thialysine	cSGA_v3r4	6	11	4.39080046842	11089.3619542	181.568958662	254	4.74675937365	999236.760267	14251.7615931	43	5.59784605779	1074777.99492	25299.8376288	3449	1980	136	136	155	158	131	617	0
DLR00014746	15	1	YOR202W	UD20-36_5h_3x	SD/MSG -ARG -HIS -LYS +Canavanine +clonNAT +G418 +Thialysine	cSGA_v3r4	6	11	4.43879925777	12054.9091832	228.955858374	254	4.76434243922	985901.989553	20309.1592009	43	5.73750997948	984288.989568	22622.7290341	319	2115	136	136	162	166	138	514	10
DLR00014746	15	2	YHR095W	UD20-36_5h_3x	SD/MSG -ARG -HIS -LYS +Canavanine +clonNAT +G418 +Thialysine	cSGA_v3r4	6	11	3.87976345849	8161.43587997	94.1776262725	254	4.16426588698	679083.998187	15468.5123956	43	5.09041908614	671944.999394	16607.2226245	459	2118	136	136	162	166	143	1008	0
DLR00014746	15	3	YHR004C	UD20-36_5h_3x	SD/MSG -ARG -HIS -LYS +Canavanine +clonNAT +G418 +Thialysine	cSGA_v3r4	6	11	4.04994960445	8462.8133388	72.2552494859	254	4.41083443966	672128.996811	10638.9173502	43	5.43891092752	625059.140263	7432.83883297	592	2111	136	136	164	168	146	1048	0
DLR00014746	15	4	YHL033C	UD20-36_5h_3x	SD/MSG -ARG -HIS -LYS +Canavanine +clonNAT +G418 +Thialysine	cSGA_v3r4	6	11	3.09844184024	4837.63706033	33.7444284654	254	3.21095839855	337763.997981	8084.92254897	43	3.91344571766	328659.997812	8242.96290806	718	2118	136	136	151	159	143	1539	0
DLR00014746	15	5	YGR224W	UD20-36_5h_3x	SD/MSG -ARG -HIS -LYS +Canavanine +clonNAT +G418 +Thialysine	cSGA_v3r4	6	11	4.77604530894	10643.8586803	141.902517124	254	5.02555599118	907237.988705	12629.101845	43	6.13075481003	853287.467293	8131.90240846	865	2114	136	136	170	175	147	928	0
DLR00014746	15	6	YHR194W	UD20-36_5h_3x	SD/MSG -ARG -HIS -LYS +Canavanine +clonNAT +G418 +Thialysine	cSGA_v3r4	6	11	0	11	19.0482582901	254	12	27771.3	681.991547051	43	0.5	1293.3	169.129984596	999	2129	136	136	106	122	121	7	0
DLR00014746	15	7	YHL032C	UD20-36_5h_3x	SD/MSG -ARG -HIS -LYS +Canavanine +clonNAT +G418 +Thialysine	cSGA_v3r4	6	11	4.49850140385	9744.91131045	74.7211794425	254	4.72352742842	803051.992491	12107.0841148	43	5.70483789365	797118.991905	13363.978106	1136	2117	136	136	166	171	145	905	0
DLR00014746	15	8	YHR162W	UD20-36_5h_3x	SD/MSG -ARG -HIS -LYS +Canavanine +clonNAT +G418 +Thialysine	cSGA_v3r4	6	11	4.0981564788	7448.5072078	50.632080837	254	4.39382735999	596615.99682	9075.26162417	43	5.41831902874	552608.787581	5736.06549122	1272	2119	136	136	161	167	144	1160	0
DLR00014746	15	9	YHR130C	UD20-36_5h_3x	SD/MSG -ARG -HIS -LYS +Canavanine +clonNAT +G418 +Thialysine	cSGA_v3r4	6	11	4.74466164542	9421.59446982	75.6530998288	254	4.98170175963	809316.989356	10444.4510904	43	6.07335594338	761424.814227	6551.54849154	1408	2113	136	136	166	171	144	933	0
DLR00014746	15	10	YHR195W	UD20-36_5h_3x	SD/MSG -ARG -HIS -LYS +Canavanine +clonNAT +G418 +Thialysine	cSGA_v3r4	6	11	3.8339692497	6818.85761451	36.6953205141	254	4.1396494161	533466.998563	8764.61500027	43	5.062328726	528712.998793	9686.78564512	1541	2119	136	136	155	162	141	1373	0
DLR00014746	15	11	YIL006W	UD20-36_5h_3x	SD/MSG -ARG -HIS -LYS +Canavanine +clonNAT +G418 +Thialysine	cSGA_v3r4	6	11	4.63670585346	9555.53610912	70.7472911299	254	4.88437960784	790748.990334	10628.6963232	43	5.97070910194	743111.31722	6490.51383449	1680	2118	136	136	160	166	141	1050	0
DLR00014746	15	12	YIL042C	UD20-36_5h_3x	SD/MSG -ARG -HIS -LYS +Canavanine +clonNAT +G418 +Thialysine	cSGA_v3r4	6	11	4.19554658943	8797.98157765	43.9153142853	254	4.44291238702	710863.997539	12218.3553766	43	5.40557460807	707119.997069	13449.8089623	1814	2121	136	136	157	163	141	1242	0
DLR00014746	15	13	YGR261C	UD20-36_5h_3x	SD/MSG -ARG -HIS -LYS +Canavanine +clonNAT +G418 +Thialysine	cSGA_v3r4	6	11	4.45216653725	8255.28020355	35.2747718677	254	4.70876992913	669067.993457	7173.64384022	43	5.68688292008	663242.992311	8056.71882779	1952	2114	136	136	156	163	138	1029	0
DLR00014746	15	14	YGR227W	UD20-36_5h_3x	SD/MSG -ARG -HIS -LYS +Canavanine +clonNAT +G418 +Thialysine	cSGA_v3r4	6	11	4.24588048742	8118.46652816	40.9461838853	254	4.5801728989	634932.012262	5030.39638679	43	5.55128045759	626537.360736	5747.71447384	2087	2116	136	136	156	162	139	1286	0
DLR00014746	15	15	YHR039C	UD20-36_5h_3x	SD/MSG -ARG -HIS -LYS +Canavanine +clonNAT +G418 +Thialysine	cSGA_v3r4	6	11	4.81386070832	9194.42377604	78.3406893326	254	5.03272319627	806679.989108	9788.39893864	43	6.12805912765	761344.654001	5988.39029582	2227	2118	136	136	161	166	140	1043	0
DLR00014746	15	16	YGR181W	UD20-36_5h_3x	SD/MSG -ARG -HIS -LYS +Canavanine +clonNAT +G418 +Thialysine	cSGA_v3r4	6	11	4.24607710924	8487.73267963	44.2517020462	254	4.57118840394	694303.995602	9664.76050521	43	5.54589737303	690923.994842	10784.7526897	2357	2115	136	136	155	162	139	1331	0
DLR00014746	15	17	YGR169C	UD20-36_5h_3x	SD/MSG -ARG -HIS -LYS +Canavanine +clonNAT +G418 +Thialysine	cSGA_v3r4	6	11	4.83166566822	9753.67343407	81.4618426052	254	5.123456211	807265.812402	5080.39227166	43	6.0480614091	838407.98825	10667.9680108	2499	2115	136	136	161	166	140	1034	0
DLR00014746	15	18	YIL008W	UD20-36_5h_3x	SD/MSG -ARG -HIS -LYS +Canavanine +clonNAT +G418 +Thialysine	cSGA_v3r4	6	11	3.86124298904	6816.95988731	31.868585042	254	4.06093529117	441299.916366	5337.40456261	43	4.90049554575	471541.999026	10003.2182925	2632	2114	136	136	144	152	134	1191	0
DLR00014746	15	19	YHL040C	UD20-36_5h_3x	SD/MSG -ARG -HIS -LYS +Canavanine +clonNAT +G418 +Thialysine	cSGA_v3r4	6	11	4.93042883353	9400.41707424	83.444820644	254	5.06331084578	817352.989032	10003.3705991	43	6.06620519241	811356.98746	11090.6919842	2770	2113	136	136	161	166	141	913	0
DLR00014746	15	20	YHL010C	UD20-36_5h_3x	SD/MSG -ARG -HIS -LYS +Canavanine +clonNAT +G418 +Thialysine	cSGA_v3r4	6	11	4.40320163546	8017.1984422	42.0929697764	254	4.65874206599	654611.992304	8750.07252741	43	5.63973250097	647633.991435	9677.59132545	2903	2113	136	136	156	162	140	1078	0
DLR00014746	15	21	YGR250C	UD20-36_5h_3x	SD/MSG -ARG -HIS -LYS +Canavanine +clonNAT +G418 +Thialysine	cSGA_v3r4	6	11	5.30391427155	9766.23316788	101.161494977	254	5.22349117491	838207.989625	8710.27740821	43	6.23285013099	832509.987242	9605.41096026	3045	2113	136	136	159	165	140	854	0
DLR00014746	15	22	YGR226C	UD20-36_5h_3x	SD/MSG -ARG -HIS -LYS +Canavanine +clonNAT +G418 +Thialysine	cSGA_v3r4	6	11	4.56001284612	8938.97647676	83.657019995	254	4.75987963776	756362.990428	12053.0788967	43	5.84452021113	703040.811458	7539.20045931	3176	2111	136	136	154	159	137	925	0
DLR00014746	15	23	YHR017W	UD20-36_5h_3x	SD/MSG -ARG -HIS -LYS +Canavanine +clonNAT +G418 +Thialysine	cSGA_v3r4	6	11	4.61712102133	9660.60658897	132.363139245	254	4.825532456	874963.989229	15976.6405238	43	5.80673857161	868078.98872	17525.4923752	3318	2113	136	136	153	158	134	803	12
DLR00014746	15	24	YOR202W	UD20-36_5h_3x	SD/MSG -ARG -HIS -LYS +Canavanine +clonNAT +G418 +Thialysine	cSGA_v3r4	6	11	4.35027921828	10769.9252539	202.533714097	254	4.66031691493	1001431.99168	22317.3399205	43	5.60756906516	997125.992683	24684.4525145	3450	2116	136	136	154	158	131	576	18
DLR00014746	16	1	YOR202W	UD20-36_5h_3x	SD/MSG -ARG -HIS -LYS +Canavanine +clonNAT +G418 +Thialysine	cSGA_v3r4	6	11	3.35556499008	8331.09608974	113.017721229	254	3.69165514812	566308.997539	14373.2192424	43	4.58130582476	556112.998097	15482.6906581	307	2245	136	136	159	163	140	200	10
DLR00014746	16	2	YOR202W	UD20-36_5h_3x	SD/MSG -ARG -HIS -LYS +Canavanine +clonNAT +G418 +Thialysine	cSGA_v3r4	6	11	3.34468810272	6797.34403812	123.914117873	254	3.80323480863	453297.99633	9175.60948527	43	4.72088775878	409555.097948	5284.25148217	460	2248	136	136	165	169	146	345	1
DLR00014746	16	3	YOR202W	UD20-36_5h_3x	SD/MSG -ARG -HIS -LYS +Canavanine +clonNAT +G418 +Thialysine	cSGA_v3r4	6	11	3.59910049446	6102.49076559	54.1378931231	254	4.01349354596	402080.99908	6887.54714996	43	4.93930967886	364743.976962	3778.34407785	582	2248	136	136	167	172	149	246	0
DLR00014746	16	4	YOR202W	UD20-36_5h_3x	SD/MSG -ARG -HIS -LYS +Canavanine +clonNAT +G418 +Thialysine	cSGA_v3r4	6	11	4.1768126118	7954.82334402	45.3869683025	254	4.49275503834	531203.994636	6107.0054581	43	5.43127649158	521166.994018	6485.48015099	727	2250	136	136	171	176	151	326	10
DLR00014746	16	5	YOR202W	UD20-36_5h_3x	SD/MSG -ARG -HIS -LYS +Canavanine +clonNAT +G418 +Thialysine	cSGA_v3r4	6	11	3.95934249646	6913.82947798	42.2735393614	254	4.28400831553	467755.997122	7250.02879472	43	5.27183157073	428798.102852	4171.93022943	867	2243	136	136	168	173	150	352	8
DLR00014746	16	6	YOR202W	UD20-36_5h_3x	SD/MSG -ARG -HIS -LYS +Canavanine +clonNAT +G418 +Thialysine	cSGA_v3r4	6	11	4.06943430344	8025.83883088	53.6537457561	254	4.32860433848	531310.996686	8132.12585573	43	5.33606943818	489733.285923	5102.07811316	983	2248	136	136	166	172	149	346	0
DLR00014746	16	7	YOR202W	UD20-36_5h_3x	SD/MSG -ARG -HIS -LYS +Canavanine +clonNAT +G418 +Thialysine	cSGA_v3r4	6	11	3.86136023975	6358.52834833	62.6931229114	254	4.16949559322	437153.997257	7767.57274105	43	5.07649805155	422859.997181	7426.42168197	1147	2247	136	136	165	170	147	360	9
DLR00014746	16	8	YOR202W	UD20-36_5h_3x	SD/MSG -ARG -HIS -LYS +Canavanine +clonNAT +G418 +Thialysine	cSGA_v3r4	6	11	4.01138970393	7226.97531006	50.8636502775	254	4.25688159999	492712.997368	7740.90914957	43	5.18347857008	481331.996935	7969.5953417	1276	2250	136	136	165	170	148	418	0
DLR00014746	16	9	YOR202W	UD20-36_5h_3x	SD/MSG -ARG -HIS -LYS +Canavanine +clonNAT +G418 +Thialysine	cSGA_v3r4	6	11	3.96662787215	6608.04207477	40.6540071155	254	4.34429673955	433879.704392	4642.61775167	43	5.26949377038	419374.815994	4412.12021359	1393	2251	136	136	164	169	147	424	0
DLR00014746	16	10	YOR202W	UD20-36_5h_3x	SD/MSG -ARG -HIS -LYS +Canavanine +clonNAT +G418 +Thialysine	cSGA_v3r4	6	11	4.16278055449	7463.54918019	45.8323087601	254	4.41330998546	528806.994722	8213.98868823	43	5.35251599146	518145.994558	8686.38569151	1541	2254	136	136	162	168	145	462	0
DLR00014746	16	11	YOR202W	UD20-36_5h_3x	SD/MSG -ARG -HIS -LYS +Canavanine +clonNAT +G418 +Thialysine	cSGA_v3r4	6	11	4.08851230605	7003.13777305	64.8551598667	254	4.458587323	475150.134686	4696.36354979	43	5.31965829269	492167.995001	8144.44750368	1678	2255	136	136	161	167	144	528	0
DLR00014746	16	12	YOR202W	UD20-36_5h_3x	SD/MSG -ARG -HIS -LYS +Canavanine +clonNAT +G418 +Thialysine	cSGA_v3r4	6	11	4.36046634393	8255.5593626	52.6227783551	254	4.62672328246	604660.991649	8703.74023532	43	5.59534156337	594330.990928	9276.55162658	1801	2251	136	136	163	169	144	537	0
DLR00014746	16	13	YOR202W	UD20-36_5h_3x	SD/MSG -ARG -HIS -LYS +Canavanine +clonNAT +G418 +Thialysine	cSGA_v3r4	6	11	4.2320264845	7554.63259768	51.7280553173	254	4.5904062268	559195.991392	8034.96034799	43	5.54882735258	548704.990726	8586.3068986	1937	2243	136	136	163	168	143	585	1
DLR00014746	16	14	YOR202W	UD20-36_5h_3x	SD/MSG -ARG -HIS -LYS +Canavanine +clonNAT +G418 +Thialysine	cSGA_v3r4	6	11	4.25939097601	7353.82382239	41.7965398196	254	4.60304610182	548824.991176	7971.40600141	43	5.56032107051	537821.990588	8405.77611316	2074	2252	136	136	161	167	143	533	0
DLR00014746	16	15	YOR202W	UD20-36_5h_3x	SD/MSG -ARG -HIS -LYS +Canavanine +clonNAT +G418 +Thialysine	cSGA_v3r4	6	11	4.59735312422	9668.48755351	57.7593584244	254	4.80768017999	708111.990245	9825.86728219	43	5.89647439196	661127.706586	5695.21959048	2212	2250	136	136	161	167	143	565	0
DLR00014746	16	16	YOR202W	UD20-36_5h_3x	SD/MSG -ARG -HIS -LYS +Canavanine +clonNAT +G418 +Thialysine	cSGA_v3r4	6	11	4.36008842484	7985.01583194	45.2154725313	254	4.63411516231	587478.991648	8175.98812125	43	5.6002876931	577649.990927	8690.72669108	2347	2250	136	136	161	166	143	539	0
DLR00014746	16	17	YOR202W	UD20-36_5h_3x	SD/MSG -ARG -HIS -LYS +Canavanine +clonNAT +G418 +Thialysine	cSGA_v3r4	6	11	4.09091423843	6846.63858257	41.2902948219	254	4.4240852546	501458.994393	7285.22674842	43	5.35924459104	490779.994148	7679.61187556	2500	2251	136	136	160	165	143	506	0
DLR00014746	16	18	YOR202W	UD20-36_5h_3x	SD/MSG -ARG -HIS -LYS +Canavanine +clonNAT +G418 +Thialysine	cSGA_v3r4	6	11	4.13062385805	7350.30102805	38.8375228997	254	4.45151377829	540906.994763	7691.88431881	43	5.39467322193	530481.994359	8298.88041105	2620	2251	136	136	160	165	143	500	0
DLR00014746	16	19	YOR202W	UD20-36_5h_3x	SD/MSG -ARG -HIS -LYS +Canavanine +clonNAT +G418 +Thialysine	cSGA_v3r4	6	11	4.25566502142	7175.11159517	46.7931354189	254	4.54949837851	533501.992058	7368.73388883	43	5.50048165642	522374.991445	7881.48485278	2755	2249	136	136	160	165	143	487	0
DLR00014746	16	20	YOR202W	UD20-36_5h_3x	SD/MSG -ARG -HIS -LYS +Canavanine +clonNAT +G418 +Thialysine	cSGA_v3r4	6	11	4.41728135834	7945.80921831	37.8565087205	254	4.69056332001	577144.99192	6473.91646655	43	5.65481040661	566526.99093	6937.96466094	2891	2246	136	136	161	166	144	474	0
DLR00014746	16	21	YOR202W	UD20-36_5h_3x	SD/MSG -ARG -HIS -LYS +Canavanine +clonNAT +G418 +Thialysine	cSGA_v3r4	6	11	4.35256933033	7322.25310598	38.2835460294	254	4.62163694752	537297.992106	7035.44453425	43	5.57405175751	525460.991016	7404.75266216	3042	2243	136	136	161	165	144	398	0
DLR00014746	16	22	YOR202W	UD20-36_5h_3x	SD/MSG -ARG -HIS -LYS +Canavanine +clonNAT +G418 +Thialysine	cSGA_v3r4	6	11	4.4492026033	7616.87163768	67.4515920832	254	4.76016165843	585676.989349	8668.84346698	43	5.82223168812	540919.642504	4969.5367565	3163	2251	136	136	161	165	143	329	0
DLR00014746	16	23	YOR202W	UD20-36_5h_3x	SD/MSG -ARG -HIS -LYS +Canavanine +clonNAT +G418 +Thialysine	cSGA_v3r4	6	11	4.00186248678	6973.21928916	74.6290535054	254	4.43858650199	553544.993492	10477.6235633	43	5.36099110544	540566.993767	11027.2392007	3300	2251	136	136	159	164	140	279	0
DLR00014746	16	24	YOR202W	UD20-36_5h_3x	SD/MSG -ARG -HIS -LYS +Canavanine +clonNAT +G418 +Thialysine	cSGA_v3r4	6	11	3.99931730597	8720.55271994	140.064767497	254	4.34158099114	691980.995074	16526.248079	43	5.26011004105	682665.996459	18000.2478004	3441	2251	136	136	156	160	135	280	1
DLR00014742	1	1	YOR202W	UD20-36_5h_3x	SD/MSG -ARG -HIS -LYS +Canavanine +clonNAT +G418 +Thialysine	cSGA_v3r4	7	11	2.88759225514	7450.2	155.038987591	254	3.18473884034	535698.997158	16691.6353924	43	3.74844212291	526013.993871	17566.655883	326	214	136	136	156	160	136	177	37
DLR00014742	1	2	YOR202W	UD20-36_5h_3x	SD/MSG -ARG -HIS -LYS +Canavanine +clonNAT +G418 +Thialysine	cSGA_v3r4	7	11	4.49636922102	8847.89560759	171.673258499	254	4.55102691038	568414.991548	8385.94843114	43	5.49742358981	558240.991209	8959.61657325	452	198	136	136	157	162	140	190	1
DLR00014742	1	3	YOR202W	UD20-36_5h_3x	SD/MSG -ARG -HIS -LYS +Canavanine +clonNAT +G418 +Thialysine	cSGA_v3r4	7	11	4.30218125904	8434.72083262	63.0104525168	254	4.48862832764	532172.99342	6891.2928128	43	5.42969443179	520207.993076	7166.36366071	590	199	136	136	162	167	145	194	4
DLR00014742	1	4	YOR202W	UD20-36_5h_3x	SD/MSG -ARG -HIS -LYS +Canavanine +clonNAT +G418 +Thialysine	cSGA_v3r4	7	11	4.41505716593	8857.17126268	57.0971801911	254	4.57915456553	552375.992961	6415.05999697	43	5.5294627485	541113.992394	6612.22119181	725	202	136	136	163	168	147	316	2
DLR00014742	1	5	YOR202W	UD20-36_5h_3x	SD/MSG -ARG -HIS -LYS +Canavanine +clonNAT +G418 +Thialysine	cSGA_v3r4	7	11	4.50556494341	9277.0206071	86.0248576502	254	4.75753802577	589302.990273	7417.06780703	43	5.80325683698	552901.242957	5303.81643942	862	203	136	136	164	170	147	279	2
DLR00014742	1	6	YOR202W	UD20-36_5h_3x	SD/MSG -ARG -HIS -LYS +Canavanine +clonNAT +G418 +Thialysine	cSGA_v3r4	7	11	4.37988111203	8159.38617818	74.5202320744	254	4.59998958499	506133.991605	6049.16861698	43	5.61186361757	474350.83687	4272.06348488	1000	200	136	136	163	169	148	345	3
DLR00014742	1	7	YOR202W	UD20-36_5h_3x	SD/MSG -ARG -HIS -LYS +Canavanine +clonNAT +G418 +Thialysine	cSGA_v3r4	7	11	4.60929986864	8781.45457601	56.6021765227	254	4.78121628864	555529.990225	6187.02910401	43	5.75686673491	543284.989348	6542.35825823	1135	202	136	136	165	170	147	352	3
DLR00014742	1	8	YOR202W	UD20-36_5h_3x	SD/MSG -ARG -HIS -LYS +Canavanine +clonNAT +G418 +Thialysine	cSGA_v3r4	7	11	4.31611162594	8200.38997656	59.0692762844	254	4.53474654416	510899.991978	6669.11474206	43	5.48852110367	499197.991293	6901.8481559	1270	200	136	136	163	170	147	360	2
DLR00014742	1	9	YOR202W	UD20-36_5h_3x	SD/MSG -ARG -HIS -LYS +Canavanine +clonNAT +G418 +Thialysine	cSGA_v3r4	7	11	4.93228942261	8768.58845841	157.314357568	254	4.84344456547	576074.988822	6966.99120393	43	5.8990908939	541996.8897	5193.91530902	1408	199	136	136	165	171	147	351	2
DLR00014742	1	10	YOR202W	UD20-36_5h_3x	SD/MSG -ARG -HIS -LYS +Canavanine +clonNAT +G418 +Thialysine	cSGA_v3r4	7	11	4.35554609125	8909.2252497	78.5616985425	254	4.62264601452	577487.991617	6952.96847477	43	5.58731253165	567985.991248	7805.77373792	1543	200	136	136	163	170	146	372	2
DLR00014742	1	11	YOR202W	UD20-36_5h_3x	SD/MSG -ARG -HIS -LYS +Canavanine +clonNAT +G418 +Thialysine	cSGA_v3r4	7	11	4.393525579	8889.70399047	64.3674331504	254	4.69159937517	583197.990395	7294.63362658	43	5.73520659594	549042.584448	5700.46694729	1681	202	136	136	163	170	146	395	0
DLR00014742	1	12	YOR202W	UD20-36_5h_3x	SD/MSG -ARG -HIS -LYS +Canavanine +clonNAT +G418 +Thialysine	cSGA_v3r4	7	11	4.51932955595	8849.46742878	50.776652048	254	4.76742570194	566065.990159	6521.08997766	43	5.74609140641	555534.989252	6935.78169841	1816	198	136	136	164	170	146	389	0
DLR00014742	1	13	YOR202W	UD20-36_5h_3x	SD/MSG -ARG -HIS -LYS +Canavanine +clonNAT +G418 +Thialysine	cSGA_v3r4	7	11	4.6405183917	9256.95964519	61.2903917566	254	4.99146521771	568399.571618	4474.65498828	43	5.89911960149	581092.988471	7243.02901503	1954	199	136	136	165	171	146	365	2
DLR00014742	1	14	YOR202W	UD20-36_5h_3x	SD/MSG -ARG -HIS -LYS +Canavanine +clonNAT +G418 +Thialysine	cSGA_v3r4	7	11	4.2081677685	7716.62006257	54.1993864864	254	4.39482959929	463735.993332	6293.42368461	43	5.33629409348	452718.993007	6340.02119366	2090	195	136	136	159	166	145	397	0
DLR00014742	1	15	YOR202W	UD20-36_5h_3x	SD/MSG -ARG -HIS -LYS +Canavanine +clonNAT +G418 +Thialysine	cSGA_v3r4	7	11	4.70170420237	9125.39702577	59.1680865482	254	5.00211872296	580178.990715	5689.93396162	43	5.98944207853	570080.988965	6037.35930624	2227	199	136	136	164	170	145	351	0
DLR00014742	1	16	YOR202W	UD20-36_5h_3x	SD/MSG -ARG -HIS -LYS +Canavanine +clonNAT +G418 +Thialysine	cSGA_v3r4	7	11	4.56935131836	8427.72971739	100.406821714	254	4.78251967145	530596.990354	6186.6083482	43	5.82610827465	499519.058005	4460.08919245	2363	200	136	136	162	168	145	314	0
DLR00014742	1	17	YOR202W	UD20-36_5h_3x	SD/MSG -ARG -HIS -LYS +Canavanine +clonNAT +G418 +Thialysine	cSGA_v3r4	7	11	5.66966979833	8362.95505251	183.262370858	254	4.75667543086	537269.990201	6471.91278847	43	5.78944157333	506604.062243	4598.24991782	2501	200	136	136	162	168	145	343	0
DLR00014742	1	18	YOR202W	UD20-36_5h_3x	SD/MSG -ARG -HIS -LYS +Canavanine +clonNAT +G418 +Thialysine	cSGA_v3r4	7	11	4.79155438608	8534.44410289	204.104489159	254	4.63455566602	532670.990955	6990.57722955	43	5.65637987035	500865.090311	5210.07125352	2635	198	136	136	161	167	146	307	0
DLR00014742	1	19	YOR202W	UD20-36_5h_3x	SD/MSG -ARG -HIS -LYS +Canavanine +clonNAT +G418 +Thialysine	cSGA_v3r4	7	11	4.23429242338	8941.7816277	96.512442981	254	4.44207736487	561349.993541	8484.75015413	43	5.37756882428	551427.993497	8920.48609275	2773	201	136	136	161	167	146	304	0
DLR00014742	1	20	YOR202W	UD20-36_5h_3x	SD/MSG -ARG -HIS -LYS +Canavanine +clonNAT +G418 +Thialysine	cSGA_v3r4	7	11	0.5	1768.5	214.494468036	254	12	37327.5	2109.99384184	43	7.44242401021	10897.2	2813.34324398	2894	210	136	136	-1	-1	-1	6	0
DLR00014742	1	21	YOR202W	UD20-36_5h_3x	SD/MSG -ARG -HIS -LYS +Canavanine +clonNAT +G418 +Thialysine	cSGA_v3r4	7	11	4.55967479356	9546.18440899	125.446429857	254	4.78608642258	639351.989645	8422.21222628	43	5.75738173175	630614.988857	9290.99601097	3044	201	136	136	161	166	144	194	1
DLR00014742	1	22	YOR202W	UD20-36_5h_3x	SD/MSG -ARG -HIS -LYS +Canavanine +clonNAT +G418 +Thialysine	cSGA_v3r4	7	11	4.68971340392	9089.80112613	158.275873327	254	4.74182074545	604908.990259	7571.34729124	43	5.7774834407	569753.623802	6095.82511238	3184	197	136	136	156	161	140	126	0
DLR00014742	1	23	YOR202W	UD20-36_5h_3x	SD/MSG -ARG -HIS -LYS +Canavanine +clonNAT +G418 +Thialysine	cSGA_v3r4	7	11	5.94126641017	8676.16326631	241.988899788	254	4.69478735451	628051.989803	9756.72318263	43	5.64869777581	618390.989237	10648.0804692	3318	203	136	136	152	157	136	105	0
DLR00014742	1	24	YOR202W	UD20-36_5h_3x	SD/MSG -ARG -HIS -LYS +Canavanine +clonNAT +G418 +Thialysine	cSGA_v3r4	7	11	4.11910621394	9481.23335833	185.248670242	254	4.25822035815	639526.99463	18059.227031	43	5.16926715877	632158.996812	19896.6108061	3458	196	136	136	150	155	133	378	52
DLR00014742	2	1	YOR202W	UD20-36_5h_3x	SD/MSG -ARG -HIS -LYS +Canavanine +clonNAT +G418 +Thialysine	cSGA_v3r4	7	11	4.05272093765	9624.08137371	125.478449629	254	4.31186573217	737625.997774	14008.0156961	43	5.23772241239	730419.998439	15690.8850789	321	347	136	136	155	160	136	403	0
DLR00014742	2	2	YJR059W	UD20-36_5h_3x	SD/MSG -ARG -HIS -LYS +Canavanine +clonNAT +G418 +Thialysine	cSGA_v3r4	7	11	4.12483269375	8694.72839229	89.5808470389	254	4.46356759533	693522.995034	10854.2269036	43	5.41898024168	686257.995137	12185.9583027	455	341	136	136	160	165	142	835	0
DLR00014742	2	3	YIR038C	UD20-36_5h_3x	SD/MSG -ARG -HIS -LYS +Canavanine +clonNAT +G418 +Thialysine	cSGA_v3r4	7	11	4.42292659672	9259.96793757	80.1377708247	254	4.711657394	731566.992556	8780.85332836	43	5.69009497556	726018.991978	10109.5554107	586	344	136	136	164	169	145	960	0
DLR00014742	2	4	YJL048C	UD20-36_5h_3x	SD/MSG -ARG -HIS -LYS +Canavanine +clonNAT +G418 +Thialysine	cSGA_v3r4	7	11	4.45179389886	9274.8886204	66.7054699275	254	4.73698723491	695217.992263	8075.83789095	43	5.72467478967	687957.991462	8701.44038712	726	344	136	136	163	169	146	930	0
DLR00014742	2	5	YJL192C	UD20-36_5h_3x	SD/MSG -ARG -HIS -LYS +Canavanine +clonNAT +G418 +Thialysine	cSGA_v3r4	7	11	4.29569541824	8382.1706766	50.9431889783	254	4.64589350294	619831.992856	7147.82838621	43	5.61905984464	613326.991994	7694.30220978	872	352	136	136	163	169	147	1160	0
DLR00014742	2	6	YIL138C	UD20-36_5h_3x	SD/MSG -ARG -HIS -LYS +Canavanine +clonNAT +G418 +Thialysine	cSGA_v3r4	7	11	4.32647122824	7687.06838135	49.5410970593	254	4.73031281456	561335.356921	4705.24887278	43	5.70708231133	549832.76438	4876.63199362	1007	354	136	136	165	171	148	977	0
DLR00014742	2	7	YIL114C	UD20-36_5h_3x	SD/MSG -ARG -HIS -LYS +Canavanine +clonNAT +G418 +Thialysine	cSGA_v3r4	7	11	4.3871725728	8585.540365	45.8842203628	254	4.70212414568	640386.992605	6499.306998	43	5.67814688651	633207.991583	7612.92822667	1134	337	136	136	164	170	147	847	0
DLR00014742	2	8	YIR024C	UD20-36_5h_3x	SD/MSG -ARG -HIS -LYS +Canavanine +clonNAT +G418 +Thialysine	cSGA_v3r4	7	11	4.3127876643	8149.864919	35.3488627565	254	4.64045203141	580673.99357	5585.42150595	43	5.61656184992	575257.992578	6116.39583207	1271	341	136	136	160	168	146	1208	0
DLR00014742	2	9	YJL139C	UD20-36_5h_3x	SD/MSG -ARG -HIS -LYS +Canavanine +clonNAT +G418 +Thialysine	cSGA_v3r4	7	11	4.16526249666	9249.2523236	69.0353614821	254	4.41630247583	703238.997265	11258.4542334	43	5.37000042303	697738.996905	12494.2170544	1409	339	136	136	164	171	147	1148	0
DLR00014742	2	10	YJL088W	UD20-36_5h_3x	SD/MSG -ARG -HIS -LYS +Canavanine +clonNAT +G418 +Thialysine	cSGA_v3r4	7	11	0	11	14.1067187573	254	12	33271.2	1384.58744543	43	0	43	99.4312120099	1537	355	136	136	-1	-1	-1	15	0
DLR00014742	2	11	YIR030C	UD20-36_5h_3x	SD/MSG -ARG -HIS -LYS +Canavanine +clonNAT +G418 +Thialysine	cSGA_v3r4	7	11	4.23978130988	8072.5579996	62.1122575291	254	4.60233304265	623292.993044	7251.4780716	43	5.56689503901	615358.992503	8005.04893575	1684	342	136	136	164	170	146	1053	0
DLR00014742	2	12	YJR014W	UD20-36_5h_3x	SD/MSG -ARG -HIS -LYS +Canavanine +clonNAT +G418 +Thialysine	cSGA_v3r4	7	11	4.34901426895	8287.61337166	43.7606641387	254	4.62606388787	600119.994587	5284.88994979	43	5.59748954891	591142.993766	5637.97910795	1817	341	136	136	160	166	143	844	0
DLR00014742	2	13	YJL198W	UD20-36_5h_3x	SD/MSG -ARG -HIS -LYS +Canavanine +clonNAT +G418 +Thialysine	cSGA_v3r4	7	11	4.22833550399	7391.58021558	48.8362171197	254	4.55146209715	536957.992729	6165.4171715	43	5.51052488705	529431.992162	6735.20308431	1953	344	136	136	159	166	144	1124	0
DLR00014742	2	14	YJL151C	UD20-36_5h_3x	SD/MSG -ARG -HIS -LYS +Canavanine +clonNAT +G418 +Thialysine	cSGA_v3r4	7	11	4.43803660541	8188.65115236	51.7906150595	254	4.81022405717	593730.097058	4963.55339324	43	5.73862473871	604934.990734	7174.76393564	2090	339	136	136	161	168	144	1056	0
DLR00014742	2	15	YJL199C	UD20-36_5h_3x	SD/MSG -ARG -HIS -LYS +Canavanine +clonNAT +G418 +Thialysine	cSGA_v3r4	7	11	4.61280891039	8582.20417864	53.9954670096	254	4.92213969428	617198.743569	4876.54892701	43	5.8630163224	626214.990168	6800.51468336	2226	340	136	136	161	167	143	838	0
DLR00014742	2	16	YJR088C	UD20-36_5h_3x	SD/MSG -ARG -HIS -LYS +Canavanine +clonNAT +G418 +Thialysine	cSGA_v3r4	7	11	4.43993652406	8710.65997159	51.1352482587	254	4.66585478537	632440.991968	7413.09372298	43	5.64868211808	625118.991347	8180.63672495	2362	342	136	136	159	167	144	1009	0
DLR00014742	2	17	YJL022W	UD20-36_5h_3x	SD/MSG -ARG -HIS -LYS +Canavanine +clonNAT +G418 +Thialysine	cSGA_v3r4	7	11	4.89679202412	9900.97078988	96.7636523305	254	5.08258574199	755759.99022	7582.18756939	43	6.08814268997	749525.988657	8378.17634	2501	342	136	136	164	170	145	853	0
DLR00014742	2	18	YIR020C	UD20-36_5h_3x	SD/MSG -ARG -HIS -LYS +Canavanine +clonNAT +G418 +Thialysine	cSGA_v3r4	7	11	4.67208296146	8732.53132069	80.9362632426	254	4.91259171027	662137.990537	7132.18484893	43	5.90288047019	653559.989244	7685.31449565	2634	342	136	136	164	170	146	842	0
DLR00014742	2	19	YJR024C	UD20-36_5h_3x	SD/MSG -ARG -HIS -LYS +Canavanine +clonNAT +G418 +Thialysine	cSGA_v3r4	7	11	4.42900452459	8441.10381752	78.086243457	254	4.81944204199	624194.062638	5721.85584597	43	5.75109662955	635066.990451	7930.77444614	2770	340	136	136	163	169	146	842	0
DLR00014742	2	20	YIL074C	UD20-36_5h_3x	SD/MSG -ARG -HIS -LYS +Canavanine +clonNAT +G418 +Thialysine	cSGA_v3r4	7	11	4.59957307066	9193.73581971	91.5326404197	254	4.85451081361	707044.990449	8013.52086937	43	5.84471327803	699656.989739	9022.50470518	2912	341	136	136	163	169	146	829	0
DLR00014742	2	21	YIL105C	UD20-36_5h_3x	SD/MSG -ARG -HIS -LYS +Canavanine +clonNAT +G418 +Thialysine	cSGA_v3r4	7	11	4.76420402259	9519.07512187	116.59939915	254	5.00993807588	747577.990711	7307.71030314	43	6.01548717703	741263.989382	8370.19568837	3043	341	136	136	163	168	145	780	0
DLR00014742	2	22	YJR010W	UD20-36_5h_3x	SD/MSG -ARG -HIS -LYS +Canavanine +clonNAT +G418 +Thialysine	cSGA_v3r4	7	11	4.48023979965	8841.68221646	71.5906826195	254	4.82351708778	659721.032636	5681.9695891	43	5.7583028556	673700.990629	8555.85204709	3179	341	136	136	156	162	141	733	0
DLR00014742	2	23	YJL116C	UD20-36_5h_3x	SD/MSG -ARG -HIS -LYS +Canavanine +clonNAT +G418 +Thialysine	cSGA_v3r4	7	11	4.53592915059	8716.49875395	120.40359121	254	4.84531497907	731362.989791	9926.38275742	43	5.8314512576	722639.988645	11140.2939138	3317	341	136	136	157	162	139	647	0
DLR00014742	2	24	YOR202W	UD20-36_5h_3x	SD/MSG -ARG -HIS -LYS +Canavanine +clonNAT +G418 +Thialysine	cSGA_v3r4	7	11	4.42537219618	10765.7139529	160.106169639	254	4.67510314589	859442.990824	15902.2111835	43	5.63721110319	855309.99108	18060.2303567	3453	341	136	136	152	157	133	339	0
DLR00014742	3	1	YOR202W	UD20-36_5h_3x	SD/MSG -ARG -HIS -LYS +Canavanine +clonNAT +G418 +Thialysine	cSGA_v3r4	7	11	4.13699692227	10042.7023382	142.932305001	254	4.42987158271	816911.996637	15391.740686	43	5.36799341207	811586.99717	17416.0170669	314	482	136	136	159	164	138	606	0
DLR00014742	3	2	YJL122W	UD20-36_5h_3x	SD/MSG -ARG -HIS -LYS +Canavanine +clonNAT +G418 +Thialysine	cSGA_v3r4	7	11	4.04471330916	8354.2933296	82.7309145435	254	4.3691983527	696613.997198	11981.5735213	43	5.3158221974	690443.997336	13314.5833515	452	478	136	136	163	167	143	1082	0
DLR00014742	3	3	YIL116W	UD20-36_5h_3x	SD/MSG -ARG -HIS -LYS +Canavanine +clonNAT +G418 +Thialysine	cSGA_v3r4	7	11	0	11	17.7714839812	254	12	31594.5	1242.34932406	43	0	43	91.7703192976	585	491	136	136	-1	-1	-1	6	0
DLR00014742	3	4	YIL165C	UD20-36_5h_3x	SD/MSG -ARG -HIS -LYS +Canavanine +clonNAT +G418 +Thialysine	cSGA_v3r4	7	11	4.37057791657	8034.7584068	54.7399914704	254	4.76431966983	617666.164643	5183.33390576	43	5.68774645493	632373.991054	7984.10649116	720	476	136	136	166	171	148	978	0
DLR00014742	3	5	YJR008W	UD20-36_5h_3x	SD/MSG -ARG -HIS -LYS +Canavanine +clonNAT +G418 +Thialysine	cSGA_v3r4	7	11	4.54213254647	9313.19742673	49.871400981	254	4.88998325314	682178.718692	5353.18469695	43	5.82261651243	704155.99007	8793.64220575	865	474	136	136	165	171	148	1177	0
DLR00014742	3	6	YJL142C	UD20-36_5h_3x	SD/MSG -ARG -HIS -LYS +Canavanine +clonNAT +G418 +Thialysine	cSGA_v3r4	7	11	4.47728859575	8234.93096312	57.3730515996	254	4.87827287945	610729.471209	4949.98439025	43	5.79551479575	628103.989485	7885.18322993	999	476	136	136	166	172	148	1172	0
DLR00014742	3	7	YIL076W	UD20-36_5h_3x	SD/MSG -ARG -HIS -LYS +Canavanine +clonNAT +G418 +Thialysine	cSGA_v3r4	7	11	4.15424982847	7208.81719978	52.9305897966	254	4.48079997633	539580.994965	6983.65012165	43	5.42701454831	532369.994545	7246.90996462	1137	480	136	136	163	169	146	1318	0
DLR00014742	3	8	YIL128W	UD20-36_5h_3x	SD/MSG -ARG -HIS -LYS +Canavanine +clonNAT +G418 +Thialysine	cSGA_v3r4	7	11	2.95667635172	3690.22546749	19.1966331442	254	3.31632257027	186691.999869	4207.42140218	43	3.96285081221	176335.999846	1726.0998123	1263	482	136	136	134	146	133	1078	0
DLR00014742	3	9	YJL100W	UD20-36_5h_3x	SD/MSG -ARG -HIS -LYS +Canavanine +clonNAT +G418 +Thialysine	cSGA_v3r4	7	11	4.84763540181	9343.67676466	68.3549042942	254	5.14615159814	726664.215599	4550.53873189	43	6.07343769823	744854.988499	7979.70012085	1402	478	136	136	169	174	147	936	0
DLR00014742	3	10	YIL168W	UD20-36_5h_3x	SD/MSG -ARG -HIS -LYS +Canavanine +clonNAT +G418 +Thialysine	cSGA_v3r4	7	11	4.42395675703	8666.03772067	53.7486914198	254	4.73413289692	683007.991963	7597.77191239	43	5.71571135502	675070.991489	8180.3961996	1539	475	136	136	166	172	146	1022	0
DLR00014742	3	11	YJL204C	UD20-36_5h_3x	SD/MSG -ARG -HIS -LYS +Canavanine +clonNAT +G418 +Thialysine	cSGA_v3r4	7	11	0.5	288.9	32.4929165507	254	12	33198.3	1395.93377949	43	0.5	2579.4	266.380422165	1674	492	136	136	119	130	118	16	0
DLR00014742	3	12	YJL013C	UD20-36_5h_3x	SD/MSG -ARG -HIS -LYS +Canavanine +clonNAT +G418 +Thialysine	cSGA_v3r4	7	11	4.52150168084	8366.73246348	42.7029916932	254	4.8516881866	620569.1936	4736.80634094	43	5.78105399348	632462.990718	6898.21111204	1818	478	136	136	164	170	145	1018	0
DLR00014742	3	13	YIR001C	UD20-36_5h_3x	SD/MSG -ARG -HIS -LYS +Canavanine +clonNAT +G418 +Thialysine	cSGA_v3r4	7	11	4.69160671012	9200.83915042	50.8483658267	254	4.94720208781	694800.989418	8577.15477302	43	6.03309809248	656752.105147	5572.53041943	1952	476	136	136	162	169	143	1027	0
DLR00014742	3	14	YIL141W	UD20-36_5h_3x	SD/MSG -ARG -HIS -LYS +Canavanine +clonNAT +G418 +Thialysine	cSGA_v3r4	7	11	4.6080331697	8917.52298623	45.6060376	254	4.98340097092	644981.322727	4715.13554789	43	5.92092517514	662682.988994	7508.09382616	2083	476	136	136	161	168	143	1121	0
DLR00014742	3	15	YIL117C	UD20-36_5h_3x	SD/MSG -ARG -HIS -LYS +Canavanine +clonNAT +G418 +Thialysine	cSGA_v3r4	7	11	4.7265152156	9311.96979776	53.2778752709	254	5.04295525899	682925.731768	4874.76849095	43	5.9799666447	701861.988804	7886.91012992	2225	474	136	136	163	169	144	1129	0
DLR00014742	3	16	YIL071C	UD20-36_5h_3x	SD/MSG -ARG -HIS -LYS +Canavanine +clonNAT +G418 +Thialysine	cSGA_v3r4	7	11	4.67446489932	9605.2189431	61.8806021485	254	4.91929267789	724508.990595	7245.45901853	43	5.92362403285	718878.989675	7990.2753249	2360	478	136	136	163	169	145	1089	0
DLR00014742	3	17	YIR023W	UD20-36_5h_3x	SD/MSG -ARG -HIS -LYS +Canavanine +clonNAT +G418 +Thialysine	cSGA_v3r4	7	11	3.55177648502	2976.03210863	9.6730863529	254	4.06506471703	226349.996987	4394.49714165	43	4.8869231353	208211.996557	2081.91719336	2488	488	136	136	157	166	146	1023	0
DLR00014742	3	18	YJL155C	UD20-36_5h_3x	SD/MSG -ARG -HIS -LYS +Canavanine +clonNAT +G418 +Thialysine	cSGA_v3r4	7	11	4.90757952768	10447.94454	82.4490307696	254	5.12973180887	809927.991527	6341.33654879	43	6.14002150025	804877.989825	6996.29611007	2634	478	136	136	166	171	146	933	0
DLR00014742	3	19	YJL036W	UD20-36_5h_3x	SD/MSG -ARG -HIS -LYS +Canavanine +clonNAT +G418 +Thialysine	cSGA_v3r4	7	11	4.2643986406	7562.00636453	56.2697748343	254	4.57561139539	567221.993505	6484.24738853	43	5.54327288003	559543.992557	6817.75313339	2769	475	136	136	161	168	146	1140	0
DLR00014742	3	20	YJL038C	UD20-36_5h_3x	SD/MSG -ARG -HIS -LYS +Canavanine +clonNAT +G418 +Thialysine	cSGA_v3r4	7	11	4.13586579659	8366.92232094	62.6400031949	254	4.46631144897	607289.995962	7355.86645753	43	5.4330784773	605658.995431	8107.74099672	2904	478	136	136	158	165	145	1703	0
DLR00014742	3	21	YJL108C	UD20-36_5h_3x	SD/MSG -ARG -HIS -LYS +Canavanine +clonNAT +G418 +Thialysine	cSGA_v3r4	7	11	4.5806772878	8703.68119693	55.9523628373	254	4.91790413229	643581.446134	5082.67774783	43	5.85598983112	658251.989763	7703.62265859	3044	475	136	136	160	166	144	1076	0
DLR00014742	3	22	YIL156W	UD20-36_5h_3x	SD/MSG -ARG -HIS -LYS +Canavanine +clonNAT +G418 +Thialysine	cSGA_v3r4	7	11	4.52476466354	9061.54673773	79.175756717	254	4.74191405373	698864.991014	8672.77847979	43	5.80669430896	662490.927015	6928.87244705	3180	475	136	136	155	161	141	932	0
DLR00014742	3	23	YJL206C-A	UD20-36_5h_3x	SD/MSG -ARG -HIS -LYS +Canavanine +clonNAT +G418 +Thialysine	cSGA_v3r4	7	11	4.8646759836	9854.91371283	127.481874843	254	5.02554385524	866619.989211	11493.1212914	43	6.11181102719	821135.573817	9291.52215422	3318	486	136	136	159	164	140	732	0
DLR00014742	3	24	YOR202W	UD20-36_5h_3x	SD/MSG -ARG -HIS -LYS +Canavanine +clonNAT +G418 +Thialysine	cSGA_v3r4	7	11	4.42223551121	10924.4637912	174.341449076	254	4.73162237542	953279.991116	17036.7022628	43	5.69975439195	949802.991202	19480.4342502	3448	480	136	136	156	160	135	575	0
DLR00014742	4	1	YOR202W	UD20-36_5h_3x	SD/MSG -ARG -HIS -LYS +Canavanine +clonNAT +G418 +Thialysine	cSGA_v3r4	7	11	3.99570905019	9884.91999958	143.23742863	254	4.39073512855	764037.989748	11966.3698368	43	5.24665772502	818427.999008	19333.2461137	323	615	136	136	161	165	140	758	0
DLR00014742	4	2	YJL207C	UD20-36_5h_3x	SD/MSG -ARG -HIS -LYS +Canavanine +clonNAT +G418 +Thialysine	cSGA_v3r4	7	11	4.27165465778	8814.54480961	75.5181525537	254	4.56870890977	724893.99462	10447.5144879	43	5.53553850123	719139.994241	11888.1741863	456	626	136	136	163	167	143	926	0
DLR00014742	4	3	YJL105W	UD20-36_5h_3x	SD/MSG -ARG -HIS -LYS +Canavanine +clonNAT +G418 +Thialysine	cSGA_v3r4	7	11	4.12850740287	7624.12719845	54.3509545118	254	4.49240697561	594021.995869	7123.66419738	43	5.45224127758	587003.995132	7768.9536886	583	610	136	136	162	167	144	1092	0
DLR00014742	4	4	YJR038C	UD20-36_5h_3x	SD/MSG -ARG -HIS -LYS +Canavanine +clonNAT +G418 +Thialysine	cSGA_v3r4	7	11	4.41936826814	8406.33928372	57.8589300507	254	4.72937536984	661901.992458	7695.88728992	43	5.71724208098	654204.991365	7995.55500481	728	608	136	136	166	171	148	1142	0
DLR00014742	4	5	YJR050W	UD20-36_5h_3x	SD/MSG -ARG -HIS -LYS +Canavanine +clonNAT +G418 +Thialysine	cSGA_v3r4	7	11	4.04406569696	6746.47302573	35.2887149189	254	4.40541369916	466495.670753	4906.95386988	43	5.35105082505	456054.385196	3937.1923499	861	612	136	136	159	166	145	1359	0
DLR00014742	4	6	YIR018W	UD20-36_5h_3x	SD/MSG -ARG -HIS -LYS +Canavanine +clonNAT +G418 +Thialysine	cSGA_v3r4	7	11	4.37826703089	7424.54062413	40.730192397	254	4.76347116996	545593.038302	3959.04192521	43	5.73622953501	535407.632517	3455.22760149	1003	613	136	136	164	170	148	1197	0
DLR00014742	4	7	YIR017C	UD20-36_5h_3x	SD/MSG -ARG -HIS -LYS +Canavanine +clonNAT +G418 +Thialysine	cSGA_v3r4	7	11	4.47151909076	8568.18649049	40.1949129092	254	4.8542735609	622383.766162	4461.72348102	43	5.785194221	639998.990148	7359.02689978	1133	615	136	136	164	170	147	1325	0
DLR00014742	4	8	YJL012C	UD20-36_5h_3x	SD/MSG -ARG -HIS -LYS +Canavanine +clonNAT +G418 +Thialysine	cSGA_v3r4	7	11	4.55753961526	8289.30156835	55.0224638056	254	4.91344741011	613793.760932	4471.88045103	43	5.83600697182	628640.989563	7195.7941962	1271	619	136	136	165	170	145	1083	0
DLR00014742	4	9	YJR030C	UD20-36_5h_3x	SD/MSG -ARG -HIS -LYS +Canavanine +clonNAT +G418 +Thialysine	cSGA_v3r4	7	11	4.5382646562	8690.51162674	51.6179001011	254	4.87064012958	633371.134742	4707.51209926	43	5.80445947948	651303.990071	7605.07941894	1406	611	136	136	163	169	145	1251	0
DLR00014742	4	10	YJL163C	UD20-36_5h_3x	SD/MSG -ARG -HIS -LYS +Canavanine +clonNAT +G418 +Thialysine	cSGA_v3r4	7	11	4.57433141501	9268.32165521	57.7123680667	254	4.92222132195	694192.686386	5372.09151609	43	5.84994528577	718062.989648	9159.45050006	1541	614	136	136	165	170	144	1165	0
DLR00014742	4	11	YIL159W	UD20-36_5h_3x	SD/MSG -ARG -HIS -LYS +Canavanine +clonNAT +G418 +Thialysine	cSGA_v3r4	7	11	4.50562982006	8810.68972023	47.4844813008	254	4.83954478561	652983.732169	4982.12252736	43	5.83327482767	645120.321899	5087.11664071	1681	613	136	136	163	169	145	1208	0
DLR00014742	4	12	YJL070C	UD20-36_5h_3x	SD/MSG -ARG -HIS -LYS +Canavanine +clonNAT +G418 +Thialysine	cSGA_v3r4	7	11	4.57945686527	8725.32421663	38.2534583392	254	4.89107648357	634760.341489	4744.49264043	43	5.81664611557	653905.989806	7821.45525576	1822	613	136	136	162	168	143	1097	0
DLR00014742	4	13	YJL130C	UD20-36_5h_3x	SD/MSG -ARG -HIS -LYS +Canavanine +clonNAT +G418 +Thialysine	cSGA_v3r4	7	11	4.70613256038	8573.09616072	47.9537985827	254	4.95887828604	651488.990053	6935.77916032	43	5.95849783468	646141.98846	7409.81992673	1950	610	136	136	162	168	143	1150	0
DLR00014742	4	14	YJL049W	UD20-36_5h_3x	SD/MSG -ARG -HIS -LYS +Canavanine +clonNAT +G418 +Thialysine	cSGA_v3r4	7	11	4.65432130591	8189.92006679	35.9519779864	254	4.94397052414	595209.90572	4239.42931222	43	5.87612161174	608178.989379	6486.38373443	2088	610	136	136	161	167	143	1098	0
DLR00014742	4	15	YJL218W	UD20-36_5h_3x	SD/MSG -ARG -HIS -LYS +Canavanine +clonNAT +G418 +Thialysine	cSGA_v3r4	7	11	4.77097819068	9940.93878321	56.9860570349	254	4.97798441293	756535.990831	7126.99225259	43	5.98953821561	752475.989545	7867.42822509	2223	615	136	136	163	169	144	1174	0
DLR00014742	4	16	YJL175W	UD20-36_5h_3x	SD/MSG -ARG -HIS -LYS +Canavanine +clonNAT +G418 +Thialysine	cSGA_v3r4	7	11	3.02424092653	2475.92999824	12.3606671331	254	3.60875713043	170918.999895	4460.53759736	43	4.32432513687	147023.859797	1097.56608924	2358	612	136	136	147	157	139	807	0
DLR00014742	4	17	YJR003C	UD20-36_5h_3x	SD/MSG -ARG -HIS -LYS +Canavanine +clonNAT +G418 +Thialysine	cSGA_v3r4	7	11	4.63087856995	9668.06104272	50.4089944078	254	4.90645806834	710263.449169	4945.08996431	43	5.90423715704	702164.183912	5293.78037587	2492	613	136	136	164	169	145	1062	0
DLR00014742	4	18	YJR011C	UD20-36_5h_3x	SD/MSG -ARG -HIS -LYS +Canavanine +clonNAT +G418 +Thialysine	cSGA_v3r4	7	11	0	11	24.2856017368	254	12	31895.1	1200.33429739	43	0.5	1271.7	161.976848878	2620	618	136	136	-1	-1	-1	10	0
DLR00014742	4	19	YJL160C	UD20-36_5h_3x	SD/MSG -ARG -HIS -LYS +Canavanine +clonNAT +G418 +Thialysine	cSGA_v3r4	7	11	0.5	243.9	30.243600525	254	12	32031	1542.02857547	43	0.5	2976.3	313.184459853	2759	625	136	136	-1	-1	-1	3	0
DLR00014742	4	20	YJL016W	UD20-36_5h_3x	SD/MSG -ARG -HIS -LYS +Canavanine +clonNAT +G418 +Thialysine	cSGA_v3r4	7	11	4.38315357902	8406.49593223	54.2417825774	254	4.65777819994	648545.993106	7101.94721023	43	5.64034998473	641869.992242	7730.6399643	2904	617	136	136	162	168	146	1141	0
DLR00014742	4	21	YIL107C	UD20-36_5h_3x	SD/MSG -ARG -HIS -LYS +Canavanine +clonNAT +G418 +Thialysine	cSGA_v3r4	7	11	4.45195609829	7824.32229734	52.6900251199	254	4.83279105381	601815.275236	5058.17291787	43	5.76154364623	615778.9897	7796.18636717	3050	610	136	136	162	167	146	1006	0
DLR00014742	4	22	YJR010C-A	UD20-36_5h_3x	SD/MSG -ARG -HIS -LYS +Canavanine +clonNAT +G418 +Thialysine	cSGA_v3r4	7	11	4.27798281513	6902.4366226	63.277472666	254	4.69182063806	570167.990006	8370.64505354	43	5.75455947853	531590.069393	5570.86374891	3183	614	136	136	159	165	144	945	0
DLR00014742	4	23	YJR073C	UD20-36_5h_3x	SD/MSG -ARG -HIS -LYS +Canavanine +clonNAT +G418 +Thialysine	cSGA_v3r4	7	11	2.53311747621	1670.50753416	20.0972255961	254	3.29715212785	144778.999295	4919.78777626	43	3.91470390078	111440.540565	1815.17262164	3307	629	136	136	144	152	135	410	0
DLR00014742	4	24	YOR202W	UD20-36_5h_3x	SD/MSG -ARG -HIS -LYS +Canavanine +clonNAT +G418 +Thialysine	cSGA_v3r4	7	11	4.63375701335	11695.9329426	208.010738471	254	4.96269812414	1086832.98843	18612.4779144	43	5.95592235774	1084379.98836	21245.6486382	3451	616	136	136	159	163	136	578	0
DLR00014742	5	1	YOR202W	UD20-36_5h_3x	SD/MSG -ARG -HIS -LYS +Canavanine +clonNAT +G418 +Thialysine	cSGA_v3r4	7	11	4.22802867494	10674.1141609	142.728766377	254	4.47711852713	887468.996862	16630.4505448	43	5.51427780807	822170.842043	12804.2855674	316	751	136	136	162	166	141	673	0
DLR00014742	5	2	YJL077C	UD20-36_5h_3x	SD/MSG -ARG -HIS -LYS +Canavanine +clonNAT +G418 +Thialysine	cSGA_v3r4	7	11	4.15656457212	8820.84258851	82.8086838541	254	4.55428094421	683597.587813	8386.2016059	43	5.52694319707	674060.071755	9386.60823713	451	761	136	136	163	168	144	1019	0
DLR00014742	5	3	YJR052W	UD20-36_5h_3x	SD/MSG -ARG -HIS -LYS +Canavanine +clonNAT +G418 +Thialysine	cSGA_v3r4	7	11	4.50288493932	8407.65393174	69.3673428351	254	4.849565267	663436.746244	5498.78787266	43	5.84269858604	653166.517792	6053.66511816	590	755	136	136	167	172	147	1026	0
DLR00014742	5	4	YIL120W	UD20-36_5h_3x	SD/MSG -ARG -HIS -LYS +Canavanine +clonNAT +G418 +Thialysine	cSGA_v3r4	7	11	4.43662101535	9324.90162843	54.516100666	254	4.7187220542	738831.99405	8419.5980611	43	5.7071016827	732812.992914	9086.89408632	725	750	136	136	167	172	149	1096	0
DLR00014742	5	5	YIL084C	UD20-36_5h_3x	SD/MSG -ARG -HIS -LYS +Canavanine +clonNAT +G418 +Thialysine	cSGA_v3r4	7	11	4.20134603591	7896.1534537	66.1235469309	254	4.30344325369	531028.998146	9995.60552641	43	5.24484772647	523808.997443	10162.9888126	868	748	136	136	154	162	142	1033	0
DLR00014742	5	6	YJR054W	UD20-36_5h_3x	SD/MSG -ARG -HIS -LYS +Canavanine +clonNAT +G418 +Thialysine	cSGA_v3r4	7	11	4.56281519582	8604.85205729	51.9642669498	254	4.90036350424	640755.780182	4974.12208104	43	5.82243926904	657898.989987	7785.85125173	1001	750	136	136	166	171	147	1098	0
DLR00014742	5	7	YJL149W	UD20-36_5h_3x	SD/MSG -ARG -HIS -LYS +Canavanine +clonNAT +G418 +Thialysine	cSGA_v3r4	7	11	4.49599114465	8294.53400356	37.3117087166	254	4.79295366076	597109.752818	4738.19837474	43	5.71010117852	613176.99093	7524.14620511	1140	750	136	136	162	168	146	1055	0
DLR00014742	5	8	YIL113W	UD20-36_5h_3x	SD/MSG -ARG -HIS -LYS +Canavanine +clonNAT +G418 +Thialysine	cSGA_v3r4	7	11	4.62038890272	8619.21466218	41.6936031964	254	4.92490227	628762.24566	4586.31577524	43	5.84693916912	648064.989289	7875.36803327	1274	753	136	136	163	169	145	1187	0
DLR00014742	5	9	YJL055W	UD20-36_5h_3x	SD/MSG -ARG -HIS -LYS +Canavanine +clonNAT +G418 +Thialysine	cSGA_v3r4	7	11	4.75804833466	8749.51002229	42.7443338835	254	5.05151256947	649751.010461	4356.10465455	43	5.97928011721	665928.988825	7146.9690369	1407	751	136	136	164	170	145	1132	0
DLR00014742	5	10	YJL150W	UD20-36_5h_3x	SD/MSG -ARG -HIS -LYS +Canavanine +clonNAT +G418 +Thialysine	cSGA_v3r4	7	11	4.35102689022	7552.94400246	25.1980210757	254	4.61632574631	549991.99273	6293.17414294	43	5.58574171777	542991.991861	6508.1231071	1545	753	136	136	158	165	143	1152	0
DLR00014742	5	11	YJL004C	UD20-36_5h_3x	SD/MSG -ARG -HIS -LYS +Canavanine +clonNAT +G418 +Thialysine	cSGA_v3r4	7	11	4.53620872825	7757.72400165	21.5494745048	254	4.83878664251	540224.486219	3966.07784234	43	5.8244823112	532026.508834	3155.84662577	1681	752	136	136	157	164	142	1201	0
DLR00014742	5	12	YIL065C	UD20-36_5h_3x	SD/MSG -ARG -HIS -LYS +Canavanine +clonNAT +G418 +Thialysine	cSGA_v3r4	7	11	4.64773021841	9078.78838507	45.080016582	254	4.90613032815	659177.666758	5443.37635669	43	5.82758271887	682977.989542	9126.64772927	1814	755	136	136	161	167	143	1103	0
DLR00014742	5	13	YJL185C	UD20-36_5h_3x	SD/MSG -ARG -HIS -LYS +Canavanine +clonNAT +G418 +Thialysine	cSGA_v3r4	7	11	4.8103749063	8946.73865631	54.3184981596	254	5.05535974242	714630.990903	6258.17750424	43	6.05766055611	710074.989078	6911.23480964	1955	750	136	136	165	171	146	1070	0
DLR00014742	5	14	YIL162W	UD20-36_5h_3x	SD/MSG -ARG -HIS -LYS +Canavanine +clonNAT +G418 +Thialysine	cSGA_v3r4	7	11	4.66034626476	8400.74640159	41.145865056	254	4.99911924089	631735.957116	4585.70580995	43	5.93048434405	647409.989107	7057.77832214	2086	748	136	136	163	169	144	1170	0
DLR00014742	5	15	YJL157C	UD20-36_5h_3x	SD/MSG -ARG -HIS -LYS +Canavanine +clonNAT +G418 +Thialysine	cSGA_v3r4	7	11	4.66126790908	7765.14043321	36.8460398277	254	4.96658153308	583251.103422	4179.20852959	43	5.89247895139	592494.989636	5830.40174782	2231	748	136	136	163	169	144	1027	0
DLR00014742	5	16	YIL098C	UD20-36_5h_3x	SD/MSG -ARG -HIS -LYS +Canavanine +clonNAT +G418 +Thialysine	cSGA_v3r4	7	11	4.48107258292	8870.64988772	25.9808518483	254	4.73148350543	623706.993673	6266.98044895	43	5.71167950973	619265.992317	6394.5123384	2362	746	136	136	156	164	143	1156	0
DLR00014742	5	17	YJL186W	UD20-36_5h_3x	SD/MSG -ARG -HIS -LYS +Canavanine +clonNAT +G418 +Thialysine	cSGA_v3r4	7	11	4.74862748947	9791.04931122	78.5875238013	254	5.01867591619	744298.241671	5701.47024015	43	5.95121841308	767511.989221	9343.76477293	2498	750	136	136	165	171	145	1056	0
DLR00014742	5	18	YJR037W	UD20-36_5h_3x	SD/MSG -ARG -HIS -LYS +Canavanine +clonNAT +G418 +Thialysine	cSGA_v3r4	7	11	4.92748426342	10605.2530647	115.639105684	254	5.10040429143	848827.989657	8913.01910092	43	6.10921785968	844869.988406	9844.37213263	2633	747	136	136	167	172	145	1020	0
DLR00014742	5	19	YJL136C	UD20-36_5h_3x	SD/MSG -ARG -HIS -LYS +Canavanine +clonNAT +G418 +Thialysine	cSGA_v3r4	7	11	3.99215481452	7240.18765885	33.9287561272	254	4.27568406408	491266.999287	5602.0796144	43	5.25798375144	467863.095801	3339.84969803	2773	752	136	136	153	161	140	1223	0
DLR00014742	5	20	YJL110C	UD20-36_5h_3x	SD/MSG -ARG -HIS -LYS +Canavanine +clonNAT +G418 +Thialysine	cSGA_v3r4	7	11	4.41096139103	7723.12663994	32.2171489944	254	4.63210636773	558550.99273	6439.34294633	43	5.61279446768	550700.991615	6594.26512764	2907	748	136	136	156	164	143	1136	0
DLR00014742	5	21	YJL170C	UD20-36_5h_3x	SD/MSG -ARG -HIS -LYS +Canavanine +clonNAT +G418 +Thialysine	cSGA_v3r4	7	11	4.84175852803	9021.70474336	77.9612591536	254	5.0556234786	686454.783465	5033.54585151	43	6.00157533193	703084.988703	7887.37018571	3044	752	136	136	161	167	145	1048	0
DLR00014742	5	22	YJL183W	UD20-36_5h_3x	SD/MSG -ARG -HIS -LYS +Canavanine +clonNAT +G418 +Thialysine	cSGA_v3r4	7	11	4.22475433743	7383.38020691	85.2767769849	254	4.44011892242	558760.995232	8149.03245042	43	5.39980357476	549523.994619	8411.46880069	3180	748	136	136	152	160	141	944	0
DLR00014742	5	23	YJL197W	UD20-36_5h_3x	SD/MSG -ARG -HIS -LYS +Canavanine +clonNAT +G418 +Thialysine	cSGA_v3r4	7	11	4.72255648032	9088.50605484	116.153606934	254	4.95552630541	807122.988889	11310.8070024	43	5.95228335795	798955.987989	12585.1619505	3318	752	136	136	159	164	141	613	0
DLR00014742	5	24	YOR202W	UD20-36_5h_3x	SD/MSG -ARG -HIS -LYS +Canavanine +clonNAT +G418 +Thialysine	cSGA_v3r4	7	11	4.53267604795	10309.4003199	177.514159686	254	4.85820285607	978174.988505	18306.6590748	43	5.8384047866	972365.988499	20514.7937511	3447	752	136	136	158	163	136	621	0
DLR00014742	6	1	YOR202W	UD20-36_5h_3x	SD/MSG -ARG -HIS -LYS +Canavanine +clonNAT +G418 +Thialysine	cSGA_v3r4	7	11	3.89564567524	10401.98825	152.382403417	254	4.24441740642	777703.727041	12927.9815913	43	5.09706589771	838717.999479	20909.8547185	319	885	136	136	160	165	142	847	0
DLR00014742	6	2	YJL133W	UD20-36_5h_3x	SD/MSG -ARG -HIS -LYS +Canavanine +clonNAT +G418 +Thialysine	cSGA_v3r4	7	11	4.08694592556	7975.60987008	76.0642060808	254	4.39055928277	683916.99642	13066.5698324	43	5.33741002191	676684.996612	14393.2499739	450	882	136	136	164	169	145	1034	0
DLR00014742	6	3	YJR082C	UD20-36_5h_3x	SD/MSG -ARG -HIS -LYS +Canavanine +clonNAT +G418 +Thialysine	cSGA_v3r4	7	11	3.86549820654	7042.38421933	45.7950032082	254	4.22872172917	541032.998562	7384.00065548	43	5.16638143746	536029.998322	7917.59276166	593	884	136	136	161	167	147	1514	0
DLR00014742	6	4	YJL148W	UD20-36_5h_3x	SD/MSG -ARG -HIS -LYS +Canavanine +clonNAT +G418 +Thialysine	cSGA_v3r4	7	11	3.28222823972	4266.74678866	26.5602697459	254	3.7202677162	290324.466098	5311.25942212	43	4.47801676379	294101.999755	4889.70523281	730	891	136	136	155	164	145	1495	0
DLR00014742	6	5	YIL119C	UD20-36_5h_3x	SD/MSG -ARG -HIS -LYS +Canavanine +clonNAT +G418 +Thialysine	cSGA_v3r4	7	11	4.05129708026	7333.7182697	40.7496802136	254	4.40009120584	562796.997212	8911.15332056	43	5.41576172395	521622.009695	5255.72490258	865	889	136	136	164	170	148	1396	0
DLR00014742	6	6	YIR036C	UD20-36_5h_3x	SD/MSG -ARG -HIS -LYS +Canavanine +clonNAT +G418 +Thialysine	cSGA_v3r4	7	11	4.39696356038	7794.35002821	37.8111326983	254	4.66971801393	607168.992082	7909.6364543	43	5.63821557427	598868.991274	8117.14269546	1000	884	136	136	165	171	148	1187	0
DLR00014742	6	7	YJR031C	UD20-36_5h_3x	SD/MSG -ARG -HIS -LYS +Canavanine +clonNAT +G418 +Thialysine	cSGA_v3r4	7	11	4.14879670701	7162.29261978	35.9419997799	254	4.50254970158	536307.994355	7099.35390542	43	5.45574950413	531399.993835	7185.55621334	1134	893	136	136	161	168	146	1572	7
DLR00014742	6	8	YJL146W	UD20-36_5h_3x	SD/MSG -ARG -HIS -LYS +Canavanine +clonNAT +G418 +Thialysine	cSGA_v3r4	7	11	4.56909306234	8782.76498619	43.1967470977	254	4.8201861436	682633.990198	8933.63870441	43	5.89486811436	641624.437234	5497.54304732	1275	888	136	136	164	170	144	1022	0
DLR00014742	6	9	YJL141C	UD20-36_5h_3x	SD/MSG -ARG -HIS -LYS +Canavanine +clonNAT +G418 +Thialysine	cSGA_v3r4	7	11	4.70434955524	9056.79870234	49.0798728929	254	4.89478960792	714962.989336	9593.80521808	43	5.98149611311	671614.985444	5829.95321433	1410	883	136	136	165	170	144	998	0
DLR00014742	6	10	YIR002C	UD20-36_5h_3x	SD/MSG -ARG -HIS -LYS +Canavanine +clonNAT +G418 +Thialysine	cSGA_v3r4	7	11	4.52684085163	7606.61210485	31.1591019839	254	4.73848322984	581365.990918	7420.75977897	43	5.78644588277	546047.642144	4511.87174066	1545	888	136	136	161	167	144	968	0
DLR00014742	6	11	YJL078C	UD20-36_5h_3x	SD/MSG -ARG -HIS -LYS +Canavanine +clonNAT +G418 +Thialysine	cSGA_v3r4	7	11	4.57916317527	8845.35797019	38.2924540721	254	4.91465928862	645502.459334	5120.60562918	43	5.84047094045	669153.989515	8432.09966603	1681	886	136	136	161	167	143	1377	0
DLR00014742	6	12	YJL021C	UD20-36_5h_3x	SD/MSG -ARG -HIS -LYS +Canavanine +clonNAT +G418 +Thialysine	cSGA_v3r4	7	11	4.64124713874	8908.55602239	40.0162118008	254	4.92538445643	654687.17517	4766.83106367	43	5.86114624662	674249.98997	7539.75191375	1819	888	136	136	161	167	143	1270	0
DLR00014742	6	13	YJL164C	UD20-36_5h_3x	SD/MSG -ARG -HIS -LYS +Canavanine +clonNAT +G418 +Thialysine	cSGA_v3r4	7	11	0	11	15.1681547864	254	12	31563	1109.89728492	43	0	43	77.9578836192	1947	901	136	136	-1	-1	-1	11	0
DLR00014742	6	14	YJL134W	UD20-36_5h_3x	SD/MSG -ARG -HIS -LYS +Canavanine +clonNAT +G418 +Thialysine	cSGA_v3r4	7	11	4.53231326547	8799.68488486	38.4006920296	254	4.86110785544	646822.160417	4596.56519358	43	5.86115546801	638291.26117	4624.86444826	2090	888	136	136	161	167	142	1047	0
DLR00014742	6	15	YJL128C	UD20-36_5h_3x	SD/MSG -ARG -HIS -LYS +Canavanine +clonNAT +G418 +Thialysine	cSGA_v3r4	7	11	4.82932605983	9474.7672232	52.3551267042	254	4.99828737317	735923.989822	8396.77128754	43	5.99437465357	730647.988398	9150.81147252	2226	884	136	136	163	168	142	977	0
DLR00014742	6	16	YJL121C	UD20-36_5h_3x	SD/MSG -ARG -HIS -LYS +Canavanine +clonNAT +G418 +Thialysine	cSGA_v3r4	7	11	2.82350546525	3335.68432069	37.6482639918	254	3.29752774796	192391.680083	4865.95233634	43	3.87548176764	189097.99961	2995.9551975	2358	886	136	136	140	151	135	968	0
DLR00014742	6	17	YJL123C	UD20-36_5h_3x	SD/MSG -ARG -HIS -LYS +Canavanine +clonNAT +G418 +Thialysine	cSGA_v3r4	7	11	0	11	11.8772127105	254	12	31699.8	1123.17989205	43	0	43	62.1933441351	2493	903	136	136	-1	-1	-1	6	0
DLR00014742	6	18	YJL094C	UD20-36_5h_3x	SD/MSG -ARG -HIS -LYS +Canavanine +clonNAT +G418 +Thialysine	cSGA_v3r4	7	11	4.57581238144	8525.91973819	39.2540949258	254	4.8662285285	615702.375281	4374.94093643	43	5.8006093377	626899.9907	6346.13615968	2634	885	136	136	159	166	143	928	0
DLR00014742	6	19	YIR016W	UD20-36_5h_3x	SD/MSG -ARG -HIS -LYS +Canavanine +clonNAT +G418 +Thialysine	cSGA_v3r4	7	11	4.84899918978	9492.97702237	56.6938889217	254	5.02643126937	726178.99104	6670.19895648	43	6.03556095661	720841.989489	7077.67030194	2770	890	136	136	162	168	145	1056	0
DLR00014742	6	20	YJL037W	UD20-36_5h_3x	SD/MSG -ARG -HIS -LYS +Canavanine +clonNAT +G418 +Thialysine	cSGA_v3r4	7	11	4.26102010871	7412.04782436	37.3619739366	254	4.51798916155	536388.993915	6470.90250531	43	5.49530067618	530848.992895	6766.675067	2911	886	136	136	154	162	143	1430	0
DLR00014742	6	21	YJR019C	UD20-36_5h_3x	SD/MSG -ARG -HIS -LYS +Canavanine +clonNAT +G418 +Thialysine	cSGA_v3r4	7	11	5.08775065813	9163.31751978	73.3053792977	254	5.12055125737	728429.99061	6984.53837832	43	6.21024030016	697394.323314	5049.70480486	3048	885	136	136	161	167	145	910	0
DLR00014742	6	22	YIL096C	UD20-36_5h_3x	SD/MSG -ARG -HIS -LYS +Canavanine +clonNAT +G418 +Thialysine	cSGA_v3r4	7	11	4.71293702375	8325.76649058	68.16452194	254	4.90518747253	666457.989643	8223.95106256	43	5.90821949295	657907.988296	8818.17209806	3183	891	136	136	157	163	142	838	0
DLR00014742	6	23	YIL135C	UD20-36_5h_3x	SD/MSG -ARG -HIS -LYS +Canavanine +clonNAT +G418 +Thialysine	cSGA_v3r4	7	11	4.12932929608	7734.49781587	89.5687889142	254	4.45628064921	635046.992735	11682.9448461	43	5.4193088206	628112.99265	12702.2653305	3312	890	136	136	152	159	139	1023	0
DLR00014742	6	24	YOR202W	UD20-36_5h_3x	SD/MSG -ARG -HIS -LYS +Canavanine +clonNAT +G418 +Thialysine	cSGA_v3r4	7	11	4.41689304737	10415.1219401	170.931744903	254	4.72825907013	958661.990582	18308.3544169	43	5.69651357402	954158.99078	20666.3004459	3443	889	136	136	156	161	135	639	0
DLR00014742	7	1	YOR202W	UD20-36_5h_3x	SD/MSG -ARG -HIS -LYS +Canavanine +clonNAT +G418 +Thialysine	cSGA_v3r4	7	11	4.3244492005	10952.9786841	169.701171637	254	4.59446696123	923155.994598	17621.7154448	43	5.55480684482	919842.994851	19771.7323317	321	1020	136	136	163	168	142	746	0
DLR00014742	7	2	YJL154C	UD20-36_5h_3x	SD/MSG -ARG -HIS -LYS +Canavanine +clonNAT +G418 +Thialysine	cSGA_v3r4	7	11	3.70241080806	6095.37541394	55.5866305533	254	4.07008772249	447017.713166	5954.19496131	43	4.92088494669	465658.999223	8822.08993911	455	1023	136	136	157	163	143	1397	0
DLR00014742	7	3	YJL047C	UD20-36_5h_3x	SD/MSG -ARG -HIS -LYS +Canavanine +clonNAT +G418 +Thialysine	cSGA_v3r4	7	11	3.9260189547	8438.79686661	58.5462775851	254	4.12610633086	648841.998532	11582.8140636	43	5.06014214781	644120.999427	12514.3291763	592	1025	136	136	162	168	147	1287	0
DLR00014742	7	4	YJL115W	UD20-36_5h_3x	SD/MSG -ARG -HIS -LYS +Canavanine +clonNAT +G418 +Thialysine	cSGA_v3r4	7	11	2.0496779389	862.609427257	13.6555938904	254	3.05017707473	76529.9993823	5173.66976451	43	3.02442098155	46194.9685394	404.878003775	725	1024	136	136	142	153	140	445	0
DLR00014742	7	5	YIR042C	UD20-36_5h_3x	SD/MSG -ARG -HIS -LYS +Canavanine +clonNAT +G418 +Thialysine	cSGA_v3r4	7	11	4.4047921336	9081.68540776	80.3833610425	254	4.71346075102	742442.991784	10879.3365097	43	5.69049658855	735638.991295	11570.3124336	859	1028	136	136	169	175	150	1124	0
DLR00014742	7	6	YJR091C	UD20-36_5h_3x	SD/MSG -ARG -HIS -LYS +Canavanine +clonNAT +G418 +Thialysine	cSGA_v3r4	7	11	4.27806261411	8537.84548818	35.2321594539	254	4.61120650592	627460.68025	6134.52156269	43	5.50375539974	654121.995524	10194.1925431	995	1025	136	136	165	171	147	1125	0
DLR00014742	7	7	YJL187C	UD20-36_5h_3x	SD/MSG -ARG -HIS -LYS +Canavanine +clonNAT +G418 +Thialysine	cSGA_v3r4	7	11	4.46093794729	8859.56317852	44.8409008483	254	4.7206858886	684349.992578	8368.78810917	43	5.70163432162	679112.99171	8780.5049381	1130	1022	136	136	164	170	147	1191	0
DLR00014742	7	8	YJR026W	UD20-36_5h_3x	SD/MSG -ARG -HIS -LYS +Canavanine +clonNAT +G418 +Thialysine	cSGA_v3r4	7	11	4.20252118896	7399.77948445	33.8236150293	254	4.5280919178	567714.995305	7072.83142788	43	5.48085804683	561654.994562	7115.9194343	1267	1021	136	136	163	169	146	1308	0
DLR00014742	7	9	YJL208C	UD20-36_5h_3x	SD/MSG -ARG -HIS -LYS +Canavanine +clonNAT +G418 +Thialysine	cSGA_v3r4	7	11	4.50017142439	8154.75975872	33.7308142492	254	4.70020536914	619662.992749	6744.98823817	43	5.67173194425	612274.991646	7172.49506151	1409	1028	136	136	162	168	144	928	0
DLR00014742	7	10	YJR095W	UD20-36_5h_3x	SD/MSG -ARG -HIS -LYS +Canavanine +clonNAT +G418 +Thialysine	cSGA_v3r4	7	11	4.74492306276	10228.4684475	46.4561337367	254	4.95614698189	776418.991696	6992.64709051	43	5.9573933885	773409.990479	7800.26305767	1540	1022	136	136	162	168	143	1081	0
DLR00014742	7	11	YIL148W	UD20-36_5h_3x	SD/MSG -ARG -HIS -LYS +Canavanine +clonNAT +G418 +Thialysine	cSGA_v3r4	7	11	4.90525409851	9632.17910854	43.4880359508	254	5.05516400916	746639.98989	8239.66061414	43	6.14394910136	710298.394526	5105.854643	1678	1024	136	136	162	168	143	996	0
DLR00014742	7	12	YIL130W	UD20-36_5h_3x	SD/MSG -ARG -HIS -LYS +Canavanine +clonNAT +G418 +Thialysine	cSGA_v3r4	7	11	5.02050390067	9130.13953176	44.129478784	254	5.11607559547	720428.989895	7787.73513249	43	6.11375607468	714319.987928	8237.021026	1815	1021	136	136	163	168	142	935	0
DLR00014742	7	13	YJL162C	UD20-36_5h_3x	SD/MSG -ARG -HIS -LYS +Canavanine +clonNAT +G418 +Thialysine	cSGA_v3r4	7	11	4.99648991361	9445.88340274	56.0579164079	254	5.13907079682	752588.989653	8252.851414	43	6.23646343891	716651.092263	5137.17311849	1952	1024	136	136	164	169	143	1037	0
DLR00014742	7	14	YIL067C	UD20-36_5h_3x	SD/MSG -ARG -HIS -LYS +Canavanine +clonNAT +G418 +Thialysine	cSGA_v3r4	7	11	4.66651263206	8344.45443363	38.1249245628	254	4.920003885	645381.990053	7148.95101392	43	5.91339293827	639901.988695	7685.08483766	2087	1022	136	136	161	166	142	1140	0
DLR00014742	7	15	YIL145C	UD20-36_5h_3x	SD/MSG -ARG -HIS -LYS +Canavanine +clonNAT +G418 +Thialysine	cSGA_v3r4	7	11	4.89174767331	9965.35048163	39.5647396545	254	5.17359518286	743106.187716	4623.48159504	43	6.1015493676	767607.988509	8672.78541842	2224	1020	136	136	162	168	141	1074	0
DLR00014742	7	16	YJL132W	UD20-36_5h_3x	SD/MSG -ARG -HIS -LYS +Canavanine +clonNAT +G418 +Thialysine	cSGA_v3r4	7	11	5.04647308095	10407.9872182	70.7056980393	254	5.16306394472	823221.990405	7206.92285349	43	6.17359678161	819316.988665	8023.7526463	2361	1021	136	136	164	169	143	947	0
DLR00014742	7	17	YIL157C	UD20-36_5h_3x	SD/MSG -ARG -HIS -LYS +Canavanine +clonNAT +G418 +Thialysine	cSGA_v3r4	7	11	4.90138667202	9089.59923675	56.3943741989	254	5.13888498031	707757.469674	4677.39942977	43	6.07500885096	721928.989125	7386.53187391	2500	1026	136	136	164	170	144	825	0
DLR00014742	7	18	YIR032C	UD20-36_5h_3x	SD/MSG -ARG -HIS -LYS +Canavanine +clonNAT +G418 +Thialysine	cSGA_v3r4	7	11	4.69605496296	9038.46355927	37.8976911691	254	4.95591541357	657623.494094	4653.71743912	43	5.89744155111	674409.989471	7629.78475251	2632	1022	136	136	159	166	142	993	0
DLR00014742	7	19	YJR047C	UD20-36_5h_3x	SD/MSG -ARG -HIS -LYS +Canavanine +clonNAT +G418 +Thialysine	cSGA_v3r4	7	11	5.06237560168	9943.89584416	59.9091759678	254	5.14644680546	766566.990321	7337.2703785	43	6.1634788374	761710.988323	8012.51462125	2772	1025	136	136	161	167	144	963	0
DLR00014742	7	20	YJL068C	UD20-36_5h_3x	SD/MSG -ARG -HIS -LYS +Canavanine +clonNAT +G418 +Thialysine	cSGA_v3r4	7	11	4.68149599174	8314.42824973	35.5364478922	254	4.93245649634	596849.363894	4311.79550061	43	5.87518630875	609781.989303	6734.65094351	2908	1024	136	136	157	164	143	935	0
DLR00014742	7	21	YJL065C	UD20-36_5h_3x	SD/MSG -ARG -HIS -LYS +Canavanine +clonNAT +G418 +Thialysine	cSGA_v3r4	7	11	4.93589337454	9485.20172899	66.9821039968	254	5.13078483852	713901.636329	5470.62805548	43	6.15101227806	705367.744887	5797.45814012	3044	1027	136	136	159	166	144	939	0
DLR00014742	7	22	YIL072W	UD20-36_5h_3x	SD/MSG -ARG -HIS -LYS +Canavanine +clonNAT +G418 +Thialysine	cSGA_v3r4	7	11	4.79100039014	8999.94707361	61.303622923	254	4.91628729583	705001.989552	9150.09372087	43	6.01349371935	665470.890419	6153.01839197	3181	1025	136	136	154	161	141	990	0
DLR00014742	7	23	YJL201W	UD20-36_5h_3x	SD/MSG -ARG -HIS -LYS +Canavanine +clonNAT +G418 +Thialysine	cSGA_v3r4	7	11	4.41607777406	8479.76897418	76.3899430571	254	4.66967611514	700784.990892	10802.4609282	43	5.65143388465	692547.990377	12011.9896358	3318	1022	136	136	152	159	138	754	0
DLR00014742	7	24	YOR202W	UD20-36_5h_3x	SD/MSG -ARG -HIS -LYS +Canavanine +clonNAT +G418 +Thialysine	cSGA_v3r4	7	11	4.68850642095	11710.8265967	176.255105197	254	4.92524508536	1078300.98918	18498.9649023	43	5.91646304646	1075554.98913	20971.8424552	3451	1021	136	136	156	161	135	631	0
DLR00014742	8	1	YOR202W	UD20-36_5h_3x	SD/MSG -ARG -HIS -LYS +Canavanine +clonNAT +G418 +Thialysine	cSGA_v3r4	7	11	4.12120561379	11183.1341599	156.145091747	254	4.3623605285	913768.998198	18173.0206298	43	5.30357243758	911633.999114	20442.2322239	318	1154	136	136	161	166	141	750	0
DLR00014742	8	2	YJR080C	UD20-36_5h_3x	SD/MSG -ARG -HIS -LYS +Canavanine +clonNAT +G418 +Thialysine	cSGA_v3r4	7	11	4.26329313326	8841.66102988	78.8404348969	254	4.5670000215	737747.995088	10784.9302132	43	5.53490326676	730999.994712	12151.3338938	451	1159	136	136	165	170	145	883	0
DLR00014742	8	3	YJR049C	UD20-36_5h_3x	SD/MSG -ARG -HIS -LYS +Canavanine +clonNAT +G418 +Thialysine	cSGA_v3r4	7	11	4.05778807393	7938.49388414	56.3839046474	254	4.46102774559	599961.066846	6146.12656654	43	5.42686673944	591111.658521	6592.68090619	590	1161	136	136	164	170	147	1294	0
DLR00014742	8	4	YIL160C	UD20-36_5h_3x	SD/MSG -ARG -HIS -LYS +Canavanine +clonNAT +G418 +Thialysine	cSGA_v3r4	7	11	3.45597091555	4815.88429751	28.4038634198	254	3.77976990971	374658.998421	7600.71651065	43	4.64796393868	360034.999311	6986.67977857	730	1159	136	136	160	168	148	1023	0
DLR00014742	8	5	YIL155C	UD20-36_5h_3x	SD/MSG -ARG -HIS -LYS +Canavanine +clonNAT +G418 +Thialysine	cSGA_v3r4	7	11	4.13317936829	7804.47385239	30.3339012417	254	4.43863290946	586659.998549	6689.37353498	43	5.38753712485	578362.997408	6483.684106	862	1160	136	136	162	169	148	1134	0
DLR00014742	8	6	YJR032W	UD20-36_5h_3x	SD/MSG -ARG -HIS -LYS +Canavanine +clonNAT +G418 +Thialysine	cSGA_v3r4	7	11	3.31360809225	5066.3110507	18.8080320737	254	3.44641960854	281168.998992	6252.52434581	43	4.25506068486	273387.999595	4529.40905084	998	1159	136	136	138	149	135	1189	0
DLR00014742	8	7	YJL045W	UD20-36_5h_3x	SD/MSG -ARG -HIS -LYS +Canavanine +clonNAT +G418 +Thialysine	cSGA_v3r4	7	11	4.34279497913	8435.10855162	43.5318533476	254	4.6352468284	668178.993831	8636.31434599	43	5.60279061592	662610.993138	9074.09064518	1136	1158	136	136	165	171	147	1288	0
DLR00014742	8	8	YJR025C	UD20-36_5h_3x	SD/MSG -ARG -HIS -LYS +Canavanine +clonNAT +G418 +Thialysine	cSGA_v3r4	7	11	0	11	16.7115719845	254	12	32050.8	1209.9526894	43	0	43	99.413957742	1273	1179	136	136	106	121	118	15	0
DLR00014742	8	9	YIR014W	UD20-36_5h_3x	SD/MSG -ARG -HIS -LYS +Canavanine +clonNAT +G418 +Thialysine	cSGA_v3r4	7	11	4.43555376644	8393.02246574	45.272239265	254	4.71035740631	668913.992692	7607.91100354	43	5.68217784404	663659.991839	8394.50471729	1404	1162	136	136	165	170	146	1100	0
DLR00014742	8	10	YJR090C	UD20-36_5h_3x	SD/MSG -ARG -HIS -LYS +Canavanine +clonNAT +G418 +Thialysine	cSGA_v3r4	7	11	0.5	282.6	34.9212210764	254	12	31279.5	1135.78137407	43	5.16666518397	3038.4	777.125399629	1536	1168	136	136	119	132	127	25	0
DLR00014742	8	11	YJL073W	UD20-36_5h_3x	SD/MSG -ARG -HIS -LYS +Canavanine +clonNAT +G418 +Thialysine	cSGA_v3r4	7	11	4.69223889618	9186.02108341	49.2744377763	254	4.98071802502	687415.717009	5063.51233392	43	5.90551366838	711954.989276	8748.83687796	1676	1163	136	136	162	168	144	1359	0
DLR00014742	8	12	YJL060W	UD20-36_5h_3x	SD/MSG -ARG -HIS -LYS +Canavanine +clonNAT +G418 +Thialysine	cSGA_v3r4	7	11	4.40289252383	8309.65474384	37.0491856996	254	4.67458623593	621917.99161	8110.61856675	43	5.66030568674	619474.990808	8700.63031702	1813	1163	136	136	158	164	142	1582	0
DLR00014742	8	13	YJL007C	UD20-36_5h_3x	SD/MSG -ARG -HIS -LYS +Canavanine +clonNAT +G418 +Thialysine	cSGA_v3r4	7	11	4.80795349629	9599.29038535	42.9485924745	254	4.9485448863	731858.989415	9315.43018521	43	6.0428634268	692606.121201	5692.63799192	1957	1157	136	136	160	165	141	1263	0
DLR00014742	8	14	YJL212C	UD20-36_5h_3x	SD/MSG -ARG -HIS -LYS +Canavanine +clonNAT +G418 +Thialysine	cSGA_v3r4	7	11	4.8505047992	9701.88704989	37.0846536732	254	5.02845192167	745635.98993	8433.0318424	43	6.03306024772	740370.98838	9080.67175207	2088	1161	136	136	161	166	141	1001	0
DLR00014742	8	15	YIR020W-B	UD20-36_5h_3x	SD/MSG -ARG -HIS -LYS +Canavanine +clonNAT +G418 +Thialysine	cSGA_v3r4	7	11	4.64190213363	8914.2602245	30.8667593985	254	4.93397234329	646977.374516	4533.45342249	43	5.85482466685	668999.989506	8308.34366028	2222	1158	136	136	159	164	141	991	0
DLR00014742	8	16	YJL147C	UD20-36_5h_3x	SD/MSG -ARG -HIS -LYS +Canavanine +clonNAT +G418 +Thialysine	cSGA_v3r4	7	11	4.48241910315	8177.06431237	30.2564159081	254	4.81910718113	591682.215904	4058.72228864	43	5.80744978468	584332.753528	4406.79120025	2360	1162	136	136	158	165	142	1195	0
DLR00014742	8	17	YJR074W	UD20-36_5h_3x	SD/MSG -ARG -HIS -LYS +Canavanine +clonNAT +G418 +Thialysine	cSGA_v3r4	7	11	3.35754225293	3286.69750515	12.4766862062	254	3.81532512634	196496.999827	3399.98214768	43	4.58014027397	185348.999851	1486.13792564	2498	1166	136	136	137	149	134	882	0
DLR00014742	8	18	YJR094W-A	UD20-36_5h_3x	SD/MSG -ARG -HIS -LYS +Canavanine +clonNAT +G418 +Thialysine	cSGA_v3r4	7	11	4.43812432863	8591.17633186	32.2114893611	254	4.54252806475	624519.994367	8523.05587569	43	5.51221280161	618211.993594	9516.03790274	2634	1165	136	136	155	162	139	916	0
DLR00014742	8	19	YIL060W	UD20-36_5h_3x	SD/MSG -ARG -HIS -LYS +Canavanine +clonNAT +G418 +Thialysine	cSGA_v3r4	7	11	4.6812336616	8519.92942298	46.8773968581	254	4.88427666765	648472.990235	7457.56773596	43	5.88911816957	642880.988605	8004.04565473	2769	1163	136	136	158	165	143	1157	0
DLR00014742	8	20	YJR058C	UD20-36_5h_3x	SD/MSG -ARG -HIS -LYS +Canavanine +clonNAT +G418 +Thialysine	cSGA_v3r4	7	11	4.49511401922	8046.89082855	40.9598519519	254	4.67990662025	599683.990438	8836.49732047	43	5.76078284071	559984.822288	5711.56077485	2906	1159	136	136	155	163	142	1113	0
DLR00014742	8	21	YJL158C	UD20-36_5h_3x	SD/MSG -ARG -HIS -LYS +Canavanine +clonNAT +G418 +Thialysine	cSGA_v3r4	7	11	5.03295862997	9845.82127405	54.3178014391	254	5.17011765187	765802.990381	7447.91067155	43	6.18991261561	761714.988134	8010.20101635	3043	1163	136	136	158	165	143	1042	0
DLR00014742	8	22	YIL166C	UD20-36_5h_3x	SD/MSG -ARG -HIS -LYS +Canavanine +clonNAT +G418 +Thialysine	cSGA_v3r4	7	11	4.97740915877	9506.33607421	67.2737450375	254	5.02764234424	772962.988781	10412.6279053	43	6.03898079218	766091.987396	11222.3987956	3181	1163	136	136	157	163	142	810	0
DLR00014742	8	23	YJL098W	UD20-36_5h_3x	SD/MSG -ARG -HIS -LYS +Canavanine +clonNAT +G418 +Thialysine	cSGA_v3r4	7	11	4.77754443221	9053.74367446	90.9457646636	254	4.90100669532	775796.990075	9995.98629829	43	5.97523199583	732859.037942	7834.51348804	3316	1160	136	136	155	161	139	737	0
DLR00014742	8	24	YOR202W	UD20-36_5h_3x	SD/MSG -ARG -HIS -LYS +Canavanine +clonNAT +G418 +Thialysine	cSGA_v3r4	7	11	4.54228583237	10962.0437911	178.438002056	254	4.81137650231	1031751.98908	20488.0459445	43	5.78883072873	1026680.98939	22834.6604847	3451	1158	136	136	155	160	135	586	0
DLR00014742	9	1	YOR202W	UD20-36_5h_3x	SD/MSG -ARG -HIS -LYS +Canavanine +clonNAT +G418 +Thialysine	cSGA_v3r4	7	11	4.37562546408	10984.2660242	174.408518734	254	4.65979361525	938225.992191	18223.7779075	43	5.6249084674	934841.99249	20485.1616105	317	1296	136	136	163	168	142	678	15
DLR00014742	9	2	YIR005W	UD20-36_5h_3x	SD/MSG -ARG -HIS -LYS +Canavanine +clonNAT +G418 +Thialysine	cSGA_v3r4	7	11	3.33105489052	5642.41011898	50.7240670841	254	3.38382397616	410990.99711	9626.06201753	43	4.23759575769	401557.998776	10818.3425757	455	1307	136	136	150	157	139	1122	0
DLR00014742	9	3	YJR005W	UD20-36_5h_3x	SD/MSG -ARG -HIS -LYS +Canavanine +clonNAT +G418 +Thialysine	cSGA_v3r4	7	11	4.55724813955	9407.93888637	88.0202467543	254	4.77989170734	782914.991635	10860.6973984	43	5.76909328707	777390.990709	11981.353157	589	1296	136	136	167	172	147	1022	0
DLR00014742	9	4	YIR035C	UD20-36_5h_3x	SD/MSG -ARG -HIS -LYS +Canavanine +clonNAT +G418 +Thialysine	cSGA_v3r4	7	11	4.09904666795	7387.06745323	40.2547988621	254	4.46088907318	548693.403672	5537.69712251	43	5.42079997778	539219.221493	5364.93247761	729	1296	136	136	163	169	148	1298	0
DLR00014742	9	5	YJL168C	UD20-36_5h_3x	SD/MSG -ARG -HIS -LYS +Canavanine +clonNAT +G418 +Thialysine	cSGA_v3r4	7	11	4.57224437726	9794.95313246	67.8391454582	254	4.78933454252	758134.993173	8042.8160355	43	5.78088700028	753280.992046	8478.36950923	861	1296	136	136	165	171	148	1179	0
DLR00014742	9	6	YIL154C	UD20-36_5h_3x	SD/MSG -ARG -HIS -LYS +Canavanine +clonNAT +G418 +Thialysine	cSGA_v3r4	7	11	4.16869327294	8636.65174869	44.1329809932	254	4.31789324885	613070.998822	9479.48817616	43	5.26855477346	607900.998401	9623.47532066	998	1297	136	136	157	164	143	1182	0
DLR00014742	9	7	YIL088C	UD20-36_5h_3x	SD/MSG -ARG -HIS -LYS +Canavanine +clonNAT +G418 +Thialysine	cSGA_v3r4	7	11	4.80676955677	9385.3272126	70.6768392342	254	5.03482207592	737155.559552	5513.63826572	43	5.9617033806	759561.989313	9147.16308389	1133	1301	136	136	168	173	147	967	0
DLR00014742	9	8	YIR031C	UD20-36_5h_3x	SD/MSG -ARG -HIS -LYS +Canavanine +clonNAT +G418 +Thialysine	cSGA_v3r4	7	11	4.8206269059	9830.36195074	60.8017904883	254	5.0970646562	769101.648214	5310.01125154	43	6.03372157126	792458.989035	9128.37664938	1270	1300	136	136	167	172	146	1059	0
DLR00014742	9	9	YIL087C	UD20-36_5h_3x	SD/MSG -ARG -HIS -LYS +Canavanine +clonNAT +G418 +Thialysine	cSGA_v3r4	7	11	4.45236845591	8029.42022084	32.5905136234	254	4.71701483458	626511.99259	6759.68866356	43	5.68881680408	620039.991555	7459.3861478	1407	1299	136	136	163	168	144	1045	0
DLR00014742	9	10	YIL152W	UD20-36_5h_3x	SD/MSG -ARG -HIS -LYS +Canavanine +clonNAT +G418 +Thialysine	cSGA_v3r4	7	11	4.49974148134	8685.50468144	44.1415821974	254	4.74420978877	681008.99213	8044.06072528	43	5.7222899203	676232.991306	8915.86900707	1540	1297	136	136	162	168	144	1134	0
DLR00014742	9	11	YIL101C	UD20-36_5h_3x	SD/MSG -ARG -HIS -LYS +Canavanine +clonNAT +G418 +Thialysine	cSGA_v3r4	7	11	4.85216617806	9752.28170219	51.8827050023	254	5.03924878909	797839.989033	10462.6035959	43	6.04176601508	792896.987621	11308.8345317	1679	1296	136	136	165	170	144	1015	0
DLR00014742	9	12	YIL167W	UD20-36_5h_3x	SD/MSG -ARG -HIS -LYS +Canavanine +clonNAT +G418 +Thialysine	cSGA_v3r4	7	11	4.84146225894	9590.05027282	42.4465465936	254	5.04167570996	760838.989217	9219.71308969	43	6.13793199073	720091.117057	5652.98070088	1818	1300	136	136	162	168	142	1064	0
DLR00014742	9	13	YIL161W	UD20-36_5h_3x	SD/MSG -ARG -HIS -LYS +Canavanine +clonNAT +G418 +Thialysine	cSGA_v3r4	7	11	4.62396787196	8237.54872763	33.8278050716	254	4.94182889514	618873.199381	4245.77474826	43	5.8540849732	637433.989206	7788.9957056	1953	1298	136	136	161	166	142	973	0
DLR00014742	9	14	YJL024C	UD20-36_5h_3x	SD/MSG -ARG -HIS -LYS +Canavanine +clonNAT +G418 +Thialysine	cSGA_v3r4	7	11	4.42664827146	8725.29555179	26.3274233367	254	4.72058039351	642902.993808	5828.63656211	43	5.7088572264	639613.992526	6425.79633515	2090	1298	136	136	156	163	140	1349	0
DLR00014742	9	15	YJL172W	UD20-36_5h_3x	SD/MSG -ARG -HIS -LYS +Canavanine +clonNAT +G418 +Thialysine	cSGA_v3r4	7	11	4.03576801211	6161.29156615	23.1875603709	254	4.27565500105	450713.998431	5584.61598664	43	5.25580110109	421021.396262	3527.38375927	2226	1299	136	136	154	161	140	1184	0
DLR00014742	9	16	YJL206C	UD20-36_5h_3x	SD/MSG -ARG -HIS -LYS +Canavanine +clonNAT +G418 +Thialysine	cSGA_v3r4	7	11	4.7907753371	10238.2215227	34.373168103	254	5.03606462779	756656.983177	4858.60129397	43	5.97344447764	781992.989492	9264.47290278	2362	1297	136	136	160	166	141	978	0
DLR00014742	9	17	YJL027C	UD20-36_5h_3x	SD/MSG -ARG -HIS -LYS +Canavanine +clonNAT +G418 +Thialysine	cSGA_v3r4	7	11	4.97781486755	9596.8445422	42.6495620892	254	5.16091414983	727277.173832	4352.93647951	43	6.10048674604	746531.988637	7867.65941451	2498	1292	136	136	161	167	142	933	0
DLR00014742	9	18	YIR003W	UD20-36_5h_3x	SD/MSG -ARG -HIS -LYS +Canavanine +clonNAT +G418 +Thialysine	cSGA_v3r4	7	11	4.68073468825	8518.20135748	39.6320477078	254	4.98454852528	631031.207376	4512.21582733	43	5.91710860961	649815.988751	7680.11116296	2635	1294	136	136	158	165	142	1121	0
DLR00014742	9	19	YJL137C	UD20-36_5h_3x	SD/MSG -ARG -HIS -LYS +Canavanine +clonNAT +G418 +Thialysine	cSGA_v3r4	7	11	5.14354211812	9115.47955745	48.0017390066	254	5.17199245259	719028.990742	6827.79864272	43	6.18797482422	711801.988162	7298.23686538	2769	1299	136	136	160	166	143	899	0
DLR00014742	9	20	YJR092W	UD20-36_5h_3x	SD/MSG -ARG -HIS -LYS +Canavanine +clonNAT +G418 +Thialysine	cSGA_v3r4	7	11	4.38212553175	6905.69474516	29.4172440075	254	4.67303377231	518147.991135	5992.48207932	43	5.65493395639	511288.989953	6238.17154037	2913	1295	136	136	155	163	142	1275	0
DLR00014742	9	21	YJR051W	UD20-36_5h_3x	SD/MSG -ARG -HIS -LYS +Canavanine +clonNAT +G418 +Thialysine	cSGA_v3r4	7	11	4.80016787565	8492.23104415	53.465217787	254	4.96651881134	662194.990197	7087.729761	43	5.97383366892	654331.988436	7554.01133676	3047	1299	136	136	157	164	142	921	0
DLR00014742	9	22	YJR040W	UD20-36_5h_3x	SD/MSG -ARG -HIS -LYS +Canavanine +clonNAT +G418 +Thialysine	cSGA_v3r4	7	11	4.02732566562	5761.75250674	15.8246726491	254	4.36587140186	353855.326511	3806.68059579	43	5.25616536793	356769.997114	3493.51053735	3175	1298	136	136	137	148	134	914	0
DLR00014742	9	23	YIR028W	UD20-36_5h_3x	SD/MSG -ARG -HIS -LYS +Canavanine +clonNAT +G418 +Thialysine	cSGA_v3r4	7	11	4.75830267437	9637.70320857	115.223697924	254	4.95422502214	853781.989628	11619.7094812	43	6.04210286334	805577.450413	9000.40414258	3314	1295	136	136	157	162	139	737	0
DLR00014742	9	24	YOR202W	UD20-36_5h_3x	SD/MSG -ARG -HIS -LYS +Canavanine +clonNAT +G418 +Thialysine	cSGA_v3r4	7	11	4.58761462398	10921.9589983	192.863019653	254	4.81189709134	1036786.98981	19901.2972874	43	5.78754457391	1031710.98986	22298.1872958	3455	1295	136	136	155	160	134	583	0
DLR00014742	10	1	YOR202W	UD20-36_5h_3x	SD/MSG -ARG -HIS -LYS +Canavanine +clonNAT +G418 +Thialysine	cSGA_v3r4	7	11	4.08293893868	10180.9129923	136.147336022	254	4.41993881521	788841.203749	11388.4907505	43	5.28209298699	842915.998833	19138.3417373	320	1432	136	136	161	166	141	701	0
DLR00014742	10	2	YJR079W	UD20-36_5h_3x	SD/MSG -ARG -HIS -LYS +Canavanine +clonNAT +G418 +Thialysine	cSGA_v3r4	7	11	4.09382831889	7659.04702173	63.6658495097	254	4.39005957678	633267.996816	10585.850609	43	5.33660692261	625704.996684	11658.8605528	456	1433	136	136	162	167	144	1095	0
DLR00014742	10	3	YJR015W	UD20-36_5h_3x	SD/MSG -ARG -HIS -LYS +Canavanine +clonNAT +G418 +Thialysine	cSGA_v3r4	7	11	4.08264452291	7556.17440697	52.3258858391	254	4.40708399289	597030.997157	9021.2410275	43	5.43966778557	557274.941497	6096.92702248	591	1433	136	136	162	168	146	1341	0
DLR00014742	10	4	YJL178C	UD20-36_5h_3x	SD/MSG -ARG -HIS -LYS +Canavanine +clonNAT +G418 +Thialysine	cSGA_v3r4	7	11	3.91566783837	7182.71633964	43.6420927378	254	4.23025431782	557715.998397	9612.23585544	43	5.17526917945	551907.998277	9854.96460115	723	1434	136	136	161	168	148	1577	0
DLR00014742	10	5	YJR098C	UD20-36_5h_3x	SD/MSG -ARG -HIS -LYS +Canavanine +clonNAT +G418 +Thialysine	cSGA_v3r4	7	11	4.34512271684	8759.88699207	52.9253836073	254	4.64432968903	682092.993734	9007.45302477	43	5.6190525856	678366.992984	9462.34443187	860	1432	136	136	165	171	148	1501	0
DLR00014742	10	6	YJL062W	UD20-36_5h_3x	SD/MSG -ARG -HIS -LYS +Canavanine +clonNAT +G418 +Thialysine	cSGA_v3r4	7	11	3.88744267171	6717.42835069	53.8386752428	254	4.19461220419	538707.997993	10836.4392217	43	5.11856215942	530774.998205	11148.4016983	1001	1424	136	136	163	170	148	1341	0
DLR00014742	10	7	YJR087W	UD20-36_5h_3x	SD/MSG -ARG -HIS -LYS +Canavanine +clonNAT +G418 +Thialysine	cSGA_v3r4	7	11	3.7202946863	5157.96226165	26.2670474175	254	4.13897384118	383553.999127	5706.06326986	43	5.0418989625	373912.998365	5155.109401	1134	1446	136	136	157	165	145	1168	0
DLR00014742	10	8	YJR053W	UD20-36_5h_3x	SD/MSG -ARG -HIS -LYS +Canavanine +clonNAT +G418 +Thialysine	cSGA_v3r4	7	11	4.35770883191	8026.68802599	41.1967478194	254	4.68407692285	631873.992439	7570.65828719	43	5.66397656748	626164.99143	8266.8705821	1273	1434	136	136	162	168	145	1183	0
DLR00014742	10	9	YJL095W	UD20-36_5h_3x	SD/MSG -ARG -HIS -LYS +Canavanine +clonNAT +G418 +Thialysine	cSGA_v3r4	7	11	4.30244444262	7280.18598811	29.4769319596	254	4.58583949416	553536.993988	5751.17685063	43	5.54856847302	547192.993035	6449.31190215	1408	1434	136	136	159	166	142	1187	0
DLR00014742	10	10	YJR060W	UD20-36_5h_3x	SD/MSG -ARG -HIS -LYS +Canavanine +clonNAT +G418 +Thialysine	cSGA_v3r4	7	11	3.94113680619	5917.8187763	23.8866341228	254	4.21926770862	396020.999859	4741.03084118	43	5.13957703361	391031.999009	4644.25743584	1542	1434	136	136	149	157	138	1373	0
DLR00014742	10	11	YIL073C	UD20-36_5h_3x	SD/MSG -ARG -HIS -LYS +Canavanine +clonNAT +G418 +Thialysine	cSGA_v3r4	7	11	4.51206763514	8815.53582095	42.1697784608	254	4.76202625356	692780.991135	8767.56513927	43	5.82875053422	652574.623735	5682.9596361	1680	1435	136	136	161	167	143	1111	0
DLR00014742	10	12	YIL090W	UD20-36_5h_3x	SD/MSG -ARG -HIS -LYS +Canavanine +clonNAT +G418 +Thialysine	cSGA_v3r4	7	11	3.43759603427	3102.22322422	18.7241230941	254	3.93932912634	239737.998141	4340.99692826	43	4.73707815858	225791.997572	3864.26687662	1812	1442	136	136	153	161	141	904	0
DLR00014742	10	13	YIR007W	UD20-36_5h_3x	SD/MSG -ARG -HIS -LYS +Canavanine +clonNAT +G418 +Thialysine	cSGA_v3r4	7	11	4.64684071499	9262.04933502	47.3093043955	254	4.93821229072	712167.474449	5029.02677126	43	5.86035489709	738963.989792	9712.93587052	1953	1434	136	136	163	168	143	1123	0
DLR00014742	10	14	YIL134W	UD20-36_5h_3x	SD/MSG -ARG -HIS -LYS +Canavanine +clonNAT +G418 +Thialysine	cSGA_v3r4	7	11	2.66040319092	1918.93483898	30.1746325987	254	3.31521508524	106912.000031	3604.83833925	43	3.76500002172	89808.1867888	789.500002235	2078	1440	136	136	128	140	128	492	0
DLR00014742	10	15	YJR077C	UD20-36_5h_3x	SD/MSG -ARG -HIS -LYS +Canavanine +clonNAT +G418 +Thialysine	cSGA_v3r4	7	11	4.3045562844	7412.69536138	30.1095728463	254	4.59387510464	545273.994663	5021.31879854	43	5.55364407405	541981.993582	5639.72758485	2226	1436	136	136	155	162	141	1395	0
DLR00014742	10	16	YJL131C	UD20-36_5h_3x	SD/MSG -ARG -HIS -LYS +Canavanine +clonNAT +G418 +Thialysine	cSGA_v3r4	7	11	4.72789964149	8925.7458031	36.6471229045	254	4.98345999877	693713.991626	5215.37007536	43	5.97903709279	687732.990185	6022.80237428	2361	1434	136	136	159	165	141	910	0
DLR00014742	10	17	YJL066C	UD20-36_5h_3x	SD/MSG -ARG -HIS -LYS +Canavanine +clonNAT +G418 +Thialysine	cSGA_v3r4	7	11	4.86098591917	10078.7027924	41.090273133	254	5.08203478057	746383.317599	4781.44562129	43	6.02491195017	770701.988752	8970.83362388	2498	1436	136	136	158	164	140	990	0
DLR00014742	10	18	YJR084W	UD20-36_5h_3x	SD/MSG -ARG -HIS -LYS +Canavanine +clonNAT +G418 +Thialysine	cSGA_v3r4	7	11	4.69587761141	8275.52770689	30.9550138651	254	4.90182597474	592417.926825	4488.31447412	43	5.82744995207	610103.989063	7658.51084324	2639	1432	136	136	155	162	140	1020	0
DLR00014742	10	19	YJL153C	UD20-36_5h_3x	SD/MSG -ARG -HIS -LYS +Canavanine +clonNAT +G418 +Thialysine	cSGA_v3r4	7	11	4.79970725625	9024.0554335	50.6793704437	254	4.96390665905	681763.989892	8034.2557182	43	6.06264992862	645405.95068	5082.3647705	2768	1436	136	136	156	163	141	953	0
DLR00014742	10	20	YJR078W	UD20-36_5h_3x	SD/MSG -ARG -HIS -LYS +Canavanine +clonNAT +G418 +Thialysine	cSGA_v3r4	7	11	4.99108759212	9388.93661138	46.5255576926	254	5.15363806771	687237.931778	4278.59357789	43	6.10245892156	701416.988904	6778.82186187	2908	1434	136	136	156	163	141	925	0
DLR00014742	10	21	YIR029W	UD20-36_5h_3x	SD/MSG -ARG -HIS -LYS +Canavanine +clonNAT +G418 +Thialysine	cSGA_v3r4	7	11	4.83075954276	9036.87964968	36.3045116078	254	5.02528236286	665545.342638	4610.7714485	43	5.96336780047	684190.988754	7912.3109382	3043	1434	136	136	155	162	141	950	0
DLR00014742	10	22	YJR097W	UD20-36_5h_3x	SD/MSG -ARG -HIS -LYS +Canavanine +clonNAT +G418 +Thialysine	cSGA_v3r4	7	11	4.66636300787	9122.79078854	46.8692333934	254	4.90282288048	662839.623819	4981.20534508	43	5.8445472509	679822.989864	8009.07984043	3181	1436	136	136	150	157	137	722	0
DLR00014742	10	23	YJL071W	UD20-36_5h_3x	SD/MSG -ARG -HIS -LYS +Canavanine +clonNAT +G418 +Thialysine	cSGA_v3r4	7	11	3.81603185064	6434.078243	65.2069224828	254	4.18719935872	526856.997731	9910.34979241	43	5.08863334925	515571.998122	10545.0015157	3311	1442	136	136	147	154	133	588	0
DLR00014742	10	24	YOR202W	UD20-36_5h_3x	SD/MSG -ARG -HIS -LYS +Canavanine +clonNAT +G418 +Thialysine	cSGA_v3r4	7	11	4.40236321618	10050.0817708	176.201277637	254	4.7073036549	970640.99121	19299.8365381	43	5.66982000858	963187.991462	21513.0832779	3454	1428	136	136	155	159	134	569	0
DLR00014742	11	1	YOR202W	UD20-36_5h_3x	SD/MSG -ARG -HIS -LYS +Canavanine +clonNAT +G418 +Thialysine	cSGA_v3r4	7	11	4.37864197613	11453.5318504	179.991892018	254	4.62551707707	966552.994193	19109.9058653	43	5.58984160157	964186.9945	21306.9272299	322	1569	136	136	162	167	141	747	0
DLR00014742	11	2	YJL217W	UD20-36_5h_3x	SD/MSG -ARG -HIS -LYS +Canavanine +clonNAT +G418 +Thialysine	cSGA_v3r4	7	11	4.18840768825	8500.0194056	84.3306441224	254	4.56229878117	664438.705165	7950.97023679	43	5.44833833287	699507.995529	13302.7435595	455	1578	136	136	162	167	144	1003	0
DLR00014742	11	3	YIL173W	UD20-36_5h_3x	SD/MSG -ARG -HIS -LYS +Canavanine +clonNAT +G418 +Thialysine	cSGA_v3r4	7	11	4.60069130923	9345.51108397	113.68925373	254	4.83581873586	777616.991494	9915.8818065	43	5.90690420021	734574.597024	6810.81108274	590	1569	136	136	167	172	147	939	0
DLR00014742	11	4	YJL165C	UD20-36_5h_3x	SD/MSG -ARG -HIS -LYS +Canavanine +clonNAT +G418 +Thialysine	cSGA_v3r4	7	11	3.0760904764	3138.54298202	45.1934770887	254	3.42470430761	245712.996578	7179.86976226	43	4.22071018818	231227.999437	6533.40252882	723	1567	136	136	155	163	145	1331	0
DLR00014742	11	5	YJL176C	UD20-36_5h_3x	SD/MSG -ARG -HIS -LYS +Canavanine +clonNAT +G418 +Thialysine	cSGA_v3r4	7	11	4.57764711084	9900.7920186	65.523445548	254	4.8166353925	806826.992447	10256.494492	43	5.80833950734	802356.991336	11118.0394341	861	1567	136	136	168	174	149	1145	0
DLR00014742	11	6	YJL124C	UD20-36_5h_3x	SD/MSG -ARG -HIS -LYS +Canavanine +clonNAT +G418 +Thialysine	cSGA_v3r4	7	11	3.59615166585	5454.91343018	28.2614078892	254	3.82273465782	368652.999359	5718.50014227	43	4.71706160816	358244.999552	4719.72740429	996	1569	136	136	151	160	140	1237	0
DLR00014742	11	7	YJL020C	UD20-36_5h_3x	SD/MSG -ARG -HIS -LYS +Canavanine +clonNAT +G418 +Thialysine	cSGA_v3r4	7	11	5.03390204441	9511.91477646	82.1881252006	254	5.19484689878	757197.979902	4760.09672108	43	6.13330033242	776055.988681	7963.32329056	1133	1569	136	136	168	173	147	973	0
DLR00014742	11	8	YIL139C	UD20-36_5h_3x	SD/MSG -ARG -HIS -LYS +Canavanine +clonNAT +G418 +Thialysine	cSGA_v3r4	7	11	4.5057295218	7922.99460671	38.6234868084	254	4.83693510996	604924.294318	4574.54765468	43	5.83203510757	595022.168928	4751.52914471	1269	1573	136	136	162	168	144	1074	0
DLR00014742	11	9	YIL064W	UD20-36_5h_3x	SD/MSG -ARG -HIS -LYS +Canavanine +clonNAT +G418 +Thialysine	cSGA_v3r4	7	11	4.61536769986	9194.16756813	41.9952696525	254	4.88646650914	697611.686825	5246.73956704	43	5.88709908218	689184.165964	5791.29222813	1409	1571	136	136	162	168	143	1052	0
DLR00014742	11	10	YJL211C	UD20-36_5h_3x	SD/MSG -ARG -HIS -LYS +Canavanine +clonNAT +G418 +Thialysine	cSGA_v3r4	7	11	4.40856050242	6655.74634577	20.2246958023	254	4.69048073287	460841.992682	5204.52175088	43	5.73341969762	435718.768185	2620.57885286	1541	1571	136	136	150	158	140	1272	0
DLR00014742	11	11	YJR096W	UD20-36_5h_3x	SD/MSG -ARG -HIS -LYS +Canavanine +clonNAT +G418 +Thialysine	cSGA_v3r4	7	11	4.81424803099	8809.4622825	55.0653212351	254	5.12528595869	699750.539398	4140.41424746	43	6.05117772057	720412.988375	8035.7913114	1682	1571	136	136	164	169	143	1051	0
DLR00014742	11	12	YJL093C	UD20-36_5h_3x	SD/MSG -ARG -HIS -LYS +Canavanine +clonNAT +G418 +Thialysine	cSGA_v3r4	7	11	4.6577126348	8893.85137651	47.3970845087	254	5.02760750579	696928.605903	4326.94959322	43	5.95171084953	718530.989146	8374.01132876	1814	1566	136	136	162	167	142	1003	0
DLR00014742	11	13	YJL188C	UD20-36_5h_3x	SD/MSG -ARG -HIS -LYS +Canavanine +clonNAT +G418 +Thialysine	cSGA_v3r4	7	11	4.4727273997	7476.64943	32.5111484965	254	4.84539691557	582443.787982	3954.51247653	43	5.8250986861	572573.8934	4234.00288299	1956	1571	136	136	161	166	142	1086	0
DLR00014742	11	14	YJL057C	UD20-36_5h_3x	SD/MSG -ARG -HIS -LYS +Canavanine +clonNAT +G418 +Thialysine	cSGA_v3r4	7	11	4.55977160954	8897.48132344	34.7030921049	254	4.80443502077	712392.992028	7198.11822975	43	5.78873023106	707880.991179	8279.17820275	2087	1570	136	136	160	166	142	1133	0
DLR00014742	11	15	YJR033C	UD20-36_5h_3x	SD/MSG -ARG -HIS -LYS +Canavanine +clonNAT +G418 +Thialysine	cSGA_v3r4	7	11	4.22498431186	6619.18090557	17.6710904469	254	4.59468146577	482838.995688	3386.74305088	43	5.54245461103	476350.994027	3368.54047775	2225	1571	136	136	152	160	140	1110	0
DLR00014742	11	16	YJL053W	UD20-36_5h_3x	SD/MSG -ARG -HIS -LYS +Canavanine +clonNAT +G418 +Thialysine	cSGA_v3r4	7	11	3.92993274715	5017.27501805	27.1305410933	254	4.25596022688	333911.135978	3020.25146026	43	5.16947008928	324506.174134	2170.06367702	2361	1564	136	136	146	155	137	1326	0
DLR00014742	11	17	YJR048W	UD20-36_5h_3x	SD/MSG -ARG -HIS -LYS +Canavanine +clonNAT +G418 +Thialysine	cSGA_v3r4	7	11	5.00650038922	9553.63952799	64.2838186459	254	5.10294774148	766501.989996	7895.97365193	43	6.11107125418	762230.988068	8770.83294545	2499	1567	136	136	160	165	141	991	0
DLR00014742	11	18	YIL095W	UD20-36_5h_3x	SD/MSG -ARG -HIS -LYS +Canavanine +clonNAT +G418 +Thialysine	cSGA_v3r4	7	11	4.84989843342	8718.06559276	29.7853595362	254	5.08322931032	650766.879721	4071.0720851	43	6.02093374656	665559.98869	6993.72687093	2634	1570	136	136	156	163	140	921	0
DLR00014742	11	19	YJL067W	UD20-36_5h_3x	SD/MSG -ARG -HIS -LYS +Canavanine +clonNAT +G418 +Thialysine	cSGA_v3r4	7	11	5.0577079708	9221.29078387	46.3864102196	254	5.13598205501	710984.990596	6787.17092961	43	6.14467837816	705773.988051	7494.33873111	2771	1571	136	136	157	164	141	995	0
DLR00014742	11	20	YJR020W	UD20-36_5h_3x	SD/MSG -ARG -HIS -LYS +Canavanine +clonNAT +G418 +Thialysine	cSGA_v3r4	7	11	4.88742192741	10152.5047916	51.7944194432	254	5.12169726226	741954.244287	4690.40945057	43	6.07539104759	764874.988702	8316.80594603	2906	1572	136	136	156	163	141	1143	0
DLR00014742	11	21	YJR094C	UD20-36_5h_3x	SD/MSG -ARG -HIS -LYS +Canavanine +clonNAT +G418 +Thialysine	cSGA_v3r4	7	11	4.63015907503	7931.28362028	37.8876955185	254	4.92900920559	600797.348587	4449.37232341	43	5.85712589561	616339.989001	7238.30489625	3043	1571	136	136	155	162	142	1077	0
DLR00014742	11	22	YIR019C	UD20-36_5h_3x	SD/MSG -ARG -HIS -LYS +Canavanine +clonNAT +G418 +Thialysine	cSGA_v3r4	7	11	4.33514710226	7354.15657151	40.3889495564	254	4.6217783484	577873.992342	7364.96883647	43	5.59603010771	569484.991198	7859.31210012	3181	1568	136	136	150	158	139	937	0
DLR00014742	11	23	YJL044C	UD20-36_5h_3x	SD/MSG -ARG -HIS -LYS +Canavanine +clonNAT +G418 +Thialysine	cSGA_v3r4	7	11	4.68160036932	9966.49668032	111.788739964	254	4.9213175293	872383.990375	11620.9129246	43	5.91802976032	866347.989366	12970.8733999	3319	1570	136	136	154	159	137	745	0
DLR00014742	11	24	YOR202W	UD20-36_5h_3x	SD/MSG -ARG -HIS -LYS +Canavanine +clonNAT +G418 +Thialysine	cSGA_v3r4	7	11	4.64968894833	11281.2902783	214.164782469	254	4.94995483348	1101092.98822	20469.4711135	43	5.93635451071	1096980.98814	22949.2958282	3450	1568	136	136	155	159	133	607	0
DLR00014742	12	1	YOR202W	UD20-36_5h_3x	SD/MSG -ARG -HIS -LYS +Canavanine +clonNAT +G418 +Thialysine	cSGA_v3r4	7	11	3.85127396526	9868.98538446	145.15317863	254	4.09642308431	814408.998927	19507.5697559	43	5.03071939526	809435.999263	21501.5090183	314	1703	136	136	159	164	141	719	0
DLR00014742	12	2	YJR061W	UD20-36_5h_3x	SD/MSG -ARG -HIS -LYS +Canavanine +clonNAT +G418 +Thialysine	cSGA_v3r4	7	11	4.14949992604	8386.36330154	73.3187780319	254	4.55112990275	669803.674796	8011.04469021	43	5.43758369082	704884.995687	13613.3194273	450	1707	136	136	163	168	144	961	0
DLR00014742	12	3	YJL216C	UD20-36_5h_3x	SD/MSG -ARG -HIS -LYS +Canavanine +clonNAT +G418 +Thialysine	cSGA_v3r4	7	11	3.87651756412	7173.71491874	55.8780567682	254	4.22882899422	554520.99822	9326.96810457	43	5.16825156341	551741.998233	10185.2372293	590	1703	136	136	159	165	145	1730	0
DLR00014742	12	4	YJL112W	UD20-36_5h_3x	SD/MSG -ARG -HIS -LYS +Canavanine +clonNAT +G418 +Thialysine	cSGA_v3r4	7	11	4.23628411215	7892.53015433	67.7944862697	254	4.51572685212	634292.99651	8814.07370771	43	5.48163522116	626573.995633	9401.66468076	729	1704	136	136	164	170	148	1161	0
DLR00014742	12	5	YJR043C	UD20-36_5h_3x	SD/MSG -ARG -HIS -LYS +Canavanine +clonNAT +G418 +Thialysine	cSGA_v3r4	7	11	3.24479600958	3871.47748505	23.7393820149	254	3.56289541491	288375.997554	6451.10539566	43	4.47824655717	252497.041142	3427.59555814	859	1717	136	136	154	162	144	1289	0
DLR00014742	12	6	YIL110W	UD20-36_5h_3x	SD/MSG -ARG -HIS -LYS +Canavanine +clonNAT +G418 +Thialysine	cSGA_v3r4	7	11	3.11939077683	3746.86268552	15.6001747971	254	3.39767075317	248818.998083	5571.6695751	43	4.17815409844	239134.999367	4915.28352565	998	1703	136	136	147	157	141	1571	0
DLR00014742	12	7	YJL051W	UD20-36_5h_3x	SD/MSG -ARG -HIS -LYS +Canavanine +clonNAT +G418 +Thialysine	cSGA_v3r4	7	11	4.65378015554	9139.61354211	55.7302376701	254	4.97984708454	709829.816174	4802.88058953	43	5.92422294169	729367.989768	8203.95930234	1128	1705	136	136	166	171	147	1128	0
DLR00014742	12	8	YJR036C	UD20-36_5h_3x	SD/MSG -ARG -HIS -LYS +Canavanine +clonNAT +G418 +Thialysine	cSGA_v3r4	7	11	4.44241226783	7497.60362626	26.8616516004	254	4.82234089574	573406.572255	4013.98543089	43	5.8108459178	561942.486097	4043.37074696	1264	1708	136	136	162	167	144	955	0
DLR00014742	12	9	YJL191W	UD20-36_5h_3x	SD/MSG -ARG -HIS -LYS +Canavanine +clonNAT +G418 +Thialysine	cSGA_v3r4	7	11	4.23961702778	7833.91719575	30.1846844785	254	4.55227835233	556666.126428	4503.75013324	43	5.47045995761	576720.995745	7606.99967356	1406	1705	136	136	155	162	141	1381	0
DLR00014742	12	10	YIL112W	UD20-36_5h_3x	SD/MSG -ARG -HIS -LYS +Canavanine +clonNAT +G418 +Thialysine	cSGA_v3r4	7	11	4.40577736572	8119.56706109	33.2513230759	254	4.6277511169	635231.994268	6618.02541468	43	5.60208267869	630180.993361	7606.32905049	1541	1707	136	136	159	165	143	1220	0
DLR00014742	12	11	YIL170W	UD20-36_5h_3x	SD/MSG -ARG -HIS -LYS +Canavanine +clonNAT +G418 +Thialysine	cSGA_v3r4	7	11	4.37174810274	7830.68927452	32.0996350143	254	4.66915704261	604213.992709	6863.21339997	43	5.64154569531	599136.991863	7639.75934645	1679	1705	136	136	157	163	140	1202	0
DLR00014742	12	12	YIL133C	UD20-36_5h_3x	SD/MSG -ARG -HIS -LYS +Canavanine +clonNAT +G418 +Thialysine	cSGA_v3r4	7	11	3.89130772309	6336.607142	30.1882574316	254	4.14514948042	452385.999087	7187.50224075	43	5.06482109057	449539.998776	7619.71319292	1812	1702	136	136	150	157	137	1608	0
DLR00014742	12	13	YIL146C	UD20-36_5h_3x	SD/MSG -ARG -HIS -LYS +Canavanine +clonNAT +G418 +Thialysine	cSGA_v3r4	7	11	4.73037836816	9173.27057971	43.606973107	254	5.07027536358	731134.587036	4495.71408807	43	5.99403482798	755838.988853	9018.08739793	1951	1710	136	136	161	166	141	1015	0
DLR00014742	12	14	YIL079C	UD20-36_5h_3x	SD/MSG -ARG -HIS -LYS +Canavanine +clonNAT +G418 +Thialysine	cSGA_v3r4	7	11	4.24837578929	7225.78743087	28.0925924823	254	4.52950155634	524738.079782	4605.72970428	43	5.48642364924	514659.098596	4735.52928019	2089	1712	136	136	154	160	138	1069	0
DLR00014742	12	15	YIL066C	UD20-36_5h_3x	SD/MSG -ARG -HIS -LYS +Canavanine +clonNAT +G418 +Thialysine	cSGA_v3r4	7	11	4.45871305497	8225.40047517	35.955766158	254	4.72614031622	635236.992469	7084.56921254	43	5.70135366529	630492.991514	7926.19984971	2220	1706	136	136	156	162	139	1137	0
DLR00014742	12	16	YIR044C	UD20-36_5h_3x	SD/MSG -ARG -HIS -LYS +Canavanine +clonNAT +G418 +Thialysine	cSGA_v3r4	7	11	4.60395437756	8661.84638021	37.4097051044	254	4.91793111725	662110.542147	4280.13943919	43	5.84432640934	683578.989991	8171.24206156	2357	1708	136	136	158	164	140	1080	0
DLR00014742	12	17	YIR037W	UD20-36_5h_3x	SD/MSG -ARG -HIS -LYS +Canavanine +clonNAT +G418 +Thialysine	cSGA_v3r4	7	11	4.68768111257	8553.98285177	42.4442066623	254	4.99527497232	647481.894039	4521.55973907	43	5.91527209714	668109.988706	8432.84700036	2495	1706	136	136	157	163	139	887	0
DLR00014742	12	18	YJL059W	UD20-36_5h_3x	SD/MSG -ARG -HIS -LYS +Canavanine +clonNAT +G418 +Thialysine	cSGA_v3r4	7	11	4.46199968277	8094.6022471	38.9323213986	254	4.71414865121	600137.991509	7116.96978326	43	5.77905193055	568812.092716	4606.38618601	2638	1706	136	136	152	160	139	1366	0
DLR00014742	12	19	YIR043C	UD20-36_5h_3x	SD/MSG -ARG -HIS -LYS +Canavanine +clonNAT +G418 +Thialysine	cSGA_v3r4	7	11	4.87324042595	9240.25447895	42.915099017	254	5.10840211313	696675.116241	4324.89576281	43	6.0533501912	715141.988632	7583.98789302	2771	1707	136	136	157	163	141	1006	0
DLR00014742	12	20	YIL153W	UD20-36_5h_3x	SD/MSG -ARG -HIS -LYS +Canavanine +clonNAT +G418 +Thialysine	cSGA_v3r4	7	11	4.43327414206	7747.75304457	34.5292151309	254	4.5086405423	534110.994631	6969.96785581	43	5.47376634937	527332.993429	7425.97565818	2909	1706	136	136	146	155	135	850	0
DLR00014742	12	21	YJL152W	UD20-36_5h_3x	SD/MSG -ARG -HIS -LYS +Canavanine +clonNAT +G418 +Thialysine	cSGA_v3r4	7	11	4.84370368073	8607.02564558	48.7585444741	254	5.04398052169	695440.991408	5975.22724251	43	6.04266885623	687338.98946	6472.81113079	3044	1710	136	136	157	163	141	834	0
DLR00014742	12	22	YJR062C	UD20-36_5h_3x	SD/MSG -ARG -HIS -LYS +Canavanine +clonNAT +G418 +Thialysine	cSGA_v3r4	7	11	4.70235226209	9061.99517716	56.7273631573	254	4.94678172029	718016.271098	5984.74820288	43	5.8769172456	738613.989856	9440.75877338	3179	1708	136	136	153	160	139	850	0
DLR00014742	12	23	YJL089W	UD20-36_5h_3x	SD/MSG -ARG -HIS -LYS +Canavanine +clonNAT +G418 +Thialysine	cSGA_v3r4	7	11	4.61108086132	9301.76757412	93.7475828636	254	4.8056699049	818118.990929	12184.0686972	43	5.79207189441	809899.989928	13485.9407562	3315	1710	136	136	152	158	136	725	0
DLR00014742	12	24	YOR202W	UD20-36_5h_3x	SD/MSG -ARG -HIS -LYS +Canavanine +clonNAT +G418 +Thialysine	cSGA_v3r4	7	11	4.57072957459	10973.9501204	177.066885853	254	4.81429523631	1048103.99075	18880.5162412	43	5.78367413462	1042848.99086	21432.4717482	3450	1706	136	136	153	157	132	506	0
DLR00014742	13	1	YOR202W	UD20-36_5h_3x	SD/MSG -ARG -HIS -LYS +Canavanine +clonNAT +G418 +Thialysine	cSGA_v3r4	7	11	4.30198112878	10257.968078	167.443925309	254	4.65337486662	821399.912656	12321.9599731	43	5.51174507203	878981.994527	20404.3588949	318	1842	136	136	162	166	140	653	0
DLR00014742	13	2	YJL028W	UD20-36_5h_3x	SD/MSG -ARG -HIS -LYS +Canavanine +clonNAT +G418 +Thialysine	cSGA_v3r4	7	11	4.07441126435	8177.5880491	82.4673743721	254	4.41202898484	685051.996606	12900.1630798	43	5.36378337745	677987.996564	13820.627682	452	1837	136	136	160	165	142	1077	0
DLR00014742	13	3	YJL159W	UD20-36_5h_3x	SD/MSG -ARG -HIS -LYS +Canavanine +clonNAT +G418 +Thialysine	cSGA_v3r4	7	11	4.66624142436	9014.35347289	83.0190269822	254	5.02571765518	728505.037727	5845.39099026	43	5.9481001589	752473.988777	9950.04371147	593	1840	136	136	166	170	145	950	0
DLR00014742	13	4	YJL138C	UD20-36_5h_3x	SD/MSG -ARG -HIS -LYS +Canavanine +clonNAT +G418 +Thialysine	cSGA_v3r4	7	11	3.81890360214	6012.51420866	32.2862809327	254	4.11502148698	442684.998408	7914.82688317	43	5.03924986803	434227.998266	8049.94824292	734	1835	136	136	155	162	143	1309	0
DLR00014742	13	5	YIR013C	UD20-36_5h_3x	SD/MSG -ARG -HIS -LYS +Canavanine +clonNAT +G418 +Thialysine	cSGA_v3r4	7	11	4.50374924973	8689.06552885	56.7825916769	254	4.7661397909	689335.992232	7728.95472842	43	5.75892954077	683371.991025	8530.01492767	860	1840	136	136	165	170	147	1118	0
DLR00014742	13	6	YIL097W	UD20-36_5h_3x	SD/MSG -ARG -HIS -LYS +Canavanine +clonNAT +G418 +Thialysine	cSGA_v3r4	7	11	4.29475145475	7633.28223455	51.0420278413	254	4.62228228841	603007.991644	9944.39343768	43	5.59446523476	596742.990896	10706.2237526	998	1837	136	136	162	168	146	1174	0
DLR00014742	13	7	YIR009W	UD20-36_5h_3x	SD/MSG -ARG -HIS -LYS +Canavanine +clonNAT +G418 +Thialysine	cSGA_v3r4	7	11	4.84098979465	9208.80073042	54.0912129532	254	5.09149287388	712376.029905	4444.69027206	43	6.03104384192	731127.988908	7955.04553855	1136	1843	136	136	164	169	145	969	0
DLR00014742	13	8	YJR035W	UD20-36_5h_3x	SD/MSG -ARG -HIS -LYS +Canavanine +clonNAT +G418 +Thialysine	cSGA_v3r4	7	11	4.43845015401	7941.49201858	32.5696206154	254	4.70640819927	610073.991932	7149.5211175	43	5.68736016823	603812.990775	7865.7653201	1271	1843	136	136	158	165	142	1137	0
DLR00014742	13	9	YIL108W	UD20-36_5h_3x	SD/MSG -ARG -HIS -LYS +Canavanine +clonNAT +G418 +Thialysine	cSGA_v3r4	7	11	4.80879772408	9027.41385421	46.8052610718	254	5.07903279475	703326.93812	4102.94474033	43	6.00845751239	723167.988961	7971.3819777	1409	1845	136	136	162	167	142	945	0
DLR00014742	13	10	YIR027C	UD20-36_5h_3x	SD/MSG -ARG -HIS -LYS +Canavanine +clonNAT +G418 +Thialysine	cSGA_v3r4	7	11	4.63685110959	8422.80829581	48.1653691327	254	4.99449595809	662168.948182	4129.56708712	43	5.91391397469	683838.988959	8281.24979122	1541	1843	136	136	161	167	142	1118	0
DLR00014742	13	11	YJL144W	UD20-36_5h_3x	SD/MSG -ARG -HIS -LYS +Canavanine +clonNAT +G418 +Thialysine	cSGA_v3r4	7	11	4.63793669143	9585.29984683	33.1610928837	254	4.9562617409	740661.699908	4537.20182176	43	5.96302554048	732632.890103	5183.17659485	1682	1842	136	136	160	165	141	985	0
DLR00014742	13	12	YIL124W	UD20-36_5h_3x	SD/MSG -ARG -HIS -LYS +Canavanine +clonNAT +G418 +Thialysine	cSGA_v3r4	7	11	4.46258544242	8528.65093778	36.2585055266	254	4.71443668106	668526.992598	7927.17386454	43	5.69374043424	663566.991701	8853.20166348	1816	1844	136	136	157	163	139	1096	0
DLR00014742	13	13	YJL084C	UD20-36_5h_3x	SD/MSG -ARG -HIS -LYS +Canavanine +clonNAT +G418 +Thialysine	cSGA_v3r4	7	11	4.74691599072	8993.9718712	56.7442465094	254	5.07431561029	717825.807773	4745.21595566	43	5.9965577637	742585.988741	9139.61544326	1955	1843	136	136	161	166	140	1128	0
DLR00014742	13	14	YJL210W	UD20-36_5h_3x	SD/MSG -ARG -HIS -LYS +Canavanine +clonNAT +G418 +Thialysine	cSGA_v3r4	7	11	4.39737538488	6647.33896958	26.2530919371	254	4.66849293056	460786.992943	5747.09986752	43	5.71802871386	435544.880362	2829.40068535	2092	1840	136	136	146	154	136	1548	0
DLR00014742	13	15	YJL193W	UD20-36_5h_3x	SD/MSG -ARG -HIS -LYS +Canavanine +clonNAT +G418 +Thialysine	cSGA_v3r4	7	11	4.9270844894	9201.10961671	37.8598069569	254	5.17914353686	734288.145801	4358.95784821	43	6.10487320633	754757.988508	8176.03589004	2226	1844	136	136	160	165	140	898	0
DLR00014742	13	16	YJL043W	UD20-36_5h_3x	SD/MSG -ARG -HIS -LYS +Canavanine +clonNAT +G418 +Thialysine	cSGA_v3r4	7	11	4.59397239187	8087.26772226	30.7880875852	254	4.93907418776	628477.648909	3846.47848	43	5.86532936722	644284.98968	7157.60393416	2362	1838	136	136	157	163	139	1060	0
DLR00014742	13	17	YIR025W	UD20-36_5h_3x	SD/MSG -ARG -HIS -LYS +Canavanine +clonNAT +G418 +Thialysine	cSGA_v3r4	7	11	4.55129755866	7432.42284057	25.6387555787	254	4.8803269582	569548.674673	3451.19070415	43	5.80788806851	578102.990203	5852.9397404	2498	1841	136	136	155	162	139	860	0
DLR00014742	13	18	YIL070C	UD20-36_5h_3x	SD/MSG -ARG -HIS -LYS +Canavanine +clonNAT +G418 +Thialysine	cSGA_v3r4	7	11	4.77937185329	8573.937163	34.6347640776	254	5.0185228826	671059.991127	5934.36696995	43	6.01813638971	664157.98905	6574.01838033	2635	1840	136	136	156	162	139	860	0
DLR00014742	13	19	YJL042W	UD20-36_5h_3x	SD/MSG -ARG -HIS -LYS +Canavanine +clonNAT +G418 +Thialysine	cSGA_v3r4	7	11	4.46466287082	7210.83836817	25.6734103532	254	4.81981246913	523127.231331	3805.64183905	43	5.73917042879	533913.989924	6141.45138837	2769	1842	136	136	152	159	137	958	0
DLR00014742	13	20	YIL093C	UD20-36_5h_3x	SD/MSG -ARG -HIS -LYS +Canavanine +clonNAT +G418 +Thialysine	cSGA_v3r4	7	11	4.82910475256	8890.48611027	52.4912725949	254	5.03376359353	707320.990735	6425.66685601	43	6.03544306024	700826.989028	7063.7912978	2909	1842	136	136	156	162	140	917	0
DLR00014742	13	21	YJR070C	UD20-36_5h_3x	SD/MSG -ARG -HIS -LYS +Canavanine +clonNAT +G418 +Thialysine	cSGA_v3r4	7	11	4.24562111841	6674.59011628	38.7168873065	254	4.52838315945	510865.994738	5511.67794918	43	5.48857874279	503255.993486	5412.85572786	3047	1844	136	136	149	157	139	1300	0
DLR00014742	13	22	YIR034C	UD20-36_5h_3x	SD/MSG -ARG -HIS -LYS +Canavanine +clonNAT +G418 +Thialysine	cSGA_v3r4	7	11	0	11	23.0902651743	254	12	34699.5	1541.85020439	43	0	43	128.458569037	3171	1853	136	136	-1	-1	-1	7	0
DLR00014742	13	23	YJR001W	UD20-36_5h_3x	SD/MSG -ARG -HIS -LYS +Canavanine +clonNAT +G418 +Thialysine	cSGA_v3r4	7	11	4.6243678697	8801.37881217	114.888918359	254	4.85575036746	794100.990364	11395.7407661	43	5.92107110715	746132.917763	8644.33689422	3312	1839	136	136	152	158	136	773	0
DLR00014742	13	24	YOR202W	UD20-36_5h_3x	SD/MSG -ARG -HIS -LYS +Canavanine +clonNAT +G418 +Thialysine	cSGA_v3r4	7	11	4.62951413091	11451.7368404	226.87948405	254	4.95400371572	1129016.98846	21066.300997	43	5.93824664273	1125211.98866	23702.5728983	3451	1840	136	136	154	158	132	566	3
DLR00014742	14	1	YOR202W	UD20-36_5h_3x	SD/MSG -ARG -HIS -LYS +Canavanine +clonNAT +G418 +Thialysine	cSGA_v3r4	7	11	4.01388646449	9493.81833303	144.15356513	254	4.36140954108	748935.104085	11525.0854917	43	5.21166673742	800836.999095	18846.4319173	320	1978	136	136	160	164	140	711	0
DLR00014742	14	2	YJR069C	UD20-36_5h_3x	SD/MSG -ARG -HIS -LYS +Canavanine +clonNAT +G418 +Thialysine	cSGA_v3r4	7	11	4.42389787919	9484.42246717	93.0026052048	254	4.69063418598	822183.993146	13642.2065669	43	5.66805755433	816815.992751	15026.0980172	454	1978	136	136	163	167	142	976	0
DLR00014742	14	3	YIL089W	UD20-36_5h_3x	SD/MSG -ARG -HIS -LYS +Canavanine +clonNAT +G418 +Thialysine	cSGA_v3r4	7	11	4.12636130957	7293.0333993	53.3835723675	254	4.50336538202	595051.995049	8919.20980397	43	5.46550511943	587849.994459	9423.81507515	590	1976	136	136	161	166	144	1267	0
DLR00014742	14	4	YJR009C	UD20-36_5h_3x	SD/MSG -ARG -HIS -LYS +Canavanine +clonNAT +G418 +Thialysine	cSGA_v3r4	7	11	4.10632528302	7191.27547934	38.3199076848	254	4.49745012128	533774.281842	5060.8271839	43	5.46544648186	524413.610936	4998.22164818	724	1978	136	136	160	166	145	1369	0
DLR00014742	14	5	YJL126W	UD20-36_5h_3x	SD/MSG -ARG -HIS -LYS +Canavanine +clonNAT +G418 +Thialysine	cSGA_v3r4	7	11	4.44470921136	8176.61171726	51.3884600012	254	4.74013162966	646890.991781	7876.45238311	43	5.80264466121	611365.413133	5161.67085897	860	1976	136	136	163	168	146	1345	0
DLR00014742	14	6	YIL099W	UD20-36_5h_3x	SD/MSG -ARG -HIS -LYS +Canavanine +clonNAT +G418 +Thialysine	cSGA_v3r4	7	11	4.41853005591	8258.05630782	39.8069115236	254	4.69936906252	633950.992717	7403.57361193	43	5.68318074967	629030.991486	8182.45869738	995	1978	136	136	160	166	144	1204	0
DLR00014742	14	7	YJL135W	UD20-36_5h_3x	SD/MSG -ARG -HIS -LYS +Canavanine +clonNAT +G418 +Thialysine	cSGA_v3r4	7	11	4.56325116195	8698.75804889	40.0671452469	254	4.89410900798	652115.599559	4345.71088742	43	5.83216548455	671433.990129	7814.30879451	1132	1979	136	136	161	166	143	1202	0
DLR00014742	14	8	YIR039C	UD20-36_5h_3x	SD/MSG -ARG -HIS -LYS +Canavanine +clonNAT +G418 +Thialysine	cSGA_v3r4	7	11	4.37929538781	8087.81216925	39.0361766964	254	4.68462579696	622577.992945	6528.66944852	43	5.66591482903	619673.991996	7519.68618344	1272	1979	136	136	158	165	142	1436	0
DLR00014742	14	9	YIL137C	UD20-36_5h_3x	SD/MSG -ARG -HIS -LYS +Canavanine +clonNAT +G418 +Thialysine	cSGA_v3r4	7	11	4.46840789866	7723.04536755	34.6295975145	254	4.82132745664	595533.329674	3971.17244326	43	5.80702921713	585581.550932	4342.3569318	1408	1980	136	136	160	166	142	1066	0
DLR00014742	14	10	YJL099W	UD20-36_5h_3x	SD/MSG -ARG -HIS -LYS +Canavanine +clonNAT +G418 +Thialysine	cSGA_v3r4	7	11	4.59114214267	9057.16509929	49.0168841507	254	4.97181378899	717455.863521	4591.54124036	43	5.90242470388	741181.989797	8804.95104849	1543	1979	136	136	162	167	142	1203	0
DLR00014742	14	11	YJL046W	UD20-36_5h_3x	SD/MSG -ARG -HIS -LYS +Canavanine +clonNAT +G418 +Thialysine	cSGA_v3r4	7	11	3.69184345693	5922.0836839	16.4014080165	254	3.98034176629	359080.999847	3597.93687131	43	4.88483063868	346775.544423	1251.79894172	1678	1982	136	136	137	148	133	1244	0
DLR00014742	14	12	YJL215C	UD20-36_5h_3x	SD/MSG -ARG -HIS -LYS +Canavanine +clonNAT +G418 +Thialysine	cSGA_v3r4	7	11	4.49007460153	8843.80808954	38.7890362825	254	4.789497708	713954.99245	7955.28577808	43	5.77461215514	708969.991412	8909.28969001	1820	1976	136	136	158	164	140	1075	0
DLR00014742	14	13	YJL030W	UD20-36_5h_3x	SD/MSG -ARG -HIS -LYS +Canavanine +clonNAT +G418 +Thialysine	cSGA_v3r4	7	11	4.73525856708	8710.24355183	56.6301302167	254	5.06662221745	701202.936783	4736.71294393	43	5.98590388447	724631.988515	8909.23728729	1953	1978	136	136	159	165	140	1057	1
DLR00014742	14	14	YIL086C	UD20-36_5h_3x	SD/MSG -ARG -HIS -LYS +Canavanine +clonNAT +G418 +Thialysine	cSGA_v3r4	7	11	4.46725033318	8054.85451656	45.10820241	254	4.85131765643	622268.340036	4601.59014142	43	5.83873537653	613731.132024	4883.55767333	2091	1983	136	136	155	161	138	1193	0
DLR00014742	14	15	YIL092W	UD20-36_5h_3x	SD/MSG -ARG -HIS -LYS +Canavanine +clonNAT +G418 +Thialysine	cSGA_v3r4	7	11	4.85857559811	9677.23303156	50.2922118127	254	5.08750531579	790143.990667	7080.67183672	43	6.09022295869	786352.988993	8111.87741214	2226	1978	136	136	157	163	138	981	0
DLR00014742	14	16	YJL213W	UD20-36_5h_3x	SD/MSG -ARG -HIS -LYS +Canavanine +clonNAT +G418 +Thialysine	cSGA_v3r4	7	11	4.31212293475	7626.47114842	34.8279160009	254	4.60633310255	596267.993712	6927.99836657	43	5.57303435701	592709.992943	7914.20499989	2360	1976	136	136	152	159	138	1427	0
DLR00014742	14	17	YJR099W	UD20-36_5h_3x	SD/MSG -ARG -HIS -LYS +Canavanine +clonNAT +G418 +Thialysine	cSGA_v3r4	7	11	4.82113939979	9157.77290942	38.3486797847	254	5.04959727651	739926.991506	5678.63879156	43	6.05142352519	735147.989661	6675.87347209	2501	1979	136	136	156	162	139	992	0
DLR00014742	14	18	YJL023C	UD20-36_5h_3x	SD/MSG -ARG -HIS -LYS +Canavanine +clonNAT +G418 +Thialysine	cSGA_v3r4	7	11	4.63026866076	8065.64500565	32.1034183595	254	4.90133104901	633675.991491	5420.34022707	43	5.89581973083	627858.989679	6263.1669377	2637	1978	136	136	155	161	139	1131	0
DLR00014742	14	19	YJL017W	UD20-36_5h_3x	SD/MSG -ARG -HIS -LYS +Canavanine +clonNAT +G418 +Thialysine	cSGA_v3r4	7	11	5.17559966966	9538.39475035	65.0830769371	254	5.26509563594	793433.99144	5815.73606053	43	6.27799062601	788690.988813	6571.76366216	2771	1980	136	136	159	164	141	1017	0
DLR00014742	14	20	YJL171C	UD20-36_5h_3x	SD/MSG -ARG -HIS -LYS +Canavanine +clonNAT +G418 +Thialysine	cSGA_v3r4	7	11	4.72907331658	8125.12848377	43.2206651155	254	5.004495814	629647.214187	4051.92915992	43	5.94085941964	644104.989224	6722.52832303	2907	1978	136	136	155	161	140	1111	0
DLR00014742	14	21	YIL132C	UD20-36_5h_3x	SD/MSG -ARG -HIS -LYS +Canavanine +clonNAT +G418 +Thialysine	cSGA_v3r4	7	11	4.55909398542	8453.63624247	60.9873014564	254	4.90786720246	663675.25842	5324.25633534	43	5.83395742804	683843.98965	8926.91031173	3042	1979	136	136	155	161	140	1020	0
DLR00014742	14	22	YIL149C	UD20-36_5h_3x	SD/MSG -ARG -HIS -LYS +Canavanine +clonNAT +G418 +Thialysine	cSGA_v3r4	7	11	4.68383693029	8336.12630161	81.4440542681	254	4.98725670323	702227.577939	5522.56979608	43	5.91488493274	717869.989412	8569.51604356	3178	1978	136	136	156	161	140	944	0
DLR00014742	14	23	YJL161W	UD20-36_5h_3x	SD/MSG -ARG -HIS -LYS +Canavanine +clonNAT +G418 +Thialysine	cSGA_v3r4	7	11	4.71007952061	9616.90261343	128.874928952	254	4.93675349082	889174.989789	12425.6918995	43	6.01938197429	836540.395241	9486.62966039	3315	1976	136	136	154	159	136	722	0
DLR00014742	14	24	YOR202W	UD20-36_5h_3x	SD/MSG -ARG -HIS -LYS +Canavanine +clonNAT +G418 +Thialysine	cSGA_v3r4	7	11	4.29320342485	10097.3970114	172.085211797	254	4.68181192554	964736.992447	18171.736025	43	5.63086253704	957881.992756	20492.943736	3451	1977	136	136	152	156	130	486	0
DLR00014742	15	1	YOR202W	UD20-36_5h_3x	SD/MSG -ARG -HIS -LYS +Canavanine +clonNAT +G418 +Thialysine	cSGA_v3r4	7	11	4.30414058211	10731.4451178	178.459622934	254	4.6131914725	898068.992868	18304.6688619	43	5.57298057753	893980.993247	20240.0508921	317	2113	136	136	159	163	138	599	0
DLR00014742	15	2	YJL196C	UD20-36_5h_3x	SD/MSG -ARG -HIS -LYS +Canavanine +clonNAT +G418 +Thialysine	cSGA_v3r4	7	11	4.04259536546	7130.37749241	70.1618735552	254	4.48095887439	572113.960203	7472.18389011	43	5.42994540973	558979.396115	7636.41737463	458	2113	136	136	160	164	142	909	0
DLR00014742	15	3	YJL190C	UD20-36_5h_3x	SD/MSG -ARG -HIS -LYS +Canavanine +clonNAT +G418 +Thialysine	cSGA_v3r4	7	11	4.54544271515	8519.9449939	79.6249246963	254	4.7579955242	697174.991245	10079.6409775	43	5.82548486446	651424.930686	6450.78292657	592	2113	136	136	161	166	144	933	0
DLR00014742	15	4	YJR021C	UD20-36_5h_3x	SD/MSG -ARG -HIS -LYS +Canavanine +clonNAT +G418 +Thialysine	cSGA_v3r4	7	11	4.54579515887	8681.71194512	67.2673782648	254	4.81540229506	700835.990904	8852.36281931	43	5.88491302896	660612.060558	5686.62026306	726	2112	136	136	163	168	146	1104	0
DLR00014742	15	5	YJL083W	UD20-36_5h_3x	SD/MSG -ARG -HIS -LYS +Canavanine +clonNAT +G418 +Thialysine	cSGA_v3r4	7	11	4.75679772913	8678.85327652	69.6152890792	254	5.06320235497	688569.760475	4869.51686619	43	5.99022769962	707810.988594	8391.22468481	863	2114	136	136	165	170	146	936	0
DLR00014742	15	6	YIL123W	UD20-36_5h_3x	SD/MSG -ARG -HIS -LYS +Canavanine +clonNAT +G418 +Thialysine	cSGA_v3r4	7	11	4.43003967483	7969.33770318	59.4029034361	254	4.75756287986	640134.990267	8809.94981667	43	5.83624407932	600138.945137	5863.28804417	1003	2113	136	136	161	166	144	1109	0
DLR00014742	15	7	YJL181W	UD20-36_5h_3x	SD/MSG -ARG -HIS -LYS +Canavanine +clonNAT +G418 +Thialysine	cSGA_v3r4	7	11	4.94233459831	10424.0174681	80.6006296324	254	5.18347937113	812041.038761	5235.20228048	43	6.12664133867	839275.988209	9701.73174642	1139	2115	136	136	162	168	144	1036	0
DLR00014742	15	8	YIL077C	UD20-36_5h_3x	SD/MSG -ARG -HIS -LYS +Canavanine +clonNAT +G418 +Thialysine	cSGA_v3r4	7	11	4.52672530516	8499.93558024	54.9228635731	254	4.93452237865	660817.934805	4546.54429915	43	5.86995147434	679490.989826	7882.49941632	1272	2113	136	136	160	166	144	1163	0
DLR00014742	15	9	YJR075W	UD20-36_5h_3x	SD/MSG -ARG -HIS -LYS +Canavanine +clonNAT +G418 +Thialysine	cSGA_v3r4	7	11	3.8523752024	6115.51531223	55.2175082054	254	4.17923457326	510273.997406	10007.7177375	43	5.10250052024	502236.997772	10853.6628226	1411	2113	136	136	158	165	144	1246	0
DLR00014742	15	10	YJL064W	UD20-36_5h_3x	SD/MSG -ARG -HIS -LYS +Canavanine +clonNAT +G418 +Thialysine	cSGA_v3r4	7	11	4.35161817677	8695.52174785	58.8606639967	254	4.67443758939	734624.993281	10159.0231615	43	5.6536809844	728156.992614	11353.7733212	1542	2116	136	136	160	166	143	960	0
DLR00014742	15	11	YJL101C	UD20-36_5h_3x	SD/MSG -ARG -HIS -LYS +Canavanine +clonNAT +G418 +Thialysine	cSGA_v3r4	7	11	0	11	22.3080485538	254	12	28559.6759272	494.639788901	43	0.5	969.3	137.172094892	1679	2129	136	136	-1	-1	-1	4	0
DLR00014742	15	12	YJL145W	UD20-36_5h_3x	SD/MSG -ARG -HIS -LYS +Canavanine +clonNAT +G418 +Thialysine	cSGA_v3r4	7	11	4.70078296851	9588.85636859	66.8583627386	254	4.99234919586	822024.991118	7814.55399484	43	5.99145593905	817436.989887	9163.62339413	1810	2117	136	136	161	167	142	1026	0
DLR00014742	15	13	YJL214W	UD20-36_5h_3x	SD/MSG -ARG -HIS -LYS +Canavanine +clonNAT +G418 +Thialysine	cSGA_v3r4	7	11	4.62053842177	8148.87094137	41.0210160499	254	4.91784601634	690783.991311	6238.58544146	43	5.9062965459	683723.989835	7371.7526833	1952	2114	136	136	158	164	140	964	0
DLR00014742	15	14	YIL103W	UD20-36_5h_3x	SD/MSG -ARG -HIS -LYS +Canavanine +clonNAT +G418 +Thialysine	cSGA_v3r4	7	11	4.43709731935	8118.86098397	36.6734917291	254	4.69440880042	641181.993557	6567.70211919	43	5.67303918681	634197.992388	7401.04865318	2087	2112	136	136	151	158	136	961	0
DLR00014742	15	15	YIR033W	UD20-36_5h_3x	SD/MSG -ARG -HIS -LYS +Canavanine +clonNAT +G418 +Thialysine	cSGA_v3r4	7	11	3.48249106204	5421.0706531	33.9146790085	254	3.82805490067	337760.083941	4191.86707911	43	4.63534857664	348491.998142	6088.1348209	2224	2118	136	136	136	146	130	877	0
DLR00014742	15	16	YJL182C	UD20-36_5h_3x	SD/MSG -ARG -HIS -LYS +Canavanine +clonNAT +G418 +Thialysine	cSGA_v3r4	7	11	4.74274750491	9058.62967632	43.2956940474	254	5.02715786739	764563.990963	7011.75835179	43	6.03062979137	759287.98936	8104.71363865	2358	2116	136	136	158	164	140	1099	0
DLR00014742	15	17	YIL100W	UD20-36_5h_3x	SD/MSG -ARG -HIS -LYS +Canavanine +clonNAT +G418 +Thialysine	cSGA_v3r4	7	11	4.63168103037	7503.98268978	40.7856465702	254	4.94987451372	630578.991538	5312.18653133	43	5.94307788756	623240.989621	5980.63098308	2495	2113	136	136	157	163	140	1170	0
DLR00014742	15	18	YIL164C	UD20-36_5h_3x	SD/MSG -ARG -HIS -LYS +Canavanine +clonNAT +G418 +Thialysine	cSGA_v3r4	7	11	4.71010874997	8118.10604976	52.8193719134	254	4.99377988375	673779.991339	5524.69538998	43	5.99041425742	668639.98942	6377.10341129	2634	2113	136	136	156	163	140	1231	0
DLR00014742	15	19	YJL169W	UD20-36_5h_3x	SD/MSG -ARG -HIS -LYS +Canavanine +clonNAT +G418 +Thialysine	cSGA_v3r4	7	11	4.30589039738	7217.82091542	34.8243362013	254	4.55640751066	547754.995326	5098.58545507	43	5.53434721665	540318.993893	5513.0170268	2771	2117	136	136	149	156	137	1288	0
DLR00014742	15	20	YIL163C	UD20-36_5h_3x	SD/MSG -ARG -HIS -LYS +Canavanine +clonNAT +G418 +Thialysine	cSGA_v3r4	7	11	4.50946932913	7874.26276319	56.1178864968	254	4.88806089955	633255.204832	4506.13710602	43	5.83282415697	648684.989859	7247.71838674	2905	2115	136	136	156	162	141	1357	0
DLR00014742	15	21	YJR083C	UD20-36_5h_3x	SD/MSG -ARG -HIS -LYS +Canavanine +clonNAT +G418 +Thialysine	cSGA_v3r4	7	11	4.51207299238	7858.780977	67.3969271752	254	4.8743759465	633356.087781	5043.82386578	43	5.79748716151	651853.989902	8162.09817073	3041	2114	136	136	156	161	141	1341	0
DLR00014742	15	22	YJL058C	UD20-36_5h_3x	SD/MSG -ARG -HIS -LYS +Canavanine +clonNAT +G418 +Thialysine	cSGA_v3r4	7	11	4.66368613025	8662.13804379	90.2032643565	254	4.97285249275	725411.11117	6217.07889931	43	5.90928323982	742412.989473	9159.64469991	3180	2113	136	136	155	160	139	939	0
DLR00014742	15	23	YIL140W	UD20-36_5h_3x	SD/MSG -ARG -HIS -LYS +Canavanine +clonNAT +G418 +Thialysine	cSGA_v3r4	7	11	4.22907320234	7592.02872281	98.9675407348	254	4.61688999741	694687.991367	11883.6884501	43	5.57864881075	682944.991173	12794.855995	3314	2115	136	136	152	157	136	930	0
DLR00014742	15	24	YOR202W	UD20-36_5h_3x	SD/MSG -ARG -HIS -LYS +Canavanine +clonNAT +G418 +Thialysine	cSGA_v3r4	7	11	4.49122441533	10976.5663842	207.113187953	254	4.81823960926	1035190.99034	19705.6938883	43	5.7851630822	1030536.99045	22071.5619063	3454	2111	136	136	153	157	132	604	0
DLR00014742	16	1	YOR202W	UD20-36_5h_3x	SD/MSG -ARG -HIS -LYS +Canavanine +clonNAT +G418 +Thialysine	cSGA_v3r4	7	11	4.07236498176	11282.8594869	158.259908096	254	4.27873784308	860495.997947	21094.5484707	43	5.21767897376	853866.998904	21870.6889044	308	2249	136	136	156	160	137	207	68
DLR00014742	16	2	YOR202W	UD20-36_5h_3x	SD/MSG -ARG -HIS -LYS +Canavanine +clonNAT +G418 +Thialysine	cSGA_v3r4	7	11	4.05907733292	7437.72461076	91.6370521289	254	4.29695444821	505210.997989	9163.12745458	43	5.22376919605	493397.997384	9098.56684547	443	2246	136	136	161	166	145	351	0
DLR00014742	16	3	YOR202W	UD20-36_5h_3x	SD/MSG -ARG -HIS -LYS +Canavanine +clonNAT +G418 +Thialysine	cSGA_v3r4	7	11	4.13694197462	7443.15350086	78.8906954999	254	4.47076836188	466597.625579	5400.51444369	43	5.41165132889	453600.493779	4354.15882734	596	2242	136	136	163	168	148	379	0
DLR00014742	16	4	YOR202W	UD20-36_5h_3x	SD/MSG -ARG -HIS -LYS +Canavanine +clonNAT +G418 +Thialysine	cSGA_v3r4	7	11	4.07162187166	6375.64005688	61.9874968398	254	4.4343992324	429019.994397	6146.07230301	43	5.35795361639	415575.993346	5494.23192611	731	2240	136	136	166	171	150	333	0
DLR00014742	16	5	YOR202W	UD20-36_5h_3x	SD/MSG -ARG -HIS -LYS +Canavanine +clonNAT +G418 +Thialysine	cSGA_v3r4	7	11	4.29803841992	7955.13345224	50.7885987392	254	4.58855382983	519338.992095	6617.35772015	43	5.55209676346	509268.991313	6628.4003862	872	2244	136	136	164	170	149	523	9
DLR00014742	16	6	YOR202W	UD20-36_5h_3x	SD/MSG -ARG -HIS -LYS +Canavanine +clonNAT +G418 +Thialysine	cSGA_v3r4	7	11	4.23330933594	7388.86944736	43.0771314803	254	4.52781465532	472845.994328	5288.9177	43	5.47597217954	462005.992955	5130.1538449	989	2248	136	136	162	168	148	491	0
DLR00014742	16	7	YOR202W	UD20-36_5h_3x	SD/MSG -ARG -HIS -LYS +Canavanine +clonNAT +G418 +Thialysine	cSGA_v3r4	7	11	4.19343080557	7191.19159177	59.8504891062	254	4.43473675614	457423.995459	5945.86314699	43	5.37591781399	446164.994372	5458.82474052	1122	2248	136	136	160	167	146	467	7
DLR00014742	16	8	YOR202W	UD20-36_5h_3x	SD/MSG -ARG -HIS -LYS +Canavanine +clonNAT +G418 +Thialysine	cSGA_v3r4	7	11	4.31494803517	7271.58106023	65.690325388	254	4.59633048749	494450.992538	5773.55818351	43	5.54706771214	483310.991332	5653.95301745	1254	2248	136	136	163	168	147	485	0
DLR00014742	16	9	YOR202W	UD20-36_5h_3x	SD/MSG -ARG -HIS -LYS +Canavanine +clonNAT +G418 +Thialysine	cSGA_v3r4	7	11	4.33131589979	7717.02756695	75.7285028554	254	4.68614477875	538235.991424	6347.64503165	43	5.65309279515	527506.990179	6429.07873248	1408	2249	136	136	164	170	147	500	0
DLR00014742	16	10	YOR202W	UD20-36_5h_3x	SD/MSG -ARG -HIS -LYS +Canavanine +clonNAT +G418 +Thialysine	cSGA_v3r4	7	11	4.43178861029	7693.93014911	94.639860433	254	4.65894048829	538616.991831	6496.92747672	43	5.68445160321	506538.778076	4240.24392528	1543	2252	136	136	161	167	145	547	0
DLR00014742	16	11	YOR202W	UD20-36_5h_3x	SD/MSG -ARG -HIS -LYS +Canavanine +clonNAT +G418 +Thialysine	cSGA_v3r4	7	11	4.27702790971	7794.2308512	47.1164666652	254	4.58405455398	551945.992926	6939.96849687	43	5.54194782544	542759.992128	7352.70056686	1678	2253	136	136	161	167	144	543	0
DLR00014742	16	12	YOR202W	UD20-36_5h_3x	SD/MSG -ARG -HIS -LYS +Canavanine +clonNAT +G418 +Thialysine	cSGA_v3r4	7	11	4.51367683915	8291.00877662	58.870263843	254	4.81856475204	571988.308299	4266.32140692	43	5.7992931399	560224.609803	4274.42885851	1801	2251	136	136	161	167	144	519	0
DLR00014742	16	13	YOR202W	UD20-36_5h_3x	SD/MSG -ARG -HIS -LYS +Canavanine +clonNAT +G418 +Thialysine	cSGA_v3r4	7	11	4.53549293026	7651.17913163	63.8752239446	254	4.90494892366	549428.319518	3921.60705873	43	5.81169277974	557791.989571	6345.62060063	1939	2243	136	136	161	167	143	573	0
DLR00014742	16	14	YOR202W	UD20-36_5h_3x	SD/MSG -ARG -HIS -LYS +Canavanine +clonNAT +G418 +Thialysine	cSGA_v3r4	7	11	4.47951618077	8159.45594769	43.7097856743	254	4.86543600675	588403.690143	4454.48032775	43	5.77922557394	602568.989653	7675.13650462	2088	2253	136	136	159	165	142	633	0
DLR00014742	16	15	YOR202W	UD20-36_5h_3x	SD/MSG -ARG -HIS -LYS +Canavanine +clonNAT +G418 +Thialysine	cSGA_v3r4	7	11	4.67295434524	9199.33033189	47.2396674958	254	4.96133851421	699938.990181	8068.86824371	43	5.95372139295	693599.988605	8838.08926952	2223	2252	136	136	159	165	142	832	0
DLR00014742	16	16	YOR202W	UD20-36_5h_3x	SD/MSG -ARG -HIS -LYS +Canavanine +clonNAT +G418 +Thialysine	cSGA_v3r4	7	11	4.58166785578	8416.69851001	42.7958585348	254	4.92876106738	626861.422873	4549.87629793	43	5.84526948373	644665.989368	8275.21851301	2360	2250	136	136	157	163	142	799	0
DLR00014742	16	17	YOR202W	UD20-36_5h_3x	SD/MSG -ARG -HIS -LYS +Canavanine +clonNAT +G418 +Thialysine	cSGA_v3r4	7	11	4.73335587587	8594.36839516	50.0795260367	254	5.02104010361	686148.990285	7288.83973631	43	6.01567688891	677634.9884	8053.41653083	2497	2251	136	136	159	165	143	813	0
DLR00014742	16	18	YOR202W	UD20-36_5h_3x	SD/MSG -ARG -HIS -LYS +Canavanine +clonNAT +G418 +Thialysine	cSGA_v3r4	7	11	4.5293499449	8137.39020081	41.1793734869	254	4.90371794843	609640.890596	4668.27351945	43	5.82026637718	626676.989272	8169.38793113	2636	2248	136	136	156	163	142	827	0
DLR00014742	16	19	YOR202W	UD20-36_5h_3x	SD/MSG -ARG -HIS -LYS +Canavanine +clonNAT +G418 +Thialysine	cSGA_v3r4	7	11	4.5856226562	8705.44853161	57.3567621341	254	4.91777817231	641121.784522	4825.7020571	43	5.83683012263	661867.989305	8736.54321804	2769	2250	136	136	156	162	142	810	0
DLR00014742	16	20	YOR202W	UD20-36_5h_3x	SD/MSG -ARG -HIS -LYS +Canavanine +clonNAT +G418 +Thialysine	cSGA_v3r4	7	11	4.72874974647	8216.87688675	64.6341532564	254	4.89999802399	638948.99035	7227.66662118	43	5.88588375082	630095.988757	7769.85440064	2906	2250	136	136	158	163	143	809	6
DLR00014742	16	21	YOR202W	UD20-36_5h_3x	SD/MSG -ARG -HIS -LYS +Canavanine +clonNAT +G418 +Thialysine	cSGA_v3r4	7	11	4.37457663243	7906.26319688	51.3396990948	254	4.67059354056	604659.991559	8112.73946424	43	5.72526918338	564853.269441	5298.62173882	3044	2253	136	136	157	163	144	746	6
DLR00014742	16	22	YOR202W	UD20-36_5h_3x	SD/MSG -ARG -HIS -LYS +Canavanine +clonNAT +G418 +Thialysine	cSGA_v3r4	7	11	4.28994486136	7789.36027074	73.769823897	254	4.58767490563	606998.991725	9473.31805023	43	5.55032865321	596782.99119	10171.60006	3180	2253	136	136	155	160	141	551	0
DLR00014742	16	23	YOR202W	UD20-36_5h_3x	SD/MSG -ARG -HIS -LYS +Canavanine +clonNAT +G418 +Thialysine	cSGA_v3r4	7	11	4.27991517883	7948.16131764	120.510457499	254	4.59811206614	646972.991502	10691.4500868	43	5.55108980037	635169.99123	11498.5990515	3317	2252	136	136	157	162	140	380	0
DLR00014742	16	24	YOR202W	UD20-36_5h_3x	SD/MSG -ARG -HIS -LYS +Canavanine +clonNAT +G418 +Thialysine	cSGA_v3r4	7	11	4.15894133607	9650.59150649	138.841966226	254	4.61325097971	719266.280953	10305.5980162	43	5.45817553038	768170.994405	17696.5917942	3455	2252	136	136	155	159	135	362	1
DLR00014738	1	1	YOR202W	UD20-36_5h_3x	SD/MSG -ARG -HIS -LYS +Canavanine +clonNAT +G418 +Thialysine	cSGA_v3r4	8	11	3.9765503383	6769.95421766	106.93226566	254	4.37064251735	438951.999423	6160.54491838	43	5.26519181956	428631.999267	4501.78621105	328	204	136	136	153	158	140	337	36
DLR00014738	1	2	YOR202W	UD20-36_5h_3x	SD/MSG -ARG -HIS -LYS +Canavanine +clonNAT +G418 +Thialysine	cSGA_v3r4	8	11	4.42682933604	7534.12149812	61.0086670113	254	4.63839030739	465281.988363	7395.37384557	43	5.58074037488	451487.987519	7386.67608005	451	200	136	136	152	158	142	296	4
DLR00014738	1	3	YOR202W	UD20-36_5h_3x	SD/MSG -ARG -HIS -LYS +Canavanine +clonNAT +G418 +Thialysine	cSGA_v3r4	8	11	4.4925025755	7521.87005956	44.340016662	254	4.69254238146	449438.989661	5873.50885783	43	5.64018698261	435708.988449	5671.20522908	591	201	136	136	156	162	147	223	4
DLR00014738	1	4	YOR202W	UD20-36_5h_3x	SD/MSG -ARG -HIS -LYS +Canavanine +clonNAT +G418 +Thialysine	cSGA_v3r4	8	11	4.54838633438	8292.27101788	43.1026487569	254	4.8167268802	497190.990168	5845.01806117	43	5.79219004076	484295.988768	5668.9083936	721	202	136	136	160	166	150	345	8
DLR00014738	1	5	YOR202W	UD20-36_5h_3x	SD/MSG -ARG -HIS -LYS +Canavanine +clonNAT +G418 +Thialysine	cSGA_v3r4	8	11	4.33925790903	7070.02741861	46.2228533381	254	4.63855993459	414694.990156	6007.61873972	43	5.65460792603	382800.187349	3438.67480234	859	198	136	136	158	166	150	243	5
DLR00014738	1	6	YOR202W	UD20-36_5h_3x	SD/MSG -ARG -HIS -LYS +Canavanine +clonNAT +G418 +Thialysine	cSGA_v3r4	8	11	4.70123091693	8851.70132925	45.7100755123	254	4.83167389791	502776.989942	6280.50803432	43	5.80838829324	490456.988314	5894.44496038	996	200	136	136	159	166	150	309	2
DLR00014738	1	7	YOR202W	UD20-36_5h_3x	SD/MSG -ARG -HIS -LYS +Canavanine +clonNAT +G418 +Thialysine	cSGA_v3r4	8	11	4.71150565628	7681.85696601	38.7144000079	254	4.95510568517	452640.991923	4632.14047524	43	5.92042767364	438164.988952	4136.54571412	1135	204	136	136	159	167	148	329	3
DLR00014738	1	8	YOR202W	UD20-36_5h_3x	SD/MSG -ARG -HIS -LYS +Canavanine +clonNAT +G418 +Thialysine	cSGA_v3r4	8	11	5.46244901293	8063.73711729	118.865163724	254	4.94808177225	453383.390748	4141.294284	43	5.83216489117	456744.987928	4965.92194188	1264	198	136	136	159	167	149	342	2
DLR00014738	1	9	YOR202W	UD20-36_5h_3x	SD/MSG -ARG -HIS -LYS +Canavanine +clonNAT +G418 +Thialysine	cSGA_v3r4	8	11	4.58705918091	7733.30180661	50.9911594357	254	4.8730848342	454867.991427	5108.67462981	43	5.84373289092	442315.989019	4803.42884701	1409	199	136	136	159	168	149	316	2
DLR00014738	1	10	YOR202W	UD20-36_5h_3x	SD/MSG -ARG -HIS -LYS +Canavanine +clonNAT +G418 +Thialysine	cSGA_v3r4	8	11	5.04304492728	8632.33267842	100.826576292	254	4.93290413784	502978.989867	5565.67086539	43	5.9150161358	492927.987696	5615.39556128	1540	195	136	136	159	167	148	375	10
DLR00014738	1	11	YOR202W	UD20-36_5h_3x	SD/MSG -ARG -HIS -LYS +Canavanine +clonNAT +G418 +Thialysine	cSGA_v3r4	8	11	4.90815013846	7897.34327726	102.134388156	254	4.86582255788	479983.989394	6345.15283581	43	5.93718459215	449318.25769	3892.88288195	1683	200	136	136	159	167	148	428	1
DLR00014738	1	12	YOR202W	UD20-36_5h_3x	SD/MSG -ARG -HIS -LYS +Canavanine +clonNAT +G418 +Thialysine	cSGA_v3r4	8	11	5.26893480485	8852.7646921	118.310931876	254	5.03253728194	502586.256954	4017.29153656	43	6.01807307797	491933.054965	4112.0600394	1812	199	136	136	160	167	148	371	0
DLR00014738	1	13	YOR202W	UD20-36_5h_3x	SD/MSG -ARG -HIS -LYS +Canavanine +clonNAT +G418 +Thialysine	cSGA_v3r4	8	11	4.85469138083	7324.21044999	106.434904192	254	4.87903471096	418531.001471	3553.26028108	43	5.75544959231	421337.98762	5020.47800646	1939	208	136	136	160	168	149	354	0
DLR00014738	1	14	YOR202W	UD20-36_5h_3x	SD/MSG -ARG -HIS -LYS +Canavanine +clonNAT +G418 +Thialysine	cSGA_v3r4	8	11	5.38239563108	8870.78806031	140.599150977	254	5.00289964507	505716.316751	4271.64811266	43	5.89900184922	516310.987037	6392.81051817	2086	199	136	136	159	167	148	387	0
DLR00014738	1	15	YOR202W	UD20-36_5h_3x	SD/MSG -ARG -HIS -LYS +Canavanine +clonNAT +G418 +Thialysine	cSGA_v3r4	8	11	4.50358379342	7726.52355976	46.1548960556	254	4.76476350778	444232.989875	5226.16175176	43	5.72520702837	432310.988513	5335.03852869	2229	194	136	136	159	167	148	338	0
DLR00014738	1	16	YOR202W	UD20-36_5h_3x	SD/MSG -ARG -HIS -LYS +Canavanine +clonNAT +G418 +Thialysine	cSGA_v3r4	8	11	4.6404874002	8726.85777461	50.7541620421	254	4.872890802	502914.990388	5679.63722358	43	5.8610058662	492188.988512	5775.37388594	2358	197	136	136	160	167	149	387	0
DLR00014738	1	17	YOR202W	UD20-36_5h_3x	SD/MSG -ARG -HIS -LYS +Canavanine +clonNAT +G418 +Thialysine	cSGA_v3r4	8	11	4.39642415036	7612.8387123	42.4999318807	254	4.65505627685	436773.989931	5755.38871308	43	5.62172450553	424495.988554	5671.14231804	2501	197	136	136	158	166	149	340	0
DLR00014738	1	18	YOR202W	UD20-36_5h_3x	SD/MSG -ARG -HIS -LYS +Canavanine +clonNAT +G418 +Thialysine	cSGA_v3r4	8	11	5.11439714885	7848.64934666	113.900757238	254	4.93747016891	450616.027099	4350.51360095	43	5.81846154837	456514.987237	5663.34244356	2631	197	136	136	159	167	149	334	1
DLR00014738	1	19	YOR202W	UD20-36_5h_3x	SD/MSG -ARG -HIS -LYS +Canavanine +clonNAT +G418 +Thialysine	cSGA_v3r4	8	11	4.74936018044	7584.08772487	99.2300246683	254	4.85520683749	432214.483763	4617.26363429	43	5.80613968635	419210.353603	3798.92925206	2773	196	136	136	158	166	149	308	0
DLR00014738	1	20	YOR202W	UD20-36_5h_3x	SD/MSG -ARG -HIS -LYS +Canavanine +clonNAT +G418 +Thialysine	cSGA_v3r4	8	11	4.54900249696	7439.57992424	94.3474205571	254	4.8266930987	445366.983403	4863.37755982	43	5.68931476523	453192.987389	6374.583436	2904	200	136	136	158	166	149	339	0
DLR00014738	1	21	YOR202W	UD20-36_5h_3x	SD/MSG -ARG -HIS -LYS +Canavanine +clonNAT +G418 +Thialysine	cSGA_v3r4	8	11	4.54321371206	8055.4712936	111.095916016	254	4.66275984662	516413.989186	7921.32865592	43	5.62121395887	505353.988	8007.60799078	3045	198	136	136	155	162	147	364	1
DLR00014738	1	22	YOR202W	UD20-36_5h_3x	SD/MSG -ARG -HIS -LYS +Canavanine +clonNAT +G418 +Thialysine	cSGA_v3r4	8	11	4.59001865092	8273.16792984	100.622668512	254	4.70679297249	558045.988738	8623.02764041	43	5.67603554034	546859.987708	9010.58520448	3175	201	136	136	152	159	144	286	0
DLR00014738	1	23	YOR202W	UD20-36_5h_3x	SD/MSG -ARG -HIS -LYS +Canavanine +clonNAT +G418 +Thialysine	cSGA_v3r4	8	11	4.67683801855	9098.22950811	93.0161975776	254	4.84178792106	662603.987722	10965.7337748	43	5.82561596121	653865.986676	11663.9435588	3316	205	136	136	151	157	140	223	0
DLR00014738	1	24	YOR202W	UD20-36_5h_3x	SD/MSG -ARG -HIS -LYS +Canavanine +clonNAT +G418 +Thialysine	cSGA_v3r4	8	11	4.41842971007	8708.28055446	119.04288765	254	4.49185062927	643571.987985	16477.1696897	43	5.43944872883	633237.988602	17478.6778486	3442	209	136	136	145	151	135	125	8
DLR00014738	2	1	YOR202W	UD20-36_5h_3x	SD/MSG -ARG -HIS -LYS +Canavanine +clonNAT +G418 +Thialysine	cSGA_v3r4	8	11	4.31303289029	9328.92583447	93.2758789876	254	4.50209885494	675676.990878	13517.2104057	43	5.45838681478	666465.991083	14612.8631741	314	345	136	136	149	155	138	363	0
DLR00014738	2	2	YKR078W	UD20-36_5h_3x	SD/MSG -ARG -HIS -LYS +Canavanine +clonNAT +G418 +Thialysine	cSGA_v3r4	8	11	4.46242280804	8504.3726109	87.6109288135	254	4.75825677442	655600.987976	10812.762427	43	5.75411566345	648302.987304	11751.2794881	450	341	136	136	156	161	143	992	0
DLR00014738	2	3	YJR107W	UD20-36_5h_3x	SD/MSG -ARG -HIS -LYS +Canavanine +clonNAT +G418 +Thialysine	cSGA_v3r4	8	11	4.64161758385	8013.1525696	84.2760387608	254	4.84430893583	603863.987472	9635.83258508	43	5.84363273782	595135.98617	10222.5836188	584	342	136	136	158	164	145	934	0
DLR00014738	2	4	YKR010C	UD20-36_5h_3x	SD/MSG -ARG -HIS -LYS +Canavanine +clonNAT +G418 +Thialysine	cSGA_v3r4	8	11	4.53711155031	7804.10192516	54.0307528686	254	4.74928646434	572537.987847	9757.1734519	43	5.73975238435	563526.986845	10179.6966405	719	347	136	136	158	165	147	1017	0
DLR00014738	2	5	YKL175W	UD20-36_5h_3x	SD/MSG -ARG -HIS -LYS +Canavanine +clonNAT +G418 +Thialysine	cSGA_v3r4	8	11	4.18877789603	6314.3723678	39.0185150866	254	4.41071560446	447020.989976	8026.95468671	43	5.36993197876	435424.989303	8096.56483642	860	340	136	136	155	163	147	966	0
DLR00014738	2	6	YLL026W	UD20-36_5h_3x	SD/MSG -ARG -HIS -LYS +Canavanine +clonNAT +G418 +Thialysine	cSGA_v3r4	8	11	4.80398828332	8262.78847054	51.3989852206	254	5.10682902945	578880.555472	5119.17224127	43	6.00719185518	595921.986927	8202.78456018	990	344	136	136	160	168	148	867	0
DLR00014738	2	7	YKR087C	UD20-36_5h_3x	SD/MSG -ARG -HIS -LYS +Canavanine +clonNAT +G418 +Thialysine	cSGA_v3r4	8	11	4.67028882406	7556.20191895	45.089491611	254	4.85180886592	537868.988481	7593.87830698	43	5.84845379561	527101.986936	7773.83712284	1128	340	136	136	157	166	147	918	0
DLR00014738	2	8	YKR090W	UD20-36_5h_3x	SD/MSG -ARG -HIS -LYS +Canavanine +clonNAT +G418 +Thialysine	cSGA_v3r4	8	11	5.00628086754	8377.57212296	62.6942299581	254	5.0973026373	618184.990109	6934.63315032	43	6.2058007101	583207.351531	4373.1122205	1263	341	136	136	161	169	148	817	0
DLR00014738	2	9	YKR027W	UD20-36_5h_3x	SD/MSG -ARG -HIS -LYS +Canavanine +clonNAT +G418 +Thialysine	cSGA_v3r4	8	11	4.09616533651	5462.62227878	27.0793797481	254	4.47931102418	362572.990865	5107.30373086	43	5.48651598188	333999.648903	3054.62172997	1405	339	136	136	151	161	143	848	0
DLR00014738	2	10	YKR065C	UD20-36_5h_3x	SD/MSG -ARG -HIS -LYS +Canavanine +clonNAT +G418 +Thialysine	cSGA_v3r4	8	11	4.91026735583	8665.90704327	39.2698846722	254	5.10874734906	606056.990224	7303.76268249	43	6.22758515355	570877.685373	4774.21979522	1541	342	136	136	157	165	146	813	0
DLR00014738	2	11	YLL012W	UD20-36_5h_3x	SD/MSG -ARG -HIS -LYS +Canavanine +clonNAT +G418 +Thialysine	cSGA_v3r4	8	11	4.74956681585	8158.06891749	42.1055190334	254	4.9272561509	564064.989641	7008.52497999	43	5.92790939949	554995.987704	7151.30877647	1675	342	136	136	156	165	145	952	0
DLR00014738	2	12	YJR134C	UD20-36_5h_3x	SD/MSG -ARG -HIS -LYS +Canavanine +clonNAT +G418 +Thialysine	cSGA_v3r4	8	11	5.01443407145	9171.04060732	47.7793445257	254	5.13503793687	638901.990646	6734.23784971	43	6.2431286075	607019.641627	4633.02984337	1815	343	136	136	158	166	145	787	0
DLR00014738	2	13	YKL157W	UD20-36_5h_3x	SD/MSG -ARG -HIS -LYS +Canavanine +clonNAT +G418 +Thialysine	cSGA_v3r4	8	11	4.60195096281	7276.77757921	36.6046405671	254	4.84684211439	507843.989199	6282.10501398	43	5.931757367	474307.039511	4335.91338025	1952	347	136	136	156	165	145	824	0
DLR00014738	2	14	YKR029C	UD20-36_5h_3x	SD/MSG -ARG -HIS -LYS +Canavanine +clonNAT +G418 +Thialysine	cSGA_v3r4	8	11	4.6818046394	8937.27312802	54.1584906308	254	4.84075251612	660845.987677	10861.3613312	43	5.83498718069	652788.986911	11771.2706981	2086	343	136	136	161	168	146	896	0
DLR00014738	2	15	YKR099W	UD20-36_5h_3x	SD/MSG -ARG -HIS -LYS +Canavanine +clonNAT +G418 +Thialysine	cSGA_v3r4	8	11	3.93540054196	6592.02175794	31.0946220266	254	4.12683791266	391266.997576	6864.15697183	43	5.04240551886	383558.997131	6495.20947095	2221	340	136	136	144	155	139	1032	0
DLR00014738	2	16	YLL042C	UD20-36_5h_3x	SD/MSG -ARG -HIS -LYS +Canavanine +clonNAT +G418 +Thialysine	cSGA_v3r4	8	11	4.58039209334	9037.19413361	48.3707443093	254	4.82693989383	622756.988733	8328.71380935	43	5.82064923027	617313.987907	9377.90016727	2363	346	136	136	158	166	146	1080	0
DLR00014738	2	17	YKL167C	UD20-36_5h_3x	SD/MSG -ARG -HIS -LYS +Canavanine +clonNAT +G418 +Thialysine	cSGA_v3r4	8	11	4.07931758094	4640.98052934	23.1076646267	254	4.56314218587	261983.997885	2461.12129587	43	5.44595146516	252087.994144	1054.47192894	2493	337	136	136	143	155	143	1076	0
DLR00014738	2	18	YKR032W	UD20-36_5h_3x	SD/MSG -ARG -HIS -LYS +Canavanine +clonNAT +G418 +Thialysine	cSGA_v3r4	8	11	4.86704073472	9247.71989838	64.1754685459	254	5.04067300829	647695.989995	6904.05596453	43	6.04967428029	640887.987926	7475.89440299	2632	343	136	136	159	167	148	969	0
DLR00014738	2	19	YKL096W	UD20-36_5h_3x	SD/MSG -ARG -HIS -LYS +Canavanine +clonNAT +G418 +Thialysine	cSGA_v3r4	8	11	4.87269178031	8475.04113198	61.4691271577	254	5.03842845356	606834.989939	6822.49048814	43	6.04273413316	596761.98767	7028.5546846	2769	339	136	136	160	167	148	787	0
DLR00014738	2	20	YLL039C	UD20-36_5h_3x	SD/MSG -ARG -HIS -LYS +Canavanine +clonNAT +G418 +Thialysine	cSGA_v3r4	8	11	3.51488970264	3866.55725179	26.007704302	254	3.99725881787	270100.994893	5808.1568662	43	4.84797121517	257914.995054	4703.22658011	2901	346	136	136	152	162	147	1462	0
DLR00014738	2	21	YKR005C	UD20-36_5h_3x	SD/MSG -ARG -HIS -LYS +Canavanine +clonNAT +G418 +Thialysine	cSGA_v3r4	8	11	4.82574912159	7417.03992713	63.7879564805	254	5.12227109011	550764.989985	4548.4651221	43	6.12242455929	538632.993168	4321.85825777	3040	340	136	136	161	168	149	838	0
DLR00014738	2	22	YJR140C	UD20-36_5h_3x	SD/MSG -ARG -HIS -LYS +Canavanine +clonNAT +G418 +Thialysine	cSGA_v3r4	8	11	4.45789139736	7462.01965433	61.5943744816	254	4.75131675376	551642.989437	7353.15949455	43	5.74520937515	544185.988167	7510.18958736	3178	343	136	136	153	160	146	1332	0
DLR00014738	2	23	YKR024C	UD20-36_5h_3x	SD/MSG -ARG -HIS -LYS +Canavanine +clonNAT +G418 +Thialysine	cSGA_v3r4	8	11	3.4883533255	4455.59477824	28.3645785229	254	3.81906703246	307852.997971	7064.79665787	43	4.66434805339	294513.998799	6461.40054457	3308	338	136	136	139	148	134	1029	0
DLR00014738	2	24	YOR202W	UD20-36_5h_3x	SD/MSG -ARG -HIS -LYS +Canavanine +clonNAT +G418 +Thialysine	cSGA_v3r4	8	11	4.69687833885	10781.2758408	160.720042068	254	4.88983242059	890013.987314	16153.9780021	43	5.87806985917	884762.986992	18005.0764154	3452	342	136	136	151	156	137	480	0
DLR00014738	3	1	YOR202W	UD20-36_5h_3x	SD/MSG -ARG -HIS -LYS +Canavanine +clonNAT +G418 +Thialysine	cSGA_v3r4	8	11	4.47222906945	9980.79370213	120.762453736	254	4.73386298686	785225.988855	14284.6919308	43	5.71664699002	777882.988713	15754.2770608	319	481	136	136	155	160	141	580	0
DLR00014738	3	2	YKL066W	UD20-36_5h_3x	SD/MSG -ARG -HIS -LYS +Canavanine +clonNAT +G418 +Thialysine	cSGA_v3r4	8	11	4.64581179107	8109.48682219	104.561855402	254	5.02149926492	620899.454415	7227.68103254	43	6.03187681629	610651.396243	7464.69525303	451	480	136	136	159	164	144	1048	0
DLR00014738	3	3	YKL010C	UD20-36_5h_3x	SD/MSG -ARG -HIS -LYS +Canavanine +clonNAT +G418 +Thialysine	cSGA_v3r4	8	11	4.83739747282	8473.02137677	66.3520045435	254	4.98216475093	622264.988169	9032.75084044	43	6.00048713679	616721.986263	9513.25036154	591	472	136	136	156	162	144	1209	0
DLR00014738	3	4	YJR121W	UD20-36_5h_3x	SD/MSG -ARG -HIS -LYS +Canavanine +clonNAT +G418 +Thialysine	cSGA_v3r4	8	11	4.85093582131	7916.74425515	36.8229712253	254	5.02720199712	581556.989569	7655.44696859	43	6.15313042899	544591.259376	4448.50124993	725	476	136	136	159	165	147	914	0
DLR00014738	3	5	YKR035C	UD20-36_5h_3x	SD/MSG -ARG -HIS -LYS +Canavanine +clonNAT +G418 +Thialysine	cSGA_v3r4	8	11	4.1995608061	5023.13605743	22.9797560043	254	4.61057525613	357811.991006	4968.03458614	43	5.64264224545	331724.833968	2462.10059548	865	476	136	136	156	164	147	1249	0
DLR00014738	3	6	YKL115C	UD20-36_5h_3x	SD/MSG -ARG -HIS -LYS +Canavanine +clonNAT +G418 +Thialysine	cSGA_v3r4	8	11	4.50535316402	8084.74644118	45.7304503999	254	4.71986305707	575515.988281	9393.20248647	43	5.83285380763	532368.402583	6178.85828928	995	476	136	136	158	166	147	1014	0
DLR00014738	3	7	YKL096W-A	UD20-36_5h_3x	SD/MSG -ARG -HIS -LYS +Canavanine +clonNAT +G418 +Thialysine	cSGA_v3r4	8	11	4.98929158346	8489.3477804	46.3639793817	254	5.12956416786	621203.989944	7167.77251595	43	6.13580759013	612974.987254	7568.05383379	1137	476	136	136	161	169	148	985	0
DLR00014738	3	8	YKL206C	UD20-36_5h_3x	SD/MSG -ARG -HIS -LYS +Canavanine +clonNAT +G418 +Thialysine	cSGA_v3r4	8	11	4.92996223722	8784.53352107	57.9746431396	254	5.07026466784	637268.989335	7474.65724872	43	6.18534135327	601921.596431	4906.31505629	1269	482	136	136	160	168	147	952	0
DLR00014738	3	9	YJR149W	UD20-36_5h_3x	SD/MSG -ARG -HIS -LYS +Canavanine +clonNAT +G418 +Thialysine	cSGA_v3r4	8	11	4.59910155583	7734.91970942	42.3390192304	254	4.87845802743	557134.988975	7075.0699297	43	5.88134980797	548781.987377	7521.88169878	1409	477	136	136	159	167	147	1149	0
DLR00014738	3	10	YKL110C	UD20-36_5h_3x	SD/MSG -ARG -HIS -LYS +Canavanine +clonNAT +G418 +Thialysine	cSGA_v3r4	8	11	4.18069998912	6065.11055823	35.2290882667	254	4.3186181584	305998.295668	3992.8711519	43	5.14874808826	320883.99229	5744.98476459	1535	479	136	136	139	150	136	1168	0
DLR00014738	3	11	YKL201C	UD20-36_5h_3x	SD/MSG -ARG -HIS -LYS +Canavanine +clonNAT +G418 +Thialysine	cSGA_v3r4	8	11	4.74114358333	7763.25306563	37.5468616396	254	4.98187943156	542523.989636	6259.61238476	43	5.98112161211	534913.987763	6742.0320673	1679	480	136	136	157	165	144	1093	2
DLR00014738	3	12	YKL037W	UD20-36_5h_3x	SD/MSG -ARG -HIS -LYS +Canavanine +clonNAT +G418 +Thialysine	cSGA_v3r4	8	11	4.51750556144	6655.78808148	33.8982044654	254	4.79187722778	438894.989816	5302.98237989	43	5.77544571685	431113.987969	5261.96067945	1810	476	136	136	152	161	142	1259	0
DLR00014738	3	13	YKR041W	UD20-36_5h_3x	SD/MSG -ARG -HIS -LYS +Canavanine +clonNAT +G418 +Thialysine	cSGA_v3r4	8	11	4.80073494374	7981.80931992	33.8817610169	254	5.04523030547	557497.990482	5840.87968607	43	6.05376664432	548284.988159	6196.66643954	1951	476	136	136	158	165	144	899	0
DLR00014738	3	14	YKL100C	UD20-36_5h_3x	SD/MSG -ARG -HIS -LYS +Canavanine +clonNAT +G418 +Thialysine	cSGA_v3r4	8	11	4.69607095814	8132.68038564	36.8392591927	254	4.96057972531	578570.989306	6671.86939811	43	5.96415745504	570563.987793	7150.08133144	2087	471	136	136	158	166	145	1017	0
DLR00014738	3	15	YKL040C	UD20-36_5h_3x	SD/MSG -ARG -HIS -LYS +Canavanine +clonNAT +G418 +Thialysine	cSGA_v3r4	8	11	4.410205389	6320.45532488	27.4907930924	254	4.71808709167	443387.98966	5851.5411496	43	5.68998824383	432811.988259	5628.42770898	2225	480	136	136	156	164	144	1144	0
DLR00014738	3	16	YJR124C	UD20-36_5h_3x	SD/MSG -ARG -HIS -LYS +Canavanine +clonNAT +G418 +Thialysine	cSGA_v3r4	8	11	4.65160095887	8162.45502089	44.0311300641	254	4.85766374874	558172.988196	8256.93940131	43	5.86267763708	551799.987075	8557.96965906	2357	474	136	136	156	164	145	1291	0
DLR00014738	3	17	YLL032C	UD20-36_5h_3x	SD/MSG -ARG -HIS -LYS +Canavanine +clonNAT +G418 +Thialysine	cSGA_v3r4	8	11	4.70194514463	7968.80673034	39.8784925248	254	4.91741132196	543820.989396	6410.05595844	43	5.92822128265	536983.98778	6737.67485652	2499	478	136	136	156	164	146	1277	0
DLR00014738	3	18	YKL130C	UD20-36_5h_3x	SD/MSG -ARG -HIS -LYS +Canavanine +clonNAT +G418 +Thialysine	cSGA_v3r4	8	11	4.59154212294	7751.08746571	37.3170510213	254	4.84958331074	527250.98933	6621.82425398	43	5.85110696753	521116.987915	6785.51305855	2632	475	136	136	156	164	146	1324	0
DLR00014738	3	19	YKL034W	UD20-36_5h_3x	SD/MSG -ARG -HIS -LYS +Canavanine +clonNAT +G418 +Thialysine	cSGA_v3r4	8	11	4.75740926473	8102.84140791	44.3878644173	254	4.98294345285	567181.989751	6757.04088244	43	5.98428504374	560165.987713	6789.21166258	2769	473	136	136	158	166	147	1204	0
DLR00014738	3	20	YLL023C	UD20-36_5h_3x	SD/MSG -ARG -HIS -LYS +Canavanine +clonNAT +G418 +Thialysine	cSGA_v3r4	8	11	4.74261062657	8751.87115681	54.8776576024	254	4.99474265394	628310.989402	7600.04300649	43	6.01501022264	622209.987522	7629.713721	2901	474	136	136	159	167	148	1251	0
DLR00014738	3	21	YKL129C	UD20-36_5h_3x	SD/MSG -ARG -HIS -LYS +Canavanine +clonNAT +G418 +Thialysine	cSGA_v3r4	8	11	4.63758291285	8429.61350981	57.0970344773	254	4.85801888144	607101.988327	8773.11933542	43	5.86348685982	601940.987156	9249.04336179	3050	475	136	136	156	164	146	1417	0
DLR00014738	3	22	YLL016W	UD20-36_5h_3x	SD/MSG -ARG -HIS -LYS +Canavanine +clonNAT +G418 +Thialysine	cSGA_v3r4	8	11	4.58916466565	7914.85682131	67.1854809343	254	4.87349944788	606952.988241	8975.83792293	43	5.87576484355	599963.986733	9355.53896883	3178	473	136	136	156	163	146	1189	0
DLR00014738	3	23	YKL077W	UD20-36_5h_3x	SD/MSG -ARG -HIS -LYS +Canavanine +clonNAT +G418 +Thialysine	cSGA_v3r4	8	11	4.48409130679	8013.37546582	87.4827095402	254	4.7523578749	660211.98829	11005.336855	43	5.74186840492	651020.987569	11666.6844516	3317	480	136	136	154	160	142	971	0
DLR00014738	3	24	YOR202W	UD20-36_5h_3x	SD/MSG -ARG -HIS -LYS +Canavanine +clonNAT +G418 +Thialysine	cSGA_v3r4	8	11	4.54177485691	10048.8985785	152.330837559	254	4.86960854142	885888.987728	15874.6841494	43	5.85778508849	878589.987351	17527.2046612	3448	481	136	136	154	159	138	639	0
DLR00014738	4	1	YOR202W	UD20-36_5h_3x	SD/MSG -ARG -HIS -LYS +Canavanine +clonNAT +G418 +Thialysine	cSGA_v3r4	8	11	4.31845617564	8916.75015739	117.501032654	254	4.62295196046	722091.989251	13759.9530649	43	5.59500825164	712895.989061	15144.243493	315	612	136	136	157	162	143	521	0
DLR00014738	4	2	YKR096W	UD20-36_5h_3x	SD/MSG -ARG -HIS -LYS +Canavanine +clonNAT +G418 +Thialysine	cSGA_v3r4	8	11	4.66458097935	7530.85849842	79.7932576686	254	4.83373012253	611173.987159	10477.472743	43	5.82591100449	600740.98593	11117.5939374	449	616	136	136	159	164	144	828	3
DLR00014738	4	3	YKL140W	UD20-36_5h_3x	SD/MSG -ARG -HIS -LYS +Canavanine +clonNAT +G418 +Thialysine	cSGA_v3r4	8	11	4.6939244753	6666.05679679	54.7976162687	254	4.97610073182	474207.90595	4646.36094017	43	5.85665274284	487368.986688	7190.56643462	583	611	136	136	157	163	145	990	0
DLR00014738	4	4	YJR125C	UD20-36_5h_3x	SD/MSG -ARG -HIS -LYS +Canavanine +clonNAT +G418 +Thialysine	cSGA_v3r4	8	11	4.67860152475	7013.8326859	42.8566359402	254	4.91302448597	513681.988958	7779.41952314	43	6.04120163647	477550.638322	4192.5979869	720	612	136	136	158	165	147	1125	0
DLR00014738	4	5	YKL164C	UD20-36_5h_3x	SD/MSG -ARG -HIS -LYS +Canavanine +clonNAT +G418 +Thialysine	cSGA_v3r4	8	11	4.53608369399	5879.57296399	26.1633795957	254	4.90496786294	411844.888534	4180.70846457	43	5.8654708053	398041.954384	3237.46252626	852	612	136	136	159	166	148	937	0
DLR00014738	4	6	YKR074W	UD20-36_5h_3x	SD/MSG -ARG -HIS -LYS +Canavanine +clonNAT +G418 +Thialysine	cSGA_v3r4	8	11	3.78633976382	4036.46227339	16.3849596965	254	4.04144621557	251461.998266	4798.52036971	43	4.94609681527	227437.569666	1665.07201811	988	608	136	136	146	156	142	1305	0
DLR00014738	4	7	YKL031W	UD20-36_5h_3x	SD/MSG -ARG -HIS -LYS +Canavanine +clonNAT +G418 +Thialysine	cSGA_v3r4	8	11	4.74211717669	8057.4599425	43.5576528114	254	5.03201031665	552640.2608	4200.21716359	43	6.02673611951	541844.702585	4179.86017094	1126	615	136	136	159	167	147	973	0
DLR00014738	4	8	YKL062W	UD20-36_5h_3x	SD/MSG -ARG -HIS -LYS +Canavanine +clonNAT +G418 +Thialysine	cSGA_v3r4	8	11	4.57795259926	7163.01501195	33.092401425	254	4.87048770278	514387.989942	5940.79669269	43	5.94371919532	481447.516505	3541.51625056	1263	615	136	136	159	166	147	879	0
DLR00014738	4	9	YLL020C	UD20-36_5h_3x	SD/MSG -ARG -HIS -LYS +Canavanine +clonNAT +G418 +Thialysine	cSGA_v3r4	8	11	4.4475754554	6378.6929365	33.1892709081	254	4.75314713729	471673.989788	5610.61180722	43	5.72831160174	460796.988236	5950.04306184	1401	616	136	136	161	168	147	1019	0
DLR00014738	4	10	YKR106W	UD20-36_5h_3x	SD/MSG -ARG -HIS -LYS +Canavanine +clonNAT +G418 +Thialysine	cSGA_v3r4	8	11	4.87536309825	8500.31443057	40.6541882988	254	5.09492073762	616065.990438	6425.02669577	43	6.10619400851	609134.988047	6912.54593369	1535	617	136	136	161	168	147	1074	0
DLR00014738	4	11	YKL092C	UD20-36_5h_3x	SD/MSG -ARG -HIS -LYS +Canavanine +clonNAT +G418 +Thialysine	cSGA_v3r4	8	11	4.63938054093	7210.36925203	35.3128006917	254	4.94192235707	514545.989798	6039.96125876	43	5.93844322889	507168.987864	6282.20746228	1676	612	136	136	159	166	146	1340	0
DLR00014738	4	12	YKL015W	UD20-36_5h_3x	SD/MSG -ARG -HIS -LYS +Canavanine +clonNAT +G418 +Thialysine	cSGA_v3r4	8	11	4.99595907783	8903.90144848	46.9531901175	254	5.1367326615	636654.990246	7159.63625278	43	6.26350133699	603409.660161	4629.46296316	1814	615	136	136	159	166	146	998	0
DLR00014738	4	13	YKL208W	UD20-36_5h_3x	SD/MSG -ARG -HIS -LYS +Canavanine +clonNAT +G418 +Thialysine	cSGA_v3r4	8	11	4.79011197507	6600.63701194	39.6971518918	254	5.22580164916	380506.592457	2858.21898737	43	6.12857148952	384145.99153	3780.78728629	1944	611	136	136	146	156	140	913	0
DLR00014738	4	14	YKL197C	UD20-36_5h_3x	SD/MSG -ARG -HIS -LYS +Canavanine +clonNAT +G418 +Thialysine	cSGA_v3r4	8	11	4.70935435211	6668.77717757	27.7580844622	254	4.89617927025	427972.990355	5746.79174803	43	6.00889768132	396124.999799	3171.17046464	2083	614	136	136	150	159	141	881	0
DLR00014738	4	15	YKL147C	UD20-36_5h_3x	SD/MSG -ARG -HIS -LYS +Canavanine +clonNAT +G418 +Thialysine	cSGA_v3r4	8	11	4.6675759839	6878.34564284	33.9527786111	254	4.92507632828	485238.990796	5154.48782292	43	5.91555837224	474573.988485	5383.46913468	2223	617	136	136	158	165	145	978	0
DLR00014738	4	16	YKR058W	UD20-36_5h_3x	SD/MSG -ARG -HIS -LYS +Canavanine +clonNAT +G418 +Thialysine	cSGA_v3r4	8	11	4.88541439827	8688.6208091	50.173130348	254	5.10342527082	609279.990611	6210.59817866	43	6.12428420167	604078.988115	6560.17803441	2354	611	136	136	159	166	146	1258	0
DLR00014738	4	17	YKL030W	UD20-36_5h_3x	SD/MSG -ARG -HIS -LYS +Canavanine +clonNAT +G418 +Thialysine	cSGA_v3r4	8	11	4.71160060541	7739.62388772	38.0996872027	254	4.89980550416	529361.989932	6245.76100718	43	5.8978352154	521248.987845	6622.3467067	2494	614	136	136	156	164	145	1112	0
DLR00014738	4	18	YKL116C	UD20-36_5h_3x	SD/MSG -ARG -HIS -LYS +Canavanine +clonNAT +G418 +Thialysine	cSGA_v3r4	8	11	4.75957310885	8253.6486704	39.2566281351	254	4.96845486451	552139.990106	6411.16062729	43	5.98272322742	547267.987882	6589.50605309	2628	615	136	136	155	163	145	1406	0
DLR00014738	4	19	YJR142W	UD20-36_5h_3x	SD/MSG -ARG -HIS -LYS +Canavanine +clonNAT +G418 +Thialysine	cSGA_v3r4	8	11	4.79254426506	8323.29932714	43.2678304803	254	4.99787140279	585982.989364	7434.58728401	43	6.00997460701	578483.987331	7426.97794629	2763	616	136	136	158	166	147	1185	0
DLR00014738	4	20	YLL045C	UD20-36_5h_3x	SD/MSG -ARG -HIS -LYS +Canavanine +clonNAT +G418 +Thialysine	cSGA_v3r4	8	11	4.23863030072	7044.63073788	43.1860492898	254	4.46743142512	439750.991314	6775.96818391	43	5.43651026502	436753.990179	6484.50285567	2899	615	136	136	148	158	143	1666	0
DLR00014738	4	21	YLL009C	UD20-36_5h_3x	SD/MSG -ARG -HIS -LYS +Canavanine +clonNAT +G418 +Thialysine	cSGA_v3r4	8	11	4.40104670813	4870.31841397	25.0393830323	254	4.82932417253	302898.997001	3412.91865972	43	5.76225531274	290330.991907	1881.69118225	3042	610	136	136	145	155	144	973	0
DLR00014738	4	22	YKR001C	UD20-36_5h_3x	SD/MSG -ARG -HIS -LYS +Canavanine +clonNAT +G418 +Thialysine	cSGA_v3r4	8	11	3.81973251165	4271.45904611	9.58954706048	254	4.13732617913	273883.996186	4873.01369871	43	5.10057885805	251092.567673	1813.554704	3175	619	136	136	142	152	140	1522	0
DLR00014738	4	23	YJR131W	UD20-36_5h_3x	SD/MSG -ARG -HIS -LYS +Canavanine +clonNAT +G418 +Thialysine	cSGA_v3r4	8	11	4.72913608198	8234.58864827	83.7253138939	254	4.91293089928	691160.987964	10486.3077322	43	5.90997011159	681779.986781	11233.6564217	3307	615	136	136	156	162	143	915	0
DLR00014738	4	24	YOR202W	UD20-36_5h_3x	SD/MSG -ARG -HIS -LYS +Canavanine +clonNAT +G418 +Thialysine	cSGA_v3r4	8	11	4.73048579933	10861.7580303	175.798763123	254	4.97161218018	979193.987158	17613.613706	43	5.96963067348	973700.986807	19535.6042997	3450	615	136	136	155	160	139	657	0
DLR00014738	5	1	YOR202W	UD20-36_5h_3x	SD/MSG -ARG -HIS -LYS +Canavanine +clonNAT +G418 +Thialysine	cSGA_v3r4	8	11	4.44360153087	10313.6600048	123.89305319	254	4.68407717005	834286.989412	16094.2991724	43	5.66624575158	828888.989419	17914.278193	322	750	136	136	158	163	144	706	0
DLR00014738	5	2	YKL023W	UD20-36_5h_3x	SD/MSG -ARG -HIS -LYS +Canavanine +clonNAT +G418 +Thialysine	cSGA_v3r4	8	11	4.11306738618	6126.06999919	50.2793184224	254	4.40829214926	468929.988514	9341.3466081	43	5.36560456951	456521.988637	9552.11610876	450	751	136	136	153	160	142	871	0
DLR00014738	5	3	YLL017W	UD20-36_5h_3x	SD/MSG -ARG -HIS -LYS +Canavanine +clonNAT +G418 +Thialysine	cSGA_v3r4	8	11	4.94459032646	8176.16850881	43.547853471	254	5.22249897259	591108.033901	5034.09804211	43	6.11849276896	610083.986894	8152.28714727	591	750	136	136	159	166	147	872	0
DLR00014738	5	4	YKR091W	UD20-36_5h_3x	SD/MSG -ARG -HIS -LYS +Canavanine +clonNAT +G418 +Thialysine	cSGA_v3r4	8	11	4.97208804905	8606.25396705	44.7051327378	254	5.06789458953	633496.988542	9209.93442018	43	6.08009605948	624407.986249	9474.43274784	725	756	136	136	160	167	148	806	0
DLR00014738	5	5	YKR048C	UD20-36_5h_3x	SD/MSG -ARG -HIS -LYS +Canavanine +clonNAT +G418 +Thialysine	cSGA_v3r4	8	11	4.7505561684	7390.32160287	37.6266298664	254	4.99642451154	536354.990409	5862.9967836	43	5.98543389216	527621.987988	5898.87732064	865	748	136	136	160	168	149	1155	0
DLR00014738	5	6	YKR098C	UD20-36_5h_3x	SD/MSG -ARG -HIS -LYS +Canavanine +clonNAT +G418 +Thialysine	cSGA_v3r4	8	11	4.55467669929	7682.79056425	40.3474154912	254	4.8343406442	551791.988851	7600.52008462	43	5.9193598996	516892.710658	4729.93241194	993	757	136	136	160	168	149	1183	0
DLR00014738	5	7	YKL113C	UD20-36_5h_3x	SD/MSG -ARG -HIS -LYS +Canavanine +clonNAT +G418 +Thialysine	cSGA_v3r4	8	11	2.91974462949	2192.93754062	24.147070174	254	3.41266142787	115377.99974	4515.20632254	43	3.93111409286	90664.8889447	880.815077161	1140	755	136	136	130	144	134	696	0
DLR00014738	5	8	YKL120W	UD20-36_5h_3x	SD/MSG -ARG -HIS -LYS +Canavanine +clonNAT +G418 +Thialysine	cSGA_v3r4	8	11	4.62260626456	8596.17037209	38.7293926536	254	4.91987648152	629754.989998	6769.7071166	43	6.00019111926	596833.522347	4685.92203328	1257	755	136	136	162	169	149	1032	0
DLR00014738	5	9	YKL101W	UD20-36_5h_3x	SD/MSG -ARG -HIS -LYS +Canavanine +clonNAT +G418 +Thialysine	cSGA_v3r4	8	11	0	11	13.8184085987	254	10.8365377622	31088.7	860.019102017	43	0	43	97.8177140104	1402	764	136	136	-1	-1	-1	0	0
DLR00014738	5	10	YKR056W	UD20-36_5h_3x	SD/MSG -ARG -HIS -LYS +Canavanine +clonNAT +G418 +Thialysine	cSGA_v3r4	8	11	4.67626291754	8832.90095607	45.8741512737	254	4.93495522149	623156.989152	7712.62298686	43	6.03789990564	590676.68702	5207.35671877	1540	755	136	136	159	166	146	1380	0
DLR00014738	5	11	YKL044W	UD20-36_5h_3x	SD/MSG -ARG -HIS -LYS +Canavanine +clonNAT +G418 +Thialysine	cSGA_v3r4	8	11	4.60074227432	7241.9686078	35.6667930308	254	4.87767458889	501923.989902	6025.33625602	43	5.87136332604	493360.987981	6224.19689725	1684	752	136	136	156	164	145	1089	0
DLR00014738	5	12	YKL074C	UD20-36_5h_3x	SD/MSG -ARG -HIS -LYS +Canavanine +clonNAT +G418 +Thialysine	cSGA_v3r4	8	11	4.65621990551	8018.97975521	44.8585175053	254	4.77313453436	513822.988406	7524.59690917	43	5.8710945872	480355.665545	4873.30872107	1812	750	136	136	150	159	141	1012	5
DLR00014738	5	13	YKR033C	UD20-36_5h_3x	SD/MSG -ARG -HIS -LYS +Canavanine +clonNAT +G418 +Thialysine	cSGA_v3r4	8	11	4.6557923037	7600.00476268	40.1530869671	254	4.92234123252	539262.989365	6856.95175272	43	5.93093688082	530738.987526	7131.60481235	1957	748	136	136	158	165	145	1095	0
DLR00014738	5	14	YKL168C	UD20-36_5h_3x	SD/MSG -ARG -HIS -LYS +Canavanine +clonNAT +G418 +Thialysine	cSGA_v3r4	8	11	4.90463307478	8528.4972471	46.7553967024	254	5.05010368096	605665.989735	6981.75870372	43	6.06544303373	598378.98746	7295.90342266	2086	746	136	136	158	166	145	1056	0
DLR00014738	5	15	YKR035W-A	UD20-36_5h_3x	SD/MSG -ARG -HIS -LYS +Canavanine +clonNAT +G418 +Thialysine	cSGA_v3r4	8	11	4.64998175895	7711.11105817	35.7131506459	254	4.94385615067	511864.991007	5004.65265777	43	5.95068463425	506772.988779	5113.10053126	2224	745	136	136	154	162	144	1298	0
DLR00014738	5	16	YLL024C	UD20-36_5h_3x	SD/MSG -ARG -HIS -LYS +Canavanine +clonNAT +G418 +Thialysine	cSGA_v3r4	8	11	4.54068857965	7273.6119013	34.4354693113	254	4.78729047137	476312.989495	6270.02719191	43	5.88053525525	449178.490197	3754.64187501	2358	745	136	136	152	161	143	1465	0
DLR00014738	5	17	YKL158W	UD20-36_5h_3x	SD/MSG -ARG -HIS -LYS +Canavanine +clonNAT +G418 +Thialysine	cSGA_v3r4	8	11	4.87938855591	8133.30156632	40.0089414984	254	5.07300756989	565659.990988	6652.07902197	43	6.18767423062	535201.744234	4086.31426316	2498	744	136	136	157	164	145	1060	0
DLR00014738	5	18	YKR100C	UD20-36_5h_3x	SD/MSG -ARG -HIS -LYS +Canavanine +clonNAT +G418 +Thialysine	cSGA_v3r4	8	11	4.49900692685	7409.12695749	38.4526128041	254	4.7476457257	496202.988624	7507.55779204	43	5.73711120939	491335.987342	7644.6580734	2628	746	136	136	153	162	145	1472	0
DLR00014738	5	19	YKR003W	UD20-36_5h_3x	SD/MSG -ARG -HIS -LYS +Canavanine +clonNAT +G418 +Thialysine	cSGA_v3r4	8	11	4.64604766727	7627.50631339	38.8561801237	254	4.98834542738	519907.704594	5129.88362292	43	5.86663822392	540605.986863	8259.26264489	2768	749	136	136	158	166	147	1250	0
DLR00014738	5	20	YLL021W	UD20-36_5h_3x	SD/MSG -ARG -HIS -LYS +Canavanine +clonNAT +G418 +Thialysine	cSGA_v3r4	8	11	4.78148922495	8738.7107884	46.7376729503	254	5.0015559482	628409.989709	7238.26331745	43	6.10225582441	597408.44829	4475.03750117	2904	749	136	136	159	166	148	1312	0
DLR00014738	5	21	YKL029C	UD20-36_5h_3x	SD/MSG -ARG -HIS -LYS +Canavanine +clonNAT +G418 +Thialysine	cSGA_v3r4	8	11	4.8992181901	8808.53851155	65.9581801868	254	5.06029879792	661818.989043	8039.58260088	43	6.17204822886	627174.373316	5056.65845682	3048	749	136	136	159	167	148	950	0
DLR00014738	5	22	YKL085W	UD20-36_5h_3x	SD/MSG -ARG -HIS -LYS +Canavanine +clonNAT +G418 +Thialysine	cSGA_v3r4	8	11	4.43422454832	7186.92569385	50.436362576	254	4.7551294985	543372.989183	7623.70675024	43	5.74831317714	535392.9881	7695.3325882	3179	765	136	136	156	163	144	1177	0
DLR00014738	5	23	YKL212W	UD20-36_5h_3x	SD/MSG -ARG -HIS -LYS +Canavanine +clonNAT +G418 +Thialysine	cSGA_v3r4	8	11	2.45110055513	723.172936676	10.128443686	254	3.51742051886	84647.9901051	4716.5276524	43	3.89658878814	51890.4	861.052727097	3302	760	136	136	151	159	141	236	0
DLR00014738	5	24	YOR202W	UD20-36_5h_3x	SD/MSG -ARG -HIS -LYS +Canavanine +clonNAT +G418 +Thialysine	cSGA_v3r4	8	11	4.58216531732	10304.0761945	147.56089373	254	4.90113019765	940377.987415	17696.7969072	43	5.89440753963	933681.987231	19578.8558101	3447	749	136	136	155	160	140	646	0
DLR00014738	6	1	YOR202W	UD20-36_5h_3x	SD/MSG -ARG -HIS -LYS +Canavanine +clonNAT +G418 +Thialysine	cSGA_v3r4	8	11	4.13399939981	9067.5321452	128.618536692	254	4.43158082677	725663.991417	16480.8882974	43	5.38311576941	717565.992419	17935.466976	314	886	136	136	156	162	144	673	0
DLR00014738	6	2	YKL146W	UD20-36_5h_3x	SD/MSG -ARG -HIS -LYS +Canavanine +clonNAT +G418 +Thialysine	cSGA_v3r4	8	11	4.28712366929	6842.55151011	64.720303906	254	4.63129329372	556754.988121	9850.67045613	43	5.60928107005	545128.987746	10323.9158592	447	887	136	136	159	165	147	824	0
DLR00014738	6	3	YKR044W	UD20-36_5h_3x	SD/MSG -ARG -HIS -LYS +Canavanine +clonNAT +G418 +Thialysine	cSGA_v3r4	8	11	4.71065776271	7890.1004056	52.9201823476	254	5.05318140337	568098.744596	5364.22673768	43	5.94803826857	590061.98654	8941.82238558	583	888	136	136	159	166	148	933	0
DLR00014738	6	4	YKL103C	UD20-36_5h_3x	SD/MSG -ARG -HIS -LYS +Canavanine +clonNAT +G418 +Thialysine	cSGA_v3r4	8	11	4.96839907512	8537.50714752	52.012582474	254	5.16161527471	583320.424934	5039.73007217	43	6.17824845795	575249.946257	4840.02839737	721	887	136	136	158	166	148	1076	0
DLR00014738	6	5	YKL051W	UD20-36_5h_3x	SD/MSG -ARG -HIS -LYS +Canavanine +clonNAT +G418 +Thialysine	cSGA_v3r4	8	11	4.69242780637	6552.3099794	32.1295754606	254	5.05123005125	462163.363378	3943.72663258	43	5.91982032287	469343.987522	5966.52000645	855	889	136	136	160	168	149	817	0
DLR00014738	6	6	YKL218C	UD20-36_5h_3x	SD/MSG -ARG -HIS -LYS +Canavanine +clonNAT +G418 +Thialysine	cSGA_v3r4	8	11	4.62973702333	7952.5977875	40.1187861186	254	4.86469804284	560277.988893	7505.35112147	43	5.95873416855	525787.229283	4760.02010952	996	884	136	136	158	166	148	1130	0
DLR00014738	6	7	YKR061W	UD20-36_5h_3x	SD/MSG -ARG -HIS -LYS +Canavanine +clonNAT +G418 +Thialysine	cSGA_v3r4	8	11	4.69844569365	6995.33258732	37.2613103231	254	5.01546945464	542390.990642	5965.83857316	43	5.99525971265	530217.987917	6053.95412996	1136	885	136	136	165	172	150	794	0
DLR00014738	6	8	YKR020W	UD20-36_5h_3x	SD/MSG -ARG -HIS -LYS +Canavanine +clonNAT +G418 +Thialysine	cSGA_v3r4	8	11	3.27618630766	2151.10770525	18.0799903923	254	3.76008008175	129303.999805	4289.21561478	43	4.36670331049	110841.999116	1726.81491843	1272	884	136	136	137	149	137	744	11
DLR00014738	6	9	YKR069W	UD20-36_5h_3x	SD/MSG -ARG -HIS -LYS +Canavanine +clonNAT +G418 +Thialysine	cSGA_v3r4	8	11	4.43745893666	6062.93017949	29.8846772241	254	4.77778480998	456837.989946	5500.09862412	43	5.73774056167	443541.988385	5524.47949183	1404	884	136	136	162	169	149	859	0
DLR00014738	6	10	YJR126C	UD20-36_5h_3x	SD/MSG -ARG -HIS -LYS +Canavanine +clonNAT +G418 +Thialysine	cSGA_v3r4	8	11	4.55017888912	7045.03949671	36.687252036	254	4.76858412341	524028.988113	7911.41393396	43	5.85507256595	484938.086612	5288.29144639	1539	887	136	136	161	168	148	1022	0
DLR00014738	6	11	YJR152W	UD20-36_5h_3x	SD/MSG -ARG -HIS -LYS +Canavanine +clonNAT +G418 +Thialysine	cSGA_v3r4	8	11	4.66233593387	7109.57768912	30.9419050372	254	4.927287347	498235.990307	5531.94175536	43	5.90374478214	489136.98825	5756.31511652	1673	889	136	136	156	164	144	919	0
DLR00014738	6	12	YKL071W	UD20-36_5h_3x	SD/MSG -ARG -HIS -LYS +Canavanine +clonNAT +G418 +Thialysine	cSGA_v3r4	8	11	4.82173177532	8868.90341393	40.37221816	254	5.04480108658	618521.989659	6991.48479193	43	6.05523147977	612880.987755	7495.30747023	1813	886	136	136	157	164	144	1005	0
DLR00014738	6	13	YKL151C	UD20-36_5h_3x	SD/MSG -ARG -HIS -LYS +Canavanine +clonNAT +G418 +Thialysine	cSGA_v3r4	8	11	4.70845281536	7753.61547055	37.7856428605	254	4.92322973289	534617.990113	6356.65327959	43	6.00587850831	503356.697665	3893.23164909	1948	887	136	136	155	163	144	946	0
DLR00014738	6	14	YKL041W	UD20-36_5h_3x	SD/MSG -ARG -HIS -LYS +Canavanine +clonNAT +G418 +Thialysine	cSGA_v3r4	8	11	3.55960492528	3040.11497279	12.4623038022	254	4.08872789858	203108.997307	3965.22953087	43	4.92413077657	183255.992669	856.756683594	2090	885	136	136	148	158	143	1201	0
DLR00014738	6	15	YKL026C	UD20-36_5h_3x	SD/MSG -ARG -HIS -LYS +Canavanine +clonNAT +G418 +Thialysine	cSGA_v3r4	8	11	5.05764095687	8208.27169084	41.8784951802	254	5.18934192106	593941.991936	5889.78679659	43	6.1830283219	584963.98849	5931.25461923	2220	882	136	136	159	166	145	799	0
DLR00014738	6	16	YJR106W	UD20-36_5h_3x	SD/MSG -ARG -HIS -LYS +Canavanine +clonNAT +G418 +Thialysine	cSGA_v3r4	8	11	5.03498920591	8691.78530176	47.3281179422	254	5.15787085263	622431.990824	6870.96548155	43	6.27035151808	592028.153969	4219.32750533	2360	881	136	136	159	166	145	1092	0
DLR00014738	6	17	YKR039W	UD20-36_5h_3x	SD/MSG -ARG -HIS -LYS +Canavanine +clonNAT +G418 +Thialysine	cSGA_v3r4	8	11	4.54981227222	6472.37135402	30.440556476	254	4.86403065182	460956.990264	6034.78466347	43	5.84695890554	450318.98784	5668.39893164	2493	888	136	136	157	165	146	1083	0
DLR00014738	6	18	YLL025W	UD20-36_5h_3x	SD/MSG -ARG -HIS -LYS +Canavanine +clonNAT +G418 +Thialysine	cSGA_v3r4	8	11	4.96324694979	8797.32777432	37.457576667	254	5.12235943526	615937.990802	6483.45765487	43	6.13444825942	610052.988115	6626.41429275	2627	890	136	136	157	165	146	1078	0
DLR00014738	6	19	YLL028W	UD20-36_5h_3x	SD/MSG -ARG -HIS -LYS +Canavanine +clonNAT +G418 +Thialysine	cSGA_v3r4	8	11	4.14271678282	5310.51099561	21.9212773098	254	4.467163577	362139.990902	5724.30963168	43	5.48971517405	333863.151637	2878.5263111	2767	884	136	136	153	162	146	1231	0
DLR00014738	6	20	YKL009W	UD20-36_5h_3x	SD/MSG -ARG -HIS -LYS +Canavanine +clonNAT +G418 +Thialysine	cSGA_v3r4	8	11	3.33088427817	3665.37220798	47.3434202128	254	3.61447785052	166920.999549	5054.19381077	43	4.42003226615	151397.1345	1236.27777703	2901	888	136	136	127	141	132	847	0
DLR00014738	6	21	YJR146W	UD20-36_5h_3x	SD/MSG -ARG -HIS -LYS +Canavanine +clonNAT +G418 +Thialysine	cSGA_v3r4	8	11	4.90737413261	8510.84177701	63.324412965	254	5.01843323253	625552.98905	7797.99391833	43	6.03099398694	618249.98701	8121.58024422	3043	888	136	136	157	165	146	963	0
DLR00014738	6	22	YKR042W	UD20-36_5h_3x	SD/MSG -ARG -HIS -LYS +Canavanine +clonNAT +G418 +Thialysine	cSGA_v3r4	8	11	4.76766491965	7560.79505599	51.3464439417	254	4.95552704986	551996.990063	6205.49990383	43	5.96663744451	544377.987847	6058.67917278	3179	891	136	136	152	161	145	1164	0
DLR00014738	6	23	YJR148W	UD20-36_5h_3x	SD/MSG -ARG -HIS -LYS +Canavanine +clonNAT +G418 +Thialysine	cSGA_v3r4	8	11	4.84879838507	8648.01622744	81.9667210336	254	5.04577034004	676533.028873	7130.14104791	43	5.9491329542	702602.986764	11533.2451073	3311	890	136	136	154	161	143	664	0
DLR00014738	6	24	YOR202W	UD20-36_5h_3x	SD/MSG -ARG -HIS -LYS +Canavanine +clonNAT +G418 +Thialysine	cSGA_v3r4	8	11	4.71821251023	11151.751796	176.232711711	254	4.93492873834	1020555.98741	19333.5630874	43	5.93315982035	1016284.98706	21465.571586	3446	889	136	136	155	161	140	806	0
DLR00014738	7	1	YOR202W	UD20-36_5h_3x	SD/MSG -ARG -HIS -LYS +Canavanine +clonNAT +G418 +Thialysine	cSGA_v3r4	8	11	4.18636724399	10047.4508945	128.656211193	254	4.57345171517	741708.466379	11933.3188544	43	5.42994430301	798563.993457	19774.0366192	326	1022	136	136	157	163	144	773	0
DLR00014738	7	2	YKL032C	UD20-36_5h_3x	SD/MSG -ARG -HIS -LYS +Canavanine +clonNAT +G418 +Thialysine	cSGA_v3r4	8	11	4.11303452796	7474.87313248	57.1955053243	254	4.27479779276	492275.994361	10330.3221643	43	5.33896836384	446409.743651	6531.72471923	453	1026	136	136	144	154	139	866	3
DLR00014738	7	3	YKR059W	UD20-36_5h_3x	SD/MSG -ARG -HIS -LYS +Canavanine +clonNAT +G418 +Thialysine	cSGA_v3r4	8	11	4.16694729426	5859.58989935	35.8307131395	254	4.41892454321	390733.990346	6387.16286591	43	5.37591798744	381270.989482	5977.45077689	594	1027	136	136	149	158	143	1095	0
DLR00014738	7	4	YKL124W	UD20-36_5h_3x	SD/MSG -ARG -HIS -LYS +Canavanine +clonNAT +G418 +Thialysine	cSGA_v3r4	8	11	4.6876892603	7407.66022676	40.6262084572	254	5.06581924262	522293.300364	4957.06855945	43	5.95302719568	541009.986577	7917.17364796	723	1024	136	136	160	168	150	1043	0
DLR00014738	7	5	YLL007C	UD20-36_5h_3x	SD/MSG -ARG -HIS -LYS +Canavanine +clonNAT +G418 +Thialysine	cSGA_v3r4	8	11	4.46810651453	6585.53331317	33.8842002888	254	4.71307469497	451694.990082	6213.23214729	43	5.6853612719	442374.988123	6009.2706399	864	1024	136	136	155	164	147	1112	0
DLR00014738	7	6	YKL105C	UD20-36_5h_3x	SD/MSG -ARG -HIS -LYS +Canavanine +clonNAT +G418 +Thialysine	cSGA_v3r4	8	11	4.55324875658	7402.43849168	34.1660000245	254	4.84982643595	527561.989269	6884.29203535	43	5.93140001822	496049.00861	4168.86544043	991	1026	136	136	159	167	148	1260	0
DLR00014738	7	7	YKR026C	UD20-36_5h_3x	SD/MSG -ARG -HIS -LYS +Canavanine +clonNAT +G418 +Thialysine	cSGA_v3r4	8	11	4.89624145474	7941.15364727	46.0527979912	254	5.08634826162	595989.990604	6413.91592622	43	6.07912814352	586228.98792	6501.0161235	1137	1019	136	136	163	170	149	882	0
DLR00014738	7	8	YKR049C	UD20-36_5h_3x	SD/MSG -ARG -HIS -LYS +Canavanine +clonNAT +G418 +Thialysine	cSGA_v3r4	8	11	4.70139441027	7634.35227473	32.4661923935	254	4.99850024528	563810.990213	6324.20964982	43	5.98489803048	554095.988134	6363.28364633	1266	1023	136	136	162	169	148	992	0
DLR00014738	7	9	YKR036C	UD20-36_5h_3x	SD/MSG -ARG -HIS -LYS +Canavanine +clonNAT +G418 +Thialysine	cSGA_v3r4	8	11	4.81878008239	8961.67971807	44.1012493918	254	4.97608258475	647987.988025	9377.37853444	43	5.97927619227	640938.986792	10041.9173241	1405	1026	136	136	160	167	146	908	0
DLR00014738	7	10	YKL187C	UD20-36_5h_3x	SD/MSG -ARG -HIS -LYS +Canavanine +clonNAT +G418 +Thialysine	cSGA_v3r4	8	11	4.933681342	9476.34453022	42.6844829893	254	5.10950785128	655887.990292	6977.19813797	43	6.12123515771	651185.988179	7568.97988399	1539	1023	136	136	157	164	144	1011	0
DLR00014738	7	11	YKR064W	UD20-36_5h_3x	SD/MSG -ARG -HIS -LYS +Canavanine +clonNAT +G418 +Thialysine	cSGA_v3r4	8	11	4.76678365137	8168.90396793	39.8224382902	254	4.93051770728	577694.988922	7758.52085009	43	5.91876974352	569497.987275	8453.02459853	1676	1023	136	136	157	164	144	800	0
DLR00014738	7	12	YKL117W	UD20-36_5h_3x	SD/MSG -ARG -HIS -LYS +Canavanine +clonNAT +G418 +Thialysine	cSGA_v3r4	8	11	4.82929838516	9016.90097359	35.4865236372	254	5.03302788481	629821.990225	6554.82221077	43	6.11910877503	600939.224603	4649.69622483	1809	1026	136	136	156	164	144	1063	0
DLR00014738	7	13	YKL093W	UD20-36_5h_3x	SD/MSG -ARG -HIS -LYS +Canavanine +clonNAT +G418 +Thialysine	cSGA_v3r4	8	11	4.70138305659	8657.51066801	31.8933509492	254	5.05606237613	583911.988124	4416.18318722	43	5.97819212922	601445.988226	6975.105647	1954	1023	136	136	156	164	144	1177	9
DLR00014738	7	14	YKR034W	UD20-36_5h_3x	SD/MSG -ARG -HIS -LYS +Canavanine +clonNAT +G418 +Thialysine	cSGA_v3r4	8	11	4.67559092975	8792.53127078	44.42591268	254	4.89014582624	651718.988783	8841.7537069	43	5.8886970201	645811.987676	9697.51399802	2084	1023	136	136	160	167	145	1034	0
DLR00014738	7	15	YKR023W	UD20-36_5h_3x	SD/MSG -ARG -HIS -LYS +Canavanine +clonNAT +G418 +Thialysine	cSGA_v3r4	8	11	4.77909980628	10129.5142803	47.147464118	254	4.9243810899	722630.98825	10819.538664	43	5.93065050505	720043.987212	11870.3159837	2225	1022	136	136	158	165	144	1082	0
DLR00014738	7	16	YKR021W	UD20-36_5h_3x	SD/MSG -ARG -HIS -LYS +Canavanine +clonNAT +G418 +Thialysine	cSGA_v3r4	8	11	4.71207034979	8531.72222979	41.4216603078	254	4.91233305325	596681.988943	7885.15662146	43	5.9229897266	590621.987474	8194.82678872	2354	1019	136	136	155	163	143	1084	0
DLR00014738	7	17	YKL150W	UD20-36_5h_3x	SD/MSG -ARG -HIS -LYS +Canavanine +clonNAT +G418 +Thialysine	cSGA_v3r4	8	11	4.9600850061	9041.86029133	37.4423401006	254	5.12557296992	641027.990062	7600.45111061	43	6.24602079032	607568.713196	4511.17896195	2502	1025	136	136	156	164	144	1012	1
DLR00014738	7	18	YKL090W	UD20-36_5h_3x	SD/MSG -ARG -HIS -LYS +Canavanine +clonNAT +G418 +Thialysine	cSGA_v3r4	8	11	4.59027451593	7505.73973345	32.5084227081	254	4.82013040457	510542.989006	7293.45128014	43	5.82083628962	504440.987455	7015.68808638	2630	1026	136	136	153	162	144	1315	0
DLR00014738	7	19	YKL005C	UD20-36_5h_3x	SD/MSG -ARG -HIS -LYS +Canavanine +clonNAT +G418 +Thialysine	cSGA_v3r4	8	11	4.87277987998	8107.95209059	30.943487949	254	5.05223169913	581196.990164	7052.83191609	43	6.06304132878	573001.987555	6852.10766717	2773	1025	136	136	157	165	146	1065	0
DLR00014738	7	20	YKR040C	UD20-36_5h_3x	SD/MSG -ARG -HIS -LYS +Canavanine +clonNAT +G418 +Thialysine	cSGA_v3r4	8	11	4.49120652124	7453.18699194	42.268730191	254	4.76129192454	526869.98858	7961.59320583	43	5.86738517837	492703.711664	4737.12422164	2903	1026	136	136	155	164	146	1332	0
DLR00014738	7	21	YKR076W	UD20-36_5h_3x	SD/MSG -ARG -HIS -LYS +Canavanine +clonNAT +G418 +Thialysine	cSGA_v3r4	8	11	5.2135914545	9144.67879638	59.4533117116	254	5.21259494088	678780.990399	7230.1655029	43	6.23524676895	671978.987595	7397.30475919	3047	1024	136	136	157	165	147	1014	0
DLR00014738	7	22	YKR067W	UD20-36_5h_3x	SD/MSG -ARG -HIS -LYS +Canavanine +clonNAT +G418 +Thialysine	cSGA_v3r4	8	11	4.81784247189	8017.45781393	46.8768794046	254	4.9983347762	595096.989361	7160.35338225	43	6.00838420464	586171.987474	7350.18762526	3175	1021	136	136	152	161	144	853	0
DLR00014738	7	23	YKL199C	UD20-36_5h_3x	SD/MSG -ARG -HIS -LYS +Canavanine +clonNAT +G418 +Thialysine	cSGA_v3r4	8	11	4.37238651765	7633.674764	70.4169462904	254	4.60015924567	638904.987489	13319.6029361	43	5.57144882509	628166.987609	14375.4391115	3310	1033	136	136	153	160	141	772	0
DLR00014738	7	24	YOR202W	UD20-36_5h_3x	SD/MSG -ARG -HIS -LYS +Canavanine +clonNAT +G418 +Thialysine	cSGA_v3r4	8	11	4.46337024604	9435.86407696	148.694250171	254	4.81128015844	867516.987327	17409.1730202	43	5.79284775372	859164.987225	19090.3818656	3448	1022	136	136	155	160	139	600	0
DLR00014738	8	1	YOR202W	UD20-36_5h_3x	SD/MSG -ARG -HIS -LYS +Canavanine +clonNAT +G418 +Thialysine	cSGA_v3r4	8	11	4.33106164309	9308.65260809	121.259976826	254	4.64367616946	776540.98864	16430.42482	43	5.61383963086	768212.988848	17983.7879603	317	1159	136	136	159	165	145	576	0
DLR00014738	8	2	YKR101W	UD20-36_5h_3x	SD/MSG -ARG -HIS -LYS +Canavanine +clonNAT +G418 +Thialysine	cSGA_v3r4	8	11	3.63232094043	5064.15463913	52.0525011242	254	4.00577903407	393673.995684	9044.1212829	43	4.9105083348	379338.997026	9114.10564596	452	1164	136	136	154	161	144	772	0
DLR00014738	8	3	YKL185W	UD20-36_5h_3x	SD/MSG -ARG -HIS -LYS +Canavanine +clonNAT +G418 +Thialysine	cSGA_v3r4	8	11	4.43361576582	6890.81554652	46.4284095519	254	4.75158947575	541966.987789	9115.13771229	43	5.75156869142	531184.986933	9189.45687827	586	1161	136	136	160	167	149	922	0
DLR00014738	8	4	YKL109W	UD20-36_5h_3x	SD/MSG -ARG -HIS -LYS +Canavanine +clonNAT +G418 +Thialysine	cSGA_v3r4	8	11	4.2222390282	4319.59291275	18.25689643	254	4.70075220645	283747.995759	3883.64028154	43	5.62190347152	271571.990673	2235.77429209	719	1162	136	136	148	159	147	1002	0
DLR00014738	8	5	YKR060W	UD20-36_5h_3x	SD/MSG -ARG -HIS -LYS +Canavanine +clonNAT +G418 +Thialysine	cSGA_v3r4	8	11	4.64327443989	7600.48536673	35.3782902025	254	4.84392691513	524392.989134	7296.46798138	43	5.83871947563	515419.987392	7237.42541182	855	1162	136	136	156	164	147	922	0
DLR00014738	8	6	YKR054C	UD20-36_5h_3x	SD/MSG -ARG -HIS -LYS +Canavanine +clonNAT +G418 +Thialysine	cSGA_v3r4	8	11	4.33252002628	6479.30703343	26.4470094647	254	4.71819250914	414234.448709	4070.42611377	43	5.6821060305	405175.447901	3243.42744322	989	1158	136	136	153	162	145	1291	0
DLR00014738	8	7	YKL006W	UD20-36_5h_3x	SD/MSG -ARG -HIS -LYS +Canavanine +clonNAT +G418 +Thialysine	cSGA_v3r4	8	11	2.73815218076	1496.70000108	12.2312607898	254	3.42972387446	86962.1549486	4666.02195597	43	3.75701555265	65816.9658362	580.600100793	1124	1159	136	136	131	145	135	504	0
DLR00014738	8	8	YJR128W	UD20-36_5h_3x	SD/MSG -ARG -HIS -LYS +Canavanine +clonNAT +G418 +Thialysine	cSGA_v3r4	8	11	4.82658620989	8875.13036659	37.7396103294	254	5.09494059009	621164.411482	5953.81585035	43	5.98018821081	647245.986716	10421.0489189	1265	1163	136	136	161	168	147	784	0
DLR00014738	8	9	YKR093W	UD20-36_5h_3x	SD/MSG -ARG -HIS -LYS +Canavanine +clonNAT +G418 +Thialysine	cSGA_v3r4	8	11	4.43350243947	6322.20367193	34.8189732774	254	4.79304940424	422453.800378	4921.09912418	43	5.64121827476	436127.987069	7447.94712095	1400	1163	136	136	155	163	144	845	0
DLR00014738	8	10	YKL198C	UD20-36_5h_3x	SD/MSG -ARG -HIS -LYS +Canavanine +clonNAT +G418 +Thialysine	cSGA_v3r4	8	11	4.87870927269	8528.48728507	33.3012657956	254	5.11456570342	612833.990563	6495.71428188	43	6.11603572368	606116.98791	6861.66645188	1538	1164	136	136	158	165	145	922	0
DLR00014738	8	11	YKL061W	UD20-36_5h_3x	SD/MSG -ARG -HIS -LYS +Canavanine +clonNAT +G418 +Thialysine	cSGA_v3r4	8	11	4.54399035665	6876.30358811	30.454136573	254	4.89396343904	494649.990713	5395.88096885	43	5.86962595761	486759.988404	5626.00905983	1674	1160	136	136	157	165	145	1055	0
DLR00014738	8	12	YLL002W	UD20-36_5h_3x	SD/MSG -ARG -HIS -LYS +Canavanine +clonNAT +G418 +Thialysine	cSGA_v3r4	8	11	3.05286238685	3077.20370512	21.504929163	254	3.39456160327	173388.998243	5328.29863621	43	4.18845938819	144792.416233	2026.24816943	1823	1159	136	136	135	146	133	918	0
DLR00014738	8	13	YKL063C	UD20-36_5h_3x	SD/MSG -ARG -HIS -LYS +Canavanine +clonNAT +G418 +Thialysine	cSGA_v3r4	8	11	4.40718847669	7289.04108343	34.6068307865	254	4.7014771356	528424.990017	7252.58426244	43	5.77049871551	494685.375716	4379.17995009	1947	1163	136	136	157	164	145	1219	0
DLR00014738	8	14	YKR082W	UD20-36_5h_3x	SD/MSG -ARG -HIS -LYS +Canavanine +clonNAT +G418 +Thialysine	cSGA_v3r4	8	11	2.97230188918	3755.83939912	37.4390982943	254	3.23795304536	199471.99748	5248.16886995	43	4.02639097429	174219.48015	1887.14524113	2090	1160	136	136	133	145	133	767	0
DLR00014738	8	15	YKL204W	UD20-36_5h_3x	SD/MSG -ARG -HIS -LYS +Canavanine +clonNAT +G418 +Thialysine	cSGA_v3r4	8	11	0	11	11.4474676242	254	12	33741	2053.79244716	43	0	43	57.6824135019	2218	1172	136	136	-1	-1	-1	8	0
DLR00014738	8	16	YKR088C	UD20-36_5h_3x	SD/MSG -ARG -HIS -LYS +Canavanine +clonNAT +G418 +Thialysine	cSGA_v3r4	8	11	4.81432720634	9105.36873996	43.0065384783	254	5.01222721061	669492.989317	8386.99784975	43	6.02435021737	663657.987399	8847.51332372	2357	1157	136	136	158	165	145	999	0
DLR00014738	8	17	YKR014C	UD20-36_5h_3x	SD/MSG -ARG -HIS -LYS +Canavanine +clonNAT +G418 +Thialysine	cSGA_v3r4	8	11	4.19539459263	5659.63314242	30.6213323917	254	4.48889819985	385369.989863	5989.67405287	43	5.53123801755	355455.008926	3423.20580688	2491	1162	136	136	150	159	142	1238	0
DLR00014738	8	18	YKR070W	UD20-36_5h_3x	SD/MSG -ARG -HIS -LYS +Canavanine +clonNAT +G418 +Thialysine	cSGA_v3r4	8	11	4.961196139	8587.21284919	43.6399969245	254	5.11006970453	625663.990193	7360.37886785	43	6.23325589187	592393.550391	4485.51160074	2628	1163	136	136	157	165	145	951	0
DLR00014738	8	19	YKL039W	UD20-36_5h_3x	SD/MSG -ARG -HIS -LYS +Canavanine +clonNAT +G418 +Thialysine	cSGA_v3r4	8	11	4.88800950016	7600.676695	39.4576080812	254	5.02879987663	552379.989931	6831.28429916	43	6.15276290792	519624.314459	3876.53926114	2770	1162	136	136	156	165	146	1023	0
DLR00014738	8	20	YKR045C	UD20-36_5h_3x	SD/MSG -ARG -HIS -LYS +Canavanine +clonNAT +G418 +Thialysine	cSGA_v3r4	8	11	4.960069671	8187.8287748	40.8146193011	254	5.09200345419	593827.99014	7038.181836	43	6.21357291522	561720.119243	4044.4920031	2905	1158	136	136	156	165	146	1044	0
DLR00014738	8	21	YKR018C	UD20-36_5h_3x	SD/MSG -ARG -HIS -LYS +Canavanine +clonNAT +G418 +Thialysine	cSGA_v3r4	8	11	3.91290300583	4807.96958706	22.2228430213	254	4.23962647463	287333.816809	4129.7468052	43	5.08621903475	293175.992719	4550.6720871	3045	1165	136	136	143	154	140	1220	0
DLR00014738	8	22	YKL177W	UD20-36_5h_3x	SD/MSG -ARG -HIS -LYS +Canavanine +clonNAT +G418 +Thialysine	cSGA_v3r4	8	11	4.62329820072	8028.77563617	48.6865008807	254	4.89538832448	610938.988492	8393.58725837	43	6.00588003771	574008.401965	5481.41745836	3179	1164	136	136	153	162	145	1152	0
DLR00014738	8	23	YKL075C	UD20-36_5h_3x	SD/MSG -ARG -HIS -LYS +Canavanine +clonNAT +G418 +Thialysine	cSGA_v3r4	8	11	3.32026285758	3913.64091652	43.9505629176	254	3.66598359948	295776.997457	8003.55738507	43	4.51300900962	280128.999577	7518.48950739	3316	1159	136	136	140	150	136	913	0
DLR00014738	8	24	YOR202W	UD20-36_5h_3x	SD/MSG -ARG -HIS -LYS +Canavanine +clonNAT +G418 +Thialysine	cSGA_v3r4	8	11	4.44601218041	10314.2747121	139.117576557	254	4.75853656171	929339.988705	18980.0987677	43	5.73628799597	923054.988981	20964.1828386	3447	1161	136	136	153	159	138	682	0
DLR00014738	9	1	YOR202W	UD20-36_5h_3x	SD/MSG -ARG -HIS -LYS +Canavanine +clonNAT +G418 +Thialysine	cSGA_v3r4	8	11	3.9773835554	8069.25498823	115.283736534	254	4.32376563947	672100.994095	15905.7173373	43	5.25922107728	661890.995446	17058.8467075	321	1293	136	136	157	163	144	632	0
DLR00014738	9	2	YKR043C	UD20-36_5h_3x	SD/MSG -ARG -HIS -LYS +Canavanine +clonNAT +G418 +Thialysine	cSGA_v3r4	8	11	4.49466439676	8135.11737453	82.9137759283	254	4.82967209199	683889.987797	11262.121127	43	5.83128470639	674301.987022	12058.0042321	453	1295	136	136	163	168	148	884	0
DLR00014738	9	3	YKR097W	UD20-36_5h_3x	SD/MSG -ARG -HIS -LYS +Canavanine +clonNAT +G418 +Thialysine	cSGA_v3r4	8	11	4.29477384229	6074.220354	37.5465404232	254	4.64591008261	468589.988655	7538.42216821	43	5.63054290612	456359.987713	7282.61564538	594	1298	136	136	158	165	148	989	0
DLR00014738	9	4	YKR017C	UD20-36_5h_3x	SD/MSG -ARG -HIS -LYS +Canavanine +clonNAT +G418 +Thialysine	cSGA_v3r4	8	11	4.70081699379	7530.70507441	38.1807487413	254	4.94589821461	560613.98918	7707.10902484	43	5.95280105667	551939.987111	7668.7086508	726	1295	136	136	160	167	149	1066	0
DLR00014738	9	5	YKL163W	UD20-36_5h_3x	SD/MSG -ARG -HIS -LYS +Canavanine +clonNAT +G418 +Thialysine	cSGA_v3r4	8	11	4.78874437783	7868.00860509	32.0116276807	254	5.09427821353	536419.897424	4701.52140227	43	5.98881088086	554131.986975	7629.02762653	866	1293	136	136	158	166	148	952	0
DLR00014738	9	6	YJR119C	UD20-36_5h_3x	SD/MSG -ARG -HIS -LYS +Canavanine +clonNAT +G418 +Thialysine	cSGA_v3r4	8	11	4.51167268326	6719.87828467	31.7248081666	254	4.8499416881	489378.989464	6551.47795752	43	5.94698173937	457645.683289	3774.25844969	994	1291	136	136	158	167	148	1103	0
DLR00014738	9	7	YKR052C	UD20-36_5h_3x	SD/MSG -ARG -HIS -LYS +Canavanine +clonNAT +G418 +Thialysine	cSGA_v3r4	8	11	4.75236936477	7979.34918733	40.1652085933	254	5.09039198012	570194.345714	5306.93504217	43	5.98751722739	591322.986743	8696.19273537	1139	1299	136	136	161	168	148	982	0
DLR00014738	9	8	YLL038C	UD20-36_5h_3x	SD/MSG -ARG -HIS -LYS +Canavanine +clonNAT +G418 +Thialysine	cSGA_v3r4	8	11	4.62974344938	7748.4658921	32.2234770231	254	4.89149366583	542031.990157	6713.98723134	43	5.98457094731	511995.706873	4037.77554916	1267	1297	136	136	155	163	145	1122	0
DLR00014738	9	9	YKL179C	UD20-36_5h_3x	SD/MSG -ARG -HIS -LYS +Canavanine +clonNAT +G418 +Thialysine	cSGA_v3r4	8	11	4.99515504314	8097.66642538	35.385609197	254	5.15553084798	601768.991121	7033.03440858	43	6.27581979728	566812.472534	3955.03704791	1407	1296	136	136	159	166	146	828	0
DLR00014738	9	10	YKL027W	UD20-36_5h_3x	SD/MSG -ARG -HIS -LYS +Canavanine +clonNAT +G418 +Thialysine	cSGA_v3r4	8	11	4.49701707325	6514.83602311	33.7893463242	254	4.78243304829	453142.990713	5399.26661426	43	5.75780501805	445876.988505	5430.94599007	1542	1295	136	136	154	162	144	1323	0
DLR00014738	9	11	YKL220C	UD20-36_5h_3x	SD/MSG -ARG -HIS -LYS +Canavanine +clonNAT +G418 +Thialysine	cSGA_v3r4	8	11	4.568858222	7974.48977951	43.7271355727	254	4.82365078054	571162.988682	8516.05700166	43	5.81621005192	564928.98712	9032.59800349	1684	1300	136	136	156	164	143	1064	0
DLR00014738	9	12	YKL007W	UD20-36_5h_3x	SD/MSG -ARG -HIS -LYS +Canavanine +clonNAT +G418 +Thialysine	cSGA_v3r4	8	11	4.72507918875	8678.9386565	34.8266559241	254	4.95033091784	626900.990084	7062.25025542	43	5.95380526358	621403.98835	7528.84482368	1814	1298	136	136	157	164	144	1090	0
DLR00014738	9	13	YKL200C	UD20-36_5h_3x	SD/MSG -ARG -HIS -LYS +Canavanine +clonNAT +G418 +Thialysine	cSGA_v3r4	8	11	4.76880143057	8376.58527484	35.9071847062	254	5.14240953558	626141.29593	4707.77077761	43	6.14751058585	616069.171665	4609.58911305	1957	1295	136	136	162	168	146	985	0
DLR00014738	9	14	YKL184W	UD20-36_5h_3x	SD/MSG -ARG -HIS -LYS +Canavanine +clonNAT +G418 +Thialysine	cSGA_v3r4	8	11	2.56630496616	921.843114146	10.4026341501	254	3.68021892219	95409.9946317	3763.44989504	43	4.11560792837	64529.8186018	637.167400427	2092	1318	136	136	158	165	146	243	0
DLR00014738	9	15	YLL013C	UD20-36_5h_3x	SD/MSG -ARG -HIS -LYS +Canavanine +clonNAT +G418 +Thialysine	cSGA_v3r4	8	11	4.7462587903	8837.51445759	34.4957097268	254	4.93917401638	662579.988652	9723.6597875	43	6.06481042907	617254.147488	5540.61576224	2230	1295	136	136	159	165	144	954	0
DLR00014738	9	16	YJR120W	UD20-36_5h_3x	SD/MSG -ARG -HIS -LYS +Canavanine +clonNAT +G418 +Thialysine	cSGA_v3r4	8	11	4.59177797875	5694.78272053	29.7269524776	254	4.96907762256	367995.995721	3733.13194969	43	6.01569493969	344651.548787	1558.99602946	2363	1304	136	136	146	156	139	699	0
DLR00014738	9	17	YKL222C	UD20-36_5h_3x	SD/MSG -ARG -HIS -LYS +Canavanine +clonNAT +G418 +Thialysine	cSGA_v3r4	8	11	4.94828432752	9071.34894681	38.1480134471	254	5.1553158185	681096.990327	7540.39158653	43	6.27310501192	646759.755012	4776.01311702	2502	1297	136	136	158	166	145	895	0
DLR00014738	9	18	YLL019C	UD20-36_5h_3x	SD/MSG -ARG -HIS -LYS +Canavanine +clonNAT +G418 +Thialysine	cSGA_v3r4	8	11	4.52960316022	7846.73953976	37.3252399751	254	4.80953193626	561343.989507	7171.74090051	43	5.82137220416	556535.98808	7336.46341501	2633	1290	136	136	155	163	144	1437	0
DLR00014738	9	19	YLL001W	UD20-36_5h_3x	SD/MSG -ARG -HIS -LYS +Canavanine +clonNAT +G418 +Thialysine	cSGA_v3r4	8	11	4.73183407027	8584.57188405	40.5096584903	254	4.90105702985	601728.989003	7906.1938416	43	6.01385139601	567868.931662	4942.10942138	2774	1293	136	136	153	162	144	1211	0
DLR00014738	9	20	YJR103W	UD20-36_5h_3x	SD/MSG -ARG -HIS -LYS +Canavanine +clonNAT +G418 +Thialysine	cSGA_v3r4	8	11	4.64713255178	7077.80250183	38.1637256019	254	4.8691465671	508202.989133	6793.99421605	43	5.87307202654	500147.987266	6750.66604731	2909	1290	136	136	154	163	145	1136	0
DLR00014738	9	21	YKR103W	UD20-36_5h_3x	SD/MSG -ARG -HIS -LYS +Canavanine +clonNAT +G418 +Thialysine	cSGA_v3r4	8	11	4.50436955294	6770.98604769	31.7945528342	254	4.80040316782	500710.988987	6629.02506935	43	5.80421249958	491669.987441	6608.27146052	3047	1296	136	136	154	162	146	1177	0
DLR00014738	9	22	YKR072C	UD20-36_5h_3x	SD/MSG -ARG -HIS -LYS +Canavanine +clonNAT +G418 +Thialysine	cSGA_v3r4	8	11	4.05174373041	5444.19764594	35.4965268638	254	4.36288074663	382065.989884	6994.55631218	43	5.31797357522	372404.98927	6696.0606388	3173	1296	136	136	145	155	141	1213	7
DLR00014738	9	23	YLL029W	UD20-36_5h_3x	SD/MSG -ARG -HIS -LYS +Canavanine +clonNAT +G418 +Thialysine	cSGA_v3r4	8	11	4.82802627845	8869.33259531	60.6447697163	254	5.00617168983	720822.988211	10602.2205894	43	6.01804117894	711784.986618	11142.1892743	3319	1296	136	136	149	158	143	790	0
DLR00014738	9	24	YOR202W	UD20-36_5h_3x	SD/MSG -ARG -HIS -LYS +Canavanine +clonNAT +G418 +Thialysine	cSGA_v3r4	8	11	4.44486542002	9181.13771085	145.28882133	254	4.80760782293	840940.987384	16365.0845621	43	5.784601295	832175.987259	17993.0190715	3451	1294	136	136	153	159	138	609	0
DLR00014738	10	1	YOR202W	UD20-36_5h_3x	SD/MSG -ARG -HIS -LYS +Canavanine +clonNAT +G418 +Thialysine	cSGA_v3r4	8	11	4.19556940181	9362.02734442	144.778849156	254	4.50771566326	778423.99033	17951.1182113	43	5.46152571089	770930.99097	19583.7419932	312	1434	136	136	157	163	144	615	2
DLR00014738	10	2	YKR084C	UD20-36_5h_3x	SD/MSG -ARG -HIS -LYS +Canavanine +clonNAT +G418 +Thialysine	cSGA_v3r4	8	11	3.69946989592	5393.80591826	58.8536094618	254	4.07033626567	422884.995381	9369.72977475	43	4.98126611908	410323.996569	9535.85008009	451	1435	136	136	153	161	144	1074	0
DLR00014738	10	3	YKL094W	UD20-36_5h_3x	SD/MSG -ARG -HIS -LYS +Canavanine +clonNAT +G418 +Thialysine	cSGA_v3r4	8	11	4.59148405445	6797.95475474	40.0839929825	254	4.8738270727	541084.988918	7615.99718918	43	5.87508760383	528925.987193	7574.57623719	582	1428	136	136	161	167	149	803	0
DLR00014738	10	4	YKR095W	UD20-36_5h_3x	SD/MSG -ARG -HIS -LYS +Canavanine +clonNAT +G418 +Thialysine	cSGA_v3r4	8	11	4.82142946722	7282.0570743	102.891148306	254	4.78082378697	560860.987395	10474.1385374	43	5.77392739423	551410.985875	10528.2512609	722	1435	136	136	161	167	148	919	2
DLR00014738	10	5	YJR129C	UD20-36_5h_3x	SD/MSG -ARG -HIS -LYS +Canavanine +clonNAT +G418 +Thialysine	cSGA_v3r4	8	11	4.54564053019	6929.57944716	38.2549137751	254	4.83034840546	520042.987773	8589.3219927	43	5.82756728208	510230.986221	8625.15840973	857	1432	136	136	159	167	149	995	0
DLR00014738	10	6	YKL001C	UD20-36_5h_3x	SD/MSG -ARG -HIS -LYS +Canavanine +clonNAT +G418 +Thialysine	cSGA_v3r4	8	11	4.80347322361	7724.59427708	38.7546227088	254	5.01407363474	574120.989464	7410.22981353	43	6.0229267275	566137.98701	7411.78046819	993	1436	136	136	160	167	149	1014	0
DLR00014738	10	7	YKL159C	UD20-36_5h_3x	SD/MSG -ARG -HIS -LYS +Canavanine +clonNAT +G418 +Thialysine	cSGA_v3r4	8	11	4.41389662661	5791.52608324	25.6441008423	254	4.74466704023	428655.990071	6052.31181277	43	5.8273477645	397123.669382	3303.32902708	1129	1435	136	136	158	166	148	859	0
DLR00014738	10	8	YKL188C	UD20-36_5h_3x	SD/MSG -ARG -HIS -LYS +Canavanine +clonNAT +G418 +Thialysine	cSGA_v3r4	8	11	4.5995678935	6782.78379204	27.1015634409	254	4.86728431839	502959.990014	6730.91791246	43	5.86342123798	491660.987676	6474.59891055	1265	1441	136	136	157	165	146	919	0
DLR00014738	10	9	YKL091C	UD20-36_5h_3x	SD/MSG -ARG -HIS -LYS +Canavanine +clonNAT +G418 +Thialysine	cSGA_v3r4	8	11	4.30034493553	5632.48897396	31.6681014963	254	4.66569686056	417404.989678	6303.12589584	43	5.74004383963	383909.02204	3584.79726376	1401	1431	136	136	156	164	145	971	0
DLR00014738	10	10	YJR130C	UD20-36_5h_3x	SD/MSG -ARG -HIS -LYS +Canavanine +clonNAT +G418 +Thialysine	cSGA_v3r4	8	11	4.56154116705	6889.5907202	30.0234419697	254	4.83075330568	503357.989531	6754.12804273	43	5.92046424402	469440.28544	4004.74030009	1536	1428	136	136	156	163	144	981	0
DLR00014738	10	11	YKL142W	UD20-36_5h_3x	SD/MSG -ARG -HIS -LYS +Canavanine +clonNAT +G418 +Thialysine	cSGA_v3r4	8	11	4.73575851329	7673.08182774	34.3120290902	254	5.06453770429	576579.991402	5790.41231707	43	6.06716257278	568094.988607	6061.65951187	1675	1434	136	136	159	166	145	961	0
DLR00014738	10	12	YKR016W	UD20-36_5h_3x	SD/MSG -ARG -HIS -LYS +Canavanine +clonNAT +G418 +Thialysine	cSGA_v3r4	8	11	4.39158756663	6428.17648489	27.7740202613	254	4.72482790196	446241.991197	4840.08591917	43	5.69983600052	437608.989277	4872.23761324	1811	1433	136	136	152	160	142	1142	0
DLR00014738	10	13	YLL043W	UD20-36_5h_3x	SD/MSG -ARG -HIS -LYS +Canavanine +clonNAT +G418 +Thialysine	cSGA_v3r4	8	11	3.89873651297	5234.14739533	23.8162725305	254	4.25063192215	329808.681046	3601.63692499	43	5.16063746035	317298.679151	2730.40603295	1949	1439	136	136	147	155	139	986	0
DLR00014738	10	14	YKL047W	UD20-36_5h_3x	SD/MSG -ARG -HIS -LYS +Canavanine +clonNAT +G418 +Thialysine	cSGA_v3r4	8	11	4.52722815769	7467.78458605	30.6728349574	254	4.85932715763	571164.990003	6433.20155511	43	5.93581956061	538075.435686	4280.79390848	2085	1438	136	136	158	165	145	965	0
DLR00014738	10	15	YKL017C	UD20-36_5h_3x	SD/MSG -ARG -HIS -LYS +Canavanine +clonNAT +G418 +Thialysine	cSGA_v3r4	8	11	4.55758748634	7024.96634426	34.5300464952	254	4.83695108401	534119.989393	6662.3126742	43	5.91868284161	498998.871506	4348.5732686	2218	1435	136	136	157	164	143	880	0
DLR00014738	10	16	YKL161C	UD20-36_5h_3x	SD/MSG -ARG -HIS -LYS +Canavanine +clonNAT +G418 +Thialysine	cSGA_v3r4	8	11	5.04272450345	9837.8038449	55.09088791	254	5.15668947508	745357.989372	8827.86589345	43	6.2844996002	707138.447285	5896.7204005	2356	1434	136	136	158	164	144	971	0
DLR00014738	10	17	YJR135C	UD20-36_5h_3x	SD/MSG -ARG -HIS -LYS +Canavanine +clonNAT +G418 +Thialysine	cSGA_v3r4	8	11	4.45570298457	7322.60125017	31.5555092785	254	4.83658099289	511498.848237	4651.96819045	43	5.7430470039	527789.988144	7413.67600786	2496	1430	136	136	154	162	143	1155	0
DLR00014738	10	18	YJR109C	UD20-36_5h_3x	SD/MSG -ARG -HIS -LYS +Canavanine +clonNAT +G418 +Thialysine	cSGA_v3r4	8	11	0	11	9.5198097783	254	10.8966216984	34588.8	1470.286892	43	2.65934490288	9765.63162403	137.849051267	2633	1451	136	136	131	144	133	90	0
DLR00014738	10	19	YKR051W	UD20-36_5h_3x	SD/MSG -ARG -HIS -LYS +Canavanine +clonNAT +G418 +Thialysine	cSGA_v3r4	8	11	4.48951706812	7243.75190046	28.3778816873	254	4.73092715822	507092.989671	6421.89875177	43	5.81009183746	475840.6387	3905.5233963	2767	1437	136	136	151	160	143	1079	0
DLR00014738	10	20	YKL131W	UD20-36_5h_3x	SD/MSG -ARG -HIS -LYS +Canavanine +clonNAT +G418 +Thialysine	cSGA_v3r4	8	11	5.08715990089	9768.57229925	49.0455771024	254	5.20521524168	729822.990132	7843.72926214	43	6.33178939954	695826.5186	4897.38886908	2905	1431	136	136	156	164	145	969	0
DLR00014738	10	21	YLL010C	UD20-36_5h_3x	SD/MSG -ARG -HIS -LYS +Canavanine +clonNAT +G418 +Thialysine	cSGA_v3r4	8	11	4.71414324123	7654.6004045	41.2638221466	254	4.90473367529	556113.988834	7430.89264475	43	5.90912081012	548249.987073	7589.97155193	3041	1432	136	136	152	160	143	1071	0
DLR00014738	10	22	YLL015W	UD20-36_5h_3x	SD/MSG -ARG -HIS -LYS +Canavanine +clonNAT +G418 +Thialysine	cSGA_v3r4	8	11	4.74731068393	7960.64159531	51.3663546092	254	5.05288651292	574719.531133	5396.92282643	43	5.95030014332	597409.986229	9004.83782068	3171	1429	136	136	151	159	143	984	0
DLR00014738	10	23	YKR011C	UD20-36_5h_3x	SD/MSG -ARG -HIS -LYS +Canavanine +clonNAT +G418 +Thialysine	cSGA_v3r4	8	11	4.57679242978	7096.15602273	70.5433717269	254	4.87455825311	600604.987649	9655.5607712	43	5.85903304511	586745.986141	9924.12964018	3312	1432	136	136	151	158	140	639	0
DLR00014738	10	24	YOR202W	UD20-36_5h_3x	SD/MSG -ARG -HIS -LYS +Canavanine +clonNAT +G418 +Thialysine	cSGA_v3r4	8	11	4.44486889238	10486.8025801	150.285985184	254	4.76750056305	964274.988653	19735.3992974	43	5.74825131088	957551.988788	21821.4903055	3446	1433	136	136	152	157	137	671	0
DLR00014738	11	1	YOR202W	UD20-36_5h_3x	SD/MSG -ARG -HIS -LYS +Canavanine +clonNAT +G418 +Thialysine	cSGA_v3r4	8	11	4.18907493185	9699.94582788	114.920125894	254	4.54478433191	799971.991105	16327.4506745	43	5.50961456998	793972.99146	18142.1057014	323	1568	136	136	157	163	144	652	0
DLR00014738	11	2	YKL160W	UD20-36_5h_3x	SD/MSG -ARG -HIS -LYS +Canavanine +clonNAT +G418 +Thialysine	cSGA_v3r4	8	11	4.09576024353	6920.51163032	52.9886249382	254	4.4006895478	533745.992135	9643.64400001	43	5.35645213605	524234.9921	10123.4730329	455	1584	136	136	154	161	144	1169	0
DLR00014738	11	3	YKL073W	UD20-36_5h_3x	SD/MSG -ARG -HIS -LYS +Canavanine +clonNAT +G418 +Thialysine	cSGA_v3r4	8	11	3.44315137842	4240.8496562	35.8850247656	254	3.9567416528	272860.843162	4883.63131719	43	4.81261936216	260699.222053	3737.78604175	590	1564	136	136	147	156	142	1104	0
DLR00014738	11	4	YKR015C	UD20-36_5h_3x	SD/MSG -ARG -HIS -LYS +Canavanine +clonNAT +G418 +Thialysine	cSGA_v3r4	8	11	4.77845806817	8492.86957774	37.6146344121	254	5.04335762824	637775.988976	8492.67292347	43	6.06547353579	629307.986826	8529.27279384	720	1574	136	136	159	166	148	949	0
DLR00014738	11	5	YKR094C	UD20-36_5h_3x	SD/MSG -ARG -HIS -LYS +Canavanine +clonNAT +G418 +Thialysine	cSGA_v3r4	8	11	4.37787763325	6781.9802656	36.9245660438	254	4.57374821402	461857.988686	8084.45549456	43	5.56813533373	452875.987788	7936.67816637	865	1571	136	136	151	161	145	1102	0
DLR00014738	11	6	YKL183W	UD20-36_5h_3x	SD/MSG -ARG -HIS -LYS +Canavanine +clonNAT +G418 +Thialysine	cSGA_v3r4	8	11	4.44093014795	6310.3525592	31.0827672243	254	4.74396450917	452599.988966	6701.81470749	43	5.83605137118	419984.941452	3808.01022338	996	1567	136	136	156	164	147	1044	0
DLR00014738	11	7	YKR031C	UD20-36_5h_3x	SD/MSG -ARG -HIS -LYS +Canavanine +clonNAT +G418 +Thialysine	cSGA_v3r4	8	11	4.71614025395	6939.70432904	34.0661316854	254	5.01013648748	517753.990758	6413.55010181	43	6.01682402489	507025.987981	6214.21701294	1136	1571	136	136	159	167	147	864	0
DLR00014738	11	8	YKL033W-A	UD20-36_5h_3x	SD/MSG -ARG -HIS -LYS +Canavanine +clonNAT +G418 +Thialysine	cSGA_v3r4	8	11	4.73679549762	7760.39335154	34.8801971567	254	4.99189184272	571439.990031	7047.69888423	43	6.00114811429	561874.987761	7114.32769297	1261	1576	136	136	157	165	145	879	0
DLR00014738	11	9	YLL014W	UD20-36_5h_3x	SD/MSG -ARG -HIS -LYS +Canavanine +clonNAT +G418 +Thialysine	cSGA_v3r4	8	11	4.38740278118	6136.77460431	26.8121348401	254	4.76301028194	461707.989972	5792.74535118	43	5.75572192099	450330.988333	5599.37153205	1406	1570	136	136	156	164	146	1055	0
DLR00014738	11	10	YJR139C	UD20-36_5h_3x	SD/MSG -ARG -HIS -LYS +Canavanine +clonNAT +G418 +Thialysine	cSGA_v3r4	8	11	4.54951519062	6164.80992587	30.9701895274	254	4.88660163701	443661.991554	5112.36431466	43	5.87717800234	433277.988723	4865.85771742	1540	1569	136	136	153	162	144	1135	0
DLR00014738	11	11	YKL149C	UD20-36_5h_3x	SD/MSG -ARG -HIS -LYS +Canavanine +clonNAT +G418 +Thialysine	cSGA_v3r4	8	11	4.47328841569	6863.31059069	26.499188665	254	4.74895288885	466946.990976	4803.82622393	43	5.73098238256	458546.989343	5093.56438524	1680	1569	136	136	150	158	140	1023	0
DLR00014738	11	12	YJR150C	UD20-36_5h_3x	SD/MSG -ARG -HIS -LYS +Canavanine +clonNAT +G418 +Thialysine	cSGA_v3r4	8	11	4.76600052889	8512.51230359	32.2648049878	254	5.07184673865	643301.990389	6613.45451134	43	6.17131317878	611420.367219	4514.78116069	1815	1571	136	136	158	164	142	901	0
[truncated: 4,356 more rows]
