# Supplementary material for: Quantitative Fitness Analysis Shows That NMD Proteins and Many Other Protein Complexes Suppress or Enhance Distinct Telomere Cap Defects
Source: PLoS Genet. 2011 Apr 7;7(4):e1001362. doi: 10.1371/journal.pgen.1001362 (PMC3072368; doi:10.1371/journal.pgen.1001362)
Supplement: Table S8 — Logistic data file. ROD output data is subjected to logistic modelling and exported in this format for further analysis. These are text files compressed in .zip format: http://research.ncl.ac.uk/colonyzer/AddinallQFA/Logistic.zip. See http://research.ncl.ac.uk/colonyzer/AddinallQFA for detailed description of column contents. (30.13 MB ZIP) [file pgen.1001362.s012.zip › cSGA_v3r3_Logistic.txt]

Barcode	Row	Col	ORF	Treatments	Medium	Screen.Name	Plate.Number	Area.G.0.	Area.r	Area.K	Area.Error	Greyscale.G.0.	Greyscale.r	Greyscale.K	Greyscale.Error	Trimmed.G.0.	Trimmed.r	Trimmed.K	Trimmed.Error	X.Offset	Y.Offset	Xdim	Ydim	R	G	B	Edge.Length	Pixels.on.Edge
DLR00016034	1	1	YOR202W	UD20-36_5h_3x	SD/MSG -ARG -HIS -LYS +Canavanine +clonNAT +G418 +Thialysine	cSGA_v3r3	15	11	2.801108476	6882.88311891	150.3333072	254	3.20917851974	502617.990744	12786.1633231	43	3.82832902587	493303.990179	14086.7754888	305	190	136	136	157	160	137	605	39
DLR00016034	1	2	YOR202W	UD20-36_5h_3x	SD/MSG -ARG -HIS -LYS +Canavanine +clonNAT +G418 +Thialysine	cSGA_v3r3	15	11	3.77677113816	8068.71852343	99.3300693697	254	3.95425535231	552195.99977	8851.15167316	43	4.83792506888	539690.999541	9623.71083817	447	202	136	136	155	159	139	180	3
DLR00016034	1	3	YOR202W	UD20-36_5h_3x	SD/MSG -ARG -HIS -LYS +Canavanine +clonNAT +G418 +Thialysine	cSGA_v3r3	15	11	3.74255293277	7799.18204888	79.7429745388	254	3.88767458339	519164.999808	7584.42111266	43	4.77075771035	506534.999362	7909.4009686	585	204	136	136	159	164	144	215	3
DLR00016034	1	4	YOR202W	UD20-36_5h_3x	SD/MSG -ARG -HIS -LYS +Canavanine +clonNAT +G418 +Thialysine	cSGA_v3r3	15	11	3.83689382632	7303.3055033	78.4872268816	254	4.04062190797	491182.999671	7045.79964858	43	4.92969628171	478782.999962	7157.84322042	722	201	136	136	163	168	147	363	3
DLR00016034	1	5	YOR202W	UD20-36_5h_3x	SD/MSG -ARG -HIS -LYS +Canavanine +clonNAT +G418 +Thialysine	cSGA_v3r3	15	11	3.80483253582	7838.904738	82.6630447416	254	3.99031201175	489825.8554	5390.50159573	43	4.84346270974	498385.999637	6869.79495577	860	203	136	136	162	167	147	326	2
DLR00016034	1	6	YOR202W	UD20-36_5h_3x	SD/MSG -ARG -HIS -LYS +Canavanine +clonNAT +G418 +Thialysine	cSGA_v3r3	15	11	3.92603960902	7470.72362697	64.224748379	254	4.07494048198	479529.999223	6409.50573013	43	4.9701318683	466397.999334	6581.24125194	991	198	136	136	163	168	147	274	2
DLR00016034	1	7	YOR202W	UD20-36_5h_3x	SD/MSG -ARG -HIS -LYS +Canavanine +clonNAT +G418 +Thialysine	cSGA_v3r3	15	11	3.76646987254	7567.49817135	57.0628750954	254	3.94967781476	456676.489554	4693.30053284	43	4.79969139268	465185.999593	6543.17669065	1130	198	136	136	161	168	147	266	1
DLR00016034	1	8	YOR202W	UD20-36_5h_3x	SD/MSG -ARG -HIS -LYS +Canavanine +clonNAT +G418 +Thialysine	cSGA_v3r3	15	11	3.90738243345	7615.2988457	65.1312761027	254	4.09389605639	497452.999137	6462.14176677	43	4.99104586989	485145.999302	6793.85628952	1265	199	136	136	163	169	147	293	1
DLR00016034	1	9	YOR202W	UD20-36_5h_3x	SD/MSG -ARG -HIS -LYS +Canavanine +clonNAT +G418 +Thialysine	cSGA_v3r3	15	11	3.85229467757	7108.19067253	73.8155269638	254	4.00651738863	473996.999853	6536.01978986	43	4.89577636407	461660.999747	6739.48737666	1402	198	136	136	162	168	146	273	2
DLR00016034	1	10	YOR202W	UD20-36_5h_3x	SD/MSG -ARG -HIS -LYS +Canavanine +clonNAT +G418 +Thialysine	cSGA_v3r3	15	11	3.79828225474	7921.86942351	74.1964435443	254	4.03137524445	537525.999982	7450.84843392	43	4.926205739	527809.999705	7912.322753	1538	197	136	136	162	168	146	349	2
DLR00016034	1	11	YOR202W	UD20-36_5h_3x	SD/MSG -ARG -HIS -LYS +Canavanine +clonNAT +G418 +Thialysine	cSGA_v3r3	15	11	3.75972141095	7347.77554234	74.6148392446	254	3.97703183159	515179.999836	7380.83789805	43	4.8614547783	504597.999651	7981.81483212	1672	200	136	136	160	167	145	402	2
DLR00016034	1	12	YOR202W	UD20-36_5h_3x	SD/MSG -ARG -HIS -LYS +Canavanine +clonNAT +G418 +Thialysine	cSGA_v3r3	15	11	3.96517647469	8826.80506705	70.7185059052	254	4.16354512631	628968.999386	8192.34150674	43	5.07178735881	621808.999845	9175.41566784	1810	200	136	136	162	168	145	505	0
DLR00016034	1	13	YOR202W	UD20-36_5h_3x	SD/MSG -ARG -HIS -LYS +Canavanine +clonNAT +G418 +Thialysine	cSGA_v3r3	15	11	4.02069548274	8755.19788983	81.2394442087	254	4.19563635343	638545.999219	8781.30292522	43	5.10901395278	631349.999525	9698.80272192	1950	204	136	136	161	167	145	576	0
DLR00016034	1	14	YOR202W	UD20-36_5h_3x	SD/MSG -ARG -HIS -LYS +Canavanine +clonNAT +G418 +Thialysine	cSGA_v3r3	15	11	4.12379440822	9387.34571431	66.0261139529	254	4.28709602878	683013.998751	8847.24941251	43	5.2097616534	675714.99863	9978.15706684	2082	200	136	136	160	167	145	543	0
DLR00016034	1	15	YOR202W	UD20-36_5h_3x	SD/MSG -ARG -HIS -LYS +Canavanine +clonNAT +G418 +Thialysine	cSGA_v3r3	15	11	4.05453099844	8398.50454353	69.7038518939	254	4.32051912384	587492.238391	5802.3021674	43	5.24328881804	575646.444917	6284.11497706	2221	207	136	136	160	167	145	596	0
DLR00016034	1	16	YOR202W	UD20-36_5h_3x	SD/MSG -ARG -HIS -LYS +Canavanine +clonNAT +G418 +Thialysine	cSGA_v3r3	15	11	4.08325904949	9204.81455232	77.9022029502	254	4.25821392834	649141.998514	8989.00717831	43	5.23590566782	606050.54734	6872.70344236	2359	198	136	136	160	166	145	499	0
DLR00016034	1	17	YOR202W	UD20-36_5h_3x	SD/MSG -ARG -HIS -LYS +Canavanine +clonNAT +G418 +Thialysine	cSGA_v3r3	15	11	4.08520138101	8964.94005336	81.2400820071	254	4.24800470295	631307.998427	8877.48149236	43	5.22531541031	589517.738909	6896.52865635	2495	207	136	136	159	166	145	562	0
DLR00016034	1	18	YOR202W	UD20-36_5h_3x	SD/MSG -ARG -HIS -LYS +Canavanine +clonNAT +G418 +Thialysine	cSGA_v3r3	15	11	4.21920034085	9746.83744641	77.1805164339	254	4.41455947956	710370.997333	9157.19304993	43	5.34583369679	704592.997091	10591.1880213	2625	204	136	136	162	168	146	542	0
DLR00016034	1	19	YOR202W	UD20-36_5h_3x	SD/MSG -ARG -HIS -LYS +Canavanine +clonNAT +G418 +Thialysine	cSGA_v3r3	15	11	3.92817229756	8604.19953786	74.4216693917	254	4.12968749641	615206.999543	9052.22270525	43	5.09624587891	568737.169669	6592.13344216	2770	208	136	136	158	165	145	533	0
DLR00016034	1	20	YOR202W	UD20-36_5h_3x	SD/MSG -ARG -HIS -LYS +Canavanine +clonNAT +G418 +Thialysine	cSGA_v3r3	15	11	3.92809596053	8625.64581204	110.638301247	254	4.13661836222	621713.99926	9116.50684689	43	5.04827368749	615570.999833	10097.2603207	2902	200	136	136	158	164	145	664	0
DLR00016034	1	21	YOR202W	UD20-36_5h_3x	SD/MSG -ARG -HIS -LYS +Canavanine +clonNAT +G418 +Thialysine	cSGA_v3r3	15	11	4.3868906174	10184.4075437	108.025002322	254	4.53819398548	766539.996032	9661.3095422	43	5.47837242916	760633.995458	11259.4449688	3039	205	136	136	158	164	143	495	0
DLR00016034	1	22	YOR202W	UD20-36_5h_3x	SD/MSG -ARG -HIS -LYS +Canavanine +clonNAT +G418 +Thialysine	cSGA_v3r3	15	11	4.22880326413	9718.84152387	99.8832697979	254	4.44696963622	713319.371659	7047.44443436	43	5.31946096232	745428.997912	12066.6521715	3171	202	136	136	155	160	140	388	0
DLR00016034	1	23	YOR202W	UD20-36_5h_3x	SD/MSG -ARG -HIS -LYS +Canavanine +clonNAT +G418 +Thialysine	cSGA_v3r3	15	11	4.04741646906	9373.22715776	105.050814766	254	4.18834839862	746447.999397	12999.3484997	43	5.10171123744	738300.999741	14590.9427344	3315	205	136	136	151	156	136	200	0
DLR00016034	1	24	YOR202W	UD20-36_5h_3x	SD/MSG -ARG -HIS -LYS +Canavanine +clonNAT +G418 +Thialysine	cSGA_v3r3	15	11	3.80080832782	10623.3081892	156.042592353	254	3.87461626377	835126.999423	19457.5244104	43	4.79550063671	829737.997058	22546.6206356	3447	206	136	136	148	153	132	169	16
DLR00016034	2	1	YOR202W	UD20-36_5h_3x	SD/MSG -ARG -HIS -LYS +Canavanine +clonNAT +G418 +Thialysine	cSGA_v3r3	15	11	3.86235131657	9657.65689054	172.491875832	254	4.1066242549	783217.999833	13661.5362043	43	5.01196637863	776324.999178	15571.0831257	312	346	136	136	155	159	135	333	0
DLR00016034	2	2	YML032C	UD20-36_5h_3x	SD/MSG -ARG -HIS -LYS +Canavanine +clonNAT +G418 +Thialysine	cSGA_v3r3	15	11	2.6391558935	4593.89804528	55.3933731657	254	2.84781109366	353088.996578	7817.48231131	43	3.42597310009	340314.994552	7388.63423155	448	343	136	136	148	154	136	1067	0
DLR00016034	2	3	YKL198C	UD20-36_5h_3x	SD/MSG -ARG -HIS -LYS +Canavanine +clonNAT +G418 +Thialysine	cSGA_v3r3	15	11	3.85702937263	8348.37221647	82.6519373083	254	4.20268475205	704705.999167	10342.1391469	43	5.12585959971	696856.999733	11737.2984423	585	339	136	136	163	167	144	907	0
DLR00016034	2	4	YOR047C	UD20-36_5h_3x	SD/MSG -ARG -HIS -LYS +Canavanine +clonNAT +G418 +Thialysine	cSGA_v3r3	15	11	4.16389679116	8337.18833149	64.7764256604	254	4.49049162654	692003.997316	7539.66845581	43	5.43399645954	683235.996404	8632.64019373	721	343	136	136	164	169	146	879	0
DLR00016034	2	5	YML028W	UD20-36_5h_3x	SD/MSG -ARG -HIS -LYS +Canavanine +clonNAT +G418 +Thialysine	cSGA_v3r3	15	11	3.67950276708	7400.77529963	72.5305925779	254	3.86455602034	568464.99908	10476.6006323	43	4.77388626513	560015.999381	11401.4751317	855	342	136	136	158	164	143	1041	0
DLR00016034	2	6	YOR202W	UD20-36_5h_3x	SD/MSG -ARG -HIS -LYS +Canavanine +clonNAT +G418 +Thialysine	cSGA_v3r3	15	11	4.12480165623	8653.90776254	69.1412354468	254	4.37088136029	704146.998498	8846.72419081	43	5.30648163732	695978.998085	9808.01129555	991	340	136	136	165	170	147	868	0
DLR00016034	2	7	YER173W	UD20-36_5h_3x	SD/MSG -ARG -HIS -LYS +Canavanine +clonNAT +G418 +Thialysine	cSGA_v3r3	15	11	4.07526948414	8471.79921929	61.2460570053	254	4.37894437531	641258.758751	5546.90639648	43	5.26251180161	663486.998265	9257.16200112	1130	340	136	136	163	169	146	952	0
DLR00016034	2	8	YGL217C	UD20-36_5h_3x	SD/MSG -ARG -HIS -LYS +Canavanine +clonNAT +G418 +Thialysine	cSGA_v3r3	15	11	4.12069277646	8445.11418272	53.2817856274	254	4.4397022531	652805.158646	5002.79983194	43	5.33132910977	671452.997911	8574.07842398	1264	336	136	136	164	170	145	816	0
DLR00016034	2	9	YNL011C	UD20-36_5h_3x	SD/MSG -ARG -HIS -LYS +Canavanine +clonNAT +G418 +Thialysine	cSGA_v3r3	15	11	4.21049468869	9500.93198033	78.9234882506	254	4.45857059771	776210.997959	9642.51033989	43	5.40089787941	770235.997431	11095.4795384	1402	340	136	136	164	170	145	948	0
DLR00016034	2	10	YML032C	UD20-36_5h_3x	SD/MSG -ARG -HIS -LYS +Canavanine +clonNAT +G418 +Thialysine	cSGA_v3r3	15	11	3.04499028228	5675.80924672	50.1048000875	254	3.08225606826	395205.99751	8213.08142888	43	3.72828789053	385654.995626	8489.91596846	1539	334	136	136	148	157	139	1186	0
DLR00016034	2	11	YMR206W	UD20-36_5h_3x	SD/MSG -ARG -HIS -LYS +Canavanine +clonNAT +G418 +Thialysine	cSGA_v3r3	15	11	4.26042577613	10390.122998	88.7752582756	254	4.52493192742	858352.997971	9183.37621037	43	5.47375772096	854133.9974	11039.4210519	1675	341	136	136	165	171	145	948	0
DLR00016034	2	12	YMR224C	UD20-36_5h_3x	SD/MSG -ARG -HIS -LYS +Canavanine +clonNAT +G418 +Thialysine	cSGA_v3r3	15	11	2.43461624981	3200.2960037	22.5614117211	254	2.7020168339	207332.997932	5644.52478735	43	3.20333510576	193594.99363	3448.6441293	1806	336	136	136	140	151	136	1120	0
DLR00016034	2	13	YDL012C	UD20-36_5h_3x	SD/MSG -ARG -HIS -LYS +Canavanine +clonNAT +G418 +Thialysine	cSGA_v3r3	15	11	4.27739447975	9631.98539545	81.9613832815	254	4.54547907042	785906.997783	8429.15508863	43	5.49227186841	780219.996893	9937.89138022	1946	342	136	136	165	170	145	916	0
DLR00016034	2	14	YDL040C	UD20-36_5h_3x	SD/MSG -ARG -HIS -LYS +Canavanine +clonNAT +G418 +Thialysine	cSGA_v3r3	15	11	4.15572835523	8298.68560555	54.9443371037	254	4.43094091782	669458.998167	7933.25157521	43	5.37060955551	661417.997214	8744.31523869	2083	338	136	136	162	168	144	929	0
DLR00016034	2	15	YMR105C	UD20-36_5h_3x	SD/MSG -ARG -HIS -LYS +Canavanine +clonNAT +G418 +Thialysine	cSGA_v3r3	15	11	4.17630608391	8507.19839434	52.317871262	254	4.44524289712	636341.585728	5370.95055104	43	5.33802767179	656954.99767	8594.64826624	2224	341	136	136	160	166	143	927	0
DLR00016034	2	16	YJR154W	UD20-36_5h_3x	SD/MSG -ARG -HIS -LYS +Canavanine +clonNAT +G418 +Thialysine	cSGA_v3r3	15	11	4.35771198642	8839.05738118	78.8238818433	254	4.58051516974	689455.99711	7110.2904207	43	5.52827208821	681822.995776	8123.33988106	2355	339	136	136	162	168	144	874	0
DLR00016034	2	17	YMR169c	UD20-36_5h_3x	SD/MSG -ARG -HIS -LYS +Canavanine +clonNAT +G418 +Thialysine	cSGA_v3r3	15	11	4.34238120475	9542.86533667	60.755616799	254	4.58655510455	748256.997185	8236.22786363	43	5.53603224416	742419.995937	9504.94976284	2493	338	136	136	163	169	145	913	0
DLR00016034	2	18	YMR224C	UD20-36_5h_3x	SD/MSG -ARG -HIS -LYS +Canavanine +clonNAT +G418 +Thialysine	cSGA_v3r3	15	11	2.6267040349	3264.19612168	40.9973540267	254	2.82447589008	207140.998233	6297.70849754	43	3.44651378556	176307.3	2977.68988951	2623	340	136	136	140	151	137	1241	0
DLR00016034	2	19	YOL071W	UD20-36_5h_3x	SD/MSG -ARG -HIS -LYS +Canavanine +clonNAT +G418 +Thialysine	cSGA_v3r3	15	11	4.08299452933	7979.20036006	37.1290913816	254	4.35027264358	590105.999818	4463.68337282	43	5.28156209799	581121.998919	3765.35868482	2769	338	136	136	158	164	142	957	0
DLR00016034	2	20	YMR206W	UD20-36_5h_3x	SD/MSG -ARG -HIS -LYS +Canavanine +clonNAT +G418 +Thialysine	cSGA_v3r3	15	11	4.27053497194	8643.031877	56.8989598477	254	4.49510195379	679641.997761	8025.86105564	43	5.4444563519	670206.996545	8667.78298567	2899	341	136	136	161	167	144	827	0
DLR00016034	2	21	YBR149W	UD20-36_5h_3x	SD/MSG -ARG -HIS -LYS +Canavanine +clonNAT +G418 +Thialysine	cSGA_v3r3	15	11	4.06943818251	7692.54260317	56.4122655027	254	4.27906056902	600933.998704	7727.33735252	43	5.20940992325	590175.998146	8195.53929845	3035	339	136	136	158	163	143	788	0
DLR00016034	2	22	YKL175W	UD20-36_5h_3x	SD/MSG -ARG -HIS -LYS +Canavanine +clonNAT +G418 +Thialysine	cSGA_v3r3	15	11	3.84735483348	7627.19446877	74.4531146304	254	4.0213364834	608540.999095	10986.8349677	43	5.00611501228	552260.227737	7255.37867828	3171	338	136	136	154	159	140	902	0
DLR00016034	2	23	YOR033C	UD20-36_5h_3x	SD/MSG -ARG -HIS -LYS +Canavanine +clonNAT +G418 +Thialysine	cSGA_v3r3	15	11	4.03263314912	8494.17482817	89.9745942332	254	4.2948799023	746749.998964	11946.5841761	43	5.21882201275	738071.999224	13449.2068786	3307	342	136	136	157	161	139	621	0
DLR00016034	2	24	YOR202W	UD20-36_5h_3x	SD/MSG -ARG -HIS -LYS +Canavanine +clonNAT +G418 +Thialysine	cSGA_v3r3	15	11	3.60642281907	9079.01647672	141.445896293	254	3.84960787117	797359.999851	17942.8655423	43	4.76047945178	790016.997536	20714.4248104	3443	343	136	136	152	157	134	373	0
DLR00016034	3	1	YOR202W	UD20-36_5h_3x	SD/MSG -ARG -HIS -LYS +Canavanine +clonNAT +G418 +Thialysine	cSGA_v3r3	15	11	3.70181224794	8763.1393735	172.502974915	254	3.99012062222	758141.999465	14488.458082	43	4.89718791363	749714.999072	16382.8417662	317	483	136	136	158	162	138	536	0
DLR00016034	3	2	YMR105C	UD20-36_5h_3x	SD/MSG -ARG -HIS -LYS +Canavanine +clonNAT +G418 +Thialysine	cSGA_v3r3	15	11	3.73604774128	6638.30706365	76.0475268614	254	4.12773876598	606559.998807	10356.9032906	43	5.0357880208	596681.99954	11436.6747925	446	475	136	136	163	166	142	1036	0
DLR00016034	3	3	YDR217C	UD20-36_5h_3x	SD/MSG -ARG -HIS -LYS +Canavanine +clonNAT +G418 +Thialysine	cSGA_v3r3	15	11	3.97094974692	8062.15738659	54.4845410967	254	4.28237746948	673939.999254	7981.03201967	43	5.21530939523	666889.999093	9055.30161513	585	476	136	136	162	166	143	1049	0
DLR00016034	3	4	YJL094C	UD20-36_5h_3x	SD/MSG -ARG -HIS -LYS +Canavanine +clonNAT +G418 +Thialysine	cSGA_v3r3	15	11	3.79970366152	6649.42829972	44.4425851922	254	4.13842692187	530748.999875	6316.70778852	43	5.10510406806	495785.451385	4165.85053786	721	476	136	136	160	165	145	1027	0
DLR00016034	3	5	YPL001W	UD20-36_5h_3x	SD/MSG -ARG -HIS -LYS +Canavanine +clonNAT +G418 +Thialysine	cSGA_v3r3	15	11	3.91302547391	7641.11447451	50.95247966	254	4.20765947209	617105.999418	8489.87135851	43	5.14114010263	608299.999372	8834.38424042	859	474	136	136	162	167	145	1131	0
DLR00016034	3	6	YDR269C	UD20-36_5h_3x	SD/MSG -ARG -HIS -LYS +Canavanine +clonNAT +G418 +Thialysine	cSGA_v3r3	15	11	3.62309436964	5820.50466385	26.4834845651	254	3.93374319402	450036.999631	6600.11406738	43	4.82976227311	437737.999874	5892.12205156	995	474	136	136	159	165	146	1071	0
DLR00016034	3	7	YMR105C	UD20-36_5h_3x	SD/MSG -ARG -HIS -LYS +Canavanine +clonNAT +G418 +Thialysine	cSGA_v3r3	15	11	3.79333487541	7426.17621036	46.0517240907	254	4.04969160635	569941.99921	8582.74655269	43	4.97353598378	561988.999808	8915.95803113	1132	476	136	136	159	165	144	1222	0
DLR00016034	3	8	YPL156C	UD20-36_5h_3x	SD/MSG -ARG -HIS -LYS +Canavanine +clonNAT +G418 +Thialysine	cSGA_v3r3	15	11	4.0755750684	7590.27241511	47.683008418	254	4.40032020485	588492.877844	4596.01110664	43	5.29702649649	600306.998012	6791.25909286	1264	479	136	136	163	169	145	920	0
DLR00016034	3	9	YGR231C	UD20-36_5h_3x	SD/MSG -ARG -HIS -LYS +Canavanine +clonNAT +G418 +Thialysine	cSGA_v3r3	15	11	4.19135775233	8091.778424	41.8033760622	254	4.44332405121	631157.999714	4564.82571059	43	5.38236073277	622127.998335	4804.28803384	1400	479	136	136	161	167	144	850	0
DLR00016034	3	10	YKL198C	UD20-36_5h_3x	SD/MSG -ARG -HIS -LYS +Canavanine +clonNAT +G418 +Thialysine	cSGA_v3r3	15	11	3.74048790511	6969.98306774	42.8028813914	254	4.08045288331	582300.998986	8250.17679261	43	5.0477623985	536854.839962	5262.4259689	1535	475	136	136	164	169	145	969	0
DLR00016034	3	11	YMR224C	UD20-36_5h_3x	SD/MSG -ARG -HIS -LYS +Canavanine +clonNAT +G418 +Thialysine	cSGA_v3r3	15	11	2.229702409	2023.78341212	13.0970810409	254	2.61905677558	145275.998982	5352.06781691	43	3.01996676436	126049.99331	2362.81792081	1670	474	136	136	141	151	136	983	0
DLR00016034	3	12	YER173W	UD20-36_5h_3x	SD/MSG -ARG -HIS -LYS +Canavanine +clonNAT +G418 +Thialysine	cSGA_v3r3	15	11	3.6427053087	6171.30595864	41.7952144685	254	4.01594406105	483713.58219	5218.52618788	43	4.86532906382	497997.999953	7722.97031277	1812	474	136	136	163	169	145	899	0
DLR00016034	3	13	YJR154W	UD20-36_5h_3x	SD/MSG -ARG -HIS -LYS +Canavanine +clonNAT +G418 +Thialysine	cSGA_v3r3	15	11	3.85246068101	8695.18496495	59.5220370717	254	4.1702624413	698370.999091	9388.25392283	43	5.09913083336	693808.999499	10536.0411778	1949	475	136	136	163	168	144	1258	0
DLR00016034	3	14	YBR149W	UD20-36_5h_3x	SD/MSG -ARG -HIS -LYS +Canavanine +clonNAT +G418 +Thialysine	cSGA_v3r3	15	11	3.8353816905	6790.23234459	49.8322081687	254	4.20825091283	566801.998938	7332.78243693	43	5.17992892727	526818.592518	4996.2959991	2077	477	136	136	164	169	144	1001	0
DLR00016034	3	15	YOR202W	UD20-36_5h_3x	SD/MSG -ARG -HIS -LYS +Canavanine +clonNAT +G418 +Thialysine	cSGA_v3r3	15	11	4.01979812164	8105.08705905	42.6469730077	254	4.32748358674	659038.999286	8057.98446064	43	5.31836733177	616756.702628	5146.31535759	2219	480	136	136	162	168	143	969	0
DLR00016034	3	16	YKL198C	UD20-36_5h_3x	SD/MSG -ARG -HIS -LYS +Canavanine +clonNAT +G418 +Thialysine	cSGA_v3r3	15	11	4.13632869329	8267.36400435	54.6666540759	254	4.49990945919	643604.294172	4917.97210832	43	5.39468270038	663330.997432	8225.81998958	2353	474	136	136	163	169	144	959	0
DLR00016034	3	17	YGL217C	UD20-36_5h_3x	SD/MSG -ARG -HIS -LYS +Canavanine +clonNAT +G418 +Thialysine	cSGA_v3r3	15	11	3.84832115165	6420.7213088	44.5863524163	254	4.16676476074	506789.999109	6740.22996222	43	5.12730838045	471112.792978	4128.52014409	2496	481	136	136	160	166	144	1133	0
DLR00016034	3	18	YOR033C	UD20-36_5h_3x	SD/MSG -ARG -HIS -LYS +Canavanine +clonNAT +G418 +Thialysine	cSGA_v3r3	15	11	3.93259141071	7696.6215266	48.641131479	254	4.19583248569	602208.999159	8702.89545491	43	5.12447594117	592882.999079	8949.98330831	2630	479	136	136	161	166	144	1053	0
DLR00016034	3	19	YLR387C	UD20-36_5h_3x	SD/MSG -ARG -HIS -LYS +Canavanine +clonNAT +G418 +Thialysine	cSGA_v3r3	15	11	3.99470728821	7741.47539767	47.4883123465	254	4.24577002713	600999.998965	8639.12090661	43	5.23855845255	557433.895946	5289.39094302	2764	481	136	136	160	166	144	1117	0
DLR00016034	3	20	YBR028C	UD20-36_5h_3x	SD/MSG -ARG -HIS -LYS +Canavanine +clonNAT +G418 +Thialysine	cSGA_v3r3	15	11	4.10596415954	8313.6805232	50.8593733936	254	4.29929135325	643140.999185	8347.67045012	43	5.29437222886	600143.929732	5375.5871368	2901	476	136	136	159	165	144	981	0
DLR00016034	3	21	YLL019C	UD20-36_5h_3x	SD/MSG -ARG -HIS -LYS +Canavanine +clonNAT +G418 +Thialysine	cSGA_v3r3	15	11	4.00393908423	7691.99006258	60.8581437593	254	4.23928502962	614916.998657	9082.48951249	43	5.17272399044	608181.998418	9870.80628625	3042	475	136	136	159	164	143	1263	0
DLR00016034	3	22	YNR059W	UD20-36_5h_3x	SD/MSG -ARG -HIS -LYS +Canavanine +clonNAT +G418 +Thialysine	cSGA_v3r3	15	11	4.05340613776	8620.62777479	70.6121737507	254	4.283306618	706400.998483	11196.2895916	43	5.2205852517	698743.998593	12270.3706554	3176	473	136	136	156	161	140	854	0
DLR00016034	3	23	YMR176W	UD20-36_5h_3x	SD/MSG -ARG -HIS -LYS +Canavanine +clonNAT +G418 +Thialysine	cSGA_v3r3	15	11	3.89742176399	8629.45428532	91.6997514424	254	4.13886610054	759496.999048	13957.2868571	43	5.06351571707	751584.999829	15575.1105713	3307	481	136	136	156	160	138	718	0
DLR00016034	3	24	YOR202W	UD20-36_5h_3x	SD/MSG -ARG -HIS -LYS +Canavanine +clonNAT +G418 +Thialysine	cSGA_v3r3	15	11	3.30659548359	9087.18024359	149.274315688	254	3.50501988418	843481.998646	20549.2552765	43	4.25163864156	836713.999319	24634.4754321	3447	473	136	136	155	159	135	446	0
DLR00016034	4	1	YOR202W	UD20-36_5h_3x	SD/MSG -ARG -HIS -LYS +Canavanine +clonNAT +G418 +Thialysine	cSGA_v3r3	15	11	3.91822153384	9699.19149959	178.584580245	254	4.2159369636	867590.999526	16059.4240074	43	5.13852802719	860788.999578	18120.2009045	318	614	136	136	161	164	139	613	0
DLR00016034	4	2	YNL011C	UD20-36_5h_3x	SD/MSG -ARG -HIS -LYS +Canavanine +clonNAT +G418 +Thialysine	cSGA_v3r3	15	11	4.06118184516	8914.12217728	84.8859981786	254	4.3736790863	805857.998504	12173.2526708	43	5.37885336564	747161.493878	8945.1909433	448	617	136	136	163	166	142	903	0
DLR00016034	4	3	YPL001W	UD20-36_5h_3x	SD/MSG -ARG -HIS -LYS +Canavanine +clonNAT +G418 +Thialysine	cSGA_v3r3	15	11	4.04982017859	7965.27295878	51.6870360753	254	4.42534007824	655140.27989	5490.39438429	43	5.32356915542	674688.998115	8959.86622	581	608	136	136	163	167	145	930	0
DLR00016034	4	4	YBR028C	UD20-36_5h_3x	SD/MSG -ARG -HIS -LYS +Canavanine +clonNAT +G418 +Thialysine	cSGA_v3r3	15	11	4.0479417879	7147.31392383	55.1449223362	254	4.3138183561	597628.998614	7953.32255478	43	5.24644034441	587095.997964	8313.6387222	720	608	136	136	163	168	146	925	0
DLR00016034	4	5	YOL071W	UD20-36_5h_3x	SD/MSG -ARG -HIS -LYS +Canavanine +clonNAT +G418 +Thialysine	cSGA_v3r3	15	11	4.17037691194	7595.87355365	31.8580290659	254	4.48265734108	598402.999906	3951.08984702	43	5.43054540242	587781.998568	2890.8790034	854	614	136	136	162	167	144	941	0
DLR00016034	4	6	YDR262W	UD20-36_5h_3x	SD/MSG -ARG -HIS -LYS +Canavanine +clonNAT +G418 +Thialysine	cSGA_v3r3	15	11	4.21963852986	7716.18129461	46.9713606887	254	4.49597104021	633386.997993	6916.65006834	43	5.44401176125	621924.996488	7165.12406853	992	616	136	136	164	170	145	834	0
DLR00016034	4	7	YMR206W	UD20-36_5h_3x	SD/MSG -ARG -HIS -LYS +Canavanine +clonNAT +G418 +Thialysine	cSGA_v3r3	15	11	4.40514369788	9362.30357913	75.7164782254	254	4.64145152263	756606.997704	7333.20628581	43	5.60380560801	749904.99599	8242.57068566	1127	616	136	136	164	170	145	945	0
DLR00016034	4	8	YDL109C	UD20-36_5h_3x	SD/MSG -ARG -HIS -LYS +Canavanine +clonNAT +G418 +Thialysine	cSGA_v3r3	15	11	4.32068940446	8433.48819235	70.6848844879	254	4.55140320824	686640.998216	7011.72014278	43	5.50077148806	678264.99663	7758.56901777	1262	611	136	136	164	169	145	870	0
DLR00016034	4	9	YMR176W	UD20-36_5h_3x	SD/MSG -ARG -HIS -LYS +Canavanine +clonNAT +G418 +Thialysine	cSGA_v3r3	15	11	4.16815919712	8441.6004566	56.4728567659	254	4.48030738465	695359.998131	7784.42056507	43	5.42375766593	688646.997103	8786.74832996	1401	615	136	136	164	169	144	1015	0
DLR00016034	4	10	YMR176W	UD20-36_5h_3x	SD/MSG -ARG -HIS -LYS +Canavanine +clonNAT +G418 +Thialysine	cSGA_v3r3	15	11	4.28517120093	8575.37960615	45.0388536734	254	4.59139881791	733403.997921	7733.5228514	43	5.54024633631	725686.99629	8816.15424084	1534	614	136	136	167	171	145	891	0
DLR00016034	4	11	YNR059W	UD20-36_5h_3x	SD/MSG -ARG -HIS -LYS +Canavanine +clonNAT +G418 +Thialysine	cSGA_v3r3	15	11	4.09464178983	8615.22142642	44.0235174192	254	4.31434267289	707832.998944	8408.40743053	43	5.29593894297	664029.933823	5445.82473003	1676	611	136	136	164	169	144	917	0
DLR00016034	4	12	YHR077C	UD20-36_5h_3x	SD/MSG -ARG -HIS -LYS +Canavanine +clonNAT +G418 +Thialysine	cSGA_v3r3	15	11	4.11014592771	8698.03817691	76.6255667454	254	4.36411039574	703742.998722	8362.20164123	43	5.29985985933	696825.9982	9457.00336423	1812	611	136	136	162	167	142	854	0
DLR00016034	4	13	YNL250W	UD20-36_5h_3x	SD/MSG -ARG -HIS -LYS +Canavanine +clonNAT +G418 +Thialysine	cSGA_v3r3	15	11	2.741015886	3465.85266217	43.7540180053	254	3.03757737438	258361.999059	6163.98450008	43	3.80380108569	219621.993898	3244.8925599	1942	608	136	136	150	157	139	922	0
DLR00016034	4	14	YML032C	UD20-36_5h_3x	SD/MSG -ARG -HIS -LYS +Canavanine +clonNAT +G418 +Thialysine	cSGA_v3r3	15	11	3.04725618297	5030.44531917	60.5962644437	254	3.1068618367	360323.998268	7817.1998017	43	3.75887072662	350250.996655	8031.7037813	2082	613	136	136	150	158	139	1294	0
DLR00016034	4	15	YER173W	UD20-36_5h_3x	SD/MSG -ARG -HIS -LYS +Canavanine +clonNAT +G418 +Thialysine	cSGA_v3r3	15	11	4.09880202712	7714.02398661	64.2551606302	254	4.3218872541	641439.998664	7727.92131133	43	5.24975419772	632649.998152	8475.23487146	2217	612	136	136	164	169	144	972	0
DLR00016034	4	16	YMR169c	UD20-36_5h_3x	SD/MSG -ARG -HIS -LYS +Canavanine +clonNAT +G418 +Thialysine	cSGA_v3r3	15	11	4.10971768426	8339.54615447	58.4642781254	254	4.35663108563	666304.998904	8156.69895827	43	5.29265258972	659835.998179	8794.26785946	2354	614	136	136	162	167	143	1160	0
DLR00016034	4	17	YDL109C	UD20-36_5h_3x	SD/MSG -ARG -HIS -LYS +Canavanine +clonNAT +G418 +Thialysine	cSGA_v3r3	15	11	4.25390693332	8944.67530605	86.9452172869	254	4.51863151871	673007.898842	5314.70513772	43	5.41268528604	699147.997469	9304.76820121	2489	612	136	136	162	167	143	1035	0
DLR00016034	4	18	YPL156C	UD20-36_5h_3x	SD/MSG -ARG -HIS -LYS +Canavanine +clonNAT +G418 +Thialysine	cSGA_v3r3	15	11	4.20206560876	9025.2214804	87.7828922713	254	4.45027198607	699419.998608	7332.81861936	43	5.40062749967	692130.997642	8033.17301718	2622	609	136	136	160	166	143	929	0
DLR00016034	4	19	YOR047C	UD20-36_5h_3x	SD/MSG -ARG -HIS -LYS +Canavanine +clonNAT +G418 +Thialysine	cSGA_v3r3	15	11	4.35808516396	9048.6425634	49.7727991037	254	4.59953896176	713799.99748	7884.35459857	43	5.55468911786	706653.995774	8453.72742865	2766	614	136	136	161	167	144	1001	0
DLR00016034	4	20	YDR496C	UD20-36_5h_3x	SD/MSG -ARG -HIS -LYS +Canavanine +clonNAT +G418 +Thialysine	cSGA_v3r3	15	11	3.47565011606	6884.36672996	51.6218751638	254	3.57324169674	418836.013732	6729.46914882	43	4.3560850971	445065.998803	9831.12398148	2901	611	136	136	145	154	137	1082	0
DLR00016034	4	21	YNL125C	UD20-36_5h_3x	SD/MSG -ARG -HIS -LYS +Canavanine +clonNAT +G418 +Thialysine	cSGA_v3r3	15	11	4.26656345502	8991.41506377	59.646449557	254	4.51768640055	689374.837518	5147.66486065	43	5.41578015337	714299.997601	9327.13900276	3037	610	136	136	160	166	143	760	0
DLR00016034	4	22	YOL071W	UD20-36_5h_3x	SD/MSG -ARG -HIS -LYS +Canavanine +clonNAT +G418 +Thialysine	cSGA_v3r3	15	11	4.20598838517	8841.00440276	63.816087413	254	4.47449348974	683603.999367	4329.9051512	43	5.41924153492	677191.998418	5016.69002389	3177	610	136	136	154	159	139	939	0
DLR00016034	4	23	YOR202W	UD20-36_5h_3x	SD/MSG -ARG -HIS -LYS +Canavanine +clonNAT +G418 +Thialysine	cSGA_v3r3	15	11	3.73494791072	7214.54048765	84.0208736928	254	4.02034864521	647505.998827	13255.644027	43	4.93349695448	636736.999786	14531.1022634	3307	615	136	136	156	161	140	681	0
DLR00016034	4	24	YOR202W	UD20-36_5h_3x	SD/MSG -ARG -HIS -LYS +Canavanine +clonNAT +G418 +Thialysine	cSGA_v3r3	15	11	3.65106785509	9981.91822363	168.909351057	254	3.85202481271	953679.999326	22957.3607284	43	4.7818890538	948371.996758	26661.4178918	3444	615	136	136	156	160	136	423	0
DLR00016034	5	1	YOR202W	UD20-36_5h_3x	SD/MSG -ARG -HIS -LYS +Canavanine +clonNAT +G418 +Thialysine	cSGA_v3r3	15	11	3.48077201248	8461.12164471	139.351443037	254	3.77930417086	749732.99946	16935.9276648	43	4.70008745788	741439.997252	19318.2912707	320	754	136	136	158	163	140	732	0
DLR00016034	5	2	YER173W	UD20-36_5h_3x	SD/MSG -ARG -HIS -LYS +Canavanine +clonNAT +G418 +Thialysine	cSGA_v3r3	15	11	3.57216846267	6313.46980063	66.080993427	254	3.90482203104	564269.99901	10547.963922	43	4.81076554333	551688.999657	11413.2008386	447	761	136	136	159	164	142	896	0
DLR00016034	5	3	YPR119W	UD20-36_5h_3x	SD/MSG -ARG -HIS -LYS +Canavanine +clonNAT +G418 +Thialysine	cSGA_v3r3	15	11	3.65606405563	6373.23554343	47.3297731938	254	4.07710165629	517530.772167	5709.46029788	43	4.93208393906	537679.999892	9018.42812807	583	754	136	136	162	167	145	793	0
DLR00016034	5	4	YOR033C	UD20-36_5h_3x	SD/MSG -ARG -HIS -LYS +Canavanine +clonNAT +G418 +Thialysine	cSGA_v3r3	15	11	3.68798776682	5942.96929123	35.0390185279	254	3.9987986188	491773.999639	7466.06509605	43	4.90919797376	478454.999893	7233.29152933	720	748	136	136	161	167	146	876	0
DLR00016034	5	5	YGL217C	UD20-36_5h_3x	SD/MSG -ARG -HIS -LYS +Canavanine +clonNAT +G418 +Thialysine	cSGA_v3r3	15	11	3.85301536202	6905.18593579	49.1931226004	254	4.1616347485	563653.999075	8912.79448243	43	5.08563450109	554533.999008	8890.46205756	858	748	136	136	162	168	147	1233	0
DLR00016034	5	6	YJL023C	UD20-36_5h_3x	SD/MSG -ARG -HIS -LYS +Canavanine +clonNAT +G418 +Thialysine	cSGA_v3r3	15	11	4.01650254523	6795.35853685	36.4166628461	254	4.26329552697	558812.999175	7787.48778067	43	5.24712325134	515375.841781	4281.31235663	995	747	136	136	163	168	146	844	0
DLR00016034	5	7	YGL179C	UD20-36_5h_3x	SD/MSG -ARG -HIS -LYS +Canavanine +clonNAT +G418 +Thialysine	cSGA_v3r3	15	11	3.86694947388	6172.30510476	36.7962314035	254	4.16034349454	501610.999055	6990.17528012	43	5.1284059229	461911.672939	3852.83626583	1133	751	136	136	162	168	145	878	0
DLR00016034	5	8	YGL179C	UD20-36_5h_3x	SD/MSG -ARG -HIS -LYS +Canavanine +clonNAT +G418 +Thialysine	cSGA_v3r3	15	11	4.05677853807	6930.2918294	55.1465802462	254	4.41276843945	557655.649851	5023.62544306	43	5.28566549817	574132.997372	7773.2539817	1261	746	136	136	165	170	146	836	0
DLR00016034	5	9	YNL250W	UD20-36_5h_3x	SD/MSG -ARG -HIS -LYS +Canavanine +clonNAT +G418 +Thialysine	cSGA_v3r3	15	11	2.74681863623	3164.21599478	47.9334708165	254	3.10216807735	198432.302872	5186.84780065	43	3.51348023932	204218.995642	4741.61540291	1402	748	136	136	143	152	136	1067	0
DLR00016034	5	10	YDR217C	UD20-36_5h_3x	SD/MSG -ARG -HIS -LYS +Canavanine +clonNAT +G418 +Thialysine	cSGA_v3r3	15	11	3.63445854124	5977.3515462	46.6625748184	254	3.88311505869	472494.998613	7573.921637	43	4.7765322294	462323.999475	7786.5091779	1536	753	136	136	158	164	143	1070	0
DLR00016034	5	11	YNR059W	UD20-36_5h_3x	SD/MSG -ARG -HIS -LYS +Canavanine +clonNAT +G418 +Thialysine	cSGA_v3r3	15	11	4.1188998684	8974.68199696	63.4220842575	254	4.35344217163	731208.998757	9820.33472948	43	5.34840523989	683273.798172	6417.61087454	1676	746	136	136	162	168	143	1120	0
DLR00016034	5	12	YPR119W	UD20-36_5h_3x	SD/MSG -ARG -HIS -LYS +Canavanine +clonNAT +G418 +Thialysine	cSGA_v3r3	15	11	3.65992740311	7405.619497	54.7128706264	254	3.99081374023	546771.006824	6306.62980792	43	4.8413659547	579639.999813	10626.8761188	1811	747	136	136	159	165	142	1233	0
DLR00016034	5	13	YPL096W	UD20-36_5h_3x	SD/MSG -ARG -HIS -LYS +Canavanine +clonNAT +G418 +Thialysine	cSGA_v3r3	15	11	3.99615138135	7918.10905191	53.2910531816	254	4.31245103102	675714.998618	9032.47734933	43	5.30107160791	629455.134644	6102.87020374	1949	750	136	136	166	171	145	1075	0
DLR00016034	5	14	YKL109W	UD20-36_5h_3x	SD/MSG -ARG -HIS -LYS +Canavanine +clonNAT +G418 +Thialysine	cSGA_v3r3	15	11	3.63126811166	4718.71085365	43.2729053156	254	4.01258833018	379362.999969	3926.15817005	43	4.89628902742	357572.569843	1111.45674298	2077	735	136	136	160	167	149	731	0
DLR00016034	5	15	YDR034C	UD20-36_5h_3x	SD/MSG -ARG -HIS -LYS +Canavanine +clonNAT +G418 +Thialysine	cSGA_v3r3	15	11	1.70265178805	391.5	32.7205926987	254	3.20633812229	49915.8	4589.32071387	43	2.71054556605	24459.3	337.841484038	2220	753	136	136	148	156	140	189	0
DLR00016034	5	16	YGL179C	UD20-36_5h_3x	SD/MSG -ARG -HIS -LYS +Canavanine +clonNAT +G418 +Thialysine	cSGA_v3r3	15	11	3.8700919955	6991.71463401	61.898224087	254	4.16905784637	567913.998944	8189.86944964	43	5.08324994444	558899.998867	8581.83280412	2353	748	136	136	162	167	144	1007	10
DLR00016034	5	17	YPL096W	UD20-36_5h_3x	SD/MSG -ARG -HIS -LYS +Canavanine +clonNAT +G418 +Thialysine	cSGA_v3r3	15	11	4.16472191988	7870.51630098	79.2072825403	254	4.4615559409	606931.292046	5625.1255706	43	5.34394677972	628236.997458	8578.68664868	2487	752	136	136	162	168	143	1023	0
DLR00016034	5	18	YNL268W	UD20-36_5h_3x	SD/MSG -ARG -HIS -LYS +Canavanine +clonNAT +G418 +Thialysine	cSGA_v3r3	15	11	4.15485380755	8519.99041248	83.4424549376	254	4.43501371409	631981.166006	6224.93260893	43	5.31514357452	661812.997556	10162.6799007	2624	751	136	136	160	166	143	1184	0
DLR00016034	5	19	YPR119W	UD20-36_5h_3x	SD/MSG -ARG -HIS -LYS +Canavanine +clonNAT +G418 +Thialysine	cSGA_v3r3	15	11	3.82520555611	7333.61900895	65.1054596499	254	4.05519123435	561584.998676	9738.55650065	43	5.03057158589	512388.330587	5864.60480703	2767	748	136	136	156	163	142	1040	0
DLR00016034	5	20	YOR382W	UD20-36_5h_3x	SD/MSG -ARG -HIS -LYS +Canavanine +clonNAT +G418 +Thialysine	cSGA_v3r3	15	11	4.03297215676	7531.68144172	49.928765553	254	4.26387209705	592216.998768	8933.63317007	43	5.25008026565	547670.524988	5347.34018656	2899	749	136	136	159	165	144	1208	0
DLR00016034	5	21	YBR274W	UD20-36_5h_3x	SD/MSG -ARG -HIS -LYS +Canavanine +clonNAT +G418 +Thialysine	cSGA_v3r3	15	11	4.14663931676	8831.89207614	58.3439158171	254	4.45435504375	668281.630337	5795.50847017	43	5.34950166765	695938.997713	9837.90782459	3039	750	136	136	159	165	144	1018	0
DLR00016034	5	22	YKL175W	UD20-36_5h_3x	SD/MSG -ARG -HIS -LYS +Canavanine +clonNAT +G418 +Thialysine	cSGA_v3r3	15	11	3.58306043624	6825.85957842	61.343310842	254	3.75692729459	527195.997447	10960.5304218	43	4.74725024672	471208.152062	7291.40035056	3170	749	136	136	151	158	140	1149	0
DLR00016034	5	23	YNL125C	UD20-36_5h_3x	SD/MSG -ARG -HIS -LYS +Canavanine +clonNAT +G418 +Thialysine	cSGA_v3r3	15	11	3.97793042563	8560.53996103	90.4879772907	254	4.18042500651	759175.998919	14431.5902	43	5.10471173299	750313.999809	15892.5454033	3308	750	136	136	156	161	139	541	0
DLR00016034	5	24	YOR202W	UD20-36_5h_3x	SD/MSG -ARG -HIS -LYS +Canavanine +clonNAT +G418 +Thialysine	cSGA_v3r3	15	11	3.99869620845	10908.4515259	189.713524589	254	4.26342613901	1048047.99954	23580.2051044	43	5.27827879504	942426.970451	16803.5961402	3446	747	136	136	157	162	136	540	0
DLR00016034	6	1	YOR202W	UD20-36_5h_3x	SD/MSG -ARG -HIS -LYS +Canavanine +clonNAT +G418 +Thialysine	cSGA_v3r3	15	11	3.80940656728	9647.27822997	131.092118341	254	4.08745074222	862257.999599	15665.2105456	43	5.01059944344	855806.999156	18168.1442078	316	885	136	136	160	165	141	661	0
DLR00016034	6	2	YJR154W	UD20-36_5h_3x	SD/MSG -ARG -HIS -LYS +Canavanine +clonNAT +G418 +Thialysine	cSGA_v3r3	15	11	3.71082958615	7306.70836097	72.959362022	254	4.04465366737	659635.998886	12407.1879644	43	4.96593611615	650299.999733	13642.4048058	447	886	136	136	161	166	144	1039	0
DLR00016034	6	3	YBR274W	UD20-36_5h_3x	SD/MSG -ARG -HIS -LYS +Canavanine +clonNAT +G418 +Thialysine	cSGA_v3r3	15	11	3.86659651038	7447.82031818	48.6431580756	254	4.19465998606	631436.99951	8237.89685313	43	5.12318873508	622081.99955	8927.25721266	585	888	136	136	162	167	146	963	0
DLR00016034	6	4	YPR160W	UD20-36_5h_3x	SD/MSG -ARG -HIS -LYS +Canavanine +clonNAT +G418 +Thialysine	cSGA_v3r3	15	11	3.84165137802	6996.83676695	48.8871220399	254	4.13987195552	587290.99968	8813.7517515	43	5.06077324474	575708.99993	9069.81926768	721	887	136	136	163	169	147	827	0
DLR00016034	6	5	YML030W	UD20-36_5h_3x	SD/MSG -ARG -HIS -LYS +Canavanine +clonNAT +G418 +Thialysine	cSGA_v3r3	15	11	3.86281311825	7035.13153294	28.2897103094	254	4.20942633856	537689.999962	5118.05014752	43	5.13640746181	526306.999414	3831.03809696	856	884	136	136	158	165	146	944	0
DLR00016034	6	6	YKL198C	UD20-36_5h_3x	SD/MSG -ARG -HIS -LYS +Canavanine +clonNAT +G418 +Thialysine	cSGA_v3r3	15	11	4.00828111178	7044.50040911	47.4445142641	254	4.31668742111	595953.998206	8231.45498614	43	5.24814684933	583785.997663	8274.07615383	996	882	136	136	165	171	147	859	0
DLR00016034	6	7	YDR269C	UD20-36_5h_3x	SD/MSG -ARG -HIS -LYS +Canavanine +clonNAT +G418 +Thialysine	cSGA_v3r3	15	11	3.93889495067	7108.93279715	32.9233698791	254	4.17461354912	558762.999258	7609.27681796	43	5.09479758244	548691.999002	7058.69213601	1130	886	136	136	159	166	146	1105	0
DLR00016034	6	8	YOR368W	UD20-36_5h_3x	SD/MSG -ARG -HIS -LYS +Canavanine +clonNAT +G418 +Thialysine	cSGA_v3r3	15	11	4.06227678336	7440.8257977	59.0189746171	254	4.3247871848	621917.998712	8235.52435303	43	5.25803544336	612683.998	8482.20741325	1263	885	136	136	164	169	146	1008	0
DLR00016034	6	9	YNL011C	UD20-36_5h_3x	SD/MSG -ARG -HIS -LYS +Canavanine +clonNAT +G418 +Thialysine	cSGA_v3r3	15	11	4.08757100117	7927.02521791	57.6669761304	254	4.36871915095	658286.999108	7869.18003651	43	5.30247717021	649874.998249	8453.01438804	1401	889	136	136	165	170	146	896	0
DLR00016034	6	10	YIR039C	UD20-36_5h_3x	SD/MSG -ARG -HIS -LYS +Canavanine +clonNAT +G418 +Thialysine	cSGA_v3r3	15	11	4.25983256562	8937.6858136	51.5605309753	254	4.53617008073	745777.998289	8657.53680272	43	5.48414711051	740021.997061	9677.15255807	1535	886	136	136	165	170	144	998	0
DLR00016034	6	11	YKL175W	UD20-36_5h_3x	SD/MSG -ARG -HIS -LYS +Canavanine +clonNAT +G418 +Thialysine	cSGA_v3r3	15	11	3.73844756722	7115.00943004	51.1010508487	254	3.93963201192	551541.998373	9430.94321546	43	4.84896552769	546229.999626	10268.8545924	1668	884	136	136	157	163	141	1215	0
DLR00016034	6	12	YIR039C	UD20-36_5h_3x	SD/MSG -ARG -HIS -LYS +Canavanine +clonNAT +G418 +Thialysine	cSGA_v3r3	15	11	4.38028236003	9481.56723127	53.5394036994	254	4.58632663934	791815.998069	9426.25219806	43	5.53568744806	787784.996731	10737.2196277	1811	886	136	136	165	169	143	1009	0
DLR00016034	6	13	YLL019C	UD20-36_5h_3x	SD/MSG -ARG -HIS -LYS +Canavanine +clonNAT +G418 +Thialysine	cSGA_v3r3	15	11	3.85228781611	7564.05468053	55.234763478	254	4.1034966985	623092.998755	10214.6217426	43	5.08704193477	574516.868078	6445.55679661	1945	881	136	136	162	168	143	1383	0
DLR00016034	6	14	YIR039C	UD20-36_5h_3x	SD/MSG -ARG -HIS -LYS +Canavanine +clonNAT +G418 +Thialysine	cSGA_v3r3	15	11	4.08928072197	8421.09358881	79.9345275054	254	4.32745813621	712059.998521	10838.9133242	43	5.32672163914	659093.868823	6965.50824782	2082	881	136	136	164	169	144	1031	0
DLR00016034	6	15	YOR368W	UD20-36_5h_3x	SD/MSG -ARG -HIS -LYS +Canavanine +clonNAT +G418 +Thialysine	cSGA_v3r3	15	11	4.05369672781	8650.75983666	86.9202049175	254	4.33001099485	714618.998865	9869.73521521	43	5.3226573694	668265.470937	6708.13668317	2216	881	136	136	163	169	144	1207	0
DLR00016034	6	16	YJR154W	UD20-36_5h_3x	SD/MSG -ARG -HIS -LYS +Canavanine +clonNAT +G418 +Thialysine	cSGA_v3r3	15	11	4.20734274477	8804.65680643	68.3624946411	254	4.39381645985	718568.998578	10070.4594856	43	5.32912395189	713343.997949	10935.8089164	2354	883	136	136	162	168	143	1097	0
DLR00016034	6	17	YKL109W	UD20-36_5h_3x	SD/MSG -ARG -HIS -LYS +Canavanine +clonNAT +G418 +Thialysine	cSGA_v3r3	15	11	3.72081121928	6058.77405481	39.3334870774	254	4.0105548454	420054.999947	4280.51760091	43	4.90769209907	413987.999781	1588.44715142	2493	886	136	136	149	158	143	1432	0
DLR00016034	6	18	YDL012C	UD20-36_5h_3x	SD/MSG -ARG -HIS -LYS +Canavanine +clonNAT +G418 +Thialysine	cSGA_v3r3	15	11	4.27802624288	8683.72448264	79.385901892	254	4.5176366326	670433.549057	5876.07331669	43	5.39994655859	698820.997291	10118.541419	2628	885	136	136	162	167	144	919	0
DLR00016034	6	19	YLR387C	UD20-36_5h_3x	SD/MSG -ARG -HIS -LYS +Canavanine +clonNAT +G418 +Thialysine	cSGA_v3r3	15	11	4.07881959901	8334.49610118	70.0852350187	254	4.33138384388	658180.998838	9167.14803294	43	5.3251252582	613624.698412	5776.57837393	2769	885	136	136	160	166	144	1133	0
DLR00016034	6	20	YJL023C	UD20-36_5h_3x	SD/MSG -ARG -HIS -LYS +Canavanine +clonNAT +G418 +Thialysine	cSGA_v3r3	15	11	4.31586305014	9347.22009543	59.589767142	254	4.51622068661	693258.542501	5822.5845998	43	5.41230818827	719482.99758	9510.97196468	2901	888	136	136	159	165	143	922	0
DLR00016034	6	21	YOR382W	UD20-36_5h_3x	SD/MSG -ARG -HIS -LYS +Canavanine +clonNAT +G418 +Thialysine	cSGA_v3r3	15	11	4.09018565751	8905.51252029	66.7529344282	254	4.31480370581	705652.998609	10233.3462992	43	5.3185679381	656378.086888	7017.42632558	3039	888	136	136	159	165	144	997	0
DLR00016034	6	22	YLR233C	UD20-36_5h_3x	SD/MSG -ARG -HIS -LYS +Canavanine +clonNAT +G418 +Thialysine	cSGA_v3r3	15	11	4.1520430659	9234.89817874	96.0933734092	254	4.32670122295	751928.998415	12547.0137108	43	5.26632746423	745595.998483	13829.57129	3174	885	136	136	157	163	142	842	0
DLR00016034	6	23	YML030W	UD20-36_5h_3x	SD/MSG -ARG -HIS -LYS +Canavanine +clonNAT +G418 +Thialysine	cSGA_v3r3	15	11	4.11792583359	8102.28138184	73.8276294949	254	4.44025936108	660391.353272	6711.88571612	43	5.31759341018	685054.997518	10885.0541213	3308	884	136	136	154	160	139	558	0
DLR00016034	6	24	YOR202W	UD20-36_5h_3x	SD/MSG -ARG -HIS -LYS +Canavanine +clonNAT +G418 +Thialysine	cSGA_v3r3	15	11	3.89554679559	10240.2	181.402066881	254	4.18372420833	993251.999497	24301.9158266	43	5.1092491932	989424.998896	27284.4020116	3444	886	136	136	157	161	135	514	0
DLR00016034	7	1	YOR202W	UD20-36_5h_3x	SD/MSG -ARG -HIS -LYS +Canavanine +clonNAT +G418 +Thialysine	cSGA_v3r3	15	11	3.87376232929	9667.1837	139.557618772	254	4.1679879162	868596.99955	16551.7753864	43	5.16320307091	794447.205441	12870.7001798	321	1023	136	136	161	165	142	754	4
DLR00016034	7	2	YDL040C	UD20-36_5h_3x	SD/MSG -ARG -HIS -LYS +Canavanine +clonNAT +G418 +Thialysine	cSGA_v3r3	15	11	3.70604735291	6601.38761364	61.3854616306	254	4.04851509994	604973.998988	11072.0790693	43	5.03336141572	546631.365862	7384.71270779	453	1033	136	136	162	167	144	915	0
DLR00016034	7	3	YER173W	UD20-36_5h_3x	SD/MSG -ARG -HIS -LYS +Canavanine +clonNAT +G418 +Thialysine	cSGA_v3r3	15	11	3.88874531869	8425.9352713	61.0723468102	254	4.16519997043	706339.999337	10129.7112052	43	5.09909677478	699432.999925	11169.4529896	590	1020	136	136	162	167	146	1017	0
DLR00016034	7	4	YDL040C	UD20-36_5h_3x	SD/MSG -ARG -HIS -LYS +Canavanine +clonNAT +G418 +Thialysine	cSGA_v3r3	15	11	3.45104108113	4978.19303602	34.0588774322	254	3.82055931894	418646.999194	7443.99620814	43	4.75984694251	374528.017279	4159.86273495	720	1024	136	136	161	167	147	878	0
DLR00016034	7	5	YJL023C	UD20-36_5h_3x	SD/MSG -ARG -HIS -LYS +Canavanine +clonNAT +G418 +Thialysine	cSGA_v3r3	15	11	3.68082311252	7285.38246167	48.1895168388	254	4.00551509704	583277.999357	9553.49979708	43	4.97983039422	536614.356868	5719.71634319	859	1022	136	136	161	167	147	1349	0
DLR00016034	7	6	YMR176W	UD20-36_5h_3x	SD/MSG -ARG -HIS -LYS +Canavanine +clonNAT +G418 +Thialysine	cSGA_v3r3	15	11	3.74292811152	5777.69055723	31.8513331828	254	4.09469322021	490373.999207	7180.68835078	43	5.00426304548	475668.99903	6563.14514776	995	1026	136	136	165	170	148	758	0
DLR00016034	7	7	YJL094C	UD20-36_5h_3x	SD/MSG -ARG -HIS -LYS +Canavanine +clonNAT +G418 +Thialysine	cSGA_v3r3	15	11	3.86552037826	7508.97256706	33.5546943347	254	4.10458209036	586215.999594	8011.27103334	43	5.0293222556	577313.999637	7783.46022253	1125	1024	136	136	159	166	145	1114	0
DLR00016034	7	8	YMR169c	UD20-36_5h_3x	SD/MSG -ARG -HIS -LYS +Canavanine +clonNAT +G418 +Thialysine	cSGA_v3r3	15	11	3.96722427984	6589.74747448	39.0706546866	254	4.3061481902	562544.998406	8044.1952058	43	5.23251880994	550689.99751	8069.28313359	1265	1028	136	136	165	170	146	874	0
DLR00016034	7	9	YGR231C	UD20-36_5h_3x	SD/MSG -ARG -HIS -LYS +Canavanine +clonNAT +G418 +Thialysine	cSGA_v3r3	15	11	3.94276842504	7456.35362796	31.1776730179	254	4.22238685279	570650.999897	6216.49108576	43	5.14811595772	563323.999353	5700.51626443	1401	1026	136	136	157	163	143	1108	0
DLR00016034	7	10	YNL125C	UD20-36_5h_3x	SD/MSG -ARG -HIS -LYS +Canavanine +clonNAT +G418 +Thialysine	cSGA_v3r3	15	11	3.92603319054	5865.64505277	45.8640741612	254	4.24874564771	499486.998643	6959.04182206	43	5.15191998745	488189.997631	7140.15284026	1536	1021	136	136	163	168	143	758	0
DLR00016034	7	11	YLR233C	UD20-36_5h_3x	SD/MSG -ARG -HIS -LYS +Canavanine +clonNAT +G418 +Thialysine	cSGA_v3r3	15	11	4.00898398044	8107.58036775	48.7950254492	254	4.19465096299	661003.99888	11015.8859563	43	5.12242973803	654737.999132	11767.3041949	1677	1020	136	136	160	166	142	1003	0
DLR00016034	7	12	YNR059W	UD20-36_5h_3x	SD/MSG -ARG -HIS -LYS +Canavanine +clonNAT +G418 +Thialysine	cSGA_v3r3	15	11	4.03916904541	7705.55689997	40.9226971842	254	4.24082570058	638635.998863	9864.07073225	43	5.16269626464	631506.998632	10513.2904129	1809	1019	136	136	162	167	143	952	0
DLR00016034	7	13	YML028W	UD20-36_5h_3x	SD/MSG -ARG -HIS -LYS +Canavanine +clonNAT +G418 +Thialysine	cSGA_v3r3	15	11	3.71514318764	7145.39458494	57.8136665689	254	3.82086838136	573264.997726	12874.6419575	43	4.81461155715	510381	8093.78130146	1949	1022	136	136	158	163	140	1135	0
DLR00016034	7	14	YOR202W	UD20-36_5h_3x	SD/MSG -ARG -HIS -LYS +Canavanine +clonNAT +G418 +Thialysine	cSGA_v3r3	15	11	3.70195610152	6462.60107151	46.7810974272	254	3.98731882757	549878.998632	10682.2562012	43	4.8938101228	541938.999647	11325.8676859	2079	1021	136	136	162	167	143	1105	0
DLR00016034	7	15	YDL040C	UD20-36_5h_3x	SD/MSG -ARG -HIS -LYS +Canavanine +clonNAT +G418 +Thialysine	cSGA_v3r3	15	11	3.84146594581	6927.72758515	45.9335592656	254	4.13000935565	588056.99889	9938.75474033	43	5.04355651713	580584.999176	10598.2441533	2224	1023	136	136	163	168	143	1036	0
DLR00016034	7	16	YMR176W	UD20-36_5h_3x	SD/MSG -ARG -HIS -LYS +Canavanine +clonNAT +G418 +Thialysine	cSGA_v3r3	15	11	4.05892313012	8083.50923402	63.2915054604	254	4.32070989648	671212.998384	10370.8648276	43	5.32380792822	620052.857977	6651.26830757	2353	1019	136	136	162	168	142	1073	0
DLR00016034	7	17	YPL096W	UD20-36_5h_3x	SD/MSG -ARG -HIS -LYS +Canavanine +clonNAT +G418 +Thialysine	cSGA_v3r3	15	11	4.00754090476	8394.44878455	60.9578847698	254	4.25383234207	695807.998746	11444.3606179	43	5.18371604865	690905.998905	12424.7806385	2493	1023	136	136	162	168	144	1209	0
DLR00016034	7	18	YOR202W	UD20-36_5h_3x	SD/MSG -ARG -HIS -LYS +Canavanine +clonNAT +G418 +Thialysine	cSGA_v3r3	15	11	3.9247787501	6862.8310867	50.9109850316	254	4.18295234984	577815.998704	9410.88166906	43	5.09960326217	568986.998748	9848.3718938	2628	1026	136	136	163	168	145	1071	0
DLR00016034	7	19	YOR368W	UD20-36_5h_3x	SD/MSG -ARG -HIS -LYS +Canavanine +clonNAT +G418 +Thialysine	cSGA_v3r3	15	11	3.92679820061	7822.78030287	53.2011321745	254	4.12168566971	605059.999151	9709.98737299	43	5.04419034874	598299.999688	10106.0037234	2762	1023	136	136	157	164	143	1207	0
DLR00016034	7	20	YPR160W	UD20-36_5h_3x	SD/MSG -ARG -HIS -LYS +Canavanine +clonNAT +G418 +Thialysine	cSGA_v3r3	15	11	4.15991473717	8538.62152092	56.246672127	254	4.44861915131	657098.128868	6079.07260664	43	5.33091491472	683615.997718	9889.28009407	2896	1024	136	136	162	167	145	1005	0
DLR00016034	7	21	YML032C	UD20-36_5h_3x	SD/MSG -ARG -HIS -LYS +Canavanine +clonNAT +G418 +Thialysine	cSGA_v3r3	15	11	2.87152821075	3712.88000477	36.3340528098	254	2.9352967765	256820.998073	6896.89302878	43	3.52205132448	242972.994863	6025.24685951	3043	1026	136	136	141	151	136	1069	0
DLR00016034	7	22	YNL268W	UD20-36_5h_3x	SD/MSG -ARG -HIS -LYS +Canavanine +clonNAT +G418 +Thialysine	cSGA_v3r3	15	11	4.17294830115	8670.88439545	75.489515434	254	4.37737044695	729631.99772	11386.4925273	43	5.31458502802	721695.997574	12563.666541	3174	1024	136	136	158	164	142	808	0
DLR00016034	7	23	YLR233C	UD20-36_5h_3x	SD/MSG -ARG -HIS -LYS +Canavanine +clonNAT +G418 +Thialysine	cSGA_v3r3	15	11	3.71234897512	8470.1898934	99.7983315304	254	3.89791716526	734044.997803	16518.2694463	43	4.8284327989	726180.999529	18736.3789534	3314	1022	136	136	153	159	138	586	0
DLR00016034	7	24	YOR202W	UD20-36_5h_3x	SD/MSG -ARG -HIS -LYS +Canavanine +clonNAT +G418 +Thialysine	cSGA_v3r3	15	11	3.94176340119	10489.5	185.979841898	254	4.21200259948	1026727.99932	24913.8297768	43	5.13897892755	1023041.99904	28001.6146205	3446	1021	136	136	157	161	135	521	0
DLR00016034	8	1	YOR202W	UD20-36_5h_3x	SD/MSG -ARG -HIS -LYS +Canavanine +clonNAT +G418 +Thialysine	cSGA_v3r3	15	11	4.0548763436	10759.931736	180.28035231	254	4.35247123777	977066.999083	17931.0314689	43	5.2864833246	973063.999782	20469.584165	316	1153	136	136	162	166	141	740	0
DLR00016034	8	2	YPR160W	UD20-36_5h_3x	SD/MSG -ARG -HIS -LYS +Canavanine +clonNAT +G418 +Thialysine	cSGA_v3r3	15	11	3.99887522057	8762.80352681	91.5754730619	254	4.30419666532	808969.998338	14176.6763383	43	5.23795679158	802659.99886	15967.9462346	450	1168	136	136	164	168	144	982	0
DLR00016034	8	3	YMR224C	UD20-36_5h_3x	SD/MSG -ARG -HIS -LYS +Canavanine +clonNAT +G418 +Thialysine	cSGA_v3r3	15	11	2.28411684219	1801.30614985	21.7944426945	254	2.6828898117	143580.998495	5299.77903928	43	3.09588080927	123949.993135	2816.40087009	591	1159	136	136	143	152	139	826	0
DLR00016034	8	4	YML030W	UD20-36_5h_3x	SD/MSG -ARG -HIS -LYS +Canavanine +clonNAT +G418 +Thialysine	cSGA_v3r3	15	11	4.0983831174	8290.11550623	41.5487153038	254	4.41513787638	646566.339024	3635.41008173	43	5.33547057956	651998.998989	4629.81969628	719	1156	136	136	160	166	147	897	0
DLR00016034	8	5	YDL012C	UD20-36_5h_3x	SD/MSG -ARG -HIS -LYS +Canavanine +clonNAT +G418 +Thialysine	cSGA_v3r3	15	11	3.98776375486	7956.05238867	45.2597703758	254	4.25056339425	658832.999062	9255.74559716	43	5.17985057978	650703.998986	9818.56367215	855	1157	136	136	164	169	147	1046	0
DLR00016034	8	6	YOR202W	UD20-36_5h_3x	SD/MSG -ARG -HIS -LYS +Canavanine +clonNAT +G418 +Thialysine	cSGA_v3r3	15	11	3.63786499615	6354.22990554	43.9279136851	254	3.92549854007	535044.998571	10557.3829045	43	4.83268881359	523378.999822	10940.196226	993	1158	136	136	162	168	147	817	0
DLR00016034	8	7	YDR269C	UD20-36_5h_3x	SD/MSG -ARG -HIS -LYS +Canavanine +clonNAT +G418 +Thialysine	cSGA_v3r3	15	11	3.83478883607	7462.07145287	33.6548509661	254	4.012221749	583029.999197	8413.33232132	43	4.92766219822	575491.999819	8598.99516327	1126	1156	136	136	159	165	146	1160	0
DLR00016034	8	8	YOR047C	UD20-36_5h_3x	SD/MSG -ARG -HIS -LYS +Canavanine +clonNAT +G418 +Thialysine	cSGA_v3r3	15	11	4.2090386008	7634.88157434	50.1880495634	254	4.47245650485	653706.99778	7930.37668179	43	5.4094445912	644753.996622	8569.00598141	1262	1160	136	136	165	170	146	907	0
DLR00016034	8	9	YLR387C	UD20-36_5h_3x	SD/MSG -ARG -HIS -LYS +Canavanine +clonNAT +G418 +Thialysine	cSGA_v3r3	15	11	4.11732450471	8505.4266524	49.5075359004	254	4.37370774414	709825.9986	9877.32934626	43	5.31074349859	705143.997966	10767.7656128	1401	1159	136	136	163	168	144	1168	0
DLR00016034	8	10	YBR274W	UD20-36_5h_3x	SD/MSG -ARG -HIS -LYS +Canavanine +clonNAT +G418 +Thialysine	cSGA_v3r3	15	11	4.38058996683	9186.76517279	59.9565015961	254	4.61382943824	780763.997152	9462.02921911	43	5.56540696552	776003.995772	10777.3827204	1535	1161	136	136	165	169	143	1008	0
DLR00016034	8	11	YOR033C	UD20-36_5h_3x	SD/MSG -ARG -HIS -LYS +Canavanine +clonNAT +G418 +Thialysine	cSGA_v3r3	15	11	4.02856117326	8009.53609872	48.531465193	254	4.31141780513	675565.998689	10557.1356551	43	5.24135445809	670211.99823	11437.9377254	1674	1158	136	136	162	167	143	1086	0
DLR00016034	8	12	YML030W	UD20-36_5h_3x	SD/MSG -ARG -HIS -LYS +Canavanine +clonNAT +G418 +Thialysine	cSGA_v3r3	15	11	4.00275840131	6845.8141715	30.4522259619	254	4.26559239881	522761.999907	4696.01787585	43	5.20652642807	500730.535386	2171.10701778	1814	1156	136	136	155	161	141	951	0
DLR00016034	8	13	YLR233C	UD20-36_5h_3x	SD/MSG -ARG -HIS -LYS +Canavanine +clonNAT +G418 +Thialysine	cSGA_v3r3	15	11	4.17054193266	9126.86123763	64.7556072971	254	4.35908699681	770041.998441	12702.1798185	43	5.2971948401	766961.998151	13963.6686183	1944	1158	136	136	163	168	142	1194	0
DLR00016034	8	14	YML030W	UD20-36_5h_3x	SD/MSG -ARG -HIS -LYS +Canavanine +clonNAT +G418 +Thialysine	cSGA_v3r3	15	11	4.11209823632	7591.59780438	32.6324368492	254	4.36892038109	588465.999932	4439.11311975	43	5.29426615556	580876.999017	3818.36011627	2083	1161	136	136	157	163	141	847	0
DLR00016034	8	15	YDR269C	UD20-36_5h_3x	SD/MSG -ARG -HIS -LYS +Canavanine +clonNAT +G418 +Thialysine	cSGA_v3r3	15	11	3.79126753355	7767.01625159	31.2457879336	254	3.97745486452	604995.998448	9285.94624324	43	4.88970974432	600447.999483	10047.9584652	2219	1156	136	136	157	163	142	1287	0
DLR00016034	8	16	YKL198C	UD20-36_5h_3x	SD/MSG -ARG -HIS -LYS +Canavanine +clonNAT +G418 +Thialysine	cSGA_v3r3	15	11	4.18520918494	9143.43474428	59.6504038944	254	4.42168845532	781773.998219	11895.3844139	43	5.36135563995	777710.997635	13219.7300219	2353	1154	136	136	165	170	143	1109	0
DLR00016034	8	17	YML028W	UD20-36_5h_3x	SD/MSG -ARG -HIS -LYS +Canavanine +clonNAT +G418 +Thialysine	cSGA_v3r3	15	11	3.66909330171	7152.69233438	60.5900665034	254	3.78295260362	583823.997533	13206.8165488	43	4.69399739436	575706.999236	14604.1312675	2489	1161	136	136	159	165	141	1037	0
DLR00016034	8	18	YDR034C	UD20-36_5h_3x	SD/MSG -ARG -HIS -LYS +Canavanine +clonNAT +G418 +Thialysine	cSGA_v3r3	15	11	2.07623922856	838.507302634	9.01676005939	254	2.98096752395	91533.9996765	4572.73268298	43	3.34568532163	58882.3599105	697.495924522	2636	1157	136	136	155	163	142	236	0
DLR00016034	8	19	YOR382W	UD20-36_5h_3x	SD/MSG -ARG -HIS -LYS +Canavanine +clonNAT +G418 +Thialysine	cSGA_v3r3	15	11	4.07325749379	8842.40037651	58.1849958632	254	4.3259070957	740387.998477	11789.8591817	43	5.26595852987	734021.998427	12837.9795151	2762	1158	136	136	163	168	144	1072	0
DLR00016034	8	20	YOR382W	UD20-36_5h_3x	SD/MSG -ARG -HIS -LYS +Canavanine +clonNAT +G418 +Thialysine	cSGA_v3r3	15	11	4.12015842322	8740.4590322	56.1141569762	254	4.34707883465	708738.998585	9988.54138586	43	5.34639342323	659271.038354	6659.10317595	2897	1160	136	136	161	167	144	949	0
DLR00016034	8	21	YGR231C	UD20-36_5h_3x	SD/MSG -ARG -HIS -LYS +Canavanine +clonNAT +G418 +Thialysine	cSGA_v3r3	15	11	4.01527059661	7985.37133792	42.4444401197	254	4.20895322453	622876.999278	7396.27491513	43	5.13580056341	614089.999192	7766.45727297	3037	1159	136	136	156	163	143	923	0
DLR00016034	8	22	YPR119W	UD20-36_5h_3x	SD/MSG -ARG -HIS -LYS +Canavanine +clonNAT +G418 +Thialysine	cSGA_v3r3	15	11	3.86934299692	7766.61824008	68.1613494639	254	4.15605942613	602081.808327	7187.68769019	43	5.00950689467	638909.999825	12764.8104725	3176	1160	136	136	156	162	141	678	0
DLR00016034	8	23	YBR274W	UD20-36_5h_3x	SD/MSG -ARG -HIS -LYS +Canavanine +clonNAT +G418 +Thialysine	cSGA_v3r3	15	11	4.05474640175	9322.11190589	98.3647375059	254	4.29726389577	846433.9985	15441.8659963	43	5.23074401852	839456.999104	17334.3704758	3308	1158	136	136	158	163	140	681	0
DLR00016034	8	24	YOR202W	UD20-36_5h_3x	SD/MSG -ARG -HIS -LYS +Canavanine +clonNAT +G418 +Thialysine	cSGA_v3r3	15	11	3.70325696584	9918	181.069814898	254	3.92100900875	962026.999355	25027.4297779	43	4.85466401874	956203.996657	28528.5828634	3444	1160	136	136	155	160	135	552	0
DLR00016034	9	1	YOR202W	UD20-36_5h_3x	SD/MSG -ARG -HIS -LYS +Canavanine +clonNAT +G418 +Thialysine	cSGA_v3r3	15	11	3.85074183582	9399.95583768	158.313628875	254	4.13201554222	870808.999391	17943.3733087	43	5.13166953467	787264.697447	13320.3480785	317	1294	136	136	161	165	141	668	0
DLR00016034	9	2	YOR202W	UD20-36_5h_3x	SD/MSG -ARG -HIS -LYS +Canavanine +clonNAT +G418 +Thialysine	cSGA_v3r3	15	11	3.67219563201	6443.03331545	69.1021371241	254	4.02652750541	600119.998924	11340.9737497	43	4.93803941033	588311.999961	12435.2637983	450	1297	136	136	163	168	144	892	0
DLR00016034	9	3	YDL040C	UD20-36_5h_3x	SD/MSG -ARG -HIS -LYS +Canavanine +clonNAT +G418 +Thialysine	cSGA_v3r3	15	11	3.93456949011	8177.56954783	58.4242367563	254	4.23701275237	726411.999118	11319.4141837	43	5.17150201463	717854.999447	12354.5788621	588	1297	136	136	165	170	147	981	0
DLR00016034	9	4	YPR160W	UD20-36_5h_3x	SD/MSG -ARG -HIS -LYS +Canavanine +clonNAT +G418 +Thialysine	cSGA_v3r3	15	11	3.52300692649	4983.60197197	123.206836635	254	3.85116140691	433607.999272	8178.04358569	43	4.73010147066	418324.999973	7747.61235406	720	1298	136	136	162	168	147	829	0
DLR00016034	9	5	YMR206W	UD20-36_5h_3x	SD/MSG -ARG -HIS -LYS +Canavanine +clonNAT +G418 +Thialysine	cSGA_v3r3	15	11	3.91271090322	8101.23285992	48.3661009692	254	4.23421829397	627542.43688	6168.95939056	43	5.11165834715	659716.99968	10572.2386939	855	1299	136	136	162	168	146	1154	0
DLR00016034	9	6	YBR028C	UD20-36_5h_3x	SD/MSG -ARG -HIS -LYS +Canavanine +clonNAT +G418 +Thialysine	cSGA_v3r3	15	11	3.95083545057	6900.1077538	40.4027388962	254	4.18129581757	582004.998903	8718.57067109	43	5.10353624955	570222.998814	8928.03836268	990	1296	136	136	163	169	146	867	0
DLR00016034	9	7	YGL217C	UD20-36_5h_3x	SD/MSG -ARG -HIS -LYS +Canavanine +clonNAT +G418 +Thialysine	cSGA_v3r3	15	11	3.65501239333	6900.00768306	45.8831887561	254	3.93932342874	576265.998956	9808.01338446	43	4.85202606307	567815.999749	10520.3285346	1130	1300	136	136	162	167	145	1163	0
DLR00016034	9	8	YNL250W	UD20-36_5h_3x	SD/MSG -ARG -HIS -LYS +Canavanine +clonNAT +G418 +Thialysine	cSGA_v3r3	15	11	1.88577528035	949.33727179	14.6542832619	254	2.57339265766	83016.9997562	4774.73991237	43	2.78553120955	52879.5	739.841798253	1258	1290	136	136	139	149	136	459	0
DLR00016034	9	9	YDL040C	UD20-36_5h_3x	SD/MSG -ARG -HIS -LYS +Canavanine +clonNAT +G418 +Thialysine	cSGA_v3r3	15	11	4.04973132782	7486.17874317	54.7333157276	254	4.36268265881	659871.997967	9785.63668933	43	5.29286694379	652125.997472	10854.7686833	1400	1299	136	136	166	171	145	1013	0
DLR00016034	9	10	YPL096W	UD20-36_5h_3x	SD/MSG -ARG -HIS -LYS +Canavanine +clonNAT +G418 +Thialysine	cSGA_v3r3	15	11	3.75035857225	6184.74791244	47.4881323464	254	4.11863944567	488381.21825	6057.42364074	43	5.02705688873	474988.248465	5929.6707238	1532	1294	136	136	161	167	143	1060	0
DLR00016034	9	11	YKL109W	UD20-36_5h_3x	SD/MSG -ARG -HIS -LYS +Canavanine +clonNAT +G418 +Thialysine	cSGA_v3r3	15	11	3.70715497319	6136.40000085	25.3177627241	254	3.99605093832	441929.999961	4422.71216579	43	4.91308764052	423762.772841	1491.3121558	1675	1296	136	136	150	158	142	1457	0
DLR00016034	9	12	YDR034C	UD20-36_5h_3x	SD/MSG -ARG -HIS -LYS +Canavanine +clonNAT +G418 +Thialysine	cSGA_v3r3	15	11	3.30701543605	4785.19471924	49.4188382247	254	3.65880513647	405172.996993	9857.91536072	43	4.51289098697	394786.998839	10419.5522937	1806	1291	136	136	158	163	140	953	0
DLR00016034	9	13	YDL109C	UD20-36_5h_3x	SD/MSG -ARG -HIS -LYS +Canavanine +clonNAT +G418 +Thialysine	cSGA_v3r3	15	11	4.13383735067	8833.01263034	57.6379546037	254	4.30597535566	752225.998497	13839.2093266	43	5.24166866036	748267.998579	15119.7008562	1951	1301	136	136	162	167	141	1112	0
DLR00016034	9	14	YDR217C	UD20-36_5h_3x	SD/MSG -ARG -HIS -LYS +Canavanine +clonNAT +G418 +Thialysine	cSGA_v3r3	15	11	3.95785234212	8226.86162069	49.9120920221	254	4.17815994844	701588.998654	12733.5000526	43	5.18022276419	638137.405818	7792.83538409	2085	1296	136	136	163	168	142	1085	0
DLR00016034	9	15	YNL250W	UD20-36_5h_3x	SD/MSG -ARG -HIS -LYS +Canavanine +clonNAT +G418 +Thialysine	cSGA_v3r3	15	11	1.97886141616	1071.5060427	11.3048637523	254	2.76504510618	92577.9997468	4326.87570116	43	2.91689788548	65117.7	956.423926674	2225	1296	136	136	143	152	136	572	0
DLR00016034	9	16	YPL156C	UD20-36_5h_3x	SD/MSG -ARG -HIS -LYS +Canavanine +clonNAT +G418 +Thialysine	cSGA_v3r3	15	11	4.0169478338	8452.69418909	55.7677389291	254	4.27087061587	727211.998788	11167.669566	43	5.19965845776	721938.998926	12606.5908913	2356	1297	136	136	163	168	142	994	0
DLR00016034	9	17	YDR496C	UD20-36_5h_3x	SD/MSG -ARG -HIS -LYS +Canavanine +clonNAT +G418 +Thialysine	cSGA_v3r3	15	11	3.19102295269	6052.12625716	55.3409938058	254	3.29642133577	399385.551839	6813.03351053	43	3.83162626365	430553.994791	10614.615341	2493	1298	136	136	148	156	137	1263	0
DLR00016034	9	18	YGL179C	UD20-36_5h_3x	SD/MSG -ARG -HIS -LYS +Canavanine +clonNAT +G418 +Thialysine	cSGA_v3r3	15	11	4.23252769972	9556.29891746	65.3219820439	254	4.4717532786	818789.998031	11913.8756614	43	5.4203851392	813997.997512	13511.7666726	2626	1296	136	136	164	169	143	1019	0
DLR00016034	9	19	YDR496C	UD20-36_5h_3x	SD/MSG -ARG -HIS -LYS +Canavanine +clonNAT +G418 +Thialysine	cSGA_v3r3	15	11	3.19389649936	5893.12287711	46.6660396778	254	3.27025320609	371837.506946	6536.31883479	43	3.81458922519	402387.995486	9734.92749095	2768	1298	136	136	144	154	137	1584	0
DLR00016034	9	20	YHR077C	UD20-36_5h_3x	SD/MSG -ARG -HIS -LYS +Canavanine +clonNAT +G418 +Thialysine	cSGA_v3r3	15	11	4.0862070458	8734.12085443	58.5195847089	254	4.2568561955	685704.998877	11306.1512605	43	5.19557688979	678330.998894	12185.4630144	2901	1295	136	136	157	163	141	850	0
DLR00016034	9	21	YDR034C	UD20-36_5h_3x	SD/MSG -ARG -HIS -LYS +Canavanine +clonNAT +G418 +Thialysine	cSGA_v3r3	15	11	2.68205178973	2532.67075723	26.6824150236	254	3.17995739814	220893.999304	6112.6304283	43	3.99501960878	180159.3	2832.921477	3039	1282	136	136	153	161	142	583	0
DLR00016034	9	22	YMR105C	UD20-36_5h_3x	SD/MSG -ARG -HIS -LYS +Canavanine +clonNAT +G418 +Thialysine	cSGA_v3r3	15	11	4.0531993955	8353.05813923	69.6347052698	254	4.26788530561	727237.998669	12242.2343369	43	5.20007469161	718555.998975	13385.2356466	3174	1292	136	136	159	165	143	812	0
DLR00016034	9	23	YHR077C	UD20-36_5h_3x	SD/MSG -ARG -HIS -LYS +Canavanine +clonNAT +G418 +Thialysine	cSGA_v3r3	15	11	3.48370967411	7147.53660778	94.7815670706	254	3.66559223599	618124.99937	14930.7375621	43	4.57516207332	607389.997899	16956.2052616	3314	1293	136	136	150	156	135	527	0
DLR00016034	9	24	YOR202W	UD20-36_5h_3x	SD/MSG -ARG -HIS -LYS +Canavanine +clonNAT +G418 +Thialysine	cSGA_v3r3	15	11	3.68417906272	9126.9	169.39341506	254	3.98144898368	907103.999938	24139.752955	43	4.89854240081	900218.997397	27085.3985085	3436	1300	136	136	156	160	135	468	0
DLR00016034	10	1	YOR202W	UD20-36_5h_3x	SD/MSG -ARG -HIS -LYS +Canavanine +clonNAT +G418 +Thialysine	cSGA_v3r3	15	11	3.71351555655	8537.05099663	149.432899721	254	3.95699953855	792605.998685	17529.4563331	43	4.87672680352	784068.998931	19901.7424845	315	1434	136	136	160	165	141	711	0
DLR00016034	10	2	YGR231C	UD20-36_5h_3x	SD/MSG -ARG -HIS -LYS +Canavanine +clonNAT +G418 +Thialysine	cSGA_v3r3	15	11	4.21957301391	8858.76333814	84.3049849154	254	4.54006534744	821256.997166	10818.6816044	43	5.48572880395	814388.996538	12545.9629533	449	1431	136	136	164	169	145	890	0
DLR00016034	10	3	YML032C	UD20-36_5h_3x	SD/MSG -ARG -HIS -LYS +Canavanine +clonNAT +G418 +Thialysine	cSGA_v3r3	15	11	2.60427756567	2984.76879853	43.3019998324	254	2.76797548279	220493.996277	6786.62843927	43	3.29044714119	207192.99275	5657.28706382	583	1441	136	136	142	150	136	1325	0
DLR00016034	10	4	YMR105C	UD20-36_5h_3x	SD/MSG -ARG -HIS -LYS +Canavanine +clonNAT +G418 +Thialysine	cSGA_v3r3	15	11	4.16561313618	8339.20132036	57.7922408062	254	4.51559375633	699061.889438	6218.99815296	43	5.40034022266	729904.997116	11234.2268606	721	1434	136	136	167	172	148	907	0
DLR00016034	10	5	YKL175W	UD20-36_5h_3x	SD/MSG -ARG -HIS -LYS +Canavanine +clonNAT +G418 +Thialysine	cSGA_v3r3	15	11	3.58992617129	6250.51878761	48.6518005639	254	3.82108257253	513412.998011	10556.9054113	43	4.8057004825	458436.050184	6439.42641906	856	1433	136	136	159	166	146	1262	0
DLR00016034	10	6	YGL179C	UD20-36_5h_3x	SD/MSG -ARG -HIS -LYS +Canavanine +clonNAT +G418 +Thialysine	cSGA_v3r3	15	11	4.12416688043	8675.30580975	50.2535849635	254	4.39281831665	738014.998526	10417.2680921	43	5.33602988035	730390.997957	11236.023567	991	1435	136	136	164	170	146	1000	0
DLR00016034	10	7	YPL001W	UD20-36_5h_3x	SD/MSG -ARG -HIS -LYS +Canavanine +clonNAT +G418 +Thialysine	cSGA_v3r3	15	11	3.77762770728	7482.10767069	52.2141998704	254	4.13949239679	590180.872208	6609.79442583	43	5.00804188684	624949.999779	11416.0145669	1129	1433	136	136	163	168	145	1161	0
DLR00016034	10	8	YBR149W	UD20-36_5h_3x	SD/MSG -ARG -HIS -LYS +Canavanine +clonNAT +G418 +Thialysine	cSGA_v3r3	15	11	4.0985376911	8625.14447379	58.4113685549	254	4.34586106379	755363.998474	11110.6599119	43	5.34850568021	699158.323673	7159.43948338	1267	1435	136	136	166	170	145	1039	0
DLR00016034	10	9	YLL019C	UD20-36_5h_3x	SD/MSG -ARG -HIS -LYS +Canavanine +clonNAT +G418 +Thialysine	cSGA_v3r3	15	11	3.59263472168	6561.75171266	52.1647238876	254	3.86057099091	562132.998158	10753.9795506	43	4.84133721239	507286.045001	6907.19293997	1401	1434	136	136	163	168	144	1422	0
DLR00016034	10	10	YOR202W	UD20-36_5h_3x	SD/MSG -ARG -HIS -LYS +Canavanine +clonNAT +G418 +Thialysine	cSGA_v3r3	15	11	4.20838322721	8941.53799071	60.6399313148	254	4.43503683403	776746.998203	12008.9495064	43	5.45198889111	717075.367341	7453.12898456	1536	1432	136	136	165	169	143	1047	0
DLR00016034	10	11	YGR231C	UD20-36_5h_3x	SD/MSG -ARG -HIS -LYS +Canavanine +clonNAT +G418 +Thialysine	cSGA_v3r3	15	11	4.01519342995	7574.66021988	33.1097824892	254	4.31641680875	608567.999644	6102.24529478	43	5.24641916154	601638.9987	6580.75202273	1674	1427	136	136	158	164	141	981	0
DLR00016034	10	12	YOR202W	UD20-36_5h_3x	SD/MSG -ARG -HIS -LYS +Canavanine +clonNAT +G418 +Thialysine	cSGA_v3r3	15	11	4.14357436624	8819.34932198	59.2809967464	254	4.41950075553	778387.998084	13217.6699878	43	5.4451383222	714665.772324	8154.66213332	1813	1428	136	136	165	169	143	1126	0
DLR00016034	10	13	YOR047C	UD20-36_5h_3x	SD/MSG -ARG -HIS -LYS +Canavanine +clonNAT +G418 +Thialysine	cSGA_v3r3	15	11	4.19069082611	8323.58294141	53.846556909	254	4.40000146751	718922.99807	11982.0344792	43	5.42202395054	658223.054582	6991.65670721	1945	1433	136	136	163	167	141	1031	0
DLR00016034	10	14	YOR202W	UD20-36_5h_3x	SD/MSG -ARG -HIS -LYS +Canavanine +clonNAT +G418 +Thialysine	cSGA_v3r3	15	11	4.03848839816	9030.22432902	69.6646425751	254	4.25271436029	792225.998238	16371.1538154	43	5.19107348448	788578.99897	17906.1872783	2084	1436	136	136	163	167	141	1173	0
DLR00016034	10	15	YML028W	UD20-36_5h_3x	SD/MSG -ARG -HIS -LYS +Canavanine +clonNAT +G418 +Thialysine	cSGA_v3r3	15	11	3.55461276066	6545.0066478	57.007864009	254	3.64431720691	558047.998026	14123.7158563	43	4.54532784109	551352.99828	16087.9416793	2217	1434	136	136	158	164	140	1212	0
DLR00016034	10	16	YBR274W	UD20-36_5h_3x	SD/MSG -ARG -HIS -LYS +Canavanine +clonNAT +G418 +Thialysine	cSGA_v3r3	15	11	4.10449598413	8771.09100383	63.2974022814	254	4.34660506341	773352.998189	13141.2298289	43	5.28213399065	769398.998251	14762.3831545	2356	1432	136	136	164	169	142	1213	0
DLR00016034	10	17	YNL011C	UD20-36_5h_3x	SD/MSG -ARG -HIS -LYS +Canavanine +clonNAT +G418 +Thialysine	cSGA_v3r3	15	11	4.14151917457	8037.66767192	55.4724949059	254	4.30424657767	685574.998492	11077.1314367	43	5.23544565848	678447.998342	12424.377941	2493	1432	136	136	161	166	140	923	0
DLR00016034	10	18	YOR202W	UD20-36_5h_3x	SD/MSG -ARG -HIS -LYS +Canavanine +clonNAT +G418 +Thialysine	cSGA_v3r3	15	11	4.298075002	9747.34112114	67.2186650259	254	4.60760071802	782411.939883	7150.02124312	43	5.49584435819	827096.996746	13823.350063	2627	1429	136	136	163	168	142	1060	0
DLR00016034	10	19	YGL217C	UD20-36_5h_3x	SD/MSG -ARG -HIS -LYS +Canavanine +clonNAT +G418 +Thialysine	cSGA_v3r3	15	11	4.11482680167	7694.70006345	50.7718803531	254	4.46747357232	619645.735736	5779.11439949	43	5.34369467548	648909.996961	10644.9406553	2763	1431	136	136	163	168	143	914	0
DLR00016034	10	20	YIR039C	UD20-36_5h_3x	SD/MSG -ARG -HIS -LYS +Canavanine +clonNAT +G418 +Thialysine	cSGA_v3r3	15	11	4.08554737905	9001.59214812	57.673935996	254	4.3001738509	731660.998801	11400.4521776	43	5.24144131105	726212.998765	12601.7848413	2898	1435	136	136	160	165	142	1072	0
DLR00016034	10	21	YJL023C	UD20-36_5h_3x	SD/MSG -ARG -HIS -LYS +Canavanine +clonNAT +G418 +Thialysine	cSGA_v3r3	15	11	3.95403174267	8418.02515599	66.2659882364	254	4.2258683942	706797.998889	11702.1308947	43	5.1571917262	699543.999259	12933.1506996	3036	1434	136	136	160	165	143	959	0
DLR00016034	10	22	YDR496C	UD20-36_5h_3x	SD/MSG -ARG -HIS -LYS +Canavanine +clonNAT +G418 +Thialysine	cSGA_v3r3	15	11	3.25066779016	6466.26502734	59.4381787371	254	3.15291620946	476551.996735	9677.85146139	43	3.82910212341	466399.995468	11228.3295772	3174	1433	136	136	144	152	136	858	0
DLR00016034	10	23	YNL125C	UD20-36_5h_3x	SD/MSG -ARG -HIS -LYS +Canavanine +clonNAT +G418 +Thialysine	cSGA_v3r3	15	11	3.81073535279	7659.05690133	95.4700680048	254	4.12850201572	732484.998962	15225.6737029	43	5.04233390834	721545.999791	16856.7407368	3312	1432	136	136	158	163	139	558	0
DLR00016034	10	24	YOR202W	UD20-36_5h_3x	SD/MSG -ARG -HIS -LYS +Canavanine +clonNAT +G418 +Thialysine	cSGA_v3r3	15	11	3.83197345786	10472.4	192.60266275	254	4.07643977189	1025589	25662.5783648	43	5.0045118995	1021079.9978	28915.8814722	3444	1430	136	136	156	160	135	546	0
DLR00016034	11	1	YOR202W	UD20-36_5h_3x	SD/MSG -ARG -HIS -LYS +Canavanine +clonNAT +G418 +Thialysine	cSGA_v3r3	15	11	3.84613704157	10756.8596786	178.81326544	254	4.12578717354	1004044.99941	24438.2361992	43	5.06043353483	1000658.99885	27287.8565654	320	1567	136	136	161	165	140	783	0
DLR00016034	11	2	YLR233C	UD20-36_5h_3x	SD/MSG -ARG -HIS -LYS +Canavanine +clonNAT +G418 +Thialysine	cSGA_v3r3	15	11	3.36851714027	5750.11117789	70.8510377348	254	3.64688576865	540381.998853	13816.9322335	43	4.53967663498	529415.997951	15572.3610708	452	1580	136	136	161	166	143	955	0
DLR00016034	11	3	YOR033C	UD20-36_5h_3x	SD/MSG -ARG -HIS -LYS +Canavanine +clonNAT +G418 +Thialysine	cSGA_v3r3	15	11	3.87936705318	8315.37935897	66.2369248381	254	4.15291843708	732606.999127	13916.1802211	43	5.08601959923	725338.999953	15309.6500061	585	1565	136	136	163	168	145	1073	0
DLR00016034	11	4	YMR169c	UD20-36_5h_3x	SD/MSG -ARG -HIS -LYS +Canavanine +clonNAT +G418 +Thialysine	cSGA_v3r3	15	11	3.69540366085	6031.34532243	41.0879997429	254	3.98463869325	516826.999043	8983.12758846	43	4.89409774453	504905.99981	9483.06596195	723	1570	136	136	162	167	146	946	0
DLR00016034	11	5	YMR169c	UD20-36_5h_3x	SD/MSG -ARG -HIS -LYS +Canavanine +clonNAT +G418 +Thialysine	cSGA_v3r3	15	11	4.03825816854	8517.84724798	52.0023318445	254	4.25670628458	710243.99931	11261.623313	43	5.19727039293	702764.999369	12193.7394353	858	1569	136	136	162	168	146	1006	0
DLR00016034	11	6	YIR039C	UD20-36_5h_3x	SD/MSG -ARG -HIS -LYS +Canavanine +clonNAT +G418 +Thialysine	cSGA_v3r3	15	11	3.39877340742	4956.55079563	36.2464658287	254	3.6918985747	405242.998106	8197.04740259	43	4.57336770316	393442.999517	8270.27217665	994	1569	136	136	157	164	144	1187	0
DLR00016034	11	7	YPL156C	UD20-36_5h_3x	SD/MSG -ARG -HIS -LYS +Canavanine +clonNAT +G418 +Thialysine	cSGA_v3r3	15	11	3.9567766213	8553.14153247	48.2450230306	254	4.22945306423	706892.999322	9519.25667026	43	5.16737071728	701809.999478	10552.3450223	1128	1569	136	136	161	167	144	1215	0
DLR00016034	11	8	YER173W	UD20-36_5h_3x	SD/MSG -ARG -HIS -LYS +Canavanine +clonNAT +G418 +Thialysine	cSGA_v3r3	15	11	3.57347472584	5453.6651192	34.8008339809	254	3.82527118357	471382.99832	8294.04043968	43	4.72185703545	459063.999725	8935.1791632	1267	1572	136	136	161	167	144	904	0
DLR00016034	11	9	YML032C	UD20-36_5h_3x	SD/MSG -ARG -HIS -LYS +Canavanine +clonNAT +G418 +Thialysine	cSGA_v3r3	15	11	2.83587237881	3664.62119919	36.1807811857	254	3.00093876161	285261.997359	7275.17019269	43	3.58950965554	274044.994479	7360.53283406	1400	1570	136	136	149	157	139	1327	0
DLR00016034	11	10	YOR202W	UD20-36_5h_3x	SD/MSG -ARG -HIS -LYS +Canavanine +clonNAT +G418 +Thialysine	cSGA_v3r3	15	11	3.74942221253	7019.54299941	54.0778757692	254	3.96894015438	597618.998283	11377.8812187	43	4.8819347523	590767.999754	12669.5927971	1536	1569	136	136	161	166	142	1129	0
DLR00016034	11	11	YJL094C	UD20-36_5h_3x	SD/MSG -ARG -HIS -LYS +Canavanine +clonNAT +G418 +Thialysine	cSGA_v3r3	15	11	4.05720519321	8124.5668537	45.880520211	254	4.27412482004	686732.998846	10733.9841455	43	5.20473487078	682468.998815	11905.4806483	1675	1566	136	136	161	165	141	1265	0
DLR00016034	11	12	YBR149W	UD20-36_5h_3x	SD/MSG -ARG -HIS -LYS +Canavanine +clonNAT +G418 +Thialysine	cSGA_v3r3	15	11	4.03034011235	8183.91495468	57.7805794445	254	4.27114486895	731976.998372	13781.5653959	43	5.19976345208	726708.998648	15266.963019	1810	1570	136	136	164	168	141	1135	2
DLR00016034	11	13	YDR496C	UD20-36_5h_3x	SD/MSG -ARG -HIS -LYS +Canavanine +clonNAT +G418 +Thialysine	cSGA_v3r3	15	11	3.25744962418	6258.44461207	59.7253368885	254	3.16281159259	500658.995482	11699.5525624	43	3.80844226709	493573.993765	13513.9941415	1946	1566	136	136	152	159	138	1240	0
DLR00016034	11	14	YMR105C	UD20-36_5h_3x	SD/MSG -ARG -HIS -LYS +Canavanine +clonNAT +G418 +Thialysine	cSGA_v3r3	15	11	3.92028476037	6853.01211883	55.6758337339	254	4.17789131366	623403.998489	12018.1508616	43	5.09309522631	614276.998848	13230.5485637	2080	1569	136	136	164	169	142	907	0
DLR00016034	11	15	YMR206W	UD20-36_5h_3x	SD/MSG -ARG -HIS -LYS +Canavanine +clonNAT +G418 +Thialysine	cSGA_v3r3	15	11	3.99679390635	9032.76597145	64.0517235651	254	4.20617300596	795485.998351	16089.4041761	43	5.14232274234	792360.999435	17736.8988567	2220	1567	136	136	162	167	141	1233	0
DLR00016034	11	16	YML028W	UD20-36_5h_3x	SD/MSG -ARG -HIS -LYS +Canavanine +clonNAT +G418 +Thialysine	cSGA_v3r3	15	11	3.53350354027	5956.03398008	44.9717012137	254	3.65301640872	506159.996952	12371.8998273	43	4.54783601542	496089.999047	13991.003289	2353	1570	136	136	157	162	139	844	0
DLR00016034	11	17	YJL094C	UD20-36_5h_3x	SD/MSG -ARG -HIS -LYS +Canavanine +clonNAT +G418 +Thialysine	cSGA_v3r3	15	11	3.9779137789	7354.70650358	47.6460960783	254	4.26985123245	633345.998469	9731.59286967	43	5.19784951096	626578.998175	10878.804934	2493	1570	136	136	160	166	142	1035	0
DLR00016034	11	18	YGL217C	UD20-36_5h_3x	SD/MSG -ARG -HIS -LYS +Canavanine +clonNAT +G418 +Thialysine	cSGA_v3r3	15	11	3.99556957928	7458.92548517	53.9182848351	254	4.22218231092	629786.998511	10423.0847475	43	5.15285558865	623149.998593	11674.3621587	2626	1569	136	136	160	165	141	1005	0
DLR00016034	11	19	YJR154W	UD20-36_5h_3x	SD/MSG -ARG -HIS -LYS +Canavanine +clonNAT +G418 +Thialysine	cSGA_v3r3	15	11	3.80300042788	6839.76329701	53.0452883946	254	4.11299663948	521163.626869	6463.07268298	43	4.96750881321	555001.999455	11301.9340796	2760	1568	136	136	157	163	141	1159	0
DLR00016034	11	20	YDR269C	UD20-36_5h_3x	SD/MSG -ARG -HIS -LYS +Canavanine +clonNAT +G418 +Thialysine	cSGA_v3r3	15	11	3.95383703772	7864.02021989	39.8752071007	254	4.19760694545	575987.449174	5985.25626878	43	5.06658125434	609008.999613	10724.7363252	2902	1568	136	136	154	161	142	1097	0
DLR00016034	11	21	YOL071W	UD20-36_5h_3x	SD/MSG -ARG -HIS -LYS +Canavanine +clonNAT +G418 +Thialysine	cSGA_v3r3	15	11	3.9475503137	7496.59294064	29.2734362588	254	4.23258531662	571994.999997	4090.09037083	43	5.17867297841	552024.807487	2920.68610458	3038	1571	136	136	153	159	139	1141	0
DLR00016034	11	22	YNL268W	UD20-36_5h_3x	SD/MSG -ARG -HIS -LYS +Canavanine +clonNAT +G418 +Thialysine	cSGA_v3r3	15	11	4.04129663895	8980.70777538	75.8697822706	254	4.2992064657	780449.998582	13807.3274859	43	5.23450258999	774031.99895	15350.4043797	3171	1570	136	136	158	163	141	817	0
DLR00016034	11	23	YOR202W	UD20-36_5h_3x	SD/MSG -ARG -HIS -LYS +Canavanine +clonNAT +G418 +Thialysine	cSGA_v3r3	15	11	3.63768120159	6298.26736924	89.1655692882	254	3.90069709802	597806.998239	14109.0866796	43	4.79405677878	585100.99965	15512.5480806	3310	1575	136	136	155	160	137	546	0
DLR00016034	11	24	YOR202W	UD20-36_5h_3x	SD/MSG -ARG -HIS -LYS +Canavanine +clonNAT +G418 +Thialysine	cSGA_v3r3	15	11	3.68284205311	10057.5	196.02202831	254	3.941304262	983109.999323	25848.3023681	43	4.86927277534	977248.996573	29376.72792	3434	1567	136	136	155	159	134	530	0
DLR00016034	12	1	YOR202W	UD20-36_5h_3x	SD/MSG -ARG -HIS -LYS +Canavanine +clonNAT +G418 +Thialysine	cSGA_v3r3	15	11	3.24418825786	8067.6	164.660619637	254	3.35716749953	748260.997086	18528.4681584	43	4.02691247562	740703.995511	21835.0237773	318	1701	136	136	159	164	141	883	8
DLR00016034	12	2	YML030W	UD20-36_5h_3x	SD/MSG -ARG -HIS -LYS +Canavanine +clonNAT +G418 +Thialysine	cSGA_v3r3	15	11	3.89889921208	7274.29098701	56.4781290739	254	4.20285890695	644419.999564	7944.47322114	43	5.16857697123	600788.614542	5761.04176979	450	1702	136	136	159	164	142	771	0
DLR00016034	12	3	YNR059W	UD20-36_5h_3x	SD/MSG -ARG -HIS -LYS +Canavanine +clonNAT +G418 +Thialysine	cSGA_v3r3	15	11	4.01692225785	7969.79545993	65.3404310002	254	4.31318627706	746142.998423	13298.4668252	43	5.2438205925	736745.998546	14657.3761094	578	1702	136	136	166	171	146	909	0
DLR00016034	12	4	YLR233C	UD20-36_5h_3x	SD/MSG -ARG -HIS -LYS +Canavanine +clonNAT +G418 +Thialysine	cSGA_v3r3	15	11	3.77404432641	6986.78921502	69.1235711025	254	4.05655434964	622482.998695	13424.6427889	43	5.06560762749	553701.895011	8132.89284463	719	1702	136	136	164	169	146	1045	0
DLR00016034	12	5	YDR217C	UD20-36_5h_3x	SD/MSG -ARG -HIS -LYS +Canavanine +clonNAT +G418 +Thialysine	cSGA_v3r3	15	11	4.02957432292	7798.82472605	51.9105356809	254	4.29309678501	662808.998203	10590.133102	43	5.30726651042	608052.42834	6726.56358666	855	1701	136	136	163	168	146	997	0
DLR00016034	12	6	YDL109C	UD20-36_5h_3x	SD/MSG -ARG -HIS -LYS +Canavanine +clonNAT +G418 +Thialysine	cSGA_v3r3	15	11	4.20644470239	8455.44847188	58.7743547638	254	4.4408588949	738682.997838	11405.6173536	43	5.38733100472	731295.997304	12592.1339803	992	1705	136	136	165	170	146	988	0
DLR00016034	12	7	YDL109C	UD20-36_5h_3x	SD/MSG -ARG -HIS -LYS +Canavanine +clonNAT +G418 +Thialysine	cSGA_v3r3	15	11	3.8971871615	6893.00205731	46.3300265069	254	4.16979968985	596682.99867	9708.49548308	43	5.09761756791	586636.998886	10509.5856682	1125	1701	136	136	164	169	145	925	0
DLR00016034	12	8	YPL001W	UD20-36_5h_3x	SD/MSG -ARG -HIS -LYS +Canavanine +clonNAT +G418 +Thialysine	cSGA_v3r3	15	11	3.77335597669	6740.28977478	45.037491512	254	4.08077671782	599061.998878	10264.5533291	43	5.00392775056	589102.999613	11230.9320339	1262	1704	136	136	164	169	145	964	0
DLR00016034	12	9	YOR202W	UD20-36_5h_3x	SD/MSG -ARG -HIS -LYS +Canavanine +clonNAT +G418 +Thialysine	cSGA_v3r3	15	11	3.76198204313	6809.99942551	53.007901061	254	4.03086772489	606555.998442	11713.0127743	43	4.94660777269	598882.999703	12958.351276	1400	1705	136	136	163	168	144	1131	0
DLR00016034	12	10	YMR176W	UD20-36_5h_3x	SD/MSG -ARG -HIS -LYS +Canavanine +clonNAT +G418 +Thialysine	cSGA_v3r3	15	11	4.11238325938	8918.81972268	58.9307121773	254	4.38536224644	795652.998428	12871.7235714	43	5.3287398711	791305.998142	14559.9903723	1536	1706	136	136	165	169	142	1071	0
DLR00016034	12	11	YPL001W	UD20-36_5h_3x	SD/MSG -ARG -HIS -LYS +Canavanine +clonNAT +G418 +Thialysine	cSGA_v3r3	15	11	4.053900344	8348.02617438	60.2964669414	254	4.35239312681	745113.998212	13295.305006	43	5.2919550398	739885.998126	14667.6521727	1673	1708	136	136	163	168	141	1135	0
DLR00016034	12	12	YBR028C	UD20-36_5h_3x	SD/MSG -ARG -HIS -LYS +Canavanine +clonNAT +G418 +Thialysine	cSGA_v3r3	15	11	4.02580652448	8441.87701573	65.6596455492	254	4.25652069219	758022.998464	14767.0651773	43	5.18950639538	754175.99901	16466.5371846	1807	1712	136	136	163	167	142	1227	0
DLR00016034	12	13	YNL250W	UD20-36_5h_3x	SD/MSG -ARG -HIS -LYS +Canavanine +clonNAT +G418 +Thialysine	cSGA_v3r3	15	11	1.83409981785	927.813139657	9.21204033016	254	2.67271039158	81456.9995721	3985.30212972	43	2.59395191273	60556.9906618	1374.78184309	1946	1716	136	136	137	147	132	490	0
DLR00016034	12	14	YPL096W	UD20-36_5h_3x	SD/MSG -ARG -HIS -LYS +Canavanine +clonNAT +G418 +Thialysine	cSGA_v3r3	15	11	4.11490193245	8518.49744596	63.7328441178	254	4.3755423866	784965.997897	14197.7733135	43	5.31286997787	780398.997743	15931.5011449	2081	1704	136	136	165	169	142	1088	0
DLR00016034	12	15	YDR496C	UD20-36_5h_3x	SD/MSG -ARG -HIS -LYS +Canavanine +clonNAT +G418 +Thialysine	cSGA_v3r3	15	11	3.34738374252	6510.09598534	56.3543517068	254	3.39011222306	522014.996679	12434.3725576	43	4.20806404684	517424.999755	14924.3589988	2217	1700	136	136	152	158	137	1324	0
DLR00016034	12	16	YPR119W	UD20-36_5h_3x	SD/MSG -ARG -HIS -LYS +Canavanine +clonNAT +G418 +Thialysine	cSGA_v3r3	15	11	3.95654380893	7503.68327048	57.0633947162	254	4.19767210695	676356.998527	12872.5195203	43	5.11790975489	669586.999083	14353.1358578	2353	1703	136	136	162	167	141	1051	0
DLR00016034	12	17	YBR149W	UD20-36_5h_3x	SD/MSG -ARG -HIS -LYS +Canavanine +clonNAT +G418 +Thialysine	cSGA_v3r3	15	11	3.87816381746	6653.48617924	53.0907927014	254	4.18556790388	596849.998313	11120.589083	43	5.10625117714	587841.998591	12265.5732712	2490	1702	136	136	162	167	141	963	0
DLR00016034	12	18	YKL109W	UD20-36_5h_3x	SD/MSG -ARG -HIS -LYS +Canavanine +clonNAT +G418 +Thialysine	cSGA_v3r3	15	11	3.64700929726	5807.80081553	19.9052378094	254	3.96512933862	423443.999846	3669.14053317	43	4.88524813178	404579.511125	1259.46881558	2628	1704	136	136	147	156	141	1211	0
DLR00016034	12	19	YBR149W	UD20-36_5h_3x	SD/MSG -ARG -HIS -LYS +Canavanine +clonNAT +G418 +Thialysine	cSGA_v3r3	15	11	4.07363584456	8689.68491788	64.148577544	254	4.32372660617	737724.998307	12631.2736894	43	5.26443826283	732434.998296	14052.6882513	2763	1700	136	136	160	165	141	1045	0
DLR00016034	12	20	YBR028C	UD20-36_5h_3x	SD/MSG -ARG -HIS -LYS +Canavanine +clonNAT +G418 +Thialysine	cSGA_v3r3	15	11	4.27403070833	9249.60535891	60.3593874135	254	4.54475944385	728209.338528	6390.93183433	43	5.42957252723	767245.99718	12645.9403559	2899	1706	136	136	159	165	141	875	0
DLR00016034	12	21	YDL012C	UD20-36_5h_3x	SD/MSG -ARG -HIS -LYS +Canavanine +clonNAT +G418 +Thialysine	cSGA_v3r3	15	11	4.07953164996	8325.5489361	65.6897902653	254	4.37377764209	715904.997917	11534.7231994	43	5.39157485099	658151.7875	7737.83204714	3036	1705	136	136	159	165	142	931	0
DLR00016034	12	22	YKL109W	UD20-36_5h_3x	SD/MSG -ARG -HIS -LYS +Canavanine +clonNAT +G418 +Thialysine	cSGA_v3r3	15	11	3.78126327269	7507.22113392	40.7289326943	254	4.07095282621	567545.999892	4630.21204824	43	4.98807534036	559449.999747	4541.19983685	3173	1704	136	136	146	154	140	868	0
DLR00016034	12	23	YLL019C	UD20-36_5h_3x	SD/MSG -ARG -HIS -LYS +Canavanine +clonNAT +G418 +Thialysine	cSGA_v3r3	15	11	4.00817348684	8856.11137926	115.487203392	254	4.25110953353	855451.998864	18316.3257215	43	5.26299894438	769308.12239	12797.8686557	3310	1703	136	136	158	162	137	749	0
DLR00016034	12	24	YOR202W	UD20-36_5h_3x	SD/MSG -ARG -HIS -LYS +Canavanine +clonNAT +G418 +Thialysine	cSGA_v3r3	15	11	3.74316375755	10308.6	193.44560846	254	4.04972377076	1007162.99989	25267.2050276	43	4.96859776833	1001947.99755	28596.9196735	3445	1704	136	136	155	158	132	423	0
DLR00016034	13	1	YOR202W	UD20-36_5h_3x	SD/MSG -ARG -HIS -LYS +Canavanine +clonNAT +G418 +Thialysine	cSGA_v3r3	15	11	3.67215595307	9131.4	208.348465124	254	3.97346607742	869893.999639	22861.0916885	43	4.89590666425	862533.997314	25469.6016342	316	1841	136	136	161	165	140	763	0
DLR00016034	13	2	YBR274W	UD20-36_5h_3x	SD/MSG -ARG -HIS -LYS +Canavanine +clonNAT +G418 +Thialysine	cSGA_v3r3	15	11	3.61750118304	6670.60464161	75.907789181	254	3.98880611383	662288.998713	14753.4192982	43	4.89836534799	650319.999666	16164.1020971	447	1845	136	136	165	168	143	862	1
DLR00016034	13	3	YMR224C	UD20-36_5h_3x	SD/MSG -ARG -HIS -LYS +Canavanine +clonNAT +G418 +Thialysine	cSGA_v3r3	15	11	1.70885252985	852.32108921	37.7598477851	254	2.54658516533	77590.9996604	5037.48031217	43	2.55258589842	48880.8	925.985109393	584	1849	136	136	134	144	132	518	0
DLR00016034	13	4	YDR217C	UD20-36_5h_3x	SD/MSG -ARG -HIS -LYS +Canavanine +clonNAT +G418 +Thialysine	cSGA_v3r3	15	11	3.46340053349	5360.70815685	56.2456641746	254	3.78140976195	481916.998209	11116.6205176	43	4.76270378166	421821	6449.5816969	720	1839	136	136	161	167	145	1038	0
DLR00016034	13	5	YOR047C	UD20-36_5h_3x	SD/MSG -ARG -HIS -LYS +Canavanine +clonNAT +G418 +Thialysine	cSGA_v3r3	15	11	4.25229258816	9526.29644464	52.1725896768	254	4.57059861149	762132.115439	6472.48038648	43	5.46276124356	803961.997363	12788.6873215	857	1839	136	136	163	168	145	1032	0
DLR00016034	13	6	YPR119W	UD20-36_5h_3x	SD/MSG -ARG -HIS -LYS +Canavanine +clonNAT +G418 +Thialysine	cSGA_v3r3	15	11	3.77633271519	6785.92182062	46.9502921497	254	4.07938290073	590361.999063	10856.8578843	43	4.99928156881	580440.999726	11711.4999021	992	1843	136	136	163	168	145	949	0
DLR00016034	13	7	YLL019C	UD20-36_5h_3x	SD/MSG -ARG -HIS -LYS +Canavanine +clonNAT +G418 +Thialysine	cSGA_v3r3	15	11	3.90787936775	7011.05056564	58.3838203355	254	4.23516845711	635571.998508	10681.7943433	43	5.16545121608	628060.998613	11765.1120748	1135	1841	136	136	166	171	146	1227	0
DLR00016034	13	8	YHR077C	UD20-36_5h_3x	SD/MSG -ARG -HIS -LYS +Canavanine +clonNAT +G418 +Thialysine	cSGA_v3r3	15	11	3.73069267419	5942.83608703	43.0682836232	254	3.9881211808	509872.998422	10059.3439752	43	4.89680244573	498963.99942	10790.5015161	1266	1841	136	136	159	164	141	911	0
DLR00016034	13	9	YPR160W	UD20-36_5h_3x	SD/MSG -ARG -HIS -LYS +Canavanine +clonNAT +G418 +Thialysine	cSGA_v3r3	15	11	3.99658194878	8270.33456764	57.8167273924	254	4.25664959035	739112.998544	13388.2169637	43	5.19436660375	733189.998969	14943.934281	1402	1845	136	136	163	168	143	1083	0
DLR00016034	13	10	YOL071W	UD20-36_5h_3x	SD/MSG -ARG -HIS -LYS +Canavanine +clonNAT +G418 +Thialysine	cSGA_v3r3	15	11	3.84875843163	6214.12814478	25.114795386	254	4.18269306544	503326.999903	3180.0215099	43	5.09584532597	494512.999652	2669.65525727	1537	1844	136	136	156	161	138	1109	0
DLR00016034	13	11	YBR028C	UD20-36_5h_3x	SD/MSG -ARG -HIS -LYS +Canavanine +clonNAT +G418 +Thialysine	cSGA_v3r3	15	11	3.78374475937	6377.05565448	56.0683877982	254	4.05608166281	575351.997929	12918.7436702	43	4.96858174387	567460.999174	14075.7781758	1674	1845	136	136	160	165	141	1079	0
DLR00016034	13	12	YKL175W	UD20-36_5h_3x	SD/MSG -ARG -HIS -LYS +Canavanine +clonNAT +G418 +Thialysine	cSGA_v3r3	15	11	3.49651238642	6164.3697141	55.2317290451	254	3.70259744925	545371.995658	13631.7997378	43	4.61096825351	538975.999537	15383.8481	1811	1840	136	136	159	164	141	1307	0
DLR00016034	13	13	YOR368W	UD20-36_5h_3x	SD/MSG -ARG -HIS -LYS +Canavanine +clonNAT +G418 +Thialysine	cSGA_v3r3	15	11	3.77241555383	6947.4926005	59.5385636678	254	4.03569928473	633418.998433	13679.1392865	43	5.03987037402	565415.1	8305.02788083	1949	1841	136	136	161	166	141	1322	0
DLR00016034	13	14	YJL094C	UD20-36_5h_3x	SD/MSG -ARG -HIS -LYS +Canavanine +clonNAT +G418 +Thialysine	cSGA_v3r3	15	11	3.96256832353	6851.84045931	39.6226170888	254	4.24738734464	627127.998844	10247.4997625	43	5.17053768642	618846.998773	11463.2427023	2083	1837	136	136	162	166	141	947	0
DLR00016034	13	15	YHR077C	UD20-36_5h_3x	SD/MSG -ARG -HIS -LYS +Canavanine +clonNAT +G418 +Thialysine	cSGA_v3r3	15	11	3.91753081284	7495.90782164	56.4808096902	254	4.12423282305	659726.99837	15110.4305822	43	5.05171832903	654391.999388	16469.8613923	2220	1840	136	136	157	162	137	1136	0
DLR00016034	13	16	YPL096W	UD20-36_5h_3x	SD/MSG -ARG -HIS -LYS +Canavanine +clonNAT +G418 +Thialysine	cSGA_v3r3	15	11	4.09814492619	7703.38323687	56.1391116844	254	4.39821409438	722273.997754	12274.0541417	43	5.42151519772	660240.155843	7746.59982677	2352	1841	136	136	163	168	141	1110	0
DLR00016034	13	17	YLR387C	UD20-36_5h_3x	SD/MSG -ARG -HIS -LYS +Canavanine +clonNAT +G418 +Thialysine	cSGA_v3r3	15	11	3.98503284636	7011.27238645	54.0531722039	254	4.2235134576	633117.998414	11119.0544758	43	5.14715552125	625386.998592	12397.3518456	2493	1840	136	136	160	166	141	1064	0
DLR00016034	13	18	YNL268W	UD20-36_5h_3x	SD/MSG -ARG -HIS -LYS +Canavanine +clonNAT +G418 +Thialysine	cSGA_v3r3	15	11	4.0510963309	7294.31612139	54.0222295492	254	4.29480921173	643555.998372	10268.5056475	43	5.22290407237	635206.998047	11479.7856741	2629	1841	136	136	160	165	141	925	0
DLR00016034	13	19	YJL094C	UD20-36_5h_3x	SD/MSG -ARG -HIS -LYS +Canavanine +clonNAT +G418 +Thialysine	cSGA_v3r3	15	11	3.83300940837	6291.50508213	39.2591356513	254	4.10043796112	527126.999022	7968.44299462	43	5.01243186835	516125.999258	8549.42226525	2764	1839	136	136	157	162	140	859	0
DLR00016034	13	20	YKL109W	UD20-36_5h_3x	SD/MSG -ARG -HIS -LYS +Canavanine +clonNAT +G418 +Thialysine	cSGA_v3r3	15	11	3.89452119163	5915.77900857	25.46839938	254	4.14816092169	460678.999945	3825.17642803	43	5.08107014732	437327.95288	1989.18709834	2899	1840	136	136	151	158	143	922	0
DLR00016034	13	21	YDR262W	UD20-36_5h_3x	SD/MSG -ARG -HIS -LYS +Canavanine +clonNAT +G418 +Thialysine	cSGA_v3r3	15	11	3.75342794993	6856.54901266	51.973619156	254	4.04183621248	579682.999075	9106.81046868	43	4.95388192707	568441.999898	9834.2173768	3037	1843	136	136	156	161	139	813	0
DLR00016034	13	22	YML028W	UD20-36_5h_3x	SD/MSG -ARG -HIS -LYS +Canavanine +clonNAT +G418 +Thialysine	cSGA_v3r3	15	11	3.70647019742	8089.57603489	84.6654538175	254	3.82015489843	678362.998553	14587.9091566	43	4.73756209392	669426.998774	16544.6104365	3174	1842	136	136	152	157	136	670	0
DLR00016034	13	23	YDR217C	UD20-36_5h_3x	SD/MSG -ARG -HIS -LYS +Canavanine +clonNAT +G418 +Thialysine	cSGA_v3r3	15	11	3.82110405699	8576.49110995	118.930696548	254	4.08004166929	819174.998985	18126.8964216	43	4.99533235229	810461.999442	19982.1331313	3310	1842	136	136	155	159	136	632	0
DLR00016034	13	24	YOR202W	UD20-36_5h_3x	SD/MSG -ARG -HIS -LYS +Canavanine +clonNAT +G418 +Thialysine	cSGA_v3r3	15	11	3.90960320965	11144.7	218.054388958	254	4.25912657315	1089624.99962	25423.3109699	43	5.17808995258	1085908.99906	28476.4915987	3446	1839	136	136	156	159	132	416	5
DLR00016034	14	1	YOR202W	UD20-36_5h_3x	SD/MSG -ARG -HIS -LYS +Canavanine +clonNAT +G418 +Thialysine	cSGA_v3r3	15	11	4.03741014092	10822.2976886	261.80519396	254	4.3514554615	1005337.99876	21612.4341082	43	5.27782859273	1001728.99987	24160.7881228	311	1975	136	136	162	165	139	732	23
DLR00016034	14	2	YDR034C	UD20-36_5h_3x	SD/MSG -ARG -HIS -LYS +Canavanine +clonNAT +G418 +Thialysine	cSGA_v3r3	15	11	3.09439547061	4392.44371094	55.1693370767	254	3.6541013423	423980.997925	10473.5081212	43	4.57341742341	366725.7	6102.9811126	450	1974	136	136	157	161	136	639	9
DLR00016034	14	3	YPL156C	UD20-36_5h_3x	SD/MSG -ARG -HIS -LYS +Canavanine +clonNAT +G418 +Thialysine	cSGA_v3r3	15	11	3.76143013074	7870.09818571	68.8965058361	254	4.10582108283	740894.998866	15341.5555185	43	5.03325676532	733379.999784	16734.525992	587	1973	136	136	164	168	144	1155	0
DLR00016034	14	4	YDR262W	UD20-36_5h_3x	SD/MSG -ARG -HIS -LYS +Canavanine +clonNAT +G418 +Thialysine	cSGA_v3r3	15	11	3.79256186347	7260.96210175	60.3785992548	254	4.10868608713	646300.999128	12115.7841135	43	5.10676409017	584831.715828	7395.0086346	714	1976	136	136	162	167	145	1151	0
DLR00016034	14	5	YMR206W	UD20-36_5h_3x	SD/MSG -ARG -HIS -LYS +Canavanine +clonNAT +G418 +Thialysine	cSGA_v3r3	15	11	3.90204990244	7378.35466367	51.6243036044	254	4.18541796038	654916.998801	12290.5905419	43	5.12110546052	645115.99923	13137.9132526	855	1981	136	136	164	169	145	988	0
DLR00016034	14	6	YGR231C	UD20-36_5h_3x	SD/MSG -ARG -HIS -LYS +Canavanine +clonNAT +G418 +Thialysine	cSGA_v3r3	15	11	4.04833325252	7587.46425106	38.644035611	254	4.35764594577	643103.999404	7125.58622244	43	5.30071638825	633719.998543	7698.94459894	990	1974	136	136	161	166	144	995	0
DLR00016034	14	7	YOR368W	UD20-36_5h_3x	SD/MSG -ARG -HIS -LYS +Canavanine +clonNAT +G418 +Thialysine	cSGA_v3r3	15	11	3.66827152687	5905.67880025	49.3195631104	254	3.98144898448	520124.998773	9771.46907286	43	4.89028466899	511311.999799	10628.9168911	1126	1976	136	136	162	167	144	1282	0
DLR00016034	14	8	YNL268W	UD20-36_5h_3x	SD/MSG -ARG -HIS -LYS +Canavanine +clonNAT +G418 +Thialysine	cSGA_v3r3	15	11	4.13600775982	8486.26482408	63.687719507	254	4.38191942806	765477.998257	12735.944709	43	5.40619260775	702459.155011	7940.84803642	1263	1980	136	136	165	169	144	1232	0
DLR00016034	14	9	YDR262W	UD20-36_5h_3x	SD/MSG -ARG -HIS -LYS +Canavanine +clonNAT +G418 +Thialysine	cSGA_v3r3	15	11	3.60967815276	6327.58156629	53.8196331958	254	3.94531199548	552934.998431	10923.8273944	43	4.85837071067	547979.999711	12085.3267606	1399	1975	136	136	159	165	142	1648	0
DLR00016034	14	10	YOR382W	UD20-36_5h_3x	SD/MSG -ARG -HIS -LYS +Canavanine +clonNAT +G418 +Thialysine	cSGA_v3r3	15	11	3.9570033038	7914.52395481	57.4522588089	254	4.19874143206	723396.998226	14968.5026375	43	5.13469933098	718311.998993	16494.251617	1534	1976	136	136	163	167	142	1243	0
DLR00016034	14	11	YJR154W	UD20-36_5h_3x	SD/MSG -ARG -HIS -LYS +Canavanine +clonNAT +G418 +Thialysine	cSGA_v3r3	15	11	3.86427099282	7087.96157602	58.3121027045	254	4.16299128885	652658.998159	13837.7920717	43	5.08926012026	648293.998869	15267.9025278	1670	1977	136	136	161	166	141	1444	0
DLR00016034	14	12	YJL023C	UD20-36_5h_3x	SD/MSG -ARG -HIS -LYS +Canavanine +clonNAT +G418 +Thialysine	cSGA_v3r3	15	11	4.06550030846	7810.95619022	58.99806005	254	4.34852068664	734300.997921	13959.3880985	43	5.28305203351	728371.997888	15536.6585404	1807	1979	136	136	163	167	140	1117	0
DLR00016034	14	13	YOL071W	UD20-36_5h_3x	SD/MSG -ARG -HIS -LYS +Canavanine +clonNAT +G418 +Thialysine	cSGA_v3r3	15	11	4.14070295942	7608.22384045	30.1378225338	254	4.53664705167	659629.999476	2837.56564412	43	5.48732577247	651311.998394	3693.19639329	1945	1975	136	136	157	162	136	1194	0
DLR00016034	14	14	YDR262W	UD20-36_5h_3x	SD/MSG -ARG -HIS -LYS +Canavanine +clonNAT +G418 +Thialysine	cSGA_v3r3	15	11	4.07718523946	8573.54321053	69.6260282748	254	4.36233909046	804297.998105	16248.8736168	43	5.30758696001	800790.998204	17914.5303938	2079	1974	136	136	161	166	139	1230	0
DLR00016034	14	15	YPL001W	UD20-36_5h_3x	SD/MSG -ARG -HIS -LYS +Canavanine +clonNAT +G418 +Thialysine	cSGA_v3r3	15	11	3.83922391411	7402.73510233	64.2495098999	254	4.11864743878	672878.998358	14422.1215431	43	5.04964834776	669045.999518	15880.1068226	2218	1976	136	136	158	163	139	1428	0
DLR00016034	14	16	YKL175W	UD20-36_5h_3x	SD/MSG -ARG -HIS -LYS +Canavanine +clonNAT +G418 +Thialysine	cSGA_v3r3	15	11	3.95918940749	8196.28019698	69.465177319	254	4.18304222899	744526.998447	16239.3029803	43	5.11935643654	741931.999476	17917.364216	2353	1974	136	136	159	164	139	1445	0
DLR00016034	14	17	YIR039C	UD20-36_5h_3x	SD/MSG -ARG -HIS -LYS +Canavanine +clonNAT +G418 +Thialysine	cSGA_v3r3	15	11	4.07627556342	7609.65786665	67.4202143776	254	4.49675193063	656253.747991	6699.08794789	43	5.360115003	697171.996588	13049.1772272	2492	1981	136	136	162	166	140	1187	0
DLR00016034	14	18	YKL198C	UD20-36_5h_3x	SD/MSG -ARG -HIS -LYS +Canavanine +clonNAT +G418 +Thialysine	cSGA_v3r3	15	11	4.10737803557	8504.56224389	54.2640849769	254	4.36970773826	755253.998635	11042.2687791	43	5.37966617975	698934.915679	7363.57727697	2627	1979	136	136	161	166	140	1024	0
DLR00016034	14	19	YHR077C	UD20-36_5h_3x	SD/MSG -ARG -HIS -LYS +Canavanine +clonNAT +G418 +Thialysine	cSGA_v3r3	15	11	3.87392993971	7932.0731321	69.9911559979	254	4.09222029173	660887.999059	12341.6995951	43	5.01744042298	654498.99997	13680.0865956	2764	1977	136	136	155	160	137	965	0
DLR00016034	14	20	YNL011C	UD20-36_5h_3x	SD/MSG -ARG -HIS -LYS +Canavanine +clonNAT +G418 +Thialysine	cSGA_v3r3	15	11	4.15726372291	8609.33047561	66.9725503633	254	4.39125199361	748712.998194	11005.3193802	43	5.39910820059	692781.410564	7518.32280133	2899	1975	136	136	160	164	140	961	0
DLR00016034	14	21	YDL109C	UD20-36_5h_3x	SD/MSG -ARG -HIS -LYS +Canavanine +clonNAT +G418 +Thialysine	cSGA_v3r3	15	11	4.16912130778	8444.18897303	73.1055033506	254	4.46871844068	753737.997593	10267.0569373	43	5.40825682554	746212.996979	11837.5023826	3037	1980	136	136	161	166	141	851	0
DLR00016034	14	22	YLL019C	UD20-36_5h_3x	SD/MSG -ARG -HIS -LYS +Canavanine +clonNAT +G418 +Thialysine	cSGA_v3r3	15	11	3.62296157739	8149.56131931	78.1876559383	254	3.86793990063	717710.998831	13687.6401737	43	4.78606315935	710884.998846	15716.391382	3173	1982	136	136	156	161	139	975	0
DLR00016034	14	23	YMR224C	UD20-36_5h_3x	SD/MSG -ARG -HIS -LYS +Canavanine +clonNAT +G418 +Thialysine	cSGA_v3r3	15	11	2.22497842729	3560.14718732	71.4419503708	254	2.57425146937	264143.7	7051.55373693	43	2.94788548591	277313.997692	6856.62000757	3309	1976	136	136	138	145	130	728	0
DLR00016034	14	24	YOR202W	UD20-36_5h_3x	SD/MSG -ARG -HIS -LYS +Canavanine +clonNAT +G418 +Thialysine	cSGA_v3r3	15	11	3.56393896982	10964.7	212.209537444	254	3.76265937355	1051418.99978	26162.1803339	43	4.68230248418	1048509.99699	30958.3061719	3446	1976	136	136	154	157	132	504	0
DLR00016034	15	1	YOR202W	UD20-36_5h_3x	SD/MSG -ARG -HIS -LYS +Canavanine +clonNAT +G418 +Thialysine	cSGA_v3r3	15	11	3.84004709975	10324.951738	226.848344888	254	4.08340538489	933014.999553	21847.55147	43	5.00889882997	928529.998802	24576.7479831	315	2109	136	136	159	163	138	683	0
DLR00016034	15	2	YLR387C	UD20-36_5h_3x	SD/MSG -ARG -HIS -LYS +Canavanine +clonNAT +G418 +Thialysine	cSGA_v3r3	15	11	3.51926982186	7322.35904339	100.508154808	254	3.83950190452	715846.998513	20466.0974007	43	4.76795853669	706144.998197	22253.7334742	454	2128	136	136	161	164	142	1020	0
DLR00016034	15	3	YNR059W	UD20-36_5h_3x	SD/MSG -ARG -HIS -LYS +Canavanine +clonNAT +G418 +Thialysine	cSGA_v3r3	15	11	4.0111717975	8991.33021339	81.8534136853	254	4.29648337583	832082.998727	17538.2808879	43	5.23063135792	826005.999425	19216.9920558	587	2117	136	136	164	168	144	1050	0
DLR00016034	15	4	YDR262W	UD20-36_5h_3x	SD/MSG -ARG -HIS -LYS +Canavanine +clonNAT +G418 +Thialysine	cSGA_v3r3	15	11	3.61636859687	5894.23694568	47.8433560132	254	3.95076135854	516050.99936	9225.05403179	43	4.85198693656	503678.999801	9837.56947549	720	2115	136	136	161	166	145	938	0
DLR00016034	15	5	YNL125C	UD20-36_5h_3x	SD/MSG -ARG -HIS -LYS +Canavanine +clonNAT +G418 +Thialysine	cSGA_v3r3	15	11	3.83416965858	8447.41851937	70.1804707612	254	4.11523326687	721974.999317	13713.406618	43	5.04657759769	717034.999738	15049.6328632	860	2118	136	136	161	166	144	1327	0
DLR00016034	15	6	YDR269C	UD20-36_5h_3x	SD/MSG -ARG -HIS -LYS +Canavanine +clonNAT +G418 +Thialysine	cSGA_v3r3	15	11	3.4873651252	5812.18192793	25.8256461896	254	3.70198759711	476471.997851	8874.40011227	43	4.67003229497	425245.9876	5096.60690139	994	2115	136	136	156	163	145	1279	0
DLR00016034	15	7	YOR382W	UD20-36_5h_3x	SD/MSG -ARG -HIS -LYS +Canavanine +clonNAT +G418 +Thialysine	cSGA_v3r3	15	11	3.87201993256	7652.50037323	63.8503162536	254	4.16325439748	681487.998706	12624.6897891	43	5.09357086848	673932.999604	13928.4601406	1131	2112	136	136	163	168	144	1153	0
DLR00016034	15	8	YMR169c	UD20-36_5h_3x	SD/MSG -ARG -HIS -LYS +Canavanine +clonNAT +G418 +Thialysine	cSGA_v3r3	15	11	3.59260370479	6401.90630096	55.6730459047	254	3.8761906704	561699.998089	12019.3453921	43	4.79623064718	553688.999907	13164.458344	1264	2110	136	136	160	165	143	1352	0
DLR00016034	15	9	YOR047C	UD20-36_5h_3x	SD/MSG -ARG -HIS -LYS +Canavanine +clonNAT +G418 +Thialysine	cSGA_v3r3	15	11	3.99934817766	8282.08613701	63.6454878983	254	4.271668509	731218.99827	13503.6496576	43	5.21652109482	725885.998543	14890.2596944	1402	2120	136	136	160	166	142	1263	0
DLR00016034	15	10	YNL125C	UD20-36_5h_3x	SD/MSG -ARG -HIS -LYS +Canavanine +clonNAT +G418 +Thialysine	cSGA_v3r3	15	11	3.94062651482	7299.74710685	56.0943849468	254	4.29784396386	666060.997849	10414.2932617	43	5.3050259149	610919.2713	6861.51332295	1538	2114	136	136	161	166	140	1110	0
DLR00016034	15	11	YPR160W	UD20-36_5h_3x	SD/MSG -ARG -HIS -LYS +Canavanine +clonNAT +G418 +Thialysine	cSGA_v3r3	15	11	3.9703781754	8359.68372456	77.726770571	254	4.22203132754	785765.998483	17510.5413009	43	5.16370718031	781923.999432	19285.9200439	1675	2114	136	136	161	166	141	1319	0
DLR00016034	15	12	YPL156C	UD20-36_5h_3x	SD/MSG -ARG -HIS -LYS +Canavanine +clonNAT +G418 +Thialysine	cSGA_v3r3	15	11	3.89045595158	6998.44270896	57.2147979649	254	4.18651921249	664149.998316	13083.0944601	43	5.11536919642	657008.998975	14658.7410401	1807	2110	136	136	161	166	141	1134	0
DLR00016034	15	13	YDL012C	UD20-36_5h_3x	SD/MSG -ARG -HIS -LYS +Canavanine +clonNAT +G418 +Thialysine	cSGA_v3r3	15	11	3.92005448287	7240.17629823	73.0426861664	254	4.18620442537	694157.998164	15375.4933845	43	5.21418454694	619803.9	9360.86508524	1945	2113	136	136	160	165	141	1374	0
DLR00016034	15	14	YLR387C	UD20-36_5h_3x	SD/MSG -ARG -HIS -LYS +Canavanine +clonNAT +G418 +Thialysine	cSGA_v3r3	15	11	3.98253783436	7363.94266902	59.8106632749	254	4.2425041587	702658.998308	13742.4201245	43	5.1774792536	694857.99878	15257.9328221	2081	2108	136	136	160	165	140	1061	0
DLR00016034	15	15	YOR368W	UD20-36_5h_3x	SD/MSG -ARG -HIS -LYS +Canavanine +clonNAT +G418 +Thialysine	cSGA_v3r3	15	11	3.82297263583	6917.30593481	57.1878259777	254	4.0713935797	639949.998791	12856.9296401	43	5.08310064783	574476.931173	8281.7033929	2218	2117	136	136	157	162	139	1231	0
DLR00016034	15	16	YGL179C	UD20-36_5h_3x	SD/MSG -ARG -HIS -LYS +Canavanine +clonNAT +G418 +Thialysine	cSGA_v3r3	15	11	3.9887053762	8229.95696366	69.8275795091	254	4.27870095672	764795.998348	14053.8983406	43	5.22198587227	760113.998742	15685.6499012	2351	2114	136	136	159	164	140	1252	0
DLR00016034	15	17	YJL023C	UD20-36_5h_3x	SD/MSG -ARG -HIS -LYS +Canavanine +clonNAT +G418 +Thialysine	cSGA_v3r3	15	11	4.01085749509	7534.26186655	59.0865039282	254	4.32365023891	691761.998094	11208.6372729	43	5.33572405435	634804.105355	7589.40318625	2495	2113	136	136	160	165	140	1198	0
DLR00016034	15	18	YDL012C	UD20-36_5h_3x	SD/MSG -ARG -HIS -LYS +Canavanine +clonNAT +G418 +Thialysine	cSGA_v3r3	15	11	3.71601538275	6744.63501856	57.8402185951	254	4.12188118981	565434.556417	6623.06541095	43	5.04313209055	551747.031967	7319.88358728	2625	2114	136	136	159	165	141	1085	0
DLR00016034	15	19	YDR034C	UD20-36_5h_3x	SD/MSG -ARG -HIS -LYS +Canavanine +clonNAT +G418 +Thialysine	cSGA_v3r3	15	11	0	11	13.3664111821	254	12	28121.3502138	489.859421086	43	0	43	78.0890541231	2768	2130	136	136	-1	-1	-1	2	0
DLR00016034	15	20	YOR033C	UD20-36_5h_3x	SD/MSG -ARG -HIS -LYS +Canavanine +clonNAT +G418 +Thialysine	cSGA_v3r3	15	11	3.82951570109	7194.1756725	61.2026058484	254	4.14331525898	638396.999159	10043.8349159	43	5.06107755216	628329.999764	11177.9941793	2898	2108	136	136	159	164	141	933	0
DLR00016034	15	21	YNL268W	UD20-36_5h_3x	SD/MSG -ARG -HIS -LYS +Canavanine +clonNAT +G418 +Thialysine	cSGA_v3r3	15	11	3.79266889653	7705.82874947	70.8507561606	254	4.08695253664	668002.999361	11008.5077064	43	5.00615671065	659577.999803	12350.2275852	3036	2118	136	136	157	162	141	972	0
DLR00016034	15	22	YNL011C	UD20-36_5h_3x	SD/MSG -ARG -HIS -LYS +Canavanine +clonNAT +G418 +Thialysine	cSGA_v3r3	15	11	3.8326432073	8121.13651824	93.5049829244	254	4.16721354332	749106.999095	14206.3296602	43	5.15785903612	678857.783759	9725.0948819	3171	2110	136	136	158	163	140	787	0
DLR00016034	15	23	YNL250W	UD20-36_5h_3x	SD/MSG -ARG -HIS -LYS +Canavanine +clonNAT +G418 +Thialysine	cSGA_v3r3	15	11	1.92840151803	2528.74882393	60.9310078509	254	2.2807284445	214944.998974	7006.47040364	43	2.67198192806	192561.996771	4053.08385716	3315	2120	136	136	140	147	131	413	0
DLR00016034	15	24	YOR202W	UD20-36_5h_3x	SD/MSG -ARG -HIS -LYS +Canavanine +clonNAT +G418 +Thialysine	cSGA_v3r3	15	11	3.62563746135	10064.7	223.751891223	254	3.93165772711	947087.999242	24716.0911089	43	4.84722331189	941544.996545	28177.9943711	3446	2112	136	136	154	157	131	413	0
DLR00016034	16	1	YOR202W	UD20-36_5h_3x	SD/MSG -ARG -HIS -LYS +Canavanine +clonNAT +G418 +Thialysine	cSGA_v3r3	15	11	2.64139523487	7162.14345718	514.126304635	254	3.06023255307	537748.999009	24057.9921592	43	3.69740985078	525103.998248	23545.8795229	312	2248	136	136	160	164	141	170	0
DLR00016034	16	2	YOR202W	UD20-36_5h_3x	SD/MSG -ARG -HIS -LYS +Canavanine +clonNAT +G418 +Thialysine	cSGA_v3r3	15	11	3.26547523238	7890.75992263	300.765902495	254	3.6471394034	576572.998613	16125.318133	43	4.44519183166	567004.997486	17142.2953426	448	2252	136	136	166	170	146	320	1
DLR00016034	16	3	YOR202W	UD20-36_5h_3x	SD/MSG -ARG -HIS -LYS +Canavanine +clonNAT +G418 +Thialysine	cSGA_v3r3	15	11	3.65546200754	6858.60363302	77.4703637561	254	3.92699304748	485947.999125	10012.7553996	43	4.80721636612	474307.999688	10515.6177929	572	2246	136	136	165	169	147	350	0
DLR00016034	16	4	YOR202W	UD20-36_5h_3x	SD/MSG -ARG -HIS -LYS +Canavanine +clonNAT +G418 +Thialysine	cSGA_v3r3	15	11	3.98589173283	7590.08961577	64.5868521717	254	4.25774222717	543387.99739	8745.76271528	43	5.1668913432	532531.996969	9323.42151668	705	2243	136	136	168	172	149	370	0
DLR00016034	16	5	YOR202W	UD20-36_5h_3x	SD/MSG -ARG -HIS -LYS +Canavanine +clonNAT +G418 +Thialysine	cSGA_v3r3	15	11	3.66993924916	6513.03822952	55.2825713518	254	4.0040344519	460518.99951	7908.55639263	43	4.89155906407	449009.999969	8280.59876909	867	2241	136	136	165	170	148	491	25
DLR00016034	16	6	YOR202W	UD20-36_5h_3x	SD/MSG -ARG -HIS -LYS +Canavanine +clonNAT +G418 +Thialysine	cSGA_v3r3	15	11	3.82338034475	7206.88758103	65.6827148757	254	4.05118769794	502612.999434	8391.85396177	43	4.95033090208	491021.999902	8686.33842593	1004	2247	136	136	166	170	148	397	0
DLR00016034	16	7	YOR202W	UD20-36_5h_3x	SD/MSG -ARG -HIS -LYS +Canavanine +clonNAT +G418 +Thialysine	cSGA_v3r3	15	11	3.65792974929	6495.14285057	61.0599699673	254	3.92169761367	462405.999768	8183.89370377	43	4.80962694199	451184.9996	8604.17659581	1128	2249	136	136	165	170	147	471	0
DLR00016034	16	8	YOR202W	UD20-36_5h_3x	SD/MSG -ARG -HIS -LYS +Canavanine +clonNAT +G418 +Thialysine	cSGA_v3r3	15	11	4.01273293445	7731.26281757	69.4334274037	254	4.24373669071	566478.997598	8956.47775965	43	5.2352007092	518917.661541	5948.13606897	1264	2250	136	136	165	170	146	516	0
DLR00016034	16	9	YOR202W	UD20-36_5h_3x	SD/MSG -ARG -HIS -LYS +Canavanine +clonNAT +G418 +Thialysine	cSGA_v3r3	15	11	3.71486449351	6562.99679916	50.292112251	254	3.97889423369	490476.999409	8747.5582363	43	4.94388111517	441078.060045	5306.29224015	1402	2251	136	136	163	168	146	524	0
DLR00016034	16	10	YOR202W	UD20-36_5h_3x	SD/MSG -ARG -HIS -LYS +Canavanine +clonNAT +G418 +Thialysine	cSGA_v3r3	15	11	4.07371834713	7886.50547711	68.0540204714	254	4.28235288092	606468.997607	10194.6583208	43	5.2833475734	552015.95746	6552.62477024	1536	2252	136	136	163	168	144	603	0
DLR00016034	16	11	YOR202W	UD20-36_5h_3x	SD/MSG -ARG -HIS -LYS +Canavanine +clonNAT +G418 +Thialysine	cSGA_v3r3	15	11	3.91915180358	7271.7113201	71.1336907913	254	4.15248128598	579458.999138	10847.9233059	43	5.06288065654	568831.999907	11971.6153497	1674	2250	136	136	161	166	143	653	0
DLR00016034	16	12	YOR202W	UD20-36_5h_3x	SD/MSG -ARG -HIS -LYS +Canavanine +clonNAT +G418 +Thialysine	cSGA_v3r3	15	11	3.92014635303	7573.40418892	71.454215413	254	4.13406053312	610895.999293	11586.5178366	43	5.13078045956	550295.631198	7699.85298646	1810	2251	136	136	162	167	143	713	0
DLR00016034	16	13	YOR202W	UD20-36_5h_3x	SD/MSG -ARG -HIS -LYS +Canavanine +clonNAT +G418 +Thialysine	cSGA_v3r3	15	11	3.80989107049	6711.96621009	72.158361469	254	4.06996382955	568925.99949	11430.4353644	43	4.97673717694	559258.999688	12682.5002956	1946	2247	136	136	160	166	143	888	3
DLR00016034	16	14	YOR202W	UD20-36_5h_3x	SD/MSG -ARG -HIS -LYS +Canavanine +clonNAT +G418 +Thialysine	cSGA_v3r3	15	11	4.1961328624	8075.29536694	75.3504460742	254	4.36192547745	690732.997211	11955.1747643	43	5.3844640477	629769.522282	8287.2701175	2083	2249	136	136	160	166	141	811	0
DLR00016034	16	15	YOR202W	UD20-36_5h_3x	SD/MSG -ARG -HIS -LYS +Canavanine +clonNAT +G418 +Thialysine	cSGA_v3r3	15	11	3.93553500026	7434.70690372	64.809907181	254	4.12246178791	624633.999699	11211.2056551	43	5.11968716458	564610.583564	7606.6218152	2217	2248	136	136	159	164	142	740	0
DLR00016034	16	16	YOR202W	UD20-36_5h_3x	SD/MSG -ARG -HIS -LYS +Canavanine +clonNAT +G418 +Thialysine	cSGA_v3r3	15	11	3.9947140268	7210.3390835	69.5824960155	254	4.17517659607	595458.999099	10060.4809115	43	5.09198522214	584016.999665	11220.7714463	2355	2251	136	136	160	165	142	733	0
DLR00016034	16	17	YOR202W	UD20-36_5h_3x	SD/MSG -ARG -HIS -LYS +Canavanine +clonNAT +G418 +Thialysine	cSGA_v3r3	15	11	3.87624419958	6857.97725237	69.8121488893	254	4.11122739412	550861.999643	9616.03858878	43	5.01685818205	539946.999751	10551.6665391	2492	2252	136	136	160	165	143	646	0
DLR00016034	16	18	YOR202W	UD20-36_5h_3x	SD/MSG -ARG -HIS -LYS +Canavanine +clonNAT +G418 +Thialysine	cSGA_v3r3	15	11	4.01694386946	8117.41266283	82.7732746326	254	4.25027331347	637230.998811	10321.7807685	43	5.17480986297	627719.999046	11517.6998289	2628	2251	136	136	161	166	143	547	0
DLR00016034	16	19	YOR202W	UD20-36_5h_3x	SD/MSG -ARG -HIS -LYS +Canavanine +clonNAT +G418 +Thialysine	cSGA_v3r3	15	11	3.82230344575	6905.75347746	75.0803448148	254	4.13146150541	543158.998891	8644.43899416	43	5.0314874609	531557.999651	9533.0747628	2765	2249	136	136	160	166	143	474	0
DLR00016034	16	20	YOR202W	UD20-36_5h_3x	SD/MSG -ARG -HIS -LYS +Canavanine +clonNAT +G418 +Thialysine	cSGA_v3r3	15	11	3.84476036874	7566.25065869	69.9463995478	254	4.06999666186	561785.99975	8242.17837926	43	4.97282963407	550459.99979	9132.8692976	2887	2249	136	136	161	166	144	431	0
DLR00016034	16	21	YOR202W	UD20-36_5h_3x	SD/MSG -ARG -HIS -LYS +Canavanine +clonNAT +G418 +Thialysine	cSGA_v3r3	15	11	3.83836384022	7316.52515504	88.1866158469	254	4.14877672933	550469.999038	8351.93559699	43	5.04675752608	538682.999885	9283.5622737	3041	2240	136	136	162	167	145	356	0
DLR00016034	16	22	YOR202W	UD20-36_5h_3x	SD/MSG -ARG -HIS -LYS +Canavanine +clonNAT +G418 +Thialysine	cSGA_v3r3	15	11	3.48769107678	7648.31306	78.1313733295	254	3.7951560872	562987.998255	9380.51012828	43	4.67005996292	552817.999985	10511.117663	3158	2248	136	136	160	164	144	339	0
DLR00016034	16	23	YOR202W	UD20-36_5h_3x	SD/MSG -ARG -HIS -LYS +Canavanine +clonNAT +G418 +Thialysine	cSGA_v3r3	15	11	3.10038708043	6200.7211434	74.236911801	254	3.49473904133	517968.999788	11539.3104944	43	4.28931874265	505186.998676	12814.375694	3316	2253	136	136	162	165	143	180	0
DLR00016034	16	24	YOR202W	UD20-36_5h_3x	SD/MSG -ARG -HIS -LYS +Canavanine +clonNAT +G418 +Thialysine	cSGA_v3r3	15	11	3.42756405324	9875.7	179.417950659	254	3.65416803036	761816.99998	18437.1461929	43	4.54769755406	755344.997568	21564.8977385	3440	2252	136	136	156	160	135	208	1
DLR00014847	1	1	YOR202W	UD20-36_5h_3x	SD/MSG -ARG -HIS -LYS +Canavanine +clonNAT +G418 +Thialysine	cSGA_v3r3	14	11	3.70362773071	10262.4846515	95.1519527585	254	3.91981096428	745200.996402	14131.7997805	43	4.82340463623	743682.998287	16307.0783429	309	195	136	136	148	153	131	491	38
DLR00014847	1	2	YOR202W	UD20-36_5h_3x	SD/MSG -ARG -HIS -LYS +Canavanine +clonNAT +G418 +Thialysine	cSGA_v3r3	14	11	3.89837887506	8632.15318581	80.290217392	254	4.07040355535	591240.998618	7929.43908817	43	4.96314998869	580697.999434	8672.20987004	449	205	136	136	151	156	135	163	1
DLR00014847	1	3	YOR202W	UD20-36_5h_3x	SD/MSG -ARG -HIS -LYS +Canavanine +clonNAT +G418 +Thialysine	cSGA_v3r3	14	11	3.77614813214	8229.10751365	68.7855623356	254	4.01452940616	543101.999208	7516.22663386	43	4.95155298068	502378.270593	5418.64102838	587	199	136	136	157	162	141	210	2
DLR00014847	1	4	YOR202W	UD20-36_5h_3x	SD/MSG -ARG -HIS -LYS +Canavanine +clonNAT +G418 +Thialysine	cSGA_v3r3	14	11	3.92522339234	8403.39056396	86.5113575465	254	4.23672732885	538255.884846	5573.24381687	43	5.0895980516	553756.997974	8301.6786251	719	202	136	136	160	165	143	276	2
DLR00014847	1	5	YOR202W	UD20-36_5h_3x	SD/MSG -ARG -HIS -LYS +Canavanine +clonNAT +G418 +Thialysine	cSGA_v3r3	14	11	3.6352322946	7560.4882343	68.7725300328	254	3.89668678086	482226.998819	7709.87561462	43	4.83020120738	440096.075858	5182.84122253	861	202	136	136	156	162	143	318	1
DLR00014847	1	6	YOR202W	UD20-36_5h_3x	SD/MSG -ARG -HIS -LYS +Canavanine +clonNAT +G418 +Thialysine	cSGA_v3r3	14	11	4.00953430679	8939.51379126	61.5589406698	254	4.21461407515	536671.337478	4759.7244327	43	5.08751298748	547629.99828	7011.2547444	991	202	136	136	158	164	143	326	2
DLR00014847	1	7	YOR202W	UD20-36_5h_3x	SD/MSG -ARG -HIS -LYS +Canavanine +clonNAT +G418 +Thialysine	cSGA_v3r3	14	11	4.02421096185	7844.01892064	61.0736888926	254	4.19788874311	474495.186052	4512.00126435	43	5.06034247103	481690.998088	6245.51228422	1130	200	136	136	158	164	142	286	0
DLR00014847	1	8	YOR202W	UD20-36_5h_3x	SD/MSG -ARG -HIS -LYS +Canavanine +clonNAT +G418 +Thialysine	cSGA_v3r3	14	11	3.99332001968	8153.09575677	71.3381151301	254	4.15799286159	518896.998429	6831.36950741	43	5.06642262391	507922.998014	7064.53814343	1263	204	136	136	158	164	142	327	2
DLR00014847	1	9	YOR202W	UD20-36_5h_3x	SD/MSG -ARG -HIS -LYS +Canavanine +clonNAT +G418 +Thialysine	cSGA_v3r3	14	11	4.04524286443	8236.57172429	55.6809843119	254	4.13994548907	510111.998648	6073.29296743	43	5.09602011819	475251.226348	4094.07989677	1406	196	136	136	157	164	141	319	0
DLR00014847	1	10	YOR202W	UD20-36_5h_3x	SD/MSG -ARG -HIS -LYS +Canavanine +clonNAT +G418 +Thialysine	cSGA_v3r3	14	11	4.20182433361	9645.21321811	59.0793242038	254	4.39154198766	590134.998613	5524.38987934	43	5.32133008346	582341.997473	6086.21300969	1536	197	136	136	157	163	138	273	0
DLR00014847	1	11	YOR202W	UD20-36_5h_3x	SD/MSG -ARG -HIS -LYS +Canavanine +clonNAT +G418 +Thialysine	cSGA_v3r3	14	11	3.92585834375	7653.30651692	54.1028785101	254	4.14729688228	459672.612452	4180.68996121	43	5.00482480635	468429.997964	6166.30508906	1679	198	136	136	155	162	140	336	0
DLR00014847	1	12	YOR202W	UD20-36_5h_3x	SD/MSG -ARG -HIS -LYS +Canavanine +clonNAT +G418 +Thialysine	cSGA_v3r3	14	11	4.31659664921	9523.72873322	85.196251618	254	4.46023640984	597980.997496	6629.05914822	43	5.39451482367	589705.996225	7374.39920241	1809	197	136	136	158	164	140	342	0
DLR00014847	1	13	YOR202W	UD20-36_5h_3x	SD/MSG -ARG -HIS -LYS +Canavanine +clonNAT +G418 +Thialysine	cSGA_v3r3	14	11	4.03429068191	8127.50094475	59.9475819388	254	4.26483546217	482864.130077	4187.47953168	43	5.13209075316	492269.997673	6265.04999045	1951	199	136	136	157	163	140	312	0
DLR00014847	1	14	YOR202W	UD20-36_5h_3x	SD/MSG -ARG -HIS -LYS +Canavanine +clonNAT +G418 +Thialysine	cSGA_v3r3	14	11	4.30308596406	9344.13293849	83.3135379631	254	4.47110214784	579157.996422	6392.32675706	43	5.40434383661	570219.995483	7214.24681507	2082	196	136	136	158	164	139	285	0
DLR00014847	1	15	YOR202W	UD20-36_5h_3x	SD/MSG -ARG -HIS -LYS +Canavanine +clonNAT +G418 +Thialysine	cSGA_v3r3	14	11	4.06500823414	8174.89764593	64.358943288	254	4.22973404024	496081.998175	5725.40808	43	5.13727452039	485434.99754	6138.65072356	2226	197	136	136	156	162	139	276	0
DLR00014847	1	16	YOR202W	UD20-36_5h_3x	SD/MSG -ARG -HIS -LYS +Canavanine +clonNAT +G418 +Thialysine	cSGA_v3r3	14	11	4.2678940403	9496.23208683	80.7551526776	254	4.4115278187	574866.997277	6538.92437739	43	5.33826116232	566275.996297	7301.28817861	2357	197	136	136	157	163	140	275	0
DLR00014847	1	17	YOR202W	UD20-36_5h_3x	SD/MSG -ARG -HIS -LYS +Canavanine +clonNAT +G418 +Thialysine	cSGA_v3r3	14	11	3.97701883952	7680.62970996	60.4981395324	254	4.10290779	455400.998454	5934.92710108	43	5.04286620369	421907.320391	3995.92417059	2497	195	136	136	155	162	140	253	0
DLR00014847	1	18	YOR202W	UD20-36_5h_3x	SD/MSG -ARG -HIS -LYS +Canavanine +clonNAT +G418 +Thialysine	cSGA_v3r3	14	11	4.24518110671	8940.51691501	78.0142492041	254	4.38524189802	551195.997371	6361.82270673	43	5.30345093731	541311.996442	6908.49357921	2628	201	136	136	156	162	139	274	0
DLR00014847	1	19	YOR202W	UD20-36_5h_3x	SD/MSG -ARG -HIS -LYS +Canavanine +clonNAT +G418 +Thialysine	cSGA_v3r3	14	11	4.12113916	8752.88754565	62.4479100246	254	4.25913247688	508037.492493	4537.23395066	43	5.12999135457	518528.99793	6430.16299252	2772	199	136	136	155	161	139	272	0
DLR00014847	1	20	YOR202W	UD20-36_5h_3x	SD/MSG -ARG -HIS -LYS +Canavanine +clonNAT +G418 +Thialysine	cSGA_v3r3	14	11	4.24979290998	9611.40907558	82.380375193	254	4.38531476825	601425.997793	6882.2450511	43	5.30719181716	593153.996977	7611.60177896	2901	201	136	136	156	161	139	256	0
DLR00014847	1	21	YOR202W	UD20-36_5h_3x	SD/MSG -ARG -HIS -LYS +Canavanine +clonNAT +G418 +Thialysine	cSGA_v3r3	14	11	4.08565448152	9044.1589761	83.0858646974	254	4.25758147733	540650.775125	5271.87341004	43	5.11100512581	559020.997847	8343.54850416	3043	200	136	136	153	159	137	155	0
DLR00014847	1	22	YOR202W	UD20-36_5h_3x	SD/MSG -ARG -HIS -LYS +Canavanine +clonNAT +G418 +Thialysine	cSGA_v3r3	14	11	4.18720880973	10014.4999719	120.695974786	254	4.4217839745	677443.995931	9837.30362919	43	5.34103573135	669771.995866	11210.9225706	3174	201	136	136	154	159	136	107	0
DLR00014847	1	23	YOR202W	UD20-36_5h_3x	SD/MSG -ARG -HIS -LYS +Canavanine +clonNAT +G418 +Thialysine	cSGA_v3r3	14	11	3.89992901665	9404.39047137	116.229458804	254	4.04323015815	609722.998574	10314.095871	43	4.93326064478	600444.999976	11739.2788676	3317	194	136	136	148	153	132	39	27
DLR00014847	1	24	YOR202W	UD20-36_5h_3x	SD/MSG -ARG -HIS -LYS +Canavanine +clonNAT +G418 +Thialysine	cSGA_v3r3	14	11	3.89587763157	10728.0912096	210.401642629	254	3.98193748054	687105.999297	16540.123057	43	4.87960659646	680536.998808	18802.2343899	3452	196	136	136	147	152	128	328	53
DLR00014847	2	1	YOR202W	UD20-36_5h_3x	SD/MSG -ARG -HIS -LYS +Canavanine +clonNAT +G418 +Thialysine	cSGA_v3r3	14	11	3.79522429051	9927.47074696	127.719599778	254	4.02899874744	793134.999073	15576.4749991	43	4.94392392474	786243.999242	17717.6154856	313	341	136	136	151	156	135	456	0
DLR00014847	2	2	YPR013C	UD20-36_5h_3x	SD/MSG -ARG -HIS -LYS +Canavanine +clonNAT +G418 +Thialysine	cSGA_v3r3	14	11	3.64739136589	7630.3509563	71.8085516466	254	4.07090356609	601708.676945	6319.66334939	43	4.92435217763	627721.999722	10560.8163311	446	340	136	136	157	161	139	897	0
DLR00014847	2	3	YNL096C	UD20-36_5h_3x	SD/MSG -ARG -HIS -LYS +Canavanine +clonNAT +G418 +Thialysine	cSGA_v3r3	14	11	3.16236744006	6364.37802658	51.0766661347	254	3.36537663443	472156.999781	8126.76300669	43	4.13747530883	462815.999459	9318.48363313	583	344	136	136	152	158	139	1206	0
DLR00014847	2	4	YDR242W	UD20-36_5h_3x	SD/MSG -ARG -HIS -LYS +Canavanine +clonNAT +G418 +Thialysine	cSGA_v3r3	14	11	3.98084691721	8435.34972209	65.3725544725	254	4.26643597327	669223.998722	8467.71064371	43	5.23273195419	624682.068462	5804.48980254	718	341	136	136	162	167	144	848	0
DLR00014847	2	5	YPR156C	UD20-36_5h_3x	SD/MSG -ARG -HIS -LYS +Canavanine +clonNAT +G418 +Thialysine	cSGA_v3r3	14	11	3.85601424719	8227.93921945	53.1751615625	254	4.15511477681	615505.998785	7237.21718794	43	5.06690811881	608103.998926	8208.59138923	854	338	136	136	159	165	143	851	0
DLR00014847	2	6	YPR121W	UD20-36_5h_3x	SD/MSG -ARG -HIS -LYS +Canavanine +clonNAT +G418 +Thialysine	cSGA_v3r3	14	11	4.15500685653	8598.75250198	57.9085603002	254	4.47700899112	668668.998301	6681.11745257	43	5.4098606328	661359.997212	7752.42889243	990	339	136	136	163	168	143	787	0
DLR00014847	2	7	YPR008W	UD20-36_5h_3x	SD/MSG -ARG -HIS -LYS +Canavanine +clonNAT +G418 +Thialysine	cSGA_v3r3	14	11	4.15298756516	9145.7723506	63.0578318762	254	4.45143699206	664017.793424	4759.36174636	43	5.33740542326	688981.997805	8917.02567718	1129	339	136	136	161	167	141	836	0
DLR00014847	2	8	YPR095C	UD20-36_5h_3x	SD/MSG -ARG -HIS -LYS +Canavanine +clonNAT +G418 +Thialysine	cSGA_v3r3	14	11	4.18915257295	8759.97534885	61.1192524365	254	4.4958279646	635517.16212	4317.133595	43	5.38301056007	656411.997454	8066.91183819	1264	341	136	136	160	166	141	708	0
DLR00014847	2	9	YPR096C	UD20-36_5h_3x	SD/MSG -ARG -HIS -LYS +Canavanine +clonNAT +G418 +Thialysine	cSGA_v3r3	14	11	4.27298126929	9611.55304442	56.6480977892	254	4.52620204501	713228.998831	6135.70007747	43	5.47355984601	707614.997523	7263.87771061	1399	338	136	136	159	165	139	808	0
DLR00014847	2	10	YPR130C	UD20-36_5h_3x	SD/MSG -ARG -HIS -LYS +Canavanine +clonNAT +G418 +Thialysine	cSGA_v3r3	14	11	4.16956611256	8102.07905203	50.479957107	254	4.36263958669	609454.998753	6751.82589238	43	5.28858053828	599860.997855	7306.89102521	1537	338	136	136	158	164	140	828	0
DLR00014847	2	11	YKR104W	UD20-36_5h_3x	SD/MSG -ARG -HIS -LYS +Canavanine +clonNAT +G418 +Thialysine	cSGA_v3r3	14	11	4.2174008996	9508.3145188	56.1634664222	254	4.47526164936	677602.436766	4895.3714285	43	5.3694622713	699197.997949	8478.98034705	1675	335	136	136	157	164	139	880	0
DLR00014847	2	12	YPR023C	UD20-36_5h_3x	SD/MSG -ARG -HIS -LYS +Canavanine +clonNAT +G418 +Thialysine	cSGA_v3r3	14	11	4.24925930846	9347.25774013	46.0970265569	254	4.42844757955	676433.999296	5932.58984395	43	5.37212841322	668380.998246	6569.62081285	1810	337	136	136	156	162	138	840	0
DLR00014847	2	13	YOR300W	UD20-36_5h_3x	SD/MSG -ARG -HIS -LYS +Canavanine +clonNAT +G418 +Thialysine	cSGA_v3r3	14	11	4.2353605842	9526.34418331	47.2371565777	254	4.48965265054	675637.611242	4096.98765742	43	5.39585859175	694811.998021	7636.58666836	1945	337	136	136	157	163	139	901	0
DLR00014847	2	14	YPR199C	UD20-36_5h_3x	SD/MSG -ARG -HIS -LYS +Canavanine +clonNAT +G418 +Thialysine	cSGA_v3r3	14	11	4.42516245803	9327.66586212	65.1986906647	254	4.63130965714	706235.997345	6742.62639728	43	5.58280213699	697900.996057	7763.86184777	2083	337	136	136	159	164	138	812	0
DLR00014847	2	15	YDR269C	UD20-36_5h_3x	SD/MSG -ARG -HIS -LYS +Canavanine +clonNAT +G418 +Thialysine	cSGA_v3r3	14	11	3.88843336217	7941.42924709	36.1261672717	254	4.05888934632	526803.998838	5567.9664536	43	5.00100679436	495738.798903	3536.53011435	2222	339	136	136	149	157	137	738	0
DLR00014847	2	16	YPR029C	UD20-36_5h_3x	SD/MSG -ARG -HIS -LYS +Canavanine +clonNAT +G418 +Thialysine	cSGA_v3r3	14	11	4.39559536264	9144.6750672	56.3828049852	254	4.60778810331	674815.997729	5818.66856348	43	5.55752105615	667452.996336	6843.10512144	2356	337	136	136	159	165	140	803	0
DLR00014847	2	17	YFL004W	UD20-36_5h_3x	SD/MSG -ARG -HIS -LYS +Canavanine +clonNAT +G418 +Thialysine	cSGA_v3r3	14	11	4.24484543388	9270.02397332	61.0501058022	254	4.47532013683	661064.998296	6958.15231286	43	5.41647266963	655686.997185	7836.31257786	2490	338	136	136	157	163	139	827	0
DLR00014847	2	18	YPL267W	UD20-36_5h_3x	SD/MSG -ARG -HIS -LYS +Canavanine +clonNAT +G418 +Thialysine	cSGA_v3r3	14	11	4.474341379	9786.99540076	67.8502807685	254	4.68038429732	720965.994928	7110.44036061	43	5.63726157607	714701.994116	8391.01246331	2627	340	136	136	159	164	139	760	0
DLR00014847	2	19	YML050W	UD20-36_5h_3x	SD/MSG -ARG -HIS -LYS +Canavanine +clonNAT +G418 +Thialysine	cSGA_v3r3	14	11	4.20712238121	8834.74811134	50.1066789506	254	4.41556140335	641789.998338	6982.77347684	43	5.34963944553	633020.997489	7814.2041083	2762	336	136	136	156	162	139	723	0
DLR00014847	2	20	YGL071W	UD20-36_5h_3x	SD/MSG -ARG -HIS -LYS +Canavanine +clonNAT +G418 +Thialysine	cSGA_v3r3	14	11	4.38723969813	9581.89848805	63.7481820355	254	4.57765347603	717940.997566	7754.81834184	43	5.52334030259	710156.996229	8876.11126549	2899	339	136	136	157	163	140	754	0
DLR00014847	2	21	YLR238W	UD20-36_5h_3x	SD/MSG -ARG -HIS -LYS +Canavanine +clonNAT +G418 +Thialysine	cSGA_v3r3	14	11	4.24821959558	9350.59719444	73.0354088424	254	4.48282183437	700288.998692	7194.63589896	43	5.41717392774	692287.997654	7977.19094372	3037	337	136	136	155	160	134	579	0
DLR00014847	2	22	YPR032W	UD20-36_5h_3x	SD/MSG -ARG -HIS -LYS +Canavanine +clonNAT +G418 +Thialysine	cSGA_v3r3	14	11	0	11	27.8141477518	254	12	29860.2	843.610570855	43	5.09929755127	1139.4	289.68440349	3163	349	136	136	-1	-1	-1	9	0
DLR00014847	2	23	YFL001W	UD20-36_5h_3x	SD/MSG -ARG -HIS -LYS +Canavanine +clonNAT +G418 +Thialysine	cSGA_v3r3	14	11	2.98269166961	6784.53880733	70.3572840826	254	2.9383774951	446315.996044	8813.44862686	43	3.55316556659	437195.994672	9165.31785128	3308	338	136	136	136	143	128	733	0
DLR00014847	2	24	YOR202W	UD20-36_5h_3x	SD/MSG -ARG -HIS -LYS +Canavanine +clonNAT +G418 +Thialysine	cSGA_v3r3	14	11	4.08903341366	10904.227781	189.870307968	254	4.38358491511	876518.99677	17796.6444306	43	5.30468215591	872372.997503	20190.4085434	3448	338	136	136	151	155	129	282	0
DLR00014847	3	1	YOR202W	UD20-36_5h_3x	SD/MSG -ARG -HIS -LYS +Canavanine +clonNAT +G418 +Thialysine	cSGA_v3r3	14	11	3.92211307816	10076.1505016	135.462897529	254	4.2316912329	866446.998562	14048.5442706	43	5.15249858131	861485.999703	16187.136194	320	478	136	136	157	161	135	660	3
DLR00014847	3	2	YDR483W	UD20-36_5h_3x	SD/MSG -ARG -HIS -LYS +Canavanine +clonNAT +G418 +Thialysine	cSGA_v3r3	14	11	3.73570904606	7707.35272395	67.8862946063	254	4.05898571075	682730.998992	9694.78781509	43	4.96110492708	672638.999875	11014.2276557	452	494	136	136	161	165	140	796	0
DLR00014847	3	3	YIL151C	UD20-36_5h_3x	SD/MSG -ARG -HIS -LYS +Canavanine +clonNAT +G418 +Thialysine	cSGA_v3r3	14	11	3.8446691639	8569.88825023	77.1052365579	254	4.20334436016	726753.998762	9881.57861687	43	5.11948359385	718613.999368	11318.3356817	584	476	136	136	164	168	143	877	0
DLR00014847	3	4	YPR050C	UD20-36_5h_3x	SD/MSG -ARG -HIS -LYS +Canavanine +clonNAT +G418 +Thialysine	cSGA_v3r3	14	11	3.86860991034	7877.56251479	38.7446031416	254	4.12197993338	595354.999176	6003.83125168	43	5.06561794585	561269.863091	3801.3119602	721	476	136	136	158	164	144	839	0
DLR00014847	3	5	YBR020W	UD20-36_5h_3x	SD/MSG -ARG -HIS -LYS +Canavanine +clonNAT +G418 +Thialysine	cSGA_v3r3	14	11	3.82358261753	7382.89664404	62.4224643056	254	4.18539447464	589794.998628	7363.27762951	43	5.13543839219	549063.129258	5148.36739649	859	478	136	136	162	167	144	928	0
DLR00014847	3	6	YNL011C	UD20-36_5h_3x	SD/MSG -ARG -HIS -LYS +Canavanine +clonNAT +G418 +Thialysine	cSGA_v3r3	14	11	3.90195314326	7381.29801736	40.5029229854	254	4.22607818927	576844.99888	6272.99919021	43	5.13536948184	566344.998436	6691.87438228	990	482	136	136	161	167	143	898	0
DLR00014847	3	7	YPR189W	UD20-36_5h_3x	SD/MSG -ARG -HIS -LYS +Canavanine +clonNAT +G418 +Thialysine	cSGA_v3r3	14	11	3.53765054011	6253.95028823	36.4791391537	254	3.78158688503	431856.998234	6216.83099582	43	4.65734853178	421997.999375	6235.93011399	1125	487	136	136	150	158	137	1069	0
DLR00014847	3	8	YPL265W	UD20-36_5h_3x	SD/MSG -ARG -HIS -LYS +Canavanine +clonNAT +G418 +Thialysine	cSGA_v3r3	14	11	4.08706588222	8799.0515118	42.447924833	254	4.33693875331	649286.999268	6174.59153385	43	5.26536059636	641608.998482	6375.77913125	1264	478	136	136	157	163	140	1000	0
DLR00014847	3	9	YBR085W	UD20-36_5h_3x	SD/MSG -ARG -HIS -LYS +Canavanine +clonNAT +G418 +Thialysine	cSGA_v3r3	14	11	3.82863611383	6615.59372	33.0398160655	254	4.1543799511	506533.999046	6104.70838666	43	5.10549778722	469804.759915	3504.99981576	1409	475	136	136	157	164	140	1010	7
DLR00014847	3	10	YPR046W	UD20-36_5h_3x	SD/MSG -ARG -HIS -LYS +Canavanine +clonNAT +G418 +Thialysine	cSGA_v3r3	14	11	4.28609059662	9191.13866845	49.7218682876	254	4.52490270534	705001.99957	6787.71343851	43	5.46886668786	697536.99816	7336.95575141	1534	475	136	136	159	165	140	975	0
DLR00014847	3	11	YPR134W	UD20-36_5h_3x	SD/MSG -ARG -HIS -LYS +Canavanine +clonNAT +G418 +Thialysine	cSGA_v3r3	14	11	3.54036580182	4450.11772659	21.6233901324	254	3.89759192465	298139.999984	3027.98533209	43	4.73164763526	281839.999827	663.950413872	1678	473	136	136	146	155	138	831	0
DLR00014847	3	12	YFL063W	UD20-36_5h_3x	SD/MSG -ARG -HIS -LYS +Canavanine +clonNAT +G418 +Thialysine	cSGA_v3r3	14	11	4.23880604655	9521.49871571	48.7419567227	254	4.48451635571	715339.999321	7007.64846688	43	5.43354938242	708409.998185	7642.1759623	1811	476	136	136	158	164	138	1002	0
DLR00014847	3	13	YPR006C	UD20-36_5h_3x	SD/MSG -ARG -HIS -LYS +Canavanine +clonNAT +G418 +Thialysine	cSGA_v3r3	14	11	3.85930438335	6173.99558771	37.7383584564	254	4.16609127661	467035.99911	5311.26525621	43	5.06711037827	452961.998259	5408.2037505	1949	474	136	136	156	162	138	788	0
DLR00014847	3	14	YNL111C	UD20-36_5h_3x	SD/MSG -ARG -HIS -LYS +Canavanine +clonNAT +G418 +Thialysine	cSGA_v3r3	14	11	3.88860143508	7617.92003906	44.3813792376	254	4.11913422222	550470.998418	6800.0998618	43	5.07760578642	512735.59937	4362.01785868	2084	476	136	136	153	160	137	977	0
DLR00014847	3	15	YOL086C	UD20-36_5h_3x	SD/MSG -ARG -HIS -LYS +Canavanine +clonNAT +G418 +Thialysine	cSGA_v3r3	14	11	4.08856790883	7572.91152593	40.7079666468	254	4.32899294005	556994.999806	4413.02664377	43	5.24717671292	546756.998734	4493.33751135	2223	480	136	136	156	162	138	903	0
DLR00014847	3	16	YPR171W	UD20-36_5h_3x	SD/MSG -ARG -HIS -LYS +Canavanine +clonNAT +G418 +Thialysine	cSGA_v3r3	14	11	4.23812879798	9227.12838005	48.2763832766	254	4.47889663689	682668.998528	6992.21747964	43	5.4251411319	676375.997583	7772.97724605	2355	479	136	136	157	163	139	1092	0
DLR00014847	3	17	YNL284C	UD20-36_5h_3x	SD/MSG -ARG -HIS -LYS +Canavanine +clonNAT +G418 +Thialysine	cSGA_v3r3	14	11	3.88183525804	6850.75398428	39.7647009258	254	4.1272981707	495370.998788	6090.6161111	43	5.08208306634	459591.300077	3601.18093333	2495	477	136	136	154	160	138	873	0
DLR00014847	3	18	YDR034C	UD20-36_5h_3x	SD/MSG -ARG -HIS -LYS +Canavanine +clonNAT +G418 +Thialysine	cSGA_v3r3	14	11	3.74290796374	6063.87272885	34.5109943381	254	4.11941343766	455126.998669	5813.8914882	43	5.06679956048	418222.780237	3388.99970366	2617	474	136	136	155	161	137	661	0
DLR00014847	3	19	YPR011C	UD20-36_5h_3x	SD/MSG -ARG -HIS -LYS +Canavanine +clonNAT +G418 +Thialysine	cSGA_v3r3	14	11	4.17061812626	8010.23247178	41.8529449294	254	4.39301373983	600731.999216	6269.92126386	43	5.31847822953	590873.998006	6596.31604471	2764	478	136	136	157	162	139	861	0
DLR00014847	3	20	YPR001W	UD20-36_5h_3x	SD/MSG -ARG -HIS -LYS +Canavanine +clonNAT +G418 +Thialysine	cSGA_v3r3	14	11	4.39322103111	9438.96804834	57.5135189118	254	4.65740718779	731914.996837	7268.84384231	43	5.60892003765	725018.995652	8293.81345369	2899	476	136	136	159	164	140	884	0
DLR00014847	3	21	YPR014C	UD20-36_5h_3x	SD/MSG -ARG -HIS -LYS +Canavanine +clonNAT +G418 +Thialysine	cSGA_v3r3	14	11	4.05333728497	7314.53774124	52.7044206982	254	4.38631180878	556467.546677	4996.51499185	43	5.26035770404	568386.997455	7276.31964699	3043	475	136	136	158	163	140	797	0
DLR00014847	3	22	YBL103C	UD20-36_5h_3x	SD/MSG -ARG -HIS -LYS +Canavanine +clonNAT +G418 +Thialysine	cSGA_v3r3	14	11	4.04023557616	8493.21715646	66.5365644664	254	4.33921552013	645935.077325	6128.88409731	43	5.21844040538	669541.998044	9883.13138453	3175	473	136	136	155	160	138	785	0
DLR00014847	3	23	YPR155C	UD20-36_5h_3x	SD/MSG -ARG -HIS -LYS +Canavanine +clonNAT +G418 +Thialysine	cSGA_v3r3	14	11	4.05965019249	8860.91443281	91.8908248428	254	4.39853891121	721481.225361	8320.71922677	43	5.33113451284	708607.535748	9403.07426944	3305	491	136	136	156	161	136	685	0
DLR00014847	3	24	YOR202W	UD20-36_5h_3x	SD/MSG -ARG -HIS -LYS +Canavanine +clonNAT +G418 +Thialysine	cSGA_v3r3	14	11	4.03526594765	11501.018199	169.034994595	254	4.34892819168	910960.883277	12326.2497801	43	5.28460487511	900763.886027	14206.3262818	3451	483	136	136	155	159	133	509	28
DLR00014847	4	1	YOR202W	UD20-36_5h_3x	SD/MSG -ARG -HIS -LYS +Canavanine +clonNAT +G418 +Thialysine	cSGA_v3r3	14	11	3.70206381793	9541.33001366	140.808553658	254	4.01457497758	845241.999365	14817.3919157	43	4.9277477255	838441.999064	17167.0664841	312	614	136	136	158	162	137	725	0
DLR00014847	4	2	YPR179C	UD20-36_5h_3x	SD/MSG -ARG -HIS -LYS +Canavanine +clonNAT +G418 +Thialysine	cSGA_v3r3	14	11	1.86363981543	903.741535093	32.8315685547	254	2.78724084049	89404.9996689	4534.70244758	43	2.87771505225	63487.9966742	552.619591965	455	603	136	136	146	153	137	236	0
DLR00014847	4	3	YPR070W	UD20-36_5h_3x	SD/MSG -ARG -HIS -LYS +Canavanine +clonNAT +G418 +Thialysine	cSGA_v3r3	14	11	0.5	258.3	27.9822630475	254	12	31088.7	1127.25540125	43	0.5	1484.1	152.282957034	596	638	136	136	-1	-1	-1	0	0
DLR00014847	4	4	YPR122W	UD20-36_5h_3x	SD/MSG -ARG -HIS -LYS +Canavanine +clonNAT +G418 +Thialysine	cSGA_v3r3	14	11	3.9364641583	8314.06505525	69.3473365104	254	4.23849240031	700476.998599	8547.31243747	43	5.20312001528	654353.43396	6033.52995468	717	610	136	136	165	170	145	830	0
DLR00014847	4	5	YGR061C	UD20-36_5h_3x	SD/MSG -ARG -HIS -LYS +Canavanine +clonNAT +G418 +Thialysine	cSGA_v3r3	14	11	3.89753282919	7252.82597729	70.0308730264	254	4.18900750229	604244.998599	8072.41750219	43	5.09067285905	592741.998377	8721.42315152	853	617	136	136	163	168	145	881	0
DLR00014847	4	6	YGL096W	UD20-36_5h_3x	SD/MSG -ARG -HIS -LYS +Canavanine +clonNAT +G418 +Thialysine	cSGA_v3r3	14	11	4.03521312922	7851.30656653	51.1050039304	254	4.3485494106	600655.406766	4578.42017775	43	5.22095834581	614940.998053	7509.52288447	988	609	136	136	161	167	143	813	0
DLR00014847	4	7	YOR240W	UD20-36_5h_3x	SD/MSG -ARG -HIS -LYS +Canavanine +clonNAT +G418 +Thialysine	cSGA_v3r3	14	11	4.39159368147	10479.1846466	65.6991755728	254	4.64909406922	837900.998834	7287.29466327	43	5.60107297482	832865.997442	8611.32018006	1128	614	136	136	163	168	142	957	0
DLR00014847	4	8	YPL035C	UD20-36_5h_3x	SD/MSG -ARG -HIS -LYS +Canavanine +clonNAT +G418 +Thialysine	cSGA_v3r3	14	11	4.18923435594	7970.8334454	41.3405444348	254	4.46457075415	629078.999401	5824.89866317	43	5.38993791289	618776.998043	6329.98074937	1264	615	136	136	161	166	141	864	0
DLR00014847	4	9	YMR119W	UD20-36_5h_3x	SD/MSG -ARG -HIS -LYS +Canavanine +clonNAT +G418 +Thialysine	cSGA_v3r3	14	11	4.32607290622	8921.34051761	49.0805005029	254	4.61456295487	678740.546153	4228.94419754	43	5.51106609347	695752.997563	7433.80020592	1400	611	136	136	161	166	140	952	0
DLR00014847	4	10	YNR041C	UD20-36_5h_3x	SD/MSG -ARG -HIS -LYS +Canavanine +clonNAT +G418 +Thialysine	cSGA_v3r3	14	11	3.81288147326	5573.08100146	25.2764098933	254	4.17287558386	390163.999954	2940.62726794	43	5.05343194471	377308.999847	934.652657424	1533	611	136	136	150	158	141	1067	0
DLR00014847	4	11	YPR174C	UD20-36_5h_3x	SD/MSG -ARG -HIS -LYS +Canavanine +clonNAT +G418 +Thialysine	cSGA_v3r3	14	11	4.19277175357	8899.99549476	49.0532112891	254	4.50994659291	660674.692995	4508.51251178	43	5.40092325753	681096.997909	7906.31287262	1670	610	136	136	159	164	139	1017	0
DLR00014847	4	12	YPR148C	UD20-36_5h_3x	SD/MSG -ARG -HIS -LYS +Canavanine +clonNAT +G418 +Thialysine	cSGA_v3r3	14	11	4.3390533294	7905.09714108	48.5824291801	254	4.64712597041	638204.99622	5957.94536485	43	5.583718316	629170.995281	6945.76803179	1807	611	136	136	162	167	139	814	0
DLR00014847	4	13	YMR118C	UD20-36_5h_3x	SD/MSG -ARG -HIS -LYS +Canavanine +clonNAT +G418 +Thialysine	cSGA_v3r3	14	11	4.16892223788	9029.94641082	44.3109125788	254	4.40301011332	680562.999545	6719.31344285	43	5.33689383233	673873.998547	7306.67154723	1945	613	136	136	157	163	138	929	0
DLR00014847	4	14	YGR068C	UD20-36_5h_3x	SD/MSG -ARG -HIS -LYS +Canavanine +clonNAT +G418 +Thialysine	cSGA_v3r3	14	11	4.15168782088	7389.52814062	46.5027243378	254	4.4630784619	598006.998467	7684.92915577	43	5.3846568095	587555.99719	8458.04250178	2076	614	136	136	161	166	140	818	0
DLR00014847	4	15	YOR248W	UD20-36_5h_3x	SD/MSG -ARG -HIS -LYS +Canavanine +clonNAT +G418 +Thialysine	cSGA_v3r3	14	11	4.25929235791	8892.03168684	45.5169389929	254	4.5429611288	652142.619854	4337.40456508	43	5.43416104482	671441.99772	7840.61950865	2215	613	136	136	158	163	138	858	0
DLR00014847	4	16	YFL010C	UD20-36_5h_3x	SD/MSG -ARG -HIS -LYS +Canavanine +clonNAT +G418 +Thialysine	cSGA_v3r3	14	11	4.38109737013	8249.11651666	45.2202021152	254	4.61565420966	632794.99836	4993.29055304	43	5.55583419548	623571.997101	5759.25828714	2356	614	136	136	159	164	139	807	0
DLR00014847	4	17	YDR035W	UD20-36_5h_3x	SD/MSG -ARG -HIS -LYS +Canavanine +clonNAT +G418 +Thialysine	cSGA_v3r3	14	11	4.30028252019	8697.92359932	45.9328583644	254	4.51809379993	661383.998949	6808.51244926	43	5.45973366961	654061.997578	7454.97840227	2493	614	136	136	158	164	139	1010	0
DLR00014847	4	18	YPR198W	UD20-36_5h_3x	SD/MSG -ARG -HIS -LYS +Canavanine +clonNAT +G418 +Thialysine	cSGA_v3r3	14	11	4.27506281293	8078.96089495	43.4532747449	254	4.55968739413	600174.176869	4232.78867163	43	5.4480891501	612996.997235	6771.21256977	2627	615	136	136	158	164	139	848	0
DLR00014847	4	19	YPR026W	UD20-36_5h_3x	SD/MSG -ARG -HIS -LYS +Canavanine +clonNAT +G418 +Thialysine	cSGA_v3r3	14	11	4.1764509838	9379.28673104	54.2837642856	254	4.47794278922	680557.868045	5097.75521032	43	5.36746570685	704960.997808	8988.7810561	2766	616	136	136	157	163	139	891	12
DLR00014847	4	20	YIL085C	UD20-36_5h_3x	SD/MSG -ARG -HIS -LYS +Canavanine +clonNAT +G418 +Thialysine	cSGA_v3r3	14	11	4.44555212671	9483.86233865	80.5439166463	254	4.72888503945	774946.995255	7792.29811649	43	5.68463550284	768030.994109	9005.85070387	2902	616	136	136	163	168	142	938	0
DLR00014847	4	21	YPR053C	UD20-36_5h_3x	SD/MSG -ARG -HIS -LYS +Canavanine +clonNAT +G418 +Thialysine	cSGA_v3r3	14	11	4.03205323563	8350.16142765	64.8671858307	254	4.29603715128	648525.998679	7691.33810843	43	5.22217134785	641018.998194	8340.15387005	3041	609	136	136	156	162	140	899	0
DLR00014847	4	22	YPR172W	UD20-36_5h_3x	SD/MSG -ARG -HIS -LYS +Canavanine +clonNAT +G418 +Thialysine	cSGA_v3r3	14	11	4.14944455245	8419.31923522	65.5205525337	254	4.46942038985	666516.848409	6115.74130013	43	5.349535964	690921.997427	10139.2879396	3177	613	136	136	158	163	140	813	0
DLR00014847	4	23	YNL047C	UD20-36_5h_3x	SD/MSG -ARG -HIS -LYS +Canavanine +clonNAT +G418 +Thialysine	cSGA_v3r3	14	11	3.89986575922	8434.8502853	86.4195798321	254	4.13094403718	708243.997549	13927.1206857	43	5.12458383996	642226.208975	9791.54805243	3308	617	136	136	152	157	135	952	0
DLR00014847	4	24	YOR202W	UD20-36_5h_3x	SD/MSG -ARG -HIS -LYS +Canavanine +clonNAT +G418 +Thialysine	cSGA_v3r3	14	11	4.31763987198	12263.9393733	193.839210872	254	4.61024522102	1103846.99548	21069.54659	43	5.55623241799	1102903.99575	23879.7880208	3446	618	136	136	158	161	134	692	0
DLR00014847	5	1	YOR202W	UD20-36_5h_3x	SD/MSG -ARG -HIS -LYS +Canavanine +clonNAT +G418 +Thialysine	cSGA_v3r3	14	11	3.94327250156	10252.5526651	148.668482645	254	4.25987642774	930687.998618	16248.6275206	43	5.1828374041	925954.999806	18608.9317286	318	749	136	136	159	163	138	788	0
DLR00014847	5	2	YPR020W	UD20-36_5h_3x	SD/MSG -ARG -HIS -LYS +Canavanine +clonNAT +G418 +Thialysine	cSGA_v3r3	14	11	3.09338042335	5097.30697295	49.0605683442	254	3.5808096414	402121.630021	5180.12319461	43	4.34259325575	410009.998362	6538.09654451	448	758	136	136	154	160	141	1012	0
DLR00014847	5	3	YFL007W	UD20-36_5h_3x	SD/MSG -ARG -HIS -LYS +Canavanine +clonNAT +G418 +Thialysine	cSGA_v3r3	14	11	0.5	304.2	32.1949302697	254	12	31887	1432.49370185	43	0.5	1653.3	169.502466025	577	755	136	136	-1	-1	-1	9	0
DLR00014847	5	4	YJR044C	UD20-36_5h_3x	SD/MSG -ARG -HIS -LYS +Canavanine +clonNAT +G418 +Thialysine	cSGA_v3r3	14	11	3.7331286753	7562.87510238	72.2951327073	254	4.07460640157	641864.998799	9909.08052885	43	4.98127718968	630818.99972	10877.6660277	716	748	136	136	164	169	146	839	0
DLR00014847	5	5	YML111W	UD20-36_5h_3x	SD/MSG -ARG -HIS -LYS +Canavanine +clonNAT +G418 +Thialysine	cSGA_v3r3	14	11	0.5	552.6	53.8828518638	254	12	31640.4	647.468223953	43	0.5	2940.3	279.15616115	846	752	136	136	105	119	119	9	0
DLR00014847	5	6	YPR097W	UD20-36_5h_3x	SD/MSG -ARG -HIS -LYS +Canavanine +clonNAT +G418 +Thialysine	cSGA_v3r3	14	11	3.95443542165	7704.74023506	77.8140854577	254	4.30198866394	608944.381635	5254.17122043	43	5.16649943864	626889.998164	8426.17817426	992	752	136	136	162	168	143	826	0
DLR00014847	5	7	YPR057W	UD20-36_5h_3x	SD/MSG -ARG -HIS -LYS +Canavanine +clonNAT +G418 +Thialysine	cSGA_v3r3	14	11	2.55966466795	3102.54616147	59.1699994782	254	2.88528344521	180831.99914	4685.14949757	43	3.35794465654	165222.994212	2715.89254628	1137	747	136	136	132	143	129	724	0
DLR00014847	5	8	YDR477W	UD20-36_5h_3x	SD/MSG -ARG -HIS -LYS +Canavanine +clonNAT +G418 +Thialysine	cSGA_v3r3	14	11	4.32607987811	7779.56449373	31.3680492535	254	4.52889269696	599171.999846	4370.38784752	43	5.45389176028	588709.998445	4158.10174395	1263	750	136	136	159	164	139	778	0
DLR00014847	5	9	YPR061C	UD20-36_5h_3x	SD/MSG -ARG -HIS -LYS +Canavanine +clonNAT +G418 +Thialysine	cSGA_v3r3	14	11	3.96316722397	7294.03661565	29.3927796802	254	4.29008181388	546992.999969	3990.97968447	43	5.19719124589	536931.999004	3477.11356824	1409	750	136	136	156	162	140	886	0
DLR00014847	5	10	YPR111W	UD20-36_5h_3x	SD/MSG -ARG -HIS -LYS +Canavanine +clonNAT +G418 +Thialysine	cSGA_v3r3	14	11	4.27355680713	8542.98289891	45.2708599606	254	4.62759616176	663949.709995	4012.76071019	43	5.51898026322	680927.997278	7326.4824394	1539	750	136	136	162	167	141	935	0
DLR00014847	5	11	YPR073C	UD20-36_5h_3x	SD/MSG -ARG -HIS -LYS +Canavanine +clonNAT +G418 +Thialysine	cSGA_v3r3	14	11	3.9252996117	6896.46736355	36.280766616	254	4.19773512	534880.999061	6253.18881875	43	5.09487054543	524418.998243	6611.43366992	1674	746	136	136	157	163	139	829	0
DLR00014847	5	12	YML112W	UD20-36_5h_3x	SD/MSG -ARG -HIS -LYS +Canavanine +clonNAT +G418 +Thialysine	cSGA_v3r3	14	11	4.14577752686	8952.39144836	49.5790153826	254	4.46642069883	708031.998542	7116.03930314	43	5.39699603741	702553.997684	8371.07479885	1809	747	136	136	160	165	139	1082	0
DLR00014847	5	13	YPR015C	UD20-36_5h_3x	SD/MSG -ARG -HIS -LYS +Canavanine +clonNAT +G418 +Thialysine	cSGA_v3r3	14	11	3.92278027574	7611.91804344	38.5217810711	254	4.2375107797	598154.998582	6884.49738696	43	5.1425348187	589051.998176	7475.91925456	1955	753	136	136	159	164	139	884	0
DLR00014847	5	14	YPR154W	UD20-36_5h_3x	SD/MSG -ARG -HIS -LYS +Canavanine +clonNAT +G418 +Thialysine	cSGA_v3r3	14	11	4.1884518257	8809.00823098	42.4570624845	254	4.47216535536	694531.998909	7389.38939921	43	5.40683081483	687688.99784	8164.26576848	2080	748	136	136	159	164	139	952	0
DLR00014847	5	15	YPR114W	UD20-36_5h_3x	SD/MSG -ARG -HIS -LYS +Canavanine +clonNAT +G418 +Thialysine	cSGA_v3r3	14	11	3.88689235209	7308.84925144	35.9309843446	254	4.16669720371	548505.998578	6973.12764533	43	5.1246703639	509865.132004	4202.87494251	2223	747	136	136	154	160	137	946	0
DLR00014847	5	16	YOR379C	UD20-36_5h_3x	SD/MSG -ARG -HIS -LYS +Canavanine +clonNAT +G418 +Thialysine	cSGA_v3r3	14	11	4.3169887955	8812.90018167	45.290657049	254	4.54831486076	676759.999075	6825.48203972	43	5.48453817832	669345.997524	7592.50809318	2355	748	136	136	157	163	137	812	0
DLR00014847	5	17	YGL037C	UD20-36_5h_3x	SD/MSG -ARG -HIS -LYS +Canavanine +clonNAT +G418 +Thialysine	cSGA_v3r3	14	11	4.29871532949	8423.54819667	38.5030185437	254	4.55176333812	635081.999877	5622.34185977	43	5.48890199495	628017.997992	5987.35015232	2495	752	136	136	156	162	138	953	0
DLR00014847	5	18	YKL087C	UD20-36_5h_3x	SD/MSG -ARG -HIS -LYS +Canavanine +clonNAT +G418 +Thialysine	cSGA_v3r3	14	11	4.30786328376	8403.53760504	35.7499563319	254	4.50214564061	617012.999878	5743.17868126	43	5.44021211409	608630.99814	5951.85135033	2626	752	136	136	154	160	138	898	0
DLR00014847	5	19	YBR095C	UD20-36_5h_3x	SD/MSG -ARG -HIS -LYS +Canavanine +clonNAT +G418 +Thialysine	cSGA_v3r3	14	11	3.85671196969	7341.64046449	61.6619107657	254	4.03253145533	549724.997888	9838.10857488	43	4.92994051666	539570.998813	10441.1943824	2775	752	136	136	152	159	138	865	7
DLR00014847	5	20	YJL120W	UD20-36_5h_3x	SD/MSG -ARG -HIS -LYS +Canavanine +clonNAT +G418 +Thialysine	cSGA_v3r3	14	11	2.47027756703	3961.76316984	75.2344849111	254	2.7573720701	205513.998372	5446.54175214	43	3.25958456117	192403.993646	2765.97859008	2900	753	136	136	127	139	126	777	0
DLR00014847	5	21	YPR045C	UD20-36_5h_3x	SD/MSG -ARG -HIS -LYS +Canavanine +clonNAT +G418 +Thialysine	cSGA_v3r3	14	11	3.135715052	4484.93676613	38.8039597905	254	3.38237873511	313244.99984	5099.82832713	43	4.16034407267	299145.999001	3460.47727429	3043	752	136	136	145	153	138	1086	0
DLR00014847	5	22	YPR018W	UD20-36_5h_3x	SD/MSG -ARG -HIS -LYS +Canavanine +clonNAT +G418 +Thialysine	cSGA_v3r3	14	11	3.37215291836	6018.11744371	56.1006576358	254	3.55327664807	430470.999489	7555.55839795	43	4.4156036489	421616.998569	8163.56567689	3165	753	136	136	145	152	136	1361	0
DLR00014847	5	23	YPR052C	UD20-36_5h_3x	SD/MSG -ARG -HIS -LYS +Canavanine +clonNAT +G418 +Thialysine	cSGA_v3r3	14	11	3.90278577458	7444.9379687	84.6644912383	254	4.20669271665	645496.997425	11596.1337886	43	5.12041991885	635597.997759	12688.6913765	3303	761	136	136	153	159	136	787	0
DLR00014847	5	24	YOR202W	UD20-36_5h_3x	SD/MSG -ARG -HIS -LYS +Canavanine +clonNAT +G418 +Thialysine	cSGA_v3r3	14	11	4.05906807375	11233.4315392	199.921473597	254	4.30126160131	1029193.99828	22045.3298103	43	5.23547908864	1026747.99971	24712.7456376	3446	752	136	136	156	161	135	774	0
DLR00014847	6	1	YOR202W	UD20-36_5h_3x	SD/MSG -ARG -HIS -LYS +Canavanine +clonNAT +G418 +Thialysine	cSGA_v3r3	14	11	3.73304625009	9369.14906003	127.490328816	254	4.10098226033	779252.748744	10504.196419	43	4.94941261079	834924.999058	18356.8739424	313	886	136	136	157	161	138	768	0
DLR00014847	6	2	YPR042C	UD20-36_5h_3x	SD/MSG -ARG -HIS -LYS +Canavanine +clonNAT +G418 +Thialysine	cSGA_v3r3	14	11	3.84618499357	7650.03348508	67.8547842448	254	4.19394765187	691219.998303	9845.06204908	43	5.10935673861	681099.998732	11010.8699848	449	883	136	136	162	166	142	827	0
DLR00014847	6	3	YFL033C	UD20-36_5h_3x	SD/MSG -ARG -HIS -LYS +Canavanine +clonNAT +G418 +Thialysine	cSGA_v3r3	14	11	3.93838142962	8775.88604657	87.7734138179	254	4.35254609788	726226.99877	6758.32898936	43	5.27696146844	717889.998417	7749.00568276	584	880	136	136	162	165	134	683	0
DLR00014847	6	4	YPR126C	UD20-36_5h_3x	SD/MSG -ARG -HIS -LYS +Canavanine +clonNAT +G418 +Thialysine	cSGA_v3r3	14	11	4.05036306286	7745.13116285	62.075369613	254	4.39240093821	630752.693053	5758.42803952	43	5.2606235516	653188.997537	9563.67016679	723	886	136	136	164	169	145	815	0
DLR00014847	6	5	YDR030C	UD20-36_5h_3x	SD/MSG -ARG -HIS -LYS +Canavanine +clonNAT +G418 +Thialysine	cSGA_v3r3	14	11	4.17617819376	9343.65102418	52.6714651663	254	4.45968784142	736451.957576	5697.03071584	43	5.34449900941	764386.997951	10105.1959807	856	883	136	136	163	168	144	940	0
DLR00014847	6	6	YOR202W	UD20-36_5h_3x	SD/MSG -ARG -HIS -LYS +Canavanine +clonNAT +G418 +Thialysine	cSGA_v3r3	14	11	4.02591831769	8560.84266013	48.3839683344	254	4.37898141006	672864.868294	5342.51608191	43	5.26024307594	694155.998146	8847.48825186	993	885	136	136	162	167	143	939	0
DLR00014847	6	7	YGR291C	UD20-36_5h_3x	SD/MSG -ARG -HIS -LYS +Canavanine +clonNAT +G418 +Thialysine	cSGA_v3r3	14	11	3.9906153138	8177.44677171	44.2377879544	254	4.30735661407	642792.863937	5421.88589577	43	5.1826527902	664215.998185	8663.52389165	1129	883	136	136	161	167	143	953	0
DLR00014847	6	8	YIL111W	UD20-36_5h_3x	SD/MSG -ARG -HIS -LYS +Canavanine +clonNAT +G418 +Thialysine	cSGA_v3r3	14	11	3.99081651954	6637.84233002	39.0113591594	254	4.31307128016	549116.999203	6093.36977406	43	5.21671181115	536393.998029	6260.71162723	1258	882	136	136	161	167	142	695	0
DLR00014847	6	9	YGL029W	UD20-36_5h_3x	SD/MSG -ARG -HIS -LYS +Canavanine +clonNAT +G418 +Thialysine	cSGA_v3r3	14	11	3.94042264103	6846.10585005	36.8361432742	254	4.19929517079	542659.999053	6251.9718439	43	5.09806791406	531111.998294	6261.61640622	1401	886	136	136	159	164	141	876	0
DLR00014847	6	10	YPR065W	UD20-36_5h_3x	SD/MSG -ARG -HIS -LYS +Canavanine +clonNAT +G418 +Thialysine	cSGA_v3r3	14	11	3.80529341867	6908.17679584	43.6127045486	254	4.103357367	535257.998337	7271.58452573	43	4.99291005468	526620.998269	7814.2159286	1532	891	136	136	156	162	139	990	0
DLR00014847	6	11	YGL049C	UD20-36_5h_3x	SD/MSG -ARG -HIS -LYS +Canavanine +clonNAT +G418 +Thialysine	cSGA_v3r3	14	11	4.08454451885	8186.13384286	40.6540427646	254	4.37392448132	649588.999075	6850.47460928	43	5.29452123784	642154.998141	7493.45720702	1675	884	136	136	159	164	140	952	0
DLR00014847	6	12	YNR033W	UD20-36_5h_3x	SD/MSG -ARG -HIS -LYS +Canavanine +clonNAT +G418 +Thialysine	cSGA_v3r3	14	11	3.97791130459	6926.18356824	40.9589783357	254	4.30977719642	576969.99872	6543.02382506	43	5.21576361782	566769.997905	7095.32404168	1808	887	136	136	162	167	141	846	0
DLR00014847	6	13	YDR461W	UD20-36_5h_3x	SD/MSG -ARG -HIS -LYS +Canavanine +clonNAT +G418 +Thialysine	cSGA_v3r3	14	11	0.5	248.4	26.5703359106	254	12	31780.8	911.955705442	43	0.5	1269	122.033184273	1956	910	136	136	104	118	118	9	0
DLR00014847	6	14	YOR179C	UD20-36_5h_3x	SD/MSG -ARG -HIS -LYS +Canavanine +clonNAT +G418 +Thialysine	cSGA_v3r3	14	11	4.20705613914	8093.85279523	49.9926696651	254	4.52230932962	674034.998621	6886.98659599	43	5.45266516218	666515.997255	7631.58082193	2085	884	136	136	163	167	141	920	0
DLR00014847	6	15	YGR271W	UD20-36_5h_3x	SD/MSG -ARG -HIS -LYS +Canavanine +clonNAT +G418 +Thialysine	cSGA_v3r3	14	11	4.13510814587	8513.2507711	38.2366706583	254	4.39276646025	663036.999228	6832.58436914	43	5.32303891284	657003.998181	7188.99457588	2219	881	136	136	157	162	138	1068	0
DLR00014847	6	16	YNL042W	UD20-36_5h_3x	SD/MSG -ARG -HIS -LYS +Canavanine +clonNAT +G418 +Thialysine	cSGA_v3r3	14	11	4.24585147139	7678.768037	41.4724866515	254	4.53688563093	614499.998367	6293.57916971	43	5.4696575465	605770.996646	6922.53908841	2352	885	136	136	158	163	138	782	0
DLR00014847	6	17	YPL269W	UD20-36_5h_3x	SD/MSG -ARG -HIS -LYS +Canavanine +clonNAT +G418 +Thialysine	cSGA_v3r3	14	11	4.30947688193	9017.8112529	44.8878664037	254	4.51365736001	696506.999344	7316.40146693	43	5.45450431463	690393.99788	7888.89919263	2491	886	136	136	156	161	137	919	0
DLR00014847	6	18	YNR044W	UD20-36_5h_3x	SD/MSG -ARG -HIS -LYS +Canavanine +clonNAT +G418 +Thialysine	cSGA_v3r3	14	11	4.27394062792	8010.08175037	40.2129233358	254	4.52845549268	642472.999427	6843.19374768	43	5.46303886126	633811.997598	7187.08719654	2630	889	136	136	159	164	140	883	0
DLR00014847	6	19	YPL262W	UD20-36_5h_3x	SD/MSG -ARG -HIS -LYS +Canavanine +clonNAT +G418 +Thialysine	cSGA_v3r3	14	11	3.68282999123	6108.61539165	45.6311815272	254	3.96191256193	440396.999242	5273.07804508	43	4.8716391789	414436.938093	2434.40378564	2762	885	136	136	149	157	138	1176	0
DLR00014847	6	20	YOR366W	UD20-36_5h_3x	SD/MSG -ARG -HIS -LYS +Canavanine +clonNAT +G418 +Thialysine	cSGA_v3r3	14	11	4.38654774929	9848.51598291	67.535618683	254	4.61517644085	809160.997807	9577.44804269	43	5.56330467114	802764.996495	10764.4400058	2901	885	136	136	161	167	142	991	0
DLR00014847	6	21	YPR024W	UD20-36_5h_3x	SD/MSG -ARG -HIS -LYS +Canavanine +clonNAT +G418 +Thialysine	cSGA_v3r3	14	11	2.64797348353	2130.06636108	28.7641742216	254	3.18165161761	155641.999874	4730.80188025	43	3.75112386378	134846.999439	1027.82372634	3036	902	136	136	141	151	136	760	0
DLR00014847	6	22	YPR158W	UD20-36_5h_3x	SD/MSG -ARG -HIS -LYS +Canavanine +clonNAT +G418 +Thialysine	cSGA_v3r3	14	11	4.23888998737	8881.71341756	79.8887851709	254	4.49261293957	755766.99764	10019.8207877	43	5.43614953983	748148.99684	11235.6651416	3175	888	136	136	159	164	141	996	0
DLR00014847	6	23	YPR150W	UD20-36_5h_3x	SD/MSG -ARG -HIS -LYS +Canavanine +clonNAT +G418 +Thialysine	cSGA_v3r3	14	11	3.86126073826	8069.12034343	94.5587222775	254	4.12212431489	704870.997994	12635.7180597	43	5.04945149101	697383.999059	13927.2488448	3309	903	136	136	152	158	135	918	0
DLR00014847	6	24	YOR202W	UD20-36_5h_3x	SD/MSG -ARG -HIS -LYS +Canavanine +clonNAT +G418 +Thialysine	cSGA_v3r3	14	11	4.21830897042	10841.8097774	223.163535432	254	4.56402344895	954444.491441	15342.3671268	43	5.40576956881	1045003.99712	26672.9675634	3444	888	136	136	158	162	135	835	0
DLR00014847	7	1	YOR202W	UD20-36_5h_3x	SD/MSG -ARG -HIS -LYS +Canavanine +clonNAT +G418 +Thialysine	cSGA_v3r3	14	11	3.98191391667	10164.8594941	150.15149614	254	4.31865455132	915301.997727	15634.2877732	43	5.24163433848	910007.998622	17936.9949377	319	1019	136	136	157	162	136	788	4
DLR00014847	7	2	YPR066W	UD20-36_5h_3x	SD/MSG -ARG -HIS -LYS +Canavanine +clonNAT +G418 +Thialysine	cSGA_v3r3	14	11	3.673675284	6881.15098836	37.9451934017	254	3.98331718533	553855.999292	4967.49770048	43	4.88296053245	542395.999665	4939.62538598	453	1039	136	136	153	158	137	866	0
DLR00014847	7	3	YJL117W	UD20-36_5h_3x	SD/MSG -ARG -HIS -LYS +Canavanine +clonNAT +G418 +Thialysine	cSGA_v3r3	14	11	3.38398895795	6069.65759813	42.8722872671	254	3.71204511902	482102.998635	8221.01153316	43	4.65317029368	436346.214079	5479.04581939	588	1026	136	136	154	160	140	858	0
DLR00014847	7	4	YPR185W	UD20-36_5h_3x	SD/MSG -ARG -HIS -LYS +Canavanine +clonNAT +G418 +Thialysine	cSGA_v3r3	14	11	4.01126523096	8270.76449704	44.9677088622	254	4.29106676623	654607.325501	6131.51961316	43	5.16993511549	676629.99813	9210.57226131	720	1025	136	136	161	167	145	942	0
DLR00014847	7	5	YPR146C	UD20-36_5h_3x	SD/MSG -ARG -HIS -LYS +Canavanine +clonNAT +G418 +Thialysine	cSGA_v3r3	14	11	3.99067578472	8197.0515367	54.7486533964	254	4.31722630345	631452.684358	5056.85173995	43	5.19871277231	648857.998185	7915.06338172	859	1019	136	136	160	165	141	833	0
DLR00014847	7	6	YAL046C	UD20-36_5h_3x	SD/MSG -ARG -HIS -LYS +Canavanine +clonNAT +G418 +Thialysine	cSGA_v3r3	14	11	3.99160044906	8915.16253501	55.58708092	254	4.29485827831	687511.416619	5383.48677095	43	5.18244313772	709197.998482	8325.21784794	988	1027	136	136	159	165	142	1009	4
DLR00014847	7	7	YPR141C	UD20-36_5h_3x	SD/MSG -ARG -HIS -LYS +Canavanine +clonNAT +G418 +Thialysine	cSGA_v3r3	14	11	1.66743089233	714.1916168	41.8111098882	254	9.02106137773	47143.8	3189.85600752	43	2.48820889672	26643.9994422	436.751787075	1128	1034	136	136	116	130	121	217	0
DLR00014847	7	8	YOR158W	UD20-36_5h_3x	SD/MSG -ARG -HIS -LYS +Canavanine +clonNAT +G418 +Thialysine	cSGA_v3r3	14	11	4.37732277927	9822.92445203	61.3601806719	254	4.6668208815	824002.998103	7594.53636771	43	5.61423670503	818883.996711	9042.11583063	1266	1019	136	136	164	168	142	906	0
DLR00014847	7	9	YPR119W	UD20-36_5h_3x	SD/MSG -ARG -HIS -LYS +Canavanine +clonNAT +G418 +Thialysine	cSGA_v3r3	14	11	3.7256601734	6232.85682244	45.1366959275	254	4.0421862161	494297.998383	6776.18503892	43	4.97031969924	455412.047125	3643.24050362	1405	1029	136	136	157	163	139	803	0
DLR00014847	7	10	YPR009W	UD20-36_5h_3x	SD/MSG -ARG -HIS -LYS +Canavanine +clonNAT +G418 +Thialysine	cSGA_v3r3	14	11	4.30222881272	9648.32549563	49.9127754696	254	4.60088004563	749860.856438	4909.66493833	43	5.50009784985	774210.997623	8692.24120753	1536	1029	136	136	160	165	140	995	0
DLR00014847	7	11	YOR345C	UD20-36_5h_3x	SD/MSG -ARG -HIS -LYS +Canavanine +clonNAT +G418 +Thialysine	cSGA_v3r3	14	11	3.88622156618	7388.39487459	40.8872665952	254	4.19813237109	558147.146549	4975.49334588	43	5.06538098197	575680.998214	7291.9539853	1680	1017	136	136	157	162	139	1071	0
DLR00014847	7	12	YPR060C	UD20-36_5h_3x	SD/MSG -ARG -HIS -LYS +Canavanine +clonNAT +G418 +Thialysine	cSGA_v3r3	14	11	3.52768500319	5929.60487017	39.1764260347	254	3.89040380356	463289.99846	6418.56902793	43	4.79775864875	425451.773444	3587.94362618	1812	1016	136	136	154	160	137	667	0
DLR00014847	7	13	YPR084W	UD20-36_5h_3x	SD/MSG -ARG -HIS -LYS +Canavanine +clonNAT +G418 +Thialysine	cSGA_v3r3	14	11	3.52363704745	6030.18159266	40.119123452	254	3.7387591887	470647.998265	6793.51220932	43	4.60187184352	460009.999672	7131.04081812	1957	1024	136	136	155	161	139	843	0
DLR00014847	7	14	YNL180C	UD20-36_5h_3x	SD/MSG -ARG -HIS -LYS +Canavanine +clonNAT +G418 +Thialysine	cSGA_v3r3	14	11	3.55395791555	5891.43816195	27.4403881272	254	3.88501407661	437360.999256	5041.19632231	43	4.75064676693	428565.999343	4365.86218516	2079	1027	136	136	151	157	134	959	0
DLR00014847	7	15	YPR170C	UD20-36_5h_3x	SD/MSG -ARG -HIS -LYS +Canavanine +clonNAT +G418 +Thialysine	cSGA_v3r3	14	11	3.74908337922	6968.07365698	33.1426977341	254	4.00957056686	546565.998555	7641.41520045	43	4.90686227207	538193.998976	7940.15477445	2221	1019	136	136	155	161	138	954	0
DLR00014847	7	16	YPR031W	UD20-36_5h_3x	SD/MSG -ARG -HIS -LYS +Canavanine +clonNAT +G418 +Thialysine	cSGA_v3r3	14	11	4.05351965909	7563.11371417	39.4173435227	254	4.37339461026	604049.99931	6800.67301998	43	5.29759450248	597543.998072	7109.51662019	2352	1019	136	136	156	162	138	1096	0
DLR00014847	7	17	YDR033W	UD20-36_5h_3x	SD/MSG -ARG -HIS -LYS +Canavanine +clonNAT +G418 +Thialysine	cSGA_v3r3	14	11	3.99111292263	7350.37693727	31.6738113738	254	4.22169769988	549311.999429	6600.18178409	43	5.14267341378	540686.998517	6269.20221725	2497	1024	136	136	152	158	136	949	0
DLR00014847	7	18	YPR093C	UD20-36_5h_3x	SD/MSG -ARG -HIS -LYS +Canavanine +clonNAT +G418 +Thialysine	cSGA_v3r3	14	11	4.09169441933	8009.71667421	37.7430823276	254	4.32958651738	609159.999475	6842.77072805	43	5.25897096668	602465.998347	6897.22604909	2626	1024	136	136	154	160	138	1122	0
DLR00014847	7	19	YGR273C	UD20-36_5h_3x	SD/MSG -ARG -HIS -LYS +Canavanine +clonNAT +G418 +Thialysine	cSGA_v3r3	14	11	4.08760961927	7768.22414835	38.4100615498	254	4.30605316651	595370.99929	7182.45313338	43	5.23243835679	587609.998263	7203.85572204	2768	1021	136	136	154	161	139	1056	0
DLR00014847	7	20	YPR098C	UD20-36_5h_3x	SD/MSG -ARG -HIS -LYS +Canavanine +clonNAT +G418 +Thialysine	cSGA_v3r3	14	11	4.30865540826	8917.68617835	45.857129009	254	4.5859703728	674361.275697	4567.28657604	43	5.50672231129	684188.997742	6044.73975362	2897	1026	136	136	157	162	141	982	0
DLR00014847	7	21	YLR308W	UD20-36_5h_3x	SD/MSG -ARG -HIS -LYS +Canavanine +clonNAT +G418 +Thialysine	cSGA_v3r3	14	11	4.09291257345	7777.2617708	55.4876085177	254	4.40984528759	605237.525002	5225.06464152	43	5.2992366632	622846.997691	8093.64827951	3040	1026	136	136	158	164	141	1097	0
DLR00014847	7	22	YPR123C	UD20-36_5h_3x	SD/MSG -ARG -HIS -LYS +Canavanine +clonNAT +G418 +Thialysine	cSGA_v3r3	14	11	4.16484606275	8237.20582488	48.32128614	254	4.42511732308	653704.999211	5092.44223784	43	5.36683070787	645893.998154	5622.51915838	3170	1026	136	136	153	159	139	1015	0
DLR00014847	7	23	YPR115W	UD20-36_5h_3x	SD/MSG -ARG -HIS -LYS +Canavanine +clonNAT +G418 +Thialysine	cSGA_v3r3	14	11	4.13792762085	9240.94222202	76.2755828274	254	4.46995061172	776666.828105	8694.43258328	43	5.35396013229	817902.997604	14592.4884014	3314	1025	136	136	156	161	137	831	0
DLR00014847	7	24	YOR202W	UD20-36_5h_3x	SD/MSG -ARG -HIS -LYS +Canavanine +clonNAT +G418 +Thialysine	cSGA_v3r3	14	11	3.74508154256	9792.33535591	159.145670365	254	4.00366155554	924079.999886	22925.6663698	43	4.93998104469	919163.997812	25742.2273287	3448	1025	136	136	155	160	135	864	0
DLR00014847	8	1	YOR202W	UD20-36_5h_3x	SD/MSG -ARG -HIS -LYS +Canavanine +clonNAT +G418 +Thialysine	cSGA_v3r3	14	11	3.85291707098	10030.9501062	122.353164632	254	4.16115595643	917531.999028	16028.484105	43	5.08326622553	912502.999582	18436.6062024	308	1156	136	136	157	162	138	796	0
DLR00014847	8	2	YDR031W	UD20-36_5h_3x	SD/MSG -ARG -HIS -LYS +Canavanine +clonNAT +G418 +Thialysine	cSGA_v3r3	14	11	3.97045493281	7841.12970825	65.0452001013	254	4.29897830995	710613.998117	9992.17032348	43	5.2855230442	658112.016736	6862.30298847	445	1159	136	136	161	165	142	908	0
DLR00014847	8	3	YDR326C	UD20-36_5h_3x	SD/MSG -ARG -HIS -LYS +Canavanine +clonNAT +G418 +Thialysine	cSGA_v3r3	14	11	4.09652848405	9389.02187256	62.483713066	254	4.45060491145	762465.267077	6116.13779976	43	5.34178342369	794574.99785	11159.7663947	586	1158	136	136	161	166	143	999	0
DLR00014847	8	4	YBR078W	UD20-36_5h_3x	SD/MSG -ARG -HIS -LYS +Canavanine +clonNAT +G418 +Thialysine	cSGA_v3r3	14	11	3.3991685348	5598.95839319	52.4107710991	254	3.74451922693	494646.998066	10638.1368381	43	4.62284457012	479621.9998	11023.0925788	715	1163	136	136	161	167	146	797	2
DLR00014847	8	5	YGR254W	UD20-36_5h_3x	SD/MSG -ARG -HIS -LYS +Canavanine +clonNAT +G418 +Thialysine	cSGA_v3r3	14	11	3.98233500226	9051.30169783	49.8027181281	254	4.29246485824	717691.266247	6180.3443721	43	5.2225380389	706015.161517	6176.84317368	855	1158	136	136	162	167	144	943	0
DLR00014847	8	6	YPR043W	UD20-36_5h_3x	SD/MSG -ARG -HIS -LYS +Canavanine +clonNAT +G418 +Thialysine	cSGA_v3r3	14	11	3.0027231072	4067.70186824	15.1242638814	254	3.27534735828	287902.999773	5070.80856784	43	4.01817699672	273017.999184	2963.58708208	993	1161	136	136	145	154	138	1036	0
DLR00014847	8	7	YMR074C	UD20-36_5h_3x	SD/MSG -ARG -HIS -LYS +Canavanine +clonNAT +G418 +Thialysine	cSGA_v3r3	14	11	4.14513167322	9796.26652078	66.0013126835	254	4.45139973658	793118.586984	6776.87926734	43	5.33676497375	830991.997843	12225.0731973	1129	1161	136	136	163	169	143	928	0
DLR00014847	8	8	YNL109W	UD20-36_5h_3x	SD/MSG -ARG -HIS -LYS +Canavanine +clonNAT +G418 +Thialysine	cSGA_v3r3	14	11	3.7242628941	6551.73542453	31.4034115137	254	3.9887565991	511921.998867	6359.36966587	43	4.88567183568	501405.998926	6018.09421617	1262	1159	136	136	157	162	136	841	0
DLR00014847	8	9	YPR157W	UD20-36_5h_3x	SD/MSG -ARG -HIS -LYS +Canavanine +clonNAT +G418 +Thialysine	cSGA_v3r3	14	11	4.25940015481	8740.82544014	53.0840833973	254	4.52970999771	696759.413429	5026.08452728	43	5.42488455723	716531.997882	7957.20455768	1400	1159	136	136	161	166	140	962	0
DLR00014847	8	10	YJL177W	UD20-36_5h_3x	SD/MSG -ARG -HIS -LYS +Canavanine +clonNAT +G418 +Thialysine	cSGA_v3r3	14	11	3.80945208099	6505.38712665	32.7821340704	254	4.07339827335	509656.998811	5989.35312437	43	5.00462159616	476967.097462	3230.62072974	1538	1165	136	136	155	161	138	855	0
DLR00014847	8	11	YOR306C	UD20-36_5h_3x	SD/MSG -ARG -HIS -LYS +Canavanine +clonNAT +G418 +Thialysine	cSGA_v3r3	14	11	3.90618504677	7609.60431491	36.3922288633	254	4.22276665373	621194.998582	7694.56139329	43	5.13831911187	613571.998119	7959.82582389	1672	1152	136	136	158	163	140	994	0
DLR00014847	8	12	YPR147C	UD20-36_5h_3x	SD/MSG -ARG -HIS -LYS +Canavanine +clonNAT +G418 +Thialysine	cSGA_v3r3	14	11	3.94784971924	7241.4880706	37.5157697498	254	4.28529677186	594120.999004	6710.18711937	43	5.19418627852	586537.998129	6977.59978491	1804	1160	136	136	159	164	139	1009	0
DLR00014847	8	13	YOR325W	UD20-36_5h_3x	SD/MSG -ARG -HIS -LYS +Canavanine +clonNAT +G418 +Thialysine	cSGA_v3r3	14	11	3.99963753954	8706.36252404	45.9905408538	254	4.28106648192	677951.359682	5409.26940551	43	5.2047916361	667285.687069	5345.57272481	1945	1158	136	136	159	164	139	1065	0
DLR00014847	8	14	YIL094C	UD20-36_5h_3x	SD/MSG -ARG -HIS -LYS +Canavanine +clonNAT +G418 +Thialysine	cSGA_v3r3	14	11	3.04497275212	3606.17285862	20.7707184585	254	3.53122466635	295543.99882	5259.88418907	43	4.30151754023	280785.999027	4444.7941045	2089	1158	136	136	154	160	138	701	0
DLR00014847	8	15	YPR132W	UD20-36_5h_3x	SD/MSG -ARG -HIS -LYS +Canavanine +clonNAT +G418 +Thialysine	cSGA_v3r3	14	11	3.86626027886	7463.1708142	39.2525553371	254	4.17097129332	569785.042797	5003.00331711	43	5.08925322879	557914.57114	4474.14063663	2217	1156	136	136	155	161	138	1011	0
DLR00014847	8	16	YER089C	UD20-36_5h_3x	SD/MSG -ARG -HIS -LYS +Canavanine +clonNAT +G418 +Thialysine	cSGA_v3r3	14	11	4.39086935833	8703.251203	47.8710896438	254	4.64593272553	715316.999004	5755.91479031	43	5.59399859344	709206.997118	6614.29355049	2349	1157	136	136	158	163	137	907	0
DLR00014847	8	17	YCR107W	UD20-36_5h_3x	SD/MSG -ARG -HIS -LYS +Canavanine +clonNAT +G418 +Thialysine	cSGA_v3r3	14	11	4.19975315708	8114.72066856	36.7438709291	254	4.46805631202	648475.999714	6320.19307019	43	5.40868427608	641646.998206	6799.46678435	2494	1156	136	136	155	161	138	965	0
DLR00014847	8	18	YPR040W	UD20-36_5h_3x	SD/MSG -ARG -HIS -LYS +Canavanine +clonNAT +G418 +Thialysine	cSGA_v3r3	14	11	4.2704426597	8773.91358974	49.0596623973	254	4.42838169566	676808.999147	7366.54542745	43	5.37078789443	670957.998011	7988.41695585	2627	1162	136	136	153	159	137	1033	0
DLR00014847	8	19	YPL072W	UD20-36_5h_3x	SD/MSG -ARG -HIS -LYS +Canavanine +clonNAT +G418 +Thialysine	cSGA_v3r3	14	11	4.27957760897	8491.02242677	44.8591860189	254	4.49290181983	678235.999145	6892.49672891	43	5.4386056158	670851.997739	7514.53902518	2761	1162	136	136	156	162	139	1039	0
DLR00014847	8	20	YPR140W	UD20-36_5h_3x	SD/MSG -ARG -HIS -LYS +Canavanine +clonNAT +G418 +Thialysine	cSGA_v3r3	14	11	4.40879755149	8629.05091221	52.2938875424	254	4.63811887034	708589.997149	7016.8336542	43	5.59391178889	701177.995651	8079.88907126	2900	1160	136	136	159	164	140	951	0
DLR00014847	8	21	YBR299W	UD20-36_5h_3x	SD/MSG -ARG -HIS -LYS +Canavanine +clonNAT +G418 +Thialysine	cSGA_v3r3	14	11	4.05246814309	7798.70406962	44.9111320009	254	4.28503378511	620117.998722	7409.9052646	43	5.21909559631	612057.998174	7948.45027581	3040	1164	136	136	155	161	140	1106	0
DLR00014847	8	22	YOR309C	UD20-36_5h_3x	SD/MSG -ARG -HIS -LYS +Canavanine +clonNAT +G418 +Thialysine	cSGA_v3r3	14	11	3.39771137997	6503.92704301	54.2622080663	254	3.36482868718	406194.999729	7033.14995081	43	4.20676344254	401216.99895	7714.36458906	3171	1165	136	136	132	142	128	1334	0
DLR00014847	8	23	YBR061C	UD20-36_5h_3x	SD/MSG -ARG -HIS -LYS +Canavanine +clonNAT +G418 +Thialysine	cSGA_v3r3	14	11	4.08882838814	9043.29542629	78.2964275149	254	4.33043629022	787691.99782	12780.6934582	43	5.33410653452	727565.966145	9447.76607809	3311	1159	136	136	153	158	134	822	3
DLR00014847	8	24	YOR202W	UD20-36_5h_3x	SD/MSG -ARG -HIS -LYS +Canavanine +clonNAT +G418 +Thialysine	cSGA_v3r3	14	11	4.06002619178	10215.8106675	174.592356236	254	4.32564143295	1001828.99787	22150.3809086	43	5.34634169396	903880.818277	16004.6657685	3440	1159	136	136	157	161	135	837	0
DLR00014847	9	1	YOR202W	UD20-36_5h_3x	SD/MSG -ARG -HIS -LYS +Canavanine +clonNAT +G418 +Thialysine	cSGA_v3r3	14	11	3.53698889081	8561.94844656	111.77731113	254	3.84591304586	794666.999769	16783.1736028	43	4.76067623824	786991.997605	19244.8651236	315	1296	136	136	155	160	138	874	0
DLR00014847	9	2	YJL092W	UD20-36_5h_3x	SD/MSG -ARG -HIS -LYS +Canavanine +clonNAT +G418 +Thialysine	cSGA_v3r3	14	11	3.75144957481	7503.40068016	58.2520928527	254	4.06277701789	662494.998666	10300.273514	43	4.97588411093	652096.999782	11461.5516314	447	1296	136	136	157	162	140	864	0
DLR00014847	9	3	YDR042C	UD20-36_5h_3x	SD/MSG -ARG -HIS -LYS +Canavanine +clonNAT +G418 +Thialysine	cSGA_v3r3	14	11	3.94149747816	8033.57806501	56.3493338465	254	4.31805465723	668241.147114	5612.58847697	43	5.2504120903	655428.085159	6176.62664568	588	1297	136	136	161	166	144	1011	0
DLR00014847	9	4	YDL074C	UD20-36_5h_3x	SD/MSG -ARG -HIS -LYS +Canavanine +clonNAT +G418 +Thialysine	cSGA_v3r3	14	11	2.73460165088	2762.02866021	80.4674533771	254	3.0504548928	188226.999765	5056.81007222	43	3.72670346462	161409.614746	1298.82080607	717	1302	136	136	138	148	134	1057	0
DLR00014847	9	5	YPL261C	UD20-36_5h_3x	SD/MSG -ARG -HIS -LYS +Canavanine +clonNAT +G418 +Thialysine	cSGA_v3r3	14	11	3.13771129976	4370.90588308	21.4805852903	254	3.53824103887	320192.57539	4700.37814582	43	4.30500649707	322762.999023	4274.92767323	864	1295	136	136	152	160	142	1328	0
DLR00014847	9	6	YPR201W	UD20-36_5h_3x	SD/MSG -ARG -HIS -LYS +Canavanine +clonNAT +G418 +Thialysine	cSGA_v3r3	14	11	4.0578480426	8343.36294192	55.3300398513	254	4.34697726346	677903.888321	5807.1547785	43	5.22627583197	702695.998043	9583.38951216	991	1296	136	136	163	168	144	938	0
DLR00014847	9	7	YNL147W	UD20-36_5h_3x	SD/MSG -ARG -HIS -LYS +Canavanine +clonNAT +G418 +Thialysine	cSGA_v3r3	14	11	1.87924730022	1734.99900299	34.0549054571	254	2.35572786664	101820.999931	5030.2641119	43	2.69339882338	75461.5085491	923.930621824	1142	1300	136	136	123	136	125	521	0
DLR00014847	9	8	YPR118W	UD20-36_5h_3x	SD/MSG -ARG -HIS -LYS +Canavanine +clonNAT +G418 +Thialysine	cSGA_v3r3	14	11	3.96961098631	8162.28655033	46.3532898497	254	4.22573276621	639312.442534	5370.06513955	43	5.15082817713	626421.264968	5059.44899635	1267	1301	136	136	160	165	141	942	0
DLR00014847	9	9	YPR004C	UD20-36_5h_3x	SD/MSG -ARG -HIS -LYS +Canavanine +clonNAT +G418 +Thialysine	cSGA_v3r3	14	11	4.02684527722	7732.74927397	42.712071178	254	4.33506910553	650944.998738	7501.31179175	43	5.25751515258	643212.997998	8191.31932355	1404	1295	136	136	161	166	141	933	0
DLR00014847	9	10	YBR082C	UD20-36_5h_3x	SD/MSG -ARG -HIS -LYS +Canavanine +clonNAT +G418 +Thialysine	cSGA_v3r3	14	11	3.53380589517	6172.78069569	26.3191856974	254	3.7067461422	445455.998466	6334.66508252	43	4.5713578591	436140.9997	6579.06649863	1532	1295	136	136	148	155	135	804	0
DLR00014847	9	11	YIL136W	UD20-36_5h_3x	SD/MSG -ARG -HIS -LYS +Canavanine +clonNAT +G418 +Thialysine	cSGA_v3r3	14	11	3.75667826018	6334.35489832	35.1809235854	254	4.07308141774	521113.998585	6620.18676986	43	5.01481077779	483868.459384	3949.57672007	1675	1292	136	136	157	163	139	952	0
DLR00014847	9	12	YJL106W	UD20-36_5h_3x	SD/MSG -ARG -HIS -LYS +Canavanine +clonNAT +G418 +Thialysine	cSGA_v3r3	14	11	4.2450828328	8242.52380625	50.0676748269	254	4.55151392042	666903.221216	4315.63863861	43	5.44054925974	685229.997654	7542.73543609	1810	1295	136	136	160	165	139	962	0
DLR00014847	9	13	YDR026C	UD20-36_5h_3x	SD/MSG -ARG -HIS -LYS +Canavanine +clonNAT +G418 +Thialysine	cSGA_v3r3	14	11	3.88524270006	7105.57843509	35.1617258851	254	4.20668218344	584935.999084	6353.48054549	43	5.12024336329	576927.998383	6798.41030527	1951	1298	136	136	158	163	139	1047	0
DLR00014847	9	14	YFL010W-A	UD20-36_5h_3x	SD/MSG -ARG -HIS -LYS +Canavanine +clonNAT +G418 +Thialysine	cSGA_v3r3	14	11	4.1723822844	9015.374944	44.680187633	254	4.41406235626	744280.99917	7285.63026544	43	5.34609403142	739237.998334	8294.41735473	2083	1298	136	136	158	163	138	1046	0
DLR00014847	9	15	YDR290W	UD20-36_5h_3x	SD/MSG -ARG -HIS -LYS +Canavanine +clonNAT +G418 +Thialysine	cSGA_v3r3	14	11	3.54207204411	5512.86288237	41.8524164076	254	3.76356618733	406920.998105	5138.63378596	43	4.63086968381	397532.998533	5080.48224748	2221	1296	136	136	147	154	134	1046	0
DLR00014847	9	16	YPR058W	UD20-36_5h_3x	SD/MSG -ARG -HIS -LYS +Canavanine +clonNAT +G418 +Thialysine	cSGA_v3r3	14	11	4.23665458356	8660.29985155	41.5342764125	254	4.47095538249	704173.999722	6644.70501466	43	5.41089326969	697847.998457	7285.82296038	2357	1294	136	136	155	161	137	944	0
DLR00014847	9	17	YGR122C-A	UD20-36_5h_3x	SD/MSG -ARG -HIS -LYS +Canavanine +clonNAT +G418 +Thialysine	cSGA_v3r3	14	11	4.35810354003	8423.7237908	42.9243898494	254	4.59402079776	684334.999679	6842.52401582	43	5.54890151813	679625.997715	6800.21572681	2498	1293	136	136	156	162	138	1091	6
DLR00014847	9	18	YOL073C	UD20-36_5h_3x	SD/MSG -ARG -HIS -LYS +Canavanine +clonNAT +G418 +Thialysine	cSGA_v3r3	14	11	4.36155219469	9618.61084902	39.1611940552	254	4.58701988131	762267.999209	7384.62719142	43	5.54726059653	757536.997712	8280.90110037	2628	1296	136	136	155	161	137	1088	0
DLR00014847	9	19	YPR092W	UD20-36_5h_3x	SD/MSG -ARG -HIS -LYS +Canavanine +clonNAT +G418 +Thialysine	cSGA_v3r3	14	11	3.93240720929	7343.96808742	35.9822565461	254	4.1905535974	586032.998655	7089.72331385	43	5.1199920276	577148.99825	7414.44157813	2768	1302	136	136	154	161	139	1138	0
DLR00014847	9	20	YPR076W	UD20-36_5h_3x	SD/MSG -ARG -HIS -LYS +Canavanine +clonNAT +G418 +Thialysine	cSGA_v3r3	14	11	4.26579099871	9381.90357663	46.1972782505	254	4.54441413151	734552.781852	5439.21775796	43	5.45359130508	758583.997727	9147.52532345	2899	1295	136	136	157	163	140	1147	0
DLR00014847	9	21	YPR038W	UD20-36_5h_3x	SD/MSG -ARG -HIS -LYS +Canavanine +clonNAT +G418 +Thialysine	cSGA_v3r3	14	11	3.94490426668	6890.10103066	45.2306962759	254	4.23679770544	554400.998908	6113.48301433	43	5.16009185815	544811.998277	6413.20512121	3037	1296	136	136	155	161	140	1135	0
DLR00014847	9	22	YPR077C	UD20-36_5h_3x	SD/MSG -ARG -HIS -LYS +Canavanine +clonNAT +G418 +Thialysine	cSGA_v3r3	14	11	4.19292611805	9169.8983867	67.9687411981	254	4.5256292685	758606.291563	6642.48474371	43	5.4230365582	789881.99752	11389.4558919	3173	1299	136	136	157	163	140	1036	0
DLR00014847	9	23	YPR193C	UD20-36_5h_3x	SD/MSG -ARG -HIS -LYS +Canavanine +clonNAT +G418 +Thialysine	cSGA_v3r3	14	11	3.85870258739	7264.38733979	76.6247041659	254	4.2079617445	669921.997488	12005.050694	43	5.12787697447	659515.997729	13218.4748033	3310	1295	136	136	155	160	137	900	0
DLR00014847	9	24	YOR202W	UD20-36_5h_3x	SD/MSG -ARG -HIS -LYS +Canavanine +clonNAT +G418 +Thialysine	cSGA_v3r3	14	11	3.92347673878	11142.1119697	153.564464773	254	4.18819424803	1089819.99957	23734.7072625	43	5.12750130946	1087005.9989	26898.8690846	3447	1303	136	136	156	161	135	877	0
DLR00014847	10	1	YOR202W	UD20-36_5h_3x	SD/MSG -ARG -HIS -LYS +Canavanine +clonNAT +G418 +Thialysine	cSGA_v3r3	14	11	3.79879232874	9785.4985458	126.418815272	254	4.10140228631	905662.999235	16387.3120509	43	5.01831522702	900451.999253	18883.8443244	312	1430	136	136	156	161	138	783	0
DLR00014847	10	2	YPR109W	UD20-36_5h_3x	SD/MSG -ARG -HIS -LYS +Canavanine +clonNAT +G418 +Thialysine	cSGA_v3r3	14	11	4.10523953157	8000.68866222	78.4952127082	254	4.46086350674	739886.998116	8917.18612482	43	5.39307679339	730825.997396	10128.1638789	448	1434	136	136	161	166	141	855	1
DLR00014847	10	3	YDR271C	UD20-36_5h_3x	SD/MSG -ARG -HIS -LYS +Canavanine +clonNAT +G418 +Thialysine	cSGA_v3r3	14	11	3.67477000128	6669.55166277	27.7067189446	254	3.96741720537	532678.999127	5716.00717942	43	4.86778426489	522222.999545	5742.53102083	586	1430	136	136	153	160	141	1060	0
DLR00014847	10	4	YPR044C	UD20-36_5h_3x	SD/MSG -ARG -HIS -LYS +Canavanine +clonNAT +G418 +Thialysine	cSGA_v3r3	14	11	2.76106875965	3081.75869484	25.2136637156	254	3.15880041004	221812.999773	4110.70524093	43	3.87489423674	196175.781111	1142.80733733	721	1432	136	136	143	152	138	896	0
DLR00014847	10	5	YIL122W	UD20-36_5h_3x	SD/MSG -ARG -HIS -LYS +Canavanine +clonNAT +G418 +Thialysine	cSGA_v3r3	14	11	4.01622210026	8024.6428024	48.8888901812	254	4.3736894716	694156.998417	7254.6383847	43	5.30017481712	684009.997858	8083.18865402	850	1434	136	136	164	170	146	927	0
DLR00014847	10	6	YPR128C	UD20-36_5h_3x	SD/MSG -ARG -HIS -LYS +Canavanine +clonNAT +G418 +Thialysine	cSGA_v3r3	14	11	3.83023339232	6981.0359264	34.834302351	254	4.14383859927	589845.998445	7279.72525528	43	5.10381016553	547951.009171	4398.83239787	991	1433	136	136	161	167	144	833	0
DLR00014847	10	7	YJR039W	UD20-36_5h_3x	SD/MSG -ARG -HIS -LYS +Canavanine +clonNAT +G418 +Thialysine	cSGA_v3r3	14	11	3.84338323485	8020.02770842	48.4316851623	254	4.09632288761	677999.998297	9718.53441724	43	5.01604021314	668947.999176	10565.3567784	1129	1434	136	136	161	167	143	951	0
DLR00014847	10	8	YJR066W	UD20-36_5h_3x	SD/MSG -ARG -HIS -LYS +Canavanine +clonNAT +G418 +Thialysine	cSGA_v3r3	14	11	3.89017729667	7387.13776788	41.4821745758	254	4.18308493783	622804.998527	7463.31560485	43	5.14980811576	581563.867327	4818.69271991	1266	1439	136	136	161	166	142	956	0
DLR00014847	10	9	YPR003C	UD20-36_5h_3x	SD/MSG -ARG -HIS -LYS +Canavanine +clonNAT +G418 +Thialysine	cSGA_v3r3	14	11	3.83157595506	7777.95205487	40.0855229551	254	4.18396779604	600504.952603	5095.74301659	43	5.10506693069	589519.955108	4899.24541885	1401	1432	136	136	157	162	139	1167	0
DLR00014847	10	10	YPR149W	UD20-36_5h_3x	SD/MSG -ARG -HIS -LYS +Canavanine +clonNAT +G418 +Thialysine	cSGA_v3r3	14	11	4.18993964428	8261.91062326	46.9728312235	254	4.50824749606	682455.198861	4195.57127674	43	5.40478943362	698788.997943	7428.18208193	1538	1432	136	136	161	166	141	981	0
DLR00014847	10	11	YPL270W	UD20-36_5h_3x	SD/MSG -ARG -HIS -LYS +Canavanine +clonNAT +G418 +Thialysine	cSGA_v3r3	14	11	3.86555499964	7277.21304225	28.454534181	254	4.19139914821	550938.999889	3760.66113907	43	5.12091976662	532813.893483	1553.22395836	1669	1429	136	136	151	158	137	1082	0
DLR00014847	10	12	YIL158W	UD20-36_5h_3x	SD/MSG -ARG -HIS -LYS +Canavanine +clonNAT +G418 +Thialysine	cSGA_v3r3	14	11	4.08590877935	7642.32757706	37.8828779894	254	4.39441645529	643139.999462	6151.33318591	43	5.31941125772	634789.998318	6799.53739399	1807	1428	136	136	159	164	138	896	0
DLR00014847	10	13	YPR021C	UD20-36_5h_3x	SD/MSG -ARG -HIS -LYS +Canavanine +clonNAT +G418 +Thialysine	cSGA_v3r3	14	11	3.99559978897	7717.10973738	37.9166941896	254	4.27147055183	636027.998767	6991.9909121	43	5.19326603985	629761.998217	7686.40687763	1947	1437	136	136	156	161	138	1185	0
DLR00014847	10	14	YBR086C	UD20-36_5h_3x	SD/MSG -ARG -HIS -LYS +Canavanine +clonNAT +G418 +Thialysine	cSGA_v3r3	14	11	4.01029574121	7633.10219805	37.9704464326	254	4.26983004798	626958.999077	6428.33180242	43	5.18847553497	619839.998361	7067.12084783	2082	1436	136	136	155	161	138	996	0
DLR00014847	10	15	YBR118W	UD20-36_5h_3x	SD/MSG -ARG -HIS -LYS +Canavanine +clonNAT +G418 +Thialysine	cSGA_v3r3	14	11	3.74835750462	7067.96104557	37.3808770297	254	4.03469300448	514576.657271	4400.44827341	43	4.90341386889	531327.998754	6339.82564196	2225	1434	136	136	149	155	134	1439	0
DLR00014847	10	16	YPR030W	UD20-36_5h_3x	SD/MSG -ARG -HIS -LYS +Canavanine +clonNAT +G418 +Thialysine	cSGA_v3r3	14	11	4.38353547429	9505.04769112	57.5887094113	254	4.64664223838	821115.997966	9419.95600673	43	5.59777291008	816953.996562	10972.7523132	2354	1432	136	136	160	164	138	1042	0
DLR00014847	10	17	YGR289C	UD20-36_5h_3x	SD/MSG -ARG -HIS -LYS +Canavanine +clonNAT +G418 +Thialysine	cSGA_v3r3	14	11	4.23024570348	9196.89477628	40.5711668287	254	4.50516265895	741026.999316	7209.41683325	43	5.45961992462	738012.998081	8122.58608446	2491	1435	136	136	155	161	137	1305	7
DLR00014847	10	18	YNL014W	UD20-36_5h_3x	SD/MSG -ARG -HIS -LYS +Canavanine +clonNAT +G418 +Thialysine	cSGA_v3r3	14	11	4.33405670035	9127.0273157	42.721472482	254	4.63728976533	767402.998339	7074.47436174	43	5.59997634147	761660.99673	8303.71307683	2630	1434	136	136	159	164	140	1131	0
DLR00014847	10	19	YIL125W	UD20-36_5h_3x	SD/MSG -ARG -HIS -LYS +Canavanine +clonNAT +G418 +Thialysine	cSGA_v3r3	14	11	0	11	22.9835629667	254	12	28592.1	903.729282349	43	0.5	1266.3	132.204333846	2766	1448	136	136	-1	-1	-1	9	0
DLR00014847	10	20	YPR153W	UD20-36_5h_3x	SD/MSG -ARG -HIS -LYS +Canavanine +clonNAT +G418 +Thialysine	cSGA_v3r3	14	11	3.57452605024	4812.24886889	40.7222742719	254	3.78186672897	333417.999027	6057.58586611	43	4.66453459323	324370.998656	4101.89463945	2896	1437	136	136	141	150	135	1658	0
DLR00014847	10	21	YOR155C	UD20-36_5h_3x	SD/MSG -ARG -HIS -LYS +Canavanine +clonNAT +G418 +Thialysine	cSGA_v3r3	14	11	3.90748633374	8286.53424635	51.9528828288	254	4.28510941932	656348.774505	5616.89065406	43	5.22428683405	646384.247343	6098.41025524	3038	1429	136	136	155	161	140	1365	0
DLR00014847	10	22	YFL013C	UD20-36_5h_3x	SD/MSG -ARG -HIS -LYS +Canavanine +clonNAT +G418 +Thialysine	cSGA_v3r3	14	11	0.5	422.1	42.3596340757	254	12	30812.4	986.195623011	43	0.5	2469.6	237.375256147	3172	1446	136	136	100	116	114	6	0
DLR00014847	10	23	YJR034W	UD20-36_5h_3x	SD/MSG -ARG -HIS -LYS +Canavanine +clonNAT +G418 +Thialysine	cSGA_v3r3	14	11	3.67799331823	7695.29950506	77.4399023549	254	3.99096375071	696377.998512	13079.6437071	43	4.91258259606	687246.999764	14647.9775598	3304	1430	136	136	153	158	137	1004	0
DLR00014847	10	24	YOR202W	UD20-36_5h_3x	SD/MSG -ARG -HIS -LYS +Canavanine +clonNAT +G418 +Thialysine	cSGA_v3r3	14	11	3.78366861765	8867.5075979	139.196006916	254	4.12746106619	898584.999151	20505.5254432	43	5.04698907755	891018.999125	23095.5999516	3446	1430	136	136	156	160	135	876	2
DLR00014847	11	1	YOR202W	UD20-36_5h_3x	SD/MSG -ARG -HIS -LYS +Canavanine +clonNAT +G418 +Thialysine	cSGA_v3r3	14	11	3.78591482833	8743.89217483	119.993279363	254	4.104341	825414.998852	15249.9983657	43	5.01567888018	817665.999578	17211.5847498	322	1566	136	136	156	161	138	822	0
DLR00014847	11	2	YDR043C	UD20-36_5h_3x	SD/MSG -ARG -HIS -LYS +Canavanine +clonNAT +G418 +Thialysine	cSGA_v3r3	14	11	3.75443205413	7675.71629887	67.8464670683	254	4.14896899811	683688.998629	10022.9943862	43	5.06626955085	676761.999293	11368.3704453	447	1564	136	136	157	162	141	1250	0
DLR00014847	11	3	YPR063C	UD20-36_5h_3x	SD/MSG -ARG -HIS -LYS +Canavanine +clonNAT +G418 +Thialysine	cSGA_v3r3	14	11	4.10277216629	8450.24723361	49.0524198603	254	4.47888288866	701856.013514	5393.38830379	43	5.37339521996	723971.997935	9124.92457466	591	1568	136	136	160	165	143	889	0
DLR00014847	11	4	YPR152C	UD20-36_5h_3x	SD/MSG -ARG -HIS -LYS +Canavanine +clonNAT +G418 +Thialysine	cSGA_v3r3	14	11	4.07736871904	8420.74770815	46.8552193945	254	4.38786574516	679356.662631	4903.57741355	43	5.28666855297	696161.998217	7938.70070589	715	1570	136	136	159	165	142	899	0
DLR00014847	11	5	YGR272C	UD20-36_5h_3x	SD/MSG -ARG -HIS -LYS +Canavanine +clonNAT +G418 +Thialysine	cSGA_v3r3	14	11	3.63499902223	6089.21360633	35.9659388211	254	3.92331648452	494197.998678	6853.09459951	43	4.86597673533	453886.872957	4059.1717062	862	1567	136	136	156	163	142	988	0
DLR00014847	11	6	YDR444W	UD20-36_5h_3x	SD/MSG -ARG -HIS -LYS +Canavanine +clonNAT +G418 +Thialysine	cSGA_v3r3	14	11	3.99123968381	8840.39309816	49.9558277248	254	4.3669015707	710453.23246	5328.83399937	43	5.26000672509	736143.998344	9280.59661971	991	1566	136	136	161	166	143	1166	0
DLR00014847	11	7	YMR165C	UD20-36_5h_3x	SD/MSG -ARG -HIS -LYS +Canavanine +clonNAT +G418 +Thialysine	cSGA_v3r3	14	11	2.51452867622	2090.69832547	21.705059008	254	2.93323886874	134095.999802	4235.37166754	43	3.45958507087	113717.999327	826.971679893	1129	1566	136	136	130	142	130	667	0
DLR00014847	11	8	YPL158C	UD20-36_5h_3x	SD/MSG -ARG -HIS -LYS +Canavanine +clonNAT +G418 +Thialysine	cSGA_v3r3	14	11	3.16670381146	5239.26248904	39.4650564228	254	3.48841221381	418821.999868	7214.07285037	43	4.33423412934	409010.998408	7746.30188998	1262	1569	136	136	153	159	140	1465	0
DLR00014847	11	9	YPR184W	UD20-36_5h_3x	SD/MSG -ARG -HIS -LYS +Canavanine +clonNAT +G418 +Thialysine	cSGA_v3r3	14	11	3.97163605165	7744.73073833	39.3710653255	254	4.25888317359	627685.504018	4633.52009985	43	5.14700948403	644571.998303	7387.33982808	1401	1569	136	136	158	164	140	1019	0
DLR00014847	11	10	YBR115C	UD20-36_5h_3x	SD/MSG -ARG -HIS -LYS +Canavanine +clonNAT +G418 +Thialysine	cSGA_v3r3	14	11	2.14244588037	1058.25470273	12.6448289679	254	2.96748519966	97659.9998447	3835.46309225	43	3.21214268205	73523.9972218	1066.83646051	1535	1570	136	136	142	151	134	353	0
DLR00014847	11	11	YPR078C	UD20-36_5h_3x	SD/MSG -ARG -HIS -LYS +Canavanine +clonNAT +G418 +Thialysine	cSGA_v3r3	14	11	3.92635704399	7637.57157679	43.7844497475	254	4.23814051995	614203.741479	4870.49326164	43	5.15995877958	601603.051448	5221.39382673	1678	1571	136	136	157	162	138	967	0
DLR00014847	11	12	YBR165W	UD20-36_5h_3x	SD/MSG -ARG -HIS -LYS +Canavanine +clonNAT +G418 +Thialysine	cSGA_v3r3	14	11	4.05239144757	7993.54452764	41.1030869934	254	4.28959560005	668364.999015	7057.58139007	43	5.21286253665	661945.998399	7793.44510128	1809	1570	136	136	156	161	137	1064	0
DLR00014847	11	13	YPR028W	UD20-36_5h_3x	SD/MSG -ARG -HIS -LYS +Canavanine +clonNAT +G418 +Thialysine	cSGA_v3r3	14	11	3.79333814403	6599.73184057	33.1544015685	254	4.0877238087	540966.998677	6085.41495373	43	5.03109155271	507412.106405	4107.03621642	1953	1573	136	136	154	159	137	1130	0
DLR00014847	11	14	YOR180C	UD20-36_5h_3x	SD/MSG -ARG -HIS -LYS +Canavanine +clonNAT +G418 +Thialysine	cSGA_v3r3	14	11	4.20574370489	8575.15599193	40.6023633446	254	4.47237279132	722506.999433	6548.55126316	43	5.41072341751	716955.998315	7410.69998947	2085	1569	136	136	157	162	137	1044	0
DLR00014847	11	15	YPR138C	UD20-36_5h_3x	SD/MSG -ARG -HIS -LYS +Canavanine +clonNAT +G418 +Thialysine	cSGA_v3r3	14	11	3.65537029853	6136.44003073	35.0284973661	254	3.99541253171	475755.93557	4361.15800067	43	4.85686800881	486613.998848	6119.46084437	2218	1572	136	136	152	158	136	1114	0
DLR00014847	11	16	YAL048C	UD20-36_5h_3x	SD/MSG -ARG -HIS -LYS +Canavanine +clonNAT +G418 +Thialysine	cSGA_v3r3	14	11	3.67716647933	6299.1472458	28.6690304463	254	3.84313087756	443816.9991	4487.30906175	43	4.73293953738	438394.999368	4467.10729361	2352	1572	136	136	142	151	133	1427	0
DLR00014847	11	17	YLR227C	UD20-36_5h_3x	SD/MSG -ARG -HIS -LYS +Canavanine +clonNAT +G418 +Thialysine	cSGA_v3r3	14	11	3.97814213484	7162.30561233	30.8503978109	254	4.26831896295	592110.999367	5809.04063475	43	5.19770997392	584447.998551	6295.48212081	2497	1567	136	136	156	161	139	1190	0
DLR00014847	11	18	YGR276C	UD20-36_5h_3x	SD/MSG -ARG -HIS -LYS +Canavanine +clonNAT +G418 +Thialysine	cSGA_v3r3	14	11	4.29081474143	9198.20182873	44.0497914398	254	4.59678993553	734027.326507	4513.0137313	43	5.51676772313	754246.997723	7736.29513503	2628	1570	136	136	157	162	139	1372	0
DLR00014847	11	19	YPR027C	UD20-36_5h_3x	SD/MSG -ARG -HIS -LYS +Canavanine +clonNAT +G418 +Thialysine	cSGA_v3r3	14	11	3.96934007003	7416.88467973	35.407824499	254	4.28727594278	597163.826517	4684.91924955	43	5.18623639841	611693.998372	7167.31498526	2768	1568	136	136	157	163	140	1111	0
DLR00014847	11	20	YGL042C	UD20-36_5h_3x	SD/MSG -ARG -HIS -LYS +Canavanine +clonNAT +G418 +Thialysine	cSGA_v3r3	14	11	3.68111883722	6800.57508745	38.1515931064	254	3.92618637135	531537.998772	6964.26407172	43	4.83716191718	524898.999653	7320.00159822	2902	1567	136	136	151	158	138	1579	0
DLR00014847	11	21	YOR202W	UD20-36_5h_3x	SD/MSG -ARG -HIS -LYS +Canavanine +clonNAT +G418 +Thialysine	cSGA_v3r3	14	11	4.0668519288	7656.57485204	51.860268774	254	4.41464445206	646450.727009	5015.37571904	43	5.30879931933	664308.997941	8296.42220122	3041	1568	136	136	159	164	142	1049	0
DLR00014847	11	22	YPR051W	UD20-36_5h_3x	SD/MSG -ARG -HIS -LYS +Canavanine +clonNAT +G418 +Thialysine	cSGA_v3r3	14	11	3.82244696929	6782.92817395	49.6526092812	254	4.13602860295	562713.999031	6535.73897665	43	5.05193110883	553618.99879	6713.95404202	3173	1568	136	136	150	157	140	1271	0
DLR00014847	11	23	YJL107C	UD20-36_5h_3x	SD/MSG -ARG -HIS -LYS +Canavanine +clonNAT +G418 +Thialysine	cSGA_v3r3	14	11	3.85518007518	7894.94179958	86.3677770382	254	4.2323333267	745735.99792	13361.0765467	43	5.15987244551	735993.998368	14579.6563566	3314	1566	136	136	154	159	137	1077	0
DLR00014847	11	24	YOR202W	UD20-36_5h_3x	SD/MSG -ARG -HIS -LYS +Canavanine +clonNAT +G418 +Thialysine	cSGA_v3r3	14	11	3.79294592411	9066.00633325	151.492563887	254	4.15510004365	929306.999313	21302.854115	43	5.07613006025	921434.999091	23704.5853839	3445	1567	136	136	156	160	135	925	0
DLR00014847	12	1	YOR202W	UD20-36_5h_3x	SD/MSG -ARG -HIS -LYS +Canavanine +clonNAT +G418 +Thialysine	cSGA_v3r3	14	11	3.65358263871	9024.35360648	120.968565769	254	4.06248074922	832414.999748	15088.8394855	43	4.97072498829	825017.999023	17178.2327936	316	1706	136	136	154	159	135	711	0
DLR00014847	12	2	YPL272C	UD20-36_5h_3x	SD/MSG -ARG -HIS -LYS +Canavanine +clonNAT +G418 +Thialysine	cSGA_v3r3	14	11	4.10998423084	8326.551098	75.9697337806	254	4.53417071592	773462.997783	9040.71756695	43	5.47338429258	765540.996939	10499.0396756	446	1705	136	136	161	165	141	993	0
DLR00014847	12	3	YPR151C	UD20-36_5h_3x	SD/MSG -ARG -HIS -LYS +Canavanine +clonNAT +G418 +Thialysine	cSGA_v3r3	14	11	3.92796737656	7688.85550383	42.5312820168	254	4.25674169765	638180.998878	7439.84867669	43	5.18533932004	629508.998454	7939.572003	583	1701	136	136	154	160	139	1063	0
DLR00014847	12	4	YPL263C	UD20-36_5h_3x	SD/MSG -ARG -HIS -LYS +Canavanine +clonNAT +G418 +Thialysine	cSGA_v3r3	14	11	3.87996102546	6757.43571853	37.8460066185	254	4.18947170534	555694.998745	6367.68905703	43	5.10468198149	545059.998308	6631.94653341	717	1709	136	136	155	162	142	1009	1
DLR00014847	12	5	YIR004W	UD20-36_5h_3x	SD/MSG -ARG -HIS -LYS +Canavanine +clonNAT +G418 +Thialysine	cSGA_v3r3	14	11	3.96030354527	8859.4980935	49.0585763794	254	4.32195279997	693829.553919	5232.36820941	43	5.2174249219	718927.998482	8773.23781106	856	1704	136	136	158	164	143	1378	0
DLR00014847	12	6	YPR089W	UD20-36_5h_3x	SD/MSG -ARG -HIS -LYS +Canavanine +clonNAT +G418 +Thialysine	cSGA_v3r3	14	11	3.9873722447	7799.67260152	42.6695986816	254	4.38297511256	640117.785711	4981.98741132	43	5.2717748553	659982.998003	8457.18777789	991	1707	136	136	162	167	145	1028	0
DLR00014847	12	7	YPR194C	UD20-36_5h_3x	SD/MSG -ARG -HIS -LYS +Canavanine +clonNAT +G418 +Thialysine	cSGA_v3r3	14	11	3.85187558095	7542.79105505	39.2485976591	254	4.21719383651	638963.998665	7171.82610486	43	5.18375433601	599794.753655	4727.91411823	1125	1708	136	136	160	165	142	1104	0
DLR00014847	12	8	YGR255C	UD20-36_5h_3x	SD/MSG -ARG -HIS -LYS +Canavanine +clonNAT +G418 +Thialysine	cSGA_v3r3	14	11	4.05931651257	8413.65982928	41.9704159297	254	4.45688780421	692449.435804	4669.27494069	43	5.35527029254	713042.998058	8113.3640009	1262	1704	136	136	160	166	141	1136	0
DLR00014847	12	9	YPR022C	UD20-36_5h_3x	SD/MSG -ARG -HIS -LYS +Canavanine +clonNAT +G418 +Thialysine	cSGA_v3r3	14	11	4.17608386302	8835.36569229	46.8240051743	254	4.51675947692	724547.58358	4337.68325883	43	5.42298378011	742947.9981	7600.81980143	1401	1705	136	136	159	164	140	1069	0
DLR00014847	12	10	YOR128C	UD20-36_5h_3x	SD/MSG -ARG -HIS -LYS +Canavanine +clonNAT +G418 +Thialysine	cSGA_v3r3	14	11	4.08640396232	8934.2500509	44.7467438546	254	4.390185605	718396.994785	4842.64412595	43	5.28858455501	741471.998447	8370.62697128	1535	1701	136	136	157	162	138	1070	0
DLR00014847	12	11	YPR007C	UD20-36_5h_3x	SD/MSG -ARG -HIS -LYS +Canavanine +clonNAT +G418 +Thialysine	cSGA_v3r3	14	11	3.92041826295	7488.83474398	35.828449577	254	4.199782846	617995.999063	6559.70443985	43	5.15836313249	582029.45006	3993.31344593	1669	1706	136	136	154	160	137	1090	0
DLR00014847	12	12	YPR075C	UD20-36_5h_3x	SD/MSG -ARG -HIS -LYS +Canavanine +clonNAT +G418 +Thialysine	cSGA_v3r3	14	11	4.09633204455	8017.12185085	37.6099808573	254	4.44324641767	697631.999338	6792.04100457	43	5.37648884244	690658.9982	7718.5912002	1805	1708	136	136	158	163	138	1007	0
DLR00014847	12	13	YFL003C	UD20-36_5h_3x	SD/MSG -ARG -HIS -LYS +Canavanine +clonNAT +G418 +Thialysine	cSGA_v3r3	14	11	3.96223534351	8107.32886892	40.1408661858	254	4.30602203977	652909.447902	4934.94864864	43	5.19315855546	678306.998262	8674.9932988	1945	1706	136	136	155	160	137	1232	0
DLR00014847	12	14	YDR046C	UD20-36_5h_3x	SD/MSG -ARG -HIS -LYS +Canavanine +clonNAT +G418 +Thialysine	cSGA_v3r3	14	11	4.23708382426	8207.68060842	35.4920281113	254	4.60253739086	696015.539323	3974.99192484	43	5.50490374242	714651.997485	7690.57598902	2085	1706	136	136	159	164	138	977	0
DLR00014847	12	15	YPR129W	UD20-36_5h_3x	SD/MSG -ARG -HIS -LYS +Canavanine +clonNAT +G418 +Thialysine	cSGA_v3r3	14	11	3.84848219201	8501.02438543	50.2603618008	254	4.13966708038	726421.998428	10202.3563306	43	5.06858431652	724189.999257	11559.4785655	2216	1707	136	136	157	162	139	1641	0
DLR00014847	12	16	YGR067C	UD20-36_5h_3x	SD/MSG -ARG -HIS -LYS +Canavanine +clonNAT +G418 +Thialysine	cSGA_v3r3	14	11	4.00022167683	7440.30312206	39.6815482639	254	4.40435687408	637933.697978	4528.03515516	43	5.29516214946	656587.998003	7880.09184519	2353	1709	136	136	160	165	140	1200	0
DLR00014847	12	17	YGR055W	UD20-36_5h_3x	SD/MSG -ARG -HIS -LYS +Canavanine +clonNAT +G418 +Thialysine	cSGA_v3r3	14	11	3.50338641504	5549.83401123	35.9041198481	254	3.84539503587	465652.998175	7186.606056	43	4.73336669973	457322.999263	7838.97519714	2497	1702	136	136	152	159	138	1391	0
DLR00014847	12	18	YIL102C	UD20-36_5h_3x	SD/MSG -ARG -HIS -LYS +Canavanine +clonNAT +G418 +Thialysine	cSGA_v3r3	14	11	4.27038006064	7809.77721595	36.5068138357	254	4.63216187984	689107.998337	5591.38150856	43	5.59102056337	681580.996514	6511.5754696	2624	1705	136	136	160	165	141	1141	0
DLR00014847	12	19	YPR106W	UD20-36_5h_3x	SD/MSG -ARG -HIS -LYS +Canavanine +clonNAT +G418 +Thialysine	cSGA_v3r3	14	11	3.89574826579	7543.90553775	37.2837171213	254	4.24073571616	596068.378442	4818.53157072	43	5.14096000291	616423.998438	7598.46691068	2761	1701	136	136	154	160	140	1679	0
DLR00014847	12	20	YNL086W	UD20-36_5h_3x	SD/MSG -ARG -HIS -LYS +Canavanine +clonNAT +G418 +Thialysine	cSGA_v3r3	14	11	4.35490517383	8879.71660096	53.9815110954	254	4.67141449056	783673.998631	6067.20079917	43	5.63157619742	777536.997007	7311.92479196	2899	1707	136	136	160	165	141	1156	0
DLR00014847	12	21	YML129C	UD20-36_5h_3x	SD/MSG -ARG -HIS -LYS +Canavanine +clonNAT +G418 +Thialysine	cSGA_v3r3	14	11	0.5	244.8	26.747643026	254	12	30240	935.854811346	43	0.5	1266.3	132.291454242	3042	1724	136	136	-1	-1	-1	9	0
DLR00014847	12	22	YPR167C	UD20-36_5h_3x	SD/MSG -ARG -HIS -LYS +Canavanine +clonNAT +G418 +Thialysine	cSGA_v3r3	14	11	4.08873030637	8073.49289703	68.3276459844	254	4.4362592775	688351.034225	5644.14335222	43	5.33548085674	708050.998032	8917.87003042	3171	1705	136	136	155	160	138	1104	0
DLR00014847	12	23	YGL094C	UD20-36_5h_3x	SD/MSG -ARG -HIS -LYS +Canavanine +clonNAT +G418 +Thialysine	cSGA_v3r3	14	11	4.03874223525	9208.01740853	90.4760848467	254	4.48386551471	813245.876734	8935.32921141	43	5.36495030002	858363.997573	15067.6232981	3305	1705	136	136	153	158	136	1250	0
DLR00014847	12	24	YOR202W	UD20-36_5h_3x	SD/MSG -ARG -HIS -LYS +Canavanine +clonNAT +G418 +Thialysine	cSGA_v3r3	14	11	3.9439791324	9639.55513289	148.041005003	254	4.26643133259	983912.998693	20522.0809744	43	5.1930844153	977264.999899	22996.5497605	3445	1704	136	136	155	159	134	955	0
DLR00014847	13	1	YOR202W	UD20-36_5h_3x	SD/MSG -ARG -HIS -LYS +Canavanine +clonNAT +G418 +Thialysine	cSGA_v3r3	14	11	3.57518196315	8299.8937118	119.061089792	254	3.93231403104	776831.999895	15435.1909433	43	4.84027298484	769223.998132	17602.9043464	316	1842	136	136	155	160	138	982	0
DLR00014847	13	2	YOR054C	UD20-36_5h_3x	SD/MSG -ARG -HIS -LYS +Canavanine +clonNAT +G418 +Thialysine	cSGA_v3r3	14	11	3.95105547306	9200.62409242	67.8746729454	254	4.29170813433	837637.998336	11926.9118235	43	5.2212429935	831026.998707	13494.9811134	448	1840	136	136	158	162	140	998	1
DLR00014847	13	3	YOL153C	UD20-36_5h_3x	SD/MSG -ARG -HIS -LYS +Canavanine +clonNAT +G418 +Thialysine	cSGA_v3r3	14	11	3.88741103188	8042.25568024	40.2502602021	254	4.32520781363	653829.707809	5133.03735565	43	5.22637060674	668092.998683	7509.47125997	589	1839	136	136	155	161	141	1116	0
DLR00014847	13	4	YDR515W	UD20-36_5h_3x	SD/MSG -ARG -HIS -LYS +Canavanine +clonNAT +G418 +Thialysine	cSGA_v3r3	14	11	4.10151792566	8184.52387118	43.5486224201	254	4.49415195563	685898.594004	4652.05702579	43	5.39538914465	706517.998376	6729.31475502	718	1838	136	136	158	164	143	1138	0
DLR00014847	13	5	YPR164W	UD20-36_5h_3x	SD/MSG -ARG -HIS -LYS +Canavanine +clonNAT +G418 +Thialysine	cSGA_v3r3	14	11	2.82833171657	3575.68857288	37.5242125406	254	3.14745802887	261691.999804	4908.90761496	43	3.91567649572	232053.964646	2448.17494583	858	1834	136	136	144	153	138	1234	0
DLR00014847	13	6	YGL063W	UD20-36_5h_3x	SD/MSG -ARG -HIS -LYS +Canavanine +clonNAT +G418 +Thialysine	cSGA_v3r3	14	11	4.17677724834	9030.83691437	43.9536335115	254	4.46874341825	778428.998844	7314.60612406	43	5.40924938379	771024.998069	8408.76864108	993	1839	136	136	162	167	144	1004	0
DLR00014847	13	7	YPR120C	UD20-36_5h_3x	SD/MSG -ARG -HIS -LYS +Canavanine +clonNAT +G418 +Thialysine	cSGA_v3r3	14	11	3.44841711626	5018.21869843	28.2223551212	254	3.74704364612	405233.99842	6075.78404608	43	4.61837778519	392643.999409	6040.36791145	1139	1843	136	136	153	159	139	1133	0
DLR00014847	13	8	YPR059C	UD20-36_5h_3x	SD/MSG -ARG -HIS -LYS +Canavanine +clonNAT +G418 +Thialysine	cSGA_v3r3	14	11	3.98233924707	7998.85686634	37.2017831534	254	4.25762953148	662756.999012	7349.72696789	43	5.23271278862	623523.430815	4660.15232807	1264	1842	136	136	157	162	140	1073	0
DLR00014847	13	9	YJL079C	UD20-36_5h_3x	SD/MSG -ARG -HIS -LYS +Canavanine +clonNAT +G418 +Thialysine	cSGA_v3r3	14	11	3.57357714054	5799.13314346	34.9073561525	254	3.9354139427	483468.998612	6432.51834891	43	4.83144529755	473636.999212	6703.62805349	1397	1846	136	136	154	160	139	1248	0
DLR00014847	13	10	YPR191W	UD20-36_5h_3x	SD/MSG -ARG -HIS -LYS +Canavanine +clonNAT +G418 +Thialysine	cSGA_v3r3	14	11	3.66015174088	5597.02156353	27.6236599023	254	3.99994414076	415377.000009	3616.02981126	43	4.89431431768	405673.999623	851.14560623	1536	1846	136	136	145	153	137	1263	0
DLR00014847	13	11	YOR220W	UD20-36_5h_3x	SD/MSG -ARG -HIS -LYS +Canavanine +clonNAT +G418 +Thialysine	cSGA_v3r3	14	11	3.95824849227	7493.58971518	33.86785145	254	4.31900310886	618484.667944	4312.83949975	43	5.20770289043	633759.998481	6968.23915503	1680	1843	136	136	156	161	138	1031	0
DLR00014847	13	12	YPR064W	UD20-36_5h_3x	SD/MSG -ARG -HIS -LYS +Canavanine +clonNAT +G418 +Thialysine	cSGA_v3r3	14	11	3.86536672528	7624.45389192	38.3576536069	254	4.22222257938	618113.339254	4460.15052722	43	5.14841281459	607172.603222	4570.71754999	1812	1844	136	136	154	160	137	1170	0
DLR00014847	13	13	YPR173C	UD20-36_5h_3x	SD/MSG -ARG -HIS -LYS +Canavanine +clonNAT +G418 +Thialysine	cSGA_v3r3	14	11	3.00476789406	3100.70479422	14.4024215515	254	3.47863188638	241672.999966	3449.78025929	43	4.24703344127	224669.485141	676.263905915	1946	1829	136	136	144	152	136	1392	10
DLR00014847	13	14	YPR054W	UD20-36_5h_3x	SD/MSG -ARG -HIS -LYS +Canavanine +clonNAT +G418 +Thialysine	cSGA_v3r3	14	11	4.16766523549	8520.26262534	40.5349687021	254	4.47981483517	716420.00651	4037.89032032	43	5.38722434642	733938.998293	7251.3323672	2078	1842	136	136	158	163	139	1206	0
DLR00014847	13	15	YPR074C	UD20-36_5h_3x	SD/MSG -ARG -HIS -LYS +Canavanine +clonNAT +G418 +Thialysine	cSGA_v3r3	14	11	2.48456520799	2647.70928985	30.1460539618	254	2.85391958731	163755.999938	3914.31792245	43	3.40951723235	144375.839627	1128.98286864	2226	1840	136	136	127	138	125	1342	0
DLR00014847	13	16	YJL029C	UD20-36_5h_3x	SD/MSG -ARG -HIS -LYS +Canavanine +clonNAT +G418 +Thialysine	cSGA_v3r3	14	11	3.0624786572	2792.58581579	17.3032143353	254	3.5533660729	231504.999239	3950.38252572	43	4.37114817756	206557.350126	1748.96290163	2356	1840	136	136	147	155	137	1355	0
DLR00014847	13	17	YPR127W	UD20-36_5h_3x	SD/MSG -ARG -HIS -LYS +Canavanine +clonNAT +G418 +Thialysine	cSGA_v3r3	14	11	3.72376675226	6697.10909169	33.5612386645	254	4.05667245246	579710.998171	7456.97571445	43	4.97656946479	572322.998782	8116.23300391	2495	1839	136	136	155	161	140	1529	0
DLR00014847	13	18	YPR071W	UD20-36_5h_3x	SD/MSG -ARG -HIS -LYS +Canavanine +clonNAT +G418 +Thialysine	cSGA_v3r3	14	11	3.93389039776	7297.29014192	36.1024833539	254	4.28207190555	610356.999138	6351.94797392	43	5.22098392908	605690.998448	6921.36819058	2632	1842	136	136	153	159	138	1674	0
DLR00014847	13	19	YHR008C	UD20-36_5h_3x	SD/MSG -ARG -HIS -LYS +Canavanine +clonNAT +G418 +Thialysine	cSGA_v3r3	14	11	3.7203790621	5082.23138084	21.4162518304	254	4.09266934973	403595.999966	3396.63466295	43	4.99093085141	392569.999233	1886.21359364	2764	1841	136	136	149	156	136	1288	0
DLR00014847	13	20	YDR036C	UD20-36_5h_3x	SD/MSG -ARG -HIS -LYS +Canavanine +clonNAT +G418 +Thialysine	cSGA_v3r3	14	11	4.152806006	8119.50958455	38.4589983696	254	4.5148977961	672274.498647	4552.14486693	43	5.43107800606	688630.997874	7220.83382668	2900	1839	136	136	155	161	139	1297	0
DLR00014847	13	21	YNL053W	UD20-36_5h_3x	SD/MSG -ARG -HIS -LYS +Canavanine +clonNAT +G418 +Thialysine	cSGA_v3r3	14	11	3.55974508719	5097.29051971	36.2991213397	254	3.92715467753	437013.998741	6364.97697185	43	4.81293387089	427365.999143	6323.15358904	3041	1840	136	136	151	157	139	1664	0
DLR00014847	13	22	YPR012W	UD20-36_5h_3x	SD/MSG -ARG -HIS -LYS +Canavanine +clonNAT +G418 +Thialysine	cSGA_v3r3	14	11	4.02918841695	7534.70649918	54.13957412	254	4.41682359396	647000.164314	5635.26374518	43	5.30795693627	670080.997945	8987.18532345	3167	1842	136	136	153	159	138	1458	0
DLR00014847	13	23	YDR493W	UD20-36_5h_3x	SD/MSG -ARG -HIS -LYS +Canavanine +clonNAT +G418 +Thialysine	cSGA_v3r3	14	11	3.94542460957	7336.04872912	81.4691879203	254	4.30435667187	693669.99772	11794.3422662	43	5.30254010919	635108.096988	8112.89718202	3310	1839	136	136	151	155	134	1052	0
DLR00014847	13	24	YOR202W	UD20-36_5h_3x	SD/MSG -ARG -HIS -LYS +Canavanine +clonNAT +G418 +Thialysine	cSGA_v3r3	14	11	4.02566951914	10240.285317	152.886913055	254	4.35678295039	1068823.99774	23499.8369588	43	5.37672454067	963256.789659	16825.0191579	3445	1841	136	136	156	159	136	1003	0
DLR00014847	14	1	YOR202W	UD20-36_5h_3x	SD/MSG -ARG -HIS -LYS +Canavanine +clonNAT +G418 +Thialysine	cSGA_v3r3	14	11	3.86490099402	10080.8181562	139.857891305	254	4.21415889286	948631.999273	17411.6908667	43	5.14252223244	944437.999563	19566.045442	314	1974	136	136	157	161	138	1182	0
DLR00014847	14	2	YGR292W	UD20-36_5h_3x	SD/MSG -ARG -HIS -LYS +Canavanine +clonNAT +G418 +Thialysine	cSGA_v3r3	14	11	0.5	495.9	49.0617513116	254	12	32148	969.758981216	43	0.5	2552.4	247.653990487	457	1995	136	136	-1	-1	-1	2	0
DLR00014847	14	3	YDR032C	UD20-36_5h_3x	SD/MSG -ARG -HIS -LYS +Canavanine +clonNAT +G418 +Thialysine	cSGA_v3r3	14	11	3.99492831836	8116.09232668	55.4424226292	254	4.39815161986	710072.998721	7050.45363538	43	5.33066782245	701674.998138	7850.72609738	582	1977	136	136	158	163	142	1136	0
DLR00014847	14	4	YPR062W	UD20-36_5h_3x	SD/MSG -ARG -HIS -LYS +Canavanine +clonNAT +G418 +Thialysine	cSGA_v3r3	14	11	4.0153360658	8108.69001627	45.0342171581	254	4.40152511748	713436.999317	6473.72420782	43	5.33649238551	713995.998689	6799.46202399	720	1977	136	136	159	164	143	1257	0
DLR00014847	14	5	YPR069C	UD20-36_5h_3x	SD/MSG -ARG -HIS -LYS +Canavanine +clonNAT +G418 +Thialysine	cSGA_v3r3	14	11	1.61408351201	799.315072244	29.1565873408	254	8.66571969653	41714.1	2610.41639203	43	2.41778642477	23898.0001137	484.188381967	855	1972	136	136	103	118	116	198	0
DLR00014847	14	6	YLR455W	UD20-36_5h_3x	SD/MSG -ARG -HIS -LYS +Canavanine +clonNAT +G418 +Thialysine	cSGA_v3r3	14	11	3.89692267163	7090.48370485	42.9372814616	254	4.24941743256	618869.998713	7187.59086285	43	5.17395359671	608548.998383	7657.82008993	989	1974	136	136	160	166	144	1174	0
DLR00014847	14	7	YOR333C	UD20-36_5h_3x	SD/MSG -ARG -HIS -LYS +Canavanine +clonNAT +G418 +Thialysine	cSGA_v3r3	14	11	3.86433882823	6657.85797253	20.0035322688	254	4.20190549011	515901.999934	3410.18088023	43	5.12369035754	505809.99952	1838.0996917	1125	1972	136	136	151	158	141	1180	0
DLR00014847	14	8	YBR075W	UD20-36_5h_3x	SD/MSG -ARG -HIS -LYS +Canavanine +clonNAT +G418 +Thialysine	cSGA_v3r3	14	11	4.11957399627	6357.74284492	42.7259078209	254	4.51390976115	562474.998722	4364.60514421	43	5.44618822616	550800.996868	4843.88896803	1265	1979	136	136	161	166	141	898	0
DLR00014847	14	9	YJL082W	UD20-36_5h_3x	SD/MSG -ARG -HIS -LYS +Canavanine +clonNAT +G418 +Thialysine	cSGA_v3r3	14	11	4.02370462504	7801.07442065	34.68640975	254	4.35525791045	652119.999453	5908.7382114	43	5.28832915694	645615.99855	6519.67334107	1401	1977	136	136	156	162	139	1202	0
DLR00014847	14	10	YPR117W	UD20-36_5h_3x	SD/MSG -ARG -HIS -LYS +Canavanine +clonNAT +G418 +Thialysine	cSGA_v3r3	14	11	4.16836682768	8022.68096062	36.5102307697	254	4.53757248575	701479.999323	5915.34893859	43	5.48288059579	694596.997819	6896.01658233	1537	1981	136	136	159	164	139	1080	0
DLR00014847	14	11	YAL024C	UD20-36_5h_3x	SD/MSG -ARG -HIS -LYS +Canavanine +clonNAT +G418 +Thialysine	cSGA_v3r3	14	11	3.74718513242	6056.49136556	28.5201005404	254	4.15650116676	522324.999103	5487.25734778	43	5.06433874236	513958.998419	5883.56155892	1666	1978	136	136	155	160	138	1238	0
DLR00014847	14	12	YPR079W	UD20-36_5h_3x	SD/MSG -ARG -HIS -LYS +Canavanine +clonNAT +G418 +Thialysine	cSGA_v3r3	14	11	4.06715302936	6642.6685904	29.0237385409	254	4.42768170998	581286.999867	4255.38839013	43	5.35425469035	572003.998713	4383.81750191	1809	1980	136	136	156	161	137	997	0
DLR00014847	14	13	YPR145W	UD20-36_5h_3x	SD/MSG -ARG -HIS -LYS +Canavanine +clonNAT +G418 +Thialysine	cSGA_v3r3	14	11	4.04467548214	8290.61053241	35.6896107182	254	4.36148584283	734239.999107	7203.91360882	43	5.29884824298	728117.998542	8089.53521193	1939	1977	136	136	156	162	139	1186	0
DLR00014847	14	14	YPR188C	UD20-36_5h_3x	SD/MSG -ARG -HIS -LYS +Canavanine +clonNAT +G418 +Thialysine	cSGA_v3r3	14	11	4.06995420524	7231.03664176	33.339162771	254	4.47917522835	633956.162432	3962.91132558	43	5.38308153557	647346.997931	6614.25355052	2080	1978	136	136	157	163	139	1238	0
DLR00014847	14	15	YPR068C	UD20-36_5h_3x	SD/MSG -ARG -HIS -LYS +Canavanine +clonNAT +G418 +Thialysine	cSGA_v3r3	14	11	3.9756318331	7565.59195365	38.2611751966	254	4.37912620878	661862.108214	3863.10872374	43	5.28902138245	675898.998398	6881.13125583	2221	1978	136	136	156	162	138	1369	0
DLR00014847	14	16	YPL274W	UD20-36_5h_3x	SD/MSG -ARG -HIS -LYS +Canavanine +clonNAT +G418 +Thialysine	cSGA_v3r3	14	11	4.19882311959	7731.28323947	36.0834743219	254	4.61504971889	718531.998802	5005.29013214	43	5.56397181163	712176.997236	6330.33753149	2355	1977	136	136	159	164	139	1258	0
DLR00014847	14	17	YMR194C-A	UD20-36_5h_3x	SD/MSG -ARG -HIS -LYS +Canavanine +clonNAT +G418 +Thialysine	cSGA_v3r3	14	11	3.88620316183	6911.21919733	30.4890977647	254	4.22730119463	598428.999208	5780.78181854	43	5.15791642225	592717.998646	6304.35854654	2491	1980	136	136	153	159	138	1702	0
DLR00014847	14	18	YPR195C	UD20-36_5h_3x	SD/MSG -ARG -HIS -LYS +Canavanine +clonNAT +G418 +Thialysine	cSGA_v3r3	14	11	4.20365934331	7498.11833861	36.9453834158	254	4.58660508643	674388.999003	5276.26341111	43	5.54179261773	666683.99717	6117.29758963	2628	1976	136	136	157	162	139	1277	0
DLR00014847	14	19	YPR192W	UD20-36_5h_3x	SD/MSG -ARG -HIS -LYS +Canavanine +clonNAT +G418 +Thialysine	cSGA_v3r3	14	11	4.12513048844	7716.64866431	34.1517614508	254	4.46082777669	661151.999647	5410.97811063	43	5.412063825	654816.998267	5846.44891571	2761	1979	136	136	154	159	138	1504	0
DLR00014847	14	20	YPR002W	UD20-36_5h_3x	SD/MSG -ARG -HIS -LYS +Canavanine +clonNAT +G418 +Thialysine	cSGA_v3r3	14	11	4.34192841193	8163.74410728	52.782256763	254	4.65177389818	727016.998453	5761.28557711	43	5.61599491923	719054.996668	6606.96346015	2899	1978	136	136	157	162	139	1159	0
DLR00014847	14	21	YJL119C	UD20-36_5h_3x	SD/MSG -ARG -HIS -LYS +Canavanine +clonNAT +G418 +Thialysine	cSGA_v3r3	14	11	4.14464160362	7579.42731895	33.3338807041	254	4.51409614963	653442.672501	4413.71364897	43	5.42635389659	667410.997816	6788.01022659	3037	1976	136	136	155	160	139	1314	0
DLR00014847	14	22	YOR202W	UD20-36_5h_3x	SD/MSG -ARG -HIS -LYS +Canavanine +clonNAT +G418 +Thialysine	cSGA_v3r3	14	11	4.32352383317	7660.75599161	73.4852981218	254	4.67681611202	722407.994924	8058.22665307	43	5.63262338025	711789.994014	8634.67626576	3171	1980	136	136	156	160	138	1142	0
DLR00014847	14	23	YFL012W	UD20-36_5h_3x	SD/MSG -ARG -HIS -LYS +Canavanine +clonNAT +G418 +Thialysine	cSGA_v3r3	14	11	3.97624901721	7967.06607167	89.5035182517	254	4.34496539398	759571.997529	13527.1900524	43	5.35049833798	697637.104116	9565.33654982	3305	1976	136	136	150	155	134	1343	0
DLR00014847	14	24	YOR202W	UD20-36_5h_3x	SD/MSG -ARG -HIS -LYS +Canavanine +clonNAT +G418 +Thialysine	cSGA_v3r3	14	11	4.0931339732	10151.3513344	150.952818037	254	4.49182635846	1063070.99718	20050.0706478	43	5.42572552169	1056367.99715	22711.9162834	3447	1977	136	136	155	158	133	914	2
DLR00014847	15	1	YOR202W	UD20-36_5h_3x	SD/MSG -ARG -HIS -LYS +Canavanine +clonNAT +G418 +Thialysine	cSGA_v3r3	14	11	3.8112552527	9306.25543903	139.207043364	254	4.18609402639	845683.999239	14794.0342981	43	5.11052115235	839136.999728	16597.2843185	317	2109	136	136	156	160	137	910	0
DLR00014847	15	2	YPR125W	UD20-36_5h_3x	SD/MSG -ARG -HIS -LYS +Canavanine +clonNAT +G418 +Thialysine	cSGA_v3r3	14	11	3.88987331261	8012.49359151	79.5744715411	254	4.35678512958	701006.780457	6634.11040273	43	5.28784186246	688406.704478	7324.55172421	444	2111	136	136	158	161	139	1101	0
DLR00014847	15	3	YPR005C	UD20-36_5h_3x	SD/MSG -ARG -HIS -LYS +Canavanine +clonNAT +G418 +Thialysine	cSGA_v3r3	14	11	3.95146539079	7655.96137475	63.1984115259	254	4.36790371169	626896.155031	5344.63340018	43	5.25789097833	644627.998051	8001.61581565	592	2115	136	136	156	161	142	1331	0
DLR00014847	15	4	YPL273W	UD20-36_5h_3x	SD/MSG -ARG -HIS -LYS +Canavanine +clonNAT +G418 +Thialysine	cSGA_v3r3	14	11	3.92555187742	7675.2605418	41.1702595293	254	4.2494401743	625451.999163	6335.73566788	43	5.17737283632	617978.998707	6755.20380681	722	2107	136	136	155	161	142	1407	0
DLR00014847	15	5	YPR197C	UD20-36_5h_3x	SD/MSG -ARG -HIS -LYS +Canavanine +clonNAT +G418 +Thialysine	cSGA_v3r3	14	11	3.73372187844	7469.38962894	45.0257640786	254	4.12144057609	604369.999096	7223.60626655	43	5.04189691236	598051.999335	7841.73434935	860	2109	136	136	154	160	141	1491	0
DLR00014847	15	6	YGR122W	UD20-36_5h_3x	SD/MSG -ARG -HIS -LYS +Canavanine +clonNAT +G418 +Thialysine	cSGA_v3r3	14	11	3.88278886253	7727.6656381	40.1383064658	254	4.06834874686	571063.999517	5106.18751586	43	4.99043997709	562220.999565	5020.39956797	989	2111	136	136	147	155	139	1125	0
DLR00014847	15	7	YPR090W	UD20-36_5h_3x	SD/MSG -ARG -HIS -LYS +Canavanine +clonNAT +G418 +Thialysine	cSGA_v3r3	14	11	3.99572315243	7463.04215076	38.4048370078	254	4.3084646561	618581.999182	6065.59022493	43	5.241880457	610214.998413	6367.30793529	1128	2114	136	136	156	162	142	1330	0
DLR00014847	15	8	YIL131C	UD20-36_5h_3x	SD/MSG -ARG -HIS -LYS +Canavanine +clonNAT +G418 +Thialysine	cSGA_v3r3	14	11	4.06574055806	7685.86805726	38.9469099772	254	4.47716849687	634761.220736	4064.27867393	43	5.38484165061	650102.997716	6884.06879904	1263	2116	136	136	158	164	142	1343	0
DLR00014847	15	9	YPL264C	UD20-36_5h_3x	SD/MSG -ARG -HIS -LYS +Canavanine +clonNAT +G418 +Thialysine	cSGA_v3r3	14	11	4.01506535107	7585.10119764	34.3591617165	254	4.3198115268	635570.999279	6692.01978607	43	5.25968628472	628180.998463	7136.68537847	1406	2111	136	136	155	161	140	1313	0
DLR00014847	15	10	YPR017C	UD20-36_5h_3x	SD/MSG -ARG -HIS -LYS +Canavanine +clonNAT +G418 +Thialysine	cSGA_v3r3	14	11	4.17315330121	8085.00968589	44.1197495183	254	4.5148384196	707172.998624	6661.14473886	43	5.46740348451	700340.997369	7684.57480348	1536	2114	136	136	156	161	139	1269	0
DLR00014847	15	11	YPR160W	UD20-36_5h_3x	SD/MSG -ARG -HIS -LYS +Canavanine +clonNAT +G418 +Thialysine	cSGA_v3r3	14	11	3.76946993117	6360.55880358	30.9252517096	254	4.11709831597	556954.99865	6437.47227458	43	5.08026037839	519129.93121	4033.69829529	1674	2116	136	136	152	158	138	1194	0
DLR00014847	15	12	YPL015C	UD20-36_5h_3x	SD/MSG -ARG -HIS -LYS +Canavanine +clonNAT +G418 +Thialysine	cSGA_v3r3	14	11	4.09643433747	7988.85606472	40.3639667193	254	4.46149778338	683477.408588	4604.25305547	43	5.36493720573	703983.998106	8053.95751744	1806	2113	136	136	154	160	138	1332	0
DLR00014847	15	13	YJL103C	UD20-36_5h_3x	SD/MSG -ARG -HIS -LYS +Canavanine +clonNAT +G418 +Thialysine	cSGA_v3r3	14	11	3.89491492473	6208.09532856	30.1173338442	254	4.25330621276	544666.999302	4669.17039665	43	5.17943357363	535326.998434	5030.95774551	1947	2114	136	136	152	158	137	1353	0
DLR00014847	15	14	YPR083W	UD20-36_5h_3x	SD/MSG -ARG -HIS -LYS +Canavanine +clonNAT +G418 +Thialysine	cSGA_v3r3	14	11	3.98982466162	7131.31686942	41.3039436036	254	4.37935340838	615641.245745	4363.26466241	43	5.27929006174	632327.998116	7318.38612744	2076	2112	136	136	153	159	138	1543	0
DLR00014847	15	15	YPR091C	UD20-36_5h_3x	SD/MSG -ARG -HIS -LYS +Canavanine +clonNAT +G418 +Thialysine	cSGA_v3r3	14	11	3.83777335881	6312.19232864	32.3620343126	254	4.29182544095	544894.645722	4222.68146031	43	5.17670652689	559319.997948	6848.40204164	2221	2111	136	136	153	159	138	1665	0
DLR00014847	15	16	YPR196W	UD20-36_5h_3x	SD/MSG -ARG -HIS -LYS +Canavanine +clonNAT +G418 +Thialysine	cSGA_v3r3	14	11	4.02647329126	7504.30086662	48.5551572289	254	4.39146379539	678122.9985	7055.97885941	43	5.34118637784	671533.997774	8176.81556393	2349	2115	136	136	154	160	138	1496	0
DLR00014847	15	17	YDR502C	UD20-36_5h_3x	SD/MSG -ARG -HIS -LYS +Canavanine +clonNAT +G418 +Thialysine	cSGA_v3r3	14	11	4.10080838917	7360.98569563	32.4917450588	254	4.43081489678	657911.999271	5818.30315236	43	5.37751166246	649335.998181	6492.48140205	2494	2111	136	136	154	160	138	1315	0
DLR00014847	15	18	YPR039W	UD20-36_5h_3x	SD/MSG -ARG -HIS -LYS +Canavanine +clonNAT +G418 +Thialysine	cSGA_v3r3	14	11	4.14611925115	7446.31830172	31.2462287263	254	4.492474202	625271.759388	4171.83031896	43	5.41483748351	632931.998054	5648.1648499	2628	2109	136	136	151	158	137	1293	0
DLR00014847	15	19	YDR029W	UD20-36_5h_3x	SD/MSG -ARG -HIS -LYS +Canavanine +clonNAT +G418 +Thialysine	cSGA_v3r3	14	11	3.91763502478	7080.84440354	52.6777993555	254	4.2207499016	604352.998482	7753.55837879	43	5.15752010113	599042.998148	8345.28387662	2764	2112	136	136	150	157	138	1837	0
DLR00014847	15	20	YPR200C	UD20-36_5h_3x	SD/MSG -ARG -HIS -LYS +Canavanine +clonNAT +G418 +Thialysine	cSGA_v3r3	14	11	4.12837007782	7595.16678564	57.9100563172	254	4.47576361849	668485.998605	6704.77191545	43	5.43028016988	661894.997435	7294.47987544	2898	2115	136	136	154	160	139	1520	0
DLR00014847	15	21	YPR135W	UD20-36_5h_3x	SD/MSG -ARG -HIS -LYS +Canavanine +clonNAT +G418 +Thialysine	cSGA_v3r3	14	11	2.57971667458	2237.86997155	23.8992644705	254	2.98203822137	177675.999831	5102.98198024	43	3.46874363919	160475.99748	2898.57391424	3045	2112	136	136	136	145	133	1229	0
DLR00014847	15	22	YPR037C	UD20-36_5h_3x	SD/MSG -ARG -HIS -LYS +Canavanine +clonNAT +G418 +Thialysine	cSGA_v3r3	14	11	4.01197622237	7590.35479393	61.8588332673	254	4.45727157001	668462.35745	6554.89765733	43	5.34395885628	691387.997534	10006.4418307	3172	2111	136	136	152	157	137	1203	0
DLR00014847	15	23	YOR125C	UD20-36_5h_3x	SD/MSG -ARG -HIS -LYS +Canavanine +clonNAT +G418 +Thialysine	cSGA_v3r3	14	11	3.46261145872	5010.92717934	44.978491605	254	3.91239154192	453078.999119	8002.77824409	43	4.77866248643	436035.99959	7245.03600549	3310	2115	136	136	143	149	133	1191	0
DLR00014847	15	24	YOR202W	UD20-36_5h_3x	SD/MSG -ARG -HIS -LYS +Canavanine +clonNAT +G418 +Thialysine	cSGA_v3r3	14	11	3.91337939423	9372.22811419	136.077368678	254	4.27361742168	959634.998774	20009.6346099	43	5.19422825134	951240.999977	22355.4761429	3444	2113	136	136	152	156	132	914	0
DLR00014847	16	1	YOR202W	UD20-36_5h_3x	SD/MSG -ARG -HIS -LYS +Canavanine +clonNAT +G418 +Thialysine	cSGA_v3r3	14	11	3.84938106357	9368.4124408	120.160409606	254	4.04290100791	732351.999514	14344.3166124	43	4.95639938621	726186.999098	16242.4865007	308	2245	136	136	153	157	136	502	1
DLR00014847	16	2	YOR202W	UD20-36_5h_3x	SD/MSG -ARG -HIS -LYS +Canavanine +clonNAT +G418 +Thialysine	cSGA_v3r3	14	11	4.21168013166	9230.81257561	86.5746111463	254	4.48117298591	716705.997225	8218.89394044	43	5.41883174633	708414.996396	9624.96552914	446	2248	136	136	158	162	141	564	1
DLR00014847	16	3	YOR202W	UD20-36_5h_3x	SD/MSG -ARG -HIS -LYS +Canavanine +clonNAT +G418 +Thialysine	cSGA_v3r3	14	11	3.97516394574	8216.43022265	63.0501331533	254	4.22288989204	611833.998557	8262.01729162	43	5.20194581436	569329.023028	6253.21470154	588	2247	136	136	154	159	142	744	2
DLR00014847	16	4	YOR202W	UD20-36_5h_3x	SD/MSG -ARG -HIS -LYS +Canavanine +clonNAT +G418 +Thialysine	cSGA_v3r3	14	11	4.15625104963	7986.73617336	65.8042393676	254	4.38857260297	613185.997623	7039.92244444	43	5.31718790962	603407.996879	7945.48942566	719	2246	136	136	158	163	144	858	0
DLR00014847	16	5	YOR202W	UD20-36_5h_3x	SD/MSG -ARG -HIS -LYS +Canavanine +clonNAT +G418 +Thialysine	cSGA_v3r3	14	11	4.188605541	9158.56926718	62.0721900013	254	4.43044310417	693254.998205	7579.78448566	43	5.36967611708	686962.997438	8690.47931617	853	2244	136	136	157	162	143	1078	0
DLR00014847	16	6	YOR202W	UD20-36_5h_3x	SD/MSG -ARG -HIS -LYS +Canavanine +clonNAT +G418 +Thialysine	cSGA_v3r3	14	11	4.19446776176	8084.72227421	59.3374140515	254	4.44147833755	619740.997861	6306.5696581	43	5.37361901993	609641.996834	7199.55996739	992	2247	136	136	157	163	143	789	0
DLR00014847	16	7	YOR202W	UD20-36_5h_3x	SD/MSG -ARG -HIS -LYS +Canavanine +clonNAT +G418 +Thialysine	cSGA_v3r3	14	11	4.23225511549	9266.91444823	57.2849124659	254	4.45620435202	696572.998309	7166.96786073	43	5.39795341499	690679.997403	8292.56810444	1128	2246	136	136	157	163	143	1036	0
DLR00014847	16	8	YOR202W	UD20-36_5h_3x	SD/MSG -ARG -HIS -LYS +Canavanine +clonNAT +G418 +Thialysine	cSGA_v3r3	14	11	3.88140551791	6343.47481222	42.718993888	254	4.23709995238	483670.760679	4277.28808924	43	5.0987182004	492930.997968	6614.92132125	1262	2246	136	136	156	162	143	841	0
DLR00014847	16	9	YOR202W	UD20-36_5h_3x	SD/MSG -ARG -HIS -LYS +Canavanine +clonNAT +G418 +Thialysine	cSGA_v3r3	14	11	4.18106349791	8397.09357889	55.1941795306	254	4.45381340019	671809.998055	7252.19162758	43	5.39387281459	663057.997081	8431.07190386	1400	2253	136	136	157	163	142	948	0
DLR00014847	16	10	YOR202W	UD20-36_5h_3x	SD/MSG -ARG -HIS -LYS +Canavanine +clonNAT +G418 +Thialysine	cSGA_v3r3	14	11	4.25368117044	8049.62318941	53.65833922	254	4.58380508633	677664.996739	6895.03064338	43	5.53005296646	668305.995616	8091.12723766	1538	2249	136	136	156	162	141	915	0
DLR00014847	16	11	YOR202W	UD20-36_5h_3x	SD/MSG -ARG -HIS -LYS +Canavanine +clonNAT +G418 +Thialysine	cSGA_v3r3	14	11	4.15793254379	8319.79255147	52.628138219	254	4.41798115845	687750.998472	7332.34578153	43	5.35546320734	678739.997713	8478.45475589	1670	2253	136	136	153	159	139	945	0
DLR00014847	16	12	YOR202W	UD20-36_5h_3x	SD/MSG -ARG -HIS -LYS +Canavanine +clonNAT +G418 +Thialysine	cSGA_v3r3	14	11	4.10784566037	8193.6095047	48.2895414214	254	4.4278253537	654116.428379	4950.50756896	43	5.31754982601	673677.997901	8648.17276891	1810	2246	136	136	154	160	140	1088	0
DLR00014847	16	13	YOR202W	UD20-36_5h_3x	SD/MSG -ARG -HIS -LYS +Canavanine +clonNAT +G418 +Thialysine	cSGA_v3r3	14	11	4.19125183018	8441.09158749	56.9146646793	254	4.45354941152	706651.998362	7411.18528993	43	5.39482936697	699027.997491	8781.14763749	1944	2248	136	136	155	161	139	1069	0
DLR00014847	16	14	YOR202W	UD20-36_5h_3x	SD/MSG -ARG -HIS -LYS +Canavanine +clonNAT +G418 +Thialysine	cSGA_v3r3	14	11	4.09606896229	7201.52327862	54.909322723	254	4.43870008593	623007.997405	6546.78614688	43	5.37360428429	612850.996583	7804.22756398	2081	2249	136	136	155	161	139	954	0
DLR00014847	16	15	YOR202W	UD20-36_5h_3x	SD/MSG -ARG -HIS -LYS +Canavanine +clonNAT +G418 +Thialysine	cSGA_v3r3	14	11	4.11121650628	8889.48792133	59.8248460578	254	4.44593042977	704515.378575	5532.98158707	43	5.35250416709	727502.998091	9386.24385528	2215	2251	136	136	153	159	139	1263	0
DLR00014847	16	16	YOR202W	UD20-36_5h_3x	SD/MSG -ARG -HIS -LYS +Canavanine +clonNAT +G418 +Thialysine	cSGA_v3r3	14	11	4.20708160804	8109.17558912	54.1140425958	254	4.48068014465	688579.998098	7078.93403459	43	5.42589506554	679734.997135	8320.16640441	2352	2250	136	136	154	160	139	1007	0
DLR00014847	16	17	YOR202W	UD20-36_5h_3x	SD/MSG -ARG -HIS -LYS +Canavanine +clonNAT +G418 +Thialysine	cSGA_v3r3	14	11	3.98244078688	7887.74692413	54.2650615305	254	4.2213611758	639912.998538	8388.24721595	43	5.20639538746	597936.16898	6137.95505212	2489	2248	136	136	149	156	138	1355	0
DLR00014847	16	18	YOR202W	UD20-36_5h_3x	SD/MSG -ARG -HIS -LYS +Canavanine +clonNAT +G418 +Thialysine	cSGA_v3r3	14	11	4.27168694571	8628.99460757	53.8930571087	254	4.60311909677	727920.997468	6956.96079003	43	5.56045608273	720617.996154	8305.41490833	2625	2248	136	136	155	161	140	1103	0
DLR00014847	16	19	YOR202W	UD20-36_5h_3x	SD/MSG -ARG -HIS -LYS +Canavanine +clonNAT +G418 +Thialysine	cSGA_v3r3	14	11	4.17160855982	8532.80852436	50.5945034545	254	4.46113208863	692916.998355	7203.6286415	43	5.40984319999	686433.997395	8404.69597046	2765	2247	136	136	152	157	138	1196	0
DLR00014847	16	20	YOR202W	UD20-36_5h_3x	SD/MSG -ARG -HIS -LYS +Canavanine +clonNAT +G418 +Thialysine	cSGA_v3r3	14	11	4.34025072361	8384.94380972	47.8011075129	254	4.61992244281	699739.995902	6917.11444212	43	5.57733407591	690426.994911	8102.19302594	2898	2248	136	136	155	160	139	928	0
DLR00014847	16	21	YOR202W	UD20-36_5h_3x	SD/MSG -ARG -HIS -LYS +Canavanine +clonNAT +G418 +Thialysine	cSGA_v3r3	14	11	4.06275988653	8560.65258517	51.3028279791	254	4.36952756335	697469.998291	8197.72512605	43	5.31256657878	689459.997859	9288.23116603	3034	2246	136	136	153	158	140	1088	0
DLR00014847	16	22	YOR202W	UD20-36_5h_3x	SD/MSG -ARG -HIS -LYS +Canavanine +clonNAT +G418 +Thialysine	cSGA_v3r3	14	11	4.18267394332	8377.77887471	69.0935795963	254	4.54068316699	712568.995328	9685.24302459	43	5.48362066966	703242.994804	10893.2958078	3170	2249	136	136	153	157	138	858	0
DLR00014847	16	23	YOR202W	UD20-36_5h_3x	SD/MSG -ARG -HIS -LYS +Canavanine +clonNAT +G418 +Thialysine	cSGA_v3r3	14	11	4.00209882716	8928.79251543	95.4397386743	254	4.25983688213	751932.9984	13174.234045	43	5.19409912565	744429.998756	14730.1850512	3308	2248	136	136	148	153	134	943	1
DLR00014847	16	24	YOR202W	UD20-36_5h_3x	SD/MSG -ARG -HIS -LYS +Canavanine +clonNAT +G418 +Thialysine	cSGA_v3r3	14	11	4.13583178679	10511.8067223	156.027180212	254	4.4272089969	948491.996997	19693.0849651	43	5.36177771251	944467.997519	22289.9290354	3442	2250	136	136	152	156	132	701	3
DLR00014849	1	1	YOR202W	UD20-36_5h_3x	SD/MSG -ARG -HIS -LYS +Canavanine +clonNAT +G418 +Thialysine	cSGA_v3r3	13	11	3.76620916682	7325.07597669	267.289461375	254	4.20612330245	539559.999941	16729.3222386	43	5.11324490249	529183.998929	16065.1724148	307	192	136	136	156	159	134	587	40
DLR00014849	1	2	YOR202W	UD20-36_5h_3x	SD/MSG -ARG -HIS -LYS +Canavanine +clonNAT +G418 +Thialysine	cSGA_v3r3	13	11	3.87671476545	7421.82017857	77.7394756404	254	4.10413820256	478613.998528	6795.66410113	43	4.9923607629	465140.998674	7068.55099117	447	200	136	136	151	156	135	75	1
DLR00014849	1	3	YOR202W	UD20-36_5h_3x	SD/MSG -ARG -HIS -LYS +Canavanine +clonNAT +G418 +Thialysine	cSGA_v3r3	13	11	4.26997352388	9602.59015736	100.742718275	254	4.50868656513	639038.997019	7938.13977537	43	5.44314344976	628795.995561	8231.73228723	590	202	136	136	160	165	142	168	2
DLR00014849	1	4	YOR202W	UD20-36_5h_3x	SD/MSG -ARG -HIS -LYS +Canavanine +clonNAT +G418 +Thialysine	cSGA_v3r3	13	11	3.85717628361	6880.43118251	72.7209848311	254	4.07052949987	447209.998831	7946.63245735	43	5.00931372631	406987.123117	4422.26988447	718	200	136	136	159	164	144	230	4
DLR00014849	1	5	YOR202W	UD20-36_5h_3x	SD/MSG -ARG -HIS -LYS +Canavanine +clonNAT +G418 +Thialysine	cSGA_v3r3	13	11	3.92114614589	8370.94534199	78.8396786368	254	4.12870470056	531892.998742	8616.21440692	43	5.032733533	520697.998289	8128.45870548	859	200	136	136	160	165	145	300	3
DLR00014849	1	6	YOR202W	UD20-36_5h_3x	SD/MSG -ARG -HIS -LYS +Canavanine +clonNAT +G418 +Thialysine	cSGA_v3r3	13	11	4.0723927467	8001.07961017	80.3205919183	254	4.30149331089	513595.998466	7803.33235498	43	5.20852493231	502073.996863	7207.76601003	990	199	136	136	161	167	145	250	2
DLR00014849	1	7	YOR202W	UD20-36_5h_3x	SD/MSG -ARG -HIS -LYS +Canavanine +clonNAT +G418 +Thialysine	cSGA_v3r3	13	11	4.25539439857	9478.00899203	93.1311294079	254	4.4662732553	608854.997765	7829.15677975	43	5.40083282373	599015.995925	7903.92469932	1130	199	136	136	162	168	144	303	2
DLR00014849	1	8	YOR202W	UD20-36_5h_3x	SD/MSG -ARG -HIS -LYS +Canavanine +clonNAT +G418 +Thialysine	cSGA_v3r3	13	11	4.1819076882	8302.12902082	81.139866857	254	4.43849711494	549583.997887	7390.39309821	43	5.36492819155	538711.995972	6924.0258537	1263	200	136	136	162	168	143	287	2
DLR00014849	1	9	YOR202W	UD20-36_5h_3x	SD/MSG -ARG -HIS -LYS +Canavanine +clonNAT +G418 +Thialysine	cSGA_v3r3	13	11	4.18065902839	8416.21784611	78.4977349957	254	4.37575772263	552838.999077	7208.08334086	43	5.30095961156	543125.997297	6822.94236914	1406	198	136	136	160	166	143	329	2
DLR00014849	1	10	YOR202W	UD20-36_5h_3x	SD/MSG -ARG -HIS -LYS +Canavanine +clonNAT +G418 +Thialysine	cSGA_v3r3	13	11	4.3221006898	8804.92108685	88.8514929458	254	4.58534940186	592685.994376	7253.27446326	43	5.52290669324	583398.993386	7455.11088873	1535	196	136	136	161	167	143	351	2
DLR00014849	1	11	YOR202W	UD20-36_5h_3x	SD/MSG -ARG -HIS -LYS +Canavanine +clonNAT +G418 +Thialysine	cSGA_v3r3	13	11	4.23589164507	8588.25051085	81.2680503537	254	4.4817764758	584904.997733	7686.74618001	43	5.41320692982	575089.996037	7631.48341387	1680	198	136	136	159	165	142	417	1
DLR00014849	1	12	YOR202W	UD20-36_5h_3x	SD/MSG -ARG -HIS -LYS +Canavanine +clonNAT +G418 +Thialysine	cSGA_v3r3	13	11	4.29414822565	8584.64536972	85.3726453084	254	4.57506015283	583971.993119	7789.93006539	43	5.51367315235	573804.992622	7884.51527916	1811	197	136	136	161	167	142	359	0
DLR00014849	1	13	YOR202W	UD20-36_5h_3x	SD/MSG -ARG -HIS -LYS +Canavanine +clonNAT +G418 +Thialysine	cSGA_v3r3	13	11	4.15465133983	7926.75878998	76.8188500503	254	4.43349278092	529326.997159	7256.17637051	43	5.35315582168	519112.995551	7008.8116717	1952	198	136	136	159	165	142	406	0
DLR00014849	1	14	YOR202W	UD20-36_5h_3x	SD/MSG -ARG -HIS -LYS +Canavanine +clonNAT +G418 +Thialysine	cSGA_v3r3	13	11	4.27926877657	8215.66003253	84.2177025106	254	4.53320501718	544885.994765	6946.72604156	43	5.46188638928	533970.993936	6597.7422753	2084	196	136	136	160	165	142	329	0
DLR00014849	1	15	YOR202W	UD20-36_5h_3x	SD/MSG -ARG -HIS -LYS +Canavanine +clonNAT +G418 +Thialysine	cSGA_v3r3	13	11	4.15296638201	8751.74861246	79.2606385604	254	4.32453729502	561017.998731	7580.03938987	43	5.25168595657	551470.997509	7472.19230078	2226	198	136	136	157	163	142	392	0
DLR00014849	1	16	YOR202W	UD20-36_5h_3x	SD/MSG -ARG -HIS -LYS +Canavanine +clonNAT +G418 +Thialysine	cSGA_v3r3	13	11	4.2418968664	7957.13271509	80.3115784483	254	4.52998006045	528124.993978	7159.86039845	43	5.45395682679	516968.993387	6543.51648642	2354	199	136	136	160	166	142	285	0
DLR00014849	1	17	YOR202W	UD20-36_5h_3x	SD/MSG -ARG -HIS -LYS +Canavanine +clonNAT +G418 +Thialysine	cSGA_v3r3	13	11	4.24861666085	8653.72700849	81.6003306459	254	4.4635817501	552133.997324	7382.77141117	43	5.38906170421	542049.995535	6911.6156344	2498	196	136	136	159	165	142	305	0
DLR00014849	1	18	YOR202W	UD20-36_5h_3x	SD/MSG -ARG -HIS -LYS +Canavanine +clonNAT +G418 +Thialysine	cSGA_v3r3	13	11	4.26454112908	8354.6430408	84.0245109691	254	4.4388531886	531979.997605	7658.90275757	43	5.35893403289	521105.995804	6884.98926432	2628	199	136	136	158	164	142	266	0
DLR00014849	1	19	YOR202W	UD20-36_5h_3x	SD/MSG -ARG -HIS -LYS +Canavanine +clonNAT +G418 +Thialysine	cSGA_v3r3	13	11	4.21276182338	9140.97860474	120.665759079	254	4.45926459852	555218.696834	6623.90071444	43	5.32317433435	573813.996766	8102.25226093	2772	201	136	136	158	163	142	244	0
DLR00014849	1	20	YOR202W	UD20-36_5h_3x	SD/MSG -ARG -HIS -LYS +Canavanine +clonNAT +G418 +Thialysine	cSGA_v3r3	13	11	4.25419945831	8664.20407011	117.381412824	254	4.41174221984	561302.998748	8082.82977427	43	5.33243070857	550873.996895	7223.79919563	2903	198	136	136	158	164	142	291	0
DLR00014849	1	21	YOR202W	UD20-36_5h_3x	SD/MSG -ARG -HIS -LYS +Canavanine +clonNAT +G418 +Thialysine	cSGA_v3r3	13	11	4.20732089521	9135.66991169	81.6411547218	254	4.39960107532	608352.998453	8280.64574172	43	5.32458125573	598163.997259	8229.88980105	3043	200	136	136	157	162	141	219	0
DLR00014849	1	22	YOR202W	UD20-36_5h_3x	SD/MSG -ARG -HIS -LYS +Canavanine +clonNAT +G418 +Thialysine	cSGA_v3r3	13	11	4.24497233681	9017.12243716	96.7633382514	254	4.48896577461	589449.359424	5961.04811413	43	5.34437452227	612934.996762	9376.23083114	3173	199	136	136	155	160	138	119	0
DLR00014849	1	23	YOR202W	UD20-36_5h_3x	SD/MSG -ARG -HIS -LYS +Canavanine +clonNAT +G418 +Thialysine	cSGA_v3r3	13	11	3.69138194166	7504.70652864	83.3778614488	254	3.91924619031	521884.998494	10410.964126	43	4.7990096666	509072.999688	10986.5266176	3318	199	136	136	148	153	134	84	0
DLR00014849	1	24	YOR202W	UD20-36_5h_3x	SD/MSG -ARG -HIS -LYS +Canavanine +clonNAT +G418 +Thialysine	cSGA_v3r3	13	11	3.96983760451	9005.08054215	138.899426536	254	4.05005518563	603756.998445	13166.2570294	43	4.93599919692	594751.999943	14469.8098376	3439	212	136	136	147	151	129	52	21
DLR00014849	2	1	YOR202W	UD20-36_5h_3x	SD/MSG -ARG -HIS -LYS +Canavanine +clonNAT +G418 +Thialysine	cSGA_v3r3	13	11	4.02637091755	9927.23593104	107.221884919	254	4.21721392983	761947.998967	11928.6168928	43	5.13611763476	754313.999612	13441.557455	311	346	136	136	151	156	133	285	0
DLR00014849	2	2	YOR265W	UD20-36_5h_3x	SD/MSG -ARG -HIS -LYS +Canavanine +clonNAT +G418 +Thialysine	cSGA_v3r3	13	11	3.76275532726	7239.67456416	63.8300956595	254	4.13916951466	586705.998906	8142.65816382	43	5.0535195349	577199.999136	8823.09294784	451	341	136	136	156	160	139	845	0
DLR00014849	2	3	YOR307C	UD20-36_5h_3x	SD/MSG -ARG -HIS -LYS +Canavanine +clonNAT +G418 +Thialysine	cSGA_v3r3	13	11	3.86675314051	8259.21294221	65.6522106854	254	4.21282616715	647214.998658	8492.67767984	43	5.1397356981	640132.998566	9429.08967438	582	341	136	136	159	164	143	984	0
DLR00014849	2	4	YOR291W	UD20-36_5h_3x	SD/MSG -ARG -HIS -LYS +Canavanine +clonNAT +G418 +Thialysine	cSGA_v3r3	13	11	3.78201709684	6946.97975093	57.5257006955	254	4.14911046955	550105.998452	7205.33689095	43	5.11157971788	509424.456396	4754.3367353	722	337	136	136	161	166	145	761	0
DLR00014849	2	5	YPL081W	UD20-36_5h_3x	SD/MSG -ARG -HIS -LYS +Canavanine +clonNAT +G418 +Thialysine	cSGA_v3r3	13	11	3.9583358237	7249.99574339	63.7671974042	254	4.41712570145	552406.53	4908.00847901	43	5.2928663615	566036.997373	7292.46333755	854	341	136	136	164	169	146	867	0
DLR00014849	2	6	YOR296W	UD20-36_5h_3x	SD/MSG -ARG -HIS -LYS +Canavanine +clonNAT +G418 +Thialysine	cSGA_v3r3	13	11	3.86270233276	6769.4529446	51.0984886139	254	4.2063645793	534436.998999	6651.38785456	43	5.11547849127	522193.998277	6591.07144199	988	340	136	136	163	168	146	813	0
DLR00014849	2	7	YPL177C	UD20-36_5h_3x	SD/MSG -ARG -HIS -LYS +Canavanine +clonNAT +G418 +Thialysine	cSGA_v3r3	13	11	3.71610145714	6561.82691126	47.6874476143	254	4.04956699026	495457.998763	6508.76237482	43	4.98746074455	458188.61316	3763.30418486	1127	336	136	136	159	166	145	927	0
DLR00014849	2	8	YPL101W	UD20-36_5h_3x	SD/MSG -ARG -HIS -LYS +Canavanine +clonNAT +G418 +Thialysine	cSGA_v3r3	13	11	3.25411425481	5472.56705082	43.8088692471	254	3.31428310136	359865.999367	6515.93730376	43	4.07834253669	349411.999654	6400.18274034	1262	336	136	136	146	156	140	1196	0
DLR00014849	2	9	YPL107W	UD20-36_5h_3x	SD/MSG -ARG -HIS -LYS +Canavanine +clonNAT +G418 +Thialysine	cSGA_v3r3	13	11	4.09615049916	9317.26087684	79.2086289626	254	4.46659749187	698603.138919	6220.71670587	43	5.35217368332	726828.997612	10453.402484	1398	338	136	136	163	169	144	947	0
DLR00014849	2	10	YOR304C-A	UD20-36_5h_3x	SD/MSG -ARG -HIS -LYS +Canavanine +clonNAT +G418 +Thialysine	cSGA_v3r3	13	11	4.11833937764	8216.9738289	65.8006124659	254	4.43638869658	643917.999212	7085.04340451	43	5.37727403807	635229.997888	7546.69010295	1536	338	136	136	161	167	143	865	0
DLR00014849	2	11	YPL154C	UD20-36_5h_3x	SD/MSG -ARG -HIS -LYS +Canavanine +clonNAT +G418 +Thialysine	cSGA_v3r3	13	11	4.08592468965	8258.32043655	58.3177884084	254	4.3826079477	583140.864902	4079.77800763	43	5.30509154149	585944.999167	3530.30281958	1668	341	136	136	155	162	142	1095	0
DLR00014849	2	12	YPL236C	UD20-36_5h_3x	SD/MSG -ARG -HIS -LYS +Canavanine +clonNAT +G418 +Thialysine	cSGA_v3r3	13	11	4.11677682957	8026.27816476	69.2235613748	254	4.39850372858	609658.999344	6964.13114568	43	5.33381009634	601479.998082	7231.87069754	1810	337	136	136	158	165	141	918	0
DLR00014849	2	13	YOR384W	UD20-36_5h_3x	SD/MSG -ARG -HIS -LYS +Canavanine +clonNAT +G418 +Thialysine	cSGA_v3r3	13	11	4.30346623402	9194.62019123	76.9127776333	254	4.56825102401	686947.999559	6196.68986165	43	5.5195186397	680814.997835	6748.47505399	1941	337	136	136	158	165	141	910	0
DLR00014849	2	14	YOR385W	UD20-36_5h_3x	SD/MSG -ARG -HIS -LYS +Canavanine +clonNAT +G418 +Thialysine	cSGA_v3r3	13	11	4.35013819	9098.44731882	78.106648588	254	4.70075764799	676715.09921	3975.20356241	43	5.61845345229	689875.997176	6256.54080971	2083	337	136	136	160	165	141	888	0
DLR00014849	2	15	YOR316C	UD20-36_5h_3x	SD/MSG -ARG -HIS -LYS +Canavanine +clonNAT +G418 +Thialysine	cSGA_v3r3	13	11	4.23118036529	8409.84725012	73.296008499	254	4.59043170288	621729.384052	4266.37515843	43	5.49555423283	636155.997271	6618.93151466	2221	336	136	136	158	165	141	1020	0
DLR00014849	2	16	YOR279C	UD20-36_5h_3x	SD/MSG -ARG -HIS -LYS +Canavanine +clonNAT +G418 +Thialysine	cSGA_v3r3	13	11	4.01339123754	7424.5843779	59.5676868576	254	4.28891120042	547265.999623	6030.09334928	43	5.21125890781	537247.998481	5952.44003502	2356	336	136	136	156	163	140	795	0
DLR00014849	2	17	YPL212C	UD20-36_5h_3x	SD/MSG -ARG -HIS -LYS +Canavanine +clonNAT +G418 +Thialysine	cSGA_v3r3	13	11	4.1391669047	8292.58916481	63.1695910474	254	4.4089332847	610490.999619	6198.89685359	43	5.34713960394	602634.998275	6293.77761034	2489	337	136	136	157	164	142	982	0
DLR00014849	2	18	YPL227C	UD20-36_5h_3x	SD/MSG -ARG -HIS -LYS +Canavanine +clonNAT +G418 +Thialysine	cSGA_v3r3	13	11	4.17923034014	8953.79897913	78.483335485	254	4.44847461397	678234.998676	8072.02066462	43	5.39323842889	671837.99762	8762.31590924	2629	341	136	136	159	165	143	995	0
DLR00014849	2	19	YPL216W	UD20-36_5h_3x	SD/MSG -ARG -HIS -LYS +Canavanine +clonNAT +G418 +Thialysine	cSGA_v3r3	13	11	3.94813796959	7373.10275389	62.3737210604	254	4.30041547896	557269.998524	7131.54179907	43	5.23083157579	548844.997684	7464.05871012	2767	338	136	136	158	164	143	1094	0
DLR00014849	2	20	YPL259C	UD20-36_5h_3x	SD/MSG -ARG -HIS -LYS +Canavanine +clonNAT +G418 +Thialysine	cSGA_v3r3	13	11	4.19467455114	8947.98175643	66.6393005341	254	4.44447390743	664977.999319	6718.50638477	43	5.39477839122	656488.998058	7238.31140545	2902	340	136	136	157	163	142	836	0
DLR00014849	2	21	YOR358W	UD20-36_5h_3x	SD/MSG -ARG -HIS -LYS +Canavanine +clonNAT +G418 +Thialysine	cSGA_v3r3	13	11	3.7038883279	5863.90120875	37.8275341675	254	4.05832726559	404716.99993	4114.21540125	43	4.98712472506	384467.295986	1603.37385761	3037	342	136	136	147	156	143	1316	0
DLR00014849	2	22	YPL056C	UD20-36_5h_3x	SD/MSG -ARG -HIS -LYS +Canavanine +clonNAT +G418 +Thialysine	cSGA_v3r3	13	11	4.00497555792	8570.4732025	72.8810629259	254	4.3303172303	668640.998246	9162.09082547	43	5.26961074012	662173.997775	10088.5394413	3172	340	136	136	153	158	137	911	0
DLR00014849	2	23	YOR338W	UD20-36_5h_3x	SD/MSG -ARG -HIS -LYS +Canavanine +clonNAT +G418 +Thialysine	cSGA_v3r3	13	11	3.8911746944	8940.44307028	84.7172050033	254	4.19908258539	734274.998014	12744.6073389	43	5.13170366569	726338.998723	13903.0887918	3310	341	136	136	152	157	135	653	0
DLR00014849	2	24	YOR202W	UD20-36_5h_3x	SD/MSG -ARG -HIS -LYS +Canavanine +clonNAT +G418 +Thialysine	cSGA_v3r3	13	11	4.11348937702	11069.3149783	164.585588137	254	4.3798385361	917921.997634	18290.0680181	43	5.30858717924	914674.998162	20496.9258944	3446	342	136	136	151	155	131	384	0
DLR00014849	3	1	YOR202W	UD20-36_5h_3x	SD/MSG -ARG -HIS -LYS +Canavanine +clonNAT +G418 +Thialysine	cSGA_v3r3	13	11	4.03244228609	10247.6579633	132.915922032	254	4.43678470709	809227.661518	9605.96283483	43	5.3753317195	797552.819338	11017.9960477	317	481	136	136	157	161	136	550	0
DLR00014849	3	2	YOR263C	UD20-36_5h_3x	SD/MSG -ARG -HIS -LYS +Canavanine +clonNAT +G418 +Thialysine	cSGA_v3r3	13	11	3.77967913439	6739.46688087	71.5921676319	254	4.23085756827	582297.997782	8986.68432575	43	5.20564233036	535022.663553	6215.172856	447	474	136	136	160	164	141	885	4
DLR00014849	3	3	YOR247W	UD20-36_5h_3x	SD/MSG -ARG -HIS -LYS +Canavanine +clonNAT +G418 +Thialysine	cSGA_v3r3	13	11	4.17376118427	8269.60811616	73.6221590535	254	4.55333100805	694454.998479	7130.30211956	43	5.49872552895	685643.996975	8135.13119914	573	466	136	136	165	169	144	843	0
DLR00014849	3	4	YPL152W	UD20-36_5h_3x	SD/MSG -ARG -HIS -LYS +Canavanine +clonNAT +G418 +Thialysine	cSGA_v3r3	13	11	3.23481526251	4059.12274672	31.3769864208	254	3.65382892994	302946.998725	5576.54025413	43	4.48442629948	288285.999148	4464.03060683	722	474	136	136	153	160	143	1147	0
DLR00014849	3	5	YPL110C	UD20-36_5h_3x	SD/MSG -ARG -HIS -LYS +Canavanine +clonNAT +G418 +Thialysine	cSGA_v3r3	13	11	4.12128178046	8164.74295447	66.4513183192	254	4.47660265851	654447.999201	6769.65385818	43	5.41745261264	645997.997763	7219.57654382	863	476	136	136	165	170	146	1014	0
DLR00014849	3	6	YPL030W	UD20-36_5h_3x	SD/MSG -ARG -HIS -LYS +Canavanine +clonNAT +G418 +Thialysine	cSGA_v3r3	13	11	3.85866802957	6418.4571822	45.7398938291	254	4.22787139705	497405.999916	5095.64718104	43	5.13529261345	484590.998831	4088.03971309	989	474	136	136	162	167	145	854	0
DLR00014849	3	7	YPL123C	UD20-36_5h_3x	SD/MSG -ARG -HIS -LYS +Canavanine +clonNAT +G418 +Thialysine	cSGA_v3r3	13	11	4.06939034432	8762.08130082	70.3419019924	254	4.41821348703	719810.998894	8378.34259942	43	5.34982957247	712228.998091	9186.92527461	1133	474	136	136	166	171	145	989	0
DLR00014849	3	8	YOR302W	UD20-36_5h_3x	SD/MSG -ARG -HIS -LYS +Canavanine +clonNAT +G418 +Thialysine	cSGA_v3r3	13	11	0	11	7.32864368358	254	12	32783.4	875.269463172	43	0	43	35.2615388543	1263	489	136	136	-1	-1	-1	2	0
DLR00014849	3	9	YOR321W	UD20-36_5h_3x	SD/MSG -ARG -HIS -LYS +Canavanine +clonNAT +G418 +Thialysine	cSGA_v3r3	13	11	4.09573467311	7822.31938995	65.1530019144	254	4.4782285507	644731.999142	7011.75913659	43	5.41077206649	635012.99768	7603.08958588	1401	473	136	136	166	171	145	889	0
DLR00014849	3	10	YPL183W-A	UD20-36_5h_3x	SD/MSG -ARG -HIS -LYS +Canavanine +clonNAT +G418 +Thialysine	cSGA_v3r3	13	11	3.94862469038	6865.44233154	47.2767551566	254	4.30813768351	487305.999966	3867.60510083	43	5.23112716692	480424.999905	1551.11514101	1537	479	136	136	154	162	144	1182	0
DLR00014849	3	11	YPL144W	UD20-36_5h_3x	SD/MSG -ARG -HIS -LYS +Canavanine +clonNAT +G418 +Thialysine	cSGA_v3r3	13	11	3.93864367569	7867.24750586	52.9989892326	254	4.15824798067	565384.999232	6968.63460694	43	5.09150070869	559459.998738	6801.13534022	1679	474	136	136	154	161	141	1261	0
DLR00014849	3	12	YPL074W	UD20-36_5h_3x	SD/MSG -ARG -HIS -LYS +Canavanine +clonNAT +G418 +Thialysine	cSGA_v3r3	13	11	4.05726262795	7244.56580738	55.9968194514	254	4.45943480276	566719.999988	4863.69046838	43	5.3900331246	558134.998206	5023.27102615	1811	472	136	136	162	167	142	816	0
DLR00014849	3	13	YPL019C	UD20-36_5h_3x	SD/MSG -ARG -HIS -LYS +Canavanine +clonNAT +G418 +Thialysine	cSGA_v3r3	13	11	4.17286432035	9143.65683338	66.6259530555	254	4.50359281312	690915.999841	6814.36203792	43	5.45707693229	686253.998407	7151.53567749	1953	472	136	136	159	165	141	1166	0
DLR00014849	3	14	YPL214C	UD20-36_5h_3x	SD/MSG -ARG -HIS -LYS +Canavanine +clonNAT +G418 +Thialysine	cSGA_v3r3	13	11	4.10662602422	7548.70637772	57.8120073232	254	4.41223333734	570485.999915	5894.7981782	43	5.34500378328	563487.99851	5761.16776265	2081	485	136	136	158	164	140	1001	0
DLR00014849	3	15	YPL247C	UD20-36_5h_3x	SD/MSG -ARG -HIS -LYS +Canavanine +clonNAT +G418 +Thialysine	cSGA_v3r3	13	11	4.22901664862	9143.29880847	68.9576228426	254	4.55261285657	708493.999334	7212.37241569	43	5.50659130714	702159.997748	7817.26550953	2225	473	136	136	159	166	141	898	0
DLR00014849	3	16	YPL027W	UD20-36_5h_3x	SD/MSG -ARG -HIS -LYS +Canavanine +clonNAT +G418 +Thialysine	cSGA_v3r3	13	11	4.3756631216	8974.1334607	79.2609805397	254	4.71258585159	715711.996446	6977.63030923	43	5.66824476284	709345.99509	7747.90789281	2354	474	136	136	163	168	142	890	0
DLR00014849	3	17	YPL155C	UD20-36_5h_3x	SD/MSG -ARG -HIS -LYS +Canavanine +clonNAT +G418 +Thialysine	cSGA_v3r3	13	11	4.26783366209	9024.23879326	69.4880801367	254	4.58685459184	700985.999663	6614.70805209	43	5.54101725657	694858.997812	7041.33963346	2494	479	136	136	161	167	142	1028	0
DLR00014849	3	18	YPL203W	UD20-36_5h_3x	SD/MSG -ARG -HIS -LYS +Canavanine +clonNAT +G418 +Thialysine	cSGA_v3r3	13	11	4.2196161497	9114.35502857	74.2061441155	254	4.52573135115	705971.999277	7621.44220642	43	5.47993131136	699301.997783	8107.04917453	2624	478	136	136	160	166	142	933	0
DLR00014849	3	19	YPL115C	UD20-36_5h_3x	SD/MSG -ARG -HIS -LYS +Canavanine +clonNAT +G418 +Thialysine	cSGA_v3r3	13	11	4.16383370257	8595.66853152	71.2654925941	254	4.43978111993	661775.999319	8100.35457656	43	5.38779424551	655502.998025	8610.26260441	2767	476	136	136	159	165	142	1109	0
DLR00014849	3	20	YOR202W	UD20-36_5h_3x	SD/MSG -ARG -HIS -LYS +Canavanine +clonNAT +G418 +Thialysine	cSGA_v3r3	13	11	4.36920678475	8133.98594543	76.0649187844	254	4.70672742885	651021.994925	5919.97471766	43	5.66546959571	641849.993436	6688.76821252	2900	476	136	136	162	167	143	862	0
DLR00014849	3	21	YPL170W	UD20-36_5h_3x	SD/MSG -ARG -HIS -LYS +Canavanine +clonNAT +G418 +Thialysine	cSGA_v3r3	13	11	4.2496605691	8522.97251988	66.7667580962	254	4.58250060058	676345.999125	6924.53716308	43	5.53999098211	668965.997156	7594.27158139	3048	473	136	136	159	164	142	938	0
DLR00014849	3	22	YOR371C	UD20-36_5h_3x	SD/MSG -ARG -HIS -LYS +Canavanine +clonNAT +G418 +Thialysine	cSGA_v3r3	13	11	4.40821299538	9322.866165	86.127988539	254	4.71412085202	766171.995871	9435.983413	43	5.67600756584	759690.994433	10485.7635279	3173	475	136	136	157	162	140	838	0
DLR00014849	3	23	YPL022W	UD20-36_5h_3x	SD/MSG -ARG -HIS -LYS +Canavanine +clonNAT +G418 +Thialysine	cSGA_v3r3	13	11	4.17888431809	9325.42117259	93.3198421543	254	4.55687825393	758728.59749	7969.99779649	43	5.43235652153	803233.99677	14396.9606436	3314	477	136	136	154	159	136	767	0
DLR00014849	3	24	YOR202W	UD20-36_5h_3x	SD/MSG -ARG -HIS -LYS +Canavanine +clonNAT +G418 +Thialysine	cSGA_v3r3	13	11	4.15590581892	10752.3387013	148.711144357	254	4.58378637738	905192.422479	10632.6597167	43	5.44491718509	970814.996989	19845.1962281	3446	477	136	136	155	159	132	524	0
DLR00014849	4	1	YOR202W	UD20-36_5h_3x	SD/MSG -ARG -HIS -LYS +Canavanine +clonNAT +G418 +Thialysine	cSGA_v3r3	13	11	3.89500809309	9687.75817748	119.173430583	254	4.16736511576	819369.998613	14473.0875521	43	5.09036201339	813122.999834	16270.0287691	309	617	136	136	157	161	137	580	0
DLR00014849	4	2	YPL232W	UD20-36_5h_3x	SD/MSG -ARG -HIS -LYS +Canavanine +clonNAT +G418 +Thialysine	cSGA_v3r3	13	11	3.78619122747	6851.57935475	70.4142053916	254	4.16793906047	591210.998227	9032.88628392	43	5.07856066021	581219.998246	9854.82533436	446	614	136	136	160	165	142	977	0
DLR00014849	4	3	YPL111W	UD20-36_5h_3x	SD/MSG -ARG -HIS -LYS +Canavanine +clonNAT +G418 +Thialysine	cSGA_v3r3	13	11	3.87546110523	8287.30678409	88.3429405767	254	4.20746894777	677429.998189	12065.520594	43	5.138001159	673749.998455	13513.0329497	571	601	136	136	158	163	142	1043	0
DLR00014849	4	4	YPL001W	UD20-36_5h_3x	SD/MSG -ARG -HIS -LYS +Canavanine +clonNAT +G418 +Thialysine	cSGA_v3r3	13	11	4.04176432332	8182.45197906	57.4003960176	254	4.3704495978	648222.999366	6917.08955124	43	5.31065180637	638910.998337	6922.55869244	720	614	136	136	163	168	145	852	0
DLR00014849	4	5	YPL248C	UD20-36_5h_3x	SD/MSG -ARG -HIS -LYS +Canavanine +clonNAT +G418 +Thialysine	cSGA_v3r3	13	11	4.05210518031	7399.09382532	57.2514718676	254	4.37437717882	585605.999588	6242.77820845	43	5.3004545173	574346.998259	5985.59589149	855	610	136	136	164	169	145	851	0
DLR00014849	4	6	YOR246C	UD20-36_5h_3x	SD/MSG -ARG -HIS -LYS +Canavanine +clonNAT +G418 +Thialysine	cSGA_v3r3	13	11	3.78668833357	7032.04421759	51.481209344	254	4.11474563758	540720.998862	6906.97680597	43	5.06471427712	503710.275929	4057.73689945	989	614	136	136	160	166	144	972	0
DLR00014849	4	7	YPL244C	UD20-36_5h_3x	SD/MSG -ARG -HIS -LYS +Canavanine +clonNAT +G418 +Thialysine	cSGA_v3r3	13	11	4.01992641544	7342.32174033	56.5865207654	254	4.36477695414	583917.999535	5899.04806478	43	5.28333812825	573321.998312	5991.80252238	1123	610	136	136	163	169	145	822	0
DLR00014849	4	8	YPL067C	UD20-36_5h_3x	SD/MSG -ARG -HIS -LYS +Canavanine +clonNAT +G418 +Thialysine	cSGA_v3r3	13	11	4.05704649677	8283.53689187	65.9672296181	254	4.38553750446	664257.999037	7454.02549296	43	5.31521803314	656173.998138	7987.24220846	1263	611	136	136	164	170	145	1001	0
DLR00014849	4	9	YPL260W	UD20-36_5h_3x	SD/MSG -ARG -HIS -LYS +Canavanine +clonNAT +G418 +Thialysine	cSGA_v3r3	13	11	3.76011305862	5914.42462933	44.6428982698	254	4.13948516094	461027.999573	5673.87147829	43	5.07715381294	428029.089521	2739.88803703	1391	614	136	136	161	167	143	1010	0
DLR00014849	4	10	YPL025C	UD20-36_5h_3x	SD/MSG -ARG -HIS -LYS +Canavanine +clonNAT +G418 +Thialysine	cSGA_v3r3	13	11	3.97286959534	6746.31866903	53.8987102997	254	4.32197778121	543458.999848	5827.90171234	43	5.23350787885	533804.998511	5821.38208353	1536	612	136	136	163	168	144	829	0
DLR00014849	4	11	YPL258C	UD20-36_5h_3x	SD/MSG -ARG -HIS -LYS +Canavanine +clonNAT +G418 +Thialysine	cSGA_v3r3	13	11	4.16564587413	8297.55514494	63.5914778868	254	4.4809939257	662921.999919	6664.08003334	43	5.41828998957	656006.998421	6878.80813553	1670	609	136	136	163	168	143	960	0
DLR00014849	4	12	YOR324C	UD20-36_5h_3x	SD/MSG -ARG -HIS -LYS +Canavanine +clonNAT +G418 +Thialysine	cSGA_v3r3	13	11	4.11602269964	7241.82897015	59.0452693478	254	4.44927747038	581428.999872	6085.14437479	43	5.37344192064	572639.99849	5947.45817997	1811	614	136	136	162	168	142	824	0
DLR00014849	4	13	YOR228C	UD20-36_5h_3x	SD/MSG -ARG -HIS -LYS +Canavanine +clonNAT +G418 +Thialysine	cSGA_v3r3	13	11	4.08936317761	9021.22934938	62.4939711866	254	4.36560893417	688840.99941	8316.46137674	43	5.30821625993	684636.998473	8460.62039695	1946	607	136	136	159	165	141	1247	0
DLR00014849	4	14	YOR264W	UD20-36_5h_3x	SD/MSG -ARG -HIS -LYS +Canavanine +clonNAT +G418 +Thialysine	cSGA_v3r3	13	11	4.00105672632	7573.87496312	57.9498568762	254	4.37032840312	559227.919389	4717.50781465	43	5.26294311114	571983.998713	5734.60178511	2081	608	136	136	159	165	141	1070	0
DLR00014849	4	15	YPL054W	UD20-36_5h_3x	SD/MSG -ARG -HIS -LYS +Canavanine +clonNAT +G418 +Thialysine	cSGA_v3r3	13	11	4.08114772196	7787.43123834	59.0288156745	254	4.36642557479	598216.99987	6099.25043843	43	5.29181851592	590969.998888	5804.23245454	2219	609	136	136	159	165	142	931	0
DLR00014849	4	16	YOR216C	UD20-36_5h_3x	SD/MSG -ARG -HIS -LYS +Canavanine +clonNAT +G418 +Thialysine	cSGA_v3r3	13	11	3.38954536537	4480.70326344	36.1652060231	254	3.71276970886	328609.998651	5568.06683419	43	4.59706724447	296554.68543	2751.59021988	2357	614	136	136	151	159	139	922	0
DLR00014849	4	17	YOR382W	UD20-36_5h_3x	SD/MSG -ARG -HIS -LYS +Canavanine +clonNAT +G418 +Thialysine	cSGA_v3r3	13	11	4.11760504641	8756.50865203	64.7444801017	254	4.41251060515	690666.999255	7789.57769352	43	5.34888058785	684424.998247	8388.09335127	2488	613	136	136	161	167	143	1022	0
DLR00014849	4	18	YOR303W	UD20-36_5h_3x	SD/MSG -ARG -HIS -LYS +Canavanine +clonNAT +G418 +Thialysine	cSGA_v3r3	13	11	0	11	6.83482524773	254	12	34384.5	1601.42078723	43	0	43	40.8171712352	2623	625	136	136	-1	-1	-1	5	0
DLR00014849	4	19	YOR315W	UD20-36_5h_3x	SD/MSG -ARG -HIS -LYS +Canavanine +clonNAT +G418 +Thialysine	cSGA_v3r3	13	11	4.02405404047	8628.22457356	63.7467212728	254	4.30113455384	648336.999091	8100.22157405	43	5.24494216212	644538.998387	8406.46661943	2760	611	136	136	157	163	142	1462	0
DLR00014849	4	20	YOR288C	UD20-36_5h_3x	SD/MSG -ARG -HIS -LYS +Canavanine +clonNAT +G418 +Thialysine	cSGA_v3r3	13	11	4.26121390343	8492.52448811	68.0103305016	254	4.55593280166	653931.999627	6604.9992262	43	5.51254064667	646863.997675	7119.85886225	2902	614	136	136	159	164	142	998	0
DLR00014849	4	21	YPL033C	UD20-36_5h_3x	SD/MSG -ARG -HIS -LYS +Canavanine +clonNAT +G418 +Thialysine	cSGA_v3r3	13	11	4.04506758708	8169.12298672	64.5899959104	254	4.3481164254	617099.999003	8211.98378613	43	5.29332759196	612056.998044	8708.50163568	3037	610	136	136	154	161	141	1254	0
DLR00014849	4	22	YPL032C	UD20-36_5h_3x	SD/MSG -ARG -HIS -LYS +Canavanine +clonNAT +G418 +Thialysine	cSGA_v3r3	13	11	3.90355344252	6786.9321338	58.1523591716	254	4.2281922155	516753.998967	7210.76473454	43	5.21255654737	479381.491736	4410.72534158	3173	615	136	136	149	156	137	1036	0
DLR00014849	4	23	YPL189W	UD20-36_5h_3x	SD/MSG -ARG -HIS -LYS +Canavanine +clonNAT +G418 +Thialysine	cSGA_v3r3	13	11	4.1531873152	9203.85988547	97.7253397487	254	4.44299129306	794582.997326	13710.3025453	43	5.38731955053	787477.997003	15046.8729344	3308	617	136	136	153	158	136	727	0
DLR00014849	4	24	YOR202W	UD20-36_5h_3x	SD/MSG -ARG -HIS -LYS +Canavanine +clonNAT +G418 +Thialysine	cSGA_v3r3	13	11	4.14030147209	10737.47738	140.759812955	254	4.48659374925	1004165.99704	17799.3014554	43	5.42481917341	999506.997317	20148.5794892	3446	617	136	136	156	159	133	557	0
DLR00014849	5	1	YOR202W	UD20-36_5h_3x	SD/MSG -ARG -HIS -LYS +Canavanine +clonNAT +G418 +Thialysine	cSGA_v3r3	13	11	4.04189425226	10184.5405301	136.715342344	254	4.34100337544	884198.997849	15463.1532263	43	5.27311196782	878667.99829	17292.5136656	317	752	136	136	159	163	139	624	0
DLR00014849	5	2	YPL105C	UD20-36_5h_3x	SD/MSG -ARG -HIS -LYS +Canavanine +clonNAT +G418 +Thialysine	cSGA_v3r3	13	11	3.96864964246	7531.64203876	70.7067338419	254	4.33166500286	665870.998353	9015.81055998	43	5.25509545625	655429.997865	10008.8276164	447	748	136	136	163	168	144	760	0
DLR00014849	5	3	YPL014W	UD20-36_5h_3x	SD/MSG -ARG -HIS -LYS +Canavanine +clonNAT +G418 +Thialysine	cSGA_v3r3	13	11	4.02473327013	7593.50929431	67.0609059397	254	4.42045366159	610260.210989	4922.19708643	43	5.30633240148	628202.997669	8307.27487319	591	749	136	136	164	168	145	811	0
DLR00014849	5	4	YPL206C	UD20-36_5h_3x	SD/MSG -ARG -HIS -LYS +Canavanine +clonNAT +G418 +Thialysine	cSGA_v3r3	13	11	3.96314091541	7094.736359	57.6410311331	254	4.33325707539	592613.999189	6745.65759891	43	5.25694590198	580792.998077	6827.69190732	720	744	136	136	166	171	147	780	0
DLR00014849	5	5	YOR213C	UD20-36_5h_3x	SD/MSG -ARG -HIS -LYS +Canavanine +clonNAT +G418 +Thialysine	cSGA_v3r3	13	11	4.14838180414	8754.051058	72.2272659399	254	4.50610274704	722018.998447	7670.79945081	43	5.44302436233	713323.997359	8538.70006718	864	749	136	136	167	172	146	860	0
DLR00014849	5	6	YPL136W	UD20-36_5h_3x	SD/MSG -ARG -HIS -LYS +Canavanine +clonNAT +G418 +Thialysine	cSGA_v3r3	13	11	4.06573892832	7164.51147192	60.9026302519	254	4.4987453093	568615.303764	4420.63616123	43	5.36890244154	580633.997337	6875.23020519	996	745	136	136	166	172	146	821	0
DLR00014849	5	7	YPL008W	UD20-36_5h_3x	SD/MSG -ARG -HIS -LYS +Canavanine +clonNAT +G418 +Thialysine	cSGA_v3r3	13	11	3.8475722434	6925.82712083	49.4757579997	254	4.1989487228	546912.99902	6680.76440433	43	5.10268776525	536729.998242	6810.7103814	1134	745	136	136	163	168	145	929	0
DLR00014849	5	8	YOR223W	UD20-36_5h_3x	SD/MSG -ARG -HIS -LYS +Canavanine +clonNAT +G418 +Thialysine	cSGA_v3r3	13	11	3.99985189904	7265.20059294	58.3259210762	254	4.3779367953	578659.999729	6022.70187433	43	5.29094158427	570163.998373	6253.88283166	1261	745	136	136	164	169	145	992	0
DLR00014849	5	9	YOR268C	UD20-36_5h_3x	SD/MSG -ARG -HIS -LYS +Canavanine +clonNAT +G418 +Thialysine	cSGA_v3r3	13	11	4.18133485727	8918.09422329	68.9575522753	254	4.47808123727	712870.999135	7978.92878314	43	5.41217970031	706395.997958	8695.01854668	1405	750	136	136	164	169	144	1004	0
DLR00014849	5	10	YOR375C	UD20-36_5h_3x	SD/MSG -ARG -HIS -LYS +Canavanine +clonNAT +G418 +Thialysine	cSGA_v3r3	13	11	3.93201580306	6555.96344084	52.2404324981	254	4.28075447325	524796.999952	5391.79353639	43	5.22069886507	493798.281822	3004.85541949	1536	750	136	136	163	168	144	875	0
DLR00014849	5	11	YPL070W	UD20-36_5h_3x	SD/MSG -ARG -HIS -LYS +Canavanine +clonNAT +G418 +Thialysine	cSGA_v3r3	13	11	4.00691908587	7071.62703906	58.1260194379	254	4.38691257768	581891.999738	6218.27040987	43	5.30263543547	573817.998352	6222.56157542	1678	746	136	136	164	169	145	972	0
DLR00014849	5	12	YPL241C	UD20-36_5h_3x	SD/MSG -ARG -HIS -LYS +Canavanine +clonNAT +G418 +Thialysine	cSGA_v3r3	13	11	3.86199968789	6563.89810003	49.5136483622	254	4.18738337385	521022.999518	6098.25757628	43	5.13112227358	487648.301904	3220.62598847	1808	744	136	136	161	166	142	827	0
DLR00014849	5	13	YPL179W	UD20-36_5h_3x	SD/MSG -ARG -HIS -LYS +Canavanine +clonNAT +G418 +Thialysine	cSGA_v3r3	13	11	4.05876093459	7415.2796265	57.6179013598	254	4.32009827603	588685.999923	5911.3819399	43	5.23728281788	579179.998969	5188.06394119	1951	749	136	136	162	167	143	842	0
DLR00014849	5	14	YOR230W	UD20-36_5h_3x	SD/MSG -ARG -HIS -LYS +Canavanine +clonNAT +G418 +Thialysine	cSGA_v3r3	13	11	4.18509222902	7622.1639605	62.9355857161	254	4.50969207207	614277.999834	5873.51918155	43	5.43994194695	606312.998448	5825.69402721	2081	749	136	136	163	168	142	909	0
DLR00014849	5	15	YOR242C	UD20-36_5h_3x	SD/MSG -ARG -HIS -LYS +Canavanine +clonNAT +G418 +Thialysine	cSGA_v3r3	13	11	4.18871160535	8947.27655423	64.7516716033	254	4.4983615222	703516.999952	6684.00514621	43	5.44140443414	697923.998542	6916.62107091	2221	746	136	136	161	167	142	988	0
DLR00014849	5	16	YOR225W	UD20-36_5h_3x	SD/MSG -ARG -HIS -LYS +Canavanine +clonNAT +G418 +Thialysine	cSGA_v3r3	13	11	4.02611831628	7055.32898297	55.5644500936	254	4.34015187675	558375.999929	6041.39057743	43	5.2612864712	549374.998725	5779.26538281	2352	745	136	136	161	166	142	885	0
DLR00014849	5	17	YPL147W	UD20-36_5h_3x	SD/MSG -ARG -HIS -LYS +Canavanine +clonNAT +G418 +Thialysine	cSGA_v3r3	13	11	4.20245830814	8345.73161679	68.5227650595	254	4.51706136505	666354.999658	6544.81206373	43	5.45477337436	658941.998019	6968.22357923	2500	752	136	136	162	168	143	914	0
DLR00014849	5	18	YPL161C	UD20-36_5h_3x	SD/MSG -ARG -HIS -LYS +Canavanine +clonNAT +G418 +Thialysine	cSGA_v3r3	13	11	4.00517813024	7976.38744534	55.5651665757	254	4.15490041502	574453.999192	7279.86955205	43	5.08046625605	566218.998807	6934.18455438	2627	750	136	136	154	161	140	1013	0
DLR00014849	5	19	YOR229W	UD20-36_5h_3x	SD/MSG -ARG -HIS -LYS +Canavanine +clonNAT +G418 +Thialysine	cSGA_v3r3	13	11	4.33020520251	8912.82277306	70.8769947263	254	4.66787907303	712510.999422	6739.40833545	43	5.62598280573	705177.997158	7229.84283265	2774	747	136	136	162	168	144	980	0
DLR00014849	5	20	YOR350C	UD20-36_5h_3x	SD/MSG -ARG -HIS -LYS +Canavanine +clonNAT +G418 +Thialysine	cSGA_v3r3	13	11	4.11717461817	6955.51512935	58.4204028489	254	4.39793551442	465662.999925	3992.30349985	43	5.33732287904	457421.999706	1734.4680368	2901	749	136	136	148	156	142	1154	6
DLR00014849	5	21	YPL201C	UD20-36_5h_3x	SD/MSG -ARG -HIS -LYS +Canavanine +clonNAT +G418 +Thialysine	cSGA_v3r3	13	11	4.42713660456	9159.55054674	77.0320254343	254	4.73711836486	722705.996221	6452.42411151	43	5.70621354778	716906.994585	7417.38111467	3042	746	136	136	159	165	143	1040	0
DLR00014849	5	22	YPL053C	UD20-36_5h_3x	SD/MSG -ARG -HIS -LYS +Canavanine +clonNAT +G418 +Thialysine	cSGA_v3r3	13	11	4.34063194495	8333.30612119	71.9360882738	254	4.63701556672	681890.998222	7263.98127449	43	5.59819585841	672562.996366	7817.74745238	3172	749	136	136	157	162	140	825	0
DLR00014849	5	23	YPL036W	UD20-36_5h_3x	SD/MSG -ARG -HIS -LYS +Canavanine +clonNAT +G418 +Thialysine	cSGA_v3r3	13	11	4.1526184814	9287.17411606	92.9081633624	254	4.54323884746	766023.565607	9042.56505633	43	5.41701172855	813548.996789	15668.8434386	3305	759	136	136	155	160	138	730	0
DLR00014849	5	24	YOR202W	UD20-36_5h_3x	SD/MSG -ARG -HIS -LYS +Canavanine +clonNAT +G418 +Thialysine	cSGA_v3r3	13	11	4.09198704694	10439.0063314	160.760318698	254	4.44657942508	1006299.99697	21627.5013997	43	5.3806618656	1000958.99755	23910.2848367	3446	752	136	136	155	159	133	694	0
DLR00014849	6	1	YOR202W	UD20-36_5h_3x	SD/MSG -ARG -HIS -LYS +Canavanine +clonNAT +G418 +Thialysine	cSGA_v3r3	13	11	3.64672526201	8552.93737963	120.86103771	254	3.94316886963	730319.998789	15064.9955421	43	4.85498271873	722572.999255	16985.0165265	308	894	136	136	157	162	139	624	0
DLR00014849	6	2	YPL164C	UD20-36_5h_3x	SD/MSG -ARG -HIS -LYS +Canavanine +clonNAT +G418 +Thialysine	cSGA_v3r3	13	11	3.79933876611	7705.36998015	69.8785030447	254	4.15803139267	659405.998236	9835.37650257	43	5.08053362435	649220.998678	10742.7101958	445	885	136	136	161	166	143	838	0
DLR00014849	6	3	YPL034W	UD20-36_5h_3x	SD/MSG -ARG -HIS -LYS +Canavanine +clonNAT +G418 +Thialysine	cSGA_v3r3	13	11	3.6424785371	6952.81234607	56.7894762135	254	3.981301685	566147.998484	8365.15268589	43	4.88839665082	557654.999302	8882.49750544	580	881	136	136	160	166	145	1119	0
DLR00014849	6	4	YPL205C	UD20-36_5h_3x	SD/MSG -ARG -HIS -LYS +Canavanine +clonNAT +G418 +Thialysine	cSGA_v3r3	13	11	0	11	8.77159251496	254	12	35180.1	1924.06464232	43	0	43	52.5394070178	722	900	136	136	120	134	135	18	0
DLR00014849	6	5	YPL157W	UD20-36_5h_3x	SD/MSG -ARG -HIS -LYS +Canavanine +clonNAT +G418 +Thialysine	cSGA_v3r3	13	11	0	11	10.3609707343	254	12	33258.5317978	492.018738991	43	0	43	48.5457901557	855	897	136	136	109	125	122	7	0
DLR00014849	6	6	YPL071C	UD20-36_5h_3x	SD/MSG -ARG -HIS -LYS +Canavanine +clonNAT +G418 +Thialysine	cSGA_v3r3	13	11	3.88748816505	7814.66670632	53.5089325885	254	4.20863640648	626051.99869	7336.82773544	43	5.16552571487	585121.818195	4488.77762046	991	881	136	136	164	170	147	873	0
DLR00014849	6	7	YOR354C	UD20-36_5h_3x	SD/MSG -ARG -HIS -LYS +Canavanine +clonNAT +G418 +Thialysine	cSGA_v3r3	13	11	3.62798482584	5494.78788558	36.315184412	254	4.04252299689	393868.99995	4259.98954131	43	4.92786321472	375877.39282	989.467025397	1123	880	136	136	154	162	145	1166	0
DLR00014849	6	8	YPL080C	UD20-36_5h_3x	SD/MSG -ARG -HIS -LYS +Canavanine +clonNAT +G418 +Thialysine	cSGA_v3r3	13	11	3.66602181969	6591.4000898	50.7162124094	254	3.89835923759	514572.99774	9644.59871522	43	4.7836105081	505416.998988	10123.5405634	1262	883	136	136	159	166	144	1094	0
DLR00014849	6	9	YPL196W	UD20-36_5h_3x	SD/MSG -ARG -HIS -LYS +Canavanine +clonNAT +G418 +Thialysine	cSGA_v3r3	13	11	4.11920147583	8062.99737871	61.300891147	254	4.44558028222	653559.999683	6905.73410962	43	5.37120997311	646074.998325	7290.21264738	1398	886	136	136	164	169	145	917	0
DLR00014849	6	10	YPL183C	UD20-36_5h_3x	SD/MSG -ARG -HIS -LYS +Canavanine +clonNAT +G418 +Thialysine	cSGA_v3r3	13	11	3.43923320755	5819.77457808	45.4261360193	254	3.74370536489	432565.997592	7491.94709835	43	4.60450933327	423429.998454	7551.8775039	1539	887	136	136	155	161	141	909	0
DLR00014849	6	11	YPL114W	UD20-36_5h_3x	SD/MSG -ARG -HIS -LYS +Canavanine +clonNAT +G418 +Thialysine	cSGA_v3r3	13	11	4.1476124755	8563.60359735	64.3190870859	254	4.45429698367	687582.999928	7240.06751505	43	5.383114127	681194.998564	7397.76971365	1666	886	136	136	164	169	143	926	0
DLR00014849	6	12	YPL098C	UD20-36_5h_3x	SD/MSG -ARG -HIS -LYS +Canavanine +clonNAT +G418 +Thialysine	cSGA_v3r3	13	11	3.74008432779	6208.42564489	44.2692363975	254	4.0302719853	448695.999666	4854.22260327	43	4.91554359734	440257.998709	3244.49222451	1809	889	136	136	153	160	141	1027	0
DLR00014849	6	13	YOR212W	UD20-36_5h_3x	SD/MSG -ARG -HIS -LYS +Canavanine +clonNAT +G418 +Thialysine	cSGA_v3r3	13	11	0	11	3.64023322607	254	12	33972.3	1614.49726556	43	0	43	18.3063220302	1945	899	136	136	-1	-1	-1	9	0
DLR00014849	6	14	YPL095C	UD20-36_5h_3x	SD/MSG -ARG -HIS -LYS +Canavanine +clonNAT +G418 +Thialysine	cSGA_v3r3	13	11	3.95590753896	7758.93750665	56.9764390939	254	4.27680067528	609212.999142	7407.76092233	43	5.20230852328	601420.998369	7377.7583416	2083	886	136	136	160	165	142	979	0
DLR00014849	6	15	YPL051W	UD20-36_5h_3x	SD/MSG -ARG -HIS -LYS +Canavanine +clonNAT +G418 +Thialysine	cSGA_v3r3	13	11	4.04247758294	8118.06736611	58.8907443639	254	4.33474065536	597260.999896	6043.8074702	43	5.30929039529	571043.176342	2953.83905638	2216	885	136	136	156	162	141	1382	0
DLR00014849	6	16	YPL245W	UD20-36_5h_3x	SD/MSG -ARG -HIS -LYS +Canavanine +clonNAT +G418 +Thialysine	cSGA_v3r3	13	11	4.09875621026	7275.43918474	61.0464599938	254	4.4612144102	589860.999587	6012.1448531	43	5.39032484393	581868.997919	6313.48956622	2351	879	136	136	162	168	143	927	0
DLR00014849	6	17	YOR309C	UD20-36_5h_3x	SD/MSG -ARG -HIS -LYS +Canavanine +clonNAT +G418 +Thialysine	cSGA_v3r3	13	11	3.01134788017	4585.2767013	40.1595787907	254	3.22971339815	238896.999908	4214.63007355	43	3.98568292566	223537.824524	1353.57890163	2483	888	136	136	130	141	129	942	0
DLR00014849	6	18	YOR299W	UD20-36_5h_3x	SD/MSG -ARG -HIS -LYS +Canavanine +clonNAT +G418 +Thialysine	cSGA_v3r3	13	11	4.09859202021	7907.14288186	63.4188914609	254	4.36145129373	623832.999606	7670.608846	43	5.29692104817	614912.998388	7666.42195989	2627	887	136	136	160	166	143	966	0
DLR00014849	6	19	YPL023C	UD20-36_5h_3x	SD/MSG -ARG -HIS -LYS +Canavanine +clonNAT +G418 +Thialysine	cSGA_v3r3	13	11	4.0131268586	7785.66084763	58.2189095991	254	4.2816673681	594146.999445	7475.27566916	43	5.2694309564	557108.022553	4186.23392184	2759	886	136	136	157	163	142	1306	0
DLR00014849	6	20	YOR355W	UD20-36_5h_3x	SD/MSG -ARG -HIS -LYS +Canavanine +clonNAT +G418 +Thialysine	cSGA_v3r3	13	11	4.0373513769	7525.4759515	56.2655474787	254	4.22564077954	543559.999622	6560.14414243	43	5.20923151198	509927.17196	3569.3713599	2900	886	136	136	152	159	141	1119	0
DLR00014849	6	21	YOR237W	UD20-36_5h_3x	SD/MSG -ARG -HIS -LYS +Canavanine +clonNAT +G418 +Thialysine	cSGA_v3r3	13	11	4.11299704045	8056.2272788	60.5466854532	254	4.39739402887	610014.999406	7464.89431691	43	5.34532156585	604223.998159	7772.33054524	3038	886	136	136	153	160	141	1271	0
DLR00014849	6	22	YOR274W	UD20-36_5h_3x	SD/MSG -ARG -HIS -LYS +Canavanine +clonNAT +G418 +Thialysine	cSGA_v3r3	13	11	4.10659067531	8279.51854494	67.0875189555	254	4.40055432735	652556.998778	8922.33255573	43	5.35174880521	647069.997808	9442.38285499	3173	888	136	136	152	159	139	1177	0
DLR00014849	6	23	YPL162C	UD20-36_5h_3x	SD/MSG -ARG -HIS -LYS +Canavanine +clonNAT +G418 +Thialysine	cSGA_v3r3	13	11	4.06275875641	7887.34399917	77.1497208641	254	4.36148475958	689730.997991	11056.0438409	43	5.29639197486	680380.997447	11959.316299	3312	893	136	136	153	159	137	808	0
DLR00014849	6	24	YOR202W	UD20-36_5h_3x	SD/MSG -ARG -HIS -LYS +Canavanine +clonNAT +G418 +Thialysine	cSGA_v3r3	13	11	4.05752669843	10239.9385242	144.051273278	254	4.36743702793	1003495.99784	21892.6617676	43	5.29868828913	996546.998748	23979.8062608	3447	889	136	136	155	159	134	652	0
DLR00014849	7	1	YOR202W	UD20-36_5h_3x	SD/MSG -ARG -HIS -LYS +Canavanine +clonNAT +G418 +Thialysine	cSGA_v3r3	13	11	3.76874113535	9619.08718798	129.760209135	254	4.10323780521	842936.998941	17150.188531	43	5.02840511764	836505.999495	19220.8362703	314	1022	136	136	159	164	141	651	0
DLR00014849	7	2	YPL089C	UD20-36_5h_3x	SD/MSG -ARG -HIS -LYS +Canavanine +clonNAT +G418 +Thialysine	cSGA_v3r3	13	11	4.03235357503	8622.45621756	80.9738280884	254	4.43713546776	714749.029054	6748.96087148	43	5.31988705092	746843.997856	11763.2242498	448	1021	136	136	164	168	144	843	0
DLR00014849	7	3	YPL087W	UD20-36_5h_3x	SD/MSG -ARG -HIS -LYS +Canavanine +clonNAT +G418 +Thialysine	cSGA_v3r3	13	11	4.09328336466	8465.49911581	69.2326264529	254	4.42050232393	721888.998884	7910.0840123	43	5.36018537049	713101.998136	8707.57886137	588	1023	136	136	166	171	147	817	0
DLR00014849	7	4	YPL058C	UD20-36_5h_3x	SD/MSG -ARG -HIS -LYS +Canavanine +clonNAT +G418 +Thialysine	cSGA_v3r3	13	11	4.05314093757	7683.71537899	65.0584594941	254	4.4547111527	673413.998847	8098.75094451	43	5.38907901246	662027.997624	8460.75267214	720	1022	136	136	169	174	149	810	0
DLR00014849	7	5	YOR306C	UD20-36_5h_3x	SD/MSG -ARG -HIS -LYS +Canavanine +clonNAT +G418 +Thialysine	cSGA_v3r3	13	11	3.92750349324	9048.68187338	56.5645646412	254	4.21468069135	731001.998384	9555.95700391	43	5.13650776562	722935.998637	10160.5078295	861	1018	136	136	165	171	148	949	0
DLR00014849	7	6	YOR286W	UD20-36_5h_3x	SD/MSG -ARG -HIS -LYS +Canavanine +clonNAT +G418 +Thialysine	cSGA_v3r3	13	11	3.93353510708	6389.25454147	51.8473639502	254	4.30050560083	530520.999472	6224.46306983	43	5.20646164376	517273.998203	6079.71810998	989	1020	136	136	165	171	147	776	0
DLR00014849	7	7	YPL145C	UD20-36_5h_3x	SD/MSG -ARG -HIS -LYS +Canavanine +clonNAT +G418 +Thialysine	cSGA_v3r3	13	11	3.99276370363	8535.45494104	60.2504934784	254	4.29692068687	674483.998594	8482.87459228	43	5.22446613258	667529.998145	8815.40158127	1131	1022	136	136	163	168	145	1078	0
DLR00014849	7	8	YOR253W	UD20-36_5h_3x	SD/MSG -ARG -HIS -LYS +Canavanine +clonNAT +G418 +Thialysine	cSGA_v3r3	13	11	4.08041291804	7862.1720732	59.2178783295	254	4.36109361092	627662.999737	6764.60473927	43	5.27871941411	619653.998562	6769.95029943	1266	1021	136	136	163	169	145	866	0
DLR00014849	7	9	YOR318C	UD20-36_5h_3x	SD/MSG -ARG -HIS -LYS +Canavanine +clonNAT +G418 +Thialysine	cSGA_v3r3	13	11	4.14532307091	8724.57656607	63.6055507345	254	4.47688725785	699883.999656	7360.51060223	43	5.40894200083	695235.998293	7654.45937442	1407	1022	136	136	164	169	144	1141	0
DLR00014849	7	10	YPL180W	UD20-36_5h_3x	SD/MSG -ARG -HIS -LYS +Canavanine +clonNAT +G418 +Thialysine	cSGA_v3r3	13	11	2.86801427836	3142.64264872	30.5729603832	254	3.36626149287	192003.999951	4714.25519434	43	4.01359735364	179624.999924	1269.12050398	1541	1039	136	136	139	149	133	832	0
DLR00014849	7	11	YOR320C	UD20-36_5h_3x	SD/MSG -ARG -HIS -LYS +Canavanine +clonNAT +G418 +Thialysine	cSGA_v3r3	13	11	4.05763404443	7825.98684453	58.2272365455	254	4.38459366872	626916.999688	6645.44899449	43	5.30880192462	619457.998443	6780.84489932	1682	1025	136	136	163	168	143	898	0
DLR00014849	7	12	YPL134C	UD20-36_5h_3x	SD/MSG -ARG -HIS -LYS +Canavanine +clonNAT +G418 +Thialysine	cSGA_v3r3	13	11	4.1601654148	7845.51378112	66.4303715311	254	4.47147637793	638095.999984	6466.60047185	43	5.40252594328	629793.998396	6593.60144932	1810	1020	136	136	163	168	142	869	0
DLR00014849	7	13	YOR346W	UD20-36_5h_3x	SD/MSG -ARG -HIS -LYS +Canavanine +clonNAT +G418 +Thialysine	cSGA_v3r3	13	11	4.20420961301	8823.0325684	69.6042889471	254	4.45245702401	695161.999974	7013.81266568	43	5.38745577852	689579.998644	7163.37766687	1955	1022	136	136	161	166	142	960	0
DLR00014849	7	14	YPL182C	UD20-36_5h_3x	SD/MSG -ARG -HIS -LYS +Canavanine +clonNAT +G418 +Thialysine	cSGA_v3r3	13	11	4.30781319628	9085.35912144	73.4647414363	254	4.6347097661	740375.999773	6986.07226735	43	5.58734425359	735055.997873	7542.67965922	2086	1022	136	136	163	168	143	986	0
DLR00014849	7	15	YPL102C	UD20-36_5h_3x	SD/MSG -ARG -HIS -LYS +Canavanine +clonNAT +G418 +Thialysine	cSGA_v3r3	13	11	3.45274585399	6382.32080997	61.642669424	254	3.6361621188	368463.536861	4876.00758923	43	4.44635288773	383877.997756	6368.46924544	2222	1018	136	136	140	149	132	952	0
DLR00014849	7	16	YPL220W	UD20-36_5h_3x	SD/MSG -ARG -HIS -LYS +Canavanine +clonNAT +G418 +Thialysine	cSGA_v3r3	13	11	4.19297011634	8050.34482845	66.5723671792	254	4.4882970602	640760.999935	6043.27046801	43	5.42677698077	633473.998321	6459.56973439	2356	1016	136	136	161	166	142	896	0
DLR00014849	7	17	YOR255W	UD20-36_5h_3x	SD/MSG -ARG -HIS -LYS +Canavanine +clonNAT +G418 +Thialysine	cSGA_v3r3	13	11	4.25065171157	8816.77128189	69.0262038624	254	4.58305797706	704894.999899	6446.09106071	43	5.53328448661	699941.998053	7109.76267506	2498	1022	136	136	161	167	143	1089	0
DLR00014849	7	18	YPL140C	UD20-36_5h_3x	SD/MSG -ARG -HIS -LYS +Canavanine +clonNAT +G418 +Thialysine	cSGA_v3r3	13	11	4.35547393847	8623.32886431	76.240264903	254	4.63685814186	695718.999446	6490.12639074	43	5.59261175581	688820.997299	7199.02684034	2629	1026	136	136	161	167	143	947	0
DLR00014849	7	19	YOR292C	UD20-36_5h_3x	SD/MSG -ARG -HIS -LYS +Canavanine +clonNAT +G418 +Thialysine	cSGA_v3r3	13	11	4.17702226901	8183.92556387	62.5160597571	254	4.51616438171	607626.686146	4375.07993949	43	5.43334272878	619414.998924	5821.31494564	2769	1025	136	136	157	163	141	947	0
DLR00014849	7	20	YPL073C	UD20-36_5h_3x	SD/MSG -ARG -HIS -LYS +Canavanine +clonNAT +G418 +Thialysine	cSGA_v3r3	13	11	4.24014377528	8797.29048865	67.5026385654	254	4.52390470701	681793.999407	7505.37117137	43	5.48383921734	675756.997858	7986.77465721	2898	1021	136	136	157	163	142	1146	0
DLR00014849	7	21	YPL116W	UD20-36_5h_3x	SD/MSG -ARG -HIS -LYS +Canavanine +clonNAT +G418 +Thialysine	cSGA_v3r3	13	11	4.28830052215	8407.41768003	68.7802981788	254	4.56533434618	662232.999608	6964.3840616	43	5.52562655987	653583.997747	7336.4327983	3040	1025	136	136	156	162	141	954	0
DLR00014849	7	22	YOR347C	UD20-36_5h_3x	SD/MSG -ARG -HIS -LYS +Canavanine +clonNAT +G418 +Thialysine	cSGA_v3r3	13	11	4.4944649666	9405.21933965	84.4145863818	254	4.73470129127	773811.997127	7781.6204612	43	5.70480127582	766989.995448	8732.49158952	3172	1023	136	136	156	162	141	886	0
DLR00014849	7	23	YPL149W	UD20-36_5h_3x	SD/MSG -ARG -HIS -LYS +Canavanine +clonNAT +G418 +Thialysine	cSGA_v3r3	13	11	4.27201473513	8493.30167451	83.2459625377	254	4.60063346952	762471.997188	9659.86820694	43	5.55302504098	753034.995925	10861.7209807	3312	1019	136	136	156	161	139	839	0
DLR00014849	7	24	YOR202W	UD20-36_5h_3x	SD/MSG -ARG -HIS -LYS +Canavanine +clonNAT +G418 +Thialysine	cSGA_v3r3	13	11	3.77357596478	9308.46998888	141.557464555	254	4.15312885665	911012.998595	21938.9396611	43	5.07607991989	903041.999567	23879.1630926	3445	1020	136	136	153	158	134	724	0
DLR00014849	8	1	YOR202W	UD20-36_5h_3x	SD/MSG -ARG -HIS -LYS +Canavanine +clonNAT +G418 +Thialysine	cSGA_v3r3	13	11	3.93060021634	9598.29872217	132.952406656	254	4.23615809575	848971.997911	16054.0933883	43	5.16235042466	842149.99907	18058.3845333	311	1157	136	136	160	164	140	640	0
DLR00014849	8	2	YOR297C	UD20-36_5h_3x	SD/MSG -ARG -HIS -LYS +Canavanine +clonNAT +G418 +Thialysine	cSGA_v3r3	13	11	3.29413090189	5314.60239946	44.9676373527	254	3.52626161341	415628.999736	7344.3479476	43	4.39318971056	404841.998761	7920.12444935	457	1153	136	136	152	159	142	1253	0
DLR00014849	8	3	YOR359W	UD20-36_5h_3x	SD/MSG -ARG -HIS -LYS +Canavanine +clonNAT +G418 +Thialysine	cSGA_v3r3	13	11	3.5246128583	6553.21472324	46.2060391958	254	3.82558229449	503427.998539	7203.95096494	43	4.72624634798	493306.999797	7456.355602	584	1156	136	136	156	162	143	1078	0
DLR00014849	8	4	YOR293W	UD20-36_5h_3x	SD/MSG -ARG -HIS -LYS +Canavanine +clonNAT +G418 +Thialysine	cSGA_v3r3	13	11	2.37125924407	3400.99947191	52.994041798	254	2.63815392138	162022.99935	5230.1017831	43	3.13323582452	149782.994407	1995.31177532	724	1156	136	136	124	137	127	729	0
DLR00014849	8	5	YPL167C	UD20-36_5h_3x	SD/MSG -ARG -HIS -LYS +Canavanine +clonNAT +G418 +Thialysine	cSGA_v3r3	13	11	3.65552421147	6809.09236431	47.1249739915	254	3.98189631562	539055.998659	7445.77186347	43	4.87757843885	528145.999252	7493.65437771	854	1159	136	136	162	168	147	1080	0
DLR00014849	8	6	YPL121C	UD20-36_5h_3x	SD/MSG -ARG -HIS -LYS +Canavanine +clonNAT +G418 +Thialysine	cSGA_v3r3	13	11	3.92531653153	7619.55829523	52.5040848375	254	4.26198683864	621760.999007	7494.74163953	43	5.1808325763	611668.998322	7560.74805566	989	1162	136	136	164	170	147	911	0
DLR00014849	8	7	YPL207W	UD20-36_5h_3x	SD/MSG -ARG -HIS -LYS +Canavanine +clonNAT +G418 +Thialysine	cSGA_v3r3	13	11	3.91265483498	7730.45614179	56.7269838903	254	4.22627449245	613082.998822	8030.7346405	43	5.18993640883	572439.560146	4607.11683659	1128	1164	136	136	161	167	144	1113	0
DLR00014849	8	8	YOR351C	UD20-36_5h_3x	SD/MSG -ARG -HIS -LYS +Canavanine +clonNAT +G418 +Thialysine	cSGA_v3r3	13	11	4.02850873983	8246.20608872	56.8863916408	254	4.3665049748	658526.999406	7185.27872456	43	5.29461203463	651654.998419	7382.55243573	1262	1158	136	136	163	168	144	943	0
DLR00014849	8	9	YOR356W	UD20-36_5h_3x	SD/MSG -ARG -HIS -LYS +Canavanine +clonNAT +G418 +Thialysine	cSGA_v3r3	13	11	4.03903500765	8448.45520885	61.04702025	254	4.35384513217	668403.99934	7770.67008175	43	5.27796593113	663590.99844	8082.19084105	1396	1161	136	136	162	167	143	1113	0
DLR00014849	8	10	YPL090C	UD20-36_5h_3x	SD/MSG -ARG -HIS -LYS +Canavanine +clonNAT +G418 +Thialysine	cSGA_v3r3	13	11	3.94821978778	8259.76884713	63.3733784666	254	4.12480252807	647511.997681	11492.6942852	43	5.03954369703	642706.998453	12181.2126106	1537	1162	136	136	160	165	143	1214	0
DLR00014849	8	11	YPL108W	UD20-36_5h_3x	SD/MSG -ARG -HIS -LYS +Canavanine +clonNAT +G418 +Thialysine	cSGA_v3r3	13	11	3.85203838024	7852.89121294	57.2208619495	254	4.16236385493	600751.998665	8117.1882801	43	5.12986174223	562677.685993	4380.49522491	1672	1158	136	136	157	163	142	1353	0
DLR00014849	8	12	YPL052W	UD20-36_5h_3x	SD/MSG -ARG -HIS -LYS +Canavanine +clonNAT +G418 +Thialysine	cSGA_v3r3	13	11	4.09219723672	8088.61888946	64.2677273878	254	4.39785822156	638192.999551	7623.85613546	43	5.33063600616	631480.998338	7738.55334341	1811	1157	136	136	160	165	141	1085	0
DLR00014849	8	13	YPL026C	UD20-36_5h_3x	SD/MSG -ARG -HIS -LYS +Canavanine +clonNAT +G418 +Thialysine	cSGA_v3r3	13	11	4.12475935998	8954.04857763	65.5031326684	254	4.41766710419	698981.999739	7420.69749457	43	5.36104569756	694451.998658	7454.26117564	1941	1157	136	136	159	164	141	1157	0
DLR00014849	8	14	YOR270C	UD20-36_5h_3x	SD/MSG -ARG -HIS -LYS +Canavanine +clonNAT +G418 +Thialysine	cSGA_v3r3	13	11	3.80096617104	6020.77690769	50.2720545646	254	4.14231492946	433565.999836	4783.40325483	43	5.0794281671	411450.581089	2136.04524249	2078	1157	136	136	151	158	138	1271	0
DLR00014849	8	15	YPL197C	UD20-36_5h_3x	SD/MSG -ARG -HIS -LYS +Canavanine +clonNAT +G418 +Thialysine	cSGA_v3r3	13	11	4.13754229985	8797.85736933	67.5706386237	254	4.41967547565	682401.999899	7160.0633799	43	5.35920813993	678217.998713	7487.59503429	2212	1158	136	136	158	163	140	1102	0
DLR00014849	8	16	YPL249C	UD20-36_5h_3x	SD/MSG -ARG -HIS -LYS +Canavanine +clonNAT +G418 +Thialysine	cSGA_v3r3	13	11	4.14693092919	8425.10695445	62.1587202351	254	4.4458024594	661145.999915	6747.53261447	43	5.38807706997	655249.998537	7102.76025852	2349	1158	136	136	158	164	140	1009	0
DLR00014849	8	17	YOR239W	UD20-36_5h_3x	SD/MSG -ARG -HIS -LYS +Canavanine +clonNAT +G418 +Thialysine	cSGA_v3r3	13	11	4.2042022417	8448.09324635	67.256423186	254	4.45860138136	656508.999898	6494.92022312	43	5.39941120684	651225.998728	6751.08286389	2490	1161	136	136	158	164	141	1113	0
DLR00014849	8	18	YPL061W	UD20-36_5h_3x	SD/MSG -ARG -HIS -LYS +Canavanine +clonNAT +G418 +Thialysine	cSGA_v3r3	13	11	3.29550132279	4829.11921841	33.5234834495	254	3.51823013858	310551.997997	4822.2954133	43	4.35123908231	301199.997793	3981.42233783	2619	1156	136	136	140	150	134	1141	0
DLR00014849	8	19	YOR266W	UD20-36_5h_3x	SD/MSG -ARG -HIS -LYS +Canavanine +clonNAT +G418 +Thialysine	cSGA_v3r3	13	11	4.11672492421	7680.47731706	62.6666057239	254	4.4184591946	615514.9992	7549.1339936	43	5.36248613382	607960.997932	7955.88703043	2762	1160	136	136	158	164	142	1117	0
DLR00014849	8	20	YOR227W	UD20-36_5h_3x	SD/MSG -ARG -HIS -LYS +Canavanine +clonNAT +G418 +Thialysine	cSGA_v3r3	13	11	4.27956407589	7935.07707841	68.1896998718	254	4.54265822966	614558.999931	6168.77473203	43	5.49790301845	605894.998098	6347.53396807	2899	1159	136	136	156	162	140	958	0
DLR00014849	8	21	YOR380W	UD20-36_5h_3x	SD/MSG -ARG -HIS -LYS +Canavanine +clonNAT +G418 +Thialysine	cSGA_v3r3	13	11	4.19075166446	8105.58107761	66.4516416275	254	4.42900520601	631848.999328	7917.71422552	43	5.38139347208	623924.99804	8265.82683992	3034	1162	136	136	154	161	140	1103	0
DLR00014849	8	22	YPL221W	UD20-36_5h_3x	SD/MSG -ARG -HIS -LYS +Canavanine +clonNAT +G418 +Thialysine	cSGA_v3r3	13	11	4.09294327523	7816.73393558	62.9146603731	254	4.37431359342	632259.998861	9016.24822428	43	5.3230063816	623528.997886	9419.49048579	3172	1160	136	136	151	159	139	977	0
DLR00014849	8	23	YOR231W	UD20-36_5h_3x	SD/MSG -ARG -HIS -LYS +Canavanine +clonNAT +G418 +Thialysine	cSGA_v3r3	13	11	4.02926447925	8812.53675143	95.8008724068	254	4.3326679297	805777.99716	17251.7008002	43	5.27472143074	798306.997419	18570.0405884	3307	1160	136	136	154	160	138	1014	0
DLR00014849	8	24	YOR202W	UD20-36_5h_3x	SD/MSG -ARG -HIS -LYS +Canavanine +clonNAT +G418 +Thialysine	cSGA_v3r3	13	11	4.06804951837	10277.9251813	148.344551864	254	4.44207837903	1028322.99728	21584.7368787	43	5.3731585086	1022227.99789	23801.2442788	3446	1158	136	136	155	159	133	708	0
DLR00014849	9	1	YOR202W	UD20-36_5h_3x	SD/MSG -ARG -HIS -LYS +Canavanine +clonNAT +G418 +Thialysine	cSGA_v3r3	13	11	3.97824199655	9685.23711967	134.768852588	254	4.29204703976	851267.997945	14979.6461761	43	5.21891140369	845443.998568	17030.2866154	315	1294	136	136	159	164	140	674	0
DLR00014849	9	2	YOR367W	UD20-36_5h_3x	SD/MSG -ARG -HIS -LYS +Canavanine +clonNAT +G418 +Thialysine	cSGA_v3r3	13	11	3.95319680117	7571.7353825	78.0262303588	254	4.39000015727	637689.043153	6271.15868652	43	5.25989567835	664638.997601	10811.6710782	448	1295	136	136	164	168	144	778	0
DLR00014849	9	3	YOR277C	UD20-36_5h_3x	SD/MSG -ARG -HIS -LYS +Canavanine +clonNAT +G418 +Thialysine	cSGA_v3r3	13	11	3.83736829716	7620.7815913	64.9438915433	254	4.13840964423	620981.99835	9591.56505477	43	5.06333989556	613405.998691	10409.9636491	592	1296	136	136	161	166	146	1069	0
DLR00014849	9	4	YPL222W	UD20-36_5h_3x	SD/MSG -ARG -HIS -LYS +Canavanine +clonNAT +G418 +Thialysine	cSGA_v3r3	13	11	3.99705116552	7684.15520657	59.8906337048	254	4.37614165062	637726.998841	7278.94698694	43	5.30992515072	628027.997976	7618.80080618	716	1294	136	136	165	170	147	903	0
DLR00014849	9	5	YPL199C	UD20-36_5h_3x	SD/MSG -ARG -HIS -LYS +Canavanine +clonNAT +G418 +Thialysine	cSGA_v3r3	13	11	4.17324502795	8489.37225463	68.412397941	254	4.48691212462	700931.999058	7585.51978733	43	5.42512025525	692853.997836	7957.45267996	861	1299	136	136	165	171	147	923	0
DLR00014849	9	6	YPL062W	UD20-36_5h_3x	SD/MSG -ARG -HIS -LYS +Canavanine +clonNAT +G418 +Thialysine	cSGA_v3r3	13	11	3.52498827537	6073.12432242	40.7510283261	254	3.72358564916	440272.998141	6349.06793662	43	4.59056387794	427583.998679	5715.09740249	994	1294	136	136	153	160	142	832	0
DLR00014849	9	7	YPL174C	UD20-36_5h_3x	SD/MSG -ARG -HIS -LYS +Canavanine +clonNAT +G418 +Thialysine	cSGA_v3r3	13	11	3.54298051688	5490.46348859	35.6529883531	254	3.89843166385	386485.999743	4638.11792867	43	4.79185189814	365564.320322	1319.52477887	1139	1296	136	136	151	159	141	1262	0
DLR00014849	9	8	YOR275C	UD20-36_5h_3x	SD/MSG -ARG -HIS -LYS +Canavanine +clonNAT +G418 +Thialysine	cSGA_v3r3	13	11	3.74082210003	7645.10191349	48.3035335419	254	3.93474858247	515362.999	5581.6678719	43	4.84126173901	507956.999036	4408.56333718	1263	1298	136	136	149	157	140	988	0
DLR00014849	9	9	YPL018W	UD20-36_5h_3x	SD/MSG -ARG -HIS -LYS +Canavanine +clonNAT +G418 +Thialysine	cSGA_v3r3	13	11	3.8212423247	6910.81100977	50.7903080668	254	4.1813044566	541928.999366	6357.86779303	43	5.12965030488	508042.955996	3359.27789318	1403	1295	136	136	160	165	143	905	0
DLR00014849	9	10	YPL229W	UD20-36_5h_3x	SD/MSG -ARG -HIS -LYS +Canavanine +clonNAT +G418 +Thialysine	cSGA_v3r3	13	11	4.07358795028	7282.14971696	61.2125855517	254	4.44026196277	601355.999986	6161.70071423	43	5.36346754077	592915.998379	6198.52141995	1535	1295	136	136	163	168	143	914	0
DLR00014849	9	11	YOR363C	UD20-36_5h_3x	SD/MSG -ARG -HIS -LYS +Canavanine +clonNAT +G418 +Thialysine	cSGA_v3r3	13	11	4.14452111879	7895.22382388	65.2397839446	254	4.47782539694	647772.999978	6435.98806356	43	5.40829512784	640828.998453	6667.59777246	1676	1295	136	136	163	168	143	1000	0
DLR00014849	9	12	YPL009C	UD20-36_5h_3x	SD/MSG -ARG -HIS -LYS +Canavanine +clonNAT +G418 +Thialysine	cSGA_v3r3	13	11	4.1339105131	8178.92694809	63.2876704798	254	4.44384557863	648853.999834	6080.33572197	43	5.37580643676	642337.998863	6132.69829485	1810	1296	136	136	160	165	141	909	0
DLR00014849	9	13	YPL165C	UD20-36_5h_3x	SD/MSG -ARG -HIS -LYS +Canavanine +clonNAT +G418 +Thialysine	cSGA_v3r3	13	11	3.90837344354	6531.92593764	53.4453362075	254	4.19829614783	508596.999818	5839.32673705	43	5.14679135084	476206.520454	3195.99199673	1949	1308	136	136	157	162	140	914	0
DLR00014849	9	14	YPL163C	UD20-36_5h_3x	SD/MSG -ARG -HIS -LYS +Canavanine +clonNAT +G418 +Thialysine	cSGA_v3r3	13	11	4.22292335505	8352.66801803	70.7290871201	254	4.53734929011	674588.999916	5853.63825323	43	5.47967505982	667643.998468	6397.51597034	2083	1295	136	136	160	165	141	913	0
DLR00014849	9	15	YPL120W	UD20-36_5h_3x	SD/MSG -ARG -HIS -LYS +Canavanine +clonNAT +G418 +Thialysine	cSGA_v3r3	13	11	4.01848579803	7716.7238418	62.1376675892	254	4.29608494268	548770.99983	4401.89553207	43	5.22008940087	542649.999814	3064.50458427	2233	1292	136	136	150	157	137	908	0
DLR00014849	9	16	YOR311C	UD20-36_5h_3x	SD/MSG -ARG -HIS -LYS +Canavanine +clonNAT +G418 +Thialysine	cSGA_v3r3	13	11	4.18324101483	8533.33755688	67.2528835341	254	4.45802633666	672665.999685	7369.9594295	43	5.40094454799	666769.998429	7897.52045605	2358	1297	136	136	158	163	140	965	1
DLR00014849	9	17	YPL171C	UD20-36_5h_3x	SD/MSG -ARG -HIS -LYS +Canavanine +clonNAT +G418 +Thialysine	cSGA_v3r3	13	11	4.26007992727	9232.7530266	69.8337144004	254	4.57033449532	728361.999978	6628.112119	43	5.52577259159	724457.998311	7268.82796067	2501	1300	136	136	158	164	141	1105	0
DLR00014849	9	18	YPL257W	UD20-36_5h_3x	SD/MSG -ARG -HIS -LYS +Canavanine +clonNAT +G418 +Thialysine	cSGA_v3r3	13	11	4.20924003953	8308.96649622	64.8513057804	254	4.53895264823	640389.877979	4431.26979614	43	5.44210098231	658633.998316	7253.43082455	2628	1299	136	136	158	165	141	954	0
DLR00014849	9	19	YPL127C	UD20-36_5h_3x	SD/MSG -ARG -HIS -LYS +Canavanine +clonNAT +G418 +Thialysine	cSGA_v3r3	13	11	4.25313661975	8878.33346318	71.8454464353	254	4.51901606088	719783.999199	8531.66483464	43	5.46824294563	714456.997824	9421.3415091	2771	1291	136	136	159	165	143	1139	0
DLR00014849	9	20	YPL184C	UD20-36_5h_3x	SD/MSG -ARG -HIS -LYS +Canavanine +clonNAT +G418 +Thialysine	cSGA_v3r3	13	11	4.1041717425	7043.59799334	55.2028110612	254	4.41148590003	550033.999935	4903.74671522	43	5.35634167932	540609.998502	4606.5109384	2898	1297	136	136	155	162	142	1135	0
DLR00014849	9	21	YOR328W	UD20-36_5h_3x	SD/MSG -ARG -HIS -LYS +Canavanine +clonNAT +G418 +Thialysine	cSGA_v3r3	13	11	4.16669691712	8248.95714455	62.5970703285	254	4.4551521415	656193.99939	7735.86397622	43	5.40890227922	647957.998027	8175.29459919	3042	1294	136	136	155	161	141	1043	0
DLR00014849	9	22	YPL135W	UD20-36_5h_3x	SD/MSG -ARG -HIS -LYS +Canavanine +clonNAT +G418 +Thialysine	cSGA_v3r3	13	11	4.30540145326	8646.2938897	76.7301235426	254	4.45540675147	728638.997712	13291.8245788	43	5.40514982686	720334.99686	14168.3719834	3172	1296	136	136	153	161	142	970	0
DLR00014849	9	23	YPL192C	UD20-36_5h_3x	SD/MSG -ARG -HIS -LYS +Canavanine +clonNAT +G418 +Thialysine	cSGA_v3r3	13	11	4.28936088419	8771.46364474	92.9076420947	254	4.62698129781	820250.997195	11604.7501751	43	5.57662568285	811256.996005	12895.8780001	3317	1292	136	136	157	162	138	778	0
DLR00014849	9	24	YOR202W	UD20-36_5h_3x	SD/MSG -ARG -HIS -LYS +Canavanine +clonNAT +G418 +Thialysine	cSGA_v3r3	13	11	3.8713742582	9114.51343491	126.97039636	254	4.21838293213	915873.998326	20499.2196323	43	5.22337596077	819482.613392	13881.0705331	3448	1293	136	136	153	158	133	694	0
DLR00014849	10	1	YOR202W	UD20-36_5h_3x	SD/MSG -ARG -HIS -LYS +Canavanine +clonNAT +G418 +Thialysine	cSGA_v3r3	13	11	3.97504632405	10304.668403	134.160009332	254	4.25486981706	883020.998677	15390.1805613	43	5.18378837778	877871.999599	17539.8459041	313	1430	136	136	159	163	140	671	0
DLR00014849	10	2	YOR273C	UD20-36_5h_3x	SD/MSG -ARG -HIS -LYS +Canavanine +clonNAT +G418 +Thialysine	cSGA_v3r3	13	11	3.86258809926	7967.93308036	84.7340927685	254	4.21362774816	704993.997798	12230.2961136	43	5.13810779446	696779.998244	13641.8685637	445	1432	136	136	162	167	143	925	3
DLR00014849	10	3	YOR233W	UD20-36_5h_3x	SD/MSG -ARG -HIS -LYS +Canavanine +clonNAT +G418 +Thialysine	cSGA_v3r3	13	11	3.50185185708	5450.26601183	46.3307597729	254	3.85109410242	433337.998757	6706.95424289	43	4.79630472097	395784.226949	4263.33165839	584	1427	136	136	157	163	144	1064	0
DLR00014849	10	4	YPL064C	UD20-36_5h_3x	SD/MSG -ARG -HIS -LYS +Canavanine +clonNAT +G418 +Thialysine	cSGA_v3r3	13	11	4.1273537609	8461.80097559	80.469434951	254	4.41740629427	697552.999068	8590.09910797	43	5.35820323596	689360.998083	8886.75406785	717	1432	136	136	163	168	146	960	0
DLR00014849	10	5	YOR337W	UD20-36_5h_3x	SD/MSG -ARG -HIS -LYS +Canavanine +clonNAT +G418 +Thialysine	cSGA_v3r3	13	11	4.03977468017	8026.72636249	72.5486514823	254	4.36031244787	640953.999199	7240.67959843	43	5.29184969126	632634.998325	7198.67805781	855	1433	136	136	163	168	147	1111	0
DLR00014849	10	6	YPL109C	UD20-36_5h_3x	SD/MSG -ARG -HIS -LYS +Canavanine +clonNAT +G418 +Thialysine	cSGA_v3r3	13	11	4.02315662928	7977.48141136	55.8834734926	254	4.32814884617	654381.999074	8131.89071249	43	5.25656747868	644772.99834	8323.68124099	988	1430	136	136	164	170	148	896	0
DLR00014849	10	7	YOR222W	UD20-36_5h_3x	SD/MSG -ARG -HIS -LYS +Canavanine +clonNAT +G418 +Thialysine	cSGA_v3r3	13	11	3.66170357193	7536.67801833	50.5397368804	254	3.96608613639	581052.998513	7938.8376262	43	4.87680542069	575137.99928	8100.9924543	1129	1431	136	136	159	165	145	1366	0
DLR00014849	10	8	YPL055C	UD20-36_5h_3x	SD/MSG -ARG -HIS -LYS +Canavanine +clonNAT +G418 +Thialysine	cSGA_v3r3	13	11	3.2816448518	4393.43287075	33.3791943032	254	3.46664037158	315436.99838	6071.67038982	43	4.28517579133	304775.999555	5458.5874199	1264	1436	136	136	150	158	140	1358	0
DLR00014849	10	9	YPL224C	UD20-36_5h_3x	SD/MSG -ARG -HIS -LYS +Canavanine +clonNAT +G418 +Thialysine	cSGA_v3r3	13	11	4.00047638333	8098.91588724	59.1227051965	254	4.27928865458	635727.999265	6442.98767779	43	5.20086381321	629358.998543	6689.98119157	1400	1431	136	136	160	166	143	1003	0
DLR00014849	10	10	YOR301W	UD20-36_5h_3x	SD/MSG -ARG -HIS -LYS +Canavanine +clonNAT +G418 +Thialysine	cSGA_v3r3	13	11	3.92964864226	6947.96807156	54.2052378436	254	4.29941371904	575993.999429	6507.60586286	43	5.21532219424	566871.99836	6647.65643398	1533	1435	136	136	163	168	143	904	0
DLR00014849	10	11	YPL024W	UD20-36_5h_3x	SD/MSG -ARG -HIS -LYS +Canavanine +clonNAT +G418 +Thialysine	cSGA_v3r3	13	11	3.27617925596	4836.59272432	35.7029184608	254	3.6321951317	349390.998766	5080.63761706	43	4.45847069861	340305.999296	4902.88405337	1671	1432	136	136	150	158	138	990	0
DLR00014849	10	12	YPL198W	UD20-36_5h_3x	SD/MSG -ARG -HIS -LYS +Canavanine +clonNAT +G418 +Thialysine	cSGA_v3r3	13	11	3.94475236807	6980.52708077	55.8186184402	254	4.30690563411	560716.999875	5818.00580482	43	5.22199489249	552589.998587	5917.97785851	1808	1434	136	136	160	166	142	979	0
DLR00014849	10	13	YPL139C	UD20-36_5h_3x	SD/MSG -ARG -HIS -LYS +Canavanine +clonNAT +G418 +Thialysine	cSGA_v3r3	13	11	3.94888038505	7682.10340769	60.3781114606	254	4.26322433503	585439.999558	6851.93632847	43	5.2333389696	552215.949423	3809.92987616	1939	1432	136	136	155	161	140	1278	0
DLR00014849	10	14	YOR314W	UD20-36_5h_3x	SD/MSG -ARG -HIS -LYS +Canavanine +clonNAT +G418 +Thialysine	cSGA_v3r3	13	11	4.31787877759	8543.49183717	73.8948489638	254	4.61188512474	688783.999939	6641.60008927	43	5.56101861835	681292.99803	7139.46298589	2084	1436	136	136	159	165	140	918	0
DLR00014849	10	15	YOR214C	UD20-36_5h_3x	SD/MSG -ARG -HIS -LYS +Canavanine +clonNAT +G418 +Thialysine	cSGA_v3r3	13	11	4.00884716328	7033.74825569	54.3902775043	254	4.34281977886	552229.999902	5705.78091855	43	5.26744657821	543940.998626	5858.52978669	2219	1434	136	136	156	162	139	988	0
DLR00014849	10	16	YPL253C	UD20-36_5h_3x	SD/MSG -ARG -HIS -LYS +Canavanine +clonNAT +G418 +Thialysine	cSGA_v3r3	13	11	4.06080137191	7261.77997126	59.360603708	254	4.35267110058	565614.999849	5964.78229714	43	5.32849381847	532704.046231	3186.06682032	2357	1438	136	136	155	162	139	949	0
DLR00014849	10	17	YOR276W	UD20-36_5h_3x	SD/MSG -ARG -HIS -LYS +Canavanine +clonNAT +G418 +Thialysine	cSGA_v3r3	13	11	4.0934138029	7992.85701083	62.4194844516	254	4.37092657907	622161.999959	7245.01893343	43	5.35797701617	584510.621974	3994.0601551	2492	1431	136	136	156	162	140	1037	0
DLR00014849	10	18	YOR300W	UD20-36_5h_3x	SD/MSG -ARG -HIS -LYS +Canavanine +clonNAT +G418 +Thialysine	cSGA_v3r3	13	11	2.91502195255	2784.84299841	25.0302990724	254	3.4392110398	208483.992803	3975.94741093	43	4.11899375113	204196.997521	3541.24528955	2629	1434	136	136	149	157	141	953	0
DLR00014849	10	19	YPL186C	UD20-36_5h_3x	SD/MSG -ARG -HIS -LYS +Canavanine +clonNAT +G418 +Thialysine	cSGA_v3r3	13	11	4.07320101886	7717.1330202	60.1662105764	254	4.41902254132	630011.999238	7066.66769845	43	5.36133076224	621817.99797	7542.19166972	2761	1432	136	136	158	165	142	1087	0
DLR00014849	10	20	YPL137C	UD20-36_5h_3x	SD/MSG -ARG -HIS -LYS +Canavanine +clonNAT +G418 +Thialysine	cSGA_v3r3	13	11	4.24597574679	8472.45789729	69.0111117176	254	4.48634070513	668106.999487	7481.39929472	43	5.43629211487	660188.99805	8056.0132731	2900	1432	136	136	156	162	141	934	0
DLR00014849	10	21	YOR317W	UD20-36_5h_3x	SD/MSG -ARG -HIS -LYS +Canavanine +clonNAT +G418 +Thialysine	cSGA_v3r3	13	11	3.90226861069	7165.25838446	58.74407675	254	4.22079963862	549652.999027	6750.14863526	43	5.15645900031	542066.998359	6750.81424168	3031	1435	136	136	150	157	139	1250	0
DLR00014849	10	22	YPL096W	UD20-36_5h_3x	SD/MSG -ARG -HIS -LYS +Canavanine +clonNAT +G418 +Thialysine	cSGA_v3r3	13	11	4.28067965277	8837.16819886	71.6393564691	254	4.55100886589	740785.999107	8996.10250244	43	5.50672344816	732587.997662	9732.33708773	3172	1437	136	136	154	160	139	846	0
DLR00014849	10	23	YPL037C	UD20-36_5h_3x	SD/MSG -ARG -HIS -LYS +Canavanine +clonNAT +G418 +Thialysine	cSGA_v3r3	13	11	3.87282005902	7672.05722219	69.6782017558	254	4.16706538566	661568.997888	11005.8365684	43	5.09266173905	650654.998271	11559.1262449	3310	1427	136	136	149	155	134	827	0
DLR00014849	10	24	YOR202W	UD20-36_5h_3x	SD/MSG -ARG -HIS -LYS +Canavanine +clonNAT +G418 +Thialysine	cSGA_v3r3	13	11	3.90989075205	9505.46748015	136.141467757	254	4.26033688449	963424.998334	21243.0016139	43	5.18291470542	954915.999764	23291.821448	3448	1431	136	136	153	158	133	694	0
DLR00014849	11	1	YOR202W	UD20-36_5h_3x	SD/MSG -ARG -HIS -LYS +Canavanine +clonNAT +G418 +Thialysine	cSGA_v3r3	13	11	4.10670126173	10502.0538855	152.658915887	254	4.44312878127	927264.997222	16606.1317712	43	5.45510231706	853394.162928	12539.8516739	321	1566	136	136	160	164	139	635	0
DLR00014849	11	2	YPL156C	UD20-36_5h_3x	SD/MSG -ARG -HIS -LYS +Canavanine +clonNAT +G418 +Thialysine	cSGA_v3r3	13	11	3.68790028135	6207.92565423	60.6205989811	254	4.10293143416	545267.998149	8121.82115237	43	5.00481796451	532081.998225	8703.57305521	454	1584	136	136	161	166	143	719	0
DLR00014849	11	3	YOR280C	UD20-36_5h_3x	SD/MSG -ARG -HIS -LYS +Canavanine +clonNAT +G418 +Thialysine	cSGA_v3r3	13	11	4.28409094028	9681.06664035	79.5287203154	254	4.67651937628	789827.982777	5138.27766771	43	5.59023301646	812976.997418	8984.10362107	589	1569	136	136	165	169	145	902	0
DLR00014849	11	4	YPL017C	UD20-36_5h_3x	SD/MSG -ARG -HIS -LYS +Canavanine +clonNAT +G418 +Thialysine	cSGA_v3r3	13	11	4.00659198352	6414.37835492	56.2528436443	254	4.35326473547	543191.999203	6328.43493258	43	5.27746916755	530069.997839	6363.70748781	717	1567	136	136	165	170	146	743	0
DLR00014849	11	5	YPL178W	UD20-36_5h_3x	SD/MSG -ARG -HIS -LYS +Canavanine +clonNAT +G418 +Thialysine	cSGA_v3r3	13	11	3.24794182308	5198.38072097	39.6936467496	254	3.68228756642	399077.998626	6902.06018642	43	4.53108572425	388506.999515	6528.96186299	864	1570	136	136	156	163	144	1153	0
DLR00014849	11	6	YOR339C	UD20-36_5h_3x	SD/MSG -ARG -HIS -LYS +Canavanine +clonNAT +G418 +Thialysine	cSGA_v3r3	13	11	3.94483117278	6939.617711	52.6437541682	254	4.3097127319	574775.99943	6535.78140479	43	5.22478415532	562863.998402	6226.47645579	990	1564	136	136	165	171	147	787	0
DLR00014849	11	7	YPL225W	UD20-36_5h_3x	SD/MSG -ARG -HIS -LYS +Canavanine +clonNAT +G418 +Thialysine	cSGA_v3r3	13	11	3.94019826574	8436.61576143	60.7563560936	254	4.21091788718	662832.998726	7745.02791966	43	5.18085639383	622994.936808	4612.46792613	1131	1569	136	136	161	167	144	948	0
DLR00014849	11	8	YPL200W	UD20-36_5h_3x	SD/MSG -ARG -HIS -LYS +Canavanine +clonNAT +G418 +Thialysine	cSGA_v3r3	13	11	3.93281831407	6400.90089954	54.7413875399	254	4.30567867138	539024.999502	5926.70984926	43	5.21583655891	528565.99824	6072.02080631	1267	1581	136	136	165	170	145	783	0
DLR00014849	11	9	YPL048W	UD20-36_5h_3x	SD/MSG -ARG -HIS -LYS +Canavanine +clonNAT +G418 +Thialysine	cSGA_v3r3	13	11	4.03310472716	7896.58312311	57.7245757069	254	4.34434869073	637632.999637	6179.50773162	43	5.27209247311	630130.998603	6444.4760939	1405	1571	136	136	160	166	142	903	0
DLR00014849	11	10	YOR374W	UD20-36_5h_3x	SD/MSG -ARG -HIS -LYS +Canavanine +clonNAT +G418 +Thialysine	cSGA_v3r3	13	11	4.03471643878	7471.79026578	60.2799169625	254	4.34268852747	612243.999634	6206.43163989	43	5.26754905558	604397.998485	6655.71714111	1537	1566	136	136	161	166	143	952	0
DLR00014849	11	11	YPL256C	UD20-36_5h_3x	SD/MSG -ARG -HIS -LYS +Canavanine +clonNAT +G418 +Thialysine	cSGA_v3r3	13	11	3.755936324	6764.66506856	48.6845983829	254	4.07332465602	532595.998944	5861.04805684	43	5.01704402318	497972.009813	3390.90440204	1676	1572	136	136	157	162	140	953	1
DLR00014849	11	12	YOR327C	UD20-36_5h_3x	SD/MSG -ARG -HIS -LYS +Canavanine +clonNAT +G418 +Thialysine	cSGA_v3r3	13	11	3.54249319048	6020.21228013	45.6633390813	254	3.84987799079	437916.998636	5241.95938598	43	4.72018428776	430280.99881	5317.98677781	1809	1566	136	136	150	157	137	975	2
DLR00014849	11	13	YPL230W	UD20-36_5h_3x	SD/MSG -ARG -HIS -LYS +Canavanine +clonNAT +G418 +Thialysine	cSGA_v3r3	13	11	4.15647848848	8574.45133583	64.3339240562	254	4.50282103805	691283.999902	5762.95917615	43	5.44649293944	686836.998504	6394.56270543	1950	1570	136	136	159	164	140	1181	0
DLR00014849	11	14	YPL246C	UD20-36_5h_3x	SD/MSG -ARG -HIS -LYS +Canavanine +clonNAT +G418 +Thialysine	cSGA_v3r3	13	11	4.28956664937	8316.92556209	69.7279179967	254	4.58966053669	675898.999844	5502.298166	43	5.53613595526	668859.99838	6052.40856676	2083	1571	136	136	159	164	139	931	0
DLR00014849	11	15	YPL223C	UD20-36_5h_3x	SD/MSG -ARG -HIS -LYS +Canavanine +clonNAT +G418 +Thialysine	cSGA_v3r3	13	11	4.38733753597	9298.34082531	77.6331025065	254	4.71479833291	729941.573952	4001.63777954	43	5.62889139612	752307.997945	7591.68705601	2224	1567	136	136	158	163	139	1020	0
DLR00014849	11	16	YPL038W	UD20-36_5h_3x	SD/MSG -ARG -HIS -LYS +Canavanine +clonNAT +G418 +Thialysine	cSGA_v3r3	13	11	4.27608403673	7942.72953883	66.1428265142	254	4.61209840432	659662.999933	5757.70754411	43	5.56034444403	652540.997833	6350.00221049	2352	1565	136	136	159	164	140	945	0
DLR00014849	11	17	YPL130W	UD20-36_5h_3x	SD/MSG -ARG -HIS -LYS +Canavanine +clonNAT +G418 +Thialysine	cSGA_v3r3	13	11	4.19804329981	8034.16621297	64.0351181361	254	4.51881831206	660663.99991	6272.58429265	43	5.4631881467	653002.9983	6746.87141891	2502	1568	136	136	159	164	141	876	1
DLR00014849	11	18	YOR221C	UD20-36_5h_3x	SD/MSG -ARG -HIS -LYS +Canavanine +clonNAT +G418 +Thialysine	cSGA_v3r3	13	11	3.50008029952	5928.00005729	43.2119851225	254	3.69021194301	356274.999649	4187.29919028	43	4.57479785846	340699.133503	1368.45282919	2626	1566	136	136	135	146	133	943	0
DLR00014849	11	19	YOR234C	UD20-36_5h_3x	SD/MSG -ARG -HIS -LYS +Canavanine +clonNAT +G418 +Thialysine	cSGA_v3r3	13	11	3.93518587512	7435.61546638	55.6298326842	254	4.19101192362	577914.998874	7965.16428701	43	5.17306237586	536940.295977	4463.45355159	2767	1567	136	136	153	160	140	1230	0
DLR00014849	11	20	YOR245C	UD20-36_5h_3x	SD/MSG -ARG -HIS -LYS +Canavanine +clonNAT +G418 +Thialysine	cSGA_v3r3	13	11	4.22031805558	8239.41268986	65.3846958849	254	4.51666790836	661558.999677	6683.75684023	43	5.46847776468	653131.998024	7208.40741679	2899	1564	136	136	156	162	140	925	0
DLR00014849	11	21	YOR285W	UD20-36_5h_3x	SD/MSG -ARG -HIS -LYS +Canavanine +clonNAT +G418 +Thialysine	cSGA_v3r3	13	11	4.25399552198	8286.62958065	67.485742304	254	4.57562521179	693234.999067	7453.21747293	43	5.53217689387	684244.997282	8135.06783786	3043	1573	136	136	157	163	141	887	0
DLR00014849	11	22	YOR383C	UD20-36_5h_3x	SD/MSG -ARG -HIS -LYS +Canavanine +clonNAT +G418 +Thialysine	cSGA_v3r3	13	11	4.25646959818	8639.14110935	75.0973368269	254	4.64056986258	709620.676066	5668.242513	43	5.53831312258	736811.996917	10017.758037	3171	1569	136	136	155	161	140	905	0
DLR00014849	11	23	YOR209C	UD20-36_5h_3x	SD/MSG -ARG -HIS -LYS +Canavanine +clonNAT +G418 +Thialysine	cSGA_v3r3	13	11	3.82974207437	7744.89143572	74.4284367315	254	4.09346473073	692775.998042	13623.894786	43	5.00720069867	681292.99913	14441.845767	3317	1567	136	136	149	155	134	736	0
DLR00014849	11	24	YOR202W	UD20-36_5h_3x	SD/MSG -ARG -HIS -LYS +Canavanine +clonNAT +G418 +Thialysine	cSGA_v3r3	13	11	3.89739566062	10174.2489144	145.603517048	254	4.26340604866	1033119.99884	23230.4920389	43	5.18897003599	1026285.99973	25576.3447797	3444	1567	136	136	152	157	132	691	0
DLR00014849	12	1	YOR202W	UD20-36_5h_3x	SD/MSG -ARG -HIS -LYS +Canavanine +clonNAT +G418 +Thialysine	cSGA_v3r3	13	11	3.59986188988	7884.48695878	123.116071047	254	3.95552407463	699139.998618	15121.3679674	43	4.94167049701	623956.158599	10786.2651648	316	1705	136	136	158	162	140	641	0
DLR00014849	12	2	YPL091W	UD20-36_5h_3x	SD/MSG -ARG -HIS -LYS +Canavanine +clonNAT +G418 +Thialysine	cSGA_v3r3	13	11	3.75202873724	6856.94215512	68.551835887	254	4.14696832645	604549.998369	9170.44699294	43	5.05784713742	593502.998633	10130.2307081	448	1707	136	136	162	166	143	764	0
DLR00014849	12	3	YOR304W	UD20-36_5h_3x	SD/MSG -ARG -HIS -LYS +Canavanine +clonNAT +G418 +Thialysine	cSGA_v3r3	13	11	3.55894219183	6667.51348297	53.8838328725	254	3.93448173403	524853.998527	8093.70523502	43	4.83787939834	517966.999614	8753.70743914	581	1710	136	136	157	163	143	1166	4
DLR00014849	12	4	YPL138C	UD20-36_5h_3x	SD/MSG -ARG -HIS -LYS +Canavanine +clonNAT +G418 +Thialysine	cSGA_v3r3	13	11	3.62464876475	6929.67473483	49.49176207	254	3.89928953532	537343.998372	8669.75337734	43	4.81135104309	529733.999735	9170.67818201	718	1708	136	136	157	163	144	1357	0
DLR00014849	12	5	YOR235W	UD20-36_5h_3x	SD/MSG -ARG -HIS -LYS +Canavanine +clonNAT +G418 +Thialysine	cSGA_v3r3	13	11	3.38442944146	5206.04197194	35.7238618926	254	3.63438465416	365530.999493	5956.15972268	43	4.49651824055	354445.999622	5182.91315551	856	1695	136	136	150	158	141	1133	11
DLR00014849	12	6	YOR344C	UD20-36_5h_3x	SD/MSG -ARG -HIS -LYS +Canavanine +clonNAT +G418 +Thialysine	cSGA_v3r3	13	11	3.37921302684	5634.91095836	42.5887711232	254	3.72879135026	437168.999065	6970.44128337	43	4.60623029566	426993.99985	6741.85843494	995	1701	136	136	158	165	145	1354	0
DLR00014849	12	7	YOR360C	UD20-36_5h_3x	SD/MSG -ARG -HIS -LYS +Canavanine +clonNAT +G418 +Thialysine	cSGA_v3r3	13	11	2.69979748116	2534.99445855	20.7674960394	254	3.21379216315	197803.99985	4858.25803839	43	3.950284668	166104.525352	1296.37634953	1130	1716	136	136	151	159	141	672	0
DLR00014849	12	8	YPL041C	UD20-36_5h_3x	SD/MSG -ARG -HIS -LYS +Canavanine +clonNAT +G418 +Thialysine	cSGA_v3r3	13	11	3.8115569338	7962.28311209	57.5713313823	254	4.09021315977	630102.998448	8441.45160485	43	5.01290098723	623160.999048	9100.62701639	1263	1702	136	136	159	165	143	1104	0
DLR00014849	12	9	YOR349W	UD20-36_5h_3x	SD/MSG -ARG -HIS -LYS +Canavanine +clonNAT +G418 +Thialysine	cSGA_v3r3	13	11	3.83408329612	8049.8522462	57.6047708728	254	4.16613686397	601059.950434	5011.38018922	43	5.09677806415	591654.089613	4675.35965507	1398	1707	136	136	158	164	142	1239	0
DLR00014849	12	10	YOR283W	UD20-36_5h_3x	SD/MSG -ARG -HIS -LYS +Canavanine +clonNAT +G418 +Thialysine	cSGA_v3r3	13	11	3.98607432142	8275.81189835	59.7028333334	254	4.29661464134	665677.999042	7212.43200887	43	5.22671337073	661235.998413	7856.85191094	1532	1707	136	136	159	165	141	1200	0
DLR00014849	12	11	YOR377W	UD20-36_5h_3x	SD/MSG -ARG -HIS -LYS +Canavanine +clonNAT +G418 +Thialysine	cSGA_v3r3	13	11	3.96076959569	7767.87771491	56.8970285569	254	4.3059367552	632901.999255	6396.91368398	43	5.23353718993	627063.998463	7039.10151412	1667	1712	136	136	159	165	141	1146	0
DLR00014849	12	12	YOR271C	UD20-36_5h_3x	SD/MSG -ARG -HIS -LYS +Canavanine +clonNAT +G418 +Thialysine	cSGA_v3r3	13	11	4.00577675246	7085.61943764	55.9454286842	254	4.35602955053	586470.999911	5586.20511554	43	5.27873666581	578158.99883	5744.05105346	1810	1707	136	136	159	165	141	901	0
DLR00014849	12	13	YPL021W	UD20-36_5h_3x	SD/MSG -ARG -HIS -LYS +Canavanine +clonNAT +G418 +Thialysine	cSGA_v3r3	13	11	4.02930740157	7605.49179874	58.8891608141	254	4.3644091546	619935.999485	6656.33309157	43	5.29600270459	613324.998413	7205.57019491	1944	1707	136	136	157	162	139	1106	0
DLR00014849	12	14	YPL168W	UD20-36_5h_3x	SD/MSG -ARG -HIS -LYS +Canavanine +clonNAT +G418 +Thialysine	cSGA_v3r3	13	11	3.80805458222	5847.84778349	48.3149137317	254	4.16256455437	468749.99975	5527.10048028	43	5.1140397948	437281.060764	3079.94246591	2085	1706	136	136	154	160	139	1103	0
DLR00014849	12	15	YOR284W	UD20-36_5h_3x	SD/MSG -ARG -HIS -LYS +Canavanine +clonNAT +G418 +Thialysine	cSGA_v3r3	13	11	4.04015650199	7908.9898763	61.0866869905	254	4.37079606192	628080.999569	6680.58492848	43	5.31047449253	623130.998474	7119.67598591	2218	1704	136	136	154	160	138	1195	0
DLR00014849	12	16	YOR386W	UD20-36_5h_3x	SD/MSG -ARG -HIS -LYS +Canavanine +clonNAT +G418 +Thialysine	cSGA_v3r3	13	11	4.07826968063	7471.07219832	59.9308103669	254	4.39870247248	604033.99985	6097.69854807	43	5.33325902364	597505.99845	6643.31556749	2354	1705	136	136	155	161	139	1076	0
DLR00014849	12	17	YOR298W	UD20-36_5h_3x	SD/MSG -ARG -HIS -LYS +Canavanine +clonNAT +G418 +Thialysine	cSGA_v3r3	13	11	3.95157990677	7188.19309165	56.4176971603	254	4.32778603251	588338.999315	6913.53131453	43	5.25950016221	581589.998289	7426.32353713	2486	1704	136	136	156	162	140	1149	0
DLR00014849	12	18	YPL202C	UD20-36_5h_3x	SD/MSG -ARG -HIS -LYS +Canavanine +clonNAT +G418 +Thialysine	cSGA_v3r3	13	11	4.00524232869	7047.4522453	55.1879601507	254	4.34916636655	585569.999801	6659.98559425	43	5.28244728386	576121.998526	6873.03424718	2626	1707	136	136	157	163	140	993	0
DLR00014849	12	19	YPL240C	UD20-36_5h_3x	SD/MSG -ARG -HIS -LYS +Canavanine +clonNAT +G418 +Thialysine	cSGA_v3r3	13	11	4.11241991012	7886.85942702	60.7210263133	254	4.42156676816	644844.999979	7014.03197891	43	5.36685357868	636581.998631	7205.89265093	2759	1701	136	136	157	163	141	1015	3
DLR00014849	12	20	YOR352W	UD20-36_5h_3x	SD/MSG -ARG -HIS -LYS +Canavanine +clonNAT +G418 +Thialysine	cSGA_v3r3	13	11	4.20933148303	8010.09607908	65.0737048028	254	4.52244572587	665039.999901	6317.10170424	43	5.47245983393	656378.998223	6760.27568465	2894	1704	136	136	157	163	141	926	0
DLR00014849	12	21	YPL068C	UD20-36_5h_3x	SD/MSG -ARG -HIS -LYS +Canavanine +clonNAT +G418 +Thialysine	cSGA_v3r3	13	11	3.81677400145	7098.23677119	52.5858321246	254	4.06849265436	547205.998871	7484.58112131	43	4.99250842622	539376.998959	7543.85781417	3033	1706	136	136	148	156	138	1221	0
DLR00014849	12	22	YPL112C	UD20-36_5h_3x	SD/MSG -ARG -HIS -LYS +Canavanine +clonNAT +G418 +Thialysine	cSGA_v3r3	13	11	4.04251323468	7697.8713797	60.0710387733	254	4.31459723055	638072.998997	9703.3770673	43	5.31718332538	588071.135889	5718.05503802	3174	1708	136	136	150	157	138	988	0
DLR00014849	12	23	YOR334W	UD20-36_5h_3x	SD/MSG -ARG -HIS -LYS +Canavanine +clonNAT +G418 +Thialysine	cSGA_v3r3	13	11	4.19376671831	8459.64617731	69.6652742913	254	4.51442154077	732749.999617	7613.69217405	43	5.45340114961	722702.998419	7494.98996623	3306	1707	136	136	148	155	139	857	0
DLR00014849	12	24	YOR202W	UD20-36_5h_3x	SD/MSG -ARG -HIS -LYS +Canavanine +clonNAT +G418 +Thialysine	cSGA_v3r3	13	11	3.93930230042	10301.5549284	138.582557232	254	4.2887851966	1059611.99862	22865.4860944	43	5.21473969974	1052999.99994	25340.0572552	3447	1708	136	136	153	157	132	679	0
DLR00014849	13	1	YOR202W	UD20-36_5h_3x	SD/MSG -ARG -HIS -LYS +Canavanine +clonNAT +G418 +Thialysine	cSGA_v3r3	13	11	4.02879712252	10127.5375676	141.125481497	254	4.37703985106	915193.997952	16384.3269508	43	5.30635972271	909536.998365	18410.9301724	321	1835	136	136	161	165	140	660	0
DLR00014849	13	2	YOR252W	UD20-36_5h_3x	SD/MSG -ARG -HIS -LYS +Canavanine +clonNAT +G418 +Thialysine	cSGA_v3r3	13	11	3.6167474638	6783.47473457	68.2561096974	254	3.97680981267	589934.998343	10204.715147	43	4.88078790835	578335.999801	10947.1134982	456	1858	136	136	159	164	142	911	0
DLR00014849	13	3	YPL176C	UD20-36_5h_3x	SD/MSG -ARG -HIS -LYS +Canavanine +clonNAT +G418 +Thialysine	cSGA_v3r3	13	11	3.99052511715	8003.0940304	66.0591461607	254	4.33993876037	667509.99893	8007.06189798	43	5.27215974478	660318.9983	8711.17895787	591	1837	136	136	163	167	146	1155	0
DLR00014849	13	4	YOR381W	UD20-36_5h_3x	SD/MSG -ARG -HIS -LYS +Canavanine +clonNAT +G418 +Thialysine	cSGA_v3r3	13	11	3.89408722863	7188.9933866	51.8562626764	254	4.23470725831	583820.999346	6485.45929058	43	5.20439816905	547518.713732	4045.83222179	722	1839	136	136	162	168	146	999	0
DLR00014849	13	5	YPL125W	UD20-36_5h_3x	SD/MSG -ARG -HIS -LYS +Canavanine +clonNAT +G418 +Thialysine	cSGA_v3r3	13	11	4.04711405752	8283.01773135	62.2223344028	254	4.37372113254	676439.998936	7623.72706118	43	5.31052268149	667970.99815	8213.46835978	862	1840	136	136	164	169	147	969	0
DLR00014849	13	6	YPL113C	UD20-36_5h_3x	SD/MSG -ARG -HIS -LYS +Canavanine +clonNAT +G418 +Thialysine	cSGA_v3r3	13	11	4.04261428073	8148.21574228	58.2051514569	254	4.38191806517	660918.999513	6306.18090134	43	5.31880463456	652187.99847	6568.96414205	993	1838	136	136	164	169	146	950	0
DLR00014849	13	7	YPL119C	UD20-36_5h_3x	SD/MSG -ARG -HIS -LYS +Canavanine +clonNAT +G418 +Thialysine	cSGA_v3r3	13	11	3.84720191404	7211.5114337	54.6578992336	254	4.22250218207	586533.999051	6459.56818265	43	5.14515482253	577815.998425	6674.20226293	1130	1839	136	136	162	168	144	1017	0
DLR00014849	13	8	YPL141C	UD20-36_5h_3x	SD/MSG -ARG -HIS -LYS +Canavanine +clonNAT +G418 +Thialysine	cSGA_v3r3	13	11	3.90926763595	7269.35407095	53.2696519157	254	4.27666044592	600202.999381	5899.08511199	43	5.20202039796	592157.99858	6409.24531476	1262	1842	136	136	163	168	144	1005	0
DLR00014849	13	9	YPL194W	UD20-36_5h_3x	SD/MSG -ARG -HIS -LYS +Canavanine +clonNAT +G418 +Thialysine	cSGA_v3r3	13	11	3.84787175318	7165.84158226	49.604837909	254	4.2257439903	594781.999205	6125.33397744	43	5.18785293414	559852.468556	3900.81033136	1406	1840	136	136	161	167	143	987	0
DLR00014849	13	10	YPL099C	UD20-36_5h_3x	SD/MSG -ARG -HIS -LYS +Canavanine +clonNAT +G418 +Thialysine	cSGA_v3r3	13	11	3.90696034486	7794.2636123	53.932642017	254	4.24514309868	638611.999318	6204.12603869	43	5.20999745108	605899.115816	3731.22845237	1537	1841	136	136	160	166	143	1223	0
DLR00014849	13	11	YPL003W	UD20-36_5h_3x	SD/MSG -ARG -HIS -LYS +Canavanine +clonNAT +G418 +Thialysine	cSGA_v3r3	13	11	3.97554070934	7465.6668136	59.3988660303	254	4.27120742255	617373.999185	6827.25459265	43	5.19469786432	610030.998417	7344.31991197	1675	1841	136	136	159	164	141	1073	0
DLR00014849	13	12	YOR364W	UD20-36_5h_3x	SD/MSG -ARG -HIS -LYS +Canavanine +clonNAT +G418 +Thialysine	cSGA_v3r3	13	11	3.96373249185	7462.72474977	57.4871195741	254	4.36384101623	626274.999221	6284.55660768	43	5.29320692508	620411.998228	7231.55425166	1811	1837	136	136	159	165	141	1116	0
DLR00014849	13	13	YPL057C	UD20-36_5h_3x	SD/MSG -ARG -HIS -LYS +Canavanine +clonNAT +G418 +Thialysine	cSGA_v3r3	13	11	3.98774231286	7134.98998158	50.8133048345	254	4.39921545956	570786.999928	4445.9610762	43	5.33412437105	565662.998673	4571.70412211	1952	1841	136	136	155	161	137	1336	0
DLR00014849	13	14	YPL250C	UD20-36_5h_3x	SD/MSG -ARG -HIS -LYS +Canavanine +clonNAT +G418 +Thialysine	cSGA_v3r3	13	11	4.3273636767	7898.64341054	74.5891827699	254	4.65617730692	666312.999645	5306.47205232	43	5.6009507351	658488.998302	5782.97260374	2082	1840	136	136	158	163	138	803	0
DLR00014849	13	15	YOR197W	UD20-36_5h_3x	SD/MSG -ARG -HIS -LYS +Canavanine +clonNAT +G418 +Thialysine	cSGA_v3r3	13	11	4.20314289467	8018.54656563	65.5124136183	254	4.54818623829	669071.999836	6294.78910065	43	5.49470044273	663078.998549	6750.92519696	2222	1839	136	136	157	162	139	1063	0
DLR00014849	13	16	YPL060W	UD20-36_5h_3x	SD/MSG -ARG -HIS -LYS +Canavanine +clonNAT +G418 +Thialysine	cSGA_v3r3	13	11	4.26263563695	8067.44631135	64.9345812813	254	4.62318234554	627339.999729	3565.77384838	43	5.60179818189	611681.769545	1758.50912125	2358	1842	136	136	152	159	141	1123	0
DLR00014849	13	17	YOR348C	UD20-36_5h_3x	SD/MSG -ARG -HIS -LYS +Canavanine +clonNAT +G418 +Thialysine	cSGA_v3r3	13	11	4.16438646058	8067.24998531	64.6400677996	254	4.48924234941	678516.999971	7197.28566808	43	5.43547448219	672135.99846	7793.87473598	2496	1839	136	136	157	163	140	1078	0
DLR00014849	13	18	YPL133C	UD20-36_5h_3x	SD/MSG -ARG -HIS -LYS +Canavanine +clonNAT +G418 +Thialysine	cSGA_v3r3	13	11	4.14308659908	7421.28602672	59.2726040344	254	4.51798471292	621575.999826	5043.78052983	43	5.46562534313	612450.998512	5184.47495007	2628	1837	136	136	157	163	139	909	0
DLR00014849	13	19	YPL046C	UD20-36_5h_3x	SD/MSG -ARG -HIS -LYS +Canavanine +clonNAT +G418 +Thialysine	cSGA_v3r3	13	11	3.68707791304	7421.7267012	69.527815582	254	4.0091688574	599338.997277	12169.7558711	43	4.92548192932	591758.998651	12957.3787019	2771	1834	136	136	152	159	139	837	0
DLR00014849	13	20	YOR208W	UD20-36_5h_3x	SD/MSG -ARG -HIS -LYS +Canavanine +clonNAT +G418 +Thialysine	cSGA_v3r3	13	11	4.09855502729	8035.87717689	58.4348195152	254	4.42284126967	666650.999664	6930.19234295	43	5.37168525949	658845.998497	7293.74559771	2900	1839	136	136	156	162	141	1057	0
DLR00014849	13	21	YOR251C	UD20-36_5h_3x	SD/MSG -ARG -HIS -LYS +Canavanine +clonNAT +G418 +Thialysine	cSGA_v3r3	13	11	3.97151037698	7532.35512379	53.2862473271	254	4.19299175458	612479.998948	8355.33167142	43	5.12702030674	603093.998725	8564.4124614	3044	1842	136	136	151	157	138	1065	0
DLR00014849	13	22	YPL088W	UD20-36_5h_3x	SD/MSG -ARG -HIS -LYS +Canavanine +clonNAT +G418 +Thialysine	cSGA_v3r3	13	11	3.97820353039	8111.80300829	66.1467557883	254	4.34859337586	717930.998721	11037.4180188	43	5.34862610036	664410.192019	7017.17826726	3174	1843	136	136	154	160	139	1083	0
DLR00014849	13	23	YPL239W	UD20-36_5h_3x	SD/MSG -ARG -HIS -LYS +Canavanine +clonNAT +G418 +Thialysine	cSGA_v3r3	13	11	2.77496336701	5806.91731116	44.7416024244	254	2.88074358205	376538.998	8273.51589361	43	3.47643237265	364925.995511	6106.55930999	3309	1855	136	136	124	133	122	745	0
DLR00014849	13	24	YOR202W	UD20-36_5h_3x	SD/MSG -ARG -HIS -LYS +Canavanine +clonNAT +G418 +Thialysine	cSGA_v3r3	13	11	3.91211055561	10307.6639195	142.097827095	254	4.24856941784	1056930.99874	22973.7999606	43	5.17181932224	1050099.9997	25448.5093363	3444	1841	136	136	152	156	131	732	0
DLR00014849	14	1	YOR202W	UD20-36_5h_3x	SD/MSG -ARG -HIS -LYS +Canavanine +clonNAT +G418 +Thialysine	cSGA_v3r3	13	11	3.61685551479	8468.78658872	130.723995748	254	3.96500177185	755003.999192	16663.2728106	43	4.87779870922	746398.999008	18601.2344146	312	1973	136	136	159	163	139	652	0
DLR00014849	14	2	YPL213W	UD20-36_5h_3x	SD/MSG -ARG -HIS -LYS +Canavanine +clonNAT +G418 +Thialysine	cSGA_v3r3	13	11	2.82832779819	4858.44920078	45.6846541018	254	3.02217098854	348320.997471	7525.028022	43	3.63124552051	338155.995143	7422.79377171	446	1975	136	136	143	150	134	1319	0
DLR00014849	14	3	YOR243C	UD20-36_5h_3x	SD/MSG -ARG -HIS -LYS +Canavanine +clonNAT +G418 +Thialysine	cSGA_v3r3	13	11	3.71797936581	7423.24089361	54.0416649114	254	4.07795913306	587029.999145	7573.24533867	43	4.99568218999	581343.999521	8154.81196004	583	1968	136	136	158	163	144	1376	0
DLR00014849	14	4	YPL159C	UD20-36_5h_3x	SD/MSG -ARG -HIS -LYS +Canavanine +clonNAT +G418 +Thialysine	cSGA_v3r3	13	11	3.81502977052	6715.55628496	42.517189661	254	4.18532150424	484418.591492	3599.68463898	43	5.11096384901	474856.922428	1970.96784251	721	1971	136	136	156	162	145	1506	0
DLR00014849	14	5	YOR219C	UD20-36_5h_3x	SD/MSG -ARG -HIS -LYS +Canavanine +clonNAT +G418 +Thialysine	cSGA_v3r3	13	11	3.7939783996	7084.77399358	52.3694627988	254	4.18519908999	567966.999198	6266.76449361	43	5.14902211717	534605.385013	3962.83419315	855	1975	136	136	163	168	146	1284	0
DLR00014849	14	6	YOR267C	UD20-36_5h_3x	SD/MSG -ARG -HIS -LYS +Canavanine +clonNAT +G418 +Thialysine	cSGA_v3r3	13	11	3.96992078893	7682.0124515	56.9025834309	254	4.2631168024	620942.999125	6200.72720351	43	5.19669034792	611541.998518	6515.21491195	992	1977	136	136	163	168	146	994	0
DLR00014849	14	7	YOR365C	UD20-36_5h_3x	SD/MSG -ARG -HIS -LYS +Canavanine +clonNAT +G418 +Thialysine	cSGA_v3r3	13	11	3.93536419947	8755.49034082	66.1517480511	254	4.2976506152	702400.998779	8441.04816494	43	5.28439544669	660681.996061	5289.38948119	1126	1977	136	136	162	167	144	1340	0
DLR00014849	14	8	YPL191C	UD20-36_5h_3x	SD/MSG -ARG -HIS -LYS +Canavanine +clonNAT +G418 +Thialysine	cSGA_v3r3	13	11	3.96661656079	7755.13348814	57.7927248936	254	4.3860851736	644711.999133	5881.32270081	43	5.32174111197	638899.998115	6608.53082273	1265	1977	136	136	164	169	145	1293	0
DLR00014849	14	9	YOR215C	UD20-36_5h_3x	SD/MSG -ARG -HIS -LYS +Canavanine +clonNAT +G418 +Thialysine	cSGA_v3r3	13	11	3.69819992827	7436.48518825	51.3757691028	254	4.07138007459	614868.998825	6698.51567372	43	4.98860984256	609173.999408	7599.05340258	1400	1983	136	136	161	166	144	1401	0
DLR00014849	14	10	YPL069C	UD20-36_5h_3x	SD/MSG -ARG -HIS -LYS +Canavanine +clonNAT +G418 +Thialysine	cSGA_v3r3	13	11	1.16522745084	367.161554769	11.5055445241	254	9.01185088297	35872.2	1600.18938308	43	1.99000917601	14029.9952346	298.283026096	1530	1987	136	136	116	129	122	116	0
DLR00014849	14	11	YOR313C	UD20-36_5h_3x	SD/MSG -ARG -HIS -LYS +Canavanine +clonNAT +G418 +Thialysine	cSGA_v3r3	13	11	3.74319178182	7005.51138257	49.5641089103	254	4.13025982785	584300.998643	6332.58722515	43	5.08704779535	549801.114527	4138.96226305	1672	1980	136	136	159	165	142	1340	0
DLR00014849	14	12	YPL195W	UD20-36_5h_3x	SD/MSG -ARG -HIS -LYS +Canavanine +clonNAT +G418 +Thialysine	cSGA_v3r3	13	11	3.77719331162	6262.62017759	42.6175981987	254	4.18223717144	492792.999937	4250.40438081	43	5.09687929134	486254.998902	3739.4281272	1806	1980	136	136	153	159	138	1426	0
DLR00014849	14	13	YPL185W	UD20-36_5h_3x	SD/MSG -ARG -HIS -LYS +Canavanine +clonNAT +G418 +Thialysine	cSGA_v3r3	13	11	4.17202671594	8334.32237589	63.8030464244	254	4.53911784569	707194.999769	6352.89816943	43	5.48963674717	702866.998229	7063.7468706	1943	1975	136	136	158	163	140	1322	0
DLR00014849	14	14	YOR368W	UD20-36_5h_3x	SD/MSG -ARG -HIS -LYS +Canavanine +clonNAT +G418 +Thialysine	cSGA_v3r3	13	11	3.80699078638	5894.7506077	46.8361920786	254	4.16809798331	483176.999667	5385.49121	43	5.11933261367	454026.265612	3163.54677661	2081	1978	136	136	152	158	138	1323	0
DLR00014849	14	15	YOR378W	UD20-36_5h_3x	SD/MSG -ARG -HIS -LYS +Canavanine +clonNAT +G418 +Thialysine	cSGA_v3r3	13	11	4.17498763665	8158.01360954	65.0574504765	254	4.53463076341	693587.99969	6522.90757661	43	5.48341807265	689449.998161	7124.07078871	2215	1977	136	136	156	162	138	1423	0
DLR00014849	14	16	YPL103C	UD20-36_5h_3x	SD/MSG -ARG -HIS -LYS +Canavanine +clonNAT +G418 +Thialysine	cSGA_v3r3	13	11	4.03600389667	6986.97266252	56.7483598148	254	4.44668556809	580334.606655	4021.67626789	43	5.33863449997	594991.998384	6724.29320833	2353	1982	136	136	157	162	139	1045	0
DLR00014849	14	17	YPL172C	UD20-36_5h_3x	SD/MSG -ARG -HIS -LYS +Canavanine +clonNAT +G418 +Thialysine	cSGA_v3r3	13	11	3.7739757609	5845.10235923	41.3143203266	254	4.1701061741	447991.999898	3491.39509499	43	5.08040456922	440257.999798	1567.04547714	2490	1977	136	136	148	156	141	1516	0
DLR00014849	14	18	YPL219W	UD20-36_5h_3x	SD/MSG -ARG -HIS -LYS +Canavanine +clonNAT +G418 +Thialysine	cSGA_v3r3	13	11	4.15569038239	8721.47966446	63.9855654083	254	4.5050218347	729966.999905	6350.79564093	43	5.45862383132	724837.998564	6912.88824067	2627	1978	136	136	157	162	140	1220	0
DLR00014849	14	19	YOR269W	UD20-36_5h_3x	SD/MSG -ARG -HIS -LYS +Canavanine +clonNAT +G418 +Thialysine	cSGA_v3r3	13	11	3.82156929593	7254.90495668	50.2342448379	254	4.18657285841	586634.999273	6923.56026098	43	5.11625367622	580492.998888	7159.63951068	2759	1976	136	136	153	159	139	1406	0
DLR00014849	14	20	YPL086C	UD20-36_5h_3x	SD/MSG -ARG -HIS -LYS +Canavanine +clonNAT +G418 +Thialysine	cSGA_v3r3	13	11	3.54568781542	6190.91158222	50.1256411427	254	3.66062766735	411244.996949	6610.50585356	43	4.55186915104	406375.998172	6601.08093296	2902	1976	136	136	137	146	132	1636	0
DLR00014849	14	21	YPL039W	UD20-36_5h_3x	SD/MSG -ARG -HIS -LYS +Canavanine +clonNAT +G418 +Thialysine	cSGA_v3r3	13	11	4.00782640996	7205.18563449	55.1237935192	254	4.43989010495	630674.999105	6529.29045349	43	5.38248431975	621375.997855	6901.07843074	3032	1983	136	136	157	162	141	1141	0
DLR00014849	14	22	YPL208W	UD20-36_5h_3x	SD/MSG -ARG -HIS -LYS +Canavanine +clonNAT +G418 +Thialysine	cSGA_v3r3	13	11	4.20490080694	8781.53601097	73.9233743549	254	4.63308930927	758623.92061	6116.37904582	43	5.53254829047	785228.997473	9942.4213654	3173	1983	136	136	155	160	138	1050	0
DLR00014849	14	23	YPL092W	UD20-36_5h_3x	SD/MSG -ARG -HIS -LYS +Canavanine +clonNAT +G418 +Thialysine	cSGA_v3r3	13	11	3.92261112843	7996.99417235	83.615136139	254	4.33968658557	759678.9982	12627.1036092	43	5.33148094757	698646.073343	8666.36346092	3307	1980	136	136	151	156	135	1003	0
DLR00014849	14	24	YOR202W	UD20-36_5h_3x	SD/MSG -ARG -HIS -LYS +Canavanine +clonNAT +G418 +Thialysine	cSGA_v3r3	13	11	4.05139169319	9739.36927893	152.290928345	254	4.48900974474	1025752.99711	21279.4150455	43	5.41292517461	1017750.99718	23664.8120235	3443	1977	136	136	154	157	131	809	0
DLR00014849	15	1	YOR202W	UD20-36_5h_3x	SD/MSG -ARG -HIS -LYS +Canavanine +clonNAT +G418 +Thialysine	cSGA_v3r3	13	11	4.00285156866	9980.92010631	148.050943993	254	4.35096641693	871569.997781	16209.6162729	43	5.28115241014	865434.998192	18122.2758912	315	2111	136	136	159	162	138	553	0
DLR00014849	15	2	YPL166W	UD20-36_5h_3x	SD/MSG -ARG -HIS -LYS +Canavanine +clonNAT +G418 +Thialysine	cSGA_v3r3	13	11	3.89158405994	8064.38643789	79.2879463114	254	4.25442558083	720241.998606	10828.5179922	43	5.17943009058	711209.998805	11989.7212616	447	2117	136	136	162	166	143	897	0
DLR00014849	15	3	YPL187W	UD20-36_5h_3x	SD/MSG -ARG -HIS -LYS +Canavanine +clonNAT +G418 +Thialysine	cSGA_v3r3	13	11	3.80523826407	7414.59011234	58.46215654	254	4.20970752195	619281.999061	7555.46180436	43	5.13598632411	609925.998836	8085.40485214	592	2111	136	136	162	166	145	1066	0
DLR00014849	15	4	YOR322C	UD20-36_5h_3x	SD/MSG -ARG -HIS -LYS +Canavanine +clonNAT +G418 +Thialysine	cSGA_v3r3	13	11	3.92335046053	7096.45289874	56.423385093	254	4.2266331774	544763.061028	4517.44476585	43	5.12026015285	552634.998569	6062.53876195	721	2111	136	136	161	166	147	1053	0
DLR00014849	15	5	YPL079W	UD20-36_5h_3x	SD/MSG -ARG -HIS -LYS +Canavanine +clonNAT +G418 +Thialysine	cSGA_v3r3	13	11	3.67105194174	6681.84556991	50.9089588085	254	3.94135170888	492884.84695	5613.98565067	43	4.7965137221	521787.999845	9444.81545722	861	2113	136	136	159	165	147	1717	0
DLR00014849	15	6	YPL047W	UD20-36_5h_3x	SD/MSG -ARG -HIS -LYS +Canavanine +clonNAT +G418 +Thialysine	cSGA_v3r3	13	11	3.05319319265	3473.17428453	23.225421002	254	3.4699305633	259641.999492	4165.87653244	43	4.2590841723	244487.999582	2892.46463159	990	2116	136	136	150	159	143	1259	0
DLR00014849	15	7	YPL066W	UD20-36_5h_3x	SD/MSG -ARG -HIS -LYS +Canavanine +clonNAT +G418 +Thialysine	cSGA_v3r3	13	11	3.77167887755	6971.99804183	52.210089192	254	4.14462455861	548009.999083	5974.87231844	43	5.1113298779	516198.303185	3939.19444514	1134	2109	136	136	158	164	143	1416	0
DLR00014849	15	8	YOR343C	UD20-36_5h_3x	SD/MSG -ARG -HIS -LYS +Canavanine +clonNAT +G418 +Thialysine	cSGA_v3r3	13	11	3.92770718972	7731.54664241	58.4463795883	254	4.38148322357	631972.487515	4605.45338694	43	5.2762546997	650236.998088	7849.41543388	1264	2113	136	136	163	169	146	1162	0
DLR00014849	15	9	YPL226W	UD20-36_5h_3x	SD/MSG -ARG -HIS -LYS +Canavanine +clonNAT +G418 +Thialysine	cSGA_v3r3	13	11	1.67586271143	646.903270026	16.6933063559	254	2.85337215449	60513.9997348	3861.98862056	43	2.67658735216	34945.9969052	451.315630487	1408	2111	136	136	130	142	132	433	0
DLR00014849	15	10	YOR308C	UD20-36_5h_3x	SD/MSG -ARG -HIS -LYS +Canavanine +clonNAT +G418 +Thialysine	cSGA_v3r3	13	11	3.54569234659	7230.45778603	47.9660132338	254	3.72409654897	575897.997296	8270.81459603	43	4.62864821299	568227.999948	9425.68184847	1536	2115	136	136	153	159	140	1269	0
DLR00014849	15	11	YOR238W	UD20-36_5h_3x	SD/MSG -ARG -HIS -LYS +Canavanine +clonNAT +G418 +Thialysine	cSGA_v3r3	13	11	4.07772661126	7952.00590237	65.3021283318	254	4.49933083904	667887.598476	4496.8751266	43	5.40014087485	689057.997843	8234.13330133	1676	2118	136	136	159	165	141	1145	0
DLR00014849	15	12	YOR376W	UD20-36_5h_3x	SD/MSG -ARG -HIS -LYS +Canavanine +clonNAT +G418 +Thialysine	cSGA_v3r3	13	11	4.1395260847	7710.59597212	63.5178963079	254	4.52001796169	676795.999256	6287.49310094	43	5.46763364333	669392.997635	7162.21789922	1806	2117	136	136	158	163	141	1119	0
DLR00014849	15	13	YPL100W	UD20-36_5h_3x	SD/MSG -ARG -HIS -LYS +Canavanine +clonNAT +G418 +Thialysine	cSGA_v3r3	13	11	4.21121308338	7859.95578324	64.1989605004	254	4.57991058436	693462.999758	5460.71133735	43	5.53478828617	685990.997955	6238.32278625	1953	2111	136	136	158	163	141	1158	0
DLR00014849	15	14	YPL150W	UD20-36_5h_3x	SD/MSG -ARG -HIS -LYS +Canavanine +clonNAT +G418 +Thialysine	cSGA_v3r3	13	11	4.1517807661	7476.69047638	61.4201681024	254	4.51149719658	640222.999987	5611.41615791	43	5.46530723278	632305.998256	6084.60359509	2082	2110	136	136	154	160	138	1219	0
DLR00014849	15	15	YOR226C	UD20-36_5h_3x	SD/MSG -ARG -HIS -LYS +Canavanine +clonNAT +G418 +Thialysine	cSGA_v3r3	13	11	4.26513898172	8606.45758351	72.959647167	254	4.62105378116	761328.998434	7419.06160061	43	5.58548892449	754733.99684	8623.66206653	2221	2113	136	136	156	161	139	1192	0
DLR00014849	15	16	YOR342C	UD20-36_5h_3x	SD/MSG -ARG -HIS -LYS +Canavanine +clonNAT +G418 +Thialysine	cSGA_v3r3	13	11	4.19321276428	7912.82996324	66.3269994742	254	4.58988575547	716630.998598	7011.40141259	43	5.54783531409	707672.997005	7939.91954717	2351	2115	136	136	158	163	140	1058	0
DLR00014849	15	17	YOR312C	UD20-36_5h_3x	SD/MSG -ARG -HIS -LYS +Canavanine +clonNAT +G418 +Thialysine	cSGA_v3r3	13	11	0	11	5.78049042622	254	12	28888.2	625.764109148	43	0	43	56.4227298366	2490	2124	136	136	-1	-1	-1	9	0
DLR00014849	15	18	YOR298C-A	UD20-36_5h_3x	SD/MSG -ARG -HIS -LYS +Canavanine +clonNAT +G418 +Thialysine	cSGA_v3r3	13	11	4.04796324001	8150.01074994	62.6344535762	254	4.33206978039	706891.998772	8675.67041233	43	5.27461524613	698194.998331	9453.15056062	2627	2112	136	136	155	161	139	1012	0
DLR00014849	15	19	YOR289W	UD20-36_5h_3x	SD/MSG -ARG -HIS -LYS +Canavanine +clonNAT +G418 +Thialysine	cSGA_v3r3	13	11	4.26847442468	8530.52756399	68.7627750177	254	4.63628225855	751576.998488	7817.15859797	43	5.5986680827	744423.996867	8633.18360733	2771	2111	136	136	157	162	140	1222	0
DLR00014849	15	20	YOR357C	UD20-36_5h_3x	SD/MSG -ARG -HIS -LYS +Canavanine +clonNAT +G418 +Thialysine	cSGA_v3r3	13	11	4.02776373208	6769.00661522	52.4445488657	254	4.45083452337	581564.999617	5059.09162512	43	5.39330446942	572214.99798	5231.60260602	2895	2103	136	136	154	160	140	1230	2
DLR00014849	15	21	YPL181W	UD20-36_5h_3x	SD/MSG -ARG -HIS -LYS +Canavanine +clonNAT +G418 +Thialysine	cSGA_v3r3	13	11	4.37965141384	8319.94088454	75.8944275542	254	4.76859554987	766330.996603	7176.0512005	43	5.73470331726	757125.994931	7874.92791785	3042	2109	136	136	159	164	142	976	0
DLR00014849	15	22	YPL106C	UD20-36_5h_3x	SD/MSG -ARG -HIS -LYS +Canavanine +clonNAT +G418 +Thialysine	cSGA_v3r3	13	11	2.3611849476	3073.85101472	28.0911348257	254	2.61327194753	187945.998005	6681.02609022	43	3.18327225661	157600.267383	2304.56901403	3172	2113	136	136	120	131	122	1263	0
DLR00014849	15	23	YPL004C	UD20-36_5h_3x	SD/MSG -ARG -HIS -LYS +Canavanine +clonNAT +G418 +Thialysine	cSGA_v3r3	13	11	4.10671029162	8619.35294235	92.3092390091	254	4.48255072367	845180.997522	14333.0584512	43	5.41747344577	833842.997215	15355.150913	3313	2110	136	136	153	158	135	940	0
DLR00014849	15	24	YOR202W	UD20-36_5h_3x	SD/MSG -ARG -HIS -LYS +Canavanine +clonNAT +G418 +Thialysine	cSGA_v3r3	13	11	3.98384215372	9641.94721706	135.80115735	254	4.39112417068	997591.997875	20957.6306174	43	5.31634964806	988629.998543	23034.8298939	3444	2110	136	136	152	155	130	813	0
DLR00014849	16	1	YOR202W	UD20-36_5h_3x	SD/MSG -ARG -HIS -LYS +Canavanine +clonNAT +G418 +Thialysine	cSGA_v3r3	13	11	3.64942583331	7835.55565873	111.251889656	254	3.91751218109	575415.999453	13397.9873503	43	4.80321433904	564746.999315	12448.387062	307	2250	136	136	156	160	137	186	3
DLR00014849	16	2	YOR202W	UD20-36_5h_3x	SD/MSG -ARG -HIS -LYS +Canavanine +clonNAT +G418 +Thialysine	cSGA_v3r3	13	11	3.8639414297	7378.81982456	85.3502425773	254	4.13601819994	532473.999252	10860.2791177	43	5.03472651901	520902.998731	8465.14835442	446	2250	136	136	161	165	143	380	1
DLR00014849	16	3	YOR202W	UD20-36_5h_3x	SD/MSG -ARG -HIS -LYS +Canavanine +clonNAT +G418 +Thialysine	cSGA_v3r3	13	11	4.01933892194	8179.50282123	83.5328119984	254	4.31729043815	587476.99904	10243.2223729	43	5.23423421526	577686.997689	8033.17629315	582	2248	136	136	162	167	146	463	1
DLR00014849	16	4	YOR202W	UD20-36_5h_3x	SD/MSG -ARG -HIS -LYS +Canavanine +clonNAT +G418 +Thialysine	cSGA_v3r3	13	11	3.77427931116	6765.0292987	63.1442256691	254	4.09025165466	496273.999619	7899.46465638	43	4.99256091683	483376.999498	6860.82305918	720	2248	136	136	163	168	148	482	1
DLR00014849	16	5	YOR202W	UD20-36_5h_3x	SD/MSG -ARG -HIS -LYS +Canavanine +clonNAT +G418 +Thialysine	cSGA_v3r3	13	11	3.90798463745	7847.92239998	60.5303010896	254	4.21972365285	576754.99904	7078.1980052	43	5.18823890647	540388.138089	4775.77054033	850	2247	136	136	163	168	148	730	8
DLR00014849	16	6	YOR202W	UD20-36_5h_3x	SD/MSG -ARG -HIS -LYS +Canavanine +clonNAT +G418 +Thialysine	cSGA_v3r3	13	11	3.92570746409	8818.16439506	70.4293701246	254	4.26509918169	653096.998782	9139.09085777	43	5.24810565563	608917.526862	5939.574579	992	2246	136	136	161	166	146	866	0
DLR00014849	16	7	YOR202W	UD20-36_5h_3x	SD/MSG -ARG -HIS -LYS +Canavanine +clonNAT +G418 +Thialysine	cSGA_v3r3	13	11	4.04406748889	8416.11473135	69.543137331	254	4.34515978958	646025.998582	8174.71877471	43	5.27877924166	638411.997851	8633.80373426	1126	2247	136	136	162	167	146	846	0
DLR00014849	16	8	YOR202W	UD20-36_5h_3x	SD/MSG -ARG -HIS -LYS +Canavanine +clonNAT +G418 +Thialysine	cSGA_v3r3	13	11	3.88229266292	7805.38296548	66.6982537726	254	4.20252611517	608371.998786	8399.88511004	43	5.12708464221	599642.998728	9147.36709456	1267	2251	136	136	160	166	146	940	0
DLR00014849	16	9	YOR202W	UD20-36_5h_3x	SD/MSG -ARG -HIS -LYS +Canavanine +clonNAT +G418 +Thialysine	cSGA_v3r3	13	11	3.97876296878	8720.26581474	75.5655581228	254	4.29590122216	711251.998471	9717.36476649	43	5.23013318811	705113.998389	11021.2243851	1395	2246	136	136	160	166	145	1166	0
DLR00014849	16	10	YOR202W	UD20-36_5h_3x	SD/MSG -ARG -HIS -LYS +Canavanine +clonNAT +G418 +Thialysine	cSGA_v3r3	13	11	3.99685477974	8330.70646715	63.9183899986	254	4.32291863364	690985.998834	8709.70268845	43	5.31384351579	645162.972682	5958.97688354	1538	2248	136	136	159	164	143	979	0
DLR00014849	16	11	YOR202W	UD20-36_5h_3x	SD/MSG -ARG -HIS -LYS +Canavanine +clonNAT +G418 +Thialysine	cSGA_v3r3	13	11	4.07641515581	8723.52009038	70.4841254158	254	4.44607459854	680608.739911	5095.3032027	43	5.34268410758	708264.997918	9653.5639697	1667	2250	136	136	156	162	142	1254	0
DLR00014849	16	12	YOR202W	UD20-36_5h_3x	SD/MSG -ARG -HIS -LYS +Canavanine +clonNAT +G418 +Thialysine	cSGA_v3r3	13	11	4.14937350135	8379.97342502	68.5055316356	254	4.47229237847	702616.998207	8308.17666482	43	5.41980084117	695563.997074	9403.31145733	1805	2249	136	136	158	164	142	1071	0
DLR00014849	16	13	YOR202W	UD20-36_5h_3x	SD/MSG -ARG -HIS -LYS +Canavanine +clonNAT +G418 +Thialysine	cSGA_v3r3	13	11	4.05750299053	7827.18328862	74.5241999239	254	4.38939597376	606464.511625	5941.3201085	43	5.27364297425	633863.99742	9884.46602228	1941	2250	136	136	155	161	141	1298	0
DLR00014849	16	14	YOR202W	UD20-36_5h_3x	SD/MSG -ARG -HIS -LYS +Canavanine +clonNAT +G418 +Thialysine	cSGA_v3r3	13	11	4.03256596697	7605.40407777	66.3271356122	254	4.35298041476	630112.998615	7876.13784812	43	5.28854786069	620848.997868	8636.97044437	2078	2249	136	136	154	160	140	957	0
DLR00014849	16	15	YOR202W	UD20-36_5h_3x	SD/MSG -ARG -HIS -LYS +Canavanine +clonNAT +G418 +Thialysine	cSGA_v3r3	13	11	4.09354779483	7985.49070586	67.9070354849	254	4.40820278393	663748.998491	8262.04547315	43	5.34901051275	655802.99758	9123.27794032	2212	2251	136	136	155	161	141	998	0
DLR00014849	16	16	YOR202W	UD20-36_5h_3x	SD/MSG -ARG -HIS -LYS +Canavanine +clonNAT +G418 +Thialysine	cSGA_v3r3	13	11	4.17398274016	8305.09929739	70.6409097607	254	4.51646961265	666306.312462	5723.58958325	43	5.40561407631	692002.997316	9907.51110828	2351	2248	136	136	156	162	141	968	0
DLR00014849	16	17	YOR202W	UD20-36_5h_3x	SD/MSG -ARG -HIS -LYS +Canavanine +clonNAT +G418 +Thialysine	cSGA_v3r3	13	11	4.17410064559	8498.92077322	73.3659251562	254	4.42875144591	712931.998688	9380.44871563	43	5.37297012516	705034.997741	10186.5954242	2488	2249	136	136	156	162	141	954	0
DLR00014849	16	18	YOR202W	UD20-36_5h_3x	SD/MSG -ARG -HIS -LYS +Canavanine +clonNAT +G418 +Thialysine	cSGA_v3r3	13	11	4.27802741674	8977.46897064	73.374849633	254	4.57238241441	747151.998011	8523.16894371	43	5.52795588908	739994.99654	9493.02216006	2625	2247	136	136	156	162	141	993	0
DLR00014849	16	19	YOR202W	UD20-36_5h_3x	SD/MSG -ARG -HIS -LYS +Canavanine +clonNAT +G418 +Thialysine	cSGA_v3r3	13	11	4.02431961631	8386.16086499	68.848828212	254	4.32749007889	667205.998745	8972.52746884	43	5.26824802806	661979.998151	9539.02155049	2759	2248	136	136	152	158	140	1226	0
DLR00014849	16	20	YOR202W	UD20-36_5h_3x	SD/MSG -ARG -HIS -LYS +Canavanine +clonNAT +G418 +Thialysine	cSGA_v3r3	13	11	4.35295103664	9419.29037131	80.5143141689	254	4.63522848978	768864.999075	8698.95012559	43	5.59233986457	761162.997071	8684.59704045	2900	2249	136	136	156	161	141	844	0
DLR00014849	16	21	YOR202W	UD20-36_5h_3x	SD/MSG -ARG -HIS -LYS +Canavanine +clonNAT +G418 +Thialysine	cSGA_v3r3	13	11	4.04763034158	8169.73173018	67.0208329818	254	4.34060385971	667068.998779	8920.86412009	43	5.27929173603	659000.998116	9425.81407212	3031	2246	136	136	153	158	141	1040	0
DLR00014849	16	22	YOR202W	UD20-36_5h_3x	SD/MSG -ARG -HIS -LYS +Canavanine +clonNAT +G418 +Thialysine	cSGA_v3r3	13	11	4.25765961496	8984.84121713	74.4084623549	254	4.55144081364	768664.997828	11006.5182582	43	5.4983365379	759795.996549	11110.5737227	3172	2250	136	136	153	158	139	719	0
DLR00014849	16	23	YOR202W	UD20-36_5h_3x	SD/MSG -ARG -HIS -LYS +Canavanine +clonNAT +G418 +Thialysine	cSGA_v3r3	13	11	4.14269576293	9015.50522367	94.8415188465	254	4.43043735126	799336.997794	15096.7803375	43	5.36884190195	790913.99723	15491.049131	3306	2248	136	136	151	156	136	667	1
DLR00014849	16	24	YOR202W	UD20-36_5h_3x	SD/MSG -ARG -HIS -LYS +Canavanine +clonNAT +G418 +Thialysine	cSGA_v3r3	13	11	3.94491052307	9966.83333081	151.719353544	254	4.17860066511	906471.999039	21267.3499608	43	5.10947952916	900806.999504	23684.4821175	3445	2252	136	136	150	154	132	666	3
DLR00015993	1	1	YOR202W	UD20-36_5h_3x	SD/MSG -ARG -HIS -LYS +Canavanine +clonNAT +G418 +Thialysine	cSGA_v3r3	1	11	4.11173338668	7820.71019456	60.4154572945	254	4.44697210485	595151.993698	7984.5844877	43	5.3859030691	586437.993759	8833.34305962	308	190	136	136	153	157	136	637	39
DLR00015993	1	2	YOR202W	UD20-36_5h_3x	SD/MSG -ARG -HIS -LYS +Canavanine +clonNAT +G418 +Thialysine	cSGA_v3r3	1	11	4.19108651707	8189.53530759	44.8146422792	254	4.49116284132	603448.996153	5439.79935929	43	5.42270690803	593510.995383	6429.97938962	450	201	136	136	153	158	139	323	1
DLR00015993	1	3	YOR202W	UD20-36_5h_3x	SD/MSG -ARG -HIS -LYS +Canavanine +clonNAT +G418 +Thialysine	cSGA_v3r3	1	11	4.35534931169	8249.93532618	34.7749337726	254	4.74853019672	631752.993347	5218.09370553	43	5.71189634815	620269.992024	5731.37427704	582	214	136	136	160	165	146	455	0
DLR00015993	1	4	YOR202W	UD20-36_5h_3x	SD/MSG -ARG -HIS -LYS +Canavanine +clonNAT +G418 +Thialysine	cSGA_v3r3	1	11	4.42126506802	8424.23721882	37.8430559316	254	4.74584542603	618098.993236	4952.31608084	43	5.70818915486	607637.991772	5708.06596615	726	204	136	136	159	164	147	736	2
DLR00015993	1	5	YOR202W	UD20-36_5h_3x	SD/MSG -ARG -HIS -LYS +Canavanine +clonNAT +G418 +Thialysine	cSGA_v3r3	1	11	4.84000729285	9621.75078716	81.9385935038	254	5.0906163162	720864.9916	5625.28959692	43	6.08389420419	712860.989305	6275.94048636	856	212	136	136	161	167	147	601	0
DLR00015993	1	6	YOR202W	UD20-36_5h_3x	SD/MSG -ARG -HIS -LYS +Canavanine +clonNAT +G418 +Thialysine	cSGA_v3r3	1	11	4.63007513748	8954.34480463	142.478450877	254	4.87648046509	643893.993629	4646.9517334	43	5.84653213784	635608.991839	4958.20924756	995	202	136	136	158	165	147	794	2
DLR00015993	1	7	YOR202W	UD20-36_5h_3x	SD/MSG -ARG -HIS -LYS +Canavanine +clonNAT +G418 +Thialysine	cSGA_v3r3	1	11	4.92872372552	8629.73835498	129.04272994	254	5.02541109877	648064.991578	4974.16147183	43	6.01101735335	638901.98949	5547.68957818	1125	213	136	136	160	167	147	624	0
DLR00015993	1	8	YOR202W	UD20-36_5h_3x	SD/MSG -ARG -HIS -LYS +Canavanine +clonNAT +G418 +Thialysine	cSGA_v3r3	1	11	4.92031250212	9299.45325918	104.373197481	254	5.11246012125	694826.992184	4948.2110166	43	6.0916203515	687962.98976	5665.64384206	1268	200	136	136	160	167	146	837	2
DLR00015993	1	9	YOR202W	UD20-36_5h_3x	SD/MSG -ARG -HIS -LYS +Canavanine +clonNAT +G418 +Thialysine	cSGA_v3r3	1	11	4.90083887192	8707.33035729	103.731359017	254	5.04960307631	657008.99244	4823.15372311	43	6.02327054433	649304.990108	5203.7622981	1410	203	136	136	159	166	146	695	0
DLR00015993	1	10	YOR202W	UD20-36_5h_3x	SD/MSG -ARG -HIS -LYS +Canavanine +clonNAT +G418 +Thialysine	cSGA_v3r3	1	11	4.75682207154	9891.35329731	73.6335476861	254	5.07093010657	754665.992111	5331.33697736	43	6.0634811571	748526.990327	6279.95977523	1538	201	136	136	160	166	146	744	0
DLR00015993	1	11	YOR202W	UD20-36_5h_3x	SD/MSG -ARG -HIS -LYS +Canavanine +clonNAT +G418 +Thialysine	cSGA_v3r3	1	11	4.77095142527	9153.71196267	84.1126686772	254	5.0385884077	709402.992517	5163.79715585	43	6.02389110194	701631.990559	5959.34235259	1680	203	136	136	160	166	145	817	0
DLR00015993	1	12	YOR202W	UD20-36_5h_3x	SD/MSG -ARG -HIS -LYS +Canavanine +clonNAT +G418 +Thialysine	cSGA_v3r3	1	11	4.78153115934	9566.16769599	72.5323978006	254	5.06831180831	733573.99256	5041.94001151	43	6.05347971054	725554.990657	5886.04567988	1815	200	136	136	160	167	146	766	0
DLR00015993	1	13	YOR202W	UD20-36_5h_3x	SD/MSG -ARG -HIS -LYS +Canavanine +clonNAT +G418 +Thialysine	cSGA_v3r3	1	11	5.17008917254	9794.11706865	109.35772481	254	5.2421266589	764629.992374	5376.78075438	43	6.23390473924	758146.989751	6087.65632727	1954	204	136	136	161	167	146	771	0
DLR00015993	1	14	YOR202W	UD20-36_5h_3x	SD/MSG -ARG -HIS -LYS +Canavanine +clonNAT +G418 +Thialysine	cSGA_v3r3	1	11	4.91434515858	9410.16010042	78.5625077652	254	5.14955782227	715942.991996	5445.64110328	43	6.13648197558	708454.989654	6089.80539469	2085	202	136	136	158	164	144	715	0
DLR00015993	1	15	YOR202W	UD20-36_5h_3x	SD/MSG -ARG -HIS -LYS +Canavanine +clonNAT +G418 +Thialysine	cSGA_v3r3	1	11	5.02615336482	9546.10569833	83.0540586091	254	5.25442553008	737562.992149	5418.63564894	43	6.25172652386	730265.98933	6131.1641924	2228	203	136	136	159	165	144	756	0
DLR00015993	1	16	YOR202W	UD20-36_5h_3x	SD/MSG -ARG -HIS -LYS +Canavanine +clonNAT +G418 +Thialysine	cSGA_v3r3	1	11	4.94201643817	10081.706995	56.0902621254	254	5.12958079783	752367.992038	5288.93051716	43	6.12365553414	745729.989925	6028.98179142	2360	201	136	136	157	164	144	749	0
DLR00015993	1	17	YOR202W	UD20-36_5h_3x	SD/MSG -ARG -HIS -LYS +Canavanine +clonNAT +G418 +Thialysine	cSGA_v3r3	1	11	4.99277708784	10117.8477481	86.1643452142	254	5.21627820598	765458.991507	5594.18501748	43	6.21362595477	759377.989178	6410.03600803	2501	203	136	136	158	165	145	766	0
DLR00015993	1	18	YOR202W	UD20-36_5h_3x	SD/MSG -ARG -HIS -LYS +Canavanine +clonNAT +G418 +Thialysine	cSGA_v3r3	1	11	4.94234250911	9778.08901487	43.5574469945	254	5.20758717823	741030.991794	5024.73179065	43	6.20102245685	734221.989503	5852.88341123	2628	202	136	136	157	164	145	750	0
DLR00015993	1	19	YOR202W	UD20-36_5h_3x	SD/MSG -ARG -HIS -LYS +Canavanine +clonNAT +G418 +Thialysine	cSGA_v3r3	1	11	4.91758010293	9665.82295268	52.7496353245	254	5.21883946283	752803.991549	5091.55241959	43	6.21468594683	745311.989329	6004.17049774	2773	203	136	136	157	163	144	716	0
DLR00015993	1	20	YOR202W	UD20-36_5h_3x	SD/MSG -ARG -HIS -LYS +Canavanine +clonNAT +G418 +Thialysine	cSGA_v3r3	1	11	4.61126734823	9527.87083804	30.8381777504	254	4.87175839067	704800.993367	4567.32811327	43	5.8505567142	698113.991956	5564.75757978	2903	201	136	136	151	158	142	754	0
DLR00015993	1	21	YOR202W	UD20-36_5h_3x	SD/MSG -ARG -HIS -LYS +Canavanine +clonNAT +G418 +Thialysine	cSGA_v3r3	1	11	5.07384422884	10495.9345313	82.4482390841	254	5.3189378648	855232.990682	6441.86205449	43	6.39376688181	826595.396233	5790.84433148	3043	202	136	136	156	161	142	621	0
DLR00015993	1	22	YOR202W	UD20-36_5h_3x	SD/MSG -ARG -HIS -LYS +Canavanine +clonNAT +G418 +Thialysine	cSGA_v3r3	1	11	4.61956679701	9229.76244429	57.3095927127	254	4.89511562357	739290.991954	5958.45141599	43	5.86891986774	730798.990742	7027.16033162	3173	202	136	136	149	155	139	501	0
DLR00015993	1	23	YOR202W	UD20-36_5h_3x	SD/MSG -ARG -HIS -LYS +Canavanine +clonNAT +G418 +Thialysine	cSGA_v3r3	1	11	4.81530424739	10060.0144206	102.483667282	254	5.09809836209	853132.990566	7411.12203855	43	6.08108917309	845582.988902	8945.32998166	3314	203	136	136	150	155	136	334	0
DLR00015993	1	24	YOR202W	UD20-36_5h_3x	SD/MSG -ARG -HIS -LYS +Canavanine +clonNAT +G418 +Thialysine	cSGA_v3r3	1	11	4.54399919101	10535.4950352	107.318975588	254	4.74657254852	862659.992776	9797.45655034	43	5.69870202222	856127.992107	11998.6766525	3441	207	136	136	144	149	130	200	8
DLR00015993	2	1	YOR202W	UD20-36_5h_3x	SD/MSG -ARG -HIS -LYS +Canavanine +clonNAT +G418 +Thialysine	cSGA_v3r3	1	11	4.09554761066	8917.33492274	71.6865707164	254	4.40003490758	728067.997853	7846.68380397	43	5.32157678275	718687.997692	9386.88795064	313	342	136	136	152	157	137	318	0
DLR00015993	2	2	YAL018C	UD20-36_5h_3x	SD/MSG -ARG -HIS -LYS +Canavanine +clonNAT +G418 +Thialysine	cSGA_v3r3	1	11	4.11908661988	7414.85601367	35.616191583	254	4.54197773925	624134.996542	4918.87866524	43	5.48905614888	613369.9958	5775.73467766	452	337	136	136	156	160	141	915	0
DLR00015993	2	3	YBR210W	UD20-36_5h_3x	SD/MSG -ARG -HIS -LYS +Canavanine +clonNAT +G418 +Thialysine	cSGA_v3r3	1	11	4.37322446668	7719.99317021	30.1749263794	254	4.80458833975	639259.993545	4327.0750559	43	5.77877747762	629080.992124	4898.80592279	581	340	136	136	159	164	145	962	0
DLR00015993	2	4	YBR114W	UD20-36_5h_3x	SD/MSG -ARG -HIS -LYS +Canavanine +clonNAT +G418 +Thialysine	cSGA_v3r3	1	11	4.28054395848	8344.06357967	31.4104940385	254	4.65958222074	632633.996917	3622.4040289	43	5.63063774474	624499.995453	4331.60423271	720	342	136	136	155	162	144	990	0
DLR00015993	2	5	YAL037W	UD20-36_5h_3x	SD/MSG -ARG -HIS -LYS +Canavanine +clonNAT +G418 +Thialysine	cSGA_v3r3	1	11	4.47760364853	7723.4492581	25.3570658144	254	4.90476248633	605882.994318	3401.37165832	43	5.886977068	596141.992233	3603.83506021	858	337	136	136	159	165	146	1074	0
DLR00015993	2	6	YAL062W	UD20-36_5h_3x	SD/MSG -ARG -HIS -LYS +Canavanine +clonNAT +G418 +Thialysine	cSGA_v3r3	1	11	4.50426407499	7779.41269909	31.6674301608	254	4.90021467727	598491.994876	3654.41693022	43	5.87870475571	589727.992581	3230.61735075	992	342	136	136	158	165	146	1100	0
DLR00015993	2	7	YBL042C	UD20-36_5h_3x	SD/MSG -ARG -HIS -LYS +Canavanine +clonNAT +G418 +Thialysine	cSGA_v3r3	1	11	4.3972420759	7349.07953746	27.4798292651	254	4.83478390205	569806.994775	3517.05386551	43	5.80681569371	558844.992937	3252.89914494	1128	337	136	136	158	165	146	1011	0
DLR00015993	2	8	YBL089W	UD20-36_5h_3x	SD/MSG -ARG -HIS -LYS +Canavanine +clonNAT +G418 +Thialysine	cSGA_v3r3	1	11	4.49595720166	7777.94881942	34.0813198898	254	4.6990084516	568306.996338	3874.25144222	43	5.68134845177	549502.520134	3008.43373573	1264	340	136	136	153	161	141	881	0
DLR00015993	2	9	YBR047W	UD20-36_5h_3x	SD/MSG -ARG -HIS -LYS +Canavanine +clonNAT +G418 +Thialysine	cSGA_v3r3	1	11	4.65562421521	8422.65529916	35.3063711054	254	5.08326574186	676328.994223	3583.52837599	43	6.07258963382	667869.99178	3604.7306323	1398	337	136	136	160	167	146	1026	0
DLR00015993	2	10	YBR084C-A	UD20-36_5h_3x	SD/MSG -ARG -HIS -LYS +Canavanine +clonNAT +G418 +Thialysine	cSGA_v3r3	1	11	3.55784629046	4960.49503318	23.3583545452	254	3.81564097551	299472.999995	3531.46897243	43	4.68908631479	293164.999285	999.837595423	1533	341	136	136	136	147	135	1617	0
DLR00015993	2	11	YBL069W	UD20-36_5h_3x	SD/MSG -ARG -HIS -LYS +Canavanine +clonNAT +G418 +Thialysine	cSGA_v3r3	1	11	4.51864272308	8485.6152677	23.8176201699	254	4.88932127246	668712.731671	2838.66025995	43	5.87802654584	656427.809445	3110.15391229	1673	334	136	136	158	165	144	811	0
DLR00015993	2	12	YBR082C	UD20-36_5h_3x	SD/MSG -ARG -HIS -LYS +Canavanine +clonNAT +G418 +Thialysine	cSGA_v3r3	1	11	4.04607254369	7460.41296692	29.2683079279	254	4.24556128179	487759.999997	3281.06845015	43	5.18503311478	479499.999235	2155.12732659	1811	342	136	136	142	153	137	1057	0
DLR00015993	2	13	YAL013W	UD20-36_5h_3x	SD/MSG -ARG -HIS -LYS +Canavanine +clonNAT +G418 +Thialysine	cSGA_v3r3	1	11	3.85397242576	5148.437842	23.8018772277	254	4.07214193879	346709.999816	3669.13055639	43	4.96142368072	333053.998501	2085.23751614	1944	334	136	136	141	152	135	860	0
DLR00015993	2	14	YBR184W	UD20-36_5h_3x	SD/MSG -ARG -HIS -LYS +Canavanine +clonNAT +G418 +Thialysine	cSGA_v3r3	1	11	4.92640011834	9443.26667153	58.7554413092	254	5.24069356191	769362.992923	4253.6734137	43	6.29501575746	746837.019129	3246.22686271	2083	340	136	136	159	165	144	924	0
DLR00015993	2	15	YAR029W	UD20-36_5h_3x	SD/MSG -ARG -HIS -LYS +Canavanine +clonNAT +G418 +Thialysine	cSGA_v3r3	1	11	4.63206396858	8012.23539163	30.045827643	254	4.98387278951	623468.993543	3456.65196413	43	5.97655069152	613818.991495	3631.03714398	2218	337	136	136	155	162	142	991	0
DLR00015993	2	16	YBR217W	UD20-36_5h_3x	SD/MSG -ARG -HIS -LYS +Canavanine +clonNAT +G418 +Thialysine	cSGA_v3r3	1	11	4.93666091356	8748.17341133	40.7935587003	254	5.26672613179	698661.99347	3641.89860754	43	6.26983081718	689418.990593	3787.34012597	2355	338	136	136	158	165	144	892	0
DLR00015993	2	17	YBR174C	UD20-36_5h_3x	SD/MSG -ARG -HIS -LYS +Canavanine +clonNAT +G418 +Thialysine	cSGA_v3r3	1	11	3.65572696393	3644.99999551	16.6300954537	254	4.06057028012	242752.999962	3062.06035027	43	4.92011770794	229960.999263	721.151177101	2480	345	136	136	141	152	139	1315	0
DLR00015993	2	18	YBL043W	UD20-36_5h_3x	SD/MSG -ARG -HIS -LYS +Canavanine +clonNAT +G418 +Thialysine	cSGA_v3r3	1	11	5.02982820937	9840.17510574	42.2432798737	254	5.36007475472	787633.993994	3431.63430867	43	6.37049235811	780664.99113	3901.52513115	2628	339	136	136	159	165	144	913	0
DLR00015993	2	19	YAL059W	UD20-36_5h_3x	SD/MSG -ARG -HIS -LYS +Canavanine +clonNAT +G418 +Thialysine	cSGA_v3r3	1	11	4.6182697712	7844.66607831	26.6292152324	254	4.9835525238	600740.994456	2755.78619584	43	5.96738931091	591906.992241	3027.79299853	2764	338	136	136	154	161	143	939	0
DLR00015993	2	20	YBL011W	UD20-36_5h_3x	SD/MSG -ARG -HIS -LYS +Canavanine +clonNAT +G418 +Thialysine	cSGA_v3r3	1	11	4.50590072463	8487.30966893	34.853388352	254	4.84537995151	643963.99462	3464.01170242	43	5.82503245067	636087.992883	4073.36697288	2901	336	136	136	151	159	142	910	0
DLR00015993	2	21	YBL001C	UD20-36_5h_3x	SD/MSG -ARG -HIS -LYS +Canavanine +clonNAT +G418 +Thialysine	cSGA_v3r3	1	11	4.98200917115	9332.03282825	59.4516681229	254	5.30188122888	776030.993254	3829.32330021	43	6.30753269291	768077.990514	4212.60555183	3035	339	136	136	157	163	144	878	0
DLR00015993	2	22	YBR036C	UD20-36_5h_3x	SD/MSG -ARG -HIS -LYS +Canavanine +clonNAT +G418 +Thialysine	cSGA_v3r3	1	11	3.91693263534	4670.76668167	14.4145066949	254	4.38774874326	356157.996647	3471.94371227	43	5.3061200464	344868.995069	2347.22353458	3170	351	136	136	142	149	134	919	0
DLR00015993	2	23	YBL102W	UD20-36_5h_3x	SD/MSG -ARG -HIS -LYS +Canavanine +clonNAT +G418 +Thialysine	cSGA_v3r3	1	11	4.43618902877	8243.98237657	40.2660315684	254	4.78623528989	720656.994527	5689.77588804	43	5.74724061076	709122.993383	6377.00897545	3309	339	136	136	150	155	137	614	0
DLR00015993	2	24	YOR202W	UD20-36_5h_3x	SD/MSG -ARG -HIS -LYS +Canavanine +clonNAT +G418 +Thialysine	cSGA_v3r3	1	11	4.59689955302	10376.5446792	112.01833654	254	5.02138072655	948824.990514	9657.10075248	43	5.99569893966	941940.989336	11784.4526536	3447	338	136	136	150	155	133	439	2
DLR00015993	3	1	YOR202W	UD20-36_5h_3x	SD/MSG -ARG -HIS -LYS +Canavanine +clonNAT +G418 +Thialysine	cSGA_v3r3	1	11	4.31137742211	8783.16206065	98.1999750432	254	4.75370777806	770919.991331	8837.41287743	43	5.71130751006	762198.990564	10593.2605497	324	478	136	136	158	162	139	575	0
DLR00015993	3	2	YAL027W	UD20-36_5h_3x	SD/MSG -ARG -HIS -LYS +Canavanine +clonNAT +G418 +Thialysine	cSGA_v3r3	1	11	4.46195191816	8007.96091757	53.5797710388	254	4.92795870156	712345.992305	5045.95313146	43	5.90983343904	702113.990692	6201.98359698	450	478	136	136	161	165	142	856	0
DLR00015993	3	3	YAR023C	UD20-36_5h_3x	SD/MSG -ARG -HIS -LYS +Canavanine +clonNAT +G418 +Thialysine	cSGA_v3r3	1	11	4.58991658819	8868.52719985	46.385898554	254	5.01748437463	740861.993187	4124.6555111	43	6.01689110715	733439.991304	4786.81710721	593	476	136	136	160	164	144	1051	0
DLR00015993	3	4	YBL015W	UD20-36_5h_3x	SD/MSG -ARG -HIS -LYS +Canavanine +clonNAT +G418 +Thialysine	cSGA_v3r3	1	11	4.49154161511	8207.04657789	24.2569076985	254	4.88327481488	640343.994338	3555.58623463	43	5.86855348345	633160.992438	3784.264925	727	473	136	136	157	163	143	1167	0
DLR00015993	3	5	YAL031C	UD20-36_5h_3x	SD/MSG -ARG -HIS -LYS +Canavanine +clonNAT +G418 +Thialysine	cSGA_v3r3	1	11	4.80527546327	8772.98125198	37.627916006	254	5.18767858548	712794.994177	3348.61389797	43	6.18825072199	704468.99152	3274.47223965	860	475	136	136	162	168	147	1061	0
DLR00015993	3	6	YBR214W	UD20-36_5h_3x	SD/MSG -ARG -HIS -LYS +Canavanine +clonNAT +G418 +Thialysine	cSGA_v3r3	1	11	4.69027995862	8389.89046568	39.2187930764	254	5.10388767666	664369.994991	3503.88377685	43	6.09703843149	655825.992219	2849.68804406	994	473	136	136	161	167	146	1075	0
DLR00015993	3	7	YBR051W	UD20-36_5h_3x	SD/MSG -ARG -HIS -LYS +Canavanine +clonNAT +G418 +Thialysine	cSGA_v3r3	1	11	4.93135785415	9604.97536153	43.4182459351	254	5.32451352032	768071.994149	3762.59243749	43	6.32894496632	762212.991033	3569.39793642	1132	476	136	136	162	168	145	1094	0
DLR00015993	3	8	YBL060W	UD20-36_5h_3x	SD/MSG -ARG -HIS -LYS +Canavanine +clonNAT +G418 +Thialysine	cSGA_v3r3	1	11	4.60174066781	9288.92234717	35.8145227442	254	5.0047405408	713829.995167	3737.79028536	43	5.99599530093	708826.992982	3427.33645803	1264	471	136	136	158	165	144	1228	0
DLR00015993	3	9	YAL014C	UD20-36_5h_3x	SD/MSG -ARG -HIS -LYS +Canavanine +clonNAT +G418 +Thialysine	cSGA_v3r3	1	11	4.75871631215	9003.79148618	28.4787991385	254	5.18941761921	730060.993959	3855.30050286	43	6.22254222608	711598.910648	2945.1016706	1409	479	136	136	161	167	144	980	0
DLR00015993	3	10	YBR180W	UD20-36_5h_3x	SD/MSG -ARG -HIS -LYS +Canavanine +clonNAT +G418 +Thialysine	cSGA_v3r3	1	11	4.79146065934	8882.51408276	35.6230061089	254	5.18474260055	727382.994593	3445.77061541	43	6.18220046752	720407.991873	3200.66165443	1541	474	136	136	161	167	144	1082	0
DLR00015993	3	11	YBR066C	UD20-36_5h_3x	SD/MSG -ARG -HIS -LYS +Canavanine +clonNAT +G418 +Thialysine	cSGA_v3r3	1	11	4.89445796417	9735.26072474	42.9385963794	254	5.31218981357	810458.993773	3709.75105173	43	6.32015864984	804334.991144	3946.97234654	1680	477	136	136	163	168	144	1063	0
DLR00015993	3	12	YBR048W	UD20-36_5h_3x	SD/MSG -ARG -HIS -LYS +Canavanine +clonNAT +G418 +Thialysine	cSGA_v3r3	1	11	3.73711234096	5761.89393656	27.108561573	254	4.00299144036	357919.99998	3424.0050715	43	4.89987896915	352604.999422	1226.7953158	1811	474	136	136	138	149	133	1486	0
DLR00015993	3	13	YBR016W	UD20-36_5h_3x	SD/MSG -ARG -HIS -LYS +Canavanine +clonNAT +G418 +Thialysine	cSGA_v3r3	1	11	4.75572517464	9267.35978108	32.5259543837	254	5.13417229476	754216.994239	3422.28377223	43	6.13001158211	747163.991938	3723.24233639	1953	479	136	136	161	167	144	964	0
DLR00015993	3	14	YBL039C	UD20-36_5h_3x	SD/MSG -ARG -HIS -LYS +Canavanine +clonNAT +G418 +Thialysine	cSGA_v3r3	1	11	4.41663301156	8487.57315536	27.5941567358	254	4.75630554182	629517.997895	2928.55864648	43	5.73477793149	624363.995943	2501.779255	2086	470	136	136	152	160	140	1334	0
DLR00015993	3	15	YAL034C	UD20-36_5h_3x	SD/MSG -ARG -HIS -LYS +Canavanine +clonNAT +G418 +Thialysine	cSGA_v3r3	1	11	4.62276723487	8176.49933399	31.3448709872	254	5.05535054887	647989.995474	2661.16793728	43	6.04950042632	639430.993073	2462.62051037	2227	475	136	136	157	164	142	1017	0
DLR00015993	3	16	YBR125C	UD20-36_5h_3x	SD/MSG -ARG -HIS -LYS +Canavanine +clonNAT +G418 +Thialysine	cSGA_v3r3	1	11	4.77313265027	9280.99958118	35.5705013728	254	5.16245846736	728917.99453	2966.05992071	43	6.16595972561	721069.992175	2992.03014245	2358	473	136	136	158	164	143	969	1
DLR00015993	3	17	YBR195C	UD20-36_5h_3x	SD/MSG -ARG -HIS -LYS +Canavanine +clonNAT +G418 +Thialysine	cSGA_v3r3	1	11	4.6693102157	9330.03939641	33.1611516833	254	4.89794579233	682548.995808	3107.66317838	43	5.89175479383	676423.993792	3012.46821522	2496	476	136	136	151	159	140	1174	0
DLR00015993	3	18	YBR182C	UD20-36_5h_3x	SD/MSG -ARG -HIS -LYS +Canavanine +clonNAT +G418 +Thialysine	cSGA_v3r3	1	11	4.67056466544	9304.97320751	21.6858053501	254	5.04564948505	711088.994562	2885.87128214	43	6.04935876332	705429.99253	3330.4638311	2627	479	136	136	156	163	142	1168	0
DLR00015993	3	19	YBL008W	UD20-36_5h_3x	SD/MSG -ARG -HIS -LYS +Canavanine +clonNAT +G418 +Thialysine	cSGA_v3r3	1	11	4.49117202882	8297.84687715	27.3499687954	254	4.83706301341	628440.995458	3175.65716039	43	5.82416051048	622001.993589	3472.05448073	2771	476	136	136	153	161	142	1158	0
DLR00015993	3	20	YBR059C	UD20-36_5h_3x	SD/MSG -ARG -HIS -LYS +Canavanine +clonNAT +G418 +Thialysine	cSGA_v3r3	1	11	4.78766213849	9113.70547325	49.6968066313	254	5.0848499712	718955.994146	3084.69484881	43	6.08415331443	711941.991988	3429.82751133	2902	478	136	136	155	162	143	1007	0
DLR00015993	3	21	YBR098W	UD20-36_5h_3x	SD/MSG -ARG -HIS -LYS +Canavanine +clonNAT +G418 +Thialysine	cSGA_v3r3	1	11	4.86103586256	9909.35808474	49.344437398	254	5.11706260369	779091.993622	3666.24300832	43	6.11883627629	773101.991526	4287.38454352	3043	479	136	136	153	159	141	873	0
DLR00015993	3	22	YBL091C-A	UD20-36_5h_3x	SD/MSG -ARG -HIS -LYS +Canavanine +clonNAT +G418 +Thialysine	cSGA_v3r3	1	11	4.60030313894	8622.55871974	27.9209724572	254	4.96600167182	695636.994251	3931.32710009	43	5.94827857009	689266.992522	4162.0249598	3172	480	136	136	150	157	140	1020	0
DLR00015993	3	23	YBL104C	UD20-36_5h_3x	SD/MSG -ARG -HIS -LYS +Canavanine +clonNAT +G418 +Thialysine	cSGA_v3r3	1	11	4.93536452168	8419.76349857	99.6643354234	254	5.16001564979	789979.991698	5935.80868716	43	6.1468666758	779570.989619	6392.24815953	3317	475	136	136	154	159	140	770	0
DLR00015993	3	24	YOR202W	UD20-36_5h_3x	SD/MSG -ARG -HIS -LYS +Canavanine +clonNAT +G418 +Thialysine	cSGA_v3r3	1	11	4.25766421984	9942.50399121	90.1739186906	254	4.67998563693	920517.995798	9682.20980698	43	5.62629088328	913193.995319	11996.8823864	3451	475	136	136	150	155	134	558	0
DLR00015993	4	1	YOR202W	UD20-36_5h_3x	SD/MSG -ARG -HIS -LYS +Canavanine +clonNAT +G418 +Thialysine	cSGA_v3r3	1	11	4.23511074786	10070.9351735	106.655744238	254	4.57491386928	855434.997276	8045.4291305	43	5.52419864532	849281.99676	10245.6894925	316	615	136	136	157	161	140	602	0
DLR00015993	4	2	YBR052C	UD20-36_5h_3x	SD/MSG -ARG -HIS -LYS +Canavanine +clonNAT +G418 +Thialysine	cSGA_v3r3	1	11	4.5591965763	9601.93552039	48.0908592754	254	4.99577949247	840083.992277	5896.30899488	43	5.99074536949	834172.990946	7576.78516853	450	614	136	136	160	164	143	998	0
DLR00015993	4	3	YBL081W	UD20-36_5h_3x	SD/MSG -ARG -HIS -LYS +Canavanine +clonNAT +G418 +Thialysine	cSGA_v3r3	1	11	4.25738868325	6532.9795335	29.3903249055	254	4.63152659177	528326.995471	3542.85714494	43	5.58809279768	515377.994086	3569.57709036	581	614	136	136	155	161	142	790	0
DLR00015993	4	4	YBR090C-A	UD20-36_5h_3x	SD/MSG -ARG -HIS -LYS +Canavanine +clonNAT +G418 +Thialysine	cSGA_v3r3	1	11	4.38724073896	7694.20034264	21.2771042478	254	4.7953085531	613194.995466	3363.88490868	43	5.80825531715	594279.017076	2633.89306835	722	611	136	136	158	164	145	1107	0
DLR00015993	4	5	YBR158W	UD20-36_5h_3x	SD/MSG -ARG -HIS -LYS +Canavanine +clonNAT +G418 +Thialysine	cSGA_v3r3	1	11	4.41194865447	7299.012795	24.8862964073	254	4.8460264397	585170.995076	3396.10035446	43	5.81604482386	575466.993077	3060.82800104	852	610	136	136	160	166	146	1077	0
DLR00015993	4	6	YAR020C	UD20-36_5h_3x	SD/MSG -ARG -HIS -LYS +Canavanine +clonNAT +G418 +Thialysine	cSGA_v3r3	1	11	4.71934321995	7920.90399956	34.806056384	254	5.11995627283	652923.994211	3708.85883373	43	6.13856897709	632491.257363	2406.24521394	990	609	136	136	163	168	147	920	0
DLR00015993	4	7	YBL070C	UD20-36_5h_3x	SD/MSG -ARG -HIS -LYS +Canavanine +clonNAT +G418 +Thialysine	cSGA_v3r3	1	11	4.34197496578	7533.25910532	25.2570589327	254	4.79307186154	587345.995077	4135.78070609	43	5.7638356536	580079.993063	3457.34825302	1126	607	136	136	157	164	144	1371	0
DLR00015993	4	8	YBR043C	UD20-36_5h_3x	SD/MSG -ARG -HIS -LYS +Canavanine +clonNAT +G418 +Thialysine	cSGA_v3r3	1	11	4.40171186777	8596.22188113	27.7234110157	254	4.77393230272	632781.997681	3743.7779399	43	5.75085057857	629389.995416	2760.47630036	1264	611	136	136	154	162	142	1537	0
DLR00015993	4	9	YBR156C	UD20-36_5h_3x	SD/MSG -ARG -HIS -LYS +Canavanine +clonNAT +G418 +Thialysine	cSGA_v3r3	1	11	4.59913681386	8239.9056864	27.5961831389	254	5.02723662244	653779.994437	3647.54073478	43	6.01257194954	646601.992191	3199.63659772	1403	609	136	136	159	165	144	1224	0
DLR00015993	4	10	YAL011W	UD20-36_5h_3x	SD/MSG -ARG -HIS -LYS +Canavanine +clonNAT +G418 +Thialysine	cSGA_v3r3	1	11	4.42369459621	7124.08367964	28.1779041902	254	4.77097689267	557793.995122	3609.4595935	43	5.73377401779	547482.993201	3195.59488276	1540	614	136	136	156	162	141	910	0
DLR00015993	4	11	YBR213W	UD20-36_5h_3x	SD/MSG -ARG -HIS -LYS +Canavanine +clonNAT +G418 +Thialysine	cSGA_v3r3	1	11	4.55429686358	7764.69242545	20.0991395782	254	4.96757247818	629167.995278	2962.8938882	43	5.97627570947	611549.712814	2236.52788439	1675	615	136	136	159	165	143	956	0
DLR00015993	4	12	YBR045C	UD20-36_5h_3x	SD/MSG -ARG -HIS -LYS +Canavanine +clonNAT +G418 +Thialysine	cSGA_v3r3	1	11	4.86529528995	8868.42651145	28.5495019386	254	5.23132700022	745301.993644	3654.33878548	43	6.23032538569	737839.991103	3968.84829604	1811	611	136	136	162	167	144	995	0
DLR00015993	4	13	YBL047C	UD20-36_5h_3x	SD/MSG -ARG -HIS -LYS +Canavanine +clonNAT +G418 +Thialysine	cSGA_v3r3	1	11	4.25925557847	7264.57003399	29.6604558297	254	4.64289011805	560373.997839	3195.96226256	43	5.6277289395	542790.518347	2288.6601749	1949	606	136	136	154	160	139	1037	0
DLR00015993	4	14	YBL064C	UD20-36_5h_3x	SD/MSG -ARG -HIS -LYS +Canavanine +clonNAT +G418 +Thialysine	cSGA_v3r3	1	11	4.4739385013	6865.66593681	31.9081255148	254	4.81711708612	544188.995976	2906.47367039	43	5.78866579199	532273.993773	2386.55409727	2083	614	136	136	156	163	143	949	0
DLR00015993	4	15	YBL091C	UD20-36_5h_3x	SD/MSG -ARG -HIS -LYS +Canavanine +clonNAT +G418 +Thialysine	cSGA_v3r3	1	11	4.65479007589	8705.58371987	33.5710149913	254	4.99076130691	689557.994905	3257.01963031	43	5.98234656658	682093.992763	3466.30980971	2216	610	136	136	156	163	141	1052	0
DLR00015993	4	16	YBL096C	UD20-36_5h_3x	SD/MSG -ARG -HIS -LYS +Canavanine +clonNAT +G418 +Thialysine	cSGA_v3r3	1	11	4.73613892994	8082.96948539	38.1730999355	254	5.12511072022	645617.994124	3009.56392132	43	6.15418590886	627917.9469	2259.18697183	2357	611	136	136	157	164	143	1108	1
DLR00015993	4	17	YAL058C-A	UD20-36_5h_3x	SD/MSG -ARG -HIS -LYS +Canavanine +clonNAT +G418 +Thialysine	cSGA_v3r3	1	11	4.33230537621	7708.67202367	25.6927811997	254	4.65328062437	554204.998265	2780.26468525	43	5.63928984018	538078.644247	1961.71178906	2487	614	136	136	149	157	139	929	0
DLR00015993	4	18	YBL059W	UD20-36_5h_3x	SD/MSG -ARG -HIS -LYS +Canavanine +clonNAT +G418 +Thialysine	cSGA_v3r3	1	11	5.00441236014	10299.5922171	44.0175406462	254	5.3009125371	814728.993929	3256.46200166	43	6.31434182443	809488.991362	3682.04682907	2626	611	136	136	157	164	143	989	0
DLR00015993	4	19	YBR169C	UD20-36_5h_3x	SD/MSG -ARG -HIS -LYS +Canavanine +clonNAT +G418 +Thialysine	cSGA_v3r3	1	11	4.86338426447	10110.6952871	26.0863099089	254	5.23787472935	820089.993393	3531.37099462	43	6.24762930745	814297.991236	4127.7739842	2763	613	136	136	160	166	145	1005	0
DLR00015993	4	20	YBR194W	UD20-36_5h_3x	SD/MSG -ARG -HIS -LYS +Canavanine +clonNAT +G418 +Thialysine	cSGA_v3r3	1	11	3.55222741917	4297.53895965	43.5934326285	254	3.83393463229	240055.999993	3504.75046565	43	4.68004771193	231670.998917	976.247829089	2895	616	136	136	129	141	130	1005	0
DLR00015993	4	21	YAL064C-A	UD20-36_5h_3x	SD/MSG -ARG -HIS -LYS +Canavanine +clonNAT +G418 +Thialysine	cSGA_v3r3	1	11	4.61100026217	8967.3177044	26.0180875959	254	4.96954409509	696670.994042	3365.01691856	43	5.96182096914	690805.992224	3956.7948124	3031	614	136	136	152	160	142	1093	0
DLR00015993	4	22	YBR025C	UD20-36_5h_3x	SD/MSG -ARG -HIS -LYS +Canavanine +clonNAT +G418 +Thialysine	cSGA_v3r3	1	11	4.75355128349	9692.66319619	53.3247450768	254	4.91415751151	723331.995619	3618.05139184	43	5.89907607748	717479.993714	3781.79669411	3173	614	136	136	145	153	138	799	0
DLR00015993	4	23	YBR206W	UD20-36_5h_3x	SD/MSG -ARG -HIS -LYS +Canavanine +clonNAT +G418 +Thialysine	cSGA_v3r3	1	11	4.42388690744	7178.10160691	53.1749434089	254	4.84350875623	633863.992791	5069.60889698	43	5.80172597632	622399.991412	5534.68121893	3313	614	136	136	151	157	139	732	0
DLR00015993	4	24	YOR202W	UD20-36_5h_3x	SD/MSG -ARG -HIS -LYS +Canavanine +clonNAT +G418 +Thialysine	cSGA_v3r3	1	11	4.56821326752	11151.289653	130.661810265	254	5.00819935428	1079792.99138	11428.6020822	43	5.9855015079	1074920.99049	14075.2916529	3447	614	136	136	154	159	136	644	0
DLR00015993	5	1	YOR202W	UD20-36_5h_3x	SD/MSG -ARG -HIS -LYS +Canavanine +clonNAT +G418 +Thialysine	cSGA_v3r3	1	11	4.4650874461	9796.1214883	221.772314173	254	4.84110931939	867056.991998	9355.89293997	43	5.80861182164	861067.991103	11302.5800701	323	749	136	136	160	164	141	683	0
DLR00015993	5	2	YBL037W	UD20-36_5h_3x	SD/MSG -ARG -HIS -LYS +Canavanine +clonNAT +G418 +Thialysine	cSGA_v3r3	1	11	3.95220061158	6117.36777217	29.0329582683	254	4.42594747585	516661.997598	4274.85264328	43	5.3579992373	505928.996517	4565.04324843	458	747	136	136	156	162	142	1071	0
DLR00015993	5	3	YBL049W	UD20-36_5h_3x	SD/MSG -ARG -HIS -LYS +Canavanine +clonNAT +G418 +Thialysine	cSGA_v3r3	1	11	4.63194946643	9399.64644392	42.8578685987	254	5.02922783997	781321.993847	4000.6253828	43	6.02678615695	775639.99191	4905.44797307	588	747	136	136	160	166	146	1117	0
DLR00015993	5	4	YBL051C	UD20-36_5h_3x	SD/MSG -ARG -HIS -LYS +Canavanine +clonNAT +G418 +Thialysine	cSGA_v3r3	1	11	4.56719338306	8900.73082826	43.5300489385	254	4.91083096274	686996.994194	3861.46979405	43	5.89559610817	680516.992347	4381.81294586	718	751	136	136	157	163	144	1088	0
DLR00015993	5	5	YBR175W	UD20-36_5h_3x	SD/MSG -ARG -HIS -LYS +Canavanine +clonNAT +G418 +Thialysine	cSGA_v3r3	1	11	3.39721026147	2829.08652827	18.2036390968	254	3.80761320892	195027.999997	4024.8264969	43	4.59177606232	176826.107231	378.658180495	861	750	136	136	144	153	140	1105	0
DLR00015993	5	6	YBR148W	UD20-36_5h_3x	SD/MSG -ARG -HIS -LYS +Canavanine +clonNAT +G418 +Thialysine	cSGA_v3r3	1	11	4.54090809228	9567.29212966	29.4489121411	254	4.92521245965	748554.995259	4063.08889045	43	5.93950266926	732234.880646	3325.1773511	993	744	136	136	160	167	147	1366	0
DLR00015993	5	7	YBL067C	UD20-36_5h_3x	SD/MSG -ARG -HIS -LYS +Canavanine +clonNAT +G418 +Thialysine	cSGA_v3r3	1	11	4.57013608592	6412.999976	27.8627830151	254	4.9644017938	527970.995423	3472.71030543	43	5.92072344614	514326.992788	2086.77353319	1135	745	136	136	162	168	147	887	0
DLR00015993	5	8	YBL003C	UD20-36_5h_3x	SD/MSG -ARG -HIS -LYS +Canavanine +clonNAT +G418 +Thialysine	cSGA_v3r3	1	11	4.65956676171	7953.72649995	25.2452644275	254	5.0641484455	651061.99421	3816.50874788	43	6.04374234035	640931.991782	3298.43399446	1266	748	136	136	162	167	145	909	0
DLR00015993	5	9	YBR171W	UD20-36_5h_3x	SD/MSG -ARG -HIS -LYS +Canavanine +clonNAT +G418 +Thialysine	cSGA_v3r3	1	11	4.6788792406	8864.61475042	57.2016631143	254	5.01821702684	705175.992995	4665.62495863	43	5.99858892242	697302.991036	5346.03007172	1409	750	136	136	158	164	141	786	0
DLR00015993	5	10	YBR141C	UD20-36_5h_3x	SD/MSG -ARG -HIS -LYS +Canavanine +clonNAT +G418 +Thialysine	cSGA_v3r3	1	11	4.46949094434	7578.49707824	29.6600936797	254	4.88925463437	585500.996579	3222.15361194	43	5.8580969127	577075.994265	2230.39582994	1546	753	136	136	156	163	142	1051	0
DLR00015993	5	11	YBL007C	UD20-36_5h_3x	SD/MSG -ARG -HIS -LYS +Canavanine +clonNAT +G418 +Thialysine	cSGA_v3r3	1	11	4.18784380607	6968.16842157	33.8669574853	254	4.6267542922	525239.995615	3986.41207084	43	5.59507295072	521267.994011	3805.66411828	1679	747	136	136	152	159	138	1712	0
DLR00015993	5	12	YBR164C	UD20-36_5h_3x	SD/MSG -ARG -HIS -LYS +Canavanine +clonNAT +G418 +Thialysine	cSGA_v3r3	1	11	4.6690676679	9075.99970315	39.4607245966	254	5.05749590204	677350.010647	2544.60696206	43	6.04335780769	676626.994183	2123.69864518	1809	746	136	136	153	160	141	1298	0
DLR00015993	5	13	YBR219C	UD20-36_5h_3x	SD/MSG -ARG -HIS -LYS +Canavanine +clonNAT +G418 +Thialysine	cSGA_v3r3	1	11	4.75591963232	8412.01279224	30.8548723405	254	5.1947651086	690733.994623	3135.84259609	43	6.21987570937	674525.387833	2721.43576207	1953	748	136	136	159	165	143	952	0
DLR00015993	5	14	YBR132C	UD20-36_5h_3x	SD/MSG -ARG -HIS -LYS +Canavanine +clonNAT +G418 +Thialysine	cSGA_v3r3	1	11	4.57650153624	7486.99936467	26.8793568656	254	5.00850152081	599317.995178	2863.61524067	43	5.98891437425	590346.992717	2452.96072757	2082	749	136	136	157	163	142	1044	0
DLR00015993	5	15	YAR031W	UD20-36_5h_3x	SD/MSG -ARG -HIS -LYS +Canavanine +clonNAT +G418 +Thialysine	cSGA_v3r3	1	11	5.08962053483	10172.9915166	35.2738875477	254	5.44228100608	835117.994676	3458.04525017	43	6.45582703047	830281.991463	3539.19801526	2225	750	136	136	160	166	143	997	0
DLR00015993	5	16	YBR166C	UD20-36_5h_3x	SD/MSG -ARG -HIS -LYS +Canavanine +clonNAT +G418 +Thialysine	cSGA_v3r3	1	11	4.79943081875	8033.56616815	37.2194389181	254	5.16190867241	625918.995401	2779.0655839	43	6.15274448363	618021.992523	2448.51646985	2356	755	136	136	156	162	141	1030	0
DLR00015993	5	17	YBL024W	UD20-36_5h_3x	SD/MSG -ARG -HIS -LYS +Canavanine +clonNAT +G418 +Thialysine	cSGA_v3r3	1	11	5.04087922763	10357.7546974	42.7865482093	254	5.32027821799	812055.993904	3568.0702326	43	6.32821865524	806369.991267	3865.76394963	2497	747	136	136	157	163	142	936	0
DLR00015993	5	18	YBR005W	UD20-36_5h_3x	SD/MSG -ARG -HIS -LYS +Canavanine +clonNAT +G418 +Thialysine	cSGA_v3r3	1	11	4.88945845597	9633.64703048	35.9149130051	254	5.19896589472	743649.993856	3115.74581838	43	6.23744222597	727052.869354	2653.23561825	2630	750	136	136	156	163	142	1032	0
DLR00015993	5	19	YAL010C	UD20-36_5h_3x	SD/MSG -ARG -HIS -LYS +Canavanine +clonNAT +G418 +Thialysine	cSGA_v3r3	1	11	1.80423054687	667.000013902	49.81682184	254	8.15966086177	41869.8	2583.12402327	43	2.69373534596	22637.9999905	851.051008057	2759	759	136	136	107	123	118	48	0
DLR00015993	5	20	YBL078C	UD20-36_5h_3x	SD/MSG -ARG -HIS -LYS +Canavanine +clonNAT +G418 +Thialysine	cSGA_v3r3	1	11	4.37647339625	7794.6040772	22.4436393173	254	4.73027560694	563110.997168	2702.87928324	43	5.71040208985	555824.995148	2241.18641202	2901	752	136	136	149	157	141	1168	0
DLR00015993	5	21	YBR099C	UD20-36_5h_3x	SD/MSG -ARG -HIS -LYS +Canavanine +clonNAT +G418 +Thialysine	cSGA_v3r3	1	11	5.06572027705	9741.74910482	59.5487506953	254	5.21916136713	774472.993249	3697.6271549	43	6.22756822931	767246.990914	4130.30340425	3043	750	136	136	154	161	142	904	0
DLR00015993	5	22	YAR015W	UD20-36_5h_3x	SD/MSG -ARG -HIS -LYS +Canavanine +clonNAT +G418 +Thialysine	cSGA_v3r3	1	11	4.83669442862	8758.87401045	36.4085567046	254	5.04734629607	676067.993123	3802.73565984	43	6.04170240274	668138.990999	4192.37799974	3173	750	136	136	147	155	138	821	0
DLR00015993	5	23	YAL054C	UD20-36_5h_3x	SD/MSG -ARG -HIS -LYS +Canavanine +clonNAT +G418 +Thialysine	cSGA_v3r3	1	11	5.10105139632	10854.3955581	138.665555728	254	5.2929301261	995230.990436	8055.39780457	43	6.30098312229	989628.988406	9618.93807713	3316	751	136	136	155	160	139	684	4
DLR00015993	5	24	YOR202W	UD20-36_5h_3x	SD/MSG -ARG -HIS -LYS +Canavanine +clonNAT +G418 +Thialysine	cSGA_v3r3	1	11	4.27162715163	8569.55913354	84.4035628552	254	4.74124431707	825374.993594	9196.27829713	43	5.73428684458	790025.584248	9608.02922572	3445	749	136	136	153	158	137	574	0
DLR00015993	6	1	YOR202W	UD20-36_5h_3x	SD/MSG -ARG -HIS -LYS +Canavanine +clonNAT +G418 +Thialysine	cSGA_v3r3	1	11	4.11019957976	9529.56286662	92.8615667471	254	4.54980616668	820736.99655	8936.50780177	43	5.49374661366	814410.996191	11048.6610557	314	890	136	136	158	163	141	711	0
DLR00015993	6	2	YBR100W	UD20-36_5h_3x	SD/MSG -ARG -HIS -LYS +Canavanine +clonNAT +G418 +Thialysine	cSGA_v3r3	1	11	3.74961085844	5789.07331751	33.606586114	254	4.14501173743	467183.999398	4118.39137293	43	5.05343199438	454185.998834	3997.80577916	449	895	136	136	153	159	141	786	0
DLR00015993	6	3	YAL008W	UD20-36_5h_3x	SD/MSG -ARG -HIS -LYS +Canavanine +clonNAT +G418 +Thialysine	cSGA_v3r3	1	11	4.44712704548	8025.50163906	34.8756964125	254	4.85093560348	667619.994517	3771.60810083	43	5.83382158697	658144.992896	4315.15488286	582	888	136	136	161	166	146	938	0
DLR00015993	6	4	YBR007C	UD20-36_5h_3x	SD/MSG -ARG -HIS -LYS +Canavanine +clonNAT +G418 +Thialysine	cSGA_v3r3	1	11	4.66588812444	10318.4889594	34.3408212903	254	5.05982251902	838722.993731	4401.03131626	43	6.05942803563	834881.991976	5311.89302076	714	886	136	136	162	168	147	1196	0
DLR00015993	6	5	YBR168W	UD20-36_5h_3x	SD/MSG -ARG -HIS -LYS +Canavanine +clonNAT +G418 +Thialysine	cSGA_v3r3	1	11	3.44132695279	4655.98716007	18.1997407892	254	3.84340315185	308009.999992	4118.10516583	43	4.69258193649	300261.999716	1243.15297184	854	879	136	136	145	154	140	1665	0
DLR00015993	6	6	YAL022C	UD20-36_5h_3x	SD/MSG -ARG -HIS -LYS +Canavanine +clonNAT +G418 +Thialysine	cSGA_v3r3	1	11	4.74707617013	9996.47785873	53.2215596997	254	5.12934648785	813378.994622	3509.28048796	43	6.12368277246	807627.992612	3906.42200741	991	882	136	136	164	170	148	1073	0
DLR00015993	6	7	YAL015C	UD20-36_5h_3x	SD/MSG -ARG -HIS -LYS +Canavanine +clonNAT +G418 +Thialysine	cSGA_v3r3	1	11	4.2044666556	6181.6020256	21.1816771609	254	4.60702753223	482100.998351	3634.76671689	43	5.54631259776	470081.996176	1944.70987528	1127	882	136	136	157	164	145	1108	0
DLR00015993	6	8	YBR015C	UD20-36_5h_3x	SD/MSG -ARG -HIS -LYS +Canavanine +clonNAT +G418 +Thialysine	cSGA_v3r3	1	11	4.05849964564	6132.34124804	35.033976819	254	4.46210627377	460147.999795	3909.57471086	43	5.39227423776	449445.99823	1997.84413497	1266	887	136	136	152	161	142	1123	0
DLR00015993	6	9	YBR161W	UD20-36_5h_3x	SD/MSG -ARG -HIS -LYS +Canavanine +clonNAT +G418 +Thialysine	cSGA_v3r3	1	11	4.46198359906	8012.9987754	27.306628116	254	4.85322384463	618881.996978	3427.7314887	43	5.82630381455	611480.994663	2493.81974784	1398	886	136	136	156	163	143	1214	0
DLR00015993	6	10	YBR018C	UD20-36_5h_3x	SD/MSG -ARG -HIS -LYS +Canavanine +clonNAT +G418 +Thialysine	cSGA_v3r3	1	11	4.70061709405	8407.14877521	29.2853884179	254	5.09229832698	673174.995082	3490.26709734	43	6.0781477495	666538.992401	2856.82074104	1535	885	136	136	159	165	143	1053	0
DLR00015993	6	11	YBR077C	UD20-36_5h_3x	SD/MSG -ARG -HIS -LYS +Canavanine +clonNAT +G418 +Thialysine	cSGA_v3r3	1	11	4.50968494489	9509.83627578	32.285830114	254	4.92770248161	735706.99536	3557.78598861	43	5.94056730346	720277.514524	3549.27369191	1672	885	136	136	155	162	142	996	0
DLR00015993	6	12	YBR063C	UD20-36_5h_3x	SD/MSG -ARG -HIS -LYS +Canavanine +clonNAT +G418 +Thialysine	cSGA_v3r3	1	11	4.89511096068	9500.18448996	35.250219616	254	5.29535572914	761547.994708	3433.94727179	43	6.29758768128	756677.99182	3415.55296255	1809	883	136	136	158	164	142	1079	0
DLR00015993	6	13	YAL045C	UD20-36_5h_3x	SD/MSG -ARG -HIS -LYS +Canavanine +clonNAT +G418 +Thialysine	cSGA_v3r3	1	11	4.63161771618	8408.30313626	31.7670236473	254	5.05813129417	660240.994895	2955.39998025	43	6.04974285796	653071.992733	2920.06625276	1948	887	136	136	156	162	141	1070	0
DLR00015993	6	14	YBR197C	UD20-36_5h_3x	SD/MSG -ARG -HIS -LYS +Canavanine +clonNAT +G418 +Thialysine	cSGA_v3r3	1	11	4.90963932055	9955.16109971	29.4613590637	254	5.30238130988	806701.994795	3194.60259179	43	6.30765386698	801409.992182	3313.16205147	2083	881	136	136	159	165	143	996	0
DLR00015993	6	15	YAR014C	UD20-36_5h_3x	SD/MSG -ARG -HIS -LYS +Canavanine +clonNAT +G418 +Thialysine	cSGA_v3r3	1	11	4.20193801736	6125.90327481	14.119850574	254	4.59399242425	454769.997756	2911.63585589	43	5.54310050884	447655.995702	1957.61992428	2218	888	136	136	150	158	139	1465	0
DLR00015993	6	16	YAL068C	UD20-36_5h_3x	SD/MSG -ARG -HIS -LYS +Canavanine +clonNAT +G418 +Thialysine	cSGA_v3r3	1	11	4.9930567006	9255.25856325	40.045989641	254	5.30338304191	721943.994508	3195.89709151	43	6.30669019052	716053.991418	3273.29915379	2356	885	136	136	156	162	141	994	0
DLR00015993	6	17	YBL017C	UD20-36_5h_3x	SD/MSG -ARG -HIS -LYS +Canavanine +clonNAT +G418 +Thialysine	cSGA_v3r3	1	11	4.71649087502	8843.71104315	35.1414420549	254	5.06954230772	640376.995722	2627.5333513	43	6.067194331	635734.993321	2234.87526132	2489	886	136	136	150	158	139	1241	0
DLR00015993	6	18	YBR022W	UD20-36_5h_3x	SD/MSG -ARG -HIS -LYS +Canavanine +clonNAT +G418 +Thialysine	cSGA_v3r3	1	11	5.07632808797	10373.62151	40.2222398714	254	5.36120937181	802946.994369	3261.82452511	43	6.37470257189	798157.9915	3608.57663484	2629	885	136	136	156	163	142	979	0
DLR00015993	6	19	YAR037W	UD20-36_5h_3x	SD/MSG -ARG -HIS -LYS +Canavanine +clonNAT +G418 +Thialysine	cSGA_v3r3	1	11	4.65395449847	8752.48859636	32.0579779774	254	4.99482357945	663025.994404	2823.24174763	43	5.99279977658	655420.992503	3192.36213908	2763	882	136	136	153	161	142	1047	0
DLR00015993	6	20	YBL005W	UD20-36_5h_3x	SD/MSG -ARG -HIS -LYS +Canavanine +clonNAT +G418 +Thialysine	cSGA_v3r3	1	11	4.94087364712	10547.9808671	39.982410692	254	5.23318448991	805943.993713	3326.48629901	43	6.2485749119	801594.991435	3966.20578301	2903	882	136	136	154	162	142	1084	0
DLR00015993	6	21	YAR030C	UD20-36_5h_3x	SD/MSG -ARG -HIS -LYS +Canavanine +clonNAT +G418 +Thialysine	cSGA_v3r3	1	11	5.00175855317	9045.88490382	54.1050095644	254	5.23217748264	702448.993057	3875.93030712	43	6.23788575028	695166.990199	4159.22451431	3036	885	136	136	152	160	141	901	0
DLR00015993	6	22	YAR050W	UD20-36_5h_3x	SD/MSG -ARG -HIS -LYS +Canavanine +clonNAT +G418 +Thialysine	cSGA_v3r3	1	11	5.27308997925	11048.8791202	67.3282159501	254	5.45737265965	920736.992701	5185.74722765	43	6.53413168425	899727.655255	4681.80451501	3172	887	136	136	154	161	141	819	0
DLR00015993	6	23	YBL071C	UD20-36_5h_3x	SD/MSG -ARG -HIS -LYS +Canavanine +clonNAT +G418 +Thialysine	cSGA_v3r3	1	11	4.17949011219	7569.03072637	48.7140013808	254	4.53948303939	603361.997704	5017.79955399	43	5.49424006792	593446.996354	5370.53843567	3309	885	136	136	143	151	136	766	0
DLR00015993	6	24	YOR202W	UD20-36_5h_3x	SD/MSG -ARG -HIS -LYS +Canavanine +clonNAT +G418 +Thialysine	cSGA_v3r3	1	11	4.59573221446	10942.3598891	123.546229698	254	5.038290018	1079043.99029	12429.9600992	43	6.01784831032	1073859.98946	15050.4450969	3447	887	136	136	155	160	137	641	0
DLR00015993	7	1	YOR202W	UD20-36_5h_3x	SD/MSG -ARG -HIS -LYS +Canavanine +clonNAT +G418 +Thialysine	cSGA_v3r3	1	11	4.35566133525	9618.88114611	96.9521598192	254	4.83956829586	853949.234239	7966.09082062	43	5.76569382456	869044.99231	11355.6549966	320	1022	136	136	162	166	143	631	0
DLR00015993	7	2	YBL021C	UD20-36_5h_3x	SD/MSG -ARG -HIS -LYS +Canavanine +clonNAT +G418 +Thialysine	cSGA_v3r3	1	11	3.56856794377	5399.80312726	88.0021391908	254	3.95112015002	410699.999843	4392.42968203	43	4.84430795365	401769.999703	3125.31282053	452	1016	136	136	149	157	144	1683	0
DLR00015993	7	3	YBR068C	UD20-36_5h_3x	SD/MSG -ARG -HIS -LYS +Canavanine +clonNAT +G418 +Thialysine	cSGA_v3r3	1	11	4.62479771401	10106.9741912	42.4650169862	254	5.0443787055	837331.994114	4078.27082601	43	6.04224108095	833605.992439	5384.24773925	589	1024	136	136	162	168	147	1222	0
DLR00015993	7	4	YBR101C	UD20-36_5h_3x	SD/MSG -ARG -HIS -LYS +Canavanine +clonNAT +G418 +Thialysine	cSGA_v3r3	1	11	4.4528933798	9530.61730311	21.6487117321	254	4.8197491703	735029.996175	3837.2607553	43	5.82912632151	719569.802621	3703.36284341	722	1024	136	136	158	165	146	1421	0
DLR00015993	7	5	YBL072C	UD20-36_5h_3x	SD/MSG -ARG -HIS -LYS +Canavanine +clonNAT +G418 +Thialysine	cSGA_v3r3	1	11	1.92579716593	524.440867725	21.0426399707	254	9.37299918885	47473.2	2592.93969486	43	2.92823075604	24381.8971968	375.383760243	856	1022	136	136	123	138	129	265	0
DLR00015993	7	6	YBL066C	UD20-36_5h_3x	SD/MSG -ARG -HIS -LYS +Canavanine +clonNAT +G418 +Thialysine	cSGA_v3r3	1	11	4.49122094807	9046.33208203	38.8568201414	254	4.89333160677	710236.994342	4168.9733437	43	5.87089132251	703668.993049	4561.88555749	990	1023	136	136	160	167	146	1049	0
DLR00015993	7	7	YBR027C	UD20-36_5h_3x	SD/MSG -ARG -HIS -LYS +Canavanine +clonNAT +G418 +Thialysine	cSGA_v3r3	1	11	4.79084141218	10412.8139996	56.2927249655	254	5.16191294981	831392.993975	4142.4286276	43	6.16210437374	827119.991957	4183.67618759	1131	1021	136	136	160	167	146	1155	0
DLR00015993	7	8	YBR020W	UD20-36_5h_3x	SD/MSG -ARG -HIS -LYS +Canavanine +clonNAT +G418 +Thialysine	cSGA_v3r3	1	11	4.70424202509	8840.1721607	45.4647416223	254	5.09595503013	710113.99464	3766.6615648	43	6.08798316028	702123.992373	3226.94553682	1267	1021	136	136	160	166	145	1046	0
DLR00015993	7	9	YAR035W	UD20-36_5h_3x	SD/MSG -ARG -HIS -LYS +Canavanine +clonNAT +G418 +Thialysine	cSGA_v3r3	1	11	4.73865706376	9798.99957005	35.3582255498	254	5.08908250332	759037.995202	3794.17517524	43	6.11072431632	743332.155225	2495.91218693	1411	1022	136	136	157	164	143	1098	0
DLR00015993	7	10	YBR220C	UD20-36_5h_3x	SD/MSG -ARG -HIS -LYS +Canavanine +clonNAT +G418 +Thialysine	cSGA_v3r3	1	11	4.78891664328	9631.11522377	34.8669407021	254	5.16269685986	751689.994875	3690.59566952	43	6.15475443698	748060.992433	3498.055973	1538	1025	136	136	157	163	142	1169	0
DLR00015993	7	11	YBR201W	UD20-36_5h_3x	SD/MSG -ARG -HIS -LYS +Canavanine +clonNAT +G418 +Thialysine	cSGA_v3r3	1	11	4.87562548458	9096.60086669	37.1222616192	254	5.32461601355	751304.994595	3753.11327824	43	6.32287014041	744996.991514	3719.73274114	1680	1019	136	136	160	166	142	947	0
DLR00015993	7	12	YBL088C	UD20-36_5h_3x	SD/MSG -ARG -HIS -LYS +Canavanine +clonNAT +G418 +Thialysine	cSGA_v3r3	1	11	4.66075906082	8534.99935841	33.8973394342	254	5.01305352675	650368.995773	2796.70516883	43	6.01904505982	636970.681371	2121.6258022	1816	1017	136	136	154	161	140	1026	0
DLR00015993	7	13	YAL004W	UD20-36_5h_3x	SD/MSG -ARG -HIS -LYS +Canavanine +clonNAT +G418 +Thialysine	cSGA_v3r3	1	11	5.01585798253	10459.9999597	36.1728786866	254	5.42012421436	849690.994198	3721.73359996	43	6.43033974036	846537.991138	4019.99164639	1950	1021	136	136	159	165	142	1084	0
DLR00015993	7	14	YBL094C	UD20-36_5h_3x	SD/MSG -ARG -HIS -LYS +Canavanine +clonNAT +G418 +Thialysine	cSGA_v3r3	1	11	0	11	15.4758983928	254	12	28459.8	703.5341667	43	0.5	1278.9	154.489463585	2079	1033	136	136	-1	-1	-1	7	0
DLR00015993	7	15	YBL010C	UD20-36_5h_3x	SD/MSG -ARG -HIS -LYS +Canavanine +clonNAT +G418 +Thialysine	cSGA_v3r3	1	11	4.83102075558	8854.77748666	37.1649600889	254	5.23544718907	721730.993858	3390.24410112	43	6.23576671124	715165.991177	3756.45693351	2224	1020	136	136	158	164	142	978	0
DLR00015993	7	16	YBR137W	UD20-36_5h_3x	SD/MSG -ARG -HIS -LYS +Canavanine +clonNAT +G418 +Thialysine	cSGA_v3r3	1	11	4.88207481696	8677.23959825	30.8207210671	254	5.22954750834	673023.995048	3121.5864726	43	6.22923622054	665497.992205	2793.30811512	2355	1017	136	136	155	161	140	940	0
DLR00015993	7	17	YBL062W	UD20-36_5h_3x	SD/MSG -ARG -HIS -LYS +Canavanine +clonNAT +G418 +Thialysine	cSGA_v3r3	1	11	5.01998135811	9705.23110979	35.2601412109	254	5.33286854415	755386.994481	3340.73898414	43	6.34357419037	749859.991599	3380.28556259	2499	1023	136	136	155	162	141	1049	0
DLR00015993	7	18	YBR042C	UD20-36_5h_3x	SD/MSG -ARG -HIS -LYS +Canavanine +clonNAT +G418 +Thialysine	cSGA_v3r3	1	11	4.78482885568	9329.87011933	32.5163444832	254	5.12467231499	688824.994524	2831.33145768	43	6.12664248839	682956.992384	3193.67597989	2633	1020	136	136	151	159	139	958	0
DLR00015993	7	19	YAL020C	UD20-36_5h_3x	SD/MSG -ARG -HIS -LYS +Canavanine +clonNAT +G418 +Thialysine	cSGA_v3r3	1	11	4.98100556141	9272.94943915	54.2919810158	254	5.112792895	666579.995048	2630.56182712	43	6.11174797944	659565.992711	2484.69706555	2769	1022	136	136	149	157	139	918	0
DLR00015993	7	20	YBR046C	UD20-36_5h_3x	SD/MSG -ARG -HIS -LYS +Canavanine +clonNAT +G418 +Thialysine	cSGA_v3r3	1	11	4.99005491947	9865.97965461	39.8152224826	254	5.28308852861	748549.993463	3533.09756906	43	6.29738531963	744784.990762	3893.20784391	2902	1019	136	136	152	160	141	1201	0
DLR00015993	7	21	YBR056W	UD20-36_5h_3x	SD/MSG -ARG -HIS -LYS +Canavanine +clonNAT +G418 +Thialysine	cSGA_v3r3	1	11	5.23155439331	10321.9858584	40.156556846	254	5.47129724938	829960.993872	4006.61978084	43	6.49565816041	824440.990657	4359.11756046	3041	1020	136	136	155	162	142	912	0
DLR00015993	7	22	YBR084W	UD20-36_5h_3x	SD/MSG -ARG -HIS -LYS +Canavanine +clonNAT +G418 +Thialysine	cSGA_v3r3	1	11	4.86594226101	8793.82152789	22.5646580853	254	5.1361918235	692341.993347	3682.0796398	43	6.1379973625	684758.990846	4094.07494628	3176	1026	136	136	149	157	140	797	0
DLR00015993	7	23	YAL055W	UD20-36_5h_3x	SD/MSG -ARG -HIS -LYS +Canavanine +clonNAT +G418 +Thialysine	cSGA_v3r3	1	11	4.76041812639	8023.97141099	29.9216101547	254	4.93493186042	634552.992716	4450.90580748	43	5.91691515111	624427.990827	4526.62029665	3315	1022	136	136	142	150	135	664	0
DLR00015993	7	24	YOR202W	UD20-36_5h_3x	SD/MSG -ARG -HIS -LYS +Canavanine +clonNAT +G418 +Thialysine	cSGA_v3r3	1	11	4.30373272046	9546.98190398	86.8032591563	254	4.69855876223	905108.995062	10314.8885996	43	5.64800292031	896683.994683	12415.4782552	3448	1023	136	136	151	157	136	624	0
DLR00015993	8	1	YOR202W	UD20-36_5h_3x	SD/MSG -ARG -HIS -LYS +Canavanine +clonNAT +G418 +Thialysine	cSGA_v3r3	1	11	4.23643050296	9874.39274889	95.1037988611	254	4.58711980397	863505.996814	8958.44819706	43	5.53613787998	856653.99626	11266.1247529	312	1159	136	136	159	164	142	610	0
DLR00015993	8	2	YBR009C	UD20-36_5h_3x	SD/MSG -ARG -HIS -LYS +Canavanine +clonNAT +G418 +Thialysine	cSGA_v3r3	1	11	4.02496929695	7045.39797599	33.7981075937	254	4.45497666629	602998.997372	5065.75359537	43	5.40096081705	592369.996445	5888.81164582	447	1158	136	136	158	164	144	1052	0
DLR00015993	8	3	YBR181C	UD20-36_5h_3x	SD/MSG -ARG -HIS -LYS +Canavanine +clonNAT +G418 +Thialysine	cSGA_v3r3	1	11	3.20492756652	4135.90622534	20.4771739807	254	3.47193486794	233622.000004	3534.36539936	43	4.26385993374	225542.99972	617.355111546	577	1161	136	136	130	141	130	1241	0
DLR00015993	8	4	YBR033W	UD20-36_5h_3x	SD/MSG -ARG -HIS -LYS +Canavanine +clonNAT +G418 +Thialysine	cSGA_v3r3	1	11	4.51887054951	9527.22404862	37.6176240939	254	4.88940587009	739591.995122	3791.26240701	43	5.90670987857	723918.440022	3570.82793556	718	1159	136	136	159	165	146	1426	0
DLR00015993	8	5	YBR057C	UD20-36_5h_3x	SD/MSG -ARG -HIS -LYS +Canavanine +clonNAT +G418 +Thialysine	cSGA_v3r3	1	11	4.21222487012	7588.18848018	18.1116005574	254	4.58983355742	556970.998533	3646.1094327	43	5.57510270109	543229.490373	2425.26651111	853	1160	136	136	154	161	144	1567	0
DLR00015993	8	6	YBR030W	UD20-36_5h_3x	SD/MSG -ARG -HIS -LYS +Canavanine +clonNAT +G418 +Thialysine	cSGA_v3r3	1	11	4.40274590886	8434.99780658	17.6297763695	254	4.77596003058	633619.996688	3786.18027978	43	5.75091874322	628621.994659	3220.93059392	993	1157	136	136	155	163	144	1429	0
DLR00015993	8	7	YAL036C	UD20-36_5h_3x	SD/MSG -ARG -HIS -LYS +Canavanine +clonNAT +G418 +Thialysine	cSGA_v3r3	1	11	4.45926309815	8287.52941776	27.0139251479	254	4.89804474985	631848.995891	3513.31456058	43	5.87930836661	625072.993765	2907.03433305	1131	1159	136	136	156	163	144	1178	0
DLR00015993	8	8	YBR113W	UD20-36_5h_3x	SD/MSG -ARG -HIS -LYS +Canavanine +clonNAT +G418 +Thialysine	cSGA_v3r3	1	11	4.53141325524	8510.3583124	28.5479453	254	4.91929707837	652768.99603	3200.18620798	43	5.90092803787	648008.993782	2952.33878817	1267	1158	136	136	156	163	143	1318	0
DLR00015993	8	9	YBR119W	UD20-36_5h_3x	SD/MSG -ARG -HIS -LYS +Canavanine +clonNAT +G418 +Thialysine	cSGA_v3r3	1	11	4.60221594657	8256.65978758	27.7655741475	254	5.03531006453	664960.994507	3408.75133576	43	6.01849287984	657718.992388	3347.70158066	1397	1157	136	136	159	165	144	1084	0
DLR00015993	8	10	YAL058W	UD20-36_5h_3x	SD/MSG -ARG -HIS -LYS +Canavanine +clonNAT +G418 +Thialysine	cSGA_v3r3	1	11	4.5019944649	9580.19256521	20.9781896695	254	4.84643825678	738907.997678	3170.3192784	43	5.82944655379	735314.995793	3231.58213144	1539	1159	136	136	156	163	143	1229	0
DLR00015993	8	11	YBL087C	UD20-36_5h_3x	SD/MSG -ARG -HIS -LYS +Canavanine +clonNAT +G418 +Thialysine	cSGA_v3r3	1	11	3.85971921197	6292.00039417	30.6055571391	254	4.13304526178	400474.999883	3713.06545801	43	5.04843552194	397051.999895	1357.18674035	1671	1154	136	136	141	149	134	1564	0
DLR00015993	8	12	YAL049C	UD20-36_5h_3x	SD/MSG -ARG -HIS -LYS +Canavanine +clonNAT +G418 +Thialysine	cSGA_v3r3	1	11	4.81656484968	9563.99954798	32.1899850534	254	5.19584117053	751403.994586	3123.5008949	43	6.19164231785	746904.992135	3382.593596	1811	1155	136	136	157	163	141	1092	0
DLR00015993	8	13	YBL028C	UD20-36_5h_3x	SD/MSG -ARG -HIS -LYS +Canavanine +clonNAT +G418 +Thialysine	cSGA_v3r3	1	11	4.68474749566	8683.34569757	30.1247791	254	5.04625855105	657211.995304	2642.56799456	43	6.02995762919	652874.992898	2854.69101251	1945	1159	136	136	153	160	139	1094	0
DLR00015993	8	14	YBR159W	UD20-36_5h_3x	SD/MSG -ARG -HIS -LYS +Canavanine +clonNAT +G418 +Thialysine	cSGA_v3r3	1	11	4.94747564764	10021.9998097	29.6961112014	254	5.33198362985	790493.994646	3301.17475036	43	6.33507784328	786926.991647	3567.89938498	2084	1157	136	136	157	163	140	1082	0
DLR00015993	8	15	YAL028W	UD20-36_5h_3x	SD/MSG -ARG -HIS -LYS +Canavanine +clonNAT +G418 +Thialysine	cSGA_v3r3	1	11	4.73909443678	9027.13390209	36.9645875655	254	5.09961097495	683121.995587	2638.10716013	43	6.08597568639	677818.993085	2603.77611431	2215	1156	136	136	153	160	139	1036	0
DLR00015993	8	16	YBL101C	UD20-36_5h_3x	SD/MSG -ARG -HIS -LYS +Canavanine +clonNAT +G418 +Thialysine	cSGA_v3r3	1	11	4.97776333534	9492.00514852	37.8557934936	254	5.3670298851	755693.99482	3357.76041322	43	6.37760219197	749601.991724	3294.12955341	2353	1157	136	136	156	162	140	969	0
DLR00015993	8	17	YBL052C	UD20-36_5h_3x	SD/MSG -ARG -HIS -LYS +Canavanine +clonNAT +G418 +Thialysine	cSGA_v3r3	1	11	4.4388512465	7538.79700907	30.5682591405	254	4.85799080742	547788.996687	2737.10467167	43	5.83815560709	541893.994312	1864.33935502	2494	1158	136	136	149	157	139	1314	0
DLR00015993	8	18	YAL023C	UD20-36_5h_3x	SD/MSG -ARG -HIS -LYS +Canavanine +clonNAT +G418 +Thialysine	cSGA_v3r3	1	11	4.66304411284	8742.9994034	30.4640824333	254	5.02848768162	652249.996447	2828.04372968	43	6.02177262312	644298.99399	1989.18209474	2627	1160	136	136	151	158	139	905	0
DLR00015993	8	19	YAR044W	UD20-36_5h_3x	SD/MSG -ARG -HIS -LYS +Canavanine +clonNAT +G418 +Thialysine	cSGA_v3r3	1	11	4.82501070243	9716.94167225	35.4585813374	254	5.17388490442	725357.994768	2942.11171129	43	6.18617677083	720890.992386	2920.54594142	2761	1151	136	136	151	159	140	1176	0
DLR00015993	8	20	YBR032W	UD20-36_5h_3x	SD/MSG -ARG -HIS -LYS +Canavanine +clonNAT +G418 +Thialysine	cSGA_v3r3	1	11	5.1864427585	10834.9832532	50.168656986	254	5.41655144492	840550.994087	3497.84586242	43	6.4385040355	836042.991169	3792.81196883	2902	1155	136	136	154	161	141	938	0
DLR00015993	8	21	YBR075W	UD20-36_5h_3x	SD/MSG -ARG -HIS -LYS +Canavanine +clonNAT +G418 +Thialysine	cSGA_v3r3	1	11	4.64255833842	7826.55933878	30.7992750932	254	4.95637272336	592974.994582	2881.36351338	43	5.95030742555	583893.992289	2968.03879682	3033	1157	136	136	149	157	140	900	0
DLR00015993	8	22	YBR216C	UD20-36_5h_3x	SD/MSG -ARG -HIS -LYS +Canavanine +clonNAT +G418 +Thialysine	cSGA_v3r3	1	11	5.03849897379	10404.7181725	39.2416502723	254	5.36994080801	884492.992489	5021.6972719	43	6.38994936532	878638.989914	5917.50009319	3172	1159	136	136	155	162	142	829	0
DLR00015993	8	23	YBR074W	UD20-36_5h_3x	SD/MSG -ARG -HIS -LYS +Canavanine +clonNAT +G418 +Thialysine	cSGA_v3r3	1	11	4.4383493682	7419.45237086	30.3736476044	254	4.85139481117	654524.992827	5158.08255078	43	5.81975397465	642211.991415	5778.4085784	3311	1154	136	136	151	158	139	608	0
DLR00015993	8	24	YOR202W	UD20-36_5h_3x	SD/MSG -ARG -HIS -LYS +Canavanine +clonNAT +G418 +Thialysine	cSGA_v3r3	1	11	4.75254206957	12550.6149775	143.631429974	254	5.16237470057	1203285.99001	13223.7200252	43	6.15650857477	1200703.98889	16085.8281324	3447	1161	136	136	154	158	135	612	20
DLR00015993	9	1	YOR202W	UD20-36_5h_3x	SD/MSG -ARG -HIS -LYS +Canavanine +clonNAT +G418 +Thialysine	cSGA_v3r3	1	11	4.14740436663	8699.03275931	110.918481179	254	4.61077260646	781565.994182	8876.84475357	43	5.56026392113	772879.993673	10966.3133279	325	1296	136	136	159	164	142	657	0
DLR00015993	9	2	YBL068W	UD20-36_5h_3x	SD/MSG -ARG -HIS -LYS +Canavanine +clonNAT +G418 +Thialysine	cSGA_v3r3	1	11	4.31995074905	7977.0025902	42.0848484445	254	4.73771506457	702773.993666	5450.18151125	43	5.70706324754	692437.992576	6810.53002064	448	1294	136	136	161	166	144	873	0
DLR00015993	9	3	YAR042W	UD20-36_5h_3x	SD/MSG -ARG -HIS -LYS +Canavanine +clonNAT +G418 +Thialysine	cSGA_v3r3	1	11	4.7174104004	9096.11424833	52.4605018702	254	5.0880624258	770860.993189	4171.68256191	43	6.08521342348	764147.991332	5040.09013941	591	1291	136	136	162	168	147	1011	0
DLR00015993	9	4	YBR151W	UD20-36_5h_3x	SD/MSG -ARG -HIS -LYS +Canavanine +clonNAT +G418 +Thialysine	cSGA_v3r3	1	11	4.50800514375	8180.14779901	33.08601236	254	4.90401821476	638715.995037	3298.72910126	43	5.88975779976	631283.992991	3399.93405728	720	1295	136	136	158	164	145	1123	0
DLR00015993	9	5	YBR130C	UD20-36_5h_3x	SD/MSG -ARG -HIS -LYS +Canavanine +clonNAT +G418 +Thialysine	cSGA_v3r3	1	11	4.68904962546	8918.92059987	32.294556004	254	5.09622879548	702413.994	3695.2808743	43	6.09192969935	695799.99169	3513.98683683	862	1295	136	136	159	166	146	1141	0
DLR00015993	9	6	YBR177C	UD20-36_5h_3x	SD/MSG -ARG -HIS -LYS +Canavanine +clonNAT +G418 +Thialysine	cSGA_v3r3	1	11	4.70279736774	9382.7930319	31.5218312307	254	5.07178669025	724309.994017	3779.76009197	43	6.06527918238	719800.991985	3667.10628783	994	1294	136	136	157	164	145	1329	0
DLR00015993	9	7	YBL065W	UD20-36_5h_3x	SD/MSG -ARG -HIS -LYS +Canavanine +clonNAT +G418 +Thialysine	cSGA_v3r3	1	11	4.87477715458	8792.86364532	51.7753581679	254	5.25394663517	733339.993753	3808.53146021	43	6.2543632557	724513.991124	3932.59712459	1133	1293	136	136	162	168	146	876	0
DLR00015993	9	8	YAL002W	UD20-36_5h_3x	SD/MSG -ARG -HIS -LYS +Canavanine +clonNAT +G418 +Thialysine	cSGA_v3r3	1	11	4.33083882256	8014.98895835	24.4630089101	254	4.71288500669	617241.995344	4688.73182173	43	5.68213242295	611911.993712	4815.02035647	1263	1294	136	136	153	160	140	1208	0
DLR00015993	9	9	YBL061C	UD20-36_5h_3x	SD/MSG -ARG -HIS -LYS +Canavanine +clonNAT +G418 +Thialysine	cSGA_v3r3	1	11	4.15397662062	6576.66639389	25.9148858583	254	4.58008865908	534281.998115	3169.78683359	43	5.55056962987	515432.333229	2378.16434883	1406	1300	136	136	158	165	144	1018	0
DLR00015993	9	10	YAR003W	UD20-36_5h_3x	SD/MSG -ARG -HIS -LYS +Canavanine +clonNAT +G418 +Thialysine	cSGA_v3r3	1	11	3.54831850966	3874.63691649	22.9004125888	254	3.98434598139	277242.999969	3103.69838519	43	4.84197739715	261921.718532	654.270793307	1529	1299	136	136	146	155	139	1127	0
DLR00015993	9	11	YBL016W	UD20-36_5h_3x	SD/MSG -ARG -HIS -LYS +Canavanine +clonNAT +G418 +Thialysine	cSGA_v3r3	1	11	4.34249510433	7410.87099744	31.0998830905	254	4.59497124361	557644.999737	3162.6107451	43	5.54706961478	549167.997949	2175.53325939	1679	1296	136	136	152	159	140	1017	0
DLR00015993	9	12	YBR223C	UD20-36_5h_3x	SD/MSG -ARG -HIS -LYS +Canavanine +clonNAT +G418 +Thialysine	cSGA_v3r3	1	11	4.62757364172	9149.99917759	35.9376237412	254	4.99215674709	686741.601665	2454.81125775	43	5.96010866887	687543.993958	2853.55317746	1808	1296	136	136	153	160	140	1009	0
DLR00015993	9	13	YAL042W	UD20-36_5h_3x	SD/MSG -ARG -HIS -LYS +Canavanine +clonNAT +G418 +Thialysine	cSGA_v3r3	1	11	4.96737308774	8944.38515545	24.9117850134	254	5.36615413358	718755.995022	3275.33111561	43	6.36992965118	713675.991715	3204.90812739	1951	1297	136	136	158	164	142	1191	0
DLR00015993	9	14	YBR023C	UD20-36_5h_3x	SD/MSG -ARG -HIS -LYS +Canavanine +clonNAT +G418 +Thialysine	cSGA_v3r3	1	11	4.66367834838	9250.30956155	35.709789863	254	5.04406287004	676125.463175	2531.23648407	43	6.02569093886	677923.993908	2464.69003458	2084	1296	136	136	151	158	138	1275	0
DLR00015993	9	15	YBR126C	UD20-36_5h_3x	SD/MSG -ARG -HIS -LYS +Canavanine +clonNAT +G418 +Thialysine	cSGA_v3r3	1	11	4.66215885971	8726.99974858	36.5302699208	254	4.85738461831	594960.996777	2832.23376629	43	5.83205017564	588675.994542	2392.17003708	2226	1296	136	136	143	151	133	720	0
DLR00015993	9	16	YBL085W	UD20-36_5h_3x	SD/MSG -ARG -HIS -LYS +Canavanine +clonNAT +G418 +Thialysine	cSGA_v3r3	1	11	4.79360225116	8228.49717738	38.4843068432	254	5.16008163343	643472.994659	2952.86166784	43	6.15034482856	635048.992193	2924.59736169	2360	1294	136	136	153	160	139	932	0
DLR00015993	9	17	YBL036C	UD20-36_5h_3x	SD/MSG -ARG -HIS -LYS +Canavanine +clonNAT +G418 +Thialysine	cSGA_v3r3	1	11	5.2597130155	10830.0073908	39.9136018641	254	5.62350610267	861106.388081	3568.31014993	43	6.61230584986	865952.991618	3971.69144181	2497	1291	136	136	157	163	140	948	0
DLR00015993	9	18	YAR043C	UD20-36_5h_3x	SD/MSG -ARG -HIS -LYS +Canavanine +clonNAT +G418 +Thialysine	cSGA_v3r3	1	11	4.74982306532	9115.99971115	35.1322057171	254	5.09271946549	658428.995775	2628.38964186	43	6.09246345642	653478.99325	2316.41993591	2630	1290	136	136	148	156	138	1047	0
DLR00015993	9	19	YAL040C	UD20-36_5h_3x	SD/MSG -ARG -HIS -LYS +Canavanine +clonNAT +G418 +Thialysine	cSGA_v3r3	1	11	4.72536573261	8532.31418014	50.7022574869	254	5.05249231386	649091.994699	3045.20536342	43	6.04918756263	642971.992497	2887.10081635	2772	1293	136	136	151	159	140	1169	0
DLR00015993	9	20	YBR058C	UD20-36_5h_3x	SD/MSG -ARG -HIS -LYS +Canavanine +clonNAT +G418 +Thialysine	cSGA_v3r3	1	11	4.58462833481	8281.86063055	28.6977525945	254	4.84493280623	602883.995436	3242.42962532	43	5.86590423312	585914.957666	1989.23885039	2904	1291	136	136	146	155	138	1201	0
DLR00015993	9	21	YBL029W	UD20-36_5h_3x	SD/MSG -ARG -HIS -LYS +Canavanine +clonNAT +G418 +Thialysine	cSGA_v3r3	1	11	5.08160881483	11327.8498287	41.7780822941	254	5.35295122536	934133.991816	5419.47794513	43	6.37105203616	930641.989421	6576.13197735	3046	1293	136	136	155	162	141	938	0
DLR00015993	9	22	YBR189W	UD20-36_5h_3x	SD/MSG -ARG -HIS -LYS +Canavanine +clonNAT +G418 +Thialysine	cSGA_v3r3	1	11	0.5	748.8	72.1099681856	254	12	31204.8	1514.70596482	43	0.5	8989.2	834.61610615	3175	1297	136	136	100	116	115	17	0
DLR00015993	9	23	YBR072W	UD20-36_5h_3x	SD/MSG -ARG -HIS -LYS +Canavanine +clonNAT +G418 +Thialysine	cSGA_v3r3	1	11	4.78748331883	9859.15123814	57.9016760881	254	5.15905065333	909542.991299	7101.37708067	43	6.1530302676	901837.989644	8536.46824234	3320	1296	136	136	155	160	140	703	0
DLR00015993	9	24	YOR202W	UD20-36_5h_3x	SD/MSG -ARG -HIS -LYS +Canavanine +clonNAT +G418 +Thialysine	cSGA_v3r3	1	11	4.23419135125	9428.70609535	82.0444099268	254	4.67448172528	882016.995683	9819.02035507	43	5.62112543576	874008.995095	11930.6986471	3447	1300	136	136	150	155	134	530	11
DLR00015993	10	1	YOR202W	UD20-36_5h_3x	SD/MSG -ARG -HIS -LYS +Canavanine +clonNAT +G418 +Thialysine	cSGA_v3r3	1	11	4.24838701017	9259.57773334	118.856871511	254	4.62890462904	813736.994912	9041.87967763	43	5.57653348605	805168.9945	11096.905911	312	1430	136	136	159	164	141	590	1
DLR00015993	10	2	YBR146W	UD20-36_5h_3x	SD/MSG -ARG -HIS -LYS +Canavanine +clonNAT +G418 +Thialysine	cSGA_v3r3	1	11	4.01525723035	6336.81189861	25.0732511469	254	4.43022978935	529007.997873	4320.81520715	43	5.37152663504	517246.996533	4682.24766365	448	1431	136	136	156	161	142	1017	0
DLR00015993	10	3	YBR107C	UD20-36_5h_3x	SD/MSG -ARG -HIS -LYS +Canavanine +clonNAT +G418 +Thialysine	cSGA_v3r3	1	11	4.20874330532	6488.3546906	99.2485603194	254	4.59655976583	523303.997279	4057.66622953	43	5.57842684383	503385.373247	2650.69776656	579	1435	136	136	156	163	144	983	0
DLR00015993	10	4	YBL056W	UD20-36_5h_3x	SD/MSG -ARG -HIS -LYS +Canavanine +clonNAT +G418 +Thialysine	cSGA_v3r3	1	11	4.76441880491	9981.00887359	62.0868559563	254	5.00408738163	751855.995628	3809.70924363	43	5.99707091857	746180.993203	3383.75731334	724	1430	136	136	155	162	144	905	0
DLR00015993	10	5	YBR134W	UD20-36_5h_3x	SD/MSG -ARG -HIS -LYS +Canavanine +clonNAT +G418 +Thialysine	cSGA_v3r3	1	11	4.57520058045	9145.88552385	52.114683615	254	4.96059636273	699474.994832	3790.34096917	43	5.94930602489	695031.992818	3605.17498481	857	1428	136	136	157	163	144	1275	0
DLR00015993	10	6	YBR006W	UD20-36_5h_3x	SD/MSG -ARG -HIS -LYS +Canavanine +clonNAT +G418 +Thialysine	cSGA_v3r3	1	11	4.86021740674	9904.36529115	37.3756803667	254	5.20877394297	786749.993248	4191.58585819	43	6.21284676613	782119.991039	4552.90792714	992	1430	136	136	160	166	145	1168	0
DLR00015993	10	7	YBR010W	UD20-36_5h_3x	SD/MSG -ARG -HIS -LYS +Canavanine +clonNAT +G418 +Thialysine	cSGA_v3r3	1	11	4.23059300657	6700.86724178	14.9012541049	254	4.61900712456	503928.997554	3344.24681637	43	5.58087415645	496546.995601	2455.2911143	1125	1426	136	136	153	161	143	1434	0
DLR00015993	10	8	YBR062C	UD20-36_5h_3x	SD/MSG -ARG -HIS -LYS +Canavanine +clonNAT +G418 +Thialysine	cSGA_v3r3	1	11	4.81201973201	10080.5032495	31.1617072467	254	5.24137855982	851907.993891	3708.34110768	43	6.24645143346	846713.991704	4467.9602224	1263	1428	136	136	163	168	146	1099	0
DLR00015993	10	9	YBR093C	UD20-36_5h_3x	SD/MSG -ARG -HIS -LYS +Canavanine +clonNAT +G418 +Thialysine	cSGA_v3r3	1	11	2.56816215987	1663.829665	26.8118845863	254	3.17410713259	106095.999952	3626.61186385	43	3.64232848832	86316.0000725	563.574508274	1399	1441	136	136	127	139	128	652	0
DLR00015993	10	10	YAR027W	UD20-36_5h_3x	SD/MSG -ARG -HIS -LYS +Canavanine +clonNAT +G418 +Thialysine	cSGA_v3r3	1	11	4.63688663893	10681.8240637	37.9975492649	254	4.99097403545	875127.995309	3648.69155094	43	6.00867389989	858073.691094	4243.69026375	1538	1429	136	136	160	166	144	1171	0
DLR00015993	10	11	YAL007C	UD20-36_5h_3x	SD/MSG -ARG -HIS -LYS +Canavanine +clonNAT +G418 +Thialysine	cSGA_v3r3	1	11	4.61901754789	9372.60428407	33.6340835509	254	4.98413236484	751577.994685	3438.67281146	43	5.97366240928	746758.992798	4248.12221904	1671	1430	136	136	158	164	142	1155	0
DLR00015993	10	12	YBR041W	UD20-36_5h_3x	SD/MSG -ARG -HIS -LYS +Canavanine +clonNAT +G418 +Thialysine	cSGA_v3r3	1	11	4.35640304463	7480.23073409	36.2749821944	254	4.74546992526	546949.997772	3107.24622087	43	5.71467133927	541075.99545	2268.42462118	1817	1437	136	136	149	156	136	1257	0
DLR00015993	10	13	YBL025W	UD20-36_5h_3x	SD/MSG -ARG -HIS -LYS +Canavanine +clonNAT +G418 +Thialysine	cSGA_v3r3	1	11	4.63822754405	7708.85040442	36.2752946122	254	5.15359096475	606219.995596	2386.4852163	43	6.13224664582	599384.992595	2475.15648613	1943	1431	136	136	156	162	140	1030	0
DLR00015993	10	14	YBL107C	UD20-36_5h_3x	SD/MSG -ARG -HIS -LYS +Canavanine +clonNAT +G418 +Thialysine	cSGA_v3r3	1	11	5.09726733017	10976.0000593	41.9873995335	254	5.47229696778	855551.995382	3203.10363618	43	6.49002640559	853140.99208	3295.16219129	2083	1434	136	136	155	161	140	1076	0
DLR00015993	10	15	YAL061W	UD20-36_5h_3x	SD/MSG -ARG -HIS -LYS +Canavanine +clonNAT +G418 +Thialysine	cSGA_v3r3	1	11	4.79475434564	8570.99999034	39.3939269843	254	5.16395126057	659793.995739	2822.39859927	43	6.18145664931	646915.017629	2027.10004807	2221	1430	136	136	152	159	139	1051	0
DLR00015993	10	16	YBR019C	UD20-36_5h_3x	SD/MSG -ARG -HIS -LYS +Canavanine +clonNAT +G418 +Thialysine	cSGA_v3r3	1	11	4.78292425624	8429.43025628	35.2453144021	254	5.16466061763	653217.995594	2621.17988929	43	6.15618837709	645557.992834	2454.2587404	2360	1434	136	136	152	159	138	895	0
DLR00015993	10	17	YBL095W	UD20-36_5h_3x	SD/MSG -ARG -HIS -LYS +Canavanine +clonNAT +G418 +Thialysine	cSGA_v3r3	1	11	4.6503481683	8439.53583627	38.1526050838	254	5.00220268163	607775.996199	2490.3771869	43	5.98542093024	602668.993604	2173.66702374	2491	1426	136	136	147	155	136	1064	0
DLR00015993	10	18	YBR065C	UD20-36_5h_3x	SD/MSG -ARG -HIS -LYS +Canavanine +clonNAT +G418 +Thialysine	cSGA_v3r3	1	11	5.09788802463	11548.5387521	33.1244523939	254	5.4421381953	881597.994638	3415.09396072	43	6.46608545635	879547.991846	3622.47571861	2626	1425	136	136	153	160	138	1053	0
DLR00015993	10	19	YAR002C-A	UD20-36_5h_3x	SD/MSG -ARG -HIS -LYS +Canavanine +clonNAT +G418 +Thialysine	cSGA_v3r3	1	11	4.65436273886	8896.49949241	37.3755215216	254	5.01077585071	643508.739457	2293.18004462	43	5.99349338918	642729.99356	2303.44418108	2763	1428	136	136	148	156	138	1051	0
DLR00015993	10	20	YBL031W	UD20-36_5h_3x	SD/MSG -ARG -HIS -LYS +Canavanine +clonNAT +G418 +Thialysine	cSGA_v3r3	1	11	4.24893941462	7000.61441416	26.7289316466	254	4.61613415701	513868.99825	3348.06226234	43	5.60733022134	494036.493975	1771.62058023	2902	1430	136	136	147	156	138	815	0
DLR00015993	10	21	YBL083C	UD20-36_5h_3x	SD/MSG -ARG -HIS -LYS +Canavanine +clonNAT +G418 +Thialysine	cSGA_v3r3	1	11	4.67948716321	8924.60223152	22.0414936719	254	4.96075984813	666854.994792	3090.86496572	43	5.94719447149	660056.99273	3506.97787283	3037	1432	136	136	147	155	138	785	0
DLR00015993	10	22	YBR083W	UD20-36_5h_3x	SD/MSG -ARG -HIS -LYS +Canavanine +clonNAT +G418 +Thialysine	cSGA_v3r3	1	11	4.99050571504	12508.1704754	44.8259293546	254	5.30505800621	1034012.99226	6105.63094626	43	6.32189364526	1032206.99022	7684.13268271	3175	1430	136	136	153	160	140	781	0
DLR00015993	10	23	YBR106W	UD20-36_5h_3x	SD/MSG -ARG -HIS -LYS +Canavanine +clonNAT +G418 +Thialysine	cSGA_v3r3	1	11	3.35620491847	4796.38376882	32.3487800306	254	3.65474794118	325006.999958	4529.22637835	43	4.47832845247	314033.999543	3007.2231819	3316	1434	136	136	128	138	126	729	10
DLR00015993	10	24	YOR202W	UD20-36_5h_3x	SD/MSG -ARG -HIS -LYS +Canavanine +clonNAT +G418 +Thialysine	cSGA_v3r3	1	11	4.6171175966	11355.0461741	140.966440378	254	5.09859721175	1115721.98933	13247.8067409	43	6.08304594643	1110994.98848	15903.6090148	3450	1432	136	136	154	158	134	567	0
DLR00015993	11	1	YOR202W	UD20-36_5h_3x	SD/MSG -ARG -HIS -LYS +Canavanine +clonNAT +G418 +Thialysine	cSGA_v3r3	1	11	4.32291385904	9097.71245948	120.328221174	254	4.77769437742	782319.689354	7807.46735996	43	5.69494336108	797122.991831	10968.4687689	323	1569	136	136	159	164	142	646	0
DLR00015993	11	2	YBR111C	UD20-36_5h_3x	SD/MSG -ARG -HIS -LYS +Canavanine +clonNAT +G418 +Thialysine	cSGA_v3r3	1	11	4.48605239471	9129.00857803	46.6113741778	254	4.87194660324	786416.993354	5599.54219641	43	5.85739493458	778791.992145	7226.20457031	453	1565	136	136	160	164	144	939	0
DLR00015993	11	3	YBR104W	UD20-36_5h_3x	SD/MSG -ARG -HIS -LYS +Canavanine +clonNAT +G418 +Thialysine	cSGA_v3r3	1	11	4.89027158912	9630.90450316	72.0577826458	254	5.26492387556	829185.99206	4931.97122797	43	6.27436795749	822453.989725	5771.31874128	590	1567	136	136	163	168	147	992	0
DLR00015993	11	4	YBR149W	UD20-36_5h_3x	SD/MSG -ARG -HIS -LYS +Canavanine +clonNAT +G418 +Thialysine	cSGA_v3r3	1	11	4.43656641015	8068.93702628	22.4533266226	254	4.80871489833	608257.995166	3386.43363437	43	5.7892451255	601787.993402	3408.3318982	722	1568	136	136	155	162	144	1352	0
DLR00015993	11	5	YBR090C	UD20-36_5h_3x	SD/MSG -ARG -HIS -LYS +Canavanine +clonNAT +G418 +Thialysine	cSGA_v3r3	1	11	4.77456894676	8312.0297538	40.8203629358	254	5.19014313325	688821.993849	3615.96822925	43	6.18422808041	681035.99098	3655.75356069	860	1565	136	136	163	169	148	1077	0
DLR00015993	11	6	YBR209W	UD20-36_5h_3x	SD/MSG -ARG -HIS -LYS +Canavanine +clonNAT +G418 +Thialysine	cSGA_v3r3	1	11	4.47806734632	8341.38195257	22.6472037323	254	4.83024943754	662636.936161	3360.06832656	43	5.81588910462	651769.60091	3239.88569768	995	1570	136	136	161	167	146	1073	0
DLR00015993	11	7	YAL065C	UD20-36_5h_3x	SD/MSG -ARG -HIS -LYS +Canavanine +clonNAT +G418 +Thialysine	cSGA_v3r3	1	11	4.8400074238	9324.73892354	32.3516906473	254	5.20519590086	780736.993773	3776.27586604	43	6.20483043401	774319.991452	4347.91693249	1135	1566	136	136	163	168	146	1010	0
[truncated: 4,361 more rows]
