# Supplementary material for: Quantitative Fitness Analysis Shows That NMD Proteins and Many Other Protein Complexes Suppress or Enhance Distinct Telomere Cap Defects
Source: PLoS Genet. 2011 Apr 7;7(4):e1001362. doi: 10.1371/journal.pgen.1001362 (PMC3072368; doi:10.1371/journal.pgen.1001362)
Supplement: Table S8 — Logistic data file. ROD output data is subjected to logistic modelling and exported in this format for further analysis. These are text files compressed in .zip format: http://research.ncl.ac.uk/colonyzer/AddinallQFA/Logistic.zip. See http://research.ncl.ac.uk/colonyzer/AddinallQFA for detailed description of column contents. (30.13 MB ZIP) [file pgen.1001362.s012.zip › cSGA_v3r2_Logistic.txt]

Barcode	Row	Col	ORF	Treatments	Medium	Screen.Name	Plate.Number	Area.G.0.	Area.r	Area.K	Area.Error	Greyscale.G.0.	Greyscale.r	Greyscale.K	Greyscale.Error	Trimmed.G.0.	Trimmed.r	Trimmed.K	Trimmed.Error	X.Offset	Y.Offset	Xdim	Ydim	R	G	B	Edge.Length	Pixels.on.Edge
DLR00014047	1	1	YOR202W	UD20-36_5h_3x	SD/MSG -ARG -HIS -LYS +Canavanine +clonNAT +G418 +Thialysine	cSGA_v3r2	6	11	3.96373381623	8703.84096889	91.9522097857	254	4.36709919022	580491.99859	8898.74282702	43	5.28962524846	570666.99867	9848.60822405	318	210	136	136	152	157	140	366	39
DLR00014047	1	2	YOR202W	UD20-36_5h_3x	SD/MSG -ARG -HIS -LYS +Canavanine +clonNAT +G418 +Thialysine	cSGA_v3r2	6	11	4.5498608888	9357.17863341	58.2374052154	254	4.84213300618	607007.994644	5374.20066994	43	5.83866510055	596770.993546	6019.88170244	454	219	136	136	150	156	143	154	0
DLR00014047	1	3	YOR202W	UD20-36_5h_3x	SD/MSG -ARG -HIS -LYS +Canavanine +clonNAT +G418 +Thialysine	cSGA_v3r2	6	11	4.82594783127	9332.64278897	52.1849965611	254	5.05266914859	608007.993539	4839.08614717	43	6.06409050559	597623.991894	5073.40966343	595	214	136	136	156	162	148	218	1
DLR00014047	1	4	YOR202W	UD20-36_5h_3x	SD/MSG -ARG -HIS -LYS +Canavanine +clonNAT +G418 +Thialysine	cSGA_v3r2	6	11	4.92103837811	9642.76909256	61.1219848325	254	5.16649014858	628238.993576	4972.2522985	43	6.1833964165	619516.991287	5232.04558398	727	217	136	136	158	164	150	319	0
DLR00014047	1	5	YOR202W	UD20-36_5h_3x	SD/MSG -ARG -HIS -LYS +Canavanine +clonNAT +G418 +Thialysine	cSGA_v3r2	6	11	4.87277532064	9008.25162282	41.1549661733	254	5.17628018775	586599.993968	4458.00054905	43	6.18423660464	576576.991595	4583.49082703	867	215	136	136	158	165	150	346	0
DLR00014047	1	6	YOR202W	UD20-36_5h_3x	SD/MSG -ARG -HIS -LYS +Canavanine +clonNAT +G418 +Thialysine	cSGA_v3r2	6	11	4.80383753924	9569.13757648	42.9615228121	254	5.0884635392	591722.350231	3824.35344019	43	6.07488585253	592158.992189	4785.68736556	1000	217	136	136	157	165	150	407	0
DLR00014047	1	7	YOR202W	UD20-36_5h_3x	SD/MSG -ARG -HIS -LYS +Canavanine +clonNAT +G418 +Thialysine	cSGA_v3r2	6	11	4.71844679934	8347.12907908	57.4937935666	254	4.93469106653	520880.994445	3799.32589858	43	5.93390048516	510592.99264	3965.74538075	1140	216	136	136	156	165	150	379	0
DLR00014047	1	8	YOR202W	UD20-36_5h_3x	SD/MSG -ARG -HIS -LYS +Canavanine +clonNAT +G418 +Thialysine	cSGA_v3r2	6	11	5.01983848264	9699.14386446	59.9217737645	254	5.26722767808	631880.99405	4694.93743952	43	6.29450319757	623835.991425	4979.2092547	1271	214	136	136	160	168	150	406	0
DLR00014047	1	9	YOR202W	UD20-36_5h_3x	SD/MSG -ARG -HIS -LYS +Canavanine +clonNAT +G418 +Thialysine	cSGA_v3r2	6	11	4.95557565463	9862.07106314	56.0050236576	254	5.2671697482	653680.993876	5074.309745	43	6.30048098387	646280.991444	5478.62716645	1415	213	136	136	160	168	150	461	0
DLR00014047	1	10	YOR202W	UD20-36_5h_3x	SD/MSG -ARG -HIS -LYS +Canavanine +clonNAT +G418 +Thialysine	cSGA_v3r2	6	11	4.90846826604	10011.1933042	60.2550281782	254	5.25560514993	661353.993886	4890.53602775	43	6.28342462884	654178.991775	5386.6883512	1547	217	136	136	158	165	146	403	0
DLR00014047	1	11	YOR202W	UD20-36_5h_3x	SD/MSG -ARG -HIS -LYS +Canavanine +clonNAT +G418 +Thialysine	cSGA_v3r2	6	11	5.53721771625	10180.7644392	119.55820873	254	5.34756748803	693037.994182	4728.23529854	43	6.38566836507	686336.991616	5203.3369732	1686	214	136	136	158	166	149	488	0
DLR00014047	1	12	YOR202W	UD20-36_5h_3x	SD/MSG -ARG -HIS -LYS +Canavanine +clonNAT +G418 +Thialysine	cSGA_v3r2	6	11	5.12259763917	9416.91962715	103.094859086	254	5.18937865361	634378.993888	4691.59404264	43	6.21733178662	626927.991876	5204.28610918	1817	216	136	136	157	165	149	545	0
DLR00014047	1	13	YOR202W	UD20-36_5h_3x	SD/MSG -ARG -HIS -LYS +Canavanine +clonNAT +G418 +Thialysine	cSGA_v3r2	6	11	4.97259800356	9193.6497725	140.952092469	254	5.02928066817	615177.993394	5199.32821639	43	6.04711954152	607606.991745	5687.80602507	1963	212	136	136	155	164	148	564	0
DLR00014047	1	14	YOR202W	UD20-36_5h_3x	SD/MSG -ARG -HIS -LYS +Canavanine +clonNAT +G418 +Thialysine	cSGA_v3r2	6	11	4.89514554971	9146.82735294	75.7587109092	254	5.09737928136	615615.994295	4447.56934719	43	6.12067492566	607838.992355	4595.24048112	2093	218	136	136	154	163	148	712	0
DLR00014047	1	15	YOR202W	UD20-36_5h_3x	SD/MSG -ARG -HIS -LYS +Canavanine +clonNAT +G418 +Thialysine	cSGA_v3r2	6	11	5.25414154318	10747.522453	70.559302371	254	5.37463158089	734918.994621	5160.06857445	43	6.41829353167	729924.991789	5043.18552225	2233	214	136	136	156	165	148	705	0
DLR00014047	1	16	YOR202W	UD20-36_5h_3x	SD/MSG -ARG -HIS -LYS +Canavanine +clonNAT +G418 +Thialysine	cSGA_v3r2	6	11	4.96693078619	9878.0335899	68.5563934149	254	5.18192534821	657303.99451	4755.55960991	43	6.21466156237	651591.992122	4592.24101937	2363	218	136	136	154	163	148	794	0
DLR00014047	1	17	YOR202W	UD20-36_5h_3x	SD/MSG -ARG -HIS -LYS +Canavanine +clonNAT +G418 +Thialysine	cSGA_v3r2	6	11	5.39554271409	10620.2700964	74.390105277	254	5.46215422746	731331.994982	5031.7832042	43	6.50724115634	725794.991725	4840.87637725	2504	215	136	136	156	164	149	669	0
DLR00014047	1	18	YOR202W	UD20-36_5h_3x	SD/MSG -ARG -HIS -LYS +Canavanine +clonNAT +G418 +Thialysine	cSGA_v3r2	6	11	5.0744736954	10254.5842536	71.7793698819	254	5.30013979018	697151.994018	4762.95792027	43	6.344268362	690538.991679	4833.24486571	2636	217	136	136	154	163	148	750	0
DLR00014047	1	19	YOR202W	UD20-36_5h_3x	SD/MSG -ARG -HIS -LYS +Canavanine +clonNAT +G418 +Thialysine	cSGA_v3r2	6	11	5.00911758942	9949.71263956	68.01209307	254	5.24647759766	655780.36215	4292.92890962	43	6.25288202234	659216.992021	4813.3252381	2779	215	136	136	153	161	147	712	0
DLR00014047	1	20	YOR202W	UD20-36_5h_3x	SD/MSG -ARG -HIS -LYS +Canavanine +clonNAT +G418 +Thialysine	cSGA_v3r2	6	11	5.33923394398	10742.0952307	82.4005595365	254	5.44506109324	743565.994695	5148.71882315	43	6.49035459237	737370.991586	5019.95498445	2910	216	136	136	155	162	148	618	0
DLR00014047	1	21	YOR202W	UD20-36_5h_3x	SD/MSG -ARG -HIS -LYS +Canavanine +clonNAT +G418 +Thialysine	cSGA_v3r2	6	11	5.13471207101	9679.50518014	97.0201802797	254	5.22179283889	679005.993374	5448.17801348	43	6.25428085016	670608.99112	5442.54772596	3048	216	136	136	152	159	146	486	0
DLR00014047	1	22	YOR202W	UD20-36_5h_3x	SD/MSG -ARG -HIS -LYS +Canavanine +clonNAT +G418 +Thialysine	cSGA_v3r2	6	11	5.13492452071	9846.7279133	104.64271022	254	5.27043726803	728369.992929	6108.37486114	43	6.30371288878	720716.990808	6239.12208884	3183	215	136	136	152	159	145	421	0
DLR00014047	1	23	YOR202W	UD20-36_5h_3x	SD/MSG -ARG -HIS -LYS +Canavanine +clonNAT +G418 +Thialysine	cSGA_v3r2	6	11	4.72787981376	9816.07085665	93.7107114257	254	4.98394989514	703458.63938	7138.3337638	43	5.9440312907	717136.99175	9728.88588843	3322	217	136	136	147	154	141	344	0
DLR00014047	1	24	YOR202W	UD20-36_5h_3x	SD/MSG -ARG -HIS -LYS +Canavanine +clonNAT +G418 +Thialysine	cSGA_v3r2	6	11	4.75181541282	10913.1153296	87.2937970496	254	4.83019805648	841922.992448	12034.3016391	43	5.83976019779	834409.992373	14289.44362	3453	222	136	136	145	152	138	211	1
DLR00014047	2	1	YOR202W	UD20-36_5h_3x	SD/MSG -ARG -HIS -LYS +Canavanine +clonNAT +G418 +Thialysine	cSGA_v3r2	6	11	4.55674976679	10544.4947115	131.024918354	254	4.80274626564	762488.994413	9118.57816358	43	5.8052683753	756786.993879	10789.2311938	320	358	136	136	149	155	140	335	0
DLR00014047	2	2	YHR012W	UD20-36_5h_3x	SD/MSG -ARG -HIS -LYS +Canavanine +clonNAT +G418 +Thialysine	cSGA_v3r2	6	11	4.00429885254	6201.92592091	32.402010866	254	4.4037683316	417017.501153	4745.08414479	43	5.31157848933	419498.997328	4901.57955159	455	354	136	136	145	153	139	1136	0
DLR00014047	2	3	YHR092C	UD20-36_5h_3x	SD/MSG -ARG -HIS -LYS +Canavanine +clonNAT +G418 +Thialysine	cSGA_v3r2	6	11	4.90739309256	9279.56281171	48.5241633106	254	5.25648299507	675305.434096	4008.5694874	43	6.26341553439	678803.991854	5012.47246138	593	353	136	136	156	162	147	780	0
DLR00014047	2	4	YGR287C	UD20-36_5h_3x	SD/MSG -ARG -HIS -LYS +Canavanine +clonNAT +G418 +Thialysine	cSGA_v3r2	6	11	4.73657691264	8119.19729083	42.938863413	254	5.06727702446	563953.994051	4212.77522244	43	6.10155716309	554937.991988	4061.25792799	734	351	136	136	153	161	147	896	0
DLR00014047	2	5	YHR199C	UD20-36_5h_3x	SD/MSG -ARG -HIS -LYS +Canavanine +clonNAT +G418 +Thialysine	cSGA_v3r2	6	11	4.85779347525	8923.38102285	40.6829480576	254	5.22430475612	634594.994428	4542.00244429	43	6.25789570013	625400.992007	4247.48556147	863	356	136	136	156	164	149	674	0
DLR00014047	2	6	YIL030C	UD20-36_5h_3x	SD/MSG -ARG -HIS -LYS +Canavanine +clonNAT +G418 +Thialysine	cSGA_v3r2	6	11	4.67812964573	7817.01143692	24.9358073177	254	5.09845122515	527543.347828	3521.04164979	43	6.09247886544	526338.99285	3009.27133742	1005	351	136	136	153	162	148	1117	0
DLR00014047	2	7	YGR266W	UD20-36_5h_3x	SD/MSG -ARG -HIS -LYS +Canavanine +clonNAT +G418 +Thialysine	cSGA_v3r2	6	11	5.24160315656	10117.2928142	77.2657544055	254	5.49060837104	745344.995696	3840.33415573	43	6.54658739529	738903.9927	3758.59045227	1137	355	136	136	160	168	150	838	0
DLR00014047	2	8	YHL036W	UD20-36_5h_3x	SD/MSG -ARG -HIS -LYS +Canavanine +clonNAT +G418 +Thialysine	cSGA_v3r2	6	11	4.88962517333	9680.63659851	38.9885770869	254	5.2066841487	676256.218587	3892.45424379	43	6.21556984961	679965.992289	4755.77528133	1272	354	136	136	156	165	148	902	0
DLR00014047	2	9	YHL031C	UD20-36_5h_3x	SD/MSG -ARG -HIS -LYS +Canavanine +clonNAT +G418 +Thialysine	cSGA_v3r2	6	11	4.21913096242	6389.44600727	39.8992001131	254	4.48862287154	398488.998457	3864.18708973	43	5.45108866006	392063.996723	2500.67519251	1415	350	136	136	145	156	144	1319	0
DLR00014047	2	10	YHL025W	UD20-36_5h_3x	SD/MSG -ARG -HIS -LYS +Canavanine +clonNAT +G418 +Thialysine	cSGA_v3r2	6	11	2.47100274001	956.763502807	15.9052496193	254	3.50615406081	69715.9995846	5033.33702844	43	3.54662386027	44205.9999968	249.329990995	1547	365	136	136	129	143	135	357	0
DLR00014047	2	11	YHR143W	UD20-36_5h_3x	SD/MSG -ARG -HIS -LYS +Canavanine +clonNAT +G418 +Thialysine	cSGA_v3r2	6	11	5.07754220767	10054.1585437	60.5551415881	254	5.40939531498	745601.770222	4390.96521693	43	6.42631119373	750366.992204	5186.62942796	1682	351	136	136	160	168	149	990	0
DLR00014047	2	12	YHR030C	UD20-36_5h_3x	SD/MSG -ARG -HIS -LYS +Canavanine +clonNAT +G418 +Thialysine	cSGA_v3r2	6	11	5.24529213526	9987.26908316	63.7565445828	254	5.52262160823	728790.996225	4080.99584616	43	6.5811239852	723018.992794	3701.66289242	1819	352	136	136	157	165	147	904	0
DLR00014047	2	13	YHL044W	UD20-36_5h_3x	SD/MSG -ARG -HIS -LYS +Canavanine +clonNAT +G418 +Thialysine	cSGA_v3r2	6	11	4.92705707381	10173.2073837	50.142080881	254	5.26876005458	696594.915741	4091.41544524	43	6.28599740849	702403.992275	5067.52522503	1957	350	136	136	154	163	146	918	0
DLR00014047	2	14	YHR206W	UD20-36_5h_3x	SD/MSG -ARG -HIS -LYS +Canavanine +clonNAT +G418 +Thialysine	cSGA_v3r2	6	11	5.14584942093	9674.82565921	38.2509327447	254	5.4333340036	665268.284351	3469.65337483	43	6.45931480407	666575.99293	3340.30207417	2092	351	136	136	153	162	145	972	0
DLR00014047	2	15	YGR238C	UD20-36_5h_3x	SD/MSG -ARG -HIS -LYS +Canavanine +clonNAT +G418 +Thialysine	cSGA_v3r2	6	11	4.74024293781	8582.52007299	57.52685642	254	5.08909256673	569769.706805	3884.57168202	43	6.08712747251	572041.992711	3669.52627621	2226	352	136	136	151	160	145	966	0
DLR00014047	2	16	YHR154W	UD20-36_5h_3x	SD/MSG -ARG -HIS -LYS +Canavanine +clonNAT +G418 +Thialysine	cSGA_v3r2	6	11	4.51291199235	7630.74740106	22.713845396	254	4.81728664171	488832.996501	3975.5613075	43	5.81881883238	481537.994094	2642.34733731	2362	353	136	136	147	157	143	980	0
DLR00014047	2	17	YHR112C	UD20-36_5h_3x	SD/MSG -ARG -HIS -LYS +Canavanine +clonNAT +G418 +Thialysine	cSGA_v3r2	6	11	5.16128790897	9603.24439843	42.1893456483	254	5.37381807497	668515.995116	4371.49343715	43	6.42532658299	662325.991826	3881.33778324	2495	349	136	136	154	163	147	952	0
DLR00014047	2	18	YGR177C	UD20-36_5h_3x	SD/MSG -ARG -HIS -LYS +Canavanine +clonNAT +G418 +Thialysine	cSGA_v3r2	6	11	5.19024770779	9419.05344543	50.0769447931	254	5.45269064702	675643.995455	4494.57723164	43	6.50431356647	669168.991725	3880.84097392	2637	350	136	136	155	164	148	945	0
DLR00014047	2	19	YHL028W	UD20-36_5h_3x	SD/MSG -ARG -HIS -LYS +Canavanine +clonNAT +G418 +Thialysine	cSGA_v3r2	6	11	4.69545012532	7944.73226929	35.012917909	254	5.06273115564	524654.61057	3509.81626743	43	6.05384817607	525427.992741	3011.26415117	2772	352	136	136	150	159	146	1125	0
DLR00014047	2	20	YIL014W	UD20-36_5h_3x	SD/MSG -ARG -HIS -LYS +Canavanine +clonNAT +G418 +Thialysine	cSGA_v3r2	6	11	5.26017876413	9558.97135613	67.8541775603	254	5.47695481506	687278.995734	4055.48897121	43	6.53115099734	680743.992349	3553.1788554	2911	351	136	136	155	163	148	956	0
DLR00014047	2	21	YGR187C	UD20-36_5h_3x	SD/MSG -ARG -HIS -LYS +Canavanine +clonNAT +G418 +Thialysine	cSGA_v3r2	6	11	5.01886388672	9682.87972105	84.0093730883	254	5.21827988926	655228.496746	3523.45910154	43	6.23331540828	658458.992101	4049.11056778	3044	354	136	136	149	158	145	819	0
DLR00014047	2	22	YHR093W	UD20-36_5h_3x	SD/MSG -ARG -HIS -LYS +Canavanine +clonNAT +G418 +Thialysine	cSGA_v3r2	6	11	4.48811982874	7420.77856977	43.5313815852	254	4.92944590141	538004.793193	3478.80556947	43	5.90967468299	538418.992946	3871.5038492	3185	349	136	136	150	157	144	1028	0
DLR00014047	2	23	YHR111W	UD20-36_5h_3x	SD/MSG -ARG -HIS -LYS +Canavanine +clonNAT +G418 +Thialysine	cSGA_v3r2	6	11	3.9365607646	7976.22832061	43.5046961374	254	4.08498824369	469257.868571	5509.67744848	43	5.01451343351	456648.755457	4482.22388855	3317	353	136	136	132	142	131	414	0
DLR00014047	2	24	YOR202W	UD20-36_5h_3x	SD/MSG -ARG -HIS -LYS +Canavanine +clonNAT +G418 +Thialysine	cSGA_v3r2	6	11	4.6787992467	9942.36777931	108.495030157	254	4.92711459916	801066.99255	9469.92748985	43	5.93416480644	793860.99214	11256.543925	3457	353	136	136	149	155	139	377	0
DLR00014047	3	1	YOR202W	UD20-36_5h_3x	SD/MSG -ARG -HIS -LYS +Canavanine +clonNAT +G418 +Thialysine	cSGA_v3r2	6	11	4.81734427595	10798.7287158	135.775572667	254	5.13084084309	832352.746578	7343.92981806	43	6.17379578723	822542.727828	8505.23312128	327	492	136	136	155	161	144	522	0
DLR00014047	3	2	YGR237C	UD20-36_5h_3x	SD/MSG -ARG -HIS -LYS +Canavanine +clonNAT +G418 +Thialysine	cSGA_v3r2	6	11	4.17885307165	6310.63318697	31.4670969857	254	4.70412436956	471568.994944	4644.97796407	43	5.68058635683	463124.993541	4274.71201318	455	481	136	136	152	159	144	1307	11
DLR00014047	3	3	YHR184W	UD20-36_5h_3x	SD/MSG -ARG -HIS -LYS +Canavanine +clonNAT +G418 +Thialysine	cSGA_v3r2	6	11	4.90169738819	9099.99861658	43.8678793136	254	5.25181033637	668253.994028	4685.77536606	43	6.29202800385	661041.99162	4830.05968837	598	490	136	136	155	162	146	775	0
DLR00014047	3	4	YHL006C	UD20-36_5h_3x	SD/MSG -ARG -HIS -LYS +Canavanine +clonNAT +G418 +Thialysine	cSGA_v3r2	6	11	4.94725097199	9506.4309439	40.5800646242	254	5.3195007242	670943.995761	3437.1472299	43	6.37040552886	666359.993021	3138.69669788	729	486	136	136	154	162	147	1036	0
DLR00014047	3	5	YIL038C	UD20-36_5h_3x	SD/MSG -ARG -HIS -LYS +Canavanine +clonNAT +G418 +Thialysine	cSGA_v3r2	6	11	5.03614463361	9359.77021664	44.6774928807	254	5.38705196139	670605.996079	3921.60706974	43	6.43292017016	665018.992914	3122.59301834	867	490	136	136	157	165	149	970	0
DLR00014047	3	6	YHR113W	UD20-36_5h_3x	SD/MSG -ARG -HIS -LYS +Canavanine +clonNAT +G418 +Thialysine	cSGA_v3r2	6	11	4.95002806922	8896.21781357	55.4662342388	254	5.28999200619	619218.995223	4027.29871464	43	6.32751646563	614224.992438	3200.02214646	1003	487	136	136	155	163	148	1197	0
DLR00014047	3	7	YHR082C	UD20-36_5h_3x	SD/MSG -ARG -HIS -LYS +Canavanine +clonNAT +G418 +Thialysine	cSGA_v3r2	6	11	4.653035069	7600.85122478	23.1386292951	254	5.04346871207	501652.996479	3427.17552701	43	6.0596038559	495327.993801	2079.61525905	1138	488	136	136	151	160	146	1219	0
DLR00014047	3	8	YHR043C	UD20-36_5h_3x	SD/MSG -ARG -HIS -LYS +Canavanine +clonNAT +G418 +Thialysine	cSGA_v3r2	6	11	4.83120528871	9445.040556	23.3447691179	254	5.19662612896	667682.994866	3676.96941056	43	6.2355268872	664178.992844	3526.97722695	1274	491	136	136	157	165	148	1272	0
DLR00014047	3	9	YGR270W	UD20-36_5h_3x	SD/MSG -ARG -HIS -LYS +Canavanine +clonNAT +G418 +Thialysine	cSGA_v3r2	6	11	3.66111620575	4256.13828948	38.3554850796	254	4.10486281086	278140.999936	4008.49849739	43	4.98341583898	263058.044228	1009.49402358	1406	486	136	136	147	158	144	1225	0
DLR00014047	3	10	YHR193C	UD20-36_5h_3x	SD/MSG -ARG -HIS -LYS +Canavanine +clonNAT +G418 +Thialysine	cSGA_v3r2	6	11	0	11	21.7208408029	254	12	30245.4	765.663750978	43	0	43	113.488900168	1543	497	136	136	-1	-1	-1	11	0
DLR00014047	3	11	YGR283C	UD20-36_5h_3x	SD/MSG -ARG -HIS -LYS +Canavanine +clonNAT +G418 +Thialysine	cSGA_v3r2	6	11	4.95542067594	9350.16067183	66.5136900917	254	5.24659914127	665648.994502	4426.98189985	43	6.28278581826	658822.992144	3980.63065992	1685	486	136	136	156	164	146	871	0
DLR00014047	3	12	YHR117W	UD20-36_5h_3x	SD/MSG -ARG -HIS -LYS +Canavanine +clonNAT +G418 +Thialysine	cSGA_v3r2	6	11	4.79545229017	9079.30004806	33.4729154695	254	5.19923316916	641226.994464	4281.07390691	43	6.24000011743	636482.992157	4161.64461731	1818	490	136	136	155	164	146	1090	0
DLR00014047	3	13	YGR200C	UD20-36_5h_3x	SD/MSG -ARG -HIS -LYS +Canavanine +clonNAT +G418 +Thialysine	cSGA_v3r2	6	11	3.85105553112	4746.77824206	50.0973727945	254	4.008230324	222635.999887	3781.27976918	43	4.87906278334	214567.999607	1121.15779255	1957	485	136	136	126	140	130	685	0
DLR00014047	3	14	YGR173W	UD20-36_5h_3x	SD/MSG -ARG -HIS -LYS +Canavanine +clonNAT +G418 +Thialysine	cSGA_v3r2	6	11	4.97969643708	9196.00271134	36.0311706366	254	5.34448554758	666098.995505	4077.85911792	43	6.39296156277	658721.99237	3352.79403191	2088	487	136	136	156	164	146	908	0
DLR00014047	3	15	YGR279C	UD20-36_5h_3x	SD/MSG -ARG -HIS -LYS +Canavanine +clonNAT +G418 +Thialysine	cSGA_v3r2	6	11	4.86336176971	8598.4444249	27.6012600436	254	5.22177965217	612831.995628	4080.43223352	43	6.25597930455	605412.992719	3014.54489182	2234	486	136	136	154	163	146	993	0
DLR00014047	3	16	YHL027W	UD20-36_5h_3x	SD/MSG -ARG -HIS -LYS +Canavanine +clonNAT +G418 +Thialysine	cSGA_v3r2	6	11	4.44214713984	7925.41359611	39.9302106697	254	4.62064239893	436979.999877	4222.08522277	43	5.61228757861	432972.997749	1442.32800562	2365	490	136	136	137	149	137	978	0
DLR00014047	3	17	YIL015W	UD20-36_5h_3x	SD/MSG -ARG -HIS -LYS +Canavanine +clonNAT +G418 +Thialysine	cSGA_v3r2	6	11	4.77856240589	8888.37605443	47.2744704771	254	5.11141069489	598772.995236	4272.10672355	43	6.14157565768	593355.992688	3528.60970651	2499	487	136	136	152	161	145	1090	0
DLR00014047	3	18	YHL029C	UD20-36_5h_3x	SD/MSG -ARG -HIS -LYS +Canavanine +clonNAT +G418 +Thialysine	cSGA_v3r2	6	11	4.74555936147	8414.39479158	43.9195082271	254	5.0927468026	571794.995435	4113.09221559	43	6.12627226325	567238.992637	2844.23356838	2634	490	136	136	152	161	146	1255	0
DLR00014047	3	19	YHR078W	UD20-36_5h_3x	SD/MSG -ARG -HIS -LYS +Canavanine +clonNAT +G418 +Thialysine	cSGA_v3r2	6	11	4.75632042535	7882.53105254	30.780832457	254	5.10565891466	535161.995043	3814.96198784	43	6.12895354484	527608.992416	2894.79725659	2779	492	136	136	150	160	146	1087	0
DLR00014047	3	20	YHR132W-A	UD20-36_5h_3x	SD/MSG -ARG -HIS -LYS +Canavanine +clonNAT +G418 +Thialysine	cSGA_v3r2	6	11	4.99957972085	9310.29645599	28.7545376231	254	5.35358417559	652990.995797	3344.42190732	43	6.39729589326	647809.992975	2890.61008407	2905	490	136	136	154	162	146	1057	0
DLR00014047	3	21	YHR189W	UD20-36_5h_3x	SD/MSG -ARG -HIS -LYS +Canavanine +clonNAT +G418 +Thialysine	cSGA_v3r2	6	11	4.0893165959	5509.94752889	23.4568539657	254	4.40579841822	328057.999268	3619.07955736	43	5.34894024675	320141.997655	1420.33466039	3048	486	136	136	138	149	140	1208	0
DLR00014047	3	22	YIL013C	UD20-36_5h_3x	SD/MSG -ARG -HIS -LYS +Canavanine +clonNAT +G418 +Thialysine	cSGA_v3r2	6	11	5.24356649015	9948.76526336	89.403501704	254	5.47110167698	758223.410333	3785.15965224	43	6.48106374293	763741.9914	4714.64444537	3180	491	136	136	155	162	147	798	0
DLR00014047	3	23	YIL002C	UD20-36_5h_3x	SD/MSG -ARG -HIS -LYS +Canavanine +clonNAT +G418 +Thialysine	cSGA_v3r2	6	11	5.03881946425	9741.16623362	90.6507483094	254	5.25759026584	807667.99234	6774.22328424	43	6.29743497138	799856.990705	7622.8073933	3321	489	136	136	154	160	144	612	0
DLR00014047	3	24	YOR202W	UD20-36_5h_3x	SD/MSG -ARG -HIS -LYS +Canavanine +clonNAT +G418 +Thialysine	cSGA_v3r2	6	11	4.74153360087	10355.8960514	127.197177905	254	5.07986548394	887309.991457	10503.5599154	43	6.10692963072	880895.990812	12267.4833377	3453	489	136	136	154	159	142	491	0
DLR00014047	4	1	YOR202W	UD20-36_5h_3x	SD/MSG -ARG -HIS -LYS +Canavanine +clonNAT +G418 +Thialysine	cSGA_v3r2	6	11	4.69542645386	10148.0560814	135.367066319	254	5.06031472318	795053.126072	8246.35282157	43	6.1007972734	784379.431897	9349.6377584	323	626	136	136	156	161	144	548	0
DLR00014047	4	2	YHR155W	UD20-36_5h_3x	SD/MSG -ARG -HIS -LYS +Canavanine +clonNAT +G418 +Thialysine	cSGA_v3r2	6	11	5.18285104161	9310.44728569	81.6006925292	254	5.44979979515	735750.589254	4145.15338586	43	6.46531761409	738082.991618	5108.27837004	457	628	136	136	157	163	146	695	0
DLR00014047	4	3	YHR114W	UD20-36_5h_3x	SD/MSG -ARG -HIS -LYS +Canavanine +clonNAT +G418 +Thialysine	cSGA_v3r2	6	11	4.94369110286	8420.53967475	37.7926116856	254	5.34550989017	614152.049654	3174.4062878	43	6.36242639812	614126.9928	3033.79283632	593	628	136	136	155	162	147	1059	0
DLR00014047	4	4	YHR158C	UD20-36_5h_3x	SD/MSG -ARG -HIS -LYS +Canavanine +clonNAT +G418 +Thialysine	cSGA_v3r2	6	11	4.71713225467	6690.6725312	33.4850750928	254	5.09799621103	471918.996722	3057.40322065	43	6.11203275827	463626.993629	1889.8439576	730	628	136	136	153	161	147	1319	0
DLR00014047	4	5	YGR260W	UD20-36_5h_3x	SD/MSG -ARG -HIS -LYS +Canavanine +clonNAT +G418 +Thialysine	cSGA_v3r2	6	11	4.9549555943	8552.58260814	46.1410481331	254	5.26537800393	596846.997088	3606.42238335	43	6.29249602058	590695.993816	1984.75649942	861	627	136	136	154	163	147	955	0
DLR00014047	4	6	YGR234W	UD20-36_5h_3x	SD/MSG -ARG -HIS -LYS +Canavanine +clonNAT +G418 +Thialysine	cSGA_v3r2	6	11	4.87351843708	8839.75765605	44.9480660745	254	5.2154945143	605192.995719	3725.07946031	43	6.25317354304	600029.992872	2657.38555981	1001	627	136	136	154	163	147	1142	0
DLR00014047	4	7	YHR115C	UD20-36_5h_3x	SD/MSG -ARG -HIS -LYS +Canavanine +clonNAT +G418 +Thialysine	cSGA_v3r2	6	11	5.01119513678	9019.0812083	23.4525269844	254	5.36279078917	647361.995789	3850.01740292	43	6.40335102134	642540.992706	3159.31526817	1136	625	136	136	158	165	149	1212	0
DLR00014047	4	8	YGR290W	UD20-36_5h_3x	SD/MSG -ARG -HIS -LYS +Canavanine +clonNAT +G418 +Thialysine	cSGA_v3r2	6	11	4.90103845285	8873.30879361	30.1892503739	254	5.26298405909	637427.995221	3893.64057684	43	6.30398365391	631010.992529	3318.02393039	1272	626	136	136	157	165	148	1082	0
DLR00014047	4	9	YHR105W	UD20-36_5h_3x	SD/MSG -ARG -HIS -LYS +Canavanine +clonNAT +G418 +Thialysine	cSGA_v3r2	6	11	4.99522595649	10113.0175055	38.9912023682	254	5.3475871361	738999.995137	4190.68116135	43	6.39159599984	733107.992511	4147.18779851	1410	623	136	136	159	167	148	808	0
DLR00014047	4	10	YGR263C	UD20-36_5h_3x	SD/MSG -ARG -HIS -LYS +Canavanine +clonNAT +G418 +Thialysine	cSGA_v3r2	6	11	4.94823909526	9408.01106453	36.0896682766	254	5.30324394392	684061.996179	3705.38998575	43	6.34516923093	678619.993447	3368.91359842	1547	625	136	136	159	166	148	1007	0
DLR00014047	4	11	YGR228W	UD20-36_5h_3x	SD/MSG -ARG -HIS -LYS +Canavanine +clonNAT +G418 +Thialysine	cSGA_v3r2	6	11	4.88726711616	8900.53634166	34.3634357637	254	5.21959656716	633151.994992	3848.79188326	43	6.25824338539	627361.992667	3719.50331157	1682	625	136	136	156	164	146	1128	0
DLR00014047	4	12	YIL012W	UD20-36_5h_3x	SD/MSG -ARG -HIS -LYS +Canavanine +clonNAT +G418 +Thialysine	cSGA_v3r2	6	11	5.04398216561	9134.66224494	38.8808671725	254	5.40976970496	658031.996978	3795.72677818	43	6.45728498889	651293.993535	3143.06971917	1819	623	136	136	157	165	146	888	0
DLR00014047	4	13	YGR193C	UD20-36_5h_3x	SD/MSG -ARG -HIS -LYS +Canavanine +clonNAT +G418 +Thialysine	cSGA_v3r2	6	11	4.9895175868	9126.59520044	32.978444595	254	5.33109590737	659184.99591	3955.69342294	43	6.38049047938	652014.992904	3449.18232244	1956	626	136	136	157	165	147	979	0
DLR00014047	4	14	YHR029C	UD20-36_5h_3x	SD/MSG -ARG -HIS -LYS +Canavanine +clonNAT +G418 +Thialysine	cSGA_v3r2	6	11	4.94470915742	8583.11052437	26.7004611595	254	5.3276338867	611307.996483	3513.64237604	43	6.37317974809	604279.993226	2812.29613415	2092	625	136	136	156	164	146	1046	0
DLR00014047	4	15	YIL055C	UD20-36_5h_3x	SD/MSG -ARG -HIS -LYS +Canavanine +clonNAT +G418 +Thialysine	cSGA_v3r2	6	11	5.24429212102	9679.59604325	36.0660798419	254	5.55121520146	708703.997131	4385.81612537	43	6.61267093535	701003.992907	3204.27697072	2226	624	136	136	158	166	147	816	0
DLR00014047	4	16	YHR200W	UD20-36_5h_3x	SD/MSG -ARG -HIS -LYS +Canavanine +clonNAT +G418 +Thialysine	cSGA_v3r2	6	11	4.06772898407	5404.99999073	37.5657771281	254	4.35881659877	295295.000025	4787.26116515	43	5.28964596844	287664.999643	1295.70897775	2366	625	136	136	137	149	137	1054	0
DLR00014047	4	17	YGR217W	UD20-36_5h_3x	SD/MSG -ARG -HIS -LYS +Canavanine +clonNAT +G418 +Thialysine	cSGA_v3r2	6	11	5.153449019	9556.21468025	31.6899711516	254	5.49341921562	691655.997164	4061.12066077	43	6.54834950552	685806.993283	2779.36777619	2498	622	136	136	158	165	148	1044	0
DLR00014047	4	18	YIL050W	UD20-36_5h_3x	SD/MSG -ARG -HIS -LYS +Canavanine +clonNAT +G418 +Thialysine	cSGA_v3r2	6	11	4.94219769695	8803.20870793	36.5686592682	254	5.22632063368	596853.996402	3892.38835673	43	6.26106592112	590391.993227	2412.92112496	2637	620	136	136	152	161	146	1070	0
DLR00014047	4	19	YGR207C	UD20-36_5h_3x	SD/MSG -ARG -HIS -LYS +Canavanine +clonNAT +G418 +Thialysine	cSGA_v3r2	6	11	4.76004295486	8060.60954557	27.6591695549	254	5.10018315231	545336.995258	4020.49839242	43	6.12721162907	540493.992802	2732.80432721	2773	625	136	136	151	160	146	1340	0
DLR00014047	4	20	YHL017W	UD20-36_5h_3x	SD/MSG -ARG -HIS -LYS +Canavanine +clonNAT +G418 +Thialysine	cSGA_v3r2	6	11	4.89605362902	8698.41458116	53.428779629	254	5.20848469719	615384.994948	3701.34998887	43	6.24503878878	608577.992491	3246.03937096	2912	623	136	136	153	162	147	963	0
DLR00014047	4	21	YHL043W	UD20-36_5h_3x	SD/MSG -ARG -HIS -LYS +Canavanine +clonNAT +G418 +Thialysine	cSGA_v3r2	6	11	0	11	22.4723921948	254	12	30333.6	1452.20259957	43	0.5	1001.7	118.630963545	3039	633	136	136	-1	-1	-1	0	0
DLR00014047	4	22	YHR079C-B	UD20-36_5h_3x	SD/MSG -ARG -HIS -LYS +Canavanine +clonNAT +G418 +Thialysine	cSGA_v3r2	6	11	5.02823276829	10366.0772399	49.0255081195	254	5.30011683638	799086.993741	4820.69700577	43	6.34693012457	793839.991934	5478.21266408	3181	624	136	136	154	161	147	911	0
DLR00014047	4	23	YHR059W	UD20-36_5h_3x	SD/MSG -ARG -HIS -LYS +Canavanine +clonNAT +G418 +Thialysine	cSGA_v3r2	6	11	0.5	230.4	28.9681568582	254	12	28456.2	759.531031577	43	5.04799267778	1228.5	329.264872803	3313	635	136	136	-1	-1	-1	3	0
DLR00014047	4	24	YOR202W	UD20-36_5h_3x	SD/MSG -ARG -HIS -LYS +Canavanine +clonNAT +G418 +Thialysine	cSGA_v3r2	6	11	4.7189255803	10342.6064066	131.448811149	254	5.07506837344	871188.97475	9641.68631053	43	6.10574083319	860471.821969	11340.8335558	3454	624	136	136	154	160	143	589	0
DLR00014047	5	1	YOR202W	UD20-36_5h_3x	SD/MSG -ARG -HIS -LYS +Canavanine +clonNAT +G418 +Thialysine	cSGA_v3r2	6	11	4.80949372491	10562.0271693	139.120742962	254	5.09802068516	835188.992051	9148.61029328	43	6.13654247484	829266.99094	10501.9215036	327	763	136	136	154	160	142	498	0
DLR00014047	5	2	YHR123W	UD20-36_5h_3x	SD/MSG -ARG -HIS -LYS +Canavanine +clonNAT +G418 +Thialysine	cSGA_v3r2	6	11	5.11786380329	10342.4927003	88.4529491757	254	5.36517639064	785685.993622	6423.15078943	43	6.41884517422	780219.991347	6881.22922456	457	765	136	136	154	161	146	838	0
DLR00014047	5	3	YHR161C	UD20-36_5h_3x	SD/MSG -ARG -HIS -LYS +Canavanine +clonNAT +G418 +Thialysine	cSGA_v3r2	6	11	4.88120614673	8178.15075244	36.6009346528	254	5.16973495559	558858.995401	3364.77472401	43	6.20719011155	552718.992748	2845.8485254	597	762	136	136	149	158	144	1071	0
DLR00014047	5	4	YHR210C	UD20-36_5h_3x	SD/MSG -ARG -HIS -LYS +Canavanine +clonNAT +G418 +Thialysine	cSGA_v3r2	6	11	5.10177460497	10419.6625119	56.7746568661	254	5.37170823213	730105.995318	4174.15369095	43	6.42707811979	726351.9926	3727.4012461	730	762	136	136	154	163	148	984	0
DLR00014047	5	5	YIL036W	UD20-36_5h_3x	SD/MSG -ARG -HIS -LYS +Canavanine +clonNAT +G418 +Thialysine	cSGA_v3r2	6	11	3.37468495491	3762.00040871	41.9181861129	254	3.72737977498	179858.999997	5365.8318333	43	4.51399210088	169639.999917	1114.02316046	868	766	136	136	127	141	133	914	0
DLR00014047	5	6	YGR236C	UD20-36_5h_3x	SD/MSG -ARG -HIS -LYS +Canavanine +clonNAT +G418 +Thialysine	cSGA_v3r2	6	11	5.06977413444	10226.9596013	34.2495850736	254	5.41023808841	743877.995911	3730.9413098	43	6.45941792056	741093.993094	3051.51760718	999	762	136	136	159	167	150	1193	0
DLR00014047	5	7	YHR202W	UD20-36_5h_3x	SD/MSG -ARG -HIS -LYS +Canavanine +clonNAT +G418 +Thialysine	cSGA_v3r2	6	11	4.87268765091	8811.36015983	18.3222775778	254	5.21541721833	634764.995757	3720.12669955	43	6.24576707278	628782.992994	2801.23558984	1141	760	136	136	157	166	149	1134	0
DLR00014047	5	8	YHR066W	UD20-36_5h_3x	SD/MSG -ARG -HIS -LYS +Canavanine +clonNAT +G418 +Thialysine	cSGA_v3r2	6	11	4.05400189945	5948.00691902	39.9546239948	254	4.28043515285	316195.000134	4433.9202477	43	5.21491971153	311853.999826	861.044510131	1268	762	136	136	136	148	137	1256	0
DLR00014047	5	9	YIL052C	UD20-36_5h_3x	SD/MSG -ARG -HIS -LYS +Canavanine +clonNAT +G418 +Thialysine	cSGA_v3r2	6	11	4.91143907822	9198.85625578	33.3071162518	254	5.27623372315	655864.994939	4418.24850524	43	6.31955229531	650899.992235	3924.73937005	1413	764	136	136	157	165	147	1154	0
DLR00014047	5	10	YHL019C	UD20-36_5h_3x	SD/MSG -ARG -HIS -LYS +Canavanine +clonNAT +G418 +Thialysine	cSGA_v3r2	6	11	4.89520182433	9354.51664102	31.178604791	254	5.26554832252	658688.995617	3966.32685506	43	6.3103743283	654093.993038	3598.22212931	1547	761	136	136	156	164	146	1089	0
DLR00014047	5	11	YHR126C	UD20-36_5h_3x	SD/MSG -ARG -HIS -LYS +Canavanine +clonNAT +G418 +Thialysine	cSGA_v3r2	6	11	4.79577010533	8694.81308532	28.8686187997	254	5.11528004695	617705.995327	3770.83246998	43	6.14565885349	610358.992967	3366.84999507	1688	761	136	136	155	163	145	913	0
DLR00014047	5	12	YHR160C	UD20-36_5h_3x	SD/MSG -ARG -HIS -LYS +Canavanine +clonNAT +G418 +Thialysine	cSGA_v3r2	6	11	4.92740315376	9443.33753828	35.3855585838	254	5.26200720212	696833.99521	4085.92947231	43	6.30118724352	690063.992694	3811.60147175	1817	760	136	136	158	165	147	927	0
DLR00014047	5	13	YHR133C	UD20-36_5h_3x	SD/MSG -ARG -HIS -LYS +Canavanine +clonNAT +G418 +Thialysine	cSGA_v3r2	6	11	4.95919894809	9504.14988069	25.5193248987	254	5.3197987231	703498.995038	4253.80449371	43	6.3665100778	698081.992315	3879.30534133	1955	766	136	136	158	165	147	1037	0
DLR00014047	5	14	YIL001W	UD20-36_5h_3x	SD/MSG -ARG -HIS -LYS +Canavanine +clonNAT +G418 +Thialysine	cSGA_v3r2	6	11	4.89709202257	9351.77580702	23.7488192312	254	5.28474369116	663833.995349	4262.30384971	43	6.33361891459	658918.992505	3533.3120348	2089	766	136	136	155	163	146	1116	0
DLR00014047	5	15	YHR135C	UD20-36_5h_3x	SD/MSG -ARG -HIS -LYS +Canavanine +clonNAT +G418 +Thialysine	cSGA_v3r2	6	11	4.85562737412	8113.23528196	32.2919980801	254	5.22588957104	566979.995846	4156.0903538	43	6.25422224332	559861.992468	3054.44102809	2231	757	136	136	153	162	145	1017	0
DLR00014047	5	16	YGR239C	UD20-36_5h_3x	SD/MSG -ARG -HIS -LYS +Canavanine +clonNAT +G418 +Thialysine	cSGA_v3r2	6	11	4.95306077398	8494.62967736	49.9786325758	254	5.28772023064	589848.996612	4070.1065057	43	6.32457332772	583348.992986	2868.7303428	2363	761	136	136	153	162	145	1113	0
DLR00014047	5	17	YHR180W	UD20-36_5h_3x	SD/MSG -ARG -HIS -LYS +Canavanine +clonNAT +G418 +Thialysine	cSGA_v3r2	6	11	4.86335863898	7915.1490621	39.326738042	254	5.24319158318	559498.996984	3976.51325556	43	6.27139975194	549813.993432	2422.3965095	2509	766	136	136	154	163	146	896	0
DLR00014047	5	18	YGR192C	UD20-36_5h_3x	SD/MSG -ARG -HIS -LYS +Canavanine +clonNAT +G418 +Thialysine	cSGA_v3r2	6	11	4.76666587888	8212.8729892	33.6300414847	254	5.06570254961	545066.995912	4119.50543603	43	6.09197370347	539482.992972	2680.57285974	2639	762	136	136	150	159	144	1121	0
DLR00014047	5	19	YHR153C	UD20-36_5h_3x	SD/MSG -ARG -HIS -LYS +Canavanine +clonNAT +G418 +Thialysine	cSGA_v3r2	6	11	5.33337596865	9709.56946629	56.4187401736	254	5.56763787438	693065.996996	4331.99605488	43	6.62511447155	687445.992668	3135.41076671	2773	763	136	136	155	164	147	1031	0
DLR00014047	5	20	YHR045W	UD20-36_5h_3x	SD/MSG -ARG -HIS -LYS +Canavanine +clonNAT +G418 +Thialysine	cSGA_v3r2	6	11	5.09431934948	8928.32811209	35.9108632765	254	5.41730489021	627384.995696	4134.98533222	43	6.4663728	619970.992308	3509.96284247	2910	762	136	136	154	162	147	918	0
DLR00014047	5	21	YGR242W	UD20-36_5h_3x	SD/MSG -ARG -HIS -LYS +Canavanine +clonNAT +G418 +Thialysine	cSGA_v3r2	6	11	5.02311864628	9363.45520575	42.9764797698	254	5.32503852543	665732.994755	3945.79073137	43	6.37405827172	661431.992287	3833.68889344	3050	759	136	136	152	161	147	1182	0
DLR00014047	5	22	YHR140W	UD20-36_5h_3x	SD/MSG -ARG -HIS -LYS +Canavanine +clonNAT +G418 +Thialysine	cSGA_v3r2	6	11	5.14175144022	9864.03805645	61.0623793644	254	5.3777243215	707050.736247	3853.67654555	43	6.39295666979	714031.991537	4843.16038381	3182	760	136	136	151	160	145	967	0
DLR00014047	5	23	YHR198C	UD20-36_5h_3x	SD/MSG -ARG -HIS -LYS +Canavanine +clonNAT +G418 +Thialysine	cSGA_v3r2	6	11	4.61773150277	8282.20090595	57.1797395352	254	4.92093283381	595382.993907	4840.97527482	43	5.97575203292	572522.367955	3793.57192771	3323	765	136	136	143	153	142	505	0
DLR00014047	5	24	YOR202W	UD20-36_5h_3x	SD/MSG -ARG -HIS -LYS +Canavanine +clonNAT +G418 +Thialysine	cSGA_v3r2	6	11	4.85075834336	10882.2771318	107.723829628	254	5.13826378027	931178.99191	11075.8868336	43	6.17037849159	926545.991234	13066.9291561	3453	761	136	136	154	160	143	584	0
DLR00014047	6	1	YOR202W	UD20-36_5h_3x	SD/MSG -ARG -HIS -LYS +Canavanine +clonNAT +G418 +Thialysine	cSGA_v3r2	6	11	4.76251098282	10682.7169334	138.27726146	254	5.00739511002	834450.99303	9372.10030805	43	6.03805589439	828741.992148	11089.4396009	319	898	136	136	154	161	144	462	0
DLR00014047	6	2	YHR037W	UD20-36_5h_3x	SD/MSG -ARG -HIS -LYS +Canavanine +clonNAT +G418 +Thialysine	cSGA_v3r2	6	11	4.73255791938	9165.75005353	52.6433842725	254	5.05055754396	664170.992286	6746.0538915	43	6.08996969759	658235.990965	7586.54189867	458	899	136	136	151	159	144	900	0
DLR00014047	6	3	YHR146W	UD20-36_5h_3x	SD/MSG -ARG -HIS -LYS +Canavanine +clonNAT +G418 +Thialysine	cSGA_v3r2	6	11	5.39620070471	8930.78109556	99.4888533052	254	5.52782153066	671282.996743	3896.64175227	43	6.58655325025	665985.992548	2991.53951961	591	900	136	136	156	163	148	1082	0
DLR00014047	6	4	YGR168C	UD20-36_5h_3x	SD/MSG -ARG -HIS -LYS +Canavanine +clonNAT +G418 +Thialysine	cSGA_v3r2	6	11	5.07753401919	8789.66497893	40.7518652796	254	5.38173893634	621325.995941	4021.74674961	43	6.42684225341	616322.992232	2837.41112163	727	898	136	136	154	163	148	1128	0
DLR00014047	6	5	YHR032W	UD20-36_5h_3x	SD/MSG -ARG -HIS -LYS +Canavanine +clonNAT +G418 +Thialysine	cSGA_v3r2	6	11	4.83043723762	8683.13026948	33.5067534568	254	5.21970733343	609450.512219	3542.26587536	43	6.23122034595	610440.99289	2698.79212076	866	897	136	136	156	165	150	1083	0
DLR00014047	6	6	YHR151C	UD20-36_5h_3x	SD/MSG -ARG -HIS -LYS +Canavanine +clonNAT +G418 +Thialysine	cSGA_v3r2	6	11	4.24224694317	6183.71266648	25.7801018188	254	4.59330643472	382265.688616	4843.39644579	43	5.53173527289	377851.997075	1795.36274077	1003	899	136	136	146	156	143	985	0
DLR00014047	6	7	YHR018C	UD20-36_5h_3x	SD/MSG -ARG -HIS -LYS +Canavanine +clonNAT +G418 +Thialysine	cSGA_v3r2	6	11	0	11	38.7293457574	254	12	34258.5	2014.35545079	43	0	43	112.683670074	1140	910	136	136	-1	-1	-1	0	0
DLR00014047	6	8	YHR163W	UD20-36_5h_3x	SD/MSG -ARG -HIS -LYS +Canavanine +clonNAT +G418 +Thialysine	cSGA_v3r2	6	11	5.07514785537	10234.498771	36.6272710432	254	5.3847231955	727676.996091	3965.99181745	43	6.43513870342	723625.993198	3276.52099583	1274	897	136	136	157	165	148	1041	0
DLR00014047	6	9	YHR121W	UD20-36_5h_3x	SD/MSG -ARG -HIS -LYS +Canavanine +clonNAT +G418 +Thialysine	cSGA_v3r2	6	11	4.97831494427	9600.74270114	55.5671132834	254	5.30403268756	657932.995331	4177.00262552	43	6.3479002107	654948.992443	3577.70539802	1408	899	136	136	154	162	146	1172	0
DLR00014047	6	10	YHR035W	UD20-36_5h_3x	SD/MSG -ARG -HIS -LYS +Canavanine +clonNAT +G418 +Thialysine	cSGA_v3r2	6	11	5.18415198677	10048.8712738	19.9303083148	254	5.47447992564	736451.996167	4095.1143221	43	6.52854829789	731045.992706	3208.6706592	1547	895	136	136	158	165	147	909	0
DLR00014047	6	11	YGR214W	UD20-36_5h_3x	SD/MSG -ARG -HIS -LYS +Canavanine +clonNAT +G418 +Thialysine	cSGA_v3r2	6	11	3.98495978603	6552.15509807	29.2177287844	254	4.21153908523	368014.999936	4687.05267553	43	5.1524715851	358205.870915	725.467394555	1684	898	136	136	138	149	136	932	0
DLR00014047	6	12	YHR021C	UD20-36_5h_3x	SD/MSG -ARG -HIS -LYS +Canavanine +clonNAT +G418 +Thialysine	cSGA_v3r2	6	11	2.76007871886	2023.40878183	49.5271526444	254	3.38811085989	116712.000005	5115.95879311	43	3.87537427553	97524.3917528	584.088572011	1825	901	136	136	130	143	133	383	0
DLR00014047	6	13	YHR139C-A	UD20-36_5h_3x	SD/MSG -ARG -HIS -LYS +Canavanine +clonNAT +G418 +Thialysine	cSGA_v3r2	6	11	0	11	12.6944137785	254	12	35523.9	2144.9960777	43	0	43	61.6493355887	1956	910	136	136	-1	-1	-1	0	0
DLR00014047	6	14	YIL049W	UD20-36_5h_3x	SD/MSG -ARG -HIS -LYS +Canavanine +clonNAT +G418 +Thialysine	cSGA_v3r2	6	11	4.97492885961	9805.2719142	49.2454127898	254	5.23541422226	694418.994547	4792.29433208	43	6.27580005559	689263.992272	4616.95494568	2093	896	136	136	155	163	145	990	0
DLR00014047	6	15	YGR196C	UD20-36_5h_3x	SD/MSG -ARG -HIS -LYS +Canavanine +clonNAT +G418 +Thialysine	cSGA_v3r2	6	11	5.12302765826	9512.57743071	41.0316822334	254	5.43573662723	671525.996436	4181.85621147	43	6.48733600403	665505.992806	3381.25877313	2226	899	136	136	154	162	145	980	0
DLR00014047	6	16	YGR182C	UD20-36_5h_3x	SD/MSG -ARG -HIS -LYS +Canavanine +clonNAT +G418 +Thialysine	cSGA_v3r2	6	11	5.08530697926	9482.46592146	37.7829291936	254	5.42207058902	669026.996533	4322.99257516	43	6.47143582127	663813.992863	3182.77708635	2362	897	136	136	154	162	145	1012	0
DLR00014047	6	17	YGR163W	UD20-36_5h_3x	SD/MSG -ARG -HIS -LYS +Canavanine +clonNAT +G418 +Thialysine	cSGA_v3r2	6	11	4.65137061465	6839.81491435	25.6069691503	254	5.01667759845	460599.996718	3978.07654671	43	6.02211267108	454437.993462	2024.36738572	2498	895	136	136	150	159	145	1363	0
DLR00014047	6	18	YHL002W	UD20-36_5h_3x	SD/MSG -ARG -HIS -LYS +Canavanine +clonNAT +G418 +Thialysine	cSGA_v3r2	6	11	5.15875010147	9332.66834783	44.2690873983	254	5.46960840878	655828.997046	3942.80964371	43	6.51658864614	649716.993224	2518.94631272	2639	896	136	136	153	162	146	986	0
DLR00014047	6	19	YIL028W	UD20-36_5h_3x	SD/MSG -ARG -HIS -LYS +Canavanine +clonNAT +G418 +Thialysine	cSGA_v3r2	6	11	4.6932798138	7574.10662235	37.3246993407	254	5.03504309531	477534.204921	3773.40245495	43	6.01747086471	479262.992534	3026.92126504	2771	897	136	136	146	157	143	1080	0
DLR00014047	6	20	YHR152W	UD20-36_5h_3x	SD/MSG -ARG -HIS -LYS +Canavanine +clonNAT +G418 +Thialysine	cSGA_v3r2	6	11	5.20046188298	9607.79242611	34.6044452841	254	5.5128068526	666589.99657	4039.67242832	43	6.57322252627	661732.992803	3292.28003778	2909	895	136	136	152	161	146	1081	0
DLR00014047	6	21	YHR044C	UD20-36_5h_3x	SD/MSG -ARG -HIS -LYS +Canavanine +clonNAT +G418 +Thialysine	cSGA_v3r2	6	11	5.33665363915	9025.5065696	38.6808373578	254	5.51984985759	640131.997108	3677.43229838	43	6.57961791661	632244.993192	2932.81222431	3047	900	136	136	152	161	146	810	0
DLR00014047	6	22	YIL041W	UD20-36_5h_3x	SD/MSG -ARG -HIS -LYS +Canavanine +clonNAT +G418 +Thialysine	cSGA_v3r2	6	11	4.93774292962	8823.00074179	40.2309408437	254	5.26875263096	596612.943784	3576.26635504	43	6.27419577226	602034.991687	4087.87409779	3181	901	136	136	147	156	143	962	0
DLR00014047	6	23	YIL057C	UD20-36_5h_3x	SD/MSG -ARG -HIS -LYS +Canavanine +clonNAT +G418 +Thialysine	cSGA_v3r2	6	11	5.30029005239	9787.59939865	79.2944508026	254	5.41770634627	763745.993499	6238.87965951	43	6.4704408498	756272.990794	6560.49726033	3317	898	136	136	150	158	143	623	0
DLR00014047	6	24	YOR202W	UD20-36_5h_3x	SD/MSG -ARG -HIS -LYS +Canavanine +clonNAT +G418 +Thialysine	cSGA_v3r2	6	11	4.77482380866	10615.6676137	125.474486782	254	5.09187415487	865942.172985	9241.66074429	43	6.13075717226	855729.770259	10876.2564799	3455	896	136	136	151	158	141	541	0
DLR00014047	7	1	YOR202W	UD20-36_5h_3x	SD/MSG -ARG -HIS -LYS +Canavanine +clonNAT +G418 +Thialysine	cSGA_v3r2	6	11	4.75460821835	10466.6750812	131.172086942	254	5.07798683855	806172.397478	8484.28432834	43	6.06653353388	823099.991564	11445.0715151	326	1033	136	136	155	162	146	583	0
DLR00014047	7	2	YGR230W	UD20-36_5h_3x	SD/MSG -ARG -HIS -LYS +Canavanine +clonNAT +G418 +Thialysine	cSGA_v3r2	6	11	5.23957625472	10498.5629217	60.3956615554	254	5.49413516323	805124.993702	5885.21744061	43	6.55820353878	800918.990857	6248.48650467	455	1037	136	136	155	162	147	843	0
DLR00014047	7	3	YIL043C	UD20-36_5h_3x	SD/MSG -ARG -HIS -LYS +Canavanine +clonNAT +G418 +Thialysine	cSGA_v3r2	6	11	4.99604108878	8725.59951548	36.3091133018	254	5.28173205111	598851.996102	3189.95979727	43	6.3326941339	593486.993283	2682.54478933	593	1040	136	136	149	158	145	935	0
DLR00014047	7	4	YHR046C	UD20-36_5h_3x	SD/MSG -ARG -HIS -LYS +Canavanine +clonNAT +G418 +Thialysine	cSGA_v3r2	6	11	5.27782735522	10220.94972	24.7650041936	254	5.55940427926	725491.996887	3724.33654417	43	6.62413286048	721551.993117	2836.75512057	728	1038	136	136	155	163	149	1010	0
DLR00014047	7	5	YHR049C-A	UD20-36_5h_3x	SD/MSG -ARG -HIS -LYS +Canavanine +clonNAT +G418 +Thialysine	cSGA_v3r2	6	11	4.85322272659	8569.65174283	31.2996313646	254	5.19409265039	581345.145841	3572.44746779	43	6.20739328447	580756.993272	2432.51242206	864	1035	136	136	153	162	148	1091	0
DLR00014047	7	6	YGR213C	UD20-36_5h_3x	SD/MSG -ARG -HIS -LYS +Canavanine +clonNAT +G418 +Thialysine	cSGA_v3r2	6	11	5.10323814304	10158.1486557	46.351309534	254	5.41325252672	718838.9963	3792.31187451	43	6.45743664982	716935.99327	2591.12177544	1000	1034	136	136	157	166	150	1220	0
DLR00014047	7	7	YHR031C	UD20-36_5h_3x	SD/MSG -ARG -HIS -LYS +Canavanine +clonNAT +G418 +Thialysine	cSGA_v3r2	6	11	4.60815672878	8556.49477756	31.7048955661	254	4.96523748426	589520.995016	4784.64303997	43	5.98696570652	584549.993167	4199.17152305	1141	1037	136	136	153	162	146	1044	0
DLR00014047	7	8	YHR087W	UD20-36_5h_3x	SD/MSG -ARG -HIS -LYS +Canavanine +clonNAT +G418 +Thialysine	cSGA_v3r2	6	11	5.15809768816	9921.32382242	42.7793152275	254	5.44956303939	687514.996785	3771.22555289	43	6.49887463394	682602.993541	2636.52729696	1268	1031	136	136	154	162	146	965	0
DLR00014047	7	9	YHR150W	UD20-36_5h_3x	SD/MSG -ARG -HIS -LYS +Canavanine +clonNAT +G418 +Thialysine	cSGA_v3r2	6	11	4.9768158806	8957.11069888	33.2938808207	254	5.33406721727	629215.996031	4236.38491042	43	6.36998725882	623413.992932	3522.98827877	1411	1037	136	136	154	162	146	977	0
DLR00014047	7	10	YHL037C	UD20-36_5h_3x	SD/MSG -ARG -HIS -LYS +Canavanine +clonNAT +G418 +Thialysine	cSGA_v3r2	6	11	4.89980140444	9559.10152367	30.8285297414	254	5.25004222675	682900.995034	4222.5088742	43	6.28684589471	678322.992754	3770.46385805	1547	1033	136	136	155	163	146	1029	0
DLR00014047	7	11	YGR194C	UD20-36_5h_3x	SD/MSG -ARG -HIS -LYS +Canavanine +clonNAT +G418 +Thialysine	cSGA_v3r2	6	11	4.78482441353	10369.9748346	45.2059177822	254	5.07993777138	767434.995296	4511.2864175	43	6.11056444598	762710.993817	4728.3098521	1687	1033	136	136	158	165	147	1019	0
DLR00014047	7	12	YHR167W	UD20-36_5h_3x	SD/MSG -ARG -HIS -LYS +Canavanine +clonNAT +G418 +Thialysine	cSGA_v3r2	6	11	3.74421980775	6420.94684092	14.4953638046	254	4.12463053928	405083.999929	5003.91525236	43	5.02838870472	399221.999743	1910.11994004	1824	1025	136	136	145	155	141	1198	0
DLR00014047	7	13	YHR077C	UD20-36_5h_3x	SD/MSG -ARG -HIS -LYS +Canavanine +clonNAT +G418 +Thialysine	cSGA_v3r2	6	11	4.82889297652	9292.52664816	41.1031198235	254	5.19540079486	663633.978992	3883.95616344	43	6.19554096471	667012.992727	4007.37238737	1956	1035	136	136	156	164	146	1003	0
DLR00014047	7	14	YGR288W	UD20-36_5h_3x	SD/MSG -ARG -HIS -LYS +Canavanine +clonNAT +G418 +Thialysine	cSGA_v3r2	6	11	5.09481173132	9920.9370526	36.6877503919	254	5.42416018971	740369.994931	4424.36743341	43	6.47332087601	735560.992185	4085.3810455	2090	1035	136	136	158	165	147	1067	0
DLR00014047	7	15	YHL047C	UD20-36_5h_3x	SD/MSG -ARG -HIS -LYS +Canavanine +clonNAT +G418 +Thialysine	cSGA_v3r2	6	11	4.80620310871	9591.29565308	43.0711591764	254	5.16910555552	671576.994755	4133.28467397	43	6.21154753039	670605.992776	4053.34815192	2233	1037	136	136	153	161	145	1464	0
DLR00014047	7	16	YHR075C	UD20-36_5h_3x	SD/MSG -ARG -HIS -LYS +Canavanine +clonNAT +G418 +Thialysine	cSGA_v3r2	6	11	4.92606449373	8949.358297	38.7144671995	254	5.28221058059	622522.996064	3664.63587171	43	6.32177839781	617765.993277	2776.94497723	2364	1036	136	136	152	161	145	1182	0
DLR00014047	7	17	YHR076W	UD20-36_5h_3x	SD/MSG -ARG -HIS -LYS +Canavanine +clonNAT +G418 +Thialysine	cSGA_v3r2	6	11	5.1769492434	9270.81592767	30.963025882	254	5.47629621258	658892.996875	3733.06022106	43	6.5222813116	652445.993279	2789.09782977	2506	1035	136	136	153	162	146	934	0
DLR00014047	7	18	YIL029C	UD20-36_5h_3x	SD/MSG -ARG -HIS -LYS +Canavanine +clonNAT +G418 +Thialysine	cSGA_v3r2	6	11	4.84337024636	8690.52120643	45.0936440714	254	5.26637883038	583870.698758	3546.96267382	43	6.26358771519	587190.992289	3749.19619527	2639	1033	136	136	150	160	144	952	0
DLR00014047	7	19	YHR182W	UD20-36_5h_3x	SD/MSG -ARG -HIS -LYS +Canavanine +clonNAT +G418 +Thialysine	cSGA_v3r2	6	11	5.15035516041	9204.27585893	60.0016111824	254	5.46103762422	633642.996666	3850.10102706	43	6.51428394784	628749.992927	3047.34017746	2777	1035	136	136	151	161	145	1080	0
DLR00014047	7	20	YHR156C	UD20-36_5h_3x	SD/MSG -ARG -HIS -LYS +Canavanine +clonNAT +G418 +Thialysine	cSGA_v3r2	6	11	4.95555759864	8848.54895538	43.5070291443	254	5.24085614817	576832.994939	4016.7664269	43	6.27976705274	571240.99208	3570.47318578	2909	1035	136	136	147	157	143	911	0
DLR00014047	7	21	YHL016C	UD20-36_5h_3x	SD/MSG -ARG -HIS -LYS +Canavanine +clonNAT +G418 +Thialysine	cSGA_v3r2	6	11	5.19237798541	9375.62109856	25.8100111048	254	5.4680787178	656597.995756	4351.7854565	43	6.5250545262	649748.992149	4041.60708176	3048	1036	136	136	150	160	145	784	0
DLR00014047	7	22	YHR033W	UD20-36_5h_3x	SD/MSG -ARG -HIS -LYS +Canavanine +clonNAT +G418 +Thialysine	cSGA_v3r2	6	11	5.04425104451	8799.30598432	38.0635746388	254	5.32834928367	602420.126482	3590.14744748	43	6.33948507141	605810.991822	3989.25638539	3180	1037	136	136	147	157	143	815	0
DLR00014047	7	23	YHR049W	UD20-36_5h_3x	SD/MSG -ARG -HIS -LYS +Canavanine +clonNAT +G418 +Thialysine	cSGA_v3r2	6	11	5.31502264805	9233.14856334	91.9439648381	254	5.37915974357	725808.992983	6481.91884196	43	6.42960970572	718660.990345	6980.76676719	3324	1036	136	136	150	158	142	694	0
DLR00014047	7	24	YOR202W	UD20-36_5h_3x	SD/MSG -ARG -HIS -LYS +Canavanine +clonNAT +G418 +Thialysine	cSGA_v3r2	6	11	5.01876518086	11134.2613248	113.395166021	254	5.22317516729	954413.990854	11780.4729594	43	6.26641100323	949335.990165	13667.8006123	3456	1036	136	136	152	159	141	617	2
DLR00014047	8	1	YOR202W	UD20-36_5h_3x	SD/MSG -ARG -HIS -LYS +Canavanine +clonNAT +G418 +Thialysine	cSGA_v3r2	6	11	4.4601100226	9460.84030442	90.0472912885	254	4.72848454192	730610.995274	8681.57359433	43	5.72674772805	724585.994885	10408.5231295	321	1164	136	136	153	160	145	751	9
DLR00014047	8	2	YHR073W	UD20-36_5h_3x	SD/MSG -ARG -HIS -LYS +Canavanine +clonNAT +G418 +Thialysine	cSGA_v3r2	6	11	5.18509381481	9888.33177039	73.0865876306	254	5.45038249676	765664.993659	5641.58384865	43	6.51382286454	759855.990847	5894.43966473	457	1167	136	136	155	162	146	810	0
DLR00014047	8	3	YHL030W	UD20-36_5h_3x	SD/MSG -ARG -HIS -LYS +Canavanine +clonNAT +G418 +Thialysine	cSGA_v3r2	6	11	4.54745726336	6550.93247753	24.1234075823	254	4.98864198326	445062.995958	3346.78757524	43	5.99649175188	439585.993091	2390.50712965	593	1174	136	136	147	157	144	1301	0
DLR00014047	8	4	YGR269W	UD20-36_5h_3x	SD/MSG -ARG -HIS -LYS +Canavanine +clonNAT +G418 +Thialysine	cSGA_v3r2	6	11	5.1947275155	9530.61006925	49.3117894646	254	5.47784243097	678899.996503	3580.50066058	43	6.53787594799	673635.992958	2739.34468444	727	1173	136	136	154	163	148	978	0
DLR00014047	8	5	YHR081W	UD20-36_5h_3x	SD/MSG -ARG -HIS -LYS +Canavanine +clonNAT +G418 +Thialysine	cSGA_v3r2	6	11	3.46219508947	2758.58390829	22.6471217613	254	3.82733467084	129037.000022	4883.69439285	43	4.5424757815	114999.031266	609.692900297	865	1173	136	136	122	137	131	663	0
DLR00014047	8	6	YIL016W	UD20-36_5h_3x	SD/MSG -ARG -HIS -LYS +Canavanine +clonNAT +G418 +Thialysine	cSGA_v3r2	6	11	5.06976269627	9562.90348234	33.4914864889	254	5.40052907949	656218.996655	3644.35530066	43	6.44866462113	653594.993354	2505.95005576	1000	1172	136	136	154	163	148	1161	0
DLR00014047	8	7	YIL009C-A	UD20-36_5h_3x	SD/MSG -ARG -HIS -LYS +Canavanine +clonNAT +G418 +Thialysine	cSGA_v3r2	6	11	5.01613648316	9066.14107493	34.1163365071	254	5.36080838245	623498.997047	3569.94846278	43	6.43108358607	613723.457453	2001.22467297	1134	1175	136	136	153	162	147	1128	0
DLR00014047	8	8	YGR199W	UD20-36_5h_3x	SD/MSG -ARG -HIS -LYS +Canavanine +clonNAT +G418 +Thialysine	cSGA_v3r2	6	11	5.18305821961	10128.1381985	37.3063954588	254	5.52593908979	707539.997079	3865.8590849	43	6.5848199427	703640.993517	2916.20187682	1272	1173	136	136	154	162	146	1025	0
DLR00014047	8	9	YHR003C	UD20-36_5h_3x	SD/MSG -ARG -HIS -LYS +Canavanine +clonNAT +G418 +Thialysine	cSGA_v3r2	6	11	4.89014501604	8801.90951326	40.3727955174	254	5.23612787622	588521.996428	3808.41360902	43	6.27206315127	586365.993503	2715.60944115	1410	1171	136	136	150	159	144	1353	0
DLR00014047	8	10	YGR244C	UD20-36_5h_3x	SD/MSG -ARG -HIS -LYS +Canavanine +clonNAT +G418 +Thialysine	cSGA_v3r2	6	11	5.20819914461	11238.4328315	43.7641556241	254	5.52964917539	822810.951488	3964.61891889	43	6.55934719923	828381.992737	4027.72623069	1545	1173	136	136	158	165	146	1005	0
DLR00014047	8	11	YHL007C	UD20-36_5h_3x	SD/MSG -ARG -HIS -LYS +Canavanine +clonNAT +G418 +Thialysine	cSGA_v3r2	6	11	0	11	22.6934561212	254	12	34242.3	1509.6340578	43	7.62855539741	2151.9	281.555119402	1684	1182	136	136	114	126	121	35	0
DLR00014047	8	12	YHR005C	UD20-36_5h_3x	SD/MSG -ARG -HIS -LYS +Canavanine +clonNAT +G418 +Thialysine	cSGA_v3r2	6	11	0	11	7.67951594411	254	12	33260.4	1365.41319568	43	0	43	36.9104894859	1817	1179	136	136	-1	-1	-1	1	0
DLR00014047	8	13	YGR174C	UD20-36_5h_3x	SD/MSG -ARG -HIS -LYS +Canavanine +clonNAT +G418 +Thialysine	cSGA_v3r2	6	11	4.8922296189	9203.94538724	38.4282669918	254	5.22089515618	642063.996179	3415.08590083	43	6.24933800321	636267.99371	2641.97861502	1955	1172	136	136	153	161	145	1006	0
DLR00014047	8	14	YGR176W	UD20-36_5h_3x	SD/MSG -ARG -HIS -LYS +Canavanine +clonNAT +G418 +Thialysine	cSGA_v3r2	6	11	4.99677763252	9380.19812306	39.3768094447	254	5.38380864117	688861.996303	3462.55895296	43	6.4255407666	683729.993589	3061.4518746	2092	1174	136	136	156	164	146	1085	0
DLR00014047	8	15	YIL011W	UD20-36_5h_3x	SD/MSG -ARG -HIS -LYS +Canavanine +clonNAT +G418 +Thialysine	cSGA_v3r2	6	11	2.29251612985	431.125190601	7.08754874953	254	6.7308129572	51389.2033575	2452.84336328	43	3.77220082125	28948.1759289	202.084859605	2221	1175	136	136	149	158	145	181	0
DLR00014047	8	16	YGR206W	UD20-36_5h_3x	SD/MSG -ARG -HIS -LYS +Canavanine +clonNAT +G418 +Thialysine	cSGA_v3r2	6	11	4.78536750739	8479.99545419	36.5746072584	254	5.15944641154	607418.994958	3211.9443966	43	6.19093227151	600995.99307	2969.14846622	2367	1169	136	136	153	161	145	1155	0
DLR00014047	8	17	YHR124W	UD20-36_5h_3x	SD/MSG -ARG -HIS -LYS +Canavanine +clonNAT +G418 +Thialysine	cSGA_v3r2	6	11	4.77070825839	8196.20435136	36.0455602611	254	5.12282247119	552863.995758	3298.35997069	43	6.14927014451	547131.993342	2650.09924717	2502	1171	136	136	149	158	143	1089	0
DLR00014047	8	18	YHL035C	UD20-36_5h_3x	SD/MSG -ARG -HIS -LYS +Canavanine +clonNAT +G418 +Thialysine	cSGA_v3r2	6	11	5.15381436188	9208.34702196	56.1629362882	254	5.48425849947	646728.99703	3710.61929653	43	6.53392774895	640455.993319	2933.04772316	2639	1170	136	136	152	161	144	951	0
DLR00014047	8	19	YHR048W	UD20-36_5h_3x	SD/MSG -ARG -HIS -LYS +Canavanine +clonNAT +G418 +Thialysine	cSGA_v3r2	6	11	5.39609137771	9801.66144777	55.778508127	254	5.61708693478	693369.997627	3680.8298534	43	6.68849032807	687193.993654	2984.225083	2774	1173	136	136	152	161	145	907	0
DLR00014047	8	20	YHR181W	UD20-36_5h_3x	SD/MSG -ARG -HIS -LYS +Canavanine +clonNAT +G418 +Thialysine	cSGA_v3r2	6	11	5.38648425525	9870.12276997	55.2392295762	254	5.63446555049	687968.997881	3706.16727972	43	6.70645781973	682436.993738	2887.5526548	2909	1172	136	136	152	161	145	884	0
DLR00014047	8	21	YHR009C	UD20-36_5h_3x	SD/MSG -ARG -HIS -LYS +Canavanine +clonNAT +G418 +Thialysine	cSGA_v3r2	6	11	5.05112637739	8187.89991468	52.8112213621	254	5.31888848894	542984.997368	3041.58194961	43	6.36264791694	536054.993956	1951.05698379	3044	1171	136	136	146	156	143	957	0
DLR00014047	8	22	YGR164W	UD20-36_5h_3x	SD/MSG -ARG -HIS -LYS +Canavanine +clonNAT +G418 +Thialysine	cSGA_v3r2	6	11	5.22449625347	9421.31211638	32.5978696649	254	5.43048054377	655070.995626	3982.55767009	43	6.49049074471	649750.992267	3636.42437634	3182	1172	136	136	146	155	142	896	0
DLR00014047	8	23	YHR207C	UD20-36_5h_3x	SD/MSG -ARG -HIS -LYS +Canavanine +clonNAT +G418 +Thialysine	cSGA_v3r2	6	11	5.53696687399	10373.4046911	72.2978578316	254	5.57674560146	800894.994665	5821.78211754	43	6.64415230748	794176.9912	5841.92185678	3319	1172	136	136	148	157	142	648	0
DLR00014047	8	24	YOR202W	UD20-36_5h_3x	SD/MSG -ARG -HIS -LYS +Canavanine +clonNAT +G418 +Thialysine	cSGA_v3r2	6	11	5.01822898322	10633.1284693	139.155941913	254	5.20527407273	908646.991249	11007.5589579	43	6.24601893547	903364.990149	12808.3293402	3458	1172	136	136	151	157	140	568	2
DLR00014047	9	1	YOR202W	UD20-36_5h_3x	SD/MSG -ARG -HIS -LYS +Canavanine +clonNAT +G418 +Thialysine	cSGA_v3r2	6	11	4.80463927842	10018.0529577	112.598822885	254	5.02794876579	803413.992411	9204.49645313	43	6.0555096945	796614.991622	10861.9126281	327	1306	136	136	155	161	145	548	0
DLR00014047	9	2	YGR282C	UD20-36_5h_3x	SD/MSG -ARG -HIS -LYS +Canavanine +clonNAT +G418 +Thialysine	cSGA_v3r2	6	11	5.35761628269	10716.5058569	66.3198702354	254	5.56553746785	841779.99414	5961.85951037	43	6.63064224029	837778.99089	6349.20974882	454	1307	136	136	156	163	147	793	8
DLR00014047	9	3	YHL022C	UD20-36_5h_3x	SD/MSG -ARG -HIS -LYS +Canavanine +clonNAT +G418 +Thialysine	cSGA_v3r2	6	11	4.98068395321	9202.96489648	34.2957073318	254	5.35261279999	636998.492394	4010.04690771	43	6.36431659909	640763.991884	4559.38849902	595	1305	136	136	150	159	145	709	0
DLR00014047	9	4	YHR142W	UD20-36_5h_3x	SD/MSG -ARG -HIS -LYS +Canavanine +clonNAT +G418 +Thialysine	cSGA_v3r2	6	11	4.96975853902	8008.45438278	30.4607994906	254	5.31478740198	552039.996835	3049.00937012	43	6.36218885835	546638.99318	2180.44414516	729	1307	136	136	151	160	146	1133	0
DLR00014047	9	5	YHR022C	UD20-36_5h_3x	SD/MSG -ARG -HIS -LYS +Canavanine +clonNAT +G418 +Thialysine	cSGA_v3r2	6	11	5.00925021169	8962.97445689	29.4649092064	254	5.36639176336	633675.995878	3962.82456077	43	6.41556596751	627524.992687	3150.40987155	867	1305	136	136	154	163	149	916	0
DLR00014047	9	6	YHR204W	UD20-36_5h_3x	SD/MSG -ARG -HIS -LYS +Canavanine +clonNAT +G418 +Thialysine	cSGA_v3r2	6	11	5.43090857294	10241.243726	44.9675943872	254	5.67643843019	733680.998177	4060.84862074	43	6.74492206786	729497.993686	2693.00648709	999	1309	136	136	156	165	149	973	0
DLR00014047	9	7	YGR249W	UD20-36_5h_3x	SD/MSG -ARG -HIS -LYS +Canavanine +clonNAT +G418 +Thialysine	cSGA_v3r2	6	11	4.9260403572	8050.0358492	39.4847055304	254	5.32059815737	548431.997283	3396.76027582	43	6.35627955293	542806.993775	2207.37356089	1138	1312	136	136	151	160	146	1064	0
DLR00014047	9	8	YHL024W	UD20-36_5h_3x	SD/MSG -ARG -HIS -LYS +Canavanine +clonNAT +G418 +Thialysine	cSGA_v3r2	6	11	5.03132307917	9950.11636589	42.8441383619	254	5.3556803727	664476.995439	4295.96389436	43	6.41010738492	661593.99282	3790.9725364	1271	1308	136	136	150	159	144	1100	0
DLR00014047	9	9	YGR205W	UD20-36_5h_3x	SD/MSG -ARG -HIS -LYS +Canavanine +clonNAT +G418 +Thialysine	cSGA_v3r2	6	11	5.14138359728	9374.8605279	47.3871224267	254	5.51458709201	679021.997444	4001.55377099	43	6.56328529157	672637.993752	3176.63218547	1413	1310	136	136	155	163	145	851	3
DLR00014047	9	10	YHR159W	UD20-36_5h_3x	SD/MSG -ARG -HIS -LYS +Canavanine +clonNAT +G418 +Thialysine	cSGA_v3r2	6	11	5.08942965165	10025.5962133	37.3402671169	254	5.4385736921	750502.995806	4050.80393283	43	6.48232333118	745036.992921	3636.89093605	1549	1309	136	136	157	165	146	902	4
DLR00014047	9	11	YHL005C	UD20-36_5h_3x	SD/MSG -ARG -HIS -LYS +Canavanine +clonNAT +G418 +Thialysine	cSGA_v3r2	6	11	4.30470660267	6184.99931363	26.8520794593	254	4.69097397577	422136.998358	3641.54143949	43	5.68200105538	407664.127813	1058.69144165	1682	1310	136	136	149	158	145	1055	0
DLR00014047	9	12	YHL008C	UD20-36_5h_3x	SD/MSG -ARG -HIS -LYS +Canavanine +clonNAT +G418 +Thialysine	cSGA_v3r2	6	11	4.69283109123	9127.40258886	40.5340812394	254	5.01575279436	665635.994694	4389.14063221	43	6.0420619023	660715.993153	4582.59279865	1816	1308	136	136	155	163	146	1189	0
DLR00014047	9	13	YHR132C	UD20-36_5h_3x	SD/MSG -ARG -HIS -LYS +Canavanine +clonNAT +G418 +Thialysine	cSGA_v3r2	6	11	4.92778423285	9341.38587748	35.8761238627	254	5.27729342693	678947.99521	3600.37272259	43	6.31326705722	674202.992775	3494.89826141	1958	1304	136	136	154	162	144	1018	0
DLR00014047	9	14	YGR256W	UD20-36_5h_3x	SD/MSG -ARG -HIS -LYS +Canavanine +clonNAT +G418 +Thialysine	cSGA_v3r2	6	11	5.00845092864	9290.63167042	42.4154894795	254	5.41421640101	682810.995864	3453.72199866	43	6.45767646667	677968.992864	3237.58514313	2088	1307	136	136	155	163	145	1118	0
DLR00014047	9	15	YGR286C	UD20-36_5h_3x	SD/MSG -ARG -HIS -LYS +Canavanine +clonNAT +G418 +Thialysine	cSGA_v3r2	6	11	4.80638912112	9303.23383996	36.4555214292	254	5.14905438681	653199.995182	3334.01181633	43	6.19056258691	650844.993267	3516.66842282	2231	1310	136	136	151	160	144	1367	0
DLR00014047	9	16	YHR094C	UD20-36_5h_3x	SD/MSG -ARG -HIS -LYS +Canavanine +clonNAT +G418 +Thialysine	cSGA_v3r2	6	11	4.89300864492	9135.3657647	39.9614408379	254	5.25341395886	645630.994891	3458.36731135	43	6.30061388673	641976.992471	3476.6110717	2365	1309	136	136	151	160	144	1241	0
DLR00014047	9	17	YHL009C	UD20-36_5h_3x	SD/MSG -ARG -HIS -LYS +Canavanine +clonNAT +G418 +Thialysine	cSGA_v3r2	6	11	4.89696995659	8985.64769646	35.626973614	254	5.27193340783	622107.995729	3112.67614269	43	6.31775480355	618848.993201	2806.63053884	2504	1311	136	136	150	160	144	1268	0
DLR00014047	9	18	YGR170W	UD20-36_5h_3x	SD/MSG -ARG -HIS -LYS +Canavanine +clonNAT +G418 +Thialysine	cSGA_v3r2	6	11	4.9066711455	8635.7939572	27.8510719022	254	5.29397602661	598753.995311	3338.40516725	43	6.33903310126	595132.992648	2862.24828508	2635	1310	136	136	150	159	144	1344	0
DLR00014047	9	19	YGR225W	UD20-36_5h_3x	SD/MSG -ARG -HIS -LYS +Canavanine +clonNAT +G418 +Thialysine	cSGA_v3r2	6	11	5.00310168584	9189.77119137	35.724648283	254	5.34694515126	648907.995	3979.11861748	43	6.39289221994	644043.992208	3745.40678818	2780	1310	136	136	151	161	145	1144	0
DLR00014047	9	20	YHR185C	UD20-36_5h_3x	SD/MSG -ARG -HIS -LYS +Canavanine +clonNAT +G418 +Thialysine	cSGA_v3r2	6	11	4.92652483308	8095.34381247	27.5982696781	254	5.32666209125	559509.996853	3075.28531223	43	6.36936203714	552804.993552	2161.05396702	2910	1312	136	136	150	159	145	1037	0
DLR00014047	9	21	YHL034C	UD20-36_5h_3x	SD/MSG -ARG -HIS -LYS +Canavanine +clonNAT +G418 +Thialysine	cSGA_v3r2	6	11	4.98547212893	8976.08407665	28.6330318104	254	5.26257388997	579833.995461	3703.58527431	43	6.30700803075	575545.992398	3155.73946465	3052	1309	136	136	144	154	141	947	0
DLR00014047	9	22	YIL045W	UD20-36_5h_3x	SD/MSG -ARG -HIS -LYS +Canavanine +clonNAT +G418 +Thialysine	cSGA_v3r2	6	11	5.11286824081	9043.99409506	20.9070966131	254	5.42533377453	634543.995497	4151.07122701	43	6.48449484015	629163.991863	3807.44373962	3182	1308	136	136	146	155	142	1006	0
DLR00014047	9	23	YGR203W	UD20-36_5h_3x	SD/MSG -ARG -HIS -LYS +Canavanine +clonNAT +G418 +Thialysine	cSGA_v3r2	6	11	5.33031026848	9427.56053532	56.4701356852	254	5.42030846474	720795.993308	5618.24648313	43	6.47137721942	713235.990383	5996.66675958	3324	1308	136	136	146	155	140	644	0
DLR00014047	9	24	YOR202W	UD20-36_5h_3x	SD/MSG -ARG -HIS -LYS +Canavanine +clonNAT +G418 +Thialysine	cSGA_v3r2	6	11	5.13338783185	10850.2239205	140.465980897	254	5.27491643041	935268.991348	10830.6496385	43	6.31631541015	929821.990151	12509.0954808	3455	1308	136	136	151	157	140	583	0
DLR00014047	10	1	YOR202W	UD20-36_5h_3x	SD/MSG -ARG -HIS -LYS +Canavanine +clonNAT +G418 +Thialysine	cSGA_v3r2	6	11	4.99602975243	11296.8536199	135.927672611	254	5.2029200571	904253.991692	10406.9260022	43	6.24712716303	899575.990549	11953.3033213	323	1444	136	136	155	162	145	562	0
DLR00014047	10	2	YHR179W	UD20-36_5h_3x	SD/MSG -ARG -HIS -LYS +Canavanine +clonNAT +G418 +Thialysine	cSGA_v3r2	6	11	5.10656764346	9710.48124557	64.4643382315	254	5.3360811997	721533.9932	5689.4798337	43	6.38924033643	716148.990762	6087.48044601	457	1444	136	136	151	159	144	907	0
DLR00014047	10	3	YIL010W	UD20-36_5h_3x	SD/MSG -ARG -HIS -LYS +Canavanine +clonNAT +G418 +Thialysine	cSGA_v3r2	6	11	5.21432968519	9157.61835157	32.160079845	254	5.49580858633	679126.996143	3815.73090863	43	6.56102248206	671908.992565	3281.41892317	594	1441	136	136	154	162	147	880	0
DLR00014047	10	4	YGR243W	UD20-36_5h_3x	SD/MSG -ARG -HIS -LYS +Canavanine +clonNAT +G418 +Thialysine	cSGA_v3r2	6	11	5.18803598734	9269.43847122	34.0763222435	254	5.45863260548	644684.997064	3368.76316542	43	6.51953658612	639900.993465	2423.27259963	731	1444	136	136	152	161	147	1013	1
DLR00014047	10	5	YHL014C	UD20-36_5h_3x	SD/MSG -ARG -HIS -LYS +Canavanine +clonNAT +G418 +Thialysine	cSGA_v3r2	6	11	4.95836956062	8659.40471874	41.2949919797	254	5.27416166986	586768.995936	3697.27640291	43	6.31787237361	579990.992703	2876.76911732	860	1445	136	136	151	160	147	878	0
DLR00014047	10	6	YGR241C	UD20-36_5h_3x	SD/MSG -ARG -HIS -LYS +Canavanine +clonNAT +G418 +Thialysine	cSGA_v3r2	6	11	5.27824207062	9793.58216665	38.2601557303	254	5.56762914695	685464.996994	4473.88251713	43	6.63730459227	680336.992793	3371.32477739	1001	1444	136	136	154	162	147	980	0
DLR00014047	10	7	YHR080C	UD20-36_5h_3x	SD/MSG -ARG -HIS -LYS +Canavanine +clonNAT +G418 +Thialysine	cSGA_v3r2	6	11	5.05250048159	8742.55784652	46.4773701387	254	5.36301151469	582284.99694	3611.8657859	43	6.40780762326	576055.993355	2590.10851085	1135	1445	136	136	149	159	144	945	0
DLR00014047	10	8	YHR125W	UD20-36_5h_3x	SD/MSG -ARG -HIS -LYS +Canavanine +clonNAT +G418 +Thialysine	cSGA_v3r2	6	11	5.02451653109	9879.46843464	50.7929904728	254	5.3655487996	671281.995389	4113.91500991	43	6.42218291323	668108.99247	3851.39193835	1272	1444	136	136	150	160	144	1009	0
DLR00014047	10	9	YHR050W	UD20-36_5h_3x	SD/MSG -ARG -HIS -LYS +Canavanine +clonNAT +G418 +Thialysine	cSGA_v3r2	6	11	4.91622983114	9747.28891309	36.3882155491	254	5.26698791457	687015.995345	3505.66548127	43	6.31608667343	683933.99308	3449.54412162	1410	1448	136	136	152	161	145	1244	4
DLR00014047	10	10	YIL020C	UD20-36_5h_3x	SD/MSG -ARG -HIS -LYS +Canavanine +clonNAT +G418 +Thialysine	cSGA_v3r2	6	11	2.87990940561	1167.65430252	9.76635079967	254	3.80524354739	100945.99954	3797.21201716	43	4.29198560771	76365.9999579	322.017077699	1543	1449	136	136	146	156	142	476	0
DLR00014047	10	11	YGR247W	UD20-36_5h_3x	SD/MSG -ARG -HIS -LYS +Canavanine +clonNAT +G418 +Thialysine	cSGA_v3r2	6	11	4.96967304638	9950.65707778	48.1030228578	254	5.33726698986	738635.995317	3525.6172863	43	6.38533326734	734664.992942	3427.05659379	1679	1445	136	136	156	164	146	1091	0
DLR00014047	10	12	YHL003C	UD20-36_5h_3x	SD/MSG -ARG -HIS -LYS +Canavanine +clonNAT +G418 +Thialysine	cSGA_v3r2	6	11	4.73798859057	9384.44476111	41.6266968725	254	5.08969050668	653034.994491	4023.71945639	43	6.12049027021	650648.992687	4359.58624615	1814	1446	136	136	151	159	143	1214	0
DLR00014047	10	13	YGR189C	UD20-36_5h_3x	SD/MSG -ARG -HIS -LYS +Canavanine +clonNAT +G418 +Thialysine	cSGA_v3r2	6	11	5.02302928471	9826.32562366	39.3155894007	254	5.39443532406	704286.996033	3295.00958589	43	6.44181499397	700159.99322	3113.49749766	1953	1446	136	136	153	161	144	1053	0
DLR00014047	10	14	YGR231C	UD20-36_5h_3x	SD/MSG -ARG -HIS -LYS +Canavanine +clonNAT +G418 +Thialysine	cSGA_v3r2	6	11	4.96451877075	8843.4853211	34.3060364353	254	5.2916663759	623623.995783	3045.60293624	43	6.33477868253	618927.992975	3046.20749569	2092	1440	136	136	151	159	143	1135	0
DLR00014047	10	15	YIL053W	UD20-36_5h_3x	SD/MSG -ARG -HIS -LYS +Canavanine +clonNAT +G418 +Thialysine	cSGA_v3r2	6	11	4.58751057987	8515.53379877	45.3649148097	254	4.92675106162	567241.995537	3677.22768633	43	5.94450999514	563209.993812	3642.94865982	2225	1443	136	136	146	155	140	1079	0
DLR00014047	10	16	YHR047C	UD20-36_5h_3x	SD/MSG -ARG -HIS -LYS +Canavanine +clonNAT +G418 +Thialysine	cSGA_v3r2	6	11	5.13297593514	9380.52605444	35.5829289088	254	5.45368826133	691773.996467	3382.98730681	43	6.50622833135	686335.993188	2866.10586933	2364	1447	136	136	153	161	144	1091	0
DLR00014047	10	17	YHR014W	UD20-36_5h_3x	SD/MSG -ARG -HIS -LYS +Canavanine +clonNAT +G418 +Thialysine	cSGA_v3r2	6	11	5.2015815574	9465.35939441	39.2759155742	254	5.4998954467	687286.996754	3474.93964887	43	6.5567091562	680880.993267	2840.6996289	2501	1445	136	136	153	161	144	949	0
DLR00014047	10	18	YIL044C	UD20-36_5h_3x	SD/MSG -ARG -HIS -LYS +Canavanine +clonNAT +G418 +Thialysine	cSGA_v3r2	6	11	4.9422959717	9461.74534863	32.4112609129	254	5.26603091004	654919.995934	3382.60595638	43	6.31186411161	651333.993264	2808.81989048	2636	1446	136	136	150	160	144	1161	0
DLR00014047	10	19	YHR034C	UD20-36_5h_3x	SD/MSG -ARG -HIS -LYS +Canavanine +clonNAT +G418 +Thialysine	cSGA_v3r2	6	11	4.19192216022	6125.88607672	37.8375965329	254	4.3380345964	320428.99962	4329.8938545	43	5.28842655383	316319.99939	1549.45454485	2774	1440	136	136	130	143	133	963	0
DLR00014047	10	20	YIL037C	UD20-36_5h_3x	SD/MSG -ARG -HIS -LYS +Canavanine +clonNAT +G418 +Thialysine	cSGA_v3r2	6	11	4.89647275708	8179.61202626	33.1229980131	254	5.2737807961	562285.9961	3441.67586938	43	6.30994564612	557667.992786	2406.25490431	2913	1443	136	136	149	158	144	1264	0
DLR00014047	10	21	YGR201C	UD20-36_5h_3x	SD/MSG -ARG -HIS -LYS +Canavanine +clonNAT +G418 +Thialysine	cSGA_v3r2	6	11	5.45292868046	9813.58828322	52.8330134025	254	5.65037146144	698792.997558	4224.57729976	43	6.72734152988	692605.993017	3386.99412558	3045	1443	136	136	150	159	144	900	0
DLR00014047	10	22	YGR232W	UD20-36_5h_3x	SD/MSG -ARG -HIS -LYS +Canavanine +clonNAT +G418 +Thialysine	cSGA_v3r2	6	11	5.06001614552	9194.99945365	31.9888577446	254	5.37308214816	632861.99506	4013.18520607	43	6.42993584332	630501.991669	3710.64895059	3181	1445	136	136	144	154	141	1171	0
DLR00014047	10	23	YGR268C	UD20-36_5h_3x	SD/MSG -ARG -HIS -LYS +Canavanine +clonNAT +G418 +Thialysine	cSGA_v3r2	6	11	5.26669439374	9766.90903218	59.0663440652	254	5.42395588606	736804.993758	5566.40396093	43	6.48174536096	729970.990776	5844.09397498	3318	1445	136	136	145	154	140	762	0
DLR00014047	10	24	YOR202W	UD20-36_5h_3x	SD/MSG -ARG -HIS -LYS +Canavanine +clonNAT +G418 +Thialysine	cSGA_v3r2	6	11	5.05012412579	10709.4091391	125.549121238	254	5.35094542737	899968.958195	8887.89429536	43	6.32633164304	922985.989671	12633.986698	3456	1445	136	136	150	157	140	507	0
DLR00014047	11	1	YOR202W	UD20-36_5h_3x	SD/MSG -ARG -HIS -LYS +Canavanine +clonNAT +G418 +Thialysine	cSGA_v3r2	6	11	4.73469266155	10481.5989417	126.91982349	254	4.9746915387	812593.992861	9528.93836841	43	6.00037413776	807038.992116	11129.9818093	327	1575	136	136	153	160	144	579	4
DLR00014047	11	2	YGR202C	UD20-36_5h_3x	SD/MSG -ARG -HIS -LYS +Canavanine +clonNAT +G418 +Thialysine	cSGA_v3r2	6	11	5.15271088085	10361.9569295	62.2175189039	254	5.38512845349	807799.992816	6147.44325957	43	6.44083701502	801281.990456	6651.84832248	456	1580	136	136	154	161	146	729	0
DLR00014047	11	3	YHR016C	UD20-36_5h_3x	SD/MSG -ARG -HIS -LYS +Canavanine +clonNAT +G418 +Thialysine	cSGA_v3r2	6	11	5.04586574177	8856.05404718	42.1352640976	254	5.36602639462	658714.995305	3872.98141376	43	6.41786047335	652100.992326	3337.90496499	595	1580	136	136	154	162	147	969	0
DLR00014047	11	4	YHR131C	UD20-36_5h_3x	SD/MSG -ARG -HIS -LYS +Canavanine +clonNAT +G418 +Thialysine	cSGA_v3r2	6	11	5.01794680994	8900.43267302	44.7886291043	254	5.33540486703	619377.996145	3288.08289706	43	6.38693167248	614332.993045	2633.61509269	730	1584	136	136	151	160	147	1071	0
DLR00014047	11	5	YIL024C	UD20-36_5h_3x	SD/MSG -ARG -HIS -LYS +Canavanine +clonNAT +G418 +Thialysine	cSGA_v3r2	6	11	4.7144625159	6747.76396896	32.4870687217	254	5.12624568908	466685.996348	3098.02097289	43	6.14617627642	459145.993026	2046.34250441	869	1583	136	136	151	160	147	1132	0
DLR00014047	11	6	YHR028C	UD20-36_5h_3x	SD/MSG -ARG -HIS -LYS +Canavanine +clonNAT +G418 +Thialysine	cSGA_v3r2	6	11	5.08059228988	9795.28662559	46.7886966546	254	5.36550696977	660492.995186	4147.52711071	43	6.42200855953	657015.992074	3640.76116159	1000	1580	136	136	150	160	146	1078	0
DLR00014047	11	7	YGR233C	UD20-36_5h_3x	SD/MSG -ARG -HIS -LYS +Canavanine +clonNAT +G418 +Thialysine	cSGA_v3r2	6	11	5.25562767941	9753.38211017	52.3996042553	254	5.55592276649	694815.99726	3895.1905516	43	6.62533759062	688971.993336	3045.54424259	1139	1579	136	136	154	162	147	947	0
DLR00014047	11	8	YHR138C	UD20-36_5h_3x	SD/MSG -ARG -HIS -LYS +Canavanine +clonNAT +G418 +Thialysine	cSGA_v3r2	6	11	5.04570541094	9089.00006625	38.6287914857	254	5.40821139805	643714.996375	3632.15953774	43	6.46231191056	637958.99296	2952.59787772	1273	1578	136	136	152	161	145	1022	0
DLR00014047	11	9	YHR103W	UD20-36_5h_3x	SD/MSG -ARG -HIS -LYS +Canavanine +clonNAT +G418 +Thialysine	cSGA_v3r2	6	11	5.19864480415	9745.55349241	49.5566703074	254	5.48691838405	727102.996282	3854.79329353	43	6.54185161374	721818.992792	3426.0132142	1407	1585	136	136	155	163	146	935	0
DLR00014047	11	10	YHR041C	UD20-36_5h_3x	SD/MSG -ARG -HIS -LYS +Canavanine +clonNAT +G418 +Thialysine	cSGA_v3r2	6	11	2.57448023961	994.500956908	14.2367823958	254	3.64885610078	80985.9997564	3594.74883928	43	3.9026810591	56450.9997936	244.708358347	1545	1587	136	136	136	148	137	358	0
DLR00014047	11	11	YIL056W	UD20-36_5h_3x	SD/MSG -ARG -HIS -LYS +Canavanine +clonNAT +G418 +Thialysine	cSGA_v3r2	6	11	4.88346296616	8762.26796162	37.2723234374	254	5.25057220044	648834.994842	3495.62719204	43	6.29304089206	642558.992426	3488.16845836	1682	1586	136	136	154	161	145	1073	0
DLR00014047	11	12	YHR104W	UD20-36_5h_3x	SD/MSG -ARG -HIS -LYS +Canavanine +clonNAT +G418 +Thialysine	cSGA_v3r2	6	11	4.84178084527	9193.61598393	43.6722969469	254	5.19203276115	645905.994976	3406.69896211	43	6.23381633885	639874.992803	3547.38824967	1819	1583	136	136	149	158	142	866	0
DLR00014047	11	13	YHL021C	UD20-36_5h_3x	SD/MSG -ARG -HIS -LYS +Canavanine +clonNAT +G418 +Thialysine	cSGA_v3r2	6	11	4.78685155345	8713.42078312	45.7778240234	254	5.13314744521	609810.994988	3270.92528026	43	6.16388482832	603786.992882	3363.97602107	1959	1585	136	136	149	157	141	938	0
DLR00014047	11	14	YHL023C	UD20-36_5h_3x	SD/MSG -ARG -HIS -LYS +Canavanine +clonNAT +G418 +Thialysine	cSGA_v3r2	6	11	4.71050393646	8438.68323382	49.9653832569	254	4.95285783914	523777.996382	3193.11295856	43	5.99901699664	508923.135561	1620.75730174	2092	1583	136	136	140	150	136	797	0
DLR00014047	11	15	YHR109W	UD20-36_5h_3x	SD/MSG -ARG -HIS -LYS +Canavanine +clonNAT +G418 +Thialysine	cSGA_v3r2	6	11	4.99196941146	9414.15634376	32.1197666346	254	5.38997602069	701195.995413	3715.56576634	43	6.44222650536	698246.992445	3524.39230488	2230	1582	136	136	153	161	144	1285	0
DLR00014047	11	16	YHR191C	UD20-36_5h_3x	SD/MSG -ARG -HIS -LYS +Canavanine +clonNAT +G418 +Thialysine	cSGA_v3r2	6	11	3.80056368571	4170.63925542	21.4614502315	254	4.17895983619	255487.999804	3193.65884493	43	5.09085193652	242068.951144	782.200694692	2364	1580	136	136	136	147	136	1265	0
DLR00014047	11	17	YHR096C	UD20-36_5h_3x	SD/MSG -ARG -HIS -LYS +Canavanine +clonNAT +G418 +Thialysine	cSGA_v3r2	6	11	5.05559472202	9426.05682996	43.4385607891	254	5.40814024929	695080.996003	3627.69187109	43	6.46316217441	690219.992841	3170.88031807	2502	1584	136	136	152	160	144	1013	0
DLR00014047	11	18	YHL013C	UD20-36_5h_3x	SD/MSG -ARG -HIS -LYS +Canavanine +clonNAT +G418 +Thialysine	cSGA_v3r2	6	11	4.53191955399	7552.78042831	29.3542859035	254	4.81859147543	485974.99697	3430.47914028	43	5.85818486654	474679.784322	1608.35804333	2634	1582	136	136	143	153	141	1352	0
DLR00014047	11	19	YHR067W	UD20-36_5h_3x	SD/MSG -ARG -HIS -LYS +Canavanine +clonNAT +G418 +Thialysine	cSGA_v3r2	6	11	3.76587256705	4777.93933315	40.587549861	254	4.02431095565	228688.000219	4278.67874017	43	4.9064934476	222178.999955	1594.88626091	2774	1582	136	136	123	138	130	865	0
DLR00014047	11	20	YGR295C	UD20-36_5h_3x	SD/MSG -ARG -HIS -LYS +Canavanine +clonNAT +G418 +Thialysine	cSGA_v3r2	6	11	5.03256965405	9174.62463915	26.7992648117	254	5.39137294301	652604.996361	3205.43921212	43	6.44572686271	647142.993287	2660.21939712	2911	1581	136	136	150	159	144	1155	0
DLR00014047	11	21	YHR139C	UD20-36_5h_3x	SD/MSG -ARG -HIS -LYS +Canavanine +clonNAT +G418 +Thialysine	cSGA_v3r2	6	11	5.28782086073	9552.21742494	35.4838998529	254	5.5441899234	665488.997467	3569.27734919	43	6.61767948359	659432.993429	2723.11829323	3048	1581	136	136	147	156	143	961	0
DLR00014047	11	22	YHR057C	UD20-36_5h_3x	SD/MSG -ARG -HIS -LYS +Canavanine +clonNAT +G418 +Thialysine	cSGA_v3r2	6	11	5.12361486594	8457.03913039	35.1798704702	254	5.38430376835	587482.996336	3739.90152674	43	6.43689242399	580030.992559	3035.65648646	3183	1582	136	136	143	153	140	866	0
DLR00014047	11	23	YHR136C	UD20-36_5h_3x	SD/MSG -ARG -HIS -LYS +Canavanine +clonNAT +G418 +Thialysine	cSGA_v3r2	6	11	5.55382161437	10025.1230622	97.9085900145	254	5.61770006787	771709.358101	4629.02932004	43	6.61524558872	781736.990495	6284.68669471	3321	1582	136	136	147	155	140	663	0
DLR00014047	11	24	YOR202W	UD20-36_5h_3x	SD/MSG -ARG -HIS -LYS +Canavanine +clonNAT +G418 +Thialysine	cSGA_v3r2	6	11	4.99517121967	11049.799874	111.8763832	254	5.21668837741	940144.991515	10871.1702713	43	6.25438064657	934602.990459	12540.2685825	3454	1580	136	136	148	155	138	538	0
DLR00014047	12	1	YOR202W	UD20-36_5h_3x	SD/MSG -ARG -HIS -LYS +Canavanine +clonNAT +G418 +Thialysine	cSGA_v3r2	6	11	4.83313376376	11320.206239	153.570921992	254	5.09680056621	932841.992085	11679.1784227	43	6.1305325418	928675.991315	13636.2920085	319	1712	136	136	157	162	145	597	0
DLR00014047	12	2	YGR229C	UD20-36_5h_3x	SD/MSG -ARG -HIS -LYS +Canavanine +clonNAT +G418 +Thialysine	cSGA_v3r2	6	11	4.17992338804	7078.63186963	40.8195221248	254	4.49282117632	492429.998814	4557.85610284	43	5.43384829917	495820.997807	5105.79194881	455	1714	136	136	146	154	140	1341	0
DLR00014047	12	3	YHR134W	UD20-36_5h_3x	SD/MSG -ARG -HIS -LYS +Canavanine +clonNAT +G418 +Thialysine	cSGA_v3r2	6	11	3.95016060255	4964.78718954	25.5609086263	254	4.3336505796	327769.999806	3720.8959363	43	5.26919675395	318973.998326	2010.59718416	595	1711	136	136	143	152	141	1256	0
DLR00014047	12	4	YGR284C	UD20-36_5h_3x	SD/MSG -ARG -HIS -LYS +Canavanine +clonNAT +G418 +Thialysine	cSGA_v3r2	6	11	5.2863958806	9925.37816227	46.313809843	254	5.53123649735	737013.996161	3677.77775736	43	6.59414229121	731996.99253	3007.21817148	731	1718	136	136	156	164	149	984	0
DLR00014047	12	5	YIL034C	UD20-36_5h_3x	SD/MSG -ARG -HIS -LYS +Canavanine +clonNAT +G418 +Thialysine	cSGA_v3r2	6	11	4.72308280435	7918.81344313	48.2884102189	254	5.0282773253	525422.996327	3028.0025782	43	6.07987125129	515871.198534	1404.49076891	866	1717	136	136	148	158	145	1442	0
DLR00014047	12	6	YHL042W	UD20-36_5h_3x	SD/MSG -ARG -HIS -LYS +Canavanine +clonNAT +G418 +Thialysine	cSGA_v3r2	6	11	4.97931237944	9417.021803	31.1068954627	254	5.30468658096	645424.99569	3521.1764261	43	6.35692921549	642072.99273	3040.6099512	1003	1717	136	136	151	160	146	1126	0
DLR00014047	12	7	YIL007C	UD20-36_5h_3x	SD/MSG -ARG -HIS -LYS +Canavanine +clonNAT +G418 +Thialysine	cSGA_v3r2	6	11	4.86528724561	9307.61245726	30.0989057368	254	5.20559820119	657440.995125	3891.89764007	43	6.24801828847	652122.992706	3585.32348452	1136	1715	136	136	152	161	146	955	0
DLR00014047	12	8	YHR116W	UD20-36_5h_3x	SD/MSG -ARG -HIS -LYS +Canavanine +clonNAT +G418 +Thialysine	cSGA_v3r2	6	11	4.73201519968	7879.47810131	31.8888922544	254	5.01946706652	479175.998472	3033.1024156	43	6.04266884731	474675.995668	1372.35836767	1274	1717	136	136	141	152	140	1057	0
DLR00014047	12	9	YIL040W	UD20-36_5h_3x	SD/MSG -ARG -HIS -LYS +Canavanine +clonNAT +G418 +Thialysine	cSGA_v3r2	6	11	5.07766458527	9826.68959378	39.6266464012	254	5.45765408289	729982.995355	4307.54279463	43	6.51215252373	723251.992116	4255.04584708	1415	1711	136	136	154	162	144	658	0
DLR00014047	12	10	YIL017C	UD20-36_5h_3x	SD/MSG -ARG -HIS -LYS +Canavanine +clonNAT +G418 +Thialysine	cSGA_v3r2	6	11	4.91178998344	9499.57883879	31.9498717696	254	5.27478549307	673395.995338	3442.65550744	43	6.32347109187	670735.99286	3279.57395036	1546	1715	136	136	151	159	143	1250	0
DLR00014047	12	11	YHL045W	UD20-36_5h_3x	SD/MSG -ARG -HIS -LYS +Canavanine +clonNAT +G418 +Thialysine	cSGA_v3r2	6	11	5.00028434128	9250.12157029	41.1803004033	254	5.37222877437	675050.995543	3802.5147402	43	6.41856087815	668119.992615	3678.80486809	1679	1722	136	136	152	160	143	800	0
DLR00014047	12	12	YHR209W	UD20-36_5h_3x	SD/MSG -ARG -HIS -LYS +Canavanine +clonNAT +G418 +Thialysine	cSGA_v3r2	6	11	4.79735585807	8703.92016471	45.3742887287	254	5.17290682094	614215.995329	3339.45781069	43	6.20560609006	609162.992984	3364.32699313	1817	1717	136	136	149	157	141	1090	0
DLR00014047	12	13	YGR235C	UD20-36_5h_3x	SD/MSG -ARG -HIS -LYS +Canavanine +clonNAT +G418 +Thialysine	cSGA_v3r2	6	11	5.11579730566	9774.08303585	39.422748091	254	5.46286311221	754209.995758	3465.63586727	43	6.51632464946	749011.992747	3203.70124664	1949	1717	136	136	155	162	144	1050	0
DLR00014047	12	14	YGR208W	UD20-36_5h_3x	SD/MSG -ARG -HIS -LYS +Canavanine +clonNAT +G418 +Thialysine	cSGA_v3r2	6	11	5.03116314838	8308.73653038	44.2505870721	254	5.38013469039	626363.996572	3184.34036719	43	6.42524389332	621002.993214	2654.61258887	2093	1718	136	136	153	161	144	1256	0
DLR00014047	12	15	YHL026C	UD20-36_5h_3x	SD/MSG -ARG -HIS -LYS +Canavanine +clonNAT +G418 +Thialysine	cSGA_v3r2	6	11	4.87666030583	9120.47854113	33.8897469967	254	5.25993702517	668265.994912	3481.93795766	43	6.30066116213	663432.99246	3506.33528333	2227	1717	136	136	150	159	142	1081	0
DLR00014047	12	16	YIL023C	UD20-36_5h_3x	SD/MSG -ARG -HIS -LYS +Canavanine +clonNAT +G418 +Thialysine	cSGA_v3r2	6	11	4.88249675671	8927.26572487	48.9597134819	254	5.23331719897	641529.995323	3344.32849392	43	6.27308818071	635361.993009	3289.77916493	2360	1718	136	136	149	158	142	1039	0
DLR00014047	12	17	YGR166W	UD20-36_5h_3x	SD/MSG -ARG -HIS -LYS +Canavanine +clonNAT +G418 +Thialysine	cSGA_v3r2	6	11	4.73799697686	7536.19025192	24.1954156271	254	5.14335407044	547444.99542	3143.18847241	43	6.18004997499	543452.992831	2659.8018095	2496	1718	136	136	150	159	144	1699	0
DLR00014047	12	18	YGR209C	UD20-36_5h_3x	SD/MSG -ARG -HIS -LYS +Canavanine +clonNAT +G418 +Thialysine	cSGA_v3r2	6	11	5.04400474321	9115.23549939	30.5179524848	254	5.39489256283	663217.996347	3336.04638152	43	6.4508647253	658983.993155	2753.37845305	2635	1713	136	136	150	159	144	1303	0
DLR00014047	12	19	YIL047C	UD20-36_5h_3x	SD/MSG -ARG -HIS -LYS +Canavanine +clonNAT +G418 +Thialysine	cSGA_v3r2	6	11	5.06993924179	9246.34737199	33.2539253102	254	5.38113208242	658988.995821	3429.51107445	43	6.43756495107	655938.992738	2990.41999787	2772	1715	136	136	149	158	143	1355	0
DLR00014047	12	20	YHR015W	UD20-36_5h_3x	SD/MSG -ARG -HIS -LYS +Canavanine +clonNAT +G418 +Thialysine	cSGA_v3r2	6	11	5.10872020399	9681.83099474	29.4443628284	254	5.42659433458	674617.995603	4048.13296242	43	6.48836994991	669954.992351	3783.54167516	2909	1719	136	136	147	157	142	1060	0
DLR00014047	12	21	YHL012W	UD20-36_5h_3x	SD/MSG -ARG -HIS -LYS +Canavanine +clonNAT +G418 +Thialysine	cSGA_v3r2	6	11	5.22403727214	9663.41921746	43.9076120992	254	5.50032108027	673660.996474	4194.72024309	43	6.56860843506	668385.992545	3664.43501307	3045	1716	136	136	146	155	142	913	0
DLR00014047	12	22	YGR178C	UD20-36_5h_3x	SD/MSG -ARG -HIS -LYS +Canavanine +clonNAT +G418 +Thialysine	cSGA_v3r2	6	11	5.19865653807	8995.3507961	46.4812307261	254	5.43889100704	642556.995632	4008.16180283	43	6.49820686439	637257.991826	3735.46441515	3180	1718	136	136	144	153	140	1000	0
DLR00014047	12	23	YHR079C	UD20-36_5h_3x	SD/MSG -ARG -HIS -LYS +Canavanine +clonNAT +G418 +Thialysine	cSGA_v3r2	6	11	4.86740782403	8320.2397918	77.4834559117	254	5.11054733674	606347.992734	5559.13698416	43	6.1376797689	597382.990696	5461.74574695	3320	1715	136	136	139	148	136	537	0
DLR00014047	12	24	YOR202W	UD20-36_5h_3x	SD/MSG -ARG -HIS -LYS +Canavanine +clonNAT +G418 +Thialysine	cSGA_v3r2	6	11	5.22154791886	10788.2226553	146.51870321	254	5.33530225985	949575.991208	10685.0742942	43	6.37706145271	942896.989686	12113.2866	3454	1718	136	136	150	156	139	532	0
DLR00014047	13	1	YOR202W	UD20-36_5h_3x	SD/MSG -ARG -HIS -LYS +Canavanine +clonNAT +G418 +Thialysine	cSGA_v3r2	6	11	4.7299395053	10987.1377643	187.59585659	254	5.078462013	916731.709769	10586.0478502	43	6.0521854825	943361.991755	14791.5010691	327	1848	136	136	158	163	146	591	0
DLR00014047	13	2	YHR025W	UD20-36_5h_3x	SD/MSG -ARG -HIS -LYS +Canavanine +clonNAT +G418 +Thialysine	cSGA_v3r2	6	11	0	11	27.5417966528	254	12	28509.3	561.743342864	43	0.5	1629	223.845498984	456	1855	136	136	-1	-1	-1	17	0
DLR00014047	13	3	YHL041W	UD20-36_5h_3x	SD/MSG -ARG -HIS -LYS +Canavanine +clonNAT +G418 +Thialysine	cSGA_v3r2	6	11	4.60816619998	8343.46922322	56.266954878	254	5.02052004411	654682.994404	4339.37922936	43	6.0428109278	648630.992834	4600.28973116	594	1853	136	136	155	163	148	1068	0
DLR00014047	13	4	YIL035C	UD20-36_5h_3x	SD/MSG -ARG -HIS -LYS +Canavanine +clonNAT +G418 +Thialysine	cSGA_v3r2	6	11	4.88769164378	9686.19917281	57.7996355238	254	5.20730102225	712793.994705	3967.97530629	43	6.25272037828	708905.992667	4125.16127852	725	1854	136	136	155	162	147	1053	0
DLR00014047	13	5	YGR197C	UD20-36_5h_3x	SD/MSG -ARG -HIS -LYS +Canavanine +clonNAT +G418 +Thialysine	cSGA_v3r2	6	11	4.93110120489	8459.59256651	33.8762017827	254	5.29365165675	626365.995295	3656.53510016	43	6.33924537256	619040.992439	3093.07371654	866	1851	136	136	155	163	148	1033	0
DLR00014047	13	6	YIL025C	UD20-36_5h_3x	SD/MSG -ARG -HIS -LYS +Canavanine +clonNAT +G418 +Thialysine	cSGA_v3r2	6	11	5.06695689183	9628.97907107	52.5200645055	254	5.37266640567	711885.995536	3398.96306761	43	6.42595019255	708356.992675	3216.0106057	1001	1855	136	136	155	163	147	1178	0
DLR00014047	13	7	YHR178W	UD20-36_5h_3x	SD/MSG -ARG -HIS -LYS +Canavanine +clonNAT +G418 +Thialysine	cSGA_v3r2	6	11	0	11	7.73817733839	254	12	28725.3	844.358424924	43	0.828809491615	1381.6	108.401654301	1140	1862	136	136	100	117	116	3	0
DLR00014047	13	8	YGR259C	UD20-36_5h_3x	SD/MSG -ARG -HIS -LYS +Canavanine +clonNAT +G418 +Thialysine	cSGA_v3r2	6	11	4.56918743934	8226.25947337	28.9404586591	254	4.89008026234	556488.996833	3181.91412227	43	5.90917910508	554343.994863	2324.55165589	1275	1849	136	136	148	157	143	1552	0
DLR00014047	13	9	YGR221C	UD20-36_5h_3x	SD/MSG -ARG -HIS -LYS +Canavanine +clonNAT +G418 +Thialysine	cSGA_v3r2	6	11	5.04024224096	9012.30109998	30.4166286284	254	5.39528439391	671711.99525	3906.03313575	43	6.45019414341	666307.992156	3711.24098612	1412	1854	136	136	153	161	145	1166	0
DLR00014047	13	10	YHR006W	UD20-36_5h_3x	SD/MSG -ARG -HIS -LYS +Canavanine +clonNAT +G418 +Thialysine	cSGA_v3r2	6	11	4.9219983389	8531.99998282	41.0434030739	254	5.36233408251	622110.996512	3229.72096861	43	6.41886827684	616910.993471	2814.24512171	1542	1853	136	136	151	159	143	1242	0
DLR00014047	13	11	YHR001W-A	UD20-36_5h_3x	SD/MSG -ARG -HIS -LYS +Canavanine +clonNAT +G418 +Thialysine	cSGA_v3r2	6	11	5.0070486292	9284.390444	37.5558582812	254	5.41528123856	685754.996626	3544.3695561	43	6.46525582457	682517.993373	3236.87989902	1683	1856	136	136	152	159	143	1137	0
DLR00014047	13	12	YGR281W	UD20-36_5h_3x	SD/MSG -ARG -HIS -LYS +Canavanine +clonNAT +G418 +Thialysine	cSGA_v3r2	6	11	4.67608375151	7866.10948756	33.458606001	254	5.13624778799	575418.99583	2770.79022048	43	6.1611831564	571118.993558	2569.02897098	1821	1851	136	136	150	159	141	1417	0
DLR00014047	13	13	YGR188C	UD20-36_5h_3x	SD/MSG -ARG -HIS -LYS +Canavanine +clonNAT +G418 +Thialysine	cSGA_v3r2	6	11	3.01440584947	2229.84745539	16.4726732764	254	3.52659225512	120858.999954	3945.57177506	43	4.11269410515	106799.999688	439.584189393	1954	1854	136	136	123	136	128	1028	0
DLR00014047	13	14	YHR129C	UD20-36_5h_3x	SD/MSG -ARG -HIS -LYS +Canavanine +clonNAT +G418 +Thialysine	cSGA_v3r2	6	11	3.88468662209	4025.31864429	24.814927407	254	4.37692201159	291948.999438	3005.69124928	43	5.28780022568	279708.998095	1211.34349898	2093	1855	136	136	145	154	140	1303	0
DLR00014047	13	15	YGR212W	UD20-36_5h_3x	SD/MSG -ARG -HIS -LYS +Canavanine +clonNAT +G418 +Thialysine	cSGA_v3r2	6	11	4.95387621763	8862.88335137	30.7521243529	254	5.38512856416	691509.996428	3123.74691024	43	6.43238869234	686531.993462	2777.88633303	2231	1858	136	136	154	161	144	1240	0
DLR00014047	13	16	YHR108W	UD20-36_5h_3x	SD/MSG -ARG -HIS -LYS +Canavanine +clonNAT +G418 +Thialysine	cSGA_v3r2	6	11	4.67337398465	7713.45097763	42.0774484736	254	5.0455979873	536212.995892	2828.00836515	43	6.07999227848	532393.993456	2402.04486499	2360	1856	136	136	144	154	140	1488	0
DLR00014047	13	17	YHL039W	UD20-36_5h_3x	SD/MSG -ARG -HIS -LYS +Canavanine +clonNAT +G418 +Thialysine	cSGA_v3r2	6	11	5.21158893697	9881.4705034	42.3088277657	254	5.53110059653	746794.996192	3832.90054406	43	6.6024357161	743130.992712	3329.45954645	2504	1854	136	136	151	160	143	1211	0
DLR00014047	13	18	YHR137W	UD20-36_5h_3x	SD/MSG -ARG -HIS -LYS +Canavanine +clonNAT +G418 +Thialysine	cSGA_v3r2	6	11	5.18212524076	9358.83411628	17.4733018133	254	5.53046790308	680944.997824	3348.7804201	43	6.59833038928	676257.993962	2423.29361361	2639	1855	136	136	149	158	142	1132	0
DLR00014047	13	19	YIL015C-A	UD20-36_5h_3x	SD/MSG -ARG -HIS -LYS +Canavanine +clonNAT +G418 +Thialysine	cSGA_v3r2	6	11	5.20681516024	9287.29963654	40.9478552414	254	5.49623480552	674805.997026	3843.92840744	43	6.55703334456	668034.993285	3280.37430461	2776	1857	136	136	149	157	142	914	0
DLR00014047	13	20	YIL058W	UD20-36_5h_3x	SD/MSG -ARG -HIS -LYS +Canavanine +clonNAT +G418 +Thialysine	cSGA_v3r2	6	11	5.09464490506	9040.28585769	30.1840323251	254	5.45368525006	640501.996597	3687.97830302	43	6.51464486749	636780.992995	3163.08394681	2909	1854	136	136	147	156	142	1293	0
DLR00014047	13	21	YIL059C	UD20-36_5h_3x	SD/MSG -ARG -HIS -LYS +Canavanine +clonNAT +G418 +Thialysine	cSGA_v3r2	6	11	5.18569108916	8622.41242862	37.6365458838	254	5.51745382737	623217.997871	3516.9018248	43	6.58166612023	617502.993554	2379.67301019	3049	1853	136	136	146	155	142	1163	0
DLR00014047	13	22	YIL005W	UD20-36_5h_3x	SD/MSG -ARG -HIS -LYS +Canavanine +clonNAT +G418 +Thialysine	cSGA_v3r2	6	11	5.1290515823	9104.27444217	47.0451272351	254	5.42360448506	653212.996105	4103.72293869	43	6.47716704234	649241.992403	3480.47448323	3182	1851	136	136	143	152	139	1010	0
DLR00014047	13	23	YGR275W	UD20-36_5h_3x	SD/MSG -ARG -HIS -LYS +Canavanine +clonNAT +G418 +Thialysine	cSGA_v3r2	6	11	5.48777253886	9550.67143917	87.325823863	254	5.60376663574	756482.297096	4671.46239646	43	6.59739161435	762994.990827	5778.19527448	3321	1855	136	136	145	152	139	662	0
DLR00014047	13	24	YOR202W	UD20-36_5h_3x	SD/MSG -ARG -HIS -LYS +Canavanine +clonNAT +G418 +Thialysine	cSGA_v3r2	6	11	5.12452289965	10714.5046109	146.065635572	254	5.370464776	922008.256086	8899.1686364	43	6.34455542515	945754.989619	12785.3590976	3455	1851	136	136	149	155	138	541	0
DLR00014047	14	1	YOR202W	UD20-36_5h_3x	SD/MSG -ARG -HIS -LYS +Canavanine +clonNAT +G418 +Thialysine	cSGA_v3r2	6	11	4.36017723496	10972.510959	196.620581307	254	4.69976286184	953938.997115	13830.5066095	43	5.68646112575	949480.997064	16374.9802024	323	1988	136	136	158	163	145	621	0
DLR00014047	14	2	YIL032C	UD20-36_5h_3x	SD/MSG -ARG -HIS -LYS +Canavanine +clonNAT +G418 +Thialysine	cSGA_v3r2	6	11	4.84882058323	10236.3805215	112.869334921	254	5.25816757413	869661.013152	6178.99768794	43	6.26062165274	883252.991561	8703.82625052	458	1985	136	136	160	165	148	1000	0
DLR00014047	14	3	YIL039W	UD20-36_5h_3x	SD/MSG -ARG -HIS -LYS +Canavanine +clonNAT +G418 +Thialysine	cSGA_v3r2	6	11	4.3759831201	7399.34197337	41.7096964994	254	4.80457866038	589493.995771	4297.53574995	43	5.80228310764	580504.994653	4546.65090757	592	1979	136	136	155	162	147	1021	0
DLR00014047	14	4	YHL020C	UD20-36_5h_3x	SD/MSG -ARG -HIS -LYS +Canavanine +clonNAT +G418 +Thialysine	cSGA_v3r2	6	11	2.16990337863	454.912333088	12.5618599044	254	6.96830771031	45854.1	2668.96071103	43	3.33737196056	25974.6994551	161.255639455	732	1998	136	136	136	147	139	220	0
DLR00014047	14	5	YGR248W	UD20-36_5h_3x	SD/MSG -ARG -HIS -LYS +Canavanine +clonNAT +G418 +Thialysine	cSGA_v3r2	6	11	4.91906997986	9411.82178561	38.6350551581	254	5.26921738859	721545.994421	3861.57973982	43	6.32053480861	716279.992287	3944.30858383	863	1985	136	136	158	165	149	1154	0
DLR00014047	14	6	YHR086W	UD20-36_5h_3x	SD/MSG -ARG -HIS -LYS +Canavanine +clonNAT +G418 +Thialysine	cSGA_v3r2	6	11	4.81882930115	10065.354103	37.39884199	254	5.18199745222	730065.994738	3604.1627671	43	6.23306982754	728521.992845	3991.14891897	998	1988	136	136	153	161	146	1377	0
DLR00014047	14	7	YGR210C	UD20-36_5h_3x	SD/MSG -ARG -HIS -LYS +Canavanine +clonNAT +G418 +Thialysine	cSGA_v3r2	6	11	4.84063710551	8394.64864147	24.0943077666	254	5.25866558708	645264.995343	3069.70647557	43	6.30302548272	638254.992788	3027.50498899	1133	1994	136	136	157	164	148	1167	0
DLR00014047	14	8	YGR184C	UD20-36_5h_3x	SD/MSG -ARG -HIS -LYS +Canavanine +clonNAT +G418 +Thialysine	cSGA_v3r2	6	11	4.9583575369	9496.57066883	44.7741362617	254	5.33374041919	692549.995947	3313.91017715	43	6.39126954011	690025.993186	2854.3401239	1274	1988	136	136	152	161	146	1415	0
DLR00014047	14	9	YHL046C	UD20-36_5h_3x	SD/MSG -ARG -HIS -LYS +Canavanine +clonNAT +G418 +Thialysine	cSGA_v3r2	6	11	4.80986724446	8582.6102343	24.286722233	254	5.21822200162	618175.995517	3267.96275596	43	6.26362753189	614728.992893	3132.40414192	1409	1990	136	136	150	159	143	1440	0
DLR00014047	14	10	YHR110W	UD20-36_5h_3x	SD/MSG -ARG -HIS -LYS +Canavanine +clonNAT +G418 +Thialysine	cSGA_v3r2	6	11	4.99337787583	9200.51059544	41.2041842321	254	5.38500887909	676491.99574	3672.4122944	43	6.44090754865	672567.992823	3627.31906101	1544	1991	136	136	150	159	143	1248	0
DLR00014047	14	11	YHR157W	UD20-36_5h_3x	SD/MSG -ARG -HIS -LYS +Canavanine +clonNAT +G418 +Thialysine	cSGA_v3r2	6	11	4.94325815937	8486.99630199	35.8083990265	254	5.3536371197	645910.995164	3556.49088163	43	6.40401261471	640864.992094	3298.20966959	1683	1992	136	136	151	159	143	1261	0
DLR00014047	14	12	YHR021W-A	UD20-36_5h_3x	SD/MSG -ARG -HIS -LYS +Canavanine +clonNAT +G418 +Thialysine	cSGA_v3r2	6	11	4.86506784303	8932.83083732	26.639848303	254	5.30592501875	684725.995145	3324.24045877	43	6.35579876718	682630.992466	3299.77579406	1819	1992	136	136	152	160	144	1590	0
DLR00014047	14	13	YGR223C	UD20-36_5h_3x	SD/MSG -ARG -HIS -LYS +Canavanine +clonNAT +G418 +Thialysine	cSGA_v3r2	6	11	4.5166796068	8559.6541972	31.0733793939	254	4.91350932486	631039.996708	3207.8112721	43	5.9548661623	620683.312372	2491.77893938	1954	1993	136	136	149	157	142	1659	0
DLR00014047	14	14	YHR176W	UD20-36_5h_3x	SD/MSG -ARG -HIS -LYS +Canavanine +clonNAT +G418 +Thialysine	cSGA_v3r2	6	11	4.80646973173	9437.17133098	27.9136452872	254	5.18546071777	718797.995039	3238.20833103	43	6.23054933787	715544.993149	3478.18161115	2087	1991	136	136	150	158	142	1387	0
DLR00014047	14	15	YHR097C	UD20-36_5h_3x	SD/MSG -ARG -HIS -LYS +Canavanine +clonNAT +G418 +Thialysine	cSGA_v3r2	6	11	4.73836608479	8287.642247	30.4574927327	254	5.16666570007	639422.995469	3078.33328096	43	6.2088648162	634672.993278	2824.91717104	2226	1993	136	136	150	159	143	1475	0
DLR00014047	14	16	YHR203C	UD20-36_5h_3x	SD/MSG -ARG -HIS -LYS +Canavanine +clonNAT +G418 +Thialysine	cSGA_v3r2	6	11	3.81016439146	4803.26495255	28.1093286857	254	4.14744393989	267696.999821	3306.5397995	43	5.05485731816	262834.999498	1207.5358142	2363	1991	136	136	127	139	130	1366	0
DLR00014047	14	17	YHR061C	UD20-36_5h_3x	SD/MSG -ARG -HIS -LYS +Canavanine +clonNAT +G418 +Thialysine	cSGA_v3r2	6	11	5.02893669484	9803.79849455	36.6421157621	254	5.42932877606	741074.995381	3766.5693979	43	6.49241381913	740449.992417	3576.74282249	2499	1991	136	136	151	159	143	1621	0
DLR00014047	14	18	YHR171W	UD20-36_5h_3x	SD/MSG -ARG -HIS -LYS +Canavanine +clonNAT +G418 +Thialysine	cSGA_v3r2	6	11	4.94507039697	9069.95051473	23.7870254446	254	5.36911891462	666094.995987	3487.51652706	43	6.42787574766	664736.992801	3082.56940753	2637	1990	136	136	149	157	143	1545	0
DLR00014047	14	19	YGR183C	UD20-36_5h_3x	SD/MSG -ARG -HIS -LYS +Canavanine +clonNAT +G418 +Thialysine	cSGA_v3r2	6	11	4.74464286289	7158.59022923	35.1073588884	254	5.16505156613	484712.997504	2819.33401784	43	6.19360250589	479030.994188	1722.92476256	2773	1995	136	136	142	151	139	1461	0
DLR00014047	14	20	YHR127W	UD20-36_5h_3x	SD/MSG -ARG -HIS -LYS +Canavanine +clonNAT +G418 +Thialysine	cSGA_v3r2	6	11	5.12036478355	8884.90090573	31.5169935119	254	5.49769530613	651742.997119	3480.55574118	43	6.56407520973	647207.99323	2604.1900292	2909	1987	136	136	148	156	142	1312	0
DLR00014047	14	21	YIL054W	UD20-36_5h_3x	SD/MSG -ARG -HIS -LYS +Canavanine +clonNAT +G418 +Thialysine	cSGA_v3r2	6	11	5.1564777392	8863.72580514	39.2777008416	254	5.48455054499	642764.997286	3335.89663776	43	6.54826095496	638569.99342	2428.88608178	3046	1988	136	136	145	154	141	1267	0
DLR00014047	14	22	YIL027C	UD20-36_5h_3x	SD/MSG -ARG -HIS -LYS +Canavanine +clonNAT +G418 +Thialysine	cSGA_v3r2	6	11	4.56966057602	6358.6183444	31.1925730339	254	5.01008563334	448298.995878	3560.03773963	43	6.01751674494	440238.992807	2168.09306042	3182	1988	136	136	139	148	138	1345	0
DLR00014047	14	23	YHR106W	UD20-36_5h_3x	SD/MSG -ARG -HIS -LYS +Canavanine +clonNAT +G418 +Thialysine	cSGA_v3r2	6	11	5.56532175726	9795.91031036	95.3317158408	254	5.59626120795	803303.994845	5790.71837157	43	6.64938262028	795090.991107	5512.39442644	3317	1989	136	136	146	152	138	706	0
DLR00014047	14	24	YOR202W	UD20-36_5h_3x	SD/MSG -ARG -HIS -LYS +Canavanine +clonNAT +G418 +Thialysine	cSGA_v3r2	6	11	5.13836513358	10731.1060841	142.786151229	254	5.31746082361	962639.990771	10995.4455711	43	6.35899386867	956138.989472	12427.766352	3454	1989	136	136	149	154	138	623	0
DLR00014047	15	1	YOR202W	UD20-36_5h_3x	SD/MSG -ARG -HIS -LYS +Canavanine +clonNAT +G418 +Thialysine	cSGA_v3r2	6	11	0.5	1094.4	123.31280402	254	12	37350	2481.84453776	43	0.5	6359.73196054	648.87184902	324	2134	136	136	-1	-1	-1	0	0
DLR00014047	15	2	YHR095W	UD20-36_5h_3x	SD/MSG -ARG -HIS -LYS +Canavanine +clonNAT +G418 +Thialysine	cSGA_v3r2	6	11	4.81406555947	10752.6527364	121.967943346	254	5.21165064834	907533.870567	7475.79751909	43	6.21092512933	924060.991778	10572.4460576	458	2125	136	136	159	164	148	878	0
DLR00014047	15	3	YHR004C	UD20-36_5h_3x	SD/MSG -ARG -HIS -LYS +Canavanine +clonNAT +G418 +Thialysine	cSGA_v3r2	6	11	4.19857651984	6934.38317052	26.8344902014	254	4.61238034058	493565.998849	4107.84622805	43	5.58807150856	485537.997119	2868.99366477	595	2132	136	136	147	155	144	1107	0
DLR00014047	15	4	YHL033C	UD20-36_5h_3x	SD/MSG -ARG -HIS -LYS +Canavanine +clonNAT +G418 +Thialysine	cSGA_v3r2	6	11	3.94416206047	6465.61850363	32.7246026657	254	4.20994499273	390777.999963	3928.04154956	43	5.1555669855	388473.999977	1260.10311659	735	2125	136	136	139	150	141	1709	0
DLR00014047	15	5	YGR224W	UD20-36_5h_3x	SD/MSG -ARG -HIS -LYS +Canavanine +clonNAT +G418 +Thialysine	cSGA_v3r2	6	11	4.9315864793	9493.64609724	54.1406532202	254	5.29044006957	747674.994841	3689.75387396	43	6.33647037116	742338.99269	3958.51498138	871	2124	136	136	158	165	150	1088	0
DLR00014047	15	6	YHR194W	UD20-36_5h_3x	SD/MSG -ARG -HIS -LYS +Canavanine +clonNAT +G418 +Thialysine	cSGA_v3r2	6	11	0	11	7.92092830066	254	12	27490.5	627.297687667	43	0.5	1068.3	117.190460854	1004	2134	136	136	-1	-1	-1	0	0
DLR00014047	15	7	YHL032C	UD20-36_5h_3x	SD/MSG -ARG -HIS -LYS +Canavanine +clonNAT +G418 +Thialysine	cSGA_v3r2	6	11	4.74790960979	9119.2125813	27.3449304472	254	5.09367488733	669358.994278	4000.39777459	43	6.12951754736	663882.992562	4404.62743869	1142	2126	136	136	152	160	146	997	0
DLR00014047	15	8	YHR162W	UD20-36_5h_3x	SD/MSG -ARG -HIS -LYS +Canavanine +clonNAT +G418 +Thialysine	cSGA_v3r2	6	11	4.62626517456	7985.5393654	26.5923966357	254	5.01591402687	559596.995909	2777.78890956	43	6.05228656688	557002.993841	2652.8301176	1275	2128	136	136	148	158	144	1700	0
DLR00014047	15	9	YHR130C	UD20-36_5h_3x	SD/MSG -ARG -HIS -LYS +Canavanine +clonNAT +G418 +Thialysine	cSGA_v3r2	6	11	4.99113355398	8381.53991593	32.6691193603	254	5.37226877541	650364.99564	3696.9033792	43	6.42568296992	642498.992546	3444.06742933	1411	2126	136	136	153	162	146	986	0
DLR00014047	15	10	YHR195W	UD20-36_5h_3x	SD/MSG -ARG -HIS -LYS +Canavanine +clonNAT +G418 +Thialysine	cSGA_v3r2	6	11	5.03393960744	8963.63482652	29.4832615847	254	5.44180346552	682901.995989	3611.94679453	43	6.50168689041	678703.992884	3316.60468291	1547	2131	136	136	150	159	143	1367	0
DLR00014047	15	11	YIL006W	UD20-36_5h_3x	SD/MSG -ARG -HIS -LYS +Canavanine +clonNAT +G418 +Thialysine	cSGA_v3r2	6	11	4.84000002286	8174.60258605	33.9232499314	254	5.25081605397	616011.995303	3400.55040696	43	6.29534602243	610829.992823	3328.03693345	1687	2128	136	136	148	157	142	1356	0
DLR00014047	15	12	YIL042C	UD20-36_5h_3x	SD/MSG -ARG -HIS -LYS +Canavanine +clonNAT +G418 +Thialysine	cSGA_v3r2	6	11	4.75198557274	8712.97395941	33.8239575249	254	5.20418418424	677270.995016	3279.04994138	43	6.25085296628	673673.992898	3514.8942293	1818	2128	136	136	150	159	143	1482	0
DLR00014047	15	13	YGR261C	UD20-36_5h_3x	SD/MSG -ARG -HIS -LYS +Canavanine +clonNAT +G418 +Thialysine	cSGA_v3r2	6	11	0	11	26.4571830122	254	12	28358.3046719	530.070277996	43	0.5	1157.4	139.250356081	1956	2134	136	136	-1	-1	-1	0	0
DLR00014047	15	14	YGR227W	UD20-36_5h_3x	SD/MSG -ARG -HIS -LYS +Canavanine +clonNAT +G418 +Thialysine	cSGA_v3r2	6	11	4.71993763684	8630.54033146	32.0321075314	254	5.14323932395	678745.873061	3070.08380997	43	6.15239542966	685996.992401	4488.38226088	2094	2125	136	136	151	159	143	1547	0
DLR00014047	15	15	YHR039C	UD20-36_5h_3x	SD/MSG -ARG -HIS -LYS +Canavanine +clonNAT +G418 +Thialysine	cSGA_v3r2	6	11	4.86468044371	8023.53215008	35.121861897	254	5.305521223	656415.994623	3488.54707779	43	6.35625527061	650323.992058	3521.7773296	2232	2125	136	136	152	160	144	1436	0
DLR00014047	15	16	YGR181W	UD20-36_5h_3x	SD/MSG -ARG -HIS -LYS +Canavanine +clonNAT +G418 +Thialysine	cSGA_v3r2	6	11	4.93223415759	8500.87328568	39.3534066814	254	5.34459799439	669669.995861	3225.50203676	43	6.39516701617	665428.992995	2859.59247807	2365	2129	136	136	150	158	143	1416	0
DLR00014047	15	17	YGR169C	UD20-36_5h_3x	SD/MSG -ARG -HIS -LYS +Canavanine +clonNAT +G418 +Thialysine	cSGA_v3r2	6	11	4.79189321352	8080.86266804	25.2793674484	254	5.16606001731	594342.99482	3466.54977078	43	6.20585314925	590482.992339	3090.68209319	2507	2127	136	136	146	155	141	1580	0
DLR00014047	15	18	YIL008W	UD20-36_5h_3x	SD/MSG -ARG -HIS -LYS +Canavanine +clonNAT +G418 +Thialysine	cSGA_v3r2	6	11	4.30219322794	6479.62942401	44.1187829798	254	4.50962808164	374167.999749	3404.1392494	43	5.49257471427	368692.99779	1567.4301592	2640	2127	136	136	129	141	132	1333	0
DLR00014047	15	19	YHL040C	UD20-36_5h_3x	SD/MSG -ARG -HIS -LYS +Canavanine +clonNAT +G418 +Thialysine	cSGA_v3r2	6	11	4.95855753636	8613.78245968	36.9168756236	254	5.34069168512	648866.995604	3425.80783782	43	6.39559948984	643991.992673	3086.48264236	2775	2127	136	136	148	156	142	1325	0
DLR00014047	15	20	YHL010C	UD20-36_5h_3x	SD/MSG -ARG -HIS -LYS +Canavanine +clonNAT +G418 +Thialysine	cSGA_v3r2	6	11	4.96366762991	8732.22577737	36.2718865543	254	5.3096892825	635954.996013	3064.73761864	43	6.36687578037	632043.993122	2601.62891651	2909	2125	136	136	145	154	141	1389	0
DLR00014047	15	21	YGR250C	UD20-36_5h_3x	SD/MSG -ARG -HIS -LYS +Canavanine +clonNAT +G418 +Thialysine	cSGA_v3r2	6	11	5.1780162468	8797.67776592	32.0824776596	254	5.4912361395	659663.996362	3562.85810014	43	6.55398872802	653464.992531	2827.06679135	3053	2126	136	136	146	154	141	1096	0
DLR00014047	15	22	YGR226C	UD20-36_5h_3x	SD/MSG -ARG -HIS -LYS +Canavanine +clonNAT +G418 +Thialysine	cSGA_v3r2	6	11	5.36616131424	9182.49263481	55.7190775954	254	5.56489809974	712013.996172	4374.59995583	43	6.6276931267	705763.992211	3523.77928831	3185	2124	136	136	145	152	139	1118	0
DLR00014047	15	23	YHR017W	UD20-36_5h_3x	SD/MSG -ARG -HIS -LYS +Canavanine +clonNAT +G418 +Thialysine	cSGA_v3r2	6	11	5.27681415689	8932.68967148	100.497135269	254	5.46612926346	698377.55148	4869.33116043	43	6.44567508791	705300.990171	5981.40675282	3322	2124	136	136	141	149	136	730	0
DLR00014047	15	24	YOR202W	UD20-36_5h_3x	SD/MSG -ARG -HIS -LYS +Canavanine +clonNAT +G418 +Thialysine	cSGA_v3r2	6	11	4.93020840061	10546.469228	132.826166572	254	5.22058083684	929525.991246	10885.6475928	43	6.25631174248	921708.990477	12209.7648957	3455	2125	136	136	147	152	137	582	0
DLR00014047	16	1	YOR202W	UD20-36_5h_3x	SD/MSG -ARG -HIS -LYS +Canavanine +clonNAT +G418 +Thialysine	cSGA_v3r2	6	11	3.67114281265	9921.03726547	97.916857853	254	4.12113520517	663285.000031	6046.85992569	43	5.00800100523	655352.815031	4569.14402335	324	2265	136	136	162	166	149	936	21
DLR00014047	16	2	YOR202W	UD20-36_5h_3x	SD/MSG -ARG -HIS -LYS +Canavanine +clonNAT +G418 +Thialysine	cSGA_v3r2	6	11	4.81134570067	10193.3375611	67.3760062836	254	5.23191447866	648395.993856	5332.0590306	43	6.26839082388	641922.991629	4578.76600221	453	2277	136	136	161	166	152	1017	33
DLR00014047	16	3	YOR202W	UD20-36_5h_3x	SD/MSG -ARG -HIS -LYS +Canavanine +clonNAT +G418 +Thialysine	cSGA_v3r2	6	11	4.22468728993	8904.85006523	83.2414116076	254	4.62566731342	564924.998815	9895.74259288	43	5.58847438299	556138.999008	8747.97492624	581	2269	136	136	160	166	154	911	30
DLR00014047	16	4	YOR202W	UD20-36_5h_3x	SD/MSG -ARG -HIS -LYS +Canavanine +clonNAT +G418 +Thialysine	cSGA_v3r2	6	11	4.83347781298	9647.89482842	67.012969379	254	5.30536922543	568202.996069	4238.26065745	43	6.35976367159	558487.993316	3127.09577204	716	2269	136	136	162	169	156	950	32
DLR00014047	16	5	YOR202W	UD20-36_5h_3x	SD/MSG -ARG -HIS -LYS +Canavanine +clonNAT +G418 +Thialysine	cSGA_v3r2	6	11	4.31059856913	8655.47449856	86.6772192508	254	4.83568050434	487898.000243	6574.74493891	43	5.80166969925	477486.000077	4835.61621521	882	2268	136	136	162	168	155	874	41
DLR00014047	16	6	YOR202W	UD20-36_5h_3x	SD/MSG -ARG -HIS -LYS +Canavanine +clonNAT +G418 +Thialysine	cSGA_v3r2	6	11	4.91008251202	9777.37585408	98.009103124	254	5.3337814994	555300.997592	3564.97944858	43	6.38129281324	546028.994908	3028.70431329	1005	2265	136	136	160	167	154	946	30
DLR00014047	16	7	YOR202W	UD20-36_5h_3x	SD/MSG -ARG -HIS -LYS +Canavanine +clonNAT +G418 +Thialysine	cSGA_v3r2	6	11	4.15127446377	8630.53479707	101.308065871	254	4.64405930888	500140.992705	6966.55385311	43	5.60722266141	492952.99132	7993.07468672	1140	2266	136	136	161	167	154	866	28
DLR00014047	16	8	YOR202W	UD20-36_5h_3x	SD/MSG -ARG -HIS -LYS +Canavanine +clonNAT +G418 +Thialysine	cSGA_v3r2	6	11	5.06422194498	9310.6763882	45.9595808741	254	5.4042431629	541238.997483	3781.96599023	43	6.46048271801	531344.993869	2927.15617609	1275	2267	136	136	159	166	152	922	27
DLR00014047	16	9	YOR202W	UD20-36_5h_3x	SD/MSG -ARG -HIS -LYS +Canavanine +clonNAT +G418 +Thialysine	cSGA_v3r2	6	11	4.72194999431	6787.00652592	18.717072976	254	5.07630930639	411706.162372	3283.49625169	43	6.0676244224	398602.814828	1804.1866802	1425	2255	136	136	154	162	148	381	9
DLR00014047	16	10	YOR202W	UD20-36_5h_3x	SD/MSG -ARG -HIS -LYS +Canavanine +clonNAT +G418 +Thialysine	cSGA_v3r2	6	11	4.75389927397	7513.90990775	26.8129166157	254	5.14897285182	483282.995853	3045.14479443	43	6.16779573563	473977.992788	2675.61836489	1535	2257	136	136	153	161	147	553	0
DLR00014047	16	11	YOR202W	UD20-36_5h_3x	SD/MSG -ARG -HIS -LYS +Canavanine +clonNAT +G418 +Thialysine	cSGA_v3r2	6	11	4.91004628157	7648.95869423	37.6023166767	254	5.20196302877	515396.995003	3220.23623832	43	6.22345385579	505532.991954	2924.81161109	1673	2259	136	136	153	161	146	569	0
DLR00014047	16	12	YOR202W	UD20-36_5h_3x	SD/MSG -ARG -HIS -LYS +Canavanine +clonNAT +G418 +Thialysine	cSGA_v3r2	6	11	4.74846125316	7941.78877743	30.2395667899	254	5.21462324831	537806.493939	2918.29709337	43	6.21491260536	538185.992363	3248.5906322	1811	2261	136	136	153	161	146	808	0
DLR00014047	16	13	YOR202W	UD20-36_5h_3x	SD/MSG -ARG -HIS -LYS +Canavanine +clonNAT +G418 +Thialysine	cSGA_v3r2	6	11	4.64153447607	8006.8970467	40.1855080692	254	5.11563373236	572047.994843	3718.39246847	43	6.14092854432	563696.992735	3787.5664422	1955	2252	136	136	154	161	146	844	4
DLR00014047	16	14	YOR202W	UD20-36_5h_3x	SD/MSG -ARG -HIS -LYS +Canavanine +clonNAT +G418 +Thialysine	cSGA_v3r2	6	11	4.62636572266	7874.04358723	41.0057314129	254	5.02074116793	549299.994918	3343.29815691	43	6.04263272808	542081.992933	3395.69908041	2091	2263	136	136	149	158	143	966	0
DLR00014047	16	15	YOR202W	UD20-36_5h_3x	SD/MSG -ARG -HIS -LYS +Canavanine +clonNAT +G418 +Thialysine	cSGA_v3r2	6	11	4.73847445678	8451.05434409	39.2288594886	254	5.19484955955	594118.994936	3426.89665885	43	6.23613771943	588662.992652	3357.26587763	2227	2263	136	136	151	159	145	998	0
DLR00014047	16	16	YOR202W	UD20-36_5h_3x	SD/MSG -ARG -HIS -LYS +Canavanine +clonNAT +G418 +Thialysine	cSGA_v3r2	6	11	4.5343434513	7375.81011466	30.6914729466	254	4.93836228866	495935.994712	3398.5662749	43	5.95237549439	491335.99271	2936.11471949	2367	2262	136	136	148	157	144	1248	0
DLR00014047	16	17	YOR202W	UD20-36_5h_3x	SD/MSG -ARG -HIS -LYS +Canavanine +clonNAT +G418 +Thialysine	cSGA_v3r2	6	11	4.83840253552	8791.2333492	48.3376344974	254	5.20643617426	605009.995132	3405.75206438	43	6.24640597487	597557.992772	3156.49514773	2500	2262	136	136	149	157	144	789	0
DLR00014047	16	18	YOR202W	UD20-36_5h_3x	SD/MSG -ARG -HIS -LYS +Canavanine +clonNAT +G418 +Thialysine	cSGA_v3r2	6	11	4.9067827367	8769.8543097	27.5979049787	254	5.24784400003	608972.995516	3256.81486591	43	6.28525577049	600842.992698	2890.43411185	2638	2262	136	136	149	157	144	722	0
DLR00014047	16	19	YOR202W	UD20-36_5h_3x	SD/MSG -ARG -HIS -LYS +Canavanine +clonNAT +G418 +Thialysine	cSGA_v3r2	6	11	4.73260441648	7765.67576014	27.4586817922	254	5.151962003	520264.036909	2779.39702318	43	6.15021845129	520059.992891	2721.83662233	2773	2262	136	136	147	156	143	1064	0
DLR00014047	16	20	YOR202W	UD20-36_5h_3x	SD/MSG -ARG -HIS -LYS +Canavanine +clonNAT +G418 +Thialysine	cSGA_v3r2	6	11	4.81836204425	8107.2551695	19.3217817209	254	5.20374184736	558825.995316	3039.01577502	43	6.23376290559	550948.992396	2568.87099091	2900	2264	136	136	148	156	144	757	0
DLR00014047	16	21	YOR202W	UD20-36_5h_3x	SD/MSG -ARG -HIS -LYS +Canavanine +clonNAT +G418 +Thialysine	cSGA_v3r2	6	11	4.90072235804	8228.20584652	34.259631297	254	5.27248801281	560051.402315	2949.20666469	43	6.26890994026	560140.991983	2963.73569986	3045	2258	136	136	146	154	143	881	6
DLR00014047	16	22	YOR202W	UD20-36_5h_3x	SD/MSG -ARG -HIS -LYS +Canavanine +clonNAT +G418 +Thialysine	cSGA_v3r2	6	11	4.97592317315	8357.23592299	41.8650994431	254	5.30101622115	579447.188013	3378.72462129	43	6.30004227913	578781.992116	3161.03733767	3183	2257	136	136	143	150	139	854	0
DLR00014047	16	23	YOR202W	UD20-36_5h_3x	SD/MSG -ARG -HIS -LYS +Canavanine +clonNAT +G418 +Thialysine	cSGA_v3r2	6	11	5.46703056308	9650.02472722	85.1450809638	254	5.43277332337	731215.993761	5433.94912456	43	6.46917197504	722589.990742	5594.41649821	3317	2260	136	136	144	150	138	601	1
DLR00014047	16	24	YOR202W	UD20-36_5h_3x	SD/MSG -ARG -HIS -LYS +Canavanine +clonNAT +G418 +Thialysine	cSGA_v3r2	6	11	4.73213032937	10003.9719487	80.5032113655	254	5.02647486212	770266.846639	8005.67066267	43	5.9924724431	787616.991473	11206.9842732	3458	2260	136	136	146	151	137	526	3
DLR00014013	1	1	YOR202W	UD20-36_5h_3x	SD/MSG -ARG -HIS -LYS +Canavanine +clonNAT +G418 +Thialysine	cSGA_v3r2	7	11	4.0027830405	8721.09572238	156.474650772	254	4.25952662258	577633.997454	13169.0485434	43	5.17591185476	568275.998618	14480.7232957	321	210	136	136	148	153	137	307	39
DLR00014013	1	2	YOR202W	UD20-36_5h_3x	SD/MSG -ARG -HIS -LYS +Canavanine +clonNAT +G418 +Thialysine	cSGA_v3r2	7	11	4.77480183703	9480.78575368	91.7401526911	254	4.97768303884	603574.041938	4964.47255976	43	5.94702787065	604379.992348	6131.49066004	461	219	136	136	149	155	142	109	0
DLR00014013	1	3	YOR202W	UD20-36_5h_3x	SD/MSG -ARG -HIS -LYS +Canavanine +clonNAT +G418 +Thialysine	cSGA_v3r2	7	11	4.76920992513	9255.83606695	99.0606943232	254	4.95330956274	592828.994416	5104.67535806	43	5.95841727772	583067.99284	5145.86104178	601	219	136	136	153	160	146	213	0
DLR00014013	1	4	YOR202W	UD20-36_5h_3x	SD/MSG -ARG -HIS -LYS +Canavanine +clonNAT +G418 +Thialysine	cSGA_v3r2	7	11	4.79593104352	9327.98200616	89.5939546258	254	5.00571124344	581300.994583	4752.87578893	43	6.01287869778	571678.992905	4504.71739459	736	214	136	136	154	162	148	334	0
DLR00014013	1	5	YOR202W	UD20-36_5h_3x	SD/MSG -ARG -HIS -LYS +Canavanine +clonNAT +G418 +Thialysine	cSGA_v3r2	7	11	6.05990273687	9273.29088385	204.01289999	254	4.95543020251	593263.992608	5898.68634115	43	5.96040758077	584258.990886	6123.1676063	871	215	136	136	154	162	148	345	0
DLR00014013	1	6	YOR202W	UD20-36_5h_3x	SD/MSG -ARG -HIS -LYS +Canavanine +clonNAT +G418 +Thialysine	cSGA_v3r2	7	11	4.8331198102	9928.48472323	57.4582762276	254	5.02450787831	597235.994707	4315.38137695	43	6.04589416618	589350.992866	4286.59067254	1006	215	136	136	154	162	148	381	0
DLR00014013	1	7	YOR202W	UD20-36_5h_3x	SD/MSG -ARG -HIS -LYS +Canavanine +clonNAT +G418 +Thialysine	cSGA_v3r2	7	11	4.85367273139	9199.65476147	47.8172468542	254	5.05280813048	570086.994051	4240.04908463	43	6.07160211877	560926.99216	4422.98901122	1141	215	136	136	155	163	148	390	0
DLR00014013	1	8	YOR202W	UD20-36_5h_3x	SD/MSG -ARG -HIS -LYS +Canavanine +clonNAT +G418 +Thialysine	cSGA_v3r2	7	11	4.86257702753	9673.21405963	57.4713094974	254	5.09699714662	593316.058218	3802.80832383	43	6.09257750147	594564.992394	4765.11322381	1278	215	136	136	155	163	148	453	0
DLR00014013	1	9	YOR202W	UD20-36_5h_3x	SD/MSG -ARG -HIS -LYS +Canavanine +clonNAT +G418 +Thialysine	cSGA_v3r2	7	11	6.109120332	9676.00897168	163.629981464	254	5.30316847118	646352.993703	4547.98770437	43	6.33278910136	638895.990989	4944.69176013	1417	214	136	136	158	166	148	475	0
DLR00014013	1	10	YOR202W	UD20-36_5h_3x	SD/MSG -ARG -HIS -LYS +Canavanine +clonNAT +G418 +Thialysine	cSGA_v3r2	7	11	5.68248774842	10222.0958236	146.241134081	254	5.26053325278	683137.993573	4966.89309045	43	6.29136954575	676945.991335	5322.13141143	1551	214	136	136	157	164	147	522	0
DLR00014013	1	11	YOR202W	UD20-36_5h_3x	SD/MSG -ARG -HIS -LYS +Canavanine +clonNAT +G418 +Thialysine	cSGA_v3r2	7	11	5.51342236834	9339.41696186	114.732187151	254	5.22306956993	628766.993661	4522.3289126	43	6.24677837823	620688.991173	4745.01834268	1688	213	136	136	156	164	147	506	0
DLR00014013	1	12	YOR202W	UD20-36_5h_3x	SD/MSG -ARG -HIS -LYS +Canavanine +clonNAT +G418 +Thialysine	cSGA_v3r2	7	11	5.70490167587	9797.96979788	99.0653234986	254	5.39279472908	664765.994991	3834.49964466	43	6.42382892977	658459.992045	3999.39896203	1813	208	136	136	157	165	148	556	0
DLR00014013	1	13	YOR202W	UD20-36_5h_3x	SD/MSG -ARG -HIS -LYS +Canavanine +clonNAT +G418 +Thialysine	cSGA_v3r2	7	11	5.07123658473	9787.97754039	100.897274669	254	5.15126527192	626689.131668	3966.15967843	43	6.13073012703	634548.990903	5754.20949875	1963	212	136	136	154	163	147	564	0
DLR00014013	1	14	YOR202W	UD20-36_5h_3x	SD/MSG -ARG -HIS -LYS +Canavanine +clonNAT +G418 +Thialysine	cSGA_v3r2	7	11	5.67170239097	9911.81643637	142.366072592	254	5.37551966209	670017.994207	5308.99313231	43	6.4101212644	662886.99092	5121.98197532	2099	212	136	136	155	163	146	547	0
DLR00014013	1	15	YOR202W	UD20-36_5h_3x	SD/MSG -ARG -HIS -LYS +Canavanine +clonNAT +G418 +Thialysine	cSGA_v3r2	7	11	5.25363215257	9611.26724793	133.495262069	254	5.18835022831	638040.99355	5077.28237082	43	6.21946807525	631303.991232	5160.98182385	2232	216	136	136	152	161	146	647	0
DLR00014013	1	16	YOR202W	UD20-36_5h_3x	SD/MSG -ARG -HIS -LYS +Canavanine +clonNAT +G418 +Thialysine	cSGA_v3r2	7	11	5.74118722161	10705.6279354	124.64206639	254	5.48751168457	745912.994686	5106.6011303	43	6.534731014	740080.991364	5066.10966639	2369	215	136	136	156	164	148	623	0
DLR00014013	1	17	YOR202W	UD20-36_5h_3x	SD/MSG -ARG -HIS -LYS +Canavanine +clonNAT +G418 +Thialysine	cSGA_v3r2	7	11	5.05794229962	9966.54656767	106.475323865	254	5.20273765882	663637.993736	5168.31237553	43	6.23570354296	657006.991441	5156.88888092	2508	216	136	136	153	161	147	736	0
DLR00014013	1	18	YOR202W	UD20-36_5h_3x	SD/MSG -ARG -HIS -LYS +Canavanine +clonNAT +G418 +Thialysine	cSGA_v3r2	7	11	5.08579415261	9986.65365489	76.4761902749	254	5.27889887684	664068.694383	4123.57609696	43	6.2794878376	668378.991642	4959.59289299	2645	215	136	136	153	161	147	692	0
DLR00014013	1	19	YOR202W	UD20-36_5h_3x	SD/MSG -ARG -HIS -LYS +Canavanine +clonNAT +G418 +Thialysine	cSGA_v3r2	7	11	5.04083663948	9539.20395298	77.5312160412	254	5.16481561672	634109.994705	4852.70599215	43	6.18951527023	626036.992192	4324.09018448	2782	212	136	136	150	159	145	647	0
DLR00014013	1	20	YOR202W	UD20-36_5h_3x	SD/MSG -ARG -HIS -LYS +Canavanine +clonNAT +G418 +Thialysine	cSGA_v3r2	7	11	5.40360477021	9949.77255489	108.396924636	254	5.32803092866	690406.994669	4878.08069511	43	6.36011291386	683276.991743	4508.88277113	2917	214	136	136	152	159	146	641	0
DLR00014013	1	21	YOR202W	UD20-36_5h_3x	SD/MSG -ARG -HIS -LYS +Canavanine +clonNAT +G418 +Thialysine	cSGA_v3r2	7	11	5.20400138745	9836.79663143	100.970197105	254	5.28220555274	668438.386474	4322.48742448	43	6.28081808067	671511.991616	4845.59953582	3051	215	136	136	149	156	143	563	0
DLR00014013	1	22	YOR202W	UD20-36_5h_3x	SD/MSG -ARG -HIS -LYS +Canavanine +clonNAT +G418 +Thialysine	cSGA_v3r2	7	11	5.4380040435	9854.00847025	127.831181833	254	5.34152711335	708499.993621	5994.62108372	43	6.37737087283	700624.99065	5809.83382758	3189	217	136	136	147	155	141	410	0
DLR00014013	1	23	YOR202W	UD20-36_5h_3x	SD/MSG -ARG -HIS -LYS +Canavanine +clonNAT +G418 +Thialysine	cSGA_v3r2	7	11	5.2267653018	10148.8460089	146.732111503	254	5.24805437282	727064.993176	6743.13113731	43	6.28449824089	718529.990878	6863.63113783	3324	214	136	136	144	151	138	207	0
DLR00014013	1	24	YOR202W	UD20-36_5h_3x	SD/MSG -ARG -HIS -LYS +Canavanine +clonNAT +G418 +Thialysine	cSGA_v3r2	7	11	4.99366364762	10183.5728351	162.708864682	254	5.04759490368	693806.972559	7714.81178089	43	6.00576999198	709001.990437	10426.3020897	3453	223	136	136	143	149	135	126	2
DLR00014013	2	1	YOR202W	UD20-36_5h_3x	SD/MSG -ARG -HIS -LYS +Canavanine +clonNAT +G418 +Thialysine	cSGA_v3r2	7	11	4.70287298102	10314.4514642	114.940732205	254	4.90164126523	744518.993117	8600.33828401	43	5.91472885294	737433.992442	10044.9475681	328	355	136	136	148	155	139	260	0
DLR00014013	2	2	YJR059W	UD20-36_5h_3x	SD/MSG -ARG -HIS -LYS +Canavanine +clonNAT +G418 +Thialysine	cSGA_v3r2	7	11	4.95468845596	10016.7834495	73.7999531347	254	5.17787023221	718533.994325	4909.0095788	43	6.21384820911	711668.992702	5456.65856473	459	354	136	136	151	157	142	647	0
DLR00014013	2	3	YIR038C	UD20-36_5h_3x	SD/MSG -ARG -HIS -LYS +Canavanine +clonNAT +G418 +Thialysine	cSGA_v3r2	7	11	4.93405355897	9982.45320809	57.6165326586	254	5.22066206273	716609.994191	4606.12149044	43	6.26270659228	710896.992331	4972.55711323	603	353	136	136	154	161	146	734	0
DLR00014013	2	4	YJL048C	UD20-36_5h_3x	SD/MSG -ARG -HIS -LYS +Canavanine +clonNAT +G418 +Thialysine	cSGA_v3r2	7	11	5.12842948991	9801.34295924	73.7470047532	254	5.33452050014	685450.995297	4447.71328541	43	6.3759609246	679423.992494	4106.42119771	734	352	136	136	155	163	148	922	0
DLR00014013	2	5	YJL192C	UD20-36_5h_3x	SD/MSG -ARG -HIS -LYS +Canavanine +clonNAT +G418 +Thialysine	cSGA_v3r2	7	11	5.08324356069	9699.19682043	45.1346725102	254	5.33544457812	666332.995015	4081.71069743	43	6.37438977774	658985.992404	4050.1265092	872	356	136	136	154	162	147	748	0
DLR00014013	2	6	YIL138C	UD20-36_5h_3x	SD/MSG -ARG -HIS -LYS +Canavanine +clonNAT +G418 +Thialysine	cSGA_v3r2	7	11	5.20321923185	9853.16854333	44.7008793793	254	5.47512177005	687418.997172	3356.55860135	43	6.52402596646	681551.993848	3051.64785428	1008	355	136	136	156	164	148	878	0
DLR00014013	2	7	YIL114C	UD20-36_5h_3x	SD/MSG -ARG -HIS -LYS +Canavanine +clonNAT +G418 +Thialysine	cSGA_v3r2	7	11	4.99600090224	9282.20440651	41.7318190855	254	5.31785399082	646962.99651	3078.95993786	43	6.35148032643	640272.993637	2859.06777914	1143	352	136	136	156	164	148	832	0
DLR00014013	2	8	YIR024C	UD20-36_5h_3x	SD/MSG -ARG -HIS -LYS +Canavanine +clonNAT +G418 +Thialysine	cSGA_v3r2	7	11	4.78609492209	9078.97191165	43.1187823165	254	5.08287437289	601895.996664	2828.5078383	43	6.12803570849	589778.944413	2113.64360338	1279	353	136	136	151	160	145	908	0
DLR00014013	2	9	YJL139C	UD20-36_5h_3x	SD/MSG -ARG -HIS -LYS +Canavanine +clonNAT +G418 +Thialysine	cSGA_v3r2	7	11	4.63661961441	9375.77956118	43.4708359301	254	4.89828283514	648974.994741	5047.83635326	43	5.92082721659	642281.993347	5603.46703576	1418	354	136	136	153	162	146	1004	0
DLR00014013	2	10	YJL088W	UD20-36_5h_3x	SD/MSG -ARG -HIS -LYS +Canavanine +clonNAT +G418 +Thialysine	cSGA_v3r2	7	11	0	11	27.1203865464	254	12	30504.6	848.842458016	43	0.5	873.9	152.425065776	1543	361	136	136	-1	-1	-1	18	0
DLR00014013	2	11	YIR030C	UD20-36_5h_3x	SD/MSG -ARG -HIS -LYS +Canavanine +clonNAT +G418 +Thialysine	cSGA_v3r2	7	11	5.15315501557	10090.0385141	74.9584674769	254	5.41426449546	734849.995965	4298.83801983	43	6.4633174741	728737.993275	4010.7076595	1690	353	136	136	156	165	146	964	0
DLR00014013	2	12	YJR014W	UD20-36_5h_3x	SD/MSG -ARG -HIS -LYS +Canavanine +clonNAT +G418 +Thialysine	cSGA_v3r2	7	11	4.90258079633	8703.35076625	41.8789736445	254	5.12884351764	578694.996782	3336.84616066	43	6.1596243178	570585.994411	2696.18246622	1818	364	136	136	149	158	142	828	0
DLR00014013	2	13	YJL198W	UD20-36_5h_3x	SD/MSG -ARG -HIS -LYS +Canavanine +clonNAT +G418 +Thialysine	cSGA_v3r2	7	11	4.92834856868	8130.05780717	42.3801863815	254	5.24935214467	570519.995774	3595.24127837	43	6.28085615311	563217.99287	3081.55896477	1965	355	136	136	153	162	145	1105	0
DLR00014013	2	14	YJL151C	UD20-36_5h_3x	SD/MSG -ARG -HIS -LYS +Canavanine +clonNAT +G418 +Thialysine	cSGA_v3r2	7	11	4.76487031965	8440.52537772	35.619883441	254	5.09816086453	566829.995378	3956.49807708	43	6.12850570135	560917.993094	3263.71085466	2098	349	136	136	149	158	143	1115	0
DLR00014013	2	15	YJL199C	UD20-36_5h_3x	SD/MSG -ARG -HIS -LYS +Canavanine +clonNAT +G418 +Thialysine	cSGA_v3r2	7	11	5.29510548754	9986.1583749	69.5623986287	254	5.54743049153	720986.997146	4266.56176976	43	6.6026372051	715223.993679	3490.24761942	2232	355	136	136	154	163	146	972	0
DLR00014013	2	16	YJR088C	UD20-36_5h_3x	SD/MSG -ARG -HIS -LYS +Canavanine +clonNAT +G418 +Thialysine	cSGA_v3r2	7	11	4.77046981416	8661.25115577	51.2754196521	254	5.06403764486	590765.993962	4858.90093355	43	6.09158051233	582780.991908	4587.79325986	2371	350	136	136	149	159	144	932	0
DLR00014013	2	17	YJL022W	UD20-36_5h_3x	SD/MSG -ARG -HIS -LYS +Canavanine +clonNAT +G418 +Thialysine	cSGA_v3r2	7	11	5.15849421577	9705.75965134	45.8934627923	254	5.46448740208	689793.454967	3811.89988842	43	6.49267476501	688447.993592	3116.38007351	2508	355	136	136	154	163	146	936	0
DLR00014013	2	18	YIR020C	UD20-36_5h_3x	SD/MSG -ARG -HIS -LYS +Canavanine +clonNAT +G418 +Thialysine	cSGA_v3r2	7	11	5.1366587905	9336.60307686	58.0830869857	254	5.41743026263	664693.883695	3578.31255026	43	6.43875379821	663739.992942	3345.60352657	2642	354	136	136	154	162	146	845	0
DLR00014013	2	19	YJR024C	UD20-36_5h_3x	SD/MSG -ARG -HIS -LYS +Canavanine +clonNAT +G418 +Thialysine	cSGA_v3r2	7	11	5.05881019073	9251.92008794	65.1116179524	254	5.31249498669	652492.995371	3696.20248192	43	6.35764530803	645999.992565	3331.03978158	2781	354	136	136	152	161	146	991	0
DLR00014013	2	20	YIL074C	UD20-36_5h_3x	SD/MSG -ARG -HIS -LYS +Canavanine +clonNAT +G418 +Thialysine	cSGA_v3r2	7	11	3.99797366845	5313.41907813	25.9646057962	254	4.55438235874	376532.995984	4138.39274155	43	5.51234014782	366473.99406	3016.75479128	2912	354	136	136	148	157	144	1235	0
DLR00014013	2	21	YIL105C	UD20-36_5h_3x	SD/MSG -ARG -HIS -LYS +Canavanine +clonNAT +G418 +Thialysine	cSGA_v3r2	7	11	5.42172813992	9841.17597426	82.4445236317	254	5.53932034965	721414.996737	3738.78170709	43	6.5964859594	714321.993232	3174.02317299	3051	353	136	136	151	159	144	840	0
DLR00014013	2	22	YJR010W	UD20-36_5h_3x	SD/MSG -ARG -HIS -LYS +Canavanine +clonNAT +G418 +Thialysine	cSGA_v3r2	7	11	5.28839528447	9473.33752977	56.7376950499	254	5.49426008844	694685.677992	3408.80296544	43	6.5183562424	694301.992644	3440.08827789	3187	353	136	136	148	156	142	807	0
DLR00014013	2	23	YJL116C	UD20-36_5h_3x	SD/MSG -ARG -HIS -LYS +Canavanine +clonNAT +G418 +Thialysine	cSGA_v3r2	7	11	5.36960744696	9401.63609396	109.944794491	254	5.42342769941	737755.99498	4912.71657101	43	6.46168006946	729348.992188	4942.47924517	3323	352	136	136	147	154	139	581	0
DLR00014013	2	24	YOR202W	UD20-36_5h_3x	SD/MSG -ARG -HIS -LYS +Canavanine +clonNAT +G418 +Thialysine	cSGA_v3r2	7	11	4.86184795776	10682.9242637	123.6862291	254	5.09466512143	834558.992134	8864.75278206	43	6.12412770832	827983.991209	10462.8847648	3461	351	136	136	145	152	137	375	0
DLR00014013	3	1	YOR202W	UD20-36_5h_3x	SD/MSG -ARG -HIS -LYS +Canavanine +clonNAT +G418 +Thialysine	cSGA_v3r2	7	11	4.82324176583	11129.5323214	137.07079835	254	5.06967040799	863304.992301	9504.60212407	43	6.10196628637	858496.991383	11211.3521048	331	488	136	136	154	159	142	473	25
DLR00014013	3	2	YJL122W	UD20-36_5h_3x	SD/MSG -ARG -HIS -LYS +Canavanine +clonNAT +G418 +Thialysine	cSGA_v3r2	7	11	4.75357528443	9741.99165471	72.4673743334	254	5.11294297825	695242.831636	4696.20878474	43	6.11391550528	703622.992059	6164.78105579	465	487	136	136	153	159	143	897	0
DLR00014013	3	3	YIL116W	UD20-36_5h_3x	SD/MSG -ARG -HIS -LYS +Canavanine +clonNAT +G418 +Thialysine	cSGA_v3r2	7	11	0	11	18.1730170575	254	12	28530	675.292507475	43	0	43	100.864248726	592	495	136	136	-1	-1	-1	6	0
DLR00014013	3	4	YIL165C	UD20-36_5h_3x	SD/MSG -ARG -HIS -LYS +Canavanine +clonNAT +G418 +Thialysine	cSGA_v3r2	7	11	5.12817112561	9128.70781793	49.8542955279	254	5.38250390984	658292.881935	3688.58489465	43	6.40115174632	655546.993136	2935.20595522	735	491	136	136	156	163	148	803	0
DLR00014013	3	5	YJR008W	UD20-36_5h_3x	SD/MSG -ARG -HIS -LYS +Canavanine +clonNAT +G418 +Thialysine	cSGA_v3r2	7	11	5.15300887227	9058.91633395	40.9645276554	254	5.42929411611	634524.997468	3528.08166361	43	6.46733806432	627012.994099	2317.91480966	869	490	136	136	155	163	147	897	0
DLR00014013	3	6	YJL142C	UD20-36_5h_3x	SD/MSG -ARG -HIS -LYS +Canavanine +clonNAT +G418 +Thialysine	cSGA_v3r2	7	11	4.98686338876	9270.52451949	57.8787855397	254	5.29683210814	632709.996184	3385.33284876	43	6.34029301455	627607.993405	2867.57605392	1005	488	136	136	154	162	146	1136	0
DLR00014013	3	7	YIL076W	UD20-36_5h_3x	SD/MSG -ARG -HIS -LYS +Canavanine +clonNAT +G418 +Thialysine	cSGA_v3r2	7	11	4.63658477085	8016.77508426	47.5239316111	254	4.98633022588	540607.996695	2696.10863847	43	6.00367384079	533746.994892	1959.27574653	1147	491	136	136	152	161	146	1221	0
DLR00014013	3	8	YIL128W	UD20-36_5h_3x	SD/MSG -ARG -HIS -LYS +Canavanine +clonNAT +G418 +Thialysine	cSGA_v3r2	7	11	2.99338092192	2684.10367676	56.2123650764	254	3.50757549098	119729.999883	4321.50074538	43	4.05395157998	105734.999778	890.774277695	1283	491	136	136	120	135	128	613	0
DLR00014013	3	9	YJL100W	UD20-36_5h_3x	SD/MSG -ARG -HIS -LYS +Canavanine +clonNAT +G418 +Thialysine	cSGA_v3r2	7	11	4.99305172116	9424.73544603	42.463541929	254	5.36088771597	676616.996754	2925.44474158	43	6.40862946448	670332.99402	2625.06512513	1416	490	136	136	157	165	147	1006	0
DLR00014013	3	10	YIL168W	UD20-36_5h_3x	SD/MSG -ARG -HIS -LYS +Canavanine +clonNAT +G418 +Thialysine	cSGA_v3r2	7	11	5.063295292	10605.700673	44.7137115518	254	5.40769676462	783032.994222	4730.59775721	43	6.46115806148	778795.99178	4887.04097418	1553	489	136	136	157	165	147	1013	0
DLR00014013	3	11	YJL204C	UD20-36_5h_3x	SD/MSG -ARG -HIS -LYS +Canavanine +clonNAT +G418 +Thialysine	cSGA_v3r2	7	11	2.988889759	1497.13400152	12.9064827542	254	3.86300647153	110808.640673	5246.52743062	43	4.33940292925	90142.7596624	304.130827859	1692	501	136	136	142	154	141	677	7
DLR00014013	3	12	YJL013C	UD20-36_5h_3x	SD/MSG -ARG -HIS -LYS +Canavanine +clonNAT +G418 +Thialysine	cSGA_v3r2	7	11	4.80831180618	8798.41273312	25.9660825865	254	5.18024463458	601609.996403	3434.07657309	43	6.21619013991	595770.994055	2459.80306639	1822	490	136	136	151	160	143	1188	0
DLR00014013	3	13	YIR001C	UD20-36_5h_3x	SD/MSG -ARG -HIS -LYS +Canavanine +clonNAT +G418 +Thialysine	cSGA_v3r2	7	11	4.74505477975	8616.83598945	53.3242202987	254	5.10599671881	582127.994815	4040.28267396	43	6.13644121026	576161.992515	3671.23704792	1958	488	136	136	149	159	143	1024	0
DLR00014013	3	14	YIL141W	UD20-36_5h_3x	SD/MSG -ARG -HIS -LYS +Canavanine +clonNAT +G418 +Thialysine	cSGA_v3r2	7	11	4.85384787119	8708.81974003	45.2430069376	254	5.25694828157	614618.996669	3902.46011562	43	6.29922671463	610551.994093	2751.15133811	2096	486	136	136	153	162	145	1442	0
DLR00014013	3	15	YIL117C	UD20-36_5h_3x	SD/MSG -ARG -HIS -LYS +Canavanine +clonNAT +G418 +Thialysine	cSGA_v3r2	7	11	4.94010669901	8726.42807706	41.3259303191	254	5.3291879242	624913.969575	3612.30087688	43	6.34578201143	623697.993421	2958.86718032	2238	492	136	136	154	163	145	1048	0
DLR00014013	3	16	YIL071C	UD20-36_5h_3x	SD/MSG -ARG -HIS -LYS +Canavanine +clonNAT +G418 +Thialysine	cSGA_v3r2	7	11	4.99325817586	9631.11816924	55.8184964799	254	5.3297364837	700665.15037	3837.0257316	43	6.34956058969	702459.992899	3828.08267547	2371	490	136	136	156	164	146	1054	0
DLR00014013	3	17	YIR023W	UD20-36_5h_3x	SD/MSG -ARG -HIS -LYS +Canavanine +clonNAT +G418 +Thialysine	cSGA_v3r2	7	11	3.74283866569	3423.02080884	21.6914891487	254	4.22801000548	229152.999236	4470.9293858	43	5.07015186805	216886.998369	1313.42587959	2496	498	136	136	145	155	142	1254	0
DLR00014013	3	18	YJL155C	UD20-36_5h_3x	SD/MSG -ARG -HIS -LYS +Canavanine +clonNAT +G418 +Thialysine	cSGA_v3r2	7	11	4.96960097877	9315.67237623	31.9897957457	254	5.36812459775	696995.996717	3261.50349286	43	6.41174074047	689074.994252	2770.69117984	2648	490	136	136	157	165	147	891	0
DLR00014013	3	19	YJL036W	UD20-36_5h_3x	SD/MSG -ARG -HIS -LYS +Canavanine +clonNAT +G418 +Thialysine	cSGA_v3r2	7	11	4.61235203271	8110.67000607	33.7494842458	254	4.91442248306	545093.996055	3335.58339402	43	5.96667620952	531717.661502	1623.96510487	2779	492	136	136	148	157	143	1345	0
DLR00014013	3	20	YJL038C	UD20-36_5h_3x	SD/MSG -ARG -HIS -LYS +Canavanine +clonNAT +G418 +Thialysine	cSGA_v3r2	7	11	4.88610599818	9052.28029483	55.8311922426	254	5.20917057078	643295.995741	3293.97010234	43	6.25201622143	639009.993331	2847.03520384	2917	487	136	136	152	160	146	1322	0
DLR00014013	3	21	YJL108C	UD20-36_5h_3x	SD/MSG -ARG -HIS -LYS +Canavanine +clonNAT +G418 +Thialysine	cSGA_v3r2	7	11	5.0988471064	9328.22886949	54.3830668508	254	5.32895572394	669029.995648	3621.62605667	43	6.37759321053	664489.992729	3033.66515874	3051	490	136	136	150	158	144	1189	0
DLR00014013	3	22	YIL156W	UD20-36_5h_3x	SD/MSG -ARG -HIS -LYS +Canavanine +clonNAT +G418 +Thialysine	cSGA_v3r2	7	11	5.07156569552	9600.96107048	64.7189806118	254	5.35934604006	711038.994987	4177.92056466	43	6.41147705382	705228.992429	3767.73011492	3186	490	136	136	148	156	142	1102	0
DLR00014013	3	23	YJL206C-A	UD20-36_5h_3x	SD/MSG -ARG -HIS -LYS +Canavanine +clonNAT +G418 +Thialysine	cSGA_v3r2	7	11	4.9063557627	8677.46764102	94.2751423405	254	5.19856764335	707963.994111	5278.75682783	43	6.23258761767	698642.992211	5528.81455842	3324	486	136	136	149	156	141	843	0
DLR00014013	3	24	YOR202W	UD20-36_5h_3x	SD/MSG -ARG -HIS -LYS +Canavanine +clonNAT +G418 +Thialysine	cSGA_v3r2	7	11	4.7528533505	10398.3836414	117.0648211	254	5.0981170987	855304.430583	7804.13330064	43	6.07840889726	873452.991684	11426.0104823	3463	489	136	136	150	156	139	496	0
DLR00014013	4	1	YOR202W	UD20-36_5h_3x	SD/MSG -ARG -HIS -LYS +Canavanine +clonNAT +G418 +Thialysine	cSGA_v3r2	7	11	4.6292293608	10411.2408205	131.611705681	254	4.92071425106	820504.992452	10708.0815028	43	5.94057092371	814906.992025	12439.7040734	329	622	136	136	153	159	142	511	0
DLR00014013	4	2	YJL207C	UD20-36_5h_3x	SD/MSG -ARG -HIS -LYS +Canavanine +clonNAT +G418 +Thialysine	cSGA_v3r2	7	11	5.12015379325	10044.9978586	73.5507201561	254	5.31602377062	756634.993909	4992.98510765	43	6.36392433657	750482.991816	5554.17074051	463	624	136	136	155	160	144	677	0
DLR00014013	4	3	YJL105W	UD20-36_5h_3x	SD/MSG -ARG -HIS -LYS +Canavanine +clonNAT +G418 +Thialysine	cSGA_v3r2	7	11	5.02112133257	9151.54204806	68.8022832186	254	5.26921668623	667043.995251	3881.32693903	43	6.30905656049	660220.992675	3655.49308991	595	622	136	136	154	161	146	846	0
DLR00014013	4	4	YJR038C	UD20-36_5h_3x	SD/MSG -ARG -HIS -LYS +Canavanine +clonNAT +G418 +Thialysine	cSGA_v3r2	7	11	4.95583736645	9149.69769452	36.7115410735	254	5.21826271685	627215.995525	3893.48062811	43	6.25147218521	621003.992871	3053.71953321	730	627	136	136	152	160	146	953	0
DLR00014013	4	5	YJR050W	UD20-36_5h_3x	SD/MSG -ARG -HIS -LYS +Canavanine +clonNAT +G418 +Thialysine	cSGA_v3r2	7	11	4.74693171409	9050.45677486	80.7903991238	254	4.99728391984	571039.997054	3818.70287982	43	6.02049886734	567256.994502	2008.59926706	868	624	136	136	147	156	143	1152	0
DLR00014013	4	6	YIR018W	UD20-36_5h_3x	SD/MSG -ARG -HIS -LYS +Canavanine +clonNAT +G418 +Thialysine	cSGA_v3r2	7	11	4.99543695177	8713.90274938	41.7322218905	254	5.33764006171	602602.997471	2930.82519739	43	6.37466281144	595505.994587	1917.07950931	1008	624	136	136	154	163	147	1076	0
DLR00014013	4	7	YIR017C	UD20-36_5h_3x	SD/MSG -ARG -HIS -LYS +Canavanine +clonNAT +G418 +Thialysine	cSGA_v3r2	7	11	4.89858353548	8140.34752945	36.1446067767	254	5.21230244191	549890.99753	2785.47544919	43	6.23467330086	543572.994554	1797.5712576	1143	621	136	136	152	161	145	1108	0
DLR00014013	4	8	YJL012C	UD20-36_5h_3x	SD/MSG -ARG -HIS -LYS +Canavanine +clonNAT +G418 +Thialysine	cSGA_v3r2	7	11	4.91506854627	9243.99995758	46.2473025828	254	5.25130993672	624840.997121	2747.20183758	43	6.29417668037	619218.994493	2262.35443923	1280	625	136	136	152	161	145	1113	0
DLR00014013	4	9	YJR030C	UD20-36_5h_3x	SD/MSG -ARG -HIS -LYS +Canavanine +clonNAT +G418 +Thialysine	cSGA_v3r2	7	11	5.36024603747	10170.9721203	58.8454735846	254	5.63733718233	726780.998941	3556.44902388	43	6.70673591025	721857.99521	2213.9559233	1418	625	136	136	156	164	146	983	0
DLR00014013	4	10	YJL163C	UD20-36_5h_3x	SD/MSG -ARG -HIS -LYS +Canavanine +clonNAT +G418 +Thialysine	cSGA_v3r2	7	11	5.08598768218	9490.31862082	45.4171049644	254	5.416190173	667019.996107	4475.35071595	43	6.46955049258	660178.992549	3677.20459328	1554	626	136	136	154	162	144	925	0
DLR00014013	4	11	YIL159W	UD20-36_5h_3x	SD/MSG -ARG -HIS -LYS +Canavanine +clonNAT +G418 +Thialysine	cSGA_v3r2	7	11	5.10566117391	9608.20405732	38.8853013847	254	5.48590255378	684449.997857	3956.76497963	43	6.53755975344	679343.994333	2656.84456141	1687	625	136	136	155	163	145	1031	0
DLR00014013	4	12	YJL070C	UD20-36_5h_3x	SD/MSG -ARG -HIS -LYS +Canavanine +clonNAT +G418 +Thialysine	cSGA_v3r2	7	11	5.2025517884	9456.41997797	27.5066353993	254	5.55112578333	681076.998764	3761.12591937	43	6.60955535143	674920.995315	2056.22029014	1823	624	136	136	155	163	144	1019	0
DLR00014013	4	13	YJL130C	UD20-36_5h_3x	SD/MSG -ARG -HIS -LYS +Canavanine +clonNAT +G418 +Thialysine	cSGA_v3r2	7	11	5.34647748668	10066.1244122	38.819436244	254	5.64201400114	744813.998168	4110.55469973	43	6.71430205228	740110.994102	2721.3892863	1962	629	136	136	157	164	145	1065	0
DLR00014013	4	14	YJL049W	UD20-36_5h_3x	SD/MSG -ARG -HIS -LYS +Canavanine +clonNAT +G418 +Thialysine	cSGA_v3r2	7	11	4.96988701306	8925.29432624	50.0796898445	254	5.30724293772	626510.781004	3769.5936973	43	6.32563893221	626634.993224	3044.67204558	2096	626	136	136	153	161	144	1150	0
DLR00014013	4	15	YJL218W	UD20-36_5h_3x	SD/MSG -ARG -HIS -LYS +Canavanine +clonNAT +G418 +Thialysine	cSGA_v3r2	7	11	4.9290088023	9134.94888927	41.9738808295	254	5.27301777551	675766.168876	3843.04287094	43	6.29160615893	674513.993392	3414.15591117	2235	627	136	136	156	164	146	975	0
DLR00014013	4	16	YJL175W	UD20-36_5h_3x	SD/MSG -ARG -HIS -LYS +Canavanine +clonNAT +G418 +Thialysine	cSGA_v3r2	7	11	2.39121087194	1022.35802508	14.8143059911	254	6.87413761796	61124.4	4036.07337947	43	3.47422122154	43950.8610109	299.407267381	2372	623	136	136	123	137	129	333	0
DLR00014013	4	17	YJR003C	UD20-36_5h_3x	SD/MSG -ARG -HIS -LYS +Canavanine +clonNAT +G418 +Thialysine	cSGA_v3r2	7	11	5.08642169929	9770.53401168	61.3373051042	254	5.41257914289	750629.807974	3761.85376395	43	6.4283629761	752816.992719	3880.38235944	2506	626	136	136	161	168	149	1115	0
DLR00014013	4	18	YJR011C	UD20-36_5h_3x	SD/MSG -ARG -HIS -LYS +Canavanine +clonNAT +G418 +Thialysine	cSGA_v3r2	7	11	2.48368053806	725.60493022	10.9021696165	254	3.55456994165	73920.9996752	4974.67013135	43	3.78553500731	46788.6002067	239.922327156	2651	623	136	136	147	157	145	261	0
DLR00014013	4	19	YJL160C	UD20-36_5h_3x	SD/MSG -ARG -HIS -LYS +Canavanine +clonNAT +G418 +Thialysine	cSGA_v3r2	7	11	2.85845190242	1273.38217135	13.3460147231	254	3.65993413928	108494.999872	4369.95419265	43	4.25883209813	85372.8353988	217.236313949	2772	638	136	136	148	159	146	581	0
DLR00014013	4	20	YJL016W	UD20-36_5h_3x	SD/MSG -ARG -HIS -LYS +Canavanine +clonNAT +G418 +Thialysine	cSGA_v3r2	7	11	4.84511772759	8741.73370259	49.409614599	254	5.17048212362	633462.995484	3246.23909877	43	6.20588677979	627396.993236	2766.98434565	2914	627	136	136	153	162	146	1166	0
DLR00014013	4	21	YIL107C	UD20-36_5h_3x	SD/MSG -ARG -HIS -LYS +Canavanine +clonNAT +G418 +Thialysine	cSGA_v3r2	7	11	3.90672815257	4491.09541815	20.1714077838	254	4.41257617996	314441.99785	4054.49214262	43	5.34855646886	301131.995642	2233.02367436	3048	636	136	136	145	154	142	839	0
DLR00014013	4	22	YJR010C-A	UD20-36_5h_3x	SD/MSG -ARG -HIS -LYS +Canavanine +clonNAT +G418 +Thialysine	cSGA_v3r2	7	11	5.02047643696	9110.1270495	68.8221461389	254	5.30988691737	698932.467	3471.96677749	43	6.321856412	701843.992049	4140.96599724	3183	624	136	136	151	158	144	976	0
DLR00014013	4	23	YJR073C	UD20-36_5h_3x	SD/MSG -ARG -HIS -LYS +Canavanine +clonNAT +G418 +Thialysine	cSGA_v3r2	7	11	0.5	360	43.5866724374	254	12	31664.7	1358.4076374	43	0.5	1918.8	269.089195908	3316	638	136	136	-1	-1	-1	0	0
DLR00014013	4	24	YOR202W	UD20-36_5h_3x	SD/MSG -ARG -HIS -LYS +Canavanine +clonNAT +G418 +Thialysine	cSGA_v3r2	7	11	4.70450130597	10613.5128791	137.823395697	254	5.01678752334	910404.992679	10421.2124361	43	6.04179542643	905365.992065	12438.2693701	3463	624	136	136	152	157	141	627	0
DLR00014013	5	1	YOR202W	UD20-36_5h_3x	SD/MSG -ARG -HIS -LYS +Canavanine +clonNAT +G418 +Thialysine	cSGA_v3r2	7	11	4.76775109348	10834.9711265	148.696903158	254	5.07472598183	834018.269289	8575.9257608	43	6.11585506282	824420.332728	10040.5191551	329	762	136	136	154	160	144	473	0
DLR00014013	5	2	YJL077C	UD20-36_5h_3x	SD/MSG -ARG -HIS -LYS +Canavanine +clonNAT +G418 +Thialysine	cSGA_v3r2	7	11	4.73342119012	8909.95778447	54.2509010391	254	5.08306298721	643603.943287	4005.780577	43	6.08877486426	645335.992785	5110.51283603	464	761	136	136	152	159	144	783	0
DLR00014013	5	3	YJR052W	UD20-36_5h_3x	SD/MSG -ARG -HIS -LYS +Canavanine +clonNAT +G418 +Thialysine	cSGA_v3r2	7	11	4.86292293778	8626.58206158	31.3356623405	254	5.14689329787	615754.995539	3429.34823787	43	6.17963700769	609020.993182	3109.82422102	599	764	136	136	153	161	147	1025	0
DLR00014013	5	4	YIL120W	UD20-36_5h_3x	SD/MSG -ARG -HIS -LYS +Canavanine +clonNAT +G418 +Thialysine	cSGA_v3r2	7	11	4.9036640949	9527.50797723	48.9908834467	254	5.19280413503	670811.995963	3703.63746958	43	6.24797167403	658838.686309	2039.77637791	734	762	136	136	155	163	148	1093	0
DLR00014013	5	5	YIL084C	UD20-36_5h_3x	SD/MSG -ARG -HIS -LYS +Canavanine +clonNAT +G418 +Thialysine	cSGA_v3r2	7	11	4.07793825325	5902.06010251	67.8391905754	254	4.31676678223	311643.999923	4126.11858884	43	5.24168688653	303600.999721	862.704200933	868	762	136	136	134	146	137	835	0
DLR00014013	5	6	YJR054W	UD20-36_5h_3x	SD/MSG -ARG -HIS -LYS +Canavanine +clonNAT +G418 +Thialysine	cSGA_v3r2	7	11	5.06693787308	9199.89230671	50.4552959974	254	5.37445462648	643531.996809	3122.03945972	43	6.41683072516	638302.993895	2251.08084809	1010	760	136	136	156	164	148	1188	0
DLR00014013	5	7	YJL149W	UD20-36_5h_3x	SD/MSG -ARG -HIS -LYS +Canavanine +clonNAT +G418 +Thialysine	cSGA_v3r2	7	11	5.04933091606	9274.83397404	42.2251313663	254	5.38639434819	623073.997465	3190.46469134	43	6.43603760978	615949.994307	2189.26173352	1144	762	136	136	151	160	145	923	0
DLR00014013	5	8	YIL113W	UD20-36_5h_3x	SD/MSG -ARG -HIS -LYS +Canavanine +clonNAT +G418 +Thialysine	cSGA_v3r2	7	11	5.1634436463	8964.3773039	45.4255500434	254	5.4918995313	627271.998282	3283.37670563	43	6.54404529441	620384.99472	2195.61980415	1279	766	136	136	154	162	146	996	0
DLR00014013	5	9	YJL055W	UD20-36_5h_3x	SD/MSG -ARG -HIS -LYS +Canavanine +clonNAT +G418 +Thialysine	cSGA_v3r2	7	11	5.06551943269	8805.70709403	39.642788238	254	5.41657977508	609535.997596	3410.62670974	43	6.46895937053	601852.994152	2513.0642573	1419	760	136	136	152	161	144	972	0
DLR00014013	5	10	YJL150W	UD20-36_5h_3x	SD/MSG -ARG -HIS -LYS +Canavanine +clonNAT +G418 +Thialysine	cSGA_v3r2	7	11	4.94553384044	8583.70970776	69.3791438952	254	5.30414816089	576963.997404	3535.11278654	43	6.33948823152	571375.994008	2425.6386774	1556	759	136	136	150	158	143	1034	0
DLR00014013	5	11	YJL004C	UD20-36_5h_3x	SD/MSG -ARG -HIS -LYS +Canavanine +clonNAT +G418 +Thialysine	cSGA_v3r2	7	11	4.74861398654	7170.00004898	41.2669066954	254	5.15867176063	458729.998924	3504.42366816	43	6.17009773941	452534.995644	1373.16228118	1688	754	136	136	145	155	140	1131	0
DLR00014013	5	12	YIL065C	UD20-36_5h_3x	SD/MSG -ARG -HIS -LYS +Canavanine +clonNAT +G418 +Thialysine	cSGA_v3r2	7	11	4.67731375798	7781.97497392	41.1967515126	254	4.96963344246	502233.996009	3968.93846311	43	5.98938388919	497061.993243	2858.94645996	1824	761	136	136	146	156	141	1241	0
DLR00014013	5	13	YJL185C	UD20-36_5h_3x	SD/MSG -ARG -HIS -LYS +Canavanine +clonNAT +G418 +Thialysine	cSGA_v3r2	7	11	4.86359004748	8974.85855313	38.812631033	254	5.20862269088	602971.996469	3789.79014374	43	6.24955813487	599233.993448	2550.6668279	1963	763	136	136	149	158	142	1168	0
DLR00014013	5	14	YIL162W	UD20-36_5h_3x	SD/MSG -ARG -HIS -LYS +Canavanine +clonNAT +G418 +Thialysine	cSGA_v3r2	7	11	4.76630607048	8778.82338622	38.9581241099	254	5.16860543515	608789.438098	3719.75139406	43	6.17662297796	611091.993275	3131.98975966	2100	762	136	136	152	161	144	1305	0
DLR00014013	5	15	YJL157C	UD20-36_5h_3x	SD/MSG -ARG -HIS -LYS +Canavanine +clonNAT +G418 +Thialysine	cSGA_v3r2	7	11	0	11	10.672365816	254	12	33604.2	1697.57094467	43	0	43	52.8179333094	2227	772	136	136	-1	-1	-1	15	0
DLR00014013	5	16	YIL098C	UD20-36_5h_3x	SD/MSG -ARG -HIS -LYS +Canavanine +clonNAT +G418 +Thialysine	cSGA_v3r2	7	11	4.75775268984	8985.93524668	37.5677486628	254	5.08141380207	647713.996623	3617.98091849	43	6.12110945058	636258.244364	2439.79023116	2368	766	136	136	154	162	146	1110	0
DLR00014013	5	17	YJL186W	UD20-36_5h_3x	SD/MSG -ARG -HIS -LYS +Canavanine +clonNAT +G418 +Thialysine	cSGA_v3r2	7	11	4.81022423852	9724.98853432	51.101975306	254	5.13594781561	715230.994998	4133.97529871	43	6.1743595393	710013.993436	4261.23202836	2509	763	136	136	156	164	146	1182	0
DLR00014013	5	18	YJR037W	UD20-36_5h_3x	SD/MSG -ARG -HIS -LYS +Canavanine +clonNAT +G418 +Thialysine	cSGA_v3r2	7	11	4.80479394995	9890.7549319	48.0660004852	254	5.1436077344	726835.994692	3958.79564374	43	6.181439663	722174.993029	4242.78642926	2642	762	136	136	156	164	147	1107	0
DLR00014013	5	19	YJL136C	UD20-36_5h_3x	SD/MSG -ARG -HIS -LYS +Canavanine +clonNAT +G418 +Thialysine	cSGA_v3r2	7	11	3.85790028027	5020.2482849	23.2426771209	254	4.22820199316	302813.000052	4112.95335149	43	5.14253569785	293207.999846	633.757414326	2785	759	136	136	139	150	138	1063	0
DLR00014013	5	20	YJL110C	UD20-36_5h_3x	SD/MSG -ARG -HIS -LYS +Canavanine +clonNAT +G418 +Thialysine	cSGA_v3r2	7	11	5.10101140907	9626.15871715	41.8684591903	254	5.37767626231	675806.996489	3043.44719926	43	6.4290793815	669297.993654	2412.27445217	2914	762	136	136	151	160	145	912	0
DLR00014013	5	21	YJL170C	UD20-36_5h_3x	SD/MSG -ARG -HIS -LYS +Canavanine +clonNAT +G418 +Thialysine	cSGA_v3r2	7	11	4.76315028558	8550.14055073	34.6300444104	254	5.04553906237	573047.995211	3338.5269777	43	6.08473835206	569397.99316	2973.27339076	3051	766	136	136	145	155	142	1443	0
DLR00014013	5	22	YJL183W	UD20-36_5h_3x	SD/MSG -ARG -HIS -LYS +Canavanine +clonNAT +G418 +Thialysine	cSGA_v3r2	7	11	4.69585031116	9044.52263983	48.4855187738	254	4.94404709356	623552.994901	4077.82154251	43	5.97822345131	619192.993284	4023.90530327	3187	766	136	136	143	152	141	1172	0
DLR00014013	5	23	YJL197W	UD20-36_5h_3x	SD/MSG -ARG -HIS -LYS +Canavanine +clonNAT +G418 +Thialysine	cSGA_v3r2	7	11	4.99996573571	9450.3850826	81.3718029328	254	5.27172533327	767240.99369	5712.36370073	43	6.31576069508	759835.991738	6190.2203597	3326	763	136	136	150	157	141	717	0
DLR00014013	5	24	YOR202W	UD20-36_5h_3x	SD/MSG -ARG -HIS -LYS +Canavanine +clonNAT +G418 +Thialysine	cSGA_v3r2	7	11	4.91886332439	11130.7633062	172.131478976	254	5.16062386955	957494.991847	10844.7198538	43	6.19702769779	952824.991106	12732.195521	3463	763	136	136	152	158	141	550	0
DLR00014013	6	1	YOR202W	UD20-36_5h_3x	SD/MSG -ARG -HIS -LYS +Canavanine +clonNAT +G418 +Thialysine	cSGA_v3r2	7	11	4.64693177826	10713.6575185	102.737421456	254	4.94412040751	831525.993177	9373.61253436	43	5.96849617341	826654.992639	11338.4648526	327	899	136	136	154	160	144	548	0
DLR00014013	6	2	YJL133W	UD20-36_5h_3x	SD/MSG -ARG -HIS -LYS +Canavanine +clonNAT +G418 +Thialysine	cSGA_v3r2	7	11	5.14588216603	10204.5768003	91.1542414276	254	5.35084155414	798213.993426	5488.11556102	43	6.39837516684	792441.991407	6106.14747337	462	899	136	136	157	163	147	770	0
DLR00014013	6	3	YJR082C	UD20-36_5h_3x	SD/MSG -ARG -HIS -LYS +Canavanine +clonNAT +G418 +Thialysine	cSGA_v3r2	7	11	4.35273236401	7085.43490521	23.7961787682	254	4.74985001364	485745.998065	3530.44173833	43	5.7472881141	477667.995972	1856.58532194	596	894	136	136	150	158	145	1053	0
DLR00014013	6	4	YJL148W	UD20-36_5h_3x	SD/MSG -ARG -HIS -LYS +Canavanine +clonNAT +G418 +Thialysine	cSGA_v3r2	7	11	4.04871846542	5890.69401492	29.0711466067	254	4.29077958934	342101.999981	4762.32724969	43	5.22872287152	329862.539269	573.333709116	732	897	136	136	139	150	140	1072	0
DLR00014013	6	5	YIL119C	UD20-36_5h_3x	SD/MSG -ARG -HIS -LYS +Canavanine +clonNAT +G418 +Thialysine	cSGA_v3r2	7	11	4.53532399531	7760.70528385	58.0972689575	254	4.90788706668	515063.996878	3272.80435697	43	5.90285542601	508097.99519	1937.6976896	869	898	136	136	151	161	147	1101	0
DLR00014013	6	6	YIR036C	UD20-36_5h_3x	SD/MSG -ARG -HIS -LYS +Canavanine +clonNAT +G418 +Thialysine	cSGA_v3r2	7	11	5.16416831353	9979.4386853	44.8417845173	254	5.45983120286	702986.997012	3348.78632051	43	6.51216532582	698119.993954	2561.62922235	1004	896	136	136	156	164	148	1014	0
DLR00014013	6	7	YJR031C	UD20-36_5h_3x	SD/MSG -ARG -HIS -LYS +Canavanine +clonNAT +G418 +Thialysine	cSGA_v3r2	7	11	5.2014334375	9209.50911481	39.5915401078	254	5.50098943922	646999.997884	3451.25596521	43	6.5505827029	639868.994432	2464.06748215	1143	894	136	136	154	163	146	888	0
DLR00014013	6	8	YJL146W	UD20-36_5h_3x	SD/MSG -ARG -HIS -LYS +Canavanine +clonNAT +G418 +Thialysine	cSGA_v3r2	7	11	4.90213209077	8723.86255555	32.5870425205	254	5.28866341755	588068.996989	3663.39407525	43	6.32315761511	583127.993661	2429.44086337	1281	896	136	136	151	160	143	1132	0
DLR00014013	6	9	YJL141C	UD20-36_5h_3x	SD/MSG -ARG -HIS -LYS +Canavanine +clonNAT +G418 +Thialysine	cSGA_v3r2	7	11	5.28727836378	10223.0010488	40.9864412081	254	5.62687545606	723300.998918	4149.66906814	43	6.69174467787	717334.995093	2391.94598851	1415	899	136	136	154	162	145	833	0
DLR00014013	6	10	YIR002C	UD20-36_5h_3x	SD/MSG -ARG -HIS -LYS +Canavanine +clonNAT +G418 +Thialysine	cSGA_v3r2	7	11	4.79800653826	8209.90195598	42.5342825695	254	5.12183767564	536496.996868	3537.04345342	43	6.14526748633	529945.994044	2175.70869019	1557	896	136	136	147	156	141	964	0
DLR00014013	6	11	YJL078C	UD20-36_5h_3x	SD/MSG -ARG -HIS -LYS +Canavanine +clonNAT +G418 +Thialysine	cSGA_v3r2	7	11	5.02238551203	8749.28005551	38.6242680253	254	5.3648325614	610678.996666	3744.27528367	43	6.40513499029	604714.993246	2666.76326739	1688	899	136	136	152	160	143	1116	0
DLR00014013	6	12	YJL021C	UD20-36_5h_3x	SD/MSG -ARG -HIS -LYS +Canavanine +clonNAT +G418 +Thialysine	cSGA_v3r2	7	11	5.29446552349	9753.89972407	46.4739711572	254	5.58282144396	690456.998219	3828.46293926	43	6.642212343	683978.994178	2449.20614003	1824	895	136	136	152	160	143	918	0
DLR00014013	6	13	YJL164C	UD20-36_5h_3x	SD/MSG -ARG -HIS -LYS +Canavanine +clonNAT +G418 +Thialysine	cSGA_v3r2	7	11	5.01229165361	8950.83471082	41.4353647488	254	5.36086844257	631269.995812	4271.50171112	43	6.40205458632	625110.992259	3666.46656984	1952	895	136	136	152	160	144	949	0
DLR00014013	6	14	YJL134W	UD20-36_5h_3x	SD/MSG -ARG -HIS -LYS +Canavanine +clonNAT +G418 +Thialysine	cSGA_v3r2	7	11	5.03852079461	9947.79787461	39.6972367415	254	5.35770733355	692878.996499	3974.66621907	43	6.40680572158	688979.993609	3016.32701904	2095	900	136	136	152	160	142	1140	0
DLR00014013	6	15	YJL128C	UD20-36_5h_3x	SD/MSG -ARG -HIS -LYS +Canavanine +clonNAT +G418 +Thialysine	cSGA_v3r2	7	11	4.92308652806	9698.37657551	48.3896999725	254	5.20778313112	686233.995396	3866.71097713	43	6.24134573463	680311.993422	3473.88965707	2232	899	136	136	153	161	143	990	0
DLR00014013	6	16	YJL121C	UD20-36_5h_3x	SD/MSG -ARG -HIS -LYS +Canavanine +clonNAT +G418 +Thialysine	cSGA_v3r2	7	11	3.08122279187	3448.24737123	55.2123379968	254	3.50760049376	174915.999991	4829.30652033	43	4.21679404881	162598.999084	1421.73809645	2363	900	136	136	126	139	130	700	0
DLR00014013	6	17	YJL123C	UD20-36_5h_3x	SD/MSG -ARG -HIS -LYS +Canavanine +clonNAT +G418 +Thialysine	cSGA_v3r2	7	11	0	11	11.6627117646	254	12	29560.5	1030.9327328	43	0	43	55.6602422091	2497	907	136	136	-1	-1	-1	8	0
DLR00014013	6	18	YJL094C	UD20-36_5h_3x	SD/MSG -ARG -HIS -LYS +Canavanine +clonNAT +G418 +Thialysine	cSGA_v3r2	7	11	4.85300369998	9138.34874	34.6592000848	254	5.14322447074	637038.996127	3136.86618866	43	6.19761282912	625673.881799	2080.55178225	2643	899	136	136	150	160	145	1101	0
DLR00014013	6	19	YIR016W	UD20-36_5h_3x	SD/MSG -ARG -HIS -LYS +Canavanine +clonNAT +G418 +Thialysine	cSGA_v3r2	7	11	5.11660098787	10768.9960451	48.8127507637	254	5.39782567593	749642.564798	3621.28654893	43	6.41124065876	759518.991438	4799.03260068	2781	897	136	136	152	161	145	1032	0
DLR00014013	6	20	YJL037W	UD20-36_5h_3x	SD/MSG -ARG -HIS -LYS +Canavanine +clonNAT +G418 +Thialysine	cSGA_v3r2	7	11	5.13499687176	9777.46855944	51.1785782216	254	5.3916530537	671251.995068	3845.98556329	43	6.44945011778	666906.992213	3444.60827853	2914	898	136	136	149	158	144	1175	0
DLR00014013	6	21	YJR019C	UD20-36_5h_3x	SD/MSG -ARG -HIS -LYS +Canavanine +clonNAT +G418 +Thialysine	cSGA_v3r2	7	11	5.41142616323	10379.0846665	60.892685155	254	5.59017330538	750954.996356	3958.92895683	43	6.66410390935	745538.992559	3253.25311396	3051	900	136	136	151	159	145	921	0
DLR00014013	6	22	YIL096C	UD20-36_5h_3x	SD/MSG -ARG -HIS -LYS +Canavanine +clonNAT +G418 +Thialysine	cSGA_v3r2	7	11	5.11357763351	8865.45090034	58.0608214453	254	5.37538818951	640462.866245	3406.81622592	43	6.39225285934	642243.992117	3649.99047274	3187	899	136	136	147	156	142	982	0
DLR00014013	6	23	YIL135C	UD20-36_5h_3x	SD/MSG -ARG -HIS -LYS +Canavanine +clonNAT +G418 +Thialysine	cSGA_v3r2	7	11	4.60247148519	7768.79365915	51.553554214	254	4.90168850635	571640.993829	4848.91432268	43	5.92496204397	562780.992484	5125.04749659	3321	902	136	136	142	151	138	960	0
DLR00014013	6	24	YOR202W	UD20-36_5h_3x	SD/MSG -ARG -HIS -LYS +Canavanine +clonNAT +G418 +Thialysine	cSGA_v3r2	7	11	4.76375728874	10514.985988	129.909106297	254	4.99612860995	890385.992304	11020.2211265	43	6.01968608183	884889.991855	13046.9758322	3459	896	136	136	150	156	140	634	0
DLR00014013	7	1	YOR202W	UD20-36_5h_3x	SD/MSG -ARG -HIS -LYS +Canavanine +clonNAT +G418 +Thialysine	cSGA_v3r2	7	11	4.74856279187	11065.9419946	130.972895778	254	5.07389522381	890959.99175	10530.2421701	43	6.10951358119	886132.991061	12433.5201413	325	1030	136	136	156	162	145	497	0
DLR00014013	7	2	YJL154C	UD20-36_5h_3x	SD/MSG -ARG -HIS -LYS +Canavanine +clonNAT +G418 +Thialysine	cSGA_v3r2	7	11	4.5285613478	7573.98003393	35.5492464319	254	4.88270594262	530053.995781	3338.61185537	43	5.90320722254	523157.994017	3054.30337318	462	1033	136	136	148	156	142	1005	0
DLR00014013	7	3	YJL047C	UD20-36_5h_3x	SD/MSG -ARG -HIS -LYS +Canavanine +clonNAT +G418 +Thialysine	cSGA_v3r2	7	11	3.93817151524	5632.40967127	22.2688889513	254	4.26383308175	353485.999836	4052.80124354	43	5.19423735875	343829.999753	1649.54037937	597	1034	136	136	142	152	141	875	0
DLR00014013	7	4	YJL115W	UD20-36_5h_3x	SD/MSG -ARG -HIS -LYS +Canavanine +clonNAT +G418 +Thialysine	cSGA_v3r2	7	11	3.40738647521	3468.32849393	17.8127098914	254	3.94678868497	209717.999923	4661.1567297	43	4.73052853256	196506.999824	769.168651681	720	1029	136	136	138	150	140	1064	10
DLR00014013	7	5	YIR042C	UD20-36_5h_3x	SD/MSG -ARG -HIS -LYS +Canavanine +clonNAT +G418 +Thialysine	cSGA_v3r2	7	11	4.66044694926	8254.45498215	45.7508573179	254	5.0211709354	587088.996364	3821.1772641	43	6.04836824776	573719.006385	2039.96824043	868	1034	136	136	155	164	149	1136	0
DLR00014013	7	6	YJR091C	UD20-36_5h_3x	SD/MSG -ARG -HIS -LYS +Canavanine +clonNAT +G418 +Thialysine	cSGA_v3r2	7	11	5.05593855227	9668.39660643	64.1575933203	254	5.35038337744	676907.996819	3500.35148759	43	6.38798160008	671855.993976	2460.67043539	1005	1037	136	136	155	164	148	1075	0
DLR00014013	7	7	YJL187C	UD20-36_5h_3x	SD/MSG -ARG -HIS -LYS +Canavanine +clonNAT +G418 +Thialysine	cSGA_v3r2	7	11	4.98784088493	8710.66063972	44.1787661979	254	5.28948561154	593136.996764	3865.1516445	43	6.32165764677	586844.993829	2539.27205247	1141	1035	136	136	152	161	146	1126	0
DLR00014013	7	8	YJR026W	UD20-36_5h_3x	SD/MSG -ARG -HIS -LYS +Canavanine +clonNAT +G418 +Thialysine	cSGA_v3r2	7	11	5.13795674835	9761.04319184	43.6927837056	254	5.4310293494	691660.996897	3746.8688866	43	6.47279439285	686928.993803	2693.19141866	1276	1035	136	136	153	162	145	1026	0
DLR00014013	7	9	YJL208C	UD20-36_5h_3x	SD/MSG -ARG -HIS -LYS +Canavanine +clonNAT +G418 +Thialysine	cSGA_v3r2	7	11	4.98619008539	9208.15630219	37.4224695185	254	5.30515250175	620468.997137	3640.7259713	43	6.34299170518	615403.994146	2329.30985161	1414	1036	136	136	151	159	143	1115	0
DLR00014013	7	10	YJR095W	UD20-36_5h_3x	SD/MSG -ARG -HIS -LYS +Canavanine +clonNAT +G418 +Thialysine	cSGA_v3r2	7	11	5.10477074148	10272.7006044	42.4908153758	254	5.41335928195	724751.996172	4034.51146134	43	6.45913496348	720377.99316	3263.36799354	1550	1034	136	136	152	161	144	958	0
DLR00014013	7	11	YIL148W	UD20-36_5h_3x	SD/MSG -ARG -HIS -LYS +Canavanine +clonNAT +G418 +Thialysine	cSGA_v3r2	7	11	5.1129609794	9148.41281227	34.9647542056	254	5.49295318616	654252.997667	3603.04137921	43	6.53876364708	649173.994151	2539.72285559	1690	1033	136	136	153	161	144	1124	0
DLR00014013	7	12	YIL130W	UD20-36_5h_3x	SD/MSG -ARG -HIS -LYS +Canavanine +clonNAT +G418 +Thialysine	cSGA_v3r2	7	11	5.02346109661	8978.15416766	45.7275476774	254	5.40486492804	625999.997336	3794.47063522	43	6.44620644214	620376.993931	2632.72161363	1824	1033	136	136	151	159	142	1068	0
DLR00014013	7	13	YJL162C	UD20-36_5h_3x	SD/MSG -ARG -HIS -LYS +Canavanine +clonNAT +G418 +Thialysine	cSGA_v3r2	7	11	4.95655448774	8940.22785388	51.4946485993	254	5.34326667205	620560.996403	3739.97179839	43	6.38415157144	615418.993466	2854.12395752	1952	1030	136	136	149	158	142	1192	0
DLR00014013	7	14	YIL067C	UD20-36_5h_3x	SD/MSG -ARG -HIS -LYS +Canavanine +clonNAT +G418 +Thialysine	cSGA_v3r2	7	11	4.93837477159	8590.65352155	36.1137841345	254	5.3019027069	604398.996461	3042.49247013	43	6.34154226917	598383.993529	2372.59057752	2100	1032	136	136	150	159	142	1127	0
DLR00014013	7	15	YIL145C	UD20-36_5h_3x	SD/MSG -ARG -HIS -LYS +Canavanine +clonNAT +G418 +Thialysine	cSGA_v3r2	7	11	4.93877107474	9646.94062852	36.7392515121	254	5.29071247374	660736.078735	3100.51619444	43	6.29680197386	667861.991885	4031.98787024	2234	1035	136	136	150	159	142	1024	0
DLR00014013	7	16	YJL132W	UD20-36_5h_3x	SD/MSG -ARG -HIS -LYS +Canavanine +clonNAT +G418 +Thialysine	cSGA_v3r2	7	11	4.78084480106	8788.80865714	31.0524871096	254	5.19463488531	622673.996139	2714.50162107	43	6.2434652131	610556.333939	1838.28475287	2370	1037	136	136	151	160	142	943	0
DLR00014013	7	17	YIL157C	UD20-36_5h_3x	SD/MSG -ARG -HIS -LYS +Canavanine +clonNAT +G418 +Thialysine	cSGA_v3r2	7	11	5.06823939027	10005.5468022	47.9394584876	254	5.38329475028	759491.9941	4511.7066861	43	6.42865496494	753150.991817	4742.92057266	2506	1034	136	136	156	164	146	890	0
DLR00014013	7	18	YIR032C	UD20-36_5h_3x	SD/MSG -ARG -HIS -LYS +Canavanine +clonNAT +G418 +Thialysine	cSGA_v3r2	7	11	4.94862381578	9131.48533866	41.2557372352	254	5.28954075073	650776.995951	3145.0775724	43	6.3338983143	646778.993295	2684.30139768	2643	1037	136	136	152	161	145	1282	0
DLR00014013	7	19	YJR047C	UD20-36_5h_3x	SD/MSG -ARG -HIS -LYS +Canavanine +clonNAT +G418 +Thialysine	cSGA_v3r2	7	11	5.07738698448	9317.21257957	47.1816701	254	5.38593379991	651606.996276	3219.11813037	43	6.44323423525	646642.993368	2664.94012039	2779	1036	136	136	150	159	144	1168	0
DLR00014013	7	20	YJL068C	UD20-36_5h_3x	SD/MSG -ARG -HIS -LYS +Canavanine +clonNAT +G418 +Thialysine	cSGA_v3r2	7	11	5.07558343552	8918.9836516	41.7373021868	254	5.38989048825	617882.996071	3389.59699632	43	6.44453323743	612910.992854	2879.08508773	2918	1036	136	136	148	158	143	1152	0
DLR00014013	7	21	YJL065C	UD20-36_5h_3x	SD/MSG -ARG -HIS -LYS +Canavanine +clonNAT +G418 +Thialysine	cSGA_v3r2	7	11	5.07120352483	8760.73192141	30.3807440462	254	5.30949026004	605519.995179	3685.44486704	43	6.36188827368	598874.99212	3216.12549309	3052	1038	136	136	146	156	142	902	0
DLR00014013	7	22	YIL072W	UD20-36_5h_3x	SD/MSG -ARG -HIS -LYS +Canavanine +clonNAT +G418 +Thialysine	cSGA_v3r2	7	11	4.70965085527	6996.5856371	32.1787619663	254	5.08157009141	491684.207899	3205.40107755	43	6.06838761837	492515.992102	3161.99619732	3189	1038	136	136	144	153	141	1115	0
DLR00014013	7	23	YJL201W	UD20-36_5h_3x	SD/MSG -ARG -HIS -LYS +Canavanine +clonNAT +G418 +Thialysine	cSGA_v3r2	7	11	5.53952743411	9557.24812537	98.5925438476	254	5.52523698538	792392.994273	5172.65961212	43	6.58311634387	785020.991224	5459.90204378	3326	1033	136	136	150	158	142	827	0
DLR00014013	7	24	YOR202W	UD20-36_5h_3x	SD/MSG -ARG -HIS -LYS +Canavanine +clonNAT +G418 +Thialysine	cSGA_v3r2	7	11	4.96009160324	11164.3383049	135.031680268	254	5.18698865135	967245.991172	12132.5738402	43	6.22802613052	962466.9904	14082.2390921	3462	1036	136	136	152	158	140	603	0
DLR00014013	8	1	YOR202W	UD20-36_5h_3x	SD/MSG -ARG -HIS -LYS +Canavanine +clonNAT +G418 +Thialysine	cSGA_v3r2	7	11	4.64758516102	10488.2347133	99.8392643571	254	4.90471124688	834814.993033	10151.3585537	43	5.91917676155	830225.992661	12279.9719916	327	1170	136	136	154	161	145	651	0
DLR00014013	8	2	YJR080C	UD20-36_5h_3x	SD/MSG -ARG -HIS -LYS +Canavanine +clonNAT +G418 +Thialysine	cSGA_v3r2	7	11	4.97851196	10159.7967072	83.4429961574	254	5.23930490054	779546.993337	5686.6598955	43	6.28297516327	774522.991722	6521.25598286	460	1169	136	136	155	162	146	824	0
DLR00014013	8	3	YJR049C	UD20-36_5h_3x	SD/MSG -ARG -HIS -LYS +Canavanine +clonNAT +G418 +Thialysine	cSGA_v3r2	7	11	4.92473278887	9521.10970003	48.1301996454	254	5.23757893626	694428.995261	3669.08791345	43	6.27931898627	688511.993223	3217.66011018	597	1168	136	136	154	162	147	981	0
DLR00014013	8	4	YIL160C	UD20-36_5h_3x	SD/MSG -ARG -HIS -LYS +Canavanine +clonNAT +G418 +Thialysine	cSGA_v3r2	7	11	4.59272925951	8558.26280848	37.7731779951	254	4.91983747513	581716.99696	3780.41186298	43	5.93691245091	575501.994939	2471.29336908	730	1166	136	136	151	160	146	918	0
DLR00014013	8	5	YIL155C	UD20-36_5h_3x	SD/MSG -ARG -HIS -LYS +Canavanine +clonNAT +G418 +Thialysine	cSGA_v3r2	7	11	5.05167853498	9620.47421419	30.8454449051	254	5.37542184573	692231.996912	3478.91620751	43	6.40907289016	685743.994118	2217.07338084	870	1173	136	136	156	164	149	857	0
DLR00014013	8	6	YJR032W	UD20-36_5h_3x	SD/MSG -ARG -HIS -LYS +Canavanine +clonNAT +G418 +Thialysine	cSGA_v3r2	7	11	3.9924431779	5900.00001232	32.035480497	254	4.16934585834	269296.000195	5053.04395505	43	5.06985598246	264035.000039	1008.16369138	1005	1173	136	136	125	139	131	673	0
DLR00014013	8	7	YJL045W	UD20-36_5h_3x	SD/MSG -ARG -HIS -LYS +Canavanine +clonNAT +G418 +Thialysine	cSGA_v3r2	7	11	5.08458074594	10314.9532452	35.0119209075	254	5.40331875477	737523.996147	3647.97053494	43	6.44782479087	734605.993504	2719.5016349	1142	1169	136	136	155	163	147	1154	0
DLR00014013	8	8	YJR025C	UD20-36_5h_3x	SD/MSG -ARG -HIS -LYS +Canavanine +clonNAT +G418 +Thialysine	cSGA_v3r2	7	11	0	11	8.29654891692	254	12	34704	2323.79624156	43	0	43	40.7674059673	1272	1178	136	136	-1	-1	-1	5	0
DLR00014013	8	9	YIR014W	UD20-36_5h_3x	SD/MSG -ARG -HIS -LYS +Canavanine +clonNAT +G418 +Thialysine	cSGA_v3r2	7	11	5.17955603168	10291.3087288	38.509507864	254	5.51124898523	755916.997473	3630.67913018	43	6.55910764075	750680.994622	2523.90995018	1413	1175	136	136	156	163	146	920	1
DLR00014013	8	10	YJR090C	UD20-36_5h_3x	SD/MSG -ARG -HIS -LYS +Canavanine +clonNAT +G418 +Thialysine	cSGA_v3r2	7	11	0	11	16.7111075935	254	12	33261.3	1529.63416822	43	0.5	1350	156.03466666	1542	1176	136	136	-1	-1	-1	8	0
DLR00014013	8	11	YJL073W	UD20-36_5h_3x	SD/MSG -ARG -HIS -LYS +Canavanine +clonNAT +G418 +Thialysine	cSGA_v3r2	7	11	5.0693763736	9714.00002708	38.7474616548	254	5.36952849093	676775.997141	3603.168875	43	6.40932738053	670976.994105	2359.62313699	1688	1169	136	136	151	159	142	895	0
DLR00014013	8	12	YJL060W	UD20-36_5h_3x	SD/MSG -ARG -HIS -LYS +Canavanine +clonNAT +G418 +Thialysine	cSGA_v3r2	7	11	4.95090451447	8966.42624866	40.8894322957	254	5.32937820783	622491.997105	3245.4605238	43	6.36956965787	617568.994043	2270.75184593	1823	1169	136	136	150	158	142	1156	0
DLR00014013	8	13	YJL007C	UD20-36_5h_3x	SD/MSG -ARG -HIS -LYS +Canavanine +clonNAT +G418 +Thialysine	cSGA_v3r2	7	11	5.08286359639	9954.11021669	44.4071470732	254	5.42373685797	705914.995813	3803.00891525	43	6.47694486401	700613.99286	3436.04520407	1960	1176	136	136	151	159	142	925	0
DLR00014013	8	14	YJL212C	UD20-36_5h_3x	SD/MSG -ARG -HIS -LYS +Canavanine +clonNAT +G418 +Thialysine	cSGA_v3r2	7	11	4.88942847635	8380.98782474	50.7977042732	254	5.24733433997	583701.996153	2959.906403	43	6.27755363436	576200.993488	2567.67727663	2099	1173	136	136	149	157	141	990	0
DLR00014013	8	15	YIR020W-B	UD20-36_5h_3x	SD/MSG -ARG -HIS -LYS +Canavanine +clonNAT +G418 +Thialysine	cSGA_v3r2	7	11	5.09516501747	10130.0001272	44.7367803626	254	5.50634608251	717649.997007	3499.32314656	43	6.55800914617	710887.993834	2844.78238176	2232	1169	136	136	151	159	141	358	0
DLR00014013	8	16	YJL147C	UD20-36_5h_3x	SD/MSG -ARG -HIS -LYS +Canavanine +clonNAT +G418 +Thialysine	cSGA_v3r2	7	11	5.10105872405	9789.00002335	37.2995971348	254	5.43864475687	713027.996074	3649.51627265	43	6.49317861531	708396.993072	3371.35396448	2371	1171	136	136	153	161	144	1090	0
DLR00014013	8	17	YJR074W	UD20-36_5h_3x	SD/MSG -ARG -HIS -LYS +Canavanine +clonNAT +G418 +Thialysine	cSGA_v3r2	7	11	3.58835175728	3119.45351246	13.4419796737	254	3.9534053147	193975.000012	3744.05814304	43	4.78311253312	181836.685847	388.284561473	2509	1170	136	136	137	148	138	1629	0
DLR00014013	8	18	YJR094W-A	UD20-36_5h_3x	SD/MSG -ARG -HIS -LYS +Canavanine +clonNAT +G418 +Thialysine	cSGA_v3r2	7	11	4.3549382892	7862.26954914	36.66950596	254	4.53085814303	461960.999702	4871.96607418	43	5.56589798582	443471.145995	2152.20881113	2646	1171	136	136	136	147	135	938	0
DLR00014013	8	19	YIL060W	UD20-36_5h_3x	SD/MSG -ARG -HIS -LYS +Canavanine +clonNAT +G418 +Thialysine	cSGA_v3r2	7	11	5.01471205622	8982.45000281	39.0530779824	254	5.34830267985	625593.996091	3225.80603403	43	6.4027545316	621219.99319	2627.52523378	2780	1173	136	136	149	158	143	1246	0
DLR00014013	8	20	YJR058C	UD20-36_5h_3x	SD/MSG -ARG -HIS -LYS +Canavanine +clonNAT +G418 +Thialysine	cSGA_v3r2	7	11	4.84749263751	7657.73626928	20.8493043043	254	5.17531007847	524275.995606	3462.29518371	43	6.21253632405	516476.992608	2589.31074905	2918	1169	136	136	146	156	142	1146	0
DLR00014013	8	21	YJL158C	UD20-36_5h_3x	SD/MSG -ARG -HIS -LYS +Canavanine +clonNAT +G418 +Thialysine	cSGA_v3r2	7	11	5.32599850972	9967.23111246	41.0414654029	254	5.60580773829	716867.99756	3379.44178611	43	6.6798986729	711139.993698	2498.64943564	3049	1172	136	136	149	158	144	971	0
DLR00014013	8	22	YIL166C	UD20-36_5h_3x	SD/MSG -ARG -HIS -LYS +Canavanine +clonNAT +G418 +Thialysine	cSGA_v3r2	7	11	4.88700632803	8645.25257765	30.6506980402	254	5.24106801725	613626.73535	3733.89295171	43	6.23574205148	621240.990953	4880.79569218	3186	1173	136	136	145	155	141	1028	0
DLR00014013	8	23	YJL098W	UD20-36_5h_3x	SD/MSG -ARG -HIS -LYS +Canavanine +clonNAT +G418 +Thialysine	cSGA_v3r2	7	11	5.04583931384	9532.72923562	59.3114537936	254	5.26735756183	727886.090018	4503.17225675	43	6.2726342507	736188.991041	6237.91518414	3325	1173	136	136	145	153	139	892	0
DLR00014013	8	24	YOR202W	UD20-36_5h_3x	SD/MSG -ARG -HIS -LYS +Canavanine +clonNAT +G418 +Thialysine	cSGA_v3r2	7	11	4.80436671936	10624.3666432	123.393897674	254	5.12808948676	873042.183324	8912.8546652	43	6.09879646396	898238.990861	13259.8259504	3462	1170	136	136	149	156	139	619	0
DLR00014013	9	1	YOR202W	UD20-36_5h_3x	SD/MSG -ARG -HIS -LYS +Canavanine +clonNAT +G418 +Thialysine	cSGA_v3r2	7	11	4.66045408782	10751.8909679	96.7560163756	254	4.98741520059	865595.99332	9060.82404142	43	6.01271679564	860655.992724	11181.0426896	330	1308	136	136	155	162	145	635	0
DLR00014013	9	2	YIR005W	UD20-36_5h_3x	SD/MSG -ARG -HIS -LYS +Canavanine +clonNAT +G418 +Thialysine	cSGA_v3r2	7	11	3.73886131431	6344.44859891	34.452142682	254	3.9119444488	338364.999798	4415.29126181	43	4.82086224423	332941.9994	2805.77193999	463	1308	136	136	129	141	132	803	0
DLR00014013	9	3	YJR005W	UD20-36_5h_3x	SD/MSG -ARG -HIS -LYS +Canavanine +clonNAT +G418 +Thialysine	cSGA_v3r2	7	11	5.09492954639	9359.73312162	66.0524374258	254	5.39236596735	712240.99618	3372.6323812	43	6.44119401496	705815.993395	2797.72155439	602	1309	136	136	157	164	149	884	0
DLR00014013	9	4	YIR035C	UD20-36_5h_3x	SD/MSG -ARG -HIS -LYS +Canavanine +clonNAT +G418 +Thialysine	cSGA_v3r2	7	11	4.91708830401	8755.70396202	40.9579007652	254	5.24009550225	617433.996516	3337.18309752	43	6.2759617437	611900.993967	2414.90038372	735	1305	136	136	153	162	147	1040	0
DLR00014013	9	5	YJL168C	UD20-36_5h_3x	SD/MSG -ARG -HIS -LYS +Canavanine +clonNAT +G418 +Thialysine	cSGA_v3r2	7	11	4.73629788921	8271.39737004	22.4658248189	254	5.0435956331	562241.997206	3570.03424213	43	6.07008419836	557428.994709	1563.18569798	870	1306	136	136	151	160	147	1306	0
DLR00014013	9	6	YIL154C	UD20-36_5h_3x	SD/MSG -ARG -HIS -LYS +Canavanine +clonNAT +G418 +Thialysine	cSGA_v3r2	7	11	4.70124609266	8804.10090345	35.8757340605	254	4.91605663996	547250.997812	3623.26657604	43	5.93044965489	540976.995666	1550.16820094	1011	1308	136	136	144	154	141	762	0
DLR00014013	9	7	YIL088C	UD20-36_5h_3x	SD/MSG -ARG -HIS -LYS +Canavanine +clonNAT +G418 +Thialysine	cSGA_v3r2	7	11	5.06044368742	9520.49601084	49.6552960708	254	5.38890519684	675162.996914	3648.5397638	43	6.42913493675	670008.993887	2541.53834775	1142	1309	136	136	154	163	147	954	0
DLR00014013	9	8	YIR031C	UD20-36_5h_3x	SD/MSG -ARG -HIS -LYS +Canavanine +clonNAT +G418 +Thialysine	cSGA_v3r2	7	11	5.18535403019	9812.25215796	51.7865091025	254	5.46778625143	707202.997705	3555.77826455	43	6.51572401122	701703.994624	2391.34054718	1277	1304	136	136	154	162	146	938	0
DLR00014013	9	9	YIL087C	UD20-36_5h_3x	SD/MSG -ARG -HIS -LYS +Canavanine +clonNAT +G418 +Thialysine	cSGA_v3r2	7	11	5.08775392422	9210.5422713	47.1209633024	254	5.40271203983	656817.99729	3407.37772147	43	6.4500337855	651320.994251	2425.10293521	1418	1308	136	136	153	161	145	1109	0
DLR00014013	9	10	YIL152W	UD20-36_5h_3x	SD/MSG -ARG -HIS -LYS +Canavanine +clonNAT +G418 +Thialysine	cSGA_v3r2	7	11	5.03208759552	10451.912631	47.4469258855	254	5.36395269011	747027.995018	4282.96540208	43	6.41139743506	743769.992529	4164.09746787	1552	1306	136	136	152	161	144	956	0
DLR00014013	9	11	YIL101C	UD20-36_5h_3x	SD/MSG -ARG -HIS -LYS +Canavanine +clonNAT +G418 +Thialysine	cSGA_v3r2	7	11	4.94859996545	8843.15760807	42.8929583759	254	5.29777245397	630849.996898	3227.39573288	43	6.33269551643	623164.994225	2527.24845704	1688	1307	136	136	152	160	143	913	0
DLR00014013	9	12	YIL167W	UD20-36_5h_3x	SD/MSG -ARG -HIS -LYS +Canavanine +clonNAT +G418 +Thialysine	cSGA_v3r2	7	11	4.78267903779	8661.91976334	35.8154695332	254	5.1577552447	593392.997001	2785.03396896	43	6.18819042368	589526.994646	1955.90905772	1825	1311	136	136	149	157	141	1243	0
DLR00014013	9	13	YIL161W	UD20-36_5h_3x	SD/MSG -ARG -HIS -LYS +Canavanine +clonNAT +G418 +Thialysine	cSGA_v3r2	7	11	5.06818922992	9649.00000288	49.4233162131	254	5.46285123112	689070.99754	3250.98540159	43	6.515522486	684525.994453	2642.9350763	1961	1307	136	136	152	160	142	1035	0
DLR00014013	9	14	YJL024C	UD20-36_5h_3x	SD/MSG -ARG -HIS -LYS +Canavanine +clonNAT +G418 +Thialysine	cSGA_v3r2	7	11	4.81876659318	7746.0000093	47.9044343833	254	5.2068822192	533971.998435	2720.1714505	43	6.23865687295	525497.995872	1535.12670195	2095	1313	136	136	148	156	140	1056	0
DLR00014013	9	15	YJL172W	UD20-36_5h_3x	SD/MSG -ARG -HIS -LYS +Canavanine +clonNAT +G418 +Thialysine	cSGA_v3r2	7	11	4.83799635178	8942.42197685	50.152151671	254	5.10153590379	603826.995656	3023.63351491	43	6.13251383069	598399.993491	3089.83992321	2237	1310	136	136	146	155	139	925	0
DLR00014013	9	16	YJL206C	UD20-36_5h_3x	SD/MSG -ARG -HIS -LYS +Canavanine +clonNAT +G418 +Thialysine	cSGA_v3r2	7	11	5.065433624	9163.16951523	35.4059079565	254	5.41458025754	654298.996582	3306.9014563	43	6.47019973979	649278.993498	2791.28969539	2373	1309	136	136	150	158	142	1080	0
DLR00014013	9	17	YJL027C	UD20-36_5h_3x	SD/MSG -ARG -HIS -LYS +Canavanine +clonNAT +G418 +Thialysine	cSGA_v3r2	7	11	5.30298457051	9821.888361	37.2996886274	254	5.58568173659	730413.997345	3414.683327	43	6.65753147029	724441.993704	2625.39975513	2506	1306	136	136	153	161	144	990	0
DLR00014013	9	18	YIR003W	UD20-36_5h_3x	SD/MSG -ARG -HIS -LYS +Canavanine +clonNAT +G418 +Thialysine	cSGA_v3r2	7	11	5.03885401087	8658.05319037	24.4834630684	254	5.43978015324	633788.996913	3239.18659304	43	6.49260032976	628217.993433	2402.17362511	2640	1307	136	136	152	161	144	1206	0
DLR00014013	9	19	YJL137C	UD20-36_5h_3x	SD/MSG -ARG -HIS -LYS +Canavanine +clonNAT +G418 +Thialysine	cSGA_v3r2	7	11	5.10395135919	9004.37566638	42.9673637407	254	5.39276377656	616633.996948	3267.05225579	43	6.44907083091	612463.993598	2447.34926678	2780	1309	136	136	147	156	142	1233	0
DLR00014013	9	20	YJR092W	UD20-36_5h_3x	SD/MSG -ARG -HIS -LYS +Canavanine +clonNAT +G418 +Thialysine	cSGA_v3r2	7	11	4.82921063914	7376.8646648	34.6588537154	254	5.25415489655	514806.99782	2716.05205863	43	6.28716300511	508336.994786	1679.26822554	2915	1308	136	136	147	157	143	1286	0
DLR00014013	9	21	YJR051W	UD20-36_5h_3x	SD/MSG -ARG -HIS -LYS +Canavanine +clonNAT +G418 +Thialysine	cSGA_v3r2	7	11	5.00900520025	8435.57407819	34.0236288478	254	5.32646836208	587513.996657	3029.07553043	43	6.37108241276	581352.993509	2280.44934897	3053	1305	136	136	146	155	141	1091	11
DLR00014013	9	22	YJR040W	UD20-36_5h_3x	SD/MSG -ARG -HIS -LYS +Canavanine +clonNAT +G418 +Thialysine	cSGA_v3r2	7	11	4.6039076427	7391.90259685	56.2233403066	254	4.88327839197	452946.998461	3271.13745991	43	5.89358197972	447642.995894	1043.26758789	3189	1309	136	136	133	144	134	1012	0
DLR00014013	9	23	YIR028W	UD20-36_5h_3x	SD/MSG -ARG -HIS -LYS +Canavanine +clonNAT +G418 +Thialysine	cSGA_v3r2	7	11	5.02690282947	9428.52119169	90.9068224831	254	5.31350447098	740311.699262	4548.59662437	43	6.31778756403	747985.991167	6149.84099588	3326	1307	136	136	146	154	139	828	0
DLR00014013	9	24	YOR202W	UD20-36_5h_3x	SD/MSG -ARG -HIS -LYS +Canavanine +clonNAT +G418 +Thialysine	cSGA_v3r2	7	11	5.02257221904	10982.6980181	137.369745743	254	5.24376556287	963488.990892	11604.7641548	43	6.28102493183	958087.989981	13269.4404994	3461	1308	136	136	151	157	139	549	0
DLR00014013	10	1	YOR202W	UD20-36_5h_3x	SD/MSG -ARG -HIS -LYS +Canavanine +clonNAT +G418 +Thialysine	cSGA_v3r2	7	11	4.68274548932	10476.3742521	120.130355909	254	4.98478055931	827652.992723	9167.94159826	43	6.00823606235	822386.992169	10998.1117288	329	1441	136	136	154	161	145	580	0
DLR00014013	10	2	YJR079W	UD20-36_5h_3x	SD/MSG -ARG -HIS -LYS +Canavanine +clonNAT +G418 +Thialysine	cSGA_v3r2	7	11	4.66887294855	8313.3847333	42.1703539614	254	4.99604909182	610027.994708	3994.30479906	43	6.01950816233	602610.993196	4370.29520688	464	1443	136	136	151	159	144	937	0
DLR00014013	10	3	YJR015W	UD20-36_5h_3x	SD/MSG -ARG -HIS -LYS +Canavanine +clonNAT +G418 +Thialysine	cSGA_v3r2	7	11	4.58842027012	7401.82371309	35.5877711734	254	4.9198623467	518734.996148	3359.02351542	43	5.93574062449	510960.993926	2411.89742684	598	1442	136	136	149	158	144	1061	0
DLR00014013	10	4	YJL178C	UD20-36_5h_3x	SD/MSG -ARG -HIS -LYS +Canavanine +clonNAT +G418 +Thialysine	cSGA_v3r2	7	11	4.8394498581	8397.77270326	31.3638194889	254	5.2130808655	608014.996585	3047.91099741	43	6.24801492255	602050.994003	2236.37725331	734	1439	136	136	154	163	149	1103	0
DLR00014013	10	5	YJR098C	UD20-36_5h_3x	SD/MSG -ARG -HIS -LYS +Canavanine +clonNAT +G418 +Thialysine	cSGA_v3r2	7	11	4.97060428238	9371.1287296	45.5555897907	254	5.28546166207	658371.997536	3401.38571372	43	6.32345648841	652423.994948	1851.83664093	870	1443	136	136	154	163	148	1006	0
DLR00014013	10	6	YJL062W	UD20-36_5h_3x	SD/MSG -ARG -HIS -LYS +Canavanine +clonNAT +G418 +Thialysine	cSGA_v3r2	7	11	4.56722109675	8917.50495464	43.2062610674	254	4.91714576197	611081.99659	4099.59849179	43	5.95973804566	598486.495192	2448.02743592	1008	1445	136	136	151	160	146	1152	0
DLR00014013	10	7	YJR087W	UD20-36_5h_3x	SD/MSG -ARG -HIS -LYS +Canavanine +clonNAT +G418 +Thialysine	cSGA_v3r2	7	11	4.49393831449	7417.08062797	29.617865255	254	4.93057139703	487557.998158	3261.86398708	43	5.93754056586	483061.995889	1183.44529451	1143	1445	136	136	147	157	144	1257	0
DLR00014013	10	8	YJR053W	UD20-36_5h_3x	SD/MSG -ARG -HIS -LYS +Canavanine +clonNAT +G418 +Thialysine	cSGA_v3r2	7	11	5.089690086	9592.62214603	39.7870458415	254	5.4150140604	678344.997373	3176.15579828	43	6.46903973965	673269.994509	2243.47661232	1278	1441	136	136	152	161	145	983	0
DLR00014013	10	9	YJL095W	UD20-36_5h_3x	SD/MSG -ARG -HIS -LYS +Canavanine +clonNAT +G418 +Thialysine	cSGA_v3r2	7	11	5.03513492924	9305.00000928	46.882476564	254	5.41409188012	667260.996721	3395.44343447	43	6.4660321169	661300.993599	2830.99018974	1413	1448	136	136	152	160	144	956	0
DLR00014013	10	10	YJR060W	UD20-36_5h_3x	SD/MSG -ARG -HIS -LYS +Canavanine +clonNAT +G418 +Thialysine	cSGA_v3r2	7	11	4.8106798742	7721.47221217	50.1714052894	254	5.17741168723	509983.998676	3017.74180954	43	6.20447932397	500857.996001	1502.70412914	1552	1446	136	136	144	154	139	890	0
DLR00014013	10	11	YIL073C	UD20-36_5h_3x	SD/MSG -ARG -HIS -LYS +Canavanine +clonNAT +G418 +Thialysine	cSGA_v3r2	7	11	4.81865580118	8569.5662848	42.2021374615	254	5.1678101047	610132.99538	3430.31286463	43	6.19838369489	604278.992857	3133.94713614	1689	1446	136	136	150	159	142	1094	0
DLR00014013	10	12	YIL090W	UD20-36_5h_3x	SD/MSG -ARG -HIS -LYS +Canavanine +clonNAT +G418 +Thialysine	cSGA_v3r2	7	11	3.57306073045	3273.5948471	25.0551718251	254	4.0657622558	200516.999998	3453.55858615	43	4.89542972159	185881.978445	721.78664592	1824	1444	136	136	135	147	135	1183	0
DLR00014013	10	13	YIR007W	UD20-36_5h_3x	SD/MSG -ARG -HIS -LYS +Canavanine +clonNAT +G418 +Thialysine	cSGA_v3r2	7	11	5.22526167024	9886.87824944	44.1050873223	254	5.55292246322	752763.997588	3337.3618508	43	6.60981092003	747189.994251	2591.65468727	1960	1448	136	136	155	162	144	936	0
DLR00014013	10	14	YIL134W	UD20-36_5h_3x	SD/MSG -ARG -HIS -LYS +Canavanine +clonNAT +G418 +Thialysine	cSGA_v3r2	7	11	3.58807561603	3697.03494316	37.8863157277	254	3.89089149801	180896.000361	3592.77853344	43	4.69163468459	168252.00019	1388.63252289	2096	1445	136	136	122	135	126	443	0
DLR00014013	10	15	YJR077C	UD20-36_5h_3x	SD/MSG -ARG -HIS -LYS +Canavanine +clonNAT +G418 +Thialysine	cSGA_v3r2	7	11	4.86528922287	9008.36390135	34.6586336501	254	5.14828503793	592594.99708	2846.7733752	43	6.18932130588	588856.994533	1686.68850019	2235	1447	136	136	143	153	139	1158	0
DLR00014013	10	16	YJL131C	UD20-36_5h_3x	SD/MSG -ARG -HIS -LYS +Canavanine +clonNAT +G418 +Thialysine	cSGA_v3r2	7	11	5.14820458902	9357.00048807	52.7267983451	254	5.50128198903	683422.998014	3372.94280457	43	6.55900370791	677908.994743	2305.87069385	2367	1444	136	136	150	159	142	1056	0
DLR00014013	10	17	YJL066C	UD20-36_5h_3x	SD/MSG -ARG -HIS -LYS +Canavanine +clonNAT +G418 +Thialysine	cSGA_v3r2	7	11	4.98878828084	9088.55179283	43.3944203342	254	5.33671121421	625008.996531	3181.57959311	43	6.38639974709	620494.993511	2649.60964642	2506	1444	136	136	145	155	140	1119	0
DLR00014013	10	18	YJR084W	UD20-36_5h_3x	SD/MSG -ARG -HIS -LYS +Canavanine +clonNAT +G418 +Thialysine	cSGA_v3r2	7	11	5.34434546496	9744.99882312	51.1006553626	254	5.61566382326	694427.998368	3611.35275378	43	6.69348722895	688816.994396	2344.48572173	2643	1442	136	136	149	158	142	989	0
DLR00014013	10	19	YJL153C	UD20-36_5h_3x	SD/MSG -ARG -HIS -LYS +Canavanine +clonNAT +G418 +Thialysine	cSGA_v3r2	7	11	5.13658265611	9743.53150566	36.6108749955	254	5.39608071109	665608.995015	4343.63599281	43	6.45517952036	660824.991578	4137.99024071	2779	1448	136	136	145	155	141	917	0
DLR00014013	10	20	YJR078W	UD20-36_5h_3x	SD/MSG -ARG -HIS -LYS +Canavanine +clonNAT +G418 +Thialysine	cSGA_v3r2	7	11	5.12112364778	8896.95542726	26.5130984748	254	5.46528260436	624077.99789	2942.32122924	43	6.52630659567	618714.994506	1941.07790546	2916	1440	136	136	147	156	142	1138	0
DLR00014013	10	21	YIR029W	UD20-36_5h_3x	SD/MSG -ARG -HIS -LYS +Canavanine +clonNAT +G418 +Thialysine	cSGA_v3r2	7	11	5.30508072561	9902.20962693	25.6525957051	254	5.59454204453	719614.99776	3495.45519603	43	6.66340750669	715115.993795	2292.31252079	3051	1447	136	136	148	157	143	1064	0
DLR00014013	10	22	YJR097W	UD20-36_5h_3x	SD/MSG -ARG -HIS -LYS +Canavanine +clonNAT +G418 +Thialysine	cSGA_v3r2	7	11	4.70740981824	7778.34486707	54.0526344196	254	5.01147783979	536653.995506	3762.00985215	43	6.03444699633	529715.992939	2771.28139773	3188	1445	136	136	139	149	137	941	0
DLR00014013	10	23	YJL071W	UD20-36_5h_3x	SD/MSG -ARG -HIS -LYS +Canavanine +clonNAT +G418 +Thialysine	cSGA_v3r2	7	11	3.65730433392	4000.61016413	29.5548234016	254	4.21171994403	309488.997933	4925.22337932	43	5.14540054989	280445.956607	2480.34013916	3321	1446	136	136	138	147	135	721	0
DLR00014013	10	24	YOR202W	UD20-36_5h_3x	SD/MSG -ARG -HIS -LYS +Canavanine +clonNAT +G418 +Thialysine	cSGA_v3r2	7	11	4.9665924352	11396.1580448	144.312487335	254	5.19261448776	1000528.99146	11424.9034909	43	6.23220742796	995777.990603	13448.0772251	3462	1443	136	136	150	156	139	571	0
DLR00014013	11	1	YOR202W	UD20-36_5h_3x	SD/MSG -ARG -HIS -LYS +Canavanine +clonNAT +G418 +Thialysine	cSGA_v3r2	7	11	4.53108284306	10669.7398422	108.576654023	254	4.87385436804	820340.993849	9535.18643332	43	5.88785599755	816247.993479	11441.5375212	328	1574	136	136	153	159	144	618	0
DLR00014013	11	2	YJL217W	UD20-36_5h_3x	SD/MSG -ARG -HIS -LYS +Canavanine +clonNAT +G418 +Thialysine	cSGA_v3r2	7	11	5.0835783056	10007.6547583	75.499687011	254	5.397607771	759766.798252	4177.30515234	43	6.41319456458	765655.991616	5503.4637109	460	1576	136	136	155	161	146	851	0
DLR00014013	11	3	YIL173W	UD20-36_5h_3x	SD/MSG -ARG -HIS -LYS +Canavanine +clonNAT +G418 +Thialysine	cSGA_v3r2	7	11	4.93516771776	8834.62137272	45.1907789486	254	5.23813451489	645066.995799	3295.46716039	43	6.30047120176	630677.223452	2140.158075	598	1580	136	136	152	160	146	916	0
DLR00014013	11	4	YJL165C	UD20-36_5h_3x	SD/MSG -ARG -HIS -LYS +Canavanine +clonNAT +G418 +Thialysine	cSGA_v3r2	7	11	4.05807577069	5594.37781646	27.73044479	254	4.44185234303	354512.999902	3665.68364325	43	5.40680639032	343303.674027	1077.10612342	737	1581	136	136	143	154	143	1397	0
DLR00014013	11	5	YJL176C	UD20-36_5h_3x	SD/MSG -ARG -HIS -LYS +Canavanine +clonNAT +G418 +Thialysine	cSGA_v3r2	7	11	4.93774931071	9679.42190455	41.5068989637	254	5.27287779565	704785.99681	3032.95626453	43	6.31929574239	700111.994507	2112.40911046	871	1586	136	136	156	164	149	1165	0
DLR00014013	11	6	YJL124C	UD20-36_5h_3x	SD/MSG -ARG -HIS -LYS +Canavanine +clonNAT +G418 +Thialysine	cSGA_v3r2	7	11	3.96478387556	5539.00000146	33.2483820255	254	4.22090969356	303265.000174	4138.35179976	43	5.15054927988	296967.999953	653.379017528	1005	1581	136	136	134	146	136	1108	0
DLR00014013	11	7	YJL020C	UD20-36_5h_3x	SD/MSG -ARG -HIS -LYS +Canavanine +clonNAT +G418 +Thialysine	cSGA_v3r2	7	11	4.74011233759	7917.39212475	40.5825627823	254	5.11438215028	553035.997608	2924.13626387	43	6.13783285288	546497.995409	1596.72372786	1144	1579	136	136	152	161	146	1181	0
DLR00014013	11	8	YIL139C	UD20-36_5h_3x	SD/MSG -ARG -HIS -LYS +Canavanine +clonNAT +G418 +Thialysine	cSGA_v3r2	7	11	4.8832801205	9190.11002309	36.7997308557	254	5.2190663714	628276.996518	2941.61405673	43	6.28660537041	620047.532078	1869.62033084	1277	1583	136	136	149	158	143	1197	0
DLR00014013	11	9	YIL064W	UD20-36_5h_3x	SD/MSG -ARG -HIS -LYS +Canavanine +clonNAT +G418 +Thialysine	cSGA_v3r2	7	11	4.75303127862	8273.11696693	44.5900447014	254	5.13613453592	572679.996165	2990.70507844	43	6.16961791843	567775.993646	2671.06007388	1416	1578	136	136	148	157	142	1162	0
DLR00014013	11	10	YJL211C	UD20-36_5h_3x	SD/MSG -ARG -HIS -LYS +Canavanine +clonNAT +G418 +Thialysine	cSGA_v3r2	7	11	4.88213681171	7473.09336662	47.3554069863	254	5.14772050918	443690.999355	2547.1445302	43	6.17035361754	436049.996766	1231.00862302	1553	1580	136	136	136	147	135	635	0
DLR00014013	11	11	YJR096W	UD20-36_5h_3x	SD/MSG -ARG -HIS -LYS +Canavanine +clonNAT +G418 +Thialysine	cSGA_v3r2	7	11	5.01112807041	9119.52449972	39.3355506377	254	5.34309853983	655809.996841	2693.35726875	43	6.4128719625	642986.673594	1801.28649621	1688	1582	136	136	150	158	141	884	0
DLR00014013	11	12	YJL093C	UD20-36_5h_3x	SD/MSG -ARG -HIS -LYS +Canavanine +clonNAT +G418 +Thialysine	cSGA_v3r2	7	11	4.99472502684	9054.82842649	33.653513663	254	5.38877516909	673235.996849	2760.12338351	43	6.43784657357	667622.994021	2285.03122786	1824	1580	136	136	152	160	143	1039	0
DLR00014013	11	13	YJL188C	UD20-36_5h_3x	SD/MSG -ARG -HIS -LYS +Canavanine +clonNAT +G418 +Thialysine	cSGA_v3r2	7	11	4.9959772106	9053.883983	41.3784044188	254	5.33902142472	647834.996532	3168.74822577	43	6.38656047407	641807.993532	2518.25924641	1962	1584	136	136	149	157	141	1047	0
DLR00014013	11	14	YJL057C	UD20-36_5h_3x	SD/MSG -ARG -HIS -LYS +Canavanine +clonNAT +G418 +Thialysine	cSGA_v3r2	7	11	4.97302764199	9376.79485033	29.6144508894	254	5.31739734241	677279.996282	2862.67684827	43	6.36928356545	672283.993811	2387.78285801	2100	1583	136	136	149	158	141	1132	0
DLR00014013	11	15	YJR033C	UD20-36_5h_3x	SD/MSG -ARG -HIS -LYS +Canavanine +clonNAT +G418 +Thialysine	cSGA_v3r2	7	11	4.61631532979	7453.47072787	47.2946910925	254	4.95377054228	467969.999221	2977.18366851	43	5.97153674867	463089.997295	1500.64304768	2232	1580	136	136	139	149	136	1177	0
DLR00014013	11	16	YJL053W	UD20-36_5h_3x	SD/MSG -ARG -HIS -LYS +Canavanine +clonNAT +G418 +Thialysine	cSGA_v3r2	7	11	4.39074453083	5626.99995397	41.0201289433	254	4.79695178905	356024.998601	2580.03016817	43	5.77496955351	347899.995938	1114.51388488	2368	1581	136	136	138	148	135	1121	1
DLR00014013	11	17	YJR048W	UD20-36_5h_3x	SD/MSG -ARG -HIS -LYS +Canavanine +clonNAT +G418 +Thialysine	cSGA_v3r2	7	11	5.10550969943	9292.42313668	49.6036933224	254	5.41324263089	652479.996524	3604.07753887	43	6.47401576243	646270.993178	2821.69390495	2504	1581	136	136	146	155	140	1000	0
DLR00014013	11	18	YIL095W	UD20-36_5h_3x	SD/MSG -ARG -HIS -LYS +Canavanine +clonNAT +G418 +Thialysine	cSGA_v3r2	7	11	5.18848741409	9327.6940425	36.5353377443	254	5.52740456294	655337.997611	3740.99698869	43	6.60135313643	650389.993747	2771.57526761	2641	1581	136	136	146	155	140	1094	0
DLR00014013	11	19	YJL067W	UD20-36_5h_3x	SD/MSG -ARG -HIS -LYS +Canavanine +clonNAT +G418 +Thialysine	cSGA_v3r2	7	11	5.41307256658	9550.793026	33.9768577249	254	5.67826741786	690556.999337	3478.65876126	43	6.76495199396	685221.99564	2039.46142323	2777	1582	136	136	149	158	142	1088	0
DLR00014013	11	20	YJR020W	UD20-36_5h_3x	SD/MSG -ARG -HIS -LYS +Canavanine +clonNAT +G418 +Thialysine	cSGA_v3r2	7	11	5.00463558989	8667.0036476	36.339858927	254	5.39576967638	617923.997096	3005.47801774	43	6.45811454337	613173.993861	2057.85545823	2917	1580	136	136	147	156	142	1328	0
DLR00014013	11	21	YJR094C	UD20-36_5h_3x	SD/MSG -ARG -HIS -LYS +Canavanine +clonNAT +G418 +Thialysine	cSGA_v3r2	7	11	5.20720863048	9378.78631725	32.2233934347	254	5.50948386075	677411.997488	3545.55455853	43	6.5736399146	671728.993701	2257.93028749	3053	1582	136	136	147	155	142	1087	0
DLR00014013	11	22	YIR019C	UD20-36_5h_3x	SD/MSG -ARG -HIS -LYS +Canavanine +clonNAT +G418 +Thialysine	cSGA_v3r2	7	11	4.93182765717	8569.07480124	40.5889981915	254	5.24440572887	634353.994601	3570.74213474	43	6.2932237005	628550.992208	3278.09839646	3185	1583	136	136	144	153	140	1297	0
DLR00014013	11	23	YJL044C	UD20-36_5h_3x	SD/MSG -ARG -HIS -LYS +Canavanine +clonNAT +G418 +Thialysine	cSGA_v3r2	7	11	5.20176537213	9349.06184802	75.2441163069	254	5.43590382293	791365.993185	6316.05484758	43	6.48120338681	782225.990528	6326.94018135	3326	1581	136	136	147	155	139	781	0
DLR00014013	11	24	YOR202W	UD20-36_5h_3x	SD/MSG -ARG -HIS -LYS +Canavanine +clonNAT +G418 +Thialysine	cSGA_v3r2	7	11	4.99621444695	11089.050998	143.962760574	254	5.22663111578	985001.990978	11658.7624348	43	6.26396218023	979430.99016	13415.9914088	3460	1581	136	136	149	155	138	615	0
DLR00014013	12	1	YOR202W	UD20-36_5h_3x	SD/MSG -ARG -HIS -LYS +Canavanine +clonNAT +G418 +Thialysine	cSGA_v3r2	7	11	4.66402010435	10437.5866487	136.318684602	254	5.02702317843	812607.895649	8488.79853823	43	6.00217760295	831253.992047	11859.7853172	325	1712	136	136	154	160	144	614	0
DLR00014013	12	2	YJR061W	UD20-36_5h_3x	SD/MSG -ARG -HIS -LYS +Canavanine +clonNAT +G418 +Thialysine	cSGA_v3r2	7	11	4.83643308118	9157.40244365	64.841786526	254	5.17727742039	675021.122181	4087.13129972	43	6.19027267117	678152.992385	5104.28653521	458	1712	136	136	151	158	143	918	0
DLR00014013	12	3	YJL216C	UD20-36_5h_3x	SD/MSG -ARG -HIS -LYS +Canavanine +clonNAT +G418 +Thialysine	cSGA_v3r2	7	11	4.66240291411	7687.80245744	40.0101028628	254	5.04013488363	545099.996309	3243.01068328	43	6.06196198458	539718.993951	2337.11141748	598	1715	136	136	149	158	145	1221	0
DLR00014013	12	4	YJL112W	UD20-36_5h_3x	SD/MSG -ARG -HIS -LYS +Canavanine +clonNAT +G418 +Thialysine	cSGA_v3r2	7	11	4.67602368204	7940.8393288	25.1663684603	254	5.05134460097	563386.996949	2927.05948538	43	6.07517737735	557490.994631	1820.17443305	734	1715	136	136	152	160	147	1186	0
DLR00014013	12	5	YJR043C	UD20-36_5h_3x	SD/MSG -ARG -HIS -LYS +Canavanine +clonNAT +G418 +Thialysine	cSGA_v3r2	7	11	3.88347469543	5178.43378306	30.4889959146	254	4.23518538232	311235.000046	3966.5649762	43	5.17133462098	300942.666634	413.00177805	868	1726	136	136	139	150	140	1174	0
DLR00014013	12	6	YIL110W	UD20-36_5h_3x	SD/MSG -ARG -HIS -LYS +Canavanine +clonNAT +G418 +Thialysine	cSGA_v3r2	7	11	3.87791303334	5633.13807866	28.2758626556	254	4.14662790179	315580.999822	4103.12626616	43	5.0712065913	309579.999637	1426.34003573	1006	1716	136	136	135	147	137	1262	0
DLR00014013	12	7	YJL051W	UD20-36_5h_3x	SD/MSG -ARG -HIS -LYS +Canavanine +clonNAT +G418 +Thialysine	cSGA_v3r2	7	11	4.68597280029	8017.22437655	33.6947526062	254	5.07955922328	570580.996844	2980.88897709	43	6.11187040822	564002.994655	1955.18871893	1140	1716	136	136	152	160	146	1264	0
DLR00014013	12	8	YJR036C	UD20-36_5h_3x	SD/MSG -ARG -HIS -LYS +Canavanine +clonNAT +G418 +Thialysine	cSGA_v3r2	7	11	5.02064122412	9020.99999825	27.6829633547	254	5.37654480822	644787.997164	2892.3779625	43	6.4226290852	639313.994122	2150.35766875	1279	1713	136	136	151	159	144	1077	0
DLR00014013	12	9	YJL191W	UD20-36_5h_3x	SD/MSG -ARG -HIS -LYS +Canavanine +clonNAT +G418 +Thialysine	cSGA_v3r2	7	11	4.96831910397	8827.03859005	48.6252165522	254	5.30511569427	615693.99775	2973.55698303	43	6.36130039893	606285.752553	1738.81816705	1419	1713	136	136	148	157	141	1026	0
DLR00014013	12	10	YIL112W	UD20-36_5h_3x	SD/MSG -ARG -HIS -LYS +Canavanine +clonNAT +G418 +Thialysine	cSGA_v3r2	7	11	4.76883174982	8272.43625788	34.1217336078	254	5.06474936127	577815.99633	2847.95308456	43	6.11968491453	567243.306033	1795.02388397	1553	1713	136	136	147	156	141	1399	0
DLR00014013	12	11	YIL170W	UD20-36_5h_3x	SD/MSG -ARG -HIS -LYS +Canavanine +clonNAT +G418 +Thialysine	cSGA_v3r2	7	11	4.95696628468	8934.68830223	32.1989792829	254	5.33020333686	648233.996606	2931.43159861	43	6.38187672331	643289.993898	2424.10973553	1692	1721	136	136	149	157	141	1191	0
DLR00014013	12	12	YIL133C	UD20-36_5h_3x	SD/MSG -ARG -HIS -LYS +Canavanine +clonNAT +G418 +Thialysine	cSGA_v3r2	7	11	4.55014836761	7726.35330563	39.8800604877	254	4.83107490386	485075.998233	3110.45767056	43	5.84171502554	479321.995833	1639.7860672	1825	1721	136	136	138	148	135	1001	0
DLR00014013	12	13	YIL146C	UD20-36_5h_3x	SD/MSG -ARG -HIS -LYS +Canavanine +clonNAT +G418 +Thialysine	cSGA_v3r2	7	11	4.95659916473	8987.79898639	43.3849480298	254	5.32016180098	655305.996436	3102.16829566	43	6.36733864398	649473.99372	2555.91916303	1962	1718	136	136	148	156	140	1090	0
DLR00014013	12	14	YIL079C	UD20-36_5h_3x	SD/MSG -ARG -HIS -LYS +Canavanine +clonNAT +G418 +Thialysine	cSGA_v3r2	7	11	4.93453556219	8379.00003747	33.6123077578	254	5.30355565319	614003.996352	2851.36765325	43	6.34762065485	605827.99359	2340.86796358	2101	1718	136	136	147	156	139	900	0
DLR00014013	12	15	YIL066C	UD20-36_5h_3x	SD/MSG -ARG -HIS -LYS +Canavanine +clonNAT +G418 +Thialysine	cSGA_v3r2	7	11	4.85100955108	8466.3481786	35.9184088757	254	5.21250093549	599169.996603	2975.2703768	43	6.27275197463	589187.589539	1609.98433458	2233	1716	136	136	146	155	140	1358	0
DLR00014013	12	16	YIR044C	UD20-36_5h_3x	SD/MSG -ARG -HIS -LYS +Canavanine +clonNAT +G418 +Thialysine	cSGA_v3r2	7	11	5.01807467117	8898.88378183	30.0010229485	254	5.45564511279	658297.998428	3086.46982379	43	6.51167385469	653138.995101	1866.00134372	2368	1719	136	136	149	157	141	1085	0
DLR00014013	12	17	YIR037W	UD20-36_5h_3x	SD/MSG -ARG -HIS -LYS +Canavanine +clonNAT +G418 +Thialysine	cSGA_v3r2	7	11	5.20355434946	9270.30512204	38.2782976146	254	5.51338851895	673495.997629	3486.80241159	43	6.58002183433	668367.993913	2422.17386868	2505	1721	136	136	147	156	139	1065	0
DLR00014013	12	18	YJL059W	UD20-36_5h_3x	SD/MSG -ARG -HIS -LYS +Canavanine +clonNAT +G418 +Thialysine	cSGA_v3r2	7	11	5.20792237743	9151.00078395	38.7229109365	254	5.53544849054	657053.998778	3329.68100685	43	6.60283036805	651809.994975	1969.51617189	2641	1714	136	136	147	156	141	1096	0
DLR00014013	12	19	YIR043C	UD20-36_5h_3x	SD/MSG -ARG -HIS -LYS +Canavanine +clonNAT +G418 +Thialysine	cSGA_v3r2	7	11	5.13490659448	9304.96649153	33.0407670565	254	5.49221162039	668505.997643	3298.02530743	43	6.5623982994	665473.994039	2131.22570779	2782	1717	136	136	147	156	141	1369	0
DLR00014013	12	20	YIL153W	UD20-36_5h_3x	SD/MSG -ARG -HIS -LYS +Canavanine +clonNAT +G418 +Thialysine	cSGA_v3r2	7	11	4.58219460713	7540.19573796	28.2755788137	254	4.88704595442	457848.998311	3000.48524845	43	5.90838930206	450327.172388	955.428209291	2914	1719	136	136	134	145	134	1153	0
DLR00014013	12	21	YJL152W	UD20-36_5h_3x	SD/MSG -ARG -HIS -LYS +Canavanine +clonNAT +G418 +Thialysine	cSGA_v3r2	7	11	4.93244680677	8498.03747066	34.5112484712	254	5.32118469589	637629.995428	3367.30557295	43	6.3720516441	633665.992558	2714.69772141	3049	1717	136	136	148	156	143	1483	0
DLR00014013	12	22	YJR062C	UD20-36_5h_3x	SD/MSG -ARG -HIS -LYS +Canavanine +clonNAT +G418 +Thialysine	cSGA_v3r2	7	11	4.7235956806	8085.5565744	41.7696958432	254	5.17407678462	613032.179991	3814.70555274	43	6.16745339334	619673.991387	4382.10682919	3185	1721	136	136	145	153	140	1283	0
DLR00014013	12	23	YJL089W	UD20-36_5h_3x	SD/MSG -ARG -HIS -LYS +Canavanine +clonNAT +G418 +Thialysine	cSGA_v3r2	7	11	4.98799750048	9563.90400855	60.3914366866	254	5.33948969864	754884.755718	4920.25704117	43	6.3412283709	761235.99146	5817.47555857	3323	1719	136	136	143	151	137	807	0
DLR00014013	12	24	YOR202W	UD20-36_5h_3x	SD/MSG -ARG -HIS -LYS +Canavanine +clonNAT +G418 +Thialysine	cSGA_v3r2	7	11	4.80317374737	10339.3121108	153.943627543	254	5.07557005412	908949.99138	11603.7656238	43	6.16891917983	865653.790682	10483.5703905	3458	1718	136	136	147	153	137	617	0
DLR00014013	13	1	YOR202W	UD20-36_5h_3x	SD/MSG -ARG -HIS -LYS +Canavanine +clonNAT +G418 +Thialysine	cSGA_v3r2	7	11	4.79986892542	10747.323079	132.789996865	254	5.10857593282	898476.99231	10141.9397336	43	6.13976582472	893565.991453	11938.7669309	331	1848	136	136	156	161	144	661	0
DLR00014013	13	2	YJL028W	UD20-36_5h_3x	SD/MSG -ARG -HIS -LYS +Canavanine +clonNAT +G418 +Thialysine	cSGA_v3r2	7	11	4.93725496751	9221.88317716	83.9594738875	254	5.2589277131	723486.993967	4829.12016476	43	6.30429756062	718801.991828	5264.41756631	466	1849	136	136	153	159	144	1155	0
DLR00014013	13	3	YJL159W	UD20-36_5h_3x	SD/MSG -ARG -HIS -LYS +Canavanine +clonNAT +G418 +Thialysine	cSGA_v3r2	7	11	5.0223869584	9002.54737958	33.1214256299	254	5.37920883566	674901.996159	3546.726727	43	6.42457138752	667896.99311	2869.26810055	602	1849	136	136	152	160	145	976	0
DLR00014013	13	4	YJL138C	UD20-36_5h_3x	SD/MSG -ARG -HIS -LYS +Canavanine +clonNAT +G418 +Thialysine	cSGA_v3r2	7	11	4.62251055522	7947.06559034	26.2749088274	254	4.91187524382	501350.997334	3098.32427635	43	5.93579297382	498245.994931	1456.0912419	738	1847	136	136	142	152	141	1347	0
DLR00014013	13	5	YIR013C	UD20-36_5h_3x	SD/MSG -ARG -HIS -LYS +Canavanine +clonNAT +G418 +Thialysine	cSGA_v3r2	7	11	4.71871763671	8314.38262113	37.6697445827	254	5.09289412487	586248.996456	3121.71515592	43	6.12446694434	581645.994206	1994.91602374	866	1851	136	136	151	159	146	1371	0
DLR00014013	13	6	YIL097W	UD20-36_5h_3x	SD/MSG -ARG -HIS -LYS +Canavanine +clonNAT +G418 +Thialysine	cSGA_v3r2	7	11	4.98616324501	9538.30558812	28.7877642384	254	5.3503444209	682652.997185	2809.5690475	43	6.40329752652	676370.994766	1715.98911172	1005	1848	136	136	152	160	145	940	0
DLR00014013	13	7	YIR009W	UD20-36_5h_3x	SD/MSG -ARG -HIS -LYS +Canavanine +clonNAT +G418 +Thialysine	cSGA_v3r2	7	11	5.01494547958	8921.81443129	44.50809744	254	5.37564411048	652255.997535	3190.59103351	43	6.4273010063	646048.994441	2032.57444925	1145	1851	136	136	153	161	145	1076	0
DLR00014013	13	8	YJR035W	UD20-36_5h_3x	SD/MSG -ARG -HIS -LYS +Canavanine +clonNAT +G418 +Thialysine	cSGA_v3r2	7	11	5.07754563616	9240.51338455	40.4062138857	254	5.41433766161	664657.997356	3130.44602142	43	6.47073787197	659467.994163	2157.38848129	1278	1850	136	136	150	158	143	1021	0
DLR00014013	13	9	YIL108W	UD20-36_5h_3x	SD/MSG -ARG -HIS -LYS +Canavanine +clonNAT +G418 +Thialysine	cSGA_v3r2	7	11	5.09296459605	9368.01785863	41.1993818929	254	5.50287291878	688512.998002	3384.01933238	43	6.56267978833	683263.994697	2335.95492902	1416	1850	136	136	150	159	142	1018	0
DLR00014013	13	10	YIR027C	UD20-36_5h_3x	SD/MSG -ARG -HIS -LYS +Canavanine +clonNAT +G418 +Thialysine	cSGA_v3r2	7	11	5.15661904302	9986.99495755	33.6540827008	254	5.51756740298	742575.997183	3414.55292262	43	6.58305377699	738998.993955	2669.92964621	1554	1851	136	136	150	158	142	1173	0
DLR00014013	13	11	YJL144W	UD20-36_5h_3x	SD/MSG -ARG -HIS -LYS +Canavanine +clonNAT +G418 +Thialysine	cSGA_v3r2	7	11	5.09786010968	9272.00018782	40.8727220901	254	5.46395203829	699320.997536	3009.07765108	43	6.5211678855	693496.994501	2287.09354142	1692	1857	136	136	151	158	142	1013	0
DLR00014013	13	12	YIL124W	UD20-36_5h_3x	SD/MSG -ARG -HIS -LYS +Canavanine +clonNAT +G418 +Thialysine	cSGA_v3r2	7	11	5.20020581366	9990.68931357	43.5117908647	254	5.57572543116	755408.99782	3353.13230963	43	6.64437727105	751136.99445	2639.35577716	1823	1853	136	136	151	158	141	1055	0
DLR00014013	13	13	YJL084C	UD20-36_5h_3x	SD/MSG -ARG -HIS -LYS +Canavanine +clonNAT +G418 +Thialysine	cSGA_v3r2	7	11	5.0500112114	8534.68929537	24.8801224995	254	5.44331801819	651956.99662	3371.29123346	43	6.49436824709	645679.993101	2805.83402574	1960	1855	136	136	150	158	141	1139	0
DLR00014013	13	14	YJL210W	UD20-36_5h_3x	SD/MSG -ARG -HIS -LYS +Canavanine +clonNAT +G418 +Thialysine	cSGA_v3r2	7	11	4.62149186443	6170.00000832	29.047951749	254	4.95492380024	374775.999556	2543.07963942	43	5.95793301603	367790.997259	954.492843187	2090	1855	136	136	133	143	132	1023	0
DLR00014013	13	15	YJL193W	UD20-36_5h_3x	SD/MSG -ARG -HIS -LYS +Canavanine +clonNAT +G418 +Thialysine	cSGA_v3r2	7	11	5.22228234717	9577.69178121	44.0923197972	254	5.57712761713	737733.998099	3481.81497782	43	6.64303844963	732284.994632	2236.68160377	2233	1854	136	136	150	158	141	1053	0
DLR00014013	13	16	YJL043W	UD20-36_5h_3x	SD/MSG -ARG -HIS -LYS +Canavanine +clonNAT +G418 +Thialysine	cSGA_v3r2	7	11	4.96470435009	8582.62970033	42.17126678	254	5.34938847028	616025.997233	3059.55016846	43	6.40112525701	611682.994001	2186.80354672	2367	1856	136	136	145	154	138	1327	0
DLR00014013	13	17	YIR025W	UD20-36_5h_3x	SD/MSG -ARG -HIS -LYS +Canavanine +clonNAT +G418 +Thialysine	cSGA_v3r2	7	11	5.05892351841	8509.38382695	44.4274879389	254	5.44043767531	621939.997488	3610.27181542	43	6.50212035184	617370.99376	2451.99586855	2507	1859	136	136	146	155	139	1370	0
DLR00014013	13	18	YIL070C	UD20-36_5h_3x	SD/MSG -ARG -HIS -LYS +Canavanine +clonNAT +G418 +Thialysine	cSGA_v3r2	7	11	5.09914140303	9060.10590413	41.5050926211	254	5.44942217487	655328.996924	3716.66028673	43	6.51523787712	651403.99316	2780.42431673	2639	1857	136	136	146	155	140	1341	0
DLR00014013	13	19	YJL042W	UD20-36_5h_3x	SD/MSG -ARG -HIS -LYS +Canavanine +clonNAT +G418 +Thialysine	cSGA_v3r2	7	11	4.77548435589	7669.05010063	35.0646854319	254	5.17585807828	537757.995197	3869.20688849	43	6.21915225536	532012.991966	3238.55002587	2776	1856	136	136	142	152	138	1361	0
DLR00014013	13	20	YIL093C	UD20-36_5h_3x	SD/MSG -ARG -HIS -LYS +Canavanine +clonNAT +G418 +Thialysine	cSGA_v3r2	7	11	5.05458845546	8583.07016387	39.1818817825	254	5.37167715135	635199.996455	3516.59798536	43	6.41955076622	629411.992892	2551.05447335	2916	1856	136	136	146	155	141	1205	0
DLR00014013	13	21	YJR070C	UD20-36_5h_3x	SD/MSG -ARG -HIS -LYS +Canavanine +clonNAT +G418 +Thialysine	cSGA_v3r2	7	11	4.54205746348	6890.27288069	33.3530032707	254	4.87984762625	478148.998051	3417.68684938	43	5.89192632748	473011.995402	1118.77365267	3048	1858	136	136	139	149	138	1592	0
DLR00014013	13	22	YIR034C	UD20-36_5h_3x	SD/MSG -ARG -HIS -LYS +Canavanine +clonNAT +G418 +Thialysine	cSGA_v3r2	7	11	0.5	498.6	57.356294497	254	12	32462.1	1267.19044358	43	0.5	2568.6	295.809456013	3180	1862	136	136	-1	-1	-1	0	0
DLR00014013	13	23	YJR001W	UD20-36_5h_3x	SD/MSG -ARG -HIS -LYS +Canavanine +clonNAT +G418 +Thialysine	cSGA_v3r2	7	11	5.10803949083	9308.52797003	98.886801035	254	5.32661426259	746183.298358	4904.15184338	43	6.33438901808	749175.991977	5135.44592177	3323	1855	136	136	142	150	136	887	0
DLR00014013	13	24	YOR202W	UD20-36_5h_3x	SD/MSG -ARG -HIS -LYS +Canavanine +clonNAT +G418 +Thialysine	cSGA_v3r2	7	11	5.43669930221	11058.8008997	200.79522912	254	5.38814532566	1024273.99083	12400.0407969	43	6.43024120414	1018269.98925	13891.4079671	3458	1854	136	136	150	155	137	597	0
DLR00014013	14	1	YOR202W	UD20-36_5h_3x	SD/MSG -ARG -HIS -LYS +Canavanine +clonNAT +G418 +Thialysine	cSGA_v3r2	7	11	4.43949300959	9685.50866574	116.907749672	254	4.77008090594	807856.994749	10587.5769437	43	5.77231356843	800757.994421	12258.1362028	329	1986	136	136	153	159	142	664	0
DLR00014013	14	2	YJR069C	UD20-36_5h_3x	SD/MSG -ARG -HIS -LYS +Canavanine +clonNAT +G418 +Thialysine	cSGA_v3r2	7	11	4.91868999197	9331.14078999	89.9977731837	254	5.22849569296	746820.993504	5308.69512217	43	6.27349680812	741274.991574	5880.88794339	464	1987	136	136	153	159	144	1092	0
DLR00014013	14	3	YIL089W	UD20-36_5h_3x	SD/MSG -ARG -HIS -LYS +Canavanine +clonNAT +G418 +Thialysine	cSGA_v3r2	7	11	4.76772968598	7904.60033222	28.1880185226	254	5.17587122043	584205.996101	3020.44111052	43	6.20654739648	578767.993602	2359.86792935	597	1982	136	136	150	158	144	1407	0
DLR00014013	14	4	YJR009C	UD20-36_5h_3x	SD/MSG -ARG -HIS -LYS +Canavanine +clonNAT +G418 +Thialysine	cSGA_v3r2	7	11	4.80877434557	8680.8279698	26.5405490004	254	5.20327719819	618512.996285	3129.40250311	43	6.26786267527	609308.859634	1569.27929198	733	1983	136	136	150	158	145	1545	0
DLR00014013	14	5	YJL126W	UD20-36_5h_3x	SD/MSG -ARG -HIS -LYS +Canavanine +clonNAT +G418 +Thialysine	cSGA_v3r2	7	11	4.85610342371	8307.87171669	31.8694909538	254	5.23553923696	602330.996885	2824.74381794	43	6.29840013966	591039.960174	1359.21999174	872	1989	136	136	151	159	146	1185	0
DLR00014013	14	6	YIL099W	UD20-36_5h_3x	SD/MSG -ARG -HIS -LYS +Canavanine +clonNAT +G418 +Thialysine	cSGA_v3r2	7	11	4.7378936584	7531.56668046	36.3054621771	254	5.1188633178	533177.997439	2961.00356934	43	6.14228232045	526305.994532	1549.84097802	1005	1990	136	136	148	157	143	1221	0
DLR00014013	14	7	YJL135W	UD20-36_5h_3x	SD/MSG -ARG -HIS -LYS +Canavanine +clonNAT +G418 +Thialysine	cSGA_v3r2	7	11	4.9106065751	8745.39735923	29.2728370863	254	5.28143403428	632475.997	2981.16198345	43	6.33570316708	628578.994203	2145.49521592	1147	1984	136	136	151	159	144	1359	0
DLR00014013	14	8	YIR039C	UD20-36_5h_3x	SD/MSG -ARG -HIS -LYS +Canavanine +clonNAT +G418 +Thialysine	cSGA_v3r2	7	11	4.73957008158	7806.03010231	38.096072317	254	5.12734094012	550395.996822	2915.84829185	43	6.16204625611	544425.994258	1772.99396906	1279	1983	136	136	147	156	142	1254	0
DLR00014013	14	9	YIL137C	UD20-36_5h_3x	SD/MSG -ARG -HIS -LYS +Canavanine +clonNAT +G418 +Thialysine	cSGA_v3r2	7	11	4.84085417079	8790.57713376	32.5463330753	254	5.2356258876	650537.995551	3264.17644331	43	6.28075939458	645094.993261	3013.66049931	1414	1989	136	136	149	158	143	1177	0
DLR00014013	14	10	YJL099W	UD20-36_5h_3x	SD/MSG -ARG -HIS -LYS +Canavanine +clonNAT +G418 +Thialysine	cSGA_v3r2	7	11	4.74650025837	8279.81680067	30.1858510171	254	5.17044398179	609259.996632	2596.84763029	43	6.22065539066	600801.791107	1886.17813579	1554	1991	136	136	149	157	142	1501	0
DLR00014013	14	11	YJL046W	UD20-36_5h_3x	SD/MSG -ARG -HIS -LYS +Canavanine +clonNAT +G418 +Thialysine	cSGA_v3r2	7	11	3.83808157035	5285.53921963	41.1427021516	254	4.11220953047	288088.000209	3799.70363902	43	5.02127311784	282805.000053	1073.82365063	1688	1994	136	136	126	138	130	1139	0
DLR00014013	14	12	YJL215C	UD20-36_5h_3x	SD/MSG -ARG -HIS -LYS +Canavanine +clonNAT +G418 +Thialysine	cSGA_v3r2	7	11	4.93886017475	9423.43440658	38.5442879096	254	5.32355573853	706896.995457	3737.86424122	43	6.36910586103	703045.992909	3698.13812372	1824	1989	136	136	148	157	140	1169	0
DLR00014013	14	13	YJL030W	UD20-36_5h_3x	SD/MSG -ARG -HIS -LYS +Canavanine +clonNAT +G418 +Thialysine	cSGA_v3r2	7	11	4.99665063804	9214.00002919	34.6615515509	254	5.38923340528	683246.99757	2840.74736767	43	6.44305142104	678288.994704	2115.62789323	1961	1990	136	136	146	155	139	1141	0
DLR00014013	14	14	YIL086C	UD20-36_5h_3x	SD/MSG -ARG -HIS -LYS +Canavanine +clonNAT +G418 +Thialysine	cSGA_v3r2	7	11	4.66992834335	7927.68117351	37.9974652258	254	5.08164182091	591817.994604	3575.18847246	43	6.11415519049	586711.992566	3458.1226425	2097	1991	136	136	145	154	139	1382	0
DLR00014013	14	15	YIL092W	UD20-36_5h_3x	SD/MSG -ARG -HIS -LYS +Canavanine +clonNAT +G418 +Thialysine	cSGA_v3r2	7	11	4.9970886567	8488.22640724	36.7675918179	254	5.4176494985	657992.996938	3104.6083614	43	6.47292029304	652707.99388	2345.37812308	2233	1994	136	136	148	156	140	1377	0
DLR00014013	14	16	YJL213W	UD20-36_5h_3x	SD/MSG -ARG -HIS -LYS +Canavanine +clonNAT +G418 +Thialysine	cSGA_v3r2	7	11	4.89426843133	8124.07954621	34.1363134755	254	5.34433445407	616171.997114	2888.9363808	43	6.39220725794	609614.994136	2150.97314806	2365	1990	136	136	146	155	139	1227	0
DLR00014013	14	17	YJR099W	UD20-36_5h_3x	SD/MSG -ARG -HIS -LYS +Canavanine +clonNAT +G418 +Thialysine	cSGA_v3r2	7	11	5.11196506272	9348.9730085	46.8942771631	254	5.47198623737	688960.99737	3297.91945621	43	6.53785410563	685285.993975	2471.2150021	2507	1992	136	136	145	154	139	1298	0
DLR00014013	14	18	YJL023C	UD20-36_5h_3x	SD/MSG -ARG -HIS -LYS +Canavanine +clonNAT +G418 +Thialysine	cSGA_v3r2	7	11	4.83853362723	7773.53633664	35.7401014513	254	5.25597729984	562362.996697	2981.44561466	43	6.29937869897	557839.993604	2219.45004421	2641	1992	136	136	144	153	139	1534	0
DLR00014013	14	19	YJL017W	UD20-36_5h_3x	SD/MSG -ARG -HIS -LYS +Canavanine +clonNAT +G418 +Thialysine	cSGA_v3r2	7	11	5.02754402889	8706.36098055	25.1409832682	254	5.44831413592	658889.996961	3280.64270703	43	6.50952943846	654857.993499	2360.4271884	2778	1991	136	136	147	155	141	1479	0
DLR00014013	14	20	YJL171C	UD20-36_5h_3x	SD/MSG -ARG -HIS -LYS +Canavanine +clonNAT +G418 +Thialysine	cSGA_v3r2	7	11	4.84935979299	7477.93907919	33.1365225896	254	5.23269748848	560120.996359	2794.31135564	43	6.29738731044	549591.466739	1415.12908906	2914	1991	136	136	145	154	140	1632	0
DLR00014013	14	21	YIL132C	UD20-36_5h_3x	SD/MSG -ARG -HIS -LYS +Canavanine +clonNAT +G418 +Thialysine	cSGA_v3r2	7	11	4.8864233301	8442.21529123	45.611649162	254	5.26427249607	631404.239998	3101.92028543	43	6.27245468826	635745.991932	3551.5261974	3049	1991	136	136	145	153	140	1308	0
DLR00014013	14	22	YIL149C	UD20-36_5h_3x	SD/MSG -ARG -HIS -LYS +Canavanine +clonNAT +G418 +Thialysine	cSGA_v3r2	7	11	5.13397350489	9021.63283681	73.8641139281	254	5.41290010553	727355.996221	3820.5397096	43	6.45665436076	721128.993295	2900.71108316	3183	1991	136	136	146	153	139	1216	0
DLR00014013	14	23	YJL161W	UD20-36_5h_3x	SD/MSG -ARG -HIS -LYS +Canavanine +clonNAT +G418 +Thialysine	cSGA_v3r2	7	11	5.26698492778	9489.3152111	89.8547347531	254	5.48523183313	813365.994038	6303.10447223	43	6.5338657743	803941.991193	5941.5008938	3322	1990	136	136	145	152	137	963	0
DLR00014013	14	24	YOR202W	UD20-36_5h_3x	SD/MSG -ARG -HIS -LYS +Canavanine +clonNAT +G418 +Thialysine	cSGA_v3r2	7	11	5.08606217483	10792.6069025	176.792903927	254	5.23969937541	972674.991166	11789.9870364	43	6.27412772045	965731.990087	13338.7893509	3460	1992	136	136	148	153	136	562	0
DLR00014013	15	1	YOR202W	UD20-36_5h_3x	SD/MSG -ARG -HIS -LYS +Canavanine +clonNAT +G418 +Thialysine	cSGA_v3r2	7	11	4.50722546812	10335.1479984	131.551130932	254	4.78651466206	836041.99505	10824.7514333	43	5.78754691581	830338.994723	12635.251101	326	2125	136	136	152	157	142	592	0
DLR00014013	15	2	YJL196C	UD20-36_5h_3x	SD/MSG -ARG -HIS -LYS +Canavanine +clonNAT +G418 +Thialysine	cSGA_v3r2	7	11	4.54369646405	8577.59908224	80.445846134	254	4.91353975459	669995.994397	5722.42961598	43	5.93575012153	664320.99323	6205.3366658	463	2125	136	136	150	156	143	1228	0
DLR00014013	15	3	YJL190C	UD20-36_5h_3x	SD/MSG -ARG -HIS -LYS +Canavanine +clonNAT +G418 +Thialysine	cSGA_v3r2	7	11	4.72312104869	8535.59056128	56.8378995205	254	5.0877636843	632504.995435	3632.07319608	43	6.12408269211	627124.993272	3134.33975876	600	2125	136	136	149	157	145	1334	0
DLR00014013	15	4	YJR021C	UD20-36_5h_3x	SD/MSG -ARG -HIS -LYS +Canavanine +clonNAT +G418 +Thialysine	cSGA_v3r2	7	11	4.9266349526	9016.17192895	53.0260533474	254	5.29392550996	660970.995525	3432.25288289	43	6.33829746929	658309.992657	2839.33433855	732	2123	136	136	152	159	147	1653	0
DLR00014013	15	5	YJL083W	UD20-36_5h_3x	SD/MSG -ARG -HIS -LYS +Canavanine +clonNAT +G418 +Thialysine	cSGA_v3r2	7	11	5.12497798169	8569.93667092	35.49468159	254	5.4710587165	650632.997477	2983.19915618	43	6.52650653497	644883.99388	1947.43312757	874	2126	136	136	153	161	147	1259	0
DLR00014013	15	6	YIL123W	UD20-36_5h_3x	SD/MSG -ARG -HIS -LYS +Canavanine +clonNAT +G418 +Thialysine	cSGA_v3r2	7	11	5.06067440732	8929.16911461	42.9707854234	254	5.38787681499	669911.995876	3350.28768909	43	6.44124554948	664072.992977	2916.32982233	1007	2125	136	136	151	159	146	1168	0
DLR00014013	15	7	YJL181W	UD20-36_5h_3x	SD/MSG -ARG -HIS -LYS +Canavanine +clonNAT +G418 +Thialysine	cSGA_v3r2	7	11	4.88369770554	8362.83270295	33.546889587	254	5.26915776311	614423.996391	2972.86967509	43	6.31833810366	609336.993679	2256.00989595	1144	2126	136	136	149	158	144	1347	0
DLR00014013	15	8	YIL077C	UD20-36_5h_3x	SD/MSG -ARG -HIS -LYS +Canavanine +clonNAT +G418 +Thialysine	cSGA_v3r2	7	11	4.72791418037	8351.50908829	29.0995041784	254	5.12947114587	594817.996606	3144.6813036	43	6.18214208345	585293.197335	1913.39635263	1280	2127	136	136	147	156	143	1357	0
DLR00014013	15	9	YJR075W	UD20-36_5h_3x	SD/MSG -ARG -HIS -LYS +Canavanine +clonNAT +G418 +Thialysine	cSGA_v3r2	7	11	4.35851346561	6882.70398405	24.1333940506	254	4.7737894885	496421.996508	3215.91064168	43	5.80819496887	483188.771463	2036.63825134	1417	2125	136	136	144	155	143	1588	0
DLR00014013	15	10	YJL064W	UD20-36_5h_3x	SD/MSG -ARG -HIS -LYS +Canavanine +clonNAT +G418 +Thialysine	cSGA_v3r2	7	11	4.89307462109	9038.61611621	31.3443308037	254	5.28548826681	712707.99564	3247.36614199	43	6.33478175599	706545.993438	3197.96248249	1551	2126	136	136	151	159	143	1124	0
DLR00014013	15	11	YJL101C	UD20-36_5h_3x	SD/MSG -ARG -HIS -LYS +Canavanine +clonNAT +G418 +Thialysine	cSGA_v3r2	7	11	0	11	18.920395136	254	12	27396.0313228	475.461005436	43	0	43	99.4640104581	1684	2134	136	136	-1	-1	-1	0	0
DLR00014013	15	12	YJL145W	UD20-36_5h_3x	SD/MSG -ARG -HIS -LYS +Canavanine +clonNAT +G418 +Thialysine	cSGA_v3r2	7	11	5.1122958405	9842.5829924	61.1287008696	254	5.45439745776	793170.996072	3254.67219508	43	6.51224941058	787998.993476	3213.90671765	1823	2127	136	136	151	159	142	1064	0
DLR00014013	15	13	YJL214W	UD20-36_5h_3x	SD/MSG -ARG -HIS -LYS +Canavanine +clonNAT +G418 +Thialysine	cSGA_v3r2	7	11	4.98229360832	8678.56873169	36.5030185961	254	5.36811912805	683919.995838	3375.56574139	43	6.42087923453	678756.993162	2970.41714842	1960	2126	136	136	149	157	141	1412	0
DLR00014013	15	14	YIL103W	UD20-36_5h_3x	SD/MSG -ARG -HIS -LYS +Canavanine +clonNAT +G418 +Thialysine	cSGA_v3r2	7	11	4.97763179247	8963.50392827	35.0764659771	254	5.30651520468	670422.996032	2778.46966142	43	6.3569233204	663590.993782	2487.6939343	2096	2126	136	136	144	152	138	1073	0
DLR00014013	15	15	YIR033W	UD20-36_5h_3x	SD/MSG -ARG -HIS -LYS +Canavanine +clonNAT +G418 +Thialysine	cSGA_v3r2	7	11	4.29755437514	6160.94753119	24.1296746213	254	4.64629601687	413146.998626	2956.43216503	43	5.63409175017	405773.99638	1390.99848154	2233	2130	136	136	134	145	133	1307	0
DLR00014013	15	16	YJL182C	UD20-36_5h_3x	SD/MSG -ARG -HIS -LYS +Canavanine +clonNAT +G418 +Thialysine	cSGA_v3r2	7	11	4.84177558335	8956.6783925	38.8219031306	254	5.22548894175	685490.994136	4015.12930309	43	6.27567296816	680980.992019	4142.98476217	2368	2127	136	136	145	154	139	1344	0
DLR00014013	15	17	YIL100W	UD20-36_5h_3x	SD/MSG -ARG -HIS -LYS +Canavanine +clonNAT +G418 +Thialysine	cSGA_v3r2	7	11	5.10797353317	8375.94075035	33.3339570159	254	5.4445802875	652674.997293	2933.2075125	43	6.49881036379	645402.99394	2228.2402008	2505	2125	136	136	147	155	140	1116	0
DLR00014013	15	18	YIL164C	UD20-36_5h_3x	SD/MSG -ARG -HIS -LYS +Canavanine +clonNAT +G418 +Thialysine	cSGA_v3r2	7	11	4.99991923913	8495.44670966	21.7306252192	254	5.41696346502	651987.997937	2726.5817625	43	6.46317168227	647882.994669	1905.71814895	2641	2127	136	136	147	155	141	1427	0
DLR00014013	15	19	YJL169W	UD20-36_5h_3x	SD/MSG -ARG -HIS -LYS +Canavanine +clonNAT +G418 +Thialysine	cSGA_v3r2	7	11	4.73455188142	7885.04359085	25.8740874453	254	5.04531994285	559375.996425	3027.95662328	43	6.10377268637	550475.119937	1610.15188429	2778	2125	136	136	141	150	137	1685	0
DLR00014013	15	20	YIL163C	UD20-36_5h_3x	SD/MSG -ARG -HIS -LYS +Canavanine +clonNAT +G418 +Thialysine	cSGA_v3r2	7	11	5.08959781365	8437.80899729	35.428852536	254	5.45979923237	667630.997653	3069.08944281	43	6.51438867312	660068.994391	2164.48310849	2912	2125	136	136	148	156	142	1091	0
DLR00014013	15	21	YJR083C	UD20-36_5h_3x	SD/MSG -ARG -HIS -LYS +Canavanine +clonNAT +G418 +Thialysine	cSGA_v3r2	7	11	4.8510200377	7938.02282434	48.5190275549	254	5.23227897206	615309.995104	3604.0432817	43	6.26893018519	607699.99252	3178.32328853	3052	2125	136	136	145	153	140	1148	0
DLR00014013	15	22	YJL058C	UD20-36_5h_3x	SD/MSG -ARG -HIS -LYS +Canavanine +clonNAT +G418 +Thialysine	cSGA_v3r2	7	11	4.81619634234	8449.81310351	57.2773855869	254	5.23543661769	645999.277809	3754.00143719	43	6.25288395771	646896.992808	3432.97661764	3184	2125	136	136	142	150	137	1301	0
DLR00014013	15	23	YIL140W	UD20-36_5h_3x	SD/MSG -ARG -HIS -LYS +Canavanine +clonNAT +G418 +Thialysine	cSGA_v3r2	7	11	4.75921252352	8227.87244739	108.313194799	254	5.15853733271	683873.993022	6764.6513742	43	6.19022310396	674891.991059	6341.34110943	3322	2122	136	136	143	150	136	1137	0
DLR00014013	15	24	YOR202W	UD20-36_5h_3x	SD/MSG -ARG -HIS -LYS +Canavanine +clonNAT +G418 +Thialysine	cSGA_v3r2	7	11	4.90997682437	10366.9911	172.808867624	254	5.11112846534	900607.991207	11509.9964083	43	6.13703821712	893156.990456	12977.8281392	3463	2125	136	136	147	152	135	496	0
DLR00014013	16	1	YOR202W	UD20-36_5h_3x	SD/MSG -ARG -HIS -LYS +Canavanine +clonNAT +G418 +Thialysine	cSGA_v3r2	7	11	3.80448507727	10414.2311368	104.23153422	254	4.16629898041	690837.999727	7369.08206098	43	5.06790321294	683340.999326	8082.09114064	325	2276	136	136	153	158	144	802	31
DLR00014013	16	2	YOR202W	UD20-36_5h_3x	SD/MSG -ARG -HIS -LYS +Canavanine +clonNAT +G418 +Thialysine	cSGA_v3r2	7	11	4.22497471392	9393.00074626	140.059165337	254	4.63828795001	609860.999509	8293.00813793	43	5.59180830706	615568.998981	6548.03048959	460	2281	136	136	157	162	150	1086	36
DLR00014013	16	3	YOR202W	UD20-36_5h_3x	SD/MSG -ARG -HIS -LYS +Canavanine +clonNAT +G418 +Thialysine	cSGA_v3r2	7	11	4.02127178538	7670.7	258.549934365	254	4.3152613733	525672.990396	25189.3993453	43	5.26181437276	516039.992913	26335.6570774	594	2267	136	136	156	162	151	1057	26
DLR00014013	16	4	YOR202W	UD20-36_5h_3x	SD/MSG -ARG -HIS -LYS +Canavanine +clonNAT +G418 +Thialysine	cSGA_v3r2	7	11	4.46414172571	6702.0901911	25.8538881509	254	4.82020373416	395606.87502	3453.85681571	43	5.80541355474	383143.908807	1702.59307877	725	2251	136	136	153	160	150	549	0
DLR00014013	16	5	YOR202W	UD20-36_5h_3x	SD/MSG -ARG -HIS -LYS +Canavanine +clonNAT +G418 +Thialysine	cSGA_v3r2	7	11	4.78573965395	7605.14525819	17.2879847999	254	5.13064068086	480664.996501	3063.60721068	43	6.14060227097	471178.993267	2145.8995309	881	2252	136	136	154	162	149	689	13
DLR00014013	16	6	YOR202W	UD20-36_5h_3x	SD/MSG -ARG -HIS -LYS +Canavanine +clonNAT +G418 +Thialysine	cSGA_v3r2	7	11	4.76643093033	7746.88151402	25.9214258918	254	5.13031461159	498641.996102	2958.8250691	43	6.15294814747	490153.993348	2340.20595087	993	2259	136	136	151	159	147	688	0
DLR00014013	16	7	YOR202W	UD20-36_5h_3x	SD/MSG -ARG -HIS -LYS +Canavanine +clonNAT +G418 +Thialysine	cSGA_v3r2	7	11	4.79672570523	7678.27303363	28.531005778	254	5.18906313496	518799.995568	3273.24227872	43	6.21285598491	511126.992477	2948.49509541	1131	2261	136	136	152	160	147	860	0
DLR00014013	16	8	YOR202W	UD20-36_5h_3x	SD/MSG -ARG -HIS -LYS +Canavanine +clonNAT +G418 +Thialysine	cSGA_v3r2	7	11	4.65776006836	7634.18150088	23.2342654137	254	5.00219599607	516144.994632	3578.94421967	43	6.02422515961	508810.992419	3146.36748972	1277	2262	136	136	149	158	145	1049	1
DLR00014013	16	9	YOR202W	UD20-36_5h_3x	SD/MSG -ARG -HIS -LYS +Canavanine +clonNAT +G418 +Thialysine	cSGA_v3r2	7	11	4.86336473473	8337.71387499	31.6761628173	254	5.23282860261	597176.994982	3387.80754532	43	6.26463432674	589638.992447	3342.78079615	1415	2261	136	136	151	160	146	1051	0
DLR00014013	16	10	YOR202W	UD20-36_5h_3x	SD/MSG -ARG -HIS -LYS +Canavanine +clonNAT +G418 +Thialysine	cSGA_v3r2	7	11	4.74923387261	8112.98533884	43.1308577108	254	5.1899026804	570746.996906	2911.65868145	43	6.21712871972	562166.994368	2676.83749765	1540	2262	136	136	151	159	145	727	0
DLR00014013	16	11	YOR202W	UD20-36_5h_3x	SD/MSG -ARG -HIS -LYS +Canavanine +clonNAT +G418 +Thialysine	cSGA_v3r2	7	11	4.69986790796	7932.18929383	53.4878885965	254	5.15538587581	559024.997237	2793.49898473	43	6.17660586049	548985.994822	2514.17605909	1674	2260	136	136	152	160	145	649	0
DLR00014013	16	12	YOR202W	UD20-36_5h_3x	SD/MSG -ARG -HIS -LYS +Canavanine +clonNAT +G418 +Thialysine	cSGA_v3r2	7	11	4.56138312611	6901.94429627	20.9145277353	254	4.95579329647	459132.996617	2894.55737167	43	5.95293180546	449222.994014	2092.74358065	1808	2258	136	136	152	160	145	680	0
DLR00014013	16	13	YOR202W	UD20-36_5h_3x	SD/MSG -ARG -HIS -LYS +Canavanine +clonNAT +G418 +Thialysine	cSGA_v3r2	7	11	4.53563305846	6424.53223358	27.7947996016	254	5.00819813287	437312.995834	3138.0146385	43	6.00089758362	424700.993184	2605.94092908	1979	2253	136	136	152	160	145	603	1
DLR00014013	16	14	YOR202W	UD20-36_5h_3x	SD/MSG -ARG -HIS -LYS +Canavanine +clonNAT +G418 +Thialysine	cSGA_v3r2	7	11	4.79062000967	7522.4454987	41.4118756327	254	5.21363859435	503835.99672	3047.01455693	43	6.23711188958	491042.993676	2547.04395388	2079	2254	136	136	153	160	145	437	0
DLR00014013	16	15	YOR202W	UD20-36_5h_3x	SD/MSG -ARG -HIS -LYS +Canavanine +clonNAT +G418 +Thialysine	cSGA_v3r2	7	11	4.84395225259	7172.14350411	20.9101730715	254	5.19306289641	478293.996613	3434.57448462	43	6.20791005563	464280.993061	2192.00202137	2216	2252	136	136	153	160	145	424	0
DLR00014013	16	16	YOR202W	UD20-36_5h_3x	SD/MSG -ARG -HIS -LYS +Canavanine +clonNAT +G418 +Thialysine	cSGA_v3r2	7	11	4.55367817408	6739.02446093	22.0493878447	254	4.99604353455	432220.997754	2715.6427612	43	5.99130820968	419629.995008	1675.37143434	2352	2252	136	136	151	159	145	456	6
DLR00014013	16	17	YOR202W	UD20-36_5h_3x	SD/MSG -ARG -HIS -LYS +Canavanine +clonNAT +G418 +Thialysine	cSGA_v3r2	7	11	4.57443609628	8378.1	214.19210504	254	5.11089711335	509206.5	10308.4412512	43	5.89900264681	556548.986975	17808.0214608	2488	2251	136	136	152	160	145	353	23
DLR00014013	16	18	YOR202W	UD20-36_5h_3x	SD/MSG -ARG -HIS -LYS +Canavanine +clonNAT +G418 +Thialysine	cSGA_v3r2	7	11	4.17037807218	8517.10537023	118.08133389	254	4.66565533802	527412.992493	7530.47568535	43	5.64144855954	518390.992055	8642.42857851	2644	2281	136	136	153	160	147	947	35
DLR00014013	16	19	YOR202W	UD20-36_5h_3x	SD/MSG -ARG -HIS -LYS +Canavanine +clonNAT +G418 +Thialysine	cSGA_v3r2	7	11	4.52554361936	9197.99944499	60.7411026211	254	5.0407055285	573730.99809	4027.139526	43	6.03032579919	565004.995901	2399.63882687	2781	2280	136	136	155	162	148	879	33
DLR00014013	16	20	YOR202W	UD20-36_5h_3x	SD/MSG -ARG -HIS -LYS +Canavanine +clonNAT +G418 +Thialysine	cSGA_v3r2	7	11	4.37316743195	8485.50472245	69.5132586617	254	4.81831001425	577815.999714	6217.99211729	43	5.7903268072	571067.999554	4567.2773409	2928	2271	136	136	153	159	147	1044	26
DLR00014013	16	21	YOR202W	UD20-36_5h_3x	SD/MSG -ARG -HIS -LYS +Canavanine +clonNAT +G418 +Thialysine	cSGA_v3r2	7	11	4.44457838254	9071.05255298	63.7906001505	254	4.86883179723	623043.999803	5478.85278771	43	5.85183734959	616824.999136	3538.62493426	3063	2266	136	136	154	160	147	990	29
DLR00014013	16	22	YOR202W	UD20-36_5h_3x	SD/MSG -ARG -HIS -LYS +Canavanine +clonNAT +G418 +Thialysine	cSGA_v3r2	7	11	4.45714739662	8884.40269908	96.8981434782	254	4.87182742226	619419.999511	7959.13322669	43	5.84765477395	613871.99939	6218.75839798	3187	2279	136	136	152	158	145	977	29
DLR00014013	16	23	YOR202W	UD20-36_5h_3x	SD/MSG -ARG -HIS -LYS +Canavanine +clonNAT +G418 +Thialysine	cSGA_v3r2	7	11	4.6283954647	7296.44517939	34.4373218187	254	5.10960512844	497605.245088	3863.53739939	43	6.06118285475	493362.992082	3351.69170911	3314	2251	136	136	152	158	144	174	13
DLR00014013	16	24	YOR202W	UD20-36_5h_3x	SD/MSG -ARG -HIS -LYS +Canavanine +clonNAT +G418 +Thialysine	cSGA_v3r2	7	11	4.84331749323	10475.7286724	97.8802690449	254	5.04769585143	860208.98821	15709.3094469	43	6.08276740618	854217.987776	17193.2397951	3458	2276	136	136	150	154	140	741	30
DLR00013953	1	1	YOR202W	UD20-36_5h_3x	SD/MSG -ARG -HIS -LYS +Canavanine +clonNAT +G418 +Thialysine	cSGA_v3r2	1	11	3.79288593954	9584.71594632	153.294607191	254	4.18922483471	569201.334459	8308.43964944	43	5.03795694141	573230.999015	9732.544498	321	208	136	136	150	155	138	338	41
DLR00013953	1	2	YOR202W	UD20-36_5h_3x	SD/MSG -ARG -HIS -LYS +Canavanine +clonNAT +G418 +Thialysine	cSGA_v3r2	1	11	4.86334221437	10016.1443654	165.921798508	254	4.82756129801	610948.994926	5533.44605539	43	5.81135351437	601252.993989	5939.79652217	462	214	136	136	148	155	141	72	0
DLR00013953	1	3	YOR202W	UD20-36_5h_3x	SD/MSG -ARG -HIS -LYS +Canavanine +clonNAT +G418 +Thialysine	cSGA_v3r2	1	11	5.06139064659	11427.5552623	158.086770987	254	5.18955953224	719734.994897	5232.11158414	43	6.2133971839	712840.993012	5313.15462766	597	217	136	136	155	161	147	183	0
DLR00013953	1	4	YOR202W	UD20-36_5h_3x	SD/MSG -ARG -HIS -LYS +Canavanine +clonNAT +G418 +Thialysine	cSGA_v3r2	1	11	4.81413453686	9976.3995215	48.6145382103	254	5.04449775944	624842.995501	4353.88799085	43	6.05018746914	615353.993958	4450.48960277	732	216	136	136	155	162	148	240	0
DLR00013953	1	5	YOR202W	UD20-36_5h_3x	SD/MSG -ARG -HIS -LYS +Canavanine +clonNAT +G418 +Thialysine	cSGA_v3r2	1	11	6.0884946904	10051.6868028	182.5873568	254	5.17642992882	646420.994412	4495.72055544	43	6.18556590511	638443.992495	4963.50612082	871	212	136	136	156	163	149	233	0
DLR00013953	1	6	YOR202W	UD20-36_5h_3x	SD/MSG -ARG -HIS -LYS +Canavanine +clonNAT +G418 +Thialysine	cSGA_v3r2	1	11	4.97211824491	10430.9396412	77.1259462028	254	5.13225014939	638669.995512	4283.11993074	43	6.14914949231	630401.99361	4384.90226641	1007	215	136	136	155	163	149	271	0
DLR00013953	1	7	YOR202W	UD20-36_5h_3x	SD/MSG -ARG -HIS -LYS +Canavanine +clonNAT +G418 +Thialysine	cSGA_v3r2	1	11	4.87460039854	10520.06011	46.3142022431	254	5.10582995973	644289.995558	3931.52222644	43	6.12140557822	636367.993896	4361.17202387	1144	213	136	136	156	164	148	305	0
DLR00013953	1	8	YOR202W	UD20-36_5h_3x	SD/MSG -ARG -HIS -LYS +Canavanine +clonNAT +G418 +Thialysine	cSGA_v3r2	1	11	4.68108164595	9818.69810565	53.1735119834	254	4.9712934649	601130.39619	4093.57272143	43	5.96086888446	596782.994462	4502.58427122	1282	214	136	136	155	164	148	235	0
DLR00013953	1	9	YOR202W	UD20-36_5h_3x	SD/MSG -ARG -HIS -LYS +Canavanine +clonNAT +G418 +Thialysine	cSGA_v3r2	1	11	4.75563650815	9733.50395288	53.048242578	254	4.9544728323	611217.758426	4251.0488613	43	5.93602555778	609731.993953	4741.15406984	1417	215	136	136	156	164	147	309	0
DLR00013953	1	10	YOR202W	UD20-36_5h_3x	SD/MSG -ARG -HIS -LYS +Canavanine +clonNAT +G418 +Thialysine	cSGA_v3r2	1	11	4.74450022135	10210.8434903	59.2838953413	254	5.02277208883	661082.995297	4502.12165119	43	6.02993903443	653163.994012	5217.76437301	1556	213	136	136	157	165	147	307	0
DLR00013953	1	11	YOR202W	UD20-36_5h_3x	SD/MSG -ARG -HIS -LYS +Canavanine +clonNAT +G418 +Thialysine	cSGA_v3r2	1	11	4.76895658286	10008.2919903	54.4037215322	254	5.04024569212	643178.995093	4384.54608085	43	6.04645884768	635530.99356	4927.89654116	1692	213	136	136	156	164	146	338	0
DLR00013953	1	12	YOR202W	UD20-36_5h_3x	SD/MSG -ARG -HIS -LYS +Canavanine +clonNAT +G418 +Thialysine	cSGA_v3r2	1	11	4.8199234168	10362.0676345	68.3582096815	254	5.07324972288	665146.994861	4491.79568699	43	6.0889870512	658078.993447	5092.12615036	1827	212	136	136	157	164	147	326	0
DLR00013953	1	13	YOR202W	UD20-36_5h_3x	SD/MSG -ARG -HIS -LYS +Canavanine +clonNAT +G418 +Thialysine	cSGA_v3r2	1	11	4.79133113757	10207.9850313	55.0590346757	254	4.99664210378	644935.994802	4076.70205235	43	6.00608436403	636370.993656	4681.55536211	1963	212	136	136	155	163	146	320	0
DLR00013953	1	14	YOR202W	UD20-36_5h_3x	SD/MSG -ARG -HIS -LYS +Canavanine +clonNAT +G418 +Thialysine	cSGA_v3r2	1	11	4.85272889595	10068.11519	51.9262018165	254	5.09706496287	626462.760071	3741.07148511	43	6.08693934731	624471.993514	4216.09864553	2100	212	136	136	154	162	145	268	0
DLR00013953	1	15	YOR202W	UD20-36_5h_3x	SD/MSG -ARG -HIS -LYS +Canavanine +clonNAT +G418 +Thialysine	cSGA_v3r2	1	11	6.12535395058	10342.6435149	190.199094685	254	5.237843445	663582.994624	4347.36215147	43	6.24995841061	656473.992422	4836.36844558	2237	212	136	136	154	162	146	287	0
DLR00013953	1	16	YOR202W	UD20-36_5h_3x	SD/MSG -ARG -HIS -LYS +Canavanine +clonNAT +G418 +Thialysine	cSGA_v3r2	1	11	4.97279223974	10241.488089	51.6878151643	254	5.14254011712	636329.9951	4029.24310487	43	6.15810547387	628393.993211	4062.04617597	2373	215	136	136	153	162	146	285	0
DLR00013953	1	17	YOR202W	UD20-36_5h_3x	SD/MSG -ARG -HIS -LYS +Canavanine +clonNAT +G418 +Thialysine	cSGA_v3r2	1	11	4.91690174254	10294.2365773	53.2539150996	254	5.16034158609	629000.472514	3553.14397274	43	6.15719994303	626807.993546	3800.59745271	2508	211	136	136	154	162	146	288	0
DLR00013953	1	18	YOR202W	UD20-36_5h_3x	SD/MSG -ARG -HIS -LYS +Canavanine +clonNAT +G418 +Thialysine	cSGA_v3r2	1	11	5.16064340513	10800.4114619	107.374033055	254	5.29673458539	674303.041983	4361.54769784	43	6.30404737833	671830.993489	4116.44178021	2646	215	136	136	154	162	146	279	0
DLR00013953	1	19	YOR202W	UD20-36_5h_3x	SD/MSG -ARG -HIS -LYS +Canavanine +clonNAT +G418 +Thialysine	cSGA_v3r2	1	11	5.17817068814	10917.9043096	109.379636494	254	5.28442540448	696949.995262	4806.63209456	43	6.31220735401	689941.992851	4592.22373668	2782	214	136	136	153	161	146	269	0
DLR00013953	1	20	YOR202W	UD20-36_5h_3x	SD/MSG -ARG -HIS -LYS +Canavanine +clonNAT +G418 +Thialysine	cSGA_v3r2	1	11	4.97868941553	10438.6774218	48.0417413654	254	5.16288271182	675793.994751	4426.67794018	43	6.18315563128	667271.993002	4875.33657247	2919	215	136	136	152	160	145	258	0
DLR00013953	1	21	YOR202W	UD20-36_5h_3x	SD/MSG -ARG -HIS -LYS +Canavanine +clonNAT +G418 +Thialysine	cSGA_v3r2	1	11	4.91427386679	9527.09560724	151.69767436	254	4.95211987967	612562.209685	4616.48133173	43	5.93016191326	609120.993782	4643.04201583	3053	215	136	136	148	156	143	206	0
DLR00013953	1	22	YOR202W	UD20-36_5h_3x	SD/MSG -ARG -HIS -LYS +Canavanine +clonNAT +G418 +Thialysine	cSGA_v3r2	1	11	4.79987010499	9943.21282576	52.1862677471	254	4.95869092404	653300.994508	4855.63519747	43	5.99093388356	629959.631337	4425.91850722	3194	215	136	136	145	153	139	93	0
DLR00013953	1	23	YOR202W	UD20-36_5h_3x	SD/MSG -ARG -HIS -LYS +Canavanine +clonNAT +G418 +Thialysine	cSGA_v3r2	1	11	5.0379691973	10189.2287094	177.014279208	254	4.98192949768	693876.993274	6284.83721601	43	5.9847080913	684269.992307	7168.2593285	3326	214	136	136	144	151	137	95	0
DLR00013953	1	24	YOR202W	UD20-36_5h_3x	SD/MSG -ARG -HIS -LYS +Canavanine +clonNAT +G418 +Thialysine	cSGA_v3r2	1	11	4.48242685331	9865.66396256	147.575408627	254	4.52890723465	634481.993429	12237.1319279	43	5.47006412205	626198.994436	14049.0565247	3453	225	136	136	141	148	133	54	36
DLR00013953	2	1	YOR202W	UD20-36_5h_3x	SD/MSG -ARG -HIS -LYS +Canavanine +clonNAT +G418 +Thialysine	cSGA_v3r2	1	11	4.63100196007	11447.3159412	117.599696537	254	4.7957701089	782131.99551	8025.42998784	43	5.79119334926	776085.995182	9784.62983364	327	351	136	136	148	154	139	49	0
DLR00013953	2	2	YAL018C	UD20-36_5h_3x	SD/MSG -ARG -HIS -LYS +Canavanine +clonNAT +G418 +Thialysine	cSGA_v3r2	1	11	4.98523734212	10738.0071711	75.1499988064	254	5.17406104894	763279.99422	5380.28535565	43	6.20697426405	756830.992759	6268.24564846	464	355	136	136	153	159	143	336	0
DLR00013953	2	3	YBR210W	UD20-36_5h_3x	SD/MSG -ARG -HIS -LYS +Canavanine +clonNAT +G418 +Thialysine	cSGA_v3r2	1	11	4.74112379723	9783.92528598	37.9819133887	254	5.00218543651	645810.995399	4037.73964998	43	6.02802232775	639849.993678	4153.2435513	603	353	136	136	151	158	144	534	0
DLR00013953	2	4	YBR114W	UD20-36_5h_3x	SD/MSG -ARG -HIS -LYS +Canavanine +clonNAT +G418 +Thialysine	cSGA_v3r2	1	11	4.65321781459	9434.07638584	33.8635976087	254	4.88481635749	607655.99449	5525.45258982	43	5.89660740382	599768.992859	5261.60597537	736	353	136	136	150	158	144	455	0
DLR00013953	2	5	YAL037W	UD20-36_5h_3x	SD/MSG -ARG -HIS -LYS +Canavanine +clonNAT +G418 +Thialysine	cSGA_v3r2	1	11	5.10582498822	10178.3845101	68.4911845701	254	5.28105860728	690003.995678	3591.69830521	43	6.3154601651	683364.993494	3428.22021227	872	352	136	136	154	162	147	558	0
DLR00013953	2	6	YAL062W	UD20-36_5h_3x	SD/MSG -ARG -HIS -LYS +Canavanine +clonNAT +G418 +Thialysine	cSGA_v3r2	1	11	4.96427895842	9854.87336537	40.7722528138	254	5.16020433066	645272.995912	3278.89165225	43	6.19072764622	637859.993958	3152.0573248	1012	353	136	136	152	161	146	476	0
DLR00013953	2	7	YBL042C	UD20-36_5h_3x	SD/MSG -ARG -HIS -LYS +Canavanine +clonNAT +G418 +Thialysine	cSGA_v3r2	1	11	4.97911453287	10036.9512664	31.3347131956	254	5.2089848247	679176.995393	3528.41756677	43	6.23772737432	672161.993296	3605.60523035	1145	352	136	136	155	163	146	514	0
DLR00013953	2	8	YBL089W	UD20-36_5h_3x	SD/MSG -ARG -HIS -LYS +Canavanine +clonNAT +G418 +Thialysine	cSGA_v3r2	1	11	4.24425737499	8768.7432429	23.7944782371	254	4.4493630366	523794.999821	4930.09262211	43	5.41698328016	516053.999276	4611.28874693	1283	357	136	136	143	154	140	381	0
DLR00013953	2	9	YBR047W	UD20-36_5h_3x	SD/MSG -ARG -HIS -LYS +Canavanine +clonNAT +G418 +Thialysine	cSGA_v3r2	1	11	4.98430109654	10337.8285962	40.9585024592	254	5.21516247788	740014.995144	3693.95023807	43	6.24288491998	733074.993496	4211.70777503	1420	350	136	136	156	165	147	534	0
DLR00013953	2	10	YBR084C-A	UD20-36_5h_3x	SD/MSG -ARG -HIS -LYS +Canavanine +clonNAT +G418 +Thialysine	cSGA_v3r2	1	11	2.11964538351	1077.32838738	41.4897838546	254	7.48125353314	54010.8	3854.26794387	43	3.05874811789	37707.0000012	743.592715419	1550	359	136	136	115	131	125	113	5
DLR00013953	2	11	YBL069W	UD20-36_5h_3x	SD/MSG -ARG -HIS -LYS +Canavanine +clonNAT +G418 +Thialysine	cSGA_v3r2	1	11	4.65770628916	10132.309362	53.4700058722	254	4.81273345197	696686.996962	4986.92535019	43	5.81224913668	690223.995792	5384.75653496	1693	349	136	136	152	161	143	499	0
DLR00013953	2	12	YBR082C	UD20-36_5h_3x	SD/MSG -ARG -HIS -LYS +Canavanine +clonNAT +G418 +Thialysine	cSGA_v3r2	1	11	3.97256145474	8003.7753295	54.6083124602	254	4.11732335094	441798.999973	4809.82739419	43	5.03834352327	434012.999699	1990.29872813	1829	351	136	136	136	148	135	299	0
DLR00013953	2	13	YAL013W	UD20-36_5h_3x	SD/MSG -ARG -HIS -LYS +Canavanine +clonNAT +G418 +Thialysine	cSGA_v3r2	1	11	4.06242720254	7401.77952359	41.0048556684	254	4.17557550803	389032.999964	4466.5157746	43	5.10335730984	376682.63641	1650.93094379	1966	349	136	136	132	145	133	184	0
DLR00013953	2	14	YBR184W	UD20-36_5h_3x	SD/MSG -ARG -HIS -LYS +Canavanine +clonNAT +G418 +Thialysine	cSGA_v3r2	1	11	4.96832649996	9935.37556092	38.3458801159	254	5.20109004381	693870.995863	3386.55013315	43	6.22892893826	687357.993947	3210.27266604	2100	358	136	136	152	160	143	559	0
DLR00013953	2	15	YAR029W	UD20-36_5h_3x	SD/MSG -ARG -HIS -LYS +Canavanine +clonNAT +G418 +Thialysine	cSGA_v3r2	1	11	4.97477152829	9777.33405759	39.5454727184	254	5.21308287967	673619.994624	3657.0286859	43	6.24360338532	666800.992892	4005.30298576	2235	349	136	136	150	159	142	529	0
DLR00013953	2	16	YBR217W	UD20-36_5h_3x	SD/MSG -ARG -HIS -LYS +Canavanine +clonNAT +G418 +Thialysine	cSGA_v3r2	1	11	5.17848457212	10447.3024181	50.1812700271	254	5.37201167423	741246.995579	3412.12707889	43	6.41170572745	735625.993163	3509.00340462	2375	355	136	136	153	161	144	568	0
DLR00013953	2	17	YBR174C	UD20-36_5h_3x	SD/MSG -ARG -HIS -LYS +Canavanine +clonNAT +G418 +Thialysine	cSGA_v3r2	1	11	3.95134475919	5538.52966118	29.6273627656	254	4.24064650392	300089.999815	3851.21922826	43	5.15489696796	287552.425654	761.845386802	2509	352	136	136	132	145	135	520	0
DLR00013953	2	18	YBL043W	UD20-36_5h_3x	SD/MSG -ARG -HIS -LYS +Canavanine +clonNAT +G418 +Thialysine	cSGA_v3r2	1	11	5.22757234052	10841.3505736	66.3312327275	254	5.37730485167	784953.994543	4259.33054991	43	6.42335351446	779766.992384	4542.82069405	2645	356	136	136	154	162	145	672	0
DLR00013953	2	19	YAL059W	UD20-36_5h_3x	SD/MSG -ARG -HIS -LYS +Canavanine +clonNAT +G418 +Thialysine	cSGA_v3r2	1	11	4.89187493456	9483.19692706	53.6990635616	254	5.13306629698	656268.995004	3616.76255009	43	6.16749916333	649522.993149	3434.00122082	2781	350	136	136	149	158	144	788	2
DLR00013953	2	20	YBL011W	UD20-36_5h_3x	SD/MSG -ARG -HIS -LYS +Canavanine +clonNAT +G418 +Thialysine	cSGA_v3r2	1	11	4.5129125194	7893.52451314	27.085324907	254	4.79482924134	538880.995075	4285.80787538	43	5.78778136462	530567.993764	4107.23459692	2924	347	136	136	146	156	142	763	0
DLR00013953	2	21	YBL001C	UD20-36_5h_3x	SD/MSG -ARG -HIS -LYS +Canavanine +clonNAT +G418 +Thialysine	cSGA_v3r2	1	11	5.02254713258	10136.9622882	53.8574687273	254	5.21249824253	737024.994439	4150.22125804	43	6.25042798131	731829.99248	4487.18135915	3054	351	136	136	149	157	143	751	0
DLR00013953	2	22	YBR036C	UD20-36_5h_3x	SD/MSG -ARG -HIS -LYS +Canavanine +clonNAT +G418 +Thialysine	cSGA_v3r2	1	11	5.11206668942	9952.44241533	92.2536420161	254	5.43586555858	776225.215152	4461.67411039	43	6.43652773322	781098.991116	5614.44901476	3191	357	136	136	150	157	141	385	0
DLR00013953	2	23	YBL102W	UD20-36_5h_3x	SD/MSG -ARG -HIS -LYS +Canavanine +clonNAT +G418 +Thialysine	cSGA_v3r2	1	11	4.6683080709	9172.88809284	84.316885441	254	4.91144439805	708369.993578	6936.96504522	43	5.91440146399	699024.992785	7712.68961566	3327	355	136	136	144	151	136	412	0
DLR00013953	2	24	YOR202W	UD20-36_5h_3x	SD/MSG -ARG -HIS -LYS +Canavanine +clonNAT +G418 +Thialysine	cSGA_v3r2	1	11	4.73974768239	11140.7761389	117.508964575	254	4.91765555862	864472.993528	9838.2825553	43	5.92485036647	858113.993321	11735.5556742	3464	352	136	136	145	151	136	199	0
DLR00013953	3	1	YOR202W	UD20-36_5h_3x	SD/MSG -ARG -HIS -LYS +Canavanine +clonNAT +G418 +Thialysine	cSGA_v3r2	1	11	4.60841931805	11446.6554993	139.786782928	254	4.85329345634	829854.99386	10001.5062658	43	5.85710062094	824872.993586	11892.0186119	322	488	136	136	153	159	142	191	0
DLR00013953	3	2	YAL027W	UD20-36_5h_3x	SD/MSG -ARG -HIS -LYS +Canavanine +clonNAT +G418 +Thialysine	cSGA_v3r2	1	11	4.73077884436	9502.84689621	57.7850692582	254	5.00627722043	665304.011229	4378.28190264	43	6.00088229243	667631.993477	5405.27630457	462	489	136	136	153	159	143	510	0
DLR00013953	3	3	YAR023C	UD20-36_5h_3x	SD/MSG -ARG -HIS -LYS +Canavanine +clonNAT +G418 +Thialysine	cSGA_v3r2	1	11	4.77817007389	9018.0370865	31.2926448392	254	5.07355296363	627767.995746	3509.83612509	43	6.10221134178	619709.993769	3037.77981446	596	490	136	136	153	160	145	650	0
DLR00013953	3	4	YBL015W	UD20-36_5h_3x	SD/MSG -ARG -HIS -LYS +Canavanine +clonNAT +G418 +Thialysine	cSGA_v3r2	1	11	4.98760846971	8991.15091248	58.1307940185	254	5.26677185552	632544.686376	3848.49660417	43	6.27546460429	630956.993222	3026.10136037	740	489	136	136	157	164	147	786	0
DLR00013953	3	5	YAL031C	UD20-36_5h_3x	SD/MSG -ARG -HIS -LYS +Canavanine +clonNAT +G418 +Thialysine	cSGA_v3r2	1	11	4.86266606062	8584.15204677	23.2052937136	254	5.14377005476	579480.996463	3080.31235064	43	6.1771825603	566709.722328	1767.02593079	866	490	136	136	154	162	146	724	0
DLR00013953	3	6	YBR214W	UD20-36_5h_3x	SD/MSG -ARG -HIS -LYS +Canavanine +clonNAT +G418 +Thialysine	cSGA_v3r2	1	11	4.93379164814	9319.3736543	35.6895065382	254	5.20825199618	624907.996229	2709.04499473	43	6.23513233604	618707.993893	2241.8522931	1008	491	136	136	153	162	146	817	0
DLR00013953	3	7	YBR051W	UD20-36_5h_3x	SD/MSG -ARG -HIS -LYS +Canavanine +clonNAT +G418 +Thialysine	cSGA_v3r2	1	11	4.83990941638	9282.0986932	30.1373272701	254	5.0824039447	603363.996051	2757.05457871	43	6.12614897311	592017.590926	1899.02552774	1144	486	136	136	151	160	144	858	0
DLR00013953	3	8	YBL060W	UD20-36_5h_3x	SD/MSG -ARG -HIS -LYS +Canavanine +clonNAT +G418 +Thialysine	cSGA_v3r2	1	11	4.82781698648	8980.15835194	32.7670802855	254	5.10618322369	621531.994345	3718.4034762	43	6.12951704976	612777.992335	3745.45538848	1283	482	136	136	155	163	145	618	0
DLR00013953	3	9	YAL014C	UD20-36_5h_3x	SD/MSG -ARG -HIS -LYS +Canavanine +clonNAT +G418 +Thialysine	cSGA_v3r2	1	11	5.01208674498	9869.97808791	35.0534079014	254	5.30054494401	711010.995769	2890.88630738	43	6.33390891974	704217.993693	3070.50878373	1416	486	136	136	158	165	147	713	0
DLR00013953	3	10	YBR180W	UD20-36_5h_3x	SD/MSG -ARG -HIS -LYS +Canavanine +clonNAT +G418 +Thialysine	cSGA_v3r2	1	11	4.66480131114	8947.1074677	34.3914446063	254	4.94182055477	633967.99596	3469.63041899	43	5.97695552399	617551.28995	2540.2323984	1552	488	136	136	154	162	145	803	0
DLR00013953	3	11	YBR066C	UD20-36_5h_3x	SD/MSG -ARG -HIS -LYS +Canavanine +clonNAT +G418 +Thialysine	cSGA_v3r2	1	11	4.93378108968	10322.1814132	37.8982461418	254	5.22823858503	757463.99482	3951.00559795	43	6.26329407624	752283.992999	4065.29809015	1687	483	136	136	157	165	146	791	0
DLR00013953	3	12	YBR048W	UD20-36_5h_3x	SD/MSG -ARG -HIS -LYS +Canavanine +clonNAT +G418 +Thialysine	cSGA_v3r2	1	11	3.98796106638	6762.63588357	30.0506498574	254	4.19870405979	364107.000161	4964.53373218	43	5.11903265854	356156.000084	611.096938697	1829	490	136	136	135	147	134	403	0
DLR00013953	3	13	YBR016W	UD20-36_5h_3x	SD/MSG -ARG -HIS -LYS +Canavanine +clonNAT +G418 +Thialysine	cSGA_v3r2	1	11	4.98577874781	10581.1744695	37.9894086684	254	5.271445614	768922.995277	3932.011394	43	6.30557798266	764251.993147	3559.02371275	1961	490	136	136	156	163	145	847	7
DLR00013953	3	14	YBL039C	UD20-36_5h_3x	SD/MSG -ARG -HIS -LYS +Canavanine +clonNAT +G418 +Thialysine	cSGA_v3r2	1	11	4.94988705326	9625.43415837	26.823389924	254	5.21247707341	668628.995567	3808.58294279	43	6.24374207863	661832.993413	2972.73356287	2100	491	136	136	151	160	142	711	0
DLR00013953	3	15	YAL034C	UD20-36_5h_3x	SD/MSG -ARG -HIS -LYS +Canavanine +clonNAT +G418 +Thialysine	cSGA_v3r2	1	11	5.26488634834	9922.73419123	59.3005733707	254	5.51268945258	729422.996531	3182.72310212	43	6.56320726117	722925.993476	2585.12688857	2235	486	136	136	155	163	144	728	0
DLR00013953	3	16	YBR125C	UD20-36_5h_3x	SD/MSG -ARG -HIS -LYS +Canavanine +clonNAT +G418 +Thialysine	cSGA_v3r2	1	11	5.20169616073	9693.19444277	42.7671452508	254	5.40396739377	700807.995325	3449.37916283	43	6.44581832213	693664.992487	3298.51635059	2371	491	136	136	154	162	144	661	0
DLR00013953	3	17	YBR195C	UD20-36_5h_3x	SD/MSG -ARG -HIS -LYS +Canavanine +clonNAT +G418 +Thialysine	cSGA_v3r2	1	11	4.24865644971	6343.85196018	19.4717828964	254	4.55743794445	399906.999321	3434.51189011	43	5.52069546998	391404.997451	1230.10238847	2509	487	136	136	142	153	140	916	0
DLR00013953	3	18	YBR182C	UD20-36_5h_3x	SD/MSG -ARG -HIS -LYS +Canavanine +clonNAT +G418 +Thialysine	cSGA_v3r2	1	11	5.03257680991	9949.44345887	46.2315135641	254	5.3244602583	714900.994965	3567.59610358	43	6.36735704658	709454.99258	3343.83024548	2644	487	136	136	154	162	145	893	0
DLR00013953	3	19	YBL008W	UD20-36_5h_3x	SD/MSG -ARG -HIS -LYS +Canavanine +clonNAT +G418 +Thialysine	cSGA_v3r2	1	11	4.53512953918	8667.81467766	22.4277549402	254	4.75758545684	558259.996552	4392.18693979	43	5.76489784332	553476.994752	4077.38436349	2779	492	136	136	144	154	141	840	0
DLR00013953	3	20	YBR059C	UD20-36_5h_3x	SD/MSG -ARG -HIS -LYS +Canavanine +clonNAT +G418 +Thialysine	cSGA_v3r2	1	11	4.95798936472	9907.95312068	42.1747940938	254	5.19798162394	684896.99708	2848.89258116	43	6.2315227385	679555.994914	1694.79146622	2919	490	136	136	148	157	143	730	0
DLR00013953	3	21	YBR098W	UD20-36_5h_3x	SD/MSG -ARG -HIS -LYS +Canavanine +clonNAT +G418 +Thialysine	cSGA_v3r2	1	11	4.59669855818	8310.43514993	31.176822081	254	4.86593612599	558669.997184	3341.85574267	43	5.87357009747	553495.995073	2173.39910862	3053	491	136	136	144	153	141	911	0
DLR00013953	3	22	YBL091C-A	UD20-36_5h_3x	SD/MSG -ARG -HIS -LYS +Canavanine +clonNAT +G418 +Thialysine	cSGA_v3r2	1	11	4.83028067549	8952.80449814	57.7908425951	254	5.02392477751	654157.994163	5054.12059199	43	6.04054775644	646246.99223	4732.48716334	3190	492	136	136	144	153	140	688	0
DLR00013953	3	23	YBL104C	UD20-36_5h_3x	SD/MSG -ARG -HIS -LYS +Canavanine +clonNAT +G418 +Thialysine	cSGA_v3r2	1	11	4.8507015298	8607.88440252	70.2489214519	254	5.03928968973	657599.993711	5393.95170024	43	6.0528035381	647586.991925	5173.47176331	3323	490	136	136	142	150	137	609	0
DLR00013953	3	24	YOR202W	UD20-36_5h_3x	SD/MSG -ARG -HIS -LYS +Canavanine +clonNAT +G418 +Thialysine	cSGA_v3r2	1	11	4.98486860834	11470.5256407	168.143144937	254	5.13964919545	984548.991577	11895.8283199	43	6.16696593621	978961.99091	13757.6628891	3465	489	136	136	151	156	139	415	0
DLR00013953	4	1	YOR202W	UD20-36_5h_3x	SD/MSG -ARG -HIS -LYS +Canavanine +clonNAT +G418 +Thialysine	cSGA_v3r2	1	11	4.62271584509	11317.3618419	129.18056304	254	4.87283785689	842020.993698	10072.2373267	43	5.8798088186	837528.993419	11984.3123782	332	623	136	136	155	161	144	270	0
DLR00013953	4	2	YBR052C	UD20-36_5h_3x	SD/MSG -ARG -HIS -LYS +Canavanine +clonNAT +G418 +Thialysine	cSGA_v3r2	1	11	4.78456264438	9145.08007018	55.6699993162	254	5.09902543817	669974.164871	4348.77357054	43	6.0888632587	675098.991909	6009.46596859	466	625	136	136	156	162	146	580	0
DLR00013953	4	3	YBL081W	UD20-36_5h_3x	SD/MSG -ARG -HIS -LYS +Canavanine +clonNAT +G418 +Thialysine	cSGA_v3r2	1	11	4.76493757058	8966.89981439	51.8752208778	254	4.89243066525	571731.996327	4120.29678165	43	5.92149327369	556886.194332	2265.62669523	604	625	136	136	148	156	143	701	0
DLR00013953	4	4	YBR090C-A	UD20-36_5h_3x	SD/MSG -ARG -HIS -LYS +Canavanine +clonNAT +G418 +Thialysine	cSGA_v3r2	1	11	4.96370993987	9488.30176651	46.5482367428	254	5.20983862001	659717.995779	3843.84884895	43	6.24191049248	652863.993552	2582.69500544	735	628	136	136	155	163	148	756	0
DLR00013953	4	5	YBR158W	UD20-36_5h_3x	SD/MSG -ARG -HIS -LYS +Canavanine +clonNAT +G418 +Thialysine	cSGA_v3r2	1	11	5.16279381005	10856.7392249	43.5275574112	254	5.3535465176	756827.995967	3034.5312993	43	6.39863781643	752160.99375	2855.59484763	872	625	136	136	156	164	148	781	0
DLR00013953	4	6	YAR020C	UD20-36_5h_3x	SD/MSG -ARG -HIS -LYS +Canavanine +clonNAT +G418 +Thialysine	cSGA_v3r2	1	11	4.97182834662	9424.38844677	40.7689881302	254	5.25374224021	640081.996505	2820.06560847	43	6.28111245764	634409.994217	2306.33074199	1007	624	136	136	155	163	147	868	0
DLR00013953	4	7	YBL070C	UD20-36_5h_3x	SD/MSG -ARG -HIS -LYS +Canavanine +clonNAT +G418 +Thialysine	cSGA_v3r2	1	11	5.12493524196	9925.89257294	32.3652391734	254	5.37920419181	700709.9961	3243.57441762	43	6.41889400193	694214.993376	2642.1918053	1148	624	136	136	157	165	147	767	0
DLR00013953	4	8	YBR043C	UD20-36_5h_3x	SD/MSG -ARG -HIS -LYS +Canavanine +clonNAT +G418 +Thialysine	cSGA_v3r2	1	11	4.76921266399	9263.84927557	38.1495001683	254	5.02304178565	604138.995491	3378.20828561	43	6.04658277936	597860.993458	3054.30675932	1281	624	136	136	150	160	144	679	0
DLR00013953	4	9	YBR156C	UD20-36_5h_3x	SD/MSG -ARG -HIS -LYS +Canavanine +clonNAT +G418 +Thialysine	cSGA_v3r2	1	11	4.91298185582	9099.82076783	35.0065622623	254	5.19738860878	636737.996114	2592.20575647	43	6.22489589769	628327.994022	2329.99762495	1416	620	136	136	155	163	145	736	0
DLR00013953	4	10	YAL011W	UD20-36_5h_3x	SD/MSG -ARG -HIS -LYS +Canavanine +clonNAT +G418 +Thialysine	cSGA_v3r2	1	11	4.61790250812	8213.88801268	34.2042596483	254	4.78212539948	542484.998128	3399.18091844	43	5.77643483579	534263.996087	2153.11471864	1552	630	136	136	150	158	142	763	0
DLR00013953	4	11	YBR213W	UD20-36_5h_3x	SD/MSG -ARG -HIS -LYS +Canavanine +clonNAT +G418 +Thialysine	cSGA_v3r2	1	11	4.99946113594	9840.31545739	19.6073465348	254	5.24682340127	715497.996187	3173.14651504	43	6.29158702838	703108.047709	2046.48168663	1691	620	136	136	157	164	146	729	0
DLR00013953	4	12	YBR045C	UD20-36_5h_3x	SD/MSG -ARG -HIS -LYS +Canavanine +clonNAT +G418 +Thialysine	cSGA_v3r2	1	11	4.81458943192	9208.22843452	32.0615906084	254	5.09281555308	637043.997213	3454.14104221	43	6.11134561431	630126.995115	2004.61295116	1830	622	136	136	153	161	143	732	0
DLR00013953	4	13	YBL047C	UD20-36_5h_3x	SD/MSG -ARG -HIS -LYS +Canavanine +clonNAT +G418 +Thialysine	cSGA_v3r2	1	11	4.92348132247	9506.10005097	37.3695968031	254	5.17337912341	656078.996584	3673.56511326	43	6.21172391918	645900.865921	2140.82792931	1963	625	136	136	152	160	142	954	7
DLR00013953	4	14	YBL064C	UD20-36_5h_3x	SD/MSG -ARG -HIS -LYS +Canavanine +clonNAT +G418 +Thialysine	cSGA_v3r2	1	11	4.93179385873	8924.39913252	25.7050143801	254	5.23519597487	620479.996299	3872.41615625	43	6.26178760967	613974.993609	2376.27371353	2096	626	136	136	152	160	144	879	0
DLR00013953	4	15	YBL091C	UD20-36_5h_3x	SD/MSG -ARG -HIS -LYS +Canavanine +clonNAT +G418 +Thialysine	cSGA_v3r2	1	11	4.99616454064	9290.09421478	22.6815236275	254	5.28382254685	657841.995581	3395.95795085	43	6.31711626277	651085.993038	2873.35066942	2236	626	136	136	152	161	144	837	0
DLR00013953	4	16	YBL096C	UD20-36_5h_3x	SD/MSG -ARG -HIS -LYS +Canavanine +clonNAT +G418 +Thialysine	cSGA_v3r2	1	11	5.16786131161	9741.31513954	30.0292676538	254	5.39979957435	689797.996298	3190.59757883	43	6.44064991327	683476.993336	2690.51176229	2373	628	136	136	152	161	144	805	0
DLR00013953	4	17	YAL058C-A	UD20-36_5h_3x	SD/MSG -ARG -HIS -LYS +Canavanine +clonNAT +G418 +Thialysine	cSGA_v3r2	1	11	4.6150797975	8137.80620417	50.3232817952	254	4.79926371405	523536.996432	4087.42864547	43	5.80084872773	515992.99424	3180.68140596	2510	622	136	136	145	155	140	769	0
DLR00013953	4	18	YBL059W	UD20-36_5h_3x	SD/MSG -ARG -HIS -LYS +Canavanine +clonNAT +G418 +Thialysine	cSGA_v3r2	1	11	5.14600762716	10072.6698252	61.61457384	254	5.38366521152	723826.995102	3760.14394626	43	6.43258548039	718485.992398	3119.40249306	2645	627	136	136	154	162	145	856	0
DLR00013953	4	19	YBR169C	UD20-36_5h_3x	SD/MSG -ARG -HIS -LYS +Canavanine +clonNAT +G418 +Thialysine	cSGA_v3r2	1	11	5.09651785828	10324.9139749	40.2922283122	254	5.30702132014	754986.995361	3348.6755771	43	6.35006737568	749924.993293	3074.92726608	2782	626	136	136	154	162	146	879	0
DLR00013953	4	20	YBR194W	UD20-36_5h_3x	SD/MSG -ARG -HIS -LYS +Canavanine +clonNAT +G418 +Thialysine	cSGA_v3r2	1	11	3.00601520622	2062.39603076	18.4003427445	254	3.52095148478	109419.999914	4229.72995421	43	4.10706030253	92441.627501	291.44624348	2912	628	136	136	121	135	130	569	0
DLR00013953	4	21	YAL064C-A	UD20-36_5h_3x	SD/MSG -ARG -HIS -LYS +Canavanine +clonNAT +G418 +Thialysine	cSGA_v3r2	1	11	5.25099449865	10109.1896363	48.953151278	254	5.49056971185	794254.995869	3390.32090887	43	6.53751160188	789470.992979	2929.667485	3054	625	136	136	155	163	148	949	1
DLR00013953	4	22	YBR025C	UD20-36_5h_3x	SD/MSG -ARG -HIS -LYS +Canavanine +clonNAT +G418 +Thialysine	cSGA_v3r2	1	11	4.24113845262	6796.88440588	17.4011230171	254	4.47229233837	407724.999868	4252.39328204	43	5.45913517549	392074.921184	1465.1105445	3191	635	136	136	131	142	133	833	0
DLR00013953	4	23	YBR206W	UD20-36_5h_3x	SD/MSG -ARG -HIS -LYS +Canavanine +clonNAT +G418 +Thialysine	cSGA_v3r2	1	11	5.18888711911	9866.17775943	87.4868231209	254	5.35143423255	813028.992912	6025.6309158	43	6.38936121092	805285.990789	6433.12345087	3328	624	136	136	148	155	141	671	0
DLR00013953	4	24	YOR202W	UD20-36_5h_3x	SD/MSG -ARG -HIS -LYS +Canavanine +clonNAT +G418 +Thialysine	cSGA_v3r2	1	11	4.87811974162	11275.4645778	139.875303792	254	5.06510451155	967258.992194	11632.6169323	43	6.09020009767	961535.991706	13615.99435	3466	627	136	136	151	156	140	489	0
DLR00013953	5	1	YOR202W	UD20-36_5h_3x	SD/MSG -ARG -HIS -LYS +Canavanine +clonNAT +G418 +Thialysine	cSGA_v3r2	1	11	4.61209378325	11711.3178552	129.16138908	254	4.78413009531	864450.995933	10112.0291465	43	5.78077174429	860253.995682	12272.1649149	323	762	136	136	154	160	144	311	0
DLR00013953	5	2	YBL037W	UD20-36_5h_3x	SD/MSG -ARG -HIS -LYS +Canavanine +clonNAT +G418 +Thialysine	cSGA_v3r2	1	11	4.87096641573	9996.61448566	60.6752144575	254	5.16063858659	729915.092399	4960.00463248	43	6.16020105989	738059.991873	6682.3169931	462	764	136	136	156	163	146	705	0
DLR00013953	5	3	YBL049W	UD20-36_5h_3x	SD/MSG -ARG -HIS -LYS +Canavanine +clonNAT +G418 +Thialysine	cSGA_v3r2	1	11	4.85110092185	9417.5132883	47.6918248009	254	5.12548283931	645934.485213	3948.06427367	43	6.1309044948	646228.99339	3653.56926281	597	763	136	136	155	162	147	860	0
DLR00013953	5	4	YBL051C	UD20-36_5h_3x	SD/MSG -ARG -HIS -LYS +Canavanine +clonNAT +G418 +Thialysine	cSGA_v3r2	1	11	4.57216898379	9324.9206437	18.527444152	254	4.79345191869	564865.998842	3499.18065106	43	5.79405848109	560567.996689	1785.59552712	738	760	136	136	146	156	144	800	0
DLR00013953	5	5	YBR175W	UD20-36_5h_3x	SD/MSG -ARG -HIS -LYS +Canavanine +clonNAT +G418 +Thialysine	cSGA_v3r2	1	11	3.65732795642	4041.55007904	45.350525808	254	3.95641455981	206570.000061	4110.46138486	43	4.7585239873	192845.596146	309.252646746	869	773	136	136	132	145	136	625	0
DLR00013953	5	6	YBR148W	UD20-36_5h_3x	SD/MSG -ARG -HIS -LYS +Canavanine +clonNAT +G418 +Thialysine	cSGA_v3r2	1	11	4.81715709864	9501.63551749	38.0182605728	254	5.07502234305	643217.99657	2860.14545734	43	6.09881969022	637349.994895	2323.16977615	1008	761	136	136	155	164	148	933	0
DLR00013953	5	7	YBL067C	UD20-36_5h_3x	SD/MSG -ARG -HIS -LYS +Canavanine +clonNAT +G418 +Thialysine	cSGA_v3r2	1	11	4.70774764917	7880.03128494	34.6098430112	254	4.98752002865	492938.997454	3077.51092056	43	5.98893946707	486177.9949	1340.53529649	1143	760	136	136	148	158	144	776	0
DLR00013953	5	8	YBL003C	UD20-36_5h_3x	SD/MSG -ARG -HIS -LYS +Canavanine +clonNAT +G418 +Thialysine	cSGA_v3r2	1	11	4.82086437652	9256.96079778	26.6274720685	254	5.14789817675	638617.995702	3259.80554452	43	6.17802269241	632976.993618	2754.40859934	1282	761	136	136	155	163	146	905	0
DLR00013953	5	9	YBR171W	UD20-36_5h_3x	SD/MSG -ARG -HIS -LYS +Canavanine +clonNAT +G418 +Thialysine	cSGA_v3r2	1	11	4.71631742121	9376.08320028	36.7202619809	254	4.9338549839	639766.995731	3365.86782503	43	5.94208337288	632112.994315	3600.52631648	1417	758	136	136	152	160	145	659	0
DLR00013953	5	10	YBR141C	UD20-36_5h_3x	SD/MSG -ARG -HIS -LYS +Canavanine +clonNAT +G418 +Thialysine	cSGA_v3r2	1	11	4.6589665243	8584.47309531	28.6335369933	254	5.01074519855	590141.996859	2523.36779978	43	6.02647037699	583712.994941	1913.55330801	1557	762	136	136	153	161	145	803	0
DLR00013953	5	11	YBL007C	UD20-36_5h_3x	SD/MSG -ARG -HIS -LYS +Canavanine +clonNAT +G418 +Thialysine	cSGA_v3r2	1	11	3.74414349043	4689.06350165	6.25913417851	254	4.1484011461	298761.999975	3780.73194587	43	5.04886523321	288307.999969	628.697540354	1693	759	136	136	145	154	141	1343	0
DLR00013953	5	12	YBR164C	UD20-36_5h_3x	SD/MSG -ARG -HIS -LYS +Canavanine +clonNAT +G418 +Thialysine	cSGA_v3r2	1	11	4.81946355511	8654.0339369	47.3581730802	254	5.04891837116	553584.997877	3694.16233568	43	6.06290390011	546996.995392	1366.12229099	1828	760	136	136	146	155	140	715	0
DLR00013953	5	13	YBR219C	UD20-36_5h_3x	SD/MSG -ARG -HIS -LYS +Canavanine +clonNAT +G418 +Thialysine	cSGA_v3r2	1	11	5.04460667505	10206.3664632	35.3847435224	254	5.34018758283	703905.996611	3634.66711424	43	6.3777424358	699124.993927	2324.96182858	1960	761	136	136	152	160	143	758	0
DLR00013953	5	14	YBR132C	UD20-36_5h_3x	SD/MSG -ARG -HIS -LYS +Canavanine +clonNAT +G418 +Thialysine	cSGA_v3r2	1	11	4.86207286814	8929.33405526	30.1897725631	254	5.17104697313	599909.644726	3758.44397729	43	6.19770105826	593320.929185	1616.21349423	2097	763	136	136	150	159	143	959	0
DLR00013953	5	15	YAR031W	UD20-36_5h_3x	SD/MSG -ARG -HIS -LYS +Canavanine +clonNAT +G418 +Thialysine	cSGA_v3r2	1	11	4.99972634886	9548.27688067	40.5159550787	254	5.28990688329	661267.995833	3306.64044592	43	6.32635820064	655061.993412	2525.7585393	2233	763	136	136	151	159	143	829	0
DLR00013953	5	16	YBR166C	UD20-36_5h_3x	SD/MSG -ARG -HIS -LYS +Canavanine +clonNAT +G418 +Thialysine	cSGA_v3r2	1	11	5.06465739081	9534.61963976	38.1115119539	254	5.3709769915	669454.996806	3283.71039417	43	6.41090968162	663943.993904	2157.23926564	2372	766	136	136	152	161	144	939	0
DLR00013953	5	17	YBL024W	UD20-36_5h_3x	SD/MSG -ARG -HIS -LYS +Canavanine +clonNAT +G418 +Thialysine	cSGA_v3r2	1	11	4.97354379833	9894.52450154	30.9103211838	254	5.15934396588	653651.994779	3690.18584141	43	6.19431731453	649998.992647	3425.48847074	2511	759	136	136	148	157	142	837	0
DLR00013953	5	18	YBR005W	UD20-36_5h_3x	SD/MSG -ARG -HIS -LYS +Canavanine +clonNAT +G418 +Thialysine	cSGA_v3r2	1	11	5.29561844274	10048.1080502	51.0702909115	254	5.49643691826	744648.996365	3353.61113291	43	6.54636962606	738720.993168	2752.07764958	2648	760	136	136	155	163	146	798	0
DLR00013953	5	19	YAL010C	UD20-36_5h_3x	SD/MSG -ARG -HIS -LYS +Canavanine +clonNAT +G418 +Thialysine	cSGA_v3r2	1	11	2.00812216401	982.346114431	33.6691523908	254	3.3478419394	61027.9996488	4604.93290794	43	3.15482451162	38007.0462551	347.240034418	2775	767	136	136	116	131	126	205	0
DLR00013953	5	20	YBL078C	UD20-36_5h_3x	SD/MSG -ARG -HIS -LYS +Canavanine +clonNAT +G418 +Thialysine	cSGA_v3r2	1	11	4.95540038155	9369.18907294	46.6176627619	254	5.21542536621	678747.995124	3285.01933386	43	6.27996885425	665020.061695	1833.94963664	2917	763	136	136	151	160	145	1007	0
DLR00013953	5	21	YBR099C	UD20-36_5h_3x	SD/MSG -ARG -HIS -LYS +Canavanine +clonNAT +G418 +Thialysine	cSGA_v3r2	1	11	5.05122217878	8801.97407521	59.2383094152	254	5.22030414852	621709.995936	3422.9967262	43	6.24916328261	615180.99313	2262.99830203	3055	765	136	136	147	156	143	821	0
DLR00013953	5	22	YAR015W	UD20-36_5h_3x	SD/MSG -ARG -HIS -LYS +Canavanine +clonNAT +G418 +Thialysine	cSGA_v3r2	1	11	5.02120763402	9262.64160263	56.3408246075	254	5.22739057949	640307.996691	3347.29945827	43	6.25958257943	634747.993975	1972.48770178	3189	765	136	136	142	152	140	848	0
DLR00013953	5	23	YAL054C	UD20-36_5h_3x	SD/MSG -ARG -HIS -LYS +Canavanine +clonNAT +G418 +Thialysine	cSGA_v3r2	1	11	5.10287148488	9732.59416753	69.2505172656	254	5.30139155522	777002.993431	5474.97102512	43	6.33621394665	768976.991481	5903.19834539	3325	759	136	136	147	154	140	587	0
DLR00013953	5	24	YOR202W	UD20-36_5h_3x	SD/MSG -ARG -HIS -LYS +Canavanine +clonNAT +G418 +Thialysine	cSGA_v3r2	1	11	4.88867944266	11601.5734552	137.590989819	254	5.07345240962	997959.992312	11697.5186657	43	6.09922994727	993611.991909	13897.7490092	3462	764	136	136	150	156	140	504	0
DLR00013953	6	1	YOR202W	UD20-36_5h_3x	SD/MSG -ARG -HIS -LYS +Canavanine +clonNAT +G418 +Thialysine	cSGA_v3r2	1	11	4.77499108609	11727.431717	119.063382649	254	4.98380797038	887408.993686	8993.73693858	43	6.00394002134	883638.993117	11087.6920868	328	897	136	136	157	163	146	467	0
DLR00013953	6	2	YBR100W	UD20-36_5h_3x	SD/MSG -ARG -HIS -LYS +Canavanine +clonNAT +G418 +Thialysine	cSGA_v3r2	1	11	4.23102573852	8131.99145708	36.2449574779	254	4.48022156681	550431.999016	5419.79821412	43	5.44614654729	544287.998286	5584.48028868	465	898	136	136	149	158	144	797	0
DLR00013953	6	3	YAL008W	UD20-36_5h_3x	SD/MSG -ARG -HIS -LYS +Canavanine +clonNAT +G418 +Thialysine	cSGA_v3r2	1	11	4.94390773534	10921.2851925	47.5448730672	254	5.24031284061	768848.995491	4044.27671413	43	6.28306288729	764870.99367	3705.77051482	600	896	136	136	157	164	149	817	0
DLR00013953	6	4	YBR007C	UD20-36_5h_3x	SD/MSG -ARG -HIS -LYS +Canavanine +clonNAT +G418 +Thialysine	cSGA_v3r2	1	11	4.78780757734	8918.54890184	32.956842086	254	5.07501803827	625511.996396	2909.64678972	43	6.08768325569	618368.994595	2456.66950796	735	897	136	136	157	165	150	899	0
DLR00013953	6	5	YBR168W	UD20-36_5h_3x	SD/MSG -ARG -HIS -LYS +Canavanine +clonNAT +G418 +Thialysine	cSGA_v3r2	1	11	3.921709218	5990.61577101	22.1765271098	254	4.22070021399	347622.99998	3726.60479099	43	5.14122004103	340492.999937	796.513699452	869	903	136	136	143	154	143	1203	0
DLR00013953	6	6	YAL022C	UD20-36_5h_3x	SD/MSG -ARG -HIS -LYS +Canavanine +clonNAT +G418 +Thialysine	cSGA_v3r2	1	11	5.01309022988	9919.26204291	49.8660131836	254	5.2496453035	687404.99683	2716.90467408	43	6.29636771227	677019.8042	1973.46601318	1008	897	136	136	158	166	149	776	0
DLR00013953	6	7	YAL015C	UD20-36_5h_3x	SD/MSG -ARG -HIS -LYS +Canavanine +clonNAT +G418 +Thialysine	cSGA_v3r2	1	11	4.98178313235	9491.84319854	25.6518886422	254	5.28374833307	660111.996404	3060.29279543	43	6.31668344001	653543.993897	2345.48968958	1144	896	136	136	156	165	148	858	0
DLR00013953	6	8	YBR015C	UD20-36_5h_3x	SD/MSG -ARG -HIS -LYS +Canavanine +clonNAT +G418 +Thialysine	cSGA_v3r2	1	11	4.57957367759	7820.27054793	26.7036746252	254	4.86316674935	499214.997882	2776.71046501	43	5.85384704866	490656.995879	1600.5774753	1275	899	136	136	148	158	144	761	0
DLR00013953	6	9	YBR161W	UD20-36_5h_3x	SD/MSG -ARG -HIS -LYS +Canavanine +clonNAT +G418 +Thialysine	cSGA_v3r2	1	11	5.04138753905	9857.18481593	42.2285185876	254	5.29592315424	679735.996972	2803.65684441	43	6.33261228177	674065.994419	2115.13887531	1418	897	136	136	155	163	146	843	0
DLR00013953	6	10	YBR018C	UD20-36_5h_3x	SD/MSG -ARG -HIS -LYS +Canavanine +clonNAT +G418 +Thialysine	cSGA_v3r2	1	11	4.77605723819	9377.5196534	26.3197504752	254	5.11745170306	635291.88854	2351.53628697	43	6.14128138709	632981.995034	2019.76659174	1557	900	136	136	153	161	145	1029	0
DLR00013953	6	11	YBR077C	UD20-36_5h_3x	SD/MSG -ARG -HIS -LYS +Canavanine +clonNAT +G418 +Thialysine	cSGA_v3r2	1	11	4.66884237838	8781.3090079	28.9803883305	254	5.0208811437	628230.994379	3717.97842777	43	6.03694783671	620995.99279	3897.80377448	1689	895	136	136	154	162	145	817	0
DLR00013953	6	12	YBR063C	UD20-36_5h_3x	SD/MSG -ARG -HIS -LYS +Canavanine +clonNAT +G418 +Thialysine	cSGA_v3r2	1	11	4.95960676398	9210.29665444	31.0214692466	254	5.25851792019	648720.99657	3312.88385777	43	6.28590579607	642247.994269	2177.93515683	1820	896	136	136	153	161	144	933	0
DLR00013953	6	13	YAL045C	UD20-36_5h_3x	SD/MSG -ARG -HIS -LYS +Canavanine +clonNAT +G418 +Thialysine	cSGA_v3r2	1	11	5.16338013625	10490.0000958	36.922958771	254	5.4623673152	747747.996957	3541.00898433	43	6.50849661971	743311.994158	2399.98273231	1964	898	136	136	154	162	144	898	0
DLR00013953	6	14	YBR197C	UD20-36_5h_3x	SD/MSG -ARG -HIS -LYS +Canavanine +clonNAT +G418 +Thialysine	cSGA_v3r2	1	11	4.92533382183	9397.22186244	36.2125155622	254	5.15619245199	635094.996982	3511.6101567	43	6.18034533094	629108.994639	1943.13588921	2100	899	136	136	149	158	142	824	0
DLR00013953	6	15	YAR014C	UD20-36_5h_3x	SD/MSG -ARG -HIS -LYS +Canavanine +clonNAT +G418 +Thialysine	cSGA_v3r2	1	11	4.58393864446	7007.28681879	23.8733928034	254	4.85843070125	468607.997759	3391.32857912	43	5.85685603384	462780.995537	1223.54992496	2234	901	136	136	147	157	142	1465	0
DLR00013953	6	16	YAL068C	UD20-36_5h_3x	SD/MSG -ARG -HIS -LYS +Canavanine +clonNAT +G418 +Thialysine	cSGA_v3r2	1	11	5.11488625453	9941.14740224	39.4600884939	254	5.42073730344	697753.996954	3200.33576402	43	6.47914400759	687268.275958	1744.10648255	2372	899	136	136	152	160	144	853	0
DLR00013953	6	17	YBL017C	UD20-36_5h_3x	SD/MSG -ARG -HIS -LYS +Canavanine +clonNAT +G418 +Thialysine	cSGA_v3r2	1	11	5.06660020907	9123.25886302	28.9346838159	254	5.32059246338	635058.99608	2935.20195486	43	6.35891314723	628830.993371	2368.73527624	2510	898	136	136	150	159	143	828	0
DLR00013953	6	18	YBR022W	UD20-36_5h_3x	SD/MSG -ARG -HIS -LYS +Canavanine +clonNAT +G418 +Thialysine	cSGA_v3r2	1	11	4.79991009826	9227.32900508	25.3608677757	254	5.07825439343	623537.995573	3366.2408719	43	6.13569170983	610328.28135	1686.10094375	2648	900	136	136	148	158	143	1017	0
DLR00013953	6	19	YAR037W	UD20-36_5h_3x	SD/MSG -ARG -HIS -LYS +Canavanine +clonNAT +G418 +Thialysine	cSGA_v3r2	1	11	5.06088332629	9892.24810755	40.2401676223	254	5.34466944117	725688.995525	3209.14034547	43	6.39680118305	722290.993209	2664.30860939	2784	896	136	136	153	162	147	1178	0
DLR00013953	6	20	YBL005W	UD20-36_5h_3x	SD/MSG -ARG -HIS -LYS +Canavanine +clonNAT +G418 +Thialysine	cSGA_v3r2	1	11	5.14053088118	9115.03340399	46.9751550862	254	5.38171157608	663178.995933	3319.52972834	43	6.42408602397	657854.992962	2617.2937959	2917	897	136	136	152	160	146	1071	0
DLR00013953	6	21	YAR030C	UD20-36_5h_3x	SD/MSG -ARG -HIS -LYS +Canavanine +clonNAT +G418 +Thialysine	cSGA_v3r2	1	11	5.17772641307	9431.9819838	46.1439220929	254	5.40762431057	676303.996389	3140.80473174	43	6.45645349955	670708.993388	2308.6639229	3054	898	136	136	148	157	144	1004	0
DLR00013953	6	22	YAR050W	UD20-36_5h_3x	SD/MSG -ARG -HIS -LYS +Canavanine +clonNAT +G418 +Thialysine	cSGA_v3r2	1	11	5.32183506377	10366.9738791	53.927285686	254	5.53515645516	779842.49464	3382.45834372	43	6.55510801814	785861.991612	3993.35240458	3191	894	136	136	149	158	144	899	0
DLR00013953	6	23	YBL071C	UD20-36_5h_3x	SD/MSG -ARG -HIS -LYS +Canavanine +clonNAT +G418 +Thialysine	cSGA_v3r2	1	11	4.851076881	9202.92563248	69.2140869199	254	5.05345210597	688154.993381	5404.66194873	43	6.078823851	681547.99191	5815.54022569	3329	898	136	136	141	150	138	723	0
DLR00013953	6	24	YOR202W	UD20-36_5h_3x	SD/MSG -ARG -HIS -LYS +Canavanine +clonNAT +G418 +Thialysine	cSGA_v3r2	1	11	4.9231711955	11234.0921659	138.314055396	254	5.12662466973	969174.991714	11120.6470932	43	6.15372703381	964141.991039	13215.60018	3464	902	136	136	151	157	140	489	0
DLR00013953	7	1	YOR202W	UD20-36_5h_3x	SD/MSG -ARG -HIS -LYS +Canavanine +clonNAT +G418 +Thialysine	cSGA_v3r2	1	11	4.56428364906	11443.2826289	104.978324569	254	4.79567127095	856089.995878	9171.22012631	43	5.79774378914	851275.99553	11381.8574696	321	1035	136	136	157	163	147	482	0
DLR00013953	7	2	YBL021C	UD20-36_5h_3x	SD/MSG -ARG -HIS -LYS +Canavanine +clonNAT +G418 +Thialysine	cSGA_v3r2	1	11	3.8960800355	6075.49532819	26.5177322827	254	4.21376360061	409011.999915	4477.08430892	43	5.13662627227	399932.999404	3260.77097812	464	1034	136	136	147	157	146	906	0
DLR00013953	7	3	YBR068C	UD20-36_5h_3x	SD/MSG -ARG -HIS -LYS +Canavanine +clonNAT +G418 +Thialysine	cSGA_v3r2	1	11	4.59853533501	8544.87996313	34.5827436771	254	4.85908814909	586424.997792	3861.7985797	43	5.86118794046	580288.996017	2586.52495194	601	1036	136	136	154	162	148	887	0
DLR00013953	7	4	YBR101C	UD20-36_5h_3x	SD/MSG -ARG -HIS -LYS +Canavanine +clonNAT +G418 +Thialysine	cSGA_v3r2	1	11	4.95033061335	9368.50266558	41.3704368054	254	5.22608891537	676959.996536	2772.06121703	43	6.24864678652	669482.994583	2374.57619518	735	1033	136	136	160	167	152	905	0
DLR00013953	7	5	YBL072C	UD20-36_5h_3x	SD/MSG -ARG -HIS -LYS +Canavanine +clonNAT +G418 +Thialysine	cSGA_v3r2	1	11	3.26484152239	3037.14430827	22.8529148713	254	3.72588323655	163257.999977	4126.29975504	43	4.40574701681	147106.999972	348.805361062	873	1035	136	136	133	146	138	756	0
DLR00013953	7	6	YBL066C	UD20-36_5h_3x	SD/MSG -ARG -HIS -LYS +Canavanine +clonNAT +G418 +Thialysine	cSGA_v3r2	1	11	4.74928590935	9295.08896903	27.5773069051	254	5.05781534881	639461.996911	3088.12715367	43	6.08066926386	634004.995031	2375.19647253	1007	1033	136	136	157	165	150	930	0
DLR00013953	7	7	YBR027C	UD20-36_5h_3x	SD/MSG -ARG -HIS -LYS +Canavanine +clonNAT +G418 +Thialysine	cSGA_v3r2	1	11	4.87734016319	8719.48221866	32.136367533	254	5.16754794374	593004.997298	2901.54428039	43	6.1873746154	585336.994828	1817.77032711	1143	1031	136	136	155	163	147	841	0
DLR00013953	7	8	YBR020W	UD20-36_5h_3x	SD/MSG -ARG -HIS -LYS +Canavanine +clonNAT +G418 +Thialysine	cSGA_v3r2	1	11	4.88729158632	9943.96491831	26.1290280095	254	5.23582294897	671037.996896	2866.40650272	43	6.28763098433	663434.597526	2034.25757719	1279	1035	136	136	154	163	147	1019	0
DLR00013953	7	9	YAR035W	UD20-36_5h_3x	SD/MSG -ARG -HIS -LYS +Canavanine +clonNAT +G418 +Thialysine	cSGA_v3r2	1	11	5.10740506173	10890.1138187	54.4046252175	254	5.35361075928	747032.996541	3114.66785495	43	6.40283278986	742842.994091	2684.62848073	1417	1031	136	136	155	162	146	848	0
DLR00013953	7	10	YBR220C	UD20-36_5h_3x	SD/MSG -ARG -HIS -LYS +Canavanine +clonNAT +G418 +Thialysine	cSGA_v3r2	1	11	4.89345376953	9563.33049425	33.6857560185	254	5.16775121202	661326.996459	2588.15555053	43	6.20010699819	655361.994526	2398.75170189	1558	1038	136	136	154	162	145	869	0
DLR00013953	7	11	YBR201W	UD20-36_5h_3x	SD/MSG -ARG -HIS -LYS +Canavanine +clonNAT +G418 +Thialysine	cSGA_v3r2	1	11	4.95506960139	10481.5816444	38.6361258233	254	5.18460063415	715607.996429	2756.89920693	43	6.21999749239	711883.994399	2405.2854313	1691	1029	136	136	153	160	144	859	0
DLR00013953	7	12	YBL088C	UD20-36_5h_3x	SD/MSG -ARG -HIS -LYS +Canavanine +clonNAT +G418 +Thialysine	cSGA_v3r2	1	11	4.80143083177	8889.99160857	28.0371224274	254	5.16283172406	637206.995145	3992.07153862	43	6.19106828011	631836.99294	3258.95085325	1823	1029	136	136	154	161	144	1057	0
DLR00013953	7	13	YAL004W	UD20-36_5h_3x	SD/MSG -ARG -HIS -LYS +Canavanine +clonNAT +G418 +Thialysine	cSGA_v3r2	1	11	5.12770742363	10197.1646957	26.3126230839	254	5.47545668745	762056.996403	3497.19453882	43	6.5185082764	757278.993545	2795.47082844	1968	1035	136	136	156	163	146	941	0
DLR00013953	7	14	YBL094C	UD20-36_5h_3x	SD/MSG -ARG -HIS -LYS +Canavanine +clonNAT +G418 +Thialysine	cSGA_v3r2	1	11	0	11	16.8387056418	254	12	29111.8916095	571.415001234	43	0	43	95.7288230156	2099	1039	136	136	-1	-1	-1	0	0
DLR00013953	7	15	YBL010C	UD20-36_5h_3x	SD/MSG -ARG -HIS -LYS +Canavanine +clonNAT +G418 +Thialysine	cSGA_v3r2	1	11	5.2190321828	10560.8907899	43.0063199811	254	5.52637777076	803602.996333	3336.72784491	43	6.57968470347	799047.993488	2988.67119696	2234	1033	136	136	158	165	146	936	0
DLR00013953	7	16	YBR137W	UD20-36_5h_3x	SD/MSG -ARG -HIS -LYS +Canavanine +clonNAT +G418 +Thialysine	cSGA_v3r2	1	11	4.9086730657	8751.21958701	31.3861976422	254	5.21475428343	601687.995757	3210.60604741	43	6.26793244845	587638.173467	1631.21563201	2376	1035	136	136	150	158	143	981	0
DLR00013953	7	17	YBL062W	UD20-36_5h_3x	SD/MSG -ARG -HIS -LYS +Canavanine +clonNAT +G418 +Thialysine	cSGA_v3r2	1	11	4.95025032159	8777.32781508	41.4490095439	254	5.2240775607	608331.995527	3182.55701189	43	6.25633536932	603042.992922	2626.47484096	2508	1037	136	136	150	159	143	1105	0
DLR00013953	7	18	YBR042C	UD20-36_5h_3x	SD/MSG -ARG -HIS -LYS +Canavanine +clonNAT +G418 +Thialysine	cSGA_v3r2	1	11	4.8236090829	8707.54215313	26.3623523067	254	5.10685660605	598120.995442	3595.36937111	43	6.13569611482	592314.992962	2700.54395762	2647	1035	136	136	148	158	143	1027	0
DLR00013953	7	19	YAL020C	UD20-36_5h_3x	SD/MSG -ARG -HIS -LYS +Canavanine +clonNAT +G418 +Thialysine	cSGA_v3r2	1	11	4.59309213953	8005.81168424	37.8666163312	254	4.71719002565	460578.999328	3493.02756121	43	5.7341730961	454062.25972	655.684158084	2780	1036	136	136	135	147	136	951	0
DLR00013953	7	20	YBR046C	UD20-36_5h_3x	SD/MSG -ARG -HIS -LYS +Canavanine +clonNAT +G418 +Thialysine	cSGA_v3r2	1	11	5.21582668108	9744.22927155	51.2848479474	254	5.46783607899	722388.996013	3103.97753337	43	6.5525306853	711344.128097	1860.76890245	2919	1034	136	136	152	161	146	1214	0
DLR00013953	7	21	YBR056W	UD20-36_5h_3x	SD/MSG -ARG -HIS -LYS +Canavanine +clonNAT +G418 +Thialysine	cSGA_v3r2	1	11	5.14816011905	8496.06683127	38.0558219873	254	5.3927499683	625905.996616	3049.94305469	43	6.44133081351	618311.993361	2195.63799338	3052	1036	136	136	150	159	145	944	0
DLR00013953	7	22	YBR084W	UD20-36_5h_3x	SD/MSG -ARG -HIS -LYS +Canavanine +clonNAT +G418 +Thialysine	cSGA_v3r2	1	11	4.80849887383	9077.12556698	27.7345657256	254	5.1166245965	627258.994726	3785.92964839	43	6.1597170679	624598.992511	3125.03107938	3188	1036	136	136	141	152	141	1268	0
DLR00013953	7	23	YAL055W	UD20-36_5h_3x	SD/MSG -ARG -HIS -LYS +Canavanine +clonNAT +G418 +Thialysine	cSGA_v3r2	1	11	4.87180163192	7563.19352406	51.5930384269	254	5.0254203175	521052.99496	3962.22960278	43	6.03789763453	511696.992539	2942.41110799	3325	1036	136	136	134	145	135	773	0
DLR00013953	7	24	YOR202W	UD20-36_5h_3x	SD/MSG -ARG -HIS -LYS +Canavanine +clonNAT +G418 +Thialysine	cSGA_v3r2	1	11	4.96935902553	11309.7228296	132.143084533	254	5.1628878217	997004.9917	10950.3756022	43	6.19111485527	992480.991168	13197.9725274	3466	1034	136	136	152	158	140	605	0
DLR00013953	8	1	YOR202W	UD20-36_5h_3x	SD/MSG -ARG -HIS -LYS +Canavanine +clonNAT +G418 +Thialysine	cSGA_v3r2	1	11	4.70402665026	11468.5372522	125.253542425	254	4.96991856088	907976.993221	10352.9504788	43	5.9904506148	904881.992709	12800.0222	331	1169	136	136	159	166	148	674	0
DLR00013953	8	2	YBR009C	UD20-36_5h_3x	SD/MSG -ARG -HIS -LYS +Canavanine +clonNAT +G418 +Thialysine	cSGA_v3r2	1	11	4.31737864193	8202.25006072	52.6312819265	254	4.61609351792	584411.998536	4925.33532138	43	5.59972414745	577597.997522	5050.16110165	464	1168	136	136	153	162	147	861	2
DLR00013953	8	3	YBR181C	UD20-36_5h_3x	SD/MSG -ARG -HIS -LYS +Canavanine +clonNAT +G418 +Thialysine	cSGA_v3r2	1	11	3.94823793529	7079.65752388	83.735116629	254	4.02940653883	344055.999962	4770.06404465	43	4.94407015531	339680.999879	1176.23837659	601	1169	136	136	131	144	135	774	0
DLR00013953	8	4	YBR033W	UD20-36_5h_3x	SD/MSG -ARG -HIS -LYS +Canavanine +clonNAT +G418 +Thialysine	cSGA_v3r2	1	11	4.72787085338	9153.98199871	29.8074956949	254	5.01217437297	624528.99698	2837.24904876	43	6.03270022832	618605.995097	2409.28490043	734	1173	136	136	155	164	150	1033	0
DLR00013953	8	5	YBR057C	UD20-36_5h_3x	SD/MSG -ARG -HIS -LYS +Canavanine +clonNAT +G418 +Thialysine	cSGA_v3r2	1	11	4.81304389382	9856.62789611	40.0130592431	254	5.02614914563	650903.05999	2941.61970803	43	6.0440824371	649921.99532	2041.1760896	873	1170	136	136	153	162	148	1075	0
DLR00013953	8	6	YBR030W	UD20-36_5h_3x	SD/MSG -ARG -HIS -LYS +Canavanine +clonNAT +G418 +Thialysine	cSGA_v3r2	1	11	4.77726714524	8661.42381642	40.5487670344	254	5.10140011277	595602.997088	3028.22830953	43	6.11953682097	589458.99491	1780.54159652	1005	1172	136	136	155	164	149	1056	0
DLR00013953	8	7	YAL036C	UD20-36_5h_3x	SD/MSG -ARG -HIS -LYS +Canavanine +clonNAT +G418 +Thialysine	cSGA_v3r2	1	11	4.98881518078	10171.1938626	25.1483979316	254	5.3011930583	687761.996794	3108.5072276	43	6.33573427164	685065.994295	2463.92443504	1147	1171	136	136	155	163	147	1030	0
DLR00013953	8	8	YBR113W	UD20-36_5h_3x	SD/MSG -ARG -HIS -LYS +Canavanine +clonNAT +G418 +Thialysine	cSGA_v3r2	1	11	4.99805010723	9826.01007443	39.9132984656	254	5.25883490031	679512.996832	2892.13248191	43	6.2927092661	675005.994446	2261.29486415	1282	1172	136	136	156	164	147	999	0
DLR00013953	8	9	YBR119W	UD20-36_5h_3x	SD/MSG -ARG -HIS -LYS +Canavanine +clonNAT +G418 +Thialysine	cSGA_v3r2	1	11	5.05388633944	10205.0942684	41.94654873	254	5.28897933315	727153.996293	3077.59023233	43	6.3276790313	721670.994085	2868.98466726	1417	1175	136	136	157	165	147	881	1
DLR00013953	8	10	YAL058W	UD20-36_5h_3x	SD/MSG -ARG -HIS -LYS +Canavanine +clonNAT +G418 +Thialysine	cSGA_v3r2	1	11	4.46412439225	8387.93130982	34.3932834183	254	4.71333076748	565498.999331	2680.42788329	43	5.70850282198	558481.997992	2082.57666981	1555	1176	136	136	151	160	145	960	0
DLR00013953	8	11	YBL087C	UD20-36_5h_3x	SD/MSG -ARG -HIS -LYS +Canavanine +clonNAT +G418 +Thialysine	cSGA_v3r2	1	11	4.39026079061	8865.70246404	22.9955062731	254	4.58297553154	560485.999811	3462.28330816	43	5.58441568324	548979.404724	1571.47077747	1691	1169	136	136	146	155	140	972	0
DLR00013953	8	12	YAL049C	UD20-36_5h_3x	SD/MSG -ARG -HIS -LYS +Canavanine +clonNAT +G418 +Thialysine	cSGA_v3r2	1	11	4.81293929998	9018.72739296	24.4567950133	254	5.11662944575	635251.995816	3556.75569197	43	6.163322109	621440.579592	2029.49103009	1829	1169	136	136	153	161	144	1050	0
DLR00013953	8	13	YBL028C	UD20-36_5h_3x	SD/MSG -ARG -HIS -LYS +Canavanine +clonNAT +G418 +Thialysine	cSGA_v3r2	1	11	5.07912319076	9758.30205091	27.6855868363	254	5.37200816621	715950.99582	3553.58350592	43	6.40923566009	710459.993139	2908.64246446	1964	1171	136	136	155	162	144	964	0
DLR00013953	8	14	YBR159W	UD20-36_5h_3x	SD/MSG -ARG -HIS -LYS +Canavanine +clonNAT +G418 +Thialysine	cSGA_v3r2	1	11	4.84039602672	8497.09805912	27.0024754936	254	5.18002744586	606772.997161	2947.42374005	43	6.2143996409	596473.199286	1821.17710164	2104	1175	136	136	152	160	143	1026	0
DLR00013953	8	15	YAL028W	UD20-36_5h_3x	SD/MSG -ARG -HIS -LYS +Canavanine +clonNAT +G418 +Thialysine	cSGA_v3r2	1	11	5.00853148237	10308.6614284	41.8498632619	254	5.27836792302	715008.994682	3863.10313501	43	6.31600997643	710511.992419	3734.81884088	2236	1171	136	136	150	159	142	872	0
DLR00013953	8	16	YBL101C	UD20-36_5h_3x	SD/MSG -ARG -HIS -LYS +Canavanine +clonNAT +G418 +Thialysine	cSGA_v3r2	1	11	5.16933024223	9773.38740573	33.0243410889	254	5.48559740338	701358.99773	2920.42911988	43	6.53317266932	695377.994538	1911.84747071	2373	1172	136	136	153	161	144	904	0
DLR00013953	8	17	YBL052C	UD20-36_5h_3x	SD/MSG -ARG -HIS -LYS +Canavanine +clonNAT +G418 +Thialysine	cSGA_v3r2	1	11	4.86574560902	8012.60532867	32.5933407884	254	5.18613307667	561894.995918	2922.61612315	43	6.20596180093	555548.993104	2229.79954902	2507	1171	136	136	149	159	143	1108	0
DLR00013953	8	18	YAL023C	UD20-36_5h_3x	SD/MSG -ARG -HIS -LYS +Canavanine +clonNAT +G418 +Thialysine	cSGA_v3r2	1	11	4.66256552671	8326.76876707	28.4314548483	254	5.0341825887	567407.996265	3126.167439	43	6.05832876711	564031.994084	1910.37671858	2645	1172	136	136	147	157	143	1388	0
DLR00013953	8	19	YAR044W	UD20-36_5h_3x	SD/MSG -ARG -HIS -LYS +Canavanine +clonNAT +G418 +Thialysine	cSGA_v3r2	1	11	5.1577360165	9726.20375853	29.9642238253	254	5.39360408228	708187.996022	2935.28345603	43	6.44756456766	704144.993356	2325.95199659	2782	1169	136	136	151	160	145	1183	0
DLR00013953	8	20	YBR032W	UD20-36_5h_3x	SD/MSG -ARG -HIS -LYS +Canavanine +clonNAT +G418 +Thialysine	cSGA_v3r2	1	11	5.12833495939	9247.52291821	33.9140713211	254	5.37841435417	660327.996112	3098.34083118	43	6.42814984688	653747.993179	2397.74354794	2914	1173	136	136	148	158	144	959	0
DLR00013953	8	21	YBR075W	UD20-36_5h_3x	SD/MSG -ARG -HIS -LYS +Canavanine +clonNAT +G418 +Thialysine	cSGA_v3r2	1	11	5.08791682451	9205.21303222	45.3628753692	254	5.34641088985	680713.994882	3504.54502004	43	6.39833231158	677082.992359	3088.90178525	3050	1170	136	136	149	159	145	1345	0
DLR00013953	8	22	YBR216C	UD20-36_5h_3x	SD/MSG -ARG -HIS -LYS +Canavanine +clonNAT +G418 +Thialysine	cSGA_v3r2	1	11	4.97527403808	9398.7565803	62.9419262797	254	5.24655964872	722746.994258	4085.8093053	43	6.29199499485	717622.992148	3910.54681699	3189	1175	136	136	148	157	143	1076	0
DLR00013953	8	23	YBR074W	UD20-36_5h_3x	SD/MSG -ARG -HIS -LYS +Canavanine +clonNAT +G418 +Thialysine	cSGA_v3r2	1	11	5.35479296311	9762.72102248	91.1159395641	254	5.40944234024	828799.993107	5927.9830102	43	6.45297625778	820395.990722	6223.30079086	3327	1168	136	136	150	158	142	767	0
DLR00013953	8	24	YOR202W	UD20-36_5h_3x	SD/MSG -ARG -HIS -LYS +Canavanine +clonNAT +G418 +Thialysine	cSGA_v3r2	1	11	4.84555272794	10597.3789131	135.065419004	254	5.09570504611	918013.936276	9361.80846152	43	6.0676370961	938974.991853	13358.5155765	3465	1175	136	136	151	157	140	717	0
DLR00013953	9	1	YOR202W	UD20-36_5h_3x	SD/MSG -ARG -HIS -LYS +Canavanine +clonNAT +G418 +Thialysine	cSGA_v3r2	1	11	4.53478891016	10407.1339901	91.865067318	254	4.76194467712	808313.99631	8517.60103371	43	5.75918623749	802979.995963	10663.3787703	324	1304	136	136	157	164	147	632	0
DLR00013953	9	2	YBL068W	UD20-36_5h_3x	SD/MSG -ARG -HIS -LYS +Canavanine +clonNAT +G418 +Thialysine	cSGA_v3r2	1	11	4.62888059708	9013.48920094	52.819779143	254	4.90172491215	671781.995287	5073.43580999	43	5.92051818468	664691.993973	5592.44383912	462	1303	136	136	157	164	148	847	0
DLR00013953	9	3	YAR042W	UD20-36_5h_3x	SD/MSG -ARG -HIS -LYS +Canavanine +clonNAT +G418 +Thialysine	cSGA_v3r2	1	11	4.96520756629	9389.72634587	65.8489854007	254	5.19039274561	680985.995579	3578.02888815	43	6.2141154238	674410.99373	3217.15966615	598	1304	136	136	159	166	151	904	0
DLR00013953	9	4	YBR151W	UD20-36_5h_3x	SD/MSG -ARG -HIS -LYS +Canavanine +clonNAT +G418 +Thialysine	cSGA_v3r2	1	11	4.79615884333	8914.20626096	36.6923359151	254	5.08851300692	614111.996522	2875.04445907	43	6.10985052275	607421.994611	2180.51468039	738	1304	136	136	156	164	150	1000	0
DLR00013953	9	5	YBR130C	UD20-36_5h_3x	SD/MSG -ARG -HIS -LYS +Canavanine +clonNAT +G418 +Thialysine	cSGA_v3r2	1	11	4.86749795966	9261.63047556	38.6442638124	254	5.13739516585	619731.997132	2575.84824907	43	6.16138518113	613426.995004	1885.32142003	868	1305	136	136	154	163	148	847	0
DLR00013953	9	6	YBR177C	UD20-36_5h_3x	SD/MSG -ARG -HIS -LYS +Canavanine +clonNAT +G418 +Thialysine	cSGA_v3r2	1	11	4.8611728389	8892.32130154	22.9984635312	254	5.18638397541	618071.996675	2873.60480998	43	6.21824297812	607533.483954	1879.40504252	1007	1306	136	136	156	165	149	1023	0
DLR00013953	9	7	YBL065W	UD20-36_5h_3x	SD/MSG -ARG -HIS -LYS +Canavanine +clonNAT +G418 +Thialysine	cSGA_v3r2	1	11	4.73157860117	9099.67946698	28.4168197621	254	4.99120626695	605171.997483	3006.38825942	43	6.00938937194	599257.995638	2028.76720498	1145	1306	136	136	152	161	146	925	0
DLR00013953	9	8	YAL002W	UD20-36_5h_3x	SD/MSG -ARG -HIS -LYS +Canavanine +clonNAT +G418 +Thialysine	cSGA_v3r2	1	11	4.20150560167	6822.81629052	15.843814764	254	4.53955341261	430463.999766	3127.33991898	43	5.49805549706	423298.998784	1412.22701297	1282	1305	136	136	147	156	143	954	0
DLR00013953	9	9	YBL061C	UD20-36_5h_3x	SD/MSG -ARG -HIS -LYS +Canavanine +clonNAT +G418 +Thialysine	cSGA_v3r2	1	11	4.27837551069	7870.84023573	17.8280869884	254	4.68581456864	550696.99906	2909.25609958	43	5.67884844524	545855.997812	2335.02199667	1419	1310	136	136	155	164	148	1503	1
DLR00013953	9	10	YAR003W	UD20-36_5h_3x	SD/MSG -ARG -HIS -LYS +Canavanine +clonNAT +G418 +Thialysine	cSGA_v3r2	1	11	3.59330968317	4170.12311622	39.3564332422	254	4.02503797427	258850.999998	3800.68120055	43	4.86577940731	245307.999927	751.660341559	1548	1304	136	136	142	153	141	838	0
DLR00013953	9	11	YBL016W	UD20-36_5h_3x	SD/MSG -ARG -HIS -LYS +Canavanine +clonNAT +G418 +Thialysine	cSGA_v3r2	1	11	0	11	21.8345470389	254	12	31234.5	927.962624167	43	0.5	882.9	110.231064694	1680	1314	136	136	-1	-1	-1	5	0
DLR00013953	9	12	YBR223C	UD20-36_5h_3x	SD/MSG -ARG -HIS -LYS +Canavanine +clonNAT +G418 +Thialysine	cSGA_v3r2	1	11	4.98421428426	9908.24534039	30.2194015984	254	5.30617030136	751086.995768	3847.74813194	43	6.34857347897	745215.993566	3474.86183044	1828	1305	136	136	158	165	147	1008	0
DLR00013953	9	13	YAL042W	UD20-36_5h_3x	SD/MSG -ARG -HIS -LYS +Canavanine +clonNAT +G418 +Thialysine	cSGA_v3r2	1	11	4.91670461854	9303.48734489	35.6689306408	254	5.22812810843	645322.997302	3251.629834	43	6.26166984125	641293.994766	1649.81240495	1961	1305	136	136	151	159	143	1206	0
DLR00013953	9	14	YBR023C	UD20-36_5h_3x	SD/MSG -ARG -HIS -LYS +Canavanine +clonNAT +G418 +Thialysine	cSGA_v3r2	1	11	4.86210627731	9009.69283053	30.9605500979	254	5.20410937873	633670.995935	2856.15901424	43	6.26221080344	622106.993557	1608.80789695	2098	1306	136	136	151	159	143	1131	0
DLR00013953	9	15	YBR126C	UD20-36_5h_3x	SD/MSG -ARG -HIS -LYS +Canavanine +clonNAT +G418 +Thialysine	cSGA_v3r2	1	11	4.30406500729	7024.56415105	52.0782819954	254	4.48517504465	373580.000149	4060.74261928	43	5.44446371681	366900.999784	1609.37741138	2230	1310	136	136	131	143	131	474	0
DLR00013953	9	16	YBL085W	UD20-36_5h_3x	SD/MSG -ARG -HIS -LYS +Canavanine +clonNAT +G418 +Thialysine	cSGA_v3r2	1	11	5.0501724794	10006.063738	31.5415970779	254	5.29527977324	712811.994986	3138.47747551	43	6.34556833036	709504.992758	3071.36907241	2369	1308	136	136	151	159	143	1134	0
DLR00013953	9	17	YBL036C	UD20-36_5h_3x	SD/MSG -ARG -HIS -LYS +Canavanine +clonNAT +G418 +Thialysine	cSGA_v3r2	1	11	4.9795958644	9431.47328886	26.1054978175	254	5.31007275214	679142.996193	3049.78187277	43	6.35808317694	673841.993541	2369.15103248	2507	1305	136	136	151	160	144	1069	0
DLR00013953	9	18	YAR043C	UD20-36_5h_3x	SD/MSG -ARG -HIS -LYS +Canavanine +clonNAT +G418 +Thialysine	cSGA_v3r2	1	11	4.73862798851	8213.65547549	24.2944002058	254	5.12376687154	583755.996149	3040.98878716	43	6.1766270325	574046.93271	1408.44009995	2645	1308	136	136	150	159	144	1464	0
DLR00013953	9	19	YAL040C	UD20-36_5h_3x	SD/MSG -ARG -HIS -LYS +Canavanine +clonNAT +G418 +Thialysine	cSGA_v3r2	1	11	4.81095312142	8071.52262849	23.6777766002	254	5.15604149598	580878.996998	2796.59128218	43	6.19041551664	574929.994633	1513.91672779	2779	1310	136	136	149	159	145	1319	0
DLR00013953	9	20	YBR058C	UD20-36_5h_3x	SD/MSG -ARG -HIS -LYS +Canavanine +clonNAT +G418 +Thialysine	cSGA_v3r2	1	11	4.95380492982	8609.71820439	43.4401027103	254	5.20569067881	610332.997092	2871.40040601	43	6.24515475897	606564.994435	1323.38835701	2916	1311	136	136	147	157	143	1396	0
DLR00013953	9	21	YBL029W	UD20-36_5h_3x	SD/MSG -ARG -HIS -LYS +Canavanine +clonNAT +G418 +Thialysine	cSGA_v3r2	1	11	5.16942739059	10055.1706002	30.7378617314	254	5.43263403426	766203.996262	3109.12641923	43	6.48446731163	761967.993647	2641.55037155	3054	1308	136	136	151	160	145	1056	0
DLR00013953	9	22	YBR189W	UD20-36_5h_3x	SD/MSG -ARG -HIS -LYS +Canavanine +clonNAT +G418 +Thialysine	cSGA_v3r2	1	11	0.5	449.1	51.132982088	254	12	31926.6	1990.8763674	43	0.5	2394	271.659391655	3180	1316	136	136	-1	-1	-1	14	0
DLR00013953	9	23	YBR072W	UD20-36_5h_3x	SD/MSG -ARG -HIS -LYS +Canavanine +clonNAT +G418 +Thialysine	cSGA_v3r2	1	11	4.82856754022	9783.28509088	57.8413139174	254	5.10979729966	799631.993637	5437.23122749	43	6.14198696511	792062.992423	6140.82756116	3326	1308	136	136	146	154	140	840	0
DLR00013953	9	24	YOR202W	UD20-36_5h_3x	SD/MSG -ARG -HIS -LYS +Canavanine +clonNAT +G418 +Thialysine	cSGA_v3r2	1	11	4.75339849588	11310.808827	121.644657676	254	5.03072452861	1011019.9929	12075.6350774	43	6.05466684392	1006635.99252	14446.4803019	3464	1307	136	136	151	157	140	793	0
DLR00013953	10	1	YOR202W	UD20-36_5h_3x	SD/MSG -ARG -HIS -LYS +Canavanine +clonNAT +G418 +Thialysine	cSGA_v3r2	1	11	4.58555203108	11172.8797241	107.320018974	254	4.87102335249	883555.995012	9288.93814966	43	5.88230742512	880662.994715	11789.9275675	329	1440	136	136	158	165	148	837	0
DLR00013953	10	2	YBR146W	UD20-36_5h_3x	SD/MSG -ARG -HIS -LYS +Canavanine +clonNAT +G418 +Thialysine	cSGA_v3r2	1	11	4.01866837835	6905.06901736	31.6576388538	254	4.34901985037	455304.999985	4355.44135445	43	5.30700661295	451101.999258	3076.12436628	461	1449	136	136	149	158	145	1609	0
DLR00013953	10	3	YBR107C	UD20-36_5h_3x	SD/MSG -ARG -HIS -LYS +Canavanine +clonNAT +G418 +Thialysine	cSGA_v3r2	1	11	4.86751471667	9862.80929248	51.9063629795	254	5.08447750167	682029.996077	3732.83203758	43	6.11559950947	676844.994311	3278.59980412	605	1440	136	136	155	163	149	960	0
DLR00013953	10	4	YBL056W	UD20-36_5h_3x	SD/MSG -ARG -HIS -LYS +Canavanine +clonNAT +G418 +Thialysine	cSGA_v3r2	1	11	4.59225703263	7338.28142073	97.7019549347	254	4.82723595194	492170.997977	3826.3225946	43	5.81903169523	485321.995847	1873.51502826	738	1442	136	136	153	162	149	1236	0
DLR00013953	10	5	YBR134W	UD20-36_5h_3x	SD/MSG -ARG -HIS -LYS +Canavanine +clonNAT +G418 +Thialysine	cSGA_v3r2	1	11	4.7175011866	9991.41837669	27.3912368767	254	5.04961496141	675547.996631	2902.66486861	43	6.09335841188	666308.539413	2781.82813272	874	1440	136	136	155	164	149	1016	0
DLR00013953	10	6	YBR006W	UD20-36_5h_3x	SD/MSG -ARG -HIS -LYS +Canavanine +clonNAT +G418 +Thialysine	cSGA_v3r2	1	11	4.70507817175	8726.47715314	31.7385621384	254	5.02148764137	589637.996564	3205.28082049	43	6.0484134335	579754.314699	2275.54470402	1008	1449	136	136	154	163	149	1149	0
DLR00013953	10	7	YBR010W	UD20-36_5h_3x	SD/MSG -ARG -HIS -LYS +Canavanine +clonNAT +G418 +Thialysine	cSGA_v3r2	1	11	4.64314082287	9827.78268286	27.129554593	254	4.92998358678	660987.996527	3611.44207092	43	5.97096764645	645361.792645	2313.36051937	1142	1441	136	136	153	162	147	927	0
DLR00013953	10	8	YBR062C	UD20-36_5h_3x	SD/MSG -ARG -HIS -LYS +Canavanine +clonNAT +G418 +Thialysine	cSGA_v3r2	1	11	4.81540939814	9840.88900267	28.9833433325	254	5.09303881102	712845.996935	2941.96335994	43	6.12001163356	708403.995353	2886.7472838	1282	1445	136	136	158	166	149	1163	0
DLR00013953	10	9	YBR093C	UD20-36_5h_3x	SD/MSG -ARG -HIS -LYS +Canavanine +clonNAT +G418 +Thialysine	cSGA_v3r2	1	11	3.09362143607	2907.00004292	48.5576563118	254	3.43949344417	143060.000044	5032.11229213	43	4.06696097859	129057.982438	451.585673907	1417	1441	136	136	126	140	131	661	0
DLR00013953	10	10	YAR027W	UD20-36_5h_3x	SD/MSG -ARG -HIS -LYS +Canavanine +clonNAT +G418 +Thialysine	cSGA_v3r2	1	11	4.7595206218	9650.71909987	38.9563767681	254	5.08311218806	744186.996715	3581.56189966	43	6.10790137178	738834.9952	3562.52346731	1553	1445	136	136	162	168	150	1140	0
DLR00013953	10	11	YAL007C	UD20-36_5h_3x	SD/MSG -ARG -HIS -LYS +Canavanine +clonNAT +G418 +Thialysine	cSGA_v3r2	1	11	4.74573748331	9573.21611423	31.7507700219	254	5.11776565187	729610.996309	3810.58013218	43	6.14822069384	725512.994588	3792.10429342	1687	1443	136	136	159	166	148	1293	0
DLR00013953	10	12	YBR041W	UD20-36_5h_3x	SD/MSG -ARG -HIS -LYS +Canavanine +clonNAT +G418 +Thialysine	cSGA_v3r2	1	11	4.56887134133	7890.27680307	35.9625469052	254	4.92373635502	551129.997604	3090.97308949	43	5.93237495418	543569.995618	1748.1160693	1825	1449	136	136	151	159	142	1099	0
DLR00013953	10	13	YBL025W	UD20-36_5h_3x	SD/MSG -ARG -HIS -LYS +Canavanine +clonNAT +G418 +Thialysine	cSGA_v3r2	1	11	4.51042159561	7273.40971716	20.2813893975	254	4.97685736994	536988.995814	3055.87572131	43	5.98361440415	528689.993637	2638.66447474	1967	1447	136	136	153	161	144	1057	0
DLR00013953	10	14	YBL107C	UD20-36_5h_3x	SD/MSG -ARG -HIS -LYS +Canavanine +clonNAT +G418 +Thialysine	cSGA_v3r2	1	11	4.99126444679	8895.164157	39.8027465551	254	5.33838041389	656058.997155	2724.50480824	43	6.37929753367	650032.994536	1933.55395583	2098	1448	136	136	153	161	145	1188	0
DLR00013953	10	15	YAL061W	UD20-36_5h_3x	SD/MSG -ARG -HIS -LYS +Canavanine +clonNAT +G418 +Thialysine	cSGA_v3r2	1	11	5.01971756492	10028.0096919	34.9618631813	254	5.33272643564	725115.996645	2584.48041432	43	6.38562791497	721389.99425	2103.24613348	2236	1443	136	136	152	160	144	1211	0
DLR00013953	10	16	YBR019C	UD20-36_5h_3x	SD/MSG -ARG -HIS -LYS +Canavanine +clonNAT +G418 +Thialysine	cSGA_v3r2	1	11	4.85062763623	8314.69581564	27.5065109235	254	5.1998643937	588178.996927	2528.75844201	43	6.24955475607	579366.795758	1564.67572326	2370	1449	136	136	150	158	143	1390	0
DLR00013953	10	17	YBL095W	UD20-36_5h_3x	SD/MSG -ARG -HIS -LYS +Canavanine +clonNAT +G418 +Thialysine	cSGA_v3r2	1	11	5.09105930103	9440.51860437	33.5881073213	254	5.40937598025	695383.996709	2974.23371688	43	6.4805960901	685265.762973	1852.31217542	2508	1445	136	136	152	160	144	1206	0
DLR00013953	10	18	YBR065C	UD20-36_5h_3x	SD/MSG -ARG -HIS -LYS +Canavanine +clonNAT +G418 +Thialysine	cSGA_v3r2	1	11	5.04125454713	8831.94771923	24.9718041588	254	5.31891379419	643593.995919	2920.43623784	43	6.3582977151	639635.993184	2273.9359022	2647	1447	136	136	151	160	145	1408	0
DLR00013953	10	19	YAR002C-A	UD20-36_5h_3x	SD/MSG -ARG -HIS -LYS +Canavanine +clonNAT +G418 +Thialysine	cSGA_v3r2	1	11	4.97552554845	8709.2276691	25.9926544966	254	5.27559933543	626026.996112	3098.68245227	43	6.31672744153	622152.993374	1987.26720007	2780	1441	136	136	149	159	144	1315	0
DLR00013953	10	20	YBL031W	UD20-36_5h_3x	SD/MSG -ARG -HIS -LYS +Canavanine +clonNAT +G418 +Thialysine	cSGA_v3r2	1	11	4.35853588871	6189.4470322	23.4301411122	254	4.73753381492	421512.996945	3400.97785547	43	5.75897917338	409064.424883	1179.42908694	2917	1446	136	136	142	153	141	1524	0
DLR00013953	10	21	YBL083C	UD20-36_5h_3x	SD/MSG -ARG -HIS -LYS +Canavanine +clonNAT +G418 +Thialysine	cSGA_v3r2	1	11	5.2077986424	9570.67405084	61.3619144177	254	5.32371825304	717951.994965	3288.36610271	43	6.36737127978	712965.99257	3052.54274736	3054	1444	136	136	149	158	144	1076	0
DLR00013953	10	22	YBR083W	UD20-36_5h_3x	SD/MSG -ARG -HIS -LYS +Canavanine +clonNAT +G418 +Thialysine	cSGA_v3r2	1	11	4.89334847967	9696.19401757	38.7139384609	254	5.19541227505	742239.993447	4693.92933647	43	6.24089458452	738319.991615	4849.31602961	3190	1445	136	136	147	156	143	1214	0
DLR00013953	10	23	YBR106W	UD20-36_5h_3x	SD/MSG -ARG -HIS -LYS +Canavanine +clonNAT +G418 +Thialysine	cSGA_v3r2	1	11	3.62677495497	4372.41228921	41.6910457633	254	4.07643004818	313051.999904	5036.59057757	43	4.93284822197	300068.999316	2640.82763363	3323	1443	136	136	134	144	134	1180	0
DLR00013953	10	24	YOR202W	UD20-36_5h_3x	SD/MSG -ARG -HIS -LYS +Canavanine +clonNAT +G418 +Thialysine	cSGA_v3r2	1	11	4.91325113745	11362.2512837	139.463514294	254	5.18651173693	1052376.99191	11644.5830738	43	6.27791189072	1012727.37424	11320.5977281	3465	1448	136	136	153	158	141	763	0
DLR00013953	11	1	YOR202W	UD20-36_5h_3x	SD/MSG -ARG -HIS -LYS +Canavanine +clonNAT +G418 +Thialysine	cSGA_v3r2	1	11	4.35830158754	10786.7346588	102.888987266	254	4.64252121614	830245.997954	8976.89786671	43	5.63044010683	826656.997678	11289.9629651	324	1578	136	136	157	163	148	830	0
DLR00013953	11	2	YBR111C	UD20-36_5h_3x	SD/MSG -ARG -HIS -LYS +Canavanine +clonNAT +G418 +Thialysine	cSGA_v3r2	1	11	4.4073040123	8322.93396852	122.229176484	254	4.68853596397	603920.997933	5730.46249061	43	5.68099799542	596710.996608	5207.7495472	463	1574	136	136	156	163	148	1043	0
DLR00013953	11	3	YBR104W	UD20-36_5h_3x	SD/MSG -ARG -HIS -LYS +Canavanine +clonNAT +G418 +Thialysine	cSGA_v3r2	1	11	4.92555136471	10056.1229984	127.803719677	254	5.1467001107	715930.995359	3900.64048204	43	6.17983621132	711538.993457	3615.71382394	600	1578	136	136	157	165	149	945	0
DLR00013953	11	4	YBR149W	UD20-36_5h_3x	SD/MSG -ARG -HIS -LYS +Canavanine +clonNAT +G418 +Thialysine	cSGA_v3r2	1	11	4.85359401486	9033.8669568	53.7924309186	254	5.16114705817	646727.996131	3204.49399799	43	6.19113268491	641171.993997	2899.77966657	739	1579	136	136	159	167	152	1164	0
DLR00013953	11	5	YBR090C	UD20-36_5h_3x	SD/MSG -ARG -HIS -LYS +Canavanine +clonNAT +G418 +Thialysine	cSGA_v3r2	1	11	4.86477425951	9307.60888216	45.4198420405	254	5.08278647697	643399.99645	2871.62162041	43	6.10303337827	637439.994453	2570.38960566	870	1579	136	136	156	165	150	1033	0
DLR00013953	11	6	YBR209W	UD20-36_5h_3x	SD/MSG -ARG -HIS -LYS +Canavanine +clonNAT +G418 +Thialysine	cSGA_v3r2	1	11	4.70488487662	9504.83158594	28.3146922681	254	5.00227456262	676893.996547	3353.16114581	43	6.04112002909	665021.173788	2767.70565004	1007	1580	136	136	158	166	151	1176	0
DLR00013953	11	7	YAL065C	UD20-36_5h_3x	SD/MSG -ARG -HIS -LYS +Canavanine +clonNAT +G418 +Thialysine	cSGA_v3r2	1	11	4.75631117458	9608.97402052	35.0853474913	254	5.05664692399	691672.996426	3297.44681629	43	6.084494121	687898.994759	3493.22975622	1145	1579	136	136	158	166	150	1243	0
DLR00013953	11	8	YBR208C	UD20-36_5h_3x	SD/MSG -ARG -HIS -LYS +Canavanine +clonNAT +G418 +Thialysine	cSGA_v3r2	1	11	4.70514577024	9239.03145985	29.88448018	254	5.06224070678	671363.997044	3625.10231212	43	6.08851407875	667109.995333	2721.96145044	1282	1581	136	136	158	166	149	1373	0
DLR00013953	11	9	YBL103C	UD20-36_5h_3x	SD/MSG -ARG -HIS -LYS +Canavanine +clonNAT +G418 +Thialysine	cSGA_v3r2	1	11	4.13075520392	6978.70771443	26.3893829969	254	4.45223886587	477908.000048	4411.04194896	43	5.42432719807	467284.099869	957.398115825	1418	1576	136	136	151	160	145	1200	0
DLR00013953	11	10	YBR115C	UD20-36_5h_3x	SD/MSG -ARG -HIS -LYS +Canavanine +clonNAT +G418 +Thialysine	cSGA_v3r2	1	11	0	11	21.7262390794	254	12	31494.6	1273.72231549	43	0.5	1488.6	174.813942243	1545	1587	136	136	-1	-1	-1	0	0
DLR00013953	11	11	YBR013C	UD20-36_5h_3x	SD/MSG -ARG -HIS -LYS +Canavanine +clonNAT +G418 +Thialysine	cSGA_v3r2	1	11	4.55074272372	8740.94265854	20.5207983423	254	4.94355273348	652791.997409	2894.7590945	43	5.9666053206	649454.995905	2946.04909346	1685	1585	136	136	156	163	147	1588	0
DLR00013953	11	12	YAL005C	UD20-36_5h_3x	SD/MSG -ARG -HIS -LYS +Canavanine +clonNAT +G418 +Thialysine	cSGA_v3r2	1	11	4.75852428284	9261.89840643	27.6241042571	254	5.14412839033	679350.353049	2512.67257797	43	6.17492751988	676424.99524	2257.64907594	1822	1582	136	136	153	161	145	1255	0
DLR00013953	11	13	YAL053W	UD20-36_5h_3x	SD/MSG -ARG -HIS -LYS +Canavanine +clonNAT +G418 +Thialysine	cSGA_v3r2	1	11	4.83748512778	8721.02383561	29.698221107	254	5.18302788372	664624.99725	2498.61188789	43	6.21410162349	658782.995221	2178.70812932	1962	1581	136	136	155	163	146	1286	0
DLR00013953	11	14	YBR185C	UD20-36_5h_3x	SD/MSG -ARG -HIS -LYS +Canavanine +clonNAT +G418 +Thialysine	cSGA_v3r2	1	11	4.86846727524	9102.93374535	35.5983866724	254	5.19828544446	664486.997003	2638.8649471	43	6.24318530908	660489.994716	1905.58486095	2101	1583	136	136	151	160	144	1379	0
DLR00013953	11	15	YBR203W	UD20-36_5h_3x	SD/MSG -ARG -HIS -LYS +Canavanine +clonNAT +G418 +Thialysine	cSGA_v3r2	1	11	4.9779973597	8614.53921941	31.9712681576	254	5.28513690068	626870.997069	2661.92079402	43	6.33648365911	617547.279713	1608.53366753	2234	1582	136	136	151	159	143	1285	0
DLR00013953	11	16	YBR008C	UD20-36_5h_3x	SD/MSG -ARG -HIS -LYS +Canavanine +clonNAT +G418 +Thialysine	cSGA_v3r2	1	11	4.9132607283	8375.38768838	21.5258803722	254	5.2628046195	607286.997116	2489.56162364	43	6.30160351249	603174.994442	1710.45072998	2369	1580	136	136	150	159	143	1438	0
DLR00013953	11	17	YBR145W	UD20-36_5h_3x	SD/MSG -ARG -HIS -LYS +Canavanine +clonNAT +G418 +Thialysine	cSGA_v3r2	1	11	4.94203827325	8857.80761536	37.1664207103	254	5.266555012	636369.997145	2802.74517699	43	6.30968553085	632264.994452	1735.82673388	2507	1583	136	136	149	158	143	1333	0
DLR00013953	11	18	YBR044C	UD20-36_5h_3x	SD/MSG -ARG -HIS -LYS +Canavanine +clonNAT +G418 +Thialysine	cSGA_v3r2	1	11	4.85926103701	7742.11820542	35.5666807181	254	5.23329322948	556776.997826	2972.94479049	43	6.26667832225	551493.994917	1036.17581491	2646	1583	136	136	148	157	143	1487	0
DLR00013953	11	19	YBR069C	UD20-36_5h_3x	SD/MSG -ARG -HIS -LYS +Canavanine +clonNAT +G418 +Thialysine	cSGA_v3r2	1	11	4.99083027025	9126.36100436	19.3383172582	254	5.28945030123	658087.995954	3198.08272831	43	6.36436190182	649133.448065	1540.1371157	2780	1580	136	136	148	158	144	1634	0
DLR00013953	11	20	YBR162C	UD20-36_5h_3x	SD/MSG -ARG -HIS -LYS +Canavanine +clonNAT +G418 +Thialysine	cSGA_v3r2	1	11	5.07091645795	9138.63628565	35.4671840453	254	5.39771303684	694075.996273	3033.81579056	43	6.44827841093	690655.993359	2085.99267799	2917	1581	136	136	151	160	146	1505	0
DLR00013953	11	21	YBR207W	UD20-36_5h_3x	SD/MSG -ARG -HIS -LYS +Canavanine +clonNAT +G418 +Thialysine	cSGA_v3r2	1	11	5.07980539375	8891.93630514	37.8743629227	254	5.33126073297	656575.99571	3075.21494962	43	6.40379258538	645601.257454	1566.23736962	3053	1582	136	136	147	156	143	1417	0
DLR00013953	11	22	YBR176W	UD20-36_5h_3x	SD/MSG -ARG -HIS -LYS +Canavanine +clonNAT +G418 +Thialysine	cSGA_v3r2	1	11	5.19135448102	9284.80753439	34.9980004923	254	5.44353375316	709135.227539	3018.85881985	43	6.46737077644	711609.992263	3165.81379933	3188	1580	136	136	148	156	142	1225	0
DLR00013953	11	23	YBR092C	UD20-36_5h_3x	SD/MSG -ARG -HIS -LYS +Canavanine +clonNAT +G418 +Thialysine	cSGA_v3r2	1	11	4.9295374755	9089.65647022	81.668235181	254	5.19088251363	753838.993059	5853.13496711	43	6.22518622384	745268.991491	6046.70343533	3324	1582	136	136	146	154	140	1008	0
DLR00013953	11	24	YOR202W	UD20-36_5h_3x	SD/MSG -ARG -HIS -LYS +Canavanine +clonNAT +G418 +Thialysine	cSGA_v3r2	1	11	4.83806079523	10655.1775402	137.454277432	254	5.1563119472	947094.680877	8953.92112469	43	6.13358720438	968673.991613	12879.1393985	3462	1582	136	136	151	157	140	745	0
DLR00013953	12	1	YOR202W	UD20-36_5h_3x	SD/MSG -ARG -HIS -LYS +Canavanine +clonNAT +G418 +Thialysine	cSGA_v3r2	1	11	4.55503711282	11024.7234558	105.180729584	254	4.81166576865	863397.995868	8963.06456441	43	5.81740575688	859856.995501	11206.4553117	329	1708	136	136	159	164	148	894	0
DLR00013953	12	2	YBR094W	UD20-36_5h_3x	SD/MSG -ARG -HIS -LYS +Canavanine +clonNAT +G418 +Thialysine	cSGA_v3r2	1	11	4.17115770647	6905.21805431	68.5910204459	254	4.52318444768	485736.572013	4519.54094705	43	5.46573062818	486113.997934	4070.20341131	467	1709	136	136	153	161	147	1252	0
DLR00013953	12	3	YAL026C	UD20-36_5h_3x	SD/MSG -ARG -HIS -LYS +Canavanine +clonNAT +G418 +Thialysine	cSGA_v3r2	1	11	4.0504787148	5520.71080766	61.2640437811	254	4.24489806939	320049.999939	4829.71888147	43	5.18255267294	316078.998438	2133.08132431	600	1713	136	136	141	151	142	1842	0
DLR00013953	12	4	YBR050C	UD20-36_5h_3x	SD/MSG -ARG -HIS -LYS +Canavanine +clonNAT +G418 +Thialysine	cSGA_v3r2	1	11	4.360355427	7481.6286264	47.3996483665	254	4.72573731373	523319.998328	3583.51486311	43	5.7216698969	517147.996518	2487.78433757	740	1717	136	136	156	165	151	1446	0
DLR00013953	12	5	YBR218C	UD20-36_5h_3x	SD/MSG -ARG -HIS -LYS +Canavanine +clonNAT +G418 +Thialysine	cSGA_v3r2	1	11	4.50472574616	8690.40001637	41.2037459877	254	4.88824943975	645923.996414	3786.35136754	43	5.8972538076	642488.995062	3970.70976282	870	1719	136	136	160	168	153	1557	0
DLR00013953	12	6	YBR170C	UD20-36_5h_3x	SD/MSG -ARG -HIS -LYS +Canavanine +clonNAT +G418 +Thialysine	cSGA_v3r2	1	11	0.5	232.2	31.2763367089	254	12	33943.5	1999.3305645	43	0.5	1215	160.478824039	1003	1725	136	136	-1	-1	-1	0	0
DLR00013953	12	7	YBR131W	UD20-36_5h_3x	SD/MSG -ARG -HIS -LYS +Canavanine +clonNAT +G418 +Thialysine	cSGA_v3r2	1	11	2.4901302973	912.198297038	19.5322127276	254	3.41520326183	78385.9998762	5202.967879	43	3.68263840353	54560.0000615	299.642126755	1121	1729	136	136	142	155	145	518	0
DLR00013953	12	8	YBR205W	UD20-36_5h_3x	SD/MSG -ARG -HIS -LYS +Canavanine +clonNAT +G418 +Thialysine	cSGA_v3r2	1	11	4.69353388517	8723.93280739	33.9857659875	254	5.07972385296	664813.99621	3996.54823639	43	6.10410718673	660268.994281	3535.1633725	1284	1716	136	136	160	167	150	1425	0
DLR00013953	12	9	YBR188C	UD20-36_5h_3x	SD/MSG -ARG -HIS -LYS +Canavanine +clonNAT +G418 +Thialysine	cSGA_v3r2	1	11	4.50369727052	8068.6875976	18.6803794962	254	4.86978608864	586654.997633	3207.73765184	43	5.88980243172	582646.995859	2378.24933147	1421	1717	136	136	154	163	148	1753	0
DLR00013953	12	10	YBL098W	UD20-36_5h_3x	SD/MSG -ARG -HIS -LYS +Canavanine +clonNAT +G418 +Thialysine	cSGA_v3r2	1	11	4.74551383405	9166.36188828	44.5427039134	254	5.01384043568	669855.996809	3064.72171281	43	6.04565763662	665081.994924	2807.07596832	1556	1712	136	136	153	161	146	1267	0
DLR00013953	12	11	YAR040C	UD20-36_5h_3x	SD/MSG -ARG -HIS -LYS +Canavanine +clonNAT +G418 +Thialysine	cSGA_v3r2	1	11	4.61202078256	8738.5673875	24.3387953986	254	4.9513494277	640261.997427	2514.47471896	43	5.97656174535	637295.99569	2328.41699611	1690	1717	136	136	153	161	145	1588	0
DLR00013953	12	12	YBR199W	UD20-36_5h_3x	SD/MSG -ARG -HIS -LYS +Canavanine +clonNAT +G418 +Thialysine	cSGA_v3r2	1	11	3.83716907102	4397.50185613	15.7955911913	254	4.19907756383	285197.000038	3167.03149061	43	5.11341607635	273947.201135	430.334260235	1822	1722	136	136	139	150	139	1419	0
DLR00013953	12	13	YBR031W	UD20-36_5h_3x	SD/MSG -ARG -HIS -LYS +Canavanine +clonNAT +G418 +Thialysine	cSGA_v3r2	1	11	4.35940293211	7592.30566188	16.0130155398	254	4.66506498594	529816.999991	2816.50522542	43	5.66200942229	525662.998949	1028.47703188	1961	1718	136	136	147	156	141	1626	0
DLR00013953	12	14	YBR034C	UD20-36_5h_3x	SD/MSG -ARG -HIS -LYS +Canavanine +clonNAT +G418 +Thialysine	cSGA_v3r2	1	11	4.40367694046	7107.82246407	17.7123163992	254	4.71796260217	504606.999696	2741.09356441	43	5.72405241149	502984.997998	946.727060347	2101	1720	136	136	147	156	142	2135	0
DLR00013953	12	15	YBL046W	UD20-36_5h_3x	SD/MSG -ARG -HIS -LYS +Canavanine +clonNAT +G418 +Thialysine	cSGA_v3r2	1	11	4.94873999613	8429.32541693	30.9267745952	254	5.25467496031	653381.995489	3093.26942143	43	6.29132824743	647281.993082	2823.82698057	2231	1713	136	136	154	161	144	1287	0
DLR00013953	12	16	YBR165W	UD20-36_5h_3x	SD/MSG -ARG -HIS -LYS +Canavanine +clonNAT +G418 +Thialysine	cSGA_v3r2	1	11	4.7009863818	7847.99774969	25.6163194096	254	5.07662928724	572486.996272	2737.7249419	43	6.10827443965	567630.994117	1916.46722131	2368	1715	136	136	148	157	143	1528	0
DLR00013953	12	17	YBL019W	UD20-36_5h_3x	SD/MSG -ARG -HIS -LYS +Canavanine +clonNAT +G418 +Thialysine	cSGA_v3r2	1	11	4.97009069815	8708.5538861	28.71242871	254	5.31804718692	670782.996196	2741.02465123	43	6.36897330649	665237.993531	2109.36053869	2507	1718	136	136	152	160	144	1395	0
DLR00013953	12	18	YBR129C	UD20-36_5h_3x	SD/MSG -ARG -HIS -LYS +Canavanine +clonNAT +G418 +Thialysine	cSGA_v3r2	1	11	4.75500966986	8088.85774747	29.1779261774	254	5.06899023258	562952.996985	2777.08027158	43	6.10259630644	560392.99452	1657.29517125	2645	1720	136	136	145	154	141	1616	0
DLR00013953	12	19	YBL106C	UD20-36_5h_3x	SD/MSG -ARG -HIS -LYS +Canavanine +clonNAT +G418 +Thialysine	cSGA_v3r2	1	11	5.27908393184	9464.05107949	48.9876139964	254	5.53558732838	727330.997692	2986.28314382	43	6.59374027826	724399.99436	1796.28473871	2782	1721	136	136	152	160	145	1419	0
DLR00013953	12	20	YBR071W	UD20-36_5h_3x	SD/MSG -ARG -HIS -LYS +Canavanine +clonNAT +G418 +Thialysine	cSGA_v3r2	1	11	4.93928100689	8192.4580922	38.2003921433	254	5.27560547386	602374.997211	2865.34081318	43	6.31371195755	598582.994243	1435.42069166	2915	1718	136	136	148	157	143	1557	0
DLR00013953	12	21	YBR204C	UD20-36_5h_3x	SD/MSG -ARG -HIS -LYS +Canavanine +clonNAT +G418 +Thialysine	cSGA_v3r2	1	11	5.05899579915	8929.25252958	39.5032553532	254	5.33011601352	660443.99577	3231.83889122	43	6.38341245704	656842.992866	2423.738205	3057	1718	136	136	147	155	143	1492	0
DLR00013953	12	22	YBR073W	UD20-36_5h_3x	SD/MSG -ARG -HIS -LYS +Canavanine +clonNAT +G418 +Thialysine	cSGA_v3r2	1	11	4.69348109178	8098.63841217	41.5471025157	254	4.98146064031	590401.993848	4661.07404882	43	6.00541313698	585334.991843	4410.41079529	3190	1722	136	136	141	151	139	1369	0
DLR00013953	12	23	YBR028C	UD20-36_5h_3x	SD/MSG -ARG -HIS -LYS +Canavanine +clonNAT +G418 +Thialysine	cSGA_v3r2	1	11	5.03975083427	9244.30974498	94.9373285553	254	5.2300614138	756964.993156	5851.74200808	43	6.26489101854	749744.991398	5780.09308164	3328	1720	136	136	144	152	138	1049	0
DLR00013953	12	24	YOR202W	UD20-36_5h_3x	SD/MSG -ARG -HIS -LYS +Canavanine +clonNAT +G418 +Thialysine	cSGA_v3r2	1	11	4.70022403363	10498.1421042	123.293232245	254	5.04987426446	968423.992168	11885.8805396	43	6.07255679178	961911.991749	13771.8692241	3462	1719	136	136	151	156	140	843	0
DLR00013953	13	1	YOR202W	UD20-36_5h_3x	SD/MSG -ARG -HIS -LYS +Canavanine +clonNAT +G418 +Thialysine	cSGA_v3r2	1	11	3.99531288715	10179.5233457	93.2589208975	254	4.29262771564	765399.999411	9764.55278687	43	5.23733234493	761320.999875	11115.2919431	324	1845	136	136	153	159	145	738	0
DLR00013953	13	2	YBR144C	UD20-36_5h_3x	SD/MSG -ARG -HIS -LYS +Canavanine +clonNAT +G418 +Thialysine	cSGA_v3r2	1	11	4.39870178914	8473.041598	65.4713083591	254	4.73560198625	641449.997178	5153.34760842	43	5.74016655953	635081.996061	5477.7772884	467	1850	136	136	156	162	148	1282	0
DLR00013953	13	3	YBR150C	UD20-36_5h_3x	SD/MSG -ARG -HIS -LYS +Canavanine +clonNAT +G418 +Thialysine	cSGA_v3r2	1	11	4.6546797461	9261.72690919	50.2356949825	254	4.93430827581	653800.997526	3742.38362267	43	5.95535219221	649863.995836	2841.50685017	600	1845	136	136	155	163	149	1409	0
DLR00013953	13	4	YBR076W	UD20-36_5h_3x	SD/MSG -ARG -HIS -LYS +Canavanine +clonNAT +G418 +Thialysine	cSGA_v3r2	1	11	3.62568532072	4305.95522311	16.4616125728	254	4.00744647861	276599.999932	4765.90832703	43	4.87264586165	267672.999718	1158.89505406	739	1840	136	136	145	156	147	1574	0
DLR00013953	13	5	YBR095C	UD20-36_5h_3x	SD/MSG -ARG -HIS -LYS +Canavanine +clonNAT +G418 +Thialysine	cSGA_v3r2	1	11	0	11	20.5312811089	254	12	35818.2	2772.62835187	43	0	43	102.614467205	862	1856	136	136	114	126	126	15	0
DLR00013953	13	6	YAL019W	UD20-36_5h_3x	SD/MSG -ARG -HIS -LYS +Canavanine +clonNAT +G418 +Thialysine	cSGA_v3r2	1	11	4.55761418961	8664.39229693	52.7108794805	254	4.92567545654	655273.996161	4444.06378339	43	5.94459664444	649809.994594	4094.10756484	1006	1852	136	136	160	167	152	1329	0
DLR00013953	13	7	YBL063W	UD20-36_5h_3x	SD/MSG -ARG -HIS -LYS +Canavanine +clonNAT +G418 +Thialysine	cSGA_v3r2	1	11	4.63441857329	8960.26693515	43.8316101802	254	4.94479169226	668887.996803	4178.99613235	43	5.97159550548	663743.995073	3879.76301531	1145	1851	136	136	159	166	150	1356	0
DLR00013953	13	8	YBR012C	UD20-36_5h_3x	SD/MSG -ARG -HIS -LYS +Canavanine +clonNAT +G418 +Thialysine	cSGA_v3r2	1	11	4.55453678907	8726.55987731	20.6216287099	254	4.94867737513	648179.996868	3225.55055181	43	5.97655084321	645416.995125	3047.46243403	1281	1853	136	136	157	164	149	1643	0
DLR00013953	13	9	YBR186W	UD20-36_5h_3x	SD/MSG -ARG -HIS -LYS +Canavanine +clonNAT +G418 +Thialysine	cSGA_v3r2	1	11	4.91383444631	9637.98828766	38.4613348617	254	5.22510629668	728579.995163	3127.08535071	43	6.27461579104	724490.993374	3132.21349709	1415	1850	136	136	156	164	148	1375	0
DLR00013953	13	10	YBR054W	UD20-36_5h_3x	SD/MSG -ARG -HIS -LYS +Canavanine +clonNAT +G418 +Thialysine	cSGA_v3r2	1	11	4.70784635003	8838.60619687	36.0567471592	254	5.075521816	651732.996633	2941.6978867	43	6.11337728209	650673.994562	2572.40028766	1552	1849	136	136	153	161	146	1770	0
DLR00013953	13	11	YBR178W	UD20-36_5h_3x	SD/MSG -ARG -HIS -LYS +Canavanine +clonNAT +G418 +Thialysine	cSGA_v3r2	1	11	4.91551415025	8938.12196491	26.3290006291	254	5.29267107245	696809.996833	2557.10444725	43	6.33158067851	693887.99449	2388.00098222	1690	1855	136	136	156	163	146	1552	0
DLR00013953	13	12	YBL057C	UD20-36_5h_3x	SD/MSG -ARG -HIS -LYS +Canavanine +clonNAT +G418 +Thialysine	cSGA_v3r2	1	11	4.57684096456	8244.46204358	30.1256133374	254	4.93612115642	628527.996172	2794.59469399	43	5.95897648456	625616.994807	3035.40131469	1824	1858	136	136	153	161	144	1737	0
DLR00013953	13	13	YBR172C	UD20-36_5h_3x	SD/MSG -ARG -HIS -LYS +Canavanine +clonNAT +G418 +Thialysine	cSGA_v3r2	1	11	4.58744414218	8311.42326519	20.3116961009	254	4.89458819492	620040.998067	2680.26904482	43	5.9110319194	615846.996345	1831.19480992	1961	1856	136	136	151	159	144	1586	0
DLR00013953	13	14	YBR026C	UD20-36_5h_3x	SD/MSG -ARG -HIS -LYS +Canavanine +clonNAT +G418 +Thialysine	cSGA_v3r2	1	11	2.98918159214	2709.31349273	35.7463904606	254	3.55332561842	151226.000031	3704.78879596	43	4.22513015477	138415.999784	951.495195971	2105	1847	136	136	125	138	130	1079	8
DLR00013953	13	15	YBR212W	UD20-36_5h_3x	SD/MSG -ARG -HIS -LYS +Canavanine +clonNAT +G418 +Thialysine	cSGA_v3r2	1	11	4.90562779452	9710.6396043	31.0577837521	254	5.28976262132	753599.996569	2627.64981089	43	6.33983690326	750808.994345	2477.22102435	2225	1861	136	136	153	161	144	1529	0
DLR00013953	13	16	YBR128C	UD20-36_5h_3x	SD/MSG -ARG -HIS -LYS +Canavanine +clonNAT +G418 +Thialysine	cSGA_v3r2	1	11	4.83065549787	8387.94498076	20.5303398148	254	5.24602193264	639340.996618	2568.29265215	43	6.2868110962	636492.994218	1756.81076947	2370	1854	136	136	151	159	144	1771	0
DLR00013953	13	17	YAR002W	UD20-36_5h_3x	SD/MSG -ARG -HIS -LYS +Canavanine +clonNAT +G418 +Thialysine	cSGA_v3r2	1	11	4.48139776334	6881.10387645	23.4543616692	254	4.7708948902	468095.998737	2982.68280108	43	5.77534235589	463885.996369	1082.57085288	2507	1856	136	136	142	152	139	1739	0
DLR00013953	13	18	YBL055C	UD20-36_5h_3x	SD/MSG -ARG -HIS -LYS +Canavanine +clonNAT +G418 +Thialysine	cSGA_v3r2	1	11	5.10576768182	9259.81374934	26.2834791498	254	5.41935052465	698548.996545	2829.46357796	43	6.47287689443	694022.993625	2043.76283569	2643	1856	136	136	150	158	143	1292	0
DLR00013953	13	19	YBR001C	UD20-36_5h_3x	SD/MSG -ARG -HIS -LYS +Canavanine +clonNAT +G418 +Thialysine	cSGA_v3r2	1	11	4.91012170395	7875.96990473	20.7893790237	254	5.2733134702	591808.996692	2706.80743744	43	6.31299392212	586703.993849	1668.16968082	2777	1857	136	136	149	158	143	1576	0
DLR00013953	13	20	YAL030W	UD20-36_5h_3x	SD/MSG -ARG -HIS -LYS +Canavanine +clonNAT +G418 +Thialysine	cSGA_v3r2	1	11	4.90698351313	8818.95294743	34.4164927097	254	5.25738374199	662616.996148	2786.86547449	43	6.30062822153	660704.993551	1810.87100285	2915	1856	136	136	148	157	143	1660	0
DLR00013953	13	21	YAL043C-A	UD20-36_5h_3x	SD/MSG -ARG -HIS -LYS +Canavanine +clonNAT +G418 +Thialysine	cSGA_v3r2	1	11	4.79968512397	7572.70026084	27.7753856387	254	5.18505580508	571082.997525	2929.73847522	43	6.21754918125	567082.994664	944.074753691	3047	1856	136	136	147	155	143	1773	0
DLR00013953	13	22	YBL013W	UD20-36_5h_3x	SD/MSG -ARG -HIS -LYS +Canavanine +clonNAT +G418 +Thialysine	cSGA_v3r2	1	11	5.28240816707	9231.05853397	87.8079292392	254	5.40823833312	718262.995314	3799.94172006	43	6.45464066826	713036.992233	2881.85559289	3186	1855	136	136	145	153	141	1266	0
DLR00013953	13	23	YAL051W	UD20-36_5h_3x	SD/MSG -ARG -HIS -LYS +Canavanine +clonNAT +G418 +Thialysine	cSGA_v3r2	1	11	4.89097873217	9205.88258302	102.742508113	254	5.22011427448	753997.807213	5301.19080467	43	6.22795546577	759874.991854	5602.20008774	3322	1853	136	136	144	151	138	1204	0
DLR00013953	13	24	YOR202W	UD20-36_5h_3x	SD/MSG -ARG -HIS -LYS +Canavanine +clonNAT +G418 +Thialysine	cSGA_v3r2	1	11	4.77889750931	10825.5247302	171.64902651	254	5.05622930265	998682.992646	11818.0023168	43	6.0798757874	992431.99218	13922.0576394	3460	1854	136	136	150	155	139	765	0
DLR00013953	14	1	YOR202W	UD20-36_5h_3x	SD/MSG -ARG -HIS -LYS +Canavanine +clonNAT +G418 +Thialysine	cSGA_v3r2	1	11	4.82435567893	11644.4536831	156.638577714	254	5.1193791463	981747.993138	10257.8828455	43	6.15508355176	978832.992036	12459.8981702	334	1984	136	136	161	165	148	866	0
DLR00013953	14	2	YBL075C	UD20-36_5h_3x	SD/MSG -ARG -HIS -LYS +Canavanine +clonNAT +G418 +Thialysine	cSGA_v3r2	1	11	4.6215465866	8875.93105275	66.5683573094	254	4.97123025937	698027.994719	5111.73482131	43	5.9948453831	692400.993442	5794.15233524	467	1988	136	136	158	163	147	1347	0
DLR00013953	14	3	YBR162W-A	UD20-36_5h_3x	SD/MSG -ARG -HIS -LYS +Canavanine +clonNAT +G418 +Thialysine	cSGA_v3r2	1	11	4.68918369986	8558.82318822	54.1865960487	254	5.05205616875	642114.995831	3500.74503414	43	6.07962800035	637746.993804	3321.31906694	602	1979	136	136	158	164	150	1469	0
DLR00013953	14	4	YBR108W	UD20-36_5h_3x	SD/MSG -ARG -HIS -LYS +Canavanine +clonNAT +G418 +Thialysine	cSGA_v3r2	1	11	4.41466518452	7349.92816474	40.7587194772	254	4.79801064812	537089.997786	3771.71146943	43	5.80263354751	532106.995881	2556.9130472	735	1976	136	136	157	165	151	1729	0
DLR00013953	14	5	YBL100C	UD20-36_5h_3x	SD/MSG -ARG -HIS -LYS +Canavanine +clonNAT +G418 +Thialysine	cSGA_v3r2	1	11	4.78660405177	9702.93147521	52.950725907	254	5.11067498597	730464.994912	4114.25158352	43	6.15327874697	727881.993014	4106.29411026	875	1985	136	136	159	166	152	1513	0
DLR00013953	14	6	YAL067C	UD20-36_5h_3x	SD/MSG -ARG -HIS -LYS +Canavanine +clonNAT +G418 +Thialysine	cSGA_v3r2	1	11	4.59492115036	8328.09889276	36.4680642912	254	4.96683547285	614984.995861	3683.96012975	43	5.99467798315	612162.994049	3245.85417332	1011	1983	136	136	157	165	150	1768	0
DLR00013953	14	7	YBR064W	UD20-36_5h_3x	SD/MSG -ARG -HIS -LYS +Canavanine +clonNAT +G418 +Thialysine	cSGA_v3r2	1	11	4.65181426058	8654.03304982	26.9881176762	254	4.98634526024	639754.997132	3258.23477019	43	6.01181925847	636067.995192	2851.34857196	1146	1985	136	136	156	164	149	1579	0
DLR00013953	14	8	YBR147W	UD20-36_5h_3x	SD/MSG -ARG -HIS -LYS +Canavanine +clonNAT +G418 +Thialysine	cSGA_v3r2	1	11	0	11	22.9404035446	254	12	27075.5350351	486.965790678	43	0.515102558738	1548.74309532	156.762835863	1276	1998	136	136	114	130	130	13	0
DLR00013953	14	9	YBR053C	UD20-36_5h_3x	SD/MSG -ARG -HIS -LYS +Canavanine +clonNAT +G418 +Thialysine	cSGA_v3r2	1	11	4.85810714004	8847.730454	32.1812152591	254	5.24436783853	680964.995064	3179.49902133	43	6.28936293456	676536.992847	2982.88880159	1418	1985	136	136	155	163	145	1383	0
DLR00013953	14	10	YBL053W	UD20-36_5h_3x	SD/MSG -ARG -HIS -LYS +Canavanine +clonNAT +G418 +Thialysine	cSGA_v3r2	1	11	4.4875458335	6974.96784965	16.6065102116	254	4.95954281224	539227.996253	2798.10976993	43	5.97627452774	533730.994363	2555.80757605	1553	1988	136	136	154	162	147	1761	0
DLR00013953	14	11	YAR028W	UD20-36_5h_3x	SD/MSG -ARG -HIS -LYS +Canavanine +clonNAT +G418 +Thialysine	cSGA_v3r2	1	11	5.03878086223	10384.2096267	38.4223415718	254	5.37113519545	825286.995875	3018.9788378	43	6.43138920437	823242.993824	3361.94686712	1690	1988	136	136	156	163	147	1469	0
DLR00013953	14	12	YAL017W	UD20-36_5h_3x	SD/MSG -ARG -HIS -LYS +Canavanine +clonNAT +G418 +Thialysine	cSGA_v3r2	1	11	4.61060151882	7303.72394143	16.7266140013	254	5.03450945321	577798.996584	2702.70852583	43	6.06282692961	567588.341633	2096.36321197	1825	1999	136	136	154	162	146	1626	2
DLR00013953	14	13	YBR122C	UD20-36_5h_3x	SD/MSG -ARG -HIS -LYS +Canavanine +clonNAT +G418 +Thialysine	cSGA_v3r2	1	11	3.93191573744	5735.36219269	38.3804472603	254	4.25411823451	361107.000057	3589.30322695	43	5.19041230322	355881.232418	381.51484301	1962	1995	136	136	136	147	136	1827	0
DLR00013953	14	14	YAL056W	UD20-36_5h_3x	SD/MSG -ARG -HIS -LYS +Canavanine +clonNAT +G418 +Thialysine	cSGA_v3r2	1	11	4.98880797065	9401.19913367	34.2793871553	254	5.40880989577	768442.996001	3207.16003745	43	6.45855946662	762809.993467	2999.08437358	2098	1991	136	136	155	162	145	1184	0
DLR00013953	14	15	YBL027W	UD20-36_5h_3x	SD/MSG -ARG -HIS -LYS +Canavanine +clonNAT +G418 +Thialysine	cSGA_v3r2	1	11	4.5218237051	7585.95165996	32.7001613261	254	4.81383714229	524350.997653	2811.87500307	43	5.83198387136	523518.995547	1832.82857535	2237	1990	136	136	142	151	138	2060	0
DLR00013953	14	16	YAR047C	UD20-36_5h_3x	SD/MSG -ARG -HIS -LYS +Canavanine +clonNAT +G418 +Thialysine	cSGA_v3r2	1	11	4.93096410512	8664.64549464	23.3547892539	254	5.32377089171	674345.99718	2665.2693911	43	6.37682250213	670376.994597	1429.85332986	2373	1990	136	136	151	159	143	1672	0
DLR00013953	14	17	YBR105C	UD20-36_5h_3x	SD/MSG -ARG -HIS -LYS +Canavanine +clonNAT +G418 +Thialysine	cSGA_v3r2	1	11	4.91094737031	8448.9763445	27.3227969326	254	5.29923530509	636060.997512	2577.49597408	43	6.3496806502	633680.994838	1258.09107793	2506	1991	136	136	148	157	142	1864	0
DLR00013953	14	18	YAL066W	UD20-36_5h_3x	SD/MSG -ARG -HIS -LYS +Canavanine +clonNAT +G418 +Thialysine	cSGA_v3r2	1	11	4.90005716249	8255.78786994	37.4135549505	254	5.25685423851	625060.996679	2897.35911382	43	6.30253619273	619952.994023	1851.41996134	2644	1992	136	136	149	157	143	1506	0
DLR00013953	14	19	YBR103W	UD20-36_5h_3x	SD/MSG -ARG -HIS -LYS +Canavanine +clonNAT +G418 +Thialysine	cSGA_v3r2	1	11	4.60661570791	6979.47115444	18.6328100272	254	4.91113838069	531514.996117	3173.79441938	43	5.95280535961	522433.306233	1514.48363862	2780	1992	136	136	149	157	143	2245	0
DLR00013953	14	20	YBL082C	UD20-36_5h_3x	SD/MSG -ARG -HIS -LYS +Canavanine +clonNAT +G418 +Thialysine	cSGA_v3r2	1	11	4.68228233451	7909.16281776	24.2897804405	254	5.06776132308	611273.996289	2906.90745332	43	6.09132043785	607555.994204	1892.69473533	2917	1990	136	136	148	157	143	1656	0
DLR00013953	14	21	YBL079W	UD20-36_5h_3x	SD/MSG -ARG -HIS -LYS +Canavanine +clonNAT +G418 +Thialysine	cSGA_v3r2	1	11	4.1989083847	6329.60423533	41.9726516174	254	4.50427268294	402356.000127	3767.19537978	43	5.48007476585	398057.278809	554.101466845	3053	1996	136	136	133	144	134	1764	0
DLR00013953	14	22	YBR116C	UD20-36_5h_3x	SD/MSG -ARG -HIS -LYS +Canavanine +clonNAT +G418 +Thialysine	cSGA_v3r2	1	11	5.1097556006	8247.8046316	87.7097193944	254	5.37594493851	680544.481341	3366.70021135	43	6.38911834843	681002.992366	3141.79350992	3188	1998	136	136	149	156	142	1417	0
DLR00013953	14	23	YBR157C	UD20-36_5h_3x	SD/MSG -ARG -HIS -LYS +Canavanine +clonNAT +G418 +Thialysine	cSGA_v3r2	1	11	4.88877309757	8641.42976207	112.79312226	254	5.21232999572	757797.993548	6439.72792017	43	6.24142190138	751169.99156	6149.11022617	3325	1989	136	136	147	153	139	1410	0
DLR00013953	14	24	YOR202W	UD20-36_5h_3x	SD/MSG -ARG -HIS -LYS +Canavanine +clonNAT +G418 +Thialysine	cSGA_v3r2	1	11	4.76891138345	10800.8120917	166.911220963	254	5.06735110212	999519.992816	11580.9883099	43	6.08975872095	993411.992196	13554.1598544	3461	1992	136	136	150	155	138	886	0
DLR00013953	15	1	YOR202W	UD20-36_5h_3x	SD/MSG -ARG -HIS -LYS +Canavanine +clonNAT +G418 +Thialysine	cSGA_v3r2	1	11	4.35621299119	9998.57176925	117.061684867	254	4.63765615838	779645.997517	9473.4742886	43	5.61919681508	773861.997169	11213.8297838	325	2126	136	136	154	159	144	671	0
DLR00013953	15	2	YBR014C	UD20-36_5h_3x	SD/MSG -ARG -HIS -LYS +Canavanine +clonNAT +G418 +Thialysine	cSGA_v3r2	1	11	4.61797117214	8523.33743888	89.5494221787	254	5.0064931782	648835.131943	4560.41597296	43	5.99962447507	651685.992905	5704.55769503	464	2127	136	136	155	161	147	1111	0
DLR00013953	15	3	YBL009W	UD20-36_5h_3x	SD/MSG -ARG -HIS -LYS +Canavanine +clonNAT +G418 +Thialysine	cSGA_v3r2	1	11	4.92887119033	8883.68175185	83.0351852419	254	5.18889736629	656433.492024	3243.75669563	43	6.19826446743	656731.992958	3392.3160417	600	2122	136	136	156	163	150	1220	0
DLR00013953	15	4	YBR215W	UD20-36_5h_3x	SD/MSG -ARG -HIS -LYS +Canavanine +clonNAT +G418 +Thialysine	cSGA_v3r2	1	11	4.23652259682	6208.60147044	35.2878102631	254	4.59928614854	418772.998838	3723.19750127	43	5.57702535097	411964.99676	1626.62268649	734	2119	136	136	149	158	148	1645	0
DLR00013953	15	5	YBR067C	UD20-36_5h_3x	SD/MSG -ARG -HIS -LYS +Canavanine +clonNAT +G418 +Thialysine	cSGA_v3r2	1	11	4.46623688925	7251.62330389	23.5087880471	254	4.75970004054	501741.998231	3338.52437664	43	5.76374495555	495199.996256	1796.25319552	867	2122	136	136	151	160	148	1492	0
DLR00013953	15	6	YBR061C	UD20-36_5h_3x	SD/MSG -ARG -HIS -LYS +Canavanine +clonNAT +G418 +Thialysine	cSGA_v3r2	1	11	4.59354650837	7855.92864687	33.4321726797	254	4.9327148164	559893.996804	3081.00014363	43	5.95474667588	555281.994896	2296.27072326	1007	2123	136	136	152	161	148	1579	0
DLR00013953	15	7	YBR040W	UD20-36_5h_3x	SD/MSG -ARG -HIS -LYS +Canavanine +clonNAT +G418 +Thialysine	cSGA_v3r2	1	11	4.82159338594	8637.59130898	44.2411822689	254	5.12346879565	641612.995579	3433.08484404	43	6.16102981514	635087.993577	3073.74025384	1145	2123	136	136	155	163	149	1238	0
DLR00013953	15	8	YBR187W	UD20-36_5h_3x	SD/MSG -ARG -HIS -LYS +Canavanine +clonNAT +G418 +Thialysine	cSGA_v3r2	1	11	4.40136102037	7553.61620935	18.9703732085	254	4.76320792709	528592.99842	2865.76996085	43	5.76638932872	523479.996736	1937.66837259	1277	2128	136	136	149	159	147	1504	0
DLR00013953	15	9	YBR183W	UD20-36_5h_3x	SD/MSG -ARG -HIS -LYS +Canavanine +clonNAT +G418 +Thialysine	cSGA_v3r2	1	11	4.57103080998	7586.50112319	26.6306993761	254	4.95714817075	575418.996248	2951.44254861	43	6.00034518823	561559.100699	1972.110994	1416	2128	136	136	152	161	148	1330	0
DLR00013953	15	10	YBR024W	UD20-36_5h_3x	SD/MSG -ARG -HIS -LYS +Canavanine +clonNAT +G418 +Thialysine	cSGA_v3r2	1	11	4.77692710538	8209.29150881	36.1963337236	254	5.18852632097	653906.996013	2749.03349237	43	6.22429460237	647533.994034	2615.3630353	1556	2127	136	136	154	163	148	1374	0
DLR00013953	15	11	YBR200W	UD20-36_5h_3x	SD/MSG -ARG -HIS -LYS +Canavanine +clonNAT +G418 +Thialysine	cSGA_v3r2	1	11	0	11	11.9964077324	254	12	27385.6068537	300.009216737	43	0	43	62.3358717239	1684	2134	136	136	-1	-1	-1	0	0
DLR00013953	15	12	YAL060W	UD20-36_5h_3x	SD/MSG -ARG -HIS -LYS +Canavanine +clonNAT +G418 +Thialysine	cSGA_v3r2	1	11	4.55433009205	7912.58662532	23.3421180905	254	4.98334061694	607814.99735	2674.6249403	43	6.00324196552	603810.995504	2336.55296195	1827	2123	136	136	151	159	145	1657	0
DLR00013953	15	13	YBR221C	UD20-36_5h_3x	SD/MSG -ARG -HIS -LYS +Canavanine +clonNAT +G418 +Thialysine	cSGA_v3r2	1	11	4.54507210551	8024.13788709	16.3437689428	254	4.73419742437	557282.99953	3646.38298488	43	5.73260064975	550542.997475	1991.18345078	1961	2124	136	136	141	151	140	1161	0
DLR00013953	15	14	YBR138C	UD20-36_5h_3x	SD/MSG -ARG -HIS -LYS +Canavanine +clonNAT +G418 +Thialysine	cSGA_v3r2	1	11	4.82015155843	8454.44419904	23.6082633106	254	5.20070171119	664234.996797	2635.53525632	43	6.25189472289	655973.701651	2006.05471688	2094	2125	136	136	150	158	144	1565	0
DLR00013953	15	15	YBR222C	UD20-36_5h_3x	SD/MSG -ARG -HIS -LYS +Canavanine +clonNAT +G418 +Thialysine	cSGA_v3r2	1	11	5.06130937242	8682.11413804	32.147100522	254	5.40086933791	708349.996905	2655.97634113	43	6.45108350998	701936.99412	2034.76003343	2236	2125	136	136	151	159	144	1228	0
DLR00013953	15	16	YBL086C	UD20-36_5h_3x	SD/MSG -ARG -HIS -LYS +Canavanine +clonNAT +G418 +Thialysine	cSGA_v3r2	1	11	4.99540308201	8648.8389385	36.4570264633	254	5.33402153523	690070.995822	3035.10877904	43	6.3828282429	685255.993336	2783.320966	2371	2128	136	136	150	158	143	1501	0
DLR00013953	15	17	YBR139W	UD20-36_5h_3x	SD/MSG -ARG -HIS -LYS +Canavanine +clonNAT +G418 +Thialysine	cSGA_v3r2	1	11	5.13879995166	8921.68963657	39.8713832179	254	5.44929930817	718141.99662	2782.93801878	43	6.50779767594	711681.993855	2160.32285738	2510	2126	136	136	151	159	144	1267	0
DLR00013953	15	18	YAL029C	UD20-36_5h_3x	SD/MSG -ARG -HIS -LYS +Canavanine +clonNAT +G418 +Thialysine	cSGA_v3r2	1	11	4.74088812271	7625.81424002	42.9341704299	254	5.11857372771	582857.996681	3095.69346191	43	6.16358169346	572305.327772	1611.2752684	2646	2126	136	136	149	157	143	1487	0
DLR00013953	15	19	YBR121C	UD20-36_5h_3x	SD/MSG -ARG -HIS -LYS +Canavanine +clonNAT +G418 +Thialysine	cSGA_v3r2	1	11	4.55743980838	7556.03518085	60.5577747782	254	4.7321306125	500092.998984	3377.76982602	43	5.75168997292	491215.051526	831.477844602	2778	2122	136	136	138	148	137	1454	0
DLR00013953	15	20	YBL032W	UD20-36_5h_3x	SD/MSG -ARG -HIS -LYS +Canavanine +clonNAT +G418 +Thialysine	cSGA_v3r2	1	11	4.54547432814	7454.34657229	36.4997055656	254	4.89452273575	540554.997014	3144.58073146	43	5.90470420684	535874.99498	1932.44164228	2919	2130	136	136	144	153	141	1606	0
DLR00013953	15	21	YBL048W	UD20-36_5h_3x	SD/MSG -ARG -HIS -LYS +Canavanine +clonNAT +G418 +Thialysine	cSGA_v3r2	1	11	4.78431492486	8116.56724186	40.2877898539	254	5.12414918695	625641.996104	3161.24240506	43	6.17140221596	615488.996214	1836.07468283	3049	2123	136	136	147	156	143	1591	0
DLR00013953	15	22	YBL054W	UD20-36_5h_3x	SD/MSG -ARG -HIS -LYS +Canavanine +clonNAT +G418 +Thialysine	cSGA_v3r2	1	11	4.91718750142	9170.29479093	78.0259551773	254	5.20858958441	740268.994312	4561.78993586	43	6.247497144	735252.992426	4220.75629313	3190	2126	136	136	147	154	141	1358	0
DLR00013953	15	23	YAR018C	UD20-36_5h_3x	SD/MSG -ARG -HIS -LYS +Canavanine +clonNAT +G418 +Thialysine	cSGA_v3r2	1	11	4.36980498156	7693.2544908	114.873198191	254	4.69715944883	612721.997826	6049.01102577	43	5.68257667313	605556.996535	5376.88947504	3323	2124	136	136	141	148	136	1513	0
DLR00013953	15	24	YOR202W	UD20-36_5h_3x	SD/MSG -ARG -HIS -LYS +Canavanine +clonNAT +G418 +Thialysine	cSGA_v3r2	1	11	4.71154564424	10809.1825926	169.693514223	254	5.06900800318	938760.132022	9319.80136435	43	6.035481996	960804.992641	13419.5175412	3463	2126	136	136	149	154	137	612	0
DLR00013953	16	1	YOR202W	UD20-36_5h_3x	SD/MSG -ARG -HIS -LYS +Canavanine +clonNAT +G418 +Thialysine	cSGA_v3r2	1	11	4.22433456759	9662.35463856	89.8094991084	254	4.43160706102	647005.998964	7387.97431229	43	5.414426732	621145.983247	7276.18659361	314	2259	136	136	153	158	145	240	1
DLR00013953	16	2	YOR202W	UD20-36_5h_3x	SD/MSG -ARG -HIS -LYS +Canavanine +clonNAT +G418 +Thialysine	cSGA_v3r2	1	11	4.59348677137	7733.49337785	73.4288786093	254	4.84386091907	510029.553381	4626.58676311	43	5.83194056014	498064.228621	4269.45328713	459	2259	136	136	156	162	149	350	0
DLR00013953	16	3	YOR202W	UD20-36_5h_3x	SD/MSG -ARG -HIS -LYS +Canavanine +clonNAT +G418 +Thialysine	cSGA_v3r2	1	11	4.7703995462	9009.45320542	35.2192657079	254	5.05116066282	574872.409419	3611.15890294	43	6.05158098148	574122.993343	3766.94548327	589	2260	136	136	156	162	151	675	1
DLR00013953	16	4	YOR202W	UD20-36_5h_3x	SD/MSG -ARG -HIS -LYS +Canavanine +clonNAT +G418 +Thialysine	cSGA_v3r2	1	11	4.55156340356	7967.72755225	39.0946750956	254	4.87659637015	505898.995804	3797.09208168	43	5.88815746079	499014.993843	3253.51788535	724	2261	136	136	156	163	152	897	1
DLR00013953	16	5	YOR202W	UD20-36_5h_3x	SD/MSG -ARG -HIS -LYS +Canavanine +clonNAT +G418 +Thialysine	cSGA_v3r2	1	11	4.84195501124	9362.68220743	28.8607531072	254	5.14729962293	607702.459915	3235.50207055	43	6.15509781593	606598.993263	3251.77805507	884	2257	136	136	156	164	151	863	11
DLR00013953	16	6	YOR202W	UD20-36_5h_3x	SD/MSG -ARG -HIS -LYS +Canavanine +clonNAT +G418 +Thialysine	cSGA_v3r2	1	11	4.53190089438	7927.70900321	46.6354672163	254	4.79765283434	505440.997797	3809.98491926	43	5.81210896683	494930.544208	2164.37021527	1006	2259	136	136	151	159	148	1235	0
DLR00013953	16	7	YOR202W	UD20-36_5h_3x	SD/MSG -ARG -HIS -LYS +Canavanine +clonNAT +G418 +Thialysine	cSGA_v3r2	1	11	4.91484739808	9313.53152134	74.5709927685	254	5.09865132276	629733.464365	3616.29925205	43	6.10613648951	632064.992526	4077.18594008	1145	2264	136	136	155	163	150	963	0
DLR00013953	16	8	YOR202W	UD20-36_5h_3x	SD/MSG -ARG -HIS -LYS +Canavanine +clonNAT +G418 +Thialysine	cSGA_v3r2	1	11	4.56949583341	7701.95500323	45.0822259233	254	4.78876593023	516344.995694	3717.91136716	43	5.79031817798	508603.994031	3418.74590704	1282	2264	136	136	151	160	148	1077	0
DLR00013953	16	9	YOR202W	UD20-36_5h_3x	SD/MSG -ARG -HIS -LYS +Canavanine +clonNAT +G418 +Thialysine	cSGA_v3r2	1	11	4.77349487393	9168.24863073	23.9228107139	254	5.08110255982	647941.994293	3839.80675046	43	6.11088568618	641223.992628	4100.52952693	1417	2263	136	136	153	162	149	975	0
DLR00013953	16	10	YOR202W	UD20-36_5h_3x	SD/MSG -ARG -HIS -LYS +Canavanine +clonNAT +G418 +Thialysine	cSGA_v3r2	1	11	4.57683272761	7843.70037363	37.7224692582	254	4.89228654406	544070.995326	3254.07930786	43	5.89882566248	537813.993921	3232.07829674	1552	2263	136	136	151	159	147	1317	0
DLR00013953	16	11	YOR202W	UD20-36_5h_3x	SD/MSG -ARG -HIS -LYS +Canavanine +clonNAT +G418 +Thialysine	cSGA_v3r2	1	11	5.05569691795	8936.80183599	71.7877037094	254	5.20234036531	663592.994462	3516.67747265	43	6.23114519807	655162.992514	4012.911484	1690	2263	136	136	154	162	147	851	0
DLR00013953	16	12	YOR202W	UD20-36_5h_3x	SD/MSG -ARG -HIS -LYS +Canavanine +clonNAT +G418 +Thialysine	cSGA_v3r2	1	11	4.77050604743	8610.43329723	37.8329726999	254	5.12137535334	630569.99399	3893.33268494	43	6.1463935328	625248.991919	4556.68295088	1812	2265	136	136	154	162	147	898	0
DLR00013953	16	13	YOR202W	UD20-36_5h_3x	SD/MSG -ARG -HIS -LYS +Canavanine +clonNAT +G418 +Thialysine	cSGA_v3r2	1	11	4.93023219535	9055.43730432	35.301139398	254	5.25258969465	665419.995088	3611.43493287	43	6.28963081621	659136.99289	3852.16110293	1963	2263	136	136	153	161	146	1098	14
DLR00013953	16	14	YOR202W	UD20-36_5h_3x	SD/MSG -ARG -HIS -LYS +Canavanine +clonNAT +G418 +Thialysine	cSGA_v3r2	1	11	4.69873576841	7975.22176655	23.9029030078	254	4.99437146721	568234.996046	2889.20065035	43	6.01494648204	561793.994091	2880.74245288	2087	2265	136	136	149	158	144	937	0
DLR00013953	16	15	YOR202W	UD20-36_5h_3x	SD/MSG -ARG -HIS -LYS +Canavanine +clonNAT +G418 +Thialysine	cSGA_v3r2	1	11	4.66524062434	7981.64937393	23.9239567706	254	4.97605950596	560613.996533	2781.15486744	43	5.99495401484	554159.994633	2571.06215338	2237	2264	136	136	148	157	144	1017	0
DLR00013953	16	16	YOR202W	UD20-36_5h_3x	SD/MSG -ARG -HIS -LYS +Canavanine +clonNAT +G418 +Thialysine	cSGA_v3r2	1	11	4.69255135866	7634.53133277	20.0685098365	254	5.05946847281	548424.996511	2742.12225341	43	6.07604415069	541793.99449	2276.35668068	2374	2264	136	136	149	158	145	1057	0
DLR00013953	16	17	YOR202W	UD20-36_5h_3x	SD/MSG -ARG -HIS -LYS +Canavanine +clonNAT +G418 +Thialysine	cSGA_v3r2	1	11	4.93643929686	8328.91138808	32.2511454854	254	5.22738013002	603962.996286	2784.29301373	43	6.25729431582	595923.994081	2606.07590189	2493	2263	136	136	151	159	146	812	0
DLR00013953	16	18	YOR202W	UD20-36_5h_3x	SD/MSG -ARG -HIS -LYS +Canavanine +clonNAT +G418 +Thialysine	cSGA_v3r2	1	11	4.61836191536	7726.2713089	28.1771003112	254	4.94019628161	534273.995087	3432.56203585	43	5.95309231561	525215.993193	3267.79368353	2629	2262	136	136	149	158	145	607	0
DLR00013953	16	19	YOR202W	UD20-36_5h_3x	SD/MSG -ARG -HIS -LYS +Canavanine +clonNAT +G418 +Thialysine	cSGA_v3r2	1	11	4.78605898467	7919.78947504	26.1264326745	254	5.14139110359	559289.996498	2979.57659064	43	6.15903658692	549640.994045	2324.46083815	2764	2260	136	136	152	160	146	584	0
DLR00013953	16	20	YOR202W	UD20-36_5h_3x	SD/MSG -ARG -HIS -LYS +Canavanine +clonNAT +G418 +Thialysine	cSGA_v3r2	1	11	4.83354753336	7464.13712922	26.4017371372	254	5.16127441973	514292.655301	2935.83780205	43	6.16246713256	505217.994155	2146.67574761	2899	2257	136	136	155	161	148	483	0
DLR00013953	16	21	YOR202W	UD20-36_5h_3x	SD/MSG -ARG -HIS -LYS +Canavanine +clonNAT +G418 +Thialysine	cSGA_v3r2	1	11	4.85950509207	7708.37473295	27.7427840483	254	5.23242181743	537099.99699	3229.77159623	43	6.23728984836	525281.993769	2245.62803942	3068	2255	136	136	156	162	149	411	0
DLR00013953	16	22	YOR202W	UD20-36_5h_3x	SD/MSG -ARG -HIS -LYS +Canavanine +clonNAT +G418 +Thialysine	cSGA_v3r2	1	11	4.56535407559	6815.04824544	53.7846086113	254	4.8631842165	447487.010401	3978.26928854	43	5.81226909026	443083.992653	2872.22433386	3172	2254	136	136	151	157	145	325	0
DLR00013953	16	23	YOR202W	UD20-36_5h_3x	SD/MSG -ARG -HIS -LYS +Canavanine +clonNAT +G418 +Thialysine	cSGA_v3r2	1	11	4.45699575091	7040.18954246	28.5392522013	254	4.82688144861	486490.996178	4312.99088063	43	5.79406017543	472264.994428	3180.86286691	3309	2253	136	136	152	158	145	236	0
DLR00013953	16	24	YOR202W	UD20-36_5h_3x	SD/MSG -ARG -HIS -LYS +Canavanine +clonNAT +G418 +Thialysine	cSGA_v3r2	1	11	4.00387659534	9704.69924477	135.666839547	254	4.31815355553	732676.9998	10633.396384	43	5.22145164117	723584.999447	11901.0159079	3464	2278	136	136	153	157	142	792	29
DLR00013950	1	1	YOR202W	UD20-36_5h_3x	SD/MSG -ARG -HIS -LYS +Canavanine +clonNAT +G418 +Thialysine	cSGA_v3r2	11	11	4.09961128157	8149.41423916	140.823599107	254	4.45128988224	529391.616709	7689.57320615	43	5.31849337332	540462.995891	10390.3489457	337	227	136	136	149	154	136	39	20
DLR00013950	1	2	YOR202W	UD20-36_5h_3x	SD/MSG -ARG -HIS -LYS +Canavanine +clonNAT +G418 +Thialysine	cSGA_v3r2	11	11	5.05631774881	9590.42289504	167.431652271	254	4.92460513235	660470.993177	6435.40005185	43	5.96378386599	633026.049787	6076.73522189	461	217	136	136	151	156	140	191	0
DLR00013950	1	3	YOR202W	UD20-36_5h_3x	SD/MSG -ARG -HIS -LYS +Canavanine +clonNAT +G418 +Thialysine	cSGA_v3r2	11	11	4.69841781486	10119.6279054	61.6188040284	254	4.85265758429	669645.994697	5333.56219689	43	5.84801295512	661352.993934	6188.2856731	599	218	136	136	154	160	145	319	0
DLR00013950	1	4	YOR202W	UD20-36_5h_3x	SD/MSG -ARG -HIS -LYS +Canavanine +clonNAT +G418 +Thialysine	cSGA_v3r2	11	11	4.49836057676	9549.47516456	45.8843615896	254	4.75539423843	632944.996476	4666.97620305	43	5.74061510384	624526.995522	5313.0866676	733	219	136	136	156	162	146	432	0
DLR00013950	1	5	YOR202W	UD20-36_5h_3x	SD/MSG -ARG -HIS -LYS +Canavanine +clonNAT +G418 +Thialysine	cSGA_v3r2	11	11	4.67527604756	9252.14457286	90.2833120999	254	4.83252011957	618008.995067	5331.95883012	43	5.82229622976	608820.993819	5414.6165949	873	218	136	136	156	163	147	459	0
DLR00013950	1	6	YOR202W	UD20-36_5h_3x	SD/MSG -ARG -HIS -LYS +Canavanine +clonNAT +G418 +Thialysine	cSGA_v3r2	11	11	4.87941613535	9851.54346181	99.2675319758	254	5.06076285814	667432.992856	5954.76209229	43	6.07069143656	659586.991506	6454.96520468	1007	218	136	136	158	165	147	439	0
DLR00013950	1	7	YOR202W	UD20-36_5h_3x	SD/MSG -ARG -HIS -LYS +Canavanine +clonNAT +G418 +Thialysine	cSGA_v3r2	11	11	4.51936883603	8357.51605227	49.3738890134	254	4.75250412175	551615.995405	4833.09965595	43	5.73171420835	541724.994234	4832.73844918	1141	218	136	136	156	164	147	444	0
DLR00013950	1	8	YOR202W	UD20-36_5h_3x	SD/MSG -ARG -HIS -LYS +Canavanine +clonNAT +G418 +Thialysine	cSGA_v3r2	11	11	4.71323776726	9230.83951562	52.9270726435	254	4.92585522422	612090.994065	4737.57016219	43	5.95933295683	590647.918817	4425.3435779	1277	216	136	136	157	164	147	454	0
DLR00013950	1	9	YOR202W	UD20-36_5h_3x	SD/MSG -ARG -HIS -LYS +Canavanine +clonNAT +G418 +Thialysine	cSGA_v3r2	11	11	4.85317769318	10058.5705725	80.4316008013	254	5.04792877359	666309.993658	5505.4406019	43	6.0635836474	659210.992171	5783.26077692	1414	216	136	136	156	164	147	488	0
DLR00013950	1	10	YOR202W	UD20-36_5h_3x	SD/MSG -ARG -HIS -LYS +Canavanine +clonNAT +G418 +Thialysine	cSGA_v3r2	11	11	4.92220743387	10329.2848457	72.7507973092	254	5.14092055049	676783.094896	4760.71642614	43	6.13240734583	681739.99222	5706.99499867	1553	216	136	136	156	164	146	523	0
DLR00013950	1	11	YOR202W	UD20-36_5h_3x	SD/MSG -ARG -HIS -LYS +Canavanine +clonNAT +G418 +Thialysine	cSGA_v3r2	11	11	4.83526978947	9131.4995229	61.1663043047	254	5.008200304	607889.994273	5175.75516958	43	6.01055728106	599288.99248	5167.17838287	1684	216	136	136	155	163	145	464	0
DLR00013950	1	12	YOR202W	UD20-36_5h_3x	SD/MSG -ARG -HIS -LYS +Canavanine +clonNAT +G418 +Thialysine	cSGA_v3r2	11	11	4.80267556383	9724.16591833	51.4231404188	254	5.05972274299	632219.839558	4102.68708314	43	6.04677915371	633708.992856	5197.25051435	1826	214	136	136	156	164	145	510	0
DLR00013950	1	13	YOR202W	UD20-36_5h_3x	SD/MSG -ARG -HIS -LYS +Canavanine +clonNAT +G418 +Thialysine	cSGA_v3r2	11	11	4.79555065512	9487.19649131	60.0613724405	254	4.96221277328	621656.994166	4719.51494914	43	5.97096303468	613470.992813	5349.52469256	1962	218	136	136	154	162	144	445	0
DLR00013950	1	14	YOR202W	UD20-36_5h_3x	SD/MSG -ARG -HIS -LYS +Canavanine +clonNAT +G418 +Thialysine	cSGA_v3r2	11	11	4.92255686211	9429.30011041	174.677360279	254	5.01490830667	625444.993524	5358.40974251	43	6.02645494001	617567.992007	5582.2202878	2100	215	136	136	155	162	144	514	0
DLR00013950	1	15	YOR202W	UD20-36_5h_3x	SD/MSG -ARG -HIS -LYS +Canavanine +clonNAT +G418 +Thialysine	cSGA_v3r2	11	11	4.77285585368	9111.20576165	73.470936259	254	4.91571787623	586260.993861	5173.38620989	43	5.95862676406	562880.477446	3992.71741654	2231	215	136	136	153	161	144	446	0
DLR00013950	1	16	YOR202W	UD20-36_5h_3x	SD/MSG -ARG -HIS -LYS +Canavanine +clonNAT +G418 +Thialysine	cSGA_v3r2	11	11	4.95784943745	9765.10429016	57.0941646185	254	5.12485903979	640894.992837	5486.31629236	43	6.14482457182	632333.99114	5809.7422448	2369	212	136	136	156	164	146	455	0
DLR00013950	1	17	YOR202W	UD20-36_5h_3x	SD/MSG -ARG -HIS -LYS +Canavanine +clonNAT +G418 +Thialysine	cSGA_v3r2	11	11	5.01136976293	9787.77614436	87.4681256956	254	5.18769498815	650635.993492	5700.83114027	43	6.21057553946	643014.991108	5713.73472657	2506	216	136	136	157	164	146	465	0
DLR00013950	1	18	YOR202W	UD20-36_5h_3x	SD/MSG -ARG -HIS -LYS +Canavanine +clonNAT +G418 +Thialysine	cSGA_v3r2	11	11	4.8305695337	10267.3500882	75.0667456797	254	5.07084975921	670305.994211	5618.53654187	43	6.08656293877	663294.992565	5764.08093488	2640	216	136	136	156	163	146	428	0
DLR00013950	1	19	YOR202W	UD20-36_5h_3x	SD/MSG -ARG -HIS -LYS +Canavanine +clonNAT +G418 +Thialysine	cSGA_v3r2	11	11	4.94920309604	9521.08119827	186.951754896	254	4.9472233615	627894.994461	5705.9282491	43	5.9860851675	605374.958349	4494.1983556	2779	218	136	136	154	161	145	421	0
DLR00013950	1	20	YOR202W	UD20-36_5h_3x	SD/MSG -ARG -HIS -LYS +Canavanine +clonNAT +G418 +Thialysine	cSGA_v3r2	11	11	4.73709243138	9062.91535862	95.3356553526	254	4.85122396924	598455.994841	5380.59490736	43	5.84159481589	588966.993576	5332.06069868	2914	216	136	136	153	160	145	403	0
DLR00013950	1	21	YOR202W	UD20-36_5h_3x	SD/MSG -ARG -HIS -LYS +Canavanine +clonNAT +G418 +Thialysine	cSGA_v3r2	11	11	4.72421312689	9498.82393367	122.130905785	254	4.82373720363	633150.995492	5485.90853682	43	5.81628066092	624553.994244	5714.15161519	3049	218	136	136	151	158	143	352	0
DLR00013950	1	22	YOR202W	UD20-36_5h_3x	SD/MSG -ARG -HIS -LYS +Canavanine +clonNAT +G418 +Thialysine	cSGA_v3r2	11	11	5.01243106682	10203.5728315	192.821519127	254	5.06106047026	701359.561254	5923.51714786	43	6.0370634753	706959.992231	7140.73144642	3187	217	136	136	150	156	141	319	0
DLR00013950	1	23	YOR202W	UD20-36_5h_3x	SD/MSG -ARG -HIS -LYS +Canavanine +clonNAT +G418 +Thialysine	cSGA_v3r2	11	11	4.78112964288	9206.57878857	203.604082084	254	4.8103133968	641858.993537	6726.69636797	43	5.79625019621	630972.992984	7610.93953678	3323	216	136	136	145	151	135	177	0
DLR00013950	1	24	YOR202W	UD20-36_5h_3x	SD/MSG -ARG -HIS -LYS +Canavanine +clonNAT +G418 +Thialysine	cSGA_v3r2	11	11	4.35632626441	10139.0374383	116.947392969	254	4.45267185942	654714.997122	10301.2192353	43	5.45432853055	614209.207567	9788.10328634	3464	209	136	136	145	150	134	312	42
DLR00013950	2	1	YOR202W	UD20-36_5h_3x	SD/MSG -ARG -HIS -LYS +Canavanine +clonNAT +G418 +Thialysine	cSGA_v3r2	11	11	4.47528233421	10490.2382314	121.606984171	254	4.65323392662	772330.997615	8774.4883339	43	5.63401020811	766410.997216	10449.5978265	327	352	136	136	148	154	137	438	0
DLR00013950	2	2	YMR276W	UD20-36_5h_3x	SD/MSG -ARG -HIS -LYS +Canavanine +clonNAT +G418 +Thialysine	cSGA_v3r2	11	11	4.88861627547	10476.5682814	91.2498254985	254	5.15427273295	789811.315981	5344.5275051	43	6.15446764212	800013.992067	7449.54060117	463	354	136	136	153	159	141	827	0
DLR00013950	2	3	YNL286W	UD20-36_5h_3x	SD/MSG -ARG -HIS -LYS +Canavanine +clonNAT +G418 +Thialysine	cSGA_v3r2	11	11	4.69713470222	10045.0723207	47.8824812095	254	4.95325218669	739484.995612	4455.39703488	43	5.9679874068	733505.994514	5351.40079956	602	350	136	136	154	160	144	806	0
DLR00013950	2	4	YNL091W	UD20-36_5h_3x	SD/MSG -ARG -HIS -LYS +Canavanine +clonNAT +G418 +Thialysine	cSGA_v3r2	11	11	3.58066211143	4381.99997182	70.5695162368	254	4.0179814071	274721.999982	4414.12616546	43	4.88810918921	261871.857208	1433.87296073	739	360	136	136	141	152	141	1305	2
DLR00013950	2	5	YNL281W	UD20-36_5h_3x	SD/MSG -ARG -HIS -LYS +Canavanine +clonNAT +G418 +Thialysine	cSGA_v3r2	11	11	4.45246537665	9239.65953625	48.2156975169	254	4.71784376316	642666.998508	4554.75722985	43	5.7153241899	636281.997196	4569.68619706	871	349	136	136	152	161	146	972	0
DLR00013950	2	6	YNL321W	UD20-36_5h_3x	SD/MSG -ARG -HIS -LYS +Canavanine +clonNAT +G418 +Thialysine	cSGA_v3r2	11	11	4.76995852981	9109.27645158	52.9478443899	254	5.04914001062	655408.995289	3946.44385679	43	6.0719252551	648491.993518	3867.0557658	1009	355	136	136	155	163	146	965	0
DLR00013950	2	7	YNL218W	UD20-36_5h_3x	SD/MSG -ARG -HIS -LYS +Canavanine +clonNAT +G418 +Thialysine	cSGA_v3r2	11	11	4.64739124211	8798.91517731	40.62650447	254	4.92858198544	631580.995573	4113.63913491	43	5.93608301028	624056.994007	3937.31597177	1143	353	136	136	155	163	146	1010	0
DLR00013950	2	8	YNL054W	UD20-36_5h_3x	SD/MSG -ARG -HIS -LYS +Canavanine +clonNAT +G418 +Thialysine	cSGA_v3r2	11	11	4.79072182738	9600.45190337	67.6339108772	254	5.08419329762	712523.995002	4306.05375687	43	6.10870360752	706571.993498	4570.48988258	1281	359	136	136	157	165	148	1057	0
DLR00013950	2	9	YNL108C	UD20-36_5h_3x	SD/MSG -ARG -HIS -LYS +Canavanine +clonNAT +G418 +Thialysine	cSGA_v3r2	11	11	4.73826601364	9124.61778106	40.5046937936	254	4.97559513052	647397.995481	4093.44259325	43	5.99204172043	639734.993962	3961.56622928	1420	350	136	136	153	161	144	935	0
DLR00013950	2	10	YNL324W	UD20-36_5h_3x	SD/MSG -ARG -HIS -LYS +Canavanine +clonNAT +G418 +Thialysine	cSGA_v3r2	11	11	4.7991570472	9833.22840655	37.6805825258	254	5.06347191381	717943.994024	5089.2060688	43	6.08941376739	711411.99247	5649.39303219	1554	351	136	136	155	163	146	836	0
DLR00013950	2	11	YNL289W	UD20-36_5h_3x	SD/MSG -ARG -HIS -LYS +Canavanine +clonNAT +G418 +Thialysine	cSGA_v3r2	11	11	4.79181509866	9296.76694824	46.0206639305	254	5.05950215648	665511.99517	4177.6752326	43	6.08373989767	659387.993345	4037.45847368	1690	350	136	136	152	161	143	1029	0
DLR00013950	2	12	YNL012W	UD20-36_5h_3x	SD/MSG -ARG -HIS -LYS +Canavanine +clonNAT +G418 +Thialysine	cSGA_v3r2	11	11	4.88761028603	9585.9754747	46.1689960103	254	5.14233996544	702056.99534	3813.40979797	43	6.1716354555	696315.9934	3868.88682076	1826	352	136	136	154	162	144	1004	0
DLR00013950	2	13	YNL122C	UD20-36_5h_3x	SD/MSG -ARG -HIS -LYS +Canavanine +clonNAT +G418 +Thialysine	cSGA_v3r2	11	11	4.9520676536	10261.1830751	46.5016717286	254	5.15764534531	737154.994913	4128.13596845	43	6.19044767521	731168.99328	4297.68923192	1965	348	136	136	153	161	143	860	0
DLR00013950	2	14	YNL104C	UD20-36_5h_3x	SD/MSG -ARG -HIS -LYS +Canavanine +clonNAT +G418 +Thialysine	cSGA_v3r2	11	11	5.00846076064	10240.7641235	41.9439344636	254	5.33263448835	740418.995864	3638.03263065	43	6.37239075568	734431.993596	3569.75498537	2099	352	136	136	154	161	140	749	0
DLR00013950	2	15	YNL238W	UD20-36_5h_3x	SD/MSG -ARG -HIS -LYS +Canavanine +clonNAT +G418 +Thialysine	cSGA_v3r2	11	11	4.77939861389	8991.72388761	32.9570142396	254	5.05687715161	634061.99571	3628.05370021	43	6.08246956086	628157.993782	3445.65326155	2237	350	136	136	151	160	143	1122	0
DLR00013950	2	16	YNL101W	UD20-36_5h_3x	SD/MSG -ARG -HIS -LYS +Canavanine +clonNAT +G418 +Thialysine	cSGA_v3r2	11	11	4.99578689997	10202.3221058	49.2396723718	254	5.25363569643	728907.7623	3899.68466049	43	6.26036402871	734135.992222	4926.07734465	2371	354	136	136	154	162	143	944	0
DLR00013950	2	17	YNL094W	UD20-36_5h_3x	SD/MSG -ARG -HIS -LYS +Canavanine +clonNAT +G418 +Thialysine	cSGA_v3r2	11	11	4.94727965986	9639.98094736	64.8193723358	254	5.18916160617	706895.993418	5199.7803255	43	6.22456170729	700603.991675	5390.3171489	2505	350	136	136	155	162	144	975	0
DLR00013950	2	18	YMR256C	UD20-36_5h_3x	SD/MSG -ARG -HIS -LYS +Canavanine +clonNAT +G418 +Thialysine	cSGA_v3r2	11	11	3.81625697818	5163.99971513	22.6768811893	254	4.13933698214	307949.000014	4476.0881002	43	5.03466205297	299048.999929	778.117661687	2647	357	136	136	138	149	138	1208	0
DLR00013950	2	19	YNL194C	UD20-36_5h_3x	SD/MSG -ARG -HIS -LYS +Canavanine +clonNAT +G418 +Thialysine	cSGA_v3r2	11	11	4.89715792758	10201.6866827	44.468031045	254	5.1273819538	741523.994465	4611.42662777	43	6.16041036083	735403.993017	5096.63645394	2781	351	136	136	153	161	144	837	0
DLR00013950	2	20	YNL332W	UD20-36_5h_3x	SD/MSG -ARG -HIS -LYS +Canavanine +clonNAT +G418 +Thialysine	cSGA_v3r2	11	11	4.63027422991	8536.34208692	47.5586268048	254	4.89930083163	624428.995656	4222.51533452	43	5.91009088847	618523.994132	4397.19107954	2915	352	136	136	152	160	144	1175	0
DLR00013950	2	21	YNL043C	UD20-36_5h_3x	SD/MSG -ARG -HIS -LYS +Canavanine +clonNAT +G418 +Thialysine	cSGA_v3r2	11	11	4.67417907045	8538.43149399	50.3218458825	254	4.91364079084	637282.995383	4212.8631472	43	5.92864734201	628599.993952	4294.68740559	3052	353	136	136	150	158	143	962	0
DLR00013950	2	22	YNL078W	UD20-36_5h_3x	SD/MSG -ARG -HIS -LYS +Canavanine +clonNAT +G418 +Thialysine	cSGA_v3r2	11	11	4.53935895367	8956.30667319	63.9504552876	254	4.84716154736	684080.995828	4999.14469658	43	5.8587030017	677531.994847	5593.71232009	3190	351	136	136	149	155	140	1041	0
DLR00013950	2	23	YNL333W	UD20-36_5h_3x	SD/MSG -ARG -HIS -LYS +Canavanine +clonNAT +G418 +Thialysine	cSGA_v3r2	11	11	4.48979756181	9302.05025854	79.2346743465	254	4.8249499832	756053.995338	7019.33103181	43	5.82782447924	748243.994854	8239.42814328	3325	354	136	136	148	154	138	780	0
DLR00013950	2	24	YOR202W	UD20-36_5h_3x	SD/MSG -ARG -HIS -LYS +Canavanine +clonNAT +G418 +Thialysine	cSGA_v3r2	11	11	4.84415159679	11758.6303098	123.580665355	254	4.96897903129	943787.992732	11899.6909833	43	5.98244322609	938716.992521	14243.2690202	3463	351	136	136	148	153	135	376	0
DLR00013950	3	1	YOR202W	UD20-36_5h_3x	SD/MSG -ARG -HIS -LYS +Canavanine +clonNAT +G418 +Thialysine	cSGA_v3r2	11	11	4.624914953	11328.6479711	127.05993088	254	4.90014279719	889385.994646	9803.60690892	43	5.91192577742	885254.994221	11915.5684263	326	487	136	136	154	158	140	605	0
DLR00013950	3	2	YNL166C	UD20-36_5h_3x	SD/MSG -ARG -HIS -LYS +Canavanine +clonNAT +G418 +Thialysine	cSGA_v3r2	11	11	4.72817133002	9086.39603449	82.9428907098	254	5.06264084695	706458.994125	5155.72422551	43	6.08580491976	699806.992646	5755.63809911	462	488	136	136	155	160	142	966	0
DLR00013950	3	3	YNL090W	UD20-36_5h_3x	SD/MSG -ARG -HIS -LYS +Canavanine +clonNAT +G418 +Thialysine	cSGA_v3r2	11	11	4.74366759324	9279.51445611	54.985333667	254	5.05712360668	677733.995601	3803.61712844	43	6.08534470951	671081.993697	3599.5997891	600	494	136	136	153	159	143	929	0
DLR00013950	3	4	YNL016W	UD20-36_5h_3x	SD/MSG -ARG -HIS -LYS +Canavanine +clonNAT +G418 +Thialysine	cSGA_v3r2	11	11	4.59629883868	8188.5985826	42.4886421167	254	4.79428659276	547414.998779	3853.45865645	43	5.79599981502	542054.996407	1565.74113509	732	490	136	136	148	156	142	1230	1
DLR00013950	3	5	YNL159C	UD20-36_5h_3x	SD/MSG -ARG -HIS -LYS +Canavanine +clonNAT +G418 +Thialysine	cSGA_v3r2	11	11	4.63914875738	8571.50727223	62.4817098954	254	4.93066492694	611525.99678	3900.95709495	43	5.96387170215	596561.776816	2225.65402993	871	492	136	136	155	162	146	1132	0
DLR00013950	3	6	YMR259C	UD20-36_5h_3x	SD/MSG -ARG -HIS -LYS +Canavanine +clonNAT +G418 +Thialysine	cSGA_v3r2	11	11	4.95256673556	9312.05065241	52.2200317466	254	5.21300001727	680523.996037	3611.54429802	43	6.25973753228	666563.369033	1978.93878208	1005	492	136	136	157	164	146	989	0
DLR00013950	3	7	YNL107W	UD20-36_5h_3x	SD/MSG -ARG -HIS -LYS +Canavanine +clonNAT +G418 +Thialysine	cSGA_v3r2	11	11	4.37634925144	8100.52040404	30.2935599665	254	4.71011606339	551675.999096	4000.9883253	43	5.70045753668	545392.997031	2516.13946394	1140	488	136	136	150	159	143	1140	0
DLR00013950	3	8	YNL297C	UD20-36_5h_3x	SD/MSG -ARG -HIS -LYS +Canavanine +clonNAT +G418 +Thialysine	cSGA_v3r2	11	11	4.15745841477	6428.1958627	45.8722088291	254	4.51310574389	386720.999859	4427.22412705	43	5.46173755272	381901.99967	1798.18517102	1277	496	136	136	141	152	137	1259	0
DLR00013950	3	9	YMR295C	UD20-36_5h_3x	SD/MSG -ARG -HIS -LYS +Canavanine +clonNAT +G418 +Thialysine	cSGA_v3r2	11	11	4.83607082892	9361.17085859	37.2194085904	254	5.17007462056	677739.995779	3344.46539285	43	6.22080943703	664290.25113	1964.03493936	1417	492	136	136	155	163	145	1105	0
DLR00013950	3	10	YNR009W	UD20-36_5h_3x	SD/MSG -ARG -HIS -LYS +Canavanine +clonNAT +G418 +Thialysine	cSGA_v3r2	11	11	5.06985752994	10317.382076	43.2278021724	254	5.32102658479	761814.995138	3760.0162873	43	6.35979261306	757133.992762	3301.17129332	1552	493	136	136	156	163	145	979	0
DLR00013950	3	11	YNL277W	UD20-36_5h_3x	SD/MSG -ARG -HIS -LYS +Canavanine +clonNAT +G418 +Thialysine	cSGA_v3r2	11	11	4.79962281772	9364.05525711	34.5796003146	254	5.12557975074	687926.995319	3729.12004507	43	6.15540621965	683569.993252	3284.71344363	1687	492	136	136	155	163	144	1212	0
DLR00013950	3	12	YMR275C	UD20-36_5h_3x	SD/MSG -ARG -HIS -LYS +Canavanine +clonNAT +G418 +Thialysine	cSGA_v3r2	11	11	4.25983927768	6746.71877518	58.905938255	254	4.49693709648	427140.999857	3978.71779598	43	5.45854195162	420179.999459	1405.83673793	1827	491	136	136	142	152	138	1099	0
DLR00013950	3	13	YNL316C	UD20-36_5h_3x	SD/MSG -ARG -HIS -LYS +Canavanine +clonNAT +G418 +Thialysine	cSGA_v3r2	11	11	4.17063957012	7032.29561102	53.1666862476	254	4.39347868908	438068.999905	3968.71098322	43	5.36682572859	428463.400477	1323.21606598	1959	498	136	136	142	152	138	1348	0
DLR00013950	3	14	YNR012W	UD20-36_5h_3x	SD/MSG -ARG -HIS -LYS +Canavanine +clonNAT +G418 +Thialysine	cSGA_v3r2	11	11	4.79505832232	9700.05587688	52.8564617091	254	5.07835172342	692906.996205	3244.05476098	43	6.12655199513	680541.260681	2460.45406618	2098	490	136	136	152	160	142	1094	0
DLR00013950	3	15	YNL164C	UD20-36_5h_3x	SD/MSG -ARG -HIS -LYS +Canavanine +clonNAT +G418 +Thialysine	cSGA_v3r2	11	11	4.73167167529	8829.03094285	44.2438517701	254	5.07097189987	639623.995616	3548.80553756	43	6.09468277513	633444.993826	3083.2895435	2227	494	136	136	153	161	143	1232	0
DLR00013950	3	16	YNL169C	UD20-36_5h_3x	SD/MSG -ARG -HIS -LYS +Canavanine +clonNAT +G418 +Thialysine	cSGA_v3r2	11	11	3.81628031628	5010.98218037	36.4275502476	254	4.02577977031	285289.999867	4604.89328194	43	4.90982096432	274230.999607	1755.94396845	2366	488	136	136	133	145	134	968	0
DLR00013950	3	17	YNL082W	UD20-36_5h_3x	SD/MSG -ARG -HIS -LYS +Canavanine +clonNAT +G418 +Thialysine	cSGA_v3r2	11	11	4.57166485966	9142.48998982	31.6122387079	254	4.82708415686	616718.997909	3874.15586861	43	5.8417929679	611914.995797	3149.40340811	2504	492	136	136	148	157	141	1167	0
DLR00013950	3	18	YMR283C	UD20-36_5h_3x	SD/MSG -ARG -HIS -LYS +Canavanine +clonNAT +G418 +Thialysine	cSGA_v3r2	11	11	5.21454246544	10248.927143	62.7043432627	254	5.46908255489	790188.995675	3979.07214826	43	6.54918121678	775287.95114	2700.2082884	2637	492	136	136	159	166	146	1092	0
DLR00013950	3	19	YMR311C	UD20-36_5h_3x	SD/MSG -ARG -HIS -LYS +Canavanine +clonNAT +G418 +Thialysine	cSGA_v3r2	11	11	5.06037803337	10114.6059902	37.055105786	254	5.34714228086	768555.995184	3697.9718062	43	6.3912869551	763021.992884	3737.02873221	2776	489	136	136	157	164	145	982	0
DLR00013950	3	20	YMR282C	UD20-36_5h_3x	SD/MSG -ARG -HIS -LYS +Canavanine +clonNAT +G418 +Thialysine	cSGA_v3r2	11	11	3.19108674899	2206.92020308	23.0037854946	254	3.69857913013	146646.999947	4173.30260225	43	4.41489660059	127943.054684	398.389533691	2914	506	136	136	135	147	138	1094	0
DLR00013950	3	21	YNL100W	UD20-36_5h_3x	SD/MSG -ARG -HIS -LYS +Canavanine +clonNAT +G418 +Thialysine	cSGA_v3r2	11	11	4.68532645613	9516.57679398	41.2502689256	254	4.98681569679	699542.995703	3816.82867616	43	6.01577327409	695340.994239	3970.88437044	3048	492	136	136	150	158	143	1286	0
DLR00013950	3	22	YMR316C-A	UD20-36_5h_3x	SD/MSG -ARG -HIS -LYS +Canavanine +clonNAT +G418 +Thialysine	cSGA_v3r2	11	11	4.77949335409	9737.09140513	78.0169229663	254	5.09262257601	779257.994208	5288.18550241	43	6.12394622196	774865.99273	5853.28069177	3186	494	136	136	152	158	142	1120	0
DLR00013950	3	23	YNL270C	UD20-36_5h_3x	SD/MSG -ARG -HIS -LYS +Canavanine +clonNAT +G418 +Thialysine	cSGA_v3r2	11	11	0.5	451.8	54.0390945423	254	12	34546.5	1748.31142976	43	0.5	2427.3	291.740620601	3314	500	136	136	-1	-1	-1	19	0
DLR00013950	3	24	YOR202W	UD20-36_5h_3x	SD/MSG -ARG -HIS -LYS +Canavanine +clonNAT +G418 +Thialysine	cSGA_v3r2	11	11	4.57136026022	10876.4404235	154.667484589	254	4.82579271425	946769.995252	12141.3115274	43	5.82345037945	941036.995131	14493.0142463	3460	491	136	136	152	157	138	615	0
DLR00013950	4	1	YOR202W	UD20-36_5h_3x	SD/MSG -ARG -HIS -LYS +Canavanine +clonNAT +G418 +Thialysine	cSGA_v3r2	11	11	4.6634059945	11150.2863723	150.206392187	254	4.90725457518	917454.994382	10464.9109247	43	5.91974473258	913079.99392	12692.9122772	331	624	136	136	155	160	142	633	0
DLR00013950	4	2	YMR319C	UD20-36_5h_3x	SD/MSG -ARG -HIS -LYS +Canavanine +clonNAT +G418 +Thialysine	cSGA_v3r2	11	11	4.94707469782	9739.94448096	77.4375373667	254	5.19206133663	725337.245657	3700.81995532	43	6.20291054674	728817.992715	4661.2242625	463	624	136	136	151	158	144	846	0
DLR00013950	4	3	YMR303C	UD20-36_5h_3x	SD/MSG -ARG -HIS -LYS +Canavanine +clonNAT +G418 +Thialysine	cSGA_v3r2	11	11	4.81880405291	8786.83694409	53.1076074367	254	5.1435465263	655585.994982	3749.96280752	43	6.17349026345	648690.992846	3327.97898812	600	624	136	136	154	161	145	1024	0
DLR00013950	4	4	YNL304W	UD20-36_5h_3x	SD/MSG -ARG -HIS -LYS +Canavanine +clonNAT +G418 +Thialysine	cSGA_v3r2	11	11	4.74445937492	8703.56469878	33.6655750447	254	5.02045289451	626909.995583	3908.4926891	43	6.04544811239	620646.993523	3082.85484462	734	626	136	136	153	161	146	1233	0
DLR00013950	4	5	YNL176C	UD20-36_5h_3x	SD/MSG -ARG -HIS -LYS +Canavanine +clonNAT +G418 +Thialysine	cSGA_v3r2	11	11	4.7988300811	9255.3745155	31.4758940939	254	5.08531537742	646792.996233	3830.49682755	43	6.11082022664	640733.993792	2569.35783409	871	624	136	136	153	161	145	988	0
DLR00013950	4	6	YNL330C	UD20-36_5h_3x	SD/MSG -ARG -HIS -LYS +Canavanine +clonNAT +G418 +Thialysine	cSGA_v3r2	11	11	4.84354791963	8956.37778785	36.9140783539	254	5.13897970725	634714.995607	3740.94917465	43	6.19012780279	620700.077668	1673.50067269	1007	624	136	136	154	162	146	1194	0
DLR00013950	4	7	YNL259C	UD20-36_5h_3x	SD/MSG -ARG -HIS -LYS +Canavanine +clonNAT +G418 +Thialysine	cSGA_v3r2	11	11	4.65340875219	7727.21120349	31.3025902505	254	4.97872464247	540541.997054	3461.30692799	43	5.97958689902	534079.994526	1771.71674808	1141	624	136	136	152	161	145	1285	0
DLR00013950	4	8	YNL070W	UD20-36_5h_3x	SD/MSG -ARG -HIS -LYS +Canavanine +clonNAT +G418 +Thialysine	cSGA_v3r2	11	11	4.4156160096	6930.14641513	30.2381128117	254	4.67003748701	451305.999086	3836.27207246	43	5.64586693694	444181.996758	1512.75193555	1279	625	136	136	146	156	142	1279	0
DLR00013950	4	9	YMR271C	UD20-36_5h_3x	SD/MSG -ARG -HIS -LYS +Canavanine +clonNAT +G418 +Thialysine	cSGA_v3r2	11	11	4.93074078648	9391.92159645	49.1633956862	254	5.23355691093	698656.995884	3222.08330485	43	6.2638786566	692053.993853	2694.14704913	1417	623	136	136	157	164	145	1014	0
DLR00013950	4	10	YNL299W	UD20-36_5h_3x	SD/MSG -ARG -HIS -LYS +Canavanine +clonNAT +G418 +Thialysine	cSGA_v3r2	11	11	3.46860338993	2876.23403673	31.2595606774	254	3.88185938801	180737.99989	4858.43273603	43	4.63164895114	166500.999845	662.017378127	1552	625	136	136	137	149	136	1301	0
DLR00013950	4	11	YNL301C	UD20-36_5h_3x	SD/MSG -ARG -HIS -LYS +Canavanine +clonNAT +G418 +Thialysine	cSGA_v3r2	11	11	4.87944242494	9820.26632083	40.9204649068	254	5.14306243928	722358.995498	3838.85904464	43	6.171107195	716649.993575	3500.70593798	1688	624	136	136	155	163	144	970	0
DLR00013950	4	12	YMR297W	UD20-36_5h_3x	SD/MSG -ARG -HIS -LYS +Canavanine +clonNAT +G418 +Thialysine	cSGA_v3r2	11	11	4.83723455009	9807.47133697	34.382258508	254	5.13334703966	728905.996296	3467.90224671	43	6.16224766042	723837.99442	2970.67615397	1824	626	136	136	156	163	144	1098	0
DLR00013950	4	13	YNL198C	UD20-36_5h_3x	SD/MSG -ARG -HIS -LYS +Canavanine +clonNAT +G418 +Thialysine	cSGA_v3r2	11	11	3.19326442671	3974.30063522	40.9626349761	254	3.49929493744	204727.999995	5090.52249671	43	4.23401605993	194471.475217	619.857758895	1962	631	136	136	127	140	129	1121	0
DLR00013950	4	14	YNL212W	UD20-36_5h_3x	SD/MSG -ARG -HIS -LYS +Canavanine +clonNAT +G418 +Thialysine	cSGA_v3r2	11	11	4.80497428968	9684.31818705	55.6766195597	254	5.06301737837	717990.995711	3651.13482562	43	6.11164938381	703222.428613	2661.92664587	2092	626	136	136	155	163	144	1156	0
DLR00013950	4	15	YNL092W	UD20-36_5h_3x	SD/MSG -ARG -HIS -LYS +Canavanine +clonNAT +G418 +Thialysine	cSGA_v3r2	11	11	4.96938859523	9327.7140843	64.6254203916	254	5.26473118219	710708.995386	3704.24880534	43	6.29268043997	704382.993187	3373.94346512	2234	624	136	136	157	164	144	1034	0
DLR00013950	4	16	YNL268W	UD20-36_5h_3x	SD/MSG -ARG -HIS -LYS +Canavanine +clonNAT +G418 +Thialysine	cSGA_v3r2	11	11	4.97934433631	9482.12259526	50.4785581545	254	5.25392470179	706680.995344	3672.97207017	43	6.28485347686	701143.99314	3320.86365241	2371	626	136	136	156	163	144	1138	0
DLR00013950	4	17	YMR316C-B	UD20-36_5h_3x	SD/MSG -ARG -HIS -LYS +Canavanine +clonNAT +G418 +Thialysine	cSGA_v3r2	11	11	5.17493907472	9821.13697823	66.708316317	254	5.38671407833	755686.994682	4203.45433232	43	6.42849097581	748931.992226	3992.79795204	2505	628	136	136	158	164	145	943	0
DLR00013950	4	18	YNL183C	UD20-36_5h_3x	SD/MSG -ARG -HIS -LYS +Canavanine +clonNAT +G418 +Thialysine	cSGA_v3r2	11	11	4.10239200887	6248.15636372	28.8585459036	254	4.36754045779	385904.999799	3981.20692269	43	5.31142011588	377786.999874	1794.89161558	2637	622	136	136	139	150	138	1002	0
DLR00013950	4	19	YNL009W	UD20-36_5h_3x	SD/MSG -ARG -HIS -LYS +Canavanine +clonNAT +G418 +Thialysine	cSGA_v3r2	11	11	4.91338597032	9142.8779155	51.4778151375	254	5.1953329245	680813.995372	3422.09757092	43	6.22938690402	675586.993022	3203.51920674	2778	623	136	136	155	162	145	1178	0
DLR00013950	4	20	YNL235C	UD20-36_5h_3x	SD/MSG -ARG -HIS -LYS +Canavanine +clonNAT +G418 +Thialysine	cSGA_v3r2	11	11	4.07184504999	6091.69646191	25.0005317767	254	4.38962569502	397686.999867	3477.46429746	43	5.35934671307	387814.39918	1147.50549299	2916	631	136	136	143	153	140	1690	0
DLR00013950	4	21	YNL293W	UD20-36_5h_3x	SD/MSG -ARG -HIS -LYS +Canavanine +clonNAT +G418 +Thialysine	cSGA_v3r2	11	11	4.87091775206	9364.12098969	54.9230182316	254	5.12048091096	697877.995255	3575.73175467	43	6.15407486313	691699.993359	3516.10281111	3052	625	136	136	150	158	143	1038	0
DLR00013950	4	22	YMR318C	UD20-36_5h_3x	SD/MSG -ARG -HIS -LYS +Canavanine +clonNAT +G418 +Thialysine	cSGA_v3r2	11	11	4.95357133124	9752.01780484	72.0524237592	254	5.24326880007	756462.59067	4269.62309139	43	6.24535549049	765184.991847	5665.21654018	3188	626	136	136	151	158	143	1128	0
DLR00013950	4	23	YMR304W	UD20-36_5h_3x	SD/MSG -ARG -HIS -LYS +Canavanine +clonNAT +G418 +Thialysine	cSGA_v3r2	11	11	4.33145580113	7945.57162328	46.6276427494	254	4.61522131767	625520.66692	5200.29600187	43	5.54925770431	635466.997804	7460.92553165	3323	624	136	136	146	153	139	903	0
DLR00013950	4	24	YOR202W	UD20-36_5h_3x	SD/MSG -ARG -HIS -LYS +Canavanine +clonNAT +G418 +Thialysine	cSGA_v3r2	11	11	4.88958304652	11512.3505346	186.462017761	254	5.0740819221	1030987.99228	12893.5456379	43	6.09600982908	1027536.9917	15361.2758231	3461	627	136	136	154	159	139	613	0
DLR00013950	5	1	YOR202W	UD20-36_5h_3x	SD/MSG -ARG -HIS -LYS +Canavanine +clonNAT +G418 +Thialysine	cSGA_v3r2	11	11	4.3605820466	9898.59177162	100.69458446	254	4.67512076866	767025.997303	8392.67236956	43	5.66026251961	761216.996869	10113.4839182	328	766	136	136	154	159	142	685	0
DLR00013950	5	2	YMR322C	UD20-36_5h_3x	SD/MSG -ARG -HIS -LYS +Canavanine +clonNAT +G418 +Thialysine	cSGA_v3r2	11	11	4.78113867442	9119.4888141	60.081587942	254	5.12935087584	716375.080472	4402.28381684	43	6.12762306044	720208.992617	5847.53306975	461	764	136	136	156	162	144	867	0
DLR00013950	5	3	YMR265C	UD20-36_5h_3x	SD/MSG -ARG -HIS -LYS +Canavanine +clonNAT +G418 +Thialysine	cSGA_v3r2	11	11	5.02044063211	9202.42689489	49.5543911819	254	5.26658378428	703977.99452	3822.960105	43	6.30277553264	696759.992332	3700.24177714	601	766	136	136	156	163	146	942	0
DLR00013950	5	4	YNL307C	UD20-36_5h_3x	SD/MSG -ARG -HIS -LYS +Canavanine +clonNAT +G418 +Thialysine	cSGA_v3r2	11	11	4.05826947972	5442.42329891	26.8319571524	254	4.39565552938	330644.999956	4190.30184154	43	5.34408398156	320171.604351	642.788209748	734	762	136	136	140	151	140	1354	0
DLR00013950	5	5	YNL201C	UD20-36_5h_3x	SD/MSG -ARG -HIS -LYS +Canavanine +clonNAT +G418 +Thialysine	cSGA_v3r2	11	11	4.69697230362	8986.22418933	31.042332278	254	5.01416362527	611844.996073	3906.6198805	43	6.05809392585	599875.589483	1843.35085843	865	763	136	136	150	159	145	1247	0
DLR00013950	5	6	YNL034W	UD20-36_5h_3x	SD/MSG -ARG -HIS -LYS +Canavanine +clonNAT +G418 +Thialysine	cSGA_v3r2	11	11	5.18699803089	10746.3095477	64.1501814978	254	5.42954989959	789492.995833	3622.58696645	43	6.47422688072	785522.993096	2960.66736727	1006	763	136	136	157	165	147	1008	4
DLR00013950	5	7	YNL327W	UD20-36_5h_3x	SD/MSG -ARG -HIS -LYS +Canavanine +clonNAT +G418 +Thialysine	cSGA_v3r2	11	11	4.98886713373	9357.45645989	46.2471634921	254	5.2771606106	665537.996087	3371.58531661	43	6.30557411981	661236.993578	2376.24682203	1141	764	136	136	155	163	145	1174	0
DLR00013950	5	8	YNL193W	UD20-36_5h_3x	SD/MSG -ARG -HIS -LYS +Canavanine +clonNAT +G418 +Thialysine	cSGA_v3r2	11	11	5.06885482964	10074.8972272	48.6374438613	254	5.36154868256	731014.995555	3638.82812642	43	6.428314591	716418.286148	1879.16797288	1275	761	136	136	155	162	143	942	0
DLR00013950	5	9	YNL010W	UD20-36_5h_3x	SD/MSG -ARG -HIS -LYS +Canavanine +clonNAT +G418 +Thialysine	cSGA_v3r2	11	11	4.7867208535	9242.88571151	33.3783605541	254	5.10480251763	667441.995934	3276.26828371	43	6.14579863377	653862.373421	2380.86977266	1417	763	136	136	155	162	144	1045	0
DLR00013950	5	10	YNL146W	UD20-36_5h_3x	SD/MSG -ARG -HIS -LYS +Canavanine +clonNAT +G418 +Thialysine	cSGA_v3r2	11	11	4.9013251058	9718.24651072	38.169576802	254	5.20839157268	735594.995102	3485.72418518	43	6.23913189037	728486.99349	3397.67246016	1549	764	136	136	157	164	145	918	0
DLR00013950	5	11	YNL023C	UD20-36_5h_3x	SD/MSG -ARG -HIS -LYS +Canavanine +clonNAT +G418 +Thialysine	cSGA_v3r2	11	11	4.63334296746	8782.11389799	27.672605548	254	4.96609874166	655457.996199	3719.18759712	43	6.00243483573	639626.57736	2716.95042941	1688	764	136	136	156	163	144	1058	0
DLR00013950	5	12	YNL129W	UD20-36_5h_3x	SD/MSG -ARG -HIS -LYS +Canavanine +clonNAT +G418 +Thialysine	cSGA_v3r2	11	11	4.98104316059	9862.52527757	77.5948275096	254	5.24920054262	748857.995811	3745.52885043	43	6.28132339756	744196.993821	3313.43419771	1823	763	136	136	157	164	144	1085	0
DLR00013950	5	13	YNR006W	UD20-36_5h_3x	SD/MSG -ARG -HIS -LYS +Canavanine +clonNAT +G418 +Thialysine	cSGA_v3r2	11	11	3.7370796656	4742.1756221	31.4236179314	254	4.20314364036	326649.000015	4501.9321274	43	5.09013420149	317118.999932	839.065043325	1957	767	136	136	147	156	141	1289	0
DLR00013950	5	14	YNL154C	UD20-36_5h_3x	SD/MSG -ARG -HIS -LYS +Canavanine +clonNAT +G418 +Thialysine	cSGA_v3r2	11	11	4.54295122727	9070.63382585	38.7026092194	254	4.87487390672	666069.997343	3884.92239481	43	5.88699044864	663227.995848	3456.93118533	2092	764	136	136	154	162	144	1536	0
DLR00013950	5	15	YMR252C	UD20-36_5h_3x	SD/MSG -ARG -HIS -LYS +Canavanine +clonNAT +G418 +Thialysine	cSGA_v3r2	11	11	4.7967201202	8688.05733861	34.2166607357	254	5.08488345259	664708.995665	3651.92803546	43	6.10065727654	657137.993874	3200.72104527	2229	768	136	136	156	163	145	1082	0
DLR00013950	5	16	YNL085W	UD20-36_5h_3x	SD/MSG -ARG -HIS -LYS +Canavanine +clonNAT +G418 +Thialysine	cSGA_v3r2	11	11	4.73115005294	9255.23678278	30.2826475881	254	5.05878465759	689469.995563	3697.44084619	43	6.10989202007	675064.140941	2447.33158058	2367	762	136	136	155	162	144	1286	0
DLR00013950	5	17	YNL227C	UD20-36_5h_3x	SD/MSG -ARG -HIS -LYS +Canavanine +clonNAT +G418 +Thialysine	cSGA_v3r2	11	11	3.35432002036	3576.44633914	23.2723320731	254	3.85239565496	203294.99999	4357.13719061	43	4.64033955522	189772.535559	387.863196272	2511	764	136	136	131	143	133	886	0
DLR00013950	5	18	YNL028W	UD20-36_5h_3x	SD/MSG -ARG -HIS -LYS +Canavanine +clonNAT +G418 +Thialysine	cSGA_v3r2	11	11	5.11238426142	10737.8889693	38.3293156974	254	5.38582504551	820003.994579	4242.90770806	43	6.43341881782	816205.992251	4270.89001498	2643	763	136	136	157	164	146	1107	0
DLR00013950	5	19	YMR251W-A	UD20-36_5h_3x	SD/MSG -ARG -HIS -LYS +Canavanine +clonNAT +G418 +Thialysine	cSGA_v3r2	11	11	5.05815009457	9741.09588713	54.0664948534	254	5.29065977761	710170.995213	3512.91933168	43	6.33395641225	705459.992705	3126.03195836	2781	760	136	136	153	161	144	1154	0
DLR00013950	5	20	YNL217W	UD20-36_5h_3x	SD/MSG -ARG -HIS -LYS +Canavanine +clonNAT +G418 +Thialysine	cSGA_v3r2	11	11	4.88025606858	9193.64178218	42.1883366688	254	5.11975343188	654979.995227	3339.79960305	43	6.15383046771	650976.993214	3154.40594035	2912	765	136	136	150	158	143	1285	0
DLR00013950	5	21	YNL335W	UD20-36_5h_3x	SD/MSG -ARG -HIS -LYS +Canavanine +clonNAT +G418 +Thialysine	cSGA_v3r2	11	11	4.92941097955	9769.29860538	52.7099654513	254	5.21469845258	730423.994837	3908.27202182	43	6.25947888852	725902.992888	3724.35240813	3052	763	136	136	151	159	144	1148	0
DLR00013950	5	22	YMR280C	UD20-36_5h_3x	SD/MSG -ARG -HIS -LYS +Canavanine +clonNAT +G418 +Thialysine	cSGA_v3r2	11	11	4.98600823008	9989.46552379	64.0350093056	254	5.26473906047	780447.186054	3839.89952945	43	6.27337927213	787725.992017	5335.21599444	3186	763	136	136	151	158	143	998	0
DLR00013950	5	23	YNL021W	UD20-36_5h_3x	SD/MSG -ARG -HIS -LYS +Canavanine +clonNAT +G418 +Thialysine	cSGA_v3r2	11	11	0.5	525.6	64.1970545853	254	12	30225.6	779.719295133	43	0.5	2997	370.586856372	3316	771	136	136	95	115	116	9	0
DLR00013950	5	24	YOR202W	UD20-36_5h_3x	SD/MSG -ARG -HIS -LYS +Canavanine +clonNAT +G418 +Thialysine	cSGA_v3r2	11	11	4.83234579683	11718.1051179	149.808351192	254	5.07934583602	1064791.99205	13533.7172056	43	6.10543768696	1061314.99191	16193.1270947	3461	764	136	136	154	159	140	709	18
DLR00013950	6	1	YOR202W	UD20-36_5h_3x	SD/MSG -ARG -HIS -LYS +Canavanine +clonNAT +G418 +Thialysine	cSGA_v3r2	11	11	4.62665163854	10743.4987994	97.9492157409	254	4.85591250068	845978.995324	8610.19093501	43	5.86283690702	840663.994937	10578.3019751	316	901	136	136	155	161	143	623	0
DLR00013950	6	2	YNL140C	UD20-36_5h_3x	SD/MSG -ARG -HIS -LYS +Canavanine +clonNAT +G418 +Thialysine	cSGA_v3r2	11	11	4.14650676266	6449.82361291	30.6403238136	254	4.44672554028	463930.999666	4061.31932573	43	5.40902328452	453050.998436	3329.87522861	466	901	136	136	146	154	141	993	0
DLR00013950	6	3	YNL024C	UD20-36_5h_3x	SD/MSG -ARG -HIS -LYS +Canavanine +clonNAT +G418 +Thialysine	cSGA_v3r2	11	11	5.1315232101	9874.46821219	58.6862463642	254	5.3339988273	762914.99473	3861.26035108	43	6.37599937283	756689.992443	3731.25682104	599	899	136	136	157	164	147	850	0
DLR00013950	6	4	YMR294W-A	UD20-36_5h_3x	SD/MSG -ARG -HIS -LYS +Canavanine +clonNAT +G418 +Thialysine	cSGA_v3r2	11	11	4.83329653051	9128.77415006	74.4828826569	254	5.10633702341	655132.996428	3929.21690064	43	6.15230124518	641086.936046	1897.06337816	736	900	136	136	154	162	146	981	0
DLR00013950	6	5	YNL046W	UD20-36_5h_3x	SD/MSG -ARG -HIS -LYS +Canavanine +clonNAT +G418 +Thialysine	cSGA_v3r2	11	11	5.05767030314	9626.32106202	45.1985321131	254	5.28527985501	712083.995752	3566.30926055	43	6.33740359535	697278.354428	1983.48797922	869	900	136	136	157	165	148	934	0
DLR00013950	6	6	YMR289W	UD20-36_5h_3x	SD/MSG -ARG -HIS -LYS +Canavanine +clonNAT +G418 +Thialysine	cSGA_v3r2	11	11	4.76222914015	8541.39013804	34.4986368539	254	5.08748731367	597918.996572	3395.30633373	43	6.10199323856	591727.994201	2081.31168787	1006	898	136	136	153	161	146	1208	4
DLR00013950	6	7	YNL098C	UD20-36_5h_3x	SD/MSG -ARG -HIS -LYS +Canavanine +clonNAT +G418 +Thialysine	cSGA_v3r2	11	11	4.96572251259	9349.67708292	32.9611591111	254	5.25973090685	640384.997388	3322.47891158	43	6.28633389729	634495.994655	1595.5862537	1143	897	136	136	150	159	142	868	0
DLR00013950	6	8	YNL318C	UD20-36_5h_3x	SD/MSG -ARG -HIS -LYS +Canavanine +clonNAT +G418 +Thialysine	cSGA_v3r2	11	11	4.89934692448	9628.05983663	39.8475118793	254	5.18286247452	682279.995327	3513.35413648	43	6.21488298443	677693.993295	3000.93082382	1280	897	136	136	153	161	144	1103	0
DLR00013950	6	9	YNL077W	UD20-36_5h_3x	SD/MSG -ARG -HIS -LYS +Canavanine +clonNAT +G418 +Thialysine	cSGA_v3r2	11	11	4.58295032432	8509.88147223	53.9714862354	254	4.83169039383	595201.997551	3858.0509113	43	5.83272052974	587991.995621	2928.14661356	1417	896	136	136	151	159	143	912	0
DLR00013950	6	10	YMR316W	UD20-36_5h_3x	SD/MSG -ARG -HIS -LYS +Canavanine +clonNAT +G418 +Thialysine	cSGA_v3r2	11	11	4.66127581301	9358.11725761	30.6230103544	254	4.98166111495	695538.996645	3270.73687158	43	6.00138803677	690150.995237	3107.70040585	1553	900	136	136	156	163	145	1167	0
DLR00013950	6	11	YNR010W	UD20-36_5h_3x	SD/MSG -ARG -HIS -LYS +Canavanine +clonNAT +G418 +Thialysine	cSGA_v3r2	11	11	0.5	270	33.5668493518	254	12	34600.5	1555.23009122	43	0.5	1410.3	184.88363523	1682	904	136	136	-1	-1	-1	3	0
DLR00013950	6	12	YMR273C	UD20-36_5h_3x	SD/MSG -ARG -HIS -LYS +Canavanine +clonNAT +G418 +Thialysine	cSGA_v3r2	11	11	5.10410165705	11249.0285103	78.946351041	254	5.33977808967	860620.995014	4179.14758111	43	6.3822532933	857608.993084	4306.3895831	1823	900	136	136	158	164	144	1028	0
DLR00013950	6	13	YNL200C	UD20-36_5h_3x	SD/MSG -ARG -HIS -LYS +Canavanine +clonNAT +G418 +Thialysine	cSGA_v3r2	11	11	5.10640626835	10216.2395682	60.4044126814	254	5.3507570314	795458.99577	3730.93469448	43	6.38377663158	790151.993434	3225.60115241	1961	899	136	136	159	165	145	961	0
DLR00013950	6	14	YNL215W	UD20-36_5h_3x	SD/MSG -ARG -HIS -LYS +Canavanine +clonNAT +G418 +Thialysine	cSGA_v3r2	11	11	3.92315728331	6643.00002794	28.4917202077	254	4.06107771499	351209.999931	4589.97345323	43	4.97361577065	347644.999987	1188.73926883	2095	897	136	136	130	142	131	856	0
DLR00013950	6	15	YNL171C	UD20-36_5h_3x	SD/MSG -ARG -HIS -LYS +Canavanine +clonNAT +G418 +Thialysine	cSGA_v3r2	11	11	3.54417411638	4224.43132721	24.0590418743	254	3.82489948637	252017.999958	4306.81909294	43	4.65524790598	241815.999697	883.335208019	2239	896	136	136	135	146	134	1274	0
DLR00013950	6	16	YNL063W	UD20-36_5h_3x	SD/MSG -ARG -HIS -LYS +Canavanine +clonNAT +G418 +Thialysine	cSGA_v3r2	11	11	4.83958748163	9260.95282251	33.9676438375	254	5.08582499566	715203.994906	4021.87178591	43	6.1068516478	708070.993401	4095.05904541	2371	897	136	136	157	164	145	1019	0
DLR00013950	6	17	YNL121C	UD20-36_5h_3x	SD/MSG -ARG -HIS -LYS +Canavanine +clonNAT +G418 +Thialysine	cSGA_v3r2	11	11	4.81810337983	9560.40578192	46.9685371392	254	5.09760329789	737771.995346	3842.29975635	43	6.1219398485	731697.993716	3976.94054229	2509	897	136	136	156	164	145	1055	0
DLR00013950	6	18	YNL051W	UD20-36_5h_3x	SD/MSG -ARG -HIS -LYS +Canavanine +clonNAT +G418 +Thialysine	cSGA_v3r2	11	11	4.47740048853	7461.1402491	35.2195244487	254	4.68196490417	475885.99879	3561.47097279	43	5.67851238761	470783.996305	2107.09830794	2645	897	136	136	141	152	138	1271	0
DLR00013950	6	19	YNL196C	UD20-36_5h_3x	SD/MSG -ARG -HIS -LYS +Canavanine +clonNAT +G418 +Thialysine	cSGA_v3r2	11	11	4.71668339636	8492.6628829	39.171567282	254	4.98220059436	599397.996062	3699.31893056	43	6.03074831087	583049.024125	1952.14809649	2782	896	136	136	149	158	142	1072	0
DLR00013950	6	20	YNL022C	UD20-36_5h_3x	SD/MSG -ARG -HIS -LYS +Canavanine +clonNAT +G418 +Thialysine	cSGA_v3r2	11	11	4.72756613676	8083.96989407	35.6482490686	254	5.00918782072	570059.995872	3338.57195096	43	6.05951228689	555715.965164	1658.02086259	2915	897	136	136	148	157	142	1247	0
DLR00013950	6	21	YNL319W	UD20-36_5h_3x	SD/MSG -ARG -HIS -LYS +Canavanine +clonNAT +G418 +Thialysine	cSGA_v3r2	11	11	4.8640106719	8718.21639467	45.8515890459	254	5.12596995633	643975.995241	3602.20101746	43	6.16019017231	637251.993004	3012.91693943	3049	901	136	136	149	158	143	1105	0
DLR00013950	6	22	YNL157W	UD20-36_5h_3x	SD/MSG -ARG -HIS -LYS +Canavanine +clonNAT +G418 +Thialysine	cSGA_v3r2	11	11	4.42613789795	7816.15842324	36.6129464519	254	4.76151436382	564843.997049	3990.31802346	43	5.76604814988	560496.995285	3566.12304915	3187	903	136	136	144	153	140	1457	0
DLR00013950	6	23	YNL239W	UD20-36_5h_3x	SD/MSG -ARG -HIS -LYS +Canavanine +clonNAT +G418 +Thialysine	cSGA_v3r2	11	11	4.92903555728	9554.32084286	73.9011302467	254	5.23601534786	800063.794185	5096.54724363	43	6.22780195843	808948.991703	7372.09748431	3325	899	136	136	151	158	141	837	0
DLR00013950	6	24	YOR202W	UD20-36_5h_3x	SD/MSG -ARG -HIS -LYS +Canavanine +clonNAT +G418 +Thialysine	cSGA_v3r2	11	11	4.68983014967	10375.7148562	125.028536195	254	4.9067539028	927452.9938	11636.812444	43	5.90948986332	922071.993635	13866.9240866	3462	900	136	136	151	157	138	730	0
DLR00013950	7	1	YOR202W	UD20-36_5h_3x	SD/MSG -ARG -HIS -LYS +Canavanine +clonNAT +G418 +Thialysine	cSGA_v3r2	11	11	4.62512519537	11084.3171775	111.325222475	254	4.90288940286	865366.99432	9321.11552361	43	5.91772431226	861436.993921	11420.587944	326	1033	136	136	154	160	143	688	3
DLR00013950	7	2	YNL004W	UD20-36_5h_3x	SD/MSG -ARG -HIS -LYS +Canavanine +clonNAT +G418 +Thialysine	cSGA_v3r2	11	11	4.97394346233	9585.2129539	81.1838080761	254	5.22587676845	753276.417639	4659.30927097	43	6.22576318604	761674.99164	6554.00209808	465	1030	136	136	157	163	146	897	0
DLR00013950	7	3	YMR254C	UD20-36_5h_3x	SD/MSG -ARG -HIS -LYS +Canavanine +clonNAT +G418 +Thialysine	cSGA_v3r2	11	11	4.79929317949	9176.6336449	37.4586438803	254	5.07396069017	686016.995422	3522.52355519	43	6.10738548575	679501.99364	3445.59670623	600	1038	136	136	154	162	146	1002	0
DLR00013950	7	4	YNL153C	UD20-36_5h_3x	SD/MSG -ARG -HIS -LYS +Canavanine +clonNAT +G418 +Thialysine	cSGA_v3r2	11	11	4.27347729258	7609.75043471	53.0348367669	254	4.45391180374	483887.999859	4584.15673342	43	5.4345462594	470545.954181	1346.56657818	730	1034	136	136	143	153	140	915	0
DLR00013950	7	5	YNL167C	UD20-36_5h_3x	SD/MSG -ARG -HIS -LYS +Canavanine +clonNAT +G418 +Thialysine	cSGA_v3r2	11	11	3.99877818126	4796.31990265	51.5576158683	254	4.45636679172	339272.99968	4345.77025321	43	5.3781967791	326132.997927	1059.99148905	883	1041	136	136	151	160	146	1099	0
DLR00013950	7	6	YMR245W	UD20-36_5h_3x	SD/MSG -ARG -HIS -LYS +Canavanine +clonNAT +G418 +Thialysine	cSGA_v3r2	11	11	4.87524523266	8946.84959926	83.9875040689	254	5.12847572261	624233.997136	3550.3163288	43	6.14456900042	618696.994778	1723.65708263	1006	1037	136	136	152	161	147	1180	0
DLR00013950	7	7	YNL065W	UD20-36_5h_3x	SD/MSG -ARG -HIS -LYS +Canavanine +clonNAT +G418 +Thialysine	cSGA_v3r2	11	11	4.77603556225	9503.93842574	34.2707686502	254	5.10749325846	660246.996417	3591.503442	43	6.13213424431	657602.994225	2584.79433288	1141	1038	136	136	152	161	145	1241	0
DLR00013950	7	8	YNL142W	UD20-36_5h_3x	SD/MSG -ARG -HIS -LYS +Canavanine +clonNAT +G418 +Thialysine	cSGA_v3r2	11	11	4.96512319115	10027.0819639	35.2293708616	254	5.30183887653	739415.996053	3639.46269113	43	6.33862445926	735556.993781	2787.89812085	1275	1035	136	136	156	164	146	1110	0
DLR00013950	7	9	YNL191W	UD20-36_5h_3x	SD/MSG -ARG -HIS -LYS +Canavanine +clonNAT +G418 +Thialysine	cSGA_v3r2	11	11	4.71514729152	8846.87646909	59.8415325283	254	4.96362744026	643727.997126	3602.44996561	43	5.97530932179	637263.995311	2627.36481157	1417	1036	136	136	154	161	144	1057	0
DLR00013950	7	10	YNL064C	UD20-36_5h_3x	SD/MSG -ARG -HIS -LYS +Canavanine +clonNAT +G418 +Thialysine	cSGA_v3r2	11	11	2.90334756315	2667.99997076	58.0296296461	254	3.35372735784	127661.000013	5103.33810096	43	3.90813370675	114872.999955	359.802767925	1550	1038	136	136	121	135	127	839	0
DLR00013950	7	11	YMR274C	UD20-36_5h_3x	SD/MSG -ARG -HIS -LYS +Canavanine +clonNAT +G418 +Thialysine	cSGA_v3r2	11	11	4.76434172877	9968.96457862	59.4907371006	254	5.07154992499	728661.996683	3877.76042319	43	6.09218378338	723308.99495	3004.61776596	1687	1030	136	136	155	162	143	964	0
DLR00013950	7	12	YNL156C	UD20-36_5h_3x	SD/MSG -ARG -HIS -LYS +Canavanine +clonNAT +G418 +Thialysine	cSGA_v3r2	11	11	4.84439869129	9675.3452473	47.0287834264	254	5.13799149696	707051.996009	3791.61351499	43	6.18376518859	695315.251036	2491.04643649	1827	1034	136	136	154	161	143	1161	0
DLR00013950	7	13	YNL067W	UD20-36_5h_3x	SD/MSG -ARG -HIS -LYS +Canavanine +clonNAT +G418 +Thialysine	cSGA_v3r2	11	11	4.12433590064	6888.75896661	27.665254755	254	4.39718328872	437605.999793	4328.06125997	43	5.34632957009	433947.999712	1797.37927865	1958	1036	136	136	142	152	137	1507	0
DLR00013950	7	14	YNL120C	UD20-36_5h_3x	SD/MSG -ARG -HIS -LYS +Canavanine +clonNAT +G418 +Thialysine	cSGA_v3r2	11	11	4.3953875275	8258.8319453	27.8248632035	254	4.53591829506	512613.999747	4103.3011717	43	5.50967501716	507543.999752	1672.94834868	2098	1037	136	136	140	149	136	1128	0
DLR00013950	7	15	YMR253C	UD20-36_5h_3x	SD/MSG -ARG -HIS -LYS +Canavanine +clonNAT +G418 +Thialysine	cSGA_v3r2	11	11	4.73917423007	9958.02192837	36.2970310234	254	5.0472210547	741332.010443	3049.12912039	43	6.05394443874	744393.995018	3488.28760921	2232	1036	136	136	155	162	144	1204	0
DLR00013950	7	16	YNL001W	UD20-36_5h_3x	SD/MSG -ARG -HIS -LYS +Canavanine +clonNAT +G418 +Thialysine	cSGA_v3r2	11	11	3.53143274211	4903.00001453	21.1900887363	254	3.80958552878	288010.999988	3791.80417622	43	4.6722433586	279263.308076	615.5689601	2368	1037	136	136	136	147	135	1676	0
DLR00013950	7	17	YNL266W	UD20-36_5h_3x	SD/MSG -ARG -HIS -LYS +Canavanine +clonNAT +G418 +Thialysine	cSGA_v3r2	11	11	0	11	21.6588746134	254	12	27756	634.944389225	43	0.5	1040.4	127.968682935	2495	1041	136	136	-1	-1	-1	8	0
DLR00013950	7	18	YNL285W	UD20-36_5h_3x	SD/MSG -ARG -HIS -LYS +Canavanine +clonNAT +G418 +Thialysine	cSGA_v3r2	11	11	5.1975361201	10545.342682	54.9599517528	254	5.42959818269	836066.994519	4128.9479204	43	6.48017070174	831740.992222	4375.01823902	2644	1033	136	136	158	165	146	1095	0
DLR00013950	7	19	YNL255C	UD20-36_5h_3x	SD/MSG -ARG -HIS -LYS +Canavanine +clonNAT +G418 +Thialysine	cSGA_v3r2	11	11	4.84162343143	8628.27145093	39.0145470006	254	5.14534467155	627830.99595	3173.87578213	43	6.17691203771	621896.993527	2627.18456024	2780	1036	136	136	150	159	143	1086	0
DLR00013950	7	20	YNL145W	UD20-36_5h_3x	SD/MSG -ARG -HIS -LYS +Canavanine +clonNAT +G418 +Thialysine	cSGA_v3r2	11	11	5.02182656636	9366.67056777	57.3627401429	254	5.24434440962	684749.99571	3490.48022371	43	6.28585354267	679344.993112	2824.70948661	2912	1037	136	136	150	159	143	998	0
DLR00013950	7	21	YNL323W	UD20-36_5h_3x	SD/MSG -ARG -HIS -LYS +Canavanine +clonNAT +G418 +Thialysine	cSGA_v3r2	11	11	4.78574228295	8452.71846226	32.7838213354	254	5.12629810074	632869.994937	3428.05979999	43	6.1574384195	626633.992894	3082.50525538	3050	1039	136	136	150	158	143	1182	0
DLR00013950	7	22	YMR272C	UD20-36_5h_3x	SD/MSG -ARG -HIS -LYS +Canavanine +clonNAT +G418 +Thialysine	cSGA_v3r2	11	11	4.76754510946	8583.55998419	36.7474568249	254	5.01208846169	634215.995137	3882.50965099	43	6.03717688946	627523.993193	3515.58848304	3185	1036	136	136	145	154	139	1097	0
DLR00013950	7	23	YNL089C	UD20-36_5h_3x	SD/MSG -ARG -HIS -LYS +Canavanine +clonNAT +G418 +Thialysine	cSGA_v3r2	11	11	4.81954792079	9909.51906694	63.4969756452	254	5.12912335957	811150.992994	7020.66932197	43	6.1600962591	804551.991685	7978.7958845	3323	1038	136	136	147	155	139	713	0
DLR00013950	7	24	YOR202W	UD20-36_5h_3x	SD/MSG -ARG -HIS -LYS +Canavanine +clonNAT +G418 +Thialysine	cSGA_v3r2	11	11	4.95831803756	11062.6707316	145.096851839	254	5.1741391206	1018470.99124	12755.7394539	43	6.20433863592	1013528.99061	14984.5666678	3461	1038	136	136	152	158	138	705	0
DLR00013950	8	1	YOR202W	UD20-36_5h_3x	SD/MSG -ARG -HIS -LYS +Canavanine +clonNAT +G418 +Thialysine	cSGA_v3r2	11	11	4.80874839083	11982.7524368	118.831292772	254	5.07900836865	944631.99301	9698.57090109	43	6.11259078591	942196.992411	11797.5736755	328	1165	136	136	155	162	143	749	12
DLR00013950	8	2	YMR244W	UD20-36_5h_3x	SD/MSG -ARG -HIS -LYS +Canavanine +clonNAT +G418 +Thialysine	cSGA_v3r2	11	11	4.70871254937	9436.53716399	40.9369310599	254	5.00324343359	723298.994106	5548.58891115	43	6.03118578726	717316.99277	6301.27514179	463	1168	136	136	153	160	144	949	0
DLR00013950	8	3	YMR305C	UD20-36_5h_3x	SD/MSG -ARG -HIS -LYS +Canavanine +clonNAT +G418 +Thialysine	cSGA_v3r2	11	11	4.91588009219	9191.24629577	58.6142889651	254	5.16963147959	709925.995209	3627.57663863	43	6.20045880415	702865.993216	3601.80250226	599	1175	136	136	157	164	147	898	0
DLR00013950	8	4	YNL236W	UD20-36_5h_3x	SD/MSG -ARG -HIS -LYS +Canavanine +clonNAT +G418 +Thialysine	cSGA_v3r2	11	11	0	11	24.9247134713	254	12	32728.5	1971.30768591	43	0.5	977.4	155.413908434	731	1181	136	136	-1	-1	-1	2	0
DLR00013950	8	5	YMR306C-A	UD20-36_5h_3x	SD/MSG -ARG -HIS -LYS +Canavanine +clonNAT +G418 +Thialysine	cSGA_v3r2	11	11	4.84966282912	9797.00542511	49.5068681801	254	5.15136622559	736213.996121	4089.81244443	43	6.19537989398	722144.022438	2809.92452308	869	1171	136	136	158	166	149	903	0
DLR00013950	8	6	YMR255W	UD20-36_5h_3x	SD/MSG -ARG -HIS -LYS +Canavanine +clonNAT +G418 +Thialysine	cSGA_v3r2	11	11	4.96033994427	9650.62812035	75.1039140842	254	5.15834957464	690208.996058	4051.19818105	43	6.20396364612	675690.016495	2048.77114745	1003	1173	136	136	154	162	146	979	0
DLR00013950	8	7	YMR278W	UD20-36_5h_3x	SD/MSG -ARG -HIS -LYS +Canavanine +clonNAT +G418 +Thialysine	cSGA_v3r2	11	11	4.90164376343	9174.51375103	67.0713340997	254	5.13791142026	674276.996233	3942.548622	43	6.16290067879	667593.993997	2610.87554146	1141	1171	136	136	155	163	146	984	0
DLR00013950	8	8	YNL058C	UD20-36_5h_3x	SD/MSG -ARG -HIS -LYS +Canavanine +clonNAT +G418 +Thialysine	cSGA_v3r2	11	11	4.76044380336	10117.6306506	47.4230308538	254	4.91951917737	694792.998103	4297.02594162	43	5.93377466599	690338.996044	3068.18838263	1278	1172	136	136	150	159	143	957	0
DLR00013950	8	9	YNL295W	UD20-36_5h_3x	SD/MSG -ARG -HIS -LYS +Canavanine +clonNAT +G418 +Thialysine	cSGA_v3r2	11	11	4.84045267729	9184.98069522	62.8384620805	254	5.0594338877	673784.996294	3968.07972666	43	6.07701428069	666831.994317	2992.70616093	1416	1167	136	136	155	162	145	979	0
DLR00013950	8	10	YNL119W	UD20-36_5h_3x	SD/MSG -ARG -HIS -LYS +Canavanine +clonNAT +G418 +Thialysine	cSGA_v3r2	11	11	3.77861828602	6750.4440396	34.8706305243	254	3.97468345509	376157.999996	5081.11001767	43	4.88760990295	365248.237321	1200.46728196	1552	1170	136	136	134	145	134	1134	0
DLR00013950	8	11	YNL035C	UD20-36_5h_3x	SD/MSG -ARG -HIS -LYS +Canavanine +clonNAT +G418 +Thialysine	cSGA_v3r2	11	11	4.85370083301	8795.86992518	50.4379546594	254	5.13293507773	663100.995543	3976.89329095	43	6.14406729705	656473.993357	3179.67918867	1691	1164	136	136	156	163	144	1072	0
DLR00013950	8	12	YNL292W	UD20-36_5h_3x	SD/MSG -ARG -HIS -LYS +Canavanine +clonNAT +G418 +Thialysine	cSGA_v3r2	11	11	4.82957670133	10026.6973058	35.9772131418	254	5.06620876491	711645.996487	3781.34088309	43	6.0885734033	707485.994477	2959.34769839	1825	1167	136	136	151	158	141	1034	0
DLR00013950	8	13	YNL303W	UD20-36_5h_3x	SD/MSG -ARG -HIS -LYS +Canavanine +clonNAT +G418 +Thialysine	cSGA_v3r2	11	11	4.84255127862	9369.85859394	31.9238880729	254	5.16302867852	704453.995309	3632.31128483	43	6.21316822844	690484.902349	2293.29214293	1963	1165	136	136	155	162	143	1303	0
DLR00013950	8	14	YNR007C	UD20-36_5h_3x	SD/MSG -ARG -HIS -LYS +Canavanine +clonNAT +G418 +Thialysine	cSGA_v3r2	11	11	4.8340659884	9578.66472541	32.0652821186	254	5.14756203707	710406.995983	3248.73692913	43	6.17496540824	705072.994013	2903.93750278	2099	1174	136	136	153	160	142	1068	0
DLR00013950	8	15	YNL049C	UD20-36_5h_3x	SD/MSG -ARG -HIS -LYS +Canavanine +clonNAT +G418 +Thialysine	cSGA_v3r2	11	11	4.79069476325	9304.51165917	33.4866337755	254	5.10600724995	690937.996075	2933.34830768	43	6.15157380363	679111.594894	2418.05597736	2232	1168	136	136	153	161	143	1263	0
DLR00013950	8	16	YNR013C	UD20-36_5h_3x	SD/MSG -ARG -HIS -LYS +Canavanine +clonNAT +G418 +Thialysine	cSGA_v3r2	11	11	4.81024118344	10194.4081473	39.5954815294	254	5.09162324693	774540.995644	3456.84268745	43	6.14310435121	758759.702509	3008.7794864	2368	1170	136	136	154	162	144	1096	0
DLR00013950	8	17	YNL274C	UD20-36_5h_3x	SD/MSG -ARG -HIS -LYS +Canavanine +clonNAT +G418 +Thialysine	cSGA_v3r2	11	11	4.99066690216	10110.9501339	34.115970385	254	5.25572693651	789256.994688	3753.9124944	43	6.2922704996	783785.99281	4093.99262777	2507	1169	136	136	156	163	144	1016	0
DLR00013950	8	18	YNL015W	UD20-36_5h_3x	SD/MSG -ARG -HIS -LYS +Canavanine +clonNAT +G418 +Thialysine	cSGA_v3r2	11	11	4.70358611884	9199.62338944	41.871917677	254	4.94436202194	640343.996333	3500.26434012	43	5.98822122308	624900.496981	2286.75017889	2645	1173	136	136	146	155	140	975	0
DLR00013950	8	19	YMR250W	UD20-36_5h_3x	SD/MSG -ARG -HIS -LYS +Canavanine +clonNAT +G418 +Thialysine	cSGA_v3r2	11	11	5.03876438352	8941.89048252	32.6268935374	254	5.31910534408	680901.995844	3282.29616642	43	6.38447400696	667074.405177	2161.41854752	2780	1171	136	136	152	161	144	1116	0
DLR00013950	8	20	YNL074C	UD20-36_5h_3x	SD/MSG -ARG -HIS -LYS +Canavanine +clonNAT +G418 +Thialysine	cSGA_v3r2	11	11	4.80417010611	9257.89942297	35.8157645428	254	5.08159906193	666285.994311	4295.72219171	43	6.11755028983	661009.992488	4148.5140831	2916	1172	136	136	147	157	142	1103	0
DLR00013950	8	21	YMR258C	UD20-36_5h_3x	SD/MSG -ARG -HIS -LYS +Canavanine +clonNAT +G418 +Thialysine	cSGA_v3r2	11	11	4.62085346768	8412.34249676	42.0822548085	254	4.94026140861	603953.995923	3738.45082	43	5.98838060151	589997.399273	2090.40710612	3049	1175	136	136	146	156	141	1339	0
DLR00013950	8	22	YNL041C	UD20-36_5h_3x	SD/MSG -ARG -HIS -LYS +Canavanine +clonNAT +G418 +Thialysine	cSGA_v3r2	11	11	3.85833978448	6139.54903147	30.0305222579	254	4.07654412589	350637.999858	4619.34311023	43	5.00267021334	345258.999777	2443.62228505	3188	1174	136	136	126	139	130	1136	0
DLR00013950	8	23	YNL202W	UD20-36_5h_3x	SD/MSG -ARG -HIS -LYS +Canavanine +clonNAT +G418 +Thialysine	cSGA_v3r2	11	11	5.02515191388	9854.37130051	65.3036989498	254	5.25966594368	803143.717593	4800.58776016	43	6.25456870351	813946.991337	6940.40022101	3325	1173	136	136	147	155	139	861	0
DLR00013950	8	24	YOR202W	UD20-36_5h_3x	SD/MSG -ARG -HIS -LYS +Canavanine +clonNAT +G418 +Thialysine	cSGA_v3r2	11	11	5.00134835714	11371.8889538	147.465259225	254	5.19388787236	1047469.99157	12413.2578664	43	6.22755863507	1042256.99105	14496.9452819	3462	1174	136	136	151	157	138	754	0
DLR00013950	9	1	YOR202W	UD20-36_5h_3x	SD/MSG -ARG -HIS -LYS +Canavanine +clonNAT +G418 +Thialysine	cSGA_v3r2	11	11	4.64779235274	11526.4181069	111.924685396	254	4.88926703138	920291.995275	9630.3372206	43	5.9017173389	916335.994825	12008.2566466	325	1304	136	136	154	161	143	659	0
DLR00013950	9	2	YMR315W	UD20-36_5h_3x	SD/MSG -ARG -HIS -LYS +Canavanine +clonNAT +G418 +Thialysine	cSGA_v3r2	11	11	4.75704311115	8989.46253611	66.7893607752	254	5.03836364855	709189.994119	5153.74459763	43	6.06321321505	701638.99269	5881.39054509	460	1308	136	136	154	161	145	905	0
DLR00013950	9	3	YNL068C	UD20-36_5h_3x	SD/MSG -ARG -HIS -LYS +Canavanine +clonNAT +G418 +Thialysine	cSGA_v3r2	11	11	4.48614859364	8794.53651357	43.3755236731	254	4.77037530954	623035.99802	3864.42909472	43	5.77871903093	617603.996532	3646.45463411	601	1309	136	136	150	159	144	1097	0
DLR00013950	9	4	YNL037C	UD20-36_5h_3x	SD/MSG -ARG -HIS -LYS +Canavanine +clonNAT +G418 +Thialysine	cSGA_v3r2	11	11	4.88489115489	8928.32229415	46.0959957167	254	5.15248543048	671205.996386	3728.75966733	43	6.17592845114	663019.9939	2412.78594801	736	1305	136	136	156	164	147	765	0
DLR00013950	9	5	YNL329C	UD20-36_5h_3x	SD/MSG -ARG -HIS -LYS +Canavanine +clonNAT +G418 +Thialysine	cSGA_v3r2	11	11	4.1985734598	5422.58303553	50.7421980427	254	4.41317596889	310925.999998	4577.13069012	43	5.3388699391	302748.999059	530.791539533	871	1308	136	136	137	148	138	973	0
DLR00013950	9	6	YNL203C	UD20-36_5h_3x	SD/MSG -ARG -HIS -LYS +Canavanine +clonNAT +G418 +Thialysine	cSGA_v3r2	11	11	4.93200702784	9934.99167455	70.537855584	254	5.19154850457	743699.995983	4081.15504124	43	6.22302259666	738747.993871	3333.48671425	1005	1310	136	136	157	165	148	1035	0
DLR00013950	9	7	YNL076W	UD20-36_5h_3x	SD/MSG -ARG -HIS -LYS +Canavanine +clonNAT +G418 +Thialysine	cSGA_v3r2	11	11	3.98651085948	5597.9995809	23.535372745	254	4.3282774324	374373.000098	4560.08305308	43	5.26945601454	364345.219593	559.500846729	1149	1307	136	136	146	156	142	1309	0
DLR00013950	9	8	YNL079C	UD20-36_5h_3x	SD/MSG -ARG -HIS -LYS +Canavanine +clonNAT +G418 +Thialysine	cSGA_v3r2	11	11	4.13533374253	7121.27725117	29.0763207534	254	4.38539201526	470623.999956	4472.30391285	43	5.34242927705	467243.999825	1599.24545095	1277	1310	136	136	146	156	142	1596	0
DLR00013950	9	9	YNL288W	UD20-36_5h_3x	SD/MSG -ARG -HIS -LYS +Canavanine +clonNAT +G418 +Thialysine	cSGA_v3r2	11	11	4.45310875999	8213.73246648	35.0021518549	254	4.75354012008	580106.999428	4138.5595231	43	5.75260749875	575235.997389	1908.04187441	1416	1311	136	136	151	160	144	1337	3
DLR00013950	9	10	YNL093W	UD20-36_5h_3x	SD/MSG -ARG -HIS -LYS +Canavanine +clonNAT +G418 +Thialysine	cSGA_v3r2	11	11	4.90088219241	9954.56411018	55.2959317655	254	5.19796364289	768736.995496	4185.64420826	43	6.22834773524	763468.993592	3711.85797486	1550	1309	136	136	158	165	146	1107	0
DLR00013950	9	11	YNL315C	UD20-36_5h_3x	SD/MSG -ARG -HIS -LYS +Canavanine +clonNAT +G418 +Thialysine	cSGA_v3r2	11	11	4.37788185794	7154.63298072	34.8984215681	254	4.77226042041	513166.997975	3902.86098909	43	5.77346676475	497864.40351	1748.03516264	1689	1298	136	136	150	158	141	955	0
DLR00013950	9	12	YNL309W	UD20-36_5h_3x	SD/MSG -ARG -HIS -LYS +Canavanine +clonNAT +G418 +Thialysine	cSGA_v3r2	11	11	4.74790671859	8822.76978872	32.1514849821	254	5.11704540211	656364.997148	3386.87373217	43	6.13992080911	650837.994906	2103.53913148	1823	1312	136	136	154	161	143	1233	0
DLR00013950	9	13	YNL080C	UD20-36_5h_3x	SD/MSG -ARG -HIS -LYS +Canavanine +clonNAT +G418 +Thialysine	cSGA_v3r2	11	11	3.75599936558	4703.91188808	22.5559414455	254	4.27899621876	325276.999841	3692.85616165	43	5.17537454683	313818.999785	1454.79419051	1958	1308	136	136	144	153	138	1067	0
DLR00013950	9	14	YMR291W	UD20-36_5h_3x	SD/MSG -ARG -HIS -LYS +Canavanine +clonNAT +G418 +Thialysine	cSGA_v3r2	11	11	4.85381372561	9339.28281547	35.7781148342	254	5.17125693736	695149.996135	2941.48560552	43	6.19911426349	690204.994025	2710.68890148	2095	1309	136	136	153	160	142	1117	0
DLR00013950	9	15	YNL040W	UD20-36_5h_3x	SD/MSG -ARG -HIS -LYS +Canavanine +clonNAT +G418 +Thialysine	cSGA_v3r2	11	11	4.57852382669	8718.19675984	38.142850482	254	4.89352520659	630496.996597	2976.12511093	43	5.92865771809	615893.853593	2117.47810144	2229	1310	136	136	149	158	141	1176	0
DLR00013950	9	16	YMR269W	UD20-36_5h_3x	SD/MSG -ARG -HIS -LYS +Canavanine +clonNAT +G418 +Thialysine	cSGA_v3r2	11	11	3.53261788167	4826.04473478	31.10002528	254	3.71052097597	212133.99997	3919.66275736	43	4.52096417541	205102.999789	1096.87164167	2367	1311	136	136	117	130	122	417	0
DLR00013950	9	17	YMR317W	UD20-36_5h_3x	SD/MSG -ARG -HIS -LYS +Canavanine +clonNAT +G418 +Thialysine	cSGA_v3r2	11	11	4.9263738667	9805.62124087	48.1834139257	254	5.26096542572	759416.995132	3335.22044974	43	6.29817074019	755021.993199	3519.16443034	2505	1309	136	136	155	162	144	1210	0
DLR00013950	9	18	YNL223W	UD20-36_5h_3x	SD/MSG -ARG -HIS -LYS +Canavanine +clonNAT +G418 +Thialysine	cSGA_v3r2	11	11	4.77669131397	8935.2921512	31.476960287	254	5.0760368813	657571.996003	3311.25776084	43	6.12790669122	642456.030634	2167.71559836	2640	1314	136	136	150	158	141	1058	0
DLR00013950	9	19	YNL127W	UD20-36_5h_3x	SD/MSG -ARG -HIS -LYS +Canavanine +clonNAT +G418 +Thialysine	cSGA_v3r2	11	11	4.67451699547	8322.90473413	35.5673726668	254	4.99874735436	572131.996913	3090.73456345	43	6.02173367873	568350.994659	1944.35813359	2779	1309	136	136	144	153	137	1300	0
DLR00013950	9	20	YNL195C	UD20-36_5h_3x	SD/MSG -ARG -HIS -LYS +Canavanine +clonNAT +G418 +Thialysine	cSGA_v3r2	11	11	4.93742464949	9677.22022741	33.594642677	254	5.20025519576	711224.995005	3420.38836921	43	6.24594133937	707367.993047	3268.99509316	2912	1310	136	136	149	158	143	1285	0
DLR00013950	9	21	YNL320W	UD20-36_5h_3x	SD/MSG -ARG -HIS -LYS +Canavanine +clonNAT +G418 +Thialysine	cSGA_v3r2	11	11	4.84169474487	9976.79281574	25.9087172577	254	5.11991389918	734260.994824	4159.59496583	43	6.15769232609	729299.993039	4167.55402353	3049	1307	136	136	147	157	142	1029	0
DLR00013950	9	22	YNL143C	UD20-36_5h_3x	SD/MSG -ARG -HIS -LYS +Canavanine +clonNAT +G418 +Thialysine	cSGA_v3r2	11	11	4.70034574363	9545.44883243	49.5099922091	254	4.9681238184	722955.995981	4333.77225829	43	5.99624454996	717822.994415	4403.48401573	3181	1313	136	136	145	154	140	1078	0
DLR00013950	9	23	YMR306W	UD20-36_5h_3x	SD/MSG -ARG -HIS -LYS +Canavanine +clonNAT +G418 +Thialysine	cSGA_v3r2	11	11	4.69983893193	8947.32809104	66.0366121508	254	5.06150701515	712636.788371	4306.57390364	43	6.04807693201	721733.992342	6261.75159549	3322	1314	136	136	145	153	138	1106	0
DLR00013950	9	24	YOR202W	UD20-36_5h_3x	SD/MSG -ARG -HIS -LYS +Canavanine +clonNAT +G418 +Thialysine	cSGA_v3r2	11	11	4.82260186539	11127.6637295	105.11247089	254	5.11303061491	1012476.99228	11745.4404998	43	6.13805817098	1006927.9917	13861.4396318	3460	1310	136	136	149	155	137	729	0
DLR00013950	10	1	YOR202W	UD20-36_5h_3x	SD/MSG -ARG -HIS -LYS +Canavanine +clonNAT +G418 +Thialysine	cSGA_v3r2	11	11	4.61566227959	10970.7456105	113.209132742	254	4.86627544053	873894.99509	9451.2918377	43	5.87389617423	869809.994705	11672.3669421	329	1440	136	136	154	160	143	705	0
DLR00013950	10	2	YMR261C	UD20-36_5h_3x	SD/MSG -ARG -HIS -LYS +Canavanine +clonNAT +G418 +Thialysine	cSGA_v3r2	11	11	4.69688662756	8656.46229154	68.3714832871	254	5.03002742077	689924.994395	4687.06305471	43	6.0506952419	682208.992905	5417.37614291	460	1445	136	136	156	162	145	866	6
DLR00013950	10	3	YNL123W	UD20-36_5h_3x	SD/MSG -ARG -HIS -LYS +Canavanine +clonNAT +G418 +Thialysine	cSGA_v3r2	11	11	4.83416912732	8902.67330718	49.9573583654	254	5.13521625772	701981.995316	3492.95219049	43	6.16160024091	695618.993438	3579.00347554	602	1441	136	136	158	165	148	1012	0
DLR00013950	10	4	YNL234W	UD20-36_5h_3x	SD/MSG -ARG -HIS -LYS +Canavanine +clonNAT +G418 +Thialysine	cSGA_v3r2	11	11	3.93727022161	5467.05984241	27.5743534377	254	4.34478989898	381212.999886	4100.9866585	43	5.2791068046	371693.999954	1310.29021396	735	1440	136	136	149	159	146	1320	0
DLR00013950	10	5	YNL125C	UD20-36_5h_3x	SD/MSG -ARG -HIS -LYS +Canavanine +clonNAT +G418 +Thialysine	cSGA_v3r2	11	11	4.86100181281	9867.11555984	69.1340587067	254	5.1174800239	736575.996323	4064.00789174	43	6.14214725198	730696.994202	2917.77135992	873	1441	136	136	157	165	148	1004	0
DLR00013950	10	6	YMR304C-A	UD20-36_5h_3x	SD/MSG -ARG -HIS -LYS +Canavanine +clonNAT +G418 +Thialysine	cSGA_v3r2	11	11	4.84205012359	9321.52846932	56.431519274	254	5.10521147227	674831.996766	4043.69859738	43	6.14250266788	663191.453396	2482.70160308	1007	1447	136	136	155	163	147	1062	0
DLR00013950	10	7	YNL165W	UD20-36_5h_3x	SD/MSG -ARG -HIS -LYS +Canavanine +clonNAT +G418 +Thialysine	cSGA_v3r2	11	11	5.00559106084	10119.7157956	63.2530543086	254	5.2803099584	800065.995543	4179.22024566	43	6.31625447908	794310.993436	3807.51412856	1145	1443	136	136	161	168	148	953	0
DLR00013950	10	8	YNL197C	UD20-36_5h_3x	SD/MSG -ARG -HIS -LYS +Canavanine +clonNAT +G418 +Thialysine	cSGA_v3r2	11	11	0	11	13.3090861492	254	12	31347	1487.43890722	43	0	43	63.6067641037	1276	1454	136	136	-1	-1	-1	0	0
DLR00013950	10	9	YNL050C	UD20-36_5h_3x	SD/MSG -ARG -HIS -LYS +Canavanine +clonNAT +G418 +Thialysine	cSGA_v3r2	11	11	4.56065311516	9308.73435493	39.1278518022	254	4.81297524424	681039.999119	3911.59399131	43	5.81639386395	675275.997408	3151.93823432	1416	1447	136	136	154	161	144	1085	0
DLR00013950	10	10	YNL066W	UD20-36_5h_3x	SD/MSG -ARG -HIS -LYS +Canavanine +clonNAT +G418 +Thialysine	cSGA_v3r2	11	11	4.70636618834	9712.99827488	35.1899523061	254	4.9872282549	721318.996566	3917.549107	43	6.0293398381	706354.059381	2826.12565221	1554	1445	136	136	155	162	144	1187	0
DLR00013950	10	11	YNL008C	UD20-36_5h_3x	SD/MSG -ARG -HIS -LYS +Canavanine +clonNAT +G418 +Thialysine	cSGA_v3r2	11	11	4.98104685582	10001.0233726	33.1510537637	254	5.25328404505	755839.99575	3593.18433294	43	6.3110572915	743262.906018	2305.54122983	1685	1442	136	136	156	162	144	1197	0
DLR00013950	10	12	YNL013C	UD20-36_5h_3x	SD/MSG -ARG -HIS -LYS +Canavanine +clonNAT +G418 +Thialysine	cSGA_v3r2	11	11	4.83674159851	9780.79263042	40.1153416674	254	5.09921459573	686709.99721	3075.86094854	43	6.12293460775	681790.995078	2077.24125217	1825	1445	136	136	149	157	140	1016	0
DLR00013950	10	13	YNL208W	UD20-36_5h_3x	SD/MSG -ARG -HIS -LYS +Canavanine +clonNAT +G418 +Thialysine	cSGA_v3r2	11	11	4.95720259103	9563.92072433	52.0851706019	254	5.2180900752	706750.99585	3451.84216412	43	6.26823798706	691275.073154	2355.93754469	1962	1445	136	136	152	160	141	885	0
DLR00013950	10	14	YNL095C	UD20-36_5h_3x	SD/MSG -ARG -HIS -LYS +Canavanine +clonNAT +G418 +Thialysine	cSGA_v3r2	11	11	4.80201404396	9233.30089148	52.0098146861	254	5.09640906367	669353.99582	3069.48979116	43	6.14324991354	655207.37072	2183.66373061	2097	1442	136	136	150	158	140	1045	0
DLR00013950	10	15	YNL249C	UD20-36_5h_3x	SD/MSG -ARG -HIS -LYS +Canavanine +clonNAT +G418 +Thialysine	cSGA_v3r2	11	11	4.87318000362	9339.38010943	44.8086442809	254	5.20580733904	702155.995696	3155.9992082	43	6.26018259552	687177.908572	2253.16648824	2237	1442	136	136	152	159	141	973	0
DLR00013950	10	16	YNL044W	UD20-36_5h_3x	SD/MSG -ARG -HIS -LYS +Canavanine +clonNAT +G418 +Thialysine	cSGA_v3r2	11	11	4.94231900351	9955.95432973	34.3195982379	254	5.18820053954	749149.995432	3177.0313096	43	6.24589085377	734437.945763	2346.08729139	2371	1443	136	136	152	159	142	1000	0
DLR00013950	10	17	YNL136W	UD20-36_5h_3x	SD/MSG -ARG -HIS -LYS +Canavanine +clonNAT +G418 +Thialysine	cSGA_v3r2	11	11	4.23458658823	6976.47421969	20.353467993	254	4.593470021	467670.999561	3252.72232482	43	5.56742287787	460532.998037	1662.61445799	2509	1441	136	136	141	151	137	1093	11
DLR00013950	10	18	YNL305C	UD20-36_5h_3x	SD/MSG -ARG -HIS -LYS +Canavanine +clonNAT +G418 +Thialysine	cSGA_v3r2	11	11	4.66120321384	8732.66771403	30.2868906561	254	4.91741792177	648353.996591	3397.18368903	43	5.95603665498	632630.157125	2455.54877569	2642	1446	136	136	149	158	141	1158	0
DLR00013950	10	19	YMR266W	UD20-36_5h_3x	SD/MSG -ARG -HIS -LYS +Canavanine +clonNAT +G418 +Thialysine	cSGA_v3r2	11	11	4.90973825436	9465.80289541	44.2307518437	254	5.21526006241	744211.994983	3721.28006548	43	6.25311990127	738522.993108	3928.37946058	2778	1441	136	136	154	161	144	1064	0
DLR00013950	10	20	YNL168C	UD20-36_5h_3x	SD/MSG -ARG -HIS -LYS +Canavanine +clonNAT +G418 +Thialysine	cSGA_v3r2	11	11	4.71071154971	8860.11522901	37.9757785308	254	5.04630777594	649178.996262	3438.94601018	43	6.09459054976	635092.450646	2282.93612631	2917	1449	136	136	147	157	141	1067	0
DLR00013950	10	21	YNL257C	UD20-36_5h_3x	SD/MSG -ARG -HIS -LYS +Canavanine +clonNAT +G418 +Thialysine	cSGA_v3r2	11	11	4.67910913611	9035.91140775	45.5771476101	254	4.95689453948	662599.995806	4274.62403653	43	5.97507259588	655953.994043	3942.67375877	3049	1447	136	136	145	155	140	985	0
DLR00013950	10	22	YNL298W	UD20-36_5h_3x	SD/MSG -ARG -HIS -LYS +Canavanine +clonNAT +G418 +Thialysine	cSGA_v3r2	11	11	4.02575210469	430.2	34.5691256593	254	7.30121865054	50339.7	3079.27542397	43	3.63126404074	31496.8446905	182.076375343	3179	1453	136	136	132	143	132	304	0
DLR00013950	10	23	YNL230C	UD20-36_5h_3x	SD/MSG -ARG -HIS -LYS +Canavanine +clonNAT +G418 +Thialysine	cSGA_v3r2	11	11	5.03712639579	9664.2443074	93.3452480309	254	5.26525313146	795431.687764	4702.13273029	43	6.25990607723	802714.991638	6353.74849882	3325	1443	136	136	146	154	138	794	0
DLR00013950	10	24	YOR202W	UD20-36_5h_3x	SD/MSG -ARG -HIS -LYS +Canavanine +clonNAT +G418 +Thialysine	cSGA_v3r2	11	11	5.07926701441	11297.9427323	138.086766315	254	5.28018529169	1054987.99132	12398.3945059	43	6.31405082454	1049931.99057	14388.855557	3461	1446	136	136	151	156	137	733	0
DLR00013950	11	1	YOR202W	UD20-36_5h_3x	SD/MSG -ARG -HIS -LYS +Canavanine +clonNAT +G418 +Thialysine	cSGA_v3r2	11	11	4.65239263184	11262.7376862	116.509199541	254	4.94104573588	880520.994284	8978.64970904	43	5.95886664429	875818.993824	11104.4285779	323	1575	136	136	156	161	143	664	12
DLR00013950	11	2	YNL205C	UD20-36_5h_3x	SD/MSG -ARG -HIS -LYS +Canavanine +clonNAT +G418 +Thialysine	cSGA_v3r2	11	11	4.8133375514	9781.42060353	73.788507803	254	5.06330176425	787380.99448	5520.36488257	43	6.08895407835	780368.993153	6660.23421887	460	1577	136	136	157	163	146	790	0
DLR00013950	11	3	YMR312W	UD20-36_5h_3x	SD/MSG -ARG -HIS -LYS +Canavanine +clonNAT +G418 +Thialysine	cSGA_v3r2	11	11	3.36852309172	4438.61582776	26.1436381002	254	3.54344750798	214685.999966	4442.82096282	43	4.36677185458	202998.14908	679.306568449	598	1579	136	136	123	136	129	1064	0
DLR00013950	11	4	YNL231C	UD20-36_5h_3x	SD/MSG -ARG -HIS -LYS +Canavanine +clonNAT +G418 +Thialysine	cSGA_v3r2	11	11	4.69304751625	9845.86603006	41.1533986824	254	4.9452031474	719092.99734	3683.80125001	43	5.98619800427	703770.639093	2171.58214908	735	1578	136	136	155	163	147	1024	0
DLR00013950	11	5	YNL155W	UD20-36_5h_3x	SD/MSG -ARG -HIS -LYS +Canavanine +clonNAT +G418 +Thialysine	cSGA_v3r2	11	11	4.43592500984	7752.8967393	36.3194373259	254	4.72495240748	556456.999051	4251.64933006	43	5.71670214786	548538.997019	2391.40569617	869	1585	136	136	153	162	147	1106	0
DLR00013950	11	6	YNL300W	UD20-36_5h_3x	SD/MSG -ARG -HIS -LYS +Canavanine +clonNAT +G418 +Thialysine	cSGA_v3r2	11	11	4.76228718415	8927.41025986	35.9142357733	254	5.13758586241	699706.996029	4091.07763491	43	6.16535872465	693734.993826	3115.55167215	1010	1580	136	136	160	167	150	1160	0
DLR00013950	11	7	YNL175C	UD20-36_5h_3x	SD/MSG -ARG -HIS -LYS +Canavanine +clonNAT +G418 +Thialysine	cSGA_v3r2	11	11	4.50303376775	8001.56346991	30.0870068994	254	4.84694329841	595542.99752	3763.34279183	43	5.87338997519	580767.593933	2031.10150292	1141	1582	136	136	155	163	146	1230	0
DLR00013950	11	8	YNL326C	UD20-36_5h_3x	SD/MSG -ARG -HIS -LYS +Canavanine +clonNAT +G418 +Thialysine	cSGA_v3r2	11	11	4.66239152241	8973.47690318	38.5335778252	254	4.89752554327	683601.997854	3464.87581813	43	5.92648222058	669367.287062	2191.79709072	1277	1585	136	136	156	163	147	1161	0
DLR00013950	11	9	YNR018W	UD20-36_5h_3x	SD/MSG -ARG -HIS -LYS +Canavanine +clonNAT +G418 +Thialysine	cSGA_v3r2	11	11	4.3992677857	7387.76730684	23.6994460957	254	4.73832187014	529705.999361	3249.67487959	43	5.72376453482	522039.997474	1632.50319407	1414	1576	136	136	150	158	143	1102	0
DLR00013950	11	10	YJR109C	UD20-36_5h_3x	SD/MSG -ARG -HIS -LYS +Canavanine +clonNAT +G418 +Thialysine	cSGA_v3r2	11	11	2.66598284986	1121.6329212	28.8121487214	254	3.54554146513	95529.9998917	4199.40706118	43	3.9310744476	70417.8433235	345.436952353	1543	1585	136	136	141	152	138	372	0
DLR00013950	11	11	YMR279C	UD20-36_5h_3x	SD/MSG -ARG -HIS -LYS +Canavanine +clonNAT +G418 +Thialysine	cSGA_v3r2	11	11	4.73262916781	8796.65661414	38.7277529157	254	5.03970677124	662567.995779	3209.23989082	43	6.08670842809	646551.040896	2271.42998867	1683	1583	136	136	153	160	143	1084	0
DLR00013950	11	12	YMR326C	UD20-36_5h_3x	SD/MSG -ARG -HIS -LYS +Canavanine +clonNAT +G418 +Thialysine	cSGA_v3r2	11	11	4.83467795283	9508.41993772	37.4445922606	254	5.13654690157	692391.996306	2909.54617567	43	6.16622724987	687518.994294	2409.3359839	1819	1585	136	136	150	157	140	1096	0
DLR00013950	11	13	YNL162W	UD20-36_5h_3x	SD/MSG -ARG -HIS -LYS +Canavanine +clonNAT +G418 +Thialysine	cSGA_v3r2	11	11	4.61172787868	8846.50060522	31.6144097264	254	4.90774403751	615760.996618	3179.45593644	43	5.94725546586	602789.864208	1928.64244057	1960	1583	136	136	145	154	138	1156	0
[truncated: 4,355 more rows]
