# Supplementary material for: Quantitative Fitness Analysis Shows That NMD Proteins and Many Other Protein Complexes Suppress or Enhance Distinct Telomere Cap Defects
Source: PLoS Genet. 2011 Apr 7;7(4):e1001362. doi: 10.1371/journal.pgen.1001362 (PMC3072368; doi:10.1371/journal.pgen.1001362)
Supplement: Table S8 — Logistic data file. ROD output data is subjected to logistic modelling and exported in this format for further analysis. These are text files compressed in .zip format: http://research.ncl.ac.uk/colonyzer/AddinallQFA/Logistic.zip. See http://research.ncl.ac.uk/colonyzer/AddinallQFA for detailed description of column contents. (30.13 MB ZIP) [file pgen.1001362.s012.zip › cSGA_v2_r4_Logistic.txt]

Barcode	Row	Col	ORF	Treatments	Medium	Screen.Name	Plate.Number	Area.G.0.	Area.r	Area.K	Area.Error	Greyscale.G.0.	Greyscale.r	Greyscale.K	Greyscale.Error	Trimmed.G.0.	Trimmed.r	Trimmed.K	Trimmed.Error	X.Offset	Y.Offset	Xdim	Ydim	R	G	B	Edge.Length	Pixels.on.Edge
DLR00015615	1	1	YOR202W	UD20-36_5h_3x	SD/MSG -ARG -HIS -LYS +Canavanine +clonNAT +G418 +Thialysine	cSGA_v2_r4	8	11	4.32094482148	10470.5187579	179.871655399	254	4.4949210252	691253.986461	13153.7466802	43	5.40969832158	686601.985907	15448.1817409	316	212	136	136	145	150	132	562	40
DLR00015615	1	2	YOR202W	UD20-36_5h_3x	SD/MSG -ARG -HIS -LYS +Canavanine +clonNAT +G418 +Thialysine	cSGA_v2_r4	8	11	4.52138290739	8732.20698674	153.87444603	254	4.59148744484	591340.986721	9796.49125614	43	5.51464782497	582216.984927	10664.5265279	461	221	136	136	144	150	135	231	0
DLR00015615	1	3	YOR202W	UD20-36_5h_3x	SD/MSG -ARG -HIS -LYS +Canavanine +clonNAT +G418 +Thialysine	cSGA_v2_r4	8	11	5.79495872917	10000.6444843	148.257837885	254	5.17454789597	727859.993024	7328.46944355	43	6.11110873268	719938.987765	8347.99990102	595	222	136	136	154	159	142	336	0
DLR00015615	1	4	YOR202W	UD20-36_5h_3x	SD/MSG -ARG -HIS -LYS +Canavanine +clonNAT +G418 +Thialysine	cSGA_v2_r4	8	11	5.39927674858	8916.31275529	136.816648668	254	4.94886689927	630097.991514	6492.54028928	43	5.88476829978	620475.987177	6998.40312202	730	220	136	136	152	159	142	378	0
DLR00015615	1	5	YOR202W	UD20-36_5h_3x	SD/MSG -ARG -HIS -LYS +Canavanine +clonNAT +G418 +Thialysine	cSGA_v2_r4	8	11	5.70072979574	10217.4466931	137.99316225	254	5.20247981543	720963.993928	6086.24781687	43	6.15498330237	714147.988572	7211.23920189	868	219	136	136	155	161	144	496	0
DLR00015615	1	6	YOR202W	UD20-36_5h_3x	SD/MSG -ARG -HIS -LYS +Canavanine +clonNAT +G418 +Thialysine	cSGA_v2_r4	8	11	5.62088128452	9627.49287123	140.109560463	254	5.13194490367	650609.150304	4511.51856804	43	6.01596036237	655982.98806	6180.08981411	1002	219	136	136	154	161	143	488	0
DLR00015615	1	7	YOR202W	UD20-36_5h_3x	SD/MSG -ARG -HIS -LYS +Canavanine +clonNAT +G418 +Thialysine	cSGA_v2_r4	8	11	5.55776760362	9837.2044417	132.594643287	254	5.14894036399	665601.014534	4758.52793131	43	6.03681109248	671567.988468	6257.20484	1140	218	136	136	154	161	143	534	0
DLR00015615	1	8	YOR202W	UD20-36_5h_3x	SD/MSG -ARG -HIS -LYS +Canavanine +clonNAT +G418 +Thialysine	cSGA_v2_r4	8	11	5.63267966886	9482.98677628	137.062626955	254	5.07798652047	641074.253892	4866.35421696	43	6.03290257416	631167.132237	5083.22333724	1273	221	136	136	153	160	142	525	0
DLR00015615	1	9	YOR202W	UD20-36_5h_3x	SD/MSG -ARG -HIS -LYS +Canavanine +clonNAT +G418 +Thialysine	cSGA_v2_r4	8	11	5.52913846463	10460.9707641	110.20231707	254	5.21690614467	713901.99502	5916.33617559	43	6.27269016084	691818.303222	4786.20697513	1413	214	136	136	154	161	142	561	0
DLR00015615	1	10	YOR202W	UD20-36_5h_3x	SD/MSG -ARG -HIS -LYS +Canavanine +clonNAT +G418 +Thialysine	cSGA_v2_r4	8	11	5.52322261806	10220.2584839	94.8332178086	254	5.20638140364	692102.995704	5487.38990472	43	6.16897694443	685545.98957	5751.01949339	1548	218	136	136	152	159	140	460	0
DLR00015615	1	11	YOR202W	UD20-36_5h_3x	SD/MSG -ARG -HIS -LYS +Canavanine +clonNAT +G418 +Thialysine	cSGA_v2_r4	8	11	5.64555103886	10559.0049363	98.7173508168	254	5.28683044922	732372.995819	5592.65069463	43	6.35576316138	709657.545384	4260.38008439	1685	218	136	136	154	161	140	534	0
DLR00015615	1	12	YOR202W	UD20-36_5h_3x	SD/MSG -ARG -HIS -LYS +Canavanine +clonNAT +G418 +Thialysine	cSGA_v2_r4	8	11	5.55081428497	9893.28885472	110.202812116	254	5.18291191543	681326.994598	5675.99532255	43	6.13654305733	674794.988719	6333.54415607	1821	219	136	136	153	160	140	511	0
DLR00015615	1	13	YOR202W	UD20-36_5h_3x	SD/MSG -ARG -HIS -LYS +Canavanine +clonNAT +G418 +Thialysine	cSGA_v2_r4	8	11	5.57119326613	10498.0942739	107.070272605	254	5.2298422397	677923.088141	4265.63538579	43	6.13050326069	684110.989268	5697.82602822	1960	215	136	136	153	160	140	521	0
DLR00015615	1	14	YOR202W	UD20-36_5h_3x	SD/MSG -ARG -HIS -LYS +Canavanine +clonNAT +G418 +Thialysine	cSGA_v2_r4	8	11	5.69804162959	10021.0421247	108.71345175	254	5.18208923677	669599.995425	4925.5138245	43	6.13854453519	662763.98962	5314.68907156	2094	220	136	136	152	159	139	506	0
DLR00015615	1	15	YOR202W	UD20-36_5h_3x	SD/MSG -ARG -HIS -LYS +Canavanine +clonNAT +G418 +Thialysine	cSGA_v2_r4	8	11	5.33654530921	10366.2118148	94.4280394904	254	5.19328285076	658397.924539	4279.39912044	43	6.09981415727	662857.98955	5195.82019154	2233	215	136	136	152	159	140	493	0
DLR00015615	1	16	YOR202W	UD20-36_5h_3x	SD/MSG -ARG -HIS -LYS +Canavanine +clonNAT +G418 +Thialysine	cSGA_v2_r4	8	11	5.57534277543	9982.99039732	125.678049456	254	5.18192516403	648137.11912	4091.17880186	43	6.07443083756	653363.989068	5486.26784001	2370	218	136	136	153	160	141	511	0
DLR00015615	1	17	YOR202W	UD20-36_5h_3x	SD/MSG -ARG -HIS -LYS +Canavanine +clonNAT +G418 +Thialysine	cSGA_v2_r4	8	11	5.84104246716	10366.8319853	117.250914802	254	5.25043273138	683941.995844	5188.8546066	43	6.21634549279	677171.989854	5992.46275782	2506	215	136	136	154	161	142	484	0
DLR00015615	1	18	YOR202W	UD20-36_5h_3x	SD/MSG -ARG -HIS -LYS +Canavanine +clonNAT +G418 +Thialysine	cSGA_v2_r4	8	11	6.00014840773	10405.7550357	123.083511298	254	5.32344025315	688586.997306	5078.48520207	43	6.28503086416	682501.991199	6238.15565588	2645	216	136	136	154	161	142	497	0
DLR00015615	1	19	YOR202W	UD20-36_5h_3x	SD/MSG -ARG -HIS -LYS +Canavanine +clonNAT +G418 +Thialysine	cSGA_v2_r4	8	11	5.91037420386	10160.4968666	121.382934347	254	5.22276902032	665597.995765	5406.88750588	43	6.18338014671	658175.989838	5988.6799219	2780	219	136	136	152	159	141	491	0
DLR00015615	1	20	YOR202W	UD20-36_5h_3x	SD/MSG -ARG -HIS -LYS +Canavanine +clonNAT +G418 +Thialysine	cSGA_v2_r4	8	11	5.91746754748	10670.4215389	106.128702801	254	5.27250526292	695238.99638	5341.8812439	43	6.23842058664	688449.990387	6083.15182555	2915	217	136	136	152	158	141	442	0
DLR00015615	1	21	YOR202W	UD20-36_5h_3x	SD/MSG -ARG -HIS -LYS +Canavanine +clonNAT +G418 +Thialysine	cSGA_v2_r4	8	11	5.79387836437	10234.8898662	117.06300748	254	5.24193990975	684758.995761	5741.6557351	43	6.19344611964	677544.989608	6475.47937268	3052	216	136	136	150	157	140	309	3
DLR00015615	1	22	YOR202W	UD20-36_5h_3x	SD/MSG -ARG -HIS -LYS +Canavanine +clonNAT +G418 +Thialysine	cSGA_v2_r4	8	11	5.43624725997	9828.81780249	114.913025452	254	5.06058639095	661500.99229	7061.75246678	43	5.9968398625	653409.987217	7639.5485126	3191	219	136	136	146	152	136	251	0
DLR00015615	1	23	YOR202W	UD20-36_5h_3x	SD/MSG -ARG -HIS -LYS +Canavanine +clonNAT +G418 +Thialysine	cSGA_v2_r4	8	11	5.73382660242	10774.2397162	140.124929647	254	5.09788973376	736690.99124	8441.66850034	43	6.04232271728	729777.986181	9446.90475899	3322	219	136	136	144	150	133	127	0
DLR00015615	1	24	YOR202W	UD20-36_5h_3x	SD/MSG -ARG -HIS -LYS +Canavanine +clonNAT +G418 +Thialysine	cSGA_v2_r4	8	11	4.73340944274	10668.9762901	134.31613467	254	4.78445594885	667117.987261	10661.2161976	43	5.71336249698	659513.984717	11396.7269989	3455	223	136	136	141	147	130	88	28
DLR00015615	2	1	YOR202W	UD20-36_5h_3x	SD/MSG -ARG -HIS -LYS +Canavanine +clonNAT +G418 +Thialysine	cSGA_v2_r4	8	11	4.74174327535	11415.8377888	158.046272552	254	4.91795610123	910244.987247	15254.8829226	43	5.87464733031	906067.984671	16749.5118314	327	353	136	136	147	152	134	455	0
DLR00015615	2	2	YKL187C	UD20-36_5h_3x	SD/MSG -ARG -HIS -LYS +Canavanine +clonNAT +G418 +Thialysine	cSGA_v2_r4	8	11	4.95292878168	10729.3942355	78.2890737157	254	5.17054729264	863278.991354	10221.3355393	43	6.14487420511	858272.986726	10899.5240424	462	355	136	136	151	156	137	775	0
DLR00015615	2	3	YKR059W	UD20-36_5h_3x	SD/MSG -ARG -HIS -LYS +Canavanine +clonNAT +G418 +Thialysine	cSGA_v2_r4	8	11	4.89035591542	9447.24270906	69.3134567575	254	5.01991149904	680166.991813	8184.26569885	43	6.08770515926	652631.284159	5929.02031809	599	356	136	136	147	153	135	899	0
DLR00015615	2	4	YKL185W	UD20-36_5h_3x	SD/MSG -ARG -HIS -LYS +Canavanine +clonNAT +G418 +Thialysine	cSGA_v2_r4	8	11	5.51605663971	11374.013352	55.9085538251	254	5.57623929831	870721.752558	5203.91847231	43	6.64312612009	862751.705644	4868.35806136	729	357	136	136	155	161	142	787	0
DLR00015615	2	5	YKR058W	UD20-36_5h_3x	SD/MSG -ARG -HIS -LYS +Canavanine +clonNAT +G418 +Thialysine	cSGA_v2_r4	8	11	5.15114248241	9903.19363464	50.6498931664	254	5.31635222523	752637.997237	5857.54662978	43	6.30459525266	746147.991315	5727.2150477	867	355	136	136	153	160	141	874	0
DLR00015615	2	6	YKL184W	UD20-36_5h_3x	SD/MSG -ARG -HIS -LYS +Canavanine +clonNAT +G418 +Thialysine	cSGA_v2_r4	8	11	4.22643495393	6711.8468154	46.8106909924	254	4.69715925616	509646.990266	6888.65894907	43	5.62673775457	498347.987043	7017.00432488	1001	361	136	136	151	158	140	760	0
DLR00015615	2	7	YKR057W	UD20-36_5h_3x	SD/MSG -ARG -HIS -LYS +Canavanine +clonNAT +G418 +Thialysine	cSGA_v2_r4	8	11	3.67564566916	5377.40070818	37.1903083428	254	3.89278012876	317941.993816	6098.02892012	43	4.74757694783	309767.993289	5556.09037521	1143	352	136	136	133	144	130	1221	10
DLR00015615	2	8	YKL183W	UD20-36_5h_3x	SD/MSG -ARG -HIS -LYS +Canavanine +clonNAT +G418 +Thialysine	cSGA_v2_r4	8	11	5.14097763247	10845.6224128	49.8637320938	254	5.36525248714	806344.997587	6356.19640363	43	6.44362367185	785916.922321	3987.8025353	1274	357	136	136	153	160	140	848	0
DLR00015615	2	9	YKR056W	UD20-36_5h_3x	SD/MSG -ARG -HIS -LYS +Canavanine +clonNAT +G418 +Thialysine	cSGA_v2_r4	8	11	5.0048347154	10197.5927275	43.0023174595	254	5.2517227074	738578.996759	6167.60940059	43	6.31360623236	718627.901392	4253.9657756	1410	351	136	136	150	158	138	835	0
DLR00015615	2	10	YKL179C	UD20-36_5h_3x	SD/MSG -ARG -HIS -LYS +Canavanine +clonNAT +G418 +Thialysine	cSGA_v2_r4	8	11	4.95283571974	9541.13071333	38.2712566681	254	5.27475831378	701032.997935	5574.86331452	43	6.26475517339	693851.992102	4969.05825217	1546	354	136	136	150	158	137	822	0
DLR00015615	2	11	YKR055W	UD20-36_5h_3x	SD/MSG -ARG -HIS -LYS +Canavanine +clonNAT +G418 +Thialysine	cSGA_v2_r4	8	11	5.258375581	10735.6942804	51.0108394226	254	5.42746051191	816065.9981	5090.07370521	43	6.42599831444	811524.992266	5195.30386282	1683	354	136	136	153	160	139	916	0
DLR00015615	2	12	YKL178C	UD20-36_5h_3x	SD/MSG -ARG -HIS -LYS +Canavanine +clonNAT +G418 +Thialysine	cSGA_v2_r4	8	11	5.11661027441	10513.2994109	45.1504063178	254	5.34819600176	791418.997423	6006.02571899	43	6.41488933268	771422.581603	3770.08746009	1821	358	136	136	153	160	138	877	0
DLR00015615	2	13	YKR054C	UD20-36_5h_3x	SD/MSG -ARG -HIS -LYS +Canavanine +clonNAT +G418 +Thialysine	cSGA_v2_r4	8	11	4.94579699872	9934.72078098	41.1724718087	254	5.22588507524	703554.996719	5667.05062418	43	6.20437146828	698642.99067	5010.4141012	1956	351	136	136	149	156	135	883	0
DLR00015615	2	14	YKL177W	UD20-36_5h_3x	SD/MSG -ARG -HIS -LYS +Canavanine +clonNAT +G418 +Thialysine	cSGA_v2_r4	8	11	5.27978722178	10818.9689389	40.7546423017	254	5.5078172299	788320.039628	4349.55555768	43	6.46719817761	794104.99326	4874.93581384	2091	359	136	136	152	159	137	894	0
DLR00015615	2	15	YKR053C	UD20-36_5h_3x	SD/MSG -ARG -HIS -LYS +Canavanine +clonNAT +G418 +Thialysine	cSGA_v2_r4	8	11	5.14743972976	10165.1800147	34.873824877	254	5.36595201113	746495.998694	5136.63968009	43	6.35893498463	740138.99269	4395.37576541	2231	350	136	136	151	158	136	768	0
DLR00015615	2	16	YKL176C	UD20-36_5h_3x	SD/MSG -ARG -HIS -LYS +Canavanine +clonNAT +G418 +Thialysine	cSGA_v2_r4	8	11	4.16101659359	6236.73124421	40.4936513652	254	4.42111727125	388280.989765	6017.71581121	43	5.32988935689	379190.987531	5628.579646	2370	351	136	136	138	148	132	1004	0
DLR00015615	2	17	YKR052C	UD20-36_5h_3x	SD/MSG -ARG -HIS -LYS +Canavanine +clonNAT +G418 +Thialysine	cSGA_v2_r4	8	11	5.20138386878	10210.6769069	47.2147088586	254	5.33388193408	758783.997461	5734.67341525	43	6.32118854569	752389.991695	5387.20835517	2502	353	136	136	153	160	140	881	0
DLR00015615	2	18	YKL175W	UD20-36_5h_3x	SD/MSG -ARG -HIS -LYS +Canavanine +clonNAT +G418 +Thialysine	cSGA_v2_r4	8	11	4.85300897261	8500.97800686	45.9280458857	254	5.04253443602	604203.994682	6131.44869665	43	5.99632697183	596134.989199	5772.57376379	2643	357	136	136	150	157	137	941	0
DLR00015615	2	19	YKR051W	UD20-36_5h_3x	SD/MSG -ARG -HIS -LYS +Canavanine +clonNAT +G418 +Thialysine	cSGA_v2_r4	8	11	4.8959300858	8723.86112996	42.4750438818	254	5.1084290471	601099.995776	5634.34508676	43	6.16144087135	580141.641571	3547.04930482	2773	352	136	136	148	155	137	1052	0
DLR00015615	2	20	YKL174C	UD20-36_5h_3x	SD/MSG -ARG -HIS -LYS +Canavanine +clonNAT +G418 +Thialysine	cSGA_v2_r4	8	11	5.12870692884	9551.17568294	51.0108678665	254	5.2276598617	687772.996049	5847.50433439	43	6.20790517869	680684.990273	5824.15840067	2912	351	136	136	150	157	139	843	0
DLR00015615	2	21	YKR050W	UD20-36_5h_3x	SD/MSG -ARG -HIS -LYS +Canavanine +clonNAT +G418 +Thialysine	cSGA_v2_r4	8	11	5.44545942404	10034.2279656	54.5002707764	254	5.44959075561	726527.465458	4544.50227327	43	6.36171730817	734604.991359	6605.7217062	3051	355	136	136	150	157	138	785	0
DLR00015615	2	22	YKL171W	UD20-36_5h_3x	SD/MSG -ARG -HIS -LYS +Canavanine +clonNAT +G418 +Thialysine	cSGA_v2_r4	8	11	5.11297476494	10054.4172011	66.2057230922	254	5.18775867909	730243.993829	7007.31770978	43	6.26539758275	704156.308123	4763.8088656	3185	356	136	136	144	151	133	740	0
DLR00015615	2	23	YKR049C	UD20-36_5h_3x	SD/MSG -ARG -HIS -LYS +Canavanine +clonNAT +G418 +Thialysine	cSGA_v2_r4	8	11	5.06116171772	9224.41315564	88.1002656196	254	5.1618195502	705144.391122	6229.27924521	43	6.02512090004	717488.986827	8907.31123847	3321	355	136	136	146	151	133	603	0
DLR00015615	2	24	YOR202W	UD20-36_5h_3x	SD/MSG -ARG -HIS -LYS +Canavanine +clonNAT +G418 +Thialysine	cSGA_v2_r4	8	11	5.41709546382	11873.611453	190.429161239	254	5.06934902526	923735.988677	12426.5831097	43	6.02221806384	920672.985123	13841.7110864	3456	353	136	136	144	149	130	260	2
DLR00015615	3	1	YOR202W	UD20-36_5h_3x	SD/MSG -ARG -HIS -LYS +Canavanine +clonNAT +G418 +Thialysine	cSGA_v2_r4	8	11	4.69280345631	10412.5936758	162.074634674	254	4.97245998103	914600.987313	14466.4026325	43	5.93166063699	909834.984558	16073.6883346	326	494	136	136	153	158	138	744	0
DLR00015615	3	2	YJR117W	UD20-36_5h_3x	SD/MSG -ARG -HIS -LYS +Canavanine +clonNAT +G418 +Thialysine	cSGA_v2_r4	8	11	4.89711121534	9387.82047721	68.4403246799	254	5.18860565664	767792.994062	7627.3254382	43	6.15620729839	762872.988532	7971.51906416	461	497	136	136	153	157	137	947	0
DLR00015615	3	3	YKL073W	UD20-36_5h_3x	SD/MSG -ARG -HIS -LYS +Canavanine +clonNAT +G418 +Thialysine	cSGA_v2_r4	8	11	3.61393123674	6354.52953745	55.5116829019	254	3.92848959	381519.990127	8731.44039157	43	4.80042049532	376396.990872	9276.13811114	596	490	136	136	131	140	126	1121	0
DLR00015615	3	4	YJR116W	UD20-36_5h_3x	SD/MSG -ARG -HIS -LYS +Canavanine +clonNAT +G418 +Thialysine	cSGA_v2_r4	8	11	4.77732017983	8622.90277015	37.2269763744	254	5.09989288806	672835.994056	7214.65020613	43	6.07175801227	665201.98893	7314.84697044	729	493	136	136	153	159	140	1005	0
DLR00015615	3	5	YKL072W	UD20-36_5h_3x	SD/MSG -ARG -HIS -LYS +Canavanine +clonNAT +G418 +Thialysine	cSGA_v2_r4	8	11	5.13803530439	10098.1484764	46.1241169561	254	5.42094541777	805328.997826	6389.21208208	43	6.42600303099	800855.992064	6605.81471221	868	492	136	136	157	163	142	1043	0
DLR00015615	3	6	YJR115W	UD20-36_5h_3x	SD/MSG -ARG -HIS -LYS +Canavanine +clonNAT +G418 +Thialysine	cSGA_v2_r4	8	11	4.5297981314	8126.26755537	48.4672484489	254	4.91488293812	592133.992661	7156.0969511	43	5.97093357917	567828.345823	5018.27648179	1003	489	136	136	149	157	138	1379	0
DLR00015615	3	7	YKL071W	UD20-36_5h_3x	SD/MSG -ARG -HIS -LYS +Canavanine +clonNAT +G418 +Thialysine	cSGA_v2_r4	8	11	5.06679427	9677.31198706	35.1047561438	254	5.43410359307	743572.622541	5332.41882727	43	6.38374681563	749348.992876	5476.5007084	1142	492	136	136	156	163	141	1044	0
DLR00015615	3	8	YJR111C	UD20-36_5h_3x	SD/MSG -ARG -HIS -LYS +Canavanine +clonNAT +G418 +Thialysine	cSGA_v2_r4	8	11	4.59757409687	7790.80377852	46.9026669585	254	5.00902291851	566077.995407	6116.9751287	43	6.05597451723	544320.176325	4018.04496868	1273	497	136	136	150	157	138	1230	0
DLR00015615	3	9	YKL070W	UD20-36_5h_3x	SD/MSG -ARG -HIS -LYS +Canavanine +clonNAT +G418 +Thialysine	cSGA_v2_r4	8	11	4.90876011653	8472.0954909	36.1715163331	254	5.24618696041	642927.998408	5109.58581967	43	6.22521710807	635952.992474	4454.83672777	1416	493	136	136	153	160	139	998	0
DLR00015615	3	10	YJR110W	UD20-36_5h_3x	SD/MSG -ARG -HIS -LYS +Canavanine +clonNAT +G418 +Thialysine	cSGA_v2_r4	8	11	5.08319408646	9988.12412407	34.3809215099	254	5.41813193515	757417.99953	5171.81995071	43	6.42304845576	753090.99368	4195.77052923	1551	494	136	136	153	160	138	907	0
DLR00015615	3	11	YKL069W	UD20-36_5h_3x	SD/MSG -ARG -HIS -LYS +Canavanine +clonNAT +G418 +Thialysine	cSGA_v2_r4	8	11	3.12908941664	3945.24945782	29.5293668779	254	3.34057768265	195938.998877	5091.56361705	43	4.10825411522	177386.600588	2657.10771871	1687	493	136	136	122	134	122	1002	0
DLR00015615	3	12	YJR109C	UD20-36_5h_3x	SD/MSG -ARG -HIS -LYS +Canavanine +clonNAT +G418 +Thialysine	cSGA_v2_r4	8	11	1.81769360959	1070.31094556	39.7928103472	254	9.12837643827	49929.3	3936.80835231	43	2.54543582839	32820.999893	588.746889124	1830	493	136	136	105	120	112	95	0
DLR00015615	3	13	YKL068W	UD20-36_5h_3x	SD/MSG -ARG -HIS -LYS +Canavanine +clonNAT +G418 +Thialysine	cSGA_v2_r4	8	11	5.11921980182	10553.3174805	42.8665013887	254	5.36963693591	814138.996634	7011.43205896	43	6.35703464038	810267.990647	7045.09304939	1959	491	136	136	155	161	139	980	0
DLR00015615	3	14	YJR108W	UD20-36_5h_3x	SD/MSG -ARG -HIS -LYS +Canavanine +clonNAT +G418 +Thialysine	cSGA_v2_r4	8	11	5.12942979058	9990.37926159	40.9659938611	254	5.43376961128	730069.823756	4674.66436543	43	6.36790946962	737460.992228	5591.40082098	2096	492	136	136	152	158	136	898	0
DLR00015615	3	15	YKL067W	UD20-36_5h_3x	SD/MSG -ARG -HIS -LYS +Canavanine +clonNAT +G418 +Thialysine	cSGA_v2_r4	8	11	4.94150722897	9482.85109867	40.8949963255	254	5.25517260333	685325.997549	5657.9841067	43	6.32285126114	666573.776834	3721.10358132	2231	495	136	136	150	157	136	1019	0
DLR00015615	3	16	YJR107W	UD20-36_5h_3x	SD/MSG -ARG -HIS -LYS +Canavanine +clonNAT +G418 +Thialysine	cSGA_v2_r4	8	11	5.37835932099	10603.1743513	42.7661534066	254	5.57378281979	809111.569535	4415.33545739	43	6.55581442005	813386.99475	4705.94394322	2369	492	136	136	156	162	139	937	0
DLR00015615	3	17	YKL066W	UD20-36_5h_3x	SD/MSG -ARG -HIS -LYS +Canavanine +clonNAT +G418 +Thialysine	cSGA_v2_r4	8	11	4.5788039933	7769.10570598	48.4403891227	254	4.88956084266	526975.993083	6085.26378096	43	5.93271601044	503224.367756	4098.74920476	2505	488	136	136	145	153	134	1095	0
DLR00015615	3	18	YJR106W	UD20-36_5h_3x	SD/MSG -ARG -HIS -LYS +Canavanine +clonNAT +G418 +Thialysine	cSGA_v2_r4	8	11	5.3278867497	10747.5029218	34.6695253002	254	5.5471349121	799399.999788	4753.48988831	43	6.65696605204	786050.183982	2434.64155614	2638	494	136	136	154	160	139	976	0
DLR00015615	3	19	YKL065C	UD20-36_5h_3x	SD/MSG -ARG -HIS -LYS +Canavanine +clonNAT +G418 +Thialysine	cSGA_v2_r4	8	11	5.40157438819	10090.4521491	39.5777183174	254	5.49755593543	742966.999759	4109.69063336	43	6.54023368201	736842.996162	3443.21181727	2780	493	136	136	153	159	138	903	0
DLR00015615	3	20	YJR103W	UD20-36_5h_3x	SD/MSG -ARG -HIS -LYS +Canavanine +clonNAT +G418 +Thialysine	cSGA_v2_r4	8	11	5.62767251727	10347.2476555	41.8987082681	254	5.66737227908	772414.810648	3157.95198475	43	6.85985398716	761921.283665	3270.58263043	2914	492	136	136	154	160	140	868	0
DLR00015615	3	21	YKL064W	UD20-36_5h_3x	SD/MSG -ARG -HIS -LYS +Canavanine +clonNAT +G418 +Thialysine	cSGA_v2_r4	8	11	5.30846231381	9220.06176242	53.4864580736	254	5.34396729338	679973.998342	5415.39345384	43	6.44877818459	660269.585698	3936.47923221	3050	497	136	136	150	157	138	1127	0
DLR00015615	3	22	YJR100C	UD20-36_5h_3x	SD/MSG -ARG -HIS -LYS +Canavanine +clonNAT +G418 +Thialysine	cSGA_v2_r4	8	11	5.2005904604	9691.01273456	59.594572548	254	5.25782585715	740940.995249	7636.6952736	43	6.24076149213	735224.989272	7764.463685	3185	496	136	136	148	154	136	933	0
DLR00015615	3	23	YKL063C	UD20-36_5h_3x	SD/MSG -ARG -HIS -LYS +Canavanine +clonNAT +G418 +Thialysine	cSGA_v2_r4	8	11	5.45653590521	10275.367552	94.1776916373	254	5.33454451208	861037.993962	8340.87890843	43	6.30233914034	855474.988356	9684.84024252	3322	494	136	136	150	155	135	626	0
DLR00015615	3	24	YOR202W	UD20-36_5h_3x	SD/MSG -ARG -HIS -LYS +Canavanine +clonNAT +G418 +Thialysine	cSGA_v2_r4	8	11	5.413546808	11783.5381451	205.197231505	254	5.11544779467	983105.988936	12843.8411425	43	6.07327235972	979685.985368	14382.1147426	3460	493	136	136	148	153	133	403	21
DLR00015615	4	1	YOR202W	UD20-36_5h_3x	SD/MSG -ARG -HIS -LYS +Canavanine +clonNAT +G418 +Thialysine	cSGA_v2_r4	8	11	4.7741186669	11696.3236878	146.403858392	254	5.01124554781	999974.987788	15025.0690473	43	5.97673573733	996407.985168	16598.2913082	328	629	136	136	153	157	138	741	14
DLR00015615	4	2	YKL205W	UD20-36_5h_3x	SD/MSG -ARG -HIS -LYS +Canavanine +clonNAT +G418 +Thialysine	cSGA_v2_r4	8	11	4.66635153693	8828.36509419	59.6953737045	254	4.93953769387	702229.98964	10124.0339922	43	6.01548595826	666966.505165	7398.15862353	463	624	136	136	150	155	136	1097	0
DLR00015615	4	3	YKR076W	UD20-36_5h_3x	SD/MSG -ARG -HIS -LYS +Canavanine +clonNAT +G418 +Thialysine	cSGA_v2_r4	8	11	5.39819983595	11015.8017083	65.6558686222	254	5.42802653055	904474.995856	7974.51342924	43	6.42646225335	900628.989993	8599.1628198	596	627	136	136	156	161	141	921	0
DLR00015615	4	4	YKL204W	UD20-36_5h_3x	SD/MSG -ARG -HIS -LYS +Canavanine +clonNAT +G418 +Thialysine	cSGA_v2_r4	8	11	0	11	5.75359090634	254	12	29827.6681291	931.44992615	43	0	43	31.3337254935	732	638	136	136	-1	-1	-1	0	0
DLR00015615	4	5	YKR074W	UD20-36_5h_3x	SD/MSG -ARG -HIS -LYS +Canavanine +clonNAT +G418 +Thialysine	cSGA_v2_r4	8	11	4.65190055674	8912.26904132	50.189808833	254	4.84626070093	620966.99035	8471.19213544	43	5.9154011955	592534.211888	5972.6858037	866	626	136	136	146	153	135	1289	0
DLR00015615	4	6	YKL202W	UD20-36_5h_3x	SD/MSG -ARG -HIS -LYS +Canavanine +clonNAT +G418 +Thialysine	cSGA_v2_r4	8	11	4.8084870848	9266.72459643	51.3093788952	254	5.16096999223	690977.994869	7987.68446257	43	6.14261205547	686503.989452	7801.44219564	1002	627	136	136	152	159	139	1207	4
DLR00015615	4	7	YKR072C	UD20-36_5h_3x	SD/MSG -ARG -HIS -LYS +Canavanine +clonNAT +G418 +Thialysine	cSGA_v2_r4	8	11	4.48781925293	7747.96181485	67.9944752615	254	4.84535479367	510317.993376	6313.29221053	43	5.88506616612	490277.327391	4224.24859851	1139	628	136	136	143	151	133	1305	5
DLR00015615	4	8	YKL201C	UD20-36_5h_3x	SD/MSG -ARG -HIS -LYS +Canavanine +clonNAT +G418 +Thialysine	cSGA_v2_r4	8	11	5.00811878222	9336.03880932	36.1635678565	254	5.32932272323	688374.998908	6098.77842071	43	6.32664068256	683370.993317	5234.91973082	1277	629	136	136	152	158	137	1060	0
DLR00015615	4	9	YKR070W	UD20-36_5h_3x	SD/MSG -ARG -HIS -LYS +Canavanine +clonNAT +G418 +Thialysine	cSGA_v2_r4	8	11	5.39039610203	10515.8247232	35.773345643	254	5.56079642868	793847.999535	5581.73523675	43	6.59978691195	790345.996366	4528.7676529	1412	630	136	136	154	160	138	899	0
DLR00015615	4	10	YKL200C	UD20-36_5h_3x	SD/MSG -ARG -HIS -LYS +Canavanine +clonNAT +G418 +Thialysine	cSGA_v2_r4	8	11	4.85850193547	8626.33040094	44.1335670653	254	5.30414975947	625921.010174	4833.3392423	43	6.31511454028	618760.65436	3394.23386734	1553	624	136	136	151	158	137	1096	0
DLR00015615	4	11	YKR069W	UD20-36_5h_3x	SD/MSG -ARG -HIS -LYS +Canavanine +clonNAT +G418 +Thialysine	cSGA_v2_r4	8	11	5.06837730543	10280.69275	35.643160218	254	5.4327415785	784223.999376	6100.51374612	43	6.51532702534	766770.322669	3521.36510977	1687	628	136	136	155	160	138	904	0
DLR00015615	4	12	YKL199C	UD20-36_5h_3x	SD/MSG -ARG -HIS -LYS +Canavanine +clonNAT +G418 +Thialysine	cSGA_v2_r4	8	11	4.78132454571	9349.36526432	51.6512411751	254	5.16705492521	695822.995709	7226.38930256	43	6.13738518986	690051.990437	6882.03392803	1820	624	136	136	152	158	136	966	0
DLR00015615	4	13	YKR067W	UD20-36_5h_3x	SD/MSG -ARG -HIS -LYS +Canavanine +clonNAT +G418 +Thialysine	cSGA_v2_r4	8	11	5.12397916268	10617.4087282	40.8466085529	254	5.43356422085	794715.999188	6294.77486609	43	6.524859818	777268.579666	3505.24691101	1958	629	136	136	153	159	137	953	0
DLR00015615	4	14	YKL198C	UD20-36_5h_3x	SD/MSG -ARG -HIS -LYS +Canavanine +clonNAT +G418 +Thialysine	cSGA_v2_r4	8	11	5.09108602985	9747.36930545	42.0710836981	254	5.42870163021	721571.952984	4934.08571322	43	6.34525452254	731114.991823	5830.71644968	2092	629	136	136	153	159	136	995	0
DLR00015615	4	15	YKR066C	UD20-36_5h_3x	SD/MSG -ARG -HIS -LYS +Canavanine +clonNAT +G418 +Thialysine	cSGA_v2_r4	8	11	5.08348849353	9530.55038997	41.3413899209	254	5.42512403537	714539.64216	4876.90330751	43	6.36677270181	720518.99293	5118.72131478	2230	625	136	136	153	159	137	1001	0
DLR00015615	4	16	YKL197C	UD20-36_5h_3x	SD/MSG -ARG -HIS -LYS +Canavanine +clonNAT +G418 +Thialysine	cSGA_v2_r4	8	11	4.71929887665	7588.07322643	49.4979372062	254	5.15152979235	463832.999726	5016.92029898	43	6.1232396999	458443.995908	4090.14548001	2370	627	136	136	138	147	129	1007	0
DLR00015615	4	17	YKR065C	UD20-36_5h_3x	SD/MSG -ARG -HIS -LYS +Canavanine +clonNAT +G418 +Thialysine	cSGA_v2_r4	8	11	5.18844424462	9673.77991694	32.5260491674	254	5.42582629294	683005.999818	4803.55673206	43	6.45163275224	677001.996302	2901.47525432	2504	626	136	136	150	157	136	782	0
DLR00015615	4	18	YKL191W	UD20-36_5h_3x	SD/MSG -ARG -HIS -LYS +Canavanine +clonNAT +G418 +Thialysine	cSGA_v2_r4	8	11	4.91603863259	9691.88598601	40.8061089401	254	5.2375274696	679963.997357	5500.71856747	43	6.2204293374	675061.991591	4949.17034012	2640	628	136	136	149	156	135	971	0
DLR00015615	4	19	YKR064W	UD20-36_5h_3x	SD/MSG -ARG -HIS -LYS +Canavanine +clonNAT +G418 +Thialysine	cSGA_v2_r4	8	11	5.00483063636	9385.42004745	37.0921941887	254	5.24544056968	685307.997394	5719.46127424	43	6.31393741955	664148.27507	3785.81542614	2777	626	136	136	151	158	137	886	0
DLR00015615	4	20	YKL190W	UD20-36_5h_3x	SD/MSG -ARG -HIS -LYS +Canavanine +clonNAT +G418 +Thialysine	cSGA_v2_r4	8	11	5.11285620556	8802.08798933	30.4869362042	254	5.345055548	648655.999749	4432.60280891	43	6.4254789905	630424.572268	2456.83252903	2916	624	136	136	151	158	138	888	0
DLR00015615	4	21	YKR061W	UD20-36_5h_3x	SD/MSG -ARG -HIS -LYS +Canavanine +clonNAT +G418 +Thialysine	cSGA_v2_r4	8	11	5.23869562314	10413.1972172	37.7473832147	254	5.38323188953	773229.997938	6060.95154903	43	6.4948130999	751947.429228	3919.73296693	3047	628	136	136	151	157	138	966	0
DLR00015615	4	22	YKL188C	UD20-36_5h_3x	SD/MSG -ARG -HIS -LYS +Canavanine +clonNAT +G418 +Thialysine	cSGA_v2_r4	8	11	4.94186386787	9163.49046926	47.2279055983	254	5.22223154543	676557.72009	6139.35730303	43	6.21693893469	667500.026718	5432.77312612	3186	627	136	136	147	153	136	880	0
DLR00015615	4	23	YKR060W	UD20-36_5h_3x	SD/MSG -ARG -HIS -LYS +Canavanine +clonNAT +G418 +Thialysine	cSGA_v2_r4	8	11	4.84170463438	9093.12587133	83.8505768041	254	4.96895065509	732264.989568	10032.2240402	43	5.92662922371	724930.985687	10828.3188094	3321	627	136	136	146	151	133	697	0
DLR00015615	4	24	YOR202W	UD20-36_5h_3x	SD/MSG -ARG -HIS -LYS +Canavanine +clonNAT +G418 +Thialysine	cSGA_v2_r4	8	11	4.8391068226	11621.7828006	194.060265604	254	5.03053025621	986424.987849	14615.8157577	43	5.99098138546	983232.984958	16269.8171682	3451	632	136	136	148	153	133	465	0
DLR00015615	5	1	YOR202W	UD20-36_5h_3x	SD/MSG -ARG -HIS -LYS +Canavanine +clonNAT +G418 +Thialysine	cSGA_v2_r4	8	11	4.69450100499	10342.5835801	155.865046713	254	4.93072291659	886515.986894	15059.4951312	43	6.00895612944	837441.894094	11661.7611248	328	765	136	136	152	157	138	775	9
DLR00015615	5	2	YJR130C	UD20-36_5h_3x	SD/MSG -ARG -HIS -LYS +Canavanine +clonNAT +G418 +Thialysine	cSGA_v2_r4	8	11	4.82002885562	8399.57205901	55.0573281955	254	5.0610154968	705576.991548	9819.62334646	43	6.02598936126	696782.986811	10135.6035821	459	761	136	136	153	158	139	856	0
DLR00015615	5	3	YKL091C	UD20-36_5h_3x	SD/MSG -ARG -HIS -LYS +Canavanine +clonNAT +G418 +Thialysine	cSGA_v2_r4	8	11	4.89672175596	9626.45495963	50.7764021507	254	5.2702723914	727341.877793	6719.76899246	43	6.28270080234	720156.315621	6279.98391602	597	765	136	136	151	158	139	1085	0
DLR00015615	5	4	YJR129C	UD20-36_5h_3x	SD/MSG -ARG -HIS -LYS +Canavanine +clonNAT +G418 +Thialysine	cSGA_v2_r4	8	11	4.815979707	9244.06499016	45.1917761446	254	5.12411208593	709059.993144	8808.20652855	43	6.22934861539	677694.052832	5701.15824242	732	767	136	136	152	158	140	1015	0
DLR00015615	5	5	YKL090W	UD20-36_5h_3x	SD/MSG -ARG -HIS -LYS +Canavanine +clonNAT +G418 +Thialysine	cSGA_v2_r4	8	11	4.967578353	8998.26421696	32.8066787649	254	5.3532234076	673457.363455	5299.33991409	43	6.2846364075	678088.992535	5596.81568606	864	764	136	136	153	159	140	872	0
DLR00015615	5	6	YJR128W	UD20-36_5h_3x	SD/MSG -ARG -HIS -LYS +Canavanine +clonNAT +G418 +Thialysine	cSGA_v2_r4	8	11	4.90528737789	8882.38772232	41.8027460202	254	5.33638168599	664268.204421	5465.50737209	43	6.25710486927	668685.992401	5895.94746471	999	762	136	136	153	160	140	812	0
DLR00015615	5	7	YKL086W	UD20-36_5h_3x	SD/MSG -ARG -HIS -LYS +Canavanine +clonNAT +G418 +Thialysine	cSGA_v2_r4	8	11	5.22144444821	9795.21106887	32.7907506838	254	5.47486134497	750726.999933	5639.645224	43	6.4988045217	744673.995334	4657.1401095	1140	762	136	136	154	160	140	821	0
DLR00015615	5	8	YJR127C	UD20-36_5h_3x	SD/MSG -ARG -HIS -LYS +Canavanine +clonNAT +G418 +Thialysine	cSGA_v2_r4	8	11	4.80500952036	8500.35839679	50.2066629039	254	5.24136044465	622153.998605	5978.81484384	43	6.21857154054	616604.993099	5192.92870692	1276	768	136	136	151	157	137	1044	0
DLR00015615	5	9	YKL085W	UD20-36_5h_3x	SD/MSG -ARG -HIS -LYS +Canavanine +clonNAT +G418 +Thialysine	cSGA_v2_r4	8	11	5.17154855979	9537.47880426	24.19961415	254	5.45566044366	716980.99988	4945.18533756	43	6.46435257368	712630.995001	3991.38859621	1416	762	136	136	152	159	137	990	0
DLR00015615	5	10	YJR126C	UD20-36_5h_3x	SD/MSG -ARG -HIS -LYS +Canavanine +clonNAT +G418 +Thialysine	cSGA_v2_r4	8	11	4.60682491293	8481.14102657	69.2227625119	254	4.92139077585	605154.992009	7887.90835332	43	5.97589915024	577969.879744	5529.93298446	1551	768	136	136	148	155	135	1102	0
DLR00015615	5	11	YKL084W	UD20-36_5h_3x	SD/MSG -ARG -HIS -LYS +Canavanine +clonNAT +G418 +Thialysine	cSGA_v2_r4	8	11	5.02565983319	9926.48640229	43.9938229955	254	5.3966133476	749164.999228	6107.58803643	43	6.38938843244	745021.993594	5332.78342175	1690	765	136	136	153	159	137	891	0
DLR00015615	5	12	YJR125C	UD20-36_5h_3x	SD/MSG -ARG -HIS -LYS +Canavanine +clonNAT +G418 +Thialysine	cSGA_v2_r4	8	11	4.86210032605	9257.94690792	53.3325784672	254	5.35113910209	677731.751193	5009.95094582	43	6.28122705313	682029.99309	4888.37742645	1820	764	136	136	152	158	135	866	0
DLR00015615	5	13	YKL081W	UD20-36_5h_3x	SD/MSG -ARG -HIS -LYS +Canavanine +clonNAT +G418 +Thialysine	cSGA_v2_r4	8	11	4.04795781435	4844.94027358	59.8840161176	254	4.66819153885	294321.587357	3687.10785657	43	5.45174293789	296079.991121	3202.88282229	1957	772	136	136	137	146	129	1477	0
DLR00015615	5	14	YJR124C	UD20-36_5h_3x	SD/MSG -ARG -HIS -LYS +Canavanine +clonNAT +G418 +Thialysine	cSGA_v2_r4	8	11	4.89022652174	9932.1778694	59.956224479	254	5.29074605815	699536.825001	6443.5501818	43	6.1678939128	716487.989792	8561.98310658	2096	764	136	136	150	156	134	911	0
DLR00015615	5	15	YKL079W	UD20-36_5h_3x	SD/MSG -ARG -HIS -LYS +Canavanine +clonNAT +G418 +Thialysine	cSGA_v2_r4	8	11	4.8515142504	8740.64836791	41.2150044131	254	5.20373126205	659780.99646	6408.19074379	43	6.17123187853	653587.990674	6136.40372609	2234	767	136	136	153	159	137	1019	0
DLR00015615	5	16	YJR121W	UD20-36_5h_3x	SD/MSG -ARG -HIS -LYS +Canavanine +clonNAT +G418 +Thialysine	cSGA_v2_r4	8	11	5.02262765411	9883.38599659	42.9512866882	254	5.41734769726	734682.634139	5177.10414222	43	6.35583645791	742092.99273	5524.64938513	2366	771	136	136	154	160	137	995	0
DLR00015615	5	17	YKL077W	UD20-36_5h_3x	SD/MSG -ARG -HIS -LYS +Canavanine +clonNAT +G418 +Thialysine	cSGA_v2_r4	8	11	4.93557947194	9519.98141665	41.6247430828	254	5.29228584082	718168.997795	5761.94570007	43	6.27789046935	713086.992103	5229.7547553	2504	768	136	136	154	160	139	1120	0
DLR00015615	5	18	YJR120W	UD20-36_5h_3x	SD/MSG -ARG -HIS -LYS +Canavanine +clonNAT +G418 +Thialysine	cSGA_v2_r4	8	11	4.72712618787	8352.8784876	56.0956324517	254	5.25782988166	552136.000071	4224.5353352	43	6.2657369021	546103.998714	2065.52612017	2641	768	136	136	143	152	135	1151	0
DLR00015615	5	19	YKL076C	UD20-36_5h_3x	SD/MSG -ARG -HIS -LYS +Canavanine +clonNAT +G418 +Thialysine	cSGA_v2_r4	8	11	3.22678975163	2249.77197902	29.4456798535	254	3.77379836764	166438.988958	5058.235476	43	4.48692505155	147714.98865	3025.88923098	2771	769	136	136	140	150	135	1019	0
DLR00015615	5	20	YJR119C	UD20-36_5h_3x	SD/MSG -ARG -HIS -LYS +Canavanine +clonNAT +G418 +Thialysine	cSGA_v2_r4	8	11	4.95781891272	9784.5353647	43.0054540296	254	5.22243965776	730418.995865	6594.53260529	43	6.3000557371	708317.742854	4489.12515044	2915	764	136	136	151	158	139	1063	0
DLR00015615	5	21	YKL075C	UD20-36_5h_3x	SD/MSG -ARG -HIS -LYS +Canavanine +clonNAT +G418 +Thialysine	cSGA_v2_r4	8	11	4.05325331152	4735.81199558	33.9330085244	254	4.50550693221	342741.991816	4922.71545106	43	5.48772483077	318566.323696	3176.47797218	3039	766	136	136	144	153	136	1158	10
DLR00015615	5	22	YJR118C	UD20-36_5h_3x	SD/MSG -ARG -HIS -LYS +Canavanine +clonNAT +G418 +Thialysine	cSGA_v2_r4	8	11	4.34063614956	7442.14722613	63.4254579029	254	4.69841022867	557798.988066	9425.34215216	43	5.63879163711	550127.985022	9960.30557638	3183	769	136	136	143	151	134	873	0
DLR00015615	5	23	YKL074C	UD20-36_5h_3x	SD/MSG -ARG -HIS -LYS +Canavanine +clonNAT +G418 +Thialysine	cSGA_v2_r4	8	11	4.70668074767	9260.63661747	67.6421879051	254	4.75493297567	706839.987262	11650.6141387	43	5.70921513306	699350.984976	12921.4086335	3320	767	136	136	141	148	130	597	0
DLR00015615	5	24	YOR202W	UD20-36_5h_3x	SD/MSG -ARG -HIS -LYS +Canavanine +clonNAT +G418 +Thialysine	cSGA_v2_r4	8	11	4.953713025	12002.7040029	169.483851283	254	5.1639323046	1010108.44658	10886.2492962	43	6.03935511759	1043372.98524	16279.8721109	3459	766	136	136	150	155	134	520	0
DLR00015615	6	1	YOR202W	UD20-36_5h_3x	SD/MSG -ARG -HIS -LYS +Canavanine +clonNAT +G418 +Thialysine	cSGA_v2_r4	8	11	4.82908608771	11873.7805477	168.809379203	254	4.99369878168	990971.987011	16433.4243259	43	6.07860871958	940591.742484	12775.4003411	323	902	136	136	152	157	138	812	0
DLR00015615	6	2	YKL218C	UD20-36_5h_3x	SD/MSG -ARG -HIS -LYS +Canavanine +clonNAT +G418 +Thialysine	cSGA_v2_r4	8	11	5.06081757697	10232.5918621	70.1950864839	254	5.21778844592	850240.991986	10385.7420287	43	6.19712856305	846136.987098	11205.7278491	461	903	136	136	153	159	140	1002	0
DLR00015615	6	3	YKR092C	UD20-36_5h_3x	SD/MSG -ARG -HIS -LYS +Canavanine +clonNAT +G418 +Thialysine	cSGA_v2_r4	8	11	4.37933082696	7251.52851289	52.6719170703	254	4.62805062211	474217.989433	7593.92917039	43	5.68835666548	448988.220686	5417.79253407	600	905	136	136	137	146	131	1283	0
DLR00015615	6	4	YKL217W	UD20-36_5h_3x	SD/MSG -ARG -HIS -LYS +Canavanine +clonNAT +G418 +Thialysine	cSGA_v2_r4	8	11	4.81847821001	8877.74385047	48.0494390278	254	5.10506727867	665410.993687	9080.73334794	43	6.23072376582	632921.054862	5615.40887416	732	906	136	136	150	157	139	1093	0
DLR00015615	6	5	YKR091W	UD20-36_5h_3x	SD/MSG -ARG -HIS -LYS +Canavanine +clonNAT +G418 +Thialysine	cSGA_v2_r4	8	11	5.32957074768	10131.4040791	39.5737088442	254	5.42660688471	774598.998808	6792.9396293	43	6.44643554816	769005.993334	6225.891868	866	898	136	136	153	160	140	937	0
DLR00015615	6	6	YKL216W	UD20-36_5h_3x	SD/MSG -ARG -HIS -LYS +Canavanine +clonNAT +G418 +Thialysine	cSGA_v2_r4	8	11	4.7534892289	8858.30462187	45.0997325455	254	5.02401596166	630758.993282	8236.60282254	43	6.00020471622	624026.988746	8128.14605644	999	902	136	136	147	155	136	921	0
DLR00015615	6	7	YKR090W	UD20-36_5h_3x	SD/MSG -ARG -HIS -LYS +Canavanine +clonNAT +G418 +Thialysine	cSGA_v2_r4	8	11	5.26793799074	11112.0330075	42.3218027848	254	5.43735719043	864500.997571	7473.20992469	43	6.43790089003	861735.991597	7339.73442945	1141	901	136	136	154	161	140	925	0
DLR00015615	6	8	YKL215C	UD20-36_5h_3x	SD/MSG -ARG -HIS -LYS +Canavanine +clonNAT +G418 +Thialysine	cSGA_v2_r4	8	11	4.75344462093	9050.85638099	68.6284228947	254	5.12898285907	631364.996466	6515.76897651	43	6.09309374142	626730.991074	6461.12521419	1278	902	136	136	147	154	134	864	0
DLR00015615	6	9	YKR089C	UD20-36_5h_3x	SD/MSG -ARG -HIS -LYS +Canavanine +clonNAT +G418 +Thialysine	cSGA_v2_r4	8	11	4.9856061002	9508.50245501	40.5725101583	254	5.38208812103	703268.389989	5598.85844261	43	6.29514218658	713329.992096	6476.42883306	1413	900	136	136	152	159	137	975	0
DLR00015615	6	10	YKL214C	UD20-36_5h_3x	SD/MSG -ARG -HIS -LYS +Canavanine +clonNAT +G418 +Thialysine	cSGA_v2_r4	8	11	4.85679146661	10136.396954	69.5535749683	254	5.25279382914	752109.996185	8077.91370575	43	6.23393364334	747981.990871	7960.11314494	1551	903	136	136	151	157	136	917	0
DLR00015615	6	11	YKR088C	UD20-36_5h_3x	SD/MSG -ARG -HIS -LYS +Canavanine +clonNAT +G418 +Thialysine	cSGA_v2_r4	8	11	5.0436083955	9893.20290853	39.797419624	254	5.44847131071	762426.031865	5655.1788283	43	6.37732974857	771901.992651	6301.51351883	1689	899	136	136	155	160	138	920	0
DLR00015615	6	12	YKL213C	UD20-36_5h_3x	SD/MSG -ARG -HIS -LYS +Canavanine +clonNAT +G418 +Thialysine	cSGA_v2_r4	8	11	4.3340178247	7551.71923232	74.1844662768	254	4.61303244385	498401.988393	8309.78970014	43	5.55113887946	496531.986363	8923.05112191	1823	904	136	136	141	149	130	1257	0
DLR00015615	6	13	YKR087C	UD20-36_5h_3x	SD/MSG -ARG -HIS -LYS +Canavanine +clonNAT +G418 +Thialysine	cSGA_v2_r4	8	11	5.16149614356	10194.4473853	40.7267383831	254	5.44786761867	769158.300431	5921.64710316	43	6.47215486691	762676.637709	5043.76354723	1960	902	136	136	154	160	136	995	0
DLR00015615	6	14	YKL212W	UD20-36_5h_3x	SD/MSG -ARG -HIS -LYS +Canavanine +clonNAT +G418 +Thialysine	cSGA_v2_r4	8	11	5.04011430832	10418.904443	55.4698282168	254	5.22279327956	803103.992952	10854.6246838	43	6.19225126074	799575.987714	11454.3962797	2092	903	136	136	153	159	134	860	0
DLR00015615	6	15	YKR084C	UD20-36_5h_3x	SD/MSG -ARG -HIS -LYS +Canavanine +clonNAT +G418 +Thialysine	cSGA_v2_r4	8	11	4.53728892369	8625.24164714	78.7223533706	254	4.81787913831	606050.989418	9125.65684546	43	5.77294877907	603850.986703	9858.2482207	2229	902	136	136	147	153	132	1291	0
DLR00015615	6	16	YKL211C	UD20-36_5h_3x	SD/MSG -ARG -HIS -LYS +Canavanine +clonNAT +G418 +Thialysine	cSGA_v2_r4	8	11	4.69874888784	8840.63627248	70.0247685542	254	5.05321997943	654199.993444	7738.25462879	43	6.00911791571	649238.988753	8209.50897046	2368	903	136	136	151	157	135	992	0
DLR00015615	6	17	YKR082W	UD20-36_5h_3x	SD/MSG -ARG -HIS -LYS +Canavanine +clonNAT +G418 +Thialysine	cSGA_v2_r4	8	11	3.32998642495	3844.69914148	44.1855063942	254	3.48547033817	220099.996009	6270.68965519	43	4.23402810125	213795.995445	5568.55444467	2501	898	136	136	128	139	125	1485	0
DLR00015615	6	18	YKL208W	UD20-36_5h_3x	SD/MSG -ARG -HIS -LYS +Canavanine +clonNAT +G418 +Thialysine	cSGA_v2_r4	8	11	4.79312597636	8290.55377008	59.8421016722	254	5.32012323997	550961.000245	4475.08553589	43	6.34380954323	544353.999517	2564.80148205	2647	899	136	136	143	151	135	929	0
DLR00015615	6	19	YKR080W	UD20-36_5h_3x	SD/MSG -ARG -HIS -LYS +Canavanine +clonNAT +G418 +Thialysine	cSGA_v2_r4	8	11	5.32922600919	10313.0489592	37.1143523171	254	5.45177567197	778847.999454	5297.90030942	43	6.46974885184	774266.994044	4792.65733631	2773	898	136	136	154	160	139	981	0
DLR00015615	6	20	YKL207W	UD20-36_5h_3x	SD/MSG -ARG -HIS -LYS +Canavanine +clonNAT +G418 +Thialysine	cSGA_v2_r4	8	11	4.76366104239	8335.0102052	43.4730312168	254	5.07302863735	598911.995486	6005.07567242	43	6.04155497057	591787.99009	5813.34515397	2908	903	136	136	147	155	137	1021	0
DLR00015615	6	21	YKR078W	UD20-36_5h_3x	SD/MSG -ARG -HIS -LYS +Canavanine +clonNAT +G418 +Thialysine	cSGA_v2_r4	8	11	5.32338836884	10576.4537313	35.3046927595	254	5.4838061804	791545.961016	5389.1925708	43	6.54913452805	782755.87107	3952.46982161	3049	901	136	136	151	158	138	901	0
DLR00015615	6	22	YKL206C	UD20-36_5h_3x	SD/MSG -ARG -HIS -LYS +Canavanine +clonNAT +G418 +Thialysine	cSGA_v2_r4	8	11	5.10762591813	9810.0420357	51.9026761645	254	5.21196833956	750515.994214	8196.85589657	43	6.19849592088	745004.988785	8540.20262803	3181	902	136	136	147	154	136	998	0
DLR00015615	6	23	YKR077W	UD20-36_5h_3x	SD/MSG -ARG -HIS -LYS +Canavanine +clonNAT +G418 +Thialysine	cSGA_v2_r4	8	11	5.16951919887	10056.6026666	85.2644702089	254	5.29331351205	818600.170133	6953.46767583	43	6.16179689845	836569.986798	10387.0077908	3323	897	136	136	148	154	135	651	10
DLR00015615	6	24	YOR202W	UD20-36_5h_3x	SD/MSG -ARG -HIS -LYS +Canavanine +clonNAT +G418 +Thialysine	cSGA_v2_r4	8	11	5.09894629735	11920.4940968	182.305228682	254	5.0725821558	1038873.98776	14971.6097451	43	6.03580053718	1036468.98472	16905.170926	3454	900	136	136	149	154	133	580	0
DLR00015615	7	1	YOR202W	UD20-36_5h_3x	SD/MSG -ARG -HIS -LYS +Canavanine +clonNAT +G418 +Thialysine	cSGA_v2_r4	8	11	4.88089399052	10921.7857261	159.002474306	254	5.14200159917	896371.240697	10953.2040487	43	5.99553399021	931869.984588	16441.0009729	320	1038	136	136	153	158	139	761	0
DLR00015615	7	2	YJR147W	UD20-36_5h_3x	SD/MSG -ARG -HIS -LYS +Canavanine +clonNAT +G418 +Thialysine	cSGA_v2_r4	8	11	4.72070053172	8937.74276204	57.300039791	254	4.97897783223	716662.990151	10118.5541797	43	5.94914842373	710433.986166	10819.9696506	456	1035	136	136	150	156	138	1086	0
DLR00015615	7	3	YKL103C	UD20-36_5h_3x	SD/MSG -ARG -HIS -LYS +Canavanine +clonNAT +G418 +Thialysine	cSGA_v2_r4	8	11	5.33776070658	9088.49300924	51.13584198	254	5.42821892252	746092.99811	7225.394882	43	6.4343796521	738391.992398	7900.8931908	597	1041	136	136	155	161	142	905	0
DLR00015615	7	4	YJR146W	UD20-36_5h_3x	SD/MSG -ARG -HIS -LYS +Canavanine +clonNAT +G418 +Thialysine	cSGA_v2_r4	8	11	4.74913086225	7966.82398783	53.3859025125	254	5.03055874267	587766.994176	7760.55622437	43	6.13544166775	559516.036556	4791.94710936	725	1037	136	136	148	155	138	1172	6
DLR00015615	7	5	YKL102C	UD20-36_5h_3x	SD/MSG -ARG -HIS -LYS +Canavanine +clonNAT +G418 +Thialysine	cSGA_v2_r4	8	11	5.3772006583	10718.4041177	33.2029821062	254	5.54067146536	836273.999785	6818.76987551	43	6.57895967943	832657.994831	6356.79365097	868	1039	136	136	154	161	141	940	0
DLR00015615	7	6	YJR145C	UD20-36_5h_3x	SD/MSG -ARG -HIS -LYS +Canavanine +clonNAT +G418 +Thialysine	cSGA_v2_r4	8	11	4.20037602876	6293.69489037	54.9212182125	254	4.55739219934	444989.988328	7751.35346471	43	5.48147860672	438599.986278	7859.67910059	1005	1034	136	136	144	153	136	1374	0
DLR00015615	7	7	YKL101W	UD20-36_5h_3x	SD/MSG -ARG -HIS -LYS +Canavanine +clonNAT +G418 +Thialysine	cSGA_v2_r4	8	11	0	11	10.2444794697	254	12	29576.7820359	560.082693558	43	0	43	115.62172715	1138	1044	136	136	-1	-1	-1	6	0
DLR00015615	7	8	YJR142W	UD20-36_5h_3x	SD/MSG -ARG -HIS -LYS +Canavanine +clonNAT +G418 +Thialysine	cSGA_v2_r4	8	11	5.11504119502	9995.9901452	34.2739469706	254	5.3569344769	762627.998011	6109.26872771	43	6.34691689543	758753.992165	5886.33925424	1274	1040	136	136	152	159	138	923	0
DLR00015615	7	9	YKL100C	UD20-36_5h_3x	SD/MSG -ARG -HIS -LYS +Canavanine +clonNAT +G418 +Thialysine	cSGA_v2_r4	8	11	5.1682288961	10524.3116795	38.8835320044	254	5.44304594514	795866.999234	6061.70729378	43	6.53614641023	777729.733568	3527.75779738	1415	1035	136	136	152	158	137	861	0
DLR00015615	7	10	YJR140C	UD20-36_5h_3x	SD/MSG -ARG -HIS -LYS +Canavanine +clonNAT +G418 +Thialysine	cSGA_v2_r4	8	11	4.30616363092	6467.63696387	68.2259559371	254	4.74010645873	459255.992365	5590.65883141	43	5.74852559312	438205.968018	4091.79380286	1549	1045	136	136	146	153	135	1261	0
DLR00015615	7	11	YKL098W	UD20-36_5h_3x	SD/MSG -ARG -HIS -LYS +Canavanine +clonNAT +G418 +Thialysine	cSGA_v2_r4	8	11	3.94529852855	4117.6020178	68.5396267172	254	4.46808990408	269764.995268	4262.75428286	43	5.36299276677	251342.537716	2319.14202973	1689	1036	136	136	138	146	129	1138	0
DLR00015615	7	12	YJR139C	UD20-36_5h_3x	SD/MSG -ARG -HIS -LYS +Canavanine +clonNAT +G418 +Thialysine	cSGA_v2_r4	8	11	4.84679851647	8944.16217656	75.4450242243	254	5.31046768548	593953.999792	5164.70034581	43	6.316445909	590001.997073	3659.82355438	1826	1033	136	136	142	149	129	897	0
DLR00015615	7	13	YKL097C	UD20-36_5h_3x	SD/MSG -ARG -HIS -LYS +Canavanine +clonNAT +G418 +Thialysine	cSGA_v2_r4	8	11	5.31844758096	10920.6785107	48.8446986977	254	5.3570962631	860026.994901	10432.7145379	43	6.34531600594	856297.989175	10748.3583329	1958	1039	136	136	154	160	135	917	0
DLR00015615	7	14	YJR137C	UD20-36_5h_3x	SD/MSG -ARG -HIS -LYS +Canavanine +clonNAT +G418 +Thialysine	cSGA_v2_r4	8	11	4.88244462302	10771.3768832	85.1831906302	254	4.80124710915	914944.98206	29358.0903342	43	5.7861848518	912593.981418	31206.2128841	2093	1040	136	136	159	163	139	1179	0
DLR00015615	7	15	YKL096W-A	UD20-36_5h_3x	SD/MSG -ARG -HIS -LYS +Canavanine +clonNAT +G418 +Thialysine	cSGA_v2_r4	8	11	5.02223732785	10077.4980221	50.8459556319	254	5.17832597571	804299.991388	12683.6423613	43	6.15245989979	800834.98637	13302.1955584	2235	1039	136	136	155	160	135	1011	0
DLR00015615	7	16	YJR135C	UD20-36_5h_3x	SD/MSG -ARG -HIS -LYS +Canavanine +clonNAT +G418 +Thialysine	cSGA_v2_r4	8	11	5.03636110885	10128.8934376	43.238034839	254	5.26458130074	790344.994708	8754.68478178	43	6.24136088159	786922.989047	8992.55559732	2369	1042	136	136	154	159	136	1074	0
DLR00015615	7	17	YKL096W	UD20-36_5h_3x	SD/MSG -ARG -HIS -LYS +Canavanine +clonNAT +G418 +Thialysine	cSGA_v2_r4	8	11	5.46201944317	11413.4295881	46.7025834299	254	5.55000020151	893775.999285	5890.50303041	43	6.57182499407	891471.993755	5925.92965509	2502	1041	136	136	155	161	138	1014	0
DLR00015615	7	18	YJR134C	UD20-36_5h_3x	SD/MSG -ARG -HIS -LYS +Canavanine +clonNAT +G418 +Thialysine	cSGA_v2_r4	8	11	5.01845939617	9699.41691953	39.2160126304	254	5.30669753257	713706.998047	6017.64898932	43	6.30406927656	709420.992358	5677.16125717	2638	1042	136	136	149	156	136	1007	0
DLR00015615	7	19	YKL094W	UD20-36_5h_3x	SD/MSG -ARG -HIS -LYS +Canavanine +clonNAT +G418 +Thialysine	cSGA_v2_r4	8	11	5.36095604427	10873.2649839	40.9235502738	254	5.50223037526	810642.999791	5689.53756805	43	6.53956418185	806195.994965	5047.95641278	2777	1039	136	136	151	158	137	816	0
DLR00015615	7	20	YJR133W	UD20-36_5h_3x	SD/MSG -ARG -HIS -LYS +Canavanine +clonNAT +G418 +Thialysine	cSGA_v2_r4	8	11	4.90408737595	10066.7771766	50.6238129559	254	5.16134312188	720360.994235	8304.13521392	43	6.14587661474	716555.989098	8666.07692741	2908	1046	136	136	146	154	136	1002	0
DLR00015615	7	21	YKL093W	UD20-36_5h_3x	SD/MSG -ARG -HIS -LYS +Canavanine +clonNAT +G418 +Thialysine	cSGA_v2_r4	8	11	5.18734019685	9294.84858348	30.2204105194	254	5.42068510179	703392.999978	4551.55230713	43	6.44886437577	696255.994984	3876.67545142	3050	1043	136	136	149	156	137	884	0
DLR00015615	7	22	YJR131W	UD20-36_5h_3x	SD/MSG -ARG -HIS -LYS +Canavanine +clonNAT +G418 +Thialysine	cSGA_v2_r4	8	11	5.14921617782	9832.61974887	46.6864885942	254	5.2953330131	744590.99603	7212.63109507	43	6.28713792586	739062.990004	7458.92323486	3188	1037	136	136	145	153	134	853	0
DLR00015615	7	23	YKL092C	UD20-36_5h_3x	SD/MSG -ARG -HIS -LYS +Canavanine +clonNAT +G418 +Thialysine	cSGA_v2_r4	8	11	5.10450057124	9092.61148896	81.6706579882	254	5.1749499606	768909.992051	9130.91957813	43	6.13069600206	763103.986549	10160.0477885	3317	1044	136	136	148	155	136	859	2
DLR00015615	7	24	YOR202W	UD20-36_5h_3x	SD/MSG -ARG -HIS -LYS +Canavanine +clonNAT +G418 +Thialysine	cSGA_v2_r4	8	11	5.04635039062	11950.3123363	181.164549643	254	5.07661843722	1032811.98786	15010.9642296	43	6.04035689406	1031084.98483	16955.6768565	3460	1040	136	136	148	153	133	603	0
DLR00015615	8	1	YOR202W	UD20-36_5h_3x	SD/MSG -ARG -HIS -LYS +Canavanine +clonNAT +G418 +Thialysine	cSGA_v2_r4	8	11	4.71312163024	11094.78091	144.237818295	254	5.07724968329	920610.030523	12390.6730657	43	6.04878708219	912510.80835	13448.5330326	325	1177	136	136	152	157	139	901	0
DLR00015615	8	2	YKR012C	UD20-36_5h_3x	SD/MSG -ARG -HIS -LYS +Canavanine +clonNAT +G418 +Thialysine	cSGA_v2_r4	8	11	5.62247945214	8335.40506825	73.1650411546	254	5.9924018409	696793.99057	13702.0853437	43	7.71577267095	691477.970576	15212.042045	460	1172	136	136	154	160	140	1217	20
DLR00015615	8	3	YKR103W	UD20-36_5h_3x	SD/MSG -ARG -HIS -LYS +Canavanine +clonNAT +G418 +Thialysine	cSGA_v2_r4	8	11	5.13550186266	9596.19619326	121.359615281	254	5.21426006416	716374.995271	8452.5177135	43	6.3320492646	689236.061331	5764.91233094	593	1173	136	136	147	155	137	989	0
DLR00015615	8	4	YKR011C	UD20-36_5h_3x	SD/MSG -ARG -HIS -LYS +Canavanine +clonNAT +G418 +Thialysine	cSGA_v2_r4	8	11	4.9099309245	8426.10592893	34.3993150677	254	5.14951461238	640432.99532	7685.71226613	43	6.26768787727	611655.402323	4828.06336961	728	1179	136	136	149	156	138	1005	0
DLR00015615	8	5	YKR102W	UD20-36_5h_3x	SD/MSG -ARG -HIS -LYS +Canavanine +clonNAT +G418 +Thialysine	cSGA_v2_r4	8	11	5.16127978501	10468.394819	33.3845550491	254	5.44896698808	766253.174431	5994.41304409	43	6.38942731759	777611.992365	6930.4217168	867	1171	136	136	150	158	138	849	0
DLR00015615	8	6	YKR010C	UD20-36_5h_3x	SD/MSG -ARG -HIS -LYS +Canavanine +clonNAT +G418 +Thialysine	cSGA_v2_r4	8	11	4.77664226301	9688.2534725	52.1767528088	254	5.14215697497	739400.99374	8497.70109349	43	6.22931495167	710679.362736	5747.83576314	1002	1173	136	136	151	158	139	1064	0
DLR00015615	8	7	YKR101W	UD20-36_5h_3x	SD/MSG -ARG -HIS -LYS +Canavanine +clonNAT +G418 +Thialysine	cSGA_v2_r4	8	11	4.70240462619	9559.03821479	44.3813116381	254	5.05152423782	712407.992176	8218.70642025	43	6.02603222886	709208.98788	8606.11688313	1139	1171	136	136	150	157	138	1267	0
DLR00015615	8	8	YKR009C	UD20-36_5h_3x	SD/MSG -ARG -HIS -LYS +Canavanine +clonNAT +G418 +Thialysine	cSGA_v2_r4	8	11	4.81892078202	9436.90880135	55.3351839679	254	5.17879039397	700090.995292	7130.02847832	43	6.15660623857	696662.989988	7299.96002485	1275	1176	136	136	150	157	137	1098	11
DLR00015615	8	9	YKR100C	UD20-36_5h_3x	SD/MSG -ARG -HIS -LYS +Canavanine +clonNAT +G418 +Thialysine	cSGA_v2_r4	8	11	5.33110150452	11400.3761394	31.4973993799	254	5.61115103453	888818.999731	5542.89770713	43	6.6560174309	887578.995844	4943.07791579	1415	1173	136	136	155	160	139	1038	18
DLR00015615	8	10	YKR007W	UD20-36_5h_3x	SD/MSG -ARG -HIS -LYS +Canavanine +clonNAT +G418 +Thialysine	cSGA_v2_r4	8	11	3.82174450452	4083.22502949	41.648475299	254	4.30764315011	251953.860666	4295.35850474	43	5.11928183464	243453.523341	3185.93351112	1554	1176	136	136	136	146	130	1375	0
DLR00015615	8	11	YKR099W	UD20-36_5h_3x	SD/MSG -ARG -HIS -LYS +Canavanine +clonNAT +G418 +Thialysine	cSGA_v2_r4	8	11	4.34912924539	8710.39323625	86.3479418962	254	4.50107651875	560793.987068	9939.51531499	43	5.55718600167	526023.024679	7276.48129321	1687	1166	136	136	139	147	128	1001	0
DLR00015615	8	12	YKR005C	UD20-36_5h_3x	SD/MSG -ARG -HIS -LYS +Canavanine +clonNAT +G418 +Thialysine	cSGA_v2_r4	8	11	5.09191757885	10845.5223134	44.7388047836	254	5.31995686245	854519.994278	9794.74276762	43	6.44569420194	822240.842457	6055.20689257	1820	1176	136	136	154	159	136	1037	0
DLR00015615	8	13	YKR098C	UD20-36_5h_3x	SD/MSG -ARG -HIS -LYS +Canavanine +clonNAT +G418 +Thialysine	cSGA_v2_r4	8	11	5.02263854119	10724.5839394	60.3725548395	254	5.10830420127	868954.988522	17073.8511582	43	6.08538093054	866342.984646	17855.2027456	1959	1174	136	136	155	160	135	1060	0
DLR00015615	8	14	YKR003W	UD20-36_5h_3x	SD/MSG -ARG -HIS -LYS +Canavanine +clonNAT +G418 +Thialysine	cSGA_v2_r4	8	11	5.00035789166	10122.9401982	64.0368053052	254	4.99269289767	826638.986655	19149.1081216	43	5.97326360469	823617.983464	20074.0171728	2094	1176	136	136	155	160	135	1151	0
DLR00015615	8	15	YKR097W	UD20-36_5h_3x	SD/MSG -ARG -HIS -LYS +Canavanine +clonNAT +G418 +Thialysine	cSGA_v2_r4	8	11	5.02771914666	10771.9423521	48.8147603843	254	5.2829962194	855755.994414	8924.55382631	43	6.26268173505	852605.989249	9351.77295496	2233	1172	136	136	154	159	135	906	0
DLR00015615	8	16	YKR001C	UD20-36_5h_3x	SD/MSG -ARG -HIS -LYS +Canavanine +clonNAT +G418 +Thialysine	cSGA_v2_r4	8	11	3.28277600994	1629.14426203	26.5028411284	254	4.22614411832	111457.999632	3584.26424334	43	4.54801653357	95596.992145	1124.12856312	2363	1181	136	136	131	141	126	817	0
DLR00015615	8	17	YKR096W	UD20-36_5h_3x	SD/MSG -ARG -HIS -LYS +Canavanine +clonNAT +G418 +Thialysine	cSGA_v2_r4	8	11	4.90377708728	10208.5973465	47.9385387049	254	5.19166859652	792607.993832	8569.6373501	43	6.16893506399	789258.988773	9003.6686031	2502	1176	136	136	152	158	136	1058	0
DLR00015615	8	18	YKL222C	UD20-36_5h_3x	SD/MSG -ARG -HIS -LYS +Canavanine +clonNAT +G418 +Thialysine	cSGA_v2_r4	8	11	5.12240794959	10569.2261361	42.870592159	254	5.33363769873	787253.997186	6805.8692751	43	6.32783617489	783907.99131	6883.4429505	2635	1177	136	136	150	156	135	881	0
DLR00015615	8	19	YKR095W	UD20-36_5h_3x	SD/MSG -ARG -HIS -LYS +Canavanine +clonNAT +G418 +Thialysine	cSGA_v2_r4	8	11	5.15419354763	10071.3016789	38.9331516377	254	5.32562657184	732331.998394	5948.04932117	43	6.33056981127	727444.99269	5516.45107906	2778	1174	136	136	148	155	134	860	4
DLR00015615	8	20	YKL221W	UD20-36_5h_3x	SD/MSG -ARG -HIS -LYS +Canavanine +clonNAT +G418 +Thialysine	cSGA_v2_r4	8	11	4.76917555774	8205.34339735	37.5241785884	254	5.09759735005	579860.996719	5468.87333567	43	6.07604979633	573685.991073	5348.34261901	2908	1182	136	136	145	153	135	1025	0
DLR00015615	8	21	YKR094C	UD20-36_5h_3x	SD/MSG -ARG -HIS -LYS +Canavanine +clonNAT +G418 +Thialysine	cSGA_v2_r4	8	11	4.80153777125	8455.68663459	40.6448800823	254	5.06648104877	563655.996766	5560.07199599	43	6.05072172425	557993.991335	5285.78989408	3047	1173	136	136	139	148	132	1072	0
DLR00015615	8	22	YKL220C	UD20-36_5h_3x	SD/MSG -ARG -HIS -LYS +Canavanine +clonNAT +G418 +Thialysine	cSGA_v2_r4	8	11	4.97177443693	9484.83225277	45.349647843	254	5.13116150593	709624.993714	8416.01219649	43	6.2275253071	679836.957349	6060.72198048	3187	1174	136	136	143	151	134	775	0
DLR00015615	8	23	YKR093W	UD20-36_5h_3x	SD/MSG -ARG -HIS -LYS +Canavanine +clonNAT +G418 +Thialysine	cSGA_v2_r4	8	11	5.22417792578	10125.9853082	67.6660967463	254	5.29406285415	804156.687906	7131.32087579	43	6.15577925617	825127.986528	11080.8542583	3320	1170	136	136	146	152	133	611	0
DLR00015615	8	24	YOR202W	UD20-36_5h_3x	SD/MSG -ARG -HIS -LYS +Canavanine +clonNAT +G418 +Thialysine	cSGA_v2_r4	8	11	5.20125205596	12022.5368846	160.920159928	254	5.1387894919	1040814.98878	13393.2111497	43	6.09974136901	1039511.98528	15409.723368	3455	1171	136	136	148	153	132	594	9
DLR00015615	9	1	YOR202W	UD20-36_5h_3x	SD/MSG -ARG -HIS -LYS +Canavanine +clonNAT +G418 +Thialysine	cSGA_v2_r4	8	11	4.811180868	11442.0474574	168.80380314	254	5.08506634278	986376.987573	15034.1526122	43	6.05198557927	983002.984383	16618.7238629	323	1312	136	136	153	159	139	759	0
DLR00015615	9	2	YKL008C	UD20-36_5h_3x	SD/MSG -ARG -HIS -LYS +Canavanine +clonNAT +G418 +Thialysine	cSGA_v2_r4	8	11	9	7863.3	647.650202719	254	7.10922162765	704045.986609	44226.6728397	43	8.66576316187	701405.976649	44311.1864998	457	1308	136	136	154	159	139	1550	28
DLR00015615	9	3	YKL120W	UD20-36_5h_3x	SD/MSG -ARG -HIS -LYS +Canavanine +clonNAT +G418 +Thialysine	cSGA_v2_r4	8	11	5.24016307006	9894.31878651	49.6173754283	254	5.36027733694	781341.996752	7363.3426842	43	6.36218119425	776216.990958	7684.96213159	597	1307	136	136	151	158	139	890	0
DLR00015615	9	4	YKL007W	UD20-36_5h_3x	SD/MSG -ARG -HIS -LYS +Canavanine +clonNAT +G418 +Thialysine	cSGA_v2_r4	8	11	4.60011782446	7577.57020645	40.9647977436	254	4.88856353491	544190.99241	7574.97399946	43	5.86290599774	537208.987979	7530.0904583	733	1309	136	136	145	153	136	1195	0
DLR00015615	9	5	YKL117W	UD20-36_5h_3x	SD/MSG -ARG -HIS -LYS +Canavanine +clonNAT +G418 +Thialysine	cSGA_v2_r4	8	11	5.19643809872	10423.2332766	33.4283896724	254	5.48876021243	802533.446757	5803.24649964	43	6.43161619498	814643.992304	6992.22704334	870	1308	136	136	153	160	141	1093	0
DLR00015615	9	6	YKL006W	UD20-36_5h_3x	SD/MSG -ARG -HIS -LYS +Canavanine +clonNAT +G418 +Thialysine	cSGA_v2_r4	8	11	2.33745970137	761.369642044	14.0151055666	254	3.33448895714	67873.9835434	4529.70024787	43	3.49283935704	40374.7228737	478.726490621	1000	1309	136	136	128	140	128	373	0
DLR00015615	9	7	YKL116C	UD20-36_5h_3x	SD/MSG -ARG -HIS -LYS +Canavanine +clonNAT +G418 +Thialysine	cSGA_v2_r4	8	11	4.82340427382	9868.39546903	57.1251838992	254	5.15469480374	727412.994568	7955.61301597	43	6.24202333334	703091.638227	5380.42972671	1141	1305	136	136	149	156	137	1126	3
DLR00015615	9	8	YKL005C	UD20-36_5h_3x	SD/MSG -ARG -HIS -LYS +Canavanine +clonNAT +G418 +Thialysine	cSGA_v2_r4	8	11	4.86676010028	9275.40112127	41.7424768455	254	5.23796441034	702404.99703	6276.97748315	43	6.21832971158	697301.991352	5993.32526897	1276	1318	136	136	151	157	136	985	0
DLR00015615	9	9	YKL115C	UD20-36_5h_3x	SD/MSG -ARG -HIS -LYS +Canavanine +clonNAT +G418 +Thialysine	cSGA_v2_r4	8	11	5.09471446495	11169.6243168	40.8738974311	254	5.37233526557	865595.996296	8258.91556189	43	6.36343162719	863871.990453	8260.48343551	1411	1308	136	136	153	158	137	934	0
DLR00015615	9	10	YKL001C	UD20-36_5h_3x	SD/MSG -ARG -HIS -LYS +Canavanine +clonNAT +G418 +Thialysine	cSGA_v2_r4	8	11	5.07439539279	10781.8241453	38.5623689713	254	5.37408168654	827147.997247	7143.44545751	43	6.36745648478	824643.991331	6984.47908378	1550	1309	136	136	152	158	136	977	5
DLR00015615	9	11	YKL114C	UD20-36_5h_3x	SD/MSG -ARG -HIS -LYS +Canavanine +clonNAT +G418 +Thialysine	cSGA_v2_r4	8	11	5.15321202833	11234.0227756	43.3854267455	254	5.37148620538	851363.996499	8450.54904885	43	6.36903134572	848919.990795	8309.93700765	1680	1308	136	136	151	157	135	924	0
DLR00015615	9	12	YJR154W	UD20-36_5h_3x	SD/MSG -ARG -HIS -LYS +Canavanine +clonNAT +G418 +Thialysine	cSGA_v2_r4	8	11	4.88678775935	10262.105272	58.1645163005	254	5.09404256549	776801.991017	11266.3527799	43	6.21240358122	741814.469285	7176.71486634	1815	1311	136	136	149	155	134	1308	0
DLR00015615	9	13	YKL113C	UD20-36_5h_3x	SD/MSG -ARG -HIS -LYS +Canavanine +clonNAT +G418 +Thialysine	cSGA_v2_r4	8	11	3.53092075355	4669.52028638	56.6580260131	254	3.57748669825	275899.989831	9783.51755208	43	4.37663241006	270452.992112	10080.1632409	1960	1309	136	136	127	137	121	1096	0
DLR00015615	9	14	YJR153W	UD20-36_5h_3x	SD/MSG -ARG -HIS -LYS +Canavanine +clonNAT +G418 +Thialysine	cSGA_v2_r4	8	11	5.41016368203	11152.784309	59.8581513715	254	5.33941546639	942341.99256	14260.6420197	43	6.32459586697	939733.986973	15015.8658397	2095	1312	136	136	158	162	136	996	0
DLR00015615	9	15	YKL110C	UD20-36_5h_3x	SD/MSG -ARG -HIS -LYS +Canavanine +clonNAT +G418 +Thialysine	cSGA_v2_r4	8	11	4.34174332127	9006.19961836	97.4418332701	254	4.2046041923	564957.982437	18413.0311869	43	5.15881564987	564727.983544	20281.1941726	2232	1311	136	136	135	143	124	1086	0
DLR00015615	9	16	YJR152W	UD20-36_5h_3x	SD/MSG -ARG -HIS -LYS +Canavanine +clonNAT +G418 +Thialysine	cSGA_v2_r4	8	11	4.99591494775	10591.7460148	54.1862707379	254	5.26431345521	852869.994182	9663.23875439	43	6.24800684233	851541.988695	9892.3810775	2367	1310	136	136	155	160	137	1212	0
DLR00015615	9	17	YKL109W	UD20-36_5h_3x	SD/MSG -ARG -HIS -LYS +Canavanine +clonNAT +G418 +Thialysine	cSGA_v2_r4	8	11	4.09614215866	5288.36459616	60.6922282705	254	4.61454111727	350453.996427	3445.24958268	43	5.51031025228	345659.99153	2710.68183185	2505	1322	136	136	137	147	132	1579	6
DLR00015615	9	18	YJR150C	UD20-36_5h_3x	SD/MSG -ARG -HIS -LYS +Canavanine +clonNAT +G418 +Thialysine	cSGA_v2_r4	8	11	5.16946884511	10521.8363306	32.2803264933	254	5.48229699107	801414.921722	5154.44818505	43	6.44917914712	809424.993088	5593.26633953	2639	1316	136	136	152	158	137	1051	0
DLR00015615	9	19	YKL107W	UD20-36_5h_3x	SD/MSG -ARG -HIS -LYS +Canavanine +clonNAT +G418 +Thialysine	cSGA_v2_r4	8	11	5.12201293748	10496.6288821	43.1354740001	254	5.37093724676	770480.998131	5987.97229493	43	6.38174606076	766533.992516	5714.48852839	2778	1310	136	136	147	155	135	910	0
DLR00015615	9	20	YJR149W	UD20-36_5h_3x	SD/MSG -ARG -HIS -LYS +Canavanine +clonNAT +G418 +Thialysine	cSGA_v2_r4	8	11	5.13243110443	9696.47172438	33.3202930279	254	5.39789347672	708190.823292	4807.5533263	43	6.36617481607	712956.993265	4973.81332956	2913	1316	136	136	148	155	136	1012	0
DLR00015615	9	21	YKL106W	UD20-36_5h_3x	SD/MSG -ARG -HIS -LYS +Canavanine +clonNAT +G418 +Thialysine	cSGA_v2_r4	8	11	5.17801258464	9582.41030655	36.1088803654	254	5.46599991626	702877.999516	5219.92949673	43	6.5336449367	695962.997324	3750.31460175	3050	1311	136	136	145	153	135	835	0
DLR00015615	9	22	YJR148W	UD20-36_5h_3x	SD/MSG -ARG -HIS -LYS +Canavanine +clonNAT +G418 +Thialysine	cSGA_v2_r4	8	11	5.08763914828	9541.04543684	45.0708648508	254	5.24382609054	717992.996053	7047.18443674	43	6.23175608181	712621.990422	7182.69536898	3186	1312	136	136	143	151	133	912	0
DLR00015615	9	23	YKL105C	UD20-36_5h_3x	SD/MSG -ARG -HIS -LYS +Canavanine +clonNAT +G418 +Thialysine	cSGA_v2_r4	8	11	5.25647555033	9969.92210367	73.0922518145	254	5.24862492753	835584.992972	8567.28094705	43	6.21361754982	829116.987676	9577.61071861	3324	1310	136	136	146	152	133	688	0
DLR00015615	9	24	YOR202W	UD20-36_5h_3x	SD/MSG -ARG -HIS -LYS +Canavanine +clonNAT +G418 +Thialysine	cSGA_v2_r4	8	11	5.44851118376	12428.4961266	192.834967525	254	5.19382531814	1118270.98813	14968.677463	43	6.15607263446	1115470.9848	17018.4307948	3461	1312	136	136	148	153	132	475	31
DLR00015615	10	1	YOR202W	UD20-36_5h_3x	SD/MSG -ARG -HIS -LYS +Canavanine +clonNAT +G418 +Thialysine	cSGA_v2_r4	8	11	4.70971244995	10983.9697503	148.670302369	254	5.07962414036	885500.699087	11814.5621017	43	5.92153534025	928433.984024	18472.8597581	324	1447	136	136	152	157	138	774	11
DLR00015615	10	2	YKR024C	UD20-36_5h_3x	SD/MSG -ARG -HIS -LYS +Canavanine +clonNAT +G418 +Thialysine	cSGA_v2_r4	8	11	3.98275887542	4894.04680247	36.4194366636	254	4.35939038331	371909.988998	6476.91221795	43	5.34950403153	341222.251179	4518.65402525	458	1443	136	136	141	149	132	849	0
DLR00015615	10	3	YLL013C	UD20-36_5h_3x	SD/MSG -ARG -HIS -LYS +Canavanine +clonNAT +G418 +Thialysine	cSGA_v2_r4	8	11	5.37925705278	10487.2056626	32.0050920712	254	5.4818127515	837981.998287	7734.4104267	43	6.50371532253	833227.992391	8062.03804502	598	1443	136	136	153	159	139	903	0
DLR00015615	10	4	YKR023W	UD20-36_5h_3x	SD/MSG -ARG -HIS -LYS +Canavanine +clonNAT +G418 +Thialysine	cSGA_v2_r4	8	11	5.0110497925	9565.56503291	33.5590389552	254	5.23389294061	716690.995956	7935.88819167	43	6.35587198463	688062.58117	5210.19952037	734	1447	136	136	148	156	138	814	0
DLR00015615	10	5	YLL012W	UD20-36_5h_3x	SD/MSG -ARG -HIS -LYS +Canavanine +clonNAT +G418 +Thialysine	cSGA_v2_r4	8	11	5.06483532041	10110.108362	37.1981074082	254	5.30461152296	748686.996593	7566.6417237	43	6.30557835644	745423.990761	7484.0489152	871	1441	136	136	149	156	138	1099	0
DLR00015615	10	6	YKR021W	UD20-36_5h_3x	SD/MSG -ARG -HIS -LYS +Canavanine +clonNAT +G418 +Thialysine	cSGA_v2_r4	8	11	4.84755954373	9641.53793802	52.4113198159	254	5.17235896872	718635.994976	8058.02900999	43	6.15585019216	715010.989836	8100.10278196	1004	1447	136	136	149	156	138	1027	0
DLR00015615	10	7	YLL010C	UD20-36_5h_3x	SD/MSG -ARG -HIS -LYS +Canavanine +clonNAT +G418 +Thialysine	cSGA_v2_r4	8	11	5.16678482602	11224.4418016	35.6036861811	254	5.42510397211	876201.997548	7892.44165366	43	6.43242593933	872382.991824	7572.13784499	1139	1444	136	136	153	160	139	828	0
DLR00015615	10	8	YKR020W	UD20-36_5h_3x	SD/MSG -ARG -HIS -LYS +Canavanine +clonNAT +G418 +Thialysine	cSGA_v2_r4	8	11	3.44439003529	2866.65749026	30.8401306556	254	3.83316625474	170681.991807	4077.91895635	43	4.57348895594	157575.990868	2860.9810778	1288	1453	136	136	125	136	124	885	0
DLR00015615	10	9	YLL009C	UD20-36_5h_3x	SD/MSG -ARG -HIS -LYS +Canavanine +clonNAT +G418 +Thialysine	cSGA_v2_r4	8	11	0	11	5.1109457611	254	12	28825.5631561	415.560072497	43	0	43	33.511103269	1408	1450	136	136	-1	-1	-1	6	0
DLR00015615	10	10	YKR019C	UD20-36_5h_3x	SD/MSG -ARG -HIS -LYS +Canavanine +clonNAT +G418 +Thialysine	cSGA_v2_r4	8	11	4.46355747925	7558.35842042	73.3055598072	254	4.83098281906	513585.992759	6665.34139602	43	5.77785733806	511459.988563	7006.91706493	1552	1450	136	136	141	149	131	1301	0
DLR00015615	10	11	YLL007C	UD20-36_5h_3x	SD/MSG -ARG -HIS -LYS +Canavanine +clonNAT +G418 +Thialysine	cSGA_v2_r4	8	11	5.17357075253	11048.5110408	45.3997279735	254	5.37289555671	830227.997148	7830.19735208	43	6.48021983578	806751.364499	4901.19805906	1682	1444	136	136	149	155	134	948	0
DLR00015615	10	12	YKR018C	UD20-36_5h_3x	SD/MSG -ARG -HIS -LYS +Canavanine +clonNAT +G418 +Thialysine	cSGA_v2_r4	8	11	5.07946813518	9885.59821064	38.1323372578	254	5.32096939359	779921.996243	7829.64844061	43	6.42621671756	753273.365046	5055.74800289	1820	1442	136	136	152	158	135	892	0
DLR00015615	10	13	YLL006W	UD20-36_5h_3x	SD/MSG -ARG -HIS -LYS +Canavanine +clonNAT +G418 +Thialysine	cSGA_v2_r4	8	11	3.92316656931	5224.01240227	54.2077675331	254	4.27236350354	282329.975818	4139.38727964	43	5.13863511441	275745.74727	3200.11171434	1956	1441	136	136	127	136	121	914	0
DLR00015615	10	14	YKR017C	UD20-36_5h_3x	SD/MSG -ARG -HIS -LYS +Canavanine +clonNAT +G418 +Thialysine	cSGA_v2_r4	8	11	5.00388934463	10547.2998558	50.5786934104	254	5.23380409117	829243.993211	10858.1786106	43	6.36498606845	793174.954888	6729.62687245	2096	1447	136	136	151	157	134	1030	0
DLR00015615	10	15	YLL005C	UD20-36_5h_3x	SD/MSG -ARG -HIS -LYS +Canavanine +clonNAT +G418 +Thialysine	cSGA_v2_r4	8	11	4.99794475289	10563.8465296	51.838839552	254	5.39506707595	810838.452602	6932.76734281	43	6.4148698438	805016.471367	6260.15080204	2231	1442	136	136	152	157	134	1014	0
DLR00015615	10	16	YKR016W	UD20-36_5h_3x	SD/MSG -ARG -HIS -LYS +Canavanine +clonNAT +G418 +Thialysine	cSGA_v2_r4	8	11	4.38548445952	6852.07084316	69.9763991423	254	4.83776819356	505870.993704	5688.36897881	43	5.77344515661	500275.98923	5906.52950202	2369	1446	136	136	145	153	133	1238	0
DLR00015615	10	17	YLL002W	UD20-36_5h_3x	SD/MSG -ARG -HIS -LYS +Canavanine +clonNAT +G418 +Thialysine	cSGA_v2_r4	8	11	3.33041949168	3851.04116959	46.4698726232	254	3.57133755797	237142.99191	6846.82094193	43	4.31630698904	231073.993676	7068.17538177	2502	1449	136	136	129	139	124	1465	0
DLR00015615	10	18	YKR015C	UD20-36_5h_3x	SD/MSG -ARG -HIS -LYS +Canavanine +clonNAT +G418 +Thialysine	cSGA_v2_r4	8	11	4.84266081411	9918.17448429	50.551501867	254	5.18370858035	738247.995387	6652.84473947	43	6.25105166784	716947.488366	4819.88412934	2636	1454	136	136	147	154	134	1101	0
DLR00015615	10	19	YLL001W	UD20-36_5h_3x	SD/MSG -ARG -HIS -LYS +Canavanine +clonNAT +G418 +Thialysine	cSGA_v2_r4	8	11	4.68560095377	7773.5673978	37.33642392	254	5.06139656937	572496.996443	5250.24950814	43	6.10858156226	553918.791549	3612.04734917	2776	1447	136	136	146	154	135	1279	0
DLR00015615	10	20	YKR014C	UD20-36_5h_3x	SD/MSG -ARG -HIS -LYS +Canavanine +clonNAT +G418 +Thialysine	cSGA_v2_r4	8	11	4.77966252131	8450.2277563	43.1243859365	254	5.13764603159	627602.996087	6156.65018311	43	6.2106426435	606699.497072	4128.36850735	2913	1449	136	136	146	154	136	1269	5
DLR00015615	10	21	YKR106W	UD20-36_5h_3x	SD/MSG -ARG -HIS -LYS +Canavanine +clonNAT +G418 +Thialysine	cSGA_v2_r4	8	11	5.06386010506	9817.38530825	35.7468614638	254	5.3378506979	738825.997937	5888.14331072	43	6.34078425297	736067.992233	5747.60284917	3044	1444	136	136	147	154	136	1200	0
DLR00015615	10	22	YKR013W	UD20-36_5h_3x	SD/MSG -ARG -HIS -LYS +Canavanine +clonNAT +G418 +Thialysine	cSGA_v2_r4	8	11	4.86815947426	8723.66816966	40.1292945381	254	5.16909882255	680671.995082	6822.67133468	43	6.13911175454	673411.989333	6872.20881908	3181	1445	136	136	145	152	135	873	0
DLR00015615	10	23	YKR105C	UD20-36_5h_3x	SD/MSG -ARG -HIS -LYS +Canavanine +clonNAT +G418 +Thialysine	cSGA_v2_r4	8	11	5.44758561043	10900.196352	88.8682265646	254	5.38700340493	953584.993711	9174.47885406	43	6.35626857028	949527.987846	10665.8439301	3324	1445	136	136	148	154	134	736	0
DLR00015615	10	24	YOR202W	UD20-36_5h_3x	SD/MSG -ARG -HIS -LYS +Canavanine +clonNAT +G418 +Thialysine	cSGA_v2_r4	8	11	4.74559812684	11471.1653781	155.724907133	254	4.97857876882	1000861.98735	15449.4435254	43	5.93612469954	997887.984927	17567.4983893	3457	1447	136	136	145	150	130	617	0
DLR00015615	11	1	YOR202W	UD20-36_5h_3x	SD/MSG -ARG -HIS -LYS +Canavanine +clonNAT +G418 +Thialysine	cSGA_v2_r4	8	11	4.87445771588	10462.0313419	166.914807099	254	5.06381598762	901489.987931	14499.5664387	43	6.02207196292	897790.984424	15881.7867303	325	1580	136	136	153	158	139	798	9
DLR00015615	11	2	YKL030W	UD20-36_5h_3x	SD/MSG -ARG -HIS -LYS +Canavanine +clonNAT +G418 +Thialysine	cSGA_v2_r4	8	11	4.73473106013	8820.28399385	68.0209056138	254	4.98125918648	753930.989276	11911.3209568	43	5.9450191035	747054.985613	12656.5961971	459	1580	136	136	152	158	139	934	0
DLR00015615	11	3	YKL136W	UD20-36_5h_3x	SD/MSG -ARG -HIS -LYS +Canavanine +clonNAT +G418 +Thialysine	cSGA_v2_r4	8	11	4.856491718	8932.29766112	48.7042971059	254	5.08512380087	700219.992157	9683.17724061	43	6.06430922249	694460.987501	10025.3762346	598	1579	136	136	149	155	138	1123	0
DLR00015615	11	4	YKL029C	UD20-36_5h_3x	SD/MSG -ARG -HIS -LYS +Canavanine +clonNAT +G418 +Thialysine	cSGA_v2_r4	8	11	4.46674963984	7086.41380191	50.9937347319	254	4.78530154428	521814.990839	8262.46947518	43	5.75076096028	514048.987253	8453.53926325	736	1579	136	136	145	153	136	1106	0
DLR00015615	11	5	YKL133C	UD20-36_5h_3x	SD/MSG -ARG -HIS -LYS +Canavanine +clonNAT +G418 +Thialysine	cSGA_v2_r4	8	11	5.2200667723	9935.17974947	30.3517655339	254	5.39921897428	770697.99842	7100.28100076	43	6.41632842498	765430.992747	6902.45263032	868	1582	136	136	152	159	139	927	0
DLR00015615	11	6	YKL027W	UD20-36_5h_3x	SD/MSG -ARG -HIS -LYS +Canavanine +clonNAT +G418 +Thialysine	cSGA_v2_r4	8	11	4.639223486	7791.78787529	52.1398926805	254	4.97482490724	576262.994178	7041.68443754	43	5.94568687145	569028.989238	7004.66359754	999	1586	136	136	147	154	136	1067	0
DLR00015615	11	7	YKL132C	UD20-36_5h_3x	SD/MSG -ARG -HIS -LYS +Canavanine +clonNAT +G418 +Thialysine	cSGA_v2_r4	8	11	5.00002766023	10154.5636921	39.3334344577	254	5.3368071067	775170.997452	7014.6325882	43	6.44379625487	752870.284052	4442.54190839	1142	1581	136	136	151	157	138	948	0
DLR00015615	11	8	YKL026C	UD20-36_5h_3x	SD/MSG -ARG -HIS -LYS +Canavanine +clonNAT +G418 +Thialysine	cSGA_v2_r4	8	11	4.86256066121	9602.40431525	47.4821481382	254	5.21608346434	733138.99621	6982.40420107	43	6.20175429423	729018.990711	7035.88999025	1277	1580	136	136	150	156	136	974	0
DLR00015615	11	9	YKL131W	UD20-36_5h_3x	SD/MSG -ARG -HIS -LYS +Canavanine +clonNAT +G418 +Thialysine	cSGA_v2_r4	8	11	4.99038221854	10032.4111518	40.5070121845	254	5.34318203749	781566.998164	6335.48505388	43	6.33354582773	776723.992271	5631.49476195	1414	1577	136	136	151	157	136	841	0
DLR00015615	11	10	YKL025C	UD20-36_5h_3x	SD/MSG -ARG -HIS -LYS +Canavanine +clonNAT +G418 +Thialysine	cSGA_v2_r4	8	11	5.04193617733	9696.58798972	39.7142050928	254	5.40677727443	746718.999467	5902.02393362	43	6.40755728247	742575.99388	5260.1019497	1552	1580	136	136	151	157	135	872	0
DLR00015615	11	11	YKL130C	UD20-36_5h_3x	SD/MSG -ARG -HIS -LYS +Canavanine +clonNAT +G418 +Thialysine	cSGA_v2_r4	8	11	5.05681355162	9835.22106874	39.6991242372	254	5.44626933421	741070.418328	5387.177519	43	6.38017902225	751154.992558	6442.05479257	1682	1586	136	136	149	155	134	824	0
DLR00015615	11	12	YKL023W	UD20-36_5h_3x	SD/MSG -ARG -HIS -LYS +Canavanine +clonNAT +G418 +Thialysine	cSGA_v2_r4	8	11	4.73166076963	8882.8126498	62.3872120927	254	5.10752411624	648867.995176	7365.41443888	43	6.08145262854	646304.989994	7302.82695008	1819	1589	136	136	144	151	131	1108	0
DLR00015615	11	13	YKL129C	UD20-36_5h_3x	SD/MSG -ARG -HIS -LYS +Canavanine +clonNAT +G418 +Thialysine	cSGA_v2_r4	8	11	4.80770394164	9907.43807765	64.614908677	254	5.12230030061	758118.992834	10470.6972057	43	6.099691739	754368.988026	10795.6892512	1956	1581	136	136	148	154	133	939	0
DLR00015615	11	14	YKL020C	UD20-36_5h_3x	SD/MSG -ARG -HIS -LYS +Canavanine +clonNAT +G418 +Thialysine	cSGA_v2_r4	8	11	5.11198862422	9907.32524887	39.0974891732	254	5.41870061162	759132.562896	6171.8391779	43	6.34554246943	771242.991814	7318.80075253	2094	1584	136	136	150	156	133	882	0
DLR00015615	11	15	YKL128C	UD20-36_5h_3x	SD/MSG -ARG -HIS -LYS +Canavanine +clonNAT +G418 +Thialysine	cSGA_v2_r4	8	11	4.98621229065	9812.11846715	41.8439895551	254	5.28691454209	764354.996326	7574.05624956	43	6.27696305051	761618.990611	7549.07500732	2233	1586	136	136	149	155	133	1035	0
DLR00015615	11	16	YKL017C	UD20-36_5h_3x	SD/MSG -ARG -HIS -LYS +Canavanine +clonNAT +G418 +Thialysine	cSGA_v2_r4	8	11	4.9414637874	10092.058526	45.815686363	254	5.27624348038	782358.995956	7699.30849803	43	6.26480085677	780755.990228	7613.10790179	2367	1586	136	136	149	156	134	1237	0
DLR00015615	11	17	YKL127W	UD20-36_5h_3x	SD/MSG -ARG -HIS -LYS +Canavanine +clonNAT +G418 +Thialysine	cSGA_v2_r4	8	11	4.95187447977	9885.87024221	49.3377326423	254	5.32260580214	752161.998324	6221.79129931	43	6.31701927485	748616.992528	5549.81664177	2499	1585	136	136	149	155	134	1028	0
DLR00015615	11	18	YKL015W	UD20-36_5h_3x	SD/MSG -ARG -HIS -LYS +Canavanine +clonNAT +G418 +Thialysine	cSGA_v2_r4	8	11	4.97829636496	9599.24536762	44.1779428347	254	5.2865122202	731410.997901	6125.76777851	43	6.3620884275	712651.281756	3914.50515143	2637	1586	136	136	148	155	135	1084	0
DLR00015615	11	19	YKL124W	UD20-36_5h_3x	SD/MSG -ARG -HIS -LYS +Canavanine +clonNAT +G418 +Thialysine	cSGA_v2_r4	8	11	4.94063579816	9385.45738042	41.6658288678	254	5.24892685011	695027.997619	6256.2294964	43	6.33451712777	675128.414946	3937.51563521	2780	1584	136	136	146	154	135	1099	0
DLR00015615	11	20	YKL010C	UD20-36_5h_3x	SD/MSG -ARG -HIS -LYS +Canavanine +clonNAT +G418 +Thialysine	cSGA_v2_r4	8	11	5.00980303291	9656.4989675	40.8827716377	254	5.26057791941	713700.997153	6376.07515683	43	6.25726487788	708298.991371	5987.12750241	2912	1587	136	136	146	153	135	985	0
DLR00015615	11	21	YKL123W	UD20-36_5h_3x	SD/MSG -ARG -HIS -LYS +Canavanine +clonNAT +G418 +Thialysine	cSGA_v2_r4	8	11	5.19316556947	10341.9575701	38.2128778757	254	5.38518442838	801988.99781	6583.41194232	43	6.3915684937	798827.991774	6219.77033231	3050	1586	136	136	148	155	137	1081	0
DLR00015615	11	22	YKL009W	UD20-36_5h_3x	SD/MSG -ARG -HIS -LYS +Canavanine +clonNAT +G418 +Thialysine	cSGA_v2_r4	8	11	3.17461946196	3245.85330315	37.5315596337	254	3.46922691129	187988.99506	5400.95243633	43	4.16917249725	176590.995082	4421.99102182	3181	1585	136	136	118	130	120	989	0
DLR00015615	11	23	YKL121W	UD20-36_5h_3x	SD/MSG -ARG -HIS -LYS +Canavanine +clonNAT +G418 +Thialysine	cSGA_v2_r4	8	11	4.62937924766	8484.0043486	82.6063688859	254	4.86437631502	717309.987441	11549.2358557	43	5.93509502965	672941.870702	8442.66122202	3322	1581	136	136	143	149	131	728	0
DLR00015615	11	24	YOR202W	UD20-36_5h_3x	SD/MSG -ARG -HIS -LYS +Canavanine +clonNAT +G418 +Thialysine	cSGA_v2_r4	8	11	5.3685817387	12162.8776077	195.666901197	254	5.18742738137	1098740.98875	13601.2361615	43	6.14172479391	1096668.98536	15739.5031312	3460	1586	136	136	147	152	131	500	0
DLR00015615	12	1	YOR202W	UD20-36_5h_3x	SD/MSG -ARG -HIS -LYS +Canavanine +clonNAT +G418 +Thialysine	cSGA_v2_r4	8	11	4.77667321063	11949.2091009	166.810948491	254	5.01213373213	1029788.98669	17623.4350624	43	5.9819502887	1026810.98412	19368.6592298	321	1715	136	136	153	158	138	802	0
DLR00015615	12	2	YKR035W-A	UD20-36_5h_3x	SD/MSG -ARG -HIS -LYS +Canavanine +clonNAT +G418 +Thialysine	cSGA_v2_r4	8	11	4.51621213753	8158.11035069	72.4050628918	254	4.91922684246	654345.762187	8908.60562468	43	5.89389828103	643912.144665	8937.1815981	458	1717	136	136	149	155	137	1153	0
DLR00015615	12	3	YLL026W	UD20-36_5h_3x	SD/MSG -ARG -HIS -LYS +Canavanine +clonNAT +G418 +Thialysine	cSGA_v2_r4	8	11	5.42936529013	10755.2538141	62.0816094987	254	5.40096951148	894354.995172	9956.88509351	43	6.4008267382	890081.989552	10650.1055313	598	1715	136	136	154	159	140	911	0
DLR00015615	12	4	YKR035C	UD20-36_5h_3x	SD/MSG -ARG -HIS -LYS +Canavanine +clonNAT +G418 +Thialysine	cSGA_v2_r4	8	11	4.40263244202	6588.94645662	43.9179191318	254	4.77884240908	480831.991766	6761.68987059	43	5.83880259276	457037.039559	4623.24181392	733	1713	136	136	144	151	136	1772	0
DLR00015615	12	5	YLL025W	UD20-36_5h_3x	SD/MSG -ARG -HIS -LYS +Canavanine +clonNAT +G418 +Thialysine	cSGA_v2_r4	8	11	5.26500614885	10606.7786649	34.264730863	254	5.53053434309	839430.778014	5924.80786687	43	6.46915221295	852765.992	7749.34202739	868	1721	136	136	155	161	141	953	0
DLR00015615	12	6	YKR034W	UD20-36_5h_3x	SD/MSG -ARG -HIS -LYS +Canavanine +clonNAT +G418 +Thialysine	cSGA_v2_r4	8	11	4.623470607	8130.82999564	45.5487675211	254	5.07247008705	604572.893816	6235.88209789	43	5.92452422536	620679.98709	9416.48303127	1005	1718	136	136	149	156	137	825	0
DLR00015615	12	7	YLL024C	UD20-36_5h_3x	SD/MSG -ARG -HIS -LYS +Canavanine +clonNAT +G418 +Thialysine	cSGA_v2_r4	8	11	5.12989235238	10581.1677077	39.5157870325	254	5.37290788497	822481.997051	7411.09211528	43	6.37810685252	819211.991302	7469.89110635	1142	1715	136	136	151	157	138	975	0
DLR00015615	12	8	YKR033C	UD20-36_5h_3x	SD/MSG -ARG -HIS -LYS +Canavanine +clonNAT +G418 +Thialysine	cSGA_v2_r4	8	11	4.85309571813	9052.1428741	44.783568101	254	5.21774115037	699881.996478	7286.79814582	43	6.20386632181	694711.990755	7235.48183151	1277	1721	136	136	149	155	136	943	0
DLR00015615	12	9	YLL023C	UD20-36_5h_3x	SD/MSG -ARG -HIS -LYS +Canavanine +clonNAT +G418 +Thialysine	cSGA_v2_r4	8	11	4.78959047186	9023.52118132	46.2874636768	254	5.18465833903	686082.996066	6987.65993691	43	6.16234170433	682462.990314	7042.78519851	1411	1711	136	136	147	154	134	1051	0
DLR00015615	12	10	YKR032W	UD20-36_5h_3x	SD/MSG -ARG -HIS -LYS +Canavanine +clonNAT +G418 +Thialysine	cSGA_v2_r4	8	11	4.89845746298	8772.6280944	36.8768407844	254	5.24505426273	678439.997011	6298.64998168	43	6.22467524193	673578.990922	6232.80821827	1550	1723	136	136	148	155	134	962	0
DLR00015615	12	11	YLL021W	UD20-36_5h_3x	SD/MSG -ARG -HIS -LYS +Canavanine +clonNAT +G418 +Thialysine	cSGA_v2_r4	8	11	4.99343886106	9706.80494302	39.1568600588	254	5.29979819521	752858.996872	7059.91297063	43	6.2891431164	750179.990958	6995.15052718	1682	1720	136	136	149	155	134	1104	0
DLR00015615	12	12	YKR031C	UD20-36_5h_3x	SD/MSG -ARG -HIS -LYS +Canavanine +clonNAT +G418 +Thialysine	cSGA_v2_r4	8	11	4.77638714757	8879.40425183	55.2519180331	254	5.14522596813	669850.995285	7411.48443988	43	6.12046155808	665624.98989	7581.52033222	1819	1727	136	136	145	152	131	968	0
DLR00015615	12	13	YLL020C	UD20-36_5h_3x	SD/MSG -ARG -HIS -LYS +Canavanine +clonNAT +G418 +Thialysine	cSGA_v2_r4	8	11	4.83549941843	8145.52723903	44.156559482	254	5.31408090886	651217.738538	5417.62515036	43	6.19954767818	662474.990568	7039.05963182	1962	1718	136	136	152	157	134	1061	0
DLR00015615	12	14	YKR030W	UD20-36_5h_3x	SD/MSG -ARG -HIS -LYS +Canavanine +clonNAT +G418 +Thialysine	cSGA_v2_r4	8	11	4.72655135616	8730.83333309	50.7385885331	254	5.10242466961	669546.994344	8048.99501454	43	6.07329259764	666124.989066	8200.79117129	2095	1723	136	136	146	152	132	1116	0
DLR00015615	12	15	YLL019C	UD20-36_5h_3x	SD/MSG -ARG -HIS -LYS +Canavanine +clonNAT +G418 +Thialysine	cSGA_v2_r4	8	11	4.829443791	9068.50958198	45.746722285	254	5.14844134316	710484.994156	7866.60753245	43	6.12181806077	708246.988756	8114.58221829	2225	1723	136	136	148	154	132	1284	0
DLR00015615	12	16	YKR029C	UD20-36_5h_3x	SD/MSG -ARG -HIS -LYS +Canavanine +clonNAT +G418 +Thialysine	cSGA_v2_r4	8	11	4.4226401472	7672.35437539	71.1643832159	254	4.69356469174	584529.987283	10947.4639385	43	5.64719775631	581438.985141	11906.4516927	2368	1719	136	136	145	152	132	1449	0
DLR00015615	12	17	YLL017W	UD20-36_5h_3x	SD/MSG -ARG -HIS -LYS +Canavanine +clonNAT +G418 +Thialysine	cSGA_v2_r4	8	11	4.96930964999	9149.92850582	37.6664981882	254	5.37244923097	698686.08032	4768.60314285	43	6.32139772108	704881.992718	5178.02196345	2505	1716	136	136	148	155	134	1059	0
DLR00015615	12	18	YKR028W	UD20-36_5h_3x	SD/MSG -ARG -HIS -LYS +Canavanine +clonNAT +G418 +Thialysine	cSGA_v2_r4	8	11	4.60943519075	8283.65253896	58.7586615175	254	4.93224743189	622433.991707	8074.12063572	43	5.89223480321	617702.987284	8732.59527681	2637	1721	136	136	145	153	133	1138	0
DLR00015615	12	19	YLL016W	UD20-36_5h_3x	SD/MSG -ARG -HIS -LYS +Canavanine +clonNAT +G418 +Thialysine	cSGA_v2_r4	8	11	4.9658924154	9358.3325387	36.7574679174	254	5.3136851262	721920.998451	5388.22081932	43	6.31007132684	717334.992541	4769.36692595	2774	1719	136	136	148	155	136	1104	0
DLR00015615	12	20	YKR027W	UD20-36_5h_3x	SD/MSG -ARG -HIS -LYS +Canavanine +clonNAT +G418 +Thialysine	cSGA_v2_r4	8	11	4.40665899431	7012.14952162	49.9943229094	254	4.8151997367	498081.993582	5464.07761336	43	5.75663691953	490380.989217	5390.49977112	2915	1719	136	136	140	149	132	1028	0
DLR00015615	12	21	YLL015W	UD20-36_5h_3x	SD/MSG -ARG -HIS -LYS +Canavanine +clonNAT +G418 +Thialysine	cSGA_v2_r4	8	11	5.31027409448	10311.4255431	58.6294633745	254	5.45465780388	837131.997999	5948.13198208	43	6.45645893719	835327.991978	6375.72643539	3052	1720	136	136	150	156	138	1220	0
DLR00015615	12	22	YKR026C	UD20-36_5h_3x	SD/MSG -ARG -HIS -LYS +Canavanine +clonNAT +G418 +Thialysine	cSGA_v2_r4	8	11	5.00820567533	9782.15423734	44.6168698493	254	5.25668600624	778627.995517	6941.33066266	43	6.23722608235	773126.989798	6898.32642723	3186	1724	136	136	145	152	134	869	0
DLR00015615	12	23	YLL014W	UD20-36_5h_3x	SD/MSG -ARG -HIS -LYS +Canavanine +clonNAT +G418 +Thialysine	cSGA_v2_r4	8	11	5.0449883052	9366.78893606	83.3955309743	254	5.11524970003	809647.990482	10205.1592498	43	6.07686724562	801815.986113	11076.8930701	3315	1725	136	136	144	150	132	751	0
DLR00015615	12	24	YOR202W	UD20-36_5h_3x	SD/MSG -ARG -HIS -LYS +Canavanine +clonNAT +G418 +Thialysine	cSGA_v2_r4	8	11	5.31161889227	12160.7288052	193.377785937	254	5.18203911472	1105935.98854	13751.6766745	43	6.1391234972	1102879.98517	15790.4184031	3455	1721	136	136	146	151	130	485	0
DLR00015615	13	1	YOR202W	UD20-36_5h_3x	SD/MSG -ARG -HIS -LYS +Canavanine +clonNAT +G418 +Thialysine	cSGA_v2_r4	8	11	4.56331515031	10082.9190722	165.927399411	254	4.85271614939	925976.985516	18369.5048448	43	5.81051135068	921303.983508	20263.4247466	325	1848	136	136	154	158	138	912	2
DLR00015615	13	2	YKL044W	UD20-36_5h_3x	SD/MSG -ARG -HIS -LYS +Canavanine +clonNAT +G418 +Thialysine	cSGA_v2_r4	8	11	4.67878756418	8819.50674924	75.1232789348	254	5.09972852953	745182.046339	9141.52594814	43	5.94260613269	772143.985011	13705.2513661	460	1856	136	136	154	158	138	1013	0
DLR00015615	13	3	YKL156W	UD20-36_5h_3x	SD/MSG -ARG -HIS -LYS +Canavanine +clonNAT +G418 +Thialysine	cSGA_v2_r4	8	11	4.67431587815	8862.06551998	56.9908542209	254	4.93213941482	714195.988957	11349.9701916	43	5.90121259033	709396.985301	11969.6981956	596	1850	136	136	150	156	137	1216	0
DLR00015615	13	4	YKL043W	UD20-36_5h_3x	SD/MSG -ARG -HIS -LYS +Canavanine +clonNAT +G418 +Thialysine	cSGA_v2_r4	8	11	4.6298714782	7980.14618049	43.7019774345	254	4.98782216845	660900.991072	9484.63065001	43	5.95000150779	654263.986587	9730.59318431	730	1853	136	136	153	159	140	1264	0
DLR00015615	13	5	YKL151C	UD20-36_5h_3x	SD/MSG -ARG -HIS -LYS +Canavanine +clonNAT +G418 +Thialysine	cSGA_v2_r4	8	11	5.13912291826	10295.5831462	47.2582295934	254	5.28350774054	856241.994044	9523.65043708	43	6.39607443575	823791.010276	6336.83966232	867	1854	136	136	155	161	140	961	0
DLR00015615	13	6	YKL041W	UD20-36_5h_3x	SD/MSG -ARG -HIS -LYS +Canavanine +clonNAT +G418 +Thialysine	cSGA_v2_r4	8	11	3.94336856718	4352.90784489	36.8158613508	254	4.42502480984	309564.580581	3228.83809021	43	5.26589301686	305258.989824	2741.50534713	1006	1858	136	136	142	150	135	1455	0
DLR00015615	13	7	YKL150W	UD20-36_5h_3x	SD/MSG -ARG -HIS -LYS +Canavanine +clonNAT +G418 +Thialysine	cSGA_v2_r4	8	11	4.99384051948	9141.85537241	36.2447253125	254	5.27214626583	747501.996502	6765.83040717	43	6.25718504834	740413.990684	6768.83786988	1138	1853	136	136	154	159	139	856	0
DLR00015615	13	8	YKL040C	UD20-36_5h_3x	SD/MSG -ARG -HIS -LYS +Canavanine +clonNAT +G418 +Thialysine	cSGA_v2_r4	8	11	4.52836720627	7527.39831695	52.8517867894	254	4.97514062739	555546.995712	5256.64676125	43	5.93390530996	550291.990575	5141.77861251	1272	1854	136	136	144	152	133	1250	0
DLR00015615	13	9	YKL149C	UD20-36_5h_3x	SD/MSG -ARG -HIS -LYS +Canavanine +clonNAT +G418 +Thialysine	cSGA_v2_r4	8	11	4.90787414193	9548.76274437	43.3967893259	254	5.18089981144	711173.995562	6729.85696831	43	6.16536919423	707639.990193	6562.48948012	1410	1853	136	136	145	151	132	1028	0
DLR00015615	13	10	YKL039W	UD20-36_5h_3x	SD/MSG -ARG -HIS -LYS +Canavanine +clonNAT +G418 +Thialysine	cSGA_v2_r4	8	11	4.91499443659	8889.52995293	49.2479277515	254	5.30385405906	672310.999084	5864.78514093	43	6.38979390129	652549.394689	3488.75830407	1544	1855	136	136	146	153	132	791	0
DLR00015615	13	11	YKL148C	UD20-36_5h_3x	SD/MSG -ARG -HIS -LYS +Canavanine +clonNAT +G418 +Thialysine	cSGA_v2_r4	8	11	5.22345776145	9319.79163988	22.8425745678	254	5.50432823025	747598.999728	4647.59371096	43	6.54885913492	742505.99648	3137.280237	1685	1857	136	136	150	155	135	926	0
DLR00015615	13	12	YKL038W	UD20-36_5h_3x	SD/MSG -ARG -HIS -LYS +Canavanine +clonNAT +G418 +Thialysine	cSGA_v2_r4	8	11	4.87052383045	8508.19385377	36.0573303164	254	5.27802595115	656057.998338	6210.69234386	43	6.37539795125	636881.931334	3997.18998515	1823	1857	136	136	146	153	133	1136	0
DLR00015615	13	13	YKL147C	UD20-36_5h_3x	SD/MSG -ARG -HIS -LYS +Canavanine +clonNAT +G418 +Thialysine	cSGA_v2_r4	8	11	5.08529197251	10192.9211614	39.0227443964	254	5.3941497483	823070.997929	6814.35566433	43	6.39897936484	819624.992256	6424.67529999	1955	1857	136	136	150	156	134	1010	0
DLR00015615	13	14	YKL037W	UD20-36_5h_3x	SD/MSG -ARG -HIS -LYS +Canavanine +clonNAT +G418 +Thialysine	cSGA_v2_r4	8	11	4.72924508616	8315.42654685	42.1866281265	254	5.13822719746	629145.99687	5607.68394491	43	6.10777283289	624091.991094	5163.94510594	2094	1858	136	136	144	150	130	1018	0
DLR00015615	13	15	YKL146W	UD20-36_5h_3x	SD/MSG -ARG -HIS -LYS +Canavanine +clonNAT +G418 +Thialysine	cSGA_v2_r4	8	11	4.93493089269	9150.45148052	41.0754897261	254	5.30548192142	724184.998071	6140.49627088	43	6.29492721217	719634.99227	5694.22709459	2226	1858	136	136	147	154	133	1058	0
DLR00015615	13	16	YKL034W	UD20-36_5h_3x	SD/MSG -ARG -HIS -LYS +Canavanine +clonNAT +G418 +Thialysine	cSGA_v2_r4	8	11	4.79729436823	8619.45329969	45.0611872312	254	5.19524238463	673487.996851	6383.86583851	43	6.17772602069	667917.991207	6113.33561615	2366	1862	136	136	146	152	132	1060	0
DLR00015615	13	17	YKL142W	UD20-36_5h_3x	SD/MSG -ARG -HIS -LYS +Canavanine +clonNAT +G418 +Thialysine	cSGA_v2_r4	8	11	5.07850580261	10091.4542451	40.2021113656	254	5.4506628809	775205.696816	5566.42597274	43	6.50517198974	768573.368031	3778.58757053	2507	1856	136	136	147	153	133	1075	0
DLR00015615	13	18	YKL033W-A	UD20-36_5h_3x	SD/MSG -ARG -HIS -LYS +Canavanine +clonNAT +G418 +Thialysine	cSGA_v2_r4	8	11	5.08078612597	9853.53331003	32.6690114639	254	5.41478061744	736010.038931	5091.29513261	43	6.45969002901	729491.995191	3526.5904923	2642	1857	136	136	146	153	133	1119	0
DLR00015615	13	19	YKL140W	UD20-36_5h_3x	SD/MSG -ARG -HIS -LYS +Canavanine +clonNAT +G418 +Thialysine	cSGA_v2_r4	8	11	5.09636697618	9222.15384807	33.6993956543	254	5.42799545423	714486.259136	4609.71715296	43	6.38597330694	720167.993291	5007.69538068	2775	1858	136	136	149	155	135	1126	0
DLR00015615	13	20	YKL032C	UD20-36_5h_3x	SD/MSG -ARG -HIS -LYS +Canavanine +clonNAT +G418 +Thialysine	cSGA_v2_r4	8	11	4.20825392539	6425.20791861	49.1575586799	254	4.4300914178	384407.989434	6965.21747316	43	5.35414144932	378419.986609	6903.8329352	2916	1858	136	136	128	138	124	1043	0
DLR00015615	13	21	YKL139W	UD20-36_5h_3x	SD/MSG -ARG -HIS -LYS +Canavanine +clonNAT +G418 +Thialysine	cSGA_v2_r4	8	11	3.37029008203	2277.19392494	24.2350604429	254	3.93897733528	173327.990173	4787.57299083	43	4.64742138599	153446.987188	3055.81801473	3044	1862	136	136	133	142	127	584	0
DLR00015615	13	22	YKL031W	UD20-36_5h_3x	SD/MSG -ARG -HIS -LYS +Canavanine +clonNAT +G418 +Thialysine	cSGA_v2_r4	8	11	5.04702318172	9604.19660926	61.2175919042	254	5.22881254623	755813.994935	7751.06337162	43	6.31157788006	729455.235653	5554.01124953	3187	1860	136	136	142	149	132	820	0
DLR00015615	13	23	YKL137W	UD20-36_5h_3x	SD/MSG -ARG -HIS -LYS +Canavanine +clonNAT +G418 +Thialysine	cSGA_v2_r4	8	11	4.96461044799	8998.8270357	55.3702387587	254	5.22696866618	718572.99567	5947.97918417	43	6.28088722847	693921.169797	3867.2755328	3317	1857	136	136	137	144	129	552	0
DLR00015615	13	24	YOR202W	UD20-36_5h_3x	SD/MSG -ARG -HIS -LYS +Canavanine +clonNAT +G418 +Thialysine	cSGA_v2_r4	8	11	5.18241275122	11744.0482157	193.728437201	254	5.11725983376	1084433.98715	16622.3091382	43	6.07277203411	1081148.98422	18696.5082138	3456	1855	136	136	145	150	130	566	0
DLR00015615	14	1	YOR202W	UD20-36_5h_3x	SD/MSG -ARG -HIS -LYS +Canavanine +clonNAT +G418 +Thialysine	cSGA_v2_r4	8	11	4.54011604804	11477.9554777	176.071991019	254	4.98606078966	962093.127093	14821.2820925	43	5.82768545833	1020550.98346	23789.3552672	327	1994	136	136	153	157	137	1056	0
DLR00015615	14	2	YKR048C	UD20-36_5h_3x	SD/MSG -ARG -HIS -LYS +Canavanine +clonNAT +G418 +Thialysine	cSGA_v2_r4	8	11	4.36810278599	7640.99306621	71.4299836175	254	4.71261034353	697825.985505	14342.849575	43	5.66863695704	690051.983949	15589.7606313	462	1986	136	136	154	159	139	1176	0
DLR00015615	14	3	YLL045C	UD20-36_5h_3x	SD/MSG -ARG -HIS -LYS +Canavanine +clonNAT +G418 +Thialysine	cSGA_v2_r4	8	11	3.82498611444	5790.99883104	62.9800701257	254	4.03471922272	434423.98586	11723.4188775	43	4.9416754014	427668.986456	12712.5707275	598	1988	136	136	140	147	132	1627	0
DLR00015615	14	4	YKR047W	UD20-36_5h_3x	SD/MSG -ARG -HIS -LYS +Canavanine +clonNAT +G418 +Thialysine	cSGA_v2_r4	8	11	4.7474696571	9223.78299956	52.721691305	254	5.01231278859	800189.989119	12923.3118001	43	5.98678990633	793221.985448	13624.665748	735	1988	136	136	156	161	141	1052	0
DLR00015615	14	5	YLL044W	UD20-36_5h_3x	SD/MSG -ARG -HIS -LYS +Canavanine +clonNAT +G418 +Thialysine	cSGA_v2_r4	8	11	0	11	5.84821684348	254	12	28017.6908433	602.480169918	43	0	43	61.4597188372	868	1998	136	136	105	120	118	15	0
DLR00015615	14	6	YKR046C	UD20-36_5h_3x	SD/MSG -ARG -HIS -LYS +Canavanine +clonNAT +G418 +Thialysine	cSGA_v2_r4	8	11	4.80558887786	10282.3684248	48.2532815825	254	5.15156805545	881803.99136	10785.9876331	43	6.23829668111	846114.062799	7669.14385819	1000	1992	136	136	156	161	141	1120	0
DLR00015615	14	7	YLL043W	UD20-36_5h_3x	SD/MSG -ARG -HIS -LYS +Canavanine +clonNAT +G418 +Thialysine	cSGA_v2_r4	8	11	4.36655798182	8274.40523791	46.9320241558	254	4.76568698495	599621.981157	6176.13346516	43	5.6487145513	617427.987098	9009.66479108	1144	1991	136	136	145	152	135	1405	0
DLR00015615	14	8	YKR045C	UD20-36_5h_3x	SD/MSG -ARG -HIS -LYS +Canavanine +clonNAT +G418 +Thialysine	cSGA_v2_r4	8	11	5.13672754314	9895.05344266	36.2028327354	254	5.40327875577	835078.997492	6676.70194487	43	6.40280659916	829848.991639	6556.17713937	1275	1991	136	136	155	161	140	996	0
DLR00015615	14	9	YLL042C	UD20-36_5h_3x	SD/MSG -ARG -HIS -LYS +Canavanine +clonNAT +G418 +Thialysine	cSGA_v2_r4	8	11	4.90840384812	9879.90528581	41.8698071079	254	5.23282831266	776354.995086	8248.2038319	43	6.21699599021	772848.989587	8507.97584	1411	1992	136	136	148	155	136	999	0
DLR00015615	14	10	YKR044W	UD20-36_5h_3x	SD/MSG -ARG -HIS -LYS +Canavanine +clonNAT +G418 +Thialysine	cSGA_v2_r4	8	11	5.10434457991	8987.20061692	31.8580959621	254	5.41974704784	739031.999317	5756.69730326	43	6.53114854072	718309.050145	3682.30455881	1547	1991	136	136	151	157	136	963	0
DLR00015615	14	11	YLL041C	UD20-36_5h_3x	SD/MSG -ARG -HIS -LYS +Canavanine +clonNAT +G418 +Thialysine	cSGA_v2_r4	8	11	5.05263915008	9656.30489508	32.4252649395	254	5.43015264718	760838.999821	5413.31333514	43	6.45122813411	757383.994506	3905.72022381	1686	1988	136	136	147	154	134	1176	0
DLR00015615	14	12	YKR043C	UD20-36_5h_3x	SD/MSG -ARG -HIS -LYS +Canavanine +clonNAT +G418 +Thialysine	cSGA_v2_r4	8	11	4.67424339554	8697.23023977	50.1206762511	254	5.0592259588	683629.993467	7636.04838807	43	6.12693791718	658877.690772	5463.81101891	1822	1996	136	136	146	152	133	1283	0
DLR00015615	14	13	YLL040C	UD20-36_5h_3x	SD/MSG -ARG -HIS -LYS +Canavanine +clonNAT +G418 +Thialysine	cSGA_v2_r4	8	11	4.51328667044	7517.10132801	57.840462243	254	4.99158001273	556547.996154	4968.94015142	43	5.95261753048	553564.990876	4597.7871674	1956	1993	136	136	141	149	131	1510	0
DLR00015615	14	14	YKR042W	UD20-36_5h_3x	SD/MSG -ARG -HIS -LYS +Canavanine +clonNAT +G418 +Thialysine	cSGA_v2_r4	8	11	4.21887436844	5372.21131122	43.6408721562	254	4.76632900376	423634.994719	4700.80669479	43	5.76738228337	406186.272788	3379.86348392	2091	1989	136	136	144	151	133	1700	0
DLR00015615	14	15	YLL039C	UD20-36_5h_3x	SD/MSG -ARG -HIS -LYS +Canavanine +clonNAT +G418 +Thialysine	cSGA_v2_r4	8	11	4.79522526081	9199.77760471	55.439279683	254	5.21036139546	733252.996282	6747.12958089	43	6.27686734743	712100.414441	4878.840785	2230	1992	136	136	146	153	133	1105	0
DLR00015615	14	16	YKR041W	UD20-36_5h_3x	SD/MSG -ARG -HIS -LYS +Canavanine +clonNAT +G418 +Thialysine	cSGA_v2_r4	8	11	4.78742581265	8746.97014651	44.1500510317	254	5.19924601958	686734.9961	6460.23313716	43	6.28053109106	667277.984325	4438.83100909	2359	1989	136	136	145	152	132	1466	0
DLR00015615	14	17	YLL038C	UD20-36_5h_3x	SD/MSG -ARG -HIS -LYS +Canavanine +clonNAT +G418 +Thialysine	cSGA_v2_r4	8	11	4.98125950962	8871.756705	33.5232897174	254	5.32642437574	724172.997831	6169.64947522	43	6.42148280695	702888.090202	3891.31812887	2504	1991	136	136	148	155	134	1260	0
DLR00015615	14	18	YKR040C	UD20-36_5h_3x	SD/MSG -ARG -HIS -LYS +Canavanine +clonNAT +G418 +Thialysine	cSGA_v2_r4	8	11	4.7504511791	9674.92157273	55.9296013846	254	5.08310113375	719143.993234	8470.32808127	43	6.06352968754	718423.988367	8785.14819779	2641	1995	136	136	143	150	132	1302	0
DLR00015615	14	19	YLL032C	UD20-36_5h_3x	SD/MSG -ARG -HIS -LYS +Canavanine +clonNAT +G418 +Thialysine	cSGA_v2_r4	8	11	5.16322469232	9672.76310799	33.0048738572	254	5.43612304081	742763.651209	4697.55241061	43	6.39239275051	749178.992736	5355.3868899	2778	1990	136	136	148	154	134	1096	0
DLR00015615	14	20	YKR039W	UD20-36_5h_3x	SD/MSG -ARG -HIS -LYS +Canavanine +clonNAT +G418 +Thialysine	cSGA_v2_r4	8	11	5.16971497107	9837.91093071	35.8261857276	254	5.47910029659	786170.783762	5262.13385941	43	6.41203201758	796675.991757	6671.86111177	2911	1992	136	136	151	156	137	1111	0
DLR00015615	14	21	YLL029W	UD20-36_5h_3x	SD/MSG -ARG -HIS -LYS +Canavanine +clonNAT +G418 +Thialysine	cSGA_v2_r4	8	11	5.42654849218	9697.64966618	15.6861023307	254	5.63719121944	745212.000602	4431.27014169	43	6.80670683798	736089.136267	831.315293314	3049	1991	136	136	144	151	136	947	0
DLR00015615	14	22	YKR036C	UD20-36_5h_3x	SD/MSG -ARG -HIS -LYS +Canavanine +clonNAT +G418 +Thialysine	cSGA_v2_r4	8	11	4.77049252824	9052.31699571	50.5379518391	254	4.9890851825	691577.990775	10148.973256	43	5.95385536341	686041.986182	10665.5827665	3185	1990	136	136	140	147	130	953	2
DLR00015615	14	23	YLL028W	UD20-36_5h_3x	SD/MSG -ARG -HIS -LYS +Canavanine +clonNAT +G418 +Thialysine	cSGA_v2_r4	8	11	4.85388647652	9356.90005435	103.583782398	254	5.07923148752	805772.989742	11212.1463239	43	6.0379850344	799175.985503	11966.2864935	3321	1987	136	136	143	148	130	858	0
DLR00015615	14	24	YOR202W	UD20-36_5h_3x	SD/MSG -ARG -HIS -LYS +Canavanine +clonNAT +G418 +Thialysine	cSGA_v2_r4	8	11	4.86022818452	11629.6149486	187.382056103	254	5.0542894752	1065935.98682	17414.6874789	43	6.01036646845	1061507.9843	19257.3311002	3454	1987	136	136	145	149	129	459	0
DLR00015615	15	1	YOR202W	UD20-36_5h_3x	SD/MSG -ARG -HIS -LYS +Canavanine +clonNAT +G418 +Thialysine	cSGA_v2_r4	8	11	4.76303931278	11191.8129583	182.761371857	254	4.90745399901	1000826.98471	21385.8302311	43	5.87570289374	997078.983034	23361.6526284	320	2129	136	136	152	156	136	799	0
DLR00015615	15	2	YKL062W	UD20-36_5h_3x	SD/MSG -ARG -HIS -LYS +Canavanine +clonNAT +G418 +Thialysine	cSGA_v2_r4	8	11	4.46854172277	8347.18038788	84.9398090402	254	4.65235304176	743734.984249	17634.1308039	43	5.6136348868	735823.983291	19046.9692657	460	2128	136	136	150	155	137	1113	0
DLR00015615	15	3	YKL168C	UD20-36_5h_3x	SD/MSG -ARG -HIS -LYS +Canavanine +clonNAT +G418 +Thialysine	cSGA_v2_r4	8	11	4.9924129899	9612.31783875	87.2392314496	254	5.04325498214	851614.987845	14887.0036259	43	6.01454426517	846810.984005	15944.4494062	596	2126	136	136	154	159	139	1167	0
DLR00015615	15	4	YKL061W	UD20-36_5h_3x	SD/MSG -ARG -HIS -LYS +Canavanine +clonNAT +G418 +Thialysine	cSGA_v2_r4	8	11	4.75332225233	8554.62722221	54.8136072545	254	5.09344832456	703789.883105	8999.96786174	43	5.90829085343	735344.984285	14505.8375404	734	2128	136	136	155	160	140	987	0
DLR00015615	15	5	YKL167C	UD20-36_5h_3x	SD/MSG -ARG -HIS -LYS +Canavanine +clonNAT +G418 +Thialysine	cSGA_v2_r4	8	11	4.6693333645	7947.73449617	27.3545672736	254	5.12065557671	582614.998727	4213.87364245	43	6.09863588739	575330.992924	2425.33828568	872	2130	136	136	141	150	136	1035	0
DLR00015615	15	6	YKL056C	UD20-36_5h_3x	SD/MSG -ARG -HIS -LYS +Canavanine +clonNAT +G418 +Thialysine	cSGA_v2_r4	8	11	4.09626062786	6999.31885109	47.8533795366	254	4.35083330165	504805.988457	9166.00457624	43	5.38197669352	470252.502734	6524.88177555	1002	2125	136	136	139	148	132	1286	0
DLR00015615	15	7	YKL166C	UD20-36_5h_3x	SD/MSG -ARG -HIS -LYS +Canavanine +clonNAT +G418 +Thialysine	cSGA_v2_r4	8	11	0	11	12.9032956767	254	12	30354.3	1025.89347633	43	0.5	875.7	140.479766094	1140	2134	136	136	-1	-1	-1	0	0
DLR00015615	15	8	YKL055C	UD20-36_5h_3x	SD/MSG -ARG -HIS -LYS +Canavanine +clonNAT +G418 +Thialysine	cSGA_v2_r4	8	11	3.68951128929	5170.01486612	43.3778175031	254	3.96410250399	296542.998037	4090.11808211	43	4.83039059859	289617.996873	2874.61995051	1276	2129	136	136	123	134	125	1093	0
DLR00015615	15	9	YKL164C	UD20-36_5h_3x	SD/MSG -ARG -HIS -LYS +Canavanine +clonNAT +G418 +Thialysine	cSGA_v2_r4	8	11	5.05419023178	9871.52062522	33.7238512041	254	5.29530581541	811964.995378	7772.77769444	43	6.28511251807	806293.989871	8074.32722752	1412	2128	136	136	149	156	137	982	0
DLR00015615	15	10	YKL053W	UD20-36_5h_3x	SD/MSG -ARG -HIS -LYS +Canavanine +clonNAT +G418 +Thialysine	cSGA_v2_r4	8	11	4.37229756505	6801.69893754	41.2279421911	254	4.8379265894	484986.316865	4369.30901942	43	5.71868197775	493059.988676	5499.3365799	1549	2134	136	136	139	147	130	1460	0
DLR00015615	15	11	YKL163W	UD20-36_5h_3x	SD/MSG -ARG -HIS -LYS +Canavanine +clonNAT +G418 +Thialysine	cSGA_v2_r4	8	11	5.02932500919	9488.87264904	48.2240604679	254	5.32381241656	805990.996061	6377.77514847	43	6.31117387016	802723.990368	6686.74681159	1681	2129	136	136	150	156	136	1384	0
DLR00015615	15	12	YKL053C-A	UD20-36_5h_3x	SD/MSG -ARG -HIS -LYS +Canavanine +clonNAT +G418 +Thialysine	cSGA_v2_r4	8	11	0	11	5.45849108704	254	12	29669.3309834	571.483569259	43	0	43	108.3229429	1820	2134	136	136	-1	-1	-1	0	0
DLR00015615	15	13	YKL162C	UD20-36_5h_3x	SD/MSG -ARG -HIS -LYS +Canavanine +clonNAT +G418 +Thialysine	cSGA_v2_r4	8	11	5.20722678884	10128.5574748	41.1843434001	254	5.44331898371	872635.997213	6730.66198552	43	6.54969442162	850506.774085	4929.31520667	1959	2128	136	136	151	157	137	1274	0
DLR00015615	15	14	YKL051W	UD20-36_5h_3x	SD/MSG -ARG -HIS -LYS +Canavanine +clonNAT +G418 +Thialysine	cSGA_v2_r4	8	11	4.95247301368	9058.9295641	36.7742228558	254	5.30254153537	761129.996688	6127.6149513	43	6.38049455907	741055.422228	4331.54926291	2091	2129	136	136	148	155	135	1337	0
DLR00015615	15	15	YKL161C	UD20-36_5h_3x	SD/MSG -ARG -HIS -LYS +Canavanine +clonNAT +G418 +Thialysine	cSGA_v2_r4	8	11	5.06617918468	9186.30820993	29.4706841143	254	5.36197216428	773169.997584	6370.43561167	43	6.35533157018	768275.991428	6209.43721331	2230	2134	136	136	147	154	134	1167	0
DLR00015615	15	16	YKL050C	UD20-36_5h_3x	SD/MSG -ARG -HIS -LYS +Canavanine +clonNAT +G418 +Thialysine	cSGA_v2_r4	8	11	4.85138815235	8727.51485364	33.9064377599	254	5.19821531013	719391.994991	7327.5693382	43	6.1876560377	713399.989663	7242.81718596	2367	2134	136	136	146	153	134	1286	0
DLR00015615	15	17	YKL160W	UD20-36_5h_3x	SD/MSG -ARG -HIS -LYS +Canavanine +clonNAT +G418 +Thialysine	cSGA_v2_r4	8	11	4.75105733533	8699.38484901	41.9910965916	254	5.09643235832	677144.994954	6658.03921007	43	6.07329960774	671096.989743	6681.36007301	2502	2131	136	136	143	151	133	1131	0
DLR00015615	15	18	YKL048C	UD20-36_5h_3x	SD/MSG -ARG -HIS -LYS +Canavanine +clonNAT +G418 +Thialysine	cSGA_v2_r4	8	11	3.86544181272	4402.57221608	29.5157919246	254	4.34267870657	364017.988586	6100.47680564	43	5.32777609003	337912.986805	4370.02840774	2637	2129	136	136	145	152	136	1582	0
DLR00015615	15	19	YKL159C	UD20-36_5h_3x	SD/MSG -ARG -HIS -LYS +Canavanine +clonNAT +G418 +Thialysine	cSGA_v2_r4	8	11	5.06617577592	9332.96880276	36.255862868	254	5.3005993171	752457.996868	5833.7735229	43	6.29165569527	747556.99095	5687.64740359	2774	2129	136	136	146	153	134	1184	0
DLR00015615	15	20	YKL047W	UD20-36_5h_3x	SD/MSG -ARG -HIS -LYS +Canavanine +clonNAT +G418 +Thialysine	cSGA_v2_r4	8	11	5.36404968634	9977.41887824	39.0806643449	254	5.49918876054	785575.320614	4779.94615834	43	6.55908239667	776593.93049	3948.6147449	2909	2130	136	136	146	153	134	1012	0
DLR00015615	15	21	YKL158W	UD20-36_5h_3x	SD/MSG -ARG -HIS -LYS +Canavanine +clonNAT +G418 +Thialysine	cSGA_v2_r4	8	11	5.32907672149	10024.421724	48.4834699057	254	5.41401703967	798797.997885	6402.81808827	43	6.52929676522	776227.67021	4582.86460085	3048	2129	136	136	146	152	134	981	0
DLR00015615	15	22	YKL046C	UD20-36_5h_3x	SD/MSG -ARG -HIS -LYS +Canavanine +clonNAT +G418 +Thialysine	cSGA_v2_r4	8	11	5.31987193501	9797.99261092	60.8779793487	254	5.39914657671	801716.997135	6459.37993696	43	6.51568304661	778139.696286	5128.21822833	3186	2132	136	136	145	151	134	1109	0
DLR00015615	15	23	YKL157W	UD20-36_5h_3x	SD/MSG -ARG -HIS -LYS +Canavanine +clonNAT +G418 +Thialysine	cSGA_v2_r4	8	11	5.65238439589	10730.2448851	106.855631504	254	5.36713553222	946963.992578	10586.769647	43	6.46735258785	910039.923285	9276.51033955	3322	2129	136	136	146	150	132	681	0
DLR00015615	15	24	YOR202W	UD20-36_5h_3x	SD/MSG -ARG -HIS -LYS +Canavanine +clonNAT +G418 +Thialysine	cSGA_v2_r4	8	11	4.87239782051	11754.7364128	211.048973387	254	5.00081843422	1023965.98671	17269.2709097	43	5.95726644146	1019696.98401	19079.2600145	3459	2131	136	136	143	148	129	350	8
DLR00015615	16	1	YOR202W	UD20-36_5h_3x	SD/MSG -ARG -HIS -LYS +Canavanine +clonNAT +G418 +Thialysine	cSGA_v2_r4	8	11	4.38206028266	9118.62030899	218.4784287	254	4.49220786607	688410.983268	18912.3050997	43	5.42656352233	679048.982739	20530.2786967	310	2253	136	136	152	156	137	367	22
DLR00015615	16	2	YOR202W	UD20-36_5h_3x	SD/MSG -ARG -HIS -LYS +Canavanine +clonNAT +G418 +Thialysine	cSGA_v2_r4	8	11	4.23898406369	9313.43255811	265.212726183	254	4.5883310222	632820.391656	9691.53036674	43	5.49961123485	626704.735738	7968.53911152	473	2268	136	136	161	164	146	1507	20
DLR00015615	16	3	YOR202W	UD20-36_5h_3x	SD/MSG -ARG -HIS -LYS +Canavanine +clonNAT +G418 +Thialysine	cSGA_v2_r4	8	11	4.41456206814	9624.06645019	275.689053506	254	4.62366058522	676459.990265	13464.3328912	43	5.53302529526	674581.987568	13482.6470383	594	2278	136	136	162	166	148	1323	24
DLR00015615	16	4	YOR202W	UD20-36_5h_3x	SD/MSG -ARG -HIS -LYS +Canavanine +clonNAT +G418 +Thialysine	cSGA_v2_r4	8	11	4.39049601089	9283.32128457	266.665832222	254	4.47366279047	680299.980331	24852.8474601	43	5.41939876539	675962.981335	27246.3668181	720	2269	136	136	163	167	149	1323	21
DLR00015615	16	5	YOR202W	UD20-36_5h_3x	SD/MSG -ARG -HIS -LYS +Canavanine +clonNAT +G418 +Thialysine	cSGA_v2_r4	8	11	4.74429216287	8983.08731167	52.5044267532	254	5.00298056306	631009.991711	9908.6976538	43	5.95368853154	622928.986763	10257.9234866	882	2257	136	136	158	163	144	749	17
DLR00015615	16	6	YOR202W	UD20-36_5h_3x	SD/MSG -ARG -HIS -LYS +Canavanine +clonNAT +G418 +Thialysine	cSGA_v2_r4	8	11	4.8424529021	8261.13139803	56.8518979414	254	4.90337984107	595066.990621	8683.7596583	43	5.84396016101	587008.98591	9148.2045962	994	2260	136	136	153	159	141	640	0
DLR00015615	16	7	YOR202W	UD20-36_5h_3x	SD/MSG -ARG -HIS -LYS +Canavanine +clonNAT +G418 +Thialysine	cSGA_v2_r4	8	11	4.37706485045	9785.7	254.053564797	254	4.35193151176	898525.8	51780.9842806	43	5.05155654803	999660.976446	70599.9468944	1146	2274	136	136	155	160	142	1230	21
DLR00015615	16	8	YOR202W	UD20-36_5h_3x	SD/MSG -ARG -HIS -LYS +Canavanine +clonNAT +G418 +Thialysine	cSGA_v2_r4	8	11	4.6473621241	7895.96401837	41.7898988926	254	5.01808921931	578158.994482	6719.93934242	43	5.97944576396	568442.989193	6595.12818451	1270	2260	136	136	154	160	142	620	0
DLR00015615	16	9	YOR202W	UD20-36_5h_3x	SD/MSG -ARG -HIS -LYS +Canavanine +clonNAT +G418 +Thialysine	cSGA_v2_r4	8	11	5.18058588083	8159.8305593	53.5690115496	254	5.21299294139	587531.997282	5649.72200405	43	6.18524629935	578063.991061	5818.75340664	1401	2259	136	136	154	160	142	553	0
DLR00015615	16	10	YOR202W	UD20-36_5h_3x	SD/MSG -ARG -HIS -LYS +Canavanine +clonNAT +G418 +Thialysine	cSGA_v2_r4	8	11	4.77390927267	7607.88091138	35.5409853851	254	5.0407505144	514250.996427	5201.74898863	43	5.99404552822	504641.99042	4879.11727336	1536	2258	136	136	151	157	140	500	0
DLR00015615	16	11	YOR202W	UD20-36_5h_3x	SD/MSG -ARG -HIS -LYS +Canavanine +clonNAT +G418 +Thialysine	cSGA_v2_r4	8	11	6.09889524171	9351.06584454	228.989809784	254	5.15717221899	632244.991593	14356.9427488	43	5.96804886895	628059.9858	16453.7888633	1683	2280	136	136	153	159	141	1154	22
DLR00015615	16	12	YOR202W	UD20-36_5h_3x	SD/MSG -ARG -HIS -LYS +Canavanine +clonNAT +G418 +Thialysine	cSGA_v2_r4	8	11	4.42763398268	8254.8	221.217073741	254	4.65391599646	588115.983897	19300.233682	43	5.59319051338	582604.981874	21011.686451	1811	2269	136	136	158	164	144	1332	23
DLR00015615	16	13	YOR202W	UD20-36_5h_3x	SD/MSG -ARG -HIS -LYS +Canavanine +clonNAT +G418 +Thialysine	cSGA_v2_r4	8	11	4.85122400922	9271.81430333	51.9577576188	254	5.24879840391	599846.998961	5688.22337119	43	6.25590890312	594166.993816	4926.20819615	1963	2270	136	136	157	163	144	1237	30
DLR00015615	16	14	YOR202W	UD20-36_5h_3x	SD/MSG -ARG -HIS -LYS +Canavanine +clonNAT +G418 +Thialysine	cSGA_v2_r4	8	11	4.86789141944	8390.16377392	31.4102298879	254	5.1513441535	537670.998011	5030.47507267	43	6.2364636398	518485.494375	2949.33713684	2093	2282	136	136	154	161	143	1301	27
DLR00015615	16	15	YOR202W	UD20-36_5h_3x	SD/MSG -ARG -HIS -LYS +Canavanine +clonNAT +G418 +Thialysine	cSGA_v2_r4	8	11	4.83871879677	8861.96886908	55.8664826863	254	5.1941318891	586310.997715	6540.6716351	43	6.18728560168	579029.991912	5920.85606194	2229	2281	136	136	155	161	143	1313	28
DLR00015615	16	16	YOR202W	UD20-36_5h_3x	SD/MSG -ARG -HIS -LYS +Canavanine +clonNAT +G418 +Thialysine	cSGA_v2_r4	8	11	4.98091294221	9146.17039067	29.8499016118	254	5.26197637438	612307.99846	5959.73854691	43	6.26016341861	605807.992382	5444.16898296	2364	2281	136	136	156	162	143	1327	29
DLR00015615	16	17	YOR202W	UD20-36_5h_3x	SD/MSG -ARG -HIS -LYS +Canavanine +clonNAT +G418 +Thialysine	cSGA_v2_r4	8	11	4.93904630014	9313.43120536	43.9979105112	254	5.23687102664	608626.998201	5687.89028278	43	6.23642117234	602927.992508	5278.90974818	2501	2281	136	136	155	161	143	1300	30
DLR00015615	16	18	YOR202W	UD20-36_5h_3x	SD/MSG -ARG -HIS -LYS +Canavanine +clonNAT +G418 +Thialysine	cSGA_v2_r4	8	11	4.80085283992	8631.33692885	55.9126834091	254	5.17957862632	556494.998509	5631.48310691	43	6.17969892712	549480.993087	4831.42455156	2640	2270	136	136	154	161	144	1222	30
DLR00015615	16	19	YOR202W	UD20-36_5h_3x	SD/MSG -ARG -HIS -LYS +Canavanine +clonNAT +G418 +Thialysine	cSGA_v2_r4	8	11	4.97761449977	9238.39174732	41.6254490776	254	5.26874142879	608134.998777	5670.92573315	43	6.39589009563	586132.034841	3044.64043471	2777	2281	136	136	155	160	143	1098	29
DLR00015615	16	20	YOR202W	UD20-36_5h_3x	SD/MSG -ARG -HIS -LYS +Canavanine +clonNAT +G418 +Thialysine	cSGA_v2_r4	8	11	4.98703913348	9263.03126277	33.6997185653	254	5.12338658	680068.99319	8035.60513826	43	6.08682477123	676845.987056	8155.67167041	2928	2273	136	136	153	158	143	1164	22
DLR00015615	16	21	YOR202W	UD20-36_5h_3x	SD/MSG -ARG -HIS -LYS +Canavanine +clonNAT +G418 +Thialysine	cSGA_v2_r4	8	11	5.02608905051	9168.78546416	39.3106578283	254	5.31964080853	610073.013593	5047.73672042	43	6.38528216815	600896.185566	3720.89383278	3063	2267	136	136	154	159	143	1108	28
DLR00015615	16	22	YOR202W	UD20-36_5h_3x	SD/MSG -ARG -HIS -LYS +Canavanine +clonNAT +G418 +Thialysine	cSGA_v2_r4	8	11	4.88164234918	9157.12889416	61.5172285218	254	4.94210133038	675042.988085	12404.7750685	43	5.90644017039	668986.983995	12740.8672183	3181	2278	136	136	151	156	140	1072	31
DLR00015615	16	23	YOR202W	UD20-36_5h_3x	SD/MSG -ARG -HIS -LYS +Canavanine +clonNAT +G418 +Thialysine	cSGA_v2_r4	8	11	4.9108779009	10208.7392124	71.123049955	254	5.04062225466	837660.988816	16971.2425003	43	6.00213173094	832429.984282	17306.5537516	3321	2278	136	136	151	156	140	992	32
DLR00015615	16	24	YOR202W	UD20-36_5h_3x	SD/MSG -ARG -HIS -LYS +Canavanine +clonNAT +G418 +Thialysine	cSGA_v2_r4	8	11	4.57444431215	10906.1536449	135.355361229	254	4.7375548406	866790.986382	16911.8210638	43	5.69861411322	861586.985176	18487.8910282	3459	2276	136	136	149	153	136	1002	28
DLR00015589	1	1	YOR202W	UD20-36_5h_3x	SD/MSG -ARG -HIS -LYS +Canavanine +clonNAT +G418 +Thialysine	cSGA_v2_r4	9	11	4.49918213891	11109.750934	155.155898249	254	4.74822388849	719759.987818	11670.3032798	43	5.69998910587	714818.985758	12756.6047752	318	211	136	136	143	148	131	491	37
DLR00015589	1	2	YOR202W	UD20-36_5h_3x	SD/MSG -ARG -HIS -LYS +Canavanine +clonNAT +G418 +Thialysine	cSGA_v2_r4	9	11	4.42337933551	9598.30185138	138.436212165	254	4.70647548981	656626.988666	9609.08612094	43	5.64746991118	647211.98631	10183.0511012	454	223	136	136	143	149	134	189	0
DLR00015589	1	3	YOR202W	UD20-36_5h_3x	SD/MSG -ARG -HIS -LYS +Canavanine +clonNAT +G418 +Thialysine	cSGA_v2_r4	9	11	4.63345191997	10004.7401928	97.8173144475	254	4.90281143569	686755.990218	8103.95741072	43	5.84770657937	680253.986737	8827.47400948	595	221	136	136	150	156	139	411	0
DLR00015589	1	4	YOR202W	UD20-36_5h_3x	SD/MSG -ARG -HIS -LYS +Canavanine +clonNAT +G418 +Thialysine	cSGA_v2_r4	9	11	5.30503600458	8926.86161106	118.371186778	254	4.90241194079	615603.991512	7196.50904918	43	5.91385971795	588202.810304	6205.68581424	723	222	136	136	151	157	140	418	0
DLR00015589	1	5	YOR202W	UD20-36_5h_3x	SD/MSG -ARG -HIS -LYS +Canavanine +clonNAT +G418 +Thialysine	cSGA_v2_r4	9	11	5.7675457251	10507.1549402	108.274971663	254	5.24640804413	709949.124743	6603.51675406	43	6.12199629596	719852.988353	8704.65691961	869	221	136	136	152	159	141	445	0
DLR00015589	1	6	YOR202W	UD20-36_5h_3x	SD/MSG -ARG -HIS -LYS +Canavanine +clonNAT +G418 +Thialysine	cSGA_v2_r4	9	11	5.49241849065	9132.65080236	130.693971304	254	4.93331135666	615272.991623	6530.11258948	43	5.85699053439	607797.987582	7276.30486641	998	220	136	136	150	158	140	487	0
DLR00015589	1	7	YOR202W	UD20-36_5h_3x	SD/MSG -ARG -HIS -LYS +Canavanine +clonNAT +G418 +Thialysine	cSGA_v2_r4	9	11	5.97120832984	10543.0884984	129.982687654	254	5.28205514713	730450.996427	5116.57312825	43	6.25144086372	724069.991166	6468.33608955	1140	221	136	136	153	160	141	525	0
DLR00015589	1	8	YOR202W	UD20-36_5h_3x	SD/MSG -ARG -HIS -LYS +Canavanine +clonNAT +G418 +Thialysine	cSGA_v2_r4	9	11	5.30720276805	8801.49279388	155.380651579	254	4.89781081531	573234.997928	5090.76689122	43	5.78257215968	580999.987199	7090.01779216	1268	218	136	136	149	157	140	573	0
DLR00015589	1	9	YOR202W	UD20-36_5h_3x	SD/MSG -ARG -HIS -LYS +Canavanine +clonNAT +G418 +Thialysine	cSGA_v2_r4	9	11	5.58527108397	10529.2838837	111.748201572	254	5.24062797321	711484.996484	5239.46825316	43	6.21835559735	706230.991086	5844.8148572	1412	217	136	136	152	159	140	560	0
DLR00015589	1	10	YOR202W	UD20-36_5h_3x	SD/MSG -ARG -HIS -LYS +Canavanine +clonNAT +G418 +Thialysine	cSGA_v2_r4	9	11	5.32324361898	9307.49915789	110.300991453	254	5.13050170406	623224.271781	4616.92194861	43	6.02912809946	627220.989643	5896.90524784	1542	218	136	136	150	158	138	624	0
DLR00015589	1	11	YOR202W	UD20-36_5h_3x	SD/MSG -ARG -HIS -LYS +Canavanine +clonNAT +G418 +Thialysine	cSGA_v2_r4	9	11	5.40030457095	10494.9366887	102.541530735	254	5.22339346781	727084.9955	5643.14475928	43	6.19054044755	721270.990494	6054.90733367	1685	216	136	136	152	159	139	546	0
DLR00015589	1	12	YOR202W	UD20-36_5h_3x	SD/MSG -ARG -HIS -LYS +Canavanine +clonNAT +G418 +Thialysine	cSGA_v2_r4	9	11	5.38515654345	8639.63020776	118.546808631	254	5.06985302275	591744.133289	4532.89770454	43	5.96202636116	593844.989481	5733.20359403	1814	218	136	136	152	159	139	644	0
DLR00015589	1	13	YOR202W	UD20-36_5h_3x	SD/MSG -ARG -HIS -LYS +Canavanine +clonNAT +G418 +Thialysine	cSGA_v2_r4	9	11	5.54259916917	9560.4814527	122.617491148	254	5.16589051941	650971.411646	4862.37597324	43	6.13893896365	641229.801917	5030.3442636	1957	215	136	136	152	159	140	547	0
DLR00015589	1	14	YOR202W	UD20-36_5h_3x	SD/MSG -ARG -HIS -LYS +Canavanine +clonNAT +G418 +Thialysine	cSGA_v2_r4	9	11	5.48601260333	9704.65612275	110.147416095	254	5.15257527376	663798.734334	5223.09558818	43	6.06027448213	667493.989626	6331.73667377	2089	219	136	136	151	158	138	553	0
DLR00015589	1	15	YOR202W	UD20-36_5h_3x	SD/MSG -ARG -HIS -LYS +Canavanine +clonNAT +G418 +Thialysine	cSGA_v2_r4	9	11	5.4669571214	10384.7602097	114.03323583	254	5.1971778655	685747.130264	4957.89987313	43	6.10223304584	691301.989623	6285.6624194	2230	215	136	136	151	158	138	593	0
DLR00015589	1	16	YOR202W	UD20-36_5h_3x	SD/MSG -ARG -HIS -LYS +Canavanine +clonNAT +G418 +Thialysine	cSGA_v2_r4	9	11	5.19419739887	9752.58330287	113.90887031	254	5.01398339647	638090.494351	5348.24681475	43	5.97759434846	628970.705503	5369.26048687	2361	217	136	136	150	157	139	611	1
DLR00015589	1	17	YOR202W	UD20-36_5h_3x	SD/MSG -ARG -HIS -LYS +Canavanine +clonNAT +G418 +Thialysine	cSGA_v2_r4	9	11	4.80512674135	11145.2333461	65.5666921124	254	5.19524445399	745546.996186	6314.10511947	43	6.1660070922	740409.991453	6257.36397519	2504	216	136	136	153	159	140	556	0
DLR00015589	1	18	YOR202W	UD20-36_5h_3x	SD/MSG -ARG -HIS -LYS +Canavanine +clonNAT +G418 +Thialysine	cSGA_v2_r4	9	11	5.63905735224	9674.86618782	139.207003412	254	5.02518254536	659337.99207	6922.23076444	43	5.97334384236	652328.98746	7609.05089669	2637	218	136	136	150	157	139	513	0
DLR00015589	1	19	YOR202W	UD20-36_5h_3x	SD/MSG -ARG -HIS -LYS +Canavanine +clonNAT +G418 +Thialysine	cSGA_v2_r4	9	11	5.85845812134	10773.7511483	139.825375132	254	5.17085556946	723205.994166	6669.7200814	43	6.12276675056	718121.988995	7689.28042714	2778	217	136	136	150	157	139	510	0
DLR00015589	1	20	YOR202W	UD20-36_5h_3x	SD/MSG -ARG -HIS -LYS +Canavanine +clonNAT +G418 +Thialysine	cSGA_v2_r4	9	11	5.60751543671	10097.9677249	171.054944041	254	4.92463849633	681625.990295	8406.37154344	43	5.87466591368	675836.986487	9250.12873501	2909	218	136	136	149	156	139	507	0
DLR00015589	1	21	YOR202W	UD20-36_5h_3x	SD/MSG -ARG -HIS -LYS +Canavanine +clonNAT +G418 +Thialysine	cSGA_v2_r4	9	11	5.86474798877	10422.3145684	164.489334028	254	5.15886822467	759958.992784	8296.47614266	43	6.10482668592	754115.987827	9443.05161535	3051	219	136	136	152	158	139	407	0
DLR00015589	1	22	YOR202W	UD20-36_5h_3x	SD/MSG -ARG -HIS -LYS +Canavanine +clonNAT +G418 +Thialysine	cSGA_v2_r4	9	11	5.26156920684	9914.38024659	173.558141866	254	4.93613314766	716033.989876	9032.23265182	43	5.87952574026	708497.986378	9906.37084148	3180	216	136	136	147	153	136	285	0
DLR00015589	1	23	YOR202W	UD20-36_5h_3x	SD/MSG -ARG -HIS -LYS +Canavanine +clonNAT +G418 +Thialysine	cSGA_v2_r4	9	11	5.34592187485	10144.9357742	168.635793541	254	4.96638416237	725126.990158	9157.42874358	43	5.90838258266	717444.986422	10379.3603545	3323	216	136	136	142	148	129	110	0
DLR00015589	1	24	YOR202W	UD20-36_5h_3x	SD/MSG -ARG -HIS -LYS +Canavanine +clonNAT +G418 +Thialysine	cSGA_v2_r4	9	11	4.56867919038	10536.4998551	141.040004846	254	4.78037401869	656169.94322	10160.9584504	43	5.60544166516	681079.98411	14529.5995567	3453	223	136	136	139	145	128	133	21
DLR00015589	2	1	YOR202W	UD20-36_5h_3x	SD/MSG -ARG -HIS -LYS +Canavanine +clonNAT +G418 +Thialysine	cSGA_v2_r4	9	11	4.51752558241	10669.2657492	129.550431291	254	4.77832907423	805862.987089	13931.0591942	43	5.83480303797	759234.259451	11037.7164726	323	356	136	136	144	150	132	339	0
DLR00015589	2	2	YLR217W	UD20-36_5h_3x	SD/MSG -ARG -HIS -LYS +Canavanine +clonNAT +G418 +Thialysine	cSGA_v2_r4	9	11	4.40670413791	8573.45550368	64.362379334	254	4.73955080187	672477.987663	10861.0231683	43	5.80316195499	632041.444237	8112.24115295	452	358	136	136	147	153	135	783	10
DLR00015589	2	3	YLR330W	UD20-36_5h_3x	SD/MSG -ARG -HIS -LYS +Canavanine +clonNAT +G418 +Thialysine	cSGA_v2_r4	9	11	4.29079598774	7652.68990341	43.129078922	254	4.66329007615	552822.989725	7132.75853041	43	5.61118295353	545424.987237	7545.36156227	594	354	136	136	145	152	136	1114	0
DLR00015589	2	4	YLR216C	UD20-36_5h_3x	SD/MSG -ARG -HIS -LYS +Canavanine +clonNAT +G418 +Thialysine	cSGA_v2_r4	9	11	4.84493938495	9595.94196267	50.6350212643	254	5.08917219973	711343.99361	7961.01002118	43	6.06022836954	705110.988822	7872.1872336	725	356	136	136	150	157	139	877	0
DLR00015589	2	5	YLR329W	UD20-36_5h_3x	SD/MSG -ARG -HIS -LYS +Canavanine +clonNAT +G418 +Thialysine	cSGA_v2_r4	9	11	5.12983147433	9858.47412435	48.1288089667	254	5.22044282608	712945.995892	6521.59312791	43	6.19469498489	705848.990312	6556.7441413	862	357	136	136	150	157	138	728	0
DLR00015589	2	6	YLR214W	UD20-36_5h_3x	SD/MSG -ARG -HIS -LYS +Canavanine +clonNAT +G418 +Thialysine	cSGA_v2_r4	9	11	4.88325783305	9434.9228284	42.9657782999	254	5.1126798633	679872.994045	7213.0801676	43	6.08189832169	673457.989345	7546.73619686	996	358	136	136	149	157	138	953	0
DLR00015589	2	7	YLR328W	UD20-36_5h_3x	SD/MSG -ARG -HIS -LYS +Canavanine +clonNAT +G418 +Thialysine	cSGA_v2_r4	9	11	5.06558726119	10466.9314992	44.0488535509	254	5.29087540078	752204.997247	6218.99016651	43	6.28456011212	746971.992283	6224.77959093	1134	357	136	136	150	158	138	935	0
DLR00015589	2	8	YLR213C	UD20-36_5h_3x	SD/MSG -ARG -HIS -LYS +Canavanine +clonNAT +G418 +Thialysine	cSGA_v2_r4	9	11	4.8062057654	8987.11617312	43.6559654771	254	5.11167162963	640919.995056	5971.38843888	43	6.1613319255	619894.904089	4717.85670387	1269	358	136	136	149	157	138	1094	0
DLR00015589	2	9	YLR327C	UD20-36_5h_3x	SD/MSG -ARG -HIS -LYS +Canavanine +clonNAT +G418 +Thialysine	cSGA_v2_r4	9	11	5.2227135561	10475.6901842	46.2006112509	254	5.38467141723	763964.998603	5861.02042639	43	6.38995388825	758819.993679	5643.72697986	1407	354	136	136	151	158	137	948	0
DLR00015589	2	10	YLR211C	UD20-36_5h_3x	SD/MSG -ARG -HIS -LYS +Canavanine +clonNAT +G418 +Thialysine	cSGA_v2_r4	9	11	4.97882271208	9646.29820791	35.3679174585	254	5.27841433143	705977.99778	5802.29058214	43	6.26654602298	698723.992648	5289.04334569	1542	357	136	136	150	157	137	847	0
DLR00015589	2	11	YLR326W	UD20-36_5h_3x	SD/MSG -ARG -HIS -LYS +Canavanine +clonNAT +G418 +Thialysine	cSGA_v2_r4	9	11	4.93531345432	9751.0739224	47.0146489105	254	5.22276423713	697264.997503	6342.13826704	43	6.27210751958	680635.141089	4723.86262677	1681	354	136	136	147	155	135	963	0
DLR00015589	2	12	YLR210W	UD20-36_5h_3x	SD/MSG -ARG -HIS -LYS +Canavanine +clonNAT +G418 +Thialysine	cSGA_v2_r4	9	11	5.09446708593	9832.60864885	44.4593029967	254	5.34708718873	731928.998511	5663.82927812	43	6.34213176857	726361.993054	5167.51259486	1815	358	136	136	151	158	136	845	0
DLR00015589	2	13	YLR325C	UD20-36_5h_3x	SD/MSG -ARG -HIS -LYS +Canavanine +clonNAT +G418 +Thialysine	cSGA_v2_r4	9	11	4.48230376035	8246.55267305	52.7964139183	254	4.91097821502	560530.239662	5226.31117285	43	5.80251395513	567824.988841	6502.77573779	1956	353	136	136	144	153	133	1025	0
DLR00015589	2	14	YLR209C	UD20-36_5h_3x	SD/MSG -ARG -HIS -LYS +Canavanine +clonNAT +G418 +Thialysine	cSGA_v2_r4	9	11	4.98865959218	9276.46135612	48.1363100399	254	5.24780371707	696829.997894	5716.10444634	43	6.22451124534	690687.992173	4989.71433489	2091	356	136	136	150	157	136	921	0
DLR00015589	2	15	YLR324W	UD20-36_5h_3x	SD/MSG -ARG -HIS -LYS +Canavanine +clonNAT +G418 +Thialysine	cSGA_v2_r4	9	11	4.86776994911	8951.32298032	37.5005813386	254	5.17119708305	662815.996764	6034.98296297	43	6.14537618797	655962.991185	5692.90184757	2227	353	136	136	149	157	136	906	0
DLR00015589	2	16	YLR207W	UD20-36_5h_3x	SD/MSG -ARG -HIS -LYS +Canavanine +clonNAT +G418 +Thialysine	cSGA_v2_r4	9	11	5.42941505443	10772.7080362	73.4935203443	254	5.47684805046	839872.999237	5777.19727953	43	6.491545015	834799.994421	5141.33267739	2359	357	136	136	155	161	139	922	0
DLR00015589	2	17	YLR320W	UD20-36_5h_3x	SD/MSG -ARG -HIS -LYS +Canavanine +clonNAT +G418 +Thialysine	cSGA_v2_r4	9	11	3.32190296401	4559.15306931	40.8896148844	254	3.69528536445	248699.621571	5888.89850043	43	4.37545117141	257191.994784	6493.91374534	2506	355	136	136	130	141	127	1328	0
DLR00015589	2	18	YLR206W	UD20-36_5h_3x	SD/MSG -ARG -HIS -LYS +Canavanine +clonNAT +G418 +Thialysine	cSGA_v2_r4	9	11	4.91537026578	9521.62415659	62.8907002139	254	5.16392742098	713314.99505	7004.18682351	43	6.13923476757	708424.989669	7120.73790202	2630	353	136	136	150	158	138	1030	0
DLR00015589	2	19	YLR319C	UD20-36_5h_3x	SD/MSG -ARG -HIS -LYS +Canavanine +clonNAT +G418 +Thialysine	cSGA_v2_r4	9	11	4.96412987007	9424.32539314	58.828296192	254	5.15177352542	704489.995031	6332.60263831	43	6.12706048605	696990.989991	6586.09357801	2773	354	136	136	150	157	138	905	0
DLR00015589	2	20	YLR205C	UD20-36_5h_3x	SD/MSG -ARG -HIS -LYS +Canavanine +clonNAT +G418 +Thialysine	cSGA_v2_r4	9	11	5.06695167583	10239.9637487	70.8437836962	254	5.30940714578	789233.851341	5641.92719598	43	6.23471681553	796277.990304	7112.54430686	2907	354	136	136	154	159	139	913	0
DLR00015589	2	21	YLR318W	UD20-36_5h_3x	SD/MSG -ARG -HIS -LYS +Canavanine +clonNAT +G418 +Thialysine	cSGA_v2_r4	9	11	0	11	9.75573366421	254	12	31971.6	1581.8755033	43	0	43	54.0243664211	3044	366	136	136	-1	-1	-1	0	0
DLR00015589	2	22	YLR200W	UD20-36_5h_3x	SD/MSG -ARG -HIS -LYS +Canavanine +clonNAT +G418 +Thialysine	cSGA_v2_r4	9	11	3.76849956393	6174.85325594	59.0352347797	254	4.10557416034	457717.988307	9636.40230391	43	4.99482111147	447810.988264	10248.1738811	3174	360	136	136	140	147	132	1014	0
DLR00015589	2	23	YLR315W	UD20-36_5h_3x	SD/MSG -ARG -HIS -LYS +Canavanine +clonNAT +G418 +Thialysine	cSGA_v2_r4	9	11	4.60455755983	9971.60350885	97.9264290525	254	4.70047624373	807752.987243	13234.3412621	43	5.64994861197	800836.985886	15131.0271411	3316	356	136	136	143	149	130	648	0
DLR00015589	2	24	YOR202W	UD20-36_5h_3x	SD/MSG -ARG -HIS -LYS +Canavanine +clonNAT +G418 +Thialysine	cSGA_v2_r4	9	11	4.87837573529	12177.1287267	183.955237234	254	5.00527627039	977635.987405	16012.4382558	43	5.96693526029	974811.984772	17863.8610868	3453	354	136	136	144	149	130	249	16
DLR00015589	3	1	YOR202W	UD20-36_5h_3x	SD/MSG -ARG -HIS -LYS +Canavanine +clonNAT +G418 +Thialysine	cSGA_v2_r4	9	11	5.07199575214	12100.8843632	166.66819652	254	5.12266568024	1009238.98835	14615.3914247	43	6.0939842969	1006644.98492	16242.8265598	329	490	136	136	150	155	135	566	7
DLR00015589	3	2	YLL057C	UD20-36_5h_3x	SD/MSG -ARG -HIS -LYS +Canavanine +clonNAT +G418 +Thialysine	cSGA_v2_r4	9	11	4.28001470287	7792.12044933	73.7204834127	254	4.65710137488	607964.986747	10813.44112	43	5.60727730908	602582.984794	11724.4297425	464	495	136	136	148	153	135	1281	0
DLR00015589	3	3	YLR098C	UD20-36_5h_3x	SD/MSG -ARG -HIS -LYS +Canavanine +clonNAT +G418 +Thialysine	cSGA_v2_r4	9	11	5.05813842734	10727.0926736	49.1041246691	254	5.26479068528	825105.994505	8791.31465368	43	6.36516125032	797243.424585	6515.55689177	599	493	136	136	152	158	138	914	0
DLR00015589	3	4	YLL056C	UD20-36_5h_3x	SD/MSG -ARG -HIS -LYS +Canavanine +clonNAT +G418 +Thialysine	cSGA_v2_r4	9	11	4.70103734551	7859.26723944	40.6903780285	254	5.13098896708	563146.323288	5563.6006339	43	6.0182454045	569724.989947	6195.37515204	734	498	136	136	150	156	137	988	0
DLR00015589	3	5	YLR097C	UD20-36_5h_3x	SD/MSG -ARG -HIS -LYS +Canavanine +clonNAT +G418 +Thialysine	cSGA_v2_r4	9	11	5.04535561213	9860.74763594	43.7762743861	254	5.32533247735	728297.997486	6501.57893922	43	6.32160396099	724253.991872	6206.16102729	868	491	136	136	152	158	139	1137	0
DLR00015589	3	6	YLL055W	UD20-36_5h_3x	SD/MSG -ARG -HIS -LYS +Canavanine +clonNAT +G418 +Thialysine	cSGA_v2_r4	9	11	4.6482165899	7335.62239127	40.3183483849	254	5.07400740118	530811.996857	5224.50948706	43	6.02911631991	521510.991672	5039.55764874	996	490	136	136	150	157	138	981	0
DLR00015589	3	7	YLR096W	UD20-36_5h_3x	SD/MSG -ARG -HIS -LYS +Canavanine +clonNAT +G418 +Thialysine	cSGA_v2_r4	9	11	4.98131262673	10013.0016651	44.5716090617	254	5.28944893656	739168.99644	6613.43527846	43	6.28267450984	735317.991395	6816.07786992	1140	493	136	136	153	159	139	1203	0
DLR00015589	3	8	YLL054C	UD20-36_5h_3x	SD/MSG -ARG -HIS -LYS +Canavanine +clonNAT +G418 +Thialysine	cSGA_v2_r4	9	11	4.68360055791	7328.3135005	33.9053981604	254	5.09263094647	542094.99709	4967.0868426	43	6.04501147559	532980.991707	4822.06597706	1272	498	136	136	151	158	138	1009	0
DLR00015589	3	9	YLR095C	UD20-36_5h_3x	SD/MSG -ARG -HIS -LYS +Canavanine +clonNAT +G418 +Thialysine	cSGA_v2_r4	9	11	4.96704083322	9687.52030442	43.0967887667	254	5.26489671181	718234.996324	7000.30985295	43	6.24911921199	713536.990786	7035.84736274	1413	491	136	136	151	158	137	1024	0
DLR00015589	3	10	YLL053C	UD20-36_5h_3x	SD/MSG -ARG -HIS -LYS +Canavanine +clonNAT +G418 +Thialysine	cSGA_v2_r4	9	11	4.99449460573	9518.75475683	36.6661356581	254	5.35315500495	691589.999307	5447.25168713	43	6.35366125434	686604.994239	4680.58903917	1543	493	136	136	150	157	136	987	0
DLR00015589	3	11	YLR094C	UD20-36_5h_3x	SD/MSG -ARG -HIS -LYS +Canavanine +clonNAT +G418 +Thialysine	cSGA_v2_r4	9	11	4.69774336661	8664.57274602	45.6999939732	254	5.11045978282	622394.996067	6368.54838417	43	6.07949853325	619049.990844	6152.97170162	1690	491	136	136	148	156	135	1297	0
DLR00015589	3	12	YLL052C	UD20-36_5h_3x	SD/MSG -ARG -HIS -LYS +Canavanine +clonNAT +G418 +Thialysine	cSGA_v2_r4	9	11	4.72188086561	8402.88565523	38.9506393282	254	5.12952989828	602446.996809	5817.81765246	43	6.10522691776	598419.991514	5544.55237728	1818	498	136	136	148	156	135	1229	0
DLR00015589	3	13	YLR093C	UD20-36_5h_3x	SD/MSG -ARG -HIS -LYS +Canavanine +clonNAT +G418 +Thialysine	cSGA_v2_r4	9	11	4.95647314132	9954.089894	37.9802901067	254	5.32781523226	744954.997854	6431.07630684	43	6.31914617765	740150.992184	6011.30222424	1955	494	136	136	152	159	136	1002	1
DLR00015589	3	14	YLL051C	UD20-36_5h_3x	SD/MSG -ARG -HIS -LYS +Canavanine +clonNAT +G418 +Thialysine	cSGA_v2_r4	9	11	4.86027798898	8973.01193547	38.5189368528	254	5.26699421067	676726.998176	6150.76672091	43	6.33460188111	657577.383855	3701.61797845	2088	492	136	136	151	158	136	994	11
DLR00015589	3	15	YLR092W	UD20-36_5h_3x	SD/MSG -ARG -HIS -LYS +Canavanine +clonNAT +G418 +Thialysine	cSGA_v2_r4	9	11	4.97848019079	9980.2947898	36.9264864879	254	5.39430191328	775484.999032	5652.2316745	43	6.39814214188	771141.993727	4701.77685353	2231	492	136	136	154	160	138	1084	0
DLR00015589	3	16	YLL049W	UD20-36_5h_3x	SD/MSG -ARG -HIS -LYS +Canavanine +clonNAT +G418 +Thialysine	cSGA_v2_r4	9	11	4.44595302289	6937.40540189	49.94743159	254	4.95306955584	496807.997226	5035.77569994	43	5.89795570457	488285.991979	4156.03956912	2365	494	136	136	148	155	134	1159	0
DLR00015589	3	17	YLR091W	UD20-36_5h_3x	SD/MSG -ARG -HIS -LYS +Canavanine +clonNAT +G418 +Thialysine	cSGA_v2_r4	9	11	4.98639213845	9779.57251461	47.0903341848	254	5.317149484	730406.998289	6294.34822395	43	6.31654261904	724928.992785	5678.4368264	2502	492	136	136	152	159	137	906	0
DLR00015589	3	18	YLL048C	UD20-36_5h_3x	SD/MSG -ARG -HIS -LYS +Canavanine +clonNAT +G418 +Thialysine	cSGA_v2_r4	9	11	4.74411883461	8479.5963553	36.9026295449	254	5.12439282105	608251.997307	5245.4564958	43	6.16291974114	592215.971077	4120.22417916	2629	489	136	136	148	156	136	1126	0
DLR00015589	3	19	YLR090W	UD20-36_5h_3x	SD/MSG -ARG -HIS -LYS +Canavanine +clonNAT +G418 +Thialysine	cSGA_v2_r4	9	11	5.08100476838	9749.90691869	44.1608852627	254	5.34451956753	739267.998534	5360.11576463	43	6.34670655021	733934.993308	5154.19006176	2775	492	136	136	151	158	137	969	0
DLR00015589	3	20	YLL047W	UD20-36_5h_3x	SD/MSG -ARG -HIS -LYS +Canavanine +clonNAT +G418 +Thialysine	cSGA_v2_r4	9	11	4.74503097404	9483.64767275	48.6701267898	254	5.12642611206	705948.671467	5861.33856152	43	6.03190911796	717766.988288	7826.38549504	2906	492	136	136	150	157	138	1114	0
DLR00015589	3	21	YLR089C	UD20-36_5h_3x	SD/MSG -ARG -HIS -LYS +Canavanine +clonNAT +G418 +Thialysine	cSGA_v2_r4	9	11	1.89943939258	678.380468507	11.0415403333	254	2.86982830173	61689.9955431	4507.65545497	43	2.77285803811	35591.9967906	408.779248424	3044	502	136	136	122	134	123	430	0
DLR00015589	3	22	YLL046C	UD20-36_5h_3x	SD/MSG -ARG -HIS -LYS +Canavanine +clonNAT +G418 +Thialysine	cSGA_v2_r4	9	11	4.8309601249	10707.223839	82.1638444119	254	5.10659984229	909765.990574	10736.7479297	43	6.07857713308	905991.986802	11666.8805123	3178	490	136	136	152	158	139	965	7
DLR00015589	3	23	YLR087C	UD20-36_5h_3x	SD/MSG -ARG -HIS -LYS +Canavanine +clonNAT +G418 +Thialysine	cSGA_v2_r4	9	11	2.18588395671	1231.20774392	12.7071154816	254	2.97530603416	81926.9969837	5305.22222351	43	3.03037575845	61018.9963694	1237.81793979	3315	498	136	136	111	122	114	589	0
DLR00015589	3	24	YOR202W	UD20-36_5h_3x	SD/MSG -ARG -HIS -LYS +Canavanine +clonNAT +G418 +Thialysine	cSGA_v2_r4	9	11	4.92663279976	12029.1512227	197.824382465	254	5.08179316567	1088414.98657	18449.5769634	43	6.0460787766	1085320.98403	20491.7301216	3448	492	136	136	149	154	133	395	21
DLR00015589	4	1	YOR202W	UD20-36_5h_3x	SD/MSG -ARG -HIS -LYS +Canavanine +clonNAT +G418 +Thialysine	cSGA_v2_r4	9	11	4.76111386855	11646.2498056	155.936045058	254	4.94503374011	968975.986913	16106.6743088	43	5.91452113024	965290.984582	17830.2216674	320	629	136	136	151	155	136	587	0
DLR00015589	4	2	YLR234W	UD20-36_5h_3x	SD/MSG -ARG -HIS -LYS +Canavanine +clonNAT +G418 +Thialysine	cSGA_v2_r4	9	11	3.83574153228	5945.7680355	61.3242056526	254	4.19023396369	399945.707589	7414.82941015	43	4.97628504967	419679.986668	10880.1814357	453	627	136	136	139	146	130	1233	0
DLR00015589	4	3	YLR345W	UD20-36_5h_3x	SD/MSG -ARG -HIS -LYS +Canavanine +clonNAT +G418 +Thialysine	cSGA_v2_r4	9	11	5.22236596721	9888.99619652	54.7128971471	254	5.37029451857	773792.99757	6802.54787928	43	6.37268791553	769706.991779	6771.32653357	592	628	136	136	153	158	139	991	0
DLR00015589	4	4	YLR233C	UD20-36_5h_3x	SD/MSG -ARG -HIS -LYS +Canavanine +clonNAT +G418 +Thialysine	cSGA_v2_r4	9	11	5.0665521904	9732.66690836	40.2312117452	254	5.26625819368	717740.996847	6859.42604904	43	6.25535524106	713898.990914	6563.11690933	723	631	136	136	151	157	138	1086	0
DLR00015589	4	5	YLR344W	UD20-36_5h_3x	SD/MSG -ARG -HIS -LYS +Canavanine +clonNAT +G418 +Thialysine	cSGA_v2_r4	9	11	4.57519314413	8123.45547737	42.6489687345	254	4.99865380363	529859.117464	5451.53646941	43	5.97238418892	524355.071973	4703.74423397	859	628	136	136	144	151	134	1421	0
DLR00015589	4	6	YLR232W	UD20-36_5h_3x	SD/MSG -ARG -HIS -LYS +Canavanine +clonNAT +G418 +Thialysine	cSGA_v2_r4	9	11	4.99333672837	8816.52048278	31.079677626	254	5.30573422866	645909.999304	5007.05109048	43	6.29755540732	638762.994268	4543.84814128	995	630	136	136	150	157	137	934	2
DLR00015589	4	7	YLR343W	UD20-36_5h_3x	SD/MSG -ARG -HIS -LYS +Canavanine +clonNAT +G418 +Thialysine	cSGA_v2_r4	9	11	4.89436812304	8873.74494851	37.755900621	254	5.23362838169	639637.998015	5673.35207229	43	6.21664492735	633971.992725	5490.82798171	1138	628	136	136	150	157	137	1067	5
DLR00015589	4	8	YLR231C	UD20-36_5h_3x	SD/MSG -ARG -HIS -LYS +Canavanine +clonNAT +G418 +Thialysine	cSGA_v2_r4	9	11	5.00790418524	9404.5927767	33.3152891046	254	5.34941882466	693657.999237	4971.67021296	43	6.41639656951	678522.006196	3310.0022438	1270	626	136	136	152	158	137	1107	0
DLR00015589	4	9	YLR342W	UD20-36_5h_3x	SD/MSG -ARG -HIS -LYS +Canavanine +clonNAT +G418 +Thialysine	cSGA_v2_r4	9	11	3.46750583972	4251.42590462	32.2725619311	254	3.71837904214	219360.161451	5368.34402254	43	4.42516514935	224070.994509	4692.25890285	1408	630	136	136	127	138	124	1357	0
DLR00015589	4	10	YLR228C	UD20-36_5h_3x	SD/MSG -ARG -HIS -LYS +Canavanine +clonNAT +G418 +Thialysine	cSGA_v2_r4	9	11	5.1495917018	9852.37939792	35.6115198617	254	5.45147161974	739386.999985	5512.50294116	43	6.46643415175	734968.99548	4426.69671928	1538	627	136	136	153	159	137	963	0
DLR00015589	4	11	YLR341W	UD20-36_5h_3x	SD/MSG -ARG -HIS -LYS +Canavanine +clonNAT +G418 +Thialysine	cSGA_v2_r4	9	11	5.31642084628	10887.6790068	29.1675121789	254	5.57642142177	821055.999776	6212.56521853	43	6.63120545687	817830.997655	4326.20965548	1680	627	136	136	153	159	136	940	0
DLR00015589	4	12	YLR225C	UD20-36_5h_3x	SD/MSG -ARG -HIS -LYS +Canavanine +clonNAT +G418 +Thialysine	cSGA_v2_r4	9	11	4.79611282255	9359.972331	58.3497110041	254	5.24345783806	666277.998586	5741.33428138	43	6.22762405972	661925.993734	4867.10650927	1816	628	136	136	148	154	134	1001	0
DLR00015589	4	13	YLR338W	UD20-36_5h_3x	SD/MSG -ARG -HIS -LYS +Canavanine +clonNAT +G418 +Thialysine	cSGA_v2_r4	9	11	3.91198776687	5100.70787286	35.8119581061	254	4.19484740484	322631.989722	5933.10670833	43	5.08257045789	318574.987671	5240.03853555	1951	628	136	136	137	146	129	1776	0
DLR00015589	4	14	YLR224W	UD20-36_5h_3x	SD/MSG -ARG -HIS -LYS +Canavanine +clonNAT +G418 +Thialysine	cSGA_v2_r4	9	11	5.27827698112	9886.94895384	42.0188099418	254	5.4881295489	767392.999941	5381.69533897	43	6.56760581775	754731.344017	3185.71435533	2089	628	136	136	155	160	138	978	0
DLR00015589	4	15	YLR337C	UD20-36_5h_3x	SD/MSG -ARG -HIS -LYS +Canavanine +clonNAT +G418 +Thialysine	cSGA_v2_r4	9	11	2.77037540722	1837.47428021	13.7375902115	254	3.34617434053	107120.997937	5315.70900149	43	3.83635579635	88484.1010303	823.442539377	2228	626	136	136	123	135	122	1110	0
DLR00015589	4	16	YLR221C	UD20-36_5h_3x	SD/MSG -ARG -HIS -LYS +Canavanine +clonNAT +G418 +Thialysine	cSGA_v2_r4	9	11	4.63774753082	9063.4417487	65.3346168719	254	4.96735880194	609889.99406	6589.95299948	43	5.93335385236	606809.989562	6546.70383424	2360	629	136	136	144	152	132	1178	0
DLR00015589	4	17	YLR335W	UD20-36_5h_3x	SD/MSG -ARG -HIS -LYS +Canavanine +clonNAT +G418 +Thialysine	cSGA_v2_r4	9	11	4.71689414422	8957.0086254	51.1941026139	254	5.09619720605	649029.995002	6925.16976394	43	6.16219608079	628630.152244	4885.12994258	2498	626	136	136	150	156	136	1435	0
DLR00015589	4	18	YLR220W	UD20-36_5h_3x	SD/MSG -ARG -HIS -LYS +Canavanine +clonNAT +G418 +Thialysine	cSGA_v2_r4	9	11	4.93602220562	9086.03717467	41.9499018471	254	5.25169364565	659725.998618	5346.98151491	43	6.30793576703	644819.153754	3963.53876072	2631	625	136	136	149	156	135	1086	0
DLR00015589	4	19	YLR334C	UD20-36_5h_3x	SD/MSG -ARG -HIS -LYS +Canavanine +clonNAT +G418 +Thialysine	cSGA_v2_r4	9	11	4.67575787113	9039.20017872	51.9274696749	254	5.00572507594	630389.992952	7877.12591669	43	5.97961077805	626058.98836	8287.37555739	2771	626	136	136	144	152	134	1061	0
DLR00015589	4	20	YLR219W	UD20-36_5h_3x	SD/MSG -ARG -HIS -LYS +Canavanine +clonNAT +G418 +Thialysine	cSGA_v2_r4	9	11	5.33152656578	10619.1792728	42.1842794754	254	5.48305930391	787821.027473	5197.7024527	43	6.48090504484	789775.994818	5228.41412453	2906	626	136	136	151	157	137	833	0
DLR00015589	4	21	YLR333C	UD20-36_5h_3x	SD/MSG -ARG -HIS -LYS +Canavanine +clonNAT +G418 +Thialysine	cSGA_v2_r4	9	11	5.03533061843	10346.3140905	61.0561761661	254	5.23277374775	802089.994301	7784.41944641	43	6.31058711006	777435.208069	6440.80563959	3044	628	136	136	149	156	137	915	0
DLR00015589	4	22	YLR218C	UD20-36_5h_3x	SD/MSG -ARG -HIS -LYS +Canavanine +clonNAT +G418 +Thialysine	cSGA_v2_r4	9	11	4.85229567698	8991.18512727	13.9265507023	254	5.29955521585	636687.999819	5048.22825509	43	6.35912980812	623706.346692	2170.90391618	3178	627	136	136	139	147	133	834	0
DLR00015589	4	23	YLR332W	UD20-36_5h_3x	SD/MSG -ARG -HIS -LYS +Canavanine +clonNAT +G418 +Thialysine	cSGA_v2_r4	9	11	5.20661438409	9627.93523978	110.750025446	254	5.23027523127	872315.992038	9956.2014603	43	6.19320144891	865621.987056	11017.372639	3318	627	136	136	151	156	135	722	0
DLR00015589	4	24	YOR202W	UD20-36_5h_3x	SD/MSG -ARG -HIS -LYS +Canavanine +clonNAT +G418 +Thialysine	cSGA_v2_r4	9	11	4.93489725754	11333.0086534	179.701529364	254	5.08471930342	1016008.98829	15319.4165083	43	6.04295171654	1012868.98508	17347.0711296	3452	629	136	136	148	153	132	543	0
DLR00015589	5	1	YOR202W	UD20-36_5h_3x	SD/MSG -ARG -HIS -LYS +Canavanine +clonNAT +G418 +Thialysine	cSGA_v2_r4	9	11	4.93933379674	11964.9261778	176.514320398	254	5.02065475413	1004949.98722	15789.64711	43	5.99041882769	1002428.98468	17554.8183877	324	767	136	136	151	156	137	645	0
DLR00015589	5	2	YLR011W	UD20-36_5h_3x	SD/MSG -ARG -HIS -LYS +Canavanine +clonNAT +G418 +Thialysine	cSGA_v2_r4	9	11	4.68589141509	9671.99362515	67.1712270331	254	4.92629287883	761274.988702	11698.3767294	43	6.01408755434	722013.528305	8773.95390849	456	768	136	136	149	155	136	884	0
DLR00015589	5	3	YLR114C	UD20-36_5h_3x	SD/MSG -ARG -HIS -LYS +Canavanine +clonNAT +G418 +Thialysine	cSGA_v2_r4	9	11	4.83675193088	9502.97923569	43.222343281	254	5.10283686718	703446.99359	8373.6989933	43	6.07943809965	700431.988343	8601.61305467	595	766	136	136	148	154	136	1088	0
DLR00015589	5	4	YLR006C	UD20-36_5h_3x	SD/MSG -ARG -HIS -LYS +Canavanine +clonNAT +G418 +Thialysine	cSGA_v2_r4	9	11	4.67506629661	8552.61879561	39.3058331173	254	4.994259949	622393.992792	7610.13693777	43	5.9592495332	617198.988117	7754.12660619	727	767	136	136	149	156	137	1228	0
DLR00015589	5	5	YLR113W	UD20-36_5h_3x	SD/MSG -ARG -HIS -LYS +Canavanine +clonNAT +G418 +Thialysine	cSGA_v2_r4	9	11	5.3987047315	11095.8138128	47.3731737702	254	5.43665407136	838779.997984	6709.8504146	43	6.44573308047	834647.992511	6828.0537617	865	765	136	136	154	160	139	878	0
DLR00015589	5	6	YLR004C	UD20-36_5h_3x	SD/MSG -ARG -HIS -LYS +Canavanine +clonNAT +G418 +Thialysine	cSGA_v2_r4	9	11	4.94528344643	9161.7190245	38.6141962076	254	5.23725536506	655460.997642	5613.83843056	43	6.22873261139	649251.992327	5461.10412283	997	768	136	136	150	157	137	960	0
DLR00015589	5	7	YLR112W	UD20-36_5h_3x	SD/MSG -ARG -HIS -LYS +Canavanine +clonNAT +G418 +Thialysine	cSGA_v2_r4	9	11	5.13754920906	10376.4434748	42.0251791353	254	5.3954983574	753362.999003	5855.20671721	43	6.41552846618	750035.994135	5363.96877182	1141	764	136	136	151	157	137	983	0
DLR00015589	5	8	YLR003C	UD20-36_5h_3x	SD/MSG -ARG -HIS -LYS +Canavanine +clonNAT +G418 +Thialysine	cSGA_v2_r4	9	11	4.6852320032	7649.62322865	36.6695601169	254	5.14789417097	558587.998374	4604.91729143	43	6.1795402363	541132.336413	3407.42263789	1272	766	136	136	151	157	137	1031	0
DLR00015589	5	9	YLR111W	UD20-36_5h_3x	SD/MSG -ARG -HIS -LYS +Canavanine +clonNAT +G418 +Thialysine	cSGA_v2_r4	9	11	4.54236320114	8086.62227604	38.4563589376	254	4.87158394399	568046.992799	6452.96030825	43	5.82356441727	562749.988554	6557.72053882	1415	766	136	136	147	154	134	1254	0
DLR00015589	5	10	YLR001C	UD20-36_5h_3x	SD/MSG -ARG -HIS -LYS +Canavanine +clonNAT +G418 +Thialysine	cSGA_v2_r4	9	11	4.74041737767	8122.09701118	40.0637921235	254	5.27720021035	595610.14468	4875.7388502	43	6.17796743811	600511.992417	5201.06155376	1542	767	136	136	152	158	137	1114	0
DLR00015589	5	11	YLR110C	UD20-36_5h_3x	SD/MSG -ARG -HIS -LYS +Canavanine +clonNAT +G418 +Thialysine	cSGA_v2_r4	9	11	4.4071342331	7231.25138921	45.1335151633	254	4.7468978054	505666.990431	7369.73583451	43	5.69321150833	501665.987159	7330.02702412	1684	763	136	136	145	152	133	1510	0
DLR00015589	5	12	YLL063C	UD20-36_5h_3x	SD/MSG -ARG -HIS -LYS +Canavanine +clonNAT +G418 +Thialysine	cSGA_v2_r4	9	11	4.74551931875	8450.88074073	46.3868149172	254	5.27724146674	640014.999094	5829.75484723	43	6.32519567441	624211.554617	3844.56991368	1814	762	136	136	152	158	137	1162	0
DLR00015589	5	13	YLR109W	UD20-36_5h_3x	SD/MSG -ARG -HIS -LYS +Canavanine +clonNAT +G418 +Thialysine	cSGA_v2_r4	9	11	4.92677042947	9225.27706086	40.9678781511	254	5.35799627788	677144.999869	5828.46388867	43	6.41267907481	664091.240934	3511.21524043	1959	767	136	136	150	157	135	983	0
DLR00015589	5	14	YLL062C	UD20-36_5h_3x	SD/MSG -ARG -HIS -LYS +Canavanine +clonNAT +G418 +Thialysine	cSGA_v2_r4	9	11	4.87783623657	8653.69957504	34.8971096411	254	5.31311129748	645921.999572	5319.17815575	43	6.29875842226	640691.994364	3961.5147401	2088	764	136	136	152	158	136	1048	0
DLR00015589	5	15	YLR108C	UD20-36_5h_3x	SD/MSG -ARG -HIS -LYS +Canavanine +clonNAT +G418 +Thialysine	cSGA_v2_r4	9	11	4.80922925375	9486.89745143	46.7692766681	254	5.27595633433	693759.99889	5410.48187003	43	6.26297649357	690870.993851	4247.72596646	2230	766	136	136	151	157	137	1286	0
DLR00015589	5	16	YLL061W	UD20-36_5h_3x	SD/MSG -ARG -HIS -LYS +Canavanine +clonNAT +G418 +Thialysine	cSGA_v2_r4	9	11	4.94681983662	10426.2952515	46.161811011	254	5.3801612385	779556.998725	6272.57106989	43	6.45447741998	764579.919831	4052.33105854	2363	765	136	136	152	158	137	1137	0
DLR00015589	5	17	YLR107W	UD20-36_5h_3x	SD/MSG -ARG -HIS -LYS +Canavanine +clonNAT +G418 +Thialysine	cSGA_v2_r4	9	11	4.85803008228	9397.82573939	41.3721479334	254	5.25626521488	681966.997797	5934.41904308	43	6.24786889224	677872.992351	5523.32902062	2505	764	136	136	149	156	136	1149	0
DLR00015589	5	18	YLL060C	UD20-36_5h_3x	SD/MSG -ARG -HIS -LYS +Canavanine +clonNAT +G418 +Thialysine	cSGA_v2_r4	9	11	5.05263118261	9534.13190733	36.2763564068	254	5.39415414914	696499.999971	5511.70521333	43	6.43061743335	690952.996073	4264.80876828	2636	767	136	136	149	156	136	932	0
DLR00015589	5	19	YLR104W	UD20-36_5h_3x	SD/MSG -ARG -HIS -LYS +Canavanine +clonNAT +G418 +Thialysine	cSGA_v2_r4	9	11	5.18775753396	10364.277621	36.4693969316	254	5.44235443934	750452.999877	5634.3882382	43	6.48512425728	746399.996048	4653.30341665	2774	765	136	136	148	155	135	930	0
DLR00015589	5	20	YLL059C	UD20-36_5h_3x	SD/MSG -ARG -HIS -LYS +Canavanine +clonNAT +G418 +Thialysine	cSGA_v2_r4	9	11	5.14181770654	9669.95179641	35.8376320748	254	5.37277915287	716673.999243	5658.1273685	43	6.39879334507	711168.994459	5219.55636804	2907	763	136	136	148	155	136	890	0
DLR00015589	5	21	YLR102C	UD20-36_5h_3x	SD/MSG -ARG -HIS -LYS +Canavanine +clonNAT +G418 +Thialysine	cSGA_v2_r4	9	11	5.30081526255	9814.17165661	41.2431118288	254	5.42727697564	764003.998918	6039.22434435	43	6.4477525813	758854.993669	6117.33295906	3049	768	136	136	150	156	137	893	0
DLR00015589	5	22	YLL058W	UD20-36_5h_3x	SD/MSG -ARG -HIS -LYS +Canavanine +clonNAT +G418 +Thialysine	cSGA_v2_r4	9	11	4.88599455884	8602.68103573	47.7280068324	254	5.15375721494	673406.99525	7463.33147852	43	6.13278071945	666866.989884	7561.46154861	3178	766	136	136	146	153	135	848	0
DLR00015589	5	23	YLR099C	UD20-36_5h_3x	SD/MSG -ARG -HIS -LYS +Canavanine +clonNAT +G418 +Thialysine	cSGA_v2_r4	9	11	4.75543326124	9559.80189439	74.9653153069	254	4.96224593316	788992.988829	11858.3256895	43	5.92895261147	782290.985245	12855.3440061	3321	765	136	136	143	150	132	686	0
DLR00015589	5	24	YOR202W	UD20-36_5h_3x	SD/MSG -ARG -HIS -LYS +Canavanine +clonNAT +G418 +Thialysine	cSGA_v2_r4	9	11	4.76413346285	11945.0694334	183.901568204	254	5.00864689898	1056343.98714	17074.5870877	43	6.07622471401	1004793.54152	14459.0740702	3453	764	136	136	146	151	131	450	0
DLR00015589	6	1	YOR202W	UD20-36_5h_3x	SD/MSG -ARG -HIS -LYS +Canavanine +clonNAT +G418 +Thialysine	cSGA_v2_r4	9	11	4.58300691499	10784.3059442	142.449509142	254	4.84763588114	890702.987003	15175.3704267	43	5.81008726767	887142.98489	17102.8041505	317	906	136	136	150	155	136	670	0
DLR00015589	6	2	YLR251W	UD20-36_5h_3x	SD/MSG -ARG -HIS -LYS +Canavanine +clonNAT +G418 +Thialysine	cSGA_v2_r4	9	11	4.89980614512	9759.54924844	69.3864376863	254	5.20581663445	791704.830043	7701.06873017	43	6.0875148222	810205.98717	10895.8052937	450	902	136	136	153	158	139	899	0
DLR00015589	6	3	YLR360W	UD20-36_5h_3x	SD/MSG -ARG -HIS -LYS +Canavanine +clonNAT +G418 +Thialysine	cSGA_v2_r4	9	11	4.45229543437	7452.65556271	43.9737875158	254	4.81671919236	524456.9925	6463.51950705	43	5.76939252666	518467.988267	6461.58285458	589	905	136	136	143	151	134	1168	0
DLR00015589	6	4	YLR250W	UD20-36_5h_3x	SD/MSG -ARG -HIS -LYS +Canavanine +clonNAT +G418 +Thialysine	cSGA_v2_r4	9	11	4.83047001582	9451.18548699	37.9139308451	254	5.15975345121	719074.994515	7625.28871404	43	6.1307962042	713173.989221	7481.15267399	725	899	136	136	152	158	139	929	0
DLR00015589	6	5	YLR357W	UD20-36_5h_3x	SD/MSG -ARG -HIS -LYS +Canavanine +clonNAT +G418 +Thialysine	cSGA_v2_r4	9	11	2.95346880206	1634.62923726	24.0378035566	254	3.69099807928	101390.995245	4740.23190719	43	4.07803783379	80047.999819	510.644678571	866	911	136	136	123	135	124	626	9
DLR00015589	6	6	YLR248W	UD20-36_5h_3x	SD/MSG -ARG -HIS -LYS +Canavanine +clonNAT +G418 +Thialysine	cSGA_v2_r4	9	11	5.07897943926	9995.22782218	34.0879997111	254	5.31542756801	732959.997681	6208.62753526	43	6.30840839213	728045.991897	5931.21964974	998	899	136	136	151	158	137	952	0
DLR00015589	6	7	YLR356W	UD20-36_5h_3x	SD/MSG -ARG -HIS -LYS +Canavanine +clonNAT +G418 +Thialysine	cSGA_v2_r4	9	11	5.1740298332	10881.0441909	36.0976698473	254	5.45536049251	804539.99904	6268.47992302	43	6.47229645033	802200.993737	5991.75774384	1136	902	136	136	152	158	138	1037	0
DLR00015589	6	8	YLR247C	UD20-36_5h_3x	SD/MSG -ARG -HIS -LYS +Canavanine +clonNAT +G418 +Thialysine	cSGA_v2_r4	9	11	4.94461902299	9638.97419905	35.9921190987	254	5.27250465177	689573.997949	6288.56880321	43	6.25975665535	685044.992366	5740.82692343	1270	899	136	136	148	155	135	914	0
DLR00015589	6	9	YLR354C	UD20-36_5h_3x	SD/MSG -ARG -HIS -LYS +Canavanine +clonNAT +G418 +Thialysine	cSGA_v2_r4	9	11	4.83609370373	9595.02563453	52.1089397039	254	5.18133259229	676149.996241	7104.29366621	43	6.16383545541	672493.991214	6720.8942526	1408	900	136	136	147	154	134	1092	0
DLR00015589	6	10	YLR246W	UD20-36_5h_3x	SD/MSG -ARG -HIS -LYS +Canavanine +clonNAT +G418 +Thialysine	cSGA_v2_r4	9	11	4.84457113772	10283.4128849	66.8854611975	254	5.24847638268	742030.996586	7746.93165398	43	6.23299449449	738539.991473	7449.23808014	1542	903	136	136	149	156	135	926	0
DLR00015589	6	11	YLR353W	UD20-36_5h_3x	SD/MSG -ARG -HIS -LYS +Canavanine +clonNAT +G418 +Thialysine	cSGA_v2_r4	9	11	5.07758189027	10400.4668218	37.6243147944	254	5.41176130151	769582.999249	6948.87461472	43	6.42796818953	766139.99449	5724.36210918	1682	897	136	136	151	157	135	1047	0
DLR00015589	6	12	YLR242C	UD20-36_5h_3x	SD/MSG -ARG -HIS -LYS +Canavanine +clonNAT +G418 +Thialysine	cSGA_v2_r4	9	11	4.3666491041	7622.3501782	52.5867316879	254	4.70946984826	521896.989724	7963.29437422	43	5.75453934614	495475.361147	5417.86419832	1815	900	136	136	143	150	131	1276	4
DLR00015589	6	13	YLR352W	UD20-36_5h_3x	SD/MSG -ARG -HIS -LYS +Canavanine +clonNAT +G418 +Thialysine	cSGA_v2_r4	9	11	5.09846470591	10642.8141076	38.9111629247	254	5.42790471874	787695.99879	7328.88389987	43	6.44272654608	784582.993691	6492.13825993	1952	899	136	136	150	156	135	1017	0
DLR00015589	6	14	YLR241W	UD20-36_5h_3x	SD/MSG -ARG -HIS -LYS +Canavanine +clonNAT +G418 +Thialysine	cSGA_v2_r4	9	11	5.1409433388	9156.95721509	34.3527031307	254	5.41953501077	680545.999876	5568.92436838	43	6.43838063377	674645.996231	4151.09503912	2087	905	136	136	150	156	135	942	0
DLR00015589	6	15	YLR351C	UD20-36_5h_3x	SD/MSG -ARG -HIS -LYS +Canavanine +clonNAT +G418 +Thialysine	cSGA_v2_r4	9	11	5.01133862758	9796.96333241	42.3416973865	254	5.37382869852	715353.999618	6135.44446096	43	6.4488419352	700213.905869	3812.95406113	2226	899	136	136	149	155	134	920	0
DLR00015589	6	16	YLR239C	UD20-36_5h_3x	SD/MSG -ARG -HIS -LYS +Canavanine +clonNAT +G418 +Thialysine	cSGA_v2_r4	9	11	3.55076671799	4071.04659381	43.0767206277	254	3.90505926125	183466.99849	4020.84026917	43	4.64893982923	176429.99658	946.139065516	2361	903	136	136	116	128	117	558	0
DLR00015589	6	17	YLR350W	UD20-36_5h_3x	SD/MSG -ARG -HIS -LYS +Canavanine +clonNAT +G418 +Thialysine	cSGA_v2_r4	9	11	5.06087090468	9996.61182994	38.0042034071	254	5.48364046356	725630.999977	5290.55954171	43	6.52793125768	720808.998069	3084.17564892	2498	902	136	136	148	155	135	843	0
DLR00015589	6	18	YLR237W	UD20-36_5h_3x	SD/MSG -ARG -HIS -LYS +Canavanine +clonNAT +G418 +Thialysine	cSGA_v2_r4	9	11	4.92564748669	9163.17202262	41.9103575847	254	5.22373111966	656371.997555	6155.66702864	43	6.30339536311	636375.203897	4500.89610904	2631	901	136	136	146	154	133	938	0
DLR00015589	6	19	YLR349W	UD20-36_5h_3x	SD/MSG -ARG -HIS -LYS +Canavanine +clonNAT +G418 +Thialysine	cSGA_v2_r4	9	11	4.96083547107	9420.40842638	43.7847872214	254	5.32981109466	656614.303011	5539.88457922	43	6.29445416143	662624.993785	5715.78092843	2769	900	136	136	144	152	134	1058	0
DLR00015589	6	20	YLR236C	UD20-36_5h_3x	SD/MSG -ARG -HIS -LYS +Canavanine +clonNAT +G418 +Thialysine	cSGA_v2_r4	9	11	4.96031646163	8704.82653705	34.8592897576	254	5.30884272814	631807.59508	5198.2170282	43	6.35488879803	623331.297703	4029.562283	2906	900	136	136	146	154	135	1133	0
DLR00015589	6	21	YLR348C	UD20-36_5h_3x	SD/MSG -ARG -HIS -LYS +Canavanine +clonNAT +G418 +Thialysine	cSGA_v2_r4	9	11	5.26009874449	10003.8855603	36.8195187389	254	5.42162868759	764313.999169	6682.3036227	43	6.45068359057	759063.994336	6082.16626284	3041	903	136	136	148	155	136	873	0
DLR00015589	6	22	YLR235C	UD20-36_5h_3x	SD/MSG -ARG -HIS -LYS +Canavanine +clonNAT +G418 +Thialysine	cSGA_v2_r4	9	11	4.19867065434	6364.8882744	42.5358396269	254	4.47017576119	422673.988206	7259.59430864	43	5.50308807079	396673.18087	5544.29436176	3172	891	136	136	133	142	128	1227	0
DLR00015589	6	23	YLR346C	UD20-36_5h_3x	SD/MSG -ARG -HIS -LYS +Canavanine +clonNAT +G418 +Thialysine	cSGA_v2_r4	9	11	5.09269892462	10468.6619681	73.4754039254	254	5.240157804	889431.992489	10439.2853963	43	6.21355955504	884548.987501	11419.2201889	3316	900	136	136	146	153	133	707	0
DLR00015589	6	24	YOR202W	UD20-36_5h_3x	SD/MSG -ARG -HIS -LYS +Canavanine +clonNAT +G418 +Thialysine	cSGA_v2_r4	9	11	5.02931482606	11843.3540555	200.729344509	254	5.08524908169	1087344.9872	16436.2059465	43	6.04896017098	1083730.98478	18649.1034394	3454	900	136	136	146	151	131	499	0
DLR00015589	7	1	YOR202W	UD20-36_5h_3x	SD/MSG -ARG -HIS -LYS +Canavanine +clonNAT +G418 +Thialysine	cSGA_v2_r4	9	11	4.7504216881	11763.6720789	158.948906141	254	4.95502775293	997988.986967	17019.8888084	43	6.03615375034	946845.430067	14018.7983405	320	1042	136	136	151	157	138	768	0
DLR00015589	7	2	YLR023C	UD20-36_5h_3x	SD/MSG -ARG -HIS -LYS +Canavanine +clonNAT +G418 +Thialysine	cSGA_v2_r4	9	11	4.43736253617	7899.02905902	67.3811377116	254	4.84029791345	664914.989306	9517.98590538	43	5.7968760294	656731.986175	10478.1289769	455	1048	136	136	151	157	139	832	0
DLR00015589	7	3	YLR130C	UD20-36_5h_3x	SD/MSG -ARG -HIS -LYS +Canavanine +clonNAT +G418 +Thialysine	cSGA_v2_r4	9	11	4.90173655439	10317.089658	56.1759568469	254	5.17395676621	845563.991805	10337.0744432	43	6.15423504991	841612.987101	10869.1301654	593	1038	136	136	155	161	141	1120	2
DLR00015589	7	4	YLR021W	UD20-36_5h_3x	SD/MSG -ARG -HIS -LYS +Canavanine +clonNAT +G418 +Thialysine	cSGA_v2_r4	9	11	4.33063748379	7490.30028908	48.902959656	254	4.6271114577	515377.988883	8183.81874825	43	5.57544363223	510329.986316	8389.78795062	726	1037	136	136	143	151	135	1362	0
DLR00015589	7	5	YLR128W	UD20-36_5h_3x	SD/MSG -ARG -HIS -LYS +Canavanine +clonNAT +G418 +Thialysine	cSGA_v2_r4	9	11	5.00404255021	10655.4734006	43.132314988	254	5.23785302807	834641.993775	9233.74292512	43	6.22184643293	831158.988639	9326.72868491	869	1038	136	136	155	161	141	1151	0
DLR00015589	7	6	YLR020C	UD20-36_5h_3x	SD/MSG -ARG -HIS -LYS +Canavanine +clonNAT +G418 +Thialysine	cSGA_v2_r4	9	11	4.66225221433	8439.53138128	40.4706290058	254	5.05640120577	617790.995112	6203.66745331	43	6.01819126067	612171.990001	6142.24431707	1003	1038	136	136	150	157	138	1158	0
DLR00015589	7	7	YLR126C	UD20-36_5h_3x	SD/MSG -ARG -HIS -LYS +Canavanine +clonNAT +G418 +Thialysine	cSGA_v2_r4	9	11	4.88396644366	10065.438594	36.7874087938	254	5.22068294072	739409.996262	6836.73750418	43	6.20754799595	735684.990938	6524.29222704	1140	1040	136	136	151	158	137	1046	0
DLR00015589	7	8	YLR019W	UD20-36_5h_3x	SD/MSG -ARG -HIS -LYS +Canavanine +clonNAT +G418 +Thialysine	cSGA_v2_r4	9	11	4.80957753253	9362.82163309	46.2537781027	254	5.17637930085	701070.996066	6544.19290093	43	6.22095230241	680775.157452	4834.24190722	1269	1040	136	136	151	158	138	984	0
DLR00015589	7	9	YLR125W	UD20-36_5h_3x	SD/MSG -ARG -HIS -LYS +Canavanine +clonNAT +G418 +Thialysine	cSGA_v2_r4	9	11	5.00347352785	9733.58758195	30.732611447	254	5.34757256642	744471.998196	6073.5047315	43	6.4147739435	725728.645039	3694.32871776	1414	1040	136	136	153	159	138	1024	0
DLR00015589	7	10	YLR018C	UD20-36_5h_3x	SD/MSG -ARG -HIS -LYS +Canavanine +clonNAT +G418 +Thialysine	cSGA_v2_r4	9	11	4.40460466582	7615.51890362	56.0613930816	254	4.86877018189	536432.993114	6266.04988872	43	5.80982235917	532724.988949	6006.23516393	1547	1039	136	136	146	153	134	1313	0
DLR00015589	7	11	YLR124W	UD20-36_5h_3x	SD/MSG -ARG -HIS -LYS +Canavanine +clonNAT +G418 +Thialysine	cSGA_v2_r4	9	11	5.1275151053	10586.6499444	40.5089418995	254	5.45668919633	779638.869129	6556.8673958	43	6.37297720656	795181.991616	7664.23865981	1687	1035	136	136	152	158	136	1079	0
DLR00015589	7	12	YLR017W	UD20-36_5h_3x	SD/MSG -ARG -HIS -LYS +Canavanine +clonNAT +G418 +Thialysine	cSGA_v2_r4	9	11	4.73349064397	8775.24100446	68.3671713001	254	5.1848252889	573355.236179	5660.98241366	43	6.09797262307	579974.992495	5578.36630053	1818	1040	136	136	142	149	130	909	0
DLR00015589	7	13	YLR123C	UD20-36_5h_3x	SD/MSG -ARG -HIS -LYS +Canavanine +clonNAT +G418 +Thialysine	cSGA_v2_r4	9	11	5.23884418071	10750.6294962	40.1872502567	254	5.51673405823	786653.999805	6616.71913236	43	6.56614038259	783160.996602	5095.87364501	1962	1040	136	136	149	155	134	950	0
DLR00015589	7	14	YLR016C	UD20-36_5h_3x	SD/MSG -ARG -HIS -LYS +Canavanine +clonNAT +G418 +Thialysine	cSGA_v2_r4	9	11	4.84448930521	8858.02191349	53.7407772032	254	5.25030718451	627557.998697	6398.85202027	43	6.24393021542	623619.993753	5705.30579448	2092	1046	136	136	146	153	132	1102	0
DLR00015589	7	15	YLR122C	UD20-36_5h_3x	SD/MSG -ARG -HIS -LYS +Canavanine +clonNAT +G418 +Thialysine	cSGA_v2_r4	9	11	5.10586438521	9808.13984358	39.0871515043	254	5.4471335564	737324.999976	6229.26398348	43	6.48169170118	733206.99579	5001.62470364	2233	1035	136	136	151	157	136	1050	0
DLR00015589	7	16	YLR015W	UD20-36_5h_3x	SD/MSG -ARG -HIS -LYS +Canavanine +clonNAT +G418 +Thialysine	cSGA_v2_r4	9	11	4.30373498812	6820.82403516	74.0108326626	254	4.59865986501	423094.990352	6484.23868951	43	5.52507245185	418231.987261	6676.29636079	2360	1042	136	136	135	144	127	1036	0
DLR00015589	7	17	YLR121C	UD20-36_5h_3x	SD/MSG -ARG -HIS -LYS +Canavanine +clonNAT +G418 +Thialysine	cSGA_v2_r4	9	11	5.17388929798	9715.74945411	33.1984576377	254	5.49795142216	740135.999753	5214.24032519	43	6.54681619374	735690.996975	4083.39236421	2503	1039	136	136	151	157	136	938	0
DLR00015589	7	18	YLR014C	UD20-36_5h_3x	SD/MSG -ARG -HIS -LYS +Canavanine +clonNAT +G418 +Thialysine	cSGA_v2_r4	9	11	4.87148344792	8701.44605973	40.9064888475	254	5.2401645405	625910.998882	6073.3740786	43	6.23675806349	620338.993537	5408.72278257	2632	1039	136	136	145	153	133	882	0
DLR00015589	7	19	YLR120C	UD20-36_5h_3x	SD/MSG -ARG -HIS -LYS +Canavanine +clonNAT +G418 +Thialysine	cSGA_v2_r4	9	11	5.0112156497	10082.8852306	44.6440566386	254	5.32915934933	736087.998204	6625.83908643	43	6.34862290901	733091.993203	6276.81848433	2775	1041	136	136	146	154	135	1138	0
DLR00015589	7	20	YLR013W	UD20-36_5h_3x	SD/MSG -ARG -HIS -LYS +Canavanine +clonNAT +G418 +Thialysine	cSGA_v2_r4	9	11	4.93762647147	9424.16970946	40.889933043	254	5.25474789657	683781.998128	6001.62002499	43	6.25831511819	679223.992947	5762.12986019	2907	1037	136	136	145	153	134	963	0
DLR00015589	7	21	YLR119W	UD20-36_5h_3x	SD/MSG -ARG -HIS -LYS +Canavanine +clonNAT +G418 +Thialysine	cSGA_v2_r4	9	11	4.60332415964	7778.24402913	39.0007035992	254	5.02008828362	575807.995966	5394.3950385	43	6.05484949742	556712.799258	4125.53827232	3045	1035	136	136	143	151	134	1046	0
DLR00015589	7	22	YLR012C	UD20-36_5h_3x	SD/MSG -ARG -HIS -LYS +Canavanine +clonNAT +G418 +Thialysine	cSGA_v2_r4	9	11	4.97363927636	9617.99475678	45.9305301601	254	5.24139440201	768847.995239	8457.39846795	43	6.34371230068	741532.235551	6248.29241789	3178	1039	136	136	145	153	135	918	0
DLR00015589	7	23	YLR118C	UD20-36_5h_3x	SD/MSG -ARG -HIS -LYS +Canavanine +clonNAT +G418 +Thialysine	cSGA_v2_r4	9	11	5.33346207627	9837.18859883	94.9281985456	254	5.32407164886	869782.993955	9792.89383658	43	6.29343273279	863161.988523	10716.3420064	3321	1036	136	136	147	154	134	689	4
DLR00015589	7	24	YOR202W	UD20-36_5h_3x	SD/MSG -ARG -HIS -LYS +Canavanine +clonNAT +G418 +Thialysine	cSGA_v2_r4	9	11	4.94988056743	11873.4334442	190.818710928	254	5.04418264819	1120404.98579	19719.4188548	43	6.00859939192	1117110.98386	22180.8981282	3453	1038	136	136	146	151	131	494	0
DLR00015589	8	1	YOR202W	UD20-36_5h_3x	SD/MSG -ARG -HIS -LYS +Canavanine +clonNAT +G418 +Thialysine	cSGA_v2_r4	9	11	4.49615162233	10722.5715445	130.571793615	254	4.79226941323	916145.986352	16801.9736202	43	5.7516289779	911850.984916	19003.9224564	317	1171	136	136	151	156	138	704	0
DLR00015589	8	2	YLR264W	UD20-36_5h_3x	SD/MSG -ARG -HIS -LYS +Canavanine +clonNAT +G418 +Thialysine	cSGA_v2_r4	9	11	3.78985783876	6946.44314008	68.2796879493	254	3.99668812612	502499.992161	10209.3111487	43	4.99499913095	459659.371711	8543.77086162	459	1182	136	136	139	147	130	921	0
DLR00015589	8	3	YLR372W	UD20-36_5h_3x	SD/MSG -ARG -HIS -LYS +Canavanine +clonNAT +G418 +Thialysine	cSGA_v2_r4	9	11	3.69268032861	5267.54420212	50.331161188	254	3.99959218345	386243.987435	9243.2385648	43	4.8940737339	376311.987749	9794.90963558	586	1174	136	136	142	150	134	1255	0
DLR00015589	8	4	YLR263W	UD20-36_5h_3x	SD/MSG -ARG -HIS -LYS +Canavanine +clonNAT +G418 +Thialysine	cSGA_v2_r4	9	11	4.67813931693	9613.60845551	43.3538802675	254	5.04990133356	759166.992369	8763.95197977	43	6.02159736838	753366.988062	8747.18282397	724	1173	136	136	154	160	141	1008	0
DLR00015589	8	5	YLR371W	UD20-36_5h_3x	SD/MSG -ARG -HIS -LYS +Canavanine +clonNAT +G418 +Thialysine	cSGA_v2_r4	9	11	3.08168624348	3421.47578013	28.5207726618	254	3.41581842695	201807.997445	6206.13159709	43	4.12954613823	191503.996304	4182.30169386	866	1183	136	136	128	139	126	1330	0
DLR00015589	8	6	YLR262C-A	UD20-36_5h_3x	SD/MSG -ARG -HIS -LYS +Canavanine +clonNAT +G418 +Thialysine	cSGA_v2_r4	9	11	4.90120847674	9897.74360902	34.1203870988	254	5.24047274978	749102.996787	6492.50636513	43	6.21626616171	744447.991295	6039.86443045	998	1174	136	136	152	159	139	964	0
DLR00015589	8	7	YLR370C	UD20-36_5h_3x	SD/MSG -ARG -HIS -LYS +Canavanine +clonNAT +G418 +Thialysine	cSGA_v2_r4	9	11	3.87174242085	5975.92178767	40.8241736006	254	4.18623114933	392939.988978	6908.58651294	43	5.16893797877	367433.275052	4947.91225308	1127	1170	136	136	138	147	131	1436	0
DLR00015589	8	8	YLR262C	UD20-36_5h_3x	SD/MSG -ARG -HIS -LYS +Canavanine +clonNAT +G418 +Thialysine	cSGA_v2_r4	9	11	2.68451543216	986.578876663	11.7623684627	254	10.3962800404	49087.8	2293.27221395	43	3.57012220466	33256.7774354	215.283009767	1264	1172	136	136	106	120	113	278	0
DLR00015589	8	9	YLR368W	UD20-36_5h_3x	SD/MSG -ARG -HIS -LYS +Canavanine +clonNAT +G418 +Thialysine	cSGA_v2_r4	9	11	4.9616150787	10760.1021507	41.0302090228	254	5.31179962555	819211.996963	6667.98909904	43	6.29790201465	815999.991583	6072.19205939	1408	1179	136	136	153	159	138	1043	15
DLR00015589	8	10	YLR261C	UD20-36_5h_3x	SD/MSG -ARG -HIS -LYS +Canavanine +clonNAT +G418 +Thialysine	cSGA_v2_r4	9	11	2.35509618506	736.36891718	9.31573709219	254	11.5957340273	40149.3614343	1036.37455949	43	3.24869141214	21607.555617	283.099362617	1548	1182	136	136	101	115	109	79	0
DLR00015589	8	11	YLR367W	UD20-36_5h_3x	SD/MSG -ARG -HIS -LYS +Canavanine +clonNAT +G418 +Thialysine	cSGA_v2_r4	9	11	4.63160221328	9122.05625873	57.3996483737	254	5.0009723063	622638.993987	6898.6677342	43	5.96592606451	620138.989563	6586.6037679	1680	1170	136	136	144	151	132	1191	0
DLR00015589	8	12	YLR258W	UD20-36_5h_3x	SD/MSG -ARG -HIS -LYS +Canavanine +clonNAT +G418 +Thialysine	cSGA_v2_r4	9	11	5.04290426576	9858.79900766	44.4533523486	254	5.36287076346	709486.999052	6646.66837918	43	6.37184340165	706247.993951	5565.78224636	1819	1171	136	136	148	154	133	1047	0
DLR00015589	8	13	YLR366W	UD20-36_5h_3x	SD/MSG -ARG -HIS -LYS +Canavanine +clonNAT +G418 +Thialysine	cSGA_v2_r4	9	11	4.78896626076	9064.09998392	57.1939018204	254	5.19858710547	588104.967488	5631.8851055	43	6.10408423928	599053.991801	6241.31836509	1954	1172	136	136	141	149	129	1174	0
DLR00015589	8	14	YLR257W	UD20-36_5h_3x	SD/MSG -ARG -HIS -LYS +Canavanine +clonNAT +G418 +Thialysine	cSGA_v2_r4	9	11	5.03254929455	9762.02554532	50.6914214078	254	5.39609476283	699175.999912	6229.68208932	43	6.42698968037	696012.99597	4785.59781191	2088	1175	136	136	146	153	132	1033	0
DLR00015589	8	15	YLR365W	UD20-36_5h_3x	SD/MSG -ARG -HIS -LYS +Canavanine +clonNAT +G418 +Thialysine	cSGA_v2_r4	9	11	5.12520725099	10549.7035964	41.8910612523	254	5.44289464351	765388.999605	6982.1905432	43	6.47564528746	762308.995055	5973.63948811	2227	1171	136	136	147	154	132	923	0
DLR00015589	8	16	YLR255C	UD20-36_5h_3x	SD/MSG -ARG -HIS -LYS +Canavanine +clonNAT +G418 +Thialysine	cSGA_v2_r4	9	11	4.93582813188	10031.7119565	51.9000979106	254	5.33101383972	701894.999062	6796.08540848	43	6.34126863449	700511.994148	5944.41862004	2368	1178	136	136	144	152	131	1105	10
DLR00015589	8	17	YLR364W	UD20-36_5h_3x	SD/MSG -ARG -HIS -LYS +Canavanine +clonNAT +G418 +Thialysine	cSGA_v2_r4	9	11	4.8971840685	9015.28981408	46.7621562629	254	5.33618195414	652029.999711	5667.40940585	43	6.3442983822	648602.994901	4944.39001122	2505	1177	136	136	146	153	134	987	0
DLR00015589	8	18	YLR254C	UD20-36_5h_3x	SD/MSG -ARG -HIS -LYS +Canavanine +clonNAT +G418 +Thialysine	cSGA_v2_r4	9	11	4.82727951822	9264.99525268	59.9734464684	254	5.17886917786	656117.997198	6697.3242143	43	6.25957707856	638551.774818	5278.53002106	2634	1173	136	136	143	151	132	1076	0
DLR00015589	8	19	YLR363C	UD20-36_5h_3x	SD/MSG -ARG -HIS -LYS +Canavanine +clonNAT +G418 +Thialysine	cSGA_v2_r4	9	11	4.95459401769	9303.7070698	44.8537581439	254	5.29768231465	669453.999286	5910.80030776	43	6.31220782461	665604.994785	5239.8024954	2773	1173	136	136	144	152	133	1031	0
DLR00015589	8	20	YLR253W	UD20-36_5h_3x	SD/MSG -ARG -HIS -LYS +Canavanine +clonNAT +G418 +Thialysine	cSGA_v2_r4	9	11	5.26492013811	10614.9719432	39.4165189414	254	5.48981401395	821904.85317	5784.38696772	43	6.48520218028	825078.994394	5587.48930622	2905	1174	136	136	149	156	136	874	0
DLR00015589	8	21	YLR362W	UD20-36_5h_3x	SD/MSG -ARG -HIS -LYS +Canavanine +clonNAT +G418 +Thialysine	cSGA_v2_r4	9	11	0	11	7.07396299597	254	12	28399.9811047	765.458759114	43	0	43	44.8240494025	3044	1182	136	136	-1	-1	-1	0	0
DLR00015589	8	22	YLR252W	UD20-36_5h_3x	SD/MSG -ARG -HIS -LYS +Canavanine +clonNAT +G418 +Thialysine	cSGA_v2_r4	9	11	5.26640544174	10339.4267	46.4429736256	254	5.40258314243	860297.996804	7970.93795682	43	6.51860935663	834439.653046	6127.68202663	3174	1175	136	136	148	155	136	854	0
DLR00015589	8	23	YLR361C	UD20-36_5h_3x	SD/MSG -ARG -HIS -LYS +Canavanine +clonNAT +G418 +Thialysine	cSGA_v2_r4	9	11	4.75121618265	9491.28271193	84.835197596	254	4.98699031125	800837.988532	12709.0843186	43	5.95364603284	795093.985121	13623.9361087	3317	1171	136	136	142	149	131	799	0
DLR00015589	8	24	YOR202W	UD20-36_5h_3x	SD/MSG -ARG -HIS -LYS +Canavanine +clonNAT +G418 +Thialysine	cSGA_v2_r4	9	11	4.81129445903	11120.1794592	187.369268704	254	4.9767904426	1051474.98596	18939.5986141	43	5.93659689629	1045932.98389	21380.9422328	3453	1173	136	136	145	150	130	458	0
DLR00015589	9	1	YOR202W	UD20-36_5h_3x	SD/MSG -ARG -HIS -LYS +Canavanine +clonNAT +G418 +Thialysine	cSGA_v2_r4	9	11	4.47926661083	11429.904726	137.538196525	254	4.77606763054	978768.985937	18552.4343912	43	5.7407840662	975724.98495	21069.7961238	323	1306	136	136	151	157	138	757	0
DLR00015589	9	2	YLR039C	UD20-36_5h_3x	SD/MSG -ARG -HIS -LYS +Canavanine +clonNAT +G418 +Thialysine	cSGA_v2_r4	9	11	2.89668917908	2671.63609328	21.2756282633	254	3.35829939948	188021.997278	5106.86349371	43	4.03208210071	172235.996258	3745.58877945	460	1318	136	136	131	141	128	1068	0
DLR00015589	9	3	YLR146C	UD20-36_5h_3x	SD/MSG -ARG -HIS -LYS +Canavanine +clonNAT +G418 +Thialysine	cSGA_v2_r4	9	11	4.66989402369	9493.54123293	50.3783486161	254	5.00299918056	773121.990318	10707.3847842	43	5.9718960936	766847.986515	11263.5644635	602	1310	136	136	153	159	140	932	0
DLR00015589	9	4	YLR038C	UD20-36_5h_3x	SD/MSG -ARG -HIS -LYS +Canavanine +clonNAT +G418 +Thialysine	cSGA_v2_r4	9	11	4.31895806651	5663.58908023	46.8967138312	254	4.88630627533	392523.999901	4061.15407617	43	5.82046147213	380097.996936	1495.71424239	733	1320	136	136	142	151	136	873	10
DLR00015589	9	5	YLR144C	UD20-36_5h_3x	SD/MSG -ARG -HIS -LYS +Canavanine +clonNAT +G418 +Thialysine	cSGA_v2_r4	9	11	5.1093961123	10533.8540032	48.2918947959	254	5.3099616951	838795.995234	7825.01734268	43	6.29158198383	836237.989604	7989.1063904	869	1311	136	136	155	161	142	1141	0
DLR00015589	9	6	YLR037C	UD20-36_5h_3x	SD/MSG -ARG -HIS -LYS +Canavanine +clonNAT +G418 +Thialysine	cSGA_v2_r4	9	11	4.6783877236	8647.84389094	42.7597621001	254	5.09044737175	651150.995626	6320.39826071	43	6.12508536938	631120.636312	4694.16760953	1000	1311	136	136	151	158	138	1049	11
DLR00015589	9	7	YLR143W	UD20-36_5h_3x	SD/MSG -ARG -HIS -LYS +Canavanine +clonNAT +G418 +Thialysine	cSGA_v2_r4	9	11	4.81866350558	9585.58237482	40.5679601627	254	5.15338127776	684934.99654	6187.1819705	43	6.12574842403	681025.991276	5723.88150997	1138	1315	136	136	147	154	135	927	0
DLR00015589	9	8	YLR036C	UD20-36_5h_3x	SD/MSG -ARG -HIS -LYS +Canavanine +clonNAT +G418 +Thialysine	cSGA_v2_r4	9	11	4.7438611282	8836.53454856	39.4333173822	254	5.20138663119	683799.997111	5723.88150722	43	6.1574998334	678602.991189	5181.75921186	1273	1315	136	136	153	159	139	963	0
DLR00015589	9	9	YLR142W	UD20-36_5h_3x	SD/MSG -ARG -HIS -LYS +Canavanine +clonNAT +G418 +Thialysine	cSGA_v2_r4	9	11	4.95614553236	10624.6468528	40.3742905399	254	5.31949726559	816582.996661	7644.64479705	43	6.30916393528	813767.990938	7113.72950741	1411	1310	136	136	153	159	138	980	0
DLR00015589	9	10	YLR035C	UD20-36_5h_3x	SD/MSG -ARG -HIS -LYS +Canavanine +clonNAT +G418 +Thialysine	cSGA_v2_r4	9	11	4.75748323531	8982.42736425	43.0605058383	254	5.19510419547	674316.997043	6445.92484181	43	6.24226547994	655468.150874	4373.81275674	1543	1310	136	136	150	156	136	1001	0
DLR00015589	9	11	YLR138W	UD20-36_5h_3x	SD/MSG -ARG -HIS -LYS +Canavanine +clonNAT +G418 +Thialysine	cSGA_v2_r4	9	11	4.85407880693	10032.0506247	62.6159128443	254	5.24989418437	715463.997324	7197.02589738	43	6.24071086067	712708.992302	6533.30731044	1685	1307	136	136	146	153	132	1027	0
DLR00015589	9	12	YLR034C	UD20-36_5h_3x	SD/MSG -ARG -HIS -LYS +Canavanine +clonNAT +G418 +Thialysine	cSGA_v2_r4	9	11	4.87269408256	9579.1577614	60.9020691514	254	5.2995551222	633378.48904	5847.08265668	43	6.23537141911	642530.993343	5930.15340523	1816	1314	136	136	142	149	130	960	0
DLR00015589	9	13	YLR137W	UD20-36_5h_3x	SD/MSG -ARG -HIS -LYS +Canavanine +clonNAT +G418 +Thialysine	cSGA_v2_r4	9	11	5.11299643665	10470.2182412	42.4269232711	254	5.38245802081	744727.99894	6883.24834148	43	6.40437812987	742661.994118	6000.36978075	1957	1312	136	136	145	152	131	1046	0
DLR00015589	9	14	YLR032W	UD20-36_5h_3x	SD/MSG -ARG -HIS -LYS +Canavanine +clonNAT +G418 +Thialysine	cSGA_v2_r4	9	11	4.51492065773	7987.74775506	71.4027493208	254	4.84619998541	486169.568757	6805.82248249	43	5.66295321851	509892.985832	10089.239482	2090	1308	136	136	136	145	126	1158	0
DLR00015589	9	15	YLR136C	UD20-36_5h_3x	SD/MSG -ARG -HIS -LYS +Canavanine +clonNAT +G418 +Thialysine	cSGA_v2_r4	9	11	5.13434214877	10596.7387614	45.1319526692	254	5.46264968029	769052.999871	6670.60536364	43	6.50849641638	767065.996053	5558.36568674	2235	1312	136	136	146	152	132	1056	0
DLR00015589	9	16	YLR031W	UD20-36_5h_3x	SD/MSG -ARG -HIS -LYS +Canavanine +clonNAT +G418 +Thialysine	cSGA_v2_r4	9	11	4.95530679709	9652.48017254	51.9716394795	254	5.32003370011	689502.99892	6660.01722959	43	6.32957103893	686522.994008	5847.69591934	2362	1307	136	136	143	151	131	995	0
DLR00015589	9	17	YLR135W	UD20-36_5h_3x	SD/MSG -ARG -HIS -LYS +Canavanine +clonNAT +G418 +Thialysine	cSGA_v2_r4	9	11	5.07984946751	9653.26857412	37.0556203273	254	5.47996073029	731921.999782	5586.28436533	43	6.52327996348	728050.996966	4328.98965048	2500	1314	136	136	148	155	134	924	0
DLR00015589	9	18	YLR030W	UD20-36_5h_3x	SD/MSG -ARG -HIS -LYS +Canavanine +clonNAT +G418 +Thialysine	cSGA_v2_r4	9	11	4.68639678857	8250.02092532	50.95646885	254	5.09404944626	591142.997135	5717.25980207	43	6.07914289866	587049.991839	5551.2455394	2635	1315	136	136	142	150	132	1191	0
DLR00015589	9	19	YLR134W	UD20-36_5h_3x	SD/MSG -ARG -HIS -LYS +Canavanine +clonNAT +G418 +Thialysine	cSGA_v2_r4	9	11	4.98431062105	9918.90376533	46.25663903	254	5.29521124375	730400.998092	6975.54162996	43	6.3057674783	725926.992942	6528.05612855	2774	1308	136	136	144	152	133	854	0
DLR00015589	9	20	YLR028C	UD20-36_5h_3x	SD/MSG -ARG -HIS -LYS +Canavanine +clonNAT +G418 +Thialysine	cSGA_v2_r4	9	11	5.02202325034	9072.40635871	40.2810152554	254	5.35527481416	680757.556734	5442.84197384	43	6.33142693425	682329.99421	5352.4118717	2908	1310	136	136	146	154	135	833	0
DLR00015589	9	21	YLR133W	UD20-36_5h_3x	SD/MSG -ARG -HIS -LYS +Canavanine +clonNAT +G418 +Thialysine	cSGA_v2_r4	9	11	5.05347867979	9464.02864936	37.7967463236	254	5.29519732948	741932.997638	6744.87105374	43	6.29573263758	735776.99216	6405.56945082	3047	1313	136	136	146	154	135	914	0
DLR00015589	9	22	YLR024C	UD20-36_5h_3x	SD/MSG -ARG -HIS -LYS +Canavanine +clonNAT +G418 +Thialysine	cSGA_v2_r4	9	11	4.74101739381	9270.54450922	45.0223513347	254	5.02594516444	641349.994241	7325.26771314	43	6.09495259903	617474.485023	5592.28571303	3180	1308	136	136	134	143	125	686	0
DLR00015589	9	23	YLR131C	UD20-36_5h_3x	SD/MSG -ARG -HIS -LYS +Canavanine +clonNAT +G418 +Thialysine	cSGA_v2_r4	9	11	4.54081741175	8459.07595261	98.2907037961	254	4.99901597341	801817.988321	11957.7449999	43	5.96012889284	795670.984852	12926.7801798	3324	1313	136	136	149	155	137	1359	0
DLR00015589	9	24	YOR202W	UD20-36_5h_3x	SD/MSG -ARG -HIS -LYS +Canavanine +clonNAT +G418 +Thialysine	cSGA_v2_r4	9	11	4.86823062032	11482.1186888	170.620219249	254	5.17119673805	1049699.65155	14146.4990202	43	6.02549130278	1093288.98412	21043.7674213	3456	1311	136	136	146	151	130	648	0
DLR00015589	10	1	YOR202W	UD20-36_5h_3x	SD/MSG -ARG -HIS -LYS +Canavanine +clonNAT +G418 +Thialysine	cSGA_v2_r4	9	11	4.56179465743	11215.2578652	150.539050601	254	4.84832488722	940876.98576	18066.960718	43	5.81281087645	938157.984222	20176.9600776	321	1444	136	136	151	156	137	766	0
DLR00015589	10	2	YLR281C	UD20-36_5h_3x	SD/MSG -ARG -HIS -LYS +Canavanine +clonNAT +G418 +Thialysine	cSGA_v2_r4	9	11	4.74836349407	9772.16530206	85.460624321	254	4.96473609304	827211.988347	12903.7147983	43	5.93335701703	822342.985068	14141.9360691	451	1448	136	136	152	158	138	966	0
DLR00015589	10	3	YLR387C	UD20-36_5h_3x	SD/MSG -ARG -HIS -LYS +Canavanine +clonNAT +G418 +Thialysine	cSGA_v2_r4	9	11	4.90508229837	9673.98564964	49.0508024945	254	5.16782732705	799186.992217	9327.80452739	43	6.14620395877	793816.987265	9901.858474	592	1446	136	136	154	160	140	981	0
DLR00015589	10	4	YLR280C	UD20-36_5h_3x	SD/MSG -ARG -HIS -LYS +Canavanine +clonNAT +G418 +Thialysine	cSGA_v2_r4	9	11	4.54739875392	8080.51106497	50.9442017267	254	4.88524044958	612278.990921	9084.73202724	43	5.84937791716	607049.986792	9223.22633921	731	1445	136	136	149	156	138	1304	0
DLR00015589	10	5	YLR386W	UD20-36_5h_3x	SD/MSG -ARG -HIS -LYS +Canavanine +clonNAT +G418 +Thialysine	cSGA_v2_r4	9	11	4.25050995842	6957.78402456	49.8808772615	254	4.4663609013	501554.986402	9761.45225072	43	5.39930865329	492361.985216	10309.8919636	865	1443	136	136	145	153	137	963	0
DLR00015589	10	6	YLR279W	UD20-36_5h_3x	SD/MSG -ARG -HIS -LYS +Canavanine +clonNAT +G418 +Thialysine	cSGA_v2_r4	9	11	4.80902496813	9261.58251134	40.2561068781	254	5.1417355887	682283.995144	7238.49002598	43	6.10707853627	677113.989739	7105.45367017	999	1451	136	136	150	157	137	959	0
DLR00015589	10	7	YLR385C	UD20-36_5h_3x	SD/MSG -ARG -HIS -LYS +Canavanine +clonNAT +G418 +Thialysine	cSGA_v2_r4	9	11	5.05345209989	10728.670037	35.3362370668	254	5.34992766312	827359.996744	7300.28015024	43	6.43232047558	806863.129248	5019.28326911	1135	1449	136	136	153	159	139	1111	0
DLR00015589	10	8	YLR278C	UD20-36_5h_3x	SD/MSG -ARG -HIS -LYS +Canavanine +clonNAT +G418 +Thialysine	cSGA_v2_r4	9	11	4.5235933711	8391.6647579	41.675898944	254	4.96398574265	645667.991977	6868.58243682	43	5.9118404163	642941.987537	7324.70970106	1268	1445	136	136	151	157	138	1325	0
DLR00015589	10	9	YLR384C	UD20-36_5h_3x	SD/MSG -ARG -HIS -LYS +Canavanine +clonNAT +G418 +Thialysine	cSGA_v2_r4	9	11	3.97298150425	6287.18395689	60.4472710138	254	4.02642676277	342233.9889	7084.62128919	43	4.90362514292	338407.988711	7496.52086094	1408	1447	136	136	126	136	121	877	0
DLR00015589	10	10	YLR273C	UD20-36_5h_3x	SD/MSG -ARG -HIS -LYS +Canavanine +clonNAT +G418 +Thialysine	cSGA_v2_r4	9	11	4.86386885198	9621.67932376	45.1947147607	254	5.28635138686	741133.997364	6803.71992864	43	6.27459509394	736921.991757	6293.73181116	1535	1446	136	136	151	157	136	1034	0
DLR00015589	10	11	YLR381W	UD20-36_5h_3x	SD/MSG -ARG -HIS -LYS +Canavanine +clonNAT +G418 +Thialysine	cSGA_v2_r4	9	11	5.0254834692	10842.5718905	43.8354928404	254	5.36119666748	781738.998359	6770.20081419	43	6.36745944525	780773.993123	6080.00512197	1679	1443	136	136	147	153	133	1077	6
DLR00015589	10	12	YLR271W	UD20-36_5h_3x	SD/MSG -ARG -HIS -LYS +Canavanine +clonNAT +G418 +Thialysine	cSGA_v2_r4	9	11	5.17401942139	10644.8865859	40.5659625692	254	5.45895148229	783023.999457	6711.23885457	43	6.49395497546	780204.994634	5800.8053145	1815	1449	136	136	148	154	133	984	0
DLR00015589	10	13	YLR380W	UD20-36_5h_3x	SD/MSG -ARG -HIS -LYS +Canavanine +clonNAT +G418 +Thialysine	cSGA_v2_r4	9	11	5.16863552491	10085.6185218	39.6851122322	254	5.43008007716	732611.99975	6416.70124269	43	6.45853378028	728700.995281	5396.78826493	1951	1448	136	136	146	153	131	877	0
DLR00015589	10	14	YLR269C	UD20-36_5h_3x	SD/MSG -ARG -HIS -LYS +Canavanine +clonNAT +G418 +Thialysine	cSGA_v2_r4	9	11	5.12963332044	10998.3819098	49.3707252294	254	5.54031576312	772272.999685	5985.49323647	43	6.61515828865	771024.998646	3824.75984156	2088	1447	136	136	143	150	129	953	0
DLR00015589	10	15	YLR377C	UD20-36_5h_3x	SD/MSG -ARG -HIS -LYS +Canavanine +clonNAT +G418 +Thialysine	cSGA_v2_r4	9	11	5.24138806768	10424.4301082	39.272816552	254	5.51100508202	767306.99985	5851.62440605	43	6.56921536829	763949.997737	4120.2826885	2228	1445	136	136	145	152	131	826	0
DLR00015589	10	16	YLR268W	UD20-36_5h_3x	SD/MSG -ARG -HIS -LYS +Canavanine +clonNAT +G418 +Thialysine	cSGA_v2_r4	9	11	4.4735018588	7071.68451241	74.3458590901	254	4.95691903388	457083.654749	5132.30903673	43	5.82280193521	462671.990882	5816.08728369	2366	1449	136	136	136	144	126	911	0
DLR00015589	10	17	YLR376C	UD20-36_5h_3x	SD/MSG -ARG -HIS -LYS +Canavanine +clonNAT +G418 +Thialysine	cSGA_v2_r4	9	11	4.9708848852	8977.50196523	39.3380901078	254	5.35527189038	671818.999733	5761.70506742	43	6.36946486842	666623.995226	4890.16098377	2493	1446	136	136	145	152	131	892	0
DLR00015589	10	18	YLR267W	UD20-36_5h_3x	SD/MSG -ARG -HIS -LYS +Canavanine +clonNAT +G418 +Thialysine	cSGA_v2_r4	9	11	4.99504687785	9330.52508484	41.9636746275	254	5.35898761263	691805.999828	5644.98873613	43	6.43303865588	678197.228427	3862.82616986	2630	1445	136	136	144	152	132	818	0
DLR00015589	10	19	YLR375W	UD20-36_5h_3x	SD/MSG -ARG -HIS -LYS +Canavanine +clonNAT +G418 +Thialysine	cSGA_v2_r4	9	11	4.86049431843	9416.02233356	53.0493875077	254	5.18479430911	668834.997221	6624.1227795	43	6.1833680743	664463.992226	6441.99249249	2769	1446	136	136	140	149	130	879	0
DLR00015589	10	20	YLR266C	UD20-36_5h_3x	SD/MSG -ARG -HIS -LYS +Canavanine +clonNAT +G418 +Thialysine	cSGA_v2_r4	9	11	5.09131053681	9226.51068503	36.1451106922	254	5.37876850769	697622.829311	5245.56545796	43	6.43440759478	687768.227995	4275.53964787	2902	1447	136	136	145	153	134	838	0
DLR00015589	10	21	YLR374C	UD20-36_5h_3x	SD/MSG -ARG -HIS -LYS +Canavanine +clonNAT +G418 +Thialysine	cSGA_v2_r4	9	11	4.87025927786	9124.03054663	40.809479499	254	5.06288430898	665829.993399	8628.98827289	43	6.15921958205	636184.463914	6511.5678919	3044	1448	136	136	139	148	130	831	0
DLR00015589	10	22	YLR265C	UD20-36_5h_3x	SD/MSG -ARG -HIS -LYS +Canavanine +clonNAT +G418 +Thialysine	cSGA_v2_r4	9	11	5.1468626708	10047.2744445	47.2965803897	254	5.36929378	806135.997444	7222.96559819	43	6.36504387527	801114.99183	7182.23173723	3180	1445	136	136	144	151	134	833	0
DLR00015589	10	23	YLR373C	UD20-36_5h_3x	SD/MSG -ARG -HIS -LYS +Canavanine +clonNAT +G418 +Thialysine	cSGA_v2_r4	9	11	3.95663528609	6684.79414773	77.500101392	254	3.97723141648	412164.987464	10793.5321674	43	4.85824634268	402946.987813	11386.1529157	3317	1446	136	136	117	127	115	459	0
DLR00015589	10	24	YOR202W	UD20-36_5h_3x	SD/MSG -ARG -HIS -LYS +Canavanine +clonNAT +G418 +Thialysine	cSGA_v2_r4	9	11	4.97476924212	12192.8891766	177.508811641	254	5.15814471605	1172600.98792	18022.3338009	43	6.12283636043	1168895.98501	20155.2051888	3455	1447	136	136	146	150	130	473	0
DLR00015589	11	1	YOR202W	UD20-36_5h_3x	SD/MSG -ARG -HIS -LYS +Canavanine +clonNAT +G418 +Thialysine	cSGA_v2_r4	9	11	4.68961807789	11204.1809274	169.604028539	254	4.88984834054	948730.98618	17365.8374913	43	5.85496071708	944471.98408	19416.3198502	319	1579	136	136	151	156	137	703	0
DLR00015589	11	2	YLR053C	UD20-36_5h_3x	SD/MSG -ARG -HIS -LYS +Canavanine +clonNAT +G418 +Thialysine	cSGA_v2_r4	9	11	4.40516379429	8284.82571145	67.2533964965	254	4.70866037636	674416.986674	12244.5702673	43	5.67099866926	666376.984778	13398.0360462	456	1580	136	136	148	154	136	839	0
DLR00015589	11	3	YLR171W	UD20-36_5h_3x	SD/MSG -ARG -HIS -LYS +Canavanine +clonNAT +G418 +Thialysine	cSGA_v2_r4	9	11	4.70630784096	9369.67479692	47.9072693765	254	4.99213808209	713466.991268	9287.676866	43	5.97019897811	710023.987196	9938.1273808	597	1581	136	136	148	155	137	1243	0
DLR00015589	11	4	YLR050C	UD20-36_5h_3x	SD/MSG -ARG -HIS -LYS +Canavanine +clonNAT +G418 +Thialysine	cSGA_v2_r4	9	11	4.61340911126	7474.30763748	85.8552112093	254	4.99023292332	548714.501519	6033.52749399	43	5.85300714061	559585.987394	7472.17363083	731	1589	136	136	148	155	137	1013	0
DLR00015589	11	5	YLR170C	UD20-36_5h_3x	SD/MSG -ARG -HIS -LYS +Canavanine +clonNAT +G418 +Thialysine	cSGA_v2_r4	9	11	5.01259132415	9951.44407477	28.1659119888	254	5.27448347103	764493.99658	7256.90040532	43	6.35204282857	742371.278349	4997.75321885	867	1583	136	136	153	159	140	1084	0
DLR00015589	11	6	YLR049C	UD20-36_5h_3x	SD/MSG -ARG -HIS -LYS +Canavanine +clonNAT +G418 +Thialysine	cSGA_v2_r4	9	11	4.73155952247	8468.60576363	36.6439037834	254	5.12932073718	646879.995839	7120.77520048	43	6.19157139294	623272.729049	4587.49234261	998	1591	136	136	151	158	138	1118	0
DLR00015589	11	7	YLR169W	UD20-36_5h_3x	SD/MSG -ARG -HIS -LYS +Canavanine +clonNAT +G418 +Thialysine	cSGA_v2_r4	9	11	4.90576391966	9493.86266528	27.2725953317	254	5.20005329381	742549.995688	7133.75216354	43	6.25677864629	720093.521513	5024.66366135	1141	1581	136	136	152	159	139	1076	0
DLR00015589	11	8	YLR048W	UD20-36_5h_3x	SD/MSG -ARG -HIS -LYS +Canavanine +clonNAT +G418 +Thialysine	cSGA_v2_r4	9	11	2.50261587323	1984.72350773	43.1463071386	254	3.07856673299	95339.9999555	4227.60073199	43	3.41064483538	80017.994924	1110.80463144	1273	1578	136	136	111	124	114	315	0
DLR00015589	11	9	YLR168C	UD20-36_5h_3x	SD/MSG -ARG -HIS -LYS +Canavanine +clonNAT +G418 +Thialysine	cSGA_v2_r4	9	11	4.73462618141	9647.34894626	51.1742405374	254	5.19084297468	718217.218645	5855.34936768	43	6.11076247258	727532.990216	6963.39034414	1411	1580	136	136	149	155	134	974	0
DLR00015589	11	10	YLR047C	UD20-36_5h_3x	SD/MSG -ARG -HIS -LYS +Canavanine +clonNAT +G418 +Thialysine	cSGA_v2_r4	9	11	4.56396853304	7612.69521398	36.259163666	254	5.02148559829	585624.995544	5658.02703883	43	5.97396684454	579179.990246	5487.60637317	1547	1588	136	136	149	155	135	1006	0
DLR00015589	11	11	YLR165C	UD20-36_5h_3x	SD/MSG -ARG -HIS -LYS +Canavanine +clonNAT +G418 +Thialysine	cSGA_v2_r4	9	11	4.86271810989	9772.64802783	42.7188056229	254	5.24884785515	747073.996457	7437.38018783	43	6.23665689039	744259.990823	7158.97422893	1682	1587	136	136	149	155	134	1039	0
DLR00015589	11	12	YLR046C	UD20-36_5h_3x	SD/MSG -ARG -HIS -LYS +Canavanine +clonNAT +G418 +Thialysine	cSGA_v2_r4	9	11	4.80470489519	9223.46302387	50.3423350782	254	5.17050514627	668808.996167	7316.54005366	43	6.15825043614	664828.991037	7102.65495786	1811	1588	136	136	144	151	131	1013	0
DLR00015589	11	13	YLR164W	UD20-36_5h_3x	SD/MSG -ARG -HIS -LYS +Canavanine +clonNAT +G418 +Thialysine	cSGA_v2_r4	9	11	5.12694314755	9855.00467224	38.0135716333	254	5.44231312423	744166.999761	6578.90300829	43	6.47449555497	739459.995352	5742.35407408	1956	1584	136	136	147	153	132	861	0
DLR00015589	11	14	YLR044C	UD20-36_5h_3x	SD/MSG -ARG -HIS -LYS +Canavanine +clonNAT +G418 +Thialysine	cSGA_v2_r4	9	11	4.77626305788	8666.93815308	57.6292500596	254	5.18151806755	574008.187413	5608.05935384	43	6.08749460908	580953.991892	6238.93064037	2086	1583	136	136	138	146	126	733	0
DLR00015589	11	15	YLR154C	UD20-36_5h_3x	SD/MSG -ARG -HIS -LYS +Canavanine +clonNAT +G418 +Thialysine	cSGA_v2_r4	9	11	4.93258421468	9699.93097425	52.2510170122	254	5.34189718671	696118.34303	6344.87625519	43	6.26624548756	707790.991985	7246.22228394	2227	1584	136	136	143	150	130	896	0
DLR00015589	11	16	YLR043C	UD20-36_5h_3x	SD/MSG -ARG -HIS -LYS +Canavanine +clonNAT +G418 +Thialysine	cSGA_v2_r4	9	11	4.76667307349	8414.67765813	52.6084132187	254	5.28043581579	611080.583435	5425.53645921	43	6.21649268207	616227.993579	5504.11135559	2361	1584	136	136	143	150	131	969	0
DLR00015589	11	17	YLR152C	UD20-36_5h_3x	SD/MSG -ARG -HIS -LYS +Canavanine +clonNAT +G418 +Thialysine	cSGA_v2_r4	9	11	5.32000017114	10489.597128	44.6533520126	254	5.49171098791	804929.999719	6801.26090312	43	6.52613076902	801648.995081	6318.06626976	2500	1582	136	136	146	153	131	780	0
DLR00015589	11	18	YLR042C	UD20-36_5h_3x	SD/MSG -ARG -HIS -LYS +Canavanine +clonNAT +G418 +Thialysine	cSGA_v2_r4	9	11	4.78761792307	8857.57020779	53.2971223397	254	5.16752354384	646017.996946	6946.44986234	43	6.15288998837	641309.99162	6822.18178156	2632	1587	136	136	141	149	130	940	0
DLR00015589	11	19	YLR151C	UD20-36_5h_3x	SD/MSG -ARG -HIS -LYS +Canavanine +clonNAT +G418 +Thialysine	cSGA_v2_r4	9	11	5.18919811242	9592.50432857	29.2552803277	254	5.43407324046	735718.999931	5644.28425576	43	6.46902017007	730062.996158	4622.4463567	2779	1586	136	136	145	152	133	842	0
DLR00015589	11	20	YLR041W	UD20-36_5h_3x	SD/MSG -ARG -HIS -LYS +Canavanine +clonNAT +G418 +Thialysine	cSGA_v2_r4	9	11	5.00507715455	9248.49913359	35.9094230621	254	5.33808538365	705599.998913	6023.62370152	43	6.35575587456	700187.994073	5366.74220042	2910	1583	136	136	145	152	134	945	0
DLR00015589	11	21	YLR150W	UD20-36_5h_3x	SD/MSG -ARG -HIS -LYS +Canavanine +clonNAT +G418 +Thialysine	cSGA_v2_r4	9	11	4.78595446164	8176.16489017	47.6028323694	254	5.0114844044	614123.993111	8179.09405837	43	6.10989494212	586027.531721	5916.23508795	3050	1584	136	136	140	148	132	1194	0
DLR00015589	11	22	YLR040C	UD20-36_5h_3x	SD/MSG -ARG -HIS -LYS +Canavanine +clonNAT +G418 +Thialysine	cSGA_v2_r4	9	11	5.19980850921	9773.98554611	45.8650809531	254	5.48174067353	797039.468813	5875.47999288	43	6.42435834812	804024.992418	7067.81820356	3180	1584	136	136	145	152	134	777	0
DLR00015589	11	23	YLR149C	UD20-36_5h_3x	SD/MSG -ARG -HIS -LYS +Canavanine +clonNAT +G418 +Thialysine	cSGA_v2_r4	9	11	5.28666336026	10105.6085185	103.189256132	254	5.3398865816	940856.993066	11128.2052844	43	6.30577977571	933343.987768	12101.1064717	3326	1583	136	136	146	152	133	642	0
DLR00015589	11	24	YOR202W	UD20-36_5h_3x	SD/MSG -ARG -HIS -LYS +Canavanine +clonNAT +G418 +Thialysine	cSGA_v2_r4	9	11	4.70269275879	11668.5734638	160.841129452	254	5.00754227259	1107325.9861	19928.8863567	43	5.97016607695	1102612.98421	22171.8245657	3455	1583	136	136	143	148	128	446	0
DLR00015589	12	1	YOR202W	UD20-36_5h_3x	SD/MSG -ARG -HIS -LYS +Canavanine +clonNAT +G418 +Thialysine	cSGA_v2_r4	9	11	4.46050705436	10879.7689129	163.534551728	254	4.74983051017	935536.985033	19398.3268613	43	5.71228491459	931562.984185	21834.5678748	321	1714	136	136	150	155	137	637	0
DLR00015589	12	2	YLR294C	UD20-36_5h_3x	SD/MSG -ARG -HIS -LYS +Canavanine +clonNAT +G418 +Thialysine	cSGA_v2_r4	9	11	4.49422033132	8660.61029213	59.0397259828	254	4.8358937126	690044.988241	10664.6474794	43	5.79742774326	685039.985288	11532.2698145	457	1717	136	136	147	153	135	1119	0
DLR00015589	12	3	YLR400W	UD20-36_5h_3x	SD/MSG -ARG -HIS -LYS +Canavanine +clonNAT +G418 +Thialysine	cSGA_v2_r4	9	11	4.67349653348	8723.20240309	48.9523967031	254	5.01827153406	669477.992448	8384.44515201	43	6.09711636732	641959.749295	6246.47592699	594	1713	136	136	148	155	137	1223	6
DLR00015589	12	4	YLR292C	UD20-36_5h_3x	SD/MSG -ARG -HIS -LYS +Canavanine +clonNAT +G418 +Thialysine	cSGA_v2_r4	9	11	5.06308658862	9067.11637717	76.4193469648	254	5.22719276704	734733.995533	7472.25261896	43	6.30786178514	707516.726572	5411.95848773	726	1719	136	136	153	159	140	769	0
DLR00015589	12	5	YLR398C	UD20-36_5h_3x	SD/MSG -ARG -HIS -LYS +Canavanine +clonNAT +G418 +Thialysine	cSGA_v2_r4	9	11	4.44150391571	8472.0643375	48.6829894318	254	4.71585701955	599248.989057	9001.83423231	43	5.67555477602	595294.986336	9372.09906917	862	1719	136	136	144	152	134	1319	0
DLR00015589	12	6	YLR290C	UD20-36_5h_3x	SD/MSG -ARG -HIS -LYS +Canavanine +clonNAT +G418 +Thialysine	cSGA_v2_r4	9	11	4.51104289875	6867.96581699	54.0133712008	254	5.03917286569	459201.999884	4178.58728012	43	6.01106350084	450174.996389	2124.28643293	999	1723	136	136	140	149	134	974	0
DLR00015589	12	7	YLR395C	UD20-36_5h_3x	SD/MSG -ARG -HIS -LYS +Canavanine +clonNAT +G418 +Thialysine	cSGA_v2_r4	9	11	4.92809314838	10675.0957492	44.6095550528	254	5.27660628381	790282.996923	6926.39327418	43	6.35619953821	771504.885032	4885.67710589	1136	1720	136	136	147	154	136	973	0
DLR00015589	12	8	YLR289W	UD20-36_5h_3x	SD/MSG -ARG -HIS -LYS +Canavanine +clonNAT +G418 +Thialysine	cSGA_v2_r4	9	11	4.62594587328	8528.45630229	41.4422575175	254	5.07183607914	643492.102637	5133.37969319	43	5.9753162133	651203.989247	6582.38067708	1273	1718	136	136	149	156	136	985	0
DLR00015589	12	9	YLR394W	UD20-36_5h_3x	SD/MSG -ARG -HIS -LYS +Canavanine +clonNAT +G418 +Thialysine	cSGA_v2_r4	9	11	4.91920007339	10735.7841479	39.5009333517	254	5.31256976867	853926.9963	7170.48142425	43	6.37825158258	832811.767071	5151.93137066	1409	1715	136	136	152	158	137	931	0
DLR00015589	12	10	YLR287C-A	UD20-36_5h_3x	SD/MSG -ARG -HIS -LYS +Canavanine +clonNAT +G418 +Thialysine	cSGA_v2_r4	9	11	3.57961663128	4053.92766098	38.3193895893	254	3.92338943469	248939.993252	4515.82874933	43	4.71173312366	238919.991741	3671.90197458	1550	1715	136	136	130	139	123	912	9
DLR00015589	12	11	YLR393W	UD20-36_5h_3x	SD/MSG -ARG -HIS -LYS +Canavanine +clonNAT +G418 +Thialysine	cSGA_v2_r4	9	11	4.10357068255	5505.41539611	60.5324412885	254	4.53648697448	309949.998731	3522.40184771	43	5.42457638132	303050.51001	1302.90301592	1679	1726	136	136	126	136	122	914	0
DLR00015589	12	12	YLR287C	UD20-36_5h_3x	SD/MSG -ARG -HIS -LYS +Canavanine +clonNAT +G418 +Thialysine	cSGA_v2_r4	9	11	4.86995165614	9045.94501317	40.8456711943	254	5.35493798518	690395.809027	5648.74477338	43	6.28691992585	699188.99255	6205.43414438	1810	1721	136	136	148	154	134	1037	0
DLR00015589	12	13	YLR392C	UD20-36_5h_3x	SD/MSG -ARG -HIS -LYS +Canavanine +clonNAT +G418 +Thialysine	cSGA_v2_r4	9	11	5.10059250119	9656.13586317	37.93891675	254	5.44676166127	754655.99994	6076.5480771	43	6.47395185661	752087.995724	4968.90610186	1949	1723	136	136	148	154	133	1083	0
DLR00015589	12	14	YLR286C	UD20-36_5h_3x	SD/MSG -ARG -HIS -LYS +Canavanine +clonNAT +G418 +Thialysine	cSGA_v2_r4	9	11	4.84693019955	7876.97765268	29.966751536	254	5.32131844946	647453.999161	5442.89531271	43	6.31157598418	643633.993629	5108.68577029	2092	1715	136	136	150	156	135	1398	0
DLR00015589	12	15	YLR391W	UD20-36_5h_3x	SD/MSG -ARG -HIS -LYS +Canavanine +clonNAT +G418 +Thialysine	cSGA_v2_r4	9	11	4.97633843233	9403.43926099	42.9303415108	254	5.38884690816	707073.999814	5817.74933912	43	6.41661089896	703309.995803	4721.96363698	2223	1721	136	136	143	150	130	969	0
DLR00015589	12	16	YLR285W	UD20-36_5h_3x	SD/MSG -ARG -HIS -LYS +Canavanine +clonNAT +G418 +Thialysine	cSGA_v2_r4	9	11	4.93575818813	8737.47121706	38.9893858047	254	5.35153141419	672600.999656	5934.87847978	43	6.35909566649	667754.994979	4985.9163504	2360	1719	136	136	145	151	131	994	0
DLR00015589	12	17	YLR390W-A	UD20-36_5h_3x	SD/MSG -ARG -HIS -LYS +Canavanine +clonNAT +G418 +Thialysine	cSGA_v2_r4	9	11	4.81649330141	9131.01809848	64.6673382487	254	5.31723638999	662913.822922	5826.98332417	43	6.25676681302	669602.993181	6146.05207452	2500	1717	136	136	142	149	129	879	0
DLR00015589	12	18	YLR284C	UD20-36_5h_3x	SD/MSG -ARG -HIS -LYS +Canavanine +clonNAT +G418 +Thialysine	cSGA_v2_r4	9	11	5.12473500971	9590.47645526	33.5921923087	254	5.49848451311	760957.999843	5508.0730708	43	6.55087170706	755905.997039	4192.54963807	2632	1720	136	136	147	153	133	879	0
DLR00015589	12	19	YLR390W	UD20-36_5h_3x	SD/MSG -ARG -HIS -LYS +Canavanine +clonNAT +G418 +Thialysine	cSGA_v2_r4	9	11	5.03581241599	9305.49381883	36.2922159749	254	5.36735370228	705316.99938	5511.68529016	43	6.38749863899	699954.99482	4879.7141268	2771	1724	136	136	143	151	132	921	0
DLR00015589	12	20	YLR283W	UD20-36_5h_3x	SD/MSG -ARG -HIS -LYS +Canavanine +clonNAT +G418 +Thialysine	cSGA_v2_r4	9	11	5.17072054937	9341.11932964	28.0013239316	254	5.44218447958	723983.999975	5484.16169481	43	6.47535859808	717594.996035	4626.50104534	2906	1724	136	136	145	152	133	851	0
DLR00015589	12	21	YLR389C	UD20-36_5h_3x	SD/MSG -ARG -HIS -LYS +Canavanine +clonNAT +G418 +Thialysine	cSGA_v2_r4	9	11	5.08336341552	9041.43784432	28.8335715212	254	5.35713526129	709412.999185	5964.78219533	43	6.36517923636	701448.994194	5204.40789199	3039	1722	136	136	144	151	133	788	0
DLR00015589	12	22	YLR282C	UD20-36_5h_3x	SD/MSG -ARG -HIS -LYS +Canavanine +clonNAT +G418 +Thialysine	cSGA_v2_r4	9	11	4.97372400988	9059.2152574	34.5341271888	254	5.37937823351	703979.102236	6007.39815887	43	6.31200029357	709479.992317	6079.57465597	3177	1724	136	136	141	148	131	885	0
DLR00015589	12	23	YLR388W	UD20-36_5h_3x	SD/MSG -ARG -HIS -LYS +Canavanine +clonNAT +G418 +Thialysine	cSGA_v2_r4	9	11	3.57166201932	5930.83676348	66.9015395074	254	3.75914837414	402420.993948	9791.66161566	43	4.58209814618	391867.994892	10470.3503221	3312	1717	136	136	121	130	117	810	0
DLR00015589	12	24	YOR202W	UD20-36_5h_3x	SD/MSG -ARG -HIS -LYS +Canavanine +clonNAT +G418 +Thialysine	cSGA_v2_r4	9	11	5.11829577171	11952.9960798	201.577473352	254	5.16741755578	1194561.98644	20699.8342275	43	6.12990089727	1190986.98353	22924.4797926	3453	1719	136	136	145	149	129	480	0
DLR00015589	13	1	YOR202W	UD20-36_5h_3x	SD/MSG -ARG -HIS -LYS +Canavanine +clonNAT +G418 +Thialysine	cSGA_v2_r4	9	11	4.69396050859	12333.7564993	182.954734638	254	4.945034806	1081956.98594	19608.8144961	43	5.91587700339	1079443.98426	21897.6916508	322	1857	136	136	152	156	137	563	26
DLR00015589	13	2	YLR065C	UD20-36_5h_3x	SD/MSG -ARG -HIS -LYS +Canavanine +clonNAT +G418 +Thialysine	cSGA_v2_r4	9	11	3.57941257898	4334.82510525	54.1570914443	254	4.01742139924	350668.986277	8359.43248602	43	4.87839733897	339516.986374	8702.56749627	459	1845	136	136	144	150	134	1495	0
DLR00015589	13	3	YLR183C	UD20-36_5h_3x	SD/MSG -ARG -HIS -LYS +Canavanine +clonNAT +G418 +Thialysine	cSGA_v2_r4	9	11	5.1848456636	9976.93636458	67.2797774447	254	5.35284279741	828902.994984	8570.92529757	43	6.33646627053	823546.989246	9422.99951282	600	1849	136	136	154	159	140	907	20
DLR00015589	13	4	YLR064W	UD20-36_5h_3x	SD/MSG -ARG -HIS -LYS +Canavanine +clonNAT +G418 +Thialysine	cSGA_v2_r4	9	11	4.32356316968	6782.73410623	43.8913441137	254	4.72187001009	507831.991179	6607.72324194	43	5.6657316678	500205.987637	6802.06544566	729	1859	136	136	146	153	136	1266	0
DLR00015589	13	5	YLR182W	UD20-36_5h_3x	SD/MSG -ARG -HIS -LYS +Canavanine +clonNAT +G418 +Thialysine	cSGA_v2_r4	9	11	0	11	10.4088407266	254	12	28913.3158429	825.091172256	43	0	43	58.5944146924	862	1856	136	136	96	112	111	2	0
DLR00015589	13	6	YLR063W	UD20-36_5h_3x	SD/MSG -ARG -HIS -LYS +Canavanine +clonNAT +G418 +Thialysine	cSGA_v2_r4	9	11	4.79552330501	9222.58449218	35.1207871283	254	5.12360891386	718402.994419	7188.68422868	43	6.18779555822	693686.93662	5295.41839471	1001	1853	136	136	151	157	138	975	0
DLR00015589	13	7	YLR181C	UD20-36_5h_3x	SD/MSG -ARG -HIS -LYS +Canavanine +clonNAT +G418 +Thialysine	cSGA_v2_r4	9	11	4.79596277748	9059.94830649	44.3417602326	254	5.1137216952	720925.993395	7811.60419493	43	6.08492137257	715826.988289	8149.67261203	1142	1853	136	136	152	158	138	1087	0
DLR00015589	13	8	YLR062C	UD20-36_5h_3x	SD/MSG -ARG -HIS -LYS +Canavanine +clonNAT +G418 +Thialysine	cSGA_v2_r4	9	11	3.75855558439	4209.79773347	36.9019480671	254	4.16048616109	288874.991435	4317.35735574	43	5.07509064145	267241.187978	2744.95334663	1268	1851	136	136	136	145	129	1221	0
DLR00015589	13	9	YLR180W	UD20-36_5h_3x	SD/MSG -ARG -HIS -LYS +Canavanine +clonNAT +G418 +Thialysine	cSGA_v2_r4	9	11	4.81595633961	10392.5684378	62.5530340305	254	5.19312434857	777753.896184	6563.01427948	43	6.10572039351	789459.989596	8361.12179341	1411	1854	136	136	148	154	134	816	0
DLR00015589	13	10	YLR061W	UD20-36_5h_3x	SD/MSG -ARG -HIS -LYS +Canavanine +clonNAT +G418 +Thialysine	cSGA_v2_r4	9	11	4.02132958958	5051.63209347	40.1083456849	254	4.57181147586	386252.992615	4751.49998891	43	5.45472708646	375675.988355	4645.63851096	1541	1853	136	136	145	152	133	903	4
DLR00015589	13	11	YLR179C	UD20-36_5h_3x	SD/MSG -ARG -HIS -LYS +Canavanine +clonNAT +G418 +Thialysine	cSGA_v2_r4	9	11	4.88965059234	9933.84029088	43.9015162819	254	5.29624274387	791745.996932	6888.00908132	43	6.36249754139	771370.755097	4823.27353653	1686	1859	136	136	150	156	135	965	0
DLR00015589	13	12	YLR059C	UD20-36_5h_3x	SD/MSG -ARG -HIS -LYS +Canavanine +clonNAT +G418 +Thialysine	cSGA_v2_r4	9	11	4.6280731715	7932.33203518	52.6706605041	254	5.13883225244	581365.551165	5927.07103056	43	6.01457751923	594233.989639	7612.80273949	1823	1862	136	136	144	151	131	921	0
DLR00015589	13	13	YLR178C	UD20-36_5h_3x	SD/MSG -ARG -HIS -LYS +Canavanine +clonNAT +G418 +Thialysine	cSGA_v2_r4	9	11	4.79069246401	8561.85622981	40.8929948053	254	5.22255360268	666995.997383	6693.43159292	43	6.20670082659	663247.992021	6436.06822392	1953	1856	136	136	146	153	132	1158	0
DLR00015589	13	14	YLR058C	UD20-36_5h_3x	SD/MSG -ARG -HIS -LYS +Canavanine +clonNAT +G418 +Thialysine	cSGA_v2_r4	9	11	4.73133441156	8696.24887888	52.8042560466	254	5.22448345361	662650.997943	6624.07239619	43	6.21403189588	657862.992835	6111.95974468	2088	1855	136	136	144	151	131	975	0
DLR00015589	13	15	YLR177W	UD20-36_5h_3x	SD/MSG -ARG -HIS -LYS +Canavanine +clonNAT +G418 +Thialysine	cSGA_v2_r4	9	11	5.07658329616	9935.18608801	41.619330918	254	5.48007475081	776444.999977	6517.01983517	43	6.51781907971	772257.996566	5299.34924353	2228	1859	136	136	145	152	131	881	0
DLR00015589	13	16	YLR057W	UD20-36_5h_3x	SD/MSG -ARG -HIS -LYS +Canavanine +clonNAT +G418 +Thialysine	cSGA_v2_r4	9	11	4.85737761148	8512.61878818	44.877246804	254	5.27147989292	653160.998906	6497.12992023	43	6.27391922996	647534.993931	5669.13671091	2359	1860	136	136	143	150	130	1018	0
DLR00015589	13	17	YLR176C	UD20-36_5h_3x	SD/MSG -ARG -HIS -LYS +Canavanine +clonNAT +G418 +Thialysine	cSGA_v2_r4	9	11	5.10800791444	10031.788184	38.3589715421	254	5.45083276193	769309.573467	6030.36927459	43	6.40028131302	779353.992851	6735.82811654	2505	1858	136	136	144	151	131	967	0
DLR00015589	13	18	YLR056W	UD20-36_5h_3x	SD/MSG -ARG -HIS -LYS +Canavanine +clonNAT +G418 +Thialysine	cSGA_v2_r4	9	11	3.83354788709	4725.27235692	53.2934821873	254	4.10369591696	294067.986483	6295.45501425	43	4.97282094961	289022.985448	6802.49314723	2638	1857	136	136	126	136	122	1455	0
DLR00015589	13	19	YLR174W	UD20-36_5h_3x	SD/MSG -ARG -HIS -LYS +Canavanine +clonNAT +G418 +Thialysine	cSGA_v2_r4	9	11	4.98905272894	9201.05919364	33.8784778188	254	5.40050572187	716974.250887	5263.39433334	43	6.36768729501	719429.993829	5024.77817092	2778	1854	136	136	146	152	133	940	0
DLR00015589	13	20	YLR055C	UD20-36_5h_3x	SD/MSG -ARG -HIS -LYS +Canavanine +clonNAT +G418 +Thialysine	cSGA_v2_r4	9	11	4.68216643018	8264.24824565	45.5344314527	254	4.90573077389	576594.992642	7047.38846663	43	5.87248606195	573179.988202	7392.41355521	2906	1853	136	136	137	145	128	1195	0
DLR00015589	13	21	YLR173W	UD20-36_5h_3x	SD/MSG -ARG -HIS -LYS +Canavanine +clonNAT +G418 +Thialysine	cSGA_v2_r4	9	11	5.27794108025	9633.244841	43.954150955	254	5.50954087134	814133.999786	5719.95149867	43	6.53503363949	807800.995381	5085.12106637	3046	1858	136	136	148	154	135	871	0
DLR00015589	13	22	YLR054C	UD20-36_5h_3x	SD/MSG -ARG -HIS -LYS +Canavanine +clonNAT +G418 +Thialysine	cSGA_v2_r4	9	11	4.78944590661	9221.14220333	50.5213378585	254	5.12927746439	731154.993841	8339.27399487	43	6.19828487064	705087.841406	6526.86895384	3181	1856	136	136	140	147	130	1094	0
DLR00015589	13	23	YLR172C	UD20-36_5h_3x	SD/MSG -ARG -HIS -LYS +Canavanine +clonNAT +G418 +Thialysine	cSGA_v2_r4	9	11	4.9223763761	10263.4359934	118.446074236	254	5.23161063159	857387.361257	9996.06295051	43	6.09146078178	880984.985938	13863.6668675	3320	1855	136	136	139	145	127	435	0
DLR00015589	13	24	YOR202W	UD20-36_5h_3x	SD/MSG -ARG -HIS -LYS +Canavanine +clonNAT +G418 +Thialysine	cSGA_v2_r4	9	11	4.71458955549	10807.0532624	164.037742332	254	5.09853386869	1011230.75132	14519.8544481	43	5.93869119674	1054741.98374	21546.912696	3453	1859	136	136	143	148	128	611	0
DLR00015589	14	1	YOR202W	UD20-36_5h_3x	SD/MSG -ARG -HIS -LYS +Canavanine +clonNAT +G418 +Thialysine	cSGA_v2_r4	9	11	4.37712935976	10227.1587398	133.052483291	254	4.66358168482	868252.98591	17261.4327917	43	5.62499360598	862761.98503	19546.938472	322	1994	136	136	149	154	135	760	0
DLR00015589	14	2	YLR313C	UD20-36_5h_3x	SD/MSG -ARG -HIS -LYS +Canavanine +clonNAT +G418 +Thialysine	cSGA_v2_r4	9	11	4.6265268257	9341.72550696	65.9572898054	254	4.92545879646	802387.988012	12807.2850371	43	6.0082913488	758358.532685	9414.58182408	458	1996	136	136	151	156	137	991	0
DLR00015589	14	3	YLR414C	UD20-36_5h_3x	SD/MSG -ARG -HIS -LYS +Canavanine +clonNAT +G418 +Thialysine	cSGA_v2_r4	9	11	4.518276299	8719.96173387	55.4650521125	254	4.90681547562	679817.989429	9902.00913254	43	5.99547163835	648474.267375	7070.52902412	586	1988	136	136	149	154	137	1554	0
DLR00015589	14	4	YLR312C	UD20-36_5h_3x	SD/MSG -ARG -HIS -LYS +Canavanine +clonNAT +G418 +Thialysine	cSGA_v2_r4	9	11	4.62501420286	8244.32601762	41.8603757115	254	4.95474985003	635734.991642	8428.02265177	43	5.92568854087	630203.987126	8541.11213923	724	1985	136	136	148	155	137	1325	0
DLR00015589	14	5	YLR413W	UD20-36_5h_3x	SD/MSG -ARG -HIS -LYS +Canavanine +clonNAT +G418 +Thialysine	cSGA_v2_r4	9	11	5.06536894196	10526.362913	47.7485614398	254	5.28628890411	837216.995086	7636.19422666	43	6.27650766638	832801.989635	7897.81524332	862	1987	136	136	152	158	139	1011	0
DLR00015589	14	6	YLR311C	UD20-36_5h_3x	SD/MSG -ARG -HIS -LYS +Canavanine +clonNAT +G418 +Thialysine	cSGA_v2_r4	9	11	5.03389340259	9700.03754693	36.2387694391	254	5.30977186406	776551.996835	6511.00990163	43	6.39414967306	753665.803802	4553.75261668	998	1994	136	136	152	158	139	963	0
DLR00015589	14	7	YLR412W	UD20-36_5h_3x	SD/MSG -ARG -HIS -LYS +Canavanine +clonNAT +G418 +Thialysine	cSGA_v2_r4	9	11	4.68118183531	9198.52497753	44.0447863928	254	5.10061418679	679713.059364	5901.6828814	43	6.09463745216	672632.835658	5578.93397596	1136	1989	136	136	147	154	136	1187	0
DLR00015589	14	8	YLR309C	UD20-36_5h_3x	SD/MSG -ARG -HIS -LYS +Canavanine +clonNAT +G418 +Thialysine	cSGA_v2_r4	9	11	4.50538847249	7971.56248458	44.8307996805	254	5.01716198083	609143.598024	5258.26985535	43	5.99079388653	600171.558973	4705.56237262	1273	1992	136	136	149	156	137	1215	0
DLR00015589	14	9	YLR410W	UD20-36_5h_3x	SD/MSG -ARG -HIS -LYS +Canavanine +clonNAT +G418 +Thialysine	cSGA_v2_r4	9	11	4.30386057825	7544.09867495	43.4210114343	254	4.61250194899	562748.988534	7997.74890767	43	5.55317215274	558041.986576	8949.59987224	1411	1994	136	136	143	151	132	1328	0
DLR00015589	14	10	YLR307W	UD20-36_5h_3x	SD/MSG -ARG -HIS -LYS +Canavanine +clonNAT +G418 +Thialysine	cSGA_v2_r4	9	11	4.93045814128	9673.70860337	32.4833028949	254	5.30841536037	799578.996341	7028.99885296	43	6.29362850743	794645.990692	6949.52946908	1540	1991	136	136	152	158	137	1062	0
DLR00015589	14	11	YLR408C	UD20-36_5h_3x	SD/MSG -ARG -HIS -LYS +Canavanine +clonNAT +G418 +Thialysine	cSGA_v2_r4	9	11	5.03535496502	10321.1155045	39.4294060512	254	5.38713924453	831624.997487	7026.5168078	43	6.39426339455	828495.991945	6685.05646074	1681	1995	136	136	150	155	134	1081	0
DLR00015589	14	12	YLR306W	UD20-36_5h_3x	SD/MSG -ARG -HIS -LYS +Canavanine +clonNAT +G418 +Thialysine	cSGA_v2_r4	9	11	4.73324998732	8243.87444791	37.4393984065	254	5.14982185277	669527.995303	7290.05925143	43	6.12088038382	665379.989717	7289.93128628	1813	1999	136	136	148	155	135	1260	0
DLR00015589	14	13	YLR407W	UD20-36_5h_3x	SD/MSG -ARG -HIS -LYS +Canavanine +clonNAT +G418 +Thialysine	cSGA_v2_r4	9	11	4.61742853231	8367.95068503	44.6390105646	254	5.07740878078	676227.994045	7471.84027152	43	6.13754771552	652324.464154	5310.61602069	1951	1993	136	136	146	153	133	1316	0
DLR00015589	14	14	YLR303W	UD20-36_5h_3x	SD/MSG -ARG -HIS -LYS +Canavanine +clonNAT +G418 +Thialysine	cSGA_v2_r4	9	11	4.7444672731	8984.15552642	44.2439910155	254	5.16462062599	729545.994905	7049.51601618	43	6.14389457945	724465.989748	6992.85244815	2085	1991	136	136	146	152	133	1113	0
DLR00015589	14	15	YLR406C	UD20-36_5h_3x	SD/MSG -ARG -HIS -LYS +Canavanine +clonNAT +G418 +Thialysine	cSGA_v2_r4	9	11	4.26762467706	6805.3919793	59.4123009986	254	4.69128352864	504058.98922	7982.40581888	43	5.63424617071	498050.986534	8546.53498499	2219	1994	136	136	137	145	128	1011	1
DLR00015589	14	16	YLR300W	UD20-36_5h_3x	SD/MSG -ARG -HIS -LYS +Canavanine +clonNAT +G418 +Thialysine	cSGA_v2_r4	9	11	5.14915383302	10215.5669038	27.960509062	254	5.5316939479	833832.999951	6657.86812161	43	6.58352636808	830370.996646	5263.49004005	2358	1993	136	136	146	153	132	1059	0
DLR00015589	14	17	YLR405W	UD20-36_5h_3x	SD/MSG -ARG -HIS -LYS +Canavanine +clonNAT +G418 +Thialysine	cSGA_v2_r4	9	11	4.9321757226	9444.33309099	39.79618853	254	5.31988685087	731697.998012	6303.99949515	43	6.32680358094	731410.992613	6205.7490895	2497	1995	136	136	143	150	131	1541	0
DLR00015589	14	18	YLR299W	UD20-36_5h_3x	SD/MSG -ARG -HIS -LYS +Canavanine +clonNAT +G418 +Thialysine	cSGA_v2_r4	9	11	5.0755318697	10173.0826628	45.4574516014	254	5.39651867985	824041.997827	7389.50278156	43	6.40786496269	820337.992512	7288.71899229	2633	1996	136	136	146	153	133	1091	0
DLR00015589	14	19	YLR404W	UD20-36_5h_3x	SD/MSG -ARG -HIS -LYS +Canavanine +clonNAT +G418 +Thialysine	cSGA_v2_r4	9	11	4.24723440977	5185.75218325	33.9442158886	254	4.84604721584	415187.996519	4622.80947903	43	5.84553476315	394588.698671	2987.93117952	2767	1989	136	136	142	150	133	1233	0
DLR00015589	14	20	YLR297W	UD20-36_5h_3x	SD/MSG -ARG -HIS -LYS +Canavanine +clonNAT +G418 +Thialysine	cSGA_v2_r4	9	11	5.07032284923	9583.0753835	45.7157582973	254	5.37320183726	823787.997433	6180.4860894	43	6.37555436696	818540.992086	6087.62475684	2910	1996	136	136	149	155	136	1128	0
DLR00015589	14	21	YLR402W	UD20-36_5h_3x	SD/MSG -ARG -HIS -LYS +Canavanine +clonNAT +G418 +Thialysine	cSGA_v2_r4	9	11	2.98415867918	1762.1648615	19.2240638598	254	3.65168327046	139106.990548	4959.55367177	43	4.22282208895	118974.989724	2570.20159515	3049	2000	136	136	127	137	125	846	8
DLR00015589	14	22	YLR296W	UD20-36_5h_3x	SD/MSG -ARG -HIS -LYS +Canavanine +clonNAT +G418 +Thialysine	cSGA_v2_r4	9	11	5.04592786394	9435.72306838	53.8726184943	254	5.30677368826	804174.996113	7723.7124148	43	6.29149886466	796785.990748	7577.72107006	3177	1994	136	136	144	150	133	877	0
DLR00015589	14	23	YLR401C	UD20-36_5h_3x	SD/MSG -ARG -HIS -LYS +Canavanine +clonNAT +G418 +Thialysine	cSGA_v2_r4	9	11	5.37943402474	10704.6548898	108.402011098	254	5.38889337109	989919.993133	11308.1329717	43	6.36375544003	984088.987852	12405.3071082	3309	1992	136	136	145	150	131	790	0
DLR00015589	14	24	YOR202W	UD20-36_5h_3x	SD/MSG -ARG -HIS -LYS +Canavanine +clonNAT +G418 +Thialysine	cSGA_v2_r4	9	11	5.03502653769	11599.4945808	207.727928356	254	5.25740477395	1087265.33374	13731.6724615	43	6.10558102939	1127579.9843	19997.075354	3449	1994	136	136	144	149	128	568	0
DLR00015589	15	1	YOR202W	UD20-36_5h_3x	SD/MSG -ARG -HIS -LYS +Canavanine +clonNAT +G418 +Thialysine	cSGA_v2_r4	9	11	4.4572327388	10870.7859342	183.958804151	254	4.71588614198	917778.984586	19959.9598569	43	5.80957950352	852676.93424	15351.0514558	323	2129	136	136	148	153	135	611	0
DLR00015589	15	2	YLR085C	UD20-36_5h_3x	SD/MSG -ARG -HIS -LYS +Canavanine +clonNAT +G418 +Thialysine	cSGA_v2_r4	9	11	3.77123365613	5815.57968557	50.2475249433	254	4.04892421306	450963.988548	10559.5906824	43	4.94049895205	441407.988811	11200.4710113	456	2131	136	136	140	146	132	1389	0
DLR00015589	15	3	YLR199C	UD20-36_5h_3x	SD/MSG -ARG -HIS -LYS +Canavanine +clonNAT +G418 +Thialysine	cSGA_v2_r4	9	11	4.90077530963	9713.81205885	77.2781209204	254	5.06743671644	794407.989635	11779.4473922	43	6.04053164309	789502.985794	12425.3098397	598	2129	136	136	150	155	138	1024	0
DLR00015589	15	4	YLR084C	UD20-36_5h_3x	SD/MSG -ARG -HIS -LYS +Canavanine +clonNAT +G418 +Thialysine	cSGA_v2_r4	9	11	4.77017458404	8634.45410041	38.795605125	254	5.04811064961	664474.992572	8242.5335694	43	6.13436744985	635216.181412	5837.94326639	727	2129	136	136	147	154	138	1157	0
DLR00015589	15	5	YLR194C	UD20-36_5h_3x	SD/MSG -ARG -HIS -LYS +Canavanine +clonNAT +G418 +Thialysine	cSGA_v2_r4	9	11	4.79848979466	8885.57045865	38.5961647332	254	5.08851747383	672818.993991	7570.56265778	43	6.07218953033	665752.989129	7574.49391929	866	2130	136	136	147	154	137	1027	0
DLR00015589	15	6	YLR083C	UD20-36_5h_3x	SD/MSG -ARG -HIS -LYS +Canavanine +clonNAT +G418 +Thialysine	cSGA_v2_r4	9	11	4.79926181724	8511.48075056	38.0284508735	254	5.10953131059	669464.994669	7280.94857208	43	6.09128107318	662375.989595	7301.69788036	999	2125	136	136	149	155	137	1057	0
DLR00015589	15	7	YLR193C	UD20-36_5h_3x	SD/MSG -ARG -HIS -LYS +Canavanine +clonNAT +G418 +Thialysine	cSGA_v2_r4	9	11	3.55308730356	4102.61741554	19.2447324185	254	3.92603807687	243797.993627	4454.10029226	43	4.74081508752	236086.992042	3160.13676219	1138	2122	136	136	126	137	126	1280	0
DLR00015589	15	8	YLR082C	UD20-36_5h_3x	SD/MSG -ARG -HIS -LYS +Canavanine +clonNAT +G418 +Thialysine	cSGA_v2_r4	9	11	4.41389031644	7904.31639949	41.0147210474	254	4.92222330779	614162.583049	5815.80343767	43	5.81073829912	626907.987555	8134.60164577	1274	2134	136	136	149	156	139	1419	0
DLR00015589	15	9	YLR192C	UD20-36_5h_3x	SD/MSG -ARG -HIS -LYS +Canavanine +clonNAT +G418 +Thialysine	cSGA_v2_r4	9	11	3.13976674975	3310.27497174	28.835759083	254	3.44084999699	195604.99636	5247.93185665	43	4.26895579044	169802.303227	2995.8809971	1416	2129	136	136	122	133	122	991	0
DLR00015589	15	10	YLR081W	UD20-36_5h_3x	SD/MSG -ARG -HIS -LYS +Canavanine +clonNAT +G418 +Thialysine	cSGA_v2_r4	9	11	4.4917817399	7891.39700703	40.5495577926	254	4.93808339973	659808.991067	7496.36736581	43	5.99211576908	632544.254576	5485.52027105	1537	2134	136	136	149	156	137	1409	0
DLR00015589	15	11	YLR191W	UD20-36_5h_3x	SD/MSG -ARG -HIS -LYS +Canavanine +clonNAT +G418 +Thialysine	cSGA_v2_r4	9	11	4.60526264982	7077.0008727	43.5377813988	254	5.09922196227	485326.196813	4100.0587187	43	6.10107795108	475259.486431	2876.32730019	1684	2127	136	136	134	143	127	979	0
DLR00015589	15	12	YLR080W	UD20-36_5h_3x	SD/MSG -ARG -HIS -LYS +Canavanine +clonNAT +G418 +Thialysine	cSGA_v2_r4	9	11	4.65761990735	8303.30295888	40.1255927486	254	5.05718486182	691225.993328	7686.59007384	43	6.02658163886	684821.988697	7965.08284923	1814	2128	136	136	147	154	135	1196	0
DLR00015589	15	13	YLR190W	UD20-36_5h_3x	SD/MSG -ARG -HIS -LYS +Canavanine +clonNAT +G418 +Thialysine	cSGA_v2_r4	9	11	3.71392461093	4227.60396316	26.5223552786	254	4.13077499095	271320.527286	3582.20913652	43	4.93658760698	269278.99104	2984.45412849	1966	2133	136	136	127	138	125	1479	0
DLR00015589	15	14	YLR079W	UD20-36_5h_3x	SD/MSG -ARG -HIS -LYS +Canavanine +clonNAT +G418 +Thialysine	cSGA_v2_r4	9	11	3.20775848055	2844.08810544	26.1203220659	254	3.67259310892	186848.267901	4061.6363094	43	4.4084863944	172522.299434	2440.08268736	2082	2136	136	136	126	137	124	1361	0
DLR00015589	15	15	YLR189C	UD20-36_5h_3x	SD/MSG -ARG -HIS -LYS +Canavanine +clonNAT +G418 +Thialysine	cSGA_v2_r4	9	11	5.04749052099	9277.04167141	29.1243926664	254	5.45502874118	783724.607757	5813.31916906	43	6.43324462731	785053.994378	5519.14349894	2228	2131	136	136	147	153	133	985	0
DLR00015589	15	16	YLR077W	UD20-36_5h_3x	SD/MSG -ARG -HIS -LYS +Canavanine +clonNAT +G418 +Thialysine	cSGA_v2_r4	9	11	4.74597140315	7771.39715405	34.101587812	254	5.1715482169	639753.996971	6395.46974462	43	6.14989829723	632557.991407	6100.30463789	2366	2128	136	136	143	150	132	1185	0
DLR00015589	15	17	YLR188W	UD20-36_5h_3x	SD/MSG -ARG -HIS -LYS +Canavanine +clonNAT +G418 +Thialysine	cSGA_v2_r4	9	11	4.9760006584	8553.0387375	30.6553831198	254	5.35663064782	678626.999736	5066.34930762	43	6.44011486695	663052.275857	3355.18915728	2504	2131	136	136	142	149	131	1102	0
DLR00015589	15	18	YLR073C	UD20-36_5h_3x	SD/MSG -ARG -HIS -LYS +Canavanine +clonNAT +G418 +Thialysine	cSGA_v2_r4	9	11	4.64087618444	7703.97648045	40.1001812956	254	5.11770469605	597506.996762	5946.21154924	43	6.18631555079	578183.991331	4435.80488993	2635	2125	136	136	141	149	132	1334	0
DLR00015589	15	19	YLR187W	UD20-36_5h_3x	SD/MSG -ARG -HIS -LYS +Canavanine +clonNAT +G418 +Thialysine	cSGA_v2_r4	9	11	4.92551715463	8578.14126963	36.7499699744	254	5.29675574365	719400.99762	6111.62955432	43	6.29246184414	714501.99201	5822.14284531	2775	2127	136	136	145	152	134	1403	0
DLR00015589	15	20	YLR072W	UD20-36_5h_3x	SD/MSG -ARG -HIS -LYS +Canavanine +clonNAT +G418 +Thialysine	cSGA_v2_r4	9	11	4.72034706407	8529.12659201	35.380917194	254	5.1341663435	701080.994795	6913.74306879	43	6.10696715581	694903.989661	6947.30469169	2909	2129	136	136	144	151	134	1224	0
DLR00015589	15	21	YLR185W	UD20-36_5h_3x	SD/MSG -ARG -HIS -LYS +Canavanine +clonNAT +G418 +Thialysine	cSGA_v2_r4	9	11	3.38406280976	4403.43580173	30.2393437289	254	3.55969390642	242065.999017	5336.59967171	43	4.40618208543	225294.124327	2808.8551127	3051	2131	136	136	115	126	117	1525	0
DLR00015589	15	22	YLR070C	UD20-36_5h_3x	SD/MSG -ARG -HIS -LYS +Canavanine +clonNAT +G418 +Thialysine	cSGA_v2_r4	9	11	5.05312636036	9450.91768484	84.5043430256	254	5.37448795992	812148.270701	6914.34053541	43	6.26417536873	823835.989289	8968.10124497	3181	2130	136	136	144	150	133	1160	0
DLR00015589	15	23	YLR184W	UD20-36_5h_3x	SD/MSG -ARG -HIS -LYS +Canavanine +clonNAT +G418 +Thialysine	cSGA_v2_r4	9	11	3.32007161554	5402.0017785	61.6354075844	254	3.58396037126	352787.996134	9257.69532258	43	4.35464162892	343248.996342	9120.19664366	3324	2124	136	136	117	126	115	938	0
DLR00015589	15	24	YOR202W	UD20-36_5h_3x	SD/MSG -ARG -HIS -LYS +Canavanine +clonNAT +G418 +Thialysine	cSGA_v2_r4	9	11	5.06689848613	11883.4858361	232.745969382	254	5.13785541255	1108116.98746	17602.7353332	43	6.0945802101	1103895.98467	19594.5306484	3455	2127	136	136	143	148	129	327	0
DLR00015589	16	1	YOR202W	UD20-36_5h_3x	SD/MSG -ARG -HIS -LYS +Canavanine +clonNAT +G418 +Thialysine	cSGA_v2_r4	9	11	4.39159504058	10038.24302	138.249172284	254	4.7229720989	651536.722136	10651.1739328	43	5.55064781254	689181.983617	16567.0790494	310	2276	136	136	150	154	138	811	29
DLR00015589	16	2	YOR202W	UD20-36_5h_3x	SD/MSG -ARG -HIS -LYS +Canavanine +clonNAT +G418 +Thialysine	cSGA_v2_r4	9	11	4.80063999179	9416.95984673	135.90221427	254	4.94902555457	653630.989216	12163.5490925	43	5.92966959297	648268.985136	11674.066968	455	2279	136	136	157	161	144	1202	34
DLR00015589	16	3	YOR202W	UD20-36_5h_3x	SD/MSG -ARG -HIS -LYS +Canavanine +clonNAT +G418 +Thialysine	cSGA_v2_r4	9	11	4.78022365422	9427.10629503	111.312891321	254	4.86313190613	610869.988126	12222.295457	43	5.82709022658	605492.98411	12178.9027202	590	2280	136	136	153	158	144	967	31
DLR00015589	16	4	YOR202W	UD20-36_5h_3x	SD/MSG -ARG -HIS -LYS +Canavanine +clonNAT +G418 +Thialysine	cSGA_v2_r4	9	11	4.72990652687	8610.8164735	77.4267669111	254	5.04402550262	537271.995395	7861.65418407	43	5.98935625595	530252.988867	7664.50705156	728	2271	136	136	157	162	147	1013	28
DLR00015589	16	5	YOR202W	UD20-36_5h_3x	SD/MSG -ARG -HIS -LYS +Canavanine +clonNAT +G418 +Thialysine	cSGA_v2_r4	9	11	4.96367178815	10120.3870583	84.6139180728	254	5.31519526032	600074.999446	6033.64898093	43	6.36328220012	594158.644222	4279.35468814	862	2272	136	136	157	162	146	1153	26
DLR00015589	16	6	YOR202W	UD20-36_5h_3x	SD/MSG -ARG -HIS -LYS +Canavanine +clonNAT +G418 +Thialysine	cSGA_v2_r4	9	11	4.31809236271	9472.39244959	123.705790931	254	4.68903047216	571450.991991	6425.09319077	43	5.60350406506	564536.988694	5134.3076147	994	2280	136	136	155	161	145	1036	31
DLR00015589	16	7	YOR202W	UD20-36_5h_3x	SD/MSG -ARG -HIS -LYS +Canavanine +clonNAT +G418 +Thialysine	cSGA_v2_r4	9	11	5.26122265174	9582.36327905	77.9494537159	254	5.2555187344	602520.998316	6496.29163587	43	6.39900179699	582337.761257	4082.43995337	1142	2269	136	136	157	162	145	1193	25
DLR00015589	16	8	YOR202W	UD20-36_5h_3x	SD/MSG -ARG -HIS -LYS +Canavanine +clonNAT +G418 +Thialysine	cSGA_v2_r4	9	11	4.68906965612	7493.97767797	34.7716389132	254	4.9959736934	495243.995955	4983.61040955	43	6.03762792211	471941.749855	3341.46265008	1285	2256	136	136	154	160	142	447	3
DLR00015589	16	9	YOR202W	UD20-36_5h_3x	SD/MSG -ARG -HIS -LYS +Canavanine +clonNAT +G418 +Thialysine	cSGA_v2_r4	9	11	4.28881902928	9941.79248463	181.178740667	254	4.80256334634	630272.991005	9418.28784979	43	5.73506472872	625333.988218	10759.1465872	1407	2281	136	136	153	159	141	901	23
DLR00015589	16	10	YOR202W	UD20-36_5h_3x	SD/MSG -ARG -HIS -LYS +Canavanine +clonNAT +G418 +Thialysine	cSGA_v2_r4	9	11	4.57944177645	7019.25970815	28.7559687162	254	4.92393864635	474154.995284	4750.27348557	43	5.93837232965	452283.465785	3407.0954611	1536	2258	136	136	151	157	140	425	0
DLR00015589	16	11	YOR202W	UD20-36_5h_3x	SD/MSG -ARG -HIS -LYS +Canavanine +clonNAT +G418 +Thialysine	cSGA_v2_r4	9	11	4.94322668364	8211.36920145	33.2484356328	254	5.19745064836	561253.830129	4609.4150581	43	6.09121250561	565164.990686	5579.65627885	1672	2258	136	136	151	158	139	573	13
DLR00015589	16	12	YOR202W	UD20-36_5h_3x	SD/MSG -ARG -HIS -LYS +Canavanine +clonNAT +G418 +Thialysine	cSGA_v2_r4	9	11	4.79248888754	7627.54774402	33.9969129996	254	5.1095164124	529377.997778	4788.10195707	43	6.07656453527	519327.991926	4457.92652132	1808	2258	136	136	153	159	140	540	7
DLR00015589	16	13	YOR202W	UD20-36_5h_3x	SD/MSG -ARG -HIS -LYS +Canavanine +clonNAT +G418 +Thialysine	cSGA_v2_r4	9	11	4.81229741433	10315.3066311	85.0595567427	254	5.28249439254	703234.998556	6298.38972559	43	6.35813099742	688637.947623	4495.76941241	1962	2275	136	136	154	160	141	1181	33
DLR00015589	16	14	YOR202W	UD20-36_5h_3x	SD/MSG -ARG -HIS -LYS +Canavanine +clonNAT +G418 +Thialysine	cSGA_v2_r4	9	11	4.89815688501	8191.99582029	42.2979906323	254	5.20553984632	600572.997615	5209.48192869	43	6.18279069402	591163.992019	5061.08003068	2081	2259	136	136	150	157	137	543	0
DLR00015589	16	15	YOR202W	UD20-36_5h_3x	SD/MSG -ARG -HIS -LYS +Canavanine +clonNAT +G418 +Thialysine	cSGA_v2_r4	9	11	4.90893193514	8384.58143081	39.1701723785	254	5.2409925946	597019.282266	4942.71841463	43	6.14378302654	602271.990826	5942.11795275	2218	2259	136	136	148	154	136	671	0
DLR00015589	16	16	YOR202W	UD20-36_5h_3x	SD/MSG -ARG -HIS -LYS +Canavanine +clonNAT +G418 +Thialysine	cSGA_v2_r4	9	11	5.14171386997	8452.74403044	43.9551449555	254	5.25780376742	617554.998091	5618.7005311	43	6.23989551871	609578.992247	5744.84512904	2354	2260	136	136	148	154	136	666	0
DLR00015589	16	17	YOR202W	UD20-36_5h_3x	SD/MSG -ARG -HIS -LYS +Canavanine +clonNAT +G418 +Thialysine	cSGA_v2_r4	9	11	5.16611299845	8335.09772795	41.3988832113	254	5.31760331764	606965.999295	4813.79776834	43	6.31384747216	598376.99404	4913.0398248	2488	2260	136	136	148	154	137	681	0
DLR00015589	16	18	YOR202W	UD20-36_5h_3x	SD/MSG -ARG -HIS -LYS +Canavanine +clonNAT +G418 +Thialysine	cSGA_v2_r4	9	11	5.01102877421	8174.83659354	49.0104087367	254	5.24974634247	582293.967549	4794.00257297	43	6.27521097616	571513.778931	4324.85641544	2623	2260	136	136	145	152	136	775	1
DLR00015589	16	19	YOR202W	UD20-36_5h_3x	SD/MSG -ARG -HIS -LYS +Canavanine +clonNAT +G418 +Thialysine	cSGA_v2_r4	9	11	4.99099205329	8519.16122514	39.3854266776	254	5.21931975984	628771.997511	5496.46461671	43	6.20255669344	620422.991964	5333.46929514	2767	2261	136	136	146	153	137	734	1
DLR00015589	16	20	YOR202W	UD20-36_5h_3x	SD/MSG -ARG -HIS -LYS +Canavanine +clonNAT +G418 +Thialysine	cSGA_v2_r4	9	11	4.65488631431	7492.65914779	39.7526143409	254	4.92573406643	531791.993504	6496.60598303	43	5.8774196924	523386.988425	6440.44351389	2899	2261	136	136	144	151	136	746	0
DLR00015589	16	21	YOR202W	UD20-36_5h_3x	SD/MSG -ARG -HIS -LYS +Canavanine +clonNAT +G418 +Thialysine	cSGA_v2_r4	9	11	4.81990510528	8939.78022506	45.7811073852	254	5.26231593899	674690.997504	6091.70023088	43	6.23673849967	665711.991661	5777.23420263	3056	2258	136	136	149	155	139	708	8
DLR00015589	16	22	YOR202W	UD20-36_5h_3x	SD/MSG -ARG -HIS -LYS +Canavanine +clonNAT +G418 +Thialysine	cSGA_v2_r4	9	11	5.11750544404	8892.3586462	88.1487652194	254	5.13122650053	673836.993343	7919.79069422	43	6.09059905532	667321.988026	8470.43943685	3176	2261	136	136	145	151	136	635	0
DLR00015589	16	23	YOR202W	UD20-36_5h_3x	SD/MSG -ARG -HIS -LYS +Canavanine +clonNAT +G418 +Thialysine	cSGA_v2_r4	9	11	5.0377809953	9126.64693013	107.523687129	254	5.08561740281	732266.990662	10303.4211277	43	6.04371542833	724010.986253	10944.9336701	3311	2260	136	136	147	151	135	463	2
DLR00015589	16	24	YOR202W	UD20-36_5h_3x	SD/MSG -ARG -HIS -LYS +Canavanine +clonNAT +G418 +Thialysine	cSGA_v2_r4	9	11	4.51263673231	9597.3948803	161.551700993	254	4.8658112165	719134.696106	11260.4823885	43	5.81527136501	708425.266422	12192.6182095	3441	2260	136	136	145	149	132	492	27
DLR00015593	1	1	YOR202W	UD20-36_5h_3x	SD/MSG -ARG -HIS -LYS +Canavanine +clonNAT +G418 +Thialysine	cSGA_v2_r4	10	11	4.21352179001	9994.91795634	223.114849213	254	4.34953329551	673489.984122	17806.6030299	43	5.25657707244	667776.984474	20611.0234636	318	214	136	136	141	146	126	443	37
DLR00015593	1	2	YOR202W	UD20-36_5h_3x	SD/MSG -ARG -HIS -LYS +Canavanine +clonNAT +G418 +Thialysine	cSGA_v2_r4	10	11	4.34644568505	8841.22359305	104.443136679	254	4.54733069985	606032.986403	10874.3948818	43	5.47510706652	596367.985288	12211.7768427	461	219	136	136	143	148	130	253	0
DLR00015593	1	3	YOR202W	UD20-36_5h_3x	SD/MSG -ARG -HIS -LYS +Canavanine +clonNAT +G418 +Thialysine	cSGA_v2_r4	10	11	5.63847608121	10960.8263995	169.819022667	254	4.99364983546	743081.990251	9407.9245053	43	5.9437128239	737872.986407	10372.1390848	597	220	136	136	149	154	135	426	0
DLR00015593	1	4	YOR202W	UD20-36_5h_3x	SD/MSG -ARG -HIS -LYS +Canavanine +clonNAT +G418 +Thialysine	cSGA_v2_r4	10	11	5.66084551118	9754.78019246	150.026573706	254	5.03632287488	660228.992127	7294.27337491	43	5.97890438516	653118.987396	8504.14707294	732	222	136	136	149	155	136	446	0
DLR00015593	1	5	YOR202W	UD20-36_5h_3x	SD/MSG -ARG -HIS -LYS +Canavanine +clonNAT +G418 +Thialysine	cSGA_v2_r4	10	11	5.85482214787	11095.2201151	143.93874217	254	5.19585088255	753923.993538	6832.54131652	43	6.15520497888	748370.988713	8474.09661811	866	219	136	136	149	156	137	552	0
DLR00015593	1	6	YOR202W	UD20-36_5h_3x	SD/MSG -ARG -HIS -LYS +Canavanine +clonNAT +G418 +Thialysine	cSGA_v2_r4	10	11	5.79659920799	9183.57810102	139.861715046	254	5.03420026893	636776.99239	6249.01026865	43	5.97864829624	628862.987999	7312.30670959	1001	222	136	136	149	156	137	601	0
DLR00015593	1	7	YOR202W	UD20-36_5h_3x	SD/MSG -ARG -HIS -LYS +Canavanine +clonNAT +G418 +Thialysine	cSGA_v2_r4	10	11	5.84557849286	10880.18858	132.889329742	254	5.22998999303	719006.079108	4770.28719617	43	6.13804075079	725639.989384	6771.64204487	1140	219	136	136	148	156	136	583	0
DLR00015593	1	8	YOR202W	UD20-36_5h_3x	SD/MSG -ARG -HIS -LYS +Canavanine +clonNAT +G418 +Thialysine	cSGA_v2_r4	10	11	5.74478644796	8544.02795335	153.703593327	254	4.97061568467	567107.304301	4502.14235684	43	5.91576899104	556712.299918	5106.54293485	1279	221	136	136	146	154	135	622	0
DLR00015593	1	9	YOR202W	UD20-36_5h_3x	SD/MSG -ARG -HIS -LYS +Canavanine +clonNAT +G418 +Thialysine	cSGA_v2_r4	10	11	5.94333472556	11064.1250609	130.00646689	254	5.32781420548	766909.996329	5105.71647784	43	6.30599809792	762452.99089	6454.73354361	1410	215	136	136	150	157	137	563	0
DLR00015593	1	10	YOR202W	UD20-36_5h_3x	SD/MSG -ARG -HIS -LYS +Canavanine +clonNAT +G418 +Thialysine	cSGA_v2_r4	10	11	4.809538241	9396.6834088	64.0336948975	254	5.09698947355	639889.497099	4694.10626472	43	5.99366908432	643629.989389	5693.1837241	1552	218	136	136	148	155	136	622	0
DLR00015593	1	11	YOR202W	UD20-36_5h_3x	SD/MSG -ARG -HIS -LYS +Canavanine +clonNAT +G418 +Thialysine	cSGA_v2_r4	10	11	5.49633818425	10978.306844	124.660261802	254	5.18833654827	769186.994119	5914.82666033	43	6.14762287472	764474.989401	6614.46098029	1684	220	136	136	148	155	135	621	0
DLR00015593	1	12	YOR202W	UD20-36_5h_3x	SD/MSG -ARG -HIS -LYS +Canavanine +clonNAT +G418 +Thialysine	cSGA_v2_r4	10	11	5.487197214	9201.12066139	130.013761616	254	5.10820719639	648252.538288	4530.36893671	43	5.99727093694	651957.988715	6018.37432168	1821	217	136	136	149	156	136	576	0
DLR00015593	1	13	YOR202W	UD20-36_5h_3x	SD/MSG -ARG -HIS -LYS +Canavanine +clonNAT +G418 +Thialysine	cSGA_v2_r4	10	11	5.21512980008	10825.3791728	92.8231467821	254	5.29398857539	754700.991042	4667.3969298	43	6.27859683894	746562.732381	4626.66903718	1958	217	136	136	150	157	136	602	0
DLR00015593	1	14	YOR202W	UD20-36_5h_3x	SD/MSG -ARG -HIS -LYS +Canavanine +clonNAT +G418 +Thialysine	cSGA_v2_r4	10	11	5.34256851721	9226.77757392	132.097363437	254	4.96608434856	627979.993379	5549.90159497	43	5.91379542231	620624.989174	6015.28634059	2099	217	136	136	145	152	133	588	0
DLR00015593	1	15	YOR202W	UD20-36_5h_3x	SD/MSG -ARG -HIS -LYS +Canavanine +clonNAT +G418 +Thialysine	cSGA_v2_r4	10	11	5.83959431433	10594.2719276	124.101931222	254	5.29765062103	727440.996707	5143.73643613	43	6.26809435057	721464.991228	6002.92825964	2230	215	136	136	147	154	134	592	0
DLR00015593	1	16	YOR202W	UD20-36_5h_3x	SD/MSG -ARG -HIS -LYS +Canavanine +clonNAT +G418 +Thialysine	cSGA_v2_r4	10	11	5.48336289325	8828.32771536	114.733671076	254	5.0382403445	588610.591965	4600.52586974	43	5.92881285828	590515.988431	5661.37806258	2366	216	136	136	145	153	134	560	0
DLR00015593	1	17	YOR202W	UD20-36_5h_3x	SD/MSG -ARG -HIS -LYS +Canavanine +clonNAT +G418 +Thialysine	cSGA_v2_r4	10	11	5.77982477852	10769.8266984	121.294626369	254	5.26648301098	734709.995758	5694.44842993	43	6.23897356185	728771.990528	6547.16417749	2503	216	136	136	147	154	135	574	0
DLR00015593	1	18	YOR202W	UD20-36_5h_3x	SD/MSG -ARG -HIS -LYS +Canavanine +clonNAT +G418 +Thialysine	cSGA_v2_r4	10	11	5.61183565061	10012.3085373	116.723326239	254	5.22687764018	701335.995565	5632.88146025	43	6.18691923199	695552.99002	6497.9321608	2642	218	136	136	147	154	136	594	0
DLR00015593	1	19	YOR202W	UD20-36_5h_3x	SD/MSG -ARG -HIS -LYS +Canavanine +clonNAT +G418 +Thialysine	cSGA_v2_r4	10	11	5.45257092338	10036.9440456	98.6854440759	254	5.15602894576	677867.994894	5718.94726474	43	6.19317193988	657029.661877	4972.25433139	2778	215	136	136	145	152	134	560	0
DLR00015593	1	20	YOR202W	UD20-36_5h_3x	SD/MSG -ARG -HIS -LYS +Canavanine +clonNAT +G418 +Thialysine	cSGA_v2_r4	10	11	5.75820935181	9925.02766882	139.424472382	254	5.13267087439	690307.993702	6621.22684971	43	6.09005540811	683825.988778	7219.57511223	2912	220	136	136	144	151	134	546	0
DLR00015593	1	21	YOR202W	UD20-36_5h_3x	SD/MSG -ARG -HIS -LYS +Canavanine +clonNAT +G418 +Thialysine	cSGA_v2_r4	10	11	6.01371785093	10496.364806	116.167641824	254	5.47219269432	735713.659865	5137.38828676	43	6.39074697277	739203.992769	7146.27065553	3052	216	136	136	145	151	134	400	0
DLR00015593	1	22	YOR202W	UD20-36_5h_3x	SD/MSG -ARG -HIS -LYS +Canavanine +clonNAT +G418 +Thialysine	cSGA_v2_r4	10	11	5.80577404858	9662.20820201	116.635737623	254	5.18385572348	691960.994685	6720.50304535	43	6.13098433314	683563.988974	7611.27676624	3186	221	136	136	140	146	130	343	0
DLR00015593	1	23	YOR202W	UD20-36_5h_3x	SD/MSG -ARG -HIS -LYS +Canavanine +clonNAT +G418 +Thialysine	cSGA_v2_r4	10	11	5.86896685712	10237.8734472	143.62996455	254	5.16404385143	755934.992788	8112.00312604	43	6.11031252963	748151.987728	9279.23760117	3321	217	136	136	138	144	128	230	0
DLR00015593	1	24	YOR202W	UD20-36_5h_3x	SD/MSG -ARG -HIS -LYS +Canavanine +clonNAT +G418 +Thialysine	cSGA_v2_r4	10	11	5.38753789309	9515.89899618	195.615534998	254	4.76265631045	646500.988266	10112.8289444	43	5.67877067038	637458.985427	10952.4848462	3453	227	136	136	134	140	123	143	16
DLR00015593	2	1	YOR202W	UD20-36_5h_3x	SD/MSG -ARG -HIS -LYS +Canavanine +clonNAT +G418 +Thialysine	cSGA_v2_r4	10	11	4.63716080831	11925.7991393	185.7588916	254	4.91012371986	872645.036428	13763.7605494	43	5.74968403876	919917.983992	21266.5194214	322	358	136	136	144	149	128	419	8
DLR00015593	2	2	YMR044W	UD20-36_5h_3x	SD/MSG -ARG -HIS -LYS +Canavanine +clonNAT +G418 +Thialysine	cSGA_v2_r4	10	11	4.4330791544	9351.31418601	79.8633270097	254	4.64647007971	727231.986028	13907.1145056	43	5.60497857559	720095.984821	15451.9949035	462	353	136	136	146	151	131	777	0
DLR00015593	2	3	YMR158C-B	UD20-36_5h_3x	SD/MSG -ARG -HIS -LYS +Canavanine +clonNAT +G418 +Thialysine	cSGA_v2_r4	10	11	4.91323254397	9941.43291192	106.918860497	254	5.14218502534	739429.95774	8240.31781085	43	5.99327759163	762813.985609	11776.6638872	596	354	136	136	151	156	135	994	0
DLR00015593	2	4	YMR042W	UD20-36_5h_3x	SD/MSG -ARG -HIS -LYS +Canavanine +clonNAT +G418 +Thialysine	cSGA_v2_r4	10	11	4.73028904217	9197.7557757	73.8458248477	254	5.00366665278	674300.991172	8260.12783984	43	5.9598375627	669251.987039	8913.27797846	733	358	136	136	149	155	136	1152	0
DLR00015593	2	5	YMR157C	UD20-36_5h_3x	SD/MSG -ARG -HIS -LYS +Canavanine +clonNAT +G418 +Thialysine	cSGA_v2_r4	10	11	5.21841331422	10547.4234236	59.6531842381	254	5.28371137945	762468.996211	5996.82506309	43	6.26888831027	756618.990937	6417.15532674	867	357	136	136	147	154	134	857	0
DLR00015593	2	6	YMR041C	UD20-36_5h_3x	SD/MSG -ARG -HIS -LYS +Canavanine +clonNAT +G418 +Thialysine	cSGA_v2_r4	10	11	4.71760842215	9129.29782955	46.7237117208	254	5.00316196654	629379.993235	6558.08680569	43	5.97047250672	625329.988824	7031.42055255	1008	360	136	136	144	152	133	1289	11
DLR00015593	2	7	YMR156C	UD20-36_5h_3x	SD/MSG -ARG -HIS -LYS +Canavanine +clonNAT +G418 +Thialysine	cSGA_v2_r4	10	11	5.31232630117	11193.5458833	45.7999862632	254	5.49457573892	797409.040255	4760.78943114	43	6.47962329775	802085.99416	5188.73971946	1137	357	136	136	148	156	135	922	0
DLR00015593	2	8	YMR040W	UD20-36_5h_3x	SD/MSG -ARG -HIS -LYS +Canavanine +clonNAT +G418 +Thialysine	cSGA_v2_r4	10	11	4.73709628448	9430.50460991	54.4231657836	254	5.06004689506	668988.993716	6634.53653647	43	6.11036271366	648130.36	5426.84344125	1275	353	136	136	145	153	133	1204	0
DLR00015593	2	9	YMR155W	UD20-36_5h_3x	SD/MSG -ARG -HIS -LYS +Canavanine +clonNAT +G418 +Thialysine	cSGA_v2_r4	10	11	4.89796525657	10411.7520528	45.3907846741	254	5.18702830992	754061.99531	7158.77473679	43	6.16812301985	749046.990437	6894.85476404	1410	358	136	136	146	154	133	999	0
DLR00015593	2	10	YMR039C	UD20-36_5h_3x	SD/MSG -ARG -HIS -LYS +Canavanine +clonNAT +G418 +Thialysine	cSGA_v2_r4	10	11	4.22284379732	7242.69173005	68.9962404459	254	4.52129218761	523377.988212	8889.85907443	43	5.56294636352	494827.290675	6888.13165651	1552	355	136	136	142	151	132	1811	0
DLR00015593	2	11	YMR154C	UD20-36_5h_3x	SD/MSG -ARG -HIS -LYS +Canavanine +clonNAT +G418 +Thialysine	cSGA_v2_r4	10	11	4.55643080781	9368.77401926	38.7227928861	254	4.74696506001	562177.991549	5702.77684711	43	5.70336719492	555586.988441	5685.43963677	1682	357	136	136	130	140	124	548	0
DLR00015593	2	12	YMR038C	UD20-36_5h_3x	SD/MSG -ARG -HIS -LYS +Canavanine +clonNAT +G418 +Thialysine	cSGA_v2_r4	10	11	2.12629407612	562.095984042	8.30560425126	254	3.49817317684	65163.9838829	4583.0451105	43	3.4719633295	35692.2827835	386.358552928	1818	364	136	136	138	147	129	197	0
DLR00015593	2	13	YMR153W	UD20-36_5h_3x	SD/MSG -ARG -HIS -LYS +Canavanine +clonNAT +G418 +Thialysine	cSGA_v2_r4	10	11	4.9725865691	9673.02070983	58.3066491591	254	5.21744486478	743354.996227	6006.064753	43	6.19387619794	737061.991103	5683.29554706	1958	357	136	136	147	154	133	925	0
DLR00015593	2	14	YMR037C	UD20-36_5h_3x	SD/MSG -ARG -HIS -LYS +Canavanine +clonNAT +G418 +Thialysine	cSGA_v2_r4	10	11	5.14302375845	10339.6159858	37.5046094311	254	5.41371440584	771315.999317	5084.79441242	43	6.43157347673	766128.994504	4100.67214785	2097	361	136	136	145	152	132	932	0
DLR00015593	2	15	YMR153C-A	UD20-36_5h_3x	SD/MSG -ARG -HIS -LYS +Canavanine +clonNAT +G418 +Thialysine	cSGA_v2_r4	10	11	5.29564068833	10332.5020139	44.5903062237	254	5.43460781689	756275.999694	5099.90432646	43	6.51692294448	741998.27025	3543.83401588	2227	356	136	136	144	151	131	871	0
DLR00015593	2	16	YMR036C	UD20-36_5h_3x	SD/MSG -ARG -HIS -LYS +Canavanine +clonNAT +G418 +Thialysine	cSGA_v2_r4	10	11	5.266249753	10573.565229	64.6320608408	254	5.41526279812	798779.998441	5226.52139968	43	6.4206099683	795685.993096	5464.72988365	2366	357	136	136	146	154	133	1060	0
DLR00015593	2	17	YMR152W	UD20-36_5h_3x	SD/MSG -ARG -HIS -LYS +Canavanine +clonNAT +G418 +Thialysine	cSGA_v2_r4	10	11	5.33825898149	10441.0948685	48.491255957	254	5.50641974805	792341.999964	5137.24095965	43	6.55008629473	787179.995782	4271.84990294	2501	357	136	136	147	154	133	952	0
DLR00015593	2	18	YMR035W	UD20-36_5h_3x	SD/MSG -ARG -HIS -LYS +Canavanine +clonNAT +G418 +Thialysine	cSGA_v2_r4	10	11	4.72558491207	7209.78792659	28.0287161682	254	5.10041448061	462075.99987	3945.10587763	43	6.14854261874	448586.052896	2175.35944191	2636	356	136	136	133	143	127	1018	0
DLR00015593	2	19	YMR148W	UD20-36_5h_3x	SD/MSG -ARG -HIS -LYS +Canavanine +clonNAT +G418 +Thialysine	cSGA_v2_r4	10	11	5.27841627265	10041.6984416	51.8690081305	254	5.40770717375	764981.99885	5604.76843224	43	6.42975109891	759113.993989	5247.83771977	2772	355	136	136	145	152	133	955	1
DLR00015593	2	20	YMR034C	UD20-36_5h_3x	SD/MSG -ARG -HIS -LYS +Canavanine +clonNAT +G418 +Thialysine	cSGA_v2_r4	10	11	4.93911650724	9500.68047645	40.7098392671	254	5.21888291653	696049.996736	6518.52187777	43	6.21524986865	691672.991726	6166.41271603	2910	358	136	136	141	149	131	1231	0
DLR00015593	2	21	YMR147W	UD20-36_5h_3x	SD/MSG -ARG -HIS -LYS +Canavanine +clonNAT +G418 +Thialysine	cSGA_v2_r4	10	11	5.3132390858	10053.5290067	45.9313468498	254	5.45196672526	746107.156478	5739.34987927	43	6.412654142	751589.993585	6033.08794377	3047	360	136	136	141	148	131	1024	0
DLR00015593	2	22	YMR031W-A	UD20-36_5h_3x	SD/MSG -ARG -HIS -LYS +Canavanine +clonNAT +G418 +Thialysine	cSGA_v2_r4	10	11	4.99278470189	9636.33081034	62.9795657889	254	5.22748017421	736213.995905	7135.89357549	43	6.29174615151	716093.223622	5858.78576279	3182	359	136	136	137	144	128	1121	0
DLR00015593	2	23	YMR145C	UD20-36_5h_3x	SD/MSG -ARG -HIS -LYS +Canavanine +clonNAT +G418 +Thialysine	cSGA_v2_r4	10	11	4.9891816197	9562.00793938	101.462007095	254	5.11848553313	804181.991779	9676.00199463	43	6.08229278184	796497.987481	10332.8094742	3316	360	136	136	139	145	127	892	0
DLR00015593	2	24	YOR202W	UD20-36_5h_3x	SD/MSG -ARG -HIS -LYS +Canavanine +clonNAT +G418 +Thialysine	cSGA_v2_r4	10	11	5.07200917318	11487.3906629	209.130378986	254	5.12215686232	975888.989668	12818.9111462	43	6.07604191717	972849.985924	14095.8971552	3456	360	136	136	138	144	125	478	0
DLR00015593	3	1	YOR202W	UD20-36_5h_3x	SD/MSG -ARG -HIS -LYS +Canavanine +clonNAT +G418 +Thialysine	cSGA_v2_r4	10	11	4.50255491008	11637.6054524	187.055369551	254	4.77929277337	949256.985269	19385.6117023	43	5.73912637494	947243.983973	22232.9339429	327	493	136	136	149	154	131	683	27
DLR00015593	3	2	YLR428C	UD20-36_5h_3x	SD/MSG -ARG -HIS -LYS +Canavanine +clonNAT +G418 +Thialysine	cSGA_v2_r4	10	11	4.49304493243	9314.77171859	99.2181059959	254	4.86405016381	741595.759872	11264.0521362	43	5.68655798361	783820.983533	18249.8494541	462	494	136	136	153	157	134	1081	0
DLR00015593	3	3	YML062C	UD20-36_5h_3x	SD/MSG -ARG -HIS -LYS +Canavanine +clonNAT +G418 +Thialysine	cSGA_v2_r4	10	11	3.50619240186	6218.56373201	69.9302461231	254	3.81140770796	371380.009321	7984.32487237	43	4.54472922833	397853.995186	11386.3010391	591	496	136	136	136	143	126	1924	5
DLR00015593	3	4	YLR427W	UD20-36_5h_3x	SD/MSG -ARG -HIS -LYS +Canavanine +clonNAT +G418 +Thialysine	cSGA_v2_r4	10	11	5.14483891027	10471.022424	77.9643308915	254	5.28066762051	830597.99426	7706.99957899	43	6.25616311334	826632.989145	8450.72556136	729	491	136	136	154	160	138	1135	0
DLR00015593	3	5	YML060W	UD20-36_5h_3x	SD/MSG -ARG -HIS -LYS +Canavanine +clonNAT +G418 +Thialysine	cSGA_v2_r4	10	11	4.91618357407	10585.6023868	47.4086337156	254	5.13768683426	751752.993974	7658.65557922	43	6.12138571167	748038.989335	7987.93595933	865	491	136	136	148	154	134	1119	0
DLR00015593	3	6	YLR426W	UD20-36_5h_3x	SD/MSG -ARG -HIS -LYS +Canavanine +clonNAT +G418 +Thialysine	cSGA_v2_r4	10	11	4.6177264797	7885.01776413	38.7821942761	254	4.94654309378	548736.99457	5601.07771993	43	5.97986364814	528918.159516	4488.9335831	1004	487	136	136	144	152	132	1228	8
DLR00015593	3	7	YML059C	UD20-36_5h_3x	SD/MSG -ARG -HIS -LYS +Canavanine +clonNAT +G418 +Thialysine	cSGA_v2_r4	10	11	4.96737141006	9476.52662629	37.4681052493	254	5.29637847996	703889.998184	5586.76423082	43	6.3635470082	686610.689916	4100.46266196	1141	492	136	136	150	156	135	1154	0
DLR00015593	3	8	YLR425W	UD20-36_5h_3x	SD/MSG -ARG -HIS -LYS +Canavanine +clonNAT +G418 +Thialysine	cSGA_v2_r4	10	11	4.10554430297	5160.08071889	31.8557517611	254	4.63666016491	376971.992772	4513.00688179	43	5.53021984653	366983.989105	4084.76444855	1280	492	136	136	145	152	132	1485	0
DLR00015593	3	9	YML058W	UD20-36_5h_3x	SD/MSG -ARG -HIS -LYS +Canavanine +clonNAT +G418 +Thialysine	cSGA_v2_r4	10	11	5.14208667303	9932.4894867	30.505433761	254	5.4166359736	749102.999634	5593.9004207	43	6.48747698484	734048.654127	3581.1390869	1411	494	136	136	149	155	134	927	0
DLR00015593	3	10	YLR423C	UD20-36_5h_3x	SD/MSG -ARG -HIS -LYS +Canavanine +clonNAT +G418 +Thialysine	cSGA_v2_r4	10	11	4.75167129342	8695.10375729	44.7961449782	254	5.17826796861	651081.997253	6031.74645705	43	6.22456623221	635442.816791	4135.22348466	1547	495	136	136	147	154	133	1336	0
DLR00015593	3	11	YML058C-A	UD20-36_5h_3x	SD/MSG -ARG -HIS -LYS +Canavanine +clonNAT +G418 +Thialysine	cSGA_v2_r4	10	11	5.3435144531	11206.6023043	35.4227874845	254	5.60677684902	873258.99985	5444.63801927	43	6.6635413447	870636.997079	4187.14889106	1685	489	136	136	151	157	134	1014	0
DLR00015593	3	12	YLR422W	UD20-36_5h_3x	SD/MSG -ARG -HIS -LYS +Canavanine +clonNAT +G418 +Thialysine	cSGA_v2_r4	10	11	4.75788331572	9016.53924446	43.2756845779	254	5.20706660169	673602.997962	5767.28648334	43	6.19294759065	667824.992764	4705.04559705	1827	491	136	136	147	154	132	1082	0
DLR00015593	3	13	YML057W	UD20-36_5h_3x	SD/MSG -ARG -HIS -LYS +Canavanine +clonNAT +G418 +Thialysine	cSGA_v2_r4	10	11	4.98751213502	10521.7982575	44.1641375125	254	5.37295626441	785151.998982	5837.39852795	43	6.38235425938	780943.994032	4740.58300705	1958	492	136	136	147	154	132	932	0
DLR00015593	3	14	YLR421C	UD20-36_5h_3x	SD/MSG -ARG -HIS -LYS +Canavanine +clonNAT +G418 +Thialysine	cSGA_v2_r4	10	11	5.0029388309	9173.29521915	34.4766559867	254	5.31101483851	676724.999436	4856.94030816	43	6.31694879182	671118.995055	4020.36236588	2096	494	136	136	144	151	130	1004	0
DLR00015593	3	15	YML056C	UD20-36_5h_3x	SD/MSG -ARG -HIS -LYS +Canavanine +clonNAT +G418 +Thialysine	cSGA_v2_r4	10	11	5.3228860176	10153.1757869	33.188573018	254	5.54356176255	767676.99981	4933.6179478	43	6.61366589185	762836.998126	3675.03671553	2232	494	136	136	146	153	131	908	0
DLR00015593	3	16	YLR420W	UD20-36_5h_3x	SD/MSG -ARG -HIS -LYS +Canavanine +clonNAT +G418 +Thialysine	cSGA_v2_r4	10	11	4.93237754356	9221.25350444	43.2428822909	254	5.26366266316	662154.998354	5457.38760556	43	6.26520235289	659768.993241	5141.99536846	2370	495	136	136	142	150	130	1283	0
DLR00015593	3	17	YML055W	UD20-36_5h_3x	SD/MSG -ARG -HIS -LYS +Canavanine +clonNAT +G418 +Thialysine	cSGA_v2_r4	10	11	4.8465744663	8578.97380612	39.2109531619	254	5.25453027797	640371.998858	5090.46925642	43	6.31646794135	626364.884545	3763.43313521	2509	490	136	136	145	152	132	1362	0
DLR00015593	3	18	YLR418C	UD20-36_5h_3x	SD/MSG -ARG -HIS -LYS +Canavanine +clonNAT +G418 +Thialysine	cSGA_v2_r4	10	11	4.09013972064	5843.16988101	51.1004482938	254	4.32603278028	359161.989804	5330.86764053	43	5.24234561655	353650.987948	5722.56379413	2641	488	136	136	129	139	123	1492	0
DLR00015593	3	19	YML054C	UD20-36_5h_3x	SD/MSG -ARG -HIS -LYS +Canavanine +clonNAT +G418 +Thialysine	cSGA_v2_r4	10	11	5.09660781649	9534.84245771	37.5216287997	254	5.40199681221	721296.999588	5539.97741314	43	6.43448384768	716130.994914	4797.34456129	2775	492	136	136	145	152	132	1127	0
DLR00015593	3	20	YLR416C	UD20-36_5h_3x	SD/MSG -ARG -HIS -LYS +Canavanine +clonNAT +G418 +Thialysine	cSGA_v2_r4	10	11	5.2626115717	9522.02617155	34.7425856172	254	5.48625569529	727918.999812	4676.19632971	43	6.62656673469	712340.84791	3512.88382997	2913	496	136	136	144	151	132	1045	0
DLR00015593	3	21	YML053C	UD20-36_5h_3x	SD/MSG -ARG -HIS -LYS +Canavanine +clonNAT +G418 +Thialysine	cSGA_v2_r4	10	11	5.50042515596	10250.7839986	46.642513834	254	5.54566590446	796007.999858	5375.34887166	43	6.60308365185	791169.996501	5345.32783943	3050	492	136	136	143	150	131	1033	0
DLR00015593	3	22	YLR415C	UD20-36_5h_3x	SD/MSG -ARG -HIS -LYS +Canavanine +clonNAT +G418 +Thialysine	cSGA_v2_r4	10	11	5.23157024192	9022.30054024	60.6723841996	254	5.41165362882	739488.998598	6652.78449851	43	6.41491538837	731154.993224	6635.9289453	3189	494	136	136	142	148	130	964	0
DLR00015593	3	23	YML052W	UD20-36_5h_3x	SD/MSG -ARG -HIS -LYS +Canavanine +clonNAT +G418 +Thialysine	cSGA_v2_r4	10	11	5.17825139475	9966.39573632	94.0806718901	254	5.333858013	875124.994461	9083.84832422	43	6.31297629194	868434.989149	9619.11567709	3320	493	136	136	142	147	128	1013	0
DLR00015593	3	24	YOR202W	UD20-36_5h_3x	SD/MSG -ARG -HIS -LYS +Canavanine +clonNAT +G418 +Thialysine	cSGA_v2_r4	10	11	4.61274010836	10931.1947229	178.22802386	254	4.94413196077	945809.988564	13976.2441895	43	5.90148879584	941341.986019	15461.7989569	3458	494	136	136	139	144	125	651	0
DLR00015593	4	1	YOR202W	UD20-36_5h_3x	SD/MSG -ARG -HIS -LYS +Canavanine +clonNAT +G418 +Thialysine	cSGA_v2_r4	10	11	4.8208904186	12873.1509047	228.167735271	254	4.96685252186	1095500.98523	21036.4497486	43	5.93500106217	1094324.98344	23702.4258497	325	627	136	136	153	157	133	733	29
DLR00015593	4	2	YMR063W	UD20-36_5h_3x	SD/MSG -ARG -HIS -LYS +Canavanine +clonNAT +G418 +Thialysine	cSGA_v2_r4	10	11	4.03948986132	7509.91960624	42.0496789826	254	4.24816334969	492059.990138	7499.77518154	43	5.15901847776	486609.989345	8215.82667961	460	628	136	136	134	141	124	1070	29
DLR00015593	4	3	YMR170C	UD20-36_5h_3x	SD/MSG -ARG -HIS -LYS +Canavanine +clonNAT +G418 +Thialysine	cSGA_v2_r4	10	11	4.96792938558	11049.0030009	98.0150471001	254	5.15843819675	922573.989453	12901.2120947	43	6.13014373287	920398.985168	14209.8564102	594	631	136	136	158	162	139	1221	5
DLR00015593	4	4	YMR060C	UD20-36_5h_3x	SD/MSG -ARG -HIS -LYS +Canavanine +clonNAT +G418 +Thialysine	cSGA_v2_r4	10	11	3.32170479154	5118.15834012	38.0402636737	254	3.40807688511	264785.996492	6436.40440754	43	4.18007789303	259830.996155	6134.44761722	728	627	136	136	123	133	120	1372	0
DLR00015593	4	5	YMR169c	UD20-36_5h_3x	SD/MSG -ARG -HIS -LYS +Canavanine +clonNAT +G418 +Thialysine	cSGA_v2_r4	10	11	4.72530470643	8819.14777733	43.9485166589	254	5.13465741839	650808.141108	5086.68547019	43	6.0483454062	657073.989937	6241.10755921	867	629	136	136	151	157	136	1200	0
DLR00015593	4	6	YMR058W	UD20-36_5h_3x	SD/MSG -ARG -HIS -LYS +Canavanine +clonNAT +G418 +Thialysine	cSGA_v2_r4	10	11	4.76107369869	9400.20884719	50.9165130302	254	5.16231997878	664688.99691	5671.79455976	43	6.15432593945	661423.991965	5409.71554276	1009	631	136	136	146	153	133	1391	0
DLR00015593	4	7	YMR167W	UD20-36_5h_3x	SD/MSG -ARG -HIS -LYS +Canavanine +clonNAT +G418 +Thialysine	cSGA_v2_r4	10	11	4.6592927056	8497.07678275	49.2948966515	254	5.01636570005	542093.99653	5418.96030361	43	6.0747791198	524537.852	3658.12568763	1141	631	136	136	138	146	127	1156	5
DLR00015593	4	8	YMR057C	UD20-36_5h_3x	SD/MSG -ARG -HIS -LYS +Canavanine +clonNAT +G418 +Thialysine	cSGA_v2_r4	10	11	4.46568157456	6977.2219297	42.8121533299	254	4.96289688114	487253.996957	4479.60724789	43	5.90490222974	480966.991889	4017.49411739	1281	624	136	136	143	151	132	1458	0
DLR00015593	4	9	YMR166C	UD20-36_5h_3x	SD/MSG -ARG -HIS -LYS +Canavanine +clonNAT +G418 +Thialysine	cSGA_v2_r4	10	11	4.88726428087	9924.74751527	50.7638242761	254	5.23237068474	658549.998239	5986.1069777	43	6.2967961852	642003.718641	3835.58468522	1412	628	136	136	141	148	128	983	0
DLR00015593	4	10	YMR056C	UD20-36_5h_3x	SD/MSG -ARG -HIS -LYS +Canavanine +clonNAT +G418 +Thialysine	cSGA_v2_r4	10	11	4.86643737123	9830.96967789	50.7604230306	254	5.2653470844	696040.998218	6139.06765927	43	6.25997788716	693786.99307	5182.58354892	1549	629	136	136	145	151	131	1234	0
DLR00015593	4	11	YMR164C	UD20-36_5h_3x	SD/MSG -ARG -HIS -LYS +Canavanine +clonNAT +G418 +Thialysine	cSGA_v2_r4	10	11	4.7924192842	10089.4281051	68.69463654	254	5.20229973577	706057.996726	7385.37595245	43	6.18648504179	702896.991708	6902.04623956	1687	629	136	136	143	150	129	963	0
DLR00015593	4	12	YMR055C	UD20-36_5h_3x	SD/MSG -ARG -HIS -LYS +Canavanine +clonNAT +G418 +Thialysine	cSGA_v2_r4	10	11	4.88172523789	9825.20502883	52.4741421243	254	5.38074421228	726848.809726	5712.10556421	43	6.35060113241	730091.994342	4651.35724497	1818	624	136	136	147	153	132	1081	0
DLR00015593	4	13	YMR163C	UD20-36_5h_3x	SD/MSG -ARG -HIS -LYS +Canavanine +clonNAT +G418 +Thialysine	cSGA_v2_r4	10	11	4.625141943	9062.82633703	63.857939501	254	4.94380013566	594932.994227	6505.4683966	43	5.97965307411	576116.829664	5138.78279494	1955	630	136	136	137	145	125	978	0
DLR00015593	4	14	YMR054W	UD20-36_5h_3x	SD/MSG -ARG -HIS -LYS +Canavanine +clonNAT +G418 +Thialysine	cSGA_v2_r4	10	11	4.9382691014	8726.43710115	38.1784816808	254	5.35251678755	635903.99991	5121.55337403	43	6.3803310489	629968.997513	3151.87602656	2093	632	136	136	144	151	129	1068	0
DLR00015593	4	15	YMR162C	UD20-36_5h_3x	SD/MSG -ARG -HIS -LYS +Canavanine +clonNAT +G418 +Thialysine	cSGA_v2_r4	10	11	5.14549933697	10094.7797178	35.9491606296	254	5.49004148048	742306.999767	5909.40555106	43	6.54470085827	736519.997666	3848.90157152	2229	627	136	136	144	151	129	799	0
DLR00015593	4	16	YMR053C	UD20-36_5h_3x	SD/MSG -ARG -HIS -LYS +Canavanine +clonNAT +G418 +Thialysine	cSGA_v2_r4	10	11	5.08977752268	9145.09639814	32.2291772629	254	5.45640888983	692050.999771	4568.04935288	43	6.49944238083	686226.997279	3259.46783928	2365	628	136	136	146	153	131	1009	0
DLR00015593	4	17	YMR161W	UD20-36_5h_3x	SD/MSG -ARG -HIS -LYS +Canavanine +clonNAT +G418 +Thialysine	cSGA_v2_r4	10	11	5.23369608236	10629.0688331	35.6256940003	254	5.54124840729	799235.999809	5694.86962364	43	6.61376194236	795108.997704	3944.83572534	2502	630	136	136	147	153	132	994	0
DLR00015593	4	18	YMR052W	UD20-36_5h_3x	SD/MSG -ARG -HIS -LYS +Canavanine +clonNAT +G418 +Thialysine	cSGA_v2_r4	10	11	4.87334075037	9066.23331411	48.8232946754	254	5.3620407205	635985.999865	5248.41466486	43	6.41022896559	631858.997635	3523.92453787	2637	630	136	136	141	148	127	1172	0
DLR00015593	4	19	YMR160W	UD20-36_5h_3x	SD/MSG -ARG -HIS -LYS +Canavanine +clonNAT +G418 +Thialysine	cSGA_v2_r4	10	11	5.29299196964	10413.722779	31.9004287953	254	5.57428859488	783478.666854	5484.74818904	43	6.64253321512	783236.998215	4005.59367275	2774	629	136	136	145	152	132	971	0
DLR00015593	4	20	YMR052C-A	UD20-36_5h_3x	SD/MSG -ARG -HIS -LYS +Canavanine +clonNAT +G418 +Thialysine	cSGA_v2_r4	10	11	4.99016099761	8878.07102325	35.205487833	254	5.32943899743	624545.99997	5518.98083791	43	6.36835385033	620377.996342	4334.44233678	2914	632	136	136	138	146	127	1160	0
DLR00015593	4	21	YMR159C	UD20-36_5h_3x	SD/MSG -ARG -HIS -LYS +Canavanine +clonNAT +G418 +Thialysine	cSGA_v2_r4	10	11	5.31478556957	9159.67388689	29.4895821441	254	5.4515784089	700020.999799	5472.59363661	43	6.60030854871	682636.250934	3259.37232374	3049	631	136	136	142	149	132	1020	0
DLR00015593	4	22	YMR048W	UD20-36_5h_3x	SD/MSG -ARG -HIS -LYS +Canavanine +clonNAT +G418 +Thialysine	cSGA_v2_r4	10	11	4.63878705596	8196.99405266	69.4027575128	254	4.92972061489	602562.992062	8274.1792476	43	6.00359713519	576964.868336	6148.22752147	3189	634	136	136	134	142	126	1285	0
DLR00015593	4	23	YMR158W-A	UD20-36_5h_3x	SD/MSG -ARG -HIS -LYS +Canavanine +clonNAT +G418 +Thialysine	cSGA_v2_r4	10	11	5.28056582715	9790.04457661	101.650943905	254	5.28319273341	889359.993323	9602.11792233	43	6.25399151952	882636.988245	10293.6347372	3320	628	136	136	142	148	130	975	0
DLR00015593	4	24	YOR202W	UD20-36_5h_3x	SD/MSG -ARG -HIS -LYS +Canavanine +clonNAT +G418 +Thialysine	cSGA_v2_r4	10	11	4.81557455248	11176.1162105	172.135678574	254	5.06837915631	1030560.98926	14061.2253309	43	6.02493751389	1025679.98637	15766.5224839	3457	629	136	136	142	146	126	563	0
DLR00015593	5	1	YOR202W	UD20-36_5h_3x	SD/MSG -ARG -HIS -LYS +Canavanine +clonNAT +G418 +Thialysine	cSGA_v2_r4	10	11	4.6316374531	12493.1676586	202.027930689	254	4.85971007989	1074124.98444	23135.2364268	43	5.82929265339	1072910.9835	25883.966284	323	764	136	136	153	157	134	836	23
DLR00015593	5	2	YLR442C	UD20-36_5h_3x	SD/MSG -ARG -HIS -LYS +Canavanine +clonNAT +G418 +Thialysine	cSGA_v2_r4	10	11	0	11	11.4157831681	254	12	33027.3	1608.4471091	43	0	43	105.518782716	463	767	136	136	-1	-1	-1	11	0
DLR00015593	5	3	YML081C-A	UD20-36_5h_3x	SD/MSG -ARG -HIS -LYS +Canavanine +clonNAT +G418 +Thialysine	cSGA_v2_r4	10	11	4.33222583461	7924.21847893	29.1227586291	254	4.79163168057	534761.129005	3341.93478776	43	5.71487865968	534262.991157	2611.17898547	593	771	136	136	141	148	132	1354	0
DLR00015593	5	4	YLR441C	UD20-36_5h_3x	SD/MSG -ARG -HIS -LYS +Canavanine +clonNAT +G418 +Thialysine	cSGA_v2_r4	10	11	3.715518188	6039.33977112	57.1148044784	254	3.88389880962	403615.990857	9074.82529034	43	4.75331560513	394576.991879	10212.3620365	728	766	136	136	139	146	128	1267	0
DLR00015593	5	5	YML076C	UD20-36_5h_3x	SD/MSG -ARG -HIS -LYS +Canavanine +clonNAT +G418 +Thialysine	cSGA_v2_r4	10	11	4.9455862374	9643.15444605	38.2996583234	254	5.20099233536	741967.995185	6334.71469572	43	6.18060988756	735399.989786	6658.54314399	860	764	136	136	153	159	137	883	0
DLR00015593	5	6	YLR438W	UD20-36_5h_3x	SD/MSG -ARG -HIS -LYS +Canavanine +clonNAT +G418 +Thialysine	cSGA_v2_r4	10	11	4.68102121114	8627.46572437	43.5282463467	254	5.04296733665	612777.995625	5846.49712592	43	6.09099324913	593853.760342	4504.88853214	1003	765	136	136	146	153	133	1130	0
DLR00015593	5	7	YML075C	UD20-36_5h_3x	SD/MSG -ARG -HIS -LYS +Canavanine +clonNAT +G418 +Thialysine	cSGA_v2_r4	10	11	5.30517075531	10910.890322	50.435922457	254	5.42724139769	819697.998354	5887.61614769	43	6.44052513665	817129.992845	5918.90775389	1139	764	136	136	150	156	134	1099	0
DLR00015593	5	8	YLR437C	UD20-36_5h_3x	SD/MSG -ARG -HIS -LYS +Canavanine +clonNAT +G418 +Thialysine	cSGA_v2_r4	10	11	5.04890819424	9562.80929798	34.4955327494	254	5.37808301614	717917.999475	5038.03689845	43	6.39278417812	711353.994827	4132.79813183	1280	764	136	136	149	156	134	1022	0
DLR00015593	5	9	YML074C	UD20-36_5h_3x	SD/MSG -ARG -HIS -LYS +Canavanine +clonNAT +G418 +Thialysine	cSGA_v2_r4	10	11	4.99332696188	10228.4785571	37.2901264713	254	5.34443065806	731951.998873	5847.77376756	43	6.42436044737	717362.618907	3994.12210209	1414	766	136	136	146	153	131	1078	0
DLR00015593	5	10	YLR436C	UD20-36_5h_3x	SD/MSG -ARG -HIS -LYS +Canavanine +clonNAT +G418 +Thialysine	cSGA_v2_r4	10	11	4.69484754159	8450.62637885	81.9374971527	254	5.13929697221	550276.998906	5336.18509058	43	6.10549070683	545928.994472	4481.08533824	1551	768	136	136	138	146	126	1027	0
DLR00015593	5	11	YML072C	UD20-36_5h_3x	SD/MSG -ARG -HIS -LYS +Canavanine +clonNAT +G418 +Thialysine	cSGA_v2_r4	10	11	5.07730159339	10576.2297027	41.0885140702	254	5.44090691237	788077.999602	6476.11695662	43	6.52325923892	773443.90484	3938.99409206	1690	764	136	136	147	153	131	953	0
DLR00015593	5	12	YLR435W	UD20-36_5h_3x	SD/MSG -ARG -HIS -LYS +Canavanine +clonNAT +G418 +Thialysine	cSGA_v2_r4	10	11	3.6956224495	5055.73787467	32.8163955252	254	4.12659065719	275932.993225	4599.40739719	43	5.00476448848	262524.684585	2655.3134099	1824	758	136	136	123	133	118	773	0
DLR00015593	5	13	YML071C	UD20-36_5h_3x	SD/MSG -ARG -HIS -LYS +Canavanine +clonNAT +G418 +Thialysine	cSGA_v2_r4	10	11	4.43419294797	6938.67419135	59.8851996938	254	4.94754635522	460242.998722	4115.18849519	43	5.92856848611	449804.406279	2766.92066534	1955	766	136	136	137	145	126	1204	0
DLR00015593	5	14	YLR434C	UD20-36_5h_3x	SD/MSG -ARG -HIS -LYS +Canavanine +clonNAT +G418 +Thialysine	cSGA_v2_r4	10	11	4.55821175295	8825.83936292	85.4015451218	254	4.89495687049	569909.993703	6770.37546262	43	5.85968232928	567965.989802	7035.65597404	2089	771	136	136	136	144	125	1110	0
DLR00015593	5	15	YML070W	UD20-36_5h_3x	SD/MSG -ARG -HIS -LYS +Canavanine +clonNAT +G418 +Thialysine	cSGA_v2_r4	10	11	4.94662921166	9536.42578032	43.2624975345	254	5.42019574608	702330.999926	5330.29273648	43	6.45011220441	697825.996884	3823.51032198	2230	765	136	136	145	152	130	961	0
DLR00015593	5	16	YLR433C	UD20-36_5h_3x	SD/MSG -ARG -HIS -LYS +Canavanine +clonNAT +G418 +Thialysine	cSGA_v2_r4	10	11	5.02896665946	9757.65532832	41.102735116	254	5.4405942035	725088.999942	5151.09629522	43	6.47581081958	722244.996677	3864.55796657	2364	766	136	136	145	152	131	1237	0
DLR00015593	5	17	YML068W	UD20-36_5h_3x	SD/MSG -ARG -HIS -LYS +Canavanine +clonNAT +G418 +Thialysine	cSGA_v2_r4	10	11	4.6790841973	8574.22833811	70.0396398094	254	5.13942262531	591610.998246	5178.42070801	43	6.18596144851	577922.950785	4131.23007929	2504	765	136	136	139	147	128	1149	0
DLR00015593	5	18	YLR432W	UD20-36_5h_3x	SD/MSG -ARG -HIS -LYS +Canavanine +clonNAT +G418 +Thialysine	cSGA_v2_r4	10	11	4.67941732808	8066.01037833	65.2325658093	254	5.14595069718	568495.998859	5297.27851394	43	6.2021897798	553475.68345	3891.47941139	2639	762	136	136	140	148	129	1212	0
DLR00015593	5	19	YML067C	UD20-36_5h_3x	SD/MSG -ARG -HIS -LYS +Canavanine +clonNAT +G418 +Thialysine	cSGA_v2_r4	10	11	4.84213217937	8148.45803826	31.1476018371	254	5.28360577504	579827.999968	4773.66346433	43	6.31543427193	575895.996603	3455.73277613	2769	765	136	136	141	149	131	1412	0
DLR00015593	5	20	YLR431C	UD20-36_5h_3x	SD/MSG -ARG -HIS -LYS +Canavanine +clonNAT +G418 +Thialysine	cSGA_v2_r4	10	11	4.92105130907	9050.02954236	40.4407890201	254	5.3026820358	647065.999441	5847.66813898	43	6.32694424458	643101.9951	4830.50171978	2912	761	136	136	140	148	131	1284	0
DLR00015593	5	21	YML066C	UD20-36_5h_3x	SD/MSG -ARG -HIS -LYS +Canavanine +clonNAT +G418 +Thialysine	cSGA_v2_r4	10	11	5.21394838213	9383.82201998	33.6671488353	254	5.41724168779	711686.999706	5538.69497208	43	6.53861200982	694389.635984	3756.71132467	3048	766	136	136	142	149	131	1051	0
DLR00015593	5	22	YLR429W	UD20-36_5h_3x	SD/MSG -ARG -HIS -LYS +Canavanine +clonNAT +G418 +Thialysine	cSGA_v2_r4	10	11	4.98945569125	9874.63590965	54.2078840101	254	5.26667432422	789761.995582	7834.67454635	43	6.26233008623	785420.990594	7877.97431523	3182	767	136	136	141	148	131	1154	0
DLR00015593	5	23	YML063W	UD20-36_5h_3x	SD/MSG -ARG -HIS -LYS +Canavanine +clonNAT +G418 +Thialysine	cSGA_v2_r4	10	11	2.60895073297	3604.56530173	54.0965737012	254	2.88063471893	181435.998756	6859.79677842	43	3.36579807887	168413.996855	3525.97104897	3323	765	136	136	101	113	105	523	0
DLR00015593	5	24	YOR202W	UD20-36_5h_3x	SD/MSG -ARG -HIS -LYS +Canavanine +clonNAT +G418 +Thialysine	cSGA_v2_r4	10	11	5.17572158195	11402.8199639	203.945067485	254	5.22992833534	1104327.98997	13767.6451621	43	6.18619325763	1099432.98636	15491.6537421	3457	768	136	136	144	149	128	669	0
DLR00015593	6	1	YOR202W	UD20-36_5h_3x	SD/MSG -ARG -HIS -LYS +Canavanine +clonNAT +G418 +Thialysine	cSGA_v2_r4	10	11	4.71338022891	12280.5038451	204.326357212	254	4.89940773162	1029520.98556	20047.9958398	43	5.86483980315	1028458.98382	22666.4451767	321	899	136	136	152	157	134	848	18
DLR00015593	6	2	YMR086C-A	UD20-36_5h_3x	SD/MSG -ARG -HIS -LYS +Canavanine +clonNAT +G418 +Thialysine	cSGA_v2_r4	10	11	4.57293592372	9224.02056103	80.8742624516	254	4.920810137	748746.575905	10861.7580405	43	5.7463101287	788026.984033	17455.8833327	457	898	136	136	154	159	135	1082	0
DLR00015593	6	3	YMR179W	UD20-36_5h_3x	SD/MSG -ARG -HIS -LYS +Canavanine +clonNAT +G418 +Thialysine	cSGA_v2_r4	10	11	3.59103062372	5972.4518122	61.7426941178	254	3.86212131548	390120.39386	7970.95573779	43	4.58832764767	416192.994739	12385.0669209	593	898	136	136	141	148	130	1617	0
DLR00015593	6	4	YMR085W	UD20-36_5h_3x	SD/MSG -ARG -HIS -LYS +Canavanine +clonNAT +G418 +Thialysine	cSGA_v2_r4	10	11	4.66160411582	9909.72457132	61.0133842042	254	4.91724720431	756336.989358	10758.2100733	43	5.89396776599	752149.986197	11741.686104	732	895	136	136	152	157	137	1207	0
DLR00015593	6	5	YMR178W	UD20-36_5h_3x	SD/MSG -ARG -HIS -LYS +Canavanine +clonNAT +G418 +Thialysine	cSGA_v2_r4	10	11	5.01147266947	10624.8170826	47.4730558174	254	5.25595423021	799297.995829	7088.46686948	43	6.327774464	777847.221491	5374.71765413	864	903	136	136	151	157	136	1048	0
DLR00015593	6	6	YMR080C	UD20-36_5h_3x	SD/MSG -ARG -HIS -LYS +Canavanine +clonNAT +G418 +Thialysine	cSGA_v2_r4	10	11	4.67479377718	9305.77615927	50.462279253	254	5.06533343928	617746.891869	5400.91833729	43	6.06280199719	610943.25003	4831.16773913	1005	902	136	136	142	150	130	1035	0
DLR00015593	6	7	YMR177W	UD20-36_5h_3x	SD/MSG -ARG -HIS -LYS +Canavanine +clonNAT +G418 +Thialysine	cSGA_v2_r4	10	11	4.93526847435	9943.86909554	35.3127733478	254	5.30066479322	735690.998249	5602.27972362	43	6.2992669354	730677.992908	4956.05634228	1139	901	136	136	149	155	134	989	0
DLR00015593	6	8	YMR078C	UD20-36_5h_3x	SD/MSG -ARG -HIS -LYS +Canavanine +clonNAT +G418 +Thialysine	cSGA_v2_r4	10	11	3.51859537338	3422.1458991	24.659024982	254	3.9073019444	212380.991263	4150.44353962	43	4.67255697245	201277.989653	3324.32822962	1275	905	136	136	130	140	124	1190	0
DLR00015593	6	9	YMR176W	UD20-36_5h_3x	SD/MSG -ARG -HIS -LYS +Canavanine +clonNAT +G418 +Thialysine	cSGA_v2_r4	10	11	5.37093233433	10902.2710735	30.0069741089	254	5.56246513412	810612.999848	5795.64273531	43	6.62220593575	807168.997792	3702.00898916	1413	904	136	136	148	154	132	816	0
DLR00015593	6	10	YMR075W	UD20-36_5h_3x	SD/MSG -ARG -HIS -LYS +Canavanine +clonNAT +G418 +Thialysine	cSGA_v2_r4	10	11	4.71651361405	8153.02422158	57.5679009999	254	5.21577852785	548714.99984	4970.09184459	43	6.18634913186	545142.99571	3492.65067517	1549	903	136	136	139	147	128	1205	0
DLR00015593	6	11	YMR175w	UD20-36_5h_3x	SD/MSG -ARG -HIS -LYS +Canavanine +clonNAT +G418 +Thialysine	cSGA_v2_r4	10	11	5.0432430368	10242.6175273	43.1456921799	254	5.45815404042	738011.999939	5719.72797912	43	6.51782007712	728978.851071	3359.1208492	1685	901	136	136	144	151	129	963	0
DLR00015593	6	12	YMR075C-A	UD20-36_5h_3x	SD/MSG -ARG -HIS -LYS +Canavanine +clonNAT +G418 +Thialysine	cSGA_v2_r4	10	11	4.54376893851	7914.61032142	69.6053456856	254	5.02537844744	523660.997848	4887.54120291	43	5.98111081181	520892.993158	4303.62701197	1824	897	136	136	137	145	126	1328	0
DLR00015593	6	13	YMR174C	UD20-36_5h_3x	SD/MSG -ARG -HIS -LYS +Canavanine +clonNAT +G418 +Thialysine	cSGA_v2_r4	10	11	4.8988624555	10506.1797499	63.9257734202	254	5.34373523043	762021.99869	6301.89846548	43	6.3511647439	758584.993938	5485.68221632	1958	902	136	136	144	150	129	896	0
DLR00015593	6	14	YMR073C	UD20-36_5h_3x	SD/MSG -ARG -HIS -LYS +Canavanine +clonNAT +G418 +Thialysine	cSGA_v2_r4	10	11	4.95136261685	10474.0976283	57.0473283916	254	5.31569179296	725614.99938	5660.0415206	43	6.31356668702	721744.994798	4358.97995369	2088	906	136	136	141	148	127	749	0
DLR00015593	6	15	YMR173W-A	UD20-36_5h_3x	SD/MSG -ARG -HIS -LYS +Canavanine +clonNAT +G418 +Thialysine	cSGA_v2_r4	10	11	4.98615748185	10689.442518	51.3993478983	254	5.42607680281	777701.999795	5764.46480177	43	6.44950744724	774564.996185	4295.66594056	2229	898	136	136	144	151	130	880	0
DLR00015593	6	16	YMR070W	UD20-36_5h_3x	SD/MSG -ARG -HIS -LYS +Canavanine +clonNAT +G418 +Thialysine	cSGA_v2_r4	10	11	4.55322212924	7325.41149681	40.0671243842	254	4.99676552579	536544.996739	4783.20026136	43	5.95002112671	532784.991613	4595.29263346	2370	905	136	136	143	150	131	1655	0
DLR00015593	6	17	YMR173W	UD20-36_5h_3x	SD/MSG -ARG -HIS -LYS +Canavanine +clonNAT +G418 +Thialysine	cSGA_v2_r4	10	11	4.88615452317	10509.6089902	79.9276826234	254	5.28722021977	737263.998429	6726.84236688	43	6.35785717862	722011.777462	5192.10429292	2502	903	136	136	140	148	128	977	0
DLR00015593	6	18	YMR068W	UD20-36_5h_3x	SD/MSG -ARG -HIS -LYS +Canavanine +clonNAT +G418 +Thialysine	cSGA_v2_r4	10	11	5.11594132578	10194.1481071	43.0752972193	254	5.43946308682	748811.999961	6097.54423205	43	6.48394649017	745062.996268	4701.38322179	2642	902	136	136	143	150	130	1007	0
DLR00015593	6	19	YMR172W	UD20-36_5h_3x	SD/MSG -ARG -HIS -LYS +Canavanine +clonNAT +G418 +Thialysine	cSGA_v2_r4	10	11	5.37345309558	10826.83196	31.0158454695	254	5.57605034258	811159.999634	5902.81389334	43	6.74045396282	797255.65115	3439.24218341	2774	897	136	136	144	151	132	995	0
DLR00015593	6	20	YMR067C	UD20-36_5h_3x	SD/MSG -ARG -HIS -LYS +Canavanine +clonNAT +G418 +Thialysine	cSGA_v2_r4	10	11	5.00530301188	9040.30769825	42.571067765	254	5.33011919089	642467.999669	5838.5873582	43	6.36852940095	637615.995487	4729.47756514	2912	900	136	136	138	146	129	1087	0
DLR00015593	6	21	YMR172C-A	UD20-36_5h_3x	SD/MSG -ARG -HIS -LYS +Canavanine +clonNAT +G418 +Thialysine	cSGA_v2_r4	10	11	5.37206637105	9775.9628807	43.9056694896	254	5.45512410295	745098.999793	6018.85834995	43	6.59836381278	727741.528572	3937.70766235	3051	899	136	136	141	149	131	1109	0
DLR00015593	6	22	YMR065W	UD20-36_5h_3x	SD/MSG -ARG -HIS -LYS +Canavanine +clonNAT +G418 +Thialysine	cSGA_v2_r4	10	11	4.80739964098	8711.3199579	46.3999199229	254	5.13338241475	663732.99517	7182.37032089	43	6.11870811572	658766.990305	7110.00331209	3186	907	136	136	137	145	129	1305	0
DLR00015593	6	23	YMR171C	UD20-36_5h_3x	SD/MSG -ARG -HIS -LYS +Canavanine +clonNAT +G418 +Thialysine	cSGA_v2_r4	10	11	5.24174671068	10613.5910131	123.53383435	254	5.27293899574	961979.991762	11625.5009125	43	6.24608962662	957540.98731	12562.2878026	3321	899	136	136	143	149	130	1013	10
DLR00015593	6	24	YOR202W	UD20-36_5h_3x	SD/MSG -ARG -HIS -LYS +Canavanine +clonNAT +G418 +Thialysine	cSGA_v2_r4	10	11	4.78596704623	11397.0808258	162.713956901	254	5.03902996247	1052653.98887	14749.7956855	43	5.99746964494	1048566.98628	16761.6435892	3459	903	136	136	141	146	126	678	0
DLR00015593	7	1	YOR202W	UD20-36_5h_3x	SD/MSG -ARG -HIS -LYS +Canavanine +clonNAT +G418 +Thialysine	cSGA_v2_r4	10	11	4.59807405558	12339.8915646	167.298868295	254	4.80389243746	1016015.98531	20698.4541913	43	5.89748371614	951133.520725	16677.1872429	323	1038	136	136	151	155	133	825	12
DLR00015593	7	2	YLR454W	UD20-36_5h_3x	SD/MSG -ARG -HIS -LYS +Canavanine +clonNAT +G418 +Thialysine	cSGA_v2_r4	10	11	4.74295680463	10022.9846773	95.6216107807	254	4.90245509557	868407.985869	16478.3254488	43	5.86944281667	864930.983513	18297.0669784	458	1043	136	136	154	159	137	1090	0
DLR00015593	7	3	YML102W	UD20-36_5h_3x	SD/MSG -ARG -HIS -LYS +Canavanine +clonNAT +G418 +Thialysine	cSGA_v2_r4	10	11	4.25041220498	8130.5079398	68.2324863982	254	4.34796420703	577927.985377	12556.7294075	43	5.2864640029	573484.985291	14399.3171402	595	1037	136	136	142	149	130	1334	0
DLR00015593	7	4	YLR453C	UD20-36_5h_3x	SD/MSG -ARG -HIS -LYS +Canavanine +clonNAT +G418 +Thialysine	cSGA_v2_r4	10	11	5.05950244063	9595.01591833	45.6872524951	254	5.20478786482	749781.995122	7177.08562004	43	6.18484691832	743629.989628	7590.14582304	729	1037	136	136	153	159	137	952	0
DLR00015593	7	5	YML102C-A	UD20-36_5h_3x	SD/MSG -ARG -HIS -LYS +Canavanine +clonNAT +G418 +Thialysine	cSGA_v2_r4	10	11	4.36142634676	8500.39176185	49.0977168716	254	4.63144531032	539351.860344	6126.17364697	43	5.52193863801	555499.987325	8489.96533606	868	1039	136	136	139	147	130	1619	0
DLR00015593	7	6	YLR452C	UD20-36_5h_3x	SD/MSG -ARG -HIS -LYS +Canavanine +clonNAT +G418 +Thialysine	cSGA_v2_r4	10	11	1.83975479109	293.778946794	6.62837441902	254	5.16474836762	46979.8742634	3015.11587916	43	3.19782734695	19490.440168	272.103311092	998	1040	136	136	144	153	137	204	0
DLR00015593	7	7	YML101C	UD20-36_5h_3x	SD/MSG -ARG -HIS -LYS +Canavanine +clonNAT +G418 +Thialysine	cSGA_v2_r4	10	11	5.11193601072	11667.7448615	46.1024573893	254	5.36551419535	872346.997117	7174.5257256	43	6.37068608668	870279.991774	6893.0684379	1133	1039	136	136	149	155	134	1075	0
DLR00015593	7	8	YLR451W	UD20-36_5h_3x	SD/MSG -ARG -HIS -LYS +Canavanine +clonNAT +G418 +Thialysine	cSGA_v2_r4	10	11	4.84703233353	9878.16715816	50.7899195447	254	5.219229168	684573.997978	5636.73874511	43	6.20488002888	681001.992878	5276.06757845	1277	1037	136	136	143	150	130	950	0
DLR00015593	7	9	YML100W-A	UD20-36_5h_3x	SD/MSG -ARG -HIS -LYS +Canavanine +clonNAT +G418 +Thialysine	cSGA_v2_r4	10	11	5.33576853216	10991.0967872	27.0172972396	254	5.5588399785	801431.999706	5920.93033579	43	6.61345984555	798791.997218	4377.16048754	1411	1036	136	136	146	153	131	849	0
DLR00015593	7	10	YLR450W	UD20-36_5h_3x	SD/MSG -ARG -HIS -LYS +Canavanine +clonNAT +G418 +Thialysine	cSGA_v2_r4	10	11	4.84100632199	9619.19725092	68.7323465086	254	5.23851895467	628122.998753	6477.45486819	43	6.22366278209	623669.994083	5628.25623391	1547	1036	136	136	137	145	125	721	0
DLR00015593	7	11	YML100W	UD20-36_5h_3x	SD/MSG -ARG -HIS -LYS +Canavanine +clonNAT +G418 +Thialysine	cSGA_v2_r4	10	11	5.05198910264	10240.6478305	39.8828977027	254	5.40939199057	713134.999903	6130.65678082	43	6.43119197736	711336.995962	4722.80531771	1685	1033	136	136	141	148	128	924	0
DLR00015593	7	12	YLR449W	UD20-36_5h_3x	SD/MSG -ARG -HIS -LYS +Canavanine +clonNAT +G418 +Thialysine	cSGA_v2_r4	10	11	4.85480084224	10117.3887135	68.9026011434	254	5.27736760696	704678.99809	6443.88868966	43	6.2781855195	703169.993238	5882.65944415	1824	1033	136	136	141	148	128	1087	0
DLR00015593	7	13	YML099C	UD20-36_5h_3x	SD/MSG -ARG -HIS -LYS +Canavanine +clonNAT +G418 +Thialysine	cSGA_v2_r4	10	11	5.20176549513	11122.6166232	40.3738414849	254	5.544298547	834782.999915	5996.98354668	43	6.59809176356	832011.997291	4076.36841409	1959	1034	136	136	146	152	131	930	0
DLR00015593	7	14	YLR448W	UD20-36_5h_3x	SD/MSG -ARG -HIS -LYS +Canavanine +clonNAT +G418 +Thialysine	cSGA_v2_r4	10	11	4.08887406736	7482.49877168	79.337544673	254	4.31413608034	415317.990573	5539.77320017	43	5.23354242718	412861.989265	6279.77507372	2095	1037	136	136	124	133	117	825	0
DLR00015593	7	15	YML097C	UD20-36_5h_3x	SD/MSG -ARG -HIS -LYS +Canavanine +clonNAT +G418 +Thialysine	cSGA_v2_r4	10	11	4.25814630717	5357.17008486	52.6497930826	254	4.86519220136	362223.441442	3619.86063196	43	5.78184938069	351851.990442	2064.27327941	2229	1030	136	136	136	143	126	1003	0
DLR00015593	7	16	YLR446W	UD20-36_5h_3x	SD/MSG -ARG -HIS -LYS +Canavanine +clonNAT +G418 +Thialysine	cSGA_v2_r4	10	11	4.78444006236	9445.4638389	66.6765775682	254	5.22004857279	691213.997753	6421.31040727	43	6.27711849065	672443.259885	4846.71992813	2365	1039	136	136	142	150	129	847	0
DLR00015593	7	17	YML096W	UD20-36_5h_3x	SD/MSG -ARG -HIS -LYS +Canavanine +clonNAT +G418 +Thialysine	cSGA_v2_r4	10	11	4.76349072682	8826.11577204	47.0732261509	254	5.16125190801	639876.997312	5963.63636414	43	6.14058942584	636127.992084	5736.04869115	2505	1034	136	136	141	149	129	1215	0
DLR00015593	7	18	YLR445W	UD20-36_5h_3x	SD/MSG -ARG -HIS -LYS +Canavanine +clonNAT +G418 +Thialysine	cSGA_v2_r4	10	11	4.76043639059	7426.83536476	38.0857025702	254	5.17382712375	545410.999446	5022.04901664	43	6.16768770323	536935.995067	4163.1704006	2641	1036	136	136	140	149	129	1000	0
DLR00015593	7	19	YML095C	UD20-36_5h_3x	SD/MSG -ARG -HIS -LYS +Canavanine +clonNAT +G418 +Thialysine	cSGA_v2_r4	10	11	5.27853800174	10611.0951205	33.4989576556	254	5.51746583324	788191.999815	6446.13595172	43	6.58830280084	783571.997119	4936.76321045	2775	1039	136	136	142	150	130	883	0
DLR00015593	7	20	YLR444C	UD20-36_5h_3x	SD/MSG -ARG -HIS -LYS +Canavanine +clonNAT +G418 +Thialysine	cSGA_v2_r4	10	11	5.03792764875	9052.79733055	28.8588834861	254	5.31451922905	657634.999509	5618.04085112	43	6.34392783959	651051.995287	4572.98818486	2912	1039	136	136	139	147	129	941	0
DLR00015593	7	21	YML094W	UD20-36_5h_3x	SD/MSG -ARG -HIS -LYS +Canavanine +clonNAT +G418 +Thialysine	cSGA_v2_r4	10	11	5.28550804682	10193.3590565	32.2237397327	254	5.47491547814	775297.999821	5825.64090516	43	6.52387186296	770941.995787	5082.39082094	3047	1040	136	136	141	149	131	1008	0
DLR00015593	7	22	YLR443W	UD20-36_5h_3x	SD/MSG -ARG -HIS -LYS +Canavanine +clonNAT +G418 +Thialysine	cSGA_v2_r4	10	11	4.87374296861	8978.51282772	59.9589771384	254	5.14731776476	681023.995325	7365.39232395	43	6.12654437265	674711.990289	7438.64247383	3187	1037	136	136	135	144	127	954	0
DLR00015593	7	23	YML090W	UD20-36_5h_3x	SD/MSG -ARG -HIS -LYS +Canavanine +clonNAT +G418 +Thialysine	cSGA_v2_r4	10	11	5.07699590305	9361.65903186	57.2019051642	254	5.36575563925	769507.998222	6653.69957668	43	6.36293708677	762018.99262	5702.821334	3323	1039	136	136	134	142	126	858	1
DLR00015593	7	24	YOR202W	UD20-36_5h_3x	SD/MSG -ARG -HIS -LYS +Canavanine +clonNAT +G418 +Thialysine	cSGA_v2_r4	10	11	4.58904012135	10823.9071425	132.664162985	254	5.003131189	980881.766088	13004.4192199	43	5.88291170578	1011139.98594	18226.3698828	3460	1039	136	136	141	146	126	756	0
DLR00015593	8	1	YOR202W	UD20-36_5h_3x	SD/MSG -ARG -HIS -LYS +Canavanine +clonNAT +G418 +Thialysine	cSGA_v2_r4	10	11	4.53913192422	11308.8031105	169.96873658	254	4.76367557677	950783.984654	20471.3845074	43	5.72598793207	949646.98387	23266.091776	320	1171	136	136	149	154	132	949	0
DLR00015593	8	2	YMR103C	UD20-36_5h_3x	SD/MSG -ARG -HIS -LYS +Canavanine +clonNAT +G418 +Thialysine	cSGA_v2_r4	10	11	4.54501658801	8727.92430324	80.6067240731	254	4.73222675941	720393.986042	14331.4492514	43	5.69035252599	714022.984021	15934.3287372	456	1178	136	136	149	155	134	967	0
DLR00015593	8	3	YMR192W	UD20-36_5h_3x	SD/MSG -ARG -HIS -LYS +Canavanine +clonNAT +G418 +Thialysine	cSGA_v2_r4	10	11	5.06673994837	10712.314223	64.2805799488	254	5.16323675524	835005.991582	10709.5219986	43	6.13686601428	831690.986906	11701.2625833	592	1174	136	136	151	156	135	970	0
DLR00015593	8	4	YMR102C	UD20-36_5h_3x	SD/MSG -ARG -HIS -LYS +Canavanine +clonNAT +G418 +Thialysine	cSGA_v2_r4	10	11	4.94924067043	10167.8705726	44.1084742143	254	5.12116187511	748423.993655	8170.559934	43	6.10469900304	743448.988802	8563.65033155	728	1175	136	136	147	154	134	956	0
DLR00015593	8	5	YMR191W	UD20-36_5h_3x	SD/MSG -ARG -HIS -LYS +Canavanine +clonNAT +G418 +Thialysine	cSGA_v2_r4	10	11	5.16768977576	11303.9255758	47.6394615419	254	5.35059235274	833508.996689	6962.44745326	43	6.34715021477	832295.991027	7256.5774925	864	1173	136	136	150	156	135	1095	16
DLR00015593	8	6	YMR101C	UD20-36_5h_3x	SD/MSG -ARG -HIS -LYS +Canavanine +clonNAT +G418 +Thialysine	cSGA_v2_r4	10	11	4.77934829998	10038.8858924	46.6997986038	254	5.10912565569	718849.995032	6776.10277244	43	6.09404447743	715388.990197	6786.67533871	1005	1174	136	136	145	153	133	1151	0
DLR00015593	8	7	YMR190C	UD20-36_5h_3x	SD/MSG -ARG -HIS -LYS +Canavanine +clonNAT +G418 +Thialysine	cSGA_v2_r4	10	11	4.47571318624	7974.09075819	47.0695312326	254	4.82869713031	508529.286879	4830.84945404	43	5.71489274931	520223.988279	6514.19136745	1137	1175	136	136	138	146	128	1452	0
DLR00015593	8	8	YMR100W	UD20-36_5h_3x	SD/MSG -ARG -HIS -LYS +Canavanine +clonNAT +G418 +Thialysine	cSGA_v2_r4	10	11	4.63559657936	8650.46385216	71.8245082094	254	4.91271387104	573548.992548	8032.4109462	43	5.88580924307	572393.988478	8032.08765648	1277	1174	136	136	138	146	128	1473	0
DLR00015593	8	9	YMR189W	UD20-36_5h_3x	SD/MSG -ARG -HIS -LYS +Canavanine +clonNAT +G418 +Thialysine	cSGA_v2_r4	10	11	5.20076283856	11374.8787166	46.7223165715	254	5.53649624135	804585.99988	6437.83965192	43	6.58719128547	803021.997662	4216.63762228	1411	1176	136	136	144	150	128	869	0
DLR00015593	8	10	YMR099C	UD20-36_5h_3x	SD/MSG -ARG -HIS -LYS +Canavanine +clonNAT +G418 +Thialysine	cSGA_v2_r4	10	11	4.79613525333	9228.54464809	49.6802296451	254	5.29552783592	634403.597086	5493.45866902	43	6.30007689426	628579.640519	4177.19726207	1550	1177	136	136	140	148	128	942	0
DLR00015593	8	11	YMR188C	UD20-36_5h_3x	SD/MSG -ARG -HIS -LYS +Canavanine +clonNAT +G418 +Thialysine	cSGA_v2_r4	10	11	5.03907486147	10480.2158316	45.8735871336	254	5.37996467751	733662.999144	6466.60461918	43	6.39440990454	733280.994511	5555.7133201	1684	1172	136	136	141	148	127	1134	0
DLR00015593	8	12	YMR096W	UD20-36_5h_3x	SD/MSG -ARG -HIS -LYS +Canavanine +clonNAT +G418 +Thialysine	cSGA_v2_r4	10	11	4.98719183995	10414.7151347	56.8920607498	254	5.38733165608	733620.999533	6311.19418528	43	6.41167177811	730467.995379	5154.96749208	1822	1173	136	136	141	147	127	942	0
DLR00015593	8	13	YMR187C	UD20-36_5h_3x	SD/MSG -ARG -HIS -LYS +Canavanine +clonNAT +G418 +Thialysine	cSGA_v2_r4	10	11	5.0759070422	10930.4975181	54.0954700273	254	5.43271712221	787415.999661	6695.71454719	43	6.4672868766	784076.995823	5272.55304072	1960	1176	136	136	142	149	128	879	0
DLR00015593	8	14	YMR095C	UD20-36_5h_3x	SD/MSG -ARG -HIS -LYS +Canavanine +clonNAT +G418 +Thialysine	cSGA_v2_r4	10	11	4.69284840903	9462.17886814	83.2205970491	254	5.1696629638	669607.997415	6271.45780103	43	6.1579210082	667433.992871	5890.16626007	2100	1172	136	136	141	147	128	1214	0
DLR00015593	8	15	YMR186W	UD20-36_5h_3x	SD/MSG -ARG -HIS -LYS +Canavanine +clonNAT +G418 +Thialysine	cSGA_v2_r4	10	11	4.60389287653	9077.44807967	84.4681265566	254	5.06578128491	652423.995681	6644.88060509	43	6.10708422453	634125.032862	5324.30945311	2230	1176	136	136	141	148	128	1089	0
DLR00015593	8	16	YMR092C	UD20-36_5h_3x	SD/MSG -ARG -HIS -LYS +Canavanine +clonNAT +G418 +Thialysine	cSGA_v2_r4	10	11	4.85242175977	10039.8577266	71.7208121125	254	5.32147606048	738517.998992	6517.37468141	43	6.32256730045	735432.994375	5590.94199022	2367	1174	136	136	143	150	130	1039	0
DLR00015593	8	17	YMR183C	UD20-36_5h_3x	SD/MSG -ARG -HIS -LYS +Canavanine +clonNAT +G418 +Thialysine	cSGA_v2_r4	10	11	4.36442752932	6904.60501595	66.9822576366	254	4.76454169772	435573.995048	4742.25251975	43	5.70286656043	432221.990539	4911.33448801	2504	1174	136	136	130	139	123	1175	0
DLR00015593	8	18	YMR088C	UD20-36_5h_3x	SD/MSG -ARG -HIS -LYS +Canavanine +clonNAT +G418 +Thialysine	cSGA_v2_r4	10	11	4.98382211744	9697.02443689	38.7796977069	254	5.4200161056	725423.999972	5847.97429331	43	6.45895725098	721672.996376	4458.79708392	2641	1179	136	136	142	150	130	1105	0
DLR00015593	8	19	YMR182C	UD20-36_5h_3x	SD/MSG -ARG -HIS -LYS +Canavanine +clonNAT +G418 +Thialysine	cSGA_v2_r4	10	11	5.15452229316	10295.8886296	39.5835553886	254	5.43150984377	752264.999811	6200.2519981	43	6.47972947157	748512.995814	4954.84332578	2775	1175	136	136	140	148	129	979	0
DLR00015593	8	20	YMR087W	UD20-36_5h_3x	SD/MSG -ARG -HIS -LYS +Canavanine +clonNAT +G418 +Thialysine	cSGA_v2_r4	10	11	4.84680309703	8958.28490558	44.6577808345	254	5.17096452458	632679.997378	6475.09416695	43	6.17053349751	625709.992434	6077.46288613	2914	1178	136	136	136	145	127	831	0
DLR00015593	8	21	YMR181C	UD20-36_5h_3x	SD/MSG -ARG -HIS -LYS +Canavanine +clonNAT +G418 +Thialysine	cSGA_v2_r4	10	11	5.32576601382	10224.882853	35.4272148004	254	5.53664403321	791643.999807	5723.95077452	43	6.60762462887	786900.997366	4603.17979247	3046	1177	136	136	141	149	130	965	0
DLR00015593	8	22	YMR086W	UD20-36_5h_3x	SD/MSG -ARG -HIS -LYS +Canavanine +clonNAT +G418 +Thialysine	cSGA_v2_r4	10	11	5.11253678042	9426.0593581	54.5158059275	254	5.41481099792	743902.451385	6147.08029574	43	6.36638501056	749577.992846	6489.97408525	3187	1173	136	136	138	146	129	952	0
DLR00015593	8	23	YMR180C	UD20-36_5h_3x	SD/MSG -ARG -HIS -LYS +Canavanine +clonNAT +G418 +Thialysine	cSGA_v2_r4	10	11	5.27418984151	10564.7188955	93.2455665585	254	5.35136610834	946690.993967	10048.2816595	43	6.33145942108	940502.989036	10832.2532507	3320	1179	136	136	141	147	128	871	0
DLR00015593	8	24	YOR202W	UD20-36_5h_3x	SD/MSG -ARG -HIS -LYS +Canavanine +clonNAT +G418 +Thialysine	cSGA_v2_r4	10	11	4.73221149441	11884.8165374	153.849034411	254	5.0740195607	1126373.98825	16403.0959512	43	6.03549039441	1121980.98593	18456.5312418	3458	1177	136	136	141	146	126	603	0
DLR00015593	9	1	YOR202W	UD20-36_5h_3x	SD/MSG -ARG -HIS -LYS +Canavanine +clonNAT +G418 +Thialysine	cSGA_v2_r4	10	11	4.80894441773	12460.3699071	171.090306895	254	4.94307328684	1036557.98636	19356.5669746	43	5.91252656488	1035039.98405	21706.7752371	322	1306	136	136	148	154	132	761	0
DLR00015593	9	2	YML007W	UD20-36_5h_3x	SD/MSG -ARG -HIS -LYS +Canavanine +clonNAT +G418 +Thialysine	cSGA_v2_r4	10	11	4.47588672915	8458.54092421	88.4359527074	254	4.6656410807	682675.985313	14653.0992794	43	5.62205446851	677317.983709	16194.8024311	456	1311	136	136	148	154	132	991	0
DLR00015593	9	3	YML118W	UD20-36_5h_3x	SD/MSG -ARG -HIS -LYS +Canavanine +clonNAT +G418 +Thialysine	cSGA_v2_r4	10	11	4.88882661142	9777.24364538	50.5820901929	254	5.18275501731	729058.041284	7147.46096138	43	6.05679985072	747490.987386	10234.2679936	596	1309	136	136	149	155	135	1017	0
DLR00015593	9	4	YML006C	UD20-36_5h_3x	SD/MSG -ARG -HIS -LYS +Canavanine +clonNAT +G418 +Thialysine	cSGA_v2_r4	10	11	3.92061207501	4393.80705857	40.5317552754	254	4.38942075622	316874.990467	5357.55555201	43	5.26017152664	304547.986894	5113.81433909	732	1318	136	136	142	150	133	1185	0
DLR00015593	9	5	YML117W-A	UD20-36_5h_3x	SD/MSG -ARG -HIS -LYS +Canavanine +clonNAT +G418 +Thialysine	cSGA_v2_r4	10	11	4.95317054061	10711.1945689	42.6240684412	254	5.22015822542	759385.996136	7484.78296451	43	6.21269109875	755346.990818	7367.84706381	868	1311	136	136	145	153	133	859	19
DLR00015593	9	6	YML005W	UD20-36_5h_3x	SD/MSG -ARG -HIS -LYS +Canavanine +clonNAT +G418 +Thialysine	cSGA_v2_r4	10	11	5.03649337855	9870.68508482	31.3640087918	254	5.30120197634	732438.99802	6325.44702718	43	6.30563923926	726852.992475	5670.10925745	1006	1312	136	136	148	154	134	940	0
DLR00015593	9	7	YML117W	UD20-36_5h_3x	SD/MSG -ARG -HIS -LYS +Canavanine +clonNAT +G418 +Thialysine	cSGA_v2_r4	10	11	4.76731889647	9411.97988854	55.027283647	254	5.17975920452	664985.997157	5963.93692605	43	6.24176716998	648021.443558	4432.14014063	1141	1314	136	136	144	151	131	1142	0
DLR00015593	9	8	YML004C	UD20-36_5h_3x	SD/MSG -ARG -HIS -LYS +Canavanine +clonNAT +G418 +Thialysine	cSGA_v2_r4	10	11	5.06238270161	9783.06938993	34.117783726	254	5.37420861906	711379.999661	5527.49255348	43	6.3765223353	706217.994935	4313.33016997	1278	1310	136	136	145	152	131	782	0
DLR00015593	9	9	YML116W	UD20-36_5h_3x	SD/MSG -ARG -HIS -LYS +Canavanine +clonNAT +G418 +Thialysine	cSGA_v2_r4	10	11	5.2650605733	11387.0833659	34.267487811	254	5.52992809846	844524.999979	6368.21798688	43	6.61807431166	834276.43474	3979.00800891	1411	1310	136	136	146	152	131	973	0
DLR00015593	9	10	YML003W	UD20-36_5h_3x	SD/MSG -ARG -HIS -LYS +Canavanine +clonNAT +G418 +Thialysine	cSGA_v2_r4	10	11	4.8799457145	9291.83233795	44.7481577586	254	5.29014777249	664352.998849	5958.36602024	43	6.35490692788	649455.388301	3981.63334296	1548	1316	136	136	142	149	129	926	0
DLR00015593	9	11	YML113W	UD20-36_5h_3x	SD/MSG -ARG -HIS -LYS +Canavanine +clonNAT +G418 +Thialysine	cSGA_v2_r4	10	11	5.18406337487	11797.0019688	56.5698962335	254	5.53982815489	819071.999851	6892.21321559	43	6.59441647629	816925.997696	4854.03342023	1684	1306	136	136	140	147	126	658	0
DLR00015593	9	12	YML002W	UD20-36_5h_3x	SD/MSG -ARG -HIS -LYS +Canavanine +clonNAT +G418 +Thialysine	cSGA_v2_r4	10	11	5.09529062205	10250.5267804	44.2518266032	254	5.38866692467	732382.999405	6606.28588309	43	6.41520369701	728088.995134	5616.68238201	1815	1311	136	136	141	148	127	868	0
DLR00015593	9	13	YML109W	UD20-36_5h_3x	SD/MSG -ARG -HIS -LYS +Canavanine +clonNAT +G418 +Thialysine	cSGA_v2_r4	10	11	5.16861121877	11392.885431	47.0611834428	254	5.49873696634	813010.999985	6308.25503699	43	6.59703838293	800994.955453	3861.10498526	1956	1310	136	136	142	148	127	808	0
DLR00015593	9	14	YML001W	UD20-36_5h_3x	SD/MSG -ARG -HIS -LYS +Canavanine +clonNAT +G418 +Thialysine	cSGA_v2_r4	10	11	4.30281908229	5857.00012931	52.4076982561	254	4.83972109616	375512.998205	3681.30788878	43	5.75749565173	372867.992883	2761.77288946	2090	1316	136	136	132	140	124	1485	0
DLR00015593	9	15	YML108W	UD20-36_5h_3x	SD/MSG -ARG -HIS -LYS +Canavanine +clonNAT +G418 +Thialysine	cSGA_v2_r4	10	11	4.94141104486	10323.5978749	52.3251548204	254	5.38722876925	768878.999476	6084.82019825	43	6.39877207758	766980.995123	4820.25412233	2234	1315	136	136	143	149	128	1085	0
DLR00015593	9	16	YLR461W	UD20-36_5h_3x	SD/MSG -ARG -HIS -LYS +Canavanine +clonNAT +G418 +Thialysine	cSGA_v2_r4	10	11	5.06205398492	11005.5457566	49.2721883835	254	5.4817156546	813355.999983	6037.25183712	43	6.5628742884	803445.951874	3631.60798944	2372	1309	136	136	142	148	128	859	0
DLR00015593	9	17	YML107C	UD20-36_5h_3x	SD/MSG -ARG -HIS -LYS +Canavanine +clonNAT +G418 +Thialysine	cSGA_v2_r4	10	11	4.86505741339	9041.65411662	41.51658512	254	5.30909441021	651244.999573	5021.53579263	43	6.31850656338	646170.995259	3995.06424272	2506	1303	136	136	139	147	127	891	0
DLR00015593	9	18	YLR460C	UD20-36_5h_3x	SD/MSG -ARG -HIS -LYS +Canavanine +clonNAT +G418 +Thialysine	cSGA_v2_r4	10	11	4.9472398424	10358.9516858	65.2812074333	254	5.37759610035	731666.694014	6236.26567125	43	6.35522403207	736807.994411	5913.82662917	2639	1312	136	136	139	147	127	868	0
DLR00015593	9	19	YML106W	UD20-36_5h_3x	SD/MSG -ARG -HIS -LYS +Canavanine +clonNAT +G418 +Thialysine	cSGA_v2_r4	10	11	4.89421493871	8719.9859763	38.688892526	254	5.2658410138	609940.999615	5011.23969254	43	6.34743169829	594928.226563	3149.08491443	2774	1307	136	136	136	144	126	899	0
DLR00015593	9	20	YLR456W	UD20-36_5h_3x	SD/MSG -ARG -HIS -LYS +Canavanine +clonNAT +G418 +Thialysine	cSGA_v2_r4	10	11	4.97838018192	9517.79918181	41.9788494935	254	5.32141406508	694130.999098	6328.05779249	43	6.34221586369	688461.994473	5408.122543	2912	1312	136	136	138	147	128	887	0
DLR00015593	9	21	YML104C	UD20-36_5h_3x	SD/MSG -ARG -HIS -LYS +Canavanine +clonNAT +G418 +Thialysine	cSGA_v2_r4	10	11	5.32601126492	10215.5045214	34.741275533	254	5.49374231172	792146.999901	6387.93354488	43	6.54609985093	787607.995964	5291.9367975	3049	1311	136	136	141	149	130	969	0
DLR00015593	9	22	YLR455W	UD20-36_5h_3x	SD/MSG -ARG -HIS -LYS +Canavanine +clonNAT +G418 +Thialysine	cSGA_v2_r4	10	11	4.63470440779	8368.6109114	48.6108226362	254	5.0375237505	617459.033724	6847.4752638	43	5.92909874546	627452.98892	8397.47163951	3178	1312	136	136	134	143	127	905	0
DLR00015593	9	23	YML103C	UD20-36_5h_3x	SD/MSG -ARG -HIS -LYS +Canavanine +clonNAT +G418 +Thialysine	cSGA_v2_r4	10	11	4.05811771387	7031.68789903	72.7853704253	254	4.3822922032	546698.987246	10634.8641057	43	5.40670078949	512104.580216	8794.34179515	3319	1312	136	136	129	137	122	1711	0
DLR00015593	9	24	YOR202W	UD20-36_5h_3x	SD/MSG -ARG -HIS -LYS +Canavanine +clonNAT +G418 +Thialysine	cSGA_v2_r4	10	11	4.67899973092	10701.3992642	160.247474915	254	5.02770455468	1028434.98829	15323.9728542	43	6.07290585239	981531.155187	13592.4598348	3457	1313	136	136	141	146	126	672	0
DLR00015593	10	1	YOR202W	UD20-36_5h_3x	SD/MSG -ARG -HIS -LYS +Canavanine +clonNAT +G418 +Thialysine	cSGA_v2_r4	10	11	4.80865038382	11972.0949216	165.188048037	254	4.9849458704	967658.987654	15692.2905136	43	5.95026984495	965487.985015	17659.0843141	324	1444	136	136	147	153	132	740	0
DLR00015593	10	2	YMR119W	UD20-36_5h_3x	SD/MSG -ARG -HIS -LYS +Canavanine +clonNAT +G418 +Thialysine	cSGA_v2_r4	10	11	4.93356671306	10655.8204237	76.0169319232	254	5.04918854543	857444.98948	12619.7674402	43	6.01694290508	853151.985718	13963.6103474	458	1443	136	136	149	154	133	688	0
DLR00015593	10	3	YMR206W	UD20-36_5h_3x	SD/MSG -ARG -HIS -LYS +Canavanine +clonNAT +G418 +Thialysine	cSGA_v2_r4	10	11	4.91747986749	9684.03502126	95.7898692406	254	5.13821762055	737734.993874	7386.77901961	43	6.1124636124	732770.989193	7785.42604028	599	1441	136	136	148	154	135	992	0
DLR00015593	10	4	YMR116C	UD20-36_5h_3x	SD/MSG -ARG -HIS -LYS +Canavanine +clonNAT +G418 +Thialysine	cSGA_v2_r4	10	11	3.94547235418	5852.21977173	58.0421937377	254	4.33854808789	351187.852655	4451.46244555	43	5.17802639745	353948.988868	5102.80014403	734	1442	136	136	133	142	127	1200	0
DLR00015593	10	5	YMR205C	UD20-36_5h_3x	SD/MSG -ARG -HIS -LYS +Canavanine +clonNAT +G418 +Thialysine	cSGA_v2_r4	10	11	4.4899392033	8531.94047968	51.3963938054	254	4.74276083655	570122.990734	7180.99564885	43	5.70151167289	566483.987709	7816.83480824	869	1449	136	136	141	148	130	1244	0
DLR00015593	10	6	YMR115W	UD20-36_5h_3x	SD/MSG -ARG -HIS -LYS +Canavanine +clonNAT +G418 +Thialysine	cSGA_v2_r4	10	11	4.69057051481	8198.81511774	40.0743948912	254	5.09355333386	585958.997615	5047.73884162	43	6.0702328972	579275.99229	4338.24607016	1003	1448	136	136	144	151	133	1065	0
DLR00015593	10	7	YMR204C	UD20-36_5h_3x	SD/MSG -ARG -HIS -LYS +Canavanine +clonNAT +G418 +Thialysine	cSGA_v2_r4	10	11	4.6418602284	8330.39805915	41.1334811124	254	4.90372851029	543006.993657	6058.99171007	43	5.94717469713	522792.176141	4628.75793367	1138	1444	136	136	137	145	127	1018	0
DLR00015593	10	8	YMR114C	UD20-36_5h_3x	SD/MSG -ARG -HIS -LYS +Canavanine +clonNAT +G418 +Thialysine	cSGA_v2_r4	10	11	4.77521722723	8894.60055298	38.9151025578	254	5.1696733784	663842.996841	6133.38581704	43	6.20539107044	645362.973066	4441.09286625	1280	1449	136	136	145	152	131	972	0
DLR00015593	10	9	YMR202W	UD20-36_5h_3x	SD/MSG -ARG -HIS -LYS +Canavanine +clonNAT +G418 +Thialysine	cSGA_v2_r4	10	11	0	11	6.81156941418	254	12	29923.2	1020.79917801	43	0	43	37.9501278323	1409	1446	136	136	96	113	110	0	0
DLR00015593	10	10	YMR111C	UD20-36_5h_3x	SD/MSG -ARG -HIS -LYS +Canavanine +clonNAT +G418 +Thialysine	cSGA_v2_r4	10	11	4.9923555285	10059.2429432	41.0932416636	254	5.37347672342	767198.999124	6000.92411916	43	6.37355007515	762454.994003	4842.34758649	1549	1448	136	136	146	152	131	870	0
DLR00015593	10	11	YMR201C	UD20-36_5h_3x	SD/MSG -ARG -HIS -LYS +Canavanine +clonNAT +G418 +Thialysine	cSGA_v2_r4	10	11	4.90140181328	10096.9337357	58.8086198891	254	5.30301216516	728855.998642	6311.05605417	43	6.30061969679	725745.993794	5535.52328222	1684	1446	136	136	142	149	128	880	0
DLR00015593	10	12	YMR110C	UD20-36_5h_3x	SD/MSG -ARG -HIS -LYS +Canavanine +clonNAT +G418 +Thialysine	cSGA_v2_r4	10	11	4.54822941527	8629.82960987	81.8459413041	254	4.99810660147	584923.995412	6331.52753083	43	6.04453951896	570307.196487	4888.17521936	1819	1449	136	136	137	145	126	1463	0
DLR00015593	10	13	YMR199W	UD20-36_5h_3x	SD/MSG -ARG -HIS -LYS +Canavanine +clonNAT +G418 +Thialysine	cSGA_v2_r4	10	11	5.07733346798	10480.9786653	42.1404189307	254	5.44619312491	771831.999854	6042.02406027	43	6.5312179658	760404.976766	3869.25764528	1955	1451	136	136	144	150	128	1035	0
DLR00015593	10	14	YMR109W	UD20-36_5h_3x	SD/MSG -ARG -HIS -LYS +Canavanine +clonNAT +G418 +Thialysine	cSGA_v2_r4	10	11	5.03022560255	10754.0603946	47.1468872564	254	5.46908363672	803518.300893	6040.28536189	43	6.52177855	798381.422064	4261.70951105	2093	1448	136	136	144	150	129	1047	0
DLR00015593	10	15	YMR198W	UD20-36_5h_3x	SD/MSG -ARG -HIS -LYS +Canavanine +clonNAT +G418 +Thialysine	cSGA_v2_r4	10	11	4.04797627101	4961.55683634	27.5431943483	254	4.32847473572	242655.997857	3372.75526002	43	5.15044045563	237607.99225	1268.78492892	2228	1454	136	136	114	125	112	623	0
DLR00015593	10	16	YMR107W	UD20-36_5h_3x	SD/MSG -ARG -HIS -LYS +Canavanine +clonNAT +G418 +Thialysine	cSGA_v2_r4	10	11	5.08064971454	10483.3216685	40.6384125743	254	5.46904596374	797935.999786	5910.04788473	43	6.56457629237	785141.59597	3739.68983631	2365	1444	136	136	143	149	128	994	0
DLR00015593	10	17	YMR196W	UD20-36_5h_3x	SD/MSG -ARG -HIS -LYS +Canavanine +clonNAT +G418 +Thialysine	cSGA_v2_r4	10	11	5.05821435203	10441.1322251	45.0596244249	254	5.43453236026	774010.999701	5719.37498088	43	6.51882460698	762619.344253	3990.91295838	2502	1449	136	136	141	148	127	1035	0
DLR00015593	10	18	YMR106C	UD20-36_5h_3x	SD/MSG -ARG -HIS -LYS +Canavanine +clonNAT +G418 +Thialysine	cSGA_v2_r4	10	11	5.08475481183	10531.100807	37.8597740009	254	5.49211288875	802095.999847	5617.19448533	43	6.53507761329	797688.995784	4655.00723128	2643	1448	136	136	142	150	130	950	0
DLR00015593	10	19	YMR195W	UD20-36_5h_3x	SD/MSG -ARG -HIS -LYS +Canavanine +clonNAT +G418 +Thialysine	cSGA_v2_r4	10	11	5.04218455552	9996.27716389	30.621447515	254	5.45562322097	777978.274697	5434.60317701	43	6.51186090219	769879.442415	3797.49102404	2775	1447	136	136	144	151	131	983	0
DLR00015593	10	20	YMR105C	UD20-36_5h_3x	SD/MSG -ARG -HIS -LYS +Canavanine +clonNAT +G418 +Thialysine	cSGA_v2_r4	10	11	5.01678370823	10035.9560076	35.9139602135	254	5.38691960469	745634.999516	5641.38749078	43	6.46975009382	732024.977331	3716.30563971	2911	1451	136	136	140	148	129	1029	0
DLR00015593	10	21	YMR194W	UD20-36_5h_3x	SD/MSG -ARG -HIS -LYS +Canavanine +clonNAT +G418 +Thialysine	cSGA_v2_r4	10	11	4.59648085725	8316.17102974	52.2525702389	254	4.95166114597	565940.99476	6079.97549023	43	5.92756940677	561795.990454	5978.22751309	3049	1448	136	136	131	140	124	1218	0
DLR00015593	10	22	YMR104C	UD20-36_5h_3x	SD/MSG -ARG -HIS -LYS +Canavanine +clonNAT +G418 +Thialysine	cSGA_v2_r4	10	11	4.98607388315	9463.45350759	47.0059509242	254	5.33928740855	748471.998242	6588.13317932	43	6.3429383072	742067.993218	6001.12573729	3185	1442	136	136	137	145	127	931	0
DLR00015593	10	23	YMR193C-A	UD20-36_5h_3x	SD/MSG -ARG -HIS -LYS +Canavanine +clonNAT +G418 +Thialysine	cSGA_v2_r4	10	11	4.627594195	8918.6748057	80.4666410596	254	4.94945669249	741612.990325	10427.9156165	43	5.915168238	733238.987048	10692.9184493	3317	1446	136	136	134	141	124	954	0
DLR00015593	10	24	YOR202W	UD20-36_5h_3x	SD/MSG -ARG -HIS -LYS +Canavanine +clonNAT +G418 +Thialysine	cSGA_v2_r4	10	11	4.71596139641	11783.6800092	138.981225462	254	5.11126518598	1085736.86672	13435.1735233	43	5.9932476636	1119099.9859	18995.4263125	3458	1447	136	136	140	145	125	631	0
DLR00015593	11	1	YOR202W	UD20-36_5h_3x	SD/MSG -ARG -HIS -LYS +Canavanine +clonNAT +G418 +Thialysine	cSGA_v2_r4	10	11	4.80939685736	11062.7878358	173.179197826	254	4.97246754048	907632.987626	14366.2535429	43	5.93300601354	903382.984895	16003.5421836	321	1581	136	136	148	153	132	631	0
DLR00015593	11	2	YML019W	UD20-36_5h_3x	SD/MSG -ARG -HIS -LYS +Canavanine +clonNAT +G418 +Thialysine	cSGA_v2_r4	10	11	4.46000188235	8265.63546527	73.5532451537	254	4.75559424678	648388.988188	10508.9446386	43	5.70990831335	642407.98568	11504.3653837	459	1581	136	136	146	151	131	1033	0
DLR00015593	11	3	YMR004W	UD20-36_5h_3x	SD/MSG -ARG -HIS -LYS +Canavanine +clonNAT +G418 +Thialysine	cSGA_v2_r4	10	11	5.03567631174	9903.41457807	34.3988297317	254	5.25576073139	738097.996044	6102.13397421	43	6.32326339674	718100.359139	4498.27187691	597	1579	136	136	147	153	133	1101	0
DLR00015593	11	4	YML018C	UD20-36_5h_3x	SD/MSG -ARG -HIS -LYS +Canavanine +clonNAT +G418 +Thialysine	cSGA_v2_r4	10	11	4.75944983405	8429.84854536	37.9811272012	254	5.08837659398	630630.995841	5777.96735383	43	6.1288275086	608232.556879	4432.12107904	730	1579	136	136	148	154	135	889	0
DLR00015593	11	5	YMR003W	UD20-36_5h_3x	SD/MSG -ARG -HIS -LYS +Canavanine +clonNAT +G418 +Thialysine	cSGA_v2_r4	10	11	5.28965517437	11240.1780314	45.2197400449	254	5.41590879254	871554.997453	6611.08622152	43	6.42267955467	867694.991805	6553.00669372	866	1584	136	136	151	157	137	974	0
DLR00015593	11	6	YML017W	UD20-36_5h_3x	SD/MSG -ARG -HIS -LYS +Canavanine +clonNAT +G418 +Thialysine	cSGA_v2_r4	10	11	3.87320942631	4422.27168132	42.9703281688	254	4.32363525341	302121.992625	3793.24279133	43	5.1853350196	290275.989209	3634.80862302	998	1580	136	136	138	146	130	1088	10
DLR00015593	11	7	YMR002W	UD20-36_5h_3x	SD/MSG -ARG -HIS -LYS +Canavanine +clonNAT +G418 +Thialysine	cSGA_v2_r4	10	11	5.22107431204	11552.1472217	31.8927582063	254	5.43663131949	867663.998486	6812.75812385	43	6.51701765053	850473.713179	4622.47925846	1142	1581	136	136	148	154	133	819	0
DLR00015593	11	8	YML016C	UD20-36_5h_3x	SD/MSG -ARG -HIS -LYS +Canavanine +clonNAT +G418 +Thialysine	cSGA_v2_r4	10	11	4.74761261415	8671.02498909	44.5581425779	254	5.13733312999	618313.997291	5979.10553467	43	6.1737209987	600464.175931	4083.01381995	1273	1586	136	136	142	149	129	828	0
DLR00015593	11	9	YML131W	UD20-36_5h_3x	SD/MSG -ARG -HIS -LYS +Canavanine +clonNAT +G418 +Thialysine	cSGA_v2_r4	10	11	5.12312836844	11134.7666543	30.871409506	254	5.47358614643	871987.999443	6013.59964727	43	6.48504991468	869476.994453	4520.34581439	1412	1577	136	136	148	154	132	934	0
DLR00015593	11	10	YML013W	UD20-36_5h_3x	SD/MSG -ARG -HIS -LYS +Canavanine +clonNAT +G418 +Thialysine	cSGA_v2_r4	10	11	3.77293148746	4920.945633	55.607023524	254	4.14556595611	296390.990732	4624.67607853	43	5.07628301685	278382.843964	3200.75853339	1545	1587	136	136	126	135	120	1056	0
DLR00015593	11	11	YML128C	UD20-36_5h_3x	SD/MSG -ARG -HIS -LYS +Canavanine +clonNAT +G418 +Thialysine	cSGA_v2_r4	10	11	4.10654202945	6482.35897689	44.9664083993	254	4.41063482073	351624.993169	3861.3182995	43	5.32142556317	351784.99016	3349.79772362	1687	1589	136	136	122	131	116	1075	0
DLR00015593	11	12	YML013C-A	UD20-36_5h_3x	SD/MSG -ARG -HIS -LYS +Canavanine +clonNAT +G418 +Thialysine	cSGA_v2_r4	10	11	4.70310031777	9807.44352389	64.6444068725	254	5.17275440543	712583.99652	6593.407606	43	6.15357828381	709330.99157	6144.65645676	1816	1588	136	136	141	147	126	809	0
DLR00015593	11	13	YML124C	UD20-36_5h_3x	SD/MSG -ARG -HIS -LYS +Canavanine +clonNAT +G418 +Thialysine	cSGA_v2_r4	10	11	4.93211371131	9928.21739714	37.1118536862	254	5.35403156485	739868.999291	5623.51312789	43	6.35677708648	736589.994793	4522.04401536	1957	1588	136	136	142	149	128	928	0
DLR00015593	11	14	YML012W	UD20-36_5h_3x	SD/MSG -ARG -HIS -LYS +Canavanine +clonNAT +G418 +Thialysine	cSGA_v2_r4	10	11	5.13206439966	11203.3958166	32.8818663455	254	5.49242084964	857692.999648	6085.86829563	43	6.52118286074	855532.995351	4600.13253469	2094	1584	136	136	143	149	128	898	0
DLR00015593	11	15	YML123C	UD20-36_5h_3x	SD/MSG -ARG -HIS -LYS +Canavanine +clonNAT +G418 +Thialysine	cSGA_v2_r4	10	11	5.03275350355	10086.4384633	40.9120551326	254	5.42722886957	774864.999775	5740.24696592	43	6.44258915144	771275.995536	4366.84508034	2229	1584	136	136	142	149	128	899	0
DLR00015593	11	16	YML011C	UD20-36_5h_3x	SD/MSG -ARG -HIS -LYS +Canavanine +clonNAT +G418 +Thialysine	cSGA_v2_r4	10	11	4.88556602128	9388.72984182	48.3407883679	254	5.30688760787	697353.999045	5692.90484827	43	6.30583532521	692979.994107	4776.30477409	2367	1585	136	136	139	146	126	857	0
DLR00015593	11	17	YML122C	UD20-36_5h_3x	SD/MSG -ARG -HIS -LYS +Canavanine +clonNAT +G418 +Thialysine	cSGA_v2_r4	10	11	5.30220484461	10470.1911372	23.8797332531	254	5.59934982144	818191.999819	5426.21265277	43	6.68101285682	813875.998595	3339.77957746	2502	1584	136	136	144	150	129	880	0
DLR00015593	11	18	YML010C-B	UD20-36_5h_3x	SD/MSG -ARG -HIS -LYS +Canavanine +clonNAT +G418 +Thialysine	cSGA_v2_r4	10	11	4.34237992468	7846.30378688	69.9330154861	254	4.68322848522	500983.433521	5458.64306177	43	5.5790547256	511786.98837	7130.54362967	2638	1587	136	136	129	138	122	1180	0
DLR00015593	11	19	YML121W	UD20-36_5h_3x	SD/MSG -ARG -HIS -LYS +Canavanine +clonNAT +G418 +Thialysine	cSGA_v2_r4	10	11	3.18749646013	1963.0608225	19.7715294766	254	3.73736563179	128661.993575	3912.52983097	43	4.41441880902	107187.524863	1144.56676314	2774	1589	136	136	119	130	119	957	0
DLR00015593	11	20	YML009c	UD20-36_5h_3x	SD/MSG -ARG -HIS -LYS +Canavanine +clonNAT +G418 +Thialysine	cSGA_v2_r4	10	11	4.81521872497	8531.64430531	51.9062820687	254	5.36264789461	617105.999887	5349.58422475	43	6.41144560142	611596.998542	3105.99943086	2910	1590	136	136	136	144	128	1084	0
DLR00015593	11	21	YML120C	UD20-36_5h_3x	SD/MSG -ARG -HIS -LYS +Canavanine +clonNAT +G418 +Thialysine	cSGA_v2_r4	10	11	5.02929397716	9847.17347938	40.6810942736	254	5.33603447196	750090.998018	6444.37465043	43	6.42834204527	733139.327672	4732.69905093	3048	1583	136	136	139	146	129	1185	0
DLR00015593	11	22	YML008C	UD20-36_5h_3x	SD/MSG -ARG -HIS -LYS +Canavanine +clonNAT +G418 +Thialysine	cSGA_v2_r4	10	11	4.5372361493	6715.28254915	43.9839415198	254	5.07173252022	513044.998469	4695.227382	43	6.03536621889	504683.993093	3827.61475901	3184	1580	136	136	133	141	126	1215	0
DLR00015593	11	23	YML119W	UD20-36_5h_3x	SD/MSG -ARG -HIS -LYS +Canavanine +clonNAT +G418 +Thialysine	cSGA_v2_r4	10	11	5.01186880304	9843.51174628	87.7819043659	254	5.23230009485	885312.992282	10571.6628374	43	6.20538788913	877947.98777	11102.8621066	3322	1584	136	136	139	145	127	882	0
DLR00015593	11	24	YOR202W	UD20-36_5h_3x	SD/MSG -ARG -HIS -LYS +Canavanine +clonNAT +G418 +Thialysine	cSGA_v2_r4	10	11	4.87573133104	11392.9027394	169.856422937	254	5.10105095369	1105073.98831	15951.7964433	43	6.05885203175	1099422.98574	17893.1272571	3457	1584	136	136	140	145	125	631	0
DLR00015593	12	1	YOR202W	UD20-36_5h_3x	SD/MSG -ARG -HIS -LYS +Canavanine +clonNAT +G418 +Thialysine	cSGA_v2_r4	10	11	4.74829206673	11976.0853196	154.60520451	254	4.95597352888	986175.987567	15828.7783548	43	5.92279948646	982716.985187	17674.2101329	323	1712	136	136	147	152	132	575	8
DLR00015593	12	2	YMR132C	UD20-36_5h_3x	SD/MSG -ARG -HIS -LYS +Canavanine +clonNAT +G418 +Thialysine	cSGA_v2_r4	10	11	4.82435633966	9919.68682143	79.6805033853	254	4.9949661133	789173.989799	10628.485825	43	6.06660146452	753015.473816	8088.04034349	462	1719	136	136	148	153	133	840	0
DLR00015593	12	3	YMR224C	UD20-36_5h_3x	SD/MSG -ARG -HIS -LYS +Canavanine +clonNAT +G418 +Thialysine	cSGA_v2_r4	10	11	2.93728410485	2917.53138345	28.7860427954	254	3.3772710952	158141.029588	5384.84901938	43	3.90470710653	156001.995677	3860.15723506	590	1719	136	136	122	132	120	1183	0
DLR00015593	12	4	YMR130W	UD20-36_5h_3x	SD/MSG -ARG -HIS -LYS +Canavanine +clonNAT +G418 +Thialysine	cSGA_v2_r4	10	11	5.05690609528	10166.6543726	47.6909746357	254	5.28213135502	796966.995092	6783.21489876	43	6.26066489699	791773.989668	7171.72892798	732	1716	136	136	151	157	137	948	0
DLR00015593	12	5	YMR223W	UD20-36_5h_3x	SD/MSG -ARG -HIS -LYS +Canavanine +clonNAT +G418 +Thialysine	cSGA_v2_r4	10	11	4.12613271546	5764.57782685	43.7411099775	254	4.61089238522	372136.183139	3502.03357624	43	5.4653595635	370096.989662	3814.94684904	862	1720	136	136	137	146	130	1060	0
DLR00015593	12	6	YMR129W	UD20-36_5h_3x	SD/MSG -ARG -HIS -LYS +Canavanine +clonNAT +G418 +Thialysine	cSGA_v2_r4	10	11	4.946897161	10260.3662519	34.9222463918	254	5.28285319231	797565.996606	5883.98546518	43	6.27018645027	792032.991489	5712.78304873	1003	1725	136	136	150	156	136	961	0
DLR00015593	12	7	YMR222C	UD20-36_5h_3x	SD/MSG -ARG -HIS -LYS +Canavanine +clonNAT +G418 +Thialysine	cSGA_v2_r4	10	11	5.06183724687	10320.6349732	42.3023313494	254	5.29978168999	792061.996754	6280.78177606	43	6.3552740281	773300.329865	4453.55013871	1138	1721	136	136	148	154	134	949	0
DLR00015593	12	8	YMR127C	UD20-36_5h_3x	SD/MSG -ARG -HIS -LYS +Canavanine +clonNAT +G418 +Thialysine	cSGA_v2_r4	10	11	5.05299077258	10596.0994791	40.2840726578	254	5.37762890271	807541.998435	6277.5087798	43	6.37948504104	803916.992986	5455.01250382	1276	1719	136	136	147	153	131	894	0
DLR00015593	12	9	YMR221C	UD20-36_5h_3x	SD/MSG -ARG -HIS -LYS +Canavanine +clonNAT +G418 +Thialysine	cSGA_v2_r4	10	11	4.87668745645	9781.06731045	46.3880833077	254	5.28722028556	736625.998487	5944.67530959	43	6.28195759064	732521.993348	5194.96932918	1411	1714	136	136	144	151	130	964	0
DLR00015593	12	10	YMR126C	UD20-36_5h_3x	SD/MSG -ARG -HIS -LYS +Canavanine +clonNAT +G418 +Thialysine	cSGA_v2_r4	10	11	4.64370839729	8565.89889215	63.7938082985	254	5.14377833283	618984.998241	4932.490137	43	6.11772630563	615329.993051	4410.23627793	1551	1718	136	136	140	147	128	952	0
DLR00015593	12	11	YMR219W	UD20-36_5h_3x	SD/MSG -ARG -HIS -LYS +Canavanine +clonNAT +G418 +Thialysine	cSGA_v2_r4	10	11	4.95932483955	10448.4952573	39.0689573764	254	5.30068936233	778037.99776	6140.82673738	43	6.29386614657	775476.992656	5659.73801135	1685	1721	136	136	142	148	128	964	0
DLR00015593	12	12	YMR124W	UD20-36_5h_3x	SD/MSG -ARG -HIS -LYS +Canavanine +clonNAT +G418 +Thialysine	cSGA_v2_r4	10	11	4.61940299432	8891.16334513	71.1750522919	254	5.09764438077	623738.997415	5826.7488023	43	6.07834118976	620607.992844	5157.02143757	1818	1726	136	136	136	144	124	1046	0
DLR00015593	12	13	YMR216C	UD20-36_5h_3x	SD/MSG -ARG -HIS -LYS +Canavanine +clonNAT +G418 +Thialysine	cSGA_v2_r4	10	11	4.543173862	8544.45359139	105.512625319	254	4.96228205145	576954.995686	5959.91821168	43	5.91482516847	572927.991263	6086.76733667	1957	1724	136	136	133	141	122	920	0
DLR00015593	12	14	YMR123W	UD20-36_5h_3x	SD/MSG -ARG -HIS -LYS +Canavanine +clonNAT +G418 +Thialysine	cSGA_v2_r4	10	11	2.99781987488	1349.55534319	8.44580218078	254	3.93270711866	98424.9961947	3893.58642796	43	4.26517634282	76671.944572	429.794258725	2093	1724	136	136	120	131	117	515	0
DLR00015593	12	15	YMR215W	UD20-36_5h_3x	SD/MSG -ARG -HIS -LYS +Canavanine +clonNAT +G418 +Thialysine	cSGA_v2_r4	10	11	4.7993298191	9274.30715905	43.3838056469	254	5.28451768126	730782.998281	5411.64588739	43	6.26984568139	726375.993183	4906.19830994	2225	1718	136	136	142	149	128	1033	0
DLR00015593	12	16	YMR122C	UD20-36_5h_3x	SD/MSG -ARG -HIS -LYS +Canavanine +clonNAT +G418 +Thialysine	cSGA_v2_r4	10	11	4.72627903318	9070.76976211	66.8735576956	254	5.17441358875	663139.997979	5466.33478743	43	6.15457648309	659534.993024	5065.97137254	2369	1722	136	136	136	144	125	989	0
DLR00015593	12	17	YMR214W	UD20-36_5h_3x	SD/MSG -ARG -HIS -LYS +Canavanine +clonNAT +G418 +Thialysine	cSGA_v2_r4	10	11	4.94037963987	9524.84903026	38.1913135173	254	5.33921676238	719929.999189	5261.51380864	43	6.35075897641	717144.99443	4485.01433618	2498	1721	136	136	139	146	127	1008	0
DLR00015593	12	18	YMR121C	UD20-36_5h_3x	SD/MSG -ARG -HIS -LYS +Canavanine +clonNAT +G418 +Thialysine	cSGA_v2_r4	10	11	4.78477784843	9251.30507737	58.0494047474	254	5.25309821034	688771.998727	5853.32266573	43	6.25034678906	685010.993621	4928.15556359	2640	1723	136	136	138	146	127	1023	0
DLR00015593	12	19	YMR210W	UD20-36_5h_3x	SD/MSG -ARG -HIS -LYS +Canavanine +clonNAT +G418 +Thialysine	cSGA_v2_r4	10	11	4.88178376471	9332.19800899	39.9845076997	254	5.31835088735	725514.998898	5588.56442944	43	6.32699126413	719621.993976	4600.76771536	2776	1717	136	136	141	148	129	909	0
DLR00015593	12	20	YMR120C	UD20-36_5h_3x	SD/MSG -ARG -HIS -LYS +Canavanine +clonNAT +G418 +Thialysine	cSGA_v2_r4	10	11	4.9407061642	9140.85053217	34.1888735069	254	5.3334641224	686525.999478	5603.47042625	43	6.41332012945	671152.79236	3669.48757996	2916	1721	136	136	138	145	128	1058	0
DLR00015593	12	21	YMR209C	UD20-36_5h_3x	SD/MSG -ARG -HIS -LYS +Canavanine +clonNAT +G418 +Thialysine	cSGA_v2_r4	10	11	5.20204303749	9845.9558341	37.9376103758	254	5.44356999588	758780.999392	5680.09394932	43	6.55965433227	740834.188646	4000.99680429	3046	1719	136	136	138	145	128	879	0
DLR00015593	12	22	YMR119W-A	UD20-36_5h_3x	SD/MSG -ARG -HIS -LYS +Canavanine +clonNAT +G418 +Thialysine	cSGA_v2_r4	10	11	5.06061703687	9816.24922211	54.6052193385	254	5.4091975099	822938.99785	7316.19697122	43	6.49612822368	803397.683858	5852.9070018	3183	1716	136	136	139	146	129	1173	0
DLR00015593	12	23	YMR207C	UD20-36_5h_3x	SD/MSG -ARG -HIS -LYS +Canavanine +clonNAT +G418 +Thialysine	cSGA_v2_r4	10	11	4.40005616827	7376.4097626	69.3482464085	254	4.60297075632	529318.988109	9424.80006955	43	5.63748591091	492216.514133	6850.06917665	3325	1711	136	136	120	129	116	678	11
DLR00015593	12	24	YOR202W	UD20-36_5h_3x	SD/MSG -ARG -HIS -LYS +Canavanine +clonNAT +G418 +Thialysine	cSGA_v2_r4	10	11	4.72515357875	11862.9691312	172.884474538	254	5.05557570394	1127015.98821	16829.8101708	43	6.01378115252	1122403.98619	18947.2837056	3455	1721	136	136	139	143	124	547	0
DLR00015593	13	1	YOR202W	UD20-36_5h_3x	SD/MSG -ARG -HIS -LYS +Canavanine +clonNAT +G418 +Thialysine	cSGA_v2_r4	10	11	4.56710021342	10840.440944	170.205977741	254	4.86715664877	902493.986768	15267.7472293	43	5.8267732744	897455.984811	17015.4229239	320	1851	136	136	148	152	133	553	0
DLR00015593	13	2	YML034W	UD20-36_5h_3x	SD/MSG -ARG -HIS -LYS +Canavanine +clonNAT +G418 +Thialysine	cSGA_v2_r4	10	11	4.49887980012	8444.06438331	71.2853532415	254	4.80553248432	666858.988323	10268.0180207	43	5.76926516954	659179.985603	10928.8905962	461	1854	136	136	147	152	133	978	0
DLR00015593	13	3	YMR018W	UD20-36_5h_3x	SD/MSG -ARG -HIS -LYS +Canavanine +clonNAT +G418 +Thialysine	cSGA_v2_r4	10	11	5.08262987147	10148.372985	62.6166844235	254	5.25564870354	811368.994584	8272.67189948	43	6.33780726169	784174.932304	6195.30557981	596	1851	136	136	150	155	136	914	0
DLR00015593	13	4	YML033W	UD20-36_5h_3x	SD/MSG -ARG -HIS -LYS +Canavanine +clonNAT +G418 +Thialysine	cSGA_v2_r4	10	11	4.48767721636	7659.95473482	39.6342584213	254	4.81121693181	572170.990989	7438.71646277	43	5.75919645329	563920.987505	7491.9780226	737	1855	136	136	146	152	135	1140	0
DLR00015593	13	5	YMR017W	UD20-36_5h_3x	SD/MSG -ARG -HIS -LYS +Canavanine +clonNAT +G418 +Thialysine	cSGA_v2_r4	10	11	5.14515973439	11037.6114558	44.2538840871	254	5.40970221907	862202.997678	5659.28686079	43	6.40599212448	858262.992232	5595.82107313	867	1852	136	136	152	157	137	975	1
DLR00015593	13	6	YML032C	UD20-36_5h_3x	SD/MSG -ARG -HIS -LYS +Canavanine +clonNAT +G418 +Thialysine	cSGA_v2_r4	10	11	3.25911011989	3715.59377679	28.2176496012	254	3.49960098015	221234.997815	5845.62878735	43	4.33169396279	197585.092377	3037.66517347	1004	1862	136	136	125	136	122	1234	0
DLR00015593	13	7	YMR016C	UD20-36_5h_3x	SD/MSG -ARG -HIS -LYS +Canavanine +clonNAT +G418 +Thialysine	cSGA_v2_r4	10	11	0	11	15.1797223072	254	12	33817.5	1673.32870969	43	0.5	1017.9	155.054965273	1140	1862	136	136	-1	-1	-1	0	0
DLR00015593	13	8	YML030W	UD20-36_5h_3x	SD/MSG -ARG -HIS -LYS +Canavanine +clonNAT +G418 +Thialysine	cSGA_v2_r4	10	11	4.88182367253	9907.65869509	41.1441182343	254	5.25173325491	731823.997295	6494.01059855	43	6.24596934669	725773.991714	5729.74609147	1276	1857	136	136	142	150	130	825	0
DLR00015593	13	9	YMR015C	UD20-36_5h_3x	SD/MSG -ARG -HIS -LYS +Canavanine +clonNAT +G418 +Thialysine	cSGA_v2_r4	10	11	4.37526962191	6677.31247494	61.7450693547	254	4.82092158681	454314.995429	4811.65637029	43	5.76324466478	448880.991017	4828.29433173	1405	1855	136	136	136	144	126	1230	0
DLR00015593	13	10	YML029W	UD20-36_5h_3x	SD/MSG -ARG -HIS -LYS +Canavanine +clonNAT +G418 +Thialysine	cSGA_v2_r4	10	11	5.05062339719	9794.47717082	32.3505685859	254	5.39487357164	760637.999102	5406.86053013	43	6.40447559058	757047.994034	4692.39058276	1548	1858	136	136	145	151	130	1029	0
DLR00015593	13	11	YMR012W	UD20-36_5h_3x	SD/MSG -ARG -HIS -LYS +Canavanine +clonNAT +G418 +Thialysine	cSGA_v2_r4	10	11	5.13224525093	10563.516108	37.8831067141	254	5.51299492914	815976.999931	6141.1289397	43	6.56013148813	811741.996764	4210.69856096	1684	1858	136	136	144	150	128	806	0
DLR00015593	13	12	YML028W	UD20-36_5h_3x	SD/MSG -ARG -HIS -LYS +Canavanine +clonNAT +G418 +Thialysine	cSGA_v2_r4	10	11	4.62881587128	8277.7243631	62.7186401343	254	5.04346845323	561426.997436	5189.37422253	43	6.01198925738	556981.992556	4604.23645303	1822	1861	136	136	134	141	122	940	0
DLR00015593	13	13	YMR011W	UD20-36_5h_3x	SD/MSG -ARG -HIS -LYS +Canavanine +clonNAT +G418 +Thialysine	cSGA_v2_r4	10	11	5.16668997414	10871.2365987	37.1484832034	254	5.49946059966	859215.999761	6158.71839179	43	6.5320159404	857020.995481	4653.77725006	1954	1854	136	136	144	150	128	945	0
DLR00015593	13	14	YML027W	UD20-36_5h_3x	SD/MSG -ARG -HIS -LYS +Canavanine +clonNAT +G418 +Thialysine	cSGA_v2_r4	10	11	5.02662914362	9925.61366388	34.0479139491	254	5.39444823118	796067.999177	6154.40144118	43	6.39887121504	790700.994345	5034.22193205	2096	1858	136	136	143	149	128	786	0
DLR00015593	13	15	YMR010W	UD20-36_5h_3x	SD/MSG -ARG -HIS -LYS +Canavanine +clonNAT +G418 +Thialysine	cSGA_v2_r4	10	11	5.10536681869	9680.61907614	31.0772044558	254	5.48542951112	787993.999958	5618.70228375	43	6.57101631482	773500.192172	3137.50077548	2232	1860	136	136	143	149	128	791	0
DLR00015593	13	16	YML026C	UD20-36_5h_3x	SD/MSG -ARG -HIS -LYS +Canavanine +clonNAT +G418 +Thialysine	cSGA_v2_r4	10	11	3.75022297318	4745.25693304	49.9548519864	254	4.02186157556	269672.992302	4335.95027493	43	4.90649742433	254868.285286	3169.71550134	2370	1858	136	136	117	127	113	1029	0
DLR00015593	13	17	YMR009W	UD20-36_5h_3x	SD/MSG -ARG -HIS -LYS +Canavanine +clonNAT +G418 +Thialysine	cSGA_v2_r4	10	11	5.23104234289	10933.2968317	37.1387581487	254	5.57350155903	862181.999816	6538.62383134	43	6.63720813178	858738.997134	4688.50006106	2503	1859	136	136	141	148	127	914	0
DLR00015593	13	18	YML022W	UD20-36_5h_3x	SD/MSG -ARG -HIS -LYS +Canavanine +clonNAT +G418 +Thialysine	cSGA_v2_r4	10	11	4.83386986302	9613.11522831	46.3988039049	254	5.19901098886	704254.997044	5965.35111838	43	6.25717318917	690828.645617	4682.13630417	2642	1859	136	136	137	144	126	1341	0
DLR00015593	13	19	YMR008C	UD20-36_5h_3x	SD/MSG -ARG -HIS -LYS +Canavanine +clonNAT +G418 +Thialysine	cSGA_v2_r4	10	11	5.00944586419	9212.24773787	29.2283614251	254	5.38219983737	731704.99936	5411.28351102	43	6.46452239257	714343.171463	3479.73574257	2777	1858	136	136	141	148	129	936	0
DLR00015593	13	20	YML021C	UD20-36_5h_3x	SD/MSG -ARG -HIS -LYS +Canavanine +clonNAT +G418 +Thialysine	cSGA_v2_r4	10	11	4.74460577629	8781.31412919	50.7904260925	254	5.18316754435	653498.99749	6197.07036601	43	6.16905140878	647672.992325	5686.41674143	2912	1858	136	136	136	143	126	970	0
DLR00015593	13	21	YMR007W	UD20-36_5h_3x	SD/MSG -ARG -HIS -LYS +Canavanine +clonNAT +G418 +Thialysine	cSGA_v2_r4	10	11	5.08973573169	9569.12937917	38.3924683416	254	5.41896169827	744872.99951	5870.37948179	43	6.44018167794	738706.994571	4902.3564424	3048	1851	136	136	137	144	127	920	0
DLR00015593	13	22	YML020W	UD20-36_5h_3x	SD/MSG -ARG -HIS -LYS +Canavanine +clonNAT +G418 +Thialysine	cSGA_v2_r4	10	11	4.79825845297	8426.51334128	56.9557142768	254	5.23855625042	645832.769762	6446.13367768	43	6.1535187265	650690.991575	6684.87096291	3177	1857	136	136	133	140	124	1042	0
DLR00015593	13	23	YMR006C	UD20-36_5h_3x	SD/MSG -ARG -HIS -LYS +Canavanine +clonNAT +G418 +Thialysine	cSGA_v2_r4	10	11	5.35941743962	10496.6623642	103.196846425	254	5.38892585882	955341.994518	10296.5858749	43	6.36122851242	947474.989295	10919.4358922	3321	1856	136	136	137	143	124	654	0
DLR00015593	13	24	YOR202W	UD20-36_5h_3x	SD/MSG -ARG -HIS -LYS +Canavanine +clonNAT +G418 +Thialysine	cSGA_v2_r4	10	11	5.00914624959	11897.811426	214.690164711	254	5.20338050925	1161537.98826	17258.5522193	43	6.16033861128	1157815.98576	19051.99601	3454	1859	136	136	140	144	124	512	0
DLR00015593	14	1	YOR202W	UD20-36_5h_3x	SD/MSG -ARG -HIS -LYS +Canavanine +clonNAT +G418 +Thialysine	cSGA_v2_r4	10	11	4.47353489288	11192.593978	157.638530961	254	4.78762434974	905994.986915	15589.0878313	43	5.74994035164	901303.985299	17559.7829836	326	1986	136	136	145	150	131	535	6
DLR00015593	14	2	YMR144W	UD20-36_5h_3x	SD/MSG -ARG -HIS -LYS +Canavanine +clonNAT +G418 +Thialysine	cSGA_v2_r4	10	11	4.8144956096	10168.6319835	89.1125567195	254	4.9978112717	805160.989581	11053.8579835	43	5.97374268732	799692.98636	11976.2847733	463	1993	136	136	146	151	133	854	0
DLR00015593	14	3	YMR244C-A	UD20-36_5h_3x	SD/MSG -ARG -HIS -LYS +Canavanine +clonNAT +G418 +Thialysine	cSGA_v2_r4	10	11	4.79849587639	9494.87265457	42.8796453302	254	5.19277273014	700533.1614	4824.65875063	43	6.11380376277	708810.989543	5731.24239405	593	1988	136	136	146	151	134	1137	0
DLR00015593	14	4	YMR143W	UD20-36_5h_3x	SD/MSG -ARG -HIS -LYS +Canavanine +clonNAT +G418 +Thialysine	cSGA_v2_r4	10	11	2.85042881783	2843.76879519	21.8566679193	254	3.13952599821	140351.999469	5601.35805958	43	3.75780866148	121541.804382	1640.74645633	727	1983	136	136	113	125	116	844	0
DLR00015593	14	5	YMR243C	UD20-36_5h_3x	SD/MSG -ARG -HIS -LYS +Canavanine +clonNAT +G418 +Thialysine	cSGA_v2_r4	10	11	4.48748411833	8204.30987868	51.5788977664	254	4.79992132146	589710.990456	7868.44802299	43	5.7508123774	584417.987181	8128.2076361	865	1989	136	136	143	150	132	1199	0
DLR00015593	14	6	YMR141C	UD20-36_5h_3x	SD/MSG -ARG -HIS -LYS +Canavanine +clonNAT +G418 +Thialysine	cSGA_v2_r4	10	11	4.80809769672	9327.54138737	46.0861140473	254	5.13868161416	719363.994629	7135.46448315	43	6.11601845043	713685.989494	6805.38283535	1005	1993	136	136	148	154	135	1139	0
DLR00015593	14	7	YMR241W	UD20-36_5h_3x	SD/MSG -ARG -HIS -LYS +Canavanine +clonNAT +G418 +Thialysine	cSGA_v2_r4	10	11	4.59487484502	8750.56787948	42.563410671	254	5.04415889026	629830.919284	5244.99665636	43	5.95669376946	636769.98974	5838.9766607	1139	1990	136	136	144	151	132	1288	0
DLR00015593	14	8	YMR140W	UD20-36_5h_3x	SD/MSG -ARG -HIS -LYS +Canavanine +clonNAT +G418 +Thialysine	cSGA_v2_r4	10	11	4.61354854812	7587.65067787	34.2397903092	254	5.0445394085	586881.995927	5624.30456413	43	6.08277968575	565861.653036	4109.07511591	1275	1993	136	136	146	153	134	1162	0
DLR00015593	14	9	YMR238W	UD20-36_5h_3x	SD/MSG -ARG -HIS -LYS +Canavanine +clonNAT +G418 +Thialysine	cSGA_v2_r4	10	11	5.02221687709	10739.8480065	37.727229858	254	5.39851807491	829848.998244	6040.25952301	43	6.47771894039	814400.345173	4611.43016959	1413	1988	136	136	145	151	131	1144	0
DLR00015593	14	10	YMR139W	UD20-36_5h_3x	SD/MSG -ARG -HIS -LYS +Canavanine +clonNAT +G418 +Thialysine	cSGA_v2_r4	10	11	4.60650156634	8382.96219531	63.2773372776	254	5.01195957595	590579.995271	6629.93965212	43	5.98093148094	587334.990553	6726.8770545	1550	1992	136	136	136	144	125	1146	0
DLR00015593	14	11	YMR237W	UD20-36_5h_3x	SD/MSG -ARG -HIS -LYS +Canavanine +clonNAT +G418 +Thialysine	cSGA_v2_r4	10	11	5.04336452396	9966.9001612	36.5087361147	254	5.43522429226	791395.999597	5841.63011101	43	6.51186966159	778591.773475	4042.21169581	1684	1993	136	136	144	150	130	1097	0
DLR00015593	14	12	YMR138W	UD20-36_5h_3x	SD/MSG -ARG -HIS -LYS +Canavanine +clonNAT +G418 +Thialysine	cSGA_v2_r4	10	11	4.75191933498	9287.31662861	49.9307724506	254	5.22751644068	709568.997419	6269.63199968	43	6.28492564845	692776.87274	4772.58184098	1821	1995	136	136	140	147	128	1132	0
DLR00015593	14	13	YMR234W	UD20-36_5h_3x	SD/MSG -ARG -HIS -LYS +Canavanine +clonNAT +G418 +Thialysine	cSGA_v2_r4	10	11	4.74761157076	9058.05621082	46.6165723382	254	5.17865831478	689881.997126	5781.32162946	43	6.16275173336	686297.992029	5462.4101363	1954	1996	136	136	139	146	126	1126	0
DLR00015593	14	14	YMR137C	UD20-36_5h_3x	SD/MSG -ARG -HIS -LYS +Canavanine +clonNAT +G418 +Thialysine	cSGA_v2_r4	10	11	4.63107542286	9020.62885741	62.5174399035	254	5.15687565185	680093.09709	5438.77848487	43	6.08037608092	688316.990816	6377.69738374	2096	1996	136	136	138	145	125	1102	0
DLR00015593	14	15	YMR233W	UD20-36_5h_3x	SD/MSG -ARG -HIS -LYS +Canavanine +clonNAT +G418 +Thialysine	cSGA_v2_r4	10	11	4.8509479241	9660.83450862	39.482536745	254	5.28728406996	756469.99751	5882.83357424	43	6.28303564676	753855.992208	5717.87500773	2226	1994	136	136	139	146	126	1131	0
DLR00015593	14	16	YMR136W	UD20-36_5h_3x	SD/MSG -ARG -HIS -LYS +Canavanine +clonNAT +G418 +Thialysine	cSGA_v2_r4	10	11	4.87770588503	9986.88812641	53.5272477286	254	5.35841698344	764241.999023	6399.97295179	43	6.43057165031	748863.271828	4451.49052446	2364	1988	136	136	137	144	125	946	0
DLR00015593	14	17	YMR232W	UD20-36_5h_3x	SD/MSG -ARG -HIS -LYS +Canavanine +clonNAT +G418 +Thialysine	cSGA_v2_r4	10	11	4.95933318401	10127.9507917	48.0998240636	254	5.40833369726	764270.999439	5809.43738425	43	6.50008534485	750126.757764	3965.98713618	2508	1991	136	136	138	145	125	957	0
DLR00015593	14	18	YMR135W-A	UD20-36_5h_3x	SD/MSG -ARG -HIS -LYS +Canavanine +clonNAT +G418 +Thialysine	cSGA_v2_r4	10	11	5.19412047908	11028.3245163	33.9190490879	254	5.5118803359	870680.999237	6350.61831167	43	6.54420118325	867343.994285	5803.60917321	2641	1994	136	136	142	149	129	926	0
DLR00015593	14	19	YMR230W	UD20-36_5h_3x	SD/MSG -ARG -HIS -LYS +Canavanine +clonNAT +G418 +Thialysine	cSGA_v2_r4	10	11	3.81812297967	5315.74297688	45.9150097328	254	4.14486636949	330928.990565	5135.5087123	43	5.08114027098	312633.718896	4110.97998362	2777	1993	136	136	121	131	117	1347	0
DLR00015593	14	20	YMR135C	UD20-36_5h_3x	SD/MSG -ARG -HIS -LYS +Canavanine +clonNAT +G418 +Thialysine	cSGA_v2_r4	10	11	5.10539812577	10220.3116083	38.8878237824	254	5.42814240704	793613.999379	6428.40584145	43	6.51314318247	778161.815703	4344.82768307	2912	1993	136	136	139	146	127	930	0
DLR00015593	14	21	YMR226C	UD20-36_5h_3x	SD/MSG -ARG -HIS -LYS +Canavanine +clonNAT +G418 +Thialysine	cSGA_v2_r4	10	11	5.15994384927	9715.71093141	38.5976269801	254	5.47031174395	786193.999433	5874.03669134	43	6.58474622242	768043.211272	4039.03174977	3046	1991	136	136	139	146	128	1013	0
DLR00015593	14	22	YMR133W	UD20-36_5h_3x	SD/MSG -ARG -HIS -LYS +Canavanine +clonNAT +G418 +Thialysine	cSGA_v2_r4	10	11	5.24525743936	10231.3957146	59.8650553735	254	5.48093744087	855353.998082	7685.18703688	43	6.48775345582	848214.992548	7787.65894078	3187	1988	136	136	137	143	126	831	9
DLR00015593	14	23	YMR225C	UD20-36_5h_3x	SD/MSG -ARG -HIS -LYS +Canavanine +clonNAT +G418 +Thialysine	cSGA_v2_r4	10	11	5.08419860046	10017.597806	120.458809162	254	5.3172121808	854035.541076	9780.10289161	43	6.18043479175	876004.986964	12674.8568181	3318	1995	136	136	135	140	123	1005	4
DLR00015593	14	24	YOR202W	UD20-36_5h_3x	SD/MSG -ARG -HIS -LYS +Canavanine +clonNAT +G418 +Thialysine	cSGA_v2_r4	10	11	4.74933976728	11995.4186848	210.048927745	254	5.06282705064	1108043.98721	16974.7151181	43	6.01988182643	1104229.98516	18933.6235346	3457	1997	136	136	138	142	123	442	10
DLR00015593	15	1	YOR202W	UD20-36_5h_3x	SD/MSG -ARG -HIS -LYS +Canavanine +clonNAT +G418 +Thialysine	cSGA_v2_r4	10	11	4.56495294229	10976.0717363	161.498787125	254	4.79086575772	882317.98587	16940.3461393	43	5.74821925416	876820.984563	18716.1315927	318	2128	136	136	144	149	131	475	0
DLR00015593	15	2	YML051W	UD20-36_5h_3x	SD/MSG -ARG -HIS -LYS +Canavanine +clonNAT +G418 +Thialysine	cSGA_v2_r4	10	11	4.67676561269	8861.84744942	64.2105039581	254	4.94145183455	684465.990561	9451.20788664	43	6.00048370357	652778.902132	7212.27504244	461	2130	136	136	144	149	132	905	0
DLR00015593	15	3	YMR031C	UD20-36_5h_3x	SD/MSG -ARG -HIS -LYS +Canavanine +clonNAT +G418 +Thialysine	cSGA_v2_r4	10	11	4.64899557142	9250.10602363	46.5063912785	254	4.97570767042	675428.991883	7506.99676138	43	5.94262867802	669041.987857	7823.36866393	591	2129	136	136	143	149	133	941	0
DLR00015593	15	4	YML048W-A	UD20-36_5h_3x	SD/MSG -ARG -HIS -LYS +Canavanine +clonNAT +G418 +Thialysine	cSGA_v2_r4	10	11	4.91846996848	9125.17335615	48.9804397831	254	5.1549950595	696318.994766	7252.9996275	43	6.12690245853	689391.989357	6985.17547259	733	2126	136	136	147	153	136	1004	0
DLR00015593	15	5	YMR030W	UD20-36_5h_3x	SD/MSG -ARG -HIS -LYS +Canavanine +clonNAT +G418 +Thialysine	cSGA_v2_r4	10	11	4.91868368862	9005.05533668	37.6427517043	254	5.23865691504	674240.997378	5812.37685159	43	6.22422185115	667732.991535	5235.76511339	866	2127	136	136	145	151	133	1007	0
DLR00015593	15	6	YML048W	UD20-36_5h_3x	SD/MSG -ARG -HIS -LYS +Canavanine +clonNAT +G418 +Thialysine	cSGA_v2_r4	10	11	4.70829587849	7971.97847084	35.1843812462	254	4.97207472017	583147.99407	6054.44199384	43	5.9358916589	575172.989097	6067.13391625	1001	2128	136	136	142	149	131	1042	0
DLR00015593	15	7	YMR029C	UD20-36_5h_3x	SD/MSG -ARG -HIS -LYS +Canavanine +clonNAT +G418 +Thialysine	cSGA_v2_r4	10	11	4.86819320217	9405.9226757	33.3574985317	254	5.25231755441	686892.997742	5830.26724629	43	6.33846624037	668116.26031	3568.571959	1137	2127	136	136	141	148	128	1073	0
DLR00015593	15	8	YML047C	UD20-36_5h_3x	SD/MSG -ARG -HIS -LYS +Canavanine +clonNAT +G418 +Thialysine	cSGA_v2_r4	10	11	4.53402147465	7853.96380143	44.046644675	254	4.81289090175	548896.992018	6893.07381836	43	5.77827005444	542248.988473	7133.25360265	1279	2130	136	136	136	144	128	1279	0
DLR00015593	15	9	YMR027W	UD20-36_5h_3x	SD/MSG -ARG -HIS -LYS +Canavanine +clonNAT +G418 +Thialysine	cSGA_v2_r4	10	11	4.9185993212	8317.11635722	36.0751293734	254	5.20240287911	646425.997399	5520.06567021	43	6.19403470562	639658.991984	5273.94815376	1412	2132	136	136	141	149	130	1175	0
DLR00015593	15	10	YML042W	UD20-36_5h_3x	SD/MSG -ARG -HIS -LYS +Canavanine +clonNAT +G418 +Thialysine	cSGA_v2_r4	10	11	5.05176726077	9809.48341847	35.3091734498	254	5.37769880922	783742.998436	6311.17746455	43	6.38961943043	778781.993121	5855.34107258	1550	2130	136	136	141	149	129	996	0
DLR00015593	15	11	YMR026C	UD20-36_5h_3x	SD/MSG -ARG -HIS -LYS +Canavanine +clonNAT +G418 +Thialysine	cSGA_v2_r4	10	11	4.65907387327	7003.94198039	46.4128155406	254	5.1524284039	469950.999795	4449.45805981	43	6.16302918198	464409.99705	3029.0750636	1691	2127	136	136	127	137	122	1243	0
DLR00015593	15	12	YML041C	UD20-36_5h_3x	SD/MSG -ARG -HIS -LYS +Canavanine +clonNAT +G418 +Thialysine	cSGA_v2_r4	10	11	4.24405494508	6319.15024604	50.5567192192	254	4.57134102883	453284.990777	6000.23925149	43	5.50668845082	447479.988152	6406.6731052	1819	2133	136	136	132	141	124	1498	0
DLR00015593	15	13	YMR025W	UD20-36_5h_3x	SD/MSG -ARG -HIS -LYS +Canavanine +clonNAT +G418 +Thialysine	cSGA_v2_r4	10	11	4.94655453677	9671.28041545	31.502947232	254	5.33949059682	801268.998178	5829.18571945	43	6.33223797382	796489.992634	5126.7653913	1958	2130	136	136	142	149	129	1037	0
DLR00015593	15	14	YML038C	UD20-36_5h_3x	SD/MSG -ARG -HIS -LYS +Canavanine +clonNAT +G418 +Thialysine	cSGA_v2_r4	10	11	0	11	13.1388493537	254	11.5506102285	29999.0278183	476.562170342	43	0	43	84.0554195047	2092	2134	136	136	-1	-1	-1	0	0
DLR00015593	15	15	YMR023C	UD20-36_5h_3x	SD/MSG -ARG -HIS -LYS +Canavanine +clonNAT +G418 +Thialysine	cSGA_v2_r4	10	11	4.87206082655	9429.752935	32.4569068888	254	5.33321531959	757594.998501	4981.32423925	43	6.32703149663	752749.99296	4374.43852528	2231	2133	136	136	138	146	127	1035	0
DLR00015593	15	16	YML037C	UD20-36_5h_3x	SD/MSG -ARG -HIS -LYS +Canavanine +clonNAT +G418 +Thialysine	cSGA_v2_r4	10	11	5.12767922894	9900.19626806	29.4247072235	254	5.39874561987	801436.998744	5764.89133313	43	6.41081824446	795358.99372	5167.64887151	2369	2132	136	136	139	146	126	894	0
DLR00015593	15	17	YMR022W	UD20-36_5h_3x	SD/MSG -ARG -HIS -LYS +Canavanine +clonNAT +G418 +Thialysine	cSGA_v2_r4	10	11	5.08568268391	9447.80952188	32.3899053447	254	5.3826314597	761013.99871	5760.18426889	43	6.39290948781	754308.993386	5144.37377558	2506	2128	136	136	140	147	127	845	0
DLR00015593	15	18	YML036W	UD20-36_5h_3x	SD/MSG -ARG -HIS -LYS +Canavanine +clonNAT +G418 +Thialysine	cSGA_v2_r4	10	11	4.87744988037	9449.73869427	38.7768979766	254	5.23825835608	742706.996683	6296.29009196	43	6.2964036872	721759.983121	4711.71633099	2642	2135	136	136	138	145	127	854	0
DLR00015593	15	19	YMR021C	UD20-36_5h_3x	SD/MSG -ARG -HIS -LYS +Canavanine +clonNAT +G418 +Thialysine	cSGA_v2_r4	10	11	4.28351149285	5772.02929043	51.4805908662	254	4.82477939399	368927.371423	4190.78423585	43	5.75050204696	359884.221151	2356.42620622	2776	2125	136	136	121	131	120	1024	0
DLR00015593	15	20	YML035C-A	UD20-36_5h_3x	SD/MSG -ARG -HIS -LYS +Canavanine +clonNAT +G418 +Thialysine	cSGA_v2_r4	10	11	4.7045111626	8033.59300876	34.8400605543	254	5.06550860608	636371.995351	6156.35047724	43	6.02947670427	629011.990342	6121.29943742	2909	2134	136	136	137	144	127	1082	0
DLR00015593	15	21	YMR020W	UD20-36_5h_3x	SD/MSG -ARG -HIS -LYS +Canavanine +clonNAT +G418 +Thialysine	cSGA_v2_r4	10	11	5.11776030106	9817.29855588	46.2124578706	254	5.38462562721	798444.997509	7282.28856247	43	6.38333862009	793349.991941	6969.33710937	3049	2130	136	136	138	145	128	1085	0
DLR00015593	15	22	YML035C	UD20-36_5h_3x	SD/MSG -ARG -HIS -LYS +Canavanine +clonNAT +G418 +Thialysine	cSGA_v2_r4	10	11	4.79825156205	8077.64003167	53.5572949018	254	5.16217512665	670487.995444	7334.00634293	43	6.12193753385	659585.990011	6908.14636597	3181	2130	136	136	134	141	125	814	0
DLR00015593	15	23	YMR019W	UD20-36_5h_3x	SD/MSG -ARG -HIS -LYS +Canavanine +clonNAT +G418 +Thialysine	cSGA_v2_r4	10	11	5.04947852319	9704.06174194	104.705783469	254	5.21555044786	865926.992735	10033.4200227	43	6.17318067681	857906.988039	10708.01536	3320	2128	136	136	136	141	124	751	0
DLR00015593	15	24	YOR202W	UD20-36_5h_3x	SD/MSG -ARG -HIS -LYS +Canavanine +clonNAT +G418 +Thialysine	cSGA_v2_r4	10	11	4.73536343472	11253.9501539	225.940149745	254	4.99920170341	1011764.98794	15839.8138863	43	6.03947253304	965615.830544	13743.8105689	3459	2129	136	136	137	141	123	438	0
DLR00015593	16	1	YOR202W	UD20-36_5h_3x	SD/MSG -ARG -HIS -LYS +Canavanine +clonNAT +G418 +Thialysine	cSGA_v2_r4	10	11	4.07731709802	11228.3780903	200.554355471	254	4.27952684383	811426.983154	22570.0417576	43	5.18533669116	808943.983911	26199.759285	318	2276	136	136	147	151	135	831	32
DLR00015593	16	2	YOR202W	UD20-36_5h_3x	SD/MSG -ARG -HIS -LYS +Canavanine +clonNAT +G418 +Thialysine	cSGA_v2_r4	10	11	4.04587006561	9414.85404112	279.196219046	254	4.17694012111	644644.982056	24014.176597	43	5.0933927492	641110.98317	26834.4830482	459	2281	136	136	148	152	137	988	23
DLR00015593	16	3	YOR202W	UD20-36_5h_3x	SD/MSG -ARG -HIS -LYS +Canavanine +clonNAT +G418 +Thialysine	cSGA_v2_r4	10	11	4.68245483823	8730.90072991	54.5085415981	254	4.98290426399	546579.994838	6442.0759847	43	5.94183435545	538877.989676	6492.78153687	585	2257	136	136	148	153	138	366	0
DLR00015593	16	4	YOR202W	UD20-36_5h_3x	SD/MSG -ARG -HIS -LYS +Canavanine +clonNAT +G418 +Thialysine	cSGA_v2_r4	10	11	4.68040536298	8171.0306995	40.6314464504	254	4.91996060515	509603.994221	5401.606739	43	5.87224077776	500268.989156	5064.66873646	721	2259	136	136	148	154	139	550	0
DLR00015593	16	5	YOR202W	UD20-36_5h_3x	SD/MSG -ARG -HIS -LYS +Canavanine +clonNAT +G418 +Thialysine	cSGA_v2_r4	10	11	5.02980605348	9081.44741476	44.403917254	254	5.249274055	588579.701956	5003.42296328	43	6.13799766414	592931.9907	6052.2258266	878	2260	136	136	148	154	138	717	18
DLR00015593	16	6	YOR202W	UD20-36_5h_3x	SD/MSG -ARG -HIS -LYS +Canavanine +clonNAT +G418 +Thialysine	cSGA_v2_r4	10	11	5.04868126567	8890.71563506	35.0378707342	254	5.12345149627	590088.996435	5426.00149259	43	6.1017578595	582463.990909	5055.144928	996	2262	136	136	144	150	135	707	0
DLR00015593	16	7	YOR202W	UD20-36_5h_3x	SD/MSG -ARG -HIS -LYS +Canavanine +clonNAT +G418 +Thialysine	cSGA_v2_r4	10	11	5.30921274298	9696.2945225	85.9532271628	254	4.96717757124	739127.985976	18945.3169366	43	5.94313442316	733748.982373	18902.2398545	1134	2264	136	136	142	148	131	548	17
DLR00015593	16	8	YOR202W	UD20-36_5h_3x	SD/MSG -ARG -HIS -LYS +Canavanine +clonNAT +G418 +Thialysine	cSGA_v2_r4	10	11	5.12417649958	9275.05302773	37.7926473901	254	5.25485310209	660708.997373	5876.27500534	43	6.35205358471	640636.889568	4516.37953018	1276	2264	136	136	143	150	133	1102	2
DLR00015593	16	9	YOR202W	UD20-36_5h_3x	SD/MSG -ARG -HIS -LYS +Canavanine +clonNAT +G418 +Thialysine	cSGA_v2_r4	10	11	4.90597381607	9962.60877576	40.7595311062	254	5.25193279834	696439.997495	6307.37996265	43	6.24342756828	692570.992259	6080.86144282	1422	2265	136	136	142	149	132	1143	1
DLR00015593	16	10	YOR202W	UD20-36_5h_3x	SD/MSG -ARG -HIS -LYS +Canavanine +clonNAT +G418 +Thialysine	cSGA_v2_r4	10	11	5.00349459093	9378.04563075	33.9602661187	254	5.22884942813	679392.996818	6012.25051901	43	6.21912508397	673888.991339	6048.71553488	1548	2266	136	136	140	147	130	1108	1
DLR00015593	16	11	YOR202W	UD20-36_5h_3x	SD/MSG -ARG -HIS -LYS +Canavanine +clonNAT +G418 +Thialysine	cSGA_v2_r4	10	11	5.11103135226	9047.9764881	33.7253967637	254	5.30389716244	679862.998374	5305.5482603	43	6.30101974194	672476.992807	5040.82415395	1681	2265	136	136	142	149	131	835	0
DLR00015593	16	12	YOR202W	UD20-36_5h_3x	SD/MSG -ARG -HIS -LYS +Canavanine +clonNAT +G418 +Thialysine	cSGA_v2_r4	10	11	4.91922914471	8882.23646828	42.4783841371	254	5.20281835833	641701.997169	5444.42643894	43	6.18356137837	634426.991783	5386.67757264	1807	2263	136	136	144	151	133	867	0
DLR00015593	16	13	YOR202W	UD20-36_5h_3x	SD/MSG -ARG -HIS -LYS +Canavanine +clonNAT +G418 +Thialysine	cSGA_v2_r4	10	11	4.96614521776	8376.85017739	44.3195544814	254	5.21431891675	621606.997553	4547.11915047	43	6.2539543086	601845.475854	3595.57722124	1968	2258	136	136	146	153	134	838	9
DLR00015593	16	14	YOR202W	UD20-36_5h_3x	SD/MSG -ARG -HIS -LYS +Canavanine +clonNAT +G418 +Thialysine	cSGA_v2_r4	10	11	4.53375090135	8169.49040732	85.7794488974	254	5.03721761248	587438.996401	5765.75739336	43	6.01210531759	577033.992032	5542.68963193	2082	2259	136	136	145	151	133	658	0
DLR00015593	16	15	YOR202W	UD20-36_5h_3x	SD/MSG -ARG -HIS -LYS +Canavanine +clonNAT +G418 +Thialysine	cSGA_v2_r4	10	11	4.75433489795	8060.67887805	34.235124065	254	5.1736808601	575178.998639	4921.46128109	43	6.21041863181	557478.118427	3361.48471009	2217	2258	136	136	145	151	133	592	0
DLR00015593	16	16	YOR202W	UD20-36_5h_3x	SD/MSG -ARG -HIS -LYS +Canavanine +clonNAT +G418 +Thialysine	cSGA_v2_r4	10	11	4.33124272894	9208.99844501	66.148189112	254	4.8240914879	603395.994856	3367.10779367	43	5.73965811039	598565.991778	2046.90435029	2371	2281	136	136	146	152	135	1220	24
DLR00015593	16	17	YOR202W	UD20-36_5h_3x	SD/MSG -ARG -HIS -LYS +Canavanine +clonNAT +G418 +Thialysine	cSGA_v2_r4	10	11	4.25478180624	9404.96205757	165.150467781	254	4.70521688535	615259.989846	10730.7757114	43	5.64140641697	609627.987739	12218.3626604	2502	2270	136	136	146	153	136	1328	26
DLR00015593	16	18	YOR202W	UD20-36_5h_3x	SD/MSG -ARG -HIS -LYS +Canavanine +clonNAT +G418 +Thialysine	cSGA_v2_r4	10	11	4.80940192004	9145.87238504	35.8461291989	254	5.14554352158	581968.997542	5050.44317956	43	6.12553803972	576220.991984	4818.80017836	2639	2280	136	136	146	152	136	1399	32
DLR00015593	16	19	YOR202W	UD20-36_5h_3x	SD/MSG -ARG -HIS -LYS +Canavanine +clonNAT +G418 +Thialysine	cSGA_v2_r4	10	11	4.92353213948	9649.47600106	45.1183447603	254	5.26042771936	634170.997626	5970.78029226	43	6.23711107934	629278.991582	6252.17356859	2780	2280	136	136	148	154	137	1342	33
DLR00015593	16	20	YOR202W	UD20-36_5h_3x	SD/MSG -ARG -HIS -LYS +Canavanine +clonNAT +G418 +Thialysine	cSGA_v2_r4	10	11	4.79592575239	9897.59624782	93.4903010692	254	5.24000664998	720543.996049	9174.7625214	43	6.24423911294	716247.991143	8977.25498461	2927	2271	136	136	147	152	136	1427	29
DLR00015593	16	21	YOR202W	UD20-36_5h_3x	SD/MSG -ARG -HIS -LYS +Canavanine +clonNAT +G418 +Thialysine	cSGA_v2_r4	10	11	5.05121048378	10037.4833211	57.3662093551	254	5.2085749238	709766.99369	10695.3313501	43	6.2376032632	702272.989864	9658.54253046	3051	2278	136	136	145	151	136	1400	43
DLR00015593	16	22	YOR202W	UD20-36_5h_3x	SD/MSG -ARG -HIS -LYS +Canavanine +clonNAT +G418 +Thialysine	cSGA_v2_r4	10	11	4.91922831926	9715.20237598	79.4500964848	254	5.14554856886	729037.992394	10292.9699745	43	6.1308544118	723421.987574	10380.094305	3182	2278	136	136	145	150	135	1258	36
DLR00015593	16	23	YOR202W	UD20-36_5h_3x	SD/MSG -ARG -HIS -LYS +Canavanine +clonNAT +G418 +Thialysine	cSGA_v2_r4	10	11	4.6222021859	9654.45640402	90.0653770151	254	5.12232356329	729868.56888	9846.50592292	43	5.97479822615	757311.986295	13849.8307505	3318	2278	136	136	144	148	133	1241	35
DLR00015593	16	24	YOR202W	UD20-36_5h_3x	SD/MSG -ARG -HIS -LYS +Canavanine +clonNAT +G418 +Thialysine	cSGA_v2_r4	10	11	4.48170460405	10802.5447569	123.435097876	254	4.90160370598	873532.012943	14463.6357184	43	5.75552526251	917951.984383	21387.0989934	3453	2267	136	136	142	146	130	894	26
DLR00015591	1	1	YOR202W	UD20-36_5h_3x	SD/MSG -ARG -HIS -LYS +Canavanine +clonNAT +G418 +Thialysine	cSGA_v2_r4	12	11	3.68772227588	8602.54838798	228.874944441	254	3.86976053697	580822.993256	14870.5648835	43	4.68851654072	573528.995786	17362.3674896	313	211	136	136	144	149	132	470	36
DLR00015591	1	2	YOR202W	UD20-36_5h_3x	SD/MSG -ARG -HIS -LYS +Canavanine +clonNAT +G418 +Thialysine	cSGA_v2_r4	12	11	4.66981783964	10467.6734776	182.409826979	254	4.69827173399	722295.9873	10641.9193178	43	5.63844814169	715634.985743	12130.9097583	457	222	136	136	148	153	137	168	0
DLR00015591	1	3	YOR202W	UD20-36_5h_3x	SD/MSG -ARG -HIS -LYS +Canavanine +clonNAT +G418 +Thialysine	cSGA_v2_r4	12	11	4.26310550227	8850.52923528	185.17120811	254	4.3850662286	581275.98724	9874.92492014	43	5.2989239521	572302.986681	11327.5346984	599	223	136	136	148	155	139	305	0
DLR00015591	1	4	YOR202W	UD20-36_5h_3x	SD/MSG -ARG -HIS -LYS +Canavanine +clonNAT +G418 +Thialysine	cSGA_v2_r4	12	11	5.53646476551	9524.82080976	169.154159312	254	4.96985866185	662062.9912	6820.11772282	43	5.91199756157	654289.987017	7701.69159581	728	221	136	136	155	160	143	372	0
DLR00015591	1	5	YOR202W	UD20-36_5h_3x	SD/MSG -ARG -HIS -LYS +Canavanine +clonNAT +G418 +Thialysine	cSGA_v2_r4	12	11	5.89270046189	9770.85077004	172.42672309	254	4.97537790094	673142.991177	6865.68150674	43	5.91987948265	665937.987182	8034.14043814	867	222	136	136	153	160	142	422	0
DLR00015591	1	6	YOR202W	UD20-36_5h_3x	SD/MSG -ARG -HIS -LYS +Canavanine +clonNAT +G418 +Thialysine	cSGA_v2_r4	12	11	5.34378029469	10087.0284219	139.625708074	254	4.98463062368	674982.992179	6254.8925682	43	5.93781154383	668375.988092	7155.08884548	1000	220	136	136	153	160	142	466	0
DLR00015591	1	7	YOR202W	UD20-36_5h_3x	SD/MSG -ARG -HIS -LYS +Canavanine +clonNAT +G418 +Thialysine	cSGA_v2_r4	12	11	5.67254172883	9843.20788655	133.54012691	254	5.10243424502	675707.993646	6126.13418412	43	6.05590355066	669093.988609	7058.33759971	1138	220	136	136	154	161	142	493	0
DLR00015591	1	8	YOR202W	UD20-36_5h_3x	SD/MSG -ARG -HIS -LYS +Canavanine +clonNAT +G418 +Thialysine	cSGA_v2_r4	12	11	5.44087113947	9550.9100945	139.265608806	254	5.09232369227	651414.864183	5054.74306314	43	6.05972462949	641945.467077	5508.08220611	1274	220	136	136	154	161	142	506	0
DLR00015591	1	9	YOR202W	UD20-36_5h_3x	SD/MSG -ARG -HIS -LYS +Canavanine +clonNAT +G418 +Thialysine	cSGA_v2_r4	12	11	5.25530644941	10838.7280034	109.685476727	254	5.09000295487	702816.907612	5497.08109215	43	6.06395110977	693984.028553	5725.00565611	1413	217	136	136	152	159	140	502	0
DLR00015591	1	10	YOR202W	UD20-36_5h_3x	SD/MSG -ARG -HIS -LYS +Canavanine +clonNAT +G418 +Thialysine	cSGA_v2_r4	12	11	5.30299968632	9844.13775389	135.308447805	254	5.07179288002	662444.063316	4980.73292794	43	5.95747179428	671615.987513	7108.77151651	1548	213	136	136	153	160	141	497	0
DLR00015591	1	11	YOR202W	UD20-36_5h_3x	SD/MSG -ARG -HIS -LYS +Canavanine +clonNAT +G418 +Thialysine	cSGA_v2_r4	12	11	5.69309626361	10605.7308783	131.677885681	254	5.1959193853	742270.994582	6270.61653246	43	6.23876742361	720462.598004	5283.71378094	1684	218	136	136	153	160	140	519	0
DLR00015591	1	12	YOR202W	UD20-36_5h_3x	SD/MSG -ARG -HIS -LYS +Canavanine +clonNAT +G418 +Thialysine	cSGA_v2_r4	12	11	5.70408490365	9649.79302191	133.817995681	254	5.15685533449	689247.994482	5861.4701137	43	6.10683248277	682287.988961	6618.10471778	1820	220	136	136	154	161	140	562	0
DLR00015591	1	13	YOR202W	UD20-36_5h_3x	SD/MSG -ARG -HIS -LYS +Canavanine +clonNAT +G418 +Thialysine	cSGA_v2_r4	12	11	5.62278483337	10305.8261875	125.416730522	254	5.21303161699	729145.99516	6025.80034365	43	6.25089608406	707725.44624	5150.30854252	1949	216	136	136	154	161	140	537	0
DLR00015591	1	14	YOR202W	UD20-36_5h_3x	SD/MSG -ARG -HIS -LYS +Canavanine +clonNAT +G418 +Thialysine	cSGA_v2_r4	12	11	5.23190354755	9566.64027213	129.842296178	254	4.99194798481	642199.637683	5476.98613162	43	5.95509250017	632785.242247	5439.46686651	2093	215	136	136	149	157	138	578	0
DLR00015591	1	15	YOR202W	UD20-36_5h_3x	SD/MSG -ARG -HIS -LYS +Canavanine +clonNAT +G418 +Thialysine	cSGA_v2_r4	12	11	5.55409175003	10624.7576204	103.688108833	254	5.26760665275	762605.995877	5868.64201772	43	6.23641020446	757514.990079	6334.45404617	2231	218	136	136	152	159	139	594	0
DLR00015591	1	16	YOR202W	UD20-36_5h_3x	SD/MSG -ARG -HIS -LYS +Canavanine +clonNAT +G418 +Thialysine	cSGA_v2_r4	12	11	4.99468315218	9754.61691683	66.4983145876	254	5.0351815858	685706.992605	7176.84503288	43	5.99112884412	678210.987847	7498.0654845	2365	216	136	136	150	157	139	546	0
DLR00015591	1	17	YOR202W	UD20-36_5h_3x	SD/MSG -ARG -HIS -LYS +Canavanine +clonNAT +G418 +Thialysine	cSGA_v2_r4	12	11	5.22323294457	10487.4554225	81.4707999885	254	5.20922003072	762014.994243	6773.7053879	43	6.17528159439	756147.98888	7152.77927344	2505	219	136	136	151	159	140	646	0
DLR00015591	1	18	YOR202W	UD20-36_5h_3x	SD/MSG -ARG -HIS -LYS +Canavanine +clonNAT +G418 +Thialysine	cSGA_v2_r4	12	11	5.05037491618	10429.7325392	67.3482696174	254	5.22073320119	736060.24653	5527.60244529	43	6.21085709363	727182.09031	5061.50030663	2638	218	136	136	150	157	140	704	0
DLR00015591	1	19	YOR202W	UD20-36_5h_3x	SD/MSG -ARG -HIS -LYS +Canavanine +clonNAT +G418 +Thialysine	cSGA_v2_r4	12	11	5.44944265236	10292.5876802	88.3315282004	254	5.29314293976	770974.996132	6018.59148782	43	6.27028350459	764641.990366	6295.51736363	2775	216	136	136	151	158	140	712	0
DLR00015591	1	20	YOR202W	UD20-36_5h_3x	SD/MSG -ARG -HIS -LYS +Canavanine +clonNAT +G418 +Thialysine	cSGA_v2_r4	12	11	4.85445059615	9890.23519171	84.9611693457	254	5.02009900742	723808.991184	8372.45646974	43	5.98399812563	718453.986704	8794.54815463	2911	215	136	136	148	155	140	858	0
DLR00015591	1	21	YOR202W	UD20-36_5h_3x	SD/MSG -ARG -HIS -LYS +Canavanine +clonNAT +G418 +Thialysine	cSGA_v2_r4	12	11	5.53828087592	10804.65969	80.2300756186	254	5.37902446621	824262.99673	7167.57934743	43	6.47047443314	799453.637004	5134.09783915	3048	219	136	136	149	156	139	683	0
DLR00015591	1	22	YOR202W	UD20-36_5h_3x	SD/MSG -ARG -HIS -LYS +Canavanine +clonNAT +G418 +Thialysine	cSGA_v2_r4	12	11	5.08625540443	10187.2816478	81.6345565296	254	5.14856932373	784154.992303	8607.39883308	43	6.11406934442	777108.987339	9101.0235667	3181	216	136	136	145	151	136	583	0
DLR00015591	1	23	YOR202W	UD20-36_5h_3x	SD/MSG -ARG -HIS -LYS +Canavanine +clonNAT +G418 +Thialysine	cSGA_v2_r4	12	11	5.42755925404	10303.0331825	188.202712394	254	5.24939873759	842755.993947	8657.58871565	43	6.20077769362	835612.988443	8956.15296333	3320	217	136	136	144	150	134	365	0
DLR00015591	1	24	YOR202W	UD20-36_5h_3x	SD/MSG -ARG -HIS -LYS +Canavanine +clonNAT +G418 +Thialysine	cSGA_v2_r4	12	11	4.82899291029	10740.2620556	202.177837133	254	4.93061902736	858253.987057	15293.428226	43	5.87558379498	851765.984173	16414.2552105	3453	225	136	136	140	146	129	248	2
DLR00015591	2	1	YOR202W	UD20-36_5h_3x	SD/MSG -ARG -HIS -LYS +Canavanine +clonNAT +G418 +Thialysine	cSGA_v2_r4	12	11	4.62751234784	11461.1186927	151.759943082	254	4.82702251716	869145.986544	14768.7654561	43	5.78302731027	864731.984532	16602.5707795	324	354	136	136	147	153	134	245	0
DLR00015591	2	2	YOR006C	UD20-36_5h_3x	SD/MSG -ARG -HIS -LYS +Canavanine +clonNAT +G418 +Thialysine	cSGA_v2_r4	12	11	3.7600875963	7089.64202598	78.3449773535	254	4.09498350931	480186.988784	10311.7959191	43	4.99229653072	472670.989066	11249.2879015	458	364	136	136	141	148	132	670	0
DLR00015591	2	3	YOR097C	UD20-36_5h_3x	SD/MSG -ARG -HIS -LYS +Canavanine +clonNAT +G418 +Thialysine	cSGA_v2_r4	12	11	4.88436604624	10373.4080923	72.834650169	254	5.14754521052	766559.993347	7505.90363259	43	6.11899184808	761934.988558	8037.51068747	594	357	136	136	155	160	141	749	0
DLR00015591	2	4	YOR005C	UD20-36_5h_3x	SD/MSG -ARG -HIS -LYS +Canavanine +clonNAT +G418 +Thialysine	cSGA_v2_r4	12	11	4.58159666052	9473.05007693	68.1161840924	254	5.0048864304	632776.633122	5615.70360409	43	5.9052630194	642607.988257	7331.35255819	731	353	136	136	149	156	136	733	0
DLR00015591	2	5	YOR094W	UD20-36_5h_3x	SD/MSG -ARG -HIS -LYS +Canavanine +clonNAT +G418 +Thialysine	cSGA_v2_r4	12	11	5.12504958771	10124.3449192	68.7170362495	254	5.21968625922	733696.995655	6417.41973262	43	6.20082070941	727982.989937	6564.44976002	865	355	136	136	153	160	140	795	0
DLR00015591	2	6	YOR003W	UD20-36_5h_3x	SD/MSG -ARG -HIS -LYS +Canavanine +clonNAT +G418 +Thialysine	cSGA_v2_r4	12	11	4.77468961445	9557.62581344	50.3451478733	254	5.04660046412	672754.993628	6838.81305933	43	6.10421818912	648623.623898	5175.20502966	1003	357	136	136	151	159	139	951	0
DLR00015591	2	7	YOR093C	UD20-36_5h_3x	SD/MSG -ARG -HIS -LYS +Canavanine +clonNAT +G418 +Thialysine	cSGA_v2_r4	12	11	4.88157846336	10664.1855038	49.4411541684	254	5.12292141606	748467.993514	7635.29020995	43	6.10590988768	744327.988649	7903.42900365	1136	357	136	136	151	158	138	900	0
DLR00015591	2	8	YOR002W	UD20-36_5h_3x	SD/MSG -ARG -HIS -LYS +Canavanine +clonNAT +G418 +Thialysine	cSGA_v2_r4	12	11	4.65765003711	8681.75215549	44.9326552878	254	5.02617938768	597205.733943	5058.65701805	43	5.92242235107	601453.989213	6231.02610012	1274	357	136	136	149	157	137	807	0
DLR00015591	2	9	YOR092W	UD20-36_5h_3x	SD/MSG -ARG -HIS -LYS +Canavanine +clonNAT +G418 +Thialysine	cSGA_v2_r4	12	11	4.93837737482	10192.2840862	46.6506806296	254	5.23999140157	741601.996518	6038.20890055	43	6.29144201092	722078.341343	4607.78321605	1411	355	136	136	152	159	138	855	0
DLR00015591	2	10	YOR001W	UD20-36_5h_3x	SD/MSG -ARG -HIS -LYS +Canavanine +clonNAT +G418 +Thialysine	cSGA_v2_r4	12	11	4.02453224988	7220.97620288	50.7029118579	254	4.1644247983	432370.990412	6777.64708031	43	5.06538222578	425345.989933	7313.47236649	1547	353	136	136	134	145	128	779	0
DLR00015591	2	11	YOR091W	UD20-36_5h_3x	SD/MSG -ARG -HIS -LYS +Canavanine +clonNAT +G418 +Thialysine	cSGA_v2_r4	12	11	4.81659178522	10115.2856882	47.5199118218	254	5.21011698609	736686.011183	5817.07484123	43	6.13013091383	745072.989956	6301.34250468	1680	354	136	136	151	158	137	844	0
DLR00015591	2	12	YOL163W	UD20-36_5h_3x	SD/MSG -ARG -HIS -LYS +Canavanine +clonNAT +G418 +Thialysine	cSGA_v2_r4	12	11	4.89115246723	10603.9284778	46.7300595036	254	5.21239209617	788210.995176	6901.45759307	43	6.19379445862	784552.989699	6491.49539506	1820	357	136	136	151	158	137	922	0
DLR00015591	2	13	YOR090C	UD20-36_5h_3x	SD/MSG -ARG -HIS -LYS +Canavanine +clonNAT +G418 +Thialysine	cSGA_v2_r4	12	11	4.92546464121	10060.6978951	47.6998597804	254	5.23221707634	752520.996132	6692.04040728	43	6.29120755349	731184.340414	4226.97744559	1956	353	136	136	151	158	137	938	0
DLR00015591	2	14	YOL162W	UD20-36_5h_3x	SD/MSG -ARG -HIS -LYS +Canavanine +clonNAT +G418 +Thialysine	cSGA_v2_r4	12	11	4.82301052677	9673.38017732	42.8765651365	254	5.21305889733	716800.997212	5900.30108231	43	6.19565258002	711964.991711	5301.29234198	2093	357	136	136	149	157	136	964	0
DLR00015591	2	15	YOR089C	UD20-36_5h_3x	SD/MSG -ARG -HIS -LYS +Canavanine +clonNAT +G418 +Thialysine	cSGA_v2_r4	12	11	4.67932756948	9332.95146527	46.9762303396	254	5.0217830246	670894.994518	6006.88027193	43	5.98398075176	664652.990079	6200.70754309	2227	354	136	136	146	154	135	849	0
DLR00015591	2	16	YOL160W	UD20-36_5h_3x	SD/MSG -ARG -HIS -LYS +Canavanine +clonNAT +G418 +Thialysine	cSGA_v2_r4	12	11	5.0252358103	9953.61519928	40.006514396	254	5.32142273742	744261.998426	5326.14811787	43	6.31843970344	739156.992854	4736.11333011	2366	355	136	136	151	158	138	934	0
DLR00015591	2	17	YOR088W	UD20-36_5h_3x	SD/MSG -ARG -HIS -LYS +Canavanine +clonNAT +G418 +Thialysine	cSGA_v2_r4	12	11	5.1733315057	9920.75637441	54.5716551546	254	5.34139104028	738247.99838	5453.67347512	43	6.34683079868	733009.99269	5082.69397443	2498	351	136	136	150	157	137	891	0
DLR00015591	2	18	YOL159C	UD20-36_5h_3x	SD/MSG -ARG -HIS -LYS +Canavanine +clonNAT +G418 +Thialysine	cSGA_v2_r4	12	11	4.77240092061	9059.35005552	43.0971062851	254	5.12584229494	648640.996618	5817.21555137	43	6.11213690427	641804.991582	5325.48897374	2637	355	136	136	146	154	134	923	0
DLR00015591	2	19	YOR087W	UD20-36_5h_3x	SD/MSG -ARG -HIS -LYS +Canavanine +clonNAT +G418 +Thialysine	cSGA_v2_r4	12	11	4.96158127425	9869.10880997	41.4646367815	254	5.2815236283	734142.997841	5746.05509448	43	6.28377122546	728781.992386	5243.08026043	2772	354	136	136	149	156	138	1063	0
DLR00015591	2	20	YOL158C	UD20-36_5h_3x	SD/MSG -ARG -HIS -LYS +Canavanine +clonNAT +G418 +Thialysine	cSGA_v2_r4	12	11	4.92779948505	9450.48441164	39.6517597815	254	5.25848459996	716050.997355	5932.36651965	43	6.32974520791	696000.455306	4067.1673933	2909	354	136	136	148	156	138	1049	0
DLR00015591	2	21	YOR086C	UD20-36_5h_3x	SD/MSG -ARG -HIS -LYS +Canavanine +clonNAT +G418 +Thialysine	cSGA_v2_r4	12	11	4.93848712599	8972.23346941	45.9361295307	254	5.21776487695	694435.996669	6509.76031191	43	6.28682414823	673427.113338	4436.25280579	3042	356	136	136	147	154	137	1142	0
DLR00015591	2	22	YOL155C	UD20-36_5h_3x	SD/MSG -ARG -HIS -LYS +Canavanine +clonNAT +G418 +Thialysine	cSGA_v2_r4	12	11	4.6317790979	8498.41054671	53.88737745	254	4.96131429368	668153.99124	8877.72410935	43	5.91909425138	659880.987046	9010.78120607	3183	353	136	136	142	149	133	889	0
DLR00015591	2	23	YOR085W	UD20-36_5h_3x	SD/MSG -ARG -HIS -LYS +Canavanine +clonNAT +G418 +Thialysine	cSGA_v2_r4	12	11	4.80924205132	9418.84303487	88.3904581352	254	5.10735070704	797789.991977	8406.64136828	43	6.0735947918	790163.98754	8745.12700655	3316	354	136	136	142	148	131	923	0
DLR00015591	2	24	YOR202W	UD20-36_5h_3x	SD/MSG -ARG -HIS -LYS +Canavanine +clonNAT +G418 +Thialysine	cSGA_v2_r4	12	11	4.7837114308	10781.776179	149.933681943	254	5.07082556236	939872.989847	11752.7158788	43	6.01776360463	933174.986574	12786.4986941	3457	356	136	136	141	146	126	400	0
DLR00015591	3	1	YOR202W	UD20-36_5h_3x	SD/MSG -ARG -HIS -LYS +Canavanine +clonNAT +G418 +Thialysine	cSGA_v2_r4	12	11	5.01907001623	12085.6094746	193.303969653	254	5.07205089585	962775.988216	13985.9365292	43	6.03772750083	960878.984835	15667.6574579	327	493	136	136	152	157	137	433	0
DLR00015591	3	2	YNR031C	UD20-36_5h_3x	SD/MSG -ARG -HIS -LYS +Canavanine +clonNAT +G418 +Thialysine	cSGA_v2_r4	12	11	5.08735059386	10165.77206	108.346069585	254	5.05851799677	814264.989243	11757.0714922	43	6.01953471253	809466.985125	12857.0940847	460	490	136	136	155	159	138	639	0
DLR00015591	3	3	YOL055C	UD20-36_5h_3x	SD/MSG -ARG -HIS -LYS +Canavanine +clonNAT +G418 +Thialysine	cSGA_v2_r4	12	11	4.79751981971	9463.33770569	62.7696237383	254	5.02523925843	686634.991634	8063.19735697	43	5.98731242139	681293.987145	8580.44571856	597	489	136	136	153	158	138	907	0
DLR00015591	3	4	YNR030W	UD20-36_5h_3x	SD/MSG -ARG -HIS -LYS +Canavanine +clonNAT +G418 +Thialysine	cSGA_v2_r4	12	11	4.66036769664	9175.88483057	57.586281111	254	5.02032154563	631906.057886	5421.05305431	43	5.9971348749	623301.819145	5387.57184227	730	487	136	136	151	157	138	878	0
DLR00015591	3	5	YOL054W	UD20-36_5h_3x	SD/MSG -ARG -HIS -LYS +Canavanine +clonNAT +G418 +Thialysine	cSGA_v2_r4	12	11	4.8270466393	10058.1491512	54.6590449427	254	5.15554952183	706437.921305	5559.31385253	43	6.07137774287	717035.988923	7186.73195173	868	490	136	136	153	159	139	888	0
DLR00015591	3	6	YNR029C	UD20-36_5h_3x	SD/MSG -ARG -HIS -LYS +Canavanine +clonNAT +G418 +Thialysine	cSGA_v2_r4	12	11	4.17859516339	6403.92428785	43.5674031345	254	4.59683144595	429738.031797	4330.86185342	43	5.45510163638	432868.987734	5817.56699314	1004	491	136	136	148	155	136	1029	0
DLR00015591	3	7	YOL053W	UD20-36_5h_3x	SD/MSG -ARG -HIS -LYS +Canavanine +clonNAT +G418 +Thialysine	cSGA_v2_r4	12	11	5.12849114963	10454.8398324	42.2612854204	254	5.3727002218	782796.998289	5614.85833415	43	6.45376434298	764208.934534	3588.17999637	1140	491	136	136	156	162	141	865	0
DLR00015591	3	8	YNR028W	UD20-36_5h_3x	SD/MSG -ARG -HIS -LYS +Canavanine +clonNAT +G418 +Thialysine	cSGA_v2_r4	12	11	5.09456668123	9759.85948883	43.9236099731	254	5.30988250476	723086.997732	6294.71894839	43	6.30532066663	717159.991867	6003.40030961	1273	491	136	136	154	160	138	835	0
DLR00015591	3	9	YOL053C-A	UD20-36_5h_3x	SD/MSG -ARG -HIS -LYS +Canavanine +clonNAT +G418 +Thialysine	cSGA_v2_r4	12	11	5.2444427252	10809.5586669	44.4094226935	254	5.44950265871	807219.999098	6313.19330952	43	6.46152651748	803486.993539	5754.78701934	1413	493	136	136	154	160	138	854	0
DLR00015591	3	10	YNR027W	UD20-36_5h_3x	SD/MSG -ARG -HIS -LYS +Canavanine +clonNAT +G418 +Thialysine	cSGA_v2_r4	12	11	4.59537719772	8598.80649968	37.8433907182	254	5.00589582012	643050.992858	6769.55182325	43	5.96222199405	637031.988316	6842.44828246	1547	499	136	136	152	159	138	1025	0
DLR00015591	3	11	YOL052C	UD20-36_5h_3x	SD/MSG -ARG -HIS -LYS +Canavanine +clonNAT +G418 +Thialysine	cSGA_v2_r4	12	11	1.87895248418	1183.5	58.5462960073	254	9.31004142872	50807.7	3943.66120076	43	2.65261903711	38254.9977264	1291.47616623	1686	489	136	136	104	119	111	22	0
DLR00015591	3	12	YNR025C	UD20-36_5h_3x	SD/MSG -ARG -HIS -LYS +Canavanine +clonNAT +G418 +Thialysine	cSGA_v2_r4	12	11	4.59940461661	9223.53300647	54.7112667312	254	5.00698729346	689568.992653	7816.75104292	43	5.96703129341	684228.988213	8062.55384361	1821	489	136	136	152	159	137	943	0
DLR00015591	3	13	YOL050C	UD20-36_5h_3x	SD/MSG -ARG -HIS -LYS +Canavanine +clonNAT +G418 +Thialysine	cSGA_v2_r4	12	11	4.29338856247	7291.32276154	53.7778917675	254	4.62283161173	486803.991113	6382.31753611	43	5.55827857345	481974.987752	6035.62574747	1962	495	136	136	142	151	132	1228	0
DLR00015591	3	14	YNR024W	UD20-36_5h_3x	SD/MSG -ARG -HIS -LYS +Canavanine +clonNAT +G418 +Thialysine	cSGA_v2_r4	12	11	4.93452709086	10292.6625282	40.8500053685	254	5.33375410835	776764.998501	5697.04055111	43	6.32966439414	773570.993116	4773.45149642	2093	493	136	136	153	160	138	1045	0
DLR00015591	3	15	YOL049W	UD20-36_5h_3x	SD/MSG -ARG -HIS -LYS +Canavanine +clonNAT +G418 +Thialysine	cSGA_v2_r4	12	11	3.22214107215	2970.69204125	37.5247938602	254	3.63082673177	119994.999397	4206.84941529	43	4.25364856852	107430.073368	914.596754835	2228	492	136	136	109	123	114	309	0
DLR00015591	3	16	YNR022C	UD20-36_5h_3x	SD/MSG -ARG -HIS -LYS +Canavanine +clonNAT +G418 +Thialysine	cSGA_v2_r4	12	11	4.97515197882	9737.63444812	46.9075944428	254	5.33427738421	730754.998686	6300.72569381	43	6.41470474208	712567.138579	4236.39281219	2364	489	136	136	151	158	137	934	0
DLR00015591	3	17	YOL048C	UD20-36_5h_3x	SD/MSG -ARG -HIS -LYS +Canavanine +clonNAT +G418 +Thialysine	cSGA_v2_r4	12	11	5.16230099695	9769.67400952	39.7338699292	254	5.44241190271	741694.999955	5028.40049631	43	6.53875676961	727446.975166	3107.96606682	2504	491	136	136	152	159	138	1008	0
DLR00015591	3	18	YNR021W	UD20-36_5h_3x	SD/MSG -ARG -HIS -LYS +Canavanine +clonNAT +G418 +Thialysine	cSGA_v2_r4	12	11	4.60686461487	8489.02640124	50.3594586841	254	4.98217431177	612427.993147	7231.19853706	43	6.05792959278	588055.928817	5236.90818275	2637	495	136	136	147	155	136	1275	0
DLR00015591	3	19	YOL047C	UD20-36_5h_3x	SD/MSG -ARG -HIS -LYS +Canavanine +clonNAT +G418 +Thialysine	cSGA_v2_r4	12	11	5.32208669191	10256.4656504	45.8428473748	254	5.50214168018	817003.999872	5404.48913348	43	6.55182225175	812862.995421	4392.45743406	2777	492	136	136	154	160	140	1146	0
DLR00015591	3	20	YNR020C	UD20-36_5h_3x	SD/MSG -ARG -HIS -LYS +Canavanine +clonNAT +G418 +Thialysine	cSGA_v2_r4	12	11	4.17599459917	4959.65403542	21.8004523405	254	4.70446498866	321470.999462	3115.5795039	43	5.62879388	312216.117896	942.111231993	2910	490	136	136	134	145	132	1528	0
DLR00015591	3	21	YOL046C	UD20-36_5h_3x	SD/MSG -ARG -HIS -LYS +Canavanine +clonNAT +G418 +Thialysine	cSGA_v2_r4	12	11	5.39272401458	9569.47173236	51.1883673657	254	5.4686022626	782128.999476	5569.40761647	43	6.49567029055	776495.994473	5237.63311092	3048	497	136	136	152	158	139	1061	0
DLR00015591	3	22	YNR019W	UD20-36_5h_3x	SD/MSG -ARG -HIS -LYS +Canavanine +clonNAT +G418 +Thialysine	cSGA_v2_r4	12	11	5.1222917533	9683.48534705	62.6582149451	254	5.30179360726	774377.996805	6976.95934254	43	6.29693090276	768581.991302	6527.25330738	3183	495	136	136	144	151	134	1036	0
DLR00015591	3	23	YOL045W	UD20-36_5h_3x	SD/MSG -ARG -HIS -LYS +Canavanine +clonNAT +G418 +Thialysine	cSGA_v2_r4	12	11	5.1187425272	9545.60140732	96.8532150157	254	5.18565064735	853275.991542	10628.4276553	43	6.15577325849	845273.986746	11029.6481054	3323	492	136	136	146	151	133	935	0
DLR00015591	3	24	YOR202W	UD20-36_5h_3x	SD/MSG -ARG -HIS -LYS +Canavanine +clonNAT +G418 +Thialysine	cSGA_v2_r4	12	11	4.87184009137	10866.9511694	152.946287213	254	5.08110112504	1043390.98872	14386.8198624	43	6.03721058826	1037400.98572	16065.2321769	3458	493	136	136	146	150	131	669	0
DLR00015591	4	1	YOR202W	UD20-36_5h_3x	SD/MSG -ARG -HIS -LYS +Canavanine +clonNAT +G418 +Thialysine	cSGA_v2_r4	12	11	4.81197563223	11272.0873521	200.976699505	254	4.9150981225	921840.986299	16049.9059761	43	5.99777228125	869633.633354	12592.7024206	322	625	136	136	153	158	138	493	29
DLR00015591	4	2	YOR016C	UD20-36_5h_3x	SD/MSG -ARG -HIS -LYS +Canavanine +clonNAT +G418 +Thialysine	cSGA_v2_r4	12	11	4.76088767738	10191.1243221	94.7191564723	254	4.92621677558	807692.987567	12865.8936982	43	6.01399758431	763799.576825	9310.96426367	460	631	136	136	154	159	139	770	0
DLR00015591	4	3	YOR112W	UD20-36_5h_3x	SD/MSG -ARG -HIS -LYS +Canavanine +clonNAT +G418 +Thialysine	cSGA_v2_r4	12	11	5.22953406145	10931.5437544	79.4269525499	254	5.26034690395	815706.994363	7910.13936194	43	6.34862346328	788828.334555	5755.64610846	592	624	136	136	155	160	140	713	0
DLR00015591	4	4	YOR015W	UD20-36_5h_3x	SD/MSG -ARG -HIS -LYS +Canavanine +clonNAT +G418 +Thialysine	cSGA_v2_r4	12	11	4.87817385498	9066.02524527	46.0689743735	254	5.14443326077	670384.99521	6247.32613357	43	6.20991996681	647122.49773	4253.19831286	728	625	136	136	154	160	140	987	0
DLR00015591	4	5	YOR111W	UD20-36_5h_3x	SD/MSG -ARG -HIS -LYS +Canavanine +clonNAT +G418 +Thialysine	cSGA_v2_r4	12	11	4.92811244335	10271.7697753	44.2643561215	254	5.19920074341	759031.995467	6667.17504255	43	6.26389311806	737384.567134	4598.10233042	867	627	136	136	155	161	141	969	0
DLR00015591	4	6	YOR014W	UD20-36_5h_3x	SD/MSG -ARG -HIS -LYS +Canavanine +clonNAT +G418 +Thialysine	cSGA_v2_r4	12	11	2.57256098224	1018.11656696	16.9168215692	254	3.58666474356	82158.9928861	3665.00826666	43	3.78707982164	53422.84795	551.708553632	1005	617	136	136	132	142	128	494	5
DLR00015591	4	7	YOR109W	UD20-36_5h_3x	SD/MSG -ARG -HIS -LYS +Canavanine +clonNAT +G418 +Thialysine	cSGA_v2_r4	12	11	4.80034127898	10118.4998215	50.6755911712	254	5.12133131604	731986.49452	5447.20509262	43	6.01630104271	749007.987472	8226.1803617	1136	630	136	136	154	161	140	1105	7
DLR00015591	4	8	YOR013W	UD20-36_5h_3x	SD/MSG -ARG -HIS -LYS +Canavanine +clonNAT +G418 +Thialysine	cSGA_v2_r4	12	11	4.66861041258	8541.60438606	44.0872316279	254	5.06728437016	629257.995082	6139.29067618	43	6.03370451161	622308.989781	6200.1526619	1274	629	136	136	153	159	138	903	0
DLR00015591	4	9	YOR108W	UD20-36_5h_3x	SD/MSG -ARG -HIS -LYS +Canavanine +clonNAT +G418 +Thialysine	cSGA_v2_r4	12	11	5.01310724869	10325.3275547	39.2636742434	254	5.28724321661	747385.997188	6508.38444561	43	6.28124718652	743501.991535	6146.56440686	1408	628	136	136	151	158	136	851	0
DLR00015591	4	10	YOR012W	UD20-36_5h_3x	SD/MSG -ARG -HIS -LYS +Canavanine +clonNAT +G418 +Thialysine	cSGA_v2_r4	12	11	4.81547107362	9295.17479566	37.8176343439	254	5.16043703198	668402.995651	6462.90176511	43	6.13173522875	664009.990291	6391.13030164	1545	629	136	136	150	157	135	994	0
DLR00015591	4	11	YOR107W	UD20-36_5h_3x	SD/MSG -ARG -HIS -LYS +Canavanine +clonNAT +G418 +Thialysine	cSGA_v2_r4	12	11	4.9937090669	10516.1427267	31.3888543338	254	5.3413539507	798412.99751	6320.98205884	43	6.32976201102	795257.991559	5742.43893345	1682	625	136	136	154	160	137	975	0
DLR00015591	4	12	YOR011W	UD20-36_5h_3x	SD/MSG -ARG -HIS -LYS +Canavanine +clonNAT +G418 +Thialysine	cSGA_v2_r4	12	11	4.83907794542	9423.51822763	46.8319145052	254	5.2346748949	716016.997095	6258.65026647	43	6.21132841451	711173.991259	5645.56805041	1824	629	136	136	153	159	137	944	0
DLR00015591	4	13	YOR106W	UD20-36_5h_3x	SD/MSG -ARG -HIS -LYS +Canavanine +clonNAT +G418 +Thialysine	cSGA_v2_r4	12	11	3.32994196726	2532.41854136	31.8368957636	254	3.92003132552	157565.997513	4653.66378858	43	4.59308430082	143264.995095	863.9977258	1952	634	136	136	132	142	128	1056	0
DLR00015591	4	14	YOR010C	UD20-36_5h_3x	SD/MSG -ARG -HIS -LYS +Canavanine +clonNAT +G418 +Thialysine	cSGA_v2_r4	12	11	5.17614499741	10253.7758318	41.749411856	254	5.43960765979	791025.999701	5870.83177291	43	6.45244736618	787422.99444	4248.71432358	2089	631	136	136	154	160	138	896	0
DLR00015591	4	15	YOR105W	UD20-36_5h_3x	SD/MSG -ARG -HIS -LYS +Canavanine +clonNAT +G418 +Thialysine	cSGA_v2_r4	12	11	4.78564527896	9501.55332286	45.8303160327	254	5.20735153994	705547.996865	6298.43502619	43	6.19240949271	702934.991204	5836.53908766	2228	626	136	136	150	157	136	1244	0
DLR00015591	4	16	YOR009W	UD20-36_5h_3x	SD/MSG -ARG -HIS -LYS +Canavanine +clonNAT +G418 +Thialysine	cSGA_v2_r4	12	11	5.05007792295	9176.93777417	31.5763417321	254	5.42547523564	694319.999896	4698.22655143	43	6.44886809302	689060.99637	3203.16765186	2366	627	136	136	152	158	137	907	0
DLR00015591	4	17	YOR104W	UD20-36_5h_3x	SD/MSG -ARG -HIS -LYS +Canavanine +clonNAT +G418 +Thialysine	cSGA_v2_r4	12	11	4.96035677277	8842.55670154	37.5995222054	254	5.32965875837	660460.999738	5509.40124954	43	6.34642940412	654992.995193	4347.07144688	2502	625	136	136	150	157	136	1050	0
DLR00015591	4	18	YOR008C-A	UD20-36_5h_3x	SD/MSG -ARG -HIS -LYS +Canavanine +clonNAT +G418 +Thialysine	cSGA_v2_r4	12	11	5.07625673993	9443.65681514	37.4142279391	254	5.37773317011	709537.999761	5208.19151371	43	6.46258836929	696272.444273	3226.23744186	2636	632	136	136	151	157	137	1142	0
DLR00015591	4	19	YOR101W	UD20-36_5h_3x	SD/MSG -ARG -HIS -LYS +Canavanine +clonNAT +G418 +Thialysine	cSGA_v2_r4	12	11	4.94250814891	9633.12086422	37.435972914	254	5.26801942075	743955.997131	6281.93984109	43	6.35607908947	724147.500846	4126.46928633	2777	629	136	136	151	158	138	1125	0
DLR00015591	4	20	YOR008C	UD20-36_5h_3x	SD/MSG -ARG -HIS -LYS +Canavanine +clonNAT +G418 +Thialysine	cSGA_v2_r4	12	11	3.81900324426	4025.95803909	36.8421662392	254	4.31088639739	304100.990622	4982.04591073	43	5.29159060462	276441.773883	3047.96925743	2912	629	136	136	142	151	135	894	0
DLR00015591	4	21	YOR100C	UD20-36_5h_3x	SD/MSG -ARG -HIS -LYS +Canavanine +clonNAT +G418 +Thialysine	cSGA_v2_r4	12	11	4.80949980126	9115.79355429	37.9992583878	254	5.13083425501	695483.995041	6564.47073726	43	6.11918472166	691226.989757	6396.5333237	3049	625	136	136	146	153	136	1298	0
DLR00015591	4	22	YOR007C	UD20-36_5h_3x	SD/MSG -ARG -HIS -LYS +Canavanine +clonNAT +G418 +Thialysine	cSGA_v2_r4	12	11	5.12054597353	9524.16983376	53.7994100343	254	5.34066666866	776840.996727	7134.9318321	43	6.4394846066	752414.30209	5464.73970384	3184	630	136	136	145	152	135	954	0
DLR00015591	4	23	YOR099W	UD20-36_5h_3x	SD/MSG -ARG -HIS -LYS +Canavanine +clonNAT +G418 +Thialysine	cSGA_v2_r4	12	11	5.22233159517	10020.560796	81.09119395	254	5.29726095809	877949.994145	9748.38531163	43	6.27632453926	870467.988834	9872.90883018	3319	627	136	136	144	150	132	841	0
DLR00015591	4	24	YOR202W	UD20-36_5h_3x	SD/MSG -ARG -HIS -LYS +Canavanine +clonNAT +G418 +Thialysine	cSGA_v2_r4	12	11	4.91745116465	11150.2120652	137.995959001	254	5.07343883763	1103188.98786	16384.815582	43	6.12822281688	1052509.28249	13946.0266731	3457	629	136	136	147	152	132	718	0
DLR00015591	5	1	YOR202W	UD20-36_5h_3x	SD/MSG -ARG -HIS -LYS +Canavanine +clonNAT +G418 +Thialysine	cSGA_v2_r4	12	11	4.73599529226	11443.2670985	195.506594762	254	4.86912268659	946022.985943	16955.4555652	43	5.83167472905	943333.984019	19118.5050227	324	766	136	136	154	159	139	497	0
DLR00015591	5	2	YNR050C	UD20-36_5h_3x	SD/MSG -ARG -HIS -LYS +Canavanine +clonNAT +G418 +Thialysine	cSGA_v2_r4	12	11	2.63834230568	1359.09231723	16.4031069846	254	3.45846857698	112327.371245	4842.62395373	43	3.80790136875	95907.9938779	2379.49788251	457	766	136	136	145	153	136	362	0
DLR00015591	5	3	YOL067C	UD20-36_5h_3x	SD/MSG -ARG -HIS -LYS +Canavanine +clonNAT +G418 +Thialysine	cSGA_v2_r4	12	11	4.55749115834	8959.67055534	55.0000158288	254	4.88475863365	639481.99101	7899.42067109	43	5.93320989355	610592.016063	6067.46174769	594	765	136	136	150	156	138	790	0
DLR00015591	5	4	YNR049C	UD20-36_5h_3x	SD/MSG -ARG -HIS -LYS +Canavanine +clonNAT +G418 +Thialysine	cSGA_v2_r4	12	11	4.47581494396	8658.29551296	58.7817720211	254	4.78047172022	605231.989422	9033.86499049	43	5.85567396507	571780.814668	6177.72598851	727	765	136	136	149	156	138	1003	0
DLR00015591	5	5	YOL065C	UD20-36_5h_3x	SD/MSG -ARG -HIS -LYS +Canavanine +clonNAT +G418 +Thialysine	cSGA_v2_r4	12	11	5.11047532412	10211.3143379	47.4953594472	254	5.31595277854	778695.99758	6236.99319753	43	6.38928632311	758344.425097	4321.27896823	865	763	136	136	158	163	142	861	0
DLR00015591	5	6	YNR048W	UD20-36_5h_3x	SD/MSG -ARG -HIS -LYS +Canavanine +clonNAT +G418 +Thialysine	cSGA_v2_r4	12	11	4.79421591481	9774.27044764	41.4121349121	254	5.12836681749	760922.994256	6301.35291483	43	6.10009354128	754757.989564	6471.17950447	1000	764	136	136	157	164	143	964	0
DLR00015591	5	7	YOL064C	UD20-36_5h_3x	SD/MSG -ARG -HIS -LYS +Canavanine +clonNAT +G418 +Thialysine	cSGA_v2_r4	12	11	2.63741039323	1323.36363576	18.0493995379	254	3.43132475322	85227.9920706	3760.33149147	43	3.68890476269	62113.4988901	549.487041939	1137	771	136	136	124	137	125	758	0
DLR00015591	5	8	YNR047W	UD20-36_5h_3x	SD/MSG -ARG -HIS -LYS +Canavanine +clonNAT +G418 +Thialysine	cSGA_v2_r4	12	11	4.61522234631	8756.61795749	47.3260898712	254	4.96740905831	630222.992915	7014.82855676	43	5.92210553057	625171.988331	7289.24275558	1276	762	136	136	151	158	137	1010	0
DLR00015591	5	9	YOL063C	UD20-36_5h_3x	SD/MSG -ARG -HIS -LYS +Canavanine +clonNAT +G418 +Thialysine	cSGA_v2_r4	12	11	5.34459381679	11035.043728	37.0910873372	254	5.51700950018	833869.999819	6201.76429905	43	6.54575342784	830769.99487	5340.02689866	1409	767	136	136	155	161	139	897	0
DLR00015591	5	10	YNR045W	UD20-36_5h_3x	SD/MSG -ARG -HIS -LYS +Canavanine +clonNAT +G418 +Thialysine	cSGA_v2_r4	12	11	4.72153930612	9207.90180575	62.5526978914	254	5.10633134092	655428.99524	7056.50221477	43	6.06968276277	650974.99012	6845.51162449	1545	767	136	136	149	155	134	943	0
DLR00015591	5	11	YOL062C	UD20-36_5h_3x	SD/MSG -ARG -HIS -LYS +Canavanine +clonNAT +G418 +Thialysine	cSGA_v2_r4	12	11	5.11837920402	10424.8250291	41.0292362812	254	5.34420304425	781292.997491	7198.24503959	43	6.34242567422	778338.991725	6524.61205277	1688	763	136	136	152	158	136	943	0
DLR00015591	5	12	YNR042W	UD20-36_5h_3x	SD/MSG -ARG -HIS -LYS +Canavanine +clonNAT +G418 +Thialysine	cSGA_v2_r4	12	11	4.89394444573	9736.00939815	43.4317437496	254	5.3597977314	707888.774423	5657.15419053	43	6.30283000013	714921.992836	5329.79923129	1821	760	136	136	151	157	136	968	0
DLR00015591	5	13	YOL061W	UD20-36_5h_3x	SD/MSG -ARG -HIS -LYS +Canavanine +clonNAT +G418 +Thialysine	cSGA_v2_r4	12	11	4.88549295993	9887.13470802	44.5832232262	254	5.24252145171	740277.996579	7384.14895841	43	6.22315297349	737967.990765	6801.4989162	1959	768	136	136	151	158	136	1074	0
DLR00015591	5	14	YNR040W	UD20-36_5h_3x	SD/MSG -ARG -HIS -LYS +Canavanine +clonNAT +G418 +Thialysine	cSGA_v2_r4	12	11	4.92493519424	9081.87302338	40.7562428344	254	5.28513332286	665446.999036	5952.85497856	43	6.35459981933	649577.888255	3655.68054604	2093	763	136	136	149	156	135	961	0
DLR00015591	5	15	YOL060C	UD20-36_5h_3x	SD/MSG -ARG -HIS -LYS +Canavanine +clonNAT +G418 +Thialysine	cSGA_v2_r4	12	11	4.98798468008	9734.80185067	37.6160324094	254	5.38016749866	713803.999765	5625.99559908	43	6.46056833775	701053.845937	3273.43007147	2230	768	136	136	149	156	135	1078	0
DLR00015591	5	16	YNR039C	UD20-36_5h_3x	SD/MSG -ARG -HIS -LYS +Canavanine +clonNAT +G418 +Thialysine	cSGA_v2_r4	12	11	4.82133182944	9153.44491196	47.715398683	254	5.2238956574	668372.997586	6605.9839141	43	6.21707283706	663684.992081	6123.69696008	2368	758	136	136	147	155	134	938	0
DLR00015591	5	17	YOL059W	UD20-36_5h_3x	SD/MSG -ARG -HIS -LYS +Canavanine +clonNAT +G418 +Thialysine	cSGA_v2_r4	12	11	4.96287253609	9385.26894142	39.2140248479	254	5.26686731771	691625.998311	6066.32790079	43	6.34812577845	674858.91353	4047.85080135	2506	767	136	136	148	155	135	1083	0
DLR00015591	5	18	YNR034W	UD20-36_5h_3x	SD/MSG -ARG -HIS -LYS +Canavanine +clonNAT +G418 +Thialysine	cSGA_v2_r4	12	11	4.66630725956	9189.40371062	62.8422779379	254	4.97957876844	662014.9919	9050.64292756	43	5.9623533058	659686.987653	9499.06648915	2640	765	136	136	145	153	135	1290	0
DLR00015591	5	19	YOL058W	UD20-36_5h_3x	SD/MSG -ARG -HIS -LYS +Canavanine +clonNAT +G418 +Thialysine	cSGA_v2_r4	12	11	3.6046393636	2745.41787893	28.0693026521	254	4.31494209898	229874.99338	3857.53333556	43	5.22152050384	201428.476363	1991.491589	2768	770	136	136	148	156	138	690	0
DLR00015591	5	20	YNR032W	UD20-36_5h_3x	SD/MSG -ARG -HIS -LYS +Canavanine +clonNAT +G418 +Thialysine	cSGA_v2_r4	12	11	5.02167256305	9150.48199354	28.0808038848	254	5.40191481712	694872.999957	5046.27934648	43	6.43890157888	687795.996756	2947.06184675	2913	763	136	136	148	155	134	879	0
DLR00015591	5	21	YOL057W	UD20-36_5h_3x	SD/MSG -ARG -HIS -LYS +Canavanine +clonNAT +G418 +Thialysine	cSGA_v2_r4	12	11	5.38292776546	10531.8244887	37.5290409942	254	5.53309861903	831651.999979	5915.14915256	43	6.59081265761	827604.99607	4885.74627886	3049	765	136	136	149	156	138	1020	0
DLR00015591	5	22	YNR032C-A	UD20-36_5h_3x	SD/MSG -ARG -HIS -LYS +Canavanine +clonNAT +G418 +Thialysine	cSGA_v2_r4	12	11	4.88116484596	9068.08875514	40.8270077943	254	5.16479246026	712215.994411	8171.13254653	43	6.14763956499	706570.988978	8163.54723364	3182	766	136	136	142	150	134	989	0
DLR00015591	5	23	YOL056W	UD20-36_5h_3x	SD/MSG -ARG -HIS -LYS +Canavanine +clonNAT +G418 +Thialysine	cSGA_v2_r4	12	11	5.00268985932	8935.46811607	104.82832165	254	5.10007509288	800385.990759	10783.3976032	43	6.06874646355	792577.986401	11131.4193471	3320	769	136	136	144	151	134	1059	0
DLR00015591	5	24	YOR202W	UD20-36_5h_3x	SD/MSG -ARG -HIS -LYS +Canavanine +clonNAT +G418 +Thialysine	cSGA_v2_r4	12	11	4.7963102752	10433.8812062	138.540256154	254	5.01752826332	1039001.98802	16185.2184722	43	6.07316195256	987608.852611	13838.0455131	3456	768	136	136	146	152	132	697	0
DLR00015591	6	1	YOR202W	UD20-36_5h_3x	SD/MSG -ARG -HIS -LYS +Canavanine +clonNAT +G418 +Thialysine	cSGA_v2_r4	12	11	4.63891621538	11426.7509102	142.326751673	254	4.80990514137	895339.986713	15180.4592476	43	5.77045713688	892062.985091	17200.4186738	321	900	136	136	152	157	137	567	0
DLR00015591	6	2	YOR028C	UD20-36_5h_3x	SD/MSG -ARG -HIS -LYS +Canavanine +clonNAT +G418 +Thialysine	cSGA_v2_r4	12	11	4.81354198658	10827.2345189	81.989183252	254	5.02710851483	869766.988799	12594.0092752	43	6.11378611022	827981.518197	9126.11283173	455	900	136	136	156	161	141	814	0
DLR00015591	6	3	YOR129C	UD20-36_5h_3x	SD/MSG -ARG -HIS -LYS +Canavanine +clonNAT +G418 +Thialysine	cSGA_v2_r4	12	11	4.72656485073	10209.0858211	55.0367309497	254	4.97193664737	757620.989984	9872.26071841	43	5.94226301323	753518.986325	10895.7181561	592	902	136	136	153	159	140	932	0
DLR00015591	6	4	YOR027W	UD20-36_5h_3x	SD/MSG -ARG -HIS -LYS +Canavanine +clonNAT +G418 +Thialysine	cSGA_v2_r4	12	11	4.38001514895	8438.3677773	58.8356236019	254	4.64057795585	572720.988922	8423.0684187	43	5.5991980336	568003.986425	9109.11018281	729	902	136	136	147	155	137	1269	0
DLR00015591	6	5	YOR127W	UD20-36_5h_3x	SD/MSG -ARG -HIS -LYS +Canavanine +clonNAT +G418 +Thialysine	cSGA_v2_r4	12	11	4.63177628177	8814.52622493	45.1566612849	254	5.02427173127	635079.224244	5055.65835297	43	5.92803808732	643575.988507	6803.29608632	866	899	136	136	154	160	140	1038	0
DLR00015591	6	6	YOR026W	UD20-36_5h_3x	SD/MSG -ARG -HIS -LYS +Canavanine +clonNAT +G418 +Thialysine	cSGA_v2_r4	12	11	2.93596361269	2753.13035033	23.9139694744	254	3.29983224867	142861.998853	4010.87893777	43	3.93753170527	123533.9317	1434.41583795	1003	900	136	136	123	135	124	1122	0
DLR00015591	6	7	YOR126C	UD20-36_5h_3x	SD/MSG -ARG -HIS -LYS +Canavanine +clonNAT +G418 +Thialysine	cSGA_v2_r4	12	11	5.03344809569	10803.1549191	47.5647189282	254	5.32194492914	820001.476093	5269.22821866	43	6.25826745836	829009.990346	6214.66368057	1136	900	136	136	157	163	142	982	0
DLR00015591	6	8	YOR025W	UD20-36_5h_3x	SD/MSG -ARG -HIS -LYS +Canavanine +clonNAT +G418 +Thialysine	cSGA_v2_r4	12	11	4.48486916521	8330.04558159	48.6997077072	254	4.90836743878	563512.97883	4982.43883136	43	5.78671011141	575373.987764	7066.98240047	1275	898	136	136	148	155	136	1061	0
DLR00015591	6	9	YOR124C	UD20-36_5h_3x	SD/MSG -ARG -HIS -LYS +Canavanine +clonNAT +G418 +Thialysine	cSGA_v2_r4	12	11	4.48311008998	8277.59091958	71.7694461563	254	4.79303858121	558329.990728	7607.93951398	43	5.73974915279	553350.987501	8145.94859829	1405	903	136	136	145	152	133	905	0
DLR00015591	6	10	YOR024W	UD20-36_5h_3x	SD/MSG -ARG -HIS -LYS +Canavanine +clonNAT +G418 +Thialysine	cSGA_v2_r4	12	11	4.78234376194	8963.96343856	47.2405466713	254	5.17216547432	665120.996346	6201.08869045	43	6.22670658572	644717.065641	4048.5256091	1545	905	136	136	151	158	136	1049	0
DLR00015591	6	11	YOR123C	UD20-36_5h_3x	SD/MSG -ARG -HIS -LYS +Canavanine +clonNAT +G418 +Thialysine	cSGA_v2_r4	12	11	4.41529389888	7628.41977803	65.4351631642	254	4.67646099855	503313.989689	7737.25134676	43	5.72622433869	477731.317909	4986.74135562	1687	896	136	136	142	150	131	1369	0
DLR00015591	6	12	YOR023C	UD20-36_5h_3x	SD/MSG -ARG -HIS -LYS +Canavanine +clonNAT +G418 +Thialysine	cSGA_v2_r4	12	11	4.70973543344	8914.15381514	61.5713208692	254	5.12218711409	637753.996284	7096.3266547	43	6.0960650746	635245.990922	6539.23000348	1822	902	136	136	148	155	135	1280	0
DLR00015591	6	13	YOR121C	UD20-36_5h_3x	SD/MSG -ARG -HIS -LYS +Canavanine +clonNAT +G418 +Thialysine	cSGA_v2_r4	12	11	4.73562898785	9221.63736051	73.8388006316	254	5.1593034214	652179.99674	7524.70344861	43	6.13123621995	647518.99132	7109.66065197	1955	897	136	136	146	153	133	782	0
DLR00015591	6	14	YOR022C	UD20-36_5h_3x	SD/MSG -ARG -HIS -LYS +Canavanine +clonNAT +G418 +Thialysine	cSGA_v2_r4	12	11	4.89065393335	9265.11063277	70.233334371	254	5.36782135951	618784.999765	5904.31535194	43	6.40461561027	614772.998646	3673.76102458	2091	901	136	136	142	150	131	786	0
DLR00015591	6	15	YOR120W	UD20-36_5h_3x	SD/MSG -ARG -HIS -LYS +Canavanine +clonNAT +G418 +Thialysine	cSGA_v2_r4	12	11	4.96997043606	9668.85716708	46.9948373861	254	5.37483759463	714220.999646	6193.98388152	43	6.38752733214	710125.994842	5081.80285161	2229	900	136	136	149	155	134	966	0
DLR00015591	6	16	YOR021C	UD20-36_5h_3x	SD/MSG -ARG -HIS -LYS +Canavanine +clonNAT +G418 +Thialysine	cSGA_v2_r4	12	11	4.93423400625	8846.77443089	43.9697539469	254	5.33227886451	659080.999814	5602.43329693	43	6.41620933989	643120.903511	3358.89223956	2367	902	136	136	148	155	134	929	0
DLR00015591	6	17	YOR118W	UD20-36_5h_3x	SD/MSG -ARG -HIS -LYS +Canavanine +clonNAT +G418 +Thialysine	cSGA_v2_r4	12	11	4.99354207436	9191.94343426	41.7856863799	254	5.32974136539	665385.999704	5675.40970142	43	6.34535258297	661474.995089	4627.64425668	2503	904	136	136	147	154	134	1030	0
DLR00015591	6	18	YOR019W	UD20-36_5h_3x	SD/MSG -ARG -HIS -LYS +Canavanine +clonNAT +G418 +Thialysine	cSGA_v2_r4	12	11	5.2055012385	10420.9215913	36.5086519527	254	5.49080773484	785310.999918	5993.2196966	43	6.54526007412	781638.996772	4027.00482119	2638	902	136	136	150	157	136	967	0
DLR00015591	6	19	YOR115C	UD20-36_5h_3x	SD/MSG -ARG -HIS -LYS +Canavanine +clonNAT +G418 +Thialysine	cSGA_v2_r4	12	11	4.96571944706	9881.10504532	38.275813912	254	5.26496737679	741590.997354	6355.42001928	43	6.34902418639	723290.568038	4260.70665705	2777	899	136	136	148	156	137	1090	0
DLR00015591	6	20	YOR018W	UD20-36_5h_3x	SD/MSG -ARG -HIS -LYS +Canavanine +clonNAT +G418 +Thialysine	cSGA_v2_r4	12	11	4.96614600943	9120.30367927	36.7328407804	254	5.34964941633	685205.635377	5475.48249131	43	6.39728041471	676063.624393	3823.55214606	2910	900	136	136	148	155	137	1073	0
DLR00015591	6	21	YOR114W	UD20-36_5h_3x	SD/MSG -ARG -HIS -LYS +Canavanine +clonNAT +G418 +Thialysine	cSGA_v2_r4	12	11	5.17535968891	9954.0916975	34.2982854542	254	5.37658314231	779628.998014	6750.7885538	43	6.39907045935	774420.99257	6210.55422568	3042	900	136	136	148	155	137	1037	0
DLR00015591	6	22	YOR017W	UD20-36_5h_3x	SD/MSG -ARG -HIS -LYS +Canavanine +clonNAT +G418 +Thialysine	cSGA_v2_r4	12	11	4.92722360116	8733.30485196	35.7520094302	254	5.31952729462	650234.419695	5619.56185628	43	6.24333979042	658746.991818	6178.67138632	3183	903	136	136	139	148	133	962	0
DLR00015591	6	23	YOR113W	UD20-36_5h_3x	SD/MSG -ARG -HIS -LYS +Canavanine +clonNAT +G418 +Thialysine	cSGA_v2_r4	12	11	4.90244149557	9115.90534835	75.8597134378	254	5.09061728749	787323.990908	10308.4320016	43	6.05627480799	779778.986574	10633.4379187	3318	903	136	136	142	149	132	922	0
DLR00015591	6	24	YOR202W	UD20-36_5h_3x	SD/MSG -ARG -HIS -LYS +Canavanine +clonNAT +G418 +Thialysine	cSGA_v2_r4	12	11	4.93418915812	11042.5960421	155.182743207	254	5.06089004048	1095929.98741	17298.3171036	43	6.02302190446	1090465.98496	19232.9360562	3457	902	136	136	146	151	131	746	0
DLR00015591	7	1	YOR202W	UD20-36_5h_3x	SD/MSG -ARG -HIS -LYS +Canavanine +clonNAT +G418 +Thialysine	cSGA_v2_r4	12	11	4.89394732693	11887.6653905	169.166824787	254	4.97485114369	976445.986543	16935.5743918	43	5.9431425593	973567.984033	18811.3188844	323	1038	136	136	154	159	139	611	17
DLR00015591	7	2	YNR064C	UD20-36_5h_3x	SD/MSG -ARG -HIS -LYS +Canavanine +clonNAT +G418 +Thialysine	cSGA_v2_r4	12	11	4.57835411047	8647.31180357	59.286042815	254	4.82408607497	679059.988302	10357.8583273	43	5.7765316457	671820.985154	11362.3693555	460	1045	136	136	153	158	139	694	0
DLR00015591	7	3	YOL085C	UD20-36_5h_3x	SD/MSG -ARG -HIS -LYS +Canavanine +clonNAT +G418 +Thialysine	cSGA_v2_r4	12	11	4.91301230242	10226.9913814	59.7041488764	254	5.11970823793	812547.991963	8637.81401358	43	6.08548697147	807567.987662	9551.63341232	597	1042	136	136	157	163	142	882	0
DLR00015591	7	4	YNR063W	UD20-36_5h_3x	SD/MSG -ARG -HIS -LYS +Canavanine +clonNAT +G418 +Thialysine	cSGA_v2_r4	12	11	4.75960492905	10370.7367479	55.7054945649	254	5.03348325391	792867.991673	8096.61633359	43	6.00632609677	787996.987665	8653.85161251	729	1038	136	136	156	162	142	982	0
DLR00015591	7	5	YOL084W	UD20-36_5h_3x	SD/MSG -ARG -HIS -LYS +Canavanine +clonNAT +G418 +Thialysine	cSGA_v2_r4	12	11	5.07181745638	11738.3584441	60.3410821141	254	5.34056489079	901280.100876	6514.39071195	43	6.25884305683	919375.988761	8829.1964376	868	1040	136	136	159	165	143	1033	22
DLR00015591	7	6	YNR062C	UD20-36_5h_3x	SD/MSG -ARG -HIS -LYS +Canavanine +clonNAT +G418 +Thialysine	cSGA_v2_r4	12	11	4.54409173524	9495.0767884	56.3326128687	254	4.88910521669	697722.991082	7705.23262103	43	5.85026218781	691003.987716	8383.93341285	1005	1037	136	136	153	160	140	849	0
DLR00015591	7	7	YOL083W	UD20-36_5h_3x	SD/MSG -ARG -HIS -LYS +Canavanine +clonNAT +G418 +Thialysine	cSGA_v2_r4	12	11	5.2175905977	11391.8792003	55.1919303649	254	5.37572297243	892824.996503	7027.61948548	43	6.37131676306	890621.990877	7084.34341657	1138	1039	136	136	158	163	142	989	0
DLR00015591	7	8	YNR061C	UD20-36_5h_3x	SD/MSG -ARG -HIS -LYS +Canavanine +clonNAT +G418 +Thialysine	cSGA_v2_r4	12	11	4.95132680476	9943.63852512	39.8961399318	254	5.28881596883	749316.997248	6214.28966234	43	6.35563912375	729351.786554	4123.37815626	1277	1040	136	136	153	160	138	919	0
DLR00015591	7	9	YOL082W	UD20-36_5h_3x	SD/MSG -ARG -HIS -LYS +Canavanine +clonNAT +G418 +Thialysine	cSGA_v2_r4	12	11	5.18249472288	11355.5719038	41.6170373304	254	5.45709679947	836597.999143	7059.15128129	43	6.47209340169	834116.993845	5926.05931564	1410	1039	136	136	152	158	137	848	0
DLR00015591	7	10	YNR060W	UD20-36_5h_3x	SD/MSG -ARG -HIS -LYS +Canavanine +clonNAT +G418 +Thialysine	cSGA_v2_r4	12	11	4.91793686542	10311.2764288	43.1832821989	254	5.29348577501	766106.997008	7183.7418683	43	6.28206713408	762619.991538	6582.47561206	1546	1040	136	136	152	158	136	920	0
DLR00015591	7	11	YOL081W	UD20-36_5h_3x	SD/MSG -ARG -HIS -LYS +Canavanine +clonNAT +G418 +Thialysine	cSGA_v2_r4	12	11	4.66572152473	8770.48587006	80.6724794519	254	4.86256781724	512799.992144	8520.77935854	43	5.80319060544	507997.98758	8552.4470095	1687	1030	136	136	134	143	124	460	0
DLR00015591	7	12	YNR059W	UD20-36_5h_3x	SD/MSG -ARG -HIS -LYS +Canavanine +clonNAT +G418 +Thialysine	cSGA_v2_r4	12	11	4.79301313714	10214.4212898	72.9409738428	254	5.14871296272	710325.995019	8613.84294572	43	6.1327148216	707203.99006	8322.2050091	1823	1031	136	136	145	152	132	912	0
DLR00015591	7	13	YOL080C	UD20-36_5h_3x	SD/MSG -ARG -HIS -LYS +Canavanine +clonNAT +G418 +Thialysine	cSGA_v2_r4	12	11	4.93080160369	10202.2768689	55.4227202004	254	5.33101346714	691871.468346	6036.62436207	43	6.26127079388	704160.992192	6611.15763575	1962	1039	136	136	145	152	131	914	0
DLR00015591	7	14	YNR058W	UD20-36_5h_3x	SD/MSG -ARG -HIS -LYS +Canavanine +clonNAT +G418 +Thialysine	cSGA_v2_r4	12	11	5.0916585066	10362.7346235	46.3435585477	254	5.44483224207	752421.999936	6725.30082508	43	6.48287627001	749253.99603	5138.72656732	2096	1039	136	136	148	154	133	901	0
DLR00015591	7	15	YOL079W	UD20-36_5h_3x	SD/MSG -ARG -HIS -LYS +Canavanine +clonNAT +G418 +Thialysine	cSGA_v2_r4	12	11	4.98652152348	9771.04581225	49.0668214583	254	5.32121715868	680368.999329	6190.68651892	43	6.33339116549	677091.99443	5274.81914463	2231	1036	136	136	144	151	131	871	0
DLR00015591	7	16	YNR057C	UD20-36_5h_3x	SD/MSG -ARG -HIS -LYS +Canavanine +clonNAT +G418 +Thialysine	cSGA_v2_r4	12	11	4.97466872948	9429.28138041	39.1665969202	254	5.3392042746	686012.999332	5725.63146373	43	6.35167175002	684551.994012	4962.7517267	2365	1035	136	136	147	154	134	1238	0
DLR00015591	7	17	YOL075C	UD20-36_5h_3x	SD/MSG -ARG -HIS -LYS +Canavanine +clonNAT +G418 +Thialysine	cSGA_v2_r4	12	11	5.17825147198	9674.51470867	34.1317115114	254	5.49067295811	725398.999885	5618.18778406	43	6.54347228511	720937.997966	3673.72832201	2502	1036	136	136	149	156	135	886	0
DLR00015591	7	18	YNR056C	UD20-36_5h_3x	SD/MSG -ARG -HIS -LYS +Canavanine +clonNAT +G418 +Thialysine	cSGA_v2_r4	12	11	4.90364905986	8731.67853097	35.0889957701	254	5.32547845301	644408.4695	4855.72123317	43	6.29124481675	647866.993723	4721.23893878	2640	1042	136	136	147	155	135	1077	0
DLR00015591	7	19	YOL071W	UD20-36_5h_3x	SD/MSG -ARG -HIS -LYS +Canavanine +clonNAT +G418 +Thialysine	cSGA_v2_r4	12	11	5.08169535768	9485.08809796	33.2593566882	254	5.43635947467	699096.999958	5563.35032923	43	6.50082843109	694981.998292	2670.84415868	2774	1041	136	136	146	154	136	1252	0
DLR00015591	7	20	YNR055C	UD20-36_5h_3x	SD/MSG -ARG -HIS -LYS +Canavanine +clonNAT +G418 +Thialysine	cSGA_v2_r4	12	11	4.86181828185	9478.9988091	44.6341775651	254	5.20222374981	722935.995711	7948.72626154	43	6.20221755314	719539.990176	7803.86618356	2911	1041	136	136	147	155	137	1191	0
DLR00015591	7	21	YOL070C	UD20-36_5h_3x	SD/MSG -ARG -HIS -LYS +Canavanine +clonNAT +G418 +Thialysine	cSGA_v2_r4	12	11	5.05258393474	9816.86773455	35.7083928071	254	5.3471720234	778372.997658	6692.49715977	43	6.46006240933	756340.163699	4459.47182335	3048	1040	136	136	148	156	138	1039	0
DLR00015591	7	22	YNR051C	UD20-36_5h_3x	SD/MSG -ARG -HIS -LYS +Canavanine +clonNAT +G418 +Thialysine	cSGA_v2_r4	12	11	3.58388320253	4259.38663324	59.0112527697	254	3.85311815749	300966.988003	7180.39201207	43	4.74883834745	296956.987673	7182.61935407	3184	1037	136	136	130	141	127	2506	0
DLR00015591	7	23	YOL068C	UD20-36_5h_3x	SD/MSG -ARG -HIS -LYS +Canavanine +clonNAT +G418 +Thialysine	cSGA_v2_r4	12	11	5.24813798382	10081.1036389	87.3026328509	254	5.30555684391	913907.993334	10010.9307045	43	6.28353152626	906964.988204	10564.9383129	3320	1037	136	136	146	153	134	874	0
DLR00015591	7	24	YOR202W	UD20-36_5h_3x	SD/MSG -ARG -HIS -LYS +Canavanine +clonNAT +G418 +Thialysine	cSGA_v2_r4	12	11	4.98295608559	10478.9270944	165.809910273	254	5.05845013472	1062537.98676	17121.6578484	43	6.0177683512	1056095.98436	18962.9422368	3457	1038	136	136	147	152	132	800	0
DLR00015591	8	1	YOR202W	UD20-36_5h_3x	SD/MSG -ARG -HIS -LYS +Canavanine +clonNAT +G418 +Thialysine	cSGA_v2_r4	12	11	4.84604147598	12162.2074595	163.846214675	254	5.06064206623	940600.906335	13075.6479489	43	6.03814235638	932227.345045	14224.7236866	321	1176	136	136	152	158	138	515	17
DLR00015591	8	2	YOR040W	UD20-36_5h_3x	SD/MSG -ARG -HIS -LYS +Canavanine +clonNAT +G418 +Thialysine	cSGA_v2_r4	12	11	4.51969636608	9792.02999667	74.8739497014	254	4.8872123081	741970.75228	9191.84139264	43	5.74622901869	773101.984986	14555.3558433	459	1181	136	136	152	158	139	813	0
DLR00015591	8	3	YOR141C	UD20-36_5h_3x	SD/MSG -ARG -HIS -LYS +Canavanine +clonNAT +G418 +Thialysine	cSGA_v2_r4	12	11	0	11	11.7877214649	254	12	29275.1864137	216.017976008	43	0	43	97.6370496955	593	1179	136	136	-1	-1	-1	9	0
DLR00015591	8	4	YOR039W	UD20-36_5h_3x	SD/MSG -ARG -HIS -LYS +Canavanine +clonNAT +G418 +Thialysine	cSGA_v2_r4	12	11	3.13755132534	3352.8721916	24.2259447807	254	3.62596805628	233776.364998	4265.8675942	43	4.27454080291	230809.996374	4974.74941575	732	1182	136	136	146	154	138	1054	0
DLR00015591	8	5	YOR140W	UD20-36_5h_3x	SD/MSG -ARG -HIS -LYS +Canavanine +clonNAT +G418 +Thialysine	cSGA_v2_r4	12	11	0	11	10.4646418591	254	9.68623116757	31886.2350226	1184.28731882	43	1.14900480136	1510.3	132.887254101	847	1182	136	136	130	141	129	31	11
DLR00015591	8	6	YOR038C	UD20-36_5h_3x	SD/MSG -ARG -HIS -LYS +Canavanine +clonNAT +G418 +Thialysine	cSGA_v2_r4	12	11	3.97320695065	5921.71345368	40.8650888278	254	4.45279305825	429186.833967	4613.21289906	43	5.29042733695	434611.987956	6695.86335727	999	1169	136	136	151	158	140	1227	0
DLR00015591	8	7	YOR139C	UD20-36_5h_3x	SD/MSG -ARG -HIS -LYS +Canavanine +clonNAT +G418 +Thialysine	cSGA_v2_r4	12	11	0	11	12.0390902535	254	10.3255464426	29134.797959	295.019174092	43	0	43	82.1873198882	1138	1180	136	136	-1	-1	-1	8	0
DLR00015591	8	8	YOR037W	UD20-36_5h_3x	SD/MSG -ARG -HIS -LYS +Canavanine +clonNAT +G418 +Thialysine	cSGA_v2_r4	12	11	4.63338177172	8580.8349596	54.4564627862	254	5.18214352753	581123.999938	4037.7901169	43	6.15565336468	574863.996831	2257.00613259	1269	1178	136	136	144	152	135	751	0
DLR00015591	8	9	YOR138C	UD20-36_5h_3x	SD/MSG -ARG -HIS -LYS +Canavanine +clonNAT +G418 +Thialysine	cSGA_v2_r4	12	11	4.72047101428	10070.2505447	60.3131585602	254	5.10311271865	750478.992961	8770.32735485	43	6.1757691831	724989.957293	5974.68022821	1408	1174	136	136	151	157	137	1292	0
DLR00015591	8	10	YOR035C	UD20-36_5h_3x	SD/MSG -ARG -HIS -LYS +Canavanine +clonNAT +G418 +Thialysine	cSGA_v2_r4	12	11	3.01482400122	2362.0751286	16.0597179501	254	3.58133190378	133656.996819	5052.13416179	43	4.18464578111	117601.84295	1210.61199742	1551	1181	136	136	125	136	123	826	0
DLR00015591	8	11	YOR137C	UD20-36_5h_3x	SD/MSG -ARG -HIS -LYS +Canavanine +clonNAT +G418 +Thialysine	cSGA_v2_r4	12	11	4.99252905278	11302.4851912	59.8895023017	254	5.3981547915	831825.998362	7727.58910022	43	6.48793766281	813092.853036	4658.51550991	1685	1169	136	136	150	156	135	853	0
DLR00015591	8	12	YOR034C	UD20-36_5h_3x	SD/MSG -ARG -HIS -LYS +Canavanine +clonNAT +G418 +Thialysine	cSGA_v2_r4	12	11	4.86115774271	9344.01425092	51.2953360931	254	5.31984417762	677300.696468	5955.87246865	43	6.23929090064	688407.991894	6486.42352181	1818	1169	136	136	149	155	134	1037	0
DLR00015591	8	13	YOR136W	UD20-36_5h_3x	SD/MSG -ARG -HIS -LYS +Canavanine +clonNAT +G418 +Thialysine	cSGA_v2_r4	12	11	4.97292171409	9966.57941997	72.941690765	254	5.47432044526	674288.999978	6764.23982546	43	6.55213196472	670119.999864	4074.43136767	1958	1171	136	136	141	148	128	778	0
DLR00015591	8	14	YOR033C	UD20-36_5h_3x	SD/MSG -ARG -HIS -LYS +Canavanine +clonNAT +G418 +Thialysine	cSGA_v2_r4	12	11	4.92070364446	9747.77850236	59.959913272	254	5.32318237608	691158.999277	6606.81556461	43	6.33555303432	687434.994491	5575.8360863	2094	1177	136	136	145	152	131	917	0
DLR00015591	8	15	YOR135C	UD20-36_5h_3x	SD/MSG -ARG -HIS -LYS +Canavanine +clonNAT +G418 +Thialysine	cSGA_v2_r4	12	11	4.98474681117	9756.34632152	64.9132076047	254	5.52424272949	659119.000494	6871.11065085	43	6.62428859439	656694.999743	3878.64710476	2230	1175	136	136	140	148	129	864	0
DLR00015591	8	16	YOR032C	UD20-36_5h_3x	SD/MSG -ARG -HIS -LYS +Canavanine +clonNAT +G418 +Thialysine	cSGA_v2_r4	12	11	5.05105719538	9931.70355399	36.9353920603	254	5.3879188285	733289.999464	6547.10736588	43	6.41046673841	730839.994526	5529.32289217	2364	1173	136	136	147	154	133	1035	0
DLR00015591	8	17	YOR134W	UD20-36_5h_3x	SD/MSG -ARG -HIS -LYS +Canavanine +clonNAT +G418 +Thialysine	cSGA_v2_r4	12	11	4.92850527425	9558.89308257	44.2551917165	254	5.35839213105	694740.211271	5528.82571925	43	6.41045367438	688201.522469	3916.57080652	2501	1177	136	136	146	153	134	1094	0
DLR00015591	8	18	YOR031W	UD20-36_5h_3x	SD/MSG -ARG -HIS -LYS +Canavanine +clonNAT +G418 +Thialysine	cSGA_v2_r4	12	11	4.97779274713	9658.46497033	42.9622398363	254	5.3798118228	707124.462233	5643.37989818	43	6.34734989229	714132.993589	5559.13979219	2638	1177	136	136	146	153	134	987	0
DLR00015591	8	19	YOR133W	UD20-36_5h_3x	SD/MSG -ARG -HIS -LYS +Canavanine +clonNAT +G418 +Thialysine	cSGA_v2_r4	12	11	4.96958103218	9739.49452878	37.9148036625	254	5.28559641493	726069.998	6297.14083008	43	6.38412741422	709576.459519	4003.24547348	2774	1177	136	136	146	154	135	1263	0
DLR00015591	8	20	YOR030W	UD20-36_5h_3x	SD/MSG -ARG -HIS -LYS +Canavanine +clonNAT +G418 +Thialysine	cSGA_v2_r4	12	11	4.33099594667	6518.46484766	38.4894029383	254	4.54929431167	351210.994172	4047.77630147	43	5.48840150678	345972.989671	3311.90861337	2910	1176	136	136	121	134	122	851	0
DLR00015591	8	21	YOR132W	UD20-36_5h_3x	SD/MSG -ARG -HIS -LYS +Canavanine +clonNAT +G418 +Thialysine	cSGA_v2_r4	12	11	4.61776570651	7853.48308016	42.7818516875	254	5.07453648459	537944.99851	4899.45394695	43	6.06694050181	537109.993061	3623.61385799	3042	1175	136	136	137	146	131	1676	0
DLR00015591	8	22	YOR029W	UD20-36_5h_3x	SD/MSG -ARG -HIS -LYS +Canavanine +clonNAT +G418 +Thialysine	cSGA_v2_r4	12	11	5.25960369425	9726.0141867	47.5394787304	254	5.37075846869	820619.996678	7210.40435085	43	6.48483503757	794196.530941	5138.05492725	3182	1174	136	136	146	154	136	967	0
DLR00015591	8	23	YOR131C	UD20-36_5h_3x	SD/MSG -ARG -HIS -LYS +Canavanine +clonNAT +G418 +Thialysine	cSGA_v2_r4	12	11	5.30871004971	10029.3009095	87.1324200574	254	5.28903273801	897066.99287	10746.9226719	43	6.26641972289	889682.987777	11346.443383	3316	1174	136	136	144	151	133	835	0
DLR00015591	8	24	YOR202W	UD20-36_5h_3x	SD/MSG -ARG -HIS -LYS +Canavanine +clonNAT +G418 +Thialysine	cSGA_v2_r4	12	11	5.16473411282	11240.4960023	170.70008403	254	5.1654719027	1154420.98757	17263.2735853	43	6.12905721294	1149974.98464	19353.0792087	3456	1176	136	136	147	152	132	791	0
DLR00015591	9	1	YOR202W	UD20-36_5h_3x	SD/MSG -ARG -HIS -LYS +Canavanine +clonNAT +G418 +Thialysine	cSGA_v2_r4	12	11	4.97236813594	12166.9277308	175.317415584	254	5.00314077776	996440.986872	17276.334781	43	5.97185518331	994149.984155	19248.9028711	321	1311	136	136	153	158	138	499	0
DLR00015591	9	2	YOL002C	UD20-36_5h_3x	SD/MSG -ARG -HIS -LYS +Canavanine +clonNAT +G418 +Thialysine	cSGA_v2_r4	12	11	4.57568433376	9176.04350159	72.0871372236	254	4.87441718212	723894.989094	10544.7830252	43	5.83047246203	718698.985585	11371.3802012	453	1309	136	136	152	158	138	824	10
DLR00015591	9	3	YOL101C	UD20-36_5h_3x	SD/MSG -ARG -HIS -LYS +Canavanine +clonNAT +G418 +Thialysine	cSGA_v2_r4	12	11	4.83625029642	11482.8796189	76.081273184	254	5.05938244251	924911.989189	11949.9477613	43	6.03139171694	921997.985829	13206.6618915	600	1314	136	136	157	163	143	844	2
DLR00015591	9	4	YOL001W	UD20-36_5h_3x	SD/MSG -ARG -HIS -LYS +Canavanine +clonNAT +G418 +Thialysine	cSGA_v2_r4	12	11	3.38307019204	3223.89500661	19.3457251337	254	3.81620099148	227668.992568	4466.51716001	43	4.56583030588	212799.993314	3596.7738236	738	1321	136	136	142	152	138	1118	0
DLR00015591	9	5	YOL099C	UD20-36_5h_3x	SD/MSG -ARG -HIS -LYS +Canavanine +clonNAT +G418 +Thialysine	cSGA_v2_r4	12	11	5.06000600727	10778.4354009	62.6707922935	254	5.30423418876	842101.957042	6180.864292	43	6.30084353119	834532.510048	5799.22710347	868	1309	136	136	159	165	144	922	0
DLR00015591	9	6	YNR075W	UD20-36_5h_3x	SD/MSG -ARG -HIS -LYS +Canavanine +clonNAT +G418 +Thialysine	cSGA_v2_r4	12	11	4.48616916041	8705.81337802	53.3100120537	254	4.88468374559	616498.340139	6137.07877702	43	5.84573691284	606190.645574	6248.6294151	1002	1308	136	136	150	157	138	824	0
DLR00015591	9	7	YOL098C	UD20-36_5h_3x	SD/MSG -ARG -HIS -LYS +Canavanine +clonNAT +G418 +Thialysine	cSGA_v2_r4	12	11	5.14752680143	11461.6828375	49.2213848589	254	5.35535212159	883672.996383	7445.00079096	43	6.34744915434	881663.990804	7478.00738056	1140	1310	136	136	155	161	140	920	0
DLR00015591	9	8	YNR074C	UD20-36_5h_3x	SD/MSG -ARG -HIS -LYS +Canavanine +clonNAT +G418 +Thialysine	cSGA_v2_r4	12	11	4.5192111242	8692.93479963	72.1658380001	254	4.87125839497	618502.990562	8741.84855439	43	5.81842486626	614274.987164	9495.01361935	1277	1308	136	136	147	154	135	883	0
DLR00015591	9	9	YOL095C	UD20-36_5h_3x	SD/MSG -ARG -HIS -LYS +Canavanine +clonNAT +G418 +Thialysine	cSGA_v2_r4	12	11	4.33367294233	6692.63274702	83.4626819978	254	4.79183651073	367683.999182	3941.55737752	43	5.70352356367	362765.995875	2052.00469585	1419	1313	136	136	130	140	126	832	0
DLR00015591	9	10	YNR073C	UD20-36_5h_3x	SD/MSG -ARG -HIS -LYS +Canavanine +clonNAT +G418 +Thialysine	cSGA_v2_r4	12	11	4.93923509121	10413.7670872	46.5586254045	254	5.31968081594	776853.997391	7513.86846988	43	6.31233861288	775037.99171	6816.41724777	1550	1309	136	136	151	157	136	1024	0
DLR00015591	9	11	YOL093W	UD20-36_5h_3x	SD/MSG -ARG -HIS -LYS +Canavanine +clonNAT +G418 +Thialysine	cSGA_v2_r4	12	11	4.74556592465	10475.688756	90.7825576642	254	5.18504741333	692975.531476	7077.40459171	43	6.05580538304	715473.988532	9838.56979969	1686	1310	136	136	143	151	131	838	0
DLR00015591	9	12	YNR072W	UD20-36_5h_3x	SD/MSG -ARG -HIS -LYS +Canavanine +clonNAT +G418 +Thialysine	cSGA_v2_r4	12	11	4.78716385722	9741.79995975	61.198706466	254	5.09694084992	681142.994326	8278.08714248	43	6.08227633275	678197.989536	8057.24411229	1820	1307	136	136	144	151	131	1031	0
DLR00015591	9	13	YOL092W	UD20-36_5h_3x	SD/MSG -ARG -HIS -LYS +Canavanine +clonNAT +G418 +Thialysine	cSGA_v2_r4	12	11	5.25198292765	11473.6100865	45.0344017764	254	5.5244169128	853909.84774	6865.03347107	43	6.47087920991	871524.992375	7991.50394663	1959	1313	136	136	150	156	134	1009	0
DLR00015591	9	14	YNR071C	UD20-36_5h_3x	SD/MSG -ARG -HIS -LYS +Canavanine +clonNAT +G418 +Thialysine	cSGA_v2_r4	12	11	4.97466365766	9570.06103938	44.4979364288	254	5.33397806956	712386.99878	6692.91513373	43	6.34386338307	708804.993431	5806.07185718	2099	1313	136	136	148	154	133	1013	0
DLR00015591	9	15	YOL091W	UD20-36_5h_3x	SD/MSG -ARG -HIS -LYS +Canavanine +clonNAT +G418 +Thialysine	cSGA_v2_r4	12	11	4.86254844742	10182.6436389	68.1105531526	254	5.2004302475	709339.99629	7932.33294985	43	6.19406485334	708179.991113	7756.07335743	2232	1310	136	136	142	149	129	1058	0
DLR00015591	9	16	YNR069C	UD20-36_5h_3x	SD/MSG -ARG -HIS -LYS +Canavanine +clonNAT +G418 +Thialysine	cSGA_v2_r4	12	11	4.75990774524	9023.96738554	57.0804654224	254	5.16920772411	646992.997052	6607.08350426	43	6.15305854283	643528.991794	6397.48176814	2367	1311	136	136	143	150	131	1008	0
DLR00015591	9	17	YOL090W	UD20-36_5h_3x	SD/MSG -ARG -HIS -LYS +Canavanine +clonNAT +G418 +Thialysine	cSGA_v2_r4	12	11	4.7051182027	8910.76051924	58.7479657538	254	5.02210146798	638465.9937	7842.72112608	43	5.99599825467	633698.988899	8179.944217	2503	1316	136	136	142	150	131	912	0
DLR00015591	9	18	YNR067C	UD20-36_5h_3x	SD/MSG -ARG -HIS -LYS +Canavanine +clonNAT +G418 +Thialysine	cSGA_v2_r4	12	11	5.08026039057	8967.46345616	33.3899535258	254	5.44214654286	700063.999856	4932.04927004	43	6.49449800493	694499.997264	3282.21626441	2640	1311	136	136	148	155	135	1009	0
DLR00015591	9	19	YOL089C	UD20-36_5h_3x	SD/MSG -ARG -HIS -LYS +Canavanine +clonNAT +G418 +Thialysine	cSGA_v2_r4	12	11	4.85538933215	9259.68898389	49.7342974506	254	5.22148228017	679065.997928	6370.23916991	43	6.30718531169	662006.500433	4011.87171627	2775	1313	136	136	143	152	133	1129	0
DLR00015591	9	20	YNR066C	UD20-36_5h_3x	SD/MSG -ARG -HIS -LYS +Canavanine +clonNAT +G418 +Thialysine	cSGA_v2_r4	12	11	4.71556085461	8966.53277691	56.6383221086	254	5.05846229228	666174.993831	8034.83827762	43	6.05212549528	662216.988938	7980.43057527	2909	1311	136	136	143	151	134	1269	0
DLR00015591	9	21	YOL088C	UD20-36_5h_3x	SD/MSG -ARG -HIS -LYS +Canavanine +clonNAT +G418 +Thialysine	cSGA_v2_r4	12	11	4.75213787829	9620.5809868	55.946876946	254	5.11730044086	721466.993994	8256.87121761	43	6.10544225956	720195.989044	8356.2256357	3046	1306	136	136	141	150	134	1330	0
DLR00015591	9	22	YNR065C	UD20-36_5h_3x	SD/MSG -ARG -HIS -LYS +Canavanine +clonNAT +G418 +Thialysine	cSGA_v2_r4	12	11	5.00470956784	9578.27721768	37.167475959	254	5.30312587084	782432.996547	7756.06049904	43	6.29852214276	775352.99082	7468.88797422	3184	1313	136	136	143	151	134	934	0
DLR00015591	9	23	YOL087C	UD20-36_5h_3x	SD/MSG -ARG -HIS -LYS +Canavanine +clonNAT +G418 +Thialysine	cSGA_v2_r4	12	11	5.23630500301	9671.65454842	63.2694416283	254	5.4165286751	828953.997867	7209.01467175	43	6.41346706496	821265.992087	6582.1616476	3319	1309	136	136	141	148	130	836	0
DLR00015591	9	24	YOR202W	UD20-36_5h_3x	SD/MSG -ARG -HIS -LYS +Canavanine +clonNAT +G418 +Thialysine	cSGA_v2_r4	12	11	4.64029610954	10697.8273731	123.993806192	254	4.91780129418	1071998.98634	18923.1569513	43	5.8769012476	1066364.98458	21317.4493048	3457	1307	136	136	145	150	130	796	0
DLR00015591	10	1	YOR202W	UD20-36_5h_3x	SD/MSG -ARG -HIS -LYS +Canavanine +clonNAT +G418 +Thialysine	cSGA_v2_r4	12	11	4.65549747147	11628.917286	149.170909455	254	4.85420704656	938275.986236	17403.7810534	43	5.81944206442	934742.984451	19531.0275024	321	1446	136	136	151	157	137	426	0
DLR00015591	10	2	YOR053W	UD20-36_5h_3x	SD/MSG -ARG -HIS -LYS +Canavanine +clonNAT +G418 +Thialysine	cSGA_v2_r4	12	11	4.41104147008	8303.79884971	67.1620079231	254	4.74898499115	647565.988224	10236.9195329	43	5.70030781735	640753.985207	11246.8013209	456	1442	136	136	151	157	138	706	0
DLR00015591	10	3	YOR165W	UD20-36_5h_3x	SD/MSG -ARG -HIS -LYS +Canavanine +clonNAT +G418 +Thialysine	cSGA_v2_r4	12	11	5.02279359554	10355.1950842	58.8987310954	254	5.27273030759	796084.583074	5805.9886503	43	6.16620069411	811351.988118	8560.08021943	597	1448	136	136	156	161	141	826	0
DLR00015591	10	4	YOR052C	UD20-36_5h_3x	SD/MSG -ARG -HIS -LYS +Canavanine +clonNAT +G418 +Thialysine	cSGA_v2_r4	12	11	4.33980380174	8196.90529702	47.6432476553	254	4.75414525627	582425.238149	5712.96321973	43	5.62121252891	601297.986272	9165.16365483	730	1452	136	136	151	158	141	1322	0
DLR00015591	10	5	YOR164C	UD20-36_5h_3x	SD/MSG -ARG -HIS -LYS +Canavanine +clonNAT +G418 +Thialysine	cSGA_v2_r4	12	11	4.70000147115	9838.1619079	49.8228108537	254	5.07713091214	700869.957149	5819.54712475	43	5.97881578042	715985.988036	8136.85118776	870	1447	136	136	152	159	140	1035	0
DLR00015591	10	6	YOR051C	UD20-36_5h_3x	SD/MSG -ARG -HIS -LYS +Canavanine +clonNAT +G418 +Thialysine	cSGA_v2_r4	12	11	4.34523333447	6936.90116686	46.2783630275	254	4.71373370133	498029.991508	6033.01973484	43	5.65044348445	489882.987845	6410.20085362	1000	1448	136	136	148	156	137	1035	0
DLR00015591	10	7	YOR163W	UD20-36_5h_3x	SD/MSG -ARG -HIS -LYS +Canavanine +clonNAT +G418 +Thialysine	cSGA_v2_r4	12	11	4.98164859504	10419.2294406	38.8661452016	254	5.29287339114	781573.996458	6622.7048704	43	6.2770940519	777919.990804	6725.34904874	1139	1443	136	136	153	159	138	854	0
DLR00015591	10	8	YOR050C	UD20-36_5h_3x	SD/MSG -ARG -HIS -LYS +Canavanine +clonNAT +G418 +Thialysine	cSGA_v2_r4	12	11	4.8442012123	9403.30551055	34.5555059477	254	5.23270781634	713819.997072	6227.63612131	43	6.20090872617	710029.991289	5876.77920968	1277	1442	136	136	152	158	137	948	0
DLR00015591	10	9	YOR162C	UD20-36_5h_3x	SD/MSG -ARG -HIS -LYS +Canavanine +clonNAT +G418 +Thialysine	cSGA_v2_r4	12	11	4.98994893697	10532.802099	40.5291544963	254	5.33032136306	777379.997796	6890.47885723	43	6.4079453188	758918.38989	4218.89644188	1411	1445	136	136	150	156	135	1009	0
DLR00015591	10	10	YOR049C	UD20-36_5h_3x	SD/MSG -ARG -HIS -LYS +Canavanine +clonNAT +G418 +Thialysine	cSGA_v2_r4	12	11	4.92963565014	9573.34645299	43.1819263141	254	5.38144964388	703468.720439	5861.15363742	43	6.31504310743	713522.992579	5947.46100806	1550	1438	136	136	150	156	135	1055	0
DLR00015591	10	11	YOR161C	UD20-36_5h_3x	SD/MSG -ARG -HIS -LYS +Canavanine +clonNAT +G418 +Thialysine	cSGA_v2_r4	12	11	4.93202033607	10445.6068103	54.302328522	254	5.27813260568	773831.996605	7985.94661235	43	6.27016598804	770496.991119	7409.04895085	1678	1444	136	136	148	154	133	875	0
DLR00015591	10	12	YOR047C	UD20-36_5h_3x	SD/MSG -ARG -HIS -LYS +Canavanine +clonNAT +G418 +Thialysine	cSGA_v2_r4	12	11	4.82742718758	9574.61206681	44.3212628567	254	5.19882387479	748497.995128	7627.64081511	43	6.27127268292	724142.432175	5020.53518034	1815	1444	136	136	151	157	135	1040	0
DLR00015591	10	13	YOR156C	UD20-36_5h_3x	SD/MSG -ARG -HIS -LYS +Canavanine +clonNAT +G418 +Thialysine	cSGA_v2_r4	12	11	4.77393953256	9872.81974655	57.1494938494	254	5.1856436821	759727.995152	7431.019995	43	6.24652586317	738450.639171	5168.91977658	1960	1447	136	136	151	156	135	1125	0
DLR00015591	10	14	YOR045W	UD20-36_5h_3x	SD/MSG -ARG -HIS -LYS +Canavanine +clonNAT +G418 +Thialysine	cSGA_v2_r4	12	11	4.76394423663	9380.89013888	62.8801698256	254	5.14006733327	692824.995403	7375.69250073	43	6.11528124193	689184.990182	7187.55479323	2093	1445	136	136	146	153	132	1059	0
DLR00015591	10	15	YOR154W	UD20-36_5h_3x	SD/MSG -ARG -HIS -LYS +Canavanine +clonNAT +G418 +Thialysine	cSGA_v2_r4	12	11	4.92826187454	9834.49243454	49.4395355047	254	5.38018221205	723865.205554	5978.08018508	43	6.32366703441	736096.992724	6500.96299856	2229	1446	136	136	146	153	132	1145	0
DLR00015591	10	16	YOR044W	UD20-36_5h_3x	SD/MSG -ARG -HIS -LYS +Canavanine +clonNAT +G418 +Thialysine	cSGA_v2_r4	12	11	4.96112935907	9473.52916476	40.9893529289	254	5.37887337604	702019.813654	5540.36399869	43	6.33701245666	709721.993447	5443.62447005	2368	1448	136	136	145	152	132	1046	0
DLR00015591	10	17	YOR153W	UD20-36_5h_3x	SD/MSG -ARG -HIS -LYS +Canavanine +clonNAT +G418 +Thialysine	cSGA_v2_r4	12	11	4.99692410548	9908.68408214	42.3659572445	254	5.39512052621	758672.999364	6181.78925282	43	6.49475867758	743261.618203	3856.1135358	2501	1447	136	136	147	154	134	1103	0
DLR00015591	10	18	YOR043W	UD20-36_5h_3x	SD/MSG -ARG -HIS -LYS +Canavanine +clonNAT +G418 +Thialysine	cSGA_v2_r4	12	11	4.4437517734	7839.4516813	57.3069179237	254	4.87701856059	581829.991397	8186.73406636	43	5.83570564629	579222.987086	8815.78479277	2634	1450	136	136	141	150	132	1257	0
DLR00015591	10	19	YOR152C	UD20-36_5h_3x	SD/MSG -ARG -HIS -LYS +Canavanine +clonNAT +G418 +Thialysine	cSGA_v2_r4	12	11	5.00293518923	9509.12182083	31.0417610033	254	5.43286470955	748120.999946	5568.13098199	43	6.530235549	735010.73728	3131.4463315	2770	1449	136	136	148	155	136	1069	0
DLR00015591	10	20	YOR042W	UD20-36_5h_3x	SD/MSG -ARG -HIS -LYS +Canavanine +clonNAT +G418 +Thialysine	cSGA_v2_r4	12	11	4.93723657058	9242.91869407	34.9357388006	254	5.29165050292	745800.997845	6193.19564891	43	6.29729262915	739645.992218	5541.91367719	2904	1445	136	136	148	156	137	1029	0
DLR00015591	10	21	YOR144C	UD20-36_5h_3x	SD/MSG -ARG -HIS -LYS +Canavanine +clonNAT +G418 +Thialysine	cSGA_v2_r4	12	11	4.73274089573	9011.94243634	33.2591835888	254	5.10324003234	671155.389102	5804.95818391	43	6.00849037417	682521.988407	7402.89790343	3047	1445	136	136	141	150	132	1019	0
DLR00015591	10	22	YOR041C	UD20-36_5h_3x	SD/MSG -ARG -HIS -LYS +Canavanine +clonNAT +G418 +Thialysine	cSGA_v2_r4	12	11	4.96194874952	9559.90457994	45.3815510117	254	5.22691297739	789474.99434	7963.04179058	43	6.2097457308	785348.989145	8160.3910381	3181	1444	136	136	143	151	134	1237	0
DLR00015591	10	23	YOR142W	UD20-36_5h_3x	SD/MSG -ARG -HIS -LYS +Canavanine +clonNAT +G418 +Thialysine	cSGA_v2_r4	12	11	5.04096360931	10148.1517717	83.2946796477	254	5.20811270243	905997.991769	11633.3135598	43	6.18521342667	899451.987433	12096.7993273	3321	1446	136	136	142	149	130	944	0
DLR00015591	10	24	YOR202W	UD20-36_5h_3x	SD/MSG -ARG -HIS -LYS +Canavanine +clonNAT +G418 +Thialysine	cSGA_v2_r4	12	11	4.34704170021	9926.65332931	136.08395134	254	4.71449421843	1008850.98495	21664.621203	43	5.67033470559	1001809.98481	24297.5801986	3456	1447	136	136	144	149	130	950	0
DLR00015591	11	1	YOR202W	UD20-36_5h_3x	SD/MSG -ARG -HIS -LYS +Canavanine +clonNAT +G418 +Thialysine	cSGA_v2_r4	12	11	4.68477528059	11300.6109378	142.10042148	254	4.84610590193	916231.986089	17280.9531978	43	5.80797690489	912331.984371	19302.015049	324	1586	136	136	151	156	137	478	17
DLR00015591	11	2	YOL014W	UD20-36_5h_3x	SD/MSG -ARG -HIS -LYS +Canavanine +clonNAT +G418 +Thialysine	cSGA_v2_r4	12	11	4.76819705015	9691.0649196	68.9691792499	254	5.02144140969	786907.990428	10313.9466581	43	6.08677135955	751053.215468	7913.81366145	461	1586	136	136	154	159	140	608	0
DLR00015591	11	3	YOL113W	UD20-36_5h_3x	SD/MSG -ARG -HIS -LYS +Canavanine +clonNAT +G418 +Thialysine	cSGA_v2_r4	12	11	4.64724921107	10020.4735276	54.354472529	254	4.96042073479	760018.990235	9895.37048495	43	6.02602495719	725731.41538	7272.22342862	599	1584	136	136	152	158	140	713	0
[truncated: 4,365 more rows]
