# Supplementary material for: Quantitative Fitness Analysis Shows That NMD Proteins and Many Other Protein Complexes Suppress or Enhance Distinct Telomere Cap Defects
Source: PLoS Genet. 2011 Apr 7;7(4):e1001362. doi: 10.1371/journal.pgen.1001362 (PMC3072368; doi:10.1371/journal.pgen.1001362)
Supplement: Table S8 — Logistic data file. ROD output data is subjected to logistic modelling and exported in this format for further analysis. These are text files compressed in .zip format: http://research.ncl.ac.uk/colonyzer/AddinallQFA/Logistic.zip. See http://research.ncl.ac.uk/colonyzer/AddinallQFA for detailed description of column contents. (30.13 MB ZIP) [file pgen.1001362.s012.zip › cSGA_v3_r1_Logistic.txt]

Barcode	Row	Col	ORF	Treatments	Medium	Screen.Name	Plate.Number	Area.G.0.	Area.r	Area.K	Area.Error	Greyscale.G.0.	Greyscale.r	Greyscale.K	Greyscale.Error	Trimmed.G.0.	Trimmed.r	Trimmed.K	Trimmed.Error	X.Offset	Y.Offset	Xdim	Ydim	R	G	B	Edge.Length	Pixels.on.Edge
DLR00014064	1	1	YOR202W	UD20-36_5h_3x	SD/MSG -ARG -HIS -LYS +Canavanine +clonNAT +G418 +Thialysine	cSGA_v3_r1	8	11	3.96066940071	9565.47237534	200.237760279	254	4.10489667296	658168.999553	17716.8644872	43	5.02547732169	650786.998641	19822.5697458	312	207	136	136	145	150	127	427	41
DLR00014064	1	2	YOR202W	UD20-36_5h_3x	SD/MSG -ARG -HIS -LYS +Canavanine +clonNAT +G418 +Thialysine	cSGA_v3_r1	8	11	4.32688846994	8887.85182101	117.534827843	254	4.45847183653	590147.997218	8203.54317108	43	5.39356697264	580039.99689	8907.16655157	455	217	136	136	148	153	131	206	0
DLR00014064	1	3	YOR202W	UD20-36_5h_3x	SD/MSG -ARG -HIS -LYS +Canavanine +clonNAT +G418 +Thialysine	cSGA_v3_r1	8	11	4.38727780732	10224.7699154	116.404042319	254	4.52890128186	670445.996694	9166.88479416	43	5.48633779458	662370.996395	10237.2261343	594	219	136	136	153	158	136	306	0
DLR00014064	1	4	YOR202W	UD20-36_5h_3x	SD/MSG -ARG -HIS -LYS +Canavanine +clonNAT +G418 +Thialysine	cSGA_v3_r1	8	11	4.2612002092	8885.58528351	110.272460104	254	4.43719203907	584469.997807	8031.60596438	43	5.37941864439	574954.997392	8482.84311614	727	220	136	136	154	160	138	409	0
DLR00014064	1	5	YOR202W	UD20-36_5h_3x	SD/MSG -ARG -HIS -LYS +Canavanine +clonNAT +G418 +Thialysine	cSGA_v3_r1	8	11	4.37190075178	9982.15913246	102.994070942	254	4.51175079872	652588.996874	9252.40588872	43	5.47042774375	646440.996531	10326.6635983	869	220	136	136	155	160	139	509	19
DLR00014064	1	6	YOR202W	UD20-36_5h_3x	SD/MSG -ARG -HIS -LYS +Canavanine +clonNAT +G418 +Thialysine	cSGA_v3_r1	8	11	4.35790204115	9297.3492246	84.2237431734	254	4.49189507629	598255.99716	7409.92976118	43	5.44393712471	590457.996586	8437.82190519	1001	217	136	136	154	161	138	457	0
DLR00014064	1	7	YOR202W	UD20-36_5h_3x	SD/MSG -ARG -HIS -LYS +Canavanine +clonNAT +G418 +Thialysine	cSGA_v3_r1	8	11	4.5311963918	10263.3607695	123.162623483	254	4.67052738811	661802.993749	7594.73368927	43	5.64040064346	656060.99326	8831.56598643	1139	220	136	136	155	161	137	456	0
DLR00014064	1	8	YOR202W	UD20-36_5h_3x	SD/MSG -ARG -HIS -LYS +Canavanine +clonNAT +G418 +Thialysine	cSGA_v3_r1	8	11	4.5906018057	8653.58521521	207.801233737	254	4.57029056012	581654.994553	7614.05243973	43	5.52160204692	573275.994179	8426.33557065	1274	222	136	136	155	161	138	567	0
DLR00014064	1	9	YOR202W	UD20-36_5h_3x	SD/MSG -ARG -HIS -LYS +Canavanine +clonNAT +G418 +Thialysine	cSGA_v3_r1	8	11	4.8478723005	10967.9610124	209.682264569	254	4.81811196265	736154.99187	8883.10735839	43	5.8018415802	731758.990981	10391.2465125	1411	214	136	136	156	162	137	565	0
DLR00014064	1	10	YOR202W	UD20-36_5h_3x	SD/MSG -ARG -HIS -LYS +Canavanine +clonNAT +G418 +Thialysine	cSGA_v3_r1	8	11	4.77715108831	9939.00397356	199.237904314	254	4.71136324313	669937.992476	9308.6520828	43	5.68565343264	664333.991711	10458.2530565	1548	215	136	136	154	160	136	585	0
DLR00014064	1	11	YOR202W	UD20-36_5h_3x	SD/MSG -ARG -HIS -LYS +Canavanine +clonNAT +G418 +Thialysine	cSGA_v3_r1	8	11	5.30510841062	10090.4053635	212.142639783	254	4.93406717061	703242.989869	8219.21324699	43	5.92252766122	697575.988684	9479.28304058	1685	214	136	136	155	161	136	575	0
DLR00014064	1	12	YOR202W	UD20-36_5h_3x	SD/MSG -ARG -HIS -LYS +Canavanine +clonNAT +G418 +Thialysine	cSGA_v3_r1	8	11	4.56070173817	9294.86288719	70.6696958795	254	4.68219839465	608437.992842	7365.3704262	43	5.65089955405	601273.992044	8192.47135608	1819	212	136	136	154	160	136	585	0
DLR00014064	1	13	YOR202W	UD20-36_5h_3x	SD/MSG -ARG -HIS -LYS +Canavanine +clonNAT +G418 +Thialysine	cSGA_v3_r1	8	11	5.17571658636	9879.5081589	240.078918477	254	4.83063619149	679367.990758	8428.32026042	43	5.8141682203	673183.989744	9460.13785511	1957	214	136	136	155	161	136	587	0
DLR00014064	1	14	YOR202W	UD20-36_5h_3x	SD/MSG -ARG -HIS -LYS +Canavanine +clonNAT +G418 +Thialysine	cSGA_v3_r1	8	11	4.68848957111	9103.2347523	224.907507027	254	4.65763218982	615353.99259	8043.26904074	43	5.62210608281	607402.992224	8995.17813382	2093	214	136	136	153	159	136	568	0
DLR00014064	1	15	YOR202W	UD20-36_5h_3x	SD/MSG -ARG -HIS -LYS +Canavanine +clonNAT +G418 +Thialysine	cSGA_v3_r1	8	11	4.68724804639	10078.7401794	91.1751245516	254	4.7949798879	660679.991513	7512.05900292	43	5.7717553788	654182.990919	8755.63620736	2230	214	136	136	154	160	135	545	0
DLR00014064	1	16	YOR202W	UD20-36_5h_3x	SD/MSG -ARG -HIS -LYS +Canavanine +clonNAT +G418 +Thialysine	cSGA_v3_r1	8	11	4.57220230453	10055.7865572	77.4167725054	254	4.63689548906	638314.994705	7656.85822243	43	5.60430425567	632160.994057	8591.65286639	2365	212	136	136	153	159	136	503	0
DLR00014064	1	17	YOR202W	UD20-36_5h_3x	SD/MSG -ARG -HIS -LYS +Canavanine +clonNAT +G418 +Thialysine	cSGA_v3_r1	8	11	4.98775537436	9870.97357138	216.833686037	254	4.85565413827	624789.181395	5993.74785023	43	5.83915877366	615008.620859	6591.35761393	2501	215	136	136	154	160	136	498	0
DLR00014064	1	18	YOR202W	UD20-36_5h_3x	SD/MSG -ARG -HIS -LYS +Canavanine +clonNAT +G418 +Thialysine	cSGA_v3_r1	8	11	4.74637968563	9290.81511978	213.131543758	254	4.60873093819	605983.993283	8796.57909059	43	5.56576574903	598000.992915	9416.63823571	2636	214	136	136	151	158	135	487	0
DLR00014064	1	19	YOR202W	UD20-36_5h_3x	SD/MSG -ARG -HIS -LYS +Canavanine +clonNAT +G418 +Thialysine	cSGA_v3_r1	8	11	5.91045800007	9763.52947659	239.76840068	254	4.84861334754	675603.990056	9311.30504979	43	5.82875594018	668697.98896	10075.5805188	2775	214	136	136	153	159	135	487	0
DLR00014064	1	20	YOR202W	UD20-36_5h_3x	SD/MSG -ARG -HIS -LYS +Canavanine +clonNAT +G418 +Thialysine	cSGA_v3_r1	8	11	4.80861251075	9892.02256446	202.193132976	254	4.72691643903	666959.992646	8981.52109607	43	5.69951606394	660357.991623	9653.39118639	2907	215	136	136	153	158	136	518	0
DLR00014064	1	21	YOR202W	UD20-36_5h_3x	SD/MSG -ARG -HIS -LYS +Canavanine +clonNAT +G418 +Thialysine	cSGA_v3_r1	8	11	4.96348879436	9386.15302435	209.348191229	254	4.74639429962	660438.991832	9217.67072765	43	5.71287005531	652334.990922	9823.98815427	3046	212	136	136	151	157	135	484	0
DLR00014064	1	22	YOR202W	UD20-36_5h_3x	SD/MSG -ARG -HIS -LYS +Canavanine +clonNAT +G418 +Thialysine	cSGA_v3_r1	8	11	6.27106939994	8830.95594886	303.73363925	254	4.66730819073	666851.993563	10524.3173957	43	5.6281395889	657956.992711	10868.0282925	3183	217	136	136	148	153	132	441	0
DLR00014064	1	23	YOR202W	UD20-36_5h_3x	SD/MSG -ARG -HIS -LYS +Canavanine +clonNAT +G418 +Thialysine	cSGA_v3_r1	8	11	6.02976950747	9507.75618207	309.646256352	254	4.73871306339	736112.992216	11498.2595944	43	5.70715363014	728889.99163	12600.2505815	3320	216	136	136	145	150	128	292	0
DLR00014064	1	24	YOR202W	UD20-36_5h_3x	SD/MSG -ARG -HIS -LYS +Canavanine +clonNAT +G418 +Thialysine	cSGA_v3_r1	8	11	4.51117230002	9663.71673576	173.198454401	254	4.47025105855	687090.996259	13686.3704745	43	5.50725231085	627476.609428	10083.2629681	3451	225	136	136	141	146	124	163	3
DLR00014064	2	1	YOR202W	UD20-36_5h_3x	SD/MSG -ARG -HIS -LYS +Canavanine +clonNAT +G418 +Thialysine	cSGA_v3_r1	8	11	4.44675862127	10532.6919093	179.841643774	254	4.63223374719	814362.996185	12834.098089	43	5.5982096981	808297.995992	14573.5716594	325	358	136	136	149	154	129	493	0
DLR00014064	2	2	YKR078W	UD20-36_5h_3x	SD/MSG -ARG -HIS -LYS +Canavanine +clonNAT +G418 +Thialysine	cSGA_v3_r1	8	11	4.41511223173	9414.51795865	109.551977633	254	4.63662800323	719398.995995	9630.81191886	43	5.60819257979	712025.995389	10765.877943	459	350	136	136	152	157	134	745	0
DLR00014064	2	3	YJR107W	UD20-36_5h_3x	SD/MSG -ARG -HIS -LYS +Canavanine +clonNAT +G418 +Thialysine	cSGA_v3_r1	8	11	4.65834641224	9664.04910324	113.673395886	254	4.7463835359	715663.993501	9101.11572633	43	5.72488766073	708889.992549	10085.6737836	596	353	136	136	155	160	136	813	0
DLR00014064	2	4	YKR010C	UD20-36_5h_3x	SD/MSG -ARG -HIS -LYS +Canavanine +clonNAT +G418 +Thialysine	cSGA_v3_r1	8	11	4.52913474573	9199.23389474	74.4636606686	254	4.64031832507	651949.995758	8365.91982105	43	5.60559737676	644844.99477	9127.74376403	733	357	136	136	154	159	137	851	1
DLR00014064	2	5	YKL175W	UD20-36_5h_3x	SD/MSG -ARG -HIS -LYS +Canavanine +clonNAT +G418 +Thialysine	cSGA_v3_r1	8	11	4.21349760084	8395.93453481	73.0652117624	254	4.49776411375	560711.861041	5901.48520559	43	5.38919903679	582891.997524	9493.01975303	864	362	136	136	153	159	138	924	3
DLR00014064	2	6	YLL026W	UD20-36_5h_3x	SD/MSG -ARG -HIS -LYS +Canavanine +clonNAT +G418 +Thialysine	cSGA_v3_r1	8	11	4.49884819553	8598.36495103	85.0651466677	254	4.69168087889	624402.993733	7029.44914769	43	5.66108508942	617191.992842	8088.02547898	1002	353	136	136	156	162	138	823	0
DLR00014064	2	7	YKR087C	UD20-36_5h_3x	SD/MSG -ARG -HIS -LYS +Canavanine +clonNAT +G418 +Thialysine	cSGA_v3_r1	8	11	4.69459151655	10008.7498756	72.4096668307	254	4.83673465177	715044.992847	7068.12568822	43	5.82547505799	709783.991852	8286.48220445	1137	352	136	136	157	162	138	878	0
DLR00014064	2	8	YKR090W	UD20-36_5h_3x	SD/MSG -ARG -HIS -LYS +Canavanine +clonNAT +G418 +Thialysine	cSGA_v3_r1	8	11	4.38324548129	8796.90253216	80.2401208313	254	4.56761750084	621626.996689	7467.90301766	43	5.53178022723	616213.99609	8629.93914978	1276	355	136	136	154	160	137	1014	0
DLR00014064	2	9	YKR027W	UD20-36_5h_3x	SD/MSG -ARG -HIS -LYS +Canavanine +clonNAT +G418 +Thialysine	cSGA_v3_r1	8	11	3.90373547041	7387.9221877	40.7177659658	254	4.1354358319	445551.999529	5224.20616258	43	5.04700481367	438329.999576	5049.80675952	1404	355	136	136	141	150	129	846	0
DLR00014064	2	10	YKR065C	UD20-36_5h_3x	SD/MSG -ARG -HIS -LYS +Canavanine +clonNAT +G418 +Thialysine	cSGA_v3_r1	8	11	4.49430178179	9080.2241296	58.2492759576	254	4.63390043281	625804.996361	5880.94163444	43	5.60471261591	618553.99575	6600.06927812	1547	353	136	136	149	157	136	1002	0
DLR00014064	2	11	YLL012W	UD20-36_5h_3x	SD/MSG -ARG -HIS -LYS +Canavanine +clonNAT +G418 +Thialysine	cSGA_v3_r1	8	11	4.67824662787	9868.85458418	69.2971281745	254	4.80297539197	715133.992736	8069.78517793	43	5.79381424441	708721.991771	9304.84474361	1682	353	136	136	153	159	134	971	0
DLR00014064	2	12	YJR134C	UD20-36_5h_3x	SD/MSG -ARG -HIS -LYS +Canavanine +clonNAT +G418 +Thialysine	cSGA_v3_r1	8	11	4.72744630709	9579.44198747	72.337714273	254	4.83431620918	698665.992709	7204.62257283	43	5.82381703034	692211.99151	8425.10073558	1822	352	136	136	153	159	134	947	0
DLR00014064	2	13	YKL157W	UD20-36_5h_3x	SD/MSG -ARG -HIS -LYS +Canavanine +clonNAT +G418 +Thialysine	cSGA_v3_r1	8	11	4.66096149857	9329.52394783	80.9525077821	254	4.83051371498	689206.991745	7976.32953343	43	5.82070174673	682639.99056	9222.46401013	1954	349	136	136	153	160	134	953	0
DLR00014064	2	14	YKR029C	UD20-36_5h_3x	SD/MSG -ARG -HIS -LYS +Canavanine +clonNAT +G418 +Thialysine	cSGA_v3_r1	8	11	4.30487778935	8192.65326604	65.741534438	254	4.41709968061	629348.9978	11322.7182246	43	5.37404375743	622312.997611	12705.3818151	2090	350	136	136	155	161	138	1276	0
DLR00014064	2	15	YKR099W	UD20-36_5h_3x	SD/MSG -ARG -HIS -LYS +Canavanine +clonNAT +G418 +Thialysine	cSGA_v3_r1	8	11	3.76792463876	6995.39436808	56.4073086012	254	3.90493362496	431401.999435	6419.76836991	43	4.80258753426	423153.999645	6477.4668329	2228	353	136	136	140	149	130	1076	0
DLR00014064	2	16	YLL042C	UD20-36_5h_3x	SD/MSG -ARG -HIS -LYS +Canavanine +clonNAT +G418 +Thialysine	cSGA_v3_r1	8	11	4.50770989986	10146.1872306	64.7161337351	254	4.6462656306	718075.997034	9383.74277169	43	5.62478274452	712512.996306	10473.4816555	2365	351	136	136	152	159	137	1000	0
DLR00014064	2	17	YKL167C	UD20-36_5h_3x	SD/MSG -ARG -HIS -LYS +Canavanine +clonNAT +G418 +Thialysine	cSGA_v3_r1	8	11	3.84967509076	6078.66436147	21.4548039343	254	4.14509465726	354941.999993	3339.894985	43	5.05906408932	342094.679342	1384.52806431	2498	350	136	136	137	148	134	1179	0
DLR00014064	2	18	YKR032W	UD20-36_5h_3x	SD/MSG -ARG -HIS -LYS +Canavanine +clonNAT +G418 +Thialysine	cSGA_v3_r1	8	11	4.80427260016	10039.9345828	106.651185888	254	4.90336203455	733071.990795	8818.14762654	43	5.97050220463	692715.325121	6271.34958193	2638	351	136	136	154	160	136	920	0
DLR00014064	2	19	YKL096W	UD20-36_5h_3x	SD/MSG -ARG -HIS -LYS +Canavanine +clonNAT +G418 +Thialysine	cSGA_v3_r1	8	11	4.7872888146	9678.27778351	84.9095439222	254	4.85088032555	699011.992099	7947.57523226	43	5.83982469623	691431.990747	8797.44806097	2773	349	136	136	153	159	135	907	0
DLR00014064	2	20	YLL039C	UD20-36_5h_3x	SD/MSG -ARG -HIS -LYS +Canavanine +clonNAT +G418 +Thialysine	cSGA_v3_r1	8	11	3.82115001174	6881.15540386	57.699246453	254	3.97322044414	444099.999408	7529.03257318	43	4.88570163467	437114.999818	7030.63444484	2908	357	136	136	142	150	132	1416	0
DLR00014064	2	21	YKR005C	UD20-36_5h_3x	SD/MSG -ARG -HIS -LYS +Canavanine +clonNAT +G418 +Thialysine	cSGA_v3_r1	8	11	4.54027723565	9629.0908731	80.9795089824	254	4.65730686566	710003.996112	10009.6208107	43	5.63962081934	704167.994904	10924.8844022	3047	352	136	136	151	156	135	1078	0
DLR00014064	2	22	YJR140C	UD20-36_5h_3x	SD/MSG -ARG -HIS -LYS +Canavanine +clonNAT +G418 +Thialysine	cSGA_v3_r1	8	11	4.08821954303	7790.23210367	71.6010925304	254	4.24168158912	545620.999048	8641.36658924	43	5.1930372018	538013.999101	8945.41949525	3181	350	136	136	141	148	132	1291	0
DLR00014064	2	23	YKR024C	UD20-36_5h_3x	SD/MSG -ARG -HIS -LYS +Canavanine +clonNAT +G418 +Thialysine	cSGA_v3_r1	8	11	4.31410196076	9145.51179898	99.6781280275	254	4.53972805612	674859.997698	9149.44610742	43	5.51094293048	667958.996919	9702.20927817	3315	358	136	136	141	146	125	868	0
DLR00014064	2	24	YOR202W	UD20-36_5h_3x	SD/MSG -ARG -HIS -LYS +Canavanine +clonNAT +G418 +Thialysine	cSGA_v3_r1	8	11	4.61411112925	11444.1825384	169.572669923	254	4.72145378195	920029.994558	16251.9995727	43	5.69509360256	916393.994446	18499.2547723	3456	352	136	136	143	148	124	458	0
DLR00014064	3	1	YOR202W	UD20-36_5h_3x	SD/MSG -ARG -HIS -LYS +Canavanine +clonNAT +G418 +Thialysine	cSGA_v3_r1	8	11	4.40227382711	10763.9762062	176.338735112	254	4.59900685038	853461.99725	13885.7443762	43	5.56961030483	848937.997143	15790.2451234	322	494	136	136	151	155	131	708	0
DLR00014064	3	2	YKL066W	UD20-36_5h_3x	SD/MSG -ARG -HIS -LYS +Canavanine +clonNAT +G418 +Thialysine	cSGA_v3_r1	8	11	4.32634033808	8912.31440519	112.118835537	254	4.44314159673	655163.998105	10085.5583506	43	5.40404110498	648384.997813	10808.8348597	458	491	136	136	149	154	132	936	0
DLR00014064	3	3	YKL010C	UD20-36_5h_3x	SD/MSG -ARG -HIS -LYS +Canavanine +clonNAT +G418 +Thialysine	cSGA_v3_r1	8	11	4.93645801982	9838.99554841	116.088653435	254	5.00020470829	706137.725571	5558.56580851	43	5.94212715326	723978.990018	8454.99366936	594	494	136	136	154	159	135	841	0
DLR00014064	3	4	YJR121W	UD20-36_5h_3x	SD/MSG -ARG -HIS -LYS +Canavanine +clonNAT +G418 +Thialysine	cSGA_v3_r1	8	11	4.70314056409	9534.6526766	99.8288907132	254	4.8182668089	694976.99222	8326.05526353	43	5.80834187695	687575.991178	8884.14278456	732	491	136	136	154	160	136	897	0
DLR00014064	3	5	YKR035C	UD20-36_5h_3x	SD/MSG -ARG -HIS -LYS +Canavanine +clonNAT +G418 +Thialysine	cSGA_v3_r1	8	11	4.43225218942	8187.86407001	59.8437021585	254	4.66590654527	577424.995567	4563.27658316	43	5.63229486396	569999.994434	4923.91696712	869	490	136	136	153	159	138	1145	0
DLR00014064	3	6	YKL115C	UD20-36_5h_3x	SD/MSG -ARG -HIS -LYS +Canavanine +clonNAT +G418 +Thialysine	cSGA_v3_r1	8	11	4.29021238403	7943.05658229	51.1560134342	254	4.53090038376	536713.659134	4997.16332658	43	5.42561528244	554767.997334	8224.22003585	1005	491	136	136	153	159	137	945	0
DLR00014064	3	7	YKL096W-A	UD20-36_5h_3x	SD/MSG -ARG -HIS -LYS +Canavanine +clonNAT +G418 +Thialysine	cSGA_v3_r1	8	11	4.82223502795	10360.6625877	73.381509345	254	4.8918787852	768246.99251	8566.87552921	43	5.8826692788	763064.991311	9697.46846683	1137	489	136	136	158	163	137	937	0
DLR00014064	3	8	YKL206C	UD20-36_5h_3x	SD/MSG -ARG -HIS -LYS +Canavanine +clonNAT +G418 +Thialysine	cSGA_v3_r1	8	11	4.24870525002	7935.30461981	51.8874812663	254	4.50933383041	530385.09621	4873.00951019	43	5.40512146536	549296.99735	8229.14051004	1277	492	136	136	151	158	135	1073	0
DLR00014064	3	9	YJR149W	UD20-36_5h_3x	SD/MSG -ARG -HIS -LYS +Canavanine +clonNAT +G418 +Thialysine	cSGA_v3_r1	8	11	4.53758128902	9715.47357848	68.9509323044	254	4.74373918265	719535.99418	8528.26192951	43	5.72455807126	713809.993454	9656.88198521	1410	493	136	136	156	161	136	1072	0
DLR00014064	3	10	YKL110C	UD20-36_5h_3x	SD/MSG -ARG -HIS -LYS +Canavanine +clonNAT +G418 +Thialysine	cSGA_v3_r1	8	11	3.7916128177	6335.251105	34.1975537459	254	3.83818355491	372126.999165	6576.65069389	43	4.7283520054	364261.999805	6574.84194657	1549	492	136	136	136	146	128	1180	0
DLR00014064	3	11	YKL201C	UD20-36_5h_3x	SD/MSG -ARG -HIS -LYS +Canavanine +clonNAT +G418 +Thialysine	cSGA_v3_r1	8	11	4.65475659245	9737.55196602	76.6450939656	254	4.86349894401	710320.992873	6371.586358	43	5.85910003135	705081.991626	7470.94964631	1684	490	136	136	154	159	131	1041	0
DLR00014064	3	12	YKL037W	UD20-36_5h_3x	SD/MSG -ARG -HIS -LYS +Canavanine +clonNAT +G418 +Thialysine	cSGA_v3_r1	8	11	4.22804436915	7420.22844812	47.0565761235	254	4.42174940508	477599.794865	4088.59166378	43	5.32224643767	491863.99746	6832.14158661	1821	485	136	136	146	153	131	1221	0
DLR00014064	3	13	YKR041W	UD20-36_5h_3x	SD/MSG -ARG -HIS -LYS +Canavanine +clonNAT +G418 +Thialysine	cSGA_v3_r1	8	11	4.69491585351	9463.07318316	72.3528326019	254	4.87835728067	696554.992014	7193.61267889	43	5.86973107094	691348.99066	8348.20571404	1957	489	136	136	153	159	132	1051	0
DLR00014064	3	14	YKL100C	UD20-36_5h_3x	SD/MSG -ARG -HIS -LYS +Canavanine +clonNAT +G418 +Thialysine	cSGA_v3_r1	8	11	4.24018156831	7927.46831388	56.6806976229	254	4.50172286347	571415.997751	7388.66371752	43	5.45816932218	564833.996833	8247.50639506	2092	490	136	136	151	157	133	1167	0
DLR00014064	3	15	YKL040C	UD20-36_5h_3x	SD/MSG -ARG -HIS -LYS +Canavanine +clonNAT +G418 +Thialysine	cSGA_v3_r1	8	11	4.60354069836	9090.96256606	48.3133396006	254	4.76835686105	637081.994608	4797.7919344	43	5.74633877857	630529.993545	5488.59640707	2227	489	136	136	151	157	130	989	0
DLR00014064	3	16	YJR124C	UD20-36_5h_3x	SD/MSG -ARG -HIS -LYS +Canavanine +clonNAT +G418 +Thialysine	cSGA_v3_r1	8	11	4.41055508471	8391.67115416	38.7312325912	254	4.60123411756	554441.450234	4566.27793819	43	5.50987909423	571286.997147	7790.72643634	2361	485	136	136	149	156	133	874	0
DLR00014064	3	17	YLL032C	UD20-36_5h_3x	SD/MSG -ARG -HIS -LYS +Canavanine +clonNAT +G418 +Thialysine	cSGA_v3_r1	8	11	4.81914546277	9756.47717661	83.339281393	254	4.90797870258	710890.991612	6973.18369484	43	5.90012724558	704723.990434	8211.33897721	2500	488	136	136	154	159	134	897	0
DLR00014064	3	18	YKL130C	UD20-36_5h_3x	SD/MSG -ARG -HIS -LYS +Canavanine +clonNAT +G418 +Thialysine	cSGA_v3_r1	8	11	4.51324183536	8661.64568878	64.4606344009	254	4.6661776162	615596.993909	7470.16571851	43	5.644875733	608006.993036	8312.60807867	2636	490	136	136	150	156	133	987	0
DLR00014064	3	19	YKL034W	UD20-36_5h_3x	SD/MSG -ARG -HIS -LYS +Canavanine +clonNAT +G418 +Thialysine	cSGA_v3_r1	8	11	4.64216435709	8963.65225134	92.7959388028	254	4.76174662674	655299.992596	8811.32986255	43	5.74664353063	649075.991206	9300.69587111	2775	490	136	136	152	158	135	1095	0
DLR00014064	3	20	YLL023C	UD20-36_5h_3x	SD/MSG -ARG -HIS -LYS +Canavanine +clonNAT +G418 +Thialysine	cSGA_v3_r1	8	11	4.39044692059	8439.84566324	80.5217864551	254	4.59573369755	578182.058531	6649.98382087	43	5.50620404207	605656.996148	9824.72594469	2909	490	136	136	150	156	135	1423	0
DLR00014064	3	21	YKL129C	UD20-36_5h_3x	SD/MSG -ARG -HIS -LYS +Canavanine +clonNAT +G418 +Thialysine	cSGA_v3_r1	8	11	4.86925442619	9815.79425819	109.55029863	254	4.98527397849	730793.199988	6238.93838996	43	5.99339753511	720645.683797	6808.96968793	3046	493	136	136	154	159	136	1002	0
DLR00014064	3	22	YLL016W	UD20-36_5h_3x	SD/MSG -ARG -HIS -LYS +Canavanine +clonNAT +G418 +Thialysine	cSGA_v3_r1	8	11	4.73794978353	10012.8239341	125.295646504	254	4.83797230541	788478.992358	10358.1175644	43	5.83362911282	783039.991405	11593.0810673	3182	491	136	136	150	155	133	961	0
DLR00014064	3	23	YKL077W	UD20-36_5h_3x	SD/MSG -ARG -HIS -LYS +Canavanine +clonNAT +G418 +Thialysine	cSGA_v3_r1	8	11	4.68554387009	9588.65260059	141.277954463	254	4.79938700942	811884.992027	12738.6320503	43	5.786163045	804686.991345	14099.0243064	3320	489	136	136	150	154	130	886	0
DLR00014064	3	24	YOR202W	UD20-36_5h_3x	SD/MSG -ARG -HIS -LYS +Canavanine +clonNAT +G418 +Thialysine	cSGA_v3_r1	8	11	4.46604053129	10776.2397222	195.3052405	254	4.70094527913	926556.995484	16128.0798232	43	5.67057442177	922189.995366	18427.9053009	3457	490	136	136	147	151	125	654	0
DLR00014064	4	1	YOR202W	UD20-36_5h_3x	SD/MSG -ARG -HIS -LYS +Canavanine +clonNAT +G418 +Thialysine	cSGA_v3_r1	8	11	4.45494514453	10616.209054	133.918309037	254	4.60247437705	851965.997582	12505.4266076	43	5.57508747368	846608.997279	14432.8887789	319	630	136	136	152	157	132	699	0
DLR00014064	4	2	YKR096W	UD20-36_5h_3x	SD/MSG -ARG -HIS -LYS +Canavanine +clonNAT +G418 +Thialysine	cSGA_v3_r1	8	11	4.74023537099	10303.8158788	139.6106189	254	4.87754284692	816774.993055	8816.6720741	43	5.8706015868	812111.99203	10320.9924626	458	626	136	136	156	160	135	870	0
DLR00014064	4	3	YKL140W	UD20-36_5h_3x	SD/MSG -ARG -HIS -LYS +Canavanine +clonNAT +G418 +Thialysine	cSGA_v3_r1	8	11	4.64670933312	9455.32200115	85.6975072181	254	4.79106354075	681269.993946	7256.00296739	43	5.77967211965	674978.992409	7695.58601644	593	628	136	136	152	157	135	861	0
DLR00014064	4	4	YJR125C	UD20-36_5h_3x	SD/MSG -ARG -HIS -LYS +Canavanine +clonNAT +G418 +Thialysine	cSGA_v3_r1	8	11	5.09380562819	9139.80219896	98.257070439	254	5.04773302982	678755.992151	5675.26991579	43	6.0388321655	670027.989796	5858.59990871	730	628	136	136	155	160	135	688	0
DLR00014064	4	5	YKL164C	UD20-36_5h_3x	SD/MSG -ARG -HIS -LYS +Canavanine +clonNAT +G418 +Thialysine	cSGA_v3_r1	8	11	4.80071697177	10034.6839455	104.231821102	254	4.87658320336	729316.993046	7169.72913752	43	5.86525394229	723306.991687	7909.46719165	867	626	136	136	155	160	137	903	0
DLR00014064	4	6	YKR074W	UD20-36_5h_3x	SD/MSG -ARG -HIS -LYS +Canavanine +clonNAT +G418 +Thialysine	cSGA_v3_r1	8	11	3.8068663291	6045.4314603	43.8673870621	254	3.88596983766	389064.999115	7225.59169774	43	4.77658249691	381877.999876	6909.19374611	998	624	136	136	143	151	133	1635	0
DLR00014064	4	7	YKL031W	UD20-36_5h_3x	SD/MSG -ARG -HIS -LYS +Canavanine +clonNAT +G418 +Thialysine	cSGA_v3_r1	8	11	4.56261477383	9214.18482857	59.8058309066	254	4.65689073742	648548.99645	6168.28107381	43	5.62669748571	641450.995704	7016.45934233	1137	628	136	136	152	158	135	810	0
DLR00014064	4	8	YKL062W	UD20-36_5h_3x	SD/MSG -ARG -HIS -LYS +Canavanine +clonNAT +G418 +Thialysine	cSGA_v3_r1	8	11	4.47018876562	9138.92289476	42.6697918044	254	4.61406297756	648200.997888	6826.34995329	43	5.58050792264	640450.997004	7648.87444329	1277	627	136	136	152	158	134	878	0
DLR00014064	4	9	YLL020C	UD20-36_5h_3x	SD/MSG -ARG -HIS -LYS +Canavanine +clonNAT +G418 +Thialysine	cSGA_v3_r1	8	11	4.38699245727	8885.08602343	67.5034299632	254	4.62023033076	680928.995787	9342.97738411	43	5.5909765291	673847.995603	10416.0422234	1405	629	136	136	157	162	136	1151	0
DLR00014064	4	10	YKR106W	UD20-36_5h_3x	SD/MSG -ARG -HIS -LYS +Canavanine +clonNAT +G418 +Thialysine	cSGA_v3_r1	8	11	4.72707645656	10060.9375846	63.1908987668	254	4.90089023868	761266.992417	7880.40381387	43	5.89261024018	755540.991264	9034.71196614	1546	627	136	136	156	161	135	1005	0
DLR00014064	4	11	YKL092C	UD20-36_5h_3x	SD/MSG -ARG -HIS -LYS +Canavanine +clonNAT +G418 +Thialysine	cSGA_v3_r1	8	11	4.49378746254	9028.80607198	49.8878713201	254	4.68262004996	659429.995669	7780.65264521	43	5.66304559155	653741.994526	8624.24272796	1682	627	136	136	153	158	134	1160	0
DLR00014064	4	12	YKL015W	UD20-36_5h_3x	SD/MSG -ARG -HIS -LYS +Canavanine +clonNAT +G418 +Thialysine	cSGA_v3_r1	8	11	4.67237425062	9473.09505908	51.766539232	254	4.82233670761	707474.992928	8133.84866805	43	5.80914484392	701591.991705	9304.17370594	1818	622	136	136	154	159	134	922	0
DLR00014064	4	13	YKL208W	UD20-36_5h_3x	SD/MSG -ARG -HIS -LYS +Canavanine +clonNAT +G418 +Thialysine	cSGA_v3_r1	8	11	4.48517771701	8224.08930479	30.9854361009	254	4.68924536538	524280.99796	3199.39348313	43	5.67602195212	508947.966522	1355.76055412	1953	629	136	136	143	150	131	882	0
DLR00014064	4	14	YKL197C	UD20-36_5h_3x	SD/MSG -ARG -HIS -LYS +Canavanine +clonNAT +G418 +Thialysine	cSGA_v3_r1	8	11	4.41833574005	7493.3058066	42.1132711029	254	4.50697726054	480115.995974	7522.95797128	43	5.46252599267	473379.99524	7855.21379863	2091	626	136	136	143	150	130	1017	0
DLR00014064	4	15	YKL147C	UD20-36_5h_3x	SD/MSG -ARG -HIS -LYS +Canavanine +clonNAT +G418 +Thialysine	cSGA_v3_r1	8	11	4.77103237192	9865.03634079	65.2206144211	254	4.94045890407	730108.991646	7194.2519412	43	5.9343126227	724086.990272	8446.03333081	2227	625	136	136	154	159	133	857	0
DLR00014064	4	16	YKR058W	UD20-36_5h_3x	SD/MSG -ARG -HIS -LYS +Canavanine +clonNAT +G418 +Thialysine	cSGA_v3_r1	8	11	4.76826809515	8875.74410952	68.4426225034	254	4.90520640999	664286.991125	7431.23883433	43	5.89046361413	656754.989476	8436.88948875	2364	621	136	136	154	159	133	858	0
DLR00014064	4	17	YKL030W	UD20-36_5h_3x	SD/MSG -ARG -HIS -LYS +Canavanine +clonNAT +G418 +Thialysine	cSGA_v3_r1	8	11	4.71803408033	8999.05632694	62.8184536414	254	4.84083987255	669384.99155	8566.45584387	43	5.82834912945	661692.99011	9575.55227142	2500	623	136	136	153	159	134	889	0
DLR00014064	4	18	YKL116C	UD20-36_5h_3x	SD/MSG -ARG -HIS -LYS +Canavanine +clonNAT +G418 +Thialysine	cSGA_v3_r1	8	11	4.67320706738	8324.0533289	54.6974249856	254	4.76559674285	604065.992363	7525.60815774	43	5.74412191523	595463.990796	8233.70697889	2638	624	136	136	151	157	134	848	0
DLR00014064	4	19	YJR142W	UD20-36_5h_3x	SD/MSG -ARG -HIS -LYS +Canavanine +clonNAT +G418 +Thialysine	cSGA_v3_r1	8	11	4.73350126254	9013.07979536	59.5964586123	254	4.8555217744	673692.992373	8075.24720429	43	5.84058295816	667345.990606	8405.85672384	2775	621	136	136	153	158	133	1050	0
DLR00014064	4	20	YLL045C	UD20-36_5h_3x	SD/MSG -ARG -HIS -LYS +Canavanine +clonNAT +G418 +Thialysine	cSGA_v3_r1	8	11	4.35823816756	8376.52494829	71.448008676	254	4.42482391094	576809.998926	8934.62495997	43	5.39647574432	570335.99786	8846.16643898	2911	624	136	136	145	152	132	1136	0
DLR00014064	4	21	YLL009C	UD20-36_5h_3x	SD/MSG -ARG -HIS -LYS +Canavanine +clonNAT +G418 +Thialysine	cSGA_v3_r1	8	11	4.40241132973	7425.66972976	44.137233107	254	4.64126055133	499988.997818	3936.52559491	43	5.61047624109	493055.995707	2349.70891162	3051	629	136	136	142	150	137	1260	0
DLR00014064	4	22	YKR001C	UD20-36_5h_3x	SD/MSG -ARG -HIS -LYS +Canavanine +clonNAT +G418 +Thialysine	cSGA_v3_r1	8	11	3.83063461475	5494.86684061	27.6568435148	254	3.9981122403	329843.999843	5043.26628997	43	4.89654453558	322516.999464	3522.07331944	3185	633	136	136	131	140	127	1470	0
DLR00014064	4	23	YJR131W	UD20-36_5h_3x	SD/MSG -ARG -HIS -LYS +Canavanine +clonNAT +G418 +Thialysine	cSGA_v3_r1	8	11	4.73368402396	10075.990636	142.510341105	254	4.87863750238	852872.992931	9589.78230124	43	5.8678574288	846090.992018	11202.28661	3321	627	136	136	150	154	126	794	0
DLR00014064	4	24	YOR202W	UD20-36_5h_3x	SD/MSG -ARG -HIS -LYS +Canavanine +clonNAT +G418 +Thialysine	cSGA_v3_r1	8	11	4.4604549419	10973.3012784	191.589443794	254	4.74835644229	911874.717807	11763.5965826	43	5.64238438887	972504.996544	20864.6264295	3459	626	136	136	147	152	126	707	0
DLR00014064	5	1	YOR202W	UD20-36_5h_3x	SD/MSG -ARG -HIS -LYS +Canavanine +clonNAT +G418 +Thialysine	cSGA_v3_r1	8	11	4.55665268993	11358.9545268	181.680367656	254	4.77228838093	930470.994099	14226.3948273	43	5.75444749214	927436.993851	16488.4697692	321	764	136	136	154	158	133	751	0
DLR00014064	5	2	YKL023W	UD20-36_5h_3x	SD/MSG -ARG -HIS -LYS +Canavanine +clonNAT +G418 +Thialysine	cSGA_v3_r1	8	11	4.23028114298	8298.89750852	73.7717750722	254	4.40782133214	591068.998802	7809.46200814	43	5.36636448493	582538.998204	8187.6683033	457	766	136	136	147	152	132	801	0
DLR00014064	5	3	YLL017W	UD20-36_5h_3x	SD/MSG -ARG -HIS -LYS +Canavanine +clonNAT +G418 +Thialysine	cSGA_v3_r1	8	11	4.72665945488	9596.93988654	81.0211991181	254	4.88359677769	715797.992753	7503.33084656	43	5.87641054555	709566.991159	8082.13663344	596	765	136	136	154	159	137	848	0
DLR00014064	5	4	YKR091W	UD20-36_5h_3x	SD/MSG -ARG -HIS -LYS +Canavanine +clonNAT +G418 +Thialysine	cSGA_v3_r1	8	11	4.29343364141	7862.25319936	69.5794660868	254	4.53692288381	520430.652245	6131.81300507	43	5.42922985471	541184.996899	8642.37890248	724	764	136	136	149	155	136	1061	0
DLR00014064	5	5	YKR048C	UD20-36_5h_3x	SD/MSG -ARG -HIS -LYS +Canavanine +clonNAT +G418 +Thialysine	cSGA_v3_r1	8	11	4.82356760065	9661.53438687	95.9536416574	254	4.91638006598	715376.992617	6844.47115279	43	5.90398788532	708656.991094	7320.92315794	868	761	136	136	155	161	137	901	0
DLR00014064	5	6	YKR098C	UD20-36_5h_3x	SD/MSG -ARG -HIS -LYS +Canavanine +clonNAT +G418 +Thialysine	cSGA_v3_r1	8	11	4.38728017624	8832.03483973	55.319814155	254	4.59927482889	601267.695225	5262.84382739	43	5.50997351799	620423.997427	8318.25561902	1004	764	136	136	152	158	136	967	0
DLR00014064	5	7	YKL113C	UD20-36_5h_3x	SD/MSG -ARG -HIS -LYS +Canavanine +clonNAT +G418 +Thialysine	cSGA_v3_r1	8	11	3.43281884059	5209.29084736	58.8772204955	254	3.58378700298	270625.171545	5005.77251691	43	4.29509677805	280710.997878	5736.61566328	1139	761	136	136	133	143	128	1105	0
DLR00014064	5	8	YKL120W	UD20-36_5h_3x	SD/MSG -ARG -HIS -LYS +Canavanine +clonNAT +G418 +Thialysine	cSGA_v3_r1	8	11	4.4172296712	9834.3618803	56.1548984845	254	4.62427165295	701189.542425	4780.67696095	43	5.55006347382	723800.997973	8951.33096354	1276	763	136	136	155	161	136	1100	0
DLR00014064	5	9	YKL101W	UD20-36_5h_3x	SD/MSG -ARG -HIS -LYS +Canavanine +clonNAT +G418 +Thialysine	cSGA_v3_r1	8	11	0	11	16.7009232911	254	8.9995223092	31191.0206639	1276.7301891	43	0	43	83.377409315	1412	774	136	136	-1	-1	-1	3	0
DLR00014064	5	10	YKR056W	UD20-36_5h_3x	SD/MSG -ARG -HIS -LYS +Canavanine +clonNAT +G418 +Thialysine	cSGA_v3_r1	8	11	4.37655935603	8715.07486074	47.3724561818	254	4.54014407979	627606.998123	7320.75062658	43	5.50324501668	620327.997224	8100.57087666	1552	761	136	136	152	157	133	1020	0
DLR00014064	5	11	YKL044W	UD20-36_5h_3x	SD/MSG -ARG -HIS -LYS +Canavanine +clonNAT +G418 +Thialysine	cSGA_v3_r1	8	11	4.42433769788	8830.7275348	48.5190852814	254	4.61930058905	635790.996504	7981.48261479	43	5.5923196984	630501.995755	8715.01575532	1687	762	136	136	151	157	133	1136	0
DLR00014064	5	12	YKL074C	UD20-36_5h_3x	SD/MSG -ARG -HIS -LYS +Canavanine +clonNAT +G418 +Thialysine	cSGA_v3_r1	8	11	4.37513598009	8330.3766875	43.3401103302	254	4.44642417555	556271.998839	8819.67648566	43	5.47208328595	513716.414487	5031.51974488	1821	761	136	136	145	151	129	784	0
DLR00014064	5	13	YKR033C	UD20-36_5h_3x	SD/MSG -ARG -HIS -LYS +Canavanine +clonNAT +G418 +Thialysine	cSGA_v3_r1	8	11	4.94671297383	10615.3070901	80.2205592779	254	5.13044586727	774435.845257	5720.93808746	43	6.05133319508	807281.988147	11469.4450621	1958	766	136	136	155	160	134	915	0
DLR00014064	5	14	YKL168C	UD20-36_5h_3x	SD/MSG -ARG -HIS -LYS +Canavanine +clonNAT +G418 +Thialysine	cSGA_v3_r1	8	11	4.50014974842	8501.07927786	45.1489210519	254	4.66459782642	606368.995236	6459.36541196	43	5.63260990001	599283.994287	7202.59981876	2097	767	136	136	149	155	131	873	0
DLR00014064	5	15	YKR035W-A	UD20-36_5h_3x	SD/MSG -ARG -HIS -LYS +Canavanine +clonNAT +G418 +Thialysine	cSGA_v3_r1	8	11	4.5422197172	9220.85851813	51.7377454084	254	4.70790677645	642793.995193	6116.61833169	43	5.69113797478	638006.99404	6824.28323044	2231	763	136	136	148	154	132	1031	0
DLR00014064	5	16	YLL024C	UD20-36_5h_3x	SD/MSG -ARG -HIS -LYS +Canavanine +clonNAT +G418 +Thialysine	cSGA_v3_r1	8	11	4.47216634082	8276.80706749	45.6142150895	254	4.64673037463	576310.994232	7499.72181038	43	5.61470260669	569495.993217	8163.53103031	2366	764	136	136	147	153	131	973	0
DLR00014064	5	17	YKL158W	UD20-36_5h_3x	SD/MSG -ARG -HIS -LYS +Canavanine +clonNAT +G418 +Thialysine	cSGA_v3_r1	8	11	4.71504999273	9398.61417802	56.3145496796	254	4.86863806943	675696.991598	7745.22630759	43	5.86278197313	669656.990087	8706.72420438	2499	763	136	136	150	156	132	890	0
DLR00014064	5	18	YKR100C	UD20-36_5h_3x	SD/MSG -ARG -HIS -LYS +Canavanine +clonNAT +G418 +Thialysine	cSGA_v3_r1	8	11	4.76988279433	9367.65883416	74.242113025	254	4.90353330851	735562.98936	12139.3959091	43	5.89802540201	730059.98811	13359.3341223	2637	763	136	136	156	161	136	1092	0
DLR00014064	5	19	YKR003W	UD20-36_5h_3x	SD/MSG -ARG -HIS -LYS +Canavanine +clonNAT +G418 +Thialysine	cSGA_v3_r1	8	11	4.61282072026	9207.66020672	50.4536211713	254	4.72826926292	672418.994255	9525.93791406	43	5.71038048525	667129.992829	9961.64735665	2775	766	136	136	150	157	134	1099	0
DLR00014064	5	20	YLL021W	UD20-36_5h_3x	SD/MSG -ARG -HIS -LYS +Canavanine +clonNAT +G418 +Thialysine	cSGA_v3_r1	8	11	4.64183714033	9078.10768382	55.7689245775	254	4.77309016838	688153.993571	8284.31296637	43	5.76242468426	681352.992093	8754.41673426	2909	762	136	136	153	158	135	1039	0
DLR00014064	5	21	YKL029C	UD20-36_5h_3x	SD/MSG -ARG -HIS -LYS +Canavanine +clonNAT +G418 +Thialysine	cSGA_v3_r1	8	11	4.56764310329	9311.81077533	75.6019594034	254	4.70424215597	712517.993772	11211.9066669	43	5.69330686978	706783.992887	12106.971874	3047	763	136	136	151	157	135	1131	0
DLR00014064	5	22	YKL085W	UD20-36_5h_3x	SD/MSG -ARG -HIS -LYS +Canavanine +clonNAT +G418 +Thialysine	cSGA_v3_r1	8	11	4.46541786901	9708.44922583	67.8890537773	254	4.61295985849	739259.998138	9293.48126302	43	5.59254286296	733676.997171	10356.5747773	3183	763	136	136	148	154	132	971	0
DLR00014064	5	23	YKL212W	UD20-36_5h_3x	SD/MSG -ARG -HIS -LYS +Canavanine +clonNAT +G418 +Thialysine	cSGA_v3_r1	8	11	1.53359704329	480.000096695	34.8313835103	254	7.74305523426	44109.9	3300.06181812	43	2.35831913028	23222.3028036	313.430959034	3310	767	136	136	116	128	118	254	0
DLR00014064	5	24	YOR202W	UD20-36_5h_3x	SD/MSG -ARG -HIS -LYS +Canavanine +clonNAT +G418 +Thialysine	cSGA_v3_r1	8	11	4.29283036961	10407.764721	171.181523182	254	4.52589239269	951430.998339	19725.1074415	43	5.48160611608	945569.999047	21962.3586233	3457	762	136	136	148	152	127	753	0
DLR00014064	6	1	YOR202W	UD20-36_5h_3x	SD/MSG -ARG -HIS -LYS +Canavanine +clonNAT +G418 +Thialysine	cSGA_v3_r1	8	11	4.28414709018	10369.7788722	134.86926052	254	4.48171285454	834756.998639	13441.0501629	43	5.44285030554	830136.998906	15514.8836376	321	902	136	136	152	157	134	756	0
DLR00014064	6	2	YKL146W	UD20-36_5h_3x	SD/MSG -ARG -HIS -LYS +Canavanine +clonNAT +G418 +Thialysine	cSGA_v3_r1	8	11	4.72786795424	9877.97023767	111.885543001	254	4.888556483	797999.992491	8731.99172128	43	5.87856305355	792160.991446	10332.8772649	458	899	136	136	156	161	136	869	0
DLR00014064	6	3	YKR044W	UD20-36_5h_3x	SD/MSG -ARG -HIS -LYS +Canavanine +clonNAT +G418 +Thialysine	cSGA_v3_r1	8	11	4.534457079	9138.46081678	83.569534409	254	4.69285485349	675094.99541	8362.63846512	43	5.67355920143	668334.994196	8732.5702924	597	900	136	136	152	158	136	917	0
DLR00014064	6	4	YKL103C	UD20-36_5h_3x	SD/MSG -ARG -HIS -LYS +Canavanine +clonNAT +G418 +Thialysine	cSGA_v3_r1	8	11	4.57710231376	9327.35714748	69.2257878063	254	4.73512546839	679780.995144	8170.40381456	43	5.71842839628	672921.993676	8223.54008332	731	899	136	136	153	159	137	898	0
DLR00014064	6	5	YKL051W	UD20-36_5h_3x	SD/MSG -ARG -HIS -LYS +Canavanine +clonNAT +G418 +Thialysine	cSGA_v3_r1	8	11	4.72509191257	9299.03932125	57.1399042122	254	4.80799449863	683548.993272	7579.23767635	43	5.78843121319	675803.992035	8085.40266127	867	899	136	136	154	160	136	800	0
DLR00014064	6	6	YKL218C	UD20-36_5h_3x	SD/MSG -ARG -HIS -LYS +Canavanine +clonNAT +G418 +Thialysine	cSGA_v3_r1	8	11	4.73471383532	9442.97343115	83.6270079169	254	4.86254702333	716574.992477	7715.5037212	43	5.84531341326	709734.991276	8525.29939534	1005	898	136	136	156	162	137	893	0
DLR00014064	6	7	YKR061W	UD20-36_5h_3x	SD/MSG -ARG -HIS -LYS +Canavanine +clonNAT +G418 +Thialysine	cSGA_v3_r1	8	11	4.73126801209	10421.7570851	85.233708469	254	4.83718486236	789732.993791	8120.16451564	43	5.82097745788	784561.992939	9392.09572257	1140	897	136	136	156	162	137	890	0
DLR00014064	6	8	YKR020W	UD20-36_5h_3x	SD/MSG -ARG -HIS -LYS +Canavanine +clonNAT +G418 +Thialysine	cSGA_v3_r1	8	11	3.10838404222	3175.24415868	16.3041151203	254	3.47535473776	161758.999818	4527.60827034	43	4.14849382632	140029.710706	1221.5154506	1272	896	136	136	123	135	122	760	0
DLR00014064	6	9	YKR069W	UD20-36_5h_3x	SD/MSG -ARG -HIS -LYS +Canavanine +clonNAT +G418 +Thialysine	cSGA_v3_r1	8	11	4.55144861992	9155.39742199	56.2704255151	254	4.68665767574	689834.995543	7769.62490184	43	5.65518489732	682808.994917	8887.1119129	1415	900	136	136	155	160	135	934	0
DLR00014064	6	10	YJR126C	UD20-36_5h_3x	SD/MSG -ARG -HIS -LYS +Canavanine +clonNAT +G418 +Thialysine	cSGA_v3_r1	8	11	4.68338095554	9992.42621168	43.9678950443	254	4.72751893531	747274.995422	9714.53229119	43	5.7045907041	742222.994718	10994.9167828	1549	899	136	136	154	160	136	1013	0
DLR00014064	6	11	YJR152W	UD20-36_5h_3x	SD/MSG -ARG -HIS -LYS +Canavanine +clonNAT +G418 +Thialysine	cSGA_v3_r1	8	11	4.67790916687	9231.18315231	44.3481211749	254	4.75370490303	677577.993821	9051.63333098	43	5.73346015777	671348.992737	9882.88897911	1689	900	136	136	152	157	133	970	0
DLR00014064	6	12	YKL071W	UD20-36_5h_3x	SD/MSG -ARG -HIS -LYS +Canavanine +clonNAT +G418 +Thialysine	cSGA_v3_r1	8	11	4.75277874171	9301.55224459	47.956682628	254	4.81825609938	675480.992527	8188.9432094	43	5.7988552121	669116.991387	8966.50141858	1822	899	136	136	151	156	131	842	0
DLR00014064	6	13	YKL151C	UD20-36_5h_3x	SD/MSG -ARG -HIS -LYS +Canavanine +clonNAT +G418 +Thialysine	cSGA_v3_r1	8	11	4.87569986704	10177.9595854	65.401337449	254	4.95008518751	762148.990924	9702.65454968	43	6.02931407351	717659.342407	6052.37716444	1956	901	136	136	152	158	132	855	0
DLR00014064	6	14	YKL041W	UD20-36_5h_3x	SD/MSG -ARG -HIS -LYS +Canavanine +clonNAT +G418 +Thialysine	cSGA_v3_r1	8	11	3.97455210429	7084.32120232	25.257614964	254	4.18376314816	430981.999966	3654.75933217	43	5.10982757386	426717.999745	1810.4989732	2093	898	136	136	138	146	129	1369	0
DLR00014064	6	15	YKL026C	UD20-36_5h_3x	SD/MSG -ARG -HIS -LYS +Canavanine +clonNAT +G418 +Thialysine	cSGA_v3_r1	8	11	4.84275641641	9936.56204992	58.9719800702	254	5.02570205911	705284.763243	5341.11584483	43	5.94343812536	733611.989202	10393.5901618	2228	902	136	136	151	157	131	808	0
DLR00014064	6	16	YJR106W	UD20-36_5h_3x	SD/MSG -ARG -HIS -LYS +Canavanine +clonNAT +G418 +Thialysine	cSGA_v3_r1	8	11	5.04415264423	10181.4590287	58.7043624199	254	5.03594744622	765281.990167	9103.04824126	43	6.03443039293	759851.988523	10105.6707764	2366	900	136	136	152	157	132	845	0
DLR00014064	6	17	YKR039W	UD20-36_5h_3x	SD/MSG -ARG -HIS -LYS +Canavanine +clonNAT +G418 +Thialysine	cSGA_v3_r1	8	11	4.96114773574	9827.88513246	79.7932991422	254	5.02738093719	770268.989084	11362.3636577	43	6.02875226837	765562.987411	12373.1205498	2499	898	136	136	154	160	135	1036	0
DLR00014064	6	18	YLL025W	UD20-36_5h_3x	SD/MSG -ARG -HIS -LYS +Canavanine +clonNAT +G418 +Thialysine	cSGA_v3_r1	8	11	4.83147395603	9332.10547749	65.1907628561	254	4.93765102364	705645.991175	8507.17017332	43	5.93401993899	699629.989385	8955.44751216	2639	901	136	136	151	157	133	983	0
DLR00014064	6	19	YLL028W	UD20-36_5h_3x	SD/MSG -ARG -HIS -LYS +Canavanine +clonNAT +G418 +Thialysine	cSGA_v3_r1	8	11	4.42874354101	7896.0038446	49.4762347222	254	4.66701255007	595562.994378	8496.93252244	43	5.6407717184	589189.99276	8510.61468267	2778	898	136	136	150	157	134	1137	0
DLR00014064	6	20	YKL009W	UD20-36_5h_3x	SD/MSG -ARG -HIS -LYS +Canavanine +clonNAT +G418 +Thialysine	cSGA_v3_r1	8	11	3.05765764083	3854.99997331	18.3442975868	254	3.32331103105	184632.99972	5579.77197666	43	4.02032957197	175623.998962	1809.50551687	2907	898	136	136	119	132	120	977	0
DLR00014064	6	21	YJR146W	UD20-36_5h_3x	SD/MSG -ARG -HIS -LYS +Canavanine +clonNAT +G418 +Thialysine	cSGA_v3_r1	8	11	4.50032922339	8895.23187416	74.0307039413	254	4.65451815916	680939.994787	11044.4276197	43	5.63833305568	675780.993821	11840.8318907	3044	901	136	136	150	156	135	1290	1
DLR00014064	6	22	YKR042W	UD20-36_5h_3x	SD/MSG -ARG -HIS -LYS +Canavanine +clonNAT +G418 +Thialysine	cSGA_v3_r1	8	11	4.31129523744	7976.94594841	71.075547299	254	4.53444789406	563384.90826	6055.53422856	43	5.43972212814	588291.996679	9744.22618082	3184	902	136	136	145	152	132	1236	0
DLR00014064	6	23	YJR148W	UD20-36_5h_3x	SD/MSG -ARG -HIS -LYS +Canavanine +clonNAT +G418 +Thialysine	cSGA_v3_r1	8	11	4.40830532912	9414.61079826	114.253277497	254	4.57389304272	808055.996997	14795.9583259	43	5.54398030706	801076.996923	16328.8281296	3321	895	136	136	148	154	131	913	0
DLR00014064	6	24	YOR202W	UD20-36_5h_3x	SD/MSG -ARG -HIS -LYS +Canavanine +clonNAT +G418 +Thialysine	cSGA_v3_r1	8	11	4.39921452344	10648.0499877	189.942234307	254	4.57406462959	975200.997901	20009.4548959	43	5.53474846532	970732.998434	22464.1895202	3458	900	136	136	147	152	126	780	0
DLR00014064	7	1	YOR202W	UD20-36_5h_3x	SD/MSG -ARG -HIS -LYS +Canavanine +clonNAT +G418 +Thialysine	cSGA_v3_r1	8	11	4.4523089897	11240.3385706	156.845892605	254	4.64761786859	936687.997299	15019.2279718	43	5.62118704574	933295.997179	17426.7729528	321	1034	136	136	154	159	135	854	0
DLR00014064	7	2	YKL032C	UD20-36_5h_3x	SD/MSG -ARG -HIS -LYS +Canavanine +clonNAT +G418 +Thialysine	cSGA_v3_r1	8	11	3.75204673296	7125.01730811	56.9812915983	254	3.83744167253	411951.831131	6724.83657699	43	4.67681809936	437289.998268	10242.7906064	456	1034	136	136	135	144	129	860	0
DLR00014064	7	3	YKR059W	UD20-36_5h_3x	SD/MSG -ARG -HIS -LYS +Canavanine +clonNAT +G418 +Thialysine	cSGA_v3_r1	8	11	4.22431293791	7953.15764062	94.1758215204	254	4.2731977674	543621.999163	9359.41289457	43	5.22911713826	533923.998924	8979.91229386	592	1035	136	136	144	151	132	775	0
DLR00014064	7	4	YKL124W	UD20-36_5h_3x	SD/MSG -ARG -HIS -LYS +Canavanine +clonNAT +G418 +Thialysine	cSGA_v3_r1	8	11	4.56598390646	8685.17736266	57.4972067383	254	4.70230433247	658666.994666	9040.27348036	43	5.68110844384	650609.993545	9163.06551165	732	1035	136	136	154	160	138	969	0
DLR00014064	7	5	YLL007C	UD20-36_5h_3x	SD/MSG -ARG -HIS -LYS +Canavanine +clonNAT +G418 +Thialysine	cSGA_v3_r1	8	11	4.5639427	9356.20639504	68.7956168456	254	4.71344278138	667188.995564	7261.35832876	43	5.69242902995	660503.994367	7411.42769742	866	1040	136	136	151	158	136	848	0
DLR00014064	7	6	YKL105C	UD20-36_5h_3x	SD/MSG -ARG -HIS -LYS +Canavanine +clonNAT +G418 +Thialysine	cSGA_v3_r1	8	11	4.63861614544	8046.48398915	60.6364516771	254	4.72194708382	600731.993661	7146.21906207	43	5.68389008781	591011.992535	7118.80888303	1000	1044	136	136	154	160	136	766	0
DLR00014064	7	7	YKR026C	UD20-36_5h_3x	SD/MSG -ARG -HIS -LYS +Canavanine +clonNAT +G418 +Thialysine	cSGA_v3_r1	8	11	4.61663109329	9251.53142902	67.0980208838	254	4.76021209217	691817.994513	7136.26549349	43	5.73364512169	685235.99349	7852.92776188	1138	1042	136	136	154	160	135	867	0
DLR00014064	7	8	YKR049C	UD20-36_5h_3x	SD/MSG -ARG -HIS -LYS +Canavanine +clonNAT +G418 +Thialysine	cSGA_v3_r1	8	11	4.52147845186	9164.71432916	65.1223679904	254	4.67774808529	684990.995806	8076.62098851	43	5.64834294246	679517.995022	9027.28125398	1273	1035	136	136	154	159	135	974	0
DLR00014064	7	9	YKR036C	UD20-36_5h_3x	SD/MSG -ARG -HIS -LYS +Canavanine +clonNAT +G418 +Thialysine	cSGA_v3_r1	8	11	4.68739386374	9788.47326554	65.8964584227	254	4.76137410832	726246.994367	9171.00620796	43	5.74135860056	721145.993469	10255.0381358	1412	1033	136	136	153	158	134	916	0
DLR00014064	7	10	YKL187C	UD20-36_5h_3x	SD/MSG -ARG -HIS -LYS +Canavanine +clonNAT +G418 +Thialysine	cSGA_v3_r1	8	11	4.50978299183	8543.94427387	42.4508900747	254	4.66255485586	629420.994552	8627.08592671	43	5.63302842177	622108.993853	9308.00000136	1546	1036	136	136	151	157	133	959	0
DLR00014064	7	11	YKR064W	UD20-36_5h_3x	SD/MSG -ARG -HIS -LYS +Canavanine +clonNAT +G418 +Thialysine	cSGA_v3_r1	8	11	4.72445233628	10029.5797896	44.7619018936	254	4.8228721551	747674.993249	9886.11520774	43	5.80927674434	742826.992243	10935.3351645	1684	1035	136	136	152	157	133	928	0
DLR00014064	7	12	YKL117W	UD20-36_5h_3x	SD/MSG -ARG -HIS -LYS +Canavanine +clonNAT +G418 +Thialysine	cSGA_v3_r1	8	11	4.56654494874	9092.60472326	58.2969957315	254	4.68768967806	679332.99525	9135.64741649	43	5.66088021366	673577.994312	9805.67380852	1822	1037	136	136	151	156	132	927	0
DLR00014064	7	13	YKL093W	UD20-36_5h_3x	SD/MSG -ARG -HIS -LYS +Canavanine +clonNAT +G418 +Thialysine	cSGA_v3_r1	8	11	4.8209018734	10089.5665749	63.7343373639	254	4.95063877192	772135.991383	9126.03794892	43	5.94135270527	766849.990238	10008.9118603	1958	1036	136	136	153	158	131	849	0
DLR00014064	7	14	YKR034W	UD20-36_5h_3x	SD/MSG -ARG -HIS -LYS +Canavanine +clonNAT +G418 +Thialysine	cSGA_v3_r1	8	11	4.35127585511	9153.12058314	45.7709298216	254	4.50913622172	676217.998591	10951.6754857	43	5.47118336946	671291.997775	11594.812498	2095	1036	136	136	149	155	132	1008	0
DLR00014064	7	15	YKR023W	UD20-36_5h_3x	SD/MSG -ARG -HIS -LYS +Canavanine +clonNAT +G418 +Thialysine	cSGA_v3_r1	8	11	4.88275284134	10435.3319167	101.64128527	254	4.98576161139	811379.991023	9387.75909582	43	5.98090211771	807585.989747	10418.1482204	2228	1035	136	136	154	159	132	959	0
DLR00014064	7	16	YKR021W	UD20-36_5h_3x	SD/MSG -ARG -HIS -LYS +Canavanine +clonNAT +G418 +Thialysine	cSGA_v3_r1	8	11	4.53463830139	8743.92602158	44.474713493	254	4.72434843408	655778.99362	9290.04685609	43	5.70458753888	649481.992282	9786.76347843	2365	1041	136	136	150	156	132	1007	0
DLR00014064	7	17	YKL150W	UD20-36_5h_3x	SD/MSG -ARG -HIS -LYS +Canavanine +clonNAT +G418 +Thialysine	cSGA_v3_r1	8	11	4.56166002598	8648.8640795	41.2899046385	254	4.70405601792	632820.994249	8439.35939216	43	5.68380017525	627102.992757	8730.2969397	2505	1034	136	136	148	154	131	999	0
DLR00014064	7	18	YKL090W	UD20-36_5h_3x	SD/MSG -ARG -HIS -LYS +Canavanine +clonNAT +G418 +Thialysine	cSGA_v3_r1	8	11	4.49340678596	7856.38893462	45.2576517732	254	4.6353858177	581342.994535	8178.14597945	43	5.6115005153	574401.993083	8550.98877317	2643	1033	136	136	148	154	132	1107	0
DLR00014064	7	19	YKL005C	UD20-36_5h_3x	SD/MSG -ARG -HIS -LYS +Canavanine +clonNAT +G418 +Thialysine	cSGA_v3_r1	8	11	4.71361222469	9775.02235329	57.2220649522	254	4.94449850726	693665.994602	4502.2129008	43	5.97940751003	674804.574631	3255.52789924	2774	1037	136	136	147	153	124	881	0
DLR00014064	7	20	YKR040C	UD20-36_5h_3x	SD/MSG -ARG -HIS -LYS +Canavanine +clonNAT +G418 +Thialysine	cSGA_v3_r1	8	11	4.35461154773	8561.57960658	47.9025718555	254	4.48182969905	605801.998415	9644.70052279	43	5.45644778993	600153.997313	10090.8519406	2912	1035	136	136	145	152	132	1095	3
DLR00014064	7	21	YKR076W	UD20-36_5h_3x	SD/MSG -ARG -HIS -LYS +Canavanine +clonNAT +G418 +Thialysine	cSGA_v3_r1	8	11	5.13854206842	9632.94339705	88.4651684622	254	5.04970676662	754580.989764	8987.14876065	43	6.05286950529	748210.987848	10005.425509	3046	1038	136	136	152	157	134	860	0
DLR00014064	7	22	YKR067W	UD20-36_5h_3x	SD/MSG -ARG -HIS -LYS +Canavanine +clonNAT +G418 +Thialysine	cSGA_v3_r1	8	11	4.77121185465	9904.83095094	64.0430713156	254	4.90630025222	742542.99321	6358.59352149	43	5.90438767684	737209.991686	7255.25215803	3180	1037	136	136	145	152	132	873	0
DLR00014064	7	23	YKL199C	UD20-36_5h_3x	SD/MSG -ARG -HIS -LYS +Canavanine +clonNAT +G418 +Thialysine	cSGA_v3_r1	8	11	4.23335887025	8891.88843915	93.3002274844	254	4.43095871541	731257.998079	14586.5300288	43	5.39164154148	724551.99841	15844.7776256	3319	1038	136	136	144	151	129	945	0
DLR00014064	7	24	YOR202W	UD20-36_5h_3x	SD/MSG -ARG -HIS -LYS +Canavanine +clonNAT +G418 +Thialysine	cSGA_v3_r1	8	11	4.36044147958	10934.4741542	145.296355998	254	4.51399376468	983804.998861	19242.5904885	43	5.47372393452	978504.999505	21622.9615437	3456	1035	136	136	146	150	126	705	0
DLR00014064	8	1	YOR202W	UD20-36_5h_3x	SD/MSG -ARG -HIS -LYS +Canavanine +clonNAT +G418 +Thialysine	cSGA_v3_r1	8	11	4.57571997559	10928.1758208	169.78958409	254	4.73338582905	940316.994884	16233.5326131	43	5.70848956154	936778.994672	18607.1330825	323	1171	136	136	155	159	134	877	0
DLR00014064	8	2	YKR101W	UD20-36_5h_3x	SD/MSG -ARG -HIS -LYS +Canavanine +clonNAT +G418 +Thialysine	cSGA_v3_r1	8	11	4.01600138414	7269.32386194	64.2660063985	254	4.25546801209	573070.998898	9628.47732382	43	5.19615885559	563525.999237	10343.1214515	457	1168	136	136	151	157	136	1002	0
DLR00014064	8	3	YKL185W	UD20-36_5h_3x	SD/MSG -ARG -HIS -LYS +Canavanine +clonNAT +G418 +Thialysine	cSGA_v3_r1	8	11	4.6430534282	9632.62934197	96.9125748236	254	4.80907298976	761145.993323	9504.66724584	43	5.80071046762	754622.992324	10388.7616906	592	1172	136	136	155	160	138	916	0
DLR00014064	8	4	YKL109W	UD20-36_5h_3x	SD/MSG -ARG -HIS -LYS +Canavanine +clonNAT +G418 +Thialysine	cSGA_v3_r1	8	11	3.96523251178	6343.26124901	17.6501606141	254	4.24414465367	384319.999986	4689.01029645	43	5.17116552607	374177.999771	998.624973824	729	1175	136	136	135	146	133	881	0
DLR00014064	8	5	YKR060W	UD20-36_5h_3x	SD/MSG -ARG -HIS -LYS +Canavanine +clonNAT +G418 +Thialysine	cSGA_v3_r1	8	11	4.52355478694	9358.00608975	54.9287918893	254	4.68058653477	634914.428455	6098.14297422	43	5.60202436815	659476.996705	9327.52239414	865	1172	136	136	149	156	135	880	0
DLR00014064	8	6	YKR054C	UD20-36_5h_3x	SD/MSG -ARG -HIS -LYS +Canavanine +clonNAT +G418 +Thialysine	cSGA_v3_r1	8	11	4.46204151162	8595.27200119	58.8716245559	254	4.66509292399	613637.995866	6457.20842548	43	5.63700302615	607566.994574	6289.4439275	999	1171	136	136	150	157	134	973	0
DLR00014064	8	7	YKL006W	UD20-36_5h_3x	SD/MSG -ARG -HIS -LYS +Canavanine +clonNAT +G418 +Thialysine	cSGA_v3_r1	8	11	3.23027231334	4103.45630992	17.9515406497	254	3.35159174867	234132.999767	6663.47404235	43	4.07802857526	223152.998913	4368.48850854	1139	1172	136	136	131	141	126	938	0
DLR00014064	8	8	YJR128W	UD20-36_5h_3x	SD/MSG -ARG -HIS -LYS +Canavanine +clonNAT +G418 +Thialysine	cSGA_v3_r1	8	11	4.61504016013	9952.10699834	44.01518748	254	4.71789792399	726357.996742	8925.16225206	43	5.69605853733	722533.995519	9590.42118134	1274	1171	136	136	152	158	135	947	0
DLR00014064	8	9	YKR093W	UD20-36_5h_3x	SD/MSG -ARG -HIS -LYS +Canavanine +clonNAT +G418 +Thialysine	cSGA_v3_r1	8	11	4.54605436649	9143.80601435	46.1716106699	254	4.69007583595	664973.995704	9021.57561955	43	5.66337257332	660706.994648	9487.11618532	1411	1172	136	136	150	156	133	1016	0
DLR00014064	8	10	YKL198C	UD20-36_5h_3x	SD/MSG -ARG -HIS -LYS +Canavanine +clonNAT +G418 +Thialysine	cSGA_v3_r1	8	11	4.72904465189	9834.46891892	52.9683394943	254	4.82500750946	738278.993314	9712.027815	43	5.81209818418	733345.991924	10413.0391481	1550	1172	136	136	152	157	132	935	0
DLR00014064	8	11	YKL061W	UD20-36_5h_3x	SD/MSG -ARG -HIS -LYS +Canavanine +clonNAT +G418 +Thialysine	cSGA_v3_r1	8	11	4.76917591522	9547.73468165	50.519653187	254	4.85326112237	716918.992626	8475.11768018	43	5.83510544508	710957.991399	9183.88099898	1686	1172	136	136	151	156	131	797	0
DLR00014064	8	12	YLL002W	UD20-36_5h_3x	SD/MSG -ARG -HIS -LYS +Canavanine +clonNAT +G418 +Thialysine	cSGA_v3_r1	8	11	2.71237437272	2742.52273339	25.609617159	254	3.08965878017	161732.999769	6386.03174067	43	3.46577376198	148472.994376	3481.86892935	1815	1177	136	136	127	137	122	697	0
DLR00014064	8	13	YKL063C	UD20-36_5h_3x	SD/MSG -ARG -HIS -LYS +Canavanine +clonNAT +G418 +Thialysine	cSGA_v3_r1	8	11	4.63222215779	9697.52062346	56.357875226	254	4.73944813352	748439.995927	8502.53792323	43	5.71345286901	743212.994872	9457.98082695	1955	1174	136	136	153	158	132	872	0
DLR00014064	8	14	YKR082W	UD20-36_5h_3x	SD/MSG -ARG -HIS -LYS +Canavanine +clonNAT +G418 +Thialysine	cSGA_v3_r1	8	11	3.2916036279	5709.54644347	43.1980785977	254	3.39984361341	361487.999663	8064.61302735	43	4.30383536534	326554.403002	4329.11031587	2093	1174	136	136	136	144	128	1412	0
DLR00014064	8	15	YKL204W	UD20-36_5h_3x	SD/MSG -ARG -HIS -LYS +Canavanine +clonNAT +G418 +Thialysine	cSGA_v3_r1	8	11	0	11	13.2283398801	254	12	31016.7	1342.28857093	43	0	43	71.5725580089	2227	1181	136	136	-1	-1	-1	6	0
DLR00014064	8	16	YKR088C	UD20-36_5h_3x	SD/MSG -ARG -HIS -LYS +Canavanine +clonNAT +G418 +Thialysine	cSGA_v3_r1	8	11	4.90043280621	10252.2961771	91.5864985611	254	4.94993507257	810950.991019	10623.502263	43	6.02925999177	764969.435985	6875.44113642	2365	1173	136	136	153	158	133	1010	0
DLR00014064	8	17	YKR014C	UD20-36_5h_3x	SD/MSG -ARG -HIS -LYS +Canavanine +clonNAT +G418 +Thialysine	cSGA_v3_r1	8	11	4.64146557945	9252.65706016	44.3946016445	254	4.76107024028	686998.993981	7872.3036157	43	5.74602698255	682318.992776	8789.04579088	2504	1171	136	136	149	155	132	965	0
DLR00014064	8	18	YKR070W	UD20-36_5h_3x	SD/MSG -ARG -HIS -LYS +Canavanine +clonNAT +G418 +Thialysine	cSGA_v3_r1	8	11	4.51735150011	8634.02529456	53.4774409845	254	4.71712336979	638307.994036	7844.1140872	43	5.70157832338	634524.992697	8541.85141345	2637	1175	136	136	148	154	132	1215	0
DLR00014064	8	19	YKL039W	UD20-36_5h_3x	SD/MSG -ARG -HIS -LYS +Canavanine +clonNAT +G418 +Thialysine	cSGA_v3_r1	8	11	4.76860076635	8318.06327947	55.6701760205	254	4.83689565496	622138.992014	7169.99332306	43	5.82565495947	614734.990164	7800.91658295	2778	1173	136	136	148	155	132	845	0
DLR00014064	8	20	YKR045C	UD20-36_5h_3x	SD/MSG -ARG -HIS -LYS +Canavanine +clonNAT +G418 +Thialysine	cSGA_v3_r1	8	11	4.96382536147	9142.6414194	88.9843528704	254	4.97275376323	698169.99045	8337.82951573	43	5.96940826911	691247.988585	9075.79787282	2911	1173	136	136	150	156	132	841	0
DLR00014064	8	21	YKR018C	UD20-36_5h_3x	SD/MSG -ARG -HIS -LYS +Canavanine +clonNAT +G418 +Thialysine	cSGA_v3_r1	8	11	5.22824490089	9855.66842113	89.4871064	254	5.080423226	758616.989858	8515.60891199	43	6.08444330621	753118.987756	9521.24631064	3042	1173	136	136	149	155	132	831	0
DLR00014064	8	22	YKL177W	UD20-36_5h_3x	SD/MSG -ARG -HIS -LYS +Canavanine +clonNAT +G418 +Thialysine	cSGA_v3_r1	8	11	4.76580723862	9935.23610348	80.6765585428	254	4.85736201325	777174.991741	10854.0116579	43	5.85302753655	771873.990706	11972.3477332	3181	1172	136	136	146	153	131	891	0
DLR00014064	8	23	YKL075C	UD20-36_5h_3x	SD/MSG -ARG -HIS -LYS +Canavanine +clonNAT +G418 +Thialysine	cSGA_v3_r1	8	11	3.7933786753	6820.1493006	62.2619836525	254	4.01891805849	529307.999016	11664.2203124	43	4.95301734669	520178.99955	12389.1587058	3320	1168	136	136	137	145	127	1182	0
DLR00014064	8	24	YOR202W	UD20-36_5h_3x	SD/MSG -ARG -HIS -LYS +Canavanine +clonNAT +G418 +Thialysine	cSGA_v3_r1	8	11	4.45069466033	10117.4888055	146.479492432	254	4.60118302506	942134.997609	18493.2389113	43	5.56126171822	934773.997804	20515.4223626	3460	1172	136	136	147	151	125	746	0
DLR00014064	9	1	YOR202W	UD20-36_5h_3x	SD/MSG -ARG -HIS -LYS +Canavanine +clonNAT +G418 +Thialysine	cSGA_v3_r1	8	11	4.294799536	10267.6719116	160.832388142	254	4.55457105443	888955.997434	17268.3169165	43	5.59785678606	821702.396186	13596.3135083	323	1310	136	136	153	159	135	869	0
DLR00014064	9	2	YKR043C	UD20-36_5h_3x	SD/MSG -ARG -HIS -LYS +Canavanine +clonNAT +G418 +Thialysine	cSGA_v3_r1	8	11	4.45778099377	8571.55630252	76.3071683691	254	4.69050126038	716972.994926	9340.42808797	43	5.66634518779	708476.99412	10531.3214429	458	1308	136	136	156	161	137	812	0
DLR00014064	9	3	YKR097W	UD20-36_5h_3x	SD/MSG -ARG -HIS -LYS +Canavanine +clonNAT +G418 +Thialysine	cSGA_v3_r1	8	11	4.57066281481	9364.67328856	73.6049663611	254	4.76880460844	701988.996035	5177.62711163	43	5.78683946157	680221.449138	4705.44422899	599	1308	136	136	150	156	134	926	0
DLR00014064	9	4	YKR017C	UD20-36_5h_3x	SD/MSG -ARG -HIS -LYS +Canavanine +clonNAT +G418 +Thialysine	cSGA_v3_r1	8	11	4.60957553181	9112.91856131	61.313027734	254	4.76018897671	693815.994042	8468.41674056	43	5.75327097913	686120.992738	8970.95479292	732	1307	136	136	152	158	137	874	0
DLR00014064	9	5	YKL163W	UD20-36_5h_3x	SD/MSG -ARG -HIS -LYS +Canavanine +clonNAT +G418 +Thialysine	cSGA_v3_r1	8	11	4.80454241559	9964.72035954	72.6894033639	254	4.9145880474	753283.99249	8496.2386998	43	5.91136202265	748699.990877	9048.72242122	864	1311	136	136	154	159	137	959	0
DLR00014064	9	6	YJR119C	UD20-36_5h_3x	SD/MSG -ARG -HIS -LYS +Canavanine +clonNAT +G418 +Thialysine	cSGA_v3_r1	8	11	4.77004879851	9296.89600634	61.4890591902	254	4.84116376847	697375.993123	7754.82675216	43	5.82878605523	690541.991663	8156.93495364	1002	1307	136	136	152	158	135	806	0
DLR00014064	9	7	YKR052C	UD20-36_5h_3x	SD/MSG -ARG -HIS -LYS +Canavanine +clonNAT +G418 +Thialysine	cSGA_v3_r1	8	11	4.68056701286	9436.75758839	83.6701962427	254	4.7277551436	750227.993832	14919.4011031	43	5.71251528039	743815.992876	15859.2593035	1140	1309	136	136	156	161	137	911	0
DLR00014064	9	8	YLL038C	UD20-36_5h_3x	SD/MSG -ARG -HIS -LYS +Canavanine +clonNAT +G418 +Thialysine	cSGA_v3_r1	8	11	4.40098880611	7911.9167535	29.0611612515	254	4.60199659012	573402.997678	6716.81694771	43	5.57323390961	565233.99587	6333.64232798	1275	1306	136	136	149	155	133	817	0
DLR00014064	9	9	YKL179C	UD20-36_5h_3x	SD/MSG -ARG -HIS -LYS +Canavanine +clonNAT +G418 +Thialysine	cSGA_v3_r1	8	11	4.61106422062	8797.79077885	62.9418176245	254	4.79327102673	665023.993268	8395.19024595	43	5.77173823506	660000.991829	8777.77255646	1413	1307	136	136	151	157	133	1022	0
DLR00014064	9	10	YKL027W	UD20-36_5h_3x	SD/MSG -ARG -HIS -LYS +Canavanine +clonNAT +G418 +Thialysine	cSGA_v3_r1	8	11	4.55311954278	8849.09443878	50.9839415989	254	4.68127376753	666595.995297	9660.72716643	43	5.65909379992	660387.994144	10026.1841439	1547	1307	136	136	150	156	133	975	0
DLR00014064	9	11	YKL220C	UD20-36_5h_3x	SD/MSG -ARG -HIS -LYS +Canavanine +clonNAT +G418 +Thialysine	cSGA_v3_r1	8	11	4.50485403776	8373.52148215	40.0452868248	254	4.63073323534	646033.996783	9281.15924614	43	5.59551179146	639089.995971	9806.57623627	1686	1309	136	136	151	157	133	970	0
DLR00014064	9	12	YKL007W	UD20-36_5h_3x	SD/MSG -ARG -HIS -LYS +Canavanine +clonNAT +G418 +Thialysine	cSGA_v3_r1	8	11	4.43174434206	9156.51172993	45.3679483747	254	4.62652533472	672769.504524	5756.25474998	43	5.54104233097	700068.997632	10148.0490315	1820	1307	136	136	151	157	132	976	0
DLR00014064	9	13	YKL200C	UD20-36_5h_3x	SD/MSG -ARG -HIS -LYS +Canavanine +clonNAT +G418 +Thialysine	cSGA_v3_r1	8	11	4.54250553764	9279.9777146	75.4141054922	254	4.79618132662	748855.993219	8581.64607667	43	5.77596782757	744211.99239	9908.56181167	1962	1309	136	136	155	160	133	1075	0
DLR00014064	9	14	YKL184W	UD20-36_5h_3x	SD/MSG -ARG -HIS -LYS +Canavanine +clonNAT +G418 +Thialysine	cSGA_v3_r1	8	11	1.69210986254	375.001495937	12.0161248495	254	6.58995023813	42370.2	2889.94087951	43	2.75533453133	20119.9999066	232.30394442	2092	1318	136	136	129	139	124	117	0
DLR00014064	9	15	YLL013C	UD20-36_5h_3x	SD/MSG -ARG -HIS -LYS +Canavanine +clonNAT +G418 +Thialysine	cSGA_v3_r1	8	11	4.59370983352	10183.4616691	77.0952305305	254	4.7608016059	843420.994151	14077.1250882	43	5.74294437301	840209.993539	15851.9510815	2229	1307	136	136	157	161	134	1096	0
DLR00014064	9	16	YJR120W	UD20-36_5h_3x	SD/MSG -ARG -HIS -LYS +Canavanine +clonNAT +G418 +Thialysine	cSGA_v3_r1	8	11	3.98991069991	5838.06189103	22.4726744541	254	4.26227009084	367265.00003	3270.18111865	43	5.17906974397	359558.999638	1175.37856127	2371	1307	136	136	134	143	128	1122	0
DLR00014064	9	17	YKL222C	UD20-36_5h_3x	SD/MSG -ARG -HIS -LYS +Canavanine +clonNAT +G418 +Thialysine	cSGA_v3_r1	8	11	4.66725787522	8948.82168816	57.5298484908	254	4.80287714282	695884.992759	8528.05949636	43	5.78938477771	690520.991544	9678.74309199	2506	1309	136	136	150	156	132	1034	0
DLR00014064	9	18	YLL019C	UD20-36_5h_3x	SD/MSG -ARG -HIS -LYS +Canavanine +clonNAT +G418 +Thialysine	cSGA_v3_r1	8	11	4.40097439557	7472.23313498	46.130563413	254	4.54217546876	572229.996694	8857.74011963	43	5.5090307696	567170.995932	9578.76846441	2641	1305	136	136	149	155	132	1406	0
DLR00014064	9	19	YLL001W	UD20-36_5h_3x	SD/MSG -ARG -HIS -LYS +Canavanine +clonNAT +G418 +Thialysine	cSGA_v3_r1	8	11	4.59944260671	9056.27194541	42.3597559727	254	4.74302554956	664842.994516	7742.49115169	43	5.72995456919	660240.993038	8436.63414725	2773	1308	136	136	147	154	132	1079	0
DLR00014064	9	20	YJR103W	UD20-36_5h_3x	SD/MSG -ARG -HIS -LYS +Canavanine +clonNAT +G418 +Thialysine	cSGA_v3_r1	8	11	4.80670227063	9397.37031475	53.560884764	254	4.85449103316	686663.992373	7549.17486089	43	5.84812258592	681358.990832	8432.15328488	2909	1308	136	136	147	153	131	888	0
DLR00014064	9	21	YKR103W	UD20-36_5h_3x	SD/MSG -ARG -HIS -LYS +Canavanine +clonNAT +G418 +Thialysine	cSGA_v3_r1	8	11	4.92684399352	9178.49738549	74.1341800201	254	4.99158248556	679622.830488	5379.63764449	43	5.91814445776	702733.989372	9464.37952383	3044	1306	136	136	148	154	132	870	0
DLR00014064	9	22	YKR072C	UD20-36_5h_3x	SD/MSG -ARG -HIS -LYS +Canavanine +clonNAT +G418 +Thialysine	cSGA_v3_r1	8	11	3.91372006086	6021.24054956	38.7024841877	254	4.17188225195	422581.998718	7706.85807011	43	5.09788930405	413484.998575	7310.45556381	3181	1311	136	136	135	144	127	1140	0
DLR00014064	9	23	YLL029W	UD20-36_5h_3x	SD/MSG -ARG -HIS -LYS +Canavanine +clonNAT +G418 +Thialysine	cSGA_v3_r1	8	11	4.76137372589	9506.14689485	95.1098719804	254	4.82502317788	782273.992637	10500.7546852	43	5.81437107022	774986.991718	11411.7295885	3319	1309	136	136	142	149	132	858	0
DLR00014064	9	24	YOR202W	UD20-36_5h_3x	SD/MSG -ARG -HIS -LYS +Canavanine +clonNAT +G418 +Thialysine	cSGA_v3_r1	8	11	4.59266525083	11274.324745	185.994024531	254	4.74706407683	1044354.99481	21200.9686007	43	5.72100375788	1039575.99506	23645.4955046	3459	1308	136	136	146	150	124	766	0
DLR00014064	10	1	YOR202W	UD20-36_5h_3x	SD/MSG -ARG -HIS -LYS +Canavanine +clonNAT +G418 +Thialysine	cSGA_v3_r1	8	11	4.19603254686	9866.57465673	155.181943603	254	4.46212701571	843700.998547	15644.4014617	43	5.4176945845	839004.99914	17697.4034205	318	1450	136	136	153	158	134	916	0
DLR00014064	10	2	YKR084C	UD20-36_5h_3x	SD/MSG -ARG -HIS -LYS +Canavanine +clonNAT +G418 +Thialysine	cSGA_v3_r1	8	11	4.02213427556	6994.72366868	62.0522715874	254	4.17587888287	507125.700142	6563.97692509	43	5.05420689644	525112.999974	9701.37690585	460	1444	136	136	147	153	134	843	0
DLR00014064	10	3	YKL094W	UD20-36_5h_3x	SD/MSG -ARG -HIS -LYS +Canavanine +clonNAT +G418 +Thialysine	cSGA_v3_r1	8	11	4.55768490322	9447.04155317	75.5570598152	254	4.73334176956	746189.995848	8403.04865234	43	5.71985247134	739511.994753	9393.89614472	596	1443	136	136	153	158	137	907	0
DLR00014064	10	4	YKR095W	UD20-36_5h_3x	SD/MSG -ARG -HIS -LYS +Canavanine +clonNAT +G418 +Thialysine	cSGA_v3_r1	8	11	4.62490585992	9394.03481536	76.6778863348	254	4.74642602519	736642.994626	9934.20597191	43	5.7312911193	730048.993655	10706.0587707	732	1444	136	136	154	160	137	968	0
DLR00014064	10	5	YJR129C	UD20-36_5h_3x	SD/MSG -ARG -HIS -LYS +Canavanine +clonNAT +G418 +Thialysine	cSGA_v3_r1	8	11	4.36005697897	8426.27263555	52.9880464749	254	4.54763784125	603554.998253	8794.69101351	43	5.51608491403	598581.997219	9107.93336212	865	1444	136	136	148	155	136	1118	0
DLR00014064	10	6	YKL001C	UD20-36_5h_3x	SD/MSG -ARG -HIS -LYS +Canavanine +clonNAT +G418 +Thialysine	cSGA_v3_r1	8	11	4.86447909351	9675.69867472	78.9006711392	254	4.94218467239	743376.991989	8495.84199133	43	5.93954164297	738130.990324	9041.47640872	1002	1447	136	136	154	160	137	876	0
DLR00014064	10	7	YKL159C	UD20-36_5h_3x	SD/MSG -ARG -HIS -LYS +Canavanine +clonNAT +G418 +Thialysine	cSGA_v3_r1	8	11	4.56906171382	9155.90707759	45.7600799709	254	4.7078891563	668254.996067	8347.26058625	43	5.69365397789	663205.994494	8722.91456973	1140	1446	136	136	150	156	134	956	0
DLR00014064	10	8	YKL188C	UD20-36_5h_3x	SD/MSG -ARG -HIS -LYS +Canavanine +clonNAT +G418 +Thialysine	cSGA_v3_r1	8	11	4.66611170525	9517.91136766	60.5491977268	254	4.86560308913	722183.992992	7951.62512051	43	5.86090374672	718013.991385	8747.99062652	1275	1441	136	136	152	158	134	984	0
DLR00014064	10	9	YKL091C	UD20-36_5h_3x	SD/MSG -ARG -HIS -LYS +Canavanine +clonNAT +G418 +Thialysine	cSGA_v3_r1	8	11	4.62707762122	9290.3331875	45.6337784887	254	4.75835935633	697200.994354	8725.67765549	43	5.74572424816	692021.992989	9659.42533914	1411	1444	136	136	150	156	132	925	0
DLR00014064	10	10	YJR130C	UD20-36_5h_3x	SD/MSG -ARG -HIS -LYS +Canavanine +clonNAT +G418 +Thialysine	cSGA_v3_r1	8	11	4.76626945787	9947.86686998	72.3947063601	254	4.86252712416	765857.993187	8969.96707486	43	5.85391861099	761460.991856	10067.8281158	1547	1443	136	136	151	157	132	930	0
DLR00014064	10	11	YKL142W	UD20-36_5h_3x	SD/MSG -ARG -HIS -LYS +Canavanine +clonNAT +G418 +Thialysine	cSGA_v3_r1	8	11	4.46428061206	8942.09040986	53.3024864202	254	4.64781664816	677191.996612	8339.51909611	43	5.6192288788	672578.995954	9387.76702808	1684	1444	136	136	149	155	131	1000	0
DLR00014064	10	12	YKR016W	UD20-36_5h_3x	SD/MSG -ARG -HIS -LYS +Canavanine +clonNAT +G418 +Thialysine	cSGA_v3_r1	8	11	4.40969092882	8724.55450549	36.7358736927	254	4.54053994204	631575.999454	5933.08254254	43	5.50152260294	625179.99825	6314.80661868	1822	1444	136	136	146	152	131	902	0
DLR00014064	10	13	YLL043W	UD20-36_5h_3x	SD/MSG -ARG -HIS -LYS +Canavanine +clonNAT +G418 +Thialysine	cSGA_v3_r1	8	11	3.4748022113	5763.94859739	28.2431454824	254	3.59731955451	341993.999828	5398.40227312	43	4.43247164428	334401.998432	5055.22247795	1959	1445	136	136	131	140	123	814	0
DLR00014064	10	14	YKL047W	UD20-36_5h_3x	SD/MSG -ARG -HIS -LYS +Canavanine +clonNAT +G418 +Thialysine	cSGA_v3_r1	8	11	4.71862507392	9993.66545925	63.3974810894	254	4.83046824712	799912.993792	9013.50146946	43	5.81432063304	795300.992928	10504.065883	2092	1446	136	136	153	158	132	972	0
DLR00014064	10	15	YKL017C	UD20-36_5h_3x	SD/MSG -ARG -HIS -LYS +Canavanine +clonNAT +G418 +Thialysine	cSGA_v3_r1	8	11	4.56730904751	9879.65438701	54.3602278493	254	4.71210723282	766795.995889	11065.5049174	43	5.69850379217	763237.995045	12264.2619911	2232	1448	136	136	149	155	131	1143	0
DLR00014064	10	16	YKL161C	UD20-36_5h_3x	SD/MSG -ARG -HIS -LYS +Canavanine +clonNAT +G418 +Thialysine	cSGA_v3_r1	8	11	4.80059437932	9974.64768284	60.6271965848	254	4.84236433919	775615.993182	10018.4652183	43	5.83463877703	771328.991958	11191.6441895	2367	1446	136	136	150	155	130	1045	0
DLR00014064	10	17	YJR135C	UD20-36_5h_3x	SD/MSG -ARG -HIS -LYS +Canavanine +clonNAT +G418 +Thialysine	cSGA_v3_r1	8	11	4.61677510006	9114.4266297	48.598540156	254	4.80059693494	710313.993071	9149.28821708	43	5.79536694901	705113.99173	10173.6582981	2500	1445	136	136	149	155	131	1067	0
DLR00014064	10	18	YJR109C	UD20-36_5h_3x	SD/MSG -ARG -HIS -LYS +Canavanine +clonNAT +G418 +Thialysine	cSGA_v3_r1	8	11	4.57640264476	8282.32663694	53.8653387138	254	4.81065463702	643605.99234	7508.01531702	43	5.79505494146	636073.990899	8341.46107303	2637	1444	136	136	149	155	129	806	0
DLR00014064	10	19	YKR051W	UD20-36_5h_3x	SD/MSG -ARG -HIS -LYS +Canavanine +clonNAT +G418 +Thialysine	cSGA_v3_r1	8	11	4.46386311711	7937.33553809	46.5472261316	254	4.51004031764	560234.999117	7494.10932555	43	5.47408500155	552991.997532	7716.66385533	2774	1443	136	136	142	149	129	887	0
DLR00014064	10	20	YKL131W	UD20-36_5h_3x	SD/MSG -ARG -HIS -LYS +Canavanine +clonNAT +G418 +Thialysine	cSGA_v3_r1	8	11	4.61345838969	9529.09301286	56.9559933835	254	4.69035683592	703068.996466	8995.10117918	43	5.67917971685	697158.994914	9789.57548395	2913	1446	136	136	145	152	131	932	0
DLR00014064	10	21	YLL010C	UD20-36_5h_3x	SD/MSG -ARG -HIS -LYS +Canavanine +clonNAT +G418 +Thialysine	cSGA_v3_r1	8	11	4.56948962767	8835.7383165	74.136180376	254	4.70142245826	662469.99398	9398.25562926	43	5.68384189024	656032.99293	10079.7911856	3046	1448	136	136	144	151	130	936	0
DLR00014064	10	22	YLL015W	UD20-36_5h_3x	SD/MSG -ARG -HIS -LYS +Canavanine +clonNAT +G418 +Thialysine	cSGA_v3_r1	8	11	4.56920281213	8527.02213212	54.8324883643	254	4.68005511915	652134.993693	8927.06157972	43	5.66207786329	644093.992702	9769.21196014	3182	1443	136	136	143	150	129	837	0
DLR00014064	10	23	YKR011C	UD20-36_5h_3x	SD/MSG -ARG -HIS -LYS +Canavanine +clonNAT +G418 +Thialysine	cSGA_v3_r1	8	11	4.90651131705	10410.6162033	113.462385534	254	4.98038522266	863228.99206	8646.99535095	43	5.98010469865	856673.990864	10111.9096729	3320	1445	136	136	144	149	125	717	0
DLR00014064	10	24	YOR202W	UD20-36_5h_3x	SD/MSG -ARG -HIS -LYS +Canavanine +clonNAT +G418 +Thialysine	cSGA_v3_r1	8	11	4.48413890494	10448.3087403	169.871064317	254	4.68790061735	973236.995303	19459.9858517	43	5.6545524637	966864.995636	21763.8561627	3459	1445	136	136	145	149	124	705	0
DLR00014064	11	1	YOR202W	UD20-36_5h_3x	SD/MSG -ARG -HIS -LYS +Canavanine +clonNAT +G418 +Thialysine	cSGA_v3_r1	8	11	4.3583948538	10523.2463083	141.027008803	254	4.57110224676	894912.998167	14670.3499939	43	5.59982863646	836005.297842	11593.1584318	323	1580	136	136	153	157	134	912	0
DLR00014064	11	2	YKL160W	UD20-36_5h_3x	SD/MSG -ARG -HIS -LYS +Canavanine +clonNAT +G418 +Thialysine	cSGA_v3_r1	8	11	4.14700148194	8533.97168451	59.0022048654	254	4.33368579719	668224.999085	9968.59247529	43	5.29182171949	662264.999307	10992.1775673	459	1580	136	136	149	155	136	1262	0
DLR00014064	11	3	YKL073W	UD20-36_5h_3x	SD/MSG -ARG -HIS -LYS +Canavanine +clonNAT +G418 +Thialysine	cSGA_v3_r1	8	11	3.36057193844	4761.3216083	38.6999433613	254	3.58998937999	322482.999987	7197.44822894	43	4.42947612928	310781.998067	6677.82213064	599	1584	136	136	136	145	130	1120	0
DLR00014064	11	4	YKR015C	UD20-36_5h_3x	SD/MSG -ARG -HIS -LYS +Canavanine +clonNAT +G418 +Thialysine	cSGA_v3_r1	8	11	4.40020120732	7261.97763049	47.5779613193	254	4.60407294057	569972.995824	6836.86487442	43	5.57057707325	558900.994866	6802.7365607	730	1584	136	136	152	158	137	800	0
DLR00014064	11	5	YKR094C	UD20-36_5h_3x	SD/MSG -ARG -HIS -LYS +Canavanine +clonNAT +G418 +Thialysine	cSGA_v3_r1	8	11	4.437472227	8346.77156501	44.4752923817	254	4.5069963476	604116.998539	9984.97111999	43	5.48203534751	596850.997483	10168.521093	868	1579	136	136	148	154	135	1049	0
DLR00014064	11	6	YKL183W	UD20-36_5h_3x	SD/MSG -ARG -HIS -LYS +Canavanine +clonNAT +G418 +Thialysine	cSGA_v3_r1	8	11	4.49573289468	8664.07352946	40.645329959	254	4.6536838168	626434.996845	7121.37899765	43	5.63381509223	619376.995408	7388.42115407	1003	1584	136	136	149	155	134	907	0
DLR00014064	11	7	YKR031C	UD20-36_5h_3x	SD/MSG -ARG -HIS -LYS +Canavanine +clonNAT +G418 +Thialysine	cSGA_v3_r1	8	11	4.67475999348	9289.12921041	47.7111690588	254	4.82173964358	688177.993616	7619.66207839	43	5.81200894138	682747.992179	8207.13596431	1138	1582	136	136	150	157	135	917	0
DLR00014064	11	8	YKL033W-A	UD20-36_5h_3x	SD/MSG -ARG -HIS -LYS +Canavanine +clonNAT +G418 +Thialysine	cSGA_v3_r1	8	11	4.49413136105	7988.1466437	46.5782216484	254	4.67859369058	596235.995028	6506.79857676	43	5.65031578416	590383.993711	7098.1405922	1274	1586	136	136	149	155	133	1019	0
DLR00014064	11	9	YLL014W	UD20-36_5h_3x	SD/MSG -ARG -HIS -LYS +Canavanine +clonNAT +G418 +Thialysine	cSGA_v3_r1	8	11	4.52694055641	9391.13148747	47.6976628001	254	4.69334282028	710960.9968	8597.91669991	43	5.6746006138	706321.995558	9707.72076743	1412	1582	136	136	149	155	132	914	0
DLR00014064	11	10	YJR139C	UD20-36_5h_3x	SD/MSG -ARG -HIS -LYS +Canavanine +clonNAT +G418 +Thialysine	cSGA_v3_r1	8	11	4.32815561823	6188.89042942	31.152033799	254	4.5392955392	378819.999132	3128.99710682	43	5.49155645779	369226.997402	798.728930237	1550	1586	136	136	133	142	126	784	0
DLR00014064	11	11	YKL149C	UD20-36_5h_3x	SD/MSG -ARG -HIS -LYS +Canavanine +clonNAT +G418 +Thialysine	cSGA_v3_r1	8	11	4.29277409101	7851.42826837	38.8968362982	254	4.46180404572	540812.999516	4375.0529413	43	5.41446068307	534264.998268	4735.07218045	1684	1580	136	136	141	148	127	788	0
DLR00014064	11	12	YJR150C	UD20-36_5h_3x	SD/MSG -ARG -HIS -LYS +Canavanine +clonNAT +G418 +Thialysine	cSGA_v3_r1	8	11	4.5535948779	8983.2391374	53.1891490931	254	4.79695735649	679434.996044	4036.22654949	43	5.77244610108	673808.994738	4731.51078222	1820	1583	136	136	149	154	124	852	1
DLR00014064	11	13	YKL053W	UD20-36_5h_3x	SD/MSG -ARG -HIS -LYS +Canavanine +clonNAT +G418 +Thialysine	cSGA_v3_r1	8	11	4.25137162713	8520.97425913	36.499862242	254	4.39967831255	607023.999483	7539.62310248	43	5.35633592039	600864.998832	8190.83747454	1955	1585	136	136	143	150	127	834	1
DLR00014064	11	14	YKL211C	UD20-36_5h_3x	SD/MSG -ARG -HIS -LYS +Canavanine +clonNAT +G418 +Thialysine	cSGA_v3_r1	8	11	3.98244239643	8080.74236151	41.4072942365	254	4.16003900431	573562.99894	9166.25571141	43	5.1042292152	571237.999663	10163.5237956	2094	1584	136	136	142	149	129	1444	0
DLR00014064	11	15	YKL133C	UD20-36_5h_3x	SD/MSG -ARG -HIS -LYS +Canavanine +clonNAT +G418 +Thialysine	cSGA_v3_r1	8	11	4.77872243408	10362.4815997	72.2991550469	254	4.93777105898	847644.992241	9586.59535659	43	5.93808525323	844748.990991	11164.1096467	2230	1580	136	136	152	157	131	1127	0
DLR00014064	11	16	YKL148C	UD20-36_5h_3x	SD/MSG -ARG -HIS -LYS +Canavanine +clonNAT +G418 +Thialysine	cSGA_v3_r1	8	11	4.42405644077	7959.72782507	35.1436352713	254	4.64577276447	598747.996891	4533.8365287	43	5.616989752	592621.995517	5069.22599196	2366	1583	136	136	145	151	128	1030	0
DLR00014064	11	17	YKL076C	UD20-36_5h_3x	SD/MSG -ARG -HIS -LYS +Canavanine +clonNAT +G418 +Thialysine	cSGA_v3_r1	8	11	4.0940198132	7237.39971431	35.7656906719	254	4.36463187667	538287.998728	8720.75635847	43	5.39287145245	498689.566038	5144.22617177	2502	1583	136	136	143	150	130	1482	0
DLR00014064	11	18	YKL084W	UD20-36_5h_3x	SD/MSG -ARG -HIS -LYS +Canavanine +clonNAT +G418 +Thialysine	cSGA_v3_r1	8	11	4.75048037227	9108.10289594	48.84856062	254	4.83154314882	708258.992803	8536.68655321	43	5.8212513088	701546.991421	9510.74682659	2637	1585	136	136	148	154	131	836	0
DLR00014064	11	19	YKR105C	UD20-36_5h_3x	SD/MSG -ARG -HIS -LYS +Canavanine +clonNAT +G418 +Thialysine	cSGA_v3_r1	8	11	4.84400615389	10006.6667332	79.508522103	254	4.93725651683	801077.991962	8965.94808961	43	5.93651608233	796270.990493	10215.6432272	2774	1583	136	136	151	157	132	950	0
DLR00014064	11	20	YKL048C	UD20-36_5h_3x	SD/MSG -ARG -HIS -LYS +Canavanine +clonNAT +G418 +Thialysine	cSGA_v3_r1	8	11	3.17666679797	2754.67910881	10.052869889	254	3.68163677077	218423.9997	5323.78216425	43	4.53004977186	189311.892051	2189.15985708	2908	1590	136	136	143	151	134	1125	0
DLR00014064	11	21	YKL178C	UD20-36_5h_3x	SD/MSG -ARG -HIS -LYS +Canavanine +clonNAT +G418 +Thialysine	cSGA_v3_r1	8	11	4.70695744851	9251.33738563	67.0359458632	254	4.79591170091	711246.993056	9053.06473259	43	5.78676219762	704753.991749	10053.0034065	3046	1582	136	136	146	152	131	868	0
DLR00014064	11	22	YKL215C	UD20-36_5h_3x	SD/MSG -ARG -HIS -LYS +Canavanine +clonNAT +G418 +Thialysine	cSGA_v3_r1	8	11	4.80898858378	9441.94411164	81.4092392951	254	4.90196140018	755119.990919	10198.9934017	43	5.98437554281	708842.227011	6815.71378944	3183	1582	136	136	145	151	130	854	0
DLR00014064	11	23	YJR153W	UD20-36_5h_3x	SD/MSG -ARG -HIS -LYS +Canavanine +clonNAT +G418 +Thialysine	cSGA_v3_r1	8	11	4.91463872877	9440.22880253	128.142894554	254	4.9051502971	820900.991042	11757.7666803	43	5.89797787291	812378.990005	12882.2423946	3320	1584	136	136	145	151	128	798	0
DLR00014064	11	24	YOR202W	UD20-36_5h_3x	SD/MSG -ARG -HIS -LYS +Canavanine +clonNAT +G418 +Thialysine	cSGA_v3_r1	8	11	4.43895938518	10937.4934603	161.889761749	254	4.6095591856	1003643.99784	19865.1830247	43	5.57370611303	997786.998157	22176.6352528	3456	1583	136	136	144	148	123	727	0
DLR00014064	12	1	YOR202W	UD20-36_5h_3x	SD/MSG -ARG -HIS -LYS +Canavanine +clonNAT +G418 +Thialysine	cSGA_v3_r1	8	11	4.50772616495	10546.4187836	159.25868903	254	4.68943484834	923284.996294	15366.4379644	43	5.65752404666	919323.996208	17576.3964889	323	1718	136	136	152	157	134	855	0
DLR00014064	12	2	YKR080W	UD20-36_5h_3x	SD/MSG -ARG -HIS -LYS +Canavanine +clonNAT +G418 +Thialysine	cSGA_v3_r1	8	11	4.6774326988	9758.36042688	108.685736586	254	4.86526909824	829142.993218	9928.33598363	43	5.8556127407	822680.99226	11182.4691967	459	1715	136	136	154	159	136	921	0
DLR00014064	12	3	YKL097C	UD20-36_5h_3x	SD/MSG -ARG -HIS -LYS +Canavanine +clonNAT +G418 +Thialysine	cSGA_v3_r1	8	11	4.51673406474	9124.63094418	55.9391379856	254	4.70328975275	721057.996576	8740.00995303	43	5.68532675889	713613.995292	9476.60309974	596	1713	136	136	150	156	135	928	0
DLR00014064	12	4	YKR102W	UD20-36_5h_3x	SD/MSG -ARG -HIS -LYS +Canavanine +clonNAT +G418 +Thialysine	cSGA_v3_r1	8	11	4.59172979183	9265.1564261	62.9123119141	254	4.79323502656	711027.994537	7243.89524502	43	5.78192898168	704740.99324	7817.44383262	731	1715	136	136	151	157	135	898	0
DLR00014064	12	5	YJR110W	UD20-36_5h_3x	SD/MSG -ARG -HIS -LYS +Canavanine +clonNAT +G418 +Thialysine	cSGA_v3_r1	8	11	4.53383117396	8729.14314018	49.7170003788	254	4.72735127628	654958.996171	5907.37008215	43	5.71174225622	648046.994564	6065.98408661	863	1719	136	136	150	157	136	954	0
DLR00014064	12	6	YKL064W	UD20-36_5h_3x	SD/MSG -ARG -HIS -LYS +Canavanine +clonNAT +G418 +Thialysine	cSGA_v3_r1	8	11	4.56076139237	8533.45560411	59.0730070873	254	4.71455418397	655185.994381	8320.41761061	43	5.69673417908	648043.993191	8810.16287919	1002	1718	136	136	151	157	136	1010	0
DLR00014064	12	7	YKL156W	UD20-36_5h_3x	SD/MSG -ARG -HIS -LYS +Canavanine +clonNAT +G418 +Thialysine	cSGA_v3_r1	8	11	4.3865819102	7822.68712163	38.7286664781	254	4.51554730286	570404.999082	6907.11693623	43	5.48421657732	563111.997525	7104.8307632	1140	1716	136	136	147	154	133	963	0
DLR00014064	12	8	YKL068W	UD20-36_5h_3x	SD/MSG -ARG -HIS -LYS +Canavanine +clonNAT +G418 +Thialysine	cSGA_v3_r1	8	11	4.96673114585	10040.2665318	74.601585417	254	5.05150982764	798783.992292	6377.07742894	43	6.05159053161	794569.990425	7501.84272519	1277	1719	136	136	154	159	135	924	0
DLR00014064	12	9	YKL205W	UD20-36_5h_3x	SD/MSG -ARG -HIS -LYS +Canavanine +clonNAT +G418 +Thialysine	cSGA_v3_r1	8	11	4.35747941584	8169.4688467	49.0785266674	254	4.51469362009	610974.999069	7627.8439895	43	5.48167675964	606305.997903	8241.48485982	1412	1717	136	136	147	153	132	1166	0
DLR00014064	12	10	YKL043W	UD20-36_5h_3x	SD/MSG -ARG -HIS -LYS +Canavanine +clonNAT +G418 +Thialysine	cSGA_v3_r1	8	11	4.68911323241	9160.87972058	57.5079893148	254	4.83675141008	727888.993561	7576.91418243	43	5.82327310931	722055.992325	8702.56481989	1548	1716	136	136	151	157	132	907	0
DLR00014064	12	11	YKL121W	UD20-36_5h_3x	SD/MSG -ARG -HIS -LYS +Canavanine +clonNAT +G418 +Thialysine	cSGA_v3_r1	8	11	4.38682248893	8988.86499276	51.3753869948	254	4.54805767959	669579.998768	8805.99026386	43	5.52037289749	664889.997825	9758.74955689	1680	1720	136	136	146	152	130	923	0
DLR00014064	12	12	YKL081W	UD20-36_5h_3x	SD/MSG -ARG -HIS -LYS +Canavanine +clonNAT +G418 +Thialysine	cSGA_v3_r1	8	11	3.94366678838	5775.42833902	20.0963069028	254	4.22900711295	371115.999877	3356.13509543	43	5.15866538377	356159.19585	1269.47648698	1816	1718	136	136	135	143	126	933	0
DLR00014064	12	13	YKL107W	UD20-36_5h_3x	SD/MSG -ARG -HIS -LYS +Canavanine +clonNAT +G418 +Thialysine	cSGA_v3_r1	8	11	4.59660848951	9603.38790876	56.0529704922	254	4.76709379979	756489.995578	9032.22606522	43	5.75601604613	751353.994377	9998.2992262	1956	1719	136	136	149	154	130	1003	0
DLR00014064	12	14	YKL065C	UD20-36_5h_3x	SD/MSG -ARG -HIS -LYS +Canavanine +clonNAT +G418 +Thialysine	cSGA_v3_r1	8	11	4.8700286253	9972.21370753	52.4724030448	254	4.95427698283	810807.992545	7550.60588706	43	5.95167715249	806228.991291	8898.82423923	2093	1721	136	136	152	156	130	1018	0
DLR00014064	12	15	YKL098W	UD20-36_5h_3x	SD/MSG -ARG -HIS -LYS +Canavanine +clonNAT +G418 +Thialysine	cSGA_v3_r1	8	11	3.18293254812	3029.96615896	24.7757118073	254	3.53856201476	169179.178942	4039.98125164	43	4.25207824543	157233.853445	1680.17445931	2232	1727	136	136	123	134	120	1180	0
DLR00014064	12	16	YLL040C	UD20-36_5h_3x	SD/MSG -ARG -HIS -LYS +Canavanine +clonNAT +G418 +Thialysine	cSGA_v3_r1	8	11	4.39088039161	8153.67132158	38.8341877045	254	4.56663666481	591490.998776	5399.40399013	43	5.53707593279	587267.997433	5885.59572793	2364	1714	136	136	142	149	128	1245	0
DLR00014064	12	17	YJR127C	UD20-36_5h_3x	SD/MSG -ARG -HIS -LYS +Canavanine +clonNAT +G418 +Thialysine	cSGA_v3_r1	8	11	4.7786766473	10209.8066512	55.2542368052	254	4.86481312056	791857.993518	8770.03587052	43	5.86310295927	788346.9922	10079.1004566	2501	1719	136	136	148	153	130	1012	0
DLR00014064	12	18	YKL136W	UD20-36_5h_3x	SD/MSG -ARG -HIS -LYS +Canavanine +clonNAT +G418 +Thialysine	cSGA_v3_r1	8	11	4.79337446995	9325.92096245	68.0738214834	254	4.86589647144	716377.992906	7431.09730082	43	5.85984930041	710649.991422	8300.51219437	2638	1717	136	136	146	153	130	906	0
DLR00014064	12	19	YLL006W	UD20-36_5h_3x	SD/MSG -ARG -HIS -LYS +Canavanine +clonNAT +G418 +Thialysine	cSGA_v3_r1	8	11	3.56044480452	4607.51801802	19.8309799893	254	3.73709866904	244697.999966	4316.65013887	43	4.60174679396	233572.386274	922.909436536	2770	1723	136	136	121	132	121	1267	0
DLR00014064	12	20	YKL174C	UD20-36_5h_3x	SD/MSG -ARG -HIS -LYS +Canavanine +clonNAT +G418 +Thialysine	cSGA_v3_r1	8	11	4.72528427678	9666.34229972	84.9561305624	254	4.86192683321	770131.992641	9086.05233626	43	5.85684503293	765168.991415	10228.3422051	2907	1720	136	136	149	155	132	999	0
DLR00014064	12	21	YJR108W	UD20-36_5h_3x	SD/MSG -ARG -HIS -LYS +Canavanine +clonNAT +G418 +Thialysine	cSGA_v3_r1	8	11	4.5573438391	8936.24852361	73.4359358459	254	4.73352974742	702631.993787	9765.38413003	43	5.72197868342	697244.992597	10730.8706938	3045	1722	136	136	146	152	131	1119	0
DLR00014064	12	22	YKL214C	UD20-36_5h_3x	SD/MSG -ARG -HIS -LYS +Canavanine +clonNAT +G418 +Thialysine	cSGA_v3_r1	8	11	4.65337424854	9547.64241536	78.358581765	254	4.76359246179	761806.993945	12058.7915771	43	5.75712335121	755461.992703	12912.294599	3182	1718	136	136	144	150	130	1065	0
DLR00014064	12	23	YKL114C	UD20-36_5h_3x	SD/MSG -ARG -HIS -LYS +Canavanine +clonNAT +G418 +Thialysine	cSGA_v3_r1	8	11	4.41614992092	8779.29400339	122.907951482	254	4.60373112795	748612.996093	14117.3772246	43	5.57957247603	741500.995679	15001.4669166	3318	1719	136	136	142	148	127	1252	0
DLR00014064	12	24	YOR202W	UD20-36_5h_3x	SD/MSG -ARG -HIS -LYS +Canavanine +clonNAT +G418 +Thialysine	cSGA_v3_r1	8	11	4.34173014465	10639.0801017	156.544605362	254	4.5431856583	994639.998649	20518.0895072	43	5.50384852249	989228.999161	22777.9352624	3459	1716	136	136	144	148	123	817	0
DLR00014064	13	1	YOR202W	UD20-36_5h_3x	SD/MSG -ARG -HIS -LYS +Canavanine +clonNAT +G418 +Thialysine	cSGA_v3_r1	8	11	4.37540385436	10048.2112007	181.348803258	254	4.64812286808	891992.996368	14921.9359214	43	5.6163270944	886233.996322	16868.3780407	322	1856	136	136	152	156	133	854	0
DLR00014064	13	2	YKR013W	UD20-36_5h_3x	SD/MSG -ARG -HIS -LYS +Canavanine +clonNAT +G418 +Thialysine	cSGA_v3_r1	8	11	4.33497756772	8220.27670821	87.0043914527	254	4.61143250031	678175.995974	9940.55532199	43	5.58252096277	669526.995466	10711.4961024	458	1854	136	136	149	154	133	932	0
DLR00014064	13	3	YKL221W	UD20-36_5h_3x	SD/MSG -ARG -HIS -LYS +Canavanine +clonNAT +G418 +Thialysine	cSGA_v3_r1	8	11	4.68346533768	9266.31315505	77.0980179293	254	4.89469589709	759094.99307	7953.27414221	43	5.8881882688	752406.991638	8595.77818756	597	1850	136	136	152	157	136	984	0
DLR00014064	13	4	YKL190W	UD20-36_5h_3x	SD/MSG -ARG -HIS -LYS +Canavanine +clonNAT +G418 +Thialysine	cSGA_v3_r1	8	11	4.46061363389	8152.44225166	62.3051383922	254	4.66149754166	638065.995561	7731.13335164	43	5.63575730875	630508.994586	8159.4014727	733	1847	136	136	150	156	136	1131	0
DLR00014064	13	5	YKR007W	UD20-36_5h_3x	SD/MSG -ARG -HIS -LYS +Canavanine +clonNAT +G418 +Thialysine	cSGA_v3_r1	8	11	3.44660798288	3546.86504817	22.8151398604	254	3.75547568446	250042.999263	6067.93464519	43	4.66284168351	221314.090946	2927.63544553	864	1845	136	136	139	148	135	1686	0
DLR00014064	13	6	YJR100C	UD20-36_5h_3x	SD/MSG -ARG -HIS -LYS +Canavanine +clonNAT +G418 +Thialysine	cSGA_v3_r1	8	11	4.48457193529	8627.13681127	48.8335350812	254	4.68466605909	660320.996681	7004.49694859	43	5.66615940062	652962.995201	7412.36519736	1002	1850	136	136	151	157	135	992	0
DLR00014064	13	7	YKR028W	UD20-36_5h_3x	SD/MSG -ARG -HIS -LYS +Canavanine +clonNAT +G418 +Thialysine	cSGA_v3_r1	8	11	4.59638143189	9031.4712937	52.351302095	254	4.66236596966	725678.996368	11672.8636615	43	5.64283582533	719518.995495	12804.6858285	1136	1852	136	136	154	160	137	1076	0
DLR00014064	13	8	YKR077W	UD20-36_5h_3x	SD/MSG -ARG -HIS -LYS +Canavanine +clonNAT +G418 +Thialysine	cSGA_v3_r1	8	11	4.74512493153	9036.0647278	67.7254778508	254	4.90369775534	726054.992722	7252.76307283	43	5.89150650069	720020.991158	8203.59297696	1273	1859	136	136	153	159	134	909	0
DLR00014064	13	9	YKR057W	UD20-36_5h_3x	SD/MSG -ARG -HIS -LYS +Canavanine +clonNAT +G418 +Thialysine	cSGA_v3_r1	8	11	4.14893077154	7352.38579743	66.5910556106	254	4.24895266314	501163.999574	5787.9827792	43	5.1852001001	494109.999182	5972.9703933	1412	1854	136	136	139	146	127	793	0
DLR00014064	13	10	YKL038W	UD20-36_5h_3x	SD/MSG -ARG -HIS -LYS +Canavanine +clonNAT +G418 +Thialysine	cSGA_v3_r1	8	11	4.73182585633	8673.70853904	48.8640505027	254	4.88615405918	691312.992256	7121.13625328	43	5.87175300197	684772.990787	8146.90960335	1542	1856	136	136	152	157	132	928	0
DLR00014064	13	11	YKL008C	UD20-36_5h_3x	SD/MSG -ARG -HIS -LYS +Canavanine +clonNAT +G418 +Thialysine	cSGA_v3_r1	8	11	4.68468612297	9442.41164073	61.0341692746	254	4.88031545157	762501.992704	8464.15673896	43	5.87823433891	757204.991277	9607.56968616	1685	1856	136	136	151	156	132	1018	0
DLR00014064	13	12	YKL102C	UD20-36_5h_3x	SD/MSG -ARG -HIS -LYS +Canavanine +clonNAT +G418 +Thialysine	cSGA_v3_r1	8	11	4.72230336479	8982.57217833	64.3677640627	254	4.92453793605	730012.992959	6726.14350653	43	5.91756199138	723846.991305	7585.21812009	1821	1859	136	136	151	156	131	1031	0
DLR00014064	13	13	YKR046C	UD20-36_5h_3x	SD/MSG -ARG -HIS -LYS +Canavanine +clonNAT +G418 +Thialysine	cSGA_v3_r1	8	11	4.6675676439	8552.3889946	48.5311871223	254	4.85938896344	694924.99235	7788.5348832	43	5.85020833534	689069.99092	8590.45729322	1954	1853	136	136	150	155	130	1123	0
DLR00014064	13	14	YKL067W	UD20-36_5h_3x	SD/MSG -ARG -HIS -LYS +Canavanine +clonNAT +G418 +Thialysine	cSGA_v3_r1	8	11	4.62594018879	9099.389057	50.3560120077	254	4.83405234613	741929.993137	8172.17410447	43	5.82592518549	738221.992042	9304.3717509	2089	1857	136	136	149	155	130	1318	0
DLR00014064	13	15	YKL213C	UD20-36_5h_3x	SD/MSG -ARG -HIS -LYS +Canavanine +clonNAT +G418 +Thialysine	cSGA_v3_r1	8	11	3.89830099225	6981.73356276	44.4739483	254	3.98802480379	502383.998759	9973.38407497	43	4.92129044872	499155.999774	10880.7390708	2224	1855	136	136	139	146	127	1619	0
DLR00014064	13	16	YKL079W	UD20-36_5h_3x	SD/MSG -ARG -HIS -LYS +Canavanine +clonNAT +G418 +Thialysine	cSGA_v3_r1	8	11	4.61285923372	9915.33093212	56.9109578141	254	4.80021615129	812486.995091	9722.79517371	43	5.79163838136	809218.994028	11101.1721224	2363	1858	136	136	149	155	131	1170	0
DLR00014064	13	17	YKL127W	UD20-36_5h_3x	SD/MSG -ARG -HIS -LYS +Canavanine +clonNAT +G418 +Thialysine	cSGA_v3_r1	8	11	4.60522125747	8956.46347917	58.2891630982	254	4.74930533791	711437.994609	8729.22718977	43	5.73476067612	705777.993369	9804.92477251	2501	1854	136	136	147	153	129	975	0
DLR00014064	13	18	YKL086W	UD20-36_5h_3x	SD/MSG -ARG -HIS -LYS +Canavanine +clonNAT +G418 +Thialysine	cSGA_v3_r1	8	11	4.70574796946	9612.93291428	86.2298068899	254	4.84383531723	750321.993254	8055.88911801	43	5.83909518552	745342.991973	9138.80870038	2639	1856	136	136	147	153	130	978	0
DLR00014064	13	19	YJR137C	UD20-36_5h_3x	SD/MSG -ARG -HIS -LYS +Canavanine +clonNAT +G418 +Thialysine	cSGA_v3_r1	8	11	4.78328776853	10596.0396404	72.0728003292	254	4.808777277	933940.993616	20702.7361827	43	5.80016621778	930833.992903	22633.3976706	2774	1855	136	136	157	161	136	1284	0
DLR00014064	13	20	YKR012C	UD20-36_5h_3x	SD/MSG -ARG -HIS -LYS +Canavanine +clonNAT +G418 +Thialysine	cSGA_v3_r1	8	11	4.38983280235	8543.32165255	69.1531739802	254	4.64959963335	684245.995922	9274.08746602	43	5.63049413358	679248.994904	10213.6811837	2908	1853	136	136	148	154	132	1325	0
DLR00014064	13	21	YKL217W	UD20-36_5h_3x	SD/MSG -ARG -HIS -LYS +Canavanine +clonNAT +G418 +Thialysine	cSGA_v3_r1	8	11	4.32382683068	7950.99952884	44.6193671349	254	4.49588729579	616405.998486	9913.27597761	43	5.46481822799	611055.997515	10619.192477	3049	1856	136	136	144	150	131	1427	0
DLR00014064	13	22	YKL202W	UD20-36_5h_3x	SD/MSG -ARG -HIS -LYS +Canavanine +clonNAT +G418 +Thialysine	cSGA_v3_r1	8	11	4.63733028476	9295.10852563	105.819129417	254	4.85234716162	777076.992448	10143.7674861	43	5.84993504901	772155.991304	10966.0276959	3180	1854	136	136	146	151	130	1359	0
DLR00014064	13	23	YLL041C	UD20-36_5h_3x	SD/MSG -ARG -HIS -LYS +Canavanine +clonNAT +G418 +Thialysine	cSGA_v3_r1	8	11	4.61037028473	9206.55121461	124.4132417	254	4.86009814108	796820.994435	7552.27535491	43	5.84898092493	788705.993223	8183.15183097	3316	1854	136	136	143	147	125	1069	0
DLR00014064	13	24	YOR202W	UD20-36_5h_3x	SD/MSG -ARG -HIS -LYS +Canavanine +clonNAT +G418 +Thialysine	cSGA_v3_r1	8	11	4.52923418346	10652.5861693	197.416603929	254	4.7549205781	1033003.995	19605.3209137	43	5.72556568368	1027949.99508	22111.6711469	3454	1857	136	136	146	149	123	850	0
DLR00014064	14	1	YOR202W	UD20-36_5h_3x	SD/MSG -ARG -HIS -LYS +Canavanine +clonNAT +G418 +Thialysine	cSGA_v3_r1	8	11	4.27298599054	10199.7423751	149.771823398	254	4.52718316915	887691.998893	13854.5125234	43	5.48731443051	882613.998986	15556.2437415	321	1991	136	136	150	154	132	931	0
DLR00014064	14	2	YJR154W	UD20-36_5h_3x	SD/MSG -ARG -HIS -LYS +Canavanine +clonNAT +G418 +Thialysine	cSGA_v3_r1	8	11	4.72079112229	9789.26141457	142.210470201	254	4.94462332898	848033.992387	9336.8410558	43	5.9359882263	841522.991266	10621.8242314	461	1991	136	136	153	158	135	939	0
DLR00014064	14	3	YKR030W	UD20-36_5h_3x	SD/MSG -ARG -HIS -LYS +Canavanine +clonNAT +G418 +Thialysine	cSGA_v3_r1	8	11	4.46092618918	8408.06067785	68.3687716608	254	4.69868650144	675884.995087	8430.15156755	43	5.67896007568	666616.993917	8929.14234006	594	1984	136	136	150	155	135	920	0
DLR00014064	14	4	YJR147W	UD20-36_5h_3x	SD/MSG -ARG -HIS -LYS +Canavanine +clonNAT +G418 +Thialysine	cSGA_v3_r1	8	11	4.86565726141	10287.2819465	95.5139569046	254	4.99777810764	838719.992972	7154.48628076	43	5.99872590116	833325.991587	8167.8143792	734	1986	136	136	155	159	137	955	0
DLR00014064	14	5	YJR116W	UD20-36_5h_3x	SD/MSG -ARG -HIS -LYS +Canavanine +clonNAT +G418 +Thialysine	cSGA_v3_r1	8	11	4.53112564805	9203.23202547	61.8202173539	254	4.76868486095	741075.995639	7452.5360686	43	5.75613716432	734299.994371	8187.35129542	869	1989	136	136	154	159	137	1014	0
DLR00014064	14	6	YJR133W	UD20-36_5h_3x	SD/MSG -ARG -HIS -LYS +Canavanine +clonNAT +G418 +Thialysine	cSGA_v3_r1	8	11	4.54531043204	8527.05483632	71.0824195986	254	4.79139843992	675214.994409	6337.99009311	43	5.77595929585	668021.992942	6799.01913185	1003	1990	136	136	152	158	136	985	0
DLR00014064	14	7	YKR055W	UD20-36_5h_3x	SD/MSG -ARG -HIS -LYS +Canavanine +clonNAT +G418 +Thialysine	cSGA_v3_r1	8	11	4.49738771625	8357.00435171	66.2766868145	254	4.79664236156	661627.993841	5920.19526638	43	5.78200818063	654946.992549	6650.9961801	1135	1994	136	136	152	158	135	1105	0
DLR00014064	14	8	YKL128C	UD20-36_5h_3x	SD/MSG -ARG -HIS -LYS +Canavanine +clonNAT +G418 +Thialysine	cSGA_v3_r1	8	11	4.40640071093	8901.54645143	44.7809537452	254	4.65285867084	704124.998227	7090.04251198	43	5.6333567017	698283.996982	8103.21039491	1278	1984	136	136	151	157	135	1093	0
DLR00014064	14	9	YLL044W	UD20-36_5h_3x	SD/MSG -ARG -HIS -LYS +Canavanine +clonNAT +G418 +Thialysine	cSGA_v3_r1	8	11	0	11	22.0457526221	254	12	27738	758.679393161	43	0.5	1148.4	175.208593065	1412	1998	136	136	-1	-1	-1	0	0
DLR00014064	14	10	YKL191W	UD20-36_5h_3x	SD/MSG -ARG -HIS -LYS +Canavanine +clonNAT +G418 +Thialysine	cSGA_v3_r1	8	11	4.52821111579	9259.67588987	46.4600890372	254	4.70805698892	717179.997295	5929.85916997	43	5.69691000184	711077.99587	6931.47524126	1545	1989	136	136	148	154	131	1003	0
DLR00014064	14	11	YKL050C	UD20-36_5h_3x	SD/MSG -ARG -HIS -LYS +Canavanine +clonNAT +G418 +Thialysine	cSGA_v3_r1	8	11	4.57807935222	8615.70873237	79.5454419431	254	4.84611809274	722265.992948	7493.74180761	43	5.84431780179	718298.991518	8431.44825582	1680	1991	136	136	152	157	133	1482	0
DLR00014064	14	12	YKR047W	UD20-36_5h_3x	SD/MSG -ARG -HIS -LYS +Canavanine +clonNAT +G418 +Thialysine	cSGA_v3_r1	8	11	4.57649834393	8803.71762637	66.8296522641	254	4.80808030122	723255.994176	6748.41108634	43	5.80146620368	720132.992911	7842.09983597	1818	1993	136	136	149	154	131	1511	0
DLR00014064	14	13	YKL171W	UD20-36_5h_3x	SD/MSG -ARG -HIS -LYS +Canavanine +clonNAT +G418 +Thialysine	cSGA_v3_r1	8	11	4.65501312877	8628.73772867	47.8012256021	254	4.90317479527	681757.733862	3200.95077047	43	5.88922846057	681891.994516	3663.3812703	1952	1990	136	136	147	152	130	1372	0
DLR00014064	14	14	YLL005C	UD20-36_5h_3x	SD/MSG -ARG -HIS -LYS +Canavanine +clonNAT +G418 +Thialysine	cSGA_v3_r1	8	11	4.62769636227	9140.8304225	67.7613663103	254	4.86977515359	774061.993507	8244.61236117	43	5.86639144475	768895.992088	9250.97992727	2090	1993	136	136	149	154	131	1176	0
DLR00014064	14	15	YKL216W	UD20-36_5h_3x	SD/MSG -ARG -HIS -LYS +Canavanine +clonNAT +G418 +Thialysine	cSGA_v3_r1	8	11	4.30360851091	8250.03744805	42.0580721628	254	4.52481509739	661926.999105	9038.22531478	43	5.49355932234	658486.998094	9892.8245711	2232	1992	136	136	145	152	130	1512	0
DLR00014064	14	16	YKR092C	UD20-36_5h_3x	SD/MSG -ARG -HIS -LYS +Canavanine +clonNAT +G418 +Thialysine	cSGA_v3_r1	8	11	4.0514367606	7208.50488457	41.7993871511	254	4.20530228782	523714.99949	6824.41032699	43	5.15048646949	517128.999464	6957.58638082	2361	1993	136	136	138	145	127	1311	0
DLR00014064	14	17	YKL106W	UD20-36_5h_3x	SD/MSG -ARG -HIS -LYS +Canavanine +clonNAT +G418 +Thialysine	cSGA_v3_r1	8	11	4.57508228194	9225.71717066	49.4467266351	254	4.85136431046	693817.995204	4871.71648894	43	5.8428608127	691230.993415	5170.96677633	2500	1997	136	136	143	150	130	1259	0
DLR00014064	14	18	YKR089C	UD20-36_5h_3x	SD/MSG -ARG -HIS -LYS +Canavanine +clonNAT +G418 +Thialysine	cSGA_v3_r1	8	11	4.69064516955	9847.28537183	84.9571229984	254	4.83106678871	811842.993735	9832.26897256	43	5.82609333805	807810.992609	11276.4626851	2637	1994	136	136	150	155	132	1164	0
DLR00014064	14	19	YKL053C-A	UD20-36_5h_3x	SD/MSG -ARG -HIS -LYS +Canavanine +clonNAT +G418 +Thialysine	cSGA_v3_r1	8	11	0	11	23.7493593892	254	12	27371.7672029	591.678021791	43	0.5	900	152.724823264	2772	1998	136	136	-1	-1	-1	0	0
DLR00014064	14	20	YKL069W	UD20-36_5h_3x	SD/MSG -ARG -HIS -LYS +Canavanine +clonNAT +G418 +Thialysine	cSGA_v3_r1	8	11	2.93899492454	3510.96708056	30.1245891261	254	3.18023215575	201904.999692	5394.5224624	43	3.91148486044	181503.003839	1896.85984696	2916	1986	136	136	122	133	121	1705	0
DLR00014064	14	21	YJR115W	UD20-36_5h_3x	SD/MSG -ARG -HIS -LYS +Canavanine +clonNAT +G418 +Thialysine	cSGA_v3_r1	8	11	4.52785450296	8938.32731446	91.3242808654	254	4.73516803174	748589.995559	9090.29807688	43	5.7280214428	742713.994174	9903.13697845	3044	1989	136	136	148	153	132	1268	0
DLR00014064	14	22	YKL176C	UD20-36_5h_3x	SD/MSG -ARG -HIS -LYS +Canavanine +clonNAT +G418 +Thialysine	cSGA_v3_r1	8	11	3.64124370647	3766.38694057	50.0289390217	254	3.93078949692	306942.998617	7887.75592897	43	4.79262459791	293815.999313	6275.02629659	3178	1989	136	136	137	144	130	1835	0
DLR00014064	14	23	YKR019C	UD20-36_5h_3x	SD/MSG -ARG -HIS -LYS +Canavanine +clonNAT +G418 +Thialysine	cSGA_v3_r1	8	11	4.16141341776	7592.75235492	105.769778198	254	4.39110664125	627326.997905	12935.1843222	43	5.35346742707	621142.997674	13026.9894927	3315	1993	136	136	136	142	124	1844	0
DLR00014064	14	24	YOR202W	UD20-36_5h_3x	SD/MSG -ARG -HIS -LYS +Canavanine +clonNAT +G418 +Thialysine	cSGA_v3_r1	8	11	4.41367043297	10961.4929393	188.318220706	254	4.72478044318	976990.726036	12560.3300178	43	5.69831069778	965163.78802	14336.8533728	3458	1991	136	136	145	149	123	899	0
DLR00014064	15	1	YOR202W	UD20-36_5h_3x	SD/MSG -ARG -HIS -LYS +Canavanine +clonNAT +G418 +Thialysine	cSGA_v3_r1	8	11	4.58761487724	10848.5020361	221.899830261	254	4.8184213409	944476.994928	12532.8968287	43	5.79220293011	940902.994573	14530.87584	320	2124	136	136	150	155	131	799	0
DLR00014064	15	2	YJR145C	UD20-36_5h_3x	SD/MSG -ARG -HIS -LYS +Canavanine +clonNAT +G418 +Thialysine	cSGA_v3_r1	8	11	3.85062393478	7739.43509462	82.4074212686	254	4.12882866409	595050.998984	11836.8191101	43	5.05995391766	587410.999913	12432.6492183	461	2126	136	136	143	148	131	1110	0
DLR00014064	15	3	YKL056C	UD20-36_5h_3x	SD/MSG -ARG -HIS -LYS +Canavanine +clonNAT +G418 +Thialysine	cSGA_v3_r1	8	11	4.39665095133	7978.95018652	102.797916186	254	4.554132198	566024.628184	5192.62346173	43	5.47913208358	571947.997771	5745.61813171	597	2124	136	136	142	149	133	810	0
DLR00014064	15	4	YKL025C	UD20-36_5h_3x	SD/MSG -ARG -HIS -LYS +Canavanine +clonNAT +G418 +Thialysine	cSGA_v3_r1	8	11	4.49819073007	8647.63541121	71.5282235559	254	4.78241204729	689690.99431	6692.60109333	43	5.76178609838	681758.993161	7236.16063596	730	2125	136	136	152	158	137	983	0
DLR00014064	15	5	YJR118C	UD20-36_5h_3x	SD/MSG -ARG -HIS -LYS +Canavanine +clonNAT +G418 +Thialysine	cSGA_v3_r1	8	11	2.64404866321	2830.31494464	19.9827644746	254	2.94537193139	179043.999727	5995.13353722	43	3.44011778018	165230.994821	3471.87140053	867	2131	136	136	128	139	129	1287	0
DLR00014064	15	6	YKL132C	UD20-36_5h_3x	SD/MSG -ARG -HIS -LYS +Canavanine +clonNAT +G418 +Thialysine	cSGA_v3_r1	8	11	4.37580342574	8430.80645532	49.8897261483	254	4.62630627869	658150.99716	7506.94763667	43	5.60134799199	650867.996195	8116.80116057	1000	2125	136	136	150	156	136	1137	0
DLR00014064	15	7	YKL072W	UD20-36_5h_3x	SD/MSG -ARG -HIS -LYS +Canavanine +clonNAT +G418 +Thialysine	cSGA_v3_r1	8	11	4.51948180111	8685.49062902	67.2095332399	254	4.74874472989	682906.99437	7149.20955922	43	5.73051837993	675693.993379	7821.18184591	1136	2127	136	136	150	156	135	1042	0
DLR00014064	15	8	YKR066C	UD20-36_5h_3x	SD/MSG -ARG -HIS -LYS +Canavanine +clonNAT +G418 +Thialysine	cSGA_v3_r1	8	11	4.41938055814	8087.19144093	54.9989592684	254	4.64479252165	633872.996956	5956.75935857	43	5.62305723332	625634.995532	6516.10816268	1275	2127	136	136	149	156	134	989	0
DLR00014064	15	9	YKR053C	UD20-36_5h_3x	SD/MSG -ARG -HIS -LYS +Canavanine +clonNAT +G418 +Thialysine	cSGA_v3_r1	8	11	4.49907082492	9350.42109441	63.455873985	254	4.76507941096	752936.995143	7014.30780404	43	5.75795612246	747485.994077	8316.87251433	1408	2126	136	136	151	157	134	1193	0
DLR00014064	15	10	YJR117W	UD20-36_5h_3x	SD/MSG -ARG -HIS -LYS +Canavanine +clonNAT +G418 +Thialysine	cSGA_v3_r1	8	11	4.28863201945	8082.04889969	54.7799425466	254	4.53458179017	622328.998608	5906.30200194	43	5.51368014829	618224.997399	6595.6306719	1548	2126	136	136	145	152	131	1504	0
DLR00014064	15	11	YKL020C	UD20-36_5h_3x	SD/MSG -ARG -HIS -LYS +Canavanine +clonNAT +G418 +Thialysine	cSGA_v3_r1	8	11	4.71756053536	9576.36258627	73.0825749691	254	4.88954649859	806009.993371	7841.85325593	43	5.89060160411	801349.992155	9167.40782008	1682	2127	136	136	150	155	132	1250	0
DLR00014064	15	12	YKL055C	UD20-36_5h_3x	SD/MSG -ARG -HIS -LYS +Canavanine +clonNAT +G418 +Thialysine	cSGA_v3_r1	8	11	3.55864386685	5355.29550286	33.5618266172	254	3.79467932666	320377.162277	4121.4776896	43	4.67354836906	314380.048311	1455.8308504	1821	2131	136	136	125	136	125	2101	0
DLR00014064	15	13	YKL207W	UD20-36_5h_3x	SD/MSG -ARG -HIS -LYS +Canavanine +clonNAT +G418 +Thialysine	cSGA_v3_r1	8	11	4.41830658526	8348.10159965	59.5925833358	254	4.66380718793	698810.996426	8324.51931688	43	5.64991054067	692269.995321	9285.33968435	1951	2130	136	136	147	153	131	1288	0
DLR00014064	15	14	YKL046C	UD20-36_5h_3x	SD/MSG -ARG -HIS -LYS +Canavanine +clonNAT +G418 +Thialysine	cSGA_v3_r1	8	11	4.31936735394	8972.73400465	38.6652061058	254	4.54991981066	719273.999057	8895.86054186	43	5.53347349753	715505.998197	9888.36161388	2093	2127	136	136	143	150	130	1560	0
DLR00014064	15	15	YKL162C	UD20-36_5h_3x	SD/MSG -ARG -HIS -LYS +Canavanine +clonNAT +G418 +Thialysine	cSGA_v3_r1	8	11	4.58170682564	8975.62020359	90.8950588743	254	4.83956733197	771607.993126	8320.81035897	43	5.83237220189	766382.992114	9667.35202671	2230	2127	136	136	149	155	132	1263	0
DLR00014064	15	16	YKL139W	UD20-36_5h_3x	SD/MSG -ARG -HIS -LYS +Canavanine +clonNAT +G418 +Thialysine	cSGA_v3_r1	8	11	2.51603463429	1419.84041421	11.2582876214	254	3.25855737201	119221.999746	4395.47705164	43	3.7850546534	90071.2221465	733.341362144	2363	2129	136	136	131	141	126	530	0
DLR00014064	15	17	YKL137W	UD20-36_5h_3x	SD/MSG -ARG -HIS -LYS +Canavanine +clonNAT +G418 +Thialysine	cSGA_v3_r1	8	11	4.34953196739	8173.8686208	39.6434026145	254	4.6467652695	598758.999526	3321.92023628	43	5.626888192	593264.998176	2330.96661335	2499	2129	136	136	139	147	133	1343	0
DLR00014064	15	18	YKR050W	UD20-36_5h_3x	SD/MSG -ARG -HIS -LYS +Canavanine +clonNAT +G418 +Thialysine	cSGA_v3_r1	8	11	4.39291665517	8735.28459476	56.2296897879	254	4.59520453203	703806.997531	9636.71695427	43	5.58018349993	698664.996516	10649.9643989	2639	2126	136	136	146	152	131	1350	0
DLR00014064	15	19	YKR009C	UD20-36_5h_3x	SD/MSG -ARG -HIS -LYS +Canavanine +clonNAT +G418 +Thialysine	cSGA_v3_r1	8	11	4.50466856371	8868.95864041	61.803986595	254	4.73808863537	739429.994364	8821.11313729	43	5.72577563458	734866.993494	10038.3857082	2774	2127	136	136	148	154	133	1471	0
DLR00014064	15	20	YKL070W	UD20-36_5h_3x	SD/MSG -ARG -HIS -LYS +Canavanine +clonNAT +G418 +Thialysine	cSGA_v3_r1	8	11	4.55401461274	9145.44580313	82.6683087405	254	4.81478078733	770730.993304	8780.9992546	43	5.8148901488	764233.992187	9875.01046682	2910	2126	136	136	149	154	132	1202	0
DLR00014064	15	21	YKL123W	UD20-36_5h_3x	SD/MSG -ARG -HIS -LYS +Canavanine +clonNAT +G418 +Thialysine	cSGA_v3_r1	8	11	4.88029771038	9527.94140909	119.951028565	254	4.97960800328	815442.991193	9468.6679166	43	5.98620282574	808658.989819	10295.6456725	3045	2125	136	136	149	154	132	1163	0
DLR00014064	15	22	YJR111C	UD20-36_5h_3x	SD/MSG -ARG -HIS -LYS +Canavanine +clonNAT +G418 +Thialysine	cSGA_v3_r1	8	11	4.57947049314	9332.05832651	131.237960211	254	4.77118795801	807909.993953	11976.3656269	43	5.76667308888	801512.993029	12713.5760272	3182	2126	136	136	145	151	131	1292	0
DLR00014064	15	23	YKL166C	UD20-36_5h_3x	SD/MSG -ARG -HIS -LYS +Canavanine +clonNAT +G418 +Thialysine	cSGA_v3_r1	8	11	3.98614397904	7217.22449492	132.041251525	254	4.26010881134	631086.998807	14263.1043282	43	5.20240575968	621655.999596	14533.3503443	3316	2127	136	136	140	145	127	1564	0
DLR00014064	15	24	YOR202W	UD20-36_5h_3x	SD/MSG -ARG -HIS -LYS +Canavanine +clonNAT +G418 +Thialysine	cSGA_v3_r1	8	11	4.32678918616	10336.9745071	198.558475401	254	4.58312404014	952685.99792	18688.7157415	43	5.53679486237	945857.998292	20790.6096439	3457	2127	136	136	144	148	123	677	0
DLR00014064	16	1	YOR202W	UD20-36_5h_3x	SD/MSG -ARG -HIS -LYS +Canavanine +clonNAT +G418 +Thialysine	cSGA_v3_r1	8	11	3.88507596414	10605.1305608	111.850277494	254	4.17512304239	810148.998796	11040.9920143	43	5.08657982242	807227.997644	12840.5608277	311	2272	136	136	152	156	135	990	29
DLR00014064	16	2	YOR202W	UD20-36_5h_3x	SD/MSG -ARG -HIS -LYS +Canavanine +clonNAT +G418 +Thialysine	cSGA_v3_r1	8	11	3.99530911802	9024.3	346.510081811	254	4.16699399359	679042.997306	38769.6002824	43	5.12077013518	673705.998697	41070.2338338	462	2270	136	136	157	161	141	1196	30
DLR00014064	16	3	YOR202W	UD20-36_5h_3x	SD/MSG -ARG -HIS -LYS +Canavanine +clonNAT +G418 +Thialysine	cSGA_v3_r1	8	11	4.19969841529	6780.19763556	94.623594519	254	4.36024476767	453760.991844	10881.4823601	43	5.28949294461	440346.992207	10800.9070956	578	2252	136	136	154	158	140	294	24
DLR00014064	16	4	YOR202W	UD20-36_5h_3x	SD/MSG -ARG -HIS -LYS +Canavanine +clonNAT +G418 +Thialysine	cSGA_v3_r1	8	11	4.28178412334	7315.1121085	79.89837939	254	4.57928616163	461474.994315	5420.79783407	43	5.51633396295	449240.992837	4753.98122157	715	2251	136	136	158	162	143	351	24
DLR00014064	16	5	YOR202W	UD20-36_5h_3x	SD/MSG -ARG -HIS -LYS +Canavanine +clonNAT +G418 +Thialysine	cSGA_v3_r1	8	11	3.94547019733	8514	258.088483989	254	4.22967009755	587595.996184	27713.6083213	43	5.15961510434	583919.998662	30156.343473	861	2273	136	136	159	164	145	1369	27
DLR00014064	16	6	YOR202W	UD20-36_5h_3x	SD/MSG -ARG -HIS -LYS +Canavanine +clonNAT +G418 +Thialysine	cSGA_v3_r1	8	11	3.93298068252	9600.05484275	82.5023830642	254	4.35629085319	585439.999461	5594.8229179	43	5.28142321835	578851.999345	6044.15135117	1004	2268	136	136	159	164	144	1503	24
DLR00014064	16	7	YOR202W	UD20-36_5h_3x	SD/MSG -ARG -HIS -LYS +Canavanine +clonNAT +G418 +Thialysine	cSGA_v3_r1	8	11	3.90113269657	6039.47563714	55.5610976615	254	4.24187373688	366915.999602	5309.67144325	43	5.1456548975	352306.998352	3304.33930381	1151	2253	136	136	153	159	140	364	13
DLR00014064	16	8	YOR202W	UD20-36_5h_3x	SD/MSG -ARG -HIS -LYS +Canavanine +clonNAT +G418 +Thialysine	cSGA_v3_r1	8	11	4.03937063627	8265.73971039	193.226475975	254	4.34822542614	545275.99728	14018.4744451	43	5.26278499254	540004.997693	15244.7795778	1276	2280	136	136	158	163	143	1384	27
DLR00014064	16	9	YOR202W	UD20-36_5h_3x	SD/MSG -ARG -HIS -LYS +Canavanine +clonNAT +G418 +Thialysine	cSGA_v3_r1	8	11	4.03087874384	7798.5	209.836145954	254	4.3304659269	535155.995282	17762.3605693	43	5.26735518379	527402.996428	19133.1781152	1410	2270	136	136	157	162	142	1407	26
DLR00014064	16	10	YOR202W	UD20-36_5h_3x	SD/MSG -ARG -HIS -LYS +Canavanine +clonNAT +G418 +Thialysine	cSGA_v3_r1	8	11	4.35764149966	7437.67465765	36.082847955	254	4.64064557626	481346.994643	4824.32992452	43	5.60362825224	470047.992837	4185.82983316	1533	2255	136	136	154	159	138	521	0
DLR00014064	16	11	YOR202W	UD20-36_5h_3x	SD/MSG -ARG -HIS -LYS +Canavanine +clonNAT +G418 +Thialysine	cSGA_v3_r1	8	11	4.16532225031	6235.08266982	48.2206167221	254	4.47462920188	414090.995319	5401.78479719	43	5.41106446852	402053.993948	4588.37975266	1669	2255	136	136	153	158	137	513	0
DLR00014064	16	12	YOR202W	UD20-36_5h_3x	SD/MSG -ARG -HIS -LYS +Canavanine +clonNAT +G418 +Thialysine	cSGA_v3_r1	8	11	4.10017399143	8235.04439999	182.453166652	254	4.50028876107	551490.63352	12690.8748963	43	5.34612149959	585633.997127	16561.9533418	1799	2268	136	136	156	162	140	1479	25
DLR00014064	16	13	YOR202W	UD20-36_5h_3x	SD/MSG -ARG -HIS -LYS +Canavanine +clonNAT +G418 +Thialysine	cSGA_v3_r1	8	11	4.27233249245	7092.96529261	42.035100625	254	4.56582650411	483299.993909	5962.0645223	43	5.51738476506	471218.992848	6104.92378666	1977	2253	136	136	152	158	135	551	19
DLR00014064	16	14	YOR202W	UD20-36_5h_3x	SD/MSG -ARG -HIS -LYS +Canavanine +clonNAT +G418 +Thialysine	cSGA_v3_r1	8	11	4.29223458221	7098.12543049	42.8756601066	254	4.57615119238	496561.994184	6322.89702266	43	5.53105707676	484160.993044	6235.62251868	2108	2254	136	136	151	157	135	545	14
DLR00014064	16	15	YOR202W	UD20-36_5h_3x	SD/MSG -ARG -HIS -LYS +Canavanine +clonNAT +G418 +Thialysine	cSGA_v3_r1	8	11	4.2298899534	7126.76320451	32.4687135744	254	4.56273783146	506169.996145	5920.65039228	43	5.51543016128	494941.994826	5656.25083798	2240	2257	136	136	151	157	135	560	15
DLR00014064	16	16	YOR202W	UD20-36_5h_3x	SD/MSG -ARG -HIS -LYS +Canavanine +clonNAT +G418 +Thialysine	cSGA_v3_r1	8	11	4.43777432055	7814.47655274	46.9333198467	254	4.72370629731	561934.992624	6062.28751003	43	5.69624121159	551354.991598	6489.99151925	2351	2257	136	136	152	157	135	543	0
DLR00014064	16	17	YOR202W	UD20-36_5h_3x	SD/MSG -ARG -HIS -LYS +Canavanine +clonNAT +G418 +Thialysine	cSGA_v3_r1	8	11	4.30047906532	7506.44421886	34.2054713654	254	4.47813814577	520456.9978	6449.80508727	43	5.43504315771	509777.99654	6676.44963443	2487	2257	136	136	149	155	135	570	0
DLR00014064	16	18	YOR202W	UD20-36_5h_3x	SD/MSG -ARG -HIS -LYS +Canavanine +clonNAT +G418 +Thialysine	cSGA_v3_r1	8	11	4.3654765609	7186.94354958	30.6704914545	254	4.64851833244	503352.994557	5029.22985136	43	5.61012864489	492408.992891	5039.5022401	2623	2257	136	136	151	156	135	541	0
DLR00014064	16	19	YOR202W	UD20-36_5h_3x	SD/MSG -ARG -HIS -LYS +Canavanine +clonNAT +G418 +Thialysine	cSGA_v3_r1	8	11	4.45373784267	7501.93220043	37.6272608528	254	4.6729902266	517515.992919	5776.95206402	43	5.64114202571	507278.991628	5955.23968724	2758	2256	136	136	150	155	135	665	1
DLR00014064	16	20	YOR202W	UD20-36_5h_3x	SD/MSG -ARG -HIS -LYS +Canavanine +clonNAT +G418 +Thialysine	cSGA_v3_r1	8	11	4.35909488056	7354.52187212	44.6495583511	254	4.58310314896	525688.993161	7164.58209972	43	5.55013268069	514145.992164	7404.49316096	2894	2254	136	136	150	155	135	597	7
DLR00014064	16	21	YOR202W	UD20-36_5h_3x	SD/MSG -ARG -HIS -LYS +Canavanine +clonNAT +G418 +Thialysine	cSGA_v3_r1	8	11	4.31116330358	7104.42233155	60.4569090308	254	4.52018560737	493061.993506	7187.49757099	43	5.47540020317	480471.99253	7171.82694311	3065	2253	136	136	149	154	135	484	17
DLR00014064	16	22	YOR202W	UD20-36_5h_3x	SD/MSG -ARG -HIS -LYS +Canavanine +clonNAT +G418 +Thialysine	cSGA_v3_r1	8	11	4.48899131382	7514.4985141	78.0302214262	254	4.61683947726	550895.991566	10034.7537285	43	5.57944170741	537937.990877	10161.7469993	3169	2252	136	136	149	153	133	465	19
DLR00014064	16	23	YOR202W	UD20-36_5h_3x	SD/MSG -ARG -HIS -LYS +Canavanine +clonNAT +G418 +Thialysine	cSGA_v3_r1	8	11	3.96768429141	8601.3	170.146440165	254	4.12864813595	750923.998759	29579.3312457	43	5.05906359074	753755.995402	32311.6693088	3319	2278	136	136	148	152	133	1160	30
DLR00014064	16	24	YOR202W	UD20-36_5h_3x	SD/MSG -ARG -HIS -LYS +Canavanine +clonNAT +G418 +Thialysine	cSGA_v3_r1	8	11	4.34962604267	9625.45075154	192.912262432	254	4.29201298238	903761.999443	30156.9870743	43	5.257900615	903998.997567	32959.1095583	3455	2277	136	136	146	150	128	880	27
DLR00014060	1	1	YOR202W	UD20-36_5h_3x	SD/MSG -ARG -HIS -LYS +Canavanine +clonNAT +G418 +Thialysine	cSGA_v3_r1	6	11	3.62823427927	9200.01008352	147.910350379	254	3.99111023907	623349.996647	11600.9772173	43	4.88940147212	615033.99829	12282.1536475	309	208	136	136	145	149	127	290	38
DLR00014060	1	2	YOR202W	UD20-36_5h_3x	SD/MSG -ARG -HIS -LYS +Canavanine +clonNAT +G418 +Thialysine	cSGA_v3_r1	6	11	4.33197297229	9702.66253258	118.244663149	254	4.51947241681	657551.997876	7983.54820693	43	5.46586698697	649110.997318	8945.92637289	456	222	136	136	148	153	131	218	0
DLR00014060	1	3	YOR202W	UD20-36_5h_3x	SD/MSG -ARG -HIS -LYS +Canavanine +clonNAT +G418 +Thialysine	cSGA_v3_r1	6	11	4.58315119404	10140.4295648	175.33535179	254	4.74911620935	689986.994821	7277.63703927	43	5.7159365044	682304.993643	7770.74001693	592	219	136	136	154	158	136	293	0
DLR00014060	1	4	YOR202W	UD20-36_5h_3x	SD/MSG -ARG -HIS -LYS +Canavanine +clonNAT +G418 +Thialysine	cSGA_v3_r1	6	11	4.49442172516	9668.17218447	137.467640098	254	4.6625688477	646020.995418	7050.78922582	43	5.62747713878	637155.994508	7514.65959038	729	221	136	136	154	159	138	365	0
DLR00014060	1	5	YOR202W	UD20-36_5h_3x	SD/MSG -ARG -HIS -LYS +Canavanine +clonNAT +G418 +Thialysine	cSGA_v3_r1	6	11	4.52069365118	9568.61152194	121.688475559	254	4.66986608656	635996.995219	6810.6420605	43	5.63637541641	627115.994224	7218.68004284	863	222	136	136	154	160	138	409	0
DLR00014060	1	6	YOR202W	UD20-36_5h_3x	SD/MSG -ARG -HIS -LYS +Canavanine +clonNAT +G418 +Thialysine	cSGA_v3_r1	6	11	4.56369713446	9710.65127233	80.6394493698	254	4.69285677637	630127.994618	6285.76329671	43	5.65939606066	622605.993696	7053.631845	997	216	136	136	155	161	139	454	0
DLR00014060	1	7	YOR202W	UD20-36_5h_3x	SD/MSG -ARG -HIS -LYS +Canavanine +clonNAT +G418 +Thialysine	cSGA_v3_r1	6	11	6.07694101268	9394.82211035	267.101388252	254	4.92714206473	664768.99192	6474.48313334	43	5.90455698417	658020.990271	7490.2543723	1136	219	136	136	157	162	138	427	0
DLR00014060	1	8	YOR202W	UD20-36_5h_3x	SD/MSG -ARG -HIS -LYS +Canavanine +clonNAT +G418 +Thialysine	cSGA_v3_r1	6	11	4.42616911322	9636.54539044	105.388371581	254	4.59200481877	636545.995638	7971.70109847	43	5.55489247555	629373.995079	8790.02458264	1271	218	136	136	155	161	138	498	0
DLR00014060	1	9	YOR202W	UD20-36_5h_3x	SD/MSG -ARG -HIS -LYS +Canavanine +clonNAT +G418 +Thialysine	cSGA_v3_r1	6	11	4.74475953763	9944.29237663	145.106988944	254	4.91927253595	680130.990556	7470.88628905	43	5.90050983719	673805.989324	8693.93737393	1410	214	136	136	157	163	137	447	1
DLR00014060	1	10	YOR202W	UD20-36_5h_3x	SD/MSG -ARG -HIS -LYS +Canavanine +clonNAT +G418 +Thialysine	cSGA_v3_r1	6	11	4.38488732454	9336.37049375	85.1805741437	254	4.56516532922	624587.995533	8137.69728535	43	5.52326043094	616960.995152	8943.70055514	1544	218	136	136	154	160	137	470	0
DLR00014060	1	11	YOR202W	UD20-36_5h_3x	SD/MSG -ARG -HIS -LYS +Canavanine +clonNAT +G418 +Thialysine	cSGA_v3_r1	6	11	4.68209371385	9947.12761927	109.629270926	254	4.86584626411	682325.99062	8118.87808772	43	5.84719734691	675790.989767	9276.32501045	1682	216	136	136	156	161	136	498	0
DLR00014060	1	12	YOR202W	UD20-36_5h_3x	SD/MSG -ARG -HIS -LYS +Canavanine +clonNAT +G418 +Thialysine	cSGA_v3_r1	6	11	4.51992522851	9108.92446052	101.654252251	254	4.72343627462	617556.991675	7778.2002641	43	5.69631092667	609319.990941	8668.58219138	1815	215	136	136	155	161	136	491	0
DLR00014060	1	13	YOR202W	UD20-36_5h_3x	SD/MSG -ARG -HIS -LYS +Canavanine +clonNAT +G418 +Thialysine	cSGA_v3_r1	6	11	4.64776363698	9948.45144061	98.2766669176	254	4.78935031059	666085.991789	8066.13874116	43	5.76979130133	659327.990803	9163.42518588	1956	214	136	136	155	161	137	516	0
DLR00014060	1	14	YOR202W	UD20-36_5h_3x	SD/MSG -ARG -HIS -LYS +Canavanine +clonNAT +G418 +Thialysine	cSGA_v3_r1	6	11	4.62137102677	9728.75901808	92.6465330569	254	4.77378705491	646255.992444	6988.51454854	43	5.75482882686	638730.99144	7846.69620256	2089	214	136	136	153	159	135	459	0
DLR00014060	1	15	YOR202W	UD20-36_5h_3x	SD/MSG -ARG -HIS -LYS +Canavanine +clonNAT +G418 +Thialysine	cSGA_v3_r1	6	11	4.68816051603	9665.50987493	93.874123811	254	4.86973021529	618594.136745	5367.15814754	43	5.79624365637	633389.990325	8181.21136364	2227	215	136	136	153	159	135	507	0
DLR00014060	1	16	YOR202W	UD20-36_5h_3x	SD/MSG -ARG -HIS -LYS +Canavanine +clonNAT +G418 +Thialysine	cSGA_v3_r1	6	11	4.81639726537	9905.36606866	85.2399354388	254	4.9972744412	626275.520077	5106.04745202	43	5.91620071347	642718.988926	8253.72701811	2362	214	136	136	154	160	134	441	0
DLR00014060	1	17	YOR202W	UD20-36_5h_3x	SD/MSG -ARG -HIS -LYS +Canavanine +clonNAT +G418 +Thialysine	cSGA_v3_r1	6	11	4.88233554483	10286.4928459	107.125723201	254	5.01632848633	646423.765851	5273.22896432	43	5.94333297668	664045.988786	8318.16607762	2501	214	136	136	154	160	136	481	0
DLR00014060	1	18	YOR202W	UD20-36_5h_3x	SD/MSG -ARG -HIS -LYS +Canavanine +clonNAT +G418 +Thialysine	cSGA_v3_r1	6	11	4.69395669743	9572.04213962	104.22421089	254	4.74494933203	615264.991534	7530.86528883	43	5.7215001227	607463.990765	8332.96976364	2632	215	136	136	152	158	136	446	0
DLR00014060	1	19	YOR202W	UD20-36_5h_3x	SD/MSG -ARG -HIS -LYS +Canavanine +clonNAT +G418 +Thialysine	cSGA_v3_r1	6	11	4.71092212684	9612.18395778	131.92072899	254	4.73501081379	619887.991462	8668.8689001	43	5.78163998531	581890.73348	6204.12872048	2772	215	136	136	151	157	135	416	0
DLR00014060	1	20	YOR202W	UD20-36_5h_3x	SD/MSG -ARG -HIS -LYS +Canavanine +clonNAT +G418 +Thialysine	cSGA_v3_r1	6	11	4.76370440357	10259.5494151	176.223792283	254	4.82554296041	677956.991325	8958.37880202	43	5.87876919109	641188.780988	6509.53020098	2908	216	136	136	151	157	135	424	0
DLR00014060	1	21	YOR202W	UD20-36_5h_3x	SD/MSG -ARG -HIS -LYS +Canavanine +clonNAT +G418 +Thialysine	cSGA_v3_r1	6	11	4.82939931207	9562.3665481	175.344578481	254	4.77322019598	648335.991657	8693.26026818	43	5.74674400835	640350.990535	9370.32066607	3046	216	136	136	150	155	134	375	0
DLR00014060	1	22	YOR202W	UD20-36_5h_3x	SD/MSG -ARG -HIS -LYS +Canavanine +clonNAT +G418 +Thialysine	cSGA_v3_r1	6	11	5.78056128634	8869.90199466	253.649000831	254	4.65133435171	641517.993401	9537.47861464	43	5.61095137313	631848.992789	10072.8897156	3180	217	136	136	146	151	130	257	0
DLR00014060	1	23	YOR202W	UD20-36_5h_3x	SD/MSG -ARG -HIS -LYS +Canavanine +clonNAT +G418 +Thialysine	cSGA_v3_r1	6	11	4.67820512241	9996.79673466	205.994877815	254	4.62742714005	704412.993577	12119.8827545	43	5.58647240013	696404.993511	13467.2762679	3320	216	136	136	144	149	127	178	0
DLR00014060	1	24	YOR202W	UD20-36_5h_3x	SD/MSG -ARG -HIS -LYS +Canavanine +clonNAT +G418 +Thialysine	cSGA_v3_r1	6	11	6.12515249926	10017.9	404.269789408	254	4.57365702634	663175.993463	14187.7429876	43	5.52201696383	655349.993232	15100.0573206	3447	222	136	136	140	145	121	79	20
DLR00014060	2	1	YOR202W	UD20-36_5h_3x	SD/MSG -ARG -HIS -LYS +Canavanine +clonNAT +G418 +Thialysine	cSGA_v3_r1	6	11	4.28345621055	10711.3902292	157.169443737	254	4.50694004854	825172.998468	12590.2624164	43	5.52208155051	774632.297246	10513.0788507	325	353	136	136	147	152	129	388	0
DLR00014060	2	2	YHR012W	UD20-36_5h_3x	SD/MSG -ARG -HIS -LYS +Canavanine +clonNAT +G418 +Thialysine	cSGA_v3_r1	6	11	3.77379324886	6208.65106597	61.5886559349	254	4.0799609413	441372.99943	7540.87285702	43	5.04106312212	410087.041327	5024.53502266	458	351	136	136	143	149	132	1349	0
DLR00014060	2	3	YHR092C	UD20-36_5h_3x	SD/MSG -ARG -HIS -LYS +Canavanine +clonNAT +G418 +Thialysine	cSGA_v3_r1	6	11	4.32840657761	8510.7555116	69.4405345451	254	4.56184472499	602497.998042	5727.80609537	43	5.52906665509	593942.996929	6174.41556079	597	356	136	136	149	155	133	671	0
DLR00014060	2	4	YGR287C	UD20-36_5h_3x	SD/MSG -ARG -HIS -LYS +Canavanine +clonNAT +G418 +Thialysine	cSGA_v3_r1	6	11	4.6025187694	9748.76791437	82.0924844123	254	4.78049572965	708110.994208	7234.12112939	43	5.76841761456	701931.993054	8013.57645776	726	355	136	136	154	159	137	849	0
DLR00014060	2	5	YHR199C	UD20-36_5h_3x	SD/MSG -ARG -HIS -LYS +Canavanine +clonNAT +G418 +Thialysine	cSGA_v3_r1	6	11	4.47739908634	9095.56023619	77.8591502462	254	4.69922913953	659510.995119	7370.2426784	43	5.68661675705	652557.99365	7678.88915535	866	352	136	136	153	159	138	929	0
DLR00014060	2	6	YIL030C	UD20-36_5h_3x	SD/MSG -ARG -HIS -LYS +Canavanine +clonNAT +G418 +Thialysine	cSGA_v3_r1	6	11	4.04567720553	7508.3786309	58.8572417095	254	4.31479398396	518535.998904	7589.69086436	43	5.31695374214	487325.388308	4837.28552862	997	355	136	136	149	156	137	1306	0
DLR00014060	2	7	YGR266W	UD20-36_5h_3x	SD/MSG -ARG -HIS -LYS +Canavanine +clonNAT +G418 +Thialysine	cSGA_v3_r1	6	11	4.62867514296	9454.55139869	110.007131951	254	4.84233604095	731440.991394	9648.20929006	43	5.8334640687	724623.990515	10728.5860985	1141	353	136	136	159	164	140	997	0
DLR00014060	2	8	YHL036W	UD20-36_5h_3x	SD/MSG -ARG -HIS -LYS +Canavanine +clonNAT +G418 +Thialysine	cSGA_v3_r1	6	11	4.45283179058	9235.31679797	57.6429614724	254	4.66012168259	686487.996256	7517.2251087	43	5.63732764605	679183.995314	8418.07246306	1274	353	136	136	156	162	138	936	0
DLR00014060	2	9	YHL031C	UD20-36_5h_3x	SD/MSG -ARG -HIS -LYS +Canavanine +clonNAT +G418 +Thialysine	cSGA_v3_r1	6	11	3.77808839062	6092.48526275	41.7635905841	254	3.99599980348	379072.077793	5373.27375071	43	4.85865896966	386633.99969	5394.19712671	1406	347	136	136	143	152	135	1349	3
DLR00014060	2	10	YHL025W	UD20-36_5h_3x	SD/MSG -ARG -HIS -LYS +Canavanine +clonNAT +G418 +Thialysine	cSGA_v3_r1	6	11	3.26625303815	4164.60844067	31.6930867526	254	3.86098963327	301939.591356	5376.24525592	43	4.64195603117	302395.999392	5113.78526429	1541	347	136	136	150	158	136	758	0
DLR00014060	2	11	YHR143W	UD20-36_5h_3x	SD/MSG -ARG -HIS -LYS +Canavanine +clonNAT +G418 +Thialysine	cSGA_v3_r1	6	11	4.53549259965	9488.75924527	103.213013361	254	4.78901328435	732281.993001	8418.68018931	43	5.77868228721	727235.991986	9624.29676977	1682	355	136	136	156	162	136	1053	0
DLR00014060	2	12	YHR030C	UD20-36_5h_3x	SD/MSG -ARG -HIS -LYS +Canavanine +clonNAT +G418 +Thialysine	cSGA_v3_r1	6	11	4.60341791334	9696.87905261	74.1997119692	254	4.79841063404	699656.993724	6666.53223084	43	5.79419706026	695093.992435	7594.27906937	1817	353	136	136	151	157	132	966	0
DLR00014060	2	13	YHL044W	UD20-36_5h_3x	SD/MSG -ARG -HIS -LYS +Canavanine +clonNAT +G418 +Thialysine	cSGA_v3_r1	6	11	4.69152457488	9806.44665744	75.5404016696	254	4.82047973586	731462.992789	9256.85325651	43	5.8117733036	725928.991582	10172.7191194	1955	353	136	136	153	159	135	950	0
DLR00014060	2	14	YHR206W	UD20-36_5h_3x	SD/MSG -ARG -HIS -LYS +Canavanine +clonNAT +G418 +Thialysine	cSGA_v3_r1	6	11	4.58701753359	8817.25371045	79.6522059108	254	4.7071552823	642125.993821	8290.36203437	43	5.69295977117	636413.992469	8797.09725741	2088	351	136	136	150	157	132	1005	0
DLR00014060	2	15	YGR238C	UD20-36_5h_3x	SD/MSG -ARG -HIS -LYS +Canavanine +clonNAT +G418 +Thialysine	cSGA_v3_r1	6	11	4.60972580836	9517.57902791	60.2154343755	254	4.72855049913	688285.994459	8950.70255119	43	5.71129778613	682844.993309	9729.13381004	2227	352	136	136	151	157	134	975	0
DLR00014060	2	16	YHR154W	UD20-36_5h_3x	SD/MSG -ARG -HIS -LYS +Canavanine +clonNAT +G418 +Thialysine	cSGA_v3_r1	6	11	4.36957355092	8580.93062873	62.8006261107	254	4.4619898745	588571.998667	8023.11109287	43	5.42603412218	581432.997572	8356.91290143	2360	357	136	136	148	155	133	915	0
DLR00014060	2	17	YHR112C	UD20-36_5h_3x	SD/MSG -ARG -HIS -LYS +Canavanine +clonNAT +G418 +Thialysine	cSGA_v3_r1	6	11	4.65718026225	9190.6396765	68.0621885424	254	4.76973190874	652363.992761	7187.03982292	43	5.75876427388	645182.99167	7981.26856682	2501	352	136	136	151	158	135	922	0
DLR00014060	2	18	YGR177C	UD20-36_5h_3x	SD/MSG -ARG -HIS -LYS +Canavanine +clonNAT +G418 +Thialysine	cSGA_v3_r1	6	11	4.86635705411	9928.31130066	114.035527093	254	4.99023361603	727135.990364	7868.4017368	43	5.99652803186	721859.988776	8827.35107843	2633	353	136	136	153	159	135	969	0
DLR00014060	2	19	YHL028W	UD20-36_5h_3x	SD/MSG -ARG -HIS -LYS +Canavanine +clonNAT +G418 +Thialysine	cSGA_v3_r1	6	11	4.91250660954	9405.73264971	103.593938135	254	4.92947709683	685127.991064	8061.82072573	43	5.92682124705	677988.989342	8431.56542307	2773	352	136	136	152	158	135	867	0
DLR00014060	2	20	YIL014W	UD20-36_5h_3x	SD/MSG -ARG -HIS -LYS +Canavanine +clonNAT +G418 +Thialysine	cSGA_v3_r1	6	11	5.05691720926	9550.13490552	133.895725494	254	5.06212655593	676277.403239	5831.7088178	43	5.99619955027	695394.98844	8612.00384538	2907	353	136	136	152	157	135	845	0
DLR00014060	2	21	YGR187C	UD20-36_5h_3x	SD/MSG -ARG -HIS -LYS +Canavanine +clonNAT +G418 +Thialysine	cSGA_v3_r1	6	11	4.78466448344	9663.69784152	142.572435031	254	4.77232584388	697869.992714	8942.21094698	43	5.76300880724	690720.991533	9846.64136018	3047	352	136	136	148	154	133	711	0
DLR00014060	2	22	YHR093W	UD20-36_5h_3x	SD/MSG -ARG -HIS -LYS +Canavanine +clonNAT +G418 +Thialysine	cSGA_v3_r1	6	11	4.65501865101	9745.28928597	128.641826728	254	4.80014682513	747294.992459	10373.0063299	43	5.79102988024	742261.99135	11335.9948305	3179	352	136	136	149	154	133	958	0
DLR00014060	2	23	YHR111W	UD20-36_5h_3x	SD/MSG -ARG -HIS -LYS +Canavanine +clonNAT +G418 +Thialysine	cSGA_v3_r1	6	11	4.04596828459	8245.89952577	107.522635193	254	4.08810154471	578224.999125	11698.5515094	43	5.03293675327	569777.9997	12183.2083192	3316	351	136	136	136	143	125	769	0
DLR00014060	2	24	YOR202W	UD20-36_5h_3x	SD/MSG -ARG -HIS -LYS +Canavanine +clonNAT +G418 +Thialysine	cSGA_v3_r1	6	11	4.67678312222	11476.6882246	218.154269227	254	4.75157101295	910578.992976	17098.1415933	43	5.72579418321	907287.992911	19320.23545	3452	353	136	136	144	149	124	341	0
DLR00014060	3	1	YOR202W	UD20-36_5h_3x	SD/MSG -ARG -HIS -LYS +Canavanine +clonNAT +G418 +Thialysine	cSGA_v3_r1	6	11	4.36842697625	10412.3575053	152.890428798	254	4.59306107897	849832.997903	12474.2224116	43	5.55808126099	844987.997734	14369.2398631	322	490	136	136	152	156	131	633	0
DLR00014060	3	2	YGR237C	UD20-36_5h_3x	SD/MSG -ARG -HIS -LYS +Canavanine +clonNAT +G418 +Thialysine	cSGA_v3_r1	6	11	3.72963387151	5631.70713608	69.3669818248	254	4.12031471037	445476.998807	8709.00528758	43	5.08723242822	403747.245041	5583.28165675	458	485	136	136	149	154	134	990	0
DLR00014060	3	3	YHR184W	UD20-36_5h_3x	SD/MSG -ARG -HIS -LYS +Canavanine +clonNAT +G418 +Thialysine	cSGA_v3_r1	6	11	4.80598886932	9531.43122089	107.071043795	254	4.95008769225	741527.992396	6656.6381422	43	5.94373267126	734681.990996	7709.85263452	594	494	136	136	156	160	136	739	0
DLR00014060	3	4	YHL006C	UD20-36_5h_3x	SD/MSG -ARG -HIS -LYS +Canavanine +clonNAT +G418 +Thialysine	cSGA_v3_r1	6	11	4.77896830333	9545.53197315	85.648326608	254	4.89671984848	716237.993095	6703.30997822	43	5.88858289778	710627.991453	7543.44125304	728	493	136	136	156	161	138	894	0
DLR00014060	3	5	YIL038C	UD20-36_5h_3x	SD/MSG -ARG -HIS -LYS +Canavanine +clonNAT +G418 +Thialysine	cSGA_v3_r1	6	11	4.74727105828	10133.1413555	82.2348179638	254	4.8939953735	744916.993436	7542.56093741	43	5.89468430142	740016.991713	7958.44085742	864	489	136	136	156	161	138	911	0
DLR00014060	3	6	YHR113W	UD20-36_5h_3x	SD/MSG -ARG -HIS -LYS +Canavanine +clonNAT +G418 +Thialysine	cSGA_v3_r1	6	11	4.43405761578	8437.5246906	62.2889628732	254	4.65697566074	609029.995607	7086.332004	43	5.63568502667	602309.994111	6921.14756667	996	489	136	136	154	160	137	1101	0
DLR00014060	3	7	YHR082C	UD20-36_5h_3x	SD/MSG -ARG -HIS -LYS +Canavanine +clonNAT +G418 +Thialysine	cSGA_v3_r1	6	11	4.39587676843	8158.81497145	58.8439086499	254	4.59427150008	595957.995903	8535.41894556	43	5.56408190166	588475.994825	8458.15055568	1137	493	136	136	154	160	139	1104	0
DLR00014060	3	8	YHR043C	UD20-36_5h_3x	SD/MSG -ARG -HIS -LYS +Canavanine +clonNAT +G418 +Thialysine	cSGA_v3_r1	6	11	4.50891116688	8955.31319248	71.3963265614	254	4.72695804712	681167.994991	7016.46026303	43	5.70241934235	674958.993904	7620.2829323	1270	490	136	136	157	163	138	1048	0
DLR00014060	3	9	YGR270W	UD20-36_5h_3x	SD/MSG -ARG -HIS -LYS +Canavanine +clonNAT +G418 +Thialysine	cSGA_v3_r1	6	11	3.32314928273	4198.23579396	24.9097790284	254	3.6503517994	292083.999912	5861.70660645	43	4.46155872172	278543.998719	3463.29080781	1406	489	136	136	146	154	136	1151	0
DLR00014060	3	10	YHR193C	UD20-36_5h_3x	SD/MSG -ARG -HIS -LYS +Canavanine +clonNAT +G418 +Thialysine	cSGA_v3_r1	6	11	0	11	12.7834874794	254	12	29940.3	698.830476499	43	0	43	100.840319849	1548	502	136	136	-1	-1	-1	2	0
DLR00014060	3	11	YGR283C	UD20-36_5h_3x	SD/MSG -ARG -HIS -LYS +Canavanine +clonNAT +G418 +Thialysine	cSGA_v3_r1	6	11	4.60558202591	9418.01620291	63.2230964369	254	4.80149533167	705662.994039	6707.04934352	43	5.78595904351	700214.992844	7358.14363007	1684	490	136	136	155	161	136	971	0
DLR00014060	3	12	YHR117W	UD20-36_5h_3x	SD/MSG -ARG -HIS -LYS +Canavanine +clonNAT +G418 +Thialysine	cSGA_v3_r1	6	11	4.60275070521	9095.5823775	89.534283883	254	4.80789475296	697325.992216	8933.61228561	43	5.80077038143	692057.991019	9618.9405193	1818	492	136	136	156	161	136	1108	0
DLR00014060	3	13	YGR200C	UD20-36_5h_3x	SD/MSG -ARG -HIS -LYS +Canavanine +clonNAT +G418 +Thialysine	cSGA_v3_r1	6	11	3.86541017167	6370.11225751	51.4379744307	254	3.84453089677	369693.998677	8360.98727868	43	4.75328554232	365015.999606	7956.06910027	1954	490	136	136	135	144	127	1182	0
DLR00014060	3	14	YGR173W	UD20-36_5h_3x	SD/MSG -ARG -HIS -LYS +Canavanine +clonNAT +G418 +Thialysine	cSGA_v3_r1	6	11	4.80224284467	8909.7692847	55.246717942	254	5.04507919192	663655.169336	4876.24469586	43	5.97726307838	679073.98941	7386.61080935	2087	494	136	136	156	161	135	901	0
DLR00014060	3	15	YGR279C	UD20-36_5h_3x	SD/MSG -ARG -HIS -LYS +Canavanine +clonNAT +G418 +Thialysine	cSGA_v3_r1	6	11	4.55368051471	9488.1519554	82.3419690095	254	4.74652030251	701030.993443	9717.84560654	43	5.74098366814	695981.992077	10263.2647934	2230	494	136	136	152	158	134	1017	0
DLR00014060	3	16	YHL027W	UD20-36_5h_3x	SD/MSG -ARG -HIS -LYS +Canavanine +clonNAT +G418 +Thialysine	cSGA_v3_r1	6	11	4.32387217418	8734.53813987	45.4338679506	254	4.43090755024	531967.999886	5972.38975411	43	5.3981145535	528268.998883	4990.68432025	2362	490	136	136	139	148	130	919	0
DLR00014060	3	17	YIL015W	UD20-36_5h_3x	SD/MSG -ARG -HIS -LYS +Canavanine +clonNAT +G418 +Thialysine	cSGA_v3_r1	6	11	5.00691352605	9449.32464109	80.7535832804	254	5.12360919696	685815.407519	5080.62478207	43	6.04599211943	707455.988194	8680.5614504	2499	491	136	136	155	160	134	897	0
DLR00014060	3	18	YHL029C	UD20-36_5h_3x	SD/MSG -ARG -HIS -LYS +Canavanine +clonNAT +G418 +Thialysine	cSGA_v3_r1	6	11	4.51571326999	7902.34861351	71.9432135127	254	4.68723645067	592465.992504	9324.48547247	43	5.66012440925	585289.991211	9707.2507577	2633	495	136	136	154	160	137	1067	0
DLR00014060	3	19	YHR078W	UD20-36_5h_3x	SD/MSG -ARG -HIS -LYS +Canavanine +clonNAT +G418 +Thialysine	cSGA_v3_r1	6	11	4.83627205356	9653.76447689	117.383620198	254	4.97673436201	667097.767298	5935.83451083	43	5.90898171544	690589.989265	9237.18491352	2772	490	136	136	151	157	134	957	0
DLR00014060	3	20	YHR132W-A	UD20-36_5h_3x	SD/MSG -ARG -HIS -LYS +Canavanine +clonNAT +G418 +Thialysine	cSGA_v3_r1	6	11	4.69585207006	9042.46343654	84.2236145739	254	4.88727043984	621831.994989	4552.65776088	43	5.91071066422	605155.168427	3297.57090125	2903	492	136	136	148	154	131	918	0
DLR00014060	3	21	YHR189W	UD20-36_5h_3x	SD/MSG -ARG -HIS -LYS +Canavanine +clonNAT +G418 +Thialysine	cSGA_v3_r1	6	11	4.06952271639	5511.06946208	41.5168044878	254	4.31783453613	336126.999712	4161.85342506	43	5.23893870019	326422.998599	1320.78305712	3050	485	136	136	135	144	132	1171	0
DLR00014060	3	22	YIL013C	UD20-36_5h_3x	SD/MSG -ARG -HIS -LYS +Canavanine +clonNAT +G418 +Thialysine	cSGA_v3_r1	6	11	4.77840973021	9644.25390619	120.188445277	254	5.01213771342	716816.588842	6164.90159029	43	5.94674289072	739924.989312	9731.46975636	3179	493	136	136	149	154	131	856	0
DLR00014060	3	23	YIL002C	UD20-36_5h_3x	SD/MSG -ARG -HIS -LYS +Canavanine +clonNAT +G418 +Thialysine	cSGA_v3_r1	6	11	4.72875901417	9106.9109704	162.61033217	254	4.80017124631	803366.991011	14196.3779564	43	5.78523683697	795088.990445	15534.6285887	3321	491	136	136	151	155	131	831	0
DLR00014060	3	24	YOR202W	UD20-36_5h_3x	SD/MSG -ARG -HIS -LYS +Canavanine +clonNAT +G418 +Thialysine	cSGA_v3_r1	6	11	4.44730772812	11139.447637	185.446475493	254	4.62288298293	940087.997059	18066.0293045	43	5.67666615799	867644.825715	13397.8441048	3452	494	136	136	148	152	126	524	0
DLR00014060	4	1	YOR202W	UD20-36_5h_3x	SD/MSG -ARG -HIS -LYS +Canavanine +clonNAT +G418 +Thialysine	cSGA_v3_r1	6	11	4.45552029035	10862.1538805	159.131357403	254	4.64897233836	894043.99702	14252.9893216	43	5.62243557405	889412.996774	16298.2866002	322	625	136	136	152	156	132	662	3
DLR00014060	4	2	YHR155W	UD20-36_5h_3x	SD/MSG -ARG -HIS -LYS +Canavanine +clonNAT +G418 +Thialysine	cSGA_v3_r1	6	11	4.80401716303	10245.6231241	186.451808365	254	4.88261382241	829250.993523	9404.13325723	43	5.87505971508	823827.992369	10468.9726012	458	634	136	136	155	159	135	723	0
DLR00014060	4	3	YHR114W	UD20-36_5h_3x	SD/MSG -ARG -HIS -LYS +Canavanine +clonNAT +G418 +Thialysine	cSGA_v3_r1	6	11	4.74625433786	9378.61154829	70.1009065196	254	4.86539234986	715008.993383	6980.66005452	43	5.85604130576	708232.991841	7703.77803883	594	629	136	136	154	159	137	792	0
DLR00014060	4	4	YHR158C	UD20-36_5h_3x	SD/MSG -ARG -HIS -LYS +Canavanine +clonNAT +G418 +Thialysine	cSGA_v3_r1	6	11	4.3822275838	7480.7956542	51.1996456245	254	4.57066858376	536175.996216	5756.12366613	43	5.54397858859	529136.994673	5591.35432579	728	629	136	136	151	157	136	1240	0
DLR00014060	4	5	YGR260W	UD20-36_5h_3x	SD/MSG -ARG -HIS -LYS +Canavanine +clonNAT +G418 +Thialysine	cSGA_v3_r1	6	11	4.36419522917	8416.75557639	58.3302327116	254	4.48146316713	594022.999251	8414.84427908	43	5.44889258952	587524.998046	8161.51147757	866	625	136	136	151	157	136	1058	0
DLR00014060	4	6	YGR234W	UD20-36_5h_3x	SD/MSG -ARG -HIS -LYS +Canavanine +clonNAT +G418 +Thialysine	cSGA_v3_r1	6	11	4.4466333635	8471.6276759	60.4251701124	254	4.63580216836	618357.99653	7649.1064453	43	5.61379338872	612411.995048	7388.97237458	999	625	136	136	154	160	138	1252	0
DLR00014060	4	7	YHR115C	UD20-36_5h_3x	SD/MSG -ARG -HIS -LYS +Canavanine +clonNAT +G418 +Thialysine	cSGA_v3_r1	6	11	4.69354846545	8884.91837257	67.3499401743	254	4.82789179457	670793.993087	6892.1242443	43	5.81242022251	663024.991888	7240.93308797	1140	626	136	136	157	162	137	955	0
DLR00014060	4	8	YGR290W	UD20-36_5h_3x	SD/MSG -ARG -HIS -LYS +Canavanine +clonNAT +G418 +Thialysine	cSGA_v3_r1	6	11	4.35611895352	8262.43445059	69.4474010877	254	4.60222855379	614775.996319	7186.23550788	43	5.5742984788	608458.995373	7742.91539077	1268	628	136	136	155	161	137	1113	0
DLR00014060	4	9	YHR105W	UD20-36_5h_3x	SD/MSG -ARG -HIS -LYS +Canavanine +clonNAT +G418 +Thialysine	cSGA_v3_r1	6	11	4.47954550059	9179.75828287	53.3226817466	254	4.64786865737	694776.998101	7653.59159199	43	5.62313064099	688978.996737	8480.82078234	1407	629	136	136	157	162	138	923	0
DLR00014060	4	10	YGR263C	UD20-36_5h_3x	SD/MSG -ARG -HIS -LYS +Canavanine +clonNAT +G418 +Thialysine	cSGA_v3_r1	6	11	4.44041410548	9021.48996206	88.1664105742	254	4.68909240234	692547.995252	7895.91999979	43	5.66965067082	687617.994074	8696.70155912	1539	626	136	136	157	162	137	1120	0
DLR00014060	4	11	YGR228W	UD20-36_5h_3x	SD/MSG -ARG -HIS -LYS +Canavanine +clonNAT +G418 +Thialysine	cSGA_v3_r1	6	11	4.34377616765	8676.3820058	55.9638457786	254	4.48040313507	628060.998589	8345.16238571	43	5.44841884272	623450.997682	8715.35333307	1682	627	136	136	151	157	134	1205	0
DLR00014060	4	12	YIL012W	UD20-36_5h_3x	SD/MSG -ARG -HIS -LYS +Canavanine +clonNAT +G418 +Thialysine	cSGA_v3_r1	6	11	4.51856156239	8417.2996762	80.7968646555	254	4.74243614581	647441.993089	8280.41358676	43	5.71990239129	642420.992012	8764.06687386	1815	625	136	136	155	160	135	1179	0
DLR00014060	4	13	YGR193C	UD20-36_5h_3x	SD/MSG -ARG -HIS -LYS +Canavanine +clonNAT +G418 +Thialysine	cSGA_v3_r1	6	11	4.66540907306	9039.66707906	56.0691027521	254	4.8616211244	692193.991928	8281.13238966	43	5.84827135026	686470.990612	8956.5202425	1957	629	136	136	155	160	135	962	0
DLR00014060	4	14	YHR029C	UD20-36_5h_3x	SD/MSG -ARG -HIS -LYS +Canavanine +clonNAT +G418 +Thialysine	cSGA_v3_r1	6	11	4.67227567648	9585.9776931	56.6849176057	254	4.84410293955	708122.992714	8113.07474676	43	5.83893909854	703618.991348	8803.69692399	2087	628	136	136	153	158	134	1091	0
DLR00014060	4	15	YIL055C	UD20-36_5h_3x	SD/MSG -ARG -HIS -LYS +Canavanine +clonNAT +G418 +Thialysine	cSGA_v3_r1	6	11	4.54575790274	8396.54752895	66.2574378375	254	4.70740162329	615319.993708	7886.90020109	43	5.68221387049	610008.992549	8316.457956	2228	623	136	136	151	157	134	1100	0
DLR00014060	4	16	YHR200W	UD20-36_5h_3x	SD/MSG -ARG -HIS -LYS +Canavanine +clonNAT +G418 +Thialysine	cSGA_v3_r1	6	11	4.19684992138	7532.18997865	53.1113875199	254	4.34028163638	458375.000008	4716.03856328	43	5.29523006184	450587.165442	1084.75459117	2365	627	136	136	139	147	130	1130	0
DLR00014060	4	17	YGR217W	UD20-36_5h_3x	SD/MSG -ARG -HIS -LYS +Canavanine +clonNAT +G418 +Thialysine	cSGA_v3_r1	6	11	4.59160561195	8866.92889277	69.0695994072	254	4.79711921433	671087.991918	8709.2614833	43	5.78318489678	667004.990765	9517.00445423	2502	629	136	136	155	160	136	1263	0
DLR00014060	4	18	YIL050W	UD20-36_5h_3x	SD/MSG -ARG -HIS -LYS +Canavanine +clonNAT +G418 +Thialysine	cSGA_v3_r1	6	11	4.80037555794	9769.57997538	57.5579957874	254	4.87618969671	715851.991906	9212.75364429	43	5.86978301867	711527.990333	9930.45909555	2634	627	136	136	152	159	135	994	0
DLR00014060	4	19	YGR207C	UD20-36_5h_3x	SD/MSG -ARG -HIS -LYS +Canavanine +clonNAT +G418 +Thialysine	cSGA_v3_r1	6	11	4.83763933663	9528.44551453	86.2100044264	254	4.89148754427	696068.991146	9639.17754219	43	5.97572383628	653899.495552	5752.91813889	2772	629	136	136	152	158	134	939	0
DLR00014060	4	20	YHL017W	UD20-36_5h_3x	SD/MSG -ARG -HIS -LYS +Canavanine +clonNAT +G418 +Thialysine	cSGA_v3_r1	6	11	4.65727141375	9644.89216788	60.8947803526	254	4.75184957719	680173.994034	9588.5406455	43	5.75391234229	675189.992222	10029.5903873	2906	628	136	136	149	155	134	1035	0
DLR00014060	4	21	YHL043W	UD20-36_5h_3x	SD/MSG -ARG -HIS -LYS +Canavanine +clonNAT +G418 +Thialysine	cSGA_v3_r1	6	11	4.94909581678	9653.48072451	80.7007342917	254	4.96631467894	723973.991173	8037.87639981	43	5.96839377227	718283.989432	8883.56685987	3047	630	136	136	151	157	135	894	0
DLR00014060	4	22	YHR079C-B	UD20-36_5h_3x	SD/MSG -ARG -HIS -LYS +Canavanine +clonNAT +G418 +Thialysine	cSGA_v3_r1	6	11	4.7818507297	9713.86640589	134.680308879	254	4.98462245237	732685.766325	6547.09358053	43	5.99683859116	724354.314878	7172.79778712	3180	631	136	136	150	156	134	1004	0
DLR00014060	4	23	YHR059W	UD20-36_5h_3x	SD/MSG -ARG -HIS -LYS +Canavanine +clonNAT +G418 +Thialysine	cSGA_v3_r1	6	11	0	11	29.1018507889	254	9.09126771711	37759.5	2018.34783793	43	2.32232736396	13160.0510263	233.710402082	3314	636	136	136	125	135	124	129	0
DLR00014060	4	24	YOR202W	UD20-36_5h_3x	SD/MSG -ARG -HIS -LYS +Canavanine +clonNAT +G418 +Thialysine	cSGA_v3_r1	6	11	4.33878320377	11067.7974008	185.043035017	254	4.55127497737	959933.998359	19213.809462	43	5.51769269375	956845.998734	21553.9203606	3455	630	136	136	149	153	128	602	0
DLR00014060	5	1	YOR202W	UD20-36_5h_3x	SD/MSG -ARG -HIS -LYS +Canavanine +clonNAT +G418 +Thialysine	cSGA_v3_r1	6	11	4.50464730162	10402.8555243	167.376706972	254	4.66055715937	868541.996142	14676.8041579	43	5.63297395451	863309.995894	16582.4165985	321	763	136	136	153	158	133	655	0
DLR00014060	5	2	YHR123W	UD20-36_5h_3x	SD/MSG -ARG -HIS -LYS +Canavanine +clonNAT +G418 +Thialysine	cSGA_v3_r1	6	11	4.26604773234	8401.50877024	89.2945557563	254	4.55213845668	618730.632939	7824.59632957	43	5.44850979556	650883.997035	12796.5995029	458	768	136	136	152	157	136	875	0
DLR00014060	5	3	YHR161C	UD20-36_5h_3x	SD/MSG -ARG -HIS -LYS +Canavanine +clonNAT +G418 +Thialysine	cSGA_v3_r1	6	11	4.59887035706	9073.45206402	62.9281016112	254	4.72998194055	671650.995176	7369.01780759	43	5.71909511354	665877.993864	7970.39669068	596	764	136	136	152	158	137	991	0
DLR00014060	5	4	YHR210C	UD20-36_5h_3x	SD/MSG -ARG -HIS -LYS +Canavanine +clonNAT +G418 +Thialysine	cSGA_v3_r1	6	11	4.81038162472	9615.99629601	88.058062408	254	4.92741643453	716442.993296	6578.90773615	43	5.92325491654	709809.9915	6619.64407671	728	767	136	136	155	161	138	789	0
DLR00014060	5	5	YIL036W	UD20-36_5h_3x	SD/MSG -ARG -HIS -LYS +Canavanine +clonNAT +G418 +Thialysine	cSGA_v3_r1	6	11	3.53258071442	6089.49174703	40.2858884779	254	3.65460409939	319400.861013	6379.60858468	43	4.46592378775	329389.998587	5595.57627093	863	765	136	136	133	143	129	987	0
DLR00014060	5	6	YGR236C	UD20-36_5h_3x	SD/MSG -ARG -HIS -LYS +Canavanine +clonNAT +G418 +Thialysine	cSGA_v3_r1	6	11	4.68269844282	9240.58415152	78.8339427994	254	4.8239307395	697904.994018	7089.81903503	43	5.80835455557	691117.992592	7071.17267737	998	765	136	136	157	163	139	925	0
DLR00014060	5	7	YHR202W	UD20-36_5h_3x	SD/MSG -ARG -HIS -LYS +Canavanine +clonNAT +G418 +Thialysine	cSGA_v3_r1	6	11	4.90021001556	10304.2326012	91.9787915231	254	4.99931951218	811016.991864	8032.60897352	43	5.99836498146	806222.990429	8978.56179551	1137	764	136	136	160	165	140	989	0
DLR00014060	5	8	YHR066W	UD20-36_5h_3x	SD/MSG -ARG -HIS -LYS +Canavanine +clonNAT +G418 +Thialysine	cSGA_v3_r1	6	11	3.98940554878	7440.70852717	41.936885606	254	4.15526488021	473121.999692	6810.28008041	43	5.09100051512	471145.999514	6047.61392156	1272	763	136	136	144	152	133	1596	0
DLR00014060	5	9	YIL052C	UD20-36_5h_3x	SD/MSG -ARG -HIS -LYS +Canavanine +clonNAT +G418 +Thialysine	cSGA_v3_r1	6	11	4.6585477839	8983.66122545	76.5540920102	254	4.80389357908	670374.993932	6430.94419677	43	5.7843296578	663980.992621	7086.6997967	1412	765	136	136	155	161	137	963	0
DLR00014060	5	10	YHL019C	UD20-36_5h_3x	SD/MSG -ARG -HIS -LYS +Canavanine +clonNAT +G418 +Thialysine	cSGA_v3_r1	6	11	4.46988812959	9579.32153074	45.4858403321	254	4.67995114449	705842.996702	8475.98663393	43	5.66167135727	701930.995572	9160.64283421	1544	765	136	136	153	159	135	1113	0
DLR00014060	5	11	YHR126C	UD20-36_5h_3x	SD/MSG -ARG -HIS -LYS +Canavanine +clonNAT +G418 +Thialysine	cSGA_v3_r1	6	11	4.67642915276	9691.30833507	68.5551828121	254	4.81293359885	756517.994055	8883.24819276	43	5.79754914629	751892.992845	9658.43965306	1685	764	136	136	157	162	137	1058	0
DLR00014060	5	12	YHR160C	UD20-36_5h_3x	SD/MSG -ARG -HIS -LYS +Canavanine +clonNAT +G418 +Thialysine	cSGA_v3_r1	6	11	4.60616034752	9953.82644223	63.7425928084	254	4.73015347742	756685.996112	8818.66352899	43	5.71630035405	752002.994914	9768.56955638	1819	763	136	136	155	160	135	956	0
DLR00014060	5	13	YHR133C	UD20-36_5h_3x	SD/MSG -ARG -HIS -LYS +Canavanine +clonNAT +G418 +Thialysine	cSGA_v3_r1	6	11	4.68294954399	10195.5941043	65.9138208128	254	4.86030907004	775312.992814	8340.40172385	43	5.85534075166	772330.991786	9617.30117958	1955	765	136	136	155	160	135	1126	0
DLR00014060	5	14	YIL001W	UD20-36_5h_3x	SD/MSG -ARG -HIS -LYS +Canavanine +clonNAT +G418 +Thialysine	cSGA_v3_r1	6	11	4.73438701534	9723.59501995	55.5836163883	254	4.89777433785	742102.991825	8472.36396159	43	5.89412557889	737056.990587	9387.85315624	2089	764	136	136	155	160	135	1040	0
DLR00014060	5	15	YHR135C	UD20-36_5h_3x	SD/MSG -ARG -HIS -LYS +Canavanine +clonNAT +G418 +Thialysine	cSGA_v3_r1	6	11	4.50698056626	8463.07185441	44.6211199396	254	4.73703716844	625050.993822	7457.24884462	43	5.71576015355	618800.992454	7663.14053563	2232	760	136	136	152	158	134	1008	0
DLR00014060	5	16	YGR239C	UD20-36_5h_3x	SD/MSG -ARG -HIS -LYS +Canavanine +clonNAT +G418 +Thialysine	cSGA_v3_r1	6	11	4.67735916934	9204.43969953	62.4745592765	254	4.79401218567	689896.992754	9510.09430477	43	5.78123538759	684656.991604	10192.5333374	2360	763	136	136	154	159	135	1030	0
DLR00014060	5	17	YHR180W	UD20-36_5h_3x	SD/MSG -ARG -HIS -LYS +Canavanine +clonNAT +G418 +Thialysine	cSGA_v3_r1	6	11	3.34833257043	3090.17563214	23.5842526613	254	3.80925962292	239325.999792	6469.59093798	43	4.58787605429	223527.999114	4791.4674992	2505	755	136	136	149	156	136	606	0
DLR00014060	5	18	YGR192C	UD20-36_5h_3x	SD/MSG -ARG -HIS -LYS +Canavanine +clonNAT +G418 +Thialysine	cSGA_v3_r1	6	11	4.21285152009	7434.23288467	49.951003853	254	4.38768973726	526271.999306	8122.7374012	43	5.40374516828	491344.152638	4435.89952763	2633	764	136	136	148	155	134	1219	0
DLR00014060	5	19	YHR153C	UD20-36_5h_3x	SD/MSG -ARG -HIS -LYS +Canavanine +clonNAT +G418 +Thialysine	cSGA_v3_r1	6	11	4.94457019849	9534.1365821	78.5661519708	254	5.07173660565	682923.446273	5560.32683398	43	6.00581953684	704506.988795	8332.20140115	2773	766	136	136	153	159	135	1124	0
DLR00014060	5	20	YHR045W	UD20-36_5h_3x	SD/MSG -ARG -HIS -LYS +Canavanine +clonNAT +G418 +Thialysine	cSGA_v3_r1	6	11	4.73246052334	8989.98371583	60.1219176882	254	4.84886776503	641826.992305	7970.94978529	43	5.84647697315	636208.990209	8173.5134885	2906	765	136	136	149	156	134	985	0
DLR00014060	5	21	YGR242W	UD20-36_5h_3x	SD/MSG -ARG -HIS -LYS +Canavanine +clonNAT +G418 +Thialysine	cSGA_v3_r1	6	11	4.50511928218	7497.65526756	59.850665793	254	4.70670942891	559097.992139	7776.91906719	43	5.69527559159	552205.990445	8011.74273264	3048	765	136	136	148	155	135	1219	0
DLR00014060	5	22	YHR140W	UD20-36_5h_3x	SD/MSG -ARG -HIS -LYS +Canavanine +clonNAT +G418 +Thialysine	cSGA_v3_r1	6	11	4.81158881067	9851.02006431	87.3821910343	254	4.89986235405	744796.991396	9325.95116404	43	5.98299663399	704381.668461	6318.37206091	3179	763	136	136	147	153	133	1025	0
DLR00014060	5	23	YHR198C	UD20-36_5h_3x	SD/MSG -ARG -HIS -LYS +Canavanine +clonNAT +G418 +Thialysine	cSGA_v3_r1	6	11	4.87811328874	10097.3491996	148.94747407	254	5.05642125257	878732.98949	12222.7306852	43	6.05937644158	871826.988008	13662.2147518	3319	764	136	136	151	155	130	542	1
DLR00014060	5	24	YOR202W	UD20-36_5h_3x	SD/MSG -ARG -HIS -LYS +Canavanine +clonNAT +G418 +Thialysine	cSGA_v3_r1	6	11	4.32233007937	10939.0842232	194.432541788	254	4.56961638409	970756.997676	21718.8080609	43	5.54100492999	967426.998149	23964.3278024	3453	764	136	136	148	153	128	707	0
DLR00014060	6	1	YOR202W	UD20-36_5h_3x	SD/MSG -ARG -HIS -LYS +Canavanine +clonNAT +G418 +Thialysine	cSGA_v3_r1	6	11	4.3159394588	9834.47958922	134.641286715	254	4.49641063136	807050.998091	14537.0941213	43	5.45846796181	801088.998307	16379.2597102	317	896	136	136	152	157	133	679	2
DLR00014060	6	2	YHR037W	UD20-36_5h_3x	SD/MSG -ARG -HIS -LYS +Canavanine +clonNAT +G418 +Thialysine	cSGA_v3_r1	6	11	4.52223850835	9153.59503314	89.2227545541	254	4.64812563119	744852.995805	13005.6944052	43	5.62477476877	737745.995311	14314.9739478	452	902	136	136	154	159	137	812	2
DLR00014060	6	3	YHR146W	UD20-36_5h_3x	SD/MSG -ARG -HIS -LYS +Canavanine +clonNAT +G418 +Thialysine	cSGA_v3_r1	6	11	4.71192944761	9541.74767062	82.5291656602	254	4.82307162143	724734.992543	9659.11378736	43	5.81771826443	719265.991149	10663.7049675	595	900	136	136	153	159	135	832	0
DLR00014060	6	4	YGR168C	UD20-36_5h_3x	SD/MSG -ARG -HIS -LYS +Canavanine +clonNAT +G418 +Thialysine	cSGA_v3_r1	6	11	5.03443651078	10034.4729309	108.497984119	254	5.0412786346	765149.991643	7133.7399335	43	6.04477584335	760056.989797	7651.96811813	727	900	136	136	157	162	138	878	0
DLR00014060	6	5	YHR032W	UD20-36_5h_3x	SD/MSG -ARG -HIS -LYS +Canavanine +clonNAT +G418 +Thialysine	cSGA_v3_r1	6	11	4.62020828123	9147.32114821	89.5690778852	254	4.8082041315	695028.993313	8298.24064127	43	5.79780661445	688206.991986	8250.98019269	865	900	136	136	157	163	139	999	0
DLR00014060	6	6	YHR151C	UD20-36_5h_3x	SD/MSG -ARG -HIS -LYS +Canavanine +clonNAT +G418 +Thialysine	cSGA_v3_r1	6	11	3.73797557813	6370.41901118	40.232576306	254	3.88108207487	400309.998858	8715.12334246	43	4.78454230259	394464.999681	7925.49771201	1004	903	136	136	141	150	133	1363	0
DLR00014060	6	7	YHR018C	UD20-36_5h_3x	SD/MSG -ARG -HIS -LYS +Canavanine +clonNAT +G418 +Thialysine	cSGA_v3_r1	6	11	0	11	23.7791166142	254	12	34822.8	1859.01891094	43	0	43	122.929099341	1135	905	136	136	-1	-1	-1	6	0
DLR00014060	6	8	YHR163W	UD20-36_5h_3x	SD/MSG -ARG -HIS -LYS +Canavanine +clonNAT +G418 +Thialysine	cSGA_v3_r1	6	11	4.60468475354	9713.7794234	71.6783787784	254	4.75992548942	724062.995146	7880.41382994	43	5.74337708684	719736.994016	8418.54078461	1270	899	136	136	155	161	137	1047	0
DLR00014060	6	9	YHR121W	UD20-36_5h_3x	SD/MSG -ARG -HIS -LYS +Canavanine +clonNAT +G418 +Thialysine	cSGA_v3_r1	6	11	4.78443050875	9953.13886273	65.6680755138	254	4.86371771981	740768.992984	8562.55550894	43	5.85620592459	735957.991687	9194.84530806	1411	899	136	136	155	160	136	993	0
DLR00014060	6	10	YHR035W	UD20-36_5h_3x	SD/MSG -ARG -HIS -LYS +Canavanine +clonNAT +G418 +Thialysine	cSGA_v3_r1	6	11	4.59758385874	8923.50435534	63.3516363951	254	4.77010669459	685723.993842	7800.70856405	43	5.74983265125	680692.99265	8420.35573067	1545	899	136	136	156	161	136	1041	0
DLR00014060	6	11	YGR214W	UD20-36_5h_3x	SD/MSG -ARG -HIS -LYS +Canavanine +clonNAT +G418 +Thialysine	cSGA_v3_r1	6	11	3.40250479314	6141.60866574	27.0270767204	254	3.590889532	351270.016915	5945.80944564	43	4.37655785481	365400.998094	5725.50944754	1689	899	136	136	137	146	129	1588	0
DLR00014060	6	12	YHR021C	UD20-36_5h_3x	SD/MSG -ARG -HIS -LYS +Canavanine +clonNAT +G418 +Thialysine	cSGA_v3_r1	6	11	2.22430650352	1597.80406031	47.7056895948	254	3.00633162376	87427.0000602	5940.38409671	43	3.13986639951	69213.9991075	1048.16300154	1829	897	136	136	123	134	121	308	0
DLR00014060	6	13	YHR139C-A	UD20-36_5h_3x	SD/MSG -ARG -HIS -LYS +Canavanine +clonNAT +G418 +Thialysine	cSGA_v3_r1	6	11	0	11	13.4667930706	254	12	32503.5	1537.8197847	43	0	43	71.1167132351	1956	910	136	136	-1	-1	-1	0	0
DLR00014060	6	14	YIL049W	UD20-36_5h_3x	SD/MSG -ARG -HIS -LYS +Canavanine +clonNAT +G418 +Thialysine	cSGA_v3_r1	6	11	4.49778657584	9450.60608959	49.5869620783	254	4.6151881876	708505.99735	11012.7745395	43	5.59012849765	704299.996379	11815.145423	2090	902	136	136	153	158	134	1123	0
DLR00014060	6	15	YGR196C	UD20-36_5h_3x	SD/MSG -ARG -HIS -LYS +Canavanine +clonNAT +G418 +Thialysine	cSGA_v3_r1	6	11	4.72873100986	9450.82513735	69.4711367533	254	4.88159441465	703521.991592	8994.81635115	43	5.87468825693	698789.990228	9418.50836919	2230	903	136	136	152	158	133	1018	0
DLR00014060	6	16	YGR182C	UD20-36_5h_3x	SD/MSG -ARG -HIS -LYS +Canavanine +clonNAT +G418 +Thialysine	cSGA_v3_r1	6	11	5.01995450369	10708.9412414	79.8586966189	254	5.13799948656	779764.908619	5374.54886114	43	6.07751297075	806315.98909	9382.33881521	2364	903	136	136	155	160	134	1008	0
DLR00014060	6	17	YGR163W	UD20-36_5h_3x	SD/MSG -ARG -HIS -LYS +Canavanine +clonNAT +G418 +Thialysine	cSGA_v3_r1	6	11	3.96964802366	6591.07341913	38.9254081576	254	4.13011113199	437731.999476	7880.46774763	43	5.06200546756	433466.999256	7157.92865285	2503	897	136	136	142	150	132	1462	0
DLR00014060	6	18	YHL002W	UD20-36_5h_3x	SD/MSG -ARG -HIS -LYS +Canavanine +clonNAT +G418 +Thialysine	cSGA_v3_r1	6	11	4.52220710532	9012.15106528	72.3458330232	254	4.68052279137	665228.994732	10545.5143783	43	5.66328013031	662152.993514	10911.4620023	2631	898	136	136	152	158	136	1275	0
DLR00014060	6	19	YIL028W	UD20-36_5h_3x	SD/MSG -ARG -HIS -LYS +Canavanine +clonNAT +G418 +Thialysine	cSGA_v3_r1	6	11	4.84539451219	8993.42807583	73.942592248	254	4.88128669614	660610.991868	8332.9353657	43	5.94845273018	624410.752482	5115.04853697	2774	901	136	136	151	158	135	960	0
DLR00014060	6	20	YHR152W	UD20-36_5h_3x	SD/MSG -ARG -HIS -LYS +Canavanine +clonNAT +G418 +Thialysine	cSGA_v3_r1	6	11	4.82694131284	9322.16785703	73.584752461	254	4.88813410715	682436.9916	8693.2838184	43	5.9709061157	644252.90459	5191.46819782	2908	899	136	136	150	156	134	997	0
DLR00014060	6	21	YHR044C	UD20-36_5h_3x	SD/MSG -ARG -HIS -LYS +Canavanine +clonNAT +G418 +Thialysine	cSGA_v3_r1	6	11	4.91251384505	9627.20743959	72.5495947285	254	5.01582781584	685970.042686	5656.57211929	43	5.95033589455	711209.989081	9683.38320881	3045	900	136	136	149	156	135	934	0
DLR00014060	6	22	YIL041W	UD20-36_5h_3x	SD/MSG -ARG -HIS -LYS +Canavanine +clonNAT +G418 +Thialysine	cSGA_v3_r1	6	11	4.50985276303	7964.37039898	79.6642223482	254	4.74858099269	595932.99177	8022.43528537	43	5.73714346355	590930.990308	8367.95111961	3174	897	136	136	145	152	132	1216	0
DLR00014060	6	23	YIL057C	UD20-36_5h_3x	SD/MSG -ARG -HIS -LYS +Canavanine +clonNAT +G418 +Thialysine	cSGA_v3_r1	6	11	4.78482100995	8693.84199146	129.295307141	254	4.91549069019	706710.01298	8327.00078845	43	5.9157860097	694425.686342	9003.87362788	3320	899	136	136	149	155	132	882	0
DLR00014060	6	24	YOR202W	UD20-36_5h_3x	SD/MSG -ARG -HIS -LYS +Canavanine +clonNAT +G418 +Thialysine	cSGA_v3_r1	6	11	4.46287728601	10832.9237458	166.335088461	254	4.73332659805	903441.594685	12530.4944719	43	5.62808892385	965774.996717	21519.1471819	3454	900	136	136	148	153	127	708	0
DLR00014060	7	1	YOR202W	UD20-36_5h_3x	SD/MSG -ARG -HIS -LYS +Canavanine +clonNAT +G418 +Thialysine	cSGA_v3_r1	6	11	4.63350895419	10975.1189477	195.363731745	254	4.75931045635	911438.993975	14947.3639701	43	5.74086835052	907560.993768	17222.6565352	321	1035	136	136	154	159	134	707	0
DLR00014060	7	2	YGR230W	UD20-36_5h_3x	SD/MSG -ARG -HIS -LYS +Canavanine +clonNAT +G418 +Thialysine	cSGA_v3_r1	6	11	4.54966204812	8809.33833394	94.9523554867	254	4.76701451712	707304.993224	8670.23710954	43	5.7488337767	699961.99231	9815.15358005	456	1039	136	136	154	159	136	799	0
DLR00014060	7	3	YIL043C	UD20-36_5h_3x	SD/MSG -ARG -HIS -LYS +Canavanine +clonNAT +G418 +Thialysine	cSGA_v3_r1	6	11	4.45081456215	8163.13858648	71.5501322338	254	4.68002353086	613058.994373	7341.30508642	43	5.65930212865	606107.993045	7901.17730507	591	1038	136	136	151	157	136	911	0
DLR00014060	7	4	YHR046C	UD20-36_5h_3x	SD/MSG -ARG -HIS -LYS +Canavanine +clonNAT +G418 +Thialysine	cSGA_v3_r1	6	11	4.28574444614	7415.07860252	52.363840791	254	4.46152112741	545316.998615	8273.97472419	43	5.43003880454	535938.997237	7903.99861672	726	1035	136	136	151	158	137	920	0
DLR00014060	7	5	YHR049C-A	UD20-36_5h_3x	SD/MSG -ARG -HIS -LYS +Canavanine +clonNAT +G418 +Thialysine	cSGA_v3_r1	6	11	4.43606265308	8886.16320295	60.5093660862	254	4.63457762393	652811.99732	7840.04861122	43	5.61365943813	645522.995998	7628.95263001	865	1038	136	136	154	160	138	899	0
DLR00014060	7	6	YGR213C	UD20-36_5h_3x	SD/MSG -ARG -HIS -LYS +Canavanine +clonNAT +G418 +Thialysine	cSGA_v3_r1	6	11	4.51519783268	9077.39063881	65.383794131	254	4.71844594948	672794.995574	7665.34746106	43	5.69574352314	667331.994385	7653.94598311	997	1039	136	136	155	161	138	1073	0
DLR00014060	7	7	YHR031C	UD20-36_5h_3x	SD/MSG -ARG -HIS -LYS +Canavanine +clonNAT +G418 +Thialysine	cSGA_v3_r1	6	11	4.53011722796	10348.1065243	76.7822252207	254	4.69676344476	780098.996897	10751.9381697	43	5.67903280569	776973.996	11572.4469496	1137	1038	136	136	156	162	138	1066	0
DLR00014060	7	8	YHR087W	UD20-36_5h_3x	SD/MSG -ARG -HIS -LYS +Canavanine +clonNAT +G418 +Thialysine	cSGA_v3_r1	6	11	4.33289967187	8016.19692324	42.7051642031	254	4.557043036	588285.997927	7829.02367098	43	5.52430438845	582899.996739	7833.20365501	1276	1046	136	136	153	159	137	1138	0
DLR00014060	7	9	YHR150W	UD20-36_5h_3x	SD/MSG -ARG -HIS -LYS +Canavanine +clonNAT +G418 +Thialysine	cSGA_v3_r1	6	11	4.75387472245	10058.5922067	66.4149737984	254	4.91196855018	766069.992268	8881.28570094	43	5.90670434203	762959.990858	9679.69862427	1415	1037	136	136	156	161	136	1090	6
DLR00014060	7	10	YHL037C	UD20-36_5h_3x	SD/MSG -ARG -HIS -LYS +Canavanine +clonNAT +G418 +Thialysine	cSGA_v3_r1	6	11	4.51150029016	9444.82022602	54.1427607538	254	4.6839678912	704577.995813	9347.29863732	43	5.66129782061	700495.994933	10120.3540591	1546	1040	136	136	153	159	135	1054	0
DLR00014060	7	11	YGR194C	UD20-36_5h_3x	SD/MSG -ARG -HIS -LYS +Canavanine +clonNAT +G418 +Thialysine	cSGA_v3_r1	6	11	4.63676524255	10068.7542215	61.1752923547	254	4.79566694905	800741.995187	8786.63388469	43	5.77661533195	797319.994107	10088.0860371	1685	1035	136	136	159	163	137	1017	0
DLR00014060	7	12	YHR167W	UD20-36_5h_3x	SD/MSG -ARG -HIS -LYS +Canavanine +clonNAT +G418 +Thialysine	cSGA_v3_r1	6	11	3.98480568313	8003.49995241	58.3659482605	254	4.25828781606	614776.999277	9771.52744251	43	5.19307814579	611698.999722	10382.451441	1818	1039	136	136	154	160	137	1502	0
DLR00014060	7	13	YHR077C	UD20-36_5h_3x	SD/MSG -ARG -HIS -LYS +Canavanine +clonNAT +G418 +Thialysine	cSGA_v3_r1	6	11	4.53812384235	9686.44383508	64.1880709647	254	4.67770194005	728500.996455	10057.9867177	43	5.65228859548	723152.995457	10889.0291556	1959	1039	136	136	153	158	133	894	0
DLR00014060	7	14	YGR288W	UD20-36_5h_3x	SD/MSG -ARG -HIS -LYS +Canavanine +clonNAT +G418 +Thialysine	cSGA_v3_r1	6	11	4.65470448906	9880.85401432	56.4666243851	254	4.80083268328	751846.993435	10088.2647421	43	5.79053034968	747745.992265	10835.0900487	2089	1037	136	136	154	159	134	979	0
DLR00014060	7	15	YHL047C	UD20-36_5h_3x	SD/MSG -ARG -HIS -LYS +Canavanine +clonNAT +G418 +Thialysine	cSGA_v3_r1	6	11	4.86532148185	10450.8860093	63.5059894971	254	5.05870029622	784255.335013	6117.942486	43	5.99171364351	813795.989868	10519.2311614	2229	1038	136	136	155	160	135	1021	0
DLR00014060	7	16	YHR075C	UD20-36_5h_3x	SD/MSG -ARG -HIS -LYS +Canavanine +clonNAT +G418 +Thialysine	cSGA_v3_r1	6	11	4.57843298097	9101.25496282	41.9694711063	254	4.76011387496	666574.994108	7670.40222361	43	5.74383634097	660709.992676	8048.02710437	2364	1040	136	136	151	157	134	905	0
DLR00014060	7	17	YHR076W	UD20-36_5h_3x	SD/MSG -ARG -HIS -LYS +Canavanine +clonNAT +G418 +Thialysine	cSGA_v3_r1	6	11	4.61901941384	9244.46315604	72.1334048034	254	4.79502029216	697013.993188	8559.41527839	43	5.78227262246	693375.991828	9248.89145944	2501	1040	136	136	152	158	135	1086	0
DLR00014060	7	18	YIL029C	UD20-36_5h_3x	SD/MSG -ARG -HIS -LYS +Canavanine +clonNAT +G418 +Thialysine	cSGA_v3_r1	6	11	4.58881667179	8725.18161151	51.9530438778	254	4.7327449966	642148.993316	8940.76842403	43	5.71529324384	637017.991928	9323.97873236	2631	1038	136	136	150	157	134	1045	0
DLR00014060	7	19	YHR182W	UD20-36_5h_3x	SD/MSG -ARG -HIS -LYS +Canavanine +clonNAT +G418 +Thialysine	cSGA_v3_r1	6	11	4.74929175852	9175.34893424	53.0783008046	254	4.86512138858	670780.992014	7808.65495617	43	5.86386933035	666107.990217	8301.71561484	2771	1039	136	136	150	156	134	1041	0
DLR00014060	7	20	YHR156C	UD20-36_5h_3x	SD/MSG -ARG -HIS -LYS +Canavanine +clonNAT +G418 +Thialysine	cSGA_v3_r1	6	11	4.72074951717	8206.30392339	59.9663883674	254	4.73206276152	585043.992767	8470.66811237	43	5.71804962227	578325.990884	8725.34436003	2905	1041	136	136	147	154	133	988	0
DLR00014060	7	21	YHL016C	UD20-36_5h_3x	SD/MSG -ARG -HIS -LYS +Canavanine +clonNAT +G418 +Thialysine	cSGA_v3_r1	6	11	4.87800836145	9267.31588548	89.9314715012	254	4.86787904496	685949.991326	9942.61000769	43	5.86904792318	680932.989507	10589.304831	3040	1042	136	136	148	155	134	1093	0
DLR00014060	7	22	YHR033W	UD20-36_5h_3x	SD/MSG -ARG -HIS -LYS +Canavanine +clonNAT +G418 +Thialysine	cSGA_v3_r1	6	11	5.01163360723	9551.32770891	77.846568826	254	4.97339473106	740120.99032	9580.45828416	43	5.97752100255	734026.988561	10527.1516662	3180	1039	136	136	148	154	133	845	0
DLR00014060	7	23	YHR049W	UD20-36_5h_3x	SD/MSG -ARG -HIS -LYS +Canavanine +clonNAT +G418 +Thialysine	cSGA_v3_r1	6	11	5.00371752799	9855.95207022	124.662858822	254	4.98991845533	833898.989262	13161.2478023	43	5.99807693939	828107.987737	14474.9484056	3318	1038	136	136	148	153	131	895	0
DLR00014060	7	24	YOR202W	UD20-36_5h_3x	SD/MSG -ARG -HIS -LYS +Canavanine +clonNAT +G418 +Thialysine	cSGA_v3_r1	6	11	4.39631240598	10784.757623	152.037888407	254	4.59164553951	939912.997815	17618.5156363	43	5.56325457174	935468.997792	19945.953162	3451	1040	136	136	146	151	127	720	0
DLR00014060	8	1	YOR202W	UD20-36_5h_3x	SD/MSG -ARG -HIS -LYS +Canavanine +clonNAT +G418 +Thialysine	cSGA_v3_r1	6	11	4.5346139338	11024.0471313	167.054706483	254	4.67339963613	890527.996239	14280.5728439	43	5.64963089869	886592.995994	16539.8691748	321	1170	136	136	152	157	133	657	0
DLR00014060	8	2	YHR073W	UD20-36_5h_3x	SD/MSG -ARG -HIS -LYS +Canavanine +clonNAT +G418 +Thialysine	cSGA_v3_r1	6	11	4.83445235792	9477.46727481	124.262830656	254	5.02964624951	757375.378395	6159.63317211	43	5.97731979751	776169.989883	9686.19384496	454	1173	136	136	156	161	137	943	0
DLR00014060	8	3	YHL030W	UD20-36_5h_3x	SD/MSG -ARG -HIS -LYS +Canavanine +clonNAT +G418 +Thialysine	cSGA_v3_r1	6	11	4.65289705547	9072.70970785	73.4348441603	254	4.79685010072	697930.992888	9216.65749144	43	5.78686700916	692544.991524	10141.6607479	596	1175	136	136	154	160	136	946	0
DLR00014060	8	4	YGR269W	UD20-36_5h_3x	SD/MSG -ARG -HIS -LYS +Canavanine +clonNAT +G418 +Thialysine	cSGA_v3_r1	6	11	4.38504148887	7847.37696375	57.7504020435	254	4.57688311082	591107.996846	8111.78696447	43	5.5519967845	581934.99572	8006.64413603	732	1172	136	136	153	159	138	957	0
DLR00014060	8	5	YHR081W	UD20-36_5h_3x	SD/MSG -ARG -HIS -LYS +Canavanine +clonNAT +G418 +Thialysine	cSGA_v3_r1	6	11	3.49855973137	4598.80280445	21.0111953605	254	3.71600456763	248807.999907	5612.30390116	43	4.54600501475	238572.999709	2237.14544566	863	1172	136	136	130	141	128	860	0
DLR00014060	8	6	YIL016W	UD20-36_5h_3x	SD/MSG -ARG -HIS -LYS +Canavanine +clonNAT +G418 +Thialysine	cSGA_v3_r1	6	11	4.56855112185	8796.73463701	56.3574916848	254	4.73324806796	652839.994654	7945.09145919	43	5.71190036655	645826.993318	7903.20284216	998	1171	136	136	154	160	138	983	0
DLR00014060	8	7	YIL009C-A	UD20-36_5h_3x	SD/MSG -ARG -HIS -LYS +Canavanine +clonNAT +G418 +Thialysine	cSGA_v3_r1	6	11	4.55811570977	9378.09942847	54.0585482742	254	4.70573536261	669474.995476	8231.14183323	43	5.68889034168	665546.994085	8472.7590032	1135	1174	136	136	152	158	135	1079	0
DLR00014060	8	8	YGR199W	UD20-36_5h_3x	SD/MSG -ARG -HIS -LYS +Canavanine +clonNAT +G418 +Thialysine	cSGA_v3_r1	6	11	4.35732200412	8261.99150438	42.92885714	254	4.61090985245	570245.087907	5375.21503248	43	5.53135637618	589534.996957	7535.56136033	1270	1176	136	136	150	157	135	1137	0
DLR00014060	8	9	YHR003C	UD20-36_5h_3x	SD/MSG -ARG -HIS -LYS +Canavanine +clonNAT +G418 +Thialysine	cSGA_v3_r1	6	11	4.75938057636	9111.89591432	68.4275163611	254	4.83745517969	697956.992937	8431.89416526	43	5.82710661795	692012.991404	8883.77137584	1411	1174	136	136	155	160	136	976	0
DLR00014060	8	10	YGR244C	UD20-36_5h_3x	SD/MSG -ARG -HIS -LYS +Canavanine +clonNAT +G418 +Thialysine	cSGA_v3_r1	6	11	4.72315222135	10263.5801082	60.2369465693	254	4.89529929615	795472.993297	7768.69781616	43	5.88743293267	791777.992229	8777.64506003	1544	1174	136	136	156	160	134	1003	0
DLR00014060	8	11	YHL007C	UD20-36_5h_3x	SD/MSG -ARG -HIS -LYS +Canavanine +clonNAT +G418 +Thialysine	cSGA_v3_r1	6	11	0	11	14.111693151	254	12	32743.8	1567.19747896	43	0	43	69.6378788449	1684	1182	136	136	-1	-1	-1	0	0
DLR00014060	8	12	YHR005C	UD20-36_5h_3x	SD/MSG -ARG -HIS -LYS +Canavanine +clonNAT +G418 +Thialysine	cSGA_v3_r1	6	11	0	11	7.12790359236	254	12	33031.8	1694.44722162	43	1.02357847072	973.678114581	75.5340725277	1817	1179	136	136	114	125	114	26	0
DLR00014060	8	13	YGR174C	UD20-36_5h_3x	SD/MSG -ARG -HIS -LYS +Canavanine +clonNAT +G418 +Thialysine	cSGA_v3_r1	6	11	4.58979135507	9162.4623511	44.098650482	254	4.81518401259	655128.995629	4814.14159357	43	5.83020726662	635090.583138	3242.51617828	1959	1173	136	136	149	155	134	876	0
DLR00014060	8	14	YGR176W	UD20-36_5h_3x	SD/MSG -ARG -HIS -LYS +Canavanine +clonNAT +G418 +Thialysine	cSGA_v3_r1	6	11	4.562015457	9466.30866098	69.4952259982	254	4.71107026894	726857.994979	10222.0313938	43	5.69609959223	723278.993969	10974.2403911	2089	1174	136	136	153	158	134	1175	0
DLR00014060	8	15	YIL011W	UD20-36_5h_3x	SD/MSG -ARG -HIS -LYS +Canavanine +clonNAT +G418 +Thialysine	cSGA_v3_r1	6	11	0	11	17.7475557042	254	12	31338.9	1572.82478281	43	0	43	100.452808401	2228	1182	136	136	-1	-1	-1	0	0
DLR00014060	8	16	YGR206W	UD20-36_5h_3x	SD/MSG -ARG -HIS -LYS +Canavanine +clonNAT +G418 +Thialysine	cSGA_v3_r1	6	11	4.33485551899	8972.65659438	63.8497987365	254	4.51042961704	687612.998253	10685.0336302	43	5.47788905787	685220.997685	11636.4865702	2362	1171	136	136	152	158	135	1447	0
DLR00014060	8	17	YHR124W	UD20-36_5h_3x	SD/MSG -ARG -HIS -LYS +Canavanine +clonNAT +G418 +Thialysine	cSGA_v3_r1	6	11	0	11	18.2622720832	254	12	28705.5	992.538967241	43	0	43	114.238729447	2496	1178	136	136	-1	-1	-1	3	0
DLR00014060	8	18	YHL035C	UD20-36_5h_3x	SD/MSG -ARG -HIS -LYS +Canavanine +clonNAT +G418 +Thialysine	cSGA_v3_r1	6	11	4.58714395826	8999.31679397	71.6563073655	254	4.70525078865	674786.994806	8606.38890858	43	5.69231048028	670819.993356	9375.95615621	2631	1170	136	136	151	157	134	1133	0
DLR00014060	8	19	YHR048W	UD20-36_5h_3x	SD/MSG -ARG -HIS -LYS +Canavanine +clonNAT +G418 +Thialysine	cSGA_v3_r1	6	11	5.02756994262	9766.33291655	74.6726152533	254	5.06920009139	699214.141432	5098.8133817	43	6.00844766152	721244.988902	8555.11588995	2771	1174	136	136	151	157	134	934	0
DLR00014060	8	20	YHR181W	UD20-36_5h_3x	SD/MSG -ARG -HIS -LYS +Canavanine +clonNAT +G418 +Thialysine	cSGA_v3_r1	6	11	4.93311931343	9499.7691869	101.730561329	254	5.04248703878	667120.445589	5116.07077635	43	5.98655258028	688154.988833	8296.41293337	2905	1173	136	136	149	156	134	990	0
DLR00014060	8	21	YHR009C	UD20-36_5h_3x	SD/MSG -ARG -HIS -LYS +Canavanine +clonNAT +G418 +Thialysine	cSGA_v3_r1	6	11	4.8549238	8730.46109295	63.6618453632	254	4.91090917008	617335.99261	5572.81432811	43	5.90742436926	612704.99051	5580.63213702	3044	1182	136	136	144	152	134	1194	0
DLR00014060	8	22	YGR164W	UD20-36_5h_3x	SD/MSG -ARG -HIS -LYS +Canavanine +clonNAT +G418 +Thialysine	cSGA_v3_r1	6	11	4.78647828961	9121.90267797	82.3496494533	254	4.84969756916	687426.991239	9457.44055996	43	5.85019844791	682269.98964	10313.0589192	3175	1174	136	136	145	152	132	1018	0
DLR00014060	8	23	YHR207C	UD20-36_5h_3x	SD/MSG -ARG -HIS -LYS +Canavanine +clonNAT +G418 +Thialysine	cSGA_v3_r1	6	11	4.90163369123	9451.66434424	118.134205458	254	4.91191415166	789545.990575	11391.0311569	43	6.0009828028	738634.546901	7962.81408525	3316	1174	136	136	147	152	130	843	0
DLR00014060	8	24	YOR202W	UD20-36_5h_3x	SD/MSG -ARG -HIS -LYS +Canavanine +clonNAT +G418 +Thialysine	cSGA_v3_r1	6	11	4.69600073567	10856.4146462	180.342290035	254	4.85302432953	982446.99219	17014.2600083	43	5.83602575354	978937.991893	19528.9987245	3451	1170	136	136	148	153	127	778	6
DLR00014060	9	1	YOR202W	UD20-36_5h_3x	SD/MSG -ARG -HIS -LYS +Canavanine +clonNAT +G418 +Thialysine	cSGA_v3_r1	6	11	4.46601200472	10190.1310567	159.350523825	254	4.65655100022	832252.9963	12446.0603493	43	5.62712561323	826726.99596	14512.0429412	320	1307	136	136	153	158	133	617	0
DLR00014060	9	2	YGR282C	UD20-36_5h_3x	SD/MSG -ARG -HIS -LYS +Canavanine +clonNAT +G418 +Thialysine	cSGA_v3_r1	6	11	4.60414581668	8880.77484498	112.817581792	254	4.80884396876	716421.992573	8137.29521846	43	5.79292512458	709006.991639	9544.3128425	452	1313	136	136	154	159	135	761	0
DLR00014060	9	3	YHL022C	UD20-36_5h_3x	SD/MSG -ARG -HIS -LYS +Canavanine +clonNAT +G418 +Thialysine	cSGA_v3_r1	6	11	4.42633956803	9045.93219149	72.5274543807	254	4.59948189939	667377.99722	10407.0540274	43	5.58227304632	662954.99617	11262.7103164	596	1308	136	136	150	157	136	1058	0
DLR00014060	9	4	YHR142W	UD20-36_5h_3x	SD/MSG -ARG -HIS -LYS +Canavanine +clonNAT +G418 +Thialysine	cSGA_v3_r1	6	11	4.25529482805	7107.12116425	46.8402596308	254	4.47887281822	512004.997237	7411.43570461	43	5.44006375141	505730.996415	7225.02353231	730	1307	136	136	149	156	137	1280	0
DLR00014060	9	5	YHR022C	UD20-36_5h_3x	SD/MSG -ARG -HIS -LYS +Canavanine +clonNAT +G418 +Thialysine	cSGA_v3_r1	6	11	4.6042355783	8768.91412729	49.4428857371	254	4.74773961384	656073.994175	8516.8501283	43	5.73353324268	649319.992728	8614.22077242	866	1310	136	136	154	160	139	991	0
DLR00014060	9	6	YHR204W	UD20-36_5h_3x	SD/MSG -ARG -HIS -LYS +Canavanine +clonNAT +G418 +Thialysine	cSGA_v3_r1	6	11	4.70566596554	8839.16606286	60.5250108381	254	4.84449160954	664461.99278	7506.96908894	43	5.83610106465	658253.991204	7582.61024202	997	1310	136	136	154	160	138	998	0
DLR00014060	9	7	YGR249W	UD20-36_5h_3x	SD/MSG -ARG -HIS -LYS +Canavanine +clonNAT +G418 +Thialysine	cSGA_v3_r1	6	11	4.6789461176	9532.06818189	66.2667001386	254	4.81573801465	695249.994004	7808.94219437	43	5.80780047038	690915.992324	8024.09013856	1137	1309	136	136	152	158	136	985	0
DLR00014060	9	8	YHL024W	UD20-36_5h_3x	SD/MSG -ARG -HIS -LYS +Canavanine +clonNAT +G418 +Thialysine	cSGA_v3_r1	6	11	4.55120320188	9244.82403984	36.92020842	254	4.72192246206	681730.995772	8436.95540118	43	5.70661898082	677144.994267	8858.63230736	1271	1308	136	136	152	158	135	1031	0
DLR00014060	9	9	YGR205W	UD20-36_5h_3x	SD/MSG -ARG -HIS -LYS +Canavanine +clonNAT +G418 +Thialysine	cSGA_v3_r1	6	11	4.55115967718	8737.60556057	49.7819893387	254	4.75330340914	663343.993954	8110.26329463	43	5.7334771789	658469.992603	8551.14272218	1409	1311	136	136	154	159	135	1077	0
DLR00014060	9	10	YHR159W	UD20-36_5h_3x	SD/MSG -ARG -HIS -LYS +Canavanine +clonNAT +G418 +Thialysine	cSGA_v3_r1	6	11	4.36493226566	9259.47079967	60.5808049872	254	4.63959326651	669880.990624	6428.33322261	43	5.55994399975	700768.997182	10729.6043982	1546	1310	136	136	154	159	135	1087	0
DLR00014060	9	11	YHL005C	UD20-36_5h_3x	SD/MSG -ARG -HIS -LYS +Canavanine +clonNAT +G418 +Thialysine	cSGA_v3_r1	6	11	4.03088043732	7349.9973062	26.5656351334	254	4.32825241165	473299.000007	4684.69383011	43	5.25878656479	470720.999712	2061.73592636	1679	1305	136	136	143	151	135	1415	0
DLR00014060	9	12	YHL008C	UD20-36_5h_3x	SD/MSG -ARG -HIS -LYS +Canavanine +clonNAT +G418 +Thialysine	cSGA_v3_r1	6	11	4.33217242399	9605.58828369	56.5471292818	254	4.48665649731	726356.999059	11011.2655715	43	5.45072175188	722659.998566	11888.5856787	1817	1309	136	136	153	158	135	1136	0
DLR00014060	9	13	YHR132C	UD20-36_5h_3x	SD/MSG -ARG -HIS -LYS +Canavanine +clonNAT +G418 +Thialysine	cSGA_v3_r1	6	11	4.61711638128	9682.13444545	57.4158270971	254	4.76318680435	737801.994115	9034.69128137	43	5.74555491788	732933.993211	9919.30263687	1955	1310	136	136	153	158	133	926	0
DLR00014060	9	14	YGR256W	UD20-36_5h_3x	SD/MSG -ARG -HIS -LYS +Canavanine +clonNAT +G418 +Thialysine	cSGA_v3_r1	6	11	4.46834258843	8255.9139273	50.1166420489	254	4.71668047491	634688.993533	8224.84579093	43	5.69291650239	627973.992435	8688.23067291	2087	1311	136	136	152	157	132	993	0
DLR00014060	9	15	YGR286C	UD20-36_5h_3x	SD/MSG -ARG -HIS -LYS +Canavanine +clonNAT +G418 +Thialysine	cSGA_v3_r1	6	11	4.45559333431	8638.49680725	49.5851251475	254	4.7120076159	671414.993557	8406.43128855	43	5.68847821274	666525.992819	9607.37507136	2230	1307	136	136	153	158	134	1088	0
DLR00014060	9	16	YHR094C	UD20-36_5h_3x	SD/MSG -ARG -HIS -LYS +Canavanine +clonNAT +G418 +Thialysine	cSGA_v3_r1	6	11	4.50788340422	8929.67204859	70.2307524586	254	4.68121012007	671413.994655	9503.78199251	43	5.66060633611	666953.993769	10412.8811214	2360	1313	136	136	150	156	132	1073	0
DLR00014060	9	17	YHL009C	UD20-36_5h_3x	SD/MSG -ARG -HIS -LYS +Canavanine +clonNAT +G418 +Thialysine	cSGA_v3_r1	6	11	4.90371468449	10517.938856	63.6138590757	254	4.98036374977	826309.991438	9636.63013579	43	5.98069351927	823096.989973	11065.7099558	2498	1310	136	136	154	160	135	992	0
DLR00014060	9	18	YGR170W	UD20-36_5h_3x	SD/MSG -ARG -HIS -LYS +Canavanine +clonNAT +G418 +Thialysine	cSGA_v3_r1	6	11	4.30628574564	7564.04180551	36.7130263491	254	4.50552280696	545856.997611	7241.39051181	43	5.47512579379	538621.996375	7568.28724451	2637	1313	136	136	147	154	132	991	0
DLR00014060	9	19	YGR225W	UD20-36_5h_3x	SD/MSG -ARG -HIS -LYS +Canavanine +clonNAT +G418 +Thialysine	cSGA_v3_r1	6	11	4.79848122416	9554.32247979	72.0777809188	254	4.88422278678	708445.991874	8245.46449415	43	5.88319902714	703192.990237	9132.53800576	2774	1309	136	136	150	157	134	947	0
DLR00014060	9	20	YHR185C	UD20-36_5h_3x	SD/MSG -ARG -HIS -LYS +Canavanine +clonNAT +G418 +Thialysine	cSGA_v3_r1	6	11	4.83602244191	9327.05777925	75.1099161312	254	5.04099762284	671348.202352	4778.36051282	43	5.98634105235	690645.989263	7682.87254445	2904	1310	136	136	150	157	135	1107	0
DLR00014060	9	21	YHL034C	UD20-36_5h_3x	SD/MSG -ARG -HIS -LYS +Canavanine +clonNAT +G418 +Thialysine	cSGA_v3_r1	6	11	4.49592066271	8042.34449447	52.4518007262	254	4.62880448955	550157.995178	7462.19182425	43	5.62160138889	544886.993193	7559.6167789	3043	1317	136	136	141	149	131	1181	0
DLR00014060	9	22	YIL045W	UD20-36_5h_3x	SD/MSG -ARG -HIS -LYS +Canavanine +clonNAT +G418 +Thialysine	cSGA_v3_r1	6	11	4.71550898183	9120.06217017	75.9755068047	254	4.83141343382	689352.991708	9492.65568208	43	5.83437384034	685310.990129	10197.8717822	3180	1307	136	136	145	151	132	1225	0
DLR00014060	9	23	YGR203W	UD20-36_5h_3x	SD/MSG -ARG -HIS -LYS +Canavanine +clonNAT +G418 +Thialysine	cSGA_v3_r1	6	11	4.84288225218	9683.42700337	117.102089188	254	5.00912373172	778149.413023	7239.31113199	43	6.02356923084	767510.458227	8136.2205991	3319	1309	136	136	147	152	130	912	0
DLR00014060	9	24	YOR202W	UD20-36_5h_3x	SD/MSG -ARG -HIS -LYS +Canavanine +clonNAT +G418 +Thialysine	cSGA_v3_r1	6	11	4.50992161751	10868.4324911	147.276872362	254	4.74156356576	912305.093095	12163.2365257	43	5.63971494747	973853.996877	21272.7149565	3451	1308	136	136	146	151	126	740	0
DLR00014060	10	1	YOR202W	UD20-36_5h_3x	SD/MSG -ARG -HIS -LYS +Canavanine +clonNAT +G418 +Thialysine	cSGA_v3_r1	6	11	4.54794808418	10704.4023067	161.70441665	254	4.70747050641	878891.995206	13799.362681	43	5.68213447518	874249.995059	15895.5491243	321	1444	136	136	153	158	134	662	0
DLR00014060	10	2	YHR179W	UD20-36_5h_3x	SD/MSG -ARG -HIS -LYS +Canavanine +clonNAT +G418 +Thialysine	cSGA_v3_r1	6	11	4.58071347572	9302.01216609	72.9532047402	254	4.78582991557	693651.995196	6270.8597179	43	5.77544688476	686840.99368	6921.28025024	455	1446	136	136	149	155	135	715	0
DLR00014060	10	3	YIL010W	UD20-36_5h_3x	SD/MSG -ARG -HIS -LYS +Canavanine +clonNAT +G418 +Thialysine	cSGA_v3_r1	6	11	4.77109296293	9495.25312018	90.5858495767	254	4.85226841667	756373.991118	12423.7136359	43	5.84993928574	751360.989734	13659.0688637	597	1441	136	136	156	161	139	982	0
DLR00014060	10	4	YGR243W	UD20-36_5h_3x	SD/MSG -ARG -HIS -LYS +Canavanine +clonNAT +G418 +Thialysine	cSGA_v3_r1	6	11	4.9678506578	9547.60164731	77.5619344478	254	4.97137050952	726555.992609	6681.26208353	43	5.97205324883	719906.99066	7144.48602279	731	1443	136	136	155	161	139	859	0
DLR00014060	10	5	YHL014C	UD20-36_5h_3x	SD/MSG -ARG -HIS -LYS +Canavanine +clonNAT +G418 +Thialysine	cSGA_v3_r1	6	11	4.93229518101	9683.61600578	60.7042698902	254	5.05986427828	699307.056555	5531.85236931	43	6.00519071273	716296.990065	7707.29899629	866	1444	136	136	155	161	139	951	0
DLR00014060	10	6	YGR241C	UD20-36_5h_3x	SD/MSG -ARG -HIS -LYS +Canavanine +clonNAT +G418 +Thialysine	cSGA_v3_r1	6	11	4.83059588426	9219.92569486	74.9396953357	254	4.86473784601	668835.993259	7167.90113071	43	5.85629667393	662744.991393	7206.2601847	998	1446	136	136	152	158	136	899	0
DLR00014060	10	7	YHR080C	UD20-36_5h_3x	SD/MSG -ARG -HIS -LYS +Canavanine +clonNAT +G418 +Thialysine	cSGA_v3_r1	6	11	4.76629813217	9482.19584803	79.5762971557	254	4.91097786194	706903.992198	7529.62999581	43	5.90995562854	702135.990602	7934.68924362	1137	1443	136	136	154	160	136	953	0
DLR00014060	10	8	YHR125W	UD20-36_5h_3x	SD/MSG -ARG -HIS -LYS +Canavanine +clonNAT +G418 +Thialysine	cSGA_v3_r1	6	11	4.41713164983	8388.27121321	46.8701950047	254	4.57345773855	614580.997678	8638.6257929	43	5.54554780243	608690.996517	9311.37085063	1269	1444	136	136	151	157	135	953	0
DLR00014060	10	9	YHR050W	UD20-36_5h_3x	SD/MSG -ARG -HIS -LYS +Canavanine +clonNAT +G418 +Thialysine	cSGA_v3_r1	6	11	4.70521524944	9448.85699089	78.2719457861	254	4.8880377685	748741.992603	7477.78315881	43	5.87616707596	743245.991331	8695.84879559	1410	1446	136	136	156	161	135	872	0
DLR00014060	10	10	YIL020C	UD20-36_5h_3x	SD/MSG -ARG -HIS -LYS +Canavanine +clonNAT +G418 +Thialysine	cSGA_v3_r1	6	11	2.89525432534	2337.3598351	11.7687295503	254	3.44477823974	175205.999867	4389.53704504	43	4.14925541357	149543.647804	1403.68927377	1545	1451	136	136	143	151	133	661	0
DLR00014060	10	11	YGR247W	UD20-36_5h_3x	SD/MSG -ARG -HIS -LYS +Canavanine +clonNAT +G418 +Thialysine	cSGA_v3_r1	6	11	4.56168917903	9180.8483611	53.3022704333	254	4.72331018901	709153.995407	7646.52288448	43	5.70100674775	703753.994483	8675.98208507	1680	1445	136	136	154	159	134	938	0
DLR00014060	10	12	YHL003C	UD20-36_5h_3x	SD/MSG -ARG -HIS -LYS +Canavanine +clonNAT +G418 +Thialysine	cSGA_v3_r1	6	11	4.60337292501	9852.29337363	47.8135856912	254	4.69139889171	784397.996116	15209.7141664	43	5.67465530147	779631.995433	16380.199378	1816	1449	136	136	156	161	135	1064	0
DLR00014060	10	13	YGR189C	UD20-36_5h_3x	SD/MSG -ARG -HIS -LYS +Canavanine +clonNAT +G418 +Thialysine	cSGA_v3_r1	6	11	4.76891643912	9761.39439637	57.0447955691	254	4.89105067829	753731.992086	9691.53796895	43	5.88761188526	748301.990735	10460.8875482	1956	1447	136	136	153	158	132	967	0
DLR00014060	10	14	YGR231C	UD20-36_5h_3x	SD/MSG -ARG -HIS -LYS +Canavanine +clonNAT +G418 +Thialysine	cSGA_v3_r1	6	11	4.53552943072	8893.27145003	52.1767653323	254	4.7167538744	642401.995011	7171.96943657	43	5.6987009264	638269.993818	7713.09348873	2089	1445	136	136	147	153	131	1111	0
DLR00014060	10	15	YIL053W	UD20-36_5h_3x	SD/MSG -ARG -HIS -LYS +Canavanine +clonNAT +G418 +Thialysine	cSGA_v3_r1	6	11	4.30490721382	8994.62534488	52.7700046513	254	4.4109369726	638542.998952	10956.5541508	43	5.37920556482	634710.998687	11780.9108955	2227	1448	136	136	145	152	130	1144	0
DLR00014060	10	16	YHR047C	UD20-36_5h_3x	SD/MSG -ARG -HIS -LYS +Canavanine +clonNAT +G418 +Thialysine	cSGA_v3_r1	6	11	4.61978249231	9506.85472451	47.776706234	254	4.74744561155	714419.994916	9332.12962081	43	5.73464970436	710436.993643	10186.7725891	2361	1448	136	136	150	155	132	1089	0
DLR00014060	10	17	YHR014W	UD20-36_5h_3x	SD/MSG -ARG -HIS -LYS +Canavanine +clonNAT +G418 +Thialysine	cSGA_v3_r1	6	11	4.87897103066	9379.63607412	70.4009118788	254	5.00005106284	693975.346078	4952.37594241	43	5.93141091838	718330.989544	9322.36178686	2499	1448	136	136	152	158	133	977	0
DLR00014060	10	18	YIL044C	UD20-36_5h_3x	SD/MSG -ARG -HIS -LYS +Canavanine +clonNAT +G418 +Thialysine	cSGA_v3_r1	6	11	4.58256154061	9147.37485995	52.1170571938	254	4.6716450452	671034.996216	9534.50154674	43	5.65808483168	666391.994841	10347.5665601	2631	1446	136	136	148	155	133	1094	0
DLR00014060	10	19	YHR034C	UD20-36_5h_3x	SD/MSG -ARG -HIS -LYS +Canavanine +clonNAT +G418 +Thialysine	cSGA_v3_r1	6	11	4.01215718212	6889.21145791	45.1826034948	254	4.07757931117	410435.999781	5902.30068041	43	5.01211135285	406440.999465	5353.65774435	2774	1446	136	136	133	143	127	1112	0
DLR00014060	10	20	YIL037C	UD20-36_5h_3x	SD/MSG -ARG -HIS -LYS +Canavanine +clonNAT +G418 +Thialysine	cSGA_v3_r1	6	11	4.50965895183	8460.16175309	43.9353926986	254	4.71035185543	588195.995449	5467.89074459	43	5.70015375629	585234.993419	5717.20163421	2903	1449	136	136	145	152	131	1283	0
DLR00014060	10	21	YGR201C	UD20-36_5h_3x	SD/MSG -ARG -HIS -LYS +Canavanine +clonNAT +G418 +Thialysine	cSGA_v3_r1	6	11	4.94306680745	9164.44994615	76.3586820239	254	4.94391332859	693448.990955	8259.85976685	43	5.94557159488	687726.989021	9048.71455696	3043	1444	136	136	148	155	133	969	0
DLR00014060	10	22	YGR232W	UD20-36_5h_3x	SD/MSG -ARG -HIS -LYS +Canavanine +clonNAT +G418 +Thialysine	cSGA_v3_r1	6	11	4.76606990828	9289.75211197	87.6984012615	254	4.85468730516	706381.991617	9017.18409081	43	5.8626269644	702095.989916	9958.45992008	3177	1445	136	136	145	151	131	1107	0
DLR00014060	10	23	YGR268C	UD20-36_5h_3x	SD/MSG -ARG -HIS -LYS +Canavanine +clonNAT +G418 +Thialysine	cSGA_v3_r1	6	11	4.58049225656	9068.66138337	108.780636932	254	4.76407393286	766761.992146	12924.3895844	43	5.75987272399	758961.991357	13893.1127491	3319	1444	136	136	145	151	130	979	0
DLR00014060	10	24	YOR202W	UD20-36_5h_3x	SD/MSG -ARG -HIS -LYS +Canavanine +clonNAT +G418 +Thialysine	cSGA_v3_r1	6	11	4.29633605425	9990.21906067	146.131405245	254	4.51435983409	899137.998253	18718.4420251	43	5.47495461857	892535.998736	20714.7392467	3454	1442	136	136	145	150	126	790	0
DLR00014060	11	1	YOR202W	UD20-36_5h_3x	SD/MSG -ARG -HIS -LYS +Canavanine +clonNAT +G418 +Thialysine	cSGA_v3_r1	6	11	4.56286755458	10715.0154645	158.68819077	254	4.66890891867	877430.99692	13899.2454912	43	5.6416559119	872330.996493	15828.8924582	320	1580	136	136	153	157	133	655	0
DLR00014060	11	2	YGR202C	UD20-36_5h_3x	SD/MSG -ARG -HIS -LYS +Canavanine +clonNAT +G418 +Thialysine	cSGA_v3_r1	6	11	4.56823497541	8879.21536626	86.4634960622	254	4.77811189498	713915.993671	7861.16825838	43	5.75881421777	707012.992779	9070.8948758	458	1582	136	136	154	159	136	878	0
DLR00014060	11	3	YHR016C	UD20-36_5h_3x	SD/MSG -ARG -HIS -LYS +Canavanine +clonNAT +G418 +Thialysine	cSGA_v3_r1	6	11	4.58117203736	9104.18100232	86.6270798491	254	4.78457635576	703308.994266	7429.44466032	43	5.77694647334	697052.992849	8251.2452116	595	1576	136	136	154	160	138	936	0
DLR00014060	11	4	YHR131C	UD20-36_5h_3x	SD/MSG -ARG -HIS -LYS +Canavanine +clonNAT +G418 +Thialysine	cSGA_v3_r1	6	11	4.42298383122	7598.31952329	49.6816807464	254	4.65770214884	565855.995542	5843.35278173	43	5.63422823595	557204.99395	5861.54055872	731	1582	136	136	153	159	138	871	0
DLR00014060	11	5	YIL024C	UD20-36_5h_3x	SD/MSG -ARG -HIS -LYS +Canavanine +clonNAT +G418 +Thialysine	cSGA_v3_r1	6	11	4.66961408411	9034.43472306	59.6758819094	254	4.82266961944	661648.994227	6505.14305331	43	5.81521828426	655240.992368	6607.64234131	859	1583	136	136	153	159	138	934	0
DLR00014060	11	6	YHR028C	UD20-36_5h_3x	SD/MSG -ARG -HIS -LYS +Canavanine +clonNAT +G418 +Thialysine	cSGA_v3_r1	6	11	4.54015662125	9235.07957552	45.4908800196	254	4.67496243177	658514.996802	8443.89069446	43	5.65896774874	653964.995393	8878.35983884	997	1583	136	136	151	158	137	1032	0
DLR00014060	11	7	YGR233C	UD20-36_5h_3x	SD/MSG -ARG -HIS -LYS +Canavanine +clonNAT +G418 +Thialysine	cSGA_v3_r1	6	11	4.66987581753	8902.71404711	64.3944893236	254	4.86070231986	671003.992991	6768.36068436	43	5.85010521378	666446.991304	7228.2751213	1138	1580	136	136	154	160	136	1036	0
DLR00014060	11	8	YHR138C	UD20-36_5h_3x	SD/MSG -ARG -HIS -LYS +Canavanine +clonNAT +G418 +Thialysine	cSGA_v3_r1	6	11	4.52723560966	8265.63336282	56.1403903974	254	4.73661514197	637965.994975	6281.31880723	43	5.71350978504	631453.99348	6862.560695	1268	1582	136	136	154	160	136	892	0
DLR00014060	11	9	YHR103W	UD20-36_5h_3x	SD/MSG -ARG -HIS -LYS +Canavanine +clonNAT +G418 +Thialysine	cSGA_v3_r1	6	11	4.44889578524	8871.71938674	60.7153549645	254	4.60686469816	689835.997994	7883.12815721	43	5.58025106185	684655.996905	9130.05403081	1412	1581	136	136	153	159	135	1050	0
DLR00014060	11	10	YHR041C	UD20-36_5h_3x	SD/MSG -ARG -HIS -LYS +Canavanine +clonNAT +G418 +Thialysine	cSGA_v3_r1	6	11	2.72438143831	1795.99998026	10.2948193405	254	3.37644269885	127095.999951	4071.2280986	43	3.86703739027	110386.999245	1040.21855099	1548	1590	136	136	138	146	130	664	0
DLR00014060	11	11	YIL056W	UD20-36_5h_3x	SD/MSG -ARG -HIS -LYS +Canavanine +clonNAT +G418 +Thialysine	cSGA_v3_r1	6	11	4.5500932846	9489.59589124	53.6183926317	254	4.72141211985	730934.996088	8012.30717041	43	5.70276845511	726917.995067	9211.20552595	1676	1585	136	136	153	158	134	1028	0
DLR00014060	11	12	YHR104W	UD20-36_5h_3x	SD/MSG -ARG -HIS -LYS +Canavanine +clonNAT +G418 +Thialysine	cSGA_v3_r1	6	11	4.58640926745	9524.95712796	50.221357318	254	4.71641112685	734395.99549	10482.668785	43	5.70058166649	729810.99455	11422.1324854	1817	1584	136	136	151	156	132	1049	0
DLR00014060	11	13	YHL021C	UD20-36_5h_3x	SD/MSG -ARG -HIS -LYS +Canavanine +clonNAT +G418 +Thialysine	cSGA_v3_r1	6	11	4.54821595268	8749.03264231	37.7414878292	254	4.68030041806	661850.996032	7244.28796239	43	5.65448084068	656311.995027	8134.92290179	1956	1581	136	136	149	155	130	1009	0
DLR00014060	11	14	YHL023C	UD20-36_5h_3x	SD/MSG -ARG -HIS -LYS +Canavanine +clonNAT +G418 +Thialysine	cSGA_v3_r1	6	11	4.31364188475	8195.80114546	27.4806675844	254	4.44274802306	512553.999763	3588.48012285	43	5.42112977378	497350.250841	1735.63893597	2089	1582	136	136	136	144	124	741	0
DLR00014060	11	15	YHR109W	UD20-36_5h_3x	SD/MSG -ARG -HIS -LYS +Canavanine +clonNAT +G418 +Thialysine	cSGA_v3_r1	6	11	4.6970102465	10032.545787	54.653422459	254	4.85103327113	783174.993415	9208.45829559	43	5.84892423426	779677.992251	10434.5301278	2225	1582	136	136	152	157	132	1096	0
DLR00014060	11	16	YHR191C	UD20-36_5h_3x	SD/MSG -ARG -HIS -LYS +Canavanine +clonNAT +G418 +Thialysine	cSGA_v3_r1	6	11	3.99608876087	6702.85409562	44.8947324178	254	4.12525170573	457649.999067	7659.2203596	43	5.11416353843	422836.576644	4724.15910658	2361	1582	136	136	141	148	128	1352	0
DLR00014060	11	17	YHR096C	UD20-36_5h_3x	SD/MSG -ARG -HIS -LYS +Canavanine +clonNAT +G418 +Thialysine	cSGA_v3_r1	6	11	4.73961085605	9014.52954028	48.7781035971	254	4.8644000561	694816.992553	7486.06794886	43	5.86039487261	689680.990887	8416.79033935	2500	1583	136	136	151	157	133	1041	0
DLR00014060	11	18	YHL013C	UD20-36_5h_3x	SD/MSG -ARG -HIS -LYS +Canavanine +clonNAT +G418 +Thialysine	cSGA_v3_r1	6	11	4.36509323407	8487.50066624	43.4009365572	254	4.49240612852	600228.998756	9024.75384764	43	5.47541403809	597415.997599	9503.11851715	2632	1580	136	136	145	152	133	1509	0
DLR00014060	11	19	YHR067W	UD20-36_5h_3x	SD/MSG -ARG -HIS -LYS +Canavanine +clonNAT +G418 +Thialysine	cSGA_v3_r1	6	11	3.67659500276	5531.00367526	27.8974650777	254	3.8833899938	302610.999903	5168.85827449	43	4.77463930464	296778.999536	2798.02824589	2775	1579	136	136	126	137	126	1192	0
DLR00014060	11	20	YGR295C	UD20-36_5h_3x	SD/MSG -ARG -HIS -LYS +Canavanine +clonNAT +G418 +Thialysine	cSGA_v3_r1	6	11	4.84103750496	8767.05991414	68.2236345883	254	4.9468818817	672849.991919	7004.15282836	43	5.94719938371	667648.989599	7490.00171549	2901	1586	136	136	151	157	134	1138	0
DLR00014060	11	21	YHR139C	UD20-36_5h_3x	SD/MSG -ARG -HIS -LYS +Canavanine +clonNAT +G418 +Thialysine	cSGA_v3_r1	6	11	5.15342273972	9850.922606	85.5553672965	254	5.10536221253	762589.990554	7302.26929736	43	6.11977359957	757067.988504	8105.51824634	3046	1582	136	136	149	155	133	965	0
DLR00014060	11	22	YHR057C	UD20-36_5h_3x	SD/MSG -ARG -HIS -LYS +Canavanine +clonNAT +G418 +Thialysine	cSGA_v3_r1	6	11	4.90651562345	9739.78256362	86.3633067609	254	4.96059404374	754355.990974	8850.99437311	43	5.97283048573	749666.989224	9729.24055343	3178	1581	136	136	145	151	131	1030	0
DLR00014060	11	23	YHR136C	UD20-36_5h_3x	SD/MSG -ARG -HIS -LYS +Canavanine +clonNAT +G418 +Thialysine	cSGA_v3_r1	6	11	5.3732743673	9586.40930161	135.345028715	254	5.11330773611	857396.989763	10423.8697055	43	6.11814323049	849728.987897	11541.9329496	3317	1581	136	136	149	154	130	851	0
DLR00014060	11	24	YOR202W	UD20-36_5h_3x	SD/MSG -ARG -HIS -LYS +Canavanine +clonNAT +G418 +Thialysine	cSGA_v3_r1	6	11	4.72757713566	11213.2335987	193.29689889	254	4.88655923593	1028838.99219	17515.3653476	43	5.87506344313	1024313.99188	19872.9846117	3448	1582	136	136	147	151	126	767	9
DLR00014060	12	1	YOR202W	UD20-36_5h_3x	SD/MSG -ARG -HIS -LYS +Canavanine +clonNAT +G418 +Thialysine	cSGA_v3_r1	6	11	4.58967094628	11133.6170769	166.244539074	254	4.73712433758	919267.996531	13182.9836096	43	5.71382645008	915109.995924	15318.1900554	319	1715	136	136	154	158	134	685	0
DLR00014060	12	2	YGR229C	UD20-36_5h_3x	SD/MSG -ARG -HIS -LYS +Canavanine +clonNAT +G418 +Thialysine	cSGA_v3_r1	6	11	4.17280742736	8042.78347888	69.1593009242	254	4.2809228888	575225.999247	7541.40215836	43	5.22723943173	567994.999251	8047.1198956	458	1717	136	136	145	151	132	1059	0
DLR00014060	12	3	YHR134W	UD20-36_5h_3x	SD/MSG -ARG -HIS -LYS +Canavanine +clonNAT +G418 +Thialysine	cSGA_v3_r1	6	11	4.08943333213	7102.39779845	70.6798753706	254	4.27535459792	508974.998924	7458.40504856	43	5.2204981707	500777.998494	7829.66818947	593	1716	136	136	148	154	136	1047	0
DLR00014060	12	4	YGR284C	UD20-36_5h_3x	SD/MSG -ARG -HIS -LYS +Canavanine +clonNAT +G418 +Thialysine	cSGA_v3_r1	6	11	4.52381144262	8538.75985555	60.7158324257	254	4.73251161849	639699.995935	5236.17599333	43	5.71716495912	632575.994332	5490.00106123	729	1719	136	136	154	159	138	968	0
DLR00014060	12	5	YIL034C	UD20-36_5h_3x	SD/MSG -ARG -HIS -LYS +Canavanine +clonNAT +G418 +Thialysine	cSGA_v3_r1	6	11	4.36783552356	8391.44482343	53.7691680638	254	4.51158870098	598792.99832	8347.45817306	43	5.4874435299	591628.997166	8787.25330611	863	1717	136	136	151	157	137	961	0
DLR00014060	12	6	YHL042W	UD20-36_5h_3x	SD/MSG -ARG -HIS -LYS +Canavanine +clonNAT +G418 +Thialysine	cSGA_v3_r1	6	11	4.72667760382	9249.45531143	52.7576532614	254	4.8309332197	689255.994321	6353.64308802	43	5.81996947414	682435.992761	6943.51443149	1001	1717	136	136	154	160	138	823	0
DLR00014060	12	7	YIL007C	UD20-36_5h_3x	SD/MSG -ARG -HIS -LYS +Canavanine +clonNAT +G418 +Thialysine	cSGA_v3_r1	6	11	4.69779572772	9549.50587011	79.5412249331	254	4.79799259629	725771.99458	7477.55024511	43	5.78455938458	721014.99329	8455.40322824	1138	1719	136	136	154	160	137	978	0
DLR00014060	12	8	YHR116W	UD20-36_5h_3x	SD/MSG -ARG -HIS -LYS +Canavanine +clonNAT +G418 +Thialysine	cSGA_v3_r1	6	11	4.329903935	7965.21202261	31.6827258591	254	4.53382128269	512301.999941	3637.22402948	43	5.51166622404	501207.838702	1242.99797747	1272	1720	136	136	140	149	133	914	0
DLR00014060	12	9	YIL040W	UD20-36_5h_3x	SD/MSG -ARG -HIS -LYS +Canavanine +clonNAT +G418 +Thialysine	cSGA_v3_r1	6	11	3.76905013829	5665.88636826	41.1333104207	254	4.13299487044	431630.999151	7265.56055471	43	5.04257915281	421842.999193	7679.12614377	1407	1709	136	136	150	156	134	905	0
DLR00014060	12	10	YIL017C	UD20-36_5h_3x	SD/MSG -ARG -HIS -LYS +Canavanine +clonNAT +G418 +Thialysine	cSGA_v3_r1	6	11	4.49954027169	9796.98297313	57.8319073869	254	4.67546346478	703389.139331	6479.83980455	43	5.58970205449	740532.997258	12256.0023714	1543	1718	136	136	151	157	135	1106	0
DLR00014060	12	11	YHL045W	UD20-36_5h_3x	SD/MSG -ARG -HIS -LYS +Canavanine +clonNAT +G418 +Thialysine	cSGA_v3_r1	6	11	4.5157562728	9338.66274637	49.4116063725	254	4.67574433148	706377.997113	8888.56766816	43	5.65622437563	702258.996112	9922.73566142	1679	1722	136	136	151	156	133	1121	0
DLR00014060	12	12	YHR209W	UD20-36_5h_3x	SD/MSG -ARG -HIS -LYS +Canavanine +clonNAT +G418 +Thialysine	cSGA_v3_r1	6	11	4.61679171663	9744.65426163	45.7314869893	254	4.72293362126	742302.996698	9308.05986865	43	5.70786256546	737918.995547	10328.0815964	1813	1720	136	136	150	156	132	1027	0
DLR00014060	12	13	YGR235C	UD20-36_5h_3x	SD/MSG -ARG -HIS -LYS +Canavanine +clonNAT +G418 +Thialysine	cSGA_v3_r1	6	11	4.64998251269	9291.5552024	68.1215974119	254	4.83522066557	745754.993455	7708.25278265	43	5.82074338908	741374.992414	9050.34768026	1954	1721	136	136	153	158	133	1059	0
DLR00014060	12	14	YGR208W	UD20-36_5h_3x	SD/MSG -ARG -HIS -LYS +Canavanine +clonNAT +G418 +Thialysine	cSGA_v3_r1	6	11	4.32702078177	7163.18111277	39.8867489648	254	4.50196097537	510367.511022	4370.80013694	43	5.4149613119	528439.997278	7454.116811	2090	1722	136	136	147	153	134	1394	0
DLR00014060	12	15	YHL026C	UD20-36_5h_3x	SD/MSG -ARG -HIS -LYS +Canavanine +clonNAT +G418 +Thialysine	cSGA_v3_r1	6	11	4.56474670054	9516.9399378	49.8671488504	254	4.73068899852	734715.995455	8848.19836909	43	5.71648034563	731680.994566	10139.555147	2227	1718	136	136	150	156	132	1224	0
DLR00014060	12	16	YIL023C	UD20-36_5h_3x	SD/MSG -ARG -HIS -LYS +Canavanine +clonNAT +G418 +Thialysine	cSGA_v3_r1	6	11	4.43804627903	8745.4149672	41.4871531011	254	4.6739391127	624341.989733	5135.85286632	43	5.5944831303	651790.997198	9362.38039422	2361	1717	136	136	148	154	132	1249	0
DLR00014060	12	17	YGR166W	UD20-36_5h_3x	SD/MSG -ARG -HIS -LYS +Canavanine +clonNAT +G418 +Thialysine	cSGA_v3_r1	6	11	4.4927750745	8396.11243807	61.7744362742	254	4.6764632928	650078.994578	7721.71208654	43	5.66534821626	647636.993349	8857.43717766	2497	1718	136	136	150	156	134	1535	0
DLR00014060	12	18	YGR209C	UD20-36_5h_3x	SD/MSG -ARG -HIS -LYS +Canavanine +clonNAT +G418 +Thialysine	cSGA_v3_r1	6	11	4.66321381204	8806.60029017	55.5496713968	254	4.77731430032	660937.993478	7666.20672703	43	5.76794759731	657236.992057	8527.87731834	2633	1720	136	136	148	154	132	1244	0
DLR00014060	12	19	YIL047C	UD20-36_5h_3x	SD/MSG -ARG -HIS -LYS +Canavanine +clonNAT +G418 +Thialysine	cSGA_v3_r1	6	11	4.84901761038	8778.31133994	80.1199432136	254	4.95957406391	674481.991962	5679.94780924	43	5.9585513252	668815.990077	6492.67125386	2770	1716	136	136	150	155	130	1041	0
DLR00014060	12	20	YHR015W	UD20-36_5h_3x	SD/MSG -ARG -HIS -LYS +Canavanine +clonNAT +G418 +Thialysine	cSGA_v3_r1	6	11	4.87443948534	9528.59145251	50.569587755	254	4.94037676036	719481.991258	8633.74865075	43	5.94438872422	714935.989498	9579.95052359	2905	1721	136	136	148	154	133	1040	0
DLR00014060	12	21	YHL012W	UD20-36_5h_3x	SD/MSG -ARG -HIS -LYS +Canavanine +clonNAT +G418 +Thialysine	cSGA_v3_r1	6	11	4.57104496291	7940.30020657	62.9572879459	254	4.71840746047	595407.992861	7758.41418353	43	5.70582428855	590807.991418	8345.27703803	3043	1716	136	136	145	152	133	1340	0
DLR00014060	12	22	YGR178C	UD20-36_5h_3x	SD/MSG -ARG -HIS -LYS +Canavanine +clonNAT +G418 +Thialysine	cSGA_v3_r1	6	11	4.66637583228	8870.32746529	93.4167493275	254	4.82581320814	687791.992115	8894.15049598	43	5.82767502885	684422.990631	9422.29750651	3179	1721	136	136	144	150	130	1426	0
DLR00014060	12	23	YHR079C	UD20-36_5h_3x	SD/MSG -ARG -HIS -LYS +Canavanine +clonNAT +G418 +Thialysine	cSGA_v3_r1	6	11	3.96020743568	6471.17888288	130.926876762	254	4.07903028597	459198.998674	11598.2370101	43	5.01767910986	453741.99975	11535.8374838	3317	1721	136	136	129	137	123	1573	0
DLR00014060	12	24	YOR202W	UD20-36_5h_3x	SD/MSG -ARG -HIS -LYS +Canavanine +clonNAT +G418 +Thialysine	cSGA_v3_r1	6	11	4.70196000302	11504.5968223	186.128421966	254	4.84212970485	1057707.99416	18096.7651202	43	5.82500002718	1054313.99386	20527.0528723	3454	1721	136	136	146	150	125	830	0
DLR00014060	13	1	YOR202W	UD20-36_5h_3x	SD/MSG -ARG -HIS -LYS +Canavanine +clonNAT +G418 +Thialysine	cSGA_v3_r1	6	11	4.49400825511	11311.0675337	193.589116667	254	4.70349292565	934239.996645	13433.6274038	43	5.67987180495	930403.996311	15611.960901	320	1852	136	136	154	158	133	694	0
DLR00014060	13	2	YHR025W	UD20-36_5h_3x	SD/MSG -ARG -HIS -LYS +Canavanine +clonNAT +G418 +Thialysine	cSGA_v3_r1	6	11	3.25956259441	3700.37812394	16.7400936325	254	3.66474202104	209641.000064	4712.21858762	43	4.42793198481	197873.00004	954.604901381	457	1853	136	136	127	136	125	1078	0
DLR00014060	13	3	YHL041W	UD20-36_5h_3x	SD/MSG -ARG -HIS -LYS +Canavanine +clonNAT +G418 +Thialysine	cSGA_v3_r1	6	11	4.35745391467	9035.12969706	67.7138312859	254	4.65010076377	680910.310599	5876.46022409	43	5.58686304596	699223.997565	8682.33262007	599	1850	136	136	155	160	139	1011	0
DLR00014060	13	4	YIL035C	UD20-36_5h_3x	SD/MSG -ARG -HIS -LYS +Canavanine +clonNAT +G418 +Thialysine	cSGA_v3_r1	6	11	4.32903889788	8396.96422664	93.4023008897	254	4.52987911427	640108.998489	7704.12917981	43	5.4980023485	633063.99755	8269.01357546	728	1860	136	136	155	160	139	1143	0
DLR00014060	13	5	YGR197C	UD20-36_5h_3x	SD/MSG -ARG -HIS -LYS +Canavanine +clonNAT +G418 +Thialysine	cSGA_v3_r1	6	11	4.369761258	7885.44254002	62.1619605634	254	4.60197636688	600097.995999	7127.22028831	43	5.57527111231	592415.994923	7639.29181651	865	1846	136	136	154	160	139	1109	0
DLR00014060	13	6	YIL025C	UD20-36_5h_3x	SD/MSG -ARG -HIS -LYS +Canavanine +clonNAT +G418 +Thialysine	cSGA_v3_r1	6	11	4.59006787068	9105.78974046	56.4238542449	254	4.79649677474	706693.995041	6124.39878845	43	5.78544753216	699509.993627	6839.69399018	998	1854	136	136	156	161	138	953	0
DLR00014060	13	7	YHR178W	UD20-36_5h_3x	SD/MSG -ARG -HIS -LYS +Canavanine +clonNAT +G418 +Thialysine	cSGA_v3_r1	6	11	2.92314653038	4214.13111222	22.6233840589	254	3.10120006606	245445.999217	6116.11976588	43	3.68302111989	236305.995421	4905.02018942	1138	1855	136	136	132	142	128	1168	0
DLR00014060	13	8	YGR259C	UD20-36_5h_3x	SD/MSG -ARG -HIS -LYS +Canavanine +clonNAT +G418 +Thialysine	cSGA_v3_r1	6	11	4.13414437182	7957.62999677	43.5477414712	254	4.33241094602	589431.999452	7984.76260871	43	5.28704020695	582220.999148	8619.68642152	1273	1857	136	136	150	156	134	1028	0
DLR00014060	13	9	YGR221C	UD20-36_5h_3x	SD/MSG -ARG -HIS -LYS +Canavanine +clonNAT +G418 +Thialysine	cSGA_v3_r1	6	11	4.57587495076	9428.38840201	40.1087359774	254	4.74770025768	727394.996176	6928.97801899	43	5.73230437588	722751.994982	8122.55115841	1413	1854	136	136	153	158	135	1009	0
DLR00014060	13	10	YHR006W	UD20-36_5h_3x	SD/MSG -ARG -HIS -LYS +Canavanine +clonNAT +G418 +Thialysine	cSGA_v3_r1	6	11	4.62679298996	8916.31886104	50.3042872025	254	4.83202408128	703311.993103	7168.17638678	43	5.81872188576	699156.991863	8318.85578007	1542	1855	136	136	153	158	134	1142	0
DLR00014060	13	11	YHR001W-A	UD20-36_5h_3x	SD/MSG -ARG -HIS -LYS +Canavanine +clonNAT +G418 +Thialysine	cSGA_v3_r1	6	11	4.44829432103	7775.78814281	44.1098588046	254	4.69338671423	613603.994148	7202.45150721	43	5.66578659777	606972.99301	8089.12098471	1684	1855	136	136	152	157	133	1049	0
DLR00014060	13	12	YGR281W	UD20-36_5h_3x	SD/MSG -ARG -HIS -LYS +Canavanine +clonNAT +G418 +Thialysine	cSGA_v3_r1	6	11	4.37634237386	8396.91101552	49.522754402	254	4.61972057322	625398.997323	5435.37231643	43	5.59341894659	620865.99632	6037.76412423	1815	1861	136	136	147	153	128	1126	0
DLR00014060	13	13	YGR188C	UD20-36_5h_3x	SD/MSG -ARG -HIS -LYS +Canavanine +clonNAT +G418 +Thialysine	cSGA_v3_r1	6	11	2.80347176234	2389.26956933	22.5684681547	254	3.24294710941	124455.999893	4326.7924236	43	3.74198928079	109620.054003	816.288910341	1957	1852	136	136	120	131	120	1140	0
DLR00014060	13	14	YHR129C	UD20-36_5h_3x	SD/MSG -ARG -HIS -LYS +Canavanine +clonNAT +G418 +Thialysine	cSGA_v3_r1	6	11	3.51323367458	4038.65946313	19.0806308854	254	3.95871325483	301387.999835	4069.39209211	43	4.81615854143	291692.999567	3234.02966215	2090	1860	136	136	144	151	131	1372	0
DLR00014060	13	15	YGR212W	UD20-36_5h_3x	SD/MSG -ARG -HIS -LYS +Canavanine +clonNAT +G418 +Thialysine	cSGA_v3_r1	6	11	4.49131164361	8655.88539993	63.6122000515	254	4.71585922597	695063.995458	7821.85355982	43	5.69624537668	691711.994352	8789.64875045	2222	1855	136	136	151	157	133	1407	0
DLR00014060	13	16	YHR108W	UD20-36_5h_3x	SD/MSG -ARG -HIS -LYS +Canavanine +clonNAT +G418 +Thialysine	cSGA_v3_r1	6	11	4.13674189478	6839.36200507	36.89288918	254	4.37888925332	508275.999135	6497.85129462	43	5.32975359935	503172.998153	6751.1980541	2359	1858	136	136	144	151	131	1427	5
DLR00014060	13	17	YHL039W	UD20-36_5h_3x	SD/MSG -ARG -HIS -LYS +Canavanine +clonNAT +G418 +Thialysine	cSGA_v3_r1	6	11	4.80276781807	9390.58770671	94.9005479056	254	4.95848761601	761339.991554	7758.90442886	43	5.96282547502	757483.99003	8831.83977476	2500	1856	136	136	152	157	133	1238	0
DLR00014060	13	18	YHR137W	UD20-36_5h_3x	SD/MSG -ARG -HIS -LYS +Canavanine +clonNAT +G418 +Thialysine	cSGA_v3_r1	6	11	4.8475984824	9550.19603697	80.1701899862	254	4.96807163385	747239.991805	7210.00878121	43	5.97720360141	742584.989878	8279.92571342	2634	1858	136	136	150	155	132	1069	0
DLR00014060	13	19	YIL015C-A	UD20-36_5h_3x	SD/MSG -ARG -HIS -LYS +Canavanine +clonNAT +G418 +Thialysine	cSGA_v3_r1	6	11	4.81495707142	9278.93295749	67.5664722845	254	4.882935133	721079.991904	9051.09018578	43	5.8840187134	716860.990371	10061.118028	2773	1856	136	136	149	155	132	1190	0
DLR00014060	13	20	YIL058W	UD20-36_5h_3x	SD/MSG -ARG -HIS -LYS +Canavanine +clonNAT +G418 +Thialysine	cSGA_v3_r1	6	11	4.76460903948	8768.98658776	68.1838223837	254	4.85601693725	668444.99243	7642.43567051	43	5.85414428207	663653.990672	8344.99311376	2905	1856	136	136	147	154	133	1232	0
DLR00014060	13	21	YIL059C	UD20-36_5h_3x	SD/MSG -ARG -HIS -LYS +Canavanine +clonNAT +G418 +Thialysine	cSGA_v3_r1	6	11	4.79455414836	8309.87601947	65.6133641201	254	4.9075680672	657282.991757	6881.57930509	43	5.90568105713	650309.989739	7410.78749185	3042	1857	136	136	148	153	132	1082	0
DLR00014060	13	22	YIL005W	UD20-36_5h_3x	SD/MSG -ARG -HIS -LYS +Canavanine +clonNAT +G418 +Thialysine	cSGA_v3_r1	6	11	5.13101821858	9511.52518093	112.165206214	254	5.09634684893	750728.197846	5447.19102008	43	6.04509081072	771363.989009	8890.13058174	3175	1855	136	136	146	151	131	1029	0
DLR00014060	13	23	YGR275W	UD20-36_5h_3x	SD/MSG -ARG -HIS -LYS +Canavanine +clonNAT +G418 +Thialysine	cSGA_v3_r1	6	11	5.17368959421	8997.14211221	167.632075929	254	5.00568210241	820910.989854	11397.0946967	43	6.00243080141	811648.988323	12272.5891944	3318	1854	136	136	147	151	129	882	0
DLR00014060	13	24	YOR202W	UD20-36_5h_3x	SD/MSG -ARG -HIS -LYS +Canavanine +clonNAT +G418 +Thialysine	cSGA_v3_r1	6	11	4.45476158374	10624.6421989	191.2407379	254	4.754688027	916383.151889	13053.1955317	43	5.64271622979	979885.996481	21874.1631944	3451	1855	136	136	145	149	125	1000	0
DLR00014060	14	1	YOR202W	UD20-36_5h_3x	SD/MSG -ARG -HIS -LYS +Canavanine +clonNAT +G418 +Thialysine	cSGA_v3_r1	6	11	4.42758959656	10468.4163856	175.134130895	254	4.69024415487	886771.997125	12634.9684373	43	5.66309763374	881817.996509	14470.9165655	321	1986	136	136	154	158	133	769	0
DLR00014060	14	2	YIL032C	UD20-36_5h_3x	SD/MSG -ARG -HIS -LYS +Canavanine +clonNAT +G418 +Thialysine	cSGA_v3_r1	6	11	4.4579306187	9595.53110507	111.254851349	254	4.6874194605	805631.997436	10179.8982548	43	5.6655171703	798817.996421	11469.3871712	455	1988	136	136	156	160	136	935	0
DLR00014060	14	3	YIL039W	UD20-36_5h_3x	SD/MSG -ARG -HIS -LYS +Canavanine +clonNAT +G418 +Thialysine	cSGA_v3_r1	6	11	4.23682583326	9024.07852892	87.186708595	254	4.48205713806	716221.998975	9087.57144252	43	5.44745139129	710701.998509	10083.2015792	596	1987	136	136	155	160	140	1152	0
DLR00014060	14	4	YHL020C	UD20-36_5h_3x	SD/MSG -ARG -HIS -LYS +Canavanine +clonNAT +G418 +Thialysine	cSGA_v3_r1	6	11	1.83548046436	394.63738198	18.261994149	254	6.6387938581	46008	3257.60558806	43	2.87313464056	23201.9999424	254.762842073	732	1982	136	136	137	147	135	165	0
DLR00014060	14	5	YGR248W	UD20-36_5h_3x	SD/MSG -ARG -HIS -LYS +Canavanine +clonNAT +G418 +Thialysine	cSGA_v3_r1	6	11	4.31398473554	9480.1132737	71.3037125707	254	4.57913513286	728951.998424	8264.8576375	43	5.55712239879	723450.997619	9389.36783718	865	1988	136	136	156	161	140	1117	0
DLR00014060	14	6	YHR086W	UD20-36_5h_3x	SD/MSG -ARG -HIS -LYS +Canavanine +clonNAT +G418 +Thialysine	cSGA_v3_r1	6	11	4.40197483791	8472.74135511	71.4607051241	254	4.65582986602	663327.996325	7374.41611792	43	5.62775493883	656802.995352	8193.84253337	994	1984	136	136	156	161	138	1088	11
DLR00014060	14	7	YGR210C	UD20-36_5h_3x	SD/MSG -ARG -HIS -LYS +Canavanine +clonNAT +G418 +Thialysine	cSGA_v3_r1	6	11	4.47799692913	9495.58489887	53.9541828639	254	4.68247303134	723038.998599	6119.76504165	43	5.66684395649	717358.997181	7138.93121683	1137	1988	136	136	154	160	137	1019	0
DLR00014060	14	8	YGR184C	UD20-36_5h_3x	SD/MSG -ARG -HIS -LYS +Canavanine +clonNAT +G418 +Thialysine	cSGA_v3_r1	6	11	4.13584361275	7195.09536574	35.1254999017	254	4.42460290204	515606.999605	4613.8226919	43	5.38150088337	507801.998275	4348.44479346	1269	1987	136	136	148	155	134	1066	0
DLR00014060	14	9	YHL046C	UD20-36_5h_3x	SD/MSG -ARG -HIS -LYS +Canavanine +clonNAT +G418 +Thialysine	cSGA_v3_r1	6	11	4.54531605524	9216.6735014	50.3936981312	254	4.72584640468	711777.996236	7923.09948752	43	5.71024114676	706871.995011	8872.47876296	1408	1992	136	136	152	158	135	1043	0
DLR00014060	14	10	YHR110W	UD20-36_5h_3x	SD/MSG -ARG -HIS -LYS +Canavanine +clonNAT +G418 +Thialysine	cSGA_v3_r1	6	11	4.38459589136	8322.99828343	55.2841663833	254	4.59230638621	632345.997722	8408.00041392	43	5.56713698822	627922.996826	9290.16967397	1541	1989	136	136	148	155	133	1194	0
DLR00014060	14	11	YHR157W	UD20-36_5h_3x	SD/MSG -ARG -HIS -LYS +Canavanine +clonNAT +G418 +Thialysine	cSGA_v3_r1	6	11	4.38330884296	8296.9438748	45.4592994424	254	4.60931344653	598037.825303	5241.50600399	43	5.52515501892	623854.997237	9287.20879963	1683	1997	136	136	147	153	132	1241	0
DLR00014060	14	12	YHR021W-A	UD20-36_5h_3x	SD/MSG -ARG -HIS -LYS +Canavanine +clonNAT +G418 +Thialysine	cSGA_v3_r1	6	11	4.60382644534	8895.25909291	68.0092401441	254	4.87804029463	719668.992881	6756.0716046	43	5.87392126532	715463.991448	7767.83916986	1811	1993	136	136	152	157	133	1181	0
DLR00014060	14	13	YGR223C	UD20-36_5h_3x	SD/MSG -ARG -HIS -LYS +Canavanine +clonNAT +G418 +Thialysine	cSGA_v3_r1	6	11	4.59514393785	9215.16299614	56.3328730318	254	4.74086992227	743547.995438	8662.82398725	43	5.72500484645	739814.994374	9972.82286973	1952	1991	136	136	151	156	133	1174	0
DLR00014060	14	14	YHR176W	UD20-36_5h_3x	SD/MSG -ARG -HIS -LYS +Canavanine +clonNAT +G418 +Thialysine	cSGA_v3_r1	6	11	4.330823201	8029.75297148	59.4956318288	254	4.57780175085	647415.997387	8989.42117941	43	5.54870275251	643880.996411	9898.79689485	2086	1988	136	136	149	155	132	1535	0
DLR00014060	14	15	YHR097C	UD20-36_5h_3x	SD/MSG -ARG -HIS -LYS +Canavanine +clonNAT +G418 +Thialysine	cSGA_v3_r1	6	11	4.75163054202	9272.10640067	72.1382489395	254	4.92472750462	777059.99296	7065.49985866	43	5.92341016941	772043.991427	8358.62063817	2223	1992	136	136	153	158	133	1029	0
DLR00014060	14	16	YHR203C	UD20-36_5h_3x	SD/MSG -ARG -HIS -LYS +Canavanine +clonNAT +G418 +Thialysine	cSGA_v3_r1	6	11	3.36027935384	4220.8549846	17.0872276621	254	3.65336184868	271921.999705	4903.85567298	43	4.52317607855	249825.247322	2357.58586014	2350	1995	136	136	131	140	125	1475	0
DLR00014060	14	17	YHR061C	UD20-36_5h_3x	SD/MSG -ARG -HIS -LYS +Canavanine +clonNAT +G418 +Thialysine	cSGA_v3_r1	6	11	4.49960999773	9621.82920752	69.7114564544	254	4.73478887303	757615.995614	9416.84989609	43	5.73374277939	756455.99421	10582.13849	2501	1991	136	136	149	155	132	1535	0
DLR00014060	14	18	YHR171W	UD20-36_5h_3x	SD/MSG -ARG -HIS -LYS +Canavanine +clonNAT +G418 +Thialysine	cSGA_v3_r1	6	11	4.43165774962	8555.74399646	36.0176642694	254	4.6462516148	640634.997145	6690.40890201	43	5.6334378945	639243.995764	7464.06048132	2636	1992	136	136	146	153	133	1676	0
DLR00014060	14	19	YGR183C	UD20-36_5h_3x	SD/MSG -ARG -HIS -LYS +Canavanine +clonNAT +G418 +Thialysine	cSGA_v3_r1	6	11	4.05973272125	5565.72921489	17.2301852633	254	4.39380420128	403046.9988	4155.29810919	43	5.33890323484	395130.997485	3182.25736311	2767	1986	136	136	141	149	133	1604	0
DLR00014060	14	20	YHR127W	UD20-36_5h_3x	SD/MSG -ARG -HIS -LYS +Canavanine +clonNAT +G418 +Thialysine	cSGA_v3_r1	6	11	4.53223274458	7864.39045746	81.5302310431	254	4.74508826029	625447.992637	7916.18901856	43	5.73730748396	620389.991243	8467.52027396	2909	1991	136	136	147	153	132	1416	0
DLR00014060	14	21	YIL054W	UD20-36_5h_3x	SD/MSG -ARG -HIS -LYS +Canavanine +clonNAT +G418 +Thialysine	cSGA_v3_r1	6	11	4.57409240685	7721.97241966	71.0026814793	254	4.76076315598	610433.992718	7506.83174358	43	5.75312266771	604402.99111	7843.36683267	3046	1995	136	136	146	152	132	1433	0
DLR00014060	14	22	YIL027C	UD20-36_5h_3x	SD/MSG -ARG -HIS -LYS +Canavanine +clonNAT +G418 +Thialysine	cSGA_v3_r1	6	11	4.33694232557	7359.29635934	87.458015079	254	4.593989401	586038.994924	8565.59940769	43	5.57252188139	579924.993762	8593.88549156	3178	1993	136	136	142	148	129	1627	0
DLR00014060	14	23	YHR106W	UD20-36_5h_3x	SD/MSG -ARG -HIS -LYS +Canavanine +clonNAT +G418 +Thialysine	cSGA_v3_r1	6	11	4.65658693096	9267.92811004	142.91128851	254	4.81855880395	827830.993561	12298.7630357	43	5.80674731426	819103.992478	13211.3566312	3317	1991	136	136	145	150	128	938	0
DLR00014060	14	24	YOR202W	UD20-36_5h_3x	SD/MSG -ARG -HIS -LYS +Canavanine +clonNAT +G418 +Thialysine	cSGA_v3_r1	6	11	4.37189224834	10264.0550435	164.488762212	254	4.61598138746	946976.997511	16673.7165661	43	5.57850971476	940077.997704	18689.8980856	3453	1987	136	136	144	148	123	795	6
DLR00014060	15	1	YOR202W	UD20-36_5h_3x	SD/MSG -ARG -HIS -LYS +Canavanine +clonNAT +G418 +Thialysine	cSGA_v3_r1	6	11	4.36022060201	10278.607852	206.799241667	254	4.59471448737	849048.997115	14516.5097472	43	5.56170852462	843193.997108	16182.3422809	319	2128	136	136	152	156	132	593	0
DLR00014060	15	2	YHR095W	UD20-36_5h_3x	SD/MSG -ARG -HIS -LYS +Canavanine +clonNAT +G418 +Thialysine	cSGA_v3_r1	6	11	4.26394103489	8588.15070699	123.982019506	254	4.57537172836	709171.996704	10602.8712243	43	5.53920154655	701982.996429	11371.0286238	458	2126	136	136	153	158	136	1050	0
DLR00014060	15	3	YHR004C	UD20-36_5h_3x	SD/MSG -ARG -HIS -LYS +Canavanine +clonNAT +G418 +Thialysine	cSGA_v3_r1	6	11	3.81068615902	6079.18897277	42.7201308541	254	4.13819036646	440393.999737	5381.51603847	43	5.04776314076	430238.999608	4494.15151067	596	2123	136	136	147	153	137	1283	0
DLR00014060	15	4	YHL033C	UD20-36_5h_3x	SD/MSG -ARG -HIS -LYS +Canavanine +clonNAT +G418 +Thialysine	cSGA_v3_r1	6	11	3.34415425675	5631.92281868	46.4614597588	254	3.56919234204	348959.001829	6156.54763437	43	4.34275001496	363647.99796	7510.36799325	729	2128	136	136	141	150	136	1581	0
DLR00014060	15	5	YGR224W	UD20-36_5h_3x	SD/MSG -ARG -HIS -LYS +Canavanine +clonNAT +G418 +Thialysine	cSGA_v3_r1	6	11	4.41442216165	8831.10590074	80.2809792183	254	4.68788623483	698599.99595	6771.61711942	43	5.67034696506	691161.994979	7712.75795336	869	2126	136	136	157	162	141	1050	0
DLR00014060	15	6	YHR194W	UD20-36_5h_3x	SD/MSG -ARG -HIS -LYS +Canavanine +clonNAT +G418 +Thialysine	cSGA_v3_r1	6	11	0	11	14.0938063861	254	12	27419.3625908	596.74329175	43	0.5	880.2	131.628444622	1004	2134	136	136	-1	-1	-1	0	0
DLR00014060	15	7	YHL032C	UD20-36_5h_3x	SD/MSG -ARG -HIS -LYS +Canavanine +clonNAT +G418 +Thialysine	cSGA_v3_r1	6	11	4.32720282628	8838.27641626	55.646063797	254	4.57543583827	640020.480977	5112.95763832	43	5.51649124997	655408.997833	7614.76237999	1135	2127	136	136	152	158	138	1106	0
DLR00014060	15	8	YHR162W	UD20-36_5h_3x	SD/MSG -ARG -HIS -LYS +Canavanine +clonNAT +G418 +Thialysine	cSGA_v3_r1	6	11	4.31222989953	8538.51224556	48.5483700596	254	4.53838001393	635889.999136	6879.16962964	43	5.52006194398	631189.997871	7375.259169	1268	2124	136	136	150	156	136	1436	0
DLR00014060	15	9	YHR130C	UD20-36_5h_3x	SD/MSG -ARG -HIS -LYS +Canavanine +clonNAT +G418 +Thialysine	cSGA_v3_r1	6	11	4.18351256867	7184.73777031	42.2718837593	254	4.46772302222	552959.998579	7396.71232202	43	5.43584193265	547429.997565	7841.10200517	1410	2124	136	136	148	155	136	1544	0
DLR00014060	15	10	YHR195W	UD20-36_5h_3x	SD/MSG -ARG -HIS -LYS +Canavanine +clonNAT +G418 +Thialysine	cSGA_v3_r1	6	11	4.66377473686	8426.53397279	61.5924579321	254	4.89057972685	669135.993333	5273.88911288	43	5.88564828893	662805.99164	5869.86772984	1541	2129	136	136	150	156	132	1154	0
DLR00014060	15	11	YIL006W	UD20-36_5h_3x	SD/MSG -ARG -HIS -LYS +Canavanine +clonNAT +G418 +Thialysine	cSGA_v3_r1	6	11	4.64245245634	8266.09144336	39.3876093857	254	4.88188009016	637276.993773	4696.32650153	43	5.87301771989	632046.991862	5293.0493499	1681	2125	136	136	146	153	132	1182	0
DLR00014060	15	12	YIL042C	UD20-36_5h_3x	SD/MSG -ARG -HIS -LYS +Canavanine +clonNAT +G418 +Thialysine	cSGA_v3_r1	6	11	4.5914082062	8609.08876549	52.9594790895	254	4.81080429905	692944.993302	7137.25950141	43	5.81001189049	686366.991815	8148.557784	1812	2130	136	136	148	154	133	1099	0
DLR00014060	15	13	YGR261C	UD20-36_5h_3x	SD/MSG -ARG -HIS -LYS +Canavanine +clonNAT +G418 +Thialysine	cSGA_v3_r1	6	11	4.24181640229	6807.74194406	31.6527899457	254	4.56917143129	505441.997787	3683.1652057	43	5.53511400978	500561.996031	3361.08413325	1952	2124	136	136	142	149	129	1515	0
DLR00014060	15	14	YGR227W	UD20-36_5h_3x	SD/MSG -ARG -HIS -LYS +Canavanine +clonNAT +G418 +Thialysine	cSGA_v3_r1	6	11	4.57627531451	9085.22274597	62.9793514486	254	4.79369349672	731544.995893	5386.76657185	43	5.78929818623	727051.994493	6337.8000062	2087	2129	136	136	147	153	131	1258	0
DLR00014060	15	15	YHR039C	UD20-36_5h_3x	SD/MSG -ARG -HIS -LYS +Canavanine +clonNAT +G418 +Thialysine	cSGA_v3_r1	6	11	4.50190796421	8497.61572154	61.7962464023	254	4.75675342013	691249.993957	7076.05648929	43	5.75561821853	687220.992709	8189.77170616	2229	2130	136	136	148	154	132	1490	0
DLR00014060	15	16	YGR181W	UD20-36_5h_3x	SD/MSG -ARG -HIS -LYS +Canavanine +clonNAT +G418 +Thialysine	cSGA_v3_r1	6	11	4.45181001275	8273.07868789	55.7923504541	254	4.73695486784	668675.994898	6276.54998688	43	5.72889081984	664892.993513	7182.50599305	2358	2129	136	136	148	154	133	1486	0
DLR00014060	15	17	YGR169C	UD20-36_5h_3x	SD/MSG -ARG -HIS -LYS +Canavanine +clonNAT +G418 +Thialysine	cSGA_v3_r1	6	11	4.67469353457	8521.60072939	73.0477848506	254	4.88921433475	699281.992098	6736.03755411	43	5.88814321789	693300.990691	7807.73218245	2502	2129	136	136	149	155	133	1104	0
DLR00014060	15	18	YIL008W	UD20-36_5h_3x	SD/MSG -ARG -HIS -LYS +Canavanine +clonNAT +G418 +Thialysine	cSGA_v3_r1	6	11	3.6761150571	5539.48094533	23.5144318887	254	3.86975709079	339004.234765	4875.38480696	43	4.72349209686	353199.999549	5893.54217294	2634	2131	136	136	132	141	127	1845	0
DLR00014060	15	19	YHL040C	UD20-36_5h_3x	SD/MSG -ARG -HIS -LYS +Canavanine +clonNAT +G418 +Thialysine	cSGA_v3_r1	6	11	4.5878471916	8977.50965533	62.9693037845	254	4.79579171924	720089.993618	8372.43067781	43	5.79418968979	715420.992313	9365.30145113	2771	2128	136	136	148	154	133	1265	0
DLR00014060	15	20	YHL010C	UD20-36_5h_3x	SD/MSG -ARG -HIS -LYS +Canavanine +clonNAT +G418 +Thialysine	cSGA_v3_r1	6	11	4.5656355331	8867.84396532	49.4375271056	254	4.72635608575	684647.994752	8373.65632302	43	5.72252485688	680602.993365	9142.50237659	2906	2130	136	136	145	152	132	1421	0
DLR00014060	15	21	YGR250C	UD20-36_5h_3x	SD/MSG -ARG -HIS -LYS +Canavanine +clonNAT +G418 +Thialysine	cSGA_v3_r1	6	11	4.65608477292	8369.2087193	79.0729216093	254	4.86424175997	656503.99243	7091.33886053	43	5.85752795729	650716.990675	7484.91947763	3046	2125	136	136	145	151	132	1254	0
DLR00014060	15	22	YGR226C	UD20-36_5h_3x	SD/MSG -ARG -HIS -LYS +Canavanine +clonNAT +G418 +Thialysine	cSGA_v3_r1	6	11	4.79092123016	8923.42182164	116.826775707	254	4.92909527117	734521.991703	8389.38916622	43	5.93236234993	728522.990046	8771.89701171	3178	2129	136	136	145	150	130	1218	0
DLR00014060	15	23	YHR017W	UD20-36_5h_3x	SD/MSG -ARG -HIS -LYS +Canavanine +clonNAT +G418 +Thialysine	cSGA_v3_r1	6	11	4.79140726491	8686.02343801	159.332420752	254	4.85058126246	752014.991682	10531.38994	43	5.83843293195	741696.990493	11040.8155286	3317	2130	136	136	142	147	126	922	0
DLR00014060	15	24	YOR202W	UD20-36_5h_3x	SD/MSG -ARG -HIS -LYS +Canavanine +clonNAT +G418 +Thialysine	cSGA_v3_r1	6	11	4.60560290654	10982.6747075	219.645583412	254	4.80312602504	994238.994067	16993.4974084	43	5.77848966214	989695.993892	19288.844171	3452	2129	136	136	144	148	124	730	0
DLR00014060	16	1	YOR202W	UD20-36_5h_3x	SD/MSG -ARG -HIS -LYS +Canavanine +clonNAT +G418 +Thialysine	cSGA_v3_r1	6	11	3.78333720432	10243.9189159	158.657504924	254	4.07604330406	667905.999364	8700.01160265	43	4.98094679648	660679.998352	9343.99564304	321	2277	136	136	151	155	135	781	36
DLR00014060	16	2	YOR202W	UD20-36_5h_3x	SD/MSG -ARG -HIS -LYS +Canavanine +clonNAT +G418 +Thialysine	cSGA_v3_r1	6	11	3.79955288949	9177.52584317	207.687414552	254	4.23285678061	599984.999949	8356.87418188	43	5.13939116314	591281.99965	7833.12293749	454	2279	136	136	158	162	142	1081	38
DLR00014060	16	3	YOR202W	UD20-36_5h_3x	SD/MSG -ARG -HIS -LYS +Canavanine +clonNAT +G418 +Thialysine	cSGA_v3_r1	6	11	4.10141970433	8847	320.044179799	254	4.31412726852	605459.995255	25713.5288602	43	5.25666460944	597566.997144	27408.8339069	607	2268	136	136	158	163	144	1036	28
DLR00014060	16	4	YOR202W	UD20-36_5h_3x	SD/MSG -ARG -HIS -LYS +Canavanine +clonNAT +G418 +Thialysine	cSGA_v3_r1	6	11	4.37467142998	7429.72564692	63.8546583809	254	4.63822899855	479225.994064	5057.1113984	43	5.58902478886	467102.992642	4817.51287658	733	2254	136	136	160	165	144	471	9
DLR00014060	16	5	YOR202W	UD20-36_5h_3x	SD/MSG -ARG -HIS -LYS +Canavanine +clonNAT +G418 +Thialysine	cSGA_v3_r1	6	11	4.33160073114	8225.60743183	49.0404886685	254	4.59464620347	544979.996089	5400.2867388	43	5.55924487589	534984.994762	5471.10980939	874	2253	136	136	157	162	142	660	21
DLR00014060	16	6	YOR202W	UD20-36_5h_3x	SD/MSG -ARG -HIS -LYS +Canavanine +clonNAT +G418 +Thialysine	cSGA_v3_r1	6	11	4.16464190199	7319.12856691	52.8383203955	254	4.42458908124	495100.997279	6230.07927654	43	5.3730711371	486392.996424	6526.72218564	1010	2260	136	136	153	159	140	810	0
DLR00014060	16	7	YOR202W	UD20-36_5h_3x	SD/MSG -ARG -HIS -LYS +Canavanine +clonNAT +G418 +Thialysine	cSGA_v3_r1	6	11	4.61938955943	8957.48112096	49.4941451733	254	4.84807077078	645266.992506	6436.87766467	43	5.83628566272	637676.991013	6970.6572231	1145	2261	136	136	156	161	140	751	0
DLR00014060	16	8	YOR202W	UD20-36_5h_3x	SD/MSG -ARG -HIS -LYS +Canavanine +clonNAT +G418 +Thialysine	cSGA_v3_r1	6	11	4.44941591158	8142.9450688	60.5115775922	254	4.68650789268	599350.993431	7422.97767082	43	5.66411303993	591702.992356	7969.58252126	1269	2262	136	136	153	158	139	999	0
DLR00014060	16	9	YOR202W	UD20-36_5h_3x	SD/MSG -ARG -HIS -LYS +Canavanine +clonNAT +G418 +Thialysine	cSGA_v3_r1	6	11	4.73447910167	9030.32782002	101.819767108	254	4.8096698957	669717.992976	7275.42481464	43	5.80297422393	663724.991558	7975.19151337	1408	2265	136	136	151	157	137	1091	0
DLR00014060	16	10	YOR202W	UD20-36_5h_3x	SD/MSG -ARG -HIS -LYS +Canavanine +clonNAT +G418 +Thialysine	cSGA_v3_r1	6	11	4.73334611897	8904.2321307	119.036501148	254	4.78816877063	668419.993027	8619.90664283	43	5.78130884594	662060.991489	9292.77224005	1541	2265	136	136	148	155	135	1077	0
DLR00014060	16	11	YOR202W	UD20-36_5h_3x	SD/MSG -ARG -HIS -LYS +Canavanine +clonNAT +G418 +Thialysine	cSGA_v3_r1	6	11	4.79160510863	8765.026154	40.7223622167	254	4.96891168598	674865.99088	7258.61349937	43	5.97328461484	667714.989116	7909.82175655	1681	2267	136	136	150	156	134	880	0
DLR00014060	16	12	YOR202W	UD20-36_5h_3x	SD/MSG -ARG -HIS -LYS +Canavanine +clonNAT +G418 +Thialysine	cSGA_v3_r1	6	11	4.59243287025	8545.11790874	41.7105595311	254	4.79647510801	627721.992532	6669.0551516	43	5.78962552518	621402.991099	7457.13043056	1814	2266	136	136	149	155	134	1012	10
DLR00014060	16	13	YOR202W	UD20-36_5h_3x	SD/MSG -ARG -HIS -LYS +Canavanine +clonNAT +G418 +Thialysine	cSGA_v3_r1	6	11	4.70445889273	8756.81656603	51.4200016454	254	4.89185310799	669447.99146	7503.85576275	43	5.8872113564	661541.989859	8236.99193048	1953	2257	136	136	150	156	134	1043	4
DLR00014060	16	14	YOR202W	UD20-36_5h_3x	SD/MSG -ARG -HIS -LYS +Canavanine +clonNAT +G418 +Thialysine	cSGA_v3_r1	6	11	4.34393451748	7682.96885015	47.0521819237	254	4.57519716166	575410.99504	8436.14067194	43	5.55110700642	568389.994107	8985.54294869	2086	2264	136	136	147	153	133	1063	0
DLR00014060	16	15	YOR202W	UD20-36_5h_3x	SD/MSG -ARG -HIS -LYS +Canavanine +clonNAT +G418 +Thialysine	cSGA_v3_r1	6	11	4.48968399476	8214.48362315	55.7926377187	254	4.73331542602	625918.992842	8114.10358471	43	5.7155722619	617768.991567	8558.3228861	2228	2261	136	136	149	154	134	915	0
DLR00014060	16	16	YOR202W	UD20-36_5h_3x	SD/MSG -ARG -HIS -LYS +Canavanine +clonNAT +G418 +Thialysine	cSGA_v3_r1	6	11	4.42994087846	8523.02776766	54.0500689787	254	4.66216184939	614844.993756	8276.84742444	43	5.64618808798	611519.992738	9060.60583059	2358	2264	136	136	148	154	135	1155	0
DLR00014060	16	17	YOR202W	UD20-36_5h_3x	SD/MSG -ARG -HIS -LYS +Canavanine +clonNAT +G418 +Thialysine	cSGA_v3_r1	6	11	4.53265968931	7868.65610658	61.2147755715	254	4.74061575402	586848.992618	6744.54413887	43	5.71883843821	580334.991289	7394.42743728	2494	2264	136	136	149	155	135	878	0
DLR00014060	16	18	YOR202W	UD20-36_5h_3x	SD/MSG -ARG -HIS -LYS +Canavanine +clonNAT +G418 +Thialysine	cSGA_v3_r1	6	11	4.35413211019	7510.35547363	36.8008664297	254	4.51074728464	547224.996529	7890.69253587	43	5.48116181149	538626.995585	8291.70218739	2630	2264	136	136	147	153	134	744	0
DLR00014060	16	19	YOR202W	UD20-36_5h_3x	SD/MSG -ARG -HIS -LYS +Canavanine +clonNAT +G418 +Thialysine	cSGA_v3_r1	6	11	4.59017130333	8435.24446055	47.0507855998	254	4.72915424116	619457.993199	7731.81344315	43	5.7140243578	613413.991785	8402.57735201	2771	2264	136	136	148	154	134	872	0
DLR00014060	16	20	YOR202W	UD20-36_5h_3x	SD/MSG -ARG -HIS -LYS +Canavanine +clonNAT +G418 +Thialysine	cSGA_v3_r1	6	11	4.46542187786	7682.67056794	56.5248046774	254	4.66069703763	547708.993246	6858.53437217	43	5.63287331079	539041.991987	7157.57357251	2898	2262	136	136	147	153	134	754	0
DLR00014060	16	21	YOR202W	UD20-36_5h_3x	SD/MSG -ARG -HIS -LYS +Canavanine +clonNAT +G418 +Thialysine	cSGA_v3_r1	6	11	4.64283193178	8782.47814443	48.6109112103	254	4.91292005279	609368.459302	5047.28904	43	5.837666396	625159.989984	7898.63001172	3054	2257	136	136	149	154	135	796	6
DLR00014060	16	22	YOR202W	UD20-36_5h_3x	SD/MSG -ARG -HIS -LYS +Canavanine +clonNAT +G418 +Thialysine	cSGA_v3_r1	6	11	4.64695799666	8684.95246883	78.7087407603	254	4.71820781866	638224.992848	9453.25878348	43	5.70148895178	631178.991622	9614.82342752	3172	2262	136	136	144	150	132	871	0
DLR00014060	16	23	YOR202W	UD20-36_5h_3x	SD/MSG -ARG -HIS -LYS +Canavanine +clonNAT +G418 +Thialysine	cSGA_v3_r1	6	11	4.35897221011	7921.94203723	107.750130943	254	4.55766525197	602715.994433	9987.16208863	43	5.51439433019	595826.994258	10436.5367347	3322	2264	136	136	144	149	130	737	8
DLR00014060	16	24	YOR202W	UD20-36_5h_3x	SD/MSG -ARG -HIS -LYS +Canavanine +clonNAT +G418 +Thialysine	cSGA_v3_r1	6	11	4.22560944412	9852.69069167	157.133963417	254	4.41444599002	757173.998082	17138.2362916	43	5.36614419324	750274.998756	18606.25505	3454	2259	136	136	144	148	127	462	2
DLR00014024	1	1	YOR202W	UD20-36_5h_3x	SD/MSG -ARG -HIS -LYS +Canavanine +clonNAT +G418 +Thialysine	cSGA_v3_r1	7	11	3.73300045547	8885.99024213	189.026852614	254	3.9814816169	572627.999272	14112.3303287	43	4.8897617881	564539.998181	15993.9591085	308	206	136	136	149	153	128	450	38
DLR00014024	1	2	YOR202W	UD20-36_5h_3x	SD/MSG -ARG -HIS -LYS +Canavanine +clonNAT +G418 +Thialysine	cSGA_v3_r1	7	11	4.53281945454	10030.1581048	147.6870492	254	4.62906865499	663329.993703	9748.25141715	43	5.5857897995	655493.993407	10836.5211035	454	219	136	136	152	157	134	215	0
DLR00014024	1	3	YOR202W	UD20-36_5h_3x	SD/MSG -ARG -HIS -LYS +Canavanine +clonNAT +G418 +Thialysine	cSGA_v3_r1	7	11	4.29607903322	9734.59511836	94.8004982093	254	4.47974547986	586980.298381	6244.99954612	43	5.37613668603	606878.997871	9454.31931014	589	219	136	136	154	159	138	363	0
DLR00014024	1	4	YOR202W	UD20-36_5h_3x	SD/MSG -ARG -HIS -LYS +Canavanine +clonNAT +G418 +Thialysine	cSGA_v3_r1	7	11	4.59527066335	9749.27458952	123.058191904	254	4.73601069751	640107.99236	7670.4962052	43	5.7107308696	632426.991346	8705.4554008	727	219	136	136	158	163	140	427	0
DLR00014024	1	5	YOR202W	UD20-36_5h_3x	SD/MSG -ARG -HIS -LYS +Canavanine +clonNAT +G418 +Thialysine	cSGA_v3_r1	7	11	4.75478328995	10520.769589	102.87700089	254	4.84817740925	688300.991425	7681.68565007	43	5.83401561032	682241.990351	8882.65828405	862	218	136	136	158	163	140	476	0
DLR00014024	1	6	YOR202W	UD20-36_5h_3x	SD/MSG -ARG -HIS -LYS +Canavanine +clonNAT +G418 +Thialysine	cSGA_v3_r1	7	11	4.84138572798	9549.62287446	223.916095197	254	4.7044471594	635479.992436	8390.75034819	43	5.67990105381	628508.991574	9110.56361864	1000	219	136	136	157	163	140	569	0
DLR00014024	1	7	YOR202W	UD20-36_5h_3x	SD/MSG -ARG -HIS -LYS +Canavanine +clonNAT +G418 +Thialysine	cSGA_v3_r1	7	11	4.54054148533	10134.0769851	80.4605180018	254	4.66236268123	658037.994176	7629.44628076	43	5.6382861395	651914.993466	8918.93829921	1136	217	136	136	157	163	140	556	0
DLR00014024	1	8	YOR202W	UD20-36_5h_3x	SD/MSG -ARG -HIS -LYS +Canavanine +clonNAT +G418 +Thialysine	cSGA_v3_r1	7	11	4.46509503858	9449.85159134	78.2668078078	254	4.59545244711	619156.995192	7405.89863756	43	5.55896528365	612486.994675	8505.06878262	1272	219	136	136	156	163	139	560	0
DLR00014024	1	9	YOR202W	UD20-36_5h_3x	SD/MSG -ARG -HIS -LYS +Canavanine +clonNAT +G418 +Thialysine	cSGA_v3_r1	7	11	4.49777255428	9992.3212734	81.5989221157	254	4.66673503136	656952.994207	7546.49872389	43	5.63515282963	651100.99361	8728.0883939	1405	214	136	136	157	163	139	556	0
DLR00014024	1	10	YOR202W	UD20-36_5h_3x	SD/MSG -ARG -HIS -LYS +Canavanine +clonNAT +G418 +Thialysine	cSGA_v3_r1	7	11	4.51945399191	10131.8632837	91.5863765659	254	4.77491981971	688212.99198	8357.15014502	43	5.75072781691	681391.991402	9491.26710137	1546	219	136	136	157	163	137	529	0
DLR00014024	1	11	YOR202W	UD20-36_5h_3x	SD/MSG -ARG -HIS -LYS +Canavanine +clonNAT +G418 +Thialysine	cSGA_v3_r1	7	11	5.96701261108	9925.03926173	258.278443655	254	4.95086438541	669651.917725	6413.66248282	43	5.8621592822	693710.988954	10241.3516385	1680	216	136	136	156	162	137	594	0
DLR00014024	1	12	YOR202W	UD20-36_5h_3x	SD/MSG -ARG -HIS -LYS +Canavanine +clonNAT +G418 +Thialysine	cSGA_v3_r1	7	11	4.6814063958	9908.47610033	93.1976380357	254	4.86772320419	670171.990399	8750.60874757	43	5.84873095269	663172.989204	9613.60038429	1818	217	136	136	156	162	137	562	0
DLR00014024	1	13	YOR202W	UD20-36_5h_3x	SD/MSG -ARG -HIS -LYS +Canavanine +clonNAT +G418 +Thialysine	cSGA_v3_r1	7	11	6.11853027322	9395.58248858	306.936401225	254	4.71520676168	651458.992913	8987.3390276	43	5.68842653088	644270.991884	9502.48814332	1951	213	136	136	155	161	137	538	0
DLR00014024	1	14	YOR202W	UD20-36_5h_3x	SD/MSG -ARG -HIS -LYS +Canavanine +clonNAT +G418 +Thialysine	cSGA_v3_r1	7	11	4.55141770329	9206.11086692	113.362605093	254	4.69868401302	612473.992374	8144.46208668	43	5.67032159221	604218.991401	8730.03183611	2092	213	136	136	154	160	136	528	0
DLR00014024	1	15	YOR202W	UD20-36_5h_3x	SD/MSG -ARG -HIS -LYS +Canavanine +clonNAT +G418 +Thialysine	cSGA_v3_r1	7	11	4.72587902725	9864.05961594	93.2055892989	254	4.82985692986	659908.990813	8378.62020383	43	5.88872656627	621852.765541	6121.69609277	2225	215	136	136	154	160	136	555	0
DLR00014024	1	16	YOR202W	UD20-36_5h_3x	SD/MSG -ARG -HIS -LYS +Canavanine +clonNAT +G418 +Thialysine	cSGA_v3_r1	7	11	4.6334282983	9108.52231763	141.642608969	254	4.75262665708	605961.991347	8643.95214718	43	5.72365939913	597322.99019	8908.26638599	2364	213	136	136	154	160	136	539	0
DLR00014024	1	17	YOR202W	UD20-36_5h_3x	SD/MSG -ARG -HIS -LYS +Canavanine +clonNAT +G418 +Thialysine	cSGA_v3_r1	7	11	4.92241884617	9991.966881	155.758477803	254	4.8790727095	662694.990444	9004.80647486	43	5.86319268971	655747.988792	9403.24072643	2498	214	136	136	154	160	136	549	0
DLR00014024	1	18	YOR202W	UD20-36_5h_3x	SD/MSG -ARG -HIS -LYS +Canavanine +clonNAT +G418 +Thialysine	cSGA_v3_r1	7	11	4.70525886527	9556.86026545	137.813784637	254	4.765755211	629144.991918	8291.00631672	43	5.73722845828	621075.990756	8606.23309548	2637	213	136	136	153	159	137	520	0
DLR00014024	1	19	YOR202W	UD20-36_5h_3x	SD/MSG -ARG -HIS -LYS +Canavanine +clonNAT +G418 +Thialysine	cSGA_v3_r1	7	11	4.85742874077	9489.98700927	213.798697345	254	4.78277044887	642033.991514	9122.99114277	43	5.75701938135	634513.990131	9496.2450684	2770	215	136	136	153	158	136	557	0
DLR00014024	1	20	YOR202W	UD20-36_5h_3x	SD/MSG -ARG -HIS -LYS +Canavanine +clonNAT +G418 +Thialysine	cSGA_v3_r1	7	11	4.65894003651	8790.11307306	207.635908887	254	4.69822741599	599299.992336	8672.30195978	43	5.65895721859	590146.991132	8849.37988225	2912	217	136	136	151	157	136	532	0
DLR00014024	1	21	YOR202W	UD20-36_5h_3x	SD/MSG -ARG -HIS -LYS +Canavanine +clonNAT +G418 +Thialysine	cSGA_v3_r1	7	11	4.99167953157	9797.16035359	236.458830322	254	4.89628151605	652703.587126	6778.13896827	43	5.88091354653	641159.692575	6589.48924345	3043	215	136	136	150	155	134	487	0
DLR00014024	1	22	YOR202W	UD20-36_5h_3x	SD/MSG -ARG -HIS -LYS +Canavanine +clonNAT +G418 +Thialysine	cSGA_v3_r1	7	11	6.90908954706	8478.9	339.040613442	254	4.69095729003	639011.992205	11192.3267053	43	5.64870941064	629816.991287	11514.3398601	3181	217	136	136	146	151	131	440	0
DLR00014024	1	23	YOR202W	UD20-36_5h_3x	SD/MSG -ARG -HIS -LYS +Canavanine +clonNAT +G418 +Thialysine	cSGA_v3_r1	7	11	5.47686192964	9728.56909579	244.218040587	254	4.7619255791	737408.991593	11888.4610427	43	5.73271560402	728866.990845	13031.6594269	3314	215	136	136	144	149	127	292	0
DLR00014024	1	24	YOR202W	UD20-36_5h_3x	SD/MSG -ARG -HIS -LYS +Canavanine +clonNAT +G418 +Thialysine	cSGA_v3_r1	7	11	4.39221909786	9352.66633686	145.423979564	254	4.41152734	630011.995788	13585.7723895	43	5.4415899151	567546.015939	9603.84728936	3446	222	136	136	141	146	124	112	16
DLR00014024	2	1	YOR202W	UD20-36_5h_3x	SD/MSG -ARG -HIS -LYS +Canavanine +clonNAT +G418 +Thialysine	cSGA_v3_r1	7	11	4.43043563888	10102.5316877	185.348753361	254	4.56594498153	724448.995184	13100.5468054	43	5.52258140215	717825.995291	14713.6678242	321	353	136	136	149	154	129	327	0
DLR00014024	2	2	YJR059W	UD20-36_5h_3x	SD/MSG -ARG -HIS -LYS +Canavanine +clonNAT +G418 +Thialysine	cSGA_v3_r1	7	11	4.15709580509	8243.2179575	87.0091686314	254	4.44349765579	557692.546517	6514.47479582	43	5.3402618508	574687.997709	9084.00717975	457	356	136	136	152	157	135	706	0
DLR00014024	2	3	YIR038C	UD20-36_5h_3x	SD/MSG -ARG -HIS -LYS +Canavanine +clonNAT +G418 +Thialysine	cSGA_v3_r1	7	11	4.3533747163	8876.74995994	85.6050910811	254	4.53868524516	641049.997396	8943.46059602	43	5.49664896079	633792.996665	9730.41564761	593	354	136	136	157	162	139	950	0
DLR00014024	2	4	YJL048C	UD20-36_5h_3x	SD/MSG -ARG -HIS -LYS +Canavanine +clonNAT +G418 +Thialysine	cSGA_v3_r1	7	11	4.51666663851	9467.07430691	107.523125771	254	4.7147094819	669946.994297	7230.15051209	43	5.69638647993	664145.993237	8254.20272888	730	355	136	136	158	163	140	990	0
DLR00014024	2	5	YJL192C	UD20-36_5h_3x	SD/MSG -ARG -HIS -LYS +Canavanine +clonNAT +G418 +Thialysine	cSGA_v3_r1	7	11	4.52450302223	9258.92138274	77.1828810561	254	4.69490808049	654884.994138	7901.29122849	43	5.67056322635	649409.993188	8983.59085614	868	351	136	136	157	162	140	1045	0
DLR00014024	2	6	YIL138C	UD20-36_5h_3x	SD/MSG -ARG -HIS -LYS +Canavanine +clonNAT +G418 +Thialysine	cSGA_v3_r1	7	11	4.6406969973	9221.70740979	82.2001431148	254	4.7891187813	660502.99254	7198.91690735	43	5.77303171217	653399.991426	8135.03771799	1003	355	136	136	158	163	139	871	0
DLR00014024	2	7	YIL114C	UD20-36_5h_3x	SD/MSG -ARG -HIS -LYS +Canavanine +clonNAT +G418 +Thialysine	cSGA_v3_r1	7	11	4.67572631646	10105.9592545	79.41898625	254	4.84363343248	738027.992729	7938.48865779	43	5.83607604462	734110.991587	9246.51202484	1141	355	136	136	159	165	140	1151	0
DLR00014024	2	8	YIR024C	UD20-36_5h_3x	SD/MSG -ARG -HIS -LYS +Canavanine +clonNAT +G418 +Thialysine	cSGA_v3_r1	7	11	4.30176274775	7759.96975469	55.6526343215	254	4.52951983779	543968.996406	5708.02136896	43	5.48198915845	535516.996048	6045.24148624	1272	356	136	136	153	160	139	1153	0
DLR00014024	2	9	YJL139C	UD20-36_5h_3x	SD/MSG -ARG -HIS -LYS +Canavanine +clonNAT +G418 +Thialysine	cSGA_v3_r1	7	11	4.25860659224	9755.99910597	78.1161887986	254	4.40935409222	724973.998613	12167.1291759	43	5.37279710238	720193.998801	13740.5423287	1411	350	136	136	157	163	140	1227	0
DLR00014024	2	10	YJL088W	UD20-36_5h_3x	SD/MSG -ARG -HIS -LYS +Canavanine +clonNAT +G418 +Thialysine	cSGA_v3_r1	7	11	0	11	13.6758915433	254	12	30559.7701792	667.878131648	43	0	43	87.2673671759	1543	361	136	136	-1	-1	-1	10	0
DLR00014024	2	11	YIR030C	UD20-36_5h_3x	SD/MSG -ARG -HIS -LYS +Canavanine +clonNAT +G418 +Thialysine	cSGA_v3_r1	7	11	4.52977721882	10016.1002421	82.13018443	254	4.71621976724	747077.995341	8998.68633531	43	5.70185526331	741659.994297	10061.2954301	1681	352	136	136	155	161	137	1023	0
DLR00014024	2	12	YJR014W	UD20-36_5h_3x	SD/MSG -ARG -HIS -LYS +Canavanine +clonNAT +G418 +Thialysine	cSGA_v3_r1	7	11	4.49864977811	9360.56504432	63.7572025774	254	4.65577715747	676407.996717	7263.57799489	43	5.63632941159	670826.995473	7889.52154424	1819	358	136	136	152	159	134	1010	0
DLR00014024	2	13	YJL198W	UD20-36_5h_3x	SD/MSG -ARG -HIS -LYS +Canavanine +clonNAT +G418 +Thialysine	cSGA_v3_r1	7	11	4.46477517392	9326.05801464	70.6370808867	254	4.6161653349	678009.995786	10208.627725	43	5.59675465574	673748.994954	11196.4890679	1955	349	136	136	151	158	135	1270	0
DLR00014024	2	14	YJL151C	UD20-36_5h_3x	SD/MSG -ARG -HIS -LYS +Canavanine +clonNAT +G418 +Thialysine	cSGA_v3_r1	7	11	4.44984664402	8754.31856395	52.0497051448	254	4.59604696155	644693.996436	8408.90364624	43	5.57475084881	639069.99553	9551.40027323	2092	355	136	136	151	158	135	1135	0
DLR00014024	2	15	YJL199C	UD20-36_5h_3x	SD/MSG -ARG -HIS -LYS +Canavanine +clonNAT +G418 +Thialysine	cSGA_v3_r1	7	11	4.68271476929	9669.63619383	63.198456722	254	4.82794842723	731171.99249	8338.77926455	43	5.82063058581	725174.991469	9600.24424596	2228	353	136	136	153	159	135	1055	0
DLR00014024	2	16	YJR088C	UD20-36_5h_3x	SD/MSG -ARG -HIS -LYS +Canavanine +clonNAT +G418 +Thialysine	cSGA_v3_r1	7	11	4.42643394095	8163.99303214	61.4348205484	254	4.62342065101	622262.994454	8838.07583018	43	5.59876886747	614991.993518	9828.03685092	2363	356	136	136	153	159	136	1091	0
DLR00014024	2	17	YJL022W	UD20-36_5h_3x	SD/MSG -ARG -HIS -LYS +Canavanine +clonNAT +G418 +Thialysine	cSGA_v3_r1	7	11	4.9291549385	10077.5192605	102.742035162	254	4.98121762869	773698.990958	8476.92838353	43	5.98210284086	768520.989432	9606.13395859	2499	351	136	136	155	161	136	1055	0
DLR00014024	2	18	YIR020C	UD20-36_5h_3x	SD/MSG -ARG -HIS -LYS +Canavanine +clonNAT +G418 +Thialysine	cSGA_v3_r1	7	11	4.76688253097	9278.43615823	66.3935098879	254	4.8801686358	712118.991531	8518.96608914	43	5.87695212395	705762.990044	9647.42482905	2634	357	136	136	154	160	136	1070	0
DLR00014024	2	19	YJR024C	UD20-36_5h_3x	SD/MSG -ARG -HIS -LYS +Canavanine +clonNAT +G418 +Thialysine	cSGA_v3_r1	7	11	5.15548860788	10116.5475264	116.819864893	254	5.09944793236	801182.989907	8836.7735304	43	6.1076207117	796041.987939	10067.5135505	2771	353	136	136	155	160	136	1016	0
DLR00014024	2	20	YIL074C	UD20-36_5h_3x	SD/MSG -ARG -HIS -LYS +Canavanine +clonNAT +G418 +Thialysine	cSGA_v3_r1	7	11	4.75177276968	8026.68218915	100.579426937	254	4.90296578441	606807.619239	5626.07493781	43	5.81277167669	627029.988857	9423.53000308	2908	354	136	136	152	158	136	951	0
DLR00014024	2	21	YIL105C	UD20-36_5h_3x	SD/MSG -ARG -HIS -LYS +Canavanine +clonNAT +G418 +Thialysine	cSGA_v3_r1	7	11	4.8427545779	9933.26367262	119.51919579	254	4.96579250427	774281.990621	9069.51730468	43	5.96914385331	768972.989167	10119.6879496	3046	353	136	136	150	155	134	1116	2
DLR00014024	2	22	YJR010W	UD20-36_5h_3x	SD/MSG -ARG -HIS -LYS +Canavanine +clonNAT +G418 +Thialysine	cSGA_v3_r1	7	11	5.40033757193	9939.39360323	170.213783306	254	5.06781683496	842543.989531	11425.8501554	43	6.07488411447	836004.987721	12286.5208708	3181	355	136	136	149	154	132	955	2
DLR00014024	2	23	YJL116C	UD20-36_5h_3x	SD/MSG -ARG -HIS -LYS +Canavanine +clonNAT +G418 +Thialysine	cSGA_v3_r1	7	11	4.64096297084	9838.1449264	146.282064792	254	4.79510641381	853715.992058	15097.9742657	43	5.784201271	845888.991542	16334.5586462	3316	353	136	136	147	152	129	935	0
DLR00014024	2	24	YOR202W	UD20-36_5h_3x	SD/MSG -ARG -HIS -LYS +Canavanine +clonNAT +G418 +Thialysine	cSGA_v3_r1	7	11	4.36239842816	10187.8800191	179.828167237	254	4.51801942286	893235.997897	20141.0013501	43	5.47286603665	887999.998557	22131.8444468	3454	356	136	136	146	150	127	567	0
DLR00014024	3	1	YOR202W	UD20-36_5h_3x	SD/MSG -ARG -HIS -LYS +Canavanine +clonNAT +G418 +Thialysine	cSGA_v3_r1	7	11	4.60719790365	11348.6701926	211.162691852	254	4.75606176783	841679.993694	12858.7031362	43	5.73247269176	837690.993345	14638.8083258	319	492	136	136	154	158	132	540	0
DLR00014024	3	2	YJL122W	UD20-36_5h_3x	SD/MSG -ARG -HIS -LYS +Canavanine +clonNAT +G418 +Thialysine	cSGA_v3_r1	7	11	4.27398256755	8893.76077513	130.164096376	254	4.59037035967	635327.057865	8110.86907101	43	5.48335712035	668354.996159	12662.2445803	456	492	136	136	157	161	137	990	0
DLR00014024	3	3	YIL116W	UD20-36_5h_3x	SD/MSG -ARG -HIS -LYS +Canavanine +clonNAT +G418 +Thialysine	cSGA_v3_r1	7	11	2.44191449607	1381.78965245	12.2971987802	254	3.41741808254	111371.999895	5537.05625706	43	3.7449435645	82811.7919008	1077.35571186	584	494	136	136	148	155	135	359	0
DLR00014024	3	4	YIL165C	UD20-36_5h_3x	SD/MSG -ARG -HIS -LYS +Canavanine +clonNAT +G418 +Thialysine	cSGA_v3_r1	7	11	4.79579994787	9498.82173978	105.01825077	254	4.91969859393	706323.992628	6085.08307307	43	5.90690106752	700788.991031	7155.79096449	728	493	136	136	161	166	141	900	0
DLR00014024	3	5	YJR008W	UD20-36_5h_3x	SD/MSG -ARG -HIS -LYS +Canavanine +clonNAT +G418 +Thialysine	cSGA_v3_r1	7	11	4.43522325569	8719.47579187	72.5373032726	254	4.65844118113	620277.99472	7082.86541309	43	5.63582083459	615316.993679	7932.34955418	861	495	136	136	158	163	141	1207	0
DLR00014024	3	6	YJL142C	UD20-36_5h_3x	SD/MSG -ARG -HIS -LYS +Canavanine +clonNAT +G418 +Thialysine	cSGA_v3_r1	7	11	4.33148080503	7859.32542526	55.6669016135	254	4.56222669851	556394.996471	5862.09329561	43	5.52466569139	549225.995514	6498.0822533	995	488	136	136	157	162	139	1054	0
DLR00014024	3	7	YIL076W	UD20-36_5h_3x	SD/MSG -ARG -HIS -LYS +Canavanine +clonNAT +G418 +Thialysine	cSGA_v3_r1	7	11	4.12879020891	8640.70107187	72.2417340762	254	4.27620545895	594769.999241	8572.71265873	43	5.2265665079	590041.999382	9421.57159217	1136	491	136	136	153	159	138	1203	0
DLR00014024	3	8	YIL128W	UD20-36_5h_3x	SD/MSG -ARG -HIS -LYS +Canavanine +clonNAT +G418 +Thialysine	cSGA_v3_r1	7	11	2.24286707866	1746.53348398	53.2639833335	254	3.13699801876	81148.9999289	4079.59109192	43	3.16506832136	62775.0000721	1075.25937688	1274	494	136	136	117	131	121	489	0
DLR00014024	3	9	YJL100W	UD20-36_5h_3x	SD/MSG -ARG -HIS -LYS +Canavanine +clonNAT +G418 +Thialysine	cSGA_v3_r1	7	11	4.43597265895	8869.12258348	74.9749506464	254	4.71028896153	682314.993971	8527.56561501	43	5.68683712551	675623.993199	9525.43889842	1408	488	136	136	159	165	139	1221	0
DLR00014024	3	10	YIL168W	UD20-36_5h_3x	SD/MSG -ARG -HIS -LYS +Canavanine +clonNAT +G418 +Thialysine	cSGA_v3_r1	7	11	4.49595915824	9794.68409742	76.9875074987	254	4.70196718746	746485.995524	10158.0913389	43	5.68168057889	741666.99473	11159.9237169	1546	491	136	136	157	163	137	1116	0
DLR00014024	3	11	YJL204C	UD20-36_5h_3x	SD/MSG -ARG -HIS -LYS +Canavanine +clonNAT +G418 +Thialysine	cSGA_v3_r1	7	11	2.95025051629	2774.94570534	14.0356754805	254	3.48848954359	188784.999881	5604.26201319	43	4.15565708111	173507.998871	2752.94605634	1691	491	136	136	142	150	131	877	0
DLR00014024	3	12	YJL013C	UD20-36_5h_3x	SD/MSG -ARG -HIS -LYS +Canavanine +clonNAT +G418 +Thialysine	cSGA_v3_r1	7	11	4.47103343326	8853.53407914	51.0939478418	254	4.71266225729	650911.994851	7591.85933168	43	5.69506257134	645928.993437	8070.74280297	1821	493	136	136	153	159	135	1216	0
DLR00014024	3	13	YIR001C	UD20-36_5h_3x	SD/MSG -ARG -HIS -LYS +Canavanine +clonNAT +G418 +Thialysine	cSGA_v3_r1	7	11	4.59573044153	8812.14849093	41.0994653941	254	4.77227751511	650538.994094	6977.34183336	43	5.75516382626	644275.992564	7749.82637142	1953	493	136	136	152	158	134	994	0
DLR00014024	3	14	YIL141W	UD20-36_5h_3x	SD/MSG -ARG -HIS -LYS +Canavanine +clonNAT +G418 +Thialysine	cSGA_v3_r1	7	11	4.49066314219	8379.53407305	50.5561824296	254	4.73552220627	631489.993536	7286.28734036	43	5.71991428169	626580.992315	8232.27427187	2095	490	136	136	152	158	135	1324	0
DLR00014024	3	15	YIL117C	UD20-36_5h_3x	SD/MSG -ARG -HIS -LYS +Canavanine +clonNAT +G418 +Thialysine	cSGA_v3_r1	7	11	4.65295157195	9281.2761721	46.8413438835	254	4.85305827169	711107.992581	7848.40055067	43	5.84563194437	706147.991298	9008.06189562	2225	489	136	136	154	159	135	1159	0
DLR00014024	3	16	YIL071C	UD20-36_5h_3x	SD/MSG -ARG -HIS -LYS +Canavanine +clonNAT +G418 +Thialysine	cSGA_v3_r1	7	11	4.41695729406	8908.68478431	54.3687213414	254	4.65091527754	687397.996457	8399.25201538	43	5.63284998503	682571.99521	9636.19776336	2363	492	136	136	153	159	136	1211	0
DLR00014024	3	17	YIR023W	UD20-36_5h_3x	SD/MSG -ARG -HIS -LYS +Canavanine +clonNAT +G418 +Thialysine	cSGA_v3_r1	7	11	3.96096555322	5430.42865622	31.4548621005	254	4.18808782105	334733.999971	3249.31060158	43	5.11283336766	323664.797752	1242.65011993	2504	490	136	136	139	148	132	1484	0
DLR00014024	3	18	YJL155C	UD20-36_5h_3x	SD/MSG -ARG -HIS -LYS +Canavanine +clonNAT +G418 +Thialysine	cSGA_v3_r1	7	11	4.60957633602	9264.95016956	65.8554850937	254	4.83645430759	723514.993302	7078.83128344	43	5.82959033753	718349.991925	8275.21632513	2635	494	136	136	155	160	136	1167	0
DLR00014024	3	19	YJL036W	UD20-36_5h_3x	SD/MSG -ARG -HIS -LYS +Canavanine +clonNAT +G418 +Thialysine	cSGA_v3_r1	7	11	4.4966076365	8918.92627076	68.9753090816	254	4.59941966725	672854.99723	9495.81028518	43	5.58136587089	667205.996005	10472.9331362	2772	491	136	136	150	156	135	1215	0
DLR00014024	3	20	YJL038C	UD20-36_5h_3x	SD/MSG -ARG -HIS -LYS +Canavanine +clonNAT +G418 +Thialysine	cSGA_v3_r1	7	11	4.5350285062	8287.82251818	84.5882138006	254	4.69504565136	643656.993188	9422.65961271	43	5.68178005018	638090.992008	10065.2787239	2907	488	136	136	151	157	135	1414	0
DLR00014024	3	21	YJL108C	UD20-36_5h_3x	SD/MSG -ARG -HIS -LYS +Canavanine +clonNAT +G418 +Thialysine	cSGA_v3_r1	7	11	4.80854583814	8744.70116636	78.4427601245	254	4.88219092618	690910.991144	8938.42345391	43	5.96180012685	649813.613067	5676.29361388	3042	492	136	136	150	156	135	1236	0
DLR00014024	3	22	YIL156W	UD20-36_5h_3x	SD/MSG -ARG -HIS -LYS +Canavanine +clonNAT +G418 +Thialysine	cSGA_v3_r1	7	11	4.54897124823	8315.97649471	102.374951519	254	4.71905151866	676450.993393	10928.0125411	43	5.70297293746	669206.992253	11250.7507631	3179	497	136	136	146	152	132	1310	0
DLR00014024	3	23	YJL206C-A	UD20-36_5h_3x	SD/MSG -ARG -HIS -LYS +Canavanine +clonNAT +G418 +Thialysine	cSGA_v3_r1	7	11	4.59516985163	9622.00843556	162.435173869	254	4.84228444105	869706.992233	14157.7259886	43	5.82951716873	862519.991499	15091.7850405	3317	491	136	136	148	153	130	1116	0
DLR00014024	3	24	YOR202W	UD20-36_5h_3x	SD/MSG -ARG -HIS -LYS +Canavanine +clonNAT +G418 +Thialysine	cSGA_v3_r1	7	11	4.41230279025	9915.64968452	206.939529376	254	4.6093959308	931633.99748	18804.4084148	43	5.65051545172	854115.764928	13856.6094041	3457	494	136	136	149	153	128	755	0
DLR00014024	4	1	YOR202W	UD20-36_5h_3x	SD/MSG -ARG -HIS -LYS +Canavanine +clonNAT +G418 +Thialysine	cSGA_v3_r1	7	11	4.64033051248	11240.8370429	188.663906082	254	4.72553178213	838010.994361	12863.2769537	43	5.69868847028	834238.994101	14806.3512506	322	629	136	136	155	159	133	556	1
DLR00014024	4	2	YJL207C	UD20-36_5h_3x	SD/MSG -ARG -HIS -LYS +Canavanine +clonNAT +G418 +Thialysine	cSGA_v3_r1	7	11	4.20761989938	8040.96500321	89.3169526207	254	4.39011471824	595811.998066	10611.5182744	43	5.41202463186	547699.67887	7038.42264056	459	623	136	136	155	160	137	935	0
DLR00014024	4	3	YJL105W	UD20-36_5h_3x	SD/MSG -ARG -HIS -LYS +Canavanine +clonNAT +G418 +Thialysine	cSGA_v3_r1	7	11	4.71619375476	10289.146082	107.714982116	254	4.87187772347	761487.99279	7562.8477263	43	5.86054063383	756851.991787	8895.51596044	592	626	136	136	159	164	140	996	0
DLR00014024	4	4	YJR038C	UD20-36_5h_3x	SD/MSG -ARG -HIS -LYS +Canavanine +clonNAT +G418 +Thialysine	cSGA_v3_r1	7	11	4.63954087784	8926.52930876	80.0574372453	254	4.78749360068	651374.993644	6028.16287597	43	5.76818829314	645103.992215	7002.97437318	727	632	136	136	159	164	141	933	0
DLR00014024	4	5	YJR050W	UD20-36_5h_3x	SD/MSG -ARG -HIS -LYS +Canavanine +clonNAT +G418 +Thialysine	cSGA_v3_r1	7	11	4.28502376419	8211.36407136	48.0157224021	254	4.40461482357	554208.999553	7155.68341409	43	5.41540252742	520236.992081	4247.61760473	863	625	136	136	153	159	138	1079	0
DLR00014024	4	6	YIR018W	UD20-36_5h_3x	SD/MSG -ARG -HIS -LYS +Canavanine +clonNAT +G418 +Thialysine	cSGA_v3_r1	7	11	4.28146911415	7511.84090505	32.7708645852	254	4.48143544607	523195.999327	4851.69227984	43	5.4433086377	515175.997711	4957.01292615	1002	625	136	136	155	161	139	1048	0
DLR00014024	4	7	YIR017C	UD20-36_5h_3x	SD/MSG -ARG -HIS -LYS +Canavanine +clonNAT +G418 +Thialysine	cSGA_v3_r1	7	11	4.47306782626	9316.34595752	50.6613609794	254	4.67953565337	668937.996487	6368.12988804	43	5.66597562566	663539.995188	7281.61249045	1136	627	136	136	157	162	139	1095	0
DLR00014024	4	8	YJL012C	UD20-36_5h_3x	SD/MSG -ARG -HIS -LYS +Canavanine +clonNAT +G418 +Thialysine	cSGA_v3_r1	7	11	4.54031175919	8616.01696646	41.7977033646	254	4.75651250714	630869.993924	6144.2571081	43	5.7353537611	621900.992761	6714.6421583	1276	625	136	136	156	162	136	1007	0
DLR00014024	4	9	YJR030C	UD20-36_5h_3x	SD/MSG -ARG -HIS -LYS +Canavanine +clonNAT +G418 +Thialysine	cSGA_v3_r1	7	11	4.71256928852	9513.93724967	71.5866705731	254	4.87602113263	712339.992078	7595.70746436	43	5.86679440677	706196.990963	8546.1610051	1411	628	136	136	157	162	137	1025	0
DLR00014024	4	10	YJL163C	UD20-36_5h_3x	SD/MSG -ARG -HIS -LYS +Canavanine +clonNAT +G418 +Thialysine	cSGA_v3_r1	7	11	4.78289920691	9383.21104743	50.2969516582	254	4.95019024187	717326.991471	7721.66332719	43	5.93590984861	712008.990105	8491.48708439	1547	632	136	136	157	163	136	1022	0
DLR00014024	4	11	YIL159W	UD20-36_5h_3x	SD/MSG -ARG -HIS -LYS +Canavanine +clonNAT +G418 +Thialysine	cSGA_v3_r1	7	11	4.77241256964	9394.0836151	79.6404931235	254	4.93520095074	725924.991497	8398.18998892	43	5.9269051243	720596.989892	9010.25699272	1683	623	136	136	156	161	135	989	0
DLR00014024	4	12	YJL070C	UD20-36_5h_3x	SD/MSG -ARG -HIS -LYS +Canavanine +clonNAT +G418 +Thialysine	cSGA_v3_r1	7	11	4.82785279588	9444.28873463	51.0314834778	254	4.9330918869	717941.991829	8214.54632202	43	5.9260481862	711774.990127	8942.33351935	1821	623	136	136	155	160	134	933	0
DLR00014024	4	13	YJL130C	UD20-36_5h_3x	SD/MSG -ARG -HIS -LYS +Canavanine +clonNAT +G418 +Thialysine	cSGA_v3_r1	7	11	4.93958122415	9449.56660489	50.6095841242	254	5.04119893797	725663.990863	7780.44639627	43	6.04385184975	720002.988697	8566.8438457	1952	627	136	136	155	160	134	1058	0
DLR00014024	4	14	YJL049W	UD20-36_5h_3x	SD/MSG -ARG -HIS -LYS +Canavanine +clonNAT +G418 +Thialysine	cSGA_v3_r1	7	11	4.92167481573	9655.54688749	53.4069459084	254	5.01311147367	736671.990989	7926.03853984	43	6.01591903888	731148.989025	8898.04539498	2091	631	136	136	153	159	133	957	0
DLR00014024	4	15	YJL218W	UD20-36_5h_3x	SD/MSG -ARG -HIS -LYS +Canavanine +clonNAT +G418 +Thialysine	cSGA_v3_r1	7	11	4.82100697368	9704.87201648	52.1125055069	254	4.94547018791	748740.991596	8117.6347106	43	5.94402164096	743831.990007	9275.64170878	2228	625	136	136	154	159	134	1015	0
DLR00014024	4	16	YJL175W	UD20-36_5h_3x	SD/MSG -ARG -HIS -LYS +Canavanine +clonNAT +G418 +Thialysine	cSGA_v3_r1	7	11	2.97695938179	2561.76685946	21.463594406	254	3.42290732642	122088.999974	4034.68416872	43	3.96166131431	109202.999179	976.493441541	2363	629	136	136	117	130	119	587	0
DLR00014024	4	17	YJR003C	UD20-36_5h_3x	SD/MSG -ARG -HIS -LYS +Canavanine +clonNAT +G418 +Thialysine	cSGA_v3_r1	7	11	4.92191026975	10541.537749	95.5883786063	254	5.03319590499	867636.99108	9506.55603545	43	6.03574321213	863779.989562	11047.8504298	2498	626	136	136	158	163	137	1088	0
DLR00014024	4	18	YJR011C	UD20-36_5h_3x	SD/MSG -ARG -HIS -LYS +Canavanine +clonNAT +G418 +Thialysine	cSGA_v3_r1	7	11	0	11	18.7404938261	254	12	28183.5	908.556718863	43	0.5	971.1	145.750961947	2636	638	136	136	-1	-1	-1	0	0
DLR00014024	4	19	YJL160C	UD20-36_5h_3x	SD/MSG -ARG -HIS -LYS +Canavanine +clonNAT +G418 +Thialysine	cSGA_v3_r1	7	11	2.07674741842	600.947577419	5.06891986128	254	3.24527515083	69926.9997404	4788.3847426	43	3.38041648498	40366.9674765	315.543996161	2772	638	136	136	146	154	137	266	0
DLR00014024	4	20	YJL016W	UD20-36_5h_3x	SD/MSG -ARG -HIS -LYS +Canavanine +clonNAT +G418 +Thialysine	cSGA_v3_r1	7	11	4.78275465066	9888.22086228	85.9790600469	254	4.92004682414	807719.991569	10252.8164085	43	5.9250246584	802054.99019	11385.8098397	2906	628	136	136	154	160	137	1078	0
DLR00014024	4	21	YIL107C	UD20-36_5h_3x	SD/MSG -ARG -HIS -LYS +Canavanine +clonNAT +G418 +Thialysine	cSGA_v3_r1	7	11	4.65748172695	9015.97441931	69.8883145691	254	4.78457720287	699390.992463	10020.6119688	43	5.77998993693	692317.99109	10864.7555913	3046	627	136	136	148	154	133	963	0
DLR00014024	4	22	YJR010C-A	UD20-36_5h_3x	SD/MSG -ARG -HIS -LYS +Canavanine +clonNAT +G418 +Thialysine	cSGA_v3_r1	7	11	5.0093150088	9045.51922502	100.562061462	254	5.04524376578	778822.990224	9627.33751619	43	6.04559230964	770390.988412	10237.2775785	3178	628	136	136	151	156	134	979	0
DLR00014024	4	23	YJR073C	UD20-36_5h_3x	SD/MSG -ARG -HIS -LYS +Canavanine +clonNAT +G418 +Thialysine	cSGA_v3_r1	7	11	2.80058697056	2540.1173049	52.2330882646	254	3.37585363154	226106.999727	8497.44749415	43	4.13894496438	182512.8	3618.90837678	3309	631	136	136	136	143	127	897	0
DLR00014024	4	24	YOR202W	UD20-36_5h_3x	SD/MSG -ARG -HIS -LYS +Canavanine +clonNAT +G418 +Thialysine	cSGA_v3_r1	7	11	4.43716355012	9989.87518006	207.638484048	254	4.6995133996	966010.995602	19187.3214179	43	5.66477436749	959013.995733	21196.7197366	3454	627	136	136	150	154	129	826	0
DLR00014024	5	1	YOR202W	UD20-36_5h_3x	SD/MSG -ARG -HIS -LYS +Canavanine +clonNAT +G418 +Thialysine	cSGA_v3_r1	7	11	4.35393304408	10119.8370739	159.11038153	254	4.45916690647	742131.997911	13959.476927	43	5.41399037321	736264.998183	15569.2037377	317	767	136	136	154	159	134	585	30
DLR00014024	5	2	YJL077C	UD20-36_5h_3x	SD/MSG -ARG -HIS -LYS +Canavanine +clonNAT +G418 +Thialysine	cSGA_v3_r1	7	11	4.79067922782	9980.81456468	134.797849815	254	4.96325464837	748145.210295	7303.99660729	43	5.96060853698	737426.474329	7954.01350881	456	765	136	136	161	165	139	859	0
DLR00014024	5	3	YJR052W	UD20-36_5h_3x	SD/MSG -ARG -HIS -LYS +Canavanine +clonNAT +G418 +Thialysine	cSGA_v3_r1	7	11	4.7163937182	10156.0734321	97.3762383798	254	4.85192561166	742412.993463	7155.72406565	43	5.84059541681	736879.992248	8328.17561678	590	766	136	136	159	164	140	916	0
DLR00014024	5	4	YIL120W	UD20-36_5h_3x	SD/MSG -ARG -HIS -LYS +Canavanine +clonNAT +G418 +Thialysine	cSGA_v3_r1	7	11	4.5608646577	9267.75222854	62.733531037	254	4.69017880117	659230.995815	6793.12338905	43	5.66557674588	654346.994555	7514.36204362	730	767	136	136	158	163	140	1101	0
DLR00014024	5	5	YIL084C	UD20-36_5h_3x	SD/MSG -ARG -HIS -LYS +Canavanine +clonNAT +G418 +Thialysine	cSGA_v3_r1	7	11	4.19068105865	7464.95007492	72.4948162835	254	4.13163894119	448062.998879	8435.97053212	43	5.07593912111	439652.999055	8494.96895923	864	763	136	136	144	152	134	732	0
DLR00014024	5	6	YJR054W	UD20-36_5h_3x	SD/MSG -ARG -HIS -LYS +Canavanine +clonNAT +G418 +Thialysine	cSGA_v3_r1	7	11	4.76555532778	9766.23774527	51.024645715	254	4.86206711299	711104.993264	7077.06665777	43	5.85648818134	705094.991651	7903.73771821	1001	764	136	136	159	164	140	923	0
DLR00014024	5	7	YJL149W	UD20-36_5h_3x	SD/MSG -ARG -HIS -LYS +Canavanine +clonNAT +G418 +Thialysine	cSGA_v3_r1	7	11	4.6211435571	9458.53653288	60.9612886071	254	4.73379893413	669496.994736	7642.81522189	43	5.72298656424	662371.993358	8287.89042775	1134	761	136	136	154	160	137	984	0
DLR00014024	5	8	YIL113W	UD20-36_5h_3x	SD/MSG -ARG -HIS -LYS +Canavanine +clonNAT +G418 +Thialysine	cSGA_v3_r1	7	11	4.64964110368	9015.77679834	57.3382289953	254	4.8024729924	658311.992927	7324.02441094	43	5.78799126628	651961.99162	8076.58472977	1274	761	136	136	156	161	137	1136	0
DLR00014024	5	9	YJL055W	UD20-36_5h_3x	SD/MSG -ARG -HIS -LYS +Canavanine +clonNAT +G418 +Thialysine	cSGA_v3_r1	7	11	4.6471543914	8968.37613506	48.4708453691	254	4.84099494177	644563.992443	6237.06606765	43	5.82345062596	638186.991255	6940.55535496	1409	763	136	136	153	159	135	964	0
DLR00014024	5	10	YJL150W	UD20-36_5h_3x	SD/MSG -ARG -HIS -LYS +Canavanine +clonNAT +G418 +Thialysine	cSGA_v3_r1	7	11	4.46307989789	8440.20177465	50.4258051918	254	4.66536869067	607050.99531	8442.77776649	43	5.63401668771	602263.99412	8555.85230778	1544	768	136	136	151	157	134	1151	0
DLR00014024	5	11	YJL004C	UD20-36_5h_3x	SD/MSG -ARG -HIS -LYS +Canavanine +clonNAT +G418 +Thialysine	cSGA_v3_r1	7	11	4.6364554455	8358.73301406	29.6890153611	254	4.78565491253	571149.994542	5621.17487638	43	5.76128282159	564522.992339	5205.1913082	1682	765	136	136	147	153	131	813	0
DLR00014024	5	12	YIL065C	UD20-36_5h_3x	SD/MSG -ARG -HIS -LYS +Canavanine +clonNAT +G418 +Thialysine	cSGA_v3_r1	7	11	4.41245335434	7486.68700875	34.7200473005	254	4.5729459894	541463.995447	8126.58348257	43	5.53475774626	535266.994559	8434.56281452	1821	759	136	136	149	155	133	1168	0
DLR00014024	5	13	YJL185C	UD20-36_5h_3x	SD/MSG -ARG -HIS -LYS +Canavanine +clonNAT +G418 +Thialysine	cSGA_v3_r1	7	11	4.76019859808	9584.42244122	46.3656374786	254	4.86679808967	709196.99234	9202.46158452	43	5.86281300087	705892.99066	9951.1055068	1954	765	136	136	151	157	133	1102	0
DLR00014024	5	14	YIL162W	UD20-36_5h_3x	SD/MSG -ARG -HIS -LYS +Canavanine +clonNAT +G418 +Thialysine	cSGA_v3_r1	7	11	4.70077623741	8975.36139717	41.8024753031	254	4.89144215878	682321.991088	9044.74462316	43	5.97875404215	640550.597387	5368.12074332	2092	766	136	136	152	157	133	1030	0
DLR00014024	5	15	YJL157C	UD20-36_5h_3x	SD/MSG -ARG -HIS -LYS +Canavanine +clonNAT +G418 +Thialysine	cSGA_v3_r1	7	11	4.81870098445	9415.38143296	48.5201472465	254	4.91821758401	730274.991917	8028.84873025	43	5.91727311995	725503.990443	9029.4190457	2226	766	136	136	153	158	134	1098	0
DLR00014024	5	16	YIL098C	UD20-36_5h_3x	SD/MSG -ARG -HIS -LYS +Canavanine +clonNAT +G418 +Thialysine	cSGA_v3_r1	7	11	4.44892352104	7889.86318051	26.9484934989	254	4.59077541452	585928.997206	7572.14565191	43	5.5590488214	579495.996085	8103.53260359	2364	766	136	136	149	156	136	1277	0
DLR00014024	5	17	YJL186W	UD20-36_5h_3x	SD/MSG -ARG -HIS -LYS +Canavanine +clonNAT +G418 +Thialysine	cSGA_v3_r1	7	11	4.64166724015	9911.87964061	73.3907364423	254	4.84168534085	802651.992833	10791.4817318	43	5.83229403253	799843.991775	12312.1202677	2496	763	136	136	156	161	136	1283	0
DLR00014024	5	18	YJR037W	UD20-36_5h_3x	SD/MSG -ARG -HIS -LYS +Canavanine +clonNAT +G418 +Thialysine	cSGA_v3_r1	7	11	4.70303702762	9854.03015492	97.0972861909	254	4.86336256788	834674.991343	13266.2145219	43	5.85774682352	829357.990311	14827.6881769	2636	764	136	136	158	164	138	1077	0
DLR00014024	5	19	YJL136C	UD20-36_5h_3x	SD/MSG -ARG -HIS -LYS +Canavanine +clonNAT +G418 +Thialysine	cSGA_v3_r1	7	11	0	11	16.5617208832	254	12	28757.7	921.335929027	43	0	43	100.85174304	2765	767	136	136	100	118	119	9	0
DLR00014024	5	20	YJL110C	UD20-36_5h_3x	SD/MSG -ARG -HIS -LYS +Canavanine +clonNAT +G418 +Thialysine	cSGA_v3_r1	7	11	4.71297775326	9568.08543148	59.448941296	254	4.85129285712	729804.992427	8849.04931482	43	5.85208831409	724291.991009	9680.70417202	2908	764	136	136	149	156	134	1029	0
DLR00014024	5	21	YJL170C	UD20-36_5h_3x	SD/MSG -ARG -HIS -LYS +Canavanine +clonNAT +G418 +Thialysine	cSGA_v3_r1	7	11	4.91763081601	9249.50998436	75.7634487236	254	5.03053065838	700577.996331	5684.30594786	43	5.96040344891	726090.989199	9843.77667645	3040	765	136	136	149	156	134	987	0
DLR00014024	5	22	YJL183W	UD20-36_5h_3x	SD/MSG -ARG -HIS -LYS +Canavanine +clonNAT +G418 +Thialysine	cSGA_v3_r1	7	11	4.34202427317	7977.96541808	93.2699756944	254	4.410400092	619500.99833	13018.4005029	43	5.38249857408	612452.997919	13471.6512181	3183	766	136	136	142	149	131	1362	0
DLR00014024	5	23	YJL197W	UD20-36_5h_3x	SD/MSG -ARG -HIS -LYS +Canavanine +clonNAT +G418 +Thialysine	cSGA_v3_r1	7	11	4.79802459407	9762.73905604	124.817834238	254	4.88498748763	873632.992134	14029.4069974	43	5.87614318989	866036.990971	14994.1066287	3311	761	136	136	148	154	132	1000	0
DLR00014024	5	24	YOR202W	UD20-36_5h_3x	SD/MSG -ARG -HIS -LYS +Canavanine +clonNAT +G418 +Thialysine	cSGA_v3_r1	7	11	4.59081517009	10707.5192714	206.783138101	254	4.80655763462	1054442.99362	21351.1265081	43	5.78267118191	1048610.9935	23587.6105549	3457	765	136	136	151	155	130	883	0
DLR00014024	6	1	YOR202W	UD20-36_5h_3x	SD/MSG -ARG -HIS -LYS +Canavanine +clonNAT +G418 +Thialysine	cSGA_v3_r1	7	11	4.22149883043	10216.2950471	178.17014764	254	4.36562851713	744821.998523	16228.3865028	43	5.31241590119	740307.999467	17817.4500366	317	902	136	136	154	159	135	737	30
DLR00014024	6	2	YJL133W	UD20-36_5h_3x	SD/MSG -ARG -HIS -LYS +Canavanine +clonNAT +G418 +Thialysine	cSGA_v3_r1	7	11	4.41275326839	8967.93608526	103.431166416	254	4.57797354107	692165.996158	11188.7242518	43	5.5411679441	683677.995629	12191.2440959	455	903	136	136	159	163	139	802	0
DLR00014024	6	3	YJR082C	UD20-36_5h_3x	SD/MSG -ARG -HIS -LYS +Canavanine +clonNAT +G418 +Thialysine	cSGA_v3_r1	7	11	4.18027298069	8212.49374994	56.7540080603	254	4.37913318733	576832.999224	6480.08217335	43	5.32948481527	569172.998582	7006.27520458	593	903	136	136	155	161	140	1005	0
DLR00014024	6	4	YJL148W	UD20-36_5h_3x	SD/MSG -ARG -HIS -LYS +Canavanine +clonNAT +G418 +Thialysine	cSGA_v3_r1	7	11	3.79741700771	6679.77715397	41.9436761537	254	3.9075904261	431586.999244	7392.57787295	43	4.82639186354	426953.999688	7516.9413337	728	901	136	136	150	157	139	1625	0
DLR00014024	6	5	YIL119C	UD20-36_5h_3x	SD/MSG -ARG -HIS -LYS +Canavanine +clonNAT +G418 +Thialysine	cSGA_v3_r1	7	11	4.3320594558	8939.00723889	52.9851097278	254	4.45746182375	617967.999067	9207.52613669	43	5.49529065481	576656.613839	5472.93429304	864	901	136	136	155	161	139	1135	0
DLR00014024	6	6	YIR036C	UD20-36_5h_3x	SD/MSG -ARG -HIS -LYS +Canavanine +clonNAT +G418 +Thialysine	cSGA_v3_r1	7	11	4.65340222933	9775.66748975	58.1019952765	254	4.81577769414	706071.993346	7584.8807545	43	5.81333682303	700525.991934	8308.99330995	1001	900	136	136	158	163	139	1007	0
DLR00014024	6	7	YJR031C	UD20-36_5h_3x	SD/MSG -ARG -HIS -LYS +Canavanine +clonNAT +G418 +Thialysine	cSGA_v3_r1	7	11	4.67925651933	9368.42140563	64.2246563999	254	4.7626482393	676457.994431	8472.92346223	43	5.74966033352	669455.992824	8886.68332235	1139	900	136	136	156	161	138	981	0
DLR00014024	6	8	YJL146W	UD20-36_5h_3x	SD/MSG -ARG -HIS -LYS +Canavanine +clonNAT +G418 +Thialysine	cSGA_v3_r1	7	11	4.9042094284	9893.93046887	89.0253590771	254	4.91874343158	730535.992041	9061.96167087	43	5.9115133179	724918.990243	9826.59139985	1272	899	136	136	156	161	135	971	0
DLR00014024	6	9	YJL141C	UD20-36_5h_3x	SD/MSG -ARG -HIS -LYS +Canavanine +clonNAT +G418 +Thialysine	cSGA_v3_r1	7	11	4.85146483896	9884.70802413	76.848283017	254	4.95489625765	754373.990709	10029.4446599	43	6.03459235813	709326.029063	5966.53278261	1413	900	136	136	156	162	136	984	0
DLR00014024	6	10	YIR002C	UD20-36_5h_3x	SD/MSG -ARG -HIS -LYS +Canavanine +clonNAT +G418 +Thialysine	cSGA_v3_r1	7	11	4.63600949437	8846.66965237	33.2370179412	254	4.72605718699	639170.994368	9342.58687268	43	5.69930376377	631950.993028	9577.38695042	1546	903	136	136	151	157	133	856	0
DLR00014024	6	11	YJL078C	UD20-36_5h_3x	SD/MSG -ARG -HIS -LYS +Canavanine +clonNAT +G418 +Thialysine	cSGA_v3_r1	7	11	4.93065721681	9952.41699259	43.6892895741	254	4.97439101625	754979.991387	10037.1984117	43	6.05737853319	710802.172021	5703.2649701	1685	898	136	136	154	159	134	933	0
DLR00014024	6	12	YJL021C	UD20-36_5h_3x	SD/MSG -ARG -HIS -LYS +Canavanine +clonNAT +G418 +Thialysine	cSGA_v3_r1	7	11	4.82158920382	9117.16573844	37.1905040409	254	4.91355429671	677683.992589	7497.37052564	43	5.90650012611	671721.990557	7777.52071103	1821	895	136	136	151	157	132	915	0
DLR00014024	6	13	YJL164C	UD20-36_5h_3x	SD/MSG -ARG -HIS -LYS +Canavanine +clonNAT +G418 +Thialysine	cSGA_v3_r1	7	11	4.53951954692	8494.51695165	32.1415395445	254	4.70370682277	619936.994594	8838.29783819	43	5.68409481748	616208.993248	9430.25286815	1954	901	136	136	148	155	133	1327	0
DLR00014024	6	14	YJL134W	UD20-36_5h_3x	SD/MSG -ARG -HIS -LYS +Canavanine +clonNAT +G418 +Thialysine	cSGA_v3_r1	7	11	5.04769761011	9802.88028373	56.4181590005	254	5.11349737235	759630.991093	6750.25035004	43	6.12438020836	754032.98912	7444.10853094	2094	901	136	136	153	158	132	975	0
DLR00014024	6	15	YJL128C	UD20-36_5h_3x	SD/MSG -ARG -HIS -LYS +Canavanine +clonNAT +G418 +Thialysine	cSGA_v3_r1	7	11	4.96250473829	10627.6015049	70.6635678579	254	5.11744097811	804395.970162	6406.06379579	43	6.03720904442	844288.988531	12936.9817137	2230	900	136	136	154	159	133	999	0
DLR00014024	6	16	YJL121C	UD20-36_5h_3x	SD/MSG -ARG -HIS -LYS +Canavanine +clonNAT +G418 +Thialysine	cSGA_v3_r1	7	11	3.12913323821	4413.9530086	30.0535581744	254	3.28292042723	231986.999783	5374.78536501	43	3.97102767994	224159.999512	3702.72806567	2362	900	136	136	124	135	121	1053	0
DLR00014024	6	17	YJL123C	UD20-36_5h_3x	SD/MSG -ARG -HIS -LYS +Canavanine +clonNAT +G418 +Thialysine	cSGA_v3_r1	7	11	0	11	14.8969304329	254	12	27908.1	816.258493093	43	0	43	72.8345395199	2497	907	136	136	92	108	107	4	0
DLR00014024	6	18	YJL094C	UD20-36_5h_3x	SD/MSG -ARG -HIS -LYS +Canavanine +clonNAT +G418 +Thialysine	cSGA_v3_r1	7	11	4.881565488	9849.10929597	59.8614076554	254	4.99037504415	783177.991797	7847.83325901	43	5.99117622886	778702.990139	8882.78086126	2635	903	136	136	153	159	136	1061	0
DLR00014024	6	19	YIR016W	UD20-36_5h_3x	SD/MSG -ARG -HIS -LYS +Canavanine +clonNAT +G418 +Thialysine	cSGA_v3_r1	7	11	4.9923139645	10618.5720761	64.7906959513	254	5.03625636446	861659.990236	11120.9156367	43	6.04450458555	857658.988778	12522.4393249	2774	896	136	136	154	160	137	1050	0
DLR00014024	6	20	YJL037W	UD20-36_5h_3x	SD/MSG -ARG -HIS -LYS +Canavanine +clonNAT +G418 +Thialysine	cSGA_v3_r1	7	11	5.11962586251	9754.20158989	77.0129069893	254	5.07169604347	773953.989664	9972.48303053	43	6.07917521539	769003.987567	10961.8493783	2910	900	136	136	151	157	135	1007	3
DLR00014024	6	21	YJR019C	UD20-36_5h_3x	SD/MSG -ARG -HIS -LYS +Canavanine +clonNAT +G418 +Thialysine	cSGA_v3_r1	7	11	5.00560101709	9170.26626853	61.0739605946	254	5.11034125347	700804.631957	5295.98146048	43	6.03878150599	723695.988312	9297.73671162	3047	899	136	136	149	155	134	944	0
DLR00014024	6	22	YIL096C	UD20-36_5h_3x	SD/MSG -ARG -HIS -LYS +Canavanine +clonNAT +G418 +Thialysine	cSGA_v3_r1	7	11	4.65836338461	8870.27758993	73.8630871395	254	4.81651087768	713874.992442	10565.6136454	43	5.81630972421	706445.9909	11019.8851764	3177	904	136	136	146	152	133	1129	0
DLR00014024	6	23	YIL135C	UD20-36_5h_3x	SD/MSG -ARG -HIS -LYS +Canavanine +clonNAT +G418 +Thialysine	cSGA_v3_r1	7	11	4.21785712995	7924.74491863	98.9661672657	254	4.46581465332	675336.996786	13829.3718396	43	5.51367065273	615786.257577	8891.06356143	3315	897	136	136	143	149	130	1324	0
DLR00014024	6	24	YOR202W	UD20-36_5h_3x	SD/MSG -ARG -HIS -LYS +Canavanine +clonNAT +G418 +Thialysine	cSGA_v3_r1	7	11	4.72650755039	10866.5238022	213.097579536	254	4.8980983678	1064040.9916	20195.2070524	43	5.87991322101	1058441.99139	22481.9000056	3455	902	136	136	150	155	129	863	0
DLR00014024	7	1	YOR202W	UD20-36_5h_3x	SD/MSG -ARG -HIS -LYS +Canavanine +clonNAT +G418 +Thialysine	cSGA_v3_r1	7	11	4.58419860784	11038.5963395	209.110297022	254	4.72647280638	844916.993999	13533.0710144	43	5.69839190356	841006.993767	15538.4684694	318	1033	136	136	157	161	135	614	2
DLR00014024	7	2	YJL154C	UD20-36_5h_3x	SD/MSG -ARG -HIS -LYS +Canavanine +clonNAT +G418 +Thialysine	cSGA_v3_r1	7	11	3.80669516253	6012.90433713	41.0892341986	254	4.10021074534	406188.999447	6506.17496367	43	4.99977350629	394135.999423	5219.21382176	455	1033	136	136	149	155	136	881	0
DLR00014024	7	3	YJL047C	UD20-36_5h_3x	SD/MSG -ARG -HIS -LYS +Canavanine +clonNAT +G418 +Thialysine	cSGA_v3_r1	7	11	3.79515356276	8006.18239492	74.1772646041	254	3.95056530685	543136.999325	10617.6477038	43	4.87533856024	538387.998534	11759.8335221	586	1042	136	136	152	158	139	1266	0
DLR00014024	7	4	YJL115W	UD20-36_5h_3x	SD/MSG -ARG -HIS -LYS +Canavanine +clonNAT +G418 +Thialysine	cSGA_v3_r1	7	11	2.40437050976	1883.28669094	11.912909596	254	2.90843651365	105626.999671	4897.78921535	43	3.203481387	91850.9957691	1322.11491801	723	1045	136	136	131	143	132	1071	0
DLR00014024	7	5	YIR042C	UD20-36_5h_3x	SD/MSG -ARG -HIS -LYS +Canavanine +clonNAT +G418 +Thialysine	cSGA_v3_r1	7	11	4.53483706793	10142.4722461	65.628214199	254	4.70952444357	749929.996201	9038.00475391	43	5.69501560936	745583.995015	10092.2420734	858	1038	136	136	160	166	141	993	0
DLR00014024	7	6	YJR091C	UD20-36_5h_3x	SD/MSG -ARG -HIS -LYS +Canavanine +clonNAT +G418 +Thialysine	cSGA_v3_r1	7	11	4.483234931	9081.72802205	54.9131831703	254	4.66090574104	654190.996554	7368.43850122	43	5.63954851152	647736.995261	7944.21518627	1000	1037	136	136	156	162	139	1053	0
DLR00014024	7	7	YJL187C	UD20-36_5h_3x	SD/MSG -ARG -HIS -LYS +Canavanine +clonNAT +G418 +Thialysine	cSGA_v3_r1	7	11	4.31354489449	8602.20931352	43.9559239713	254	4.47510463756	582999.999389	7870.40142193	43	5.44427679151	578921.998183	8035.48638981	1136	1039	136	136	150	157	136	1491	0
DLR00014024	7	8	YJR026W	UD20-36_5h_3x	SD/MSG -ARG -HIS -LYS +Canavanine +clonNAT +G418 +Thialysine	cSGA_v3_r1	7	11	4.43518805715	8345.52405502	46.8842350487	254	4.61149228419	592082.996041	8087.93271546	43	5.57293566212	587676.99523	8187.83036482	1276	1036	136	136	152	158	136	1279	0
DLR00014024	7	9	YJL208C	UD20-36_5h_3x	SD/MSG -ARG -HIS -LYS +Canavanine +clonNAT +G418 +Thialysine	cSGA_v3_r1	7	11	4.51681857723	8985.77427615	42.0530314009	254	4.68476950702	649553.995637	8178.27517506	43	5.65928436657	644805.994538	8444.31980392	1409	1038	136	136	151	157	134	1043	0
DLR00014024	7	10	YJR095W	UD20-36_5h_3x	SD/MSG -ARG -HIS -LYS +Canavanine +clonNAT +G418 +Thialysine	cSGA_v3_r1	7	11	4.46949282498	8694.8417942	34.3485178982	254	4.64664164168	625672.997848	6462.7786837	43	5.61914656637	620329.996314	6466.28319472	1548	1036	136	136	150	156	133	1032	0
DLR00014024	7	11	YIL148W	UD20-36_5h_3x	SD/MSG -ARG -HIS -LYS +Canavanine +clonNAT +G418 +Thialysine	cSGA_v3_r1	7	11	4.54135474832	9406.91955989	36.7153568121	254	4.7234513197	697649.995471	9452.63530196	43	5.71154871655	693533.994157	10198.4139744	1679	1035	136	136	151	156	133	1124	0
DLR00014024	7	12	YIL130W	UD20-36_5h_3x	SD/MSG -ARG -HIS -LYS +Canavanine +clonNAT +G418 +Thialysine	cSGA_v3_r1	7	11	4.71308946999	8975.35557981	54.649348175	254	4.87063695744	697316.991992	9221.33503281	43	5.86005182224	692612.990493	10119.3218878	1824	1036	136	136	152	158	133	1116	0
DLR00014024	7	13	YJL162C	UD20-36_5h_3x	SD/MSG -ARG -HIS -LYS +Canavanine +clonNAT +G418 +Thialysine	cSGA_v3_r1	7	11	4.64199917954	8807.73465193	36.2637119886	254	4.81152762729	656060.992752	8291.58186976	43	5.79656892705	652456.991317	9212.55123474	1958	1038	136	136	149	154	131	1186	0
DLR00014024	7	14	YIL067C	UD20-36_5h_3x	SD/MSG -ARG -HIS -LYS +Canavanine +clonNAT +G418 +Thialysine	cSGA_v3_r1	7	11	4.82287044203	8929.18308378	34.0821040505	254	4.94175728479	684334.991825	7263.61753901	43	5.93782453187	677647.98997	8060.53472095	2092	1038	136	136	150	156	131	907	0
DLR00014024	7	15	YIL145C	UD20-36_5h_3x	SD/MSG -ARG -HIS -LYS +Canavanine +clonNAT +G418 +Thialysine	cSGA_v3_r1	7	11	4.64403811647	8933.31050718	42.0425678156	254	4.74861547156	669310.994303	9345.37109137	43	5.73399829281	664757.992836	10273.0543956	2224	1034	136	136	148	154	131	1101	0
DLR00014024	7	16	YJL132W	UD20-36_5h_3x	SD/MSG -ARG -HIS -LYS +Canavanine +clonNAT +G418 +Thialysine	cSGA_v3_r1	7	11	4.89572441584	10128.5271386	50.7604916423	254	5.01781015516	817044.990921	9387.51675835	43	6.02081158522	813109.989306	10670.8613334	2364	1036	136	136	154	159	134	1056	0
DLR00014024	7	17	YIL157C	UD20-36_5h_3x	SD/MSG -ARG -HIS -LYS +Canavanine +clonNAT +G418 +Thialysine	cSGA_v3_r1	7	11	4.75741791628	10266.2205806	53.5830486671	254	4.85155898745	822748.993649	10841.3768612	43	5.84865568548	819022.992337	12322.8907526	2496	1034	136	136	153	158	134	1056	0
DLR00014024	7	18	YIR032C	UD20-36_5h_3x	SD/MSG -ARG -HIS -LYS +Canavanine +clonNAT +G418 +Thialysine	cSGA_v3_r1	7	11	4.53420497698	8111.83669784	48.8699273462	254	4.72731804203	650954.992562	9870.68865427	43	5.71241366088	644391.991404	10700.4927603	2637	1034	136	136	151	157	135	1178	1
DLR00014024	7	19	YJR047C	UD20-36_5h_3x	SD/MSG -ARG -HIS -LYS +Canavanine +clonNAT +G418 +Thialysine	cSGA_v3_r1	7	11	4.6438707609	8659.00843111	40.5985705628	254	4.79461555215	662387.992248	9308.42799398	43	5.79122211384	657005.990738	9978.52823589	2768	1040	136	136	148	154	133	1130	0
DLR00014024	7	20	YJL068C	UD20-36_5h_3x	SD/MSG -ARG -HIS -LYS +Canavanine +clonNAT +G418 +Thialysine	cSGA_v3_r1	7	11	4.75541606713	8879.49136789	36.9109608849	254	4.84448050297	675220.991685	9479.54259952	43	5.84457305073	668510.989874	10225.2645441	2907	1038	136	136	146	154	133	1008	0
DLR00014024	7	21	YJL065C	UD20-36_5h_3x	SD/MSG -ARG -HIS -LYS +Canavanine +clonNAT +G418 +Thialysine	cSGA_v3_r1	7	11	4.90399538685	9578.57210128	74.432140857	254	5.03027770254	725672.045949	7597.51317499	43	5.92682476002	771217.988789	14674.922267	3041	1038	136	136	149	155	134	1017	0
DLR00014024	7	22	YIL072W	UD20-36_5h_3x	SD/MSG -ARG -HIS -LYS +Canavanine +clonNAT +G418 +Thialysine	cSGA_v3_r1	7	11	4.72007486215	8661.53701426	71.9287157003	254	4.88510400089	700448.991124	9256.80464973	43	5.96691061228	658184.496749	5781.54124932	3179	1036	136	136	145	152	132	1120	0
DLR00014024	7	23	YJL201W	UD20-36_5h_3x	SD/MSG -ARG -HIS -LYS +Canavanine +clonNAT +G418 +Thialysine	cSGA_v3_r1	7	11	4.69388486632	9149.06798081	104.591026668	254	4.81684717187	808026.992533	13172.0948173	43	5.8050935463	798483.991662	13903.0802948	3314	1035	136	136	146	152	131	946	0
DLR00014024	7	24	YOR202W	UD20-36_5h_3x	SD/MSG -ARG -HIS -LYS +Canavanine +clonNAT +G418 +Thialysine	cSGA_v3_r1	7	11	4.49574627234	10548.8269742	166.397237029	254	4.7286250568	1037017.99611	20377.8785072	43	5.70153392702	1030520.99604	22607.3978373	3456	1036	136	136	150	154	130	941	0
DLR00014024	8	1	YOR202W	UD20-36_5h_3x	SD/MSG -ARG -HIS -LYS +Canavanine +clonNAT +G418 +Thialysine	cSGA_v3_r1	7	11	4.39497975451	10583.0192325	193.104050199	254	4.59183972998	756540.399432	9845.66244384	43	5.55710031288	746231.720336	10935.6409119	318	1171	136	136	155	160	135	585	0
DLR00014024	8	2	YJR080C	UD20-36_5h_3x	SD/MSG -ARG -HIS -LYS +Canavanine +clonNAT +G418 +Thialysine	cSGA_v3_r1	7	11	4.13725976968	8156.48021424	99.4951951709	254	4.38276532319	611414.998525	9926.08964775	43	5.38722028631	567546.21976	6888.52459676	455	1172	136	136	156	162	139	914	0
DLR00014024	8	3	YJR049C	UD20-36_5h_3x	SD/MSG -ARG -HIS -LYS +Canavanine +clonNAT +G418 +Thialysine	cSGA_v3_r1	7	11	4.3488290733	9189.07950332	201.688563658	254	4.57181318544	632488.26334	6523.72486501	43	5.48694132965	654373.997573	9314.61469213	592	1173	136	136	157	162	140	979	0
DLR00014024	8	4	YIL160C	UD20-36_5h_3x	SD/MSG -ARG -HIS -LYS +Canavanine +clonNAT +G418 +Thialysine	cSGA_v3_r1	7	11	4.3393866654	8894.76681457	288.583690966	254	4.56184838101	619887.132846	7213.30581048	43	5.4718152751	645897.997492	10142.8181392	724	1173	136	136	158	164	141	1118	0
DLR00014024	8	5	YIL155C	UD20-36_5h_3x	SD/MSG -ARG -HIS -LYS +Canavanine +clonNAT +G418 +Thialysine	cSGA_v3_r1	7	11	4.57855914894	9640.03591081	62.0097785954	254	4.73935928719	684267.99637	5294.065362	43	5.72332435487	679441.994913	5824.64253985	864	1173	136	136	156	162	140	1019	0
DLR00014024	8	6	YJR032W	UD20-36_5h_3x	SD/MSG -ARG -HIS -LYS +Canavanine +clonNAT +G418 +Thialysine	cSGA_v3_r1	7	11	3.5790607611	6099.47934319	60.3720657869	254	3.65077721202	345947.998973	6907.37328449	43	4.51794211902	336505.998643	5749.614438	999	1176	136	136	137	147	132	1035	0
DLR00014024	8	7	YJL045W	UD20-36_5h_3x	SD/MSG -ARG -HIS -LYS +Canavanine +clonNAT +G418 +Thialysine	cSGA_v3_r1	7	11	4.71737983122	10072.1528249	228.963821702	254	4.78923588736	728562.99544	8476.08229837	43	5.77729438347	723661.993765	8462.43803389	1138	1171	136	136	156	161	138	998	0
DLR00014024	8	8	YJR025C	UD20-36_5h_3x	SD/MSG -ARG -HIS -LYS +Canavanine +clonNAT +G418 +Thialysine	cSGA_v3_r1	7	11	4.82188828797	9297.07271073	127.935563571	254	4.88949072994	660771.993481	6871.74360791	43	5.87560282156	654118.991458	6504.88980881	1274	1176	136	136	152	158	132	902	0
DLR00014024	8	9	YIR014W	UD20-36_5h_3x	SD/MSG -ARG -HIS -LYS +Canavanine +clonNAT +G418 +Thialysine	cSGA_v3_r1	7	11	4.74215633603	10155.148489	67.4241452996	254	4.83927789373	767484.994108	9427.99255533	43	5.82753969866	763244.992653	10063.6353349	1411	1175	136	136	154	160	136	1018	0
DLR00014024	8	10	YJR090C	UD20-36_5h_3x	SD/MSG -ARG -HIS -LYS +Canavanine +clonNAT +G418 +Thialysine	cSGA_v3_r1	7	11	0.5	1222.2	155.479821719	254	12	38214.9	3274.89328636	43	0.5	10342.9998863	1171.22594128	1546	1180	136	136	-1	-1	-1	7	0
DLR00014024	8	11	YJL073W	UD20-36_5h_3x	SD/MSG -ARG -HIS -LYS +Canavanine +clonNAT +G418 +Thialysine	cSGA_v3_r1	7	11	4.86937658626	9662.66935169	130.813179234	254	4.92047541749	756470.992077	9589.64535567	43	5.91408522617	750948.990455	10110.5851455	1683	1173	136	136	155	160	135	967	0
DLR00014024	8	12	YJL060W	UD20-36_5h_3x	SD/MSG -ARG -HIS -LYS +Canavanine +clonNAT +G418 +Thialysine	cSGA_v3_r1	7	11	4.83803714206	9714.83295368	90.8658426199	254	4.89530665775	742326.992034	10325.4113314	43	5.88864316076	736933.990478	10885.9501522	1821	1175	136	136	151	156	132	987	0
DLR00014024	8	13	YJL007C	UD20-36_5h_3x	SD/MSG -ARG -HIS -LYS +Canavanine +clonNAT +G418 +Thialysine	cSGA_v3_r1	7	11	4.88642882254	9944.98818752	46.1006584096	254	4.96044845896	764941.991426	9971.794626	43	5.95875430053	760598.989725	10910.3556939	1958	1173	136	136	151	156	132	1011	0
DLR00014024	8	14	YJL212C	UD20-36_5h_3x	SD/MSG -ARG -HIS -LYS +Canavanine +clonNAT +G418 +Thialysine	cSGA_v3_r1	7	11	4.76715049274	9681.06500713	69.2073566533	254	4.82023596495	736608.993489	11059.3712638	43	5.81168584143	731772.992085	11873.6964674	2093	1176	136	136	148	154	132	1022	0
DLR00014024	8	15	YIR020W-B	UD20-36_5h_3x	SD/MSG -ARG -HIS -LYS +Canavanine +clonNAT +G418 +Thialysine	cSGA_v3_r1	7	11	4.83660767267	8795.06125561	162.497117017	254	5.00944017358	665914.465381	5495.63566091	43	5.92743241697	691141.989295	9589.73469057	2228	1173	136	136	151	156	132	1039	0
DLR00014024	8	16	YJL147C	UD20-36_5h_3x	SD/MSG -ARG -HIS -LYS +Canavanine +clonNAT +G418 +Thialysine	cSGA_v3_r1	7	11	4.97000329242	9890.97130181	51.5592877185	254	5.10708765023	763007.546559	5537.51713789	43	6.03159591323	794703.988978	10966.8443265	2363	1175	136	136	152	158	134	1042	0
DLR00014024	8	17	YJR074W	UD20-36_5h_3x	SD/MSG -ARG -HIS -LYS +Canavanine +clonNAT +G418 +Thialysine	cSGA_v3_r1	7	11	3.20404146887	2644.19112644	11.7352618521	254	3.52051993353	161183.999946	4386.74725401	43	4.22116941023	150384.999123	1343.22374169	2505	1168	136	136	126	138	126	1520	0
DLR00014024	8	18	YJR094W-A	UD20-36_5h_3x	SD/MSG -ARG -HIS -LYS +Canavanine +clonNAT +G418 +Thialysine	cSGA_v3_r1	7	11	4.50128569181	8918.60200903	53.0546581279	254	4.54429319336	663651.998535	11891.8227862	43	5.60620686397	610725.42057	7009.47715386	2634	1173	136	136	145	152	132	1038	0
DLR00014024	8	19	YIL060W	UD20-36_5h_3x	SD/MSG -ARG -HIS -LYS +Canavanine +clonNAT +G418 +Thialysine	cSGA_v3_r1	7	11	4.94806016627	10190.7671509	61.0271524866	254	5.10051291023	760413.90257	6054.39750552	43	6.03187001638	793062.98891	11033.7680092	2772	1172	136	136	149	155	133	987	0
DLR00014024	8	20	YJR058C	UD20-36_5h_3x	SD/MSG -ARG -HIS -LYS +Canavanine +clonNAT +G418 +Thialysine	cSGA_v3_r1	7	11	4.88761290547	9136.30418067	75.4609079356	254	4.89697482865	704406.991291	10299.9077536	43	5.89524458555	699122.989557	10964.0875795	2906	1176	136	136	147	154	133	1070	0
DLR00014024	8	21	YJL158C	UD20-36_5h_3x	SD/MSG -ARG -HIS -LYS +Canavanine +clonNAT +G418 +Thialysine	cSGA_v3_r1	7	11	5.16319466714	9928.02744201	79.4523469332	254	5.11778460968	806037.990083	10116.5735578	43	6.13060018996	801170.987661	10914.0340534	3043	1172	136	136	149	155	133	990	0
DLR00014024	8	22	YIL166C	UD20-36_5h_3x	SD/MSG -ARG -HIS -LYS +Canavanine +clonNAT +G418 +Thialysine	cSGA_v3_r1	7	11	4.69959657359	9099.9866326	69.9408998326	254	4.81527624759	757988.992174	13424.3230051	43	5.81099870333	750031.991054	14002.4927189	3181	1177	136	136	145	152	133	1108	0
DLR00014024	8	23	YJL098W	UD20-36_5h_3x	SD/MSG -ARG -HIS -LYS +Canavanine +clonNAT +G418 +Thialysine	cSGA_v3_r1	7	11	4.65869202385	9357.80935477	112.222581986	254	4.7623716524	831947.994544	14173.8800313	43	5.74830320059	823096.993621	14808.6727537	3318	1170	136	136	145	152	131	1037	0
DLR00014024	8	24	YOR202W	UD20-36_5h_3x	SD/MSG -ARG -HIS -LYS +Canavanine +clonNAT +G418 +Thialysine	cSGA_v3_r1	7	11	4.47240858902	10429.2688149	167.206429728	254	4.6692091396	1060013.99695	24275.906582	43	5.7388127174	959083.66799	16700.7332647	3454	1174	136	136	149	154	130	946	0
DLR00014024	9	1	YOR202W	UD20-36_5h_3x	SD/MSG -ARG -HIS -LYS +Canavanine +clonNAT +G418 +Thialysine	cSGA_v3_r1	7	11	4.46699423331	11150.2136174	185.750821995	254	4.64291600353	851021.996224	14507.7523086	43	5.60805870408	847601.996125	16472.2086424	317	1309	136	136	156	161	135	670	0
DLR00014024	9	2	YIR005W	UD20-36_5h_3x	SD/MSG -ARG -HIS -LYS +Canavanine +clonNAT +G418 +Thialysine	cSGA_v3_r1	7	11	3.54711232441	7077.85605628	69.0615606985	254	3.54112120681	440071.99977	9965.91066604	43	4.42136111522	431162.997834	10369.8225295	456	1308	136	136	141	149	132	838	0
DLR00014024	9	3	YJR005W	UD20-36_5h_3x	SD/MSG -ARG -HIS -LYS +Canavanine +clonNAT +G418 +Thialysine	cSGA_v3_r1	7	11	4.53738959701	9895.58124797	76.5104353026	254	4.7185735376	730238.995793	8462.38696376	43	5.6991174492	725337.994601	9495.12584847	593	1309	136	136	158	164	140	1029	0
DLR00014024	9	4	YIR035C	UD20-36_5h_3x	SD/MSG -ARG -HIS -LYS +Canavanine +clonNAT +G418 +Thialysine	cSGA_v3_r1	7	11	4.3650634492	8361.59310714	56.4501501316	254	4.58151014957	611281.997513	7545.74598857	43	5.55234597881	602409.996193	7884.62828925	729	1314	136	136	157	162	140	985	0
DLR00014024	9	5	YJL168C	UD20-36_5h_3x	SD/MSG -ARG -HIS -LYS +Canavanine +clonNAT +G418 +Thialysine	cSGA_v3_r1	7	11	4.38109296008	8971.23950977	51.0631349246	254	4.56391393474	633083.998979	5737.21669278	43	5.54525088344	627408.997442	6232.8378222	863	1310	136	136	155	161	140	1343	0
DLR00014024	9	6	YIL154C	UD20-36_5h_3x	SD/MSG -ARG -HIS -LYS +Canavanine +clonNAT +G418 +Thialysine	cSGA_v3_r1	7	11	4.35004417435	8635.79038556	51.268207858	254	4.37947964223	572235.99957	7541.25701943	43	5.38565556081	537338.676988	4683.43124394	1004	1310	136	136	148	156	135	1021	0
DLR00014024	9	7	YIL088C	UD20-36_5h_3x	SD/MSG -ARG -HIS -LYS +Canavanine +clonNAT +G418 +Thialysine	cSGA_v3_r1	7	11	4.31980261383	8237.66010062	55.9810699987	254	4.58551822713	573597.197679	5685.35354428	43	5.48751723448	595919.997109	8865.16359241	1133	1307	136	136	154	160	138	1161	0
DLR00014024	9	8	YIR031C	UD20-36_5h_3x	SD/MSG -ARG -HIS -LYS +Canavanine +clonNAT +G418 +Thialysine	cSGA_v3_r1	7	11	4.66633690606	9810.29145683	41.2008988428	254	4.77299132934	708078.994317	8641.22544551	43	5.75667920274	703615.993145	9218.46351057	1265	1319	136	136	153	159	135	1009	8
DLR00014024	9	9	YIL087C	UD20-36_5h_3x	SD/MSG -ARG -HIS -LYS +Canavanine +clonNAT +G418 +Thialysine	cSGA_v3_r1	7	11	4.57012507623	9363.84934558	58.4881685809	254	4.75414163479	695019.994895	8869.06367137	43	5.73338385435	690537.993709	9256.5833325	1404	1313	136	136	153	158	135	1148	18
DLR00014024	9	10	YIL152W	UD20-36_5h_3x	SD/MSG -ARG -HIS -LYS +Canavanine +clonNAT +G418 +Thialysine	cSGA_v3_r1	7	11	4.75355384661	9769.00244385	42.7954051274	254	4.87011396331	764842.993031	9136.3662623	43	5.8578383448	759185.991868	10289.4219565	1548	1308	136	136	155	160	135	915	0
DLR00014024	9	11	YIL101C	UD20-36_5h_3x	SD/MSG -ARG -HIS -LYS +Canavanine +clonNAT +G418 +Thialysine	cSGA_v3_r1	7	11	4.62299891482	9300.64453265	46.739670051	254	4.71531193482	709054.994521	10645.3939171	43	5.69461039266	703822.993704	11723.8009647	1683	1309	136	136	152	157	134	1026	0
DLR00014024	9	12	YIL167W	UD20-36_5h_3x	SD/MSG -ARG -HIS -LYS +Canavanine +clonNAT +G418 +Thialysine	cSGA_v3_r1	7	11	4.57579686076	9451.00850127	44.2597328869	254	4.75689973301	723714.994185	10199.1553667	43	5.74265449422	719939.993168	11148.6484944	1819	1310	136	136	151	156	133	1151	0
DLR00014024	9	13	YIL161W	UD20-36_5h_3x	SD/MSG -ARG -HIS -LYS +Canavanine +clonNAT +G418 +Thialysine	cSGA_v3_r1	7	11	4.65902316174	9320.02796359	50.332446895	254	4.81501005883	716423.99303	10060.7839881	43	5.7999994119	712289.991811	11057.5796506	1954	1309	136	136	150	156	132	1080	0
DLR00014024	9	14	YJL024C	UD20-36_5h_3x	SD/MSG -ARG -HIS -LYS +Canavanine +clonNAT +G418 +Thialysine	cSGA_v3_r1	7	11	4.49452444874	8302.13509055	37.668163114	254	4.66081250015	591237.996746	5973.77437057	43	5.63564943933	587493.99532	6238.99523389	2090	1310	136	136	143	150	129	1248	0
DLR00014024	9	15	YJL172W	UD20-36_5h_3x	SD/MSG -ARG -HIS -LYS +Canavanine +clonNAT +G418 +Thialysine	cSGA_v3_r1	7	11	4.59416144909	8669.63026877	268.323469516	254	4.64035175451	646215.997004	9810.87171298	43	5.61534788739	641225.995908	10230.2829638	2230	1312	136	136	145	151	130	1034	0
DLR00014024	9	16	YJL206C	UD20-36_5h_3x	SD/MSG -ARG -HIS -LYS +Canavanine +clonNAT +G418 +Thialysine	cSGA_v3_r1	7	11	4.74111923444	9860.85525776	47.2851734086	254	4.82889789289	763599.99301	11804.0432323	43	5.82372894912	760091.991781	12966.8084506	2365	1310	136	136	148	154	132	1061	0
DLR00014024	9	17	YJL027C	UD20-36_5h_3x	SD/MSG -ARG -HIS -LYS +Canavanine +clonNAT +G418 +Thialysine	cSGA_v3_r1	7	11	4.72290926414	9195.28851693	49.5106279273	254	4.8358458258	726119.992374	10202.8261848	43	5.83186402265	721305.990957	11368.2004091	2497	1307	136	136	149	155	132	1059	0
DLR00014024	9	18	YIR003W	UD20-36_5h_3x	SD/MSG -ARG -HIS -LYS +Canavanine +clonNAT +G418 +Thialysine	cSGA_v3_r1	7	11	4.7509397693	8668.8503188	42.4883375722	254	4.86690112249	689334.992038	9182.37676483	43	5.8640968661	683316.990315	9828.26214951	2640	1307	136	136	149	155	133	1056	0
DLR00014024	9	19	YJL137C	UD20-36_5h_3x	SD/MSG -ARG -HIS -LYS +Canavanine +clonNAT +G418 +Thialysine	cSGA_v3_r1	7	11	4.71692923503	8393.46909515	41.9253846305	254	4.85643221029	659813.991492	9478.23185961	43	5.85310858531	652284.989721	9973.72731711	2770	1314	136	136	147	154	132	996	0
DLR00014024	9	20	YJR092W	UD20-36_5h_3x	SD/MSG -ARG -HIS -LYS +Canavanine +clonNAT +G418 +Thialysine	cSGA_v3_r1	7	11	4.36343591736	7032.9664115	29.3861947126	254	4.62192499215	539678.994143	7964.45576703	43	5.60041717464	533225.992626	7905.29650438	2909	1310	136	136	144	152	133	1540	0
DLR00014024	9	21	YJR051W	UD20-36_5h_3x	SD/MSG -ARG -HIS -LYS +Canavanine +clonNAT +G418 +Thialysine	cSGA_v3_r1	7	11	4.88402785702	9298.87778792	74.0645582523	254	4.93553765303	760235.990537	11851.0657346	43	6.04267322878	708045.181239	6747.51325316	3041	1309	136	136	148	154	133	1149	0
DLR00014024	9	22	YJR040W	UD20-36_5h_3x	SD/MSG -ARG -HIS -LYS +Canavanine +clonNAT +G418 +Thialysine	cSGA_v3_r1	7	11	4.12524745275	6349.34207892	24.6819201581	254	4.32468279961	427473.999951	5759.27672322	43	5.26829543531	416369.998775	3887.84562549	3183	1307	136	136	129	139	125	913	0
DLR00014024	9	23	YIR028W	UD20-36_5h_3x	SD/MSG -ARG -HIS -LYS +Canavanine +clonNAT +G418 +Thialysine	cSGA_v3_r1	7	11	4.59706940075	9515.14898748	137.513784076	254	4.79903616406	880537.992949	15724.3617612	43	5.78270085207	872781.992425	16793.7325203	3313	1309	136	136	147	153	131	1068	0
DLR00014024	9	24	YOR202W	UD20-36_5h_3x	SD/MSG -ARG -HIS -LYS +Canavanine +clonNAT +G418 +Thialysine	cSGA_v3_r1	7	11	4.47799961673	10510.9729096	182.711040851	254	4.73682872424	1059198.99517	22620.9105664	43	5.70499719647	1052882.99573	24940.5488385	3454	1314	136	136	149	154	129	966	0
DLR00014024	10	1	YOR202W	UD20-36_5h_3x	SD/MSG -ARG -HIS -LYS +Canavanine +clonNAT +G418 +Thialysine	cSGA_v3_r1	7	11	4.4560370888	11028.1217882	185.093928397	254	4.65798002457	779583.514194	10062.7292144	43	5.55423467847	823079.996954	16294.2532292	317	1445	136	136	154	159	134	644	37
DLR00014024	10	2	YJR079W	UD20-36_5h_3x	SD/MSG -ARG -HIS -LYS +Canavanine +clonNAT +G418 +Thialysine	cSGA_v3_r1	7	11	4.4389091992	8747.839485	75.4594838662	254	4.5886181674	648699.9973	8446.06154008	43	5.54740268797	640897.996448	9100.27774041	454	1445	136	136	156	161	138	790	0
DLR00014024	10	3	YJR015W	UD20-36_5h_3x	SD/MSG -ARG -HIS -LYS +Canavanine +clonNAT +G418 +Thialysine	cSGA_v3_r1	7	11	4.7782535543	9981.07626152	84.0349121377	254	4.8811987109	745455.992684	7741.63133536	43	5.86867604366	738518.991493	8534.003874	594	1443	136	136	158	163	140	835	0
DLR00014024	10	4	YJL178C	UD20-36_5h_3x	SD/MSG -ARG -HIS -LYS +Canavanine +clonNAT +G418 +Thialysine	cSGA_v3_r1	7	11	4.1401652234	7451.28030412	44.7388507771	254	4.31504433893	533445.999346	7645.28273867	43	5.25784737837	523416.998833	7708.87662371	732	1445	136	136	154	161	141	1061	0
DLR00014024	10	5	YJR098C	UD20-36_5h_3x	SD/MSG -ARG -HIS -LYS +Canavanine +clonNAT +G418 +Thialysine	cSGA_v3_r1	7	11	4.61163449742	10017.1914787	48.7354663969	254	4.73841761114	728413.996885	6801.64422703	43	5.72220779692	722951.995312	7599.80261092	865	1445	136	136	158	163	140	946	0
DLR00014024	10	6	YJL062W	UD20-36_5h_3x	SD/MSG -ARG -HIS -LYS +Canavanine +clonNAT +G418 +Thialysine	cSGA_v3_r1	7	11	4.34792729289	8875.42270882	85.080872991	254	4.53034572029	669421.99802	10628.0437049	43	5.49678819504	662344.997188	11429.0240122	1004	1444	136	136	157	163	140	1051	0
DLR00014024	10	7	YJR087W	UD20-36_5h_3x	SD/MSG -ARG -HIS -LYS +Canavanine +clonNAT +G418 +Thialysine	cSGA_v3_r1	7	11	3.88336910414	7178.6792298	42.8534621188	254	4.14861759944	480600.999389	8350.75207186	43	5.12928632785	445289.71639	4495.62669895	1138	1444	136	136	146	154	135	1256	0
DLR00014024	10	8	YJR053W	UD20-36_5h_3x	SD/MSG -ARG -HIS -LYS +Canavanine +clonNAT +G418 +Thialysine	cSGA_v3_r1	7	11	4.52672262271	8657.69106385	48.5296115186	254	4.67119490981	638676.99608	7627.31972914	43	5.64343190928	631999.994885	8065.61359232	1272	1445	136	136	153	159	136	941	0
DLR00014024	10	9	YJL095W	UD20-36_5h_3x	SD/MSG -ARG -HIS -LYS +Canavanine +clonNAT +G418 +Thialysine	cSGA_v3_r1	7	11	4.57578011686	9394.16329774	42.1800577846	254	4.76819853462	686558.995614	7398.8025958	43	5.75629352366	681214.993988	7973.01748044	1409	1447	136	136	151	156	132	941	0
DLR00014024	10	10	YJR060W	UD20-36_5h_3x	SD/MSG -ARG -HIS -LYS +Canavanine +clonNAT +G418 +Thialysine	cSGA_v3_r1	7	11	4.40111050386	7341.58146381	26.5308208422	254	4.60634787383	512783.996926	4686.00562005	43	5.56299560606	504444.99528	4803.70549505	1541	1448	136	136	146	152	131	770	0
DLR00014024	10	11	YIL073C	UD20-36_5h_3x	SD/MSG -ARG -HIS -LYS +Canavanine +clonNAT +G418 +Thialysine	cSGA_v3_r1	7	11	4.69043211381	10361.4177347	45.6344435855	254	4.81564199119	802781.994938	10359.1935532	43	5.80499049325	799389.993818	11605.4878229	1684	1444	136	136	153	158	134	1136	0
DLR00014024	10	12	YIL090W	UD20-36_5h_3x	SD/MSG -ARG -HIS -LYS +Canavanine +clonNAT +G418 +Thialysine	cSGA_v3_r1	7	11	0	11	5.17782237932	254	7.38896208121	35315.1	1511.67606759	43	2.75787949916	10718.0468905	101.38962356	1820	1454	136	136	129	139	127	119	0
DLR00014024	10	13	YIR007W	UD20-36_5h_3x	SD/MSG -ARG -HIS -LYS +Canavanine +clonNAT +G418 +Thialysine	cSGA_v3_r1	7	11	4.71916949005	9430.01620988	57.6676778046	254	4.84433463424	750379.992876	9483.87355175	43	5.82975458935	744871.991771	10718.1252715	1956	1446	136	136	152	157	133	934	0
DLR00014024	10	14	YIL134W	UD20-36_5h_3x	SD/MSG -ARG -HIS -LYS +Canavanine +clonNAT +G418 +Thialysine	cSGA_v3_r1	7	11	3.57664519053	5046.03075277	31.9909272004	254	3.80700651245	271158.000023	4066.72793658	43	4.65231867417	261001.94136	837.545810071	2099	1449	136	136	124	135	121	721	0
DLR00014024	10	15	YJR077C	UD20-36_5h_3x	SD/MSG -ARG -HIS -LYS +Canavanine +clonNAT +G418 +Thialysine	cSGA_v3_r1	7	11	4.82438469735	9494.71238431	30.6804515442	254	4.84733826249	689840.994393	6969.07130589	43	5.83918177273	685012.992542	7453.78268886	2229	1447	136	136	144	151	130	956	0
DLR00014024	10	16	YJL131C	UD20-36_5h_3x	SD/MSG -ARG -HIS -LYS +Canavanine +clonNAT +G418 +Thialysine	cSGA_v3_r1	7	11	4.88209799831	9688.61241536	40.722441527	254	4.9716980396	772723.991611	9261.48034229	43	5.9720981102	767475.989933	10272.0128521	2364	1446	136	136	149	155	131	943	0
DLR00014024	10	17	YJL066C	UD20-36_5h_3x	SD/MSG -ARG -HIS -LYS +Canavanine +clonNAT +G418 +Thialysine	cSGA_v3_r1	7	11	5.20217760866	10218.3289969	65.1690738057	254	5.27036843785	808928.337203	5691.99282566	43	6.19498818835	841237.987454	11037.7873263	2504	1444	136	136	152	157	132	943	0
DLR00014024	10	18	YJR084W	UD20-36_5h_3x	SD/MSG -ARG -HIS -LYS +Canavanine +clonNAT +G418 +Thialysine	cSGA_v3_r1	7	11	5.12293377913	9794.90032237	46.0416777901	254	5.14736219393	780000.99006	9187.71535296	43	6.15802435176	774415.987571	10024.5540735	2638	1448	136	136	149	155	131	856	0
DLR00014024	10	19	YJL153C	UD20-36_5h_3x	SD/MSG -ARG -HIS -LYS +Canavanine +clonNAT +G418 +Thialysine	cSGA_v3_r1	7	11	4.8882594162	8998.44285059	32.1224188328	254	5.04730647709	667726.872085	5584.78170484	43	5.96531977953	694698.988555	10107.2396767	2773	1446	136	136	147	153	132	980	0
DLR00014024	10	20	YJR078W	UD20-36_5h_3x	SD/MSG -ARG -HIS -LYS +Canavanine +clonNAT +G418 +Thialysine	cSGA_v3_r1	7	11	4.93368899557	9075.67125695	58.283479685	254	5.01222304528	722430.990518	8985.06337159	43	6.01532930507	715897.988354	9588.94855364	2908	1448	136	136	147	154	132	989	0
DLR00014024	10	21	YIR029W	UD20-36_5h_3x	SD/MSG -ARG -HIS -LYS +Canavanine +clonNAT +G418 +Thialysine	cSGA_v3_r1	7	11	4.79880367371	9265.94640362	56.6017240886	254	4.92526540607	754945.99123	10167.4622538	43	6.01588259869	709489.294897	6099.59836501	3046	1444	136	136	147	153	133	1193	0
DLR00014024	10	22	YJR097W	UD20-36_5h_3x	SD/MSG -ARG -HIS -LYS +Canavanine +clonNAT +G418 +Thialysine	cSGA_v3_r1	7	11	4.38368783138	8469.34018653	74.0120081519	254	4.62943992831	684563.996706	10236.6606701	43	5.60596305055	676184.995874	10472.9555931	3178	1448	136	136	141	149	130	1212	0
DLR00014024	10	23	YJL071W	UD20-36_5h_3x	SD/MSG -ARG -HIS -LYS +Canavanine +clonNAT +G418 +Thialysine	cSGA_v3_r1	7	11	0.5	1327.5	169.742811588	254	11.3388774591	44037	2718.70461024	43	0.5	6903.9	892.540862172	3316	1454	136	136	98	103	101	15	0
DLR00014024	10	24	YOR202W	UD20-36_5h_3x	SD/MSG -ARG -HIS -LYS +Canavanine +clonNAT +G418 +Thialysine	cSGA_v3_r1	7	11	4.61873027494	11144.1568173	218.825746402	254	4.82672143373	1128164.99402	23134.1756167	43	5.80075331607	1123292.99424	25809.5836961	3456	1447	136	136	149	154	128	884	0
DLR00014024	11	1	YOR202W	UD20-36_5h_3x	SD/MSG -ARG -HIS -LYS +Canavanine +clonNAT +G418 +Thialysine	cSGA_v3_r1	7	11	4.58295567767	11932.8347808	188.741228407	254	4.6879886732	889186.996085	14562.0706794	43	5.66061051785	885950.995763	16617.40151	317	1582	136	136	155	159	134	551	16
DLR00014024	11	2	YJL217W	UD20-36_5h_3x	SD/MSG -ARG -HIS -LYS +Canavanine +clonNAT +G418 +Thialysine	cSGA_v3_r1	7	11	4.49836747509	9753.00026615	77.3093844526	254	4.65289478016	726203.996475	9589.71154353	43	5.62824796748	719688.995837	10633.5204647	458	1583	136	136	156	161	138	793	0
DLR00014024	11	3	YIL173W	UD20-36_5h_3x	SD/MSG -ARG -HIS -LYS +Canavanine +clonNAT +G418 +Thialysine	cSGA_v3_r1	7	11	4.51083566761	9125.23007603	76.8726643032	254	4.66294169723	664687.995466	8316.3213361	43	5.63231684632	658093.994613	8748.42234536	590	1579	136	136	156	161	139	1006	0
DLR00014024	11	4	YJL165C	UD20-36_5h_3x	SD/MSG -ARG -HIS -LYS +Canavanine +clonNAT +G418 +Thialysine	cSGA_v3_r1	7	11	3.64052132894	5797.14510903	41.8268156086	254	3.90200681616	393367.999133	8522.80268304	43	4.79132145942	382447.999839	8175.26367275	726	1584	136	136	147	155	138	1177	0
DLR00014024	11	5	YJL176C	UD20-36_5h_3x	SD/MSG -ARG -HIS -LYS +Canavanine +clonNAT +G418 +Thialysine	cSGA_v3_r1	7	11	4.29526179373	8221.92686553	67.3900217307	254	4.53904719026	612372.997974	7296.55654933	43	5.4961897602	604880.996868	7913.53472347	869	1583	136	136	158	164	141	1170	0
DLR00014024	11	6	YJL124C	UD20-36_5h_3x	SD/MSG -ARG -HIS -LYS +Canavanine +clonNAT +G418 +Thialysine	cSGA_v3_r1	7	11	3.88443088228	7205.57316826	32.7306493691	254	3.98771759005	440812.999876	5802.11599833	43	4.89912172778	432164.999795	4764.83266485	1000	1579	136	136	143	151	132	1070	0
DLR00014024	11	7	YJL020C	UD20-36_5h_3x	SD/MSG -ARG -HIS -LYS +Canavanine +clonNAT +G418 +Thialysine	cSGA_v3_r1	7	11	4.49240615873	9101.58030081	52.7512300201	254	4.7095572939	676102.995651	7598.51883259	43	5.68461834125	669803.994564	7825.26260899	1134	1584	136	136	156	162	138	1081	0
DLR00014024	11	8	YIL139C	UD20-36_5h_3x	SD/MSG -ARG -HIS -LYS +Canavanine +clonNAT +G418 +Thialysine	cSGA_v3_r1	7	11	4.50895491698	9450.17625237	40.7451495411	254	4.68049544978	694066.996866	8446.62915277	43	5.66595870502	688818.995517	9172.23656237	1275	1581	136	136	152	158	135	1010	0
DLR00014024	11	9	YIL064W	UD20-36_5h_3x	SD/MSG -ARG -HIS -LYS +Canavanine +clonNAT +G418 +Thialysine	cSGA_v3_r1	7	11	4.57374713614	9427.99554009	49.0445428762	254	4.67492184471	694574.996775	9309.75748173	43	5.65288171228	690205.995819	10385.8247387	1409	1582	136	136	150	157	134	995	0
DLR00014024	11	10	YJL211C	UD20-36_5h_3x	SD/MSG -ARG -HIS -LYS +Canavanine +clonNAT +G418 +Thialysine	cSGA_v3_r1	7	11	4.24730656571	6550.27349316	31.8236889325	254	4.49484228394	421077.714926	4636.58109967	43	5.37405242853	441021.997054	7708.44043424	1549	1577	136	136	142	149	131	1226	0
DLR00014024	11	11	YJR096W	UD20-36_5h_3x	SD/MSG -ARG -HIS -LYS +Canavanine +clonNAT +G418 +Thialysine	cSGA_v3_r1	7	11	4.62780286619	9101.30221747	43.1493159958	254	4.81229945955	702099.994258	7696.41505815	43	5.79600939211	697785.992836	8740.87560857	1681	1585	136	136	152	157	133	1103	0
DLR00014024	11	12	YJL093C	UD20-36_5h_3x	SD/MSG -ARG -HIS -LYS +Canavanine +clonNAT +G418 +Thialysine	cSGA_v3_r1	7	11	4.78081018394	9700.49610316	43.7664064805	254	4.92784892962	771849.9924	8564.37208265	43	5.91978377869	766698.990879	9718.29767204	1817	1586	136	136	153	158	132	917	0
DLR00014024	11	13	YJL188C	UD20-36_5h_3x	SD/MSG -ARG -HIS -LYS +Canavanine +clonNAT +G418 +Thialysine	cSGA_v3_r1	7	11	4.69571094366	9309.16052938	42.9440161043	254	4.84294885543	711878.993109	8288.37668938	43	5.83389315056	706349.991662	9155.72473819	1952	1585	136	136	148	154	131	960	0
DLR00014024	11	14	YJL057C	UD20-36_5h_3x	SD/MSG -ARG -HIS -LYS +Canavanine +clonNAT +G418 +Thialysine	cSGA_v3_r1	7	11	4.8264253022	9776.75556023	45.1192911303	254	4.97337155737	789909.991653	8828.79917527	43	5.97055626979	785414.990227	10036.4632052	2091	1584	136	136	152	157	132	1034	0
DLR00014024	11	15	YJR033C	UD20-36_5h_3x	SD/MSG -ARG -HIS -LYS +Canavanine +clonNAT +G418 +Thialysine	cSGA_v3_r1	7	11	4.23353991367	6428.20362711	18.1166455392	254	4.46190015336	437810.99919	3713.16306989	43	5.39923682762	431687.998227	3237.24781029	2220	1582	136	136	137	145	128	1090	0
DLR00014024	11	16	YJL053W	UD20-36_5h_3x	SD/MSG -ARG -HIS -LYS +Canavanine +clonNAT +G418 +Thialysine	cSGA_v3_r1	7	11	3.94490543536	5011.29164238	23.9891585084	254	4.1702902585	329280.999819	4924.22649615	43	5.08259633502	322934.999047	4262.30902389	2363	1582	136	136	133	142	126	1511	0
DLR00014024	11	17	YJR048W	UD20-36_5h_3x	SD/MSG -ARG -HIS -LYS +Canavanine +clonNAT +G418 +Thialysine	cSGA_v3_r1	7	11	4.76948871073	9352.84851804	47.9121557927	254	4.85936582467	729803.99289	10250.5705732	43	5.85518719504	724885.99121	10967.3595988	2496	1584	136	136	146	152	130	1094	0
DLR00014024	11	18	YIL095W	UD20-36_5h_3x	SD/MSG -ARG -HIS -LYS +Canavanine +clonNAT +G418 +Thialysine	cSGA_v3_r1	7	11	4.68745404362	8946.11429876	35.6154614754	254	4.8052233345	667170.993561	8325.06205873	43	5.80180979781	661312.991734	8901.80745997	2636	1584	136	136	142	149	129	964	0
DLR00014024	11	19	YJL067W	UD20-36_5h_3x	SD/MSG -ARG -HIS -LYS +Canavanine +clonNAT +G418 +Thialysine	cSGA_v3_r1	7	11	4.97074791438	9172.60692432	59.5670782298	254	5.02804719067	731754.99027	9436.18443956	43	6.03116907793	726430.98814	10038.1965806	2770	1583	136	136	147	154	132	1054	0
DLR00014024	11	20	YJR020W	UD20-36_5h_3x	SD/MSG -ARG -HIS -LYS +Canavanine +clonNAT +G418 +Thialysine	cSGA_v3_r1	7	11	4.5889593943	8088.01133367	42.210623531	254	4.78505566372	638217.992205	9552.61318306	43	5.78084504712	631839.99053	9838.67889185	2907	1587	136	136	145	152	132	1311	0
DLR00014024	11	21	YJR094C	UD20-36_5h_3x	SD/MSG -ARG -HIS -LYS +Canavanine +clonNAT +G418 +Thialysine	cSGA_v3_r1	7	11	4.63838240408	8660.98034914	77.0465989796	254	4.87583581313	715432.991308	10063.9670919	43	5.96206553333	671186.05149	6081.6380708	3043	1584	136	136	146	153	132	1176	0
DLR00014024	11	22	YIR019C	UD20-36_5h_3x	SD/MSG -ARG -HIS -LYS +Canavanine +clonNAT +G418 +Thialysine	cSGA_v3_r1	7	11	4.29454847289	7218.67214493	61.0742264388	254	4.56583619147	603016.996285	10247.6414468	43	5.53058310986	592105.995588	9982.89072597	3181	1588	136	136	142	149	130	1238	0
DLR00014024	11	23	YJL044C	UD20-36_5h_3x	SD/MSG -ARG -HIS -LYS +Canavanine +clonNAT +G418 +Thialysine	cSGA_v3_r1	7	11	4.57545543613	9010.23571993	124.023483074	254	4.80000445547	838391.992545	14924.1424777	43	5.77946913297	829620.991947	15745.5195107	3313	1583	136	136	146	151	129	1128	0
DLR00014024	11	24	YOR202W	UD20-36_5h_3x	SD/MSG -ARG -HIS -LYS +Canavanine +clonNAT +G418 +Thialysine	cSGA_v3_r1	7	11	4.46439702057	10679.2493582	285.78361545	254	4.76353584389	972768.024347	14634.4119106	43	5.6464441308	1039654.99669	23941.4615561	3454	1583	136	136	147	152	128	904	0
DLR00014024	12	1	YOR202W	UD20-36_5h_3x	SD/MSG -ARG -HIS -LYS +Canavanine +clonNAT +G418 +Thialysine	cSGA_v3_r1	7	11	4.32061986777	10663.5980676	164.157677002	254	4.44945577493	787010.99864	13810.3030529	43	5.40499571623	781710.998942	15430.4105818	321	1717	136	136	153	158	134	579	0
DLR00014024	12	2	YJR061W	UD20-36_5h_3x	SD/MSG -ARG -HIS -LYS +Canavanine +clonNAT +G418 +Thialysine	cSGA_v3_r1	7	11	4.4611181885	8985.79285244	94.4354007325	254	4.66143587983	693340.994677	9751.63101344	43	5.63031693462	686979.994117	11158.3676233	454	1720	136	136	157	162	138	844	0
DLR00014024	12	3	YJL216C	UD20-36_5h_3x	SD/MSG -ARG -HIS -LYS +Canavanine +clonNAT +G418 +Thialysine	cSGA_v3_r1	7	11	4.58823153237	9415.06601661	88.1492371327	254	4.71693425742	691047.995264	8564.0348198	43	5.6957214696	684059.994109	8873.94605652	597	1718	136	136	156	161	138	935	0
DLR00014024	12	4	YJL112W	UD20-36_5h_3x	SD/MSG -ARG -HIS -LYS +Canavanine +clonNAT +G418 +Thialysine	cSGA_v3_r1	7	11	4.35796248695	8603.82268886	75.404670718	254	4.57837883147	607105.016159	6074.80235513	43	5.49027810738	625298.997354	8731.62486498	730	1717	136	136	156	162	140	936	0
DLR00014024	12	5	YJR043C	UD20-36_5h_3x	SD/MSG -ARG -HIS -LYS +Canavanine +clonNAT +G418 +Thialysine	cSGA_v3_r1	7	11	3.70289630812	5927.79018994	43.0635061515	254	3.88410390103	409673.999413	8719.25355883	43	4.76947912924	399366.999604	8210.55769417	862	1716	136	136	150	157	138	1247	0
DLR00014024	12	6	YIL110W	UD20-36_5h_3x	SD/MSG -ARG -HIS -LYS +Canavanine +clonNAT +G418 +Thialysine	cSGA_v3_r1	7	11	3.56308166865	5777.55324933	33.0708203863	254	3.67509548476	361220.999812	7970.94564803	43	4.54053426523	355368.998191	7157.5374598	1000	1720	136	136	142	151	135	1819	0
DLR00014024	12	7	YJL051W	UD20-36_5h_3x	SD/MSG -ARG -HIS -LYS +Canavanine +clonNAT +G418 +Thialysine	cSGA_v3_r1	7	11	4.2451659494	7818.83888375	33.1869780441	254	4.55019978496	548187.720424	5148.03228235	43	5.46349504777	561087.997504	6830.81114235	1134	1714	136	136	153	159	137	1072	0
DLR00014024	12	8	YJR036C	UD20-36_5h_3x	SD/MSG -ARG -HIS -LYS +Canavanine +clonNAT +G418 +Thialysine	cSGA_v3_r1	7	11	4.57584903866	8914.21527598	47.4005599481	254	4.77764824586	672660.993935	7231.12645877	43	5.76264575836	666919.992506	8059.60066296	1272	1717	136	136	154	159	136	1032	0
DLR00014024	12	9	YJL191W	UD20-36_5h_3x	SD/MSG -ARG -HIS -LYS +Canavanine +clonNAT +G418 +Thialysine	cSGA_v3_r1	7	11	4.51601110504	8619.02748062	43.7852691984	254	4.72904011211	647061.994361	7031.28862725	43	5.70872829141	641310.993146	8008.94144482	1409	1719	136	136	151	157	134	955	0
DLR00014024	12	10	YIL112W	UD20-36_5h_3x	SD/MSG -ARG -HIS -LYS +Canavanine +clonNAT +G418 +Thialysine	cSGA_v3_r1	7	11	4.53304250779	8512.63018014	42.4298897139	254	4.65003175215	661197.995854	8467.77106195	43	5.62621844164	655856.994942	9515.48829744	1549	1720	136	136	152	158	135	1217	0
DLR00014024	12	11	YIL170W	UD20-36_5h_3x	SD/MSG -ARG -HIS -LYS +Canavanine +clonNAT +G418 +Thialysine	cSGA_v3_r1	7	11	4.58886429876	9263.87407365	43.9205012364	254	4.75553664292	707245.995077	8955.18813408	43	5.73834232715	703496.993833	9867.15909632	1681	1718	136	136	150	155	132	1104	0
DLR00014024	12	12	YIL133C	UD20-36_5h_3x	SD/MSG -ARG -HIS -LYS +Canavanine +clonNAT +G418 +Thialysine	cSGA_v3_r1	7	11	4.28994656702	8004.76173461	36.9260987687	254	4.41987187343	580468.999452	9713.64079069	43	5.38017491455	576384.998682	10331.0467863	1818	1719	136	136	144	150	129	1294	0
DLR00014024	12	13	YIL146C	UD20-36_5h_3x	SD/MSG -ARG -HIS -LYS +Canavanine +clonNAT +G418 +Thialysine	cSGA_v3_r1	7	11	4.7796377842	9718.95512938	51.1852278816	254	4.90761598236	768845.992518	9133.28583622	43	5.90141328963	764659.991199	10191.5681848	1955	1718	136	136	149	154	130	1053	0
DLR00014024	12	14	YIL079C	UD20-36_5h_3x	SD/MSG -ARG -HIS -LYS +Canavanine +clonNAT +G418 +Thialysine	cSGA_v3_r1	7	11	4.79566206386	9254.19587785	60.9603599094	254	4.87693586399	737223.992175	10584.726016	43	5.86796161031	731631.990706	11481.924847	2092	1719	136	136	148	154	130	899	0
DLR00014024	12	15	YIL066C	UD20-36_5h_3x	SD/MSG -ARG -HIS -LYS +Canavanine +clonNAT +G418 +Thialysine	cSGA_v3_r1	7	11	4.60315514691	9485.73481648	42.9153925917	254	4.76747455364	744142.994997	10730.2946296	43	5.75905270658	740569.993661	11681.884696	2229	1717	136	136	146	152	130	1196	0
DLR00014024	12	16	YIR044C	UD20-36_5h_3x	SD/MSG -ARG -HIS -LYS +Canavanine +clonNAT +G418 +Thialysine	cSGA_v3_r1	7	11	4.74797927296	9102.76307965	105.875987616	254	4.86491209275	725536.993356	9266.53138635	43	5.85609258684	719655.991713	9891.38939751	2365	1719	136	136	147	153	130	917	0
DLR00014024	12	17	YIR037W	UD20-36_5h_3x	SD/MSG -ARG -HIS -LYS +Canavanine +clonNAT +G418 +Thialysine	cSGA_v3_r1	7	11	4.81933866817	9611.82107255	45.4268011402	254	4.87553425721	746147.992237	11387.341837	43	5.87675811306	740785.99055	12082.686239	2498	1717	136	136	144	150	128	929	0
DLR00014024	12	18	YJL059W	UD20-36_5h_3x	SD/MSG -ARG -HIS -LYS +Canavanine +clonNAT +G418 +Thialysine	cSGA_v3_r1	7	11	4.86905722109	8623.90724285	34.8812651155	254	5.02695925212	649751.77477	5186.65299785	43	5.94702268827	673638.989035	9205.84553706	2640	1721	136	136	145	152	130	980	0
DLR00014024	12	19	YIR043C	UD20-36_5h_3x	SD/MSG -ARG -HIS -LYS +Canavanine +clonNAT +G418 +Thialysine	cSGA_v3_r1	7	11	4.98781836852	10031.6994858	69.7272522232	254	5.12747875512	759819.701669	5727.62471893	43	6.06371241679	789779.988654	10379.6629537	2771	1716	136	136	146	152	131	1005	0
DLR00014024	12	20	YIL153W	UD20-36_5h_3x	SD/MSG -ARG -HIS -LYS +Canavanine +clonNAT +G418 +Thialysine	cSGA_v3_r1	7	11	4.47113684161	7692.61995071	39.8008398856	254	4.55073243658	542282.99674	8157.39000803	43	5.52163454011	535023.995667	8231.28431906	2909	1720	136	136	135	144	126	1023	0
DLR00014024	12	21	YJL152W	UD20-36_5h_3x	SD/MSG -ARG -HIS -LYS +Canavanine +clonNAT +G418 +Thialysine	cSGA_v3_r1	7	11	4.9207963211	9548.37065811	89.3754162986	254	4.9925211769	800391.991358	10180.3868394	43	5.99930251044	793056.989543	10593.918703	3044	1716	136	136	147	153	132	1051	0
DLR00014024	12	22	YJR062C	UD20-36_5h_3x	SD/MSG -ARG -HIS -LYS +Canavanine +clonNAT +G418 +Thialysine	cSGA_v3_r1	7	11	4.6133480484	8883.42226534	74.7987360216	254	4.78461422994	763695.994482	11504.6851651	43	5.76823756943	753742.993326	11507.0005043	3181	1720	136	136	143	150	130	1122	0
DLR00014024	12	23	YJL089W	UD20-36_5h_3x	SD/MSG -ARG -HIS -LYS +Canavanine +clonNAT +G418 +Thialysine	cSGA_v3_r1	7	11	4.82343836624	10021.4720773	138.325438872	254	4.92629179764	928519.991438	15113.4965131	43	5.92342424624	920377.990419	16249.4802853	3319	1717	136	136	144	150	128	937	0
DLR00014024	12	24	YOR202W	UD20-36_5h_3x	SD/MSG -ARG -HIS -LYS +Canavanine +clonNAT +G418 +Thialysine	cSGA_v3_r1	7	11	4.53214915957	10174.1415564	317.206640799	254	4.80674604384	1017822.99224	21042.4003893	43	5.77360656612	1011023.99246	23288.1575801	3455	1716	136	136	148	152	127	867	0
DLR00014024	13	1	YOR202W	UD20-36_5h_3x	SD/MSG -ARG -HIS -LYS +Canavanine +clonNAT +G418 +Thialysine	cSGA_v3_r1	7	11	4.4396718224	10950.510355	182.444561383	254	4.63578377287	780308.830186	10364.764071	43	5.53065880995	823153.997353	16402.2465076	320	1854	136	136	154	158	133	601	0
DLR00014024	13	2	YJL028W	UD20-36_5h_3x	SD/MSG -ARG -HIS -LYS +Canavanine +clonNAT +G418 +Thialysine	cSGA_v3_r1	7	11	4.49622243988	9440.29472199	99.0731343018	254	4.69597829368	725518.995051	9492.5809362	43	5.67379394861	718775.994292	10772.1305329	458	1854	136	136	156	161	137	789	0
DLR00014024	13	3	YJL159W	UD20-36_5h_3x	SD/MSG -ARG -HIS -LYS +Canavanine +clonNAT +G418 +Thialysine	cSGA_v3_r1	7	11	4.58632851879	9624.39468751	68.5455891995	254	4.71174488131	699703.995935	8154.02889002	43	5.69080791848	692595.994696	8820.49461436	594	1852	136	136	155	160	137	745	0
DLR00014024	13	4	YJL138C	UD20-36_5h_3x	SD/MSG -ARG -HIS -LYS +Canavanine +clonNAT +G418 +Thialysine	cSGA_v3_r1	7	11	3.9259939421	6778.180949	56.2789418017	254	4.09837702093	449962.998888	9542.13224393	43	5.01871923487	440401.999404	9161.75739007	733	1851	136	136	147	154	136	1166	0
DLR00014024	13	5	YIR013C	UD20-36_5h_3x	SD/MSG -ARG -HIS -LYS +Canavanine +clonNAT +G418 +Thialysine	cSGA_v3_r1	7	11	4.65831224539	9875.45177966	84.2446409353	254	4.8226330914	732757.994302	7689.90755705	43	5.80665264766	727078.993108	7897.54142016	864	1853	136	136	158	163	140	1026	0
DLR00014024	13	6	YIL097W	UD20-36_5h_3x	SD/MSG -ARG -HIS -LYS +Canavanine +clonNAT +G418 +Thialysine	cSGA_v3_r1	7	11	4.43197919567	8634.67641972	71.0908008421	254	4.68905045849	608686.59525	8232.33814988	43	5.54861893002	656401.995343	15293.1985039	1004	1853	136	136	157	163	141	1071	0
DLR00014024	13	7	YIR009W	UD20-36_5h_3x	SD/MSG -ARG -HIS -LYS +Canavanine +clonNAT +G418 +Thialysine	cSGA_v3_r1	7	11	4.76706510818	9758.66909483	78.1398513203	254	4.88372893415	737665.992849	7646.2202751	43	5.87556857405	732280.991424	8619.74506946	1132	1853	136	136	156	161	137	967	0
DLR00014024	13	8	YJR035W	UD20-36_5h_3x	SD/MSG -ARG -HIS -LYS +Canavanine +clonNAT +G418 +Thialysine	cSGA_v3_r1	7	11	4.58914917495	9104.3174961	54.322088034	254	4.72692662058	671020.994669	7748.62442023	43	5.71231538343	665640.993543	8599.79664602	1274	1857	136	136	152	157	135	1052	0
DLR00014024	13	9	YIL108W	UD20-36_5h_3x	SD/MSG -ARG -HIS -LYS +Canavanine +clonNAT +G418 +Thialysine	cSGA_v3_r1	7	11	4.57024579797	9242.48670857	50.7029576037	254	4.7729404691	689796.994126	7379.92118267	43	5.76216248958	685702.993043	8342.73972806	1407	1854	136	136	151	157	134	1179	0
DLR00014024	13	10	YIR027C	UD20-36_5h_3x	SD/MSG -ARG -HIS -LYS +Canavanine +clonNAT +G418 +Thialysine	cSGA_v3_r1	7	11	4.74760369184	9572.42817186	42.9883482526	254	4.89860109005	739835.99291	7666.94706566	43	5.89170296712	734485.991487	8690.38575292	1545	1853	136	136	152	158	133	956	0
DLR00014024	13	11	YJL144W	UD20-36_5h_3x	SD/MSG -ARG -HIS -LYS +Canavanine +clonNAT +G418 +Thialysine	cSGA_v3_r1	7	11	4.73399878768	9511.71994321	55.8007734716	254	4.9079040556	753418.991986	9039.69813649	43	5.90011184822	749220.990732	10084.6312766	1680	1862	136	136	152	157	133	1077	0
DLR00014024	13	12	YIL124W	UD20-36_5h_3x	SD/MSG -ARG -HIS -LYS +Canavanine +clonNAT +G418 +Thialysine	cSGA_v3_r1	7	11	4.68449517807	9297.92231928	55.7747817513	254	4.84879083153	723527.993036	8771.75142613	43	5.83771334765	718272.991638	9765.5610297	1821	1856	136	136	149	155	130	918	0
DLR00014024	13	13	YJL084C	UD20-36_5h_3x	SD/MSG -ARG -HIS -LYS +Canavanine +clonNAT +G418 +Thialysine	cSGA_v3_r1	7	11	4.77162731675	9581.45065478	52.4953681664	254	4.89266812423	763902.992013	11052.2206019	43	5.88887257029	759136.990615	12048.5907431	1951	1858	136	136	149	155	130	1048	0
DLR00014024	13	14	YJL210W	UD20-36_5h_3x	SD/MSG -ARG -HIS -LYS +Canavanine +clonNAT +G418 +Thialysine	cSGA_v3_r1	7	11	4.60224411374	7506.63300983	36.9202823134	254	4.63971948242	532034.994352	9356.68191954	43	5.61835864957	526255.992762	9612.8152535	2089	1856	136	136	138	145	127	1193	0
DLR00014024	13	15	YJL193W	UD20-36_5h_3x	SD/MSG -ARG -HIS -LYS +Canavanine +clonNAT +G418 +Thialysine	cSGA_v3_r1	7	11	4.83662540115	10060.2432905	60.2958551846	254	4.96162622026	814412.991854	10634.5527715	43	5.96415635319	810475.990368	11619.1050964	2224	1856	136	136	148	153	130	1046	0
DLR00014024	13	16	YJL043W	UD20-36_5h_3x	SD/MSG -ARG -HIS -LYS +Canavanine +clonNAT +G418 +Thialysine	cSGA_v3_r1	7	11	4.7647302291	9085.67718773	38.7870030293	254	4.89976199561	724637.992281	8724.5413342	43	5.89507396489	719317.990647	9675.29573668	2366	1856	136	136	146	152	129	1054	0
DLR00014024	13	17	YIR025W	UD20-36_5h_3x	SD/MSG -ARG -HIS -LYS +Canavanine +clonNAT +G418 +Thialysine	cSGA_v3_r1	7	11	4.87428519065	9572.34745014	46.3718185899	254	4.97753389922	752284.99132	9575.55521946	43	5.98158954904	747403.989259	10320.8336958	2499	1856	136	136	145	151	129	1015	0
DLR00014024	13	18	YIL070C	UD20-36_5h_3x	SD/MSG -ARG -HIS -LYS +Canavanine +clonNAT +G418 +Thialysine	cSGA_v3_r1	7	11	5.0998603788	9973.47090262	45.5924659089	254	5.16129853811	808878.990211	9430.5443698	43	6.17667221846	803009.987795	10042.3556783	2636	1856	136	136	147	153	130	970	0
DLR00014024	13	19	YJL042W	UD20-36_5h_3x	SD/MSG -ARG -HIS -LYS +Canavanine +clonNAT +G418 +Thialysine	cSGA_v3_r1	7	11	4.65751944147	8766.77549415	38.6942196805	254	4.78321818606	651561.993956	9918.40471964	43	5.77911612816	645066.991941	10173.6790779	2768	1855	136	136	140	147	127	1018	0
DLR00014024	13	20	YIL093C	UD20-36_5h_3x	SD/MSG -ARG -HIS -LYS +Canavanine +clonNAT +G418 +Thialysine	cSGA_v3_r1	7	11	4.80136984141	8890.1830894	56.7205542201	254	4.8841022059	710499.992394	8730.17082746	43	5.8813626978	702723.990708	9168.09408396	2909	1854	136	136	144	150	130	970	0
DLR00014024	13	21	YJR070C	UD20-36_5h_3x	SD/MSG -ARG -HIS -LYS +Canavanine +clonNAT +G418 +Thialysine	cSGA_v3_r1	7	11	4.31530829412	7304.75214538	59.5019633659	254	4.49996776009	552983.99891	8016.14691147	43	5.46550968074	544426.997419	7183.83110983	3043	1855	136	136	136	144	128	1338	0
DLR00014024	13	22	YIR034C	UD20-36_5h_3x	SD/MSG -ARG -HIS -LYS +Canavanine +clonNAT +G418 +Thialysine	cSGA_v3_r1	7	11	0.5	222.3	45.4197309678	254	12	37053	977.525692229	43	0.544367655047	1517.99998849	262.831482008	3180	1862	136	136	89	101	96	3	0
DLR00014024	13	23	YJR001W	UD20-36_5h_3x	SD/MSG -ARG -HIS -LYS +Canavanine +clonNAT +G418 +Thialysine	cSGA_v3_r1	7	11	4.85709671361	9808.09450723	159.628138443	254	4.96486343076	919055.991597	13686.991175	43	5.963742037	910170.990241	14505.9044978	3312	1851	136	136	144	149	128	998	0
DLR00014024	13	24	YOR202W	UD20-36_5h_3x	SD/MSG -ARG -HIS -LYS +Canavanine +clonNAT +G418 +Thialysine	cSGA_v3_r1	7	11	4.49640881313	10179.5722763	220.063037991	254	4.71803253082	1024070.99531	21639.0849131	43	5.67846070079	1016913.99584	24035.2724539	3453	1854	136	136	146	150	126	830	0
DLR00014024	14	1	YOR202W	UD20-36_5h_3x	SD/MSG -ARG -HIS -LYS +Canavanine +clonNAT +G418 +Thialysine	cSGA_v3_r1	7	11	4.41004454773	10610.9951357	167.966952614	254	4.52261125435	811325.998169	14268.2581901	43	5.54689751263	753754.567786	10904.6443133	319	1992	136	136	154	158	133	575	0
DLR00014024	14	2	YJR069C	UD20-36_5h_3x	SD/MSG -ARG -HIS -LYS +Canavanine +clonNAT +G418 +Thialysine	cSGA_v3_r1	7	11	4.39736701873	9379.28642011	112.472774429	254	4.62794486101	679452.505694	8386.18385164	43	5.51606429516	715952.996736	14046.1140163	460	1988	136	136	155	159	136	697	0
DLR00014024	14	3	YIL089W	UD20-36_5h_3x	SD/MSG -ARG -HIS -LYS +Canavanine +clonNAT +G418 +Thialysine	cSGA_v3_r1	7	11	4.51404459946	8935.67265674	75.6324521153	254	4.74054642279	675286.994354	7696.4662945	43	5.72151446725	668163.99317	8393.45503574	598	1985	136	136	157	162	139	969	0
DLR00014024	14	4	YJR009C	UD20-36_5h_3x	SD/MSG -ARG -HIS -LYS +Canavanine +clonNAT +G418 +Thialysine	cSGA_v3_r1	7	11	4.31615935947	7796.51450934	49.8670423383	254	4.53706793888	566634.997561	7199.26631971	43	5.49445554353	557077.996704	7125.02427625	730	1988	136	136	155	160	139	1024	0
DLR00014024	14	5	YJL126W	UD20-36_5h_3x	SD/MSG -ARG -HIS -LYS +Canavanine +clonNAT +G418 +Thialysine	cSGA_v3_r1	7	11	4.43824466286	8493.18312393	48.7228926956	254	4.64503249664	618652.996126	7343.27794116	43	5.61500756025	610469.994967	7331.69896685	864	1987	136	136	155	161	139	987	0
DLR00014024	14	6	YIL099W	UD20-36_5h_3x	SD/MSG -ARG -HIS -LYS +Canavanine +clonNAT +G418 +Thialysine	cSGA_v3_r1	7	11	4.44984220373	8881.78707698	46.7678227876	254	4.63721171969	644930.997278	7113.85411273	43	5.61476755423	639048.996077	7678.97881056	1003	1990	136	136	153	159	137	1139	0
DLR00014024	14	7	YJL135W	UD20-36_5h_3x	SD/MSG -ARG -HIS -LYS +Canavanine +clonNAT +G418 +Thialysine	cSGA_v3_r1	7	11	4.47420789611	8377.47396545	42.8044808305	254	4.6718370658	612290.996423	5439.30031318	43	5.65070868903	605194.994859	5981.28027055	1141	1988	136	136	153	159	136	1030	0
DLR00014024	14	8	YIR039C	UD20-36_5h_3x	SD/MSG -ARG -HIS -LYS +Canavanine +clonNAT +G418 +Thialysine	cSGA_v3_r1	7	11	4.34021749473	7907.04894222	45.5897561321	254	4.62475357809	584812.995808	6234.41655083	43	5.5968191752	579138.994682	6895.56931458	1273	1988	136	136	152	158	136	1293	0
DLR00014024	14	9	YIL137C	UD20-36_5h_3x	SD/MSG -ARG -HIS -LYS +Canavanine +clonNAT +G418 +Thialysine	cSGA_v3_r1	7	11	4.58589871955	8926.74905607	42.9117969883	254	4.75022773573	680813.994945	7039.89285719	43	5.73486060826	674506.993644	8152.76564177	1409	1988	136	136	153	158	135	972	0
DLR00014024	14	10	YJL099W	UD20-36_5h_3x	SD/MSG -ARG -HIS -LYS +Canavanine +clonNAT +G418 +Thialysine	cSGA_v3_r1	7	11	4.54300756883	8929.41036984	71.6374887011	254	4.7907965844	709389.993619	7948.32389719	43	5.77395068668	704739.992559	9117.04146461	1544	1993	136	136	154	159	134	1200	0
DLR00014024	14	11	YJL046W	UD20-36_5h_3x	SD/MSG -ARG -HIS -LYS +Canavanine +clonNAT +G418 +Thialysine	cSGA_v3_r1	7	11	3.76253705853	6711.05448795	13.6818037742	254	4.01517394496	415209.999936	4221.0885708	43	4.93860937593	400438.646024	1923.22491145	1687	1991	136	136	133	143	129	1390	0
DLR00014024	14	12	YJL215C	UD20-36_5h_3x	SD/MSG -ARG -HIS -LYS +Canavanine +clonNAT +G418 +Thialysine	cSGA_v3_r1	7	11	4.6137742734	8538.25881702	44.7864426043	254	4.81965499179	685011.99311	7587.65221089	43	5.79846248733	677684.991991	8604.66636198	1821	1994	136	136	151	156	132	948	0
DLR00014024	14	13	YJL030W	UD20-36_5h_3x	SD/MSG -ARG -HIS -LYS +Canavanine +clonNAT +G418 +Thialysine	cSGA_v3_r1	7	11	4.80230898269	9823.03679671	55.7355225205	254	4.95583404609	793791.991709	9602.5825223	43	5.95498154251	788957.990261	10661.0515059	1953	1991	136	136	150	155	130	1061	0
DLR00014024	14	14	YIL086C	UD20-36_5h_3x	SD/MSG -ARG -HIS -LYS +Canavanine +clonNAT +G418 +Thialysine	cSGA_v3_r1	7	11	4.73665484221	9582.55145787	37.5182197252	254	4.8817433217	770085.993257	9214.31694218	43	5.87380429013	764172.991876	10252.1718042	2089	1994	136	136	147	153	130	887	0
DLR00014024	14	15	YIL092W	UD20-36_5h_3x	SD/MSG -ARG -HIS -LYS +Canavanine +clonNAT +G418 +Thialysine	cSGA_v3_r1	7	11	4.74075700302	9502.51214443	45.2588571158	254	4.94952102193	777818.992753	8182.29176915	43	5.94844755263	771742.991178	8942.56369583	2227	1992	136	136	147	153	130	968	0
DLR00014024	14	16	YJL213W	UD20-36_5h_3x	SD/MSG -ARG -HIS -LYS +Canavanine +clonNAT +G418 +Thialysine	cSGA_v3_r1	7	11	4.58412220217	8802.80093862	37.5612690975	254	4.74101802906	691408.994884	9481.24856892	43	5.7232294871	686276.993688	10432.1011482	2364	1996	136	136	144	150	129	1149	0
DLR00014024	14	17	YJR099W	UD20-36_5h_3x	SD/MSG -ARG -HIS -LYS +Canavanine +clonNAT +G418 +Thialysine	cSGA_v3_r1	7	11	4.83908712477	9841.42514719	55.291716786	254	4.96596775752	790851.991645	10169.6515575	43	5.97492142747	786519.9899	11026.4173399	2501	1990	136	136	146	152	129	1122	0
DLR00014024	14	18	YJL023C	UD20-36_5h_3x	SD/MSG -ARG -HIS -LYS +Canavanine +clonNAT +G418 +Thialysine	cSGA_v3_r1	7	11	4.82527596256	9429.07284503	52.4569616722	254	4.94024027832	735287.99156	9120.98481015	43	6.02814115561	693903.460314	5422.8986535	2638	1987	136	136	144	150	129	1140	0
DLR00014024	14	19	YJL017W	UD20-36_5h_3x	SD/MSG -ARG -HIS -LYS +Canavanine +clonNAT +G418 +Thialysine	cSGA_v3_r1	7	11	4.97985758644	9673.97860303	46.7444884266	254	5.09775064221	797323.990217	9475.26135627	43	6.10808208572	791043.988176	10106.7767197	2772	1989	136	136	147	152	130	1098	0
DLR00014024	14	20	YJL171C	UD20-36_5h_3x	SD/MSG -ARG -HIS -LYS +Canavanine +clonNAT +G418 +Thialysine	cSGA_v3_r1	7	11	4.71064159483	8088.55366334	76.5138214007	254	4.97564494634	632657.536945	5407.22779737	43	5.89371061025	653365.989387	8536.76418632	2912	1989	136	136	145	151	130	1264	0
DLR00014024	14	21	YIL132C	UD20-36_5h_3x	SD/MSG -ARG -HIS -LYS +Canavanine +clonNAT +G418 +Thialysine	cSGA_v3_r1	7	11	4.89724873523	9102.8140852	76.6399487841	254	4.91345123647	756321.991805	11078.4502631	43	5.90948190309	748147.990214	11229.9462645	3042	1987	136	136	144	150	130	1156	0
DLR00014024	14	22	YIL149C	UD20-36_5h_3x	SD/MSG -ARG -HIS -LYS +Canavanine +clonNAT +G418 +Thialysine	cSGA_v3_r1	7	11	4.91834360303	9613.78387923	127.877680491	254	4.99111558632	861222.990717	13162.5311532	43	6.08542660248	804051.306428	7711.92452357	3177	1987	136	136	145	150	129	1048	0
DLR00014024	14	23	YJL161W	UD20-36_5h_3x	SD/MSG -ARG -HIS -LYS +Canavanine +clonNAT +G418 +Thialysine	cSGA_v3_r1	7	11	4.82280286486	9562.71489966	143.091195183	254	4.93453883999	885944.990658	14560.8334512	43	6.02045558893	823087.743056	9763.84089671	3316	1989	136	136	142	147	126	964	0
DLR00014024	14	24	YOR202W	UD20-36_5h_3x	SD/MSG -ARG -HIS -LYS +Canavanine +clonNAT +G418 +Thialysine	cSGA_v3_r1	7	11	4.6615890245	11032.0536588	272.967731104	254	4.8094388959	1084834.99538	20306.2666822	43	5.77743313628	1079599.99529	22653.081532	3452	1990	136	136	145	149	125	793	0
DLR00014024	15	1	YOR202W	UD20-36_5h_3x	SD/MSG -ARG -HIS -LYS +Canavanine +clonNAT +G418 +Thialysine	cSGA_v3_r1	7	11	4.43326571562	11289.7610528	180.280563111	254	4.51784108991	823105.998311	14434.0307426	43	5.47351087124	818094.998459	16021.1171147	315	2129	136	136	150	154	131	402	11
DLR00014024	15	2	YJL196C	UD20-36_5h_3x	SD/MSG -ARG -HIS -LYS +Canavanine +clonNAT +G418 +Thialysine	cSGA_v3_r1	7	11	4.47527893633	9676.31779183	107.192365373	254	4.63540982097	688232.945029	8402.09997892	43	5.5356116261	722274.996913	13302.513232	456	2127	136	136	153	158	136	786	0
DLR00014024	15	3	YJL190C	UD20-36_5h_3x	SD/MSG -ARG -HIS -LYS +Canavanine +clonNAT +G418 +Thialysine	cSGA_v3_r1	7	11	4.40188599552	9432.44684347	89.8490976913	254	4.58489025749	670686.997668	9256.13278575	43	5.55859216483	663781.996633	9812.8878419	590	2129	136	136	152	157	137	905	0
DLR00014024	15	4	YJR021C	UD20-36_5h_3x	SD/MSG -ARG -HIS -LYS +Canavanine +clonNAT +G418 +Thialysine	cSGA_v3_r1	7	11	4.47504443247	9277.42593715	57.0360295996	254	4.6694860575	661903.996682	7298.76340496	43	5.64851588688	654360.995285	7415.64519314	730	2128	136	136	154	160	139	940	0
DLR00014024	15	5	YJL083W	UD20-36_5h_3x	SD/MSG -ARG -HIS -LYS +Canavanine +clonNAT +G418 +Thialysine	cSGA_v3_r1	7	11	4.37590862129	7800.37051223	65.7486853592	254	4.58722582613	569538.995488	6963.30445283	43	5.55397270921	560539.99444	7085.04250916	859	2126	136	136	154	160	139	1116	0
DLR00014024	15	6	YIL123W	UD20-36_5h_3x	SD/MSG -ARG -HIS -LYS +Canavanine +clonNAT +G418 +Thialysine	cSGA_v3_r1	7	11	4.58481210288	9043.45848332	81.5779680179	254	4.73672508556	672817.994595	7064.18047919	43	5.72070278296	665584.993456	7836.40711482	1001	2125	136	136	154	159	137	966	0
DLR00014024	15	7	YJL181W	UD20-36_5h_3x	SD/MSG -ARG -HIS -LYS +Canavanine +clonNAT +G418 +Thialysine	cSGA_v3_r1	7	11	4.59280152389	8972.55158334	49.1294071811	254	4.7626869548	669403.994888	5928.81695351	43	5.74864223206	663650.993478	6702.94456247	1135	2126	136	136	153	159	137	1125	0
DLR00014024	15	8	YIL077C	UD20-36_5h_3x	SD/MSG -ARG -HIS -LYS +Canavanine +clonNAT +G418 +Thialysine	cSGA_v3_r1	7	11	4.52405779233	8808.11443774	57.2331392743	254	4.73046924429	660047.995311	5922.29033059	43	5.71542917083	653469.99403	6742.26278198	1273	2127	136	136	152	158	137	1092	0
DLR00014024	15	9	YJR075W	UD20-36_5h_3x	SD/MSG -ARG -HIS -LYS +Canavanine +clonNAT +G418 +Thialysine	cSGA_v3_r1	7	11	4.23488701604	8174.40619511	64.9728125908	254	4.43152959145	638601.998617	10119.9561959	43	5.46483992451	590137.96052	6661.806296	1409	2131	136	136	152	158	136	1086	0
DLR00014024	15	10	YJL064W	UD20-36_5h_3x	SD/MSG -ARG -HIS -LYS +Canavanine +clonNAT +G418 +Thialysine	cSGA_v3_r1	7	11	4.51672598705	9382.71704683	71.9997491493	254	4.69892645358	758094.995962	9133.91701651	43	5.68171927922	752172.99503	10688.6423907	1543	2128	136	136	153	158	136	996	0
DLR00014024	15	11	YJL101C	UD20-36_5h_3x	SD/MSG -ARG -HIS -LYS +Canavanine +clonNAT +G418 +Thialysine	cSGA_v3_r1	7	11	0	11	14.4936193631	254	10.445220996	27848.6627503	574.9451027	43	0	43	99.252150157	1684	2134	136	136	-1	-1	-1	0	0
DLR00014024	15	12	YJL145W	UD20-36_5h_3x	SD/MSG -ARG -HIS -LYS +Canavanine +clonNAT +G418 +Thialysine	cSGA_v3_r1	7	11	4.49618620814	8828.11597509	56.3271272564	254	4.74609498388	727447.994937	7769.76963867	43	5.72813408862	720877.993966	9069.82605005	1818	2123	136	136	152	157	134	1064	0
DLR00014024	15	13	YJL214W	UD20-36_5h_3x	SD/MSG -ARG -HIS -LYS +Canavanine +clonNAT +G418 +Thialysine	cSGA_v3_r1	7	11	4.62945719173	9358.6976626	54.8520996546	254	4.76335905715	736583.995165	7824.04740842	43	5.74751256141	732377.994081	9029.45671969	1953	2128	136	136	147	153	130	1125	0
DLR00014024	15	14	YIL103W	UD20-36_5h_3x	SD/MSG -ARG -HIS -LYS +Canavanine +clonNAT +G418 +Thialysine	cSGA_v3_r1	7	11	4.38573003937	8583.3691866	45.4204426188	254	4.59972658141	616160.328462	4545.18794574	43	5.53034447086	632759.997589	7499.90671403	2089	2127	136	136	140	148	128	1009	0
DLR00014024	15	15	YIR033W	UD20-36_5h_3x	SD/MSG -ARG -HIS -LYS +Canavanine +clonNAT +G418 +Thialysine	cSGA_v3_r1	7	11	3.55159305326	5655.70564073	16.8140063074	254	3.70662223233	354783.998625	6236.40121541	43	4.57518300679	346521.999201	5926.85455226	2224	2129	136	136	126	137	122	1138	0
DLR00014024	15	16	YJL182C	UD20-36_5h_3x	SD/MSG -ARG -HIS -LYS +Canavanine +clonNAT +G418 +Thialysine	cSGA_v3_r1	7	11	4.62553236158	8991.28062626	57.0913498529	254	4.83430093286	740484.99277	9470.36400985	43	5.82434072075	734831.991625	10447.9005093	2364	2129	136	136	147	153	131	1207	0
DLR00014024	15	17	YIL100W	UD20-36_5h_3x	SD/MSG -ARG -HIS -LYS +Canavanine +clonNAT +G418 +Thialysine	cSGA_v3_r1	7	11	4.62736316534	8695.15886739	56.2170243617	254	4.83055379791	702679.992663	7995.78655164	43	5.8292601907	694939.99133	8689.1761101	2495	2127	136	136	145	151	130	1078	0
DLR00014024	15	18	YIL164C	UD20-36_5h_3x	SD/MSG -ARG -HIS -LYS +Canavanine +clonNAT +G418 +Thialysine	cSGA_v3_r1	7	11	4.68764359695	8840.41526966	71.2096518159	254	4.871167773	722213.992025	8715.32544203	43	5.86953542262	715785.990719	9363.81718344	2637	2126	136	136	145	152	131	1210	0
DLR00014024	15	19	YJL169W	UD20-36_5h_3x	SD/MSG -ARG -HIS -LYS +Canavanine +clonNAT +G418 +Thialysine	cSGA_v3_r1	7	11	4.39672060182	7472.06151181	59.5573542708	254	4.60557116175	579228.996241	6788.97667774	43	5.58376662624	572034.994923	6625.12747207	2772	2126	136	136	141	148	130	1524	0
DLR00014024	15	20	YIL163C	UD20-36_5h_3x	SD/MSG -ARG -HIS -LYS +Canavanine +clonNAT +G418 +Thialysine	cSGA_v3_r1	7	11	4.65462690332	8346.09255704	71.943752036	254	4.85409184606	680807.992001	8337.57616155	43	5.84989606075	672303.990473	8581.87354603	2909	2124	136	136	144	150	131	1187	0
DLR00014024	15	21	YJR083C	UD20-36_5h_3x	SD/MSG -ARG -HIS -LYS +Canavanine +clonNAT +G418 +Thialysine	cSGA_v3_r1	7	11	5.17894664285	10213.6778393	95.3160848028	254	5.11494069117	866322.990072	11263.1908433	43	6.12312827692	859129.988196	11691.853777	3042	2128	136	136	146	151	131	1001	0
DLR00014024	15	22	YJL058C	UD20-36_5h_3x	SD/MSG -ARG -HIS -LYS +Canavanine +clonNAT +G418 +Thialysine	cSGA_v3_r1	7	11	4.97082925119	9094.20687649	119.490432932	254	5.02960847411	799114.990113	11098.346178	43	6.02591515396	789283.988529	11119.0577195	3181	2125	136	136	144	149	129	1024	0
DLR00014024	15	23	YIL140W	UD20-36_5h_3x	SD/MSG -ARG -HIS -LYS +Canavanine +clonNAT +G418 +Thialysine	cSGA_v3_r1	7	11	4.44880993592	9054.20713103	153.506596531	254	4.72693033162	831122.99433	15913.5064865	43	5.70684284654	822431.993736	16516.7642495	3312	2124	136	136	141	146	127	1178	0
DLR00014024	15	24	YOR202W	UD20-36_5h_3x	SD/MSG -ARG -HIS -LYS +Canavanine +clonNAT +G418 +Thialysine	cSGA_v3_r1	7	11	4.52426876161	11067.5524109	281.126163562	254	4.73287376727	1051315.99587	22147.9510648	43	5.69597307797	1045673.99606	24283.0532244	3458	2124	136	136	144	148	124	682	0
DLR00014024	16	1	YOR202W	UD20-36_5h_3x	SD/MSG -ARG -HIS -LYS +Canavanine +clonNAT +G418 +Thialysine	cSGA_v3_r1	7	11	4.38775208233	10282.5	215.55274231	254	4.61041224562	689895.991636	17902.859279	43	5.61079469681	683691.990894	18904.153601	320	2277	136	136	151	155	134	726	41
DLR00014024	16	2	YOR202W	UD20-36_5h_3x	SD/MSG -ARG -HIS -LYS +Canavanine +clonNAT +G418 +Thialysine	cSGA_v3_r1	7	11	3.81863568359	8326.09285721	162.74082589	254	4.08213647217	544606.999752	14660.8614941	43	4.98786495709	539466.998404	15255.115906	456	2280	136	136	158	161	142	935	39
DLR00014024	16	3	YOR202W	UD20-36_5h_3x	SD/MSG -ARG -HIS -LYS +Canavanine +clonNAT +G418 +Thialysine	cSGA_v3_r1	7	11	4.36575604272	9438.54119792	128.822704134	254	4.61836721969	611528.994928	10839.7728669	43	5.62651144441	605068.992637	11572.7233588	592	2280	136	136	158	162	144	870	43
DLR00014024	16	4	YOR202W	UD20-36_5h_3x	SD/MSG -ARG -HIS -LYS +Canavanine +clonNAT +G418 +Thialysine	cSGA_v3_r1	7	11	4.14098837432	8556.97216345	93.4762167299	254	4.46294404302	518805.999764	8769.86750425	43	5.41720008068	509818.999864	7518.1006998	710	2273	136	136	161	165	146	928	34
DLR00014024	16	5	YOR202W	UD20-36_5h_3x	SD/MSG -ARG -HIS -LYS +Canavanine +clonNAT +G418 +Thialysine	cSGA_v3_r1	7	11	4.22340683121	8637.82606452	82.6553280521	254	4.56548180787	514671.992618	7062.62473995	43	5.54677297423	508797.992177	7373.07148396	861	2270	136	136	159	164	145	1010	29
DLR00014024	16	6	YOR202W	UD20-36_5h_3x	SD/MSG -ARG -HIS -LYS +Canavanine +clonNAT +G418 +Thialysine	cSGA_v3_r1	7	11	3.92124075112	8161.88840391	141.47166825	254	4.24269995377	500289.997415	9630.89658381	43	5.15827910321	490684.998289	9939.32086869	998	2281	136	136	157	163	144	944	36
DLR00014024	16	7	YOR202W	UD20-36_5h_3x	SD/MSG -ARG -HIS -LYS +Canavanine +clonNAT +G418 +Thialysine	cSGA_v3_r1	7	11	4.24641566768	8687.72876293	140.458241019	254	4.49328442287	531385.994831	10281.4148589	43	5.49154567103	525208.992555	11084.9222504	1137	2281	136	136	158	163	143	979	36
DLR00014024	16	8	YOR202W	UD20-36_5h_3x	SD/MSG -ARG -HIS -LYS +Canavanine +clonNAT +G418 +Thialysine	cSGA_v3_r1	7	11	3.8561949453	7540.2	132.858052641	254	4.13552663483	493195.997651	14101.1425845	43	5.15458216428	435564	8361.06125892	1272	2284	136	136	157	162	143	1043	33
DLR00014024	16	9	YOR202W	UD20-36_5h_3x	SD/MSG -ARG -HIS -LYS +Canavanine +clonNAT +G418 +Thialysine	cSGA_v3_r1	7	11	4.25950645479	8994.93677261	69.4242101861	254	4.56598304893	551715.994817	5770.26653937	43	5.57719971464	543479.993986	5899.7222056	1406	2279	136	136	157	162	142	1018	30
DLR00014024	16	10	YOR202W	UD20-36_5h_3x	SD/MSG -ARG -HIS -LYS +Canavanine +clonNAT +G418 +Thialysine	cSGA_v3_r1	7	11	4.33978876359	6793.31386026	37.4812741724	254	4.59259477203	433140.994271	4539.85656473	43	5.53269484901	420590.992666	3994.74753506	1532	2254	136	136	157	162	140	394	3
DLR00014024	16	11	YOR202W	UD20-36_5h_3x	SD/MSG -ARG -HIS -LYS +Canavanine +clonNAT +G418 +Thialysine	cSGA_v3_r1	7	11	4.27091069482	7210.98824972	54.9910472283	254	4.58002401938	474832.993717	5258.01369057	43	5.53219524371	462813.992733	5433.13277973	1695	2255	136	136	157	162	139	470	11
DLR00014024	16	12	YOR202W	UD20-36_5h_3x	SD/MSG -ARG -HIS -LYS +Canavanine +clonNAT +G418 +Thialysine	cSGA_v3_r1	7	11	3.88131833845	8234.70447651	79.780670707	254	4.28888327318	525508.998727	6279.60952466	43	5.20772148336	513998.998971	6362.5547805	1798	2267	136	136	156	161	140	1090	25
DLR00014024	16	13	YOR202W	UD20-36_5h_3x	SD/MSG -ARG -HIS -LYS +Canavanine +clonNAT +G418 +Thialysine	cSGA_v3_r1	7	11	4.35132241973	8826.72180982	152.350736878	254	4.6355718755	612726.989906	12971.3012759	43	5.75783918457	563135.883727	10546.2751722	1965	2271	136	136	156	161	140	1318	36
DLR00014024	16	14	YOR202W	UD20-36_5h_3x	SD/MSG -ARG -HIS -LYS +Canavanine +clonNAT +G418 +Thialysine	cSGA_v3_r1	7	11	4.23347300827	8944.80290991	88.668670014	254	4.67770920919	587460.955794	6015.59974054	43	5.63405614097	594093.992563	8091.45982199	2091	2281	136	136	155	160	139	1276	28
DLR00014024	16	15	YOR202W	UD20-36_5h_3x	SD/MSG -ARG -HIS -LYS +Canavanine +clonNAT +G418 +Thialysine	cSGA_v3_r1	7	11	4.53520280545	7889.28486116	46.7863681243	254	4.82603722168	554206.99146	6462.04271209	43	5.79784192482	542154.989781	6636.96644199	2217	2252	136	136	153	158	135	495	5
DLR00014024	16	16	YOR202W	UD20-36_5h_3x	SD/MSG -ARG -HIS -LYS +Canavanine +clonNAT +G418 +Thialysine	cSGA_v3_r1	7	11	4.18319614915	8836.85300282	101.236550403	254	4.56941420977	600651.998087	5013.91094945	43	5.50981873924	592303.997681	5069.89853031	2368	2281	136	136	153	158	138	1263	33
DLR00014024	16	17	YOR202W	UD20-36_5h_3x	SD/MSG -ARG -HIS -LYS +Canavanine +clonNAT +G418 +Thialysine	cSGA_v3_r1	7	11	4.25060717979	8204.4	197.787538522	254	4.4795218103	605845.992495	22833.9427349	43	5.4294711192	595304.992647	23694.6686595	2482	2252	136	136	151	157	136	472	16
DLR00014024	16	18	YOR202W	UD20-36_5h_3x	SD/MSG -ARG -HIS -LYS +Canavanine +clonNAT +G418 +Thialysine	cSGA_v3_r1	7	11	4.12520232093	8073.84136487	127.337529376	254	4.48364266157	579116.996785	12564.5516598	43	5.53587814963	526483.390366	8957.64420341	2641	2282	136	136	153	158	139	1213	31
DLR00014024	16	19	YOR202W	UD20-36_5h_3x	SD/MSG -ARG -HIS -LYS +Canavanine +clonNAT +G418 +Thialysine	cSGA_v3_r1	7	11	4.48929761002	9616.26505048	110.635419853	254	4.79963563684	666510.990328	8840.40208132	43	5.79368542884	659841.989356	10395.1209607	2776	2279	136	136	153	158	138	1231	35
DLR00014024	16	20	YOR202W	UD20-36_5h_3x	SD/MSG -ARG -HIS -LYS +Canavanine +clonNAT +G418 +Thialysine	cSGA_v3_r1	7	11	4.19343350287	8297.1	260.692836626	254	4.32748079102	666179.996685	31076.658583	43	5.3066738103	662594.997896	33511.8056496	2928	2273	136	136	151	156	139	1236	23
DLR00014024	16	21	YOR202W	UD20-36_5h_3x	SD/MSG -ARG -HIS -LYS +Canavanine +clonNAT +G418 +Thialysine	cSGA_v3_r1	7	11	4.93369487603	9402.36787415	69.7910958153	254	5.19546188262	703016.990548	8795.43272968	43	6.23502122184	695606.988398	8887.28934117	3063	2267	136	136	151	156	138	1109	28
DLR00014024	16	22	YOR202W	UD20-36_5h_3x	SD/MSG -ARG -HIS -LYS +Canavanine +clonNAT +G418 +Thialysine	cSGA_v3_r1	7	11	4.83127735476	9343.71426564	70.626279256	254	5.17005482789	720030.991555	8351.21039649	43	6.20031772517	713189.989641	9032.85766967	3182	2280	136	136	151	155	136	1145	33
DLR00014024	16	23	YOR202W	UD20-36_5h_3x	SD/MSG -ARG -HIS -LYS +Canavanine +clonNAT +G418 +Thialysine	cSGA_v3_r1	7	11	4.49160049121	9459.19055879	284.668104161	254	4.63961511478	811020.981943	27382.4277157	43	5.6175866501	808679.997961	31606.0750873	3317	2279	136	136	151	155	134	1199	39
DLR00014024	16	24	YOR202W	UD20-36_5h_3x	SD/MSG -ARG -HIS -LYS +Canavanine +clonNAT +G418 +Thialysine	cSGA_v3_r1	7	11	4.5331002193	11019.0203266	147.709077794	254	4.68636218559	984374.991935	20192.0267269	43	5.66757888567	979072.991708	23013.3577792	3458	2276	136	136	147	151	129	889	34
DLR00014020	1	1	YOR202W	UD20-36_5h_3x	SD/MSG -ARG -HIS -LYS +Canavanine +clonNAT +G418 +Thialysine	cSGA_v3_r1	13	11	2.90716649577	8372.84454425	215.396797429	254	3.10177776707	539166.993701	12979.1752132	43	3.67821337744	530750.991433	13849.313411	305	205	136	136	148	152	126	524	42
DLR00014020	1	2	YOR202W	UD20-36_5h_3x	SD/MSG -ARG -HIS -LYS +Canavanine +clonNAT +G418 +Thialysine	cSGA_v3_r1	13	11	4.13482146498	8910.96224683	121.039721793	254	4.09675687471	554318.999726	8178.11298515	43	4.98817436832	543697.999412	8685.27119421	451	217	136	136	147	151	125	134	0
DLR00014020	1	3	YOR202W	UD20-36_5h_3x	SD/MSG -ARG -HIS -LYS +Canavanine +clonNAT +G418 +Thialysine	cSGA_v3_r1	13	11	4.08048226413	9494.63407689	117.788302574	254	4.13048907923	604857.999602	9864.02835778	43	5.04666666703	596422.99947	10857.0771105	591	215	136	136	154	159	134	269	0
DLR00014020	1	4	YOR202W	UD20-36_5h_3x	SD/MSG -ARG -HIS -LYS +Canavanine +clonNAT +G418 +Thialysine	cSGA_v3_r1	13	11	3.95759302566	9230.51226917	106.309401253	254	3.98839709356	587628.999697	9543.29297896	43	4.90586737585	579071.998551	10862.1499242	721	219	136	136	155	160	136	366	0
DLR00014020	1	5	YOR202W	UD20-36_5h_3x	SD/MSG -ARG -HIS -LYS +Canavanine +clonNAT +G418 +Thialysine	cSGA_v3_r1	13	11	3.9948107181	9118.32599437	111.684948386	254	4.04397286802	585044.999814	9730.94934646	43	4.97140683455	576746.999033	10942.7435822	866	220	136	136	155	160	137	445	0
DLR00014020	1	6	YOR202W	UD20-36_5h_3x	SD/MSG -ARG -HIS -LYS +Canavanine +clonNAT +G418 +Thialysine	cSGA_v3_r1	13	11	4.28689070732	9883.50830243	119.73373321	254	4.32234817745	631340.998904	9156.24662238	43	5.26225001544	623763.999189	10380.0703339	993	217	136	136	156	162	136	447	3
DLR00014020	1	7	YOR202W	UD20-36_5h_3x	SD/MSG -ARG -HIS -LYS +Canavanine +clonNAT +G418 +Thialysine	cSGA_v3_r1	13	11	4.17979037407	8926.17838551	111.301191042	254	4.21813345491	551360.829136	6362.6460883	43	5.15225985193	538214.724896	6817.37680284	1133	218	136	136	156	161	136	474	0
DLR00014020	1	8	YOR202W	UD20-36_5h_3x	SD/MSG -ARG -HIS -LYS +Canavanine +clonNAT +G418 +Thialysine	cSGA_v3_r1	13	11	4.06671430022	9160.44041528	105.549985676	254	4.08849395256	591632.999823	9222.56677954	43	5.06732215312	547932.954951	7232.86418168	1267	217	136	136	155	161	136	510	0
DLR00014020	1	9	YOR202W	UD20-36_5h_3x	SD/MSG -ARG -HIS -LYS +Canavanine +clonNAT +G418 +Thialysine	cSGA_v3_r1	13	11	4.24420803151	10020.5587986	110.998033363	254	4.25186973354	656855.999299	9893.53112711	43	5.24626303975	612490.570205	7421.43867078	1407	218	136	136	155	161	134	544	0
DLR00014020	1	10	YOR202W	UD20-36_5h_3x	SD/MSG -ARG -HIS -LYS +Canavanine +clonNAT +G418 +Thialysine	cSGA_v3_r1	13	11	4.09324039462	9264.90012236	94.6014015347	254	4.10601170061	606900.999597	9639.41847589	43	5.03510063516	599537.999309	10791.1544781	1541	215	136	136	153	159	134	547	0
DLR00014020	1	11	YOR202W	UD20-36_5h_3x	SD/MSG -ARG -HIS -LYS +Canavanine +clonNAT +G418 +Thialysine	cSGA_v3_r1	13	11	4.34017760233	8991.27087437	243.185929412	254	4.30504320796	614594.998988	10143.1735154	43	5.23669327085	606569.99927	10808.2266923	1680	218	136	136	153	159	133	520	0
DLR00014020	1	12	YOR202W	UD20-36_5h_3x	SD/MSG -ARG -HIS -LYS +Canavanine +clonNAT +G418 +Thialysine	cSGA_v3_r1	13	11	4.18182752819	8824.13579964	126.440281953	254	4.24870821049	555093.43175	7278.07715425	43	5.12185474512	579578.999797	11005.3600981	1813	213	136	136	153	159	134	555	0
DLR00014020	1	13	YOR202W	UD20-36_5h_3x	SD/MSG -ARG -HIS -LYS +Canavanine +clonNAT +G418 +Thialysine	cSGA_v3_r1	13	11	4.41969193195	10295.5851339	120.695508414	254	4.5186812992	663647.468142	7498.02541194	43	5.41829112993	692137.997894	11819.8073202	1954	217	136	136	154	160	133	577	0
DLR00014020	1	14	YOR202W	UD20-36_5h_3x	SD/MSG -ARG -HIS -LYS +Canavanine +clonNAT +G418 +Thialysine	cSGA_v3_r1	13	11	4.19360917119	9005.38165799	106.421308738	254	4.25118792079	562364.897471	7331.99511813	43	5.12725595088	588001.999973	10894.2680004	2084	210	136	136	152	158	133	538	0
DLR00014020	1	15	YOR202W	UD20-36_5h_3x	SD/MSG -ARG -HIS -LYS +Canavanine +clonNAT +G418 +Thialysine	cSGA_v3_r1	13	11	4.15083599193	9144.01881883	125.773146009	254	4.27957021901	587016.906043	7217.81786992	43	5.15895047426	614513.99996	11517.792605	2229	217	136	136	152	157	132	555	0
DLR00014020	1	16	YOR202W	UD20-36_5h_3x	SD/MSG -ARG -HIS -LYS +Canavanine +clonNAT +G418 +Thialysine	cSGA_v3_r1	13	11	4.12567044605	8857.01239538	96.3072430682	254	4.24157513287	560416.491383	6981.49583733	43	5.17307516495	546710.559063	7141.47627101	2358	215	136	136	152	158	133	524	0
DLR00014020	1	17	YOR202W	UD20-36_5h_3x	SD/MSG -ARG -HIS -LYS +Canavanine +clonNAT +G418 +Thialysine	cSGA_v3_r1	13	11	4.21131788756	9519.98389188	102.020180723	254	4.24659196711	635789.999295	10188.3454769	43	5.23722017319	589233.157887	7392.59266708	2498	214	136	136	152	158	133	556	0
DLR00014020	1	18	YOR202W	UD20-36_5h_3x	SD/MSG -ARG -HIS -LYS +Canavanine +clonNAT +G418 +Thialysine	cSGA_v3_r1	13	11	4.14979289121	8887.10559359	132.100478166	254	4.11226243392	598208.999438	11596.6940431	43	5.03865528041	588968.999502	12073.0274386	2628	214	136	136	151	157	133	538	0
DLR00014020	1	19	YOR202W	UD20-36_5h_3x	SD/MSG -ARG -HIS -LYS +Canavanine +clonNAT +G418 +Thialysine	cSGA_v3_r1	13	11	4.24642415092	9784.17246605	116.379376465	254	4.24948282625	674342.999413	11604.0697733	43	5.24721399084	622623.323607	8113.4621742	2772	219	136	136	151	156	133	507	0
DLR00014020	1	20	YOR202W	UD20-36_5h_3x	SD/MSG -ARG -HIS -LYS +Canavanine +clonNAT +G418 +Thialysine	cSGA_v3_r1	13	11	4.09833465372	9433.23598194	120.374639419	254	4.13481973838	639555.999814	11571.1906022	43	5.1256068672	587549.361211	8088.89051424	2904	213	136	136	150	156	133	551	0
DLR00014020	1	21	YOR202W	UD20-36_5h_3x	SD/MSG -ARG -HIS -LYS +Canavanine +clonNAT +G418 +Thialysine	cSGA_v3_r1	13	11	4.2770699372	9615.43913764	161.633357807	254	4.32867705437	688196.998982	12410.0775984	43	5.26472327429	680199.999584	13548.5413211	3043	219	136	136	149	154	131	480	0
DLR00014020	1	22	YOR202W	UD20-36_5h_3x	SD/MSG -ARG -HIS -LYS +Canavanine +clonNAT +G418 +Thialysine	cSGA_v3_r1	13	11	4.3341126565	9642.71845192	124.243017715	254	4.30235763835	693809.999215	11941.9789058	43	5.23529861462	684908.99991	13118.0649875	3174	215	136	136	146	151	127	367	0
DLR00014020	1	23	YOR202W	UD20-36_5h_3x	SD/MSG -ARG -HIS -LYS +Canavanine +clonNAT +G418 +Thialysine	cSGA_v3_r1	13	11	4.33809006097	9666.75319551	329.039298627	254	4.22976927115	723729.999417	15204.1561771	43	5.16656549025	715434.999531	16392.8862949	3316	217	136	136	142	147	124	344	0
DLR00014020	1	24	YOR202W	UD20-36_5h_3x	SD/MSG -ARG -HIS -LYS +Canavanine +clonNAT +G418 +Thialysine	cSGA_v3_r1	13	11	4.12362153091	9142.9564606	170.077123045	254	4.0009296586	620312.999769	15120.2358552	43	4.91927215053	610793.99766	16967.8265474	3443	221	136	136	139	143	120	110	13
DLR00014020	2	1	YOR202W	UD20-36_5h_3x	SD/MSG -ARG -HIS -LYS +Canavanine +clonNAT +G418 +Thialysine	cSGA_v3_r1	13	11	4.15887128513	10288.1290303	203.883856289	254	4.12381378794	751913.999653	15658.8474189	43	5.06100699379	744996.998571	17673.3200585	320	355	136	136	147	152	125	343	0
DLR00014020	2	2	YOR265W	UD20-36_5h_3x	SD/MSG -ARG -HIS -LYS +Canavanine +clonNAT +G418 +Thialysine	cSGA_v3_r1	13	11	3.93759489504	8382.88844828	132.485101469	254	4.11219753572	592782.374306	9114.74241089	43	4.96402063526	631239.998308	14850.2157866	458	364	136	136	152	156	131	755	0
DLR00014020	2	3	YOR307C	UD20-36_5h_3x	SD/MSG -ARG -HIS -LYS +Canavanine +clonNAT +G418 +Thialysine	cSGA_v3_r1	13	11	4.15754523872	9679.42191769	129.151842101	254	4.26820810032	733785.99941	13042.5907837	43	5.21091261569	727149.999744	14414.0551134	589	354	136	136	157	161	135	819	0
DLR00014020	2	4	YOR291W	UD20-36_5h_3x	SD/MSG -ARG -HIS -LYS +Canavanine +clonNAT +G418 +Thialysine	cSGA_v3_r1	13	11	4.05301849714	8365.87868121	91.5405139895	254	4.17579468276	606946.999303	9028.58134018	43	5.10382382804	598112.999814	10140.0256185	722	353	136	136	156	160	135	733	0
DLR00014020	2	5	YPL081W	UD20-36_5h_3x	SD/MSG -ARG -HIS -LYS +Canavanine +clonNAT +G418 +Thialysine	cSGA_v3_r1	13	11	4.16758866333	9370.37176367	118.642827004	254	4.31834040814	655383.984707	7847.84906856	43	5.20739781877	692525.999925	13611.1537124	863	353	136	136	157	162	136	1007	0
DLR00014020	2	6	YOR296W	UD20-36_5h_3x	SD/MSG -ARG -HIS -LYS +Canavanine +clonNAT +G418 +Thialysine	cSGA_v3_r1	13	11	4.15846313777	8341.61342414	86.8528308263	254	4.21098495068	619279.999044	10500.8381308	43	5.14966828783	611665.999888	11786.681376	994	354	136	136	157	162	136	905	2
DLR00014020	2	7	YPL177C	UD20-36_5h_3x	SD/MSG -ARG -HIS -LYS +Canavanine +clonNAT +G418 +Thialysine	cSGA_v3_r1	13	11	4.34601168361	9955.22769793	98.3313012334	254	4.33826131211	733591.999276	10289.6477514	43	5.2915887576	728881.999714	11974.3967259	1132	357	136	136	156	162	136	904	0
DLR00014020	2	8	YPL101W	UD20-36_5h_3x	SD/MSG -ARG -HIS -LYS +Canavanine +clonNAT +G418 +Thialysine	cSGA_v3_r1	13	11	3.65868995939	7721.9755071	68.1352859192	254	3.41343040224	534485.997185	13491.5117784	43	4.16542877682	527878.997703	16337.4410157	1268	352	136	136	149	156	135	1156	0
DLR00014020	2	9	YPL107W	UD20-36_5h_3x	SD/MSG -ARG -HIS -LYS +Canavanine +clonNAT +G418 +Thialysine	cSGA_v3_r1	13	11	4.12166334557	9180.65643197	94.6067160826	254	4.17981709086	708505.999161	14426.1963142	43	5.12549599091	702203.999482	16263.3444844	1407	353	136	136	156	162	135	1067	0
DLR00014020	2	10	YOR304C-A	UD20-36_5h_3x	SD/MSG -ARG -HIS -LYS +Canavanine +clonNAT +G418 +Thialysine	cSGA_v3_r1	13	11	4.30063358802	8700.95744219	98.2613242509	254	4.40182715545	689528.99838	12002.4494585	43	5.34832082962	681921.998659	13267.9738452	1540	346	136	136	156	161	134	976	0
DLR00014020	2	11	YPL154C	UD20-36_5h_3x	SD/MSG -ARG -HIS -LYS +Canavanine +clonNAT +G418 +Thialysine	cSGA_v3_r1	13	11	4.27144717153	8768.70980615	74.3940090159	254	4.34084650345	627998.999696	5913.47748449	43	5.28742390921	620190.999449	6357.45948823	1679	353	136	136	148	155	133	879	0
DLR00014020	2	12	YPL236C	UD20-36_5h_3x	SD/MSG -ARG -HIS -LYS +Canavanine +clonNAT +G418 +Thialysine	cSGA_v3_r1	13	11	4.56568270826	9315.13727573	137.429839686	254	4.64516837213	711544.055315	7874.3383815	43	5.54176228986	748706.996861	13786.2743432	1811	351	136	136	156	161	132	918	0
DLR00014020	2	13	YOR384W	UD20-36_5h_3x	SD/MSG -ARG -HIS -LYS +Canavanine +clonNAT +G418 +Thialysine	cSGA_v3_r1	13	11	4.26149790258	8813.7356563	84.3841985294	254	4.33594213	685776.998956	11616.8493933	43	5.28842843545	679225.999304	12897.7327063	1952	352	136	136	152	158	132	1031	0
DLR00014020	2	14	YOR385W	UD20-36_5h_3x	SD/MSG -ARG -HIS -LYS +Canavanine +clonNAT +G418 +Thialysine	cSGA_v3_r1	13	11	4.2793068747	9420.85167156	93.5476523182	254	4.3807187631	738175.99896	12216.1746639	43	5.3418574903	732345.999237	13797.4310171	2087	349	136	136	152	158	132	903	0
DLR00014020	2	15	YOR316C	UD20-36_5h_3x	SD/MSG -ARG -HIS -LYS +Canavanine +clonNAT +G418 +Thialysine	cSGA_v3_r1	13	11	4.37402243619	9511.36709586	119.991204022	254	4.47809967663	763462.998542	13112.2862895	43	5.44198701617	757959.998437	14540.9871847	2225	351	136	136	153	159	132	1039	0
DLR00014020	2	16	YOR279C	UD20-36_5h_3x	SD/MSG -ARG -HIS -LYS +Canavanine +clonNAT +G418 +Thialysine	cSGA_v3_r1	13	11	4.21088172162	9008.99511613	86.4767409076	254	4.21782086601	688264.999133	12340.3082461	43	5.16600603209	681120.999785	13846.0943797	2360	350	136	136	150	156	130	925	0
DLR00014020	2	17	YPL212C	UD20-36_5h_3x	SD/MSG -ARG -HIS -LYS +Canavanine +clonNAT +G418 +Thialysine	cSGA_v3_r1	13	11	4.23187530788	9069.63830441	77.197888884	254	4.2708287898	687254.999236	11141.3857594	43	5.22383880718	680459.999874	12473.1515446	2498	352	136	136	150	156	132	933	0
DLR00014020	2	18	YPL227C	UD20-36_5h_3x	SD/MSG -ARG -HIS -LYS +Canavanine +clonNAT +G418 +Thialysine	cSGA_v3_r1	13	11	4.29603610357	9419.40995802	142.700619807	254	4.38658985838	688338.622953	8633.07571101	43	5.27846760599	731912.999837	15331.8306095	2631	348	136	136	151	157	132	963	0
DLR00014020	2	19	YPL216W	UD20-36_5h_3x	SD/MSG -ARG -HIS -LYS +Canavanine +clonNAT +G418 +Thialysine	cSGA_v3_r1	13	11	4.0828927169	8045.99150697	95.9267917017	254	4.13792344778	636366.999148	13732.1485597	43	5.08482261179	629613.999549	15097.3845694	2770	357	136	136	151	156	133	1309	0
DLR00014020	2	20	YPL259C	UD20-36_5h_3x	SD/MSG -ARG -HIS -LYS +Canavanine +clonNAT +G418 +Thialysine	cSGA_v3_r1	13	11	4.17208137998	8147.44637622	101.351919838	254	4.24453494631	669236.998961	13928.7142411	43	5.27137367958	604585.188045	9096.81507873	2899	350	136	136	153	158	135	1026	0
DLR00014020	2	21	YOR358W	UD20-36_5h_3x	SD/MSG -ARG -HIS -LYS +Canavanine +clonNAT +G418 +Thialysine	cSGA_v3_r1	13	11	3.42672711804	5010.38715724	43.4453765251	254	3.68616877785	338520.999597	5433.41596105	43	4.53563201506	326383.998761	2827.60465885	3050	357	136	136	133	143	131	1354	0
DLR00014020	2	22	YPL056C	UD20-36_5h_3x	SD/MSG -ARG -HIS -LYS +Canavanine +clonNAT +G418 +Thialysine	cSGA_v3_r1	13	11	4.29172907509	8972.4635196	155.510696015	254	4.40727400959	777113.998748	15623.9160231	43	5.36612590422	768515.999162	16705.1808576	3175	351	136	136	148	153	128	1025	0
DLR00014020	2	23	YOR338W	UD20-36_5h_3x	SD/MSG -ARG -HIS -LYS +Canavanine +clonNAT +G418 +Thialysine	cSGA_v3_r1	13	11	4.34569151539	9533.39594644	182.528801628	254	4.49913542634	872201.998415	18078.1357665	43	5.45677662248	864482.998783	19545.6660578	3316	353	136	136	148	152	127	898	0
DLR00014020	2	24	YOR202W	UD20-36_5h_3x	SD/MSG -ARG -HIS -LYS +Canavanine +clonNAT +G418 +Thialysine	cSGA_v3_r1	13	11	4.03534854769	10358.7609225	211.691170917	254	4.05259223193	899581.998686	23410.5819993	43	5.00995439505	895286.995957	26608.222651	3449	351	136	136	143	148	123	597	0
DLR00014020	3	1	YOR202W	UD20-36_5h_3x	SD/MSG -ARG -HIS -LYS +Canavanine +clonNAT +G418 +Thialysine	cSGA_v3_r1	13	11	4.25769417717	10939.2204064	204.655020896	254	4.25000669266	838051.99954	17371.8600448	43	5.26303353073	767449.677738	13035.4240241	320	494	136	136	152	156	129	541	0
DLR00014020	3	2	YOR263C	UD20-36_5h_3x	SD/MSG -ARG -HIS -LYS +Canavanine +clonNAT +G418 +Thialysine	cSGA_v3_r1	13	11	4.03342691117	9100.80779544	119.432885471	254	4.11549714076	720156.999442	15485.2996589	43	5.0609790259	712908.998958	17284.646093	452	490	136	136	156	160	133	757	0
DLR00014020	3	3	YOR247W	UD20-36_5h_3x	SD/MSG -ARG -HIS -LYS +Canavanine +clonNAT +G418 +Thialysine	cSGA_v3_r1	13	11	4.01119994096	8844.80362498	110.100791079	254	4.1315176025	677765.999458	13910.4837149	43	5.07551832067	669718.999186	15061.3209414	592	494	136	136	157	161	135	963	0
DLR00014020	3	4	YPL152W	UD20-36_5h_3x	SD/MSG -ARG -HIS -LYS +Canavanine +clonNAT +G418 +Thialysine	cSGA_v3_r1	13	11	3.22276989057	4901.61964845	42.57238369	254	3.52248527994	338681.999346	6677.81971778	43	4.29376853865	329763.997933	7097.06374567	734	499	136	136	149	155	137	1316	0
DLR00014020	3	5	YPL110C	UD20-36_5h_3x	SD/MSG -ARG -HIS -LYS +Canavanine +clonNAT +G418 +Thialysine	cSGA_v3_r1	13	11	4.12720376178	9222.01941326	96.053237218	254	4.29972710366	650031.738179	7669.54207123	43	5.25108781868	639859.481723	8515.58618667	864	492	136	136	158	163	137	1118	0
DLR00014020	3	6	YPL030W	UD20-36_5h_3x	SD/MSG -ARG -HIS -LYS +Canavanine +clonNAT +G418 +Thialysine	cSGA_v3_r1	13	11	3.99977625693	9113.11587698	64.9821049769	254	4.09777641651	629185.999257	9842.42846286	43	5.04324588805	625176.999499	11066.4926589	994	489	136	136	151	157	135	1400	0
DLR00014020	3	7	YPL123C	UD20-36_5h_3x	SD/MSG -ARG -HIS -LYS +Canavanine +clonNAT +G418 +Thialysine	cSGA_v3_r1	13	11	4.01741950622	9543.28226072	99.8237030545	254	4.19792543998	731388.999546	12516.3557072	43	5.14198228042	726874.999211	14481.2180042	1137	494	136	136	158	163	135	1123	0
DLR00014020	3	8	YOR302W	UD20-36_5h_3x	SD/MSG -ARG -HIS -LYS +Canavanine +clonNAT +G418 +Thialysine	cSGA_v3_r1	13	11	0	11	10.220947722	254	9.06061737637	31021.5953437	1168.41726808	43	0	43	55.36414665	1276	502	136	136	-1	-1	-1	0	0
DLR00014020	3	9	YOR321W	UD20-36_5h_3x	SD/MSG -ARG -HIS -LYS +Canavanine +clonNAT +G418 +Thialysine	cSGA_v3_r1	13	11	4.58652444989	10145.029655	138.482689634	254	4.63876946765	821809.996958	13031.5919966	43	5.6054664856	816567.996547	14733.5553013	1410	491	136	136	161	165	135	1042	0
DLR00014020	3	10	YPL183W-A	UD20-36_5h_3x	SD/MSG -ARG -HIS -LYS +Canavanine +clonNAT +G418 +Thialysine	cSGA_v3_r1	13	11	3.87356863784	7257.61398794	43.8274894793	254	4.10543300176	485453.999958	5050.88255341	43	5.01941631227	478438.999904	3666.47368332	1541	487	136	136	144	152	134	1154	0
DLR00014020	3	11	YPL144W	UD20-36_5h_3x	SD/MSG -ARG -HIS -LYS +Canavanine +clonNAT +G418 +Thialysine	cSGA_v3_r1	13	11	3.94704510293	7791.81381219	85.2755655652	254	3.99834615552	563832.999237	12350.7710826	43	4.93646765904	556967.99915	13030.2280585	1682	496	136	136	148	154	132	1084	0
DLR00014020	3	12	YPL074W	UD20-36_5h_3x	SD/MSG -ARG -HIS -LYS +Canavanine +clonNAT +G418 +Thialysine	cSGA_v3_r1	13	11	4.13052577466	8250.85452215	71.3630351177	254	4.31768486767	596063.16534	7998.92268417	43	5.1950923011	634372.999689	13585.5748594	1814	491	136	136	152	158	132	1037	0
DLR00014020	3	13	YPL019C	UD20-36_5h_3x	SD/MSG -ARG -HIS -LYS +Canavanine +clonNAT +G418 +Thialysine	cSGA_v3_r1	13	11	4.50926357098	9531.82103768	105.099198332	254	4.54010762416	771858.998076	13702.7954838	43	5.58888808768	710970.048189	8898.08637333	1955	493	136	136	155	160	132	1000	0
DLR00014020	3	14	YPL214C	UD20-36_5h_3x	SD/MSG -ARG -HIS -LYS +Canavanine +clonNAT +G418 +Thialysine	cSGA_v3_r1	13	11	4.20548246303	8227.56581931	82.3488293878	254	4.22641775089	644194.998815	13276.4730945	43	5.17457274314	636446.999777	14654.313287	2089	491	136	136	150	156	130	873	0
DLR00014020	3	15	YPL247C	UD20-36_5h_3x	SD/MSG -ARG -HIS -LYS +Canavanine +clonNAT +G418 +Thialysine	cSGA_v3_r1	13	11	4.42298441334	10009.9371138	82.7574667103	254	4.50474926466	807161.998816	13833.431116	43	5.47201127004	801755.998707	15354.5916666	2228	493	136	136	154	159	131	958	0
DLR00014020	3	16	YPL027W	UD20-36_5h_3x	SD/MSG -ARG -HIS -LYS +Canavanine +clonNAT +G418 +Thialysine	cSGA_v3_r1	13	11	4.23809071092	8938.36411515	64.5865288531	254	4.3222522737	711115.999056	11824.1026616	43	5.27730173312	704884.999463	13421.8881383	2357	491	136	136	153	158	132	988	0
DLR00014020	3	17	YPL155C	UD20-36_5h_3x	SD/MSG -ARG -HIS -LYS +Canavanine +clonNAT +G418 +Thialysine	cSGA_v3_r1	13	11	4.228120796	8867.43522086	97.0187496454	254	4.35481008802	716200.998829	12939.4984209	43	5.31301133574	710580.999266	14555.6153181	2501	494	136	136	154	159	133	1144	0
DLR00014020	3	18	YPL203W	UD20-36_5h_3x	SD/MSG -ARG -HIS -LYS +Canavanine +clonNAT +G418 +Thialysine	cSGA_v3_r1	13	11	4.39747711851	9190.5050402	95.6495544602	254	4.44861340887	749532.998662	11538.6087618	43	5.41119233673	743539.998657	13298.5374758	2630	490	136	136	154	159	132	1012	0
DLR00014020	3	19	YPL115C	UD20-36_5h_3x	SD/MSG -ARG -HIS -LYS +Canavanine +clonNAT +G418 +Thialysine	cSGA_v3_r1	13	11	4.23834181568	9016.4528188	112.023043386	254	4.30830777164	735153.998899	15609.1232896	43	5.2721263957	730009.999732	17292.569034	2772	493	136	136	153	158	132	1154	0
DLR00014020	3	20	YOR202W	UD20-36_5h_3x	SD/MSG -ARG -HIS -LYS +Canavanine +clonNAT +G418 +Thialysine	cSGA_v3_r1	13	11	4.33576199062	8798.14938282	135.055960412	254	4.43833323715	726839.998261	13467.7895918	43	5.40375244418	721508.998318	14944.217306	2902	492	136	136	153	158	133	1177	0
DLR00014020	3	21	YPL170W	UD20-36_5h_3x	SD/MSG -ARG -HIS -LYS +Canavanine +clonNAT +G418 +Thialysine	cSGA_v3_r1	13	11	4.02578019836	8290.54771243	100.533660435	254	4.13607386147	679005.998946	16188.2240059	43	5.09618865213	672841.999493	17380.3119831	3044	492	136	136	148	154	132	1461	0
DLR00014020	3	22	YOR371C	UD20-36_5h_3x	SD/MSG -ARG -HIS -LYS +Canavanine +clonNAT +G418 +Thialysine	cSGA_v3_r1	13	11	4.12160366494	8118.63244231	109.410623486	254	4.25521772916	691471.998851	16216.3421852	43	5.29159358941	620774.035613	10282.2736364	3174	492	136	136	145	151	129	1142	0
DLR00014020	3	23	YPL022W	UD20-36_5h_3x	SD/MSG -ARG -HIS -LYS +Canavanine +clonNAT +G418 +Thialysine	cSGA_v3_r1	13	11	4.33223872778	9722.72767403	182.606697279	254	4.46105997489	910661.998655	22075.9506827	43	5.41918312333	903958.99944	23588.2844175	3315	493	136	136	148	152	127	1003	0
DLR00014020	3	24	YOR202W	UD20-36_5h_3x	SD/MSG -ARG -HIS -LYS +Canavanine +clonNAT +G418 +Thialysine	cSGA_v3_r1	13	11	4.02416447624	9768.67431909	239.796127421	254	4.08864878923	913414.998868	22992.1224275	43	5.03742773678	907218.996216	25981.7693738	3450	491	136	136	146	151	125	777	0
DLR00014020	4	1	YOR202W	UD20-36_5h_3x	SD/MSG -ARG -HIS -LYS +Canavanine +clonNAT +G418 +Thialysine	cSGA_v3_r1	13	11	4.26438811733	11459.6246272	207.161943419	254	4.27767768712	877618.999446	17452.5219913	43	5.29204906549	808072.336734	13388.0419891	316	631	136	136	153	157	130	586	0
DLR00014020	4	2	YPL232W	UD20-36_5h_3x	SD/MSG -ARG -HIS -LYS +Canavanine +clonNAT +G418 +Thialysine	cSGA_v3_r1	13	11	3.99405740934	7994.04267432	99.4176567431	254	4.11171729271	637069.999446	12817.6291613	43	5.0412069584	627287.999199	14034.9569615	451	626	136	136	156	160	134	716	0
DLR00014020	4	3	YPL111W	UD20-36_5h_3x	SD/MSG -ARG -HIS -LYS +Canavanine +clonNAT +G418 +Thialysine	cSGA_v3_r1	13	11	4.2999138737	9163.52561554	136.019328127	254	4.36322117574	720337.99889	12968.8159829	43	5.31196070069	712702.999321	14201.2032363	590	628	136	136	159	163	137	882	0
DLR00014020	4	4	YPL001W	UD20-36_5h_3x	SD/MSG -ARG -HIS -LYS +Canavanine +clonNAT +G418 +Thialysine	cSGA_v3_r1	13	11	4.1821140444	7636.26408351	96.0735889286	254	4.22804438595	586162.999143	9050.36018304	43	5.15205596376	578084.999756	10513.132696	723	627	136	136	159	163	137	910	0
DLR00014020	4	5	YPL248C	UD20-36_5h_3x	SD/MSG -ARG -HIS -LYS +Canavanine +clonNAT +G418 +Thialysine	cSGA_v3_r1	13	11	4.07427320739	8571.40627353	87.2657231447	254	4.24525970107	603677.938834	7380.04917599	43	5.12797458633	639920.999774	13055.6661425	857	628	136	136	158	163	137	1249	0
DLR00014020	4	6	YOR246C	UD20-36_5h_3x	SD/MSG -ARG -HIS -LYS +Canavanine +clonNAT +G418 +Thialysine	cSGA_v3_r1	13	11	4.02116278527	8005.96843301	81.4662431116	254	4.08816826146	619801.998977	12403.1635922	43	5.02264305215	611457.9994	13790.4958126	992	623	136	136	158	163	137	1037	0
DLR00014020	4	7	YPL244C	UD20-36_5h_3x	SD/MSG -ARG -HIS -LYS +Canavanine +clonNAT +G418 +Thialysine	cSGA_v3_r1	13	11	4.1185925314	8703.78312822	101.577043539	254	4.14073531494	657481.999086	12963.6944954	43	5.08272009501	650670.99952	14378.689933	1134	628	136	136	156	161	135	1078	0
DLR00014020	4	8	YPL067C	UD20-36_5h_3x	SD/MSG -ARG -HIS -LYS +Canavanine +clonNAT +G418 +Thialysine	cSGA_v3_r1	13	11	3.94054071422	7070.23574493	68.7365631794	254	4.18966368876	529504.281158	6354.8009574	43	5.04371101387	556786.999757	11540.992591	1262	623	136	136	159	164	137	1001	0
DLR00014020	4	9	YPL260W	UD20-36_5h_3x	SD/MSG -ARG -HIS -LYS +Canavanine +clonNAT +G418 +Thialysine	cSGA_v3_r1	13	11	3.99514765818	8070.86087257	75.1842963078	254	4.09779608856	612873.998804	13839.6255753	43	5.03473803735	604925.999562	14977.811681	1405	629	136	136	154	159	133	1213	0
DLR00014020	4	10	YPL025C	UD20-36_5h_3x	SD/MSG -ARG -HIS -LYS +Canavanine +clonNAT +G418 +Thialysine	cSGA_v3_r1	13	11	4.41833550259	8170.9645344	82.2032593353	254	4.57365807369	621466.251097	6954.94356265	43	5.45466085837	650979.997219	11691.6237868	1541	624	136	136	158	162	133	952	0
DLR00014020	4	11	YPL258C	UD20-36_5h_3x	SD/MSG -ARG -HIS -LYS +Canavanine +clonNAT +G418 +Thialysine	cSGA_v3_r1	13	11	4.43348283757	9033.33653567	89.1291690529	254	4.47800274321	722336.998104	14128.7209518	43	5.43494603895	715829.998013	15113.0037123	1684	630	136	136	156	160	132	1063	8
DLR00014020	4	12	YOR324C	UD20-36_5h_3x	SD/MSG -ARG -HIS -LYS +Canavanine +clonNAT +G418 +Thialysine	cSGA_v3_r1	13	11	4.23010826453	8331.91048408	75.1441132053	254	4.31083796144	659991.998723	13806.5213741	43	5.26353440006	652158.999162	14694.0271458	1821	637	136	136	153	158	131	935	0
DLR00014020	4	13	YOR228C	UD20-36_5h_3x	SD/MSG -ARG -HIS -LYS +Canavanine +clonNAT +G418 +Thialysine	cSGA_v3_r1	13	11	4.1981589631	8625.89549817	74.7824477372	254	4.24149078473	689738.99867	16248.9133314	43	5.19501775757	683390.999797	17508.2472707	1951	629	136	136	153	158	132	1112	0
DLR00014020	4	14	YOR264W	UD20-36_5h_3x	SD/MSG -ARG -HIS -LYS +Canavanine +clonNAT +G418 +Thialysine	cSGA_v3_r1	13	11	4.1957267316	8217.91481857	68.9882951322	254	4.32364355746	661648.998785	12366.1055671	43	5.27492413044	655090.99918	13670.7327783	2084	625	136	136	153	158	131	1085	0
DLR00014020	4	15	YPL054W	UD20-36_5h_3x	SD/MSG -ARG -HIS -LYS +Canavanine +clonNAT +G418 +Thialysine	cSGA_v3_r1	13	11	4.07691982573	8101.52442561	65.9654190995	254	4.16449143258	635931.998895	12422.094484	43	5.17961198363	578067.615903	8138.6211006	2228	628	136	136	151	157	131	1150	0
DLR00014020	4	16	YOR216C	UD20-36_5h_3x	SD/MSG -ARG -HIS -LYS +Canavanine +clonNAT +G418 +Thialysine	cSGA_v3_r1	13	11	3.5743920222	6615.47874212	65.9284902289	254	3.58419987609	456434.999519	10610.3694238	43	4.48064776784	451324.997209	12332.3112919	2359	625	136	136	139	147	128	1352	0
DLR00014020	4	17	YOR382W	UD20-36_5h_3x	SD/MSG -ARG -HIS -LYS +Canavanine +clonNAT +G418 +Thialysine	cSGA_v3_r1	13	11	4.21454967368	8503.27511118	79.5971212209	254	4.31908383196	642538.68368	7498.91137552	43	5.2015004756	681961.999958	14002.4744102	2496	628	136	136	153	159	133	1099	0
DLR00014020	4	18	YOR303W	UD20-36_5h_3x	SD/MSG -ARG -HIS -LYS +Canavanine +clonNAT +G418 +Thialysine	cSGA_v3_r1	13	11	1.98551639897	682.000196996	14.2333932535	254	3.02827180834	66837.999413	4653.60570639	43	2.99114616037	39886.1455497	518.786897107	2633	629	136	136	136	145	129	323	0
DLR00014020	4	19	YOR315W	UD20-36_5h_3x	SD/MSG -ARG -HIS -LYS +Canavanine +clonNAT +G418 +Thialysine	cSGA_v3_r1	13	11	4.39123960742	8342.97248076	84.8293398883	254	4.40402321618	688442.998511	12336.8322749	43	5.36106138013	681281.998554	13764.4994598	2770	629	136	136	153	159	133	1030	0
DLR00014020	4	20	YOR288C	UD20-36_5h_3x	SD/MSG -ARG -HIS -LYS +Canavanine +clonNAT +G418 +Thialysine	cSGA_v3_r1	13	11	4.44557077719	9085.81369079	98.2141358649	254	4.48304672822	751179.998397	13828.9030227	43	5.4508850727	745146.998215	15318.6708376	2901	624	136	136	152	158	133	1011	0
DLR00014020	4	21	YPL033C	UD20-36_5h_3x	SD/MSG -ARG -HIS -LYS +Canavanine +clonNAT +G418 +Thialysine	cSGA_v3_r1	13	11	4.32731643367	9157.72622784	122.512460781	254	4.37578417964	757470.998526	17595.7345029	43	5.34085103574	751996.999023	18972.5698215	3041	626	136	136	149	155	133	1301	0
DLR00014020	4	22	YPL032C	UD20-36_5h_3x	SD/MSG -ARG -HIS -LYS +Canavanine +clonNAT +G418 +Thialysine	cSGA_v3_r1	13	11	4.22551305495	8353.08654172	103.956049235	254	4.31904235282	710794.998673	16188.6332393	43	5.27922200012	702385.999385	17160.3765988	3175	627	136	136	146	152	129	1108	0
DLR00014020	4	23	YPL189W	UD20-36_5h_3x	SD/MSG -ARG -HIS -LYS +Canavanine +clonNAT +G418 +Thialysine	cSGA_v3_r1	13	11	4.15102245803	9352.02871139	132.194140677	254	4.28349172343	843686.999071	19988.1293403	43	5.2393330898	835000.999608	21408.2159215	3315	629	136	136	145	150	127	853	0
DLR00014020	4	24	YOR202W	UD20-36_5h_3x	SD/MSG -ARG -HIS -LYS +Canavanine +clonNAT +G418 +Thialysine	cSGA_v3_r1	13	11	4.07428899353	10182.9962307	249.499192192	254	4.2200785909	993494.999267	23836.3025586	43	5.17430280824	987534.997108	26697.2125579	3450	623	136	136	149	153	126	829	0
DLR00014020	5	1	YOR202W	UD20-36_5h_3x	SD/MSG -ARG -HIS -LYS +Canavanine +clonNAT +G418 +Thialysine	cSGA_v3_r1	13	11	4.22884485198	10705.3134208	227.01245814	254	4.26227398765	833945.999653	17724.6397154	43	5.27854264965	761958.511455	13387.744351	319	765	136	136	154	158	131	627	0
DLR00014020	5	2	YPL105C	UD20-36_5h_3x	SD/MSG -ARG -HIS -LYS +Canavanine +clonNAT +G418 +Thialysine	cSGA_v3_r1	13	11	3.79725276202	7436.42711589	104.809575908	254	4.08963285132	552169.36045	9332.78980473	43	4.92895887633	589560.998411	14810.5009092	449	764	136	136	156	161	136	822	0
DLR00014020	5	3	YPL014W	UD20-36_5h_3x	SD/MSG -ARG -HIS -LYS +Canavanine +clonNAT +G418 +Thialysine	cSGA_v3_r1	13	11	4.0946802399	9461.91380471	100.247667087	254	4.17144615468	716043.999467	12720.5533317	43	5.11641184318	709697.999284	14194.4012607	589	768	136	136	157	161	136	1004	0
DLR00014020	5	4	YPL206C	UD20-36_5h_3x	SD/MSG -ARG -HIS -LYS +Canavanine +clonNAT +G418 +Thialysine	cSGA_v3_r1	13	11	4.0470893515	9144.57208602	94.8810208893	254	4.128375182	691992.999528	11317.4467407	43	5.0675550258	686116.99911	13098.5526278	724	766	136	136	158	162	138	981	0
DLR00014020	5	5	YOR213C	UD20-36_5h_3x	SD/MSG -ARG -HIS -LYS +Canavanine +clonNAT +G418 +Thialysine	cSGA_v3_r1	13	11	4.27975160467	10127.1876389	146.292330437	254	4.39614337467	794693.999045	13135.7526273	43	5.4162966907	739698.267793	10076.3594452	862	766	136	136	161	166	138	1029	0
DLR00014020	5	6	YPL136W	UD20-36_5h_3x	SD/MSG -ARG -HIS -LYS +Canavanine +clonNAT +G418 +Thialysine	cSGA_v3_r1	13	11	3.92010544743	8003.02569402	78.2129020755	254	4.00837432907	600058.998944	11850.5280052	43	4.94145171142	593375.999002	13220.7216762	1000	765	136	136	156	162	136	1233	0
DLR00014020	5	7	YPL008W	UD20-36_5h_3x	SD/MSG -ARG -HIS -LYS +Canavanine +clonNAT +G418 +Thialysine	cSGA_v3_r1	13	11	3.7483844434	8091.84614495	81.769900386	254	3.81327669198	594795.999346	13174.9162905	43	4.74990124997	589674.996822	15158.7565711	1135	765	136	136	153	159	135	1358	0
DLR00014020	5	8	YOR223W	UD20-36_5h_3x	SD/MSG -ARG -HIS -LYS +Canavanine +clonNAT +G418 +Thialysine	cSGA_v3_r1	13	11	4.09769335209	8326.15146475	76.5019612104	254	4.1714768513	645401.998794	12517.7438066	43	5.10773132552	636884.99976	13988.3064924	1269	761	136	136	156	161	136	1066	0
DLR00014020	5	9	YOR268C	UD20-36_5h_3x	SD/MSG -ARG -HIS -LYS +Canavanine +clonNAT +G418 +Thialysine	cSGA_v3_r1	13	11	4.26173788268	9611.48028061	76.1116579605	254	4.4008200597	695603.390121	9273.88959897	43	5.27522123507	749412.999758	17338.3516741	1409	767	136	136	157	162	135	1128	0
DLR00014020	5	10	YOR375C	UD20-36_5h_3x	SD/MSG -ARG -HIS -LYS +Canavanine +clonNAT +G418 +Thialysine	cSGA_v3_r1	13	11	4.07445904602	8550.34792855	70.8077370531	254	4.10908621053	649280.998709	14926.0339703	43	5.04798603645	643139.999663	16196.2874882	1544	764	136	136	152	158	132	1093	0
DLR00014020	5	11	YPL070W	UD20-36_5h_3x	SD/MSG -ARG -HIS -LYS +Canavanine +clonNAT +G418 +Thialysine	cSGA_v3_r1	13	11	4.37877592937	9885.32124883	75.7864767197	254	4.42437673045	780532.998797	15344.7561698	43	5.38305862235	775997.99909	16638.4980438	1682	765	136	136	155	160	133	990	0
DLR00014020	5	12	YPL241C	UD20-36_5h_3x	SD/MSG -ARG -HIS -LYS +Canavanine +clonNAT +G418 +Thialysine	cSGA_v3_r1	13	11	4.1109065238	8673.3510891	76.6984700131	254	4.20705130416	672415.998966	14022.0978345	43	5.15405607526	667046.999921	15130.8522441	1816	765	136	136	151	157	131	1102	0
DLR00014020	5	13	YPL179W	UD20-36_5h_3x	SD/MSG -ARG -HIS -LYS +Canavanine +clonNAT +G418 +Thialysine	cSGA_v3_r1	13	11	4.32786477678	10059.3713099	74.3442951648	254	4.3934913693	725822.625566	8833.01701157	43	5.28334003073	776484.999872	16411.3575549	1957	765	136	136	152	157	131	959	0
DLR00014020	5	14	YOR230W	UD20-36_5h_3x	SD/MSG -ARG -HIS -LYS +Canavanine +clonNAT +G418 +Thialysine	cSGA_v3_r1	13	11	4.13294202362	8709.1427547	71.8560664392	254	4.33535850007	633624.612792	8033.81176672	43	5.20997259648	680175.99982	15176.1058884	2088	765	136	136	152	157	131	1085	0
DLR00014020	5	15	YOR242C	UD20-36_5h_3x	SD/MSG -ARG -HIS -LYS +Canavanine +clonNAT +G418 +Thialysine	cSGA_v3_r1	13	11	4.2596527276	9742.78211576	86.9421123009	254	4.32170802876	776958.99906	15951.2210126	43	5.27750004809	773138.999865	17736.4993858	2228	766	136	136	153	158	131	1101	0
DLR00014020	5	16	YOR225W	UD20-36_5h_3x	SD/MSG -ARG -HIS -LYS +Canavanine +clonNAT +G418 +Thialysine	cSGA_v3_r1	13	11	4.09178939497	7831.48989735	80.3485086603	254	4.19122609924	631315.998881	13431.3104185	43	5.13150994864	625792.999923	14920.1953164	2357	764	136	136	152	158	132	1285	2
DLR00014020	5	17	YPL147W	UD20-36_5h_3x	SD/MSG -ARG -HIS -LYS +Canavanine +clonNAT +G418 +Thialysine	cSGA_v3_r1	13	11	4.22058092977	9375.65617789	85.9298896058	254	4.29237850948	763868.998953	14876.2098431	43	5.25219605041	758950.999968	16685.5361716	2498	768	136	136	153	159	133	1129	0
DLR00014020	5	18	YPL161C	UD20-36_5h_3x	SD/MSG -ARG -HIS -LYS +Canavanine +clonNAT +G418 +Thialysine	cSGA_v3_r1	13	11	3.99451738669	8071.32896049	69.7614780211	254	3.95074557011	604588.999831	14107.1813694	43	4.8993813261	597891.997873	15709.4950924	2629	764	136	136	146	153	131	1067	0
DLR00014020	5	19	YOR229W	UD20-36_5h_3x	SD/MSG -ARG -HIS -LYS +Canavanine +clonNAT +G418 +Thialysine	cSGA_v3_r1	13	11	4.13272089693	8411.09584391	81.3942590425	254	4.26824153874	692126.998935	14733.7137033	43	5.22585454587	686136.99984	16023.9774699	2770	766	136	136	152	158	134	1304	0
DLR00014020	5	20	YOR350C	UD20-36_5h_3x	SD/MSG -ARG -HIS -LYS +Canavanine +clonNAT +G418 +Thialysine	cSGA_v3_r1	13	11	3.90760328809	6439.64407749	48.6516994729	254	4.03069732568	400045.999972	4306.04495139	43	4.95137758283	391608.99997	2155.86963181	2907	760	136	136	131	141	128	1065	0
DLR00014020	5	21	YPL201C	UD20-36_5h_3x	SD/MSG -ARG -HIS -LYS +Canavanine +clonNAT +G418 +Thialysine	cSGA_v3_r1	13	11	4.47786872946	9528.19098179	104.32688587	254	4.56162025215	804136.997847	15545.712476	43	5.62393085864	736303.956314	9864.0377555	3042	768	136	136	151	156	133	1050	0
DLR00014020	5	22	YPL053C	UD20-36_5h_3x	SD/MSG -ARG -HIS -LYS +Canavanine +clonNAT +G418 +Thialysine	cSGA_v3_r1	13	11	4.21086366755	8453.69278652	117.28491492	254	4.31326701595	721657.99875	16479.4046109	43	5.27468350475	713396.999529	17399.0481961	3177	761	136	136	147	153	130	1093	0
DLR00014020	5	23	YPL036W	UD20-36_5h_3x	SD/MSG -ARG -HIS -LYS +Canavanine +clonNAT +G418 +Thialysine	cSGA_v3_r1	13	11	4.21173353284	9363.47938408	160.618908575	254	4.27540322281	852340.998808	23119.5176426	43	5.23171028755	844237.99956	24693.2316705	3318	766	136	136	146	151	129	932	0
DLR00014020	5	24	YOR202W	UD20-36_5h_3x	SD/MSG -ARG -HIS -LYS +Canavanine +clonNAT +G418 +Thialysine	cSGA_v3_r1	13	11	4.06013310678	9802.00294418	222.521449841	254	4.16684593958	977554.998848	27069.9008518	43	5.12399428245	971387.99621	30073.0813109	3451	763	136	136	148	152	126	864	0
DLR00014020	6	1	YOR202W	UD20-36_5h_3x	SD/MSG -ARG -HIS -LYS +Canavanine +clonNAT +G418 +Thialysine	cSGA_v3_r1	13	11	4.00777594457	10382.971729	194.675568333	254	3.94628550724	810136.998981	18641.2673584	43	4.90071507922	805207.996152	21810.1872599	316	901	136	136	153	157	132	664	0
DLR00014020	6	2	YPL164C	UD20-36_5h_3x	SD/MSG -ARG -HIS -LYS +Canavanine +clonNAT +G418 +Thialysine	cSGA_v3_r1	13	11	3.82096593442	7560.35959109	111.890395425	254	4.0692849311	563320.500794	9163.16248825	43	4.91435179392	599287.997999	14610.1649977	452	900	136	136	156	161	135	773	0
DLR00014020	6	3	YPL034W	UD20-36_5h_3x	SD/MSG -ARG -HIS -LYS +Canavanine +clonNAT +G418 +Thialysine	cSGA_v3_r1	13	11	4.11920573363	10270.9893209	115.744162433	254	4.20739661762	793602.999735	14608.0491031	43	5.15508410504	789848.998998	16672.7952656	588	904	136	136	159	163	138	1057	0
DLR00014020	6	4	YPL205C	UD20-36_5h_3x	SD/MSG -ARG -HIS -LYS +Canavanine +clonNAT +G418 +Thialysine	cSGA_v3_r1	13	11	0	11	28.3565545555	254	12	29026.8	821.279551256	43	0.5	870.3	141.832055983	728	906	136	136	-1	-1	-1	4	0
DLR00014020	6	5	YPL157W	UD20-36_5h_3x	SD/MSG -ARG -HIS -LYS +Canavanine +clonNAT +G418 +Thialysine	cSGA_v3_r1	13	11	0	11	21.1691380557	254	12	30048.3	1309.19020311	43	0	43	114.788285871	868	910	136	136	101	116	113	3	0
DLR00014020	6	6	YPL071C	UD20-36_5h_3x	SD/MSG -ARG -HIS -LYS +Canavanine +clonNAT +G418 +Thialysine	cSGA_v3_r1	13	11	4.19807017414	9028.43271111	92.2334918013	254	4.30015717938	713027.999083	12532.3298807	43	5.25366828681	707876.999819	14023.1216374	994	899	136	136	161	166	139	1188	0
DLR00014020	6	7	YOR354C	UD20-36_5h_3x	SD/MSG -ARG -HIS -LYS +Canavanine +clonNAT +G418 +Thialysine	cSGA_v3_r1	13	11	4.04300800498	8078.94560875	62.0305797757	254	4.21041115986	536852.999995	3901.17718771	43	5.142918183	529941.999841	3788.10884841	1133	901	136	136	146	154	136	988	0
DLR00014020	6	8	YPL080C	UD20-36_5h_3x	SD/MSG -ARG -HIS -LYS +Canavanine +clonNAT +G418 +Thialysine	cSGA_v3_r1	13	11	3.71946084793	7573.30858118	49.9437747667	254	3.82339632961	485331.3	8652.1312788	43	4.61067016221	532295.996984	15915.9024495	1267	898	136	136	149	156	134	1297	0
DLR00014020	6	9	YPL196W	UD20-36_5h_3x	SD/MSG -ARG -HIS -LYS +Canavanine +clonNAT +G418 +Thialysine	cSGA_v3_r1	13	11	4.31561683174	9234.24835471	75.5699728514	254	4.38941456854	734493.99878	13270.0180964	43	5.33908812284	728746.999192	14843.4865261	1406	898	136	136	158	162	135	1043	0
DLR00014020	6	10	YPL183C	UD20-36_5h_3x	SD/MSG -ARG -HIS -LYS +Canavanine +clonNAT +G418 +Thialysine	cSGA_v3_r1	13	11	3.72399312895	7753.38578462	66.9650246155	254	3.79607660123	573620.999592	15430.6598869	43	4.72321777213	564943.996875	16883.4286732	1542	901	136	136	149	154	131	823	0
DLR00014020	6	11	YPL114W	UD20-36_5h_3x	SD/MSG -ARG -HIS -LYS +Canavanine +clonNAT +G418 +Thialysine	cSGA_v3_r1	13	11	4.44065276665	9485.53696075	102.273177466	254	4.48566835896	768761.998437	14732.4762397	43	5.44171805566	763459.998449	15863.067334	1683	901	136	136	156	161	133	992	0
DLR00014020	6	12	YPL098C	UD20-36_5h_3x	SD/MSG -ARG -HIS -LYS +Canavanine +clonNAT +G418 +Thialysine	cSGA_v3_r1	13	11	4.12272575616	8121.72987064	62.9611890322	254	4.22230435651	546865.675242	5411.91583301	43	5.12495879977	558610.999894	6597.32528442	1817	898	136	136	144	151	129	904	0
DLR00014020	6	13	YOR212W	UD20-36_5h_3x	SD/MSG -ARG -HIS -LYS +Canavanine +clonNAT +G418 +Thialysine	cSGA_v3_r1	13	11	0	11	12.3647734435	254	12	27900.774612	653.20632246	43	0	43	47.4135142309	1956	910	136	136	99	113	108	13	0
DLR00014020	6	14	YPL095C	UD20-36_5h_3x	SD/MSG -ARG -HIS -LYS +Canavanine +clonNAT +G418 +Thialysine	cSGA_v3_r1	13	11	4.40225067463	9726.11684001	92.6984688428	254	4.46342852258	794091.998548	14838.4485353	43	5.42323054932	789980.99878	16604.7837466	2090	900	136	136	154	159	132	1082	4
DLR00014020	6	15	YPL051W	UD20-36_5h_3x	SD/MSG -ARG -HIS -LYS +Canavanine +clonNAT +G418 +Thialysine	cSGA_v3_r1	13	11	4.18529524753	8239.18509517	53.1662688158	254	4.23377034516	594225.999195	9314.07019723	43	5.23551855244	549790.978501	5954.79661571	2226	902	136	136	145	151	128	902	1
DLR00014020	6	16	YPL245W	UD20-36_5h_3x	SD/MSG -ARG -HIS -LYS +Canavanine +clonNAT +G418 +Thialysine	cSGA_v3_r1	13	11	4.24834803343	9192.07313461	73.6383584048	254	4.31755026767	737191.998941	13805.6395016	43	5.27362583684	731156.999697	15379.2585706	2360	899	136	136	153	158	132	1018	0
DLR00014020	6	17	YOR309C	UD20-36_5h_3x	SD/MSG -ARG -HIS -LYS +Canavanine +clonNAT +G418 +Thialysine	cSGA_v3_r1	13	11	3.0755367905	4774.65035351	28.1301252202	254	3.17095747858	255263.99991	5500.48959556	43	3.82495470135	248223.998514	4306.05391333	2495	902	136	136	123	133	119	883	0
DLR00014020	6	18	YOR299W	UD20-36_5h_3x	SD/MSG -ARG -HIS -LYS +Canavanine +clonNAT +G418 +Thialysine	cSGA_v3_r1	13	11	4.34383481435	9538.26865663	84.5046485224	254	4.35766674343	781855.998808	15770.4243467	43	5.31860577144	776672.999619	17531.4125656	2632	897	136	136	153	159	134	1044	0
DLR00014020	6	19	YPL023C	UD20-36_5h_3x	SD/MSG -ARG -HIS -LYS +Canavanine +clonNAT +G418 +Thialysine	cSGA_v3_r1	13	11	4.09208187221	8264.95034806	73.7944381475	254	4.11170920954	647859.998649	14961.4041473	43	5.06746466568	640996.999681	16329.5139384	2770	902	136	136	149	155	130	1091	0
DLR00014020	6	20	YOR355W	UD20-36_5h_3x	SD/MSG -ARG -HIS -LYS +Canavanine +clonNAT +G418 +Thialysine	cSGA_v3_r1	13	11	4.09413457091	7884.79982228	82.3310411988	254	4.1428442452	619833.99923	12627.7804359	43	5.09324504958	612532.999703	13569.6214527	2903	894	136	136	147	153	132	1196	0
DLR00014020	6	21	YOR237W	UD20-36_5h_3x	SD/MSG -ARG -HIS -LYS +Canavanine +clonNAT +G418 +Thialysine	cSGA_v3_r1	13	11	4.1185374716	8387.27478351	95.7900459366	254	4.22151120255	679499.998814	15489.2498989	43	5.26873404741	610641.062309	9524.82981558	3040	901	136	136	147	153	132	1264	0
DLR00014020	6	22	YOR274W	UD20-36_5h_3x	SD/MSG -ARG -HIS -LYS +Canavanine +clonNAT +G418 +Thialysine	cSGA_v3_r1	13	11	4.13102220147	7652.89393123	76.5824778139	254	4.27396667766	657373.998787	13899.2203275	43	5.2267316732	647714.999481	14764.5854198	3177	893	136	136	147	153	131	1052	0
DLR00014020	6	23	YPL162C	UD20-36_5h_3x	SD/MSG -ARG -HIS -LYS +Canavanine +clonNAT +G418 +Thialysine	cSGA_v3_r1	13	11	4.07007624231	8899.19397928	132.66835977	254	4.23254356887	804736.999071	21051.0524454	43	5.18865008852	796779.99935	22425.5109955	3314	901	136	136	145	151	128	1110	0
DLR00014020	6	24	YOR202W	UD20-36_5h_3x	SD/MSG -ARG -HIS -LYS +Canavanine +clonNAT +G418 +Thialysine	cSGA_v3_r1	13	11	4.08383897544	10120.8118757	190.58935847	254	4.19174503167	1014008.99896	27503.6271302	43	5.14700632949	1007736.99637	30523.3468026	3452	897	136	136	148	152	126	931	0
DLR00014020	7	1	YOR202W	UD20-36_5h_3x	SD/MSG -ARG -HIS -LYS +Canavanine +clonNAT +G418 +Thialysine	cSGA_v3_r1	13	11	4.03457621223	10661.3420218	194.739526317	254	4.07691557794	862091.999056	19651.3149421	43	5.02925965548	858563.996729	22701.7649277	322	1036	136	136	155	160	133	799	9
DLR00014020	7	2	YPL089C	UD20-36_5h_3x	SD/MSG -ARG -HIS -LYS +Canavanine +clonNAT +G418 +Thialysine	cSGA_v3_r1	13	11	3.8779932895	8662.04620937	124.352385046	254	4.01951652917	708893.999375	15445.6134693	43	4.95828454477	700911.997321	17368.0039754	452	1038	136	136	158	162	136	814	0
DLR00014020	7	3	YPL087W	UD20-36_5h_3x	SD/MSG -ARG -HIS -LYS +Canavanine +clonNAT +G418 +Thialysine	cSGA_v3_r1	13	11	4.01503819943	9172.61977352	118.036433419	254	4.09547378342	717024.99973	13773.7699462	43	5.03284339237	710499.998567	15614.9742839	591	1041	136	136	159	163	138	996	0
DLR00014020	7	4	YPL058C	UD20-36_5h_3x	SD/MSG -ARG -HIS -LYS +Canavanine +clonNAT +G418 +Thialysine	cSGA_v3_r1	13	11	3.89602691803	9357.91468842	101.834777018	254	4.00081944516	718306.999285	13500.6441917	43	4.9425992059	714475.997252	15587.0190446	721	1037	136	136	158	163	139	1203	0
DLR00014020	7	5	YOR306C	UD20-36_5h_3x	SD/MSG -ARG -HIS -LYS +Canavanine +clonNAT +G418 +Thialysine	cSGA_v3_r1	13	11	3.82602793009	8741.3982977	82.6585300111	254	3.89577985135	657081.999219	13684.8728059	43	4.84144641473	653662.996889	15678.195619	860	1036	136	136	157	163	139	1489	0
DLR00014020	7	6	YOR286W	UD20-36_5h_3x	SD/MSG -ARG -HIS -LYS +Canavanine +clonNAT +G418 +Thialysine	cSGA_v3_r1	13	11	3.9460393156	8489.61491199	83.090751374	254	4.05293622497	620185.998986	11832.2987511	43	4.99849909535	613497.99925	13054.7402904	999	1035	136	136	154	160	136	1167	0
DLR00014020	7	7	YPL145C	UD20-36_5h_3x	SD/MSG -ARG -HIS -LYS +Canavanine +clonNAT +G418 +Thialysine	cSGA_v3_r1	13	11	4.40246999529	9967.75952007	102.215963352	254	4.42458868724	771169.998875	13316.3471002	43	5.38807519625	766032.999083	14941.6312838	1135	1040	136	136	158	163	136	1067	0
DLR00014020	7	8	YOR253W	UD20-36_5h_3x	SD/MSG -ARG -HIS -LYS +Canavanine +clonNAT +G418 +Thialysine	cSGA_v3_r1	13	11	4.00635561488	9196.59183475	75.3146535881	254	4.05770918293	692850.998277	16276.1837156	43	5.00563571477	688784.99897	18115.7042205	1266	1036	136	136	154	159	135	1308	0
DLR00014020	7	9	YOR318C	UD20-36_5h_3x	SD/MSG -ARG -HIS -LYS +Canavanine +clonNAT +G418 +Thialysine	cSGA_v3_r1	13	11	4.39788782859	10475.4886549	96.7860594273	254	4.42763327418	825157.998966	14671.6764049	43	5.38507028521	822064.999387	16415.8558584	1406	1039	136	136	157	161	134	1069	0
DLR00014020	7	10	YPL180W	UD20-36_5h_3x	SD/MSG -ARG -HIS -LYS +Canavanine +clonNAT +G418 +Thialysine	cSGA_v3_r1	13	11	2.77500381247	2193.45592211	36.552884551	254	3.37605628715	137723.000353	5661.85902852	43	3.87802061383	122649.999828	518.601079822	1548	1046	136	136	133	142	126	858	0
DLR00014020	7	11	YOR320C	UD20-36_5h_3x	SD/MSG -ARG -HIS -LYS +Canavanine +clonNAT +G418 +Thialysine	cSGA_v3_r1	13	11	4.49757725369	9997.1790158	93.8901290474	254	4.50133592206	809486.998521	15349.4525801	43	5.46079178759	805611.998567	16807.4846419	1678	1036	136	136	156	160	133	1099	0
DLR00014020	7	12	YPL134C	UD20-36_5h_3x	SD/MSG -ARG -HIS -LYS +Canavanine +clonNAT +G418 +Thialysine	cSGA_v3_r1	13	11	4.06851391131	9066.82467923	74.4913821736	254	4.15176591709	705147.9991	15653.5155409	43	5.10360354155	701019.999464	17020.6718546	1815	1033	136	136	151	156	131	1310	0
DLR00014020	7	13	YOR346W	UD20-36_5h_3x	SD/MSG -ARG -HIS -LYS +Canavanine +clonNAT +G418 +Thialysine	cSGA_v3_r1	13	11	4.23243680587	9049.09021798	73.0247133509	254	4.31245650014	725050.998845	14186.7589536	43	5.26089664845	719833.999741	15656.2699908	1957	1039	136	136	153	158	132	1110	0
DLR00014020	7	14	YPL182C	UD20-36_5h_3x	SD/MSG -ARG -HIS -LYS +Canavanine +clonNAT +G418 +Thialysine	cSGA_v3_r1	13	11	4.29840710222	8951.50633021	79.5453635814	254	4.38496857463	673447.867499	8487.14661367	43	5.26116012944	722972.999801	16382.06814	2091	1036	136	136	154	158	132	963	0
DLR00014020	7	15	YPL102C	UD20-36_5h_3x	SD/MSG -ARG -HIS -LYS +Canavanine +clonNAT +G418 +Thialysine	cSGA_v3_r1	13	11	3.58332161967	7141.60573638	49.9703916362	254	3.21967467289	476993.993735	14458.0950328	43	3.84739486121	471440.990395	16579.2496902	2230	1038	136	136	137	144	126	1135	0
DLR00014020	7	16	YPL220W	UD20-36_5h_3x	SD/MSG -ARG -HIS -LYS +Canavanine +clonNAT +G418 +Thialysine	cSGA_v3_r1	13	11	4.20572870953	8981.82695519	78.4985010985	254	4.30166141735	756864.998635	18564.9778547	43	5.26008928457	751333.999779	20314.7918528	2359	1034	136	136	155	160	134	1073	0
DLR00014020	7	17	YOR255W	UD20-36_5h_3x	SD/MSG -ARG -HIS -LYS +Canavanine +clonNAT +G418 +Thialysine	cSGA_v3_r1	13	11	4.30075852503	9444.35873078	98.3404713772	254	4.38174510814	777182.998896	14773.8554031	43	5.41842832171	711197.676115	9449.86981975	2498	1034	136	136	153	158	132	1021	0
DLR00014020	7	18	YPL140C	UD20-36_5h_3x	SD/MSG -ARG -HIS -LYS +Canavanine +clonNAT +G418 +Thialysine	cSGA_v3_r1	13	11	4.16499701984	8578.31798551	68.4799509837	254	4.35236177008	650235.697059	8145.61508933	43	5.23718748783	695243.999749	15174.3631367	2632	1033	136	136	151	157	132	1095	0
DLR00014020	7	19	YOR292C	UD20-36_5h_3x	SD/MSG -ARG -HIS -LYS +Canavanine +clonNAT +G418 +Thialysine	cSGA_v3_r1	13	11	4.24470830809	8539.76395396	77.9139364567	254	4.33433017662	688566.998696	13949.060055	43	5.29323511635	682112.99915	15186.1778625	2772	1046	136	136	150	156	131	1080	0
DLR00014020	7	20	YPL073C	UD20-36_5h_3x	SD/MSG -ARG -HIS -LYS +Canavanine +clonNAT +G418 +Thialysine	cSGA_v3_r1	13	11	4.23780815184	8005.67515703	85.6913125616	254	4.30849255132	659375.998599	14217.3606301	43	5.26279647757	652340.999034	15347.7884184	2906	1044	136	136	150	156	132	1054	0
DLR00014020	7	21	YPL116W	UD20-36_5h_3x	SD/MSG -ARG -HIS -LYS +Canavanine +clonNAT +G418 +Thialysine	cSGA_v3_r1	13	11	4.45737433094	9134.32659902	110.157746708	254	4.47951197894	758970.998441	14650.0824741	43	5.44837300419	752210.998336	15833.9945079	3042	1041	136	136	149	155	132	979	0
DLR00014020	7	22	YOR347C	UD20-36_5h_3x	SD/MSG -ARG -HIS -LYS +Canavanine +clonNAT +G418 +Thialysine	cSGA_v3_r1	13	11	4.41511725495	8817.23756255	133.486412346	254	4.47831555518	768160.997985	16217.6896113	43	5.44370535367	760686.998112	17435.6795574	3173	1037	136	136	148	154	131	991	0
DLR00014020	7	23	YPL149W	UD20-36_5h_3x	SD/MSG -ARG -HIS -LYS +Canavanine +clonNAT +G418 +Thialysine	cSGA_v3_r1	13	11	4.09401702746	9353.37727361	117.31046879	254	4.22340812216	820799.999363	18520.6244364	43	5.25340106635	743494.921596	12985.7549013	3316	1036	136	136	142	149	129	1016	0
DLR00014020	7	24	YOR202W	UD20-36_5h_3x	SD/MSG -ARG -HIS -LYS +Canavanine +clonNAT +G418 +Thialysine	cSGA_v3_r1	13	11	4.10804483894	10541.7560596	186.114879356	254	4.1677791366	1029162.99881	26815.182324	43	5.12715783694	1023633.99627	30080.153035	3452	1035	136	136	147	151	126	901	0
DLR00014020	8	1	YOR202W	UD20-36_5h_3x	SD/MSG -ARG -HIS -LYS +Canavanine +clonNAT +G418 +Thialysine	cSGA_v3_r1	13	11	3.83470610855	10381.7678147	173.480935477	254	3.75964755803	814618.999554	16978.5996099	43	4.82820281156	734452.375456	14365.2873655	321	1172	136	136	153	158	133	769	0
DLR00014020	8	2	YOR297C	UD20-36_5h_3x	SD/MSG -ARG -HIS -LYS +Canavanine +clonNAT +G418 +Thialysine	cSGA_v3_r1	13	11	0	11	21.6897163475	254	12	30982.5	1359.78679232	43	0	43	181.822243139	459	1182	136	136	97	112	111	8	0
DLR00014020	8	3	YOR359W	UD20-36_5h_3x	SD/MSG -ARG -HIS -LYS +Canavanine +clonNAT +G418 +Thialysine	cSGA_v3_r1	13	11	3.67876535958	8142.55350526	110.906332599	254	3.7578434329	620998.999024	12793.5967767	43	4.77246330757	558605.673896	9478.36400301	589	1175	136	136	156	161	138	1014	0
DLR00014020	8	4	YOR293W	UD20-36_5h_3x	SD/MSG -ARG -HIS -LYS +Canavanine +clonNAT +G418 +Thialysine	cSGA_v3_r1	13	11	2.47936666762	3703.40788769	45.3941959086	254	2.62503703245	164185.998483	5707.37583673	43	3.08073092566	153922.994336	2340.26486533	728	1175	136	136	119	132	121	649	0
DLR00014020	8	5	YPL167C	UD20-36_5h_3x	SD/MSG -ARG -HIS -LYS +Canavanine +clonNAT +G418 +Thialysine	cSGA_v3_r1	13	11	4.15240361194	8925.62410825	99.5139561154	254	4.2987256906	696124.99914	11961.8345444	43	5.24520588614	690877.999858	13459.367328	862	1170	136	136	160	165	139	1205	0
DLR00014020	8	6	YPL121C	UD20-36_5h_3x	SD/MSG -ARG -HIS -LYS +Canavanine +clonNAT +G418 +Thialysine	cSGA_v3_r1	13	11	4.20664594095	9310.15386523	88.7198952783	254	4.32873946227	677872.201313	7880.28641823	43	5.22192734234	718021.999935	14249.9365398	996	1173	136	136	158	163	138	1153	0
DLR00014020	8	7	YPL207W	UD20-36_5h_3x	SD/MSG -ARG -HIS -LYS +Canavanine +clonNAT +G418 +Thialysine	cSGA_v3_r1	13	11	4.39559993866	10050.539363	97.2101308608	254	4.43821143163	774720.998944	12421.2193357	43	5.39742355005	769327.999046	13915.5949139	1134	1174	136	136	157	162	134	1023	0
DLR00014020	8	8	YOR351C	UD20-36_5h_3x	SD/MSG -ARG -HIS -LYS +Canavanine +clonNAT +G418 +Thialysine	cSGA_v3_r1	13	11	4.36431383074	8967.72199108	90.5630278105	254	4.3784171959	706370.998845	12296.9151144	43	5.32418005771	699443.99916	13641.383016	1267	1169	136	136	157	162	134	965	0
DLR00014020	8	9	YOR356W	UD20-36_5h_3x	SD/MSG -ARG -HIS -LYS +Canavanine +clonNAT +G418 +Thialysine	cSGA_v3_r1	13	11	4.25704952494	8788.65863591	100.959244343	254	4.36297848824	716865.998578	14750.4979851	43	5.30502825157	710275.999143	15940.0243499	1404	1175	136	136	157	162	135	1042	0
DLR00014020	8	10	YPL090C	UD20-36_5h_3x	SD/MSG -ARG -HIS -LYS +Canavanine +clonNAT +G418 +Thialysine	cSGA_v3_r1	13	11	3.82459975432	7987.49028524	64.9507307612	254	3.70406456713	592704.999604	16350.0377222	43	4.64405218872	586531.996616	18314.2255102	1537	1171	136	136	149	154	133	1105	0
DLR00014020	8	11	YPL108W	UD20-36_5h_3x	SD/MSG -ARG -HIS -LYS +Canavanine +clonNAT +G418 +Thialysine	cSGA_v3_r1	13	11	4.26857055578	9539.28641425	70.6483625338	254	4.29491056186	740068.998968	15052.3094415	43	5.24705932468	734938.99984	16249.1445274	1681	1171	136	136	152	157	131	994	0
DLR00014020	8	12	YPL052W	UD20-36_5h_3x	SD/MSG -ARG -HIS -LYS +Canavanine +clonNAT +G418 +Thialysine	cSGA_v3_r1	13	11	4.44793391969	10010.6165937	78.8438337096	254	4.44856347897	795822.998682	15918.8185342	43	5.40986416079	791771.998939	17409.9274656	1814	1170	136	136	153	158	131	1025	1
DLR00014020	8	13	YPL026C	UD20-36_5h_3x	SD/MSG -ARG -HIS -LYS +Canavanine +clonNAT +G418 +Thialysine	cSGA_v3_r1	13	11	4.30011276875	8800.76491302	62.2731009195	254	4.28051449718	695391.998902	13106.5087645	43	5.22789095543	689056.999718	14435.2398106	1955	1173	136	136	151	156	130	981	0
DLR00014020	8	14	YOR270C	UD20-36_5h_3x	SD/MSG -ARG -HIS -LYS +Canavanine +clonNAT +G418 +Thialysine	cSGA_v3_r1	13	11	3.91975718501	6821.53994805	33.9435075183	254	4.07809315101	489125.999281	7137.66031158	43	4.99905009966	481746.999919	7541.5513321	2092	1170	136	136	143	150	128	1064	0
DLR00014020	8	15	YPL197C	UD20-36_5h_3x	SD/MSG -ARG -HIS -LYS +Canavanine +clonNAT +G418 +Thialysine	cSGA_v3_r1	13	11	4.26459135381	8996.74784202	66.5991927713	254	4.33832773806	731248.99894	13326.225619	43	5.28858648388	726520.999551	15003.6181727	2224	1176	136	136	152	157	131	1053	0
DLR00014020	8	16	YPL249C	UD20-36_5h_3x	SD/MSG -ARG -HIS -LYS +Canavanine +clonNAT +G418 +Thialysine	cSGA_v3_r1	13	11	4.49353619663	9498.88462539	100.201345157	254	4.54366017841	786901.998327	12759.8657138	43	5.58200271488	728721.453198	8523.03382205	2360	1171	136	136	153	158	131	964	0
DLR00014020	8	17	YOR239W	UD20-36_5h_3x	SD/MSG -ARG -HIS -LYS +Canavanine +clonNAT +G418 +Thialysine	cSGA_v3_r1	13	11	3.9922208241	7689.81241653	57.8717896112	254	4.09665876187	616210.999012	12301.0228492	43	5.04076447868	609774.999589	13959.1029059	2499	1170	136	136	149	155	131	1082	0
DLR00014020	8	18	YPL061W	UD20-36_5h_3x	SD/MSG -ARG -HIS -LYS +Canavanine +clonNAT +G418 +Thialysine	cSGA_v3_r1	13	11	3.62783855226	6169.22469768	36.3070941389	254	3.73619592371	403209.355535	6055.46696154	43	4.54317282133	423609.997605	9108.34025771	2636	1168	136	136	138	146	126	987	0
DLR00014020	8	19	YOR266W	UD20-36_5h_3x	SD/MSG -ARG -HIS -LYS +Canavanine +clonNAT +G418 +Thialysine	cSGA_v3_r1	13	11	4.31608644319	9233.8806624	63.0758634787	254	4.31097311727	740672.998809	15798.0032803	43	5.27235292221	735869.999655	17353.0290253	2768	1173	136	136	149	155	131	1077	0
DLR00014020	8	20	YOR227W	UD20-36_5h_3x	SD/MSG -ARG -HIS -LYS +Canavanine +clonNAT +G418 +Thialysine	cSGA_v3_r1	13	11	4.39781560231	8753.83200205	99.4794321026	254	4.4652809546	702507.998446	12353.7340648	43	5.43217083113	695737.998027	13296.5632545	2903	1171	136	136	148	154	129	996	0
DLR00014020	8	21	YOR380W	UD20-36_5h_3x	SD/MSG -ARG -HIS -LYS +Canavanine +clonNAT +G418 +Thialysine	cSGA_v3_r1	13	11	4.12029640805	7772.66166927	84.0896579268	254	4.21917170758	666124.998325	18815.5521015	43	5.1739556503	659837.999593	20076.6311865	3038	1174	136	136	149	155	134	1325	0
DLR00014020	8	22	YPL221W	UD20-36_5h_3x	SD/MSG -ARG -HIS -LYS +Canavanine +clonNAT +G418 +Thialysine	cSGA_v3_r1	13	11	4.21721276337	8427.99811549	92.2304459361	254	4.3417898188	726288.998662	16113.6553566	43	5.38983876631	654499.23649	10094.2201407	3174	1168	136	136	146	153	130	1006	0
DLR00014020	8	23	YOR231W	UD20-36_5h_3x	SD/MSG -ARG -HIS -LYS +Canavanine +clonNAT +G418 +Thialysine	cSGA_v3_r1	13	11	4.01740557195	8412.89806883	135.938211835	254	4.05543728151	814390.999916	29091.1586352	43	5.02712183936	805231.996619	30948.2465984	3315	1179	136	136	147	152	130	1184	0
DLR00014020	8	24	YOR202W	UD20-36_5h_3x	SD/MSG -ARG -HIS -LYS +Canavanine +clonNAT +G418 +Thialysine	cSGA_v3_r1	13	11	4.21361194584	10249.2273489	216.520264994	254	4.46495625338	949424.483455	17709.881431	43	5.32083317105	1039635.99873	29893.5943457	3454	1169	136	136	149	153	126	911	0
DLR00014020	9	1	YOR202W	UD20-36_5h_3x	SD/MSG -ARG -HIS -LYS +Canavanine +clonNAT +G418 +Thialysine	cSGA_v3_r1	13	11	4.17848955212	11066.7072401	209.000635906	254	4.21044330977	882771.999967	19399.5553015	43	5.15387387455	879689.998095	22379.1379013	321	1309	136	136	154	159	132	673	0
DLR00014020	9	2	YOR367W	UD20-36_5h_3x	SD/MSG -ARG -HIS -LYS +Canavanine +clonNAT +G418 +Thialysine	cSGA_v3_r1	13	11	4.11331859272	9417.82975926	126.153692939	254	4.17676680542	761786.999553	15231.1416788	43	5.18801450526	694994.908605	11012.0327055	450	1310	136	136	158	162	136	841	5
DLR00014020	9	3	YOR277C	UD20-36_5h_3x	SD/MSG -ARG -HIS -LYS +Canavanine +clonNAT +G418 +Thialysine	cSGA_v3_r1	13	11	4.18254819037	9215.61798301	117.611845318	254	4.24847409632	734882.99924	16157.4143069	43	5.19152585244	729604.999578	17876.30372	595	1311	136	136	160	164	140	1072	0
DLR00014020	9	4	YPL222W	UD20-36_5h_3x	SD/MSG -ARG -HIS -LYS +Canavanine +clonNAT +G418 +Thialysine	cSGA_v3_r1	13	11	4.09652322254	9395.13699888	104.657348474	254	4.21175874358	732823.999328	12868.7834578	43	5.15675376813	726376.999472	14685.2154579	726	1310	136	136	158	163	138	1012	0
DLR00014020	9	5	YPL199C	UD20-36_5h_3x	SD/MSG -ARG -HIS -LYS +Canavanine +clonNAT +G418 +Thialysine	cSGA_v3_r1	13	11	4.0788993239	9419.14223474	96.5742224962	254	4.15867071798	715340.999307	12406.8417348	43	5.16476779534	659474.854181	8747.1036411	865	1310	136	136	157	162	138	1157	0
DLR00014020	9	6	YPL062W	UD20-36_5h_3x	SD/MSG -ARG -HIS -LYS +Canavanine +clonNAT +G418 +Thialysine	cSGA_v3_r1	13	11	3.26973974393	6412.47971216	40.3973713841	254	3.31865538601	416186.998968	8253.06745466	43	4.23894572895	373991.099006	5441.48397539	1001	1313	136	136	143	151	133	1712	0
DLR00014020	9	7	YPL174C	UD20-36_5h_3x	SD/MSG -ARG -HIS -LYS +Canavanine +clonNAT +G418 +Thialysine	cSGA_v3_r1	13	11	3.56898432852	5740.29332344	31.5377672166	254	3.76359064902	378474.999852	5829.96337197	43	4.62406448941	366400.998544	4784.45695349	1137	1311	136	136	144	151	132	962	0
DLR00014020	9	8	YOR275C	UD20-36_5h_3x	SD/MSG -ARG -HIS -LYS +Canavanine +clonNAT +G418 +Thialysine	cSGA_v3_r1	13	11	3.50185611797	7518.9561625	65.430911143	254	3.57480555258	462577.999365	7366.27402899	43	4.42601532208	456979.998056	7306.25088265	1270	1309	136	136	138	147	129	968	0
DLR00014020	9	9	YPL018W	UD20-36_5h_3x	SD/MSG -ARG -HIS -LYS +Canavanine +clonNAT +G418 +Thialysine	cSGA_v3_r1	13	11	4.18087652835	9035.43365247	77.2122756395	254	4.24763302403	700937.999363	12316.451682	43	5.18661557082	695122.999736	13406.2898087	1410	1314	136	136	154	159	133	972	0
DLR00014020	9	10	YPL229W	UD20-36_5h_3x	SD/MSG -ARG -HIS -LYS +Canavanine +clonNAT +G418 +Thialysine	cSGA_v3_r1	13	11	3.97958681216	7637.00444353	54.031241771	254	4.07896529169	598324.999189	10977.8191407	43	5.00453661372	590672.9996	12011.0086631	1543	1308	136	136	153	158	132	1006	0
DLR00014020	9	11	YOR363C	UD20-36_5h_3x	SD/MSG -ARG -HIS -LYS +Canavanine +clonNAT +G418 +Thialysine	cSGA_v3_r1	13	11	4.32061933377	10381.0922457	78.7938512755	254	4.41998232613	770229.250436	9314.63289141	43	5.38192748228	760795.893965	10308.9222951	1681	1311	136	136	154	159	132	1069	0
DLR00014020	9	12	YPL009C	UD20-36_5h_3x	SD/MSG -ARG -HIS -LYS +Canavanine +clonNAT +G418 +Thialysine	cSGA_v3_r1	13	11	4.23194176183	8359.43659884	77.577775022	254	4.29199332212	666012.99887	12826.942607	43	5.2386025306	658553.9995	13925.4184071	1817	1309	136	136	152	157	130	973	0
DLR00014020	9	13	YPL165C	UD20-36_5h_3x	SD/MSG -ARG -HIS -LYS +Canavanine +clonNAT +G418 +Thialysine	cSGA_v3_r1	13	11	4.28127638789	9521.65253829	73.0709074993	254	4.36576136596	690168.812551	8705.37303901	43	5.24835763722	741673.999864	16345.3140325	1954	1311	136	136	150	155	130	1065	0
DLR00014020	9	14	YPL163C	UD20-36_5h_3x	SD/MSG -ARG -HIS -LYS +Canavanine +clonNAT +G418 +Thialysine	cSGA_v3_r1	13	11	4.0604345975	8324.09495116	62.8222458181	254	4.12164502222	649710.998721	13452.0493993	43	5.06326741612	644197.999724	14868.7071516	2092	1309	136	136	149	154	130	1162	0
DLR00014020	9	15	YPL120W	UD20-36_5h_3x	SD/MSG -ARG -HIS -LYS +Canavanine +clonNAT +G418 +Thialysine	cSGA_v3_r1	13	11	3.93198756713	7567.88751401	31.7390097994	254	4.11199193252	531234.999708	5250.05680055	43	5.06598291935	506747.678824	3893.01936995	2225	1308	136	136	141	148	128	1097	0
DLR00014020	9	16	YOR311C	UD20-36_5h_3x	SD/MSG -ARG -HIS -LYS +Canavanine +clonNAT +G418 +Thialysine	cSGA_v3_r1	13	11	3.90106859861	7086.82869611	70.2988546756	254	3.98174854698	577516.998176	13986.8612058	43	4.91808574762	569314.999514	15607.9770031	2358	1311	136	136	149	154	130	995	0
DLR00014020	9	17	YPL171C	UD20-36_5h_3x	SD/MSG -ARG -HIS -LYS +Canavanine +clonNAT +G418 +Thialysine	cSGA_v3_r1	13	11	4.08866759856	8946.30840373	76.3142486469	254	4.19284037899	719518.998925	16003.2272369	43	5.14877216178	715969.999645	17712.2859599	2501	1311	136	136	149	155	130	1281	0
DLR00014020	9	18	YPL257W	UD20-36_5h_3x	SD/MSG -ARG -HIS -LYS +Canavanine +clonNAT +G418 +Thialysine	cSGA_v3_r1	13	11	4.19895969652	9336.92957778	71.7275310481	254	4.38139386312	710472.228306	8633.45061647	43	5.2736019366	760185.999886	16219.9944468	2630	1311	136	136	150	156	131	1087	0
DLR00014020	9	19	YPL127C	UD20-36_5h_3x	SD/MSG -ARG -HIS -LYS +Canavanine +clonNAT +G418 +Thialysine	cSGA_v3_r1	13	11	4.15745008803	8772.19972612	66.7053800811	254	4.21604772293	717379.998852	16729.284606	43	5.17483469221	712828.999735	18413.3658637	2770	1307	136	136	149	155	132	1278	0
DLR00014020	9	20	YPL184C	UD20-36_5h_3x	SD/MSG -ARG -HIS -LYS +Canavanine +clonNAT +G418 +Thialysine	cSGA_v3_r1	13	11	4.14046265424	8079.26337545	55.8085858172	254	4.15580954376	619538.999218	11049.6657513	43	5.17096784361	569732.111079	7410.47115284	2903	1307	136	136	144	151	130	1250	0
DLR00014020	9	21	YOR328W	UD20-36_5h_3x	SD/MSG -ARG -HIS -LYS +Canavanine +clonNAT +G418 +Thialysine	cSGA_v3_r1	13	11	4.44958607653	9579.18155477	86.8022636615	254	4.49500465251	793950.998394	15652.0166107	43	5.46519704335	788772.998351	17056.6429174	3044	1311	136	136	148	154	131	1023	0
DLR00014020	9	22	YPL135W	UD20-36_5h_3x	SD/MSG -ARG -HIS -LYS +Canavanine +clonNAT +G418 +Thialysine	cSGA_v3_r1	13	11	4.290980203	8552.74475	90.5315537398	254	4.29281663196	745252.998433	20986.3746895	43	5.25370476649	737114.999719	22236.2915448	3177	1307	136	136	146	153	135	1058	0
DLR00014020	9	23	YPL192C	UD20-36_5h_3x	SD/MSG -ARG -HIS -LYS +Canavanine +clonNAT +G418 +Thialysine	cSGA_v3_r1	13	11	4.15783868389	9912.68749584	129.562536901	254	4.22564981973	899653.998999	23332.6756157	43	5.27402534403	803211.3	15304.925913	3317	1310	136	136	144	149	127	982	0
DLR00014020	9	24	YOR202W	UD20-36_5h_3x	SD/MSG -ARG -HIS -LYS +Canavanine +clonNAT +G418 +Thialysine	cSGA_v3_r1	13	11	4.163256448	10253.4607248	182.543399251	254	4.27452876882	1032791.99987	26137.8177871	43	5.22707474454	1025762.99782	28943.9264619	3452	1308	136	136	147	152	125	887	1
DLR00014020	10	1	YOR202W	UD20-36_5h_3x	SD/MSG -ARG -HIS -LYS +Canavanine +clonNAT +G418 +Thialysine	cSGA_v3_r1	13	11	4.06659926256	10985.0579562	187.759839773	254	4.11324811857	866426.999418	18959.5008483	43	5.06266571728	862128.997281	21794.275054	315	1450	136	136	153	158	132	626	0
DLR00014020	10	2	YOR273C	UD20-36_5h_3x	SD/MSG -ARG -HIS -LYS +Canavanine +clonNAT +G418 +Thialysine	cSGA_v3_r1	13	11	3.93388265155	8912.78249858	122.790543918	254	4.09378379051	661203	13126.1212439	43	4.93163056098	728290.996406	23568.0217058	452	1443	136	136	158	162	138	941	0
DLR00014020	10	3	YOR233W	UD20-36_5h_3x	SD/MSG -ARG -HIS -LYS +Canavanine +clonNAT +G418 +Thialysine	cSGA_v3_r1	13	11	4.09013209327	8818.11921379	111.998692291	254	4.18478637281	673269.999531	12753.7063614	43	5.12951837321	665361.999562	13740.9998604	593	1442	136	136	156	161	137	928	0
DLR00014020	10	4	YPL064C	UD20-36_5h_3x	SD/MSG -ARG -HIS -LYS +Canavanine +clonNAT +G418 +Thialysine	cSGA_v3_r1	13	11	4.0933862751	7655.4621954	89.0057856508	254	4.25894152015	570272.351954	7046.98974416	43	5.13113866728	595147.999947	11371.2913638	722	1442	136	136	158	163	138	858	0
DLR00014020	10	5	YOR337W	UD20-36_5h_3x	SD/MSG -ARG -HIS -LYS +Canavanine +clonNAT +G418 +Thialysine	cSGA_v3_r1	13	11	4.13608244431	9381.0068287	102.764285689	254	4.32513102382	688560.777412	7269.98609903	43	5.2216745085	722436.999793	12751.9182192	864	1447	136	136	158	164	139	1232	0
DLR00014020	10	6	YPL109C	UD20-36_5h_3x	SD/MSG -ARG -HIS -LYS +Canavanine +clonNAT +G418 +Thialysine	cSGA_v3_r1	13	11	4.10675708551	8106.5981638	69.030704271	254	4.16177091986	633402.999001	11580.5663539	43	5.09415117748	624836.999726	12778.7792983	998	1444	136	136	158	164	140	981	0
DLR00014020	10	7	YOR222W	UD20-36_5h_3x	SD/MSG -ARG -HIS -LYS +Canavanine +clonNAT +G418 +Thialysine	cSGA_v3_r1	13	11	4.16590260672	9275.86500858	88.1391649033	254	4.29561695935	741943.999333	13373.8105128	43	5.30657262516	682910.877309	9192.64728448	1133	1441	136	136	158	163	137	1232	0
DLR00014020	10	8	YPL055C	UD20-36_5h_3x	SD/MSG -ARG -HIS -LYS +Canavanine +clonNAT +G418 +Thialysine	cSGA_v3_r1	13	11	3.22810858162	4432.52449935	45.3726289475	254	3.13277986492	316276.997972	9747.27374695	43	3.71938874698	307898.993018	9218.07780857	1271	1440	136	136	144	152	134	1577	0
DLR00014020	10	9	YPL224C	UD20-36_5h_3x	SD/MSG -ARG -HIS -LYS +Canavanine +clonNAT +G418 +Thialysine	cSGA_v3_r1	13	11	4.13995483601	8623.68825992	49.8169362051	254	4.23580079494	631858.527067	7589.5984259	43	5.11408413512	667572.99982	13103.2348777	1411	1446	136	136	154	159	134	948	0
DLR00014020	10	10	YOR301W	UD20-36_5h_3x	SD/MSG -ARG -HIS -LYS +Canavanine +clonNAT +G418 +Thialysine	cSGA_v3_r1	13	11	4.16251436776	8032.60910434	81.6070500707	254	4.27892626965	614019.593129	7413.33957038	43	5.21578103609	600636.186877	7937.5893584	1537	1445	136	136	155	160	133	923	0
DLR00014020	10	11	YPL024W	UD20-36_5h_3x	SD/MSG -ARG -HIS -LYS +Canavanine +clonNAT +G418 +Thialysine	cSGA_v3_r1	13	11	3.34856855663	5432.79469993	52.6462624303	254	3.34387364937	385553.999498	9153.40627042	43	4.03795393676	377600.998629	10361.8959009	1680	1448	136	136	141	148	128	1101	0
DLR00014020	10	12	YPL198W	UD20-36_5h_3x	SD/MSG -ARG -HIS -LYS +Canavanine +clonNAT +G418 +Thialysine	cSGA_v3_r1	13	11	4.25219715966	8919.53357349	76.5078205493	254	4.35746118858	728312.999016	12239.004646	43	5.30459112518	722079.999381	13705.4840921	1815	1444	136	136	154	159	131	990	0
DLR00014020	10	13	YPL139C	UD20-36_5h_3x	SD/MSG -ARG -HIS -LYS +Canavanine +clonNAT +G418 +Thialysine	cSGA_v3_r1	13	11	4.16330641292	8775.1132879	74.4360007647	254	4.28162997985	615704.909405	7008.51271822	43	5.16689471526	651105.999957	12600.2919905	1950	1446	136	136	146	152	128	981	0
DLR00014020	10	14	YOR314W	UD20-36_5h_3x	SD/MSG -ARG -HIS -LYS +Canavanine +clonNAT +G418 +Thialysine	cSGA_v3_r1	13	11	4.18020898676	8743.38936909	64.8827394391	254	4.34848379649	654483.30296	8199.23546872	43	5.22541168093	701635.999841	15440.0367384	2087	1443	136	136	150	155	130	1072	0
DLR00014020	10	15	YOR214C	UD20-36_5h_3x	SD/MSG -ARG -HIS -LYS +Canavanine +clonNAT +G418 +Thialysine	cSGA_v3_r1	13	11	4.26517537778	8457.01515759	68.0813548065	254	4.3482589644	629801.537367	8050.09666096	43	5.21703440488	678107.999707	15606.8166267	2227	1450	136	136	149	154	129	1088	0
DLR00014020	10	16	YPL253C	UD20-36_5h_3x	SD/MSG -ARG -HIS -LYS +Canavanine +clonNAT +G418 +Thialysine	cSGA_v3_r1	13	11	4.17975653762	8593.78639527	62.6152783515	254	4.23220679439	692226.998872	14198.6673234	43	5.26126704166	626992.128847	8874.43190538	2359	1443	136	136	149	154	129	1036	0
DLR00014020	10	17	YOR276W	UD20-36_5h_3x	SD/MSG -ARG -HIS -LYS +Canavanine +clonNAT +G418 +Thialysine	cSGA_v3_r1	13	11	4.12307196573	8835.03193361	88.9457665532	254	4.20862741072	725607.99862	18197.4606424	43	5.25668844307	650520.9	11106.1959902	2497	1448	136	136	149	155	132	1382	0
DLR00014020	10	18	YOR300W	UD20-36_5h_3x	SD/MSG -ARG -HIS -LYS +Canavanine +clonNAT +G418 +Thialysine	cSGA_v3_r1	13	11	3.63947769795	6602.56318814	64.49672622	254	3.93085417616	545140.998672	14866.6532694	43	4.85563301426	536648.998303	16263.6999856	2633	1451	136	136	146	153	132	930	0
DLR00014020	10	19	YPL186C	UD20-36_5h_3x	SD/MSG -ARG -HIS -LYS +Canavanine +clonNAT +G418 +Thialysine	cSGA_v3_r1	13	11	4.27056319542	8495.50109086	65.4240663968	254	4.30209633552	699165.998851	13708.2580919	43	5.25763458393	692535.99954	15034.7871013	2771	1448	136	136	149	155	131	994	0
DLR00014020	10	20	YPL137C	UD20-36_5h_3x	SD/MSG -ARG -HIS -LYS +Canavanine +clonNAT +G418 +Thialysine	cSGA_v3_r1	13	11	4.32028162519	8645.24159052	76.0418460531	254	4.32415528059	701223.998762	14609.2255709	43	5.36617752243	635322.717958	9126.86331473	2902	1445	136	136	148	154	131	945	0
DLR00014020	10	21	YOR317W	UD20-36_5h_3x	SD/MSG -ARG -HIS -LYS +Canavanine +clonNAT +G418 +Thialysine	cSGA_v3_r1	13	11	4.11976458032	8650.9650042	84.7942472893	254	4.19534623351	705679.998868	16578.141208	43	5.16062252669	700165.999645	17751.080372	3042	1444	136	136	144	151	130	1195	0
DLR00014020	10	22	YPL096W	UD20-36_5h_3x	SD/MSG -ARG -HIS -LYS +Canavanine +clonNAT +G418 +Thialysine	cSGA_v3_r1	13	11	4.3380578578	8663.99642562	136.409762976	254	4.4333476606	768068.998403	16281.4785168	43	5.39515291633	759919.998728	17400.6478109	3177	1442	136	136	148	153	130	1056	0
DLR00014020	10	23	YPL037C	UD20-36_5h_3x	SD/MSG -ARG -HIS -LYS +Canavanine +clonNAT +G418 +Thialysine	cSGA_v3_r1	13	11	3.69205256314	6729.15456188	87.5347525518	254	3.96309008207	529012.680224	10625.9343194	43	4.76880590572	571832.996897	16172.0792628	3318	1446	136	136	138	145	124	1164	0
DLR00014020	10	24	YOR202W	UD20-36_5h_3x	SD/MSG -ARG -HIS -LYS +Canavanine +clonNAT +G418 +Thialysine	cSGA_v3_r1	13	11	4.06360857203	9454.17578179	172.142476991	254	4.1163494999	960833.99887	25425.8442388	43	5.07059543428	952116.99617	28373.9144734	3449	1441	136	136	147	151	125	858	0
DLR00014020	11	1	YOR202W	UD20-36_5h_3x	SD/MSG -ARG -HIS -LYS +Canavanine +clonNAT +G418 +Thialysine	cSGA_v3_r1	13	11	4.2385956117	11196.6684861	208.24580632	254	4.24414075725	863919.99978	17461.9210176	43	5.18617059637	860762.998902	20006.3265232	319	1582	136	136	153	157	131	648	0
DLR00014020	11	2	YPL156C	UD20-36_5h_3x	SD/MSG -ARG -HIS -LYS +Canavanine +clonNAT +G418 +Thialysine	cSGA_v3_r1	13	11	4.08344894636	9313.43413132	107.742875278	254	4.1559832766	731392.999398	13260.1020709	43	5.16132151627	671070.868581	9773.05228115	454	1582	136	136	155	160	135	766	0
DLR00014020	11	3	YOR280C	UD20-36_5h_3x	SD/MSG -ARG -HIS -LYS +Canavanine +clonNAT +G418 +Thialysine	cSGA_v3_r1	13	11	4.15467216508	9154.73464206	108.189009444	254	4.27360060421	716645.999397	12596.493517	43	5.2788997068	661455.104492	8790.94332988	594	1581	136	136	158	162	137	890	0
DLR00014020	11	4	YPL017C	UD20-36_5h_3x	SD/MSG -ARG -HIS -LYS +Canavanine +clonNAT +G418 +Thialysine	cSGA_v3_r1	13	11	3.83913842977	8737.25231353	90.1985094344	254	3.92224700328	641472.999116	11919.3830949	43	4.8533136533	635648.997201	13400.918194	728	1582	136	136	153	159	136	1251	0
DLR00014020	11	5	YPL178W	UD20-36_5h_3x	SD/MSG -ARG -HIS -LYS +Canavanine +clonNAT +G418 +Thialysine	cSGA_v3_r1	13	11	1.51876262386	583.056243351	56.1188699311	254	8.61585819402	41445	2406.32824994	43	2.17328479186	19333.9987595	472.8245513	857	1574	136	136	110	124	117	115	0
DLR00014020	11	6	YOR339C	UD20-36_5h_3x	SD/MSG -ARG -HIS -LYS +Canavanine +clonNAT +G418 +Thialysine	cSGA_v3_r1	13	11	4.00156778678	9084.31793732	81.5790826902	254	4.07820516996	695208.999396	12159.7495267	43	5.01204508171	688607.998868	13789.8697128	995	1582	136	136	157	163	138	1040	0
[truncated: 4,362 more rows]
