# Supplementary material for: Quantitative Fitness Analysis Shows That NMD Proteins and Many Other Protein Complexes Suppress or Enhance Distinct Telomere Cap Defects
Source: PLoS Genet. 2011 Apr 7;7(4):e1001362. doi: 10.1371/journal.pgen.1001362 (PMC3072368; doi:10.1371/journal.pgen.1001362)
Supplement: Table S8 — Logistic data file. ROD output data is subjected to logistic modelling and exported in this format for further analysis. These are text files compressed in .zip format: http://research.ncl.ac.uk/colonyzer/AddinallQFA/Logistic.zip. See http://research.ncl.ac.uk/colonyzer/AddinallQFA for detailed description of column contents. (30.13 MB ZIP) [file pgen.1001362.s012.zip › cSGA_v2_r3_Logistic.txt]

Barcode	Row	Col	ORF	Treatments	Medium	Screen.Name	Plate.Number	Area.G.0.	Area.r	Area.K	Area.Error	Greyscale.G.0.	Greyscale.r	Greyscale.K	Greyscale.Error	Trimmed.G.0.	Trimmed.r	Trimmed.K	Trimmed.Error	X.Offset	Y.Offset	Xdim	Ydim	R	G	B	Edge.Length	Pixels.on.Edge
DLR00014515	1	1	YOR202W	UD20-36_5h_3x	SD/MSG -ARG -HIS -LYS +Canavanine +clonNAT +G418 +Thialysine	cSGA_v2_r3	8	11	4.31389049471	8653.37835963	163.661289174	254	4.63839338014	592721.991319	13688.9283651	43	5.62769929232	583494.992851	15427.0148503	331	224	136	136	142	148	133	107	35
DLR00014515	1	2	YOR202W	UD20-36_5h_3x	SD/MSG -ARG -HIS -LYS +Canavanine +clonNAT +G418 +Thialysine	cSGA_v2_r3	8	11	6.01733304599	9759.34366545	187.527983625	254	5.40880644157	672479.993502	8257.30430355	43	6.45491485222	664307.990705	8976.80068629	457	216	136	136	145	151	137	167	0
DLR00014515	1	3	YOR202W	UD20-36_5h_3x	SD/MSG -ARG -HIS -LYS +Canavanine +clonNAT +G418 +Thialysine	cSGA_v2_r3	8	11	5.95810549264	9270.97490279	153.798680447	254	5.48495262197	645388.994091	6400.85385869	43	6.53711657403	635866.990877	6916.78426186	596	221	136	136	150	156	141	287	0
DLR00014515	1	4	YOR202W	UD20-36_5h_3x	SD/MSG -ARG -HIS -LYS +Canavanine +clonNAT +G418 +Thialysine	cSGA_v2_r3	8	11	5.90291254306	10687.4966619	146.501558873	254	5.58615125027	708909.68868	5154.99757611	43	6.58991309078	722429.990763	7793.02874989	730	219	136	136	151	158	143	423	0
DLR00014515	1	5	YOR202W	UD20-36_5h_3x	SD/MSG -ARG -HIS -LYS +Canavanine +clonNAT +G418 +Thialysine	cSGA_v2_r3	8	11	5.01311800672	8933.90348718	66.1228604077	254	5.26100464332	569902.422617	5015.97386645	43	6.26265436765	577754.991579	6733.40530424	867	219	136	136	148	156	142	477	0
DLR00014515	1	6	YOR202W	UD20-36_5h_3x	SD/MSG -ARG -HIS -LYS +Canavanine +clonNAT +G418 +Thialysine	cSGA_v2_r3	8	11	6.29791203895	11331.6555556	174.063399836	254	5.74963604882	786184.996558	6116.2869885	43	6.8375308329	781653.992971	6838.68920626	1001	217	136	136	154	161	145	499	0
DLR00014515	1	7	YOR202W	UD20-36_5h_3x	SD/MSG -ARG -HIS -LYS +Canavanine +clonNAT +G418 +Thialysine	cSGA_v2_r3	8	11	6.06627362799	9732.78806176	169.565407318	254	5.56640910764	661831.995976	5782.05774257	43	6.63216814586	655695.992196	6278.44600341	1140	219	136	136	152	160	143	476	0
DLR00014515	1	8	YOR202W	UD20-36_5h_3x	SD/MSG -ARG -HIS -LYS +Canavanine +clonNAT +G418 +Thialysine	cSGA_v2_r3	8	11	5.97926623346	10846.2252876	150.67300811	254	5.71372214414	719354.997283	5404.846367	43	6.81048274458	714399.993611	5619.38553653	1275	216	136	136	152	160	143	544	0
DLR00014515	1	9	YOR202W	UD20-36_5h_3x	SD/MSG -ARG -HIS -LYS +Canavanine +clonNAT +G418 +Thialysine	cSGA_v2_r3	8	11	6.01546577029	9636.23078699	190.603155782	254	5.57787817776	632574.997147	5203.52753853	43	6.65218241267	625881.993755	5406.68927232	1414	215	136	136	150	158	141	547	0
DLR00014515	1	10	YOR202W	UD20-36_5h_3x	SD/MSG -ARG -HIS -LYS +Canavanine +clonNAT +G418 +Thialysine	cSGA_v2_r3	8	11	6.13335913278	10602.5255191	129.241856607	254	5.70667162897	699326.997269	5500.84630099	43	6.79689388677	693769.993351	5661.92569948	1547	213	136	136	151	159	141	493	0
DLR00014515	1	11	YOR202W	UD20-36_5h_3x	SD/MSG -ARG -HIS -LYS +Canavanine +clonNAT +G418 +Thialysine	cSGA_v2_r3	8	11	5.82021919243	9790.69677186	170.303554592	254	5.49532371107	643888.995375	6271.24625715	43	6.56366917107	636844.992026	6547.11884757	1688	216	136	136	149	158	140	460	0
DLR00014515	1	12	YOR202W	UD20-36_5h_3x	SD/MSG -ARG -HIS -LYS +Canavanine +clonNAT +G418 +Thialysine	cSGA_v2_r3	8	11	6.08341688431	10309.4588924	145.663632714	254	5.5793036465	688662.995766	5961.92689356	43	6.65879712293	682511.992571	6200.70536492	1820	214	136	136	153	160	142	517	0
DLR00014515	1	13	YOR202W	UD20-36_5h_3x	SD/MSG -ARG -HIS -LYS +Canavanine +clonNAT +G418 +Thialysine	cSGA_v2_r3	8	11	5.55274030236	9350.15951003	114.75876897	254	5.45933105564	592450.429748	4594.64481512	43	6.46598352805	599784.991857	5981.16019297	1960	213	136	136	151	158	140	522	0
DLR00014515	1	14	YOR202W	UD20-36_5h_3x	SD/MSG -ARG -HIS -LYS +Canavanine +clonNAT +G418 +Thialysine	cSGA_v2_r3	8	11	6.02665992733	9486.61685663	163.35040824	254	5.42782695912	607083.995045	6016.05644529	43	6.48801532215	600112.991839	6214.07569442	2094	210	136	136	149	157	139	457	0
DLR00014515	1	15	YOR202W	UD20-36_5h_3x	SD/MSG -ARG -HIS -LYS +Canavanine +clonNAT +G418 +Thialysine	cSGA_v2_r3	8	11	6.20818116621	9868.69176031	160.556198469	254	5.55353792095	634292.996233	5567.0520027	43	6.62454915724	627086.992548	5739.77144431	2232	212	136	136	150	158	139	443	0
DLR00014515	1	16	YOR202W	UD20-36_5h_3x	SD/MSG -ARG -HIS -LYS +Canavanine +clonNAT +G418 +Thialysine	cSGA_v2_r3	8	11	5.45171654095	10145.8838497	116.754086827	254	5.48736572674	624911.716191	4820.6360361	43	6.503197181	635124.991614	6473.79096115	2365	212	136	136	151	158	141	509	0
DLR00014515	1	17	YOR202W	UD20-36_5h_3x	SD/MSG -ARG -HIS -LYS +Canavanine +clonNAT +G418 +Thialysine	cSGA_v2_r3	8	11	6.30250866404	10018.7420916	216.173889011	254	5.54991959512	629884.996343	5818.58203383	43	6.62013371877	623121.992776	6061.91004408	2505	214	136	136	150	158	140	420	0
DLR00014515	1	18	YOR202W	UD20-36_5h_3x	SD/MSG -ARG -HIS -LYS +Canavanine +clonNAT +G418 +Thialysine	cSGA_v2_r3	8	11	5.61755458957	10285.8961061	115.73497789	254	5.42053003517	623206.993941	6496.33044434	43	6.49050061111	617347.991121	6920.28842314	2639	212	136	136	150	158	141	411	0
DLR00014515	1	19	YOR202W	UD20-36_5h_3x	SD/MSG -ARG -HIS -LYS +Canavanine +clonNAT +G418 +Thialysine	cSGA_v2_r3	8	11	5.9525940772	10039.3614188	136.745178542	254	5.44901338562	604798.99449	5849.01186038	43	6.51322574842	597241.991322	6251.80384793	2778	215	136	136	148	156	139	341	0
DLR00014515	1	20	YOR202W	UD20-36_5h_3x	SD/MSG -ARG -HIS -LYS +Canavanine +clonNAT +G418 +Thialysine	cSGA_v2_r3	8	11	6.68299014128	10279.64002	247.354690252	254	5.56181442017	627137.99671	6886.58857716	43	6.62079320372	620585.992561	6941.27946916	2910	213	136	136	150	156	140	362	0
DLR00014515	1	21	YOR202W	UD20-36_5h_3x	SD/MSG -ARG -HIS -LYS +Canavanine +clonNAT +G418 +Thialysine	cSGA_v2_r3	8	11	6.25002217998	10124.2633074	151.405224842	254	5.48713159213	627064.995283	6877.54785568	43	6.62000496769	601574.014012	5642.45492594	3051	213	136	136	148	155	139	248	1
DLR00014515	1	22	YOR202W	UD20-36_5h_3x	SD/MSG -ARG -HIS -LYS +Canavanine +clonNAT +G418 +Thialysine	cSGA_v2_r3	8	11	5.71495525172	9899.09034751	136.137377675	254	5.32774883421	618014.993165	6998.10664322	43	6.38218710187	609972.990527	7567.23957606	3184	213	136	136	145	151	136	115	0
DLR00014515	1	23	YOR202W	UD20-36_5h_3x	SD/MSG -ARG -HIS -LYS +Canavanine +clonNAT +G418 +Thialysine	cSGA_v2_r3	8	11	6.01976872924	10371.585444	170.848533626	254	5.37231065424	667002.992811	9073.55722147	43	6.51801792579	633192.125016	7060.37283084	3324	212	136	136	143	149	133	91	0
DLR00014515	1	24	YOR202W	UD20-36_5h_3x	SD/MSG -ARG -HIS -LYS +Canavanine +clonNAT +G418 +Thialysine	cSGA_v2_r3	8	11	5.54067017577	10429.813982	274.509632687	254	5.02030069925	657076.992276	11225.4645968	43	6.05658242769	650775.991853	11869.9698152	3462	208	136	136	143	148	131	378	39
DLR00014515	2	1	YOR202W	UD20-36_5h_3x	SD/MSG -ARG -HIS -LYS +Canavanine +clonNAT +G418 +Thialysine	cSGA_v2_r3	8	11	4.94632238927	10164.8020039	138.990083534	254	5.17483879125	805133.991066	14156.9669971	43	6.25390553996	798744.990758	15321.3404521	322	352	136	136	145	151	135	505	0
DLR00014515	2	2	YKL187C	UD20-36_5h_3x	SD/MSG -ARG -HIS -LYS +Canavanine +clonNAT +G418 +Thialysine	cSGA_v2_r3	8	11	5.06065279272	8884.01153558	76.8634338219	254	5.42354168131	711027.99349	8246.72170153	43	6.50542920027	703379.991025	8752.11288171	461	352	136	136	148	154	137	804	0
DLR00014515	2	3	YKR059W	UD20-36_5h_3x	SD/MSG -ARG -HIS -LYS +Canavanine +clonNAT +G418 +Thialysine	cSGA_v2_r3	8	11	4.59839552024	7407.59999844	46.2135822677	254	4.95001792597	503673.992273	6790.88401834	43	6.00860442266	497514.991281	7131.70151113	598	355	136	136	140	148	134	1153	0
DLR00014515	2	4	YKL185W	UD20-36_5h_3x	SD/MSG -ARG -HIS -LYS +Canavanine +clonNAT +G418 +Thialysine	cSGA_v2_r3	8	11	5.54269735456	10549.7466957	48.5221439008	254	5.75813522197	784871.996662	6570.89364885	43	6.87590328041	780096.992915	6481.41635757	732	357	136	136	151	158	141	838	0
DLR00014515	2	5	YKR058W	UD20-36_5h_3x	SD/MSG -ARG -HIS -LYS +Canavanine +clonNAT +G418 +Thialysine	cSGA_v2_r3	8	11	5.47032414891	9969.24217357	51.9672918877	254	5.71035162536	759897.996796	5957.29401049	43	6.87833534833	737925.245945	4241.19961692	869	354	136	136	153	160	142	904	0
DLR00014515	2	6	YKL184W	UD20-36_5h_3x	SD/MSG -ARG -HIS -LYS +Canavanine +clonNAT +G418 +Thialysine	cSGA_v2_r3	8	11	0	11	11.7493194116	254	12	29436.5548215	624.331599022	43	0.699728897591	1205.6	138.228145952	999	360	136	136	122	132	123	49	0
DLR00014515	2	7	YKR057W	UD20-36_5h_3x	SD/MSG -ARG -HIS -LYS +Canavanine +clonNAT +G418 +Thialysine	cSGA_v2_r3	8	11	3.79633711284	5237.98137792	31.4869705904	254	4.02509230301	293969.999798	5969.97938469	43	4.87863346922	286656.998823	4291.01765677	1144	355	136	136	132	143	130	1315	0
DLR00014515	2	8	YKL183W	UD20-36_5h_3x	SD/MSG -ARG -HIS -LYS +Canavanine +clonNAT +G418 +Thialysine	cSGA_v2_r3	8	11	5.52655476989	9915.29592666	42.7939822712	254	5.70825758311	698555.997682	5809.48664866	43	6.80974013471	692018.993708	5163.54731692	1276	353	136	136	150	158	140	894	0
DLR00014515	2	9	YKR056W	UD20-36_5h_3x	SD/MSG -ARG -HIS -LYS +Canavanine +clonNAT +G418 +Thialysine	cSGA_v2_r3	8	11	5.22352803793	8985.93984205	41.0255646907	254	5.54775371616	611203.997163	5132.16505374	43	6.68721046388	591673.756028	3404.8472091	1410	349	136	136	147	156	137	950	0
DLR00014515	2	10	YKL179C	UD20-36_5h_3x	SD/MSG -ARG -HIS -LYS +Canavanine +clonNAT +G418 +Thialysine	cSGA_v2_r3	8	11	5.30965267881	9665.34761448	44.2628213395	254	5.61513201431	676020.997195	5328.38265754	43	6.75644594595	657715.622827	3651.55260418	1547	348	136	136	148	157	138	976	0
DLR00014515	2	11	YKR055W	UD20-36_5h_3x	SD/MSG -ARG -HIS -LYS +Canavanine +clonNAT +G418 +Thialysine	cSGA_v2_r3	8	11	4.92252703008	8186.14688538	43.6255911228	254	5.34368058939	572157.995401	5264.63848904	43	6.45903340242	551629.68861	3724.76072125	1687	350	136	136	148	156	138	1101	0
DLR00014515	2	12	YKL178C	UD20-36_5h_3x	SD/MSG -ARG -HIS -LYS +Canavanine +clonNAT +G418 +Thialysine	cSGA_v2_r3	8	11	5.35635497501	9588.9740433	44.0708911954	254	5.66490442041	692772.997686	5288.69602338	43	6.80903162373	673389.82875	3844.96039761	1821	354	136	136	151	159	139	792	0
DLR00014515	2	13	YKR054C	UD20-36_5h_3x	SD/MSG -ARG -HIS -LYS +Canavanine +clonNAT +G418 +Thialysine	cSGA_v2_r3	8	11	4.92515375362	8317.89599821	47.1343005582	254	5.34971112588	565023.996013	5029.30169795	43	6.46637326729	545720.142891	3646.22931037	1961	355	136	136	147	155	136	992	0
DLR00014515	2	14	YKL177W	UD20-36_5h_3x	SD/MSG -ARG -HIS -LYS +Canavanine +clonNAT +G418 +Thialysine	cSGA_v2_r3	8	11	5.60741167101	10459.4719783	51.7586597501	254	5.84893734205	723705.794965	4952.97371014	43	6.98196312472	715789.376589	3584.58810302	2097	351	136	136	149	157	137	794	0
DLR00014515	2	15	YKR053C	UD20-36_5h_3x	SD/MSG -ARG -HIS -LYS +Canavanine +clonNAT +G418 +Thialysine	cSGA_v2_r3	8	11	5.4586559257	10725.9839304	51.2131662074	254	5.70573631628	735546.997751	6080.76824668	43	6.80981564259	730276.994029	5371.53967293	2230	351	136	136	148	156	136	815	0
DLR00014515	2	16	YKL176C	UD20-36_5h_3x	SD/MSG -ARG -HIS -LYS +Canavanine +clonNAT +G418 +Thialysine	cSGA_v2_r3	8	11	3.73471345533	4109.48720093	25.5703305257	254	4.05467218263	229917.999312	5028.86096857	43	4.88257320569	219168.998652	2991.69455765	2366	345	136	136	131	143	129	1275	0
DLR00014515	2	17	YKR052C	UD20-36_5h_3x	SD/MSG -ARG -HIS -LYS +Canavanine +clonNAT +G418 +Thialysine	cSGA_v2_r3	8	11	5.28154291812	9725.47585141	54.3622899732	254	5.48526443261	674040.994785	6890.99730533	43	6.57458690742	667510.991779	6992.22260155	2504	348	136	136	149	157	138	848	0
DLR00014515	2	18	YKL175W	UD20-36_5h_3x	SD/MSG -ARG -HIS -LYS +Canavanine +clonNAT +G418 +Thialysine	cSGA_v2_r3	8	11	5.2857419807	9399.41001906	55.0204418949	254	5.47776772687	638245.995237	6336.38133667	43	6.56292402077	631104.99208	6345.32637495	2643	349	136	136	148	156	137	883	0
DLR00014515	2	19	YKR051W	UD20-36_5h_3x	SD/MSG -ARG -HIS -LYS +Canavanine +clonNAT +G418 +Thialysine	cSGA_v2_r3	8	11	5.06812196451	8017.46207357	45.9253897128	254	5.31651078329	527023.994739	5338.31685869	43	6.37753660627	518406.991653	5223.20508904	2778	347	136	136	145	154	136	901	0
DLR00014515	2	20	YKL174C	UD20-36_5h_3x	SD/MSG -ARG -HIS -LYS +Canavanine +clonNAT +G418 +Thialysine	cSGA_v2_r3	8	11	5.64927648283	10059.8264906	43.8186257334	254	5.72715217938	690879.997486	5589.21489832	43	6.82890777803	683553.993422	5482.94368001	2912	351	136	136	149	156	138	694	0
DLR00014515	2	21	YKR050W	UD20-36_5h_3x	SD/MSG -ARG -HIS -LYS +Canavanine +clonNAT +G418 +Thialysine	cSGA_v2_r3	8	11	5.63504526955	9685.46819943	68.1354240794	254	5.65813694361	660806.996808	6087.45172979	43	6.7434270492	652968.992698	5994.28867172	3049	349	136	136	147	154	137	634	0
DLR00014515	2	22	YKL171W	UD20-36_5h_3x	SD/MSG -ARG -HIS -LYS +Canavanine +clonNAT +G418 +Thialysine	cSGA_v2_r3	8	11	5.38845867792	9489.09213609	78.6763538138	254	5.50260474708	646529.995485	6074.50973514	43	6.58459170584	639748.992239	6354.97521187	3182	349	136	136	143	150	133	517	0
DLR00014515	2	23	YKR049C	UD20-36_5h_3x	SD/MSG -ARG -HIS -LYS +Canavanine +clonNAT +G418 +Thialysine	cSGA_v2_r3	8	11	5.22842613869	9598.59334915	83.1863057405	254	5.35571149202	695049.99253	9503.96600059	43	6.43374109019	687889.990228	10137.544316	3317	349	136	136	144	150	132	450	0
DLR00014515	2	24	YOR202W	UD20-36_5h_3x	SD/MSG -ARG -HIS -LYS +Canavanine +clonNAT +G418 +Thialysine	cSGA_v2_r3	8	11	5.10908802133	11484.3580887	112.282713695	254	5.17892288816	802012.991344	13186.5843513	43	6.25244163856	797692.990915	14701.5306395	3461	350	136	136	141	147	129	130	0
DLR00014515	3	1	YOR202W	UD20-36_5h_3x	SD/MSG -ARG -HIS -LYS +Canavanine +clonNAT +G418 +Thialysine	cSGA_v2_r3	8	11	4.73547764883	10345.3766667	128.680289459	254	5.08532934976	846321.992007	13763.2069678	43	6.17431076751	842759.992134	15748.9658387	327	491	136	136	147	152	136	841	0
DLR00014515	3	2	YJR117W	UD20-36_5h_3x	SD/MSG -ARG -HIS -LYS +Canavanine +clonNAT +G418 +Thialysine	cSGA_v2_r3	8	11	5.34838772703	10452.5564274	79.2438372404	254	5.68247534104	817418.04369	6314.23459313	43	6.72609531738	833595.991856	8399.68012729	458	492	136	136	150	155	136	966	0
DLR00014515	3	3	YKL073W	UD20-36_5h_3x	SD/MSG -ARG -HIS -LYS +Canavanine +clonNAT +G418 +Thialysine	cSGA_v2_r3	8	11	4.53760397756	7183.76002581	58.1542972309	254	4.97086061303	530345.992205	7692.83191827	43	6.01533848088	523672.99126	8199.70567833	598	491	136	136	145	152	136	1133	0
DLR00014515	3	4	YJR116W	UD20-36_5h_3x	SD/MSG -ARG -HIS -LYS +Canavanine +clonNAT +G418 +Thialysine	cSGA_v2_r3	8	11	5.2950821809	9391.00563775	50.8539656907	254	5.65073341313	731860.996175	5647.99218819	43	6.74422717714	727207.992469	5717.53280898	734	490	136	136	153	160	142	1180	0
DLR00014515	3	5	YKL072W	UD20-36_5h_3x	SD/MSG -ARG -HIS -LYS +Canavanine +clonNAT +G418 +Thialysine	cSGA_v2_r3	8	11	4.96116376511	8235.1290432	36.7535831751	254	5.38863358317	609178.995413	5014.94885989	43	6.46532697373	600787.992598	4976.4320948	868	490	136	136	151	158	140	1046	0
DLR00014515	3	6	YJR115W	UD20-36_5h_3x	SD/MSG -ARG -HIS -LYS +Canavanine +clonNAT +G418 +Thialysine	cSGA_v2_r3	8	11	4.89166574246	8560.46612804	46.4989335573	254	5.30266730202	618088.993852	6194.96246776	43	6.43369376664	592413.88965	4532.80072502	1002	491	136	136	150	158	140	1142	0
DLR00014515	3	7	YKL071W	UD20-36_5h_3x	SD/MSG -ARG -HIS -LYS +Canavanine +clonNAT +G418 +Thialysine	cSGA_v2_r3	8	11	5.18218484106	9477.38310562	38.2131351775	254	5.59513416092	687081.996501	5630.59604887	43	6.68080212097	682126.993014	5195.52700215	1141	489	136	136	152	159	140	1142	0
DLR00014515	3	8	YJR111C	UD20-36_5h_3x	SD/MSG -ARG -HIS -LYS +Canavanine +clonNAT +G418 +Thialysine	cSGA_v2_r3	8	11	5.62262571707	9955.98562893	52.1175462507	254	5.87215524215	716957.999357	5782.13625258	43	7.00180142396	712011.995403	4731.08681411	1279	488	136	136	152	159	140	1067	0
DLR00014515	3	9	YKL070W	UD20-36_5h_3x	SD/MSG -ARG -HIS -LYS +Canavanine +clonNAT +G418 +Thialysine	cSGA_v2_r3	8	11	5.22463148631	9172.37112336	39.0652537989	254	5.61789335588	621590.997787	5591.36407327	43	6.77817880137	603817.170244	3647.79131674	1414	488	136	136	148	156	137	1150	0
DLR00014515	3	10	YJR110W	UD20-36_5h_3x	SD/MSG -ARG -HIS -LYS +Canavanine +clonNAT +G418 +Thialysine	cSGA_v2_r3	8	11	5.45553582555	9698.51561134	42.5610007248	254	5.7728878952	687012.66798	4741.17263742	43	6.8387819995	692829.994023	4510.90858131	1548	486	136	136	151	158	138	978	0
DLR00014515	3	11	YKL069W	UD20-36_5h_3x	SD/MSG -ARG -HIS -LYS +Canavanine +clonNAT +G418 +Thialysine	cSGA_v2_r3	8	11	2.63752166871	2240.99941472	35.8610790439	254	3.45326200812	122616.999782	5899.04191629	43	3.90139341822	101718.492723	1127.3345535	1686	480	136	136	124	137	124	654	0
DLR00014515	3	12	YJR109C	UD20-36_5h_3x	SD/MSG -ARG -HIS -LYS +Canavanine +clonNAT +G418 +Thialysine	cSGA_v2_r3	8	11	3.71359703094	3382.86954285	30.8019697887	254	4.3877708088	238046.996043	5107.22005928	43	5.27955366983	210768.766973	2319.0726079	1814	496	136	136	143	153	134	707	0
DLR00014515	3	13	YKL068W	UD20-36_5h_3x	SD/MSG -ARG -HIS -LYS +Canavanine +clonNAT +G418 +Thialysine	cSGA_v2_r3	8	11	5.15116921932	9418.6881756	55.6843615767	254	5.50572524416	643321.996283	6181.02123872	43	6.58649058616	637581.992824	5925.01139522	1960	490	136	136	148	156	135	927	0
DLR00014515	3	14	YJR108W	UD20-36_5h_3x	SD/MSG -ARG -HIS -LYS +Canavanine +clonNAT +G418 +Thialysine	cSGA_v2_r3	8	11	5.41214150167	9948.70780663	46.397832043	254	5.72610287181	685131.998416	5859.60514629	43	6.89006598999	666803.126421	3706.83850987	2093	488	136	136	148	156	135	887	0
DLR00014515	3	15	YKL067W	UD20-36_5h_3x	SD/MSG -ARG -HIS -LYS +Canavanine +clonNAT +G418 +Thialysine	cSGA_v2_r3	8	11	5.31541064253	9192.05547986	41.0818664996	254	5.62605157028	630184.997849	5607.07881621	43	6.77690691418	610920.64062	3629.75470133	2230	490	136	136	149	156	135	1033	0
DLR00014515	3	16	YJR107W	UD20-36_5h_3x	SD/MSG -ARG -HIS -LYS +Canavanine +clonNAT +G418 +Thialysine	cSGA_v2_r3	8	11	5.57322226491	11066.8050291	43.0817184705	254	5.77613857888	784435.997367	5874.78736796	43	6.95188870082	765615.142239	3797.12225166	2366	488	136	136	152	159	138	1029	0
DLR00014515	3	17	YKL066W	UD20-36_5h_3x	SD/MSG -ARG -HIS -LYS +Canavanine +clonNAT +G418 +Thialysine	cSGA_v2_r3	8	11	4.69310317173	7668.95247761	42.236732882	254	4.89813344755	463179.993046	6181.29465655	43	5.94876610843	459293.991651	6169.17561935	2502	484	136	136	140	149	131	1266	0
DLR00014515	3	18	YJR106W	UD20-36_5h_3x	SD/MSG -ARG -HIS -LYS +Canavanine +clonNAT +G418 +Thialysine	cSGA_v2_r3	8	11	5.40355033767	10605.1823263	49.9286960977	254	5.70602747531	740646.996976	5878.88544935	43	6.87814339823	721372.422256	4113.30531389	2638	485	136	136	151	158	138	1031	0
DLR00014515	3	19	YKL065C	UD20-36_5h_3x	SD/MSG -ARG -HIS -LYS +Canavanine +clonNAT +G418 +Thialysine	cSGA_v2_r3	8	11	5.12092746387	8995.64807215	43.2770871405	254	5.44171961259	600109.995834	5535.33634771	43	6.52016168206	594762.992625	5621.06860749	2776	485	136	136	148	155	136	1128	0
DLR00014515	3	20	YJR103W	UD20-36_5h_3x	SD/MSG -ARG -HIS -LYS +Canavanine +clonNAT +G418 +Thialysine	cSGA_v2_r3	8	11	5.30640145858	9614.70757642	46.6082068695	254	5.55820908084	651355.996105	5831.36892441	43	6.65030409572	647134.992368	5732.64662556	2909	487	136	136	148	155	137	996	0
DLR00014515	3	21	YKL064W	UD20-36_5h_3x	SD/MSG -ARG -HIS -LYS +Canavanine +clonNAT +G418 +Thialysine	cSGA_v2_r3	8	11	5.52331149055	10266.9635342	53.0897969547	254	5.65722191795	708319.99607	6787.49321528	43	6.75453947329	703780.992099	6767.58163971	3050	485	136	136	147	155	137	831	0
DLR00014515	3	22	YJR100C	UD20-36_5h_3x	SD/MSG -ARG -HIS -LYS +Canavanine +clonNAT +G418 +Thialysine	cSGA_v2_r3	8	11	5.33681355603	9768.82808828	68.4291675101	254	5.54747715454	698072.994503	7538.72176719	43	6.63505614827	693587.991169	7978.02937077	3182	489	136	136	147	153	136	877	0
DLR00014515	3	23	YKL063C	UD20-36_5h_3x	SD/MSG -ARG -HIS -LYS +Canavanine +clonNAT +G418 +Thialysine	cSGA_v2_r3	8	11	5.28074938164	9632.75755238	85.8568200799	254	5.44346011427	751397.992889	9765.43716396	43	6.5272532223	745018.99043	10447.602654	3324	486	136	136	147	153	134	551	0
DLR00014515	3	24	YOR202W	UD20-36_5h_3x	SD/MSG -ARG -HIS -LYS +Canavanine +clonNAT +G418 +Thialysine	cSGA_v2_r3	8	11	4.96646623204	10676.8617736	146.079861784	254	5.15013143987	827409.990846	14959.7632159	43	6.22775000959	822707.99088	16708.6319612	3460	485	136	136	145	151	132	300	0
DLR00014515	4	1	YOR202W	UD20-36_5h_3x	SD/MSG -ARG -HIS -LYS +Canavanine +clonNAT +G418 +Thialysine	cSGA_v2_r3	8	11	5.00286787952	10562.091168	133.905389329	254	5.28657018824	910599.991776	14013.2225719	43	6.45712462498	863138.895022	11732.0465765	324	627	136	136	150	156	138	731	0
DLR00014515	4	2	YKL205W	UD20-36_5h_3x	SD/MSG -ARG -HIS -LYS +Canavanine +clonNAT +G418 +Thialysine	cSGA_v2_r3	8	11	5.01198652955	8994.01405009	49.8353948801	254	5.38792307983	696153.994289	7175.3859344	43	6.47343021997	692011.991988	7651.09303173	459	626	136	136	148	154	137	1259	0
DLR00014515	4	3	YKR076W	UD20-36_5h_3x	SD/MSG -ARG -HIS -LYS +Canavanine +clonNAT +G418 +Thialysine	cSGA_v2_r3	8	11	4.88763335282	7633.77397162	39.5048994988	254	5.35339940752	599205.994659	6160.18698627	43	6.42497126588	592579.991858	6248.70740051	600	626	136	136	151	157	141	1245	0
DLR00014515	4	4	YKL204W	UD20-36_5h_3x	SD/MSG -ARG -HIS -LYS +Canavanine +clonNAT +G418 +Thialysine	cSGA_v2_r3	8	11	0	11	14.8220592395	254	12	27330.4968465	719.194109681	43	0.5	1166.4	148.518979991	727	633	136	136	-1	-1	-1	1	0
DLR00014515	4	5	YKR074W	UD20-36_5h_3x	SD/MSG -ARG -HIS -LYS +Canavanine +clonNAT +G418 +Thialysine	cSGA_v2_r3	8	11	4.18597666037	5410.75631135	36.4480234139	254	4.4589269454	356652.99511	5299.0645497	43	5.5105217752	332765.481601	3484.94128837	862	623	136	136	140	149	135	1506	0
DLR00014515	4	6	YKL202W	UD20-36_5h_3x	SD/MSG -ARG -HIS -LYS +Canavanine +clonNAT +G418 +Thialysine	cSGA_v2_r3	8	11	5.08983521347	9442.17915741	49.2085839681	254	5.46001130922	682395.993907	8216.25328202	43	6.54763545049	677137.991138	8383.75522815	1000	624	136	136	150	158	140	1114	0
DLR00014515	4	7	YKR072C	UD20-36_5h_3x	SD/MSG -ARG -HIS -LYS +Canavanine +clonNAT +G418 +Thialysine	cSGA_v2_r3	8	11	4.38982301764	5475.70279369	33.4245068451	254	4.86178001067	357413.994442	5225.40670703	43	5.85212698285	349683.992091	4188.33260252	1146	622	136	136	142	151	135	1455	0
DLR00014515	4	8	YKL201C	UD20-36_5h_3x	SD/MSG -ARG -HIS -LYS +Canavanine +clonNAT +G418 +Thialysine	cSGA_v2_r3	8	11	5.45155689768	9308.51874392	38.2763754977	254	5.79627204728	633852.50532	4961.49169116	43	6.86986036185	638681.995237	4485.80143401	1274	623	136	136	149	157	137	989	0
DLR00014515	4	9	YKR070W	UD20-36_5h_3x	SD/MSG -ARG -HIS -LYS +Canavanine +clonNAT +G418 +Thialysine	cSGA_v2_r3	8	11	5.31585964972	9424.84998424	44.8730289203	254	5.72668641157	620972.099454	4975.99871208	43	6.78977836217	627788.994664	4862.05572591	1413	626	136	136	147	154	135	963	0
DLR00014515	4	10	YKL200C	UD20-36_5h_3x	SD/MSG -ARG -HIS -LYS +Canavanine +clonNAT +G418 +Thialysine	cSGA_v2_r3	8	11	5.49010365988	10341.3098178	35.7593294809	254	5.86228246586	734273.020744	4899.38215637	43	7.01451738234	726066.564236	3192.13061732	1551	628	136	136	152	159	139	1050	0
DLR00014515	4	11	YKR069W	UD20-36_5h_3x	SD/MSG -ARG -HIS -LYS +Canavanine +clonNAT +G418 +Thialysine	cSGA_v2_r3	8	11	5.15501424321	9128.44802023	36.6710191424	254	5.55427588902	649715.996952	5378.59699897	43	6.68651157274	631094.113557	3552.9277449	1682	621	136	136	151	158	138	1104	0
DLR00014515	4	12	YKL199C	UD20-36_5h_3x	SD/MSG -ARG -HIS -LYS +Canavanine +clonNAT +G418 +Thialysine	cSGA_v2_r3	8	11	5.08755176645	9784.68173445	63.7926884492	254	5.4698375601	679962.995285	6914.49683202	43	6.61897319569	655892.120745	4779.48284589	1822	626	136	136	149	156	136	1021	0
DLR00014515	4	13	YKR067W	UD20-36_5h_3x	SD/MSG -ARG -HIS -LYS +Canavanine +clonNAT +G418 +Thialysine	cSGA_v2_r3	8	11	5.30189379815	9746.83770194	50.4258505991	254	5.70483910172	684706.998682	5344.33004729	43	6.80376183107	680926.99485	4300.31748331	1957	626	136	136	150	157	136	965	0
DLR00014515	4	14	YKL198C	UD20-36_5h_3x	SD/MSG -ARG -HIS -LYS +Canavanine +clonNAT +G418 +Thialysine	cSGA_v2_r3	8	11	5.76547194422	10451.179512	46.1907990436	254	5.86747704393	749651.999033	5747.1649367	43	6.99605331904	744872.994877	4689.44492025	2098	624	136	136	152	158	136	820	0
DLR00014515	4	15	YKR066C	UD20-36_5h_3x	SD/MSG -ARG -HIS -LYS +Canavanine +clonNAT +G418 +Thialysine	cSGA_v2_r3	8	11	5.29704734539	9458.54260386	33.7102184987	254	5.58690026643	646103.996793	6188.05422413	43	6.67985679381	641751.992814	5787.51940144	2230	623	136	136	148	156	135	1014	0
DLR00014515	4	16	YKL197C	UD20-36_5h_3x	SD/MSG -ARG -HIS -LYS +Canavanine +clonNAT +G418 +Thialysine	cSGA_v2_r3	8	11	4.99200041756	6967.46938589	45.6645677535	254	5.40025067964	416888.99924	3919.30130442	43	6.43956800052	409650.99482	3077.07785342	2366	625	136	136	138	148	130	976	0
DLR00014515	4	17	YKR065C	UD20-36_5h_3x	SD/MSG -ARG -HIS -LYS +Canavanine +clonNAT +G418 +Thialysine	cSGA_v2_r3	8	11	4.92169377656	8345.85394441	42.0483102342	254	5.26066043414	530836.995217	4883.51680554	43	6.37352463605	509993.573884	3181.50884871	2500	620	136	136	143	152	134	888	0
DLR00014515	4	18	YKL191W	UD20-36_5h_3x	SD/MSG -ARG -HIS -LYS +Canavanine +clonNAT +G418 +Thialysine	cSGA_v2_r3	8	11	5.04267203161	9399.55541771	38.813223524	254	5.38064055988	629074.994878	6080.5019716	43	6.51898729174	607015.057207	4277.95644466	2639	622	136	136	147	155	135	1012	0
DLR00014515	4	19	YKR064W	UD20-36_5h_3x	SD/MSG -ARG -HIS -LYS +Canavanine +clonNAT +G418 +Thialysine	cSGA_v2_r3	8	11	5.13900556349	9782.05825415	48.3326199486	254	5.43572965583	679073.994424	7415.10255008	43	6.51303403943	675695.991501	7635.14156833	2776	625	136	136	149	156	137	1099	0
DLR00014515	4	20	YKL190W	UD20-36_5h_3x	SD/MSG -ARG -HIS -LYS +Canavanine +clonNAT +G418 +Thialysine	cSGA_v2_r3	8	11	5.45138547865	9306.66029415	49.5929846661	254	5.63748275283	657250.997103	5101.06970641	43	6.78935640101	636577.650517	3436.74601267	2915	626	136	136	151	157	138	907	0
DLR00014515	4	21	YKR061W	UD20-36_5h_3x	SD/MSG -ARG -HIS -LYS +Canavanine +clonNAT +G418 +Thialysine	cSGA_v2_r3	8	11	5.17881049567	9209.72021018	43.6807109351	254	5.42795375989	652081.994338	7059.77051536	43	6.4990800637	645526.991308	7168.0521593	3046	622	136	136	148	155	137	853	0
DLR00014515	4	22	YKL188C	UD20-36_5h_3x	SD/MSG -ARG -HIS -LYS +Canavanine +clonNAT +G418 +Thialysine	cSGA_v2_r3	8	11	5.40038527279	9583.20299461	65.6669812531	254	5.57561226457	727833.99455	7406.43178642	43	6.65772204591	721976.991225	7770.86846996	3188	621	136	136	150	156	138	846	0
DLR00014515	4	23	YKR060W	UD20-36_5h_3x	SD/MSG -ARG -HIS -LYS +Canavanine +clonNAT +G418 +Thialysine	cSGA_v2_r3	8	11	4.6565260365	8934.4611362	88.3978519073	254	4.90448684009	642443.991015	11654.9339209	43	5.98278258704	638567.991305	12883.233709	3321	626	136	136	141	148	131	914	0
DLR00014515	4	24	YOR202W	UD20-36_5h_3x	SD/MSG -ARG -HIS -LYS +Canavanine +clonNAT +G418 +Thialysine	cSGA_v2_r3	8	11	5.36023804639	12031.8201196	160.847292381	254	5.40685801836	967678.991136	15549.8953087	43	6.48986571565	965166.989952	17270.4294581	3464	626	136	136	148	153	133	363	0
DLR00014515	5	1	YOR202W	UD20-36_5h_3x	SD/MSG -ARG -HIS -LYS +Canavanine +clonNAT +G418 +Thialysine	cSGA_v2_r3	8	11	4.71553476639	10186.3713035	111.703702223	254	4.99227692145	853717.991417	15918.3014828	43	6.08685152355	849319.992166	18189.1294972	328	765	136	136	148	154	138	859	0
DLR00014515	5	2	YJR130C	UD20-36_5h_3x	SD/MSG -ARG -HIS -LYS +Canavanine +clonNAT +G418 +Thialysine	cSGA_v2_r3	8	11	5.60899903423	10431.3924143	82.247231329	254	5.77946211525	852233.995191	9999.61532845	43	6.89022983627	850103.99127	10579.1626457	465	769	136	136	151	157	139	1157	18
DLR00014515	5	3	YKL091C	UD20-36_5h_3x	SD/MSG -ARG -HIS -LYS +Canavanine +clonNAT +G418 +Thialysine	cSGA_v2_r3	8	11	5.24633533748	8919.36398145	61.9179680195	254	5.56575959936	703862.994654	7567.37443921	43	6.65567972784	698231.991324	7839.50696601	596	767	136	136	151	157	141	1102	22
DLR00014515	5	4	YJR129C	UD20-36_5h_3x	SD/MSG -ARG -HIS -LYS +Canavanine +clonNAT +G418 +Thialysine	cSGA_v2_r3	8	11	5.19216141777	10235.8641887	53.5660645112	254	5.57035825281	761618.994932	7571.23085255	43	6.66862645273	756753.991915	7592.374708	729	765	136	136	150	158	141	943	0
DLR00014515	5	5	YKL090W	UD20-36_5h_3x	SD/MSG -ARG -HIS -LYS +Canavanine +clonNAT +G418 +Thialysine	cSGA_v2_r3	8	11	5.1185349943	8575.93861466	35.4523052151	254	5.53300112685	640089.996027	5098.93102502	43	6.67662546869	620628.746746	3518.57107459	874	758	136	136	152	159	142	1298	0
DLR00014515	5	6	YJR128W	UD20-36_5h_3x	SD/MSG -ARG -HIS -LYS +Canavanine +clonNAT +G418 +Thialysine	cSGA_v2_r3	8	11	5.08141994689	9294.24255208	46.9705876336	254	5.52578200919	650096.99547	6376.80485017	43	6.61455529011	648244.992311	6418.84724944	1004	764	136	136	148	156	139	1328	0
DLR00014515	5	7	YKL086W	UD20-36_5h_3x	SD/MSG -ARG -HIS -LYS +Canavanine +clonNAT +G418 +Thialysine	cSGA_v2_r3	8	11	5.38096052733	9618.59948148	35.8182090849	254	5.80906450915	672483.568765	4673.8214604	43	6.93822257076	665837.415276	3252.66415353	1142	758	136	136	150	158	139	1028	0
DLR00014515	5	8	YJR127C	UD20-36_5h_3x	SD/MSG -ARG -HIS -LYS +Canavanine +clonNAT +G418 +Thialysine	cSGA_v2_r3	8	11	5.68200306739	11145.7899215	39.075150837	254	5.92900916379	770418.999542	6142.28393229	43	7.07547868343	768389.995895	4624.77418787	1275	760	136	136	149	157	137	1000	0
DLR00014515	5	9	YKL085W	UD20-36_5h_3x	SD/MSG -ARG -HIS -LYS +Canavanine +clonNAT +G418 +Thialysine	cSGA_v2_r3	8	11	5.31118723161	9018.26824397	37.3069476518	254	5.69067041172	626038.998872	5185.50041749	43	6.84397265196	610714.252137	3281.93975155	1410	759	136	136	148	156	137	1097	0
DLR00014515	5	10	YJR126C	UD20-36_5h_3x	SD/MSG -ARG -HIS -LYS +Canavanine +clonNAT +G418 +Thialysine	cSGA_v2_r3	8	11	4.81753830149	7904.13854955	78.0414655878	254	5.16700644769	531128.9934	7301.19079162	43	6.30376543208	504334.93902	5127.68277795	1549	760	136	136	145	153	135	1236	0
DLR00014515	5	11	YKL084W	UD20-36_5h_3x	SD/MSG -ARG -HIS -LYS +Canavanine +clonNAT +G418 +Thialysine	cSGA_v2_r3	8	11	5.16968915473	9193.18180239	44.5135854945	254	5.57247908898	652932.996841	5839.64406371	43	6.65109401563	647952.993155	5413.33136826	1682	761	136	136	150	157	137	980	0
DLR00014515	5	12	YJR125C	UD20-36_5h_3x	SD/MSG -ARG -HIS -LYS +Canavanine +clonNAT +G418 +Thialysine	cSGA_v2_r3	8	11	5.24565003496	9795.08292271	49.0632413925	254	5.68653155509	710252.997499	5983.17346561	43	6.77937029512	706318.993592	5357.65680135	1821	760	136	136	151	158	137	998	0
DLR00014515	5	13	YKL081W	UD20-36_5h_3x	SD/MSG -ARG -HIS -LYS +Canavanine +clonNAT +G418 +Thialysine	cSGA_v2_r3	8	11	3.92776100738	3778.35531661	40.9691817216	254	4.52275701208	224389.998258	4733.42155969	43	5.35344318492	216050.994187	2174.54342308	1951	769	136	136	134	144	129	1142	0
DLR00014515	5	14	YJR124C	UD20-36_5h_3x	SD/MSG -ARG -HIS -LYS +Canavanine +clonNAT +G418 +Thialysine	cSGA_v2_r3	8	11	4.95415907343	9310.63056445	70.0095788497	254	5.29802647847	606228.993603	7979.3945112	43	6.36595983502	603405.991009	8117.97468935	2093	759	136	136	144	151	133	1061	0
DLR00014515	5	15	YKL079W	UD20-36_5h_3x	SD/MSG -ARG -HIS -LYS +Canavanine +clonNAT +G418 +Thialysine	cSGA_v2_r3	8	11	5.19127568051	9398.49506937	44.195250652	254	5.57936877123	674364.995682	6726.31339392	43	6.65997146326	670908.991828	6537.51321994	2231	760	136	136	151	157	137	1123	0
DLR00014515	5	16	YJR121W	UD20-36_5h_3x	SD/MSG -ARG -HIS -LYS +Canavanine +clonNAT +G418 +Thialysine	cSGA_v2_r3	8	11	5.44115371874	10540.7016483	43.6206430057	254	5.72304494658	753591.997097	7039.47185997	43	6.82278299021	749657.993002	6487.49703689	2365	764	136	136	151	158	137	929	0
DLR00014515	5	17	YKL077W	UD20-36_5h_3x	SD/MSG -ARG -HIS -LYS +Canavanine +clonNAT +G418 +Thialysine	cSGA_v2_r3	8	11	5.17097069896	9685.09500521	40.9776314745	254	5.58052968616	705158.996357	5925.34406713	43	6.65965018392	701458.992718	5731.98529168	2505	759	136	136	153	160	139	1112	0
DLR00014515	5	18	YJR120W	UD20-36_5h_3x	SD/MSG -ARG -HIS -LYS +Canavanine +clonNAT +G418 +Thialysine	cSGA_v2_r3	8	11	4.68824885009	7407.58093657	42.5420777382	254	5.1439212185	474117.997079	3565.38016045	43	6.18291240702	467955.994311	2518.28082022	2639	757	136	136	143	152	136	1303	0
DLR00014515	5	19	YKL076C	UD20-36_5h_3x	SD/MSG -ARG -HIS -LYS +Canavanine +clonNAT +G418 +Thialysine	cSGA_v2_r3	8	11	0	11	16.5983829959	254	12	31722.3	852.307689213	43	0	43	87.8618484261	2769	771	136	136	-1	-1	-1	10	0
DLR00014515	5	20	YJR119C	UD20-36_5h_3x	SD/MSG -ARG -HIS -LYS +Canavanine +clonNAT +G418 +Thialysine	cSGA_v2_r3	8	11	5.34137164551	10684.5002551	47.3720136559	254	5.65791764132	776803.213094	5820.09979479	43	6.67903769769	796557.991053	8261.16163129	2910	761	136	136	153	160	140	1087	0
DLR00014515	5	21	YKL075C	UD20-36_5h_3x	SD/MSG -ARG -HIS -LYS +Canavanine +clonNAT +G418 +Thialysine	cSGA_v2_r3	8	11	2.53055025384	655.431169995	12.8836661411	254	5.906149091	63495.9	3673.49212379	43	3.93734371724	41848.8777005	440.84631325	3042	768	136	136	143	151	137	242	0
DLR00014515	5	22	YJR118C	UD20-36_5h_3x	SD/MSG -ARG -HIS -LYS +Canavanine +clonNAT +G418 +Thialysine	cSGA_v2_r3	8	11	3.77808668	5089.46987653	63.700489416	254	4.2396587992	348610.991391	8486.85976093	43	5.13020098507	340458.994148	9080.5619994	3173	767	136	136	138	147	132	1126	0
DLR00014515	5	23	YKL074C	UD20-36_5h_3x	SD/MSG -ARG -HIS -LYS +Canavanine +clonNAT +G418 +Thialysine	cSGA_v2_r3	8	11	4.59395761837	9310.34955959	90.0387553227	254	4.85697340815	610982.962264	9311.50545108	43	5.93464417991	601883.210275	10297.4780874	3325	757	136	136	138	146	130	663	0
DLR00014515	5	24	YOR202W	UD20-36_5h_3x	SD/MSG -ARG -HIS -LYS +Canavanine +clonNAT +G418 +Thialysine	cSGA_v2_r3	8	11	5.54677453739	12412.3511189	165.592987008	254	5.5342029783	1009515.99164	14129.7223287	43	6.62008504122	1007492.99	15705.5545527	3459	760	136	136	149	153	134	370	3
DLR00014515	6	1	YOR202W	UD20-36_5h_3x	SD/MSG -ARG -HIS -LYS +Canavanine +clonNAT +G418 +Thialysine	cSGA_v2_r3	8	11	5.13537306239	10260.4825569	123.85028797	254	5.33679926843	892052.991227	14685.724502	43	6.52142263359	840940.340459	11612.2876136	326	900	136	136	151	157	140	766	0
DLR00014515	6	2	YKL218C	UD20-36_5h_3x	SD/MSG -ARG -HIS -LYS +Canavanine +clonNAT +G418 +Thialysine	cSGA_v2_r3	8	11	5.60377250031	10284.3998203	71.8708162319	254	5.74918225937	831057.995905	7968.46075316	43	6.85722533802	827020.992379	8204.53227404	458	898	136	136	151	157	139	970	0
DLR00014515	6	3	YKR092C	UD20-36_5h_3x	SD/MSG -ARG -HIS -LYS +Canavanine +clonNAT +G418 +Thialysine	cSGA_v2_r3	8	11	3.81048226899	3417.20164619	21.817874073	254	4.24012071685	232262.995489	4590.52514294	43	5.20734862805	206107.473332	2200.95378493	596	902	136	136	134	144	131	1071	0
DLR00014515	6	4	YKL217W	UD20-36_5h_3x	SD/MSG -ARG -HIS -LYS +Canavanine +clonNAT +G418 +Thialysine	cSGA_v2_r3	8	11	5.22764033531	9086.89616403	29.7860859034	254	5.58626038862	679373.995864	6793.84233009	43	6.68611211121	672839.992135	6593.36376652	732	902	136	136	150	158	141	953	0
DLR00014515	6	5	YKR091W	UD20-36_5h_3x	SD/MSG -ARG -HIS -LYS +Canavanine +clonNAT +G418 +Thialysine	cSGA_v2_r3	8	11	4.98126026777	8591.86355627	56.3643372587	254	5.3887350586	609768.994297	7077.32134062	43	6.4726391314	601636.99162	7342.37318409	864	898	136	136	147	156	139	918	0
DLR00014515	6	6	YKL216W	UD20-36_5h_3x	SD/MSG -ARG -HIS -LYS +Canavanine +clonNAT +G418 +Thialysine	cSGA_v2_r3	8	11	5.15480263864	9594.30258811	47.7523169299	254	5.55043670303	678499.995368	6845.96732954	43	6.64619991749	675710.992146	6782.05533653	1005	899	136	136	148	156	139	1229	0
DLR00014515	6	7	YKR090W	UD20-36_5h_3x	SD/MSG -ARG -HIS -LYS +Canavanine +clonNAT +G418 +Thialysine	cSGA_v2_r3	8	11	5.39008126591	9840.47484892	37.480342821	254	5.71867706496	727801.997307	6184.12756423	43	6.82072195493	722519.993513	5797.0295778	1138	897	136	136	151	159	140	917	0
DLR00014515	6	8	YKL215C	UD20-36_5h_3x	SD/MSG -ARG -HIS -LYS +Canavanine +clonNAT +G418 +Thialysine	cSGA_v2_r3	8	11	5.42158420495	10477.2492268	45.1547343867	254	5.73446378468	727596.997432	6281.01052037	43	6.83987759337	724971.993604	5932.06403332	1274	897	136	136	148	156	137	997	0
DLR00014515	6	9	YKR089C	UD20-36_5h_3x	SD/MSG -ARG -HIS -LYS +Canavanine +clonNAT +G418 +Thialysine	cSGA_v2_r3	8	11	5.20140160604	9225.29333606	47.7902863024	254	5.58683949512	653705.996679	5957.07347296	43	6.66258741424	651004.992839	5889.09897531	1414	897	136	136	149	156	137	1041	0
DLR00014515	6	10	YKL214C	UD20-36_5h_3x	SD/MSG -ARG -HIS -LYS +Canavanine +clonNAT +G418 +Thialysine	cSGA_v2_r3	8	11	5.16238068768	9479.37614403	39.9391796736	254	5.56619157607	695952.995624	6168.01826749	43	6.70957308936	673677.305074	3930.71887494	1550	900	136	136	151	158	138	1099	0
DLR00014515	6	11	YKR088C	UD20-36_5h_3x	SD/MSG -ARG -HIS -LYS +Canavanine +clonNAT +G418 +Thialysine	cSGA_v2_r3	8	11	5.15084864875	8769.30030717	35.1611802766	254	5.57951297219	668666.996069	5743.03920936	43	6.71115071796	646129.110229	3717.70178571	1686	900	136	136	154	160	140	1026	0
DLR00014515	6	12	YKL213C	UD20-36_5h_3x	SD/MSG -ARG -HIS -LYS +Canavanine +clonNAT +G418 +Thialysine	cSGA_v2_r3	8	11	4.53127395923	7382.0389039	52.9544738714	254	4.82034555298	456236.993523	6174.06105988	43	5.84847489088	453908.992465	6127.55471432	1823	895	136	136	139	147	130	1306	0
DLR00014515	6	13	YKR087C	UD20-36_5h_3x	SD/MSG -ARG -HIS -LYS +Canavanine +clonNAT +G418 +Thialysine	cSGA_v2_r3	8	11	5.30548164473	9797.15981837	50.9740043419	254	5.74135514825	731909.997691	5954.35896911	43	6.82626628973	727572.993737	5523.05754597	1954	893	136	136	153	159	138	966	0
DLR00014515	6	14	YKL212W	UD20-36_5h_3x	SD/MSG -ARG -HIS -LYS +Canavanine +clonNAT +G418 +Thialysine	cSGA_v2_r3	8	11	4.88535086394	8432.62668339	62.665290879	254	5.4017802088	606838.994501	7106.63506407	43	6.44851674943	600515.99165	7350.06378217	2095	899	136	136	149	156	135	753	0
DLR00014515	6	15	YKR084C	UD20-36_5h_3x	SD/MSG -ARG -HIS -LYS +Canavanine +clonNAT +G418 +Thialysine	cSGA_v2_r3	8	11	4.54413271996	6878.74682055	57.8196321193	254	4.88441632587	441854.993142	6214.85304076	43	5.90034024524	436667.992006	6247.47124227	2231	896	136	136	141	149	131	1063	0
DLR00014515	6	16	YKL211C	UD20-36_5h_3x	SD/MSG -ARG -HIS -LYS +Canavanine +clonNAT +G418 +Thialysine	cSGA_v2_r3	8	11	4.7483243468	8613.46228204	77.2986430435	254	5.0541360361	571988.992397	8011.28877094	43	6.11004031673	569034.99133	8683.91250318	2367	899	136	136	144	152	133	1076	0
DLR00014515	6	17	YKR082W	UD20-36_5h_3x	SD/MSG -ARG -HIS -LYS +Canavanine +clonNAT +G418 +Thialysine	cSGA_v2_r3	8	11	3.05224343985	3252.73523705	26.2692626962	254	3.42367419666	166289.999842	6465.86354121	43	4.0304770088	158123.996553	3194.53089983	2508	901	136	136	123	135	123	1240	0
DLR00014515	6	18	YKL208W	UD20-36_5h_3x	SD/MSG -ARG -HIS -LYS +Canavanine +clonNAT +G418 +Thialysine	cSGA_v2_r3	8	11	5.1027576057	9028.26730289	51.8782771634	254	5.52589875065	593915.998349	4204.57426649	43	6.59678235617	587184.994794	2865.1598675	2641	897	136	136	144	153	136	879	0
DLR00014515	6	19	YKR080W	UD20-36_5h_3x	SD/MSG -ARG -HIS -LYS +Canavanine +clonNAT +G418 +Thialysine	cSGA_v2_r3	8	11	5.28134632914	9194.93187617	40.2942199898	254	5.54909349067	659820.996134	5937.60920126	43	6.68567444423	636923.760757	4047.78228661	2775	898	136	136	151	158	138	910	0
DLR00014515	6	20	YKL207W	UD20-36_5h_3x	SD/MSG -ARG -HIS -LYS +Canavanine +clonNAT +G418 +Thialysine	cSGA_v2_r3	8	11	5.36558190939	9772.97056951	44.4680402329	254	5.59424140596	686456.996179	6286.60595104	43	6.67699277803	680519.992336	5962.64359122	2912	897	136	136	149	156	138	880	0
DLR00014515	6	21	YKR078W	UD20-36_5h_3x	SD/MSG -ARG -HIS -LYS +Canavanine +clonNAT +G418 +Thialysine	cSGA_v2_r3	8	11	5.2825337417	9817.97558818	44.922813122	254	5.46996280731	711302.993729	8186.33335941	43	6.55597937612	706622.990893	8413.14638799	3048	896	136	136	148	156	138	991	0
DLR00014515	6	22	YKL206C	UD20-36_5h_3x	SD/MSG -ARG -HIS -LYS +Canavanine +clonNAT +G418 +Thialysine	cSGA_v2_r3	8	11	5.23019458535	9010.6446914	58.5765829752	254	5.41017974803	677072.993205	8436.80841557	43	6.48420301993	671208.990575	9086.54631385	3186	896	136	136	147	155	137	893	0
DLR00014515	6	23	YKR077W	UD20-36_5h_3x	SD/MSG -ARG -HIS -LYS +Canavanine +clonNAT +G418 +Thialysine	cSGA_v2_r3	8	11	4.9345155489	8854.02531927	65.3347460828	254	5.25509096864	693373.991615	10790.9880843	43	6.42900238144	650002.549973	7785.00675786	3321	895	136	136	146	152	134	690	0
DLR00014515	6	24	YOR202W	UD20-36_5h_3x	SD/MSG -ARG -HIS -LYS +Canavanine +clonNAT +G418 +Thialysine	cSGA_v2_r3	8	11	5.04476721152	11441.2452747	156.773544863	254	5.21559758989	935156.990542	17421.9323316	43	6.30355369198	932152.990706	19467.0558812	3460	899	136	136	146	151	132	466	0
DLR00014515	7	1	YOR202W	UD20-36_5h_3x	SD/MSG -ARG -HIS -LYS +Canavanine +clonNAT +G418 +Thialysine	cSGA_v2_r3	8	11	4.59036841708	9479.23176385	119.376525531	254	5.05489480968	756431.20819	12048.8066142	43	6.03073651243	800181.991613	18631.6927612	318	1035	136	136	148	155	139	885	0
DLR00014515	7	2	YJR147W	UD20-36_5h_3x	SD/MSG -ARG -HIS -LYS +Canavanine +clonNAT +G418 +Thialysine	cSGA_v2_r3	8	11	5.60944762411	9949.30496889	61.9679197654	254	5.74174923042	817455.995959	8199.29624186	43	6.84550964961	811964.992248	8539.28381379	453	1035	136	136	151	158	140	885	0
DLR00014515	7	3	YKL103C	UD20-36_5h_3x	SD/MSG -ARG -HIS -LYS +Canavanine +clonNAT +G418 +Thialysine	cSGA_v2_r3	8	11	4.96918701611	7223.91867131	34.0411029663	254	5.40711965538	556427.995661	5772.24261667	43	6.48719322851	547800.992295	5751.96540646	595	1036	136	136	148	156	139	1099	0
DLR00014515	7	4	YJR146W	UD20-36_5h_3x	SD/MSG -ARG -HIS -LYS +Canavanine +clonNAT +G418 +Thialysine	cSGA_v2_r3	8	11	5.30049120648	8347.81603795	33.4088049389	254	5.64282510403	642584.997369	5593.08984284	43	6.75000005658	635802.993441	5205.77589538	727	1039	136	136	152	159	142	1057	0
DLR00014515	7	5	YKL102C	UD20-36_5h_3x	SD/MSG -ARG -HIS -LYS +Canavanine +clonNAT +G418 +Thialysine	cSGA_v2_r3	8	11	5.07516736212	7903.84427439	35.9046514666	254	5.47237230355	583948.995902	5741.53451253	43	6.56483323964	576674.992421	5537.66102473	871	1041	136	136	149	157	140	1157	0
DLR00014515	7	6	YJR145C	UD20-36_5h_3x	SD/MSG -ARG -HIS -LYS +Canavanine +clonNAT +G418 +Thialysine	cSGA_v2_r3	8	11	4.83269619284	8593.83628	44.3564393717	254	5.12082373168	582248.992281	7449.54108549	43	6.27886770837	551273.042675	4938.5366758	1001	1036	136	136	143	152	136	1248	0
DLR00014515	7	7	YKL101W	UD20-36_5h_3x	SD/MSG -ARG -HIS -LYS +Canavanine +clonNAT +G418 +Thialysine	cSGA_v2_r3	8	11	0	11	4.11773580651	254	12	28380.5340063	621.176708704	43	0	43	23.5814646411	1140	1046	136	136	-1	-1	-1	0	0
DLR00014515	7	8	YJR142W	UD20-36_5h_3x	SD/MSG -ARG -HIS -LYS +Canavanine +clonNAT +G418 +Thialysine	cSGA_v2_r3	8	11	5.54799239025	10722.2014986	41.145601702	254	5.8145496443	800000.997559	6344.17887739	43	6.9245111947	797725.993445	5978.90955069	1273	1034	136	136	152	159	139	995	0
DLR00014515	7	9	YKL100C	UD20-36_5h_3x	SD/MSG -ARG -HIS -LYS +Canavanine +clonNAT +G418 +Thialysine	cSGA_v2_r3	8	11	5.07392702902	9392.06903314	57.3775168862	254	5.51592781887	674742.995697	5878.15250149	43	6.6550322039	654843.181231	4245.38923157	1415	1035	136	136	149	156	137	1162	0
DLR00014515	7	10	YJR140C	UD20-36_5h_3x	SD/MSG -ARG -HIS -LYS +Canavanine +clonNAT +G418 +Thialysine	cSGA_v2_r3	8	11	3.75962341528	3455.92498411	34.5000343984	254	4.32791070286	246043.997781	4362.68682283	43	5.2284488221	226259.597035	1837.74091903	1542	1040	136	136	143	152	136	1297	0
DLR00014515	7	11	YKL098W	UD20-36_5h_3x	SD/MSG -ARG -HIS -LYS +Canavanine +clonNAT +G418 +Thialysine	cSGA_v2_r3	8	11	4.10030237561	5182.45644473	42.4762005151	254	4.61633485764	335181.996076	4208.46843948	43	5.56394363142	328980.994498	3292.97109172	1687	1032	136	136	139	148	132	1236	0
DLR00014515	7	12	YJR139C	UD20-36_5h_3x	SD/MSG -ARG -HIS -LYS +Canavanine +clonNAT +G418 +Thialysine	cSGA_v2_r3	8	11	5.15966006676	9089.61254928	70.7851753046	254	5.56403250431	587093.998698	4108.45355927	43	6.64252749697	584095.995375	3274.10741306	1822	1031	136	136	142	150	131	1011	0
DLR00014515	7	13	YKL097C	UD20-36_5h_3x	SD/MSG -ARG -HIS -LYS +Canavanine +clonNAT +G418 +Thialysine	cSGA_v2_r3	8	11	5.37739915827	9997.53471023	45.7698008438	254	5.71049993322	746471.996567	6873.06931526	43	6.80924743916	742489.992851	6675.95496221	1956	1034	136	136	152	158	137	999	0
DLR00014515	7	14	YJR137C	UD20-36_5h_3x	SD/MSG -ARG -HIS -LYS +Canavanine +clonNAT +G418 +Thialysine	cSGA_v2_r3	8	11	5.05278325013	9461.21358938	65.1911112844	254	5.38935824954	681581.992842	9371.86517291	43	6.46447991074	678192.990535	9944.16155847	2093	1031	136	136	149	155	135	1088	0
DLR00014515	7	15	YKL096W-A	UD20-36_5h_3x	SD/MSG -ARG -HIS -LYS +Canavanine +clonNAT +G418 +Thialysine	cSGA_v2_r3	8	11	5.38231684414	10545.0238305	51.063294516	254	5.74283665479	772791.996733	7214.98673005	43	6.83867856242	769757.992917	7133.35636273	2231	1035	136	136	151	157	136	940	0
DLR00014515	7	16	YJR135C	UD20-36_5h_3x	SD/MSG -ARG -HIS -LYS +Canavanine +clonNAT +G418 +Thialysine	cSGA_v2_r3	8	11	5.24268591291	9480.8375179	33.4320926254	254	5.63322460932	704377.996254	6066.45614223	43	6.77307181876	683043.465768	4261.98723001	2365	1032	136	136	152	158	138	1043	0
DLR00014515	7	17	YKL096W	UD20-36_5h_3x	SD/MSG -ARG -HIS -LYS +Canavanine +clonNAT +G418 +Thialysine	cSGA_v2_r3	8	11	5.30923988729	9717.98766884	40.6267965812	254	5.62522721154	714235.995908	6365.01790991	43	6.7032406258	710912.99231	6337.6372974	2506	1036	136	136	151	158	138	1065	0
DLR00014515	7	18	YJR134C	UD20-36_5h_3x	SD/MSG -ARG -HIS -LYS +Canavanine +clonNAT +G418 +Thialysine	cSGA_v2_r3	8	11	5.34142582876	10175.4099842	43.1471719331	254	5.65746549001	721642.995905	6739.55332289	43	6.74489982549	719309.992142	6780.81216705	2640	1034	136	136	149	156	136	1083	0
DLR00014515	7	19	YKL094W	UD20-36_5h_3x	SD/MSG -ARG -HIS -LYS +Canavanine +clonNAT +G418 +Thialysine	cSGA_v2_r3	8	11	5.52711985459	10901.5921052	50.4630587398	254	5.7735756067	756005.997541	6625.45864145	43	6.88043923642	752724.993497	6227.67343781	2775	1033	136	136	148	155	135	849	0
DLR00014515	7	20	YJR133W	UD20-36_5h_3x	SD/MSG -ARG -HIS -LYS +Canavanine +clonNAT +G418 +Thialysine	cSGA_v2_r3	8	11	5.24801905986	9564.76542527	45.4621137047	254	5.54080369472	642107.995873	6747.69141519	43	6.61996154941	637278.992216	6739.15226312	2908	1033	136	136	144	153	134	805	0
DLR00014515	7	21	YKL093W	UD20-36_5h_3x	SD/MSG -ARG -HIS -LYS +Canavanine +clonNAT +G418 +Thialysine	cSGA_v2_r3	8	11	5.19398484842	9344.33423211	42.5418288605	254	5.47598830238	643953.995106	6268.93323764	43	6.56063762269	638586.992052	6462.79336513	3047	1034	136	136	144	152	135	877	0
DLR00014515	7	22	YJR131W	UD20-36_5h_3x	SD/MSG -ARG -HIS -LYS +Canavanine +clonNAT +G418 +Thialysine	cSGA_v2_r3	8	11	5.58680955554	9687.81018726	50.669757403	254	5.69307702182	744581.995978	7681.98533632	43	6.8928231203	714378.332584	5227.41376817	3182	1032	136	136	149	156	137	788	0
DLR00014515	7	23	YKL092C	UD20-36_5h_3x	SD/MSG -ARG -HIS -LYS +Canavanine +clonNAT +G418 +Thialysine	cSGA_v2_r3	8	11	5.16121331568	9266.66565996	77.751354454	254	5.44569049917	753385.992743	9984.78637275	43	6.52346187245	748844.990323	10902.931599	3326	1031	136	136	148	154	136	858	4
DLR00014515	7	24	YOR202W	UD20-36_5h_3x	SD/MSG -ARG -HIS -LYS +Canavanine +clonNAT +G418 +Thialysine	cSGA_v2_r3	8	11	5.04348451176	11213.2889426	155.204597669	254	5.23804495396	957160.990679	18187.8035835	43	6.32618771434	953718.990654	20355.5272659	3458	1032	136	136	147	152	132	422	0
DLR00014515	8	1	YOR202W	UD20-36_5h_3x	SD/MSG -ARG -HIS -LYS +Canavanine +clonNAT +G418 +Thialysine	cSGA_v2_r3	8	11	4.93885071881	10071.7755718	114.518824718	254	5.23588437287	855258.991274	14647.6817481	43	6.32131091212	850902.990756	16225.4566279	313	1171	136	136	151	157	140	921	0
DLR00014515	8	2	YKR012C	UD20-36_5h_3x	SD/MSG -ARG -HIS -LYS +Canavanine +clonNAT +G418 +Thialysine	cSGA_v2_r3	8	11	5.25943947738	9440.13894862	64.5579102126	254	5.55811978544	752291.994163	8864.38342877	43	6.65842361382	747952.991206	9234.56163233	457	1169	136	136	149	156	139	1123	0
DLR00014515	8	3	YKR103W	UD20-36_5h_3x	SD/MSG -ARG -HIS -LYS +Canavanine +clonNAT +G418 +Thialysine	cSGA_v2_r3	8	11	5.21874682451	7504.74924256	36.7960070158	254	5.53366585954	585989.996384	5774.6193839	43	6.62824937331	576712.992516	5664.12673173	594	1168	136	136	149	156	140	1011	0
DLR00014515	8	4	YKR011C	UD20-36_5h_3x	SD/MSG -ARG -HIS -LYS +Canavanine +clonNAT +G418 +Thialysine	cSGA_v2_r3	8	11	5.34549966063	8496.67449757	30.5508324666	254	5.64684986631	631918.99737	5363.2518532	43	6.7543430285	624053.993281	5058.3422843	732	1169	136	136	149	156	139	872	0
DLR00014515	8	5	YKR102W	UD20-36_5h_3x	SD/MSG -ARG -HIS -LYS +Canavanine +clonNAT +G418 +Thialysine	cSGA_v2_r3	8	11	5.3608921678	9141.38360142	31.4221709731	254	5.74719731461	692414.998073	5527.22786127	43	6.94644970561	669830.223384	3183.56710533	867	1174	136	136	152	159	140	801	0
DLR00014515	8	6	YKR010C	UD20-36_5h_3x	SD/MSG -ARG -HIS -LYS +Canavanine +clonNAT +G418 +Thialysine	cSGA_v2_r3	8	11	5.08629453625	9630.42999149	43.1121419197	254	5.41922093916	705765.993834	7523.56713503	43	6.51457359357	700948.991364	7794.4691352	1003	1174	136	136	149	157	139	1046	0
DLR00014515	8	7	YKR101W	UD20-36_5h_3x	SD/MSG -ARG -HIS -LYS +Canavanine +clonNAT +G418 +Thialysine	cSGA_v2_r3	8	11	4.37631309293	6199.0566017	51.3369885196	254	4.82662805115	442698.992692	5764.34381044	43	5.85979610955	433349.991949	6220.13011944	1132	1176	136	136	145	154	137	1089	0
DLR00014515	8	8	YKR009C	UD20-36_5h_3x	SD/MSG -ARG -HIS -LYS +Canavanine +clonNAT +G418 +Thialysine	cSGA_v2_r3	8	11	5.29405706357	10341.4067715	52.614968029	254	5.6426193191	755000.996026	6815.24135323	43	6.74143612207	752820.992586	6844.73731957	1271	1173	136	136	150	157	138	1157	0
DLR00014515	8	9	YKR100C	UD20-36_5h_3x	SD/MSG -ARG -HIS -LYS +Canavanine +clonNAT +G418 +Thialysine	cSGA_v2_r3	8	11	5.16667731034	9390.34723143	46.925561741	254	5.5934996516	694514.996826	5293.80132378	43	6.67499205108	691173.993256	5224.98156261	1414	1167	136	136	151	158	138	1069	0
DLR00014515	8	10	YKR007W	UD20-36_5h_3x	SD/MSG -ARG -HIS -LYS +Canavanine +clonNAT +G418 +Thialysine	cSGA_v2_r3	8	11	3.83940039392	3667.3372097	37.3619052116	254	4.24389397238	236992.997945	4251.73002454	43	5.07328050406	228687.99717	3375.84585268	1545	1172	136	136	137	146	131	1196	0
DLR00014515	8	11	YKR099W	UD20-36_5h_3x	SD/MSG -ARG -HIS -LYS +Canavanine +clonNAT +G418 +Thialysine	cSGA_v2_r3	8	11	4.09543732488	6220.37016653	40.1623501263	254	4.36796791302	398194.99898	5485.39168356	43	5.31745747307	393620.998657	5734.02559597	1687	1165	136	136	138	147	130	1154	0
DLR00014515	8	12	YKR005C	UD20-36_5h_3x	SD/MSG -ARG -HIS -LYS +Canavanine +clonNAT +G418 +Thialysine	cSGA_v2_r3	8	11	5.06351521886	9539.12216603	65.7091037493	254	5.47636781995	694961.994712	6814.23764103	43	6.62244521342	670639.213896	4798.03488213	1822	1169	136	136	149	156	136	1131	0
DLR00014515	8	13	YKR098C	UD20-36_5h_3x	SD/MSG -ARG -HIS -LYS +Canavanine +clonNAT +G418 +Thialysine	cSGA_v2_r3	8	11	4.92109585629	9019.02929143	61.0268107756	254	5.33610937104	650903.993428	7183.02700968	43	6.40682353952	649656.991385	7913.64486321	1954	1173	136	136	148	155	136	1301	0
DLR00014515	8	14	YKR003W	UD20-36_5h_3x	SD/MSG -ARG -HIS -LYS +Canavanine +clonNAT +G418 +Thialysine	cSGA_v2_r3	8	11	4.90826976277	9031.60749016	82.6245621632	254	5.29107493324	629242.993254	7476.51326689	43	6.36194326	626745.991322	7966.1725502	2090	1168	136	136	146	153	134	1289	0
DLR00014515	8	15	YKR097W	UD20-36_5h_3x	SD/MSG -ARG -HIS -LYS +Canavanine +clonNAT +G418 +Thialysine	cSGA_v2_r3	8	11	5.04905412204	9257.41425608	56.2398255684	254	5.46616356402	686359.994389	6899.05553192	43	6.5381240386	682274.991751	7157.71406316	2234	1169	136	136	150	156	136	1066	0
DLR00014515	8	16	YKR001C	UD20-36_5h_3x	SD/MSG -ARG -HIS -LYS +Canavanine +clonNAT +G418 +Thialysine	cSGA_v2_r3	8	11	3.56496043813	2192.63662141	17.6259855526	254	4.40691158821	143773.999026	3956.50976876	43	4.9288740222	129339.995294	1207.57237365	2362	1169	136	136	133	143	128	743	0
DLR00014515	8	17	YKR096W	UD20-36_5h_3x	SD/MSG -ARG -HIS -LYS +Canavanine +clonNAT +G418 +Thialysine	cSGA_v2_r3	8	11	4.97155869125	8950.77047855	51.6312225289	254	5.3915039773	615780.856992	4817.6802098	43	6.46111728378	609899.261263	4935.18941767	2504	1173	136	136	147	155	135	1168	0
DLR00014515	8	18	YKL222C	UD20-36_5h_3x	SD/MSG -ARG -HIS -LYS +Canavanine +clonNAT +G418 +Thialysine	cSGA_v2_r3	8	11	5.1941714709	9266.72633496	46.2296559974	254	5.57056842752	654971.995611	6573.07130419	43	6.65045700776	650766.992221	6782.64646814	2643	1170	136	136	148	155	135	1009	0
DLR00014515	8	19	YKR095W	UD20-36_5h_3x	SD/MSG -ARG -HIS -LYS +Canavanine +clonNAT +G418 +Thialysine	cSGA_v2_r3	8	11	4.78757671284	8100.69201424	63.0062264166	254	5.1341271883	524296.992131	7860.27785545	43	6.29051575311	494464.396821	5622.03274943	2774	1171	136	136	140	149	131	1051	0
DLR00014515	8	20	YKL221W	UD20-36_5h_3x	SD/MSG -ARG -HIS -LYS +Canavanine +clonNAT +G418 +Thialysine	cSGA_v2_r3	8	11	5.34907059561	9636.27757176	44.0911054987	254	5.63413084147	674072.996416	6288.34208303	43	6.72145076148	670684.99256	6401.03343689	2908	1168	136	136	146	154	135	947	0
DLR00014515	8	21	YKR094C	UD20-36_5h_3x	SD/MSG -ARG -HIS -LYS +Canavanine +clonNAT +G418 +Thialysine	cSGA_v2_r3	8	11	4.80584358298	7650.25656388	47.36513151	254	5.109608209	489178.992771	6663.10557872	43	6.26522409455	460859.455652	4571.6726599	3051	1173	136	136	137	146	130	1015	0
DLR00014515	8	22	YKL220C	UD20-36_5h_3x	SD/MSG -ARG -HIS -LYS +Canavanine +clonNAT +G418 +Thialysine	cSGA_v2_r3	8	11	5.09645777689	9077.03796042	51.7963482373	254	5.36395155179	654891.992842	9376.73449945	43	6.55708457666	617287.129952	6540.62566086	3182	1170	136	136	142	150	133	771	0
DLR00014515	8	23	YKR093W	UD20-36_5h_3x	SD/MSG -ARG -HIS -LYS +Canavanine +clonNAT +G418 +Thialysine	cSGA_v2_r3	8	11	5.03485529446	8966.72247844	76.337063129	254	5.30099614902	708985.991911	10780.9325091	43	6.46985007405	668039.503623	8280.97772665	3325	1168	136	136	144	151	133	677	0
DLR00014515	8	24	YOR202W	UD20-36_5h_3x	SD/MSG -ARG -HIS -LYS +Canavanine +clonNAT +G418 +Thialysine	cSGA_v2_r3	8	11	4.99317094194	10514.4334245	133.784738504	254	5.15260974294	896792.990551	17390.253698	43	6.23493562424	890934.990968	19551.6594714	3460	1166	136	136	146	151	131	395	1
DLR00014515	9	1	YOR202W	UD20-36_5h_3x	SD/MSG -ARG -HIS -LYS +Canavanine +clonNAT +G418 +Thialysine	cSGA_v2_r3	8	11	4.96726129186	10511.4589581	132.370418331	254	5.27476119566	895988.990626	15872.5448222	43	6.36697048227	891544.99	17453.1729206	324	1307	136	136	150	157	140	838	7
DLR00014515	9	2	YKL008C	UD20-36_5h_3x	SD/MSG -ARG -HIS -LYS +Canavanine +clonNAT +G418 +Thialysine	cSGA_v2_r3	8	11	5.40034715829	10269.8512273	55.4366238116	254	5.68004877344	820430.994864	9419.28925519	43	6.78656443141	815860.991343	9604.18205546	460	1304	136	136	150	156	139	947	0
DLR00014515	9	3	YKL120W	UD20-36_5h_3x	SD/MSG -ARG -HIS -LYS +Canavanine +clonNAT +G418 +Thialysine	cSGA_v2_r3	8	11	5.21702399782	9016.35238386	49.8119239193	254	5.5811172702	687887.995444	7645.82462038	43	6.69255771334	683367.991921	7543.96575687	599	1309	136	136	147	155	139	1203	8
DLR00014515	9	4	YKL007W	UD20-36_5h_3x	SD/MSG -ARG -HIS -LYS +Canavanine +clonNAT +G418 +Thialysine	cSGA_v2_r3	8	11	5.37278610103	8657.3560934	104.42931214	254	5.54549167433	641043.995693	6661.62023001	43	6.64269772222	635907.991825	6510.23131201	730	1306	136	136	147	155	139	1193	0
DLR00014515	9	5	YKL117W	UD20-36_5h_3x	SD/MSG -ARG -HIS -LYS +Canavanine +clonNAT +G418 +Thialysine	cSGA_v2_r3	8	11	5.33083217786	9235.7396051	35.2683966074	254	5.68095654276	720331.996292	6530.99674306	43	6.78487888464	716372.992287	6414.49727648	867	1307	136	136	153	160	143	1248	0
DLR00014515	9	6	YKL006W	UD20-36_5h_3x	SD/MSG -ARG -HIS -LYS +Canavanine +clonNAT +G418 +Thialysine	cSGA_v2_r3	8	11	2.63410032449	834.067706686	8.80260789375	254	4.65674482723	72638.1	3391.620827	43	4.10727247694	51866.6763583	500.119505548	1004	1318	136	136	139	150	136	370	0
DLR00014515	9	7	YKL116C	UD20-36_5h_3x	SD/MSG -ARG -HIS -LYS +Canavanine +clonNAT +G418 +Thialysine	cSGA_v2_r3	8	11	5.09515809503	8776.78396827	48.0440652372	254	5.49027332802	662456.995198	6469.35696587	43	6.57975575331	656194.992135	6515.61652636	1137	1302	136	136	151	158	140	995	0
DLR00014515	9	8	YKL005C	UD20-36_5h_3x	SD/MSG -ARG -HIS -LYS +Canavanine +clonNAT +G418 +Thialysine	cSGA_v2_r3	8	11	5.52364760439	10690.4231538	34.4283699061	254	5.87581388089	831228.998324	5731.48804771	43	6.99907725423	828264.994358	5074.49940909	1273	1303	136	136	154	161	140	1020	0
DLR00014515	9	9	YKL115C	UD20-36_5h_3x	SD/MSG -ARG -HIS -LYS +Canavanine +clonNAT +G418 +Thialysine	cSGA_v2_r3	8	11	4.76663392355	8558.30141175	66.0523234897	254	5.13711216633	587329.992741	7008.73056497	43	6.20276744174	584929.991176	7875.99492493	1411	1307	136	136	144	152	134	1126	0
DLR00014515	9	10	YKL001C	UD20-36_5h_3x	SD/MSG -ARG -HIS -LYS +Canavanine +clonNAT +G418 +Thialysine	cSGA_v2_r3	8	11	5.3490868419	10978.3845831	49.5969029379	254	5.71553247613	830985.996068	7152.75431111	43	6.88766337429	808135.959356	4761.03262764	1545	1306	136	136	152	158	138	1079	0
DLR00014515	9	11	YKL114C	UD20-36_5h_3x	SD/MSG -ARG -HIS -LYS +Canavanine +clonNAT +G418 +Thialysine	cSGA_v2_r3	8	11	5.30974626832	10553.9817305	54.8942526247	254	5.67940589429	793813.995885	7274.49140596	43	6.77755136476	791222.992467	7262.66690547	1682	1305	136	136	151	158	137	1024	0
DLR00014515	9	12	YJR154W	UD20-36_5h_3x	SD/MSG -ARG -HIS -LYS +Canavanine +clonNAT +G418 +Thialysine	cSGA_v2_r3	8	11	5.35304726246	10470.0378877	52.7554396877	254	5.69971914447	790304.996181	7293.50440554	43	6.79735518998	788491.99254	7241.93723399	1820	1304	136	136	151	158	137	1081	0
DLR00014515	9	13	YKL113C	UD20-36_5h_3x	SD/MSG -ARG -HIS -LYS +Canavanine +clonNAT +G418 +Thialysine	cSGA_v2_r3	8	11	3.37460858777	3848.0278676	30.398231558	254	3.6685216777	167873.970829	4934.27621932	43	4.26071333722	172442.99755	3352.29642139	1960	1312	136	136	117	129	117	638	0
DLR00014515	9	14	YJR153W	UD20-36_5h_3x	SD/MSG -ARG -HIS -LYS +Canavanine +clonNAT +G418 +Thialysine	cSGA_v2_r3	8	11	5.31505867487	10783.0959792	56.1236039417	254	5.70022459182	813570.996081	7212.51485476	43	6.86675199348	790240.211862	4809.28561707	2088	1309	136	136	151	157	136	1077	0
DLR00014515	9	15	YKL110C	UD20-36_5h_3x	SD/MSG -ARG -HIS -LYS +Canavanine +clonNAT +G418 +Thialysine	cSGA_v2_r3	8	11	4.22210894436	6991.24968651	43.956523422	254	4.31339635105	368210.998512	6293.19626181	43	5.26727767938	366330.998114	6311.71132852	2230	1308	136	136	125	136	120	717	0
DLR00014515	9	16	YJR152W	UD20-36_5h_3x	SD/MSG -ARG -HIS -LYS +Canavanine +clonNAT +G418 +Thialysine	cSGA_v2_r3	8	11	5.4537667471	11196.8647722	46.4491203955	254	5.76455648738	868386.996098	7612.80956275	43	6.86768873028	865814.992491	7512.39144559	2364	1309	136	136	153	159	137	979	0
DLR00014515	9	17	YKL109W	UD20-36_5h_3x	SD/MSG -ARG -HIS -LYS +Canavanine +clonNAT +G418 +Thialysine	cSGA_v2_r3	8	11	4.56568296406	6704.57254263	63.8198325536	254	5.05068183224	442683.996479	3078.09017011	43	6.07123087769	438110.993895	2952.58168801	2508	1306	136	136	140	149	134	1250	0
DLR00014515	9	18	YJR150C	UD20-36_5h_3x	SD/MSG -ARG -HIS -LYS +Canavanine +clonNAT +G418 +Thialysine	cSGA_v2_r3	8	11	5.4680707021	10654.2696168	47.7660323754	254	5.77666660364	773332.997387	6324.74197453	43	6.8861663864	770542.993606	6255.18672343	2635	1305	136	136	149	156	135	910	0
DLR00014515	9	19	YKL107W	UD20-36_5h_3x	SD/MSG -ARG -HIS -LYS +Canavanine +clonNAT +G418 +Thialysine	cSGA_v2_r3	8	11	5.30752585008	9876.47286305	45.7447246607	254	5.62822018002	680123.996585	5712.34857529	43	6.72303018157	677272.992976	5932.5417914	2776	1309	136	136	145	153	134	973	0
DLR00014515	9	20	YJR149W	UD20-36_5h_3x	SD/MSG -ARG -HIS -LYS +Canavanine +clonNAT +G418 +Thialysine	cSGA_v2_r3	8	11	5.45744234181	9416.04062665	40.3550512265	254	5.69911009302	663047.997489	5169.89202453	43	6.79997637368	657773.993537	5223.5814901	2911	1307	136	136	146	154	135	870	0
DLR00014515	9	21	YKL106W	UD20-36_5h_3x	SD/MSG -ARG -HIS -LYS +Canavanine +clonNAT +G418 +Thialysine	cSGA_v2_r3	8	11	5.3430615985	9426.98977437	37.601478805	254	5.63593358657	644525.99719	5686.8568294	43	6.7465829968	640693.993101	5360.86461719	3048	1306	136	136	143	151	134	984	0
DLR00014515	9	22	YJR148W	UD20-36_5h_3x	SD/MSG -ARG -HIS -LYS +Canavanine +clonNAT +G418 +Thialysine	cSGA_v2_r3	8	11	5.36855285432	9071.2370874	53.0876768197	254	5.52936963549	663749.995064	7646.08581568	43	6.71459251307	634797.674773	5370.22950889	3180	1307	136	136	143	151	134	940	0
DLR00014515	9	23	YKL105C	UD20-36_5h_3x	SD/MSG -ARG -HIS -LYS +Canavanine +clonNAT +G418 +Thialysine	cSGA_v2_r3	8	11	5.40410801426	9917.09269555	85.0136202031	254	5.50447110473	796798.992715	10610.0104007	43	6.68884953426	756758.175643	7919.29118221	3321	1309	136	136	145	151	133	654	0
DLR00014515	9	24	YOR202W	UD20-36_5h_3x	SD/MSG -ARG -HIS -LYS +Canavanine +clonNAT +G418 +Thialysine	cSGA_v2_r3	8	11	5.15829643797	11797.3261365	158.241203703	254	5.30168978883	1019485.99073	18648.3094365	43	6.39450580543	1016160.99053	20812.7685654	3458	1307	136	136	146	152	132	437	0
DLR00014515	10	1	YOR202W	UD20-36_5h_3x	SD/MSG -ARG -HIS -LYS +Canavanine +clonNAT +G418 +Thialysine	cSGA_v2_r3	8	11	4.88030420383	9378.6406021	114.004935561	254	5.19260716568	834848.990518	15457.4889579	43	6.27667934151	827589.990273	16937.5092201	321	1442	136	136	152	158	140	777	0
DLR00014515	10	2	YKR024C	UD20-36_5h_3x	SD/MSG -ARG -HIS -LYS +Canavanine +clonNAT +G418 +Thialysine	cSGA_v2_r3	8	11	4.61938644486	7363.08837115	46.715024954	254	5.00436911911	520054.992554	6994.79460945	43	6.13921019896	491899.784656	5234.60780694	459	1440	136	136	139	147	132	1030	0
DLR00014515	10	3	YLL013C	UD20-36_5h_3x	SD/MSG -ARG -HIS -LYS +Canavanine +clonNAT +G418 +Thialysine	cSGA_v2_r3	8	11	5.08969694789	7466.57949721	31.5500429579	254	5.44874357163	584047.99499	6967.78622771	43	6.64459855514	553892.468178	4092.06088374	596	1444	136	136	149	156	139	1236	0
DLR00014515	10	4	YKR023W	UD20-36_5h_3x	SD/MSG -ARG -HIS -LYS +Canavanine +clonNAT +G418 +Thialysine	cSGA_v2_r3	8	11	5.26282353436	9641.30504588	42.1942331001	254	5.64708563185	718017.996254	7212.43558649	43	6.76317368632	713145.992527	6913.35494272	731	1446	136	136	148	156	140	990	0
DLR00014515	10	5	YLL012W	UD20-36_5h_3x	SD/MSG -ARG -HIS -LYS +Canavanine +clonNAT +G418 +Thialysine	cSGA_v2_r3	8	11	4.6112837373	6413.2547884	51.3787317608	254	5.06880923831	444577.994153	4818.96888886	43	6.19090224051	421577.263758	3279.643973	866	1443	136	136	143	152	138	1273	0
DLR00014515	10	6	YKR021W	UD20-36_5h_3x	SD/MSG -ARG -HIS -LYS +Canavanine +clonNAT +G418 +Thialysine	cSGA_v2_r3	8	11	5.06430990311	8844.44733044	45.6998382568	254	5.46518133441	644622.995227	6139.19886743	43	6.55872296556	638036.992167	6218.60133587	1001	1446	136	136	148	156	139	958	0
DLR00014515	10	7	YLL010C	UD20-36_5h_3x	SD/MSG -ARG -HIS -LYS +Canavanine +clonNAT +G418 +Thialysine	cSGA_v2_r3	8	11	5.00923671515	8879.53907661	40.2732303472	254	5.44378951949	669401.994331	6672.37474675	43	6.52966649219	663700.991508	7013.32817567	1135	1440	136	136	150	158	140	1016	0
DLR00014515	10	8	YKR020W	UD20-36_5h_3x	SD/MSG -ARG -HIS -LYS +Canavanine +clonNAT +G418 +Thialysine	cSGA_v2_r3	8	11	3.02100146557	1746.40525627	12.7856888064	254	3.89820478082	107981.998848	3972.33509928	43	4.40092859814	84668.3546345	742.823422502	1279	1444	136	136	122	134	124	543	0
DLR00014515	10	9	YLL009C	UD20-36_5h_3x	SD/MSG -ARG -HIS -LYS +Canavanine +clonNAT +G418 +Thialysine	cSGA_v2_r3	8	11	4.75197642675	7460.24430812	71.0924542399	254	5.25612746412	495313.99719	2990.66828852	43	6.30690711571	491061.994722	2610.50344391	1410	1443	136	136	141	149	135	1156	0
DLR00014515	10	10	YKR019C	UD20-36_5h_3x	SD/MSG -ARG -HIS -LYS +Canavanine +clonNAT +G418 +Thialysine	cSGA_v2_r3	8	11	4.35578675069	5775.41899724	64.9107418746	254	4.7247013006	365923.992763	5456.01838524	43	5.71492388129	358784.991821	5832.4397979	1546	1434	136	136	135	144	128	836	9
DLR00014515	10	11	YLL007C	UD20-36_5h_3x	SD/MSG -ARG -HIS -LYS +Canavanine +clonNAT +G418 +Thialysine	cSGA_v2_r3	8	11	4.74539677653	7144.17574574	59.5686529077	254	5.24940327834	516280.994815	5266.03899066	43	6.29233506509	509905.992068	5441.84003943	1685	1441	136	136	146	153	134	1050	0
DLR00014515	10	12	YKR018C	UD20-36_5h_3x	SD/MSG -ARG -HIS -LYS +Canavanine +clonNAT +G418 +Thialysine	cSGA_v2_r3	8	11	5.19180493111	9784.97278063	45.1409998137	254	5.59274773403	737202.995304	7140.13875634	43	6.67830477462	735436.991925	7155.18262321	1819	1440	136	136	150	157	136	1201	0
DLR00014515	10	13	YLL006W	UD20-36_5h_3x	SD/MSG -ARG -HIS -LYS +Canavanine +clonNAT +G418 +Thialysine	cSGA_v2_r3	8	11	3.61155147704	3464.02204594	15.5710744919	254	4.09942156724	196329.999934	4156.39154231	43	4.88735589884	181044.863047	1214.47649794	1956	1442	136	136	127	137	124	760	0
DLR00014515	10	14	YKR017C	UD20-36_5h_3x	SD/MSG -ARG -HIS -LYS +Canavanine +clonNAT +G418 +Thialysine	cSGA_v2_r3	8	11	5.10159275854	9593.63622999	57.8691775963	254	5.52286397483	711478.994955	6820.32155358	43	6.67822396398	688596.352699	4762.07141795	2091	1443	136	136	149	155	135	1262	0
DLR00014515	10	15	YLL005C	UD20-36_5h_3x	SD/MSG -ARG -HIS -LYS +Canavanine +clonNAT +G418 +Thialysine	cSGA_v2_r3	8	11	5.22522922151	9712.3565323	48.0295246093	254	5.62610280133	729931.995855	6897.9706991	43	6.71889269499	727094.992366	6873.29291167	2231	1442	136	136	150	156	135	1110	0
DLR00014515	10	16	YKR016W	UD20-36_5h_3x	SD/MSG -ARG -HIS -LYS +Canavanine +clonNAT +G418 +Thialysine	cSGA_v2_r3	8	11	4.35762539582	5670.39505634	48.4967773327	254	4.85547005915	396407.99436	4356.11486533	43	5.84156160918	389911.992639	4535.93598267	2365	1439	136	136	143	150	133	1174	0
DLR00014515	10	17	YLL002W	UD20-36_5h_3x	SD/MSG -ARG -HIS -LYS +Canavanine +clonNAT +G418 +Thialysine	cSGA_v2_r3	8	11	2.64416605785	1511.69228041	14.0955364051	254	3.49075188253	92069.9997128	4668.61309683	43	3.71059097357	69665.131646	1050.10337214	2500	1448	136	136	121	133	121	543	0
DLR00014515	10	18	YKR015C	UD20-36_5h_3x	SD/MSG -ARG -HIS -LYS +Canavanine +clonNAT +G418 +Thialysine	cSGA_v2_r3	8	11	5.20257978417	9750.35667006	52.9761186045	254	5.56386298895	695246.996035	6006.3214405	43	6.71593873099	674052.185519	4591.96640619	2635	1442	136	136	146	154	134	964	0
DLR00014515	10	19	YLL001W	UD20-36_5h_3x	SD/MSG -ARG -HIS -LYS +Canavanine +clonNAT +G418 +Thialysine	cSGA_v2_r3	8	11	5.04875984496	8505.27319876	50.2276368482	254	5.38101609774	580485.994632	6136.69263872	43	6.4615874882	575788.991808	6526.08182401	2772	1446	136	136	142	151	133	1056	0
DLR00014515	10	20	YKR014C	UD20-36_5h_3x	SD/MSG -ARG -HIS -LYS +Canavanine +clonNAT +G418 +Thialysine	cSGA_v2_r3	8	11	5.44738969682	10399.4417282	44.1101564062	254	5.67785197112	738495.996079	7131.80665459	43	6.78400445547	734260.992339	7250.12754361	2914	1443	136	136	145	153	135	849	0
DLR00014515	10	21	YKR106W	UD20-36_5h_3x	SD/MSG -ARG -HIS -LYS +Canavanine +clonNAT +G418 +Thialysine	cSGA_v2_r3	8	11	5.09622415763	8218.70171541	44.5228913627	254	5.46229649363	589249.995371	6477.13426986	43	6.54099931954	582884.991825	6778.57065505	3045	1442	136	136	144	152	135	952	0
DLR00014515	10	22	YKR013W	UD20-36_5h_3x	SD/MSG -ARG -HIS -LYS +Canavanine +clonNAT +G418 +Thialysine	cSGA_v2_r3	8	11	5.39772898679	9929.20989375	48.8805097281	254	5.61044632091	761884.994489	8791.43363688	43	6.80705543218	728103.76325	6132.72092863	3187	1443	136	136	145	152	135	687	0
DLR00014515	10	23	YKR105C	UD20-36_5h_3x	SD/MSG -ARG -HIS -LYS +Canavanine +clonNAT +G418 +Thialysine	cSGA_v2_r3	8	11	5.03662454883	8498.78890192	76.5104274135	254	5.30102017202	684561.991818	10629.1775463	43	6.47444823027	642702.632779	7797.04760494	3325	1441	136	136	143	150	131	723	0
DLR00014515	10	24	YOR202W	UD20-36_5h_3x	SD/MSG -ARG -HIS -LYS +Canavanine +clonNAT +G418 +Thialysine	cSGA_v2_r3	8	11	5.25174619634	12025.3999975	143.363119703	254	5.36735170455	1031669.99091	18383.7686724	43	6.5571725505	971705.891706	15240.9435525	3461	1443	136	136	145	151	131	403	0
DLR00014515	11	1	YOR202W	UD20-36_5h_3x	SD/MSG -ARG -HIS -LYS +Canavanine +clonNAT +G418 +Thialysine	cSGA_v2_r3	8	11	4.70862935874	9440.30612608	123.928240341	254	5.05321527205	833175.990492	16593.1932702	43	6.13798182212	828339.991178	18553.5041129	325	1581	136	136	150	156	139	949	0
DLR00014515	11	2	YKL030W	UD20-36_5h_3x	SD/MSG -ARG -HIS -LYS +Canavanine +clonNAT +G418 +Thialysine	cSGA_v2_r3	8	11	5.28244937369	10145.3506542	73.8866842632	254	5.58451565767	847226.993105	10589.3018276	43	6.68515341424	843600.990353	11149.3395855	460	1579	136	136	151	157	140	1078	0
DLR00014515	11	3	YKL136W	UD20-36_5h_3x	SD/MSG -ARG -HIS -LYS +Canavanine +clonNAT +G418 +Thialysine	cSGA_v2_r3	8	11	4.85037365038	7205.35541487	36.70091477	254	5.29716073212	546465.99429	6364.21198918	43	6.36235018635	538379.991314	6482.62094965	590	1575	136	136	145	153	138	1110	0
DLR00014515	11	4	YKL029C	UD20-36_5h_3x	SD/MSG -ARG -HIS -LYS +Canavanine +clonNAT +G418 +Thialysine	cSGA_v2_r3	8	11	5.18634910244	8709.48375099	44.3688238997	254	5.57925089011	660255.996118	6730.28359284	43	6.68694954846	652707.99255	6448.68545697	730	1582	136	136	149	156	140	978	0
DLR00014515	11	5	YKL133C	UD20-36_5h_3x	SD/MSG -ARG -HIS -LYS +Canavanine +clonNAT +G418 +Thialysine	cSGA_v2_r3	8	11	4.96294216896	8847.12348939	57.3797237926	254	5.33321306552	616868.993811	6869.42157999	43	6.42871161659	614271.991353	7022.86093792	868	1579	136	136	144	153	137	1385	0
DLR00014515	11	6	YKL027W	UD20-36_5h_3x	SD/MSG -ARG -HIS -LYS +Canavanine +clonNAT +G418 +Thialysine	cSGA_v2_r3	8	11	5.25298169688	9610.59132286	39.4831585949	254	5.57119560149	696673.995709	6512.16272139	43	6.67632896993	692569.992267	6454.11282115	1000	1577	136	136	148	156	138	1172	0
DLR00014515	11	7	YKL132C	UD20-36_5h_3x	SD/MSG -ARG -HIS -LYS +Canavanine +clonNAT +G418 +Thialysine	cSGA_v2_r3	8	11	5.1076784605	8819.78609912	42.0571352551	254	5.50733358225	646469.995687	6198.79759937	43	6.60199150926	641836.992253	6171.51115842	1139	1578	136	136	148	156	138	1180	0
DLR00014515	11	8	YKL026C	UD20-36_5h_3x	SD/MSG -ARG -HIS -LYS +Canavanine +clonNAT +G418 +Thialysine	cSGA_v2_r3	8	11	5.28898009614	10068.0705057	56.6920605004	254	5.67569277053	758882.996336	7407.67590172	43	6.78488277062	755150.992686	7180.76407269	1272	1577	136	136	149	157	138	1003	0
DLR00014515	11	9	YKL131W	UD20-36_5h_3x	SD/MSG -ARG -HIS -LYS +Canavanine +clonNAT +G418 +Thialysine	cSGA_v2_r3	8	11	5.23245828695	9695.44897895	50.5972638843	254	5.62948392052	719817.9962	6820.34326952	43	6.72992718558	715277.992707	6780.91676609	1410	1576	136	136	148	155	136	956	0
DLR00014515	11	10	YKL025C	UD20-36_5h_3x	SD/MSG -ARG -HIS -LYS +Canavanine +clonNAT +G418 +Thialysine	cSGA_v2_r3	8	11	5.44824811832	10706.2053528	43.7690632008	254	5.82976365907	819561.997843	6672.05168791	43	6.94982689191	816735.993934	6107.60925161	1545	1576	136	136	150	157	136	892	0
DLR00014515	11	11	YKL130C	UD20-36_5h_3x	SD/MSG -ARG -HIS -LYS +Canavanine +clonNAT +G418 +Thialysine	cSGA_v2_r3	8	11	5.1082185223	9072.33871681	65.0850444576	254	5.56121931094	672477.996109	6626.61613435	43	6.64962780397	668066.992589	6597.35244109	1681	1577	136	136	146	153	134	953	0
DLR00014515	11	12	YKL023W	UD20-36_5h_3x	SD/MSG -ARG -HIS -LYS +Canavanine +clonNAT +G418 +Thialysine	cSGA_v2_r3	8	11	5.03574011102	8351.13277869	48.3977626023	254	5.44780869501	607463.995417	5723.08560653	43	6.51297961642	603232.992157	5979.96421121	1817	1577	136	136	144	152	132	990	0
DLR00014515	11	13	YKL129C	UD20-36_5h_3x	SD/MSG -ARG -HIS -LYS +Canavanine +clonNAT +G418 +Thialysine	cSGA_v2_r3	8	11	4.94120261149	9224.74675284	86.8374607462	254	5.35230610378	665955.993391	7983.04727084	43	6.42990833432	664125.99132	8614.74825795	1953	1585	136	136	145	152	132	1221	0
DLR00014515	11	14	YKL020C	UD20-36_5h_3x	SD/MSG -ARG -HIS -LYS +Canavanine +clonNAT +G418 +Thialysine	cSGA_v2_r3	8	11	5.5942143269	10414.9371038	41.5594654793	254	5.86693219702	807137.998241	6619.13241488	43	7.0615274504	785668.385543	4009.44102657	2093	1583	136	136	150	156	135	896	0
DLR00014515	11	15	YKL128C	UD20-36_5h_3x	SD/MSG -ARG -HIS -LYS +Canavanine +clonNAT +G418 +Thialysine	cSGA_v2_r3	8	11	5.32278957622	9940.6607018	51.6233246714	254	5.68790322951	734644.996871	6614.72356144	43	6.79048339216	731625.993268	6380.64759337	2230	1581	136	136	147	154	133	977	0
DLR00014515	11	16	YKL017C	UD20-36_5h_3x	SD/MSG -ARG -HIS -LYS +Canavanine +clonNAT +G418 +Thialysine	cSGA_v2_r3	8	11	5.13130095264	9458.79323833	53.7513809723	254	5.54262409502	688276.995598	6549.34513058	43	6.62893174551	686757.992412	6817.2254033	2363	1578	136	136	146	153	134	1270	0
DLR00014515	11	17	YKL127W	UD20-36_5h_3x	SD/MSG -ARG -HIS -LYS +Canavanine +clonNAT +G418 +Thialysine	cSGA_v2_r3	8	11	5.32052190117	10290.504887	50.195926968	254	5.65064661023	741242.996595	6467.5017298	43	6.74631837498	739082.992964	6454.46638264	2502	1579	136	136	146	154	133	983	0
DLR00014515	11	18	YKL015W	UD20-36_5h_3x	SD/MSG -ARG -HIS -LYS +Canavanine +clonNAT +G418 +Thialysine	cSGA_v2_r3	8	11	5.41833527315	10243.3485502	47.4306600888	254	5.69155853033	741714.996485	6876.42778604	43	6.79927980507	737690.992729	6887.55870251	2636	1579	136	136	146	154	134	908	0
DLR00014515	11	19	YKL124W	UD20-36_5h_3x	SD/MSG -ARG -HIS -LYS +Canavanine +clonNAT +G418 +Thialysine	cSGA_v2_r3	8	11	5.37880162534	9730.45152994	40.6625347476	254	5.63784711099	675963.996701	6106.68193435	43	6.7398787502	671414.992956	6076.72012188	2778	1580	136	136	144	152	133	877	0
DLR00014515	11	20	YKL010C	UD20-36_5h_3x	SD/MSG -ARG -HIS -LYS +Canavanine +clonNAT +G418 +Thialysine	cSGA_v2_r3	8	11	5.41472031571	10095.8941413	41.2988233568	254	5.639892104	704722.996082	6842.61446907	43	6.74384031216	700424.992337	6971.66310159	2909	1584	136	136	144	151	133	817	0
DLR00014515	11	21	YKL123W	UD20-36_5h_3x	SD/MSG -ARG -HIS -LYS +Canavanine +clonNAT +G418 +Thialysine	cSGA_v2_r3	8	11	5.56840522726	9767.2600985	39.2863804081	254	5.74271901561	731961.997175	6131.3768409	43	6.84846416742	726929.993006	6203.86183025	3046	1580	136	136	147	154	136	864	0
DLR00014515	11	22	YKL009W	UD20-36_5h_3x	SD/MSG -ARG -HIS -LYS +Canavanine +clonNAT +G418 +Thialysine	cSGA_v2_r3	8	11	3.46612344979	4218.77423679	34.9948699217	254	3.82080708868	225659.999225	5332.7049094	43	4.58815414911	219053.998129	4327.86957143	3176	1583	136	136	118	130	119	880	11
DLR00014515	11	23	YKL121W	UD20-36_5h_3x	SD/MSG -ARG -HIS -LYS +Canavanine +clonNAT +G418 +Thialysine	cSGA_v2_r3	8	11	5.1617030726	9997.21681284	81.3245346298	254	5.40052338148	805899.991697	12068.6591821	43	6.58684713052	761339.016903	8817.05863825	3318	1584	136	136	143	149	131	740	0
DLR00014515	11	24	YOR202W	UD20-36_5h_3x	SD/MSG -ARG -HIS -LYS +Canavanine +clonNAT +G418 +Thialysine	cSGA_v2_r3	8	11	5.36454266218	11894.7780778	169.099620291	254	5.41457038816	1032613.99079	18107.0159378	43	6.60223085919	972556.393685	14699.7287025	3453	1579	136	136	145	150	130	368	0
DLR00014515	12	1	YOR202W	UD20-36_5h_3x	SD/MSG -ARG -HIS -LYS +Canavanine +clonNAT +G418 +Thialysine	cSGA_v2_r3	8	11	4.98434607634	10159.8395479	139.128043705	254	5.29164972381	919142.990531	16892.4592489	43	6.38081225402	913452.989879	18347.0323664	326	1717	136	136	152	157	140	769	0
DLR00014515	12	2	YKR035W-A	UD20-36_5h_3x	SD/MSG -ARG -HIS -LYS +Canavanine +clonNAT +G418 +Thialysine	cSGA_v2_r3	8	11	4.69958104062	7478.68856398	61.3148278462	254	5.13286777785	595264.992341	8212.70205199	43	6.27822748841	564170.91541	6063.36541352	465	1714	136	136	146	152	137	1510	0
DLR00014515	12	3	YLL026W	UD20-36_5h_3x	SD/MSG -ARG -HIS -LYS +Canavanine +clonNAT +G418 +Thialysine	cSGA_v2_r3	8	11	4.89334609918	8138.78966704	49.4922321208	254	5.35300260683	620366.993485	7817.98313507	43	6.43890226561	615137.990863	7956.49157419	595	1716	136	136	146	153	138	1421	0
DLR00014515	12	4	YKR035C	UD20-36_5h_3x	SD/MSG -ARG -HIS -LYS +Canavanine +clonNAT +G418 +Thialysine	cSGA_v2_r3	8	11	4.7841087752	6723.35929977	31.3678040391	254	5.2638355656	483690.995804	4061.28747685	43	6.38137702419	466612.635369	2926.19620914	733	1721	136	136	144	153	138	1527	8
DLR00014515	12	5	YLL025W	UD20-36_5h_3x	SD/MSG -ARG -HIS -LYS +Canavanine +clonNAT +G418 +Thialysine	cSGA_v2_r3	8	11	4.87634262715	7608.71902601	41.6919916226	254	5.30367954365	559681.994399	5817.58470787	43	6.38522179429	552642.991678	5908.55746211	864	1717	136	136	146	155	139	1216	0
DLR00014515	12	6	YKR034W	UD20-36_5h_3x	SD/MSG -ARG -HIS -LYS +Canavanine +clonNAT +G418 +Thialysine	cSGA_v2_r3	8	11	5.28706712872	9701.72693725	39.4604470147	254	5.67085649312	733960.996678	6823.78689466	43	6.77996669835	728361.99296	6532.49820311	1008	1720	136	136	150	158	140	886	0
DLR00014515	12	7	YLL024C	UD20-36_5h_3x	SD/MSG -ARG -HIS -LYS +Canavanine +clonNAT +G418 +Thialysine	cSGA_v2_r3	8	11	5.04425398601	8577.65680583	50.5567578566	254	5.47954853313	625752.9956	6018.94621134	43	6.57195595854	620814.992262	5982.7305257	1139	1715	136	136	147	155	137	1137	0
DLR00014515	12	8	YKR033C	UD20-36_5h_3x	SD/MSG -ARG -HIS -LYS +Canavanine +clonNAT +G418 +Thialysine	cSGA_v2_r3	8	11	5.05913045076	8931.1580633	47.3929543663	254	5.48586604266	657340.995246	6784.18427242	43	6.58469847114	653374.992104	6813.93336406	1274	1715	136	136	146	154	137	1170	0
DLR00014515	12	9	YLL023C	UD20-36_5h_3x	SD/MSG -ARG -HIS -LYS +Canavanine +clonNAT +G418 +Thialysine	cSGA_v2_r3	8	11	4.80470383985	7826.33065126	64.1512231483	254	5.23082964689	553179.993762	6344.32121103	43	6.30267823131	549993.991491	6850.94700989	1413	1710	136	136	142	150	133	1314	0
DLR00014515	12	10	YKR032W	UD20-36_5h_3x	SD/MSG -ARG -HIS -LYS +Canavanine +clonNAT +G418 +Thialysine	cSGA_v2_r3	8	11	5.23878630962	9393.58423863	46.4265306495	254	5.63681124913	694953.996672	6566.63442502	43	6.73608367679	694183.992971	6589.26874632	1549	1712	136	136	147	154	135	1301	0
DLR00014515	12	11	YLL021W	UD20-36_5h_3x	SD/MSG -ARG -HIS -LYS +Canavanine +clonNAT +G418 +Thialysine	cSGA_v2_r3	8	11	5.07649851249	8589.90485118	41.3517564668	254	5.48733220371	637933.995325	6390.48090352	43	6.56751530624	635822.992061	6720.96262717	1680	1719	136	136	146	153	134	1262	0
DLR00014515	12	12	YKR031C	UD20-36_5h_3x	SD/MSG -ARG -HIS -LYS +Canavanine +clonNAT +G418 +Thialysine	cSGA_v2_r3	8	11	4.9367305564	7621.11945219	51.3406189567	254	5.43764020731	577584.995888	5805.8580328	43	6.50288455364	572429.992471	6020.70673723	1814	1718	136	136	146	153	134	1089	0
DLR00014515	12	13	YLL020C	UD20-36_5h_3x	SD/MSG -ARG -HIS -LYS +Canavanine +clonNAT +G418 +Thialysine	cSGA_v2_r3	8	11	4.93078149398	8243.45316255	67.9512513271	254	5.38571112655	617690.994148	7523.32791328	43	6.46039389093	615701.991416	7993.7079779	1955	1717	136	136	146	153	133	1409	0
DLR00014515	12	14	YKR030W	UD20-36_5h_3x	SD/MSG -ARG -HIS -LYS +Canavanine +clonNAT +G418 +Thialysine	cSGA_v2_r3	8	11	4.87216763418	8437.26027938	72.4955761941	254	5.26789273989	589718.993282	7581.4566514	43	6.34740657051	587260.9911	8040.16111489	2089	1722	136	136	140	148	130	1249	0
DLR00014515	12	15	YLL019C	UD20-36_5h_3x	SD/MSG -ARG -HIS -LYS +Canavanine +clonNAT +G418 +Thialysine	cSGA_v2_r3	8	11	4.83446457072	7520.01139389	63.7376948415	254	5.27719477351	552695.993898	6819.12385894	43	6.33907847722	550208.991417	7307.43702373	2230	1715	136	136	145	152	132	1540	0
DLR00014515	12	16	YKR029C	UD20-36_5h_3x	SD/MSG -ARG -HIS -LYS +Canavanine +clonNAT +G418 +Thialysine	cSGA_v2_r3	8	11	4.838495953	8252.50936184	76.1981058809	254	5.14843448904	582924.992072	8815.9280456	43	6.31380006774	550671.16287	6410.83053835	2368	1717	136	136	142	149	130	1328	0
DLR00014515	12	17	YLL017W	UD20-36_5h_3x	SD/MSG -ARG -HIS -LYS +Canavanine +clonNAT +G418 +Thialysine	cSGA_v2_r3	8	11	5.29278961509	8990.34429648	40.8491683241	254	5.67011831262	666870.997634	5550.24913317	43	6.76176629562	663104.993641	5430.11655634	2500	1715	136	136	147	154	134	1055	0
DLR00014515	12	18	YKR028W	UD20-36_5h_3x	SD/MSG -ARG -HIS -LYS +Canavanine +clonNAT +G418 +Thialysine	cSGA_v2_r3	8	11	4.58827537646	6876.55700627	61.8218888278	254	4.93362895138	475234.99209	6870.41087528	43	5.97410963482	471600.991239	7904.14495436	2635	1719	136	136	141	149	132	1373	0
DLR00014515	12	19	YLL016W	UD20-36_5h_3x	SD/MSG -ARG -HIS -LYS +Canavanine +clonNAT +G418 +Thialysine	cSGA_v2_r3	8	11	5.40187315061	9525.60455816	42.3122526936	254	5.67846138694	692167.996804	5368.57810791	43	6.77149707908	688900.992865	5593.82263778	2775	1718	136	136	146	154	135	996	0
DLR00014515	12	20	YKR027W	UD20-36_5h_3x	SD/MSG -ARG -HIS -LYS +Canavanine +clonNAT +G418 +Thialysine	cSGA_v2_r3	8	11	4.61112542192	7142.8060024	48.884440984	254	4.96713044521	460422.993162	5367.71554066	43	6.0042902324	455932.991542	5852.5976286	2909	1720	136	136	136	145	130	1121	0
DLR00014515	12	21	YLL015W	UD20-36_5h_3x	SD/MSG -ARG -HIS -LYS +Canavanine +clonNAT +G418 +Thialysine	cSGA_v2_r3	8	11	5.1915132888	9314.49516159	39.9062025512	254	5.52185646977	699865.994926	6407.52278503	43	6.61292194805	694534.991913	6658.2438174	3045	1715	136	136	145	153	135	942	0
DLR00014515	12	22	YKR026C	UD20-36_5h_3x	SD/MSG -ARG -HIS -LYS +Canavanine +clonNAT +G418 +Thialysine	cSGA_v2_r3	8	11	5.15354000554	9408.30679501	46.5774090851	254	5.43531563746	694132.993738	7837.66752743	43	6.51903260811	689278.990936	8226.73776487	3183	1715	136	136	141	148	132	880	0
DLR00014515	12	23	YLL014W	UD20-36_5h_3x	SD/MSG -ARG -HIS -LYS +Canavanine +clonNAT +G418 +Thialysine	cSGA_v2_r3	8	11	5.03015930186	9027.4511011	62.1162139908	254	5.2924340653	700852.992253	9538.9008072	43	6.36655791213	693837.99054	10428.6048291	3314	1715	136	136	140	146	129	750	0
DLR00014515	12	24	YOR202W	UD20-36_5h_3x	SD/MSG -ARG -HIS -LYS +Canavanine +clonNAT +G418 +Thialysine	cSGA_v2_r3	8	11	5.32620371345	11147.2879209	173.418145483	254	5.40401304073	968227.991197	16096.787744	43	6.57449693521	913544.538257	13317.0678164	3456	1718	136	136	144	149	129	331	0
DLR00014515	13	1	YOR202W	UD20-36_5h_3x	SD/MSG -ARG -HIS -LYS +Canavanine +clonNAT +G418 +Thialysine	cSGA_v2_r3	8	11	5.20638824826	10616.5683492	173.590931795	254	5.38887026992	976676.991231	16478.6975854	43	6.57034695311	921217.75905	13262.3942288	324	1854	136	136	153	158	140	744	0
DLR00014515	13	2	YKL044W	UD20-36_5h_3x	SD/MSG -ARG -HIS -LYS +Canavanine +clonNAT +G418 +Thialysine	cSGA_v2_r3	8	11	4.98818346155	8660.21634161	90.6253375086	254	5.39833614943	741918.992426	10090.726908	43	6.47941751983	738513.99029	10573.0049014	460	1854	136	136	150	156	139	1528	0
DLR00014515	13	3	YKL156W	UD20-36_5h_3x	SD/MSG -ARG -HIS -LYS +Canavanine +clonNAT +G418 +Thialysine	cSGA_v2_r3	8	11	4.93091972909	8201.02710112	41.7352395604	254	5.35953484597	632492.993572	6734.53547077	43	6.43745432636	626208.991049	6890.33273875	594	1847	136	136	146	153	137	1190	0
DLR00014515	13	4	YKL043W	UD20-36_5h_3x	SD/MSG -ARG -HIS -LYS +Canavanine +clonNAT +G418 +Thialysine	cSGA_v2_r3	8	11	5.42484133774	9999.76010941	44.6230690332	254	5.76304665642	780981.997138	5891.38389117	43	6.94748749239	761173.161091	3920.17008128	726	1850	136	136	151	158	141	1198	0
DLR00014515	13	5	YKL151C	UD20-36_5h_3x	SD/MSG -ARG -HIS -LYS +Canavanine +clonNAT +G418 +Thialysine	cSGA_v2_r3	8	11	5.09883930176	8406.21391462	33.0388368129	254	5.52658669687	683270.995237	6525.76697929	43	6.6218165797	675542.99192	6421.76293986	863	1854	136	136	152	159	142	1078	0
DLR00014515	13	6	YKL041W	UD20-36_5h_3x	SD/MSG -ARG -HIS -LYS +Canavanine +clonNAT +G418 +Thialysine	cSGA_v2_r3	8	11	4.49465370837	6164.35585533	30.7497005085	254	4.98426523303	433139.995396	3124.2891116	43	6.01370917771	428427.993267	2784.47993008	1001	1848	136	136	142	150	136	1643	0
DLR00014515	13	7	YKL150W	UD20-36_5h_3x	SD/MSG -ARG -HIS -LYS +Canavanine +clonNAT +G418 +Thialysine	cSGA_v2_r3	8	11	4.84204314709	7918.48287535	41.3185496215	254	5.30959262258	606815.994353	5579.91809158	43	6.44374556952	582840.400867	4023.86216308	1140	1847	136	136	150	157	139	1204	0
DLR00014515	13	8	YKL040C	UD20-36_5h_3x	SD/MSG -ARG -HIS -LYS +Canavanine +clonNAT +G418 +Thialysine	cSGA_v2_r3	8	11	5.08049558909	8915.39950027	43.4536784154	254	5.5097616103	662469.996527	5079.94721599	43	6.59835851736	658419.993419	4994.323844	1271	1846	136	136	147	155	136	1227	0
DLR00014515	13	9	YKL149C	UD20-36_5h_3x	SD/MSG -ARG -HIS -LYS +Canavanine +clonNAT +G418 +Thialysine	cSGA_v2_r3	8	11	4.85413693361	7611.47843916	50.7325944622	254	5.30177466235	537944.996103	4534.17626581	43	6.41608328991	520466.70537	3598.18073927	1408	1852	136	136	142	150	132	1095	0
DLR00014515	13	10	YKL039W	UD20-36_5h_3x	SD/MSG -ARG -HIS -LYS +Canavanine +clonNAT +G418 +Thialysine	cSGA_v2_r3	8	11	5.17893883571	9337.11888046	58.8073109881	254	5.64146294782	673610.997822	5612.63889698	43	6.74105638366	671196.994178	5231.5566236	1543	1853	136	136	144	152	133	1111	0
DLR00014515	13	11	YKL148C	UD20-36_5h_3x	SD/MSG -ARG -HIS -LYS +Canavanine +clonNAT +G418 +Thialysine	cSGA_v2_r3	8	11	5.28811915763	9639.02942421	47.6703641674	254	5.73831799126	709294.998636	5071.24160016	43	6.85487233932	705717.995048	4044.12326663	1686	1852	136	136	145	152	133	1067	0
DLR00014515	13	12	YKL038W	UD20-36_5h_3x	SD/MSG -ARG -HIS -LYS +Canavanine +clonNAT +G418 +Thialysine	cSGA_v2_r3	8	11	5.00349248236	7766.67088833	48.8542892788	254	5.47171829881	559809.996707	5420.67267631	43	6.54440553914	554878.993037	5423.27869582	1821	1857	136	136	143	150	131	1113	0
DLR00014515	13	13	YKL147C	UD20-36_5h_3x	SD/MSG -ARG -HIS -LYS +Canavanine +clonNAT +G418 +Thialysine	cSGA_v2_r3	8	11	5.37997188592	9904.29337296	45.7514260221	254	5.74801287681	760106.997167	7128.28439142	43	6.85991459449	756633.993391	6717.16329728	1959	1855	136	136	147	154	134	1011	0
DLR00014515	13	14	YKL037W	UD20-36_5h_3x	SD/MSG -ARG -HIS -LYS +Canavanine +clonNAT +G418 +Thialysine	cSGA_v2_r3	8	11	5.16315320164	9539.40343464	59.2599806822	254	5.50852883095	661824.995848	5833.37337025	43	6.66200762401	642603.681189	4230.25109023	2092	1855	136	136	140	148	129	1043	0
DLR00014515	13	15	YKL146W	UD20-36_5h_3x	SD/MSG -ARG -HIS -LYS +Canavanine +clonNAT +G418 +Thialysine	cSGA_v2_r3	8	11	5.34293772328	10159.5949449	56.6588324228	254	5.76315967967	764104.99766	6802.88917065	43	6.8763262912	761432.993798	6297.47281404	2228	1852	136	136	146	153	133	1027	0
DLR00014515	13	16	YKL034W	UD20-36_5h_3x	SD/MSG -ARG -HIS -LYS +Canavanine +clonNAT +G418 +Thialysine	cSGA_v2_r3	8	11	5.41607960664	10198.6112351	46.6659247491	254	5.76023363867	764076.997175	7120.64506834	43	6.87777631596	761738.993217	6804.24979434	2364	1850	136	136	146	153	133	1046	0
DLR00014515	13	17	YKL142W	UD20-36_5h_3x	SD/MSG -ARG -HIS -LYS +Canavanine +clonNAT +G418 +Thialysine	cSGA_v2_r3	8	11	5.41759890251	10537.4795505	43.4421537189	254	5.752372561	757002.997402	6749.35122203	43	6.86872897616	755302.993591	6397.99864896	2503	1853	136	136	144	151	132	973	0
DLR00014515	13	18	YKL033W-A	UD20-36_5h_3x	SD/MSG -ARG -HIS -LYS +Canavanine +clonNAT +G418 +Thialysine	cSGA_v2_r3	8	11	5.25788537249	9749.20379661	47.0373024799	254	5.58720934999	682876.996139	6390.33734957	43	6.68858524977	680676.992685	6347.96757303	2638	1854	136	136	143	151	132	1133	0
DLR00014515	13	19	YKL140W	UD20-36_5h_3x	SD/MSG -ARG -HIS -LYS +Canavanine +clonNAT +G418 +Thialysine	cSGA_v2_r3	8	11	5.55674623565	9569.81092748	36.8700447929	254	5.78099936833	725509.997956	5515.23342684	43	6.89138138172	720765.993738	5209.23363782	2773	1848	136	136	148	155	135	979	0
DLR00014515	13	20	YKL032C	UD20-36_5h_3x	SD/MSG -ARG -HIS -LYS +Canavanine +clonNAT +G418 +Thialysine	cSGA_v2_r3	8	11	4.50867852128	7545.91738648	30.3679590884	254	4.74179632168	399398.370847	3884.02687082	43	5.70261427328	411915.99345	5347.10698905	2911	1852	136	136	126	136	123	831	0
DLR00014515	13	21	YKL139W	UD20-36_5h_3x	SD/MSG -ARG -HIS -LYS +Canavanine +clonNAT +G418 +Thialysine	cSGA_v2_r3	8	11	2.75997007027	1000.56649654	13.5719214865	254	3.9887153384	90362.9982087	4078.60517728	43	4.23900966979	62532.4020638	699.22127875	3037	1854	136	136	134	144	130	274	0
DLR00014515	13	22	YKL031W	UD20-36_5h_3x	SD/MSG -ARG -HIS -LYS +Canavanine +clonNAT +G418 +Thialysine	cSGA_v2_r3	8	11	5.49326898721	9970.96473793	61.19393823	254	5.62598417097	752948.995185	7075.79699805	43	6.72148946742	747524.991678	7333.72255594	3182	1852	136	136	142	149	132	768	0
DLR00014515	13	23	YKL137W	UD20-36_5h_3x	SD/MSG -ARG -HIS -LYS +Canavanine +clonNAT +G418 +Thialysine	cSGA_v2_r3	8	11	5.68132556466	11148.0435278	89.8630160443	254	5.75482481893	870030.995973	6842.77203857	43	6.85854581184	863848.992612	6998.48246241	3320	1856	136	136	139	145	130	434	0
DLR00014515	13	24	YOR202W	UD20-36_5h_3x	SD/MSG -ARG -HIS -LYS +Canavanine +clonNAT +G418 +Thialysine	cSGA_v2_r3	8	11	5.57935619812	12231.9376127	194.36444321	254	5.52382423902	1078658.99152	17002.7134711	43	6.60704560291	1076093.99024	18788.490772	3459	1852	136	136	145	149	129	376	8
DLR00014515	14	1	YOR202W	UD20-36_5h_3x	SD/MSG -ARG -HIS -LYS +Canavanine +clonNAT +G418 +Thialysine	cSGA_v2_r3	8	11	4.48769571385	8705.83600415	127.312812661	254	4.94882890526	786613.990779	15524.2773355	43	6.01789644512	781630.991949	17633.3606878	330	1991	136	136	150	156	139	1232	0
DLR00014515	14	2	YKR048C	UD20-36_5h_3x	SD/MSG -ARG -HIS -LYS +Canavanine +clonNAT +G418 +Thialysine	cSGA_v2_r3	8	11	4.44875162728	6770.18278686	59.7316420733	254	4.90128827319	579341.991759	9448.54275054	43	5.96196895707	571057.991647	10135.4491721	461	1992	136	136	147	153	137	1352	0
DLR00014515	14	3	YLL045C	UD20-36_5h_3x	SD/MSG -ARG -HIS -LYS +Canavanine +clonNAT +G418 +Thialysine	cSGA_v2_r3	8	11	3.9636086953	4940.12390574	38.430942872	254	4.26688048867	340920.997727	6526.18397944	43	5.30671961658	312573.390536	3923.72060725	593	1988	136	136	134	142	130	1624	0
DLR00014515	14	4	YKR047W	UD20-36_5h_3x	SD/MSG -ARG -HIS -LYS +Canavanine +clonNAT +G418 +Thialysine	cSGA_v2_r3	8	11	5.13588686701	9629.90449027	41.6540802615	254	5.60936273762	755460.206574	5261.46666808	43	6.64669702721	772584.991403	7494.40569755	732	1983	136	136	151	157	141	1301	0
DLR00014515	14	5	YLL044W	UD20-36_5h_3x	SD/MSG -ARG -HIS -LYS +Canavanine +clonNAT +G418 +Thialysine	cSGA_v2_r3	8	11	0	11	8.26241705216	254	12	27032.8186097	533.743982247	43	0	43	63.4588630657	868	1998	136	136	-1	-1	-1	0	0
DLR00014515	14	6	YKR046C	UD20-36_5h_3x	SD/MSG -ARG -HIS -LYS +Canavanine +clonNAT +G418 +Thialysine	cSGA_v2_r3	8	11	5.40870941641	10853.0566809	52.5030249616	254	5.75439387156	932842.995439	6715.48895167	43	6.85731771918	929441.992257	6839.55843893	1002	1989	136	136	157	163	144	1083	0
DLR00014515	14	7	YLL043W	UD20-36_5h_3x	SD/MSG -ARG -HIS -LYS +Canavanine +clonNAT +G418 +Thialysine	cSGA_v2_r3	8	11	3.43911596962	3889.39420166	29.6961968091	254	3.85551823542	253553.999825	4967.90542457	43	4.66925160913	245386.998717	3838.14438057	1143	1979	136	136	132	143	130	1662	0
DLR00014515	14	8	YKR045C	UD20-36_5h_3x	SD/MSG -ARG -HIS -LYS +Canavanine +clonNAT +G418 +Thialysine	cSGA_v2_r3	8	11	5.0100716658	9308.32550012	42.3327603103	254	5.47885985332	726203.9947	6232.65508635	43	6.56631956145	721647.991978	6365.80483881	1278	1984	136	136	150	157	139	1203	0
DLR00014515	14	9	YLL042C	UD20-36_5h_3x	SD/MSG -ARG -HIS -LYS +Canavanine +clonNAT +G418 +Thialysine	cSGA_v2_r3	8	11	4.89518473267	8236.69850436	46.6116366905	254	5.41179187855	617390.995618	5275.85562236	43	6.54438565036	598810.506162	4062.60788359	1407	1986	136	136	146	154	137	1426	0
DLR00014515	14	10	YKR044W	UD20-36_5h_3x	SD/MSG -ARG -HIS -LYS +Canavanine +clonNAT +G418 +Thialysine	cSGA_v2_r3	8	11	5.25214060848	9407.70316169	46.0659227696	254	5.71408569528	733936.997393	5796.67438945	43	6.81922082905	729822.993573	5564.16886521	1542	1990	136	136	148	155	136	1096	0
DLR00014515	14	11	YLL041C	UD20-36_5h_3x	SD/MSG -ARG -HIS -LYS +Canavanine +clonNAT +G418 +Thialysine	cSGA_v2_r3	8	11	5.05921520224	8609.00006411	55.3445593125	254	5.54238909396	634474.997528	4455.09085706	43	6.6365278063	631581.994291	3987.33161559	1685	1985	136	136	144	152	134	1424	0
DLR00014515	14	12	YKR043C	UD20-36_5h_3x	SD/MSG -ARG -HIS -LYS +Canavanine +clonNAT +G418 +Thialysine	cSGA_v2_r3	8	11	5.16117221137	9249.26717491	45.0413306069	254	5.57968290548	726600.995143	7070.0569571	43	6.67181571305	724639.991813	7310.09075523	1821	1990	136	136	148	154	135	1405	0
DLR00014515	14	13	YLL040C	UD20-36_5h_3x	SD/MSG -ARG -HIS -LYS +Canavanine +clonNAT +G418 +Thialysine	cSGA_v2_r3	8	11	4.55085147721	6472.01394889	52.0359100026	254	5.09115189157	454211.995482	4115.07621726	43	6.13073625995	451189.992987	4117.30622869	1954	1991	136	136	138	147	130	1575	0
DLR00014515	14	14	YKR042W	UD20-36_5h_3x	SD/MSG -ARG -HIS -LYS +Canavanine +clonNAT +G418 +Thialysine	cSGA_v2_r3	8	11	4.90388245651	7566.01357222	42.3160361719	254	5.40960794426	576994.996324	4624.62101689	43	6.53117000452	561643.316516	3481.32283218	2091	1991	136	136	144	151	133	1542	0
DLR00014515	14	15	YLL039C	UD20-36_5h_3x	SD/MSG -ARG -HIS -LYS +Canavanine +clonNAT +G418 +Thialysine	cSGA_v2_r3	8	11	4.43365609251	6168.20612727	49.9618791832	254	4.99620910444	461288.992995	5694.1894478	43	6.09334434936	437710.28558	4238.52706566	2236	1991	136	136	141	149	132	1399	0
DLR00014515	14	16	YKR041W	UD20-36_5h_3x	SD/MSG -ARG -HIS -LYS +Canavanine +clonNAT +G418 +Thialysine	cSGA_v2_r3	8	11	4.83632505346	7268.09461925	53.0171703569	254	5.3306382334	539447.995414	5513.3510184	43	6.38902753152	535255.9922	5651.20896729	2365	1991	136	136	141	149	131	1329	0
DLR00014515	14	17	YLL038C	UD20-36_5h_3x	SD/MSG -ARG -HIS -LYS +Canavanine +clonNAT +G418 +Thialysine	cSGA_v2_r3	8	11	5.06675524473	8946.62297492	41.295602301	254	5.48491579115	669816.994924	6213.24533852	43	6.57470261589	669334.991979	6533.95349014	2503	1988	136	136	144	152	133	1598	0
DLR00014515	14	18	YKR040C	UD20-36_5h_3x	SD/MSG -ARG -HIS -LYS +Canavanine +clonNAT +G418 +Thialysine	cSGA_v2_r3	8	11	4.86972370814	8445.52293115	52.2384740033	254	5.26313776198	611218.993316	6873.71606261	43	6.33107934653	606434.991197	7563.88575508	2638	1988	136	136	142	150	132	991	0
DLR00014515	14	19	YLL032C	UD20-36_5h_3x	SD/MSG -ARG -HIS -LYS +Canavanine +clonNAT +G418 +Thialysine	cSGA_v2_r3	8	11	4.74655664812	7427.94873158	43.0250374459	254	5.17473393454	526584.994072	5363.59829582	43	6.23102695569	522629.99191	5804.71554052	2778	1990	136	136	141	149	132	1391	0
DLR00014515	14	20	YKR039W	UD20-36_5h_3x	SD/MSG -ARG -HIS -LYS +Canavanine +clonNAT +G418 +Thialysine	cSGA_v2_r3	8	11	5.32722223918	9713.05888347	50.5784254943	254	5.62932874976	756088.995338	6995.62535231	43	6.72865046057	752859.991903	7250.24985747	2911	1988	136	136	148	155	136	1242	0
DLR00014515	14	21	YLL029W	UD20-36_5h_3x	SD/MSG -ARG -HIS -LYS +Canavanine +clonNAT +G418 +Thialysine	cSGA_v2_r3	8	11	5.09230922362	8807.70436746	33.0284428948	254	5.46650713477	612873.997014	3851.34712885	43	6.55844606575	607504.993859	3111.8259768	3052	1989	136	136	137	146	132	1054	0
DLR00014515	14	22	YKR036C	UD20-36_5h_3x	SD/MSG -ARG -HIS -LYS +Canavanine +clonNAT +G418 +Thialysine	cSGA_v2_r3	8	11	5.03187475975	9236.75322756	52.2242047096	254	5.364530272	696646.992675	9569.7091442	43	6.45310741268	691242.990343	9927.31841426	3188	1988	136	136	140	146	130	937	0
DLR00014515	14	23	YLL028W	UD20-36_5h_3x	SD/MSG -ARG -HIS -LYS +Canavanine +clonNAT +G418 +Thialysine	cSGA_v2_r3	8	11	4.51296305767	7300.83913847	69.4050484595	254	4.89200981226	569161.990969	10354.0250459	43	5.94727329908	559652.99093	11263.0477794	3326	1988	136	136	136	143	127	892	7
DLR00014515	14	24	YOR202W	UD20-36_5h_3x	SD/MSG -ARG -HIS -LYS +Canavanine +clonNAT +G418 +Thialysine	cSGA_v2_r3	8	11	4.94582554875	10864.9647381	138.878033004	254	5.20278893375	949526.991277	17278.0677133	43	6.27714279353	943838.991431	19395.9843101	3461	1990	136	136	142	147	128	355	7
DLR00014515	15	1	YOR202W	UD20-36_5h_3x	SD/MSG -ARG -HIS -LYS +Canavanine +clonNAT +G418 +Thialysine	cSGA_v2_r3	8	11	4.42445416557	9857.93472539	152.063892501	254	4.67058279841	823448.993998	18003.6904319	43	5.71287904277	818279.995734	20856.2534317	321	2125	136	136	145	151	137	700	0
DLR00014515	15	2	YKL062W	UD20-36_5h_3x	SD/MSG -ARG -HIS -LYS +Canavanine +clonNAT +G418 +Thialysine	cSGA_v2_r3	8	11	4.77600816825	8008.02820006	79.6110028076	254	5.20784725673	678477.992058	9347.18371376	43	6.28137869968	671263.990671	9800.12059138	457	2118	136	136	147	153	138	1237	0
DLR00014515	15	3	YKL168C	UD20-36_5h_3x	SD/MSG -ARG -HIS -LYS +Canavanine +clonNAT +G418 +Thialysine	cSGA_v2_r3	8	11	5.05609380628	8562.38920122	64.9043678628	254	5.52577722884	679010.905069	5116.94195165	43	6.53533157164	694578.990993	7442.05375086	598	2125	136	136	148	155	140	1317	0
DLR00014515	15	4	YKL061W	UD20-36_5h_3x	SD/MSG -ARG -HIS -LYS +Canavanine +clonNAT +G418 +Thialysine	cSGA_v2_r3	8	11	5.20386805223	8582.92792496	45.2427261159	254	5.55732743999	693380.995361	5675.58105266	43	6.6448675875	685843.991974	5626.18837461	731	2127	136	136	150	157	141	1067	0
DLR00014515	15	5	YKL167C	UD20-36_5h_3x	SD/MSG -ARG -HIS -LYS +Canavanine +clonNAT +G418 +Thialysine	cSGA_v2_r3	8	11	4.4373784436	6225.51298744	29.7446262426	254	4.90958363817	438544.997404	2582.09989511	43	5.92951380408	432416.995285	1616.16508443	868	2126	136	136	139	148	137	1476	0
DLR00014515	15	6	YKL056C	UD20-36_5h_3x	SD/MSG -ARG -HIS -LYS +Canavanine +clonNAT +G418 +Thialysine	cSGA_v2_r3	8	11	4.33721077864	6827.32374219	32.3989677272	254	4.67541282752	464746.066962	3785.99749069	43	5.64863881803	475666.996099	5707.99160961	1005	2125	136	136	138	147	134	1489	0
DLR00014515	15	7	YKL166C	UD20-36_5h_3x	SD/MSG -ARG -HIS -LYS +Canavanine +clonNAT +G418 +Thialysine	cSGA_v2_r3	8	11	0	11	7.13446837395	254	12	27174.068003	382.710786506	43	0	43	59.608546666	1140	2134	136	136	-1	-1	-1	0	0
DLR00014515	15	8	YKL055C	UD20-36_5h_3x	SD/MSG -ARG -HIS -LYS +Canavanine +clonNAT +G418 +Thialysine	cSGA_v2_r3	8	11	3.98948234039	5939.59187875	41.5552284423	254	4.25567881843	344357.999874	3553.42463223	43	5.20008100444	338002.999498	1647.78743187	1276	2127	136	136	126	138	128	1065	0
DLR00014515	15	9	YKL164C	UD20-36_5h_3x	SD/MSG -ARG -HIS -LYS +Canavanine +clonNAT +G418 +Thialysine	cSGA_v2_r3	8	11	5.09872490918	8620.84518365	42.0380490233	254	5.50068295241	679049.995253	5935.79298727	43	6.65600198028	655147.781283	4187.08455919	1412	2124	136	136	147	155	138	1184	0
DLR00014515	15	10	YKL053W	UD20-36_5h_3x	SD/MSG -ARG -HIS -LYS +Canavanine +clonNAT +G418 +Thialysine	cSGA_v2_r3	8	11	4.71607133103	7201.11774819	43.758984322	254	5.13324323557	507252.994062	4814.44136283	43	6.19593542672	502192.992063	5017.09546982	1547	2122	136	136	138	147	132	1417	0
DLR00014515	15	11	YKL163W	UD20-36_5h_3x	SD/MSG -ARG -HIS -LYS +Canavanine +clonNAT +G418 +Thialysine	cSGA_v2_r3	8	11	5.28621634163	9718.67422948	47.046480598	254	5.66479035809	778626.99584	7134.26287372	43	6.76890462445	775979.992306	7221.97278626	1686	2126	136	136	148	155	137	1308	0
DLR00014515	15	12	YKL053C-A	UD20-36_5h_3x	SD/MSG -ARG -HIS -LYS +Canavanine +clonNAT +G418 +Thialysine	cSGA_v2_r3	8	11	0	11	9.08120389717	254	12	29368.2429803	511.161808759	43	0	43	88.03488121	1820	2134	136	136	-1	-1	-1	0	0
DLR00014515	15	13	YKL162C	UD20-36_5h_3x	SD/MSG -ARG -HIS -LYS +Canavanine +clonNAT +G418 +Thialysine	cSGA_v2_r3	8	11	5.12104154988	9052.21826703	40.2220924136	254	5.57494768256	732590.995699	6044.35545065	43	6.66960291259	728421.992677	6192.70481929	1957	2124	136	136	148	154	136	1254	0
DLR00014515	15	14	YKL051W	UD20-36_5h_3x	SD/MSG -ARG -HIS -LYS +Canavanine +clonNAT +G418 +Thialysine	cSGA_v2_r3	8	11	5.2789811705	8861.68610634	31.236005689	254	5.6658528561	711824.997433	5310.32060467	43	6.81492512279	693614.121009	3925.02495001	2091	2127	136	136	146	153	134	1106	0
DLR00014515	15	15	YKL161C	UD20-36_5h_3x	SD/MSG -ARG -HIS -LYS +Canavanine +clonNAT +G418 +Thialysine	cSGA_v2_r3	8	11	5.27584811834	8829.51164225	36.495401438	254	5.66369825809	706496.996929	5557.17899931	43	6.82243583543	686065.711623	3822.4300065	2233	2127	136	136	146	153	134	1217	0
DLR00014515	15	16	YKL050C	UD20-36_5h_3x	SD/MSG -ARG -HIS -LYS +Canavanine +clonNAT +G418 +Thialysine	cSGA_v2_r3	8	11	5.19921942222	9078.58454166	38.671402605	254	5.62424755519	714955.996258	5459.06140635	43	6.71931528364	711645.992633	5513.3144303	2367	2127	136	136	146	153	135	1335	0
DLR00014515	15	17	YKL160W	UD20-36_5h_3x	SD/MSG -ARG -HIS -LYS +Canavanine +clonNAT +G418 +Thialysine	cSGA_v2_r3	8	11	4.56149736783	7111.6619676	45.8161915053	254	4.93833538506	499489.993221	5374.9059652	43	5.98574297411	496879.992223	5988.20283823	2506	2123	136	136	139	147	132	1722	0
DLR00014515	15	18	YKL048C	UD20-36_5h_3x	SD/MSG -ARG -HIS -LYS +Canavanine +clonNAT +G418 +Thialysine	cSGA_v2_r3	8	11	3.87945542264	3993.78663737	34.3400735624	254	4.40913015853	310201.992971	6042.43410871	43	5.44570939079	282215.070276	4099.36766438	2641	2133	136	136	142	150	135	1571	0
DLR00014515	15	19	YKL159C	UD20-36_5h_3x	SD/MSG -ARG -HIS -LYS +Canavanine +clonNAT +G418 +Thialysine	cSGA_v2_r3	8	11	5.31563514316	9488.24919927	43.9406749581	254	5.60689686232	728219.9959	5612.7052208	43	6.69989611548	722474.992377	5568.45587168	2776	2124	136	136	145	152	134	1003	0
DLR00014515	15	20	YKL047W	UD20-36_5h_3x	SD/MSG -ARG -HIS -LYS +Canavanine +clonNAT +G418 +Thialysine	cSGA_v2_r3	8	11	5.33872328583	8695.58401902	52.6212635258	254	5.55547218549	658726.995759	5529.74155695	43	6.64559955706	653741.992213	5663.99956222	2909	2124	136	136	144	151	134	1247	0
DLR00014515	15	21	YKL158W	UD20-36_5h_3x	SD/MSG -ARG -HIS -LYS +Canavanine +clonNAT +G418 +Thialysine	cSGA_v2_r3	8	11	5.5474256859	9642.49556494	51.6118530524	254	5.69690939067	744554.996415	6302.84397769	43	6.80085118691	738317.992724	6337.64928274	3049	2126	136	136	144	151	134	947	0
DLR00014515	15	22	YKL046C	UD20-36_5h_3x	SD/MSG -ARG -HIS -LYS +Canavanine +clonNAT +G418 +Thialysine	cSGA_v2_r3	8	11	5.09999088809	8905.19943149	57.6120230185	254	5.38451071346	682340.993486	8138.92435301	43	6.47419155312	675233.991019	8401.52765459	3182	2123	136	136	140	146	132	944	0
DLR00014515	15	23	YKL157W	UD20-36_5h_3x	SD/MSG -ARG -HIS -LYS +Canavanine +clonNAT +G418 +Thialysine	cSGA_v2_r3	8	11	5.68899262349	10707.8402483	124.169378998	254	5.60015316325	906808.992715	12003.7778767	43	6.78818077356	862685.236198	9103.93724311	3322	2125	136	136	143	148	131	586	0
DLR00014515	15	24	YOR202W	UD20-36_5h_3x	SD/MSG -ARG -HIS -LYS +Canavanine +clonNAT +G418 +Thialysine	cSGA_v2_r3	8	11	5.24620018333	11142.0136285	184.1276559	254	5.29856962013	960364.991097	17268.1209065	43	6.3750399077	954247.990568	19045.099186	3457	2126	136	136	142	147	129	305	0
DLR00014515	16	1	YOR202W	UD20-36_5h_3x	SD/MSG -ARG -HIS -LYS +Canavanine +clonNAT +G418 +Thialysine	cSGA_v2_r3	8	11	4.06272417974	10534.38571	232.411284669	254	4.13620208952	794179.999584	18459.8104122	43	4.95412133382	790322.999572	21434.5409939	323	2276	136	136	151	156	141	939	35
DLR00014515	16	2	YOR202W	UD20-36_5h_3x	SD/MSG -ARG -HIS -LYS +Canavanine +clonNAT +G418 +Thialysine	cSGA_v2_r3	8	11	4.52561207069	8181	235.319784307	254	4.57852563716	633171.987543	28247.889164	43	5.56642293294	632124.98887	31183.5381743	460	2251	136	136	153	159	145	350	27
DLR00014515	16	3	YOR202W	UD20-36_5h_3x	SD/MSG -ARG -HIS -LYS +Canavanine +clonNAT +G418 +Thialysine	cSGA_v2_r3	8	11	4.45832556227	7987.5	279.018870961	254	4.57334119162	558131.984095	28146.2003852	43	5.5834287107	553866.986087	30534.9081789	593	2280	136	136	156	162	147	1369	33
DLR00014515	16	4	YOR202W	UD20-36_5h_3x	SD/MSG -ARG -HIS -LYS +Canavanine +clonNAT +G418 +Thialysine	cSGA_v2_r3	8	11	5.20712611622	9032.4	301.344276981	254	4.98058169132	657022.985649	31077.8118635	43	6.03959408455	658046.986332	33897.2638059	727	2276	136	136	159	165	150	1327	38
DLR00014515	16	5	YOR202W	UD20-36_5h_3x	SD/MSG -ARG -HIS -LYS +Canavanine +clonNAT +G418 +Thialysine	cSGA_v2_r3	8	11	4.72840392072	7094.71527017	56.0768593657	254	5.27320409007	465354.996385	4313.84265069	43	6.31090074103	453496.993412	4193.75895277	879	2254	136	136	153	160	146	516	13
DLR00014515	16	6	YOR202W	UD20-36_5h_3x	SD/MSG -ARG -HIS -LYS +Canavanine +clonNAT +G418 +Thialysine	cSGA_v2_r3	8	11	5.61402747174	8268.83492136	120.932977411	254	5.47646204561	578839.996015	5195.26951982	43	6.53001059547	570404.992127	5334.90870222	1007	2259	136	136	152	159	144	590	1
DLR00014515	16	7	YOR202W	UD20-36_5h_3x	SD/MSG -ARG -HIS -LYS +Canavanine +clonNAT +G418 +Thialysine	cSGA_v2_r3	8	11	5.09720448081	8517.48240033	59.9339586921	254	5.52386212613	610598.996845	4884.06767726	43	6.65202230763	590468.67656	3544.529911	1139	2260	136	136	152	159	144	701	3
DLR00014515	16	8	YOR202W	UD20-36_5h_3x	SD/MSG -ARG -HIS -LYS +Canavanine +clonNAT +G418 +Thialysine	cSGA_v2_r3	8	11	5.02231109052	8850.67432611	64.8885023277	254	5.48948387085	605470.996666	4949.27480362	43	6.62329976917	586216.309182	3702.01553867	1266	2260	136	136	152	159	143	731	1
DLR00014515	16	9	YOR202W	UD20-36_5h_3x	SD/MSG -ARG -HIS -LYS +Canavanine +clonNAT +G418 +Thialysine	cSGA_v2_r3	8	11	5.06820139134	7665.42322446	33.0045681033	254	5.40777308151	524570.996356	4651.25698341	43	6.47183508203	516104.992835	4502.34257922	1402	2260	136	136	150	157	142	663	0
DLR00014515	16	10	YOR202W	UD20-36_5h_3x	SD/MSG -ARG -HIS -LYS +Canavanine +clonNAT +G418 +Thialysine	cSGA_v2_r3	8	11	4.90846730476	8360.91977614	82.6037419561	254	5.37011762678	558005.995524	5800.90532993	43	6.44524999642	550609.992631	5935.81773425	1538	2260	136	136	148	155	140	642	0
DLR00014515	16	11	YOR202W	UD20-36_5h_3x	SD/MSG -ARG -HIS -LYS +Canavanine +clonNAT +G418 +Thialysine	cSGA_v2_r3	8	11	4.86379989868	7593.74207463	55.4946033061	254	5.31800766341	508078.995788	4768.60105097	43	6.37854176883	499654.99272	4689.33844204	1674	2260	136	136	148	156	140	693	0
DLR00014515	16	12	YOR202W	UD20-36_5h_3x	SD/MSG -ARG -HIS -LYS +Canavanine +clonNAT +G418 +Thialysine	cSGA_v2_r3	8	11	4.92829670413	8319.36210113	85.8878206897	254	5.46139924293	570016.997153	5402.88745923	43	6.59625430214	548784.375603	4314.06478596	1807	2258	136	136	152	159	142	590	2
DLR00014515	16	13	YOR202W	UD20-36_5h_3x	SD/MSG -ARG -HIS -LYS +Canavanine +clonNAT +G418 +Thialysine	cSGA_v2_r3	8	11	4.76825077447	7150.34227767	76.8688703665	254	5.33069499541	483317.997339	4528.0190737	43	6.42858532488	462070.438444	3804.64361005	1976	2257	136	136	150	157	140	501	1
DLR00014515	16	14	YOR202W	UD20-36_5h_3x	SD/MSG -ARG -HIS -LYS +Canavanine +clonNAT +G418 +Thialysine	cSGA_v2_r3	8	11	4.8018986828	6943.95300908	53.4693037181	254	5.29958184324	468996.996799	4322.65112043	43	6.34876732757	458188.993486	4102.16506896	2078	2256	136	136	149	156	140	516	0
DLR00014515	16	15	YOR202W	UD20-36_5h_3x	SD/MSG -ARG -HIS -LYS +Canavanine +clonNAT +G418 +Thialysine	cSGA_v2_r3	8	11	4.44865572081	8522.4539483	153.382152988	254	4.96662011311	565112.992357	11049.6616236	43	6.01206685545	560210.991997	12760.9903734	2232	2270	136	136	153	159	142	1144	24
DLR00014515	16	16	YOR202W	UD20-36_5h_3x	SD/MSG -ARG -HIS -LYS +Canavanine +clonNAT +G418 +Thialysine	cSGA_v2_r3	8	11	4.95217790848	7161.90826357	40.7616197675	254	5.36063205848	471851.997019	4231.6022527	43	6.41559865453	459771.993453	3851.81555218	2349	2254	136	136	150	157	140	431	7
DLR00014515	16	17	YOR202W	UD20-36_5h_3x	SD/MSG -ARG -HIS -LYS +Canavanine +clonNAT +G418 +Thialysine	cSGA_v2_r3	8	11	4.4610049146	8473.06970298	146.517647595	254	4.94721504818	551097.992511	10382.2987784	43	5.99409880508	543105.99235	11867.337451	2505	2268	136	136	154	160	143	1135	24
DLR00014515	16	18	YOR202W	UD20-36_5h_3x	SD/MSG -ARG -HIS -LYS +Canavanine +clonNAT +G418 +Thialysine	cSGA_v2_r3	8	11	4.64957203326	6888.75934421	68.4008310845	254	5.14784293172	434027.996109	3934.74121407	43	6.1816687196	421103.993493	3836.51049245	2622	2252	136	136	150	157	141	391	0
DLR00014515	16	19	YOR202W	UD20-36_5h_3x	SD/MSG -ARG -HIS -LYS +Canavanine +clonNAT +G418 +Thialysine	cSGA_v2_r3	8	11	4.69814304954	9284.1455008	30.1177535961	254	5.16744534867	572572.995316	3660.04158864	43	6.18883156307	564268.993506	3260.79123307	2776	2279	136	136	152	158	142	1100	33
DLR00014515	16	20	YOR202W	UD20-36_5h_3x	SD/MSG -ARG -HIS -LYS +Canavanine +clonNAT +G418 +Thialysine	cSGA_v2_r3	8	11	5.21363613495	9948.04056864	78.6792296788	254	5.53746062319	788685.290962	5492.9475181	43	6.55661209794	814492.990551	9361.34542592	2918	2281	136	136	149	155	141	1177	47
DLR00014515	16	21	YOR202W	UD20-36_5h_3x	SD/MSG -ARG -HIS -LYS +Canavanine +clonNAT +G418 +Thialysine	cSGA_v2_r3	8	11	5.19981362386	9323.69959557	62.3005355554	254	5.53395817416	639839.994713	7979.57580375	43	6.63460127115	630585.992022	7822.23426019	3063	2269	136	136	150	156	141	1106	34
DLR00014515	16	22	YOR202W	UD20-36_5h_3x	SD/MSG -ARG -HIS -LYS +Canavanine +clonNAT +G418 +Thialysine	cSGA_v2_r3	8	11	5.23841639216	9298.8841986	70.1890684716	254	5.60492528317	663903.996095	8313.46024009	43	6.7091103716	658130.99266	8129.65064435	3187	2277	136	136	151	156	141	1013	33
DLR00014515	16	23	YOR202W	UD20-36_5h_3x	SD/MSG -ARG -HIS -LYS +Canavanine +clonNAT +G418 +Thialysine	cSGA_v2_r3	8	11	5.00524926092	8879.80699214	72.5270747027	254	5.1782504543	696907.988486	17635.9479215	43	6.4512988803	628192.992551	10598.8541211	3320	2278	136	136	147	152	138	976	28
DLR00014515	16	24	YOR202W	UD20-36_5h_3x	SD/MSG -ARG -HIS -LYS +Canavanine +clonNAT +G418 +Thialysine	cSGA_v2_r3	8	11	4.53380561385	10657.1104851	101.605547752	254	4.75252821431	854664.996952	13369.3186623	43	5.76915527216	852458.998373	15822.6998756	3461	2275	136	136	148	152	136	787	23
DLR00014475	1	1	YOR202W	UD20-36_5h_3x	SD/MSG -ARG -HIS -LYS +Canavanine +clonNAT +G418 +Thialysine	cSGA_v2_r3	13	11	4.30658737415	8920.57585946	262.99004894	254	4.44245804734	602809.997755	11804.1358052	43	5.37681883729	596060.998357	13389.876973	310	208	136	136	144	150	133	537	38
DLR00014475	1	2	YOR202W	UD20-36_5h_3x	SD/MSG -ARG -HIS -LYS +Canavanine +clonNAT +G418 +Thialysine	cSGA_v2_r3	13	11	4.61595316334	8424.65293841	96.7226444443	254	4.77781290582	551787.992752	8605.36539931	43	5.797507634	540568.993116	9618.23238079	453	215	136	136	144	151	137	104	0
DLR00014475	1	3	YOR202W	UD20-36_5h_3x	SD/MSG -ARG -HIS -LYS +Canavanine +clonNAT +G418 +Thialysine	cSGA_v2_r3	13	11	4.86135399224	9002.39041606	115.961498954	254	5.01520466467	609426.992319	8485.9063361	43	6.0610322718	599766.991653	9243.11067863	590	220	136	136	151	157	142	289	0
DLR00014475	1	4	YOR202W	UD20-36_5h_3x	SD/MSG -ARG -HIS -LYS +Canavanine +clonNAT +G418 +Thialysine	cSGA_v2_r3	13	11	4.94762074786	8998.56735492	71.3430385394	254	5.14755522868	600698.992826	6887.81194167	43	6.26174987258	568514.505489	5426.0738357	724	215	136	136	153	159	144	316	0
DLR00014475	1	5	YOR202W	UD20-36_5h_3x	SD/MSG -ARG -HIS -LYS +Canavanine +clonNAT +G418 +Thialysine	cSGA_v2_r3	13	11	4.87662245467	9860.34784602	69.0912544503	254	5.08759134635	620820.992785	7029.53249358	43	6.15113409095	613443.992012	7922.43300486	862	216	136	136	151	158	143	394	0
DLR00014475	1	6	YOR202W	UD20-36_5h_3x	SD/MSG -ARG -HIS -LYS +Canavanine +clonNAT +G418 +Thialysine	cSGA_v2_r3	13	11	5.90708623747	8739.65000692	167.017028251	254	5.36726819211	556721.469197	4465.53761967	43	6.35166000023	563367.99084	6451.4129079	999	214	136	136	153	161	145	409	0
DLR00014475	1	7	YOR202W	UD20-36_5h_3x	SD/MSG -ARG -HIS -LYS +Canavanine +clonNAT +G418 +Thialysine	cSGA_v2_r3	13	11	5.18710589574	10149.363039	66.6908432914	254	5.39471929051	634116.103334	4809.30476107	43	6.47405516505	625240.736728	4945.61410615	1137	213	136	136	153	161	145	495	0
DLR00014475	1	8	YOR202W	UD20-36_5h_3x	SD/MSG -ARG -HIS -LYS +Canavanine +clonNAT +G418 +Thialysine	cSGA_v2_r3	13	11	4.92093859223	9151.70992247	54.7599385685	254	5.10949398649	572433.993293	5844.92196716	43	6.22718145877	545724.268035	4756.27135521	1269	212	136	136	150	159	143	469	0
DLR00014475	1	9	YOR202W	UD20-36_5h_3x	SD/MSG -ARG -HIS -LYS +Canavanine +clonNAT +G418 +Thialysine	cSGA_v2_r3	13	11	5.10634731389	10115.359178	60.2131060433	254	5.39815066732	635857.368426	5140.07601998	43	6.47871148654	626964.665331	5208.03445033	1408	213	136	136	153	160	143	465	0
DLR00014475	1	10	YOR202W	UD20-36_5h_3x	SD/MSG -ARG -HIS -LYS +Canavanine +clonNAT +G418 +Thialysine	cSGA_v2_r3	13	11	4.90341825424	9157.9158706	87.0865033359	254	5.21789131608	595075.993903	6407.9175645	43	6.27351563231	586693.992417	6963.54737609	1543	211	136	136	151	159	142	468	0
DLR00014475	1	11	YOR202W	UD20-36_5h_3x	SD/MSG -ARG -HIS -LYS +Canavanine +clonNAT +G418 +Thialysine	cSGA_v2_r3	13	11	5.64698916065	9645.9799708	168.068459792	254	5.33489221949	632063.25933	5056.99824507	43	6.34252451775	643332.991063	7381.94737238	1681	215	136	136	151	159	142	505	0
DLR00014475	1	12	YOR202W	UD20-36_5h_3x	SD/MSG -ARG -HIS -LYS +Canavanine +clonNAT +G418 +Thialysine	cSGA_v2_r3	13	11	5.80569294637	9280.74448145	174.605788261	254	5.3538901273	608365.435756	4847.56217093	43	6.35411548163	618838.990751	7252.87923509	1814	217	136	136	151	159	141	484	0
DLR00014475	1	13	YOR202W	UD20-36_5h_3x	SD/MSG -ARG -HIS -LYS +Canavanine +clonNAT +G418 +Thialysine	cSGA_v2_r3	13	11	5.67120302664	10138.0183491	152.125456812	254	5.42343232419	642693.570557	4730.78166364	43	6.43595915183	654127.990884	7004.1059044	1957	211	136	136	151	159	142	488	0
DLR00014475	1	14	YOR202W	UD20-36_5h_3x	SD/MSG -ARG -HIS -LYS +Canavanine +clonNAT +G418 +Thialysine	cSGA_v2_r3	13	11	5.89534469017	9574.9639311	143.600100016	254	5.4608176179	611836.639303	4270.55009953	43	6.46704675712	618390.991446	5989.46458879	2091	213	136	136	150	158	140	476	0
DLR00014475	1	15	YOR202W	UD20-36_5h_3x	SD/MSG -ARG -HIS -LYS +Canavanine +clonNAT +G418 +Thialysine	cSGA_v2_r3	13	11	5.83996048878	9676.71892325	156.129287459	254	5.42914173444	612491.608881	4290.02906993	43	6.44154066602	618942.991577	5947.82705267	2227	213	136	136	150	158	141	465	0
DLR00014475	1	16	YOR202W	UD20-36_5h_3x	SD/MSG -ARG -HIS -LYS +Canavanine +clonNAT +G418 +Thialysine	cSGA_v2_r3	13	11	5.94627680054	9649.10771803	169.18627737	254	5.45174313927	608141.691452	4264.89701986	43	6.45671815212	615291.991328	6119.26745595	2360	214	136	136	150	158	141	428	0
DLR00014475	1	17	YOR202W	UD20-36_5h_3x	SD/MSG -ARG -HIS -LYS +Canavanine +clonNAT +G418 +Thialysine	cSGA_v2_r3	13	11	5.9876060807	10054.1073844	169.460553742	254	5.45742290632	624219.577624	4181.57365807	43	6.4662363192	631130.991524	5978.32470736	2499	214	136	136	149	157	141	420	0
DLR00014475	1	18	YOR202W	UD20-36_5h_3x	SD/MSG -ARG -HIS -LYS +Canavanine +clonNAT +G418 +Thialysine	cSGA_v2_r3	13	11	6.12568348655	9670.84856587	156.89317355	254	5.49105451154	621603.918641	4230.64069361	43	6.49399661798	628127.9914	6145.92280772	2634	216	136	136	150	158	141	386	0
DLR00014475	1	19	YOR202W	UD20-36_5h_3x	SD/MSG -ARG -HIS -LYS +Canavanine +clonNAT +G418 +Thialysine	cSGA_v2_r3	13	11	5.04171189067	9550.33236801	68.5465335091	254	5.22985297984	572917.705485	5002.35536674	43	6.28580560302	562725.47465	5123.7881793	2774	213	136	136	148	156	140	368	0
DLR00014475	1	20	YOR202W	UD20-36_5h_3x	SD/MSG -ARG -HIS -LYS +Canavanine +clonNAT +G418 +Thialysine	cSGA_v2_r3	13	11	6.91306488986	9896.66925311	229.958679213	254	5.42099521422	656655.994833	7712.57206036	43	6.47212124404	649724.991631	7958.85982924	2906	215	136	136	150	157	142	372	0
DLR00014475	1	21	YOR202W	UD20-36_5h_3x	SD/MSG -ARG -HIS -LYS +Canavanine +clonNAT +G418 +Thialysine	cSGA_v2_r3	13	11	5.69365027943	9974.94574736	147.190852871	254	5.36050469388	639453.159927	5560.8041451	43	6.34730034453	652660.990693	8075.68318615	3046	213	136	136	147	154	140	264	0
DLR00014475	1	22	YOR202W	UD20-36_5h_3x	SD/MSG -ARG -HIS -LYS +Canavanine +clonNAT +G418 +Thialysine	cSGA_v2_r3	13	11	6.02091442761	9223.13797898	190.062661517	254	5.17856183944	640101.992402	8473.03049349	43	6.22638727507	631064.990842	9151.77230753	3181	216	136	136	145	152	137	207	0
DLR00014475	1	23	YOR202W	UD20-36_5h_3x	SD/MSG -ARG -HIS -LYS +Canavanine +clonNAT +G418 +Thialysine	cSGA_v2_r3	13	11	4.94285813539	10128.3460533	91.4358739492	254	5.14004782505	689785.991852	10079.9972308	43	6.19336291833	681718.991184	11227.8067782	3317	213	136	136	142	148	134	84	0
DLR00014475	1	24	YOR202W	UD20-36_5h_3x	SD/MSG -ARG -HIS -LYS +Canavanine +clonNAT +G418 +Thialysine	cSGA_v2_r3	13	11	4.83710322419	10298.5852061	132.756798464	254	4.94199802513	620211.603713	9558.47929316	43	5.98544941704	607279.840117	10570.2694348	3445	219	136	136	139	144	130	91	20
DLR00014475	2	1	YOR202W	UD20-36_5h_3x	SD/MSG -ARG -HIS -LYS +Canavanine +clonNAT +G418 +Thialysine	cSGA_v2_r3	13	11	5.15723568084	10718.2740459	151.728307318	254	5.17983035165	818444.991457	13155.8104979	43	6.24913158817	812021.991284	14779.4649528	319	352	136	136	146	152	135	211	0
DLR00014475	2	2	YPL060W	UD20-36_5h_3x	SD/MSG -ARG -HIS -LYS +Canavanine +clonNAT +G418 +Thialysine	cSGA_v2_r3	13	11	4.62036916299	8814.2800368	73.551451811	254	4.93755096926	659533.992836	9008.96403599	43	5.99645649842	652898.99285	10156.4754232	455	354	136	136	147	154	138	880	0
DLR00014475	2	3	YPL170W	UD20-36_5h_3x	SD/MSG -ARG -HIS -LYS +Canavanine +clonNAT +G418 +Thialysine	cSGA_v2_r3	13	11	4.90650615694	9728.79492526	86.7431922224	254	5.20244828616	713327.992555	8630.86454203	43	6.34436120273	680872.704861	6541.10882321	590	354	136	136	151	157	141	1014	0
DLR00014475	2	4	YPL058C	UD20-36_5h_3x	SD/MSG -ARG -HIS -LYS +Canavanine +clonNAT +G418 +Thialysine	cSGA_v2_r3	13	11	4.95105377813	9266.57555208	58.3955069099	254	5.24037343332	649246.993043	7128.79439507	43	6.37790829783	620408.566253	5462.94885191	727	355	136	136	150	157	141	991	0
DLR00014475	2	5	YPL168W	UD20-36_5h_3x	SD/MSG -ARG -HIS -LYS +Canavanine +clonNAT +G418 +Thialysine	cSGA_v2_r3	13	11	4.91442240336	8714.09451304	61.1588283315	254	5.17398151358	588879.993377	5682.33053817	43	6.29005729903	564315.848224	4385.8518077	862	356	136	136	148	156	140	1070	0
DLR00014475	2	6	YPL057C	UD20-36_5h_3x	SD/MSG -ARG -HIS -LYS +Canavanine +clonNAT +G418 +Thialysine	cSGA_v2_r3	13	11	5.00952161184	9120.6262218	46.7330098765	254	5.33592257906	612817.995452	4598.01866997	43	6.41480384654	607448.993084	4705.16253745	998	353	136	136	149	157	139	1040	0
DLR00014475	2	7	YPL167C	UD20-36_5h_3x	SD/MSG -ARG -HIS -LYS +Canavanine +clonNAT +G418 +Thialysine	cSGA_v2_r3	13	11	5.34650635917	10211.1235014	52.9534778834	254	5.51241158628	704509.995365	5785.27119835	43	6.61010344154	699058.992527	5672.81196623	1132	353	136	136	151	159	141	887	0
DLR00014475	2	8	YPL056C	UD20-36_5h_3x	SD/MSG -ARG -HIS -LYS +Canavanine +clonNAT +G418 +Thialysine	cSGA_v2_r3	13	11	5.07880574664	9113.85855175	49.3353814624	254	5.3515431139	628894.994598	5749.97411428	43	6.48782542671	605375.065716	4425.16447245	1271	354	136	136	149	158	140	972	0
DLR00014475	2	9	YPL166W	UD20-36_5h_3x	SD/MSG -ARG -HIS -LYS +Canavanine +clonNAT +G418 +Thialysine	cSGA_v2_r3	13	11	4.80630067074	8816.58925039	49.6390852833	254	5.09522238728	600675.993119	6382.61498324	43	6.15937808968	593391.992049	6981.99214551	1408	345	136	136	147	156	139	1003	0
DLR00014475	2	10	YPL055C	UD20-36_5h_3x	SD/MSG -ARG -HIS -LYS +Canavanine +clonNAT +G418 +Thialysine	cSGA_v2_r3	13	11	3.87888850762	4823.81360131	27.8090701591	254	4.10213830326	248761.552285	4982.51150156	43	4.88766569739	255319.998836	4033.99225652	1544	346	136	136	129	141	128	1586	0
DLR00014475	2	11	YPL165C	UD20-36_5h_3x	SD/MSG -ARG -HIS -LYS +Canavanine +clonNAT +G418 +Thialysine	cSGA_v2_r3	13	11	5.15821231779	9489.9312994	50.5478991672	254	5.40545717351	678957.994681	5956.10859991	43	6.47472857352	672658.992254	6159.65580436	1681	352	136	136	148	157	138	851	0
DLR00014475	2	12	YPL054W	UD20-36_5h_3x	SD/MSG -ARG -HIS -LYS +Canavanine +clonNAT +G418 +Thialysine	cSGA_v2_r3	13	11	4.85276776903	8245.94753688	49.3171256183	254	5.12632221473	568730.992722	6723.23086339	43	6.18294246562	559868.991432	7254.93947405	1820	351	136	136	145	154	136	850	0
DLR00014475	2	13	YPL164C	UD20-36_5h_3x	SD/MSG -ARG -HIS -LYS +Canavanine +clonNAT +G418 +Thialysine	cSGA_v2_r3	13	11	5.22933285152	10201.5675452	55.0372862538	254	5.55277254259	708969.307894	5246.42147314	43	6.64301480958	702352.801901	5185.5571238	1953	352	136	136	149	157	138	966	0
DLR00014475	2	14	YPL053C	UD20-36_5h_3x	SD/MSG -ARG -HIS -LYS +Canavanine +clonNAT +G418 +Thialysine	cSGA_v2_r3	13	11	5.28141912773	9444.04051255	50.1683545489	254	5.50437890746	675363.995973	5592.60449986	43	6.5740428225	669048.992806	5595.17353137	2094	352	136	136	149	157	138	846	0
DLR00014475	2	15	YPL163C	UD20-36_5h_3x	SD/MSG -ARG -HIS -LYS +Canavanine +clonNAT +G418 +Thialysine	cSGA_v2_r3	13	11	5.34161021627	9816.19979757	43.1473210706	254	5.56702386329	690746.996395	4851.4095422	43	6.64734011038	684885.993203	4786.50318861	2223	351	136	136	149	157	138	835	0
DLR00014475	2	16	YPL052W	UD20-36_5h_3x	SD/MSG -ARG -HIS -LYS +Canavanine +clonNAT +G418 +Thialysine	cSGA_v2_r3	13	11	5.00056978557	8972.02063938	53.7210387925	254	5.33036075175	601743.994695	5197.43115108	43	6.44509475114	579985.554847	3964.43154255	2362	351	136	136	145	154	136	930	0
DLR00014475	2	17	YPL162C	UD20-36_5h_3x	SD/MSG -ARG -HIS -LYS +Canavanine +clonNAT +G418 +Thialysine	cSGA_v2_r3	13	11	5.36017724449	9738.16489755	50.5556199689	254	5.56476877027	671889.99616	5044.61705118	43	6.64116996527	664592.992789	4995.21282901	2498	348	136	136	148	156	138	748	0
DLR00014475	2	18	YPL051W	UD20-36_5h_3x	SD/MSG -ARG -HIS -LYS +Canavanine +clonNAT +G418 +Thialysine	cSGA_v2_r3	13	11	5.03936594459	8845.47433277	40.0420072442	254	5.36784531745	587558.995363	4392.05438037	43	6.43491435063	580333.99277	4383.68474249	2635	351	136	136	145	154	137	863	0
DLR00014475	2	19	YPL161C	UD20-36_5h_3x	SD/MSG -ARG -HIS -LYS +Canavanine +clonNAT +G418 +Thialysine	cSGA_v2_r3	13	11	4.59732584603	7815.96376283	40.0902156332	254	4.7640561691	454628.995728	5006.41713694	43	5.79375732693	447895.994081	4371.31502241	2773	351	136	136	135	145	131	955	0
DLR00014475	2	20	YPL048W	UD20-36_5h_3x	SD/MSG -ARG -HIS -LYS +Canavanine +clonNAT +G418 +Thialysine	cSGA_v2_r3	13	11	4.9060718811	8606.22078943	63.5041805356	254	5.09785714442	574368.993639	6162.22307357	43	6.20967020267	549553.98148	4447.83904899	2906	348	136	136	143	151	136	909	0
DLR00014475	2	21	YPL159C	UD20-36_5h_3x	SD/MSG -ARG -HIS -LYS +Canavanine +clonNAT +G418 +Thialysine	cSGA_v2_r3	13	11	4.80464872252	7988.0124019	42.4046549961	254	5.1056273248	541611.994682	4571.81934578	43	6.20185270648	522037.662024	3431.08305351	3039	348	136	136	142	150	137	916	0
DLR00014475	2	22	YPL047W	UD20-36_5h_3x	SD/MSG -ARG -HIS -LYS +Canavanine +clonNAT +G418 +Thialysine	cSGA_v2_r3	13	11	3.94799965982	5431.36119205	44.0935392767	254	4.47266530032	355211.303703	5241.34194125	43	5.33765915007	362183.996002	6425.65733361	3173	359	136	136	137	145	133	851	0
DLR00014475	2	23	YPL157W	UD20-36_5h_3x	SD/MSG -ARG -HIS -LYS +Canavanine +clonNAT +G418 +Thialysine	cSGA_v2_r3	13	11	3.25801050929	3850.94543854	44.4706975234	254	3.73290416721	292434.998209	7371.25629998	43	4.48826404742	277557.998099	6541.42167083	3306	356	136	136	134	143	129	590	0
DLR00014475	2	24	YOR202W	UD20-36_5h_3x	SD/MSG -ARG -HIS -LYS +Canavanine +clonNAT +G418 +Thialysine	cSGA_v2_r3	13	11	4.85273550442	10404.634911	146.845506881	254	5.07613104536	776208.077247	12381.0297815	43	6.14422521985	763707.604991	13729.8679016	3455	347	136	136	141	147	131	166	1
DLR00014475	3	1	YOR202W	UD20-36_5h_3x	SD/MSG -ARG -HIS -LYS +Canavanine +clonNAT +G418 +Thialysine	cSGA_v2_r3	13	11	4.81385102789	10857.0579381	128.344502296	254	5.05186257226	866039.992341	13867.5467511	43	6.12917182446	860683.992792	16034.0475201	321	490	136	136	150	155	138	458	28
DLR00014475	3	2	YOR221C	UD20-36_5h_3x	SD/MSG -ARG -HIS -LYS +Canavanine +clonNAT +G418 +Thialysine	cSGA_v2_r3	13	11	3.12706684697	4282.67371132	44.1997092804	254	3.48037451594	222307.875854	5162.55018418	43	4.15211990169	224659.996935	3653.23989942	458	495	136	136	124	135	124	979	0
DLR00014475	3	3	YOR327C	UD20-36_5h_3x	SD/MSG -ARG -HIS -LYS +Canavanine +clonNAT +G418 +Thialysine	cSGA_v2_r3	13	11	4.09193990105	6408.31698742	47.6154922876	254	4.35003682085	411604.998524	6796.00066655	43	5.31020239169	405775.998451	6598.88168978	590	491	136	136	141	148	134	1309	0
DLR00014475	3	4	YOR219C	UD20-36_5h_3x	SD/MSG -ARG -HIS -LYS +Canavanine +clonNAT +G418 +Thialysine	cSGA_v2_r3	13	11	5.12032795182	8787.50847511	41.8608861586	254	5.42782869265	641848.994808	5605.40521521	43	6.49021150354	633118.991936	5741.57258298	727	489	136	136	153	160	142	857	0
DLR00014475	3	5	YOR324C	UD20-36_5h_3x	SD/MSG -ARG -HIS -LYS +Canavanine +clonNAT +G418 +Thialysine	cSGA_v2_r3	13	11	5.22036226387	9281.35860601	40.3454242543	254	5.52088796899	656189.995873	4789.37490547	43	6.59658222706	650653.992744	4845.57575897	864	490	136	136	152	159	141	1148	0
DLR00014475	3	6	YOR216C	UD20-36_5h_3x	SD/MSG -ARG -HIS -LYS +Canavanine +clonNAT +G418 +Thialysine	cSGA_v2_r3	13	11	4.36549153516	5889.05730157	38.52293	254	4.64385870257	379643.993623	5380.79130006	43	5.65105249758	370599.99289	5239.01971969	999	491	136	136	142	152	136	1313	0
DLR00014475	3	7	YOR322C	UD20-36_5h_3x	SD/MSG -ARG -HIS -LYS +Canavanine +clonNAT +G418 +Thialysine	cSGA_v2_r3	13	11	4.53584708546	7100.59858213	37.710750204	254	4.70873138496	431923.994042	5596.6733079	43	5.74655077917	424930.993093	5517.84402259	1136	489	136	136	139	149	134	1206	0
DLR00014475	3	8	YOR215C	UD20-36_5h_3x	SD/MSG -ARG -HIS -LYS +Canavanine +clonNAT +G418 +Thialysine	cSGA_v2_r3	13	11	4.94782411856	8309.24786088	35.853736652	254	5.34587817394	591501.994722	4814.89041406	43	6.46103928545	568652.563108	3447.63362176	1270	490	136	136	152	159	140	1003	0
DLR00014475	3	9	YOR321W	UD20-36_5h_3x	SD/MSG -ARG -HIS -LYS +Canavanine +clonNAT +G418 +Thialysine	cSGA_v2_r3	13	11	5.09640310688	10125.9324711	42.7004853334	254	5.44426586294	722454.994569	5214.20793838	43	6.52280867335	718636.992338	5592.92951763	1407	488	136	136	152	159	140	1094	0
DLR00014475	3	10	YOR214C	UD20-36_5h_3x	SD/MSG -ARG -HIS -LYS +Canavanine +clonNAT +G418 +Thialysine	cSGA_v2_r3	13	11	5.36876443377	9894.1735363	65.4406612642	254	5.62648716643	757428.995928	5209.27006161	43	6.70222421888	753127.992618	5356.21296654	1544	488	136	136	156	162	142	1039	0
DLR00014475	3	11	YOR320C	UD20-36_5h_3x	SD/MSG -ARG -HIS -LYS +Canavanine +clonNAT +G418 +Thialysine	cSGA_v2_r3	13	11	5.09955333346	9460.92095266	37.6843895993	254	5.43119096186	672761.995151	5192.14998973	43	6.50418151723	668742.992521	5178.071405	1680	485	136	136	150	158	138	1129	0
DLR00014475	3	12	YOR213C	UD20-36_5h_3x	SD/MSG -ARG -HIS -LYS +Canavanine +clonNAT +G418 +Thialysine	cSGA_v2_r3	13	11	5.35460073741	10114.009045	51.5820225012	254	5.65853069831	752224.996528	5200.88067586	43	6.74625256288	747979.993107	5058.41631778	1815	489	136	136	153	160	139	1025	0
DLR00014475	3	13	YOR318C	UD20-36_5h_3x	SD/MSG -ARG -HIS -LYS +Canavanine +clonNAT +G418 +Thialysine	cSGA_v2_r3	13	11	5.10958069388	9167.51616529	41.9584294924	254	5.43055899187	679034.994695	5257.76776617	43	6.49693847673	673968.992055	5585.98360346	1955	489	136	136	152	159	139	1061	0
DLR00014475	3	14	YOR212W	UD20-36_5h_3x	SD/MSG -ARG -HIS -LYS +Canavanine +clonNAT +G418 +Thialysine	cSGA_v2_r3	13	11	0	11	13.9014602294	254	12	32749.2	1069.24389953	43	0	43	72.7898433406	2088	498	136	136	-1	-1	-1	0	0
DLR00014475	3	15	YOR317W	UD20-36_5h_3x	SD/MSG -ARG -HIS -LYS +Canavanine +clonNAT +G418 +Thialysine	cSGA_v2_r3	13	11	4.79496085975	9101.02974857	56.5252393416	254	5.1538218563	629996.993069	7209.4153272	43	6.21311251816	625381.991647	7691.99950478	2225	490	136	136	147	155	136	969	0
DLR00014475	3	16	YOR209C	UD20-36_5h_3x	SD/MSG -ARG -HIS -LYS +Canavanine +clonNAT +G418 +Thialysine	cSGA_v2_r3	13	11	4.70046670697	8382.42087306	56.9304075319	254	4.87123209492	503632.994731	5179.633448	43	5.89737881715	497469.993531	5494.53262614	2361	493	136	136	138	148	131	815	0
DLR00014475	3	17	YOR316C	UD20-36_5h_3x	SD/MSG -ARG -HIS -LYS +Canavanine +clonNAT +G418 +Thialysine	cSGA_v2_r3	13	11	5.00608051031	9088.531496	40.6902189152	254	5.36231953663	616613.994971	5402.88203998	43	6.42510009942	613977.992126	5519.3022808	2498	487	136	136	147	155	137	1240	0
DLR00014475	3	18	YOR208W	UD20-36_5h_3x	SD/MSG -ARG -HIS -LYS +Canavanine +clonNAT +G418 +Thialysine	cSGA_v2_r3	13	11	5.12567288323	8638.20273631	40.2288267118	254	5.45147565309	613143.99616	4834.47222558	43	6.51834976046	606923.99271	4513.98526401	2637	490	136	136	149	157	139	996	0
DLR00014475	3	19	YOR315W	UD20-36_5h_3x	SD/MSG -ARG -HIS -LYS +Canavanine +clonNAT +G418 +Thialysine	cSGA_v2_r3	13	11	5.2117740796	9522.80402309	42.1247522748	254	5.45744576989	662744.995173	5940.75878871	43	6.53499138953	658155.991888	5629.88811634	2772	488	136	136	148	156	138	1110	0
DLR00014475	3	20	YOR202W	UD20-36_5h_3x	SD/MSG -ARG -HIS -LYS +Canavanine +clonNAT +G418 +Thialysine	cSGA_v2_r3	13	11	5.08592607331	9318.63932764	42.9940264359	254	5.43547192625	672503.994848	6210.84406511	43	6.5108183512	668266.991748	6024.55049158	2909	490	136	136	149	157	140	1206	0
DLR00014475	3	21	YOR314W	UD20-36_5h_3x	SD/MSG -ARG -HIS -LYS +Canavanine +clonNAT +G418 +Thialysine	cSGA_v2_r3	13	11	5.53992927749	10697.1811728	77.7417232454	254	5.67042192825	802251.995579	6138.39293441	43	6.76849968517	799200.99211	6250.45899039	3048	487	136	136	151	157	140	1080	0
DLR00014475	3	22	YOR197W	UD20-36_5h_3x	SD/MSG -ARG -HIS -LYS +Canavanine +clonNAT +G418 +Thialysine	cSGA_v2_r3	13	11	5.47352325627	10278.4661617	79.1507629442	254	5.63686936918	790980.862226	5470.0951269	43	6.66231771925	807758.991207	8078.25874595	3178	490	136	136	149	155	138	789	0
DLR00014475	3	23	YOR313C	UD20-36_5h_3x	SD/MSG -ARG -HIS -LYS +Canavanine +clonNAT +G418 +Thialysine	cSGA_v2_r3	13	11	5.1384231903	10050.218386	99.6492636687	254	5.34754906484	831758.992148	10544.143505	43	6.42899427896	825943.990802	11644.8687751	3318	486	136	136	147	152	135	711	0
DLR00014475	3	24	YOR202W	UD20-36_5h_3x	SD/MSG -ARG -HIS -LYS +Canavanine +clonNAT +G418 +Thialysine	cSGA_v2_r3	13	11	5.16568578523	11040.6015665	178.080599136	254	5.29380976424	958510.991197	16252.3965807	43	6.37195904995	953713.990634	18193.4536191	3453	486	136	136	147	152	134	303	0
DLR00014475	4	1	YOR202W	UD20-36_5h_3x	SD/MSG -ARG -HIS -LYS +Canavanine +clonNAT +G418 +Thialysine	cSGA_v2_r3	13	11	4.79024420717	10721.666512	135.419093164	254	4.97600183489	858018.991987	15455.9735547	43	6.05408758559	852847.992896	17753.8057818	319	628	136	136	149	155	138	539	0
DLR00014475	4	2	YPL074W	UD20-36_5h_3x	SD/MSG -ARG -HIS -LYS +Canavanine +clonNAT +G418 +Thialysine	cSGA_v2_r3	13	11	4.95906953203	8590.49341414	76.1424877627	254	5.27608499946	699585.992462	8755.49777496	43	6.34628458993	691730.990873	9403.58797709	453	630	136	136	155	160	142	888	0
DLR00014475	4	3	YPL183C	UD20-36_5h_3x	SD/MSG -ARG -HIS -LYS +Canavanine +clonNAT +G418 +Thialysine	cSGA_v2_r3	13	11	4.70702105523	8454.46361096	56.4809856775	254	5.03158003213	598228.992034	8779.4875676	43	6.09720762309	591991.991065	9016.86929942	586	628	136	136	148	155	139	1017	0
DLR00014475	4	4	YPL073C	UD20-36_5h_3x	SD/MSG -ARG -HIS -LYS +Canavanine +clonNAT +G418 +Thialysine	cSGA_v2_r3	13	11	5.19539171697	8690.73398651	38.8494826787	254	5.46251764921	631120.995343	5261.51194048	43	6.52953213364	622097.992198	5223.75478939	727	628	136	136	152	159	142	865	0
DLR00014475	4	5	YPL182C	UD20-36_5h_3x	SD/MSG -ARG -HIS -LYS +Canavanine +clonNAT +G418 +Thialysine	cSGA_v2_r3	13	11	5.2139168675	9421.53974668	42.6515504098	254	5.53147088361	658691.996008	4835.04141887	43	6.62244128886	651843.992965	4780.95701297	857	619	136	136	151	158	141	878	0
DLR00014475	4	6	YPL071C	UD20-36_5h_3x	SD/MSG -ARG -HIS -LYS +Canavanine +clonNAT +G418 +Thialysine	cSGA_v2_r3	13	11	5.05858452956	8437.4660717	30.2381615113	254	5.34734893909	576431.995102	4508.02484839	43	6.41565095073	569282.992378	4511.93785699	997	629	136	136	149	157	139	1053	0
DLR00014475	4	7	YPL181W	UD20-36_5h_3x	SD/MSG -ARG -HIS -LYS +Canavanine +clonNAT +G418 +Thialysine	cSGA_v2_r3	13	11	5.73794038899	10275.8016013	48.3311875282	254	5.84302387334	766156.998916	4450.43498593	43	6.96936073249	761109.994976	3279.18828528	1134	626	136	136	157	163	143	1011	0
DLR00014475	4	8	YPL070W	UD20-36_5h_3x	SD/MSG -ARG -HIS -LYS +Canavanine +clonNAT +G418 +Thialysine	cSGA_v2_r3	13	11	4.76194564099	7371.73485626	39.222077083	254	5.14540899067	518225.994173	4730.34428871	43	6.18044399991	511003.992172	5036.33837936	1274	625	136	136	150	157	139	1190	0
DLR00014475	4	9	YPL180W	UD20-36_5h_3x	SD/MSG -ARG -HIS -LYS +Canavanine +clonNAT +G418 +Thialysine	cSGA_v2_r3	13	11	4.05251457691	4249.60523786	22.9525478704	254	4.65846457864	304012.995886	3817.9049986	43	5.56856332265	292189.99379	2817.415756	1411	618	136	136	148	156	138	1166	0
DLR00014475	4	10	YPL069C	UD20-36_5h_3x	SD/MSG -ARG -HIS -LYS +Canavanine +clonNAT +G418 +Thialysine	cSGA_v2_r3	13	11	2.25034727719	765.858027946	7.36470883982	254	6.06619778575	64034.1	3275.499587	43	3.7425435681	43788.1445272	517.672089869	1543	633	136	136	138	148	133	223	0
DLR00014475	4	11	YPL179W	UD20-36_5h_3x	SD/MSG -ARG -HIS -LYS +Canavanine +clonNAT +G418 +Thialysine	cSGA_v2_r3	13	11	4.63329573238	7827.11740793	35.3126917949	254	4.99965346399	535128.994604	5126.2285687	43	6.03492808309	532250.992993	5144.71047216	1679	626	136	136	147	155	137	1529	0
DLR00014475	4	12	YPL068C	UD20-36_5h_3x	SD/MSG -ARG -HIS -LYS +Canavanine +clonNAT +G418 +Thialysine	cSGA_v2_r3	13	11	4.50250206317	7225.3783035	39.3291030258	254	4.75032107549	463626.995895	5049.2167233	43	5.76559222924	458995.994508	4792.72642522	1817	621	136	136	141	150	133	1330	0
DLR00014475	4	13	YPL178W	UD20-36_5h_3x	SD/MSG -ARG -HIS -LYS +Canavanine +clonNAT +G418 +Thialysine	cSGA_v2_r3	13	11	2.12731648725	2335.67351399	21.9036345171	254	3.04757805078	104131.999685	6204.12021574	43	3.0650402126	89843.9945323	1617.46573632	1947	619	136	136	114	128	117	221	0
DLR00014475	4	14	YPL067C	UD20-36_5h_3x	SD/MSG -ARG -HIS -LYS +Canavanine +clonNAT +G418 +Thialysine	cSGA_v2_r3	13	11	5.13056373648	9547.62359249	35.2631782105	254	5.45103253378	689917.996045	4291.41378148	43	6.51672858993	684358.993399	4428.35518113	2090	622	136	136	152	159	138	925	0
DLR00014475	4	15	YPL177C	UD20-36_5h_3x	SD/MSG -ARG -HIS -LYS +Canavanine +clonNAT +G418 +Thialysine	cSGA_v2_r3	13	11	4.8996951487	8468.80308475	44.1257724737	254	5.14656138356	532971.995086	4460.21468147	43	6.22761697731	514491.513677	2885.44538582	2225	625	136	136	141	150	132	884	0
DLR00014475	4	16	YPL066W	UD20-36_5h_3x	SD/MSG -ARG -HIS -LYS +Canavanine +clonNAT +G418 +Thialysine	cSGA_v2_r3	13	11	4.95903211674	8391.33728116	38.8232101315	254	5.33334532698	550496.996263	4121.7820501	43	6.38525701669	545274.993011	3678.55762658	2362	627	136	136	145	153	134	1081	0
DLR00014475	4	17	YPL176C	UD20-36_5h_3x	SD/MSG -ARG -HIS -LYS +Canavanine +clonNAT +G418 +Thialysine	cSGA_v2_r3	13	11	5.23974143746	8654.84811217	27.9578320449	254	5.538023848	596010.998257	4235.4676383	43	6.60130035433	588899.994414	3257.98470867	2496	624	136	136	148	155	136	896	0
DLR00014475	4	18	YPL064C	UD20-36_5h_3x	SD/MSG -ARG -HIS -LYS +Canavanine +clonNAT +G418 +Thialysine	cSGA_v2_r3	13	11	5.33061149432	9351.98953524	41.2637423726	254	5.59050981657	658970.997422	4827.6218924	43	6.67132485042	652706.993483	4148.32748268	2634	630	136	136	149	156	138	953	0
DLR00014475	4	19	YPL174C	UD20-36_5h_3x	SD/MSG -ARG -HIS -LYS +Canavanine +clonNAT +G418 +Thialysine	cSGA_v2_r3	13	11	4.71033938973	6971.94513296	32.9985781897	254	5.07780447911	439027.99664	3935.92750063	43	6.10453709285	431431.993397	2630.44420955	2770	625	136	136	140	149	134	1158	0
DLR00014475	4	20	YPL062W	UD20-36_5h_3x	SD/MSG -ARG -HIS -LYS +Canavanine +clonNAT +G418 +Thialysine	cSGA_v2_r3	13	11	3.75620174783	4707.12954461	27.9504703491	254	3.95979393352	258330.999825	5672.88954429	43	4.87761529684	234748.393787	2524.11426761	2909	626	136	136	127	138	126	1000	0
DLR00014475	4	21	YPL172C	UD20-36_5h_3x	SD/MSG -ARG -HIS -LYS +Canavanine +clonNAT +G418 +Thialysine	cSGA_v2_r3	13	11	5.00808006906	8541.44788113	24.626554927	254	5.29761454604	576356.996617	3344.41990352	43	6.38701700978	563085.525988	1746.10347176	3045	625	136	136	142	151	137	1024	0
DLR00014475	4	22	YPL061W	UD20-36_5h_3x	SD/MSG -ARG -HIS -LYS +Canavanine +clonNAT +G418 +Thialysine	cSGA_v2_r3	13	11	3.32732490726	3695.4029827	30.4229057045	254	3.65443488611	217594.999148	5402.8363344	43	4.40465461105	204023.99783	4077.61192549	3175	628	136	136	123	134	124	861	0
DLR00014475	4	23	YPL171C	UD20-36_5h_3x	SD/MSG -ARG -HIS -LYS +Canavanine +clonNAT +G418 +Thialysine	cSGA_v2_r3	13	11	5.41400307582	10245.2829508	93.9763408853	254	5.56395002809	825306.255214	7128.35086736	43	6.57988634523	845917.990889	10517.917139	3315	622	136	136	147	153	136	612	0
DLR00014475	4	24	YOR202W	UD20-36_5h_3x	SD/MSG -ARG -HIS -LYS +Canavanine +clonNAT +G418 +Thialysine	cSGA_v2_r3	13	11	4.93579826382	11134.3727747	157.740848713	254	5.08954020882	943131.991249	17607.7542625	43	6.17041997827	938331.992019	20064.7680885	3454	626	136	136	145	150	132	336	0
DLR00014475	5	1	YOR202W	UD20-36_5h_3x	SD/MSG -ARG -HIS -LYS +Canavanine +clonNAT +G418 +Thialysine	cSGA_v2_r3	13	11	4.80096302491	10528.0688133	139.513326338	254	5.05401112192	831464.991563	14521.2444637	43	6.13331964377	827183.992038	16524.0476125	322	767	136	136	150	156	139	687	0
DLR00014475	5	2	YOR234C	UD20-36_5h_3x	SD/MSG -ARG -HIS -LYS +Canavanine +clonNAT +G418 +Thialysine	cSGA_v2_r3	13	11	4.81744151879	8500.84539143	67.2461983729	254	5.01791889365	626593.992244	8834.92043265	43	6.07835249844	619214.991726	9652.11261622	452	763	136	136	147	154	137	856	6
DLR00014475	5	3	YOR348C	UD20-36_5h_3x	SD/MSG -ARG -HIS -LYS +Canavanine +clonNAT +G418 +Thialysine	cSGA_v2_r3	13	11	5.08791153135	8952.49123982	41.492572193	254	5.41417898919	645468.995426	5224.13976566	43	6.48870651488	638248.992501	4983.81409726	589	762	136	136	151	158	141	865	0
DLR00014475	5	4	YOR233W	UD20-36_5h_3x	SD/MSG -ARG -HIS -LYS +Canavanine +clonNAT +G418 +Thialysine	cSGA_v2_r3	13	11	4.89477252708	8092.94196171	31.4236610172	254	5.21036738564	557590.993893	5323.20491838	43	6.32356387901	534123.056613	3554.77228024	721	763	136	136	148	156	140	1216	0
DLR00014475	5	5	YOR347C	UD20-36_5h_3x	SD/MSG -ARG -HIS -LYS +Canavanine +clonNAT +G418 +Thialysine	cSGA_v2_r3	13	11	5.3070225528	10050.4787702	39.6613126047	254	5.57669397617	704756.996153	5204.09814913	43	6.6803721004	699421.992847	4962.19412226	865	760	136	136	151	158	141	947	0
DLR00014475	5	6	YOR231W	UD20-36_5h_3x	SD/MSG -ARG -HIS -LYS +Canavanine +clonNAT +G418 +Thialysine	cSGA_v2_r3	13	11	4.96745406836	8143.50355513	37.2058079769	254	5.34568218794	559283.994979	4912.23494686	43	6.47450741285	536614.11664	3263.62635513	998	759	136	136	149	157	140	1132	0
DLR00014475	5	7	YOR346W	UD20-36_5h_3x	SD/MSG -ARG -HIS -LYS +Canavanine +clonNAT +G418 +Thialysine	cSGA_v2_r3	13	11	5.50519299552	10382.1835083	40.8843577433	254	5.72252647914	729682.997628	5133.74232487	43	6.88586146621	712599.770515	3077.98506641	1137	760	136	136	152	159	140	1037	0
DLR00014475	5	8	YOR230W	UD20-36_5h_3x	SD/MSG -ARG -HIS -LYS +Canavanine +clonNAT +G418 +Thialysine	cSGA_v2_r3	13	11	5.22379180488	8904.00209547	40.7454157033	254	5.54662497423	633152.996955	4153.59278724	43	6.62260846092	626404.993483	4035.10959723	1272	760	136	136	151	159	140	996	0
DLR00014475	5	9	YOR344C	UD20-36_5h_3x	SD/MSG -ARG -HIS -LYS +Canavanine +clonNAT +G418 +Thialysine	cSGA_v2_r3	13	11	4.64561707045	8601.17299182	52.6412533529	254	4.96821886569	569804.993387	6061.44462494	43	6.02544857978	569551.992608	6819.43998695	1408	759	136	136	146	155	137	1694	0
DLR00014475	5	10	YOR229W	UD20-36_5h_3x	SD/MSG -ARG -HIS -LYS +Canavanine +clonNAT +G418 +Thialysine	cSGA_v2_r3	13	11	5.02018321769	8641.78032084	38.9837306104	254	5.42227444554	628320.995859	4155.57012054	43	6.47970951001	623061.993147	4296.8384914	1540	756	136	136	153	159	140	1078	0
DLR00014475	5	11	YOR343C	UD20-36_5h_3x	SD/MSG -ARG -HIS -LYS +Canavanine +clonNAT +G418 +Thialysine	cSGA_v2_r3	13	11	4.89031874784	9137.31364866	40.8694768244	254	5.23987093146	623024.993887	5933.59957367	43	6.35745877034	601302.948863	4028.93076413	1682	759	136	136	147	155	137	1211	0
DLR00014475	5	12	YOR228C	UD20-36_5h_3x	SD/MSG -ARG -HIS -LYS +Canavanine +clonNAT +G418 +Thialysine	cSGA_v2_r3	13	11	5.215327605	9480.25273382	42.730527107	254	5.59551391563	680155.997734	4509.25828925	43	6.66954667443	676425.994219	3905.71730735	1816	759	136	136	151	158	138	1062	0
DLR00014475	5	13	YOR342C	UD20-36_5h_3x	SD/MSG -ARG -HIS -LYS +Canavanine +clonNAT +G418 +Thialysine	cSGA_v2_r3	13	11	5.41475447313	10847.701094	38.0217099423	254	5.70696356498	796083.997204	5145.84040402	43	6.79868733848	793407.993601	4532.94219607	1956	759	136	136	152	159	139	1074	0
DLR00014475	5	14	YOR227W	UD20-36_5h_3x	SD/MSG -ARG -HIS -LYS +Canavanine +clonNAT +G418 +Thialysine	cSGA_v2_r3	13	11	5.05572496019	8847.05536536	40.2741658418	254	5.46347750456	616828.996946	4305.7427736	43	6.53204544686	611962.993659	3881.23417955	2091	761	136	136	148	155	136	1025	0
DLR00014475	5	15	YOR339C	UD20-36_5h_3x	SD/MSG -ARG -HIS -LYS +Canavanine +clonNAT +G418 +Thialysine	cSGA_v2_r3	13	11	5.00151706011	9387.15621589	47.4025258402	254	5.34866618634	633259.994369	5884.00602934	43	6.47620078502	612876.95144	3934.60811377	2227	763	136	136	146	154	136	1364	0
DLR00014475	5	16	YOR226C	UD20-36_5h_3x	SD/MSG -ARG -HIS -LYS +Canavanine +clonNAT +G418 +Thialysine	cSGA_v2_r3	13	11	5.28584062804	9193.72319891	32.7136518466	254	5.58301895701	663621.996962	5011.56232521	43	6.65433256448	658148.993061	4609.482511	2361	762	136	136	150	157	138	953	0
DLR00014475	5	17	YOR338W	UD20-36_5h_3x	SD/MSG -ARG -HIS -LYS +Canavanine +clonNAT +G418 +Thialysine	cSGA_v2_r3	13	11	5.23784261863	9456.0379166	36.6265314107	254	5.57013677234	650033.997061	5305.73416668	43	6.70604475708	632650.049903	3044.33442408	2501	758	136	136	147	155	137	1098	0
DLR00014475	5	18	YOR225W	UD20-36_5h_3x	SD/MSG -ARG -HIS -LYS +Canavanine +clonNAT +G418 +Thialysine	cSGA_v2_r3	13	11	5.19284302916	9315.83812113	45.2989028358	254	5.48891869623	630123.996149	5848.89000906	43	6.63189016326	608115.157488	3799.19036424	2638	762	136	136	145	154	136	933	0
DLR00014475	5	19	YOR337W	UD20-36_5h_3x	SD/MSG -ARG -HIS -LYS +Canavanine +clonNAT +G418 +Thialysine	cSGA_v2_r3	13	11	5.26891882309	9521.97200725	40.7811018753	254	5.53745796788	651244.996789	5328.18943805	43	6.62630701802	645409.993007	4524.9214371	2771	759	136	136	146	154	137	1009	0
DLR00014475	5	20	YOR223W	UD20-36_5h_3x	SD/MSG -ARG -HIS -LYS +Canavanine +clonNAT +G418 +Thialysine	cSGA_v2_r3	13	11	5.5461412714	9668.56318591	51.5559565828	254	5.67978980765	724322.99734	5051.08085333	43	6.77609180877	716998.99336	4208.91209097	2904	760	136	136	151	159	141	844	0
DLR00014475	5	21	YOR334W	UD20-36_5h_3x	SD/MSG -ARG -HIS -LYS +Canavanine +clonNAT +G418 +Thialysine	cSGA_v2_r3	13	11	4.97393828648	8619.80057403	37.5746114058	254	5.26257846	607943.993541	6373.11976583	43	6.40409321142	581627.652022	4255.39581492	3047	763	136	136	145	153	138	1209	0
DLR00014475	5	22	YOR222W	UD20-36_5h_3x	SD/MSG -ARG -HIS -LYS +Canavanine +clonNAT +G418 +Thialysine	cSGA_v2_r3	13	11	5.30464976699	10524.5065682	60.6809356257	254	5.53403875903	802641.994129	6957.69650964	43	6.62639332528	799064.991607	7247.23446017	3176	762	136	136	147	154	139	1021	0
DLR00014475	5	23	YOR328W	UD20-36_5h_3x	SD/MSG -ARG -HIS -LYS +Canavanine +clonNAT +G418 +Thialysine	cSGA_v2_r3	13	11	5.19901143448	10524.887036	69.3790973885	254	5.32688123456	806127.992699	9415.7410532	43	6.40035694057	799223.991299	10446.2790759	3314	772	136	136	141	148	131	316	0
DLR00014475	5	24	YOR202W	UD20-36_5h_3x	SD/MSG -ARG -HIS -LYS +Canavanine +clonNAT +G418 +Thialysine	cSGA_v2_r3	13	11	5.2084493897	11999.0153995	178.987585328	254	5.32148203613	1058481.99087	18660.3655637	43	6.41095449334	1054106.99079	20807.1904293	3452	762	136	136	146	151	133	302	17
DLR00014475	6	1	YOR202W	UD20-36_5h_3x	SD/MSG -ARG -HIS -LYS +Canavanine +clonNAT +G418 +Thialysine	cSGA_v2_r3	13	11	4.94342271311	10917.9533922	124.262850245	254	5.13504397022	861179.991772	13916.0552823	43	6.21893942193	857237.9919	15957.565625	320	899	136	136	150	156	139	590	0
DLR00014475	6	2	YPL095C	UD20-36_5h_3x	SD/MSG -ARG -HIS -LYS +Canavanine +clonNAT +G418 +Thialysine	cSGA_v2_r3	13	11	4.97349410863	9546.28890094	58.9439262354	254	5.24862560612	741789.992341	9328.24832437	43	6.40603811815	704174.978365	6892.98095398	453	900	136	136	150	157	140	818	0
DLR00014475	6	3	YPL196W	UD20-36_5h_3x	SD/MSG -ARG -HIS -LYS +Canavanine +clonNAT +G418 +Thialysine	cSGA_v2_r3	13	11	4.79426755406	8887.06232855	48.329189971	254	5.14506754535	646889.993091	7261.06151563	43	6.21491567875	641980.991691	7749.01492392	590	898	136	136	150	157	141	1226	0
DLR00014475	6	4	YPL092W	UD20-36_5h_3x	SD/MSG -ARG -HIS -LYS +Canavanine +clonNAT +G418 +Thialysine	cSGA_v2_r3	13	11	4.98294314221	8272.1580427	29.7260087301	254	5.34957508674	600756.994728	5081.86856363	43	6.402031131	592994.992162	5217.83272755	729	901	136	136	152	159	143	1085	0
DLR00014475	6	5	YPL195W	UD20-36_5h_3x	SD/MSG -ARG -HIS -LYS +Canavanine +clonNAT +G418 +Thialysine	cSGA_v2_r3	13	11	5.1094832136	9085.89861269	44.146481183	254	5.47175097636	628714.99626	4030.92019456	43	6.55254799456	622868.993345	3903.58628469	858	898	136	136	150	158	141	1089	0
DLR00014475	6	6	YPL091W	UD20-36_5h_3x	SD/MSG -ARG -HIS -LYS +Canavanine +clonNAT +G418 +Thialysine	cSGA_v2_r3	13	11	4.80074675939	7951.05007533	38.7694361276	254	5.11249142078	530571.9935	5086.31539891	43	6.22420377003	504186.825736	3438.46070514	997	896	136	136	146	155	138	966	0
DLR00014475	6	7	YPL194W	UD20-36_5h_3x	SD/MSG -ARG -HIS -LYS +Canavanine +clonNAT +G418 +Thialysine	cSGA_v2_r3	13	11	5.43690860251	10117.6114725	50.9226016375	254	5.61733041885	723764.99601	5181.82096724	43	6.7054890623	719749.99256	5069.61920478	1132	898	136	136	151	159	141	1047	0
DLR00014475	6	8	YPL090C	UD20-36_5h_3x	SD/MSG -ARG -HIS -LYS +Canavanine +clonNAT +G418 +Thialysine	cSGA_v2_r3	13	11	4.32996423098	6487.85957779	37.6219840553	254	4.58793131469	365107.438794	4712.96162002	43	5.56352331494	356068.722242	3574.0696967	1276	893	136	136	136	146	131	993	0
DLR00014475	6	9	YPL192C	UD20-36_5h_3x	SD/MSG -ARG -HIS -LYS +Canavanine +clonNAT +G418 +Thialysine	cSGA_v2_r3	13	11	5.63632640294	10371.3196991	46.223830803	254	5.81018038509	764544.99834	4918.21375753	43	6.91762019192	760273.994207	4132.98148641	1406	895	136	136	154	160	141	986	0
DLR00014475	6	10	YPL089C	UD20-36_5h_3x	SD/MSG -ARG -HIS -LYS +Canavanine +clonNAT +G418 +Thialysine	cSGA_v2_r3	13	11	4.96771699346	8001.2615743	40.4094084349	254	5.39818252672	569624.996262	4548.87745729	43	6.49922530375	550440.876699	3013.92484685	1546	892	136	136	149	156	138	1045	0
DLR00014475	6	11	YPL191C	UD20-36_5h_3x	SD/MSG -ARG -HIS -LYS +Canavanine +clonNAT +G418 +Thialysine	cSGA_v2_r3	13	11	5.13074822699	9226.77713782	39.0841027426	254	5.52190877577	656709.9969	4763.37493259	43	6.59861153768	653820.99347	4406.74815594	1680	898	136	136	149	156	138	1186	0
DLR00014475	6	12	YPL088W	UD20-36_5h_3x	SD/MSG -ARG -HIS -LYS +Canavanine +clonNAT +G418 +Thialysine	cSGA_v2_r3	13	11	4.33439040444	6452.79579865	53.4299255222	254	4.72516989557	412365.994883	5775.67364254	43	5.72597772041	409167.993268	5536.88243974	1816	892	136	136	140	149	133	1287	0
DLR00014475	6	13	YPL189W	UD20-36_5h_3x	SD/MSG -ARG -HIS -LYS +Canavanine +clonNAT +G418 +Thialysine	cSGA_v2_r3	13	11	5.49222349921	10660.8819604	40.7719860721	254	5.74329356732	769108.997781	5647.90499027	43	6.89056479512	751692.57818	3325.74829034	1951	897	136	136	150	157	137	942	0
DLR00014475	6	14	YPL087W	UD20-36_5h_3x	SD/MSG -ARG -HIS -LYS +Canavanine +clonNAT +G418 +Thialysine	cSGA_v2_r3	13	11	4.66867980914	7726.68941105	53.4181431126	254	5.03781706976	503574.994364	5704.49605586	43	6.07299038474	500407.99212	5725.69625737	2089	901	136	136	142	150	133	1124	0
DLR00014475	6	15	YPL187W	UD20-36_5h_3x	SD/MSG -ARG -HIS -LYS +Canavanine +clonNAT +G418 +Thialysine	cSGA_v2_r3	13	11	5.23882991192	10345.4260367	58.7669500879	254	5.6011574917	729072.996669	5914.57783998	43	6.68818229222	726625.992977	5311.85639841	2224	896	136	136	148	156	137	1109	0
DLR00014475	6	16	YPL086C	UD20-36_5h_3x	SD/MSG -ARG -HIS -LYS +Canavanine +clonNAT +G418 +Thialysine	cSGA_v2_r3	13	11	3.69568016665	4348.82257537	24.5576792871	254	3.90270571553	197972.999489	5203.52714246	43	4.74149430986	181312.280724	1615.69893089	2366	900	136	136	118	131	119	573	0
DLR00014475	6	17	YPL186C	UD20-36_5h_3x	SD/MSG -ARG -HIS -LYS +Canavanine +clonNAT +G418 +Thialysine	cSGA_v2_r3	13	11	5.43350170281	9762.45768959	28.8378546318	254	5.69621298831	708309.997886	5287.47463202	43	6.84097375812	690779.240714	3115.25182462	2499	893	136	136	149	157	138	978	0
DLR00014475	6	18	YPL081W	UD20-36_5h_3x	SD/MSG -ARG -HIS -LYS +Canavanine +clonNAT +G418 +Thialysine	cSGA_v2_r3	13	11	5.05516150538	8664.49882632	47.5207092148	254	5.38825291311	581035.996057	5185.53759301	43	6.51804899625	562342.843098	3489.99634781	2637	897	136	136	143	152	135	1073	0
DLR00014475	6	19	YPL185W	UD20-36_5h_3x	SD/MSG -ARG -HIS -LYS +Canavanine +clonNAT +G418 +Thialysine	cSGA_v2_r3	13	11	5.52047937665	9732.26382651	41.1890538884	254	5.70688819855	704033.998001	5112.83775911	43	6.86583852255	686117.354551	2954.33646532	2769	899	136	136	149	157	139	891	0
DLR00014475	6	20	YPL080C	UD20-36_5h_3x	SD/MSG -ARG -HIS -LYS +Canavanine +clonNAT +G418 +Thialysine	cSGA_v2_r3	13	11	3.83834289248	4992.14594828	28.498537464	254	4.03810007577	272536.999831	4907.87562528	43	4.91894640351	266459.999613	3994.83934649	2907	897	136	136	126	138	126	1354	0
DLR00014475	6	21	YPL184C	UD20-36_5h_3x	SD/MSG -ARG -HIS -LYS +Canavanine +clonNAT +G418 +Thialysine	cSGA_v2_r3	13	11	5.33848221494	9764.15158197	38.2835179538	254	5.4865192968	715155.995058	5028.45285873	43	6.57783811918	709849.992189	4918.10771994	3040	897	136	136	147	155	139	1090	0
DLR00014475	6	22	YPL079W	UD20-36_5h_3x	SD/MSG -ARG -HIS -LYS +Canavanine +clonNAT +G418 +Thialysine	cSGA_v2_r3	13	11	3.70758584569	5194.39611158	45.0190779662	254	3.87535554754	309860.998703	6952.14087753	43	4.72953264183	302869.998162	6752.16179643	3181	897	136	136	125	137	125	1146	0
DLR00014475	6	23	YPL183W-A	UD20-36_5h_3x	SD/MSG -ARG -HIS -LYS +Canavanine +clonNAT +G418 +Thialysine	cSGA_v2_r3	13	11	4.70889277138	7807.80157745	38.5004853799	254	5.00087678317	567427.994369	5176.936722	43	6.04548599347	559509.993167	5401.25794795	3314	898	136	136	137	145	132	760	0
DLR00014475	6	24	YOR202W	UD20-36_5h_3x	SD/MSG -ARG -HIS -LYS +Canavanine +clonNAT +G418 +Thialysine	cSGA_v2_r3	13	11	4.88355763968	10824.5364293	153.742459811	254	5.08260824627	963421.991189	18521.5736863	43	6.1607975384	957498.99212	21181.5311726	3454	898	136	136	144	150	132	423	0
DLR00014475	7	1	YOR202W	UD20-36_5h_3x	SD/MSG -ARG -HIS -LYS +Canavanine +clonNAT +G418 +Thialysine	cSGA_v2_r3	13	11	5.03186328065	11302.8445066	118.502149428	254	5.18346395677	907299.991396	15286.2330831	43	6.27062041286	903688.991416	17307.6975197	320	1035	136	136	150	156	140	608	0
DLR00014475	7	2	YOR252W	UD20-36_5h_3x	SD/MSG -ARG -HIS -LYS +Canavanine +clonNAT +G418 +Thialysine	cSGA_v2_r3	13	11	4.44618785099	7636.64793776	63.6427661165	254	4.71230612317	570004.99222	10435.8166087	43	5.85563105367	524138.649221	7674.89892323	459	1046	136	136	145	153	137	954	0
DLR00014475	7	3	YOR360C	UD20-36_5h_3x	SD/MSG -ARG -HIS -LYS +Canavanine +clonNAT +G418 +Thialysine	cSGA_v2_r3	13	11	3.39033762069	2659.97495716	20.4081330783	254	4.13311971917	195813.709183	4639.12601635	43	4.82086858433	187654.997298	3349.05404053	592	1042	136	136	146	154	139	800	0
DLR00014475	7	4	YOR251C	UD20-36_5h_3x	SD/MSG -ARG -HIS -LYS +Canavanine +clonNAT +G418 +Thialysine	cSGA_v2_r3	13	11	4.49666077661	7582.84991798	34.2288188613	254	4.69608839021	466819.720812	4264.29586965	43	5.71835243926	458064.987253	3806.4837173	726	1035	136	136	142	151	136	1261	0
DLR00014475	7	5	YOR359W	UD20-36_5h_3x	SD/MSG -ARG -HIS -LYS +Canavanine +clonNAT +G418 +Thialysine	cSGA_v2_r3	13	11	4.78758336792	7799.75137164	30.6316007761	254	4.99331302043	513631.994384	4184.1906056	43	6.03839908282	506438.992941	4050.23162361	862	1031	136	136	145	154	138	1218	0
DLR00014475	7	6	YOR247W	UD20-36_5h_3x	SD/MSG -ARG -HIS -LYS +Canavanine +clonNAT +G418 +Thialysine	cSGA_v2_r3	13	11	4.91506199622	8230.43296107	38.4403348968	254	5.2483921813	600736.993482	5160.31293979	43	6.35946538592	574639.433065	3658.1571847	998	1038	136	136	152	160	142	967	0
DLR00014475	7	7	YOR358W	UD20-36_5h_3x	SD/MSG -ARG -HIS -LYS +Canavanine +clonNAT +G418 +Thialysine	cSGA_v2_r3	13	11	4.52961822516	6297.08695786	33.9349045234	254	5.01649885846	425451.996525	2922.53356595	43	6.01866520585	416091.994587	2136.71971356	1134	1037	136	136	146	155	140	1256	0
DLR00014475	7	8	YOR246C	UD20-36_5h_3x	SD/MSG -ARG -HIS -LYS +Canavanine +clonNAT +G418 +Thialysine	cSGA_v2_r3	13	11	5.02364333993	8938.23892919	45.0864234486	254	5.35834466524	622355.994777	5582.22197277	43	6.47149848617	599593.742767	3666.70035339	1265	1035	136	136	148	156	138	1000	0
DLR00014475	7	9	YOR357C	UD20-36_5h_3x	SD/MSG -ARG -HIS -LYS +Canavanine +clonNAT +G418 +Thialysine	cSGA_v2_r3	13	11	5.25015220625	10617.7238486	33.7778387523	254	5.53712394245	746305.995598	5481.98075802	43	6.61836059504	745251.992538	5296.53800468	1407	1033	136	136	149	157	138	1175	0
DLR00014475	7	10	YOR245C	UD20-36_5h_3x	SD/MSG -ARG -HIS -LYS +Canavanine +clonNAT +G418 +Thialysine	cSGA_v2_r3	13	11	5.21810884193	9371.81905644	30.2948115252	254	5.56023099384	660134.996771	5052.338904	43	6.63935251315	656882.992925	4457.64424322	1541	1030	136	136	149	156	138	1157	0
DLR00014475	7	11	YOR356W	UD20-36_5h_3x	SD/MSG -ARG -HIS -LYS +Canavanine +clonNAT +G418 +Thialysine	cSGA_v2_r3	13	11	5.34984164771	10029.6210822	45.566972971	254	5.68068530156	706203.99831	5192.1815079	43	6.77197798836	703122.994369	4058.21566953	1685	1033	136	136	149	156	137	991	0
DLR00014475	7	12	YOR243C	UD20-36_5h_3x	SD/MSG -ARG -HIS -LYS +Canavanine +clonNAT +G418 +Thialysine	cSGA_v2_r3	13	11	5.08329084153	9453.7677013	53.3149696859	254	5.40182975245	644772.995144	5588.91146854	43	6.4764656538	641968.992144	5383.95842978	1818	1036	136	136	145	153	135	1132	0
DLR00014475	7	13	YOR355W	UD20-36_5h_3x	SD/MSG -ARG -HIS -LYS +Canavanine +clonNAT +G418 +Thialysine	cSGA_v2_r3	13	11	4.89016939528	8863.57068508	38.0474510512	254	5.15823906426	558662.994365	5336.29872567	43	6.26710449673	541902.386815	3327.16029578	1953	1034	136	136	140	149	132	1281	0
DLR00014475	7	14	YOR242C	UD20-36_5h_3x	SD/MSG -ARG -HIS -LYS +Canavanine +clonNAT +G418 +Thialysine	cSGA_v2_r3	13	11	5.00343671046	9128.14250038	50.0775278066	254	5.39358785408	633292.995527	4812.81519946	43	6.46891419565	629756.992764	4680.73814677	2085	1035	136	136	146	154	136	1138	0
DLR00014475	7	15	YOR354C	UD20-36_5h_3x	SD/MSG -ARG -HIS -LYS +Canavanine +clonNAT +G418 +Thialysine	cSGA_v2_r3	13	11	4.98369603304	8625.75278455	73.8966787245	254	5.38494443183	551626.997777	3604.43303635	43	6.4504137479	547057.994691	2929.93587355	2225	1035	136	136	140	149	133	952	0
DLR00014475	7	16	YOR239W	UD20-36_5h_3x	SD/MSG -ARG -HIS -LYS +Canavanine +clonNAT +G418 +Thialysine	cSGA_v2_r3	13	11	5.24234560365	9167.68145321	48.8476357208	254	5.59444597702	664624.99727	5036.61576311	43	6.72729220649	645027.518725	3098.24307938	2361	1038	136	136	148	156	137	858	0
DLR00014475	7	17	YOR352W	UD20-36_5h_3x	SD/MSG -ARG -HIS -LYS +Canavanine +clonNAT +G418 +Thialysine	cSGA_v2_r3	13	11	5.20653699307	8922.69989374	41.2873037648	254	5.55724575354	621520.997574	4603.85542758	43	6.68591466991	603545.50499	3011.53456218	2503	1040	136	136	145	153	135	850	0
DLR00014475	7	18	YOR238W	UD20-36_5h_3x	SD/MSG -ARG -HIS -LYS +Canavanine +clonNAT +G418 +Thialysine	cSGA_v2_r3	13	11	5.35817289266	9599.82371787	39.135196243	254	5.64664298314	671221.997692	4935.97774684	43	6.80232282257	652934.233675	3120.980348	2634	1035	136	136	145	154	136	877	0
DLR00014475	7	19	YOR351C	UD20-36_5h_3x	SD/MSG -ARG -HIS -LYS +Canavanine +clonNAT +G418 +Thialysine	cSGA_v2_r3	13	11	5.25369615614	9605.90804263	42.4760312447	254	5.54198816467	659089.996322	5201.05251127	43	6.69708836399	638352.419609	3345.32438275	2770	1033	136	136	144	152	136	903	0
DLR00014475	7	20	YOR237W	UD20-36_5h_3x	SD/MSG -ARG -HIS -LYS +Canavanine +clonNAT +G418 +Thialysine	cSGA_v2_r3	13	11	5.21027726981	9667.70765287	42.0294924306	254	5.53190109557	693671.995976	5494.50924823	43	6.62880793079	688141.992812	5304.30026155	2906	1034	136	136	146	155	138	941	0
DLR00014475	7	21	YOR350C	UD20-36_5h_3x	SD/MSG -ARG -HIS -LYS +Canavanine +clonNAT +G418 +Thialysine	cSGA_v2_r3	13	11	4.94038370386	8958.05652202	40.8878940352	254	5.27519678347	590410.996808	3219.99820043	43	6.37378095868	579321.096314	2046.69113065	3043	1032	136	136	139	149	136	1062	0
DLR00014475	7	22	YOR235W	UD20-36_5h_3x	SD/MSG -ARG -HIS -LYS +Canavanine +clonNAT +G418 +Thialysine	cSGA_v2_r3	13	11	4.26031784417	6688.87867841	46.5729126138	254	4.3057751902	375638.999032	5804.53971268	43	5.27312015316	368335.998799	5588.59344262	3175	1034	136	136	123	134	123	615	0
DLR00014475	7	23	YOR349W	UD20-36_5h_3x	SD/MSG -ARG -HIS -LYS +Canavanine +clonNAT +G418 +Thialysine	cSGA_v2_r3	13	11	5.02552657414	9608.11242892	67.1324562607	254	5.25531104179	781412.992067	10222.1459609	43	6.41147385869	740142.55698	7647.87657983	3318	1034	136	136	143	150	134	748	0
DLR00014475	7	24	YOR202W	UD20-36_5h_3x	SD/MSG -ARG -HIS -LYS +Canavanine +clonNAT +G418 +Thialysine	cSGA_v2_r3	13	11	5.27032508756	10747.5071608	176.609524853	254	5.35796984977	995172.990876	17033.127224	43	6.53155040486	933678.174786	13550.4351171	3453	1034	136	136	146	152	133	402	0
DLR00014475	8	1	YOR202W	UD20-36_5h_3x	SD/MSG -ARG -HIS -LYS +Canavanine +clonNAT +G418 +Thialysine	cSGA_v2_r3	13	11	5.07627678239	11362.4850939	138.030841706	254	5.24651612686	896961.991449	14314.4419967	43	6.33172995561	894427.991056	16187.216931	315	1172	136	136	150	156	139	675	4
DLR00014475	8	2	YPL108W	UD20-36_5h_3x	SD/MSG -ARG -HIS -LYS +Canavanine +clonNAT +G418 +Thialysine	cSGA_v2_r3	13	11	4.86959001892	9130.30887315	71.9952475969	254	5.11859372185	692905.9919	9791.8797666	43	6.19540699895	687009.991241	10740.7200012	451	1170	136	136	148	155	139	1030	0
DLR00014475	8	3	YPL208W	UD20-36_5h_3x	SD/MSG -ARG -HIS -LYS +Canavanine +clonNAT +G418 +Thialysine	cSGA_v2_r3	13	11	5.3945374192	10125.58861	66.9029981527	254	5.54777255746	791865.994276	7329.55699527	43	6.63537253377	786637.991365	7394.957704	586	1170	136	136	155	161	144	1019	0
DLR00014475	8	4	YPL107W	UD20-36_5h_3x	SD/MSG -ARG -HIS -LYS +Canavanine +clonNAT +G418 +Thialysine	cSGA_v2_r3	13	11	4.74184940037	7229.66826779	40.1477956352	254	5.02963074156	525166.993647	5228.1293923	43	6.06373352921	514054.992166	5263.85476208	725	1168	136	136	150	157	141	883	0
DLR00014475	8	5	YPL207W	UD20-36_5h_3x	SD/MSG -ARG -HIS -LYS +Canavanine +clonNAT +G418 +Thialysine	cSGA_v2_r3	13	11	5.32600076067	10427.3671435	41.8286247614	254	5.57404120592	776519.995186	5179.62715143	43	6.65569027493	771134.992542	5325.79352767	861	1171	136	136	154	162	144	942	0
DLR00014475	8	6	YPL106C	UD20-36_5h_3x	SD/MSG -ARG -HIS -LYS +Canavanine +clonNAT +G418 +Thialysine	cSGA_v2_r3	13	11	1.99865343861	1089.77131459	33.4931851238	254	6.34196993301	57036.6	3620.89644604	43	2.7430625206	41353.9950486	676.281581261	996	1185	136	136	113	128	120	383	0
DLR00014475	8	7	YPL206C	UD20-36_5h_3x	SD/MSG -ARG -HIS -LYS +Canavanine +clonNAT +G418 +Thialysine	cSGA_v2_r3	13	11	5.28868498897	10761.9723022	37.6744172827	254	5.59212069075	784410.995431	5771.47538804	43	6.67608298725	781707.99242	5616.36114097	1127	1172	136	136	153	160	142	1153	0
DLR00014475	8	8	YPL105C	UD20-36_5h_3x	SD/MSG -ARG -HIS -LYS +Canavanine +clonNAT +G418 +Thialysine	cSGA_v2_r3	13	11	5.04797556815	9010.45840543	32.942945445	254	5.36839340028	652724.994403	6105.09813013	43	6.49165501113	628687.376188	3951.00059109	1265	1170	136	136	150	158	140	1085	0
DLR00014475	8	9	YPL205C	UD20-36_5h_3x	SD/MSG -ARG -HIS -LYS +Canavanine +clonNAT +G418 +Thialysine	cSGA_v2_r3	13	11	0	11	10.1424181002	254	12	34451.1	1642.30985444	43	0	43	50.1156648294	1407	1177	136	136	-1	-1	-1	8	0
DLR00014475	8	10	YPL103C	UD20-36_5h_3x	SD/MSG -ARG -HIS -LYS +Canavanine +clonNAT +G418 +Thialysine	cSGA_v2_r3	13	11	5.01597936982	8869.41426882	42.2995193553	254	5.39594742774	646074.994763	6597.04833201	43	6.53230410344	621441.671889	4375.31802517	1545	1169	136	136	150	157	138	1164	0
DLR00014475	8	11	YPL203W	UD20-36_5h_3x	SD/MSG -ARG -HIS -LYS +Canavanine +clonNAT +G418 +Thialysine	cSGA_v2_r3	13	11	5.35527267912	10456.8732816	59.1994651425	254	5.69253102579	751873.9973	6148.65983021	43	6.84621933567	732563.04195	3822.84966889	1680	1170	136	136	149	156	137	971	0
DLR00014475	8	12	YPL102C	UD20-36_5h_3x	SD/MSG -ARG -HIS -LYS +Canavanine +clonNAT +G418 +Thialysine	cSGA_v2_r3	13	11	3.79341507297	4793.25490095	35.9231784222	254	3.9411117168	214084.999507	5219.05164597	43	4.74401792105	209736.999875	3045.23776394	1819	1174	136	136	118	130	118	588	0
DLR00014475	8	13	YPL202C	UD20-36_5h_3x	SD/MSG -ARG -HIS -LYS +Canavanine +clonNAT +G418 +Thialysine	cSGA_v2_r3	13	11	5.3364304417	10275.1750341	51.2481598062	254	5.66680644922	740925.997251	5381.68301956	43	6.75734270245	738031.993458	4715.50532715	1950	1168	136	136	149	156	137	1141	0
DLR00014475	8	14	YPL101W	UD20-36_5h_3x	SD/MSG -ARG -HIS -LYS +Canavanine +clonNAT +G418 +Thialysine	cSGA_v2_r3	13	11	3.59925334808	3806.59709206	20.1274337965	254	3.86795966668	180795.999504	4850.87545323	43	4.61053689274	173209.999757	2359.76946259	2089	1174	136	136	119	131	119	598	0
DLR00014475	8	15	YPL201C	UD20-36_5h_3x	SD/MSG -ARG -HIS -LYS +Canavanine +clonNAT +G418 +Thialysine	cSGA_v2_r3	13	11	5.30922697712	10053.9673342	37.4902663178	254	5.66709776464	732592.997448	5030.18750422	43	6.76294692601	729873.993641	4462.60880961	2222	1171	136	136	149	156	137	1054	0
DLR00014475	8	16	YPL100W	UD20-36_5h_3x	SD/MSG -ARG -HIS -LYS +Canavanine +clonNAT +G418 +Thialysine	cSGA_v2_r3	13	11	4.95319212457	7915.96617683	43.9975355387	254	5.3446836355	527216.9967	3952.38264007	43	6.44502531716	511669.67985	2673.86415492	2364	1171	136	136	141	150	133	1027	0
DLR00014475	8	17	YPL200W	UD20-36_5h_3x	SD/MSG -ARG -HIS -LYS +Canavanine +clonNAT +G418 +Thialysine	cSGA_v2_r3	13	11	5.32143054796	9742.68674663	47.019125054	254	5.69349779708	689610.998281	4937.48113783	43	6.79915187773	685817.994412	4240.6175086	2495	1173	136	136	145	154	135	981	0
DLR00014475	8	18	YPL099C	UD20-36_5h_3x	SD/MSG -ARG -HIS -LYS +Canavanine +clonNAT +G418 +Thialysine	cSGA_v2_r3	13	11	4.92288192788	7884.71847062	61.4043866463	254	5.28657048183	516832.995582	4582.10513529	43	6.35392229004	510748.992753	4707.65490941	2635	1175	136	136	138	148	132	1025	0
DLR00014475	8	19	YPL199C	UD20-36_5h_3x	SD/MSG -ARG -HIS -LYS +Canavanine +clonNAT +G418 +Thialysine	cSGA_v2_r3	13	11	5.48262735388	10236.2250351	49.7398513213	254	5.72605964723	743484.997552	5745.69548467	43	6.84544120804	738080.993644	5048.29096332	2769	1169	136	136	146	155	137	857	0
DLR00014475	8	20	YPL098C	UD20-36_5h_3x	SD/MSG -ARG -HIS -LYS +Canavanine +clonNAT +G418 +Thialysine	cSGA_v2_r3	13	11	4.61904409473	7025.37761172	28.6423961009	254	4.81771644519	405418.995485	3252.63536557	43	5.8501363206	397514.993664	2943.6574069	2908	1172	136	136	129	140	128	890	0
DLR00014475	8	21	YPL198W	UD20-36_5h_3x	SD/MSG -ARG -HIS -LYS +Canavanine +clonNAT +G418 +Thialysine	cSGA_v2_r3	13	11	5.31363594236	10042.2823109	34.9061171283	254	5.56689802387	740630.99548	5778.79001599	43	6.66267708929	734980.992318	5664.3385313	3038	1169	136	136	145	154	138	918	0
DLR00014475	8	22	YPL096W	UD20-36_5h_3x	SD/MSG -ARG -HIS -LYS +Canavanine +clonNAT +G418 +Thialysine	cSGA_v2_r3	13	11	4.72020464666	8073.39774189	42.0025797533	254	5.05519284801	596688.99281	6782.58922755	43	6.12263712799	588581.991784	7349.59158341	3178	1170	136	136	140	149	134	870	0
DLR00014475	8	23	YPL197C	UD20-36_5h_3x	SD/MSG -ARG -HIS -LYS +Canavanine +clonNAT +G418 +Thialysine	cSGA_v2_r3	13	11	5.17047476365	9483.13559009	73.7704378735	254	5.33961248876	776231.992281	9872.67705017	43	6.4157568012	769105.990824	10612.9800526	3315	1170	136	136	142	150	133	750	0
DLR00014475	8	24	YOR202W	UD20-36_5h_3x	SD/MSG -ARG -HIS -LYS +Canavanine +clonNAT +G418 +Thialysine	cSGA_v2_r3	13	11	4.96492952238	10552.8644109	136.345192882	254	5.22620228701	973920.990851	18093.4691218	43	6.30379079458	966254.991003	20056.6075525	3454	1169	136	136	144	150	132	520	0
DLR00014475	9	1	YOR202W	UD20-36_5h_3x	SD/MSG -ARG -HIS -LYS +Canavanine +clonNAT +G418 +Thialysine	cSGA_v2_r3	13	11	5.0095840776	10558.5116022	129.086365853	254	5.28526423425	844674.991722	12800.4395059	43	6.44665988155	800123.098692	10588.4379026	322	1304	136	136	151	157	140	655	0
DLR00014475	9	2	YOR271C	UD20-36_5h_3x	SD/MSG -ARG -HIS -LYS +Canavanine +clonNAT +G418 +Thialysine	cSGA_v2_r3	13	11	4.87095173937	8038.32822725	59.4178383798	254	5.14405377634	631240.992099	8649.1562349	43	6.2889573848	593646.709841	6351.76977379	457	1307	136	136	149	157	140	859	0
DLR00014475	9	3	YOR378W	UD20-36_5h_3x	SD/MSG -ARG -HIS -LYS +Canavanine +clonNAT +G418 +Thialysine	cSGA_v2_r3	13	11	4.97175443998	8467.46713121	55.0181053025	254	5.26831986019	651273.993529	6563.25345375	43	6.39937326597	623004.008901	4600.86273471	592	1309	136	136	152	159	142	1005	0
DLR00014475	9	4	YOR270C	UD20-36_5h_3x	SD/MSG -ARG -HIS -LYS +Canavanine +clonNAT +G418 +Thialysine	cSGA_v2_r3	13	11	3.65404948753	3847.26122684	22.08171099	254	4.11502012748	243824.999961	5036.22297577	43	5.02984230735	220561.598827	1908.21702465	725	1314	136	136	136	146	134	1152	0
DLR00014475	9	5	YOR377W	UD20-36_5h_3x	SD/MSG -ARG -HIS -LYS +Canavanine +clonNAT +G418 +Thialysine	cSGA_v2_r3	13	11	5.15317589404	9956.98221222	31.4674304663	254	5.46139255477	729554.994591	5148.66540488	43	6.53598999619	724007.992316	5346.05707277	865	1309	136	136	153	161	144	1048	0
DLR00014475	9	6	YOR269W	UD20-36_5h_3x	SD/MSG -ARG -HIS -LYS +Canavanine +clonNAT +G418 +Thialysine	cSGA_v2_r3	13	11	4.41797332653	5791.98651804	23.0539231854	254	4.92427540772	426374.994255	4961.24242692	43	5.92140217044	415130.992218	4370.64870074	994	1308	136	136	150	158	142	1165	0
DLR00014475	9	7	YOR376W	UD20-36_5h_3x	SD/MSG -ARG -HIS -LYS +Canavanine +clonNAT +G418 +Thialysine	cSGA_v2_r3	13	11	5.30130987246	10466.2811938	54.7309772825	254	5.56721954222	743518.99574	5710.60519512	43	6.65347131845	741624.992444	5527.93312945	1138	1313	136	136	150	158	140	1208	0
DLR00014475	9	8	YOR268C	UD20-36_5h_3x	SD/MSG -ARG -HIS -LYS +Canavanine +clonNAT +G418 +Thialysine	cSGA_v2_r3	13	11	4.70791878019	7667.99435134	56.3619430923	254	5.01961444851	505164.994497	5498.34346382	43	6.05994976674	499291.992411	5314.43369588	1276	1318	136	136	143	152	135	1067	0
DLR00014475	9	9	YOR375C	UD20-36_5h_3x	SD/MSG -ARG -HIS -LYS +Canavanine +clonNAT +G418 +Thialysine	cSGA_v2_r3	13	11	5.02621062695	9596.78897692	41.8612535845	254	5.34962829453	663117.994871	5555.68618327	43	6.41858360481	661241.992184	5591.26819298	1411	1307	136	136	147	154	137	1196	0
DLR00014475	9	10	YOR267C	UD20-36_5h_3x	SD/MSG -ARG -HIS -LYS +Canavanine +clonNAT +G418 +Thialysine	cSGA_v2_r3	13	11	4.80463331873	7898.97505611	68.4362736386	254	5.19641490055	544464.994423	5416.59383676	43	6.24378730193	539909.99204	5948.94521634	1545	1309	136	136	145	153	136	1072	0
DLR00014475	9	11	YOR374W	UD20-36_5h_3x	SD/MSG -ARG -HIS -LYS +Canavanine +clonNAT +G418 +Thialysine	cSGA_v2_r3	13	11	5.0879649712	9125.49189177	54.8230679712	254	5.48958500935	634608.996355	5166.04292607	43	6.62288664702	617817.067935	3592.35501378	1678	1307	136	136	146	153	136	1234	0
DLR00014475	9	12	YOR266W	UD20-36_5h_3x	SD/MSG -ARG -HIS -LYS +Canavanine +clonNAT +G418 +Thialysine	cSGA_v2_r3	13	11	5.23670833126	9271.31695996	43.9960171066	254	5.52936927321	658325.995795	5902.30755502	43	6.67468303157	635975.112857	3838.94265345	1814	1306	136	136	147	154	135	952	0
DLR00014475	9	13	YOR371C	UD20-36_5h_3x	SD/MSG -ARG -HIS -LYS +Canavanine +clonNAT +G418 +Thialysine	cSGA_v2_r3	13	11	5.32083373348	10254.6589344	49.8457377851	254	5.67146125975	722554.997051	5830.8226559	43	6.8274378235	703969.743378	3672.22290901	1954	1308	136	136	146	154	135	1010	0
DLR00014475	9	14	YOR265W	UD20-36_5h_3x	SD/MSG -ARG -HIS -LYS +Canavanine +clonNAT +G418 +Thialysine	cSGA_v2_r3	13	11	5.17928504216	9296.55445004	64.1947663082	254	5.58724922823	650484.998157	4363.68730271	43	6.67400691594	646488.99465	3781.10434733	2090	1308	136	136	145	153	134	962	0
DLR00014475	9	15	YOR368W	UD20-36_5h_3x	SD/MSG -ARG -HIS -LYS +Canavanine +clonNAT +G418 +Thialysine	cSGA_v2_r3	13	11	5.11203325614	9192.7726933	56.2563103076	254	5.4519170554	613885.996481	4741.30150889	43	6.57259289209	598027.524386	3311.63990871	2225	1307	136	136	141	149	131	1042	0
DLR00014475	9	16	YOR264W	UD20-36_5h_3x	SD/MSG -ARG -HIS -LYS +Canavanine +clonNAT +G418 +Thialysine	cSGA_v2_r3	13	11	5.41845558065	9540.52103606	44.1029477605	254	5.7757360816	683942.088998	4809.16881426	43	6.85777722472	686650.995037	4094.79414393	2362	1306	136	136	146	154	135	878	0
DLR00014475	9	17	YOR367W	UD20-36_5h_3x	SD/MSG -ARG -HIS -LYS +Canavanine +clonNAT +G418 +Thialysine	cSGA_v2_r3	13	11	5.3452904918	10073.1355805	53.5307956801	254	5.65977979079	697211.997734	5381.66563835	43	6.76803482222	693853.994113	4731.68915062	2497	1308	136	136	143	151	134	970	0
DLR00014475	9	18	YOR263C	UD20-36_5h_3x	SD/MSG -ARG -HIS -LYS +Canavanine +clonNAT +G418 +Thialysine	cSGA_v2_r3	13	11	5.02570641469	8775.10168584	51.5223014842	254	5.41422141161	603481.995631	5206.52616379	43	6.56360976604	583840.587524	3635.60538339	2634	1306	136	136	141	150	134	1125	0
DLR00014475	9	19	YOR365C	UD20-36_5h_3x	SD/MSG -ARG -HIS -LYS +Canavanine +clonNAT +G418 +Thialysine	cSGA_v2_r3	13	11	5.16586877155	9677.47142861	54.5328457214	254	5.45879283871	649577.995487	5777.23117142	43	6.61692114058	626429.213525	3797.45449814	2770	1310	136	136	140	149	133	890	0
DLR00014475	9	20	YOR255W	UD20-36_5h_3x	SD/MSG -ARG -HIS -LYS +Canavanine +clonNAT +G418 +Thialysine	cSGA_v2_r3	13	11	5.15686777555	9416.5151773	36.6567800644	254	5.49377310629	669922.996029	4792.23490474	43	6.58894880667	663936.992878	4567.22800925	2906	1308	136	136	143	152	136	915	0
DLR00014475	9	21	YOR364W	UD20-36_5h_3x	SD/MSG -ARG -HIS -LYS +Canavanine +clonNAT +G418 +Thialysine	cSGA_v2_r3	13	11	4.89543453232	8780.21170516	40.4161791318	254	5.27506338214	638427.993394	6165.21899091	43	6.41214547754	612957.324231	4237.4894149	3044	1302	136	136	142	151	136	1119	0
DLR00014475	9	22	YOR253W	UD20-36_5h_3x	SD/MSG -ARG -HIS -LYS +Canavanine +clonNAT +G418 +Thialysine	cSGA_v2_r3	13	11	4.44922782122	6694.05730622	41.2933503346	254	4.79150899998	486035.991734	8334.00131111	43	5.82044643699	476056.991703	8810.76856374	3178	1310	136	136	136	146	132	887	0
DLR00014475	9	23	YOR363C	UD20-36_5h_3x	SD/MSG -ARG -HIS -LYS +Canavanine +clonNAT +G418 +Thialysine	cSGA_v2_r3	13	11	5.49007365736	10414.1953235	80.6586557741	254	5.66987039967	861655.676835	7178.43115942	43	6.67452012941	886294.990527	11101.2449788	3319	1306	136	136	145	151	134	705	0
DLR00014475	9	24	YOR202W	UD20-36_5h_3x	SD/MSG -ARG -HIS -LYS +Canavanine +clonNAT +G418 +Thialysine	cSGA_v2_r3	13	11	5.21366463479	10973.7133387	171.508779576	254	5.28250458581	1037981.99066	19751.7428363	43	6.36436445537	1031866.99065	21871.4390893	3456	1308	136	136	144	150	131	489	0
DLR00014475	10	1	YOR202W	UD20-36_5h_3x	SD/MSG -ARG -HIS -LYS +Canavanine +clonNAT +G418 +Thialysine	cSGA_v2_r3	13	11	5.12825798873	10975.9035847	152.791986521	254	5.30966660729	905625.991576	14531.6632667	43	6.47756940281	856760.003514	12079.1023432	320	1440	136	136	151	157	140	617	0
DLR00014475	10	2	YPL121C	UD20-36_5h_3x	SD/MSG -ARG -HIS -LYS +Canavanine +clonNAT +G418 +Thialysine	cSGA_v2_r3	13	11	4.83915372443	8539.36680176	67.3907602826	254	5.15900624011	669467.992134	9197.0677543	43	6.30970906707	631945.737393	6768.66281271	455	1445	136	136	149	156	139	961	0
DLR00014475	10	3	YPL225W	UD20-36_5h_3x	SD/MSG -ARG -HIS -LYS +Canavanine +clonNAT +G418 +Thialysine	cSGA_v2_r3	13	11	4.83030028382	7954.19993789	55.1434463625	254	5.04503086974	593999.992775	7055.09101809	43	6.10673113802	586261.991766	7506.68743742	593	1442	136	136	148	156	140	1143	0
DLR00014475	10	4	YPL120W	UD20-36_5h_3x	SD/MSG -ARG -HIS -LYS +Canavanine +clonNAT +G418 +Thialysine	cSGA_v2_r3	13	11	4.19183840333	5798.71880802	48.7858988318	254	4.51178758879	368037.998963	4642.70986165	43	5.4877423418	360936.997576	2847.43926638	731	1440	136	136	139	149	136	1457	0
DLR00014475	10	5	YPL224C	UD20-36_5h_3x	SD/MSG -ARG -HIS -LYS +Canavanine +clonNAT +G418 +Thialysine	cSGA_v2_r3	13	11	4.4581585216	7614.82983915	31.9083274011	254	4.8111709167	488868.503404	4477.1885959	43	5.78921101822	500530.994489	5980.39633891	860	1441	136	136	144	153	139	1295	0
DLR00014475	10	6	YPL119C	UD20-36_5h_3x	SD/MSG -ARG -HIS -LYS +Canavanine +clonNAT +G418 +Thialysine	cSGA_v2_r3	13	11	4.74199492912	7417.65220948	38.2487549466	254	5.09356327293	524284.994409	5021.39218747	43	6.13383017118	514530.992338	4738.59598204	993	1440	136	136	148	156	140	1008	0
DLR00014475	10	7	YPL223C	UD20-36_5h_3x	SD/MSG -ARG -HIS -LYS +Canavanine +clonNAT +G418 +Thialysine	cSGA_v2_r3	13	11	5.49171756948	10369.4831891	33.6214172735	254	5.70258508155	764697.997044	5858.80992558	43	6.80293195091	759631.992982	5019.6473279	1135	1439	136	136	152	159	141	989	0
DLR00014475	10	8	YPL116W	UD20-36_5h_3x	SD/MSG -ARG -HIS -LYS +Canavanine +clonNAT +G418 +Thialysine	cSGA_v2_r3	13	11	4.81984972193	7294.37910757	46.2323911994	254	5.26008829651	505056.996312	4317.54780293	43	6.35515917436	486861.324437	2826.46180837	1274	1443	136	136	146	154	137	1080	0
DLR00014475	10	9	YPL222W	UD20-36_5h_3x	SD/MSG -ARG -HIS -LYS +Canavanine +clonNAT +G418 +Thialysine	cSGA_v2_r3	13	11	5.27347524032	10225.0473338	44.0374603577	254	5.63270581417	720280.997012	5256.35894638	43	6.73096878036	718009.993352	4672.91109076	1402	1442	136	136	148	155	137	1111	0
DLR00014475	10	10	YPL115C	UD20-36_5h_3x	SD/MSG -ARG -HIS -LYS +Canavanine +clonNAT +G418 +Thialysine	cSGA_v2_r3	13	11	4.80009601488	6981.88592141	49.07670726	254	5.25344393059	489464.995876	4413.67680827	43	6.29327950097	482205.992804	4361.23482219	1537	1439	136	136	145	153	136	1031	0
DLR00014475	10	11	YPL221W	UD20-36_5h_3x	SD/MSG -ARG -HIS -LYS +Canavanine +clonNAT +G418 +Thialysine	cSGA_v2_r3	13	11	5.34762143731	10339.5778009	51.9163258993	254	5.71148765729	744203.997646	5653.2354012	43	6.86977205124	729086.205668	3516.59548357	1676	1441	136	136	148	155	137	1216	0
DLR00014475	10	12	YPL114W	UD20-36_5h_3x	SD/MSG -ARG -HIS -LYS +Canavanine +clonNAT +G418 +Thialysine	cSGA_v2_r3	13	11	4.82140591589	8169.81594164	49.4663024448	254	5.22480266719	543042.994728	4938.4504281	43	6.33245638903	525742.483612	3494.79782821	1814	1440	136	136	142	150	133	1375	0
DLR00014475	10	13	YPL220W	UD20-36_5h_3x	SD/MSG -ARG -HIS -LYS +Canavanine +clonNAT +G418 +Thialysine	cSGA_v2_r3	13	11	5.26918839354	9562.92561258	44.9649336246	254	5.63457977727	685102.997319	5260.90441984	43	6.78071997803	667512.164073	3228.34680171	1948	1444	136	136	147	154	135	1030	0
DLR00014475	10	14	YPL113C	UD20-36_5h_3x	SD/MSG -ARG -HIS -LYS +Canavanine +clonNAT +G418 +Thialysine	cSGA_v2_r3	13	11	4.74499939888	7016.51759262	39.3562668489	254	5.23534320788	492622.995908	4091.64462291	43	6.32603911186	476363.13806	2775.2126322	2090	1443	136	136	143	151	134	1231	0
DLR00014475	10	15	YPL219W	UD20-36_5h_3x	SD/MSG -ARG -HIS -LYS +Canavanine +clonNAT +G418 +Thialysine	cSGA_v2_r3	13	11	5.29850623346	9840.8926627	46.8928874726	254	5.68183168462	698581.998083	4865.95641085	43	6.7823426477	695991.994292	4188.42830421	2223	1444	136	136	144	152	134	1022	0
DLR00014475	10	16	YPL112C	UD20-36_5h_3x	SD/MSG -ARG -HIS -LYS +Canavanine +clonNAT +G418 +Thialysine	cSGA_v2_r3	13	11	4.79521207075	7385.4389751	46.2540284821	254	5.13766959444	469220.9943	4994.09628746	43	6.2586455744	448430.152932	3177.90196994	2361	1443	136	136	134	144	129	1105	0
DLR00014475	10	17	YPL216W	UD20-36_5h_3x	SD/MSG -ARG -HIS -LYS +Canavanine +clonNAT +G418 +Thialysine	cSGA_v2_r3	13	11	5.37316566163	9805.30209925	41.98189312	254	5.66993351096	706970.997246	5344.55111077	43	6.83153766604	688230.4489	3270.32137285	2497	1443	136	136	144	152	134	997	0
DLR00014475	10	18	YPL111W	UD20-36_5h_3x	SD/MSG -ARG -HIS -LYS +Canavanine +clonNAT +G418 +Thialysine	cSGA_v2_r3	13	11	4.96766911957	8411.93097903	43.2685242633	254	5.34384685244	597044.99474	5400.28835465	43	6.48647898887	573152.026642	3619.11504364	2638	1445	136	136	141	150	134	988	0
DLR00014475	10	19	YPL214C	UD20-36_5h_3x	SD/MSG -ARG -HIS -LYS +Canavanine +clonNAT +G418 +Thialysine	cSGA_v2_r3	13	11	5.47927117538	10332.143651	40.1068754497	254	5.68491943685	730663.996887	5894.73819786	43	6.79305551857	725793.992999	5556.99917955	2771	1444	136	136	142	151	134	791	0
DLR00014475	10	20	YPL110C	UD20-36_5h_3x	SD/MSG -ARG -HIS -LYS +Canavanine +clonNAT +G418 +Thialysine	cSGA_v2_r3	13	11	5.12021629887	9585.24237947	44.0791520777	254	5.45306154978	678428.995135	5236.47374613	43	6.54370298041	674704.992311	5377.46813757	2907	1443	136	136	142	151	135	1052	0
DLR00014475	10	21	YPL213W	UD20-36_5h_3x	SD/MSG -ARG -HIS -LYS +Canavanine +clonNAT +G418 +Thialysine	cSGA_v2_r3	13	11	3.5330360534	3792.4575606	26.3648354883	254	3.77389071503	205195.999453	5227.40066033	43	4.53259912597	193081.998139	4128.23399406	3041	1444	136	136	117	130	120	615	0
DLR00014475	10	22	YPL109C	UD20-36_5h_3x	SD/MSG -ARG -HIS -LYS +Canavanine +clonNAT +G418 +Thialysine	cSGA_v2_r3	13	11	5.03562214691	9391.34627802	42.1405278161	254	5.29512799032	714421.992523	8516.00881662	43	6.37824054295	708511.990799	8914.56597525	3179	1442	136	136	140	148	134	941	0
DLR00014475	10	23	YPL212C	UD20-36_5h_3x	SD/MSG -ARG -HIS -LYS +Canavanine +clonNAT +G418 +Thialysine	cSGA_v2_r3	13	11	5.34699141285	9549.98126479	68.5552230025	254	5.53507260888	763977.57452	6354.05242648	43	6.53362793169	781546.990464	9498.88191157	3317	1443	136	136	140	147	131	571	0
DLR00014475	10	24	YOR202W	UD20-36_5h_3x	SD/MSG -ARG -HIS -LYS +Canavanine +clonNAT +G418 +Thialysine	cSGA_v2_r3	13	11	4.76703993671	10353.9718067	141.497204803	254	5.07834646994	887954.684802	14283.8344634	43	6.03048732452	942191.992769	22822.1121357	3456	1441	136	136	140	146	128	570	0
DLR00014475	11	1	YOR202W	UD20-36_5h_3x	SD/MSG -ARG -HIS -LYS +Canavanine +clonNAT +G418 +Thialysine	cSGA_v2_r3	13	11	4.77615527622	10513.7271333	145.992971252	254	4.99974764719	859385.9914	16385.2826234	43	6.08212530806	854690.992365	18595.1156777	321	1580	136	136	149	155	138	692	0
DLR00014475	11	2	YOR286W	UD20-36_5h_3x	SD/MSG -ARG -HIS -LYS +Canavanine +clonNAT +G418 +Thialysine	cSGA_v2_r3	13	11	5.00450209191	9245.69608468	74.8815373498	254	5.26463445667	747023.99146	11569.9209923	43	6.44589947257	701537.837756	8154.25670128	453	1579	136	136	150	156	139	894	0
DLR00014475	11	3	YPL008W	UD20-36_5h_3x	SD/MSG -ARG -HIS -LYS +Canavanine +clonNAT +G418 +Thialysine	cSGA_v2_r3	13	11	4.75014894562	7984.1317007	66.3153611491	254	5.00356905809	577661.993086	6994.16185858	43	6.0676643366	569594.992024	7234.54583349	589	1578	136	136	146	153	138	1089	0
DLR00014475	11	4	YOR285W	UD20-36_5h_3x	SD/MSG -ARG -HIS -LYS +Canavanine +clonNAT +G418 +Thialysine	cSGA_v2_r3	13	11	5.26932815427	8166.1280077	115.107180572	254	5.40287353563	635494.995318	5661.85210194	43	6.46987235867	627196.991946	5111.8093636	724	1577	136	136	154	161	144	1038	0
DLR00014475	11	5	YPL004C	UD20-36_5h_3x	SD/MSG -ARG -HIS -LYS +Canavanine +clonNAT +G418 +Thialysine	cSGA_v2_r3	13	11	4.31522756283	6741.33672124	43.5131180407	254	4.68522515215	456972.994708	6690.07089183	43	5.77751765917	428566.363859	4020.02207868	863	1583	136	136	144	153	139	1450	0
DLR00014475	11	6	YOR284W	UD20-36_5h_3x	SD/MSG -ARG -HIS -LYS +Canavanine +clonNAT +G418 +Thialysine	cSGA_v2_r3	13	11	5.08695957481	8689.94107002	39.8744628572	254	5.43268222728	639371.995708	5433.78815531	43	6.50096253888	631401.99238	4936.52949984	996	1581	136	136	151	159	142	1025	0
DLR00014475	11	7	YPL003W	UD20-36_5h_3x	SD/MSG -ARG -HIS -LYS +Canavanine +clonNAT +G418 +Thialysine	cSGA_v2_r3	13	11	4.84377772757	8125.59623529	37.2437352985	254	5.20013014913	562905.99444	5519.65558771	43	6.32049600757	540181.028162	3384.81818931	1138	1576	136	136	146	154	138	1202	0
DLR00014475	11	8	YOR283W	UD20-36_5h_3x	SD/MSG -ARG -HIS -LYS +Canavanine +clonNAT +G418 +Thialysine	cSGA_v2_r3	13	11	5.20297600339	8759.26882917	36.6362648183	254	5.53770019371	650245.996367	5049.91315058	43	6.67888811245	628236.824413	3055.8303347	1272	1578	136	136	150	157	139	948	0
DLR00014475	11	9	YPL001W	UD20-36_5h_3x	SD/MSG -ARG -HIS -LYS +Canavanine +clonNAT +G418 +Thialysine	cSGA_v2_r3	13	11	5.2273860006	10135.0856846	49.1817950371	254	5.58789993881	721044.996177	5736.4465356	43	6.68429823262	718916.992698	5418.67186728	1409	1576	136	136	147	155	137	1192	0
DLR00014475	11	10	YOR280C	UD20-36_5h_3x	SD/MSG -ARG -HIS -LYS +Canavanine +clonNAT +G418 +Thialysine	cSGA_v2_r3	13	11	5.23561643096	8986.50579176	41.4817811851	254	5.54478447944	658722.996849	4667.77523378	43	6.62276426816	654235.99318	4376.14915587	1542	1575	136	136	148	155	137	1018	0
DLR00014475	11	11	YOR386W	UD20-36_5h_3x	SD/MSG -ARG -HIS -LYS +Canavanine +clonNAT +G418 +Thialysine	cSGA_v2_r3	13	11	5.22073825701	10075.069079	45.7160403106	254	5.55846202363	736014.995791	5401.01548107	43	6.64561544349	734333.992703	5428.81086932	1681	1577	136	136	148	155	136	1237	0
DLR00014475	11	12	YOR279C	UD20-36_5h_3x	SD/MSG -ARG -HIS -LYS +Canavanine +clonNAT +G418 +Thialysine	cSGA_v2_r3	13	11	4.72195711984	7408.93933867	42.1084327682	254	5.14400433271	505241.995375	4155.00683014	43	6.18173083653	501294.993069	4141.6423569	1813	1577	136	136	142	150	133	1272	0
DLR00014475	11	13	YOR385W	UD20-36_5h_3x	SD/MSG -ARG -HIS -LYS +Canavanine +clonNAT +G418 +Thialysine	cSGA_v2_r3	13	11	5.27920058199	9890.53528423	47.1427962886	254	5.62569607043	714628.996974	5323.30772579	43	6.71950351958	712553.993276	4833.69730451	1954	1583	136	136	146	153	135	1194	0
DLR00014475	11	14	YOR277C	UD20-36_5h_3x	SD/MSG -ARG -HIS -LYS +Canavanine +clonNAT +G418 +Thialysine	cSGA_v2_r3	13	11	4.97229124424	8686.38441376	48.5237303559	254	5.31953807907	604369.994195	5924.3523425	43	6.38950562949	600332.991522	6321.63512961	2088	1586	136	136	141	149	132	970	0
DLR00014475	11	15	YOR384W	UD20-36_5h_3x	SD/MSG -ARG -HIS -LYS +Canavanine +clonNAT +G418 +Thialysine	cSGA_v2_r3	13	11	5.33315873349	10106.8615258	45.2904338251	254	5.69427217088	739443.997393	5641.81715623	43	6.85131571332	721694.557432	3448.49406997	2226	1576	136	136	145	152	134	1010	0
DLR00014475	11	16	YOR276W	UD20-36_5h_3x	SD/MSG -ARG -HIS -LYS +Canavanine +clonNAT +G418 +Thialysine	cSGA_v2_r3	13	11	4.87582940758	7734.64851147	42.5682938877	254	5.2702796105	549399.994319	5690.85388476	43	6.3303838406	543330.991595	6079.56398093	2358	1583	136	136	140	149	132	945	0
DLR00014475	11	17	YOR383C	UD20-36_5h_3x	SD/MSG -ARG -HIS -LYS +Canavanine +clonNAT +G418 +Thialysine	cSGA_v2_r3	13	11	5.40051746023	10177.1297479	40.413820647	254	5.73171672468	762332.997314	5626.2291483	43	6.90064880116	742652.203444	3443.98887763	2500	1580	136	136	145	153	135	908	0
DLR00014475	11	18	YOR275C	UD20-36_5h_3x	SD/MSG -ARG -HIS -LYS +Canavanine +clonNAT +G418 +Thialysine	cSGA_v2_r3	13	11	4.4011844287	6350.81848996	34.7246034822	254	4.54340421942	310277.770427	3064.84026915	43	5.52256754745	302147.689164	1355.12197858	2632	1584	136	136	119	131	119	592	0
DLR00014475	11	19	YOR382W	UD20-36_5h_3x	SD/MSG -ARG -HIS -LYS +Canavanine +clonNAT +G418 +Thialysine	cSGA_v2_r3	13	11	5.23716264203	8853.97999596	35.3704578854	254	5.54476112297	647438.995934	5231.24736053	43	6.69514369775	624563.096093	3327.03350486	2770	1586	136	136	143	151	134	944	0
DLR00014475	11	20	YOR274W	UD20-36_5h_3x	SD/MSG -ARG -HIS -LYS +Canavanine +clonNAT +G418 +Thialysine	cSGA_v2_r3	13	11	5.33515626667	9496.78433862	40.2403883235	254	5.63464451281	698807.996951	5006.28412683	43	6.78999045629	679292.465742	3234.5114002	2904	1581	136	136	143	151	135	906	0
DLR00014475	11	21	YOR381W	UD20-36_5h_3x	SD/MSG -ARG -HIS -LYS +Canavanine +clonNAT +G418 +Thialysine	cSGA_v2_r3	13	11	5.22125435508	9555.92369578	32.807179405	254	5.51715801626	718439.994785	5876.10135124	43	6.61017728494	712679.991787	5984.10160022	3045	1578	136	136	142	150	135	919	0
DLR00014475	11	22	YOR273C	UD20-36_5h_3x	SD/MSG -ARG -HIS -LYS +Canavanine +clonNAT +G418 +Thialysine	cSGA_v2_r3	13	11	4.91129485055	8427.45898442	39.5802290963	254	5.25668301672	650334.992507	7643.46927697	43	6.32808202125	640929.990801	7946.3704952	3178	1582	136	136	139	147	133	795	0
DLR00014475	11	23	YOR380W	UD20-36_5h_3x	SD/MSG -ARG -HIS -LYS +Canavanine +clonNAT +G418 +Thialysine	cSGA_v2_r3	13	11	5.45036120848	10563.9163373	99.7512029784	254	5.52162774147	915235.992218	11331.8081663	43	6.60301349839	908424.990344	12141.7275229	3316	1582	136	136	141	148	132	614	0
DLR00014475	11	24	YOR202W	UD20-36_5h_3x	SD/MSG -ARG -HIS -LYS +Canavanine +clonNAT +G418 +Thialysine	cSGA_v2_r3	13	11	5.27837356146	11117.9544066	164.945039024	254	5.33672148433	1066952.99082	19336.9420733	43	6.41383800736	1061419.99069	21443.4422754	3449	1579	136	136	143	148	130	581	0
DLR00014475	12	1	YOR202W	UD20-36_5h_3x	SD/MSG -ARG -HIS -LYS +Canavanine +clonNAT +G418 +Thialysine	cSGA_v2_r3	13	11	4.81817997968	10393.1028894	137.932881163	254	5.06924758429	871164.991286	16009.4332917	43	6.15238856194	865619.991937	18097.9071006	317	1717	136	136	150	156	139	548	0
DLR00014475	12	2	YPL139C	UD20-36_5h_3x	SD/MSG -ARG -HIS -LYS +Canavanine +clonNAT +G418 +Thialysine	cSGA_v2_r3	13	11	4.56913954645	7887.36405761	68.5171499188	254	4.8988695812	606361.991884	9798.13492322	43	5.96148506257	598508.992014	10744.5715657	454	1715	136	136	145	152	136	944	0
DLR00014475	12	3	YPL245W	UD20-36_5h_3x	SD/MSG -ARG -HIS -LYS +Canavanine +clonNAT +G418 +Thialysine	cSGA_v2_r3	13	11	5.08306669212	8874.10840484	43.9715948359	254	5.43230280474	685031.994274	6301.53977887	43	6.51204764252	678908.991485	6475.44030919	587	1713	136	136	151	157	141	1205	0
DLR00014475	12	4	YPL138C	UD20-36_5h_3x	SD/MSG -ARG -HIS -LYS +Canavanine +clonNAT +G418 +Thialysine	cSGA_v2_r3	13	11	4.78985036694	6846.22620642	143.320567262	254	4.90641261489	479912.994352	5704.38459198	43	5.94102630319	473529.992514	5175.61455527	723	1712	136	136	144	153	138	1435	0
DLR00014475	12	5	YPL244C	UD20-36_5h_3x	SD/MSG -ARG -HIS -LYS +Canavanine +clonNAT +G418 +Thialysine	cSGA_v2_r3	13	11	5.10751450969	9931.59288809	38.4971965064	254	5.37942280131	695492.994596	5513.00612089	43	6.46622669176	691538.992026	5388.98273963	861	1713	136	136	148	156	140	1085	0
DLR00014475	12	6	YPL137C	UD20-36_5h_3x	SD/MSG -ARG -HIS -LYS +Canavanine +clonNAT +G418 +Thialysine	cSGA_v2_r3	13	11	4.72914582894	7774.66623587	45.0899140728	254	5.10755582052	536600.994088	5493.58146584	43	6.21352653329	511966.176066	3559.3620943	1000	1714	136	136	146	154	139	1146	0
DLR00014475	12	7	YPL241C	UD20-36_5h_3x	SD/MSG -ARG -HIS -LYS +Canavanine +clonNAT +G418 +Thialysine	cSGA_v2_r3	13	11	5.18550958473	9813.04393561	36.9521118743	254	5.50118668891	718884.995403	5158.59852088	43	6.58349141225	715023.992425	5007.72986539	1130	1711	136	136	150	158	140	1135	0
DLR00014475	12	8	YPL136W	UD20-36_5h_3x	SD/MSG -ARG -HIS -LYS +Canavanine +clonNAT +G418 +Thialysine	cSGA_v2_r3	13	11	4.37735817964	6015.07382443	40.017800984	254	4.77284576972	420409.994521	4372.33415898	43	5.78449740864	411694.993301	4428.34763295	1275	1713	136	136	144	152	137	1297	0
DLR00014475	12	9	YPL240C	UD20-36_5h_3x	SD/MSG -ARG -HIS -LYS +Canavanine +clonNAT +G418 +Thialysine	cSGA_v2_r3	13	11	5.23505601123	9867.73413263	37.8292836981	254	5.57035979277	738788.99619	4697.70412393	43	6.66064484731	735652.993043	4481.02305079	1407	1712	136	136	150	157	139	1202	0
DLR00014475	12	10	YPL135W	UD20-36_5h_3x	SD/MSG -ARG -HIS -LYS +Canavanine +clonNAT +G418 +Thialysine	cSGA_v2_r3	13	11	4.68381997207	7169.63593136	45.0038398807	254	5.1066868817	554855.99358	5677.14935773	43	6.14664503925	547297.991743	6226.49089183	1545	1713	136	136	150	157	139	1136	0
DLR00014475	12	11	YPL239W	UD20-36_5h_3x	SD/MSG -ARG -HIS -LYS +Canavanine +clonNAT +G418 +Thialysine	cSGA_v2_r3	13	11	3.04993046679	2660.95523974	8.52900687032	254	3.62177405517	110839.999886	4693.35234586	43	3.96790566999	96748.5538675	495.364765341	1682	1713	136	136	109	122	114	257	0
DLR00014475	12	12	YPL134C	UD20-36_5h_3x	SD/MSG -ARG -HIS -LYS +Canavanine +clonNAT +G418 +Thialysine	cSGA_v2_r3	13	11	4.66064187661	7120.78853125	48.3104244369	254	5.07874930094	514697.994443	4425.19717135	43	6.11227892685	508518.992557	4595.12214055	1815	1717	136	136	144	151	134	1197	0
DLR00014475	12	13	YPL236C	UD20-36_5h_3x	SD/MSG -ARG -HIS -LYS +Canavanine +clonNAT +G418 +Thialysine	cSGA_v2_r3	13	11	5.20717200367	10368.4901746	44.2835542458	254	5.55551011853	762892.995354	5829.59993866	43	6.64968255309	761275.992303	5796.06295129	1951	1719	136	136	145	152	134	1171	0
DLR00014475	12	14	YPL133C	UD20-36_5h_3x	SD/MSG -ARG -HIS -LYS +Canavanine +clonNAT +G418 +Thialysine	cSGA_v2_r3	13	11	4.80450823953	7586.51314479	35.0117599443	254	5.27936149478	566532.995388	4052.37069408	43	6.32812987798	562970.992598	4100.49779727	2089	1727	136	136	144	152	134	1282	0
DLR00014475	12	15	YPL232W	UD20-36_5h_3x	SD/MSG -ARG -HIS -LYS +Canavanine +clonNAT +G418 +Thialysine	cSGA_v2_r3	13	11	5.04960551529	8964.76687128	43.8712803962	254	5.440562173	661392.994927	5713.08240433	43	6.51368342174	657755.991844	5896.17846327	2227	1718	136	136	143	151	133	1110	0
DLR00014475	12	16	YPL130W	UD20-36_5h_3x	SD/MSG -ARG -HIS -LYS +Canavanine +clonNAT +G418 +Thialysine	cSGA_v2_r3	13	11	4.85709751525	7563.64625546	50.91435365	254	5.34876754819	552395.995729	4624.91320154	43	6.46533143507	533005.508481	3338.08098973	2361	1716	136	136	142	150	133	1131	0
DLR00014475	12	17	YPL230W	UD20-36_5h_3x	SD/MSG -ARG -HIS -LYS +Canavanine +clonNAT +G418 +Thialysine	cSGA_v2_r3	13	11	5.1878562731	9595.97778332	45.9306137762	254	5.5740601693	714339.995987	5453.50928439	43	6.67096646001	711408.992687	5425.30298841	2495	1720	136	136	143	151	134	1131	0
DLR00014475	12	18	YPL127C	UD20-36_5h_3x	SD/MSG -ARG -HIS -LYS +Canavanine +clonNAT +G418 +Thialysine	cSGA_v2_r3	13	11	4.64990554309	6507.39472242	51.3375929326	254	5.08230195721	471805.993516	5094.27490611	43	6.12430672508	463500.991519	5500.46419893	2636	1718	136	136	139	148	133	1114	0
DLR00014475	12	19	YPL229W	UD20-36_5h_3x	SD/MSG -ARG -HIS -LYS +Canavanine +clonNAT +G418 +Thialysine	cSGA_v2_r3	13	11	5.49673716524	9473.80592062	34.5167119669	254	5.76070611305	713768.998535	5123.11583091	43	6.87439311252	707566.994494	4190.67041685	2768	1715	136	136	144	152	135	856	0
DLR00014475	12	20	YPL125W	UD20-36_5h_3x	SD/MSG -ARG -HIS -LYS +Canavanine +clonNAT +G418 +Thialysine	cSGA_v2_r3	13	11	5.04419810206	7998.23681873	36.374022069	254	5.36576892581	575044.994868	5612.16737756	43	6.44033446669	568448.991777	5828.48032748	2903	1718	136	136	139	148	132	1028	0
DLR00014475	12	21	YPL227C	UD20-36_5h_3x	SD/MSG -ARG -HIS -LYS +Canavanine +clonNAT +G418 +Thialysine	cSGA_v2_r3	13	11	5.33234597545	9750.02270039	37.8941362956	254	5.56993574622	724894.995352	5835.20887212	43	6.66689023056	718624.992116	5788.04532174	3040	1716	136	136	139	148	133	812	0
DLR00014475	12	22	YPL123C	UD20-36_5h_3x	SD/MSG -ARG -HIS -LYS +Canavanine +clonNAT +G418 +Thialysine	cSGA_v2_r3	13	11	4.66981479559	7804.18863889	45.1325987121	254	4.96961500283	574858.992363	8094.5762716	43	6.03002425968	567011.99161	8497.24623962	3178	1716	136	136	134	142	129	920	0
DLR00014475	12	23	YPL226W	UD20-36_5h_3x	SD/MSG -ARG -HIS -LYS +Canavanine +clonNAT +G418 +Thialysine	cSGA_v2_r3	13	11	2.81937468108	1702.0095581	36.5199486307	254	3.67111896862	143167.999451	6671.60347368	43	4.08315188074	114534.997711	2333.66453315	3304	1715	136	136	121	131	121	520	0
DLR00014475	12	24	YOR202W	UD20-36_5h_3x	SD/MSG -ARG -HIS -LYS +Canavanine +clonNAT +G418 +Thialysine	cSGA_v2_r3	13	11	4.96281152975	10991.2161497	163.847347004	254	5.18756847659	1055536.99119	20441.109624	43	6.26595493497	1049434.99189	22862.0011529	3448	1716	136	136	141	146	128	446	0
DLR00014475	13	1	YOR202W	UD20-36_5h_3x	SD/MSG -ARG -HIS -LYS +Canavanine +clonNAT +G418 +Thialysine	cSGA_v2_r3	13	11	4.83299893995	9700.46931752	154.134716514	254	5.03392941538	833458.990925	16108.110924	43	6.11233128904	826576.991645	18029.2697958	319	1853	136	136	151	156	139	704	0
DLR00014475	13	2	YOR300W	UD20-36_5h_3x	SD/MSG -ARG -HIS -LYS +Canavanine +clonNAT +G418 +Thialysine	cSGA_v2_r3	13	11	4.78103810287	8476.20047188	73.1202930254	254	5.14348887219	692655.991548	10371.4869635	43	6.30622564759	652531.801334	7439.59937996	455	1852	136	136	150	155	138	1299	0
DLR00014475	13	3	YPL026C	UD20-36_5h_3x	SD/MSG -ARG -HIS -LYS +Canavanine +clonNAT +G418 +Thialysine	cSGA_v2_r3	13	11	4.99281943936	8460.34902128	52.7557662613	254	5.33090015273	651069.993592	6544.46098225	43	6.47163303396	624438.754503	4340.60635262	587	1847	136	136	150	156	140	1349	0
DLR00014475	13	4	YOR299W	UD20-36_5h_3x	SD/MSG -ARG -HIS -LYS +Canavanine +clonNAT +G418 +Thialysine	cSGA_v2_r3	13	11	4.57760136333	6946.54371756	36.1464244789	254	4.9387246747	496073.992556	6489.86579553	43	5.98269569518	487817.991549	6743.64207671	716	1853	136	136	145	153	138	1244	0
DLR00014475	13	5	YPL025C	UD20-36_5h_3x	SD/MSG -ARG -HIS -LYS +Canavanine +clonNAT +G418 +Thialysine	cSGA_v2_r3	13	11	5.02728129188	8580.86072831	32.8028700056	254	5.40585490948	627823.995314	5037.04392021	43	6.48355915724	622678.992306	4930.05065404	864	1852	136	136	150	157	141	1366	0
DLR00014475	13	6	YOR298W	UD20-36_5h_3x	SD/MSG -ARG -HIS -LYS +Canavanine +clonNAT +G418 +Thialysine	cSGA_v2_r3	13	11	4.98336769401	8268.84695781	33.043107108	254	5.41573028125	621701.995914	4314.34353819	43	6.48737961704	614188.992883	4197.96607858	997	1854	136	136	152	159	142	1180	0
DLR00014475	13	7	YPL024W	UD20-36_5h_3x	SD/MSG -ARG -HIS -LYS +Canavanine +clonNAT +G418 +Thialysine	cSGA_v2_r3	13	11	4.15323807696	6015.38247546	23.2636638522	254	4.46031399259	388663.998576	4904.01553472	43	5.44196080087	383972.997911	4646.59688819	1135	1846	136	136	139	148	134	1702	0
DLR00014475	13	8	YOR298C-A	UD20-36_5h_3x	SD/MSG -ARG -HIS -LYS +Canavanine +clonNAT +G418 +Thialysine	cSGA_v2_r3	13	11	4.0068913356	5532.56290328	35.7464439969	254	4.33657761087	374336.999882	5345.75902662	43	5.28547005045	367615.999596	5279.90185068	1268	1843	136	136	140	150	135	1480	0
DLR00014475	13	9	YPL023C	UD20-36_5h_3x	SD/MSG -ARG -HIS -LYS +Canavanine +clonNAT +G418 +Thialysine	cSGA_v2_r3	13	11	4.88352211254	8542.90188403	37.2326337299	254	5.20634714023	630937.994232	4927.48226832	43	6.3200902912	610146.85109	3459.96601163	1402	1853	136	136	148	155	137	1317	0
DLR00014475	13	10	YOR297C	UD20-36_5h_3x	SD/MSG -ARG -HIS -LYS +Canavanine +clonNAT +G418 +Thialysine	cSGA_v2_r3	13	11	4.46795073352	6279.7792771	35.0739600655	254	4.81907913354	450953.995373	4546.9830258	43	5.83306728127	444117.993516	4410.13661059	1539	1856	136	136	142	151	135	1339	0
DLR00014475	13	11	YPL022W	UD20-36_5h_3x	SD/MSG -ARG -HIS -LYS +Canavanine +clonNAT +G418 +Thialysine	cSGA_v2_r3	13	11	5.08658187709	9938.58635464	38.3203237995	254	5.4417135036	751938.994556	5309.28234711	43	6.52251147355	750712.992195	5579.72595861	1682	1852	136	136	148	155	137	1332	0
DLR00014475	13	12	YOR296W	UD20-36_5h_3x	SD/MSG -ARG -HIS -LYS +Canavanine +clonNAT +G418 +Thialysine	cSGA_v2_r3	13	11	5.06772928712	8568.08921043	33.6402672318	254	5.46896388107	651239.996398	4029.8473592	43	6.53398372744	646671.993111	3893.09572109	1816	1856	136	136	147	154	135	1059	0
DLR00014475	13	13	YPL021W	UD20-36_5h_3x	SD/MSG -ARG -HIS -LYS +Canavanine +clonNAT +G418 +Thialysine	cSGA_v2_r3	13	11	5.00201570341	9189.92507819	43.0074163288	254	5.40473933969	696741.994819	5088.16427909	43	6.47933832569	694748.992337	5405.8608702	1954	1850	136	136	145	152	134	1295	0
DLR00014475	13	14	YOR293W	UD20-36_5h_3x	SD/MSG -ARG -HIS -LYS +Canavanine +clonNAT +G418 +Thialysine	cSGA_v2_r3	13	11	2.28402914047	1640.51546344	45.0571101922	254	3.4549041753	69070.999461	4823.42144861	43	3.210494204	51901.9980836	927.899453635	2088	1851	136	136	100	114	108	86	0
DLR00014475	13	15	YPL019C	UD20-36_5h_3x	SD/MSG -ARG -HIS -LYS +Canavanine +clonNAT +G418 +Thialysine	cSGA_v2_r3	13	11	5.00074427598	9045.71356681	47.1463444298	254	5.39212587089	675827.994642	5743.20230967	43	6.52561803441	656013.303114	4181.36571874	2225	1853	136	136	142	150	132	1328	0
DLR00014475	13	16	YOR292C	UD20-36_5h_3x	SD/MSG -ARG -HIS -LYS +Canavanine +clonNAT +G418 +Thialysine	cSGA_v2_r3	13	11	5.29689668855	9280.06850322	30.7857309528	254	5.67868887755	717285.99732	4796.46480455	43	6.77809125479	713045.993388	4268.26919378	2360	1850	136	136	144	152	134	1135	0
DLR00014475	13	17	YPL018W	UD20-36_5h_3x	SD/MSG -ARG -HIS -LYS +Canavanine +clonNAT +G418 +Thialysine	cSGA_v2_r3	13	11	5.16476549451	8918.41307743	36.3856254798	254	5.48368463766	641471.99559	5630.74539491	43	6.63347521564	619962.061581	3541.77078175	2497	1853	136	136	139	147	131	1082	0
DLR00014475	13	18	YOR291W	UD20-36_5h_3x	SD/MSG -ARG -HIS -LYS +Canavanine +clonNAT +G418 +Thialysine	cSGA_v2_r3	13	11	5.34299482337	9572.9066005	34.6480010671	254	5.6109620253	709899.996543	5552.27710031	43	6.71034551512	704657.992738	5088.14744578	2633	1854	136	136	141	149	132	994	0
DLR00014475	13	19	YPL017C	UD20-36_5h_3x	SD/MSG -ARG -HIS -LYS +Canavanine +clonNAT +G418 +Thialysine	cSGA_v2_r3	13	11	5.17511546792	8877.35325958	32.8836373271	254	5.47753356052	632490.995685	5254.59168799	43	6.62154828569	611300.653149	3184.8303868	2774	1852	136	136	138	147	131	1136	0
DLR00014475	13	20	YOR289W	UD20-36_5h_3x	SD/MSG -ARG -HIS -LYS +Canavanine +clonNAT +G418 +Thialysine	cSGA_v2_r3	13	11	5.21319573173	9046.03086079	32.196003548	254	5.53775152029	662724.996025	5506.54013344	43	6.69654380125	639709.943294	3406.38561382	2908	1852	136	136	139	147	132	953	0
DLR00014475	13	21	YPL014W	UD20-36_5h_3x	SD/MSG -ARG -HIS -LYS +Canavanine +clonNAT +G418 +Thialysine	cSGA_v2_r3	13	11	5.30314590378	9090.73193002	32.9110711086	254	5.58001675212	687712.995835	5731.54434666	43	6.74429862167	663633.33048	3512.46354052	3045	1853	136	136	139	147	133	991	0
DLR00014475	13	22	YOR288C	UD20-36_5h_3x	SD/MSG -ARG -HIS -LYS +Canavanine +clonNAT +G418 +Thialysine	cSGA_v2_r3	13	11	5.50310864545	9797.01729628	50.3663761016	254	5.66290553582	772737.99552	7213.45165324	43	6.75270297412	764432.991818	6871.43766951	3177	1855	136	136	138	146	131	756	0
DLR00014475	13	23	YPL009C	UD20-36_5h_3x	SD/MSG -ARG -HIS -LYS +Canavanine +clonNAT +G418 +Thialysine	cSGA_v2_r3	13	11	5.46075818323	9862.33113961	97.5006269371	254	5.51110362501	856551.992403	11165.5897724	43	6.58474603869	847948.990118	11769.0221497	3315	1855	136	136	138	145	129	582	0
DLR00014475	13	24	YOR202W	UD20-36_5h_3x	SD/MSG -ARG -HIS -LYS +Canavanine +clonNAT +G418 +Thialysine	cSGA_v2_r3	13	11	5.45659658537	11953.1536407	171.735456343	254	5.47886215399	1160830.99103	19425.9015174	43	6.56008357419	1155818.99036	21177.5254679	3453	1853	136	136	141	146	128	515	2
DLR00014475	14	1	YOR202W	UD20-36_5h_3x	SD/MSG -ARG -HIS -LYS +Canavanine +clonNAT +G418 +Thialysine	cSGA_v2_r3	13	11	4.85045035833	10929.1074541	166.068007305	254	5.04274020979	927967.991665	16919.5174031	43	6.12607494458	923391.992573	19435.0395607	319	1988	136	136	150	155	138	707	0
DLR00014475	14	2	YPL156C	UD20-36_5h_3x	SD/MSG -ARG -HIS -LYS +Canavanine +clonNAT +G418 +Thialysine	cSGA_v2_r3	13	11	4.88302650509	8831.32930543	80.1730113942	254	5.17893669882	752790.992208	9877.08219431	43	6.25634436855	744788.991374	10866.8309803	456	1990	136	136	151	156	139	965	0
DLR00014475	14	3	YPL260W	UD20-36_5h_3x	SD/MSG -ARG -HIS -LYS +Canavanine +clonNAT +G418 +Thialysine	cSGA_v2_r3	13	11	4.57424559729	7458.69010254	47.0806894694	254	4.96623875017	548806.99311	6223.93818138	43	6.02802478857	545716.992148	6515.46072263	588	1989	136	136	146	153	138	1909	0
DLR00014475	14	4	YPL155C	UD20-36_5h_3x	SD/MSG -ARG -HIS -LYS +Canavanine +clonNAT +G418 +Thialysine	cSGA_v2_r3	13	11	4.96296833056	8314.0682697	40.505132261	254	5.35512485853	634475.994325	5361.27828476	43	6.43756684477	626871.991747	5460.72518678	725	1986	136	136	151	158	142	1116	0
DLR00014475	14	5	YPL259C	UD20-36_5h_3x	SD/MSG -ARG -HIS -LYS +Canavanine +clonNAT +G418 +Thialysine	cSGA_v2_r3	13	11	5.41056146503	9907.19549288	41.893059371	254	5.60252758912	739393.996059	5080.22705819	43	6.69688145166	734520.992692	4826.77474762	864	1988	136	136	151	158	142	1178	0
DLR00014475	14	6	YPL154C	UD20-36_5h_3x	SD/MSG -ARG -HIS -LYS +Canavanine +clonNAT +G418 +Thialysine	cSGA_v2_r3	13	11	4.68351741464	6980.80424323	25.4388290904	254	5.12849987758	509707.995936	3171.15060847	43	6.17691954628	501822.99397	2951.78154402	992	1987	136	136	147	155	139	1315	0
DLR00014475	14	7	YPL258C	UD20-36_5h_3x	SD/MSG -ARG -HIS -LYS +Canavanine +clonNAT +G418 +Thialysine	cSGA_v2_r3	13	11	5.12819738469	9348.752533	46.2931608813	254	5.49207590147	747768.994829	4897.16573405	43	6.57637410776	742065.992164	4989.96428901	1136	1987	136	136	155	161	143	1181	0
DLR00014475	14	8	YPL152W	UD20-36_5h_3x	SD/MSG -ARG -HIS -LYS +Canavanine +clonNAT +G418 +Thialysine	cSGA_v2_r3	13	11	3.71027214421	3416.5437896	17.6344330626	254	4.19919142535	247009.999623	4222.47426871	43	5.05339206242	232478.998873	2589.10716991	1266	1989	136	136	140	150	135	1216	0
DLR00014475	14	9	YPL257W	UD20-36_5h_3x	SD/MSG -ARG -HIS -LYS +Canavanine +clonNAT +G418 +Thialysine	cSGA_v2_r3	13	11	5.11832307052	9682.25453812	40.2895309276	254	5.48436745749	757791.994693	5836.84890657	43	6.56989198869	754372.992135	5954.95097946	1403	1986	136	136	150	158	139	1271	0
DLR00014475	14	10	YPL150W	UD20-36_5h_3x	SD/MSG -ARG -HIS -LYS +Canavanine +clonNAT +G418 +Thialysine	cSGA_v2_r3	13	11	4.5912911907	6585.08419524	29.8424040011	254	5.08768959846	480146.99581	3468.54662657	43	6.11638015213	475788.993325	3241.57530444	1546	1988	136	136	144	151	135	1613	0
DLR00014475	14	11	YPL256C	UD20-36_5h_3x	SD/MSG -ARG -HIS -LYS +Canavanine +clonNAT +G418 +Thialysine	cSGA_v2_r3	13	11	4.76669099257	7908.22656146	28.0108455385	254	5.11415542166	564759.994059	4729.80263775	43	6.16473249807	561012.992126	5005.75199458	1677	1989	136	136	140	148	132	1265	0
DLR00014475	14	12	YPL149W	UD20-36_5h_3x	SD/MSG -ARG -HIS -LYS +Canavanine +clonNAT +G418 +Thialysine	cSGA_v2_r3	13	11	4.6226405946	6997.24495818	37.6449017203	254	5.03096571576	508463.994877	4095.34687008	43	6.07385830332	504302.993107	4163.00998185	1811	1990	136	136	140	148	132	1513	0
DLR00014475	14	13	YPL253C	UD20-36_5h_3x	SD/MSG -ARG -HIS -LYS +Canavanine +clonNAT +G418 +Thialysine	cSGA_v2_r3	13	11	5.19350057204	9896.06558369	35.0828925168	254	5.55841627087	785337.995896	4830.33914211	43	6.64756909461	781335.993115	4723.20376481	1947	1988	136	136	146	153	135	1159	0
DLR00014475	14	14	YPL147W	UD20-36_5h_3x	SD/MSG -ARG -HIS -LYS +Canavanine +clonNAT +G418 +Thialysine	cSGA_v2_r3	13	11	4.60024918922	7144.59640235	34.1724822381	254	5.01228263126	557357.994267	4862.61724001	43	6.05848052164	551328.993	5194.86181783	2084	1988	136	136	142	150	133	1497	0
DLR00014475	14	15	YPL250C	UD20-36_5h_3x	SD/MSG -ARG -HIS -LYS +Canavanine +clonNAT +G418 +Thialysine	cSGA_v2_r3	13	11	5.40611617794	10123.0935401	26.2564431507	254	5.7576461287	829000.997087	5283.81629395	43	6.86274267358	824320.993286	4722.36050592	2220	1987	136	136	146	153	135	988	0
DLR00014475	14	16	YPL145C	UD20-36_5h_3x	SD/MSG -ARG -HIS -LYS +Canavanine +clonNAT +G418 +Thialysine	cSGA_v2_r3	13	11	4.92157713563	7515.47266741	28.418939714	254	5.35670286216	574519.995462	4620.50618028	43	6.48033505276	553252.679046	3055.41114069	2358	1989	136	136	140	148	131	1174	0
DLR00014475	14	17	YPL249C	UD20-36_5h_3x	SD/MSG -ARG -HIS -LYS +Canavanine +clonNAT +G418 +Thialysine	cSGA_v2_r3	13	11	5.47139374517	10152.4464813	32.5223318503	254	5.76792919681	811033.997161	5785.36715883	43	6.88120451503	807730.993221	5182.22240009	2495	1988	136	136	144	152	134	1210	0
DLR00014475	14	18	YPL144W	UD20-36_5h_3x	SD/MSG -ARG -HIS -LYS +Canavanine +clonNAT +G418 +Thialysine	cSGA_v2_r3	13	11	4.40056570289	5185.92773554	22.3667147707	254	4.70454600533	355414.994237	4801.03162191	43	5.70481211687	346957.992552	4456.88501523	2636	1987	136	136	131	140	126	1387	0
DLR00014475	14	19	YPL248C	UD20-36_5h_3x	SD/MSG -ARG -HIS -LYS +Canavanine +clonNAT +G418 +Thialysine	cSGA_v2_r3	13	11	5.54573261549	9626.20277143	33.6176487722	254	5.75735858399	772486.997225	5128.12131236	43	6.86824776273	767139.993066	4618.30865637	2773	1988	136	136	144	152	135	1154	0
DLR00014475	14	20	YPL141C	UD20-36_5h_3x	SD/MSG -ARG -HIS -LYS +Canavanine +clonNAT +G418 +Thialysine	cSGA_v2_r3	13	11	4.97435262875	7383.04874635	29.9933246667	254	5.34983050926	566638.995107	5352.05035752	43	6.47968317575	540955.137062	3427.90411872	2905	1994	136	136	139	147	132	1046	0
DLR00014475	14	21	YPL247C	UD20-36_5h_3x	SD/MSG -ARG -HIS -LYS +Canavanine +clonNAT +G418 +Thialysine	cSGA_v2_r3	13	11	5.59534194862	9459.83961477	57.1603245431	254	5.71036821214	752750.996163	6530.1273728	43	6.81455348661	744764.992326	6330.52017081	3041	1991	136	136	140	148	132	895	0
DLR00014475	14	22	YPL140C	UD20-36_5h_3x	SD/MSG -ARG -HIS -LYS +Canavanine +clonNAT +G418 +Thialysine	cSGA_v2_r3	13	11	5.07834384412	7989.76227421	51.4900561087	254	5.35795261919	622054.993757	7776.5675942	43	6.42467600194	611472.990973	7390.38352646	3179	1993	136	136	134	142	128	934	0
DLR00014475	14	23	YPL246C	UD20-36_5h_3x	SD/MSG -ARG -HIS -LYS +Canavanine +clonNAT +G418 +Thialysine	cSGA_v2_r3	13	11	5.78283716199	10216.9668243	110.137766183	254	5.70090864346	902906.993845	11119.2146972	43	6.88895006393	858475.69615	7698.1158924	3316	1988	136	136	139	145	129	610	0
DLR00014475	14	24	YOR202W	UD20-36_5h_3x	SD/MSG -ARG -HIS -LYS +Canavanine +clonNAT +G418 +Thialysine	cSGA_v2_r3	13	11	5.04783616985	10935.9306823	162.960465946	254	5.21833098547	1031342.99103	19223.3573396	43	6.29428170443	1024546.99147	21412.8369269	3454	1989	136	136	138	143	125	359	0
DLR00014475	15	1	YOR202W	UD20-36_5h_3x	SD/MSG -ARG -HIS -LYS +Canavanine +clonNAT +G418 +Thialysine	cSGA_v2_r3	13	11	4.70035935428	10730.8929339	140.81673784	254	4.95781691488	841971.502512	12105.1186802	43	5.93886481385	884298.99457	18946.4332083	318	2123	136	136	148	153	138	584	0
DLR00014475	15	2	YOR312C	UD20-36_5h_3x	SD/MSG -ARG -HIS -LYS +Canavanine +clonNAT +G418 +Thialysine	cSGA_v2_r3	13	11	0	11	23.7697581437	254	12	32364	1295.02175894	43	0	43	132.352051158	460	2134	136	136	96	110	110	0	0
DLR00014475	15	3	YPL046C	UD20-36_5h_3x	SD/MSG -ARG -HIS -LYS +Canavanine +clonNAT +G418 +Thialysine	cSGA_v2_r3	13	11	4.57326012522	7766.36547003	50.3820804778	254	4.95048269575	620629.992776	8020.23298448	43	6.01260994951	612992.992415	8783.89574634	590	2126	136	136	149	155	141	1235	0
DLR00014475	15	4	YOR311C	UD20-36_5h_3x	SD/MSG -ARG -HIS -LYS +Canavanine +clonNAT +G418 +Thialysine	cSGA_v2_r3	13	11	4.73172360776	7840.59600344	53.9252679163	254	5.01827771579	579857.992095	7812.8997042	43	6.08672745609	574838.991164	8326.59069378	724	2126	136	136	147	154	140	1623	0
DLR00014475	15	5	YPL041C	UD20-36_5h_3x	SD/MSG -ARG -HIS -LYS +Canavanine +clonNAT +G418 +Thialysine	cSGA_v2_r3	13	11	4.99631554399	8653.8909647	53.3705441495	254	5.2909641661	657505.993201	6754.56464854	43	6.43585186533	630993.625893	4453.00470291	865	2124	136	136	149	157	142	1480	0
DLR00014475	15	6	YOR309C	UD20-36_5h_3x	SD/MSG -ARG -HIS -LYS +Canavanine +clonNAT +G418 +Thialysine	cSGA_v2_r3	13	11	3.1509344111	3620.73305239	30.9494204881	254	3.40440529086	168704.999718	5041.30583837	43	4.10515688901	161667.997528	2445.11075551	994	2127	136	136	115	128	121	1246	9
DLR00014475	15	7	YPL039W	UD20-36_5h_3x	SD/MSG -ARG -HIS -LYS +Canavanine +clonNAT +G418 +Thialysine	cSGA_v2_r3	13	11	5.1569798712	9457.0708336	37.8046748819	254	5.52281044378	754612.994932	5294.58328623	43	6.61183541984	748749.992192	5350.61712488	1134	2126	136	136	153	159	143	1144	0
DLR00014475	15	8	YOR308C	UD20-36_5h_3x	SD/MSG -ARG -HIS -LYS +Canavanine +clonNAT +G418 +Thialysine	cSGA_v2_r3	13	11	4.32100732052	6678.23445123	35.2898068321	254	4.61546710077	436064.425229	3973.63498259	43	5.6403695427	426967.091194	3736.51320344	1272	2123	136	136	138	148	134	1487	0
DLR00014475	15	9	YPL038W	UD20-36_5h_3x	SD/MSG -ARG -HIS -LYS +Canavanine +clonNAT +G418 +Thialysine	cSGA_v2_r3	13	11	5.16722354069	8883.02994089	35.826706961	254	5.51697975132	699915.995368	4979.34143042	43	6.61164125715	694161.992327	4865.33751746	1411	2122	136	136	149	156	140	1286	0
DLR00014475	15	10	YOR307C	UD20-36_5h_3x	SD/MSG -ARG -HIS -LYS +Canavanine +clonNAT +G418 +Thialysine	cSGA_v2_r3	13	11	5.01855914372	8230.99288396	36.9239970758	254	5.41761665628	638433.99582	4516.35638803	43	6.49668420782	632504.992943	4406.23316917	1541	2127	136	136	145	153	137	1311	0
DLR00014475	15	11	YPL037C	UD20-36_5h_3x	SD/MSG -ARG -HIS -LYS +Canavanine +clonNAT +G418 +Thialysine	cSGA_v2_r3	13	11	5.02321544655	8054.87835001	25.9792464341	254	5.41279201664	615574.996131	4283.60328844	43	6.48673203949	611073.99303	4092.12923199	1682	2126	136	136	142	150	134	1487	0
DLR00014475	15	12	YOR306C	UD20-36_5h_3x	SD/MSG -ARG -HIS -LYS +Canavanine +clonNAT +G418 +Thialysine	cSGA_v2_r3	13	11	4.60807306997	6863.2266888	36.8408352453	254	5.06210025854	533214.99344	5464.64117121	43	6.11491075206	527103.991938	5876.26248534	1815	2122	136	136	141	149	133	1442	0
DLR00014475	15	13	YPL036W	UD20-36_5h_3x	SD/MSG -ARG -HIS -LYS +Canavanine +clonNAT +G418 +Thialysine	cSGA_v2_r3	13	11	4.39687175291	6991.32184327	35.3293166845	254	4.81267587207	537805.993277	7452.25461237	43	5.86196934563	535221.993005	8014.86398485	1954	2127	136	136	139	148	133	2076	0
DLR00014475	15	14	YOR303W	UD20-36_5h_3x	SD/MSG -ARG -HIS -LYS +Canavanine +clonNAT +G418 +Thialysine	cSGA_v2_r3	13	11	2.51182602431	503.255979976	6.9258511133	254	5.69016374812	64096.2	3352.2176963	43	3.99425731979	38488.1776106	370.675332714	2092	2134	136	136	139	148	134	225	0
DLR00014475	15	15	YPL034W	UD20-36_5h_3x	SD/MSG -ARG -HIS -LYS +Canavanine +clonNAT +G418 +Thialysine	cSGA_v2_r3	13	11	5.16264582739	9098.18323786	30.7536601752	254	5.52576414645	743475.995225	5503.78919073	43	6.61330020508	738790.992403	5660.87646129	2227	2125	136	136	143	150	134	1370	0
DLR00014475	15	16	YOR304W	UD20-36_5h_3x	SD/MSG -ARG -HIS -LYS +Canavanine +clonNAT +G418 +Thialysine	cSGA_v2_r3	13	11	4.74637298182	7165.53674584	27.8522663604	254	5.09482620334	548728.993406	5760.53518686	43	6.21501609575	522309.545866	3747.53639377	2359	2127	136	136	136	145	131	1470	0
DLR00014475	15	17	YPL033C	UD20-36_5h_3x	SD/MSG -ARG -HIS -LYS +Canavanine +clonNAT +G418 +Thialysine	cSGA_v2_r3	13	11	4.21401596298	5041.31386281	31.0424054075	254	4.66949060843	385173.992952	6018.321409	43	5.66768800433	373470.992504	6015.52779482	2493	2126	136	136	134	144	130	1417	0
DLR00014475	15	18	YOR304C-A	UD20-36_5h_3x	SD/MSG -ARG -HIS -LYS +Canavanine +clonNAT +G418 +Thialysine	cSGA_v2_r3	13	11	5.18050912057	8397.84081546	33.3944907174	254	5.54981092572	687393.995575	5805.26190901	43	6.64027081464	681308.992291	5506.35639663	2634	2124	136	136	142	150	134	1485	0
DLR00014475	15	19	YPL032C	UD20-36_5h_3x	SD/MSG -ARG -HIS -LYS +Canavanine +clonNAT +G418 +Thialysine	cSGA_v2_r3	13	11	5.14940216749	8350.50136252	31.9310258569	254	5.4962053032	654571.995328	5786.84074928	43	6.64583794441	629646.482658	3403.05216313	2773	2123	136	136	139	147	132	1256	0
DLR00014475	15	20	YOR302W	UD20-36_5h_3x	SD/MSG -ARG -HIS -LYS +Canavanine +clonNAT +G418 +Thialysine	cSGA_v2_r3	13	11	3.60190235384	2849.84104418	12.8156187219	254	4.29855642515	203932.370832	4166.68247613	43	5.02720170898	196423.996332	2984.52070048	2908	2134	136	136	128	138	126	980	0
DLR00014475	15	21	YPL030W	UD20-36_5h_3x	SD/MSG -ARG -HIS -LYS +Canavanine +clonNAT +G418 +Thialysine	cSGA_v2_r3	13	11	4.86199300294	7332.76679835	29.206334824	254	5.20961488935	558727.993533	6575.74947202	43	6.27335131193	549641.99121	6103.22804533	3043	2120	136	136	135	143	130	1285	0
DLR00014475	15	22	YOR301W	UD20-36_5h_3x	SD/MSG -ARG -HIS -LYS +Canavanine +clonNAT +G418 +Thialysine	cSGA_v2_r3	13	11	5.47043300863	9231.32469654	70.5868072142	254	5.60247745937	742658.994854	8112.70961357	43	6.68536566422	732835.991289	7941.48122667	3178	2124	136	136	136	143	129	852	0
DLR00014475	15	23	YPL027W	UD20-36_5h_3x	SD/MSG -ARG -HIS -LYS +Canavanine +clonNAT +G418 +Thialysine	cSGA_v2_r3	13	11	5.40061752659	9536.82541539	87.0936010038	254	5.5075781924	817927.992791	10399.3466735	43	6.57501280973	807816.990237	10993.9124728	3317	2126	136	136	135	142	127	585	0
DLR00014475	15	24	YOR202W	UD20-36_5h_3x	SD/MSG -ARG -HIS -LYS +Canavanine +clonNAT +G418 +Thialysine	cSGA_v2_r3	13	11	5.06813373827	10534.0323124	165.26592661	254	5.22263126823	990639.991023	18429.1455097	43	6.29359137434	982018.991192	20345.0387101	3453	2125	136	136	137	142	126	331	0
DLR00014475	16	1	YOR202W	UD20-36_5h_3x	SD/MSG -ARG -HIS -LYS +Canavanine +clonNAT +G418 +Thialysine	cSGA_v2_r3	13	11	4.21802490651	9981.08332331	226.68276636	254	4.33385736579	702354.997037	15596.9090358	43	5.20784014274	698859.99735	18657.5115783	317	2274	136	136	152	156	141	974	30
DLR00014475	16	2	YOR202W	UD20-36_5h_3x	SD/MSG -ARG -HIS -LYS +Canavanine +clonNAT +G418 +Thialysine	cSGA_v2_r3	13	11	4.25048742467	8317.36151142	251.095356994	254	4.33619700101	608326.990232	22950.2824497	43	5.56126135497	540054.9	20079.537628	461	2266	136	136	157	162	147	1176	26
DLR00014475	16	3	YOR202W	UD20-36_5h_3x	SD/MSG -ARG -HIS -LYS +Canavanine +clonNAT +G418 +Thialysine	cSGA_v2_r3	13	11	5.19224204637	9366.37322032	84.9946340991	254	5.43512242551	618517.994422	9153.98088353	43	6.52071839177	614111.991275	9045.47729088	590	2280	136	136	158	163	149	1157	33
DLR00014475	16	4	YOR202W	UD20-36_5h_3x	SD/MSG -ARG -HIS -LYS +Canavanine +clonNAT +G418 +Thialysine	cSGA_v2_r3	13	11	4.61028835315	6342.45707961	62.4816932853	254	4.86444564282	382408.994968	5115.31310873	43	5.86306858993	370154.992164	3971.14498632	712	2250	136	136	153	160	147	471	2
DLR00014475	16	5	YOR202W	UD20-36_5h_3x	SD/MSG -ARG -HIS -LYS +Canavanine +clonNAT +G418 +Thialysine	cSGA_v2_r3	13	11	5.21726295205	10029.5773044	70.7294868399	254	5.52287360077	601995.996932	6284.21372125	43	6.62393598091	600038.993099	5693.10942778	862	2271	136	136	158	164	149	1247	25
DLR00014475	16	6	YOR202W	UD20-36_5h_3x	SD/MSG -ARG -HIS -LYS +Canavanine +clonNAT +G418 +Thialysine	cSGA_v2_r3	13	11	4.72128742557	6268.59784941	144.053291942	254	4.8520161931	391637.995218	6017.15805533	43	5.8519914176	378279.992694	4727.80285279	985	2251	136	136	151	158	144	441	0
DLR00014475	16	7	YOR202W	UD20-36_5h_3x	SD/MSG -ARG -HIS -LYS +Canavanine +clonNAT +G418 +Thialysine	cSGA_v2_r3	13	11	6.05610991144	7640.05039515	143.50651444	254	5.31804438584	500730.995635	5680.83704412	43	6.33527403251	491677.991722	5616.21534552	1146	2256	136	136	152	159	145	537	2
DLR00014475	16	8	YOR202W	UD20-36_5h_3x	SD/MSG -ARG -HIS -LYS +Canavanine +clonNAT +G418 +Thialysine	cSGA_v2_r3	13	11	4.60892849631	6447.21880773	50.4425504171	254	5.04085838728	432022.994961	3905.4140788	43	6.11687383186	409346.376958	2971.32627831	1264	2258	136	136	149	157	143	688	0
DLR00014475	16	9	YOR202W	UD20-36_5h_3x	SD/MSG -ARG -HIS -LYS +Canavanine +clonNAT +G418 +Thialysine	cSGA_v2_r3	13	11	4.93728828456	8716.59809757	35.9858474173	254	5.27751810165	595425.994057	5390.58291596	43	6.4148392962	572601.098085	3698.06326246	1404	2262	136	136	147	155	141	993	0
DLR00014475	16	10	YOR202W	UD20-36_5h_3x	SD/MSG -ARG -HIS -LYS +Canavanine +clonNAT +G418 +Thialysine	cSGA_v2_r3	13	11	4.87421680423	7881.39253651	36.1099925791	254	5.25350329448	554998.994389	5290.86260759	43	6.3769111068	530217.387538	3583.11398995	1542	2262	136	136	144	152	138	1020	0
DLR00014475	16	11	YOR202W	UD20-36_5h_3x	SD/MSG -ARG -HIS -LYS +Canavanine +clonNAT +G418 +Thialysine	cSGA_v2_r3	13	11	5.58705523545	9683.93812655	86.9899940601	254	5.61400319636	720543.995612	5723.6421623	43	6.70568398302	714936.991971	5921.90593129	1677	2262	136	136	145	153	138	1057	0
DLR00014475	16	12	YOR202W	UD20-36_5h_3x	SD/MSG -ARG -HIS -LYS +Canavanine +clonNAT +G418 +Thialysine	cSGA_v2_r3	13	11	5.56284058947	8551.28164564	102.433455949	254	5.49731728134	634773.99605	4515.03012364	43	6.57248939964	626712.992557	4619.61958271	1814	2262	136	136	144	152	137	1011	1
DLR00014475	16	13	YOR202W	UD20-36_5h_3x	SD/MSG -ARG -HIS -LYS +Canavanine +clonNAT +G418 +Thialysine	cSGA_v2_r3	13	11	5.12468911912	9471.82960691	46.5480542959	254	5.49785079509	709787.995282	5912.41721927	43	6.58132817305	705231.992502	6151.92261062	1949	2262	136	136	144	152	137	1301	13
DLR00014475	16	14	YOR202W	UD20-36_5h_3x	SD/MSG -ARG -HIS -LYS +Canavanine +clonNAT +G418 +Thialysine	cSGA_v2_r3	13	11	4.92946066522	8346.22362928	60.8278294292	254	5.24593212251	635784.99248	7106.78880542	43	6.39374690501	603035.86784	4584.84063512	2090	2262	136	136	142	150	135	1250	0
DLR00014475	16	15	YOR202W	UD20-36_5h_3x	SD/MSG -ARG -HIS -LYS +Canavanine +clonNAT +G418 +Thialysine	cSGA_v2_r3	13	11	5.67323744752	9451.89657372	104.283230866	254	5.64584523042	738777.996022	5713.97831873	43	6.73524820633	730223.992177	5568.59613222	2224	2259	136	136	144	151	136	882	0
DLR00014475	16	16	YOR202W	UD20-36_5h_3x	SD/MSG -ARG -HIS -LYS +Canavanine +clonNAT +G418 +Thialysine	cSGA_v2_r3	13	11	5.12063111707	8132.73849041	48.3695326695	254	5.39592239189	607711.994557	5435.27087033	43	6.46714382995	599671.99152	5504.85927417	2362	2259	136	136	141	149	135	1184	0
DLR00014475	16	17	YOR202W	UD20-36_5h_3x	SD/MSG -ARG -HIS -LYS +Canavanine +clonNAT +G418 +Thialysine	cSGA_v2_r3	13	11	5.6571194214	9161.99671015	73.5729262501	254	5.69593676525	702949.99727	4803.59543367	43	6.85288112852	681044.230172	3215.49987343	2496	2261	136	136	144	151	137	970	1
DLR00014475	16	18	YOR202W	UD20-36_5h_3x	SD/MSG -ARG -HIS -LYS +Canavanine +clonNAT +G418 +Thialysine	cSGA_v2_r3	13	11	5.15148350081	8040.68665967	74.1492086776	254	5.33241179708	581100.994315	5615.30807213	43	6.46601493407	557028.656418	3889.52056821	2634	2263	136	136	139	148	135	1256	1
DLR00014475	16	19	YOR202W	UD20-36_5h_3x	SD/MSG -ARG -HIS -LYS +Canavanine +clonNAT +G418 +Thialysine	cSGA_v2_r3	13	11	5.79409535514	9284.00797731	88.2511587289	254	5.69520201192	716149.996811	5148.36948594	43	6.8555849007	692877.904993	3488.74758637	2768	2258	136	136	143	150	136	1015	0
DLR00014475	16	20	YOR202W	UD20-36_5h_3x	SD/MSG -ARG -HIS -LYS +Canavanine +clonNAT +G418 +Thialysine	cSGA_v2_r3	13	11	4.90262620983	7817.88410868	31.653615209	254	5.2775897748	580025.994052	5337.42686856	43	6.39750980309	554123.137631	3507.74203942	2906	2258	136	136	141	148	135	1093	5
DLR00014475	16	21	YOR202W	UD20-36_5h_3x	SD/MSG -ARG -HIS -LYS +Canavanine +clonNAT +G418 +Thialysine	cSGA_v2_r3	13	11	5.15323965207	8722.00372063	36.1805371249	254	5.42203445758	648798.994192	6308.67199476	43	6.56285160374	620075.892449	4027.06682398	3042	2259	136	136	141	148	135	866	9
DLR00014475	16	22	YOR202W	UD20-36_5h_3x	SD/MSG -ARG -HIS -LYS +Canavanine +clonNAT +G418 +Thialysine	cSGA_v2_r3	13	11	5.25635495242	8728.9980172	76.7623207792	254	5.37724830936	643763.993312	7511.16911306	43	6.43575963677	635191.990388	7870.15326787	3180	2258	136	136	136	143	131	824	1
DLR00014475	16	23	YOR202W	UD20-36_5h_3x	SD/MSG -ARG -HIS -LYS +Canavanine +clonNAT +G418 +Thialysine	cSGA_v2_r3	13	11	5.79322869302	9581.29400248	98.2378334058	254	5.67411093374	767180.995265	8112.2054033	43	6.84417209872	733397.191284	5958.41202176	3312	2258	136	136	141	146	132	637	2
DLR00014475	16	24	YOR202W	UD20-36_5h_3x	SD/MSG -ARG -HIS -LYS +Canavanine +clonNAT +G418 +Thialysine	cSGA_v2_r3	13	11	4.8412902877	9400.6706668	151.923541526	254	4.93124025464	763366.99124	15033.064429	43	5.98880878291	754067.992165	16715.8842957	3450	2262	136	136	138	143	129	390	4
DLR00014490	1	1	YOR202W	UD20-36_5h_3x	SD/MSG -ARG -HIS -LYS +Canavanine +clonNAT +G418 +Thialysine	cSGA_v2_r3	14	11	4.46395899143	10062.8671309	154.800235519	254	4.72507222184	683230.566939	11513.1138405	43	5.61030522913	719862.995476	18127.0285097	314	212	136	136	145	150	135	350	36
DLR00014490	1	2	YOR202W	UD20-36_5h_3x	SD/MSG -ARG -HIS -LYS +Canavanine +clonNAT +G418 +Thialysine	cSGA_v2_r3	14	11	4.43823872568	8856.50029448	75.5436799209	254	4.57438581055	591833.997567	7518.52911188	43	5.55877257481	581486.998277	9225.68350867	456	221	136	136	144	151	137	58	0
DLR00014490	1	3	YOR202W	UD20-36_5h_3x	SD/MSG -ARG -HIS -LYS +Canavanine +clonNAT +G418 +Thialysine	cSGA_v2_r3	14	11	4.80644174589	9978.20382965	96.8165102933	254	5.07090062328	685030.993889	7622.13359285	43	6.11232961665	676811.99325	8823.51798358	591	218	136	136	153	159	144	150	0
DLR00014490	1	4	YOR202W	UD20-36_5h_3x	SD/MSG -ARG -HIS -LYS +Canavanine +clonNAT +G418 +Thialysine	cSGA_v2_r3	14	11	4.87089115069	10122.4858658	84.6009850946	254	5.15245950585	681856.994019	6499.38738403	43	6.19735378676	673921.993137	7551.00082589	725	215	136	136	155	161	145	205	0
DLR00014490	1	5	YOR202W	UD20-36_5h_3x	SD/MSG -ARG -HIS -LYS +Canavanine +clonNAT +G418 +Thialysine	cSGA_v2_r3	14	11	4.43787186018	8526.67872931	77.4782152196	254	4.69167171687	536255.995407	5904.43546333	43	5.75456605952	507984.013616	5802.2221937	860	216	136	136	148	156	141	219	0
DLR00014490	1	6	YOR202W	UD20-36_5h_3x	SD/MSG -ARG -HIS -LYS +Canavanine +clonNAT +G418 +Thialysine	cSGA_v2_r3	14	11	4.93260322908	10378.1164494	78.6195477916	254	5.18318308808	684131.993648	6796.44299541	43	6.24231305803	676384.992577	7874.96999438	997	216	136	136	154	161	144	264	0
DLR00014490	1	7	YOR202W	UD20-36_5h_3x	SD/MSG -ARG -HIS -LYS +Canavanine +clonNAT +G418 +Thialysine	cSGA_v2_r3	14	11	4.40409781557	8210.97243258	71.2976185132	254	4.62736108271	509674.995975	5588.47592078	43	5.68102804176	483766.633087	5603.36768612	1135	215	136	136	149	157	142	247	0
DLR00014490	1	8	YOR202W	UD20-36_5h_3x	SD/MSG -ARG -HIS -LYS +Canavanine +clonNAT +G418 +Thialysine	cSGA_v2_r3	14	11	4.84136171064	9893.41589132	73.0526560822	254	5.12486116052	653987.993481	6810.69827473	43	6.18278863784	646233.992741	7889.77323906	1269	217	136	136	153	160	143	273	0
DLR00014490	1	9	YOR202W	UD20-36_5h_3x	SD/MSG -ARG -HIS -LYS +Canavanine +clonNAT +G418 +Thialysine	cSGA_v2_r3	14	11	4.90339666519	9423.88393558	75.7546503819	254	5.11148732826	627887.99323	7045.08845115	43	6.16166725636	619397.99233	7920.15733254	1408	216	136	136	152	160	142	281	0
DLR00014490	1	10	YOR202W	UD20-36_5h_3x	SD/MSG -ARG -HIS -LYS +Canavanine +clonNAT +G418 +Thialysine	cSGA_v2_r3	14	11	5.11742678223	10138.0138302	132.22150234	254	5.18750651191	683096.993509	6947.74015999	43	6.24434201908	675979.992372	7959.42301063	1546	214	136	136	152	160	142	322	0
DLR00014490	1	11	YOR202W	UD20-36_5h_3x	SD/MSG -ARG -HIS -LYS +Canavanine +clonNAT +G418 +Thialysine	cSGA_v2_r3	14	11	5.65480886784	7500.72455674	238.924090991	254	4.86690714579	526689.99356	7145.93540664	43	5.88094190391	514809.993136	7457.28492468	1683	219	136	136	149	158	141	387	0
DLR00014490	1	12	YOR202W	UD20-36_5h_3x	SD/MSG -ARG -HIS -LYS +Canavanine +clonNAT +G418 +Thialysine	cSGA_v2_r3	14	11	4.85910596892	9183.04152684	86.2880311802	254	5.05969511504	602508.993806	6628.59317866	43	6.1038337281	594261.992944	7306.19782557	1816	215	136	136	150	158	141	401	0
DLR00014490	1	13	YOR202W	UD20-36_5h_3x	SD/MSG -ARG -HIS -LYS +Canavanine +clonNAT +G418 +Thialysine	cSGA_v2_r3	14	11	4.9905509366	10152.595514	63.551199887	254	5.22673221521	659296.994332	5860.56101431	43	6.33310223905	636313.92053	5155.02750024	1955	211	136	136	151	159	142	302	0
DLR00014490	1	14	YOR202W	UD20-36_5h_3x	SD/MSG -ARG -HIS -LYS +Canavanine +clonNAT +G418 +Thialysine	cSGA_v2_r3	14	11	5.58757705072	9071.33741941	155.783173833	254	5.3301231384	597633.549822	5019.93990197	43	6.32687031423	603474.991711	6535.34214103	2090	213	136	136	150	157	140	303	0
DLR00014490	1	15	YOR202W	UD20-36_5h_3x	SD/MSG -ARG -HIS -LYS +Canavanine +clonNAT +G418 +Thialysine	cSGA_v2_r3	14	11	5.19628183242	9758.10954857	76.8478869614	254	5.40306242648	656962.99492	5794.07272423	43	6.46405881799	648801.992507	5974.09366255	2227	215	136	136	151	159	141	314	0
DLR00014490	1	16	YOR202W	UD20-36_5h_3x	SD/MSG -ARG -HIS -LYS +Canavanine +clonNAT +G418 +Thialysine	cSGA_v2_r3	14	11	5.49419766249	9996.61044057	138.517916523	254	5.36996261469	660918.994641	5412.85378267	43	6.42826483922	653551.992432	5869.68745844	2363	212	136	136	150	158	141	309	0
DLR00014490	1	17	YOR202W	UD20-36_5h_3x	SD/MSG -ARG -HIS -LYS +Canavanine +clonNAT +G418 +Thialysine	cSGA_v2_r3	14	11	5.02410150542	9649.41686538	66.2177460835	254	5.2671816677	627607.994953	5080.78070562	43	6.31906219587	619188.993239	5437.20574847	2499	212	136	136	150	158	141	298	0
DLR00014490	1	18	YOR202W	UD20-36_5h_3x	SD/MSG -ARG -HIS -LYS +Canavanine +clonNAT +G418 +Thialysine	cSGA_v2_r3	14	11	5.03009138711	10215.3089213	79.9911028088	254	5.31517219813	659969.995265	5174.76035987	43	6.3760940411	652192.993317	5671.65532014	2635	214	136	136	149	157	141	313	0
DLR00014490	1	19	YOR202W	UD20-36_5h_3x	SD/MSG -ARG -HIS -LYS +Canavanine +clonNAT +G418 +Thialysine	cSGA_v2_r3	14	11	5.69838188835	9585.74705665	200.418035135	254	5.11925200512	626378.993559	6103.53449874	43	6.21694272794	601277.759164	5437.23427433	2772	216	136	136	146	154	139	307	0
DLR00014490	1	20	YOR202W	UD20-36_5h_3x	SD/MSG -ARG -HIS -LYS +Canavanine +clonNAT +G418 +Thialysine	cSGA_v2_r3	14	11	5.83195992009	10110.5417235	168.681916804	254	5.26687623242	663702.993418	6141.11069525	43	6.31948316447	656391.991659	6837.04106426	2907	212	136	136	147	154	140	187	0
DLR00014490	1	21	YOR202W	UD20-36_5h_3x	SD/MSG -ARG -HIS -LYS +Canavanine +clonNAT +G418 +Thialysine	cSGA_v2_r3	14	11	6.24283166063	9737.61326826	251.213427063	254	5.29978976946	661616.994143	7008.91651641	43	6.34231668498	653249.992306	7591.0823761	3046	215	136	136	144	152	137	209	0
DLR00014490	1	22	YOR202W	UD20-36_5h_3x	SD/MSG -ARG -HIS -LYS +Canavanine +clonNAT +G418 +Thialysine	cSGA_v2_r3	14	11	5.39039982704	8671.51877985	166.210463775	254	5.03998001646	581653.99368	6428.02085387	43	6.07099365367	569944.992451	6934.30071053	3179	213	136	136	140	147	134	111	0
DLR00014490	1	23	YOR202W	UD20-36_5h_3x	SD/MSG -ARG -HIS -LYS +Canavanine +clonNAT +G418 +Thialysine	cSGA_v2_r3	14	11	5.22828995777	10638.251028	133.914412447	254	5.33780123689	705308.117146	6543.77564645	43	6.39328386581	693378.374394	6704.81871791	3318	216	136	136	139	145	131	35	0
DLR00014490	1	24	YOR202W	UD20-36_5h_3x	SD/MSG -ARG -HIS -LYS +Canavanine +clonNAT +G418 +Thialysine	cSGA_v2_r3	14	11	4.94386866568	10765.2721024	492.789775403	254	4.93040509928	712282.991928	16263.8603226	43	6.05850506732	665016.446395	14187.3296352	3460	210	136	136	139	144	129	277	33
DLR00014490	2	1	YOR202W	UD20-36_5h_3x	SD/MSG -ARG -HIS -LYS +Canavanine +clonNAT +G418 +Thialysine	cSGA_v2_r3	14	11	4.85314571058	11212.64293	137.499403146	254	4.99397673153	830376.992307	13850.1956662	43	6.05812126723	824592.993122	16142.2808923	321	352	136	136	144	151	135	59	0
DLR00014490	2	2	YGL049C	UD20-36_5h_3x	SD/MSG -ARG -HIS -LYS +Canavanine +clonNAT +G418 +Thialysine	cSGA_v2_r3	14	11	4.6735840475	8736.21840779	72.871127434	254	4.96280804732	663191.994001	7390.93348917	43	6.00785948274	653861.99382	8633.9431339	454	356	136	136	151	157	140	369	0
DLR00014490	2	3	YFL013C	UD20-36_5h_3x	SD/MSG -ARG -HIS -LYS +Canavanine +clonNAT +G418 +Thialysine	cSGA_v2_r3	14	11	1.54560954504	391.645748426	7.18078557347	254	7.41608238541	44183.7	3223.70251843	43	2.6604345417	20901.9998538	130.764734277	590	360	136	136	134	144	133	85	0
DLR00014490	2	4	YGL042C	UD20-36_5h_3x	SD/MSG -ARG -HIS -LYS +Canavanine +clonNAT +G418 +Thialysine	cSGA_v2_r3	14	11	4.12989046759	7566.35824334	49.5676697679	254	4.4078549113	478634.99969	5593.75226349	43	5.37288286246	470253.999443	5580.89905181	728	358	136	136	143	152	137	583	0
DLR00014490	2	5	YFL012W	UD20-36_5h_3x	SD/MSG -ARG -HIS -LYS +Canavanine +clonNAT +G418 +Thialysine	cSGA_v2_r3	14	11	4.99124556608	9316.10728496	68.6124311409	254	5.25926442873	673211.994334	5676.03665101	43	6.361031248	649262.130653	5051.11127874	861	352	136	136	154	161	143	627	0
DLR00014490	2	6	YBR078W	UD20-36_5h_3x	SD/MSG -ARG -HIS -LYS +Canavanine +clonNAT +G418 +Thialysine	cSGA_v2_r3	14	11	4.46609319618	8056.14180336	56.1165124662	254	4.77601438284	557632.993989	6940.92059101	43	5.8707965389	523889.786513	5666.56753747	998	354	136	136	149	158	141	562	0
DLR00014490	2	7	YFL010W-A	UD20-36_5h_3x	SD/MSG -ARG -HIS -LYS +Canavanine +clonNAT +G418 +Thialysine	cSGA_v2_r3	14	11	5.18149365471	10072.9856574	56.9756542087	254	5.43499690978	730734.994758	5623.06285002	43	6.50710057881	723798.99248	6025.7333367	1133	353	136	136	154	161	143	567	0
DLR00014490	2	8	YJL177W	UD20-36_5h_3x	SD/MSG -ARG -HIS -LYS +Canavanine +clonNAT +G418 +Thialysine	cSGA_v2_r3	14	11	4.32186386451	7772.84421091	43.1041684861	254	4.50077022119	468155.999234	4452.74791428	43	5.4929612706	459401.99892	4958.15387231	1269	354	136	136	139	149	133	522	0
DLR00014490	2	9	YFL010C	UD20-36_5h_3x	SD/MSG -ARG -HIS -LYS +Canavanine +clonNAT +G418 +Thialysine	cSGA_v2_r3	14	11	5.18732394933	10560.1293873	52.8565333818	254	5.44402198265	761321.995219	5264.1956496	43	6.51713473109	755372.993039	5502.65835687	1407	351	136	136	152	159	141	523	0
DLR00014490	2	10	YGR122W	UD20-36_5h_3x	SD/MSG -ARG -HIS -LYS +Canavanine +clonNAT +G418 +Thialysine	cSGA_v2_r3	14	11	3.8952399477	6960.12990252	32.8451115253	254	4.05187811705	348117.999797	5664.64631767	43	4.9299798955	338993.99991	2676.73882127	1542	351	136	136	126	138	125	172	0
DLR00014490	2	11	YFL007W	UD20-36_5h_3x	SD/MSG -ARG -HIS -LYS +Canavanine +clonNAT +G418 +Thialysine	cSGA_v2_r3	14	11	4.97911770215	10025.3373186	55.2121986852	254	5.23567061771	698639.994683	5513.42817825	43	6.30390779045	692211.99314	5935.71063023	1678	352	136	136	147	156	137	661	0
DLR00014490	2	12	YGR068C	UD20-36_5h_3x	SD/MSG -ARG -HIS -LYS +Canavanine +clonNAT +G418 +Thialysine	cSGA_v2_r3	14	11	5.23177239875	10178.2072133	57.9927709674	254	5.49846481188	723149.995768	5523.75614968	43	6.5689850983	716729.992972	5415.85951865	1816	355	136	136	149	157	137	509	0
DLR00014490	2	13	YFL004W	UD20-36_5h_3x	SD/MSG -ARG -HIS -LYS +Canavanine +clonNAT +G418 +Thialysine	cSGA_v2_r3	14	11	5.16024372104	10324.1755446	50.3538204386	254	5.4348405559	729001.995125	5834.09188842	43	6.50950378947	723127.992776	5867.53184948	1953	348	136	136	147	156	136	588	0
DLR00014490	2	14	YGR067C	UD20-36_5h_3x	SD/MSG -ARG -HIS -LYS +Canavanine +clonNAT +G418 +Thialysine	cSGA_v2_r3	14	11	5.17546025089	8692.60985193	51.5222847584	254	5.47587851471	628239.996297	4832.04208882	43	6.53667980379	619761.992963	4687.05133936	2093	353	136	136	148	156	137	567	0
DLR00014490	2	15	YFL003C	UD20-36_5h_3x	SD/MSG -ARG -HIS -LYS +Canavanine +clonNAT +G418 +Thialysine	cSGA_v2_r3	14	11	5.14743885151	9415.85521092	52.0451056433	254	5.45721451465	666561.995713	5235.07904863	43	6.53019363626	659088.992933	5165.87003871	2224	351	136	136	147	156	137	583	0
DLR00014490	2	16	YGR061C	UD20-36_5h_3x	SD/MSG -ARG -HIS -LYS +Canavanine +clonNAT +G418 +Thialysine	cSGA_v2_r3	14	11	4.94917274688	9297.65118831	55.1499934578	254	5.22747587604	653917.994247	5840.12087492	43	6.33886208082	629710.580877	4710.87036377	2360	348	136	136	147	155	138	692	0
DLR00014490	2	17	YFL001W	UD20-36_5h_3x	SD/MSG -ARG -HIS -LYS +Canavanine +clonNAT +G418 +Thialysine	cSGA_v2_r3	14	11	3.28380885699	5091.3499348	66.4065815758	254	3.60040464026	241395.999371	6028.9932274	43	4.36460204252	231878.997664	3757.27413662	2502	346	136	136	121	134	123	380	0
DLR00014490	2	18	YGR055W	UD20-36_5h_3x	SD/MSG -ARG -HIS -LYS +Canavanine +clonNAT +G418 +Thialysine	cSGA_v2_r3	14	11	4.28395097872	7531.00442601	53.9859085219	254	4.59235508568	491477.995645	6599.19517946	43	5.68130800791	461437.563133	5100.3272638	2629	349	136	136	140	150	135	675	0
DLR00014490	2	19	YGR255C	UD20-36_5h_3x	SD/MSG -ARG -HIS -LYS +Canavanine +clonNAT +G418 +Thialysine	cSGA_v2_r3	14	11	5.33145467296	9528.97356501	60.9347246301	254	5.54706886943	694907.996278	4913.90174189	43	6.63200727777	686586.9933	4761.88046648	2770	349	136	136	148	156	139	626	0
DLR00014490	2	20	YGL071W	UD20-36_5h_3x	SD/MSG -ARG -HIS -LYS +Canavanine +clonNAT +G418 +Thialysine	cSGA_v2_r3	14	11	5.16926923291	9695.88758508	54.8673960021	254	5.44357446444	687284.995632	4816.38938555	43	6.52598940551	680713.993045	4895.20616037	2905	349	136	136	145	153	138	718	0
DLR00014490	2	21	YGR254W	UD20-36_5h_3x	SD/MSG -ARG -HIS -LYS +Canavanine +clonNAT +G418 +Thialysine	cSGA_v2_r3	14	11	5.30840825287	9546.81651196	79.551956179	254	5.46575952118	700622.995311	5532.96177534	43	6.54329187488	693841.992548	5602.84941744	3043	348	136	136	145	152	136	602	0
DLR00014490	2	22	YGL063W	UD20-36_5h_3x	SD/MSG -ARG -HIS -LYS +Canavanine +clonNAT +G418 +Thialysine	cSGA_v2_r3	14	11	4.53405287029	8291.80871517	53.954291172	254	4.86952632263	587670.99296	8507.34060419	43	5.92289916195	580714.992752	9346.76846062	3178	349	136	136	136	145	131	585	0
DLR00014490	2	23	YGR122C-A	UD20-36_5h_3x	SD/MSG -ARG -HIS -LYS +Canavanine +clonNAT +G418 +Thialysine	cSGA_v2_r3	14	11	5.49577810741	10010.1094955	105.056456106	254	5.62535858208	811132.102728	6357.4430592	43	6.64520712978	822762.99173	8346.61457908	3314	352	136	136	144	149	133	378	0
DLR00014490	2	24	YOR202W	UD20-36_5h_3x	SD/MSG -ARG -HIS -LYS +Canavanine +clonNAT +G418 +Thialysine	cSGA_v2_r3	14	11	4.9862304632	11381.6826532	166.262130864	254	5.11506565599	901770.992232	15169.9952933	43	6.18311657171	896560.992495	17222.7854021	3453	350	136	136	138	145	129	64	0
DLR00014490	3	1	YOR202W	UD20-36_5h_3x	SD/MSG -ARG -HIS -LYS +Canavanine +clonNAT +G418 +Thialysine	cSGA_v2_r3	14	11	4.38633609308	9434.03646981	127.549169482	254	4.75021478649	690493.531878	10027.8857076	43	5.70020103645	715660.99634	14925.4448948	320	490	136	136	148	153	137	255	0
DLR00014490	3	2	YPL274W	UD20-36_5h_3x	SD/MSG -ARG -HIS -LYS +Canavanine +clonNAT +G418 +Thialysine	cSGA_v2_r3	14	11	4.78579426271	9209.05316886	85.8509419943	254	5.14050650155	721671.993614	7595.57763972	43	6.20168749204	713765.992867	8650.14505862	456	490	136	136	155	160	142	508	0
DLR00014490	3	3	YPR120C	UD20-36_5h_3x	SD/MSG -ARG -HIS -LYS +Canavanine +clonNAT +G418 +Thialysine	cSGA_v2_r3	14	11	3.91067455041	6893.47614619	58.8179762971	254	4.22801477438	465839.999232	7642.9861539	43	5.14944777037	456816.998881	7765.10024521	590	491	136	136	145	152	137	752	0
DLR00014490	3	4	YPL273W	UD20-36_5h_3x	SD/MSG -ARG -HIS -LYS +Canavanine +clonNAT +G418 +Thialysine	cSGA_v2_r3	14	11	4.74721445694	8301.63756534	50.8581781768	254	5.12673442626	623318.994498	5255.29458271	43	6.17438154544	613240.993324	5624.28144823	723	485	136	136	156	163	144	706	0
DLR00014490	3	5	YPR119W	UD20-36_5h_3x	SD/MSG -ARG -HIS -LYS +Canavanine +clonNAT +G418 +Thialysine	cSGA_v2_r3	14	11	4.73871029018	9272.53310374	48.5291973021	254	5.04231014749	647607.994333	5674.27873447	43	6.10058096195	640203.993536	6592.86584859	859	489	136	136	152	159	141	651	0
DLR00014490	3	6	YPL272C	UD20-36_5h_3x	SD/MSG -ARG -HIS -LYS +Canavanine +clonNAT +G418 +Thialysine	cSGA_v2_r3	14	11	4.92170388579	9053.93133733	54.5449218395	254	5.25772071061	652335.994568	5140.78508192	43	6.36067220347	630924.94729	4220.20811058	995	489	136	136	153	161	142	809	0
DLR00014490	3	7	YPR117W	UD20-36_5h_3x	SD/MSG -ARG -HIS -LYS +Canavanine +clonNAT +G418 +Thialysine	cSGA_v2_r3	14	11	4.81196872051	7962.32080225	45.5470040616	254	5.2048578077	576525.994691	4634.95542875	43	6.29637290374	554185.021486	3578.63910152	1137	488	136	136	153	161	142	798	0
DLR00014490	3	8	YPL270W	UD20-36_5h_3x	SD/MSG -ARG -HIS -LYS +Canavanine +clonNAT +G418 +Thialysine	cSGA_v2_r3	14	11	4.59130410787	7061.64853471	32.9454071603	254	5.03030858155	484955.997001	2753.44940261	43	6.07508836595	470811.612522	1829.76751655	1276	492	136	136	149	157	139	814	0
DLR00014490	3	9	YPR115W	UD20-36_5h_3x	SD/MSG -ARG -HIS -LYS +Canavanine +clonNAT +G418 +Thialysine	cSGA_v2_r3	14	11	5.03387753251	9511.07388344	45.0961980068	254	5.37598159728	668020.995644	4736.68657797	43	6.44038665727	662514.993269	4639.29450588	1412	497	136	136	152	159	140	756	0
DLR00014490	3	10	YPL269W	UD20-36_5h_3x	SD/MSG -ARG -HIS -LYS +Canavanine +clonNAT +G418 +Thialysine	cSGA_v2_r3	14	11	5.05519407056	9564.65989005	48.4920367909	254	5.36017754183	664262.995656	4682.18517028	43	6.4185204491	657730.993385	4483.53229312	1547	495	136	136	149	157	137	611	0
DLR00014490	3	11	YPR114W	UD20-36_5h_3x	SD/MSG -ARG -HIS -LYS +Canavanine +clonNAT +G418 +Thialysine	cSGA_v2_r3	14	11	4.39766046893	7732.78785678	50.7786643409	254	4.74716839368	507667.995713	6110.63171642	43	5.76931989882	501850.994744	6047.52074362	1682	487	136	136	143	152	135	842	0
DLR00014490	3	12	YPL267W	UD20-36_5h_3x	SD/MSG -ARG -HIS -LYS +Canavanine +clonNAT +G418 +Thialysine	cSGA_v2_r3	14	11	4.98542393432	9486.18739508	45.5300957312	254	5.38282721204	680640.995816	4884.29201997	43	6.44518954864	676511.993514	4772.7163865	1816	489	136	136	151	158	138	891	0
DLR00014490	3	13	YPR111W	UD20-36_5h_3x	SD/MSG -ARG -HIS -LYS +Canavanine +clonNAT +G418 +Thialysine	cSGA_v2_r3	14	11	4.9741396654	9749.69865647	48.362434423	254	5.35685831926	662719.995357	5124.49539216	43	6.42616619533	660351.993147	5030.60917182	1956	488	136	136	147	155	136	960	0
DLR00014490	3	14	YPL265W	UD20-36_5h_3x	SD/MSG -ARG -HIS -LYS +Canavanine +clonNAT +G418 +Thialysine	cSGA_v2_r3	14	11	4.97724678473	9293.28930145	43.8701071949	254	5.37913554039	634164.996022	4322.01788657	43	6.44636493405	627500.993525	4042.62133954	2090	487	136	136	145	154	135	667	0
DLR00014490	3	15	YPR109W	UD20-36_5h_3x	SD/MSG -ARG -HIS -LYS +Canavanine +clonNAT +G418 +Thialysine	cSGA_v2_r3	14	11	5.15563543094	9566.66878848	45.4371736105	254	5.53629115446	678309.996429	4691.65038446	43	6.61852085606	673205.993232	4445.09622793	2225	494	136	136	148	156	137	851	0
DLR00014490	3	16	YPL264C	UD20-36_5h_3x	SD/MSG -ARG -HIS -LYS +Canavanine +clonNAT +G418 +Thialysine	cSGA_v2_r3	14	11	4.98814169564	8726.41877296	43.9633796802	254	5.38472180295	614270.995984	4335.13736802	43	6.45318761669	608183.993159	4274.31011542	2361	491	136	136	147	156	137	819	0
DLR00014490	3	17	YPR106W	UD20-36_5h_3x	SD/MSG -ARG -HIS -LYS +Canavanine +clonNAT +G418 +Thialysine	cSGA_v2_r3	14	11	5.28823590457	10027.7650719	48.8751512253	254	5.57898047253	727273.996494	4478.38460366	43	6.66865761342	721574.9934	4132.17766623	2500	489	136	136	150	157	139	822	0
DLR00014490	3	18	YPL263C	UD20-36_5h_3x	SD/MSG -ARG -HIS -LYS +Canavanine +clonNAT +G418 +Thialysine	cSGA_v2_r3	14	11	5.0848842125	9320.21191865	41.9087493756	254	5.46011882444	669026.995881	4502.73514801	43	6.54377927946	662084.993125	4316.91646209	2637	490	136	136	148	156	138	815	0
DLR00014490	3	19	YPR098C	UD20-36_5h_3x	SD/MSG -ARG -HIS -LYS +Canavanine +clonNAT +G418 +Thialysine	cSGA_v2_r3	14	11	5.42792496977	10183.0963337	53.4194104471	254	5.66876075586	731368.997412	4509.56714475	43	6.77455885931	726566.993856	3823.11972409	2771	491	136	136	147	155	138	842	0
DLR00014490	3	20	YPL262W	UD20-36_5h_3x	SD/MSG -ARG -HIS -LYS +Canavanine +clonNAT +G418 +Thialysine	cSGA_v2_r3	14	11	4.55473240154	7233.56527975	30.1570871204	254	4.87526809061	456632.995413	3591.75447872	43	5.91552884476	450551.994093	3525.10030631	2910	492	136	136	135	145	131	937	0
DLR00014490	3	21	YPR097W	UD20-36_5h_3x	SD/MSG -ARG -HIS -LYS +Canavanine +clonNAT +G418 +Thialysine	cSGA_v2_r3	14	11	5.30178925058	8742.08520884	53.1308967578	254	5.53855318677	662997.996492	4673.31585094	43	6.62546230003	654193.993185	4309.47391707	3050	490	136	136	146	153	138	663	0
DLR00014490	3	22	YPL261C	UD20-36_5h_3x	SD/MSG -ARG -HIS -LYS +Canavanine +clonNAT +G418 +Thialysine	cSGA_v2_r3	14	11	4.70097434152	6735.0268178	51.9356343066	254	4.99937870551	477542.994881	4977.99083081	43	6.03868903381	470228.99267	4313.94944231	3181	490	136	136	136	144	131	993	0
DLR00014490	3	23	YPR096C	UD20-36_5h_3x	SD/MSG -ARG -HIS -LYS +Canavanine +clonNAT +G418 +Thialysine	cSGA_v2_r3	14	11	5.38496379448	9672.21401719	103.246097575	254	5.53527341222	820069.993603	9083.07420992	43	6.61244258373	811929.99122	9558.65130418	3318	492	136	136	144	150	133	614	0
DLR00014490	3	24	YOR202W	UD20-36_5h_3x	SD/MSG -ARG -HIS -LYS +Canavanine +clonNAT +G418 +Thialysine	cSGA_v2_r3	14	11	4.78504641806	10437.6278492	189.894760203	254	5.00910470562	912116.991973	17193.7706233	43	6.07859431542	905494.992909	19615.767779	3455	490	136	136	143	148	131	282	0
DLR00014490	4	1	YOR202W	UD20-36_5h_3x	SD/MSG -ARG -HIS -LYS +Canavanine +clonNAT +G418 +Thialysine	cSGA_v2_r3	14	11	4.91259940791	11503.6902868	156.712284717	254	5.1022179571	898510.99271	13445.2812829	43	6.17827514721	894797.993083	15764.7352655	316	627	136	136	152	157	139	294	0
DLR00014490	4	2	YOR155C	UD20-36_5h_3x	SD/MSG -ARG -HIS -LYS +Canavanine +clonNAT +G418 +Thialysine	cSGA_v2_r3	14	11	4.74613012677	8919.27439461	68.0803334459	254	5.09051041111	682325.993586	7424.61473084	43	6.14832947126	674703.99292	8468.50497123	453	626	136	136	153	158	141	592	0
DLR00014490	4	3	YGL096W	UD20-36_5h_3x	SD/MSG -ARG -HIS -LYS +Canavanine +clonNAT +G418 +Thialysine	cSGA_v2_r3	14	11	4.99197443305	9741.92126077	73.2527673659	254	5.30069854552	747104.993494	7498.72778323	43	6.4270151113	718916.48788	5559.30304831	594	629	136	136	156	162	144	843	0
DLR00014490	4	4	YOR054C	UD20-36_5h_3x	SD/MSG -ARG -HIS -LYS +Canavanine +clonNAT +G418 +Thialysine	cSGA_v2_r3	14	11	3.81678834197	5134.78143961	29.479088201	254	4.18625468225	338926.999459	5888.02735647	43	5.15412459011	307635.043805	3540.95809063	732	627	136	136	144	153	138	774	0
DLR00014490	4	5	YGL094C	UD20-36_5h_3x	SD/MSG -ARG -HIS -LYS +Canavanine +clonNAT +G418 +Thialysine	cSGA_v2_r3	14	11	5.04946565323	9706.33240425	54.1427750557	254	5.40332889581	716184.995065	4873.316379	43	6.47421588425	710192.992878	5040.76168337	861	624	136	136	156	163	144	791	0
DLR00014490	4	6	YNL180C	UD20-36_5h_3x	SD/MSG -ARG -HIS -LYS +Canavanine +clonNAT +G418 +Thialysine	cSGA_v2_r3	14	11	4.1782964181	5694.19213705	32.1888121193	254	4.53539561692	371588.99603	4568.49424859	43	5.51117720823	361803.995513	4317.29324676	998	631	136	136	143	153	137	1066	0
DLR00014490	4	7	YGL037C	UD20-36_5h_3x	SD/MSG -ARG -HIS -LYS +Canavanine +clonNAT +G418 +Thialysine	cSGA_v2_r3	14	11	5.43190393378	9840.98322466	47.4073655675	254	5.66343629451	734205.997417	4295.92256775	43	6.75324729891	727296.993772	3528.91445636	1134	622	136	136	156	163	143	714	0
DLR00014490	4	8	YNL042W	UD20-36_5h_3x	SD/MSG -ARG -HIS -LYS +Canavanine +clonNAT +G418 +Thialysine	cSGA_v2_r3	14	11	4.80826705154	7519.10340547	49.4626103209	254	5.16223137441	532116.995602	3757.59158262	43	6.20131247902	522270.993373	3666.45594403	1271	625	136	136	151	158	140	762	0
DLR00014490	4	9	YGL029W	UD20-36_5h_3x	SD/MSG -ARG -HIS -LYS +Canavanine +clonNAT +G418 +Thialysine	cSGA_v2_r3	14	11	4.50609172177	7429.26219289	34.4804768831	254	4.72017715577	453681.997626	4306.80893862	43	5.72714549334	446250.995919	3200.7365865	1407	627	136	136	141	149	132	743	0
DLR00014490	4	10	YKL087C	UD20-36_5h_3x	SD/MSG -ARG -HIS -LYS +Canavanine +clonNAT +G418 +Thialysine	cSGA_v2_r3	14	11	4.92189162751	9309.28781732	44.5920172762	254	5.23431401272	624762.994705	4868.07528797	43	6.29508358203	620896.992732	4866.30323983	1542	624	136	136	147	155	137	895	0
DLR00014490	4	11	YGR292W	UD20-36_5h_3x	SD/MSG -ARG -HIS -LYS +Canavanine +clonNAT +G418 +Thialysine	cSGA_v2_r3	14	11	5.2619188517	10569.7075135	49.0015925264	254	5.56908487114	765456.996703	4792.68459158	43	6.64713017468	761979.993873	4258.96906499	1679	624	136	136	152	159	139	835	0
DLR00014490	4	12	YIL125W	UD20-36_5h_3x	SD/MSG -ARG -HIS -LYS +Canavanine +clonNAT +G418 +Thialysine	cSGA_v2_r3	14	11	0	11	14.684109575	254	12	33486.3	1293.94723226	43	0	43	77.1144778117	1812	630	136	136	-1	-1	-1	4	0
DLR00014490	4	13	YGR291C	UD20-36_5h_3x	SD/MSG -ARG -HIS -LYS +Canavanine +clonNAT +G418 +Thialysine	cSGA_v2_r3	14	11	5.14348185038	10080.2333693	45.5777669986	254	5.5076414923	731052.996607	4696.93587236	43	6.57954023664	727476.993802	4252.7362393	1952	626	136	136	151	158	138	871	0
DLR00014490	4	14	YAL048C	UD20-36_5h_3x	SD/MSG -ARG -HIS -LYS +Canavanine +clonNAT +G418 +Thialysine	cSGA_v2_r3	14	11	4.14996533675	5538.14057315	17.6623181638	254	4.39734739312	310568.999725	4738.24750856	43	5.36411991067	296693.016865	1891.71657944	2094	626	136	136	132	142	128	830	0
DLR00014490	4	15	YGR289C	UD20-36_5h_3x	SD/MSG -ARG -HIS -LYS +Canavanine +clonNAT +G418 +Thialysine	cSGA_v2_r3	14	11	5.32699554341	9750.72812292	47.1678912654	254	5.70490393022	698704.998829	4428.86111983	43	6.80073716664	694593.995301	3345.63518292	2225	624	136	136	150	157	137	863	0
DLR00014490	4	16	YOR248W	UD20-36_5h_3x	SD/MSG -ARG -HIS -LYS +Canavanine +clonNAT +G418 +Thialysine	cSGA_v2_r3	14	11	5.22060588247	9225.14564127	43.682755723	254	5.57644283289	648139.997905	3989.76754201	43	6.66273036748	642149.99447	3372.73082032	2360	623	136	136	147	155	136	744	0
DLR00014490	4	17	YGR276C	UD20-36_5h_3x	SD/MSG -ARG -HIS -LYS +Canavanine +clonNAT +G418 +Thialysine	cSGA_v2_r3	14	11	5.26818286738	9669.34691714	47.8001449528	254	5.55422428728	661152.997326	4087.63514966	43	6.64325177481	655946.99392	3437.18569446	2496	627	136	136	145	153	135	779	0
DLR00014490	4	18	YOR220W	UD20-36_5h_3x	SD/MSG -ARG -HIS -LYS +Canavanine +clonNAT +G418 +Thialysine	cSGA_v2_r3	14	11	5.22296835863	9807.56217048	41.2466749852	254	5.51650843933	681614.996361	4372.34659406	43	6.60686869323	677933.993259	4079.02390274	2630	627	136	136	146	154	137	959	0
DLR00014490	4	19	YGR273C	UD20-36_5h_3x	SD/MSG -ARG -HIS -LYS +Canavanine +clonNAT +G418 +Thialysine	cSGA_v2_r3	14	11	5.32735473423	10176.8890306	51.0463175975	254	5.59097812708	740296.996078	5336.85574366	43	6.68669758178	735518.992672	5017.09466594	2773	625	136	136	148	156	138	907	0
DLR00014490	4	20	YOR180C	UD20-36_5h_3x	SD/MSG -ARG -HIS -LYS +Canavanine +clonNAT +G418 +Thialysine	cSGA_v2_r3	14	11	5.63684413032	10212.4441399	53.9553175279	254	5.78735637037	764466.998426	4662.70318136	43	6.91195805071	759302.994495	3462.44750131	2906	628	136	136	149	156	139	910	0
DLR00014490	4	21	YGR272C	UD20-36_5h_3x	SD/MSG -ARG -HIS -LYS +Canavanine +clonNAT +G418 +Thialysine	cSGA_v2_r3	14	11	5.21881829249	9231.39832102	49.3770310835	254	5.52291416475	663786.996635	4753.40286022	43	6.62019815001	657501.993321	4232.39949008	3044	623	136	136	143	151	136	876	0
DLR00014490	4	22	YOR179C	UD20-36_5h_3x	SD/MSG -ARG -HIS -LYS +Canavanine +clonNAT +G418 +Thialysine	cSGA_v2_r3	14	11	5.58030889791	9687.91992239	56.7680421466	254	5.75180934653	766374.997429	5576.77618794	43	6.9193716229	744110.469025	3528.29453119	3183	628	136	136	145	152	137	642	0
DLR00014490	4	23	YGR271W	UD20-36_5h_3x	SD/MSG -ARG -HIS -LYS +Canavanine +clonNAT +G418 +Thialysine	cSGA_v2_r3	14	11	4.99266252375	8926.43207753	91.6228537194	254	5.26308765716	717108.992666	9340.22721902	43	6.33798465099	710111.991154	9925.12581761	3311	632	136	136	140	147	131	693	0
DLR00014490	4	24	YOR202W	UD20-36_5h_3x	SD/MSG -ARG -HIS -LYS +Canavanine +clonNAT +G418 +Thialysine	cSGA_v2_r3	14	11	4.77247301538	10393.3092542	161.075565042	254	5.04974241919	941781.991988	17166.3524155	43	6.12263108662	934635.992868	19862.3175323	3454	621	136	136	144	149	132	347	0
DLR00014490	5	1	YOR202W	UD20-36_5h_3x	SD/MSG -ARG -HIS -LYS +Canavanine +clonNAT +G418 +Thialysine	cSGA_v2_r3	14	11	4.65559295061	10308.3527329	112.75345644	254	4.86137534948	787726.994112	11887.8974207	43	5.99814057237	742666.467637	10985.9248926	321	761	136	136	151	156	140	355	0
DLR00014490	5	2	YPR013C	UD20-36_5h_3x	SD/MSG -ARG -HIS -LYS +Canavanine +clonNAT +G418 +Thialysine	cSGA_v2_r3	14	11	4.33349306151	7287.48471159	66.3711723902	254	4.65548468695	536045.994817	7797.88281966	43	5.75651669366	501213.352175	6347.20011595	459	762	136	136	149	155	139	690	0
DLR00014490	5	3	YPR134W	UD20-36_5h_3x	SD/MSG -ARG -HIS -LYS +Canavanine +clonNAT +G418 +Thialysine	cSGA_v2_r3	14	11	4.73484501635	7499.78718234	26.2924920355	254	5.08708306531	521063.996418	3726.262521	43	6.1245806335	510489.994422	2740.86493267	589	763	136	136	149	156	142	715	0
DLR00014490	5	4	YPR012W	UD20-36_5h_3x	SD/MSG -ARG -HIS -LYS +Canavanine +clonNAT +G418 +Thialysine	cSGA_v2_r3	14	11	4.76329881016	7973.87134713	42.6604755727	254	5.16952219352	590263.994012	5129.99314965	43	6.27154294	565812.304213	3885.16573147	728	763	136	136	155	162	145	923	0
DLR00014490	5	5	YPR132W	UD20-36_5h_3x	SD/MSG -ARG -HIS -LYS +Canavanine +clonNAT +G418 +Thialysine	cSGA_v2_r3	14	11	4.60655498645	8245.38857148	41.1489718745	254	4.89085785753	541190.994909	4700.66257189	43	5.93807792979	534743.993896	5151.74924673	865	757	136	136	147	155	139	866	0
DLR00014490	5	6	YPR009W	UD20-36_5h_3x	SD/MSG -ARG -HIS -LYS +Canavanine +clonNAT +G418 +Thialysine	cSGA_v2_r3	14	11	4.86892667861	8251.81315347	42.1483151829	254	5.21502319618	582191.994823	4423.75736122	43	6.26963419373	573910.992916	4629.58767711	1003	757	136	136	151	159	141	855	0
DLR00014490	5	7	YPR130C	UD20-36_5h_3x	SD/MSG -ARG -HIS -LYS +Canavanine +clonNAT +G418 +Thialysine	cSGA_v2_r3	14	11	4.80191086127	7832.22119895	34.0511019091	254	5.18058441965	549539.99481	4148.7540723	43	6.27454402105	530615.908369	3092.17454165	1134	759	136	136	151	159	141	1053	0
DLR00014490	5	8	YPR008W	UD20-36_5h_3x	SD/MSG -ARG -HIS -LYS +Canavanine +clonNAT +G418 +Thialysine	cSGA_v2_r3	14	11	4.94192681237	9280.45269155	36.245873559	254	5.29536570409	644865.995071	4772.40679712	43	6.36237541818	639307.993037	4851.79241333	1273	758	136	136	150	157	139	832	0
DLR00014490	5	9	YPR129W	UD20-36_5h_3x	SD/MSG -ARG -HIS -LYS +Canavanine +clonNAT +G418 +Thialysine	cSGA_v2_r3	14	11	4.75307719562	8470.19459916	34.9967712548	254	5.07582227264	573794.994742	5230.35183565	43	6.12454642135	570022.99311	5186.07511592	1409	762	136	136	148	156	138	1113	0
DLR00014490	5	10	YPR007C	UD20-36_5h_3x	SD/MSG -ARG -HIS -LYS +Canavanine +clonNAT +G418 +Thialysine	cSGA_v2_r3	14	11	4.83720001722	8346.66014884	40.2990590775	254	5.25174126293	573662.996499	3840.10061292	43	6.29726286468	568389.994198	3452.04044946	1544	762	136	136	148	156	137	923	0
DLR00014490	5	11	YPR128C	UD20-36_5h_3x	SD/MSG -ARG -HIS -LYS +Canavanine +clonNAT +G418 +Thialysine	cSGA_v2_r3	14	11	4.77067680866	8193.06463729	44.8468764158	254	5.15356856354	553907.995613	4470.83197389	43	6.19634680598	548294.993647	4046.55471633	1683	755	136	136	146	154	136	955	0
DLR00014490	5	12	YPR006C	UD20-36_5h_3x	SD/MSG -ARG -HIS -LYS +Canavanine +clonNAT +G418 +Thialysine	cSGA_v2_r3	14	11	5.11605102383	9412.69324107	40.3255458175	254	5.52701525074	694283.997095	4364.30476482	43	6.59824778926	688836.994054	3791.77540209	1818	758	136	136	152	159	139	866	0
DLR00014490	5	13	YPR127W	UD20-36_5h_3x	SD/MSG -ARG -HIS -LYS +Canavanine +clonNAT +G418 +Thialysine	cSGA_v2_r3	14	11	4.43073794309	6905.78342991	45.8922705324	254	4.82504140385	456843.995445	4816.94671264	43	5.8363004044	451959.993688	4606.57911298	1954	762	136	136	143	151	134	1065	0
DLR00014490	5	14	YPR005C	UD20-36_5h_3x	SD/MSG -ARG -HIS -LYS +Canavanine +clonNAT +G418 +Thialysine	cSGA_v2_r3	14	11	5.17619485094	9502.64145745	36.194728521	254	5.58075367674	688557.997547	4050.34986039	43	6.65878487645	684387.994306	3470.21290374	2090	760	136	136	150	157	138	891	0
DLR00014490	5	15	YPR126C	UD20-36_5h_3x	SD/MSG -ARG -HIS -LYS +Canavanine +clonNAT +G418 +Thialysine	cSGA_v2_r3	14	11	5.18612729958	9026.99011222	44.9351267562	254	5.61378074995	645268.998524	4064.13103708	43	6.70282849685	639263.995158	3309.49114681	2228	764	136	136	148	156	137	850	0
DLR00014490	5	16	YPR004C	UD20-36_5h_3x	SD/MSG -ARG -HIS -LYS +Canavanine +clonNAT +G418 +Thialysine	cSGA_v2_r3	14	11	5.26520549703	8892.6989654	40.0073482083	254	5.63650198288	656349.998358	4265.34232924	43	6.72932703256	649202.99474	3318.20655822	2362	766	136	136	149	157	138	816	0
DLR00014490	5	17	YPR125W	UD20-36_5h_3x	SD/MSG -ARG -HIS -LYS +Canavanine +clonNAT +G418 +Thialysine	cSGA_v2_r3	14	11	4.95773922404	8347.64403019	33.7449693667	254	5.36620747535	591717.996231	3971.11006319	43	6.43699128593	587853.993535	3974.09961033	2504	758	136	136	146	155	137	1163	0
DLR00014490	5	18	YPR003C	UD20-36_5h_3x	SD/MSG -ARG -HIS -LYS +Canavanine +clonNAT +G418 +Thialysine	cSGA_v2_r3	14	11	5.086111588	9075.75147481	40.141064925	254	5.46690994874	676139.996228	4390.97922576	43	6.54940745298	670348.993457	4304.81632764	2636	759	136	136	150	158	140	973	0
DLR00014490	5	19	YPR123C	UD20-36_5h_3x	SD/MSG -ARG -HIS -LYS +Canavanine +clonNAT +G418 +Thialysine	cSGA_v2_r3	14	11	2.51113171408	1159.06420751	19.6497263927	254	4.05191268771	80545.380969	3860.12503765	43	3.98402328851	60774.9999878	152.460103367	2781	767	136	136	126	138	128	341	11
DLR00014490	5	20	YPR002W	UD20-36_5h_3x	SD/MSG -ARG -HIS -LYS +Canavanine +clonNAT +G418 +Thialysine	cSGA_v2_r3	14	11	5.27079532475	9814.87347058	50.3460339479	254	5.53691428558	736246.996096	4486.00409484	43	6.6278361009	731510.993261	4267.46739907	2906	761	136	136	149	156	140	1031	0
DLR00014490	5	21	YPR122W	UD20-36_5h_3x	SD/MSG -ARG -HIS -LYS +Canavanine +clonNAT +G418 +Thialysine	cSGA_v2_r3	14	11	5.46747363308	9607.03187228	55.9648477404	254	5.70749436593	728579.997847	4519.87363223	43	6.82608628506	723589.994064	3675.11337908	3045	763	136	136	147	154	139	926	0
DLR00014490	5	22	YPR001W	UD20-36_5h_3x	SD/MSG -ARG -HIS -LYS +Canavanine +clonNAT +G418 +Thialysine	cSGA_v2_r3	14	11	5.33973614027	9513.89268434	59.3974113322	254	5.58957964726	727267.99551	6149.16912745	43	6.68936524704	722220.992139	6037.6256811	3179	762	136	136	142	150	135	937	0
DLR00014490	5	23	YPR121W	UD20-36_5h_3x	SD/MSG -ARG -HIS -LYS +Canavanine +clonNAT +G418 +Thialysine	cSGA_v2_r3	14	11	4.91253768339	8890.98340385	92.9678365393	254	5.17967471993	719444.992016	10435.2046439	43	6.3411058097	679676.760842	7885.08026667	3318	764	136	136	139	147	132	801	0
DLR00014490	5	24	YOR202W	UD20-36_5h_3x	SD/MSG -ARG -HIS -LYS +Canavanine +clonNAT +G418 +Thialysine	cSGA_v2_r3	14	11	5.17935947259	11498.1907397	177.316561163	254	5.31661846753	1071186.99124	18820.6189923	43	6.4003562654	1066425.9913	21086.3007909	3454	761	136	136	146	151	133	385	0
DLR00014490	6	1	YOR202W	UD20-36_5h_3x	SD/MSG -ARG -HIS -LYS +Canavanine +clonNAT +G418 +Thialysine	cSGA_v2_r3	14	11	4.62283412129	10360.3677477	131.144837531	254	4.91068209907	776140.695339	11017.0955563	43	5.89279658726	811395.994314	17179.0166822	316	898	136	136	151	157	141	486	0
DLR00014490	6	2	YOR158W	UD20-36_5h_3x	SD/MSG -ARG -HIS -LYS +Canavanine +clonNAT +G418 +Thialysine	cSGA_v2_r3	14	11	5.11545145093	9589.69024205	75.3747331765	254	5.34108621894	753255.99341	8079.45105001	43	6.47490851935	722047.37799	6502.9242139	455	898	136	136	155	161	143	571	0
DLR00014490	6	3	YIR004W	UD20-36_5h_3x	SD/MSG -ARG -HIS -LYS +Canavanine +clonNAT +G418 +Thialysine	cSGA_v2_r3	14	11	4.67023560127	8682.6930422	52.1905027475	254	5.00731801871	620128.993101	6973.03432202	43	6.07408435426	614556.992479	7663.63865359	592	902	136	136	151	158	142	975	0
DLR00014490	6	4	YDR033W	UD20-36_5h_3x	SD/MSG -ARG -HIS -LYS +Canavanine +clonNAT +G418 +Thialysine	cSGA_v2_r3	14	11	4.93890865309	8585.7120771	36.4083463351	254	5.29075557571	621759.994686	4981.91424288	43	6.35775397914	613432.992419	5152.11197203	725	899	136	136	154	161	144	781	0
DLR00014490	6	5	YIL158W	UD20-36_5h_3x	SD/MSG -ARG -HIS -LYS +Canavanine +clonNAT +G418 +Thialysine	cSGA_v2_r3	14	11	4.77932413746	8162.95082144	39.448323937	254	5.13597643633	567882.994864	4287.49702162	43	6.23438721943	547179.892189	3300.31318433	866	900	136	136	151	158	141	841	0
DLR00014490	6	6	YDR032C	UD20-36_5h_3x	SD/MSG -ARG -HIS -LYS +Canavanine +clonNAT +G418 +Thialysine	cSGA_v2_r3	14	11	4.95472807925	8220.82372562	38.0468315307	254	5.33817532095	588150.995954	3909.99774359	43	6.40319436729	578477.993624	3735.36745749	1003	895	136	136	152	160	142	810	0
DLR00014490	6	7	YIL151C	UD20-36_5h_3x	SD/MSG -ARG -HIS -LYS +Canavanine +clonNAT +G418 +Thialysine	cSGA_v2_r3	14	11	5.40793314259	10513.7786879	38.9504623496	254	5.66262094893	774966.996894	4854.94074744	43	6.75803434839	769833.993635	4282.52970597	1139	898	136	136	155	162	142	809	0
DLR00014490	6	8	YDR031W	UD20-36_5h_3x	SD/MSG -ARG -HIS -LYS +Canavanine +clonNAT +G418 +Thialysine	cSGA_v2_r3	14	11	4.9888921183	8447.19672307	38.9878922174	254	5.34479657816	606576.995952	4459.3847853	43	6.3994549444	598223.993349	4154.34351475	1276	895	136	136	151	159	140	813	0
DLR00014490	6	9	YIL136W	UD20-36_5h_3x	SD/MSG -ARG -HIS -LYS +Canavanine +clonNAT +G418 +Thialysine	cSGA_v2_r3	14	11	5.23439163373	9478.34625047	36.5817909414	254	5.59585150926	694213.997491	4380.9720363	43	6.67035563203	689090.994091	3491.80541054	1408	899	136	136	154	160	141	912	0
DLR00014490	6	10	YDR030C	UD20-36_5h_3x	SD/MSG -ARG -HIS -LYS +Canavanine +clonNAT +G418 +Thialysine	cSGA_v2_r3	14	11	5.0192934095	9012.86953454	41.7236722591	254	5.45255885803	641679.997083	4234.66726278	43	6.51489881266	636855.994105	3493.82808262	1541	897	136	136	150	157	139	872	0
DLR00014490	6	11	YIL131C	UD20-36_5h_3x	SD/MSG -ARG -HIS -LYS +Canavanine +clonNAT +G418 +Thialysine	cSGA_v2_r3	14	11	5.46574624417	10184.2652928	42.1280683519	254	5.75919124144	755995.998914	4330.19176213	43	6.85168301367	751620.995176	2805.59522255	1682	897	136	136	153	159	139	782	0
DLR00014490	6	12	YDR029W	UD20-36_5h_3x	SD/MSG -ARG -HIS -LYS +Canavanine +clonNAT +G418 +Thialysine	cSGA_v2_r3	14	11	4.73541246259	8118.81961638	43.0119368198	254	5.15180009691	545396.99544	4173.2962365	43	6.19872160107	541042.993304	4208.88274554	1820	899	136	136	145	152	135	999	0
DLR00014490	6	13	YIL122W	UD20-36_5h_3x	SD/MSG -ARG -HIS -LYS +Canavanine +clonNAT +G418 +Thialysine	cSGA_v2_r3	14	11	5.18579032646	10654.939996	43.5426939917	254	5.55366101428	748720.996404	4556.65265046	43	6.64380375519	747237.993541	4199.62788912	1954	897	136	136	148	155	136	1006	0
DLR00014490	6	14	YDR026C	UD20-36_5h_3x	SD/MSG -ARG -HIS -LYS +Canavanine +clonNAT +G418 +Thialysine	cSGA_v2_r3	14	11	4.84117878386	7821.26866163	50.9741864281	254	5.28729322428	546846.99639	4002.38672146	43	6.33425599527	541549.993536	3825.52845735	2090	900	136	136	146	154	136	1006	0
DLR00014490	6	15	YIL111W	UD20-36_5h_3x	SD/MSG -ARG -HIS -LYS +Canavanine +clonNAT +G418 +Thialysine	cSGA_v2_r3	14	11	5.4991012236	9830.87431952	43.5033940696	254	5.79175465827	722665.999539	4462.41282341	43	6.90376056566	717579.996187	2664.52422585	2224	898	136	136	150	157	138	802	0
DLR00014490	6	16	YAL046C	UD20-36_5h_3x	SD/MSG -ARG -HIS -LYS +Canavanine +clonNAT +G418 +Thialysine	cSGA_v2_r3	14	11	5.18637687515	9030.19381594	42.1073843637	254	5.57671959294	661272.997858	3983.34705497	43	6.65771399717	656084.994422	3236.41394475	2362	903	136	136	149	156	137	938	0
DLR00014490	6	17	YIL102C	UD20-36_5h_3x	SD/MSG -ARG -HIS -LYS +Canavanine +clonNAT +G418 +Thialysine	cSGA_v2_r3	14	11	5.31742455273	10058.3546127	46.3725417562	254	5.60932460575	758376.997067	4704.94012605	43	6.69844846479	753807.993976	4095.89245429	2502	896	136	136	150	158	139	944	0
DLR00014490	6	18	YLR227C	UD20-36_5h_3x	SD/MSG -ARG -HIS -LYS +Canavanine +clonNAT +G418 +Thialysine	cSGA_v2_r3	14	11	4.57333928845	7540.06311462	39.6192117285	254	4.977645133	555193.99439	4706.77212588	43	6.03639995238	549870.993339	5352.18466657	2638	900	136	136	148	156	139	1355	0
DLR00014490	6	19	YIL094C	UD20-36_5h_3x	SD/MSG -ARG -HIS -LYS +Canavanine +clonNAT +G418 +Thialysine	cSGA_v2_r3	14	11	2.2381005847	607.235623844	4.78759977091	254	3.92760622568	65439.9992787	3680.86270007	43	3.67404846535	37229.469553	257.879290751	2771	867	136	136	138	148	134	193	6
DLR00014490	6	20	YKR104W	UD20-36_5h_3x	SD/MSG -ARG -HIS -LYS +Canavanine +clonNAT +G418 +Thialysine	cSGA_v2_r3	14	11	3.82559790412	5322.48144192	39.0594389472	254	4.20462341899	350528.99925	5570.44916699	43	5.21375373243	324070.904848	3761.17564613	2916	898	136	136	136	146	133	1260	0
DLR00014490	6	21	YIL085C	UD20-36_5h_3x	SD/MSG -ARG -HIS -LYS +Canavanine +clonNAT +G418 +Thialysine	cSGA_v2_r3	14	11	5.0785429851	9055.48052337	36.9139119427	254	5.41780604754	658388.995691	4615.17393739	43	6.50908165341	652187.992844	4314.86107177	3044	898	136	136	143	151	136	950	0
DLR00014490	6	22	YDR046C	UD20-36_5h_3x	SD/MSG -ARG -HIS -LYS +Canavanine +clonNAT +G418 +Thialysine	cSGA_v2_r3	14	11	5.04110434294	8413.71533421	35.9491707487	254	5.35774727449	621998.994808	5868.55566688	43	6.49615155064	596899.114212	4145.42410463	3179	898	136	136	139	148	134	897	0
DLR00014490	6	23	YMR074C	UD20-36_5h_3x	SD/MSG -ARG -HIS -LYS +Canavanine +clonNAT +G418 +Thialysine	cSGA_v2_r3	14	11	5.52994575334	10172.5526766	107.257353994	254	5.67873653859	861640.352912	7524.46215989	43	6.69836041595	881351.991328	10226.7729829	3316	898	136	136	145	152	135	678	0
DLR00014490	6	24	YOR202W	UD20-36_5h_3x	SD/MSG -ARG -HIS -LYS +Canavanine +clonNAT +G418 +Thialysine	cSGA_v2_r3	14	11	4.83008133724	10862.8873172	148.423003753	254	5.07654623196	985359.991973	18437.6028449	43	6.15865547314	979076.992869	21108.0189106	3456	898	136	136	144	150	132	415	0
DLR00014490	7	1	YOR202W	UD20-36_5h_3x	SD/MSG -ARG -HIS -LYS +Canavanine +clonNAT +G418 +Thialysine	cSGA_v2_r3	14	11	4.86656516335	10089.1925342	132.830779087	254	5.05408598038	824421.991208	15067.3545358	43	6.13241647861	818381.991817	17087.3979766	319	1033	136	136	153	159	142	562	19
DLR00014490	7	2	YPR028W	UD20-36_5h_3x	SD/MSG -ARG -HIS -LYS +Canavanine +clonNAT +G418 +Thialysine	cSGA_v2_r3	14	11	4.68500064477	9010.58701698	75.9024323128	254	5.00019704675	692157.992551	9821.15122904	43	6.07131825452	685221.99236	11049.5158806	447	1033	136	136	152	159	142	792	21
DLR00014490	7	3	YPR152C	UD20-36_5h_3x	SD/MSG -ARG -HIS -LYS +Canavanine +clonNAT +G418 +Thialysine	cSGA_v2_r3	14	11	4.59315317099	7115.87644904	47.9573187403	254	4.95296165491	524353.993128	5992.94154305	43	5.98901649489	514026.992415	6388.83060996	591	1035	136	136	152	159	143	895	0
DLR00014490	7	4	YPR027C	UD20-36_5h_3x	SD/MSG -ARG -HIS -LYS +Canavanine +clonNAT +G418 +Thialysine	cSGA_v2_r3	14	11	4.67968683416	8057.93990052	37.7580497206	254	5.01757457755	563114.994044	4911.92473074	43	6.06954972328	554435.992962	5472.55072433	723	1034	136	136	151	158	142	865	0
DLR00014490	7	5	YPR150W	UD20-36_5h_3x	SD/MSG -ARG -HIS -LYS +Canavanine +clonNAT +G418 +Thialysine	cSGA_v2_r3	14	11	5.09638471228	9685.77045587	43.1340994109	254	5.4349146312	704606.995583	4897.69424663	43	6.51711022789	698077.992987	4822.60219051	861	1036	136	136	154	162	144	857	0
DLR00014490	7	6	YPR026W	UD20-36_5h_3x	SD/MSG -ARG -HIS -LYS +Canavanine +clonNAT +G418 +Thialysine	cSGA_v2_r3	14	11	4.90135156817	8678.76485021	44.2423369322	254	5.26531583346	621280.994506	4900.47295047	43	6.3789762047	599044.971155	3799.4679336	997	1032	136	136	152	160	142	967	0
DLR00014490	7	7	YPR149W	UD20-36_5h_3x	SD/MSG -ARG -HIS -LYS +Canavanine +clonNAT +G418 +Thialysine	cSGA_v2_r3	14	11	4.99390845274	9233.02936468	41.4326511404	254	5.32942901577	660132.995257	4512.91077646	43	6.40166412156	654106.993258	4671.0909565	1137	1031	136	136	152	159	141	981	0
DLR00014490	7	8	YPR024W	UD20-36_5h_3x	SD/MSG -ARG -HIS -LYS +Canavanine +clonNAT +G418 +Thialysine	cSGA_v2_r3	14	11	2.79246138874	1233.6845023	12.4908766329	254	3.82184669786	87827.9994777	5423.30370634	43	3.95751956724	62986.4130361	351.279458639	1270	1040	136	136	129	141	129	413	0
DLR00014490	7	9	YPR148C	UD20-36_5h_3x	SD/MSG -ARG -HIS -LYS +Canavanine +clonNAT +G418 +Thialysine	cSGA_v2_r3	14	11	4.84227425448	8536.54911148	41.6009357848	254	5.22418364859	607668.995321	4738.35253115	43	6.27646815543	602333.993389	4470.54637534	1407	1036	136	136	151	158	140	1059	0
DLR00014490	7	10	YPR023C	UD20-36_5h_3x	SD/MSG -ARG -HIS -LYS +Canavanine +clonNAT +G418 +Thialysine	cSGA_v2_r3	14	11	4.70642876234	8085.2522911	36.8411039207	254	5.04399430799	530231.996445	4108.10064111	43	6.07851546126	526636.994127	3420.17203769	1539	1035	136	136	144	152	135	1083	0
DLR00014490	7	11	YPR147C	UD20-36_5h_3x	SD/MSG -ARG -HIS -LYS +Canavanine +clonNAT +G418 +Thialysine	cSGA_v2_r3	14	11	5.22151258173	10254.7802835	48.4020173548	254	5.5571938807	722432.997124	4342.25583119	43	6.64203950486	719853.994136	3947.75812773	1683	1034	136	136	149	156	137	954	0
DLR00014490	7	12	YPR022C	UD20-36_5h_3x	SD/MSG -ARG -HIS -LYS +Canavanine +clonNAT +G418 +Thialysine	cSGA_v2_r3	14	11	5.31923155154	9664.26438057	46.0324904778	254	5.69728111468	693947.999091	4495.6279519	43	6.79115618615	689832.995653	3212.65896785	1822	1034	136	136	150	157	138	880	0
DLR00014490	7	13	YPR146C	UD20-36_5h_3x	SD/MSG -ARG -HIS -LYS +Canavanine +clonNAT +G418 +Thialysine	cSGA_v2_r3	14	11	5.00996072443	9586.85033406	45.977073528	254	5.43483510582	678037.995975	4576.49028594	43	6.51269703667	676063.993307	4439.62445587	1952	1034	136	136	148	155	137	1178	0
DLR00014490	7	14	YPR020W	UD20-36_5h_3x	SD/MSG -ARG -HIS -LYS +Canavanine +clonNAT +G418 +Thialysine	cSGA_v2_r3	14	11	4.45996141469	5784.40602355	38.6545212104	254	4.92350463565	383967.997674	2870.35957691	43	5.90549935593	377764.994822	2160.3546644	2089	1044	136	136	142	150	134	1135	6
DLR00014490	7	15	YPR145W	UD20-36_5h_3x	SD/MSG -ARG -HIS -LYS +Canavanine +clonNAT +G418 +Thialysine	cSGA_v2_r3	14	11	5.19038998967	9960.85036729	44.3788049295	254	5.58539398062	721542.997746	4174.29314215	43	6.6779059358	718408.994695	3362.79108787	2227	1037	136	136	148	155	137	1014	0
DLR00014490	7	16	YPR018W	UD20-36_5h_3x	SD/MSG -ARG -HIS -LYS +Canavanine +clonNAT +G418 +Thialysine	cSGA_v2_r3	14	11	4.49960026334	7099.88949961	23.5113173415	254	4.76528902469	451336.997158	3686.36472177	43	5.77960562199	446210.995273	3085.2981184	2362	1037	136	136	137	147	131	986	0
DLR00014490	7	17	YPR141C	UD20-36_5h_3x	SD/MSG -ARG -HIS -LYS +Canavanine +clonNAT +G418 +Thialysine	cSGA_v2_r3	14	11	2.66858441501	1558.41417242	16.7500589393	254	3.51918955262	79020.9998044	4589.95699092	43	3.53785632515	60014.9988273	606.373855116	2494	1029	136	136	110	124	116	264	0
DLR00014490	7	18	YPR017C	UD20-36_5h_3x	SD/MSG -ARG -HIS -LYS +Canavanine +clonNAT +G418 +Thialysine	cSGA_v2_r3	14	11	4.88752233183	9071.56888043	38.1258322145	254	5.19692337695	652935.994829	4321.27953003	43	6.27138712125	647841.993268	4920.44190239	2636	1038	136	136	145	154	137	1047	0
DLR00014490	7	19	YPR140W	UD20-36_5h_3x	SD/MSG -ARG -HIS -LYS +Canavanine +clonNAT +G418 +Thialysine	cSGA_v2_r3	14	11	5.29728928034	9774.05368868	53.1705205905	254	5.58453523608	765725.996236	5332.99581704	43	6.68090843675	760793.993091	5130.79200002	2771	1034	136	136	152	160	141	1077	0
DLR00014490	7	20	YPR015C	UD20-36_5h_3x	SD/MSG -ARG -HIS -LYS +Canavanine +clonNAT +G418 +Thialysine	cSGA_v2_r3	14	11	5.08994411733	8932.44740332	38.1304195885	254	5.40892726598	663249.995764	4380.90097187	43	6.49835822734	656856.993165	4182.2744186	2908	1036	136	136	146	155	139	1009	0
DLR00014490	7	21	YPR138C	UD20-36_5h_3x	SD/MSG -ARG -HIS -LYS +Canavanine +clonNAT +G418 +Thialysine	cSGA_v2_r3	14	11	4.95195794616	8662.81268168	35.2034518143	254	5.29674582722	615457.994753	4938.89271879	43	6.3828780765	612354.992408	5021.90638785	3043	1032	136	136	141	150	136	1297	0
DLR00014490	7	22	YPR014C	UD20-36_5h_3x	SD/MSG -ARG -HIS -LYS +Canavanine +clonNAT +G418 +Thialysine	cSGA_v2_r3	14	11	5.25243473064	9443.57601822	49.2428727562	254	5.53875938499	747632.995006	6454.65406012	43	6.63363605567	741625.992087	6410.71234621	3176	1033	136	136	144	152	137	969	0
DLR00014490	7	23	YPR135W	UD20-36_5h_3x	SD/MSG -ARG -HIS -LYS +Canavanine +clonNAT +G418 +Thialysine	cSGA_v2_r3	14	11	3.43844761643	4297.26558716	67.3823202828	254	3.7886837532	307646.998475	8130.45490853	43	4.56866925244	293029.998018	6675.76023968	3321	1030	136	136	125	135	123	813	0
DLR00014490	7	24	YOR202W	UD20-36_5h_3x	SD/MSG -ARG -HIS -LYS +Canavanine +clonNAT +G418 +Thialysine	cSGA_v2_r3	14	11	5.11806912321	10452.5267741	196.73861488	254	5.29422805443	998304.991951	16359.7874574	43	6.37108167761	991107.991495	18397.8100201	3455	1035	136	136	147	153	134	495	0
DLR00014490	8	1	YOR202W	UD20-36_5h_3x	SD/MSG -ARG -HIS -LYS +Canavanine +clonNAT +G418 +Thialysine	cSGA_v2_r3	14	11	4.76142943836	11388.8672678	139.057201523	254	5.02909963347	858657.571032	12074.7483191	43	6.11808929834	847872.082342	14210.0844322	317	1172	136	136	153	159	142	607	0
DLR00014490	8	2	YDR043C	UD20-36_5h_3x	SD/MSG -ARG -HIS -LYS +Canavanine +clonNAT +G418 +Thialysine	cSGA_v2_r3	14	11	4.75920701937	8799.03581608	83.6832736999	254	5.07921081786	683143.993079	8544.88382659	43	6.14630511811	675795.992281	9236.71648922	449	1171	136	136	154	160	142	686	0
DLR00014490	8	3	YLR455W	UD20-36_5h_3x	SD/MSG -ARG -HIS -LYS +Canavanine +clonNAT +G418 +Thialysine	cSGA_v2_r3	14	11	4.67417612562	8711.28433766	74.783602641	254	4.98464210061	652198.993418	7536.24439762	43	6.05109582199	646978.993041	8521.0616822	587	1167	136	136	154	161	145	1187	0
DLR00014490	8	4	YDR042C	UD20-36_5h_3x	SD/MSG -ARG -HIS -LYS +Canavanine +clonNAT +G418 +Thialysine	cSGA_v2_r3	14	11	4.78035019784	8136.67070681	52.2326523683	254	5.11622652222	593274.994996	3985.8344914	43	6.16832154984	583940.993596	4269.92461996	726	1169	136	136	153	161	144	876	0
DLR00014490	8	5	YJR066W	UD20-36_5h_3x	SD/MSG -ARG -HIS -LYS +Canavanine +clonNAT +G418 +Thialysine	cSGA_v2_r3	14	11	4.63083283677	7516.10847555	38.9550585734	254	4.89996155421	526317.994013	5017.86084789	43	5.92996877227	517975.993392	5652.79876468	859	1178	136	136	151	159	142	976	0
DLR00014490	8	6	YDR036C	UD20-36_5h_3x	SD/MSG -ARG -HIS -LYS +Canavanine +clonNAT +G418 +Thialysine	cSGA_v2_r3	14	11	4.90870393942	8534.54329385	44.2313358573	254	5.25106366405	624796.994936	4567.14007229	43	6.34861245036	604615.230711	3632.71459369	996	1174	136	136	154	161	144	994	0
DLR00014490	8	7	YJR044C	UD20-36_5h_3x	SD/MSG -ARG -HIS -LYS +Canavanine +clonNAT +G418 +Thialysine	cSGA_v2_r3	14	11	5.15156732788	10264.8241763	45.1604071522	254	5.4518520807	744996.995024	4856.71079176	43	6.53136087911	741007.992847	5142.33038721	1134	1170	136	136	154	161	142	1039	0
DLR00014490	8	8	YDR035W	UD20-36_5h_3x	SD/MSG -ARG -HIS -LYS +Canavanine +clonNAT +G418 +Thialysine	cSGA_v2_r3	14	11	4.76756165728	8807.03617516	43.2534619746	254	5.15652690053	629441.994632	5154.10835421	43	6.21408727063	625497.99321	5247.59872334	1269	1172	136	136	151	158	141	1172	0
DLR00014490	8	9	YJR039W	UD20-36_5h_3x	SD/MSG -ARG -HIS -LYS +Canavanine +clonNAT +G418 +Thialysine	cSGA_v2_r3	14	11	5.06995501944	10297.5814572	47.3117448603	254	5.45380451797	771503.995364	5303.05276667	43	6.52681798308	768551.993137	5291.52024267	1410	1172	136	136	154	161	142	1052	0
DLR00014490	8	10	YDR034C	UD20-36_5h_3x	SD/MSG -ARG -HIS -LYS +Canavanine +clonNAT +G418 +Thialysine	cSGA_v2_r3	14	11	2.93433750177	1390.27898262	17.6064209638	254	4.03396992405	118399.998538	4748.91116948	43	4.41556113078	97971.9970024	1571.34461594	1548	1182	136	136	147	155	139	474	0
DLR00014490	8	11	YJL103C	UD20-36_5h_3x	SD/MSG -ARG -HIS -LYS +Canavanine +clonNAT +G418 +Thialysine	cSGA_v2_r3	14	11	5.13891474222	9481.97334283	45.7354998308	254	5.53840137607	685700.996961	4379.29522071	43	6.61284056441	682928.99371	3926.66482866	1676	1172	136	136	151	158	139	1067	0
DLR00014490	8	12	YPR039W	UD20-36_5h_3x	SD/MSG -ARG -HIS -LYS +Canavanine +clonNAT +G418 +Thialysine	cSGA_v2_r3	14	11	5.19412852753	9965.26843632	50.1165453697	254	5.59215594176	714055.997587	4762.23768518	43	6.67531536953	710615.994303	4044.5462606	1818	1170	136	136	149	156	137	907	0
DLR00014490	8	13	YJL029C	UD20-36_5h_3x	SD/MSG -ARG -HIS -LYS +Canavanine +clonNAT +G418 +Thialysine	cSGA_v2_r3	14	11	2.91544529423	1151.94747222	11.6617524062	254	5.21727611377	78421.5483957	3496.8092109	43	4.28855200716	62115.2928503	518.133173948	1963	1176	136	136	130	141	128	357	0
DLR00014490	8	14	YPL072W	UD20-36_5h_3x	SD/MSG -ARG -HIS -LYS +Canavanine +clonNAT +G418 +Thialysine	cSGA_v2_r3	14	11	5.03941936291	9036.69341945	44.4413143926	254	5.46423721367	659125.996471	4519.54365896	43	6.53523941074	655254.993542	4321.27050606	2090	1171	136	136	149	156	138	1145	0
DLR00014490	8	15	YNL086W	UD20-36_5h_3x	SD/MSG -ARG -HIS -LYS +Canavanine +clonNAT +G418 +Thialysine	cSGA_v2_r3	14	11	5.31726320996	10138.5281071	40.7550573511	254	5.68755453687	750561.998158	4495.33656835	43	6.78716485689	748657.994464	3392.18224022	2226	1170	136	136	149	156	137	1037	0
DLR00014490	8	16	YPL035C	UD20-36_5h_3x	SD/MSG -ARG -HIS -LYS +Canavanine +clonNAT +G418 +Thialysine	cSGA_v2_r3	14	11	5.05969534849	9068.71701796	39.7453475476	254	5.4441744885	675729.996357	4089.32585514	43	6.52052954274	671307.993647	3941.44366359	2363	1171	136	136	148	156	138	1060	0
DLR00014490	8	17	YNL053W	UD20-36_5h_3x	SD/MSG -ARG -HIS -LYS +Canavanine +clonNAT +G418 +Thialysine	cSGA_v2_r3	14	11	4.9962786827	8860.26067618	37.4987328297	254	5.37692999419	666759.995718	4227.85414486	43	6.45259722144	661727.993257	4549.60799834	2499	1171	136	136	148	156	138	1131	0
DLR00014490	8	18	YPL015C	UD20-36_5h_3x	SD/MSG -ARG -HIS -LYS +Canavanine +clonNAT +G418 +Thialysine	cSGA_v2_r3	14	11	5.30150038877	9770.72934658	43.7024722285	254	5.65065885094	760523.997067	5302.683719	43	6.75384914238	754902.99361	4797.34310457	2636	1173	136	136	150	158	140	940	0
DLR00014490	8	19	YNL047C	UD20-36_5h_3x	SD/MSG -ARG -HIS -LYS +Canavanine +clonNAT +G418 +Thialysine	cSGA_v2_r3	14	11	4.83960297034	8824.92293671	45.7187067721	254	5.18627551546	641267.993648	5672.7840939	43	6.26849950693	637201.992178	6254.69150517	2773	1171	136	136	144	153	136	1257	0
DLR00014490	8	20	YOR240W	UD20-36_5h_3x	SD/MSG -ARG -HIS -LYS +Canavanine +clonNAT +G418 +Thialysine	cSGA_v2_r3	14	11	5.42281773914	9923.62407795	46.5918326389	254	5.67543053731	762888.997286	4945.36132491	43	6.7908975037	757552.993768	4277.11495706	2905	1170	136	136	148	156	139	962	0
DLR00014490	8	21	YNL014W	UD20-36_5h_3x	SD/MSG -ARG -HIS -LYS +Canavanine +clonNAT +G418 +Thialysine	cSGA_v2_r3	14	11	5.22438517844	8678.30523916	56.4086421352	254	5.4644691711	655961.995725	4808.97146342	43	6.5562012125	649343.992654	4671.63737905	3043	1168	136	136	144	152	137	989	0
DLR00014490	8	22	YMR194C-A	UD20-36_5h_3x	SD/MSG -ARG -HIS -LYS +Canavanine +clonNAT +G418 +Thialysine	cSGA_v2_r3	14	11	5.01444410755	7922.13167798	64.1903675837	254	5.34891454865	634105.994316	5950.72074765	43	6.42815097171	625179.992018	5950.72414331	3178	1171	136	136	143	151	137	1059	0
DLR00014490	8	23	YNL011C	UD20-36_5h_3x	SD/MSG -ARG -HIS -LYS +Canavanine +clonNAT +G418 +Thialysine	cSGA_v2_r3	14	11	5.33623179026	9370.88957049	108.000371453	254	5.54295483992	821341.960831	7583.89694173	43	6.54533424527	844263.990589	11182.0148005	3316	1168	136	136	146	153	136	873	0
DLR00014490	8	24	YOR202W	UD20-36_5h_3x	SD/MSG -ARG -HIS -LYS +Canavanine +clonNAT +G418 +Thialysine	cSGA_v2_r3	14	11	5.03466090373	11038.8732661	188.788590327	254	5.22019365663	1055707.99199	18177.7815104	43	6.30638554764	1049440.99217	20683.6233615	3455	1171	136	136	146	151	133	536	0
DLR00014490	9	1	YOR202W	UD20-36_5h_3x	SD/MSG -ARG -HIS -LYS +Canavanine +clonNAT +G418 +Thialysine	cSGA_v2_r3	14	11	4.58618670448	10206.5207254	135.306215616	254	4.90265225112	787916.183957	11659.0410808	43	5.8734348884	826197.994379	18382.9547725	317	1305	136	136	154	160	143	513	0
DLR00014490	9	2	YPR045C	UD20-36_5h_3x	SD/MSG -ARG -HIS -LYS +Canavanine +clonNAT +G418 +Thialysine	cSGA_v2_r3	14	11	3.43489977011	4566.82469959	35.6501863671	254	3.72200852132	309967.999368	6058.6363516	43	4.53662915366	297560.998606	4622.03618077	450	1304	136	136	140	149	136	1093	0
DLR00014490	9	3	YPR171W	UD20-36_5h_3x	SD/MSG -ARG -HIS -LYS +Canavanine +clonNAT +G418 +Thialysine	cSGA_v2_r3	14	11	4.52418105952	8906.62035516	77.6996913395	254	4.8329579704	683424.995445	7676.78551962	43	5.88555753502	677954.995435	9157.04799771	590	1308	136	136	157	163	146	1097	0
DLR00014490	9	4	YPR044C	UD20-36_5h_3x	SD/MSG -ARG -HIS -LYS +Canavanine +clonNAT +G418 +Thialysine	cSGA_v2_r3	14	11	3.6083345323	3847.36085449	28.1865653056	254	3.98410779931	244364.999851	4021.5266209	43	4.82658175012	225573.95452	1711.90481323	731	1310	136	136	140	150	138	1380	0
DLR00014490	9	5	YPR170C	UD20-36_5h_3x	SD/MSG -ARG -HIS -LYS +Canavanine +clonNAT +G418 +Thialysine	cSGA_v2_r3	14	11	4.39201423421	7568.85647541	46.7852887849	254	4.7423519919	549189.99502	6208.73866862	43	5.77273385145	541902.995071	7142.01958056	863	1306	136	136	153	161	145	1134	0
DLR00014490	9	6	YPR043W	UD20-36_5h_3x	SD/MSG -ARG -HIS -LYS +Canavanine +clonNAT +G418 +Thialysine	cSGA_v2_r3	14	11	3.51684727839	3314.92551122	8.41576455476	254	3.97092386943	215541.999859	3873.58623808	43	4.74371235141	199793.999875	1600.59857696	995	1302	136	136	140	150	137	1171	0
DLR00014490	9	7	YPR167C	UD20-36_5h_3x	SD/MSG -ARG -HIS -LYS +Canavanine +clonNAT +G418 +Thialysine	cSGA_v2_r3	14	11	4.60726541838	7930.62635099	37.4273806317	254	4.91225928953	543652.995609	4435.37807785	43	5.95135893115	538719.994386	4572.2214684	1134	1307	136	136	149	157	140	1324	0
DLR00014490	9	8	YPR042C	UD20-36_5h_3x	SD/MSG -ARG -HIS -LYS +Canavanine +clonNAT +G418 +Thialysine	cSGA_v2_r3	14	11	4.99505253695	8645.48961464	39.1892128128	254	5.36233565046	651066.995711	4389.52365755	43	6.42165011037	645017.993259	3982.31392274	1275	1307	136	136	155	162	143	1165	0
DLR00014490	9	9	YPR164W	UD20-36_5h_3x	SD/MSG -ARG -HIS -LYS +Canavanine +clonNAT +G418 +Thialysine	cSGA_v2_r3	14	11	3.72958086739	4653.80086736	29.1237608238	254	4.05084591629	285665.999806	5837.29408011	43	4.95536055863	262649.650709	2445.76219264	1410	1316	136	136	136	146	131	874	0
DLR00014490	9	10	YPR040W	UD20-36_5h_3x	SD/MSG -ARG -HIS -LYS +Canavanine +clonNAT +G418 +Thialysine	cSGA_v2_r3	14	11	4.52458417335	8350.90604977	44.8830090767	254	4.76109320459	541704.997589	4336.31591417	43	5.7886298556	539592.996475	4486.06874649	1543	1304	136	136	142	151	135	1218	0
DLR00014490	9	11	YPR160W	UD20-36_5h_3x	SD/MSG -ARG -HIS -LYS +Canavanine +clonNAT +G418 +Thialysine	cSGA_v2_r3	14	11	4.97220138368	9306.19079222	34.9936263702	254	5.38718263942	665950.995427	4328.99877911	43	6.46264581989	667519.992993	4332.72025906	1684	1308	136	136	151	158	140	1670	0
DLR00014490	9	12	YPR038W	UD20-36_5h_3x	SD/MSG -ARG -HIS -LYS +Canavanine +clonNAT +G418 +Thialysine	cSGA_v2_r3	14	11	5.00089900887	9400.98395421	36.4737360766	254	5.36005490678	626858.996573	3823.30720347	43	6.43333991286	624169.994023	3464.51755234	1819	1307	136	136	144	152	135	1018	0
DLR00014490	9	13	YPR158W	UD20-36_5h_3x	SD/MSG -ARG -HIS -LYS +Canavanine +clonNAT +G418 +Thialysine	cSGA_v2_r3	14	11	5.03997939101	9255.87451345	46.793192192	254	5.44232736941	651311.996557	4095.98567588	43	6.51381810594	649120.993828	3938.39614439	1951	1307	136	136	147	154	136	1172	0
DLR00014490	9	14	YPR037C	UD20-36_5h_3x	SD/MSG -ARG -HIS -LYS +Canavanine +clonNAT +G418 +Thialysine	cSGA_v2_r3	14	11	5.19210180358	9307.19731616	41.9354677756	254	5.56287573656	669825.997699	4311.75691625	43	6.64665151334	665604.99446	3606.86811007	2089	1308	136	136	147	154	136	1028	0
DLR00014490	9	15	YPR157W	UD20-36_5h_3x	SD/MSG -ARG -HIS -LYS +Canavanine +clonNAT +G418 +Thialysine	cSGA_v2_r3	14	11	4.96723193486	8683.52002012	34.5077899558	254	5.38249656024	630758.995557	4662.59630892	43	6.44862784659	629965.992799	4613.73586656	2227	1311	136	136	146	154	136	1504	0
DLR00014490	9	16	YPR032W	UD20-36_5h_3x	SD/MSG -ARG -HIS -LYS +Canavanine +clonNAT +G418 +Thialysine	cSGA_v2_r3	14	11	3.897779578	5160.58045979	34.1358953274	254	4.42960792686	355463.997451	5076.35575961	43	5.36569158814	350020.997595	5113.54826767	2355	1317	136	136	139	149	134	1370	0
DLR00014490	9	17	YPR156C	UD20-36_5h_3x	SD/MSG -ARG -HIS -LYS +Canavanine +clonNAT +G418 +Thialysine	cSGA_v2_r3	14	11	4.99107897347	9064.17395076	41.7851129512	254	5.4004271038	683827.995034	4740.63144942	43	6.48208450156	681819.992635	4973.48976678	2497	1309	136	136	148	155	138	1418	0
DLR00014490	9	18	YPR031W	UD20-36_5h_3x	SD/MSG -ARG -HIS -LYS +Canavanine +clonNAT +G418 +Thialysine	cSGA_v2_r3	14	11	5.03442827499	8973.66252007	42.9811695762	254	5.37431734702	665908.995124	4659.30862525	43	6.45715476675	660460.992776	4816.26586724	2635	1308	136	136	146	154	137	1069	0
DLR00014490	9	19	YPR155C	UD20-36_5h_3x	SD/MSG -ARG -HIS -LYS +Canavanine +clonNAT +G418 +Thialysine	cSGA_v2_r3	14	11	0	11	13.6305818131	254	6.99449768483	37891.8	2073.42099029	43	2.81810616825	12985.8960855	163.448391123	2770	1316	136	136	131	143	131	128	0
DLR00014490	9	20	YPR030W	UD20-36_5h_3x	SD/MSG -ARG -HIS -LYS +Canavanine +clonNAT +G418 +Thialysine	cSGA_v2_r3	14	11	4.96459278289	8774.5089321	42.2681509493	254	5.28068209267	668205.994073	5449.50246303	43	6.40683159287	644858.046836	4163.51887529	2909	1308	136	136	146	155	138	1158	0
DLR00014490	9	21	YPR154W	UD20-36_5h_3x	SD/MSG -ARG -HIS -LYS +Canavanine +clonNAT +G418 +Thialysine	cSGA_v2_r3	14	11	5.13690876112	9349.85746488	61.7676767551	254	5.4482488373	744161.994801	5961.61669758	43	6.54121259066	740037.992401	6121.84239027	3045	1306	136	136	147	155	139	1242	0
DLR00014490	9	22	YPR029C	UD20-36_5h_3x	SD/MSG -ARG -HIS -LYS +Canavanine +clonNAT +G418 +Thialysine	cSGA_v2_r3	14	11	5.20966956652	9722.81148275	73.0047087085	254	5.48541474964	791635.994322	6811.36376302	43	6.57728002792	787667.991935	7017.77346311	3178	1307	136	136	145	153	138	1259	0
DLR00014490	9	23	YPR153W	UD20-36_5h_3x	SD/MSG -ARG -HIS -LYS +Canavanine +clonNAT +G418 +Thialysine	cSGA_v2_r3	14	11	3.61273653087	3077.62641218	30.4646151063	254	4.10648693608	216199.999691	5781.18875569	43	4.85675064413	199456.998608	2559.43879117	3320	1309	136	136	122	133	122	1064	0
DLR00014490	9	24	YOR202W	UD20-36_5h_3x	SD/MSG -ARG -HIS -LYS +Canavanine +clonNAT +G418 +Thialysine	cSGA_v2_r3	14	11	5.19576627476	10852.4081391	192.212726187	254	5.35090527082	1093222.99116	19092.5092823	43	6.43224865453	1086570.99104	21232.32673	3454	1309	136	136	148	153	134	638	0
DLR00014490	10	1	YOR202W	UD20-36_5h_3x	SD/MSG -ARG -HIS -LYS +Canavanine +clonNAT +G418 +Thialysine	cSGA_v2_r3	14	11	4.51865904762	10374.5009394	130.501592165	254	4.85416962308	812468.737481	11673.161414	43	5.80942092634	854912.996191	19129.2158916	320	1440	136	136	155	161	144	584	0
DLR00014490	10	2	YML129C	UD20-36_5h_3x	SD/MSG -ARG -HIS -LYS +Canavanine +clonNAT +G418 +Thialysine	cSGA_v2_r3	14	11	0	11	16.0392044914	254	12	29043	587.058534029	43	0.5	1901.7	238.894154021	455	1449	136	136	-1	-1	-1	10	0
DLR00014490	10	3	YMR165C	UD20-36_5h_3x	SD/MSG -ARG -HIS -LYS +Canavanine +clonNAT +G418 +Thialysine	cSGA_v2_r3	14	11	3.18832921899	4210.6929296	36.5246977326	254	3.50470513603	238860.999981	5872.42554829	43	4.24746806422	231128.999049	2159.76636447	588	1443	136	136	134	145	133	1545	0
DLR00014490	10	4	YML112W	UD20-36_5h_3x	SD/MSG -ARG -HIS -LYS +Canavanine +clonNAT +G418 +Thialysine	cSGA_v2_r3	14	11	4.71366318116	8885.6469962	53.6778980736	254	5.07696794598	688758.99412	5796.87705354	43	6.13901042804	681914.9934	6830.09310267	727	1442	136	136	159	165	148	1123	0
DLR00014490	10	5	YMR119W	UD20-36_5h_3x	SD/MSG -ARG -HIS -LYS +Canavanine +clonNAT +G418 +Thialysine	cSGA_v2_r3	14	11	4.93577513871	9193.34082024	63.6373399803	254	5.25942753805	706853.994145	5570.61954404	43	6.37034705682	683682.554955	4572.34210913	864	1440	136	136	159	166	148	1100	0
DLR00014490	10	6	YML111W	UD20-36_5h_3x	SD/MSG -ARG -HIS -LYS +Canavanine +clonNAT +G418 +Thialysine	cSGA_v2_r3	14	11	0	11	9.01372696885	254	9.29185655129	31262.962927	777.988185528	43	0	43	61.9859853391	999	1449	136	136	-1	-1	-1	8	0
DLR00014490	10	7	YMR118C	UD20-36_5h_3x	SD/MSG -ARG -HIS -LYS +Canavanine +clonNAT +G418 +Thialysine	cSGA_v2_r3	14	11	5.08273848866	9634.61356679	52.7739176497	254	5.42211373807	737444.994575	5454.55261584	43	6.49487754094	732651.992395	5862.83135207	1135	1440	136	136	157	164	145	1115	0
DLR00014490	10	8	YLR238W	UD20-36_5h_3x	SD/MSG -ARG -HIS -LYS +Canavanine +clonNAT +G418 +Thialysine	cSGA_v2_r3	14	11	4.80022126944	7842.04805443	34.5294964461	254	5.278195564	573177.996689	3689.9403119	43	6.32946896412	566334.99413	2881.09583304	1271	1442	136	136	152	159	140	1071	0
DLR00014490	10	9	YOR125C	UD20-36_5h_3x	SD/MSG -ARG -HIS -LYS +Canavanine +clonNAT +G418 +Thialysine	cSGA_v2_r3	14	11	4.76730928349	8205.41344663	28.2123176597	254	5.15734039801	579316.996681	3234.421429	43	6.20655771161	575623.994601	2567.48900065	1408	1441	136	136	149	157	140	1333	0
DLR00014490	10	10	YBR095C	UD20-36_5h_3x	SD/MSG -ARG -HIS -LYS +Canavanine +clonNAT +G418 +Thialysine	cSGA_v2_r3	14	11	4.45180824812	7268.16474354	50.4548815683	254	4.79405311415	506928.995341	5206.96295814	43	5.82668005406	501472.994263	5597.81359499	1544	1441	136	136	145	153	136	1024	0
DLR00014490	10	11	YOL153C	UD20-36_5h_3x	SD/MSG -ARG -HIS -LYS +Canavanine +clonNAT +G418 +Thialysine	cSGA_v2_r3	14	11	5.130123031	9913.46513858	40.9848226525	254	5.50919883858	731000.996224	4512.19538786	43	6.59215794415	730643.993256	4170.55936751	1678	1439	136	136	151	158	139	1340	0
DLR00014490	10	12	YBR086C	UD20-36_5h_3x	SD/MSG -ARG -HIS -LYS +Canavanine +clonNAT +G418 +Thialysine	cSGA_v2_r3	14	11	4.93682172753	8273.36671669	32.1019550044	254	5.46021186478	614238.996972	3857.42523455	43	6.52971599497	611859.993685	3345.55549699	1812	1439	136	136	151	158	140	1437	0
DLR00014490	10	13	YOL073C	UD20-36_5h_3x	SD/MSG -ARG -HIS -LYS +Canavanine +clonNAT +G418 +Thialysine	cSGA_v2_r3	14	11	4.96118487043	9380.9492392	48.7669935295	254	5.3729091056	657151.995604	4656.01445484	43	6.44995782443	658319.993204	4604.08167267	1949	1444	136	136	146	154	136	1610	0
DLR00014490	10	14	YBR085W	UD20-36_5h_3x	SD/MSG -ARG -HIS -LYS +Canavanine +clonNAT +G418 +Thialysine	cSGA_v2_r3	14	11	5.14731466267	8993.47935331	37.8430282144	254	5.61298947014	675948.997568	4479.41049215	43	6.70038759976	672331.993967	3870.58904452	2089	1444	136	136	150	156	137	1152	0
DLR00014490	10	15	YNR044W	UD20-36_5h_3x	SD/MSG -ARG -HIS -LYS +Canavanine +clonNAT +G418 +Thialysine	cSGA_v2_r3	14	11	4.81447581601	9024.09432785	46.6336589137	254	5.23984241441	656151.99368	6214.81510715	43	6.31637407881	655312.991932	6717.41852737	2223	1446	136	136	145	153	136	1351	0
DLR00014490	10	16	YBR082C	UD20-36_5h_3x	SD/MSG -ARG -HIS -LYS +Canavanine +clonNAT +G418 +Thialysine	cSGA_v2_r3	14	11	3.98980671394	6231.58533048	32.6246877193	254	4.21710514763	367872.999859	5623.62982766	43	5.16314858321	366299.999723	5235.75117455	2362	1445	136	136	129	140	126	1324	0
DLR00014490	10	17	YNR033W	UD20-36_5h_3x	SD/MSG -ARG -HIS -LYS +Canavanine +clonNAT +G418 +Thialysine	cSGA_v2_r3	14	11	5.2021637648	10401.3995534	56.2275855842	254	5.56807618618	830233.995467	5043.10666761	43	6.6630347122	828961.992936	5211.16601168	2497	1444	136	136	151	158	140	1317	0
DLR00014490	10	18	YBR075W	UD20-36_5h_3x	SD/MSG -ARG -HIS -LYS +Canavanine +clonNAT +G418 +Thialysine	cSGA_v2_r3	14	11	5.0407278609	9142.61769115	43.6561749152	254	5.4556309806	727180.995363	5036.15790656	43	6.54473041644	723815.992748	5175.61362515	2637	1445	136	136	150	158	140	1314	0
DLR00014490	10	19	YNL284C	UD20-36_5h_3x	SD/MSG -ARG -HIS -LYS +Canavanine +clonNAT +G418 +Thialysine	cSGA_v2_r3	14	11	5.10597549673	9295.86513658	51.4555090395	254	5.42835339058	735299.994832	5209.38829126	43	6.51414682446	730018.992552	5485.20124627	2772	1442	136	136	149	157	139	1082	0
DLR00014490	10	20	YBR061C	UD20-36_5h_3x	SD/MSG -ARG -HIS -LYS +Canavanine +clonNAT +G418 +Thialysine	cSGA_v2_r3	14	11	4.89139728904	8857.47933562	36.7042772139	254	5.24028312285	675139.995548	3349.01438697	43	6.31955692613	669412.994074	3545.47735414	2907	1447	136	136	146	154	138	1304	0
DLR00014490	10	21	YNL147W	UD20-36_5h_3x	SD/MSG -ARG -HIS -LYS +Canavanine +clonNAT +G418 +Thialysine	cSGA_v2_r3	14	11	1.87045496782	2064.1498977	57.3374643059	254	2.38731688432	88979.9999692	5296.38706813	43	2.58967592973	71823.9987604	1059.87884592	3033	1446	136	136	103	118	113	342	5
DLR00014490	10	22	YBR020W	UD20-36_5h_3x	SD/MSG -ARG -HIS -LYS +Canavanine +clonNAT +G418 +Thialysine	cSGA_v2_r3	14	11	5.22938412652	9548.76054328	84.3780593592	254	5.46949416408	816098.993752	7291.20537729	43	6.55488497857	810256.991604	7748.5297269	3178	1442	136	136	148	155	139	1112	0
DLR00014490	10	23	YNL111C	UD20-36_5h_3x	SD/MSG -ARG -HIS -LYS +Canavanine +clonNAT +G418 +Thialysine	cSGA_v2_r3	14	11	4.88306015947	9166.17829818	115.38804623	254	5.20004330158	816076.99241	12017.2223623	43	6.27919825086	810265.991651	12947.0544329	3314	1444	136	136	144	150	134	1118	0
DLR00014490	10	24	YOR202W	UD20-36_5h_3x	SD/MSG -ARG -HIS -LYS +Canavanine +clonNAT +G418 +Thialysine	cSGA_v2_r3	14	11	4.81491196218	10757.0013395	172.241811575	254	5.08694296788	1061369.99182	20633.3546114	43	6.26854435901	987580.656822	17135.1676561	3454	1445	136	136	145	151	133	806	0
DLR00014490	11	1	YOR202W	UD20-36_5h_3x	SD/MSG -ARG -HIS -LYS +Canavanine +clonNAT +G418 +Thialysine	cSGA_v2_r3	14	11	4.23980755779	8529.07778662	118.061758162	254	4.50456139833	703784.996384	13746.6756575	43	5.49068438052	694804.997449	16208.1589464	317	1579	136	136	154	160	143	677	0
DLR00014490	11	2	YPR061C	UD20-36_5h_3x	SD/MSG -ARG -HIS -LYS +Canavanine +clonNAT +G418 +Thialysine	cSGA_v2_r3	14	11	4.70487384469	9437.11753471	70.4379989089	254	5.04526706268	763038.993948	8227.2810636	43	6.11516504185	755322.993688	9542.60137498	450	1578	136	136	158	163	146	857	0
DLR00014490	11	3	YPR193C	UD20-36_5h_3x	SD/MSG -ARG -HIS -LYS +Canavanine +clonNAT +G418 +Thialysine	cSGA_v2_r3	14	11	4.61694812053	8854.7072984	72.9567010875	254	4.97654531451	697524.993744	8310.4976315	43	6.04006555305	691305.993438	9281.1617004	590	1575	136	136	158	164	147	1163	0
DLR00014490	11	4	YPR060C	UD20-36_5h_3x	SD/MSG -ARG -HIS -LYS +Canavanine +clonNAT +G418 +Thialysine	cSGA_v2_r3	14	11	3.08707115117	3078.1479676	8.54887208418	254	3.57309415717	186087.999866	5683.49686619	43	4.23812222732	171902.998283	2247.23776877	731	1577	136	136	134	146	134	1202	0
DLR00014490	11	5	YPR192W	UD20-36_5h_3x	SD/MSG -ARG -HIS -LYS +Canavanine +clonNAT +G418 +Thialysine	cSGA_v2_r3	14	11	4.93435665643	9439.68171527	55.6513709925	254	5.29843417255	718311.99395	5418.12955808	43	6.41595064421	696361.062902	4210.55962311	864	1579	136	136	158	165	148	1313	0
DLR00014490	11	6	YPR059C	UD20-36_5h_3x	SD/MSG -ARG -HIS -LYS +Canavanine +clonNAT +G418 +Thialysine	cSGA_v2_r3	14	11	4.99306495499	8857.44902115	58.2905282379	254	5.35926104217	675380.994767	4959.37887971	43	6.42784850143	669963.992673	5296.40805427	999	1580	136	136	157	164	147	1300	0
DLR00014490	11	7	YPR191W	UD20-36_5h_3x	SD/MSG -ARG -HIS -LYS +Canavanine +clonNAT +G418 +Thialysine	cSGA_v2_r3	14	11	4.38012351121	6212.5674251	22.7300696675	254	4.84215052988	426629.996893	3948.69761842	43	5.85481038324	421294.99465	2426.29714338	1134	1578	136	136	147	156	142	1789	0
DLR00014490	11	8	YPR058W	UD20-36_5h_3x	SD/MSG -ARG -HIS -LYS +Canavanine +clonNAT +G418 +Thialysine	cSGA_v2_r3	14	11	5.11581987646	8719.3351701	36.2665182997	254	5.49180345886	678824.996553	4273.85560307	43	6.56449082743	672471.993491	3776.08081226	1268	1579	136	136	156	163	145	1155	0
DLR00014490	11	9	YPR189W	UD20-36_5h_3x	SD/MSG -ARG -HIS -LYS +Canavanine +clonNAT +G418 +Thialysine	cSGA_v2_r3	14	11	4.43306178903	6821.04199828	38.8157757753	254	4.77695541534	482075.996074	4390.85798728	43	5.80954637833	476942.994874	4397.05824332	1410	1576	136	136	146	154	138	1502	0
DLR00014490	11	10	YPR057W	UD20-36_5h_3x	SD/MSG -ARG -HIS -LYS +Canavanine +clonNAT +G418 +Thialysine	cSGA_v2_r3	14	11	3.70159451389	4867.76468154	24.9167919879	254	3.91714934035	254640.999667	5132.54314227	43	4.74934606827	252738.999641	3724.51664366	1545	1577	136	136	127	138	126	1386	0
DLR00014490	11	11	YPR188C	UD20-36_5h_3x	SD/MSG -ARG -HIS -LYS +Canavanine +clonNAT +G418 +Thialysine	cSGA_v2_r3	14	11	4.9044134714	8580.67529659	35.6582699692	254	5.36087667281	643962.996345	4012.09725235	43	6.42417870703	642136.993805	3850.47559131	1682	1575	136	136	152	159	141	1554	0
DLR00014490	11	12	YPR054W	UD20-36_5h_3x	SD/MSG -ARG -HIS -LYS +Canavanine +clonNAT +G418 +Thialysine	cSGA_v2_r3	14	11	4.64703464905	7750.68291423	39.8364782656	254	5.09840124551	552876.995583	3981.59252431	43	6.14907464183	550617.993717	4011.22441129	1819	1579	136	136	146	154	137	1486	0
DLR00014490	11	13	YPR185W	UD20-36_5h_3x	SD/MSG -ARG -HIS -LYS +Canavanine +clonNAT +G418 +Thialysine	cSGA_v2_r3	14	11	4.15042504434	6333.16781916	40.1226568429	254	4.58256202723	389663.259108	3829.52478046	43	5.57866502233	386821.040209	2805.84346628	1951	1586	136	136	136	146	131	1715	0
DLR00014490	11	14	YPR053C	UD20-36_5h_3x	SD/MSG -ARG -HIS -LYS +Canavanine +clonNAT +G418 +Thialysine	cSGA_v2_r3	14	11	4.96915446272	8477.14409844	36.0684406728	254	5.4356052832	630933.99705	3693.42761068	43	6.50586125618	628485.994125	3263.28191452	2090	1582	136	136	147	154	137	1309	0
DLR00014490	11	15	YPR184W	UD20-36_5h_3x	SD/MSG -ARG -HIS -LYS +Canavanine +clonNAT +G418 +Thialysine	cSGA_v2_r3	14	11	5.17140840601	9657.90736571	39.9533354357	254	5.59546492763	735338.997562	4137.03184701	43	6.69040263253	734175.99445	3526.39579224	2227	1582	136	136	148	156	137	1319	0
DLR00014490	11	16	YPR052C	UD20-36_5h_3x	SD/MSG -ARG -HIS -LYS +Canavanine +clonNAT +G418 +Thialysine	cSGA_v2_r3	14	11	4.99850152785	9557.33150927	43.3188357883	254	5.40446343855	731039.996071	3924.39521522	43	6.48273720577	728649.993822	3987.6615789	2364	1580	136	136	148	155	137	1193	0
DLR00014490	11	17	YPR179C	UD20-36_5h_3x	SD/MSG -ARG -HIS -LYS +Canavanine +clonNAT +G418 +Thialysine	cSGA_v2_r3	14	11	0	11	4.4986148175	254	12	28470.1569734	627.178533817	43	0	43	24.2006290818	2500	1590	136	136	-1	-1	-1	0	0
DLR00014490	11	18	YPR051W	UD20-36_5h_3x	SD/MSG -ARG -HIS -LYS +Canavanine +clonNAT +G418 +Thialysine	cSGA_v2_r3	14	11	4.28194615536	5821.69374988	28.8360701286	254	4.71265571283	422834.99634	3396.51041437	43	5.73183585465	416566.99506	3293.84509889	2638	1582	136	136	141	151	137	1702	0
DLR00014490	11	19	YPR174C	UD20-36_5h_3x	SD/MSG -ARG -HIS -LYS +Canavanine +clonNAT +G418 +Thialysine	cSGA_v2_r3	14	11	5.0209694024	9525.50944989	53.5919530658	254	5.36841385938	762444.994498	5209.07759298	43	6.45647840864	760275.992624	5759.6668373	2770	1583	136	136	149	157	140	1447	0
DLR00014490	11	20	YPR050C	UD20-36_5h_3x	SD/MSG -ARG -HIS -LYS +Canavanine +clonNAT +G418 +Thialysine	cSGA_v2_r3	14	11	2.02949273327	447.826753483	4.48895205183	254	5.60617115176	54449.1	3188.95727192	43	3.48001920083	32281.0844139	249.290921252	2914	1580	136	136	144	154	140	207	0
DLR00014490	11	21	YPR173C	UD20-36_5h_3x	SD/MSG -ARG -HIS -LYS +Canavanine +clonNAT +G418 +Thialysine	cSGA_v2_r3	14	11	0	11	14.0151433972	254	12	30465.9	1029.34544091	43	0	43	76.8528493982	3044	1590	136	136	-1	-1	-1	4	0
DLR00014490	11	22	YPR046W	UD20-36_5h_3x	SD/MSG -ARG -HIS -LYS +Canavanine +clonNAT +G418 +Thialysine	cSGA_v2_r3	14	11	4.97443417971	9275.59300562	88.9063288107	254	5.24082175769	821674.993048	8812.94930803	43	6.31904300022	815465.992147	9779.30714491	3181	1583	136	136	148	155	139	1227	0
DLR00014490	11	23	YPR172W	UD20-36_5h_3x	SD/MSG -ARG -HIS -LYS +Canavanine +clonNAT +G418 +Thialysine	cSGA_v2_r3	14	11	4.30457203281	8292.72888314	84.3789866146	254	4.68796676718	711315.995488	12857.0349758	43	5.72187344818	704798.996449	14534.3438046	3313	1583	136	136	139	146	131	1178	0
DLR00014490	11	24	YOR202W	UD20-36_5h_3x	SD/MSG -ARG -HIS -LYS +Canavanine +clonNAT +G418 +Thialysine	cSGA_v2_r3	14	11	4.81725083248	9845.48428374	174.810174041	254	5.15361041384	994129.991608	18253.6815996	43	6.22543109491	986047.992146	20585.1280944	3449	1584	136	136	147	152	134	786	0
DLR00014490	12	1	YOR202W	UD20-36_5h_3x	SD/MSG -ARG -HIS -LYS +Canavanine +clonNAT +G418 +Thialysine	cSGA_v2_r3	14	11	4.32494674507	9426.48068797	114.98760708	254	4.63647097487	755445.995433	13755.5921	43	5.66345900668	748896.996945	16568.1485832	317	1720	136	136	153	159	142	616	0
DLR00014490	12	2	YBL103C	UD20-36_5h_3x	SD/MSG -ARG -HIS -LYS +Canavanine +clonNAT +G418 +Thialysine	cSGA_v2_r3	14	11	4.30921579301	7547.04493773	77.1383037565	254	4.73768324689	588942.99504	7930.87986138	43	5.83622531534	557023.252606	6885.70012826	450	1720	136	136	153	159	143	983	0
DLR00014490	12	3	YNL109W	UD20-36_5h_3x	SD/MSG -ARG -HIS -LYS +Canavanine +clonNAT +G418 +Thialysine	cSGA_v2_r3	14	11	4.53275133248	8034.50707161	57.7269459372	254	4.92207657403	596507.99516	5704.23297112	43	5.9734437806	589535.993981	5707.79819277	592	1711	136	136	152	159	141	1132	0
DLR00014490	12	4	YAL024C	UD20-36_5h_3x	SD/MSG -ARG -HIS -LYS +Canavanine +clonNAT +G418 +Thialysine	cSGA_v2_r3	14	11	4.62285513666	7653.21010073	41.9564089648	254	5.02542766557	571959.995191	4805.95170279	43	6.07404609292	564474.993827	4536.1004603	725	1716	136	136	155	161	144	1357	0
DLR00014490	12	5	YNL096C	UD20-36_5h_3x	SD/MSG -ARG -HIS -LYS +Canavanine +clonNAT +G418 +Thialysine	cSGA_v2_r3	14	11	4.06869891387	6099.50324831	32.0618295251	254	4.41157533075	403850.999239	5872.56222747	43	5.39116213762	400355.998594	5209.6732343	865	1721	136	136	145	154	140	2030	0
DLR00014490	12	6	YDR271C	UD20-36_5h_3x	SD/MSG -ARG -HIS -LYS +Canavanine +clonNAT +G418 +Thialysine	cSGA_v2_r3	14	11	4.68782855045	7841.50755986	36.1648625758	254	5.07646196934	550790.995395	4300.61097246	43	6.12953840204	546275.99357	3880.98881995	999	1715	136	136	150	158	142	1635	0
DLR00014490	12	7	YOR379C	UD20-36_5h_3x	SD/MSG -ARG -HIS -LYS +Canavanine +clonNAT +G418 +Thialysine	cSGA_v2_r3	14	11	5.11942648253	9529.48694542	51.6737613785	254	5.46525016135	734101.995652	4745.7473748	43	6.54459194761	730477.993106	4465.67016424	1137	1716	136	136	156	163	145	1347	0
DLR00014490	12	8	YDR269C	UD20-36_5h_3x	SD/MSG -ARG -HIS -LYS +Canavanine +clonNAT +G418 +Thialysine	cSGA_v2_r3	14	11	4.19374236499	6609.08795995	33.4217253624	254	4.65410659767	459168.667654	4066.58119745	43	5.63489803519	470078.996447	5459.60952441	1270	1714	136	136	148	156	141	2010	0
DLR00014490	12	9	YOR366W	UD20-36_5h_3x	SD/MSG -ARG -HIS -LYS +Canavanine +clonNAT +G418 +Thialysine	cSGA_v2_r3	14	11	4.88668860656	9539.07020955	44.5193326657	254	5.24503390897	725198.99445	4950.61537937	43	6.3280732396	724628.99301	5453.45503509	1407	1712	136	136	153	160	142	1731	0
DLR00014490	12	10	YDR242W	UD20-36_5h_3x	SD/MSG -ARG -HIS -LYS +Canavanine +clonNAT +G418 +Thialysine	cSGA_v2_r3	14	11	4.74186507472	8241.97408598	36.1220879205	254	5.20144118317	642839.995097	4307.50428844	43	6.27082681313	639795.993387	4455.74070357	1541	1709	136	136	153	160	142	1630	0
DLR00014490	12	11	YOR345C	UD20-36_5h_3x	SD/MSG -ARG -HIS -LYS +Canavanine +clonNAT +G418 +Thialysine	cSGA_v2_r3	14	11	4.87380776827	9185.8046605	38.2882808149	254	5.29516303362	692813.99543	4343.09692822	43	6.3724215355	691355.993527	4511.92907101	1678	1712	136	136	150	157	139	1588	0
DLR00014490	12	12	YDL074C	UD20-36_5h_3x	SD/MSG -ARG -HIS -LYS +Canavanine +clonNAT +G418 +Thialysine	cSGA_v2_r3	14	11	3.86065414166	3794.28941097	27.2810496841	254	4.56087836425	288765.996502	3980.08021205	43	5.46393904136	277400.994299	3084.18451066	1818	1710	136	136	145	153	137	1122	0
DLR00014490	12	13	YOR333C	UD20-36_5h_3x	SD/MSG -ARG -HIS -LYS +Canavanine +clonNAT +G418 +Thialysine	cSGA_v2_r3	14	11	5.15531510641	9015.98900988	32.009053554	254	5.54332067993	685161.99728	3935.00771173	43	6.62984152525	683455.994041	3289.7470675	1950	1718	136	136	148	155	138	1447	0
DLR00014490	12	14	YCR107W	UD20-36_5h_3x	SD/MSG -ARG -HIS -LYS +Canavanine +clonNAT +G418 +Thialysine	cSGA_v2_r3	14	11	5.02864885253	8735.77911989	34.7123222821	254	5.49053870225	667618.997058	4038.10495702	43	6.57363775437	665186.994003	3628.71275627	2089	1720	136	136	147	154	136	1379	0
DLR00014490	12	15	YOR325W	UD20-36_5h_3x	SD/MSG -ARG -HIS -LYS +Canavanine +clonNAT +G418 +Thialysine	cSGA_v2_r3	14	11	4.81728483711	7983.72067673	39.9113646379	254	5.29859492594	604587.995544	4543.99202986	43	6.36760839661	602724.992901	4490.37895218	2225	1719	136	136	145	153	136	1539	0
DLR00014490	12	16	YBR299W	UD20-36_5h_3x	SD/MSG -ARG -HIS -LYS +Canavanine +clonNAT +G418 +Thialysine	cSGA_v2_r3	14	11	4.88029402169	8525.30257104	36.9597202037	254	5.38343204501	680201.996123	3950.31350663	43	6.46291958983	678317.993734	3850.19769086	2365	1719	136	136	149	156	139	1648	0
DLR00014490	12	17	YOR309C	UD20-36_5h_3x	SD/MSG -ARG -HIS -LYS +Canavanine +clonNAT +G418 +Thialysine	cSGA_v2_r3	14	11	3.4210340466	4801.59689256	39.2557068008	254	3.7346954106	245324.999889	4688.65105266	43	4.55574380609	242193.999076	2412.85422326	2495	1715	136	136	119	131	120	1234	0
DLR00014490	12	18	YBR165W	UD20-36_5h_3x	SD/MSG -ARG -HIS -LYS +Canavanine +clonNAT +G418 +Thialysine	cSGA_v2_r3	14	11	4.96555036954	8865.5550425	38.1053964559	254	5.41142848615	718333.995321	4601.9589792	43	6.49992200063	713892.992995	4648.21078799	2634	1719	136	136	149	156	139	1364	0
DLR00014490	12	19	YOR306C	UD20-36_5h_3x	SD/MSG -ARG -HIS -LYS +Canavanine +clonNAT +G418 +Thialysine	cSGA_v2_r3	14	11	5.11803915959	8667.96204757	48.7057595812	254	5.50862146743	693308.995705	4872.98308157	43	6.60179819898	689954.992823	4704.14760599	2773	1718	136	136	148	155	139	1520	0
DLR00014490	12	20	YBR118W	UD20-36_5h_3x	SD/MSG -ARG -HIS -LYS +Canavanine +clonNAT +G418 +Thialysine	cSGA_v2_r3	14	11	5.06299904123	8636.98382342	45.4800570621	254	5.32582497485	662056.994857	4430.89275009	43	6.41274618488	658816.992796	4448.60368687	2905	1718	136	136	144	151	135	1655	0
DLR00014490	12	21	YOR300W	UD20-36_5h_3x	SD/MSG -ARG -HIS -LYS +Canavanine +clonNAT +G418 +Thialysine	cSGA_v2_r3	14	11	5.03477004235	9036.72612805	68.0181812481	254	5.37556495693	785527.993702	6977.48620922	43	6.46063123598	779987.991955	7532.81942702	3042	1714	136	136	150	156	140	1297	0
DLR00014490	12	22	YBR115C	UD20-36_5h_3x	SD/MSG -ARG -HIS -LYS +Canavanine +clonNAT +G418 +Thialysine	cSGA_v2_r3	14	11	0	11	30.0192893414	254	12	36009.9	1235.08162205	43	0.5	1149.3	183.430856812	3180	1726	136	136	-1	-1	-1	0	0
DLR00014490	12	23	YOR128C	UD20-36_5h_3x	SD/MSG -ARG -HIS -LYS +Canavanine +clonNAT +G418 +Thialysine	cSGA_v2_r3	14	11	2.20296333361	642.382776424	35.6845011873	254	3.64181449085	94306.9998017	6442.4015967	43	3.61294403696	53805.2230067	880.113123233	3314	1724	136	136	140	147	133	219	0
DLR00014490	12	24	YOR202W	UD20-36_5h_3x	SD/MSG -ARG -HIS -LYS +Canavanine +clonNAT +G418 +Thialysine	cSGA_v2_r3	14	11	5.00928456707	10680.335882	204.856475031	254	5.24606674964	1111762.99154	20318.3861271	43	6.32719617774	1105479.99187	22889.7914023	3450	1716	136	136	148	152	134	825	0
DLR00014490	13	1	YOR202W	UD20-36_5h_3x	SD/MSG -ARG -HIS -LYS +Canavanine +clonNAT +G418 +Thialysine	cSGA_v2_r3	14	11	4.76787134829	10413.352924	143.343858003	254	5.05673994745	868935.992543	13488.9341612	43	6.13648336881	864260.992964	15647.2320285	319	1853	136	136	155	160	142	709	0
DLR00014490	13	2	YPR074C	UD20-36_5h_3x	SD/MSG -ARG -HIS -LYS +Canavanine +clonNAT +G418 +Thialysine	cSGA_v2_r3	14	11	2.82220492706	2678.94380061	21.1102749833	254	3.26244319702	179935.999675	5691.49539335	43	3.95282655132	153763.689593	2341.55406524	452	1848	136	136	134	143	131	1167	0
DLR00014490	13	3	YJL082W	UD20-36_5h_3x	SD/MSG -ARG -HIS -LYS +Canavanine +clonNAT +G418 +Thialysine	cSGA_v2_r3	14	11	3.78214153873	5752.746439	48.3915065488	254	4.24173637308	418271.998725	7370.49321093	43	5.17625708624	411324.998598	7649.70947878	589	1850	136	136	148	155	141	1538	0
DLR00014490	13	4	YPR073C	UD20-36_5h_3x	SD/MSG -ARG -HIS -LYS +Canavanine +clonNAT +G418 +Thialysine	cSGA_v2_r3	14	11	4.55803171823	7427.4504745	38.7976447825	254	4.92650463203	536063.99516	5537.89137979	43	5.9796080541	529930.993479	4993.21572143	727	1851	136	136	152	159	143	1528	0
DLR00014490	13	5	YJL079C	UD20-36_5h_3x	SD/MSG -ARG -HIS -LYS +Canavanine +clonNAT +G418 +Thialysine	cSGA_v2_r3	14	11	4.88317740616	8279.20295605	36.5213452004	254	5.25099557488	601909.995491	4587.80159267	43	6.31688486602	597595.993071	3956.90844869	864	1851	136	136	153	160	144	1588	0
DLR00014490	13	6	YPR071W	UD20-36_5h_3x	SD/MSG -ARG -HIS -LYS +Canavanine +clonNAT +G418 +Thialysine	cSGA_v2_r3	14	11	5.01480410335	8493.94859465	41.4529716644	254	5.39063579465	643756.996137	4000.85562367	43	6.47094876194	638229.99358	3571.26367824	1000	1851	136	136	155	162	145	1412	0
DLR00014490	13	7	YHR008C	UD20-36_5h_3x	SD/MSG -ARG -HIS -LYS +Canavanine +clonNAT +G418 +Thialysine	cSGA_v2_r3	14	11	3.99108670319	4726.76185888	25.4876487209	254	4.50774049362	351324.997274	4148.13400786	43	5.47625909642	343598.996122	3465.09805022	1137	1857	136	136	149	157	142	1860	0
DLR00014490	13	8	YPR070W	UD20-36_5h_3x	SD/MSG -ARG -HIS -LYS +Canavanine +clonNAT +G418 +Thialysine	cSGA_v2_r3	14	11	0	11	15.2744727624	254	12	29364.1816725	487.795779469	43	5.224900504	906.3	208.034949091	1274	1860	136	136	106	126	124	8	0
DLR00014490	13	9	YPR201W	UD20-36_5h_3x	SD/MSG -ARG -HIS -LYS +Canavanine +clonNAT +G418 +Thialysine	cSGA_v2_r3	14	11	4.49329948916	8269.04175101	44.5022529066	254	4.92295491365	624431.994714	5578.62657469	43	5.98832696291	625123.994198	6562.63914279	1406	1852	136	136	151	158	141	2136	0
DLR00014490	13	10	YPR069C	UD20-36_5h_3x	SD/MSG -ARG -HIS -LYS +Canavanine +clonNAT +G418 +Thialysine	cSGA_v2_r3	14	11	1.55312660442	518.664061839	21.3271995041	254	9.32780671076	34274.7	1327.72985675	43	2.34884446832	12535.0000789	315.082396136	1549	1847	136	136	96	112	109	18	0
DLR00014490	13	11	YPR200C	UD20-36_5h_3x	SD/MSG -ARG -HIS -LYS +Canavanine +clonNAT +G418 +Thialysine	cSGA_v2_r3	14	11	5.04693581968	9387.74135493	45.3282721595	254	5.45794582696	743031.995276	4844.18136867	43	6.5489458852	741294.992789	4948.61384177	1683	1854	136	136	152	158	140	1474	0
DLR00014490	13	12	YPR068C	UD20-36_5h_3x	SD/MSG -ARG -HIS -LYS +Canavanine +clonNAT +G418 +Thialysine	cSGA_v2_r3	14	11	4.86528859667	7420.29941064	35.2906402266	254	5.32313570274	574433.996543	3447.64272698	43	6.38275972135	571216.993664	3245.37938582	1815	1850	136	136	149	156	138	1561	0
DLR00014490	13	13	YPR199C	UD20-36_5h_3x	SD/MSG -ARG -HIS -LYS +Canavanine +clonNAT +G418 +Thialysine	cSGA_v2_r3	14	11	5.02975531284	8414.18317788	37.5132509716	254	5.5101900392	659210.997096	3734.81298241	43	6.59212948028	657321.994026	3343.36498356	1956	1859	136	136	149	156	138	1488	0
DLR00014490	13	14	YPR066W	UD20-36_5h_3x	SD/MSG -ARG -HIS -LYS +Canavanine +clonNAT +G418 +Thialysine	cSGA_v2_r3	14	11	4.20111315027	5379.83242847	29.5803378857	254	4.64331964488	348126.998747	3400.37596404	43	5.62757767343	346886.996455	1594.09289048	2085	1857	136	136	133	143	130	1981	0
DLR00014490	13	15	YPR198W	UD20-36_5h_3x	SD/MSG -ARG -HIS -LYS +Canavanine +clonNAT +G418 +Thialysine	cSGA_v2_r3	14	11	5.26595668295	9640.48727464	44.5003841779	254	5.68045524871	781557.997814	3959.31125531	43	6.77834599516	780017.99437	3133.05330064	2221	1853	136	136	149	156	137	1427	0
DLR00014490	13	16	YPR065W	UD20-36_5h_3x	SD/MSG -ARG -HIS -LYS +Canavanine +clonNAT +G418 +Thialysine	cSGA_v2_r3	14	11	4.79510148652	7551.26670682	32.2952407016	254	5.23631634856	602785.995137	4122.56839815	43	6.30318233325	598996.99303	4199.89712761	2361	1857	136	136	147	154	136	1654	0
DLR00014490	13	17	YPR197C	UD20-36_5h_3x	SD/MSG -ARG -HIS -LYS +Canavanine +clonNAT +G418 +Thialysine	cSGA_v2_r3	14	11	4.76455032733	7663.71822676	23.0486328395	254	5.29824055405	596330.996619	3130.00651342	43	6.38816494915	586690.417801	1943.66047164	2499	1850	136	136	145	153	136	1773	0
DLR00014490	13	18	YPR064W	UD20-36_5h_3x	SD/MSG -ARG -HIS -LYS +Canavanine +clonNAT +G418 +Thialysine	cSGA_v2_r3	14	11	4.76800975561	8237.82160538	34.1461828021	254	5.18969408968	623840.994823	4295.35806732	43	6.27211729941	620415.993342	4468.25032651	2637	1851	136	136	143	151	134	1542	0
DLR00014490	13	19	YPR196W	UD20-36_5h_3x	SD/MSG -ARG -HIS -LYS +Canavanine +clonNAT +G418 +Thialysine	cSGA_v2_r3	14	11	5.13367360656	8710.34938292	39.1934601643	254	5.56156213223	697619.996386	4081.27907497	43	6.65874724618	693665.993239	3777.97262735	2773	1852	136	136	146	153	137	1459	0
DLR00014490	13	20	YPR063C	UD20-36_5h_3x	SD/MSG -ARG -HIS -LYS +Canavanine +clonNAT +G418 +Thialysine	cSGA_v2_r3	14	11	5.15344764903	8442.7035302	40.2432100122	254	5.54408334291	686455.996234	4620.55632532	43	6.64447206069	682163.993083	4233.12304903	2913	1854	136	136	146	153	137	1636	0
DLR00014490	13	21	YPR195C	UD20-36_5h_3x	SD/MSG -ARG -HIS -LYS +Canavanine +clonNAT +G418 +Thialysine	cSGA_v2_r3	14	11	5.23138790813	9094.44808102	72.3903820078	254	5.52436118535	752142.994999	6062.67332416	43	6.61647941705	749315.992279	6197.70874091	3043	1853	136	136	145	152	137	1571	0
DLR00014490	13	22	YPR062W	UD20-36_5h_3x	SD/MSG -ARG -HIS -LYS +Canavanine +clonNAT +G418 +Thialysine	cSGA_v2_r3	14	11	4.94123109053	9265.56154491	102.087277666	254	5.27099149773	819690.992368	10474.9899498	43	6.3566614284	814617.991155	11167.9653257	3180	1852	136	136	145	151	136	1362	0
DLR00014490	13	23	YPR194C	UD20-36_5h_3x	SD/MSG -ARG -HIS -LYS +Canavanine +clonNAT +G418 +Thialysine	cSGA_v2_r3	14	11	4.83508846101	10231.1285219	139.636723698	254	5.22212108445	1022302.99185	16798.6921125	43	6.31449723749	1016138.99194	18633.7799831	3319	1856	136	136	147	152	135	1024	0
DLR00014490	13	24	YOR202W	UD20-36_5h_3x	SD/MSG -ARG -HIS -LYS +Canavanine +clonNAT +G418 +Thialysine	cSGA_v2_r3	14	11	4.83149432704	11386.3268471	221.667795224	254	5.11486173442	1223773.99221	25275.7527987	43	6.20183657616	1219490.99347	28890.8425141	3453	1854	136	136	148	153	134	782	0
DLR00014490	14	1	YOR202W	UD20-36_5h_3x	SD/MSG -ARG -HIS -LYS +Canavanine +clonNAT +G418 +Thialysine	cSGA_v2_r3	14	11	4.6587323944	10511.1440238	132.743356524	254	4.92527844089	862961.993407	13798.398221	43	6.08494655984	812106.857165	12205.1404371	316	1987	136	136	152	158	141	737	0
DLR00014490	14	2	YER089C	UD20-36_5h_3x	SD/MSG -ARG -HIS -LYS +Canavanine +clonNAT +G418 +Thialysine	cSGA_v2_r3	14	11	4.52186380858	7879.44437609	77.7246664021	254	4.97462641861	643282.993209	8117.46150129	43	6.04170439723	636462.992789	8948.5744663	455	1989	136	136	154	159	142	1195	0
DLR00014490	14	3	YPR151C	UD20-36_5h_3x	SD/MSG -ARG -HIS -LYS +Canavanine +clonNAT +G418 +Thialysine	cSGA_v2_r3	14	11	4.90016346132	8996.3359511	80.0631559827	254	5.28926009448	709169.993696	6376.73179081	43	6.37064037664	706169.991877	6778.81972663	587	1985	136	136	155	161	144	1572	0
DLR00014490	14	4	YDR515W	UD20-36_5h_3x	SD/MSG -ARG -HIS -LYS +Canavanine +clonNAT +G418 +Thialysine	cSGA_v2_r3	14	11	4.5404002027	7033.93561786	41.2298770958	254	4.96253212605	511218.994599	4775.05666865	43	6.01870421071	507028.993183	4685.1448209	725	1985	136	136	151	158	143	1824	0
DLR00014490	14	5	YPR118W	UD20-36_5h_3x	SD/MSG -ARG -HIS -LYS +Canavanine +clonNAT +G418 +Thialysine	cSGA_v2_r3	14	11	5.0141979121	8988.50618503	43.8621811192	254	5.36450075096	655026.995177	4226.98841816	43	6.44933393653	651124.992828	4080.98846244	863	1984	136	136	152	159	143	1495	0
DLR00014490	14	6	YDR502C	UD20-36_5h_3x	SD/MSG -ARG -HIS -LYS +Canavanine +clonNAT +G418 +Thialysine	cSGA_v2_r3	14	11	4.60718226223	7021.62895637	37.1199642881	254	5.04896525607	512704.994688	4548.23971392	43	6.11139240556	508237.993014	4254.98338842	1000	1987	136	136	150	158	142	1908	0
DLR00014490	14	7	YPR091C	UD20-36_5h_3x	SD/MSG -ARG -HIS -LYS +Canavanine +clonNAT +G418 +Thialysine	cSGA_v2_r3	14	11	4.93208162285	8490.05308317	40.2506822427	254	5.33869132794	647897.995766	4108.25391819	43	6.41291627507	642721.993416	3867.33613557	1135	1983	136	136	153	160	143	1420	0
DLR00014490	14	8	YDR493W	UD20-36_5h_3x	SD/MSG -ARG -HIS -LYS +Canavanine +clonNAT +G418 +Thialysine	cSGA_v2_r3	14	11	4.46763578502	6957.3927889	40.7461131224	254	4.90267438616	530293.994295	5055.82158917	43	5.95102522625	526455.993356	5588.92261048	1276	1982	136	136	150	158	141	1810	0
DLR00014490	14	9	YPR083W	UD20-36_5h_3x	SD/MSG -ARG -HIS -LYS +Canavanine +clonNAT +G418 +Thialysine	cSGA_v2_r3	14	11	4.89315992874	9041.12618019	44.8968778533	254	5.29109742501	696079.994654	4652.73520759	43	6.37875814213	694465.992802	4932.97846103	1406	1988	136	136	151	158	141	1647	0
DLR00014490	14	10	YDR483W	UD20-36_5h_3x	SD/MSG -ARG -HIS -LYS +Canavanine +clonNAT +G418 +Thialysine	cSGA_v2_r3	14	11	4.83188909872	7823.76551294	30.6666214559	254	5.32597785807	626897.995571	4143.44762354	43	6.3963936999	622055.993143	4079.25380482	1540	1987	136	136	152	159	141	1519	0
DLR00014490	14	11	YPR021C	UD20-36_5h_3x	SD/MSG -ARG -HIS -LYS +Canavanine +clonNAT +G418 +Thialysine	cSGA_v2_r3	14	11	5.02383604719	8954.0705798	38.545767782	254	5.47688758481	706920.995922	4317.42800095	43	6.56526156714	705839.993183	4329.08873665	1680	1989	136	136	150	157	139	1594	0
DLR00014490	14	12	YDR477W	UD20-36_5h_3x	SD/MSG -ARG -HIS -LYS +Canavanine +clonNAT +G418 +Thialysine	cSGA_v2_r3	14	11	5.00835918208	7932.20127229	45.8678764928	254	5.41660282153	604018.996282	4503.00727314	43	6.50144117139	605085.993087	4469.11423592	1815	1991	136	136	147	154	137	2126	0
DLR00014490	14	13	YPR011C	UD20-36_5h_3x	SD/MSG -ARG -HIS -LYS +Canavanine +clonNAT +G418 +Thialysine	cSGA_v2_r3	14	11	5.33187886414	10042.9708321	44.3166088982	254	5.71127930259	827242.997128	4894.00869193	43	6.81671555962	824407.993634	4052.51326158	1951	1991	136	136	150	157	138	1289	0
DLR00014490	14	14	YDR444W	UD20-36_5h_3x	SD/MSG -ARG -HIS -LYS +Canavanine +clonNAT +G418 +Thialysine	cSGA_v2_r3	14	11	4.85837099755	7640.63241626	35.4628940682	254	5.35047901878	616227.996259	3611.91206846	43	6.42022559792	611540.993717	3488.2304066	2087	1991	136	136	146	154	136	1533	0
DLR00014490	14	15	YPL158C	UD20-36_5h_3x	SD/MSG -ARG -HIS -LYS +Canavanine +clonNAT +G418 +Thialysine	cSGA_v2_r3	14	11	4.07687480507	5240.32278144	27.8247624008	254	4.59132732123	368089.283828	3835.16959383	43	5.53692986756	372981.996335	3494.72254996	2221	1986	136	136	136	145	129	1888	0
DLR00014490	14	16	YDR326C	UD20-36_5h_3x	SD/MSG -ARG -HIS -LYS +Canavanine +clonNAT +G418 +Thialysine	cSGA_v2_r3	14	11	5.01748344606	8127.31237728	36.2594999595	254	5.44725878523	661559.997413	3538.78533943	43	6.54434937254	651037.252332	2375.68464058	2359	1988	136	136	146	153	136	1534	0
DLR00014490	14	17	YML050W	UD20-36_5h_3x	SD/MSG -ARG -HIS -LYS +Canavanine +clonNAT +G418 +Thialysine	cSGA_v2_r3	14	11	4.81656898502	7915.23924658	22.0212145741	254	5.28972676353	631453.995946	3736.10602358	43	6.35549334433	629387.993604	3498.25901814	2496	1985	136	136	145	153	137	1832	0
DLR00014490	14	18	YDR290W	UD20-36_5h_3x	SD/MSG -ARG -HIS -LYS +Canavanine +clonNAT +G418 +Thialysine	cSGA_v2_r3	14	11	4.49229860748	6358.57209893	32.4142759164	254	4.97192681006	487981.993932	5003.74701613	43	6.0100827832	487480.992214	5146.23245158	2636	1988	136	136	141	149	134	2233	0
DLR00014490	14	19	YLR308W	UD20-36_5h_3x	SD/MSG -ARG -HIS -LYS +Canavanine +clonNAT +G418 +Thialysine	cSGA_v2_r3	14	11	5.00292584335	7823.33465037	39.2508673838	254	5.41295149908	613728.996522	4050.28372469	43	6.50308702887	610721.99353	3610.83564692	2771	1990	136	136	142	150	135	1775	0
DLR00014490	14	20	YFL063W	UD20-36_5h_3x	SD/MSG -ARG -HIS -LYS +Canavanine +clonNAT +G418 +Thialysine	cSGA_v2_r3	14	11	5.36069356988	8669.49318735	51.5292799579	254	5.69574079432	715545.997978	4644.59982541	43	6.81206742607	710240.994281	3618.09579058	2906	1991	136	136	145	152	136	1433	0
DLR00014490	14	21	YOL086C	UD20-36_5h_3x	SD/MSG -ARG -HIS -LYS +Canavanine +clonNAT +G418 +Thialysine	cSGA_v2_r3	14	11	4.56761602202	6828.09803929	46.7275691242	254	5.04142426298	530696.992783	7390.10807406	43	6.17298861474	499209.990276	5062.13450154	3045	1989	136	136	137	145	131	1312	0
DLR00014490	14	22	YFL033C	UD20-36_5h_3x	SD/MSG -ARG -HIS -LYS +Canavanine +clonNAT +G418 +Thialysine	cSGA_v2_r3	14	11	4.85946563427	8994.10300237	90.5255140314	254	5.22772847588	757563.992728	9759.220871	43	6.3777223172	721929.706609	7299.92069218	3179	1987	136	136	139	146	129	1116	0
DLR00014490	14	23	YDR461W	UD20-36_5h_3x	SD/MSG -ARG -HIS -LYS +Canavanine +clonNAT +G418 +Thialysine	cSGA_v2_r3	14	11	0.5	243.9	38.5218030672	254	12	37349.6823087	514.771357552	43	0.5	1532.7	225.721701258	3311	1993	136	136	83	97	98	6	0
DLR00014490	14	24	YOR202W	UD20-36_5h_3x	SD/MSG -ARG -HIS -LYS +Canavanine +clonNAT +G418 +Thialysine	cSGA_v2_r3	14	11	5.92265465172	448.2	122.930363713	254	11.5630258914	40964.4901888	202.699058137	43	6.57081676368	2360.7	645.9495726	3445	1991	136	136	-1	-1	-1	9	0
DLR00014490	15	1	YOR202W	UD20-36_5h_3x	SD/MSG -ARG -HIS -LYS +Canavanine +clonNAT +G418 +Thialysine	cSGA_v2_r3	14	11	4.19775584305	8982.86860484	124.36807602	254	4.48819060185	709770.996282	14528.3623511	43	5.48569752763	702478.997282	16959.4015735	314	2122	136	136	147	153	139	532	0
DLR00014490	15	2	YPR095C	UD20-36_5h_3x	SD/MSG -ARG -HIS -LYS +Canavanine +clonNAT +G418 +Thialysine	cSGA_v2_r3	14	11	4.94181036281	9462.25248857	105.277321479	254	5.26883147583	758840.992522	8966.70237948	43	6.34983439306	752106.991334	9664.47282504	455	2124	136	136	152	157	142	802	0
DLR00014490	15	3	YOR202W	UD20-36_5h_3x	SD/MSG -ARG -HIS -LYS +Canavanine +clonNAT +G418 +Thialysine	cSGA_v2_r3	14	11	4.6854669772	8143.5109449	66.6167256921	254	5.01852820343	602761.993047	6797.00272901	43	6.09316549783	597380.992164	7349.09676594	588	2124	136	136	149	155	141	1352	0
DLR00014490	15	4	YPR093C	UD20-36_5h_3x	SD/MSG -ARG -HIS -LYS +Canavanine +clonNAT +G418 +Thialysine	cSGA_v2_r3	14	11	4.88124929709	8154.83184736	58.5477403032	254	5.2000827808	602223.993812	5494.71783358	43	6.33368473049	579726.600718	3729.32940095	727	2125	136	136	150	157	143	1402	0
DLR00014490	15	5	YOR202W	UD20-36_5h_3x	SD/MSG -ARG -HIS -LYS +Canavanine +clonNAT +G418 +Thialysine	cSGA_v2_r3	14	11	4.87357272435	8499.76572681	54.2626684271	254	5.25630940523	609456.994428	4634.24305917	43	6.34524319446	607847.992428	4758.69879048	865	2124	136	136	149	157	143	1831	0
DLR00014490	15	6	YPR092W	UD20-36_5h_3x	SD/MSG -ARG -HIS -LYS +Canavanine +clonNAT +G418 +Thialysine	cSGA_v2_r3	14	11	4.61029901396	6439.66264809	32.553924116	254	5.09549575184	474705.995444	3539.22013525	43	6.18365324998	458792.825509	2555.78947158	1000	2124	136	136	149	157	142	1574	0
DLR00014490	15	7	YOR202W	UD20-36_5h_3x	SD/MSG -ARG -HIS -LYS +Canavanine +clonNAT +G418 +Thialysine	cSGA_v2_r3	14	11	5.0154890084	8993.43047006	54.7616241309	254	5.36838965388	664236.994984	4776.58877578	43	6.45718077032	661566.992736	4651.91548185	1131	2126	136	136	150	157	142	1652	0
DLR00014490	15	8	YPR090W	UD20-36_5h_3x	SD/MSG -ARG -HIS -LYS +Canavanine +clonNAT +G418 +Thialysine	cSGA_v2_r3	14	11	4.75274087505	7333.75985584	28.9190309279	254	5.20440393886	543043.995562	4110.90623813	43	6.26594251938	536544.993205	3572.94419315	1279	2125	136	136	148	156	140	1413	0
DLR00014490	15	9	YNR041C	UD20-36_5h_3x	SD/MSG -ARG -HIS -LYS +Canavanine +clonNAT +G418 +Thialysine	cSGA_v2_r3	14	11	4.41098698367	5968.25072055	24.8101202123	254	4.86634490033	402940.997797	2414.95105431	43	5.89971176455	400165.9958	1407.8894145	1412	2126	136	136	140	150	138	2232	0
DLR00014490	15	10	YPR089W	UD20-36_5h_3x	SD/MSG -ARG -HIS -LYS +Canavanine +clonNAT +G418 +Thialysine	cSGA_v2_r3	14	11	4.78253917086	7794.58107742	34.4044406277	254	5.22229948766	589889.995069	4053.40426414	43	6.29935572545	585419.993119	4200.81371324	1544	2125	136	136	145	154	138	1559	0
DLR00014490	15	11	YJR034W	UD20-36_5h_3x	SD/MSG -ARG -HIS -LYS +Canavanine +clonNAT +G418 +Thialysine	cSGA_v2_r3	14	11	4.94963986661	8194.81792199	45.6845306264	254	5.35912209247	647827.995192	4566.26925924	43	6.4436338699	644815.992773	4766.64010126	1683	2127	136	136	147	155	139	1687	0
DLR00014490	15	12	YPR084W	UD20-36_5h_3x	SD/MSG -ARG -HIS -LYS +Canavanine +clonNAT +G418 +Thialysine	cSGA_v2_r3	14	11	4.20792337291	5765.49471377	30.7244152879	254	4.57782293531	389894.219788	3963.28579276	43	5.54511320347	396064.996444	4367.64553333	1818	2125	136	136	136	145	132	1836	0
DLR00014490	15	13	YJL120W	UD20-36_5h_3x	SD/MSG -ARG -HIS -LYS +Canavanine +clonNAT +G418 +Thialysine	cSGA_v2_r3	14	11	3.25543852642	3506.32420569	21.9038297861	254	3.62382624343	203806.999672	5200.87344545	43	4.35477025459	197391.99794	3529.14002813	1954	2127	136	136	121	133	123	1609	0
DLR00014490	15	14	YPR079W	UD20-36_5h_3x	SD/MSG -ARG -HIS -LYS +Canavanine +clonNAT +G418 +Thialysine	cSGA_v2_r3	14	11	4.80970112137	7588.09375551	33.9813344704	254	5.26552058624	608834.995332	4188.79904245	43	6.33787249139	602414.993336	4080.38465468	2088	2126	136	136	144	152	136	1483	0
DLR00014490	15	15	YJL119C	UD20-36_5h_3x	SD/MSG -ARG -HIS -LYS +Canavanine +clonNAT +G418 +Thialysine	cSGA_v2_r3	14	11	5.15907339286	8928.58691028	43.0319305706	254	5.54008692417	749347.996216	4141.08787775	43	6.63302861414	743925.993446	3687.37356326	2228	2126	136	136	146	153	137	1377	0
DLR00014490	15	16	YPR078C	UD20-36_5h_3x	SD/MSG -ARG -HIS -LYS +Canavanine +clonNAT +G418 +Thialysine	cSGA_v2_r3	14	11	5.1295956903	8870.41850495	56.0326391717	254	5.48608722255	750408.995231	5044.7333121	43	6.58155593794	744088.992847	4934.74463484	2364	2126	136	136	147	154	136	1318	0
DLR00014490	15	17	YJL117W	UD20-36_5h_3x	SD/MSG -ARG -HIS -LYS +Canavanine +clonNAT +G418 +Thialysine	cSGA_v2_r3	14	11	3.77990275239	5259.37165668	25.1571722496	254	4.02632590096	328294.999885	5146.49203423	43	4.91120551807	323771.99938	4322.82544373	2501	2129	136	136	124	135	124	1660	0
DLR00014490	15	18	YPR077C	UD20-36_5h_3x	SD/MSG -ARG -HIS -LYS +Canavanine +clonNAT +G418 +Thialysine	cSGA_v2_r3	14	11	5.01088479017	8472.88281579	43.1181569844	254	5.42331148873	703008.995367	4579.74696111	43	6.50896425318	696494.99292	4473.75544022	2634	2124	136	136	145	153	137	1265	0
DLR00014490	15	19	YJL107C	UD20-36_5h_3x	SD/MSG -ARG -HIS -LYS +Canavanine +clonNAT +G418 +Thialysine	cSGA_v2_r3	14	11	5.18385251346	8495.52589422	41.0865392911	254	5.55138152316	701402.996649	4350.27916224	43	6.64721541566	694503.993492	3759.67150908	2774	2124	136	136	144	152	136	1284	0
DLR00014490	15	20	YPR076W	UD20-36_5h_3x	SD/MSG -ARG -HIS -LYS +Canavanine +clonNAT +G418 +Thialysine	cSGA_v2_r3	14	11	5.05536049892	7924.36994223	47.6218878747	254	5.40854753136	623689.995482	5102.56716884	43	6.49294669235	616817.992686	4730.65310448	2909	2124	136	136	141	148	134	1338	0
DLR00014490	15	21	YJL106W	UD20-36_5h_3x	SD/MSG -ARG -HIS -LYS +Canavanine +clonNAT +G418 +Thialysine	cSGA_v2_r3	14	11	5.41428499025	9080.75820969	68.1415192818	254	5.63571793365	749146.996184	5570.90222853	43	6.73485172252	741363.992791	5233.64466749	3044	2126	136	136	142	149	135	1085	0
DLR00014490	15	22	YPR075C	UD20-36_5h_3x	SD/MSG -ARG -HIS -LYS +Canavanine +clonNAT +G418 +Thialysine	cSGA_v2_r3	14	11	5.31267066818	9386.07801275	95.431064854	254	5.61133246512	796368.269169	6540.09076957	43	6.63485450733	812737.991349	8593.87451665	3181	2126	136	136	143	149	134	1074	0
DLR00014490	15	23	YJL092W	UD20-36_5h_3x	SD/MSG -ARG -HIS -LYS +Canavanine +clonNAT +G418 +Thialysine	cSGA_v2_r3	14	11	4.97977268885	9186.52109805	142.390159736	254	5.16004159895	876409.991292	15628.2542233	43	6.23767858702	865334.991185	16999.2699739	3314	2120	136	136	142	147	131	688	0
DLR00014490	15	24	YOR202W	UD20-36_5h_3x	SD/MSG -ARG -HIS -LYS +Canavanine +clonNAT +G418 +Thialysine	cSGA_v2_r3	14	11	4.81585454759	10911.3068173	257.871068456	254	5.10153728441	1125396.99098	24967.2696465	43	6.18482986557	1119494.99226	28086.9774156	3454	2124	136	136	146	150	132	539	0
DLR00014490	16	1	YOR202W	UD20-36_5h_3x	SD/MSG -ARG -HIS -LYS +Canavanine +clonNAT +G418 +Thialysine	cSGA_v2_r3	14	11	4.31901612802	8978.27695821	90.2544585307	254	4.63787915612	586071.808631	8564.62086856	43	5.56608842011	612499.996318	13424.5093012	313	2256	136	136	151	156	142	243	18
DLR00014490	16	2	YOR202W	UD20-36_5h_3x	SD/MSG -ARG -HIS -LYS +Canavanine +clonNAT +G418 +Thialysine	cSGA_v2_r3	14	11	4.3688962609	6493.3751757	102.977858098	254	4.68441609583	435776.993466	6938.07715724	43	5.69136651462	425549.992766	6720.17891712	448	2256	136	136	151	157	144	397	1
DLR00014490	16	3	YOR202W	UD20-36_5h_3x	SD/MSG -ARG -HIS -LYS +Canavanine +clonNAT +G418 +Thialysine	cSGA_v2_r3	14	11	4.78597434553	7360.24059761	76.0453451519	254	4.99459154181	485657.993068	5708.21127564	43	6.09539057079	459574.114748	3847.82817256	596	2257	136	136	153	159	146	346	0
DLR00014490	16	4	YOR202W	UD20-36_5h_3x	SD/MSG -ARG -HIS -LYS +Canavanine +clonNAT +G418 +Thialysine	cSGA_v2_r3	14	11	4.53464096655	6613.88170714	59.7017222705	254	4.83333377542	409431.994175	4676.7968044	43	5.85872765788	400434.99224	4255.95695487	721	2258	136	136	151	158	146	609	1
DLR00014490	16	5	YOR202W	UD20-36_5h_3x	SD/MSG -ARG -HIS -LYS +Canavanine +clonNAT +G418 +Thialysine	cSGA_v2_r3	14	11	5.02848051713	8445.18583513	46.6320016462	254	5.40181004769	541462.996616	4341.97837882	43	6.51666986172	521071.908455	2988.30810529	876	2257	136	136	153	160	147	627	21
DLR00014490	16	6	YOR202W	UD20-36_5h_3x	SD/MSG -ARG -HIS -LYS +Canavanine +clonNAT +G418 +Thialysine	cSGA_v2_r3	14	11	4.97101315329	7850.22931537	64.919011641	254	5.16997206583	495931.994745	4074.25692551	43	6.21826073487	487124.992288	3956.49283428	994	2260	136	136	148	156	143	680	0
DLR00014490	16	7	YOR202W	UD20-36_5h_3x	SD/MSG -ARG -HIS -LYS +Canavanine +clonNAT +G418 +Thialysine	cSGA_v2_r3	14	11	5.10670911493	8782.99792648	42.0347921505	254	5.40016034999	579379.995999	4241.29373074	43	6.47474697874	572618.992924	4034.63487049	1131	2261	136	136	150	158	144	745	0
DLR00014490	16	8	YOR202W	UD20-36_5h_3x	SD/MSG -ARG -HIS -LYS +Canavanine +clonNAT +G418 +Thialysine	cSGA_v2_r3	14	11	5.12358540672	7394.50344388	73.8651693976	254	5.24142817937	498409.995274	3861.89828942	43	6.29723091096	490004.992269	3512.12259533	1268	2262	136	136	149	157	143	738	0
DLR00014490	16	9	YOR202W	UD20-36_5h_3x	SD/MSG -ARG -HIS -LYS +Canavanine +clonNAT +G418 +Thialysine	cSGA_v2_r3	14	11	5.00244477107	8715.88210097	37.5864934483	254	5.40236374983	591185.996449	4228.70188763	43	6.47953040966	584806.993304	3969.95624102	1404	2262	136	136	149	156	142	759	0
DLR00014490	16	10	YOR202W	UD20-36_5h_3x	SD/MSG -ARG -HIS -LYS +Canavanine +clonNAT +G418 +Thialysine	cSGA_v2_r3	14	11	4.96817314314	8004.98727611	46.6610558894	254	5.27875466754	552045.994978	4180.4968165	43	6.34398463342	546594.992388	4340.64442461	1542	2264	136	136	147	155	141	979	0
DLR00014490	16	11	YOR202W	UD20-36_5h_3x	SD/MSG -ARG -HIS -LYS +Canavanine +clonNAT +G418 +Thialysine	cSGA_v2_r3	14	11	5.12438163531	8949.9158937	49.7701707739	254	5.5111826846	637752.997075	4368.69899587	43	6.59931900058	631237.993849	4019.70897245	1677	2263	136	136	149	156	141	770	0
DLR00014490	16	12	YOR202W	UD20-36_5h_3x	SD/MSG -ARG -HIS -LYS +Canavanine +clonNAT +G418 +Thialysine	cSGA_v2_r3	14	11	4.54557896503	6893.01847598	51.2253246718	254	5.019210279	483351.994235	4654.7960335	43	6.06288483422	474887.992599	4813.77548003	1811	2261	136	136	148	156	141	830	0
DLR00014490	16	13	YOR202W	UD20-36_5h_3x	SD/MSG -ARG -HIS -LYS +Canavanine +clonNAT +G418 +Thialysine	cSGA_v2_r3	14	11	4.97777506549	8550.05215183	49.5851832802	254	5.45219022401	617317.996631	4600.29062607	43	6.52304296684	609475.993482	4418.61592724	1956	2256	136	136	151	158	142	733	7
DLR00014490	16	14	YOR202W	UD20-36_5h_3x	SD/MSG -ARG -HIS -LYS +Canavanine +clonNAT +G418 +Thialysine	cSGA_v2_r3	14	11	5.00754344031	7122.90681938	60.8357442781	254	5.30378905753	508963.995909	3760.95450814	43	6.35277664306	498656.992759	3491.41326882	2081	2259	136	136	148	155	140	517	0
DLR00014490	16	15	YOR202W	UD20-36_5h_3x	SD/MSG -ARG -HIS -LYS +Canavanine +clonNAT +G418 +Thialysine	cSGA_v2_r3	14	11	4.88804619171	8005.34224559	30.655526397	254	5.26354275681	544899.995959	3856.05042464	43	6.32564633177	535646.993517	3652.26041908	2216	2258	136	136	148	155	140	546	0
DLR00014490	16	16	YOR202W	UD20-36_5h_3x	SD/MSG -ARG -HIS -LYS +Canavanine +clonNAT +G418 +Thialysine	cSGA_v2_r3	14	11	4.7244416153	6738.78248906	48.592016708	254	5.0351492329	452213.995289	3970.5519207	43	6.10711009906	430714.080946	2312.52222014	2351	2257	136	136	146	153	139	461	0
DLR00014490	16	17	YOR202W	UD20-36_5h_3x	SD/MSG -ARG -HIS -LYS +Canavanine +clonNAT +G418 +Thialysine	cSGA_v2_r3	14	11	4.78140832887	7335.9155894	43.9640235736	254	5.22672594069	505906.996016	3861.74958323	43	6.3149767165	484990.720801	2756.43976539	2486	2256	136	136	150	157	142	448	0
DLR00014490	16	18	YOR202W	UD20-36_5h_3x	SD/MSG -ARG -HIS -LYS +Canavanine +clonNAT +G418 +Thialysine	cSGA_v2_r3	14	11	4.61249287764	6309.63587564	30.7768635703	254	5.01645503389	424107.995802	3622.37474605	43	6.07202260346	402833.635771	2230.83742185	2622	2256	136	136	147	154	140	338	0
DLR00014490	16	19	YOR202W	UD20-36_5h_3x	SD/MSG -ARG -HIS -LYS +Canavanine +clonNAT +G418 +Thialysine	cSGA_v2_r3	14	11	4.91095204073	7192.19640215	43.348809535	254	5.31511589326	485667.996946	4060.88618919	43	6.40104938468	463336.4856	2732.46287629	2753	2255	136	136	148	155	141	328	13
DLR00014490	16	20	YOR202W	UD20-36_5h_3x	SD/MSG -ARG -HIS -LYS +Canavanine +clonNAT +G418 +Thialysine	cSGA_v2_r3	14	11	4.82622988801	6749.67970307	36.4649650808	254	5.25395046332	459912.99673	3867.97237297	43	6.32843811918	437755.942226	2353.01678924	2891	2253	136	136	149	155	141	360	0
DLR00014490	16	21	YOR202W	UD20-36_5h_3x	SD/MSG -ARG -HIS -LYS +Canavanine +clonNAT +G418 +Thialysine	cSGA_v2_r3	14	11	4.65611292073	8422.2	234.507711981	254	4.7786583397	648656.986126	27743.8142999	43	5.84182829009	644219.988389	30269.3749306	3063	2268	136	136	150	156	143	961	28
DLR00014490	16	22	YOR202W	UD20-36_5h_3x	SD/MSG -ARG -HIS -LYS +Canavanine +clonNAT +G418 +Thialysine	cSGA_v2_r3	14	11	4.94625530632	7245.1945229	87.0027663238	254	5.10997494871	504092.993086	6687.98148942	43	6.13768746348	491335.990563	6411.11750065	3195	2253	136	136	146	152	138	240	2
DLR00014490	16	23	YOR202W	UD20-36_5h_3x	SD/MSG -ARG -HIS -LYS +Canavanine +clonNAT +G418 +Thialysine	cSGA_v2_r3	14	11	4.7504091354	6981.12823132	105.388439161	254	4.98233525155	523290.992962	7779.83749785	43	6.00114998848	508055.991515	7310.40629903	3308	2254	136	136	150	154	140	186	0
DLR00014490	16	24	YOR202W	UD20-36_5h_3x	SD/MSG -ARG -HIS -LYS +Canavanine +clonNAT +G418 +Thialysine	cSGA_v2_r3	14	11	4.42068839259	11119.57293	107.720263826	254	4.67967814788	918407.998946	12226.1038088	43	5.66172721122	914314.999493	15263.1886006	3453	2275	136	136	148	152	136	822	30
DLR00014493	1	1	YOR202W	UD20-36_5h_3x	SD/MSG -ARG -HIS -LYS +Canavanine +clonNAT +G418 +Thialysine	cSGA_v2_r3	15	11	3.7881648961	8370.55481885	138.085569515	254	4.11529621285	550595.998617	11521.1621515	43	4.96121741742	540645.99827	12480.9161222	310	213	136	136	150	156	139	401	41
DLR00014493	1	2	YOR202W	UD20-36_5h_3x	SD/MSG -ARG -HIS -LYS +Canavanine +clonNAT +G418 +Thialysine	cSGA_v2_r3	15	11	4.63500119257	9586.29086161	108.610425558	254	4.70604923397	583332.994298	8752.6378138	43	5.80017825896	546796.413643	7640.75626375	450	214	136	136	147	154	140	47	0
DLR00014493	1	3	YOR202W	UD20-36_5h_3x	SD/MSG -ARG -HIS -LYS +Canavanine +clonNAT +G418 +Thialysine	cSGA_v2_r3	15	11	4.93050456768	10247.6507109	77.8935483352	254	5.09926641158	633867.993822	6427.58023675	43	6.14723828705	625973.992822	7195.58477958	591	215	136	136	155	161	146	145	0
DLR00014493	1	4	YOR202W	UD20-36_5h_3x	SD/MSG -ARG -HIS -LYS +Canavanine +clonNAT +G418 +Thialysine	cSGA_v2_r3	15	11	5.43655098626	9088.61730512	193.455143859	254	4.95344678263	569074.99376	6076.05193754	43	5.99247365742	560290.9929	6777.03770664	722	219	136	136	154	161	146	256	0
DLR00014493	1	5	YOR202W	UD20-36_5h_3x	SD/MSG -ARG -HIS -LYS +Canavanine +clonNAT +G418 +Thialysine	cSGA_v2_r3	15	11	4.90749449543	9711.70878025	73.1480084299	254	5.03886369749	587028.99391	5511.1010679	43	6.08757421577	579314.99286	6158.01234682	862	217	136	136	154	161	146	287	0
DLR00014493	1	6	YOR202W	UD20-36_5h_3x	SD/MSG -ARG -HIS -LYS +Canavanine +clonNAT +G418 +Thialysine	cSGA_v2_r3	15	11	4.86675364107	10047.3397641	87.8994815211	254	4.98803280469	591726.994152	5687.55530157	43	6.03816290488	584478.993391	6428.39118377	991	218	136	136	153	161	145	302	0
DLR00014493	1	7	YOR202W	UD20-36_5h_3x	SD/MSG -ARG -HIS -LYS +Canavanine +clonNAT +G418 +Thialysine	cSGA_v2_r3	15	11	5.55926527058	9909.09359064	184.019247449	254	5.1238878031	633752.993366	6136.37198652	43	6.23282503564	607883.194711	5301.9007464	1133	215	136	136	155	163	147	367	0
DLR00014493	1	8	YOR202W	UD20-36_5h_3x	SD/MSG -ARG -HIS -LYS +Canavanine +clonNAT +G418 +Thialysine	cSGA_v2_r3	15	11	4.8209574809	9383.49500473	87.5954310986	254	5.08515720896	590972.994127	5246.6590859	43	6.13706382776	582584.993058	6040.18410377	1268	213	136	136	155	163	146	343	0
DLR00014493	1	9	YOR202W	UD20-36_5h_3x	SD/MSG -ARG -HIS -LYS +Canavanine +clonNAT +G418 +Thialysine	cSGA_v2_r3	15	11	6.17738506887	10290.503913	193.230487281	254	5.41844456136	673123.465016	5186.52405517	43	6.44091662951	680853.991772	6778.27760388	1408	213	136	136	156	164	147	403	0
DLR00014493	1	10	YOR202W	UD20-36_5h_3x	SD/MSG -ARG -HIS -LYS +Canavanine +clonNAT +G418 +Thialysine	cSGA_v2_r3	15	11	4.90842037421	9846.72982478	74.4390617848	254	5.10146325555	632634.994013	6946.82053279	43	6.16086257817	625666.99292	7287.99679489	1541	213	136	136	153	161	145	441	0
DLR00014493	1	11	YOR202W	UD20-36_5h_3x	SD/MSG -ARG -HIS -LYS +Canavanine +clonNAT +G418 +Thialysine	cSGA_v2_r3	15	11	5.51996993496	9939.86456938	157.21789838	254	5.28001848726	658618.047917	5998.13657282	43	6.34639006143	649472.479307	5807.71797009	1679	216	136	136	154	162	145	462	0
DLR00014493	1	12	YOR202W	UD20-36_5h_3x	SD/MSG -ARG -HIS -LYS +Canavanine +clonNAT +G418 +Thialysine	cSGA_v2_r3	15	11	5.42217831762	8609.32275111	178.199327674	254	5.04968848112	585137.993356	6712.90702601	43	6.09657889619	576802.992324	7249.43846135	1816	216	136	136	153	161	144	482	0
DLR00014493	1	13	YOR202W	UD20-36_5h_3x	SD/MSG -ARG -HIS -LYS +Canavanine +clonNAT +G418 +Thialysine	cSGA_v2_r3	15	11	4.91049258433	9708.01313745	67.7279606683	254	5.08908042757	624868.993951	6461.72888325	43	6.14739125464	617896.993039	7187.91832112	1953	210	136	136	152	160	143	456	0
DLR00014493	1	14	YOR202W	UD20-36_5h_3x	SD/MSG -ARG -HIS -LYS +Canavanine +clonNAT +G418 +Thialysine	cSGA_v2_r3	15	11	5.02343824949	9124.40557717	68.2563757166	254	5.14783597936	610019.993734	6300.82839935	43	6.20408006934	601465.992433	6797.08168393	2084	209	136	136	152	160	143	414	0
DLR00014493	1	15	YOR202W	UD20-36_5h_3x	SD/MSG -ARG -HIS -LYS +Canavanine +clonNAT +G418 +Thialysine	cSGA_v2_r3	15	11	5.08015029021	10168.0435258	64.3422962325	254	5.26365870612	681681.993715	6667.63438758	43	6.38368876928	654751.610544	5488.05626854	2226	212	136	136	152	160	143	456	0
DLR00014493	1	16	YOR202W	UD20-36_5h_3x	SD/MSG -ARG -HIS -LYS +Canavanine +clonNAT +G418 +Thialysine	cSGA_v2_r3	15	11	5.12880075294	9437.55427266	66.9460464879	254	5.2537937496	633572.99397	5763.47404648	43	6.36220056995	608424.834084	4731.8708634	2361	211	136	136	152	160	144	431	0
DLR00014493	1	17	YOR202W	UD20-36_5h_3x	SD/MSG -ARG -HIS -LYS +Canavanine +clonNAT +G418 +Thialysine	cSGA_v2_r3	15	11	4.99743708824	9491.12995507	62.5242737308	254	5.21001895112	629240.993974	5735.88382585	43	6.31895205574	604471.590932	4823.41085599	2496	212	136	136	151	159	144	476	0
DLR00014493	1	18	YOR202W	UD20-36_5h_3x	SD/MSG -ARG -HIS -LYS +Canavanine +clonNAT +G418 +Thialysine	cSGA_v2_r3	15	11	5.84653329227	8891.12465967	183.222630437	254	5.21135257207	587058.463236	4900.96138687	43	6.26025049243	576513.716643	5368.1804615	2630	211	136	136	150	158	143	480	0
DLR00014493	1	19	YOR202W	UD20-36_5h_3x	SD/MSG -ARG -HIS -LYS +Canavanine +clonNAT +G418 +Thialysine	cSGA_v2_r3	15	11	5.09645573807	9910.80307586	66.0958826079	254	5.29192133563	672514.993815	6330.23248623	43	6.41138028358	645426.41742	5313.72342356	2770	213	136	136	151	158	143	418	0
DLR00014493	1	20	YOR202W	UD20-36_5h_3x	SD/MSG -ARG -HIS -LYS +Canavanine +clonNAT +G418 +Thialysine	cSGA_v2_r3	15	11	5.84901088647	8590.80546419	241.560507047	254	4.97931062773	596924.993014	7035.07956615	43	6.02810442749	587411.99226	7885.77716214	2905	213	136	136	147	155	142	448	0
DLR00014493	1	21	YOR202W	UD20-36_5h_3x	SD/MSG -ARG -HIS -LYS +Canavanine +clonNAT +G418 +Thialysine	cSGA_v2_r3	15	11	5.7496227839	8903.86975504	210.431547628	254	5.09670905837	651956.992706	8156.97264019	43	6.14837355496	643108.991496	8882.78199806	3043	212	136	136	148	155	141	426	0
DLR00014493	1	22	YOR202W	UD20-36_5h_3x	SD/MSG -ARG -HIS -LYS +Canavanine +clonNAT +G418 +Thialysine	cSGA_v2_r3	15	11	6.21537660086	9019.57170846	224.077162145	254	5.22175222204	718200.992793	9726.53370674	43	6.27326686225	709971.991111	10684.661838	3179	212	136	136	147	154	139	443	0
DLR00014493	1	23	YOR202W	UD20-36_5h_3x	SD/MSG -ARG -HIS -LYS +Canavanine +clonNAT +G418 +Thialysine	cSGA_v2_r3	15	11	5.90647446885	9951.47676813	346.120056494	254	5.15139435001	850483.992363	13564.2038313	43	6.21054046224	842796.992088	14903.3031954	3314	215	136	136	146	152	137	337	0
DLR00014493	1	24	YOR202W	UD20-36_5h_3x	SD/MSG -ARG -HIS -LYS +Canavanine +clonNAT +G418 +Thialysine	cSGA_v2_r3	15	11	3.14496661518	7351.95868658	272.207718447	254	3.27310974281	531801.997565	14354.0834797	43	4.21702434486	469255.5	10349.0557029	3441	216	136	136	132	140	129	205	5
DLR00014493	2	1	YOR202W	UD20-36_5h_3x	SD/MSG -ARG -HIS -LYS +Canavanine +clonNAT +G418 +Thialysine	cSGA_v2_r3	15	11	4.76792203223	10065.9324666	150.96030664	254	4.83095503378	710562.992861	12204.1047757	43	5.96417202719	663481.91861	10581.2178778	318	355	136	136	147	154	138	132	0
DLR00014493	2	2	YOR033C	UD20-36_5h_3x	SD/MSG -ARG -HIS -LYS +Canavanine +clonNAT +G418 +Thialysine	cSGA_v2_r3	15	11	4.82781829953	9594.92019232	88.1877512812	254	5.02791924264	677290.99295	8607.57772463	43	6.08989605968	669743.992578	9575.59910012	456	354	136	136	151	157	140	440	0
DLR00014493	2	3	YML030W	UD20-36_5h_3x	SD/MSG -ARG -HIS -LYS +Canavanine +clonNAT +G418 +Thialysine	cSGA_v2_r3	15	11	4.50406475388	7928.64477212	58.8401189413	254	4.73222220365	501889.995123	6047.71945076	43	5.76243048423	493573.994506	6198.93381832	590	353	136	136	147	154	139	714	0
DLR00014493	2	4	YPR160W	UD20-36_5h_3x	SD/MSG -ARG -HIS -LYS +Canavanine +clonNAT +G418 +Thialysine	cSGA_v2_r3	15	11	5.04259996459	9822.89416169	56.7110389081	254	5.25747303903	668241.993962	5963.01438539	43	6.38089185355	643330.716068	4802.02889533	725	354	136	136	154	161	144	653	0
DLR00014493	2	5	YDL109C	UD20-36_5h_3x	SD/MSG -ARG -HIS -LYS +Canavanine +clonNAT +G418 +Thialysine	cSGA_v2_r3	15	11	4.93899609664	8856.50558327	63.8925842078	254	5.16340193208	591296.994187	5334.34095988	43	6.27563442999	568937.605366	4238.51398454	861	352	136	136	152	160	143	796	0
DLR00014493	2	6	YDL012C	UD20-36_5h_3x	SD/MSG -ARG -HIS -LYS +Canavanine +clonNAT +G418 +Thialysine	cSGA_v2_r3	15	11	5.01728674393	9395.37633874	57.0773301291	254	5.23601846432	632639.994191	5408.61544324	43	6.35709044127	609500.649078	4167.82159371	998	353	136	136	152	160	143	847	0
DLR00014493	2	7	YOR202W	UD20-36_5h_3x	SD/MSG -ARG -HIS -LYS +Canavanine +clonNAT +G418 +Thialysine	cSGA_v2_r3	15	11	5.07481638806	8659.59046467	74.5677098212	254	5.26746609726	624333.99384	5728.8222737	43	6.38858424994	598149.680936	4265.40087982	1130	353	136	136	155	163	145	872	0
DLR00014493	2	8	YNL250W	UD20-36_5h_3x	SD/MSG -ARG -HIS -LYS +Canavanine +clonNAT +G418 +Thialysine	cSGA_v2_r3	15	11	3.54131268751	4725.46634576	33.6724510036	254	3.8039262451	273803.999001	6153.96453589	43	4.70072087733	246943.719356	3396.06830973	1273	357	136	136	136	148	134	1130	0
DLR00014493	2	9	YGL179C	UD20-36_5h_3x	SD/MSG -ARG -HIS -LYS +Canavanine +clonNAT +G418 +Thialysine	cSGA_v2_r3	15	11	4.98586212729	8939.03596544	50.8507410719	254	5.26689353093	649297.994276	5628.60686332	43	6.37983136686	623963.720448	4162.0111225	1404	349	136	136	154	162	144	811	0
DLR00014493	2	10	YKL109W	UD20-36_5h_3x	SD/MSG -ARG -HIS -LYS +Canavanine +clonNAT +G418 +Thialysine	cSGA_v2_r3	15	11	4.22841482839	6262.7248079	30.2803484348	254	4.59467454431	394100.541497	4416.3781879	43	5.56021895497	394079.997283	2940.26752171	1545	351	136	136	143	153	140	1537	0
DLR00014493	2	11	YKL198C	UD20-36_5h_3x	SD/MSG -ARG -HIS -LYS +Canavanine +clonNAT +G418 +Thialysine	cSGA_v2_r3	15	11	5.10355230354	9335.22712254	54.9531392777	254	5.36733548968	680308.994746	5771.18645256	43	6.43541359694	672835.992565	5938.99411836	1680	354	136	136	151	160	141	785	0
DLR00014493	2	12	YOR202W	UD20-36_5h_3x	SD/MSG -ARG -HIS -LYS +Canavanine +clonNAT +G418 +Thialysine	cSGA_v2_r3	15	11	5.18986826546	9480.80412515	50.0505004365	254	5.448181728	698926.995251	5429.1912602	43	6.52192565556	692461.992651	5450.30637341	1815	352	136	136	152	160	141	869	0
DLR00014493	2	13	YJL094C	UD20-36_5h_3x	SD/MSG -ARG -HIS -LYS +Canavanine +clonNAT +G418 +Thialysine	cSGA_v2_r3	15	11	4.94668331577	8870.14124578	42.3639011946	254	5.23580494824	639236.994544	4963.19684399	43	6.33758060711	617220.287614	3611.14114239	1949	353	136	136	149	158	140	872	0
DLR00014493	2	14	YLR387C	UD20-36_5h_3x	SD/MSG -ARG -HIS -LYS +Canavanine +clonNAT +G418 +Thialysine	cSGA_v2_r3	15	11	5.0550329102	9547.25561448	53.7823184306	254	5.34263408101	724758.994057	5896.13674684	43	6.41272267796	720040.992246	6364.28378357	2088	354	136	136	152	160	142	1033	0
DLR00014493	2	15	YGR231C	UD20-36_5h_3x	SD/MSG -ARG -HIS -LYS +Canavanine +clonNAT +G418 +Thialysine	cSGA_v2_r3	15	11	5.00288899387	8965.57966682	50.5709464965	254	5.28542256158	683416.994355	5520.77292307	43	6.39765500988	660067.28595	4476.2434315	2225	351	136	136	152	160	142	1001	0
DLR00014493	2	16	YNL125C	UD20-36_5h_3x	SD/MSG -ARG -HIS -LYS +Canavanine +clonNAT +G418 +Thialysine	cSGA_v2_r3	15	11	4.98758219141	9581.31431813	50.1860814313	254	5.29420696865	719057.994323	5348.46936821	43	6.4081880603	695808.442354	4304.86748698	2359	349	136	136	151	159	141	869	0
DLR00014493	2	17	YPR119W	UD20-36_5h_3x	SD/MSG -ARG -HIS -LYS +Canavanine +clonNAT +G418 +Thialysine	cSGA_v2_r3	15	11	4.68734514034	8816.29704612	54.8995718207	254	4.97495979695	633467.993444	7006.99055016	43	6.04152788499	628776.992885	8007.40926996	2497	351	136	136	147	156	139	1153	0
DLR00014493	2	18	YER173W	UD20-36_5h_3x	SD/MSG -ARG -HIS -LYS +Canavanine +clonNAT +G418 +Thialysine	cSGA_v2_r3	15	11	5.03831148724	8951.30869114	51.8818039909	254	5.2594311825	658646.993622	5923.13062779	43	6.39092082438	633346.059425	4423.84661	2636	348	136	136	148	157	141	1062	0
DLR00014493	2	19	YNL268W	UD20-36_5h_3x	SD/MSG -ARG -HIS -LYS +Canavanine +clonNAT +G418 +Thialysine	cSGA_v2_r3	15	11	5.16521957615	8887.5199613	60.2657771467	254	5.39889379203	673304.994438	5661.25935549	43	6.4863696891	666548.991896	5781.67326536	2768	351	136	136	149	157	141	1105	0
DLR00014493	2	20	YBR274W	UD20-36_5h_3x	SD/MSG -ARG -HIS -LYS +Canavanine +clonNAT +G418 +Thialysine	cSGA_v2_r3	15	11	5.11022071264	9082.14375282	49.1792212954	254	5.35619394836	692604.993669	6792.45333733	43	6.50255449631	664283.41962	4546.49068331	2906	350	136	136	147	155	140	1052	0
DLR00014493	2	21	YPR119W	UD20-36_5h_3x	SD/MSG -ARG -HIS -LYS +Canavanine +clonNAT +G418 +Thialysine	cSGA_v2_r3	15	11	4.7930688914	8374.32348014	84.6207908132	254	5.05208338537	653103.992344	9282.08871882	43	6.12133461122	644987.991597	9807.01945363	3040	348	136	136	145	153	138	911	0
DLR00014493	2	22	YIR039C	UD20-36_5h_3x	SD/MSG -ARG -HIS -LYS +Canavanine +clonNAT +G418 +Thialysine	cSGA_v2_r3	15	11	4.98479246339	9068.48368483	109.940741907	254	5.23120229015	775188.992466	10201.2367365	43	6.3022280149	769107.991154	10843.5331473	3178	353	136	136	146	153	138	1181	0
DLR00014493	2	23	YGL179C	UD20-36_5h_3x	SD/MSG -ARG -HIS -LYS +Canavanine +clonNAT +G418 +Thialysine	cSGA_v2_r3	15	11	4.91474491941	9426.55663464	134.508164224	254	5.15818234936	913150.99201	14139.4026657	43	6.22944090408	903623.991974	15764.5678179	3313	353	136	136	150	155	137	959	0
DLR00014493	2	24	YOR202W	UD20-36_5h_3x	SD/MSG -ARG -HIS -LYS +Canavanine +clonNAT +G418 +Thialysine	cSGA_v2_r3	15	11	3.88397823055	8377.08903896	182.111587102	254	4.19828017814	803035.99813	19421.7525574	43	5.04488535556	792069.998071	21030.9114474	3443	347	136	136	145	150	134	695	0
DLR00014493	3	1	YOR202W	UD20-36_5h_3x	SD/MSG -ARG -HIS -LYS +Canavanine +clonNAT +G418 +Thialysine	cSGA_v2_r3	15	11	4.76596389988	11260.407498	143.842530151	254	4.8906139859	813465.99399	12267.5191219	43	6.0306911715	768891.148895	11177.6095401	318	492	136	136	152	157	140	350	0
DLR00014493	3	2	YPL001W	UD20-36_5h_3x	SD/MSG -ARG -HIS -LYS +Canavanine +clonNAT +G418 +Thialysine	cSGA_v2_r3	15	11	4.84417236253	9227.12633496	82.7636595452	254	5.03335717842	660516.993021	8365.02736234	43	6.09299950074	653514.992361	9155.73809694	456	498	136	136	154	159	141	594	0
DLR00014493	3	3	YPL096W	UD20-36_5h_3x	SD/MSG -ARG -HIS -LYS +Canavanine +clonNAT +G418 +Thialysine	cSGA_v2_r3	15	11	5.33998933301	10472.6183681	73.7793199912	254	5.47361755676	739457.994844	5856.74852747	43	6.55269985361	734975.992133	6029.90958811	593	489	136	136	157	162	144	758	0
DLR00014493	3	4	YKL175W	UD20-36_5h_3x	SD/MSG -ARG -HIS -LYS +Canavanine +clonNAT +G418 +Thialysine	cSGA_v2_r3	15	11	4.70810516847	8108.55820367	51.526600846	254	4.99817816034	533035.993484	6132.31923778	43	6.05418888218	529357.992006	6547.30527985	724	488	136	136	152	159	142	1174	0
DLR00014493	3	5	YGL217C	UD20-36_5h_3x	SD/MSG -ARG -HIS -LYS +Canavanine +clonNAT +G418 +Thialysine	cSGA_v2_r3	15	11	5.26114310143	9843.18625891	63.4487085118	254	5.42132034508	677246.995073	5075.26533457	43	6.50431791508	673671.992119	4980.4013368	862	487	136	136	154	162	144	1020	0
DLR00014493	3	6	YNR059W	UD20-36_5h_3x	SD/MSG -ARG -HIS -LYS +Canavanine +clonNAT +G418 +Thialysine	cSGA_v2_r3	15	11	4.73261340368	8440.00086409	42.0455646475	254	5.05194542629	557908.993558	5670.7631108	43	6.11442393553	555326.992072	6027.7952122	996	486	136	136	151	159	142	1421	0
DLR00014493	3	7	YKL198C	UD20-36_5h_3x	SD/MSG -ARG -HIS -LYS +Canavanine +clonNAT +G418 +Thialysine	cSGA_v2_r3	15	11	5.10913865171	9261.53062991	58.1274192614	254	5.38275705194	657844.9948	5308.53078092	43	6.46020063209	653151.992197	5479.1049606	1134	487	136	136	155	163	144	1073	0
DLR00014493	3	8	YLR233C	UD20-36_5h_3x	SD/MSG -ARG -HIS -LYS +Canavanine +clonNAT +G418 +Thialysine	cSGA_v2_r3	15	11	5.11324435987	9645.68610747	49.6662675093	254	5.3332940687	690220.994343	5469.16109964	43	6.41094208803	685112.992143	5548.0665024	1269	489	136	136	155	162	143	1063	0
DLR00014493	3	9	YKL175W	UD20-36_5h_3x	SD/MSG -ARG -HIS -LYS +Canavanine +clonNAT +G418 +Thialysine	cSGA_v2_r3	15	11	5.10807280097	9311.96865199	67.3195655492	254	5.35262520483	662724.994335	5425.86492396	43	6.42222883629	659132.991963	5639.96356759	1407	489	136	136	154	161	142	1140	0
DLR00014493	3	10	YBR274W	UD20-36_5h_3x	SD/MSG -ARG -HIS -LYS +Canavanine +clonNAT +G418 +Thialysine	cSGA_v2_r3	15	11	4.68777690455	7940.95248517	38.4773323843	254	5.03470757262	546896.994702	5280.9689978	43	6.07735944533	543033.99292	4939.33871953	1544	487	136	136	150	158	140	1269	0
DLR00014493	3	11	YKL109W	UD20-36_5h_3x	SD/MSG -ARG -HIS -LYS +Canavanine +clonNAT +G418 +Thialysine	cSGA_v2_r3	15	11	4.52624766865	6979.96049249	12.8954721875	254	4.95178522875	455885.99771	3744.25606901	43	5.97002813481	452599.995502	1860.80569316	1682	488	136	136	146	155	140	1504	0
DLR00014493	3	12	YOR033C	UD20-36_5h_3x	SD/MSG -ARG -HIS -LYS +Canavanine +clonNAT +G418 +Thialysine	cSGA_v2_r3	15	11	4.86862341679	8938.85666293	40.9277076535	254	5.19531273994	618524.994259	5244.96696515	43	6.26182843127	615151.992348	5459.73678516	1813	488	136	136	148	157	139	1151	0
DLR00014493	3	13	YDL040C	UD20-36_5h_3x	SD/MSG -ARG -HIS -LYS +Canavanine +clonNAT +G418 +Thialysine	cSGA_v2_r3	15	11	4.77703828539	7934.1645755	34.4131289314	254	5.15537959879	586911.994547	4846.56891605	43	6.21297038546	580042.992774	5032.03486638	1952	488	136	136	151	159	140	1021	0
DLR00014493	3	14	YNL250W	UD20-36_5h_3x	SD/MSG -ARG -HIS -LYS +Canavanine +clonNAT +G418 +Thialysine	cSGA_v2_r3	15	11	3.46674310427	3858.57924618	27.10966408	254	3.9633547935	257752.999371	5540.45746521	43	4.76398242341	248292.998621	4395.95796312	2095	493	136	136	139	149	134	1228	0
DLR00014493	3	15	YNL250W	UD20-36_5h_3x	SD/MSG -ARG -HIS -LYS +Canavanine +clonNAT +G418 +Thialysine	cSGA_v2_r3	15	11	3.24788083862	3138.71753517	25.4297019619	254	3.7216118885	180426.079961	4833.03277167	43	4.32957153988	179536.997941	3366.67479737	2219	486	136	136	131	143	129	1093	5
DLR00014493	3	16	YNR059W	UD20-36_5h_3x	SD/MSG -ARG -HIS -LYS +Canavanine +clonNAT +G418 +Thialysine	cSGA_v2_r3	15	11	4.40866308497	7414.12015939	37.5878131369	254	4.75169756966	523455.995527	6003.94746239	43	5.77828385754	519068.995006	6482.51611119	2359	491	136	136	147	156	139	1316	0
DLR00014493	3	17	YML028W	UD20-36_5h_3x	SD/MSG -ARG -HIS -LYS +Canavanine +clonNAT +G418 +Thialysine	cSGA_v2_r3	15	11	4.4991345791	7424.86031711	30.1231341148	254	4.75463130364	499799.995964	4588.38278281	43	5.79049260731	494865.994947	4818.11454148	2492	487	136	136	143	152	136	1231	0
DLR00014493	3	18	YOL071W	UD20-36_5h_3x	SD/MSG -ARG -HIS -LYS +Canavanine +clonNAT +G418 +Thialysine	cSGA_v2_r3	15	11	4.79945099285	8316.83857343	25.0053731158	254	5.19858880466	598369.9962	3047.70105386	43	6.29042893548	589108.36259	2054.87152158	2629	487	136	136	147	156	140	1670	0
DLR00014493	3	19	YJL094C	UD20-36_5h_3x	SD/MSG -ARG -HIS -LYS +Canavanine +clonNAT +G418 +Thialysine	cSGA_v2_r3	15	11	5.30987754613	9448.52349936	42.0636177003	254	5.54874576031	711216.996365	4474.55101554	43	6.64205261673	705125.993149	4004.07628192	2772	490	136	136	149	157	140	1001	0
DLR00014493	3	20	YPL156C	UD20-36_5h_3x	SD/MSG -ARG -HIS -LYS +Canavanine +clonNAT +G418 +Thialysine	cSGA_v2_r3	15	11	5.14673121991	9257.26517538	36.6256834114	254	5.45377849903	697046.994942	5265.08499132	43	6.54875594858	692320.992034	5265.06217741	2904	489	136	136	147	155	139	1177	0
DLR00014493	3	21	YLR233C	UD20-36_5h_3x	SD/MSG -ARG -HIS -LYS +Canavanine +clonNAT +G418 +Thialysine	cSGA_v2_r3	15	11	4.91505214285	7997.6279168	67.7046287029	254	5.22215620821	640305.992604	7705.36109107	43	6.29720091722	634336.990776	8041.94483835	3041	492	136	136	147	155	139	1399	0
DLR00014493	3	22	YOR033C	UD20-36_5h_3x	SD/MSG -ARG -HIS -LYS +Canavanine +clonNAT +G418 +Thialysine	cSGA_v2_r3	15	11	5.00031217062	9121.50579655	99.4806073588	254	5.21446216238	791575.991473	12342.7902998	43	6.39193693836	743240.218951	8160.62932658	3178	491	136	136	147	153	137	1269	0
DLR00014493	3	23	YDR496C	UD20-36_5h_3x	SD/MSG -ARG -HIS -LYS +Canavanine +clonNAT +G418 +Thialysine	cSGA_v2_r3	15	11	3.67860195961	5817.19152168	104.876220292	254	3.83612090797	463016.997894	12218.1425287	43	4.68349922961	455353.998263	12190.6136288	3314	484	136	136	131	139	126	1870	0
DLR00014493	3	24	YOR202W	UD20-36_5h_3x	SD/MSG -ARG -HIS -LYS +Canavanine +clonNAT +G418 +Thialysine	cSGA_v2_r3	15	11	4.01992539552	9636.18982555	179.984602466	254	4.31432511559	988493.998038	23349.0395113	43	5.19095300581	981196.997706	26500.9404784	3452	489	136	136	148	152	134	954	0
DLR00014493	4	1	YOR202W	UD20-36_5h_3x	SD/MSG -ARG -HIS -LYS +Canavanine +clonNAT +G418 +Thialysine	cSGA_v2_r3	15	11	4.29366336544	8792.21469521	144.354792288	254	4.48347204351	656024.995967	12941.3677543	43	5.45693788833	647915.997124	15243.9326598	317	623	136	136	152	158	141	311	11
DLR00014493	4	2	YOR047C	UD20-36_5h_3x	SD/MSG -ARG -HIS -LYS +Canavanine +clonNAT +G418 +Thialysine	cSGA_v2_r3	15	11	5.02582973998	9000.26740117	83.1935777429	254	5.18522315342	679068.992937	8497.01607327	43	6.31040185852	645773.460492	6696.69278096	454	623	136	136	157	162	144	591	0
DLR00014493	4	3	YKL198C	UD20-36_5h_3x	SD/MSG -ARG -HIS -LYS +Canavanine +clonNAT +G418 +Thialysine	cSGA_v2_r3	15	11	4.93664697714	8747.42030814	69.251683156	254	5.20419105806	614989.993941	5697.19170928	43	6.31504157533	589388.049142	4396.21490632	588	628	136	136	156	161	144	661	0
DLR00014493	4	4	YBR149W	UD20-36_5h_3x	SD/MSG -ARG -HIS -LYS +Canavanine +clonNAT +G418 +Thialysine	cSGA_v2_r3	15	11	4.96013796646	9159.96627371	44.8254682765	254	5.19945482528	621005.994812	4549.95826299	43	6.3004209137	602099.310886	3715.51388656	727	627	136	136	154	161	143	843	0
DLR00014493	4	5	YOL071W	UD20-36_5h_3x	SD/MSG -ARG -HIS -LYS +Canavanine +clonNAT +G418 +Thialysine	cSGA_v2_r3	15	11	4.77472102203	7417.35100139	24.1088714007	254	5.14599750479	498637.99748	2933.3513711	43	6.20151293677	486738.458535	1877.52508242	861	628	136	136	153	160	144	1058	0
DLR00014493	4	6	YBR028C	UD20-36_5h_3x	SD/MSG -ARG -HIS -LYS +Canavanine +clonNAT +G418 +Thialysine	cSGA_v2_r3	15	11	5.00362910274	8982.32370644	44.9078743322	254	5.24524291832	601541.995432	4018.39420507	43	6.31205844006	597655.993007	4108.22945607	999	625	136	136	152	160	142	1100	0
DLR00014493	4	7	YJL023C	UD20-36_5h_3x	SD/MSG -ARG -HIS -LYS +Canavanine +clonNAT +G418 +Thialysine	cSGA_v2_r3	15	11	5.05686882874	8564.75735726	48.1109384565	254	5.3307123869	611035.994932	4528.53161798	43	6.39253686757	604158.992295	4596.79863033	1136	624	136	136	155	162	144	957	0
DLR00014493	4	8	YDR034C	UD20-36_5h_3x	SD/MSG -ARG -HIS -LYS +Canavanine +clonNAT +G418 +Thialysine	cSGA_v2_r3	15	11	3.18656665156	1718.35853932	16.8182817599	254	4.15407567713	145137.996625	4314.44123494	43	4.70856169032	120827.995202	1895.61477199	1270	632	136	136	152	161	143	556	0
DLR00014493	4	9	YMR169c	UD20-36_5h_3x	SD/MSG -ARG -HIS -LYS +Canavanine +clonNAT +G418 +Thialysine	cSGA_v2_r3	15	11	5.16549752254	9570.834747	42.8443756806	254	5.43894408076	670498.995959	4534.85433094	43	6.5126949298	665306.993098	4279.2518974	1407	624	136	136	153	160	141	906	0
DLR00014493	4	10	YIR039C	UD20-36_5h_3x	SD/MSG -ARG -HIS -LYS +Canavanine +clonNAT +G418 +Thialysine	cSGA_v2_r3	15	11	5.26665150082	9723.23217854	31.5269167661	254	5.55106501719	682952.997355	4169.65065393	43	6.62278540944	677739.994059	3401.08324205	1546	624	136	136	153	160	141	828	0
DLR00014493	4	11	YOR368W	UD20-36_5h_3x	SD/MSG -ARG -HIS -LYS +Canavanine +clonNAT +G418 +Thialysine	cSGA_v2_r3	15	11	4.81528459497	8249.13403129	30.8916420502	254	5.15431825933	554386.995434	4563.94712054	43	6.19929326171	551467.993025	4131.47733743	1683	622	136	136	148	156	138	1185	0
DLR00014493	4	12	YNL125C	UD20-36_5h_3x	SD/MSG -ARG -HIS -LYS +Canavanine +clonNAT +G418 +Thialysine	cSGA_v2_r3	15	11	5.10225260894	9678.08382284	40.789015252	254	5.39836188196	690817.995145	4750.79301864	43	6.4671208411	686610.992695	4686.98223444	1815	622	136	136	152	159	139	907	0
DLR00014493	4	13	YDR217C	UD20-36_5h_3x	SD/MSG -ARG -HIS -LYS +Canavanine +clonNAT +G418 +Thialysine	cSGA_v2_r3	15	11	5.19574893374	9395.09406312	40.3595271953	254	5.52560447783	696099.996594	4224.94198122	43	6.60811211035	690225.993636	3698.16151241	1950	625	136	136	153	160	141	923	0
DLR00014493	4	14	YNL011C	UD20-36_5h_3x	SD/MSG -ARG -HIS -LYS +Canavanine +clonNAT +G418 +Thialysine	cSGA_v2_r3	15	11	5.02078904367	9190.90095498	38.4759204166	254	5.37640985303	674163.995577	4279.55599493	43	6.4473572148	670002.99324	4169.66092871	2091	620	136	136	152	159	140	1141	0
DLR00014493	4	15	YLR233C	UD20-36_5h_3x	SD/MSG -ARG -HIS -LYS +Canavanine +clonNAT +G418 +Thialysine	cSGA_v2_r3	15	11	4.73992911415	8333.20975841	40.9325234221	254	5.04542660047	587289.99458	4971.19323047	43	6.0965139161	585019.993117	5122.48472368	2224	625	136	136	148	156	138	1324	0
DLR00014493	4	16	YMR206W	UD20-36_5h_3x	SD/MSG -ARG -HIS -LYS +Canavanine +clonNAT +G418 +Thialysine	cSGA_v2_r3	15	11	5.16725449247	9523.2082975	45.9801016792	254	5.47034397979	711594.996205	4136.32089148	43	6.54496829064	706666.993627	3838.91754138	2359	626	136	136	152	159	141	1016	0
DLR00014493	4	17	YDR034C	UD20-36_5h_3x	SD/MSG -ARG -HIS -LYS +Canavanine +clonNAT +G418 +Thialysine	cSGA_v2_r3	15	11	3.61134540581	3086.60011166	71.4565316471	254	4.20394388723	233844.998419	5100.70727718	43	5.02326447174	217867.997928	3308.26769552	2490	619	136	136	144	154	138	871	0
DLR00014493	4	18	YDL012C	UD20-36_5h_3x	SD/MSG -ARG -HIS -LYS +Canavanine +clonNAT +G418 +Thialysine	cSGA_v2_r3	15	11	5.20048736897	9141.4035275	42.1080844827	254	5.51677109023	713500.996081	4409.56106775	43	6.59673021168	707112.993007	4134.38407597	2635	621	136	136	153	160	142	944	0
DLR00014493	4	19	YNR059W	UD20-36_5h_3x	SD/MSG -ARG -HIS -LYS +Canavanine +clonNAT +G418 +Thialysine	cSGA_v2_r3	15	11	4.63681833797	8087.43276594	42.4655023948	254	4.92312677916	577332.994161	5936.38098863	43	5.99009984216	575304.993241	6592.25222442	2771	624	136	136	144	153	138	1585	0
DLR00014493	4	20	YOR047C	UD20-36_5h_3x	SD/MSG -ARG -HIS -LYS +Canavanine +clonNAT +G418 +Thialysine	cSGA_v2_r3	15	11	5.28652609576	9465.10988192	53.5948389444	254	5.53956522052	743223.995078	5661.51753609	43	6.63786902541	738937.992053	5618.52198362	2908	625	136	136	150	158	141	1234	0
DLR00014493	4	21	YBR149W	UD20-36_5h_3x	SD/MSG -ARG -HIS -LYS +Canavanine +clonNAT +G418 +Thialysine	cSGA_v2_r3	15	11	5.08085342438	8553.63318917	60.2416153329	254	5.35606720758	692066.992991	8045.95600827	43	6.43820247627	684796.990686	8306.37349275	3044	627	136	136	148	155	138	1096	0
DLR00014493	4	22	YMR206W	UD20-36_5h_3x	SD/MSG -ARG -HIS -LYS +Canavanine +clonNAT +G418 +Thialysine	cSGA_v2_r3	15	11	4.89036672926	8364.47978166	101.34215838	254	5.0925269082	715342.990842	13370.0294962	43	6.16876629246	709312.990501	14165.0000983	3181	623	136	136	146	153	136	1375	0
DLR00014493	4	23	YGR231C	UD20-36_5h_3x	SD/MSG -ARG -HIS -LYS +Canavanine +clonNAT +G418 +Thialysine	cSGA_v2_r3	15	11	5.16791218795	9752.48679484	125.149130005	254	5.25444470617	961562.990504	18820.9731115	43	6.33975199074	954489.990232	20312.0487949	3311	622	136	136	150	156	137	1112	0
DLR00014493	4	24	YOR202W	UD20-36_5h_3x	SD/MSG -ARG -HIS -LYS +Canavanine +clonNAT +G418 +Thialysine	cSGA_v2_r3	15	11	4.47235883793	10376.7075458	203.894012097	254	4.70976775956	1102543.99527	27793.2669412	43	5.70053213753	1097064.99694	32355.3631012	3454	625	136	136	150	154	134	883	0
DLR00014493	5	1	YOR202W	UD20-36_5h_3x	SD/MSG -ARG -HIS -LYS +Canavanine +clonNAT +G418 +Thialysine	cSGA_v2_r3	15	11	4.52262396531	10704.3368498	150.794401277	254	4.58753555872	789050.996572	14616.7310685	43	5.72311270308	733521.579855	13579.4039316	318	764	136	136	152	158	142	336	0
DLR00014493	5	2	YOR368W	UD20-36_5h_3x	SD/MSG -ARG -HIS -LYS +Canavanine +clonNAT +G418 +Thialysine	cSGA_v2_r3	15	11	4.59457983443	8170.62026122	88.3969101069	254	4.8347547669	596585.993137	8772.10809063	43	5.87893393072	587328.99338	9660.04949932	459	774	136	136	154	160	143	652	0
DLR00014493	5	3	YGL217C	UD20-36_5h_3x	SD/MSG -ARG -HIS -LYS +Canavanine +clonNAT +G418 +Thialysine	cSGA_v2_r3	15	11	5.14325032897	10296.6557233	78.9460102956	254	5.30076582818	735711.99405	6299.1264746	43	6.42284419671	712380.428552	5081.34260426	591	760	136	136	157	163	145	868	0
DLR00014493	5	4	YKL109W	UD20-36_5h_3x	SD/MSG -ARG -HIS -LYS +Canavanine +clonNAT +G418 +Thialysine	cSGA_v2_r3	15	11	4.1797652521	5726.41861891	22.197785601	254	4.56807256505	372896.998471	3476.70785503	43	5.53729511016	363797.997125	2353.81190801	723	761	136	136	149	158	144	1170	0
DLR00014493	5	5	YOR202W	UD20-36_5h_3x	SD/MSG -ARG -HIS -LYS +Canavanine +clonNAT +G418 +Thialysine	cSGA_v2_r3	15	11	5.13163770459	10170.9692748	55.4000601369	254	5.36145289095	724381.994719	4999.93438971	43	6.4409668426	721006.992589	5398.68924415	864	766	136	136	158	165	147	1014	0
DLR00014493	5	6	YMR105C	UD20-36_5h_3x	SD/MSG -ARG -HIS -LYS +Canavanine +clonNAT +G418 +Thialysine	cSGA_v2_r3	15	11	5.08814618266	9032.36160012	41.3914270892	254	5.39089204813	631185.996294	3988.89882903	43	6.45981947562	626569.993558	3741.55207984	998	760	136	136	155	163	145	1090	0
DLR00014493	5	7	YNR059W	UD20-36_5h_3x	SD/MSG -ARG -HIS -LYS +Canavanine +clonNAT +G418 +Thialysine	cSGA_v2_r3	15	11	4.70756475075	8005.45417392	37.4670049971	254	5.04205293148	532896.993907	5252.75136192	43	6.0897718014	526662.992287	5602.99981701	1136	763	136	136	150	158	141	923	0
DLR00014493	5	8	YOR382W	UD20-36_5h_3x	SD/MSG -ARG -HIS -LYS +Canavanine +clonNAT +G418 +Thialysine	cSGA_v2_r3	15	11	5.0976988436	9070.9285388	36.6784962255	254	5.38987571433	637885.995364	4773.46655296	43	6.46147402821	632507.992589	4646.59512035	1270	758	136	136	154	161	143	1051	0
DLR00014493	5	9	YOR382W	UD20-36_5h_3x	SD/MSG -ARG -HIS -LYS +Canavanine +clonNAT +G418 +Thialysine	cSGA_v2_r3	15	11	5.23670162297	10211.1760463	39.9979207938	254	5.51819403397	704358.996023	4938.63805828	43	6.60652921868	700460.992925	4639.82374617	1408	762	136	136	152	159	141	901	0
DLR00014493	5	10	YOL071W	UD20-36_5h_3x	SD/MSG -ARG -HIS -LYS +Canavanine +clonNAT +G418 +Thialysine	cSGA_v2_r3	15	11	5.08269804569	8715.3913816	30.3574753267	254	5.49110462534	598532.998706	3582.2384288	43	6.55286401789	592963.996061	1997.06618602	1543	763	136	136	151	158	140	1004	0
DLR00014493	5	11	YJR154W	UD20-36_5h_3x	SD/MSG -ARG -HIS -LYS +Canavanine +clonNAT +G418 +Thialysine	cSGA_v2_r3	15	11	5.17527185621	9734.06329673	38.1227977757	254	5.53515534015	706843.996955	4119.8366956	43	6.60219734189	704152.993807	3479.85944412	1681	760	136	136	154	161	142	1068	0
DLR00014493	5	12	YMR224C	UD20-36_5h_3x	SD/MSG -ARG -HIS -LYS +Canavanine +clonNAT +G418 +Thialysine	cSGA_v2_r3	15	11	2.77047468742	2147.51362385	15.447871861	254	3.44162558534	111312.999769	5502.42240872	43	3.85393293163	92300.4294145	1137.87861705	1813	766	136	136	123	135	124	641	0
DLR00014493	5	13	YNL011C	UD20-36_5h_3x	SD/MSG -ARG -HIS -LYS +Canavanine +clonNAT +G418 +Thialysine	cSGA_v2_r3	15	11	5.30924356253	9695.73981644	45.301847635	254	5.59679191347	708345.997139	4691.14515035	43	6.67962502447	704223.993526	4008.40211935	1957	763	136	136	152	159	140	950	0
DLR00014493	5	14	YIR039C	UD20-36_5h_3x	SD/MSG -ARG -HIS -LYS +Canavanine +clonNAT +G418 +Thialysine	cSGA_v2_r3	15	11	5.08937094471	9141.8029106	36.2035706966	254	5.4867460646	653534.996382	4553.13037712	43	6.56727448542	649707.993348	4176.98839096	2089	759	136	136	150	157	139	1067	0
DLR00014493	5	15	YBR028C	UD20-36_5h_3x	SD/MSG -ARG -HIS -LYS +Canavanine +clonNAT +G418 +Thialysine	cSGA_v2_r3	15	11	5.16476958657	9174.23333571	39.6642052338	254	5.44771521591	647425.99615	4503.01709854	43	6.52524333831	642684.993069	4069.45729756	2226	762	136	136	148	156	138	1004	0
DLR00014493	5	16	YOR202W	UD20-36_5h_3x	SD/MSG -ARG -HIS -LYS +Canavanine +clonNAT +G418 +Thialysine	cSGA_v2_r3	15	11	4.99628407508	8922.13472861	33.9506480693	254	5.35721364743	632752.995445	4302.85933836	43	6.42760434209	630355.992837	4183.9182951	2360	761	136	136	148	156	138	1297	0
DLR00014493	5	17	YOR202W	UD20-36_5h_3x	SD/MSG -ARG -HIS -LYS +Canavanine +clonNAT +G418 +Thialysine	cSGA_v2_r3	15	11	5.21203549652	9788.57780637	38.4829724533	254	5.58582884566	747145.996915	4268.13051045	43	6.67545385966	743027.993789	3806.0622835	2505	759	136	136	153	160	142	1086	0
DLR00014493	5	18	YDL109C	UD20-36_5h_3x	SD/MSG -ARG -HIS -LYS +Canavanine +clonNAT +G418 +Thialysine	cSGA_v2_r3	15	11	5.05583518113	9293.89332806	31.9434970737	254	5.38326520098	706938.995148	4388.6569764	43	6.46709700448	701812.992833	4419.23748154	2636	758	136	136	151	159	142	1107	0
DLR00014493	5	19	YML032C	UD20-36_5h_3x	SD/MSG -ARG -HIS -LYS +Canavanine +clonNAT +G418 +Thialysine	cSGA_v2_r3	15	11	3.37642422953	3678.70217026	27.2634925308	254	3.60732010572	220443.998788	5598.28254592	43	4.37355865974	210988.997694	4409.91166532	2769	765	136	136	128	140	129	1412	0
DLR00014493	5	20	YGL217C	UD20-36_5h_3x	SD/MSG -ARG -HIS -LYS +Canavanine +clonNAT +G418 +Thialysine	cSGA_v2_r3	15	11	4.66671679654	7929.90297527	42.510366207	254	4.99631239911	612417.993034	7218.90083123	43	6.06894307165	608422.992291	7664.42537934	2908	763	136	136	148	156	141	1687	0
DLR00014493	5	21	YKL109W	UD20-36_5h_3x	SD/MSG -ARG -HIS -LYS +Canavanine +clonNAT +G418 +Thialysine	cSGA_v2_r3	15	11	4.6151590547	6610.37567803	26.0106276664	254	5.00823605237	499589.994451	4550.68536739	43	6.0575520172	492641.99246	4021.89472448	3041	764	136	136	143	152	139	1500	0
DLR00014493	5	22	YMR169c	UD20-36_5h_3x	SD/MSG -ARG -HIS -LYS +Canavanine +clonNAT +G418 +Thialysine	cSGA_v2_r3	15	11	5.31266313294	9727.88863225	101.263647656	254	5.37509150669	873905.991179	14444.6976646	43	6.57322252091	818771.128414	9484.00904362	3175	764	136	136	151	157	139	1226	0
DLR00014493	5	23	YLR387C	UD20-36_5h_3x	SD/MSG -ARG -HIS -LYS +Canavanine +clonNAT +G418 +Thialysine	cSGA_v2_r3	15	11	5.07140240066	9320.13013081	148.911847817	254	5.13207128828	953965.989619	22879.5963813	43	6.22098431007	947257.990216	24810.0251468	3318	762	136	136	152	158	138	1246	0
DLR00014493	5	24	YOR202W	UD20-36_5h_3x	SD/MSG -ARG -HIS -LYS +Canavanine +clonNAT +G418 +Thialysine	cSGA_v2_r3	15	11	4.83756260794	10723.7802658	219.32808157	254	5.04630983849	1162305.9903	29098.7201104	43	6.12353378048	1156806.9926	32763.6942162	3453	760	136	136	152	156	134	901	0
DLR00014493	6	1	YOR202W	UD20-36_5h_3x	SD/MSG -ARG -HIS -LYS +Canavanine +clonNAT +G418 +Thialysine	cSGA_v2_r3	15	11	4.59172288564	10543.5279635	155.765335382	254	4.78358226839	733514.273751	10758.4599364	43	5.72360347044	771257.996406	17054.2579112	315	900	136	136	153	159	142	345	0
DLR00014493	6	2	YDR269C	UD20-36_5h_3x	SD/MSG -ARG -HIS -LYS +Canavanine +clonNAT +G418 +Thialysine	cSGA_v2_r3	15	11	4.22688551963	7574.99385322	62.6638638426	254	4.39739755254	510961.997969	8756.19404496	43	5.47439762762	470978.456168	6602.02747412	452	902	136	136	148	155	140	656	0
DLR00014493	6	3	YJR154W	UD20-36_5h_3x	SD/MSG -ARG -HIS -LYS +Canavanine +clonNAT +G418 +Thialysine	cSGA_v2_r3	15	11	5.05821439987	9762.6546643	65.4289564295	254	5.26728761986	716230.993737	6356.94758493	43	6.38501078476	689711.324351	5063.57024004	588	902	136	136	158	164	147	785	0
DLR00014493	6	4	YNL250W	UD20-36_5h_3x	SD/MSG -ARG -HIS -LYS +Canavanine +clonNAT +G418 +Thialysine	cSGA_v2_r3	15	11	2.50137582705	1800.85632794	14.2914349517	254	3.22315056088	108331.999875	5084.85032038	43	3.56681787328	85627.1309113	1257.01698844	724	901	136	136	134	145	134	880	0
DLR00014493	6	5	YML032C	UD20-36_5h_3x	SD/MSG -ARG -HIS -LYS +Canavanine +clonNAT +G418 +Thialysine	cSGA_v2_r3	15	11	3.20302321933	3377.89196777	14.8577974433	254	3.4753994302	188119.999523	5100.47337115	43	4.17154845921	176959.997711	3064.56976425	868	910	136	136	137	148	135	858	0
DLR00014493	6	6	YMR105C	UD20-36_5h_3x	SD/MSG -ARG -HIS -LYS +Canavanine +clonNAT +G418 +Thialysine	cSGA_v2_r3	15	11	5.22084645544	10195.9986703	47.3850746887	254	5.42619847652	723936.995366	4737.27827155	43	6.50981378377	720971.992881	4893.47622985	996	898	136	136	157	164	146	992	0
DLR00014493	6	7	YLL019C	UD20-36_5h_3x	SD/MSG -ARG -HIS -LYS +Canavanine +clonNAT +G418 +Thialysine	cSGA_v2_r3	15	11	4.84954870104	7567.35024374	32.0642372502	254	5.22552778711	537794.994583	4860.95157659	43	6.32542074547	516312.201047	3157.03883201	1137	892	136	136	155	162	144	1194	0
DLR00014493	6	8	YOR202W	UD20-36_5h_3x	SD/MSG -ARG -HIS -LYS +Canavanine +clonNAT +G418 +Thialysine	cSGA_v2_r3	15	11	5.24830897837	9764.58347539	37.7941622032	254	5.53424948525	671395.996738	4579.57311719	43	6.61661729952	666456.9934	4153.46922704	1270	896	136	136	152	160	142	857	0
DLR00014493	6	9	YKL175W	UD20-36_5h_3x	SD/MSG -ARG -HIS -LYS +Canavanine +clonNAT +G418 +Thialysine	cSGA_v2_r3	15	11	4.95937556631	8341.39116793	38.0479701283	254	5.27137188109	573931.994938	5258.91044726	43	6.38487631601	553571.980137	3493.28370958	1408	899	136	136	151	158	140	1078	0
DLR00014493	6	10	YOR382W	UD20-36_5h_3x	SD/MSG -ARG -HIS -LYS +Canavanine +clonNAT +G418 +Thialysine	cSGA_v2_r3	15	11	4.69722579024	7808.15898807	34.5636491622	254	5.09873014566	531007.99508	4830.66418734	43	6.1337312692	526124.992933	4470.45480489	1542	896	136	136	149	156	139	975	0
DLR00014493	6	11	YNL268W	UD20-36_5h_3x	SD/MSG -ARG -HIS -LYS +Canavanine +clonNAT +G418 +Thialysine	cSGA_v2_r3	15	11	4.96646853017	9047.74747643	43.953376729	254	5.28592781901	618185.995989	4015.54348338	43	6.34028877055	614469.993741	3752.02908204	1679	898	136	136	149	156	138	1008	0
DLR00014493	6	12	YMR169c	UD20-36_5h_3x	SD/MSG -ARG -HIS -LYS +Canavanine +clonNAT +G418 +Thialysine	cSGA_v2_r3	15	11	5.08259186777	9061.52723232	40.2888881306	254	5.46640394146	658032.996361	4287.52686048	43	6.53236036155	652582.993603	3939.75405764	1819	898	136	136	153	159	140	927	0
DLR00014493	6	13	YLR387C	UD20-36_5h_3x	SD/MSG -ARG -HIS -LYS +Canavanine +clonNAT +G418 +Thialysine	cSGA_v2_r3	15	11	5.2497218101	9755.85960386	33.6933904392	254	5.58714531155	705845.996782	4668.68261432	43	6.6751426246	702556.993354	4199.13585289	1950	897	136	136	152	159	140	966	0
DLR00014493	6	14	YLR233C	UD20-36_5h_3x	SD/MSG -ARG -HIS -LYS +Canavanine +clonNAT +G418 +Thialysine	cSGA_v2_r3	15	11	5.16001241699	9571.10852895	46.2626913706	254	5.38704603251	641044.995091	5090.83682329	43	6.46015575095	637837.992263	5028.57024884	2089	897	136	136	144	153	135	883	0
DLR00014493	6	15	YOR382W	UD20-36_5h_3x	SD/MSG -ARG -HIS -LYS +Canavanine +clonNAT +G418 +Thialysine	cSGA_v2_r3	15	11	5.24379150005	9480.10277209	39.6581128284	254	5.53990163002	670555.996608	4731.80720928	43	6.62423350578	667070.993092	4322.39573801	2222	897	136	136	148	155	138	999	0
DLR00014493	6	16	YLL019C	UD20-36_5h_3x	SD/MSG -ARG -HIS -LYS +Canavanine +clonNAT +G418 +Thialysine	cSGA_v2_r3	15	11	5.11016058748	9145.65161881	35.614599043	254	5.4022841506	676699.994226	5783.77476344	43	6.48268845763	673911.991615	5903.01289151	2361	896	136	136	151	158	139	1229	0
DLR00014493	6	17	YMR176W	UD20-36_5h_3x	SD/MSG -ARG -HIS -LYS +Canavanine +clonNAT +G418 +Thialysine	cSGA_v2_r3	15	11	5.01662907935	8553.52796585	37.558411908	254	5.35082464897	635054.995744	4104.91951587	43	6.42113176361	630275.993136	4023.02708245	2503	895	136	136	149	157	140	1128	0
DLR00014493	6	18	YMR206W	UD20-36_5h_3x	SD/MSG -ARG -HIS -LYS +Canavanine +clonNAT +G418 +Thialysine	cSGA_v2_r3	15	11	5.14548276704	9400.72206573	44.716353721	254	5.50209249056	753743.995349	4555.41106629	43	6.58660865439	748275.992706	4439.67162931	2641	899	136	136	154	162	144	1120	0
DLR00014493	6	19	YMR224C	UD20-36_5h_3x	SD/MSG -ARG -HIS -LYS +Canavanine +clonNAT +G418 +Thialysine	cSGA_v2_r3	15	11	2.43047935482	1475.47780878	15.3084897606	254	3.31367339519	82820.7768819	4294.90391263	43	3.32518078422	72087.9961146	1529.15999029	2773	903	136	136	119	132	124	663	0
DLR00014493	6	20	YOR033C	UD20-36_5h_3x	SD/MSG -ARG -HIS -LYS +Canavanine +clonNAT +G418 +Thialysine	cSGA_v2_r3	15	11	4.63380551925	7835.80889124	41.5340430575	254	4.97470909214	613690.993456	6838.3145924	43	6.03694813465	609293.992695	7365.69951468	2906	897	136	136	148	157	141	1602	0
DLR00014493	6	21	YPR160W	UD20-36_5h_3x	SD/MSG -ARG -HIS -LYS +Canavanine +clonNAT +G418 +Thialysine	cSGA_v2_r3	15	11	5.16275511131	9399.21752167	55.7560928604	254	5.43175984275	749175.91839	5858.35431095	43	6.52357268618	741829.909167	5795.51402999	3038	898	136	136	150	158	142	1246	0
DLR00014493	6	22	YKL175W	UD20-36_5h_3x	SD/MSG -ARG -HIS -LYS +Canavanine +clonNAT +G418 +Thialysine	cSGA_v2_r3	15	11	4.81224893701	8043.50749268	77.943076346	254	4.998459756	711612.991166	13208.0332579	43	6.0700612059	703525.991287	14336.4857971	3179	899	136	136	149	156	139	1271	0
DLR00014493	6	23	YOR202W	UD20-36_5h_3x	SD/MSG -ARG -HIS -LYS +Canavanine +clonNAT +G418 +Thialysine	cSGA_v2_r3	15	11	3.84880071894	6383.92212138	112.207974078	254	4.1365024677	596797.996497	18723.706719	43	5.00540795795	585889.99688	19820.8378577	3321	903	136	136	141	149	133	984	0
DLR00014493	6	24	YOR202W	UD20-36_5h_3x	SD/MSG -ARG -HIS -LYS +Canavanine +clonNAT +G418 +Thialysine	cSGA_v2_r3	15	11	4.88013261466	11488.3894499	221.365174881	254	5.12384675525	1229558.99085	28613.5406969	43	6.34077878678	1126577.75951	22172.1521067	3453	896	136	136	151	156	135	858	0
DLR00014493	7	1	YOR202W	UD20-36_5h_3x	SD/MSG -ARG -HIS -LYS +Canavanine +clonNAT +G418 +Thialysine	cSGA_v2_r3	15	11	4.85633544658	10969.6086016	148.040867468	254	4.97983285933	835396.992243	14705.8241861	43	6.04984332953	830768.992869	16966.8262566	314	1038	136	136	155	161	144	358	0
DLR00014493	7	2	YMR206W	UD20-36_5h_3x	SD/MSG -ARG -HIS -LYS +Canavanine +clonNAT +G418 +Thialysine	cSGA_v2_r3	15	11	4.94662979708	9006.22949056	78.3967023937	254	5.13775272084	669905.992579	8391.11883586	43	6.19892919682	661443.991714	9111.85279728	456	1042	136	136	156	162	144	578	0
DLR00014493	7	3	YKL198C	UD20-36_5h_3x	SD/MSG -ARG -HIS -LYS +Canavanine +clonNAT +G418 +Thialysine	cSGA_v2_r3	15	11	4.89677078747	8939.19828988	61.4394396504	254	5.12308143851	630617.994237	5556.15984197	43	6.22488634358	607086.442328	4774.82936088	590	1034	136	136	156	162	145	805	0
DLR00014493	7	4	YDL012C	UD20-36_5h_3x	SD/MSG -ARG -HIS -LYS +Canavanine +clonNAT +G418 +Thialysine	cSGA_v2_r3	15	11	5.0688372448	9421.77687766	67.9797886843	254	5.33767386962	714398.994233	5574.2446726	43	6.40519153185	709057.992177	6075.92730224	719	1032	136	136	162	168	150	920	0
DLR00014493	7	5	YDR496C	UD20-36_5h_3x	SD/MSG -ARG -HIS -LYS +Canavanine +clonNAT +G418 +Thialysine	cSGA_v2_r3	15	11	3.77272135239	5521.79015113	24.7084423536	254	3.95743925499	291489.999875	5055.28669007	43	4.83191478104	288021.999231	4091.12179963	863	1038	136	136	136	147	135	1347	0
DLR00014493	7	6	YDL040C	UD20-36_5h_3x	SD/MSG -ARG -HIS -LYS +Canavanine +clonNAT +G418 +Thialysine	cSGA_v2_r3	15	11	4.91671964313	8826.03565074	40.7113286624	254	5.23150565345	608003.995041	4036.93168428	43	6.29416235946	602389.992969	4385.74499567	994	1033	136	136	154	162	145	929	0
DLR00014493	7	7	YPR119W	UD20-36_5h_3x	SD/MSG -ARG -HIS -LYS +Canavanine +clonNAT +G418 +Thialysine	cSGA_v2_r3	15	11	4.96674559822	9449.70854394	40.800329221	254	5.22287392162	632359.993821	5512.82199409	43	6.34232569726	609287.148172	3876.94488179	1132	1034	136	136	150	158	141	905	0
DLR00014493	7	8	YBR028C	UD20-36_5h_3x	SD/MSG -ARG -HIS -LYS +Canavanine +clonNAT +G418 +Thialysine	cSGA_v2_r3	15	11	5.19859742622	9602.05968947	32.0870301954	254	5.45829234098	653595.995852	4875.38694706	43	6.53498996689	649873.992679	4519.18699937	1268	1033	136	136	151	159	141	997	0
DLR00014493	7	9	YOL071W	UD20-36_5h_3x	SD/MSG -ARG -HIS -LYS +Canavanine +clonNAT +G418 +Thialysine	cSGA_v2_r3	15	11	5.28294354127	10148.8970681	32.9615788189	254	5.56953876051	707001.99811	3850.22882533	43	6.65239263069	703048.995026	2418.08526966	1407	1036	136	136	153	160	142	947	0
DLR00014493	7	10	YGL217C	UD20-36_5h_3x	SD/MSG -ARG -HIS -LYS +Canavanine +clonNAT +G418 +Thialysine	cSGA_v2_r3	15	11	4.99522060466	8864.52674153	47.6510242548	254	5.30630955733	641958.995467	4754.74858473	43	6.36220561903	637428.993153	4385.10023942	1543	1036	136	136	154	160	142	1025	0
DLR00014493	7	11	YLR233C	UD20-36_5h_3x	SD/MSG -ARG -HIS -LYS +Canavanine +clonNAT +G418 +Thialysine	cSGA_v2_r3	15	11	5.01262331958	9256.72790297	41.3393796387	254	5.30159433884	661895.995033	4560.51167751	43	6.35464343091	658604.992947	4608.16067514	1680	1031	136	136	152	159	140	1011	0
DLR00014493	7	12	YLL019C	UD20-36_5h_3x	SD/MSG -ARG -HIS -LYS +Canavanine +clonNAT +G418 +Thialysine	cSGA_v2_r3	15	11	4.92723099792	9264.70784778	48.3392372064	254	5.25303452435	660515.99421	5397.52527138	43	6.31767599987	657996.992428	5786.35073961	1818	1036	136	136	151	158	139	1174	0
DLR00014493	7	13	YPL001W	UD20-36_5h_3x	SD/MSG -ARG -HIS -LYS +Canavanine +clonNAT +G418 +Thialysine	cSGA_v2_r3	15	11	5.13402393189	9646.51755062	49.8740600081	254	5.46865878439	715711.994812	5941.86558827	43	6.55006379347	712616.992263	5910.37630975	1954	1039	136	136	153	159	140	1153	0
DLR00014493	7	14	YMR176W	UD20-36_5h_3x	SD/MSG -ARG -HIS -LYS +Canavanine +clonNAT +G418 +Thialysine	cSGA_v2_r3	15	11	5.32158276315	9757.52260313	37.7708549933	254	5.69060520396	737676.997901	4668.7610845	43	6.78484373794	734820.994299	3799.72847329	2085	1031	136	136	153	160	141	1124	0
DLR00014493	7	15	YPL001W	UD20-36_5h_3x	SD/MSG -ARG -HIS -LYS +Canavanine +clonNAT +G418 +Thialysine	cSGA_v2_r3	15	11	5.31321736986	9640.13717633	36.0647113095	254	5.60328926162	691988.99754	4855.44961597	43	6.6917585445	688379.993792	4114.45372139	2227	1037	136	136	149	157	138	1006	0
DLR00014493	7	16	YDR217C	UD20-36_5h_3x	SD/MSG -ARG -HIS -LYS +Canavanine +clonNAT +G418 +Thialysine	cSGA_v2_r3	15	11	5.11683511861	9385.59195697	39.3146438116	254	5.43198277395	669348.995656	4882.93500657	43	6.50990885071	667328.992643	4600.45785524	2361	1034	136	136	148	156	138	1184	0
DLR00014493	7	17	YML032C	UD20-36_5h_3x	SD/MSG -ARG -HIS -LYS +Canavanine +clonNAT +G418 +Thialysine	cSGA_v2_r3	15	11	3.67951425895	4422.54283519	34.486098209	254	3.96068379029	263513.999676	5552.76058394	43	4.79102847384	255208.998695	4688.33601639	2496	1030	136	136	130	141	128	1094	0
DLR00014493	7	18	YHR077C	UD20-36_5h_3x	SD/MSG -ARG -HIS -LYS +Canavanine +clonNAT +G418 +Thialysine	cSGA_v2_r3	15	11	4.79533873427	8395.39267449	32.0907782395	254	5.10641853809	600497.994366	4609.15496499	43	6.17288087858	594947.992715	4809.10826833	2631	1038	136	136	144	153	137	1033	0
DLR00014493	7	19	YDR262W	UD20-36_5h_3x	SD/MSG -ARG -HIS -LYS +Canavanine +clonNAT +G418 +Thialysine	cSGA_v2_r3	15	11	5.08540864126	9608.09468201	37.4525652219	254	5.39239052758	764106.994445	5025.91633339	43	6.47523922357	758695.992426	5247.94930543	2767	1034	136	136	152	160	142	1054	0
DLR00014493	7	20	YKL109W	UD20-36_5h_3x	SD/MSG -ARG -HIS -LYS +Canavanine +clonNAT +G418 +Thialysine	cSGA_v2_r3	15	11	4.06542995565	4980.29846555	18.8151900234	254	4.49864961895	348884.999619	3270.93953954	43	5.46630920434	342442.998688	1792.27710056	2895	1039	136	136	139	150	138	1848	0
DLR00014493	7	21	YMR176W	UD20-36_5h_3x	SD/MSG -ARG -HIS -LYS +Canavanine +clonNAT +G418 +Thialysine	cSGA_v2_r3	15	11	5.35919914406	9172.10787974	63.8128398284	254	5.52331548792	781131.993934	7283.74862312	43	6.61417666973	773618.991255	7335.10099529	3040	1036	136	136	152	159	143	1020	0
DLR00014493	7	22	YDR269C	UD20-36_5h_3x	SD/MSG -ARG -HIS -LYS +Canavanine +clonNAT +G418 +Thialysine	cSGA_v2_r3	15	11	4.26165065037	6199.91764744	38.1260529227	254	4.52375935771	491621.996521	8955.17717788	43	5.52008721587	480815.997002	9337.47637343	3174	1036	136	136	140	149	135	1213	0
DLR00014493	7	23	YML032C	UD20-36_5h_3x	SD/MSG -ARG -HIS -LYS +Canavanine +clonNAT +G418 +Thialysine	cSGA_v2_r3	15	11	3.39228579562	4957.85858937	146.041834029	254	3.56350549477	375003.997336	11544.129232	43	4.35080886184	364383.998515	10886.4879593	3318	1034	136	136	128	138	125	1352	0
DLR00014493	7	24	YOR202W	UD20-36_5h_3x	SD/MSG -ARG -HIS -LYS +Canavanine +clonNAT +G418 +Thialysine	cSGA_v2_r3	15	11	4.56568149681	10859.5637682	172.515030263	254	4.81284607811	1115894.99538	24947.4901011	43	5.85441789745	1110527.99724	29344.3593204	3450	1034	136	136	148	154	134	830	0
DLR00014493	8	1	YOR202W	UD20-36_5h_3x	SD/MSG -ARG -HIS -LYS +Canavanine +clonNAT +G418 +Thialysine	cSGA_v2_r3	15	11	4.50600967698	10173.2996961	141.558184262	254	4.64209080345	749129.995098	14202.9214542	43	5.67184978867	744075.996589	16900.8077396	311	1170	136	136	152	159	142	393	0
DLR00014493	8	2	YDL109C	UD20-36_5h_3x	SD/MSG -ARG -HIS -LYS +Canavanine +clonNAT +G418 +Thialysine	cSGA_v2_r3	15	11	4.69054928095	9350.59368291	83.9447237399	254	4.93161925572	668773.993104	9243.66096835	43	5.99608461818	662915.993047	10380.1270858	449	1174	136	136	153	160	143	770	0
DLR00014493	8	3	YOR202W	UD20-36_5h_3x	SD/MSG -ARG -HIS -LYS +Canavanine +clonNAT +G418 +Thialysine	cSGA_v2_r3	15	11	4.84501243468	9193.532702	62.4612550353	254	5.10820295015	667666.993795	6165.23901354	43	6.16989046626	661265.992642	7057.31451901	584	1171	136	136	157	164	146	825	0
DLR00014493	8	4	YKL109W	UD20-36_5h_3x	SD/MSG -ARG -HIS -LYS +Canavanine +clonNAT +G418 +Thialysine	cSGA_v2_r3	15	11	4.13712133982	5659.75104267	23.214592659	254	4.51827925281	367507.998883	3408.35374255	43	5.48945666613	361213.997816	2445.83338677	728	1171	136	136	149	158	145	1431	0
DLR00014493	8	5	YIR039C	UD20-36_5h_3x	SD/MSG -ARG -HIS -LYS +Canavanine +clonNAT +G418 +Thialysine	cSGA_v2_r3	15	11	4.94338056552	8383.34899198	35.9209292452	254	5.21332707759	592391.994828	4543.81577986	43	6.31261938205	571443.988741	3275.00373841	860	1169	136	136	156	163	146	916	0
DLR00014493	8	6	YNL125C	UD20-36_5h_3x	SD/MSG -ARG -HIS -LYS +Canavanine +clonNAT +G418 +Thialysine	cSGA_v2_r3	15	11	5.15250855478	9453.52981095	48.9940828001	254	5.37433521517	660907.994494	5313.11414485	43	6.44944362444	655759.99191	5386.92040303	999	1172	136	136	154	162	144	986	0
DLR00014493	8	7	YJL023C	UD20-36_5h_3x	SD/MSG -ARG -HIS -LYS +Canavanine +clonNAT +G418 +Thialysine	cSGA_v2_r3	15	11	5.14097707248	9121.58108442	34.3136431183	254	5.43001843423	621402.996163	4302.45197116	43	6.50484064788	614098.993136	3875.79241034	1134	1174	136	136	151	159	142	907	0
DLR00014493	8	8	YOR368W	UD20-36_5h_3x	SD/MSG -ARG -HIS -LYS +Canavanine +clonNAT +G418 +Thialysine	cSGA_v2_r3	15	11	4.91879994555	8549.02528268	27.1338709588	254	5.23124696411	575500.995443	4591.5670653	43	6.28796349377	570190.9928	4065.04179452	1272	1167	136	136	149	157	140	1045	0
DLR00014493	8	9	YKL175W	UD20-36_5h_3x	SD/MSG -ARG -HIS -LYS +Canavanine +clonNAT +G418 +Thialysine	cSGA_v2_r3	15	11	4.74672583296	7495.39646091	42.5677857474	254	5.11523251287	540431.994883	5003.62787125	43	6.14703350361	534771.992624	4649.8694308	1409	1175	136	136	153	160	142	1111	0
DLR00014493	8	10	YMR224C	UD20-36_5h_3x	SD/MSG -ARG -HIS -LYS +Canavanine +clonNAT +G418 +Thialysine	cSGA_v2_r3	15	11	2.50410443742	1961.1616988	41.0204705147	254	3.21056134689	100855.999723	6110.91901081	43	3.4787121876	79962.9424271	1092.10679288	1542	1174	136	136	121	134	123	476	0
DLR00014493	8	11	YML032C	UD20-36_5h_3x	SD/MSG -ARG -HIS -LYS +Canavanine +clonNAT +G418 +Thialysine	cSGA_v2_r3	15	11	3.4430562778	4139.17428463	26.935179735	254	3.69457802961	239954.999745	6428.97068072	43	4.44236580417	230496.997965	4200.01952437	1679	1170	136	136	133	143	129	814	0
DLR00014493	8	12	YLR387C	UD20-36_5h_3x	SD/MSG -ARG -HIS -LYS +Canavanine +clonNAT +G418 +Thialysine	cSGA_v2_r3	15	11	4.96086460884	9197.42795629	44.9540857676	254	5.30446603737	699460.994394	5355.8955611	43	6.40793873625	679030.315585	3951.76991914	1819	1174	136	136	155	161	142	1148	0
DLR00014493	8	13	YDR034C	UD20-36_5h_3x	SD/MSG -ARG -HIS -LYS +Canavanine +clonNAT +G418 +Thialysine	cSGA_v2_r3	15	11	0	11	6.79043853184	254	12	29060.3191574	649.611909243	43	0	43	38.4524173845	1954	1180	136	136	-1	-1	-1	4	0
DLR00014493	8	14	YML028W	UD20-36_5h_3x	SD/MSG -ARG -HIS -LYS +Canavanine +clonNAT +G418 +Thialysine	cSGA_v2_r3	15	11	4.05360631509	5701.40753524	32.8868458695	254	4.3722924072	357107.999822	4658.24231143	43	5.31422477579	353770.999235	4162.83179884	2093	1170	136	136	138	147	132	1428	0
DLR00014493	8	15	YDL012C	UD20-36_5h_3x	SD/MSG -ARG -HIS -LYS +Canavanine +clonNAT +G418 +Thialysine	cSGA_v2_r3	15	11	5.12796733077	9151.02524005	39.4309907785	254	5.51790313285	679192.996625	4248.62862654	43	6.5920105104	674950.993402	4056.8819573	2226	1170	136	136	150	157	139	994	0
DLR00014493	8	16	YML030W	UD20-36_5h_3x	SD/MSG -ARG -HIS -LYS +Canavanine +clonNAT +G418 +Thialysine	cSGA_v2_r3	15	11	4.9493799775	8290.58438818	33.8766917193	254	5.33323899545	570041.996478	3349.36809746	43	6.39481484258	565950.993813	3043.58632383	2359	1169	136	136	144	152	136	1154	0
DLR00014493	8	17	YPL156C	UD20-36_5h_3x	SD/MSG -ARG -HIS -LYS +Canavanine +clonNAT +G418 +Thialysine	cSGA_v2_r3	15	11	5.19377870115	8939.34925467	43.5318598369	254	5.48087616993	674793.995775	4660.48824516	43	6.55677931498	669359.992641	4613.40010484	2495	1171	136	136	149	157	139	1033	0
DLR00014493	8	18	YOL071W	UD20-36_5h_3x	SD/MSG -ARG -HIS -LYS +Canavanine +clonNAT +G418 +Thialysine	cSGA_v2_r3	15	11	4.86504996008	8273.99985996	47.9356336524	254	5.19200356236	586815.996681	2982.52109852	43	6.27587847468	573248.946054	2189.86353412	2631	1174	136	136	144	153	137	1105	0
DLR00014493	8	19	YDR496C	UD20-36_5h_3x	SD/MSG -ARG -HIS -LYS +Canavanine +clonNAT +G418 +Thialysine	cSGA_v2_r3	15	11	3.67868096525	4308.53674323	29.9971004972	254	4.0334107852	244372.422359	4353.10728648	43	4.90621062853	233775.100773	2787.39717031	2768	1168	136	136	128	140	128	1047	0
DLR00014493	8	20	YPR119W	UD20-36_5h_3x	SD/MSG -ARG -HIS -LYS +Canavanine +clonNAT +G418 +Thialysine	cSGA_v2_r3	15	11	4.77882890016	9517.13478965	44.7263918213	254	5.04729741336	724477.993292	8094.91564512	43	6.12689558148	721437.992653	9144.33147553	2906	1172	136	136	145	154	139	1179	0
DLR00014493	8	21	YDL012C	UD20-36_5h_3x	SD/MSG -ARG -HIS -LYS +Canavanine +clonNAT +G418 +Thialysine	cSGA_v2_r3	15	11	5.09330798822	8639.53592413	36.7229214833	254	5.38796489426	693959.994323	5887.28607131	43	6.46888067858	687136.991743	6001.50267303	3041	1171	136	136	147	156	140	1079	0
DLR00014493	8	22	YGL179C	UD20-36_5h_3x	SD/MSG -ARG -HIS -LYS +Canavanine +clonNAT +G418 +Thialysine	cSGA_v2_r3	15	11	5.24208120394	9879.6348872	83.6423838298	254	5.52652548099	827123.642939	6245.54821255	43	6.54299231691	851910.990446	10218.3884528	3178	1169	136	136	148	156	140	1101	0
DLR00014493	8	23	YDR269C	UD20-36_5h_3x	SD/MSG -ARG -HIS -LYS +Canavanine +clonNAT +G418 +Thialysine	cSGA_v2_r3	15	11	4.29808843129	6861.79224296	92.3379109578	254	4.55009001462	588828.99591	12223.4330044	43	5.5443262383	581485.996881	13118.1217445	3315	1168	136	136	139	147	133	1524	0
DLR00014493	8	24	YOR202W	UD20-36_5h_3x	SD/MSG -ARG -HIS -LYS +Canavanine +clonNAT +G418 +Thialysine	cSGA_v2_r3	15	11	4.67557688775	10207.4308184	169.07642064	254	4.91783325016	1056754.99263	22850.6177495	43	5.98025657137	1049798.99445	26535.2500689	3451	1169	136	136	148	153	134	825	0
DLR00014493	9	1	YOR202W	UD20-36_5h_3x	SD/MSG -ARG -HIS -LYS +Canavanine +clonNAT +G418 +Thialysine	cSGA_v2_r3	15	11	4.81446330906	11284.4232054	143.825452932	254	4.93476645389	838884.992703	14300.7275889	43	6.09417920824	786895.930292	12396.658483	319	1304	136	136	153	159	142	365	0
DLR00014493	9	2	YPR119W	UD20-36_5h_3x	SD/MSG -ARG -HIS -LYS +Canavanine +clonNAT +G418 +Thialysine	cSGA_v2_r3	15	11	4.41269323206	8863.50144755	99.4509646505	254	4.75806287127	600756.047814	8333.75930374	43	5.81360814192	589059.781775	9190.50175478	452	1304	136	136	152	159	142	488	2
DLR00014493	9	3	YDR034C	UD20-36_5h_3x	SD/MSG -ARG -HIS -LYS +Canavanine +clonNAT +G418 +Thialysine	cSGA_v2_r3	15	11	2.09921303258	432.448476403	16.9954028483	254	6.0222937286	50659.2	2897.34252291	43	3.28613494958	25153.4941706	311.28977546	592	1314	136	136	144	153	138	136	0
DLR00014493	9	4	YJL023C	UD20-36_5h_3x	SD/MSG -ARG -HIS -LYS +Canavanine +clonNAT +G418 +Thialysine	cSGA_v2_r3	15	11	4.92972376171	8845.5568887	45.4250821026	254	5.17171181837	633063.993957	5423.39887192	43	6.2294193498	627336.99225	5962.46827779	724	1307	136	136	157	164	146	882	0
DLR00014493	9	5	YNL125C	UD20-36_5h_3x	SD/MSG -ARG -HIS -LYS +Canavanine +clonNAT +G418 +Thialysine	cSGA_v2_r3	15	11	5.08992875943	9698.13804599	53.2471181834	254	5.29824228083	670027.994136	5234.8033206	43	6.37959548131	665957.992002	5531.79269585	864	1303	136	136	154	162	145	982	0
DLR00014493	9	6	YHR077C	UD20-36_5h_3x	SD/MSG -ARG -HIS -LYS +Canavanine +clonNAT +G418 +Thialysine	cSGA_v2_r3	15	11	4.84059191496	8135.69250416	33.9164911065	254	5.06817912299	504129.994492	4103.1495696	43	6.1273743824	497922.9925	4041.73336949	993	1305	136	136	145	155	139	865	0
DLR00014493	9	7	YDL109C	UD20-36_5h_3x	SD/MSG -ARG -HIS -LYS +Canavanine +clonNAT +G418 +Thialysine	cSGA_v2_r3	15	11	5.12200080555	9418.77959654	34.0376111439	254	5.41121609076	643207.995549	4598.55438161	43	6.48655115243	639709.992601	4429.06259644	1136	1306	136	136	152	159	142	1026	0
DLR00014493	9	8	YMR206W	UD20-36_5h_3x	SD/MSG -ARG -HIS -LYS +Canavanine +clonNAT +G418 +Thialysine	cSGA_v2_r3	15	11	5.23861987168	9528.00598687	26.0191604336	254	5.51364461469	656294.997447	4131.90125983	43	6.58721238061	650064.994158	3001.67756627	1271	1305	136	136	151	159	141	782	0
DLR00014493	9	9	YNR059W	UD20-36_5h_3x	SD/MSG -ARG -HIS -LYS +Canavanine +clonNAT +G418 +Thialysine	cSGA_v2_r3	15	11	4.69761407727	8310.04683444	42.4135706739	254	4.96089820792	541114.994969	5111.55242221	43	5.99960818065	536764.99341	4969.03762027	1406	1304	136	136	146	155	138	968	0
DLR00014493	9	10	YOR202W	UD20-36_5h_3x	SD/MSG -ARG -HIS -LYS +Canavanine +clonNAT +G418 +Thialysine	cSGA_v2_r3	15	11	5.16902181471	10658.6042223	33.2324102213	254	5.41278292617	765473.995469	4657.16261926	43	6.48359426244	762583.993208	4618.56553463	1539	1304	136	136	153	160	141	893	0
DLR00014493	9	11	YOR033C	UD20-36_5h_3x	SD/MSG -ARG -HIS -LYS +Canavanine +clonNAT +G418 +Thialysine	cSGA_v2_r3	15	11	4.97217916751	9399.78296926	43.4063249704	254	5.27657238607	684738.995037	4384.73051376	43	6.3334692934	682183.993084	4522.44381966	1679	1305	136	136	153	159	141	1030	0
DLR00014493	9	12	YDR496C	UD20-36_5h_3x	SD/MSG -ARG -HIS -LYS +Canavanine +clonNAT +G418 +Thialysine	cSGA_v2_r3	15	11	3.53370011686	4600.5805432	31.3097237775	254	3.82861387044	242093.999788	5577.98987766	43	4.63044828611	238724.998966	3900.49212074	1817	1305	136	136	128	139	126	1123	0
DLR00014493	9	13	YOR047C	UD20-36_5h_3x	SD/MSG -ARG -HIS -LYS +Canavanine +clonNAT +G418 +Thialysine	cSGA_v2_r3	15	11	5.36102434185	10843.7241603	38.6145653635	254	5.67225918489	826766.996626	5203.5097886	43	6.76394279485	825092.993265	4602.03833396	1952	1308	136	136	155	161	142	1039	0
DLR00014493	9	14	YLR233C	UD20-36_5h_3x	SD/MSG -ARG -HIS -LYS +Canavanine +clonNAT +G418 +Thialysine	cSGA_v2_r3	15	11	5.08757000451	9815.67241529	50.4083178834	254	5.4001937932	701994.995281	4622.73984939	43	6.47368824788	699307.992895	4551.51786201	2086	1309	136	136	148	156	137	1008	0
DLR00014493	9	15	YML028W	UD20-36_5h_3x	SD/MSG -ARG -HIS -LYS +Canavanine +clonNAT +G418 +Thialysine	cSGA_v2_r3	15	11	4.19953798139	6219.89113246	32.5408898484	254	4.46615521973	366912.998884	4733.91611197	43	5.42742907999	362138.998127	4167.43286827	2226	1309	136	136	132	143	128	931	0
DLR00014493	9	16	YDL040C	UD20-36_5h_3x	SD/MSG -ARG -HIS -LYS +Canavanine +clonNAT +G418 +Thialysine	cSGA_v2_r3	15	11	5.25510245466	9590.98711861	30.2006235435	254	5.58709580293	705134.996942	4838.81724437	43	6.67003923796	702142.993245	4266.9388594	2360	1310	136	136	147	155	137	1059	0
DLR00014493	9	17	YKL198C	UD20-36_5h_3x	SD/MSG -ARG -HIS -LYS +Canavanine +clonNAT +G418 +Thialysine	cSGA_v2_r3	15	11	5.33243968982	10003.546655	41.7845287721	254	5.63832586113	746322.996964	4987.34560103	43	6.73718022108	742881.993315	4495.20514755	2498	1307	136	136	148	156	138	978	0
DLR00014493	9	18	YBR274W	UD20-36_5h_3x	SD/MSG -ARG -HIS -LYS +Canavanine +clonNAT +G418 +Thialysine	cSGA_v2_r3	15	11	5.11781638327	9136.23067407	27.8267591257	254	5.46720166902	681103.995887	4638.21295392	43	6.55491226635	676090.992979	4485.21030215	2631	1308	136	136	147	155	138	1007	0
DLR00014493	9	19	YNL268W	UD20-36_5h_3x	SD/MSG -ARG -HIS -LYS +Canavanine +clonNAT +G418 +Thialysine	cSGA_v2_r3	15	11	5.31812181103	10077.2826776	48.1960005263	254	5.56565399611	792586.995849	4919.14062564	43	6.65921647466	788130.992998	4566.72984472	2773	1305	136	136	150	158	140	1013	0
DLR00014493	9	20	YNL250W	UD20-36_5h_3x	SD/MSG -ARG -HIS -LYS +Canavanine +clonNAT +G418 +Thialysine	cSGA_v2_r3	15	11	2.61259269141	1425.68154965	6.22128363107	254	3.35592481934	91716.999754	4732.98952533	43	3.69986802125	66174.7442846	920.243828909	2908	1310	136	136	118	132	123	616	0
DLR00014493	9	21	YGR231C	UD20-36_5h_3x	SD/MSG -ARG -HIS -LYS +Canavanine +clonNAT +G418 +Thialysine	cSGA_v2_r3	15	11	5.18472436264	8153.75272712	51.0675216808	254	5.40236833303	673710.993838	6421.79524169	43	6.48030020535	666666.99098	6459.70136752	3038	1304	136	136	148	157	141	1158	0
DLR00014493	9	22	YML030W	UD20-36_5h_3x	SD/MSG -ARG -HIS -LYS +Canavanine +clonNAT +G418 +Thialysine	cSGA_v2_r3	15	11	4.58732172944	6843.00469048	35.5395507092	254	4.97297701433	511132.994092	5870.20888474	43	6.01566810365	504197.992316	5515.40269286	3178	1305	136	136	136	146	133	1448	0
DLR00014493	9	23	YPL001W	UD20-36_5h_3x	SD/MSG -ARG -HIS -LYS +Canavanine +clonNAT +G418 +Thialysine	cSGA_v2_r3	15	11	5.4555540304	10106.7225515	120.985249473	254	5.51665163503	940469.992079	12433.4393695	43	6.60272517974	934400.990259	13162.7518628	3315	1308	136	136	146	153	137	920	0
DLR00014493	9	24	YOR202W	UD20-36_5h_3x	SD/MSG -ARG -HIS -LYS +Canavanine +clonNAT +G418 +Thialysine	cSGA_v2_r3	15	11	4.75043295587	10688.2055377	165.997521711	254	4.9877086186	1080805.99204	22966.5781065	43	6.06737956134	1074342.99378	26529.5406926	3451	1309	136	136	146	151	133	691	0
DLR00014493	10	1	YOR202W	UD20-36_5h_3x	SD/MSG -ARG -HIS -LYS +Canavanine +clonNAT +G418 +Thialysine	cSGA_v2_r3	15	11	4.71215343715	10668.9987612	130.542066764	254	4.92065542061	761633.131628	10407.5143478	43	5.98919365967	749462.888867	12198.6574744	317	1440	136	136	153	159	142	352	0
DLR00014493	10	2	YMR169c	UD20-36_5h_3x	SD/MSG -ARG -HIS -LYS +Canavanine +clonNAT +G418 +Thialysine	cSGA_v2_r3	15	11	5.0871081432	10027.1056079	92.3314794521	254	5.29893780265	757575.992659	9077.6428094	43	6.37224780117	752387.991287	9768.10846447	452	1439	136	136	157	163	145	712	0
DLR00014493	10	3	YER173W	UD20-36_5h_3x	SD/MSG -ARG -HIS -LYS +Canavanine +clonNAT +G418 +Thialysine	cSGA_v2_r3	15	11	5.0638442901	9123.59930808	55.8306201228	254	5.21624571247	657142.993679	6281.18376629	43	6.33040945067	629855.913749	4612.29601393	592	1443	136	136	156	163	145	842	0
DLR00014493	10	4	YMR206W	UD20-36_5h_3x	SD/MSG -ARG -HIS -LYS +Canavanine +clonNAT +G418 +Thialysine	cSGA_v2_r3	15	11	4.90183664008	8516.4661581	55.6346740795	254	5.16580837627	580715.994591	4722.35841777	43	6.26443522504	560495.586098	3613.98174415	727	1447	136	136	153	160	144	1006	0
DLR00014493	10	5	YGR231C	UD20-36_5h_3x	SD/MSG -ARG -HIS -LYS +Canavanine +clonNAT +G418 +Thialysine	cSGA_v2_r3	15	11	4.71116491311	7438.10799007	37.8593572718	254	5.02143314073	505528.99385	4799.64377037	43	6.06317979392	498956.992094	5081.65622774	861	1441	136	136	152	160	144	1115	0
DLR00014493	10	6	YOR047C	UD20-36_5h_3x	SD/MSG -ARG -HIS -LYS +Canavanine +clonNAT +G418 +Thialysine	cSGA_v2_r3	15	11	4.99265599673	8552.23589102	37.6012769747	254	5.30725465085	582290.995171	4533.8644837	43	6.37504273737	576261.992474	4551.83041776	996	1437	136	136	152	160	144	1053	0
DLR00014493	10	7	YOR047C	UD20-36_5h_3x	SD/MSG -ARG -HIS -LYS +Canavanine +clonNAT +G418 +Thialysine	cSGA_v2_r3	15	11	4.9938743032	8236.03857343	27.1523888642	254	5.35846619822	564529.996302	4028.27041833	43	6.41773905237	556758.993284	3783.58649023	1132	1443	136	136	151	159	142	872	0
DLR00014493	10	8	YPR160W	UD20-36_5h_3x	SD/MSG -ARG -HIS -LYS +Canavanine +clonNAT +G418 +Thialysine	cSGA_v2_r3	15	11	4.93592096593	8825.609528	38.6163081871	254	5.27099761676	600201.995341	4723.91255151	43	6.32952353776	595118.992933	4366.76846232	1271	1441	136	136	149	157	140	952	0
DLR00014493	10	9	YDL040C	UD20-36_5h_3x	SD/MSG -ARG -HIS -LYS +Canavanine +clonNAT +G418 +Thialysine	cSGA_v2_r3	15	11	4.83306220826	8263.60809449	40.790332339	254	5.19323416629	579386.995414	4111.73794857	43	6.23973586288	574044.993318	4067.66960726	1404	1446	136	136	150	157	140	999	0
DLR00014493	10	10	YJL023C	UD20-36_5h_3x	SD/MSG -ARG -HIS -LYS +Canavanine +clonNAT +G418 +Thialysine	cSGA_v2_r3	15	11	4.9960305017	9541.88502285	35.5879409195	254	5.32306415604	685520.995097	4523.40067507	43	6.38925486204	681902.993069	4616.19051969	1544	1444	136	136	151	158	140	1017	0
DLR00014493	10	11	YGL179C	UD20-36_5h_3x	SD/MSG -ARG -HIS -LYS +Canavanine +clonNAT +G418 +Thialysine	cSGA_v2_r3	15	11	4.6845788837	7953.42193747	38.2761920372	254	5.04005263031	569786.99457	4834.35863367	43	6.0805094134	566273.993111	5036.10331874	1677	1441	136	136	149	156	139	1172	0
DLR00014493	10	12	YNL268W	UD20-36_5h_3x	SD/MSG -ARG -HIS -LYS +Canavanine +clonNAT +G418 +Thialysine	cSGA_v2_r3	15	11	5.05117338179	9529.28637925	38.5448378341	254	5.38263050378	718847.995292	4815.72756259	43	6.44789246208	714639.992861	4768.2484261	1816	1440	136	136	153	159	140	987	0
DLR00014493	10	13	YIR039C	UD20-36_5h_3x	SD/MSG -ARG -HIS -LYS +Canavanine +clonNAT +G418 +Thialysine	cSGA_v2_r3	15	11	4.92278348453	9118.15043896	47.1038586073	254	5.2167914594	634849.994215	5115.92042478	43	6.28016871499	632116.992456	5500.51688823	1950	1442	136	136	146	154	136	1090	0
DLR00014493	10	14	YBR028C	UD20-36_5h_3x	SD/MSG -ARG -HIS -LYS +Canavanine +clonNAT +G418 +Thialysine	cSGA_v2_r3	15	11	5.04474713148	8969.3938675	40.4542903142	254	5.38562385031	635121.995359	4823.90166501	43	6.49627851982	616561.736059	3006.2532463	2087	1444	136	136	146	153	135	932	0
DLR00014493	10	15	YNL011C	UD20-36_5h_3x	SD/MSG -ARG -HIS -LYS +Canavanine +clonNAT +G418 +Thialysine	cSGA_v2_r3	15	11	5.19294279486	9381.48953753	45.2621676207	254	5.59478641865	698123.997315	4798.70613522	43	6.68136357599	693713.993687	4143.59513838	2224	1445	136	136	148	156	137	898	0
DLR00014493	10	16	YOR202W	UD20-36_5h_3x	SD/MSG -ARG -HIS -LYS +Canavanine +clonNAT +G418 +Thialysine	cSGA_v2_r3	15	11	5.15494590949	9024.20457988	37.5370442956	254	5.52631080372	660709.996904	4695.49114077	43	6.61710996275	656960.993479	4139.45318886	2360	1442	136	136	146	154	137	1100	0
DLR00014493	10	17	YJL094C	UD20-36_5h_3x	SD/MSG -ARG -HIS -LYS +Canavanine +clonNAT +G418 +Thialysine	cSGA_v2_r3	15	11	5.06790623562	8966.54301256	39.4661158675	254	5.45192484712	633435.996675	4145.70487979	43	6.53862625856	629697.993546	3854.34974037	2495	1447	136	136	143	152	136	1047	0
DLR00014493	10	18	YBR149W	UD20-36_5h_3x	SD/MSG -ARG -HIS -LYS +Canavanine +clonNAT +G418 +Thialysine	cSGA_v2_r3	15	11	5.11231967494	8677.77389731	39.8592069444	254	5.44417892762	643788.995757	4579.84811637	43	6.53061426809	637964.992678	4426.35364307	2633	1441	136	136	145	154	137	979	0
DLR00014493	10	19	YMR176W	UD20-36_5h_3x	SD/MSG -ARG -HIS -LYS +Canavanine +clonNAT +G418 +Thialysine	cSGA_v2_r3	15	11	4.81301318306	7207.84315457	35.3174486758	254	5.22971479553	544086.995118	4429.88147171	43	6.33767889788	522656.7128	2856.99644575	2768	1435	136	136	145	154	138	1069	0
DLR00014493	10	20	YDR262W	UD20-36_5h_3x	SD/MSG -ARG -HIS -LYS +Canavanine +clonNAT +G418 +Thialysine	cSGA_v2_r3	15	11	5.18227173581	9043.95611314	35.2708006051	254	5.48256235802	696785.995254	5352.84132397	43	6.56787653876	689466.992153	5147.03066546	2907	1441	136	136	146	154	137	934	0
DLR00014493	10	21	YMR176W	UD20-36_5h_3x	SD/MSG -ARG -HIS -LYS +Canavanine +clonNAT +G418 +Thialysine	cSGA_v2_r3	15	11	5.12499886879	8828.98724553	43.4371324584	254	5.40048785649	679092.994098	6574.03161071	43	6.55631594938	652427.348301	4011.36266239	3040	1444	136	136	143	152	137	1181	0
DLR00014493	10	22	YER173W	UD20-36_5h_3x	SD/MSG -ARG -HIS -LYS +Canavanine +clonNAT +G418 +Thialysine	cSGA_v2_r3	15	11	4.97163355889	8207.88759587	62.197166861	254	5.27224730288	652412.993068	7558.39198376	43	6.4156861304	621707.347264	4899.14365547	3178	1438	136	136	140	149	135	1187	0
DLR00014493	10	23	YJR154W	UD20-36_5h_3x	SD/MSG -ARG -HIS -LYS +Canavanine +clonNAT +G418 +Thialysine	cSGA_v2_r3	15	11	5.14257514478	9253.65831819	94.8132035255	254	5.3801647226	823060.992145	11463.6671625	43	6.45863864488	815513.990467	12059.3620029	3315	1442	136	136	142	149	134	919	0
DLR00014493	10	24	YOR202W	UD20-36_5h_3x	SD/MSG -ARG -HIS -LYS +Canavanine +clonNAT +G418 +Thialysine	cSGA_v2_r3	15	11	4.69733675672	10215.6359444	166.768835747	254	4.95422808386	1029847.99155	23292.6548455	43	6.02251360178	1022417.99342	26482.9757119	3456	1441	136	136	144	150	132	642	0
DLR00014493	11	1	YOR202W	UD20-36_5h_3x	SD/MSG -ARG -HIS -LYS +Canavanine +clonNAT +G418 +Thialysine	cSGA_v2_r3	15	11	4.71764292973	11253.0311198	136.404771355	254	4.82905776371	841737.993926	14613.8325396	43	5.88577093121	838165.995055	17472.9840815	316	1582	136	136	153	159	142	370	0
DLR00014493	11	2	YJL094C	UD20-36_5h_3x	SD/MSG -ARG -HIS -LYS +Canavanine +clonNAT +G418 +Thialysine	cSGA_v2_r3	15	11	4.8410384308	8644.20823423	84.0949908575	254	5.03138857248	637265.992704	8595.89454183	43	6.08691891515	629891.99203	9262.2688064	451	1577	136	136	153	160	143	719	0
[truncated: 4,366 more rows]
