# Supplementary material for: Quantitative Fitness Analysis Shows That NMD Proteins and Many Other Protein Complexes Suppress or Enhance Distinct Telomere Cap Defects
Source: PLoS Genet. 2011 Apr 7;7(4):e1001362. doi: 10.1371/journal.pgen.1001362 (PMC3072368; doi:10.1371/journal.pgen.1001362)
Supplement: Table S8 — Logistic data file. ROD output data is subjected to logistic modelling and exported in this format for further analysis. These are text files compressed in .zip format: http://research.ncl.ac.uk/colonyzer/AddinallQFA/Logistic.zip. See http://research.ncl.ac.uk/colonyzer/AddinallQFA for detailed description of column contents. (30.13 MB ZIP) [file pgen.1001362.s012.zip › cSGA_v2_r1_Logistic.txt]

Barcode	Row	Col	ORF	Treatments	Medium	Screen.Name	Plate.Number	Area.G.0.	Area.r	Area.K	Area.Error	Greyscale.G.0.	Greyscale.r	Greyscale.K	Greyscale.Error	Trimmed.G.0.	Trimmed.r	Trimmed.K	Trimmed.Error	X.Offset	Y.Offset	Xdim	Ydim	R	G	B	Edge.Length	Pixels.on.Edge
DLR00016264	1	1	YOR202W	UD20-36_5h_3x	SD/MSG -ARG -HIS -LYS +Canavanine +clonNAT +G418 +Thialysine	cSGA_v2_r1	11	11	3.86701747171	8384.775299	159.706357051	254	4.33508415785	553317.021327	11343.7456665	43	5.20784334129	577801.998199	13687.3055023	317	215	136	136	151	156	138	347	40
DLR00016264	1	2	YOR202W	UD20-36_5h_3x	SD/MSG -ARG -HIS -LYS +Canavanine +clonNAT +G418 +Thialysine	cSGA_v2_r1	11	11	4.5199421981	9371.86646552	65.4524356619	254	4.77978106829	616504.98717	7976.83942499	43	5.71586987374	606271.98499	4887.20695848	451	223	136	136	149	155	139	95	0
DLR00016264	1	3	YOR202W	UD20-36_5h_3x	SD/MSG -ARG -HIS -LYS +Canavanine +clonNAT +G418 +Thialysine	cSGA_v2_r1	11	11	4.59112008029	9557.00839798	87.864938919	254	4.84252677784	644486.986201	9000.59443329	43	5.78995168779	635498.983415	5602.56460176	595	226	136	136	155	160	143	200	0
DLR00016264	1	4	YOR202W	UD20-36_5h_3x	SD/MSG -ARG -HIS -LYS +Canavanine +clonNAT +G418 +Thialysine	cSGA_v2_r1	11	11	4.74089305148	9036.06777559	108.446433533	254	4.98135781551	616035.986649	7118.61878064	43	5.91153100183	606409.98264	3802.32894995	724	222	136	136	158	164	146	228	0
DLR00016264	1	5	YOR202W	UD20-36_5h_3x	SD/MSG -ARG -HIS -LYS +Canavanine +clonNAT +G418 +Thialysine	cSGA_v2_r1	11	11	4.51837660003	9333.25252766	62.7266363643	254	4.82621347952	613338.986734	6586.0604509	43	5.80436404054	592414.420444	2917.08835284	868	224	136	136	156	163	145	282	0
DLR00016264	1	6	YOR202W	UD20-36_5h_3x	SD/MSG -ARG -HIS -LYS +Canavanine +clonNAT +G418 +Thialysine	cSGA_v2_r1	11	11	4.55107669536	8941.01391159	61.925668214	254	4.92129242544	599522.987864	5880.187588	43	5.88511492773	581295.150023	1961.3617749	993	224	136	136	159	165	147	229	0
DLR00016264	1	7	YOR202W	UD20-36_5h_3x	SD/MSG -ARG -HIS -LYS +Canavanine +clonNAT +G418 +Thialysine	cSGA_v2_r1	11	11	4.499167554	9471.9209172	66.329136966	254	4.82107588479	626276.987437	6762.84770523	43	5.76097139896	618896.984964	4362.43655862	1137	221	136	136	158	165	146	327	0
DLR00016264	1	8	YOR202W	UD20-36_5h_3x	SD/MSG -ARG -HIS -LYS +Canavanine +clonNAT +G418 +Thialysine	cSGA_v2_r1	11	11	4.55774866677	8815.41352612	48.5297514538	254	4.87556957643	587360.987811	6285.87331564	43	5.8133840451	578094.984458	3196.81617179	1267	221	136	136	158	165	146	281	0
DLR00016264	1	9	YOR202W	UD20-36_5h_3x	SD/MSG -ARG -HIS -LYS +Canavanine +clonNAT +G418 +Thialysine	cSGA_v2_r1	11	11	4.61289921964	10487.2181238	53.1318260029	254	4.91805812742	675244.987726	6680.83026194	43	5.873735794	669487.984601	3721.65354787	1412	217	136	136	156	163	145	309	0
DLR00016264	1	10	YOR202W	UD20-36_5h_3x	SD/MSG -ARG -HIS -LYS +Canavanine +clonNAT +G418 +Thialysine	cSGA_v2_r1	11	11	4.54449873334	9421.04808425	41.9500146863	254	4.9010996392	617145.987687	6872.40749327	43	5.87845710725	599886.70413	2748.53605889	1541	218	136	136	155	163	144	402	1
DLR00016264	1	11	YOR202W	UD20-36_5h_3x	SD/MSG -ARG -HIS -LYS +Canavanine +clonNAT +G418 +Thialysine	cSGA_v2_r1	11	11	4.80073471843	10357.6947032	57.0685460523	254	5.1169423332	702466.988028	6682.68327472	43	6.06385894805	696287.983328	3363.66440383	1687	217	136	136	156	164	144	373	0
DLR00016264	1	12	YOR202W	UD20-36_5h_3x	SD/MSG -ARG -HIS -LYS +Canavanine +clonNAT +G418 +Thialysine	cSGA_v2_r1	11	11	4.60705263017	9395.0120629	40.5479225205	254	4.98287375958	644680.987455	6731.47909466	43	5.96228670166	626848.175064	2523.38107125	1814	220	136	136	157	164	145	409	0
DLR00016264	1	13	YOR202W	UD20-36_5h_3x	SD/MSG -ARG -HIS -LYS +Canavanine +clonNAT +G418 +Thialysine	cSGA_v2_r1	11	11	4.73238718436	10442.2569207	63.4684741409	254	5.04328447089	697945.987468	6714.86327197	43	5.99004895637	693294.983718	3610.60015446	1959	218	136	136	156	163	144	432	2
DLR00016264	1	14	YOR202W	UD20-36_5h_3x	SD/MSG -ARG -HIS -LYS +Canavanine +clonNAT +G418 +Thialysine	cSGA_v2_r1	11	11	4.93657425174	9825.40842069	168.143378645	254	5.10174014485	685419.988015	6617.75573664	43	6.04084280166	679027.983761	3067.77659266	2087	222	136	136	156	164	144	470	0
DLR00016264	1	15	YOR202W	UD20-36_5h_3x	SD/MSG -ARG -HIS -LYS +Canavanine +clonNAT +G418 +Thialysine	cSGA_v2_r1	11	11	4.75553680069	10459.6425257	114.803002297	254	5.11081322373	716661.988622	7165.83374853	43	6.05791059383	710786.983921	3235.61240364	2230	218	136	136	156	163	144	408	0
DLR00016264	1	16	YOR202W	UD20-36_5h_3x	SD/MSG -ARG -HIS -LYS +Canavanine +clonNAT +G418 +Thialysine	cSGA_v2_r1	11	11	4.67227776378	9621.12655429	140.866188222	254	4.99232076622	670423.987308	7287.69489237	43	5.93559177628	663747.983515	4021.13158353	2359	222	136	136	157	164	144	453	0
DLR00016264	1	17	YOR202W	UD20-36_5h_3x	SD/MSG -ARG -HIS -LYS +Canavanine +clonNAT +G418 +Thialysine	cSGA_v2_r1	11	11	4.67887085126	10107.5450774	98.0711128481	254	5.03270429938	693066.989055	7197.16813304	43	5.99775010786	680296.438539	2034.87144697	2500	221	136	136	156	164	145	461	0
DLR00016264	1	18	YOR202W	UD20-36_5h_3x	SD/MSG -ARG -HIS -LYS +Canavanine +clonNAT +G418 +Thialysine	cSGA_v2_r1	11	11	4.70064746312	10269.4554321	112.721338994	254	4.96102494381	702179.987831	7655.6715774	43	5.9118540126	696240.98433	3698.55112089	2630	223	136	136	155	162	144	471	0
DLR00016264	1	19	YOR202W	UD20-36_5h_3x	SD/MSG -ARG -HIS -LYS +Canavanine +clonNAT +G418 +Thialysine	cSGA_v2_r1	11	11	4.75400047603	10334.4506514	160.684029927	254	5.05729529823	720368.987186	7936.32231181	43	6.00848568052	714852.982929	4155.64080712	2778	220	136	136	156	163	145	498	0
DLR00016264	1	20	YOR202W	UD20-36_5h_3x	SD/MSG -ARG -HIS -LYS +Canavanine +clonNAT +G418 +Thialysine	cSGA_v2_r1	11	11	4.82171975756	10895.1842454	134.458158399	254	5.11311077357	756603.987798	8789.16118623	43	6.06845483977	751660.983003	3682.83619225	2906	220	136	136	154	161	144	402	1
DLR00016264	1	21	YOR202W	UD20-36_5h_3x	SD/MSG -ARG -HIS -LYS +Canavanine +clonNAT +G418 +Thialysine	cSGA_v2_r1	11	11	4.56350961321	9528.67591843	123.832668134	254	4.8868466451	679331.986774	9201.42303259	43	5.83497597876	672747.98341	5218.74837744	3050	223	136	136	151	158	142	428	0
DLR00016264	1	22	YOR202W	UD20-36_5h_3x	SD/MSG -ARG -HIS -LYS +Canavanine +clonNAT +G418 +Thialysine	cSGA_v2_r1	11	11	4.63849742406	9869.93745099	126.560439581	254	4.98436893229	727009.986993	9128.73734072	43	5.9682447232	706438.169703	3475.10654871	3175	225	136	136	149	155	139	364	0
DLR00016264	1	23	YOR202W	UD20-36_5h_3x	SD/MSG -ARG -HIS -LYS +Canavanine +clonNAT +G418 +Thialysine	cSGA_v2_r1	11	11	4.67282279734	10333.3794332	117.376187238	254	5.02037445838	793555.986118	9656.42568828	43	5.96821037285	786731.982863	6103.99314727	3324	217	136	136	146	152	136	247	0
DLR00016264	1	24	YOR202W	UD20-36_5h_3x	SD/MSG -ARG -HIS -LYS +Canavanine +clonNAT +G418 +Thialysine	cSGA_v2_r1	11	11	4.50792992146	10715.1793483	113.247886445	254	4.74527372765	787664.987159	12046.1022998	43	5.69644294874	782403.986164	10476.4864666	3451	220	136	136	140	146	130	257	3
DLR00016264	2	1	YOR202W	UD20-36_5h_3x	SD/MSG -ARG -HIS -LYS +Canavanine +clonNAT +G418 +Thialysine	cSGA_v2_r1	11	11	4.36785003726	10187.8991839	109.295473723	254	4.67877387884	724790.988934	10702.4856442	43	5.62336023689	717698.987636	8442.31956499	317	355	136	136	147	153	135	97	0
DLR00016264	2	2	YNL146W	UD20-36_5h_3x	SD/MSG -ARG -HIS -LYS +Canavanine +clonNAT +G418 +Thialysine	cSGA_v2_r1	11	11	4.64037969157	9597.36714601	99.33780061	254	5.11926904745	708206.463729	7743.69048516	43	6.01559878244	718303.981348	5742.16435855	450	352	136	136	155	160	140	420	0
DLR00016264	2	3	YNL274C	UD20-36_5h_3x	SD/MSG -ARG -HIS -LYS +Canavanine +clonNAT +G418 +Thialysine	cSGA_v2_r1	11	11	4.86224693583	9230.33333998	79.8810693434	254	5.22037627583	670073.988263	7659.58379902	43	6.16577201406	662997.982076	3477.42520492	583	357	136	136	157	162	143	579	0
DLR00016264	2	4	YNL145W	UD20-36_5h_3x	SD/MSG -ARG -HIS -LYS +Canavanine +clonNAT +G418 +Thialysine	cSGA_v2_r1	11	11	4.75787023408	9299.18823267	88.9524676463	254	5.08969585616	650524.988119	7050.40796448	43	6.07306081391	634159.328365	2469.98308502	721	358	136	136	155	162	143	551	0
DLR00016264	2	5	YNL273W	UD20-36_5h_3x	SD/MSG -ARG -HIS -LYS +Canavanine +clonNAT +G418 +Thialysine	cSGA_v2_r1	11	11	4.67200834072	9213.51582282	71.3111092758	254	5.03512106898	640011.987838	6118.55144461	43	5.98770781254	634092.984013	2889.0598813	855	358	136	136	156	163	144	740	0
DLR00016264	2	6	YNL144C	UD20-36_5h_3x	SD/MSG -ARG -HIS -LYS +Canavanine +clonNAT +G418 +Thialysine	cSGA_v2_r1	11	11	4.78658383079	10347.3082241	57.3614914214	254	5.16529446781	740512.986903	6444.12835296	43	6.15191861764	723846.160304	2682.37425163	990	355	136	136	159	165	145	509	0
DLR00016264	2	7	YNL271C	UD20-36_5h_3x	SD/MSG -ARG -HIS -LYS +Canavanine +clonNAT +G418 +Thialysine	cSGA_v2_r1	11	11	0	11	46.7844958541	254	10.4093869198	30100.5	3854.79875473	43	7.61149863951	1458	421.505262269	1134	360	136	136	-1	-1	-1	0	0
DLR00016264	2	8	YNL143C	UD20-36_5h_3x	SD/MSG -ARG -HIS -LYS +Canavanine +clonNAT +G418 +Thialysine	cSGA_v2_r1	11	11	4.24500713434	8495.57710382	49.3677971103	254	4.6098969598	571629.987168	8007.74891381	43	5.56324581859	566220.985955	6497.75252492	1264	355	136	136	152	161	142	706	0
DLR00016264	2	9	YNL270C	UD20-36_5h_3x	SD/MSG -ARG -HIS -LYS +Canavanine +clonNAT +G418 +Thialysine	cSGA_v2_r1	11	11	5.09894954167	10782.2501284	69.2803785082	254	5.46379694337	791101.990819	5312.25023354	43	6.40608175944	786255.984558	2083.31779791	1405	353	136	136	160	166	145	613	0
DLR00016264	2	10	YNL142W	UD20-36_5h_3x	SD/MSG -ARG -HIS -LYS +Canavanine +clonNAT +G418 +Thialysine	cSGA_v2_r1	11	11	4.68263387307	9088.5511947	35.032580777	254	5.12382617065	637399.988033	5934.33027602	43	6.06931735863	631335.983478	3123.39801957	1540	356	136	136	154	162	142	664	0
DLR00016264	2	11	YNL268W	UD20-36_5h_3x	SD/MSG -ARG -HIS -LYS +Canavanine +clonNAT +G418 +Thialysine	cSGA_v2_r1	11	11	4.90354933597	9677.84200632	68.1115200485	254	5.25792739913	697417.990788	5665.96535216	43	6.20437581723	691060.98509	1713.38896543	1676	352	136	136	156	163	142	647	0
DLR00016264	2	12	YNL141W	UD20-36_5h_3x	SD/MSG -ARG -HIS -LYS +Canavanine +clonNAT +G418 +Thialysine	cSGA_v2_r1	11	11	2.4907274794	3338.42579624	27.5364869208	254	3.11333249259	172920.999733	6915.52843352	43	3.50579952749	160825.996531	2896.07493661	1807	353	136	136	128	141	128	464	0
DLR00016264	2	13	YNL266W	UD20-36_5h_3x	SD/MSG -ARG -HIS -LYS +Canavanine +clonNAT +G418 +Thialysine	cSGA_v2_r1	11	11	5.04889453776	10850.9931037	87.4253160609	254	5.38901611378	809866.989039	5276.14052983	43	6.37213612374	797870.708996	1417.5082721	1951	357	136	136	158	165	143	636	0
DLR00016264	2	14	YNL140C	UD20-36_5h_3x	SD/MSG -ARG -HIS -LYS +Canavanine +clonNAT +G418 +Thialysine	cSGA_v2_r1	11	11	3.48337312518	4243.96902148	24.8377280617	254	3.83999236466	248016.146252	6665.25333047	43	4.65413612516	243465.998535	3449.6522019	2088	353	136	136	137	148	132	509	0
DLR00016264	2	15	YNL265C	UD20-36_5h_3x	SD/MSG -ARG -HIS -LYS +Canavanine +clonNAT +G418 +Thialysine	cSGA_v2_r1	11	11	4.59335896361	9497.09750401	60.5740317836	254	4.96019085821	676235.986404	7490.63606445	43	5.91705150484	671869.982994	4768.07483767	2221	357	136	136	154	161	141	815	0
DLR00016264	2	16	YNL136W	UD20-36_5h_3x	SD/MSG -ARG -HIS -LYS +Canavanine +clonNAT +G418 +Thialysine	cSGA_v2_r1	11	11	3.73307384141	3900.5366453	18.2446399579	254	4.22538711316	253394.993992	5857.52044237	43	5.07031893909	236397.991657	748.05161879	2365	357	136	136	143	154	137	460	0
DLR00016264	2	17	YNL259C	UD20-36_5h_3x	SD/MSG -ARG -HIS -LYS +Canavanine +clonNAT +G418 +Thialysine	cSGA_v2_r1	11	11	4.07726976656	8008.95359627	46.161084837	254	4.49700907492	498337.230933	7407.23026573	43	5.40492201799	510663.988518	6689.38584052	2496	355	136	136	147	157	139	663	0
DLR00016264	2	18	YNL135C	UD20-36_5h_3x	SD/MSG -ARG -HIS -LYS +Canavanine +clonNAT +G418 +Thialysine	cSGA_v2_r1	11	11	4.0970547997	6948.1289386	43.9724310538	254	4.37159903066	420141.991157	7592.65134567	43	5.30494111838	412042.989498	4019.49683396	2632	357	136	136	142	152	135	639	0
DLR00016264	2	19	YNL257C	UD20-36_5h_3x	SD/MSG -ARG -HIS -LYS +Canavanine +clonNAT +G418 +Thialysine	cSGA_v2_r1	11	11	3.82888078045	6904.21457727	53.0967081159	254	4.18371902294	403005.039946	8152.7750425	43	5.08750780444	414287.995264	7072.52663358	2764	358	136	136	141	151	136	556	0
DLR00016264	2	20	YNL134C	UD20-36_5h_3x	SD/MSG -ARG -HIS -LYS +Canavanine +clonNAT +G418 +Thialysine	cSGA_v2_r1	11	11	4.46057663974	8730.31315857	40.7602206352	254	4.79062073386	595534.986532	9346.96355256	43	5.74831633026	588412.983372	5735.78616952	2897	355	136	136	149	157	140	628	1
DLR00016264	2	21	YNL255C	UD20-36_5h_3x	SD/MSG -ARG -HIS -LYS +Canavanine +clonNAT +G418 +Thialysine	cSGA_v2_r1	11	11	4.20567979064	7810.87091064	53.3269598957	254	4.50475152281	517852.988424	10014.9812987	43	5.4634902683	512276.986783	7012.45165667	3035	355	136	136	144	153	137	642	0
DLR00016264	2	22	YNL130C	UD20-36_5h_3x	SD/MSG -ARG -HIS -LYS +Canavanine +clonNAT +G418 +Thialysine	cSGA_v2_r1	11	11	4.87763013323	8980.19240164	131.307616948	254	5.24963648795	684778.559706	7306.92970353	43	6.15201656182	686743.982055	3622.66764881	3176	355	136	136	152	158	140	542	0
DLR00016264	2	23	YNL254C	UD20-36_5h_3x	SD/MSG -ARG -HIS -LYS +Canavanine +clonNAT +G418 +Thialysine	cSGA_v2_r1	11	11	4.44398618059	8917.4892729	95.8475552277	254	4.8394570994	704736.98619	10607.655985	43	5.79735925996	699420.983571	7522.28952867	3314	354	136	136	146	152	135	935	0
DLR00016264	2	24	YOR202W	UD20-36_5h_3x	SD/MSG -ARG -HIS -LYS +Canavanine +clonNAT +G418 +Thialysine	cSGA_v2_r1	11	11	4.36723294181	9553.33051801	110.259358276	254	4.76643791776	786693.988164	11037.7720734	43	5.71019123648	778868.986745	8757.20425383	3450	353	136	136	145	150	132	376	0
DLR00016264	3	1	YOR202W	UD20-36_5h_3x	SD/MSG -ARG -HIS -LYS +Canavanine +clonNAT +G418 +Thialysine	cSGA_v2_r1	11	11	4.58739103574	10676.3653779	124.039831244	254	4.95555010082	832182.985538	10627.1705799	43	5.90975038819	827880.983251	8531.14978607	329	491	136	136	155	159	140	386	9
DLR00016264	3	2	YMR255W	UD20-36_5h_3x	SD/MSG -ARG -HIS -LYS +Canavanine +clonNAT +G418 +Thialysine	cSGA_v2_r1	11	11	4.45754491067	8556.59771025	70.775699414	254	4.98601898095	642806.77356	8122.50689167	43	5.88119996198	655024.981893	6365.44037038	460	502	136	136	156	161	141	660	0
DLR00016264	3	3	YNL035C	UD20-36_5h_3x	SD/MSG -ARG -HIS -LYS +Canavanine +clonNAT +G418 +Thialysine	cSGA_v2_r1	11	11	4.49565083521	7909.60612445	85.2511911787	254	4.94078059655	568038.986882	8481.87391757	43	5.92840426157	549215.960227	3009.35520466	596	487	136	136	155	161	142	934	0
DLR00016264	3	4	YMR254C	UD20-36_5h_3x	SD/MSG -ARG -HIS -LYS +Canavanine +clonNAT +G418 +Thialysine	cSGA_v2_r1	11	11	4.64672023531	8260.06695088	57.9755361679	254	5.09796351843	593403.988448	6677.87476913	43	6.08854363745	578184.557786	2233.7184134	724	494	136	136	157	164	145	883	0
DLR00016264	3	5	YNL034W	UD20-36_5h_3x	SD/MSG -ARG -HIS -LYS +Canavanine +clonNAT +G418 +Thialysine	cSGA_v2_r1	11	11	4.50860939302	8206.77125805	52.4459997825	254	4.93219827165	572082.986576	6717.67798037	43	5.87640867508	566315.98259	4093.82385892	865	494	136	136	155	162	143	883	0
DLR00016264	3	6	YMR253C	UD20-36_5h_3x	SD/MSG -ARG -HIS -LYS +Canavanine +clonNAT +G418 +Thialysine	cSGA_v2_r1	11	11	4.40202659387	8317.61277313	43.5989823064	254	4.81020610468	560800.986903	6786.31743027	43	5.75761479149	556562.984084	4203.03472363	996	491	136	136	154	162	142	978	0
DLR00016264	3	7	YNL032W	UD20-36_5h_3x	SD/MSG -ARG -HIS -LYS +Canavanine +clonNAT +G418 +Thialysine	cSGA_v2_r1	11	11	4.40952390612	8956.2258032	49.0321782112	254	4.827912783	634689.986978	7342.2152392	43	5.78656439166	630879.984441	4872.40354098	1138	487	136	136	158	164	143	998	0
DLR00016264	3	8	YMR252C	UD20-36_5h_3x	SD/MSG -ARG -HIS -LYS +Canavanine +clonNAT +G418 +Thialysine	cSGA_v2_r1	11	11	4.52206612589	7534.39496814	55.7180132027	254	4.98219856173	542215.988348	6155.42591981	43	5.91426401431	533839.98357	2671.83076446	1270	486	136	136	158	165	144	840	0
DLR00016264	3	9	YNL031C	UD20-36_5h_3x	SD/MSG -ARG -HIS -LYS +Canavanine +clonNAT +G418 +Thialysine	cSGA_v2_r1	11	11	4.59254115812	8593.96774595	51.8896011287	254	5.02662325845	580767.551584	6078.42827646	43	5.94181291696	583459.983641	3211.66127566	1410	491	136	136	154	161	140	824	0
DLR00016264	3	10	YMR251W-A	UD20-36_5h_3x	SD/MSG -ARG -HIS -LYS +Canavanine +clonNAT +G418 +Thialysine	cSGA_v2_r1	11	11	4.68496848999	8370.06344376	42.9273961135	254	5.13166177156	606345.988898	6519.57652829	43	6.07116913533	599587.983126	2896.4117246	1537	492	136	136	156	163	142	823	0
DLR00016264	3	11	YNL030W	UD20-36_5h_3x	SD/MSG -ARG -HIS -LYS +Canavanine +clonNAT +G418 +Thialysine	cSGA_v2_r1	11	11	4.03137643279	6759.72041842	42.5738172818	254	4.43974980278	417599.623684	6959.0427463	43	5.33779875482	426066.98812	5191.27042661	1685	487	136	136	146	155	136	928	0
DLR00016264	3	12	YMR251W	UD20-36_5h_3x	SD/MSG -ARG -HIS -LYS +Canavanine +clonNAT +G418 +Thialysine	cSGA_v2_r1	11	11	4.68237631551	9109.89317469	42.9366334039	254	5.16127258443	666600.987841	5931.72854427	43	6.11374763638	661914.983054	2888.83830514	1813	490	136	136	157	164	143	856	0
DLR00016264	3	13	YNL029C	UD20-36_5h_3x	SD/MSG -ARG -HIS -LYS +Canavanine +clonNAT +G418 +Thialysine	cSGA_v2_r1	11	11	4.52589234266	8822.99524945	45.6402913848	254	4.91917954086	596445.987112	7056.87469085	43	5.87847784106	592482.983452	4141.29408805	1954	489	136	136	151	159	139	915	0
DLR00016264	3	14	YMR250W	UD20-36_5h_3x	SD/MSG -ARG -HIS -LYS +Canavanine +clonNAT +G418 +Thialysine	cSGA_v2_r1	11	11	4.76767952655	8691.86221212	40.1308052696	254	5.19714454979	628994.989692	6422.80697683	43	6.13528830004	624062.983386	2624.69241464	2087	491	136	136	155	162	141	899	0
DLR00016264	3	15	YNL028W	UD20-36_5h_3x	SD/MSG -ARG -HIS -LYS +Canavanine +clonNAT +G418 +Thialysine	cSGA_v2_r1	11	11	4.69994376873	9018.23464891	44.234333692	254	5.0877118008	643203.986587	7485.95162111	43	6.03937959465	638631.981672	4572.31604716	2225	491	136	136	154	161	141	842	0
DLR00016264	3	16	YMR247C	UD20-36_5h_3x	SD/MSG -ARG -HIS -LYS +Canavanine +clonNAT +G418 +Thialysine	cSGA_v2_r1	11	11	4.78034539889	9420.45855479	51.9270976051	254	5.18757484219	662365.989397	6353.05740618	43	6.13937525059	658129.983825	2401.41819477	2357	490	136	136	154	161	141	873	0
DLR00016264	3	17	YNL027W	UD20-36_5h_3x	SD/MSG -ARG -HIS -LYS +Canavanine +clonNAT +G418 +Thialysine	cSGA_v2_r1	11	11	4.65741893955	8934.9271884	48.8834539408	254	5.10222061164	611734.342509	6261.7278728	43	6.05535156585	607485.071914	2011.143171	2506	486	136	136	154	161	141	962	0
DLR00016264	3	18	YMR246W	UD20-36_5h_3x	SD/MSG -ARG -HIS -LYS +Canavanine +clonNAT +G418 +Thialysine	cSGA_v2_r1	11	11	4.78852113282	9030.10298324	56.4554501617	254	5.23132300736	657356.989575	6502.51814589	43	6.17757761384	652617.983144	2833.67941373	2632	490	136	136	157	164	144	922	0
DLR00016264	3	19	YNL024C	UD20-36_5h_3x	SD/MSG -ARG -HIS -LYS +Canavanine +clonNAT +G418 +Thialysine	cSGA_v2_r1	11	11	4.83360172984	9104.83084477	67.9911421531	254	5.26012841819	684558.989362	8013.0304894	43	6.25261169799	668998.708715	2153.73146855	2776	486	136	136	158	165	145	881	0
DLR00016264	3	20	YMR245W	UD20-36_5h_3x	SD/MSG -ARG -HIS -LYS +Canavanine +clonNAT +G418 +Thialysine	cSGA_v2_r1	11	11	4.97108895922	9568.06355788	62.0627846701	254	5.38050150881	702992.992651	6899.02582743	43	6.32747684866	697197.985985	1095.37837678	2907	491	136	136	156	163	145	808	0
DLR00016264	3	21	YNL023C	UD20-36_5h_3x	SD/MSG -ARG -HIS -LYS +Canavanine +clonNAT +G418 +Thialysine	cSGA_v2_r1	11	11	4.21854528666	7108.89573485	53.6410985209	254	4.62588622361	492490.986563	8974.13951271	43	5.57287198286	487691.983896	6032.40688495	3047	490	136	136	147	156	140	1024	0
DLR00016264	3	22	YMR244W	UD20-36_5h_3x	SD/MSG -ARG -HIS -LYS +Canavanine +clonNAT +G418 +Thialysine	cSGA_v2_r1	11	11	4.92851370217	10554.9394099	105.217400211	254	5.27240699361	835885.98609	8479.10484862	43	6.23943372845	833577.98093	5260.59645716	3174	491	136	136	154	160	143	828	11
DLR00016264	3	23	YNL022C	UD20-36_5h_3x	SD/MSG -ARG -HIS -LYS +Canavanine +clonNAT +G418 +Thialysine	cSGA_v2_r1	11	11	4.64622023343	10013.3897282	121.50930729	254	5.06825979576	860611.985196	10672.0904603	43	6.031862234	855160.981739	7350.14140282	3313	498	136	136	153	158	139	845	0
DLR00016264	3	24	YOR202W	UD20-36_5h_3x	SD/MSG -ARG -HIS -LYS +Canavanine +clonNAT +G418 +Thialysine	cSGA_v2_r1	11	11	4.56415725388	10991.3465176	156.627292531	254	5.0152338758	998702.986129	12645.3063706	43	6.01150005506	966063.584199	7391.32222326	3449	491	136	136	151	156	136	681	0
DLR00016264	4	1	YOR202W	UD20-36_5h_3x	SD/MSG -ARG -HIS -LYS +Canavanine +clonNAT +G418 +Thialysine	cSGA_v2_r1	11	11	4.52968450357	11633.593506	120.195393452	254	4.89536349094	914811.986128	12695.0612802	43	5.86043368893	911885.984604	10783.5229074	315	626	136	136	155	160	141	425	20
DLR00016264	4	2	YNL167C	UD20-36_5h_3x	SD/MSG -ARG -HIS -LYS +Canavanine +clonNAT +G418 +Thialysine	cSGA_v2_r1	11	11	4.02183486376	5115.35150036	68.3496567687	254	4.5730643178	406842.986626	8197.93167648	43	5.47704996327	396137.983302	4800.92120153	449	633	136	136	155	161	142	862	8
DLR00016264	4	3	YNL289W	UD20-36_5h_3x	SD/MSG -ARG -HIS -LYS +Canavanine +clonNAT +G418 +Thialysine	cSGA_v2_r1	11	11	4.57595869475	8099.78644726	84.255691873	254	4.9299214814	588491.986409	8612.36079623	43	5.871946581	582021.98216	4644.17949271	583	629	136	136	155	161	143	887	0
DLR00016264	4	4	YNL166C	UD20-36_5h_3x	SD/MSG -ARG -HIS -LYS +Canavanine +clonNAT +G418 +Thialysine	cSGA_v2_r1	11	11	4.60843805859	8594.08663303	62.6413400748	254	5.04593503244	628029.986632	7649.99234885	43	6.00214781971	622590.981819	4317.14939699	717	628	136	136	158	164	145	945	0
DLR00016264	4	5	YNL288W	UD20-36_5h_3x	SD/MSG -ARG -HIS -LYS +Canavanine +clonNAT +G418 +Thialysine	cSGA_v2_r1	11	11	4.57064422243	7954.76216908	39.1794854854	254	4.98781439109	545200.988794	5953.56123977	43	5.93271268253	539732.983999	2276.36109285	852	632	136	136	154	161	143	1039	0
DLR00016264	4	6	YNL165W	UD20-36_5h_3x	SD/MSG -ARG -HIS -LYS +Canavanine +clonNAT +G418 +Thialysine	cSGA_v2_r1	11	11	4.98812250678	9607.59999807	68.1427143508	254	5.39049664117	722939.990877	5405.47729727	43	6.33627763072	717985.984289	1903.95460727	992	627	136	136	162	168	146	909	0
DLR00016264	4	7	YNL286W	UD20-36_5h_3x	SD/MSG -ARG -HIS -LYS +Canavanine +clonNAT +G418 +Thialysine	cSGA_v2_r1	11	11	4.05063635869	6373.02808927	36.2985771263	254	4.48364748188	430654.988068	6968.2363459	43	5.40883372022	421784.98675	4500.5204269	1132	628	136	136	151	159	141	932	0
DLR00016264	4	8	YNL164C	UD20-36_5h_3x	SD/MSG -ARG -HIS -LYS +Canavanine +clonNAT +G418 +Thialysine	cSGA_v2_r1	11	11	4.84918859166	8678.85346217	45.2326282982	254	5.29662806015	640500.990659	5623.5635089	43	6.23223627585	632597.984243	2009.57686389	1266	626	136	136	159	166	144	786	0
DLR00016264	4	9	YNL285W	UD20-36_5h_3x	SD/MSG -ARG -HIS -LYS +Canavanine +clonNAT +G418 +Thialysine	cSGA_v2_r1	11	11	4.9600914044	9561.08831061	74.1347496006	254	5.29115993311	687718.98794	6322.61395911	43	6.23428388867	683158.98214	3393.03401534	1403	626	136	136	157	163	142	899	0
DLR00016264	4	10	YNL162W	UD20-36_5h_3x	SD/MSG -ARG -HIS -LYS +Canavanine +clonNAT +G418 +Thialysine	cSGA_v2_r1	11	11	4.36440483684	7475.66412442	36.9925536069	254	4.74557918001	508910.986145	7828.50223963	43	5.69268583743	505571.983047	4932.7381822	1540	625	136	136	151	159	139	1082	0
DLR00016264	4	11	YNL283C	UD20-36_5h_3x	SD/MSG -ARG -HIS -LYS +Canavanine +clonNAT +G418 +Thialysine	cSGA_v2_r1	11	11	4.91066581926	9671.88759359	40.0677556587	254	5.3087748664	704615.989706	6374.24918652	43	6.25717069355	699815.983633	2538.44640332	1678	622	136	136	157	163	142	781	0
DLR00016264	4	12	YNL159C	UD20-36_5h_3x	SD/MSG -ARG -HIS -LYS +Canavanine +clonNAT +G418 +Thialysine	cSGA_v2_r1	11	11	4.0621931489	6568.60218472	31.8123901553	254	4.47942650055	420929.988477	7585.0714539	43	5.40832612189	414918.986628	4261.48039416	1812	621	136	136	146	155	136	862	0
DLR00016264	4	13	YNL281W	UD20-36_5h_3x	SD/MSG -ARG -HIS -LYS +Canavanine +clonNAT +G418 +Thialysine	cSGA_v2_r1	11	11	4.98360283678	10619.307162	41.6474770029	254	5.36226531962	758189.989138	6847.16904608	43	6.31980815727	755864.983033	3072.91286724	1948	626	136	136	155	162	141	915	0
DLR00016264	4	14	YNL157W	UD20-36_5h_3x	SD/MSG -ARG -HIS -LYS +Canavanine +clonNAT +G418 +Thialysine	cSGA_v2_r1	11	11	4.85616839481	8955.74822692	34.7410448196	254	5.24800530918	631302.989068	7066.97942016	43	6.19026146864	626452.982043	3390.44735898	2084	623	136	136	154	160	139	860	0
DLR00016264	4	15	YNL280C	UD20-36_5h_3x	SD/MSG -ARG -HIS -LYS +Canavanine +clonNAT +G418 +Thialysine	cSGA_v2_r1	11	11	4.98591816858	9751.36763784	52.4905508854	254	5.39246614601	711653.990575	6872.16183894	43	6.37784627211	699770.270627	1741.96575663	2215	624	136	136	156	163	141	904	0
DLR00016264	4	16	YNL156C	UD20-36_5h_3x	SD/MSG -ARG -HIS -LYS +Canavanine +clonNAT +G418 +Thialysine	cSGA_v2_r1	11	11	4.83772422047	8719.73707582	41.0790674672	254	5.25153438665	634628.989886	6887.19194231	43	6.18423561691	629465.982998	2773.38148399	2359	626	136	136	156	163	142	856	0
DLR00016264	4	17	YNL279W	UD20-36_5h_3x	SD/MSG -ARG -HIS -LYS +Canavanine +clonNAT +G418 +Thialysine	cSGA_v2_r1	11	11	4.96010267064	9830.85062333	46.5116389872	254	5.31555698892	694215.990231	6834.60223677	43	6.2970479428	682469.716881	1855.38124933	2494	625	136	136	155	162	141	825	0
DLR00016264	4	18	YNL155W	UD20-36_5h_3x	SD/MSG -ARG -HIS -LYS +Canavanine +clonNAT +G418 +Thialysine	cSGA_v2_r1	11	11	4.11702193398	6187.97704768	37.507377469	254	4.52726155958	414490.988157	7910.46887452	43	5.45484504262	408101.98528	4265.63339967	2628	626	136	136	148	157	139	1147	0
DLR00016264	4	19	YNL278W	UD20-36_5h_3x	SD/MSG -ARG -HIS -LYS +Canavanine +clonNAT +G418 +Thialysine	cSGA_v2_r1	11	11	5.04436442367	9878.82425449	49.203440335	254	5.42319337819	737495.99185	7331.29393773	43	6.36617486113	732197.98433	2221.6761859	2767	626	136	136	158	165	145	913	0
DLR00016264	4	20	YNL154C	UD20-36_5h_3x	SD/MSG -ARG -HIS -LYS +Canavanine +clonNAT +G418 +Thialysine	cSGA_v2_r1	11	11	3.91061891014	5871.24924432	43.9730159605	254	4.39030532862	369659.22683	7870.36473555	43	5.27832200439	378986.988104	4667.90741946	2900	629	136	136	145	155	139	1666	0
DLR00016264	4	21	YNL277W	UD20-36_5h_3x	SD/MSG -ARG -HIS -LYS +Canavanine +clonNAT +G418 +Thialysine	cSGA_v2_r1	11	11	4.89885038364	10096.0630624	100.158511916	254	5.31527570504	788546.988039	7406.81266779	43	6.277114073	785553.982325	3645.74839209	3035	626	136	136	158	165	146	1011	0
DLR00016264	4	22	YNL153C	UD20-36_5h_3x	SD/MSG -ARG -HIS -LYS +Canavanine +clonNAT +G418 +Thialysine	cSGA_v2_r1	11	11	3.33977411163	4188.06328788	46.5904329071	254	3.77414804725	285614.999898	9113.12233459	43	4.66542770508	276669.997074	6218.39084273	3172	631	136	136	138	148	135	1225	0
DLR00016264	4	23	YNL275W	UD20-36_5h_3x	SD/MSG -ARG -HIS -LYS +Canavanine +clonNAT +G418 +Thialysine	cSGA_v2_r1	11	11	0	11	19.1312593642	254	12	34507.8	5643.979109	43	0	43	228.536290643	3313	635	136	136	-1	-1	-1	5	0
DLR00016264	4	24	YOR202W	UD20-36_5h_3x	SD/MSG -ARG -HIS -LYS +Canavanine +clonNAT +G418 +Thialysine	cSGA_v2_r1	11	11	4.38478289143	10047.78136	128.997518091	254	4.88886088501	949622.986485	14585.2766549	43	5.84188036072	942428.985306	12239.9869816	3447	626	136	136	153	157	137	654	0
DLR00016264	5	1	YOR202W	UD20-36_5h_3x	SD/MSG -ARG -HIS -LYS +Canavanine +clonNAT +G418 +Thialysine	cSGA_v2_r1	11	11	4.56339723699	10741.5161437	130.66207256	254	4.9015304945	855406.986054	10992.1318948	43	5.86356311466	852202.984244	8982.18810721	328	760	136	136	155	160	141	549	0
DLR00016264	5	2	YMR271C	UD20-36_5h_3x	SD/MSG -ARG -HIS -LYS +Canavanine +clonNAT +G418 +Thialysine	cSGA_v2_r1	11	11	4.57731963463	8294.20532884	101.799009266	254	5.02196456948	638456.862704	7634.68814253	43	5.9190753515	646825.981846	5462.79181667	459	773	136	136	157	162	143	737	0
DLR00016264	5	3	YNL052W	UD20-36_5h_3x	SD/MSG -ARG -HIS -LYS +Canavanine +clonNAT +G418 +Thialysine	cSGA_v2_r1	11	11	4.66891710443	8932.8092196	41.832549795	254	5.10115283278	624626.991192	7119.09218744	43	6.05988122677	623070.98611	926.283991896	597	762	136	136	153	160	143	1291	0
DLR00016264	5	4	YMR269W	UD20-36_5h_3x	SD/MSG -ARG -HIS -LYS +Canavanine +clonNAT +G418 +Thialysine	cSGA_v2_r1	11	11	3.0193159951	3239.17372627	27.3260451355	254	3.33733987292	146473.999494	7263.31466891	43	3.95919993301	138945.998079	1881.85317362	725	761	136	136	123	136	126	960	0
DLR00016264	5	5	YNL051W	UD20-36_5h_3x	SD/MSG -ARG -HIS -LYS +Canavanine +clonNAT +G418 +Thialysine	cSGA_v2_r1	11	11	4.22687182609	6743.34329141	31.8547926711	254	4.58952522593	445691.988104	7019.32096033	43	5.53394475749	435463.985103	3481.38639523	862	768	136	136	149	157	140	827	0
DLR00016264	5	6	YMR266W	UD20-36_5h_3x	SD/MSG -ARG -HIS -LYS +Canavanine +clonNAT +G418 +Thialysine	cSGA_v2_r1	11	11	4.84861257604	9656.89515003	33.8406465013	254	5.26925060221	718094.989536	5876.95643971	43	6.22036470496	713320.984448	2201.19659468	994	763	136	136	160	167	146	919	0
DLR00016264	5	7	YNL050C	UD20-36_5h_3x	SD/MSG -ARG -HIS -LYS +Canavanine +clonNAT +G418 +Thialysine	cSGA_v2_r1	11	11	4.37097498655	8642.39481166	44.5151423954	254	4.79558146941	611684.987319	7245.19151437	43	5.75266535127	609723.984719	4707.39562901	1138	764	136	136	155	163	143	1327	11
DLR00016264	5	8	YMR265C	UD20-36_5h_3x	SD/MSG -ARG -HIS -LYS +Canavanine +clonNAT +G418 +Thialysine	cSGA_v2_r1	11	11	4.64632073275	8162.53659045	32.7850680011	254	5.12452081271	596555.964997	5487.58324868	43	6.03265594491	596226.984291	2193.21831891	1271	772	136	136	159	165	145	964	0
DLR00016264	5	9	YNL049C	UD20-36_5h_3x	SD/MSG -ARG -HIS -LYS +Canavanine +clonNAT +G418 +Thialysine	cSGA_v2_r1	11	11	4.83184186179	9468.18874434	44.7699913484	254	5.19712873072	683591.987797	6369.96377402	43	6.1502927674	680754.982736	3231.34334015	1415	764	136	136	157	163	143	1086	0
DLR00016264	5	10	YMR264W	UD20-36_5h_3x	SD/MSG -ARG -HIS -LYS +Canavanine +clonNAT +G418 +Thialysine	cSGA_v2_r1	11	11	4.96233401744	9300.86127462	51.9503406196	254	5.37988736102	692769.990298	6512.78972981	43	6.31771978149	688400.983085	2742.99545264	1545	769	136	136	159	165	143	859	0
DLR00016264	5	11	YNL046W	UD20-36_5h_3x	SD/MSG -ARG -HIS -LYS +Canavanine +clonNAT +G418 +Thialysine	cSGA_v2_r1	11	11	4.60484828399	8543.957215	39.9534586445	254	5.10075115152	635789.987932	6937.94662152	43	6.04458833903	632702.982844	3094.36089731	1685	764	136	136	157	164	143	1119	0
DLR00016264	5	12	YMR263W	UD20-36_5h_3x	SD/MSG -ARG -HIS -LYS +Canavanine +clonNAT +G418 +Thialysine	cSGA_v2_r1	11	11	4.46017644796	8029.08815331	48.5769524741	254	4.76920476504	537768.987459	8312.32600466	43	5.70294131146	532140.984012	4130.77930728	1813	761	136	136	148	156	137	745	0
DLR00016264	5	13	YNL045W	UD20-36_5h_3x	SD/MSG -ARG -HIS -LYS +Canavanine +clonNAT +G418 +Thialysine	cSGA_v2_r1	11	11	4.7732172362	9042.58753734	35.9381602922	254	5.22984144212	667035.989342	7530.82428178	43	6.17040645006	664614.983263	2775.40416024	1956	765	136	136	156	163	142	1146	0
DLR00016264	5	14	YMR262W	UD20-36_5h_3x	SD/MSG -ARG -HIS -LYS +Canavanine +clonNAT +G418 +Thialysine	cSGA_v2_r1	11	11	4.84525444784	9851.48625756	35.466897257	254	5.27466766782	715896.987592	8034.10488003	43	6.23107179113	714770.981754	3887.62505339	2084	766	136	136	155	162	141	1145	0
DLR00016264	5	15	YNL044W	UD20-36_5h_3x	SD/MSG -ARG -HIS -LYS +Canavanine +clonNAT +G418 +Thialysine	cSGA_v2_r1	11	11	4.80273352948	8530.62622185	31.7605499508	254	5.26153477863	632018.990254	7571.13196559	43	6.19078809804	626360.983261	2586.2839871	2234	766	136	136	156	163	142	897	0
DLR00016264	5	16	YMR261C	UD20-36_5h_3x	SD/MSG -ARG -HIS -LYS +Canavanine +clonNAT +G418 +Thialysine	cSGA_v2_r1	11	11	4.53589214319	7840.06087754	39.4188722663	254	5.01248373048	573820.988909	7675.19731878	43	5.94355196962	569841.983701	2625.64112466	2358	764	136	136	155	162	142	1058	0
DLR00016264	5	17	YNL043C	UD20-36_5h_3x	SD/MSG -ARG -HIS -LYS +Canavanine +clonNAT +G418 +Thialysine	cSGA_v2_r1	11	11	4.79309957653	9544.78300876	49.1529913432	254	5.27657647991	709249.990055	7287.72385361	43	6.22502691168	705324.983948	2218.03483154	2500	762	136	136	158	164	144	977	10
DLR00016264	5	18	YMR259C	UD20-36_5h_3x	SD/MSG -ARG -HIS -LYS +Canavanine +clonNAT +G418 +Thialysine	cSGA_v2_r1	11	11	4.89269173364	9540.45291341	75.9772119114	254	5.29653498611	713789.990477	7326.1042129	43	6.24326327896	709334.984272	2052.23621678	2634	765	136	136	158	165	145	936	0
DLR00016264	5	19	YNL041C	UD20-36_5h_3x	SD/MSG -ARG -HIS -LYS +Canavanine +clonNAT +G418 +Thialysine	cSGA_v2_r1	11	11	4.29726675523	6888.66133825	33.3641272029	254	4.60637996667	432222.988311	8313.47075337	43	5.55099198364	425345.984926	3156.3493369	2770	772	136	136	143	152	136	967	0
DLR00016264	5	20	YMR258C	UD20-36_5h_3x	SD/MSG -ARG -HIS -LYS +Canavanine +clonNAT +G418 +Thialysine	cSGA_v2_r1	11	11	4.70092368235	8846.65130291	46.4793151976	254	5.12198537311	670162.987581	7631.33051524	43	6.1172844122	654220.587138	2343.37410088	2902	761	136	136	157	165	146	1109	0
DLR00016264	5	21	YNL040W	UD20-36_5h_3x	SD/MSG -ARG -HIS -LYS +Canavanine +clonNAT +G418 +Thialysine	cSGA_v2_r1	11	11	4.22204473025	7283.2160976	52.496017766	254	4.66733423571	530188.987043	8865.36277562	43	5.66463128858	506771.364098	4101.93075473	3038	768	136	136	150	158	142	1078	0
DLR00016264	5	22	YMR256C	UD20-36_5h_3x	SD/MSG -ARG -HIS -LYS +Canavanine +clonNAT +G418 +Thialysine	cSGA_v2_r1	11	11	4.72400932764	8812.65282435	57.6363283361	254	5.1191538173	637391.990716	6602.84237483	43	6.08427312329	632188.985483	1172.92532664	3180	767	136	136	148	156	142	911	0
DLR00016264	5	23	YNL037C	UD20-36_5h_3x	SD/MSG -ARG -HIS -LYS +Canavanine +clonNAT +G418 +Thialysine	cSGA_v2_r1	11	11	4.60594617191	8530.35145042	75.3810580074	254	5.11930490993	687934.990275	7665.86758809	43	6.06792493244	680992.985328	1713.15257393	3312	770	136	136	149	156	139	830	0
DLR00016264	5	24	YOR202W	UD20-36_5h_3x	SD/MSG -ARG -HIS -LYS +Canavanine +clonNAT +G418 +Thialysine	cSGA_v2_r1	11	11	4.75296871828	11431.4847623	183.843112852	254	5.18139164246	1099013.98415	13613.7101621	43	6.13721409323	1094919.98114	10701.8071283	3446	764	136	136	155	159	139	715	0
DLR00016264	6	1	YOR202W	UD20-36_5h_3x	SD/MSG -ARG -HIS -LYS +Canavanine +clonNAT +G418 +Thialysine	cSGA_v2_r1	11	11	4.6246873403	11503.4465317	112.517358845	254	4.99127137916	953932.986472	10541.8773021	43	5.95386343184	951118.984327	8587.36766397	320	899	136	136	158	163	144	543	0
DLR00016264	6	2	YNL190W	UD20-36_5h_3x	SD/MSG -ARG -HIS -LYS +Canavanine +clonNAT +G418 +Thialysine	cSGA_v2_r1	11	11	4.09847907043	7722.6400442	99.3900079927	254	4.49490391925	563961.988538	11270.5891424	43	5.45263328803	559061.987549	9356.71592927	458	908	136	136	149	156	140	982	0
DLR00016264	6	3	YNL301C	UD20-36_5h_3x	SD/MSG -ARG -HIS -LYS +Canavanine +clonNAT +G418 +Thialysine	cSGA_v2_r1	11	11	4.32376799553	7128.51929443	45.8366353814	254	4.72721334821	518505.985821	9232.69478367	43	5.6741505071	512541.982711	5834.83694729	579	899	136	136	153	160	143	1017	0
DLR00016264	6	4	YNL187W	UD20-36_5h_3x	SD/MSG -ARG -HIS -LYS +Canavanine +clonNAT +G418 +Thialysine	cSGA_v2_r1	11	11	4.84917950467	9757.50130342	68.8593139012	254	5.21712508785	744489.988013	7456.83813445	43	6.17457286646	739552.982719	3457.35085454	722	897	136	136	161	167	148	952	0
DLR00016264	6	5	YNL300W	UD20-36_5h_3x	SD/MSG -ARG -HIS -LYS +Canavanine +clonNAT +G418 +Thialysine	cSGA_v2_r1	11	11	4.53823341148	8119.29179106	34.7622279224	254	5.01629525269	642799.988222	6755.5719958	43	5.96894996532	635084.984116	2787.24123297	857	896	136	136	163	170	150	1052	0
DLR00016264	6	6	YNL183C	UD20-36_5h_3x	SD/MSG -ARG -HIS -LYS +Canavanine +clonNAT +G418 +Thialysine	cSGA_v2_r1	11	11	4.15313341693	7235.83007592	35.8950107487	254	4.52530382021	496772.989245	7565.30319573	43	5.4715858231	493616.987664	4403.45052639	995	896	136	136	152	161	143	1397	0
DLR00016264	6	7	YNL299W	UD20-36_5h_3x	SD/MSG -ARG -HIS -LYS +Canavanine +clonNAT +G418 +Thialysine	cSGA_v2_r1	11	11	2.84540203903	1937.92086895	16.7248325443	254	3.51921237157	137419.999162	7214.14420793	43	4.11266372516	119269.998293	1094.70281001	1138	908	136	136	143	154	139	948	0
DLR00016264	6	8	YNL179C	UD20-36_5h_3x	SD/MSG -ARG -HIS -LYS +Canavanine +clonNAT +G418 +Thialysine	cSGA_v2_r1	11	11	4.01095042963	7432.5745604	48.064924623	254	4.37008371447	504439.991849	8638.11677373	43	5.324042573	501232.990813	6086.96318106	1265	900	136	136	150	158	141	1246	0
DLR00016264	6	9	YNL298W	UD20-36_5h_3x	SD/MSG -ARG -HIS -LYS +Canavanine +clonNAT +G418 +Thialysine	cSGA_v2_r1	11	11	3.85868393654	4062.87754125	32.9377695016	254	4.5000205407	316757.989979	7503.54038094	43	5.36461888058	304724.98553	2413.19430962	1406	897	136	136	158	164	143	987	0
DLR00016264	6	10	YNL176C	UD20-36_5h_3x	SD/MSG -ARG -HIS -LYS +Canavanine +clonNAT +G418 +Thialysine	cSGA_v2_r1	11	11	4.7777850983	9444.1218301	34.0606584388	254	5.20531248693	710662.987755	7431.43532942	43	6.14820144076	707212.982769	3304.54197632	1535	897	136	136	158	164	143	977	0
DLR00016264	6	11	YNL297C	UD20-36_5h_3x	SD/MSG -ARG -HIS -LYS +Canavanine +clonNAT +G418 +Thialysine	cSGA_v2_r1	11	11	3.669390045	3438.03730314	14.2616377856	254	4.18372957943	227226.993201	8246.04864501	43	4.97819430501	217476.990599	1226.16311141	1676	907	136	136	145	154	137	1045	0
DLR00016264	6	12	YNL175C	UD20-36_5h_3x	SD/MSG -ARG -HIS -LYS +Canavanine +clonNAT +G418 +Thialysine	cSGA_v2_r1	11	11	4.7028245367	9374.31278844	34.1151574808	254	5.14246071433	693362.98789	7855.32975635	43	6.09000303393	690360.983049	3215.03298438	1811	896	136	136	157	163	142	1038	0
DLR00016264	6	13	YNL296W	UD20-36_5h_3x	SD/MSG -ARG -HIS -LYS +Canavanine +clonNAT +G418 +Thialysine	cSGA_v2_r1	11	11	3.74295568679	4285.47750198	16.9161154114	254	4.29138090962	289865.991202	7732.05231933	43	5.17295310198	275736.440713	1389.81574455	1949	910	136	136	147	155	138	1159	0
DLR00016264	6	14	YNL173C	UD20-36_5h_3x	SD/MSG -ARG -HIS -LYS +Canavanine +clonNAT +G418 +Thialysine	cSGA_v2_r1	11	11	4.88880440677	9798.78009651	43.0176381769	254	5.26449353916	726024.986767	8317.09182242	43	6.21223843497	722845.981043	4580.2415631	2083	900	136	136	156	162	141	930	0
DLR00016264	6	15	YNL295W	UD20-36_5h_3x	SD/MSG -ARG -HIS -LYS +Canavanine +clonNAT +G418 +Thialysine	cSGA_v2_r1	11	11	4.91095293029	9448.67217461	49.5023887362	254	5.31674042517	696468.98938	7285.77849762	43	6.2984859483	683761.047511	2046.60010117	2219	898	136	136	156	162	141	1009	0
DLR00016264	6	16	YNL171C	UD20-36_5h_3x	SD/MSG -ARG -HIS -LYS +Canavanine +clonNAT +G418 +Thialysine	cSGA_v2_r1	11	11	1.5377286432	610.626001035	28.2124605606	254	11.6679847437	38367	4514.999875	43	2.35076211724	19614.9989527	456.441342769	2352	902	136	136	111	126	119	140	0
DLR00016264	6	17	YNL294C	UD20-36_5h_3x	SD/MSG -ARG -HIS -LYS +Canavanine +clonNAT +G418 +Thialysine	cSGA_v2_r1	11	11	4.09593158299	7438.27993252	36.8495471706	254	4.26606758531	404289.993919	7801.35478751	43	5.20032890679	399682.992189	2970.96320014	2494	902	136	136	134	145	130	563	0
DLR00016264	6	18	YNL170W	UD20-36_5h_3x	SD/MSG -ARG -HIS -LYS +Canavanine +clonNAT +G418 +Thialysine	cSGA_v2_r1	11	11	3.29142874465	3218.06153238	25.8697750605	254	3.5907058002	180872.999694	8286.50284596	43	4.36091322844	171139.997468	2782.67643055	2632	895	136	136	131	143	131	1046	0
DLR00016264	6	19	YNL293W	UD20-36_5h_3x	SD/MSG -ARG -HIS -LYS +Canavanine +clonNAT +G418 +Thialysine	cSGA_v2_r1	11	11	4.7098858709	9107.0445945	51.6539577192	254	5.11139038677	685255.987026	7834.40395434	43	6.1127539031	667831.126665	2633.28177392	2765	902	136	136	157	164	144	1006	0
DLR00016264	6	20	YNL169C	UD20-36_5h_3x	SD/MSG -ARG -HIS -LYS +Canavanine +clonNAT +G418 +Thialysine	cSGA_v2_r1	11	11	3.54221311238	3408.0627639	20.6296736357	254	3.88583096357	225151.993967	7625.03810859	43	4.74245577621	210757.993776	3064.69119607	2895	903	136	136	140	151	138	1057	0
DLR00016264	6	21	YNL292W	UD20-36_5h_3x	SD/MSG -ARG -HIS -LYS +Canavanine +clonNAT +G418 +Thialysine	cSGA_v2_r1	11	11	3.75660035063	4659.96440946	31.2808178655	254	4.32098329751	333257.17219	7475.71391011	43	5.19362158571	335834.988395	4142.03341709	3047	913	136	136	149	158	143	1432	9
DLR00016264	6	22	YNL168C	UD20-36_5h_3x	SD/MSG -ARG -HIS -LYS +Canavanine +clonNAT +G418 +Thialysine	cSGA_v2_r1	11	11	4.69615637311	9439.4997002	65.4766874277	254	5.11596803135	744579.985912	8671.44538511	43	6.08280897255	741046.981465	5637.04700501	3174	900	136	136	154	161	144	1095	0
DLR00016264	6	23	YNL291C	UD20-36_5h_3x	SD/MSG -ARG -HIS -LYS +Canavanine +clonNAT +G418 +Thialysine	cSGA_v2_r1	11	11	3.55430776082	6166.05607314	81.3178304135	254	3.99626463429	460358.999248	13730.6201496	43	4.94795421783	453918.996278	12325.6458037	3311	898	136	136	139	148	134	979	0
DLR00016264	6	24	YOR202W	UD20-36_5h_3x	SD/MSG -ARG -HIS -LYS +Canavanine +clonNAT +G418 +Thialysine	cSGA_v2_r1	11	11	4.53217787767	10293.5407225	142.148797715	254	5.01491769681	986063.985108	14265.5972207	43	5.96922691982	980972.982912	11553.2372868	3447	897	136	136	154	159	139	851	0
DLR00016264	7	1	YOR202W	UD20-36_5h_3x	SD/MSG -ARG -HIS -LYS +Canavanine +clonNAT +G418 +Thialysine	cSGA_v2_r1	11	11	4.44494355581	10045.9448341	126.14044203	254	4.78282461258	815776.987232	11096.5695811	43	5.74152522076	811276.986205	9716.31763163	320	1038	136	136	155	161	142	588	0
DLR00016264	7	2	YMR284W	UD20-36_5h_3x	SD/MSG -ARG -HIS -LYS +Canavanine +clonNAT +G418 +Thialysine	cSGA_v2_r1	11	11	4.74322550109	9047.63349306	96.0968433973	254	5.05416822787	709774.985879	7779.22482097	43	6.0563588809	689063.492887	3612.77611734	455	1040	136	136	157	162	143	710	0
DLR00016264	7	3	YNL068C	UD20-36_5h_3x	SD/MSG -ARG -HIS -LYS +Canavanine +clonNAT +G418 +Thialysine	cSGA_v2_r1	11	11	4.43510769291	8134.0643439	63.248594789	254	4.83025461677	580707.985524	8845.52784874	43	5.7915258182	578439.982286	5736.96846203	596	1040	136	136	153	160	143	1363	0
DLR00016264	7	4	YMR283C	UD20-36_5h_3x	SD/MSG -ARG -HIS -LYS +Canavanine +clonNAT +G418 +Thialysine	cSGA_v2_r1	11	11	4.68038575734	8880.01724763	52.2396103113	254	5.12287661801	681310.988357	7878.91574287	43	6.07609706126	674775.982972	3179.02149351	722	1037	136	136	160	167	148	978	0
DLR00016264	7	5	YNL067W	UD20-36_5h_3x	SD/MSG -ARG -HIS -LYS +Canavanine +clonNAT +G418 +Thialysine	cSGA_v2_r1	11	11	3.69614991329	5692.13302614	37.89945358	254	4.08180571204	395445.997106	8595.55452923	43	5.01846347233	390224.997167	4964.70244735	865	1041	136	136	150	159	142	1572	0
DLR00016264	7	6	YMR282C	UD20-36_5h_3x	SD/MSG -ARG -HIS -LYS +Canavanine +clonNAT +G418 +Thialysine	cSGA_v2_r1	11	11	3.41233118908	4026.18793572	21.7646783275	254	3.76379068292	238149.999998	7410.12213648	43	4.61173623572	227526.3073	487.222516733	991	1039	136	136	139	150	138	1174	11
DLR00016264	7	7	YNL066W	UD20-36_5h_3x	SD/MSG -ARG -HIS -LYS +Canavanine +clonNAT +G418 +Thialysine	cSGA_v2_r1	11	11	4.47246079941	8900.83083717	51.1171222268	254	4.96344205979	708952.986598	8002.23449112	43	5.91222848727	704593.983686	4388.41849821	1136	1039	136	136	164	170	149	1118	4
DLR00016264	7	8	YMR280C	UD20-36_5h_3x	SD/MSG -ARG -HIS -LYS +Canavanine +clonNAT +G418 +Thialysine	cSGA_v2_r1	11	11	5.02848870984	10838.2626314	98.3344456558	254	5.38987229099	854257.990422	7203.39279696	43	6.34236643748	852141.984804	1518.19437713	1265	1037	136	136	163	169	148	982	0
DLR00016264	7	9	YNL065W	UD20-36_5h_3x	SD/MSG -ARG -HIS -LYS +Canavanine +clonNAT +G418 +Thialysine	cSGA_v2_r1	11	11	4.55796209342	8905.81203193	43.1107097562	254	4.97348508298	652360.986791	8100.46479252	43	5.96364113995	640078.51512	2800.28968288	1411	1045	136	136	156	163	143	1323	0
DLR00016264	7	10	YMR279C	UD20-36_5h_3x	SD/MSG -ARG -HIS -LYS +Canavanine +clonNAT +G418 +Thialysine	cSGA_v2_r1	11	11	4.67867729232	9030.76669769	48.2208392879	254	5.11955940251	691076.987857	7966.58724815	43	6.06194967671	688877.983258	3316.55482093	1538	1035	136	136	159	165	144	1187	0
DLR00016264	7	11	YJR109C	UD20-36_5h_3x	SD/MSG -ARG -HIS -LYS +Canavanine +clonNAT +G418 +Thialysine	cSGA_v2_r1	11	11	3.43313952183	3575.26054092	27.770340324	254	4.04702768216	259616.993547	7725.87804436	43	4.90139366578	239851.656199	2021.89777636	1679	1032	136	136	150	158	139	765	0
DLR00016264	7	12	YMR278W	UD20-36_5h_3x	SD/MSG -ARG -HIS -LYS +Canavanine +clonNAT +G418 +Thialysine	cSGA_v2_r1	11	11	4.65567349482	9093.89829966	34.6704291253	254	5.0927969931	686495.988203	7079.44761852	43	6.03905603596	684281.984068	2808.76563535	1816	1034	136	136	158	164	143	1213	0
DLR00016264	7	13	YNL064C	UD20-36_5h_3x	SD/MSG -ARG -HIS -LYS +Canavanine +clonNAT +G418 +Thialysine	cSGA_v2_r1	11	11	2.3168436248	2180.37526541	30.47758153	254	2.96646340293	101479.999795	7918.79186152	43	3.13077154948	90068.9960515	925.928723933	1953	1041	136	136	120	132	122	403	0
DLR00016264	7	14	YMR276W	UD20-36_5h_3x	SD/MSG -ARG -HIS -LYS +Canavanine +clonNAT +G418 +Thialysine	cSGA_v2_r1	11	11	4.73119499668	8934.295081	47.8994326831	254	5.13116937792	672204.986605	7012.51186993	43	6.12420663444	656920.508191	2522.53130653	2084	1034	136	136	156	162	141	1085	0
DLR00016264	7	15	YNL063W	UD20-36_5h_3x	SD/MSG -ARG -HIS -LYS +Canavanine +clonNAT +G418 +Thialysine	cSGA_v2_r1	11	11	5.01209016006	10267.0827728	60.1560071174	254	5.45919692784	805465.98973	6184.12817156	43	6.40757948895	803434.983588	2694.99102054	2230	1035	136	136	160	166	145	1076	0
DLR00016264	7	16	YMR275C	UD20-36_5h_3x	SD/MSG -ARG -HIS -LYS +Canavanine +clonNAT +G418 +Thialysine	cSGA_v2_r1	11	11	4.33209309322	7792.06076264	33.6716502643	254	4.73164154221	516771.989286	6603.80182071	43	5.70191224951	507110.047349	1847.05681191	2360	1034	136	136	147	155	137	1101	0
DLR00016264	7	17	YNL058C	UD20-36_5h_3x	SD/MSG -ARG -HIS -LYS +Canavanine +clonNAT +G418 +Thialysine	cSGA_v2_r1	11	11	4.54542358981	8950.45552607	44.3589485777	254	4.94544260561	637648.986913	6981.94157051	43	5.93530396634	623406.076684	3071.49769281	2503	1040	136	136	152	159	140	1117	0
DLR00016264	7	18	YMR274C	UD20-36_5h_3x	SD/MSG -ARG -HIS -LYS +Canavanine +clonNAT +G418 +Thialysine	cSGA_v2_r1	11	11	4.86723642803	9143.9358255	31.3188546504	254	5.38197972713	683828.992027	5653.38966437	43	6.32188529709	679398.985082	1845.08440137	2637	1037	136	136	156	163	144	976	0
DLR00016264	7	19	YNL057W	UD20-36_5h_3x	SD/MSG -ARG -HIS -LYS +Canavanine +clonNAT +G418 +Thialysine	cSGA_v2_r1	11	11	4.9830017665	9793.39815844	80.9115940518	254	5.32581337827	720918.988992	6326.68593389	43	6.32782717568	709153.364047	1912.78721466	2776	1035	136	136	154	162	143	1060	0
DLR00016264	7	20	YMR273C	UD20-36_5h_3x	SD/MSG -ARG -HIS -LYS +Canavanine +clonNAT +G418 +Thialysine	cSGA_v2_r1	11	11	4.83461602369	9410.59410312	66.0974671314	254	5.25022780594	715237.987335	6976.88599448	43	6.21161136214	711940.981702	3807.61031119	2903	1037	136	136	156	164	145	1116	8
DLR00016264	7	21	YNL056W	UD20-36_5h_3x	SD/MSG -ARG -HIS -LYS +Canavanine +clonNAT +G418 +Thialysine	cSGA_v2_r1	11	11	4.06382478187	5980.58368736	35.4483541955	254	4.51372397265	439629.98782	8469.86836201	43	5.45853590798	430552.985223	5106.88786044	3042	1037	136	136	149	158	142	1108	0
DLR00016264	7	22	YMR272C	UD20-36_5h_3x	SD/MSG -ARG -HIS -LYS +Canavanine +clonNAT +G418 +Thialysine	cSGA_v2_r1	11	11	4.15012111097	6758.14575214	49.2058042793	254	4.58889759893	502947.987596	8925.93006701	43	5.54056105294	497034.985138	5869.38769976	3178	1034	136	136	147	156	139	1260	0
DLR00016264	7	23	YNL054W	UD20-36_5h_3x	SD/MSG -ARG -HIS -LYS +Canavanine +clonNAT +G418 +Thialysine	cSGA_v2_r1	11	11	4.62817341365	10145.5432675	93.5999281702	254	5.02999487	912413.983953	13225.1569425	43	5.99761907039	907936.981432	11374.1789148	3322	1034	136	136	154	161	143	949	2
DLR00016264	7	24	YOR202W	UD20-36_5h_3x	SD/MSG -ARG -HIS -LYS +Canavanine +clonNAT +G418 +Thialysine	cSGA_v2_r1	11	11	4.61425437657	11075.5767168	134.828894956	254	5.05902055947	1053906.98523	13284.7427541	43	6.01922530618	1049752.98319	11161.2513717	3451	1040	136	136	153	158	138	769	0
DLR00016264	8	1	YOR202W	UD20-36_5h_3x	SD/MSG -ARG -HIS -LYS +Canavanine +clonNAT +G418 +Thialysine	cSGA_v2_r1	11	11	4.53243920202	10649.7821392	137.290461177	254	4.89902223149	881235.986154	11267.6603448	43	5.85859676246	877005.984401	9590.46200574	315	1168	136	136	157	162	143	588	0
DLR00016264	8	2	YNL201C	UD20-36_5h_3x	SD/MSG -ARG -HIS -LYS +Canavanine +clonNAT +G418 +Thialysine	cSGA_v2_r1	11	11	4.43398540049	9658.0693544	78.2347094587	254	4.84448158529	689864.331489	8703.15125287	43	5.75846938774	715842.983372	9737.1113424	450	1169	136	136	151	158	140	924	0
DLR00016264	8	3	YNL318C	UD20-36_5h_3x	SD/MSG -ARG -HIS -LYS +Canavanine +clonNAT +G418 +Thialysine	cSGA_v2_r1	11	11	4.6528000924	8137.55969961	65.8775679788	254	5.05584344603	617899.987155	7994.80271554	43	6.01349146461	611034.981741	4105.2830371	591	1177	136	136	157	163	145	1010	0
DLR00016264	8	4	YNL200C	UD20-36_5h_3x	SD/MSG -ARG -HIS -LYS +Canavanine +clonNAT +G418 +Thialysine	cSGA_v2_r1	11	11	4.68606158432	8827.34786152	68.4999498112	254	5.09897693994	672591.988414	7951.52570231	43	6.05401816012	667819.98341	2885.83913815	721	1171	136	136	159	166	147	1177	0
DLR00016264	8	5	YNL316C	UD20-36_5h_3x	SD/MSG -ARG -HIS -LYS +Canavanine +clonNAT +G418 +Thialysine	cSGA_v2_r1	11	11	4.2701845074	7768.62494369	42.6108005715	254	4.61894647724	561724.988258	8794.58001866	43	5.58055062139	557164.986291	4966.05635598	853	1172	136	136	154	162	144	1336	0
DLR00016264	8	6	YNL199C	UD20-36_5h_3x	SD/MSG -ARG -HIS -LYS +Canavanine +clonNAT +G418 +Thialysine	cSGA_v2_r1	11	11	2.67723118103	3780.41456259	41.2672559671	254	2.93834279136	215291.999683	8863.17295768	43	3.50075027802	208345.995521	2476.66246099	996	1167	136	136	135	147	134	1559	0
DLR00016264	8	7	YNL315C	UD20-36_5h_3x	SD/MSG -ARG -HIS -LYS +Canavanine +clonNAT +G418 +Thialysine	cSGA_v2_r1	11	11	3.62462260253	3984.16797072	14.0118067452	254	3.98373108238	260415.99879	8099.55383814	43	4.85055983479	251506.998254	449.793190044	1128	1174	136	136	145	155	141	1437	0
DLR00016264	8	8	YNL198C	UD20-36_5h_3x	SD/MSG -ARG -HIS -LYS +Canavanine +clonNAT +G418 +Thialysine	cSGA_v2_r1	11	11	2.63773942895	3957.68933486	36.9877686279	254	2.9275026125	202613.999959	8126.43684572	43	3.47368703218	199000.996004	1435.78384347	1262	1173	136	136	130	142	130	1494	0
DLR00016264	8	9	YNL314W	UD20-36_5h_3x	SD/MSG -ARG -HIS -LYS +Canavanine +clonNAT +G418 +Thialysine	cSGA_v2_r1	11	11	4.9834954981	11083.0830832	54.2325871807	254	5.35166888436	870499.98791	7214.65557659	43	6.30454850997	868719.982977	3076.55461593	1400	1175	136	136	160	166	145	928	0
DLR00016264	8	10	YNL197C	UD20-36_5h_3x	SD/MSG -ARG -HIS -LYS +Canavanine +clonNAT +G418 +Thialysine	cSGA_v2_r1	11	11	0	11	15.2604135189	254	12	29408.2732577	4167.12635381	43	0	43	138.928836176	1542	1176	136	136	-1	-1	-1	9	0
DLR00016264	8	11	YNL311C	UD20-36_5h_3x	SD/MSG -ARG -HIS -LYS +Canavanine +clonNAT +G418 +Thialysine	cSGA_v2_r1	11	11	4.83033953662	10285.8982559	38.8837703437	254	5.27101319157	799111.987947	6449.62871466	43	6.22284565864	796547.983396	2872.54960788	1678	1169	136	136	159	165	144	983	0
DLR00016264	8	12	YNL196C	UD20-36_5h_3x	SD/MSG -ARG -HIS -LYS +Canavanine +clonNAT +G418 +Thialysine	cSGA_v2_r1	11	11	4.20912281059	7597.19725642	44.1331751056	254	4.64924489929	528613.986521	8497.54009811	43	5.59276175852	526748.984846	5873.54036561	1809	1168	136	136	150	157	138	1192	0
DLR00016264	8	13	YNL309W	UD20-36_5h_3x	SD/MSG -ARG -HIS -LYS +Canavanine +clonNAT +G418 +Thialysine	cSGA_v2_r1	11	11	4.67547305151	8807.28141669	32.4180326116	254	5.08348155615	648120.986948	7065.80689587	43	6.07331131207	633978.124159	2347.88976563	1949	1175	136	136	154	161	141	1180	2
DLR00016264	8	14	YNL195C	UD20-36_5h_3x	SD/MSG -ARG -HIS -LYS +Canavanine +clonNAT +G418 +Thialysine	cSGA_v2_r1	11	11	4.9100826738	9400.27842668	38.8553927565	254	5.35105048383	736207.98916	6230.07731882	43	6.33451291176	724255.784117	1687.20362032	2086	1171	136	136	159	164	143	1077	0
DLR00016264	8	15	YNL307C	UD20-36_5h_3x	SD/MSG -ARG -HIS -LYS +Canavanine +clonNAT +G418 +Thialysine	cSGA_v2_r1	11	11	3.94154704608	6317.36066086	32.3770952447	254	4.40098968152	411894.98986	6865.53389532	43	5.32839693053	410891.988557	3909.01210339	2216	1174	136	136	144	153	135	1425	0
DLR00016264	8	16	YNL194C	UD20-36_5h_3x	SD/MSG -ARG -HIS -LYS +Canavanine +clonNAT +G418 +Thialysine	cSGA_v2_r1	11	11	4.22264076098	7367.56184689	36.6472522735	254	4.66889817155	517548.987273	7299.16046757	43	5.64904959745	502080.365758	3079.03357584	2361	1179	136	136	149	157	139	1324	0
DLR00016264	8	17	YNL305C	UD20-36_5h_3x	SD/MSG -ARG -HIS -LYS +Canavanine +clonNAT +G418 +Thialysine	cSGA_v2_r1	11	11	4.5768952703	7946.14349399	25.8489445467	254	5.01997108471	566895.98853	6068.02853811	43	5.95584591912	564416.983518	2871.96332196	2493	1173	136	136	151	159	140	1206	0
DLR00016264	8	18	YNL193W	UD20-36_5h_3x	SD/MSG -ARG -HIS -LYS +Canavanine +clonNAT +G418 +Thialysine	cSGA_v2_r1	11	11	4.96934232137	9538.16912615	52.2208712927	254	5.39943538606	708336.991535	5917.28467613	43	6.37963161222	697670.336121	1518.97368024	2631	1174	136	136	154	161	141	855	0
DLR00016264	8	19	YNL304W	UD20-36_5h_3x	SD/MSG -ARG -HIS -LYS +Canavanine +clonNAT +G418 +Thialysine	cSGA_v2_r1	11	11	4.96467043612	9432.77741859	43.9719145699	254	5.34350816303	690154.990343	6206.88976778	43	6.30169142026	686693.98346	2846.8054636	2766	1173	136	136	152	160	141	1057	0
DLR00016264	8	20	YNL192W	UD20-36_5h_3x	SD/MSG -ARG -HIS -LYS +Canavanine +clonNAT +G418 +Thialysine	cSGA_v2_r1	11	11	4.92264684023	8619.66750234	44.7633503655	254	5.25678391223	623456.989907	6339.31553137	43	6.20022963415	618213.982955	2859.28451916	2900	1173	136	136	151	159	141	1006	0
DLR00016264	8	21	YNL303W	UD20-36_5h_3x	SD/MSG -ARG -HIS -LYS +Canavanine +clonNAT +G418 +Thialysine	cSGA_v2_r1	11	11	4.88178671389	9445.44488899	76.8607450232	254	5.21290196208	719594.986698	8230.87242894	43	6.17893767899	715049.980752	4901.54726201	3042	1172	136	136	152	160	143	963	0
DLR00016264	8	22	YNL191W	UD20-36_5h_3x	SD/MSG -ARG -HIS -LYS +Canavanine +clonNAT +G418 +Thialysine	cSGA_v2_r1	11	11	4.6503239444	8561.07469483	55.4432853232	254	5.13324095102	684370.895379	7527.52447125	43	6.03433421332	692975.981361	5205.43585885	3177	1172	136	136	153	161	143	838	0
DLR00016264	8	23	YNL302C	UD20-36_5h_3x	SD/MSG -ARG -HIS -LYS +Canavanine +clonNAT +G418 +Thialysine	cSGA_v2_r1	11	11	6.5050420455	811.8	238.509183907	254	12	34274.7	5399.39102097	43	6.96033957593	4273.2	1229.94834101	3316	1182	136	136	-1	-1	-1	0	0
DLR00016264	8	24	YOR202W	UD20-36_5h_3x	SD/MSG -ARG -HIS -LYS +Canavanine +clonNAT +G418 +Thialysine	cSGA_v2_r1	11	11	4.40150715595	9735.01590343	133.874368901	254	4.90154915217	943627.986241	13989.9947689	43	5.85314723633	936748.984963	11859.2994739	3445	1171	136	136	153	158	138	755	0
DLR00016264	9	1	YOR202W	UD20-36_5h_3x	SD/MSG -ARG -HIS -LYS +Canavanine +clonNAT +G418 +Thialysine	cSGA_v2_r1	11	11	4.37299120685	10439.9225527	111.69467332	254	4.78005243263	855063.987926	11820.6161302	43	5.7475615133	851931.986678	10096.518901	325	1310	136	136	155	161	142	724	9
DLR00016264	9	2	YMR302C	UD20-36_5h_3x	SD/MSG -ARG -HIS -LYS +Canavanine +clonNAT +G418 +Thialysine	cSGA_v2_r1	11	11	4.46348517911	8555.93783872	53.3703517343	254	4.8980395275	671553.985654	8544.80279869	43	5.86330034714	667084.982754	6268.89542188	460	1314	136	136	155	162	143	1036	9
DLR00016264	9	3	YNL081C	UD20-36_5h_3x	SD/MSG -ARG -HIS -LYS +Canavanine +clonNAT +G418 +Thialysine	cSGA_v2_r1	11	11	4.24030164957	6383.46602763	25.2755552474	254	4.6005335541	408752.9903	6778.59304256	43	5.54478106194	404248.986898	1548.00822659	594	1308	136	136	143	153	139	1364	0
DLR00016264	9	4	YMR300C	UD20-36_5h_3x	SD/MSG -ARG -HIS -LYS +Canavanine +clonNAT +G418 +Thialysine	cSGA_v2_r1	11	11	4.7506286497	9542.85169032	70.204427009	254	5.16714193355	751064.988058	7335.10739617	43	6.12650600293	747235.983619	2884.95299387	724	1305	136	136	162	168	149	1105	0
DLR00016264	9	5	YNL080C	UD20-36_5h_3x	SD/MSG -ARG -HIS -LYS +Canavanine +clonNAT +G418 +Thialysine	cSGA_v2_r1	11	11	2.62140581543	2538.20181417	33.4499747445	254	3.07542784826	162572.99979	9106.72722297	43	3.52230247236	148560.997528	2618.80876513	861	1317	136	136	138	149	137	1221	0
DLR00016264	9	6	YMR299C	UD20-36_5h_3x	SD/MSG -ARG -HIS -LYS +Canavanine +clonNAT +G418 +Thialysine	cSGA_v2_r1	11	11	4.08407937347	6925.53497021	32.9428542095	254	4.57626059236	544889.989564	8735.29747594	43	5.5285633068	537708.987825	4082.60925043	992	1306	136	136	160	167	147	1314	0
DLR00016264	9	7	YNL079C	UD20-36_5h_3x	SD/MSG -ARG -HIS -LYS +Canavanine +clonNAT +G418 +Thialysine	cSGA_v2_r1	11	11	3.61509925419	4479.40459749	27.2669186174	254	4.07649712314	326038.995071	7777.42136033	43	5.00306021582	308187.184705	2354.8608233	1145	1310	136	136	152	160	143	1544	0
DLR00016264	9	8	YMR297W	UD20-36_5h_3x	SD/MSG -ARG -HIS -LYS +Canavanine +clonNAT +G418 +Thialysine	cSGA_v2_r1	11	11	4.50397290228	8369.47585312	37.7847433364	254	5.00812477292	658113.988208	6845.31675214	43	5.98234021637	645116.397008	2003.34235406	1267	1310	136	136	160	166	146	1096	0
DLR00016264	9	9	YNL078W	UD20-36_5h_3x	SD/MSG -ARG -HIS -LYS +Canavanine +clonNAT +G418 +Thialysine	cSGA_v2_r1	11	11	4.46343996264	8199.7847261	38.2835331775	254	4.88905185497	607524.986804	6831.38884999	43	5.8743983285	592192.53135	2780.87140542	1410	1316	136	136	154	161	142	1245	0
DLR00016264	9	10	YMR295C	UD20-36_5h_3x	SD/MSG -ARG -HIS -LYS +Canavanine +clonNAT +G418 +Thialysine	cSGA_v2_r1	11	11	4.58709003171	9038.72043331	42.8376231079	254	5.07644730558	700768.987322	6549.30709708	43	6.02466431381	699869.983599	3565.55269743	1544	1311	136	136	158	164	143	1273	0
DLR00016264	9	11	YNL077W	UD20-36_5h_3x	SD/MSG -ARG -HIS -LYS +Canavanine +clonNAT +G418 +Thialysine	cSGA_v2_r1	11	11	3.82869892908	6274.00734901	38.3793077358	254	4.16980919573	418225.994301	8106.23742034	43	5.10582195308	416470.994666	6040.67358548	1683	1317	136	136	145	153	136	1405	0
DLR00016264	9	12	YMR294W-A	UD20-36_5h_3x	SD/MSG -ARG -HIS -LYS +Canavanine +clonNAT +G418 +Thialysine	cSGA_v2_r1	11	11	4.71260626008	9862.50750108	33.8489947139	254	5.19220335874	743189.98646	6890.08762717	43	6.15203406808	743370.982339	3987.83932598	1813	1306	136	136	156	162	142	1329	10
DLR00016264	9	13	YNL076W	UD20-36_5h_3x	SD/MSG -ARG -HIS -LYS +Canavanine +clonNAT +G418 +Thialysine	cSGA_v2_r1	11	11	4.48072855715	8733.6398382	31.9552219544	254	4.89988598195	616128.986338	7705.07110908	43	5.8592976979	615438.983094	4647.12559667	1955	1307	136	136	150	157	138	1292	0
DLR00016264	9	14	YMR294W	UD20-36_5h_3x	SD/MSG -ARG -HIS -LYS +Canavanine +clonNAT +G418 +Thialysine	cSGA_v2_r1	11	11	4.38536511627	6107.58625511	27.9627150543	254	4.89783954609	463490.989807	6122.33523272	43	5.80316217185	455381.98444	2250.19222431	2087	1306	136	136	154	161	140	944	0
DLR00016264	9	15	YNL074C	UD20-36_5h_3x	SD/MSG -ARG -HIS -LYS +Canavanine +clonNAT +G418 +Thialysine	cSGA_v2_r1	11	11	3.83982972243	6110.16802024	42.4658346658	254	4.23269419191	402392.991921	7883.43705064	43	5.15540279894	400038.991887	5802.36937951	2232	1308	136	136	143	152	135	1236	7
DLR00016264	9	16	YMR292W	UD20-36_5h_3x	SD/MSG -ARG -HIS -LYS +Canavanine +clonNAT +G418 +Thialysine	cSGA_v2_r1	11	11	4.2260586942	6595.94875722	38.4167146735	254	4.7054385967	469261.987264	6767.0628363	43	5.67289738855	454147.140189	2752.1253788	2364	1318	136	136	149	157	139	1286	0
DLR00016264	9	17	YNL072W	UD20-36_5h_3x	SD/MSG -ARG -HIS -LYS +Canavanine +clonNAT +G418 +Thialysine	cSGA_v2_r1	11	11	5.07525326805	9953.96301567	65.5995301389	254	5.45424755197	769135.99065	5511.62091738	43	6.4017467645	766090.984018	2361.31888024	2504	1310	136	136	156	163	142	983	0
DLR00016264	9	18	YMR291W	UD20-36_5h_3x	SD/MSG -ARG -HIS -LYS +Canavanine +clonNAT +G418 +Thialysine	cSGA_v2_r1	11	11	4.83616781171	8579.52993189	38.3373142976	254	5.21402723667	635693.988536	6561.12470439	43	6.1602459281	631591.982023	3820.00793005	2632	1308	136	136	152	160	141	1117	0
DLR00016264	9	19	YNL071W	UD20-36_5h_3x	SD/MSG -ARG -HIS -LYS +Canavanine +clonNAT +G418 +Thialysine	cSGA_v2_r1	11	11	4.02483516995	5737.56980847	38.2417494118	254	4.27140768934	352841.989552	7774.10654711	43	5.20780248396	348322.987884	5312.25269272	2778	1304	136	136	137	148	134	1254	0
DLR00016264	9	20	YMR289W	UD20-36_5h_3x	SD/MSG -ARG -HIS -LYS +Canavanine +clonNAT +G418 +Thialysine	cSGA_v2_r1	11	11	4.64967477254	8151.87939305	36.5713335275	254	5.09270755054	599693.987394	6824.82612793	43	6.05155282021	594713.98204	3808.58529077	2904	1303	136	136	151	159	142	1215	0
DLR00016264	9	21	YNL070W	UD20-36_5h_3x	SD/MSG -ARG -HIS -LYS +Canavanine +clonNAT +G418 +Thialysine	cSGA_v2_r1	11	11	4.54111047963	6813.0685966	43.308765232	254	4.89742921255	495830.986452	7919.01684119	43	5.83972061529	487133.980687	4387.87306938	3040	1314	136	136	146	156	140	917	0
DLR00016264	9	22	YMR285C	UD20-36_5h_3x	SD/MSG -ARG -HIS -LYS +Canavanine +clonNAT +G418 +Thialysine	cSGA_v2_r1	11	11	4.86005434718	9278.05737918	80.1109481246	254	5.20589996876	726827.986309	8685.49743483	43	6.16450163978	722348.980619	5573.14817304	3175	1308	136	136	150	158	141	912	0
DLR00016264	9	23	YNL069C	UD20-36_5h_3x	SD/MSG -ARG -HIS -LYS +Canavanine +clonNAT +G418 +Thialysine	cSGA_v2_r1	11	11	4.0267107837	8166.67130174	98.0631456536	254	4.3140037937	542368.239805	9932.95655636	43	5.23427965194	563861.996292	9499.9788428	3315	1318	136	136	135	144	128	829	0
DLR00016264	9	24	YOR202W	UD20-36_5h_3x	SD/MSG -ARG -HIS -LYS +Canavanine +clonNAT +G418 +Thialysine	cSGA_v2_r1	11	11	4.58883757761	11292.8189678	134.746890665	254	5.05698515442	1072283.98492	13793.1692936	43	6.01383428975	1068552.98336	11783.727487	3446	1312	136	136	152	157	137	771	8
DLR00016264	10	1	YOR202W	UD20-36_5h_3x	SD/MSG -ARG -HIS -LYS +Canavanine +clonNAT +G418 +Thialysine	cSGA_v2_r1	11	11	4.2558444522	9722.04037712	110.177691579	254	4.70068140274	808929.988339	12581.1993438	43	5.66395034591	804379.987531	11272.5455301	314	1439	136	136	155	161	143	618	9
DLR00016264	10	2	YNL217W	UD20-36_5h_3x	SD/MSG -ARG -HIS -LYS +Canavanine +clonNAT +G418 +Thialysine	cSGA_v2_r1	11	11	4.68488307588	9705.17164973	96.3711965814	254	5.08352937909	793483.98505	8402.7265944	43	6.04398091572	789145.981489	6260.1476778	446	1441	136	136	158	163	143	875	0
DLR00016264	10	3	YNL329C	UD20-36_5h_3x	SD/MSG -ARG -HIS -LYS +Canavanine +clonNAT +G418 +Thialysine	cSGA_v2_r1	11	11	4.40872758023	6175.64538701	28.7680902308	254	4.74006158881	420871.987817	7070.70033966	43	5.67282196892	414533.982483	3213.85443784	593	1443	136	136	145	154	139	1320	0
DLR00016264	10	4	YNL215W	UD20-36_5h_3x	SD/MSG -ARG -HIS -LYS +Canavanine +clonNAT +G418 +Thialysine	cSGA_v2_r1	11	11	3.69663653106	5243.4188095	75.3710663228	254	3.87163452619	287136.998809	8619.632837	43	4.80830268845	272929.615909	2183.9058095	724	1442	136	136	133	144	133	1219	0
DLR00016264	10	5	YNL328C	UD20-36_5h_3x	SD/MSG -ARG -HIS -LYS +Canavanine +clonNAT +G418 +Thialysine	cSGA_v2_r1	11	11	4.75522655958	9860.89810839	67.7799420818	254	5.13026596614	767891.987302	8076.67762802	43	6.09119389658	762907.983191	3511.74774566	859	1449	136	136	161	167	148	954	0
DLR00016264	10	6	YNL214W	UD20-36_5h_3x	SD/MSG -ARG -HIS -LYS +Canavanine +clonNAT +G418 +Thialysine	cSGA_v2_r1	11	11	4.7205519151	8553.93470411	50.7655639512	254	4.99822425283	616808.986532	8717.17042292	43	5.95935612189	611915.981748	4374.3351962	994	1446	136	136	153	161	143	1126	0
DLR00016264	10	7	YNL327W	UD20-36_5h_3x	SD/MSG -ARG -HIS -LYS +Canavanine +clonNAT +G418 +Thialysine	cSGA_v2_r1	11	11	4.74847751399	9474.65034439	54.5519868235	254	5.18892388986	749401.988013	7172.06173645	43	6.14646027532	746103.98311	3106.56459727	1130	1444	136	136	161	167	147	1252	0
DLR00016264	10	8	YNL212W	UD20-36_5h_3x	SD/MSG -ARG -HIS -LYS +Canavanine +clonNAT +G418 +Thialysine	cSGA_v2_r1	11	11	4.60527072235	8755.67913824	42.570433103	254	4.97952858289	663996.986478	7281.10861194	43	5.93473880887	660958.982974	5026.61274322	1265	1444	136	136	156	163	142	1149	0
DLR00016264	10	9	YNL326C	UD20-36_5h_3x	SD/MSG -ARG -HIS -LYS +Canavanine +clonNAT +G418 +Thialysine	cSGA_v2_r1	11	11	4.51794619038	8542.09213109	45.5493989888	254	4.86074112629	634788.986551	7288.0974195	43	5.8190505512	635058.983852	4924.39825765	1402	1444	136	136	153	160	141	1486	0
DLR00016264	10	10	YNL211C	UD20-36_5h_3x	SD/MSG -ARG -HIS -LYS +Canavanine +clonNAT +G418 +Thialysine	cSGA_v2_r1	11	11	4.68971008661	9336.6814315	47.1477274239	254	5.12425494495	761008.986272	7201.38494048	43	6.07031389093	759181.982437	4580.9759184	1537	1446	136	136	161	166	144	1181	0
DLR00016264	10	11	YNL325C	UD20-36_5h_3x	SD/MSG -ARG -HIS -LYS +Canavanine +clonNAT +G418 +Thialysine	cSGA_v2_r1	11	11	3.86276072922	7119.22043584	62.195077403	254	4.22834631669	539789.995938	11537.8919664	43	5.18024056461	538134.997557	10720.293604	1671	1452	136	136	153	160	141	1452	0
DLR00016264	10	12	YNL208W	UD20-36_5h_3x	SD/MSG -ARG -HIS -LYS +Canavanine +clonNAT +G418 +Thialysine	cSGA_v2_r1	11	11	4.5245564368	8350.84232699	38.3067826209	254	4.89492646891	630072.986097	7679.81552227	43	5.84298053249	625699.983178	5064.46855701	1808	1444	136	136	154	160	140	1072	0
DLR00016264	10	13	YNL324W	UD20-36_5h_3x	SD/MSG -ARG -HIS -LYS +Canavanine +clonNAT +G418 +Thialysine	cSGA_v2_r1	11	11	4.79286884348	9594.34808415	43.4207714868	254	5.12003022321	766841.984053	8966.44719894	43	6.07098149644	763946.980434	7024.26400132	1946	1444	136	136	158	164	143	1132	0
DLR00016264	10	14	YNL206C	UD20-36_5h_3x	SD/MSG -ARG -HIS -LYS +Canavanine +clonNAT +G418 +Thialysine	cSGA_v2_r1	11	11	3.29057202912	3621.95006742	31.1595796665	254	3.75378220015	239488.99864	7299.3867872	43	4.5763843833	232260.997756	3947.96103056	2081	1449	136	136	139	149	133	1229	0
DLR00016264	10	15	YNL323W	UD20-36_5h_3x	SD/MSG -ARG -HIS -LYS +Canavanine +clonNAT +G418 +Thialysine	cSGA_v2_r1	11	11	4.69259759092	10165.1949436	53.9078145641	254	5.1472661452	772366.987004	6507.37321867	43	6.10877094943	771554.983132	3664.68423031	2223	1448	136	136	154	161	141	1130	0
DLR00016264	10	16	YNL205C	UD20-36_5h_3x	SD/MSG -ARG -HIS -LYS +Canavanine +clonNAT +G418 +Thialysine	cSGA_v2_r1	11	11	4.31838280648	6912.97234239	31.5948468352	254	4.85049831506	491848.221137	5725.16730718	43	5.77939625171	485558.789892	2066.60525342	2362	1452	136	136	149	157	138	969	0
DLR00016264	10	17	YNL322C	UD20-36_5h_3x	SD/MSG -ARG -HIS -LYS +Canavanine +clonNAT +G418 +Thialysine	cSGA_v2_r1	11	11	4.29143888689	7012.48894979	47.4908075452	254	4.76687884196	533798.987066	6676.51191829	43	5.72828827625	535787.983985	4188.35026617	2492	1446	136	136	154	161	143	2110	0
DLR00016264	10	18	YNL204C	UD20-36_5h_3x	SD/MSG -ARG -HIS -LYS +Canavanine +clonNAT +G418 +Thialysine	cSGA_v2_r1	11	11	4.75167773439	8574.18971239	44.3942182037	254	5.17931374289	648753.988259	5949.15883239	43	6.17799518148	635178.218557	2056.33419786	2630	1448	136	136	152	160	141	1089	0
DLR00016264	10	19	YNL321W	UD20-36_5h_3x	SD/MSG -ARG -HIS -LYS +Canavanine +clonNAT +G418 +Thialysine	cSGA_v2_r1	11	11	4.74964971749	8256.19280135	35.1580817103	254	5.1558203053	613953.988294	6428.99497174	43	6.11163960718	608029.982287	3455.00103153	2764	1442	136	136	151	159	140	1015	0
DLR00016264	10	20	YNL203C	UD20-36_5h_3x	SD/MSG -ARG -HIS -LYS +Canavanine +clonNAT +G418 +Thialysine	cSGA_v2_r1	11	11	4.84706408618	9012.2998388	58.8576881472	254	5.25340050759	685972.987924	7087.5904769	43	6.20839664991	680138.981599	4157.99018187	2902	1440	136	136	152	160	141	941	0
DLR00016264	10	21	YNL320W	UD20-36_5h_3x	SD/MSG -ARG -HIS -LYS +Canavanine +clonNAT +G418 +Thialysine	cSGA_v2_r1	11	11	4.48275285734	7864.49318028	47.4478751112	254	4.94269714878	579464.986624	8170.39169426	43	5.90633457525	576360.98189	4966.30723997	3037	1445	136	136	147	156	140	1263	0
DLR00016264	10	22	YNL202W	UD20-36_5h_3x	SD/MSG -ARG -HIS -LYS +Canavanine +clonNAT +G418 +Thialysine	cSGA_v2_r1	11	11	4.85521544843	8746.32385656	71.6326580043	254	5.23319879753	711484.986617	7936.04262489	43	6.18999074487	704000.980693	4984.11966525	3175	1443	136	136	151	158	141	852	0
DLR00016264	10	23	YNL319W	UD20-36_5h_3x	SD/MSG -ARG -HIS -LYS +Canavanine +clonNAT +G418 +Thialysine	cSGA_v2_r1	11	11	4.87335271523	10075.5774902	123.07760164	254	5.27830555119	879856.985204	9611.05461434	43	6.23518223669	874495.98044	6705.28846931	3309	1447	136	136	152	158	139	820	0
DLR00016264	10	24	YOR202W	UD20-36_5h_3x	SD/MSG -ARG -HIS -LYS +Canavanine +clonNAT +G418 +Thialysine	cSGA_v2_r1	11	11	4.43227356227	10328.4219748	120.270365043	254	4.89097942559	954147.986836	13766.2071975	43	5.84490748397	948733.985682	12101.0691342	3445	1446	136	136	150	155	135	695	0
DLR00016264	11	1	YOR202W	UD20-36_5h_3x	SD/MSG -ARG -HIS -LYS +Canavanine +clonNAT +G418 +Thialysine	cSGA_v2_r1	11	11	4.40617774246	10244.7304546	131.316817473	254	4.818457758	859092.986711	12705.4815331	43	5.78137165476	854498.985482	11011.2917063	321	1580	136	136	156	161	142	667	0
DLR00016264	11	2	YMR313C	UD20-36_5h_3x	SD/MSG -ARG -HIS -LYS +Canavanine +clonNAT +G418 +Thialysine	cSGA_v2_r1	11	11	4.30732069067	7913.81750841	58.9937872009	254	4.71073825145	638470.985698	10637.5506531	43	5.66797725854	632953.984106	8744.88797992	456	1584	136	136	155	161	143	1082	0
DLR00016264	11	3	YNL095C	UD20-36_5h_3x	SD/MSG -ARG -HIS -LYS +Canavanine +clonNAT +G418 +Thialysine	cSGA_v2_r1	11	11	4.2508965424	7476.19430006	50.9262732495	254	4.69430131973	589395.986428	8615.30554194	43	5.65116037378	584017.984391	6608.91131352	599	1585	136	136	155	162	145	1175	0
DLR00016264	11	4	YMR312W	UD20-36_5h_3x	SD/MSG -ARG -HIS -LYS +Canavanine +clonNAT +G418 +Thialysine	cSGA_v2_r1	11	11	2.88639923011	2739.30260991	20.2154073449	254	3.26700806638	157570.999477	7673.08287895	43	4.00603235525	134356.263921	2276.30543239	728	1585	136	136	130	141	131	891	0
DLR00016264	11	5	YNL094W	UD20-36_5h_3x	SD/MSG -ARG -HIS -LYS +Canavanine +clonNAT +G418 +Thialysine	cSGA_v2_r1	11	11	4.6322980643	8648.14405181	53.7371156319	254	5.03067523746	648422.98662	8132.22524698	43	5.9895145208	646034.98219	4231.11767021	866	1591	136	136	157	164	146	1327	0
DLR00016264	11	6	YMR311C	UD20-36_5h_3x	SD/MSG -ARG -HIS -LYS +Canavanine +clonNAT +G418 +Thialysine	cSGA_v2_r1	11	11	4.69029668188	8223.88673991	34.6328054186	254	5.08403721443	615094.98833	7572.05419958	43	6.03010543763	610873.982686	3281.99340429	996	1583	136	136	156	163	144	1261	0
DLR00016264	11	7	YNL093W	UD20-36_5h_3x	SD/MSG -ARG -HIS -LYS +Canavanine +clonNAT +G418 +Thialysine	cSGA_v2_r1	11	11	4.08378543751	6351.00295244	49.7447943512	254	4.51756362219	448367.986555	8353.56448063	43	5.4522649702	442124.984751	6324.40690259	1139	1578	136	136	148	156	139	1115	0
DLR00016264	11	8	YMR310C	UD20-36_5h_3x	SD/MSG -ARG -HIS -LYS +Canavanine +clonNAT +G418 +Thialysine	cSGA_v2_r1	11	11	4.62114257862	8227.99885541	32.955231762	254	5.02596117295	620822.987907	6118.51446723	43	5.97156429763	615617.983719	3210.91045787	1265	1583	136	136	154	161	141	1048	0
DLR00016264	11	9	YNL092W	UD20-36_5h_3x	SD/MSG -ARG -HIS -LYS +Canavanine +clonNAT +G418 +Thialysine	cSGA_v2_r1	11	11	4.64824057013	9902.26194465	66.4639131359	254	5.11547270095	807290.42614	6467.58129516	43	6.07698087597	804443.444598	4114.55971161	1403	1579	136	136	161	167	144	1107	0
DLR00016264	11	10	YMR307W	UD20-36_5h_3x	SD/MSG -ARG -HIS -LYS +Canavanine +clonNAT +G418 +Thialysine	cSGA_v2_r1	11	11	2.74896320537	2727.08958292	22.7374916219	254	3.34332525201	206909.999377	7304.16231474	43	3.93225346508	195885.998397	4890.41684137	1538	1584	136	136	147	155	139	1148	0
DLR00016264	11	11	YNL091W	UD20-36_5h_3x	SD/MSG -ARG -HIS -LYS +Canavanine +clonNAT +G418 +Thialysine	cSGA_v2_r1	11	11	0	11	13.9909799262	254	12	28567.1255538	4389.84446789	43	0	43	70.5946347771	1681	1587	136	136	-1	-1	-1	0	0
DLR00016264	11	12	YMR306W	UD20-36_5h_3x	SD/MSG -ARG -HIS -LYS +Canavanine +clonNAT +G418 +Thialysine	cSGA_v2_r1	11	11	4.68342019212	9999.4895459	47.6522893952	254	5.08897217603	809567.985101	8497.68173309	43	6.05247621734	808522.981779	6355.23680712	1811	1582	136	136	158	163	141	1193	0
DLR00016264	11	13	YNL090W	UD20-36_5h_3x	SD/MSG -ARG -HIS -LYS +Canavanine +clonNAT +G418 +Thialysine	cSGA_v2_r1	11	11	4.85705780181	9636.59454725	42.3612444448	254	5.30517491289	768642.988104	6822.78774526	43	6.25607633483	765619.982793	3334.83526918	1959	1584	136	136	157	162	140	1017	0
DLR00016264	11	14	YMR306C-A	UD20-36_5h_3x	SD/MSG -ARG -HIS -LYS +Canavanine +clonNAT +G418 +Thialysine	cSGA_v2_r1	11	11	4.89899638383	8621.1464166	50.0799969405	254	5.3127926747	699652.989884	6206.50423227	43	6.24380035818	694781.983468	2510.21593152	2089	1584	136	136	157	163	141	933	0
DLR00016264	11	15	YNL089C	UD20-36_5h_3x	SD/MSG -ARG -HIS -LYS +Canavanine +clonNAT +G418 +Thialysine	cSGA_v2_r1	11	11	3.89672395564	5323.13803078	36.25074285	254	4.44505859762	369647.181643	6385.15940421	43	5.31687256907	375892.987233	4127.06309958	2232	1583	136	136	145	154	137	1278	0
DLR00016264	11	16	YMR305C	UD20-36_5h_3x	SD/MSG -ARG -HIS -LYS +Canavanine +clonNAT +G418 +Thialysine	cSGA_v2_r1	11	11	4.82552828894	9040.99742799	38.3546894388	254	5.31765535322	710590.98892	5917.87899395	43	6.26250484805	708570.98305	2926.05660553	2356	1584	136	136	154	161	141	1194	0
DLR00016264	11	17	YNL087W	UD20-36_5h_3x	SD/MSG -ARG -HIS -LYS +Canavanine +clonNAT +G418 +Thialysine	cSGA_v2_r1	11	11	4.77524709754	8633.05370281	49.4446535748	254	5.15401059684	631214.988287	6012.65635992	43	6.14897785321	619028.682555	2285.93305555	2503	1582	136	136	149	157	138	1187	9
DLR00016264	11	18	YMR304W	UD20-36_5h_3x	SD/MSG -ARG -HIS -LYS +Canavanine +clonNAT +G418 +Thialysine	cSGA_v2_r1	11	11	4.72087733477	7782.90943409	32.202704656	254	5.01201256853	535905.988448	6042.26397368	43	5.96238880371	533909.982822	3135.64098222	2629	1587	136	136	144	153	136	1360	0
DLR00016264	11	19	YNL085W	UD20-36_5h_3x	SD/MSG -ARG -HIS -LYS +Canavanine +clonNAT +G418 +Thialysine	cSGA_v2_r1	11	11	4.29940086116	7058.58735314	33.6303544654	254	4.68066517025	483498.98727	7026.05213046	43	5.63239327845	480841.983868	4466.65412097	2778	1580	136	136	144	153	136	1446	0
DLR00016264	11	20	YMR304C-A	UD20-36_5h_3x	SD/MSG -ARG -HIS -LYS +Canavanine +clonNAT +G418 +Thialysine	cSGA_v2_r1	11	11	4.88276092242	9261.39278813	49.1596891575	254	5.31054422776	707923.988975	6186.2096989	43	6.26873101388	705532.982903	3046.18090524	2906	1585	136	136	152	160	142	1194	0
DLR00016264	11	21	YNL083W	UD20-36_5h_3x	SD/MSG -ARG -HIS -LYS +Canavanine +clonNAT +G418 +Thialysine	cSGA_v2_r1	11	11	4.04074375297	6122.41001891	42.5246172763	254	4.44021665332	422896.987359	8669.83597321	43	5.38217457325	418354.985651	6059.02508816	3044	1584	136	136	140	150	136	1351	0
DLR00016264	11	22	YMR303C	UD20-36_5h_3x	SD/MSG -ARG -HIS -LYS +Canavanine +clonNAT +G418 +Thialysine	cSGA_v2_r1	11	11	4.62844563498	7911.18218971	64.2301913814	254	5.08141720073	643847.986106	8267.78500398	43	6.0897231114	621471.134823	3479.77711459	3176	1585	136	136	149	157	140	1042	0
DLR00016264	11	23	YNL082W	UD20-36_5h_3x	SD/MSG -ARG -HIS -LYS +Canavanine +clonNAT +G418 +Thialysine	cSGA_v2_r1	11	11	3.24829994946	4477.27284093	68.6888603333	254	3.7428851412	331935.999029	11490.7398334	43	4.68002565106	293930.91545	6519.5561023	3313	1584	136	136	132	141	128	798	0
DLR00016264	11	24	YOR202W	UD20-36_5h_3x	SD/MSG -ARG -HIS -LYS +Canavanine +clonNAT +G418 +Thialysine	cSGA_v2_r1	11	11	4.58624315699	10981.5737717	151.298061708	254	5.03487549219	1033446.98501	13852.6632816	43	5.9888227881	1028863.98331	11821.8471257	3448	1585	136	136	151	155	135	651	0
DLR00016264	12	1	YOR202W	UD20-36_5h_3x	SD/MSG -ARG -HIS -LYS +Canavanine +clonNAT +G418 +Thialysine	cSGA_v2_r1	11	11	4.46935470271	10541.8026763	130.055577041	254	4.9092768734	898812.986228	12072.101225	43	5.86796147161	894220.984404	10141.7296371	317	1712	136	136	157	162	142	596	0
DLR00016264	12	2	YNL233W	UD20-36_5h_3x	SD/MSG -ARG -HIS -LYS +Canavanine +clonNAT +G418 +Thialysine	cSGA_v2_r1	11	11	4.32289642348	7837.19715403	68.2567524824	254	4.80376255024	637378.985652	9403.45817672	43	5.75782729965	632412.982901	6893.47430841	449	1711	136	136	154	160	141	1180	0
DLR00016264	12	3	YNR004W	UD20-36_5h_3x	SD/MSG -ARG -HIS -LYS +Canavanine +clonNAT +G418 +Thialysine	cSGA_v2_r1	11	11	4.13718376472	7229.39579229	64.659350827	254	4.47487530304	505801.987957	9643.03698842	43	5.43148337902	500550.986783	7591.57504851	584	1717	136	136	145	153	137	1153	0
DLR00016264	12	4	YNL231C	UD20-36_5h_3x	SD/MSG -ARG -HIS -LYS +Canavanine +clonNAT +G418 +Thialysine	cSGA_v2_r1	11	11	4.66357673438	8247.71178049	57.3786547213	254	5.11476212112	659593.986978	7029.91372162	43	6.06709783927	653070.98182	3784.80499993	720	1716	136	136	159	165	147	1131	0
DLR00016264	12	5	YNR002C	UD20-36_5h_3x	SD/MSG -ARG -HIS -LYS +Canavanine +clonNAT +G418 +Thialysine	cSGA_v2_r1	11	11	4.24289272016	6784.49158238	35.7824245938	254	4.62902202479	478531.986369	7888.87447745	43	5.58213888675	473928.983602	5200.69145338	856	1715	136	136	150	158	142	1351	0
DLR00016264	12	6	YNL230C	UD20-36_5h_3x	SD/MSG -ARG -HIS -LYS +Canavanine +clonNAT +G418 +Thialysine	cSGA_v2_r1	11	11	4.73251058251	8270.81918096	46.5812542284	254	5.13245062779	625226.987782	6923.12384179	43	6.09176441266	620228.982162	3643.33418391	990	1715	136	136	156	163	144	1106	0
DLR00016264	12	7	YNR001C	UD20-36_5h_3x	SD/MSG -ARG -HIS -LYS +Canavanine +clonNAT +G418 +Thialysine	cSGA_v2_r1	11	11	4.70021583839	8927.58314923	36.9106764962	254	5.14248245439	663847.989097	6146.99431768	43	6.09759422464	662399.98383	2368.20579468	1129	1714	136	136	155	162	142	1363	0
DLR00016264	12	8	YNL229C	UD20-36_5h_3x	SD/MSG -ARG -HIS -LYS +Canavanine +clonNAT +G418 +Thialysine	cSGA_v2_r1	11	11	4.46266468385	7395.09983238	38.6675401439	254	4.94120003708	592786.98632	6541.98797418	43	5.88909368605	587857.982401	4472.34765607	1262	1707	136	136	158	164	144	1161	0
DLR00016264	12	9	YNL001W	UD20-36_5h_3x	SD/MSG -ARG -HIS -LYS +Canavanine +clonNAT +G418 +Thialysine	cSGA_v2_r1	11	11	3.71007126223	6036.74372196	56.5044088025	254	4.10268592768	455299.99786	9229.16552093	43	5.05009295554	452991.999847	7987.72055499	1405	1715	136	136	151	158	140	1745	0
DLR00016264	12	10	YNL228W	UD20-36_5h_3x	SD/MSG -ARG -HIS -LYS +Canavanine +clonNAT +G418 +Thialysine	cSGA_v2_r1	11	11	0	11	21.0912633731	254	12	28885.4114545	4098.5049728	43	0	43	108.820281687	1544	1729	136	136	-1	-1	-1	20	0
DLR00016264	12	11	YNL338W	UD20-36_5h_3x	SD/MSG -ARG -HIS -LYS +Canavanine +clonNAT +G418 +Thialysine	cSGA_v2_r1	11	11	4.67024307429	10038.2652809	69.7687011882	254	5.12660634671	859511.985493	8233.0091688	43	6.08090973231	857152.982321	6105.40460482	1671	1717	136	136	162	167	144	1092	4
DLR00016264	12	12	YNL227C	UD20-36_5h_3x	SD/MSG -ARG -HIS -LYS +Canavanine +clonNAT +G418 +Thialysine	cSGA_v2_r1	11	11	3.56000903282	5316.00094082	33.6778296226	254	3.96153292673	328603.997359	7470.04357805	43	4.88512047761	312512.794905	3322.6105035	1809	1720	136	136	135	145	129	1381	0
DLR00016264	12	13	YNL336W	UD20-36_5h_3x	SD/MSG -ARG -HIS -LYS +Canavanine +clonNAT +G418 +Thialysine	cSGA_v2_r1	11	11	4.92421415385	9800.7584629	46.8935737706	254	5.34740453491	796470.988711	6520.91699159	43	6.33005701863	784553.622624	2150.19352258	1948	1722	136	136	156	162	140	1033	0
DLR00016264	12	14	YNL226W	UD20-36_5h_3x	SD/MSG -ARG -HIS -LYS +Canavanine +clonNAT +G418 +Thialysine	cSGA_v2_r1	11	11	0	11	10.1053235848	254	12	28967.32875	4144.43513385	43	0	43	86.1413875747	2092	1726	136	136	-1	-1	-1	0	0
DLR00016264	12	15	YNL335W	UD20-36_5h_3x	SD/MSG -ARG -HIS -LYS +Canavanine +clonNAT +G418 +Thialysine	cSGA_v2_r1	11	11	4.70864916441	8817.21597578	38.2541157289	254	5.15913636806	687682.987494	6349.42406279	43	6.11045009808	686478.982646	3470.61667112	2219	1717	136	136	152	159	139	1245	0
DLR00016264	12	16	YNL224C	UD20-36_5h_3x	SD/MSG -ARG -HIS -LYS +Canavanine +clonNAT +G418 +Thialysine	cSGA_v2_r1	11	11	4.3352665985	6662.1867591	26.914067914	254	4.77384459407	446882.988324	6133.74657798	43	5.73712181039	436243.984046	1665.41194624	2354	1716	136	136	140	149	132	1112	0
DLR00016264	12	17	YNL334C	UD20-36_5h_3x	SD/MSG -ARG -HIS -LYS +Canavanine +clonNAT +G418 +Thialysine	cSGA_v2_r1	11	11	4.97124275531	9510.3191054	42.3193167216	254	5.39790410595	745174.990086	5653.55252528	43	6.38416926054	734949.811066	1529.42587058	2489	1717	136	136	153	159	140	1081	0
DLR00016264	12	18	YNL223W	UD20-36_5h_3x	SD/MSG -ARG -HIS -LYS +Canavanine +clonNAT +G418 +Thialysine	cSGA_v2_r1	11	11	4.37647149479	6758.32331605	30.9833353889	254	4.86617768188	503627.988219	6152.95689493	43	5.81096126718	498159.983799	3042.47571503	2633	1720	136	136	147	156	138	1239	0
DLR00016264	12	19	YNL333W	UD20-36_5h_3x	SD/MSG -ARG -HIS -LYS +Canavanine +clonNAT +G418 +Thialysine	cSGA_v2_r1	11	11	4.70120799242	8183.49620394	61.9207408958	254	5.14368885983	652792.987022	6586.89813054	43	6.09573265543	647710.981915	3949.98962495	2769	1714	136	136	153	160	141	1154	0
DLR00016264	12	20	YNL219C	UD20-36_5h_3x	SD/MSG -ARG -HIS -LYS +Canavanine +clonNAT +G418 +Thialysine	cSGA_v2_r1	11	11	3.78082532606	5199.24030457	41.0109404061	254	4.24605463219	343414.77017	7515.27479891	43	5.11965915965	351259.99019	5722.83307426	2905	1719	136	136	139	149	135	999	0
DLR00016264	12	21	YNL332W	UD20-36_5h_3x	SD/MSG -ARG -HIS -LYS +Canavanine +clonNAT +G418 +Thialysine	cSGA_v2_r1	11	11	4.68692511244	8502.15161413	55.7087148162	254	5.11980998148	661088.986675	7242.97968628	43	6.08496413633	657314.981441	4122.84212166	3039	1714	136	136	149	157	140	1280	0
DLR00016264	12	22	YNL218W	UD20-36_5h_3x	SD/MSG -ARG -HIS -LYS +Canavanine +clonNAT +G418 +Thialysine	cSGA_v2_r1	11	11	4.51585985305	7227.58050405	54.0862957045	254	4.94188149268	574291.985884	8693.41671302	43	5.88730865862	566018.981064	5379.8341322	3176	1719	136	136	146	153	137	966	0
DLR00016264	12	23	YNL330C	UD20-36_5h_3x	SD/MSG -ARG -HIS -LYS +Canavanine +clonNAT +G418 +Thialysine	cSGA_v2_r1	11	11	4.80163438644	9559.05002095	87.5061225348	254	5.18835544215	822147.985713	10708.7623039	43	6.14169718053	815746.980742	6709.09851382	3312	1715	136	136	148	154	136	779	0
DLR00016264	12	24	YOR202W	UD20-36_5h_3x	SD/MSG -ARG -HIS -LYS +Canavanine +clonNAT +G418 +Thialysine	cSGA_v2_r1	11	11	4.5122966907	10474.16513	148.781343148	254	4.99596084806	989011.984928	14314.8381478	43	5.94402783693	983423.983537	12349.5378167	3445	1715	136	136	150	154	134	595	0
DLR00016264	13	1	YOR202W	UD20-36_5h_3x	SD/MSG -ARG -HIS -LYS +Canavanine +clonNAT +G418 +Thialysine	cSGA_v2_r1	11	11	4.21923668691	9325.79200104	144.797442623	254	4.61777160947	813570.990542	14916.512135	43	5.58140760601	807244.989956	13229.8953443	324	1850	136	136	155	160	141	721	0
DLR00016264	13	2	YNL339C	UD20-36_5h_3x	SD/MSG -ARG -HIS -LYS +Canavanine +clonNAT +G418 +Thialysine	cSGA_v2_r1	11	11	4.48186022098	8148.99879016	74.7180202644	254	5.00483803108	672589.319455	8196.76399345	43	5.90299994593	685247.981626	6440.28249923	456	1858	136	136	157	161	142	1009	0
DLR00016264	13	3	YNL115C	UD20-36_5h_3x	SD/MSG -ARG -HIS -LYS +Canavanine +clonNAT +G418 +Thialysine	cSGA_v2_r1	11	11	4.57801892572	8131.79789239	64.9642286029	254	4.98996401445	623173.986066	8031.4255525	43	5.94469270368	617134.981682	5076.52044486	598	1852	136	136	153	159	140	944	0
DLR00016264	13	4	YMR326C	UD20-36_5h_3x	SD/MSG -ARG -HIS -LYS +Canavanine +clonNAT +G418 +Thialysine	cSGA_v2_r1	11	11	4.1848245067	6676.47163682	47.1736939767	254	4.6647763571	477729.987026	7779.66807575	43	5.60723167342	472059.983723	4541.93228123	724	1854	136	136	149	156	140	1285	0
DLR00016264	13	5	YNL108C	UD20-36_5h_3x	SD/MSG -ARG -HIS -LYS +Canavanine +clonNAT +G418 +Thialysine	cSGA_v2_r1	11	11	4.43461016528	7576.18283498	39.7523950232	254	4.83644943523	542660.98658	7203.22052075	43	5.79209881035	538424.982667	4389.84883746	871	1854	136	136	151	159	142	1195	0
DLR00016264	13	6	YMR322C	UD20-36_5h_3x	SD/MSG -ARG -HIS -LYS +Canavanine +clonNAT +G418 +Thialysine	cSGA_v2_r1	11	11	4.74111773352	8204.63337085	41.1723019539	254	5.18400528179	622248.989426	6134.29695662	43	6.12660338302	618823.983208	2478.09306098	996	1853	136	136	156	163	144	1269	0
DLR00016264	13	7	YNL107W	UD20-36_5h_3x	SD/MSG -ARG -HIS -LYS +Canavanine +clonNAT +G418 +Thialysine	cSGA_v2_r1	11	11	4.56455330865	8384.13716123	42.1857077976	254	4.98844322854	610906.988085	6060.42150496	43	5.94700305194	610065.983774	3045.80765804	1140	1856	136	136	153	159	140	1480	0
DLR00016264	13	8	YMR320W	UD20-36_5h_3x	SD/MSG -ARG -HIS -LYS +Canavanine +clonNAT +G418 +Thialysine	cSGA_v2_r1	11	11	4.66594772345	9283.1526582	43.7427922333	254	5.06733352377	718540.986683	6827.15455642	43	6.02782488518	717253.982989	4346.3093539	1266	1854	136	136	157	163	142	1384	10
DLR00016264	13	9	YNL106C	UD20-36_5h_3x	SD/MSG -ARG -HIS -LYS +Canavanine +clonNAT +G418 +Thialysine	cSGA_v2_r1	11	11	3.23643028053	4078.33861373	41.3506498557	254	3.58140477535	241081.999543	7943.62255811	43	4.44318266336	227813.816656	2963.21186944	1414	1851	136	136	133	144	130	1650	5
DLR00016264	13	10	YMR319C	UD20-36_5h_3x	SD/MSG -ARG -HIS -LYS +Canavanine +clonNAT +G418 +Thialysine	cSGA_v2_r1	11	11	4.71597361001	9068.51018235	70.6421328475	254	5.16832815136	783308.98746	7893.12418142	43	6.11577064441	779731.982669	4086.76283871	1535	1850	136	136	161	167	145	1114	0
DLR00016264	13	11	YNL105W	UD20-36_5h_3x	SD/MSG -ARG -HIS -LYS +Canavanine +clonNAT +G418 +Thialysine	cSGA_v2_r1	11	11	4.37877789792	8559.15716523	47.3145490614	254	4.840456858	665421.98562	8390.7014139	43	5.84918140872	645696.035375	4128.56748474	1680	1857	136	136	153	159	138	1414	0
DLR00016264	13	12	YMR318C	UD20-36_5h_3x	SD/MSG -ARG -HIS -LYS +Canavanine +clonNAT +G418 +Thialysine	cSGA_v2_r1	11	11	4.84002055683	9550.03599243	37.7467488575	254	5.27173860675	771043.98589	7133.55756398	43	6.22704397444	769230.981268	4725.62145593	1809	1857	136	136	155	161	139	1215	0
DLR00016264	13	13	YNL104C	UD20-36_5h_3x	SD/MSG -ARG -HIS -LYS +Canavanine +clonNAT +G418 +Thialysine	cSGA_v2_r1	11	11	4.74019329688	9193.28978047	44.7751816255	254	5.18784319123	723536.986706	7322.74370299	43	6.18959625781	707477.285355	2845.61588534	1958	1856	136	136	152	158	136	1039	0
DLR00016264	13	14	YMR317W	UD20-36_5h_3x	SD/MSG -ARG -HIS -LYS +Canavanine +clonNAT +G418 +Thialysine	cSGA_v2_r1	11	11	4.90915735369	9571.84446277	48.2635731556	254	5.3268527586	781547.987613	7028.218249	43	6.32351016975	766122.097192	2628.26571843	2085	1854	136	136	154	160	139	961	2
DLR00016264	13	15	YNL101W	UD20-36_5h_3x	SD/MSG -ARG -HIS -LYS +Canavanine +clonNAT +G418 +Thialysine	cSGA_v2_r1	11	11	4.70405917381	8168.96368396	58.1501983806	254	5.13910330442	641617.987862	6607.24166117	43	6.08345251908	639369.982448	3241.82275244	2230	1855	136	136	151	158	137	1302	0
DLR00016264	13	16	YMR316W	UD20-36_5h_3x	SD/MSG -ARG -HIS -LYS +Canavanine +clonNAT +G418 +Thialysine	cSGA_v2_r1	11	11	4.95520753975	9316.16511671	49.6151976574	254	5.38172532032	744169.989454	5905.7148806	43	6.32953879185	741809.983135	2997.70506649	2364	1862	136	136	152	159	138	1116	0
DLR00016264	13	17	YNL100W	UD20-36_5h_3x	SD/MSG -ARG -HIS -LYS +Canavanine +clonNAT +G418 +Thialysine	cSGA_v2_r1	11	11	4.93206462672	9076.24990399	52.6924951665	254	5.29218416086	699486.988958	5879.14932499	43	6.24493783069	696444.983183	3034.68921826	2501	1856	136	136	150	157	137	1120	0
DLR00016264	13	18	YMR316C-B	UD20-36_5h_3x	SD/MSG -ARG -HIS -LYS +Canavanine +clonNAT +G418 +Thialysine	cSGA_v2_r1	11	11	4.74733655566	8820.79205316	68.2554469578	254	5.19613385691	700291.987893	5828.15947238	43	6.1517536616	698068.982684	3185.06691295	2630	1857	136	136	152	159	140	1265	2
DLR00016264	13	19	YNL099C	UD20-36_5h_3x	SD/MSG -ARG -HIS -LYS +Canavanine +clonNAT +G418 +Thialysine	cSGA_v2_r1	11	11	4.52411821982	8481.82114066	43.0126212938	254	4.93184541517	633571.986352	6995.66070587	43	5.89182853944	629770.98266	4746.80864597	2774	1858	136	136	148	155	137	1088	0
DLR00016264	13	20	YMR316C-A	UD20-36_5h_3x	SD/MSG -ARG -HIS -LYS +Canavanine +clonNAT +G418 +Thialysine	cSGA_v2_r1	11	11	4.65692602257	8511.35839531	46.1644274019	254	5.10919784656	665761.987342	6898.65971539	43	6.11077903183	650865.178562	2430.01578136	2904	1860	136	136	151	158	140	1295	0
DLR00016264	13	21	YNL098C	UD20-36_5h_3x	SD/MSG -ARG -HIS -LYS +Canavanine +clonNAT +G418 +Thialysine	cSGA_v2_r1	11	11	4.66395495987	8155.76891741	74.0430062635	254	5.06280057891	624298.988369	7246.33806198	43	6.02745642817	620761.983106	2979.59775833	3048	1849	136	136	147	154	138	1384	0
DLR00016264	13	22	YMR315W	UD20-36_5h_3x	SD/MSG -ARG -HIS -LYS +Canavanine +clonNAT +G418 +Thialysine	cSGA_v2_r1	11	11	5.82805280498	9675.36130187	110.838920354	254	5.40541978161	806459.988145	8621.25453643	43	6.35355913213	800865.981225	4640.01016433	3173	1854	136	136	149	155	138	853	0
DLR00016264	13	23	YNL097C	UD20-36_5h_3x	SD/MSG -ARG -HIS -LYS +Canavanine +clonNAT +G418 +Thialysine	cSGA_v2_r1	11	11	4.58630903634	9663.94791454	145.90332466	254	4.92364772109	806153.984485	14001.7006104	43	5.88473509504	798228.981685	11160.826384	3313	1860	136	136	143	149	131	395	0
DLR00016264	13	24	YOR202W	UD20-36_5h_3x	SD/MSG -ARG -HIS -LYS +Canavanine +clonNAT +G418 +Thialysine	cSGA_v2_r1	11	11	4.5885187398	11513.5604053	170.510345635	254	5.03862293206	1073440.98497	14737.5786641	43	5.9961857294	1069026.98336	12454.6221844	3447	1855	136	136	149	153	133	480	0
DLR00016264	14	1	YOR202W	UD20-36_5h_3x	SD/MSG -ARG -HIS -LYS +Canavanine +clonNAT +G418 +Thialysine	cSGA_v2_r1	11	11	4.43191545062	10349.8372505	147.733927405	254	4.85710287248	925490.987059	13846.5060476	43	5.81452082494	920020.985553	11717.5407843	317	1987	136	136	158	162	141	549	0
DLR00016264	14	2	YNL253W	UD20-36_5h_3x	SD/MSG -ARG -HIS -LYS +Canavanine +clonNAT +G418 +Thialysine	cSGA_v2_r1	11	11	4.24247259693	7623.84511723	83.8041507221	254	4.75471174467	663372.985638	10755.1542038	43	5.71084382882	657359.98374	8338.68141068	452	1985	136	136	157	162	142	1255	0
DLR00016264	14	3	YNR018W	UD20-36_5h_3x	SD/MSG -ARG -HIS -LYS +Canavanine +clonNAT +G418 +Thialysine	cSGA_v2_r1	11	11	4.68600202025	8142.65382415	39.8574550545	254	5.20184264268	596766.992005	6888.38076761	43	6.15422496588	593772.985132	1390.44541089	586	1985	136	136	149	155	140	1231	0
DLR00016264	14	4	YNL249C	UD20-36_5h_3x	SD/MSG -ARG -HIS -LYS +Canavanine +clonNAT +G418 +Thialysine	cSGA_v2_r1	11	11	4.99092787775	7996.59256901	60.1225799638	254	5.32383818898	650727.990303	6561.63096246	43	6.31329612329	634796.407243	1937.14336557	720	1989	136	136	159	164	145	960	0
DLR00016264	14	5	YNR015W	UD20-36_5h_3x	SD/MSG -ARG -HIS -LYS +Canavanine +clonNAT +G418 +Thialysine	cSGA_v2_r1	11	11	4.54979196445	8351.46232098	41.8185063561	254	5.00407457879	602435.109693	6549.77923686	43	5.96819838098	600729.545918	2831.01060204	861	1988	136	136	152	159	142	1536	0
DLR00016264	14	6	YNL246W	UD20-36_5h_3x	SD/MSG -ARG -HIS -LYS +Canavanine +clonNAT +G418 +Thialysine	cSGA_v2_r1	11	11	4.42828057529	7457.00667012	40.3771443386	254	4.81853328352	536004.987197	6719.91645734	43	5.81613024181	523212.652406	2238.63909359	995	1982	136	136	151	158	140	1572	0
DLR00016264	14	7	YNR014W	UD20-36_5h_3x	SD/MSG -ARG -HIS -LYS +Canavanine +clonNAT +G418 +Thialysine	cSGA_v2_r1	11	11	4.35992713641	7138.86841323	40.9153932033	254	4.82312173697	535608.986878	7059.56411773	43	5.77671394102	532189.983128	4258.07959059	1131	1994	136	136	152	159	141	1540	0
DLR00016264	14	8	YNL242W	UD20-36_5h_3x	SD/MSG -ARG -HIS -LYS +Canavanine +clonNAT +G418 +Thialysine	cSGA_v2_r1	11	11	4.20669952351	6559.701468	35.1789863328	254	4.61892309071	477048.98781	7078.65262979	43	5.55703910615	471818.985063	4484.97490086	1266	1988	136	136	149	157	139	1176	0
DLR00016264	14	9	YNR013C	UD20-36_5h_3x	SD/MSG -ARG -HIS -LYS +Canavanine +clonNAT +G418 +Thialysine	cSGA_v2_r1	11	11	4.62863957066	9664.41796458	47.7414397695	254	5.01482299967	764108.986425	7809.67667898	43	6.01389623207	748045.65966	3712.8952602	1403	1989	136	136	155	161	141	1341	0
DLR00016264	14	10	YNL241C	UD20-36_5h_3x	SD/MSG -ARG -HIS -LYS +Canavanine +clonNAT +G418 +Thialysine	cSGA_v2_r1	11	11	1.94962249659	1041.83310943	51.9929091921	254	3.03419850114	69574.9998792	6951.55323343	43	2.79210875408	48437.9105031	751.485711986	1536	1990	136	136	120	134	122	356	6
DLR00016264	14	11	YNR012W	UD20-36_5h_3x	SD/MSG -ARG -HIS -LYS +Canavanine +clonNAT +G418 +Thialysine	cSGA_v2_r1	11	11	4.58692747927	8832.47407817	58.0676654743	254	5.02154536444	698342.986232	7986.51058316	43	5.9851695078	697757.982253	4879.61526371	1673	1992	136	136	153	160	139	1462	0
DLR00016264	14	12	YNL239W	UD20-36_5h_3x	SD/MSG -ARG -HIS -LYS +Canavanine +clonNAT +G418 +Thialysine	cSGA_v2_r1	11	11	4.61283029887	8471.72101514	43.3487346438	254	5.08933250669	679323.986666	7484.76819638	43	6.04784391086	677570.981699	4209.68959324	1812	1992	136	136	153	159	139	1372	0
DLR00016264	14	13	YNR010W	UD20-36_5h_3x	SD/MSG -ARG -HIS -LYS +Canavanine +clonNAT +G418 +Thialysine	cSGA_v2_r1	11	11	0	11	10.5831633851	254	12	28577.5080581	4364.5197634	43	0	43	57.8529283182	1951	2002	136	136	105	116	112	10	0
DLR00016264	14	14	YNL238W	UD20-36_5h_3x	SD/MSG -ARG -HIS -LYS +Canavanine +clonNAT +G418 +Thialysine	cSGA_v2_r1	11	11	4.35265092801	6544.73451112	28.7819321138	254	4.94978759003	530189.989024	6330.44496983	43	5.8746618281	525168.984126	2540.08312925	2078	1990	136	136	151	158	138	1205	0
DLR00016264	14	15	YNR009W	UD20-36_5h_3x	SD/MSG -ARG -HIS -LYS +Canavanine +clonNAT +G418 +Thialysine	cSGA_v2_r1	11	11	4.61972482426	8423.12067123	51.3013661612	254	5.1106094422	696306.986949	6935.8076939	43	6.06618707738	692111.982567	3961.05621122	2223	1992	136	136	152	158	138	1201	0
DLR00016264	14	16	YNL237W	UD20-36_5h_3x	SD/MSG -ARG -HIS -LYS +Canavanine +clonNAT +G418 +Thialysine	cSGA_v2_r1	11	11	0	11	20.8787581696	254	12	29643.9858424	4155.87374743	43	0	43	171.825475117	2360	2001	136	136	-1	-1	-1	0	0
DLR00016264	14	17	YNR008W	UD20-36_5h_3x	SD/MSG -ARG -HIS -LYS +Canavanine +clonNAT +G418 +Thialysine	cSGA_v2_r1	11	11	4.86480350941	10422.8419997	61.4317131172	254	5.3061633739	857629.987255	6258.21714026	43	6.30593613968	846283.64576	2289.25989882	2492	1987	136	136	153	160	140	1250	0
DLR00016264	14	18	YNL236W	UD20-36_5h_3x	SD/MSG -ARG -HIS -LYS +Canavanine +clonNAT +G418 +Thialysine	cSGA_v2_r1	11	11	0	11	17.0335801264	254	12	30113.8499068	4033.71181662	43	4.98321757883	920.7	245.861222301	2636	1998	136	136	-1	-1	-1	0	0
DLR00016264	14	19	YNR007C	UD20-36_5h_3x	SD/MSG -ARG -HIS -LYS +Canavanine +clonNAT +G418 +Thialysine	cSGA_v2_r1	11	11	4.68320125094	8682.33061176	46.7574720389	254	5.16983144912	703380.988428	6043.53395804	43	6.12303347676	699658.983671	2752.04868302	2770	1991	136	136	152	159	140	1244	0
DLR00016264	14	20	YNL235C	UD20-36_5h_3x	SD/MSG -ARG -HIS -LYS +Canavanine +clonNAT +G418 +Thialysine	cSGA_v2_r1	11	11	4.22420750077	6463.03166173	30.8346706664	254	4.69173106465	491153.988031	6737.95733225	43	5.67084245462	474948.320891	2292.19324502	2901	1994	136	136	146	154	137	1234	0
DLR00016264	14	21	YNR006W	UD20-36_5h_3x	SD/MSG -ARG -HIS -LYS +Canavanine +clonNAT +G418 +Thialysine	cSGA_v2_r1	11	11	2.49669985463	1081.46385256	14.0488410501	254	3.34363447364	93714.9970392	7645.47013596	43	3.73562619698	65492.4745287	862.382546241	3044	1998	136	136	131	142	131	472	0
DLR00016264	14	22	YNL234W	UD20-36_5h_3x	SD/MSG -ARG -HIS -LYS +Canavanine +clonNAT +G418 +Thialysine	cSGA_v2_r1	11	11	4.65348827076	8378.96530398	91.5639614191	254	5.0697808099	702173.985765	9303.5410716	43	6.02113013016	693994.981321	5463.24317738	3172	1990	136	136	148	154	137	980	0
DLR00016264	14	23	YNR005C	UD20-36_5h_3x	SD/MSG -ARG -HIS -LYS +Canavanine +clonNAT +G418 +Thialysine	cSGA_v2_r1	11	11	4.0708468841	6438.17023084	87.8625044662	254	4.55533128961	520002.987847	10885.6517252	43	5.48293802897	512486.98622	7146.92187075	3305	1989	136	136	139	145	130	1326	0
DLR00016264	14	24	YOR202W	UD20-36_5h_3x	SD/MSG -ARG -HIS -LYS +Canavanine +clonNAT +G418 +Thialysine	cSGA_v2_r1	11	11	4.53584103862	10973.7374026	163.046749313	254	5.05395766458	1024712.98451	14786.9634991	43	6.00341626823	1020762.98247	12193.4929048	3443	1989	136	136	149	153	133	605	0
DLR00016264	15	1	YOR202W	UD20-36_5h_3x	SD/MSG -ARG -HIS -LYS +Canavanine +clonNAT +G418 +Thialysine	cSGA_v2_r1	11	11	4.20508830127	10454.0807384	144.988026135	254	4.57567748792	869619.993235	15988.537882	43	5.54172197082	866633.993005	14414.3634355	326	2131	136	136	152	157	139	681	0
DLR00016264	15	2	YNL021W	UD20-36_5h_3x	SD/MSG -ARG -HIS -LYS +Canavanine +clonNAT +G418 +Thialysine	cSGA_v2_r1	11	11	6.04355587393	597.6	176.608599704	254	12	31462.2	4940.09270562	43	6.48788944831	3091.5	909.527268539	460	2134	136	136	-1	-1	-1	0	0
DLR00016264	15	3	YNL129W	UD20-36_5h_3x	SD/MSG -ARG -HIS -LYS +Canavanine +clonNAT +G418 +Thialysine	cSGA_v2_r1	11	11	4.78168418318	9819.53002101	102.429336928	254	5.16632036909	800235.984635	9318.16314555	43	6.13370214096	796151.980301	6245.07979554	599	2128	136	136	156	162	144	981	5
DLR00016264	15	4	YNL020C	UD20-36_5h_3x	SD/MSG -ARG -HIS -LYS +Canavanine +clonNAT +G418 +Thialysine	cSGA_v2_r1	11	11	4.75019257548	8194.65051539	67.3297582333	254	5.14453092479	639495.987136	7270.44203695	43	6.09824723891	633913.981614	3800.2399269	732	2134	136	136	155	161	144	1217	0
DLR00016264	15	5	YNL128W	UD20-36_5h_3x	SD/MSG -ARG -HIS -LYS +Canavanine +clonNAT +G418 +Thialysine	cSGA_v2_r1	11	11	3.82314911304	5603.23721307	41.3835153684	254	4.30386128486	394404.990055	8315.82007942	43	5.23693369369	388095.988869	5299.18644717	872	2132	136	136	145	154	140	1411	0
DLR00016264	15	6	YNL016W	UD20-36_5h_3x	SD/MSG -ARG -HIS -LYS +Canavanine +clonNAT +G418 +Thialysine	cSGA_v2_r1	11	11	4.34498547845	6490.80288795	40.9176874029	254	4.71905293919	449019.988902	6244.43907458	43	5.69840920451	437542.222258	1388.39067548	1004	2134	136	136	145	153	139	1576	0
DLR00016264	15	7	YNL127W	UD20-36_5h_3x	SD/MSG -ARG -HIS -LYS +Canavanine +clonNAT +G418 +Thialysine	cSGA_v2_r1	11	11	4.7011336777	7984.89396315	59.4807937908	254	5.10451593135	594334.988622	6042.25362928	43	6.05811030523	588155.983284	2571.6889657	1144	2133	136	136	150	157	138	1074	3
DLR00016264	15	8	YNL015W	UD20-36_5h_3x	SD/MSG -ARG -HIS -LYS +Canavanine +clonNAT +G418 +Thialysine	cSGA_v2_r1	11	11	4.75048585395	8818.95497279	63.4884750485	254	5.10420715967	674533.986757	6893.36489999	43	6.11012018195	658435.390374	2926.54666894	1268	2126	136	136	152	159	141	1215	0
DLR00016264	15	9	YNL125C	UD20-36_5h_3x	SD/MSG -ARG -HIS -LYS +Canavanine +clonNAT +G418 +Thialysine	cSGA_v2_r1	11	11	4.89342608877	9431.87808334	70.2222801146	254	5.20714850891	758096.985979	6770.45906076	43	6.16495233742	753011.981594	4536.94638098	1410	2129	136	136	153	160	139	973	0
DLR00016264	15	10	YNL013C	UD20-36_5h_3x	SD/MSG -ARG -HIS -LYS +Canavanine +clonNAT +G418 +Thialysine	cSGA_v2_r1	11	11	4.39171656578	6855.93667884	56.1014948042	254	4.93941469772	568420.9872	6112.0715981	43	5.87541783829	561949.983028	3391.03506859	1537	2128	136	136	153	160	141	1125	5
DLR00016264	15	11	YNL123W	UD20-36_5h_3x	SD/MSG -ARG -HIS -LYS +Canavanine +clonNAT +G418 +Thialysine	cSGA_v2_r1	11	11	4.85405019286	9443.38829979	51.2050114851	254	5.26248343049	756683.987755	5801.46353695	43	6.21495116528	754839.98298	3059.35601361	1685	2128	136	136	151	158	138	1158	0
DLR00016264	15	12	YNL012W	UD20-36_5h_3x	SD/MSG -ARG -HIS -LYS +Canavanine +clonNAT +G418 +Thialysine	cSGA_v2_r1	11	11	4.73427834919	8957.30761439	37.5484594724	254	5.18136496857	724744.986686	6765.84085609	43	6.13723281578	721059.981858	3997.38218562	1814	2127	136	136	150	157	137	1192	0
DLR00016264	15	13	YNL122C	UD20-36_5h_3x	SD/MSG -ARG -HIS -LYS +Canavanine +clonNAT +G418 +Thialysine	cSGA_v2_r1	11	11	4.4768161182	8428.29108354	41.544953868	254	4.93846733637	666220.986031	7347.54031973	43	5.89642024605	662885.982939	5149.02664774	1959	2129	136	136	147	155	136	1185	0
DLR00016264	15	14	YNL010W	UD20-36_5h_3x	SD/MSG -ARG -HIS -LYS +Canavanine +clonNAT +G418 +Thialysine	cSGA_v2_r1	11	11	3.93994656435	6839.00670527	52.394478307	254	4.36019983168	494752.990756	9125.38084326	43	5.31792913736	494912.990338	7458.23461994	2084	2126	136	136	139	148	132	1747	0
DLR00016264	15	15	YNL121C	UD20-36_5h_3x	SD/MSG -ARG -HIS -LYS +Canavanine +clonNAT +G418 +Thialysine	cSGA_v2_r1	11	11	4.68973974483	9020.54638022	60.4578677044	254	5.11222679364	718938.986259	7142.2705767	43	6.06612452484	716459.982015	4655.2424465	2231	2129	136	136	147	154	135	1202	0
DLR00016264	15	16	YNL009W	UD20-36_5h_3x	SD/MSG -ARG -HIS -LYS +Canavanine +clonNAT +G418 +Thialysine	cSGA_v2_r1	11	11	4.80529595695	9374.33588965	69.7792333556	254	5.25239326268	770779.989271	6143.41521649	43	6.20497659547	767481.984362	2533.64177562	2361	2128	136	136	150	157	138	1170	0
DLR00016264	15	17	YNL120C	UD20-36_5h_3x	SD/MSG -ARG -HIS -LYS +Canavanine +clonNAT +G418 +Thialysine	cSGA_v2_r1	11	11	3.83641345144	5481.44560127	28.4480207154	254	4.17363296587	358879.993459	6958.48851376	43	5.09247610542	353657.992467	3866.18760486	2502	2126	136	136	133	143	128	1302	0
DLR00016264	15	18	YNL008C	UD20-36_5h_3x	SD/MSG -ARG -HIS -LYS +Canavanine +clonNAT +G418 +Thialysine	cSGA_v2_r1	11	11	4.75036796327	8997.93226316	65.3293617216	254	5.23614638893	759631.988073	6117.8790714	43	6.18676184164	755461.983137	2910.80664931	2632	2129	136	136	153	160	141	1136	0
DLR00016264	15	19	YNL119W	UD20-36_5h_3x	SD/MSG -ARG -HIS -LYS +Canavanine +clonNAT +G418 +Thialysine	cSGA_v2_r1	11	11	3.79507080898	5736.95290207	28.0907746008	254	4.11523270774	354523.02038	7035.59634093	43	5.00915688946	361531.995546	4893.05262863	2773	2126	136	136	131	141	127	1166	0
DLR00016264	15	20	YNL004W	UD20-36_5h_3x	SD/MSG -ARG -HIS -LYS +Canavanine +clonNAT +G418 +Thialysine	cSGA_v2_r1	11	11	4.77191610678	9245.85108692	59.3575922528	254	5.2434791946	769448.987641	6726.80951078	43	6.20706894214	764225.982775	3433.17458307	2900	2128	136	136	152	158	140	1063	0
DLR00016264	15	21	YNL117W	UD20-36_5h_3x	SD/MSG -ARG -HIS -LYS +Canavanine +clonNAT +G418 +Thialysine	cSGA_v2_r1	11	11	5.15237925266	9735.16915092	99.3019747836	254	5.37207252602	827017.987418	7694.39046234	43	6.32696656273	821459.981484	4212.51049362	3048	2127	136	136	152	158	140	927	0
DLR00016264	15	22	YNL003C	UD20-36_5h_3x	SD/MSG -ARG -HIS -LYS +Canavanine +clonNAT +G418 +Thialysine	cSGA_v2_r1	11	11	3.97589474909	5966.66743085	49.6743247381	254	4.38249639737	373438.994173	8695.21463706	43	5.29810751153	366583.991881	626.438991394	3174	2127	136	136	126	136	126	905	0
DLR00016264	15	23	YNL116W	UD20-36_5h_3x	SD/MSG -ARG -HIS -LYS +Canavanine +clonNAT +G418 +Thialysine	cSGA_v2_r1	11	11	4.90415393384	9856.45365234	133.559348159	254	5.24577544581	901382.984319	11802.0727559	43	6.19503110155	892473.979609	8078.21758089	3312	2130	136	136	149	154	135	614	0
DLR00016264	15	24	YOR202W	UD20-36_5h_3x	SD/MSG -ARG -HIS -LYS +Canavanine +clonNAT +G418 +Thialysine	cSGA_v2_r1	11	11	4.53999096913	10709.3112726	160.562490806	254	4.98987577566	975223.985791	14476.8985499	43	5.93681533578	970071.98358	11672.9047378	3447	2125	136	136	149	153	133	439	0
DLR00016264	16	1	YOR202W	UD20-36_5h_3x	SD/MSG -ARG -HIS -LYS +Canavanine +clonNAT +G418 +Thialysine	cSGA_v2_r1	11	11	3.90882814728	10370.99848	153.7396765	254	4.27947207813	747744.999496	10376.1701039	43	5.21016445726	741475.998768	4662.35213441	313	2277	136	136	157	161	143	724	23
DLR00016264	16	2	YOR202W	UD20-36_5h_3x	SD/MSG -ARG -HIS -LYS +Canavanine +clonNAT +G418 +Thialysine	cSGA_v2_r1	11	11	3.76007408146	6822.67333165	174.12064439	254	4.29506776908	446242.994867	9917.64222078	43	5.21509509899	434009.993466	4546.64055476	457	2256	136	136	158	163	146	220	0
DLR00016264	16	3	YOR202W	UD20-36_5h_3x	SD/MSG -ARG -HIS -LYS +Canavanine +clonNAT +G418 +Thialysine	cSGA_v2_r1	11	11	4.41105441812	8462.7	269.088597432	254	4.57149308754	611919.982953	26495.4835394	43	5.5090678738	614560.98359	27716.6450834	574	2256	136	136	159	164	148	205	11
DLR00016264	16	4	YOR202W	UD20-36_5h_3x	SD/MSG -ARG -HIS -LYS +Canavanine +clonNAT +G418 +Thialysine	cSGA_v2_r1	11	11	4.65388263234	7451.74773242	186.234571536	254	4.76779752353	502200.98116	14782.282162	43	5.65053140797	505497.977764	15402.1326123	716	2263	136	136	160	166	150	410	8
DLR00016264	16	5	YOR202W	UD20-36_5h_3x	SD/MSG -ARG -HIS -LYS +Canavanine +clonNAT +G418 +Thialysine	cSGA_v2_r1	11	11	4.3315121971	8474.43783479	219.641607493	254	4.60483747609	546060.985403	16941.0531222	43	5.50761847938	560102.985489	18816.7084663	858	2273	136	136	159	165	150	961	26
DLR00016264	16	6	YOR202W	UD20-36_5h_3x	SD/MSG -ARG -HIS -LYS +Canavanine +clonNAT +G418 +Thialysine	cSGA_v2_r1	11	11	5.75984742318	6656.00550892	152.619674317	254	4.90915573453	430599.987924	9079.03518156	43	5.829488673	418684.980372	4481.56937037	1004	2257	136	136	159	165	149	285	0
DLR00016264	16	7	YOR202W	UD20-36_5h_3x	SD/MSG -ARG -HIS -LYS +Canavanine +clonNAT +G418 +Thialysine	cSGA_v2_r1	11	11	4.82898746802	7914.29982435	156.887105123	254	4.87504172	492260.989966	8463.60738782	43	5.90390841508	488527.983801	3012.59532224	1127	2261	136	136	157	164	148	510	3
DLR00016264	16	8	YOR202W	UD20-36_5h_3x	SD/MSG -ARG -HIS -LYS +Canavanine +clonNAT +G418 +Thialysine	cSGA_v2_r1	11	11	4.64097212963	7366.54400637	153.501528636	254	4.76422875656	507593.981388	14044.6566954	43	5.69450555789	500533.977549	12615.7132849	1267	2261	136	136	156	163	147	458	6
DLR00016264	16	9	YOR202W	UD20-36_5h_3x	SD/MSG -ARG -HIS -LYS +Canavanine +clonNAT +G418 +Thialysine	cSGA_v2_r1	11	11	4.46162973876	7481.11349962	161.500977975	254	4.77944769799	468032.77332	9675.74503564	43	5.61668429059	484858.97991	9082.06391994	1392	2261	136	136	154	160	144	534	6
DLR00016264	16	10	YOR202W	UD20-36_5h_3x	SD/MSG -ARG -HIS -LYS +Canavanine +clonNAT +G418 +Thialysine	cSGA_v2_r1	11	11	4.54477030719	7150.07056457	93.8283436996	254	4.83906693114	484445.98437	9503.04946773	43	5.75021543548	481315.97893	8196.33956688	1558	2258	136	136	155	162	144	292	1
DLR00016264	16	11	YOR202W	UD20-36_5h_3x	SD/MSG -ARG -HIS -LYS +Canavanine +clonNAT +G418 +Thialysine	cSGA_v2_r1	11	11	4.74556165015	7798.36421725	64.1072513843	254	5.10809120054	515217.9914	6923.52209134	43	6.07825923459	499558.324053	1603.5498939	1672	2258	136	136	155	162	144	346	0
DLR00016264	16	12	YOR202W	UD20-36_5h_3x	SD/MSG -ARG -HIS -LYS +Canavanine +clonNAT +G418 +Thialysine	cSGA_v2_r1	11	11	4.54755980852	7008.36926139	50.9950538081	254	4.99915861604	456870.991592	6879.51997094	43	5.91585231271	462313.981559	3862.39243198	1802	2263	136	136	155	161	144	563	4
DLR00016264	16	13	YOR202W	UD20-36_5h_3x	SD/MSG -ARG -HIS -LYS +Canavanine +clonNAT +G418 +Thialysine	cSGA_v2_r1	11	11	4.69512424911	7958.4501214	26.7303256571	254	5.0519947279	531623.988569	6454.52543278	43	6.10039734005	528940.985929	1537.96175018	1937	2263	136	136	158	164	146	734	4
DLR00016264	16	14	YOR202W	UD20-36_5h_3x	SD/MSG -ARG -HIS -LYS +Canavanine +clonNAT +G418 +Thialysine	cSGA_v2_r1	11	11	4.2390584683	5751.73017039	110.527656539	254	4.62628129029	412686.983054	10343.8426089	43	5.47518209823	418065.980698	11684.1972725	2086	2263	136	136	151	158	142	641	5
DLR00016264	16	15	YOR202W	UD20-36_5h_3x	SD/MSG -ARG -HIS -LYS +Canavanine +clonNAT +G418 +Thialysine	cSGA_v2_r1	11	11	4.849135727	7678.65594628	72.8354234294	254	5.14968055797	549748.987117	7567.27609262	43	5.9952612377	555583.978103	7837.22424085	2234	2263	136	136	155	161	143	633	3
DLR00016264	16	16	YOR202W	UD20-36_5h_3x	SD/MSG -ARG -HIS -LYS +Canavanine +clonNAT +G418 +Thialysine	cSGA_v2_r1	11	11	4.82664371732	7053.45029031	50.01863199	254	5.12504394632	503992.990554	6474.10899859	43	6.03995226632	493279.983037	2550.99371627	2350	2256	136	136	155	162	144	346	0
DLR00016264	16	17	YOR202W	UD20-36_5h_3x	SD/MSG -ARG -HIS -LYS +Canavanine +clonNAT +G418 +Thialysine	cSGA_v2_r1	11	11	4.55455469956	6857.54389252	81.6923476255	254	4.92466637069	494599.983864	9240.11134164	43	5.86067860137	482509.979485	6833.55620087	2485	2255	136	136	155	161	144	303	0
DLR00016264	16	18	YOR202W	UD20-36_5h_3x	SD/MSG -ARG -HIS -LYS +Canavanine +clonNAT +G418 +Thialysine	cSGA_v2_r1	11	11	4.28047696162	6041.82567086	29.4983273963	254	4.78736667534	413207.98888	6358.63998224	43	5.72952719688	392698.536454	1317.56305924	2621	2254	136	136	154	161	144	305	0
DLR00016264	16	19	YOR202W	UD20-36_5h_3x	SD/MSG -ARG -HIS -LYS +Canavanine +clonNAT +G418 +Thialysine	cSGA_v2_r1	11	11	4.52473136757	7400.26358456	45.0369948703	254	5.03100275087	499452.988167	6821.12715711	43	5.91435839256	494964.982799	3044.5743193	2783	2255	136	136	154	161	144	324	2
DLR00016264	16	20	YOR202W	UD20-36_5h_3x	SD/MSG -ARG -HIS -LYS +Canavanine +clonNAT +G418 +Thialysine	cSGA_v2_r1	11	11	4.34178178464	6814.03060858	34.8261286982	254	4.81241121854	453677.985768	7565.65708601	43	5.70458948287	448433.985664	2423.19784077	2892	2263	136	136	153	159	144	608	7
DLR00016264	16	21	YOR202W	UD20-36_5h_3x	SD/MSG -ARG -HIS -LYS +Canavanine +clonNAT +G418 +Thialysine	cSGA_v2_r1	11	11	4.79150016468	7589.53300748	71.7736451975	254	5.02683476294	516153.987851	7402.54006474	43	6.00483887751	513785.981077	4813.1775206	3055	2259	136	136	153	159	144	603	9
DLR00016264	16	22	YOR202W	UD20-36_5h_3x	SD/MSG -ARG -HIS -LYS +Canavanine +clonNAT +G418 +Thialysine	cSGA_v2_r1	11	11	4.45564647947	7014.20220414	47.1227754466	254	4.9450801605	509490.987597	8085.5960949	43	5.86773724792	496505.981838	3759.89167351	3165	2254	136	136	155	160	145	194	0
DLR00016264	16	23	YOR202W	UD20-36_5h_3x	SD/MSG -ARG -HIS -LYS +Canavanine +clonNAT +G418 +Thialysine	cSGA_v2_r1	11	11	4.16007740447	7329.02251947	73.4440550381	254	4.60275367751	530781.988714	9399.76777127	43	5.50799694883	522881.987826	3855.83881948	3313	2259	136	136	152	157	142	394	2
DLR00016264	16	24	YOR202W	UD20-36_5h_3x	SD/MSG -ARG -HIS -LYS +Canavanine +clonNAT +G418 +Thialysine	cSGA_v2_r1	11	11	4.15979642314	8718.18404108	101.149685824	254	4.52901368455	659646.991062	11069.1416586	43	5.44959670047	654437.991449	7973.61549525	3448	2259	136	136	151	155	139	436	3
DLR00016265	1	1	YOR202W	UD20-36_5h_3x	SD/MSG -ARG -HIS -LYS +Canavanine +clonNAT +G418 +Thialysine	cSGA_v2_r1	12	11	3.42249140006	8566.57356262	102.680195549	254	3.90412328572	566347.885873	7641.56642077	43	4.75915090779	579392.996937	6188.60742754	313	197	136	136	152	157	139	600	43
DLR00016265	1	2	YOR202W	UD20-36_5h_3x	SD/MSG -ARG -HIS -LYS +Canavanine +clonNAT +G418 +Thialysine	cSGA_v2_r1	12	11	4.32307798451	10011.7680585	79.1615794014	254	4.624905686	717628.98972	9952.80173841	43	5.57206047865	709598.989247	8106.51178513	455	225	136	136	155	161	144	153	0
DLR00016265	1	3	YOR202W	UD20-36_5h_3x	SD/MSG -ARG -HIS -LYS +Canavanine +clonNAT +G418 +Thialysine	cSGA_v2_r1	12	11	0	11	27.2446089933	254	12	32788.8	4771.06825706	43	0	43	196.481663386	596	230	136	136	-1	-1	-1	0	0
DLR00016265	1	4	YOR202W	UD20-36_5h_3x	SD/MSG -ARG -HIS -LYS +Canavanine +clonNAT +G418 +Thialysine	cSGA_v2_r1	12	11	4.42319074709	9842.14253118	73.6959480589	254	4.74100641762	690490.988044	8536.54005903	43	5.68803536582	682108.986744	5977.86992691	724	221	136	136	162	168	150	230	0
DLR00016265	1	5	YOR202W	UD20-36_5h_3x	SD/MSG -ARG -HIS -LYS +Canavanine +clonNAT +G418 +Thialysine	cSGA_v2_r1	12	11	4.62729914752	9687.38886223	68.2387736784	254	4.95580924864	673259.986878	7129.06781839	43	5.92900391065	653169.329346	3154.25883447	861	225	136	136	162	168	150	272	1
DLR00016265	1	6	YOR202W	UD20-36_5h_3x	SD/MSG -ARG -HIS -LYS +Canavanine +clonNAT +G418 +Thialysine	cSGA_v2_r1	12	11	4.50737732998	9265.27886268	55.7011744689	254	4.87056637818	632722.986866	6363.50527182	43	5.85498206999	612360.48502	2882.04547116	997	226	136	136	161	168	150	277	1
DLR00016265	1	7	YOR202W	UD20-36_5h_3x	SD/MSG -ARG -HIS -LYS +Canavanine +clonNAT +G418 +Thialysine	cSGA_v2_r1	12	11	4.4340275772	9620.9927154	50.1717282396	254	4.80163474482	633065.986481	7096.87260469	43	5.79439312162	610873.208201	3363.20957858	1135	220	136	136	160	168	150	379	0
DLR00016265	1	8	YOR202W	UD20-36_5h_3x	SD/MSG -ARG -HIS -LYS +Canavanine +clonNAT +G418 +Thialysine	cSGA_v2_r1	12	11	4.26084186016	8520.1726839	48.7639641098	254	4.58501420879	550726.989104	7028.86080468	43	5.53090071955	541918.987689	4726.41174612	1274	222	136	136	157	165	147	344	0
DLR00016265	1	9	YOR202W	UD20-36_5h_3x	SD/MSG -ARG -HIS -LYS +Canavanine +clonNAT +G418 +Thialysine	cSGA_v2_r1	12	11	4.20657733294	9250.79829159	65.8910437992	254	4.52426888378	581885.989904	8549.14308518	43	5.48041631997	576180.988693	6409.46676153	1407	218	136	136	156	164	147	393	1
DLR00016265	1	10	YOR202W	UD20-36_5h_3x	SD/MSG -ARG -HIS -LYS +Canavanine +clonNAT +G418 +Thialysine	cSGA_v2_r1	12	11	4.71363549514	10078.90175	42.6426916517	254	5.05241951054	690617.987593	6767.00904355	43	5.99616836983	684384.983612	3415.08158555	1542	221	136	136	160	168	148	356	1
DLR00016265	1	11	YOR202W	UD20-36_5h_3x	SD/MSG -ARG -HIS -LYS +Canavanine +clonNAT +G418 +Thialysine	cSGA_v2_r1	12	11	4.80888140585	10448.7165462	166.091315661	254	5.09674405809	730749.987609	7930.48077777	43	6.04531509014	725228.983066	3818.8042766	1683	221	136	136	160	167	147	432	0
DLR00016265	1	12	YOR202W	UD20-36_5h_3x	SD/MSG -ARG -HIS -LYS +Canavanine +clonNAT +G418 +Thialysine	cSGA_v2_r1	12	11	4.59397800329	9525.28077335	100.093595722	254	4.90592384468	651397.988391	6956.9531938	43	5.85521786011	644891.985156	3296.24086539	1818	222	136	136	157	165	146	501	0
DLR00016265	1	13	YOR202W	UD20-36_5h_3x	SD/MSG -ARG -HIS -LYS +Canavanine +clonNAT +G418 +Thialysine	cSGA_v2_r1	12	11	4.8470735251	10777.702552	125.32742318	254	5.10386575247	742880.988408	7292.03856339	43	6.05784365631	739045.983967	3318.13551769	1958	221	136	136	158	165	146	539	0
DLR00016265	1	14	YOR202W	UD20-36_5h_3x	SD/MSG -ARG -HIS -LYS +Canavanine +clonNAT +G418 +Thialysine	cSGA_v2_r1	12	11	4.74371834897	10566.5064987	70.4820163828	254	5.10460549527	742016.986845	7301.57117717	43	6.06147962497	738108.982703	4154.19579703	2092	227	136	136	157	164	146	696	0
DLR00016265	1	15	YOR202W	UD20-36_5h_3x	SD/MSG -ARG -HIS -LYS +Canavanine +clonNAT +G418 +Thialysine	cSGA_v2_r1	12	11	4.76315101275	10592.4069726	85.3637524313	254	5.08908682712	741375.986342	7734.60078602	43	6.04549620569	737107.982075	4641.79362941	2228	222	136	136	156	164	145	672	0
DLR00016265	1	16	YOR202W	UD20-36_5h_3x	SD/MSG -ARG -HIS -LYS +Canavanine +clonNAT +G418 +Thialysine	cSGA_v2_r1	12	11	4.26689400413	8776.39045187	42.189020786	254	4.58460524359	580744.989069	8926.57933537	43	5.5413532737	575043.987215	6194.46671158	2359	223	136	136	151	160	143	640	0
DLR00016265	1	17	YOR202W	UD20-36_5h_3x	SD/MSG -ARG -HIS -LYS +Canavanine +clonNAT +G418 +Thialysine	cSGA_v2_r1	12	11	4.71490184493	10847.1043488	101.783928188	254	5.0548285392	752818.98703	7738.84268512	43	6.02267990063	749430.982841	4413.88348921	2498	226	136	136	156	163	146	709	0
DLR00016265	1	18	YOR202W	UD20-36_5h_3x	SD/MSG -ARG -HIS -LYS +Canavanine +clonNAT +G418 +Thialysine	cSGA_v2_r1	12	11	4.80331590802	9951.07055681	90.2566775972	254	5.102101165	690171.988308	7249.94244718	43	6.08355108368	676103.279105	2396.5642694	2634	226	136	136	155	162	145	638	0
DLR00016265	1	19	YOR202W	UD20-36_5h_3x	SD/MSG -ARG -HIS -LYS +Canavanine +clonNAT +G418 +Thialysine	cSGA_v2_r1	12	11	4.7591741245	10384.7884285	77.9147550277	254	5.05924060947	715112.987442	7381.27113361	43	6.02122016674	710732.983679	3644.73002245	2765	223	136	136	154	161	145	658	0
DLR00016265	1	20	YOR202W	UD20-36_5h_3x	SD/MSG -ARG -HIS -LYS +Canavanine +clonNAT +G418 +Thialysine	cSGA_v2_r1	12	11	4.74232801664	9526.63881341	77.3890779454	254	4.99871731343	658375.987363	8393.24627028	43	5.95135531549	651827.983069	3999.8126779	2906	225	136	136	152	160	144	620	0
DLR00016265	1	21	YOR202W	UD20-36_5h_3x	SD/MSG -ARG -HIS -LYS +Canavanine +clonNAT +G418 +Thialysine	cSGA_v2_r1	12	11	4.93358570441	10212.1865307	123.311057537	254	5.12804400281	735701.986747	8125.1195449	43	6.11564647495	717495.910274	3013.35855528	3042	223	136	136	153	159	143	528	0
DLR00016265	1	22	YOR202W	UD20-36_5h_3x	SD/MSG -ARG -HIS -LYS +Canavanine +clonNAT +G418 +Thialysine	cSGA_v2_r1	12	11	4.81346421557	9770.14894661	101.141191356	254	5.07621617104	718716.987047	8723.42247936	43	6.02687057287	711882.982273	4434.20070321	3178	230	136	136	150	156	141	386	10
DLR00016265	1	23	YOR202W	UD20-36_5h_3x	SD/MSG -ARG -HIS -LYS +Canavanine +clonNAT +G418 +Thialysine	cSGA_v2_r1	12	11	4.74296080439	10525.6117498	103.914890199	254	5.00738526968	785180.985698	9963.98031901	43	5.96213388986	778368.982247	6411.50760397	3320	221	136	136	146	152	137	232	0
DLR00016265	1	24	YOR202W	UD20-36_5h_3x	SD/MSG -ARG -HIS -LYS +Canavanine +clonNAT +G418 +Thialysine	cSGA_v2_r1	12	11	4.57053683974	11435.7582435	110.392423362	254	4.89377558104	821185.9857	10637.5585897	43	5.84741970243	817567.983907	8517.17284223	3455	220	136	136	142	147	132	223	2
DLR00016265	2	1	YOR202W	UD20-36_5h_3x	SD/MSG -ARG -HIS -LYS +Canavanine +clonNAT +G418 +Thialysine	cSGA_v2_r1	12	11	4.47009957935	10982.9328146	107.782865187	254	4.87213267547	860070.986465	11792.5581648	43	5.82620239379	854941.984905	9328.85767051	327	356	136	136	155	160	142	214	0
DLR00016265	2	2	YOR006C	UD20-36_5h_3x	SD/MSG -ARG -HIS -LYS +Canavanine +clonNAT +G418 +Thialysine	cSGA_v2_r1	12	11	3.65780081991	7300.74443234	82.190819899	254	3.9900142268	499851.998631	11659.2827115	43	4.94750881902	493836.996182	9974.58612713	458	356	136	136	146	153	137	776	0
DLR00016265	2	3	YOR097C	UD20-36_5h_3x	SD/MSG -ARG -HIS -LYS +Canavanine +clonNAT +G418 +Thialysine	cSGA_v2_r1	12	11	4.62290870153	9923.30305319	102.436076293	254	5.04438725198	781803.986282	8716.05596354	43	5.99796388373	776339.982548	5500.24874784	592	360	136	136	163	168	148	665	0
DLR00016265	2	4	YOR005C	UD20-36_5h_3x	SD/MSG -ARG -HIS -LYS +Canavanine +clonNAT +G418 +Thialysine	cSGA_v2_r1	12	11	4.51863460702	9393.27658627	85.0812747688	254	4.92901380544	678446.986403	8576.01871626	43	5.88714778641	673135.983337	5075.49984781	726	358	136	136	159	165	146	721	0
DLR00016265	2	5	YOR094W	UD20-36_5h_3x	SD/MSG -ARG -HIS -LYS +Canavanine +clonNAT +G418 +Thialysine	cSGA_v2_r1	12	11	4.48692906592	9045.18905797	64.3731964728	254	4.90446138957	636764.98598	7615.11105387	43	5.86663479955	632430.982873	4923.36745218	865	360	136	136	157	165	147	1007	0
DLR00016265	2	6	YOR003W	UD20-36_5h_3x	SD/MSG -ARG -HIS -LYS +Canavanine +clonNAT +G418 +Thialysine	cSGA_v2_r1	12	11	4.49859680523	8807.12811064	56.2053476478	254	4.9045029257	617269.986348	6720.92741054	43	5.86775461428	611880.983272	4328.22338216	999	361	136	136	157	165	147	959	0
DLR00016265	2	7	YOR093C	UD20-36_5h_3x	SD/MSG -ARG -HIS -LYS +Canavanine +clonNAT +G418 +Thialysine	cSGA_v2_r1	12	11	4.72529474756	9968.86783885	74.9791281635	254	5.11608505447	718435.985991	6389.03179878	43	6.12488591932	701718.047235	2934.30831792	1138	357	136	136	160	167	148	953	0
DLR00016265	2	8	YOR002W	UD20-36_5h_3x	SD/MSG -ARG -HIS -LYS +Canavanine +clonNAT +G418 +Thialysine	cSGA_v2_r1	12	11	4.60929557269	8905.97811666	53.2967736323	254	4.96481138903	620611.986145	6501.99144422	43	5.91862322331	613763.982644	4350.43381075	1273	358	136	136	156	164	145	773	0
DLR00016265	2	9	YOR092W	UD20-36_5h_3x	SD/MSG -ARG -HIS -LYS +Canavanine +clonNAT +G418 +Thialysine	cSGA_v2_r1	12	11	4.79106197784	10294.646912	46.0272140156	254	5.19667222977	740181.987836	5948.55570171	43	6.15331522647	736745.983345	3066.18763585	1406	360	136	136	160	167	146	865	0
DLR00016265	2	10	YOR001W	UD20-36_5h_3x	SD/MSG -ARG -HIS -LYS +Canavanine +clonNAT +G418 +Thialysine	cSGA_v2_r1	12	11	3.30872013237	5243.21987649	48.0560243992	254	3.51217157499	279159.999298	7402.80266228	43	4.36004191813	272415.99709	4984.33851565	1544	352	136	136	134	146	132	719	0
DLR00016265	2	11	YOR091W	UD20-36_5h_3x	SD/MSG -ARG -HIS -LYS +Canavanine +clonNAT +G418 +Thialysine	cSGA_v2_r1	12	11	4.75908685164	9420.4046225	75.123745662	254	5.08218408582	678551.987538	6508.55205889	43	6.03496370481	673111.983572	3249.51109792	1683	354	136	136	157	165	144	833	0
DLR00016265	2	12	YOL163W	UD20-36_5h_3x	SD/MSG -ARG -HIS -LYS +Canavanine +clonNAT +G418 +Thialysine	cSGA_v2_r1	12	11	4.77070197718	9644.78744691	46.8437697439	254	5.13472571118	688401.988112	6378.32178064	43	6.09458157169	683165.983469	3240.81081715	1819	355	136	136	156	164	144	823	0
DLR00016265	2	13	YOR090C	UD20-36_5h_3x	SD/MSG -ARG -HIS -LYS +Canavanine +clonNAT +G418 +Thialysine	cSGA_v2_r1	12	11	4.75722880599	9959.67902707	55.0573253969	254	5.14447092056	700021.064157	6218.11385844	43	6.10975218304	697133.681128	2777.22645697	1954	359	136	136	156	164	144	991	0
DLR00016265	2	14	YOL162W	UD20-36_5h_3x	SD/MSG -ARG -HIS -LYS +Canavanine +clonNAT +G418 +Thialysine	cSGA_v2_r1	12	11	4.63394112851	8813.16877656	45.8501607683	254	4.98278905428	615863.98754	6692.76889404	43	5.93840918652	611205.983663	3230.81659823	2094	357	136	136	153	161	142	790	0
DLR00016265	2	15	YOR089C	UD20-36_5h_3x	SD/MSG -ARG -HIS -LYS +Canavanine +clonNAT +G418 +Thialysine	cSGA_v2_r1	12	11	4.31725135529	8175.2698965	50.1721737777	254	4.70174582026	548492.987781	7307.1745253	43	5.66473882683	545004.985557	3870.85724412	2228	359	136	136	150	158	140	1016	0
DLR00016265	2	16	YOL160W	UD20-36_5h_3x	SD/MSG -ARG -HIS -LYS +Canavanine +clonNAT +G418 +Thialysine	cSGA_v2_r1	12	11	4.59992500384	8314.41123279	55.7021908895	254	4.99627693564	587139.987701	7154.01949548	43	5.94394402916	581459.983381	3322.48687471	2360	355	136	136	154	162	143	910	11
DLR00016265	2	17	YOR088W	UD20-36_5h_3x	SD/MSG -ARG -HIS -LYS +Canavanine +clonNAT +G418 +Thialysine	cSGA_v2_r1	12	11	5.14594976294	10419.332784	94.4397891689	254	5.40752961392	751371.990628	6512.99975405	43	6.36359049593	747312.98392	2542.35543604	2497	357	136	136	156	164	144	743	11
DLR00016265	2	18	YOL159C	UD20-36_5h_3x	SD/MSG -ARG -HIS -LYS +Canavanine +clonNAT +G418 +Thialysine	cSGA_v2_r1	12	11	4.75199108295	9378.62044365	50.918583066	254	5.13276201924	648508.987301	7378.42911602	43	6.09663177353	642455.982201	3782.46940932	2631	361	136	136	152	160	142	750	0
DLR00016265	2	19	YOR087W	UD20-36_5h_3x	SD/MSG -ARG -HIS -LYS +Canavanine +clonNAT +G418 +Thialysine	cSGA_v2_r1	12	11	4.92729512538	9449.43647035	89.7037554073	254	5.2156196287	683803.986888	7791.35897796	43	6.17264556823	678960.981281	4179.88917794	2773	354	136	136	155	163	145	843	0
DLR00016265	2	20	YOL158C	UD20-36_5h_3x	SD/MSG -ARG -HIS -LYS +Canavanine +clonNAT +G418 +Thialysine	cSGA_v2_r1	12	11	4.86857249132	9482.88226383	63.3707070517	254	5.26769400342	670972.115695	6946.03539234	43	6.17371473625	677039.982022	3801.91869999	2905	363	136	136	154	162	144	823	0
DLR00016265	2	21	YOR086C	UD20-36_5h_3x	SD/MSG -ARG -HIS -LYS +Canavanine +clonNAT +G418 +Thialysine	cSGA_v2_r1	12	11	5.16047715615	9321.18927557	101.31474973	254	5.28951479343	694063.988658	7243.19096379	43	6.29411085514	678055.950411	2386.10371709	3046	354	136	136	154	161	144	819	0
DLR00016265	2	22	YOL155C	UD20-36_5h_3x	SD/MSG -ARG -HIS -LYS +Canavanine +clonNAT +G418 +Thialysine	cSGA_v2_r1	12	11	4.53502880105	8613.09594554	85.4473168043	254	4.95885067172	610267.70598	8002.57773922	43	5.86535875025	621211.981701	5786.13846567	3177	363	136	136	148	155	140	698	0
DLR00016265	2	23	YOR085W	UD20-36_5h_3x	SD/MSG -ARG -HIS -LYS +Canavanine +clonNAT +G418 +Thialysine	cSGA_v2_r1	12	11	4.60397211853	9157.15792926	105.558029205	254	4.97446433177	708856.98595	9354.53695633	43	5.93684024306	702190.98221	5543.5871414	3319	356	136	136	147	153	137	614	0
DLR00016265	2	24	YOR202W	UD20-36_5h_3x	SD/MSG -ARG -HIS -LYS +Canavanine +clonNAT +G418 +Thialysine	cSGA_v2_r1	12	11	4.33736847719	9932.61951061	118.304802356	254	4.75080319057	796251.987952	11790.1138889	43	5.70141114241	789597.987091	9334.06458777	3456	353	136	136	144	150	132	339	6
DLR00016265	3	1	YOR202W	UD20-36_5h_3x	SD/MSG -ARG -HIS -LYS +Canavanine +clonNAT +G418 +Thialysine	cSGA_v2_r1	12	11	4.31193692072	10770.7317895	128.108170171	254	4.66305062678	835706.990414	12480.3281248	43	5.62898803521	831572.989721	10711.2125464	325	490	136	136	155	160	141	427	0
DLR00016265	3	2	YNR031C	UD20-36_5h_3x	SD/MSG -ARG -HIS -LYS +Canavanine +clonNAT +G418 +Thialysine	cSGA_v2_r1	12	11	4.47506744371	8418.45836343	62.0181142309	254	4.84198964428	668061.986228	9555.26693063	43	5.78813312582	661079.983447	6647.62706322	458	500	136	136	158	163	143	716	0
DLR00016265	3	3	YOL055C	UD20-36_5h_3x	SD/MSG -ARG -HIS -LYS +Canavanine +clonNAT +G418 +Thialysine	cSGA_v2_r1	12	11	4.74123425681	9027.86658815	74.1684631782	254	5.19409195571	668225.960529	6900.98957438	43	6.10073127933	672283.982445	3614.04945324	591	495	136	136	160	165	145	800	0
DLR00016265	3	4	YNR030W	UD20-36_5h_3x	SD/MSG -ARG -HIS -LYS +Canavanine +clonNAT +G418 +Thialysine	cSGA_v2_r1	12	11	4.7784653018	9136.26845443	85.3988761907	254	5.10961451685	672617.986609	7898.66195758	43	6.10739105413	654809.638476	2897.14709014	727	495	136	136	160	166	147	869	0
DLR00016265	3	5	YOL054W	UD20-36_5h_3x	SD/MSG -ARG -HIS -LYS +Canavanine +clonNAT +G418 +Thialysine	cSGA_v2_r1	12	11	4.72125666035	9583.63924098	68.5831874464	254	5.09879261105	680009.987505	6941.90721938	43	6.05824728358	675487.982942	3459.04259425	865	491	136	136	158	165	146	880	1
DLR00016265	3	6	YNR029C	UD20-36_5h_3x	SD/MSG -ARG -HIS -LYS +Canavanine +clonNAT +G418 +Thialysine	cSGA_v2_r1	12	11	3.77215403929	5699.38370411	49.0002222712	254	4.23151858655	367884.990831	7302.22202081	43	5.14959470598	362699.990497	4941.34541189	997	496	136	136	149	158	142	1106	0
DLR00016265	3	7	YOL053W	UD20-36_5h_3x	SD/MSG -ARG -HIS -LYS +Canavanine +clonNAT +G418 +Thialysine	cSGA_v2_r1	12	11	4.70685652277	9111.02236794	44.6122719333	254	5.10394223913	648252.987461	6243.33755387	43	6.10134544463	634206.005643	2126.39549998	1137	491	136	136	159	166	146	1107	0
DLR00016265	3	8	YNR028W	UD20-36_5h_3x	SD/MSG -ARG -HIS -LYS +Canavanine +clonNAT +G418 +Thialysine	cSGA_v2_r1	12	11	4.91885841738	8617.00186813	51.7750338417	254	5.30012443034	635306.989419	5521.83203761	43	6.24072818125	627310.982943	2705.08557643	1269	495	136	136	161	167	147	796	0
DLR00016265	3	9	YOL053C-A	UD20-36_5h_3x	SD/MSG -ARG -HIS -LYS +Canavanine +clonNAT +G418 +Thialysine	cSGA_v2_r1	12	11	4.82410621488	9580.36008656	43.6198757981	254	5.26050863193	689171.989473	6098.35337891	43	6.21421822738	684975.983643	2553.58819109	1404	490	136	136	159	166	145	885	0
DLR00016265	3	10	YNR027W	UD20-36_5h_3x	SD/MSG -ARG -HIS -LYS +Canavanine +clonNAT +G418 +Thialysine	cSGA_v2_r1	12	11	4.7462399687	8883.97208164	48.3986687706	254	5.17428224817	669926.988162	6610.01974909	43	6.11538628076	665338.982428	3251.30822611	1544	493	136	136	161	168	146	908	0
DLR00016265	3	11	YOL052C	UD20-36_5h_3x	SD/MSG -ARG -HIS -LYS +Canavanine +clonNAT +G418 +Thialysine	cSGA_v2_r1	12	11	2.1963766403	1854.70896202	63.3734472314	254	3.0693042068	76090.3607165	7678.49036875	43	3.10812496868	63619.999995	1095.33475043	1688	490	136	136	116	131	122	286	3
DLR00016265	3	12	YNR025C	UD20-36_5h_3x	SD/MSG -ARG -HIS -LYS +Canavanine +clonNAT +G418 +Thialysine	cSGA_v2_r1	12	11	4.54153937135	8826.84487378	41.6386041351	254	4.96920071798	628758.987496	6999.21921489	43	5.92416031028	625612.98358	3592.17395317	1814	488	136	136	157	164	143	971	0
DLR00016265	3	13	YOL050C	UD20-36_5h_3x	SD/MSG -ARG -HIS -LYS +Canavanine +clonNAT +G418 +Thialysine	cSGA_v2_r1	12	11	4.15733536119	6545.79762524	43.3427314527	254	4.49942717823	412421.071851	6438.91612242	43	5.40806167618	418078.98745	3363.38297086	1954	497	136	136	147	157	139	1288	0
DLR00016265	3	14	YNR024W	UD20-36_5h_3x	SD/MSG -ARG -HIS -LYS +Canavanine +clonNAT +G418 +Thialysine	cSGA_v2_r1	12	11	4.68796334154	8770.79830952	56.3174994265	254	5.08902781438	640043.987417	7033.64820431	43	6.0381993418	635851.983058	3382.84563167	2089	493	136	136	157	164	144	990	0
DLR00016265	3	15	YOL049W	UD20-36_5h_3x	SD/MSG -ARG -HIS -LYS +Canavanine +clonNAT +G418 +Thialysine	cSGA_v2_r1	12	11	2.69729349863	2427.8830383	95.8080416718	254	3.27438062359	98475.9997995	7942.71030781	43	3.67471232288	84322.4105712	1129.13799762	2224	492	136	136	115	130	122	125	0
DLR00016265	3	16	YNR022C	UD20-36_5h_3x	SD/MSG -ARG -HIS -LYS +Canavanine +clonNAT +G418 +Thialysine	cSGA_v2_r1	12	11	4.71649435401	8841.08115734	50.8301605228	254	5.08108445393	622136.986489	7651.55450884	43	6.03051678657	618966.981875	4504.92956018	2358	494	136	136	154	162	143	1043	0
DLR00016265	3	17	YOL048C	UD20-36_5h_3x	SD/MSG -ARG -HIS -LYS +Canavanine +clonNAT +G418 +Thialysine	cSGA_v2_r1	12	11	5.17902225569	9879.76026413	71.2075181027	254	5.46232748281	717208.990367	6829.48973044	43	6.46635391007	704477.941848	2041.20942783	2498	493	136	136	158	165	145	989	0
DLR00016265	3	18	YNR021W	UD20-36_5h_3x	SD/MSG -ARG -HIS -LYS +Canavanine +clonNAT +G418 +Thialysine	cSGA_v2_r1	12	11	4.56768460731	8262.62739498	48.6634740812	254	4.95988452514	569588.985926	7768.23932278	43	5.96990720188	554548.347929	2780.00203547	2630	495	136	136	153	161	143	1265	0
DLR00016265	3	19	YOL047C	UD20-36_5h_3x	SD/MSG -ARG -HIS -LYS +Canavanine +clonNAT +G418 +Thialysine	cSGA_v2_r1	12	11	4.79758408203	9356.51187212	54.3440573382	254	5.17736494999	672811.98763	7686.55383687	43	6.14163737465	669215.981985	3839.27645987	2772	494	136	136	156	164	145	1079	0
DLR00016265	3	20	YNR020C	UD20-36_5h_3x	SD/MSG -ARG -HIS -LYS +Canavanine +clonNAT +G418 +Thialysine	cSGA_v2_r1	12	11	3.92432827309	4343.05611527	17.3293406542	254	4.29363047426	257642.993197	6825.23240137	43	5.20738235991	247008.950397	519.515555229	2903	495	136	136	138	149	137	1274	0
DLR00016265	3	21	YOL046C	UD20-36_5h_3x	SD/MSG -ARG -HIS -LYS +Canavanine +clonNAT +G418 +Thialysine	cSGA_v2_r1	12	11	5.11923886985	9827.59000709	101.391943658	254	5.32930963848	760338.987257	7807.9889308	43	6.29396523612	755628.980879	4609.14533823	3042	492	136	136	157	164	146	936	0
DLR00016265	3	22	YNR019W	UD20-36_5h_3x	SD/MSG -ARG -HIS -LYS +Canavanine +clonNAT +G418 +Thialysine	cSGA_v2_r1	12	11	4.38189344043	6773.14607516	78.6673474241	254	4.82841148878	485980.706571	8176.19584968	43	5.70776313883	495386.981673	5598.56103988	3176	496	136	136	148	155	140	918	0
DLR00016265	3	23	YOL045W	UD20-36_5h_3x	SD/MSG -ARG -HIS -LYS +Canavanine +clonNAT +G418 +Thialysine	cSGA_v2_r1	12	11	4.83988783677	9805.26390332	115.484249005	254	5.20680959121	813648.984912	9673.99489107	43	6.16595093407	809227.980424	6486.85400533	3318	495	136	136	153	159	140	829	0
DLR00016265	3	24	YOR202W	UD20-36_5h_3x	SD/MSG -ARG -HIS -LYS +Canavanine +clonNAT +G418 +Thialysine	cSGA_v2_r1	12	11	4.67443868949	11587.9416518	151.916851007	254	5.12277682459	1028499.98546	11476.1087946	43	6.12139370112	1000680.48675	6136.45205662	3451	496	136	136	153	158	138	576	0
DLR00016265	4	1	YOR202W	UD20-36_5h_3x	SD/MSG -ARG -HIS -LYS +Canavanine +clonNAT +G418 +Thialysine	cSGA_v2_r1	12	11	4.35580780225	9714.05848206	124.737133543	254	4.77104288465	812685.987382	12731.3415861	43	5.72692465495	807801.986037	10758.6786474	326	629	136	136	159	163	144	622	9
DLR00016265	4	2	YOR016C	UD20-36_5h_3x	SD/MSG -ARG -HIS -LYS +Canavanine +clonNAT +G418 +Thialysine	cSGA_v2_r1	12	11	4.26108432126	8043.40810961	65.303495865	254	4.70547509884	629649.986701	9591.51430675	43	5.66523679568	624344.984867	7368.28718606	453	627	136	136	157	163	144	920	0
DLR00016265	4	3	YOR112W	UD20-36_5h_3x	SD/MSG -ARG -HIS -LYS +Canavanine +clonNAT +G418 +Thialysine	cSGA_v2_r1	12	11	4.71959711098	9092.56689419	53.7733801102	254	5.10574441247	674761.987269	7492.49016416	43	6.09968918355	657408.246411	2718.89842521	588	628	136	136	158	164	146	813	0
DLR00016265	4	4	YOR015W	UD20-36_5h_3x	SD/MSG -ARG -HIS -LYS +Canavanine +clonNAT +G418 +Thialysine	cSGA_v2_r1	12	11	4.69503794191	8691.08272171	64.3462836769	254	5.06996718351	621430.987245	8354.68589518	43	6.07304229119	605301.440552	2506.24991303	728	627	136	136	157	164	146	1059	0
DLR00016265	4	5	YOR111W	UD20-36_5h_3x	SD/MSG -ARG -HIS -LYS +Canavanine +clonNAT +G418 +Thialysine	cSGA_v2_r1	12	11	4.86411196726	8495.82337975	61.7132369514	254	5.24821289676	646846.990505	6014.70960078	43	6.18764611627	639575.984205	2075.90771682	866	633	136	136	163	169	149	902	0
DLR00016265	4	6	YOR014W	UD20-36_5h_3x	SD/MSG -ARG -HIS -LYS +Canavanine +clonNAT +G418 +Thialysine	cSGA_v2_r1	12	11	3.07368124468	1944.70359155	20.6292432906	254	3.67554781002	128230.994885	6391.05710049	43	4.26776709549	104580.365659	567.639253797	993	633	136	136	140	150	136	621	1
DLR00016265	4	7	YOR109W	UD20-36_5h_3x	SD/MSG -ARG -HIS -LYS +Canavanine +clonNAT +G418 +Thialysine	cSGA_v2_r1	12	11	4.49759594285	8372.43437084	41.4734991204	254	4.88481586004	594825.986602	6755.54367815	43	5.87634392299	577076.262583	2490.85789976	1135	624	136	136	158	165	146	985	0
DLR00016265	4	8	YOR013W	UD20-36_5h_3x	SD/MSG -ARG -HIS -LYS +Canavanine +clonNAT +G418 +Thialysine	cSGA_v2_r1	12	11	4.66369546069	8785.37250936	46.755312411	254	5.09096534202	625646.988493	6675.37849222	43	6.04201385939	620203.98354	2907.07201642	1270	627	136	136	159	165	145	1008	0
DLR00016265	4	9	YOR108W	UD20-36_5h_3x	SD/MSG -ARG -HIS -LYS +Canavanine +clonNAT +G418 +Thialysine	cSGA_v2_r1	12	11	4.90188328837	9116.77076498	55.1788062103	254	5.30239626618	661046.990074	6206.94505165	43	6.28980765482	648602.67802	1583.68895042	1408	627	136	136	160	166	145	946	0
DLR00016265	4	10	YOR012W	UD20-36_5h_3x	SD/MSG -ARG -HIS -LYS +Canavanine +clonNAT +G418 +Thialysine	cSGA_v2_r1	12	11	4.67026722605	8357.63213851	40.5059095393	254	5.12505034482	598421.988579	6507.84071405	43	6.06867302833	595504.982766	2755.46423101	1544	629	136	136	158	165	145	1164	0
DLR00016265	4	11	YOR107W	UD20-36_5h_3x	SD/MSG -ARG -HIS -LYS +Canavanine +clonNAT +G418 +Thialysine	cSGA_v2_r1	12	11	4.86385656312	9704.19077151	41.654618984	254	5.26016063408	707866.988346	6510.59918752	43	6.20657561121	703406.983021	2950.10036368	1682	623	136	136	159	166	145	787	0
DLR00016265	4	12	YOR011W	UD20-36_5h_3x	SD/MSG -ARG -HIS -LYS +Canavanine +clonNAT +G418 +Thialysine	cSGA_v2_r1	12	11	4.85847524193	9615.79281606	59.3226305934	254	5.21909644318	698255.988661	6499.12411708	43	6.17248136607	693354.98344	2608.5641708	1820	624	136	136	158	165	144	828	0
DLR00016265	4	13	YOR106W	UD20-36_5h_3x	SD/MSG -ARG -HIS -LYS +Canavanine +clonNAT +G418 +Thialysine	cSGA_v2_r1	12	11	2.91895234491	1642.09631215	25.2494974205	254	3.63035658751	110606.995213	7345.30676447	43	4.16731102087	91291.7297169	394.954220263	1952	631	136	136	140	151	136	799	0
DLR00016265	4	14	YOR010C	UD20-36_5h_3x	SD/MSG -ARG -HIS -LYS +Canavanine +clonNAT +G418 +Thialysine	cSGA_v2_r1	12	11	4.85036223468	9339.18903224	38.2201115572	254	5.28232578162	685372.9896	6614.35824673	43	6.22639115639	681055.983697	2520.80821145	2089	630	136	136	159	165	145	903	0
DLR00016265	4	15	YOR105W	UD20-36_5h_3x	SD/MSG -ARG -HIS -LYS +Canavanine +clonNAT +G418 +Thialysine	cSGA_v2_r1	12	11	4.96839512886	9215.25906084	67.1918867251	254	5.32171463482	675475.989788	6996.0914248	43	6.26331703012	671712.983309	2783.25946515	2225	626	136	136	158	165	145	999	0
DLR00016265	4	16	YOR009W	UD20-36_5h_3x	SD/MSG -ARG -HIS -LYS +Canavanine +clonNAT +G418 +Thialysine	cSGA_v2_r1	12	11	4.77129803125	8150.88794782	39.389960089	254	5.18384277766	579998.989288	6902.13781502	43	6.1206629732	574645.98289	3071.81419491	2360	629	136	136	155	163	143	954	0
DLR00016265	4	17	YOR104W	UD20-36_5h_3x	SD/MSG -ARG -HIS -LYS +Canavanine +clonNAT +G418 +Thialysine	cSGA_v2_r1	12	11	5.50500772631	10507.9571133	77.7218214645	254	5.5649276212	751669.992487	6781.82480492	43	6.50595515879	749483.983925	2696.50934179	2497	630	136	136	157	164	144	964	0
DLR00016265	4	18	YOR008C-A	UD20-36_5h_3x	SD/MSG -ARG -HIS -LYS +Canavanine +clonNAT +G418 +Thialysine	cSGA_v2_r1	12	11	4.89658133902	8883.32994501	53.7586659468	254	5.25383617922	632341.989403	7282.26753166	43	6.25269435437	618511.597352	2057.40064675	2629	628	136	136	156	163	144	1078	0
DLR00016265	4	19	YOR101W	UD20-36_5h_3x	SD/MSG -ARG -HIS -LYS +Canavanine +clonNAT +G418 +Thialysine	cSGA_v2_r1	12	11	4.6013310537	8662.68776128	49.9947291487	254	4.99478574224	628930.986494	8406.82689024	43	5.95651866696	624756.982124	4586.96755436	2774	628	136	136	156	164	145	1122	0
DLR00016265	4	20	YOR008C	UD20-36_5h_3x	SD/MSG -ARG -HIS -LYS +Canavanine +clonNAT +G418 +Thialysine	cSGA_v2_r1	12	11	3.65420118884	3101.83728216	23.6993051154	254	4.19552904395	233221.990134	7415.24574307	43	5.06825404526	214416.986033	2540.37146815	2903	636	136	136	151	159	142	553	0
DLR00016265	4	21	YOR100C	UD20-36_5h_3x	SD/MSG -ARG -HIS -LYS +Canavanine +clonNAT +G418 +Thialysine	cSGA_v2_r1	12	11	5.39387530756	10204.7194464	95.1218349155	254	5.41631895339	779461.988639	7412.37504353	43	6.37484238299	774652.981646	4212.88275984	3043	628	136	136	157	164	146	830	8
DLR00016265	4	22	YOR007C	UD20-36_5h_3x	SD/MSG -ARG -HIS -LYS +Canavanine +clonNAT +G418 +Thialysine	cSGA_v2_r1	12	11	4.69430822713	8596.07243033	60.8244299157	254	5.05325565706	632029.986056	8957.51007388	43	6.0160869382	627262.980625	5623.35680806	3180	628	136	136	149	157	142	973	0
DLR00016265	4	23	YOR099W	UD20-36_5h_3x	SD/MSG -ARG -HIS -LYS +Canavanine +clonNAT +G418 +Thialysine	cSGA_v2_r1	12	11	4.74498796058	9908.5894164	92.6920337761	254	5.12549339258	792911.984807	10096.6339847	43	6.0934642028	788103.98022	7064.71689191	3317	631	136	136	150	157	140	784	0
DLR00016265	4	24	YOR202W	UD20-36_5h_3x	SD/MSG -ARG -HIS -LYS +Canavanine +clonNAT +G418 +Thialysine	cSGA_v2_r1	12	11	4.5584872307	10207.7026795	115.779998241	254	4.97922909846	918517.985529	12140.698922	43	5.93601792749	911978.983355	9512.95744713	3451	629	136	136	153	158	138	660	6
DLR00016265	5	1	YOR202W	UD20-36_5h_3x	SD/MSG -ARG -HIS -LYS +Canavanine +clonNAT +G418 +Thialysine	cSGA_v2_r1	12	11	4.38824594271	10747.7356852	130.420355218	254	4.77696156797	878354.988372	12738.7666688	43	5.74099101547	874078.987238	11023.341107	322	766	136	136	158	163	145	484	0
DLR00016265	5	2	YNR050C	UD20-36_5h_3x	SD/MSG -ARG -HIS -LYS +Canavanine +clonNAT +G418 +Thialysine	cSGA_v2_r1	12	11	3.29313616073	3416.18824804	43.4647900738	254	3.97356909219	258210.130146	7502.04951573	43	4.77471917744	257714.997199	5403.24157461	468	771	136	136	153	160	143	758	10
DLR00016265	5	3	YOL067C	UD20-36_5h_3x	SD/MSG -ARG -HIS -LYS +Canavanine +clonNAT +G418 +Thialysine	cSGA_v2_r1	12	11	4.32258691108	7812.49075719	49.515875935	254	4.73484576803	559192.986533	8772.26349706	43	5.6975349916	553435.98358	5376.42892572	591	768	136	136	154	161	144	1030	0
DLR00016265	5	4	YNR049C	UD20-36_5h_3x	SD/MSG -ARG -HIS -LYS +Canavanine +clonNAT +G418 +Thialysine	cSGA_v2_r1	12	11	4.36161291437	7420.2672139	41.8103310113	254	4.75951265849	528683.985702	9067.93541407	43	5.70704406532	520433.982614	5117.19046228	726	768	136	136	155	163	146	888	0
DLR00016265	5	5	YOL065C	UD20-36_5h_3x	SD/MSG -ARG -HIS -LYS +Canavanine +clonNAT +G418 +Thialysine	cSGA_v2_r1	12	11	5.09862851235	9494.68716298	81.9989794542	254	5.35552406912	727295.989317	6263.04452693	43	6.29986824556	720590.982825	2703.21529273	863	767	136	136	164	170	150	789	0
DLR00016265	5	6	YNR048W	UD20-36_5h_3x	SD/MSG -ARG -HIS -LYS +Canavanine +clonNAT +G418 +Thialysine	cSGA_v2_r1	12	11	4.77401855331	9436.64817981	58.7738553039	254	5.23305314946	738979.987985	5895.25278896	43	6.18150590676	733232.983404	2676.86660537	998	761	136	136	165	171	151	927	0
DLR00016265	5	7	YOL064C	UD20-36_5h_3x	SD/MSG -ARG -HIS -LYS +Canavanine +clonNAT +G418 +Thialysine	cSGA_v2_r1	12	11	3.13535843509	2375.02070316	15.8257794041	254	3.66591520739	151019.995696	6561.12471521	43	4.37034213585	129388.347692	1024.0100885	1125	769	136	136	140	151	138	883	0
DLR00016265	5	8	YNR047W	UD20-36_5h_3x	SD/MSG -ARG -HIS -LYS +Canavanine +clonNAT +G418 +Thialysine	cSGA_v2_r1	12	11	4.02567296464	6837.28285421	45.2199919966	254	4.44412287273	462592.988489	8002.92591254	43	5.38458657482	456964.987602	5767.12822604	1271	766	136	136	152	161	143	1053	0
DLR00016265	5	9	YOL063C	UD20-36_5h_3x	SD/MSG -ARG -HIS -LYS +Canavanine +clonNAT +G418 +Thialysine	cSGA_v2_r1	12	11	4.94172199413	9141.27409317	45.1287214024	254	5.31434175448	675170.989481	6216.12992364	43	6.25944896708	669848.983342	2712.26762729	1414	767	136	136	161	167	147	934	0
DLR00016265	5	10	YNR045W	UD20-36_5h_3x	SD/MSG -ARG -HIS -LYS +Canavanine +clonNAT +G418 +Thialysine	cSGA_v2_r1	12	11	4.57630059885	7890.14410257	37.9607538984	254	5.04299196259	556605.987165	7064.43810267	43	5.97404523807	551550.9822	3519.66668174	1544	767	136	136	156	163	143	901	0
DLR00016265	5	11	YOL062C	UD20-36_5h_3x	SD/MSG -ARG -HIS -LYS +Canavanine +clonNAT +G418 +Thialysine	cSGA_v2_r1	12	11	4.91295894283	10048.7375135	37.4900235754	254	5.350968733	728244.989401	6715.63037478	43	6.29762222584	726632.983481	2707.62886553	1681	766	136	136	159	165	145	960	0
DLR00016265	5	12	YNR042W	UD20-36_5h_3x	SD/MSG -ARG -HIS -LYS +Canavanine +clonNAT +G418 +Thialysine	cSGA_v2_r1	12	11	4.63481603858	8602.06874976	38.4173610847	254	5.11413180053	584560.684648	6957.41725655	43	6.01362805553	590944.983189	3163.54951084	1814	761	136	136	154	161	142	1000	0
DLR00016265	5	13	YOL061W	UD20-36_5h_3x	SD/MSG -ARG -HIS -LYS +Canavanine +clonNAT +G418 +Thialysine	cSGA_v2_r1	12	11	4.82530278938	9224.85362465	61.6988059417	254	5.23975864425	687893.988582	7499.38228891	43	6.18614499971	686804.982614	3211.27040201	1954	767	136	136	160	166	146	1230	0
DLR00016265	5	14	YNR040W	UD20-36_5h_3x	SD/MSG -ARG -HIS -LYS +Canavanine +clonNAT +G418 +Thialysine	cSGA_v2_r1	12	11	5.00818154048	10067.0479839	45.6461691098	254	5.37230304072	710956.990011	6685.74264054	43	6.32146466212	708489.983682	2826.18721127	2088	768	136	136	156	163	143	954	0
DLR00016265	5	15	YOL060C	UD20-36_5h_3x	SD/MSG -ARG -HIS -LYS +Canavanine +clonNAT +G418 +Thialysine	cSGA_v2_r1	12	11	5.16231585129	9227.43046042	52.2078080959	254	5.4952692664	670204.99353	6406.79715759	43	6.42262240429	666929.984762	2079.38459431	2224	764	136	136	157	164	144	1019	0
DLR00016265	5	16	YNR039C	UD20-36_5h_3x	SD/MSG -ARG -HIS -LYS +Canavanine +clonNAT +G418 +Thialysine	cSGA_v2_r1	12	11	4.70984758028	8559.71746788	40.6624245709	254	5.15877407303	598394.988548	7079.18057023	43	6.1067488767	594420.982461	3273.55625947	2359	767	136	136	153	161	142	951	0
DLR00016265	5	17	YOL059W	UD20-36_5h_3x	SD/MSG -ARG -HIS -LYS +Canavanine +clonNAT +G418 +Thialysine	cSGA_v2_r1	12	11	4.81453224595	8877.93580673	45.2184613131	254	5.07038375947	591664.987593	7569.17483188	43	6.02419551591	590225.982253	3925.13504378	2499	765	136	136	151	159	141	1146	0
DLR00016265	5	18	YNR034W	UD20-36_5h_3x	SD/MSG -ARG -HIS -LYS +Canavanine +clonNAT +G418 +Thialysine	cSGA_v2_r1	12	11	4.79530617904	9344.4843506	51.2505718416	254	5.16201109231	641000.830766	7024.21579124	43	6.06853854691	652538.981539	4392.88020711	2634	769	136	136	154	162	144	1199	0
DLR00016265	5	19	YOL058W	UD20-36_5h_3x	SD/MSG -ARG -HIS -LYS +Canavanine +clonNAT +G418 +Thialysine	cSGA_v2_r1	12	11	0	11	32.2965802394	254	12	34444.8	5766.32121765	43	5.71954026959	1170.9	352.762823604	2771	773	136	136	99	117	117	7	0
DLR00016265	5	20	YNR032W	UD20-36_5h_3x	SD/MSG -ARG -HIS -LYS +Canavanine +clonNAT +G418 +Thialysine	cSGA_v2_r1	12	11	4.74583704871	8645.42209842	40.9303293057	254	5.12300648818	607330.989252	7099.91669479	43	6.07498121914	600501.983445	2737.96891732	2903	764	136	136	153	161	142	832	0
DLR00016265	5	21	YOL057W	UD20-36_5h_3x	SD/MSG -ARG -HIS -LYS +Canavanine +clonNAT +G418 +Thialysine	cSGA_v2_r1	12	11	4.88133779174	9494.2166574	76.4618418193	254	5.23774686332	693566.987379	7397.38829706	43	6.20543532637	689443.981545	4338.58477426	3044	765	136	136	154	162	145	926	0
DLR00016265	5	22	YNR032C-A	UD20-36_5h_3x	SD/MSG -ARG -HIS -LYS +Canavanine +clonNAT +G418 +Thialysine	cSGA_v2_r1	12	11	4.59043377798	8154.37127413	51.6053559389	254	4.90350570442	586204.985509	9008.79496826	43	5.87026723376	581188.98109	5904.26057365	3176	766	136	136	147	156	141	1031	0
DLR00016265	5	23	YOL056W	UD20-36_5h_3x	SD/MSG -ARG -HIS -LYS +Canavanine +clonNAT +G418 +Thialysine	cSGA_v2_r1	12	11	4.66426446701	8756.04147995	78.0306890728	254	5.0191279905	707659.984998	9884.87153844	43	5.9774757187	700936.980921	6802.9353542	3318	765	136	136	151	158	141	865	0
DLR00016265	5	24	YOR202W	UD20-36_5h_3x	SD/MSG -ARG -HIS -LYS +Canavanine +clonNAT +G418 +Thialysine	cSGA_v2_r1	12	11	4.49020017646	10655.3304763	115.119150421	254	4.9099482346	950697.986589	13635.5234099	43	5.87272198805	945688.984857	11244.9566841	3451	768	136	136	152	157	138	613	0
DLR00016265	6	1	YOR202W	UD20-36_5h_3x	SD/MSG -ARG -HIS -LYS +Canavanine +clonNAT +G418 +Thialysine	cSGA_v2_r1	12	11	4.50902189548	10879.7949763	133.97730681	254	4.86232356571	879133.987015	10913.7063105	43	5.82774898839	875700.985448	9357.75141465	322	901	136	136	158	164	145	540	0
DLR00016265	6	2	YOR028C	UD20-36_5h_3x	SD/MSG -ARG -HIS -LYS +Canavanine +clonNAT +G418 +Thialysine	cSGA_v2_r1	12	11	4.64855341066	9406.8776696	70.9702991697	254	5.02108358737	752567.985459	8708.96864205	43	5.9820931535	746339.981918	6495.88835885	455	902	136	136	159	165	146	753	0
DLR00016265	6	3	YOR129C	UD20-36_5h_3x	SD/MSG -ARG -HIS -LYS +Canavanine +clonNAT +G418 +Thialysine	cSGA_v2_r1	12	11	4.1759269254	7101.31235694	54.2696350938	254	4.63111792915	486223.781708	8606.90646753	43	5.52287411607	499989.984606	7121.39177392	591	905	136	136	153	160	144	989	0
DLR00016265	6	4	YOR027W	UD20-36_5h_3x	SD/MSG -ARG -HIS -LYS +Canavanine +clonNAT +G418 +Thialysine	cSGA_v2_r1	12	11	4.38117309724	7703.74102209	48.3662187464	254	4.75088691532	553290.98652	9180.30026983	43	5.70588244673	547117.983331	5163.25909812	723	900	136	136	156	164	146	1138	0
DLR00016265	6	5	YOR127W	UD20-36_5h_3x	SD/MSG -ARG -HIS -LYS +Canavanine +clonNAT +G418 +Thialysine	cSGA_v2_r1	12	11	4.34784798035	7813.10679381	39.9890856331	254	4.76920083778	560054.986903	7958.29559091	43	5.71874270761	554616.984054	4223.28374782	866	901	136	136	157	165	147	1145	0
DLR00016265	6	6	YOR026W	UD20-36_5h_3x	SD/MSG -ARG -HIS -LYS +Canavanine +clonNAT +G418 +Thialysine	cSGA_v2_r1	12	11	2.68542390329	2112.72049667	20.1826934244	254	3.26325866165	119199.999778	7388.71136562	43	3.61845225137	102665.999119	1372.88293358	1001	903	136	136	131	144	133	882	0
DLR00016265	6	7	YOR126C	UD20-36_5h_3x	SD/MSG -ARG -HIS -LYS +Canavanine +clonNAT +G418 +Thialysine	cSGA_v2_r1	12	11	4.84656770282	9977.04210604	57.0327370161	254	5.26623317627	770133.988017	6612.33492262	43	6.2187663462	766943.983089	2998.53262793	1134	897	136	136	164	170	150	1017	0
DLR00016265	6	8	YOR025W	UD20-36_5h_3x	SD/MSG -ARG -HIS -LYS +Canavanine +clonNAT +G418 +Thialysine	cSGA_v2_r1	12	11	4.28016835237	6822.92001813	32.0036609029	254	4.67672995532	477835.987186	7472.74133638	43	5.61334420333	471286.984636	3613.91256111	1269	900	136	136	155	162	144	1161	0
DLR00016265	6	9	YOR124C	UD20-36_5h_3x	SD/MSG -ARG -HIS -LYS +Canavanine +clonNAT +G418 +Thialysine	cSGA_v2_r1	12	11	4.44597112134	8513.68547193	37.6532281049	254	4.82204442735	580315.986007	7806.45853788	43	5.77587654086	577430.983476	4797.5420118	1411	901	136	136	153	161	143	1069	0
DLR00016265	6	10	YOR024W	UD20-36_5h_3x	SD/MSG -ARG -HIS -LYS +Canavanine +clonNAT +G418 +Thialysine	cSGA_v2_r1	12	11	4.63009015707	7721.91589596	36.052104682	254	5.06510885812	559502.988425	6918.51653016	43	5.99562878501	554186.983112	2928.99980784	1547	902	136	136	157	164	145	1000	0
DLR00016265	6	11	YOR123C	UD20-36_5h_3x	SD/MSG -ARG -HIS -LYS +Canavanine +clonNAT +G418 +Thialysine	cSGA_v2_r1	12	11	4.47590993312	7952.04239685	37.087944107	254	4.81372153274	501805.728067	7946.15524125	43	5.71127947268	517479.982742	5101.36745077	1684	903	136	136	150	158	140	1492	0
DLR00016265	6	12	YOR023C	UD20-36_5h_3x	SD/MSG -ARG -HIS -LYS +Canavanine +clonNAT +G418 +Thialysine	cSGA_v2_r1	12	11	4.77680231089	8850.27433091	33.3597167448	254	5.24591356715	630229.990276	6755.61153393	43	6.18049699764	626833.983577	2522.87717568	1819	899	136	136	156	163	143	993	0
DLR00016265	6	13	YOR121C	UD20-36_5h_3x	SD/MSG -ARG -HIS -LYS +Canavanine +clonNAT +G418 +Thialysine	cSGA_v2_r1	12	11	4.71555500056	8344.63825886	35.4549515421	254	5.21546351155	600652.990056	7063.56621647	43	6.14264350358	597933.983062	2862.95259621	1950	898	136	136	156	163	144	1054	0
DLR00016265	6	14	YOR022C	UD20-36_5h_3x	SD/MSG -ARG -HIS -LYS +Canavanine +clonNAT +G418 +Thialysine	cSGA_v2_r1	12	11	4.82284509188	7956.06525687	29.1138022107	254	5.22694820674	529247.992895	6629.76108607	43	6.1501500423	525050.984387	1857.11967593	2088	900	136	136	150	158	140	964	0
DLR00016265	6	15	YOR120W	UD20-36_5h_3x	SD/MSG -ARG -HIS -LYS +Canavanine +clonNAT +G418 +Thialysine	cSGA_v2_r1	12	11	4.82490810435	9115.05847085	42.9651474636	254	5.18790226989	635920.987884	7352.03201622	43	6.139616752	634360.98191	3844.28527353	2228	899	136	136	153	161	142	1144	0
DLR00016265	6	16	YOR021C	UD20-36_5h_3x	SD/MSG -ARG -HIS -LYS +Canavanine +clonNAT +G418 +Thialysine	cSGA_v2_r1	12	11	4.66201380086	8081.80068242	34.368790507	254	5.09446036301	553382.989374	7203.76653784	43	6.037655792	550904.982496	3098.06750339	2365	901	136	136	152	160	142	1106	0
DLR00016265	6	17	YOR118W	UD20-36_5h_3x	SD/MSG -ARG -HIS -LYS +Canavanine +clonNAT +G418 +Thialysine	cSGA_v2_r1	12	11	5.08477111339	9636.72851996	55.2670680849	254	5.3957974206	687043.99053	7209.00277339	43	6.35000382388	685154.982638	3166.4855687	2498	903	136	136	155	163	144	1188	0
DLR00016265	6	18	YOR019W	UD20-36_5h_3x	SD/MSG -ARG -HIS -LYS +Canavanine +clonNAT +G418 +Thialysine	cSGA_v2_r1	12	11	4.95459809622	8870.06125738	52.9845695128	254	5.27485941418	634317.990228	7668.57443399	43	6.22209004974	629913.982042	3230.54598312	2634	901	136	136	155	163	144	970	0
DLR00016265	6	19	YOR115C	UD20-36_5h_3x	SD/MSG -ARG -HIS -LYS +Canavanine +clonNAT +G418 +Thialysine	cSGA_v2_r1	12	11	4.91100825459	9960.83332868	52.0233754999	254	5.30064242407	711994.29849	7613.46919879	43	6.214480375	720997.981605	3744.81393698	2771	902	136	136	156	164	146	1110	0
DLR00016265	6	20	YOR018W	UD20-36_5h_3x	SD/MSG -ARG -HIS -LYS +Canavanine +clonNAT +G418 +Thialysine	cSGA_v2_r1	12	11	4.73292659344	8535.99200738	38.6041421568	254	5.11639347363	615156.9877	7395.80535066	43	6.08003791214	609565.981852	3733.82963585	2906	900	136	136	154	163	146	1113	0
DLR00016265	6	21	YOR114W	UD20-36_5h_3x	SD/MSG -ARG -HIS -LYS +Canavanine +clonNAT +G418 +Thialysine	cSGA_v2_r1	12	11	4.86219536522	9094.43517462	61.4274738065	254	5.18622770158	661932.986646	7943.71228899	43	6.22130485303	642693.373278	3152.57720068	3040	903	136	136	153	161	145	1048	0
DLR00016265	6	22	YOR017W	UD20-36_5h_3x	SD/MSG -ARG -HIS -LYS +Canavanine +clonNAT +G418 +Thialysine	cSGA_v2_r1	12	11	4.81889932844	8888.74084337	57.3076684418	254	5.14276050503	626429.986344	8164.10419523	43	6.18752772304	606826.718419	3239.76094076	3179	902	136	136	146	155	141	926	0
DLR00016265	6	23	YOR113W	UD20-36_5h_3x	SD/MSG -ARG -HIS -LYS +Canavanine +clonNAT +G418 +Thialysine	cSGA_v2_r1	12	11	4.58611205772	8470.1905305	81.3317681632	254	5.01739177134	661055.893507	7999.70698953	43	5.92125502482	671619.98175	6465.92991025	3320	903	136	136	149	156	139	738	0
DLR00016265	6	24	YOR202W	UD20-36_5h_3x	SD/MSG -ARG -HIS -LYS +Canavanine +clonNAT +G418 +Thialysine	cSGA_v2_r1	12	11	4.65397871628	11201.3385675	123.273523269	254	5.05597669321	1019703.98524	13312.7423384	43	6.0212843754	1014907.98275	10917.5656367	3452	902	136	136	153	158	139	643	0
DLR00016265	7	1	YOR202W	UD20-36_5h_3x	SD/MSG -ARG -HIS -LYS +Canavanine +clonNAT +G418 +Thialysine	cSGA_v2_r1	12	11	4.51432574923	10942.9428595	148.566004257	254	4.9181984348	899901.986147	11834.9561454	43	5.88013541319	896539.984231	10116.7957654	318	1034	136	136	158	164	145	610	9
DLR00016265	7	2	YNR064C	UD20-36_5h_3x	SD/MSG -ARG -HIS -LYS +Canavanine +clonNAT +G418 +Thialysine	cSGA_v2_r1	12	11	4.66794289565	9030.05361291	85.5289153506	254	5.03354790314	722465.985332	8340.91063823	43	5.98898234546	715837.981652	5851.62530958	455	1041	136	136	158	165	146	697	0
DLR00016265	7	3	YOL085C	UD20-36_5h_3x	SD/MSG -ARG -HIS -LYS +Canavanine +clonNAT +G418 +Thialysine	cSGA_v2_r1	12	11	4.81667296379	10257.6393747	78.2136013517	254	5.18248282386	816668.9859	8676.79702029	43	6.14626622192	812867.981136	5373.44592349	591	1038	136	136	162	168	149	935	0
DLR00016265	7	4	YNR063W	UD20-36_5h_3x	SD/MSG -ARG -HIS -LYS +Canavanine +clonNAT +G418 +Thialysine	cSGA_v2_r1	12	11	4.50119290537	8414.79478541	49.3820196345	254	4.96156599949	635536.1947	7984.45573039	43	5.90965524062	629750.321969	2851.51846575	728	1040	136	136	162	168	150	1097	0
DLR00016265	7	5	YOL084W	UD20-36_5h_3x	SD/MSG -ARG -HIS -LYS +Canavanine +clonNAT +G418 +Thialysine	cSGA_v2_r1	12	11	4.60501320668	8956.13038642	47.4914941142	254	5.04253453784	708342.986888	8024.53384244	43	5.99355219956	702262.983174	3799.64271457	866	1040	136	136	165	171	152	1000	0
DLR00016265	7	6	YNR062C	UD20-36_5h_3x	SD/MSG -ARG -HIS -LYS +Canavanine +clonNAT +G418 +Thialysine	cSGA_v2_r1	12	11	4.40439517997	8572.74295398	46.4358318852	254	4.83256415675	641816.986925	8568.81839052	43	5.78515135692	638789.98442	4663.48071578	999	1037	136	136	160	168	149	1225	0
DLR00016265	7	7	YOL083W	UD20-36_5h_3x	SD/MSG -ARG -HIS -LYS +Canavanine +clonNAT +G418 +Thialysine	cSGA_v2_r1	12	11	4.73505929112	10583.0748361	54.4411976914	254	5.11719828504	793111.986547	7845.72609956	43	6.08457189331	791423.983013	4119.59519323	1133	1039	136	136	161	168	148	1106	0
DLR00016265	7	8	YNR061C	UD20-36_5h_3x	SD/MSG -ARG -HIS -LYS +Canavanine +clonNAT +G418 +Thialysine	cSGA_v2_r1	12	11	4.51955653189	7806.98678439	37.8233844875	254	4.95371039527	571290.988288	7371.16429886	43	5.89500964816	565653.983903	3112.76912578	1268	1038	136	136	158	165	146	1052	0
DLR00016265	7	9	YOL082W	UD20-36_5h_3x	SD/MSG -ARG -HIS -LYS +Canavanine +clonNAT +G418 +Thialysine	cSGA_v2_r1	12	11	4.91224231261	10058.815289	57.3628996793	254	5.34189470104	745314.989958	7074.83302489	43	6.32171425361	735165.495367	1598.52441189	1408	1041	136	136	160	167	147	955	0
DLR00016265	7	10	YNR060W	UD20-36_5h_3x	SD/MSG -ARG -HIS -LYS +Canavanine +clonNAT +G418 +Thialysine	cSGA_v2_r1	12	11	4.685894573	7876.67180868	29.641714128	254	5.15842915979	583384.990099	7150.35430146	43	6.07291312048	576429.98353	2571.50942217	1545	1044	136	136	159	165	146	776	0
DLR00016265	7	11	YOL081W	UD20-36_5h_3x	SD/MSG -ARG -HIS -LYS +Canavanine +clonNAT +G418 +Thialysine	cSGA_v2_r1	12	11	4.53220344732	8038.19157329	31.4683695903	254	4.7843665393	456776.299863	7726.16929603	43	5.65077454736	473441.981926	5763.74174131	1682	1035	136	136	143	152	135	918	0
DLR00016265	7	12	YNR059W	UD20-36_5h_3x	SD/MSG -ARG -HIS -LYS +Canavanine +clonNAT +G418 +Thialysine	cSGA_v2_r1	12	11	4.52487496961	7405.08003643	34.1072278059	254	4.99749974882	520497.988728	7605.15691512	43	5.91496215516	516226.982636	3398.07766216	1817	1035	136	136	154	161	142	997	0
DLR00016265	7	13	YOL080C	UD20-36_5h_3x	SD/MSG -ARG -HIS -LYS +Canavanine +clonNAT +G418 +Thialysine	cSGA_v2_r1	12	11	4.66910842671	8347.53332308	39.9152418324	254	5.07730578046	579506.988531	7583.10988528	43	6.0712527878	569406.616944	2164.73738014	1951	1038	136	136	153	161	142	1355	0
DLR00016265	7	14	YNR058W	UD20-36_5h_3x	SD/MSG -ARG -HIS -LYS +Canavanine +clonNAT +G418 +Thialysine	cSGA_v2_r1	12	11	4.83791466342	8362.8813619	33.4401648785	254	5.25741274989	603682.990051	6989.14609822	43	6.18667360422	599367.982226	3277.33942572	2088	1037	136	136	155	162	143	968	0
DLR00016265	7	15	YOL079W	UD20-36_5h_3x	SD/MSG -ARG -HIS -LYS +Canavanine +clonNAT +G418 +Thialysine	cSGA_v2_r1	12	11	4.61017146055	8317.58149957	33.4859378853	254	5.02094278549	559329.988207	7320.04354674	43	5.97418132297	558595.982391	3525.78844149	2223	1045	136	136	151	159	140	1236	0
DLR00016265	7	16	YNR057C	UD20-36_5h_3x	SD/MSG -ARG -HIS -LYS +Canavanine +clonNAT +G418 +Thialysine	cSGA_v2_r1	12	11	4.79855306575	8452.4719903	31.2804326069	254	5.25848817281	598365.990827	6237.06601862	43	6.1921744174	597207.982901	2746.51686339	2363	1042	136	136	154	162	143	1224	0
DLR00016265	7	17	YOL075C	UD20-36_5h_3x	SD/MSG -ARG -HIS -LYS +Canavanine +clonNAT +G418 +Thialysine	cSGA_v2_r1	12	11	5.1742191017	9629.2223656	49.3613584375	254	5.46043513221	699791.991567	6374.9964365	43	6.46247956849	687462.270523	1706.48696243	2499	1040	136	136	155	163	144	949	0
DLR00016265	7	18	YNR056C	UD20-36_5h_3x	SD/MSG -ARG -HIS -LYS +Canavanine +clonNAT +G418 +Thialysine	cSGA_v2_r1	12	11	4.72238144754	8504.01213556	34.4161530287	254	5.07873989224	589375.987201	7420.41096617	43	6.04270583724	587706.981283	4398.93665555	2634	1045	136	136	151	160	142	1298	0
DLR00016265	7	19	YOL071W	UD20-36_5h_3x	SD/MSG -ARG -HIS -LYS +Canavanine +clonNAT +G418 +Thialysine	cSGA_v2_r1	12	11	4.89839028211	8840.27327078	45.574656037	254	5.30361028518	637020.99228	6354.20121269	43	6.2666288259	634541.985008	1378.95224897	2772	1038	136	136	155	163	147	1220	0
DLR00016265	7	20	YNR055C	UD20-36_5h_3x	SD/MSG -ARG -HIS -LYS +Canavanine +clonNAT +G418 +Thialysine	cSGA_v2_r1	12	11	4.39608401135	7481.02282426	43.1138439275	254	4.79422677571	528481.985778	8650.78597859	43	5.75578457781	522371.981842	5582.50131712	2905	1034	136	136	151	160	144	1084	0
DLR00016265	7	21	YOL070C	UD20-36_5h_3x	SD/MSG -ARG -HIS -LYS +Canavanine +clonNAT +G418 +Thialysine	cSGA_v2_r1	12	11	4.82866379288	8454.86654473	54.7235757557	254	5.18990752913	649175.987764	7665.16292238	43	6.14809816085	642181.981501	4138.33993136	3044	1034	136	136	156	164	147	969	0
DLR00016265	7	22	YNR051C	UD20-36_5h_3x	SD/MSG -ARG -HIS -LYS +Canavanine +clonNAT +G418 +Thialysine	cSGA_v2_r1	12	11	4.34742329878	8099.95877762	90.6120323116	254	4.5769202617	538072.986996	10291.262671	43	5.55020378581	534079.984759	7408.08253641	3178	1040	136	136	141	151	135	1033	0
DLR00016265	7	23	YOL068C	UD20-36_5h_3x	SD/MSG -ARG -HIS -LYS +Canavanine +clonNAT +G418 +Thialysine	cSGA_v2_r1	12	11	4.86972648263	10067.0984025	91.3148388695	254	5.11981525207	805104.984366	10125.0473557	43	6.08739250009	800385.98002	7730.20598939	3317	1041	136	136	149	157	139	805	0
DLR00016265	7	24	YOR202W	UD20-36_5h_3x	SD/MSG -ARG -HIS -LYS +Canavanine +clonNAT +G418 +Thialysine	cSGA_v2_r1	12	11	4.59846046375	10972.7393795	113.362008375	254	5.01192753236	995883.984925	14059.2902549	43	5.97567744281	990913.982951	11832.2366469	3451	1040	136	136	152	158	138	640	0
DLR00016265	8	1	YOR202W	UD20-36_5h_3x	SD/MSG -ARG -HIS -LYS +Canavanine +clonNAT +G418 +Thialysine	cSGA_v2_r1	12	11	4.52091924753	10850.5414737	139.626712322	254	4.90155079243	900024.986419	11464.6765624	43	5.862711576	897171.984926	10171.5703883	320	1170	136	136	158	164	145	620	0
DLR00016265	8	2	YOR040W	UD20-36_5h_3x	SD/MSG -ARG -HIS -LYS +Canavanine +clonNAT +G418 +Thialysine	cSGA_v2_r1	12	11	4.55767783597	9729.61264572	94.560154895	254	4.94564627151	775973.984701	9972.89587631	43	5.91313190498	772231.98202	8233.31644948	455	1170	136	136	158	164	146	864	0
DLR00016265	8	3	YOR141C	UD20-36_5h_3x	SD/MSG -ARG -HIS -LYS +Canavanine +clonNAT +G418 +Thialysine	cSGA_v2_r1	12	11	9	238.5	69.4284824426	254	12	31917.6	5280.50830922	43	0.5	3137.4	508.742382511	594	1180	136	136	-1	-1	-1	5	0
DLR00016265	8	4	YOR039W	UD20-36_5h_3x	SD/MSG -ARG -HIS -LYS +Canavanine +clonNAT +G418 +Thialysine	cSGA_v2_r1	12	11	3.03904761742	2971.94492717	15.1699297992	254	3.38422167729	206280.999548	8343.62245593	43	4.21285757665	181702.577928	2580.66348003	725	1177	136	136	147	157	143	1092	0
DLR00016265	8	5	YOR140W	UD20-36_5h_3x	SD/MSG -ARG -HIS -LYS +Canavanine +clonNAT +G418 +Thialysine	cSGA_v2_r1	12	11	0	11	10.2726893958	254	12	33930.9	5190.51105828	43	0	43	52.8275881421	868	1182	136	136	-1	-1	-1	0	0
DLR00016265	8	6	YOR038C	UD20-36_5h_3x	SD/MSG -ARG -HIS -LYS +Canavanine +clonNAT +G418 +Thialysine	cSGA_v2_r1	12	11	3.83416036635	5365.94588396	27.5753908101	254	4.28280562266	398749.992428	8517.47752054	43	5.20202865018	390038.990966	3911.42627733	998	1180	136	136	156	165	148	1217	0
DLR00016265	8	7	YOR139C	UD20-36_5h_3x	SD/MSG -ARG -HIS -LYS +Canavanine +clonNAT +G418 +Thialysine	cSGA_v2_r1	12	11	0	11	16.3951046059	254	12	31781.7	5146.81524699	43	0	43	81.4481899603	1136	1178	136	136	-1	-1	-1	4	0
DLR00016265	8	8	YOR037W	UD20-36_5h_3x	SD/MSG -ARG -HIS -LYS +Canavanine +clonNAT +G418 +Thialysine	cSGA_v2_r1	12	11	4.60919228606	8272.92354501	25.6689960934	254	5.06299234144	566617.992494	6669.11076591	43	6.02364418888	564391.9873	656.94809586	1268	1175	136	136	153	161	145	1207	0
DLR00016265	8	9	YOR138C	UD20-36_5h_3x	SD/MSG -ARG -HIS -LYS +Canavanine +clonNAT +G418 +Thialysine	cSGA_v2_r1	12	11	4.89836036422	10376.6608793	38.2309218554	254	5.28199269875	781667.987478	6992.83135844	43	6.24028723183	780148.98254	3515.63057154	1406	1178	136	136	161	167	147	1082	0
DLR00016265	8	10	YOR035C	UD20-36_5h_3x	SD/MSG -ARG -HIS -LYS +Canavanine +clonNAT +G418 +Thialysine	cSGA_v2_r1	12	11	2.77726569157	2664.5567393	34.4944579675	254	3.36152959368	129470.166243	7648.60835906	43	3.79253791158	128769.998332	2971.01642316	1544	1178	136	136	128	140	128	868	0
DLR00016265	8	11	YOR137C	UD20-36_5h_3x	SD/MSG -ARG -HIS -LYS +Canavanine +clonNAT +G418 +Thialysine	cSGA_v2_r1	12	11	4.8768507809	9201.17507934	43.7981721616	254	5.32757793882	685454.990627	6727.92873262	43	6.26487167806	682663.98362	2553.13743796	1680	1171	136	136	159	165	145	997	0
DLR00016265	8	12	YOR034C	UD20-36_5h_3x	SD/MSG -ARG -HIS -LYS +Canavanine +clonNAT +G418 +Thialysine	cSGA_v2_r1	12	11	4.81697035129	9139.0060749	39.1897951485	254	5.2300338432	652723.988765	7420.62956846	43	6.18283060519	652925.982055	3587.59287721	1815	1170	136	136	156	162	143	1372	0
DLR00016265	8	13	YOR136W	UD20-36_5h_3x	SD/MSG -ARG -HIS -LYS +Canavanine +clonNAT +G418 +Thialysine	cSGA_v2_r1	12	11	4.98522875404	8751.27548999	32.6584879948	254	5.53942781625	605192.996197	6400.64308954	43	6.45349355838	602601.986286	1857.42259886	1954	1172	136	136	152	159	141	1153	0
DLR00016265	8	14	YOR033C	UD20-36_5h_3x	SD/MSG -ARG -HIS -LYS +Canavanine +clonNAT +G418 +Thialysine	cSGA_v2_r1	12	11	4.5158993742	7361.13425418	35.0696036917	254	4.91633645239	499475.988152	6988.06961721	43	5.90221860621	489995.707996	2304.49290369	2090	1174	136	136	151	159	141	1580	0
DLR00016265	8	15	YOR135C	UD20-36_5h_3x	SD/MSG -ARG -HIS -LYS +Canavanine +clonNAT +G418 +Thialysine	cSGA_v2_r1	12	11	4.88853677806	8543.40233454	27.4488168066	254	5.49582757561	605267.994757	6280.44279056	43	6.41992602315	602706.98525	1999.38678308	2224	1177	136	136	152	160	141	1159	0
DLR00016265	8	16	YOR032C	UD20-36_5h_3x	SD/MSG -ARG -HIS -LYS +Canavanine +clonNAT +G418 +Thialysine	cSGA_v2_r1	12	11	4.81706115531	8550.72851312	29.1550944603	254	5.31531773649	620931.992099	6147.90471371	43	6.24651035075	619333.984235	2125.4078426	2362	1174	136	136	156	163	144	1184	7
DLR00016265	8	17	YOR134W	UD20-36_5h_3x	SD/MSG -ARG -HIS -LYS +Canavanine +clonNAT +G418 +Thialysine	cSGA_v2_r1	12	11	5.11675647651	9634.43566631	50.110901895	254	5.43744790127	695859.991558	5778.80555268	43	6.3837365152	693621.983978	2548.36705521	2500	1175	136	136	155	162	143	1049	0
DLR00016265	8	18	YOR031W	UD20-36_5h_3x	SD/MSG -ARG -HIS -LYS +Canavanine +clonNAT +G418 +Thialysine	cSGA_v2_r1	12	11	5.04306928378	9428.5544624	48.7287093369	254	5.37659386179	679711.990454	6192.30447627	43	6.33041564723	675425.982774	2956.17057722	2634	1174	136	136	154	162	143	856	0
DLR00016265	8	19	YOR133W	UD20-36_5h_3x	SD/MSG -ARG -HIS -LYS +Canavanine +clonNAT +G418 +Thialysine	cSGA_v2_r1	12	11	4.72572851997	8911.77659134	44.7805864204	254	5.1111515058	634180.987235	7156.94163628	43	6.0796492543	632543.981675	4027.53278058	2773	1177	136	136	153	161	144	1275	0
DLR00016265	8	20	YOR030W	UD20-36_5h_3x	SD/MSG -ARG -HIS -LYS +Canavanine +clonNAT +G418 +Thialysine	cSGA_v2_r1	12	11	3.98178690414	6173.58262117	53.2680957129	254	4.12533534206	316173.993303	7368.15189442	43	5.10713757153	303418.54946	2238.61646179	2905	1172	136	136	130	143	131	814	0
DLR00016265	8	21	YOR132W	UD20-36_5h_3x	SD/MSG -ARG -HIS -LYS +Canavanine +clonNAT +G418 +Thialysine	cSGA_v2_r1	12	11	4.45475162532	6030.89442782	28.1581809778	254	4.78174306833	397664.990443	6874.99261928	43	5.76364723739	387387.197253	1213.95797291	3040	1176	136	136	144	154	139	1528	0
DLR00016265	8	22	YOR029W	UD20-36_5h_3x	SD/MSG -ARG -HIS -LYS +Canavanine +clonNAT +G418 +Thialysine	cSGA_v2_r1	12	11	5.23643049618	10108.1298483	69.4588404668	254	5.50615631193	803682.990473	7490.18969446	43	6.45859709288	797771.982439	3801.5083263	3179	1173	136	136	154	162	142	648	0
DLR00016265	8	23	YOR131C	UD20-36_5h_3x	SD/MSG -ARG -HIS -LYS +Canavanine +clonNAT +G418 +Thialysine	cSGA_v2_r1	12	11	4.92213842143	10152.2337903	101.881048462	254	5.2429619711	839402.984707	10379.550749	43	6.20593481412	834403.979372	7567.84183007	3319	1176	136	136	151	158	141	683	0
DLR00016265	8	24	YOR202W	UD20-36_5h_3x	SD/MSG -ARG -HIS -LYS +Canavanine +clonNAT +G418 +Thialysine	cSGA_v2_r1	12	11	4.5562780526	10870.4475941	110.256561992	254	4.95622940175	977496.98545	14875.2412252	43	5.92066146748	974124.983675	12805.125172	3454	1177	136	136	151	156	137	749	0
DLR00016265	9	1	YOR202W	UD20-36_5h_3x	SD/MSG -ARG -HIS -LYS +Canavanine +clonNAT +G418 +Thialysine	cSGA_v2_r1	12	11	4.4959174684	10941.5456041	128.589966074	254	4.88920715027	923806.986409	12003.6393432	43	5.85440958628	920126.984932	10846.3844565	321	1310	136	136	158	164	145	537	0
DLR00016265	9	2	YOL002C	UD20-36_5h_3x	SD/MSG -ARG -HIS -LYS +Canavanine +clonNAT +G418 +Thialysine	cSGA_v2_r1	12	11	4.67289311389	9417.6814759	76.0856035351	254	5.03396409406	753405.985053	8209.97276026	43	5.99469248723	749305.98159	6246.26563677	454	1311	136	136	158	165	146	961	0
DLR00016265	9	3	YOL101C	UD20-36_5h_3x	SD/MSG -ARG -HIS -LYS +Canavanine +clonNAT +G418 +Thialysine	cSGA_v2_r1	12	11	4.61895916744	10099.2331887	96.8565954988	254	4.96991219916	789835.985042	9837.54460939	43	5.93618011636	786266.982246	7718.27654887	593	1309	136	136	160	166	148	933	0
DLR00016265	9	4	YOL001W	UD20-36_5h_3x	SD/MSG -ARG -HIS -LYS +Canavanine +clonNAT +G418 +Thialysine	cSGA_v2_r1	12	11	3.24836558242	3625.98864688	21.4460832288	254	3.66947955707	234844.999793	7816.14295215	43	4.54538688803	216949.341141	2139.50547678	726	1300	136	136	144	154	142	1520	0
DLR00016265	9	5	YOL099C	UD20-36_5h_3x	SD/MSG -ARG -HIS -LYS +Canavanine +clonNAT +G418 +Thialysine	cSGA_v2_r1	12	11	4.87768650373	10469.5975341	72.7031371192	254	5.20482712853	820365.988204	8093.60723644	43	6.16554164215	816215.983839	3041.13244183	863	1313	136	136	164	170	151	908	0
DLR00016265	9	6	YNR075W	UD20-36_5h_3x	SD/MSG -ARG -HIS -LYS +Canavanine +clonNAT +G418 +Thialysine	cSGA_v2_r1	12	11	4.5545442355	8542.5262	49.2846789673	254	4.97219988717	647266.987519	8058.64204113	43	5.92548533515	643033.983318	3820.29073826	1000	1313	136	136	159	167	148	1115	0
DLR00016265	9	7	YOL098C	UD20-36_5h_3x	SD/MSG -ARG -HIS -LYS +Canavanine +clonNAT +G418 +Thialysine	cSGA_v2_r1	12	11	4.80535002878	10176.9791206	53.0822581234	254	5.19539981946	768733.987753	7461.20301279	43	6.16515746432	766774.982886	3531.561068	1136	1309	136	136	160	167	147	1091	0
DLR00016265	9	8	YNR074C	UD20-36_5h_3x	SD/MSG -ARG -HIS -LYS +Canavanine +clonNAT +G418 +Thialysine	cSGA_v2_r1	12	11	4.20188160512	7063.02032126	44.0175133196	254	4.64358528617	506933.986905	8437.09973274	43	5.59382041893	501993.984146	5589.28576974	1267	1307	136	136	153	161	144	1076	0
DLR00016265	9	9	YOL095C	UD20-36_5h_3x	SD/MSG -ARG -HIS -LYS +Canavanine +clonNAT +G418 +Thialysine	cSGA_v2_r1	12	11	4.27039246651	5963.61164011	21.8798441001	254	4.67481679135	361618.991989	6505.86735537	43	5.58985911997	360175.986612	1183.302895	1411	1311	136	136	143	152	139	1278	0
DLR00016265	9	10	YNR073C	UD20-36_5h_3x	SD/MSG -ARG -HIS -LYS +Canavanine +clonNAT +G418 +Thialysine	cSGA_v2_r1	12	11	4.77289931508	9080.737773	36.44579531	254	5.22563391881	686785.989567	6894.24521101	43	6.1750792328	685039.983642	2893.90218234	1542	1313	136	136	159	166	146	1230	0
DLR00016265	9	11	YOL093W	UD20-36_5h_3x	SD/MSG -ARG -HIS -LYS +Canavanine +clonNAT +G418 +Thialysine	cSGA_v2_r1	12	11	4.32486941963	7929.07539336	46.0499406453	254	4.75314419548	533168.986568	7709.00787862	43	5.70306450716	535814.983583	5046.93350041	1681	1315	136	136	149	157	140	1546	8
DLR00016265	9	12	YNR072W	UD20-36_5h_3x	SD/MSG -ARG -HIS -LYS +Canavanine +clonNAT +G418 +Thialysine	cSGA_v2_r1	12	11	4.52735421544	7799.28555482	30.019313941	254	4.97426017996	555472.987824	6864.26202046	43	5.91533775024	554527.982948	3457.94159238	1820	1309	136	136	153	161	142	1436	0
DLR00016265	9	13	YOL092W	UD20-36_5h_3x	SD/MSG -ARG -HIS -LYS +Canavanine +clonNAT +G418 +Thialysine	cSGA_v2_r1	12	11	4.93467325361	9267.18986177	34.2725690374	254	5.36238722549	694238.989572	6735.13792739	43	6.29895493785	692191.982491	3405.84905799	1956	1307	136	136	158	164	144	1143	1
DLR00016265	9	14	YNR071C	UD20-36_5h_3x	SD/MSG -ARG -HIS -LYS +Canavanine +clonNAT +G418 +Thialysine	cSGA_v2_r1	12	11	4.69345117014	8411.02977485	38.4114558852	254	5.13541295507	605191.988269	6918.37845745	43	6.0772083594	604324.982419	3487.36798357	2088	1311	136	136	154	161	142	1266	0
DLR00016265	9	15	YOL091W	UD20-36_5h_3x	SD/MSG -ARG -HIS -LYS +Canavanine +clonNAT +G418 +Thialysine	cSGA_v2_r1	12	11	4.62317945316	7992.54813901	33.8990278836	254	5.08838262732	577219.987848	6921.05215551	43	6.07633664499	561982.157468	2618.27107465	2226	1318	136	136	153	161	141	1064	0
DLR00016265	9	16	YNR069C	UD20-36_5h_3x	SD/MSG -ARG -HIS -LYS +Canavanine +clonNAT +G418 +Thialysine	cSGA_v2_r1	12	11	4.10986360433	5507.8529605	30.2321650136	254	4.59095951956	385206.987064	6501.3779293	43	5.50380899455	381155.98383	3883.0075654	2362	1317	136	136	149	158	141	1264	0
DLR00016265	9	17	YOL090W	UD20-36_5h_3x	SD/MSG -ARG -HIS -LYS +Canavanine +clonNAT +G418 +Thialysine	cSGA_v2_r1	12	11	4.63041435615	8320.62149788	29.3545911485	254	5.07522572136	589815.988375	6168.66497305	43	6.06854859042	579681.70486	2272.64062353	2500	1313	136	136	152	160	142	1244	0
DLR00016265	9	18	YNR067C	UD20-36_5h_3x	SD/MSG -ARG -HIS -LYS +Canavanine +clonNAT +G418 +Thialysine	cSGA_v2_r1	12	11	4.80840493986	8968.60056007	36.4272393462	254	5.21709733539	662235.987714	6375.08692737	43	6.17628628203	659926.981838	3835.64059164	2634	1316	136	136	154	162	143	1198	0
DLR00016265	9	19	YOL089C	UD20-36_5h_3x	SD/MSG -ARG -HIS -LYS +Canavanine +clonNAT +G418 +Thialysine	cSGA_v2_r1	12	11	4.60632685048	8086.24434717	38.2170222604	254	5.058459854	588697.987675	6922.92342974	43	6.02245478597	585518.982225	3694.52858395	2772	1311	136	136	153	161	143	1265	0
DLR00016265	9	20	YNR066C	UD20-36_5h_3x	SD/MSG -ARG -HIS -LYS +Canavanine +clonNAT +G418 +Thialysine	cSGA_v2_r1	12	11	4.78095713228	8517.95312623	33.6615757834	254	5.18198365622	645097.987575	7101.0143177	43	6.14224129856	638429.981787	3933.08839487	2906	1309	136	136	155	163	145	949	0
DLR00016265	9	21	YOL088C	UD20-36_5h_3x	SD/MSG -ARG -HIS -LYS +Canavanine +clonNAT +G418 +Thialysine	cSGA_v2_r1	12	11	4.26790591481	6830.88821854	42.13752276	254	4.68108607935	484834.985959	8546.38303356	43	5.63892727551	479675.982611	5626.11505015	3044	1310	136	136	147	157	141	1228	0
DLR00016265	9	22	YNR065C	UD20-36_5h_3x	SD/MSG -ARG -HIS -LYS +Canavanine +clonNAT +G418 +Thialysine	cSGA_v2_r1	12	11	4.67397067548	8148.57455934	50.0689712795	254	5.05399262496	629699.985918	8701.23130203	43	6.02087661611	623399.980352	5536.36446556	3179	1312	136	136	150	158	142	942	0
DLR00016265	9	23	YOL087C	UD20-36_5h_3x	SD/MSG -ARG -HIS -LYS +Canavanine +clonNAT +G418 +Thialysine	cSGA_v2_r1	12	11	4.51564971593	8414.42920725	66.621722544	254	4.94426567448	633974.986944	8742.33637916	43	5.90837929327	631202.98242	4947.8417754	3316	1309	136	136	143	151	135	1020	0
DLR00016265	9	24	YOR202W	UD20-36_5h_3x	SD/MSG -ARG -HIS -LYS +Canavanine +clonNAT +G418 +Thialysine	cSGA_v2_r1	12	11	4.75644169352	11719.8219698	131.634442551	254	5.15120241458	1060728.98435	13163.7934136	43	6.1151984227	1056916.98156	10603.4411861	3450	1313	136	136	152	157	137	658	4
DLR00016265	10	1	YOR202W	UD20-36_5h_3x	SD/MSG -ARG -HIS -LYS +Canavanine +clonNAT +G418 +Thialysine	cSGA_v2_r1	12	11	4.44383340695	10139.9876084	123.742166802	254	4.82703250925	851107.986182	12194.870647	43	5.78745485535	846920.9849	10977.188164	321	1441	136	136	157	163	144	589	0
DLR00016265	10	2	YOR053W	UD20-36_5h_3x	SD/MSG -ARG -HIS -LYS +Canavanine +clonNAT +G418 +Thialysine	cSGA_v2_r1	12	11	4.14762754133	6970.74712365	57.3213785596	254	4.57907096859	540168.98701	9111.2524614	43	5.53473861999	531711.985362	7018.51325957	457	1451	136	136	153	160	142	950	0
DLR00016265	10	3	YOR165W	UD20-36_5h_3x	SD/MSG -ARG -HIS -LYS +Canavanine +clonNAT +G418 +Thialysine	cSGA_v2_r1	12	11	4.65509837599	9297.73940282	128.222717469	254	5.04430158513	691585.338177	8072.39449526	43	5.95544623233	706927.981513	6064.19054766	594	1448	136	136	157	164	146	1064	0
DLR00016265	10	4	YOR052C	UD20-36_5h_3x	SD/MSG -ARG -HIS -LYS +Canavanine +clonNAT +G418 +Thialysine	cSGA_v2_r1	12	11	4.38285437506	7657.09722953	54.3928696452	254	4.76785539184	574548.987064	8350.69113581	43	5.72075118381	568330.983914	4610.85462786	732	1448	136	136	157	165	148	1172	0
DLR00016265	10	5	YOR164C	UD20-36_5h_3x	SD/MSG -ARG -HIS -LYS +Canavanine +clonNAT +G418 +Thialysine	cSGA_v2_r1	12	11	4.93997142814	9634.32922853	83.7524850982	254	5.25367736381	729056.989204	8002.44674833	43	6.2061126929	724619.983049	3149.58349315	861	1446	136	136	160	167	148	901	0
DLR00016265	10	6	YOR051C	UD20-36_5h_3x	SD/MSG -ARG -HIS -LYS +Canavanine +clonNAT +G418 +Thialysine	cSGA_v2_r1	12	11	4.56417057071	7677.76050861	41.2730156699	254	4.91551228158	549812.98731	8102.95718149	43	5.87246635781	544910.982022	4211.79966091	999	1450	136	136	154	162	145	1228	0
DLR00016265	10	7	YOR163W	UD20-36_5h_3x	SD/MSG -ARG -HIS -LYS +Canavanine +clonNAT +G418 +Thialysine	cSGA_v2_r1	12	11	4.69405031287	8324.52450155	36.602141115	254	5.10263232668	618460.987848	7314.83252849	43	6.05295298775	614252.98199	3902.90249701	1131	1443	136	136	157	164	145	1116	0
DLR00016265	10	8	YOR050C	UD20-36_5h_3x	SD/MSG -ARG -HIS -LYS +Canavanine +clonNAT +G418 +Thialysine	cSGA_v2_r1	12	11	4.65668779511	8245.92629319	41.8903979562	254	5.07195823592	626528.987541	6605.12843854	43	6.03017027056	621402.982318	3483.7554662	1270	1448	136	136	157	164	146	1083	0
DLR00016265	10	9	YOR162C	UD20-36_5h_3x	SD/MSG -ARG -HIS -LYS +Canavanine +clonNAT +G418 +Thialysine	cSGA_v2_r1	12	11	4.80457380057	9357.07306044	45.6023138482	254	5.27385497404	693023.989833	6211.18183017	43	6.22280106872	690929.98381	2633.67269667	1409	1445	136	136	157	163	144	1033	1
DLR00016265	10	10	YOR049C	UD20-36_5h_3x	SD/MSG -ARG -HIS -LYS +Canavanine +clonNAT +G418 +Thialysine	cSGA_v2_r1	12	11	4.67779295652	8254.64178661	37.7454963847	254	5.10303434699	596557.988135	6288.08369306	43	6.09143626485	582825.198186	2288.63607593	1543	1448	136	136	154	161	142	962	0
DLR00016265	10	11	YOR161C	UD20-36_5h_3x	SD/MSG -ARG -HIS -LYS +Canavanine +clonNAT +G418 +Thialysine	cSGA_v2_r1	12	11	5.06559494373	10204.667659	65.3268629878	254	5.42055850314	778795.989432	6197.22529284	43	6.37140450832	777741.983195	2825.26263075	1681	1446	136	136	158	164	144	1132	0
DLR00016265	10	12	YOR047C	UD20-36_5h_3x	SD/MSG -ARG -HIS -LYS +Canavanine +clonNAT +G418 +Thialysine	cSGA_v2_r1	12	11	4.75182648084	9301.2484336	35.1829338885	254	5.16708374549	683547.987895	6961.44377727	43	6.11652090752	681991.982614	3519.04989178	1816	1448	136	136	155	162	142	1126	0
DLR00016265	10	13	YOR156C	UD20-36_5h_3x	SD/MSG -ARG -HIS -LYS +Canavanine +clonNAT +G418 +Thialysine	cSGA_v2_r1	12	11	4.60667322837	8486.29721019	37.0221598874	254	5.07499798627	642103.987134	7101.2509749	43	6.06228635989	627367.121128	2607.04380578	1951	1447	136	136	157	163	144	1180	0
DLR00016265	10	14	YOR045W	UD20-36_5h_3x	SD/MSG -ARG -HIS -LYS +Canavanine +clonNAT +G418 +Thialysine	cSGA_v2_r1	12	11	4.66165664351	8565.40785106	37.9804519366	254	5.09126006456	644635.986477	6998.46096557	43	6.04082883446	642267.981815	4216.66720247	2087	1446	136	136	156	162	143	1270	0
DLR00016265	10	15	YOR154W	UD20-36_5h_3x	SD/MSG -ARG -HIS -LYS +Canavanine +clonNAT +G418 +Thialysine	cSGA_v2_r1	12	11	4.60689451643	7976.90926462	34.5438796261	254	5.0251243496	570123.987716	6416.28738631	43	6.01190666813	558063.055138	2191.59085742	2228	1446	136	136	151	159	140	1214	0
DLR00016265	10	16	YOR044W	UD20-36_5h_3x	SD/MSG -ARG -HIS -LYS +Canavanine +clonNAT +G418 +Thialysine	cSGA_v2_r1	12	11	4.71668014114	8020.46745481	37.1129328996	254	5.17181031462	595301.989047	6000.4243451	43	6.10326839739	590943.982712	2957.18978125	2364	1442	136	136	153	161	142	1041	0
DLR00016265	10	17	YOR153W	UD20-36_5h_3x	SD/MSG -ARG -HIS -LYS +Canavanine +clonNAT +G418 +Thialysine	cSGA_v2_r1	12	11	5.01690737057	9784.22609648	49.2618329387	254	5.40113401949	747700.988801	6171.08183833	43	6.40988664466	736017.831896	2371.42882864	2501	1451	136	136	156	164	144	1303	0
DLR00016265	10	18	YOR043W	UD20-36_5h_3x	SD/MSG -ARG -HIS -LYS +Canavanine +clonNAT +G418 +Thialysine	cSGA_v2_r1	12	11	3.83836384267	5013.17412873	37.7876131279	254	4.30450060465	363114.989003	7654.01328153	43	5.21867218826	355426.987611	5515.22339112	2641	1451	136	136	148	157	141	1165	0
DLR00016265	10	19	YOR152C	UD20-36_5h_3x	SD/MSG -ARG -HIS -LYS +Canavanine +clonNAT +G418 +Thialysine	cSGA_v2_r1	12	11	4.82992474451	8813.00926286	44.0768595792	254	5.24446434865	660770.98989	6012.23033586	43	6.19966162565	657098.983589	2436.14469218	2768	1445	136	136	155	163	144	1158	0
DLR00016265	10	20	YOR042W	UD20-36_5h_3x	SD/MSG -ARG -HIS -LYS +Canavanine +clonNAT +G418 +Thialysine	cSGA_v2_r1	12	11	4.80224118201	9130.46526122	50.5938775812	254	5.1869574088	713093.986482	7349.3997214	43	6.20447246843	693387.746888	3078.68884786	2909	1449	136	136	156	164	145	1007	0
DLR00016265	10	21	YOR144C	UD20-36_5h_3x	SD/MSG -ARG -HIS -LYS +Canavanine +clonNAT +G418 +Thialysine	cSGA_v2_r1	12	11	4.60665139328	8450.44411074	48.0511396148	254	4.97765890004	591601.516767	6901.38583387	43	5.882062002	602861.982121	5367.57405823	3047	1443	136	136	148	157	140	931	0
DLR00016265	10	22	YOR041C	UD20-36_5h_3x	SD/MSG -ARG -HIS -LYS +Canavanine +clonNAT +G418 +Thialysine	cSGA_v2_r1	12	11	4.75468644229	8721.95456976	58.4729472739	254	5.07668342706	674930.985188	8841.99072579	43	6.03654268221	669195.980145	6198.77095606	3182	1446	136	136	149	157	141	916	0
DLR00016265	10	23	YOR142W	UD20-36_5h_3x	SD/MSG -ARG -HIS -LYS +Canavanine +clonNAT +G418 +Thialysine	cSGA_v2_r1	12	11	4.78671870143	9566.68207382	108.438132246	254	5.12747304879	793823.985018	9682.69730361	43	6.09194079235	787569.980608	6384.08290995	3314	1451	136	136	150	156	139	798	0
DLR00016265	10	24	YOR202W	UD20-36_5h_3x	SD/MSG -ARG -HIS -LYS +Canavanine +clonNAT +G418 +Thialysine	cSGA_v2_r1	12	11	4.59776817312	11023.3643513	113.53845593	254	5.01704475449	990391.985738	13080.3606235	43	5.97839559523	985680.983154	10353.2737659	3454	1447	136	136	150	155	136	655	9
DLR00016265	11	1	YOR202W	UD20-36_5h_3x	SD/MSG -ARG -HIS -LYS +Canavanine +clonNAT +G418 +Thialysine	cSGA_v2_r1	12	11	4.60779248502	11377.4609721	131.965483707	254	4.93717714068	937268.986333	11639.0362209	43	5.90184430892	933591.984465	9560.31364374	323	1577	136	136	158	163	144	573	0
DLR00016265	11	2	YOL014W	UD20-36_5h_3x	SD/MSG -ARG -HIS -LYS +Canavanine +clonNAT +G418 +Thialysine	cSGA_v2_r1	12	11	4.41714159962	9066.82237244	63.2895738779	254	4.8678893661	735409.985298	9723.29930471	43	5.83267547474	730582.983264	7665.61746487	456	1586	136	136	157	163	145	946	0
DLR00016265	11	3	YOL113W	UD20-36_5h_3x	SD/MSG -ARG -HIS -LYS +Canavanine +clonNAT +G418 +Thialysine	cSGA_v2_r1	12	11	4.55015910276	8732.55522057	53.6109375692	254	4.94566027073	682517.986316	7838.80086997	43	5.90732244065	676895.982906	5154.23561929	595	1586	136	136	158	165	147	984	0
DLR00016265	11	4	YOL013W-A	UD20-36_5h_3x	SD/MSG -ARG -HIS -LYS +Canavanine +clonNAT +G418 +Thialysine	cSGA_v2_r1	12	11	3.78063114638	5863.03258554	47.1391021531	254	4.19123943305	402557.992689	9134.87351274	43	5.12048965207	396500.992418	6108.9108455	730	1576	136	136	148	157	143	1276	0
DLR00016265	11	5	YOL112W	UD20-36_5h_3x	SD/MSG -ARG -HIS -LYS +Canavanine +clonNAT +G418 +Thialysine	cSGA_v2_r1	12	11	4.78959865652	9413.01741009	46.2647026483	254	5.18645747862	714567.9883	7367.34067398	43	6.14856416679	710527.983038	3284.10884197	860	1583	136	136	159	167	148	1034	0
DLR00016265	11	6	YOL013C	UD20-36_5h_3x	SD/MSG -ARG -HIS -LYS +Canavanine +clonNAT +G418 +Thialysine	cSGA_v2_r1	12	11	4.95856360171	8860.41117377	51.7801796857	254	5.28247761687	675833.989593	7260.45518306	43	6.2339955058	668813.982424	3148.47900867	997	1581	136	136	159	166	146	863	0
DLR00016265	11	7	YOL111C	UD20-36_5h_3x	SD/MSG -ARG -HIS -LYS +Canavanine +clonNAT +G418 +Thialysine	cSGA_v2_r1	12	11	4.76442595572	9429.07002133	56.4315801994	254	5.12408212489	684808.986597	7347.77330382	43	6.14385938237	667307.64785	2755.39335691	1131	1584	136	136	154	162	144	958	0
DLR00016265	11	8	YOL012C	UD20-36_5h_3x	SD/MSG -ARG -HIS -LYS +Canavanine +clonNAT +G418 +Thialysine	cSGA_v2_r1	12	11	3.31663362509	3547.82221641	30.1636753655	254	3.59418746113	206586.999959	7181.50052679	43	4.42208741964	200290.996672	4458.84343879	1270	1583	136	136	134	145	133	1375	0
DLR00016265	11	9	YOL110W	UD20-36_5h_3x	SD/MSG -ARG -HIS -LYS +Canavanine +clonNAT +G418 +Thialysine	cSGA_v2_r1	12	11	4.20668815589	7072.97562699	39.4073159205	254	4.64411217126	490792.986438	7301.09478998	43	5.59241102907	488767.983985	5158.82428833	1405	1582	136	136	149	158	141	1183	0
DLR00016265	11	10	YOL011W	UD20-36_5h_3x	SD/MSG -ARG -HIS -LYS +Canavanine +clonNAT +G418 +Thialysine	cSGA_v2_r1	12	11	4.82307735319	9067.2516858	39.3084421876	254	5.29909391287	696332.989077	5889.34114896	43	6.24764195191	693237.983187	2839.51653395	1542	1578	136	136	158	164	144	1101	0
DLR00016265	11	11	YOL109W	UD20-36_5h_3x	SD/MSG -ARG -HIS -LYS +Canavanine +clonNAT +G418 +Thialysine	cSGA_v2_r1	12	11	4.75321374448	9262.2953255	37.6362729788	254	5.24134955207	692743.988042	5979.67285244	43	6.19087294993	692089.98294	3250.65489763	1681	1588	136	136	155	162	141	1282	0
DLR00016265	11	12	YOL009C	UD20-36_5h_3x	SD/MSG -ARG -HIS -LYS +Canavanine +clonNAT +G418 +Thialysine	cSGA_v2_r1	12	11	3.30502504063	2664.17085878	20.569828233	254	3.94523009551	203234.99305	6439.62473648	43	4.71012590831	188241.993142	2442.52098032	1810	1579	136	136	149	157	140	621	0
DLR00016265	11	13	YOL108C	UD20-36_5h_3x	SD/MSG -ARG -HIS -LYS +Canavanine +clonNAT +G418 +Thialysine	cSGA_v2_r1	12	11	0	11	28.2297555997	254	12	30167.6814446	4414.32588697	43	0.5	1032.3	172.947084101	1956	1590	136	136	-1	-1	-1	0	0
DLR00016265	11	14	YOL008W	UD20-36_5h_3x	SD/MSG -ARG -HIS -LYS +Canavanine +clonNAT +G418 +Thialysine	cSGA_v2_r1	12	11	4.53950529828	7131.05471433	23.5501363508	254	5.00180687557	491636.991527	5785.73643419	43	5.94005388161	486400.987009	889.855440352	2089	1586	136	136	147	156	140	1162	0
DLR00016265	11	15	YOL107W	UD20-36_5h_3x	SD/MSG -ARG -HIS -LYS +Canavanine +clonNAT +G418 +Thialysine	cSGA_v2_r1	12	11	4.80660730207	9092.56610213	36.662458487	254	5.3012272089	696493.989731	5732.58485072	43	6.24394045093	695112.9838	2596.29658926	2224	1587	136	136	156	162	143	1237	10
DLR00016265	11	16	YOL007C	UD20-36_5h_3x	SD/MSG -ARG -HIS -LYS +Canavanine +clonNAT +G418 +Thialysine	cSGA_v2_r1	12	11	4.64623893457	7852.67314539	32.5472729064	254	5.18034666179	594178.989181	5803.32523669	43	6.11119095969	592492.983078	3026.58690372	2355	1584	136	136	154	161	142	1272	0
DLR00016265	11	17	YOL106W	UD20-36_5h_3x	SD/MSG -ARG -HIS -LYS +Canavanine +clonNAT +G418 +Thialysine	cSGA_v2_r1	12	11	4.92682505727	9556.84240519	43.5776292227	254	5.36888597725	761456.988502	6020.3061883	43	6.31971924141	757867.98266	3263.45010361	2500	1584	136	136	157	164	144	1015	0
DLR00016265	11	18	YOL006C	UD20-36_5h_3x	SD/MSG -ARG -HIS -LYS +Canavanine +clonNAT +G418 +Thialysine	cSGA_v2_r1	12	11	0	11	49.1477977101	254	12	28702.9728363	4177.45051885	43	0	43	253.392405657	2636	1590	136	136	-1	-1	-1	0	0
DLR00016265	11	19	YOL105C	UD20-36_5h_3x	SD/MSG -ARG -HIS -LYS +Canavanine +clonNAT +G418 +Thialysine	cSGA_v2_r1	12	11	4.69804906463	9333.01554375	37.3853491371	254	5.09772635564	716058.985834	7877.52981243	43	6.06446293493	712850.981469	5341.44587394	2773	1583	136	136	154	162	144	1140	0
DLR00016265	11	20	YOL004W	UD20-36_5h_3x	SD/MSG -ARG -HIS -LYS +Canavanine +clonNAT +G418 +Thialysine	cSGA_v2_r1	12	11	3.59272128661	4485.27186537	36.2983322747	254	3.91714064986	239180.009569	7074.92943121	43	4.81589260794	232324.761517	3042.66170663	2908	1590	136	136	130	142	131	1101	0
DLR00016265	11	21	YOL104C	UD20-36_5h_3x	SD/MSG -ARG -HIS -LYS +Canavanine +clonNAT +G418 +Thialysine	cSGA_v2_r1	12	11	4.62890732901	8734.13458158	49.2901209476	254	5.04694670092	676623.986319	7867.7655016	43	6.01596714805	671863.981695	4859.23557014	3042	1583	136	136	153	160	144	1117	0
DLR00016265	11	22	YOL003C	UD20-36_5h_3x	SD/MSG -ARG -HIS -LYS +Canavanine +clonNAT +G418 +Thialysine	cSGA_v2_r1	12	11	4.68694531112	7638.61048992	47.3911672532	254	5.08952077601	620539.986261	8437.06851127	43	6.04246601157	612027.980282	5123.79192919	3175	1584	136	136	151	158	142	848	0
DLR00016265	11	23	YOL103W	UD20-36_5h_3x	SD/MSG -ARG -HIS -LYS +Canavanine +clonNAT +G418 +Thialysine	cSGA_v2_r1	12	11	4.1627413829	8325.94924142	85.1716231443	254	4.51736123944	629060.988657	14282.3158914	43	5.55056089376	587989.689947	8191.49148601	3319	1582	136	136	140	148	133	793	0
DLR00016265	11	24	YOR202W	UD20-36_5h_3x	SD/MSG -ARG -HIS -LYS +Canavanine +clonNAT +G418 +Thialysine	cSGA_v2_r1	12	11	4.39421001297	9860.28988073	115.351429274	254	4.84986699574	906747.986957	13779.827193	43	5.80926466931	900049.985545	11592.185417	3452	1582	136	136	150	155	136	719	0
DLR00016265	12	1	YOR202W	UD20-36_5h_3x	SD/MSG -ARG -HIS -LYS +Canavanine +clonNAT +G418 +Thialysine	cSGA_v2_r1	12	11	4.44385397549	11574.1416596	126.348286554	254	4.85082022688	955148.987501	13174.1735861	43	5.81701488339	953169.986544	11242.9613881	323	1712	136	136	157	162	144	571	0
DLR00016265	12	2	YOR069W	UD20-36_5h_3x	SD/MSG -ARG -HIS -LYS +Canavanine +clonNAT +G418 +Thialysine	cSGA_v2_r1	12	11	3.46571288404	3836.07505184	45.1103451991	254	3.88330465967	277810.99646	8238.44667963	43	4.75695447332	266999.999557	4885.29515121	454	1723	136	136	143	151	137	1225	8
DLR00016265	12	3	YOR183W	UD20-36_5h_3x	SD/MSG -ARG -HIS -LYS +Canavanine +clonNAT +G418 +Thialysine	cSGA_v2_r1	12	11	3.37527922552	4876.71268524	60.2146799953	254	3.56703872419	285768.999129	8604.60335036	43	4.46394812602	278683.996287	5906.26428608	590	1721	136	136	134	145	133	966	10
DLR00016265	12	4	YOR068C	UD20-36_5h_3x	SD/MSG -ARG -HIS -LYS +Canavanine +clonNAT +G418 +Thialysine	cSGA_v2_r1	12	11	3.9857697825	5248.62614282	21.8175656589	254	4.32257274373	348039.992068	6490.70393785	43	5.25255179644	342681.989536	1941.47162113	719	1721	136	136	147	155	141	1588	0
DLR00016265	12	5	YOR182C	UD20-36_5h_3x	SD/MSG -ARG -HIS -LYS +Canavanine +clonNAT +G418 +Thialysine	cSGA_v2_r1	12	11	3.43805417846	4658.44275401	36.736843783	254	3.72153742683	260932.99977	7517.08732203	43	4.64622801872	244054.426995	2864.46690349	862	1720	136	136	135	146	134	1189	0
DLR00016265	12	6	YOR067C	UD20-36_5h_3x	SD/MSG -ARG -HIS -LYS +Canavanine +clonNAT +G418 +Thialysine	cSGA_v2_r1	12	11	4.54857984348	7895.12351389	42.9510497429	254	4.99592580839	592890.987409	6822.55086676	43	5.99604169732	579053.710747	2242.84332755	1000	1714	136	136	157	165	147	1265	0
DLR00016265	12	7	YOR178C	UD20-36_5h_3x	SD/MSG -ARG -HIS -LYS +Canavanine +clonNAT +G418 +Thialysine	cSGA_v2_r1	12	11	4.96120683319	9419.67308967	54.220582362	254	5.31887573151	699199.989552	5919.22000683	43	6.27311589484	697216.983516	2495.83898072	1134	1716	136	136	157	164	145	1178	0
DLR00016265	12	8	YOR066W	UD20-36_5h_3x	SD/MSG -ARG -HIS -LYS +Canavanine +clonNAT +G418 +Thialysine	cSGA_v2_r1	12	11	4.59571027591	8023.73391013	40.7022012979	254	5.05593641627	587840.988296	5771.77010193	43	6.01003138403	585149.983175	2824.1357958	1269	1718	136	136	154	161	143	1182	0
DLR00016265	12	9	YOR177C	UD20-36_5h_3x	SD/MSG -ARG -HIS -LYS +Canavanine +clonNAT +G418 +Thialysine	cSGA_v2_r1	12	11	4.96524361401	10051.7059734	53.8827480131	254	5.35153179635	770484.988812	5744.45225741	43	6.34478955747	758633.153512	1714.25673915	1409	1712	136	136	157	163	144	932	0
DLR00016265	12	10	YOR065W	UD20-36_5h_3x	SD/MSG -ARG -HIS -LYS +Canavanine +clonNAT +G418 +Thialysine	cSGA_v2_r1	12	11	4.4433905634	6295.77974091	29.2729783928	254	4.89238422501	403824.992962	5573.82046356	43	5.83989711599	399826.997736	680.16033377	1539	1715	136	136	143	152	138	1367	0
DLR00016265	12	11	YOR175C	UD20-36_5h_3x	SD/MSG -ARG -HIS -LYS +Canavanine +clonNAT +G418 +Thialysine	cSGA_v2_r1	12	11	4.36357920016	8032.52295932	42.6584995203	254	4.8246560731	575615.985588	7636.21036644	43	5.77604285945	576164.982722	5569.9286559	1680	1719	136	136	150	157	140	1391	0
DLR00016265	12	12	YOR064C	UD20-36_5h_3x	SD/MSG -ARG -HIS -LYS +Canavanine +clonNAT +G418 +Thialysine	cSGA_v2_r1	12	11	4.33693977307	6720.03452435	32.9097005306	254	4.88183982346	508536.236948	6141.31794225	43	5.81604199288	502676.22146	2191.29552732	1816	1720	136	136	154	161	142	1163	0
DLR00016265	12	13	YOR173W	UD20-36_5h_3x	SD/MSG -ARG -HIS -LYS +Canavanine +clonNAT +G418 +Thialysine	cSGA_v2_r1	12	11	4.37933405538	8367.68524189	36.2275101351	254	4.85240257101	625504.986682	7439.00539721	43	5.84765882087	614250.417242	3099.14918191	1954	1715	136	136	153	160	141	1608	0
DLR00016265	12	14	YOR062C	UD20-36_5h_3x	SD/MSG -ARG -HIS -LYS +Canavanine +clonNAT +G418 +Thialysine	cSGA_v2_r1	12	11	4.49487883795	7751.41461765	38.5795088543	254	5.00475728538	603082.986312	6874.12586239	43	5.95451244434	601255.982121	4368.92774546	2087	1723	136	136	154	161	142	1336	0
DLR00016265	12	15	YOR172W	UD20-36_5h_3x	SD/MSG -ARG -HIS -LYS +Canavanine +clonNAT +G418 +Thialysine	cSGA_v2_r1	12	11	4.7031496171	8311.92972017	34.2089246444	254	5.16946641245	641011.987898	6076.25790338	43	6.15846122106	627503.661425	2118.23164106	2228	1718	136	136	153	160	141	1103	8
DLR00016265	12	16	YOR061W	UD20-36_5h_3x	SD/MSG -ARG -HIS -LYS +Canavanine +clonNAT +G418 +Thialysine	cSGA_v2_r1	12	11	4.0882583633	6469.2216229	36.0987609763	254	4.47943939347	448376.988266	7260.79354334	43	5.42870434454	448105.986506	5146.52758257	2361	1716	136	136	145	153	137	1544	0
DLR00016265	12	17	YOR171C	UD20-36_5h_3x	SD/MSG -ARG -HIS -LYS +Canavanine +clonNAT +G418 +Thialysine	cSGA_v2_r1	12	11	4.87945387293	9524.0249077	41.8808280349	254	5.34450824771	732059.989236	5495.98877588	43	6.29725220191	730006.983496	2776.37206834	2497	1723	136	136	154	161	142	1070	0
DLR00016265	12	18	YOR059C	UD20-36_5h_3x	SD/MSG -ARG -HIS -LYS +Canavanine +clonNAT +G418 +Thialysine	cSGA_v2_r1	12	11	4.7925001218	8837.40031309	42.8830263989	254	5.29063688194	692345.146909	5251.8154401	43	6.207012089	698166.983444	2904.92129622	2631	1722	136	136	156	163	144	1355	0
DLR00016265	12	19	YOR170W	UD20-36_5h_3x	SD/MSG -ARG -HIS -LYS +Canavanine +clonNAT +G418 +Thialysine	cSGA_v2_r1	12	11	4.73714000225	8837.55986558	40.9884634211	254	5.17791007147	681131.987274	6403.45366692	43	6.136687042	676499.982263	3807.5219627	2773	1718	136	136	154	161	143	1061	0
DLR00016265	12	20	YOR058C	UD20-36_5h_3x	SD/MSG -ARG -HIS -LYS +Canavanine +clonNAT +G418 +Thialysine	cSGA_v2_r1	12	11	4.54395309889	7980.5610704	43.0333452047	254	4.88568606082	583413.986318	7516.63574084	43	5.84884763051	578377.98248	4469.70308211	2909	1718	136	136	149	157	141	1129	0
DLR00016265	12	21	YOR167C	UD20-36_5h_3x	SD/MSG -ARG -HIS -LYS +Canavanine +clonNAT +G418 +Thialysine	cSGA_v2_r1	12	11	4.06233732698	6106.21987555	55.8844406179	254	4.45965882656	447035.988644	8184.43876888	43	5.44344073423	425276.367504	3530.70510747	3043	1720	136	136	145	154	139	1283	0
DLR00016265	12	22	YOR055W	UD20-36_5h_3x	SD/MSG -ARG -HIS -LYS +Canavanine +clonNAT +G418 +Thialysine	cSGA_v2_r1	12	11	4.61876660633	8249.71912231	58.3527773929	254	5.0242891068	648969.985381	8783.97438688	43	5.98718095001	643086.980595	5491.26642498	3177	1717	136	136	148	155	140	981	0
DLR00016265	12	23	YOR166C	UD20-36_5h_3x	SD/MSG -ARG -HIS -LYS +Canavanine +clonNAT +G418 +Thialysine	cSGA_v2_r1	12	11	5.04859644558	10709.6474803	124.616266123	254	5.35289298101	908274.355924	9343.73277	43	6.25349854673	924731.97975	7089.18290162	3318	1719	136	136	151	157	139	729	0
DLR00016265	12	24	YOR202W	UD20-36_5h_3x	SD/MSG -ARG -HIS -LYS +Canavanine +clonNAT +G418 +Thialysine	cSGA_v2_r1	12	11	4.62346840482	11328.6901306	157.648162561	254	5.04148220742	1068305.98526	14305.5766977	43	6.00289097997	1063618.98321	12027.7808062	3453	1720	136	136	151	156	136	607	0
DLR00016265	13	1	YOR202W	UD20-36_5h_3x	SD/MSG -ARG -HIS -LYS +Canavanine +clonNAT +G418 +Thialysine	cSGA_v2_r1	12	11	4.56623750896	10163.6173768	156.144769767	254	4.9104477225	882536.986398	11556.5797325	43	5.86608726479	877303.984388	8980.84217993	329	1852	136	136	159	163	144	589	11
DLR00016265	13	2	YOL029C	UD20-36_5h_3x	SD/MSG -ARG -HIS -LYS +Canavanine +clonNAT +G418 +Thialysine	cSGA_v2_r1	12	11	4.45229309795	8451.90575286	78.4141133725	254	4.88442338474	719842.985	9954.05865349	43	5.84293450317	713456.982468	7693.30794263	459	1858	136	136	158	163	145	900	0
DLR00016265	13	3	YOL128C	UD20-36_5h_3x	SD/MSG -ARG -HIS -LYS +Canavanine +clonNAT +G418 +Thialysine	cSGA_v2_r1	12	11	4.73009158265	9526.90881333	61.9253157577	254	5.15655936023	790884.986631	7388.52935097	43	6.11624362984	785714.982657	4096.13557655	591	1852	136	136	161	167	148	885	0
DLR00016265	13	4	YOL028C	UD20-36_5h_3x	SD/MSG -ARG -HIS -LYS +Canavanine +clonNAT +G418 +Thialysine	cSGA_v2_r1	12	11	4.56683298358	8891.00382532	52.1755957905	254	4.98402661681	678819.98646	7434.48707171	43	5.95065782123	675480.982802	4354.84340703	727	1852	136	136	158	164	147	1174	0
DLR00016265	13	5	YOL126C	UD20-36_5h_3x	SD/MSG -ARG -HIS -LYS +Canavanine +clonNAT +G418 +Thialysine	cSGA_v2_r1	12	11	4.70191304072	8849.31377564	45.762603139	254	5.12138890718	672993.987701	6416.04451482	43	6.08373619735	670147.982811	3074.26796586	864	1849	136	136	159	165	147	1252	0
DLR00016265	13	6	YOL027C	UD20-36_5h_3x	SD/MSG -ARG -HIS -LYS +Canavanine +clonNAT +G418 +Thialysine	cSGA_v2_r1	12	11	4.56219362039	7660.54372054	36.5337669832	254	4.92573239111	534887.986289	7196.39635782	43	5.88218136484	531753.981227	4446.33034449	998	1854	136	136	150	158	141	1183	0
DLR00016265	13	7	YOL124C	UD20-36_5h_3x	SD/MSG -ARG -HIS -LYS +Canavanine +clonNAT +G418 +Thialysine	cSGA_v2_r1	12	11	4.44213773738	6921.37591638	33.8185895365	254	4.93870433623	533641.986529	6478.60216217	43	5.88730327617	529181.981962	3887.20342216	1135	1860	136	136	156	163	145	1344	0
DLR00016265	13	8	YOL025W	UD20-36_5h_3x	SD/MSG -ARG -HIS -LYS +Canavanine +clonNAT +G418 +Thialysine	cSGA_v2_r1	12	11	4.72644660021	8419.75776916	37.1419802423	254	5.12169031703	632604.988153	6032.62103421	43	6.07750189297	629276.982631	3125.56268277	1273	1856	136	136	154	161	143	1124	0
DLR00016265	13	9	YOL122C	UD20-36_5h_3x	SD/MSG -ARG -HIS -LYS +Canavanine +clonNAT +G418 +Thialysine	cSGA_v2_r1	12	11	4.99260047168	9351.96654348	55.3203924193	254	5.33256713227	718607.990392	5579.78510265	43	6.31372031915	709755.162952	1294.60221248	1407	1856	136	136	155	162	142	1036	0
DLR00016265	13	10	YOL024W	UD20-36_5h_3x	SD/MSG -ARG -HIS -LYS +Canavanine +clonNAT +G418 +Thialysine	cSGA_v2_r1	12	11	4.85045810974	9330.67595097	48.5539758151	254	5.23457035858	721720.987428	6756.1810266	43	6.19077003658	720283.98189	3663.1623858	1542	1858	136	136	155	161	142	1210	0
DLR00016265	13	11	YOL121C	UD20-36_5h_3x	SD/MSG -ARG -HIS -LYS +Canavanine +clonNAT +G418 +Thialysine	cSGA_v2_r1	12	11	4.87175550416	9584.25136695	43.3927205088	254	5.31156502317	742181.987505	6557.4645785	43	6.26851051915	740804.981794	3752.22598569	1676	1859	136	136	155	161	141	1174	0
DLR00016265	13	12	YOL020W	UD20-36_5h_3x	SD/MSG -ARG -HIS -LYS +Canavanine +clonNAT +G418 +Thialysine	cSGA_v2_r1	12	11	4.89875061882	9120.34553013	43.4645435736	254	5.33325522436	717649.988104	6305.45963261	43	6.27936697831	715051.981825	3528.94189869	1813	1859	136	136	155	161	141	1100	0
DLR00016265	13	13	YOL119C	UD20-36_5h_3x	SD/MSG -ARG -HIS -LYS +Canavanine +clonNAT +G418 +Thialysine	cSGA_v2_r1	12	11	5.06951003995	10266.8918204	46.3675997062	254	5.49386190568	835551.989134	6546.72867019	43	6.44462889844	833977.982663	3506.30545046	1950	1858	136	136	157	163	142	1011	0
DLR00016265	13	14	YOL019W	UD20-36_5h_3x	SD/MSG -ARG -HIS -LYS +Canavanine +clonNAT +G418 +Thialysine	cSGA_v2_r1	12	11	4.79451863282	9077.42386872	41.2288721301	254	5.27590342117	723997.988515	6124.67037148	43	6.22325853829	722379.982958	3057.89672068	2087	1857	136	136	154	161	141	1165	0
DLR00016265	13	15	YOL118C	UD20-36_5h_3x	SD/MSG -ARG -HIS -LYS +Canavanine +clonNAT +G418 +Thialysine	cSGA_v2_r1	12	11	4.99658551516	9742.23668044	60.2880355894	254	5.45747933024	799890.989294	6082.11970643	43	6.40225771473	798048.982737	3201.21875203	2223	1856	136	136	156	163	142	1002	0
DLR00016265	13	16	YOL018C	UD20-36_5h_3x	SD/MSG -ARG -HIS -LYS +Canavanine +clonNAT +G418 +Thialysine	cSGA_v2_r1	12	11	3.91735535564	3417.64945467	16.6885285924	254	4.47729182446	229512.992954	5683.41793452	43	5.2956768159	220799.986108	1131.04584233	2353	1859	136	136	138	148	133	1197	0
DLR00016265	13	17	YOL117W	UD20-36_5h_3x	SD/MSG -ARG -HIS -LYS +Canavanine +clonNAT +G418 +Thialysine	cSGA_v2_r1	12	11	5.05092344825	10057.2115495	46.0442944152	254	5.42461726517	773824.988761	6094.12527731	43	6.38010459819	770597.982403	3543.1326071	2498	1858	136	136	152	159	139	894	0
DLR00016265	13	18	YOL017W	UD20-36_5h_3x	SD/MSG -ARG -HIS -LYS +Canavanine +clonNAT +G418 +Thialysine	cSGA_v2_r1	12	11	4.79478118322	8582.76250269	44.4206194671	254	5.21936813806	635193.988379	6071.98228646	43	6.1728030165	633009.982151	3367.3501835	2631	1859	136	136	149	157	139	1192	0
DLR00016265	13	19	YOL116W	UD20-36_5h_3x	SD/MSG -ARG -HIS -LYS +Canavanine +clonNAT +G418 +Thialysine	cSGA_v2_r1	12	11	4.68653612383	9088.59356643	40.0813802103	254	5.11528760015	685820.984966	7793.69902765	43	6.08219150212	682891.98032	5799.29651885	2766	1859	136	136	150	158	141	984	0
DLR00016265	13	20	YOL016C	UD20-36_5h_3x	SD/MSG -ARG -HIS -LYS +Canavanine +clonNAT +G418 +Thialysine	cSGA_v2_r1	12	11	4.68403733163	7930.95411382	38.8343555783	254	5.12437709636	635759.987168	6724.64877446	43	6.07546929982	627674.981793	3757.23907875	2908	1861	136	136	154	161	143	891	0
DLR00016265	13	21	YOL115W	UD20-36_5h_3x	SD/MSG -ARG -HIS -LYS +Canavanine +clonNAT +G418 +Thialysine	cSGA_v2_r1	12	11	2.30922973934	957.541369557	12.4506694535	254	3.398334046	90318.9927789	7170.58918028	43	3.79287648882	60113.0963779	1172.84714599	3044	1862	136	136	138	148	136	361	0
DLR00016265	13	22	YOL015W	UD20-36_5h_3x	SD/MSG -ARG -HIS -LYS +Canavanine +clonNAT +G418 +Thialysine	cSGA_v2_r1	12	11	4.73479508493	8839.11835805	72.2730799722	254	5.13888471896	730092.985814	9759.81866359	43	6.15881728052	706960.738925	3823.56937164	3174	1857	136	136	151	157	141	962	0
DLR00016265	13	23	YOL114C	UD20-36_5h_3x	SD/MSG -ARG -HIS -LYS +Canavanine +clonNAT +G418 +Thialysine	cSGA_v2_r1	12	11	4.85148942404	9711.94364766	115.979341466	254	5.17272745067	843420.984245	11595.1347997	43	6.12818839742	837431.979583	8039.31253191	3317	1857	136	136	149	154	136	798	0
DLR00016265	13	24	YOR202W	UD20-36_5h_3x	SD/MSG -ARG -HIS -LYS +Canavanine +clonNAT +G418 +Thialysine	cSGA_v2_r1	12	11	4.56193236515	11210.1281657	142.247722535	254	4.98560335129	1024474.98571	13992.7254458	43	5.9438238858	1019317.98397	11826.5199357	3451	1858	136	136	149	154	134	499	0
DLR00016265	14	1	YOR202W	UD20-36_5h_3x	SD/MSG -ARG -HIS -LYS +Canavanine +clonNAT +G418 +Thialysine	cSGA_v2_r1	12	11	4.28454119166	10357.4935338	118.500348903	254	4.67283878741	883363.990154	14919.9997251	43	5.6806169445	840789.048883	9244.16709883	324	1986	136	136	156	161	142	737	0
DLR00016265	14	2	YOR084W	UD20-36_5h_3x	SD/MSG -ARG -HIS -LYS +Canavanine +clonNAT +G418 +Thialysine	cSGA_v2_r1	12	11	4.25763881378	7866.27107992	69.531382433	254	4.71869332292	629854.752374	8852.57215905	43	5.62438838968	648933.985374	8743.89099476	466	1987	136	136	156	161	143	1099	0
DLR00016265	14	3	YOR196C	UD20-36_5h_3x	SD/MSG -ARG -HIS -LYS +Canavanine +clonNAT +G418 +Thialysine	cSGA_v2_r1	12	11	3.25623417781	3425.99887176	15.8714849319	254	3.59146446365	197832.999562	7078.03849808	43	4.38169024593	186770.998693	1077.11590445	590	1989	136	136	130	141	132	949	0
DLR00016265	14	4	YOR083W	UD20-36_5h_3x	SD/MSG -ARG -HIS -LYS +Canavanine +clonNAT +G418 +Thialysine	cSGA_v2_r1	12	11	4.11414476162	6741.64319173	36.258308208	254	4.43788400841	473903.989798	7501.97819955	43	5.40463272991	470081.988194	4537.9397038	720	1985	136	136	150	157	143	1596	0
DLR00016265	14	5	YOR195W	UD20-36_5h_3x	SD/MSG -ARG -HIS -LYS +Canavanine +clonNAT +G418 +Thialysine	cSGA_v2_r1	12	11	4.74013133696	9145.91430632	75.033268001	254	5.15585802867	707430.986541	6884.79623651	43	6.17097405397	693326.313337	2572.66906302	863	1987	136	136	158	164	147	1386	0
DLR00016265	14	6	YOR082C	UD20-36_5h_3x	SD/MSG -ARG -HIS -LYS +Canavanine +clonNAT +G418 +Thialysine	cSGA_v2_r1	12	11	4.52308535789	7502.81504315	32.9997222874	254	4.9041251549	539956.987155	6726.42279037	43	5.86078058584	535803.982799	3510.82558608	999	1986	136	136	151	159	143	1291	0
DLR00016265	14	7	YOR193W	UD20-36_5h_3x	SD/MSG -ARG -HIS -LYS +Canavanine +clonNAT +G418 +Thialysine	cSGA_v2_r1	12	11	4.57537003077	7860.8403573	45.286490396	254	4.99305019684	581485.986482	6931.51446238	43	5.94915177883	579185.981731	4061.35770103	1139	1989	136	136	154	161	143	1427	0
DLR00016265	14	8	YOR081C	UD20-36_5h_3x	SD/MSG -ARG -HIS -LYS +Canavanine +clonNAT +G418 +Thialysine	cSGA_v2_r1	12	11	4.57108125682	7801.96025464	44.3252783105	254	5.04374414636	602497.988323	6020.47798442	43	6.02763971273	590532.649797	1827.4413458	1267	1992	136	136	156	163	144	1174	0
DLR00016265	14	9	YOR192C	UD20-36_5h_3x	SD/MSG -ARG -HIS -LYS +Canavanine +clonNAT +G418 +Thialysine	cSGA_v2_r1	12	11	4.84599494065	9820.90349806	56.0197402684	254	5.28463690099	776966.988648	5769.45219483	43	6.24457119738	774936.983249	2768.10738161	1408	1988	136	136	157	163	143	1134	0
DLR00016265	14	10	YOR080W	UD20-36_5h_3x	SD/MSG -ARG -HIS -LYS +Canavanine +clonNAT +G418 +Thialysine	cSGA_v2_r1	12	11	2.38338901826	975.395349103	46.6078377068	254	3.37094211399	76739.9900657	7061.24310967	43	3.48193917862	52226.6308337	966.039146131	1548	1998	136	136	130	141	129	411	0
DLR00016265	14	11	YOR191W	UD20-36_5h_3x	SD/MSG -ARG -HIS -LYS +Canavanine +clonNAT +G418 +Thialysine	cSGA_v2_r1	12	11	4.51981470252	8165.43300719	46.7414543505	254	4.92204867138	614878.986219	7511.75612397	43	5.88345537895	615090.982619	4840.90447951	1679	1993	136	136	151	158	139	1507	0
DLR00016265	14	12	YOR079C	UD20-36_5h_3x	SD/MSG -ARG -HIS -LYS +Canavanine +clonNAT +G418 +Thialysine	cSGA_v2_r1	12	11	4.73449898716	8177.82027847	34.0805599332	254	5.21593926599	639334.988722	6488.90968035	43	6.15654927334	638042.98255	3206.60664053	1815	1997	136	136	152	159	140	1414	0
DLR00016265	14	13	YOR190W	UD20-36_5h_3x	SD/MSG -ARG -HIS -LYS +Canavanine +clonNAT +G418 +Thialysine	cSGA_v2_r1	12	11	4.62896367239	8302.82908792	44.674256671	254	5.09978468959	663219.987937	6694.0516017	43	6.05010090814	660927.982906	3361.26912521	1947	1991	136	136	152	159	140	1214	0
DLR00016265	14	14	YOR078W	UD20-36_5h_3x	SD/MSG -ARG -HIS -LYS +Canavanine +clonNAT +G418 +Thialysine	cSGA_v2_r1	12	11	0	11	10.0009309969	254	12	30308.6423318	4179.62902705	43	1.58120609392	3976.5	115.363631372	2092	1998	136	136	103	118	114	20	0
DLR00016265	14	15	YOR189W	UD20-36_5h_3x	SD/MSG -ARG -HIS -LYS +Canavanine +clonNAT +G418 +Thialysine	cSGA_v2_r1	12	11	4.52779483948	8637.53150613	52.0410634173	254	4.93628077439	656007.987641	6923.41503608	43	5.9045636612	656245.983977	3842.25272211	2224	1995	136	136	148	156	138	1355	0
DLR00016265	14	16	YOR076C	UD20-36_5h_3x	SD/MSG -ARG -HIS -LYS +Canavanine +clonNAT +G418 +Thialysine	cSGA_v2_r1	12	11	4.28616196574	7292.89266091	41.252012772	254	4.69209074764	517505.987326	6940.8550377	43	5.64966860284	516333.98466	4352.01591722	2361	1991	136	136	143	151	134	1391	0
DLR00016265	14	17	YOR188W	UD20-36_5h_3x	SD/MSG -ARG -HIS -LYS +Canavanine +clonNAT +G418 +Thialysine	cSGA_v2_r1	12	11	4.99566958471	9553.02115921	61.7848015987	254	5.36744404557	746387.989051	5954.0041899	43	6.3255263681	746097.982844	3151.54866539	2492	1993	136	136	152	159	140	1243	0
DLR00016265	14	18	YOR072W	UD20-36_5h_3x	SD/MSG -ARG -HIS -LYS +Canavanine +clonNAT +G418 +Thialysine	cSGA_v2_r1	12	11	4.937393738	8800.1002852	37.2860462867	254	5.35899496388	677682.991057	5963.07421066	43	6.31166718385	674340.983708	2628.51284073	2635	1988	136	136	151	158	139	1152	0
DLR00016265	14	19	YOR186W	UD20-36_5h_3x	SD/MSG -ARG -HIS -LYS +Canavanine +clonNAT +G418 +Thialysine	cSGA_v2_r1	12	11	4.89170140894	8646.75997542	47.5056801375	254	5.28671138554	655324.989043	5984.34020764	43	6.24049684207	653056.982436	3087.84041348	2773	1993	136	136	150	157	140	1288	0
DLR00016265	14	20	YOR071C	UD20-36_5h_3x	SD/MSG -ARG -HIS -LYS +Canavanine +clonNAT +G418 +Thialysine	cSGA_v2_r1	12	11	4.501660126	7609.90480839	43.0846595469	254	4.99150542524	581692.986624	6743.21195298	43	5.95046399463	578130.981802	4158.14935894	2903	1995	136	136	150	157	140	1281	0
DLR00016265	14	21	YOR185C	UD20-36_5h_3x	SD/MSG -ARG -HIS -LYS +Canavanine +clonNAT +G418 +Thialysine	cSGA_v2_r1	12	11	4.52728201384	7619.63105517	58.8992151643	254	4.95026086356	592524.986126	8010.31795718	43	5.90120242499	586600.98136	4793.07309301	3040	1992	136	136	149	156	140	1077	0
DLR00016265	14	22	YOR070C	UD20-36_5h_3x	SD/MSG -ARG -HIS -LYS +Canavanine +clonNAT +G418 +Thialysine	cSGA_v2_r1	12	11	4.67286601658	7263.49167411	55.0024026886	254	5.0249672414	537943.989356	7467.75991886	43	5.97795638826	531643.983096	2506.64213584	3174	1993	136	136	142	149	134	1106	0
DLR00016265	14	23	YOR184W	UD20-36_5h_3x	SD/MSG -ARG -HIS -LYS +Canavanine +clonNAT +G418 +Thialysine	cSGA_v2_r1	12	11	4.84508557318	8801.96438542	72.4916094451	254	5.13220226157	756511.98601	10304.4208659	43	6.08775923276	751873.980784	5757.05963134	3319	1992	136	136	148	153	136	1403	0
DLR00016265	14	24	YOR202W	UD20-36_5h_3x	SD/MSG -ARG -HIS -LYS +Canavanine +clonNAT +G418 +Thialysine	cSGA_v2_r1	12	11	4.35913962574	10640.7239565	158.889443603	254	4.83812633544	971398.987366	16490.7991494	43	5.79750825933	966773.986336	14358.7997512	3453	1996	136	136	149	154	134	680	0
DLR00016265	15	1	YOR202W	UD20-36_5h_3x	SD/MSG -ARG -HIS -LYS +Canavanine +clonNAT +G418 +Thialysine	cSGA_v2_r1	12	11	4.47815494166	11084.8315692	177.686962246	254	4.85882321987	942957.987399	14208.1151438	43	5.82239964054	939005.985937	11719.993445	320	2127	136	136	156	161	143	530	0
DLR00016265	15	2	YOL044W	UD20-36_5h_3x	SD/MSG -ARG -HIS -LYS +Canavanine +clonNAT +G418 +Thialysine	cSGA_v2_r1	12	11	4.29165825436	7414.69216337	90.4117169887	254	4.62900216718	523248.986013	9683.90112381	43	5.59062528872	520330.983579	5834.05523704	456	2132	136	136	142	149	137	1299	0
DLR00016265	15	3	YOL152W	UD20-36_5h_3x	SD/MSG -ARG -HIS -LYS +Canavanine +clonNAT +G418 +Thialysine	cSGA_v2_r1	12	11	4.09756607782	7438.81169989	66.021308284	254	4.61236657203	539959.232007	8365.66095802	43	5.51783976662	559972.985974	7633.10217854	595	2128	136	136	151	158	144	1225	0
DLR00016265	15	4	YOL043C	UD20-36_5h_3x	SD/MSG -ARG -HIS -LYS +Canavanine +clonNAT +G418 +Thialysine	cSGA_v2_r1	12	11	4.82627843413	8893.86335263	99.8550350495	254	5.19029371995	713087.986423	7681.04709013	43	6.14455136517	708517.98112	4341.71140985	723	2128	136	136	159	165	148	1130	0
DLR00016265	15	5	YOL151W	UD20-36_5h_3x	SD/MSG -ARG -HIS -LYS +Canavanine +clonNAT +G418 +Thialysine	cSGA_v2_r1	12	11	4.51113047597	8292.20988356	39.8820846089	254	4.90051528059	602919.985956	7397.58023886	43	5.86505561622	597870.982498	4574.76110561	864	2124	136	136	151	159	144	1060	0
DLR00016265	15	6	YOL042W	UD20-36_5h_3x	SD/MSG -ARG -HIS -LYS +Canavanine +clonNAT +G418 +Thialysine	cSGA_v2_r1	12	11	4.86826531607	9308.07996604	56.9579115137	254	5.23157545956	709111.987316	6342.59373233	43	6.19782632494	705631.9821	3364.6925247	997	2128	136	136	154	161	145	1186	0
DLR00016265	15	7	YOL150C	UD20-36_5h_3x	SD/MSG -ARG -HIS -LYS +Canavanine +clonNAT +G418 +Thialysine	cSGA_v2_r1	12	11	4.89881736194	9132.85181632	95.0343161942	254	5.19357968454	736613.986661	6934.74175257	43	6.15539837036	730953.981692	4021.45166889	1135	2129	136	136	157	164	146	961	0
DLR00016265	15	8	YOL041C	UD20-36_5h_3x	SD/MSG -ARG -HIS -LYS +Canavanine +clonNAT +G418 +Thialysine	cSGA_v2_r1	12	11	0	11	58.3039247076	254	12	28687.4117444	4056.27850754	43	9.77034748396	1993.5	569.085620324	1276	2134	136	136	-1	-1	-1	0	0
DLR00016265	15	9	YOL147C	UD20-36_5h_3x	SD/MSG -ARG -HIS -LYS +Canavanine +clonNAT +G418 +Thialysine	cSGA_v2_r1	12	11	4.78255119901	9465.85503381	53.4248498192	254	5.16751096022	756921.986517	6720.26286324	43	6.13246562408	752894.982142	4067.56822969	1406	2128	136	136	155	162	144	1059	0
DLR00016265	15	10	YOL039W	UD20-36_5h_3x	SD/MSG -ARG -HIS -LYS +Canavanine +clonNAT +G418 +Thialysine	cSGA_v2_r1	12	11	4.23976046233	6910.52887395	33.3196746911	254	4.56117635948	498166.987804	7462.63041019	43	5.51543236165	494060.985958	4920.21285131	1541	2131	136	136	143	152	136	1328	0
DLR00016265	15	11	YOL141W	UD20-36_5h_3x	SD/MSG -ARG -HIS -LYS +Canavanine +clonNAT +G418 +Thialysine	cSGA_v2_r1	12	11	4.87244499063	9653.42705904	49.1798977148	254	5.26705240122	770132.98745	5884.03884143	43	6.26589469669	756056.967054	1906.42984031	1681	2129	136	136	152	159	140	963	0
DLR00016265	15	12	YOL037C	UD20-36_5h_3x	SD/MSG -ARG -HIS -LYS +Canavanine +clonNAT +G418 +Thialysine	cSGA_v2_r1	12	11	4.99682604412	9487.12216699	60.7632998964	254	5.39661165751	782489.988665	6034.22265056	43	6.34990972111	778984.982712	3084.46557229	1814	2130	136	136	154	161	141	1068	0
DLR00016265	15	13	YOL138C	UD20-36_5h_3x	SD/MSG -ARG -HIS -LYS +Canavanine +clonNAT +G418 +Thialysine	cSGA_v2_r1	12	11	3.95373576051	5151.19501833	32.2009173359	254	4.49535185187	402796.988538	6913.02909681	43	5.42239825012	397429.985704	3758.96748079	1955	2119	136	136	147	155	139	1555	0
DLR00016265	15	14	YOL036W	UD20-36_5h_3x	SD/MSG -ARG -HIS -LYS +Canavanine +clonNAT +G418 +Thialysine	cSGA_v2_r1	12	11	4.64709524593	8372.72979109	42.897886718	254	5.13857052336	698602.987839	5915.76848555	43	6.09217191387	694360.983522	2907.63919272	2087	2130	136	136	153	160	141	1227	0
DLR00016265	15	15	YOL137W	UD20-36_5h_3x	SD/MSG -ARG -HIS -LYS +Canavanine +clonNAT +G418 +Thialysine	cSGA_v2_r1	12	11	4.17027108336	6970.33301289	42.6988747072	254	4.67709445708	522427.555398	6701.27239975	43	5.58048433109	534144.984922	6100.56598658	2225	2136	136	136	144	153	137	1175	0
DLR00016265	15	16	YOL035C	UD20-36_5h_3x	SD/MSG -ARG -HIS -LYS +Canavanine +clonNAT +G418 +Thialysine	cSGA_v2_r1	12	11	4.75069845776	7875.74099547	46.1653750808	254	5.2488902135	653507.423266	5189.40763413	43	6.17109846065	652629.984496	1828.47458803	2358	2132	136	136	153	159	141	1112	2
DLR00016265	15	17	YOL136C	UD20-36_5h_3x	SD/MSG -ARG -HIS -LYS +Canavanine +clonNAT +G418 +Thialysine	cSGA_v2_r1	12	11	4.51494978304	8610.55671557	50.1919067908	254	4.97065539812	651923.986699	7025.43288358	43	5.94157102424	651012.982803	4235.78857993	2498	2133	136	136	147	155	138	1392	0
DLR00016265	15	18	YOL032W	UD20-36_5h_3x	SD/MSG -ARG -HIS -LYS +Canavanine +clonNAT +G418 +Thialysine	cSGA_v2_r1	12	11	4.56222936493	8412.7131756	42.0102545199	254	5.03020468967	644621.986025	6854.19893416	43	5.99891460236	642746.981954	4384.83736092	2630	2132	136	136	148	156	139	1353	0
DLR00016265	15	19	YOL132W	UD20-36_5h_3x	SD/MSG -ARG -HIS -LYS +Canavanine +clonNAT +G418 +Thialysine	cSGA_v2_r1	12	11	4.96838783069	8600.11417361	67.8138709592	254	5.35117824626	682231.498507	6098.40881329	43	6.24227750414	688991.981382	3826.11485259	2768	2132	136	136	151	158	140	993	0
DLR00016265	15	20	YOL031C	UD20-36_5h_3x	SD/MSG -ARG -HIS -LYS +Canavanine +clonNAT +G418 +Thialysine	cSGA_v2_r1	12	11	4.72829200713	8583.84978516	60.9208456377	254	5.13467495415	669354.986641	6857.12486878	43	6.09764729389	666355.981659	4081.81949864	2902	2129	136	136	149	156	140	1226	0
DLR00016265	15	21	YOL131W	UD20-36_5h_3x	SD/MSG -ARG -HIS -LYS +Canavanine +clonNAT +G418 +Thialysine	cSGA_v2_r1	12	11	5.73854256289	9916.04643556	107.661688543	254	5.40452545155	813942.988259	7857.79624472	43	6.38018656687	810731.981782	3731.22640478	3040	2129	136	136	152	158	142	1034	0
DLR00016265	15	22	YOL030W	UD20-36_5h_3x	SD/MSG -ARG -HIS -LYS +Canavanine +clonNAT +G418 +Thialysine	cSGA_v2_r1	12	11	4.42632123387	8685.58926054	83.095205154	254	4.81111670564	653208.985475	10861.574763	43	5.77996119451	650573.982451	7460.09976132	3176	2130	136	136	142	150	135	1091	0
DLR00016265	15	23	YOL129W	UD20-36_5h_3x	SD/MSG -ARG -HIS -LYS +Canavanine +clonNAT +G418 +Thialysine	cSGA_v2_r1	12	11	4.40040344923	8645.21878546	103.552591457	254	4.85087224645	752658.985082	12839.9557879	43	5.8065402087	745832.982711	10065.8427291	3317	2126	136	136	147	153	136	920	0
DLR00016265	15	24	YOR202W	UD20-36_5h_3x	SD/MSG -ARG -HIS -LYS +Canavanine +clonNAT +G418 +Thialysine	cSGA_v2_r1	12	11	4.29145713147	10189.138297	168.816180152	254	4.72829246293	927029.98919	16937.4029156	43	5.68340175955	920706.988822	15098.5594083	3451	2131	136	136	149	153	135	458	0
DLR00016265	16	1	YOR202W	UD20-36_5h_3x	SD/MSG -ARG -HIS -LYS +Canavanine +clonNAT +G418 +Thialysine	cSGA_v2_r1	12	11	3.09142061972	8724.28224918	313.801464757	254	3.2839744987	653435.994194	23837.3967707	43	3.88100266416	651243.990062	24626.7991526	318	2277	136	136	158	162	145	747	26
DLR00016265	16	2	YOR202W	UD20-36_5h_3x	SD/MSG -ARG -HIS -LYS +Canavanine +clonNAT +G418 +Thialysine	cSGA_v2_r1	12	11	3.9869210314	8308.34922614	279.328632254	254	4.32704413969	586936.996588	21561.2363091	43	5.25780624828	579998.997301	20018.1071514	459	2269	136	136	163	167	151	989	21
DLR00016265	16	3	YOR202W	UD20-36_5h_3x	SD/MSG -ARG -HIS -LYS +Canavanine +clonNAT +G418 +Thialysine	cSGA_v2_r1	12	11	3.89708381362	8747.00695195	200.398251315	254	4.30385177569	559697.997622	10239.5979952	43	5.23419962749	551069.99701	4822.48428842	576	2269	136	136	161	167	152	1115	24
DLR00016265	16	4	YOR202W	UD20-36_5h_3x	SD/MSG -ARG -HIS -LYS +Canavanine +clonNAT +G418 +Thialysine	cSGA_v2_r1	12	11	4.03065646992	8651.67760784	132.166403349	254	4.42654570201	532843.996007	8422.75615708	43	5.35307644885	525250.994865	2151.677021	720	2269	136	136	163	169	154	955	23
DLR00016265	16	5	YOR202W	UD20-36_5h_3x	SD/MSG -ARG -HIS -LYS +Canavanine +clonNAT +G418 +Thialysine	cSGA_v2_r1	12	11	4.99104243628	9413.41538016	109.332178246	254	5.31536162121	595330.993211	7912.82730701	43	6.26923852922	595762.983986	3111.09816751	863	2274	136	136	165	170	154	1100	27
DLR00016265	16	6	YOR202W	UD20-36_5h_3x	SD/MSG -ARG -HIS -LYS +Canavanine +clonNAT +G418 +Thialysine	cSGA_v2_r1	12	11	4.19499733153	8618.06885244	989.185186832	254	4.51390751767	549511.99599	36962.4557051	43	5.44666383699	539614.995589	35447.9005135	1007	2270	136	136	161	167	152	884	26
DLR00016265	16	7	YOR202W	UD20-36_5h_3x	SD/MSG -ARG -HIS -LYS +Canavanine +clonNAT +G418 +Thialysine	cSGA_v2_r1	12	11	5.53305923282	9211.53140265	137.058629109	254	5.35567234611	586709.993058	8710.13290292	43	6.27564176396	581592.982949	4613.05802386	1141	2270	136	136	163	169	153	943	22
DLR00016265	16	8	YOR202W	UD20-36_5h_3x	SD/MSG -ARG -HIS -LYS +Canavanine +clonNAT +G418 +Thialysine	cSGA_v2_r1	12	11	4.36615159339	6273.81755743	123.249344525	254	4.78427988989	401253.993062	7647.68264796	43	5.70222161428	388221.987739	2127.23773848	1276	2256	136	136	161	168	151	277	0
DLR00016265	16	9	YOR202W	UD20-36_5h_3x	SD/MSG -ARG -HIS -LYS +Canavanine +clonNAT +G418 +Thialysine	cSGA_v2_r1	12	11	4.25047255847	9549.06562526	98.3257007194	254	4.74322912458	603255.991273	7346.25059391	43	5.68655278368	592757.033838	1761.12754466	1403	2270	136	136	162	168	151	957	19
DLR00016265	16	10	YOR202W	UD20-36_5h_3x	SD/MSG -ARG -HIS -LYS +Canavanine +clonNAT +G418 +Thialysine	cSGA_v2_r1	12	11	4.32666057205	6436.98466406	98.265759123	254	4.72292600649	424891.988173	7942.59565482	43	5.6576331751	414186.983042	3247.64521211	1536	2258	136	136	155	162	146	346	0
DLR00016265	16	11	YOR202W	UD20-36_5h_3x	SD/MSG -ARG -HIS -LYS +Canavanine +clonNAT +G418 +Thialysine	cSGA_v2_r1	12	11	4.57339211742	7552.20130963	81.0153116039	254	4.95312008141	501045.989141	7265.08480151	43	5.89448008733	491319.98307	2869.63717035	1672	2258	136	136	157	164	147	362	0
DLR00016265	16	12	YOR202W	UD20-36_5h_3x	SD/MSG -ARG -HIS -LYS +Canavanine +clonNAT +G418 +Thialysine	cSGA_v2_r1	12	11	4.15721194128	8201.47468542	203.03087576	254	4.66575935429	516881.209103	12882.3532844	43	5.50897608618	549557.984998	15550.5970851	1812	2270	136	136	157	164	146	952	23
DLR00016265	16	13	YOR202W	UD20-36_5h_3x	SD/MSG -ARG -HIS -LYS +Canavanine +clonNAT +G418 +Thialysine	cSGA_v2_r1	12	11	4.4620672637	6913.59868182	35.0815559458	254	4.89523010967	470315.988408	6785.66852001	43	5.8207229667	458803.982963	2962.33306341	1973	2256	136	136	158	164	147	346	22
DLR00016265	16	14	YOR202W	UD20-36_5h_3x	SD/MSG -ARG -HIS -LYS +Canavanine +clonNAT +G418 +Thialysine	cSGA_v2_r1	12	11	4.15130275919	8283.17140492	214.280168088	254	4.69392112725	543777.211359	14296.5572476	43	5.63561727232	535757.657832	13670.1849269	2078	2271	136	136	159	165	148	924	22
DLR00016265	16	15	YOR202W	UD20-36_5h_3x	SD/MSG -ARG -HIS -LYS +Canavanine +clonNAT +G418 +Thialysine	cSGA_v2_r1	12	11	4.727267213	7866.857321	46.3025596165	254	5.08503906589	538204.989486	6304.30801853	43	6.01851875668	527221.98359	3001.21037875	2214	2256	136	136	156	163	146	319	2
DLR00016265	16	16	YOR202W	UD20-36_5h_3x	SD/MSG -ARG -HIS -LYS +Canavanine +clonNAT +G418 +Thialysine	cSGA_v2_r1	12	11	4.39214635606	6353.66985966	64.4247091414	254	4.7643684286	420350.987576	7344.89690744	43	5.68640395832	409303.983335	4295.76264693	2350	2256	136	136	154	161	145	351	15
DLR00016265	16	17	YOR202W	UD20-36_5h_3x	SD/MSG -ARG -HIS -LYS +Canavanine +clonNAT +G418 +Thialysine	cSGA_v2_r1	12	11	4.59349190732	6851.35792458	38.0111593082	254	4.9895205341	464102.989933	6539.08917545	43	5.91414340221	452074.98319	2412.10891608	2486	2256	136	136	156	163	147	283	19
DLR00016265	16	18	YOR202W	UD20-36_5h_3x	SD/MSG -ARG -HIS -LYS +Canavanine +clonNAT +G418 +Thialysine	cSGA_v2_r1	12	11	3.92011619995	7674.3	299.927029382	254	4.36261426238	536473.986436	27235.3609425	43	5.31328121659	529387.988635	27923.9349023	2634	2282	136	136	154	161	146	911	35
DLR00016265	16	19	YOR202W	UD20-36_5h_3x	SD/MSG -ARG -HIS -LYS +Canavanine +clonNAT +G418 +Thialysine	cSGA_v2_r1	12	11	4.23465876444	8499.27551918	200.607904342	254	4.67812376799	592056.984888	16480.1996767	43	5.62739154849	581680.983354	15696.6188618	2778	2270	136	136	158	164	148	937	24
DLR00016265	16	20	YOR202W	UD20-36_5h_3x	SD/MSG -ARG -HIS -LYS +Canavanine +clonNAT +G418 +Thialysine	cSGA_v2_r1	12	11	4.09744432899	8437.03236935	60.5632403571	254	4.55368895133	575177.990112	7798.13814474	43	5.47796301819	571362.989356	5232.38040138	2925	2276	136	136	158	164	148	867	23
DLR00016265	16	21	YOR202W	UD20-36_5h_3x	SD/MSG -ARG -HIS -LYS +Canavanine +clonNAT +G418 +Thialysine	cSGA_v2_r1	12	11	4.22229077752	8696.47398841	58.0633803289	254	4.65351240599	588798.98937	7770.52087929	43	5.57550052348	589143.987847	3743.99125725	3050	2274	136	136	160	165	150	892	27
DLR00016265	16	22	YOR202W	UD20-36_5h_3x	SD/MSG -ARG -HIS -LYS +Canavanine +clonNAT +G418 +Thialysine	cSGA_v2_r1	12	11	3.95112787782	8308.09422732	63.716709076	254	4.41681542674	569024.99463	8683.8262714	43	5.34568024907	565854.993712	3842.59351859	3179	2281	136	136	158	162	147	836	23
DLR00016265	16	23	YOR202W	UD20-36_5h_3x	SD/MSG -ARG -HIS -LYS +Canavanine +clonNAT +G418 +Thialysine	cSGA_v2_r1	12	11	4.19512657773	8578.8	228.374939543	254	4.52211713532	677728.986129	28859.4971774	43	5.46521631756	675594.988046	30181.4935658	3307	2256	136	136	156	160	145	183	15
DLR00016265	16	24	YOR202W	UD20-36_5h_3x	SD/MSG -ARG -HIS -LYS +Canavanine +clonNAT +G418 +Thialysine	cSGA_v2_r1	12	11	3.82365579117	9418.69910819	133.150854504	254	4.24167612239	765965.99801	16547.6404255	43	5.18032113629	759189.995296	15033.5755657	3453	2281	136	136	154	158	141	732	28
DLR00016273	1	1	YOR202W	UD20-36_5h_3x	SD/MSG -ARG -HIS -LYS +Canavanine +clonNAT +G418 +Thialysine	cSGA_v2_r1	13	11	3.88377618541	8999.28362797	154.027444642	254	4.30291500085	631561.996795	12738.8629023	43	5.22569303354	624981.999817	11939.7295322	319	214	136	136	148	153	136	376	44
DLR00016273	1	2	YOR202W	UD20-36_5h_3x	SD/MSG -ARG -HIS -LYS +Canavanine +clonNAT +G418 +Thialysine	cSGA_v2_r1	13	11	4.59121050084	10122.3294633	95.9008635573	254	4.91397490254	716912.985746	9040.50922872	43	5.85670731725	708189.983191	6651.70285381	453	226	136	136	150	156	139	127	1
DLR00016273	1	3	YOR202W	UD20-36_5h_3x	SD/MSG -ARG -HIS -LYS +Canavanine +clonNAT +G418 +Thialysine	cSGA_v2_r1	13	11	4.3520771447	7943.1967056	59.2052850405	254	4.6776130475	559390.987629	8305.04735832	43	5.61301764141	548340.985434	5366.09818079	597	221	136	136	154	160	143	239	0
DLR00016273	1	4	YOR202W	UD20-36_5h_3x	SD/MSG -ARG -HIS -LYS +Canavanine +clonNAT +G418 +Thialysine	cSGA_v2_r1	13	11	4.68300326372	9859.18081324	136.664468701	254	5.00195131201	699446.986103	8430.33765779	43	5.94415349255	690826.982489	5272.2397225	722	224	136	136	158	163	146	317	0
DLR00016273	1	5	YOR202W	UD20-36_5h_3x	SD/MSG -ARG -HIS -LYS +Canavanine +clonNAT +G418 +Thialysine	cSGA_v2_r1	13	11	4.36992682254	8086.97421077	57.1460903349	254	4.7540896299	583319.986976	8163.65569325	43	5.69541485428	572470.984388	4989.62255855	867	226	136	136	156	163	145	372	0
DLR00016273	1	6	YOR202W	UD20-36_5h_3x	SD/MSG -ARG -HIS -LYS +Canavanine +clonNAT +G418 +Thialysine	cSGA_v2_r1	13	11	4.47570007603	9800.97535894	50.5029253173	254	4.83674563429	679524.986903	8613.59884116	43	5.7859727574	673589.98457	6016.17071468	994	224	136	136	156	163	145	510	0
DLR00016273	1	7	YOR202W	UD20-36_5h_3x	SD/MSG -ARG -HIS -LYS +Canavanine +clonNAT +G418 +Thialysine	cSGA_v2_r1	13	11	4.53822344346	8914.61230064	59.3981718155	254	4.96903053418	638985.987168	7412.21232131	43	5.9063230416	629533.983612	3946.96574643	1142	223	136	136	159	166	146	364	0
DLR00016273	1	8	YOR202W	UD20-36_5h_3x	SD/MSG -ARG -HIS -LYS +Canavanine +clonNAT +G418 +Thialysine	cSGA_v2_r1	13	11	4.44517118749	9080.7760656	48.032070071	254	4.79037292397	621444.986844	7965.65435079	43	5.73052810269	612023.984618	5385.51877115	1266	224	136	136	155	162	143	383	0
DLR00016273	1	9	YOR202W	UD20-36_5h_3x	SD/MSG -ARG -HIS -LYS +Canavanine +clonNAT +G418 +Thialysine	cSGA_v2_r1	13	11	4.64429270218	10581.406881	56.7456158317	254	5.04859889529	737606.986203	7551.21547838	43	6.00222418629	732059.982776	5145.5746582	1414	220	136	136	158	165	145	389	0
DLR00016273	1	10	YOR202W	UD20-36_5h_3x	SD/MSG -ARG -HIS -LYS +Canavanine +clonNAT +G418 +Thialysine	cSGA_v2_r1	13	11	4.57737131311	10137.3925089	88.179643178	254	4.95097375669	703537.987205	7843.10446763	43	5.90358141669	697340.983978	4690.85990478	1539	221	136	136	155	163	143	432	0
DLR00016273	1	11	YOR202W	UD20-36_5h_3x	SD/MSG -ARG -HIS -LYS +Canavanine +clonNAT +G418 +Thialysine	cSGA_v2_r1	13	11	4.68980522139	9796.94162831	70.9611085172	254	5.08328775196	705188.98757	7271.26911707	43	6.03071630823	697663.983587	3762.77900613	1687	221	136	136	157	164	144	398	0
DLR00016273	1	12	YOR202W	UD20-36_5h_3x	SD/MSG -ARG -HIS -LYS +Canavanine +clonNAT +G418 +Thialysine	cSGA_v2_r1	13	11	4.58834892718	9305.53884088	114.616419335	254	4.96312244975	650793.987501	7611.53087973	43	5.9071803135	642041.983905	4382.10573436	1814	221	136	136	155	162	142	370	0
DLR00016273	1	13	YOR202W	UD20-36_5h_3x	SD/MSG -ARG -HIS -LYS +Canavanine +clonNAT +G418 +Thialysine	cSGA_v2_r1	13	11	4.56568934328	9439.55609615	82.6793268407	254	4.93579112335	661072.987788	7395.33828036	43	5.91608745819	642678.304821	3327.10152448	1952	226	136	136	155	162	142	384	0
DLR00016273	1	14	YOR202W	UD20-36_5h_3x	SD/MSG -ARG -HIS -LYS +Canavanine +clonNAT +G418 +Thialysine	cSGA_v2_r1	13	11	4.67726423642	9650.68428722	51.4233326963	254	5.02380974159	685613.987533	6929.96266829	43	5.97026266022	678978.983887	4282.84238161	2085	223	136	136	154	161	142	455	0
DLR00016273	1	15	YOR202W	UD20-36_5h_3x	SD/MSG -ARG -HIS -LYS +Canavanine +clonNAT +G418 +Thialysine	cSGA_v2_r1	13	11	4.66015231959	9397.42797274	44.3261272104	254	5.03741234811	666076.988045	6745.51917154	43	5.97756308342	658776.984058	3818.10518146	2231	221	136	136	154	162	142	410	0
DLR00016273	1	16	YOR202W	UD20-36_5h_3x	SD/MSG -ARG -HIS -LYS +Canavanine +clonNAT +G418 +Thialysine	cSGA_v2_r1	13	11	4.7403485757	9595.14348514	65.356438346	254	5.1243538002	699393.988074	7252.07015996	43	6.06698553748	691185.983407	3828.25666416	2360	221	136	136	156	163	144	463	0
DLR00016273	1	17	YOR202W	UD20-36_5h_3x	SD/MSG -ARG -HIS -LYS +Canavanine +clonNAT +G418 +Thialysine	cSGA_v2_r1	13	11	4.5321985908	8880.30670661	81.7139144641	254	4.88376911002	624074.987622	8038.21098332	43	5.8234979268	617880.984154	4768.78817155	2505	227	136	136	153	161	142	561	5
DLR00016273	1	18	YOR202W	UD20-36_5h_3x	SD/MSG -ARG -HIS -LYS +Canavanine +clonNAT +G418 +Thialysine	cSGA_v2_r1	13	11	4.57320991831	9404.69397411	61.1174847049	254	4.94722391894	662730.987007	7748.30468214	43	5.89196115499	656079.983615	4703.77234313	2630	223	136	136	154	161	143	417	0
DLR00016273	1	19	YOR202W	UD20-36_5h_3x	SD/MSG -ARG -HIS -LYS +Canavanine +clonNAT +G418 +Thialysine	cSGA_v2_r1	13	11	4.74403463284	10367.2092783	61.8983763213	254	5.0785541516	739611.986791	7722.52002068	43	6.02666928884	733539.98304	4799.69836137	2778	221	136	136	154	161	143	430	0
DLR00016273	1	20	YOR202W	UD20-36_5h_3x	SD/MSG -ARG -HIS -LYS +Canavanine +clonNAT +G418 +Thialysine	cSGA_v2_r1	13	11	4.55251925801	9726.2259321	75.1813315252	254	4.92129863209	689012.986573	8074.14803825	43	5.86834179535	683098.983732	5507.28057283	2904	219	136	136	153	160	143	444	0
DLR00016273	1	21	YOR202W	UD20-36_5h_3x	SD/MSG -ARG -HIS -LYS +Canavanine +clonNAT +G418 +Thialysine	cSGA_v2_r1	13	11	4.61835423808	9038.96763996	86.0388634258	254	5.04054300726	674283.832645	8073.20998125	43	5.93486329797	679217.98258	5406.98563468	3049	219	136	136	154	160	143	259	0
DLR00016273	1	22	YOR202W	UD20-36_5h_3x	SD/MSG -ARG -HIS -LYS +Canavanine +clonNAT +G418 +Thialysine	cSGA_v2_r1	13	11	4.67474630835	10531.6259435	297.204087073	254	4.97737306419	829674.986019	11689.2022878	43	5.92765812882	823878.982873	8441.57674702	3175	229	136	136	151	157	140	243	1
DLR00016273	1	23	YOR202W	UD20-36_5h_3x	SD/MSG -ARG -HIS -LYS +Canavanine +clonNAT +G418 +Thialysine	cSGA_v2_r1	13	11	4.6481494295	10872.4393665	281.161540442	254	4.99654644536	862433.986176	12184.7033821	43	5.94421069537	856201.982916	8719.89576471	3315	220	136	136	147	153	136	157	0
DLR00016273	1	24	YOR202W	UD20-36_5h_3x	SD/MSG -ARG -HIS -LYS +Canavanine +clonNAT +G418 +Thialysine	cSGA_v2_r1	13	11	4.63109136592	10873.2343882	471.18166128	254	4.80567751288	793062.986363	14013.2673802	43	5.74916206118	788657.984677	11471.9995931	3450	220	136	136	142	147	131	188	15
DLR00016273	2	1	YOR202W	UD20-36_5h_3x	SD/MSG -ARG -HIS -LYS +Canavanine +clonNAT +G418 +Thialysine	cSGA_v2_r1	13	11	4.44567652614	10217.006787	297.887803655	254	4.67217477725	783886.989208	13923.3221562	43	5.62223307663	777193.988142	11696.0518801	321	354	136	136	148	154	136	253	0
DLR00016273	2	2	YPL060W	UD20-36_5h_3x	SD/MSG -ARG -HIS -LYS +Canavanine +clonNAT +G418 +Thialysine	cSGA_v2_r1	13	11	4.31467168051	8208.69917097	60.4282256868	254	4.72287595176	629796.987392	9189.88728826	43	5.68003950518	623224.985211	6458.21983923	458	365	136	136	150	155	138	778	0
DLR00016273	2	3	YPL170W	UD20-36_5h_3x	SD/MSG -ARG -HIS -LYS +Canavanine +clonNAT +G418 +Thialysine	cSGA_v2_r1	13	11	4.38511362305	8567.26186081	79.5473714756	254	4.81855908096	671851.985522	9659.58068208	43	5.78083819124	665674.983355	7457.65024701	584	356	136	136	154	160	141	836	0
DLR00016273	2	4	YPL058C	UD20-36_5h_3x	SD/MSG -ARG -HIS -LYS +Canavanine +clonNAT +G418 +Thialysine	cSGA_v2_r1	13	11	4.42648369812	7806.13391678	107.286425	254	4.83388053205	584718.98597	8180.87066995	43	5.78695687028	578175.982578	5499.46163381	721	357	136	136	154	160	142	975	0
DLR00016273	2	5	YPL168W	UD20-36_5h_3x	SD/MSG -ARG -HIS -LYS +Canavanine +clonNAT +G418 +Thialysine	cSGA_v2_r1	13	11	4.73778372018	9169.71612903	78.3605205079	254	5.04635290323	704788.985787	8920.24006655	43	6.0069186761	697635.981598	5617.06198043	855	355	136	136	156	163	144	789	0
DLR00016273	2	6	YPL057C	UD20-36_5h_3x	SD/MSG -ARG -HIS -LYS +Canavanine +clonNAT +G418 +Thialysine	cSGA_v2_r1	13	11	4.17200834583	6433.31989916	31.2280839988	254	4.61121302835	457393.989113	7840.69586334	43	5.55745810894	448202.985865	3637.55375123	992	357	136	136	150	158	140	1044	0
DLR00016273	2	7	YPL167C	UD20-36_5h_3x	SD/MSG -ARG -HIS -LYS +Canavanine +clonNAT +G418 +Thialysine	cSGA_v2_r1	13	11	4.81170990976	10023.1243245	62.873042864	254	5.14281869382	758127.986618	8811.98943451	43	6.14824365234	739422.729101	3963.24237785	1130	358	136	136	157	164	144	878	0
DLR00016273	2	8	YPL056C	UD20-36_5h_3x	SD/MSG -ARG -HIS -LYS +Canavanine +clonNAT +G418 +Thialysine	cSGA_v2_r1	13	11	4.43200913284	8541.6457323	43.8479005584	254	4.791363491	601384.988248	8438.10289317	43	5.75239741507	595445.984861	4679.18741886	1266	358	136	136	150	159	140	909	0
DLR00016273	2	9	YPL166W	UD20-36_5h_3x	SD/MSG -ARG -HIS -LYS +Canavanine +clonNAT +G418 +Thialysine	cSGA_v2_r1	13	11	3.99136866435	7594.28410414	55.0106407204	254	4.36289113014	521081.99238	9459.09103741	43	5.325359587	516527.991348	7406.58740429	1402	355	136	136	147	156	139	1010	0
DLR00016273	2	10	YPL055C	UD20-36_5h_3x	SD/MSG -ARG -HIS -LYS +Canavanine +clonNAT +G418 +Thialysine	cSGA_v2_r1	13	11	3.67189059519	4847.25970318	24.389078163	254	3.88269162697	292873.997816	7580.58137587	43	4.79870090864	288893.999855	4580.11804394	1538	356	136	136	136	147	132	1561	0
DLR00016273	2	11	YPL165C	UD20-36_5h_3x	SD/MSG -ARG -HIS -LYS +Canavanine +clonNAT +G418 +Thialysine	cSGA_v2_r1	13	11	4.64670600621	9331.52712127	76.8277321223	254	5.08451057059	716796.986582	7206.1220834	43	6.08642750243	699258.651326	3542.35649326	1679	354	136	136	154	161	141	918	0
DLR00016273	2	12	YPL054W	UD20-36_5h_3x	SD/MSG -ARG -HIS -LYS +Canavanine +clonNAT +G418 +Thialysine	cSGA_v2_r1	13	11	4.24077484191	7713.09588816	42.5888847521	254	4.56430085171	541082.988008	8659.92576759	43	5.52348247894	534229.98635	6921.04456314	1809	349	136	136	145	154	136	775	0
DLR00016273	2	13	YPL164C	UD20-36_5h_3x	SD/MSG -ARG -HIS -LYS +Canavanine +clonNAT +G418 +Thialysine	cSGA_v2_r1	13	11	4.77896789679	10045.7065496	46.0658317486	254	5.2264423985	770971.987447	6833.66002994	43	6.22385569482	756205.29151	3312.56871638	1946	357	136	136	153	161	140	755	0
DLR00016273	2	14	YPL053C	UD20-36_5h_3x	SD/MSG -ARG -HIS -LYS +Canavanine +clonNAT +G418 +Thialysine	cSGA_v2_r1	13	11	4.68598645751	9393.22639338	45.8011851832	254	5.09824669939	728822.986449	6683.76579036	43	6.05530988421	723667.98253	4636.26736402	2085	362	136	136	153	160	139	798	0
DLR00016273	2	15	YPL163C	UD20-36_5h_3x	SD/MSG -ARG -HIS -LYS +Canavanine +clonNAT +G418 +Thialysine	cSGA_v2_r1	13	11	4.80810566697	9560.10461352	55.0395709647	254	5.21274611219	744289.9869	6515.18460639	43	6.16632107241	739200.982094	4328.14244426	2218	355	136	136	154	161	140	843	0
DLR00016273	2	16	YPL052W	UD20-36_5h_3x	SD/MSG -ARG -HIS -LYS +Canavanine +clonNAT +G418 +Thialysine	cSGA_v2_r1	13	11	4.65035569406	8159.63506669	37.9778859997	254	5.02683158408	605123.987763	6274.17541929	43	5.97311712649	597483.983374	3888.05046737	2362	364	136	136	150	158	139	725	0
DLR00016273	2	17	YPL162C	UD20-36_5h_3x	SD/MSG -ARG -HIS -LYS +Canavanine +clonNAT +G418 +Thialysine	cSGA_v2_r1	13	11	4.93486446308	9708.15917916	76.4472356586	254	5.24283409709	744360.987562	6928.45529427	43	6.19933706768	739388.982303	4366.69243565	2491	354	136	136	154	161	141	820	0
DLR00016273	2	18	YPL051W	UD20-36_5h_3x	SD/MSG -ARG -HIS -LYS +Canavanine +clonNAT +G418 +Thialysine	cSGA_v2_r1	13	11	5.07074105726	9506.98193768	64.1883350974	254	5.35574922627	717674.989277	5776.40385538	43	6.35700373986	702808.163078	2271.24489076	2627	359	136	136	152	160	140	778	0
DLR00016273	2	19	YPL161C	UD20-36_5h_3x	SD/MSG -ARG -HIS -LYS +Canavanine +clonNAT +G418 +Thialysine	cSGA_v2_r1	13	11	4.05150309144	6953.83253424	42.0701755671	254	4.3394967368	440657.990343	8028.98673288	43	5.30115667537	437777.989213	5774.92946586	2768	354	136	136	138	148	133	1169	0
DLR00016273	2	20	YPL048W	UD20-36_5h_3x	SD/MSG -ARG -HIS -LYS +Canavanine +clonNAT +G418 +Thialysine	cSGA_v2_r1	13	11	4.23445031827	8066.84516462	53.5095004692	254	4.58740348029	579205.988124	9470.23554185	43	5.55350741657	574327.986636	7113.5747792	2903	352	136	136	146	154	138	1024	0
DLR00016273	2	21	YPL159C	UD20-36_5h_3x	SD/MSG -ARG -HIS -LYS +Canavanine +clonNAT +G418 +Thialysine	cSGA_v2_r1	13	11	4.20444075312	7344.81167814	40.9916074805	254	4.66320796174	535193.988656	7710.01288501	43	5.62288389544	531637.986105	3837.54120929	3037	359	136	136	144	152	138	1317	0
DLR00016273	2	22	YPL047W	UD20-36_5h_3x	SD/MSG -ARG -HIS -LYS +Canavanine +clonNAT +G418 +Thialysine	cSGA_v2_r1	13	11	7.10222992955	483.3	140.797777348	254	12	33257.7	4800.31940691	43	8.31060940575	5237.1	1508.56430192	3175	361	136	136	110	122	114	6	0
DLR00016273	2	23	YPL157W	UD20-36_5h_3x	SD/MSG -ARG -HIS -LYS +Canavanine +clonNAT +G418 +Thialysine	cSGA_v2_r1	13	11	2.16857384173	1638.00001238	46.7870653879	254	3.0213752913	124010.999652	9436.32697711	43	3.12898468714	98721.9956059	1461.65450448	3299	353	136	136	122	132	121	345	0
DLR00016273	2	24	YOR202W	UD20-36_5h_3x	SD/MSG -ARG -HIS -LYS +Canavanine +clonNAT +G418 +Thialysine	cSGA_v2_r1	13	11	4.34876107507	10423.9463128	210.595429903	254	4.7712287539	905739.98877	15064.0032158	43	5.7201678206	900301.987756	12893.3853493	3449	356	136	136	146	151	132	349	0
DLR00016273	3	1	YOR202W	UD20-36_5h_3x	SD/MSG -ARG -HIS -LYS +Canavanine +clonNAT +G418 +Thialysine	cSGA_v2_r1	13	11	4.62229392624	11756.1700836	162.173350228	254	5.05245632394	1007440.98529	13612.7830743	43	6.01526037832	1005175.9823	11425.9712521	327	497	136	136	157	162	141	524	0
DLR00016273	3	2	YOR221C	UD20-36_5h_3x	SD/MSG -ARG -HIS -LYS +Canavanine +clonNAT +G418 +Thialysine	cSGA_v2_r1	13	11	3.07524372703	4883.51957584	75.298822975	254	3.29403164815	268102.999647	8619.07108304	43	4.03113808773	263697.99862	5498.09596602	462	498	136	136	126	135	124	805	0
DLR00016273	3	3	YOR327C	UD20-36_5h_3x	SD/MSG -ARG -HIS -LYS +Canavanine +clonNAT +G418 +Thialysine	cSGA_v2_r1	13	11	4.24146426714	7174.91423912	74.0954823751	254	4.6206065447	521871.986613	9121.79292757	43	5.57692505874	516845.984417	6466.48512471	596	502	136	136	150	156	138	1157	0
DLR00016273	3	4	YOR219C	UD20-36_5h_3x	SD/MSG -ARG -HIS -LYS +Canavanine +clonNAT +G418 +Thialysine	cSGA_v2_r1	13	11	4.83496614338	8999.96428874	82.1808449752	254	5.2448069143	685854.522951	6636.56415321	43	6.16233305126	690071.982546	4149.08599815	732	502	136	136	157	163	144	839	0
DLR00016273	3	5	YOR324C	UD20-36_5h_3x	SD/MSG -ARG -HIS -LYS +Canavanine +clonNAT +G418 +Thialysine	cSGA_v2_r1	13	11	4.63903939356	8101.81664447	60.9046105472	254	5.03532347204	622973.987063	8226.16573483	43	5.99075839792	617651.981678	4805.15131972	874	496	136	136	157	163	144	1154	0
DLR00016273	3	6	YOR216C	UD20-36_5h_3x	SD/MSG -ARG -HIS -LYS +Canavanine +clonNAT +G418 +Thialysine	cSGA_v2_r1	13	11	3.80730925932	4853.06025435	41.1802318731	254	4.19556260869	334465.991513	8722.74095858	43	5.15772776858	313499.194051	3440.61577974	997	491	136	136	146	156	138	1484	0
DLR00016273	3	7	YOR322C	UD20-36_5h_3x	SD/MSG -ARG -HIS -LYS +Canavanine +clonNAT +G418 +Thialysine	cSGA_v2_r1	13	11	4.24380330818	6830.87754313	59.2043427689	254	4.56232982097	455871.987971	9231.76099178	43	5.51793944074	452014.984763	5460.26115178	1135	497	136	136	147	155	137	1335	0
DLR00016273	3	8	YOR215C	UD20-36_5h_3x	SD/MSG -ARG -HIS -LYS +Canavanine +clonNAT +G418 +Thialysine	cSGA_v2_r1	13	11	4.94585891142	9166.67656583	84.0818975658	254	5.31866912017	720829.990326	7918.50732549	43	6.26319288815	715774.983412	3247.18220755	1264	494	136	136	160	166	144	904	7
DLR00016273	3	9	YOR321W	UD20-36_5h_3x	SD/MSG -ARG -HIS -LYS +Canavanine +clonNAT +G418 +Thialysine	cSGA_v2_r1	13	11	4.54224395188	8900.96577566	57.7005232002	254	5.06824838615	685119.855239	7624.9218005	43	5.97895482206	698518.982258	5408.81274417	1412	489	136	136	158	165	143	1283	8
DLR00016273	3	10	YOR214C	UD20-36_5h_3x	SD/MSG -ARG -HIS -LYS +Canavanine +clonNAT +G418 +Thialysine	cSGA_v2_r1	13	11	4.73730501266	9646.38871299	43.5011087119	254	5.18558769796	776293.986754	7093.94758409	43	6.14029413123	773341.982383	4450.05117044	1542	494	136	136	160	166	144	1008	0
DLR00016273	3	11	YOR320C	UD20-36_5h_3x	SD/MSG -ARG -HIS -LYS +Canavanine +clonNAT +G418 +Thialysine	cSGA_v2_r1	13	11	4.7706282587	9451.43940602	51.8518219246	254	5.23127951271	743225.98748	6665.01234154	43	6.18272633971	741803.982337	4095.16805196	1689	489	136	136	158	164	142	1109	0
DLR00016273	3	12	YOR213C	UD20-36_5h_3x	SD/MSG -ARG -HIS -LYS +Canavanine +clonNAT +G418 +Thialysine	cSGA_v2_r1	13	11	4.71528794516	9382.50316334	57.5628600584	254	5.17332389899	721025.986877	6836.79575902	43	6.1783339434	704020.882042	2953.06810915	1818	490	136	136	156	162	140	868	0
DLR00016273	3	13	YOR318C	UD20-36_5h_3x	SD/MSG -ARG -HIS -LYS +Canavanine +clonNAT +G418 +Thialysine	cSGA_v2_r1	13	11	4.77225298531	9718.9487821	46.492881027	254	5.24300728712	785117.98689	6791.19080465	43	6.24125878678	769846.034827	3114.13578095	1958	495	136	136	158	164	142	1011	0
DLR00016273	3	14	YOR212W	UD20-36_5h_3x	SD/MSG -ARG -HIS -LYS +Canavanine +clonNAT +G418 +Thialysine	cSGA_v2_r1	13	11	0	11	13.9058544382	254	12	28646.1188628	3574.59684554	43	0	43	126.799426953	2088	498	136	136	-1	-1	-1	0	0
DLR00016273	3	15	YOR317W	UD20-36_5h_3x	SD/MSG -ARG -HIS -LYS +Canavanine +clonNAT +G418 +Thialysine	cSGA_v2_r1	13	11	4.45423409208	8515.00385886	37.5587784022	254	4.90356749916	647880.98652	7069.74965913	43	5.86294880793	646087.983733	5271.31493437	2226	492	136	136	153	161	140	1219	0
DLR00016273	3	16	YOR209C	UD20-36_5h_3x	SD/MSG -ARG -HIS -LYS +Canavanine +clonNAT +G418 +Thialysine	cSGA_v2_r1	13	11	4.25739944439	7324.81138532	47.6713610275	254	4.54809971216	473993.203415	6855.01111463	43	5.46633673596	486298.986763	6380.5526632	2356	491	136	136	143	152	133	1020	0
DLR00016273	3	17	YOR316C	UD20-36_5h_3x	SD/MSG -ARG -HIS -LYS +Canavanine +clonNAT +G418 +Thialysine	cSGA_v2_r1	13	11	4.97896270209	9159.14371703	56.0792446574	254	5.32749695581	708462.989031	5612.37953816	43	6.30060463218	705703.983098	3371.73716691	2501	491	136	136	156	162	141	1092	0
DLR00016273	3	18	YOR208W	UD20-36_5h_3x	SD/MSG -ARG -HIS -LYS +Canavanine +clonNAT +G418 +Thialysine	cSGA_v2_r1	13	11	4.72124831907	8674.08461331	43.3546969952	254	5.1700968355	643326.98869	6497.23601176	43	6.1250197614	640072.983029	3852.2511515	2630	490	136	136	152	160	140	1168	0
DLR00016273	3	19	YOR315W	UD20-36_5h_3x	SD/MSG -ARG -HIS -LYS +Canavanine +clonNAT +G418 +Thialysine	cSGA_v2_r1	13	11	4.78882939048	8687.42938114	57.676655492	254	5.20935538084	653857.959624	6049.45985165	43	6.12673464146	659784.982784	3974.21868946	2773	487	136	136	154	160	141	1090	0
DLR00016273	3	20	YOR202W	UD20-36_5h_3x	SD/MSG -ARG -HIS -LYS +Canavanine +clonNAT +G418 +Thialysine	cSGA_v2_r1	13	11	4.80246457575	9938.88402306	52.6816141552	254	5.22454412754	771373.986106	8060.56338277	43	6.19083366375	767850.981312	5420.33436928	2901	491	136	136	153	160	141	922	0
DLR00016273	3	21	YOR314W	UD20-36_5h_3x	SD/MSG -ARG -HIS -LYS +Canavanine +clonNAT +G418 +Thialysine	cSGA_v2_r1	13	11	4.92976401337	9613.59876509	91.6397250477	254	5.28528106744	799449.986136	8410.34401527	43	6.24537652533	793821.980742	5756.70952475	3044	489	136	136	156	162	143	850	0
DLR00016273	3	22	YOR197W	UD20-36_5h_3x	SD/MSG -ARG -HIS -LYS +Canavanine +clonNAT +G418 +Thialysine	cSGA_v2_r1	13	11	4.61315459427	9455.10415395	125.391913006	254	5.02120485009	802286.984715	10999.2594243	43	5.98490210617	797179.981634	8287.78985059	3177	498	136	136	152	158	140	867	0
DLR00016273	3	23	YOR313C	UD20-36_5h_3x	SD/MSG -ARG -HIS -LYS +Canavanine +clonNAT +G418 +Thialysine	cSGA_v2_r1	13	11	4.82138447959	10619.2808066	159.257391474	254	5.20570395119	984957.984176	12280.573226	43	6.16294664978	978368.980719	9238.01282439	3316	496	136	136	152	157	137	568	0
DLR00016273	3	24	YOR202W	UD20-36_5h_3x	SD/MSG -ARG -HIS -LYS +Canavanine +clonNAT +G418 +Thialysine	cSGA_v2_r1	13	11	4.48006053386	11055.4232061	208.422039493	254	4.9371784323	995320.98677	15027.7283263	43	5.89197975762	991030.98511	12479.3474678	3451	493	136	136	149	154	133	437	0
DLR00016273	4	1	YOR202W	UD20-36_5h_3x	SD/MSG -ARG -HIS -LYS +Canavanine +clonNAT +G418 +Thialysine	cSGA_v2_r1	13	11	4.19979373984	9270.96341554	151.268684756	254	4.59185465678	790528.990994	15366.5349284	43	5.55159300491	785182.990492	13564.89681	321	627	136	136	155	160	141	599	0
DLR00016273	4	2	YPL074W	UD20-36_5h_3x	SD/MSG -ARG -HIS -LYS +Canavanine +clonNAT +G418 +Thialysine	cSGA_v2_r1	13	11	4.45137879382	8900.15949965	80.9569618797	254	4.90337861594	746983.985278	10318.8412473	43	5.8606246364	742706.982929	8295.30095077	455	633	136	136	157	161	142	1035	0
DLR00016273	4	3	YPL183C	UD20-36_5h_3x	SD/MSG -ARG -HIS -LYS +Canavanine +clonNAT +G418 +Thialysine	cSGA_v2_r1	13	11	3.98801906686	6045.34018475	59.9338596719	254	4.39397569669	440991.987696	9855.20962567	43	5.348541828	434915.986549	7579.07549981	590	628	136	136	147	154	138	1210	0
DLR00016273	4	4	YPL073C	UD20-36_5h_3x	SD/MSG -ARG -HIS -LYS +Canavanine +clonNAT +G418 +Thialysine	cSGA_v2_r1	13	11	4.72675598594	8042.74114754	61.5055715802	254	5.09723750867	615046.987662	7711.16879851	43	6.0500783047	608348.981658	4397.58516797	723	627	136	136	155	162	143	929	0
DLR00016273	4	5	YPL182C	UD20-36_5h_3x	SD/MSG -ARG -HIS -LYS +Canavanine +clonNAT +G418 +Thialysine	cSGA_v2_r1	13	11	4.80432991535	8698.10290506	48.7411987077	254	5.17135873773	657658.988223	8045.66358235	43	6.13195537714	652007.981851	4118.36368097	859	636	136	136	156	162	143	993	0
DLR00016273	4	6	YPL071C	UD20-36_5h_3x	SD/MSG -ARG -HIS -LYS +Canavanine +clonNAT +G418 +Thialysine	cSGA_v2_r1	13	11	4.7294361402	8549.71603722	60.2711384824	254	5.11592984723	643346.987768	8145.99521979	43	6.07589389996	637582.981641	4227.71103739	992	628	136	136	156	163	143	1046	0
DLR00016273	4	7	YPL181W	UD20-36_5h_3x	SD/MSG -ARG -HIS -LYS +Canavanine +clonNAT +G418 +Thialysine	cSGA_v2_r1	13	11	4.8084946888	9768.48761395	66.1146382849	254	5.17957531917	742233.987371	8472.68360269	43	6.14913948732	739404.981796	4713.32136867	1128	623	136	136	157	164	143	1029	0
DLR00016273	4	8	YPL070W	UD20-36_5h_3x	SD/MSG -ARG -HIS -LYS +Canavanine +clonNAT +G418 +Thialysine	cSGA_v2_r1	13	11	4.19671764948	6793.08747993	43.8896775266	254	4.58714758781	500469.988614	9113.26311189	43	5.53767964571	494822.985441	5495.78879709	1262	623	136	136	152	160	140	1178	0
DLR00016273	4	9	YPL180W	UD20-36_5h_3x	SD/MSG -ARG -HIS -LYS +Canavanine +clonNAT +G418 +Thialysine	cSGA_v2_r1	13	11	3.14264477049	2752.95505318	10.7354138542	254	3.71050499341	176291.998327	7440.1613569	43	4.47366816657	164489.999495	1438.4589999	1402	624	136	136	138	148	132	1111	1
DLR00016273	4	10	YPL069C	UD20-36_5h_3x	SD/MSG -ARG -HIS -LYS +Canavanine +clonNAT +G418 +Thialysine	cSGA_v2_r1	13	11	1.02231227255	273.9	12.6061683518	254	12	32249.8485407	4212.98054244	43	1.72376513271	7566.99179319	220.108305639	1529	631	136	136	105	120	115	29	0
DLR00016273	4	11	YPL179W	UD20-36_5h_3x	SD/MSG -ARG -HIS -LYS +Canavanine +clonNAT +G418 +Thialysine	cSGA_v2_r1	13	11	4.21776895033	7058.84899417	39.9882895275	254	4.70539178324	530694.988116	7222.67107789	43	5.64468368064	525091.985429	4233.58574489	1670	625	136	136	153	160	140	1018	0
DLR00016273	4	12	YPL068C	UD20-36_5h_3x	SD/MSG -ARG -HIS -LYS +Canavanine +clonNAT +G418 +Thialysine	cSGA_v2_r1	13	11	4.17647554058	7403.40553313	39.5345284503	254	4.54188840685	513148.988771	7657.36728105	43	5.49835975673	510256.986773	5599.40178273	1808	619	136	136	147	155	135	1036	0
DLR00016273	4	13	YPL178W	UD20-36_5h_3x	SD/MSG -ARG -HIS -LYS +Canavanine +clonNAT +G418 +Thialysine	cSGA_v2_r1	13	11	2.26478536493	2111.92391336	34.6941702158	254	2.85779113129	92782.9998405	6536.37620942	43	2.98430741918	78829.9954154	1023.15591902	1948	627	136	136	111	125	116	120	0
DLR00016273	4	14	YPL067C	UD20-36_5h_3x	SD/MSG -ARG -HIS -LYS +Canavanine +clonNAT +G418 +Thialysine	cSGA_v2_r1	13	11	4.53972044037	8774.29652299	35.6699238453	254	4.99781031373	669667.987565	6163.80352268	43	5.95346886839	665657.983972	3923.37369767	2080	624	136	136	154	161	140	950	0
DLR00016273	4	15	YPL177C	UD20-36_5h_3x	SD/MSG -ARG -HIS -LYS +Canavanine +clonNAT +G418 +Thialysine	cSGA_v2_r1	13	11	4.50951058746	8286.11857326	40.9734410032	254	4.85826973607	563569.988204	5912.80945966	43	5.84429515524	552631.816143	2538.79370392	2221	624	136	136	146	154	135	1026	0
DLR00016273	4	16	YPL066W	UD20-36_5h_3x	SD/MSG -ARG -HIS -LYS +Canavanine +clonNAT +G418 +Thialysine	cSGA_v2_r1	13	11	4.44581962762	7616.65287541	33.2967148545	254	4.91978011455	528965.109609	5592.72770012	43	5.84262823293	532425.984273	3195.13273313	2353	625	136	136	148	156	136	1066	0
DLR00016273	4	17	YPL176C	UD20-36_5h_3x	SD/MSG -ARG -HIS -LYS +Canavanine +clonNAT +G418 +Thialysine	cSGA_v2_r1	13	11	4.51116341403	7713.71301122	33.990618023	254	5.02347251379	563017.310744	5496.65977825	43	5.92985297204	568739.983162	3780.40117652	2487	627	136	136	152	159	139	1119	0
DLR00016273	4	18	YPL064C	UD20-36_5h_3x	SD/MSG -ARG -HIS -LYS +Canavanine +clonNAT +G418 +Thialysine	cSGA_v2_r1	13	11	4.82793266526	9143.65341347	50.0178908127	254	5.21359133886	671208.275877	6082.18621933	43	6.12511538502	678656.98227	4447.73447752	2631	622	136	136	152	159	139	908	0
DLR00016273	4	19	YPL174C	UD20-36_5h_3x	SD/MSG -ARG -HIS -LYS +Canavanine +clonNAT +G418 +Thialysine	cSGA_v2_r1	13	11	4.19406041131	5037.09700042	20.0793495569	254	4.66732856473	335771.990568	6255.53625604	43	5.58473489307	326449.984439	2030.63555462	2766	618	136	136	141	150	135	946	0
DLR00016273	4	20	YPL062W	UD20-36_5h_3x	SD/MSG -ARG -HIS -LYS +Canavanine +clonNAT +G418 +Thialysine	cSGA_v2_r1	13	11	4.16982257088	7203.45668086	48.9912267688	254	4.47599661943	481537.988507	9310.77734581	43	5.43299170311	474922.986715	6646.64040172	2899	624	136	136	141	150	134	724	0
DLR00016273	4	21	YPL172C	UD20-36_5h_3x	SD/MSG -ARG -HIS -LYS +Canavanine +clonNAT +G418 +Thialysine	cSGA_v2_r1	13	11	4.7245504001	8422.15748649	28.4270984669	254	5.15966080939	586094.992471	6493.06853983	43	6.12291180568	581067.986782	736.341033637	3036	629	136	136	143	152	138	901	0
DLR00016273	4	22	YPL061W	UD20-36_5h_3x	SD/MSG -ARG -HIS -LYS +Canavanine +clonNAT +G418 +Thialysine	cSGA_v2_r1	13	11	3.48367693571	4118.86047846	53.1484499531	254	3.78551804052	283218.999029	9681.25318329	43	4.66806050853	269329.997518	6342.90062421	3180	638	136	136	132	142	129	680	0
DLR00016273	4	23	YPL171C	UD20-36_5h_3x	SD/MSG -ARG -HIS -LYS +Canavanine +clonNAT +G418 +Thialysine	cSGA_v2_r1	13	11	4.80171963602	9922.5849464	151.547669054	254	5.15350971008	889032.984523	11848.1096489	43	6.11188910364	881763.980843	8803.74597327	3309	630	136	136	151	156	138	607	0
DLR00016273	4	24	YOR202W	UD20-36_5h_3x	SD/MSG -ARG -HIS -LYS +Canavanine +clonNAT +G418 +Thialysine	cSGA_v2_r1	13	11	4.51514391445	11278.5505128	176.308831743	254	4.94009711429	1021394.98628	16065.9979777	43	5.89503094631	1017284.98502	14052.5894003	3446	629	136	136	149	154	134	448	19
DLR00016273	5	1	YOR202W	UD20-36_5h_3x	SD/MSG -ARG -HIS -LYS +Canavanine +clonNAT +G418 +Thialysine	cSGA_v2_r1	13	11	4.11485563821	9445.12675657	174.534085234	254	4.51435924477	797186.993589	15876.172776	43	5.48348773316	792078.993362	14460.8238194	322	770	136	136	155	160	141	723	0
DLR00016273	5	2	YOR234C	UD20-36_5h_3x	SD/MSG -ARG -HIS -LYS +Canavanine +clonNAT +G418 +Thialysine	cSGA_v2_r1	13	11	4.34749393347	8896.55468072	97.300654894	254	4.70337263815	693471.986904	11762.2115525	43	5.67376453917	689632.985292	10126.5445025	457	769	136	136	152	157	139	963	0
DLR00016273	5	3	YOR348C	UD20-36_5h_3x	SD/MSG -ARG -HIS -LYS +Canavanine +clonNAT +G418 +Thialysine	cSGA_v2_r1	13	11	4.62392091454	8470.1048122	68.8858709649	254	5.04491663263	660185.986021	8222.65114008	43	6.00955530827	654889.981389	5242.68393915	592	775	136	136	155	161	143	991	0
DLR00016273	5	4	YOR233W	UD20-36_5h_3x	SD/MSG -ARG -HIS -LYS +Canavanine +clonNAT +G418 +Thialysine	cSGA_v2_r1	13	11	4.66849196258	8688.93892791	59.7208922754	254	5.01946660262	643951.986472	8747.71349845	43	5.99013503216	641065.981554	5347.64799737	720	766	136	136	154	161	143	1222	0
DLR00016273	5	5	YOR347C	UD20-36_5h_3x	SD/MSG -ARG -HIS -LYS +Canavanine +clonNAT +G418 +Thialysine	cSGA_v2_r1	13	11	4.62264035947	7530.2327827	46.7573471467	254	4.98401794292	560261.987262	8377.27086769	43	5.93882794287	553288.981764	4285.77137195	874	766	136	136	154	162	143	1061	8
DLR00016273	5	6	YOR231W	UD20-36_5h_3x	SD/MSG -ARG -HIS -LYS +Canavanine +clonNAT +G418 +Thialysine	cSGA_v2_r1	13	11	4.93823268618	8822.52896856	118.246484889	254	5.21344248467	674514.98885	8639.66379239	43	6.16836923324	669527.98198	4100.23402945	996	765	136	136	157	164	144	1023	0
DLR00016273	5	7	YOR346W	UD20-36_5h_3x	SD/MSG -ARG -HIS -LYS +Canavanine +clonNAT +G418 +Thialysine	cSGA_v2_r1	13	11	4.767139446	8257.8106609	66.9672324136	254	5.12480677096	625890.988697	8349.06523671	43	6.07270764364	620207.982042	3917.9780204	1139	768	136	136	156	163	143	992	0
DLR00016273	5	8	YOR230W	UD20-36_5h_3x	SD/MSG -ARG -HIS -LYS +Canavanine +clonNAT +G418 +Thialysine	cSGA_v2_r1	13	11	4.84673254388	9995.20408075	65.0061822033	254	5.25399502159	775690.988192	7937.88288253	43	6.21551116611	774701.982384	3894.49214122	1267	765	136	136	159	165	144	1137	6
DLR00016273	5	9	YOR344C	UD20-36_5h_3x	SD/MSG -ARG -HIS -LYS +Canavanine +clonNAT +G418 +Thialysine	cSGA_v2_r1	13	11	4.08497837565	6536.17312915	37.3613830567	254	4.54662597678	489275.989011	8655.15424298	43	5.48698952663	485308.986551	5236.7805628	1405	767	136	136	154	161	142	1290	0
DLR00016273	5	10	YOR229W	UD20-36_5h_3x	SD/MSG -ARG -HIS -LYS +Canavanine +clonNAT +G418 +Thialysine	cSGA_v2_r1	13	11	4.57861938294	8683.19596424	38.634846626	254	5.0487701573	677334.988266	7393.59087476	43	6.00013776901	673901.983914	3774.3295558	1539	763	136	136	158	164	143	1037	0
DLR00016273	5	11	YOR343C	UD20-36_5h_3x	SD/MSG -ARG -HIS -LYS +Canavanine +clonNAT +G418 +Thialysine	cSGA_v2_r1	13	11	4.58627020975	8320.83892332	38.2124597975	254	5.04136984879	627148.987842	7112.69176035	43	5.98547810093	622521.982792	4183.81594328	1676	766	136	136	155	161	140	895	0
DLR00016273	5	12	YOR228C	UD20-36_5h_3x	SD/MSG -ARG -HIS -LYS +Canavanine +clonNAT +G418 +Thialysine	cSGA_v2_r1	13	11	4.78900685749	9501.93951071	37.4973833799	254	5.25472105363	741448.98825	6437.41963257	43	6.21341820256	741284.983389	3612.82339653	1810	764	136	136	158	164	143	1259	0
DLR00016273	5	13	YOR342C	UD20-36_5h_3x	SD/MSG -ARG -HIS -LYS +Canavanine +clonNAT +G418 +Thialysine	cSGA_v2_r1	13	11	4.73085034467	9104.08637963	35.9573672297	254	5.17284015914	706182.987671	6801.60953655	43	6.12919802214	704371.982617	4007.25570683	1954	773	136	136	156	162	141	1128	0
DLR00016273	5	14	YOR227W	UD20-36_5h_3x	SD/MSG -ARG -HIS -LYS +Canavanine +clonNAT +G418 +Thialysine	cSGA_v2_r1	13	11	5.00132111371	9936.23373229	46.5552088411	254	5.34818569866	749959.98931	6019.88088451	43	6.32551923839	749692.983483	3078.51940751	2084	765	136	136	154	161	139	1079	0
DLR00016273	5	15	YOR339C	UD20-36_5h_3x	SD/MSG -ARG -HIS -LYS +Canavanine +clonNAT +G418 +Thialysine	cSGA_v2_r1	13	11	4.70721496603	9124.61620463	45.6939995977	254	5.15091078665	685864.98761	6399.86665893	43	6.14907302423	672981.212998	3206.84290363	2232	767	136	136	154	161	140	1063	2
DLR00016273	5	16	YOR226C	UD20-36_5h_3x	SD/MSG -ARG -HIS -LYS +Canavanine +clonNAT +G418 +Thialysine	cSGA_v2_r1	13	11	4.4442364323	8174.67419846	41.9663469837	254	4.87863734161	598460.986624	7179.95596403	43	5.83784089114	596916.983086	5239.34231112	2364	774	136	136	151	158	139	1289	0
DLR00016273	5	17	YOR338W	UD20-36_5h_3x	SD/MSG -ARG -HIS -LYS +Canavanine +clonNAT +G418 +Thialysine	cSGA_v2_r1	13	11	4.75301476184	8938.55396246	32.6953818843	254	5.17184373472	670271.988231	6001.35994207	43	6.16871580749	657571.590618	2686.78940334	2504	765	136	136	153	160	140	1009	0
DLR00016273	5	18	YOR225W	UD20-36_5h_3x	SD/MSG -ARG -HIS -LYS +Canavanine +clonNAT +G418 +Thialysine	cSGA_v2_r1	13	11	4.687573277	8678.86722712	34.9137745846	254	5.09471724662	641436.987087	6908.99696249	43	6.0537259142	637819.982136	4465.3983516	2630	761	136	136	151	159	140	1049	0
DLR00016273	5	19	YOR337W	UD20-36_5h_3x	SD/MSG -ARG -HIS -LYS +Canavanine +clonNAT +G418 +Thialysine	cSGA_v2_r1	13	11	4.95602207114	9620.11396015	54.108067441	254	5.30588788933	736029.987954	7242.59809747	43	6.27043730745	731126.98217	4240.6260887	2775	757	136	136	154	161	142	907	0
DLR00016273	5	20	YOR223W	UD20-36_5h_3x	SD/MSG -ARG -HIS -LYS +Canavanine +clonNAT +G418 +Thialysine	cSGA_v2_r1	13	11	4.72807912679	9137.39170967	44.2085142373	254	5.12417807794	697024.986124	8042.05055927	43	6.14419258838	678618.21791	3657.34029312	2903	769	136	136	153	160	142	1076	0
DLR00016273	5	21	YOR334W	UD20-36_5h_3x	SD/MSG -ARG -HIS -LYS +Canavanine +clonNAT +G418 +Thialysine	cSGA_v2_r1	13	11	4.67447930619	8624.51885561	40.3092967632	254	5.00873915768	637237.985761	8580.79951149	43	5.97031713387	632617.981493	5439.50102348	3050	760	136	136	148	156	140	977	0
DLR00016273	5	22	YOR222W	UD20-36_5h_3x	SD/MSG -ARG -HIS -LYS +Canavanine +clonNAT +G418 +Thialysine	cSGA_v2_r1	13	11	4.4661573005	8578.03311614	66.9540313757	254	4.90610701712	698960.984824	10419.586496	43	5.87014119691	693427.981932	7941.87213098	3174	770	136	136	149	157	140	946	5
DLR00016273	5	23	YOR328W	UD20-36_5h_3x	SD/MSG -ARG -HIS -LYS +Canavanine +clonNAT +G418 +Thialysine	cSGA_v2_r1	13	11	4.93927978622	10314.9372207	166.266112222	254	5.19516633979	932713.984164	12368.7905816	43	6.15241384831	926963.98014	9705.05845121	3316	771	136	136	151	157	138	639	0
DLR00016273	5	24	YOR202W	UD20-36_5h_3x	SD/MSG -ARG -HIS -LYS +Canavanine +clonNAT +G418 +Thialysine	cSGA_v2_r1	13	11	4.5285045828	11664.2115089	143.349050287	254	5.01872376293	1052682.98584	14905.0700995	43	5.97832878239	1048400.98399	12713.2532662	3451	768	136	136	150	155	135	415	19
DLR00016273	6	1	YOR202W	UD20-36_5h_3x	SD/MSG -ARG -HIS -LYS +Canavanine +clonNAT +G418 +Thialysine	cSGA_v2_r1	13	11	4.3599306421	10096.5426021	155.963416835	254	4.74311418874	875303.988161	15458.7364447	43	5.70243312355	870028.987411	14093.6232126	317	902	136	136	157	162	143	567	0
DLR00016273	6	2	YPL095C	UD20-36_5h_3x	SD/MSG -ARG -HIS -LYS +Canavanine +clonNAT +G418 +Thialysine	cSGA_v2_r1	13	11	4.42942348336	8310.18375108	89.0827470767	254	4.90581713402	683820.98521	9355.52793661	43	5.85890200589	678142.98218	7440.11501009	453	898	136	136	157	162	143	1071	0
DLR00016273	6	3	YPL196W	UD20-36_5h_3x	SD/MSG -ARG -HIS -LYS +Canavanine +clonNAT +G418 +Thialysine	cSGA_v2_r1	13	11	4.47657995673	7991.12423826	54.4090492519	254	4.91277616616	629027.985965	8568.6231639	43	5.87654173797	622235.982263	5903.07884096	583	899	136	136	155	162	143	979	0
DLR00016273	6	4	YPL092W	UD20-36_5h_3x	SD/MSG -ARG -HIS -LYS +Canavanine +clonNAT +G418 +Thialysine	cSGA_v2_r1	13	11	4.69506025984	9000.19213237	58.3587143679	254	5.07496549959	679072.986686	8709.27865758	43	6.04128189608	676460.981826	5015.93768747	717	901	136	136	156	163	145	1244	0
DLR00016273	6	5	YPL195W	UD20-36_5h_3x	SD/MSG -ARG -HIS -LYS +Canavanine +clonNAT +G418 +Thialysine	cSGA_v2_r1	13	11	4.53012572411	7695.23398185	37.1986805051	254	4.95499982229	568970.987191	8339.83056036	43	5.95866494967	551695.624552	2819.87929374	858	898	136	136	155	162	143	1356	0
DLR00016273	6	6	YPL091W	UD20-36_5h_3x	SD/MSG -ARG -HIS -LYS +Canavanine +clonNAT +G418 +Thialysine	cSGA_v2_r1	13	11	4.46296798657	6921.86211946	36.0262454369	254	4.86094621717	520888.987143	8592.22873692	43	5.80206494146	512717.98246	4584.51599932	987	899	136	136	155	162	143	975	1
DLR00016273	6	7	YPL194W	UD20-36_5h_3x	SD/MSG -ARG -HIS -LYS +Canavanine +clonNAT +G418 +Thialysine	cSGA_v2_r1	13	11	4.7993228423	9228.96829587	58.4837595701	254	5.13280626747	695146.988085	8126.23828633	43	6.13302693225	681128.829817	3206.1241402	1132	900	136	136	156	163	143	1180	0
DLR00016273	6	8	YPL090C	UD20-36_5h_3x	SD/MSG -ARG -HIS -LYS +Canavanine +clonNAT +G418 +Thialysine	cSGA_v2_r1	13	11	3.68194521793	5380.35066531	45.7068007648	254	3.98892483146	330318.995835	9584.83086951	43	4.96494448335	307793.482658	4439.47755386	1267	898	136	136	139	148	133	1243	0
DLR00016273	6	9	YPL192C	UD20-36_5h_3x	SD/MSG -ARG -HIS -LYS +Canavanine +clonNAT +G418 +Thialysine	cSGA_v2_r1	13	11	4.72086587347	9375.71320929	34.9781606276	254	5.1125859695	695812.988203	7835.59000185	43	6.06923632958	693097.982912	4082.97634165	1398	894	136	136	155	161	141	967	0
DLR00016273	6	10	YPL089C	UD20-36_5h_3x	SD/MSG -ARG -HIS -LYS +Canavanine +clonNAT +G418 +Thialysine	cSGA_v2_r1	13	11	4.7803306455	8228.14267086	41.0819950175	254	5.12426525393	601933.989973	7246.17131157	43	6.09224187982	588127.316003	2456.37929823	1538	899	136	136	153	159	139	800	0
DLR00016273	6	11	YPL191C	UD20-36_5h_3x	SD/MSG -ARG -HIS -LYS +Canavanine +clonNAT +G418 +Thialysine	cSGA_v2_r1	13	11	4.90155952409	10162.9740402	41.295914487	254	5.23177441584	739405.987603	7207.89033565	43	6.18597117015	738588.982542	4186.25190303	1675	896	136	136	152	159	138	1004	0
DLR00016273	6	12	YPL088W	UD20-36_5h_3x	SD/MSG -ARG -HIS -LYS +Canavanine +clonNAT +G418 +Thialysine	cSGA_v2_r1	13	11	4.23773179552	6615.79022291	44.2316995226	254	4.6232670752	454614.987228	7720.43861122	43	5.55885952726	451529.984444	5132.85128786	1813	899	136	136	145	154	136	1105	0
DLR00016273	6	13	YPL189W	UD20-36_5h_3x	SD/MSG -ARG -HIS -LYS +Canavanine +clonNAT +G418 +Thialysine	cSGA_v2_r1	13	11	4.9977312282	10744.8496794	48.3161452622	254	5.3564558729	804118.987865	7240.95491484	43	6.31205726845	802984.982126	4670.36604803	1945	902	136	136	154	161	139	951	0
DLR00016273	6	14	YPL087W	UD20-36_5h_3x	SD/MSG -ARG -HIS -LYS +Canavanine +clonNAT +G418 +Thialysine	cSGA_v2_r1	13	11	4.19711507676	7097.95679206	46.5331198759	254	4.59299827136	484475.987414	7874.0010808	43	5.54170323816	482946.985085	5812.0430382	2082	905	136	136	145	154	136	1284	0
DLR00016273	6	15	YPL187W	UD20-36_5h_3x	SD/MSG -ARG -HIS -LYS +Canavanine +clonNAT +G418 +Thialysine	cSGA_v2_r1	13	11	4.73126988526	9434.94399657	40.5264359826	254	5.13659294974	695842.986962	7101.37002704	43	6.09397971852	694310.982278	4805.97124884	2219	900	136	136	152	159	139	1044	0
DLR00016273	6	16	YPL086C	UD20-36_5h_3x	SD/MSG -ARG -HIS -LYS +Canavanine +clonNAT +G418 +Thialysine	cSGA_v2_r1	13	11	3.70996836095	5294.62421053	37.93388802	254	3.87441328937	269616.996164	6922.8423187	43	4.77815694225	266479.998203	4813.64678743	2353	900	136	136	126	137	124	679	0
DLR00016273	6	17	YPL186C	UD20-36_5h_3x	SD/MSG -ARG -HIS -LYS +Canavanine +clonNAT +G418 +Thialysine	cSGA_v2_r1	13	11	4.67398509372	8763.73734895	58.2521944362	254	5.09165302707	627923.345394	6055.5457544	43	6.01132674732	636019.982636	4241.69949821	2494	900	136	136	150	158	139	1023	0
DLR00016273	6	18	YPL081W	UD20-36_5h_3x	SD/MSG -ARG -HIS -LYS +Canavanine +clonNAT +G418 +Thialysine	cSGA_v2_r1	13	11	4.64075434265	7997.43488786	27.5165894348	254	5.06876195713	576538.98874	6696.66023376	43	6.01901009946	570931.983085	3690.27338177	2631	898	136	136	149	157	138	911	0
DLR00016273	6	19	YPL185W	UD20-36_5h_3x	SD/MSG -ARG -HIS -LYS +Canavanine +clonNAT +G418 +Thialysine	cSGA_v2_r1	13	11	4.89725157022	9651.12262101	72.0881127054	254	5.20667943972	724845.986853	8035.09906414	43	6.17738110022	721785.981644	5106.27786431	2761	901	136	136	152	160	141	1035	0
DLR00016273	6	20	YPL080C	UD20-36_5h_3x	SD/MSG -ARG -HIS -LYS +Canavanine +clonNAT +G418 +Thialysine	cSGA_v2_r1	13	11	3.6783348628	5150.8642084	38.9417346971	254	3.89806612861	306941.997542	8693.23406025	43	4.86634441986	284746.053913	3919.86954346	2898	899	136	136	132	143	130	997	0
DLR00016273	6	21	YPL184C	UD20-36_5h_3x	SD/MSG -ARG -HIS -LYS +Canavanine +clonNAT +G418 +Thialysine	cSGA_v2_r1	13	11	4.92849672084	10018.433084	73.7111661029	254	5.25619491246	801445.986601	8399.13641421	43	6.22313236159	797372.981529	5082.04031072	3038	901	136	136	154	161	143	968	0
DLR00016273	6	22	YPL079W	UD20-36_5h_3x	SD/MSG -ARG -HIS -LYS +Canavanine +clonNAT +G418 +Thialysine	cSGA_v2_r1	13	11	2.72924540732	3232.7270375	50.2489948281	254	2.93485355286	197068.999115	8888.1626909	43	3.4336635398	184325.99482	3856.74048658	3180	910	136	136	125	137	126	732	0
DLR00016273	6	23	YPL183W-A	UD20-36_5h_3x	SD/MSG -ARG -HIS -LYS +Canavanine +clonNAT +G418 +Thialysine	cSGA_v2_r1	13	11	4.26218356277	7555.87168108	90.5982925704	254	4.70658185871	565908.987023	9683.09528933	43	5.65600498251	560742.984119	5158.68554471	3310	902	136	136	137	146	132	860	0
DLR00016273	6	24	YOR202W	UD20-36_5h_3x	SD/MSG -ARG -HIS -LYS +Canavanine +clonNAT +G418 +Thialysine	cSGA_v2_r1	13	11	4.44169861448	10997.3387412	149.880344251	254	4.91750773667	1037180.98699	15796.9542907	43	5.87883121504	1031468.98565	14118.0411039	3446	904	136	136	150	156	135	410	0
DLR00016273	7	1	YOR202W	UD20-36_5h_3x	SD/MSG -ARG -HIS -LYS +Canavanine +clonNAT +G418 +Thialysine	cSGA_v2_r1	13	11	4.39729126382	10037.2859279	182.831587309	254	4.78950045395	868260.987175	14531.0273956	43	5.74989377355	864263.986088	13090.092697	327	1036	136	136	158	163	144	690	26
DLR00016273	7	2	YOR252W	UD20-36_5h_3x	SD/MSG -ARG -HIS -LYS +Canavanine +clonNAT +G418 +Thialysine	cSGA_v2_r1	13	11	3.50371944874	5488.39244091	80.9688159397	254	3.90314624196	407097.999076	11581.3281831	43	4.85180576592	404459.996005	10815.2089615	468	1038	136	136	146	154	138	1738	15
DLR00016273	7	3	YOR360C	UD20-36_5h_3x	SD/MSG -ARG -HIS -LYS +Canavanine +clonNAT +G418 +Thialysine	cSGA_v2_r1	13	11	4.3851512229	8136.00379698	61.3633741633	254	4.831620691	631499.986093	9420.66904178	43	5.79113775549	625391.983145	6950.35909765	598	1037	136	136	155	161	142	866	0
DLR00016273	7	4	YOR251C	UD20-36_5h_3x	SD/MSG -ARG -HIS -LYS +Canavanine +clonNAT +G418 +Thialysine	cSGA_v2_r1	13	11	4.17536810269	7336.74458407	54.3035732581	254	4.48528730715	498289.98952	9699.90542847	43	5.49293595259	478779.58917	4439.33812738	732	1046	136	136	148	156	140	1515	0
DLR00016273	7	5	YOR359W	UD20-36_5h_3x	SD/MSG -ARG -HIS -LYS +Canavanine +clonNAT +G418 +Thialysine	cSGA_v2_r1	13	11	4.32426306966	7120.81199579	47.6619449602	254	4.65843455543	501277.987041	8144.95916619	43	5.61674580633	496460.98459	4458.29530186	860	1038	136	136	151	159	142	1369	0
DLR00016273	7	6	YOR247W	UD20-36_5h_3x	SD/MSG -ARG -HIS -LYS +Canavanine +clonNAT +G418 +Thialysine	cSGA_v2_r1	13	11	4.74196006867	9881.68847282	49.1212191874	254	5.1509801868	775276.986265	8551.63830506	43	6.11590429798	773184.981976	5220.97569614	993	1040	136	136	160	167	147	1237	5
DLR00016273	7	7	YOR358W	UD20-36_5h_3x	SD/MSG -ARG -HIS -LYS +Canavanine +clonNAT +G418 +Thialysine	cSGA_v2_r1	13	11	3.92217949223	4444.08817667	9.30063655191	254	4.35940616139	294921.992392	7322.70575608	43	5.25125334239	284623.98864	1244.35227341	1137	1048	136	136	143	153	139	1170	0
DLR00016273	7	8	YOR246C	UD20-36_5h_3x	SD/MSG -ARG -HIS -LYS +Canavanine +clonNAT +G418 +Thialysine	cSGA_v2_r1	13	11	4.57716850547	8793.4917406	41.613836355	254	4.98187210936	641995.987279	8251.73063081	43	5.98337081125	626174.482854	3341.24900788	1265	1039	136	136	154	161	142	1143	5
DLR00016273	7	9	YOR357C	UD20-36_5h_3x	SD/MSG -ARG -HIS -LYS +Canavanine +clonNAT +G418 +Thialysine	cSGA_v2_r1	13	11	4.63014010152	8909.62264992	40.9814621426	254	5.0358432699	655019.988061	7746.23967969	43	5.99851018219	652439.983332	3801.97984729	1412	1040	136	136	154	161	141	1105	19
DLR00016273	7	10	YOR245C	UD20-36_5h_3x	SD/MSG -ARG -HIS -LYS +Canavanine +clonNAT +G418 +Thialysine	cSGA_v2_r1	13	11	5.09057553285	10405.3583189	56.4520755539	254	5.40556677671	779845.990131	7482.94755255	43	6.360878746	778894.983204	3233.03395025	1541	1039	136	136	156	162	141	1024	14
DLR00016273	7	11	YOR356W	UD20-36_5h_3x	SD/MSG -ARG -HIS -LYS +Canavanine +clonNAT +G418 +Thialysine	cSGA_v2_r1	13	11	4.76842919519	8901.47661982	47.6701258656	254	5.1725249579	658273.988145	7356.36008574	43	6.12008949669	656550.982207	4152.03338917	1681	1036	136	136	153	160	140	1163	0
DLR00016273	7	12	YOR243C	UD20-36_5h_3x	SD/MSG -ARG -HIS -LYS +Canavanine +clonNAT +G418 +Thialysine	cSGA_v2_r1	13	11	4.46111432536	7598.84412115	46.0726751869	254	4.87282255974	544703.986794	7584.42144159	43	5.80956997746	543760.982651	4986.06987792	1815	1039	136	136	150	157	138	1401	9
DLR00016273	7	13	YOR355W	UD20-36_5h_3x	SD/MSG -ARG -HIS -LYS +Canavanine +clonNAT +G418 +Thialysine	cSGA_v2_r1	13	11	4.55918239225	7706.14048496	30.6928836188	254	4.88575880414	532202.987705	6971.17634856	43	5.82551520412	529721.98338	3942.25283371	1954	1044	136	136	148	155	136	1140	0
DLR00016273	7	14	YOR242C	UD20-36_5h_3x	SD/MSG -ARG -HIS -LYS +Canavanine +clonNAT +G418 +Thialysine	cSGA_v2_r1	13	11	4.64228014746	8676.30823976	32.8315300604	254	5.0656756805	639674.987016	6582.97374719	43	6.01782402201	636674.98289	4225.94388258	2091	1045	136	136	152	159	139	1055	0
DLR00016273	7	15	YOR354C	UD20-36_5h_3x	SD/MSG -ARG -HIS -LYS +Canavanine +clonNAT +G418 +Thialysine	cSGA_v2_r1	13	11	4.7988191347	7622.38183171	22.2129795442	254	5.33155776798	548029.994051	5261.64439972	43	6.25018644586	542853.985435	1694.83926104	2228	1046	136	136	150	157	139	836	0
DLR00016273	7	16	YOR239W	UD20-36_5h_3x	SD/MSG -ARG -HIS -LYS +Canavanine +clonNAT +G418 +Thialysine	cSGA_v2_r1	13	11	4.80819637805	9022.15995986	37.4333772451	254	5.2496412784	679661.988593	6123.84327298	43	6.19560014985	676994.982735	3783.46095699	2358	1037	136	136	154	160	140	949	0
DLR00016273	7	17	YOR352W	UD20-36_5h_3x	SD/MSG -ARG -HIS -LYS +Canavanine +clonNAT +G418 +Thialysine	cSGA_v2_r1	13	11	5.150988131	9767.44978939	39.7195325381	254	5.49311441825	753163.991506	6165.68882664	43	6.4840259293	739885.970091	2399.767749	2508	1039	136	136	154	161	140	830	10
DLR00016273	7	18	YOR238W	UD20-36_5h_3x	SD/MSG -ARG -HIS -LYS +Canavanine +clonNAT +G418 +Thialysine	cSGA_v2_r1	13	11	5.04110093889	9021.47009724	60.6261517597	254	5.33003155017	688000.989222	6296.51796782	43	6.28482549388	682379.982416	3625.01484604	2632	1038	136	136	153	160	140	795	0
DLR00016273	7	19	YOR351C	UD20-36_5h_3x	SD/MSG -ARG -HIS -LYS +Canavanine +clonNAT +G418 +Thialysine	cSGA_v2_r1	13	11	4.81166695996	8539.26976375	40.2006431708	254	5.15611078326	639391.987779	7086.45349478	43	6.11184285214	633612.98214	4270.23117431	2781	1035	136	136	151	158	139	916	0
DLR00016273	7	20	YOR237W	UD20-36_5h_3x	SD/MSG -ARG -HIS -LYS +Canavanine +clonNAT +G418 +Thialysine	cSGA_v2_r1	13	11	4.77519278146	8417.31551608	37.989884501	254	5.15189530852	659365.986903	7543.15669497	43	6.10746119824	651737.981591	4671.10955671	2904	1036	136	136	153	161	142	892	9
DLR00016273	7	21	YOR350C	UD20-36_5h_3x	SD/MSG -ARG -HIS -LYS +Canavanine +clonNAT +G418 +Thialysine	cSGA_v2_r1	13	11	5.04058375765	8443.8037958	38.3626613036	254	5.35345005967	604057.994631	6178.9814669	43	6.33106222853	598205.987534	632.357347966	3057	1036	136	136	145	154	140	838	10
DLR00016273	7	22	YOR235W	UD20-36_5h_3x	SD/MSG -ARG -HIS -LYS +Canavanine +clonNAT +G418 +Thialysine	cSGA_v2_r1	13	11	3.43562958812	5333.19933297	83.3902093372	254	3.62634388548	318770.99883	10775.1038127	43	4.57289393128	312983.995548	8559.82820274	3182	1044	136	136	125	137	126	793	0
DLR00016273	7	23	YOR349W	UD20-36_5h_3x	SD/MSG -ARG -HIS -LYS +Canavanine +clonNAT +G418 +Thialysine	cSGA_v2_r1	13	11	4.70902450683	9938.88041143	105.913351852	254	5.03863316778	880428.983916	13172.473542	43	6.00955465279	874179.980844	11203.7084416	3318	1043	136	136	149	156	137	560	0
DLR00016273	7	24	YOR202W	UD20-36_5h_3x	SD/MSG -ARG -HIS -LYS +Canavanine +clonNAT +G418 +Thialysine	cSGA_v2_r1	13	11	4.36984283285	10178.0576764	129.341244174	254	4.86237479831	982474.987414	15343.2439366	43	5.81951969665	975922.98617	13852.0070272	3453	1044	136	136	151	156	135	447	0
DLR00016273	8	1	YOR202W	UD20-36_5h_3x	SD/MSG -ARG -HIS -LYS +Canavanine +clonNAT +G418 +Thialysine	cSGA_v2_r1	13	11	4.20846094833	10185.4202133	183.615323295	254	4.56555379358	865243.992716	18051.2373028	43	5.53476088775	861249.992837	17276.1747254	316	1165	136	136	156	162	143	669	0
DLR00016273	8	2	YPL108W	UD20-36_5h_3x	SD/MSG -ARG -HIS -LYS +Canavanine +clonNAT +G418 +Thialysine	cSGA_v2_r1	13	11	4.44864238109	8236.58398533	69.8724583474	254	4.85710917489	698146.984822	9868.75814116	43	5.81481230202	691961.982635	8353.15962977	444	1168	136	136	159	164	144	959	6
DLR00016273	8	3	YPL208W	UD20-36_5h_3x	SD/MSG -ARG -HIS -LYS +Canavanine +clonNAT +G418 +Thialysine	cSGA_v2_r1	13	11	4.56335989475	9363.6319422	65.2665314817	254	4.92692793656	721369.985583	9762.31133154	43	5.90162067247	718103.982341	7107.0645822	581	1171	136	136	156	162	143	1209	0
DLR00016273	8	4	YPL107W	UD20-36_5h_3x	SD/MSG -ARG -HIS -LYS +Canavanine +clonNAT +G418 +Thialysine	cSGA_v2_r1	13	11	3.68875246397	5119.28743867	41.3751908267	254	4.16735625604	348700.15682	8369.16958861	43	5.03905469542	359249.993624	6396.49038319	713	1170	136	136	148	157	141	1391	0
DLR00016273	8	5	YPL207W	UD20-36_5h_3x	SD/MSG -ARG -HIS -LYS +Canavanine +clonNAT +G418 +Thialysine	cSGA_v2_r1	13	11	4.56477293083	9624.07021818	46.0423219813	254	4.98098807654	721818.986211	7986.68366154	43	5.98017322398	707089.573709	3252.1627895	853	1172	136	136	157	165	146	1333	0
DLR00016273	8	6	YPL106C	UD20-36_5h_3x	SD/MSG -ARG -HIS -LYS +Canavanine +clonNAT +G418 +Thialysine	cSGA_v2_r1	13	11	2.19417339301	1486.09536745	19.2461089627	254	3.24719109878	83450.611801	7979.18585728	43	3.08782727388	71209.9960294	1066.56249936	985	1170	136	136	126	139	128	598	0
DLR00016273	8	7	YPL206C	UD20-36_5h_3x	SD/MSG -ARG -HIS -LYS +Canavanine +clonNAT +G418 +Thialysine	cSGA_v2_r1	13	11	4.80158551198	9843.32933699	40.225750491	254	5.18774237159	762941.986743	8128.90645693	43	6.14321002092	758436.981991	4633.74301563	1130	1172	136	136	159	166	145	961	0
DLR00016273	8	8	YPL105C	UD20-36_5h_3x	SD/MSG -ARG -HIS -LYS +Canavanine +clonNAT +G418 +Thialysine	cSGA_v2_r1	13	11	4.65072733792	9181.10255939	44.0032690091	254	5.04095364098	689944.986801	8322.02826051	43	6.00368293986	687566.982276	4847.49548753	1266	1173	136	136	155	162	143	1110	0
DLR00016273	8	9	YPL205C	UD20-36_5h_3x	SD/MSG -ARG -HIS -LYS +Canavanine +clonNAT +G418 +Thialysine	cSGA_v2_r1	13	11	3.11591727426	1309.71840175	13.052346305	254	3.79206115031	114101.993247	7773.43659149	43	4.42912402702	93098.9890702	1715.00180909	1397	1176	136	136	147	156	140	583	0
DLR00016273	8	10	YPL103C	UD20-36_5h_3x	SD/MSG -ARG -HIS -LYS +Canavanine +clonNAT +G418 +Thialysine	cSGA_v2_r1	13	11	4.68834929542	8955.59049244	39.9052108363	254	5.03765925069	654306.987376	7969.15920954	43	5.98836949296	650913.982696	4801.55816186	1534	1174	136	136	153	159	139	1013	10
DLR00016273	8	11	YPL203W	UD20-36_5h_3x	SD/MSG -ARG -HIS -LYS +Canavanine +clonNAT +G418 +Thialysine	cSGA_v2_r1	13	11	4.93701683056	10626.7850149	36.3637011664	254	5.36900306169	794717.989311	7077.06983956	43	6.3237257402	794010.983556	3554.63770108	1676	1166	136	136	155	161	140	1085	0
DLR00016273	8	12	YPL102C	UD20-36_5h_3x	SD/MSG -ARG -HIS -LYS +Canavanine +clonNAT +G418 +Thialysine	cSGA_v2_r1	13	11	3.46430573288	4214.67247854	31.6631178976	254	3.65534045443	204771.998891	7517.55282931	43	4.47250072152	201420.997402	4073.98551594	1818	1182	136	136	123	135	122	658	0
DLR00016273	8	13	YPL202C	UD20-36_5h_3x	SD/MSG -ARG -HIS -LYS +Canavanine +clonNAT +G418 +Thialysine	cSGA_v2_r1	13	11	4.66581142182	9444.21372016	37.9816274198	254	5.07229114021	683355.986948	7422.87442361	43	6.03001185797	683801.982513	4611.65622471	1943	1170	136	136	152	158	139	1212	0
DLR00016273	8	14	YPL101W	UD20-36_5h_3x	SD/MSG -ARG -HIS -LYS +Canavanine +clonNAT +G418 +Thialysine	cSGA_v2_r1	13	11	3.60029805709	5304.39035509	34.8094980058	254	3.78170576385	266654.999241	7627.49278162	43	4.67743701739	264849.997986	4932.70828773	2085	1178	136	136	126	137	123	588	0
DLR00016273	8	15	YPL201C	UD20-36_5h_3x	SD/MSG -ARG -HIS -LYS +Canavanine +clonNAT +G418 +Thialysine	cSGA_v2_r1	13	11	4.74611372312	9218.84301438	33.9681910262	254	5.16478952633	682357.987675	6387.21461101	43	6.15451125986	669622.397929	2927.13976111	2223	1172	136	136	152	159	139	1025	0
DLR00016273	8	16	YPL100W	UD20-36_5h_3x	SD/MSG -ARG -HIS -LYS +Canavanine +clonNAT +G418 +Thialysine	cSGA_v2_r1	13	11	4.61054087598	7414.16437006	31.4661976579	254	4.98125537392	524350.987571	6211.15858123	43	5.96160683251	508442.627728	2557.29572122	2359	1167	136	136	147	155	136	829	0
DLR00016273	8	17	YPL200W	UD20-36_5h_3x	SD/MSG -ARG -HIS -LYS +Canavanine +clonNAT +G418 +Thialysine	cSGA_v2_r1	13	11	4.93521783422	9655.16314068	38.0204197614	254	5.24888597191	688508.98862	6356.64830704	43	6.20616841705	686095.983084	4015.23682601	2494	1175	136	136	148	156	137	868	5
DLR00016273	8	18	YPL099C	UD20-36_5h_3x	SD/MSG -ARG -HIS -LYS +Canavanine +clonNAT +G418 +Thialysine	cSGA_v2_r1	13	11	4.95574205606	8685.40222732	34.3106644323	254	5.25663241525	620463.989986	6436.48138998	43	6.20325170163	615318.982837	3622.67263861	2630	1175	136	136	147	156	137	826	0
DLR00016273	8	19	YPL199C	UD20-36_5h_3x	SD/MSG -ARG -HIS -LYS +Canavanine +clonNAT +G418 +Thialysine	cSGA_v2_r1	13	11	4.94663278482	10091.2142942	52.2473440094	254	5.25693071356	754167.986631	7380.32373283	43	6.281908653	736857.096401	3571.38076883	2764	1171	136	136	151	159	139	847	0
DLR00016273	8	20	YPL098C	UD20-36_5h_3x	SD/MSG -ARG -HIS -LYS +Canavanine +clonNAT +G418 +Thialysine	cSGA_v2_r1	13	11	4.40530252987	7302.80300431	30.6043833511	254	4.63481551005	441030.98761	7409.34043536	43	5.59986158071	437070.984061	3691.95293895	2903	1173	136	136	135	145	131	901	0
DLR00016273	8	21	YPL198W	UD20-36_5h_3x	SD/MSG -ARG -HIS -LYS +Canavanine +clonNAT +G418 +Thialysine	cSGA_v2_r1	13	11	4.78567393	9555.0800941	56.8229626796	254	5.16818848833	743758.98592	8628.07698475	43	6.19382921997	722749.802924	4223.15399359	3035	1174	136	136	151	159	141	829	0
DLR00016273	8	22	YPL096W	UD20-36_5h_3x	SD/MSG -ARG -HIS -LYS +Canavanine +clonNAT +G418 +Thialysine	cSGA_v2_r1	13	11	4.81987748257	9223.70201806	70.108999617	254	5.17818092796	751081.985729	9019.27900813	43	6.13919185151	743961.980917	6314.93909353	3174	1174	136	136	150	158	140	610	0
DLR00016273	8	23	YPL197C	UD20-36_5h_3x	SD/MSG -ARG -HIS -LYS +Canavanine +clonNAT +G418 +Thialysine	cSGA_v2_r1	13	11	4.91560306478	11000.7115336	134.277061788	254	5.18236210347	941186.984205	11908.1922246	43	6.14653368906	936736.980554	9494.71010638	3310	1175	136	136	148	154	135	538	0
DLR00016273	8	24	YOR202W	UD20-36_5h_3x	SD/MSG -ARG -HIS -LYS +Canavanine +clonNAT +G418 +Thialysine	cSGA_v2_r1	13	11	4.41614798016	11360.2464586	121.150719689	254	4.85464746714	1051291.98843	16037.430444	43	5.8218043581	1047553.98752	14712.5393265	3446	1176	136	136	148	153	133	457	0
DLR00016273	9	1	YOR202W	UD20-36_5h_3x	SD/MSG -ARG -HIS -LYS +Canavanine +clonNAT +G418 +Thialysine	cSGA_v2_r1	13	11	4.21883943005	9663.82045732	105.739167189	254	4.62823676852	823197.990044	15677.5435655	43	5.59521622372	818956.98962	14716.5222497	320	1312	136	136	157	162	143	769	3
DLR00016273	9	2	YOR271C	UD20-36_5h_3x	SD/MSG -ARG -HIS -LYS +Canavanine +clonNAT +G418 +Thialysine	cSGA_v2_r1	13	11	4.07286622122	7455.38822068	80.8133292421	254	4.49721296338	606810.988821	12564.9030304	43	5.51699196071	569893.97987	8167.53759891	455	1318	136	136	155	162	143	1478	3
DLR00016273	9	3	YOR378W	UD20-36_5h_3x	SD/MSG -ARG -HIS -LYS +Canavanine +clonNAT +G418 +Thialysine	cSGA_v2_r1	13	11	4.52110500344	9293.61100582	67.8523240696	254	4.93882983722	735070.986501	9264.27961063	43	5.91508761554	731037.983226	6305.71393852	599	1307	136	136	159	165	146	1118	0
DLR00016273	9	4	YOR270C	UD20-36_5h_3x	SD/MSG -ARG -HIS -LYS +Canavanine +clonNAT +G418 +Thialysine	cSGA_v2_r1	13	11	3.58244589936	4222.98452618	28.1337183322	254	4.00347379113	284026.993979	8332.48846182	43	4.90209366948	277455.993862	4043.77843709	732	1318	136	136	144	154	139	1696	0
DLR00016273	9	5	YOR377W	UD20-36_5h_3x	SD/MSG -ARG -HIS -LYS +Canavanine +clonNAT +G418 +Thialysine	cSGA_v2_r1	13	11	4.50470423528	8391.17084929	62.7055502048	254	4.92562778193	645999.98671	8182.72040844	43	5.91909657367	628166.041907	3143.61788483	873	1311	136	136	159	166	147	1139	0
DLR00016273	9	6	YOR269W	UD20-36_5h_3x	SD/MSG -ARG -HIS -LYS +Canavanine +clonNAT +G418 +Thialysine	cSGA_v2_r1	13	11	4.15524822869	5988.70312882	32.9412664955	254	4.63843886827	448187.988067	8228.95144662	43	5.55960926567	440167.985141	4013.27882002	1004	1318	136	136	155	163	144	1123	0
DLR00016273	9	7	YOR376W	UD20-36_5h_3x	SD/MSG -ARG -HIS -LYS +Canavanine +clonNAT +G418 +Thialysine	cSGA_v2_r1	13	11	4.63251538188	8704.33684255	33.4253809494	254	5.05840651599	661434.987744	7728.88955329	43	6.01700955327	658149.983132	3926.61459312	1139	1310	136	136	158	164	145	1212	0
DLR00016273	9	8	YOR268C	UD20-36_5h_3x	SD/MSG -ARG -HIS -LYS +Canavanine +clonNAT +G418 +Thialysine	cSGA_v2_r1	13	11	4.15970649213	6579.29467709	39.4253913109	254	4.6048062671	468729.988464	8215.41742928	43	5.55357011048	464920.985218	4874.12137072	1267	1312	136	136	151	158	141	1342	8
DLR00016273	9	9	YOR375C	UD20-36_5h_3x	SD/MSG -ARG -HIS -LYS +Canavanine +clonNAT +G418 +Thialysine	cSGA_v2_r1	13	11	4.71643610807	9115.54448398	37.0248246928	254	5.15964718899	669289.167146	7236.36200135	43	6.07883356191	675224.983672	3605.58247668	1415	1311	136	136	155	162	141	1083	0
DLR00016273	9	10	YOR267C	UD20-36_5h_3x	SD/MSG -ARG -HIS -LYS +Canavanine +clonNAT +G418 +Thialysine	cSGA_v2_r1	13	11	4.38558522193	7977.40090086	42.1191623049	254	4.79121499988	563331.987209	8375.94563277	43	5.74871738985	563319.983677	5352.99577715	1544	1311	136	136	150	157	139	1454	0
DLR00016273	9	11	YOR374W	UD20-36_5h_3x	SD/MSG -ARG -HIS -LYS +Canavanine +clonNAT +G418 +Thialysine	cSGA_v2_r1	13	11	4.65992084579	7997.84975772	33.648954672	254	5.12460176779	589379.989214	7188.75036543	43	6.11329522909	575832.506722	2704.52389039	1681	1314	136	136	153	159	140	1046	0
DLR00016273	9	12	YOR266W	UD20-36_5h_3x	SD/MSG -ARG -HIS -LYS +Canavanine +clonNAT +G418 +Thialysine	cSGA_v2_r1	13	11	4.84556004545	9939.44186496	45.0719932809	254	5.17989807463	732170.986261	8369.20454047	43	6.19981386335	715686.970599	3771.59626594	1817	1315	136	136	153	159	139	1217	0
DLR00016273	9	13	YOR371C	UD20-36_5h_3x	SD/MSG -ARG -HIS -LYS +Canavanine +clonNAT +G418 +Thialysine	cSGA_v2_r1	13	11	4.89667758935	9250.56885422	32.1232078002	254	5.27667213052	674271.988838	7139.31762555	43	6.21275327756	672427.982237	3783.65751016	1956	1308	136	136	152	158	139	1055	0
DLR00016273	9	14	YOR265W	UD20-36_5h_3x	SD/MSG -ARG -HIS -LYS +Canavanine +clonNAT +G418 +Thialysine	cSGA_v2_r1	13	11	4.63783618501	7805.62635525	24.5322183584	254	5.0746941067	571345.988991	6495.36356507	43	6.00933408923	568514.983187	3239.40677968	2085	1306	136	136	151	158	138	1160	0
DLR00016273	9	15	YOR368W	UD20-36_5h_3x	SD/MSG -ARG -HIS -LYS +Canavanine +clonNAT +G418 +Thialysine	cSGA_v2_r1	13	11	4.65318669087	8375.39893862	39.3151333387	254	5.04467225256	606640.98673	6888.38659847	43	6.04533694261	592093.256804	3231.57966443	2232	1313	136	136	150	157	138	1190	0
DLR00016273	9	16	YOR264W	UD20-36_5h_3x	SD/MSG -ARG -HIS -LYS +Canavanine +clonNAT +G418 +Thialysine	cSGA_v2_r1	13	11	4.70934124673	8698.48315363	33.5992762311	254	5.17814268573	650062.98762	6476.64196575	43	6.1278654621	647801.982339	4050.64127024	2358	1308	136	136	152	159	139	1086	9
DLR00016273	9	17	YOR367W	UD20-36_5h_3x	SD/MSG -ARG -HIS -LYS +Canavanine +clonNAT +G418 +Thialysine	cSGA_v2_r1	13	11	4.9510729673	9314.60710168	44.9151096677	254	5.35996002668	694358.990342	5678.65595662	43	6.30042868591	691153.983864	3258.27713261	2504	1312	136	136	152	159	138	863	6
DLR00016273	9	18	YOR263C	UD20-36_5h_3x	SD/MSG -ARG -HIS -LYS +Canavanine +clonNAT +G418 +Thialysine	cSGA_v2_r1	13	11	4.87199128105	9292.0148277	39.5759000365	254	5.24749289053	688999.987907	6633.15616212	43	6.26665487804	672697.525182	3165.54947151	2636	1318	136	136	150	158	138	858	0
DLR00016273	9	19	YOR365C	UD20-36_5h_3x	SD/MSG -ARG -HIS -LYS +Canavanine +clonNAT +G418 +Thialysine	cSGA_v2_r1	13	11	4.76103729006	8143.91195598	47.9411672462	254	5.15546053719	635790.987796	7181.35041963	43	6.11332994439	627989.981987	4461.24468385	2765	1311	136	136	153	160	141	794	0
DLR00016273	9	20	YOR255W	UD20-36_5h_3x	SD/MSG -ARG -HIS -LYS +Canavanine +clonNAT +G418 +Thialysine	cSGA_v2_r1	13	11	4.31667738858	7256.46138875	36.4456360604	254	4.69330200357	517182.987102	8093.29620948	43	5.6541074842	513604.984133	5188.40517414	2905	1313	136	136	146	155	138	1226	0
DLR00016273	9	21	YOR364W	UD20-36_5h_3x	SD/MSG -ARG -HIS -LYS +Canavanine +clonNAT +G418 +Thialysine	cSGA_v2_r1	13	11	4.29383087198	7292.20180945	46.0879786217	254	4.65772986464	534538.986614	9322.10488645	43	5.60878047024	526841.984205	6825.86241454	3048	1310	136	136	145	153	137	831	0
DLR00016273	9	22	YOR253W	UD20-36_5h_3x	SD/MSG -ARG -HIS -LYS +Canavanine +clonNAT +G418 +Thialysine	cSGA_v2_r1	13	11	4.7020437824	8594.75592505	51.878742416	254	4.99547769895	660580.985914	9476.27986246	43	5.94935366556	652313.981509	6637.94269632	3179	1306	136	136	145	153	136	578	0
DLR00016273	9	23	YOR363C	UD20-36_5h_3x	SD/MSG -ARG -HIS -LYS +Canavanine +clonNAT +G418 +Thialysine	cSGA_v2_r1	13	11	4.75618345479	10067.5575884	144.98645875	254	5.08587577967	868501.984534	12348.1813261	43	6.04936759184	861460.981194	9923.99640266	3314	1315	136	136	147	154	135	497	0
DLR00016273	9	24	YOR202W	UD20-36_5h_3x	SD/MSG -ARG -HIS -LYS +Canavanine +clonNAT +G418 +Thialysine	cSGA_v2_r1	13	11	4.46543124921	11270.5185355	147.443647824	254	4.90688212439	1066693.98693	17596.02851	43	5.87071154551	1062644.98579	16444.3319306	3449	1314	136	136	148	153	133	349	0
DLR00016273	10	1	YOR202W	UD20-36_5h_3x	SD/MSG -ARG -HIS -LYS +Canavanine +clonNAT +G418 +Thialysine	cSGA_v2_r1	13	11	4.24300601203	10475.0945458	127.477259569	254	4.6232015466	875106.991639	16307.0692252	43	5.59321219855	871331.991122	15400.7294622	317	1442	136	136	157	162	142	674	0
DLR00016273	10	2	YPL121C	UD20-36_5h_3x	SD/MSG -ARG -HIS -LYS +Canavanine +clonNAT +G418 +Thialysine	cSGA_v2_r1	13	11	4.21288296588	8262.30209803	77.1233628048	254	4.62806383534	671535.987529	12254.0780262	43	5.59457295194	667821.986443	11098.4494135	446	1448	136	136	156	162	142	1231	0
DLR00016273	10	3	YPL225W	UD20-36_5h_3x	SD/MSG -ARG -HIS -LYS +Canavanine +clonNAT +G418 +Thialysine	cSGA_v2_r1	13	11	4.11624134551	7360.58762889	52.4014421191	254	4.50699556287	556988.989371	10299.2614397	43	5.47630713979	553655.987699	7774.36679058	586	1441	136	136	154	161	143	1475	0
DLR00016273	10	4	YPL120W	UD20-36_5h_3x	SD/MSG -ARG -HIS -LYS +Canavanine +clonNAT +G418 +Thialysine	cSGA_v2_r1	13	11	3.7229805255	4442.58088447	23.5128569336	254	4.15506021843	307697.992607	7486.45324451	43	5.04989992427	298072.99175	2870.79562505	727	1445	136	136	147	156	141	1404	0
DLR00016273	10	5	YPL224C	UD20-36_5h_3x	SD/MSG -ARG -HIS -LYS +Canavanine +clonNAT +G418 +Thialysine	cSGA_v2_r1	13	11	4.2118849849	7238.07610788	44.4352522702	254	4.59266589974	511500.986955	8407.29046971	43	5.53742083266	508077.985966	5609.57868527	854	1446	136	136	152	160	143	1445	0
DLR00016273	10	6	YPL119C	UD20-36_5h_3x	SD/MSG -ARG -HIS -LYS +Canavanine +clonNAT +G418 +Thialysine	cSGA_v2_r1	13	11	4.52568578034	8187.62235483	44.7133039571	254	4.92896268838	592885.986863	7588.95427003	43	5.88088075303	589682.983124	4170.41146016	995	1446	136	136	155	162	144	1358	0
DLR00016273	10	7	YPL223C	UD20-36_5h_3x	SD/MSG -ARG -HIS -LYS +Canavanine +clonNAT +G418 +Thialysine	cSGA_v2_r1	13	11	4.81745894994	9154.77831142	45.3975319489	254	5.18394410956	676126.988427	7332.4156712	43	6.17204041743	663217.618486	2700.80504296	1123	1444	136	136	156	163	143	1126	0
DLR00016273	10	8	YPL116W	UD20-36_5h_3x	SD/MSG -ARG -HIS -LYS +Canavanine +clonNAT +G418 +Thialysine	cSGA_v2_r1	13	11	4.72901963303	8693.76478662	46.4970823267	254	5.14545858354	657266.988694	7613.12468641	43	6.1012587938	655042.982544	3841.52072599	1266	1444	136	136	156	163	143	1244	0
DLR00016273	10	9	YPL222W	UD20-36_5h_3x	SD/MSG -ARG -HIS -LYS +Canavanine +clonNAT +G418 +Thialysine	cSGA_v2_r1	13	11	4.86218263007	9314.79513121	44.4782835356	254	5.26653460543	704647.98915	7524.79893575	43	6.21967741619	701863.982983	3630.41445582	1403	1448	136	136	155	162	141	1050	0
DLR00016273	10	10	YPL115C	UD20-36_5h_3x	SD/MSG -ARG -HIS -LYS +Canavanine +clonNAT +G418 +Thialysine	cSGA_v2_r1	13	11	4.38635108624	6770.46461497	30.9317916742	254	4.81646073752	488543.987733	7761.78767743	43	5.74848507012	483842.983037	4148.84008228	1536	1450	136	136	150	157	138	1152	0
DLR00016273	10	11	YPL221W	UD20-36_5h_3x	SD/MSG -ARG -HIS -LYS +Canavanine +clonNAT +G418 +Thialysine	cSGA_v2_r1	13	11	4.89519530941	10589.9201646	33.6742595345	254	5.30258006649	779062.987148	7876.02090595	43	6.32373555315	766788.52343	3124.94908945	1674	1445	136	136	153	159	139	1319	0
DLR00016273	10	12	YPL114W	UD20-36_5h_3x	SD/MSG -ARG -HIS -LYS +Canavanine +clonNAT +G418 +Thialysine	cSGA_v2_r1	13	11	4.87799353846	8955.19225158	47.0623140683	254	5.20102433074	650229.988055	7680.11021581	43	6.20413367261	634933.154531	3240.44844168	1811	1445	136	136	151	158	137	992	0
DLR00016273	10	13	YPL220W	UD20-36_5h_3x	SD/MSG -ARG -HIS -LYS +Canavanine +clonNAT +G418 +Thialysine	cSGA_v2_r1	13	11	4.75180451396	9129.15933167	51.8148058809	254	5.16288517419	659772.987571	7699.36209803	43	6.16931081311	647070.463866	3452.03482527	1944	1442	136	136	151	157	137	1277	0
DLR00016273	10	14	YPL113C	UD20-36_5h_3x	SD/MSG -ARG -HIS -LYS +Canavanine +clonNAT +G418 +Thialysine	cSGA_v2_r1	13	11	4.70855561068	8438.80861713	34.6888890344	254	5.14740620267	614369.988712	6608.95104083	43	6.0879970821	611790.983009	3895.84247044	2084	1444	136	136	151	158	138	1049	0
DLR00016273	10	15	YPL219W	UD20-36_5h_3x	SD/MSG -ARG -HIS -LYS +Canavanine +clonNAT +G418 +Thialysine	cSGA_v2_r1	13	11	4.74112230455	8261.88822966	41.1278748187	254	5.16282287312	602746.990149	6141.26339235	43	6.13346073458	592883.67602	2281.50619158	2221	1440	136	136	150	157	138	954	0
DLR00016273	10	16	YPL112C	UD20-36_5h_3x	SD/MSG -ARG -HIS -LYS +Canavanine +clonNAT +G418 +Thialysine	cSGA_v2_r1	13	11	4.56919066908	7163.81152434	33.2161167685	254	4.88561142381	472737.986861	6724.41320218	43	5.81508932323	466246.982135	4473.53167454	2357	1446	136	136	141	150	132	696	0
DLR00016273	10	17	YPL216W	UD20-36_5h_3x	SD/MSG -ARG -HIS -LYS +Canavanine +clonNAT +G418 +Thialysine	cSGA_v2_r1	13	11	4.59623262577	8239.0983433	37.1474782553	254	5.02638259024	601242.986926	6530.42796321	43	5.9787485645	597894.982358	4633.60626597	2494	1448	136	136	149	157	137	947	0
DLR00016273	10	18	YPL111W	UD20-36_5h_3x	SD/MSG -ARG -HIS -LYS +Canavanine +clonNAT +G418 +Thialysine	cSGA_v2_r1	13	11	4.61031360829	8359.972825	36.1629660663	254	5.00327823317	613740.986146	7096.40441369	43	5.96208529168	609783.981909	5119.98667021	2626	1444	136	136	149	157	138	1028	0
DLR00016273	10	19	YPL214C	UD20-36_5h_3x	SD/MSG -ARG -HIS -LYS +Canavanine +clonNAT +G418 +Thialysine	cSGA_v2_r1	13	11	4.70777255242	9141.13067355	39.4513600543	254	5.01262416129	650208.986003	7668.51163361	43	5.97548443236	646224.982209	5406.96373646	2765	1444	136	136	147	155	136	866	0
DLR00016273	10	20	YPL110C	UD20-36_5h_3x	SD/MSG -ARG -HIS -LYS +Canavanine +clonNAT +G418 +Thialysine	cSGA_v2_r1	13	11	4.96148200608	9835.46562047	48.5771634114	254	5.36987289265	777092.988685	6779.59724182	43	6.3729140502	762136.596738	2943.48192613	2902	1445	136	136	155	162	142	805	0
DLR00016273	10	21	YPL213W	UD20-36_5h_3x	SD/MSG -ARG -HIS -LYS +Canavanine +clonNAT +G418 +Thialysine	cSGA_v2_r1	13	11	2.64514725254	2347.1348783	20.2545457064	254	3.12670148876	136840.999746	7822.38229631	43	3.42779135625	120364.996615	2857.51351089	3037	1452	136	136	121	134	124	501	9
DLR00016273	10	22	YPL109C	UD20-36_5h_3x	SD/MSG -ARG -HIS -LYS +Canavanine +clonNAT +G418 +Thialysine	cSGA_v2_r1	13	11	4.82850621734	9413.38084591	55.9608022269	254	5.17476414408	740672.859362	8460.48337569	43	6.07185167759	754373.980688	7193.95329738	3170	1442	136	136	149	156	139	664	0
DLR00016273	10	23	YPL212C	UD20-36_5h_3x	SD/MSG -ARG -HIS -LYS +Canavanine +clonNAT +G418 +Thialysine	cSGA_v2_r1	13	11	4.71044156095	9812.67138424	125.014888254	254	4.95505683771	788954.985097	11729.4664567	43	5.91900178608	781622.982089	9299.74152172	3309	1446	136	136	142	149	132	445	0
DLR00016273	10	24	YOR202W	UD20-36_5h_3x	SD/MSG -ARG -HIS -LYS +Canavanine +clonNAT +G418 +Thialysine	cSGA_v2_r1	13	11	4.61439178282	11661.1854215	150.109382328	254	5.06117378811	1108938.98418	16235.5874812	43	6.01948099622	1105039.98262	14774.2086358	3443	1445	136	136	150	155	134	343	7
DLR00016273	11	1	YOR202W	UD20-36_5h_3x	SD/MSG -ARG -HIS -LYS +Canavanine +clonNAT +G418 +Thialysine	cSGA_v2_r1	13	11	4.38362911604	10920.5845995	138.56591387	254	4.79031186647	910304.987378	15984.7367861	43	5.7557827078	907769.986654	14781.7939509	325	1578	136	136	157	162	142	721	5
DLR00016273	11	2	YOR286W	UD20-36_5h_3x	SD/MSG -ARG -HIS -LYS +Canavanine +clonNAT +G418 +Thialysine	cSGA_v2_r1	13	11	4.25472426779	8148.25486024	94.7534669931	254	4.68180147395	658567.986492	12595.1842301	43	5.65074958903	656026.984757	11331.9826729	457	1586	136	136	156	162	142	1285	0
DLR00016273	11	3	YPL008W	UD20-36_5h_3x	SD/MSG -ARG -HIS -LYS +Canavanine +clonNAT +G418 +Thialysine	cSGA_v2_r1	13	11	4.21061078062	7339.75374042	61.5686485396	254	4.57729835489	545878.987876	10105.2290621	43	5.54191968953	543801.985546	7456.78404876	595	1590	136	136	153	160	142	1527	0
DLR00016273	11	4	YOR285W	UD20-36_5h_3x	SD/MSG -ARG -HIS -LYS +Canavanine +clonNAT +G418 +Thialysine	cSGA_v2_r1	13	11	4.5375982394	8326.64514272	92.6943241323	254	4.91922717374	635614.986041	8292.22610846	43	5.88280240107	631029.982877	4727.48029286	723	1582	136	136	158	164	146	1306	0
DLR00016273	11	5	YPL004C	UD20-36_5h_3x	SD/MSG -ARG -HIS -LYS +Canavanine +clonNAT +G418 +Thialysine	cSGA_v2_r1	13	11	4.37888679668	7529.02390519	44.0507239244	254	4.83717392841	550452.986502	7806.14395123	43	5.79169570869	548321.98346	4252.54070801	866	1588	136	136	156	164	146	1595	0
DLR00016273	11	6	YOR284W	UD20-36_5h_3x	SD/MSG -ARG -HIS -LYS +Canavanine +clonNAT +G418 +Thialysine	cSGA_v2_r1	13	11	4.51672044344	7603.35857854	55.2817650614	254	4.89027224567	542245.985731	8064.62824968	43	5.8371991711	537709.982028	4645.85933885	1003	1589	136	136	153	161	143	1405	0
DLR00016273	11	7	YPL003W	UD20-36_5h_3x	SD/MSG -ARG -HIS -LYS +Canavanine +clonNAT +G418 +Thialysine	cSGA_v2_r1	13	11	4.67444584965	8305.82492628	48.6795592772	254	5.05508443863	606366.98614	7433.46433109	43	6.00339422645	602806.981934	4364.16006484	1139	1581	136	136	155	162	143	1290	0
DLR00016273	11	8	YOR283W	UD20-36_5h_3x	SD/MSG -ARG -HIS -LYS +Canavanine +clonNAT +G418 +Thialysine	cSGA_v2_r1	13	11	4.51879140249	7566.86102482	29.9334149134	254	4.9205238372	543519.988256	7509.14130746	43	5.90965549472	529689.300262	2620.65577434	1266	1582	136	136	152	159	141	1303	3
DLR00016273	11	9	YPL001W	UD20-36_5h_3x	SD/MSG -ARG -HIS -LYS +Canavanine +clonNAT +G418 +Thialysine	cSGA_v2_r1	13	11	4.5999456508	8054.96603704	35.1391166041	254	5.02626245491	593190.988591	7794.19417183	43	5.97968809038	590506.982565	3851.49820574	1411	1584	136	136	153	160	140	1204	0
DLR00016273	11	10	YOR280C	UD20-36_5h_3x	SD/MSG -ARG -HIS -LYS +Canavanine +clonNAT +G418 +Thialysine	cSGA_v2_r1	13	11	4.62867053128	7915.18219469	26.2500616426	254	5.09204361706	589299.989037	7264.50478447	43	6.07023401499	576382.540868	2457.14570632	1546	1579	136	136	154	160	140	1157	0
DLR00016273	11	11	YOR386W	UD20-36_5h_3x	SD/MSG -ARG -HIS -LYS +Canavanine +clonNAT +G418 +Thialysine	cSGA_v2_r1	13	11	4.73619543529	8258.58344592	36.8261789833	254	5.15976192345	617705.989297	6907.78473281	43	6.0971424943	614207.982981	3495.24094945	1679	1592	136	136	154	160	140	1069	0
DLR00016273	11	12	YOR279C	UD20-36_5h_3x	SD/MSG -ARG -HIS -LYS +Canavanine +clonNAT +G418 +Thialysine	cSGA_v2_r1	13	11	4.56302050087	8308.98076695	38.8643966885	254	4.95816831035	576826.987516	7488.23278984	43	5.95209342727	566285.715843	3057.32532867	1810	1584	136	136	148	155	136	1407	0
DLR00016273	11	13	YOR385W	UD20-36_5h_3x	SD/MSG -ARG -HIS -LYS +Canavanine +clonNAT +G418 +Thialysine	cSGA_v2_r1	13	11	4.88457884492	8194.42902276	56.6669147773	254	5.28181202279	636916.990288	6869.80537813	43	6.21480053239	632428.983088	3121.72772659	1956	1590	136	136	155	161	140	1012	0
DLR00016273	11	14	YOR277C	UD20-36_5h_3x	SD/MSG -ARG -HIS -LYS +Canavanine +clonNAT +G418 +Thialysine	cSGA_v2_r1	13	11	4.58865895242	8567.05511638	43.9870124611	254	4.98466624202	621209.985349	8281.72522972	43	5.94466584664	620658.981241	6366.86817282	2086	1583	136	136	150	157	137	1203	0
DLR00016273	11	15	YOR384W	UD20-36_5h_3x	SD/MSG -ARG -HIS -LYS +Canavanine +clonNAT +G418 +Thialysine	cSGA_v2_r1	13	11	4.68328585913	8627.23803424	35.0681208529	254	5.13983213565	638868.988193	6504.68908365	43	6.0854926303	636150.982929	3904.18820331	2229	1580	136	136	151	158	138	971	0
DLR00016273	11	16	YOR276W	UD20-36_5h_3x	SD/MSG -ARG -HIS -LYS +Canavanine +clonNAT +G418 +Thialysine	cSGA_v2_r1	13	11	4.43232184587	7695.40862973	47.2476423386	254	4.80630089207	540943.985513	7845.96766136	43	5.75980627821	539489.982212	6117.98793756	2357	1584	136	136	146	154	135	1207	0
DLR00016273	11	17	YOR383C	UD20-36_5h_3x	SD/MSG -ARG -HIS -LYS +Canavanine +clonNAT +G418 +Thialysine	cSGA_v2_r1	13	11	5.12710457015	9768.38175386	46.6207154952	254	5.47466691388	760907.991442	5471.02789813	43	6.41958369925	756040.984646	2838.25232033	2501	1583	136	136	155	161	140	740	0
DLR00016273	11	18	YOR275C	UD20-36_5h_3x	SD/MSG -ARG -HIS -LYS +Canavanine +clonNAT +G418 +Thialysine	cSGA_v2_r1	13	11	3.91396246546	6084.61949882	33.7140548638	254	4.11722072364	312012.99311	6395.59049894	43	5.05486217139	305726.991647	3326.65245852	2636	1590	136	136	124	136	123	467	0
DLR00016273	11	19	YOR382W	UD20-36_5h_3x	SD/MSG -ARG -HIS -LYS +Canavanine +clonNAT +G418 +Thialysine	cSGA_v2_r1	13	11	4.68118843363	8489.14902486	37.5147347573	254	5.08277270219	645353.986807	6912.34523225	43	6.03342877206	640396.982011	4714.05377818	2785	1582	136	136	151	158	139	889	0
DLR00016273	11	20	YOR274W	UD20-36_5h_3x	SD/MSG -ARG -HIS -LYS +Canavanine +clonNAT +G418 +Thialysine	cSGA_v2_r1	13	11	4.41054630176	7689.63859305	44.834997269	254	4.84862642868	564492.986652	7650.18028176	43	5.80717087811	560110.982915	4926.57786848	2913	1586	136	136	148	156	138	988	0
DLR00016273	11	21	YOR381W	UD20-36_5h_3x	SD/MSG -ARG -HIS -LYS +Canavanine +clonNAT +G418 +Thialysine	cSGA_v2_r1	13	11	5.1588374402	9741.67145871	83.5660422068	254	5.29000502298	780379.98647	8066.06024677	43	6.24532193369	774746.980953	5541.42995237	3052	1581	136	136	152	159	140	752	0
DLR00016273	11	22	YOR273C	UD20-36_5h_3x	SD/MSG -ARG -HIS -LYS +Canavanine +clonNAT +G418 +Thialysine	cSGA_v2_r1	13	11	4.25755842593	7678.13688254	55.2021612808	254	4.68442503371	542747.217878	8658.72205869	43	5.59210947153	559250.98435	8140.88153165	3185	1585	136	136	141	149	134	716	0
DLR00016273	11	23	YOR380W	UD20-36_5h_3x	SD/MSG -ARG -HIS -LYS +Canavanine +clonNAT +G418 +Thialysine	cSGA_v2_r1	13	11	4.88357138393	10588.7608346	167.405087574	254	5.21811832501	938525.983836	11814.5735509	43	6.17559330668	933037.979806	9442.06134569	3325	1585	136	136	150	155	137	494	0
DLR00016273	11	24	YOR202W	UD20-36_5h_3x	SD/MSG -ARG -HIS -LYS +Canavanine +clonNAT +G418 +Thialysine	cSGA_v2_r1	13	11	4.41613183914	9896.61308488	120.726480405	254	4.8648526124	938070.986894	14898.3772703	43	5.81354473842	930687.985839	13337.3409173	3449	1576	136	136	149	154	133	359	4
DLR00016273	12	1	YOR202W	UD20-36_5h_3x	SD/MSG -ARG -HIS -LYS +Canavanine +clonNAT +G418 +Thialysine	cSGA_v2_r1	13	11	4.17301625777	10301.3214356	169.704570679	254	4.59936871134	860638.991356	18552.4262102	43	5.56901487125	857418.991321	17641.932081	317	1711	136	136	157	162	142	723	0
DLR00016273	12	2	YPL139C	UD20-36_5h_3x	SD/MSG -ARG -HIS -LYS +Canavanine +clonNAT +G418 +Thialysine	cSGA_v2_r1	13	11	4.37245026964	9353.02346303	107.115792593	254	4.76117169968	742383.986342	12675.7446779	43	5.73383352626	738856.984642	11368.6167465	449	1713	136	136	155	160	141	878	0
DLR00016273	12	3	YPL245W	UD20-36_5h_3x	SD/MSG -ARG -HIS -LYS +Canavanine +clonNAT +G418 +Thialysine	cSGA_v2_r1	13	11	4.35855125434	7631.57152779	51.3454410896	254	4.80587878152	590393.986506	9298.19275612	43	5.76082510471	585914.982885	6327.74832144	589	1719	136	136	156	162	144	1363	0
DLR00016273	12	4	YPL138C	UD20-36_5h_3x	SD/MSG -ARG -HIS -LYS +Canavanine +clonNAT +G418 +Thialysine	cSGA_v2_r1	13	11	4.09024362885	6369.42484131	48.4159252572	254	4.43027696729	445090.989261	8308.52831632	43	5.38112720285	439873.987623	5043.80392383	721	1715	136	136	150	158	141	1504	0
DLR00016273	12	5	YPL244C	UD20-36_5h_3x	SD/MSG -ARG -HIS -LYS +Canavanine +clonNAT +G418 +Thialysine	cSGA_v2_r1	13	11	4.45780849955	8306.89179742	54.8236401509	254	4.84182847878	582854.985407	7763.33151503	43	5.80388010097	582960.983028	5166.53476046	856	1711	136	136	153	160	143	1691	0
DLR00016273	12	6	YPL137C	UD20-36_5h_3x	SD/MSG -ARG -HIS -LYS +Canavanine +clonNAT +G418 +Thialysine	cSGA_v2_r1	13	11	4.3159757821	7288.2218443	57.2093337103	254	4.74134440634	522840.985006	8254.45798006	43	5.68927111978	517782.982826	5734.15622106	993	1717	136	136	153	160	143	1294	0
DLR00016273	12	7	YPL241C	UD20-36_5h_3x	SD/MSG -ARG -HIS -LYS +Canavanine +clonNAT +G418 +Thialysine	cSGA_v2_r1	13	11	4.70216169235	8882.43897407	63.0380233549	254	5.09175767865	660701.98654	7040.69014986	43	6.09008429237	646423.322824	2701.64897223	1130	1712	136	136	157	163	144	1261	0
DLR00016273	12	8	YPL136W	UD20-36_5h_3x	SD/MSG -ARG -HIS -LYS +Canavanine +clonNAT +G418 +Thialysine	cSGA_v2_r1	13	11	4.71967509526	8320.93657416	55.7190550063	254	5.12467754335	631478.989426	7524.03399119	43	6.07131444986	627019.983415	2940.73022432	1264	1716	136	136	156	163	143	1154	0
DLR00016273	12	9	YPL240C	UD20-36_5h_3x	SD/MSG -ARG -HIS -LYS +Canavanine +clonNAT +G418 +Thialysine	cSGA_v2_r1	13	11	4.66107157118	8543.64667679	44.5993601019	254	5.10147366848	659062.988233	8097.4416737	43	6.10425318497	644069.236103	3094.10240325	1403	1711	136	136	156	163	142	1173	0
DLR00016273	12	10	YPL135W	UD20-36_5h_3x	SD/MSG -ARG -HIS -LYS +Canavanine +clonNAT +G418 +Thialysine	cSGA_v2_r1	13	11	4.28702972121	7058.32422149	35.5685618379	254	4.70254572616	534730.986687	8649.68894354	43	5.6513929081	532200.983898	5870.68240583	1540	1715	136	136	153	161	142	1529	0
DLR00016273	12	11	YPL239W	UD20-36_5h_3x	SD/MSG -ARG -HIS -LYS +Canavanine +clonNAT +G418 +Thialysine	cSGA_v2_r1	13	11	2.60204236473	3116.92629176	23.0422620504	254	3.30300194667	158914.999674	7392.17083041	43	3.74773132003	152097.999331	2924.16737385	1671	1717	136	136	124	136	124	690	0
DLR00016273	12	12	YPL134C	UD20-36_5h_3x	SD/MSG -ARG -HIS -LYS +Canavanine +clonNAT +G418 +Thialysine	cSGA_v2_r1	13	11	4.78344723289	9108.08680323	34.3748475328	254	5.19924827944	696231.988723	6593.8361173	43	6.14608602737	692663.983461	3379.36891799	1806	1719	136	136	154	160	139	1035	0
DLR00016273	12	13	YPL236C	UD20-36_5h_3x	SD/MSG -ARG -HIS -LYS +Canavanine +clonNAT +G418 +Thialysine	cSGA_v2_r1	13	11	4.64318934167	9202.7356375	38.3549736768	254	5.03639226902	676395.98601	7603.9242707	43	6.00310388324	676469.982015	5109.09670459	1948	1717	136	136	151	157	137	1260	0
DLR00016273	12	14	YPL133C	UD20-36_5h_3x	SD/MSG -ARG -HIS -LYS +Canavanine +clonNAT +G418 +Thialysine	cSGA_v2_r1	13	11	4.59003271679	7795.12597184	32.8027476832	254	5.01627894398	573821.988601	6460.05893626	43	5.95667165606	569626.983821	3233.58309201	2082	1720	136	136	149	156	137	1026	0
DLR00016273	12	15	YPL232W	UD20-36_5h_3x	SD/MSG -ARG -HIS -LYS +Canavanine +clonNAT +G418 +Thialysine	cSGA_v2_r1	13	11	4.63459229074	8732.77598606	35.3673872295	254	5.04410059707	647342.987271	6843.67125894	43	5.99820730304	644381.982925	4281.09889095	2220	1713	136	136	150	157	136	974	0
DLR00016273	12	16	YPL130W	UD20-36_5h_3x	SD/MSG -ARG -HIS -LYS +Canavanine +clonNAT +G418 +Thialysine	cSGA_v2_r1	13	11	4.64744405515	8239.87167573	30.0867619473	254	5.07116897615	611137.987301	6909.27190287	43	6.02206248597	607680.982312	4407.35195648	2357	1718	136	136	150	157	137	1043	0
DLR00016273	12	17	YPL230W	UD20-36_5h_3x	SD/MSG -ARG -HIS -LYS +Canavanine +clonNAT +G418 +Thialysine	cSGA_v2_r1	13	11	4.92792182298	9896.17538354	37.5130494884	254	5.30419323772	729636.989062	5911.469613	43	6.30478355279	720156.222019	2750.23857482	2490	1720	136	136	151	158	138	1091	0
DLR00016273	12	18	YPL127C	UD20-36_5h_3x	SD/MSG -ARG -HIS -LYS +Canavanine +clonNAT +G418 +Thialysine	cSGA_v2_r1	13	11	4.2404067693	6943.42465041	46.5590876363	254	4.65873202799	495182.98667	7613.10880235	43	5.60366793601	489936.984057	6006.85908174	2621	1718	136	136	145	154	136	994	0
DLR00016273	12	19	YPL229W	UD20-36_5h_3x	SD/MSG -ARG -HIS -LYS +Canavanine +clonNAT +G418 +Thialysine	cSGA_v2_r1	13	11	4.86101375538	9694.70225436	55.5345292394	254	5.21367542562	743391.986919	6952.54492596	43	6.22277853706	726925.840501	3567.11713514	2767	1721	136	136	152	159	139	949	0
DLR00016273	12	20	YPL125W	UD20-36_5h_3x	SD/MSG -ARG -HIS -LYS +Canavanine +clonNAT +G418 +Thialysine	cSGA_v2_r1	13	11	4.32193407585	6985.0325591	47.9254446518	254	4.63055339069	485143.986783	7910.36782186	43	5.57928251357	480682.984166	5616.73380139	2904	1715	136	136	143	152	135	1121	0
DLR00016273	12	21	YPL227C	UD20-36_5h_3x	SD/MSG -ARG -HIS -LYS +Canavanine +clonNAT +G418 +Thialysine	cSGA_v2_r1	13	11	4.57395411984	8440.70153057	61.0479905007	254	4.97458888102	601082.827107	7080.47251967	43	5.88936032354	609208.982681	5129.35894573	3035	1718	136	136	145	153	136	849	0
DLR00016273	12	22	YPL123C	UD20-36_5h_3x	SD/MSG -ARG -HIS -LYS +Canavanine +clonNAT +G418 +Thialysine	cSGA_v2_r1	13	11	4.52712785533	8321.3766569	53.9643097853	254	4.87792157712	638228.984912	9992.41379771	43	5.83562068677	631482.981715	7690.21237059	3171	1720	136	136	145	152	135	704	0
DLR00016273	12	23	YPL226W	UD20-36_5h_3x	SD/MSG -ARG -HIS -LYS +Canavanine +clonNAT +G418 +Thialysine	cSGA_v2_r1	13	11	3.47323951758	4872.55173641	95.1068304787	254	3.88911938492	367839.999799	12267.438703	43	4.80062713303	359964.996393	9845.11246753	3311	1716	136	136	134	143	128	1047	11
DLR00016273	12	24	YOR202W	UD20-36_5h_3x	SD/MSG -ARG -HIS -LYS +Canavanine +clonNAT +G418 +Thialysine	cSGA_v2_r1	13	11	4.51595065743	11300.3133094	142.73956243	254	4.96665044593	1095021.98612	16469.9746318	43	5.92172936326	1090217.98504	15019.8062166	3446	1719	136	136	150	154	134	369	0
DLR00016273	13	1	YOR202W	UD20-36_5h_3x	SD/MSG -ARG -HIS -LYS +Canavanine +clonNAT +G418 +Thialysine	cSGA_v2_r1	13	11	4.21698130387	9201.37993116	123.679781	254	4.62981580371	806281.98954	16289.5661358	43	5.59238397282	800006.989036	14973.6279874	324	1862	136	136	159	163	143	760	0
DLR00016273	13	2	YOR300W	UD20-36_5h_3x	SD/MSG -ARG -HIS -LYS +Canavanine +clonNAT +G418 +Thialysine	cSGA_v2_r1	13	11	4.38180199794	8724.64600977	93.0736120688	254	4.83971468837	713315.985321	11148.1274442	43	5.80315693984	712843.982951	9267.92901704	452	1857	136	136	158	163	143	1460	10
DLR00016273	13	3	YPL026C	UD20-36_5h_3x	SD/MSG -ARG -HIS -LYS +Canavanine +clonNAT +G418 +Thialysine	cSGA_v2_r1	13	11	4.65208644919	8219.67175931	94.3273883834	254	5.03292837353	656529.986612	8434.91117446	43	5.98305692893	653425.981692	4925.26632219	596	1849	136	136	160	165	145	1376	0
DLR00016273	13	4	YOR299W	UD20-36_5h_3x	SD/MSG -ARG -HIS -LYS +Canavanine +clonNAT +G418 +Thialysine	cSGA_v2_r1	13	11	4.06133876541	6073.4564931	46.4049801239	254	4.49856464756	443288.987739	8989.14821516	43	5.4405697683	438109.985786	5490.35219736	724	1854	136	136	153	160	143	1582	4
DLR00016273	13	5	YPL025C	UD20-36_5h_3x	SD/MSG -ARG -HIS -LYS +Canavanine +clonNAT +G418 +Thialysine	cSGA_v2_r1	13	11	4.5360393966	7460.77960484	60.0956516092	254	4.97065885881	560098.986659	7438.61081832	43	5.91377910421	556219.982557	3922.21719571	871	1852	136	136	158	164	145	1517	0
DLR00016273	13	6	YOR298W	UD20-36_5h_3x	SD/MSG -ARG -HIS -LYS +Canavanine +clonNAT +G418 +Thialysine	cSGA_v2_r1	13	11	4.46271702682	7738.80971683	58.6825143814	254	4.91420462714	581828.986233	6965.96711679	43	5.87343892722	578600.983268	3777.96657255	1003	1861	136	136	158	164	145	1561	0
DLR00016273	13	7	YPL024W	UD20-36_5h_3x	SD/MSG -ARG -HIS -LYS +Canavanine +clonNAT +G418 +Thialysine	cSGA_v2_r1	13	11	3.69668379178	4944.46455032	36.9388211135	254	4.04836564691	337036.99491	8127.40618449	43	4.96862544965	330445.995094	4754.14117761	1141	1851	136	136	146	155	138	1573	0
DLR00016273	13	8	YOR298C-A	UD20-36_5h_3x	SD/MSG -ARG -HIS -LYS +Canavanine +clonNAT +G418 +Thialysine	cSGA_v2_r1	13	11	4.07586279414	7165.97931232	43.5737136944	254	4.49728636171	521700.990045	9056.88152367	43	5.45891276763	519663.988083	5692.23169734	1268	1853	136	136	152	159	140	1620	0
DLR00016273	13	9	YPL023C	UD20-36_5h_3x	SD/MSG -ARG -HIS -LYS +Canavanine +clonNAT +G418 +Thialysine	cSGA_v2_r1	13	11	4.49361988975	8343.95368286	37.2751182548	254	4.91325692259	626730.987739	8003.63106508	43	5.91274725556	613289.069803	3144.661456	1409	1855	136	136	155	161	141	1441	0
DLR00016273	13	10	YOR297C	UD20-36_5h_3x	SD/MSG -ARG -HIS -LYS +Canavanine +clonNAT +G418 +Thialysine	cSGA_v2_r1	13	11	4.45113511671	7899.48058094	36.8700484764	254	4.93183147214	568536.052605	7387.15421559	43	5.85133194977	582414.983147	4891.10655453	1545	1863	136	136	153	159	140	1833	0
DLR00016273	13	11	YPL022W	UD20-36_5h_3x	SD/MSG -ARG -HIS -LYS +Canavanine +clonNAT +G418 +Thialysine	cSGA_v2_r1	13	11	4.51664822911	8385.74944391	38.5124867228	254	4.94700862135	633353.987148	7412.98168953	43	5.90474481822	631074.983377	4445.82771301	1684	1862	136	136	154	159	139	1261	0
DLR00016273	13	12	YOR296W	UD20-36_5h_3x	SD/MSG -ARG -HIS -LYS +Canavanine +clonNAT +G418 +Thialysine	cSGA_v2_r1	13	11	4.67929861952	8588.15662615	33.7716001094	254	5.11830014744	659561.987171	7056.85745273	43	6.07186669824	656432.98216	4411.49326856	1820	1862	136	136	155	160	140	1212	0
DLR00016273	13	13	YPL021W	UD20-36_5h_3x	SD/MSG -ARG -HIS -LYS +Canavanine +clonNAT +G418 +Thialysine	cSGA_v2_r1	13	11	4.6905570619	9037.31013928	39.0479286114	254	5.20069913922	721979.987676	6882.2818443	43	6.14550780923	718958.982965	3949.76456801	1959	1852	136	136	156	162	140	1053	0
DLR00016273	13	14	YOR293W	UD20-36_5h_3x	SD/MSG -ARG -HIS -LYS +Canavanine +clonNAT +G418 +Thialysine	cSGA_v2_r1	13	11	2.27773981979	2207.99999696	12.701095921	254	3.02498904581	93997.9997889	7630.2884733	43	3.03932138163	82989.9962047	560.527607259	2087	1858	136	136	110	124	114	289	0
DLR00016273	13	15	YPL019C	UD20-36_5h_3x	SD/MSG -ARG -HIS -LYS +Canavanine +clonNAT +G418 +Thialysine	cSGA_v2_r1	13	11	4.69615642828	9290.21559834	36.5931967544	254	5.11049528823	698923.987287	6632.11526447	43	6.07224872916	697312.983046	3985.01655682	2229	1854	136	136	152	158	137	1097	8
DLR00016273	13	16	YOR292C	UD20-36_5h_3x	SD/MSG -ARG -HIS -LYS +Canavanine +clonNAT +G418 +Thialysine	cSGA_v2_r1	13	11	4.86472623775	8936.92389106	39.9577109454	254	5.34050193992	689773.990069	5798.76070839	43	6.28358628219	687414.983664	2780.54168029	2355	1858	136	136	153	159	138	1043	11
DLR00016273	13	17	YPL018W	UD20-36_5h_3x	SD/MSG -ARG -HIS -LYS +Canavanine +clonNAT +G418 +Thialysine	cSGA_v2_r1	13	11	4.84983316634	9464.84040007	41.9545319433	254	5.25005204306	706500.989262	5541.48582171	43	6.20425988453	702120.984007	2970.72284182	2503	1856	136	136	150	157	136	749	0
DLR00016273	13	18	YOR291W	UD20-36_5h_3x	SD/MSG -ARG -HIS -LYS +Canavanine +clonNAT +G418 +Thialysine	cSGA_v2_r1	13	11	4.59392713124	8400.68058679	33.2501994864	254	4.98500345019	606715.987328	6333.70804585	43	5.94254703719	603279.983367	4193.84057288	2629	1856	136	136	148	155	136	1041	0
DLR00016273	13	19	YPL017C	UD20-36_5h_3x	SD/MSG -ARG -HIS -LYS +Canavanine +clonNAT +G418 +Thialysine	cSGA_v2_r1	13	11	4.88079937955	8671.85216487	56.8941361124	254	5.21532727618	649356.988929	6007.02843444	43	6.15714117712	644550.982788	3442.2912206	2775	1859	136	136	150	157	137	861	0
DLR00016273	13	20	YOR289W	UD20-36_5h_3x	SD/MSG -ARG -HIS -LYS +Canavanine +clonNAT +G418 +Thialysine	cSGA_v2_r1	13	11	4.56748984369	7536.42148496	37.5548428001	254	5.01891559954	569740.987547	6548.44528995	43	5.96715215279	562521.982635	3914.4468493	2903	1852	136	136	149	157	138	823	0
DLR00016273	13	21	YPL014W	UD20-36_5h_3x	SD/MSG -ARG -HIS -LYS +Canavanine +clonNAT +G418 +Thialysine	cSGA_v2_r1	13	11	4.80354497705	9085.88561855	77.3743077833	254	5.13927297268	686755.987185	7257.51634091	43	6.09656808987	682689.982184	4643.51012578	3047	1856	136	136	148	155	138	841	0
DLR00016273	13	22	YOR288C	UD20-36_5h_3x	SD/MSG -ARG -HIS -LYS +Canavanine +clonNAT +G418 +Thialysine	cSGA_v2_r1	13	11	4.57534903939	8331.7591493	59.4810884498	254	4.97162720422	637997.985164	9475.54272435	43	5.92429083713	632542.981058	7051.43626983	3174	1854	136	136	145	152	135	712	0
DLR00016273	13	23	YPL009C	UD20-36_5h_3x	SD/MSG -ARG -HIS -LYS +Canavanine +clonNAT +G418 +Thialysine	cSGA_v2_r1	13	11	4.80032248725	10148.7094997	143.544926685	254	5.18402664017	889038.984076	11568.6446865	43	6.13999730116	882706.979986	8769.20043495	3315	1852	136	136	149	155	136	461	0
DLR00016273	13	24	YOR202W	UD20-36_5h_3x	SD/MSG -ARG -HIS -LYS +Canavanine +clonNAT +G418 +Thialysine	cSGA_v2_r1	13	11	4.23003085789	10037.2936325	121.015645713	254	4.6464971214	907549.991491	16792.3408932	43	5.6042472513	900656.991536	15602.6672709	3450	1855	136	136	146	150	131	416	0
DLR00016273	14	1	YOR202W	UD20-36_5h_3x	SD/MSG -ARG -HIS -LYS +Canavanine +clonNAT +G418 +Thialysine	cSGA_v2_r1	13	11	4.15547913251	9819.38467877	190.542586654	254	4.51082906432	819643.993915	16987.7061205	43	5.47753517301	815016.994088	15775.1306757	316	1991	136	136	157	161	141	751	0
DLR00016273	14	2	YPL156C	UD20-36_5h_3x	SD/MSG -ARG -HIS -LYS +Canavanine +clonNAT +G418 +Thialysine	cSGA_v2_r1	13	11	4.30801241717	9147.19703447	103.412748755	254	4.75255431652	787072.98671	12620.879553	43	5.71888547325	782612.985626	11202.4912544	448	1994	136	136	160	164	144	1061	0
DLR00016273	14	3	YPL260W	UD20-36_5h_3x	SD/MSG -ARG -HIS -LYS +Canavanine +clonNAT +G418 +Thialysine	cSGA_v2_r1	13	11	3.93088035596	6642.85391133	59.3228125543	254	4.41285861749	513994.990853	9659.89805458	43	5.37067800992	512336.989523	6989.52751815	582	1986	136	136	156	161	143	1881	0
DLR00016273	14	4	YPL155C	UD20-36_5h_3x	SD/MSG -ARG -HIS -LYS +Canavanine +clonNAT +G418 +Thialysine	cSGA_v2_r1	13	11	4.55782755888	8420.8293311	81.9952683658	254	4.96967724744	673056.986698	8477.57905186	43	5.96622989874	655112.784975	3295.02521557	721	1987	136	136	162	167	147	1276	0
DLR00016273	14	5	YPL259C	UD20-36_5h_3x	SD/MSG -ARG -HIS -LYS +Canavanine +clonNAT +G418 +Thialysine	cSGA_v2_r1	13	11	4.29175655888	7750.38921105	44.9372943967	254	4.70199510647	571031.987029	8502.86900028	43	5.70432104811	554429.319327	3737.05817482	856	1986	136	136	156	162	144	1830	0
DLR00016273	14	6	YPL154C	UD20-36_5h_3x	SD/MSG -ARG -HIS -LYS +Canavanine +clonNAT +G418 +Thialysine	cSGA_v2_r1	13	11	4.43603708835	8242.73024246	40.5636177875	254	4.86369272546	605325.98774	7293.23536837	43	5.85268406711	594780.137831	2090.16143343	995	1988	136	136	156	162	144	1713	0
DLR00016273	14	7	YPL258C	UD20-36_5h_3x	SD/MSG -ARG -HIS -LYS +Canavanine +clonNAT +G418 +Thialysine	cSGA_v2_r1	13	11	4.37233552648	8227.92355344	39.4725247449	254	4.81577200728	639176.987529	7854.65590339	43	5.77849975461	635857.984894	4570.397833	1128	1989	136	136	159	165	145	1459	0
DLR00016273	14	8	YPL152W	UD20-36_5h_3x	SD/MSG -ARG -HIS -LYS +Canavanine +clonNAT +G418 +Thialysine	cSGA_v2_r1	13	11	0	11	32.9022643016	254	12	32891.4	5422.39262504	43	0.564334703747	2241.86706787	437.624992679	1273	2000	136	136	-1	-1	-1	1	0
DLR00016273	14	9	YPL257W	UD20-36_5h_3x	SD/MSG -ARG -HIS -LYS +Canavanine +clonNAT +G418 +Thialysine	cSGA_v2_r1	13	11	4.50993033081	8884.51085051	71.7851874316	254	4.97458644857	694770.986886	7852.81987839	43	5.93940874736	695253.983381	4850.63539977	1399	1986	136	136	158	164	144	1667	0
DLR00016273	14	10	YPL150W	UD20-36_5h_3x	SD/MSG -ARG -HIS -LYS +Canavanine +clonNAT +G418 +Thialysine	cSGA_v2_r1	13	11	4.25600999793	6557.35201575	46.7480459285	254	4.74202828942	480599.987945	6699.06446526	43	5.72064730387	470444.580915	2271.52061337	1538	1987	136	136	151	158	139	1801	0
DLR00016273	14	11	YPL256C	UD20-36_5h_3x	SD/MSG -ARG -HIS -LYS +Canavanine +clonNAT +G418 +Thialysine	cSGA_v2_r1	13	11	3.94161987194	6326.33748079	47.4229279556	254	4.3068819401	430706.990772	8090.29251497	43	5.29104845885	413324.330625	4067.15089711	1673	1994	136	136	144	152	135	1722	0
DLR00016273	14	12	YPL149W	UD20-36_5h_3x	SD/MSG -ARG -HIS -LYS +Canavanine +clonNAT +G418 +Thialysine	cSGA_v2_r1	13	11	4.54595396263	8229.60858198	42.9211525966	254	4.98722448865	637724.987198	6894.99463494	43	5.94288296901	633238.983315	3922.90416858	1810	1995	136	136	154	160	140	1097	0
DLR00016273	14	13	YPL253C	UD20-36_5h_3x	SD/MSG -ARG -HIS -LYS +Canavanine +clonNAT +G418 +Thialysine	cSGA_v2_r1	13	11	4.56251076853	9138.50447428	54.5306102112	254	5.00664355525	721760.985894	7981.04978592	43	5.96782636885	719990.982664	5554.01382639	1947	1993	136	136	154	160	140	1283	0
DLR00016273	14	14	YPL147W	UD20-36_5h_3x	SD/MSG -ARG -HIS -LYS +Canavanine +clonNAT +G418 +Thialysine	cSGA_v2_r1	13	11	4.51914164792	8271.14216548	49.417232692	254	4.99352209097	674419.986866	7259.28289104	43	5.9782220315	658311.813385	3394.04393351	2083	1989	136	136	156	161	140	1126	0
DLR00016273	14	15	YPL250C	UD20-36_5h_3x	SD/MSG -ARG -HIS -LYS +Canavanine +clonNAT +G418 +Thialysine	cSGA_v2_r1	13	11	4.54217072326	8961.29953554	35.6184556261	254	4.98884609849	688309.986824	7106.93715127	43	5.94870355082	685724.983606	4709.82345555	2215	1992	136	136	150	157	137	998	0
DLR00016273	14	16	YPL145C	UD20-36_5h_3x	SD/MSG -ARG -HIS -LYS +Canavanine +clonNAT +G418 +Thialysine	cSGA_v2_r1	13	11	4.44994154204	7354.99733109	36.5780221129	254	4.93517240868	571460.986904	6690.90717777	43	5.88266009245	567314.983028	4207.66530819	2357	1989	136	136	150	157	138	1232	0
DLR00016273	14	17	YPL249C	UD20-36_5h_3x	SD/MSG -ARG -HIS -LYS +Canavanine +clonNAT +G418 +Thialysine	cSGA_v2_r1	13	11	4.50754814896	7703.12464034	47.2973185323	254	5.01646822848	590520.162399	6000.65750829	43	5.92913889635	596783.983428	4012.31820755	2492	1993	136	136	152	159	139	1320	0
DLR00016273	14	18	YPL144W	UD20-36_5h_3x	SD/MSG -ARG -HIS -LYS +Canavanine +clonNAT +G418 +Thialysine	cSGA_v2_r1	13	11	3.94166547368	5638.58158265	38.3914903855	254	4.32566605276	376285.98888	7506.71987616	43	5.26043932154	373727.987702	5417.43035411	2630	1989	136	136	139	148	132	1418	0
DLR00016273	14	19	YPL248C	UD20-36_5h_3x	SD/MSG -ARG -HIS -LYS +Canavanine +clonNAT +G418 +Thialysine	cSGA_v2_r1	13	11	4.75360185199	9030.96538102	70.9793904648	254	5.16498177116	680767.987429	6613.66145034	43	6.12194106401	678251.982155	4297.07278491	2766	1991	136	136	150	157	138	1110	0
DLR00016273	14	20	YPL141C	UD20-36_5h_3x	SD/MSG -ARG -HIS -LYS +Canavanine +clonNAT +G418 +Thialysine	cSGA_v2_r1	13	11	4.41323347036	7337.45294662	37.9900117819	254	4.82216001326	532720.986024	7503.71267631	43	5.7703390826	528559.982589	5233.17885525	2898	1991	136	136	146	154	136	1261	0
DLR00016273	14	21	YPL247C	UD20-36_5h_3x	SD/MSG -ARG -HIS -LYS +Canavanine +clonNAT +G418 +Thialysine	cSGA_v2_r1	13	11	4.88338858467	9894.93768381	57.169922405	254	5.2056913185	743143.986463	8099.74488439	43	6.16759940862	739012.981447	5696.63054713	3035	1994	136	136	148	155	137	765	0
DLR00016273	14	22	YPL140C	UD20-36_5h_3x	SD/MSG -ARG -HIS -LYS +Canavanine +clonNAT +G418 +Thialysine	cSGA_v2_r1	13	11	4.83577647815	9189.10982103	68.7293125947	254	5.1691633486	726508.986951	8839.13165848	43	6.12713849857	720681.981691	5552.51077488	3167	1987	136	136	148	154	136	718	0
DLR00016273	14	23	YPL246C	UD20-36_5h_3x	SD/MSG -ARG -HIS -LYS +Canavanine +clonNAT +G418 +Thialysine	cSGA_v2_r1	13	11	4.57147349524	9305.73923528	122.031453246	254	4.93177305937	783313.984755	12690.7633773	43	5.8920386406	775769.981938	10056.7292641	3309	1983	136	136	146	152	134	567	0
DLR00016273	14	24	YOR202W	UD20-36_5h_3x	SD/MSG -ARG -HIS -LYS +Canavanine +clonNAT +G418 +Thialysine	cSGA_v2_r1	13	11	4.46225506317	11130.6711317	146.359059549	254	4.90482890251	1036275.98679	15744.6045762	43	5.86198318252	1031545.98594	14501.7815965	3443	1984	136	136	150	154	134	514	11
DLR00016273	15	1	YOR202W	UD20-36_5h_3x	SD/MSG -ARG -HIS -LYS +Canavanine +clonNAT +G418 +Thialysine	cSGA_v2_r1	13	11	4.428201068	10965.210185	148.215939199	254	4.75187706767	886187.988854	14675.1585205	43	5.71416495379	882042.98771	12618.2172512	327	2128	136	136	156	161	141	523	0
DLR00016273	15	2	YOR312C	UD20-36_5h_3x	SD/MSG -ARG -HIS -LYS +Canavanine +clonNAT +G418 +Thialysine	cSGA_v2_r1	13	11	5.99329361089	480.6	140.831663404	254	12	35275.5	5139.45509641	43	6.5120726238	2464.2	716.869758363	460	2134	136	136	-1	-1	-1	0	0
DLR00016273	15	3	YPL046C	UD20-36_5h_3x	SD/MSG -ARG -HIS -LYS +Canavanine +clonNAT +G418 +Thialysine	cSGA_v2_r1	13	11	0	11	44.0067642893	254	12	33618.6	5340.21320471	43	0.5	1674	372.666434409	596	2134	136	136	-1	-1	-1	0	0
DLR00016273	15	4	YOR311C	UD20-36_5h_3x	SD/MSG -ARG -HIS -LYS +Canavanine +clonNAT +G418 +Thialysine	cSGA_v2_r1	13	11	4.16724682605	7880.81029796	78.8493183086	254	4.57210481358	589649.848345	9437.5332815	43	5.49481787914	606133.988216	8416.08808849	722	2134	136	136	158	164	145	1133	0
DLR00016273	15	5	YPL041C	UD20-36_5h_3x	SD/MSG -ARG -HIS -LYS +Canavanine +clonNAT +G418 +Thialysine	cSGA_v2_r1	13	11	4.54727589631	8555.27239977	77.6216698009	254	4.9435234836	669359.986139	8352.54298509	43	5.90033895906	663842.982836	4922.69834606	872	2129	136	136	159	165	146	1238	0
DLR00016273	15	6	YOR309C	UD20-36_5h_3x	SD/MSG -ARG -HIS -LYS +Canavanine +clonNAT +G418 +Thialysine	cSGA_v2_r1	13	11	2.82968016648	3879.79514428	37.0015354534	254	2.99318753519	191868.999987	8015.71296898	43	3.52292182367	187370.996235	2928.31073499	998	2130	136	136	125	137	127	1336	0
DLR00016273	15	7	YPL039W	UD20-36_5h_3x	SD/MSG -ARG -HIS -LYS +Canavanine +clonNAT +G418 +Thialysine	cSGA_v2_r1	13	11	4.42721617533	8043.23255287	72.7035611442	254	4.8919073315	634100.987201	7925.86155933	43	5.88274956645	616064.863213	3173.72584929	1139	2130	136	136	160	166	146	1213	0
DLR00016273	15	8	YOR308C	UD20-36_5h_3x	SD/MSG -ARG -HIS -LYS +Canavanine +clonNAT +G418 +Thialysine	cSGA_v2_r1	13	11	3.8054714448	6444.75036374	48.7246546074	254	4.10151495211	435990.99754	9459.2625069	43	5.08897162622	412634.004289	5122.40751876	1266	2124	136	136	146	154	138	1463	0
DLR00016273	15	9	YPL038W	UD20-36_5h_3x	SD/MSG -ARG -HIS -LYS +Canavanine +clonNAT +G418 +Thialysine	cSGA_v2_r1	13	11	4.53719787111	8301.61360781	64.6454924119	254	4.95823881433	657183.987552	7391.08560116	43	5.92169748099	651091.983585	3958.93183712	1408	2128	136	136	157	163	143	1124	0
DLR00016273	15	10	YOR307C	UD20-36_5h_3x	SD/MSG -ARG -HIS -LYS +Canavanine +clonNAT +G418 +Thialysine	cSGA_v2_r1	13	11	4.5072843546	8357.64963525	54.3245757457	254	4.97411118758	658264.987142	6861.11349985	43	5.93290369068	655195.983571	4081.80820967	1540	2129	136	136	155	161	142	1256	0
DLR00016273	15	11	YPL037C	UD20-36_5h_3x	SD/MSG -ARG -HIS -LYS +Canavanine +clonNAT +G418 +Thialysine	cSGA_v2_r1	13	11	4.31986229591	7223.69585477	45.7140951869	254	4.80682335971	543313.988256	6469.009085	43	5.77950467995	529560.523039	2582.04180224	1689	2129	136	136	150	158	139	1195	9
DLR00016273	15	12	YOR306C	UD20-36_5h_3x	SD/MSG -ARG -HIS -LYS +Canavanine +clonNAT +G418 +Thialysine	cSGA_v2_r1	13	11	3.55251203549	5409.56276602	39.9586678128	254	4.01886686525	379314.997559	8208.62139913	43	4.93565854469	374509.999759	6464.74536305	1810	2130	136	136	143	152	136	1344	0
DLR00016273	15	13	YPL036W	UD20-36_5h_3x	SD/MSG -ARG -HIS -LYS +Canavanine +clonNAT +G418 +Thialysine	cSGA_v2_r1	13	11	3.57904933482	5736.30603158	51.5707052153	254	4.06028908538	421927.997949	8924.30553892	43	4.98058284228	414763.999262	7449.60632764	1962	2131	136	136	144	153	136	1030	0
DLR00016273	15	14	YOR303W	UD20-36_5h_3x	SD/MSG -ARG -HIS -LYS +Canavanine +clonNAT +G418 +Thialysine	cSGA_v2_r1	13	11	0	11	10.6628837019	254	12	29076.1846265	3848.11764911	43	0	43	82.7085301956	2092	2134	136	136	-1	-1	-1	0	0
DLR00016273	15	15	YPL034W	UD20-36_5h_3x	SD/MSG -ARG -HIS -LYS +Canavanine +clonNAT +G418 +Thialysine	cSGA_v2_r1	13	11	4.69306937468	8938.95251278	57.3697137005	254	5.071944435	720523.987485	6478.70207603	43	6.02465786733	715693.983459	4153.49236904	2231	2128	136	136	153	159	139	956	0
DLR00016273	15	16	YOR304W	UD20-36_5h_3x	SD/MSG -ARG -HIS -LYS +Canavanine +clonNAT +G418 +Thialysine	cSGA_v2_r1	13	11	4.02363653605	6819.63670878	45.2657200803	254	4.47435053145	491584.107797	6889.90166517	43	5.39364843904	504416.989177	6050.27876932	2361	2130	136	136	146	154	136	1482	3
DLR00016273	15	17	YPL033C	UD20-36_5h_3x	SD/MSG -ARG -HIS -LYS +Canavanine +clonNAT +G418 +Thialysine	cSGA_v2_r1	13	11	4.08154013941	6834.09079172	37.8863940284	254	4.57022128506	486962.515089	6811.9387479	43	5.48515225889	495740.987005	5635.00311785	2506	2135	136	136	146	154	136	1197	0
DLR00016273	15	18	YOR304C-A	UD20-36_5h_3x	SD/MSG -ARG -HIS -LYS +Canavanine +clonNAT +G418 +Thialysine	cSGA_v2_r1	13	11	4.52999474568	8292.84130387	57.773276363	254	4.95420229667	634385.987322	7145.58227021	43	5.9493299136	618240.499103	3195.37598157	2631	2127	136	136	149	156	138	1045	0
DLR00016273	15	19	YPL032C	UD20-36_5h_3x	SD/MSG -ARG -HIS -LYS +Canavanine +clonNAT +G418 +Thialysine	cSGA_v2_r1	13	11	4.59269212423	8308.86774425	53.5589262929	254	5.03094097544	622889.986928	6634.61817873	43	5.98447863392	619431.982616	4337.04861494	2776	2126	136	136	149	155	137	1084	6
DLR00016273	15	20	YOR302W	UD20-36_5h_3x	SD/MSG -ARG -HIS -LYS +Canavanine +clonNAT +G418 +Thialysine	cSGA_v2_r1	13	11	4.124098869	6682.95821301	48.5708846973	254	4.61527792941	487959.9869	7593.52258909	43	5.55665472183	482054.984844	5500.13475753	2901	2127	136	136	145	152	135	879	0
DLR00016273	15	21	YPL030W	UD20-36_5h_3x	SD/MSG -ARG -HIS -LYS +Canavanine +clonNAT +G418 +Thialysine	cSGA_v2_r1	13	11	4.53626430094	8299.96123461	50.9443909925	254	4.9409413938	577713.912827	7456.25928523	43	5.85043467313	590620.981844	6370.23309016	3048	2128	136	136	143	150	135	1008	5
DLR00016273	15	22	YOR301W	UD20-36_5h_3x	SD/MSG -ARG -HIS -LYS +Canavanine +clonNAT +G418 +Thialysine	cSGA_v2_r1	13	11	4.74879650319	8850.78303029	81.7958386077	254	5.04629990296	694766.985667	9531.69571296	43	6.00433842145	687828.981385	6362.6467578	3172	2128	136	136	146	152	136	757	0
DLR00016273	15	23	YPL027W	UD20-36_5h_3x	SD/MSG -ARG -HIS -LYS +Canavanine +clonNAT +G418 +Thialysine	cSGA_v2_r1	13	11	4.52955766119	9091.97817951	108.323838247	254	4.8933063124	776617.985081	12656.2209985	43	5.85276069655	768221.982608	10283.8801053	3316	2134	136	136	147	152	134	632	0
DLR00016273	15	24	YOR202W	UD20-36_5h_3x	SD/MSG -ARG -HIS -LYS +Canavanine +clonNAT +G418 +Thialysine	cSGA_v2_r1	13	11	4.40784613347	10400.2269948	157.20304168	254	4.83479902345	949768.987514	15248.3471348	43	5.79040338421	943420.986679	13659.4548364	3448	2125	136	136	149	153	134	504	0
DLR00016273	16	1	YOR202W	UD20-36_5h_3x	SD/MSG -ARG -HIS -LYS +Canavanine +clonNAT +G418 +Thialysine	cSGA_v2_r1	13	11	3.82319236345	9593.1	271.178650274	254	4.03744342941	708286.995771	34995.3666412	43	5.04935957052	706395.989646	37201.8719962	313	2275	136	136	158	162	144	654	24
DLR00016273	16	2	YOR202W	UD20-36_5h_3x	SD/MSG -ARG -HIS -LYS +Canavanine +clonNAT +G418 +Thialysine	cSGA_v2_r1	13	11	3.69197078375	6315.75241665	194.096202419	254	4.16602976169	392087.439217	10810.1478316	43	5.02899085042	403946.997103	9025.1581998	460	2256	136	136	160	164	148	158	0
DLR00016273	16	3	YOR202W	UD20-36_5h_3x	SD/MSG -ARG -HIS -LYS +Canavanine +clonNAT +G418 +Thialysine	cSGA_v2_r1	13	11	4.12956707806	7416.07303344	184.844454297	254	4.41676656243	463862.990214	11130.8397822	43	5.35313571088	455159.988552	7484.2377183	582	2256	136	136	163	167	151	172	0
DLR00016273	16	4	YOR202W	UD20-36_5h_3x	SD/MSG -ARG -HIS -LYS +Canavanine +clonNAT +G418 +Thialysine	cSGA_v2_r1	13	11	3.77113737127	7692.53852076	248.131315291	254	4.0549573268	520630.999954	21738.9875506	43	5.03210858759	515409.995989	21879.1473804	713	2269	136	136	164	169	153	923	21
DLR00016273	16	5	YOR202W	UD20-36_5h_3x	SD/MSG -ARG -HIS -LYS +Canavanine +clonNAT +G418 +Thialysine	cSGA_v2_r1	13	11	3.98488665373	8156.7	256.691989691	254	4.22402461845	543626.991761	27755.2042326	43	5.18006157913	542446.996042	29397.2683047	858	2273	136	136	163	168	152	1024	25
DLR00016273	16	6	YOR202W	UD20-36_5h_3x	SD/MSG -ARG -HIS -LYS +Canavanine +clonNAT +G418 +Thialysine	cSGA_v2_r1	13	11	3.8016556889	6489.94871412	169.492063794	254	4.29716953614	390493.993469	8450.06190084	43	5.21385385705	377774.991978	3388.21733367	1004	2256	136	136	162	168	151	188	0
DLR00016273	16	7	YOR202W	UD20-36_5h_3x	SD/MSG -ARG -HIS -LYS +Canavanine +clonNAT +G418 +Thialysine	cSGA_v2_r1	13	11	4.21700350857	6403.83255689	148.18865815	254	4.51628914212	376333.989092	8375.86475002	43	5.42292630374	366023.985458	4013.71177547	1126	2256	136	136	159	165	149	290	3
DLR00016273	16	8	YOR202W	UD20-36_5h_3x	SD/MSG -ARG -HIS -LYS +Canavanine +clonNAT +G418 +Thialysine	cSGA_v2_r1	13	11	4.20348660565	6836.88732798	110.474228354	254	4.57955711431	413495.988893	7881.64009345	43	5.50743112133	403209.985508	3345.07215052	1261	2255	136	136	159	165	148	327	0
DLR00016273	16	9	YOR202W	UD20-36_5h_3x	SD/MSG -ARG -HIS -LYS +Canavanine +clonNAT +G418 +Thialysine	cSGA_v2_r1	13	11	4.42045638866	7611.65747167	102.629277193	254	4.69010263028	460226.988753	8123.78486588	43	5.63237754718	447734.984635	3490.77696899	1415	2258	136	136	157	163	146	374	10
DLR00016273	16	10	YOR202W	UD20-36_5h_3x	SD/MSG -ARG -HIS -LYS +Canavanine +clonNAT +G418 +Thialysine	cSGA_v2_r1	13	11	4.46216116362	7081.32858278	143.940715759	254	4.68719148113	437221.98804	8429.46020702	43	5.62832291447	428056.983203	3874.31332873	1528	2258	136	136	155	161	144	352	0
DLR00016273	16	11	YOR202W	UD20-36_5h_3x	SD/MSG -ARG -HIS -LYS +Canavanine +clonNAT +G418 +Thialysine	cSGA_v2_r1	13	11	4.62202120248	8476.84345452	66.0748692486	254	4.95004455048	540084.989734	7218.20817523	43	5.9004423998	531938.984676	2671.48919241	1672	2258	136	136	157	164	145	310	7
DLR00016273	16	12	YOR202W	UD20-36_5h_3x	SD/MSG -ARG -HIS -LYS +Canavanine +clonNAT +G418 +Thialysine	cSGA_v2_r1	13	11	4.40476473957	7502.6931254	35.3407199846	254	4.80199659654	477902.989411	7107.30949451	43	5.76702935704	459526.472578	2007.44223815	1805	2255	136	136	158	164	146	294	0
DLR00016273	16	13	YOR202W	UD20-36_5h_3x	SD/MSG -ARG -HIS -LYS +Canavanine +clonNAT +G418 +Thialysine	cSGA_v2_r1	13	11	4.10840543991	8973.6487725	207.058225025	254	4.49368861593	603923.988909	18022.9903964	43	5.44566812864	602799.989297	18533.5775516	1960	2274	136	136	160	166	147	992	32
DLR00016273	16	14	YOR202W	UD20-36_5h_3x	SD/MSG -ARG -HIS -LYS +Canavanine +clonNAT +G418 +Thialysine	cSGA_v2_r1	13	11	4.31965395995	7061.6993625	54.2376031378	254	4.73629158234	473691.988084	7214.91906143	43	5.66338632437	463247.985057	4033.54223643	2092	2258	136	136	157	163	144	247	0
DLR00016273	16	15	YOR202W	UD20-36_5h_3x	SD/MSG -ARG -HIS -LYS +Canavanine +clonNAT +G418 +Thialysine	cSGA_v2_r1	13	11	4.55968636558	7614.85027836	41.4596571592	254	4.88430192567	510621.987545	6911.05403758	43	5.81278448994	499022.98367	3712.38217345	2208	2256	136	136	156	162	144	290	0
DLR00016273	16	16	YOR202W	UD20-36_5h_3x	SD/MSG -ARG -HIS -LYS +Canavanine +clonNAT +G418 +Thialysine	cSGA_v2_r1	13	11	4.3096633679	6879.34455626	50.9608198826	254	4.69817712912	449492.987923	7197.82339356	43	5.63855097532	437917.985023	3753.74636912	2368	2258	136	136	155	161	144	301	0
DLR00016273	16	17	YOR202W	UD20-36_5h_3x	SD/MSG -ARG -HIS -LYS +Canavanine +clonNAT +G418 +Thialysine	cSGA_v2_r1	13	11	4.50025686012	7206.14882602	41.0895339152	254	4.8763517983	471314.987935	6926.92336835	43	5.81507849058	458311.983364	3248.45479091	2488	2258	136	136	156	162	144	236	0
DLR00016273	16	18	YOR202W	UD20-36_5h_3x	SD/MSG -ARG -HIS -LYS +Canavanine +clonNAT +G418 +Thialysine	cSGA_v2_r1	13	11	4.57857854808	6960.2610925	50.20676688	254	4.8912828325	452465.987681	7185.26890468	43	5.81384713187	441009.982599	3845.90973068	2622	2258	136	136	155	162	144	238	0
DLR00016273	16	19	YOR202W	UD20-36_5h_3x	SD/MSG -ARG -HIS -LYS +Canavanine +clonNAT +G418 +Thialysine	cSGA_v2_r1	13	11	4.63355774468	7343.23531511	60.3464366411	254	4.88104638356	469917.987958	7385.45128018	43	5.80626008314	459614.98311	4405.10086581	2757	2257	136	136	152	159	142	280	1
DLR00016273	16	20	YOR202W	UD20-36_5h_3x	SD/MSG -ARG -HIS -LYS +Canavanine +clonNAT +G418 +Thialysine	cSGA_v2_r1	13	11	4.5653290506	7229.44532496	49.6651602735	254	4.9324368779	482640.988334	6898.43700294	43	5.84969138901	473158.983382	4214.84414174	2886	2258	136	136	155	161	144	337	1
DLR00016273	16	21	YOR202W	UD20-36_5h_3x	SD/MSG -ARG -HIS -LYS +Canavanine +clonNAT +G418 +Thialysine	cSGA_v2_r1	13	11	4.57765723934	7575.12788672	48.0361804484	254	4.90094627329	502607.986319	7600.1936281	43	5.83294834507	492822.981921	4658.04559336	3053	2258	136	136	154	159	144	368	22
DLR00016273	16	22	YOR202W	UD20-36_5h_3x	SD/MSG -ARG -HIS -LYS +Canavanine +clonNAT +G418 +Thialysine	cSGA_v2_r1	13	11	4.6434261832	7662.23722532	38.4380482783	254	4.92152044485	526958.9866	7970.48347195	43	5.8585926579	516240.981989	4294.43194958	3169	2259	136	136	154	159	143	206	0
DLR00016273	16	23	YOR202W	UD20-36_5h_3x	SD/MSG -ARG -HIS -LYS +Canavanine +clonNAT +G418 +Thialysine	cSGA_v2_r1	13	11	4.29436602777	7904.7254485	60.5770200975	254	4.67589263748	561437.986344	9370.23134927	43	5.63134739577	552513.984009	6326.0639791	3305	2259	136	136	150	155	140	206	1
DLR00016273	16	24	YOR202W	UD20-36_5h_3x	SD/MSG -ARG -HIS -LYS +Canavanine +clonNAT +G418 +Thialysine	cSGA_v2_r1	13	11	4.22536805462	9323.65049164	90.8237359502	254	4.54998614665	714315.990329	13861.9608046	43	5.50300085471	706921.990109	12769.6456568	3460	2260	136	136	151	155	138	235	16
DLR00016271	1	1	YOR202W	UD20-36_5h_3x	SD/MSG -ARG -HIS -LYS +Canavanine +clonNAT +G418 +Thialysine	cSGA_v2_r1	6	11	4.8871213456	8559.26592984	89.1935144425	254	5.03475793889	598714.984276	8822.19379255	43	5.9693081628	593091.979055	6445.32575203	315	211	136	136	152	156	138	450	36
DLR00016271	1	2	YOR202W	UD20-36_5h_3x	SD/MSG -ARG -HIS -LYS +Canavanine +clonNAT +G418 +Thialysine	cSGA_v2_r1	6	11	4.66907330713	10460.5229712	65.7343868092	254	5.01072656055	709242.98616	8134.29708515	43	5.95498773349	702511.983012	5372.54957383	451	224	136	136	150	156	140	155	4
DLR00016271	1	3	YOR202W	UD20-36_5h_3x	SD/MSG -ARG -HIS -LYS +Canavanine +clonNAT +G418 +Thialysine	cSGA_v2_r1	6	11	4.54222177326	8752.34622806	93.9341616279	254	4.92326233961	605295.986274	8141.30750122	43	5.86462114464	595956.98261	4802.84210708	593	224	136	136	156	162	145	367	0
DLR00016271	1	4	YOR202W	UD20-36_5h_3x	SD/MSG -ARG -HIS -LYS +Canavanine +clonNAT +G418 +Thialysine	cSGA_v2_r1	6	11	4.52136164194	8938.95060705	68.7852421224	254	4.94107103886	606529.986722	7111.81316634	43	5.9126018683	586821.466525	3084.9714961	724	220	136	136	158	164	147	274	0
DLR00016271	1	5	YOR202W	UD20-36_5h_3x	SD/MSG -ARG -HIS -LYS +Canavanine +clonNAT +G418 +Thialysine	cSGA_v2_r1	6	11	4.76085648366	9799.7646816	52.3213293846	254	5.13945576253	688536.986903	6205.87635917	43	6.09753906824	681556.982454	3797.38758109	868	223	136	136	162	167	149	335	0
DLR00016271	1	6	YOR202W	UD20-36_5h_3x	SD/MSG -ARG -HIS -LYS +Canavanine +clonNAT +G418 +Thialysine	cSGA_v2_r1	6	11	4.4197181247	8944.0072879	47.3663854447	254	4.79725944998	590946.987466	6468.86660752	43	5.74842061792	583526.984735	4182.93788401	997	222	136	136	157	164	146	393	0
DLR00016271	1	7	YOR202W	UD20-36_5h_3x	SD/MSG -ARG -HIS -LYS +Canavanine +clonNAT +G418 +Thialysine	cSGA_v2_r1	6	11	4.66709457734	9653.12871443	106.665209401	254	4.93644598564	645664.987314	6973.63696363	43	5.92008841415	626792.893752	3236.5643853	1139	223	136	136	158	165	146	381	0
DLR00016271	1	8	YOR202W	UD20-36_5h_3x	SD/MSG -ARG -HIS -LYS +Canavanine +clonNAT +G418 +Thialysine	cSGA_v2_r1	6	11	4.41879421106	8582.46145929	88.0691699608	254	4.795417533	579247.98721	7569.30583826	43	5.74307374717	572357.98403	5061.58700584	1269	224	136	136	157	164	145	443	0
DLR00016271	1	9	YOR202W	UD20-36_5h_3x	SD/MSG -ARG -HIS -LYS +Canavanine +clonNAT +G418 +Thialysine	cSGA_v2_r1	6	11	4.73841222779	10289.5641309	50.9565170404	254	5.17322717049	709944.988143	6525.43424153	43	6.11941156407	704790.983338	3499.75428163	1416	222	136	136	159	166	146	395	0
DLR00016271	1	10	YOR202W	UD20-36_5h_3x	SD/MSG -ARG -HIS -LYS +Canavanine +clonNAT +G418 +Thialysine	cSGA_v2_r1	6	11	4.73861977678	9801.2608345	63.3406050579	254	5.11653877185	666975.988621	6683.96412316	43	6.09099236313	652625.323579	2851.98963841	1542	222	136	136	156	164	144	406	0
DLR00016271	1	11	YOR202W	UD20-36_5h_3x	SD/MSG -ARG -HIS -LYS +Canavanine +clonNAT +G418 +Thialysine	cSGA_v2_r1	6	11	6.45072565611	10196.7427392	172.973246497	254	5.18923868157	715751.987654	6636.37297593	43	6.13619342578	710695.982885	3941.71867135	1685	222	136	136	156	163	143	424	0
DLR00016271	1	12	YOR202W	UD20-36_5h_3x	SD/MSG -ARG -HIS -LYS +Canavanine +clonNAT +G418 +Thialysine	cSGA_v2_r1	6	11	4.80416954992	10008.3647871	78.486558349	254	5.14325745187	684841.988309	6382.1741695	43	6.0900680257	679062.983629	3487.66223632	1813	222	136	136	156	163	143	440	0
DLR00016271	1	13	YOR202W	UD20-36_5h_3x	SD/MSG -ARG -HIS -LYS +Canavanine +clonNAT +G418 +Thialysine	cSGA_v2_r1	6	11	4.33886440392	8705.84202945	48.8117925199	254	4.72709212349	575012.987771	7242.03663937	43	5.67152521512	566951.985556	5286.24020054	1960	223	136	136	152	160	142	351	0
DLR00016271	1	14	YOR202W	UD20-36_5h_3x	SD/MSG -ARG -HIS -LYS +Canavanine +clonNAT +G418 +Thialysine	cSGA_v2_r1	6	11	4.80523417528	9831.58936136	68.3534175097	254	5.21390426593	677223.988605	6428.85223279	43	6.15336340678	670278.983321	3171.72634615	2090	221	136	136	156	163	143	414	3
DLR00016271	1	15	YOR202W	UD20-36_5h_3x	SD/MSG -ARG -HIS -LYS +Canavanine +clonNAT +G418 +Thialysine	cSGA_v2_r1	6	11	4.79550821842	9883.54263413	55.703097567	254	5.20172207683	680106.98862	6726.83584322	43	6.17865476931	663415.593923	2787.89458839	2227	223	136	136	156	163	143	399	0
DLR00016271	1	16	YOR202W	UD20-36_5h_3x	SD/MSG -ARG -HIS -LYS +Canavanine +clonNAT +G418 +Thialysine	cSGA_v2_r1	6	11	4.78813332725	9548.73946983	75.8996449085	254	5.19053806403	646083.989871	6511.44405112	43	6.13030913311	638604.984084	3004.78141355	2358	217	136	136	157	163	144	319	0
DLR00016271	1	17	YOR202W	UD20-36_5h_3x	SD/MSG -ARG -HIS -LYS +Canavanine +clonNAT +G418 +Thialysine	cSGA_v2_r1	6	11	4.8120809489	9688.12048696	52.8443862799	254	5.15464590309	625035.988917	5764.58019338	43	6.09987618525	616550.983839	2949.30937209	2503	219	136	136	154	162	142	301	0
DLR00016271	1	18	YOR202W	UD20-36_5h_3x	SD/MSG -ARG -HIS -LYS +Canavanine +clonNAT +G418 +Thialysine	cSGA_v2_r1	6	11	4.91193332443	9264.25402089	109.623289924	254	5.15778387922	604735.989296	5825.11584399	43	6.08949040128	595651.983512	2889.9061798	2632	221	136	136	154	161	143	270	0
DLR00016271	1	19	YOR202W	UD20-36_5h_3x	SD/MSG -ARG -HIS -LYS +Canavanine +clonNAT +G418 +Thialysine	cSGA_v2_r1	6	11	4.89391252751	10313.8071786	86.8931614322	254	5.22684747309	670284.988582	6097.10176478	43	6.2113576147	654194.589868	2765.18042187	2776	221	136	136	155	161	143	264	0
DLR00016271	1	20	YOR202W	UD20-36_5h_3x	SD/MSG -ARG -HIS -LYS +Canavanine +clonNAT +G418 +Thialysine	cSGA_v2_r1	6	11	5.014009321	10136.9769849	158.177629531	254	5.23326863354	668813.989381	8286.39041611	43	6.17412721061	661148.98283	3946.95202367	2907	222	136	136	154	161	143	228	0
DLR00016271	1	21	YOR202W	UD20-36_5h_3x	SD/MSG -ARG -HIS -LYS +Canavanine +clonNAT +G418 +Thialysine	cSGA_v2_r1	6	11	7.50732721315	9697.19337531	232.047944823	254	5.17976610313	676451.987785	9569.85308479	43	6.11219943827	669414.981664	5657.59650299	3047	223	136	136	153	159	142	255	0
DLR00016271	1	22	YOR202W	UD20-36_5h_3x	SD/MSG -ARG -HIS -LYS +Canavanine +clonNAT +G418 +Thialysine	cSGA_v2_r1	6	11	4.63353546699	9339.3453758	114.430047142	254	4.95801415706	642089.986965	8026.40035509	43	5.90031939945	634489.983213	5029.493861	3178	224	136	136	150	155	139	173	0
DLR00016271	1	23	YOR202W	UD20-36_5h_3x	SD/MSG -ARG -HIS -LYS +Canavanine +clonNAT +G418 +Thialysine	cSGA_v2_r1	6	11	4.05936965212	9148.54486012	113.957715189	254	4.34223568312	588904.993532	12520.3871981	43	5.28779918863	581104.994448	11434.2384087	3320	218	136	136	139	147	133	33	0
DLR00016271	1	24	YOR202W	UD20-36_5h_3x	SD/MSG -ARG -HIS -LYS +Canavanine +clonNAT +G418 +Thialysine	cSGA_v2_r1	6	11	4.58770132935	9499.85457877	313.061121227	254	4.76513048836	643321.984323	11824.2060565	43	5.69694699224	634437.982605	9480.54657283	3447	224	136	136	144	150	133	108	11
DLR00016271	2	1	YOR202W	UD20-36_5h_3x	SD/MSG -ARG -HIS -LYS +Canavanine +clonNAT +G418 +Thialysine	cSGA_v2_r1	6	11	4.69584603538	10751.4802592	129.794913344	254	4.96564847072	811084.98542	10722.2019327	43	5.91833926561	805256.982561	7884.74347006	319	355	136	136	150	156	137	256	0
DLR00016271	2	2	YHR066W	UD20-36_5h_3x	SD/MSG -ARG -HIS -LYS +Canavanine +clonNAT +G418 +Thialysine	cSGA_v2_r1	6	11	3.63265869721	5987.00063237	71.7744751562	254	3.96854475208	389933.999544	10395.4860511	43	4.90641767604	387029.997967	8201.97675822	454	360	136	136	139	147	132	1213	0
DLR00016271	2	3	YHR181W	UD20-36_5h_3x	SD/MSG -ARG -HIS -LYS +Canavanine +clonNAT +G418 +Thialysine	cSGA_v2_r1	6	11	4.84008349246	8854.19768327	72.0505945358	254	5.15739371919	676712.987632	7677.5582489	43	6.11025497943	670080.981908	4268.13717335	582	360	136	136	158	162	143	810	0
DLR00016271	2	4	YHR061C	UD20-36_5h_3x	SD/MSG -ARG -HIS -LYS +Canavanine +clonNAT +G418 +Thialysine	cSGA_v2_r1	6	11	4.56489109463	8847.98966504	66.1811178879	254	4.99627358948	641548.05346	8170.00500433	43	5.89739002271	651208.982076	5876.47062765	722	359	136	136	156	163	144	779	0
DLR00016271	2	5	YHR180W	UD20-36_5h_3x	SD/MSG -ARG -HIS -LYS +Canavanine +clonNAT +G418 +Thialysine	cSGA_v2_r1	6	11	4.22587386443	6646.66263624	64.12220331	254	4.63409163059	505015.984803	9185.06503936	43	5.59194692283	494870.982938	7093.67691931	859	367	136	136	156	163	145	747	0
DLR00016271	2	6	YHR059W	UD20-36_5h_3x	SD/MSG -ARG -HIS -LYS +Canavanine +clonNAT +G418 +Thialysine	cSGA_v2_r1	6	11	4.01977276108	7038.00214428	66.443985594	254	4.41800614441	471680.988784	9046.33311043	43	5.36874192992	469369.987987	7436.28588685	993	361	136	136	150	159	142	1347	0
DLR00016271	2	7	YHR179W	UD20-36_5h_3x	SD/MSG -ARG -HIS -LYS +Canavanine +clonNAT +G418 +Thialysine	cSGA_v2_r1	6	11	4.95925031887	9479.72351018	84.0568309681	254	5.28376445434	696261.987878	6292.29945102	43	6.29363419727	678922.024281	2895.36025521	1138	364	136	136	158	165	145	697	0
DLR00016271	2	8	YHR057C	UD20-36_5h_3x	SD/MSG -ARG -HIS -LYS +Canavanine +clonNAT +G418 +Thialysine	cSGA_v2_r1	6	11	4.88907805643	9773.7649619	72.6273752087	254	5.23489832755	725278.987668	6545.1541402	43	6.18792531016	719839.982636	4199.00689119	1265	358	136	136	158	165	144	868	0
DLR00016271	2	9	YHR178W	UD20-36_5h_3x	SD/MSG -ARG -HIS -LYS +Canavanine +clonNAT +G418 +Thialysine	cSGA_v2_r1	6	11	1.10290095658	317.9	16.0842897209	254	9.43048400284	36553.5	4054.14379716	43	1.8531230737	11338.0001162	159.151895514	1410	364	136	136	116	132	124	69	0
DLR00016271	2	10	YHR050W	UD20-36_5h_3x	SD/MSG -ARG -HIS -LYS +Canavanine +clonNAT +G418 +Thialysine	cSGA_v2_r1	6	11	4.61825759846	9009.09670375	55.3300501144	254	5.01338625753	652088.986444	7378.71465217	43	5.9659064996	646841.982683	4819.95522642	1542	354	136	136	155	162	142	897	0
DLR00016271	2	11	YHR176W	UD20-36_5h_3x	SD/MSG -ARG -HIS -LYS +Canavanine +clonNAT +G418 +Thialysine	cSGA_v2_r1	6	11	4.85568527067	9184.5988017	55.8038653712	254	5.23324245981	657965.988109	7157.37696542	43	6.17592969085	652784.981956	3975.44499218	1675	352	136	136	153	161	139	777	0
DLR00016271	2	12	YHR049W	UD20-36_5h_3x	SD/MSG -ARG -HIS -LYS +Canavanine +clonNAT +G418 +Thialysine	cSGA_v2_r1	6	11	4.93064010839	9911.64750734	51.3258217168	254	5.27559350873	715527.987721	6479.41255047	43	6.22741631281	711856.98238	4112.19319123	1807	360	136	136	155	162	140	807	0
DLR00016271	2	13	YHR171W	UD20-36_5h_3x	SD/MSG -ARG -HIS -LYS +Canavanine +clonNAT +G418 +Thialysine	cSGA_v2_r1	6	11	4.56369731081	8790.00215337	41.9597206461	254	4.87538781083	581565.986124	7433.73500402	43	5.82811792296	575061.982945	5201.43651436	1952	354	136	136	147	156	136	676	11
DLR00016271	2	14	YHR049C-A	UD20-36_5h_3x	SD/MSG -ARG -HIS -LYS +Canavanine +clonNAT +G418 +Thialysine	cSGA_v2_r1	6	11	4.91662512123	9663.59976882	46.4612647905	254	5.29560060788	704948.989186	6309.20120912	43	6.24273796803	699746.983765	3248.18150216	2086	358	136	136	155	162	141	796	0
DLR00016271	2	15	YHR167W	UD20-36_5h_3x	SD/MSG -ARG -HIS -LYS +Canavanine +clonNAT +G418 +Thialysine	cSGA_v2_r1	6	11	3.39298338671	5408.87399857	65.7406054399	254	3.65529687585	288313.999109	8929.31048916	43	4.55339823038	283338.995893	7049.34508681	2219	356	136	136	130	142	128	624	0
DLR00016271	2	16	YHR048W	UD20-36_5h_3x	SD/MSG -ARG -HIS -LYS +Canavanine +clonNAT +G418 +Thialysine	cSGA_v2_r1	6	11	5.05427619036	10278.7750643	72.5589475551	254	5.37821969241	743581.989836	6517.35784136	43	6.33199489906	738723.983864	3219.2974084	2354	356	136	136	156	163	142	812	0
DLR00016271	2	17	YHR163W	UD20-36_5h_3x	SD/MSG -ARG -HIS -LYS +Canavanine +clonNAT +G418 +Thialysine	cSGA_v2_r1	6	11	4.72085721261	8814.11009629	59.5634601334	254	5.11038969061	611455.98795	7077.73480127	43	6.10832372999	594746.543987	3343.21616218	2493	352	136	136	153	160	141	807	0
DLR00016271	2	18	YHR047C	UD20-36_5h_3x	SD/MSG -ARG -HIS -LYS +Canavanine +clonNAT +G418 +Thialysine	cSGA_v2_r1	6	11	5.04534485456	9800.99471379	66.6172719929	254	5.25416611874	681580.988648	6594.32672547	43	6.21200321026	675567.982695	3859.55284959	2628	354	136	136	152	160	140	658	0
DLR00016271	2	19	YHR162W	UD20-36_5h_3x	SD/MSG -ARG -HIS -LYS +Canavanine +clonNAT +G418 +Thialysine	cSGA_v2_r1	6	11	4.84097149542	9393.07832193	67.8385354634	254	5.24354561607	640482.855702	6685.55746314	43	6.19697888549	634787.103393	3357.7497853	2769	354	136	136	152	159	141	740	0
DLR00016271	2	20	YHR046C	UD20-36_5h_3x	SD/MSG -ARG -HIS -LYS +Canavanine +clonNAT +G418 +Thialysine	cSGA_v2_r1	6	11	4.95207598023	8709.21951593	77.0226191213	254	5.24248462052	623466.989698	7771.60753421	43	6.18384235808	615122.982685	3645.36524123	2904	354	136	136	153	160	141	639	0
DLR00016271	2	21	YHR161C	UD20-36_5h_3x	SD/MSG -ARG -HIS -LYS +Canavanine +clonNAT +G418 +Thialysine	cSGA_v2_r1	6	11	4.43582727474	8179.96790202	59.9264454555	254	4.72862758415	545102.985921	9835.79754408	43	5.68578942111	540234.982986	7323.12329425	3038	356	136	136	145	153	137	905	0
DLR00016271	2	22	YHR045W	UD20-36_5h_3x	SD/MSG -ARG -HIS -LYS +Canavanine +clonNAT +G418 +Thialysine	cSGA_v2_r1	6	11	4.9828690989	9885.73156942	135.267607177	254	5.2314023202	759328.986996	8086.18151899	43	6.18994245634	754322.981765	5441.87132979	3173	359	136	136	152	158	139	612	0
DLR00016271	2	23	YHR160C	UD20-36_5h_3x	SD/MSG -ARG -HIS -LYS +Canavanine +clonNAT +G418 +Thialysine	cSGA_v2_r1	6	11	4.86198638997	9125.68690421	126.104302125	254	5.20713918791	738105.987177	8312.52203541	43	6.1483074013	730135.981782	5126.52990061	3316	349	136	136	152	157	137	456	10
DLR00016271	2	24	YOR202W	UD20-36_5h_3x	SD/MSG -ARG -HIS -LYS +Canavanine +clonNAT +G418 +Thialysine	cSGA_v2_r1	6	11	4.64943297965	11587.0325627	148.953171547	254	5.05813150819	923880.984245	12667.430216	43	6.01128879217	920684.982003	11114.3982351	3448	354	136	136	149	154	135	238	0
DLR00016271	3	1	YOR202W	UD20-36_5h_3x	SD/MSG -ARG -HIS -LYS +Canavanine +clonNAT +G418 +Thialysine	cSGA_v2_r1	6	11	4.50574710962	10092.5299889	119.445542962	254	4.93610669448	812419.985358	11601.4544011	43	5.90042755826	808275.982466	9168.33870095	319	497	136	136	155	160	140	604	0
DLR00016271	3	2	YGR178C	UD20-36_5h_3x	SD/MSG -ARG -HIS -LYS +Canavanine +clonNAT +G418 +Thialysine	cSGA_v2_r1	6	11	4.97432570714	9795.26135358	73.5501478762	254	5.23944551911	785878.986424	8024.45821005	43	6.21419782216	780795.981285	5151.45578915	454	495	136	136	158	162	141	833	0
DLR00016271	3	3	YHL006C	UD20-36_5h_3x	SD/MSG -ARG -HIS -LYS +Canavanine +clonNAT +G418 +Thialysine	cSGA_v2_r1	6	11	4.46081550213	9231.47217934	65.248399309	254	4.92233075318	686087.985521	9710.28795319	43	5.89706573426	683681.982022	7328.94533822	597	497	136	136	156	161	142	952	0
DLR00016271	3	4	YGR177C	UD20-36_5h_3x	SD/MSG -ARG -HIS -LYS +Canavanine +clonNAT +G418 +Thialysine	cSGA_v2_r1	6	11	4.66541594682	8764.11828462	59.2738629563	254	5.0798548564	674808.987504	8044.44040214	43	6.06945212863	657054.362673	2892.54969844	732	502	136	136	160	166	146	929	0
DLR00016271	3	5	YHL005C	UD20-36_5h_3x	SD/MSG -ARG -HIS -LYS +Canavanine +clonNAT +G418 +Thialysine	cSGA_v2_r1	6	11	0	11	36.4030394977	254	12	32521.7725049	5004.78892552	43	6.53941179908	1278	371.755574187	863	497	136	136	-1	-1	-1	4	0
DLR00016271	3	6	YGR176W	UD20-36_5h_3x	SD/MSG -ARG -HIS -LYS +Canavanine +clonNAT +G418 +Thialysine	cSGA_v2_r1	6	11	4.85122386682	9394.6838899	65.8239919013	254	5.29243587899	725284.987737	6345.82274161	43	6.24400817034	720142.982475	3605.39115374	998	489	136	136	162	168	147	1004	8
DLR00016271	3	7	YHL003C	UD20-36_5h_3x	SD/MSG -ARG -HIS -LYS +Canavanine +clonNAT +G418 +Thialysine	cSGA_v2_r1	6	11	4.57673584835	9189.47360544	58.0222682776	254	4.99254558978	672685.984644	8946.49616162	43	5.9629787055	671001.981046	7089.6899221	1144	495	136	136	158	165	144	1325	0
DLR00016271	3	8	YGR174C	UD20-36_5h_3x	SD/MSG -ARG -HIS -LYS +Canavanine +clonNAT +G418 +Thialysine	cSGA_v2_r1	6	11	4.79970999184	7102.4063676	39.1830750988	254	5.26627948835	468014.995538	5181.86128747	43	6.18321358888	461231.987679	914.549612093	1274	498	136	136	148	157	139	919	0
DLR00016271	3	9	YHL002W	UD20-36_5h_3x	SD/MSG -ARG -HIS -LYS +Canavanine +clonNAT +G418 +Thialysine	cSGA_v2_r1	6	11	4.73175131838	9202.10852713	63.1063711477	254	5.13143714071	673211.987036	6894.96069736	43	6.12600722678	659638.778346	3351.1233754	1413	493	136	136	157	163	142	1221	0
DLR00016271	3	10	YGR173W	UD20-36_5h_3x	SD/MSG -ARG -HIS -LYS +Canavanine +clonNAT +G418 +Thialysine	cSGA_v2_r1	6	11	4.85184087701	8655.90758725	59.1484011199	254	5.2584839493	661000.987453	6689.13373448	43	6.1890486723	657031.981814	3880.64763072	1540	491	136	136	158	164	143	1054	8
DLR00016271	3	11	YGR295C	UD20-36_5h_3x	SD/MSG -ARG -HIS -LYS +Canavanine +clonNAT +G418 +Thialysine	cSGA_v2_r1	6	11	4.82025702591	9209.08120502	47.1441149763	254	5.28789323037	686391.999913	6467.12719398	43	6.17976479152	693799.982083	3891.85690257	1685	493	136	136	158	164	142	976	0
DLR00016271	3	12	YGR170W	UD20-36_5h_3x	SD/MSG -ARG -HIS -LYS +Canavanine +clonNAT +G418 +Thialysine	cSGA_v2_r1	6	11	4.53694305275	7267.23906817	32.9201472904	254	4.96492293287	513096.987549	6465.03458689	43	5.90237366729	507348.983122	3219.69557285	1812	487	136	136	152	159	139	1068	0
DLR00016271	3	13	YGR290W	UD20-36_5h_3x	SD/MSG -ARG -HIS -LYS +Canavanine +clonNAT +G418 +Thialysine	cSGA_v2_r1	6	11	4.95037455854	9415.74546979	40.546285812	254	5.37290056385	698111.989263	6425.51108107	43	6.31826905377	694669.982912	3566.48729236	1959	491	136	136	157	163	141	989	1
DLR00016271	3	14	YGR169C	UD20-36_5h_3x	SD/MSG -ARG -HIS -LYS +Canavanine +clonNAT +G418 +Thialysine	cSGA_v2_r1	6	11	4.92640021795	8877.45426953	46.6955722377	254	5.3042479406	652818.988451	6836.51755554	43	6.24000251961	648272.98224	3851.83165802	2090	494	136	136	155	162	140	1002	0
DLR00016271	3	15	YGR288W	UD20-36_5h_3x	SD/MSG -ARG -HIS -LYS +Canavanine +clonNAT +G418 +Thialysine	cSGA_v2_r1	6	11	4.93757826122	9619.77366433	60.9597909656	254	5.33411091331	719651.987973	7007.55239196	43	6.28459405852	716194.982362	3929.59279317	2233	493	136	136	157	163	142	940	0
DLR00016271	3	16	YGR168C	UD20-36_5h_3x	SD/MSG -ARG -HIS -LYS +Canavanine +clonNAT +G418 +Thialysine	cSGA_v2_r1	6	11	4.88061958396	8895.04620449	44.3074917508	254	5.31415235335	640454.989753	6386.16362175	43	6.30136275996	629464.872099	2268.0486752	2358	496	136	136	156	162	141	1082	11
DLR00016271	3	17	YGR287C	UD20-36_5h_3x	SD/MSG -ARG -HIS -LYS +Canavanine +clonNAT +G418 +Thialysine	cSGA_v2_r1	6	11	4.99077880066	9604.6432393	56.4502119565	254	5.39492597193	702833.989877	6401.08684321	43	6.34566546651	699961.983046	3457.32648263	2504	489	136	136	157	164	142	1048	0
DLR00016271	3	18	YGR166W	UD20-36_5h_3x	SD/MSG -ARG -HIS -LYS +Canavanine +clonNAT +G418 +Thialysine	cSGA_v2_r1	6	11	4.7528777759	7660.7588784	45.8038814486	254	5.11647395773	541450.989003	6634.61375517	43	6.05412500397	536199.983027	3349.49987715	2636	492	136	136	154	161	141	1199	0
DLR00016271	3	19	YGR286C	UD20-36_5h_3x	SD/MSG -ARG -HIS -LYS +Canavanine +clonNAT +G418 +Thialysine	cSGA_v2_r1	6	11	4.8486875822	9015.38476969	55.9911572862	254	5.19653751635	625975.987491	7865.30695299	43	6.15447438961	622375.981466	4522.14202665	2774	500	136	136	152	159	140	956	0
DLR00016271	3	20	YGR164W	UD20-36_5h_3x	SD/MSG -ARG -HIS -LYS +Canavanine +clonNAT +G418 +Thialysine	cSGA_v2_r1	6	11	4.78499077194	8446.93252473	57.1901689539	254	5.15678574779	594106.987693	8226.88829077	43	6.10659514201	589695.980853	4770.30908422	2909	499	136	136	152	159	140	923	0
DLR00016271	3	21	YGR284C	UD20-36_5h_3x	SD/MSG -ARG -HIS -LYS +Canavanine +clonNAT +G418 +Thialysine	cSGA_v2_r1	6	11	5.69538095635	10313.0259935	88.123511054	254	5.56420558675	794982.991699	6997.44443817	43	6.51996211236	791444.983581	3805.09357728	3045	493	136	136	157	163	143	790	0
DLR00016271	3	22	YGR163W	UD20-36_5h_3x	SD/MSG -ARG -HIS -LYS +Canavanine +clonNAT +G418 +Thialysine	cSGA_v2_r1	6	11	4.00257465305	4809.91370095	52.0355904742	254	4.45815937533	360767.987769	8145.08768003	43	5.38186980819	349866.984452	4836.74836354	3180	502	136	136	147	154	138	1057	0
DLR00016271	3	23	YGR283C	UD20-36_5h_3x	SD/MSG -ARG -HIS -LYS +Canavanine +clonNAT +G418 +Thialysine	cSGA_v2_r1	6	11	5.93530370558	10083.08455	151.863804289	254	5.27870933307	851013.985843	9743.105465	43	6.23554174922	845992.980785	6962.61016824	3319	496	136	136	152	157	138	637	2
DLR00016271	3	24	YOR202W	UD20-36_5h_3x	SD/MSG -ARG -HIS -LYS +Canavanine +clonNAT +G418 +Thialysine	cSGA_v2_r1	6	11	4.6448577501	11635.2455408	162.107473869	254	5.06863635037	962983.985022	12747.3126325	43	6.03067146796	961173.982401	10741.6476062	3449	497	136	136	152	157	136	414	0
DLR00016271	4	1	YOR202W	UD20-36_5h_3x	SD/MSG -ARG -HIS -LYS +Canavanine +clonNAT +G418 +Thialysine	cSGA_v2_r1	6	11	4.46919806862	10350.5095916	98.4566755129	254	4.83715212905	848126.986407	13416.2032856	43	5.8074013072	843967.984724	11616.194569	318	628	136	136	155	160	140	599	0
DLR00016271	4	2	YHR082C	UD20-36_5h_3x	SD/MSG -ARG -HIS -LYS +Canavanine +clonNAT +G418 +Thialysine	cSGA_v2_r1	6	11	4.50698308411	8423.48453153	72.1156503179	254	4.88728397381	662376.984285	10401.7426539	43	5.86038609878	658428.981125	8340.4661776	454	620	136	136	155	160	141	1129	0
DLR00016271	4	3	YHR200W	UD20-36_5h_3x	SD/MSG -ARG -HIS -LYS +Canavanine +clonNAT +G418 +Thialysine	cSGA_v2_r1	6	11	4.12558662819	6297.51755544	52.3491465589	254	4.4210343788	412116.992242	7412.27463332	43	5.36464433721	407548.989704	2359.90356741	583	629	136	136	145	152	138	1470	0
DLR00016271	4	4	YHR081W	UD20-36_5h_3x	SD/MSG -ARG -HIS -LYS +Canavanine +clonNAT +G418 +Thialysine	cSGA_v2_r1	6	11	3.17722278999	3622.73331473	44.5994971507	254	3.50480532385	209834.999527	8749.33044715	43	4.29545972079	201425.996622	4586.67676838	722	633	136	136	134	145	132	1233	0
DLR00016271	4	5	YHR199C	UD20-36_5h_3x	SD/MSG -ARG -HIS -LYS +Canavanine +clonNAT +G418 +Thialysine	cSGA_v2_r1	6	11	4.38675153062	8394.46014552	51.1024566768	254	4.83104586409	617328.985596	8803.98772091	43	5.78686097014	612857.983174	5962.43938448	859	625	136	136	156	163	145	1217	0
DLR00016271	4	6	YHR080C	UD20-36_5h_3x	SD/MSG -ARG -HIS -LYS +Canavanine +clonNAT +G418 +Thialysine	cSGA_v2_r1	6	11	4.81892353949	8921.37916916	66.8055586972	254	5.24768544912	684769.987617	6380.53388945	43	6.20573688413	679598.982859	3677.07102945	993	625	136	136	160	167	146	1060	0
DLR00016271	4	7	YHR198C	UD20-36_5h_3x	SD/MSG -ARG -HIS -LYS +Canavanine +clonNAT +G418 +Thialysine	cSGA_v2_r1	6	11	4.66640455034	6572.39294802	16.1712666152	254	5.25720679623	433240.431412	5285.37828933	43	6.11534504093	428264.987162	988.638860997	1129	623	136	136	148	157	140	923	0
DLR00016271	4	8	YHR079C-B	UD20-36_5h_3x	SD/MSG -ARG -HIS -LYS +Canavanine +clonNAT +G418 +Thialysine	cSGA_v2_r1	6	11	5.00826678637	9017.54290485	64.0060705001	254	5.38440213551	675827.990401	6003.71265998	43	6.32700980031	671437.984128	3118.79310779	1265	628	136	136	158	165	144	1112	0
DLR00016271	4	9	YHR195W	UD20-36_5h_3x	SD/MSG -ARG -HIS -LYS +Canavanine +clonNAT +G418 +Thialysine	cSGA_v2_r1	6	11	4.8315946923	8593.32732611	53.7471976673	254	5.26808206644	635087.98893	6267.22199766	43	6.20860626015	631449.98301	3484.81815616	1406	625	136	136	157	164	142	1111	0
DLR00016271	4	10	YHR079C	UD20-36_5h_3x	SD/MSG -ARG -HIS -LYS +Canavanine +clonNAT +G418 +Thialysine	cSGA_v2_r1	6	11	4.30583998827	6642.27454176	37.1563771507	254	4.77339998436	473031.986857	7469.80540304	43	5.70666714939	467937.983892	3970.5279389	1537	631	136	136	152	159	140	1211	0
DLR00016271	4	11	YHR194W	UD20-36_5h_3x	SD/MSG -ARG -HIS -LYS +Canavanine +clonNAT +G418 +Thialysine	cSGA_v2_r1	6	11	0	11	17.5318874651	254	12	31098.2463928	4275.55109559	43	0.5	4675.5	785.59217594	1676	630	136	136	-1	-1	-1	6	0
DLR00016271	4	12	YHR078W	UD20-36_5h_3x	SD/MSG -ARG -HIS -LYS +Canavanine +clonNAT +G418 +Thialysine	cSGA_v2_r1	6	11	4.7097470673	9332.31770935	38.8010322324	254	5.11730550223	686427.986312	7587.44878609	43	6.07362943235	682596.982183	4700.10246409	1812	624	136	136	155	162	141	920	0
DLR00016271	4	13	YHR193C	UD20-36_5h_3x	SD/MSG -ARG -HIS -LYS +Canavanine +clonNAT +G418 +Thialysine	cSGA_v2_r1	6	11	4.77642131501	8770.80311003	53.9474694792	254	5.15534912014	640680.986617	7456.89927963	43	6.10219342164	639012.981516	4530.51160728	1948	628	136	136	155	162	141	1287	0
DLR00016271	4	14	YHR077C	UD20-36_5h_3x	SD/MSG -ARG -HIS -LYS +Canavanine +clonNAT +G418 +Thialysine	cSGA_v2_r1	6	11	4.7569266694	8204.38579154	33.8284294178	254	5.17607165911	557920.989677	6703.00604342	43	6.10370669561	554440.983278	3166.84504205	2089	629	136	136	150	157	137	973	0
DLR00016271	4	15	YHR191C	UD20-36_5h_3x	SD/MSG -ARG -HIS -LYS +Canavanine +clonNAT +G418 +Thialysine	cSGA_v2_r1	6	11	4.01191275518	5413.87789609	44.4741421851	254	4.30273798227	333154.988253	8054.92870014	43	5.21784920141	327843.987151	4611.35730097	2223	628	136	136	140	150	132	1011	0
DLR00016271	4	16	YHR076W	UD20-36_5h_3x	SD/MSG -ARG -HIS -LYS +Canavanine +clonNAT +G418 +Thialysine	cSGA_v2_r1	6	11	5.11226389859	9245.9024802	51.7084835851	254	5.39944354772	680204.990465	6895.21311331	43	6.33394525609	675845.982834	3342.44381588	2356	630	136	136	156	162	141	994	0
DLR00016271	4	17	YHR189W	UD20-36_5h_3x	SD/MSG -ARG -HIS -LYS +Canavanine +clonNAT +G418 +Thialysine	cSGA_v2_r1	6	11	4.2071371756	4440.78164428	7.89064119167	254	4.75840476742	281173.993507	6428.57314467	43	5.62945684735	268524.154769	743.098587573	2498	627	136	136	142	152	137	1058	0
DLR00016271	4	18	YHR075C	UD20-36_5h_3x	SD/MSG -ARG -HIS -LYS +Canavanine +clonNAT +G418 +Thialysine	cSGA_v2_r1	6	11	4.81402558078	8398.92954194	31.9402047634	254	5.2230749225	591261.990268	7220.94029482	43	6.17119929104	586596.984179	2995.83621769	2630	628	136	136	153	160	141	1098	0
DLR00016271	4	19	YHR185C	UD20-36_5h_3x	SD/MSG -ARG -HIS -LYS +Canavanine +clonNAT +G418 +Thialysine	cSGA_v2_r1	6	11	5.22415891178	9024.45034374	63.2631215486	254	5.44009657197	663389.991568	7406.20847488	43	6.38144640167	657339.983505	3403.53325379	2772	629	136	136	155	162	142	927	0
DLR00016271	4	20	YHR073W	UD20-36_5h_3x	SD/MSG -ARG -HIS -LYS +Canavanine +clonNAT +G418 +Thialysine	cSGA_v2_r1	6	11	5.07859763875	9307.18886424	54.9666344926	254	5.40468833198	663165.991693	7671.41841211	43	6.35209574952	658394.983519	3334.88571579	2903	626	136	136	153	160	141	996	0
DLR00016271	4	21	YHR184W	UD20-36_5h_3x	SD/MSG -ARG -HIS -LYS +Canavanine +clonNAT +G418 +Thialysine	cSGA_v2_r1	6	11	4.62605600654	9138.6500265	62.5448435627	254	5.02656205665	643971.985613	9591.08295811	43	5.9957417739	641539.980861	7038.98125596	3036	629	136	136	150	158	141	929	0
DLR00016271	4	22	YHR067W	UD20-36_5h_3x	SD/MSG -ARG -HIS -LYS +Canavanine +clonNAT +G418 +Thialysine	cSGA_v2_r1	6	11	3.75773078046	5277.89263958	35.9294341583	254	4.0516311144	278697.99528	7410.56716542	43	4.9568134148	272690.99336	2542.66858114	3173	626	136	136	125	137	127	743	0
DLR00016271	4	23	YHR182W	UD20-36_5h_3x	SD/MSG -ARG -HIS -LYS +Canavanine +clonNAT +G418 +Thialysine	cSGA_v2_r1	6	11	4.7949159411	9591.574465	107.605041264	254	5.17274776681	815593.984586	10790.7663542	43	6.12627962169	810828.980098	8502.0921442	3313	630	136	136	154	159	140	802	0
DLR00016271	4	24	YOR202W	UD20-36_5h_3x	SD/MSG -ARG -HIS -LYS +Canavanine +clonNAT +G418 +Thialysine	cSGA_v2_r1	6	11	4.42023137406	10463.0393147	146.542492114	254	4.86888662226	879256.986542	14083.8609128	43	5.82818299135	876926.984869	12373.3726422	3444	630	136	136	151	156	136	602	0
DLR00016271	5	1	YOR202W	UD20-36_5h_3x	SD/MSG -ARG -HIS -LYS +Canavanine +clonNAT +G418 +Thialysine	cSGA_v2_r1	6	11	4.54626760953	9806.4740138	121.984761732	254	5.00465960057	836564.98522	11224.0291593	43	5.96111632643	830898.98216	8632.43753536	325	768	136	136	157	162	143	595	0
DLR00016271	5	2	YGR196C	UD20-36_5h_3x	SD/MSG -ARG -HIS -LYS +Canavanine +clonNAT +G418 +Thialysine	cSGA_v2_r1	6	11	4.61552202267	9122.55925901	71.5723773464	254	5.05722957929	744298.985249	8574.12487525	43	6.06894523532	721775.040042	4699.35523621	457	771	136	136	158	163	143	1035	0
DLR00016271	5	3	YHL020C	UD20-36_5h_3x	SD/MSG -ARG -HIS -LYS +Canavanine +clonNAT +G418 +Thialysine	cSGA_v2_r1	6	11	2.09578089542	355.706716168	8.07075636013	254	8.32387723865	47023.2	5500.06702737	43	3.39173634698	23298.0641699	222.571378063	588	775	136	136	146	155	142	168	0
DLR00016271	5	4	YGR194C	UD20-36_5h_3x	SD/MSG -ARG -HIS -LYS +Canavanine +clonNAT +G418 +Thialysine	cSGA_v2_r1	6	11	4.53947744173	8934.17859201	56.6787007423	254	5.04092381053	671089.048702	8087.69653629	43	5.94725751595	684817.982385	5927.32051263	719	768	136	136	160	166	148	1238	0
DLR00016271	5	5	YHL019C	UD20-36_5h_3x	SD/MSG -ARG -HIS -LYS +Canavanine +clonNAT +G418 +Thialysine	cSGA_v2_r1	6	11	4.56939214065	8813.50446013	58.9223546612	254	4.98941955791	638243.98575	8297.08081335	43	5.9968788759	620749.12788	3849.72782492	867	764	136	136	156	163	145	1224	0
DLR00016271	5	6	YGR193C	UD20-36_5h_3x	SD/MSG -ARG -HIS -LYS +Canavanine +clonNAT +G418 +Thialysine	cSGA_v2_r1	6	11	4.55036366272	7512.96802156	40.3000362889	254	4.96656745932	542009.987356	7446.61281231	43	5.90649647985	534944.982907	3981.74236054	1000	766	136	136	154	162	143	1103	0
DLR00016271	5	7	YHL017W	UD20-36_5h_3x	SD/MSG -ARG -HIS -LYS +Canavanine +clonNAT +G418 +Thialysine	cSGA_v2_r1	6	11	4.63114617872	8219.72409113	38.2928760237	254	5.0250534877	576760.986872	7392.510601	43	5.9718243996	572241.982433	4320.99846677	1136	766	136	136	152	160	141	1096	0
DLR00016271	5	8	YGR192C	UD20-36_5h_3x	SD/MSG -ARG -HIS -LYS +Canavanine +clonNAT +G418 +Thialysine	cSGA_v2_r1	6	11	4.71445451602	7777.40707431	45.9123780676	254	5.08071837928	554344.988605	6649.65082362	43	6.04937636612	539250.453282	2262.32984906	1266	762	136	136	153	160	140	861	0
DLR00016271	5	9	YHL016C	UD20-36_5h_3x	SD/MSG -ARG -HIS -LYS +Canavanine +clonNAT +G418 +Thialysine	cSGA_v2_r1	6	11	4.69813913612	8558.55252033	33.6833489237	254	5.11878047767	590572.987607	7442.95295233	43	6.05942971683	587882.982433	4389.14034895	1414	766	136	136	151	159	139	1066	0
DLR00016271	5	10	YGR189C	UD20-36_5h_3x	SD/MSG -ARG -HIS -LYS +Canavanine +clonNAT +G418 +Thialysine	cSGA_v2_r1	6	11	4.8403974664	8427.93306475	28.275184705	254	5.27457945137	620522.990359	6993.99943088	43	6.20321805673	616246.983405	2899.96793522	1543	761	136	136	156	162	142	985	0
DLR00016271	5	11	YHL014C	UD20-36_5h_3x	SD/MSG -ARG -HIS -LYS +Canavanine +clonNAT +G418 +Thialysine	cSGA_v2_r1	6	11	5.04613761139	10817.7348921	39.0936465447	254	5.43146883082	828560.987601	7682.32025006	43	6.38695675257	827814.982016	4414.73499428	1685	765	136	136	159	165	144	1170	0
DLR00016271	5	12	YGR188C	UD20-36_5h_3x	SD/MSG -ARG -HIS -LYS +Canavanine +clonNAT +G418 +Thialysine	cSGA_v2_r1	6	11	2.78700249051	1840.77168386	21.6501248899	254	3.54115269356	108459.992264	7619.18289814	43	4.05970236345	95267.9982873	2209.1499758	1816	770	136	136	128	140	128	744	0
DLR00016271	5	13	YHL013C	UD20-36_5h_3x	SD/MSG -ARG -HIS -LYS +Canavanine +clonNAT +G418 +Thialysine	cSGA_v2_r1	6	11	4.54348693127	8394.58144393	42.8802164391	254	4.9085406092	575999.98523	8533.39697622	43	5.86562620617	573692.981606	5673.1600514	1958	769	136	136	149	157	138	1104	0
DLR00016271	5	14	YGR187C	UD20-36_5h_3x	SD/MSG -ARG -HIS -LYS +Canavanine +clonNAT +G418 +Thialysine	cSGA_v2_r1	6	11	4.9511688305	9184.37307507	56.054306645	254	5.27824768351	656024.989476	7544.57170001	43	6.21918021751	652831.982797	3743.26505779	2084	769	136	136	153	160	139	933	0
DLR00016271	5	15	YHL012W	UD20-36_5h_3x	SD/MSG -ARG -HIS -LYS +Canavanine +clonNAT +G418 +Thialysine	cSGA_v2_r1	6	11	4.17918537649	6720.99045628	41.825550793	254	4.61098251989	452240.985835	8797.80890852	43	5.55030037395	449083.983716	6080.80083123	2232	768	136	136	147	156	138	1259	0
DLR00016271	5	16	YGR184C	UD20-36_5h_3x	SD/MSG -ARG -HIS -LYS +Canavanine +clonNAT +G418 +Thialysine	cSGA_v2_r1	6	11	4.83273894411	8041.44046098	32.5834730663	254	5.35241425521	599923.992465	6731.2333998	43	6.27067158694	596244.983996	2541.37958162	2358	768	136	136	157	163	143	1109	0
DLR00016271	5	17	YHL010C	UD20-36_5h_3x	SD/MSG -ARG -HIS -LYS +Canavanine +clonNAT +G418 +Thialysine	cSGA_v2_r1	6	11	4.60799769994	7917.22139739	45.8047251848	254	5.02430458481	553543.987237	8286.16501245	43	5.9901677282	549874.982081	5169.46890227	2506	764	136	136	152	160	140	1118	0
DLR00016271	5	18	YGR183C	UD20-36_5h_3x	SD/MSG -ARG -HIS -LYS +Canavanine +clonNAT +G418 +Thialysine	cSGA_v2_r1	6	11	5.01711421722	8238.48874041	30.5133030488	254	5.43537883402	549743.995031	6869.7305993	43	6.41190618864	539170.221649	1849.67544592	2632	765	136	136	148	157	140	1030	0
DLR00016271	5	19	YHL009C	UD20-36_5h_3x	SD/MSG -ARG -HIS -LYS +Canavanine +clonNAT +G418 +Thialysine	cSGA_v2_r1	6	11	4.52746964802	7930.59241152	54.2537289031	254	4.88105728359	522832.985813	9305.81587842	43	5.83358838627	520929.981137	5939.32386663	2775	764	136	136	147	156	138	1199	0
DLR00016271	5	20	YGR182C	UD20-36_5h_3x	SD/MSG -ARG -HIS -LYS +Canavanine +clonNAT +G418 +Thialysine	cSGA_v2_r1	6	11	5.00707732565	8994.09588141	66.745302057	254	5.33892809851	653739.990343	7858.46777945	43	6.28982804219	650131.982132	3735.59615845	2905	766	136	136	154	162	143	1128	0
DLR00016271	5	21	YHL008C	UD20-36_5h_3x	SD/MSG -ARG -HIS -LYS +Canavanine +clonNAT +G418 +Thialysine	cSGA_v2_r1	6	11	4.5753427142	8451.97031812	55.5085025377	254	4.95492839268	600074.985693	9361.50429013	43	5.92196283707	597886.980777	6559.83509411	3046	768	136	136	149	157	140	1188	0
DLR00016271	5	22	YGR181W	UD20-36_5h_3x	SD/MSG -ARG -HIS -LYS +Canavanine +clonNAT +G418 +Thialysine	cSGA_v2_r1	6	11	4.9069776471	9757.22872828	88.9863987062	254	5.23663339507	780336.985417	9292.10560791	43	6.20211984382	776779.980429	6890.36337243	3178	765	136	136	154	161	143	907	0
DLR00016271	5	23	YHL007C	UD20-36_5h_3x	SD/MSG -ARG -HIS -LYS +Canavanine +clonNAT +G418 +Thialysine	cSGA_v2_r1	6	11	0	11	27.9706402637	254	12	33196.5	5445.48201584	43	0.902602120589	1072.5	192.464678828	3308	769	136	136	117	130	115	48	12
DLR00016271	5	24	YOR202W	UD20-36_5h_3x	SD/MSG -ARG -HIS -LYS +Canavanine +clonNAT +G418 +Thialysine	cSGA_v2_r1	6	11	4.69117058443	12000.7398412	181.883332857	254	5.14293979588	1093568.98434	14444.8574615	43	6.10631475218	1091853.98154	12888.0329705	3442	764	136	136	155	160	140	687	11
DLR00016271	6	1	YOR202W	UD20-36_5h_3x	SD/MSG -ARG -HIS -LYS +Canavanine +clonNAT +G418 +Thialysine	cSGA_v2_r1	6	11	4.65241974857	11157.0778367	149.686365201	254	4.99127328346	912097.985028	11972.3792213	43	5.95350312228	908488.982854	9935.26992418	318	903	136	136	155	160	141	561	0
DLR00016271	6	2	YHR105W	UD20-36_5h_3x	SD/MSG -ARG -HIS -LYS +Canavanine +clonNAT +G418 +Thialysine	cSGA_v2_r1	6	11	4.64435063459	8678.63481499	73.8748164694	254	5.12595217264	677398.249837	7523.29265214	43	6.02033798664	688670.980858	6566.50120953	453	902	136	136	157	162	143	868	0
DLR00016271	6	3	YIL006W	UD20-36_5h_3x	SD/MSG -ARG -HIS -LYS +Canavanine +clonNAT +G418 +Thialysine	cSGA_v2_r1	6	11	4.38183153449	7497.05602141	56.2323266268	254	4.82412302444	575477.985179	9755.17615675	43	5.84965204585	548212.890249	5158.80504096	581	903	136	136	155	162	144	1067	0
DLR00016271	6	4	YHR104W	UD20-36_5h_3x	SD/MSG -ARG -HIS -LYS +Canavanine +clonNAT +G418 +Thialysine	cSGA_v2_r1	6	11	4.33781902945	7766.63373022	52.043573565	254	4.73156196451	546091.986393	9468.51536826	43	5.68755730565	543758.98357	6059.39756818	722	901	136	136	152	160	143	1372	0
DLR00016271	6	5	YIL005W	UD20-36_5h_3x	SD/MSG -ARG -HIS -LYS +Canavanine +clonNAT +G418 +Thialysine	cSGA_v2_r1	6	11	4.51521581286	7455.99198558	31.5386778339	254	4.95376727681	534632.987443	8231.52003728	43	5.89549924401	528779.982847	3894.22717413	866	908	136	136	154	162	144	1087	0
DLR00016271	6	6	YHR103W	UD20-36_5h_3x	SD/MSG -ARG -HIS -LYS +Canavanine +clonNAT +G418 +Thialysine	cSGA_v2_r1	6	11	4.84232432966	8564.78793101	30.346734275	254	5.19789966757	626204.989257	7880.12030038	43	6.1443774928	620997.982868	3485.79896756	993	900	136	136	155	163	144	1122	0
DLR00016271	6	7	YIL002C	UD20-36_5h_3x	SD/MSG -ARG -HIS -LYS +Canavanine +clonNAT +G418 +Thialysine	cSGA_v2_r1	6	11	4.60628156064	8321.45938977	42.9755557281	254	4.98663358843	581547.986043	8451.37729155	43	5.9438838626	578250.981602	5082.33829716	1129	901	136	136	151	159	141	1174	0
DLR00016271	6	8	YHR097C	UD20-36_5h_3x	SD/MSG -ARG -HIS -LYS +Canavanine +clonNAT +G418 +Thialysine	cSGA_v2_r1	6	11	5.1369672549	9462.79869808	43.3408341885	254	5.50438406444	706793.993165	6190.01692302	43	6.4413689912	702512.985399	1991.20825725	1267	902	136	136	157	164	143	894	0
DLR00016271	6	9	YIL001W	UD20-36_5h_3x	SD/MSG -ARG -HIS -LYS +Canavanine +clonNAT +G418 +Thialysine	cSGA_v2_r1	6	11	5.17794089207	9740.55917998	41.1401474587	254	5.53280024217	707769.993079	6417.75775946	43	6.50801198687	697711.954925	1834.55017753	1405	898	136	136	155	162	141	941	0
DLR00016271	6	10	YHR096C	UD20-36_5h_3x	SD/MSG -ARG -HIS -LYS +Canavanine +clonNAT +G418 +Thialysine	cSGA_v2_r1	6	11	4.90994571544	8522.79665498	33.8798022385	254	5.32688602532	625086.990827	7222.28813474	43	6.25353522544	622506.982879	3473.34848342	1542	896	136	136	155	161	141	1104	0
DLR00016271	6	11	YHR210C	UD20-36_5h_3x	SD/MSG -ARG -HIS -LYS +Canavanine +clonNAT +G418 +Thialysine	cSGA_v2_r1	6	11	4.68568645204	8174.7134281	38.5949434708	254	5.10191529709	589569.987445	8412.96414729	43	6.0416756915	585886.981443	4918.17948637	1673	903	136	136	152	159	140	1063	0
DLR00016271	6	12	YHR095W	UD20-36_5h_3x	SD/MSG -ARG -HIS -LYS +Canavanine +clonNAT +G418 +Thialysine	cSGA_v2_r1	6	11	4.86164317545	9180.51486735	37.8515438904	254	5.32591978192	688583.990247	7852.9552905	43	6.27177850672	686355.983086	3382.57769375	1813	902	136	136	157	163	142	1130	0
DLR00016271	6	13	YHR209W	UD20-36_5h_3x	SD/MSG -ARG -HIS -LYS +Canavanine +clonNAT +G418 +Thialysine	cSGA_v2_r1	6	11	4.83091973223	9815.05571425	40.5077772309	254	5.26136573282	681040.207909	7947.2980768	43	6.16045254944	693427.98187	4891.77031337	1946	901	136	136	152	159	139	1001	0
DLR00016271	6	14	YHR094C	UD20-36_5h_3x	SD/MSG -ARG -HIS -LYS +Canavanine +clonNAT +G418 +Thialysine	cSGA_v2_r1	6	11	5.03593680832	9184.38590522	37.8895880176	254	5.40043088338	680953.991264	7830.97302648	43	6.33419754004	677222.98293	3361.38149541	2087	903	136	136	155	162	141	975	0
DLR00016271	6	15	YHR207C	UD20-36_5h_3x	SD/MSG -ARG -HIS -LYS +Canavanine +clonNAT +G418 +Thialysine	cSGA_v2_r1	6	11	4.89236342224	9080.91576388	37.7233627847	254	5.33703777971	657596.991601	7873.93267487	43	6.27745775243	654181.98391	3211.19009857	2221	899	136	136	154	161	140	1008	0
DLR00016271	6	16	YHR093W	UD20-36_5h_3x	SD/MSG -ARG -HIS -LYS +Canavanine +clonNAT +G418 +Thialysine	cSGA_v2_r1	6	11	5.01818131434	9753.74767869	39.6345453146	254	5.40350168112	700080.991762	7558.89007764	43	6.39592640318	689945.037471	2397.10682496	2354	896	136	136	154	161	140	1023	0
DLR00016271	6	17	YHR206W	UD20-36_5h_3x	SD/MSG -ARG -HIS -LYS +Canavanine +clonNAT +G418 +Thialysine	cSGA_v2_r1	6	11	5.03505221061	9276.04436274	55.3067629059	254	5.39543043984	664927.992129	6961.93353026	43	6.35075549266	663342.984364	2701.41844988	2497	897	136	136	153	160	140	1227	0
DLR00016271	6	18	YHR092C	UD20-36_5h_3x	SD/MSG -ARG -HIS -LYS +Canavanine +clonNAT +G418 +Thialysine	cSGA_v2_r1	6	11	4.98524779471	8713.51571999	57.6851658245	254	5.35550602705	655833.990814	7345.42447637	43	6.3022850834	651076.982832	3473.39772976	2630	902	136	136	156	163	143	1063	0
DLR00016271	6	19	YHR204W	UD20-36_5h_3x	SD/MSG -ARG -HIS -LYS +Canavanine +clonNAT +G418 +Thialysine	cSGA_v2_r1	6	11	5.04121803126	8870.72942482	43.4965811035	254	5.38596428698	656347.992119	7654.76872288	43	6.32999307068	651461.983726	3224.20152029	2766	898	136	136	155	162	143	1076	0
DLR00016271	6	20	YHR087W	UD20-36_5h_3x	SD/MSG -ARG -HIS -LYS +Canavanine +clonNAT +G418 +Thialysine	cSGA_v2_r1	6	11	4.97407722732	8780.33359804	50.9065873846	254	5.3418982045	646007.992089	7451.02405899	43	6.3390023413	633442.172714	2187.97825822	2900	901	136	136	155	162	143	1039	0
DLR00016271	6	21	YHR203C	UD20-36_5h_3x	SD/MSG -ARG -HIS -LYS +Canavanine +clonNAT +G418 +Thialysine	cSGA_v2_r1	6	11	3.82077839486	4867.10734516	48.144091212	254	4.16153742306	300184.991213	8293.6197135	43	5.11688507713	279327.464614	3281.6473986	3038	903	136	136	136	146	132	1020	0
DLR00016271	6	22	YHR086W	UD20-36_5h_3x	SD/MSG -ARG -HIS -LYS +Canavanine +clonNAT +G418 +Thialysine	cSGA_v2_r1	6	11	4.82700677111	9123.17895244	69.1773386056	254	5.17704721205	703537.986001	8698.63812941	43	6.13402291922	699424.980305	6260.07677871	3171	902	136	136	152	159	141	1010	0
DLR00016271	6	23	YHR202W	UD20-36_5h_3x	SD/MSG -ARG -HIS -LYS +Canavanine +clonNAT +G418 +Thialysine	cSGA_v2_r1	6	11	4.87327350405	9915.68853508	127.714796697	254	5.1887132972	844068.9845	10447.0152614	43	6.15014714902	839500.980201	8485.28921837	3307	899	136	136	153	159	140	869	0
DLR00016271	6	24	YOR202W	UD20-36_5h_3x	SD/MSG -ARG -HIS -LYS +Canavanine +clonNAT +G418 +Thialysine	cSGA_v2_r1	6	11	4.56285233616	10879.7019372	136.758123456	254	4.99977985842	987502.985711	13310.8551837	43	5.96145212177	983760.983573	11837.9804341	3447	902	136	136	154	159	139	639	0
DLR00016271	7	1	YOR202W	UD20-36_5h_3x	SD/MSG -ARG -HIS -LYS +Canavanine +clonNAT +G418 +Thialysine	cSGA_v2_r1	6	11	4.64655402124	10440.6315732	133.974345644	254	5.0292289534	863793.985306	10667.6741878	43	5.98922343894	859907.982466	8325.69974293	318	1039	136	136	156	161	142	648	0
DLR00016271	7	2	YGR209C	UD20-36_5h_3x	SD/MSG -ARG -HIS -LYS +Canavanine +clonNAT +G418 +Thialysine	cSGA_v2_r1	6	11	4.76770029923	9310.09910521	90.9264306184	254	5.13883474085	752311.985643	8172.32077838	43	6.10701099315	747599.981038	6145.27286052	455	1044	136	136	157	162	143	1031	0
DLR00016271	7	3	YHL031C	UD20-36_5h_3x	SD/MSG -ARG -HIS -LYS +Canavanine +clonNAT +G418 +Thialysine	cSGA_v2_r1	6	11	4.10961314529	5181.90367359	34.7418560112	254	4.32268013044	315817.989181	8029.9996937	43	5.26375980259	312361.985605	3899.02762582	594	1040	136	136	138	148	134	1644	0
DLR00016271	7	4	YGR208W	UD20-36_5h_3x	SD/MSG -ARG -HIS -LYS +Canavanine +clonNAT +G418 +Thialysine	cSGA_v2_r1	6	11	4.69502023364	6872.67117106	25.0912254388	254	5.06291981695	508021.990289	7940.58556058	43	6.00452249508	502001.982685	2854.21503579	720	1039	136	136	156	163	146	1489	0
DLR00016271	7	5	YHL030W	UD20-36_5h_3x	SD/MSG -ARG -HIS -LYS +Canavanine +clonNAT +G418 +Thialysine	cSGA_v2_r1	6	11	5.01163177762	9189.83363995	43.6421236299	254	5.22030568685	703054.985567	9665.81408179	43	6.16823771377	697487.979667	6502.90553703	863	1042	136	136	159	165	145	1021	0
DLR00016271	7	6	YGR207C	UD20-36_5h_3x	SD/MSG -ARG -HIS -LYS +Canavanine +clonNAT +G418 +Thialysine	cSGA_v2_r1	6	11	4.77956994396	8280.90212003	31.7442444976	254	5.19095770576	618792.989072	8178.63498667	43	6.14146988962	613379.9823	3968.23867609	991	1038	136	136	156	164	145	1052	7
DLR00016271	7	7	YHL029C	UD20-36_5h_3x	SD/MSG -ARG -HIS -LYS +Canavanine +clonNAT +G418 +Thialysine	cSGA_v2_r1	6	11	4.42998885565	7104.43949358	29.4097763014	254	4.80980521918	487817.988192	8514.60732794	43	5.76232298357	484456.98319	4139.38318795	1141	1042	136	136	149	158	140	1358	0
DLR00016271	7	8	YGR206W	UD20-36_5h_3x	SD/MSG -ARG -HIS -LYS +Canavanine +clonNAT +G418 +Thialysine	cSGA_v2_r1	6	11	4.70054743356	7086.87652706	34.4442679913	254	5.13632928491	520874.991445	7212.04480596	43	6.05426042127	516856.9832	2932.25118931	1277	1039	136	136	154	161	142	1246	0
DLR00016271	7	9	YHL028W	UD20-36_5h_3x	SD/MSG -ARG -HIS -LYS +Canavanine +clonNAT +G418 +Thialysine	cSGA_v2_r1	6	11	4.82679579884	8957.17910618	41.4287001899	254	5.23478030168	628562.989587	8228.8081323	43	6.18262958539	629685.982237	4279.03985638	1409	1039	136	136	152	159	140	1385	0
DLR00016271	7	10	YGR205W	UD20-36_5h_3x	SD/MSG -ARG -HIS -LYS +Canavanine +clonNAT +G418 +Thialysine	cSGA_v2_r1	6	11	5.22370491978	9879.8201074	44.5460370103	254	5.53888076676	726508.993596	7555.77010096	43	6.52503774719	717682.600027	2192.51476539	1547	1045	136	136	155	162	141	1004	0
DLR00016271	7	11	YHL027W	UD20-36_5h_3x	SD/MSG -ARG -HIS -LYS +Canavanine +clonNAT +G418 +Thialysine	cSGA_v2_r1	6	11	4.10900855703	5798.09355021	29.0942439531	254	4.40470857715	265947.730683	7685.60847868	43	5.27825595139	271187.986562	2464.90147074	1688	1038	136	136	125	137	124	655	0
DLR00016271	7	12	YGR203W	UD20-36_5h_3x	SD/MSG -ARG -HIS -LYS +Canavanine +clonNAT +G418 +Thialysine	cSGA_v2_r1	6	11	4.85627206653	8455.61071597	31.9449879111	254	5.35599646212	633745.991311	7507.12593551	43	6.28937853043	629470.982697	3483.01619168	1818	1036	136	136	155	162	141	1107	0
DLR00016271	7	13	YHL026C	UD20-36_5h_3x	SD/MSG -ARG -HIS -LYS +Canavanine +clonNAT +G418 +Thialysine	cSGA_v2_r1	6	11	4.56827875839	7710.36003405	38.9407702747	254	5.01205698264	547858.987049	8380.55534779	43	5.94955682658	543593.981308	5014.68011645	1954	1039	136	136	151	158	138	1075	0
DLR00016271	7	14	YGR202C	UD20-36_5h_3x	SD/MSG -ARG -HIS -LYS +Canavanine +clonNAT +G418 +Thialysine	cSGA_v2_r1	6	11	4.73703782955	8257.43616342	29.64117296	254	5.23761394558	627437.989753	7446.81124104	43	6.22178798251	613539.15491	2579.3079843	2085	1037	136	136	156	162	142	1124	0
DLR00016271	7	15	YHL025W	UD20-36_5h_3x	SD/MSG -ARG -HIS -LYS +Canavanine +clonNAT +G418 +Thialysine	cSGA_v2_r1	6	11	4.35337101743	6533.83793974	32.9404159869	254	4.93850027929	505233.988928	7247.33712845	43	5.89712632978	488374.353091	2451.36852522	2225	1043	136	136	156	162	142	850	0
DLR00016271	7	16	YGR201C	UD20-36_5h_3x	SD/MSG -ARG -HIS -LYS +Canavanine +clonNAT +G418 +Thialysine	cSGA_v2_r1	6	11	4.86710135136	9146.75459041	41.5645102922	254	5.27097820703	658561.9901	7295.34436496	43	6.26267925452	649166.760854	2703.16120518	2355	1038	136	136	153	160	140	1358	6
DLR00016271	7	17	YHL024W	UD20-36_5h_3x	SD/MSG -ARG -HIS -LYS +Canavanine +clonNAT +G418 +Thialysine	cSGA_v2_r1	6	11	4.93160049449	9378.60932366	37.2959789193	254	5.30059735929	670785.98915	8068.65248743	43	6.25362333774	670031.981838	4898.16669786	2501	1040	136	136	152	160	141	1149	0
DLR00016271	7	18	YGR200C	UD20-36_5h_3x	SD/MSG -ARG -HIS -LYS +Canavanine +clonNAT +G418 +Thialysine	cSGA_v2_r1	6	11	4.00428130163	5706.22264766	42.5544164582	254	4.22465860547	281357.527031	7860.90593738	43	5.15716531779	279766.808134	3557.17337265	2631	1041	136	136	129	141	127	1247	0
DLR00016271	7	19	YHL023C	UD20-36_5h_3x	SD/MSG -ARG -HIS -LYS +Canavanine +clonNAT +G418 +Thialysine	cSGA_v2_r1	6	11	4.62754955309	8076.96955333	33.9427268979	254	4.90244299778	492389.98752	8190.75339576	43	5.86500496838	492418.981424	4877.93102587	2774	1041	136	136	141	150	134	1229	0
DLR00016271	7	20	YGR199W	UD20-36_5h_3x	SD/MSG -ARG -HIS -LYS +Canavanine +clonNAT +G418 +Thialysine	cSGA_v2_r1	6	11	4.99893432817	10041.5282978	58.6332090492	254	5.38343971585	752758.988977	7700.9475108	43	6.35085363475	750106.982051	4411.93270413	2904	1043	136	136	155	162	143	1118	0
DLR00016271	7	21	YHL022C	UD20-36_5h_3x	SD/MSG -ARG -HIS -LYS +Canavanine +clonNAT +G418 +Thialysine	cSGA_v2_r1	6	11	4.49435410926	7890.69675436	37.5544388469	254	4.93294163741	550920.62267	7564.52304348	43	5.82815866842	562190.981456	6337.52148204	3047	1043	136	136	148	157	140	924	0
DLR00016271	7	22	YGR197C	UD20-36_5h_3x	SD/MSG -ARG -HIS -LYS +Canavanine +clonNAT +G418 +Thialysine	cSGA_v2_r1	6	11	4.92336619579	9364.14078148	76.0176015188	254	5.31809805719	750671.987277	7954.07901809	43	6.28262135835	746112.981103	5247.16919969	3178	1038	136	136	153	161	143	933	0
DLR00016271	7	23	YHL021C	UD20-36_5h_3x	SD/MSG -ARG -HIS -LYS +Canavanine +clonNAT +G418 +Thialysine	cSGA_v2_r1	6	11	4.56026370805	9209.02675317	85.0672578787	254	4.96017805541	751197.98458	11617.7291525	43	5.92629088515	745643.981446	9673.2134637	3316	1046	136	136	148	155	137	663	0
DLR00016271	7	24	YOR202W	UD20-36_5h_3x	SD/MSG -ARG -HIS -LYS +Canavanine +clonNAT +G418 +Thialysine	cSGA_v2_r1	6	11	4.48906062273	10434.0701431	136.169275884	254	4.96589983698	962768.985109	14691.613694	43	5.92595245763	959152.9832	13435.7692495	3448	1038	136	136	154	159	138	656	0
DLR00016271	8	1	YOR202W	UD20-36_5h_3x	SD/MSG -ARG -HIS -LYS +Canavanine +clonNAT +G418 +Thialysine	cSGA_v2_r1	6	11	4.54903078249	10339.1392607	113.836740976	254	4.98825847012	866345.985495	11379.1277713	43	5.94535688091	861909.982956	9498.61343788	315	1168	136	136	156	162	143	570	0
DLR00016271	8	2	YHR117W	UD20-36_5h_3x	SD/MSG -ARG -HIS -LYS +Canavanine +clonNAT +G418 +Thialysine	cSGA_v2_r1	6	11	4.24008085519	7415.69208296	61.8792680505	254	4.6790100596	573977.985725	10188.2672357	43	5.64036143887	569094.98348	8484.04916796	451	1169	136	136	151	158	140	1144	0
DLR00016271	8	3	YIL016W	UD20-36_5h_3x	SD/MSG -ARG -HIS -LYS +Canavanine +clonNAT +G418 +Thialysine	cSGA_v2_r1	6	11	4.7956376143	8366.27948229	53.8246739229	254	5.12302192277	644920.986634	7890.67699635	43	6.08491396271	637714.981193	5051.92031377	584	1173	136	136	155	162	143	892	0
DLR00016271	8	4	YHR116W	UD20-36_5h_3x	SD/MSG -ARG -HIS -LYS +Canavanine +clonNAT +G418 +Thialysine	cSGA_v2_r1	6	11	4.73776089155	6692.94052396	16.1205177742	254	5.24424982924	448613.9966	7217.71443915	43	6.18310891283	443254.988094	651.753563237	725	1170	136	136	147	156	142	1323	0
DLR00016271	8	5	YIL015W	UD20-36_5h_3x	SD/MSG -ARG -HIS -LYS +Canavanine +clonNAT +G418 +Thialysine	cSGA_v2_r1	6	11	4.99989953693	8509.09419246	72.1382774991	254	5.30617385125	640674.990512	8396.21744531	43	6.25707691314	633937.982335	3635.00073833	860	1171	136	136	156	163	144	1008	0
DLR00016271	8	6	YHR115C	UD20-36_5h_3x	SD/MSG -ARG -HIS -LYS +Canavanine +clonNAT +G418 +Thialysine	cSGA_v2_r1	6	11	4.94423353882	8954.62559048	35.1575264563	254	5.29634808418	662043.990477	7865.49055486	43	6.25402798093	655922.982939	3191.59872769	991	1173	136	136	155	162	143	933	0
DLR00016271	8	7	YIL015C-A	UD20-36_5h_3x	SD/MSG -ARG -HIS -LYS +Canavanine +clonNAT +G418 +Thialysine	cSGA_v2_r1	6	11	4.78015396565	9206.60773564	39.0609516209	254	5.13675114307	657633.987628	8635.49516712	43	6.09585897495	655439.981461	5169.11867751	1131	1174	136	136	152	160	141	1108	0
DLR00016271	8	8	YHR114W	UD20-36_5h_3x	SD/MSG -ARG -HIS -LYS +Canavanine +clonNAT +G418 +Thialysine	cSGA_v2_r1	6	11	4.95795546201	8674.06751912	35.5106175769	254	5.38166373172	640650.992651	7116.01492273	43	6.32018728917	636765.983699	2891.31137381	1266	1177	136	136	154	161	142	1049	0
DLR00016271	8	9	YIL014W	UD20-36_5h_3x	SD/MSG -ARG -HIS -LYS +Canavanine +clonNAT +G418 +Thialysine	cSGA_v2_r1	6	11	5.17327853569	9995.43387595	47.1544719139	254	5.53627870635	731204.993897	6951.48384041	43	6.51327884942	724981.591092	2007.76370507	1401	1177	136	136	154	161	140	1093	0
DLR00016271	8	10	YHR113W	UD20-36_5h_3x	SD/MSG -ARG -HIS -LYS +Canavanine +clonNAT +G418 +Thialysine	cSGA_v2_r1	6	11	5.00264139112	9276.69171644	31.2778168385	254	5.43715513718	687858.9923	7152.21569711	43	6.38004030073	685636.98395	2955.58475647	1535	1175	136	136	154	161	141	1036	0
DLR00016271	8	11	YIL013C	UD20-36_5h_3x	SD/MSG -ARG -HIS -LYS +Canavanine +clonNAT +G418 +Thialysine	cSGA_v2_r1	6	11	5.20237339096	9549.04474661	56.4305542149	254	5.592690441	717241.994263	7030.81886655	43	6.51714328171	713483.984769	3122.55334681	1678	1170	136	136	155	161	140	857	0
DLR00016271	8	12	YHR112C	UD20-36_5h_3x	SD/MSG -ARG -HIS -LYS +Canavanine +clonNAT +G418 +Thialysine	cSGA_v2_r1	6	11	4.95302082407	8736.44093239	34.5514518921	254	5.38668675117	633369.991833	7224.19127861	43	6.31481173862	629903.983028	3357.78148797	1813	1167	136	136	153	159	139	1099	0
DLR00016271	8	13	YIL012W	UD20-36_5h_3x	SD/MSG -ARG -HIS -LYS +Canavanine +clonNAT +G418 +Thialysine	cSGA_v2_r1	6	11	4.89720695999	8878.02367565	39.4170962382	254	5.34079336033	658058.990702	6983.13316986	43	6.27689839101	655455.983447	3360.4444296	1946	1175	136	136	154	160	140	1185	0
DLR00016271	8	14	YHR111W	UD20-36_5h_3x	SD/MSG -ARG -HIS -LYS +Canavanine +clonNAT +G418 +Thialysine	cSGA_v2_r1	6	11	3.85139935273	5808.70332025	38.7276287117	254	4.1661302823	341971.992111	8240.02909507	43	5.08681767727	340640.991639	5097.03983028	2089	1174	136	136	136	146	130	1243	0
DLR00016271	8	15	YIL011W	UD20-36_5h_3x	SD/MSG -ARG -HIS -LYS +Canavanine +clonNAT +G418 +Thialysine	cSGA_v2_r1	6	11	0	11	10.9953145409	254	12	29835	4803.72600187	43	0	43	88.8493563257	2227	1182	136	136	-1	-1	-1	6	0
DLR00016271	8	16	YHR110W	UD20-36_5h_3x	SD/MSG -ARG -HIS -LYS +Canavanine +clonNAT +G418 +Thialysine	cSGA_v2_r1	6	11	4.93743789634	10517.859637	36.8123764014	254	5.29693145115	769305.987201	7780.5628042	43	6.30939327343	753896.655545	3814.16371212	2356	1175	136	136	153	160	139	937	0
DLR00016271	8	17	YIL010W	UD20-36_5h_3x	SD/MSG -ARG -HIS -LYS +Canavanine +clonNAT +G418 +Thialysine	cSGA_v2_r1	6	11	5.14350512759	9495.66715871	56.5643525799	254	5.45937021903	708383.990639	6662.69775036	43	6.40541603546	705169.982485	3852.78882159	2491	1175	136	136	154	161	140	1005	0
DLR00016271	8	18	YHR109W	UD20-36_5h_3x	SD/MSG -ARG -HIS -LYS +Canavanine +clonNAT +G418 +Thialysine	cSGA_v2_r1	6	11	4.76044198963	7938.95023937	30.7282472132	254	5.17337077432	594929.988926	7165.83177884	43	6.12355234457	588971.981846	3805.11483443	2631	1175	136	136	154	161	141	1063	0
DLR00016271	8	19	YIL009C-A	UD20-36_5h_3x	SD/MSG -ARG -HIS -LYS +Canavanine +clonNAT +G418 +Thialysine	cSGA_v2_r1	6	11	4.93103683413	9399.1851142	60.8399583091	254	5.18621993833	679261.987294	7285.72617073	43	6.21134141766	662767.104521	3345.78153256	2766	1178	136	136	151	159	140	983	0
DLR00016271	8	20	YHR108W	UD20-36_5h_3x	SD/MSG -ARG -HIS -LYS +Canavanine +clonNAT +G418 +Thialysine	cSGA_v2_r1	6	11	4.53788769598	7827.86722706	36.1874832501	254	4.87579314927	521390.987325	7804.09965243	43	5.84516930694	519343.982389	4613.70056403	2904	1178	136	136	145	155	138	1303	0
DLR00016271	8	21	YIL008W	UD20-36_5h_3x	SD/MSG -ARG -HIS -LYS +Canavanine +clonNAT +G418 +Thialysine	cSGA_v2_r1	6	11	3.88308270512	5788.38167555	39.0436605004	254	4.15635559223	344073.992065	8603.39689963	43	5.10123533548	338876.99067	5638.05560615	3039	1174	136	136	134	145	131	1175	0
DLR00016271	8	22	YHR106W	UD20-36_5h_3x	SD/MSG -ARG -HIS -LYS +Canavanine +clonNAT +G418 +Thialysine	cSGA_v2_r1	6	11	4.85404016238	9888.59402269	77.9001327468	254	5.2221300945	771316.985536	8826.16270765	43	6.19342711595	768669.980226	6843.54291914	3173	1173	136	136	151	158	140	973	0
DLR00016271	8	23	YIL007C	UD20-36_5h_3x	SD/MSG -ARG -HIS -LYS +Canavanine +clonNAT +G418 +Thialysine	cSGA_v2_r1	6	11	4.38071769326	8498.66742239	72.7065923642	254	4.7513127767	657794.986003	11760.1817097	43	5.77867978621	625822.159676	7273.52583601	3313	1178	136	136	144	152	135	915	0
DLR00016271	8	24	YOR202W	UD20-36_5h_3x	SD/MSG -ARG -HIS -LYS +Canavanine +clonNAT +G418 +Thialysine	cSGA_v2_r1	6	11	4.6513219214	11243.9497014	158.230756226	254	5.07359655402	1030498.9843	13923.4793917	43	6.03338286576	1026990.98199	12655.5078036	3449	1174	136	136	153	158	138	707	0
DLR00016271	9	1	YOR202W	UD20-36_5h_3x	SD/MSG -ARG -HIS -LYS +Canavanine +clonNAT +G418 +Thialysine	cSGA_v2_r1	6	11	4.58288507042	10634.9340505	149.346271734	254	5.0336633585	892830.984991	11221.6252576	43	5.99456036683	889714.982061	9271.24856676	321	1310	136	136	155	160	140	505	9
DLR00016271	9	2	YGR227W	UD20-36_5h_3x	SD/MSG -ARG -HIS -LYS +Canavanine +clonNAT +G418 +Thialysine	cSGA_v2_r1	6	11	4.72920544775	10030.9228457	85.044478847	254	5.09933585871	815249.984246	10124.7638519	43	6.06906124322	812388.980709	8558.79642716	456	1313	136	136	155	161	142	1050	9
DLR00016271	9	3	YHL043W	UD20-36_5h_3x	SD/MSG -ARG -HIS -LYS +Canavanine +clonNAT +G418 +Thialysine	cSGA_v2_r1	6	11	4.35742799553	7234.13029697	60.3496862631	254	4.70901502324	515822.985052	9645.02408854	43	5.6703771877	511137.981988	7459.47061074	598	1306	136	136	147	155	139	1138	9
DLR00016271	9	4	YGR226C	UD20-36_5h_3x	SD/MSG -ARG -HIS -LYS +Canavanine +clonNAT +G418 +Thialysine	cSGA_v2_r1	6	11	5.01220213393	9963.55390307	64.4305525223	254	5.34566642632	754183.98837	7914.80949307	43	6.31375435213	751972.981873	4622.81208995	724	1310	136	136	156	163	145	1143	0
DLR00016271	9	5	YHL042W	UD20-36_5h_3x	SD/MSG -ARG -HIS -LYS +Canavanine +clonNAT +G418 +Thialysine	cSGA_v2_r1	6	11	4.86531672618	7817.04634343	118.053802918	254	5.09845395574	573027.988725	9151.09510054	43	6.11536408179	556309.132937	3341.58713536	868	1314	136	136	153	160	143	1230	0
DLR00016271	9	6	YGR225W	UD20-36_5h_3x	SD/MSG -ARG -HIS -LYS +Canavanine +clonNAT +G418 +Thialysine	cSGA_v2_r1	6	11	4.55055395161	6732.84035535	30.1191061773	254	4.90557920525	484075.988021	8125.8817551	43	5.85269107335	475026.981833	4340.69217472	993	1307	136	136	150	158	141	944	0
DLR00016271	9	7	YHL041W	UD20-36_5h_3x	SD/MSG -ARG -HIS -LYS +Canavanine +clonNAT +G418 +Thialysine	cSGA_v2_r1	6	11	4.62583981195	7288.24027853	33.1135588031	254	5.03160405737	527951.988278	7557.28942896	43	5.97246897051	521591.98171	4290.74583266	1136	1310	136	136	151	159	141	1031	0
DLR00016271	9	8	YGR224W	UD20-36_5h_3x	SD/MSG -ARG -HIS -LYS +Canavanine +clonNAT +G418 +Thialysine	cSGA_v2_r1	6	11	4.65534366802	6895.47334925	28.0039814498	254	5.09811843594	522155.989578	6855.25777256	43	6.03091968045	514867.982339	3353.54774292	1260	1308	136	136	154	161	142	985	11
DLR00016271	9	9	YHL040C	UD20-36_5h_3x	SD/MSG -ARG -HIS -LYS +Canavanine +clonNAT +G418 +Thialysine	cSGA_v2_r1	6	11	4.74100037869	8410.0679638	41.102879763	254	5.11079394293	610186.987225	7247.82130006	43	6.06456371416	608467.981663	4685.50309994	1410	1312	136	136	152	159	140	1206	0
DLR00016271	9	10	YGR223C	UD20-36_5h_3x	SD/MSG -ARG -HIS -LYS +Canavanine +clonNAT +G418 +Thialysine	cSGA_v2_r1	6	11	4.41164839182	7138.97488985	48.2533139776	254	4.79498879149	482226.986328	7768.38378898	43	5.73795290288	480569.982153	5213.96504999	1540	1308	136	136	146	154	136	1183	0
DLR00016271	9	11	YHL039W	UD20-36_5h_3x	SD/MSG -ARG -HIS -LYS +Canavanine +clonNAT +G418 +Thialysine	cSGA_v2_r1	6	11	4.85020730086	9326.75638114	33.9643436536	254	5.29121927214	675285.989497	7042.07510983	43	6.24192944513	675601.98321	3596.09474457	1682	1305	136	136	153	159	140	1364	0
DLR00016271	9	12	YGR221C	UD20-36_5h_3x	SD/MSG -ARG -HIS -LYS +Canavanine +clonNAT +G418 +Thialysine	cSGA_v2_r1	6	11	4.48617207223	7335.95191516	39.5369308154	254	4.90854549619	502809.986304	7982.06096467	43	5.84037570253	501125.981709	5177.36208087	1816	1307	136	136	147	155	137	1339	0
DLR00016271	9	13	YHL037C	UD20-36_5h_3x	SD/MSG -ARG -HIS -LYS +Canavanine +clonNAT +G418 +Thialysine	cSGA_v2_r1	6	11	5.26638299111	10594.5099198	45.163353505	254	5.56913937466	793774.991308	6949.80633927	43	6.51980561157	792915.983584	3495.7740306	1957	1313	136	136	155	161	140	1098	0
DLR00016271	9	14	YGR217W	UD20-36_5h_3x	SD/MSG -ARG -HIS -LYS +Canavanine +clonNAT +G418 +Thialysine	cSGA_v2_r1	6	11	4.83212945687	8382.94042432	30.9683216834	254	5.2845591036	629191.989969	6933.76654225	43	6.22563895033	627522.983102	3330.64656729	2083	1308	136	136	155	161	141	1312	0
DLR00016271	9	15	YHL036W	UD20-36_5h_3x	SD/MSG -ARG -HIS -LYS +Canavanine +clonNAT +G418 +Thialysine	cSGA_v2_r1	6	11	4.84719195522	9369.27677463	36.7973393274	254	5.29807208895	725258.988627	6498.34638456	43	6.25117323434	721821.983168	3806.25865578	2229	1310	136	136	156	162	141	1028	2
DLR00016271	9	16	YGR214W	UD20-36_5h_3x	SD/MSG -ARG -HIS -LYS +Canavanine +clonNAT +G418 +Thialysine	cSGA_v2_r1	6	11	3.68517262789	4573.19788121	31.2806527484	254	4.05054686068	269460.993196	6590.39529281	43	4.92936330315	265135.992763	3410.12569019	2360	1311	136	136	134	144	129	1128	0
DLR00016271	9	17	YHL035C	UD20-36_5h_3x	SD/MSG -ARG -HIS -LYS +Canavanine +clonNAT +G418 +Thialysine	cSGA_v2_r1	6	11	5.23716818069	9910.17121257	50.606901847	254	5.58729557873	741793.993169	5264.5482353	43	6.57851437724	732418.245194	1884.33007031	2500	1318	136	136	154	161	140	977	0
DLR00016271	9	18	YGR213C	UD20-36_5h_3x	SD/MSG -ARG -HIS -LYS +Canavanine +clonNAT +G418 +Thialysine	cSGA_v2_r1	6	11	5.18595440457	9378.65799241	41.2150010084	254	5.54138123248	717364.992914	5549.50071893	43	6.53593930614	706366.892133	2049.11966556	2628	1312	136	136	156	162	142	994	0
DLR00016271	9	19	YHL034C	UD20-36_5h_3x	SD/MSG -ARG -HIS -LYS +Canavanine +clonNAT +G418 +Thialysine	cSGA_v2_r1	6	11	3.83285618097	4674.44966645	34.5277154128	254	4.33024931542	323903.987736	7329.29567277	43	5.25052115781	314319.98553	4855.34330232	2774	1311	136	136	143	153	137	1155	0
DLR00016271	9	20	YGR212W	UD20-36_5h_3x	SD/MSG -ARG -HIS -LYS +Canavanine +clonNAT +G418 +Thialysine	cSGA_v2_r1	6	11	4.77293465002	8499.33334971	31.7366037349	254	5.23134406437	677588.988532	6591.58339802	43	6.19081942471	672114.982924	3731.97919324	2900	1310	136	136	158	165	146	1142	0
DLR00016271	9	21	YHL033C	UD20-36_5h_3x	SD/MSG -ARG -HIS -LYS +Canavanine +clonNAT +G418 +Thialysine	cSGA_v2_r1	6	11	3.76187226238	5405.56057823	34.7375409676	254	4.14667170565	360053.9931	7942.24041061	43	5.08862209346	353683.992337	5176.07455741	3048	1313	136	136	140	150	135	1322	0
DLR00016271	9	22	YGR210C	UD20-36_5h_3x	SD/MSG -ARG -HIS -LYS +Canavanine +clonNAT +G418 +Thialysine	cSGA_v2_r1	6	11	4.67355044763	8795.51835468	56.4688631208	254	5.09408852815	688289.985795	8619.68250025	43	6.0620906787	684344.981076	6199.21136635	3177	1310	136	136	150	158	140	1127	0
DLR00016271	9	23	YHL032C	UD20-36_5h_3x	SD/MSG -ARG -HIS -LYS +Canavanine +clonNAT +G418 +Thialysine	cSGA_v2_r1	6	11	4.68232212718	9498.73701222	86.2113299257	254	5.08585859295	760310.227191	9513.96934917	43	5.99826016685	776574.981708	8541.09267585	3313	1315	136	136	149	155	137	701	0
DLR00016271	9	24	YOR202W	UD20-36_5h_3x	SD/MSG -ARG -HIS -LYS +Canavanine +clonNAT +G418 +Thialysine	cSGA_v2_r1	6	11	4.74578980789	11649.0611246	187.54260205	254	5.19172658791	1053919.9835	13302.7122428	43	6.15288443096	1051382.98035	11700.1577242	3444	1310	136	136	154	158	138	625	8
DLR00016271	10	1	YOR202W	UD20-36_5h_3x	SD/MSG -ARG -HIS -LYS +Canavanine +clonNAT +G418 +Thialysine	cSGA_v2_r1	6	11	4.63045922797	10773.7491362	136.716120296	254	5.00870302623	925684.985297	12002.5737906	43	5.97040288021	921328.982759	10015.9393919	318	1443	136	136	156	161	142	536	0
DLR00016271	10	2	YHR132W-A	UD20-36_5h_3x	SD/MSG -ARG -HIS -LYS +Canavanine +clonNAT +G418 +Thialysine	cSGA_v2_r1	6	11	4.3648066997	7994.90137971	65.3846450554	254	4.85688951756	642187.985032	9169.35867905	43	5.82081569687	637925.982263	7341.78276182	455	1453	136	136	152	159	140	1077	0
DLR00016271	10	3	YIL034C	UD20-36_5h_3x	SD/MSG -ARG -HIS -LYS +Canavanine +clonNAT +G418 +Thialysine	cSGA_v2_r1	6	11	4.64105993872	8557.70242145	59.8808177737	254	5.03402585653	666364.985205	8603.08516516	43	6.00333897874	662439.980888	6335.40801526	586	1446	136	136	155	161	143	1202	0
DLR00016271	10	4	YHR132C	UD20-36_5h_3x	SD/MSG -ARG -HIS -LYS +Canavanine +clonNAT +G418 +Thialysine	cSGA_v2_r1	6	11	4.81393003695	8607.49315476	50.5350421437	254	5.20508289423	662434.988114	7560.72565409	43	6.1624787904	656566.981874	4052.12135366	722	1444	136	136	156	163	144	1003	0
DLR00016271	10	5	YIL032C	UD20-36_5h_3x	SD/MSG -ARG -HIS -LYS +Canavanine +clonNAT +G418 +Thialysine	cSGA_v2_r1	6	11	5.1547503696	9337.02634356	56.7411561334	254	5.38061444989	718091.989864	8034.9990666	43	6.33569526831	713657.982157	4119.46297372	856	1447	136	136	157	164	145	978	0
DLR00016271	10	6	YHR131C	UD20-36_5h_3x	SD/MSG -ARG -HIS -LYS +Canavanine +clonNAT +G418 +Thialysine	cSGA_v2_r1	6	11	4.88980983277	7619.86631563	42.2384824036	254	5.226726078	597772.990292	7495.08165826	43	6.17892160501	590157.982279	3367.68945458	1000	1446	136	136	157	164	145	992	0
DLR00016271	10	7	YIL030C	UD20-36_5h_3x	SD/MSG -ARG -HIS -LYS +Canavanine +clonNAT +G418 +Thialysine	cSGA_v2_r1	6	11	4.88516875783	7784.49806181	29.6429976472	254	5.29228177159	603457.991308	6809.07057856	43	6.23607959623	597156.983157	2966.26891822	1137	1449	136	136	157	164	144	1059	0
DLR00016271	10	8	YHR130C	UD20-36_5h_3x	SD/MSG -ARG -HIS -LYS +Canavanine +clonNAT +G418 +Thialysine	cSGA_v2_r1	6	11	4.753424609	8425.70408764	28.9249617161	254	5.13310205262	618906.988679	6199.89223188	43	6.12684055818	605982.512963	2467.16350048	1271	1446	136	136	152	160	141	1100	0
DLR00016271	10	9	YIL029C	UD20-36_5h_3x	SD/MSG -ARG -HIS -LYS +Canavanine +clonNAT +G418 +Thialysine	cSGA_v2_r1	6	11	4.18159313675	7181.27314011	47.6599335058	254	4.65610340058	518450.986893	8368.83883895	43	5.60545180653	517813.984354	6334.29148423	1402	1450	136	136	149	157	140	1347	0
DLR00016271	10	10	YHR129C	UD20-36_5h_3x	SD/MSG -ARG -HIS -LYS +Canavanine +clonNAT +G418 +Thialysine	cSGA_v2_r1	6	11	4.19633327038	5124.63133397	23.5990233688	254	4.80571003692	397260.99046	6149.33470824	43	5.71053728365	388385.985344	2049.33850838	1540	1445	136	136	155	161	141	1225	0
DLR00016271	10	11	YIL028W	UD20-36_5h_3x	SD/MSG -ARG -HIS -LYS +Canavanine +clonNAT +G418 +Thialysine	cSGA_v2_r1	6	11	4.5225713622	7675.18283924	37.400868027	254	4.90326543661	544068.98662	7938.28624851	43	5.84684598108	541036.982247	5266.29785407	1679	1443	136	136	148	156	137	1127	0
DLR00016271	10	12	YHR127W	UD20-36_5h_3x	SD/MSG -ARG -HIS -LYS +Canavanine +clonNAT +G418 +Thialysine	cSGA_v2_r1	6	11	5.23810925905	8761.66894658	48.7328300469	254	5.56017762104	697529.993608	6522.8063455	43	6.481712806	692757.984125	2677.80810646	1810	1446	136	136	158	163	142	984	0
DLR00016271	10	13	YIL027C	UD20-36_5h_3x	SD/MSG -ARG -HIS -LYS +Canavanine +clonNAT +G418 +Thialysine	cSGA_v2_r1	6	11	4.85618728423	9197.65470906	33.7182500741	254	5.29143109282	676654.989	6877.8638437	43	6.23890777945	675732.982757	3451.04156618	1948	1449	136	136	152	158	138	1134	0
DLR00016271	10	14	YHR126C	UD20-36_5h_3x	SD/MSG -ARG -HIS -LYS +Canavanine +clonNAT +G418 +Thialysine	cSGA_v2_r1	6	11	4.47307104546	7336.17952792	41.3237181927	254	4.9362395387	527436.986452	7431.04209839	43	5.87545051935	523941.982211	4939.7131609	2083	1446	136	136	149	156	137	1092	0
DLR00016271	10	15	YIL025C	UD20-36_5h_3x	SD/MSG -ARG -HIS -LYS +Canavanine +clonNAT +G418 +Thialysine	cSGA_v2_r1	6	11	5.02424964281	9076.24365538	39.289878337	254	5.41419855763	696754.990571	5964.22049878	43	6.40521099	685423.674942	2399.82538468	2220	1446	136	136	154	160	140	1085	0
DLR00016271	10	16	YHR125W	UD20-36_5h_3x	SD/MSG -ARG -HIS -LYS +Canavanine +clonNAT +G418 +Thialysine	cSGA_v2_r1	6	11	4.65730638177	8488.67037791	37.3128275071	254	5.11782038682	610309.987622	6937.8373352	43	6.06700396619	611069.982453	4624.41198957	2360	1443	136	136	150	157	138	1376	0
DLR00016271	10	17	YIL024C	UD20-36_5h_3x	SD/MSG -ARG -HIS -LYS +Canavanine +clonNAT +G418 +Thialysine	cSGA_v2_r1	6	11	4.83136392703	8288.64625664	44.3085677294	254	5.25117074473	607530.990161	5948.05890754	43	6.20412070465	604806.983881	3052.08386161	2492	1447	136	136	151	158	138	1232	0
DLR00016271	10	18	YHR124W	UD20-36_5h_3x	SD/MSG -ARG -HIS -LYS +Canavanine +clonNAT +G418 +Thialysine	cSGA_v2_r1	6	11	5.1224909782	8909.14759813	47.6563083889	254	5.44032973097	673497.991952	5773.92820275	43	6.39779947392	668127.984816	2728.96995785	2631	1448	136	136	153	160	140	1004	0
DLR00016271	10	19	YIL023C	UD20-36_5h_3x	SD/MSG -ARG -HIS -LYS +Canavanine +clonNAT +G418 +Thialysine	cSGA_v2_r1	6	11	4.6031839386	8740.72173699	44.6803715473	254	4.99697278511	618309.9861	7896.73919945	43	5.95726114442	615593.981877	5732.99467837	2765	1445	136	136	148	156	138	1097	0
DLR00016271	10	20	YHR123W	UD20-36_5h_3x	SD/MSG -ARG -HIS -LYS +Canavanine +clonNAT +G418 +Thialysine	cSGA_v2_r1	6	11	4.61275883493	8624.11689615	39.1560230728	254	5.04083693611	656265.98636	8042.2329875	43	6.00165446055	650531.981665	5601.30588936	2903	1447	136	136	153	160	142	957	0
DLR00016271	10	21	YIL020C	UD20-36_5h_3x	SD/MSG -ARG -HIS -LYS +Canavanine +clonNAT +G418 +Thialysine	cSGA_v2_r1	6	11	0	11	9.0061623227	254	12	28827	4651.59226082	43	0	43	62.2918796975	3044	1454	136	136	-1	-1	-1	0	0
DLR00016271	10	22	YHR121W	UD20-36_5h_3x	SD/MSG -ARG -HIS -LYS +Canavanine +clonNAT +G418 +Thialysine	cSGA_v2_r1	6	11	4.61391071532	8759.09872308	56.739899282	254	5.00948598763	677048.985214	8712.23732293	43	5.97599557084	672904.981495	6870.33223239	3177	1441	136	136	148	156	139	998	0
DLR00016271	10	23	YIL017C	UD20-36_5h_3x	SD/MSG -ARG -HIS -LYS +Canavanine +clonNAT +G418 +Thialysine	cSGA_v2_r1	6	11	4.21117287829	8357.80517161	83.1406544077	254	4.62083699386	640823.986669	13797.7024846	43	5.58674595692	637299.985602	12513.3398405	3307	1446	136	136	141	149	133	1012	0
DLR00016271	10	24	YOR202W	UD20-36_5h_3x	SD/MSG -ARG -HIS -LYS +Canavanine +clonNAT +G418 +Thialysine	cSGA_v2_r1	6	11	4.57851481329	10651.8255174	133.241313597	254	5.00966633282	973057.984865	14205.656212	43	5.96861851391	967929.982647	12733.0347154	3444	1442	136	136	153	157	137	691	10
DLR00016271	11	1	YOR202W	UD20-36_5h_3x	SD/MSG -ARG -HIS -LYS +Canavanine +clonNAT +G418 +Thialysine	cSGA_v2_r1	6	11	4.42341999927	9682.62980888	101.405339771	254	4.88020901143	828128.986241	11552.9664059	43	5.83755496976	823396.984246	9625.30945493	327	1582	136	136	155	161	142	703	11
DLR00016271	11	2	YGR238C	UD20-36_5h_3x	SD/MSG -ARG -HIS -LYS +Canavanine +clonNAT +G418 +Thialysine	cSGA_v2_r1	6	11	4.5471781039	8624.21498355	67.4089896597	254	4.95057165916	710400.984463	10207.890242	43	5.91121638714	704656.980949	8271.45746564	460	1585	136	136	155	160	141	902	0
DLR00016271	11	3	YHR012W	UD20-36_5h_3x	SD/MSG -ARG -HIS -LYS +Canavanine +clonNAT +G418 +Thialysine	cSGA_v2_r1	6	11	3.98267380625	4802.02559399	34.1469671305	254	4.43775482706	345829.987809	7234.07683669	43	5.35333740273	338257.984894	4123.87815392	605	1583	136	136	145	153	138	1556	0
[truncated: 4,365 more rows]
