# Supplementary material for: Quantitative Fitness Analysis Shows That NMD Proteins and Many Other Protein Complexes Suppress or Enhance Distinct Telomere Cap Defects
Source: PLoS Genet. 2011 Apr 7;7(4):e1001362. doi: 10.1371/journal.pgen.1001362 (PMC3072368; doi:10.1371/journal.pgen.1001362)
Supplement: Table S8 — Logistic data file. ROD output data is subjected to logistic modelling and exported in this format for further analysis. These are text files compressed in .zip format: http://research.ncl.ac.uk/colonyzer/AddinallQFA/Logistic.zip. See http://research.ncl.ac.uk/colonyzer/AddinallQFA for detailed description of column contents. (30.13 MB ZIP) [file pgen.1001362.s012.zip › cSGA_v2_r2_Logistic.txt]

Barcode	Row	Col	ORF	Treatments	Medium	Screen.Name	Plate.Number	Area.G.0.	Area.r	Area.K	Area.Error	Greyscale.G.0.	Greyscale.r	Greyscale.K	Greyscale.Error	Trimmed.G.0.	Trimmed.r	Trimmed.K	Trimmed.Error	X.Offset	Y.Offset	Xdim	Ydim	R	G	B	Edge.Length	Pixels.on.Edge
DLR00015355	1	1	YOR202W	UD20-36_5h_3x	SD/MSG -ARG -HIS -LYS +Canavanine +clonNAT +G418 +Thialysine	cSGA_v2_r2	12	11	3.96999266278	7650.23363733	94.1813795743	254	4.3722625105	530798.988059	9606.2902848	43	5.3350085028	494159.946088	8577.62513775	330	230	136	136	152	157	140	44	24
DLR00015355	1	2	YOR202W	UD20-36_5h_3x	SD/MSG -ARG -HIS -LYS +Canavanine +clonNAT +G418 +Thialysine	cSGA_v2_r2	12	11	4.53573950451	9641.66754134	135.764592335	254	4.82764816182	687683.985483	11253.3253229	43	5.76355184828	679130.982012	11622.5485549	455	221	136	136	155	161	143	83	0
DLR00015355	1	3	YOR202W	UD20-36_5h_3x	SD/MSG -ARG -HIS -LYS +Canavanine +clonNAT +G418 +Thialysine	cSGA_v2_r2	12	11	3.97129636384	7876.34659111	115.778809138	254	4.26723308676	524554.989596	10983.3355758	43	5.16760436595	514186.988802	11294.2466058	595	224	136	136	154	161	145	164	0
DLR00015355	1	4	YOR202W	UD20-36_5h_3x	SD/MSG -ARG -HIS -LYS +Canavanine +clonNAT +G418 +Thialysine	cSGA_v2_r2	12	11	4.48788917082	8402.82443165	102.023560626	254	4.75816730887	589959.985462	8826.52255398	43	5.68787316378	580045.982273	9211.4110751	727	222	136	136	162	167	148	216	0
DLR00015355	1	5	YOR202W	UD20-36_5h_3x	SD/MSG -ARG -HIS -LYS +Canavanine +clonNAT +G418 +Thialysine	cSGA_v2_r2	12	11	4.74387654369	9184.97567084	128.223080977	254	4.89626630522	636446.985471	9155.19296686	43	5.83707199511	627710.98157	9710.78290747	865	222	136	136	161	167	148	263	0
DLR00015355	1	6	YOR202W	UD20-36_5h_3x	SD/MSG -ARG -HIS -LYS +Canavanine +clonNAT +G418 +Thialysine	cSGA_v2_r2	12	11	4.52965700205	8677.86285764	84.9419256168	254	4.81392736875	586922.986205	8176.53865469	43	5.7536088258	577801.982528	8546.4345746	997	220	136	136	160	167	148	260	0
DLR00015355	1	7	YOR202W	UD20-36_5h_3x	SD/MSG -ARG -HIS -LYS +Canavanine +clonNAT +G418 +Thialysine	cSGA_v2_r2	12	11	4.56373403514	9170.30975906	112.078768292	254	4.82398694452	622836.986636	8915.69885635	43	5.7715342119	614472.982578	8875.37021863	1138	222	136	136	161	167	148	310	0
DLR00015355	1	8	YOR202W	UD20-36_5h_3x	SD/MSG -ARG -HIS -LYS +Canavanine +clonNAT +G418 +Thialysine	cSGA_v2_r2	12	11	4.50303622874	8711.37789846	92.4433060365	254	4.82606453526	593304.986994	8899.00543071	43	5.76774211103	584353.982689	8643.55761655	1266	220	136	136	161	168	148	273	0
DLR00015355	1	9	YOR202W	UD20-36_5h_3x	SD/MSG -ARG -HIS -LYS +Canavanine +clonNAT +G418 +Thialysine	cSGA_v2_r2	12	11	4.53466599748	9346.93470981	107.407909886	254	4.76836369329	625216.985388	10082.8095501	43	5.71185919244	617195.982387	10404.1554486	1413	219	136	136	159	166	146	195	0
DLR00015355	1	10	YOR202W	UD20-36_5h_3x	SD/MSG -ARG -HIS -LYS +Canavanine +clonNAT +G418 +Thialysine	cSGA_v2_r2	12	11	4.58964621951	8982.53786758	88.1659453415	254	4.92924383248	617741.987551	9043.6802321	43	5.87225145801	609254.98277	8466.87865186	1544	218	136	136	160	167	146	277	0
DLR00015355	1	11	YOR202W	UD20-36_5h_3x	SD/MSG -ARG -HIS -LYS +Canavanine +clonNAT +G418 +Thialysine	cSGA_v2_r2	12	11	4.83148102096	9547.04976173	138.257785781	254	5.00293617253	664210.987862	9096.78983522	43	5.95132067554	656452.982569	8356.17825915	1685	221	136	136	160	167	146	290	0
DLR00015355	1	12	YOR202W	UD20-36_5h_3x	SD/MSG -ARG -HIS -LYS +Canavanine +clonNAT +G418 +Thialysine	cSGA_v2_r2	12	11	4.63110005848	8999.78945141	82.5375555242	254	4.88614899196	601720.987638	8598.13101253	43	5.82794419224	593002.983161	8049.07341582	1815	218	136	136	159	166	145	294	0
DLR00015355	1	13	YOR202W	UD20-36_5h_3x	SD/MSG -ARG -HIS -LYS +Canavanine +clonNAT +G418 +Thialysine	cSGA_v2_r2	12	11	4.83179568964	9810.57013083	123.994942809	254	5.00124336782	668261.987651	9013.59287234	43	5.95222922505	660966.982357	8534.58475845	1959	221	136	136	160	166	146	244	0
DLR00015355	1	14	YOR202W	UD20-36_5h_3x	SD/MSG -ARG -HIS -LYS +Canavanine +clonNAT +G418 +Thialysine	cSGA_v2_r2	12	11	4.86244512086	9644.10729481	122.513500041	254	4.96212280084	653430.986832	9602.68051288	43	6.00748411248	621870.418979	6424.08271649	2091	218	136	136	158	165	144	280	0
DLR00015355	1	15	YOR202W	UD20-36_5h_3x	SD/MSG -ARG -HIS -LYS +Canavanine +clonNAT +G418 +Thialysine	cSGA_v2_r2	12	11	4.75575002377	9379.83704876	93.4304716298	254	4.99752523014	636501.988107	8973.67536355	43	5.94082319221	627875.982862	8101.90444468	2233	219	136	136	159	166	145	274	0
DLR00015355	1	16	YOR202W	UD20-36_5h_3x	SD/MSG -ARG -HIS -LYS +Canavanine +clonNAT +G418 +Thialysine	cSGA_v2_r2	12	11	4.54251524087	8602.58982374	119.923129151	254	4.69492424126	562557.985035	10140.3385392	43	5.63387893633	553285.981968	9645.88046809	2361	217	136	136	156	163	144	280	0
DLR00015355	1	17	YOR202W	UD20-36_5h_3x	SD/MSG -ARG -HIS -LYS +Canavanine +clonNAT +G418 +Thialysine	cSGA_v2_r2	12	11	6.7015910292	9739.60731267	196.084875754	254	5.26699492201	663581.846475	7972.27641205	43	6.10943488782	674701.981208	9053.18710823	2503	219	136	136	160	166	146	272	0
DLR00015355	1	18	YOR202W	UD20-36_5h_3x	SD/MSG -ARG -HIS -LYS +Canavanine +clonNAT +G418 +Thialysine	cSGA_v2_r2	12	11	4.76415449315	8966.14937845	88.8456798724	254	4.94399688605	597495.987012	8305.16543167	43	5.88542660342	587810.982412	8008.48336188	2634	218	136	136	158	164	145	216	0
DLR00015355	1	19	YOR202W	UD20-36_5h_3x	SD/MSG -ARG -HIS -LYS +Canavanine +clonNAT +G418 +Thialysine	cSGA_v2_r2	12	11	4.8346016101	9561.6281194	114.685069457	254	4.90891264941	631344.986228	8939.09334892	43	5.85603310175	622953.982125	8866.0864535	2777	223	136	136	155	162	144	245	0
DLR00015355	1	20	YOR202W	UD20-36_5h_3x	SD/MSG -ARG -HIS -LYS +Canavanine +clonNAT +G418 +Thialysine	cSGA_v2_r2	12	11	5.15174112035	10525.6308062	157.270812606	254	5.07506923716	713086.987039	9839.4171104	43	6.03183464788	706054.981832	9633.89915345	2909	216	136	136	158	164	145	237	0
DLR00015355	1	21	YOR202W	UD20-36_5h_3x	SD/MSG -ARG -HIS -LYS +Canavanine +clonNAT +G418 +Thialysine	cSGA_v2_r2	12	11	6.57343796677	9009.76661504	196.845687986	254	4.9999021243	653281.985318	10276.5612866	43	5.93752355619	644177.980007	10438.9639554	3048	223	136	136	156	162	144	170	0
DLR00015355	1	22	YOR202W	UD20-36_5h_3x	SD/MSG -ARG -HIS -LYS +Canavanine +clonNAT +G418 +Thialysine	cSGA_v2_r2	12	11	5.89609118397	8647.02652616	186.091539118	254	4.85247973841	633351.984341	10489.3790248	43	5.78891836561	623176.980342	10805.7647709	3180	221	136	136	152	158	140	174	0
DLR00015355	1	23	YOR202W	UD20-36_5h_3x	SD/MSG -ARG -HIS -LYS +Canavanine +clonNAT +G418 +Thialysine	cSGA_v2_r2	12	11	5.8375918741	10084.9454631	240.792213102	254	4.90638012294	740786.983673	12862.0150018	43	5.85235752385	734162.980069	13630.2131058	3323	221	136	136	149	154	137	80	0
DLR00015355	1	24	YOR202W	UD20-36_5h_3x	SD/MSG -ARG -HIS -LYS +Canavanine +clonNAT +G418 +Thialysine	cSGA_v2_r2	12	11	4.47756882164	10108.5220589	139.609531246	254	4.61843562796	653666.983965	13157.6376408	43	5.54306688626	646032.982827	14857.3856621	3447	221	136	136	146	151	134	42	24
DLR00015355	2	1	YOR202W	UD20-36_5h_3x	SD/MSG -ARG -HIS -LYS +Canavanine +clonNAT +G418 +Thialysine	cSGA_v2_r2	12	11	4.606924196	10905.8752557	176.222192819	254	4.84310109511	845693.983378	16184.3481618	43	5.79717984268	841200.981256	18136.6996295	317	355	136	136	153	158	139	140	0
DLR00015355	2	2	YOR006C	UD20-36_5h_3x	SD/MSG -ARG -HIS -LYS +Canavanine +clonNAT +G418 +Thialysine	cSGA_v2_r2	12	11	3.77175894162	7155.93909349	69.5450075163	254	4.08682233275	487749.995249	10370.1117349	43	4.9740448603	479382.994674	10419.2821765	455	356	136	136	147	154	136	499	0
DLR00015355	2	3	YOR097C	UD20-36_5h_3x	SD/MSG -ARG -HIS -LYS +Canavanine +clonNAT +G418 +Thialysine	cSGA_v2_r2	12	11	4.59442238606	9720.56205199	101.640822633	254	4.92275876068	716038.985982	10238.492625	43	5.88710067652	711191.981987	10475.5448547	587	357	136	136	159	164	145	642	0
DLR00015355	2	4	YOR005C	UD20-36_5h_3x	SD/MSG -ARG -HIS -LYS +Canavanine +clonNAT +G418 +Thialysine	cSGA_v2_r2	12	11	4.74558329284	9138.36565824	98.6937220822	254	5.06319462495	661266.989012	8010.37274454	43	6.01582146939	653739.983515	6871.73478482	721	354	136	136	159	165	145	416	0
DLR00015355	2	5	YOR094W	UD20-36_5h_3x	SD/MSG -ARG -HIS -LYS +Canavanine +clonNAT +G418 +Thialysine	cSGA_v2_r2	12	11	4.7972695888	9432.19623373	94.5027513492	254	5.0627170299	688884.98765	8966.82374303	43	6.11992309011	661773.889651	6308.63443027	861	358	136	136	160	167	146	711	0
DLR00015355	2	6	YOR003W	UD20-36_5h_3x	SD/MSG -ARG -HIS -LYS +Canavanine +clonNAT +G418 +Thialysine	cSGA_v2_r2	12	11	4.78936500427	9008.59300811	63.4787387419	254	5.04236450063	649798.988903	7783.11069499	43	5.9955708387	641796.983454	7283.5838791	991	356	136	136	160	166	146	568	0
DLR00015355	2	7	YOR093C	UD20-36_5h_3x	SD/MSG -ARG -HIS -LYS +Canavanine +clonNAT +G418 +Thialysine	cSGA_v2_r2	12	11	4.87943206196	9721.34052995	79.4545349115	254	5.18035285132	712831.989898	7893.97773264	43	6.22853459637	688451.4797	5399.00383764	1131	356	136	136	162	168	147	698	0
DLR00015355	2	8	YOR002W	UD20-36_5h_3x	SD/MSG -ARG -HIS -LYS +Canavanine +clonNAT +G418 +Thialysine	cSGA_v2_r2	12	11	4.44932205315	8400.88521018	70.9537918827	254	4.74843565301	581899.985508	9461.14251762	43	5.69850506458	574172.982355	9516.2142404	1265	356	136	136	156	164	143	658	0
DLR00015355	2	9	YOR092W	UD20-36_5h_3x	SD/MSG -ARG -HIS -LYS +Canavanine +clonNAT +G418 +Thialysine	cSGA_v2_r2	12	11	5.01244213064	10528.032758	95.9324667041	254	5.19815431162	773318.989012	9169.32601897	43	6.16882871673	768383.983281	8704.06642871	1407	355	136	136	160	167	145	644	0
DLR00015355	2	10	YOR001W	UD20-36_5h_3x	SD/MSG -ARG -HIS -LYS +Canavanine +clonNAT +G418 +Thialysine	cSGA_v2_r2	12	11	3.7920012588	6610.83991311	46.5129202708	254	3.97970471406	397011.997495	8440.75692139	43	4.84534945081	387646.996212	7239.5101981	1544	356	136	136	143	153	134	578	0
DLR00015355	2	11	YOR091W	UD20-36_5h_3x	SD/MSG -ARG -HIS -LYS +Canavanine +clonNAT +G418 +Thialysine	cSGA_v2_r2	12	11	4.76444445549	10261.9958829	81.7005668354	254	5.0405622256	740448.987565	8504.08340468	43	6.00421098006	736826.983152	8175.88661456	1676	355	136	136	158	165	143	739	0
DLR00015355	2	12	YOL163W	UD20-36_5h_3x	SD/MSG -ARG -HIS -LYS +Canavanine +clonNAT +G418 +Thialysine	cSGA_v2_r2	12	11	4.90336891398	9978.98630437	90.9181452265	254	5.13378887184	727876.989086	8198.87377231	43	6.09738613275	723956.98329	7308.16383328	1814	357	136	136	158	165	143	705	0
DLR00015355	2	13	YOR090C	UD20-36_5h_3x	SD/MSG -ARG -HIS -LYS +Canavanine +clonNAT +G418 +Thialysine	cSGA_v2_r2	12	11	5.16478540851	10138.4818682	77.723322236	254	5.30534214721	757852.991687	7593.57008776	43	6.35307917997	734564.799378	4582.2265544	1947	355	136	136	159	166	143	560	0
DLR00015355	2	14	YOL162W	UD20-36_5h_3x	SD/MSG -ARG -HIS -LYS +Canavanine +clonNAT +G418 +Thialysine	cSGA_v2_r2	12	11	5.0443613471	10030.4151356	80.5681835276	254	5.26723723335	737395.991791	7885.40070739	43	6.22922979756	732978.98491	6527.29086027	2088	359	136	136	158	165	143	664	0
DLR00015355	2	15	YOR089C	UD20-36_5h_3x	SD/MSG -ARG -HIS -LYS +Canavanine +clonNAT +G418 +Thialysine	cSGA_v2_r2	12	11	4.38701931485	8838.17037266	63.977381008	254	4.67341737686	591979.986638	9566.51720059	43	5.62663294539	587979.983892	8919.63721848	2220	353	136	136	152	160	140	888	0
DLR00015355	2	16	YOL160W	UD20-36_5h_3x	SD/MSG -ARG -HIS -LYS +Canavanine +clonNAT +G418 +Thialysine	cSGA_v2_r2	12	11	5.02066062988	9738.7713901	90.3670748623	254	5.18968621172	707414.989749	7866.48910697	43	6.24023734799	682657.471649	5318.32348139	2358	353	136	136	158	165	143	627	0
DLR00015355	2	17	YOR088W	UD20-36_5h_3x	SD/MSG -ARG -HIS -LYS +Canavanine +clonNAT +G418 +Thialysine	cSGA_v2_r2	12	11	5.31070567731	9823.37740983	101.358672733	254	5.26910590794	715126.991438	7492.72968902	43	6.23077318592	709272.984432	6647.16665225	2493	355	136	136	158	165	143	607	0
DLR00015355	2	18	YOL159C	UD20-36_5h_3x	SD/MSG -ARG -HIS -LYS +Canavanine +clonNAT +G418 +Thialysine	cSGA_v2_r2	12	11	4.96660901945	9996.40139027	86.434939951	254	5.18344437931	696600.990853	7587.66157033	43	6.14259214886	690781.984412	6359.81262992	2633	360	136	136	155	163	141	498	0
DLR00015355	2	19	YOR087W	UD20-36_5h_3x	SD/MSG -ARG -HIS -LYS +Canavanine +clonNAT +G418 +Thialysine	cSGA_v2_r2	12	11	4.68113443935	9061.32643536	81.886144292	254	4.99349744154	639832.988545	8241.95984204	43	5.95405479136	634874.983315	7421.74245319	2767	354	136	136	156	163	143	722	0
DLR00015355	2	20	YOL158C	UD20-36_5h_3x	SD/MSG -ARG -HIS -LYS +Canavanine +clonNAT +G418 +Thialysine	cSGA_v2_r2	12	11	4.83162053869	9137.60584527	76.3724417088	254	5.0949257143	659728.990315	7850.94569824	43	6.05292758257	653120.983916	6795.29034135	2905	354	136	136	156	163	143	599	0
DLR00015355	2	21	YOR086C	UD20-36_5h_3x	SD/MSG -ARG -HIS -LYS +Canavanine +clonNAT +G418 +Thialysine	cSGA_v2_r2	12	11	5.17831657379	9991.98648014	102.563766	254	5.25076347227	749750.990345	8196.88510034	43	6.21663773344	745155.983493	7856.91286267	3040	357	136	136	157	163	143	635	0
DLR00015355	2	22	YOL155C	UD20-36_5h_3x	SD/MSG -ARG -HIS -LYS +Canavanine +clonNAT +G418 +Thialysine	cSGA_v2_r2	12	11	4.91585143151	9504.20388103	116.545738764	254	5.05746032031	727828.98655	10330.1144161	43	6.01908415666	723187.981378	10621.1000883	3177	358	136	136	153	159	140	650	0
DLR00015355	2	23	YOR085W	UD20-36_5h_3x	SD/MSG -ARG -HIS -LYS +Canavanine +clonNAT +G418 +Thialysine	cSGA_v2_r2	12	11	4.35521947884	8685.98686021	131.149438897	254	4.66781192494	661401.983577	13679.4633897	43	5.61401024817	654354.981523	14671.5498204	3314	354	136	136	147	153	136	337	0
DLR00015355	2	24	YOR202W	UD20-36_5h_3x	SD/MSG -ARG -HIS -LYS +Canavanine +clonNAT +G418 +Thialysine	cSGA_v2_r2	12	11	4.50319077205	10832.0079718	203.058594052	254	4.78898389216	835745.983442	17002.7424267	43	5.73859165416	832069.981373	19156.9832985	3453	356	136	136	148	154	133	168	7
DLR00015355	3	1	YOR202W	UD20-36_5h_3x	SD/MSG -ARG -HIS -LYS +Canavanine +clonNAT +G418 +Thialysine	cSGA_v2_r2	12	11	4.44192045142	9537.96786681	148.965016377	254	4.78914082876	786380.983401	14546.926015	43	5.74174624256	780229.981684	16534.3006637	326	491	136	136	157	161	142	405	0
DLR00015355	3	2	YNR031C	UD20-36_5h_3x	SD/MSG -ARG -HIS -LYS +Canavanine +clonNAT +G418 +Thialysine	cSGA_v2_r2	12	11	4.2136903889	7683.51420918	85.7129370613	254	4.60197404622	600043.984102	12035.0942281	43	5.54141302162	593687.982379	12718.0305604	459	501	136	136	157	162	142	734	0
DLR00015355	3	3	YOL055C	UD20-36_5h_3x	SD/MSG -ARG -HIS -LYS +Canavanine +clonNAT +G418 +Thialysine	cSGA_v2_r2	12	11	4.67252575693	8598.63308932	74.2068601338	254	5.08168015997	613469.280271	7723.00707578	43	5.95073426434	627456.982257	8477.34423475	598	491	136	136	159	164	144	720	0
DLR00015355	3	4	YNR030W	UD20-36_5h_3x	SD/MSG -ARG -HIS -LYS +Canavanine +clonNAT +G418 +Thialysine	cSGA_v2_r2	12	11	4.71345646109	9005.28699996	65.0464794346	254	4.98024594506	631558.987312	9041.54192087	43	5.93580223674	625139.982368	8497.26282953	726	492	136	136	157	163	143	630	0
DLR00015355	3	5	YOL054W	UD20-36_5h_3x	SD/MSG -ARG -HIS -LYS +Canavanine +clonNAT +G418 +Thialysine	cSGA_v2_r2	12	11	5.22463708784	10181.1387009	85.9756369671	254	5.32633471884	753019.992241	8006.60570755	43	6.29236032735	747761.984765	6727.26547376	863	494	136	136	162	167	145	627	0
DLR00015355	3	6	YNR029C	UD20-36_5h_3x	SD/MSG -ARG -HIS -LYS +Canavanine +clonNAT +G418 +Thialysine	cSGA_v2_r2	12	11	3.86079439966	6015.47656664	64.6754961156	254	4.2389213733	392890.987466	8853.23145285	43	5.2196260361	364630.779548	5696.20481069	993	493	136	136	150	158	140	909	9
DLR00015355	3	7	YOL053W	UD20-36_5h_3x	SD/MSG -ARG -HIS -LYS +Canavanine +clonNAT +G418 +Thialysine	cSGA_v2_r2	12	11	4.88704261659	9170.90030689	49.3691755346	254	5.1814928183	666259.991291	7793.2734702	43	6.14472436255	658956.984558	6439.70515726	1137	497	136	136	161	167	145	732	0
DLR00015355	3	8	YNR028W	UD20-36_5h_3x	SD/MSG -ARG -HIS -LYS +Canavanine +clonNAT +G418 +Thialysine	cSGA_v2_r2	12	11	4.67175892921	8174.28303729	49.8351727752	254	5.00186457767	582358.989357	7560.73898437	43	5.95618218752	573864.983879	6021.71192872	1267	494	136	136	158	165	143	788	6
DLR00015355	3	9	YOL053C-A	UD20-36_5h_3x	SD/MSG -ARG -HIS -LYS +Canavanine +clonNAT +G418 +Thialysine	cSGA_v2_r2	12	11	4.95433529194	9555.76380846	78.0868735629	254	5.18305112595	705028.989321	8640.06303044	43	6.15066305746	699658.983244	7625.65068429	1413	492	136	136	160	166	143	765	0
DLR00015355	3	10	YNR027W	UD20-36_5h_3x	SD/MSG -ARG -HIS -LYS +Canavanine +clonNAT +G418 +Thialysine	cSGA_v2_r2	12	11	4.53322818185	8674.67104664	47.5645965257	254	4.89089262472	623148.98704	8650.25216371	43	5.84950402121	616706.983242	7973.80667816	1542	490	136	136	158	165	143	802	0
DLR00015355	3	11	YOL052C	UD20-36_5h_3x	SD/MSG -ARG -HIS -LYS +Canavanine +clonNAT +G418 +Thialysine	cSGA_v2_r2	12	11	2.00208459942	1817.2	43.9886784472	254	2.91099201904	68452.9993375	7944.29963397	43	2.85344419435	53039.0323082	528.585586901	1685	492	136	136	112	127	117	95	1
DLR00015355	3	12	YNR025C	UD20-36_5h_3x	SD/MSG -ARG -HIS -LYS +Canavanine +clonNAT +G418 +Thialysine	cSGA_v2_r2	12	11	4.6332452079	9614.64790491	78.3479411367	254	4.95232562171	695043.985897	10211.5044248	43	5.91984603034	691870.982129	9888.28524616	1813	487	136	136	158	164	142	909	0
DLR00015355	3	13	YOL050C	UD20-36_5h_3x	SD/MSG -ARG -HIS -LYS +Canavanine +clonNAT +G418 +Thialysine	cSGA_v2_r2	12	11	4.45953449869	8402.11932881	45.6011074001	254	4.65667999023	546870.986361	8649.23697952	43	5.60793991279	544058.983783	7861.91175975	1957	494	136	136	150	158	137	1057	0
DLR00015355	3	14	YNR024W	UD20-36_5h_3x	SD/MSG -ARG -HIS -LYS +Canavanine +clonNAT +G418 +Thialysine	cSGA_v2_r2	12	11	4.82650660873	9810.775095	63.6086369848	254	5.15345828656	707989.989979	8836.7244085	43	6.12199290857	703988.983709	7163.13820013	2089	489	136	136	159	165	142	800	2
DLR00015355	3	15	YOL049W	UD20-36_5h_3x	SD/MSG -ARG -HIS -LYS +Canavanine +clonNAT +G418 +Thialysine	cSGA_v2_r2	12	11	3.00815955809	2397.42086604	46.2231337416	254	3.54915905112	98245.9845378	7583.31895843	43	3.9260720191	81809.7974606	750.481100716	2230	489	136	136	115	130	119	114	0
DLR00015355	3	16	YNR022C	UD20-36_5h_3x	SD/MSG -ARG -HIS -LYS +Canavanine +clonNAT +G418 +Thialysine	cSGA_v2_r2	12	11	4.64281741169	8253.60394373	50.4419829051	254	5.00124804629	596140.988865	9008.67232557	43	5.95350660637	588598.983076	7496.48990458	2357	488	136	136	157	163	142	783	0
DLR00015355	3	17	YOL048C	UD20-36_5h_3x	SD/MSG -ARG -HIS -LYS +Canavanine +clonNAT +G418 +Thialysine	cSGA_v2_r2	12	11	5.05621361335	9593.54692364	58.7907861778	254	5.28099435983	702387.992571	8580.4153804	43	6.34662588023	679596.142919	4619.44854068	2501	494	136	136	159	165	143	753	0
DLR00015355	3	18	YNR021W	UD20-36_5h_3x	SD/MSG -ARG -HIS -LYS +Canavanine +clonNAT +G418 +Thialysine	cSGA_v2_r2	12	11	4.7027996599	8787.8418798	47.905223803	254	4.97912958122	604293.988947	8757.59056705	43	5.93827824325	598202.983256	7341.90110838	2633	492	136	136	154	161	141	783	0
DLR00015355	3	19	YOL047C	UD20-36_5h_3x	SD/MSG -ARG -HIS -LYS +Canavanine +clonNAT +G418 +Thialysine	cSGA_v2_r2	12	11	5.28870162042	10069.7580694	64.3214193814	254	5.49285444903	754238.653391	6696.52722416	43	6.40601566015	759984.986668	5768.24611278	2778	493	136	136	161	167	145	696	0
DLR00015355	3	20	YNR020C	UD20-36_5h_3x	SD/MSG -ARG -HIS -LYS +Canavanine +clonNAT +G418 +Thialysine	cSGA_v2_r2	12	11	3.86264631897	4018.47195595	4.97189558997	254	4.34706078661	250443.996456	5786.05649963	43	5.19388872125	239104.991284	489.266485448	2914	492	136	136	142	152	137	883	0
DLR00015355	3	21	YOL046C	UD20-36_5h_3x	SD/MSG -ARG -HIS -LYS +Canavanine +clonNAT +G418 +Thialysine	cSGA_v2_r2	12	11	4.94156116258	9255.88073067	90.1162544268	254	5.12823193235	691268.989319	7904.92742309	43	6.09233031302	686863.983039	7620.5749226	3045	494	136	136	156	162	143	809	0
DLR00015355	3	22	YNR019W	UD20-36_5h_3x	SD/MSG -ARG -HIS -LYS +Canavanine +clonNAT +G418 +Thialysine	cSGA_v2_r2	12	11	4.38859798317	7767.66750487	70.0237615982	254	4.7250225986	562389.985258	10671.502699	43	5.67484648854	556299.981414	10394.5610867	3176	489	136	136	149	156	138	695	10
DLR00015355	3	23	YOL045W	UD20-36_5h_3x	SD/MSG -ARG -HIS -LYS +Canavanine +clonNAT +G418 +Thialysine	cSGA_v2_r2	12	11	5.38546866894	9723.39863275	146.865153949	254	5.19932814564	831860.986304	12147.252554	43	6.16583078449	826463.980926	12550.8854128	3313	497	136	136	156	161	140	702	0
DLR00015355	3	24	YOR202W	UD20-36_5h_3x	SD/MSG -ARG -HIS -LYS +Canavanine +clonNAT +G418 +Thialysine	cSGA_v2_r2	12	11	4.62175287151	11489.962569	230.379184835	254	4.93372566604	961341.982651	19169.6631087	43	5.89699248733	959191.980202	21433.2030349	3451	491	136	136	153	158	138	389	17
DLR00015355	4	1	YOR202W	UD20-36_5h_3x	SD/MSG -ARG -HIS -LYS +Canavanine +clonNAT +G418 +Thialysine	cSGA_v2_r2	12	11	4.39920263502	10580.2600291	161.630783895	254	4.74462322956	881407.984365	16887.305412	43	5.70498588048	878129.982759	19576.9054176	319	629	136	136	157	162	142	585	7
DLR00015355	4	2	YOR016C	UD20-36_5h_3x	SD/MSG -ARG -HIS -LYS +Canavanine +clonNAT +G418 +Thialysine	cSGA_v2_r2	12	11	4.62534989165	8465.30945812	107.935128038	254	4.92302752407	688639.985587	10773.9001186	43	5.87394698823	682287.981232	10963.1840839	452	624	136	136	161	166	145	772	0
DLR00015355	4	3	YOR112W	UD20-36_5h_3x	SD/MSG -ARG -HIS -LYS +Canavanine +clonNAT +G418 +Thialysine	cSGA_v2_r2	12	11	4.95377734761	9828.69891343	83.0104874707	254	5.177112934	734428.989536	8790.95876686	43	6.14476550227	731038.983226	8013.64274863	589	626	136	136	161	166	145	778	0
DLR00015355	4	4	YOR015W	UD20-36_5h_3x	SD/MSG -ARG -HIS -LYS +Canavanine +clonNAT +G418 +Thialysine	cSGA_v2_r2	12	11	5.02010600562	9588.76014991	65.8160833822	254	5.2328330865	692962.991301	7690.43689996	43	6.29125056163	671395.877434	4721.06422712	721	627	136	136	160	165	145	781	0
DLR00015355	4	5	YOR111W	UD20-36_5h_3x	SD/MSG -ARG -HIS -LYS +Canavanine +clonNAT +G418 +Thialysine	cSGA_v2_r2	12	11	4.97695162361	9767.98772603	64.1770060411	254	5.2239328858	723002.990393	7357.29729799	43	6.19026495636	717502.984069	6535.51094016	856	629	136	136	161	167	146	753	0
DLR00015355	4	6	YOR014W	UD20-36_5h_3x	SD/MSG -ARG -HIS -LYS +Canavanine +clonNAT +G418 +Thialysine	cSGA_v2_r2	12	11	3.16604440416	2269.23524981	15.0486261062	254	3.69484490583	143842.996494	7032.40537289	43	4.36051401181	122257.199119	709.057855	996	620	136	136	140	150	135	624	0
DLR00015355	4	7	YOR109W	UD20-36_5h_3x	SD/MSG -ARG -HIS -LYS +Canavanine +clonNAT +G418 +Thialysine	cSGA_v2_r2	12	11	5.18615822307	10320.1304934	47.2097437068	254	5.3117184919	750457.992182	7640.25071925	43	6.27832654762	744492.984909	6052.22639314	1132	627	136	136	160	166	144	639	0
DLR00015355	4	8	YOR013W	UD20-36_5h_3x	SD/MSG -ARG -HIS -LYS +Canavanine +clonNAT +G418 +Thialysine	cSGA_v2_r2	12	11	4.79660200176	8716.67228981	54.348324395	254	5.08496950332	623442.989348	8112.29432399	43	6.04515089624	618060.983439	6809.46033329	1268	626	136	136	158	165	143	836	0
DLR00015355	4	9	YOR108W	UD20-36_5h_3x	SD/MSG -ARG -HIS -LYS +Canavanine +clonNAT +G418 +Thialysine	cSGA_v2_r2	12	11	5.43401970975	10372.5233058	60.6515777711	254	5.48381441798	784777.994888	8131.58780951	43	6.5769411236	761239.488479	4360.8123774	1403	632	136	136	162	168	144	695	0
DLR00015355	4	10	YOR012W	UD20-36_5h_3x	SD/MSG -ARG -HIS -LYS +Canavanine +clonNAT +G418 +Thialysine	cSGA_v2_r2	12	11	4.92871291347	9616.63442266	41.1301879454	254	5.1688525716	696324.98963	9126.95774058	43	6.14085925192	690934.983758	7928.7568276	1542	628	136	136	158	164	142	794	0
DLR00015355	4	11	YOR107W	UD20-36_5h_3x	SD/MSG -ARG -HIS -LYS +Canavanine +clonNAT +G418 +Thialysine	cSGA_v2_r2	12	11	4.85963183218	9176.76092725	61.27331288	254	5.24156859385	663050.584924	7251.05238781	43	6.12262888859	674675.983895	6939.00891113	1675	627	136	136	159	165	143	831	0
DLR00015355	4	12	YOR011W	UD20-36_5h_3x	SD/MSG -ARG -HIS -LYS +Canavanine +clonNAT +G418 +Thialysine	cSGA_v2_r2	12	11	4.81868401188	9138.33049342	45.0064376559	254	5.24041917872	667046.828668	7570.14012459	43	6.12367119745	676839.984124	6630.69110444	1814	623	136	136	160	166	143	812	0
DLR00015355	4	13	YOR106W	UD20-36_5h_3x	SD/MSG -ARG -HIS -LYS +Canavanine +clonNAT +G418 +Thialysine	cSGA_v2_r2	12	11	3.10051552282	2185.05247047	6.89607698275	254	3.71679958916	145313.992466	7356.81900381	43	4.35417376565	128886.996972	1450.24863133	1952	627	136	136	143	153	136	919	0
DLR00015355	4	14	YOR010C	UD20-36_5h_3x	SD/MSG -ARG -HIS -LYS +Canavanine +clonNAT +G418 +Thialysine	cSGA_v2_r2	12	11	4.98214511572	9986.55822375	45.2986105559	254	5.28742599967	743740.992017	8195.64043411	43	6.25974975222	738730.984927	6390.1076428	2086	628	136	136	161	166	143	784	0
DLR00015355	4	15	YOR105W	UD20-36_5h_3x	SD/MSG -ARG -HIS -LYS +Canavanine +clonNAT +G418 +Thialysine	cSGA_v2_r2	12	11	4.88617607372	9170.24922413	51.6001015597	254	5.26070509111	661663.605397	7359.26894295	43	6.14322861357	672985.984011	6675.43300511	2219	628	136	136	159	165	142	889	0
DLR00015355	4	16	YOR009W	UD20-36_5h_3x	SD/MSG -ARG -HIS -LYS +Canavanine +clonNAT +G418 +Thialysine	cSGA_v2_r2	12	11	4.72605932077	8602.87537486	48.6643205967	254	5.07810221317	618422.990124	8167.39813445	43	6.04049518028	612564.983954	6590.49717846	2360	627	136	136	157	163	141	843	0
DLR00015355	4	17	YOR104W	UD20-36_5h_3x	SD/MSG -ARG -HIS -LYS +Canavanine +clonNAT +G418 +Thialysine	cSGA_v2_r2	12	11	5.08220611596	9507.92403597	49.8350482154	254	5.29912996907	689640.993625	8135.73729282	43	6.27053455015	683733.985802	6055.13883971	2492	626	136	136	158	164	142	750	0
DLR00015355	4	18	YOR008C-A	UD20-36_5h_3x	SD/MSG -ARG -HIS -LYS +Canavanine +clonNAT +G418 +Thialysine	cSGA_v2_r2	12	11	4.61198556161	8546.53970318	45.5795887567	254	5.0388541324	572290.420653	7279.08519815	43	5.92263280427	584948.983295	7114.38849352	2633	623	136	136	154	161	141	1057	0
DLR00015355	4	19	YOR101W	UD20-36_5h_3x	SD/MSG -ARG -HIS -LYS +Canavanine +clonNAT +G418 +Thialysine	cSGA_v2_r2	12	11	5.02202397136	9987.86262519	65.0029889511	254	5.29615119071	743564.992921	7319.4102199	43	6.34354669852	725576.727724	3972.16857278	2768	629	136	136	160	166	145	905	0
DLR00015355	4	20	YOR008C	UD20-36_5h_3x	SD/MSG -ARG -HIS -LYS +Canavanine +clonNAT +G418 +Thialysine	cSGA_v2_r2	12	11	3.34730102771	2684.66165252	28.4910207259	254	3.99528476092	187522.990595	6241.16678647	43	4.83859742704	164557.256176	2142.78392405	2906	630	136	136	146	155	137	943	0
DLR00015355	4	21	YOR100C	UD20-36_5h_3x	SD/MSG -ARG -HIS -LYS +Canavanine +clonNAT +G418 +Thialysine	cSGA_v2_r2	12	11	5.16615251223	9480.48292322	79.4559180544	254	5.31580993924	719159.993531	6719.66533711	43	6.36331974418	700540.162999	4205.71948057	3037	628	136	136	157	164	144	805	0
DLR00015355	4	22	YOR007C	UD20-36_5h_3x	SD/MSG -ARG -HIS -LYS +Canavanine +clonNAT +G418 +Thialysine	cSGA_v2_r2	12	11	4.69156177023	8628.64295891	69.3295137488	254	4.98727651297	646435.987422	9818.57875627	43	5.9534308169	641766.981839	9339.68465151	3174	626	136	136	151	158	140	888	0
DLR00015355	4	23	YOR099W	UD20-36_5h_3x	SD/MSG -ARG -HIS -LYS +Canavanine +clonNAT +G418 +Thialysine	cSGA_v2_r2	12	11	5.40140578537	9861.74009313	145.574302271	254	5.22229508947	823883.986975	12275.8400961	43	6.18954520866	819799.980682	12351.7662004	3314	629	136	136	154	159	139	738	0
DLR00015355	4	24	YOR202W	UD20-36_5h_3x	SD/MSG -ARG -HIS -LYS +Canavanine +clonNAT +G418 +Thialysine	cSGA_v2_r2	12	11	4.24300563849	9312.42293111	163.177826983	254	4.61805424281	780790.983811	17652.6562272	43	5.56296765131	775858.982981	19999.4401133	3446	627	136	136	152	157	137	694	21
DLR00015355	5	1	YOR202W	UD20-36_5h_3x	SD/MSG -ARG -HIS -LYS +Canavanine +clonNAT +G418 +Thialysine	cSGA_v2_r2	12	11	4.56823899312	10426.2381652	185.537772773	254	4.90916174621	894257.983903	15670.4509465	43	5.87150302913	890199.981098	17693.7125474	328	766	136	136	160	164	144	567	0
DLR00015355	5	2	YNR050C	UD20-36_5h_3x	SD/MSG -ARG -HIS -LYS +Canavanine +clonNAT +G418 +Thialysine	cSGA_v2_r2	12	11	2.81518060945	1920.53037433	17.6508714253	254	3.5728306168	155161.994909	7065.18219977	43	4.16342812126	135243.996882	2859.58361533	468	755	136	136	151	158	140	350	0
DLR00015355	5	3	YOL067C	UD20-36_5h_3x	SD/MSG -ARG -HIS -LYS +Canavanine +clonNAT +G418 +Thialysine	cSGA_v2_r2	12	11	4.52458157806	8470.71672708	62.0472272893	254	4.84518682225	598856.987601	8133.16572769	43	5.8050632398	593669.98309	7575.9816618	595	769	136	136	155	161	143	759	0
DLR00015355	5	4	YNR049C	UD20-36_5h_3x	SD/MSG -ARG -HIS -LYS +Canavanine +clonNAT +G418 +Thialysine	cSGA_v2_r2	12	11	4.54373009812	7486.19448826	47.4247250258	254	4.9506425155	522902.752842	6596.33103512	43	5.82596488055	527944.983472	6157.25026892	726	764	136	136	157	164	145	801	0
DLR00015355	5	5	YOL065C	UD20-36_5h_3x	SD/MSG -ARG -HIS -LYS +Canavanine +clonNAT +G418 +Thialysine	cSGA_v2_r2	12	11	5.18071556326	9453.05396902	58.1621476794	254	5.31792719865	718680.993251	6767.17587532	43	6.27800341745	712208.985909	5324.23790091	869	762	136	136	164	169	148	671	0
DLR00015355	5	6	YNR048W	UD20-36_5h_3x	SD/MSG -ARG -HIS -LYS +Canavanine +clonNAT +G418 +Thialysine	cSGA_v2_r2	12	11	4.69283028329	8075.89499626	37.5689718608	254	5.08754674677	606776.991765	6402.58213069	43	6.03593120083	597604.985849	4752.46470597	1003	773	136	136	162	168	147	728	0
DLR00015355	5	7	YOL064C	UD20-36_5h_3x	SD/MSG -ARG -HIS -LYS +Canavanine +clonNAT +G418 +Thialysine	cSGA_v2_r2	12	11	4.33006445934	8132.66277593	55.4447771791	254	4.807713691	580339.986517	8331.4664217	43	5.75827835701	575966.983365	7696.54677815	1139	764	136	136	158	164	144	901	0
DLR00015355	5	8	YNR047W	UD20-36_5h_3x	SD/MSG -ARG -HIS -LYS +Canavanine +clonNAT +G418 +Thialysine	cSGA_v2_r2	12	11	4.29810386279	7548.30764625	44.3033545203	254	4.60931315115	489951.986602	8531.83242093	43	5.54323242226	482759.983907	7331.61086959	1275	773	136	136	150	158	139	678	0
DLR00015355	5	9	YOL063C	UD20-36_5h_3x	SD/MSG -ARG -HIS -LYS +Canavanine +clonNAT +G418 +Thialysine	cSGA_v2_r2	12	11	4.99401568049	9337.5438565	49.541515347	254	5.32664169816	662005.452372	6632.47912878	43	6.21300409287	669401.985406	5645.15089606	1416	765	136	136	159	165	144	785	0
DLR00015355	5	10	YNR045W	UD20-36_5h_3x	SD/MSG -ARG -HIS -LYS +Canavanine +clonNAT +G418 +Thialysine	cSGA_v2_r2	12	11	4.88063463415	8705.85285247	42.6524064023	254	5.12728366956	622335.990835	8773.27147723	43	6.085195858	615032.984233	6863.43978184	1548	773	136	136	157	163	141	666	0
DLR00015355	5	11	YOL062C	UD20-36_5h_3x	SD/MSG -ARG -HIS -LYS +Canavanine +clonNAT +G418 +Thialysine	cSGA_v2_r2	12	11	5.08922806776	9848.7610049	53.3513576011	254	5.28579552042	731483.991952	8914.44599115	43	6.36132102222	709045.226148	4873.38201509	1685	761	136	136	160	165	143	886	0
DLR00015355	5	12	YNR042W	UD20-36_5h_3x	SD/MSG -ARG -HIS -LYS +Canavanine +clonNAT +G418 +Thialysine	cSGA_v2_r2	12	11	4.70862695472	8532.83025833	32.4812028774	254	5.12100508412	622724.992088	7656.56292267	43	6.08383387809	615817.985562	4915.04865093	1815	763	136	136	158	164	142	865	0
DLR00015355	5	13	YOL061W	UD20-36_5h_3x	SD/MSG -ARG -HIS -LYS +Canavanine +clonNAT +G418 +Thialysine	cSGA_v2_r2	12	11	4.75423298511	9654.938582	58.8654588889	254	5.03972677105	695092.988153	9286.58795125	43	6.01535629197	692695.983234	8082.12172318	1958	766	136	136	158	164	142	1089	0
DLR00015355	5	14	YNR040W	UD20-36_5h_3x	SD/MSG -ARG -HIS -LYS +Canavanine +clonNAT +G418 +Thialysine	cSGA_v2_r2	12	11	4.57478640683	7811.52722869	38.4393941805	254	5.00217071908	557443.990265	7997.02687669	43	5.95350576821	553958.984116	6324.94120812	2089	760	136	136	157	163	142	1034	0
DLR00015355	5	15	YOL060C	UD20-36_5h_3x	SD/MSG -ARG -HIS -LYS +Canavanine +clonNAT +G418 +Thialysine	cSGA_v2_r2	12	11	5.14278743401	9623.913721	66.5789206624	254	5.27033631135	708277.992165	7933.54557991	43	6.24542056116	703812.984881	6156.77676988	2233	763	136	136	158	164	142	901	0
DLR00015355	5	16	YNR039C	UD20-36_5h_3x	SD/MSG -ARG -HIS -LYS +Canavanine +clonNAT +G418 +Thialysine	cSGA_v2_r2	12	11	4.66607066311	8047.80468994	39.4898076981	254	5.01901857844	568547.990435	7729.14923393	43	5.97988087866	562574.984285	6057.59164145	2362	762	136	136	155	162	140	916	0
DLR00015355	5	17	YOL059W	UD20-36_5h_3x	SD/MSG -ARG -HIS -LYS +Canavanine +clonNAT +G418 +Thialysine	cSGA_v2_r2	12	11	4.71192552811	8740.33515254	51.3668002275	254	5.01022161385	608070.98884	8506.00474931	43	6.07493410491	585310.3336	5368.81261536	2504	765	136	136	154	161	140	1034	0
DLR00015355	5	18	YNR034W	UD20-36_5h_3x	SD/MSG -ARG -HIS -LYS +Canavanine +clonNAT +G418 +Thialysine	cSGA_v2_r2	12	11	4.77329694871	8643.33134856	53.2829137121	254	5.08824145729	621853.990364	7788.1828181	43	6.14669456561	600334.947606	4766.80109703	2636	763	136	136	156	163	143	997	0
DLR00015355	5	19	YOL058W	UD20-36_5h_3x	SD/MSG -ARG -HIS -LYS +Canavanine +clonNAT +G418 +Thialysine	cSGA_v2_r2	12	11	3.67462234563	3257.5601412	25.4847147185	254	4.33406192828	246301.991436	6024.73950187	43	5.14506167057	230571.985332	3068.98133703	2779	766	136	136	154	162	143	638	0
DLR00015355	5	20	YNR032W	UD20-36_5h_3x	SD/MSG -ARG -HIS -LYS +Canavanine +clonNAT +G418 +Thialysine	cSGA_v2_r2	12	11	4.86703772146	8150.9517735	54.8629083073	254	5.1745101107	589022.994997	5657.48739502	43	6.12573954544	583056.98701	3639.91254402	2907	760	136	136	156	162	141	819	0
DLR00015355	5	21	YOL057W	UD20-36_5h_3x	SD/MSG -ARG -HIS -LYS +Canavanine +clonNAT +G418 +Thialysine	cSGA_v2_r2	12	11	5.43925246721	9913.97100684	76.8428043592	254	5.43702504875	749902.995332	6622.0703387	43	6.50613429445	732110.683696	4022.45372355	3046	767	136	136	157	163	144	830	0
DLR00015355	5	22	YNR032C-A	UD20-36_5h_3x	SD/MSG -ARG -HIS -LYS +Canavanine +clonNAT +G418 +Thialysine	cSGA_v2_r2	12	11	4.74636837813	8063.23851214	55.47048498	254	5.02218182631	602263.989085	7670.4742888	43	5.98071813495	596532.983065	7380.57287105	3176	763	136	136	151	158	140	910	0
DLR00015355	5	23	YOL056W	UD20-36_5h_3x	SD/MSG -ARG -HIS -LYS +Canavanine +clonNAT +G418 +Thialysine	cSGA_v2_r2	12	11	5.67185968448	10666.0029425	133.373284618	254	5.36366936935	906327.98867	11439.6134677	43	6.46089286391	873976.854693	8267.73698697	3314	772	136	136	155	160	140	768	0
DLR00015355	5	24	YOR202W	UD20-36_5h_3x	SD/MSG -ARG -HIS -LYS +Canavanine +clonNAT +G418 +Thialysine	cSGA_v2_r2	12	11	4.86171845907	11416.2286438	242.34484039	254	5.048547862	1028287.98285	18778.9251831	43	6.01795359931	1025768.97964	20920.0544059	3449	764	136	136	155	160	139	550	16
DLR00015355	6	1	YOR202W	UD20-36_5h_3x	SD/MSG -ARG -HIS -LYS +Canavanine +clonNAT +G418 +Thialysine	cSGA_v2_r2	12	11	4.41912085199	10179.7273935	151.201812528	254	4.74654701722	845327.984068	16327.429922	43	5.70523558922	841612.982502	18881.8896113	316	896	136	136	158	163	144	709	0
DLR00015355	6	2	YOR028C	UD20-36_5h_3x	SD/MSG -ARG -HIS -LYS +Canavanine +clonNAT +G418 +Thialysine	cSGA_v2_r2	12	11	4.87571792438	9575.97418242	115.531663147	254	5.07903900553	794801.98559	11483.9370319	43	6.04506820729	789906.980818	12204.1329065	455	905	136	136	162	167	147	752	0
DLR00015355	6	3	YOR129C	UD20-36_5h_3x	SD/MSG -ARG -HIS -LYS +Canavanine +clonNAT +G418 +Thialysine	cSGA_v2_r2	12	11	4.86758017125	9490.58750092	78.2464333422	254	5.1044684219	718878.988418	8556.18502503	43	6.06820172781	714258.982839	8499.39721	585	902	136	136	160	166	146	709	0
DLR00015355	6	4	YOR027W	UD20-36_5h_3x	SD/MSG -ARG -HIS -LYS +Canavanine +clonNAT +G418 +Thialysine	cSGA_v2_r2	12	11	4.22332294158	6969.70627923	54.1892471438	254	4.52969539546	497689.985807	9273.88233538	43	5.47197641448	489629.983641	8598.99787809	722	900	136	136	156	163	144	1031	0
DLR00015355	6	5	YOR127W	UD20-36_5h_3x	SD/MSG -ARG -HIS -LYS +Canavanine +clonNAT +G418 +Thialysine	cSGA_v2_r2	12	11	4.63651284203	8720.40024372	55.9826252871	254	4.92480684646	630250.987596	7903.1317406	43	5.88488920048	624859.983259	7248.77288931	858	904	136	136	159	165	145	1037	0
DLR00015355	6	6	YOR026W	UD20-36_5h_3x	SD/MSG -ARG -HIS -LYS +Canavanine +clonNAT +G418 +Thialysine	cSGA_v2_r2	12	11	3.00819407112	3033.00194762	34.1794442227	254	3.36569103854	161949.999935	7217.43842064	43	4.04584748918	149763.999044	2304.04003226	994	897	136	136	133	144	131	872	0
DLR00015355	6	7	YOR126C	UD20-36_5h_3x	SD/MSG -ARG -HIS -LYS +Canavanine +clonNAT +G418 +Thialysine	cSGA_v2_r2	12	11	5.13457870986	10350.1174824	76.120568521	254	5.28613860845	773130.991895	7742.81240975	43	6.25433246958	769062.985057	5838.78674952	1129	900	136	136	161	167	146	786	0
DLR00015355	6	8	YOR025W	UD20-36_5h_3x	SD/MSG -ARG -HIS -LYS +Canavanine +clonNAT +G418 +Thialysine	cSGA_v2_r2	12	11	4.25831792582	7032.92707475	36.6380023352	254	4.64596758852	482461.987388	8368.25378543	43	5.5753211421	477392.983968	6495.938523	1267	902	136	136	154	161	141	1026	0
DLR00015355	6	9	YOR124C	UD20-36_5h_3x	SD/MSG -ARG -HIS -LYS +Canavanine +clonNAT +G418 +Thialysine	cSGA_v2_r2	12	11	4.40900455584	8345.75190935	40.1400260018	254	4.7042487274	554983.986275	9495.09078244	43	5.6605473491	550622.983216	8216.34006173	1406	901	136	136	152	159	140	848	0
DLR00015355	6	10	YOR024W	UD20-36_5h_3x	SD/MSG -ARG -HIS -LYS +Canavanine +clonNAT +G418 +Thialysine	cSGA_v2_r2	12	11	4.52235312204	7840.47421752	39.2366837619	254	4.88526125046	560268.988002	8845.35004819	43	5.84173451163	554513.983403	6842.13911328	1542	898	136	136	157	163	142	939	0
DLR00015355	6	11	YOR123C	UD20-36_5h_3x	SD/MSG -ARG -HIS -LYS +Canavanine +clonNAT +G418 +Thialysine	cSGA_v2_r2	12	11	4.55088383716	8537.01900169	52.10212402	254	4.76790427425	583720.985687	10069.4550361	43	5.74058826892	580939.982348	9144.33593193	1676	897	136	136	153	160	140	1130	0
DLR00015355	6	12	YOR023C	UD20-36_5h_3x	SD/MSG -ARG -HIS -LYS +Canavanine +clonNAT +G418 +Thialysine	cSGA_v2_r2	12	11	4.71903047394	8777.80340032	33.902925142	254	5.17427037124	617599.597978	7055.36048031	43	6.05953227961	628109.984383	6522.18895241	1811	901	136	136	157	163	142	906	0
DLR00015355	6	13	YOR121C	UD20-36_5h_3x	SD/MSG -ARG -HIS -LYS +Canavanine +clonNAT +G418 +Thialysine	cSGA_v2_r2	12	11	4.74641461896	9144.78136949	49.4392287927	254	5.04491790113	652650.987954	9629.40357617	43	6.01485751699	648300.982786	8609.29186622	1948	900	136	136	155	162	141	887	0
DLR00015355	6	14	YOR022C	UD20-36_5h_3x	SD/MSG -ARG -HIS -LYS +Canavanine +clonNAT +G418 +Thialysine	cSGA_v2_r2	12	11	5.12467777087	9560.06032137	23.3196158545	254	5.40528838139	663066.997333	6648.64592475	43	6.3896992454	658919.988998	3858.7039005	2086	901	136	136	154	160	140	875	0
DLR00015355	6	15	YOR120W	UD20-36_5h_3x	SD/MSG -ARG -HIS -LYS +Canavanine +clonNAT +G418 +Thialysine	cSGA_v2_r2	12	11	4.95887616261	8648.86847775	37.168190602	254	5.27152395073	644066.993767	7647.43767537	43	6.24480604339	637311.986002	6003.63565136	2224	903	136	136	158	164	142	754	0
DLR00015355	6	16	YOR021C	UD20-36_5h_3x	SD/MSG -ARG -HIS -LYS +Canavanine +clonNAT +G418 +Thialysine	cSGA_v2_r2	12	11	4.98006943378	8834.38145429	39.10426985	254	5.24329551279	640250.993618	7509.78061312	43	6.30954746426	620361.069392	4203.60821631	2361	900	136	136	156	162	141	903	0
DLR00015355	6	17	YOR118W	UD20-36_5h_3x	SD/MSG -ARG -HIS -LYS +Canavanine +clonNAT +G418 +Thialysine	cSGA_v2_r2	12	11	5.09379112786	9694.67194885	59.6840611939	254	5.29764040536	708768.992614	7574.28331428	43	6.28103354886	706620.985183	6094.14396515	2495	899	136	136	157	163	142	1123	0
DLR00015355	6	18	YOR019W	UD20-36_5h_3x	SD/MSG -ARG -HIS -LYS +Canavanine +clonNAT +G418 +Thialysine	cSGA_v2_r2	12	11	5.00675977056	9296.62328699	55.2182148927	254	5.26131148897	662701.993884	6995.46816415	43	6.23399533658	661122.985895	5303.92748085	2634	902	136	136	156	163	142	1193	0
DLR00015355	6	19	YOR115C	UD20-36_5h_3x	SD/MSG -ARG -HIS -LYS +Canavanine +clonNAT +G418 +Thialysine	cSGA_v2_r2	12	11	5.14585653872	9934.68110709	69.8629866513	254	5.31390039126	730393.99341	6918.4426678	43	6.29803035821	728120.985566	5574.86073947	2766	897	136	136	157	164	144	1046	0
DLR00015355	6	20	YOR018W	UD20-36_5h_3x	SD/MSG -ARG -HIS -LYS +Canavanine +clonNAT +G418 +Thialysine	cSGA_v2_r2	12	11	4.92411592114	8495.27580684	58.6397793276	254	5.15901792955	608815.992867	5905.78734663	43	6.12651596824	605091.985453	4973.18864307	2903	901	136	136	155	162	142	1161	0
DLR00015355	6	21	YOR114W	UD20-36_5h_3x	SD/MSG -ARG -HIS -LYS +Canavanine +clonNAT +G418 +Thialysine	cSGA_v2_r2	12	11	5.22594958639	9660.51069398	78.2300629387	254	5.30178997428	712010.99284	7292.43422222	43	6.2851957496	709413.98499	6475.27115155	3037	900	136	136	154	162	142	966	0
DLR00015355	6	22	YOR017W	UD20-36_5h_3x	SD/MSG -ARG -HIS -LYS +Canavanine +clonNAT +G418 +Thialysine	cSGA_v2_r2	12	11	4.72420216102	7935.40572498	41.8777276784	254	5.08352047724	564373.991668	6518.62742742	43	6.0509963159	559598.984397	5534.55868977	3174	900	136	136	146	155	138	930	0
DLR00015355	6	23	YOR113W	UD20-36_5h_3x	SD/MSG -ARG -HIS -LYS +Canavanine +clonNAT +G418 +Thialysine	cSGA_v2_r2	12	11	4.86770411342	8989.6211661	121.756902082	254	5.03506997156	722151.986254	11360.5686535	43	6.00152946885	718407.980743	11180.3659412	3311	904	136	136	151	157	138	1044	0
DLR00015355	6	24	YOR202W	UD20-36_5h_3x	SD/MSG -ARG -HIS -LYS +Canavanine +clonNAT +G418 +Thialysine	cSGA_v2_r2	12	11	4.69520986457	10749.2452492	180.99238444	254	4.91070402648	987358.982682	20429.1475125	43	5.87266616362	983988.980383	23151.2709291	3444	904	136	136	154	159	138	814	0
DLR00015355	7	1	YOR202W	UD20-36_5h_3x	SD/MSG -ARG -HIS -LYS +Canavanine +clonNAT +G418 +Thialysine	cSGA_v2_r2	12	11	4.72156088429	10503.8211517	171.967347076	254	4.95221318047	891580.983888	15062.6700527	43	5.91454440268	888051.980839	17024.0610779	321	1036	136	136	159	164	144	545	0
DLR00015355	7	2	YNR064C	UD20-36_5h_3x	SD/MSG -ARG -HIS -LYS +Canavanine +clonNAT +G418 +Thialysine	cSGA_v2_r2	12	11	5.05141864477	9675.79266534	117.532621674	254	5.15653700455	806878.986818	10119.0921334	43	6.12177380931	802180.981321	10830.9825479	451	1038	136	136	162	167	147	714	0
DLR00015355	7	3	YOL085C	UD20-36_5h_3x	SD/MSG -ARG -HIS -LYS +Canavanine +clonNAT +G418 +Thialysine	cSGA_v2_r2	12	11	4.99877565433	10038.3240943	110.118703232	254	5.16713949515	807833.98784	9458.31335037	43	6.13467462761	804180.982376	9551.50676279	597	1038	136	136	164	169	148	831	0
DLR00015355	7	4	YNR063W	UD20-36_5h_3x	SD/MSG -ARG -HIS -LYS +Canavanine +clonNAT +G418 +Thialysine	cSGA_v2_r2	12	11	4.63870894767	8702.6507108	77.8163117782	254	4.94566970194	692663.986817	9489.76595924	43	5.90606063843	685410.98254	8859.76778931	732	1046	136	136	164	170	149	868	0
DLR00015355	7	5	YOL084W	UD20-36_5h_3x	SD/MSG -ARG -HIS -LYS +Canavanine +clonNAT +G418 +Thialysine	cSGA_v2_r2	12	11	4.96015536789	10375.5251678	84.3849629463	254	5.19246233955	810439.988414	8813.07471754	43	6.15901549209	806032.983021	8549.68725275	866	1039	136	136	165	171	149	850	0
DLR00015355	7	6	YNR062C	UD20-36_5h_3x	SD/MSG -ARG -HIS -LYS +Canavanine +clonNAT +G418 +Thialysine	cSGA_v2_r2	12	11	4.41096755127	8034.25271944	63.6427756815	254	4.78991808929	600409.98633	9257.12650732	43	5.73660908802	594658.983148	8536.89095442	994	1036	136	136	160	167	147	982	0
DLR00015355	7	7	YOL083W	UD20-36_5h_3x	SD/MSG -ARG -HIS -LYS +Canavanine +clonNAT +G418 +Thialysine	cSGA_v2_r2	12	11	5.01615534388	10559.3521656	62.9940490349	254	5.28222221517	812339.99056	8812.32932027	43	6.25205793405	808435.984066	7400.16154539	1137	1035	136	136	163	169	147	819	0
DLR00015355	7	8	YNR061C	UD20-36_5h_3x	SD/MSG -ARG -HIS -LYS +Canavanine +clonNAT +G418 +Thialysine	cSGA_v2_r2	12	11	4.83931903383	9242.3731663	47.5697001312	254	5.22743563143	659686.452961	7291.6538994	43	6.19620727301	652546.30225	4805.67091166	1265	1038	136	136	159	166	144	820	0
DLR00015355	7	9	YOL082W	UD20-36_5h_3x	SD/MSG -ARG -HIS -LYS +Canavanine +clonNAT +G418 +Thialysine	cSGA_v2_r2	12	11	5.1692532952	10319.1988872	64.1203272354	254	5.35210161874	770926.992807	8355.34076594	43	6.32755083057	767154.985463	6253.35870206	1411	1039	136	136	161	166	144	839	0
DLR00015355	7	10	YNR060W	UD20-36_5h_3x	SD/MSG -ARG -HIS -LYS +Canavanine +clonNAT +G418 +Thialysine	cSGA_v2_r2	12	11	4.68911439369	8643.22423186	42.9581932478	254	5.09550067947	608947.661645	7405.72251004	43	5.97018187703	622318.983368	7290.09559495	1547	1039	136	136	157	164	143	915	0
DLR00015355	7	11	YOL081W	UD20-36_5h_3x	SD/MSG -ARG -HIS -LYS +Canavanine +clonNAT +G418 +Thialysine	cSGA_v2_r2	12	11	4.42488604959	7994.48884523	22.2921513363	254	4.62319169464	445637.987891	7642.66124211	43	5.55951486019	439155.984261	5684.83800276	1685	1037	136	136	139	149	130	318	0
DLR00015355	7	12	YNR059W	UD20-36_5h_3x	SD/MSG -ARG -HIS -LYS +Canavanine +clonNAT +G418 +Thialysine	cSGA_v2_r2	12	11	4.47831049007	7772.02642271	42.2808261627	254	4.84940258638	550267.987323	8509.35931571	43	5.80518767203	544690.983102	7421.76190909	1821	1037	136	136	154	161	140	935	0
DLR00015355	7	13	YOL080C	UD20-36_5h_3x	SD/MSG -ARG -HIS -LYS +Canavanine +clonNAT +G418 +Thialysine	cSGA_v2_r2	12	11	4.78533562188	8789.39789333	42.2728621907	254	5.13384932391	623594.990738	8271.04401592	43	6.10487053156	619817.984558	6826.01734679	1959	1038	136	136	155	161	140	1025	0
DLR00015355	7	14	YNR058W	UD20-36_5h_3x	SD/MSG -ARG -HIS -LYS +Canavanine +clonNAT +G418 +Thialysine	cSGA_v2_r2	12	11	4.99219657115	8773.99426214	35.6907583836	254	5.31944398831	628991.945881	6288.87576499	43	6.22330445706	635510.986218	5522.4292817	2091	1045	136	136	157	163	141	897	0
DLR00015355	7	15	YOL079W	UD20-36_5h_3x	SD/MSG -ARG -HIS -LYS +Canavanine +clonNAT +G418 +Thialysine	cSGA_v2_r2	12	11	4.73873362845	8376.05015114	35.9273174475	254	5.13016787966	572958.240119	6520.17224316	43	6.01898113485	584569.984124	6383.70196738	2230	1037	136	136	153	160	139	1000	0
DLR00015355	7	16	YNR057C	UD20-36_5h_3x	SD/MSG -ARG -HIS -LYS +Canavanine +clonNAT +G418 +Thialysine	cSGA_v2_r2	12	11	4.85163475385	8466.95367359	30.9220148854	254	5.29717003641	606829.222969	5878.8995921	43	6.18430561009	615227.98574	5407.69047774	2358	1036	136	136	156	163	142	1039	0
DLR00015355	7	17	YOL075C	UD20-36_5h_3x	SD/MSG -ARG -HIS -LYS +Canavanine +clonNAT +G418 +Thialysine	cSGA_v2_r2	12	11	4.96855830571	9092.58083291	51.4352095118	254	5.27265153789	662479.993203	6697.26072983	43	6.24602663883	659921.985674	5473.49762265	2507	1042	136	136	156	163	142	1129	0
DLR00015355	7	18	YNR056C	UD20-36_5h_3x	SD/MSG -ARG -HIS -LYS +Canavanine +clonNAT +G418 +Thialysine	cSGA_v2_r2	12	11	5.04986524113	8752.87848475	40.5164246056	254	5.39485277012	634094.909384	5545.61536716	43	6.29942795654	641381.986794	4802.47592086	2638	1044	136	136	157	164	143	1043	0
DLR00015355	7	19	YOL071W	UD20-36_5h_3x	SD/MSG -ARG -HIS -LYS +Canavanine +clonNAT +G418 +Thialysine	cSGA_v2_r2	12	11	4.90286328002	8289.58793335	21.8068225859	254	5.2589131347	596915.996726	4714.90460283	43	6.23142489874	593363.988578	2587.85941973	2776	1036	136	136	155	162	144	1243	0
DLR00015355	7	20	YNR055C	UD20-36_5h_3x	SD/MSG -ARG -HIS -LYS +Canavanine +clonNAT +G418 +Thialysine	cSGA_v2_r2	12	11	4.58387468966	8260.70079349	55.8930266165	254	4.94198921855	585953.987849	7235.74133646	43	5.90526958883	583657.98265	7433.5581586	2903	1034	136	136	152	160	142	1182	0
DLR00015355	7	21	YOL070C	UD20-36_5h_3x	SD/MSG -ARG -HIS -LYS +Canavanine +clonNAT +G418 +Thialysine	cSGA_v2_r2	12	11	5.40251254061	9568.73894485	79.1852804545	254	5.4350206946	751799.995231	6348.9327502	43	6.50642758291	734082.315131	3843.39285978	3047	1039	136	136	158	165	145	955	0
DLR00015355	7	22	YNR051C	UD20-36_5h_3x	SD/MSG -ARG -HIS -LYS +Canavanine +clonNAT +G418 +Thialysine	cSGA_v2_r2	12	11	4.23926394653	7186.19787241	101.256309341	254	4.44506210766	506415.984828	10524.7279651	43	5.40350868154	505251.982728	11120.6591563	3181	1037	136	136	144	153	135	1474	0
DLR00015355	7	23	YOL068C	UD20-36_5h_3x	SD/MSG -ARG -HIS -LYS +Canavanine +clonNAT +G418 +Thialysine	cSGA_v2_r2	12	11	4.9423634365	9024.47186983	124.599754983	254	5.04102461654	764495.984932	12829.127906	43	6.0095833239	761455.980076	13191.4991786	3322	1041	136	136	152	158	139	1084	8
DLR00015355	7	24	YOR202W	UD20-36_5h_3x	SD/MSG -ARG -HIS -LYS +Canavanine +clonNAT +G418 +Thialysine	cSGA_v2_r2	12	11	4.82288445826	10491.5787301	207.727625797	254	5.11695655375	949338.376305	15556.3553731	43	5.96868115906	994103.979909	21947.3541793	3449	1036	136	136	154	159	139	756	0
DLR00015355	8	1	YOR202W	UD20-36_5h_3x	SD/MSG -ARG -HIS -LYS +Canavanine +clonNAT +G418 +Thialysine	cSGA_v2_r2	12	11	4.48039844496	10179.0857238	159.940854721	254	4.78525375989	854428.983545	16412.4238426	43	5.74658935356	850924.981961	19003.4953326	314	1176	136	136	158	164	144	726	0
DLR00015355	8	2	YOR040W	UD20-36_5h_3x	SD/MSG -ARG -HIS -LYS +Canavanine +clonNAT +G418 +Thialysine	cSGA_v2_r2	12	11	4.56988196662	9147.6966469	128.540724739	254	4.90994155796	758261.984971	11710.6593394	43	5.87027535553	753973.981302	12994.7000368	454	1171	136	136	162	167	147	832	0
DLR00015355	8	3	YOR141C	UD20-36_5h_3x	SD/MSG -ARG -HIS -LYS +Canavanine +clonNAT +G418 +Thialysine	cSGA_v2_r2	12	11	0	11	10.4734131756	254	6.95937558227	28573.4928865	4893.63839711	43	12	891	297.460046276	596	1182	136	136	-1	-1	-1	5	0
DLR00015355	8	4	YOR039W	UD20-36_5h_3x	SD/MSG -ARG -HIS -LYS +Canavanine +clonNAT +G418 +Thialysine	cSGA_v2_r2	12	11	2.60579203849	1642.23233247	9.67090668774	254	3.17267873143	133057.999787	7687.0732236	43	3.72949794918	109807.999091	1917.15337643	720	1179	136	136	151	160	144	585	0
DLR00015355	8	5	YOR140W	UD20-36_5h_3x	SD/MSG -ARG -HIS -LYS +Canavanine +clonNAT +G418 +Thialysine	cSGA_v2_r2	12	11	0	11	28.5580473189	254	12	33202.8	6289.38581018	43	0	43	147.8298928	868	1182	136	136	-1	-1	-1	3	0
DLR00015355	8	6	YOR038C	UD20-36_5h_3x	SD/MSG -ARG -HIS -LYS +Canavanine +clonNAT +G418 +Thialysine	cSGA_v2_r2	12	11	4.20479458066	6803.50302273	48.646698559	254	4.62895497741	533183.986887	8999.52886396	43	5.57012513424	522999.98395	7345.43447592	991	1169	136	136	162	169	149	951	0
DLR00015355	8	7	YOR139C	UD20-36_5h_3x	SD/MSG -ARG -HIS -LYS +Canavanine +clonNAT +G418 +Thialysine	cSGA_v2_r2	12	11	0	11	14.0665990557	254	8.5751090296	33648.3	6331.04229535	43	0	43	158.344325066	1140	1182	136	136	-1	-1	-1	0	0
DLR00015355	8	8	YOR037W	UD20-36_5h_3x	SD/MSG -ARG -HIS -LYS +Canavanine +clonNAT +G418 +Thialysine	cSGA_v2_r2	12	11	4.62954243615	8072.97262695	14.6231133785	254	5.12171429049	526100.998302	5843.97013976	43	6.06534582084	522133.991705	1300.96618677	1267	1174	136	136	151	159	141	839	0
DLR00015355	8	9	YOR138C	UD20-36_5h_3x	SD/MSG -ARG -HIS -LYS +Canavanine +clonNAT +G418 +Thialysine	cSGA_v2_r2	12	11	5.30877693838	11158.8126484	58.8212519685	254	5.45166823665	848856.993658	8331.78621276	43	6.4302835527	846136.985846	6456.87027044	1405	1173	136	136	162	168	146	840	17
DLR00015355	8	10	YOR035C	UD20-36_5h_3x	SD/MSG -ARG -HIS -LYS +Canavanine +clonNAT +G418 +Thialysine	cSGA_v2_r2	12	11	2.96865745134	3032.16979381	38.747954116	254	3.28757640063	155512.999454	7778.68533959	43	3.96826654152	147786.99886	3001.17903366	1546	1180	136	136	131	142	129	1022	0
DLR00015355	8	11	YOR137C	UD20-36_5h_3x	SD/MSG -ARG -HIS -LYS +Canavanine +clonNAT +G418 +Thialysine	cSGA_v2_r2	12	11	4.85267516687	10128.4220337	44.0041719839	254	5.18308176238	722166.990294	8016.89437335	43	6.16024268504	719363.984346	6920.5797054	1678	1174	136	136	156	162	141	902	0
DLR00015355	8	12	YOR034C	UD20-36_5h_3x	SD/MSG -ARG -HIS -LYS +Canavanine +clonNAT +G418 +Thialysine	cSGA_v2_r2	12	11	4.87751094985	8737.61650432	33.4247870739	254	5.15264722731	627343.991328	7850.73620927	43	6.22704046684	605168.680053	4391.60392794	1813	1174	136	136	156	162	141	966	0
DLR00015355	8	13	YOR136W	UD20-36_5h_3x	SD/MSG -ARG -HIS -LYS +Canavanine +clonNAT +G418 +Thialysine	cSGA_v2_r2	12	11	5.31206131441	9182.37965628	21.9229731363	254	5.59859664903	658993.000089	6083.59770334	43	6.62551075429	654070.996129	1423.60486711	1946	1172	136	136	155	161	140	789	0
DLR00015355	8	14	YOR033C	UD20-36_5h_3x	SD/MSG -ARG -HIS -LYS +Canavanine +clonNAT +G418 +Thialysine	cSGA_v2_r2	12	11	4.84071431076	8410.65476505	29.2582589313	254	5.18306965882	616261.992269	7665.17499323	43	6.25697972928	593814.028466	4188.04020884	2088	1174	136	136	156	162	141	925	0
DLR00015355	8	15	YOR135C	UD20-36_5h_3x	SD/MSG -ARG -HIS -LYS +Canavanine +clonNAT +G418 +Thialysine	cSGA_v2_r2	12	11	4.82623681276	8057.65817083	24.3222952068	254	5.34859004052	542610.999958	5271.32298128	43	6.31548137684	540731.994277	1783.12194121	2222	1173	136	136	150	157	138	1140	0
DLR00015355	8	16	YOR032C	UD20-36_5h_3x	SD/MSG -ARG -HIS -LYS +Canavanine +clonNAT +G418 +Thialysine	cSGA_v2_r2	12	11	4.82868057532	8208.70041664	31.9334939545	254	5.16152079287	594356.992753	6712.9501469	43	6.12773337692	590443.985632	5354.43531976	2359	1175	136	136	155	161	141	1096	0
DLR00015355	8	17	YOR134W	UD20-36_5h_3x	SD/MSG -ARG -HIS -LYS +Canavanine +clonNAT +G418 +Thialysine	cSGA_v2_r2	12	11	5.17120245819	9806.46847497	41.2902045182	254	5.36519594236	720184.994523	6772.1254082	43	6.35022148087	715879.986814	5171.65397555	2495	1177	136	136	155	162	141	898	0
DLR00015355	8	18	YOR031W	UD20-36_5h_3x	SD/MSG -ARG -HIS -LYS +Canavanine +clonNAT +G418 +Thialysine	cSGA_v2_r2	12	11	5.02514230532	9143.90841697	44.4298310132	254	5.29780727291	668781.994029	6597.85342205	43	6.36287158671	651989.631583	3838.69975686	2632	1175	136	136	155	162	141	1013	0
DLR00015355	8	19	YOR133W	UD20-36_5h_3x	SD/MSG -ARG -HIS -LYS +Canavanine +clonNAT +G418 +Thialysine	cSGA_v2_r2	12	11	5.13513479284	9139.84416997	40.1169028215	254	5.35866858815	677198.996471	5826.77717733	43	6.34056745861	672093.987946	3827.23575669	2767	1173	136	136	156	163	143	974	0
DLR00015355	8	20	YOR030W	UD20-36_5h_3x	SD/MSG -ARG -HIS -LYS +Canavanine +clonNAT +G418 +Thialysine	cSGA_v2_r2	12	11	4.20549589565	6935.22619909	36.3537799973	254	4.42306952881	370488.991589	5302.02755884	43	5.3644532515	368440.987057	3079.16170016	2903	1175	136	136	133	145	131	956	0
DLR00015355	8	21	YOR132W	UD20-36_5h_3x	SD/MSG -ARG -HIS -LYS +Canavanine +clonNAT +G418 +Thialysine	cSGA_v2_r2	12	11	4.54183575685	6341.24531592	33.3152870206	254	4.90932999268	434755.994086	5237.93191214	43	5.85547963251	433951.986266	3105.89390832	3038	1168	136	136	148	156	140	1762	0
DLR00015355	8	22	YOR029W	UD20-36_5h_3x	SD/MSG -ARG -HIS -LYS +Canavanine +clonNAT +G418 +Thialysine	cSGA_v2_r2	12	11	5.0773856672	9363.59686469	81.3308314632	254	5.28960577261	727135.992569	7696.29987475	43	6.26813641598	722418.984966	6538.98340084	3175	1174	136	136	151	159	139	752	0
DLR00015355	8	23	YOR131C	UD20-36_5h_3x	SD/MSG -ARG -HIS -LYS +Canavanine +clonNAT +G418 +Thialysine	cSGA_v2_r2	12	11	4.97596409475	9607.96670437	141.620336348	254	5.05742161626	822475.983899	14744.2596283	43	6.0413597327	819964.979569	15404.8113167	3315	1172	136	136	152	158	139	1076	0
DLR00015355	8	24	YOR202W	UD20-36_5h_3x	SD/MSG -ARG -HIS -LYS +Canavanine +clonNAT +G418 +Thialysine	cSGA_v2_r2	12	11	4.73448554788	10674.36503	220.012285199	254	4.94853923156	1021748.98208	21247.4353961	43	5.91986549308	1017763.97984	23898.4096409	3448	1175	136	136	154	159	138	806	0
DLR00015355	9	1	YOR202W	UD20-36_5h_3x	SD/MSG -ARG -HIS -LYS +Canavanine +clonNAT +G418 +Thialysine	cSGA_v2_r2	12	11	4.67484879688	10513.8605901	174.527469768	254	4.94478356974	889399.983763	14940.5820337	43	5.9068945491	886746.981083	17244.3395048	326	1309	136	136	159	164	144	612	10
DLR00015355	9	2	YOL002C	UD20-36_5h_3x	SD/MSG -ARG -HIS -LYS +Canavanine +clonNAT +G418 +Thialysine	cSGA_v2_r2	12	11	4.59770195138	9188.5122866	83.0569689671	254	4.89892284618	755170.985834	10578.4730522	43	5.86153303849	749004.982242	11528.7390749	460	1316	136	136	162	167	147	824	0
DLR00015355	9	3	YOL101C	UD20-36_5h_3x	SD/MSG -ARG -HIS -LYS +Canavanine +clonNAT +G418 +Thialysine	cSGA_v2_r2	12	11	4.35241080576	8460.32110405	87.7328697677	254	4.72693251918	673906.985359	10478.294438	43	5.67835593358	667778.982919	11420.5349684	597	1310	136	136	162	168	149	938	0
DLR00015355	9	4	YOL001W	UD20-36_5h_3x	SD/MSG -ARG -HIS -LYS +Canavanine +clonNAT +G418 +Thialysine	cSGA_v2_r2	12	11	3.33556912402	3611.97261758	14.1931474351	254	3.77646062064	235092.000313	6856.50664431	43	4.52683019542	228578.997723	3301.14641187	721	1316	136	136	148	157	142	1103	0
DLR00015355	9	5	YOL099C	UD20-36_5h_3x	SD/MSG -ARG -HIS -LYS +Canavanine +clonNAT +G418 +Thialysine	cSGA_v2_r2	12	11	5.16050933658	10484.9851006	110.236864532	254	5.24052972424	835624.989351	8626.98678019	43	6.20762404629	831624.98357	7804.30367034	871	1314	136	136	166	171	150	879	0
DLR00015355	9	6	YNR075W	UD20-36_5h_3x	SD/MSG -ARG -HIS -LYS +Canavanine +clonNAT +G418 +Thialysine	cSGA_v2_r2	12	11	4.51319127796	7889.87833732	48.8224373186	254	4.86932229622	587594.98796	8674.89946047	43	5.81515660991	580245.983086	7310.1562443	1004	1318	136	136	159	166	146	853	0
DLR00015355	9	7	YOL098C	UD20-36_5h_3x	SD/MSG -ARG -HIS -LYS +Canavanine +clonNAT +G418 +Thialysine	cSGA_v2_r2	12	11	4.85306806679	9496.96089255	48.1593773745	254	5.16941118507	721865.990326	8217.89184385	43	6.13205375243	716808.984206	6868.57293771	1140	1307	136	136	161	167	146	852	0
DLR00015355	9	8	YNR074C	UD20-36_5h_3x	SD/MSG -ARG -HIS -LYS +Canavanine +clonNAT +G418 +Thialysine	cSGA_v2_r2	12	11	4.452206187	7934.83590927	46.9990912005	254	4.85178367457	563343.987521	8330.53673551	43	5.88494686922	539811.924637	5077.26529919	1272	1307	136	136	156	163	143	1039	0
DLR00015355	9	9	YOL095C	UD20-36_5h_3x	SD/MSG -ARG -HIS -LYS +Canavanine +clonNAT +G418 +Thialysine	cSGA_v2_r2	12	11	4.4740343928	6871.64812303	17.5777965405	254	4.90935847749	412200.997644	5799.52100205	43	5.82784857679	406690.991674	1229.22533023	1413	1313	136	136	144	153	137	851	0
DLR00015355	9	10	YNR073C	UD20-36_5h_3x	SD/MSG -ARG -HIS -LYS +Canavanine +clonNAT +G418 +Thialysine	cSGA_v2_r2	12	11	4.95520901514	9131.04067269	63.8823496193	254	5.21869285483	690153.991627	7457.24285294	43	6.19150614194	686078.984972	5812.50383102	1545	1312	136	136	160	166	144	1033	0
DLR00015355	9	11	YOL093W	UD20-36_5h_3x	SD/MSG -ARG -HIS -LYS +Canavanine +clonNAT +G418 +Thialysine	cSGA_v2_r2	12	11	4.59249818194	8696.01756274	45.9663600626	254	4.89186581519	601056.986972	9020.30139125	43	5.86423957957	599397.98285	8318.26267095	1683	1308	136	136	153	160	140	1198	0
DLR00015355	9	12	YNR072W	UD20-36_5h_3x	SD/MSG -ARG -HIS -LYS +Canavanine +clonNAT +G418 +Thialysine	cSGA_v2_r2	12	11	4.923973735	9000.69432009	49.5217572378	254	5.23263623349	645612.579525	6952.32387244	43	6.13387864366	658386.984267	6728.85168119	1816	1308	136	136	156	162	141	1149	0
DLR00015355	9	13	YOL092W	UD20-36_5h_3x	SD/MSG -ARG -HIS -LYS +Canavanine +clonNAT +G418 +Thialysine	cSGA_v2_r2	12	11	5.19974612904	9700.09223903	62.7811621018	254	5.32078626369	727857.992528	8336.37911873	43	6.31258528579	724412.985375	6933.7025623	1960	1308	136	136	158	163	142	1025	0
DLR00015355	9	14	YNR071C	UD20-36_5h_3x	SD/MSG -ARG -HIS -LYS +Canavanine +clonNAT +G418 +Thialysine	cSGA_v2_r2	12	11	4.84122278414	9104.92717895	36.3371972401	254	5.12453009816	658065.989601	8017.94356627	43	6.1117345047	656112.984031	6952.41284156	2092	1318	136	136	155	161	140	1264	0
DLR00015355	9	15	YOL091W	UD20-36_5h_3x	SD/MSG -ARG -HIS -LYS +Canavanine +clonNAT +G418 +Thialysine	cSGA_v2_r2	12	11	4.45597933326	7488.98372207	45.8173452566	254	4.89513105377	510970.663577	7601.59375008	43	5.75156326314	530076.982126	8851.30613664	2231	1309	136	136	152	159	139	1276	0
DLR00015355	9	16	YNR069C	UD20-36_5h_3x	SD/MSG -ARG -HIS -LYS +Canavanine +clonNAT +G418 +Thialysine	cSGA_v2_r2	12	11	4.6155188262	7506.15648535	38.1203570231	254	5.02039641478	563265.989352	8092.16511576	43	5.98072379856	558536.983315	6992.64757652	2361	1312	136	136	155	162	142	1132	0
DLR00015355	9	17	YOL090W	UD20-36_5h_3x	SD/MSG -ARG -HIS -LYS +Canavanine +clonNAT +G418 +Thialysine	cSGA_v2_r2	12	11	4.69479970112	8394.16618391	43.7421665171	254	5.04055317273	608546.989655	7475.56515841	43	6.01331633791	607516.983602	6758.02993285	2508	1315	136	136	153	161	140	1316	0
DLR00015355	9	18	YNR067C	UD20-36_5h_3x	SD/MSG -ARG -HIS -LYS +Canavanine +clonNAT +G418 +Thialysine	cSGA_v2_r2	12	11	4.86578660075	8328.53865924	49.7282304092	254	5.21991984113	633354.993179	6111.44387464	43	6.18296429409	630799.985496	5009.42543377	2638	1311	136	136	157	164	143	1188	0
DLR00015355	9	19	YOL089C	UD20-36_5h_3x	SD/MSG -ARG -HIS -LYS +Canavanine +clonNAT +G418 +Thialysine	cSGA_v2_r2	12	11	4.67150060364	8496.62464663	62.4662440028	254	5.03869542522	613543.990131	6301.39688283	43	6.01586522761	613785.984269	5806.31868316	2776	1310	136	136	154	161	142	1535	0
DLR00015355	9	20	YNR066C	UD20-36_5h_3x	SD/MSG -ARG -HIS -LYS +Canavanine +clonNAT +G418 +Thialysine	cSGA_v2_r2	12	11	4.6575467599	7855.51203537	43.0002033853	254	5.05844764374	590391.99117	5542.78269441	43	6.02154857903	586909.984905	5183.07871906	2908	1303	136	136	155	163	144	1215	9
DLR00015355	9	21	YOL088C	UD20-36_5h_3x	SD/MSG -ARG -HIS -LYS +Canavanine +clonNAT +G418 +Thialysine	cSGA_v2_r2	12	11	4.57436186806	8076.4859363	47.5181618594	254	4.93559644259	592818.988347	7381.03127421	43	5.90273204297	588754.983217	7045.35515375	3045	1309	136	136	152	160	142	1132	0
DLR00015355	9	22	YNR065C	UD20-36_5h_3x	SD/MSG -ARG -HIS -LYS +Canavanine +clonNAT +G418 +Thialysine	cSGA_v2_r2	12	11	4.73093785765	8644.65065685	61.67105659	254	5.0691190678	669662.988779	8862.11591561	43	6.14288115337	645963.858653	5712.1598063	3177	1307	136	136	151	159	141	1260	0
DLR00015355	9	23	YOL087C	UD20-36_5h_3x	SD/MSG -ARG -HIS -LYS +Canavanine +clonNAT +G418 +Thialysine	cSGA_v2_r2	12	11	5.18024507458	9119.90566463	82.4056263006	254	5.32346577573	724707.983668	7756.57086601	43	6.22180180561	735138.983744	6938.73016006	3317	1313	136	136	148	155	136	1097	10
DLR00015355	9	24	YOR202W	UD20-36_5h_3x	SD/MSG -ARG -HIS -LYS +Canavanine +clonNAT +G418 +Thialysine	cSGA_v2_r2	12	11	4.82503398376	10608.405125	232.033314551	254	5.02083653366	1021563.98227	19711.3384386	43	5.98543985477	1018561.97968	21992.3418631	3449	1312	136	136	153	158	138	930	0
DLR00015355	10	1	YOR202W	UD20-36_5h_3x	SD/MSG -ARG -HIS -LYS +Canavanine +clonNAT +G418 +Thialysine	cSGA_v2_r2	12	11	4.48071910373	10304.0726012	160.92987908	254	4.80941621647	875403.983848	16336.0374579	43	5.76598071091	871962.981824	19035.8512819	318	1447	136	136	160	165	145	691	0
DLR00015355	10	2	YOR053W	UD20-36_5h_3x	SD/MSG -ARG -HIS -LYS +Canavanine +clonNAT +G418 +Thialysine	cSGA_v2_r2	12	11	9	316.8	105.894641423	254	12	33606.9	5471.83731731	43	0.5	2047.999784	379.957493772	456	1450	136	136	113	124	120	11	0
DLR00015355	10	3	YOR165W	UD20-36_5h_3x	SD/MSG -ARG -HIS -LYS +Canavanine +clonNAT +G418 +Thialysine	cSGA_v2_r2	12	11	4.5983477418	9080.70530124	80.3074495641	254	4.92483220994	726659.985887	9573.40208597	43	5.88665702516	722090.982204	10373.7371141	588	1440	136	136	163	168	148	932	0
DLR00015355	10	4	YOR052C	UD20-36_5h_3x	SD/MSG -ARG -HIS -LYS +Canavanine +clonNAT +G418 +Thialysine	cSGA_v2_r2	12	11	4.33399424962	7525.69497541	51.5085221829	254	4.69255466279	573276.986919	8737.68490817	43	5.63768111973	566284.983724	8136.65137664	724	1437	136	136	161	167	148	1101	0
DLR00015355	10	5	YOR164C	UD20-36_5h_3x	SD/MSG -ARG -HIS -LYS +Canavanine +clonNAT +G418 +Thialysine	cSGA_v2_r2	12	11	4.86022443348	9577.39138078	83.1786776733	254	5.09792128183	710402.988612	8844.49571712	43	6.06413532583	706674.983107	7820.56585122	860	1446	136	136	160	167	147	939	0
DLR00015355	10	6	YOR051C	UD20-36_5h_3x	SD/MSG -ARG -HIS -LYS +Canavanine +clonNAT +G418 +Thialysine	cSGA_v2_r2	12	11	4.69295323065	8583.69675146	41.501445946	254	5.00480471908	610584.989425	7132.348761	43	6.03544393109	589616.569889	4186.5000603	995	1445	136	136	157	164	144	886	0
DLR00015355	10	7	YOR163W	UD20-36_5h_3x	SD/MSG -ARG -HIS -LYS +Canavanine +clonNAT +G418 +Thialysine	cSGA_v2_r2	12	11	4.90127942369	9248.02239008	57.4093289316	254	5.16612310629	674718.99095	7997.41555192	43	6.21336726481	655281.760084	4384.37671803	1130	1443	136	136	159	165	145	1086	0
DLR00015355	10	8	YOR050C	UD20-36_5h_3x	SD/MSG -ARG -HIS -LYS +Canavanine +clonNAT +G418 +Thialysine	cSGA_v2_r2	12	11	4.84443448666	8532.99690219	50.1114461397	254	5.16215927621	637150.991699	7172.72555569	43	6.11756805366	633318.984781	5672.66824746	1266	1445	136	136	159	166	145	1122	0
DLR00015355	10	9	YOR162C	UD20-36_5h_3x	SD/MSG -ARG -HIS -LYS +Canavanine +clonNAT +G418 +Thialysine	cSGA_v2_r2	12	11	5.08895977046	9840.31191352	57.7425461273	254	5.33704554263	730702.993378	7601.0506021	43	6.3118963318	728757.985808	6115.09194322	1403	1446	136	136	159	165	144	1052	1
DLR00015355	10	10	YOR049C	UD20-36_5h_3x	SD/MSG -ARG -HIS -LYS +Canavanine +clonNAT +G418 +Thialysine	cSGA_v2_r2	12	11	4.97417199133	9246.86602467	38.7694978485	254	5.21885707639	669263.992202	7485.14677442	43	6.28759698047	649950.483457	4258.12620491	1541	1448	136	136	156	162	141	1017	0
DLR00015355	10	11	YOR161C	UD20-36_5h_3x	SD/MSG -ARG -HIS -LYS +Canavanine +clonNAT +G418 +Thialysine	cSGA_v2_r2	12	11	5.03750280709	9472.58223871	42.5257242325	254	5.21810757448	710475.990652	8229.53949573	43	6.2087136809	706798.984268	6997.32284685	1673	1443	136	136	158	164	143	1115	0
DLR00015355	10	12	YOR047C	UD20-36_5h_3x	SD/MSG -ARG -HIS -LYS +Canavanine +clonNAT +G418 +Thialysine	cSGA_v2_r2	12	11	4.77314750573	9542.40407641	46.2655116107	254	5.08564669369	717133.987725	9261.06426806	43	6.07206400218	716433.982783	8608.18220307	1813	1452	136	136	158	163	143	1443	0
DLR00015355	10	13	YOR156C	UD20-36_5h_3x	SD/MSG -ARG -HIS -LYS +Canavanine +clonNAT +G418 +Thialysine	cSGA_v2_r2	12	11	4.85879397801	9416.20348398	45.1453565746	254	5.14512459275	718942.988948	8488.75096772	43	6.13277789434	716684.983498	7853.0492851	1953	1445	136	136	159	164	143	1271	0
DLR00015355	10	14	YOR045W	UD20-36_5h_3x	SD/MSG -ARG -HIS -LYS +Canavanine +clonNAT +G418 +Thialysine	cSGA_v2_r2	12	11	4.61744461698	8458.65931265	37.8008606484	254	5.0620170479	601596.50049	7301.28320552	43	5.95264533443	620116.983026	8017.26539909	2084	1448	136	136	155	162	141	1440	0
DLR00015355	10	15	YOR154W	UD20-36_5h_3x	SD/MSG -ARG -HIS -LYS +Canavanine +clonNAT +G418 +Thialysine	cSGA_v2_r2	12	11	4.94654800459	8947.11711825	37.6087742094	254	5.26386425102	673540.992917	7423.12877938	43	6.33725658597	655036.636761	4173.9575066	2223	1446	136	136	156	162	141	1198	0
DLR00015355	10	16	YOR044W	UD20-36_5h_3x	SD/MSG -ARG -HIS -LYS +Canavanine +clonNAT +G418 +Thialysine	cSGA_v2_r2	12	11	5.00346743298	9026.93831668	49.183872417	254	5.26661938113	685012.992405	7518.17992004	43	6.25486477657	681918.985455	6257.95204363	2362	1445	136	136	156	162	141	1147	0
DLR00015355	10	17	YOR153W	UD20-36_5h_3x	SD/MSG -ARG -HIS -LYS +Canavanine +clonNAT +G418 +Thialysine	cSGA_v2_r2	12	11	4.79008724273	8376.31892038	38.8417205261	254	5.19086255851	642682.992713	6142.83455747	43	6.16424285823	640613.985915	4951.00640294	2494	1447	136	136	157	163	143	1388	0
DLR00015355	10	18	YOR043W	UD20-36_5h_3x	SD/MSG -ARG -HIS -LYS +Canavanine +clonNAT +G418 +Thialysine	cSGA_v2_r2	12	11	3.67692389201	5283.01083108	52.2223285302	254	4.07421271307	353199.990149	7771.51539003	43	4.95612779699	349795.9897	7658.37721908	2629	1447	136	136	143	153	137	1540	0
DLR00015355	10	19	YOR152C	UD20-36_5h_3x	SD/MSG -ARG -HIS -LYS +Canavanine +clonNAT +G418 +Thialysine	cSGA_v2_r2	12	11	4.7982240051	8335.89685236	46.7877099991	254	5.18448566542	636992.993189	5686.96796107	43	6.21519162827	622628.94379	3198.16759521	2768	1448	136	136	157	164	143	1274	0
DLR00015355	10	20	YOR042W	UD20-36_5h_3x	SD/MSG -ARG -HIS -LYS +Canavanine +clonNAT +G418 +Thialysine	cSGA_v2_r2	12	11	4.70288606962	8455.35923437	58.8852122533	254	5.1113779073	668530.989609	7074.83053468	43	6.08186405357	665210.983881	6658.70894276	2905	1453	136	136	158	165	145	1257	0
DLR00015355	10	21	YOR144C	UD20-36_5h_3x	SD/MSG -ARG -HIS -LYS +Canavanine +clonNAT +G418 +Thialysine	cSGA_v2_r2	12	11	4.51920959082	8028.92533891	57.3825713495	254	4.85223995061	595260.98709	7784.04406587	43	5.81235125601	592318.982698	7691.10426284	3042	1441	136	136	151	159	140	1255	0
DLR00015355	10	22	YOR041C	UD20-36_5h_3x	SD/MSG -ARG -HIS -LYS +Canavanine +clonNAT +G418 +Thialysine	cSGA_v2_r2	12	11	4.68342062338	7434.90057779	70.1358557837	254	5.03682433287	606188.989324	7655.34988948	43	6.08990227568	584007.748262	5101.44135857	3177	1440	136	136	153	160	142	1304	0
DLR00015355	10	23	YOR142W	UD20-36_5h_3x	SD/MSG -ARG -HIS -LYS +Canavanine +clonNAT +G418 +Thialysine	cSGA_v2_r2	12	11	5.21255508461	8818.86489278	99.4445965001	254	5.3361736638	751783.433322	8153.65366908	43	6.20307315687	766608.9824	9507.0593722	3311	1445	136	136	153	158	139	991	0
DLR00015355	10	24	YOR202W	UD20-36_5h_3x	SD/MSG -ARG -HIS -LYS +Canavanine +clonNAT +G418 +Thialysine	cSGA_v2_r2	12	11	4.94622367115	10572.1327997	217.822602607	254	5.01854323265	1024785.98261	19636.3680076	43	5.9866500352	1020569.97992	21837.0118846	3445	1445	136	136	153	158	137	813	0
DLR00015355	11	1	YOR202W	UD20-36_5h_3x	SD/MSG -ARG -HIS -LYS +Canavanine +clonNAT +G418 +Thialysine	cSGA_v2_r2	12	11	4.71750282262	10640.858382	230.330875642	254	5.00503080666	920992.983581	15242.5516151	43	5.96766746966	917784.980267	17204.3856963	325	1579	136	136	162	166	146	649	0
DLR00015355	11	2	YOL014W	UD20-36_5h_3x	SD/MSG -ARG -HIS -LYS +Canavanine +clonNAT +G418 +Thialysine	cSGA_v2_r2	12	11	4.46204994381	8439.909371	95.2385977356	254	4.83831090499	714317.984988	11286.7184242	43	5.79057298277	707764.981896	12316.1940504	457	1585	136	136	163	168	148	902	0
DLR00015355	11	3	YOL113W	UD20-36_5h_3x	SD/MSG -ARG -HIS -LYS +Canavanine +clonNAT +G418 +Thialysine	cSGA_v2_r2	12	11	4.40648306295	9093.95466133	74.3718820277	254	4.78732426364	698950.985732	9840.22675099	43	5.74775444181	695777.983141	10741.4029221	596	1580	136	136	160	166	147	1032	0
DLR00015355	11	4	YOL013W-A	UD20-36_5h_3x	SD/MSG -ARG -HIS -LYS +Canavanine +clonNAT +G418 +Thialysine	cSGA_v2_r2	12	11	3.91512819178	6757.24684436	56.8760450343	254	4.27813445808	470434.989938	8983.98629361	43	5.20209829333	462335.988339	8520.04555848	730	1587	136	136	153	161	144	859	0
DLR00015355	11	5	YOL112W	UD20-36_5h_3x	SD/MSG -ARG -HIS -LYS +Canavanine +clonNAT +G418 +Thialysine	cSGA_v2_r2	12	11	5.08017106734	10450.5342936	80.443036162	254	5.28730400409	794588.990492	7422.71630589	43	6.34297710008	774650.783801	4411.93477671	866	1585	136	136	163	169	149	1001	0
DLR00015355	11	6	YOL013C	UD20-36_5h_3x	SD/MSG -ARG -HIS -LYS +Canavanine +clonNAT +G418 +Thialysine	cSGA_v2_r2	12	11	4.84002814683	8676.25078071	57.1541207779	254	5.20268964817	620846.720704	6990.76346794	43	6.10068739165	630059.984475	6232.28375032	1004	1590	136	136	159	166	146	1088	0
DLR00015355	11	7	YOL111C	UD20-36_5h_3x	SD/MSG -ARG -HIS -LYS +Canavanine +clonNAT +G418 +Thialysine	cSGA_v2_r2	12	11	4.80575331055	9373.73356546	50.6460255821	254	5.13046588818	679751.990301	7788.03089859	43	6.10145951375	678115.984364	6533.05828153	1140	1580	136	136	158	165	145	1210	0
DLR00015355	11	8	YOL012C	UD20-36_5h_3x	SD/MSG -ARG -HIS -LYS +Canavanine +clonNAT +G418 +Thialysine	cSGA_v2_r2	12	11	3.08722233157	2272.05382279	25.2813879666	254	3.54876392951	135442.998343	6505.65620268	43	4.16998823777	125802.999402	2173.7181144	1270	1580	136	136	137	148	134	1358	0
DLR00015355	11	9	YOL110W	UD20-36_5h_3x	SD/MSG -ARG -HIS -LYS +Canavanine +clonNAT +G418 +Thialysine	cSGA_v2_r2	12	11	4.21685530491	7195.94972114	50.3023591274	254	4.60151208909	500954.985696	8597.12036945	43	5.55640701904	499802.983071	8379.20047027	1413	1579	136	136	152	160	141	1522	0
DLR00015355	11	10	YOL011W	UD20-36_5h_3x	SD/MSG -ARG -HIS -LYS +Canavanine +clonNAT +G418 +Thialysine	cSGA_v2_r2	12	11	4.7700848114	7614.09039217	36.5320778058	254	5.10697668627	577121.9918	7288.79303082	43	6.07358316318	572217.984964	5615.58218452	1543	1577	136	136	158	164	143	1228	0
DLR00015355	11	11	YOL109W	UD20-36_5h_3x	SD/MSG -ARG -HIS -LYS +Canavanine +clonNAT +G418 +Thialysine	cSGA_v2_r2	12	11	4.96266430423	9668.37894743	87.029463878	254	5.23743695316	753125.990104	8144.29764514	43	6.23009380094	750970.983878	7162.42164645	1685	1585	136	136	159	165	142	1154	0
DLR00015355	11	12	YOL009C	UD20-36_5h_3x	SD/MSG -ARG -HIS -LYS +Canavanine +clonNAT +G418 +Thialysine	cSGA_v2_r2	12	11	9	235.8	65.3378724373	254	12	31280.4	5370.98667722	43	1.75283258547	2231.99998382	269.976878004	1820	1590	136	136	111	126	118	8	0
DLR00015355	11	13	YOL108C	UD20-36_5h_3x	SD/MSG -ARG -HIS -LYS +Canavanine +clonNAT +G418 +Thialysine	cSGA_v2_r2	12	11	3.11484345041	1973.887136	15.6866772564	254	3.86552284649	172602.989163	6584.06264453	43	4.64004653503	146273.29748	2004.65032867	1942	1582	136	136	158	165	145	627	0
DLR00015355	11	14	YOL008W	UD20-36_5h_3x	SD/MSG -ARG -HIS -LYS +Canavanine +clonNAT +G418 +Thialysine	cSGA_v2_r2	12	11	4.46584066829	6517.77771063	24.9704430664	254	4.9971912339	441454.998125	5422.02778642	43	5.93909088436	437785.992451	1273.17239816	2087	1586	136	136	148	156	139	1407	0
DLR00015355	11	15	YOL107W	UD20-36_5h_3x	SD/MSG -ARG -HIS -LYS +Canavanine +clonNAT +G418 +Thialysine	cSGA_v2_r2	12	11	5.18141993022	9439.13771372	63.1934578302	254	5.36250164474	748862.993064	7427.28960214	43	6.44418037875	730587.968562	4394.70345066	2229	1585	136	136	158	164	142	1185	0
DLR00015355	11	16	YOL007C	UD20-36_5h_3x	SD/MSG -ARG -HIS -LYS +Canavanine +clonNAT +G418 +Thialysine	cSGA_v2_r2	12	11	4.91086551972	8061.00766152	53.88091489	254	5.2475653167	634813.993756	6201.0574775	43	6.22051364178	634005.986162	4941.3369115	2363	1581	136	136	157	163	143	1478	0
DLR00015355	11	17	YOL106W	UD20-36_5h_3x	SD/MSG -ARG -HIS -LYS +Canavanine +clonNAT +G418 +Thialysine	cSGA_v2_r2	12	11	5.00053855526	8502.20114335	50.5157267305	254	5.30997332399	674061.994504	5737.46508087	43	6.27893571349	672630.986545	4409.02204032	2508	1582	136	136	158	164	144	1417	0
DLR00015355	11	18	YOL006C	UD20-36_5h_3x	SD/MSG -ARG -HIS -LYS +Canavanine +clonNAT +G418 +Thialysine	cSGA_v2_r2	12	11	3.58960070018	4446.94520951	26.1224678366	254	3.91704853147	287099.995168	6203.90034465	43	4.77869508547	285530.994254	4779.15110776	2636	1590	136	136	142	151	135	1810	0
DLR00015355	11	19	YOL105C	UD20-36_5h_3x	SD/MSG -ARG -HIS -LYS +Canavanine +clonNAT +G418 +Thialysine	cSGA_v2_r2	12	11	4.53731922455	8312.86658283	46.5519442783	254	4.93269341702	619501.988674	6468.13267184	43	5.88903196484	617933.983981	6331.36467132	2774	1585	136	136	154	161	142	1398	0
DLR00015355	11	20	YOL004W	UD20-36_5h_3x	SD/MSG -ARG -HIS -LYS +Canavanine +clonNAT +G418 +Thialysine	cSGA_v2_r2	12	11	3.54175166247	4132.18826564	41.0704406894	254	3.80357849361	226271.996806	6601.52167899	43	4.63095068646	224915.996504	4022.44920464	2910	1583	136	136	130	142	130	1575	0
DLR00015355	11	21	YOL104C	UD20-36_5h_3x	SD/MSG -ARG -HIS -LYS +Canavanine +clonNAT +G418 +Thialysine	cSGA_v2_r2	12	11	4.64963670829	9358.64723224	68.9782141344	254	5.03002257173	718959.987563	8999.99919362	43	6.00745859039	720144.982607	8883.71639058	3050	1588	136	136	152	160	143	1387	0
DLR00015355	11	22	YOL003C	UD20-36_5h_3x	SD/MSG -ARG -HIS -LYS +Canavanine +clonNAT +G418 +Thialysine	cSGA_v2_r2	12	11	4.88101564323	8408.96574906	68.8708343738	254	5.15561583884	671238.990609	7923.37830025	43	6.12408549806	668444.983395	7084.65472864	3180	1580	136	136	150	158	140	1246	0
DLR00015355	11	23	YOL103W	UD20-36_5h_3x	SD/MSG -ARG -HIS -LYS +Canavanine +clonNAT +G418 +Thialysine	cSGA_v2_r2	12	11	4.55028715789	8592.84879454	117.451926933	254	4.83788908806	740198.982913	15553.0003151	43	5.8084764361	735712.980062	16442.0274008	3321	1584	136	136	148	155	137	1126	0
DLR00015355	11	24	YOR202W	UD20-36_5h_3x	SD/MSG -ARG -HIS -LYS +Canavanine +clonNAT +G418 +Thialysine	cSGA_v2_r2	12	11	4.56041331431	10007.3656392	189.753415935	254	4.84435777144	979407.982807	21351.9434327	43	5.80532130838	974314.981192	24221.5676417	3451	1579	136	136	153	157	137	994	0
DLR00015355	12	1	YOR202W	UD20-36_5h_3x	SD/MSG -ARG -HIS -LYS +Canavanine +clonNAT +G418 +Thialysine	cSGA_v2_r2	12	11	4.40428282704	9967.47759616	172.71585358	254	4.72912035752	858541.984209	17052.8387451	43	5.68595596873	853596.982524	19649.589605	317	1713	136	136	160	165	145	734	0
DLR00015355	12	2	YOR069W	UD20-36_5h_3x	SD/MSG -ARG -HIS -LYS +Canavanine +clonNAT +G418 +Thialysine	cSGA_v2_r2	12	11	3.54523788836	4949.35291009	44.3003782409	254	3.95437393196	348150.995073	7771.31768448	43	4.81171942933	344211.994815	6728.73597546	453	1717	136	136	148	155	139	1666	0
DLR00015355	12	3	YOR183W	UD20-36_5h_3x	SD/MSG -ARG -HIS -LYS +Canavanine +clonNAT +G418 +Thialysine	cSGA_v2_r2	12	11	3.22675911863	4613.54855712	50.8823712486	254	3.44983123495	274274.999162	8294.32344806	43	4.23452818473	268441.999	6292.95122671	590	1710	136	136	139	148	134	1198	0
DLR00015355	12	4	YOR068C	UD20-36_5h_3x	SD/MSG -ARG -HIS -LYS +Canavanine +clonNAT +G418 +Thialysine	cSGA_v2_r2	12	11	3.93516681974	4801.70966378	28.8503217822	254	4.35083049877	329542.9905	6498.09008956	43	5.24948024115	321947.986565	3444.55086035	725	1715	136	136	152	160	143	1548	0
DLR00015355	12	5	YOR182C	UD20-36_5h_3x	SD/MSG -ARG -HIS -LYS +Canavanine +clonNAT +G418 +Thialysine	cSGA_v2_r2	12	11	3.40308061948	4208.76809802	29.3673900566	254	3.65753398138	242316.999498	7891.40774981	43	4.5197475544	224948.378608	2963.00057321	859	1724	136	136	140	150	136	1534	6
DLR00015355	12	6	YOR067C	UD20-36_5h_3x	SD/MSG -ARG -HIS -LYS +Canavanine +clonNAT +G418 +Thialysine	cSGA_v2_r2	12	11	4.63131470883	7510.16971999	44.9331683143	254	4.97933574437	552775.990385	7205.3716794	43	5.92766506109	546441.984016	5134.20695358	999	1720	136	136	159	166	146	1189	0
DLR00015355	12	7	YOR178C	UD20-36_5h_3x	SD/MSG -ARG -HIS -LYS +Canavanine +clonNAT +G418 +Thialysine	cSGA_v2_r2	12	11	5.08142551013	8978.92831212	53.6008474803	254	5.32570155496	678387.994802	6108.86528072	43	6.29895157399	676490.986623	4307.98909298	1128	1718	136	136	160	167	146	1349	0
DLR00015355	12	8	YOR066W	UD20-36_5h_3x	SD/MSG -ARG -HIS -LYS +Canavanine +clonNAT +G418 +Thialysine	cSGA_v2_r2	12	11	4.76091585892	8084.75362818	41.4242024016	254	5.17987438053	620445.992729	6024.8000432	43	6.14333928283	617158.985552	4765.45746126	1270	1713	136	136	159	166	145	1273	0
DLR00015355	12	9	YOR177C	UD20-36_5h_3x	SD/MSG -ARG -HIS -LYS +Canavanine +clonNAT +G418 +Thialysine	cSGA_v2_r2	12	11	4.96042040747	9034.07129766	57.9474577433	254	5.2073308915	698964.990837	7607.91436474	43	6.2816299024	679639.70885	4860.68934713	1405	1713	136	136	159	165	144	1351	0
DLR00015355	12	10	YOR065W	UD20-36_5h_3x	SD/MSG -ARG -HIS -LYS +Canavanine +clonNAT +G418 +Thialysine	cSGA_v2_r2	12	11	4.66507295945	6689.90790375	7.73382561136	254	5.19919128052	467668.999836	5021.02078662	43	6.15243596143	466667.994328	1146.62684006	1538	1713	136	136	151	159	142	1737	0
DLR00015355	12	11	YOR175C	UD20-36_5h_3x	SD/MSG -ARG -HIS -LYS +Canavanine +clonNAT +G418 +Thialysine	cSGA_v2_r2	12	11	4.44407751921	8113.25834944	57.3675871492	254	4.80975114339	601098.985608	9529.23196392	43	5.78498193873	601938.982214	9483.64592401	1674	1721	136	136	154	161	141	1632	0
DLR00015355	12	12	YOR064C	UD20-36_5h_3x	SD/MSG -ARG -HIS -LYS +Canavanine +clonNAT +G418 +Thialysine	cSGA_v2_r2	12	11	4.56934622402	7666.54553731	32.958746714	254	4.96629271937	598006.989229	6876.65014746	43	5.9321390359	593077.984123	5824.71828054	1812	1726	136	136	157	163	142	1199	0
DLR00015355	12	13	YOR173W	UD20-36_5h_3x	SD/MSG -ARG -HIS -LYS +Canavanine +clonNAT +G418 +Thialysine	cSGA_v2_r2	12	11	4.64518657732	7916.67277718	48.5717977761	254	5.03422162104	636256.989318	7444.42183394	43	6.00534621126	634415.983814	6410.91824341	1950	1724	136	136	158	164	143	1512	0
DLR00015355	12	14	YOR062C	UD20-36_5h_3x	SD/MSG -ARG -HIS -LYS +Canavanine +clonNAT +G418 +Thialysine	cSGA_v2_r2	12	11	4.61890771778	7879.50713076	44.2850342402	254	5.02536539026	617609.988824	7747.74842125	43	5.99950646046	617107.983608	6921.85280584	2082	1718	136	136	156	162	141	1718	0
DLR00015355	12	15	YOR172W	UD20-36_5h_3x	SD/MSG -ARG -HIS -LYS +Canavanine +clonNAT +G418 +Thialysine	cSGA_v2_r2	12	11	5.11071820994	9258.41893298	64.1128805467	254	5.35380485315	749956.993126	6977.30785327	43	6.33991725251	750774.985527	5631.47210473	2220	1718	136	136	158	164	142	1542	0
DLR00015355	12	16	YOR061W	UD20-36_5h_3x	SD/MSG -ARG -HIS -LYS +Canavanine +clonNAT +G418 +Thialysine	cSGA_v2_r2	12	11	3.98757967354	5972.39817135	48.5073323	254	4.3429191678	424276.986611	8159.54358171	43	5.27968739862	428121.985045	8189.23607147	2360	1720	136	136	147	155	138	2388	0
DLR00015355	12	17	YOR171C	UD20-36_5h_3x	SD/MSG -ARG -HIS -LYS +Canavanine +clonNAT +G418 +Thialysine	cSGA_v2_r2	12	11	4.68112266642	7754.71675276	46.6794849923	254	5.07947022602	608234.990325	6660.59766768	43	6.04014160488	608222.984028	6052.34279813	2490	1718	136	136	155	162	142	1759	0
DLR00015355	12	18	YOR059C	UD20-36_5h_3x	SD/MSG -ARG -HIS -LYS +Canavanine +clonNAT +G418 +Thialysine	cSGA_v2_r2	12	11	5.15848285857	8263.59207468	60.2483253717	254	5.37079992626	680448.996036	5334.01670209	43	6.33680150642	677064.987412	3728.26352283	2631	1717	136	136	159	165	145	1267	0
DLR00015355	12	19	YOR170W	UD20-36_5h_3x	SD/MSG -ARG -HIS -LYS +Canavanine +clonNAT +G418 +Thialysine	cSGA_v2_r2	12	11	4.89974392395	8546.49013971	47.1940755538	254	5.2496334833	674900.993366	5902.58252806	43	6.21405449974	673013.9856	4660.18351619	2759	1717	136	136	157	163	143	1398	0
DLR00015355	12	20	YOR058C	UD20-36_5h_3x	SD/MSG -ARG -HIS -LYS +Canavanine +clonNAT +G418 +Thialysine	cSGA_v2_r2	12	11	4.38756164068	6852.88151296	51.0384706288	254	4.81379895438	530903.988087	6887.28816248	43	5.76576821927	531904.983068	6359.86579434	2900	1721	136	136	154	161	143	1982	0
DLR00015355	12	21	YOR167C	UD20-36_5h_3x	SD/MSG -ARG -HIS -LYS +Canavanine +clonNAT +G418 +Thialysine	cSGA_v2_r2	12	11	4.41522789899	7299.96616726	72.1525957111	254	4.79010636311	568547.986428	8195.08350402	43	5.74633712426	565847.982323	7830.24072892	3038	1717	136	136	151	158	141	1601	0
DLR00015355	12	22	YOR055W	UD20-36_5h_3x	SD/MSG -ARG -HIS -LYS +Canavanine +clonNAT +G418 +Thialysine	cSGA_v2_r2	12	11	4.77745477434	7816.78857949	78.2975438331	254	5.10508333347	645110.98989	8814.80449089	43	6.07411784182	643508.982852	7705.01207549	3173	1724	136	136	152	158	141	1669	0
DLR00015355	12	23	YOR166C	UD20-36_5h_3x	SD/MSG -ARG -HIS -LYS +Canavanine +clonNAT +G418 +Thialysine	cSGA_v2_r2	12	11	4.99270689961	8604.01954229	125.004077486	254	5.09748063529	772748.985838	12542.5330853	43	6.06521499345	767817.980602	12344.9131615	3312	1720	136	136	151	157	138	1274	0
DLR00015355	12	24	YOR202W	UD20-36_5h_3x	SD/MSG -ARG -HIS -LYS +Canavanine +clonNAT +G418 +Thialysine	cSGA_v2_r2	12	11	4.68184213584	10410.6641855	201.002179986	254	4.96824175417	1021832.98285	19450.2564804	43	5.93512013505	1018238.98043	21853.0592166	3445	1718	136	136	153	157	137	927	0
DLR00015355	13	1	YOR202W	UD20-36_5h_3x	SD/MSG -ARG -HIS -LYS +Canavanine +clonNAT +G418 +Thialysine	cSGA_v2_r2	12	11	4.46725510407	10702.0097824	183.373176843	254	4.78737907369	982385.98377	20708.8906676	43	5.75072676417	978963.982242	24051.8983995	328	1857	136	136	163	167	147	819	0
DLR00015355	13	2	YOL029C	UD20-36_5h_3x	SD/MSG -ARG -HIS -LYS +Canavanine +clonNAT +G418 +Thialysine	cSGA_v2_r2	12	11	4.53722083499	9032.1245084	114.839339895	254	4.90359193572	765244.985042	11734.7630054	43	5.86795195133	761651.981238	12394.9525545	460	1862	136	136	162	167	147	1113	0
DLR00015355	13	3	YOL128C	UD20-36_5h_3x	SD/MSG -ARG -HIS -LYS +Canavanine +clonNAT +G418 +Thialysine	cSGA_v2_r2	12	11	4.728469887	8649.2831974	94.577008461	254	5.08370459586	720447.988383	7898.71303081	43	6.04662701068	716734.9827	7468.25571626	596	1850	136	136	164	169	149	1171	0
DLR00015355	13	4	YOL028C	UD20-36_5h_3x	SD/MSG -ARG -HIS -LYS +Canavanine +clonNAT +G418 +Thialysine	cSGA_v2_r2	12	11	4.73429233437	8699.47704357	59.6710937987	254	5.10908182298	678898.989929	6779.50404969	43	6.07551825523	675214.983795	5672.2795537	723	1855	136	136	162	168	148	1258	0
DLR00015355	13	5	YOL126C	UD20-36_5h_3x	SD/MSG -ARG -HIS -LYS +Canavanine +clonNAT +G418 +Thialysine	cSGA_v2_r2	12	11	5.1073865042	9648.57674744	79.8076930769	254	5.32701875238	757462.99267	6590.84970767	43	6.30441590853	757372.98486	5545.24256369	869	1853	136	136	164	169	149	1395	0
DLR00015355	13	6	YOL027C	UD20-36_5h_3x	SD/MSG -ARG -HIS -LYS +Canavanine +clonNAT +G418 +Thialysine	cSGA_v2_r2	12	11	4.56511706104	6899.8804826	45.4714121355	254	4.95217061179	494674.991643	6446.04972418	43	5.90166457196	494366.984344	4522.81102783	1000	1850	136	136	155	162	143	1849	0
DLR00015355	13	7	YOL124C	UD20-36_5h_3x	SD/MSG -ARG -HIS -LYS +Canavanine +clonNAT +G418 +Thialysine	cSGA_v2_r2	12	11	4.56695761228	7778.1624293	56.3944530099	254	4.98052547749	575130.988778	7046.68130262	43	5.94146407795	572163.983232	6328.67598759	1142	1856	136	136	156	163	144	1334	0
DLR00015355	13	8	YOL025W	UD20-36_5h_3x	SD/MSG -ARG -HIS -LYS +Canavanine +clonNAT +G418 +Thialysine	cSGA_v2_r2	12	11	4.70436427018	7781.77025411	56.1667478295	254	5.03651181231	584389.990123	6666.43349838	43	6.00246228088	583945.984034	5810.17673169	1270	1855	136	136	157	163	143	1632	1
DLR00015355	13	9	YOL122C	UD20-36_5h_3x	SD/MSG -ARG -HIS -LYS +Canavanine +clonNAT +G418 +Thialysine	cSGA_v2_r2	12	11	5.29787413784	9623.33223985	73.4886181259	254	5.3834053851	786056.992846	7276.07933584	43	6.37202136757	783120.985206	6148.05150403	1411	1853	136	136	161	166	144	1192	0
DLR00015355	13	10	YOL024W	UD20-36_5h_3x	SD/MSG -ARG -HIS -LYS +Canavanine +clonNAT +G418 +Thialysine	cSGA_v2_r2	12	11	4.93029014533	8077.41736928	53.2790924015	254	5.21803843508	662742.991974	7135.94208082	43	6.19210498231	659429.984757	5826.01088045	1543	1856	136	136	160	166	144	1392	0
DLR00015355	13	11	YOL121C	UD20-36_5h_3x	SD/MSG -ARG -HIS -LYS +Canavanine +clonNAT +G418 +Thialysine	cSGA_v2_r2	12	11	5.25053485445	9261.31528454	70.1200390802	254	5.33855997295	759760.99235	7354.70255759	43	6.410547266	742078.194065	4274.69317013	1685	1860	136	136	160	165	143	1375	0
DLR00015355	13	12	YOL020W	UD20-36_5h_3x	SD/MSG -ARG -HIS -LYS +Canavanine +clonNAT +G418 +Thialysine	cSGA_v2_r2	12	11	4.80449204925	7939.45377259	40.2626343302	254	5.12280007407	629435.990526	7241.01522369	43	6.18903143152	612109.25267	4120.67513781	1815	1857	136	136	157	163	142	1680	0
DLR00015355	13	13	YOL119C	UD20-36_5h_3x	SD/MSG -ARG -HIS -LYS +Canavanine +clonNAT +G418 +Thialysine	cSGA_v2_r2	12	11	4.37447706559	7093.624746	38.7205947591	254	4.81488485004	556806.986793	8534.67073009	43	5.77920417757	557167.982728	7740.71098093	1952	1854	136	136	154	160	141	1914	2
DLR00015355	13	14	YOL019W	UD20-36_5h_3x	SD/MSG -ARG -HIS -LYS +Canavanine +clonNAT +G418 +Thialysine	cSGA_v2_r2	12	11	4.72760956925	8122.64210587	41.9715915508	254	5.12976507109	669259.989956	7386.52926437	43	6.10630904969	667944.984043	6174.03710223	2086	1856	136	136	157	163	142	1675	0
DLR00015355	13	15	YOL118C	UD20-36_5h_3x	SD/MSG -ARG -HIS -LYS +Canavanine +clonNAT +G418 +Thialysine	cSGA_v2_r2	12	11	4.95039502303	8742.51228926	61.6853628517	254	5.27302559345	727169.991383	7355.6467722	43	6.25214863472	725949.984443	6406.87035219	2228	1854	136	136	157	163	141	1430	0
DLR00015355	13	16	YOL018C	UD20-36_5h_3x	SD/MSG -ARG -HIS -LYS +Canavanine +clonNAT +G418 +Thialysine	cSGA_v2_r2	12	11	4.00410317555	3691.23962439	23.3897706273	254	4.63398947465	266101.996419	5040.6450894	43	5.45756479404	259145.988539	1581.03094446	2365	1857	136	136	144	153	136	1489	0
DLR00015355	13	17	YOL117W	UD20-36_5h_3x	SD/MSG -ARG -HIS -LYS +Canavanine +clonNAT +G418 +Thialysine	cSGA_v2_r2	12	11	5.22333728295	9342.0499331	48.0934852578	254	5.52050353935	748341.535601	5768.02431399	43	6.45781133463	753553.987912	4342.68355847	2506	1854	136	136	155	162	141	1171	0
DLR00015355	13	18	YOL017W	UD20-36_5h_3x	SD/MSG -ARG -HIS -LYS +Canavanine +clonNAT +G418 +Thialysine	cSGA_v2_r2	12	11	4.89654862005	8057.97094845	44.1683330249	254	5.22531758667	632028.993324	6601.84241227	43	6.28560969521	615657.102553	3699.2869698	2637	1857	136	136	153	159	140	1445	0
DLR00015355	13	19	YOL116W	UD20-36_5h_3x	SD/MSG -ARG -HIS -LYS +Canavanine +clonNAT +G418 +Thialysine	cSGA_v2_r2	12	11	4.81620252424	7957.13012364	46.4942912771	254	5.22323184185	631279.993321	6651.14932435	43	6.27336161561	612759.456331	3553.69923941	2780	1855	136	136	153	160	141	1080	0
DLR00015355	13	20	YOL016C	UD20-36_5h_3x	SD/MSG -ARG -HIS -LYS +Canavanine +clonNAT +G418 +Thialysine	cSGA_v2_r2	12	11	4.56566540717	7037.16297628	47.0506133133	254	5.00745482345	576543.990544	6873.88526587	43	5.96445778214	572438.983898	5548.88380968	2909	1853	136	136	156	162	143	1473	0
DLR00015355	13	21	YOL115W	UD20-36_5h_3x	SD/MSG -ARG -HIS -LYS +Canavanine +clonNAT +G418 +Thialysine	cSGA_v2_r2	12	11	0	11	33.0732575335	254	6.96881322157	31590	5839.3179033	43	0	43	202.441276699	3044	1862	136	136	-1	-1	-1	0	0
DLR00015355	13	22	YOL015W	UD20-36_5h_3x	SD/MSG -ARG -HIS -LYS +Canavanine +clonNAT +G418 +Thialysine	cSGA_v2_r2	12	11	4.81017105506	7764.10132105	77.4035336588	254	5.18495183869	656798.735665	7855.25780455	43	6.05096372097	672125.981904	8640.85700796	3176	1854	136	136	153	159	141	1447	0
DLR00015355	13	23	YOL114C	UD20-36_5h_3x	SD/MSG -ARG -HIS -LYS +Canavanine +clonNAT +G418 +Thialysine	cSGA_v2_r2	12	11	5.03825287853	9695.12761362	141.779976961	254	5.22498302596	876945.986683	12716.1963811	43	6.20283717728	873099.981127	12605.2336531	3319	1851	136	136	150	155	134	1056	0
DLR00015355	13	24	YOR202W	UD20-36_5h_3x	SD/MSG -ARG -HIS -LYS +Canavanine +clonNAT +G418 +Thialysine	cSGA_v2_r2	12	11	4.18629790766	9550.29823315	175.302710792	254	4.62713701208	919905.984892	21469.3506985	43	5.57821622768	917655.984289	24970.6325509	3449	1850	136	136	150	154	135	1268	7
DLR00015355	14	1	YOR202W	UD20-36_5h_3x	SD/MSG -ARG -HIS -LYS +Canavanine +clonNAT +G418 +Thialysine	cSGA_v2_r2	12	11	9	1062	354.675087145	254	12	33041.7	6035.49113371	43	12	5821.2	1943.49919427	317	1994	136	136	-1	-1	-1	10	0
DLR00015355	14	2	YOR084W	UD20-36_5h_3x	SD/MSG -ARG -HIS -LYS +Canavanine +clonNAT +G418 +Thialysine	cSGA_v2_r2	12	11	4.46979047294	9343.23244085	135.040507812	254	4.86801074377	842402.983771	14779.8806968	43	5.83469308265	839984.98129	16661.5301339	444	1989	136	136	163	167	147	1180	0
DLR00015355	14	3	YOR196C	UD20-36_5h_3x	SD/MSG -ARG -HIS -LYS +Canavanine +clonNAT +G418 +Thialysine	cSGA_v2_r2	12	11	3.42072756424	4754.5056926	24.9638312064	254	3.76073794939	278548.999933	6477.45460476	43	4.63510265483	269608.049901	1572.139827	586	1982	136	136	136	146	134	1775	0
DLR00015355	14	4	YOR083W	UD20-36_5h_3x	SD/MSG -ARG -HIS -LYS +Canavanine +clonNAT +G418 +Thialysine	cSGA_v2_r2	12	11	4.39781190674	7332.11699114	59.7701563015	254	4.76431002454	544863.987954	6713.16008506	43	5.726396716	544289.983681	6005.5042468	721	1986	136	136	157	163	146	1849	0
DLR00015355	14	5	YOR195W	UD20-36_5h_3x	SD/MSG -ARG -HIS -LYS +Canavanine +clonNAT +G418 +Thialysine	cSGA_v2_r2	12	11	4.77399694704	8798.29368962	63.8689459007	254	5.12680964582	674443.989914	7244.56893837	43	6.10602447823	674518.983657	6354.53315428	860	1985	136	136	160	166	146	1620	0
DLR00015355	14	6	YOR082C	UD20-36_5h_3x	SD/MSG -ARG -HIS -LYS +Canavanine +clonNAT +G418 +Thialysine	cSGA_v2_r2	12	11	4.47684652754	6677.53893011	50.3616539289	254	4.86163480746	505964.989252	6208.44268649	43	5.88229348374	491228.886822	3589.1381877	995	1991	136	136	157	164	146	1822	0
DLR00015355	14	7	YOR193W	UD20-36_5h_3x	SD/MSG -ARG -HIS -LYS +Canavanine +clonNAT +G418 +Thialysine	cSGA_v2_r2	12	11	4.53563617351	7593.72046985	60.3196264824	254	4.92311024417	578139.988212	7199.83692648	43	5.89347031426	579150.983017	6536.83319063	1133	1991	136	136	157	164	144	1885	0
DLR00015355	14	8	YOR081C	UD20-36_5h_3x	SD/MSG -ARG -HIS -LYS +Canavanine +clonNAT +G418 +Thialysine	cSGA_v2_r2	12	11	4.47594675803	7146.83081406	60.7836600443	254	4.9242214942	564299.98817	6947.04710441	43	5.87735040837	564284.983043	6550.14201354	1269	1988	136	136	159	165	145	1901	0
DLR00015355	14	9	YOR192C	UD20-36_5h_3x	SD/MSG -ARG -HIS -LYS +Canavanine +clonNAT +G418 +Thialysine	cSGA_v2_r2	12	11	4.69002638369	7931.28477902	66.9559085412	254	5.04737713596	632788.989401	6972.46257568	43	6.01095396889	632514.983573	6150.8110015	1401	1987	136	136	159	165	144	1745	0
DLR00015355	14	10	YOR080W	UD20-36_5h_3x	SD/MSG -ARG -HIS -LYS +Canavanine +clonNAT +G418 +Thialysine	cSGA_v2_r2	12	11	2.19958220529	832.846591996	33.2738981888	254	5.52451107423	55660.5	5997.74577174	43	3.19553973327	41197.3431156	744.814390583	1538	1995	136	136	128	140	127	449	0
DLR00015355	14	11	YOR191W	UD20-36_5h_3x	SD/MSG -ARG -HIS -LYS +Canavanine +clonNAT +G418 +Thialysine	cSGA_v2_r2	12	11	4.61038428551	8249.12001183	64.1752703256	254	4.98138125253	647999.9871	8310.07681332	43	5.96126491594	651230.982501	7695.40488416	1676	1992	136	136	156	162	142	2067	0
DLR00015355	14	12	YOR079C	UD20-36_5h_3x	SD/MSG -ARG -HIS -LYS +Canavanine +clonNAT +G418 +Thialysine	cSGA_v2_r2	12	11	4.48927034628	6963.72002253	39.9887137427	254	4.91974794989	551441.988595	7522.70213178	43	5.88601885993	552152.98345	6355.82875605	1813	1991	136	136	155	161	141	1983	0
DLR00015355	14	13	YOR190W	UD20-36_5h_3x	SD/MSG -ARG -HIS -LYS +Canavanine +clonNAT +G418 +Thialysine	cSGA_v2_r2	12	11	4.66237731954	7875.17835774	46.9612910998	254	5.08466787262	645107.989998	7432.02814135	43	6.0535979032	645214.983881	6365.08701675	1944	1989	136	136	156	162	141	1775	2
DLR00015355	14	14	YOR078W	UD20-36_5h_3x	SD/MSG -ARG -HIS -LYS +Canavanine +clonNAT +G418 +Thialysine	cSGA_v2_r2	12	11	2.10458148639	541.810934572	5.88482533467	254	5.53748726802	52656.7164601	5175.0832406	43	3.51731110589	34918.0160989	411.486887136	2092	1998	136	136	141	150	134	267	0
DLR00015355	14	15	YOR189W	UD20-36_5h_3x	SD/MSG -ARG -HIS -LYS +Canavanine +clonNAT +G418 +Thialysine	cSGA_v2_r2	12	11	4.556551417	8047.62214018	49.5755842443	254	4.96145459418	641709.988027	6995.78751819	43	5.93871291226	643113.983447	6682.83045558	2218	1991	136	136	153	159	139	1860	0
DLR00015355	14	16	YOR076C	UD20-36_5h_3x	SD/MSG -ARG -HIS -LYS +Canavanine +clonNAT +G418 +Thialysine	cSGA_v2_r2	12	11	4.45476985291	6848.15738296	49.5301695523	254	4.84383970073	536125.987622	7227.46136315	43	5.79706732229	534989.982926	6873.33770891	2358	1989	136	136	150	156	137	1740	0
DLR00015355	14	17	YOR188W	UD20-36_5h_3x	SD/MSG -ARG -HIS -LYS +Canavanine +clonNAT +G418 +Thialysine	cSGA_v2_r2	12	11	5.00567743065	9039.50683348	48.1971018428	254	5.30631890513	732041.992271	6996.65964095	43	6.293344309	732895.984931	6065.05804342	2497	1992	136	136	154	160	140	1676	0
DLR00015355	14	18	YOR072W	UD20-36_5h_3x	SD/MSG -ARG -HIS -LYS +Canavanine +clonNAT +G418 +Thialysine	cSGA_v2_r2	12	11	4.76510651352	7856.82557554	39.8841872982	254	5.23152202991	593599.81685	6243.6765324	43	6.13035226181	609231.984918	6300.95534247	2633	1994	136	136	151	158	138	2037	0
DLR00015355	14	19	YOR186W	UD20-36_5h_3x	SD/MSG -ARG -HIS -LYS +Canavanine +clonNAT +G418 +Thialysine	cSGA_v2_r2	12	11	4.95418535807	8195.42317356	46.2645710505	254	5.26643912326	656235.993443	6380.61822226	43	6.23952762718	655403.985445	5408.15068076	2770	1986	136	136	153	159	140	1619	0
DLR00015355	14	20	YOR071C	UD20-36_5h_3x	SD/MSG -ARG -HIS -LYS +Canavanine +clonNAT +G418 +Thialysine	cSGA_v2_r2	12	11	4.78886861515	7827.58210989	60.4359056279	254	5.16319897882	634384.991763	6660.92635545	43	6.13132807479	632520.984498	5712.79869484	2904	1990	136	136	153	160	141	1567	0
DLR00015355	14	21	YOR185C	UD20-36_5h_3x	SD/MSG -ARG -HIS -LYS +Canavanine +clonNAT +G418 +Thialysine	cSGA_v2_r2	12	11	4.69351503256	8114.78592617	75.8402140252	254	5.06124932863	682284.988678	8557.52241274	43	6.03073406515	680124.982735	7746.48109064	3036	1989	136	136	154	160	142	1502	0
DLR00015355	14	22	YOR070C	UD20-36_5h_3x	SD/MSG -ARG -HIS -LYS +Canavanine +clonNAT +G418 +Thialysine	cSGA_v2_r2	12	11	4.5013865561	6133.50686233	40.2118452369	254	4.87155370687	476532.991319	7705.27068018	43	5.8240611677	470878.984291	4666.24543315	3176	1988	136	136	143	150	135	1748	0
DLR00015355	14	23	YOR184W	UD20-36_5h_3x	SD/MSG -ARG -HIS -LYS +Canavanine +clonNAT +G418 +Thialysine	cSGA_v2_r2	12	11	4.85682528887	7461.71180549	85.5594518741	254	4.99753249654	667971.986905	10042.1786888	43	5.95385437445	665787.98155	8984.99324576	3310	1984	136	136	148	153	136	1934	0
DLR00015355	14	24	YOR202W	UD20-36_5h_3x	SD/MSG -ARG -HIS -LYS +Canavanine +clonNAT +G418 +Thialysine	cSGA_v2_r2	12	11	4.49604812953	9504.31119518	196.17011396	254	4.85987128921	970778.983223	19995.6387047	43	5.81608382738	964186.981442	22300.3296932	3445	1986	136	136	152	156	136	961	0
DLR00015355	15	1	YOR202W	UD20-36_5h_3x	SD/MSG -ARG -HIS -LYS +Canavanine +clonNAT +G418 +Thialysine	cSGA_v2_r2	12	11	4.52298290668	10577.1158129	214.272058482	254	4.81130951872	924448.983052	19968.7621635	43	5.77260541969	920835.98116	22573.2951356	326	2129	136	136	159	163	144	671	0
DLR00015355	15	2	YOL044W	UD20-36_5h_3x	SD/MSG -ARG -HIS -LYS +Canavanine +clonNAT +G418 +Thialysine	cSGA_v2_r2	12	11	4.24495521059	6592.68046952	75.6072012988	254	4.57466815588	492238.986544	8499.2877246	43	5.52276206603	484657.983086	7509.10024851	460	2134	136	136	147	153	139	1054	0
DLR00015355	15	3	YOL152W	UD20-36_5h_3x	SD/MSG -ARG -HIS -LYS +Canavanine +clonNAT +G418 +Thialysine	cSGA_v2_r2	12	11	4.24230296242	7933.45745768	70.7663460027	254	4.61525858953	604089.985705	10276.022741	43	5.57050413278	598341.983482	10595.4609458	596	2127	136	136	153	159	144	1097	0
DLR00015355	15	4	YOL043C	UD20-36_5h_3x	SD/MSG -ARG -HIS -LYS +Canavanine +clonNAT +G418 +Thialysine	cSGA_v2_r2	12	11	4.74437346753	9047.96492272	70.5106695525	254	5.07806068596	699997.988693	7291.7583565	43	6.05788215521	695478.983351	6733.68556107	726	2127	136	136	159	165	147	1156	0
DLR00015355	15	5	YOL151W	UD20-36_5h_3x	SD/MSG -ARG -HIS -LYS +Canavanine +clonNAT +G418 +Thialysine	cSGA_v2_r2	12	11	4.3577195703	7605.32943763	53.6811575816	254	4.74142594765	558700.986348	7901.56960158	43	5.70862442098	553666.982895	7931.16176499	867	2126	136	136	154	161	145	1198	0
DLR00015355	15	6	YOL042W	UD20-36_5h_3x	SD/MSG -ARG -HIS -LYS +Canavanine +clonNAT +G418 +Thialysine	cSGA_v2_r2	12	11	4.43040910193	7046.7318672	50.9882897658	254	4.81440720776	527634.988102	6621.40831773	43	5.77317393462	523390.983209	6029.85691758	995	2125	136	136	155	162	144	1458	0
DLR00015355	15	7	YOL150C	UD20-36_5h_3x	SD/MSG -ARG -HIS -LYS +Canavanine +clonNAT +G418 +Thialysine	cSGA_v2_r2	12	11	5.38325656637	9637.14910895	97.3925443954	254	5.36264334338	787456.992143	7016.46320116	43	6.33571347569	783299.984849	6459.90935162	1137	2127	136	136	161	166	146	999	0
DLR00015355	15	8	YOL041C	UD20-36_5h_3x	SD/MSG -ARG -HIS -LYS +Canavanine +clonNAT +G418 +Thialysine	cSGA_v2_r2	12	11	0	11	31.8304472272	254	8.28863521189	29268.8784863	4590.65027808	43	0.5	1631.99949409	341.255422232	1276	2134	136	136	-1	-1	-1	0	0
DLR00015355	15	9	YOL147C	UD20-36_5h_3x	SD/MSG -ARG -HIS -LYS +Canavanine +clonNAT +G418 +Thialysine	cSGA_v2_r2	12	11	5.11126967393	9225.2946333	90.6584845993	254	5.31898392262	762199.991858	6368.12737138	43	6.28822730989	758424.984732	5824.2761873	1411	2130	136	136	160	166	144	1028	0
DLR00015355	15	10	YOL039W	UD20-36_5h_3x	SD/MSG -ARG -HIS -LYS +Canavanine +clonNAT +G418 +Thialysine	cSGA_v2_r2	12	11	4.10304870438	5708.56044948	27.6499446073	254	4.50159927072	415931.988752	5869.43195692	43	5.42400571545	410906.985478	4769.67968069	1543	2131	136	136	147	155	138	1432	0
DLR00015355	15	11	YOL141W	UD20-36_5h_3x	SD/MSG -ARG -HIS -LYS +Canavanine +clonNAT +G418 +Thialysine	cSGA_v2_r2	12	11	5.10552151011	8918.61494142	83.1241427876	254	5.31131031001	728219.99304	6636.3109237	43	6.35900150088	713236.61739	4220.66410135	1684	2128	136	136	156	162	142	1360	0
DLR00015355	15	12	YOL037C	UD20-36_5h_3x	SD/MSG -ARG -HIS -LYS +Canavanine +clonNAT +G418 +Thialysine	cSGA_v2_r2	12	11	4.99819587057	8792.73591728	73.1310126661	254	5.2829687775	710616.993084	6372.15340128	43	6.26033439149	707784.98581	5005.82308872	1815	2126	136	136	155	161	140	1223	0
DLR00015355	15	13	YOL138C	UD20-36_5h_3x	SD/MSG -ARG -HIS -LYS +Canavanine +clonNAT +G418 +Thialysine	cSGA_v2_r2	12	11	4.41864567836	6852.93353559	44.5034383533	254	4.81637789485	535680.988452	7069.85248659	43	5.77301946888	537461.983703	6119.74301981	1957	2128	136	136	151	158	140	2133	0
DLR00015355	15	14	YOL036W	UD20-36_5h_3x	SD/MSG -ARG -HIS -LYS +Canavanine +clonNAT +G418 +Thialysine	cSGA_v2_r2	12	11	4.6372612178	7582.81782147	45.8115373283	254	5.09023933461	631644.991933	5619.85742486	43	6.04668784777	629468.985566	4328.30790485	2091	2126	136	136	154	161	141	1523	0
DLR00015355	15	15	YOL137W	UD20-36_5h_3x	SD/MSG -ARG -HIS -LYS +Canavanine +clonNAT +G418 +Thialysine	cSGA_v2_r2	12	11	4.5552438316	8099.49738924	55.4455800024	254	4.97538458924	650371.987902	7582.67569249	43	5.94662856892	649164.98327	7394.69468207	2229	2128	136	136	151	158	138	1506	0
DLR00015355	15	16	YOL035C	UD20-36_5h_3x	SD/MSG -ARG -HIS -LYS +Canavanine +clonNAT +G418 +Thialysine	cSGA_v2_r2	12	11	5.02543052681	8643.68279062	76.7096612295	254	5.25257761521	717981.99165	6823.66753924	43	6.23693499919	717961.984572	5949.89429134	2358	2126	136	136	153	160	140	1673	0
DLR00015355	15	17	YOL136C	UD20-36_5h_3x	SD/MSG -ARG -HIS -LYS +Canavanine +clonNAT +G418 +Thialysine	cSGA_v2_r2	12	11	4.93571865449	8683.85734132	59.6495355838	254	5.20896556316	699111.990671	7132.65696306	43	6.277745039	681444.062893	4533.72244381	2504	2128	136	136	151	158	139	1582	0
DLR00015355	15	18	YOL032W	UD20-36_5h_3x	SD/MSG -ARG -HIS -LYS +Canavanine +clonNAT +G418 +Thialysine	cSGA_v2_r2	12	11	4.6892473886	7747.62249463	49.5398391944	254	5.03602942194	599293.989776	7405.50918856	43	6.01018701328	599480.983574	6595.94205132	2632	2128	136	136	149	156	138	1807	0
DLR00015355	15	19	YOL132W	UD20-36_5h_3x	SD/MSG -ARG -HIS -LYS +Canavanine +clonNAT +G418 +Thialysine	cSGA_v2_r2	12	11	5.30184630661	8508.02099702	69.0167671819	254	5.38811129888	709432.99529	6271.43579302	43	6.3659745283	705074.986911	4928.88340682	2772	2125	136	136	153	159	139	1208	0
DLR00015355	15	20	YOL031C	UD20-36_5h_3x	SD/MSG -ARG -HIS -LYS +Canavanine +clonNAT +G418 +Thialysine	cSGA_v2_r2	12	11	5.00663959544	8370.42230639	73.0202312643	254	5.26818756449	690639.992537	6609.10844264	43	6.33320067951	673430.059986	4131.94481999	2907	2124	136	136	152	158	140	1452	0
DLR00015355	15	21	YOL131W	UD20-36_5h_3x	SD/MSG -ARG -HIS -LYS +Canavanine +clonNAT +G418 +Thialysine	cSGA_v2_r2	12	11	4.75672394587	7807.74943668	88.3127169024	254	5.0525864821	639389.988891	8271.60503608	43	6.11720809215	617397.386501	5208.70332192	3047	2130	136	136	150	156	138	1539	0
DLR00015355	15	22	YOL030W	UD20-36_5h_3x	SD/MSG -ARG -HIS -LYS +Canavanine +clonNAT +G418 +Thialysine	cSGA_v2_r2	12	11	4.7552113039	8111.32665181	81.7423074209	254	5.08857558447	703104.988071	9756.09662112	43	6.05683215342	696302.982193	8728.95342515	3178	2123	136	136	150	155	139	1234	0
DLR00015355	15	23	YOL129W	UD20-36_5h_3x	SD/MSG -ARG -HIS -LYS +Canavanine +clonNAT +G418 +Thialysine	cSGA_v2_r2	12	11	5.40766666747	8515.34638525	154.116526336	254	5.14451359961	840415.984997	13977.6099426	43	6.10029251092	831549.979669	14039.4806595	3321	2127	136	136	153	157	138	951	0
DLR00015355	15	24	YOR202W	UD20-36_5h_3x	SD/MSG -ARG -HIS -LYS +Canavanine +clonNAT +G418 +Thialysine	cSGA_v2_r2	12	11	4.57266720209	10608.4485931	225.308400027	254	4.89001141869	1034928.98289	22325.9805112	43	5.85009410297	1029803.98094	24947.4612278	3451	2125	136	136	151	155	135	698	0
DLR00015355	16	1	YOR202W	UD20-36_5h_3x	SD/MSG -ARG -HIS -LYS +Canavanine +clonNAT +G418 +Thialysine	cSGA_v2_r2	12	11	3.96355095075	9545.65608665	252.678882973	254	4.38260984998	659243.999947	9330.40696678	43	5.2851361517	662183.999852	5303.51766094	313	2277	136	136	159	163	145	670	24
DLR00015355	16	2	YOR202W	UD20-36_5h_3x	SD/MSG -ARG -HIS -LYS +Canavanine +clonNAT +G418 +Thialysine	cSGA_v2_r2	12	11	4.18321982925	7427.8066794	178.118373538	254	4.50567742099	479008.987516	9481.57764973	43	5.42379406353	468461.983908	7497.25199979	446	2256	136	136	159	163	146	206	0
DLR00015355	16	3	YOR202W	UD20-36_5h_3x	SD/MSG -ARG -HIS -LYS +Canavanine +clonNAT +G418 +Thialysine	cSGA_v2_r2	12	11	5.64991479457	7151.56652257	145.146475637	254	4.86943437998	479473.986771	8623.78678425	43	5.80040293678	468783.980608	7023.91118576	596	2256	136	136	162	166	150	255	0
DLR00015355	16	4	YOR202W	UD20-36_5h_3x	SD/MSG -ARG -HIS -LYS +Canavanine +clonNAT +G418 +Thialysine	cSGA_v2_r2	12	11	4.30993646482	6302.54915324	37.4288466611	254	4.70751298862	378465.157655	5613.59325301	43	5.55695098705	375828.984626	4303.89562438	719	2257	136	136	160	166	150	285	1
DLR00015355	16	5	YOR202W	UD20-36_5h_3x	SD/MSG -ARG -HIS -LYS +Canavanine +clonNAT +G418 +Thialysine	cSGA_v2_r2	12	11	4.70918317265	7822.91373762	37.9663378866	254	5.05636058036	502992.994164	5770.09908102	43	6.00200537316	491848.986462	3779.71605555	876	2255	136	136	163	168	151	380	13
DLR00015355	16	6	YOR202W	UD20-36_5h_3x	SD/MSG -ARG -HIS -LYS +Canavanine +clonNAT +G418 +Thialysine	cSGA_v2_r2	12	11	4.46436382329	6634.52453759	53.7552875553	254	4.82953211563	418964.50009	5611.29483205	43	5.69140869455	418697.984434	4287.93594068	994	2260	136	136	158	165	148	488	0
DLR00015355	16	7	YOR202W	UD20-36_5h_3x	SD/MSG -ARG -HIS -LYS +Canavanine +clonNAT +G418 +Thialysine	cSGA_v2_r2	12	11	4.75775822907	7269.73838698	63.0530287668	254	5.02147616082	480921.625881	5590.14793049	43	5.89644441386	481419.984896	4204.58685678	1131	2261	136	136	160	166	149	462	0
DLR00015355	16	8	YOR202W	UD20-36_5h_3x	SD/MSG -ARG -HIS -LYS +Canavanine +clonNAT +G418 +Thialysine	cSGA_v2_r2	12	11	4.27757857385	6309.90437327	38.7966959386	254	4.64580489527	428525.988933	6309.17341339	43	5.57332154705	418403.984705	4884.182176	1269	2262	136	136	158	164	147	432	0
DLR00015355	16	9	YOR202W	UD20-36_5h_3x	SD/MSG -ARG -HIS -LYS +Canavanine +clonNAT +G418 +Thialysine	cSGA_v2_r2	12	11	4.73196198915	8098.9940018	50.0821618091	254	5.03270757404	554318.991716	5893.25639986	43	5.99408239678	547624.985199	4399.07797273	1404	2262	136	136	160	166	148	515	0
DLR00015355	16	10	YOR202W	UD20-36_5h_3x	SD/MSG -ARG -HIS -LYS +Canavanine +clonNAT +G418 +Thialysine	cSGA_v2_r2	12	11	4.56956571041	7209.94022068	29.3188987378	254	4.97436844076	490088.992698	5369.97287506	43	5.9233757659	481477.986116	3720.22063084	1540	2262	136	136	157	163	145	496	0
DLR00015355	16	11	YOR202W	UD20-36_5h_3x	SD/MSG -ARG -HIS -LYS +Canavanine +clonNAT +G418 +Thialysine	cSGA_v2_r2	12	11	4.97377206958	8068.47586473	39.6380099877	254	5.19268084648	551420.995538	5441.37307247	43	6.14473174166	543985.987153	3440.40995817	1676	2262	136	136	157	163	144	466	0
DLR00015355	16	12	YOR202W	UD20-36_5h_3x	SD/MSG -ARG -HIS -LYS +Canavanine +clonNAT +G418 +Thialysine	cSGA_v2_r2	12	11	4.65914058993	7439.03871612	36.2478599675	254	5.03161034749	509350.993607	5764.96130591	43	6.05274559072	491655.91502	2993.52240834	1810	2261	136	136	157	163	145	506	0
DLR00015355	16	13	YOR202W	UD20-36_5h_3x	SD/MSG -ARG -HIS -LYS +Canavanine +clonNAT +G418 +Thialysine	cSGA_v2_r2	12	11	4.75095824685	7826.29492224	42.5562658126	254	5.08795136931	545491.9934	6252.09625821	43	6.03887655316	535636.985921	4339.42569586	1957	2258	136	136	157	163	144	510	9
DLR00015355	16	14	YOR202W	UD20-36_5h_3x	SD/MSG -ARG -HIS -LYS +Canavanine +clonNAT +G418 +Thialysine	cSGA_v2_r2	12	11	4.63368268561	7323.7968466	38.1903420573	254	5.03561194647	519737.992641	6147.32754448	43	5.98718596484	510689.985535	4287.35463431	2083	2261	136	136	155	162	143	483	0
DLR00015355	16	15	YOR202W	UD20-36_5h_3x	SD/MSG -ARG -HIS -LYS +Canavanine +clonNAT +G418 +Thialysine	cSGA_v2_r2	12	11	4.52800094834	7461.15313812	48.6092490847	254	4.97819113602	517612.997438	6832.47970461	43	5.90479489426	513705.990959	4841.053279	2218	2260	136	136	154	160	142	562	0
DLR00015355	16	16	YOR202W	UD20-36_5h_3x	SD/MSG -ARG -HIS -LYS +Canavanine +clonNAT +G418 +Thialysine	cSGA_v2_r2	12	11	4.75501329761	7302.12347605	45.2614220956	254	5.16417088212	519895.233063	5651.68050727	43	6.05466193923	519561.986297	4170.889376	2361	2262	136	136	155	161	143	502	0
DLR00015355	16	17	YOR202W	UD20-36_5h_3x	SD/MSG -ARG -HIS -LYS +Canavanine +clonNAT +G418 +Thialysine	cSGA_v2_r2	12	11	4.67589400161	7232.84730412	40.5128688021	254	5.02164948063	513793.992819	5814.75675993	43	5.97454191362	505485.985622	3919.19567932	2492	2262	136	136	155	161	143	535	0
DLR00015355	16	18	YOR202W	UD20-36_5h_3x	SD/MSG -ARG -HIS -LYS +Canavanine +clonNAT +G418 +Thialysine	cSGA_v2_r2	12	11	4.65573412035	6530.68577212	32.005397616	254	5.06898037142	475654.99538	5635.0003074	43	6.00183630012	466503.986955	3457.75468735	2628	2262	136	136	154	160	143	502	0
DLR00015355	16	19	YOR202W	UD20-36_5h_3x	SD/MSG -ARG -HIS -LYS +Canavanine +clonNAT +G418 +Thialysine	cSGA_v2_r2	12	11	4.79172465221	7531.88197982	40.4136690319	254	5.19566082338	535970.409179	5526.99347711	43	6.08772163262	537156.986043	4349.55384852	2764	2262	136	136	154	160	143	535	0
DLR00015355	16	20	YOR202W	UD20-36_5h_3x	SD/MSG -ARG -HIS -LYS +Canavanine +clonNAT +G418 +Thialysine	cSGA_v2_r2	12	11	4.78060544706	7405.54610014	42.6021810458	254	5.11462351561	518996.340208	5615.8885585	43	5.99201539876	522224.984592	5067.0237588	2898	2261	136	136	155	161	144	582	0
DLR00015355	16	21	YOR202W	UD20-36_5h_3x	SD/MSG -ARG -HIS -LYS +Canavanine +clonNAT +G418 +Thialysine	cSGA_v2_r2	12	11	4.72558070706	6796.80687461	62.3879850421	254	4.99003303122	499310.991502	7038.24334686	43	5.91964187176	488503.983846	5172.13455987	3044	2257	136	136	155	160	144	500	5
DLR00015355	16	22	YOR202W	UD20-36_5h_3x	SD/MSG -ARG -HIS -LYS +Canavanine +clonNAT +G418 +Thialysine	cSGA_v2_r2	12	11	5.15687928042	7036.61131555	126.630978541	254	4.87916176924	515880.986928	8521.02207715	43	5.81414242287	506209.981143	7231.59989447	3169	2259	136	136	153	158	143	390	0
DLR00015355	16	23	YOR202W	UD20-36_5h_3x	SD/MSG -ARG -HIS -LYS +Canavanine +clonNAT +G418 +Thialysine	cSGA_v2_r2	12	11	4.63406456295	8008.73808653	118.05923591	254	4.87703635861	603229.98577	10917.2498218	43	5.96752366957	581047.635272	7091.33599156	3312	2265	136	136	155	159	143	684	11
DLR00015355	16	24	YOR202W	UD20-36_5h_3x	SD/MSG -ARG -HIS -LYS +Canavanine +clonNAT +G418 +Thialysine	cSGA_v2_r2	12	11	3.92583028582	8919.9	271.622328368	254	4.17425846382	721363.987301	30705.4220502	43	5.0113331022	732957.990826	37189.78761	3449	2276	136	136	152	155	137	897	21
DLR00015344	1	1	YOR202W	UD20-36_5h_3x	SD/MSG -ARG -HIS -LYS +Canavanine +clonNAT +G418 +Thialysine	cSGA_v2_r2	13	11	3.8491215623	8517.49372715	240.330110653	254	4.12075516781	576657.987576	18478.4408227	43	4.97414008647	568203.989022	21222.5119053	320	214	136	136	151	156	138	296	41
DLR00015344	1	2	YOR202W	UD20-36_5h_3x	SD/MSG -ARG -HIS -LYS +Canavanine +clonNAT +G418 +Thialysine	cSGA_v2_r2	13	11	4.45210166653	9113.30312265	132.215418635	254	4.6643731111	594783.985433	10422.8527178	43	5.59331133397	583402.983019	10808.0562727	455	220	136	136	152	158	140	39	0
DLR00015344	1	3	YOR202W	UD20-36_5h_3x	SD/MSG -ARG -HIS -LYS +Canavanine +clonNAT +G418 +Thialysine	cSGA_v2_r2	13	11	4.62965343672	9636.49033436	142.193717888	254	4.83189514208	630142.986621	9203.20511773	43	5.7715209959	621294.982718	9078.71229093	595	221	136	136	158	163	145	111	0
DLR00015344	1	4	YOR202W	UD20-36_5h_3x	SD/MSG -ARG -HIS -LYS +Canavanine +clonNAT +G418 +Thialysine	cSGA_v2_r2	13	11	6.3079400421	9232.21086557	217.913034405	254	4.97614075281	632655.986371	8769.51802859	43	5.91559912598	623930.981515	8841.72884069	727	220	136	136	160	166	147	179	0
DLR00015344	1	5	YOR202W	UD20-36_5h_3x	SD/MSG -ARG -HIS -LYS +Canavanine +clonNAT +G418 +Thialysine	cSGA_v2_r2	13	11	4.72574628692	9456.0415552	102.316151508	254	4.94416249343	619723.987806	7533.97557213	43	5.892888479	611480.983234	7489.09708288	868	222	136	136	159	165	146	202	0
DLR00015344	1	6	YOR202W	UD20-36_5h_3x	SD/MSG -ARG -HIS -LYS +Canavanine +clonNAT +G418 +Thialysine	cSGA_v2_r2	13	11	4.65528722829	9228.32424121	87.0584473608	254	4.91427950506	594943.988524	7290.09285072	43	5.86339557068	585759.983674	7118.72532199	998	222	136	136	159	165	146	198	0
DLR00015344	1	7	YOR202W	UD20-36_5h_3x	SD/MSG -ARG -HIS -LYS +Canavanine +clonNAT +G418 +Thialysine	cSGA_v2_r2	13	11	6.19246261875	9962.71224308	186.421768356	254	5.14269279981	674263.989978	7466.67876906	43	6.09248960219	667572.983974	7250.54594143	1139	223	136	136	160	166	146	214	0
DLR00015344	1	8	YOR202W	UD20-36_5h_3x	SD/MSG -ARG -HIS -LYS +Canavanine +clonNAT +G418 +Thialysine	cSGA_v2_r2	13	11	4.78967453752	9523.06870781	110.601605651	254	4.95175516028	616263.988683	7159.63941521	43	5.90301752466	608237.983919	7001.07553907	1270	219	136	136	158	165	145	224	0
DLR00015344	1	9	YOR202W	UD20-36_5h_3x	SD/MSG -ARG -HIS -LYS +Canavanine +clonNAT +G418 +Thialysine	cSGA_v2_r2	13	11	5.47142659219	10093.9239052	155.476634795	254	5.14651109696	686823.990325	7204.75316654	43	6.1011457791	679864.984126	6953.33631466	1416	220	136	136	159	166	145	256	0
DLR00015344	1	10	YOR202W	UD20-36_5h_3x	SD/MSG -ARG -HIS -LYS +Canavanine +clonNAT +G418 +Thialysine	cSGA_v2_r2	13	11	5.75244785505	8997.33898661	183.539241752	254	4.90358184397	610854.987062	8761.85337359	43	5.85089373005	602403.982416	8214.23925155	1545	216	136	136	157	164	144	254	0
DLR00015344	1	11	YOR202W	UD20-36_5h_3x	SD/MSG -ARG -HIS -LYS +Canavanine +clonNAT +G418 +Thialysine	cSGA_v2_r2	13	11	5.96073243508	9376.36905556	174.782885552	254	5.04260875292	651740.9889	8588.44557124	43	5.994018172	643179.982966	7815.38612562	1687	217	136	136	158	165	144	233	0
DLR00015344	1	12	YOR202W	UD20-36_5h_3x	SD/MSG -ARG -HIS -LYS +Canavanine +clonNAT +G418 +Thialysine	cSGA_v2_r2	13	11	4.84474532319	9435.54875516	108.023297467	254	5.03615402493	633253.990376	7901.42956469	43	5.9836607731	624479.984509	6809.74181091	1815	216	136	136	159	165	144	253	0
DLR00015344	1	13	YOR202W	UD20-36_5h_3x	SD/MSG -ARG -HIS -LYS +Canavanine +clonNAT +G418 +Thialysine	cSGA_v2_r2	13	11	4.94759004019	10179.8245338	100.614779971	254	5.07272811222	677379.989792	7471.0027538	43	6.02685217354	669819.984283	6977.52626734	1961	218	136	136	158	164	143	255	0
DLR00015344	1	14	YOR202W	UD20-36_5h_3x	SD/MSG -ARG -HIS -LYS +Canavanine +clonNAT +G418 +Thialysine	cSGA_v2_r2	13	11	4.73788447247	8603.82366092	95.8392486424	254	4.85344797593	579855.987222	8063.03029639	43	5.79715208573	569114.983055	7453.0137582	2089	218	136	136	155	163	143	298	4
DLR00015344	1	15	YOR202W	UD20-36_5h_3x	SD/MSG -ARG -HIS -LYS +Canavanine +clonNAT +G418 +Thialysine	cSGA_v2_r2	13	11	4.90494085399	9971.35228612	104.649100497	254	5.03663075369	675867.988663	8153.53535949	43	5.99051926358	668233.983617	7803.02212742	2230	220	136	136	157	164	143	286	0
DLR00015344	1	16	YOR202W	UD20-36_5h_3x	SD/MSG -ARG -HIS -LYS +Canavanine +clonNAT +G418 +Thialysine	cSGA_v2_r2	13	11	4.96094696857	9182.92020663	122.729139318	254	5.03633694208	630839.989239	7579.72007429	43	6.05504287031	606295.070137	5702.30993992	2360	218	136	136	157	164	144	283	0
DLR00015344	1	17	YOR202W	UD20-36_5h_3x	SD/MSG -ARG -HIS -LYS +Canavanine +clonNAT +G418 +Thialysine	cSGA_v2_r2	13	11	6.6320873093	10039.4720291	189.069012911	254	5.173552728	704357.989568	8657.47237846	43	6.12605035843	696112.983329	8094.74781592	2505	222	136	136	158	164	144	292	0
DLR00015344	1	18	YOR202W	UD20-36_5h_3x	SD/MSG -ARG -HIS -LYS +Canavanine +clonNAT +G418 +Thialysine	cSGA_v2_r2	13	11	4.67859333067	9508.61248898	99.9400980581	254	4.86671129319	628077.987565	7936.25054259	43	5.81824615911	619272.983268	7800.51211791	2634	217	136	136	155	162	143	289	0
DLR00015344	1	19	YOR202W	UD20-36_5h_3x	SD/MSG -ARG -HIS -LYS +Canavanine +clonNAT +G418 +Thialysine	cSGA_v2_r2	13	11	4.77666109699	10308.2778351	82.9009309089	254	4.98246208217	697253.987876	8464.24445007	43	5.93623346461	690108.983561	8657.82386298	2778	221	136	136	155	162	144	311	0
DLR00015344	1	20	YOR202W	UD20-36_5h_3x	SD/MSG -ARG -HIS -LYS +Canavanine +clonNAT +G418 +Thialysine	cSGA_v2_r2	13	11	4.63015218201	9652.89598844	124.103540078	254	4.82469032944	660714.985909	9255.73015594	43	5.77218002934	653330.982641	9872.91284962	2907	217	136	136	155	161	144	329	0
DLR00015344	1	21	YOR202W	UD20-36_5h_3x	SD/MSG -ARG -HIS -LYS +Canavanine +clonNAT +G418 +Thialysine	cSGA_v2_r2	13	11	4.78986655988	9555.09256451	166.116631975	254	4.94007573891	705721.986502	9999.6119535	43	5.88584183581	697324.982326	10000.5185901	3049	221	136	136	156	162	144	269	0
DLR00015344	1	22	YOR202W	UD20-36_5h_3x	SD/MSG -ARG -HIS -LYS +Canavanine +clonNAT +G418 +Thialysine	cSGA_v2_r2	13	11	5.92252191868	8191.8	284.813186979	254	4.67411291618	654661.984979	11729.6580649	43	5.60447316036	645448.982726	12161.279649	3179	218	136	136	152	158	141	222	0
DLR00015344	1	23	YOR202W	UD20-36_5h_3x	SD/MSG -ARG -HIS -LYS +Canavanine +clonNAT +G418 +Thialysine	cSGA_v2_r2	13	11	5.98199431025	9931.03626536	273.803512851	254	4.90763951145	812165.983913	13460.2157168	43	5.85099529877	805879.980847	14997.5117963	3322	220	136	136	150	156	138	138	0
DLR00015344	1	24	YOR202W	UD20-36_5h_3x	SD/MSG -ARG -HIS -LYS +Canavanine +clonNAT +G418 +Thialysine	cSGA_v2_r2	13	11	4.31974268132	9498.45472136	181.7856123	254	4.50012949995	676069.984121	16024.261023	43	5.41119846034	668632.983881	18483.4817553	3455	212	136	136	145	151	133	220	33
DLR00015344	2	1	YOR202W	UD20-36_5h_3x	SD/MSG -ARG -HIS -LYS +Canavanine +clonNAT +G418 +Thialysine	cSGA_v2_r2	13	11	4.40594691555	10216.3034667	136.668614113	254	4.55336286584	720643.985759	14551.0904068	43	5.48585820605	714144.984835	16685.1124468	318	353	136	136	150	156	138	63	0
DLR00015344	2	2	YPL060W	UD20-36_5h_3x	SD/MSG -ARG -HIS -LYS +Canavanine +clonNAT +G418 +Thialysine	cSGA_v2_r2	13	11	4.5952203102	9638.77642605	113.351367733	254	4.86711164637	686180.986496	9998.24631481	43	5.81759888661	680004.982514	9951.45455648	458	354	136	136	155	160	141	367	0
DLR00015344	2	3	YPL170W	UD20-36_5h_3x	SD/MSG -ARG -HIS -LYS +Canavanine +clonNAT +G418 +Thialysine	cSGA_v2_r2	13	11	4.34880602538	8846.82098204	103.912849183	254	4.67249376889	612767.985471	10549.2699784	43	5.62616004452	607781.982959	10489.725927	593	354	136	136	157	163	144	642	0
DLR00015344	2	4	YPL058C	UD20-36_5h_3x	SD/MSG -ARG -HIS -LYS +Canavanine +clonNAT +G418 +Thialysine	cSGA_v2_r2	13	11	4.61654712367	8352.74870572	90.2552160041	254	4.87338964384	579541.988218	7516.30439844	43	5.81940072005	573710.983363	7406.74741956	728	353	136	136	159	165	145	585	0
DLR00015344	2	5	YPL168W	UD20-36_5h_3x	SD/MSG -ARG -HIS -LYS +Canavanine +clonNAT +G418 +Thialysine	cSGA_v2_r2	13	11	4.60202043231	8594.28449588	79.1390933249	254	4.88334650166	590498.988405	7564.83449328	43	5.83980629239	583722.983593	7207.57870823	860	358	136	136	157	163	144	546	0
DLR00015344	2	6	YPL057C	UD20-36_5h_3x	SD/MSG -ARG -HIS -LYS +Canavanine +clonNAT +G418 +Thialysine	cSGA_v2_r2	13	11	4.5602541796	8864.97477326	55.5075503967	254	4.85137600967	573905.989662	6733.22906083	43	5.81128618832	569206.985111	6225.41078232	999	355	136	136	154	161	141	645	0
DLR00015344	2	7	YPL167C	UD20-36_5h_3x	SD/MSG -ARG -HIS -LYS +Canavanine +clonNAT +G418 +Thialysine	cSGA_v2_r2	13	11	4.85493350362	9104.17236507	70.5009580233	254	5.04995359923	633411.990453	6902.56703983	43	6.00939727241	626123.984674	6324.99450515	1133	357	136	136	158	165	144	504	0
DLR00015344	2	8	YPL056C	UD20-36_5h_3x	SD/MSG -ARG -HIS -LYS +Canavanine +clonNAT +G418 +Thialysine	cSGA_v2_r2	13	11	5.11455759336	10444.274259	72.9430985206	254	5.2369156951	722361.993127	6634.07371858	43	6.2053624327	717009.98637	5649.44144605	1271	354	136	136	157	164	142	496	0
DLR00015344	2	9	YPL166W	UD20-36_5h_3x	SD/MSG -ARG -HIS -LYS +Canavanine +clonNAT +G418 +Thialysine	cSGA_v2_r2	13	11	4.45394896707	8074.59309074	68.9183006362	254	4.756809641	557528.987097	7731.94141725	43	5.69485603257	549587.98378	8038.53098211	1410	352	136	136	154	162	142	548	0
DLR00015344	2	10	YPL055C	UD20-36_5h_3x	SD/MSG -ARG -HIS -LYS +Canavanine +clonNAT +G418 +Thialysine	cSGA_v2_r2	13	11	4.0821867717	6269.59147323	59.2103519828	254	4.2679467766	392322.988796	7285.44630906	43	5.17078559552	384750.987418	6237.10178036	1552	348	136	136	145	155	137	987	0
DLR00015344	2	11	YPL165C	UD20-36_5h_3x	SD/MSG -ARG -HIS -LYS +Canavanine +clonNAT +G418 +Thialysine	cSGA_v2_r2	13	11	4.81424442371	9130.46848184	78.0567103099	254	5.03343029197	647993.989086	7758.38641343	43	5.99177510448	640437.984095	6620.54259386	1682	355	136	136	155	162	141	532	0
DLR00015344	2	12	YPL054W	UD20-36_5h_3x	SD/MSG -ARG -HIS -LYS +Canavanine +clonNAT +G418 +Thialysine	cSGA_v2_r2	13	11	4.54574476456	8817.93866922	68.6841383512	254	4.78292227622	597382.986662	8851.22607591	43	5.72899358966	589927.983381	8712.06344326	1818	349	136	136	151	159	138	517	0
DLR00015344	2	13	YPL164C	UD20-36_5h_3x	SD/MSG -ARG -HIS -LYS +Canavanine +clonNAT +G418 +Thialysine	cSGA_v2_r2	13	11	4.98651032063	10462.1579824	54.9779511963	254	5.21192309445	742110.99151	7830.98222676	43	6.17443794941	737039.985239	6383.42410466	1954	356	136	136	154	161	139	482	0
DLR00015344	2	14	YPL053C	UD20-36_5h_3x	SD/MSG -ARG -HIS -LYS +Canavanine +clonNAT +G418 +Thialysine	cSGA_v2_r2	13	11	5.08603697931	10110.8433472	90.1233218261	254	5.22822857806	767694.990611	8231.41255794	43	6.18704171829	763847.984148	7743.77389326	2091	357	136	136	157	164	142	684	0
DLR00015344	2	15	YPL163C	UD20-36_5h_3x	SD/MSG -ARG -HIS -LYS +Canavanine +clonNAT +G418 +Thialysine	cSGA_v2_r2	13	11	4.84641610932	9570.95169418	65.2802548863	254	5.13197648692	706576.990641	7579.94754182	43	6.09076614037	699982.984689	6776.9407576	2227	353	136	136	156	163	141	597	0
DLR00015344	2	16	YPL052W	UD20-36_5h_3x	SD/MSG -ARG -HIS -LYS +Canavanine +clonNAT +G418 +Thialysine	cSGA_v2_r2	13	11	4.91756560892	9264.77837398	53.2940090116	254	5.18716665369	664417.993957	6217.4042765	43	6.13762815172	657734.986902	4450.07598473	2362	351	136	136	154	162	141	476	0
DLR00015344	2	17	YPL162C	UD20-36_5h_3x	SD/MSG -ARG -HIS -LYS +Canavanine +clonNAT +G418 +Thialysine	cSGA_v2_r2	13	11	4.81723540197	9024.91273433	58.3447840976	254	5.10117697575	643745.991552	7159.2261203	43	6.05587827835	636809.98515	5853.81319888	2499	360	136	136	154	161	141	649	0
DLR00015344	2	18	YPL051W	UD20-36_5h_3x	SD/MSG -ARG -HIS -LYS +Canavanine +clonNAT +G418 +Thialysine	cSGA_v2_r2	13	11	4.91567673398	9794.50962506	60.6502219243	254	5.17442813127	689488.99149	6738.2351203	43	6.14313366229	685084.985133	5836.12775071	2632	358	136	136	152	160	140	653	0
DLR00015344	2	19	YPL161C	UD20-36_5h_3x	SD/MSG -ARG -HIS -LYS +Canavanine +clonNAT +G418 +Thialysine	cSGA_v2_r2	13	11	3.81142492464	5919.90878544	30.2914868105	254	4.07016034739	344966.994769	5850.83683256	43	4.95371092787	338466.992942	4292.87066645	2771	353	136	136	137	147	133	775	0
DLR00015344	2	20	YPL048W	UD20-36_5h_3x	SD/MSG -ARG -HIS -LYS +Canavanine +clonNAT +G418 +Thialysine	cSGA_v2_r2	13	11	4.69628232142	9400.00952419	69.7153040865	254	4.89282835644	693207.987384	8349.44245495	43	5.8539954131	686321.983483	8555.33465662	2907	350	136	136	153	160	140	596	0
DLR00015344	2	21	YPL159C	UD20-36_5h_3x	SD/MSG -ARG -HIS -LYS +Canavanine +clonNAT +G418 +Thialysine	cSGA_v2_r2	13	11	4.26086779517	6857.26438318	42.4913930626	254	4.64820732279	505199.990165	6029.50925278	43	5.58497657016	495792.986588	4429.63241903	3043	350	136	136	149	156	140	637	0
DLR00015344	2	22	YPL047W	UD20-36_5h_3x	SD/MSG -ARG -HIS -LYS +Canavanine +clonNAT +G418 +Thialysine	cSGA_v2_r2	13	11	0	11	49.8494917445	254	8.00162635988	30693.6	5656.62545573	43	0.5	3502.99992042	599.365834499	3174	360	136	136	-1	-1	-1	2	0
DLR00015344	2	23	YPL157W	UD20-36_5h_3x	SD/MSG -ARG -HIS -LYS +Canavanine +clonNAT +G418 +Thialysine	cSGA_v2_r2	13	11	1.78810844283	1183.6	34.6167489373	254	2.94689103937	79540.9989418	7626.67463315	43	2.79052861328	54036.0003038	515.918886906	3313	359	136	136	117	128	119	162	0
DLR00015344	2	24	YOR202W	UD20-36_5h_3x	SD/MSG -ARG -HIS -LYS +Canavanine +clonNAT +G418 +Thialysine	cSGA_v2_r2	13	11	4.4238248362	9888.09721143	170.128498925	254	4.67002797353	847062.985011	18164.8418495	43	5.60466482496	841168.984144	20180.7207132	3449	354	136	136	149	154	135	384	0
DLR00015344	3	1	YOR202W	UD20-36_5h_3x	SD/MSG -ARG -HIS -LYS +Canavanine +clonNAT +G418 +Thialysine	cSGA_v2_r2	13	11	4.65425750662	11017.8565095	214.703212362	254	4.90301711215	849096.984367	14728.946402	43	5.85761094117	845299.981414	16316.6900218	329	490	136	136	158	163	142	206	0
DLR00015344	3	2	YOR221C	UD20-36_5h_3x	SD/MSG -ARG -HIS -LYS +Canavanine +clonNAT +G418 +Thialysine	cSGA_v2_r2	13	11	3.37285588897	5665.14126051	43.7648708521	254	3.59283441262	311542.999751	7787.21591348	43	4.3937877578	302676.99925	4321.88956197	463	493	136	136	136	145	131	457	0
DLR00015344	3	3	YOR327C	UD20-36_5h_3x	SD/MSG -ARG -HIS -LYS +Canavanine +clonNAT +G418 +Thialysine	cSGA_v2_r2	13	11	4.02471796597	6815.18986511	66.3340022833	254	4.28836420137	452181.988759	9088.65740356	43	5.20404275961	445464.987477	8142.02946691	592	498	136	136	153	159	140	1015	0
DLR00015344	3	4	YOR219C	UD20-36_5h_3x	SD/MSG -ARG -HIS -LYS +Canavanine +clonNAT +G418 +Thialysine	cSGA_v2_r2	13	11	4.77456326423	9430.59557786	72.3219262287	254	5.00535655881	658546.988494	7589.79123939	43	5.97211351965	653028.983426	7295.96782687	728	492	136	136	159	165	144	612	0
DLR00015344	3	5	YOR324C	UD20-36_5h_3x	SD/MSG -ARG -HIS -LYS +Canavanine +clonNAT +G418 +Thialysine	cSGA_v2_r2	13	11	5.07263755842	9973.94819743	70.1756605539	254	5.21208962531	699557.991852	7192.58015297	43	6.18522401794	695945.984959	6143.68195641	864	493	136	136	160	166	145	687	0
DLR00015344	3	6	YOR216C	UD20-36_5h_3x	SD/MSG -ARG -HIS -LYS +Canavanine +clonNAT +G418 +Thialysine	cSGA_v2_r2	13	11	4.17893373943	6600.01565769	45.7672238106	254	4.4764791259	423465.988493	6808.80498843	43	5.41155692515	416809.985183	5880.46273282	992	494	136	136	151	159	140	815	9
DLR00015344	3	7	YOR322C	UD20-36_5h_3x	SD/MSG -ARG -HIS -LYS +Canavanine +clonNAT +G418 +Thialysine	cSGA_v2_r2	13	11	4.41583372145	7298.00781964	63.6504958527	254	4.62401848893	477781.986905	7605.5275025	43	5.56963671911	471942.983227	7267.54025038	1145	492	136	136	153	160	139	731	5
DLR00015344	3	8	YOR215C	UD20-36_5h_3x	SD/MSG -ARG -HIS -LYS +Canavanine +clonNAT +G418 +Thialysine	cSGA_v2_r2	13	11	4.7577430167	8925.63125977	64.4602757361	254	5.04528563135	634884.989716	7210.52870167	43	6.0096788708	629842.984024	6636.6632408	1271	493	136	136	159	165	143	849	0
DLR00015344	3	9	YOR321W	UD20-36_5h_3x	SD/MSG -ARG -HIS -LYS +Canavanine +clonNAT +G418 +Thialysine	cSGA_v2_r2	13	11	5.02052475784	10338.9064466	76.1360340037	254	5.18895357614	763564.989423	8229.92545186	43	6.24149379086	739780.381004	5598.95140758	1412	494	136	136	161	166	143	860	0
DLR00015344	3	10	YOR214C	UD20-36_5h_3x	SD/MSG -ARG -HIS -LYS +Canavanine +clonNAT +G418 +Thialysine	cSGA_v2_r2	13	11	5.00049116778	9554.60089963	77.9662835251	254	5.1719870199	720988.9906	7467.55236581	43	6.19875637949	699617.980597	4835.23100537	1543	490	136	136	161	167	143	738	0
DLR00015344	3	11	YOR320C	UD20-36_5h_3x	SD/MSG -ARG -HIS -LYS +Canavanine +clonNAT +G418 +Thialysine	cSGA_v2_r2	13	11	5.29295689018	10319.7703044	75.2000349277	254	5.36788928619	786439.993087	8281.16334884	43	6.33333464504	781726.985503	6419.41380698	1686	487	136	136	161	167	143	778	0
DLR00015344	3	12	YOR213C	UD20-36_5h_3x	SD/MSG -ARG -HIS -LYS +Canavanine +clonNAT +G418 +Thialysine	cSGA_v2_r2	13	11	4.9611587058	9949.21943768	47.6131560279	254	5.23125379757	734609.991269	8160.94334302	43	6.19609682087	729419.984964	6767.4244932	1814	491	136	136	158	164	140	741	0
DLR00015344	3	13	YOR318C	UD20-36_5h_3x	SD/MSG -ARG -HIS -LYS +Canavanine +clonNAT +G418 +Thialysine	cSGA_v2_r2	13	11	5.0076770172	9841.20029763	94.6560691708	254	5.17152770439	755290.98982	8184.1071673	43	6.13698774123	750818.984408	7361.48799948	1960	491	136	136	159	165	142	785	0
DLR00015344	3	14	YOR212W	UD20-36_5h_3x	SD/MSG -ARG -HIS -LYS +Canavanine +clonNAT +G418 +Thialysine	cSGA_v2_r2	13	11	0	11	7.01111373181	254	8.29995491086	29017.8	5369.5874897	43	0	43	37.073461976	2091	496	136	136	-1	-1	-1	9	0
DLR00015344	3	15	YOR317W	UD20-36_5h_3x	SD/MSG -ARG -HIS -LYS +Canavanine +clonNAT +G418 +Thialysine	cSGA_v2_r2	13	11	4.24113234035	7019.93033885	45.1464612827	254	4.64802274992	511135.986866	8125.13298787	43	5.57925941187	502191.983896	7450.95289354	2233	491	136	136	154	161	140	754	0
DLR00015344	3	16	YOR209C	UD20-36_5h_3x	SD/MSG -ARG -HIS -LYS +Canavanine +clonNAT +G418 +Thialysine	cSGA_v2_r2	13	11	4.24991773367	7208.95099965	56.8295715333	254	4.50377587741	488150.9864	8471.59710263	43	5.43944558559	482751.984521	8250.8182925	2363	493	136	136	148	156	136	992	0
DLR00015344	3	17	YOR316C	UD20-36_5h_3x	SD/MSG -ARG -HIS -LYS +Canavanine +clonNAT +G418 +Thialysine	cSGA_v2_r2	13	11	4.99872448081	9086.05473994	74.7431192105	254	5.19937399901	676525.991692	7103.48567458	43	6.16512857208	671667.984756	6001.0576793	2503	485	136	136	156	162	141	904	0
DLR00015344	3	18	YOR208W	UD20-36_5h_3x	SD/MSG -ARG -HIS -LYS +Canavanine +clonNAT +G418 +Thialysine	cSGA_v2_r2	13	11	4.88172306602	8883.75141894	50.1397273012	254	5.19664439471	650436.993269	6446.20793683	43	6.15944750835	646249.986306	5072.06910166	2633	499	136	136	155	162	141	857	0
DLR00015344	3	19	YOR315W	UD20-36_5h_3x	SD/MSG -ARG -HIS -LYS +Canavanine +clonNAT +G418 +Thialysine	cSGA_v2_r2	13	11	5.09431238206	10033.1120549	57.5753565598	254	5.31519131991	760873.994224	5782.27909677	43	6.28830128982	757263.987435	4782.56858136	2778	490	136	136	157	163	142	867	0
DLR00015344	3	20	YOR202W	UD20-36_5h_3x	SD/MSG -ARG -HIS -LYS +Canavanine +clonNAT +G418 +Thialysine	cSGA_v2_r2	13	11	5.07344949732	9382.58031814	75.3171046118	254	5.27664850515	737400.992829	6394.88187401	43	6.30165232954	721225.889788	4910.42861734	2911	493	136	136	158	164	143	878	0
DLR00015344	3	21	YOR314W	UD20-36_5h_3x	SD/MSG -ARG -HIS -LYS +Canavanine +clonNAT +G418 +Thialysine	cSGA_v2_r2	13	11	5.33138702432	10350.3301664	107.282028998	254	5.36303073988	845964.992217	7216.6775877	43	6.3350679972	842890.985327	6909.82561479	3047	495	136	136	159	164	144	958	0
DLR00015344	3	22	YOR197W	UD20-36_5h_3x	SD/MSG -ARG -HIS -LYS +Canavanine +clonNAT +G418 +Thialysine	cSGA_v2_r2	13	11	4.52289313059	9157.80549258	95.333853326	254	4.87849837952	757201.985728	11160.9731892	43	5.84256235261	752811.982507	11763.9292379	3177	487	136	136	153	159	140	926	0
DLR00015344	3	23	YOR313C	UD20-36_5h_3x	SD/MSG -ARG -HIS -LYS +Canavanine +clonNAT +G418 +Thialysine	cSGA_v2_r2	13	11	5.33234860832	10803.2453434	158.662454113	254	5.26901455031	982051.98769	11432.4868133	43	6.23407725529	977685.98264	11526.7798576	3314	495	136	136	155	160	139	688	0
DLR00015344	3	24	YOR202W	UD20-36_5h_3x	SD/MSG -ARG -HIS -LYS +Canavanine +clonNAT +G418 +Thialysine	cSGA_v2_r2	13	11	5.38416383673	11608.2178147	272.081280176	254	5.142631028	1094058.98439	17431.5468388	43	6.10120828819	1091741.98106	19034.5820327	3454	491	136	136	153	157	136	422	0
DLR00015344	4	1	YOR202W	UD20-36_5h_3x	SD/MSG -ARG -HIS -LYS +Canavanine +clonNAT +G418 +Thialysine	cSGA_v2_r2	13	11	4.36608681955	10995.7665045	152.696427528	254	4.63790529562	829074.986168	15586.8810509	43	5.58981719313	825176.984858	18295.3585654	322	624	136	136	157	162	142	233	0
DLR00015344	4	2	YPL074W	UD20-36_5h_3x	SD/MSG -ARG -HIS -LYS +Canavanine +clonNAT +G418 +Thialysine	cSGA_v2_r2	13	11	4.74658837518	9263.78148514	116.344882869	254	4.95315338664	718085.986189	10745.7386465	43	5.90627449739	711216.981942	10867.3179871	453	628	136	136	161	166	145	476	0
DLR00015344	4	3	YPL183C	UD20-36_5h_3x	SD/MSG -ARG -HIS -LYS +Canavanine +clonNAT +G418 +Thialysine	cSGA_v2_r2	13	11	4.09316699407	6996.01015566	62.1376342969	254	4.40658367386	465741.98718	8877.14342837	43	5.32844560659	457297.985114	8192.09136564	586	627	136	136	152	158	140	674	0
DLR00015344	4	4	YPL073C	UD20-36_5h_3x	SD/MSG -ARG -HIS -LYS +Canavanine +clonNAT +G418 +Thialysine	cSGA_v2_r2	13	11	4.7615097285	9091.39035149	62.2360734028	254	5.03103688736	633202.989983	7107.36260936	43	5.99966172981	629226.984347	6402.40764305	726	628	136	136	159	165	145	845	0
DLR00015344	4	5	YPL182C	UD20-36_5h_3x	SD/MSG -ARG -HIS -LYS +Canavanine +clonNAT +G418 +Thialysine	cSGA_v2_r2	13	11	4.83524677961	9286.23939894	53.5741730336	254	5.09646862458	645384.991146	6728.50358537	43	6.07295815331	639762.985122	5719.86803972	860	630	136	136	159	164	144	719	0
DLR00015344	4	6	YPL071C	UD20-36_5h_3x	SD/MSG -ARG -HIS -LYS +Canavanine +clonNAT +G418 +Thialysine	cSGA_v2_r2	13	11	4.97966492182	9232.32884737	61.2701311767	254	5.16055164131	653576.992149	6855.34682598	43	6.20800721861	635838.217432	4596.39210024	995	629	136	136	159	166	144	912	0
DLR00015344	4	7	YPL181W	UD20-36_5h_3x	SD/MSG -ARG -HIS -LYS +Canavanine +clonNAT +G418 +Thialysine	cSGA_v2_r2	13	11	5.15926001654	9444.83965129	64.8923819838	254	5.2725798522	688355.994079	6719.21387636	43	6.24813436955	682483.986661	5084.46845317	1135	629	136	136	161	166	144	712	0
DLR00015344	4	8	YPL070W	UD20-36_5h_3x	SD/MSG -ARG -HIS -LYS +Canavanine +clonNAT +G418 +Thialysine	cSGA_v2_r2	13	11	5.13822413826	9380.58380218	60.0270531669	254	5.24447588914	701661.992324	6944.7110189	43	6.21618970513	693788.985407	5910.05934181	1269	628	136	136	162	167	144	669	0
DLR00015344	4	9	YPL180W	UD20-36_5h_3x	SD/MSG -ARG -HIS -LYS +Canavanine +clonNAT +G418 +Thialysine	cSGA_v2_r2	13	11	3.30526392184	2960.75646034	8.59470304439	254	3.90214216762	187433.995049	6116.46375771	43	4.66722576441	172714.993482	1210.28590955	1409	628	136	136	144	153	135	987	0
DLR00015344	4	10	YPL069C	UD20-36_5h_3x	SD/MSG -ARG -HIS -LYS +Canavanine +clonNAT +G418 +Thialysine	cSGA_v2_r2	13	11	1.06092013227	350.9	33.4030855117	254	12	34580.7	5757.84365926	43	1.75477821501	9404.00031057	492.615797478	1536	621	136	136	110	125	117	12	0
DLR00015344	4	11	YPL179W	UD20-36_5h_3x	SD/MSG -ARG -HIS -LYS +Canavanine +clonNAT +G418 +Thialysine	cSGA_v2_r2	13	11	4.44906261361	8294.00123113	44.1428460707	254	4.76924434508	579754.987667	8013.47938898	43	5.72459651273	573630.984439	6726.92178776	1678	628	136	136	154	160	139	875	0
DLR00015344	4	12	YPL068C	UD20-36_5h_3x	SD/MSG -ARG -HIS -LYS +Canavanine +clonNAT +G418 +Thialysine	cSGA_v2_r2	13	11	4.42894444261	8419.39770172	55.1767412629	254	4.66642281759	564940.986736	8746.47445955	43	5.62367045422	559729.984	7960.59902043	1816	624	136	136	150	157	136	773	0
DLR00015344	4	13	YPL178W	UD20-36_5h_3x	SD/MSG -ARG -HIS -LYS +Canavanine +clonNAT +G418 +Thialysine	cSGA_v2_r2	13	11	2.99380747536	2579.56672824	48.992115589	254	3.76748607449	181565.988627	7251.75238838	43	4.41971542872	165475.99126	4154.81157448	1956	620	136	136	143	152	133	320	0
DLR00015344	4	14	YPL067C	UD20-36_5h_3x	SD/MSG -ARG -HIS -LYS +Canavanine +clonNAT +G418 +Thialysine	cSGA_v2_r2	13	11	4.95651305535	9909.4267584	48.2163648894	254	5.21486291454	744723.991056	7310.32697418	43	6.18273539712	739864.985008	6375.71219744	2092	626	136	136	158	164	141	808	0
DLR00015344	4	15	YPL177C	UD20-36_5h_3x	SD/MSG -ARG -HIS -LYS +Canavanine +clonNAT +G418 +Thialysine	cSGA_v2_r2	13	11	4.71886487153	8442.78392493	35.7484862598	254	4.97877412395	583591.990009	7003.44496518	43	6.00479542397	563871.543841	4234.98022636	2230	628	136	136	151	158	137	768	0
DLR00015344	4	16	YPL066W	UD20-36_5h_3x	SD/MSG -ARG -HIS -LYS +Canavanine +clonNAT +G418 +Thialysine	cSGA_v2_r2	13	11	4.9840360971	9047.09741887	51.1239331331	254	5.24034146097	665333.992859	6729.39091735	43	6.28650897201	645898.950417	4115.24277886	2364	626	136	136	155	161	139	772	0
DLR00015344	4	17	YPL176C	UD20-36_5h_3x	SD/MSG -ARG -HIS -LYS +Canavanine +clonNAT +G418 +Thialysine	cSGA_v2_r2	13	11	4.4780392319	7288.02245536	36.3629760386	254	4.86106655192	516652.989098	6563.34054931	43	5.87762343751	497267.001978	4348.8593843	2498	626	136	136	152	159	139	1019	0
DLR00015344	4	18	YPL064C	UD20-36_5h_3x	SD/MSG -ARG -HIS -LYS +Canavanine +clonNAT +G418 +Thialysine	cSGA_v2_r2	13	11	5.28253253808	9688.80625884	63.1271585581	254	5.41251360263	740922.995644	6201.05199445	43	6.39051942514	736895.987576	4747.01521777	2640	625	136	136	157	164	142	900	0
DLR00015344	4	19	YPL174C	UD20-36_5h_3x	SD/MSG -ARG -HIS -LYS +Canavanine +clonNAT +G418 +Thialysine	cSGA_v2_r2	13	11	4.12199801282	4761.16600329	34.4595866973	254	4.57705051965	295087.995917	4690.64736448	43	5.46162929823	286848.989349	1381.72677625	2771	629	136	136	140	150	134	1030	0
DLR00015344	4	20	YPL062W	UD20-36_5h_3x	SD/MSG -ARG -HIS -LYS +Canavanine +clonNAT +G418 +Thialysine	cSGA_v2_r2	13	11	3.94245569345	5853.13716127	40.1730798263	254	4.17709104109	365522.991487	6002.31851997	43	5.0794655972	357804.989537	5218.79127518	2907	625	136	136	139	148	133	925	0
DLR00015344	4	21	YPL172C	UD20-36_5h_3x	SD/MSG -ARG -HIS -LYS +Canavanine +clonNAT +G418 +Thialysine	cSGA_v2_r2	13	11	4.64252564176	7683.77480935	10.7137103828	254	5.04029416114	525742.995335	5702.16968321	43	6.00268618585	521743.988124	2237.24173676	3043	628	136	136	144	152	138	1165	0
DLR00015344	4	22	YPL061W	UD20-36_5h_3x	SD/MSG -ARG -HIS -LYS +Canavanine +clonNAT +G418 +Thialysine	cSGA_v2_r2	13	11	3.65902218673	5091.40265027	50.2716050898	254	3.92684813249	340367.997296	7590.90221139	43	4.78795431255	331142.996187	6051.4611376	3180	623	136	136	134	144	131	966	0
DLR00015344	4	23	YPL171C	UD20-36_5h_3x	SD/MSG -ARG -HIS -LYS +Canavanine +clonNAT +G418 +Thialysine	cSGA_v2_r2	13	11	5.12318625526	9928.20754347	123.521794177	254	5.20049263312	871256.987532	11807.9618702	43	6.16596342876	865072.982107	11167.9816074	3319	628	136	136	152	157	138	721	0
DLR00015344	4	24	YOR202W	UD20-36_5h_3x	SD/MSG -ARG -HIS -LYS +Canavanine +clonNAT +G418 +Thialysine	cSGA_v2_r2	13	11	4.6570736719	10726.8384971	192.856767077	254	4.90824788473	999604.984164	18619.5500976	43	5.85935822243	995713.982029	21047.635881	3452	629	136	136	151	156	135	630	0
DLR00015344	5	1	YOR202W	UD20-36_5h_3x	SD/MSG -ARG -HIS -LYS +Canavanine +clonNAT +G418 +Thialysine	cSGA_v2_r2	13	11	4.62354194458	10551.2600308	190.252369744	254	4.8413800559	849315.9839	15787.9668017	43	5.79482653654	845492.981502	18032.7271186	328	760	136	136	160	165	144	407	0
DLR00015344	5	2	YOR234C	UD20-36_5h_3x	SD/MSG -ARG -HIS -LYS +Canavanine +clonNAT +G418 +Thialysine	cSGA_v2_r2	13	11	4.33807183653	8431.93914114	86.8017700928	254	4.59166011132	599016.986149	10291.5747369	43	5.53488830948	592044.983809	10780.6236881	458	772	136	136	155	160	141	567	0
DLR00015344	5	3	YOR348C	UD20-36_5h_3x	SD/MSG -ARG -HIS -LYS +Canavanine +clonNAT +G418 +Thialysine	cSGA_v2_r2	13	11	4.87650731439	9834.9150668	95.919131857	254	5.08268028073	709616.989391	8194.80277229	43	6.113481865	689413.038798	5666.02536506	593	764	136	136	160	165	145	830	0
DLR00015344	5	4	YOR233W	UD20-36_5h_3x	SD/MSG -ARG -HIS -LYS +Canavanine +clonNAT +G418 +Thialysine	cSGA_v2_r2	13	11	4.92884269101	8908.87317846	61.2014310708	254	5.11599814291	627057.992217	6595.58932735	43	6.14175145677	610547.587569	4305.52844502	726	761	136	136	159	165	145	813	0
DLR00015344	5	5	YOR347C	UD20-36_5h_3x	SD/MSG -ARG -HIS -LYS +Canavanine +clonNAT +G418 +Thialysine	cSGA_v2_r2	13	11	4.8966277429	9003.42640179	60.8988523264	254	5.11965233217	634100.991867	6938.01772315	43	6.09022170303	629056.985412	5782.38170161	867	763	136	136	159	165	145	783	0
DLR00015344	5	6	YOR231W	UD20-36_5h_3x	SD/MSG -ARG -HIS -LYS +Canavanine +clonNAT +G418 +Thialysine	cSGA_v2_r2	13	11	4.89717703639	8696.89885845	40.4181775507	254	5.13556270353	613637.992319	6494.54261396	43	6.10663370493	606507.985751	5298.29804981	1000	764	136	136	158	165	144	809	0
DLR00015344	5	7	YOR346W	UD20-36_5h_3x	SD/MSG -ARG -HIS -LYS +Canavanine +clonNAT +G418 +Thialysine	cSGA_v2_r2	13	11	5.02260661158	10018.0259359	47.1500476701	254	5.23256450485	706510.992287	6710.38291016	43	6.20915148127	702224.985792	5807.94945784	1143	765	136	136	158	164	143	807	0
DLR00015344	5	8	YOR230W	UD20-36_5h_3x	SD/MSG -ARG -HIS -LYS +Canavanine +clonNAT +G418 +Thialysine	cSGA_v2_r2	13	11	4.7959331199	8564.51310243	57.702690298	254	5.0683348676	622188.990133	7599.95839748	43	6.03135773971	615231.984199	6432.85517833	1272	759	136	136	159	165	143	956	0
DLR00015344	5	9	YOR344C	UD20-36_5h_3x	SD/MSG -ARG -HIS -LYS +Canavanine +clonNAT +G418 +Thialysine	cSGA_v2_r2	13	11	4.48063944689	8127.27101521	53.594984618	254	4.77987322877	590412.986485	8841.9128368	43	5.73657044349	582957.982981	8495.07261763	1416	765	136	136	158	164	143	967	0
DLR00015344	5	10	YOR229W	UD20-36_5h_3x	SD/MSG -ARG -HIS -LYS +Canavanine +clonNAT +G418 +Thialysine	cSGA_v2_r2	13	11	4.7325956598	8729.80114936	71.6030444458	254	5.03481710408	657916.989254	8541.29163667	43	5.99564794279	651822.983674	6803.14876223	1545	760	136	136	160	166	144	901	0
DLR00015344	5	11	YOR343C	UD20-36_5h_3x	SD/MSG -ARG -HIS -LYS +Canavanine +clonNAT +G418 +Thialysine	cSGA_v2_r2	13	11	4.76336430371	8869.62138707	42.4057754222	254	5.04849200037	652117.988969	8573.88133272	43	6.00851990514	646606.98382	7315.51369863	1686	762	136	136	157	163	141	874	0
DLR00015344	5	12	YOR228C	UD20-36_5h_3x	SD/MSG -ARG -HIS -LYS +Canavanine +clonNAT +G418 +Thialysine	cSGA_v2_r2	13	11	4.87193798706	8242.28221389	46.2577959996	254	5.14118020511	622100.992547	6875.74859392	43	6.09711444569	615389.985548	4838.97169597	1817	762	136	136	158	164	142	891	0
DLR00015344	5	13	YOR342C	UD20-36_5h_3x	SD/MSG -ARG -HIS -LYS +Canavanine +clonNAT +G418 +Thialysine	cSGA_v2_r2	13	11	5.18372987115	10596.8706697	56.7382791921	254	5.3459793678	796026.992455	7807.34607157	43	6.32439737772	793818.985218	6457.89031936	1960	764	136	136	158	164	141	911	0
DLR00015344	5	14	YOR227W	UD20-36_5h_3x	SD/MSG -ARG -HIS -LYS +Canavanine +clonNAT +G418 +Thialysine	cSGA_v2_r2	13	11	5.00840034601	9650.66891966	45.9831518063	254	5.26726418711	708012.992682	6983.36042572	43	6.25014837799	703768.986016	5626.0645915	2091	773	136	136	156	162	139	854	0
DLR00015344	5	15	YOR339C	UD20-36_5h_3x	SD/MSG -ARG -HIS -LYS +Canavanine +clonNAT +G418 +Thialysine	cSGA_v2_r2	13	11	4.99111198247	9790.548875	37.980189848	254	5.22411914321	709961.9914	7265.19516694	43	6.19822901506	705680.985303	6509.28162897	2234	765	136	136	154	161	139	822	0
DLR00015344	5	16	YOR226C	UD20-36_5h_3x	SD/MSG -ARG -HIS -LYS +Canavanine +clonNAT +G418 +Thialysine	cSGA_v2_r2	13	11	4.95775290225	9185.82735906	55.9761609579	254	5.20759089772	692292.991487	7167.19354772	43	6.18013414746	687388.984905	6101.38700392	2361	766	136	136	156	163	141	826	0
DLR00015344	5	17	YOR338W	UD20-36_5h_3x	SD/MSG -ARG -HIS -LYS +Canavanine +clonNAT +G418 +Thialysine	cSGA_v2_r2	13	11	5.28938782052	9814.62373384	59.7931706586	254	5.41108350629	734049.99604	6630.05634972	43	6.38648894073	730675.987985	4773.13960116	2506	763	136	136	156	162	141	948	0
DLR00015344	5	18	YOR225W	UD20-36_5h_3x	SD/MSG -ARG -HIS -LYS +Canavanine +clonNAT +G418 +Thialysine	cSGA_v2_r2	13	11	4.99678561318	9169.40777638	46.3467250607	254	5.23686784943	671338.993327	6531.47000495	43	6.20368942346	667607.986066	5558.48361913	2638	762	136	136	154	161	140	939	0
DLR00015344	5	19	YOR337W	UD20-36_5h_3x	SD/MSG -ARG -HIS -LYS +Canavanine +clonNAT +G418 +Thialysine	cSGA_v2_r2	13	11	5.1229017967	9603.1053827	52.9805626929	254	5.3249281978	712369.994537	5835.50999711	43	6.30468699632	709844.987011	4566.21364985	2778	761	136	136	155	162	142	1077	0
DLR00015344	5	20	YOR223W	UD20-36_5h_3x	SD/MSG -ARG -HIS -LYS +Canavanine +clonNAT +G418 +Thialysine	cSGA_v2_r2	13	11	4.90379384113	9002.60681767	40.6515560777	254	5.17953216858	674056.992057	6777.82419576	43	6.15051786141	668624.985409	5762.59452157	2907	760	136	136	154	161	142	937	0
DLR00015344	5	21	YOR334W	UD20-36_5h_3x	SD/MSG -ARG -HIS -LYS +Canavanine +clonNAT +G418 +Thialysine	cSGA_v2_r2	13	11	5.10005046126	9070.22738447	35.766957113	254	5.39891669796	692116.997698	6039.0647305	43	6.39102245347	685650.989933	2909.66469908	3046	766	136	136	152	160	143	877	0
DLR00015344	5	22	YOR222W	UD20-36_5h_3x	SD/MSG -ARG -HIS -LYS +Canavanine +clonNAT +G418 +Thialysine	cSGA_v2_r2	13	11	4.83821971609	8584.62302677	65.1386855804	254	5.04495356925	696103.987789	8783.50708482	43	6.01518966817	689106.982629	8309.70930261	3179	761	136	136	151	158	141	883	0
DLR00015344	5	23	YOR328W	UD20-36_5h_3x	SD/MSG -ARG -HIS -LYS +Canavanine +clonNAT +G418 +Thialysine	cSGA_v2_r2	13	11	5.30894725801	10160.2034297	131.75777871	254	5.25375505512	917496.987512	12559.232147	43	6.2238085183	912530.981876	11964.1066479	3322	765	136	136	152	158	139	785	0
DLR00015344	5	24	YOR202W	UD20-36_5h_3x	SD/MSG -ARG -HIS -LYS +Canavanine +clonNAT +G418 +Thialysine	cSGA_v2_r2	13	11	4.47948659444	10379.1128122	197.302940914	254	4.78066265903	988508.983766	21179.7084011	43	5.73618370021	984008.982851	24209.3617406	3453	767	136	136	151	156	136	818	0
DLR00015344	6	1	YOR202W	UD20-36_5h_3x	SD/MSG -ARG -HIS -LYS +Canavanine +clonNAT +G418 +Thialysine	cSGA_v2_r2	13	11	4.26337790255	10014.5761371	158.422181397	254	4.53983538712	782032.986166	16409.9119408	43	5.48335641232	777431.985346	19420.1071829	321	898	136	136	157	162	144	375	0
DLR00015344	6	2	YPL095C	UD20-36_5h_3x	SD/MSG -ARG -HIS -LYS +Canavanine +clonNAT +G418 +Thialysine	cSGA_v2_r2	13	11	4.63515867071	9864.79257286	109.707439076	254	4.88263428412	742811.985441	11154.9226506	43	5.84469427371	737823.982217	11724.5357259	455	900	136	136	159	164	144	686	0
DLR00015344	6	3	YPL196W	UD20-36_5h_3x	SD/MSG -ARG -HIS -LYS +Canavanine +clonNAT +G418 +Thialysine	cSGA_v2_r2	13	11	4.6812278264	8440.685257	72.5550441306	254	4.97974974248	638069.988556	8217.8238141	43	5.93512475385	630271.983376	7236.29762291	589	903	136	136	162	167	147	782	0
DLR00015344	6	4	YPL092W	UD20-36_5h_3x	SD/MSG -ARG -HIS -LYS +Canavanine +clonNAT +G418 +Thialysine	cSGA_v2_r2	13	11	4.84644642735	9535.90218078	82.31646402	254	5.08784181555	684291.990905	6747.19407326	43	6.05862182953	680154.985018	5776.87235112	727	900	136	136	161	167	146	777	0
DLR00015344	6	5	YPL195W	UD20-36_5h_3x	SD/MSG -ARG -HIS -LYS +Canavanine +clonNAT +G418 +Thialysine	cSGA_v2_r2	13	11	4.45730984188	7498.21585897	35.2701651913	254	4.79183176514	513559.990077	6107.60816746	43	5.75479547399	508229.985458	5038.43374063	862	900	136	136	156	164	144	1174	0
DLR00015344	6	6	YPL091W	UD20-36_5h_3x	SD/MSG -ARG -HIS -LYS +Canavanine +clonNAT +G418 +Thialysine	cSGA_v2_r2	13	11	4.79510282795	9323.55684739	40.6050748113	254	5.06070225882	646838.990811	6324.13592997	43	6.02566112132	641684.984931	5469.38527103	1001	900	136	136	157	164	143	753	0
DLR00015344	6	7	YPL194W	UD20-36_5h_3x	SD/MSG -ARG -HIS -LYS +Canavanine +clonNAT +G418 +Thialysine	cSGA_v2_r2	13	11	4.82255779267	8682.6804533	41.6888912018	254	5.10904146731	629562.992122	6748.52060258	43	6.07149584993	622624.985602	5121.51371733	1133	903	136	136	159	166	144	925	0
DLR00015344	6	8	YPL090C	UD20-36_5h_3x	SD/MSG -ARG -HIS -LYS +Canavanine +clonNAT +G418 +Thialysine	cSGA_v2_r2	13	11	3.94028564609	7412.0989667	67.5671952636	254	4.17444438082	438099.991577	9003.46571136	43	5.08642576798	433354.990327	8530.4839026	1272	897	136	136	142	151	134	665	0
DLR00015344	6	9	YPL192C	UD20-36_5h_3x	SD/MSG -ARG -HIS -LYS +Canavanine +clonNAT +G418 +Thialysine	cSGA_v2_r2	13	11	4.81720201743	8725.80188584	54.9710979511	254	5.03934124026	631792.989637	7796.23299082	43	6.00685134615	626174.984092	6104.69296348	1411	897	136	136	158	164	143	997	0
DLR00015344	6	10	YPL089C	UD20-36_5h_3x	SD/MSG -ARG -HIS -LYS +Canavanine +clonNAT +G418 +Thialysine	cSGA_v2_r2	13	11	5.26252061806	10192.4833466	65.1955849618	254	5.30792002971	751048.992532	8364.74119759	43	6.28693682765	746863.985534	6257.76895084	1545	897	136	136	158	164	142	883	0
DLR00015344	6	11	YPL191C	UD20-36_5h_3x	SD/MSG -ARG -HIS -LYS +Canavanine +clonNAT +G418 +Thialysine	cSGA_v2_r2	13	11	4.78492308965	8817.56861141	38.8049657028	254	5.08164606765	628753.990499	7781.21653259	43	6.04982715361	623215.984929	6283.90803258	1683	901	136	136	155	161	140	954	0
DLR00015344	6	12	YPL088W	UD20-36_5h_3x	SD/MSG -ARG -HIS -LYS +Canavanine +clonNAT +G418 +Thialysine	cSGA_v2_r2	13	11	4.53861955314	8621.15295776	58.402975349	254	4.81963985688	589041.986471	9238.23902498	43	5.78441541765	583989.982946	8646.33505015	1817	895	136	136	150	157	137	811	0
DLR00015344	6	13	YPL189W	UD20-36_5h_3x	SD/MSG -ARG -HIS -LYS +Canavanine +clonNAT +G418 +Thialysine	cSGA_v2_r2	13	11	5.00932312729	10018.2483652	39.2861972641	254	5.23895119659	740726.990425	8310.13310332	43	6.21553547823	736636.984301	7566.03507482	1954	900	136	136	156	162	139	809	0
DLR00015344	6	14	YPL087W	UD20-36_5h_3x	SD/MSG -ARG -HIS -LYS +Canavanine +clonNAT +G418 +Thialysine	cSGA_v2_r2	13	11	4.63738937991	8649.57421004	51.1592855151	254	4.93853436306	610003.987426	8436.74793904	43	5.90382851622	606954.983136	7987.15401279	2092	902	136	136	152	158	138	1046	0
DLR00015344	6	15	YPL187W	UD20-36_5h_3x	SD/MSG -ARG -HIS -LYS +Canavanine +clonNAT +G418 +Thialysine	cSGA_v2_r2	13	11	4.87924224977	9159.05804757	43.571675479	254	5.20184488468	668879.992748	6716.12550048	43	6.17390906122	665629.986319	5320.70139671	2224	897	136	136	155	161	140	999	0
DLR00015344	6	16	YPL086C	UD20-36_5h_3x	SD/MSG -ARG -HIS -LYS +Canavanine +clonNAT +G418 +Thialysine	cSGA_v2_r2	13	11	3.73037114069	5139.66254433	41.6913043491	254	3.86398684085	256397.994397	6923.34058948	43	4.7035971452	252681.993925	4581.84426043	2360	903	136	136	128	139	124	737	0
DLR00015344	6	17	YPL186C	UD20-36_5h_3x	SD/MSG -ARG -HIS -LYS +Canavanine +clonNAT +G418 +Thialysine	cSGA_v2_r2	13	11	4.89302518551	8939.04686323	36.3638671474	254	5.21022624487	643801.993639	6432.86519208	43	6.1783377687	639356.986805	5126.55288819	2502	900	136	136	152	160	139	898	0
DLR00015344	6	18	YPL081W	UD20-36_5h_3x	SD/MSG -ARG -HIS -LYS +Canavanine +clonNAT +G418 +Thialysine	cSGA_v2_r2	13	11	5.10808538873	9259.77873512	46.0103434816	254	5.33437079728	689041.995443	6297.24100301	43	6.31281444176	684872.987761	4890.45086827	2637	899	136	136	154	161	141	921	0
DLR00015344	6	19	YPL185W	UD20-36_5h_3x	SD/MSG -ARG -HIS -LYS +Canavanine +clonNAT +G418 +Thialysine	cSGA_v2_r2	13	11	4.85389977683	8253.32122793	34.77835011	254	5.14034353665	593178.993639	6070.47518411	43	6.10692638918	587835.986338	4972.52080217	2772	894	136	136	151	159	139	964	0
DLR00015344	6	20	YPL080C	UD20-36_5h_3x	SD/MSG -ARG -HIS -LYS +Canavanine +clonNAT +G418 +Thialysine	cSGA_v2_r2	13	11	4.40631037775	8543.94556134	72.0738848801	254	4.71149977149	587304.985252	9475.15900704	43	5.68681175853	585254.982355	9995.50387771	2905	897	136	136	145	154	137	905	0
DLR00015344	6	21	YPL184C	UD20-36_5h_3x	SD/MSG -ARG -HIS -LYS +Canavanine +clonNAT +G418 +Thialysine	cSGA_v2_r2	13	11	4.9597130819	8233.07947994	42.133123006	254	5.14422090664	643493.992107	6883.49166083	43	6.12123588577	638101.985154	5263.78023759	3046	901	136	136	154	161	143	1248	0
DLR00015344	6	22	YPL079W	UD20-36_5h_3x	SD/MSG -ARG -HIS -LYS +Canavanine +clonNAT +G418 +Thialysine	cSGA_v2_r2	13	11	3.99808012078	6301.82906061	59.1807615085	254	4.31690691814	411741.359793	7270.96715326	43	5.25647061709	401803.067137	5909.158263	3179	897	136	136	137	147	133	1182	0
DLR00015344	6	23	YPL183W-A	UD20-36_5h_3x	SD/MSG -ARG -HIS -LYS +Canavanine +clonNAT +G418 +Thialysine	cSGA_v2_r2	13	11	4.83652519012	8255.31092856	61.0731187279	254	5.12927054556	647163.994021	6598.42509304	43	6.08348762178	639308.987336	3289.32136917	3319	899	136	136	141	149	134	648	3
DLR00015344	6	24	YOR202W	UD20-36_5h_3x	SD/MSG -ARG -HIS -LYS +Canavanine +clonNAT +G418 +Thialysine	cSGA_v2_r2	13	11	4.70823806019	10883.5108809	194.150267559	254	4.93121154811	1063988.98334	20338.2523936	43	5.89508063691	1059149.98161	23221.586176	3448	902	136	136	152	157	136	704	0
DLR00015344	7	1	YOR202W	UD20-36_5h_3x	SD/MSG -ARG -HIS -LYS +Canavanine +clonNAT +G418 +Thialysine	cSGA_v2_r2	13	11	4.70338357674	11467.4620314	205.126005849	254	4.90003490934	924636.98411	16264.6129196	43	5.86499006838	922070.981575	18658.346251	325	1034	136	136	160	165	145	465	13
DLR00015344	7	2	YOR252W	UD20-36_5h_3x	SD/MSG -ARG -HIS -LYS +Canavanine +clonNAT +G418 +Thialysine	cSGA_v2_r2	13	11	3.90777335319	7901.27671998	92.5702236372	254	4.21092693119	548593.991237	11461.4529439	43	5.1288762731	543965.990422	12768.6334001	459	1040	136	136	151	159	141	670	9
DLR00015344	7	3	YOR360C	UD20-36_5h_3x	SD/MSG -ARG -HIS -LYS +Canavanine +clonNAT +G418 +Thialysine	cSGA_v2_r2	13	11	2.91299443444	1683.30659942	9.87961418604	254	3.55808391605	125886.992693	7114.6237329	43	4.0822446656	101326.997828	1600.11374486	592	1031	136	136	145	154	140	380	0
DLR00015344	7	4	YOR251C	UD20-36_5h_3x	SD/MSG -ARG -HIS -LYS +Canavanine +clonNAT +G418 +Thialysine	cSGA_v2_r2	13	11	4.2424911317	7515.09134593	47.4259802257	254	4.51826434102	509333.988818	6685.05648414	43	5.46007231792	503695.985875	6733.15049313	729	1034	136	136	155	162	143	977	0
DLR00015344	7	5	YOR359W	UD20-36_5h_3x	SD/MSG -ARG -HIS -LYS +Canavanine +clonNAT +G418 +Thialysine	cSGA_v2_r2	13	11	4.22041004558	7554.89481264	63.3380037362	254	4.51902198113	492261.988188	6875.23540675	43	5.47828098568	490867.985247	6465.49312873	871	1038	136	136	153	161	143	1318	5
DLR00015344	7	6	YOR247W	UD20-36_5h_3x	SD/MSG -ARG -HIS -LYS +Canavanine +clonNAT +G418 +Thialysine	cSGA_v2_r2	13	11	4.7816849701	9562.15713883	49.4292919852	254	5.09429802647	704973.991135	6225.31786975	43	6.0640445396	700543.985592	5503.08191727	1004	1046	136	136	162	168	147	950	0
DLR00015344	7	7	YOR358W	UD20-36_5h_3x	SD/MSG -ARG -HIS -LYS +Canavanine +clonNAT +G418 +Thialysine	cSGA_v2_r2	13	11	4.15889205583	6023.40802587	17.0197786337	254	4.56200654578	385207.994592	5586.72133833	43	5.49349626105	379016.989872	1290.32562444	1143	1042	136	136	149	158	142	1233	0
DLR00015344	7	8	YOR246C	UD20-36_5h_3x	SD/MSG -ARG -HIS -LYS +Canavanine +clonNAT +G418 +Thialysine	cSGA_v2_r2	13	11	4.44013899228	8421.82862345	45.2472601008	254	4.76918896758	569729.987666	7950.42180614	43	5.72579027661	565740.984202	6728.01275388	1271	1037	136	136	153	160	141	1058	0
DLR00015344	7	9	YOR357C	UD20-36_5h_3x	SD/MSG -ARG -HIS -LYS +Canavanine +clonNAT +G418 +Thialysine	cSGA_v2_r2	13	11	5.00764545383	10519.0682188	56.2712467204	254	5.20976808736	756005.991799	7656.30448948	43	6.18120084189	753132.98584	5518.37635883	1413	1040	136	136	157	163	142	883	0
DLR00015344	7	10	YOR245C	UD20-36_5h_3x	SD/MSG -ARG -HIS -LYS +Canavanine +clonNAT +G418 +Thialysine	cSGA_v2_r2	13	11	5.05145753424	8715.89091195	45.8897352537	254	5.27966559281	630879.232139	6827.18223101	43	6.18234270241	633861.986405	4641.53957105	1546	1038	136	136	157	163	141	804	0
DLR00015344	7	11	YOR356W	UD20-36_5h_3x	SD/MSG -ARG -HIS -LYS +Canavanine +clonNAT +G418 +Thialysine	cSGA_v2_r2	13	11	4.88653459861	9205.20181657	44.1820989362	254	5.16612908411	683845.990962	7841.01538317	43	6.14151139723	680346.984888	6388.93140522	1687	1035	136	136	157	163	142	1013	0
DLR00015344	7	12	YOR243C	UD20-36_5h_3x	SD/MSG -ARG -HIS -LYS +Canavanine +clonNAT +G418 +Thialysine	cSGA_v2_r2	13	11	4.69236600587	9009.23138485	42.343863402	254	4.94924207998	630435.987739	8393.12932331	43	5.92367926658	628400.983469	7702.9630542	1822	1032	136	136	152	159	138	1164	0
DLR00015344	7	13	YOR355W	UD20-36_5h_3x	SD/MSG -ARG -HIS -LYS +Canavanine +clonNAT +G418 +Thialysine	cSGA_v2_r2	13	11	4.51049778271	7670.10376296	49.6789308969	254	4.74252726348	513394.987375	7529.60043405	43	5.70515060168	511567.98368	6655.77808645	1961	1039	136	136	149	156	136	1308	0
DLR00015344	7	14	YOR242C	UD20-36_5h_3x	SD/MSG -ARG -HIS -LYS +Canavanine +clonNAT +G418 +Thialysine	cSGA_v2_r2	13	11	4.75532803233	8678.22591542	39.973407792	254	5.06079893463	622997.990205	7672.35594846	43	6.03199309686	617659.984762	6328.8294686	2088	1035	136	136	153	159	139	916	10
DLR00015344	7	15	YOR354C	UD20-36_5h_3x	SD/MSG -ARG -HIS -LYS +Canavanine +clonNAT +G418 +Thialysine	cSGA_v2_r2	13	11	4.98363571332	8833.16954057	8.39093044353	254	5.40731452506	607046.999957	5151.8316095	43	6.39601585876	606068.994801	1125.2426874	2230	1039	136	136	150	157	139	1207	0
DLR00015344	7	16	YOR239W	UD20-36_5h_3x	SD/MSG -ARG -HIS -LYS +Canavanine +clonNAT +G418 +Thialysine	cSGA_v2_r2	13	11	5.02485907923	8861.8911787	62.9924542431	254	5.23948213172	674587.992456	6993.67596492	43	6.21044125982	671423.98524	5800.44905516	2358	1035	136	136	156	162	141	1097	0
DLR00015344	7	17	YOR352W	UD20-36_5h_3x	SD/MSG -ARG -HIS -LYS +Canavanine +clonNAT +G418 +Thialysine	cSGA_v2_r2	13	11	5.10557283268	9222.61990729	44.4404832319	254	5.30929798397	673000.995288	5725.42470222	43	6.28236642141	670446.987638	4339.13267208	2504	1042	136	136	153	160	140	1033	0
DLR00015344	7	18	YOR238W	UD20-36_5h_3x	SD/MSG -ARG -HIS -LYS +Canavanine +clonNAT +G418 +Thialysine	cSGA_v2_r2	13	11	5.30327056882	8950.53468585	59.2457463529	254	5.36177389574	674284.995853	5843.19988659	43	6.33521719768	671625.987717	4901.10393474	2634	1037	136	136	154	161	141	1092	0
DLR00015344	7	19	YOR351C	UD20-36_5h_3x	SD/MSG -ARG -HIS -LYS +Canavanine +clonNAT +G418 +Thialysine	cSGA_v2_r2	13	11	5.19860945736	8914.13571789	46.3180777026	254	5.35770216785	682144.996265	5728.41478088	43	6.33600124511	678077.988401	4414.18037846	2774	1039	136	136	154	161	141	1104	0
DLR00015344	7	20	YOR237W	UD20-36_5h_3x	SD/MSG -ARG -HIS -LYS +Canavanine +clonNAT +G418 +Thialysine	cSGA_v2_r2	13	11	5.33923897593	9296.71673796	46.0784079707	254	5.43840220686	730115.996849	6305.43719875	43	6.42648928414	723643.988726	4684.40119549	2907	1038	136	136	156	163	143	864	0
DLR00015344	7	21	YOR350C	UD20-36_5h_3x	SD/MSG -ARG -HIS -LYS +Canavanine +clonNAT +G418 +Thialysine	cSGA_v2_r2	13	11	5.01967295523	8478.98376976	8.53012497559	254	5.38377111826	619135.999259	5871.32809966	43	6.37724856507	613732.991174	1729.51510268	3050	1039	136	136	147	156	141	936	0
DLR00015344	7	22	YOR235W	UD20-36_5h_3x	SD/MSG -ARG -HIS -LYS +Canavanine +clonNAT +G418 +Thialysine	cSGA_v2_r2	13	11	3.9956835928	6484.79364404	87.9398088973	254	4.12762159639	415688.990014	9499.04491523	43	5.05132007527	412034.988497	9199.66332027	3179	1034	136	136	132	143	129	1125	0
DLR00015344	7	23	YOR349W	UD20-36_5h_3x	SD/MSG -ARG -HIS -LYS +Canavanine +clonNAT +G418 +Thialysine	cSGA_v2_r2	13	11	5.05659140234	9499.93064011	131.84631929	254	5.13575435987	865985.986162	12942.5662859	43	6.10713469409	859485.981216	12517.7308229	3322	1038	136	136	151	158	138	902	0
DLR00015344	7	24	YOR202W	UD20-36_5h_3x	SD/MSG -ARG -HIS -LYS +Canavanine +clonNAT +G418 +Thialysine	cSGA_v2_r2	13	11	4.57427381135	10267.8816068	214.952760588	254	4.9078208253	1020033.9827	20541.3658869	43	5.86771566253	1014829.98091	23224.7347699	3453	1038	136	136	152	157	137	790	0
DLR00015344	8	1	YOR202W	UD20-36_5h_3x	SD/MSG -ARG -HIS -LYS +Canavanine +clonNAT +G418 +Thialysine	cSGA_v2_r2	13	11	4.2652962102	9167.7756305	142.76063704	254	4.54068816909	728086.985669	15090.5707429	43	5.47991195117	723077.984797	17543.3844599	321	1170	136	136	157	163	144	540	0
DLR00015344	8	2	YPL108W	UD20-36_5h_3x	SD/MSG -ARG -HIS -LYS +Canavanine +clonNAT +G418 +Thialysine	cSGA_v2_r2	13	11	4.80574958927	9959.07718121	131.440341178	254	5.03121624725	780422.987079	10575.1922539	43	5.99536162695	776999.982431	10769.253619	449	1169	136	136	161	167	146	752	11
DLR00015344	8	3	YPL208W	UD20-36_5h_3x	SD/MSG -ARG -HIS -LYS +Canavanine +clonNAT +G418 +Thialysine	cSGA_v2_r2	13	11	4.60677839487	9157.55311685	68.3592164769	254	4.92732457341	682582.987361	8260.13729519	43	5.89184813138	676173.983353	8063.25622218	590	1169	136	136	161	167	146	787	0
DLR00015344	8	4	YPL107W	UD20-36_5h_3x	SD/MSG -ARG -HIS -LYS +Canavanine +clonNAT +G418 +Thialysine	cSGA_v2_r2	13	11	4.13667553412	7334.57868648	50.8462803599	254	4.49036508513	512411.988442	7029.54858957	43	5.42978822286	506332.985951	7370.17509934	721	1170	136	136	156	164	145	946	0
DLR00015344	8	5	YPL207W	UD20-36_5h_3x	SD/MSG -ARG -HIS -LYS +Canavanine +clonNAT +G418 +Thialysine	cSGA_v2_r2	13	11	4.58713593564	9298.41129945	36.5994457276	254	4.94093837057	660511.990682	5659.54383498	43	5.9070599118	657876.986253	4998.07150352	863	1173	136	136	159	166	146	1035	0
DLR00015344	8	6	YPL106C	UD20-36_5h_3x	SD/MSG -ARG -HIS -LYS +Canavanine +clonNAT +G418 +Thialysine	cSGA_v2_r2	13	11	2.26727681275	1892.67696361	30.8260817563	254	2.9518076283	87850.9997207	5967.53224314	43	3.19765817507	69254.935266	1161.98759489	994	1171	136	136	121	135	125	513	0
DLR00015344	8	7	YPL206C	UD20-36_5h_3x	SD/MSG -ARG -HIS -LYS +Canavanine +clonNAT +G418 +Thialysine	cSGA_v2_r2	13	11	4.77895092443	9707.36703372	57.214194752	254	5.07178284639	706955.989458	7149.14310621	43	6.04579961691	703830.984482	6595.85913324	1138	1172	136	136	160	166	145	1026	0
DLR00015344	8	8	YPL105C	UD20-36_5h_3x	SD/MSG -ARG -HIS -LYS +Canavanine +clonNAT +G418 +Thialysine	cSGA_v2_r2	13	11	4.76873912599	9700.17943371	47.9479741002	254	5.05998592782	696097.989558	8305.75322021	43	6.0276644778	692303.984511	6776.18601224	1274	1174	136	136	157	164	143	994	0
DLR00015344	8	9	YPL205C	UD20-36_5h_3x	SD/MSG -ARG -HIS -LYS +Canavanine +clonNAT +G418 +Thialysine	cSGA_v2_r2	13	11	0	11	28.9223999918	254	12	34139.7	6532.45001899	43	0.5	1963.99973852	402.797079095	1410	1180	136	136	-1	-1	-1	0	0
DLR00015344	8	10	YPL103C	UD20-36_5h_3x	SD/MSG -ARG -HIS -LYS +Canavanine +clonNAT +G418 +Thialysine	cSGA_v2_r2	13	11	4.96433809626	10306.0679753	47.3261964292	254	5.20493440411	769326.989739	8701.8516894	43	6.1758782125	766923.98409	8149.54974714	1542	1176	136	136	158	164	142	957	0
DLR00015344	8	11	YPL203W	UD20-36_5h_3x	SD/MSG -ARG -HIS -LYS +Canavanine +clonNAT +G418 +Thialysine	cSGA_v2_r2	13	11	4.8859048205	9163.88688026	31.4937179893	254	5.15997684903	666418.991333	7242.97481128	43	6.13322244334	661441.985362	6117.36232628	1685	1172	136	136	155	161	140	893	0
DLR00015344	8	12	YPL102C	UD20-36_5h_3x	SD/MSG -ARG -HIS -LYS +Canavanine +clonNAT +G418 +Thialysine	cSGA_v2_r2	13	11	3.87873911509	6185.61169494	31.1747768608	254	3.97121476145	315369.993997	7491.46903872	43	4.86279230817	314543.992949	5559.93774288	1817	1167	136	136	131	141	126	919	0
DLR00015344	8	13	YPL202C	UD20-36_5h_3x	SD/MSG -ARG -HIS -LYS +Canavanine +clonNAT +G418 +Thialysine	cSGA_v2_r2	13	11	4.99128919541	10003.2243416	39.843844865	254	5.29391313893	744611.992503	7886.42625232	43	6.28067040688	741850.985638	6301.63781248	1953	1173	136	136	157	162	141	1082	0
DLR00015344	8	14	YPL101W	UD20-36_5h_3x	SD/MSG -ARG -HIS -LYS +Canavanine +clonNAT +G418 +Thialysine	cSGA_v2_r2	13	11	4.05321631352	6449.37895407	63.5987955464	254	4.16254294772	325019.172997	7281.57398397	43	4.9868373771	341780.989154	7231.49214994	2091	1173	136	136	131	141	125	846	0
DLR00015344	8	15	YPL201C	UD20-36_5h_3x	SD/MSG -ARG -HIS -LYS +Canavanine +clonNAT +G418 +Thialysine	cSGA_v2_r2	13	11	5.01847671455	8930.51256194	40.1383566608	254	5.25143430173	666327.993369	6873.83982779	43	6.21801764729	662973.986284	5420.47333284	2230	1173	136	136	154	161	140	1150	0
DLR00015344	8	16	YPL100W	UD20-36_5h_3x	SD/MSG -ARG -HIS -LYS +Canavanine +clonNAT +G418 +Thialysine	cSGA_v2_r2	13	11	4.75057606934	7755.6073098	37.8325249209	254	5.14234143556	546113.616664	6176.66608719	43	6.03084270541	553735.985678	5524.17425169	2363	1173	136	136	151	158	138	1227	0
DLR00015344	8	17	YPL200W	UD20-36_5h_3x	SD/MSG -ARG -HIS -LYS +Canavanine +clonNAT +G418 +Thialysine	cSGA_v2_r2	13	11	5.07796894241	8705.11319848	42.3273104394	254	5.28963056816	644230.994805	6496.34498565	43	6.25652861047	641869.986933	5244.25550381	2500	1175	136	136	153	160	139	1157	0
DLR00015344	8	18	YPL099C	UD20-36_5h_3x	SD/MSG -ARG -HIS -LYS +Canavanine +clonNAT +G418 +Thialysine	cSGA_v2_r2	13	11	5.24158535839	8803.11979897	40.483632003	254	5.41633030398	659885.997708	5554.42763373	43	6.40082941062	656584.989482	4127.71033906	2637	1177	136	136	152	160	140	1132	0
DLR00015344	8	19	YPL199C	UD20-36_5h_3x	SD/MSG -ARG -HIS -LYS +Canavanine +clonNAT +G418 +Thialysine	cSGA_v2_r2	13	11	4.9626630843	8299.95508293	35.7788396938	254	5.21421868436	612754.994776	6169.43464943	43	6.1898789824	608639.987291	4928.813847	2770	1175	136	136	151	159	140	1124	0
DLR00015344	8	20	YPL098C	UD20-36_5h_3x	SD/MSG -ARG -HIS -LYS +Canavanine +clonNAT +G418 +Thialysine	cSGA_v2_r2	13	11	4.7577936743	8100.82280655	27.5159600213	254	5.00214316351	518997.993495	5499.92892647	43	5.97471486734	513972.986547	3414.92789837	2908	1172	136	136	140	150	134	879	0
DLR00015344	8	21	YPL198W	UD20-36_5h_3x	SD/MSG -ARG -HIS -LYS +Canavanine +clonNAT +G418 +Thialysine	cSGA_v2_r2	13	11	4.73353780108	8505.87861339	49.9110105699	254	5.03834076674	638154.989801	8084.12479956	43	6.01784781652	634760.983866	7048.79725809	3042	1174	136	136	149	158	140	1302	0
DLR00015344	8	22	YPL096W	UD20-36_5h_3x	SD/MSG -ARG -HIS -LYS +Canavanine +clonNAT +G418 +Thialysine	cSGA_v2_r2	13	11	5.03111768464	9340.22593667	75.7429913274	254	5.18459977554	772114.989018	9597.76271501	43	6.16994464227	768620.98292	8755.83459727	3181	1172	136	136	151	158	141	1184	0
DLR00015344	8	23	YPL197C	UD20-36_5h_3x	SD/MSG -ARG -HIS -LYS +Canavanine +clonNAT +G418 +Thialysine	cSGA_v2_r2	13	11	5.00583972821	9419.99713326	110.912149452	254	5.0867673746	818983.986409	12113.7877482	43	6.06012545994	811889.981647	11632.8619592	3317	1176	136	136	148	155	136	829	0
DLR00015344	8	24	YOR202W	UD20-36_5h_3x	SD/MSG -ARG -HIS -LYS +Canavanine +clonNAT +G418 +Thialysine	cSGA_v2_r2	13	11	4.59296770962	9529.93104418	162.302549635	254	4.87022542422	948644.983737	17622.1359384	43	5.82142611465	940688.981954	20211.9983699	3452	1175	136	136	151	156	135	705	0
DLR00015344	9	1	YOR202W	UD20-36_5h_3x	SD/MSG -ARG -HIS -LYS +Canavanine +clonNAT +G418 +Thialysine	cSGA_v2_r2	13	11	4.46414872877	10311.4256741	162.18786508	254	4.71139040536	836477.984653	16338.5312166	43	5.67093291743	832114.983132	19093.3584175	323	1308	136	136	159	164	145	574	0
DLR00015344	9	2	YOR271C	UD20-36_5h_3x	SD/MSG -ARG -HIS -LYS +Canavanine +clonNAT +G418 +Thialysine	cSGA_v2_r2	13	11	4.13374816704	8140.63115081	99.8482256763	254	4.42875481752	584687.98599	12531.4483367	43	5.36690081789	580453.984835	13629.2473707	458	1316	136	136	153	160	142	877	0
DLR00015344	9	3	YOR378W	UD20-36_5h_3x	SD/MSG -ARG -HIS -LYS +Canavanine +clonNAT +G418 +Thialysine	cSGA_v2_r2	13	11	4.70335833658	9012.06120355	69.9512586741	254	4.98131003705	673371.988274	8304.10449915	43	5.94262026154	667277.983716	7563.53447581	599	1305	136	136	161	167	147	974	0
DLR00015344	9	4	YOR270C	UD20-36_5h_3x	SD/MSG -ARG -HIS -LYS +Canavanine +clonNAT +G418 +Thialysine	cSGA_v2_r2	13	11	3.85796248195	4808.34133749	28.9207439306	254	4.30125893821	322016.990231	5699.91542918	43	5.20731592347	312068.986967	3565.94154292	736	1316	136	136	151	159	143	1228	0
DLR00015344	9	5	YOR377W	UD20-36_5h_3x	SD/MSG -ARG -HIS -LYS +Canavanine +clonNAT +G418 +Thialysine	cSGA_v2_r2	13	11	4.92100503995	10000.6368988	74.6675624114	254	5.16843205477	746185.991078	6567.82520832	43	6.14534431233	744131.985334	5950.35980029	870	1312	136	136	163	169	149	1110	0
DLR00015344	9	6	YOR269W	UD20-36_5h_3x	SD/MSG -ARG -HIS -LYS +Canavanine +clonNAT +G418 +Thialysine	cSGA_v2_r2	13	11	4.29352046951	6558.27457444	38.6049364599	254	4.70097019375	479177.988678	6108.02113274	43	5.64432301087	468628.984705	5095.9725747	1000	1307	136	136	158	165	145	885	0
DLR00015344	9	7	YOR376W	UD20-36_5h_3x	SD/MSG -ARG -HIS -LYS +Canavanine +clonNAT +G418 +Thialysine	cSGA_v2_r2	13	11	4.66991835802	8298.28530247	30.7680889444	254	4.99614746167	590898.991609	6370.73789849	43	5.95096572699	584119.986083	4715.23096509	1136	1306	136	136	157	164	143	936	0
DLR00015344	9	8	YOR268C	UD20-36_5h_3x	SD/MSG -ARG -HIS -LYS +Canavanine +clonNAT +G418 +Thialysine	cSGA_v2_r2	13	11	4.48809217036	7462.04678489	38.2605709767	254	4.87960422999	534531.989932	7506.18232913	43	5.82396311889	529279.984895	5527.30783676	1267	1306	136	136	156	163	143	1121	7
DLR00015344	9	9	YOR375C	UD20-36_5h_3x	SD/MSG -ARG -HIS -LYS +Canavanine +clonNAT +G418 +Thialysine	cSGA_v2_r2	13	11	4.75321633056	9478.56998443	42.0859756824	254	5.02206486419	674311.989683	7422.10457076	43	5.98910752055	674144.984772	6410.63282947	1413	1310	136	136	155	162	141	1364	0
DLR00015344	9	10	YOR267C	UD20-36_5h_3x	SD/MSG -ARG -HIS -LYS +Canavanine +clonNAT +G418 +Thialysine	cSGA_v2_r2	13	11	4.45618066513	7713.84760523	47.6012604859	254	4.79695456838	553613.986711	8238.18048349	43	5.76324395673	550705.983238	7788.65269782	1546	1309	136	136	154	160	140	1342	0
DLR00015344	9	11	YOR374W	UD20-36_5h_3x	SD/MSG -ARG -HIS -LYS +Canavanine +clonNAT +G418 +Thialysine	cSGA_v2_r2	13	11	4.9290744775	10112.7699567	40.7558340715	254	5.17811987533	712550.990217	8138.86380798	43	6.16740270346	712346.984783	7545.67456866	1688	1313	136	136	153	159	139	1253	0
DLR00015344	9	12	YOR266W	UD20-36_5h_3x	SD/MSG -ARG -HIS -LYS +Canavanine +clonNAT +G418 +Thialysine	cSGA_v2_r2	13	11	4.84824431718	8973.14454687	35.1710039512	254	5.21131416794	651667.131496	7225.32099239	43	6.11310701387	665933.984306	7504.36825775	1816	1314	136	136	156	162	141	1339	0
DLR00015344	9	13	YOR371C	UD20-36_5h_3x	SD/MSG -ARG -HIS -LYS +Canavanine +clonNAT +G418 +Thialysine	cSGA_v2_r2	13	11	4.8150215893	9407.15625037	38.8890352333	254	5.12402321519	673020.989935	8328.93401603	43	6.10644757502	671471.984268	7329.59975713	1960	1307	136	136	152	159	138	1203	0
DLR00015344	9	14	YOR265W	UD20-36_5h_3x	SD/MSG -ARG -HIS -LYS +Canavanine +clonNAT +G418 +Thialysine	cSGA_v2_r2	13	11	4.57105820789	7294.4445835	23.2560128711	254	4.98805714821	522416.992272	6222.45161267	43	5.94687536049	520591.986162	4122.41243423	2092	1309	136	136	152	159	139	1557	0
DLR00015344	9	15	YOR368W	UD20-36_5h_3x	SD/MSG -ARG -HIS -LYS +Canavanine +clonNAT +G418 +Thialysine	cSGA_v2_r2	13	11	4.90590449202	8483.83463811	35.3517889682	254	5.15851283192	620460.992124	7156.98451575	43	6.13592178834	617418.985749	5680.69089823	2233	1313	136	136	152	158	138	1269	0
DLR00015344	9	16	YOR264W	UD20-36_5h_3x	SD/MSG -ARG -HIS -LYS +Canavanine +clonNAT +G418 +Thialysine	cSGA_v2_r2	13	11	5.05749323004	8985.1703078	42.8383338158	254	5.28083023043	671928.99374	6978.68505246	43	6.34356288002	656425.029839	4119.97762593	2362	1311	136	136	153	159	139	1211	0
DLR00015344	9	17	YOR367W	UD20-36_5h_3x	SD/MSG -ARG -HIS -LYS +Canavanine +clonNAT +G418 +Thialysine	cSGA_v2_r2	13	11	5.35234257738	9802.8313748	41.4262586819	254	5.49321826353	755346.996958	6337.21169349	43	6.48183628799	753212.988697	4730.11214038	2506	1314	136	136	155	161	140	1093	0
DLR00015344	9	18	YOR263C	UD20-36_5h_3x	SD/MSG -ARG -HIS -LYS +Canavanine +clonNAT +G418 +Thialysine	cSGA_v2_r2	13	11	4.84236250685	8064.3857752	39.0180862748	254	5.11414869627	586718.992222	6714.35280576	43	6.08791441383	585732.985333	5951.89743209	2637	1313	136	136	150	158	138	1562	0
DLR00015344	9	19	YOR365C	UD20-36_5h_3x	SD/MSG -ARG -HIS -LYS +Canavanine +clonNAT +G418 +Thialysine	cSGA_v2_r2	13	11	5.09870453213	9159.68401783	57.541359808	254	5.28999810872	695147.994007	6607.91768517	43	6.26564550355	691493.986317	5552.93376595	2778	1309	136	136	152	160	140	992	0
DLR00015344	9	20	YOR255W	UD20-36_5h_3x	SD/MSG -ARG -HIS -LYS +Canavanine +clonNAT +G418 +Thialysine	cSGA_v2_r2	13	11	5.21347363251	9524.3461971	37.278895117	254	5.40374519556	735561.996768	6245.71800785	43	6.38984871931	731550.988806	4139.40504874	2906	1307	136	136	154	161	142	1023	0
DLR00015344	9	21	YOR364W	UD20-36_5h_3x	SD/MSG -ARG -HIS -LYS +Canavanine +clonNAT +G418 +Thialysine	cSGA_v2_r2	13	11	4.56369172309	8055.81834465	45.6198163653	254	4.91071439807	614353.988215	8129.03073317	43	5.8769083279	609227.983226	7611.04786575	3051	1305	136	136	149	157	140	1116	0
DLR00015344	9	22	YOR253W	UD20-36_5h_3x	SD/MSG -ARG -HIS -LYS +Canavanine +clonNAT +G418 +Thialysine	cSGA_v2_r2	13	11	4.13796845243	6816.00863586	57.6108695124	254	4.47675078442	504581.985968	10039.6228726	43	5.42780630235	501361.98358	9868.97537604	3181	1306	136	136	141	150	136	1418	0
DLR00015344	9	23	YOR363C	UD20-36_5h_3x	SD/MSG -ARG -HIS -LYS +Canavanine +clonNAT +G418 +Thialysine	cSGA_v2_r2	13	11	5.45831944053	9735.29621332	105.068955801	254	5.33792836028	896602.990055	10215.9507243	43	6.30357058801	889992.983435	9616.10833159	3319	1309	136	136	152	158	138	808	0
DLR00015344	9	24	YOR202W	UD20-36_5h_3x	SD/MSG -ARG -HIS -LYS +Canavanine +clonNAT +G418 +Thialysine	cSGA_v2_r2	13	11	4.68769125334	10284.5644131	210.198502061	254	4.95255672274	1025017.98317	19227.6557731	43	5.9139715359	1019757.98106	21786.0047997	3451	1308	136	136	151	156	136	856	0
DLR00015344	10	1	YOR202W	UD20-36_5h_3x	SD/MSG -ARG -HIS -LYS +Canavanine +clonNAT +G418 +Thialysine	cSGA_v2_r2	13	11	4.55296390404	10392.1863216	161.557609796	254	4.81276487291	838865.984166	15322.0122892	43	5.77091248434	835566.981998	17769.3720449	319	1445	136	136	159	164	145	595	0
DLR00015344	10	2	YPL121C	UD20-36_5h_3x	SD/MSG -ARG -HIS -LYS +Canavanine +clonNAT +G418 +Thialysine	cSGA_v2_r2	13	11	4.70810079839	9385.35916244	98.8802840353	254	4.97398694884	726383.986588	10140.1297125	43	5.93839051262	722760.982081	10406.6945349	454	1441	136	136	160	165	145	882	0
DLR00015344	10	3	YPL225W	UD20-36_5h_3x	SD/MSG -ARG -HIS -LYS +Canavanine +clonNAT +G418 +Thialysine	cSGA_v2_r2	13	11	4.33678116391	7878.52009569	70.3343242966	254	4.63651097206	552321.987056	8949.79677517	43	5.59179600291	548684.983895	8230.14468118	597	1445	136	136	155	162	143	1276	0
DLR00015344	10	4	YPL120W	UD20-36_5h_3x	SD/MSG -ARG -HIS -LYS +Canavanine +clonNAT +G418 +Thialysine	cSGA_v2_r2	13	11	4.30624429327	6541.90392839	23.3374752327	254	4.6842310781	440675.991079	4894.24197264	43	5.66320081985	427455.700206	2714.7369722	728	1447	136	136	153	161	144	1322	0
DLR00015344	10	5	YPL224C	UD20-36_5h_3x	SD/MSG -ARG -HIS -LYS +Canavanine +clonNAT +G418 +Thialysine	cSGA_v2_r2	13	11	4.30898082549	7056.18833796	44.7545739484	254	4.68879443349	494161.988284	6314.13340645	43	5.63940569835	487343.984334	5655.56355014	868	1446	136	136	156	164	146	1121	0
DLR00015344	10	6	YPL119C	UD20-36_5h_3x	SD/MSG -ARG -HIS -LYS +Canavanine +clonNAT +G418 +Thialysine	cSGA_v2_r2	13	11	4.6999915732	8977.4196144	42.6617336032	254	5.02540499736	632189.990333	6956.48229475	43	6.00347521081	630648.984798	5681.30270915	1002	1447	136	136	157	164	145	1412	0
DLR00015344	10	7	YPL223C	UD20-36_5h_3x	SD/MSG -ARG -HIS -LYS +Canavanine +clonNAT +G418 +Thialysine	cSGA_v2_r2	13	11	4.81718374588	8488.20387222	50.150850179	254	5.07294597541	606065.991377	6966.42721752	43	6.04311578285	601890.985463	5395.60078812	1135	1444	136	136	157	164	144	1190	0
DLR00015344	10	8	YPL116W	UD20-36_5h_3x	SD/MSG -ARG -HIS -LYS +Canavanine +clonNAT +G418 +Thialysine	cSGA_v2_r2	13	11	5.02591691891	8835.55989192	46.7551466156	254	5.24954901683	650303.994555	6391.52210076	43	6.21047751238	645895.987112	4494.93566907	1270	1444	136	136	157	164	143	1026	0
DLR00015344	10	9	YPL222W	UD20-36_5h_3x	SD/MSG -ARG -HIS -LYS +Canavanine +clonNAT +G418 +Thialysine	cSGA_v2_r2	13	11	5.03683950867	9164.02688635	48.0105443253	254	5.24077646289	679107.992974	7011.58177389	43	6.21889923354	675923.986194	5549.55061084	1411	1449	136	136	157	163	142	1175	0
DLR00015344	10	10	YPL115C	UD20-36_5h_3x	SD/MSG -ARG -HIS -LYS +Canavanine +clonNAT +G418 +Thialysine	cSGA_v2_r2	13	11	4.74523441604	7960.93334607	35.5713523269	254	5.15558759955	572178.37701	6334.08037203	43	6.04725309033	582469.98486	6074.54481162	1545	1445	136	136	155	161	140	1393	0
DLR00015344	10	11	YPL221W	UD20-36_5h_3x	SD/MSG -ARG -HIS -LYS +Canavanine +clonNAT +G418 +Thialysine	cSGA_v2_r2	13	11	5.017900662	8797.73311694	38.9436990519	254	5.2982887547	637743.350585	6753.70023332	43	6.21080046256	647217.986104	5743.38969284	1678	1444	136	136	154	160	140	1243	5
DLR00015344	10	12	YPL114W	UD20-36_5h_3x	SD/MSG -ARG -HIS -LYS +Canavanine +clonNAT +G418 +Thialysine	cSGA_v2_r2	13	11	5.04069583927	9974.27252105	48.7990614131	254	5.20309166037	724431.990539	8236.4240228	43	6.1957759053	723385.984657	7167.3594916	1817	1447	136	136	153	159	138	1266	0
DLR00015344	10	13	YPL220W	UD20-36_5h_3x	SD/MSG -ARG -HIS -LYS +Canavanine +clonNAT +G418 +Thialysine	cSGA_v2_r2	13	11	5.14544530557	9924.41415163	31.5932662805	254	5.33689424742	735074.993806	7042.59735318	43	6.33075875466	732623.986988	5661.278037	1955	1446	136	136	154	160	139	1080	0
DLR00015344	10	14	YPL113C	UD20-36_5h_3x	SD/MSG -ARG -HIS -LYS +Canavanine +clonNAT +G418 +Thialysine	cSGA_v2_r2	13	11	5.09712220708	8742.99158281	47.1527264107	254	5.25077133385	656196.994016	6414.16072063	43	6.23137944291	652759.986907	4687.59166196	2087	1448	136	136	154	160	139	1120	0
DLR00015344	10	15	YPL219W	UD20-36_5h_3x	SD/MSG -ARG -HIS -LYS +Canavanine +clonNAT +G418 +Thialysine	cSGA_v2_r2	13	11	5.08111749682	9304.81673155	32.1536669742	254	5.3492047965	693958.995607	6607.37268847	43	6.33487269672	691309.988162	4537.70881132	2225	1446	136	136	152	159	138	1137	0
DLR00015344	10	16	YPL112C	UD20-36_5h_3x	SD/MSG -ARG -HIS -LYS +Canavanine +clonNAT +G418 +Thialysine	cSGA_v2_r2	13	11	4.69535152473	7835.6726206	40.8402384823	254	5.00847227054	527281.990904	6858.73989136	43	5.9748303943	527582.984474	5620.04972035	2363	1447	136	136	143	152	134	1292	0
DLR00015344	10	17	YPL216W	UD20-36_5h_3x	SD/MSG -ARG -HIS -LYS +Canavanine +clonNAT +G418 +Thialysine	cSGA_v2_r2	13	11	5.13815906444	8722.73410288	34.4563739211	254	5.36382329493	673227.996148	5820.06151937	43	6.34097648166	669420.988323	4377.8365432	2501	1449	136	136	153	160	140	1071	0
DLR00015344	10	18	YPL111W	UD20-36_5h_3x	SD/MSG -ARG -HIS -LYS +Canavanine +clonNAT +G418 +Thialysine	cSGA_v2_r2	13	11	4.88360567064	8476.88618727	31.5608899037	254	5.2068145411	644103.993148	6294.97576895	43	6.18168283409	641970.98607	5530.30391481	2634	1446	136	136	152	159	140	1340	0
DLR00015344	10	19	YPL214C	UD20-36_5h_3x	SD/MSG -ARG -HIS -LYS +Canavanine +clonNAT +G418 +Thialysine	cSGA_v2_r2	13	11	4.72077082812	8048.04857594	38.967922173	254	4.98995856739	586844.990098	6616.1502418	43	5.95874614868	583254.984412	6084.28906933	2773	1446	136	136	149	157	138	1201	0
DLR00015344	10	20	YPL110C	UD20-36_5h_3x	SD/MSG -ARG -HIS -LYS +Canavanine +clonNAT +G418 +Thialysine	cSGA_v2_r2	13	11	4.56831887639	8030.6085672	41.0928517737	254	4.89765650912	586503.989023	7095.41990239	43	5.87387262006	585341.98417	6484.44473464	2910	1448	136	136	149	157	140	1629	0
DLR00015344	10	21	YPL213W	UD20-36_5h_3x	SD/MSG -ARG -HIS -LYS +Canavanine +clonNAT +G418 +Thialysine	cSGA_v2_r2	13	11	3.44053874341	4082.84932476	23.9271816491	254	3.62336613712	220695.999483	6475.04673569	43	4.47191058609	202091.075889	2711.99163626	3049	1439	136	136	124	136	125	1015	0
DLR00015344	10	22	YPL109C	UD20-36_5h_3x	SD/MSG -ARG -HIS -LYS +Canavanine +clonNAT +G418 +Thialysine	cSGA_v2_r2	13	11	4.84876351978	8499.24887621	72.1316253703	254	5.122086753	720730.989182	8319.20636228	43	6.09645352367	715982.983285	7437.31874876	3176	1443	136	136	152	159	142	1266	0
DLR00015344	10	23	YPL212C	UD20-36_5h_3x	SD/MSG -ARG -HIS -LYS +Canavanine +clonNAT +G418 +Thialysine	cSGA_v2_r2	13	11	4.49255015285	7234.14207383	89.5116359224	254	4.76888215082	626180.985427	10945.7424827	43	5.72090771061	614504.982152	10092.7579828	3317	1445	136	136	145	152	135	930	0
DLR00015344	10	24	YOR202W	UD20-36_5h_3x	SD/MSG -ARG -HIS -LYS +Canavanine +clonNAT +G418 +Thialysine	cSGA_v2_r2	13	11	4.70714991206	11554.339534	209.895643956	254	5.00015069078	1134661.98351	20281.2786811	43	5.96950000817	1132727.98168	23307.7891687	3450	1443	136	136	151	156	135	901	0
DLR00015344	11	1	YOR202W	UD20-36_5h_3x	SD/MSG -ARG -HIS -LYS +Canavanine +clonNAT +G418 +Thialysine	cSGA_v2_r2	13	11	4.69822374861	10646.0306341	175.067428056	254	4.92662115358	858187.984606	14143.4271752	43	5.89313217904	855166.981453	15829.0992574	328	1580	136	136	160	165	145	674	6
DLR00015344	11	2	YOR286W	UD20-36_5h_3x	SD/MSG -ARG -HIS -LYS +Canavanine +clonNAT +G418 +Thialysine	cSGA_v2_r2	13	11	4.48811203834	8149.31572007	94.3900048402	254	4.77724499574	623389.984939	10743.9182639	43	5.73475379079	618483.981348	10896.1284027	462	1579	136	136	158	163	144	996	0
DLR00015344	11	3	YPL008W	UD20-36_5h_3x	SD/MSG -ARG -HIS -LYS +Canavanine +clonNAT +G418 +Thialysine	cSGA_v2_r2	13	11	4.60668728654	8516.36856602	72.7829704344	254	4.84824421861	604485.987278	9084.40046419	43	5.81366484512	599930.98287	7948.24316043	598	1579	136	136	156	162	143	1102	0
DLR00015344	11	4	YOR285W	UD20-36_5h_3x	SD/MSG -ARG -HIS -LYS +Canavanine +clonNAT +G418 +Thialysine	cSGA_v2_r2	13	11	4.74090069359	8685.43616658	58.0626617211	254	5.02850129206	626116.989959	7556.72545378	43	5.99869621138	621769.984371	6022.30306529	727	1583	136	136	158	165	146	1234	0
DLR00015344	11	5	YPL004C	UD20-36_5h_3x	SD/MSG -ARG -HIS -LYS +Canavanine +clonNAT +G418 +Thialysine	cSGA_v2_r2	13	11	4.88319914584	8597.81273461	46.4976984437	254	5.13077459865	627772.991721	6855.58739494	43	6.10016850506	620970.985171	5524.45495739	868	1582	136	136	159	166	146	1011	0
DLR00015344	11	6	YOR284W	UD20-36_5h_3x	SD/MSG -ARG -HIS -LYS +Canavanine +clonNAT +G418 +Thialysine	cSGA_v2_r2	13	11	4.83603284091	7740.84295985	37.7371628519	254	5.10020428514	564408.993569	6609.62213444	43	6.0620883935	556978.986577	4214.50521385	997	1583	136	136	158	165	145	1108	0
DLR00015344	11	7	YPL003W	UD20-36_5h_3x	SD/MSG -ARG -HIS -LYS +Canavanine +clonNAT +G418 +Thialysine	cSGA_v2_r2	13	11	4.88877323836	8588.31209055	50.3516534738	254	5.14706041568	624261.992924	6881.47412607	43	6.10753274995	620537.985997	4698.49609674	1138	1579	136	136	157	164	144	1182	0
DLR00015344	11	8	YOR283W	UD20-36_5h_3x	SD/MSG -ARG -HIS -LYS +Canavanine +clonNAT +G418 +Thialysine	cSGA_v2_r2	13	11	4.82048757732	7765.02355769	39.6738668123	254	5.15482928648	582249.993993	6284.87829353	43	6.11146286284	578980.986512	4400.21080526	1271	1579	136	136	158	164	144	1364	0
DLR00015344	11	9	YPL001W	UD20-36_5h_3x	SD/MSG -ARG -HIS -LYS +Canavanine +clonNAT +G418 +Thialysine	cSGA_v2_r2	13	11	5.00978680179	8968.04934686	40.30730846	254	5.24926444201	659654.993617	6210.94214463	43	6.22443622258	657565.986319	4948.80490811	1414	1581	136	136	155	162	141	1283	1
DLR00015344	11	10	YOR280C	UD20-36_5h_3x	SD/MSG -ARG -HIS -LYS +Canavanine +clonNAT +G418 +Thialysine	cSGA_v2_r2	13	11	4.92115343762	8579.33567509	35.7995576228	254	5.16243968398	641267.991271	7327.7052052	43	6.14447669409	637581.985096	6049.0642323	1546	1576	136	136	155	161	140	1227	0
DLR00015344	11	11	YOR386W	UD20-36_5h_3x	SD/MSG -ARG -HIS -LYS +Canavanine +clonNAT +G418 +Thialysine	cSGA_v2_r2	13	11	5.08392989163	9408.19086048	44.7352167938	254	5.30381782949	725289.992739	7362.23703332	43	6.28760177937	723642.985905	6180.4266098	1686	1589	136	136	156	162	141	1306	0
DLR00015344	11	12	YOR279C	UD20-36_5h_3x	SD/MSG -ARG -HIS -LYS +Canavanine +clonNAT +G418 +Thialysine	cSGA_v2_r2	13	11	4.7442737415	7782.09687588	27.6976918534	254	5.0853558832	549724.247117	6402.25446991	43	5.98481628866	557381.985122	5628.4159209	1815	1586	136	136	150	157	137	1250	0
DLR00015344	11	13	YOR385W	UD20-36_5h_3x	SD/MSG -ARG -HIS -LYS +Canavanine +clonNAT +G418 +Thialysine	cSGA_v2_r2	13	11	5.14530755413	9335.98574882	47.9493687143	254	5.29301880573	715765.992537	7780.64075185	43	6.37101666649	699986.265914	4973.24332009	1962	1584	136	136	154	160	139	1418	0
DLR00015344	11	14	YOR277C	UD20-36_5h_3x	SD/MSG -ARG -HIS -LYS +Canavanine +clonNAT +G418 +Thialysine	cSGA_v2_r2	13	11	4.73574092093	7494.39779933	35.5988283816	254	5.01916006974	562693.989563	7933.77015304	43	5.98646203328	558436.98379	6780.66747366	2089	1582	136	136	151	157	138	1292	0
DLR00015344	11	15	YOR384W	UD20-36_5h_3x	SD/MSG -ARG -HIS -LYS +Canavanine +clonNAT +G418 +Thialysine	cSGA_v2_r2	13	11	4.96961955395	8680.96219395	29.0884814622	254	5.28785115296	669522.994309	6811.54431351	43	6.26345783361	667885.986881	5153.70949804	2232	1579	136	136	153	160	139	1303	0
DLR00015344	11	16	YOR276W	UD20-36_5h_3x	SD/MSG -ARG -HIS -LYS +Canavanine +clonNAT +G418 +Thialysine	cSGA_v2_r2	13	11	4.68458236055	7688.44686884	48.6707872287	254	5.03954161602	592163.989515	8092.52752426	43	6.00665047937	591230.983361	7020.27735529	2360	1584	136	136	152	158	139	1554	0
DLR00015344	11	17	YOR383C	UD20-36_5h_3x	SD/MSG -ARG -HIS -LYS +Canavanine +clonNAT +G418 +Thialysine	cSGA_v2_r2	13	11	5.06171217935	9096.72044344	48.2155118955	254	5.34896788648	718354.995086	6733.28778993	43	6.40132713149	704317.33162	4166.38618604	2507	1584	136	136	154	160	140	1210	0
DLR00015344	11	18	YOR275C	UD20-36_5h_3x	SD/MSG -ARG -HIS -LYS +Canavanine +clonNAT +G418 +Thialysine	cSGA_v2_r2	13	11	4.33023849524	6294.44097236	18.6567274392	254	4.54517440331	350250.993019	5211.83938615	43	5.47448653154	349379.987174	2056.46235708	2635	1584	136	136	130	141	128	1240	0
DLR00015344	11	19	YOR382W	UD20-36_5h_3x	SD/MSG -ARG -HIS -LYS +Canavanine +clonNAT +G418 +Thialysine	cSGA_v2_r2	13	11	4.86786227421	8659.02168334	33.5774109557	254	5.21826244816	673700.992913	6783.74289693	43	6.19459338842	670855.985706	5445.3062494	2775	1578	136	136	152	160	140	1303	0
DLR00015344	11	20	YOR274W	UD20-36_5h_3x	SD/MSG -ARG -HIS -LYS +Canavanine +clonNAT +G418 +Thialysine	cSGA_v2_r2	13	11	4.81633221482	7832.14529674	45.753178628	254	5.20823574978	633338.994654	6091.16453806	43	6.17806938022	630451.987148	3991.13605943	2904	1585	136	136	155	162	143	1499	2
DLR00015344	11	21	YOR381W	UD20-36_5h_3x	SD/MSG -ARG -HIS -LYS +Canavanine +clonNAT +G418 +Thialysine	cSGA_v2_r2	13	11	4.94742135154	8598.74973993	61.4681590915	254	5.17927118464	710945.991391	7114.26051462	43	6.15651604949	705934.984727	5948.51489586	3051	1579	136	136	153	160	142	1253	0
DLR00015344	11	22	YOR273C	UD20-36_5h_3x	SD/MSG -ARG -HIS -LYS +Canavanine +clonNAT +G418 +Thialysine	cSGA_v2_r2	13	11	4.15424174468	6336.57907511	81.8846409892	254	4.54550537074	494882.98571	9307.67658718	43	5.48896088381	488023.983243	8622.09281569	3178	1581	136	136	143	151	136	1399	0
DLR00015344	11	23	YOR380W	UD20-36_5h_3x	SD/MSG -ARG -HIS -LYS +Canavanine +clonNAT +G418 +Thialysine	cSGA_v2_r2	13	11	5.05226233522	9429.62427356	128.234742409	254	5.12078141811	887298.985515	13235.0658812	43	6.09729908165	880936.981206	12963.9992165	3316	1589	136	136	151	157	138	1028	0
DLR00015344	11	24	YOR202W	UD20-36_5h_3x	SD/MSG -ARG -HIS -LYS +Canavanine +clonNAT +G418 +Thialysine	cSGA_v2_r2	13	11	4.57930623542	9857.56697253	188.044232423	254	4.89346283158	989547.983241	19605.4054576	43	5.84800558009	984259.98123	22005.0153923	3451	1582	136	136	151	156	135	976	0
DLR00015344	12	1	YOR202W	UD20-36_5h_3x	SD/MSG -ARG -HIS -LYS +Canavanine +clonNAT +G418 +Thialysine	cSGA_v2_r2	13	11	4.36186460857	9559.53177899	151.137954348	254	4.7062291138	775996.984071	14998.6257914	43	5.66484034026	771178.982426	17099.3201289	320	1713	136	136	159	164	145	741	0
DLR00015344	12	2	YPL139C	UD20-36_5h_3x	SD/MSG -ARG -HIS -LYS +Canavanine +clonNAT +G418 +Thialysine	cSGA_v2_r2	13	11	4.88239089103	9912.09288329	111.902646958	254	5.0507906563	790772.986212	10838.9083163	43	6.01968033226	786834.981668	11507.6767631	456	1717	136	136	160	165	145	792	0
DLR00015344	12	3	YPL245W	UD20-36_5h_3x	SD/MSG -ARG -HIS -LYS +Canavanine +clonNAT +G418 +Thialysine	cSGA_v2_r2	13	11	4.21553464779	6733.08201971	49.5745154125	254	4.61811108512	483672.987143	7815.91977347	43	5.56272463598	480681.983565	7003.65119914	595	1719	136	136	155	162	144	1565	0
DLR00015344	12	4	YPL138C	UD20-36_5h_3x	SD/MSG -ARG -HIS -LYS +Canavanine +clonNAT +G418 +Thialysine	cSGA_v2_r2	13	11	4.39407848408	6968.56903711	55.2532438623	254	4.79766487611	476411.61962	7716.9823317	43	5.67565703597	484450.98369	6238.06406389	726	1718	136	136	155	162	144	1512	0
DLR00015344	12	5	YPL244C	UD20-36_5h_3x	SD/MSG -ARG -HIS -LYS +Canavanine +clonNAT +G418 +Thialysine	cSGA_v2_r2	13	11	4.63491668414	7747.91748604	41.4524897867	254	4.97107864706	540051.99172	6825.3957945	43	5.98675109842	527333.227797	3553.06756828	862	1722	136	136	156	163	144	1491	0
DLR00015344	12	6	YPL137C	UD20-36_5h_3x	SD/MSG -ARG -HIS -LYS +Canavanine +clonNAT +G418 +Thialysine	cSGA_v2_r2	13	11	4.70382525112	8421.21479954	57.4884935165	254	4.98969577124	589516.989579	7940.75074047	43	5.96174322035	588792.983921	6233.55953922	997	1721	136	136	155	162	144	1568	0
DLR00015344	12	7	YPL241C	UD20-36_5h_3x	SD/MSG -ARG -HIS -LYS +Canavanine +clonNAT +G418 +Thialysine	cSGA_v2_r2	13	11	4.89554404371	8463.11806736	50.955383609	254	5.21311935379	626263.994587	6185.09863474	43	6.17792835711	624819.987	3845.540102	1137	1719	136	136	158	165	145	1521	0
DLR00015344	12	8	YPL136W	UD20-36_5h_3x	SD/MSG -ARG -HIS -LYS +Canavanine +clonNAT +G418 +Thialysine	cSGA_v2_r2	13	11	4.90048438163	8663.36863555	48.6671335065	254	5.18377847598	641055.993119	6424.56665162	43	6.15700293004	639879.986379	4994.67183908	1270	1718	136	136	156	163	143	1432	0
DLR00015344	12	9	YPL240C	UD20-36_5h_3x	SD/MSG -ARG -HIS -LYS +Canavanine +clonNAT +G418 +Thialysine	cSGA_v2_r2	13	11	4.91125358958	8398.74257769	50.143685019	254	5.14440979107	639200.991209	7200.33152888	43	6.12407922709	636476.984795	6045.21420425	1409	1717	136	136	156	162	142	1440	0
DLR00015344	12	10	YPL135W	UD20-36_5h_3x	SD/MSG -ARG -HIS -LYS +Canavanine +clonNAT +G418 +Thialysine	cSGA_v2_r2	13	11	4.85315331081	7748.32438243	52.236405969	254	5.09134318534	614784.99053	7234.20638704	43	6.05372166301	610437.984371	6136.75087007	1542	1715	136	136	157	164	143	1286	0
DLR00015344	12	11	YPL239W	UD20-36_5h_3x	SD/MSG -ARG -HIS -LYS +Canavanine +clonNAT +G418 +Thialysine	cSGA_v2_r2	13	11	2.70976546835	2964.43243517	50.11724818	254	3.29195085659	143585.999833	6764.38597219	43	3.92673055496	130796.049212	1589.23357928	1681	1717	136	136	123	134	122	845	0
DLR00015344	12	12	YPL134C	UD20-36_5h_3x	SD/MSG -ARG -HIS -LYS +Canavanine +clonNAT +G418 +Thialysine	cSGA_v2_r2	13	11	4.8619788521	8609.48932387	43.8996628012	254	5.136683395	659287.990484	7466.68018825	43	6.11617434782	657599.984484	6289.03504702	1817	1725	136	136	154	160	139	1490	0
DLR00015344	12	13	YPL236C	UD20-36_5h_3x	SD/MSG -ARG -HIS -LYS +Canavanine +clonNAT +G418 +Thialysine	cSGA_v2_r2	13	11	4.8275460563	7967.95324976	42.9904895249	254	5.21113629402	610197.658591	6480.17595185	43	6.11523950865	620461.985214	5872.07222552	1953	1721	136	136	154	160	139	1487	0
DLR00015344	12	14	YPL133C	UD20-36_5h_3x	SD/MSG -ARG -HIS -LYS +Canavanine +clonNAT +G418 +Thialysine	cSGA_v2_r2	13	11	4.94501186056	8890.61225596	36.0460231565	254	5.27366684394	695589.993836	6331.96871048	43	6.25042287035	695021.986744	4609.83078722	2087	1722	136	136	153	159	138	1417	0
DLR00015344	12	15	YPL232W	UD20-36_5h_3x	SD/MSG -ARG -HIS -LYS +Canavanine +clonNAT +G418 +Thialysine	cSGA_v2_r2	13	11	4.71134203721	7942.06872466	31.503404012	254	5.08234542774	614937.99102	6697.15862602	43	6.05214021845	614454.984988	5712.66174277	2226	1717	136	136	152	158	138	1645	0
DLR00015344	12	16	YPL130W	UD20-36_5h_3x	SD/MSG -ARG -HIS -LYS +Canavanine +clonNAT +G418 +Thialysine	cSGA_v2_r2	13	11	5.00912805535	8503.28420899	42.3744950235	254	5.32648275964	679569.994997	6745.4963627	43	6.37808042005	667740.034719	3897.78037846	2363	1722	136	136	154	160	140	1671	0
DLR00015344	12	17	YPL230W	UD20-36_5h_3x	SD/MSG -ARG -HIS -LYS +Canavanine +clonNAT +G418 +Thialysine	cSGA_v2_r2	13	11	4.73409883875	7925.85048556	34.2699819969	254	5.14115430067	615580.992919	6607.71067757	43	6.11135991396	616017.985954	5297.07522496	2502	1716	136	136	151	158	139	1716	0
DLR00015344	12	18	YPL127C	UD20-36_5h_3x	SD/MSG -ARG -HIS -LYS +Canavanine +clonNAT +G418 +Thialysine	cSGA_v2_r2	13	11	4.67190000886	7731.49186159	45.8046349302	254	5.02071870788	604149.989661	7491.95741004	43	5.98460013695	603455.98364	6865.89776958	2638	1721	136	136	151	158	139	1626	0
DLR00015344	12	19	YPL229W	UD20-36_5h_3x	SD/MSG -ARG -HIS -LYS +Canavanine +clonNAT +G418 +Thialysine	cSGA_v2_r2	13	11	4.64207762216	7056.57914547	36.1844504097	254	5.05612543409	568714.992337	6190.81251946	43	6.018855979	564884.985369	4728.56145212	2774	1717	136	136	153	160	141	1536	0
DLR00015344	12	20	YPL125W	UD20-36_5h_3x	SD/MSG -ARG -HIS -LYS +Canavanine +clonNAT +G418 +Thialysine	cSGA_v2_r2	13	11	4.64478928854	7303.09316603	64.6789645805	254	4.95603330563	578963.988846	7551.19036845	43	5.92627419043	576495.983309	6807.74872642	2902	1716	136	136	150	158	140	1676	0
DLR00015344	12	21	YPL227C	UD20-36_5h_3x	SD/MSG -ARG -HIS -LYS +Canavanine +clonNAT +G418 +Thialysine	cSGA_v2_r2	13	11	4.96542553465	8015.69296018	81.4056047893	254	5.1708785385	661110.992022	6950.24611044	43	6.14435078886	656121.985034	5542.36322072	3046	1716	136	136	151	158	140	1296	0
DLR00015344	12	22	YPL123C	UD20-36_5h_3x	SD/MSG -ARG -HIS -LYS +Canavanine +clonNAT +G418 +Thialysine	cSGA_v2_r2	13	11	4.69156030481	7989.85039743	72.8903437405	254	4.98032506809	668336.988074	9316.58774709	43	5.94788476509	662950.983019	7904.0886624	3179	1719	136	136	148	155	138	1329	0
DLR00015344	12	23	YPL226W	UD20-36_5h_3x	SD/MSG -ARG -HIS -LYS +Canavanine +clonNAT +G418 +Thialysine	cSGA_v2_r2	13	11	3.18374270572	3130.39021266	39.1850116382	254	3.72118972278	244262.996482	9414.79454944	43	4.44181463249	226872.997207	4867.51334094	3316	1726	136	136	131	140	125	977	0
DLR00015344	12	24	YOR202W	UD20-36_5h_3x	SD/MSG -ARG -HIS -LYS +Canavanine +clonNAT +G418 +Thialysine	cSGA_v2_r2	13	11	4.54795879749	10588.5348378	190.899551504	254	4.84942733385	1082231.98385	22055.9483229	43	5.81193180461	1078248.98265	25355.6576046	3450	1718	136	136	151	155	135	1047	0
DLR00015344	13	1	YOR202W	UD20-36_5h_3x	SD/MSG -ARG -HIS -LYS +Canavanine +clonNAT +G418 +Thialysine	cSGA_v2_r2	13	11	4.64048010996	10367.2656408	195.555388179	254	4.88703066653	896403.983657	15840.2836167	43	5.85136754784	892559.981107	18272.7847998	326	1851	136	136	161	165	145	777	0
DLR00015344	13	2	YOR300W	UD20-36_5h_3x	SD/MSG -ARG -HIS -LYS +Canavanine +clonNAT +G418 +Thialysine	cSGA_v2_r2	13	11	4.04348807197	7450.51637265	83.2050375787	254	4.42081702222	588550.986742	11580.1064448	43	5.37065718864	585159.985452	12917.8614662	459	1861	136	136	157	162	144	1460	0
DLR00015344	13	3	YPL026C	UD20-36_5h_3x	SD/MSG -ARG -HIS -LYS +Canavanine +clonNAT +G418 +Thialysine	cSGA_v2_r2	13	11	4.50304445221	7426.0234145	73.1681435665	254	4.88173157679	584159.988121	7671.2148174	43	5.82789069716	579105.983086	7020.96889939	598	1852	136	136	161	166	146	1225	0
DLR00015344	13	4	YOR299W	UD20-36_5h_3x	SD/MSG -ARG -HIS -LYS +Canavanine +clonNAT +G418 +Thialysine	cSGA_v2_r2	13	11	4.34937488063	7125.60143112	55.1267862744	254	4.71863899963	514841.986961	7870.63955877	43	5.67683191301	510397.983103	7062.50179522	726	1852	136	136	156	162	144	1360	0
DLR00015344	13	5	YPL025C	UD20-36_5h_3x	SD/MSG -ARG -HIS -LYS +Canavanine +clonNAT +G418 +Thialysine	cSGA_v2_r2	13	11	4.93781547255	8849.60853178	64.7214679418	254	5.19800517868	658870.993318	6500.12853717	43	6.17473408093	656882.985991	4582.30310467	870	1849	136	136	159	165	146	1455	0
DLR00015344	13	6	YOR298W	UD20-36_5h_3x	SD/MSG -ARG -HIS -LYS +Canavanine +clonNAT +G418 +Thialysine	cSGA_v2_r2	13	11	4.89041148419	8702.92811805	58.5791822889	254	5.14056312678	644033.993196	6479.56298441	43	6.1134727929	641392.98619	4150.76226208	1000	1852	136	136	158	164	144	1380	0
DLR00015344	13	7	YPL024W	UD20-36_5h_3x	SD/MSG -ARG -HIS -LYS +Canavanine +clonNAT +G418 +Thialysine	cSGA_v2_r2	13	11	3.55608081543	3624.48656807	19.0339298764	254	4.02470884533	245438.992292	6000.03058985	43	4.84393241581	237872.990009	3290.93771905	1139	1855	136	136	146	155	139	1538	0
DLR00015344	13	8	YOR298C-A	UD20-36_5h_3x	SD/MSG -ARG -HIS -LYS +Canavanine +clonNAT +G418 +Thialysine	cSGA_v2_r2	13	11	4.30985136151	6709.52473917	35.0231163523	254	4.7100433566	489151.988551	6713.34025971	43	5.65513854612	487918.984439	5619.32239632	1272	1852	136	136	154	161	141	1730	10
DLR00015344	13	9	YPL023C	UD20-36_5h_3x	SD/MSG -ARG -HIS -LYS +Canavanine +clonNAT +G418 +Thialysine	cSGA_v2_r2	13	11	5.15812991879	8671.86354507	73.5351563318	254	5.24095448393	690367.992364	6818.15129229	43	6.21997759029	688695.985355	5426.01798892	1411	1856	136	136	158	164	142	1524	0
DLR00015344	13	10	YOR297C	UD20-36_5h_3x	SD/MSG -ARG -HIS -LYS +Canavanine +clonNAT +G418 +Thialysine	cSGA_v2_r2	13	11	5.00765113839	7996.05992408	47.674393572	254	5.19804327606	623332.992511	6287.65949442	43	6.16903890676	621360.985064	4838.6406763	1545	1857	136	136	155	161	141	1516	0
DLR00015344	13	11	YPL022W	UD20-36_5h_3x	SD/MSG -ARG -HIS -LYS +Canavanine +clonNAT +G418 +Thialysine	cSGA_v2_r2	13	11	4.6446116509	8448.5005253	46.2360295678	254	4.99685631854	645245.988393	7707.88583956	43	5.97668077478	645751.98392	7033.01195341	1688	1859	136	136	153	159	139	1749	0
DLR00015344	13	12	YOR296W	UD20-36_5h_3x	SD/MSG -ARG -HIS -LYS +Canavanine +clonNAT +G418 +Thialysine	cSGA_v2_r2	13	11	4.9800460295	8788.89183932	34.0814679667	254	5.24147893363	691679.99259	7223.338595	43	6.22473941272	689072.986104	5690.13839365	1817	1858	136	136	154	160	139	1323	0
DLR00015344	13	13	YPL021W	UD20-36_5h_3x	SD/MSG -ARG -HIS -LYS +Canavanine +clonNAT +G418 +Thialysine	cSGA_v2_r2	13	11	5.04640806265	9512.84665658	44.2677137275	254	5.29404967154	763380.992148	7261.51332534	43	6.28314738708	762176.985814	6100.79087499	1960	1857	136	136	154	160	139	1359	0
DLR00015344	13	14	YOR293W	UD20-36_5h_3x	SD/MSG -ARG -HIS -LYS +Canavanine +clonNAT +G418 +Thialysine	cSGA_v2_r2	13	11	2.1639704909	1207.5089656	9.55083896556	254	3.32579855671	82313.9868921	6593.98361678	43	3.51570526276	64910.9994047	791.186644959	2099	1854	136	136	128	139	126	466	0
DLR00015344	13	15	YPL019C	UD20-36_5h_3x	SD/MSG -ARG -HIS -LYS +Canavanine +clonNAT +G418 +Thialysine	cSGA_v2_r2	13	11	4.95533250078	8830.60681863	64.1931552222	254	5.23830900672	720086.991697	7057.31960422	43	6.22014414904	721282.985477	6113.92911184	2229	1856	136	136	154	160	139	1758	0
DLR00015344	13	16	YOR292C	UD20-36_5h_3x	SD/MSG -ARG -HIS -LYS +Canavanine +clonNAT +G418 +Thialysine	cSGA_v2_r2	13	11	5.04883206074	8630.79202358	31.0862210156	254	5.41520053755	704382.99722	5829.90908846	43	6.40232694968	703321.989464	3853.71422906	2362	1857	136	136	154	160	139	1506	0
DLR00015344	13	17	YPL018W	UD20-36_5h_3x	SD/MSG -ARG -HIS -LYS +Canavanine +clonNAT +G418 +Thialysine	cSGA_v2_r2	13	11	4.84319897583	7804.79613948	33.9021082394	254	5.15676136397	605400.993223	5751.84639987	43	6.12250681994	603570.986214	4430.30673056	2509	1857	136	136	149	156	137	1519	0
DLR00015344	13	18	YOR291W	UD20-36_5h_3x	SD/MSG -ARG -HIS -LYS +Canavanine +clonNAT +G418 +Thialysine	cSGA_v2_r2	13	11	4.86829348017	7688.61537193	41.0453123341	254	5.2055832925	619126.99382	5760.60448895	43	6.17780756992	616483.986578	4632.42835529	2637	1860	136	136	152	159	139	1536	0
DLR00015344	13	19	YPL017C	UD20-36_5h_3x	SD/MSG -ARG -HIS -LYS +Canavanine +clonNAT +G418 +Thialysine	cSGA_v2_r2	13	11	4.70325912181	7512.95767001	39.3968963165	254	5.07233474629	595334.991339	6765.77295251	43	6.04528907046	592570.984796	5563.57350258	2775	1859	136	136	150	157	138	1572	0
DLR00015344	13	20	YOR289W	UD20-36_5h_3x	SD/MSG -ARG -HIS -LYS +Canavanine +clonNAT +G418 +Thialysine	cSGA_v2_r2	13	11	4.82682226881	7841.52600191	42.4741236039	254	5.16537239064	637295.992673	6234.61672093	43	6.14769807365	634971.985944	4817.21803855	2905	1854	136	136	151	158	140	1731	0
DLR00015344	13	21	YPL014W	UD20-36_5h_3x	SD/MSG -ARG -HIS -LYS +Canavanine +clonNAT +G418 +Thialysine	cSGA_v2_r2	13	11	4.92913251215	7971.93079626	51.6803170792	254	5.1764135137	650340.993013	7319.81073118	43	6.1507833599	645271.985686	5012.30758177	3051	1853	136	136	149	156	138	1400	0
DLR00015344	13	22	YOR288C	UD20-36_5h_3x	SD/MSG -ARG -HIS -LYS +Canavanine +clonNAT +G418 +Thialysine	cSGA_v2_r2	13	11	4.80842613746	7121.85827732	72.2756869343	254	5.04075442711	618021.989334	9812.99884244	43	6.00553357097	610466.983112	7488.67090801	3177	1850	136	136	148	155	138	1446	0
DLR00015344	13	23	YPL009C	UD20-36_5h_3x	SD/MSG -ARG -HIS -LYS +Canavanine +clonNAT +G418 +Thialysine	cSGA_v2_r2	13	11	5.02252489813	8704.37189332	120.465900705	254	5.10747013532	822115.986377	11749.6979988	43	6.07385047727	815309.981689	11456.8415319	3316	1862	136	136	148	154	135	1188	0
DLR00015344	13	24	YOR202W	UD20-36_5h_3x	SD/MSG -ARG -HIS -LYS +Canavanine +clonNAT +G418 +Thialysine	cSGA_v2_r2	13	11	4.66437458275	9831.74674578	230.795059609	254	4.943267601	1026318.98304	20580.3641846	43	5.90150055207	1021411.98072	22801.1119478	3447	1854	136	136	150	155	135	998	0
DLR00015344	14	1	YOR202W	UD20-36_5h_3x	SD/MSG -ARG -HIS -LYS +Canavanine +clonNAT +G418 +Thialysine	cSGA_v2_r2	13	11	4.21972489817	9835.52768048	148.649291131	254	4.5229177964	843683.987599	17277.9404004	43	5.46811557104	839379.986735	20756.0373202	324	1985	136	136	159	164	144	924	0
DLR00015344	14	2	YPL156C	UD20-36_5h_3x	SD/MSG -ARG -HIS -LYS +Canavanine +clonNAT +G418 +Thialysine	cSGA_v2_r2	13	11	0	11	6.99516192892	254	7.08356981622	29107.4812316	5147.23131462	43	0	43	80.2394089799	460	1998	136	136	-1	-1	-1	0	0
DLR00015344	14	3	YPL260W	UD20-36_5h_3x	SD/MSG -ARG -HIS -LYS +Canavanine +clonNAT +G418 +Thialysine	cSGA_v2_r2	13	11	4.08693228608	6508.77506003	52.8427275401	254	4.50145242053	505387.987408	7889.91687866	43	5.43955227852	499211.984897	7795.862795	586	1991	136	136	158	163	144	1394	0
DLR00015344	14	4	YPL155C	UD20-36_5h_3x	SD/MSG -ARG -HIS -LYS +Canavanine +clonNAT +G418 +Thialysine	cSGA_v2_r2	13	11	4.69747533426	8864.48485901	73.0748433786	254	4.99817227793	665758.988484	7784.48515629	43	5.96942665695	665625.983371	7465.89535486	726	1986	136	136	159	164	145	1527	0
DLR00015344	14	5	YPL259C	UD20-36_5h_3x	SD/MSG -ARG -HIS -LYS +Canavanine +clonNAT +G418 +Thialysine	cSGA_v2_r2	13	11	4.67505229381	8595.76115356	50.1966815957	254	5.00215488268	629645.989349	6670.60403786	43	5.97393520961	627069.983996	6128.108566	866	1990	136	136	157	163	144	1464	0
DLR00015344	14	6	YPL154C	UD20-36_5h_3x	SD/MSG -ARG -HIS -LYS +Canavanine +clonNAT +G418 +Thialysine	cSGA_v2_r2	13	11	4.80209832291	8870.93278943	49.2246665719	254	5.13432495003	650885.993283	5354.17463778	43	6.10191659185	650284.987235	3587.25879712	1002	1987	136	136	156	163	144	1612	0
DLR00015344	14	7	YPL258C	UD20-36_5h_3x	SD/MSG -ARG -HIS -LYS +Canavanine +clonNAT +G418 +Thialysine	cSGA_v2_r2	13	11	4.46754387737	7673.97979063	57.7896847791	254	4.89668277919	596568.988918	6865.88043709	43	5.8588529147	594492.98429	6043.10011318	1132	1992	136	136	159	165	145	1623	0
DLR00015344	14	8	YPL152W	UD20-36_5h_3x	SD/MSG -ARG -HIS -LYS +Canavanine +clonNAT +G418 +Thialysine	cSGA_v2_r2	13	11	3.74579736346	4208.35276101	14.2861120216	254	4.2257824794	295809.993038	5501.19823901	43	5.12179968102	285454.966509	2036.837793	1269	1983	136	136	149	158	141	1858	0
DLR00015344	14	9	YPL257W	UD20-36_5h_3x	SD/MSG -ARG -HIS -LYS +Canavanine +clonNAT +G418 +Thialysine	cSGA_v2_r2	13	11	4.9331120734	8797.83647548	49.9710677921	254	5.2226383861	701072.992284	6359.94778968	43	6.1932645093	698611.98563	5282.3909636	1410	1991	136	136	158	164	143	1347	0
DLR00015344	14	10	YPL150W	UD20-36_5h_3x	SD/MSG -ARG -HIS -LYS +Canavanine +clonNAT +G418 +Thialysine	cSGA_v2_r2	13	11	4.6879860718	7080.57094686	30.3072717667	254	5.0742492803	540270.993499	5876.26560456	43	6.03432809459	537992.986476	3750.31688534	1543	1991	136	136	153	159	139	1648	0
DLR00015344	14	11	YPL256C	UD20-36_5h_3x	SD/MSG -ARG -HIS -LYS +Canavanine +clonNAT +G418 +Thialysine	cSGA_v2_r2	13	11	4.4912849453	7635.81945929	42.7339066116	254	4.84996834135	561959.988243	7390.18794946	43	5.82218618711	562473.98394	6345.00460116	1683	1993	136	136	149	156	137	1748	0
DLR00015344	14	12	YPL149W	UD20-36_5h_3x	SD/MSG -ARG -HIS -LYS +Canavanine +clonNAT +G418 +Thialysine	cSGA_v2_r2	13	11	5.04783301951	8884.80319342	63.4935499958	254	5.27935492663	724368.992387	6930.26427985	43	6.3340969865	712965.519017	4276.37504505	1816	1993	136	136	156	162	141	1862	0
DLR00015344	14	13	YPL253C	UD20-36_5h_3x	SD/MSG -ARG -HIS -LYS +Canavanine +clonNAT +G418 +Thialysine	cSGA_v2_r2	13	11	4.741897168	8286.51769761	56.9998196854	254	5.06709612637	675382.988822	7849.25116662	43	6.0553230737	674979.983571	6867.59029045	1954	1990	136	136	153	159	139	1711	0
DLR00015344	14	14	YPL147W	UD20-36_5h_3x	SD/MSG -ARG -HIS -LYS +Canavanine +clonNAT +G418 +Thialysine	cSGA_v2_r2	13	11	4.68102043502	8547.78296086	58.6049569234	254	5.0634006459	717980.988633	8078.64061958	43	6.04203637931	717738.98364	7681.17887294	2085	1989	136	136	154	160	139	1710	0
DLR00015344	14	15	YPL250C	UD20-36_5h_3x	SD/MSG -ARG -HIS -LYS +Canavanine +clonNAT +G418 +Thialysine	cSGA_v2_r2	13	11	4.6475504593	8309.99636188	46.2684352676	254	5.06574672036	660243.989469	7247.70647147	43	6.03492091557	657740.983991	6796.26541399	2225	1991	136	136	148	155	136	1271	0
DLR00015344	14	16	YPL145C	UD20-36_5h_3x	SD/MSG -ARG -HIS -LYS +Canavanine +clonNAT +G418 +Thialysine	cSGA_v2_r2	13	11	4.73272338411	7500.58813717	40.8198720648	254	5.08166462581	605996.991061	6565.16118327	43	6.05295565345	603581.985031	5852.47186985	2358	1988	136	136	150	156	136	1591	0
DLR00015344	14	17	YPL249C	UD20-36_5h_3x	SD/MSG -ARG -HIS -LYS +Canavanine +clonNAT +G418 +Thialysine	cSGA_v2_r2	13	11	5.03009115669	8780.98538014	47.1377745714	254	5.34433751169	729905.994567	6215.3273141	43	6.32616421753	729303.987179	4796.49953253	2499	1992	136	136	153	160	139	1617	0
DLR00015344	14	18	YPL144W	UD20-36_5h_3x	SD/MSG -ARG -HIS -LYS +Canavanine +clonNAT +G418 +Thialysine	cSGA_v2_r2	13	11	4.48408801876	6759.65942834	53.554419959	254	4.78587247539	506160.988528	6742.61398688	43	5.74582586744	506396.983574	5852.38899991	2633	1989	136	136	145	153	135	1860	0
DLR00015344	14	19	YPL248C	UD20-36_5h_3x	SD/MSG -ARG -HIS -LYS +Canavanine +clonNAT +G418 +Thialysine	cSGA_v2_r2	13	11	4.69697852829	7095.80791426	36.8428564494	254	5.07129766247	590575.992232	5998.26986086	43	6.03169638343	585783.985677	4792.83472062	2774	1987	136	136	152	159	139	1513	0
DLR00015344	14	20	YPL141C	UD20-36_5h_3x	SD/MSG -ARG -HIS -LYS +Canavanine +clonNAT +G418 +Thialysine	cSGA_v2_r2	13	11	4.56836064626	7859.01063828	48.8330064687	254	4.92615923713	633077.987771	7893.39855197	43	5.90225440302	631748.983395	7525.47902563	2910	1989	136	136	149	156	138	1869	0
DLR00015344	14	21	YPL247C	UD20-36_5h_3x	SD/MSG -ARG -HIS -LYS +Canavanine +clonNAT +G418 +Thialysine	cSGA_v2_r2	13	11	4.97838247762	8375.55226011	71.4552068311	254	5.1706294433	695244.990236	8168.83540515	43	6.14866062206	691817.983873	6928.6572536	3040	1988	136	136	149	156	138	1490	0
DLR00015344	14	22	YPL140C	UD20-36_5h_3x	SD/MSG -ARG -HIS -LYS +Canavanine +clonNAT +G418 +Thialysine	cSGA_v2_r2	13	11	5.00115793225	8219.21745683	71.26921964	254	5.17558910258	717849.989964	9799.18586754	43	6.1517959475	712926.983215	7980.5808479	3177	1989	136	136	148	154	136	1472	0
DLR00015344	14	23	YPL246C	UD20-36_5h_3x	SD/MSG -ARG -HIS -LYS +Canavanine +clonNAT +G418 +Thialysine	cSGA_v2_r2	13	11	5.248250678	9302.00600145	120.380694464	254	5.17857367094	871710.986321	12948.4404406	43	6.1558448095	865487.981521	12486.0489537	3312	1991	136	136	147	152	134	1130	0
DLR00015344	14	24	YOR202W	UD20-36_5h_3x	SD/MSG -ARG -HIS -LYS +Canavanine +clonNAT +G418 +Thialysine	cSGA_v2_r2	13	11	4.42839749441	10646.4646306	227.354490139	254	4.79583396126	1061218.98398	22335.1748383	43	5.75882838779	1057199.98309	25409.018676	3448	1990	136	136	149	153	133	990	0
DLR00015344	15	1	YOR202W	UD20-36_5h_3x	SD/MSG -ARG -HIS -LYS +Canavanine +clonNAT +G418 +Thialysine	cSGA_v2_r2	13	11	4.40669152926	11298.5334127	194.845099789	254	4.69109244022	932908.985558	18928.8952556	43	5.6516176258	929722.984278	22109.2749259	328	2128	136	136	157	162	143	671	0
DLR00015344	15	2	YOR312C	UD20-36_5h_3x	SD/MSG -ARG -HIS -LYS +Canavanine +clonNAT +G418 +Thialysine	cSGA_v2_r2	13	11	0	11	17.7044270121	254	6.75887461586	31305.6	5789.03123965	43	0.5	1343.7	256.004280215	460	2134	136	136	-1	-1	-1	0	0
DLR00015344	15	3	YPL046C	UD20-36_5h_3x	SD/MSG -ARG -HIS -LYS +Canavanine +clonNAT +G418 +Thialysine	cSGA_v2_r2	13	11	4.62048430632	9540.51384255	123.567400899	254	4.90729601114	761077.98554	10479.5354753	43	5.87752158134	757649.981961	11349.416899	596	2128	136	136	160	165	146	1106	0
DLR00015344	15	4	YOR311C	UD20-36_5h_3x	SD/MSG -ARG -HIS -LYS +Canavanine +clonNAT +G418 +Thialysine	cSGA_v2_r2	13	11	4.76275740957	8229.12908687	102.52778339	254	4.92743218009	614394.987802	7640.98011689	43	5.88467669482	608330.982737	7257.62486148	728	2128	136	136	157	162	144	1050	0
DLR00015344	15	5	YPL041C	UD20-36_5h_3x	SD/MSG -ARG -HIS -LYS +Canavanine +clonNAT +G418 +Thialysine	cSGA_v2_r2	13	11	4.71225365557	8483.6720293	84.5567372343	254	4.98123105613	639273.989121	6764.8548095	43	5.94895767178	633592.983996	6144.00902963	867	2130	136	136	156	162	144	1142	0
DLR00015344	15	6	YOR309C	UD20-36_5h_3x	SD/MSG -ARG -HIS -LYS +Canavanine +clonNAT +G418 +Thialysine	cSGA_v2_r2	13	11	3.21823863021	4080.4173325	38.639702317	254	3.42218412048	203422.999815	6277.61849095	43	4.21789917181	192406.162226	1874.90400228	999	2129	136	136	127	139	129	1321	0
DLR00015344	15	7	YPL039W	UD20-36_5h_3x	SD/MSG -ARG -HIS -LYS +Canavanine +clonNAT +G418 +Thialysine	cSGA_v2_r2	13	11	4.69706845424	8849.54944568	77.0367707776	254	5.02874593937	690826.989007	6870.9720667	43	5.99719530497	687128.984154	6376.35984131	1142	2129	136	136	158	164	145	1213	0
DLR00015344	15	8	YOR308C	UD20-36_5h_3x	SD/MSG -ARG -HIS -LYS +Canavanine +clonNAT +G418 +Thialysine	cSGA_v2_r2	13	11	3.80059549783	5386.51492268	43.9447774285	254	4.08219899113	362831.993513	6584.32212654	43	4.96789744099	357247.991985	5591.25346397	1275	2123	136	136	144	153	137	1444	0
DLR00015344	15	9	YPL038W	UD20-36_5h_3x	SD/MSG -ARG -HIS -LYS +Canavanine +clonNAT +G418 +Thialysine	cSGA_v2_r2	13	11	4.78393636303	8660.99202842	74.1902401279	254	5.08684256285	674092.990605	6269.37436013	43	6.05947640154	671578.985103	5447.7179656	1413	2130	136	136	156	162	143	1326	0
DLR00015344	15	10	YOR307C	UD20-36_5h_3x	SD/MSG -ARG -HIS -LYS +Canavanine +clonNAT +G418 +Thialysine	cSGA_v2_r2	13	11	4.82441135983	8312.20709323	74.0275809553	254	5.11155743958	663736.990225	7111.8968257	43	6.08029152633	660831.984288	6419.8536109	1542	2129	136	136	154	161	141	1320	0
DLR00015344	15	11	YPL037C	UD20-36_5h_3x	SD/MSG -ARG -HIS -LYS +Canavanine +clonNAT +G418 +Thialysine	cSGA_v2_r2	13	11	4.60458217419	7782.11055202	51.4831091964	254	4.9879276806	595035.989996	6495.9542884	43	5.95148200973	593624.984273	5595.25396451	1689	2130	136	136	149	157	138	1535	0
DLR00015344	15	12	YOR306C	UD20-36_5h_3x	SD/MSG -ARG -HIS -LYS +Canavanine +clonNAT +G418 +Thialysine	cSGA_v2_r2	13	11	4.04288589063	6164.74894514	45.0033678026	254	4.49619895351	460302.987366	7161.01407958	43	5.41524913593	457643.985046	7020.73730613	1818	2126	136	136	146	154	136	1552	0
DLR00015344	15	13	YPL036W	UD20-36_5h_3x	SD/MSG -ARG -HIS -LYS +Canavanine +clonNAT +G418 +Thialysine	cSGA_v2_r2	13	11	4.35954397802	8538.94097526	57.8242587179	254	4.75390759009	668592.986345	9161.7046722	43	5.7228570365	668259.983666	10019.5028789	1962	2128	136	136	149	157	138	1420	0
DLR00015344	15	14	YOR303W	UD20-36_5h_3x	SD/MSG -ARG -HIS -LYS +Canavanine +clonNAT +G418 +Thialysine	cSGA_v2_r2	13	11	0	11	39.0621086329	254	6.74364223646	30679.2607825	4581.96269732	43	0	43	198.088231668	2092	2134	136	136	-1	-1	-1	0	0
DLR00015344	15	15	YPL034W	UD20-36_5h_3x	SD/MSG -ARG -HIS -LYS +Canavanine +clonNAT +G418 +Thialysine	cSGA_v2_r2	13	11	4.90701577975	9006.68365837	80.2027742639	254	5.20020038782	765439.991116	6447.36255298	43	6.16968777952	761887.985189	5745.90546649	2231	2129	136	136	153	160	139	1146	0
DLR00015344	15	16	YOR304W	UD20-36_5h_3x	SD/MSG -ARG -HIS -LYS +Canavanine +clonNAT +G418 +Thialysine	cSGA_v2_r2	13	11	4.52966826757	8262.53699505	60.9903408596	254	4.8930004442	660112.987969	7684.52303236	43	5.86474629539	657630.983804	7555.7117366	2363	2129	136	136	149	156	137	1467	0
DLR00015344	15	17	YPL033C	UD20-36_5h_3x	SD/MSG -ARG -HIS -LYS +Canavanine +clonNAT +G418 +Thialysine	cSGA_v2_r2	13	11	4.29294420694	7021.23462479	42.8757873493	254	4.67870301055	541189.987263	7546.35053917	43	5.62888669327	538138.98402	7506.78988988	2504	2127	136	136	146	154	136	1529	0
DLR00015344	15	18	YOR304C-A	UD20-36_5h_3x	SD/MSG -ARG -HIS -LYS +Canavanine +clonNAT +G418 +Thialysine	cSGA_v2_r2	13	11	4.94094763066	8210.36053983	78.1011444097	254	5.17255997941	689051.992212	6358.84968504	43	6.14145107305	685762.985592	5462.47090514	2634	2126	136	136	153	159	140	1415	0
DLR00015344	15	19	YPL032C	UD20-36_5h_3x	SD/MSG -ARG -HIS -LYS +Canavanine +clonNAT +G418 +Thialysine	cSGA_v2_r2	13	11	4.87738951348	8980.05634302	64.2701260874	254	5.15152287373	745828.990072	7381.05178116	43	6.12939345414	742635.984388	6709.4043535	2776	2130	136	136	151	158	139	1317	0
DLR00015344	15	20	YOR302W	UD20-36_5h_3x	SD/MSG -ARG -HIS -LYS +Canavanine +clonNAT +G418 +Thialysine	cSGA_v2_r2	13	11	2.68786221735	1187.76895833	11.1763382424	254	3.45869878542	115400.996547	6360.44992011	43	4.02315954137	85590.9479391	802.944787697	2917	2135	136	136	142	150	136	445	0
DLR00015344	15	21	YPL030W	UD20-36_5h_3x	SD/MSG -ARG -HIS -LYS +Canavanine +clonNAT +G418 +Thialysine	cSGA_v2_r2	13	11	4.87767771741	8990.03082036	73.9276232409	254	5.13413830737	727018.989834	7917.20998378	43	6.18734118183	708464.264385	4668.05059183	3049	2127	136	136	147	154	138	1502	0
DLR00015344	15	22	YOR301W	UD20-36_5h_3x	SD/MSG -ARG -HIS -LYS +Canavanine +clonNAT +G418 +Thialysine	cSGA_v2_r2	13	11	5.32963969659	8249.10020592	86.9125600881	254	5.24304827525	735580.990671	9339.7126176	43	6.2121456863	725859.983785	7737.23856788	3179	2124	136	136	149	155	137	964	0
DLR00015344	15	23	YPL027W	UD20-36_5h_3x	SD/MSG -ARG -HIS -LYS +Canavanine +clonNAT +G418 +Thialysine	cSGA_v2_r2	13	11	5.42255811767	9525.37972567	151.440408777	254	5.14320352449	905576.984716	14777.6160183	43	6.11466688486	897222.980115	14731.2659483	3318	2126	136	136	148	153	134	906	0
DLR00015344	15	24	YOR202W	UD20-36_5h_3x	SD/MSG -ARG -HIS -LYS +Canavanine +clonNAT +G418 +Thialysine	cSGA_v2_r2	13	11	4.60758640576	10183.2750492	248.309623894	254	4.85884752164	1003128.98356	20815.2960991	43	5.81569234019	997191.981815	23033.7110495	3454	2125	136	136	149	153	134	791	0
DLR00015344	16	1	YOR202W	UD20-36_5h_3x	SD/MSG -ARG -HIS -LYS +Canavanine +clonNAT +G418 +Thialysine	cSGA_v2_r2	13	11	3.73275909699	8987.42551458	120.850283566	254	3.9678745702	601717.997348	15658.6633373	43	4.97731422634	574131.078431	15246.0359727	315	2272	136	136	156	161	144	705	19
DLR00015344	16	2	YOR202W	UD20-36_5h_3x	SD/MSG -ARG -HIS -LYS +Canavanine +clonNAT +G418 +Thialysine	cSGA_v2_r2	13	11	4.01934920661	8210.32706389	164.283155821	254	4.3627754092	540274.986922	13075.5869371	43	5.16296929457	574771.987071	21397.0419829	452	2271	136	136	163	167	150	1009	15
DLR00015344	16	3	YOR202W	UD20-36_5h_3x	SD/MSG -ARG -HIS -LYS +Canavanine +clonNAT +G418 +Thialysine	cSGA_v2_r2	13	11	4.09638163371	7632.10713051	133.714017264	254	4.396763709	470907.985569	10029.3706436	43	5.21456638454	494301.983521	14566.8839548	587	2261	136	136	160	165	149	496	4
DLR00015344	16	4	YOR202W	UD20-36_5h_3x	SD/MSG -ARG -HIS -LYS +Canavanine +clonNAT +G418 +Thialysine	cSGA_v2_r2	13	11	4.73411628677	7349.2452124	84.2194880629	254	4.86000908745	452086.991226	6585.86637449	43	5.79458991491	441509.984494	4294.91460223	719	2257	136	136	162	167	151	228	1
DLR00015344	16	5	YOR202W	UD20-36_5h_3x	SD/MSG -ARG -HIS -LYS +Canavanine +clonNAT +G418 +Thialysine	cSGA_v2_r2	13	11	4.68231103724	8367.67934994	45.2451627517	254	4.91345047987	513776.991058	6302.70423659	43	5.89250691012	515012.984333	4871.5096298	855	2262	136	136	161	166	149	642	3
DLR00015344	16	6	YOR202W	UD20-36_5h_3x	SD/MSG -ARG -HIS -LYS +Canavanine +clonNAT +G418 +Thialysine	cSGA_v2_r2	13	11	4.23832418003	6688.93578368	58.2626913147	254	4.52614926482	419249.98874	6549.47447776	43	5.44794105764	409653.985003	4769.03624541	993	2259	136	136	158	164	148	307	0
DLR00015344	16	7	YOR202W	UD20-36_5h_3x	SD/MSG -ARG -HIS -LYS +Canavanine +clonNAT +G418 +Thialysine	cSGA_v2_r2	13	11	4.38970887909	6992.5327052	51.7948797515	254	4.71184511813	444344.990935	5653.23748108	43	5.64111770253	435170.985694	3295.98270892	1130	2259	136	136	160	166	148	335	0
DLR00015344	16	8	YOR202W	UD20-36_5h_3x	SD/MSG -ARG -HIS -LYS +Canavanine +clonNAT +G418 +Thialysine	cSGA_v2_r2	13	11	4.2769185379	6944.26468593	29.6772043497	254	4.72034355682	442060.992122	5614.82935301	43	5.6486943979	433148.986814	3072.64120376	1265	2259	136	136	159	165	147	386	0
DLR00015344	16	9	YOR202W	UD20-36_5h_3x	SD/MSG -ARG -HIS -LYS +Canavanine +clonNAT +G418 +Thialysine	cSGA_v2_r2	13	11	4.61195888022	7068.00624712	29.7075155958	254	4.94697956636	462170.994334	5347.4616177	43	5.87961242253	452378.986944	2729.04551484	1401	2259	136	136	160	166	148	357	0
DLR00015344	16	10	YOR202W	UD20-36_5h_3x	SD/MSG -ARG -HIS -LYS +Canavanine +clonNAT +G418 +Thialysine	cSGA_v2_r2	13	11	4.61449063485	7188.77201887	34.0349238851	254	4.95552613377	474222.995392	5143.92974925	43	5.83818358407	473080.985938	2875.5667427	1537	2259	136	136	157	164	145	349	0
DLR00015344	16	11	YOR202W	UD20-36_5h_3x	SD/MSG -ARG -HIS -LYS +Canavanine +clonNAT +G418 +Thialysine	cSGA_v2_r2	13	11	4.66999434588	7554.40499103	34.1440325331	254	5.01191485545	496695.995643	5105.18199341	43	5.95493787309	488181.98952	988.895314145	1673	2259	136	136	158	164	145	400	0
DLR00015344	16	12	YOR202W	UD20-36_5h_3x	SD/MSG -ARG -HIS -LYS +Canavanine +clonNAT +G418 +Thialysine	cSGA_v2_r2	13	11	4.45305692596	7120.65065536	34.2046770277	254	4.87353397971	477222.992915	5825.30383426	43	5.81344284904	468458.986843	3714.03742621	1807	2258	136	136	159	165	146	412	0
DLR00015344	16	13	YOR202W	UD20-36_5h_3x	SD/MSG -ARG -HIS -LYS +Canavanine +clonNAT +G418 +Thialysine	cSGA_v2_r2	13	11	4.33059051913	7369.84218034	25.7380098318	254	4.80496886891	494801.992072	5591.04585035	43	5.71363314259	491707.987415	2912.85370364	1942	2261	136	136	159	165	145	786	2
DLR00015344	16	14	YOR202W	UD20-36_5h_3x	SD/MSG -ARG -HIS -LYS +Canavanine +clonNAT +G418 +Thialysine	cSGA_v2_r2	13	11	4.36285857261	7325.59878001	59.0624646938	254	4.81778005518	509229.990251	5763.80402682	43	5.81249909586	486202.394179	3138.61813532	2080	2258	136	136	158	164	144	339	0
DLR00015344	16	15	YOR202W	UD20-36_5h_3x	SD/MSG -ARG -HIS -LYS +Canavanine +clonNAT +G418 +Thialysine	cSGA_v2_r2	13	11	4.656642192	6886.97717479	55.6703947065	254	4.97966345014	472387.994196	5880.82370711	43	5.92698686822	469240.987313	3975.45703239	2219	2261	136	136	158	164	145	560	2
DLR00015344	16	16	YOR202W	UD20-36_5h_3x	SD/MSG -ARG -HIS -LYS +Canavanine +clonNAT +G418 +Thialysine	cSGA_v2_r2	13	11	4.50156590811	6775.10166956	51.5968038378	254	4.89153778275	465345.993099	6174.73671855	43	5.82161984607	456480.986495	4192.44130968	2352	2258	136	136	157	163	145	364	0
DLR00015344	16	17	YOR202W	UD20-36_5h_3x	SD/MSG -ARG -HIS -LYS +Canavanine +clonNAT +G418 +Thialysine	cSGA_v2_r2	13	11	4.2001490389	6565.98579089	69.8919891258	254	4.70781613341	453288.992185	5633.87590214	43	5.62486420107	442212.987131	3148.40756793	2488	2258	136	136	158	164	146	307	0
DLR00015344	16	18	YOR202W	UD20-36_5h_3x	SD/MSG -ARG -HIS -LYS +Canavanine +clonNAT +G418 +Thialysine	cSGA_v2_r2	13	11	4.64991957704	5939.66246887	79.2574598923	254	4.84789527106	420025.992629	6553.28930563	43	5.76641942481	407079.985886	4558.71731318	2623	2257	136	136	157	163	146	313	0
DLR00015344	16	19	YOR202W	UD20-36_5h_3x	SD/MSG -ARG -HIS -LYS +Canavanine +clonNAT +G418 +Thialysine	cSGA_v2_r2	13	11	4.58437748962	7065.25946258	147.549828248	254	4.85070725144	485377.989336	7714.25280195	43	5.75354719631	480330.983636	7242.51508217	2768	2261	136	136	156	162	145	550	3
DLR00015344	16	20	YOR202W	UD20-36_5h_3x	SD/MSG -ARG -HIS -LYS +Canavanine +clonNAT +G418 +Thialysine	cSGA_v2_r2	13	11	4.55815123252	7094.31858176	48.6419860378	254	4.82297357052	499457.990214	6909.02882791	43	5.76206789623	487623.985205	5700.76766196	2889	2256	136	136	156	162	145	385	4
DLR00015344	16	21	YOR202W	UD20-36_5h_3x	SD/MSG -ARG -HIS -LYS +Canavanine +clonNAT +G418 +Thialysine	cSGA_v2_r2	13	11	4.45624010502	7650.84329299	103.019509609	254	4.67556271858	578906.982461	13717.1176178	43	5.59460213686	575287.980456	14935.7236124	3056	2261	136	136	156	161	145	683	13
DLR00015344	16	22	YOR202W	UD20-36_5h_3x	SD/MSG -ARG -HIS -LYS +Canavanine +clonNAT +G418 +Thialysine	cSGA_v2_r2	13	11	4.52186478853	7304.17965455	62.3282088089	254	4.8022265858	507909.987971	7868.96925418	43	5.74831595456	495651.983498	6788.03951937	3167	2255	136	136	151	157	142	308	1
DLR00015344	16	23	YOR202W	UD20-36_5h_3x	SD/MSG -ARG -HIS -LYS +Canavanine +clonNAT +G418 +Thialysine	cSGA_v2_r2	13	11	4.15391615123	8525.32485537	112.509565976	254	4.60930487493	627655.965122	9896.40598052	43	5.43536334262	681717.990473	10743.271831	3314	2273	136	136	154	158	143	1192	17
DLR00015344	16	24	YOR202W	UD20-36_5h_3x	SD/MSG -ARG -HIS -LYS +Canavanine +clonNAT +G418 +Thialysine	cSGA_v2_r2	13	11	3.98133747677	9198.31389919	235.793174233	254	4.21104538257	774935.990355	22247.6689923	43	5.02389999696	800328.994005	29996.5500593	3453	2271	136	136	151	155	138	1017	18
DLR00015341	1	1	YOR202W	UD20-36_5h_3x	SD/MSG -ARG -HIS -LYS +Canavanine +clonNAT +G418 +Thialysine	cSGA_v2_r2	11	11	3.98571351497	9962.1	308.549174836	254	4.06674978225	743602.98899	35276.0721641	43	4.92366249854	738144.993283	39604.6049928	308	212	136	136	151	156	138	454	73
DLR00015341	1	2	YOR202W	UD20-36_5h_3x	SD/MSG -ARG -HIS -LYS +Canavanine +clonNAT +G418 +Thialysine	cSGA_v2_r2	11	11	4.7254844366	8758.13588134	106.872410672	254	4.79264177784	586607.986265	9260.95246773	43	5.72153810021	576814.98225	8784.97423022	453	220	136	136	154	160	143	126	0
DLR00015341	1	3	YOR202W	UD20-36_5h_3x	SD/MSG -ARG -HIS -LYS +Canavanine +clonNAT +G418 +Thialysine	cSGA_v2_r2	11	11	4.91706091558	8892.79601485	149.868640815	254	4.91932288163	615373.987124	8800.80635866	43	5.86107590789	606280.981861	8306.91304592	596	220	136	136	161	166	148	260	0
DLR00015341	1	4	YOR202W	UD20-36_5h_3x	SD/MSG -ARG -HIS -LYS +Canavanine +clonNAT +G418 +Thialysine	cSGA_v2_r2	11	11	4.66728439181	9145.90748923	101.677357449	254	4.82531193996	609608.985949	9796.20185106	43	5.77471104112	600411.982019	9471.90976558	726	218	136	136	162	167	149	362	0
DLR00015341	1	5	YOR202W	UD20-36_5h_3x	SD/MSG -ARG -HIS -LYS +Canavanine +clonNAT +G418 +Thialysine	cSGA_v2_r2	11	11	4.73584889436	9376.50190663	79.2218645014	254	4.97287946082	639736.987807	8034.62350148	43	5.91947679696	631484.983133	8282.23221186	868	223	136	136	163	169	151	377	0
DLR00015341	1	6	YOR202W	UD20-36_5h_3x	SD/MSG -ARG -HIS -LYS +Canavanine +clonNAT +G418 +Thialysine	cSGA_v2_r2	11	11	4.67255284213	8736.03982912	109.16560765	254	4.91470751519	597065.987497	7625.56690071	43	5.86420349579	588151.983065	7634.88007402	998	221	136	136	163	170	150	354	0
DLR00015341	1	7	YOR202W	UD20-36_5h_3x	SD/MSG -ARG -HIS -LYS +Canavanine +clonNAT +G418 +Thialysine	cSGA_v2_r2	11	11	4.56977931715	9461.15881949	92.9364988875	254	4.86383482702	641410.986954	9419.3157217	43	5.81790754542	633543.983077	9250.7927867	1141	219	136	136	163	170	150	448	0
DLR00015341	1	8	YOR202W	UD20-36_5h_3x	SD/MSG -ARG -HIS -LYS +Canavanine +clonNAT +G418 +Thialysine	cSGA_v2_r2	11	11	4.38801607658	7974.42956671	97.9236526916	254	4.66496174852	534042.98632	9041.7212925	43	5.60389417776	525022.983074	8652.95399978	1273	219	136	136	161	168	149	442	0
DLR00015341	1	9	YOR202W	UD20-36_5h_3x	SD/MSG -ARG -HIS -LYS +Canavanine +clonNAT +G418 +Thialysine	cSGA_v2_r2	11	11	6.23924299603	9646.26794072	189.946456552	254	4.99607050542	667386.986769	9517.84861196	43	5.95058591285	660443.981582	8913.74567296	1413	219	136	136	162	169	148	410	0
DLR00015341	1	10	YOR202W	UD20-36_5h_3x	SD/MSG -ARG -HIS -LYS +Canavanine +clonNAT +G418 +Thialysine	cSGA_v2_r2	11	11	4.85855244633	9352.55816282	88.2090130376	254	5.0416573451	633055.989391	8721.07526408	43	5.9973311041	624613.983345	7575.48587191	1544	215	136	136	162	168	148	417	0
DLR00015341	1	11	YOR202W	UD20-36_5h_3x	SD/MSG -ARG -HIS -LYS +Canavanine +clonNAT +G418 +Thialysine	cSGA_v2_r2	11	11	4.87669757068	8662.82295594	122.967219063	254	4.94241735939	609567.987654	9098.51053382	43	5.88446980593	600069.98224	8051.12400738	1684	221	136	136	161	168	147	449	0
DLR00015341	1	12	YOR202W	UD20-36_5h_3x	SD/MSG -ARG -HIS -LYS +Canavanine +clonNAT +G418 +Thialysine	cSGA_v2_r2	11	11	4.69720764212	9160.11000924	73.9316533138	254	5.03288784842	643747.988899	8550.44449149	43	5.98062220879	635024.983386	7672.15420456	1818	220	136	136	163	169	148	435	0
DLR00015341	1	13	YOR202W	UD20-36_5h_3x	SD/MSG -ARG -HIS -LYS +Canavanine +clonNAT +G418 +Thialysine	cSGA_v2_r2	11	11	4.81883117451	9420.31570456	120.868462641	254	4.96626535607	648690.987434	9441.02403447	43	5.92174583424	641052.982525	8505.256624	1959	219	136	136	161	168	147	453	0
DLR00015341	1	14	YOR202W	UD20-36_5h_3x	SD/MSG -ARG -HIS -LYS +Canavanine +clonNAT +G418 +Thialysine	cSGA_v2_r2	11	11	4.4997687702	8365.75929494	101.031360324	254	4.83570250451	584117.987416	9293.85344629	43	5.77799668218	574119.983069	8304.8685872	2088	220	136	136	160	167	147	438	0
DLR00015341	1	15	YOR202W	UD20-36_5h_3x	SD/MSG -ARG -HIS -LYS +Canavanine +clonNAT +G418 +Thialysine	cSGA_v2_r2	11	11	4.90727240555	9236.0503262	119.112755841	254	5.0523014491	657944.98862	9249.02365322	43	6.00227068164	649372.982775	8177.09646467	2230	218	136	136	162	168	147	427	0
DLR00015341	1	16	YOR202W	UD20-36_5h_3x	SD/MSG -ARG -HIS -LYS +Canavanine +clonNAT +G418 +Thialysine	cSGA_v2_r2	11	11	4.6086888146	9168.98114691	79.6066212549	254	4.91949720974	635386.987756	8832.90873693	43	5.87037480849	626306.983258	8103.44116178	2360	219	136	136	161	168	148	434	0
DLR00015341	1	17	YOR202W	UD20-36_5h_3x	SD/MSG -ARG -HIS -LYS +Canavanine +clonNAT +G418 +Thialysine	cSGA_v2_r2	11	11	4.75819051482	9296.43404904	116.07017174	254	4.97555917614	653825.986971	8971.0264709	43	5.92441813271	645691.982215	8762.1112823	2502	219	136	136	161	168	148	459	0
DLR00015341	1	18	YOR202W	UD20-36_5h_3x	SD/MSG -ARG -HIS -LYS +Canavanine +clonNAT +G418 +Thialysine	cSGA_v2_r2	11	11	4.60449886338	8774.73493089	66.8037200149	254	4.85040376322	603689.985994	8858.00239583	43	5.79952215997	594936.982271	8806.20732022	2632	220	136	136	159	166	147	562	8
DLR00015341	1	19	YOR202W	UD20-36_5h_3x	SD/MSG -ARG -HIS -LYS +Canavanine +clonNAT +G418 +Thialysine	cSGA_v2_r2	11	11	4.67030987639	9482.76727828	97.9805328219	254	4.83762862016	643435.985735	9587.10669439	43	5.79361955663	636166.982117	9902.41645928	2779	217	136	136	158	165	147	506	0
DLR00015341	1	20	YOR202W	UD20-36_5h_3x	SD/MSG -ARG -HIS -LYS +Canavanine +clonNAT +G418 +Thialysine	cSGA_v2_r2	11	11	4.67191498463	9528.17741718	111.825120091	254	4.89978070388	663520.987118	10690.7778162	43	5.85530215144	655848.982439	9836.39643389	2909	220	136	136	158	165	147	504	0
DLR00015341	1	21	YOR202W	UD20-36_5h_3x	SD/MSG -ARG -HIS -LYS +Canavanine +clonNAT +G418 +Thialysine	cSGA_v2_r2	11	11	6.34003281661	8423.70456695	204.019964163	254	4.92438659833	602334.881942	9197.58043169	43	5.77486761428	613905.980473	10534.005195	3047	220	136	136	155	161	145	441	0
DLR00015341	1	22	YOR202W	UD20-36_5h_3x	SD/MSG -ARG -HIS -LYS +Canavanine +clonNAT +G418 +Thialysine	cSGA_v2_r2	11	11	4.36472216644	8422.89417523	123.600118213	254	4.65144269033	609096.984754	10673.8968128	43	5.59043720892	599881.982338	11193.8806396	3179	219	136	136	152	158	142	421	0
DLR00015341	1	23	YOR202W	UD20-36_5h_3x	SD/MSG -ARG -HIS -LYS +Canavanine +clonNAT +G418 +Thialysine	cSGA_v2_r2	11	11	5.95226222323	9708.79679922	212.860474508	254	4.96907447138	767514.984267	12147.4262399	43	5.91966947281	759996.980526	12918.2001604	3320	218	136	136	151	156	140	273	0
DLR00015341	1	24	YOR202W	UD20-36_5h_3x	SD/MSG -ARG -HIS -LYS +Canavanine +clonNAT +G418 +Thialysine	cSGA_v2_r2	11	11	4.49949209156	9043.87899454	114.624081868	254	4.54671474648	640708.984245	13538.7438957	43	5.46811599793	631484.983613	15087.5671639	3446	222	136	136	145	151	135	123	11
DLR00015341	2	1	YOR202W	UD20-36_5h_3x	SD/MSG -ARG -HIS -LYS +Canavanine +clonNAT +G418 +Thialysine	cSGA_v2_r2	11	11	4.64708887486	11063.7142141	167.104897325	254	4.77453959566	790622.984417	14186.079582	43	5.72794758178	785700.982403	15840.281896	321	357	136	136	151	158	139	201	0
DLR00015341	2	2	YNL146W	UD20-36_5h_3x	SD/MSG -ARG -HIS -LYS +Canavanine +clonNAT +G418 +Thialysine	cSGA_v2_r2	11	11	4.63718745595	9310.22463742	95.7069718497	254	4.87767063184	692471.985355	11394.8882125	43	5.83770137906	686736.981466	11589.6469619	455	355	136	136	157	162	143	563	0
DLR00015341	2	3	YNL274C	UD20-36_5h_3x	SD/MSG -ARG -HIS -LYS +Canavanine +clonNAT +G418 +Thialysine	cSGA_v2_r2	11	11	5.23238820218	9382.15880431	108.670629608	254	5.17883478472	703027.989999	8619.16998789	43	6.13255605194	696057.983198	7691.83180518	584	354	136	136	162	167	147	625	0
DLR00015341	2	4	YNL145W	UD20-36_5h_3x	SD/MSG -ARG -HIS -LYS +Canavanine +clonNAT +G418 +Thialysine	cSGA_v2_r2	11	11	4.54370655943	8134.11188772	68.0387571623	254	4.8425485938	574382.98722	8214.14331052	43	5.79027758377	566392.982659	8081.03449794	720	354	136	136	160	166	147	816	0
DLR00015341	2	5	YNL273W	UD20-36_5h_3x	SD/MSG -ARG -HIS -LYS +Canavanine +clonNAT +G418 +Thialysine	cSGA_v2_r2	11	11	4.40208710108	8050.11922005	74.3701023625	254	4.6466591641	546164.985937	8697.33215471	43	5.59148615219	540743.983015	8961.65499389	860	357	136	136	157	164	145	1022	0
DLR00015341	2	6	YNL144C	UD20-36_5h_3x	SD/MSG -ARG -HIS -LYS +Canavanine +clonNAT +G418 +Thialysine	cSGA_v2_r2	11	11	5.01278242152	10654.5967705	84.1503265886	254	5.20762388793	789454.989381	7965.45527999	43	6.17471335653	785150.983729	8121.1226699	996	359	136	136	164	170	149	731	0
DLR00015341	2	7	YNL271C	UD20-36_5h_3x	SD/MSG -ARG -HIS -LYS +Canavanine +clonNAT +G418 +Thialysine	cSGA_v2_r2	11	11	0	11	11.0846195984	254	6.83999358169	30684.1564517	4827.73809127	43	0	43	137.061088142	1136	365	136	136	-1	-1	-1	4	0
DLR00015341	2	8	YNL143C	UD20-36_5h_3x	SD/MSG -ARG -HIS -LYS +Canavanine +clonNAT +G418 +Thialysine	cSGA_v2_r2	11	11	4.34946452857	8977.2468126	87.2943923326	254	4.64974561863	621315.985287	10879.1669188	43	5.60656056469	615897.983044	11802.5900666	1263	357	136	136	157	165	145	790	0
DLR00015341	2	9	YNL270C	UD20-36_5h_3x	SD/MSG -ARG -HIS -LYS +Canavanine +clonNAT +G418 +Thialysine	cSGA_v2_r2	11	11	5.26702055539	10200.7897494	88.147912361	254	5.29737298971	764255.991073	8063.53282845	43	6.27005910836	758851.984343	7759.22528468	1407	355	136	136	163	169	147	862	0
DLR00015341	2	10	YNL142W	UD20-36_5h_3x	SD/MSG -ARG -HIS -LYS +Canavanine +clonNAT +G418 +Thialysine	cSGA_v2_r2	11	11	4.92213106324	9612.68569925	47.35104987	254	5.16188808677	691391.990503	7885.44732105	43	6.12792631718	686343.98466	7046.89128304	1540	356	136	136	158	166	144	927	0
DLR00015341	2	11	YNL268W	UD20-36_5h_3x	SD/MSG -ARG -HIS -LYS +Canavanine +clonNAT +G418 +Thialysine	cSGA_v2_r2	11	11	5.0893355552	9580.48079038	80.1265765047	254	5.18679854976	727510.989566	8528.69314474	43	6.14806162348	722390.983336	7923.62569146	1682	352	136	136	160	166	144	903	0
DLR00015341	2	12	YNL141W	UD20-36_5h_3x	SD/MSG -ARG -HIS -LYS +Canavanine +clonNAT +G418 +Thialysine	cSGA_v2_r2	11	11	2.20116143027	2182.46094788	24.342067791	254	2.8817502896	108257.999934	8109.68333417	43	3.16341284536	91694.9999799	1125.85044799	1819	356	136	136	126	140	127	503	0
DLR00015341	2	13	YNL266W	UD20-36_5h_3x	SD/MSG -ARG -HIS -LYS +Canavanine +clonNAT +G418 +Thialysine	cSGA_v2_r2	11	11	5.50793999247	10872.2344517	93.0417649105	254	5.50464787496	837992.27726	8228.62599258	43	6.40639792063	849171.985331	7771.10137385	1952	357	136	136	163	169	146	887	0
DLR00015341	2	14	YNL140C	UD20-36_5h_3x	SD/MSG -ARG -HIS -LYS +Canavanine +clonNAT +G418 +Thialysine	cSGA_v2_r2	11	11	3.61563908802	4999.31171846	45.2377349949	254	3.95911022211	317397.993702	7440.10184989	43	4.8070843811	311758.993283	5919.16164671	2087	358	136	136	144	154	137	1296	0
DLR00015341	2	15	YNL265C	UD20-36_5h_3x	SD/MSG -ARG -HIS -LYS +Canavanine +clonNAT +G418 +Thialysine	cSGA_v2_r2	11	11	4.64570981226	9624.85771287	68.8445645698	254	4.96153576318	715111.987203	9298.44362891	43	5.93066686741	712303.982956	9385.687133	2222	353	136	136	158	165	145	1187	0
DLR00015341	2	16	YNL136W	UD20-36_5h_3x	SD/MSG -ARG -HIS -LYS +Canavanine +clonNAT +G418 +Thialysine	cSGA_v2_r2	11	11	3.45360484453	3717.42669489	25.224549763	254	3.89993619242	231377.995917	6595.80755198	43	4.69346364855	220109.994276	2558.50633287	2352	357	136	136	142	153	137	1047	0
DLR00015341	2	17	YNL259C	UD20-36_5h_3x	SD/MSG -ARG -HIS -LYS +Canavanine +clonNAT +G418 +Thialysine	cSGA_v2_r2	11	11	4.73451971398	8943.48646749	80.346745547	254	5.00399440184	683238.987094	9111.33845798	43	5.96200802758	678638.982313	9134.64798475	2492	355	136	136	160	167	146	1162	0
DLR00015341	2	18	YNL135C	UD20-36_5h_3x	SD/MSG -ARG -HIS -LYS +Canavanine +clonNAT +G418 +Thialysine	cSGA_v2_r2	11	11	4.12830315987	7137.14238569	66.537040518	254	4.30896069983	461760.987694	9109.88601224	43	5.24026744728	457866.986343	9150.70183643	2629	354	136	136	146	156	139	1323	0
DLR00015341	2	19	YNL257C	UD20-36_5h_3x	SD/MSG -ARG -HIS -LYS +Canavanine +clonNAT +G418 +Thialysine	cSGA_v2_r2	11	11	5.11227341758	9272.72717708	81.0478826593	254	5.24726828148	723157.991436	7400.66825337	43	6.21123861843	716961.984411	6751.48835722	2768	353	136	136	160	166	146	927	0
DLR00015341	2	20	YNL134C	UD20-36_5h_3x	SD/MSG -ARG -HIS -LYS +Canavanine +clonNAT +G418 +Thialysine	cSGA_v2_r2	11	11	4.22481171861	6467.20199513	50.3381268699	254	4.59967962585	487622.985894	8629.81650769	43	5.54169479652	478404.98269	8387.993093	2906	357	136	136	154	162	145	1080	0
DLR00015341	2	21	YNL255C	UD20-36_5h_3x	SD/MSG -ARG -HIS -LYS +Canavanine +clonNAT +G418 +Thialysine	cSGA_v2_r2	11	11	4.98485054027	8762.76874692	97.7214477506	254	5.09878591603	697021.988338	9296.03772285	43	6.06207983386	691774.982439	8783.52627874	3038	357	136	136	156	163	145	1073	0
DLR00015341	2	22	YNL130C	UD20-36_5h_3x	SD/MSG -ARG -HIS -LYS +Canavanine +clonNAT +G418 +Thialysine	cSGA_v2_r2	11	11	5.04233529735	9105.94267727	115.567776509	254	5.14352438221	747406.9882	9856.96705841	43	6.11082180255	741215.982314	9560.70999643	3175	356	136	136	154	160	142	1001	0
DLR00015341	2	23	YNL254C	UD20-36_5h_3x	SD/MSG -ARG -HIS -LYS +Canavanine +clonNAT +G418 +Thialysine	cSGA_v2_r2	11	11	5.19654321191	9036.99126268	151.13850781	254	5.16761511636	820811.986061	12359.7045089	43	6.1304473791	813778.980313	12146.9191084	3314	352	136	136	155	160	141	952	0
DLR00015341	2	24	YOR202W	UD20-36_5h_3x	SD/MSG -ARG -HIS -LYS +Canavanine +clonNAT +G418 +Thialysine	cSGA_v2_r2	11	11	4.47580318704	9720.15885398	175.335929901	254	4.75154836752	858971.983752	18041.8019424	43	5.6962517044	852573.982272	20166.1947709	3446	351	136	136	150	155	136	545	0
DLR00015341	3	1	YOR202W	UD20-36_5h_3x	SD/MSG -ARG -HIS -LYS +Canavanine +clonNAT +G418 +Thialysine	cSGA_v2_r2	11	11	4.59331013801	9923.82096478	161.166948064	254	4.83724893418	761900.983753	13930.4506845	43	5.78932921643	757299.98125	15694.4282267	328	489	136	136	158	162	143	556	0
DLR00015341	3	2	YMR255W	UD20-36_5h_3x	SD/MSG -ARG -HIS -LYS +Canavanine +clonNAT +G418 +Thialysine	cSGA_v2_r2	11	11	4.76911751054	9138.4201625	88.864435382	254	5.00281437293	704975.98621	10430.6907354	43	5.9591218591	699967.981645	10498.1522462	454	491	136	136	162	166	145	774	0
DLR00015341	3	3	YNL035C	UD20-36_5h_3x	SD/MSG -ARG -HIS -LYS +Canavanine +clonNAT +G418 +Thialysine	cSGA_v2_r2	11	11	4.86454185846	7980.30510655	64.1819310959	254	5.04571256834	596443.989292	8632.59252544	43	5.99090561557	587746.982891	7352.27746456	588	492	136	136	162	167	146	777	0
DLR00015341	3	4	YMR254C	UD20-36_5h_3x	SD/MSG -ARG -HIS -LYS +Canavanine +clonNAT +G418 +Thialysine	cSGA_v2_r2	11	11	4.88254161452	9281.2006026	64.1223435398	254	5.1651277708	680302.990319	7890.94530114	43	6.22346684638	655593.006056	5194.35243879	721	487	136	136	163	169	148	929	0
DLR00015341	3	5	YNL034W	UD20-36_5h_3x	SD/MSG -ARG -HIS -LYS +Canavanine +clonNAT +G418 +Thialysine	cSGA_v2_r2	11	11	4.74952876569	8602.46519665	38.4194273102	254	5.0458027156	618542.989949	7330.53782754	43	6.00389643163	611700.983914	6686.20123263	866	491	136	136	162	168	148	856	0
DLR00015341	3	6	YMR253C	UD20-36_5h_3x	SD/MSG -ARG -HIS -LYS +Canavanine +clonNAT +G418 +Thialysine	cSGA_v2_r2	11	11	4.40859948507	8159.87354813	59.2874685248	254	4.76973440369	571331.986309	8782.43495444	43	5.72677861376	565661.982672	8778.433012	996	493	136	136	159	166	146	1054	0
DLR00015341	3	7	YNL032W	UD20-36_5h_3x	SD/MSG -ARG -HIS -LYS +Canavanine +clonNAT +G418 +Thialysine	cSGA_v2_r2	11	11	4.06193108079	7331.780824	58.260718614	254	4.42558168086	501743.987316	8588.66945715	43	5.36608775172	500507.985393	9204.43611101	1140	494	136	136	158	165	145	1701	0
DLR00015341	3	8	YMR252C	UD20-36_5h_3x	SD/MSG -ARG -HIS -LYS +Canavanine +clonNAT +G418 +Thialysine	cSGA_v2_r2	11	11	4.68921706171	8272.95387698	49.706192011	254	4.9854270749	608169.988706	8048.83004774	43	5.94133482395	601549.983038	7310.2631137	1270	487	136	136	162	168	146	1007	3
DLR00015341	3	9	YNL031C	UD20-36_5h_3x	SD/MSG -ARG -HIS -LYS +Canavanine +clonNAT +G418 +Thialysine	cSGA_v2_r2	11	11	4.9014388225	9000.60000592	67.9403035538	254	5.08046729878	657027.98831	8939.43423312	43	6.05149990335	652750.982785	8595.9171324	1416	490	136	136	160	166	145	1177	0
DLR00015341	3	10	YMR251W-A	UD20-36_5h_3x	SD/MSG -ARG -HIS -LYS +Canavanine +clonNAT +G418 +Thialysine	cSGA_v2_r2	11	11	4.75777742562	8204.58214092	56.0769481115	254	5.12303125984	584547.399087	7237.91829627	43	5.99129970591	598333.98309	7691.23060719	1548	488	136	136	159	166	144	1269	0
DLR00015341	3	11	YNL030W	UD20-36_5h_3x	SD/MSG -ARG -HIS -LYS +Canavanine +clonNAT +G418 +Thialysine	cSGA_v2_r2	11	11	4.46976049669	8596.65156404	55.6497831255	254	4.77683690425	589798.985707	9335.40893381	43	5.74047672856	587071.982642	9207.49891364	1688	489	136	136	154	161	141	1180	0
DLR00015341	3	12	YMR251W	UD20-36_5h_3x	SD/MSG -ARG -HIS -LYS +Canavanine +clonNAT +G418 +Thialysine	cSGA_v2_r2	11	11	4.83242422856	9032.60435	48.5210138731	254	5.14715920554	686888.989904	9040.21857586	43	6.20587382275	663704.61213	5228.16933036	1815	494	136	136	161	167	145	1179	0
DLR00015341	3	13	YNL029C	UD20-36_5h_3x	SD/MSG -ARG -HIS -LYS +Canavanine +clonNAT +G418 +Thialysine	cSGA_v2_r2	11	11	4.80690684711	8839.364451	60.0923047184	254	5.06514499193	655701.988891	9315.79281224	43	6.03557999003	651420.983023	7813.97358621	1960	491	136	136	158	165	143	1126	0
DLR00015341	3	14	YMR250W	UD20-36_5h_3x	SD/MSG -ARG -HIS -LYS +Canavanine +clonNAT +G418 +Thialysine	cSGA_v2_r2	11	11	4.8499182839	8604.92999581	44.6647866835	254	5.20372909834	633622.074453	7406.33801598	43	6.09809534414	643300.984231	6659.58976335	2085	486	136	136	159	165	143	1110	0
DLR00015341	3	15	YNL028W	UD20-36_5h_3x	SD/MSG -ARG -HIS -LYS +Canavanine +clonNAT +G418 +Thialysine	cSGA_v2_r2	11	11	4.96466746969	9587.51717179	59.37127654	254	5.22132753602	727413.990417	9031.47554438	43	6.19599636623	724335.983978	8214.51897267	2229	491	136	136	160	166	144	1104	0
DLR00015341	3	16	YMR247C	UD20-36_5h_3x	SD/MSG -ARG -HIS -LYS +Canavanine +clonNAT +G418 +Thialysine	cSGA_v2_r2	11	11	4.59351964527	8242.00645369	42.2776807805	254	4.94806840976	590160.988775	7980.70067834	43	5.90783621446	589117.983648	7151.93539807	2361	491	136	136	156	163	143	1492	0
DLR00015341	3	17	YNL027W	UD20-36_5h_3x	SD/MSG -ARG -HIS -LYS +Canavanine +clonNAT +G418 +Thialysine	cSGA_v2_r2	11	11	4.88273019402	8315.49474438	57.3227547989	254	5.14733431882	638790.99094	8183.8889695	43	6.20909960009	615223.266211	4985.30414089	2504	490	136	136	160	167	145	1066	0
DLR00015341	3	18	YMR246W	UD20-36_5h_3x	SD/MSG -ARG -HIS -LYS +Canavanine +clonNAT +G418 +Thialysine	cSGA_v2_r2	11	11	4.79895841137	8979.64601867	53.3486508733	254	5.10683296143	654485.990224	7979.52870144	43	6.07616566451	650687.984284	7448.60320088	2635	492	136	136	157	163	143	1134	0
DLR00015341	3	19	YNL024C	UD20-36_5h_3x	SD/MSG -ARG -HIS -LYS +Canavanine +clonNAT +G418 +Thialysine	cSGA_v2_r2	11	11	5.53121480196	9745.30599959	87.1201625596	254	5.47631749215	768172.995799	6122.40768673	43	6.45670210439	765294.98763	5512.28868126	2779	490	136	136	162	168	147	1194	0
DLR00015341	3	20	YMR245W	UD20-36_5h_3x	SD/MSG -ARG -HIS -LYS +Canavanine +clonNAT +G418 +Thialysine	cSGA_v2_r2	11	11	4.96582532918	8802.01063147	42.3373682085	254	5.25490819629	648086.994481	5890.72699138	43	6.22589398831	644410.986817	4563.2447139	2908	491	136	136	155	162	144	1275	0
DLR00015341	3	21	YNL023C	UD20-36_5h_3x	SD/MSG -ARG -HIS -LYS +Canavanine +clonNAT +G418 +Thialysine	cSGA_v2_r2	11	11	4.52785692943	8337.0644695	62.0240255344	254	4.86936309161	606988.985944	9574.88706142	43	5.94851670915	577935.133524	7056.74129344	3044	494	136	136	151	158	141	1333	0
DLR00015341	3	22	YMR244W	UD20-36_5h_3x	SD/MSG -ARG -HIS -LYS +Canavanine +clonNAT +G418 +Thialysine	cSGA_v2_r2	11	11	4.96458909905	9498.21268947	66.2683337671	254	5.30196051252	744328.942166	8169.6345068	43	6.1954082833	757956.983174	8634.25427351	3178	495	136	136	153	160	142	1103	0
DLR00015341	3	23	YNL022C	UD20-36_5h_3x	SD/MSG -ARG -HIS -LYS +Canavanine +clonNAT +G418 +Thialysine	cSGA_v2_r2	11	11	5.06908258001	8925.06985284	130.936655143	254	5.09705066215	810036.984854	13750.4350986	43	6.06568459663	802178.980188	13781.2877538	3322	493	136	136	154	159	139	986	0
DLR00015341	3	24	YOR202W	UD20-36_5h_3x	SD/MSG -ARG -HIS -LYS +Canavanine +clonNAT +G418 +Thialysine	cSGA_v2_r2	11	11	4.7911633103	10955.4396401	212.54321124	254	5.00742242507	1030110.98281	19159.3770072	43	5.96579045935	1027310.98049	21577.6825616	3451	495	136	136	154	158	137	882	0
DLR00015341	4	1	YOR202W	UD20-36_5h_3x	SD/MSG -ARG -HIS -LYS +Canavanine +clonNAT +G418 +Thialysine	cSGA_v2_r2	11	11	4.74580138456	11583.2434718	194.513348016	254	4.95551993009	919365.983856	15423.4131009	43	5.92070450479	916174.981223	17680.018831	319	626	136	136	160	165	145	396	0
DLR00015341	4	2	YNL167C	UD20-36_5h_3x	SD/MSG -ARG -HIS -LYS +Canavanine +clonNAT +G418 +Thialysine	cSGA_v2_r2	11	11	3.53104533214	4569.29613783	43.6935927937	254	4.07644613469	303180.723205	7590.95637581	43	4.85249263483	305627.990358	6218.49474804	451	624	136	136	152	158	141	938	0
DLR00015341	4	3	YNL289W	UD20-36_5h_3x	SD/MSG -ARG -HIS -LYS +Canavanine +clonNAT +G418 +Thialysine	cSGA_v2_r2	11	11	4.50013829976	7406.06507202	51.4517676621	254	4.8790554978	549185.988307	8109.79309576	43	5.81820147167	539316.983193	6842.59000519	583	623	136	136	162	167	147	811	0
DLR00015341	4	4	YNL166C	UD20-36_5h_3x	SD/MSG -ARG -HIS -LYS +Canavanine +clonNAT +G418 +Thialysine	cSGA_v2_r2	11	11	4.5827972871	7976.93077905	52.1178827893	254	4.96022213788	595006.988978	7340.63476078	43	5.9070219194	586643.983158	6388.57154444	722	623	136	136	164	169	149	872	0
DLR00015341	4	5	YNL288W	UD20-36_5h_3x	SD/MSG -ARG -HIS -LYS +Canavanine +clonNAT +G418 +Thialysine	cSGA_v2_r2	11	11	4.68266050719	8668.83731869	42.3276123484	254	5.01049906116	593913.991113	5694.21944421	43	5.974021964	589697.985525	4520.02390464	855	629	136	136	159	166	146	1125	0
DLR00015341	4	6	YNL165W	UD20-36_5h_3x	SD/MSG -ARG -HIS -LYS +Canavanine +clonNAT +G418 +Thialysine	cSGA_v2_r2	11	11	4.84324944093	9646.37441258	46.7276657469	254	5.15820995505	692264.990781	6926.1665674	43	6.13095380103	687796.984658	6245.28130148	993	624	136	136	162	168	147	937	0
DLR00015341	4	7	YNL286W	UD20-36_5h_3x	SD/MSG -ARG -HIS -LYS +Canavanine +clonNAT +G418 +Thialysine	cSGA_v2_r2	11	11	4.67542269153	9021.65675507	62.0502499853	254	4.9447975162	645511.9869	8990.88908363	43	5.9064284625	640210.982272	8860.67307722	1133	627	136	136	160	167	146	1015	0
DLR00015341	4	8	YNL164C	UD20-36_5h_3x	SD/MSG -ARG -HIS -LYS +Canavanine +clonNAT +G418 +Thialysine	cSGA_v2_r2	11	11	4.67531400177	8191.7600142	45.835140554	254	4.9901907236	591077.988963	7477.36145695	43	5.95139701156	584334.983464	6525.64619708	1266	630	136	136	161	167	146	1105	0
DLR00015341	4	9	YNL285W	UD20-36_5h_3x	SD/MSG -ARG -HIS -LYS +Canavanine +clonNAT +G418 +Thialysine	cSGA_v2_r2	11	11	5.49150490892	10423.2896329	77.9000098171	254	5.451336817	762261.789466	6920.02532522	43	6.34065538153	776078.984433	7739.89702172	1406	625	136	136	163	168	145	895	0
DLR00015341	4	10	YNL162W	UD20-36_5h_3x	SD/MSG -ARG -HIS -LYS +Canavanine +clonNAT +G418 +Thialysine	cSGA_v2_r2	11	11	4.31419796214	7036.8449494	43.2824770879	254	4.6235728255	479199.985535	9019.66866563	43	5.57027946003	474094.982489	8255.80411408	1537	627	136	136	154	161	141	1105	0
DLR00015341	4	11	YNL283C	UD20-36_5h_3x	SD/MSG -ARG -HIS -LYS +Canavanine +clonNAT +G418 +Thialysine	cSGA_v2_r2	11	11	5.24795836586	9693.15588101	55.6365824751	254	5.37493836966	737835.993476	8072.53362837	43	6.45573114599	715926.761117	4660.42063766	1677	622	136	136	161	167	145	1041	0
DLR00015341	4	12	YNL159C	UD20-36_5h_3x	SD/MSG -ARG -HIS -LYS +Canavanine +clonNAT +G418 +Thialysine	cSGA_v2_r2	11	11	4.41575011973	6605.13509745	49.1076451558	254	4.7713964038	467804.987886	8707.95470126	43	5.70910248441	459077.983275	6766.28913158	1814	625	136	136	154	161	141	1023	0
DLR00015341	4	13	YNL281W	UD20-36_5h_3x	SD/MSG -ARG -HIS -LYS +Canavanine +clonNAT +G418 +Thialysine	cSGA_v2_r2	11	11	5.05320427392	9672.37068866	55.5917786827	254	5.35969376868	710210.558172	7516.04134391	43	6.26171925047	722900.985023	6667.60260559	1947	625	136	136	159	166	143	1248	0
DLR00015341	4	14	YNL157W	UD20-36_5h_3x	SD/MSG -ARG -HIS -LYS +Canavanine +clonNAT +G418 +Thialysine	cSGA_v2_r2	11	11	4.76092269911	8422.30994309	39.0304565932	254	5.07144753076	613889.989871	8597.352017	43	6.03944408572	610488.983743	7240.80300839	2086	625	136	136	156	163	142	1303	0
DLR00015341	4	15	YNL280C	UD20-36_5h_3x	SD/MSG -ARG -HIS -LYS +Canavanine +clonNAT +G418 +Thialysine	cSGA_v2_r2	11	11	4.87388221811	8922.07659302	34.0133703607	254	5.25166893221	640857.352215	7150.97453446	43	6.13788409512	651916.98461	6898.71799279	2223	626	136	136	157	164	143	1120	0
DLR00015341	4	16	YNL156C	UD20-36_5h_3x	SD/MSG -ARG -HIS -LYS +Canavanine +clonNAT +G418 +Thialysine	cSGA_v2_r2	11	11	4.81062730202	8581.71531089	31.2810396375	254	5.1445270089	640778.991391	7805.94693409	43	6.19893362608	617783.935951	4711.41546168	2359	625	136	136	158	165	143	971	0
DLR00015341	4	17	YNL279W	UD20-36_5h_3x	SD/MSG -ARG -HIS -LYS +Canavanine +clonNAT +G418 +Thialysine	cSGA_v2_r2	11	11	4.93522986572	9170.6891439	40.0649863456	254	5.21034826337	688114.991558	7621.5865345	43	6.18239321026	683182.984658	6467.51704096	2496	630	136	136	159	165	144	1005	0
DLR00015341	4	18	YNL155W	UD20-36_5h_3x	SD/MSG -ARG -HIS -LYS +Canavanine +clonNAT +G418 +Thialysine	cSGA_v2_r2	11	11	4.88319098429	8708.99204614	38.3888020021	254	5.19774030246	663909.992182	7227.38270836	43	6.15995011195	657478.985061	6128.64838276	2629	627	136	136	160	166	145	975	0
DLR00015341	4	19	YNL278W	UD20-36_5h_3x	SD/MSG -ARG -HIS -LYS +Canavanine +clonNAT +G418 +Thialysine	cSGA_v2_r2	11	11	4.44101819354	7652.63116554	47.5335955041	254	4.80541745005	561268.986696	8241.00810019	43	5.76081343681	557194.982743	8302.23427555	2771	622	136	136	155	162	144	1372	0
DLR00015341	4	20	YNL154C	UD20-36_5h_3x	SD/MSG -ARG -HIS -LYS +Canavanine +clonNAT +G418 +Thialysine	cSGA_v2_r2	11	11	4.54716342621	7210.21597176	52.7849513964	254	4.88921298055	544561.988391	7210.73607107	43	5.84146118479	538462.983277	6866.916406	2902	624	136	136	156	163	144	1215	0
DLR00015341	4	21	YNL277W	UD20-36_5h_3x	SD/MSG -ARG -HIS -LYS +Canavanine +clonNAT +G418 +Thialysine	cSGA_v2_r2	11	11	5.1178639429	9330.09958955	64.5447431324	254	5.29153796211	746674.99181	7765.32884433	43	6.27124182399	741372.984512	6927.78906128	3039	626	136	136	158	164	145	1117	0
DLR00015341	4	22	YNL153C	UD20-36_5h_3x	SD/MSG -ARG -HIS -LYS +Canavanine +clonNAT +G418 +Thialysine	cSGA_v2_r2	11	11	3.84300782008	5872.63381362	54.1948850305	254	4.08173564225	383944.990963	8973.98931218	43	4.97926425608	375864.989408	8088.7429699	3175	625	136	136	137	146	132	988	0
DLR00015341	4	23	YNL275W	UD20-36_5h_3x	SD/MSG -ARG -HIS -LYS +Canavanine +clonNAT +G418 +Thialysine	cSGA_v2_r2	11	11	5.12147897489	9001.10554683	129.484138793	254	5.12675876973	813180.986209	13015.055106	43	6.09384405801	806871.980735	12658.2157412	3310	627	136	136	154	160	141	1133	0
DLR00015341	4	24	YOR202W	UD20-36_5h_3x	SD/MSG -ARG -HIS -LYS +Canavanine +clonNAT +G418 +Thialysine	cSGA_v2_r2	11	11	4.48087941132	9799.73683543	191.936512716	254	4.79439878677	931963.98313	19753.3625209	43	5.74689890011	925444.982108	22464.6718321	3451	627	136	136	153	158	138	949	10
DLR00015341	5	1	YOR202W	UD20-36_5h_3x	SD/MSG -ARG -HIS -LYS +Canavanine +clonNAT +G418 +Thialysine	cSGA_v2_r2	11	11	4.72132557582	10997.5542584	187.906611331	254	4.92802402414	879718.983402	15961.5631584	43	5.89363367717	876304.980708	18020.9172173	327	763	136	136	160	165	146	478	8
DLR00015341	5	2	YMR271C	UD20-36_5h_3x	SD/MSG -ARG -HIS -LYS +Canavanine +clonNAT +G418 +Thialysine	cSGA_v2_r2	11	11	4.81959521485	9535.95213729	89.403204613	254	5.05348589269	737136.986658	10515.1282635	43	6.1088802023	705687.948483	7695.93806434	455	765	136	136	163	168	147	789	6
DLR00015341	5	3	YNL052W	UD20-36_5h_3x	SD/MSG -ARG -HIS -LYS +Canavanine +clonNAT +G418 +Thialysine	cSGA_v2_r2	11	11	4.78474261403	8959.77665891	43.7211320668	254	5.16216281823	638517.995206	5212.25077918	43	6.12341909149	631550.988529	2308.79015534	597	766	136	136	160	166	148	813	0
DLR00015341	5	4	YMR269W	UD20-36_5h_3x	SD/MSG -ARG -HIS -LYS +Canavanine +clonNAT +G418 +Thialysine	cSGA_v2_r2	11	11	3.52406586212	4766.21887971	31.5000521147	254	3.65361153574	234854.999951	5519.84300085	43	4.46266276673	228840.999509	2433.54039594	734	762	136	136	135	146	133	1011	0
DLR00015341	5	5	YNL051W	UD20-36_5h_3x	SD/MSG -ARG -HIS -LYS +Canavanine +clonNAT +G418 +Thialysine	cSGA_v2_r2	11	11	4.53174122163	8109.07587188	32.8161095127	254	4.87018307158	549853.98987	5534.63596468	43	5.82394735637	544773.985144	4580.7364956	864	763	136	136	158	165	146	1024	0
DLR00015341	5	6	YMR266W	UD20-36_5h_3x	SD/MSG -ARG -HIS -LYS +Canavanine +clonNAT +G418 +Thialysine	cSGA_v2_r2	11	11	4.64286309877	9078.89815905	50.8055662123	254	5.02566586468	672656.988757	7359.75573588	43	5.98868113327	668553.983657	7072.67833833	998	764	136	136	164	170	149	1096	0
DLR00015341	5	7	YNL050C	UD20-36_5h_3x	SD/MSG -ARG -HIS -LYS +Canavanine +clonNAT +G418 +Thialysine	cSGA_v2_r2	11	11	4.44771965731	7722.5031036	40.9897148261	254	4.79029882044	560511.987737	7314.58733541	43	5.7392181884	551226.984049	6713.05110117	1141	759	136	136	161	167	146	951	0
DLR00015341	5	8	YMR265C	UD20-36_5h_3x	SD/MSG -ARG -HIS -LYS +Canavanine +clonNAT +G418 +Thialysine	cSGA_v2_r2	11	11	4.87280171814	8955.97647878	43.2050658723	254	5.11633105455	668043.990309	7203.18118747	43	6.07793274928	660912.984557	6304.31240943	1268	763	136	136	163	169	147	934	0
DLR00015341	5	9	YNL049C	UD20-36_5h_3x	SD/MSG -ARG -HIS -LYS +Canavanine +clonNAT +G418 +Thialysine	cSGA_v2_r2	11	11	5.02233630755	9953.73522924	39.1431746869	254	5.24034909694	731643.991462	7095.93651916	43	6.21078672448	727102.984969	6266.66487002	1415	764	136	136	162	168	146	1021	0
DLR00015341	5	10	YMR264W	UD20-36_5h_3x	SD/MSG -ARG -HIS -LYS +Canavanine +clonNAT +G418 +Thialysine	cSGA_v2_r2	11	11	4.80857517282	8744.92378958	38.1474783597	254	5.22741394748	635788.500573	7071.43608642	43	6.11244698376	646176.984302	6616.25055127	1547	770	136	136	161	167	145	1046	0
DLR00015341	5	11	YNL046W	UD20-36_5h_3x	SD/MSG -ARG -HIS -LYS +Canavanine +clonNAT +G418 +Thialysine	cSGA_v2_r2	11	11	5.00408629819	9835.24568958	37.935461521	254	5.26073049495	731462.991328	8549.08903115	43	6.23451528037	727793.98458	6875.95874472	1685	764	136	136	160	166	144	1031	0
DLR00015341	5	12	YMR263W	UD20-36_5h_3x	SD/MSG -ARG -HIS -LYS +Canavanine +clonNAT +G418 +Thialysine	cSGA_v2_r2	11	11	4.60690985043	8717.39273656	56.7386439696	254	4.81862732712	590807.986553	9253.52579248	43	5.77491279332	586862.982696	8396.59028671	1817	761	136	136	151	159	138	900	0
DLR00015341	5	13	YNL045W	UD20-36_5h_3x	SD/MSG -ARG -HIS -LYS +Canavanine +clonNAT +G418 +Thialysine	cSGA_v2_r2	11	11	5.01285355636	9664.36675944	49.5552856281	254	5.32466261788	725707.993654	7547.02278738	43	6.29658399373	721803.986042	5437.04572762	1959	766	136	136	159	165	143	980	0
DLR00015341	5	14	YMR262W	UD20-36_5h_3x	SD/MSG -ARG -HIS -LYS +Canavanine +clonNAT +G418 +Thialysine	cSGA_v2_r2	11	11	5.01245846206	9286.60960663	38.4137701848	254	5.35879077313	685102.401246	6747.84977111	43	6.25605141683	694968.985435	6027.52027012	2089	763	136	136	159	165	143	1089	11
DLR00015341	5	15	YNL044W	UD20-36_5h_3x	SD/MSG -ARG -HIS -LYS +Canavanine +clonNAT +G418 +Thialysine	cSGA_v2_r2	11	11	4.96641427527	8958.65676438	50.7054113374	254	5.21795841067	685554.991638	7825.63347878	43	6.18445526913	681982.984716	6679.92894105	2229	765	136	136	160	166	144	1172	0
DLR00015341	5	16	YMR261C	UD20-36_5h_3x	SD/MSG -ARG -HIS -LYS +Canavanine +clonNAT +G418 +Thialysine	cSGA_v2_r2	11	11	4.74064650619	8776.256662	40.7060578111	254	5.09288558269	669479.990038	7218.85251882	43	6.05469858766	665681.984191	6242.88439943	2365	761	136	136	160	166	145	1129	0
DLR00015341	5	17	YNL043C	UD20-36_5h_3x	SD/MSG -ARG -HIS -LYS +Canavanine +clonNAT +G418 +Thialysine	cSGA_v2_r2	11	11	4.74101620457	9119.86435676	43.6375626502	254	5.08903000496	688193.989702	7568.58369381	43	6.05306842056	683393.983931	6813.16530797	2508	762	136	136	159	165	145	1023	0
DLR00015341	5	18	YMR259C	UD20-36_5h_3x	SD/MSG -ARG -HIS -LYS +Canavanine +clonNAT +G418 +Thialysine	cSGA_v2_r2	11	11	4.71083176882	8740.12992499	40.8320261033	254	5.06466751639	656663.99016	6644.51557136	43	6.02686787493	652787.984353	6099.87671892	2640	766	136	136	159	165	146	1222	0
DLR00015341	5	19	YNL041C	UD20-36_5h_3x	SD/MSG -ARG -HIS -LYS +Canavanine +clonNAT +G418 +Thialysine	cSGA_v2_r2	11	11	3.71332626878	5453.21481266	41.7410043391	254	4.02579591111	333927.992804	6784.02167331	43	4.91328291181	331519.991891	6182.14881413	2774	762	136	136	141	152	137	1726	0
DLR00015341	5	20	YMR258C	UD20-36_5h_3x	SD/MSG -ARG -HIS -LYS +Canavanine +clonNAT +G418 +Thialysine	cSGA_v2_r2	11	11	4.87512027655	8723.95516655	48.9981888528	254	5.19819592795	687308.992246	6455.81946835	43	6.16811911789	682163.985411	5420.90947201	2902	766	136	136	160	167	147	1141	0
DLR00015341	5	21	YNL040W	UD20-36_5h_3x	SD/MSG -ARG -HIS -LYS +Canavanine +clonNAT +G418 +Thialysine	cSGA_v2_r2	11	11	4.73496835156	8657.35978779	62.987290071	254	5.0382937571	663010.988044	8852.48091337	43	6.006132375	657985.982536	8665.50358452	3049	767	136	136	154	162	144	1121	0
DLR00015341	5	22	YMR256C	UD20-36_5h_3x	SD/MSG -ARG -HIS -LYS +Canavanine +clonNAT +G418 +Thialysine	cSGA_v2_r2	11	11	4.51269785619	7108.50808002	23.6601193693	254	5.04071124865	501572.997124	5803.98089611	43	6.00670579235	497352.747537	401.627388067	3188	763	136	136	144	153	140	1525	0
DLR00015341	5	23	YNL037C	UD20-36_5h_3x	SD/MSG -ARG -HIS -LYS +Canavanine +clonNAT +G418 +Thialysine	cSGA_v2_r2	11	11	5.00051844293	8844.65861266	81.8343493386	254	5.31516340972	754773.993877	7893.4292117	43	6.27922010967	749454.986123	5212.20143741	3318	765	136	136	151	157	140	1117	0
DLR00015341	5	24	YOR202W	UD20-36_5h_3x	SD/MSG -ARG -HIS -LYS +Canavanine +clonNAT +G418 +Thialysine	cSGA_v2_r2	11	11	4.74703746059	11126.6881102	195.916920822	254	4.99544833859	1083738.9828	20806.4009323	43	5.96098601107	1080436.98063	23529.0501477	3449	764	136	136	155	159	139	1002	0
DLR00015341	6	1	YOR202W	UD20-36_5h_3x	SD/MSG -ARG -HIS -LYS +Canavanine +clonNAT +G418 +Thialysine	cSGA_v2_r2	11	11	4.45225035467	10458.1908183	158.003384217	254	4.69128093671	829641.983864	17625.2092174	43	5.64864913647	825779.982695	20303.3363652	319	898	136	136	160	165	146	549	0
DLR00015341	6	2	YNL190W	UD20-36_5h_3x	SD/MSG -ARG -HIS -LYS +Canavanine +clonNAT +G418 +Thialysine	cSGA_v2_r2	11	11	4.48067117728	8515.72271416	81.6026696368	254	4.7695757318	641327.984292	11741.8670329	43	5.72311475765	634854.981582	12239.2250731	455	907	136	136	160	165	146	846	0
DLR00015341	6	3	YNL301C	UD20-36_5h_3x	SD/MSG -ARG -HIS -LYS +Canavanine +clonNAT +G418 +Thialysine	cSGA_v2_r2	11	11	4.72897299942	9568.64711395	62.1266456079	254	4.98826243419	690159.987599	9065.90722809	43	5.95512328991	685570.982706	8863.50608846	587	901	136	136	161	167	147	960	0
DLR00015341	6	4	YNL187W	UD20-36_5h_3x	SD/MSG -ARG -HIS -LYS +Canavanine +clonNAT +G418 +Thialysine	cSGA_v2_r2	11	11	4.64787359629	8335.76969654	43.2265414476	254	4.93646320017	600495.988548	6658.0692716	43	5.88466416704	593971.98379	6488.7848396	721	899	136	136	162	168	149	903	0
DLR00015341	6	5	YNL300W	UD20-36_5h_3x	SD/MSG -ARG -HIS -LYS +Canavanine +clonNAT +G418 +Thialysine	cSGA_v2_r2	11	11	4.53023314999	9188.90641101	50.6413083665	254	4.92505896712	677789.987703	7353.08572005	43	5.88878292604	675717.983688	7508.06658311	860	902	136	136	165	171	151	1344	0
DLR00015341	6	6	YNL183C	UD20-36_5h_3x	SD/MSG -ARG -HIS -LYS +Canavanine +clonNAT +G418 +Thialysine	cSGA_v2_r2	11	11	4.25752316423	7860.71893008	47.8685479664	254	4.53339764278	550902.988412	7423.45516386	43	5.47608099102	544646.986128	7617.72414453	992	898	136	136	158	166	147	1081	0
DLR00015341	6	7	YNL299W	UD20-36_5h_3x	SD/MSG -ARG -HIS -LYS +Canavanine +clonNAT +G418 +Thialysine	cSGA_v2_r2	11	11	3.14410313037	2871.83222538	24.5258930905	254	3.56065486839	188153.999981	6084.45330695	43	4.26745575952	175401.999526	1882.22814028	1128	901	136	136	149	158	142	1447	0
DLR00015341	6	8	YNL179C	UD20-36_5h_3x	SD/MSG -ARG -HIS -LYS +Canavanine +clonNAT +G418 +Thialysine	cSGA_v2_r2	11	11	4.18404812933	7641.16539841	59.4794244555	254	4.54002657488	555305.986875	8526.52120633	43	5.48067940046	547226.985069	9022.22512469	1266	898	136	136	159	166	146	983	0
DLR00015341	6	9	YNL298W	UD20-36_5h_3x	SD/MSG -ARG -HIS -LYS +Canavanine +clonNAT +G418 +Thialysine	cSGA_v2_r2	11	11	3.14130362168	1906.24834076	16.5831140858	254	3.86881044148	160322.989007	6460.46563103	43	4.58181480584	132771.142406	1858.239327	1411	909	136	136	159	166	146	677	0
DLR00015341	6	10	YNL176C	UD20-36_5h_3x	SD/MSG -ARG -HIS -LYS +Canavanine +clonNAT +G418 +Thialysine	cSGA_v2_r2	11	11	4.73095692525	8474.50672554	40.3584297355	254	5.05743140967	643411.989383	7822.01680481	43	6.00783642944	636596.983865	6634.53714429	1543	896	136	136	162	168	146	945	0
DLR00015341	6	11	YNL297C	UD20-36_5h_3x	SD/MSG -ARG -HIS -LYS +Canavanine +clonNAT +G418 +Thialysine	cSGA_v2_r2	11	11	3.79892795332	4316.10060031	34.7122620028	254	4.261673948	265285.993322	6953.76778208	43	5.14332041922	251607.785144	1611.8290406	1681	907	136	136	145	153	136	1092	0
DLR00015341	6	12	YNL175C	UD20-36_5h_3x	SD/MSG -ARG -HIS -LYS +Canavanine +clonNAT +G418 +Thialysine	cSGA_v2_r2	11	11	4.8575878269	9504.89166418	31.2851456095	254	5.19010406814	712791.991039	7465.89156742	43	6.1559532222	709568.984987	6143.96587035	1812	896	136	136	160	165	144	1167	0
DLR00015341	6	13	YNL296W	UD20-36_5h_3x	SD/MSG -ARG -HIS -LYS +Canavanine +clonNAT +G418 +Thialysine	cSGA_v2_r2	11	11	3.99053079678	5462.42040222	43.3478189005	254	4.45468822151	340609.991817	6003.69348094	43	5.34497794129	337158.987498	2980.98253798	1951	899	136	136	144	154	137	1350	0
DLR00015341	6	14	YNL173C	UD20-36_5h_3x	SD/MSG -ARG -HIS -LYS +Canavanine +clonNAT +G418 +Thialysine	cSGA_v2_r2	11	11	4.81722259789	9273.76946651	35.3810783862	254	5.12068349184	682784.989821	8060.10595524	43	6.0895631055	678505.984071	7251.97583923	2085	900	136	136	158	164	142	1049	0
DLR00015341	6	15	YNL295W	UD20-36_5h_3x	SD/MSG -ARG -HIS -LYS +Canavanine +clonNAT +G418 +Thialysine	cSGA_v2_r2	11	11	4.98172176512	10132.0188612	38.5349386689	254	5.26863042636	755102.991827	7286.78601665	43	6.24274778324	752486.98523	6144.71095555	2220	897	136	136	159	165	143	1070	0
DLR00015341	6	16	YNL171C	UD20-36_5h_3x	SD/MSG -ARG -HIS -LYS +Canavanine +clonNAT +G418 +Thialysine	cSGA_v2_r2	11	11	2.32801180512	1372.99992836	14.9523154559	254	3.21825262868	86466.9953234	6446.90486507	43	3.45182272146	70101.9985522	1208.48591931	2363	892	136	136	132	144	132	776	0
DLR00015341	6	17	YNL294C	UD20-36_5h_3x	SD/MSG -ARG -HIS -LYS +Canavanine +clonNAT +G418 +Thialysine	cSGA_v2_r2	11	11	4.01405779361	6972.20015125	29.6449677568	254	4.19722565315	386369.997448	5799.34516899	43	5.10590499486	385702.994063	2881.0669352	2497	898	136	136	137	148	134	1131	0
DLR00015341	6	18	YNL170W	UD20-36_5h_3x	SD/MSG -ARG -HIS -LYS +Canavanine +clonNAT +G418 +Thialysine	cSGA_v2_r2	11	11	3.87922061283	5241.85341506	21.2347643139	254	4.10369854975	309712.994124	5421.71871776	43	4.98773511605	304035.991415	3281.6269219	2633	900	136	136	139	150	135	1276	0
DLR00015341	6	19	YNL293W	UD20-36_5h_3x	SD/MSG -ARG -HIS -LYS +Canavanine +clonNAT +G418 +Thialysine	cSGA_v2_r2	11	11	4.77831367544	8893.95977319	64.3771535909	254	5.0963945351	704828.988806	7334.56749858	43	6.06540495035	700971.983547	7436.0045921	2762	899	136	136	161	168	148	1237	0
DLR00015341	6	20	YNL169C	UD20-36_5h_3x	SD/MSG -ARG -HIS -LYS +Canavanine +clonNAT +G418 +Thialysine	cSGA_v2_r2	11	11	3.69071159426	3379.52895746	13.2848322659	254	4.06617738356	236110.99014	5711.77414997	43	4.91132819511	221457.987605	3021.17406826	2903	901	136	136	144	155	141	1221	0
DLR00015341	6	21	YNL292W	UD20-36_5h_3x	SD/MSG -ARG -HIS -LYS +Canavanine +clonNAT +G418 +Thialysine	cSGA_v2_r2	11	11	5.15545461076	9785.08061498	51.2602469707	254	5.28164289371	759394.991923	7399.14145717	43	6.33637247445	737241.246592	4702.80119895	3040	898	136	136	156	163	144	928	0
DLR00015341	6	22	YNL168C	UD20-36_5h_3x	SD/MSG -ARG -HIS -LYS +Canavanine +clonNAT +G418 +Thialysine	cSGA_v2_r2	11	11	4.97928520299	9506.72194658	66.5851946586	254	5.18423982512	776236.988204	10303.3402056	43	6.16415349761	771602.982441	10287.4502308	3177	902	136	136	154	161	143	1097	0
DLR00015341	6	23	YNL291C	UD20-36_5h_3x	SD/MSG -ARG -HIS -LYS +Canavanine +clonNAT +G418 +Thialysine	cSGA_v2_r2	11	11	4.05605938542	7599.20862558	100.36359544	254	4.35213683717	589679.986099	14991.9367261	43	5.27981833527	584543.985398	16113.7015203	3311	901	136	136	142	151	135	1232	0
DLR00015341	6	24	YOR202W	UD20-36_5h_3x	SD/MSG -ARG -HIS -LYS +Canavanine +clonNAT +G418 +Thialysine	cSGA_v2_r2	11	11	4.70069154576	10276.3865831	174.158711408	254	4.92190300598	1011537.98336	19209.0158619	43	5.88150830524	1006098.98137	21847.9051037	3445	899	136	136	155	160	139	936	0
DLR00015341	7	1	YOR202W	UD20-36_5h_3x	SD/MSG -ARG -HIS -LYS +Canavanine +clonNAT +G418 +Thialysine	cSGA_v2_r2	11	11	4.5921008364	10644.1142591	143.062302664	254	4.76877672625	848835.983929	16933.6490003	43	5.72515290772	843970.982123	19573.5515432	318	1037	136	136	160	166	146	591	0
DLR00015341	7	2	YMR284W	UD20-36_5h_3x	SD/MSG -ARG -HIS -LYS +Canavanine +clonNAT +G418 +Thialysine	cSGA_v2_r2	11	11	4.88405528898	10020.2440743	111.205486815	254	5.0391821071	782690.985753	11927.8447429	43	6.0021341502	777732.981219	12303.6698941	456	1044	136	136	162	168	147	663	0
DLR00015341	7	3	YNL068C	UD20-36_5h_3x	SD/MSG -ARG -HIS -LYS +Canavanine +clonNAT +G418 +Thialysine	cSGA_v2_r2	11	11	4.51951724987	8304.80464232	66.7037343707	254	4.82629444088	601084.98606	8906.61491396	43	5.77806896687	593888.982323	9026.59310221	591	1033	136	136	160	166	147	830	0
DLR00015341	7	4	YMR283C	UD20-36_5h_3x	SD/MSG -ARG -HIS -LYS +Canavanine +clonNAT +G418 +Thialysine	cSGA_v2_r2	11	11	4.72779531975	9548.31400387	49.4078343085	254	5.02882990019	702413.988038	7381.22919652	43	5.99504697315	697253.983449	7640.30902615	725	1034	136	136	163	169	149	1003	0
DLR00015341	7	5	YNL067W	UD20-36_5h_3x	SD/MSG -ARG -HIS -LYS +Canavanine +clonNAT +G418 +Thialysine	cSGA_v2_r2	11	11	3.80778815383	7123.27448115	62.9778290395	254	4.10170926524	461953.996894	7134.05767624	43	5.00296389838	459492.995973	7519.24817523	869	1033	136	136	153	162	144	1413	0
DLR00015341	7	6	YMR282C	UD20-36_5h_3x	SD/MSG -ARG -HIS -LYS +Canavanine +clonNAT +G418 +Thialysine	cSGA_v2_r2	11	11	3.34744295526	3824.57781167	22.9022401728	254	3.75985214715	219064.000245	5384.2285169	43	4.52462005484	207693.411676	496.402600437	997	1033	136	136	142	153	140	963	0
DLR00015341	7	7	YNL066W	UD20-36_5h_3x	SD/MSG -ARG -HIS -LYS +Canavanine +clonNAT +G418 +Thialysine	cSGA_v2_r2	11	11	4.69607796203	10798.3972832	60.0023132751	254	5.02744585293	840844.987349	8734.18968747	43	5.99569079599	837497.983647	9592.58704353	1138	1039	136	136	168	173	152	1037	0
DLR00015341	7	8	YMR280C	UD20-36_5h_3x	SD/MSG -ARG -HIS -LYS +Canavanine +clonNAT +G418 +Thialysine	cSGA_v2_r2	11	11	4.79719373084	10304.2344136	57.7755494227	254	5.1389268068	789031.988878	7447.85459555	43	6.10800343429	785094.983945	7105.33362976	1274	1045	136	136	165	171	149	1043	0
DLR00015341	7	9	YNL065W	UD20-36_5h_3x	SD/MSG -ARG -HIS -LYS +Canavanine +clonNAT +G418 +Thialysine	cSGA_v2_r2	11	11	4.74198071422	10200.2655813	52.841989423	254	5.04477508784	755398.98729	10110.3299975	43	6.01287953441	751317.982838	9540.29768207	1409	1035	136	136	161	167	146	903	0
DLR00015341	7	10	YMR279C	UD20-36_5h_3x	SD/MSG -ARG -HIS -LYS +Canavanine +clonNAT +G418 +Thialysine	cSGA_v2_r2	11	11	4.82983764962	9066.73142643	54.5937441736	254	5.11700438735	704334.989378	8530.77961473	43	6.07654276662	700614.983622	6945.0894981	1544	1037	136	136	163	169	147	1196	0
DLR00015341	7	11	YJR109C	UD20-36_5h_3x	SD/MSG -ARG -HIS -LYS +Canavanine +clonNAT +G418 +Thialysine	cSGA_v2_r2	11	11	4.12152787976	6530.80845055	50.3185509381	254	4.5420403954	475985.986861	8372.28739493	43	5.46905024627	469264.984426	7406.17525075	1691	1028	136	136	156	163	143	1058	5
DLR00015341	7	12	YMR278W	UD20-36_5h_3x	SD/MSG -ARG -HIS -LYS +Canavanine +clonNAT +G418 +Thialysine	cSGA_v2_r2	11	11	4.82105844915	9471.66773783	38.5679082134	254	5.15231349014	719914.989755	8213.97132158	43	6.1258652986	717068.98404	7328.42927702	1818	1035	136	136	160	166	145	1221	0
DLR00015341	7	13	YNL064C	UD20-36_5h_3x	SD/MSG -ARG -HIS -LYS +Canavanine +clonNAT +G418 +Thialysine	cSGA_v2_r2	11	11	2.6093764695	2208.92903064	29.1257207413	254	3.12145027275	102649.999918	6781.04944125	43	3.56789297792	87365.4671005	1182.63760162	1959	1037	136	136	122	135	124	527	0
DLR00015341	7	14	YMR276W	UD20-36_5h_3x	SD/MSG -ARG -HIS -LYS +Canavanine +clonNAT +G418 +Thialysine	cSGA_v2_r2	11	11	5.05911392555	9584.74558461	48.3640753119	254	5.30825943885	754297.992082	6956.3912139	43	6.27151200719	750661.985171	5984.06708029	2091	1039	136	136	162	167	145	1017	0
DLR00015341	7	15	YNL063W	UD20-36_5h_3x	SD/MSG -ARG -HIS -LYS +Canavanine +clonNAT +G418 +Thialysine	cSGA_v2_r2	11	11	4.83596967121	8841.06592121	31.4193986631	254	5.13728876334	669617.990418	7015.41933324	43	6.10035900529	665152.984508	6348.09804906	2232	1036	136	136	158	165	143	1061	0
DLR00015341	7	16	YMR275C	UD20-36_5h_3x	SD/MSG -ARG -HIS -LYS +Canavanine +clonNAT +G418 +Thialysine	cSGA_v2_r2	11	11	4.4914443043	8423.1648191	42.1405998193	254	4.81821147931	587627.988477	7158.14379331	43	5.77253291841	585384.984609	6404.71768374	2364	1036	136	136	152	160	141	1300	0
DLR00015341	7	17	YNL058C	UD20-36_5h_3x	SD/MSG -ARG -HIS -LYS +Canavanine +clonNAT +G418 +Thialysine	cSGA_v2_r2	11	11	3.98949100801	7302.51131781	51.2774528381	254	4.3987928181	474638.427512	6587.47961695	43	5.26601521586	490980.987906	8756.11774623	2509	1038	136	136	148	157	140	1301	0
DLR00015341	7	18	YMR274C	UD20-36_5h_3x	SD/MSG -ARG -HIS -LYS +Canavanine +clonNAT +G418 +Thialysine	cSGA_v2_r2	11	11	4.99424235275	9431.4398096	49.6953723085	254	5.30196932336	729950.993406	6062.15003077	43	6.27493821316	725597.986241	5310.26096029	2634	1042	136	136	159	166	145	1040	0
DLR00015341	7	19	YNL057W	UD20-36_5h_3x	SD/MSG -ARG -HIS -LYS +Canavanine +clonNAT +G418 +Thialysine	cSGA_v2_r2	11	11	4.94028069474	9170.60212387	29.8016355679	254	5.26144450566	695034.99363	6351.71491087	43	6.22949200832	690537.986013	5502.21505895	2777	1038	136	136	157	164	144	1040	0
DLR00015341	7	20	YMR273C	UD20-36_5h_3x	SD/MSG -ARG -HIS -LYS +Canavanine +clonNAT +G418 +Thialysine	cSGA_v2_r2	11	11	4.85308605843	9221.51013171	45.6127821074	254	5.1158085456	697586.989533	7566.57483205	43	6.09188482925	693519.983643	7426.08021722	2905	1037	136	136	155	163	144	1152	0
DLR00015341	7	21	YNL056W	UD20-36_5h_3x	SD/MSG -ARG -HIS -LYS +Canavanine +clonNAT +G418 +Thialysine	cSGA_v2_r2	11	11	4.08850172756	5963.64053968	39.6805079648	254	4.47057108815	447229.986472	8221.03705114	43	5.39867567974	438285.983569	7922.31896698	3050	1035	136	136	150	158	142	1071	0
DLR00015341	7	22	YMR272C	UD20-36_5h_3x	SD/MSG -ARG -HIS -LYS +Canavanine +clonNAT +G418 +Thialysine	cSGA_v2_r2	11	11	4.58405888834	8089.88274196	67.8919306422	254	4.83058225625	630627.985588	10125.5490112	43	5.79693861569	623546.981619	10194.4420876	3176	1036	136	136	149	157	140	1146	0
DLR00015341	7	23	YNL054W	UD20-36_5h_3x	SD/MSG -ARG -HIS -LYS +Canavanine +clonNAT +G418 +Thialysine	cSGA_v2_r2	11	11	4.76364751277	8967.93193668	122.325866505	254	4.97976529248	863513.983476	15998.0694125	43	5.94769387586	855541.980019	17010.8405508	3313	1041	136	136	158	163	144	1044	0
DLR00015341	7	24	YOR202W	UD20-36_5h_3x	SD/MSG -ARG -HIS -LYS +Canavanine +clonNAT +G418 +Thialysine	cSGA_v2_r2	11	11	4.82106994049	10764.3333715	203.801009933	254	5.02782266676	1092385.98284	20743.4198595	43	5.99173096245	1088329.98057	23410.3037622	3451	1036	136	136	155	160	139	919	0
DLR00015341	8	1	YOR202W	UD20-36_5h_3x	SD/MSG -ARG -HIS -LYS +Canavanine +clonNAT +G418 +Thialysine	cSGA_v2_r2	11	11	4.47072690174	10527.3394577	185.750515601	254	4.7483746652	853162.983136	18491.5790352	43	5.70439480201	849361.981989	21386.3355074	317	1175	136	136	161	166	147	498	0
DLR00015341	8	2	YNL201C	UD20-36_5h_3x	SD/MSG -ARG -HIS -LYS +Canavanine +clonNAT +G418 +Thialysine	cSGA_v2_r2	11	11	4.20310073282	7230.23777405	85.3301202681	254	4.48647261111	543546.984697	11836.5327401	43	5.42192345783	534183.982893	12249.7151945	455	1173	136	136	158	165	145	764	0
DLR00015341	8	3	YNL318C	UD20-36_5h_3x	SD/MSG -ARG -HIS -LYS +Canavanine +clonNAT +G418 +Thialysine	cSGA_v2_r2	11	11	4.42048525743	8005.25047746	54.9334028324	254	4.75199395295	593492.985842	8590.48973233	43	5.70234353388	585148.982795	9042.15173521	585	1173	136	136	161	167	148	890	0
DLR00015341	8	4	YNL200C	UD20-36_5h_3x	SD/MSG -ARG -HIS -LYS +Canavanine +clonNAT +G418 +Thialysine	cSGA_v2_r2	11	11	4.56895869214	8847.36892146	47.2785737887	254	4.90301684841	650764.988255	7142.01168433	43	5.86272203074	645860.984077	7098.9645548	722	1172	136	136	163	170	150	1092	0
DLR00015341	8	5	YNL316C	UD20-36_5h_3x	SD/MSG -ARG -HIS -LYS +Canavanine +clonNAT +G418 +Thialysine	cSGA_v2_r2	11	11	4.33670648777	8486.42417637	65.6249840707	254	4.59555722571	590307.987706	7760.89562857	43	5.54615974414	585223.985488	8338.87130156	859	1176	136	136	158	165	146	1051	0
DLR00015341	8	6	YNL199C	UD20-36_5h_3x	SD/MSG -ARG -HIS -LYS +Canavanine +clonNAT +G418 +Thialysine	cSGA_v2_r2	11	11	2.93928943389	4168.52768859	31.7200660627	254	3.14060924228	236627.999042	6594.26803928	43	3.82628090252	229940.99987	4656.40610261	993	1171	136	136	141	152	138	1673	0
DLR00015341	8	7	YNL315C	UD20-36_5h_3x	SD/MSG -ARG -HIS -LYS +Canavanine +clonNAT +G418 +Thialysine	cSGA_v2_r2	11	11	3.434556415	3450.910975	14.1903978917	254	3.85975911699	219311.999564	5656.85249074	43	4.63153418206	205666.582819	582.323787408	1129	1176	136	136	147	157	143	1229	0
DLR00015341	8	8	YNL198C	UD20-36_5h_3x	SD/MSG -ARG -HIS -LYS +Canavanine +clonNAT +G418 +Thialysine	cSGA_v2_r2	11	11	3.03909360728	4129.79279732	39.1772750426	254	3.35566978119	247487.99924	8179.03452214	43	4.09362986775	238707.998418	4783.77104438	1262	1174	136	136	143	153	137	1417	0
DLR00015341	8	9	YNL314W	UD20-36_5h_3x	SD/MSG -ARG -HIS -LYS +Canavanine +clonNAT +G418 +Thialysine	cSGA_v2_r2	11	11	5.24400214464	11105.4274222	92.6746492862	254	5.31982333696	868635.990653	8634.1864057	43	6.36572819625	847479.876643	5207.75904219	1407	1181	136	136	164	170	147	1028	0
DLR00015341	8	10	YNL197C	UD20-36_5h_3x	SD/MSG -ARG -HIS -LYS +Canavanine +clonNAT +G418 +Thialysine	cSGA_v2_r2	11	11	2.4748904358	815.675378024	8.19156136801	254	3.69628873635	77548.9751199	7275.05818951	43	3.84346214145	53660.1978357	565.666788967	1546	1180	136	136	152	161	144	356	0
DLR00015341	8	11	YNL311C	UD20-36_5h_3x	SD/MSG -ARG -HIS -LYS +Canavanine +clonNAT +G418 +Thialysine	cSGA_v2_r2	11	11	4.92369928863	9719.62122362	41.4012148625	254	5.16792298011	745822.989257	8464.82613388	43	6.13761521041	742189.983668	7720.59926174	1676	1171	136	136	161	166	145	1091	0
DLR00015341	8	12	YNL196C	UD20-36_5h_3x	SD/MSG -ARG -HIS -LYS +Canavanine +clonNAT +G418 +Thialysine	cSGA_v2_r2	11	11	4.92994593194	9351.36114525	34.8369639195	254	5.26429013841	694088.310675	7534.2702322	43	6.14570063932	708911.98374	8197.39206224	1814	1170	136	136	159	165	143	1058	0
DLR00015341	8	13	YNL309W	UD20-36_5h_3x	SD/MSG -ARG -HIS -LYS +Canavanine +clonNAT +G418 +Thialysine	cSGA_v2_r2	11	11	4.71412213544	8658.56349583	38.3346782012	254	4.99055883446	634144.987833	8567.33649918	43	5.95575503813	631428.983032	7910.76088169	1954	1171	136	136	156	162	142	1336	0
DLR00015341	8	14	YNL195C	UD20-36_5h_3x	SD/MSG -ARG -HIS -LYS +Canavanine +clonNAT +G418 +Thialysine	cSGA_v2_r2	11	11	5.05692343949	10516.0150445	33.511160848	254	5.33565113537	798950.99177	7852.56640352	43	6.31416809631	795795.985088	7046.55391521	2087	1172	136	136	159	165	143	1038	0
DLR00015341	8	15	YNL307C	UD20-36_5h_3x	SD/MSG -ARG -HIS -LYS +Canavanine +clonNAT +G418 +Thialysine	cSGA_v2_r2	11	11	3.98962186305	5245.91039172	33.9372650082	254	4.35211568764	353696.988628	6766.67042265	43	5.24856169204	347326.985799	4997.82621472	2221	1173	136	136	146	155	137	1230	0
DLR00015341	8	16	YNL194C	UD20-36_5h_3x	SD/MSG -ARG -HIS -LYS +Canavanine +clonNAT +G418 +Thialysine	cSGA_v2_r2	11	11	4.79299281379	9131.13795512	31.0256355479	254	5.14272829574	696502.990907	7389.81694472	43	6.10735265885	693258.984786	6454.87480597	2358	1173	136	136	158	164	144	1144	0
DLR00015341	8	17	YNL305C	UD20-36_5h_3x	SD/MSG -ARG -HIS -LYS +Canavanine +clonNAT +G418 +Thialysine	cSGA_v2_r2	11	11	4.39168684565	7796.58900933	54.8818187269	254	4.72831846672	552886.986545	8080.88023556	43	5.67317240332	549127.983337	8352.95549611	2497	1172	136	136	151	159	140	1097	0
DLR00015341	8	18	YNL193W	UD20-36_5h_3x	SD/MSG -ARG -HIS -LYS +Canavanine +clonNAT +G418 +Thialysine	cSGA_v2_r2	11	11	5.11790289416	9496.29580136	47.5632604721	254	5.36452978249	736968.994517	6103.08703953	43	6.34133555444	731882.987044	5392.16257853	2628	1176	136	136	157	164	143	910	0
DLR00015341	8	19	YNL304W	UD20-36_5h_3x	SD/MSG -ARG -HIS -LYS +Canavanine +clonNAT +G418 +Thialysine	cSGA_v2_r2	11	11	5.25266765162	9680.23516327	58.0966714464	254	5.35127602234	751240.993155	6444.19479455	43	6.41135278079	732615.3428	4312.92362651	2768	1172	136	136	157	164	144	992	0
DLR00015341	8	20	YNL192W	UD20-36_5h_3x	SD/MSG -ARG -HIS -LYS +Canavanine +clonNAT +G418 +Thialysine	cSGA_v2_r2	11	11	4.71763773488	7401.67841435	28.6718181667	254	5.04062751072	555454.991767	6604.10116172	43	5.9948398649	547798.984888	5579.11718318	2900	1168	136	136	154	162	143	1028	5
DLR00015341	8	21	YNL303W	UD20-36_5h_3x	SD/MSG -ARG -HIS -LYS +Canavanine +clonNAT +G418 +Thialysine	cSGA_v2_r2	11	11	5.0777821392	9787.81266031	54.7975650213	254	5.30069011721	783372.991313	8160.26640122	43	6.28884267475	779990.984365	7469.07275547	3036	1172	136	136	157	164	145	1268	0
DLR00015341	8	22	YNL191W	UD20-36_5h_3x	SD/MSG -ARG -HIS -LYS +Canavanine +clonNAT +G418 +Thialysine	cSGA_v2_r2	11	11	4.92522449182	9338.02484949	75.2301480777	254	5.15145270531	797300.987765	10083.1259472	43	6.12144061901	792018.982103	10170.6569854	3177	1170	136	136	156	163	145	1103	0
DLR00015341	8	23	YNL302C	UD20-36_5h_3x	SD/MSG -ARG -HIS -LYS +Canavanine +clonNAT +G418 +Thialysine	cSGA_v2_r2	11	11	0	11	31.1573190814	254	7.10545576191	36062.594172	5751.9105973	43	0	43	129.864530419	3316	1182	136	136	105	117	111	0	0
DLR00015341	8	24	YOR202W	UD20-36_5h_3x	SD/MSG -ARG -HIS -LYS +Canavanine +clonNAT +G418 +Thialysine	cSGA_v2_r2	11	11	4.73268657916	10948.3924245	215.030915854	254	5.02558644196	1127636.98269	21772.5617689	43	5.98849342152	1123194.98037	24814.0332551	3447	1172	136	136	156	161	140	881	0
DLR00015341	9	1	YOR202W	UD20-36_5h_3x	SD/MSG -ARG -HIS -LYS +Canavanine +clonNAT +G418 +Thialysine	cSGA_v2_r2	11	11	4.45434538778	9724.40288975	148.569102136	254	4.67452778971	780790.983768	16232.4769531	43	5.62392555746	775516.982486	18893.5063241	328	1312	136	136	160	165	146	635	7
DLR00015341	9	2	YMR302C	UD20-36_5h_3x	SD/MSG -ARG -HIS -LYS +Canavanine +clonNAT +G418 +Thialysine	cSGA_v2_r2	11	11	4.57524666882	8939.27198689	90.0538999311	254	4.85173384266	704292.985241	11404.4181526	43	5.80333922667	698405.982041	11734.5749403	460	1316	136	136	163	168	148	846	0
DLR00015341	9	3	YNL081C	UD20-36_5h_3x	SD/MSG -ARG -HIS -LYS +Canavanine +clonNAT +G418 +Thialysine	cSGA_v2_r2	11	11	4.10404169393	6171.06634045	22.3052846686	254	4.45261241462	380811.996218	6046.46773657	43	5.35731585388	370218.992336	702.655743626	601	1313	136	136	148	157	142	820	0
DLR00015341	9	4	YMR300C	UD20-36_5h_3x	SD/MSG -ARG -HIS -LYS +Canavanine +clonNAT +G418 +Thialysine	cSGA_v2_r2	11	11	4.71049384063	8640.06384515	45.385398911	254	5.03675856427	672040.989545	6750.55251496	43	5.98555558209	663398.9843	6416.73227637	731	1303	136	136	167	172	152	804	0
DLR00015341	9	5	YNL080C	UD20-36_5h_3x	SD/MSG -ARG -HIS -LYS +Canavanine +clonNAT +G418 +Thialysine	cSGA_v2_r2	11	11	3.18740182595	3675.22554829	34.0784952094	254	3.7020016579	237650.317691	6259.52950767	43	4.4096253062	234264.998238	4441.47717535	868	1302	136	136	151	160	143	1021	5
DLR00015341	9	6	YMR299C	UD20-36_5h_3x	SD/MSG -ARG -HIS -LYS +Canavanine +clonNAT +G418 +Thialysine	cSGA_v2_r2	11	11	4.38329481522	7698.65132614	41.3867021958	254	4.78885273487	599529.987866	6707.73081753	43	5.72853420141	589257.98459	6643.37990176	995	1311	136	136	166	172	150	844	0
DLR00015341	9	7	YNL079C	UD20-36_5h_3x	SD/MSG -ARG -HIS -LYS +Canavanine +clonNAT +G418 +Thialysine	cSGA_v2_r2	11	11	3.5069468532	4446.97792296	25.8441813947	254	3.94036477073	315055.996018	7282.04538546	43	4.78244845442	305579.995704	4815.96063935	1139	1309	136	136	155	164	146	1555	0
DLR00015341	9	8	YMR297W	UD20-36_5h_3x	SD/MSG -ARG -HIS -LYS +Canavanine +clonNAT +G418 +Thialysine	cSGA_v2_r2	11	11	4.69600916046	9313.09288769	46.9263339771	254	5.02139019015	698231.988548	7424.9828673	43	5.97703186329	693495.98409	7086.22507039	1270	1311	136	136	162	168	147	1061	0
DLR00015341	9	9	YNL078W	UD20-36_5h_3x	SD/MSG -ARG -HIS -LYS +Canavanine +clonNAT +G418 +Thialysine	cSGA_v2_r2	11	11	4.52118042989	8225.91589791	42.5889599105	254	4.88382010708	594643.988193	8596.02035645	43	5.83150124796	590627.983713	7345.1104494	1419	1309	136	136	158	165	144	1178	0
DLR00015341	9	10	YMR295C	UD20-36_5h_3x	SD/MSG -ARG -HIS -LYS +Canavanine +clonNAT +G418 +Thialysine	cSGA_v2_r2	11	11	4.7952635894	9807.34431909	36.6908193812	254	5.14389562374	737199.989523	8099.25792204	43	6.11741521407	732795.984579	7160.38898944	1548	1315	136	136	160	166	144	1032	0
DLR00015341	9	11	YNL077W	UD20-36_5h_3x	SD/MSG -ARG -HIS -LYS +Canavanine +clonNAT +G418 +Thialysine	cSGA_v2_r2	11	11	4.22057099533	7198.97972498	62.1876215991	254	4.47554854383	498638.985892	9533.40474825	43	5.41837304442	495775.984332	9349.02264502	1684	1309	136	136	152	159	140	1496	0
DLR00015341	9	12	YMR294W-A	UD20-36_5h_3x	SD/MSG -ARG -HIS -LYS +Canavanine +clonNAT +G418 +Thialysine	cSGA_v2_r2	11	11	4.8199097517	9529.02339797	39.6449810304	254	5.11967813704	708494.988763	9067.16838459	43	6.09783028463	706437.983294	8156.02093578	1814	1310	136	136	157	163	142	1347	0
DLR00015341	9	13	YNL076W	UD20-36_5h_3x	SD/MSG -ARG -HIS -LYS +Canavanine +clonNAT +G418 +Thialysine	cSGA_v2_r2	11	11	4.6918542316	8974.41524956	46.8495716945	254	4.99165054988	631557.988398	8134.63661291	43	5.96883601291	629057.983815	7220.75254392	1956	1306	136	136	153	160	140	1325	0
DLR00015341	9	14	YMR294W	UD20-36_5h_3x	SD/MSG -ARG -HIS -LYS +Canavanine +clonNAT +G418 +Thialysine	cSGA_v2_r2	11	11	4.59145427864	8047.60716877	36.2384245294	254	4.97414874861	593754.988886	7989.46249337	43	5.93592188464	588425.98356	6892.2558789	2088	1309	136	136	155	162	140	1169	0
DLR00015341	9	15	YNL074C	UD20-36_5h_3x	SD/MSG -ARG -HIS -LYS +Canavanine +clonNAT +G418 +Thialysine	cSGA_v2_r2	11	11	4.43565669622	8699.88886115	52.4088066092	254	4.74609031317	606746.985364	9685.72406498	43	5.71313993745	607915.982554	10089.2630556	2233	1311	136	136	150	158	139	1545	0
DLR00015341	9	16	YMR292W	UD20-36_5h_3x	SD/MSG -ARG -HIS -LYS +Canavanine +clonNAT +G418 +Thialysine	cSGA_v2_r2	11	11	5.06805259675	9705.33566621	33.5321754729	254	5.3246251414	745051.992923	6958.28546601	43	6.37990293998	726649.348702	4154.63183213	2362	1306	136	136	158	164	143	1088	0
DLR00015341	9	17	YNL072W	UD20-36_5h_3x	SD/MSG -ARG -HIS -LYS +Canavanine +clonNAT +G418 +Thialysine	cSGA_v2_r2	11	11	4.70763854182	8482.76700413	57.0532857937	254	5.0679379365	657573.98926	7394.54452682	43	6.02996340303	654675.98358	7077.37743695	2505	1309	136	136	156	163	143	1347	0
DLR00015341	9	18	YMR291W	UD20-36_5h_3x	SD/MSG -ARG -HIS -LYS +Canavanine +clonNAT +G418 +Thialysine	cSGA_v2_r2	11	11	4.85753693895	9630.14081232	54.3901269061	254	5.14484689688	759599.988401	8495.09670855	43	6.12356694843	756179.983331	8651.22410607	2638	1314	136	136	157	164	144	1122	0
DLR00015341	9	19	YNL071W	UD20-36_5h_3x	SD/MSG -ARG -HIS -LYS +Canavanine +clonNAT +G418 +Thialysine	cSGA_v2_r2	11	11	4.3884851922	8051.30381214	48.5579881505	254	4.55781376056	528843.98591	9140.56753001	43	5.51435991744	526747.983339	9669.90944956	2774	1311	136	136	144	153	137	1312	0
DLR00015341	9	20	YMR289W	UD20-36_5h_3x	SD/MSG -ARG -HIS -LYS +Canavanine +clonNAT +G418 +Thialysine	cSGA_v2_r2	11	11	4.79710242542	8610.23086361	38.2654090817	254	5.10676612815	657667.989685	7714.34677376	43	6.08030744951	654009.983692	7569.67844702	2905	1306	136	136	155	162	143	1394	0
DLR00015341	9	21	YNL070W	UD20-36_5h_3x	SD/MSG -ARG -HIS -LYS +Canavanine +clonNAT +G418 +Thialysine	cSGA_v2_r2	11	11	4.47161933891	7070.96342489	24.1609304665	254	4.7847916694	492650.98888	7149.96213333	43	5.73779175775	489750.983673	5706.53650239	3045	1307	136	136	145	155	139	1651	0
DLR00015341	9	22	YMR285C	UD20-36_5h_3x	SD/MSG -ARG -HIS -LYS +Canavanine +clonNAT +G418 +Thialysine	cSGA_v2_r2	11	11	4.68795382795	8599.8007484	53.2566004782	254	5.05611445359	691445.988408	9286.22955279	43	6.02002988228	686542.982521	8646.70688582	3181	1309	136	136	151	159	142	1149	0
DLR00015341	9	23	YNL069C	UD20-36_5h_3x	SD/MSG -ARG -HIS -LYS +Canavanine +clonNAT +G418 +Thialysine	cSGA_v2_r2	11	11	3.67789245931	7001.1329198	71.9159079778	254	3.95266577141	485904.998096	11205.9986214	43	4.82589686119	482927.997646	10743.2482267	3316	1309	136	136	135	144	129	1491	0
DLR00015341	9	24	YOR202W	UD20-36_5h_3x	SD/MSG -ARG -HIS -LYS +Canavanine +clonNAT +G418 +Thialysine	cSGA_v2_r2	11	11	4.6648614083	10663.3190158	187.196986155	254	4.97093483151	1067688.98291	20257.26399	43	5.9314992504	1062786.98099	23251.7854737	3449	1312	136	136	154	159	138	840	0
DLR00015341	10	1	YOR202W	UD20-36_5h_3x	SD/MSG -ARG -HIS -LYS +Canavanine +clonNAT +G418 +Thialysine	cSGA_v2_r2	11	11	4.49906973388	10455.2672835	183.302602479	254	4.76860944169	850678.983366	17474.3272277	43	5.72821130283	846981.981746	20130.4269393	324	1441	136	136	161	166	147	573	0
DLR00015341	10	2	YNL217W	UD20-36_5h_3x	SD/MSG -ARG -HIS -LYS +Canavanine +clonNAT +G418 +Thialysine	cSGA_v2_r2	11	11	4.47837337984	8460.71544847	84.8886780291	254	4.78730216482	660498.984851	10956.8723121	43	5.73748091331	653936.981809	11461.362919	456	1450	136	136	162	167	147	851	0
DLR00015341	10	3	YNL329C	UD20-36_5h_3x	SD/MSG -ARG -HIS -LYS +Canavanine +clonNAT +G418 +Thialysine	cSGA_v2_r2	11	11	4.27769234464	6291.42496182	50.7710576808	254	4.55882561798	412731.987723	7312.73222356	43	5.48564323391	403794.983891	5232.09042186	593	1445	136	136	150	158	142	987	2
DLR00015341	10	4	YNL215W	UD20-36_5h_3x	SD/MSG -ARG -HIS -LYS +Canavanine +clonNAT +G418 +Thialysine	cSGA_v2_r2	11	11	3.72730182066	5158.73733538	27.2209789631	254	3.95544429121	308141.997502	6292.28753924	43	4.80079614258	296845.997138	3829.4375787	724	1443	136	136	144	154	139	881	0
DLR00015341	10	5	YNL328C	UD20-36_5h_3x	SD/MSG -ARG -HIS -LYS +Canavanine +clonNAT +G418 +Thialysine	cSGA_v2_r2	11	11	4.88209517371	10539.5526423	67.132195264	254	5.13765336497	795367.988975	7686.34672258	43	6.1085362656	791832.983761	7552.94138962	857	1449	136	136	165	171	151	994	0
DLR00015341	10	6	YNL214W	UD20-36_5h_3x	SD/MSG -ARG -HIS -LYS +Canavanine +clonNAT +G418 +Thialysine	cSGA_v2_r2	11	11	4.54502543411	7980.37488406	48.0822606879	254	4.80199155133	546168.987254	7078.8811133	43	5.75112320219	540099.983134	7009.89944793	994	1446	136	136	156	163	144	1075	0
DLR00015341	10	7	YNL327W	UD20-36_5h_3x	SD/MSG -ARG -HIS -LYS +Canavanine +clonNAT +G418 +Thialysine	cSGA_v2_r2	11	11	4.98573894187	9725.16391837	53.5973838566	254	5.22166234666	745206.990652	7344.61422215	43	6.18578371056	740144.984402	6648.49496493	1130	1446	136	136	164	170	149	939	0
DLR00015341	10	8	YNL212W	UD20-36_5h_3x	SD/MSG -ARG -HIS -LYS +Canavanine +clonNAT +G418 +Thialysine	cSGA_v2_r2	11	11	4.75919480861	8562.2992885	49.8559049919	254	5.12780997445	627082.708583	7316.91354741	43	6.00104333307	637514.983446	7254.56033163	1265	1441	136	136	160	167	145	965	0
DLR00015341	10	9	YNL326C	UD20-36_5h_3x	SD/MSG -ARG -HIS -LYS +Canavanine +clonNAT +G418 +Thialysine	cSGA_v2_r2	11	11	4.63300349227	8979.70801968	48.0138116319	254	4.90406162079	646392.986973	9023.48160541	43	5.86605293698	643309.983056	8468.10880883	1405	1446	136	136	156	162	142	1155	1
DLR00015341	10	10	YNL211C	UD20-36_5h_3x	SD/MSG -ARG -HIS -LYS +Canavanine +clonNAT +G418 +Thialysine	cSGA_v2_r2	11	11	4.83281121378	9989.19835762	46.4385277798	254	5.11054981104	778201.987587	9258.7690612	43	6.08401472133	774929.982885	8934.49378624	1542	1446	136	136	161	167	145	1124	0
DLR00015341	10	11	YNL325C	UD20-36_5h_3x	SD/MSG -ARG -HIS -LYS +Canavanine +clonNAT +G418 +Thialysine	cSGA_v2_r2	11	11	4.37378456415	8538.77053274	64.6772204826	254	4.58072414614	637476.985214	11880.1218243	43	5.52971612153	634232.983975	13051.8982464	1675	1447	136	136	157	163	143	1266	0
DLR00015341	10	12	YNL208W	UD20-36_5h_3x	SD/MSG -ARG -HIS -LYS +Canavanine +clonNAT +G418 +Thialysine	cSGA_v2_r2	11	11	4.5878116146	9049.49816779	46.3671062327	254	4.87388906147	651726.986273	9228.37540737	43	5.83980814479	649047.982736	9215.2587839	1809	1441	136	136	155	161	141	1190	8
DLR00015341	10	13	YNL324W	UD20-36_5h_3x	SD/MSG -ARG -HIS -LYS +Canavanine +clonNAT +G418 +Thialysine	cSGA_v2_r2	11	11	4.92857880272	10110.4030113	52.7861468025	254	5.0899871603	802800.985596	12361.303696	43	6.0695235953	797900.981141	12668.8986149	1950	1444	136	136	160	166	145	940	0
DLR00015341	10	14	YNL206C	UD20-36_5h_3x	SD/MSG -ARG -HIS -LYS +Canavanine +clonNAT +G418 +Thialysine	cSGA_v2_r2	11	11	3.76910632074	5027.88557574	39.4717540515	254	4.04006445213	325407.991358	7711.52932715	43	4.91027844287	319547.990722	6017.03278993	2079	1442	136	136	143	152	134	1393	0
DLR00015341	10	15	YNL323W	UD20-36_5h_3x	SD/MSG -ARG -HIS -LYS +Canavanine +clonNAT +G418 +Thialysine	cSGA_v2_r2	11	11	4.68212168138	9098.00159928	46.6365462975	254	5.06931836847	680460.988958	7982.68508098	43	6.03325046331	677496.983918	7642.1143828	2221	1444	136	136	155	161	141	1145	0
DLR00015341	10	16	YNL205C	UD20-36_5h_3x	SD/MSG -ARG -HIS -LYS +Canavanine +clonNAT +G418 +Thialysine	cSGA_v2_r2	11	11	4.63649488488	9140.28732509	54.6990337586	254	4.99723511156	680013.986875	9473.49251141	43	5.96873828146	679673.982347	9544.3409914	2360	1443	136	136	154	161	141	1355	0
DLR00015341	10	17	YNL322C	UD20-36_5h_3x	SD/MSG -ARG -HIS -LYS +Canavanine +clonNAT +G418 +Thialysine	cSGA_v2_r2	11	11	4.48975945419	8225.94887643	67.4533278204	254	4.85538009956	664320.985982	8996.82587554	43	5.82668294183	663991.982315	9709.19340292	2499	1447	136	136	159	166	146	1876	0
DLR00015341	10	18	YNL204C	UD20-36_5h_3x	SD/MSG -ARG -HIS -LYS +Canavanine +clonNAT +G418 +Thialysine	cSGA_v2_r2	11	11	0	11	19.7796143247	254	7.35517682553	28161.6791043	4101.06160032	43	0	43	218.340855774	2633	1451	136	136	-1	-1	-1	0	0
DLR00015341	10	19	YNL321W	UD20-36_5h_3x	SD/MSG -ARG -HIS -LYS +Canavanine +clonNAT +G418 +Thialysine	cSGA_v2_r2	11	11	4.89421875941	9155.07251461	43.603810444	254	5.19601619021	725523.990477	7139.86892997	43	6.16306731894	721817.98431	7034.99007126	2763	1442	136	136	157	164	144	1174	0
DLR00015341	10	20	YNL203C	UD20-36_5h_3x	SD/MSG -ARG -HIS -LYS +Canavanine +clonNAT +G418 +Thialysine	cSGA_v2_r2	11	11	4.67980582607	8441.23740554	36.9635521159	254	4.99598848489	640659.988207	8041.87522519	43	5.9622310237	637469.98299	7867.5556712	2900	1446	136	136	153	161	142	1361	0
DLR00015341	10	21	YNL320W	UD20-36_5h_3x	SD/MSG -ARG -HIS -LYS +Canavanine +clonNAT +G418 +Thialysine	cSGA_v2_r2	11	11	4.43923857877	7339.25815263	46.6544550278	254	4.77967813335	560432.986181	8984.8437032	43	5.73745089475	553605.982336	8969.67595018	3041	1442	136	136	149	158	141	1090	0
DLR00015341	10	22	YNL202W	UD20-36_5h_3x	SD/MSG -ARG -HIS -LYS +Canavanine +clonNAT +G418 +Thialysine	cSGA_v2_r2	11	11	4.93885223509	8832.90060554	68.3863130627	254	5.12901967734	740274.987718	9900.51256718	43	6.09462625099	733996.982001	9984.05790294	3176	1438	136	136	153	160	142	1062	0
DLR00015341	10	23	YNL319W	UD20-36_5h_3x	SD/MSG -ARG -HIS -LYS +Canavanine +clonNAT +G418 +Thialysine	cSGA_v2_r2	11	11	4.65211628228	8917.1827439	99.4677203863	254	4.93672251999	777335.984578	13719.3501457	43	5.90433223292	772076.980832	13750.1799958	3310	1450	136	136	150	156	138	1137	0
DLR00015341	10	24	YOR202W	UD20-36_5h_3x	SD/MSG -ARG -HIS -LYS +Canavanine +clonNAT +G418 +Thialysine	cSGA_v2_r2	11	11	5.2969279266	11581.5247254	216.128110337	254	5.2869379207	1119556.4111	15284.7411825	43	6.15400852748	1162700.9801	21507.3529136	3445	1445	136	136	154	158	138	854	0
DLR00015341	11	1	YOR202W	UD20-36_5h_3x	SD/MSG -ARG -HIS -LYS +Canavanine +clonNAT +G418 +Thialysine	cSGA_v2_r2	11	11	4.52440354718	10340.962053	190.373674445	254	4.83872031682	840659.983392	16151.3874645	43	5.79539557879	837351.981174	18262.2290556	328	1577	136	136	161	166	147	569	0
DLR00015341	11	2	YMR313C	UD20-36_5h_3x	SD/MSG -ARG -HIS -LYS +Canavanine +clonNAT +G418 +Thialysine	cSGA_v2_r2	11	11	4.33282435872	8575.94847748	83.7164022424	254	4.60251658864	652129.984904	12801.4389944	43	5.54141040405	646429.983134	14241.0469946	460	1585	136	136	159	165	146	793	0
DLR00015341	11	3	YNL095C	UD20-36_5h_3x	SD/MSG -ARG -HIS -LYS +Canavanine +clonNAT +G418 +Thialysine	cSGA_v2_r2	11	11	4.43312721355	8567.39499331	64.4501609832	254	4.74730746652	647312.985288	10415.4390329	43	5.69388848565	640307.982875	10654.6606387	597	1582	136	136	161	168	148	839	0
DLR00015341	11	4	YMR312W	UD20-36_5h_3x	SD/MSG -ARG -HIS -LYS +Canavanine +clonNAT +G418 +Thialysine	cSGA_v2_r2	11	11	3.34897875759	4312.78086864	30.8565498173	254	3.63942272397	250672.998917	7343.07959392	43	4.48071600104	226736.440616	3613.54740883	726	1583	136	136	142	152	137	1038	0
DLR00015341	11	5	YNL094W	UD20-36_5h_3x	SD/MSG -ARG -HIS -LYS +Canavanine +clonNAT +G418 +Thialysine	cSGA_v2_r2	11	11	4.92226797366	8913.0390108	47.7794017494	254	5.11858712457	654594.990174	7020.20610275	43	6.15513236308	629003.010795	4683.52131098	868	1580	136	136	162	168	148	690	0
DLR00015341	11	6	YMR311C	UD20-36_5h_3x	SD/MSG -ARG -HIS -LYS +Canavanine +clonNAT +G418 +Thialysine	cSGA_v2_r2	11	11	4.88236741606	9122.99520455	73.8247841853	254	5.10662619273	676481.989163	7547.23822204	43	6.07464102191	671159.983475	7280.70757321	999	1580	136	136	161	168	148	1059	0
DLR00015341	11	7	YNL093W	UD20-36_5h_3x	SD/MSG -ARG -HIS -LYS +Canavanine +clonNAT +G418 +Thialysine	cSGA_v2_r2	11	11	4.84490277135	9947.27434599	47.4150351808	254	5.15022592102	705334.990076	7500.66941922	43	6.11598866642	701735.984325	6992.49616838	1142	1580	136	136	158	164	144	948	0
DLR00015341	11	8	YMR310C	UD20-36_5h_3x	SD/MSG -ARG -HIS -LYS +Canavanine +clonNAT +G418 +Thialysine	cSGA_v2_r2	11	11	4.81786747042	9369.72204115	36.0403029093	254	5.15203958766	672460.991827	7360.59173575	43	6.10816703732	669432.985374	5672.35428692	1272	1578	136	136	157	164	143	1055	0
DLR00015341	11	9	YNL092W	UD20-36_5h_3x	SD/MSG -ARG -HIS -LYS +Canavanine +clonNAT +G418 +Thialysine	cSGA_v2_r2	11	11	4.95876892115	10383.6699003	82.2986699525	254	5.20540086511	827571.988598	8874.78111123	43	6.17806470848	824920.983123	8545.35341523	1414	1578	136	136	163	169	147	1016	0
DLR00015341	11	10	YMR307W	UD20-36_5h_3x	SD/MSG -ARG -HIS -LYS +Canavanine +clonNAT +G418 +Thialysine	cSGA_v2_r2	11	11	3.01036986771	2964.35617572	20.7639092464	254	3.45389615461	213424.999477	6890.25490238	43	4.17239347605	201586.999178	3808.23189442	1548	1590	136	136	149	158	141	1187	0
DLR00015341	11	11	YNL091W	UD20-36_5h_3x	SD/MSG -ARG -HIS -LYS +Canavanine +clonNAT +G418 +Thialysine	cSGA_v2_r2	11	11	0	11	9.90632068043	254	12	28772.1	5343.36281798	43	0	43	102.399435146	1684	1590	136	136	-1	-1	-1	0	0
DLR00015341	11	12	YMR306W	UD20-36_5h_3x	SD/MSG -ARG -HIS -LYS +Canavanine +clonNAT +G418 +Thialysine	cSGA_v2_r2	11	11	4.74023525601	9210.7348147	49.3122699832	254	5.07946093639	734684.988177	8329.52370789	43	6.04210177377	730808.983368	8015.50634344	1814	1584	136	136	161	166	144	1083	0
DLR00015341	11	13	YNL090W	UD20-36_5h_3x	SD/MSG -ARG -HIS -LYS +Canavanine +clonNAT +G418 +Thialysine	cSGA_v2_r2	11	11	5.12621135282	10852.1502548	41.2421398597	254	5.36811910437	819629.992143	8278.6059887	43	6.43766422554	797770.967583	5241.59631024	1961	1584	136	136	156	162	139	837	0
DLR00015341	11	14	YMR306C-A	UD20-36_5h_3x	SD/MSG -ARG -HIS -LYS +Canavanine +clonNAT +G418 +Thialysine	cSGA_v2_r2	11	11	5.13301511343	9569.62591572	41.8245157765	254	5.3637796013	754659.993382	7657.59846607	43	6.33647562845	750646.98589	6322.52525535	2093	1589	136	136	159	164	142	981	0
DLR00015341	11	15	YNL089C	UD20-36_5h_3x	SD/MSG -ARG -HIS -LYS +Canavanine +clonNAT +G418 +Thialysine	cSGA_v2_r2	11	11	4.23837761345	7501.69174734	46.670559274	254	4.62228178864	514755.986111	8336.97454949	43	5.57222447153	512501.983613	8140.91520924	2228	1582	136	136	147	155	137	1201	0
DLR00015341	11	16	YMR305C	UD20-36_5h_3x	SD/MSG -ARG -HIS -LYS +Canavanine +clonNAT +G418 +Thialysine	cSGA_v2_r2	11	11	4.86497785975	8340.22306806	34.597459995	254	5.21438460808	650589.992973	6823.68207744	43	6.17017785844	646067.985582	5550.97784865	2361	1579	136	136	155	162	141	1032	0
DLR00015341	11	17	YNL087W	UD20-36_5h_3x	SD/MSG -ARG -HIS -LYS +Canavanine +clonNAT +G418 +Thialysine	cSGA_v2_r2	11	11	5.02188910146	9832.10243687	42.5044877632	254	5.31134543909	772770.992031	7294.88016351	43	6.28562721072	769936.985307	6769.1402664	2501	1580	136	136	156	163	142	1085	0
DLR00015341	11	18	YMR304W	UD20-36_5h_3x	SD/MSG -ARG -HIS -LYS +Canavanine +clonNAT +G418 +Thialysine	cSGA_v2_r2	11	11	4.61838567514	8082.5737188	35.9431846691	254	4.95902487413	597461.990145	5716.9314886	43	5.91437811499	594703.985089	5267.68560879	2632	1578	136	136	151	159	141	1362	0
DLR00015341	11	19	YNL085W	UD20-36_5h_3x	SD/MSG -ARG -HIS -LYS +Canavanine +clonNAT +G418 +Thialysine	cSGA_v2_r2	11	11	4.69601309215	8605.14252707	54.389764268	254	4.95532202569	659712.986867	8637.33159613	43	5.91555605207	654588.98252	9191.86196902	2773	1582	136	136	153	161	141	1079	0
DLR00015341	11	20	YMR304C-A	UD20-36_5h_3x	SD/MSG -ARG -HIS -LYS +Canavanine +clonNAT +G418 +Thialysine	cSGA_v2_r2	11	11	4.94248163905	8785.80576161	39.1303876457	254	5.20833766909	685777.991534	7067.89679423	43	6.17250101373	680720.984662	6348.32696086	2903	1586	136	136	155	162	143	1060	0
DLR00015341	11	21	YNL083W	UD20-36_5h_3x	SD/MSG -ARG -HIS -LYS +Canavanine +clonNAT +G418 +Thialysine	cSGA_v2_r2	11	11	4.3568204099	7020.97419132	48.5879582289	254	4.73535614336	538047.986354	8782.02992808	43	5.67857334	531294.982305	8735.85894861	3046	1585	136	136	148	156	140	1102	0
DLR00015341	11	22	YMR303C	UD20-36_5h_3x	SD/MSG -ARG -HIS -LYS +Canavanine +clonNAT +G418 +Thialysine	cSGA_v2_r2	11	11	4.98664542572	8966.65623025	75.7150529164	254	5.22060428512	768593.988978	9399.68435821	43	6.18985041449	761749.982677	8948.12812633	3178	1582	136	136	153	160	142	1052	0
DLR00015341	11	23	YNL082W	UD20-36_5h_3x	SD/MSG -ARG -HIS -LYS +Canavanine +clonNAT +G418 +Thialysine	cSGA_v2_r2	11	11	3.87569481558	7180.64678075	104.932983316	254	4.21315812832	553035.988497	15013.7951286	43	5.12425464208	548134.988364	15968.369813	3313	1587	136	136	137	145	131	1175	0
DLR00015341	11	24	YOR202W	UD20-36_5h_3x	SD/MSG -ARG -HIS -LYS +Canavanine +clonNAT +G418 +Thialysine	cSGA_v2_r2	11	11	5.35998707676	10774.563935	241.499128169	254	5.14450787823	1099881.98267	19107.3822827	43	6.10527443858	1095657.97945	21287.5892151	3450	1584	136	136	153	157	137	794	0
DLR00015341	12	1	YOR202W	UD20-36_5h_3x	SD/MSG -ARG -HIS -LYS +Canavanine +clonNAT +G418 +Thialysine	cSGA_v2_r2	11	11	4.64379286078	11392.0283297	203.101923463	254	4.85508403802	921814.982708	18785.0422094	43	5.81605698718	918416.981104	21477.8198521	316	1713	136	136	160	165	145	500	1
DLR00015341	12	2	YNL233W	UD20-36_5h_3x	SD/MSG -ARG -HIS -LYS +Canavanine +clonNAT +G418 +Thialysine	cSGA_v2_r2	11	11	4.48736946398	7833.5410877	80.7124691672	254	4.82425715011	623424.985507	9861.99664258	43	5.76898508475	615345.981929	10268.7115488	452	1719	136	136	161	167	146	887	0
DLR00015341	12	3	YNR004W	UD20-36_5h_3x	SD/MSG -ARG -HIS -LYS +Canavanine +clonNAT +G418 +Thialysine	cSGA_v2_r2	11	11	3.97224593114	7493.84090161	68.4662644432	254	4.21592548698	485116.990292	10341.2590253	43	5.13281083849	479903.989228	10593.705008	585	1716	136	136	148	156	139	901	0
DLR00015341	12	4	YNL231C	UD20-36_5h_3x	SD/MSG -ARG -HIS -LYS +Canavanine +clonNAT +G418 +Thialysine	cSGA_v2_r2	11	11	4.6551297804	8379.77590363	32.2382348842	254	4.99448836762	626575.989477	6926.75248109	43	5.94210875929	617414.984301	5679.35022437	720	1719	136	136	162	168	149	796	0
DLR00015341	12	5	YNR002C	UD20-36_5h_3x	SD/MSG -ARG -HIS -LYS +Canavanine +clonNAT +G418 +Thialysine	cSGA_v2_r2	11	11	4.70406928364	8966.75878541	43.5723835667	254	5.01211981226	643812.98881	7815.31954315	43	5.97027144847	637959.983396	7072.62533686	859	1720	136	136	159	166	147	960	0
DLR00015341	12	6	YNL230C	UD20-36_5h_3x	SD/MSG -ARG -HIS -LYS +Canavanine +clonNAT +G418 +Thialysine	cSGA_v2_r2	11	11	4.8463742562	8667.66100236	47.596228325	254	5.15039216149	604450.037101	7142.40017711	43	6.03721014543	612039.983969	6444.14456554	991	1719	136	136	158	165	145	945	0
DLR00015341	12	7	YNR001C	UD20-36_5h_3x	SD/MSG -ARG -HIS -LYS +Canavanine +clonNAT +G418 +Thialysine	cSGA_v2_r2	11	11	4.92455500028	9543.86282739	45.122583261	254	5.16236081844	680456.991612	7454.20604319	43	6.12552341592	676658.985111	5825.32443641	1131	1720	136	136	158	164	144	1053	0
DLR00015341	12	8	YNL229C	UD20-36_5h_3x	SD/MSG -ARG -HIS -LYS +Canavanine +clonNAT +G418 +Thialysine	cSGA_v2_r2	11	11	4.42760829553	8014.64218938	55.5123657341	254	4.78444731336	567836.987149	8346.26727922	43	5.7363140406	564864.983461	7633.88974777	1262	1716	136	136	155	162	143	1213	0
DLR00015341	12	9	YNL001W	UD20-36_5h_3x	SD/MSG -ARG -HIS -LYS +Canavanine +clonNAT +G418 +Thialysine	cSGA_v2_r2	11	11	3.86468550963	5765.96605094	41.6104141477	254	4.12839472691	390661.993467	7099.07435383	43	5.00604717386	386465.992401	6078.60263877	1410	1710	136	136	150	158	139	1433	0
DLR00015341	12	10	YNL228W	UD20-36_5h_3x	SD/MSG -ARG -HIS -LYS +Canavanine +clonNAT +G418 +Thialysine	cSGA_v2_r2	11	11	2.79794402032	1533.33501287	14.1919819745	254	3.62989018972	131204.993011	6445.37616055	43	4.17154183941	112882.997181	1632.9304888	1540	1724	136	136	156	163	145	608	0
DLR00015341	12	11	YNL338W	UD20-36_5h_3x	SD/MSG -ARG -HIS -LYS +Canavanine +clonNAT +G418 +Thialysine	cSGA_v2_r2	11	11	5.10512130655	10781.9491451	73.9242507648	254	5.32445598764	902617.989814	8539.38641889	43	6.36959603616	879858.950857	6116.53001974	1671	1719	136	136	164	169	146	1029	0
DLR00015341	12	12	YNL227C	UD20-36_5h_3x	SD/MSG -ARG -HIS -LYS +Canavanine +clonNAT +G418 +Thialysine	cSGA_v2_r2	11	11	3.41695816781	4061.45488546	20.407202663	254	3.72076117453	245272.999809	6866.36606027	43	4.55601862679	227846.207228	2283.5144149	1811	1722	136	136	136	146	130	1052	0
DLR00015341	12	13	YNL336W	UD20-36_5h_3x	SD/MSG -ARG -HIS -LYS +Canavanine +clonNAT +G418 +Thialysine	cSGA_v2_r2	11	11	5.04288466686	10574.9527857	39.9502867569	254	5.29041131101	831668.990073	8529.80021513	43	6.27019126243	829821.984196	7933.08484729	1952	1719	136	136	157	163	141	1049	0
DLR00015341	12	14	YNL226W	UD20-36_5h_3x	SD/MSG -ARG -HIS -LYS +Canavanine +clonNAT +G418 +Thialysine	cSGA_v2_r2	11	11	3.37726908905	4525.92033272	23.2567012429	254	3.59214969746	249314.999777	7109.03137782	43	4.38917873348	243831.999114	4017.32378657	2086	1724	136	136	130	141	125	1039	0
DLR00015341	12	15	YNL335W	UD20-36_5h_3x	SD/MSG -ARG -HIS -LYS +Canavanine +clonNAT +G418 +Thialysine	cSGA_v2_r2	11	11	5.12224454119	9538.89364688	35.3990401336	254	5.37334827235	763689.993732	7434.30685492	43	6.42768113776	743200.200411	4382.08268951	2221	1719	136	136	157	163	141	900	0
DLR00015341	12	16	YNL224C	UD20-36_5h_3x	SD/MSG -ARG -HIS -LYS +Canavanine +clonNAT +G418 +Thialysine	cSGA_v2_r2	11	11	4.54180915069	7480.68291531	32.8767896764	254	4.93477023862	550960.989879	6508.39052805	43	5.88259804819	547715.984565	5706.40425122	2351	1713	136	136	150	158	138	1279	0
DLR00015341	12	17	YNL334C	UD20-36_5h_3x	SD/MSG -ARG -HIS -LYS +Canavanine +clonNAT +G418 +Thialysine	cSGA_v2_r2	11	11	5.01558833999	9669.5089136	52.919005474	254	5.30400373614	782569.991514	6754.79480953	43	6.27598340689	778876.98505	6537.5428545	2492	1715	136	136	157	163	142	982	0
DLR00015341	12	18	YNL223W	UD20-36_5h_3x	SD/MSG -ARG -HIS -LYS +Canavanine +clonNAT +G418 +Thialysine	cSGA_v2_r2	11	11	3.0709293198	1777.24758551	10.311708042	254	3.88360789072	153289.999896	5198.54703789	43	4.46867083799	137220.990669	2159.67732203	2636	1726	136	136	151	160	142	605	0
DLR00015341	12	19	YNL333W	UD20-36_5h_3x	SD/MSG -ARG -HIS -LYS +Canavanine +clonNAT +G418 +Thialysine	cSGA_v2_r2	11	11	4.76877116347	9014.43315525	41.7203632352	254	5.06979999689	709954.98822	7845.06209334	43	6.02536363315	705617.983061	8388.1153747	2769	1721	136	136	153	161	141	1053	0
DLR00015341	12	20	YNL219C	UD20-36_5h_3x	SD/MSG -ARG -HIS -LYS +Canavanine +clonNAT +G418 +Thialysine	cSGA_v2_r2	11	11	4.88762021868	9700.61107594	42.2412119218	254	5.15517856025	743794.989513	8346.639532	43	6.12260022237	739255.983638	8031.71621487	2903	1718	136	136	152	159	140	813	0
DLR00015341	12	21	YNL332W	UD20-36_5h_3x	SD/MSG -ARG -HIS -LYS +Canavanine +clonNAT +G418 +Thialysine	cSGA_v2_r2	11	11	5.10125478196	9555.66336786	76.9576084414	254	5.25718574605	805777.989532	8777.97371016	43	6.23149878951	801411.983238	8401.44819417	3039	1717	136	136	155	162	143	1085	0
DLR00015341	12	22	YNL218W	UD20-36_5h_3x	SD/MSG -ARG -HIS -LYS +Canavanine +clonNAT +G418 +Thialysine	cSGA_v2_r2	11	11	4.82663647747	8383.57051325	67.3119866883	254	5.06887799143	733080.986554	11320.6386939	43	6.03031294665	726305.981196	10929.276215	3174	1716	136	136	153	160	141	1255	0
DLR00015341	12	23	YNL330C	UD20-36_5h_3x	SD/MSG -ARG -HIS -LYS +Canavanine +clonNAT +G418 +Thialysine	cSGA_v2_r2	11	11	4.60138820238	7893.18665539	94.0123259137	254	4.89589493961	712940.984251	13664.6511578	43	5.84868546925	703525.980498	13570.152622	3312	1722	136	136	148	154	137	1049	0
DLR00015341	12	24	YOR202W	UD20-36_5h_3x	SD/MSG -ARG -HIS -LYS +Canavanine +clonNAT +G418 +Thialysine	cSGA_v2_r2	11	11	5.04854053652	10889.7118272	220.467918568	254	5.12657654765	1092313.98256	19769.9453948	43	6.08771667154	1088064.97975	21944.1616484	3446	1716	136	136	152	156	136	729	0
DLR00015341	13	1	YOR202W	UD20-36_5h_3x	SD/MSG -ARG -HIS -LYS +Canavanine +clonNAT +G418 +Thialysine	cSGA_v2_r2	11	11	4.49043317447	10523.9979767	164.829724973	254	4.74790466909	852182.983103	18603.460966	43	5.70912431064	847980.981514	21088.5995891	331	1852	136	136	159	164	145	545	3
DLR00015341	13	2	YNL339C	UD20-36_5h_3x	SD/MSG -ARG -HIS -LYS +Canavanine +clonNAT +G418 +Thialysine	cSGA_v2_r2	11	11	4.63010354636	9489.94979267	108.025390016	254	4.89794170551	726521.984568	11760.9582264	43	5.86723613191	723159.981051	12556.5486855	463	1859	136	136	160	164	144	974	0
DLR00015341	13	3	YNL115C	UD20-36_5h_3x	SD/MSG -ARG -HIS -LYS +Canavanine +clonNAT +G418 +Thialysine	cSGA_v2_r2	11	11	4.88020006993	9655.93661572	89.7722435726	254	5.21181136686	726923.990625	7631.65018622	43	6.25049872683	706117.195886	5153.69708589	594	1853	136	136	161	166	145	756	0
DLR00015341	13	4	YMR326C	UD20-36_5h_3x	SD/MSG -ARG -HIS -LYS +Canavanine +clonNAT +G418 +Thialysine	cSGA_v2_r2	11	11	4.01943492103	6632.6826963	52.6108391574	254	4.24663724567	415656.989803	8875.65459189	43	5.1570024252	409517.987699	7278.37581834	727	1848	136	136	148	156	139	1122	0
DLR00015341	13	5	YNL108C	UD20-36_5h_3x	SD/MSG -ARG -HIS -LYS +Canavanine +clonNAT +G418 +Thialysine	cSGA_v2_r2	11	11	4.51434440304	7553.49596452	47.7996801911	254	4.84627220046	544126.987332	8901.37268147	43	5.78738949023	536556.982907	7636.00006493	871	1857	136	136	158	164	145	879	0
DLR00015341	13	6	YMR322C	UD20-36_5h_3x	SD/MSG -ARG -HIS -LYS +Canavanine +clonNAT +G418 +Thialysine	cSGA_v2_r2	11	11	5.12882870145	8676.49575259	64.0021450315	254	5.24782061698	661286.992929	8092.15908357	43	6.29097870171	639757.101776	4203.62254567	1002	1856	136	136	162	168	147	909	0
DLR00015341	13	7	YNL107W	UD20-36_5h_3x	SD/MSG -ARG -HIS -LYS +Canavanine +clonNAT +G418 +Thialysine	cSGA_v2_r2	11	11	4.83484107998	9153.43186703	35.1823912836	254	5.17036125612	656257.991897	7663.01036996	43	6.12976548241	651552.985066	5764.63443623	1141	1851	136	136	158	164	143	1031	0
DLR00015341	13	8	YMR320W	UD20-36_5h_3x	SD/MSG -ARG -HIS -LYS +Canavanine +clonNAT +G418 +Thialysine	cSGA_v2_r2	11	11	4.47949297455	7668.88351708	36.4633646042	254	4.89641047571	573776.988722	7448.39570284	43	5.83995811867	568024.983886	6452.45959063	1275	1855	136	136	158	165	144	1196	1
DLR00015341	13	9	YNL106C	UD20-36_5h_3x	SD/MSG -ARG -HIS -LYS +Canavanine +clonNAT +G418 +Thialysine	cSGA_v2_r2	11	11	3.77695744615	5302.60358989	20.6699084181	254	4.03892974935	332270.997025	6693.66923127	43	4.9050242825	327092.995331	3944.6553817	1409	1852	136	136	143	152	135	1228	0
DLR00015341	13	10	YMR319C	UD20-36_5h_3x	SD/MSG -ARG -HIS -LYS +Canavanine +clonNAT +G418 +Thialysine	cSGA_v2_r2	11	11	4.95084505496	10021.4460661	43.0825023454	254	5.27813139129	812173.991322	7110.40282293	43	6.24172111291	808886.985117	6162.85686863	1542	1851	136	136	162	167	146	1009	0
DLR00015341	13	11	YNL105W	UD20-36_5h_3x	SD/MSG -ARG -HIS -LYS +Canavanine +clonNAT +G418 +Thialysine	cSGA_v2_r2	11	11	4.70486460448	9155.11530472	44.4613458577	254	5.03904130645	708986.988149	8277.26366454	43	6.0103776789	706334.983402	7893.51066636	1685	1863	136	136	157	163	142	1268	0
DLR00015341	13	12	YMR318C	UD20-36_5h_3x	SD/MSG -ARG -HIS -LYS +Canavanine +clonNAT +G418 +Thialysine	cSGA_v2_r2	11	11	4.94770290536	9473.21382449	39.9341553875	254	5.24510802669	762347.990151	8481.85121572	43	6.3066232607	737065.079869	5625.09599079	1817	1856	136	136	158	164	141	964	0
DLR00015341	13	13	YNL104C	UD20-36_5h_3x	SD/MSG -ARG -HIS -LYS +Canavanine +clonNAT +G418 +Thialysine	cSGA_v2_r2	11	11	4.98356773733	9819.26942365	66.1786899623	254	5.23098749042	802110.989113	8883.87925741	43	6.20440590853	798832.983482	8411.17951438	1958	1858	136	136	158	163	141	1071	0
DLR00015341	13	14	YMR317W	UD20-36_5h_3x	SD/MSG -ARG -HIS -LYS +Canavanine +clonNAT +G418 +Thialysine	cSGA_v2_r2	11	11	4.88272076188	9658.93537391	37.5624256255	254	5.19238567963	776138.989226	8439.20905893	43	6.16288663076	772203.983793	8066.49018362	2088	1855	136	136	156	162	140	976	0
DLR00015341	13	15	YNL101W	UD20-36_5h_3x	SD/MSG -ARG -HIS -LYS +Canavanine +clonNAT +G418 +Thialysine	cSGA_v2_r2	11	11	5.04683132119	9486.31871554	43.55535235	254	5.30295454627	761019.991602	8153.28843151	43	6.27273720799	756972.984606	7314.36676872	2230	1855	136	136	156	161	140	1011	0
DLR00015341	13	16	YMR316W	UD20-36_5h_3x	SD/MSG -ARG -HIS -LYS +Canavanine +clonNAT +G418 +Thialysine	cSGA_v2_r2	11	11	4.60975525945	7813.51766779	37.1704442779	254	4.94069554647	575412.988799	7144.90764815	43	5.8963511379	572454.983682	6782.41979692	2358	1856	136	136	148	156	137	1240	5
DLR00015341	13	17	YNL100W	UD20-36_5h_3x	SD/MSG -ARG -HIS -LYS +Canavanine +clonNAT +G418 +Thialysine	cSGA_v2_r2	11	11	4.70750981752	8760.72517504	39.4470899408	254	5.09335409779	682567.98965	7156.3232949	43	6.05095503651	680700.983933	7073.75157089	2510	1850	136	136	152	159	139	1199	0
DLR00015341	13	18	YMR316C-B	UD20-36_5h_3x	SD/MSG -ARG -HIS -LYS +Canavanine +clonNAT +G418 +Thialysine	cSGA_v2_r2	11	11	4.70024170996	8567.43337328	45.3931149687	254	5.12449480789	706272.989927	6928.62617907	43	6.0810925344	703228.984113	6873.61123396	2636	1859	136	136	157	163	143	1236	0
DLR00015341	13	19	YNL099C	UD20-36_5h_3x	SD/MSG -ARG -HIS -LYS +Canavanine +clonNAT +G418 +Thialysine	cSGA_v2_r2	11	11	4.3557876781	7794.30733133	44.6724422336	254	4.76276948854	601934.986353	8227.94457401	43	5.71741530969	597244.983072	8715.69125301	2777	1859	136	136	151	158	140	1108	0
DLR00015341	13	20	YMR316C-A	UD20-36_5h_3x	SD/MSG -ARG -HIS -LYS +Canavanine +clonNAT +G418 +Thialysine	cSGA_v2_r2	11	11	4.45192402607	7683.00923666	37.6978454492	254	4.88903623602	622461.98795	7312.21844308	43	5.84620546616	616910.983507	7163.01242382	2906	1853	136	136	153	160	142	1334	0
DLR00015341	13	21	YNL098C	UD20-36_5h_3x	SD/MSG -ARG -HIS -LYS +Canavanine +clonNAT +G418 +Thialysine	cSGA_v2_r2	11	11	0	11	43.7987671723	254	6.99364844811	31758.2460352	5279.22334149	43	0	43	164.712725968	3044	1862	136	136	95	114	112	0	0
DLR00015341	13	22	YMR315W	UD20-36_5h_3x	SD/MSG -ARG -HIS -LYS +Canavanine +clonNAT +G418 +Thialysine	cSGA_v2_r2	11	11	5.07283537035	8486.5004963	81.5833901657	254	5.26931691544	741080.312846	8397.93480058	43	6.13169887903	753956.982142	9549.99510964	3176	1852	136	136	153	159	141	1025	2
DLR00015341	13	23	YNL097C	UD20-36_5h_3x	SD/MSG -ARG -HIS -LYS +Canavanine +clonNAT +G418 +Thialysine	cSGA_v2_r2	11	11	5.12608508323	10209.5786278	167.293009166	254	5.03306668979	919440.983045	17809.5766063	43	6.00085406638	913613.979374	18960.6283151	3311	1857	136	136	147	152	134	606	2
DLR00015341	13	24	YOR202W	UD20-36_5h_3x	SD/MSG -ARG -HIS -LYS +Canavanine +clonNAT +G418 +Thialysine	cSGA_v2_r2	11	11	4.69562786186	10633.2472186	205.882396006	254	4.9655586583	1049177.9834	19904.9814372	43	5.92120962589	1043628.98107	22349.9359801	3449	1851	136	136	151	155	135	864	0
DLR00015341	14	1	YOR202W	UD20-36_5h_3x	SD/MSG -ARG -HIS -LYS +Canavanine +clonNAT +G418 +Thialysine	cSGA_v2_r2	11	11	4.46635792289	10508.9064765	180.010915219	254	4.7223227317	864342.983569	18792.2039858	43	5.67390900404	860937.982238	21569.8164646	321	1995	136	136	160	165	145	731	0
DLR00015341	14	2	YNL253W	UD20-36_5h_3x	SD/MSG -ARG -HIS -LYS +Canavanine +clonNAT +G418 +Thialysine	cSGA_v2_r2	11	11	4.5942394	9835.88052889	112.416044058	254	4.9178817488	789751.984177	13089.4923799	43	5.8836147261	786236.980931	14380.332474	455	1993	136	136	162	166	146	999	0
DLR00015341	14	3	YNR018W	UD20-36_5h_3x	SD/MSG -ARG -HIS -LYS +Canavanine +clonNAT +G418 +Thialysine	cSGA_v2_r2	11	11	4.52266244484	7563.2563836	34.4585990603	254	4.98463507366	509138.99456	5503.26852846	43	5.92314527875	504372.987644	2760.22276861	585	1982	136	136	153	159	142	1046	0
DLR00015341	14	4	YNL249C	UD20-36_5h_3x	SD/MSG -ARG -HIS -LYS +Canavanine +clonNAT +G418 +Thialysine	cSGA_v2_r2	11	11	4.93801187071	9350.06485085	66.4959845289	254	5.17187984495	702406.990862	8213.48975117	43	6.13189465142	696644.983971	6415.88706115	718	1988	136	136	162	167	147	949	0
DLR00015341	14	5	YNR015W	UD20-36_5h_3x	SD/MSG -ARG -HIS -LYS +Canavanine +clonNAT +G418 +Thialysine	cSGA_v2_r2	11	11	4.87070179972	10379.549538	56.4323990319	254	5.14608733924	761639.989021	8332.95969609	43	6.11616359786	757833.983722	7472.78849804	860	1988	136	136	160	166	146	899	0
DLR00015341	14	6	YNL246W	UD20-36_5h_3x	SD/MSG -ARG -HIS -LYS +Canavanine +clonNAT +G418 +Thialysine	cSGA_v2_r2	11	11	4.4529829166	7829.24034101	44.0818418368	254	4.79966954538	532676.9887	7036.67035795	43	5.75042708858	530605.984155	5790.0780548	997	1988	136	136	154	161	142	1399	0
DLR00015341	14	7	YNR014W	UD20-36_5h_3x	SD/MSG -ARG -HIS -LYS +Canavanine +clonNAT +G418 +Thialysine	cSGA_v2_r2	11	11	5.0650722621	10390.107715	55.8565003321	254	5.30478275523	775901.991792	7742.20698444	43	6.35687242825	757179.099038	4877.07697935	1134	1986	136	136	160	165	145	1116	0
DLR00015341	14	8	YNL242W	UD20-36_5h_3x	SD/MSG -ARG -HIS -LYS +Canavanine +clonNAT +G418 +Thialysine	cSGA_v2_r2	11	11	4.91421783915	8883.62824219	42.6842430255	254	5.2045211333	672150.992156	6505.75885273	43	6.16299500702	668066.985125	5448.03852641	1270	1991	136	136	159	165	145	1140	0
DLR00015341	14	9	YNR013C	UD20-36_5h_3x	SD/MSG -ARG -HIS -LYS +Canavanine +clonNAT +G418 +Thialysine	cSGA_v2_r2	11	11	4.37866909583	8874.6014474	54.2711520618	254	4.70015085822	645752.986342	9357.15119456	43	5.66491071122	645683.983787	10054.3806423	1406	1987	136	136	154	161	142	1558	0
DLR00015341	14	10	YNL241C	UD20-36_5h_3x	SD/MSG -ARG -HIS -LYS +Canavanine +clonNAT +G418 +Thialysine	cSGA_v2_r2	11	11	2.56513334626	2388.99966134	37.7298826347	254	3.10337875093	129000.999851	6924.91816087	43	3.57810414105	116004.998492	2113.79289129	1539	1988	136	136	126	138	126	639	0
DLR00015341	14	11	YNR012W	UD20-36_5h_3x	SD/MSG -ARG -HIS -LYS +Canavanine +clonNAT +G418 +Thialysine	cSGA_v2_r2	11	11	4.85844760452	9630.72791838	49.5969237608	254	5.14525316771	753511.989144	8230.94784207	43	6.1166331071	750427.983919	7797.64774691	1673	1994	136	136	156	162	141	1063	0
DLR00015341	14	12	YNL239W	UD20-36_5h_3x	SD/MSG -ARG -HIS -LYS +Canavanine +clonNAT +G418 +Thialysine	cSGA_v2_r2	11	11	4.68483264769	8660.43800078	46.7777220964	254	5.00360884669	686041.987497	8918.08154073	43	5.97075415519	680385.98288	8333.4223624	1807	1994	136	136	155	161	140	1081	0
DLR00015341	14	13	YNR010W	UD20-36_5h_3x	SD/MSG -ARG -HIS -LYS +Canavanine +clonNAT +G418 +Thialysine	cSGA_v2_r2	11	11	0	11	3.74143884064	254	12	27929.3406103	4620.76461495	43	0	43	16.9694370814	1956	1998	136	136	-1	-1	-1	0	0
DLR00015341	14	14	YNL238W	UD20-36_5h_3x	SD/MSG -ARG -HIS -LYS +Canavanine +clonNAT +G418 +Thialysine	cSGA_v2_r2	11	11	2.92704034575	1738.03694394	18.2707670791	254	3.81654435402	142997.935303	5829.70841493	43	4.39949518879	123456.805475	1532.54180639	2081	1995	136	136	148	157	138	514	0
DLR00015341	14	15	YNR009W	UD20-36_5h_3x	SD/MSG -ARG -HIS -LYS +Canavanine +clonNAT +G418 +Thialysine	cSGA_v2_r2	11	11	4.88445037559	9247.1415745	43.380522102	254	5.22236258865	752286.990579	7661.02758855	43	6.18358601782	749137.984274	7194.97358833	2221	1990	136	136	154	160	139	1092	0
DLR00015341	14	16	YNL237W	UD20-36_5h_3x	SD/MSG -ARG -HIS -LYS +Canavanine +clonNAT +G418 +Thialysine	cSGA_v2_r2	11	11	4.94203863468	8799.73481124	49.8961041	254	5.22172274953	704662.991911	6855.42056676	43	6.18561243105	701670.984875	6147.10221879	2361	1989	136	136	152	159	139	1196	0
DLR00015341	14	17	YNR008W	UD20-36_5h_3x	SD/MSG -ARG -HIS -LYS +Canavanine +clonNAT +G418 +Thialysine	cSGA_v2_r2	11	11	4.75842729371	8880.81370132	40.7731331738	254	5.16121844587	727295.99044	6816.66653639	43	6.12398349881	723810.984574	6762.77484319	2499	1991	136	136	154	161	140	1124	0
DLR00015341	14	18	YNL236W	UD20-36_5h_3x	SD/MSG -ARG -HIS -LYS +Canavanine +clonNAT +G418 +Thialysine	cSGA_v2_r2	11	11	0	11	11.2139579846	254	6.97592775812	29773.9693169	5230.32149696	43	0	43	49.0365200439	2636	1998	136	136	-1	-1	-1	0	0
DLR00015341	14	19	YNR007C	UD20-36_5h_3x	SD/MSG -ARG -HIS -LYS +Canavanine +clonNAT +G418 +Thialysine	cSGA_v2_r2	11	11	5.25282007437	10223.1177977	64.687144497	254	5.45621243368	866942.994243	6330.74253142	43	6.42871897642	863650.986758	5298.7890988	2768	1988	136	136	158	163	143	1038	0
DLR00015341	14	20	YNL235C	UD20-36_5h_3x	SD/MSG -ARG -HIS -LYS +Canavanine +clonNAT +G418 +Thialysine	cSGA_v2_r2	11	11	4.11735460282	7273.17959842	64.1115124004	254	4.49825560342	559083.986548	9657.62198792	43	5.43944610905	556435.98483	10467.4641363	2905	1991	136	136	148	155	138	1613	0
DLR00015341	14	21	YNR006W	UD20-36_5h_3x	SD/MSG -ARG -HIS -LYS +Canavanine +clonNAT +G418 +Thialysine	cSGA_v2_r2	11	11	4.08319348604	5635.49618421	16.6829002257	254	4.48453220666	413434.9931	6266.9851425	43	5.39628337431	406927.989006	2638.30711223	3042	1988	136	136	143	151	137	1639	0
DLR00015341	14	22	YNL234W	UD20-36_5h_3x	SD/MSG -ARG -HIS -LYS +Canavanine +clonNAT +G418 +Thialysine	cSGA_v2_r2	11	11	4.67895906581	8210.27436394	77.6534611061	254	5.08330749711	702435.480135	9485.73063283	43	5.95051680127	720406.981087	11057.3350673	3177	1988	136	136	151	157	139	1195	0
DLR00015341	14	23	YNR005C	UD20-36_5h_3x	SD/MSG -ARG -HIS -LYS +Canavanine +clonNAT +G418 +Thialysine	cSGA_v2_r2	11	11	4.32022308194	8135.42877307	101.135819588	254	4.68373702826	679075.984232	13230.2297618	43	5.63698392719	674851.982127	13766.1946312	3311	1987	136	136	142	148	132	1467	0
DLR00015341	14	24	YOR202W	UD20-36_5h_3x	SD/MSG -ARG -HIS -LYS +Canavanine +clonNAT +G418 +Thialysine	cSGA_v2_r2	11	11	4.53361083412	10466.1728987	222.430074569	254	4.87326552551	1060576.98248	23606.4673096	43	5.82969175418	1055724.98145	26563.103411	3442	1987	136	136	151	155	135	907	0
DLR00015341	15	1	YOR202W	UD20-36_5h_3x	SD/MSG -ARG -HIS -LYS +Canavanine +clonNAT +G418 +Thialysine	cSGA_v2_r2	11	11	4.51793238005	10667.6586917	155.832401161	254	4.68819129055	840812.984714	17216.8764437	43	5.64101129605	835797.9834	19687.8843767	328	2131	136	136	157	162	143	591	0
DLR00015341	15	2	YNL021W	UD20-36_5h_3x	SD/MSG -ARG -HIS -LYS +Canavanine +clonNAT +G418 +Thialysine	cSGA_v2_r2	11	11	1.30605851482	278.3	18.0033703972	254	5.90771612555	38601.9	6032.72027712	43	2.30426548367	14152.0001133	315.250532688	460	2134	136	136	134	145	134	91	0
DLR00015341	15	3	YNL129W	UD20-36_5h_3x	SD/MSG -ARG -HIS -LYS +Canavanine +clonNAT +G418 +Thialysine	cSGA_v2_r2	11	11	4.94342956305	9319.90257693	124.308852852	254	5.06953550656	751316.986555	10310.0223715	43	6.0355604727	744673.981589	10281.0709915	590	2126	136	136	163	167	149	841	0
DLR00015341	15	4	YNL020C	UD20-36_5h_3x	SD/MSG -ARG -HIS -LYS +Canavanine +clonNAT +G418 +Thialysine	cSGA_v2_r2	11	11	4.80343968566	9710.21626627	72.396069474	254	5.06265501619	732496.987488	9291.36136539	43	6.03360821988	726457.982409	8855.97393617	727	2130	136	136	160	166	148	889	0
DLR00015341	15	5	YNL128W	UD20-36_5h_3x	SD/MSG -ARG -HIS -LYS +Canavanine +clonNAT +G418 +Thialysine	cSGA_v2_r2	11	11	3.82989509113	5935.16445242	53.6143738152	254	4.21840198021	402976.988541	8192.19023099	43	5.11535249078	395043.987542	7814.37356296	870	2133	136	136	149	158	143	1146	0
DLR00015341	15	6	YNL016W	UD20-36_5h_3x	SD/MSG -ARG -HIS -LYS +Canavanine +clonNAT +G418 +Thialysine	cSGA_v2_r2	11	11	4.56019802141	7142.70607008	33.3664352068	254	4.85793980102	491923.991799	5420.95518451	43	5.79536844674	484268.985884	3385.61137302	996	2132	136	136	152	159	142	988	6
DLR00015341	15	7	YNL127W	UD20-36_5h_3x	SD/MSG -ARG -HIS -LYS +Canavanine +clonNAT +G418 +Thialysine	cSGA_v2_r2	11	11	4.91745312515	9680.64258811	69.5635548326	254	5.20425524973	708860.992033	6130.51639293	43	6.17287325933	703976.985536	5414.63222172	1140	2132	136	136	156	162	142	835	0
DLR00015341	15	8	YNL015W	UD20-36_5h_3x	SD/MSG -ARG -HIS -LYS +Canavanine +clonNAT +G418 +Thialysine	cSGA_v2_r2	11	11	4.37119668535	8120.76401437	56.6566144264	254	4.62696326831	559309.985873	8766.33863707	43	5.57624808932	555716.983374	9525.15669781	1270	2134	136	136	149	157	140	1143	0
DLR00015341	15	9	YNL125C	UD20-36_5h_3x	SD/MSG -ARG -HIS -LYS +Canavanine +clonNAT +G418 +Thialysine	cSGA_v2_r2	11	11	5.2928151541	10402.5188694	68.8845297362	254	5.41408037785	822656.993892	6600.95551382	43	6.38186670931	818930.986262	5625.54830649	1413	2131	136	136	158	164	143	817	0
DLR00015341	15	10	YNL013C	UD20-36_5h_3x	SD/MSG -ARG -HIS -LYS +Canavanine +clonNAT +G418 +Thialysine	cSGA_v2_r2	11	11	4.39120434843	7175.83144703	37.7782200425	254	4.83646232792	555182.988837	6415.02688722	43	5.77181585745	549089.984306	5857.12064278	1541	2133	136	136	153	160	140	1034	1
DLR00015341	15	11	YNL123W	UD20-36_5h_3x	SD/MSG -ARG -HIS -LYS +Canavanine +clonNAT +G418 +Thialysine	cSGA_v2_r2	11	11	4.87696146969	9390.52274085	57.6532267509	254	5.1655480751	736187.990061	7631.02386018	43	6.13216654093	733515.984238	7473.99460416	1686	2127	136	136	153	160	140	1106	0
DLR00015341	15	12	YNL012W	UD20-36_5h_3x	SD/MSG -ARG -HIS -LYS +Canavanine +clonNAT +G418 +Thialysine	cSGA_v2_r2	11	11	5.20653370832	9730.96340655	67.5543416703	254	5.39799486216	812581.99295	6904.65300669	43	6.44414953668	792746.051759	4592.90213645	1815	2131	136	136	157	163	142	969	0
DLR00015341	15	13	YNL122C	UD20-36_5h_3x	SD/MSG -ARG -HIS -LYS +Canavanine +clonNAT +G418 +Thialysine	cSGA_v2_r2	11	11	4.41524809187	7811.68445777	53.3739084647	254	4.8210695442	606850.98747	7375.66319144	43	5.76823168763	600381.983839	7620.26986079	1964	2126	136	136	150	157	138	958	0
DLR00015341	15	14	YNL010W	UD20-36_5h_3x	SD/MSG -ARG -HIS -LYS +Canavanine +clonNAT +G418 +Thialysine	cSGA_v2_r2	11	11	4.21860271438	7511.6402476	53.1682560125	254	4.61732081768	576981.987054	8056.07981103	43	5.5533556236	571205.984656	8892.96961958	2092	2126	136	136	147	155	137	970	0
DLR00015341	15	15	YNL121C	UD20-36_5h_3x	SD/MSG -ARG -HIS -LYS +Canavanine +clonNAT +G418 +Thialysine	cSGA_v2_r2	11	11	5.18193006748	9804.33088177	56.6806658584	254	5.34626644815	808168.991974	6988.52313185	43	6.38829421148	786644.269318	4891.59321178	2229	2129	136	136	153	159	138	910	0
DLR00015341	15	16	YNL009W	UD20-36_5h_3x	SD/MSG -ARG -HIS -LYS +Canavanine +clonNAT +G418 +Thialysine	cSGA_v2_r2	11	11	5.19150993882	9659.51027313	43.0403920367	254	5.43349974203	807317.994765	6712.33825631	43	6.40587205034	802859.986696	5947.80671294	2359	2130	136	136	154	160	140	1005	0
DLR00015341	15	17	YNL120C	UD20-36_5h_3x	SD/MSG -ARG -HIS -LYS +Canavanine +clonNAT +G418 +Thialysine	cSGA_v2_r2	11	11	4.28625203438	7255.28240684	30.4382282087	254	4.46193280251	482811.987913	7378.67076143	43	5.39766501472	478285.985434	7504.72083613	2505	2125	136	136	137	147	130	1039	0
DLR00015341	15	18	YNL008C	UD20-36_5h_3x	SD/MSG -ARG -HIS -LYS +Canavanine +clonNAT +G418 +Thialysine	cSGA_v2_r2	11	11	5.04431378596	9308.14531561	48.3864285573	254	5.31851121444	783357.992448	6768.74529485	43	6.28688535122	777776.985673	6208.983936	2637	2127	136	136	155	161	141	991	0
DLR00015341	15	19	YNL119W	UD20-36_5h_3x	SD/MSG -ARG -HIS -LYS +Canavanine +clonNAT +G418 +Thialysine	cSGA_v2_r2	11	11	4.22188295687	6968.90458918	49.4057511089	254	4.42501488785	475368.98798	7733.65582507	43	5.35534813983	471134.98567	7618.73482097	2775	2127	136	136	138	147	131	1371	0
DLR00015341	15	20	YNL004W	UD20-36_5h_3x	SD/MSG -ARG -HIS -LYS +Canavanine +clonNAT +G418 +Thialysine	cSGA_v2_r2	11	11	4.84531498983	9228.98615575	59.9341788634	254	5.14509997603	753776.988957	7899.92845799	43	6.11466713267	750750.983573	7926.73522256	2902	2129	136	136	152	158	140	1320	0
DLR00015341	15	21	YNL117W	UD20-36_5h_3x	SD/MSG -ARG -HIS -LYS +Canavanine +clonNAT +G418 +Thialysine	cSGA_v2_r2	11	11	5.10330654132	9985.80821367	96.0416873199	254	5.22686581298	862526.987716	9796.3709394	43	6.20624823021	856757.982406	9715.14576031	3050	2126	136	136	153	159	141	1007	0
DLR00015341	15	22	YNL003C	UD20-36_5h_3x	SD/MSG -ARG -HIS -LYS +Canavanine +clonNAT +G418 +Thialysine	cSGA_v2_r2	11	11	3.95807855641	5552.99509291	33.5979956285	254	4.3517732318	356393.996347	7776.18967191	43	5.24059917378	349731.992889	604.339722613	3178	2128	136	136	128	138	128	1283	0
DLR00015341	15	23	YNL116W	UD20-36_5h_3x	SD/MSG -ARG -HIS -LYS +Canavanine +clonNAT +G418 +Thialysine	cSGA_v2_r2	11	11	5.51812135938	10073.568899	148.318930208	254	5.25126673303	982603.98511	14312.7259249	43	6.21237897709	976723.980208	15141.0689906	3323	2127	136	136	152	156	137	887	6
DLR00015341	15	24	YOR202W	UD20-36_5h_3x	SD/MSG -ARG -HIS -LYS +Canavanine +clonNAT +G418 +Thialysine	cSGA_v2_r2	11	11	4.73615778748	11279.5031366	246.157417234	254	4.97419991443	1091800.98268	21986.6899742	43	5.93295033314	1089094.98098	24655.9757405	3449	2129	136	136	150	154	135	801	6
DLR00015341	16	1	YOR202W	UD20-36_5h_3x	SD/MSG -ARG -HIS -LYS +Canavanine +clonNAT +G418 +Thialysine	cSGA_v2_r2	11	11	4.01447647713	10667.9948406	95.5214817736	254	4.45128547385	682970.99994	7625.73508613	43	5.35722595958	679500.998566	1487.8334117	313	2276	136	136	159	163	147	743	28
DLR00015341	16	2	YOR202W	UD20-36_5h_3x	SD/MSG -ARG -HIS -LYS +Canavanine +clonNAT +G418 +Thialysine	cSGA_v2_r2	11	11	4.13187756046	9543.24789509	287.69263573	254	4.48796440021	617383.998585	8979.47182779	43	5.40418759759	614750.996806	4206.74685294	460	2268	136	136	166	170	153	1171	21
DLR00015341	16	3	YOR202W	UD20-36_5h_3x	SD/MSG -ARG -HIS -LYS +Canavanine +clonNAT +G418 +Thialysine	cSGA_v2_r2	11	11	4.67363833114	8687.65307554	154.17345498	254	4.99306125774	549229.989655	8317.80442521	43	5.94744568035	545393.982593	6616.05549939	597	2268	136	136	166	171	154	982	22
DLR00015341	16	4	YOR202W	UD20-36_5h_3x	SD/MSG -ARG -HIS -LYS +Canavanine +clonNAT +G418 +Thialysine	cSGA_v2_r2	11	11	3.92807130779	7912.92667757	193.521594647	254	4.31815581377	483689.986072	12687.5103228	43	5.21866507662	476045.985288	13382.8177087	720	2268	136	136	167	171	155	911	22
DLR00015341	16	5	YOR202W	UD20-36_5h_3x	SD/MSG -ARG -HIS -LYS +Canavanine +clonNAT +G418 +Thialysine	cSGA_v2_r2	11	11	3.86458835807	7934.97058039	165.47991943	254	4.29357695838	474778.98761	11726.0037031	43	5.18603057969	468162.986663	13038.4295811	864	2268	136	136	166	171	154	917	28
DLR00015341	16	6	YOR202W	UD20-36_5h_3x	SD/MSG -ARG -HIS -LYS +Canavanine +clonNAT +G418 +Thialysine	cSGA_v2_r2	11	11	4.88436854825	8597.92303547	121.65005379	254	5.02560324587	512294.994277	6837.64222122	43	6.03243238809	495264.63378	2869.41697815	977	2268	136	136	164	170	153	865	22
DLR00015341	16	7	YOR202W	UD20-36_5h_3x	SD/MSG -ARG -HIS -LYS +Canavanine +clonNAT +G418 +Thialysine	cSGA_v2_r2	11	11	4.95904448855	8561.80266613	111.454218882	254	5.09056783434	501911.994617	7492.36787681	43	6.15276793028	481372.545415	4329.97154533	1112	2268	136	136	163	169	152	826	23
DLR00015341	16	8	YOR202W	UD20-36_5h_3x	SD/MSG -ARG -HIS -LYS +Canavanine +clonNAT +G418 +Thialysine	cSGA_v2_r2	11	11	4.18507230489	8683.99730753	111.665104762	254	4.67609392189	523456.994568	6525.91624725	43	5.5888354685	513925.989919	1955.84111741	1252	2276	136	136	163	169	151	881	25
DLR00015341	16	9	YOR202W	UD20-36_5h_3x	SD/MSG -ARG -HIS -LYS +Canavanine +clonNAT +G418 +Thialysine	cSGA_v2_r2	11	11	4.38894112531	9161.90291063	188.45531344	254	4.77750657459	552754.991845	6735.09108208	43	5.69777543293	541904.987227	2988.48665884	1405	2269	136	136	161	167	149	886	22
DLR00015341	16	10	YOR202W	UD20-36_5h_3x	SD/MSG -ARG -HIS -LYS +Canavanine +clonNAT +G418 +Thialysine	cSGA_v2_r2	11	11	5.26553658584	6815.08297418	116.756517152	254	5.0175816005	445124.198215	6648.34096766	43	5.94655216885	432822.7895	3386.16374711	1540	2258	136	136	158	165	147	329	0
DLR00015341	16	11	YOR202W	UD20-36_5h_3x	SD/MSG -ARG -HIS -LYS +Canavanine +clonNAT +G418 +Thialysine	cSGA_v2_r2	11	11	4.70340602386	7987.35226906	38.2219368388	254	5.03495676604	529183.992818	6087.03983895	43	5.98715119323	519983.986123	4641.37535111	1681	2259	136	136	158	164	146	381	0
DLR00015341	16	12	YOR202W	UD20-36_5h_3x	SD/MSG -ARG -HIS -LYS +Canavanine +clonNAT +G418 +Thialysine	cSGA_v2_r2	11	11	4.66718874317	6962.39722453	40.891440356	254	4.90449142688	474874.990772	6324.80362937	43	5.84134367418	464437.984463	4773.32273095	1810	2260	136	136	158	164	146	401	0
DLR00015341	16	13	YOR202W	UD20-36_5h_3x	SD/MSG -ARG -HIS -LYS +Canavanine +clonNAT +G418 +Thialysine	cSGA_v2_r2	11	11	4.70895332405	7789.16900346	38.770698586	254	5.08645602147	560927.992655	6354.04192634	43	6.0281629647	550455.985788	5216.00062594	1957	2256	136	136	159	164	145	533	9
DLR00015341	16	14	YOR202W	UD20-36_5h_3x	SD/MSG -ARG -HIS -LYS +Canavanine +clonNAT +G418 +Thialysine	cSGA_v2_r2	11	11	4.70402700856	7540.9204956	41.2226273086	254	5.05973650505	556087.992287	6151.28691548	43	6.00668286014	546672.985458	4949.04346425	2084	2262	136	136	157	163	144	469	0
DLR00015341	16	15	YOR202W	UD20-36_5h_3x	SD/MSG -ARG -HIS -LYS +Canavanine +clonNAT +G418 +Thialysine	cSGA_v2_r2	11	11	4.71981657917	6822.49891664	99.2789327943	254	4.81671890474	495757.987689	6917.53036974	43	5.76048005745	485538.982694	5873.58714607	2220	2262	136	136	153	160	142	562	0
DLR00015341	16	16	YOR202W	UD20-36_5h_3x	SD/MSG -ARG -HIS -LYS +Canavanine +clonNAT +G418 +Thialysine	cSGA_v2_r2	11	11	5.08512986424	7158.83185201	90.4407626047	254	4.97461014716	531369.990323	6570.47979249	43	5.9992763067	509676.528394	4322.92347663	2357	2263	136	136	154	161	144	586	0
DLR00015341	16	17	YOR202W	UD20-36_5h_3x	SD/MSG -ARG -HIS -LYS +Canavanine +clonNAT +G418 +Thialysine	cSGA_v2_r2	11	11	4.679757043	7872.09648377	34.3274274504	254	5.0603614641	582684.99127	6359.54487875	43	6.01832398148	574657.98489	5496.37313113	2493	2263	136	136	155	161	144	594	0
DLR00015341	16	18	YOR202W	UD20-36_5h_3x	SD/MSG -ARG -HIS -LYS +Canavanine +clonNAT +G418 +Thialysine	cSGA_v2_r2	11	11	5.04962293526	7506.497482	64.1129006303	254	5.24744989375	569911.728706	5619.16429244	43	6.12596950724	569910.985551	4617.2283895	2639	2263	136	136	156	162	144	565	0
DLR00015341	16	19	YOR202W	UD20-36_5h_3x	SD/MSG -ARG -HIS -LYS +Canavanine +clonNAT +G418 +Thialysine	cSGA_v2_r2	11	11	4.74447638422	7919.51582094	29.2714507189	254	5.10529805776	592949.992521	6110.01382235	43	6.06089383104	583802.985916	4792.6483545	2774	2262	136	136	155	162	144	565	0
DLR00015341	16	20	YOR202W	UD20-36_5h_3x	SD/MSG -ARG -HIS -LYS +Canavanine +clonNAT +G418 +Thialysine	cSGA_v2_r2	11	11	4.56857328846	7325.22075033	37.7432141614	254	4.87292430988	529963.988567	6779.85949441	43	5.89801607463	503949.649942	4302.39405744	2897	2259	136	136	154	160	144	519	0
DLR00015341	16	21	YOR202W	UD20-36_5h_3x	SD/MSG -ARG -HIS -LYS +Canavanine +clonNAT +G418 +Thialysine	cSGA_v2_r2	11	11	4.4034085582	6783.79134794	40.3982136367	254	4.73972077008	494066.98809	7237.29859408	43	5.74512476004	467066.208592	4513.07190679	3054	2255	136	136	154	160	145	567	4
DLR00015341	16	22	YOR202W	UD20-36_5h_3x	SD/MSG -ARG -HIS -LYS +Canavanine +clonNAT +G418 +Thialysine	cSGA_v2_r2	11	11	4.42783344923	6747.87891419	108.417748391	254	4.66960334258	497301.986394	8699.03085482	43	5.59195626655	485815.982442	7553.54077004	3169	2259	136	136	153	158	144	418	0
DLR00015341	16	23	YOR202W	UD20-36_5h_3x	SD/MSG -ARG -HIS -LYS +Canavanine +clonNAT +G418 +Thialysine	cSGA_v2_r2	11	11	4.51151906119	7761.5121756	102.942940006	254	4.74982192804	590348.985057	11000.8767165	43	5.68323549964	577384.981847	10692.8486351	3296	2257	136	136	155	159	143	333	0
DLR00015341	16	24	YOR202W	UD20-36_5h_3x	SD/MSG -ARG -HIS -LYS +Canavanine +clonNAT +G418 +Thialysine	cSGA_v2_r2	11	11	4.02486776372	10543.286088	147.560728258	254	4.40768504657	850168.999998	10104.374997	43	5.30239153668	844431.999055	9713.85329906	3445	2276	136	136	152	156	139	907	30
DLR00015336	1	1	YOR202W	UD20-36_5h_3x	SD/MSG -ARG -HIS -LYS +Canavanine +clonNAT +G418 +Thialysine	cSGA_v2_r2	4	11	3.90964211387	8403.1384974	243.115550008	254	4.27410532124	598787.983997	17434.009863	43	5.29483531339	538511.324725	15830.6211261	314	211	136	136	153	157	139	391	42
DLR00015336	1	2	YOR202W	UD20-36_5h_3x	SD/MSG -ARG -HIS -LYS +Canavanine +clonNAT +G418 +Thialysine	cSGA_v2_r2	4	11	4.7446368393	9923.18862424	128.054477035	254	4.97280635678	700898.985774	10244.3406446	43	5.91500071192	692465.981322	10845.6313565	453	222	136	136	154	159	142	82	0
DLR00015336	1	3	YOR202W	UD20-36_5h_3x	SD/MSG -ARG -HIS -LYS +Canavanine +clonNAT +G418 +Thialysine	cSGA_v2_r2	4	11	6.10159783102	9167.6313162	202.855570674	254	5.06787839491	639396.718663	9124.77540998	43	5.91827928095	653423.980512	10034.8397575	598	224	136	136	158	163	145	249	0
DLR00015336	1	4	YOR202W	UD20-36_5h_3x	SD/MSG -ARG -HIS -LYS +Canavanine +clonNAT +G418 +Thialysine	cSGA_v2_r2	4	11	5.7203941658	8234.5348708	278.384780977	254	4.60786818839	588226.984926	10898.0996951	43	5.55216211376	580764.982412	10744.4907931	725	223	136	136	157	163	146	389	0
DLR00015336	1	5	YOR202W	UD20-36_5h_3x	SD/MSG -ARG -HIS -LYS +Canavanine +clonNAT +G418 +Thialysine	cSGA_v2_r2	4	11	4.74139591848	9543.39669498	78.6962302391	254	4.97411436932	660089.987167	8158.8306605	43	5.92786950603	651890.982735	8326.06301733	867	220	136	136	161	167	149	306	0
DLR00015336	1	6	YOR202W	UD20-36_5h_3x	SD/MSG -ARG -HIS -LYS +Canavanine +clonNAT +G418 +Thialysine	cSGA_v2_r2	4	11	4.77810212722	9817.65507238	100.124575581	254	5.04489159822	694334.987918	7756.12237231	43	5.99376370534	686651.983298	7867.63181905	996	225	136	136	162	168	149	325	0
DLR00015336	1	7	YOR202W	UD20-36_5h_3x	SD/MSG -ARG -HIS -LYS +Canavanine +clonNAT +G418 +Thialysine	cSGA_v2_r2	4	11	4.71289313938	8987.59500319	92.2954695955	254	4.9243193325	642342.986985	8485.37414073	43	5.87254645844	634461.982673	8793.40951535	1141	227	136	136	160	167	148	456	6
DLR00015336	1	8	YOR202W	UD20-36_5h_3x	SD/MSG -ARG -HIS -LYS +Canavanine +clonNAT +G418 +Thialysine	cSGA_v2_r2	4	11	4.8010573312	9467.89221617	137.21585494	254	4.92095869447	678404.986076	9521.348791	43	5.87400131362	672255.982055	10231.0340384	1270	224	136	136	159	166	147	477	0
DLR00015336	1	9	YOR202W	UD20-36_5h_3x	SD/MSG -ARG -HIS -LYS +Canavanine +clonNAT +G418 +Thialysine	cSGA_v2_r2	4	11	5.23438263354	10374.5881732	133.57100684	254	5.30097294964	735357.600754	7709.70137084	43	6.18211782072	748153.983237	8597.4439058	1414	217	136	136	160	167	147	568	0
DLR00015336	1	10	YOR202W	UD20-36_5h_3x	SD/MSG -ARG -HIS -LYS +Canavanine +clonNAT +G418 +Thialysine	cSGA_v2_r2	4	11	4.93077112413	9275.30188492	98.2449488818	254	5.10337838992	673591.988971	8199.56144126	43	6.06029240962	666957.983198	7688.42556914	1546	228	136	136	157	165	146	599	0
DLR00015336	1	11	YOR202W	UD20-36_5h_3x	SD/MSG -ARG -HIS -LYS +Canavanine +clonNAT +G418 +Thialysine	cSGA_v2_r2	4	11	5.1577298753	10529.8007726	112.358612261	254	5.25376972924	774909.99035	8849.72868954	43	6.21794517088	770264.983789	7990.13027883	1690	217	136	136	158	165	145	638	0
DLR00015336	1	12	YOR202W	UD20-36_5h_3x	SD/MSG -ARG -HIS -LYS +Canavanine +clonNAT +G418 +Thialysine	cSGA_v2_r2	4	11	4.85202433495	9696.98167883	73.7159368854	254	5.12370424824	691792.990126	8205.61732205	43	6.08295447279	686103.984016	7195.92769464	1820	223	136	136	157	164	144	590	0
DLR00015336	1	13	YOR202W	UD20-36_5h_3x	SD/MSG -ARG -HIS -LYS +Canavanine +clonNAT +G418 +Thialysine	cSGA_v2_r2	4	11	5.21472594393	10488.459222	103.718095448	254	5.29746599062	783707.991062	7961.1287141	43	6.26365682501	778552.984365	6981.94725233	1956	220	136	136	159	166	145	655	0
DLR00015336	1	14	YOR202W	UD20-36_5h_3x	SD/MSG -ARG -HIS -LYS +Canavanine +clonNAT +G418 +Thialysine	cSGA_v2_r2	4	11	5.12262367143	10464.4719769	86.0423680835	254	5.28612749117	768756.991708	7681.8365305	43	6.32785294779	747340.973951	5011.10900425	2092	224	136	136	157	164	144	553	0
DLR00015336	1	15	YOR202W	UD20-36_5h_3x	SD/MSG -ARG -HIS -LYS +Canavanine +clonNAT +G418 +Thialysine	cSGA_v2_r2	4	11	5.22515331408	10310.2563653	94.1688586037	254	5.28476504469	744650.991906	8017.0243543	43	6.25073158125	739242.984671	6965.39024143	2232	220	136	136	155	163	143	535	0
DLR00015336	1	16	YOR202W	UD20-36_5h_3x	SD/MSG -ARG -HIS -LYS +Canavanine +clonNAT +G418 +Thialysine	cSGA_v2_r2	4	11	5.02952993657	10247.903696	76.962422854	254	5.19104641442	724577.990116	8784.44238234	43	6.16060087991	719062.983746	7828.78167678	2361	221	136	136	155	162	144	568	0
DLR00015336	1	17	YOR202W	UD20-36_5h_3x	SD/MSG -ARG -HIS -LYS +Canavanine +clonNAT +G418 +Thialysine	cSGA_v2_r2	4	11	5.40485831305	10988.6987584	91.0440746318	254	5.41884063153	792040.993738	7837.81596343	43	6.39005001079	787085.985596	6526.76883003	2503	219	136	136	157	164	145	571	0
DLR00015336	1	18	YOR202W	UD20-36_5h_3x	SD/MSG -ARG -HIS -LYS +Canavanine +clonNAT +G418 +Thialysine	cSGA_v2_r2	4	11	5.41063230755	10429.2900144	104.04952297	254	5.36846928042	736157.470344	7683.86974134	43	6.26935325371	744694.984493	7102.81797818	2633	224	136	136	155	162	144	492	0
DLR00015336	1	19	YOR202W	UD20-36_5h_3x	SD/MSG -ARG -HIS -LYS +Canavanine +clonNAT +G418 +Thialysine	cSGA_v2_r2	4	11	5.69183667926	10914.1812896	135.010442637	254	5.42249993697	769674.569296	7464.90826549	43	6.31305810646	780208.983905	7366.34612388	2771	222	136	136	156	162	144	434	0
DLR00015336	1	20	YOR202W	UD20-36_5h_3x	SD/MSG -ARG -HIS -LYS +Canavanine +clonNAT +G418 +Thialysine	cSGA_v2_r2	4	11	5.26130476202	9499.33525961	144.878113841	254	5.11342024457	682204.988985	8834.0965101	43	6.07116576143	676440.982473	7812.24774449	2906	220	136	136	154	161	143	591	0
DLR00015336	1	21	YOR202W	UD20-36_5h_3x	SD/MSG -ARG -HIS -LYS +Canavanine +clonNAT +G418 +Thialysine	cSGA_v2_r2	4	11	5.74424838225	9923.98596174	137.510088985	254	5.33018113963	760805.991445	9181.20013633	43	6.28343643186	754257.983415	8089.37761513	3052	224	136	136	154	160	143	330	0
DLR00015336	1	22	YOR202W	UD20-36_5h_3x	SD/MSG -ARG -HIS -LYS +Canavanine +clonNAT +G418 +Thialysine	cSGA_v2_r2	4	11	4.93308339251	9996.36577617	86.7361430729	254	5.0613822986	732684.987121	10725.2390609	43	6.11954397924	699387.482061	7218.25233839	3176	224	136	136	147	154	138	250	0
DLR00015336	1	23	YOR202W	UD20-36_5h_3x	SD/MSG -ARG -HIS -LYS +Canavanine +clonNAT +G418 +Thialysine	cSGA_v2_r2	4	11	5.40460241694	10118.8556992	167.641127452	254	5.08487943966	799251.985696	12743.1710469	43	6.03469595519	792523.980666	12331.5262969	3323	214	136	136	146	152	135	152	0
DLR00015336	1	24	YOR202W	UD20-36_5h_3x	SD/MSG -ARG -HIS -LYS +Canavanine +clonNAT +G418 +Thialysine	cSGA_v2_r2	4	11	4.72689517571	11213.0289268	124.85661892	254	4.81411076427	829521.982888	17137.1584485	43	5.76456764339	825416.981468	19098.6679844	3453	220	136	136	141	146	131	114	1
DLR00015336	2	1	YOR202W	UD20-36_5h_3x	SD/MSG -ARG -HIS -LYS +Canavanine +clonNAT +G418 +Thialysine	cSGA_v2_r2	4	11	4.76144884304	11506.356077	172.464080869	254	4.94844097909	876471.983505	16381.8935012	43	5.90938246722	872012.980267	17654.4980374	319	354	136	136	152	158	140	107	0
DLR00015336	2	2	YER056C-A	UD20-36_5h_3x	SD/MSG -ARG -HIS -LYS +Canavanine +clonNAT +G418 +Thialysine	cSGA_v2_r2	4	11	4.50861277197	8545.9836209	62.5880930252	254	4.85936221282	599016.987534	7928.1869997	43	5.79989457747	592352.983113	7580.56311528	453	354	136	136	150	156	138	370	8
DLR00015336	2	3	YER158C	UD20-36_5h_3x	SD/MSG -ARG -HIS -LYS +Canavanine +clonNAT +G418 +Thialysine	cSGA_v2_r2	4	11	4.83433112762	10094.4804108	108.235306328	254	5.09811206874	746237.987104	9741.46224312	43	6.06667912499	743519.981827	9623.10546365	587	357	136	136	158	163	144	764	0
DLR00015336	2	4	YER056C	UD20-36_5h_3x	SD/MSG -ARG -HIS -LYS +Canavanine +clonNAT +G418 +Thialysine	cSGA_v2_r2	4	11	4.555799556	8306.83468982	80.4429055872	254	4.90943363228	599906.986802	9407.5310423	43	5.8667399684	592549.981718	8582.89935133	720	352	136	136	158	164	146	725	0
DLR00015336	2	5	YER156C	UD20-36_5h_3x	SD/MSG -ARG -HIS -LYS +Canavanine +clonNAT +G418 +Thialysine	cSGA_v2_r2	4	11	4.8583586068	9689.6417761	98.2270366445	254	5.05786746498	702106.987792	8691.98490854	43	6.02739719226	697785.982681	8261.20550244	858	360	136	136	159	165	146	863	0
DLR00015336	2	6	YER055C	UD20-36_5h_3x	SD/MSG -ARG -HIS -LYS +Canavanine +clonNAT +G418 +Thialysine	cSGA_v2_r2	4	11	2.92291949734	2728.21133751	12.1957848956	254	3.42668960455	169265.999408	7053.86549501	43	4.08563259959	150456.99896	2579.15700858	994	359	136	136	140	151	136	466	0
DLR00015336	2	7	YER155C	UD20-36_5h_3x	SD/MSG -ARG -HIS -LYS +Canavanine +clonNAT +G418 +Thialysine	cSGA_v2_r2	4	11	4.38622432895	8623.50633633	68.5484762057	254	4.65887182626	575800.985592	9062.94953137	43	5.61051543732	567230.983453	8988.95259351	1130	359	136	136	152	161	142	453	0
DLR00015336	2	8	YER054C	UD20-36_5h_3x	SD/MSG -ARG -HIS -LYS +Canavanine +clonNAT +G418 +Thialysine	cSGA_v2_r2	4	11	5.02227938049	10088.274823	70.2834422001	254	5.23530882629	722324.990951	7056.9988736	43	6.20165777132	718518.984821	6299.45744385	1267	354	136	136	158	165	145	768	0
DLR00015336	2	9	YER153C	UD20-36_5h_3x	SD/MSG -ARG -HIS -LYS +Canavanine +clonNAT +G418 +Thialysine	cSGA_v2_r2	4	11	4.95264814427	8712.09801806	9.34534034765	254	5.34390991991	571977.999627	6367.23362454	43	6.31954263989	565839.992845	1298.75338747	1400	352	136	136	150	159	142	600	0
DLR00015336	2	10	YER053C	UD20-36_5h_3x	SD/MSG -ARG -HIS -LYS +Canavanine +clonNAT +G418 +Thialysine	cSGA_v2_r2	4	11	5.23237176166	9834.81690431	55.2539466797	254	5.42993507662	708804.886928	6665.37134579	43	6.41935532568	700927.952917	4605.72699434	1539	355	136	136	156	164	143	684	0
DLR00015336	2	11	YER152C	UD20-36_5h_3x	SD/MSG -ARG -HIS -LYS +Canavanine +clonNAT +G418 +Thialysine	cSGA_v2_r2	4	11	5.57951887275	9734.31273866	81.9226986294	254	5.47048957777	739540.995916	6640.50411816	43	6.44198808463	735037.987112	5448.12179351	1679	356	136	136	158	164	143	643	0
DLR00015336	2	12	YER052C	UD20-36_5h_3x	SD/MSG -ARG -HIS -LYS +Canavanine +clonNAT +G418 +Thialysine	cSGA_v2_r2	4	11	5.12512121709	9265.16258788	24.7560867679	254	5.49291201836	649317.999831	5852.89968481	43	6.49734320331	644802.993561	1946.58854681	1813	353	136	136	153	161	141	882	0
DLR00015336	2	13	YER151C	UD20-36_5h_3x	SD/MSG -ARG -HIS -LYS +Canavanine +clonNAT +G418 +Thialysine	cSGA_v2_r2	4	11	3.78507968259	6322.4555955	66.9519347389	254	4.06739514069	388073.993137	7957.98908182	43	4.96008769294	383943.991946	7172.58303192	1950	359	136	136	142	152	134	940	0
DLR00015336	2	14	YER051W	UD20-36_5h_3x	SD/MSG -ARG -HIS -LYS +Canavanine +clonNAT +G418 +Thialysine	cSGA_v2_r2	4	11	5.17152949067	10389.6115475	63.9082016205	254	5.33406245051	766846.992439	7339.61001757	43	6.30512801718	763754.985321	6789.55134689	2085	359	136	136	156	163	141	766	0
DLR00015336	2	15	YER150W	UD20-36_5h_3x	SD/MSG -ARG -HIS -LYS +Canavanine +clonNAT +G418 +Thialysine	cSGA_v2_r2	4	11	4.8028546503	9749.81670973	49.7261476499	254	5.07540688156	676467.988252	8901.21668678	43	6.04393225952	671723.982938	8913.95180716	2222	351	136	136	150	158	139	550	0
DLR00015336	2	16	YER049W	UD20-36_5h_3x	SD/MSG -ARG -HIS -LYS +Canavanine +clonNAT +G418 +Thialysine	cSGA_v2_r2	4	11	5.03741740953	9504.58019411	41.0199234676	254	5.24688760919	675873.992319	7245.64820783	43	6.21366702961	670981.984974	6328.04243024	2356	355	136	136	153	161	141	776	0
DLR00015336	2	17	YER149C	UD20-36_5h_3x	SD/MSG -ARG -HIS -LYS +Canavanine +clonNAT +G418 +Thialysine	cSGA_v2_r2	4	11	5.46883312877	9705.90958774	85.7954972931	254	5.38765069638	719928.994322	7380.11682775	43	6.35906249861	713841.985573	5968.79045447	2493	354	136	136	156	163	143	575	0
DLR00015336	2	18	YER048C	UD20-36_5h_3x	SD/MSG -ARG -HIS -LYS +Canavanine +clonNAT +G418 +Thialysine	cSGA_v2_r2	4	11	4.99890277368	9128.26241614	65.8972631391	254	5.14478016892	601046.868828	6690.06713585	43	6.12536058663	592851.190673	5052.91683098	2625	356	136	136	149	157	138	559	9
DLR00015336	2	19	YER145C	UD20-36_5h_3x	SD/MSG -ARG -HIS -LYS +Canavanine +clonNAT +G418 +Thialysine	cSGA_v2_r2	4	11	5.31459225247	9637.23084207	79.3599859411	254	5.29136718297	694587.992337	7028.68117109	43	6.26737353224	689587.984873	6232.26439287	2766	350	136	136	153	160	142	586	0
DLR00015336	2	20	YER047C	UD20-36_5h_3x	SD/MSG -ARG -HIS -LYS +Canavanine +clonNAT +G418 +Thialysine	cSGA_v2_r2	4	11	5.17033234627	9378.3831097	69.7258872652	254	5.25790234534	693540.991825	7516.06371641	43	6.22946155879	686525.984397	6697.32410136	2897	355	136	136	153	161	142	511	0
DLR00015336	2	21	YER144C	UD20-36_5h_3x	SD/MSG -ARG -HIS -LYS +Canavanine +clonNAT +G418 +Thialysine	cSGA_v2_r2	4	11	5.16155980995	9326.73990912	102.76751938	254	5.24625598264	729023.989867	8646.24575927	43	6.21404280772	723640.982783	7963.03129831	3042	355	136	136	155	161	143	686	0
DLR00015336	2	22	YER046W-A	UD20-36_5h_3x	SD/MSG -ARG -HIS -LYS +Canavanine +clonNAT +G418 +Thialysine	cSGA_v2_r2	4	11	5.17617410999	10359.4882363	127.087859595	254	5.2763224886	810572.988793	10489.8692332	43	6.25198376596	806450.982249	9691.15235753	3177	358	136	136	151	157	140	644	0
DLR00015336	2	23	YER143W	UD20-36_5h_3x	SD/MSG -ARG -HIS -LYS +Canavanine +clonNAT +G418 +Thialysine	cSGA_v2_r2	4	11	5.61313596963	9940.01707015	144.305571563	254	5.31074646061	848482.988141	11145.1812777	43	6.38507161529	815367.284041	8206.27383727	3314	351	136	136	151	156	138	486	0
DLR00015336	2	24	YOR202W	UD20-36_5h_3x	SD/MSG -ARG -HIS -LYS +Canavanine +clonNAT +G418 +Thialysine	cSGA_v2_r2	4	11	5.28222974319	10813.170658	222.354274398	254	5.07787189608	961794.982943	16830.4974385	43	6.03266215743	956319.979547	18449.3099465	3449	355	136	136	147	153	134	198	0
DLR00015336	3	1	YOR202W	UD20-36_5h_3x	SD/MSG -ARG -HIS -LYS +Canavanine +clonNAT +G418 +Thialysine	cSGA_v2_r2	4	11	4.46889397362	10311.4152436	140.523724889	254	4.73488361609	807064.983998	15490.1561708	43	5.69289081651	802265.982273	17657.9724304	323	498	136	136	155	160	141	312	0
DLR00015336	3	2	YDR439W	UD20-36_5h_3x	SD/MSG -ARG -HIS -LYS +Canavanine +clonNAT +G418 +Thialysine	cSGA_v2_r2	4	11	4.79474046017	10064.4396484	118.434486459	254	5.08499976964	803143.985669	12240.3233645	43	6.05918984563	799491.980976	12424.0043725	458	496	136	136	160	164	144	654	0
DLR00015336	3	3	YEL013W	UD20-36_5h_3x	SD/MSG -ARG -HIS -LYS +Canavanine +clonNAT +G418 +Thialysine	cSGA_v2_r2	4	11	3.17320111176	1455.36419283	10.9062926881	254	4.13138423929	124362.991068	6488.81275644	43	4.56489633854	103915.984585	1826.18218256	590	496	136	136	154	161	144	490	0
DLR00015336	3	4	YDR438W	UD20-36_5h_3x	SD/MSG -ARG -HIS -LYS +Canavanine +clonNAT +G418 +Thialysine	cSGA_v2_r2	4	11	4.8765824325	9979.94139455	91.3803567953	254	5.16214507224	735817.989436	8643.00482435	43	6.13701992468	733483.983267	7670.13690809	728	489	136	136	160	166	146	935	0
DLR00015336	3	5	YEL012W	UD20-36_5h_3x	SD/MSG -ARG -HIS -LYS +Canavanine +clonNAT +G418 +Thialysine	cSGA_v2_r2	4	11	5.31192528817	9639.56383961	66.9198910222	254	5.36316354991	680943.995	7260.15971564	43	6.42361036658	663228.290331	3832.02544817	864	499	136	136	159	165	145	793	0
DLR00015336	3	6	YDR436W	UD20-36_5h_3x	SD/MSG -ARG -HIS -LYS +Canavanine +clonNAT +G418 +Thialysine	cSGA_v2_r2	4	11	4.7377555333	8669.28955519	49.4367024001	254	5.0501085143	615158.989628	7574.37066722	43	6.00782427494	609648.983905	6522.40179285	998	496	136	136	159	165	145	848	0
DLR00015336	3	7	YEL011W	UD20-36_5h_3x	SD/MSG -ARG -HIS -LYS +Canavanine +clonNAT +G418 +Thialysine	cSGA_v2_r2	4	11	4.87548015865	9542.44360622	79.6674520693	254	5.15919269589	697593.989669	7955.04316615	43	6.21643792428	676853.067903	5421.4585043	1139	493	136	136	160	166	145	1011	0
DLR00015336	3	8	YDR435C	UD20-36_5h_3x	SD/MSG -ARG -HIS -LYS +Canavanine +clonNAT +G418 +Thialysine	cSGA_v2_r2	4	11	2.18029793296	540.056074251	21.4473748648	254	5.80456209916	51035.9318004	5834.87071596	43	3.45629305131	30970.9994209	401.407686763	1284	489	136	136	143	153	138	195	0
DLR00015336	3	9	YEL010W	UD20-36_5h_3x	SD/MSG -ARG -HIS -LYS +Canavanine +clonNAT +G418 +Thialysine	cSGA_v2_r2	4	11	4.97223204912	9935.70930727	81.3994310716	254	5.20254453229	721041.989379	9984.92298302	43	6.18086385549	719754.982833	8812.38084172	1413	491	136	136	159	166	144	1055	0
DLR00015336	3	10	YDR431W	UD20-36_5h_3x	SD/MSG -ARG -HIS -LYS +Canavanine +clonNAT +G418 +Thialysine	cSGA_v2_r2	4	11	4.72520786135	7842.36169227	29.8256662486	254	5.01062398107	506679.991641	7061.21467225	43	5.97030320425	504882.984752	5253.0247958	1545	499	136	136	148	157	138	1038	0
DLR00015336	3	11	YEL008W	UD20-36_5h_3x	SD/MSG -ARG -HIS -LYS +Canavanine +clonNAT +G418 +Thialysine	cSGA_v2_r2	4	11	5.23975319147	9931.27683794	45.5461080058	254	5.34974056835	696566.994267	7576.14318004	43	6.41933311792	677481.919907	4424.49327128	1682	490	136	136	154	162	140	723	0
DLR00015336	3	12	YDR430C	UD20-36_5h_3x	SD/MSG -ARG -HIS -LYS +Canavanine +clonNAT +G418 +Thialysine	cSGA_v2_r2	4	11	4.66689566369	7820.76664153	37.7795133904	254	5.09144368001	535832.994028	6195.97466573	43	6.11280947295	520064.225644	2927.62926963	1815	492	136	136	153	160	140	855	11
DLR00015336	3	13	YEL007W	UD20-36_5h_3x	SD/MSG -ARG -HIS -LYS +Canavanine +clonNAT +G418 +Thialysine	cSGA_v2_r2	4	11	0	11	5.43734466187	254	7.27956001295	29608.2	5467.22721368	43	0	43	36.1497202783	1949	495	136	136	-1	-1	-1	7	0
DLR00015336	3	14	YDR428C	UD20-36_5h_3x	SD/MSG -ARG -HIS -LYS +Canavanine +clonNAT +G418 +Thialysine	cSGA_v2_r2	4	11	4.86022864465	9807.64208591	45.2911388043	254	5.22039520724	727125.990843	7446.79144085	43	6.27389539946	707743.398026	4657.35117394	2086	493	136	136	157	164	142	928	0
DLR00015336	3	15	YEL006W	UD20-36_5h_3x	SD/MSG -ARG -HIS -LYS +Canavanine +clonNAT +G418 +Thialysine	cSGA_v2_r2	4	11	5.28265674761	10243.0297774	54.3437049045	254	5.43299678324	779667.993794	7275.02710678	43	6.41428260107	775404.985833	6257.87191799	2234	491	136	136	158	165	143	717	0
DLR00015336	3	16	YDR426C	UD20-36_5h_3x	SD/MSG -ARG -HIS -LYS +Canavanine +clonNAT +G418 +Thialysine	cSGA_v2_r2	4	11	4.49672685723	7042.28263293	50.7406653048	254	4.84241086735	476297.988793	7716.08403551	43	5.78954452616	472724.983189	6491.43518246	2366	498	136	136	150	158	139	1125	0
DLR00015336	3	17	YEL005C	UD20-36_5h_3x	SD/MSG -ARG -HIS -LYS +Canavanine +clonNAT +G418 +Thialysine	cSGA_v2_r2	4	11	4.8147819818	8261.24547409	51.9237634984	254	5.18051213425	597308.993019	7118.21516124	43	6.14091787372	592632.985162	5654.92978457	2505	493	136	136	155	162	142	910	0
DLR00015336	3	18	YDR425W	UD20-36_5h_3x	SD/MSG -ARG -HIS -LYS +Canavanine +clonNAT +G418 +Thialysine	cSGA_v2_r2	4	11	4.80958037331	8271.57552703	39.0934544589	254	5.10765531727	584343.991186	7157.83908225	43	6.17111870056	563199.092504	4576.53434752	2630	494	136	136	153	161	141	824	0
DLR00015336	3	19	YEL004W	UD20-36_5h_3x	SD/MSG -ARG -HIS -LYS +Canavanine +clonNAT +G418 +Thialysine	cSGA_v2_r2	4	11	5.13522095146	8911.67534626	66.6925914559	254	5.33904912451	644136.559431	6162.64035323	43	6.22440628431	653233.984742	6562.38361915	2780	497	136	136	156	163	143	962	0
DLR00015336	3	20	YDR424C	UD20-36_5h_3x	SD/MSG -ARG -HIS -LYS +Canavanine +clonNAT +G418 +Thialysine	cSGA_v2_r2	4	11	5.00911416515	9086.91991054	73.6426820588	254	5.20611656356	675718.991467	6947.01231189	43	6.17601417465	669893.984446	6528.75568029	2909	489	136	136	155	162	143	742	11
DLR00015336	3	21	YEL003W	UD20-36_5h_3x	SD/MSG -ARG -HIS -LYS +Canavanine +clonNAT +G418 +Thialysine	cSGA_v2_r2	4	11	0	11	7.06461024895	254	6.33869023361	29258.8118624	5051.77320417	43	0	43	38.9447583025	3039	497	136	136	-1	-1	-1	14	0
DLR00015336	3	22	YDR423C	UD20-36_5h_3x	SD/MSG -ARG -HIS -LYS +Canavanine +clonNAT +G418 +Thialysine	cSGA_v2_r2	4	11	4.74290891681	8048.94029486	84.6796874897	254	5.00840913153	629424.987979	10080.434584	43	5.96579091875	623251.981842	8943.42481375	3169	498	136	136	150	158	141	819	7
DLR00015336	3	23	YEL001C	UD20-36_5h_3x	SD/MSG -ARG -HIS -LYS +Canavanine +clonNAT +G418 +Thialysine	cSGA_v2_r2	4	11	5.23932772594	9518.24038851	119.632133091	254	5.22056251018	824081.987071	12144.0744856	43	6.18934245178	816531.981293	11636.2701034	3313	497	136	136	152	158	139	528	0
DLR00015336	3	24	YOR202W	UD20-36_5h_3x	SD/MSG -ARG -HIS -LYS +Canavanine +clonNAT +G418 +Thialysine	cSGA_v2_r2	4	11	4.84427298676	10726.7713097	206.830560924	254	5.04732401368	979581.983146	17367.499232	43	6.00458954849	974985.979956	19180.138297	3449	497	136	136	151	156	136	526	0
DLR00015336	4	1	YOR202W	UD20-36_5h_3x	SD/MSG -ARG -HIS -LYS +Canavanine +clonNAT +G418 +Thialysine	cSGA_v2_r2	4	11	4.46771877994	9746.4679693	171.696213082	254	4.76920443022	814234.983411	16365.1732157	43	5.72369884703	808644.981623	18386.1053745	318	624	136	136	159	164	144	482	0
DLR00015336	4	2	YER066W	UD20-36_5h_3x	SD/MSG -ARG -HIS -LYS +Canavanine +clonNAT +G418 +Thialysine	cSGA_v2_r2	4	11	4.23005148832	7745.97220403	70.0021167498	254	4.58029635125	579783.984433	11530.6796119	43	5.52529260733	574332.982542	12337.662366	455	625	136	136	155	161	142	825	0
DLR00015336	4	3	YER176W	UD20-36_5h_3x	SD/MSG -ARG -HIS -LYS +Canavanine +clonNAT +G418 +Thialysine	cSGA_v2_r2	4	11	4.68536002321	9569.69492912	73.4750728652	254	5.01932626848	708210.986765	9733.00656801	43	5.98873010808	705965.982042	9784.85308211	589	625	136	136	159	164	145	897	0
DLR00015336	4	4	YER066C-A	UD20-36_5h_3x	SD/MSG -ARG -HIS -LYS +Canavanine +clonNAT +G418 +Thialysine	cSGA_v2_r2	4	11	4.65324800457	7891.49606045	38.8175619464	254	4.99930214941	562034.990485	8025.80964821	43	5.95607628564	555820.984027	6106.72818583	723	632	136	136	158	164	146	879	0
DLR00015336	4	5	YER175C	UD20-36_5h_3x	SD/MSG -ARG -HIS -LYS +Canavanine +clonNAT +G418 +Thialysine	cSGA_v2_r2	4	11	5.41701278365	10275.2031674	77.4478619813	254	5.51321319107	746029.051811	6223.86324211	43	6.42053589168	755252.986301	5854.04056139	858	634	136	136	162	168	147	908	0
DLR00015336	4	6	YER065C	UD20-36_5h_3x	SD/MSG -ARG -HIS -LYS +Canavanine +clonNAT +G418 +Thialysine	cSGA_v2_r2	4	11	5.04217667175	9482.78941763	50.5524334366	254	5.29597523624	689011.99264	7008.45849431	43	6.2616645747	684874.985593	5857.23528743	993	631	136	136	160	167	146	946	0
DLR00015336	4	7	YER174C	UD20-36_5h_3x	SD/MSG -ARG -HIS -LYS +Canavanine +clonNAT +G418 +Thialysine	cSGA_v2_r2	4	11	5.3640978844	10273.9633631	73.4002899732	254	5.40282075967	753642.993235	7786.20838824	43	6.38220936139	749856.985287	6641.27263064	1130	626	136	136	161	167	146	800	0
DLR00015336	4	8	YER064C	UD20-36_5h_3x	SD/MSG -ARG -HIS -LYS +Canavanine +clonNAT +G418 +Thialysine	cSGA_v2_r2	4	11	5.180164955	10063.6313424	48.5984928561	254	5.4511562991	715777.602845	6488.12422068	43	6.34951926734	725152.98619	5791.37581243	1264	627	136	136	160	166	145	851	0
DLR00015336	4	9	YER173W	UD20-36_5h_3x	SD/MSG -ARG -HIS -LYS +Canavanine +clonNAT +G418 +Thialysine	cSGA_v2_r2	4	11	5.36636053277	10126.6448484	67.6713912751	254	5.40962560688	742344.994481	8164.20381197	43	6.39294573657	739386.985949	6008.40834574	1401	627	136	136	159	166	144	823	0
DLR00015336	4	10	YER063W	UD20-36_5h_3x	SD/MSG -ARG -HIS -LYS +Canavanine +clonNAT +G418 +Thialysine	cSGA_v2_r2	4	11	5.67797997172	10808.5284237	57.1780724757	254	5.54782063949	804476.996037	8077.12335404	43	6.53882727774	801803.987107	6349.27063482	1537	627	136	136	160	166	144	805	1
DLR00015336	4	11	YER170W	UD20-36_5h_3x	SD/MSG -ARG -HIS -LYS +Canavanine +clonNAT +G418 +Thialysine	cSGA_v2_r2	4	11	5.63197012504	10120.634282	50.3609317794	254	5.60362946588	763603.998655	6467.95185177	43	6.5960688907	759811.989603	4297.63700386	1672	621	136	136	160	166	144	783	0
DLR00015336	4	12	YER062C	UD20-36_5h_3x	SD/MSG -ARG -HIS -LYS +Canavanine +clonNAT +G418 +Thialysine	cSGA_v2_r2	4	11	4.42593339793	8254.02862232	61.4959264456	254	4.724213105	542002.985529	9572.78085732	43	5.68002231133	539408.982382	9559.36893109	1813	620	136	136	148	157	138	869	0
DLR00015336	4	13	YER167W	UD20-36_5h_3x	SD/MSG -ARG -HIS -LYS +Canavanine +clonNAT +G418 +Thialysine	cSGA_v2_r2	4	11	5.39070244839	10360.495808	81.6221752057	254	5.53926723404	797002.022134	6755.31250102	43	6.43867393826	809036.985326	6809.15045208	1949	627	136	136	162	168	145	850	0
DLR00015336	4	14	YER061C	UD20-36_5h_3x	SD/MSG -ARG -HIS -LYS +Canavanine +clonNAT +G418 +Thialysine	cSGA_v2_r2	4	11	3.93396895538	5853.77603774	30.2763949257	254	4.32763194356	319947.993776	5755.98186382	43	5.21998615757	316485.990004	2001.61231323	2081	625	136	136	137	148	132	713	0
DLR00015336	4	15	YER166W	UD20-36_5h_3x	SD/MSG -ARG -HIS -LYS +Canavanine +clonNAT +G418 +Thialysine	cSGA_v2_r2	4	11	5.30610995004	9477.50812872	59.810862545	254	5.44963500584	726088.995941	6835.0272571	43	6.42745424726	722699.987078	5127.64547721	2219	629	136	136	160	166	144	951	0
DLR00015336	4	16	YER060W-A	UD20-36_5h_3x	SD/MSG -ARG -HIS -LYS +Canavanine +clonNAT +G418 +Thialysine	cSGA_v2_r2	4	11	5.37299622455	10515.0436765	46.0603854964	254	5.40228048584	805145.992173	9201.77619459	43	6.38035991225	801655.984551	8716.38753391	2358	628	136	136	160	166	143	859	0
DLR00015336	4	17	YER164W	UD20-36_5h_3x	SD/MSG -ARG -HIS -LYS +Canavanine +clonNAT +G418 +Thialysine	cSGA_v2_r2	4	11	4.91676108003	7130.54039151	44.7851948897	254	5.24015028671	506553.996974	5929.8426581	43	6.16502299002	500951.987204	3732.76185939	2496	632	136	136	154	161	141	883	0
DLR00015336	4	18	YER060W	UD20-36_5h_3x	SD/MSG -ARG -HIS -LYS +Canavanine +clonNAT +G418 +Thialysine	cSGA_v2_r2	4	11	5.53187398484	10205.1946511	53.4651081617	254	5.54422446175	758193.997325	6765.02387698	43	6.53786419473	754821.988553	5166.96052165	2622	624	136	136	158	165	144	830	0
DLR00015336	4	19	YER163C	UD20-36_5h_3x	SD/MSG -ARG -HIS -LYS +Canavanine +clonNAT +G418 +Thialysine	cSGA_v2_r2	4	11	5.35595345007	9552.89182541	48.7171389128	254	5.44667932668	694223.996887	6440.71325434	43	6.42901472174	689631.987975	4922.25100098	2768	626	136	136	156	163	143	760	0
DLR00015336	4	20	YER059W	UD20-36_5h_3x	SD/MSG -ARG -HIS -LYS +Canavanine +clonNAT +G418 +Thialysine	cSGA_v2_r2	4	11	4.8590013204	8822.5656385	39.8793628721	254	5.13690951792	609424.99242	6376.45571688	43	6.10977207208	605776.985389	5551.20393293	2904	626	136	136	152	160	142	980	0
DLR00015336	4	21	YER162C	UD20-36_5h_3x	SD/MSG -ARG -HIS -LYS +Canavanine +clonNAT +G418 +Thialysine	cSGA_v2_r2	4	11	5.09120394898	9504.46018302	76.5178452038	254	5.24106185885	731950.990258	8940.63154751	43	6.21955871389	727618.983384	8280.00362518	3038	632	136	136	156	163	144	811	0
DLR00015336	4	22	YER057C	UD20-36_5h_3x	SD/MSG -ARG -HIS -LYS +Canavanine +clonNAT +G418 +Thialysine	cSGA_v2_r2	4	11	5.51912021712	10831.7098762	99.0584388039	254	5.33965688684	880644.988618	11660.2179144	43	6.31799296736	878082.981584	11662.3117086	3173	628	136	136	156	162	143	850	0
DLR00015336	4	23	YER161C	UD20-36_5h_3x	SD/MSG -ARG -HIS -LYS +Canavanine +clonNAT +G418 +Thialysine	cSGA_v2_r2	4	11	4.75437031193	8059.69868745	114.550484283	254	4.94967408074	664656.985125	11383.5495773	43	5.90725949529	657425.98038	11062.9894612	3317	626	136	136	150	156	139	872	0
DLR00015336	4	24	YOR202W	UD20-36_5h_3x	SD/MSG -ARG -HIS -LYS +Canavanine +clonNAT +G418 +Thialysine	cSGA_v2_r2	4	11	5.63965750587	11633.0672692	244.386950824	254	5.2032561695	1098577.98288	18389.408123	43	6.16900486723	1096024.97911	20262.2368289	3449	632	136	136	154	158	138	569	0
DLR00015336	5	1	YOR202W	UD20-36_5h_3x	SD/MSG -ARG -HIS -LYS +Canavanine +clonNAT +G418 +Thialysine	cSGA_v2_r2	4	11	5.00473099608	10575.8034812	222.430149681	254	5.04506689891	900866.98341	15950.8744011	43	6.00832542436	897929.979852	17356.088869	325	763	136	136	161	165	145	537	0
DLR00015336	5	2	YDR459C	UD20-36_5h_3x	SD/MSG -ARG -HIS -LYS +Canavanine +clonNAT +G418 +Thialysine	cSGA_v2_r2	4	11	4.69899069539	9582.48090691	102.393574092	254	4.9949384906	744737.985378	11848.3712665	43	6.07751733684	710328.839951	8958.67654547	456	770	136	136	160	165	145	866	0
DLR00015336	5	3	YEL031W	UD20-36_5h_3x	SD/MSG -ARG -HIS -LYS +Canavanine +clonNAT +G418 +Thialysine	cSGA_v2_r2	4	11	3.97179210861	5138.81679772	44.6988566497	254	4.45496687728	376901.986935	7703.15041134	43	5.35502612375	366103.983395	6388.41224438	597	762	136	136	156	162	145	640	0
DLR00015336	5	4	YDR458C	UD20-36_5h_3x	SD/MSG -ARG -HIS -LYS +Canavanine +clonNAT +G418 +Thialysine	cSGA_v2_r2	4	11	4.71592470305	7823.61485982	39.4866812284	254	5.00666809691	566693.989422	7927.57634161	43	5.96078637854	558242.983568	6729.37543515	722	763	136	136	159	165	147	806	8
DLR00015336	5	5	YEL030W	UD20-36_5h_3x	SD/MSG -ARG -HIS -LYS +Canavanine +clonNAT +G418 +Thialysine	cSGA_v2_r2	4	11	4.5992615542	8017.32029044	54.3236307537	254	4.92731424341	565814.988098	7830.03446389	43	5.89342731477	562175.98318	7120.95325251	871	762	136	136	157	165	146	1262	10
DLR00015336	5	6	YDR455C	UD20-36_5h_3x	SD/MSG -ARG -HIS -LYS +Canavanine +clonNAT +G418 +Thialysine	cSGA_v2_r2	4	11	3.09278567496	1602.60307027	16.4123555975	254	3.85481715559	107775.985857	6633.9784685	43	4.32533767761	83629.9939914	747.925808491	1004	774	136	136	136	148	135	235	0
DLR00015336	5	7	YEL028W	UD20-36_5h_3x	SD/MSG -ARG -HIS -LYS +Canavanine +clonNAT +G418 +Thialysine	cSGA_v2_r2	4	11	5.08664028213	9664.09146334	54.4305091752	254	5.2724675481	684451.992275	7773.825381	43	6.24270361589	681037.985408	6645.68261759	1141	766	136	136	158	165	145	1014	0
DLR00015336	5	8	YDR453C	UD20-36_5h_3x	SD/MSG -ARG -HIS -LYS +Canavanine +clonNAT +G418 +Thialysine	cSGA_v2_r2	4	11	5.05525155773	9385.27948332	34.459307944	254	5.29947540998	650059.995053	7857.54088273	43	6.2654410886	646261.987063	5356.47748492	1273	764	136	136	157	164	143	891	0
DLR00015336	5	9	YEL025C	UD20-36_5h_3x	SD/MSG -ARG -HIS -LYS +Canavanine +clonNAT +G418 +Thialysine	cSGA_v2_r2	4	11	3.69467748578	2942.35658764	17.9865497473	254	4.42593374775	220582.992866	7144.92630322	43	5.17733048415	203974.986021	2355.70908203	1409	771	136	136	155	163	144	497	0
DLR00015336	5	10	YDR452W	UD20-36_5h_3x	SD/MSG -ARG -HIS -LYS +Canavanine +clonNAT +G418 +Thialysine	cSGA_v2_r2	4	11	4.89575865883	8671.39677866	32.0151851675	254	5.24143948963	634504.993536	7669.39037451	43	6.20424589556	629607.985709	5608.53032562	1544	769	136	136	159	165	144	933	0
DLR00015336	5	11	YEL023C	UD20-36_5h_3x	SD/MSG -ARG -HIS -LYS +Canavanine +clonNAT +G418 +Thialysine	cSGA_v2_r2	4	11	4.79325593541	8803.46472708	48.7906064395	254	5.13960017254	611286.99153	8209.61963641	43	6.11491995547	608619.984975	6757.14161917	1689	763	136	136	154	161	141	1023	0
DLR00015336	5	12	YDR451C	UD20-36_5h_3x	SD/MSG -ARG -HIS -LYS +Canavanine +clonNAT +G418 +Thialysine	cSGA_v2_r2	4	11	4.95275943276	9181.34651447	30.9435316074	254	5.28193977014	645728.994217	7530.98655073	43	6.26224774587	641769.986514	5691.52481645	1816	768	136	136	155	162	141	823	0
DLR00015336	5	13	YEL020C	UD20-36_5h_3x	SD/MSG -ARG -HIS -LYS +Canavanine +clonNAT +G418 +Thialysine	cSGA_v2_r2	4	11	5.02822706687	9873.33202335	43.0121265414	254	5.40916826507	703005.985068	6988.12803769	43	6.31533503278	715095.985945	6207.90072915	1957	763	136	136	158	164	143	1067	9
DLR00015336	5	14	YDR447C	UD20-36_5h_3x	SD/MSG -ARG -HIS -LYS +Canavanine +clonNAT +G418 +Thialysine	cSGA_v2_r2	4	11	4.17981097551	6766.99628171	40.0364235803	254	4.53891484298	441086.986078	7957.49332321	43	5.46951032624	439354.98344	7387.80232922	2093	771	136	136	148	157	138	1179	0
DLR00015336	5	15	YEL017W	UD20-36_5h_3x	SD/MSG -ARG -HIS -LYS +Canavanine +clonNAT +G418 +Thialysine	cSGA_v2_r2	4	11	4.67012490545	7749.4292375	38.1955377119	254	5.02356075216	559467.990126	7422.20914589	43	6.0777472004	537742.808593	4583.80490598	2232	763	136	136	156	163	142	1068	10
DLR00015336	5	16	YDR446W	UD20-36_5h_3x	SD/MSG -ARG -HIS -LYS +Canavanine +clonNAT +G418 +Thialysine	cSGA_v2_r2	4	11	4.88030792147	8703.80389966	36.3030380518	254	5.30557993686	608808.57347	6039.72771784	43	6.19190329455	617983.985931	5826.95938179	2358	765	136	136	155	162	142	906	6
DLR00015336	5	17	YEL017C-A	UD20-36_5h_3x	SD/MSG -ARG -HIS -LYS +Canavanine +clonNAT +G418 +Thialysine	cSGA_v2_r2	4	11	4.82849470223	8773.29362426	35.2020383313	254	5.17223329241	624034.992419	6980.14288594	43	6.1328011598	620877.985197	5842.15129355	2504	765	136	136	155	162	142	978	0
DLR00015336	5	18	YDR445C	UD20-36_5h_3x	SD/MSG -ARG -HIS -LYS +Canavanine +clonNAT +G418 +Thialysine	cSGA_v2_r2	4	11	4.44743674821	7517.7562768	48.3271162543	254	4.90967945108	506604.337655	6833.16616461	43	5.77620074374	516433.982911	7471.44555163	2638	759	136	136	151	159	141	733	0
DLR00015336	5	19	YEL016C	UD20-36_5h_3x	SD/MSG -ARG -HIS -LYS +Canavanine +clonNAT +G418 +Thialysine	cSGA_v2_r2	4	11	5.21322986832	9730.50178939	43.0779404324	254	5.44077236537	693003.042187	6350.61546142	43	6.36206465207	698240.987127	5574.82155015	2779	764	136	136	156	163	143	713	0
DLR00015336	5	20	YDR441C	UD20-36_5h_3x	SD/MSG -ARG -HIS -LYS +Canavanine +clonNAT +G418 +Thialysine	cSGA_v2_r2	4	11	4.75529242966	8422.86355884	30.5281328562	254	5.05419040893	578947.991341	6652.72557212	43	6.02331379639	574704.984797	5818.68004394	2907	760	136	136	151	159	142	917	0
DLR00015336	5	21	YEL015W	UD20-36_5h_3x	SD/MSG -ARG -HIS -LYS +Canavanine +clonNAT +G418 +Thialysine	cSGA_v2_r2	4	11	4.96598875263	8558.15054201	40.9781262649	254	5.18298639858	637064.991649	7355.20713143	43	6.15012728072	630785.984225	6633.05413558	3050	764	136	136	154	161	143	914	0
DLR00015336	5	22	YDR440W	UD20-36_5h_3x	SD/MSG -ARG -HIS -LYS +Canavanine +clonNAT +G418 +Thialysine	cSGA_v2_r2	4	11	4.54124710167	7892.8773828	51.0681535816	254	4.91636323835	541872.495701	7441.00570042	43	5.80053953955	554128.98232	7828.19564785	3176	767	136	136	147	155	139	994	0
DLR00015336	5	23	YEL014C	UD20-36_5h_3x	SD/MSG -ARG -HIS -LYS +Canavanine +clonNAT +G418 +Thialysine	cSGA_v2_r2	4	11	4.79631078897	10042.8023251	99.8927325365	254	5.12035456485	793176.705272	11338.0631019	43	5.98003483453	823864.980201	15605.4770224	3319	762	136	136	150	157	140	517	0
DLR00015336	5	24	YOR202W	UD20-36_5h_3x	SD/MSG -ARG -HIS -LYS +Canavanine +clonNAT +G418 +Thialysine	cSGA_v2_r2	4	11	4.74107182879	10499.226821	196.581078626	254	4.99272868105	955080.983061	18170.2962366	43	6.06977560817	900177.474509	14921.1110594	3451	765	136	136	153	158	138	553	16
DLR00015336	6	1	YOR202W	UD20-36_5h_3x	SD/MSG -ARG -HIS -LYS +Canavanine +clonNAT +G418 +Thialysine	cSGA_v2_r2	4	11	4.55852391399	11089.7786136	161.019872899	254	4.84716439085	892755.98386	16698.8249383	43	5.81617131572	890129.981604	18874.5195602	319	902	136	136	159	165	146	612	0
DLR00015336	6	2	YER079W	UD20-36_5h_3x	SD/MSG -ARG -HIS -LYS +Canavanine +clonNAT +G418 +Thialysine	cSGA_v2_r2	4	11	4.42535405714	7741.55450197	97.1545573579	254	4.83647370427	617478.984417	10753.1514044	43	5.79070759438	612705.980676	11077.8664284	459	909	136	136	161	166	147	1060	0
DLR00015336	6	3	YER187W	UD20-36_5h_3x	SD/MSG -ARG -HIS -LYS +Canavanine +clonNAT +G418 +Thialysine	cSGA_v2_r2	4	11	4.8718094648	9422.33524948	59.9218572191	254	5.17492405746	714345.989805	8240.88662506	43	6.23208910873	690743.174424	5473.64320449	587	897	136	136	161	167	148	943	0
DLR00015336	6	4	YER078C	UD20-36_5h_3x	SD/MSG -ARG -HIS -LYS +Canavanine +clonNAT +G418 +Thialysine	cSGA_v2_r2	4	11	4.63877364986	8213.57414553	40.3204147288	254	5.05692059851	538386.742784	6346.16004163	43	5.9409346653	548188.983652	6198.42446057	722	902	136	136	155	162	145	1015	0
DLR00015336	6	5	YER186C	UD20-36_5h_3x	SD/MSG -ARG -HIS -LYS +Canavanine +clonNAT +G418 +Thialysine	cSGA_v2_r2	4	11	5.51135079526	10596.1441749	55.836189927	254	5.54943547968	789161.996929	6529.39727754	43	6.54327336136	785358.988263	5112.67830856	856	891	136	136	163	170	149	824	0
DLR00015336	6	6	YER077C	UD20-36_5h_3x	SD/MSG -ARG -HIS -LYS +Canavanine +clonNAT +G418 +Thialysine	cSGA_v2_r2	4	11	4.76805361463	7947.89123598	36.0709599399	254	5.09650200203	538431.992493	6513.4652577	43	6.05666036466	533705.985533	4966.97705288	997	895	136	136	155	163	144	1115	0
DLR00015336	6	7	YER185W	UD20-36_5h_3x	SD/MSG -ARG -HIS -LYS +Canavanine +clonNAT +G418 +Thialysine	cSGA_v2_r2	4	11	5.50481486513	10417.3493123	45.909261442	254	5.58400338524	760448.998226	6482.86901475	43	6.58120272494	757744.989726	4554.50139952	1129	897	136	136	161	168	147	918	0
DLR00015336	6	8	YER075C	UD20-36_5h_3x	SD/MSG -ARG -HIS -LYS +Canavanine +clonNAT +G418 +Thialysine	cSGA_v2_r2	4	11	4.99377247621	8476.45025288	46.8349984589	254	5.21660176412	602457.993191	7972.55513648	43	6.17662408115	598913.985041	5559.36745847	1266	901	136	136	157	164	144	1115	0
DLR00015336	6	9	YER184C	UD20-36_5h_3x	SD/MSG -ARG -HIS -LYS +Canavanine +clonNAT +G418 +Thialysine	cSGA_v2_r2	4	11	5.64858875759	10507.4773952	72.1671055871	254	5.58629653783	800844.997491	7446.41268378	43	6.57207700548	798099.988384	4920.8709549	1405	900	136	136	163	169	147	926	0
DLR00015336	6	10	YER074W	UD20-36_5h_3x	SD/MSG -ARG -HIS -LYS +Canavanine +clonNAT +G418 +Thialysine	cSGA_v2_r2	4	11	3.96778472504	6206.32559924	24.8060607998	254	4.1435139976	320233.989594	8091.07448318	43	5.10781450683	301906.250871	3982.90241931	1541	900	136	136	135	146	130	650	0
DLR00015336	6	11	YER183C	UD20-36_5h_3x	SD/MSG -ARG -HIS -LYS +Canavanine +clonNAT +G418 +Thialysine	cSGA_v2_r2	4	11	5.38446549768	10415.0652432	40.9019943877	254	5.51575945301	775608.996319	7802.46501425	43	6.51331579423	772317.987814	5818.1853663	1673	899	136	136	160	166	144	875	0
DLR00015336	6	12	YER073W	UD20-36_5h_3x	SD/MSG -ARG -HIS -LYS +Canavanine +clonNAT +G418 +Thialysine	cSGA_v2_r2	4	11	5.26300228582	10217.2077181	33.6749987164	254	5.41498265102	719480.995183	7921.77317582	43	6.40225898881	717481.987009	6254.05690598	1814	898	136	136	155	162	141	921	0
DLR00015336	6	13	YER182W	UD20-36_5h_3x	SD/MSG -ARG -HIS -LYS +Canavanine +clonNAT +G418 +Thialysine	cSGA_v2_r2	4	11	5.64419313577	10998.3434718	66.6132451509	254	5.56425292781	823601.996341	7697.787811	43	6.56094279673	822619.987669	6034.63125032	1946	902	136	136	160	166	144	936	0
DLR00015336	6	14	YER072W	UD20-36_5h_3x	SD/MSG -ARG -HIS -LYS +Canavanine +clonNAT +G418 +Thialysine	cSGA_v2_r2	4	11	5.10007884887	10408.2988044	50.1893289992	254	5.34244373539	746721.993274	7747.07382998	43	6.32902220573	746362.985881	6323.9189511	2084	902	136	136	156	163	142	1083	0
DLR00015336	6	15	YER181C	UD20-36_5h_3x	SD/MSG -ARG -HIS -LYS +Canavanine +clonNAT +G418 +Thialysine	cSGA_v2_r2	4	11	4.66834218858	8936.94542456	46.3989688978	254	5.10500016264	601944.341017	7177.23903208	43	6.08097908872	595635.637922	5812.13582485	2216	896	136	136	153	160	141	815	0
DLR00015336	6	16	YER071C	UD20-36_5h_3x	SD/MSG -ARG -HIS -LYS +Canavanine +clonNAT +G418 +Thialysine	cSGA_v2_r2	4	11	4.70556861531	8765.83263759	35.9755382441	254	5.0206560622	601720.988738	7957.28509337	43	5.98251870432	598765.983538	7460.69147865	2356	900	136	136	152	160	140	953	0
DLR00015336	6	17	YER180C	UD20-36_5h_3x	SD/MSG -ARG -HIS -LYS +Canavanine +clonNAT +G418 +Thialysine	cSGA_v2_r2	4	11	5.4810288328	10587.0775484	59.1587989055	254	5.55450002829	806075.99693	6616.58259195	43	6.5444630517	803248.988424	5039.87927642	2496	900	136	136	160	166	145	858	0
DLR00015336	6	18	YER069W	UD20-36_5h_3x	SD/MSG -ARG -HIS -LYS +Canavanine +clonNAT +G418 +Thialysine	cSGA_v2_r2	4	11	3.06161625578	1729.35145244	24.5387013809	254	3.75087738601	131518.992368	6033.41497322	43	4.36261924782	112225.99215	1627.57315833	2635	909	136	136	146	156	140	662	0
DLR00015336	6	19	YER179W	UD20-36_5h_3x	SD/MSG -ARG -HIS -LYS +Canavanine +clonNAT +G418 +Thialysine	cSGA_v2_r2	4	11	5.32830313991	10229.7628258	65.1846712127	254	5.39771073677	767507.993442	7746.62489458	43	6.37791066488	763424.985333	6719.73155392	2768	896	136	136	158	165	144	773	0
DLR00015336	6	20	YER067W	UD20-36_5h_3x	SD/MSG -ARG -HIS -LYS +Canavanine +clonNAT +G418 +Thialysine	cSGA_v2_r2	4	11	5.13012458323	9801.1744035	45.4394484835	254	5.3337786413	714150.993704	6673.23971466	43	6.31533564568	710463.986034	5810.99200272	2902	898	136	136	156	163	144	889	0
DLR00015336	6	21	YER178W	UD20-36_5h_3x	SD/MSG -ARG -HIS -LYS +Canavanine +clonNAT +G418 +Thialysine	cSGA_v2_r2	4	11	4.20464531271	5787.0600413	63.0239417698	254	4.57283350939	369442.211786	6570.90895894	43	5.40804467517	373422.983194	5813.30706559	3036	901	136	136	144	154	139	929	0
DLR00015336	6	22	YER067C-A	UD20-36_5h_3x	SD/MSG -ARG -HIS -LYS +Canavanine +clonNAT +G418 +Thialysine	cSGA_v2_r2	4	11	4.98720252227	10357.4487966	80.7108385108	254	5.23638810349	816918.988267	9983.82199719	43	6.21506420645	815588.982049	9961.76759907	3173	900	136	136	155	163	145	983	23
DLR00015336	6	23	YER177W	UD20-36_5h_3x	SD/MSG -ARG -HIS -LYS +Canavanine +clonNAT +G418 +Thialysine	cSGA_v2_r2	4	11	4.29605496873	7402.67227686	117.266097353	254	4.69573118929	573231.983854	11343.1411349	43	5.64570374449	566687.980352	10986.1253108	3311	898	136	136	146	154	138	723	0
DLR00015336	6	24	YOR202W	UD20-36_5h_3x	SD/MSG -ARG -HIS -LYS +Canavanine +clonNAT +G418 +Thialysine	cSGA_v2_r2	4	11	4.74216144672	10442.4760268	217.662492107	254	4.9910051422	995173.982935	18850.4358818	43	5.9536442235	990528.980218	21018.4260948	3442	899	136	136	156	161	141	749	0
DLR00015336	7	1	YOR202W	UD20-36_5h_3x	SD/MSG -ARG -HIS -LYS +Canavanine +clonNAT +G418 +Thialysine	cSGA_v2_r2	4	11	4.50293162734	10695.298923	176.201531534	254	4.84667381744	878664.983873	16040.0165686	43	5.81989833487	875570.981431	18041.8748885	322	1043	136	136	161	166	147	669	0
DLR00015336	7	2	YDR480W	UD20-36_5h_3x	SD/MSG -ARG -HIS -LYS +Canavanine +clonNAT +G418 +Thialysine	cSGA_v2_r2	4	11	4.57432386318	9431.68665749	98.8799733159	254	4.91477778578	748611.985551	10847.5251963	43	5.88533279286	746204.981987	11730.7995977	458	1044	136	136	162	168	148	1086	0
DLR00015336	7	3	YEL049W	UD20-36_5h_3x	SD/MSG -ARG -HIS -LYS +Canavanine +clonNAT +G418 +Thialysine	cSGA_v2_r2	4	11	4.57118986632	8252.54904636	66.0861627072	254	4.92417971003	633184.987184	8774.55860316	43	5.88492145399	627168.98249	8157.09355244	588	1036	136	136	163	168	149	1062	0
DLR00015336	7	4	YDR479C	UD20-36_5h_3x	SD/MSG -ARG -HIS -LYS +Canavanine +clonNAT +G418 +Thialysine	cSGA_v2_r2	4	11	4.62907386218	8013.35049963	41.7049007855	254	4.939120371	574826.988163	7954.50749141	43	5.89582116635	569094.98334	6984.81641311	725	1030	136	136	159	166	148	1196	0
DLR00015336	7	5	YEL048C	UD20-36_5h_3x	SD/MSG -ARG -HIS -LYS +Canavanine +clonNAT +G418 +Thialysine	cSGA_v2_r2	4	11	4.74107078272	8538.96063627	55.1717270697	254	5.13718802383	600685.885787	6595.03342696	43	6.12558527453	594643.922104	5430.33817338	870	1039	136	136	160	168	148	1272	5
DLR00015336	7	6	YDR476C	UD20-36_5h_3x	SD/MSG -ARG -HIS -LYS +Canavanine +clonNAT +G418 +Thialysine	cSGA_v2_r2	4	11	4.65791525313	8051.92145843	44.9614381569	254	5.06579324425	541715.804638	6424.47120116	43	5.9538611	554148.983674	6861.89722696	1002	1044	136	136	157	165	146	1355	0
DLR00015336	7	7	YEL047C	UD20-36_5h_3x	SD/MSG -ARG -HIS -LYS +Canavanine +clonNAT +G418 +Thialysine	cSGA_v2_r2	4	11	4.94771792293	9189.63833334	48.2675623916	254	5.22993419187	644304.992153	7480.53899981	43	6.30497635036	626062.314496	4650.00023915	1138	1032	136	136	158	165	145	1119	0
DLR00015336	7	8	YDR475C	UD20-36_5h_3x	SD/MSG -ARG -HIS -LYS +Canavanine +clonNAT +G418 +Thialysine	cSGA_v2_r2	4	11	4.7291670491	8500.43437011	36.6403276909	254	5.05659186968	565672.990845	8144.22584124	43	6.11428885355	547211.663905	4657.01450701	1267	1037	136	136	154	162	142	1151	0
DLR00015336	7	9	YEL043W	UD20-36_5h_3x	SD/MSG -ARG -HIS -LYS +Canavanine +clonNAT +G418 +Thialysine	cSGA_v2_r2	4	11	4.82338993369	8619.60827363	43.6140353049	254	5.0658960316	587540.990536	8474.77419806	43	6.0323334638	583119.984276	6527.54330457	1414	1036	136	136	154	161	142	914	0
DLR00015336	7	10	YDR474C	UD20-36_5h_3x	SD/MSG -ARG -HIS -LYS +Canavanine +clonNAT +G418 +Thialysine	cSGA_v2_r2	4	11	4.55038799232	7358.97469342	45.1842031237	254	4.88210656133	501573.988882	8431.36101808	43	5.8339001806	497993.983354	6611.08608436	1544	1041	136	136	153	161	142	1107	0
DLR00015336	7	11	YEL042W	UD20-36_5h_3x	SD/MSG -ARG -HIS -LYS +Canavanine +clonNAT +G418 +Thialysine	cSGA_v2_r2	4	11	4.80817798918	9236.62881876	47.1566758096	254	5.13223576891	625818.545426	7892.47056789	43	6.12422857911	621482.212905	6307.89021264	1684	1037	136	136	155	162	142	1080	0
DLR00015336	7	12	YDR471W	UD20-36_5h_3x	SD/MSG -ARG -HIS -LYS +Canavanine +clonNAT +G418 +Thialysine	cSGA_v2_r2	4	11	4.36735629245	6778.62424831	45.8171861499	254	4.71253606779	439055.987699	7634.24138993	43	5.66643275479	438410.983445	6317.79520335	1816	1033	136	136	149	157	138	1510	0
DLR00015336	7	13	YEL041W	UD20-36_5h_3x	SD/MSG -ARG -HIS -LYS +Canavanine +clonNAT +G418 +Thialysine	cSGA_v2_r2	4	11	5.0023816962	9518.62294868	34.2815713917	254	5.23775130713	662272.992382	7922.71391169	43	6.21549469649	660426.985285	6680.31121852	1959	1037	136	136	154	161	141	1024	0
DLR00015336	7	14	YDR469W	UD20-36_5h_3x	SD/MSG -ARG -HIS -LYS +Canavanine +clonNAT +G418 +Thialysine	cSGA_v2_r2	4	11	3.46116490701	2900.63127937	16.8508275943	254	4.00775451098	188336.99139	6725.61889517	43	4.7568620699	177021.988973	2307.02938702	2081	1040	136	136	144	154	137	1051	5
DLR00015336	7	15	YEL040W	UD20-36_5h_3x	SD/MSG -ARG -HIS -LYS +Canavanine +clonNAT +G418 +Thialysine	cSGA_v2_r2	4	11	4.76735526237	9013.14156988	39.1134555191	254	5.13060191198	646886.99049	7864.87812067	43	6.09719400445	643913.984264	6880.49190827	2235	1037	136	136	155	162	142	980	0
DLR00015336	7	16	YDR467C	UD20-36_5h_3x	SD/MSG -ARG -HIS -LYS +Canavanine +clonNAT +G418 +Thialysine	cSGA_v2_r2	4	11	4.79259744357	8343.3826581	36.3408596313	254	5.25328655754	598961.406359	6207.06340409	43	6.22565170474	592194.764666	4312.90815575	2364	1037	136	136	157	164	143	1033	0
DLR00015336	7	17	YEL039C	UD20-36_5h_3x	SD/MSG -ARG -HIS -LYS +Canavanine +clonNAT +G418 +Thialysine	cSGA_v2_r2	4	11	4.90045921127	9985.90326643	45.5775677763	254	5.2445903226	728784.991613	7166.05464737	43	6.22098837601	726995.98494	6246.73182231	2504	1037	136	136	156	164	143	1010	0
DLR00015336	7	18	YDR466W	UD20-36_5h_3x	SD/MSG -ARG -HIS -LYS +Canavanine +clonNAT +G418 +Thialysine	cSGA_v2_r2	4	11	5.06218605444	10032.640031	63.2878496123	254	5.29903531168	766781.991606	7236.5225188	43	6.27765186698	763832.984429	6663.96925864	2632	1040	136	136	159	166	145	932	0
DLR00015336	7	19	YEL038W	UD20-36_5h_3x	SD/MSG -ARG -HIS -LYS +Canavanine +clonNAT +G418 +Thialysine	cSGA_v2_r2	4	11	5.10240447184	10224.3624072	57.0822221929	254	5.24527939055	728189.991492	7517.40845384	43	6.31527950513	708889.651717	5124.85688304	2776	1035	136	136	154	162	142	977	0
DLR00015336	7	20	YDR465C	UD20-36_5h_3x	SD/MSG -ARG -HIS -LYS +Canavanine +clonNAT +G418 +Thialysine	cSGA_v2_r2	4	11	4.78175077461	8920.79557158	33.634568761	254	5.09515261863	625180.991028	6639.66761651	43	6.0685199735	622182.984396	6147.06209536	2904	1036	136	136	153	161	143	1086	0
DLR00015336	7	21	YEL037C	UD20-36_5h_3x	SD/MSG -ARG -HIS -LYS +Canavanine +clonNAT +G418 +Thialysine	cSGA_v2_r2	4	11	4.75839984389	8983.51863646	54.4617998615	254	5.02189993682	670033.987293	8490.06872233	43	6.08633213939	642930.573388	6067.63039028	3051	1036	136	136	154	162	144	859	0
DLR00015336	7	22	YDR463W	UD20-36_5h_3x	SD/MSG -ARG -HIS -LYS +Canavanine +clonNAT +G418 +Thialysine	cSGA_v2_r2	4	11	3.47789607779	4321.81810767	38.6912151641	254	3.9095315987	244207.295348	5660.15478048	43	4.73766437501	234025.339837	1672.69758602	3172	1025	136	136	131	143	132	950	0
DLR00015336	7	23	YEL033W	UD20-36_5h_3x	SD/MSG -ARG -HIS -LYS +Canavanine +clonNAT +G418 +Thialysine	cSGA_v2_r2	4	11	4.35128140408	8424.76753334	63.1819161023	254	4.4896905342	622867.986417	12459.5538834	43	5.42952279937	616647.984899	13418.84826	3320	1034	136	136	143	151	135	828	0
DLR00015336	7	24	YOR202W	UD20-36_5h_3x	SD/MSG -ARG -HIS -LYS +Canavanine +clonNAT +G418 +Thialysine	cSGA_v2_r2	4	11	4.50561013959	10568.101291	163.177230959	254	4.83942752537	946019.983556	18754.9793482	43	5.8010186023	941711.981958	21359.8000861	3451	1039	136	136	153	159	139	721	0
DLR00015336	8	1	YOR202W	UD20-36_5h_3x	SD/MSG -ARG -HIS -LYS +Canavanine +clonNAT +G418 +Thialysine	cSGA_v2_r2	4	11	4.69199773635	10814.1119789	168.320392842	254	4.93952061844	929445.983357	16607.2101002	43	5.90412403851	926347.980621	18870.9273014	315	1172	136	136	163	168	149	679	0
DLR00015336	8	2	YER092W	UD20-36_5h_3x	SD/MSG -ARG -HIS -LYS +Canavanine +clonNAT +G418 +Thialysine	cSGA_v2_r2	4	11	2.19127499677	669.005892204	9.9163207036	254	3.32285115906	79358.9840002	6627.58504403	43	3.61588485558	49345.0223958	785.893031871	460	1182	136	136	159	166	149	221	0
DLR00015336	8	3	YFL023W	UD20-36_5h_3x	SD/MSG -ARG -HIS -LYS +Canavanine +clonNAT +G418 +Thialysine	cSGA_v2_r2	4	11	2.87491777577	4327.34262859	29.4428716288	254	3.09785126815	215797.896476	7704.15712896	43	3.749509223	218142.999522	4793.45640035	585	1173	136	136	135	146	134	1134	0
DLR00015336	8	4	YER091C-A	UD20-36_5h_3x	SD/MSG -ARG -HIS -LYS +Canavanine +clonNAT +G418 +Thialysine	cSGA_v2_r2	4	11	4.81501163613	8746.00116472	61.079460993	254	5.13138634665	672963.989777	6988.75867728	43	6.09159332804	667707.983711	5922.77225126	720	1176	136	136	165	171	151	1159	0
DLR00015336	8	5	YFL021W	UD20-36_5h_3x	SD/MSG -ARG -HIS -LYS +Canavanine +clonNAT +G418 +Thialysine	cSGA_v2_r2	4	11	4.91596492732	8932.9959288	60.9919846576	254	5.20351631632	654892.992021	7128.94342066	43	6.26411304356	637771.772601	4525.39991508	856	1174	136	136	162	169	149	1269	0
DLR00015336	8	6	YER091C	UD20-36_5h_3x	SD/MSG -ARG -HIS -LYS +Canavanine +clonNAT +G418 +Thialysine	cSGA_v2_r2	4	11	4.61778800652	7346.20818287	25.5537085081	254	4.9608468351	497251.992003	6166.06920076	43	5.9133729687	492563.985207	4452.65773369	995	1170	136	136	156	163	145	1250	0
DLR00015336	8	7	YFL020C	UD20-36_5h_3x	SD/MSG -ARG -HIS -LYS +Canavanine +clonNAT +G418 +Thialysine	cSGA_v2_r2	4	11	5.0870273364	10749.0074199	52.4838690146	254	5.29627260922	771870.990968	8664.50377642	43	6.27851474544	770002.984608	7959.87287623	1125	1170	136	136	159	166	146	947	0
DLR00015336	8	8	YER090W	UD20-36_5h_3x	SD/MSG -ARG -HIS -LYS +Canavanine +clonNAT +G418 +Thialysine	cSGA_v2_r2	4	11	4.8314857147	9117.27053726	57.4123374932	254	5.06264732374	612618.989642	8751.44765015	43	6.12476757994	591678.478521	4985.81036623	1266	1176	136	136	154	161	142	1047	10
DLR00015336	8	9	YFL019C	UD20-36_5h_3x	SD/MSG -ARG -HIS -LYS +Canavanine +clonNAT +G418 +Thialysine	cSGA_v2_r2	4	11	5.61296145488	11589.8931252	61.5025374132	254	5.65891585296	868602.997232	7989.91568417	43	6.65572111701	867990.988288	6006.499676	1399	1172	136	136	162	168	146	876	0
DLR00015336	8	10	YER088C	UD20-36_5h_3x	SD/MSG -ARG -HIS -LYS +Canavanine +clonNAT +G418 +Thialysine	cSGA_v2_r2	4	11	5.44942979969	10160.6059177	57.4906197727	254	5.42799766121	749295.99464	7855.50114564	43	6.50716929014	729880.296335	4231.43414733	1536	1177	136	136	159	165	144	834	0
DLR00015336	8	11	YFL018C	UD20-36_5h_3x	SD/MSG -ARG -HIS -LYS +Canavanine +clonNAT +G418 +Thialysine	cSGA_v2_r2	4	11	4.64193380924	8315.76294533	40.7279891386	254	4.89800305492	530377.989517	7183.81615031	43	5.8693626234	531361.984248	5091.98167547	1677	1171	136	136	148	157	141	1413	0
DLR00015336	8	12	YER087C-A	UD20-36_5h_3x	SD/MSG -ARG -HIS -LYS +Canavanine +clonNAT +G418 +Thialysine	cSGA_v2_r2	4	11	5.28676290503	10264.9972815	33.5283153241	254	5.40997139338	732516.994632	7724.8503891	43	6.50403082418	713481.843011	4396.61443736	1812	1169	136	136	157	163	142	925	0
DLR00015336	8	13	YFL015C	UD20-36_5h_3x	SD/MSG -ARG -HIS -LYS +Canavanine +clonNAT +G418 +Thialysine	cSGA_v2_r2	4	11	5.71648130724	10675.535478	39.8216648568	254	5.65259598886	795543.99881	6875.44617065	43	6.77118321009	780563.575913	3281.50938083	1946	1174	136	136	160	165	143	929	0
DLR00015336	8	14	YER085C	UD20-36_5h_3x	SD/MSG -ARG -HIS -LYS +Canavanine +clonNAT +G418 +Thialysine	cSGA_v2_r2	4	11	5.1259338108	9663.17032997	31.9021466585	254	5.33619303118	699330.994035	7862.70603967	43	6.3212878572	696053.986376	6098.33505398	2084	1172	136	136	156	162	142	1003	0
DLR00015336	8	15	YFL014W	UD20-36_5h_3x	SD/MSG -ARG -HIS -LYS +Canavanine +clonNAT +G418 +Thialysine	cSGA_v2_r2	4	11	5.41245057277	10816.0922722	39.1689787388	254	5.48028911915	800955.994466	7803.63958894	43	6.57876078512	780129.53468	4602.10729012	2220	1172	136	136	157	163	142	819	0
DLR00015336	8	16	YER084W	UD20-36_5h_3x	SD/MSG -ARG -HIS -LYS +Canavanine +clonNAT +G418 +Thialysine	cSGA_v2_r2	4	11	4.80459866773	9187.8526162	42.4939862857	254	5.12062265472	648733.990602	7038.83513256	43	6.08731158919	645492.984806	6277.28405955	2358	1170	136	136	154	161	140	943	0
DLR00015336	8	17	YFL013W-A	UD20-36_5h_3x	SD/MSG -ARG -HIS -LYS +Canavanine +clonNAT +G418 +Thialysine	cSGA_v2_r2	4	11	2.07234720619	396.342118986	5.95080178639	254	5.53296506347	45546.4194819	4693.07526171	43	3.42165772116	23377.9134243	180.818128532	2497	1179	136	136	144	154	139	124	0
DLR00015336	8	18	YER083C	UD20-36_5h_3x	SD/MSG -ARG -HIS -LYS +Canavanine +clonNAT +G418 +Thialysine	cSGA_v2_r2	4	11	3.74746386247	4032.41732551	9.76722096793	254	4.14893813736	224295.995374	4918.29642044	43	4.97370660032	216824.991937	946.214550311	2629	1173	136	136	135	146	132	1029	0
DLR00015336	8	19	YFL011W	UD20-36_5h_3x	SD/MSG -ARG -HIS -LYS +Canavanine +clonNAT +G418 +Thialysine	cSGA_v2_r2	4	11	5.54901167098	9970.17042643	64.2550367198	254	5.56930836331	761626.736728	5476.09154844	43	6.59144028514	754029.338756	3808.03543728	2767	1173	136	136	160	166	146	851	0
DLR00015336	8	20	YER081W	UD20-36_5h_3x	SD/MSG -ARG -HIS -LYS +Canavanine +clonNAT +G418 +Thialysine	cSGA_v2_r2	4	11	4.79884976823	8757.78189754	42.5916895755	254	5.08827565461	628287.989996	7277.64832385	43	6.06101313314	624496.983686	6866.83045546	2903	1173	136	136	154	162	143	1128	0
DLR00015336	8	21	YFL006W	UD20-36_5h_3x	SD/MSG -ARG -HIS -LYS +Canavanine +clonNAT +G418 +Thialysine	cSGA_v2_r2	4	11	4.73013793822	7956.57707885	48.2938164254	254	5.03165056933	587726.989949	7036.77570079	43	5.99534935971	583851.983519	6255.30310916	3035	1172	136	136	154	162	144	1150	0
DLR00015336	8	22	YER080W	UD20-36_5h_3x	SD/MSG -ARG -HIS -LYS +Canavanine +clonNAT +G418 +Thialysine	cSGA_v2_r2	4	11	4.89917930948	9408.45555565	53.8539229363	254	5.1768490941	730309.989261	8801.82280177	43	6.15011426498	725112.983011	8538.96457215	3173	1171	136	136	154	161	144	792	0
DLR00015336	8	23	YER188W	UD20-36_5h_3x	SD/MSG -ARG -HIS -LYS +Canavanine +clonNAT +G418 +Thialysine	cSGA_v2_r2	4	11	5.60873559512	11002.6987664	134.097794858	254	5.36511901541	963235.98774	12355.9086405	43	6.45801842114	927875.848774	9335.29044142	3311	1172	136	136	157	163	143	708	0
DLR00015336	8	24	YOR202W	UD20-36_5h_3x	SD/MSG -ARG -HIS -LYS +Canavanine +clonNAT +G418 +Thialysine	cSGA_v2_r2	4	11	4.55009813391	10458.3675299	182.762502591	254	4.87766193164	944609.98248	19766.6611724	43	5.83933953059	941699.980474	22270.8772618	3452	1174	136	136	154	159	139	819	0
DLR00015336	9	1	YOR202W	UD20-36_5h_3x	SD/MSG -ARG -HIS -LYS +Canavanine +clonNAT +G418 +Thialysine	cSGA_v2_r2	4	11	4.50229248118	11072.4512475	148.440118298	254	4.81901800771	930271.984631	16320.4373203	43	5.78938672734	928357.982542	19061.9178396	328	1310	136	136	163	168	148	850	0
DLR00015336	9	2	YDR496C	UD20-36_5h_3x	SD/MSG -ARG -HIS -LYS +Canavanine +clonNAT +G418 +Thialysine	cSGA_v2_r2	4	11	3.06279136612	4298.64264569	51.5737959512	254	3.4140571751	279975.999275	8249.40120237	43	4.24777714718	255023.152766	4912.9038963	463	1315	136	136	145	154	140	1575	0
DLR00015336	9	3	YEL065W	UD20-36_5h_3x	SD/MSG -ARG -HIS -LYS +Canavanine +clonNAT +G418 +Thialysine	cSGA_v2_r2	4	11	3.42339648383	4081.90773105	38.1635530492	254	3.93633654573	307778.995103	7679.19253361	43	4.77175186409	297006.994964	5122.08953159	599	1299	136	136	159	166	149	1330	0
DLR00015336	9	4	YDR494W	UD20-36_5h_3x	SD/MSG -ARG -HIS -LYS +Canavanine +clonNAT +G418 +Thialysine	cSGA_v2_r2	4	11	4.61662677996	8180.70987298	48.3674892394	254	4.96365723842	597581.987991	7246.17474009	43	5.92482191909	592342.983114	6318.39596364	732	1311	136	136	161	167	149	1253	0
DLR00015336	9	5	YEL064C	UD20-36_5h_3x	SD/MSG -ARG -HIS -LYS +Canavanine +clonNAT +G418 +Thialysine	cSGA_v2_r2	4	11	4.98944406333	9153.6112253	54.49692897	254	5.21956858523	651458.992918	6826.55507639	43	6.20497706021	646174.985604	5189.80534645	867	1312	136	136	160	167	148	1034	0
DLR00015336	9	6	YDR492W	UD20-36_5h_3x	SD/MSG -ARG -HIS -LYS +Canavanine +clonNAT +G418 +Thialysine	cSGA_v2_r2	4	11	4.84720316917	8928.46218774	41.984070581	254	5.14530102383	635140.991091	7131.7308701	43	6.12000397031	632054.984509	6066.31854008	997	1311	136	136	159	166	147	1282	0
DLR00015336	9	7	YEL063C	UD20-36_5h_3x	SD/MSG -ARG -HIS -LYS +Canavanine +clonNAT +G418 +Thialysine	cSGA_v2_r2	4	11	0	11	39.0324445613	254	12	31356.7778021	5061.6689996	43	0	43	241.873062203	1131	1309	136	136	-1	-1	-1	7	0
DLR00015336	9	8	YDR491C	UD20-36_5h_3x	SD/MSG -ARG -HIS -LYS +Canavanine +clonNAT +G418 +Thialysine	cSGA_v2_r2	4	11	4.44758655597	6997.77883319	28.1046373432	254	4.87314313781	496059.990116	7532.91002926	43	5.88535719041	478921.735065	3676.17542199	1275	1317	136	136	157	164	145	1282	0
DLR00015336	9	9	YEL062W	UD20-36_5h_3x	SD/MSG -ARG -HIS -LYS +Canavanine +clonNAT +G418 +Thialysine	cSGA_v2_r2	4	11	3.23884493212	2245.29009713	18.419554816	254	3.91892703771	148832.992135	6886.48009377	43	4.57433159011	133633.991706	1413.16756717	1408	1308	136	136	144	154	138	897	0
DLR00015336	9	10	YDR490C	UD20-36_5h_3x	SD/MSG -ARG -HIS -LYS +Canavanine +clonNAT +G418 +Thialysine	cSGA_v2_r2	4	11	4.59895395166	7899.9571626	38.6459764516	254	4.9544562147	557111.989227	7952.08656126	43	5.9174929096	556531.983607	6635.21805069	1539	1310	136	136	156	163	143	1534	0
DLR00015336	9	11	YEL061C	UD20-36_5h_3x	SD/MSG -ARG -HIS -LYS +Canavanine +clonNAT +G418 +Thialysine	cSGA_v2_r2	4	11	4.25006508282	6323.61298478	15.6079729882	254	4.68589171065	382766.758991	6506.85802061	43	5.56390720238	391732.984373	4423.92608967	1682	1316	136	136	148	156	137	1423	0
DLR00015336	9	12	YDR488C	UD20-36_5h_3x	SD/MSG -ARG -HIS -LYS +Canavanine +clonNAT +G418 +Thialysine	cSGA_v2_r2	4	11	4.44288070771	6440.02070342	29.6917479139	254	4.96723025785	436543.485639	6596.80860477	43	5.82197410687	447024.983739	5215.75455325	1817	1315	136	136	154	161	142	1581	0
DLR00015336	9	13	YEL060C	UD20-36_5h_3x	SD/MSG -ARG -HIS -LYS +Canavanine +clonNAT +G418 +Thialysine	cSGA_v2_r2	4	11	5.06086890898	9621.43949664	25.5173898752	254	5.34334836602	663225.99555	7347.78120904	43	6.34450089014	662083.987979	5186.90851492	1958	1310	136	136	154	161	141	1246	0
DLR00015336	9	14	YDR486C	UD20-36_5h_3x	SD/MSG -ARG -HIS -LYS +Canavanine +clonNAT +G418 +Thialysine	cSGA_v2_r2	4	11	5.05174148214	8385.19409483	28.5988314586	254	5.25239830219	591658.994804	7026.45958212	43	6.23405006069	587322.986884	5089.44146421	2090	1315	136	136	154	161	141	1068	0
DLR00015336	9	15	YEL059W	UD20-36_5h_3x	SD/MSG -ARG -HIS -LYS +Canavanine +clonNAT +G418 +Thialysine	cSGA_v2_r2	4	11	5.17018769495	8927.27263049	57.8159307184	254	5.29411346478	664077.992671	7581.67277874	43	6.28020876113	660493.985328	6466.84458792	2233	1310	136	136	157	163	142	1017	0
DLR00015336	9	16	YDR485C	UD20-36_5h_3x	SD/MSG -ARG -HIS -LYS +Canavanine +clonNAT +G418 +Thialysine	cSGA_v2_r2	4	11	4.1787997431	5511.34304004	32.8229533937	254	4.56952086735	348548.940002	6127.43822455	43	5.39244863952	358128.98282	6071.98892653	2366	1316	136	136	147	155	137	1167	0
DLR00015336	9	17	YEL057C	UD20-36_5h_3x	SD/MSG -ARG -HIS -LYS +Canavanine +clonNAT +G418 +Thialysine	cSGA_v2_r2	4	11	5.2487753198	10551.9069942	48.7158434489	254	5.42905031961	792674.993827	6487.24278355	43	6.4099521158	790114.986262	5597.79135287	2496	1314	136	136	158	164	143	898	0
DLR00015336	9	18	YDR483W	UD20-36_5h_3x	SD/MSG -ARG -HIS -LYS +Canavanine +clonNAT +G418 +Thialysine	cSGA_v2_r2	4	11	4.92907292608	9509.79207989	57.3358753591	254	5.18060984091	688477.989935	7415.16442671	43	6.25483189097	666545.079743	5043.07040122	2632	1308	136	136	155	162	142	979	0
DLR00015336	9	19	YEL056W	UD20-36_5h_3x	SD/MSG -ARG -HIS -LYS +Canavanine +clonNAT +G418 +Thialysine	cSGA_v2_r2	4	11	4.99622471069	9438.10869196	33.4009942637	254	5.25079245445	682302.992239	6582.21320123	43	6.22518956862	679248.985227	5965.25664288	2770	1316	136	136	155	162	143	973	0
DLR00015336	9	20	YDR482C	UD20-36_5h_3x	SD/MSG -ARG -HIS -LYS +Canavanine +clonNAT +G418 +Thialysine	cSGA_v2_r2	4	11	4.73036115906	8738.68310643	49.3108610487	254	5.07750248953	630617.99088	7148.54157815	43	6.04065178477	626922.984451	5911.65428277	2905	1310	136	136	155	163	144	998	0
DLR00015336	9	21	YEL053C	UD20-36_5h_3x	SD/MSG -ARG -HIS -LYS +Canavanine +clonNAT +G418 +Thialysine	cSGA_v2_r2	4	11	4.48159594705	7276.15890202	218.955550933	254	4.76538451717	531396.987508	8674.77810058	43	5.79914089333	507259.909802	5055.38735406	3049	1305	136	136	151	160	144	1180	10
DLR00015336	9	22	YDR481C	UD20-36_5h_3x	SD/MSG -ARG -HIS -LYS +Canavanine +clonNAT +G418 +Thialysine	cSGA_v2_r2	4	11	4.6025099552	7994.71330299	64.4321669489	254	4.94265926169	616966.986882	9218.22263265	43	5.90579878818	613356.981812	9043.93327072	3175	1308	136	136	152	160	143	1170	0
DLR00015336	9	23	YEL052W	UD20-36_5h_3x	SD/MSG -ARG -HIS -LYS +Canavanine +clonNAT +G418 +Thialysine	cSGA_v2_r2	4	11	4.85943018841	9600.5952054	106.022546875	254	5.04067201808	793628.984749	13487.9036301	43	6.01348914083	788566.980067	13765.7623418	3312	1314	136	136	152	159	140	818	0
DLR00015336	9	24	YOR202W	UD20-36_5h_3x	SD/MSG -ARG -HIS -LYS +Canavanine +clonNAT +G418 +Thialysine	cSGA_v2_r2	4	11	4.6887958989	11743.7979492	198.179401923	254	4.96019877619	1061696.98318	19792.2260301	43	5.93395657728	1059066.98109	22601.1906291	3448	1309	136	136	153	158	138	574	0
DLR00015336	10	1	YOR202W	UD20-36_5h_3x	SD/MSG -ARG -HIS -LYS +Canavanine +clonNAT +G418 +Thialysine	cSGA_v2_r2	4	11	4.51625797005	10606.318502	168.310920535	254	4.86529282793	872346.984272	14680.7575009	43	5.83243735594	870122.981886	16912.6738622	316	1444	136	136	162	167	148	809	9
DLR00015336	10	2	YER113C	UD20-36_5h_3x	SD/MSG -ARG -HIS -LYS +Canavanine +clonNAT +G418 +Thialysine	cSGA_v2_r2	4	11	4.1841295474	8431.04221664	88.9849398618	254	4.58185450367	659585.985412	12307.0846409	43	5.53463252598	656621.984016	13630.2037729	449	1442	136	136	160	167	148	1138	0
DLR00015336	10	3	YFL036W	UD20-36_5h_3x	SD/MSG -ARG -HIS -LYS +Canavanine +clonNAT +G418 +Thialysine	cSGA_v2_r2	4	11	4.33979321647	7308.45984631	5.59858864896	254	4.74195741049	490112.99405	5852.42005088	43	5.69357527639	485520.989116	1352.48450822	588	1445	136	136	153	161	146	1362	0
DLR00015336	10	4	YER111C	UD20-36_5h_3x	SD/MSG -ARG -HIS -LYS +Canavanine +clonNAT +G418 +Thialysine	cSGA_v2_r2	4	11	3.70893271826	3717.19366295	29.9678985737	254	4.36494532119	279252.350052	6994.88706634	43	5.12301030301	275544.984028	4818.25674262	715	1436	136	136	161	168	150	986	0
DLR00015336	10	5	YFL035C-B	UD20-36_5h_3x	SD/MSG -ARG -HIS -LYS +Canavanine +clonNAT +G418 +Thialysine	cSGA_v2_r2	4	11	5.15827800978	10290.3185685	87.3988982878	254	5.31393307392	751213.992158	7404.91268456	43	6.30202235973	752403.985149	6328.17878933	854	1447	136	136	162	169	150	1393	0
DLR00015336	10	6	YER109C	UD20-36_5h_3x	SD/MSG -ARG -HIS -LYS +Canavanine +clonNAT +G418 +Thialysine	cSGA_v2_r2	4	11	5.37490915602	9523.58211473	68.4513466303	254	5.47165755175	687795.524339	5633.40766327	43	6.48764928254	681751.109929	3655.54824733	995	1444	136	136	161	168	148	1092	0
DLR00015336	10	7	YFL034W	UD20-36_5h_3x	SD/MSG -ARG -HIS -LYS +Canavanine +clonNAT +G418 +Thialysine	cSGA_v2_r2	4	11	5.39173306954	10205.6746973	66.63826084	254	5.4607860999	762422.994728	7014.35114347	43	6.44109081957	759727.986638	5785.16064596	1129	1438	136	136	162	169	148	1011	8
DLR00015336	10	8	YER108C	UD20-36_5h_3x	SD/MSG -ARG -HIS -LYS +Canavanine +clonNAT +G418 +Thialysine	cSGA_v2_r2	4	11	5.11037446966	9264.28859239	50.613932311	254	5.39132437566	670717.066995	6607.23685394	43	6.2916962446	678649.986071	5251.73335326	1263	1442	136	136	160	166	146	1108	0
DLR00015336	10	9	YFL034C-A	UD20-36_5h_3x	SD/MSG -ARG -HIS -LYS +Canavanine +clonNAT +G418 +Thialysine	cSGA_v2_r2	4	11	5.2779547907	10340.7153232	48.3190342559	254	5.52358843787	767740.165897	6628.90892121	43	6.43545449868	781267.985991	6416.40973886	1406	1444	136	136	162	167	146	1208	0
DLR00015336	10	10	YER106W	UD20-36_5h_3x	SD/MSG -ARG -HIS -LYS +Canavanine +clonNAT +G418 +Thialysine	cSGA_v2_r2	4	11	5.26398145765	8925.9562548	38.8160553873	254	5.36928974955	672350.995259	6977.84611688	43	6.35562924899	667377.987135	5208.01000245	1545	1444	136	136	160	166	145	1049	0
DLR00015336	10	11	YFL032W	UD20-36_5h_3x	SD/MSG -ARG -HIS -LYS +Canavanine +clonNAT +G418 +Thialysine	cSGA_v2_r2	4	11	4.8973679132	9259.97697453	50.3215928333	254	5.26356856042	653114.848301	6844.34262676	43	6.17863666163	668042.984502	6327.40288103	1677	1445	136	136	157	164	144	1529	0
DLR00015336	10	12	YER101C	UD20-36_5h_3x	SD/MSG -ARG -HIS -LYS +Canavanine +clonNAT +G418 +Thialysine	cSGA_v2_r2	4	11	5.2452948022	10407.6171847	40.297406241	254	5.47291290276	737594.630896	6759.55982314	43	6.40326618987	748858.987013	5907.94771806	1811	1447	136	136	157	163	142	1175	0
DLR00015336	10	13	YFL031W	UD20-36_5h_3x	SD/MSG -ARG -HIS -LYS +Canavanine +clonNAT +G418 +Thialysine	cSGA_v2_r2	4	11	4.78007217502	8030.10595647	29.1458803551	254	5.10685949716	567677.992185	7185.07138058	43	6.17468561478	552364.059661	3985.83367454	1943	1445	136	136	155	161	142	1506	0
DLR00015336	10	14	YER098W	UD20-36_5h_3x	SD/MSG -ARG -HIS -LYS +Canavanine +clonNAT +G418 +Thialysine	cSGA_v2_r2	4	11	4.74202596478	8717.70380823	43.5795616605	254	5.09456473648	558508.52047	7036.32735502	43	5.97309771867	577474.983474	7957.53606176	2081	1441	136	136	150	157	138	1355	0
DLR00015336	10	15	YFL030W	UD20-36_5h_3x	SD/MSG -ARG -HIS -LYS +Canavanine +clonNAT +G418 +Thialysine	cSGA_v2_r2	4	11	5.55435056427	10150.0311726	48.8209555627	254	5.50049012641	752860.995963	7457.33934141	43	6.6291014239	733320.329286	4277.39501408	2224	1447	136	136	157	163	141	977	0
DLR00015336	10	16	YER097W	UD20-36_5h_3x	SD/MSG -ARG -HIS -LYS +Canavanine +clonNAT +G418 +Thialysine	cSGA_v2_r2	4	11	5.39249272775	10163.1703351	33.0948106644	254	5.45480759959	728365.995751	7353.33984272	43	6.45088205863	725806.987549	5666.01842139	2358	1445	136	136	154	161	140	968	0
DLR00015336	10	17	YFL028C	UD20-36_5h_3x	SD/MSG -ARG -HIS -LYS +Canavanine +clonNAT +G418 +Thialysine	cSGA_v2_r2	4	11	5.23805034528	9221.83754914	55.4187936727	254	5.33797256986	671184.9938	7144.52605321	43	6.43581950529	652276.862776	4289.3812747	2493	1443	136	136	154	161	141	1075	0
DLR00015336	10	18	YER096W	UD20-36_5h_3x	SD/MSG -ARG -HIS -LYS +Canavanine +clonNAT +G418 +Thialysine	cSGA_v2_r2	4	11	5.23400625482	9541.7044158	47.6852550243	254	5.36187042808	696706.994212	6491.12883312	43	6.34450870555	694026.986376	5623.38256826	2630	1440	136	136	155	162	142	962	0
DLR00015336	10	19	YFL027C	UD20-36_5h_3x	SD/MSG -ARG -HIS -LYS +Canavanine +clonNAT +G418 +Thialysine	cSGA_v2_r2	4	11	5.09088027102	9218.28355333	65.5329680501	254	5.24949042544	680942.992148	6119.68368991	43	6.22224470929	677241.98514	5437.53718475	2765	1446	136	136	156	163	143	1035	0
DLR00015336	10	20	YER095W	UD20-36_5h_3x	SD/MSG -ARG -HIS -LYS +Canavanine +clonNAT +G418 +Thialysine	cSGA_v2_r2	4	11	3.98393376874	6743.51131604	44.2688461348	254	4.16770580157	419143.991231	8246.10123283	43	5.08729405069	417567.989539	8160.43179935	2905	1444	136	136	142	152	137	1223	0
DLR00015336	10	21	YFL026W	UD20-36_5h_3x	SD/MSG -ARG -HIS -LYS +Canavanine +clonNAT +G418 +Thialysine	cSGA_v2_r2	4	11	0	11	7.54423401174	254	6.58364409795	29993.2410637	5388.73736532	43	0	43	40.9285008491	3042	1452	136	136	-1	-1	-1	0	0
DLR00015336	10	22	YER093C-A	UD20-36_5h_3x	SD/MSG -ARG -HIS -LYS +Canavanine +clonNAT +G418 +Thialysine	cSGA_v2_r2	4	11	4.43451477974	8097.48503224	53.4137993351	254	4.82693126364	594495.987178	7987.20690912	43	5.78931306469	592686.982906	7692.6109293	3174	1438	136	136	148	157	141	1279	0
DLR00015336	10	23	YFL025C	UD20-36_5h_3x	SD/MSG -ARG -HIS -LYS +Canavanine +clonNAT +G418 +Thialysine	cSGA_v2_r2	4	11	4.64923786349	8424.09077622	124.652186539	254	4.94250753658	712691.984522	12446.4226557	43	5.90792022849	706182.980336	12482.99124	3312	1449	136	136	153	159	141	897	0
DLR00015336	10	24	YOR202W	UD20-36_5h_3x	SD/MSG -ARG -HIS -LYS +Canavanine +clonNAT +G418 +Thialysine	cSGA_v2_r2	4	11	4.79466541835	11424.0259401	228.511596062	254	4.98856867116	1048001.98217	21955.8348824	43	5.95848104053	1045769.97984	24733.2940847	3446	1446	136	136	153	158	138	647	0
DLR00015336	11	1	YOR202W	UD20-36_5h_3x	SD/MSG -ARG -HIS -LYS +Canavanine +clonNAT +G418 +Thialysine	cSGA_v2_r2	4	11	4.12170371639	8541.90753217	130.319259004	254	4.52451399495	700150.984853	15522.5309683	43	5.4681921097	696268.983935	17693.8890474	326	1572	136	136	159	165	146	996	10
DLR00015336	11	2	YDR512C	UD20-36_5h_3x	SD/MSG -ARG -HIS -LYS +Canavanine +clonNAT +G418 +Thialysine	cSGA_v2_r2	4	11	3.66113336072	4580.74886889	15.75788219	254	4.12963545044	295931.994622	6042.23760378	43	5.00154287955	291313.991722	2411.12524427	454	1580	136	136	147	155	141	1759	0
[truncated: 4,366 more rows]
