# Supplementary material for: Quantitative Fitness Analysis Shows That NMD Proteins and Many Other Protein Complexes Suppress or Enhance Distinct Telomere Cap Defects
Source: PLoS Genet. 2011 Apr 7;7(4):e1001362. doi: 10.1371/journal.pgen.1001362 (PMC3072368; doi:10.1371/journal.pgen.1001362)
Supplement: Table S8 — Logistic data file. ROD output data is subjected to logistic modelling and exported in this format for further analysis. These are text files compressed in .zip format: http://research.ncl.ac.uk/colonyzer/AddinallQFA/Logistic.zip. See http://research.ncl.ac.uk/colonyzer/AddinallQFA for detailed description of column contents. (30.13 MB ZIP) [file pgen.1001362.s012.zip › yku70_v3_R4_steve_Logistic.txt]

Logisticyzer 2 Output File
Barcode	Row	Col	ORF	Treatments	Medium	Screen Name	Plate Number	Area G(0)	Area r	Area K	Area Error	Greyscale G(0)	Greyscale r	Greyscale K	Greyscale Error	Trimmed G(0)	Trimmed r	Trimmed K	Trimmed Error	X Offset	Y Offset	Xdim	Ydim	R	G	B	Edge Length	Pixels on Edge
DLR00017322	1	1	YOR202W	37.5	SD/MSG -ARG -HIS -LYS -URA +Canavanine +G418 +Thialysine	yku70_v3_R4_steve	10	11.0	2.79455306263	7409.00002117	268.994954179	254.0	2.96149608551	509320.000171	8035.39836588	43.0	3.58904143078	502704.000003	4198.80902252	281	231	137	135	135	143	131	422	6
DLR00017322	1	2	YOR202W	37.5	SD/MSG -ARG -HIS -LYS -URA +Canavanine +G418 +Thialysine	yku70_v3_R4_steve	10	11.0	2.86448896398	7530.99998704	354.201947275	254.0	3.07255679249	554621.000005	7791.59683324	43.0	3.71765676757	551971.999683	4787.8424591	408	215	137	135	145	152	139	1056	0
DLR00017322	1	3	YOR202W	37.5	SD/MSG -ARG -HIS -LYS -URA +Canavanine +G418 +Thialysine	yku70_v3_R4_steve	10	11.0	2.85499344967	7253.99998848	342.181238867	254.0	3.05067104175	523582.000032	7797.81356343	43.0	3.69842439615	518613.999806	4202.08206978	548	223	137	135	150	156	143	916	0
DLR00017322	1	4	YOR202W	37.5	SD/MSG -ARG -HIS -LYS -URA +Canavanine +G418 +Thialysine	yku70_v3_R4_steve	10	11.0	2.45328723727	4706.46155307	186.273142253	254.0	2.72541819924	275900.000222	6668.14197581	43.0	3.31138317639	271950.000136	1705.26189279	676	217	137	135	141	150	140	1278	0
DLR00017322	1	5	YOR202W	37.5	SD/MSG -ARG -HIS -LYS -URA +Canavanine +G418 +Thialysine	yku70_v3_R4_steve	10	11.0	3.13473846026	7936.99986596	324.73032629	254.0	3.24394674329	550920.000024	7451.75439466	43.0	3.92151971266	548042.998497	4778.58803409	824	219	137	135	153	160	146	991	0
DLR00017322	1	6	YOR202W	37.5	SD/MSG -ARG -HIS -LYS -URA +Canavanine +G418 +Thialysine	yku70_v3_R4_steve	10	11.0	2.9116600158	6286.99993667	337.164120836	254.0	3.0868535798	405333.000035	7247.14401842	43.0	3.73512454048	399103.999555	2336.73723531	950	214	137	135	148	157	144	929	0
DLR00017322	1	7	YOR202W	37.5	SD/MSG -ARG -HIS -LYS -URA +Canavanine +G418 +Thialysine	yku70_v3_R4_steve	10	11.0	3.12398873595	7406.99998654	245.844320787	254.0	3.24345126638	482145.000003	5733.11970892	43.0	3.92150629707	477971.998774	3139.23951939	1099	216	137	135	151	159	145	971	0
DLR00017322	1	8	YOR202W	37.5	SD/MSG -ARG -HIS -LYS -URA +Canavanine +G418 +Thialysine	yku70_v3_R4_steve	10	11.0	2.84884132589	5742.00006527	158.361145928	254.0	3.1375409224	375383.00001	5395.64924552	43.0	3.78272964144	370135.999032	2281.64113194	1219	220	137	135	150	160	146	1105	0
DLR00017322	1	9	YOR202W	37.5	SD/MSG -ARG -HIS -LYS -URA +Canavanine +G418 +Thialysine	yku70_v3_R4_steve	10	11.0	3.32498661735	7719.70414386	270.733448266	254.0	3.3520226579	520433.000006	5708.58749757	43.0	4.05130655368	515130.998864	4178.28095742	1368	215	137	135	151	160	145	744	0
DLR00017322	1	10	YOR202W	37.5	SD/MSG -ARG -HIS -LYS -URA +Canavanine +G418 +Thialysine	yku70_v3_R4_steve	10	11.0	3.18469521443	7498.00004273	241.849193774	254.0	3.37301282908	499703.000038	6111.16150204	43.0	4.07586556858	495652.999216	3380.9409267	1496	217	137	135	153	162	146	963	0
DLR00017322	1	11	YOR202W	37.5	SD/MSG -ARG -HIS -LYS -URA +Canavanine +G418 +Thialysine	yku70_v3_R4_steve	10	11.0	3.63096928061	8793.73888106	263.576293593	254.0	3.63385654568	621034.000189	6383.84703034	43.0	4.43115480301	615509.999655	5571.44557937	1644	215	137	135	156	164	146	729	0
DLR00017322	1	12	YOR202W	37.5	SD/MSG -ARG -HIS -LYS -URA +Canavanine +G418 +Thialysine	yku70_v3_R4_steve	10	11.0	3.11369328807	5875.21861364	190.731915813	254.0	3.24372480112	373561.000066	5970.89437585	43.0	3.91583240406	367896.999324	1951.73407157	1771	212	137	135	148	158	143	914	0
DLR00017322	1	13	YOR202W	37.5	SD/MSG -ARG -HIS -LYS -URA +Canavanine +G418 +Thialysine	yku70_v3_R4_steve	10	11.0	3.74521432941	10053.999809	475.247588847	254.0	3.74379152269	672855.000293	6670.37245724	43.0	4.58681340616	669382.99953	6385.36875638	1923	207	137	135	157	165	147	601	0
DLR00017322	1	14	YOR202W	37.5	SD/MSG -ARG -HIS -LYS -URA +Canavanine +G418 +Thialysine	yku70_v3_R4_steve	10	11.0	3.09877790469	5846.4440437	190.737063323	254.0	3.24594794855	349244.000101	5747.65974639	43.0	3.92596547909	346002.999611	1764.51831769	2049	211	137	135	145	155	141	938	6
DLR00017322	1	15	YOR202W	37.5	SD/MSG -ARG -HIS -LYS -URA +Canavanine +G418 +Thialysine	yku70_v3_R4_steve	10	11.0	3.66232339705	9082.99995606	282.605743697	254.0	3.69819028748	605894.000379	6155.16880608	43.0	4.5273719259	599514.999642	4533.78242982	2193	215	137	135	154	162	145	556	0
DLR00017322	1	16	YOR202W	37.5	SD/MSG -ARG -HIS -LYS -URA +Canavanine +G418 +Thialysine	yku70_v3_R4_steve	10	11.0	3.14631327054	6016.00030471	149.617842478	254.0	3.30825796348	356421.000175	5551.52058044	43.0	4.01470575692	349531.999947	1356.91090102	2320	206	137	135	146	156	142	622	0
DLR00017322	1	17	YOR202W	37.5	SD/MSG -ARG -HIS -LYS -URA +Canavanine +G418 +Thialysine	yku70_v3_R4_steve	10	11.0	3.6060716306	8609.60786211	209.967866976	254.0	3.61884575713	541838.000401	5852.31818422	43.0	4.45442303135	525941.036925	3079.32352076	2465	209	137	135	153	161	145	475	0
DLR00017322	1	18	YOR202W	37.5	SD/MSG -ARG -HIS -LYS -URA +Canavanine +G418 +Thialysine	yku70_v3_R4_steve	10	11.0	3.52092279509	6940.05185553	174.990669692	254.0	3.4176690414	410282.000183	5416.44776157	43.0	4.15546810428	404374.99988	3279.06343033	2593	204	137	135	149	158	143	377	0
DLR00017322	1	19	YOR202W	37.5	SD/MSG -ARG -HIS -LYS -URA +Canavanine +G418 +Thialysine	yku70_v3_R4_steve	10	11.0	3.70308919066	8379.52606802	234.467892596	254.0	3.5850983215	515834.000295	5802.67144416	43.0	4.3810565048	509747.99965	4481.41831274	2739	211	137	135	152	160	145	345	0
DLR00017322	1	20	YOR202W	37.5	SD/MSG -ARG -HIS -LYS -URA +Canavanine +G418 +Thialysine	yku70_v3_R4_steve	10	11.0	3.24616074987	6330.30430314	183.989863084	254.0	3.34062310761	365858.000074	5916.08729652	43.0	4.04847564714	358001.999795	2713.46969605	2868	205	137	135	148	157	143	290	0
DLR00017322	1	21	YOR202W	37.5	SD/MSG -ARG -HIS -LYS -URA +Canavanine +G418 +Thialysine	yku70_v3_R4_steve	10	11.0	4.00834256364	9164.49615766	748.43279378	254.0	3.81597936826	613445.000376	10474.8245876	43.0	4.67372904189	605067.999841	8422.69262639	3013	207	137	135	155	162	146	185	0
DLR00017322	1	22	YOR202W	37.5	SD/MSG -ARG -HIS -LYS -URA +Canavanine +G418 +Thialysine	yku70_v3_R4_steve	10	11.0	3.43210181418	6082.96174757	201.097830439	254.0	3.3201891013	370120.000035	6627.60964616	43.0	4.01044210943	358251.999732	3272.57334695	3140	202	137	135	142	150	137	67	0
DLR00017322	1	23	YOR202W	37.5	SD/MSG -ARG -HIS -LYS -URA +Canavanine +G418 +Thialysine	yku70_v3_R4_steve	10	11.0	3.85088340063	7994.98860326	220.460680773	254.0	3.67111339242	540249.000153	6758.78576572	43.0	4.47996550479	528940.999425	5483.56371857	3284	207	137	135	146	153	137	77	0
DLR00017322	1	24	YOR202W	37.5	SD/MSG -ARG -HIS -LYS -URA +Canavanine +G418 +Thialysine	yku70_v3_R4_steve	10	11.0	3.06224105827	7133.00041512	308.61608253	254.0	3.29359591131	406828.000041	7689.85805124	43.0	3.93950559519	394932.999422	3088.32369066	3405	207	137	135	142	148	133	37	21
DLR00017322	2	1	YOR202W	37.5	SD/MSG -ARG -HIS -LYS -URA +Canavanine +G418 +Thialysine	yku70_v3_R4_steve	10	11.0	2.6078665737	6454.00002392	312.778800269	254.0	2.84013743423	451526.000155	7973.44368882	43.0	3.45226560758	446938.000129	3476.64278745	276	354	137	135	139	146	134	978	0
DLR00017322	2	2	YML106W	37.5	SD/MSG -ARG -HIS -LYS -URA +Canavanine +G418 +Thialysine	yku70_v3_R4_steve	10	11.0	8.98238681575	1516.5	432.754409164	254.0	12.0	31856.4	1445.97948049	43.0	0.606389922001	7545.99999972	1173.22731711	405	351	137	135	-1	-1	-1	0	0
DLR00017322	2	3	YMR080C	37.5	SD/MSG -ARG -HIS -LYS -URA +Canavanine +G418 +Thialysine	yku70_v3_R4_steve	10	11.0	8.52280529078	1365.3	364.107403157	254.0	12.0	30360.6	969.557825063	43.0	9.06033702924	6129.9	1369.4064307	549	343	137	135	115	129	125	16	8
DLR00017322	2	4	YMR088C	37.5	SD/MSG -ARG -HIS -LYS -URA +Canavanine +G418 +Thialysine	yku70_v3_R4_steve	10	11.0	2.74892823969	5572.99999533	203.264842619	254.0	2.92819756647	361513.000096	6666.8030417	43.0	3.5617404962	359021.000025	2780.8187912	681	354	137	135	146	155	142	1413	0
DLR00017322	2	5	YMR153C-A	37.5	SD/MSG -ARG -HIS -LYS -URA +Canavanine +G418 +Thialysine	yku70_v3_R4_steve	10	11.0	2.90337893355	5834.61589042	203.619998016	254.0	3.09840903402	404841.000019	7003.92742712	43.0	3.75562239065	401669.999356	2304.13810624	816	354	137	135	152	160	145	1494	0
DLR00017322	2	6	YML042W	37.5	SD/MSG -ARG -HIS -LYS -URA +Canavanine +G418 +Thialysine	yku70_v3_R4_steve	10	11.0	2.81580421471	5535.00017588	245.993881668	254.0	3.0793279721	372881.000039	7294.9344774	43.0	3.72647339373	370008.99965	1551.63835212	950	354	137	135	151	160	145	1498	0
DLR00017322	2	7	YLR415C	37.5	SD/MSG -ARG -HIS -LYS -URA +Canavanine +G418 +Thialysine	yku70_v3_R4_steve	10	11.0	3.09719475476	7403.00006786	228.299488723	254.0	3.23865178693	479106.000031	6474.36011381	43.0	3.92496760699	479700.999142	2507.44823631	1087	350	137	135	149	159	143	1444	0
DLR00017322	2	8	YMR023C	37.5	SD/MSG -ARG -HIS -LYS -URA +Canavanine +G418 +Thialysine	yku70_v3_R4_steve	10	11.0	3.17664086453	6837.00012161	209.316492017	254.0	3.35371042066	469077.000099	6252.20489858	43.0	4.048497486	466803.999521	2283.29353581	1226	349	137	135	153	162	145	1258	0
DLR00017322	2	9	YMR075W	37.5	SD/MSG -ARG -HIS -LYS -URA +Canavanine +G418 +Thialysine	yku70_v3_R4_steve	10	11.0	2.73018526397	2120.4	293.387574869	254.0	2.80030949482	121522.999935	7349.71391407	43.0	3.17199150529	114572.000015	1877.15538966	1363	346	137	135	129	143	133	1284	0
DLR00017322	2	10	YMR101C	37.5	SD/MSG -ARG -HIS -LYS -URA +Canavanine +G418 +Thialysine	yku70_v3_R4_steve	10	11.0	3.14260731515	6859.00004621	277.5199871	254.0	3.30826107728	468981.000045	7242.48548207	43.0	3.99837587373	463736.999278	2725.06796312	1493	348	137	135	151	160	143	1051	0
DLR00017322	2	11	YMR233W	37.5	SD/MSG -ARG -HIS -LYS -URA +Canavanine +G418 +Thialysine	yku70_v3_R4_steve	10	11.0	3.21096882975	6964.72497981	241.061485102	254.0	3.36206814857	490478.000036	7019.0021866	43.0	4.06767147953	487318.999234	3249.03320807	1633	350	137	135	152	161	144	1216	0
DLR00017322	2	12	YMR241W	37.5	SD/MSG -ARG -HIS -LYS -URA +Canavanine +G418 +Thialysine	yku70_v3_R4_steve	10	11.0	2.86573786412	5498.00002583	275.625858987	254.0	3.05820306063	328469.000028	6756.88993087	43.0	3.69668126663	325131.999422	1915.72921368	1770	347	137	135	142	153	138	1171	0
DLR00017322	2	13	YML033W	37.5	SD/MSG -ARG -HIS -LYS -URA +Canavanine +G418 +Thialysine	yku70_v3_R4_steve	10	11.0	2.91409207273	5559.51109317	223.987489894	254.0	3.17771276197	342352.000085	6420.46303964	43.0	3.83029455285	337612.999682	1294.86569487	1914	351	137	135	145	156	140	1152	0
DLR00017322	2	14	YLR425W	37.5	SD/MSG -ARG -HIS -LYS -URA +Canavanine +G418 +Thialysine	yku70_v3_R4_steve	10	11.0	3.15038288769	4639.51114453	291.897887506	254.0	3.30136380149	316092.000093	6781.21206678	43.0	3.98480363275	311157.999986	3020.85113057	2046	347	137	135	149	159	143	1640	0
DLR00017322	2	15	YMR192W	37.5	SD/MSG -ARG -HIS -LYS -URA +Canavanine +G418 +Thialysine	yku70_v3_R4_steve	10	11.0	3.3379196936	6132.66489599	373.656883248	254.0	3.46184923198	410209.000277	6691.74534318	43.0	4.19857913445	405436.999908	2400.30807407	2181	348	137	135	149	158	141	1106	0
DLR00017322	2	16	YLR437C	37.5	SD/MSG -ARG -HIS -LYS -URA +Canavanine +G418 +Thialysine	yku70_v3_R4_steve	10	11.0	3.39386033594	7997.00025282	242.51718939	254.0	3.55818479353	530844.000318	6224.98521069	43.0	4.33758067165	529947.999832	2897.30162433	2319	346	137	135	152	161	143	1213	0
DLR00017322	2	17	YMR056C	37.5	SD/MSG -ARG -HIS -LYS -URA +Canavanine +G418 +Thialysine	yku70_v3_R4_steve	10	11.0	3.17822021162	6065.00032552	191.283118725	254.0	3.36863546527	389471.000249	5666.89321762	43.0	4.08753688958	383742.99997	1725.06201537	2455	342	137	135	149	159	142	1081	0
DLR00017322	2	18	YML075C	37.5	SD/MSG -ARG -HIS -LYS -URA +Canavanine +G418 +Thialysine	yku70_v3_R4_steve	10	11.0	3.35132002282	8128.0004264	205.038465399	254.0	3.57733539418	575203.000296	5733.72688735	43.0	4.35280978486	570936.999751	2966.08421534	2593	350	137	135	156	165	146	1045	8
DLR00017322	2	19	YML074C	37.5	SD/MSG -ARG -HIS -LYS -URA +Canavanine +G418 +Thialysine	yku70_v3_R4_steve	10	11.0	3.14139272355	6322.14815013	247.162847453	254.0	3.32488349389	421863.000096	5971.9784905	43.0	4.01367808016	416190.999588	2162.15747452	2723	344	137	135	151	160	143	949	0
DLR00017322	2	20	YML121W	37.5	SD/MSG -ARG -HIS -LYS -URA +Canavanine +G418 +Thialysine	yku70_v3_R4_steve	10	11.0	1.27799828533	2728.54550847	372.58954623	254.0	10.3435546199	42289.2	2116.51546054	43.0	3.74582354583	19873.9993549	1576.20223849	2869	348	137	135	117	132	127	96	0
DLR00017322	2	21	YML109W	37.5	SD/MSG -ARG -HIS -LYS -URA +Canavanine +G418 +Thialysine	yku70_v3_R4_steve	10	11.0	3.00963516	4937.99991728	292.36711785	254.0	3.11622740157	278364.000012	7291.77119352	43.0	3.74747090726	272762.99935	2825.67595224	3002	346	137	135	137	147	135	791	0
DLR00017322	2	22	YLR443W	37.5	SD/MSG -ARG -HIS -LYS -URA +Canavanine +G418 +Thialysine	yku70_v3_R4_steve	10	11.0	3.20698520406	5723.91732214	214.039583437	254.0	3.39504538562	398761.000155	6354.11009017	43.0	4.11719895537	393208.99994	2603.01484033	3134	338	137	135	146	154	139	930	0
DLR00017322	2	23	YMR209C	37.5	SD/MSG -ARG -HIS -LYS -URA +Canavanine +G418 +Thialysine	yku70_v3_R4_steve	10	11.0	3.36301575154	7878.99994404	223.015875026	254.0	3.57735895301	579370.000076	6366.39171477	43.0	4.34636476336	573900.999794	4619.56942134	3276	338	137	135	148	154	138	598	0
DLR00017322	2	24	YOR202W	37.5	SD/MSG -ARG -HIS -LYS -URA +Canavanine +G418 +Thialysine	yku70_v3_R4_steve	10	11.0	3.27597186843	10609.9998969	490.670090215	254.0	3.41084728939	720949.99973	8003.87815371	43.0	4.10147063196	719754.997497	6790.78992206	3410	340	137	135	141	148	132	216	0
DLR00017322	3	1	YOR202W	37.5	SD/MSG -ARG -HIS -LYS -URA +Canavanine +G418 +Thialysine	yku70_v3_R4_steve	10	11.0	2.78848423927	7304.00000457	297.272482383	254.0	3.02974770324	576094.000127	8033.85060972	43.0	3.67384281201	569322.000025	4313.14748022	281	488	137	135	149	155	139	996	0
DLR00017322	3	2	YMR215W	37.5	SD/MSG -ARG -HIS -LYS -URA +Canavanine +G418 +Thialysine	yku70_v3_R4_steve	10	11.0	2.3848753314	4531.64906904	186.202389115	254.0	2.70086256826	305977.000193	7226.41830997	43.0	3.28924268613	300284.000157	2236.20541178	408	488	137	135	146	153	139	1636	0
DLR00017322	3	3	YLR422W	37.5	SD/MSG -ARG -HIS -LYS -URA +Canavanine +G418 +Thialysine	yku70_v3_R4_steve	10	11.0	2.63158226352	4228.9999015	196.917339914	254.0	2.84874679099	286480.00002	6608.74030619	43.0	3.45372395899	280732.999955	2368.24326069	548	497	137	135	146	154	140	1412	0
DLR00017322	3	4	YMR162C	37.5	SD/MSG -ARG -HIS -LYS -URA +Canavanine +G418 +Thialysine	yku70_v3_R4_steve	10	11.0	3.0478125813	7908.00021247	168.98869273	254.0	3.32758058922	618877.000022	6362.2666803	43.0	4.02051268003	616716.998816	2119.37243083	684	491	137	135	162	168	150	1435	0
DLR00017322	3	5	YMR244C-A	37.5	SD/MSG -ARG -HIS -LYS -URA +Canavanine +G418 +Thialysine	yku70_v3_R4_steve	10	11.0	3.06503353181	6105.90394983	234.012383588	254.0	3.15240823293	413571.00003	7466.62013973	43.0	3.8284886614	412434.999396	3404.96048003	825	486	137	135	149	158	143	1588	0
DLR00017322	3	6	YLR432W	37.5	SD/MSG -ARG -HIS -LYS -URA +Canavanine +G418 +Thialysine	yku70_v3_R4_steve	10	11.0	2.42227340725	2378.00024564	196.915697998	254.0	2.79717545757	165247.000065	7473.51979052	43.0	3.28975481085	150090.000088	1072.69069612	946	492	137	135	146	156	142	970	0
DLR00017322	3	7	YMR054W	37.5	SD/MSG -ARG -HIS -LYS -URA +Canavanine +G418 +Thialysine	yku70_v3_R4_steve	10	11.0	2.94023029247	5623.99990726	282.783105088	254.0	3.1484638287	376018.000059	7078.64104711	43.0	3.81288354173	372663.999623	2144.68090092	1100	487	137	135	151	160	143	1533	0
DLR00017322	3	8	YMR159C	37.5	SD/MSG -ARG -HIS -LYS -URA +Canavanine +G418 +Thialysine	yku70_v3_R4_steve	10	11.0	3.05857728629	6030.00011862	278.115607026	254.0	3.31141493824	448416.000051	6883.45074274	43.0	3.99363454627	442796.999327	2645.40960646	1220	486	137	135	158	166	147	1359	0
DLR00017322	3	9	YMR086W	37.5	SD/MSG -ARG -HIS -LYS -URA +Canavanine +G418 +Thialysine	yku70_v3_R4_steve	10	11.0	3.39971623188	8132.42834091	296.378016803	254.0	3.50010224231	607238.00009	7468.08074591	43.0	4.27160942934	594186.259284	4761.82571092	1371	488	137	135	158	166	146	1263	0
DLR00017322	3	10	YMR035W	37.5	SD/MSG -ARG -HIS -LYS -URA +Canavanine +G418 +Thialysine	yku70_v3_R4_steve	10	11.0	7.72117573527	1506.6	180.075992162	254.0	3.05007435436	90559.9996888	7665.54231722	43.0	3.13246462899	75459.9997796	1201.49953166	1501	486	137	135	125	139	130	649	0
DLR00017322	3	11	YMR202W	37.5	SD/MSG -ARG -HIS -LYS -URA +Canavanine +G418 +Thialysine	yku70_v3_R4_steve	10	11.0	7.35278803829	1337.4	370.253558555	254.0	12.0	33262.2	1321.18403799	43.0	7.69562416157	6005.7	1561.48622621	1638	486	137	135	-1	-1	-1	0	0
DLR00017322	3	12	YML006C	37.5	SD/MSG -ARG -HIS -LYS -URA +Canavanine +G418 +Thialysine	yku70_v3_R4_steve	10	11.0	2.67036344331	3416.00018784	247.774063227	254.0	2.97302977628	210240.000042	7218.13388554	43.0	3.52031941061	203092.999986	1566.19606612	1776	479	137	135	143	154	139	1401	0
DLR00017322	3	13	YLR435W	37.5	SD/MSG -ARG -HIS -LYS -URA +Canavanine +G418 +Thialysine	yku70_v3_R4_steve	10	11.0	2.02465026946	2501.1	372.515068455	254.0	3.45968599771	85423.9963947	6345.0166481	43.0	3.35818689765	71225.9997547	2013.61334323	1923	481	137	135	127	141	131	989	0
DLR00017322	3	14	YMR011W	37.5	SD/MSG -ARG -HIS -LYS -URA +Canavanine +G418 +Thialysine	yku70_v3_R4_steve	10	11.0	3.20898306645	6339.00004514	335.942227507	254.0	3.39693851164	423298.000193	6681.82274713	43.0	4.11664969742	420924.999988	2153.60638992	2049	481	137	135	151	160	141	1334	0
DLR00017322	3	15	YML059C	37.5	SD/MSG -ARG -HIS -LYS -URA +Canavanine +G418 +Thialysine	yku70_v3_R4_steve	10	11.0	4.05893143902	10396.9997057	429.078620473	254.0	4.09368005274	808060.999973	7955.02495401	43.0	5.01670439925	805825.99905	8401.77198351	2190	483	137	135	164	170	148	963	0
DLR00017322	3	16	YMR021C	37.5	SD/MSG -ARG -HIS -LYS -URA +Canavanine +G418 +Thialysine	yku70_v3_R4_steve	10	11.0	8.54671697609	2619.0	734.652915533	254.0	12.0	34225.8692786	855.795628025	43.0	1.28226142682	13297.7404352	1843.04038084	2323	486	137	135	114	129	124	17	0
DLR00017322	3	17	YMR070W	37.5	SD/MSG -ARG -HIS -LYS -URA +Canavanine +G418 +Thialysine	yku70_v3_R4_steve	10	11.0	3.27955257744	6866.72260698	253.512956375	254.0	3.46484152632	474410.000255	6352.58468994	43.0	4.20063277511	471107.999939	3081.49645255	2460	487	137	135	154	163	145	1316	0
DLR00017322	3	18	YML071C	37.5	SD/MSG -ARG -HIS -LYS -URA +Canavanine +G418 +Thialysine	yku70_v3_R4_steve	10	11.0	1.6171928409	2973.6	444.515333898	254.0	3.66381978344	70323.9858353	6220.27371293	43.0	3.27705323919	51694.999777	2087.87447436	2598	480	137	135	124	138	130	420	0
DLR00017322	3	19	YLR429W	37.5	SD/MSG -ARG -HIS -LYS -URA +Canavanine +G418 +Thialysine	yku70_v3_R4_steve	10	11.0	9.0	1674.0	301.278011648	254.0	11.1684246927	38729.7	1667.37140972	43.0	8.72945449931	15091.2	938.137349326	2744	476	137	135	106	123	120	3	0
DLR00017322	3	20	YMR092C	37.5	SD/MSG -ARG -HIS -LYS -URA +Canavanine +G418 +Thialysine	yku70_v3_R4_steve	10	11.0	3.04130915946	6329.00022487	237.01582652	254.0	3.26776873214	416886.000091	6923.5843068	43.0	3.95802582626	414384.999558	1335.66352237	2862	478	137	135	150	159	143	1266	0
DLR00017322	3	21	YMR087W	37.5	SD/MSG -ARG -HIS -LYS -URA +Canavanine +G418 +Thialysine	yku70_v3_R4_steve	10	11.0	3.25962452256	6500.00039231	248.47904263	254.0	3.41367416312	425512.000243	6503.4592401	43.0	4.15623886653	423237.999951	2036.54680903	3010	486	137	135	147	156	141	1180	0
DLR00017322	3	22	YMR086C-A	37.5	SD/MSG -ARG -HIS -LYS -URA +Canavanine +G418 +Thialysine	yku70_v3_R4_steve	10	11.0	3.00570779103	4317.4207303	198.220589971	254.0	3.29570560763	310717.000082	6106.31215601	43.0	3.98123901679	302585.999981	2308.26096303	3143	477	137	135	147	155	141	1164	0
DLR00017322	3	23	YMR130W	37.5	SD/MSG -ARG -HIS -LYS -URA +Canavanine +G418 +Thialysine	yku70_v3_R4_steve	10	11.0	3.64842612882	8636.67075415	344.335779997	254.0	3.656248811	707312.999956	7483.8670745	43.0	4.44916526797	704305.999762	9125.10699072	3286	483	137	135	151	156	138	805	9
DLR00017322	3	24	YOR202W	37.5	SD/MSG -ARG -HIS -LYS -URA +Canavanine +G418 +Thialysine	yku70_v3_R4_steve	10	11.0	9.0	3034.8	858.5406889	254.0	12.0	37409.4	2335.61444756	43.0	10.3687525108	13867.2	3902.79142265	3411	477	137	135	-1	-1	-1	4	0
DLR00017322	4	1	YOR202W	37.5	SD/MSG -ARG -HIS -LYS -URA +Canavanine +G418 +Thialysine	yku70_v3_R4_steve	10	11.0	2.70186706783	7084.00002075	308.867511285	254.0	2.94602115065	539595.000186	7987.07323053	43.0	3.58416704498	537301.000019	3704.88671205	272	626	137	135	147	154	139	1360	0
DLR00017322	4	2	YMR186W	37.5	SD/MSG -ARG -HIS -LYS -URA +Canavanine +G418 +Thialysine	yku70_v3_R4_steve	10	11.0	1.66281068598	1279.99995722	193.654116019	254.0	2.53773887618	76367.9999492	6510.04408632	43.0	2.60578227515	55026.0001957	1089.66651534	406	630	137	135	132	142	133	558	0
DLR00017322	4	3	YMR002W	37.5	SD/MSG -ARG -HIS -LYS -URA +Canavanine +G418 +Thialysine	yku70_v3_R4_steve	10	11.0	2.68709633864	6001.00013884	212.900092821	254.0	2.96144324471	433047.000182	6682.3352671	43.0	3.60395398558	432128.000026	2602.57430943	543	624	137	135	153	160	145	1689	0
DLR00017322	4	4	YMR136W	37.5	SD/MSG -ARG -HIS -LYS -URA +Canavanine +G418 +Thialysine	yku70_v3_R4_steve	10	11.0	2.83650221956	5970.00012268	197.28859299	254.0	3.08164466642	404179.000012	6510.88393664	43.0	3.73941810728	404298.999342	1921.64037204	682	625	137	135	151	159	144	1656	0
DLR00017322	4	5	YMR177W	37.5	SD/MSG -ARG -HIS -LYS -URA +Canavanine +G418 +Thialysine	yku70_v3_R4_steve	10	11.0	2.83029515512	5604.00024576	215.591272937	254.0	3.06132691013	368180.000062	7610.44526964	43.0	3.72078114654	366480.999869	1437.83151864	814	629	137	135	149	158	143	1641	0
DLR00017322	4	6	YML068W	37.5	SD/MSG -ARG -HIS -LYS -URA +Canavanine +G418 +Thialysine	yku70_v3_R4_steve	10	11.0	2.75031311623	4250.00016302	203.290540012	254.0	3.03974625721	295784.000032	7070.38712332	43.0	3.66356303001	288522.999591	1461.39330005	953	630	137	135	151	160	145	1417	0
DLR00017322	4	7	YML099C	37.5	SD/MSG -ARG -HIS -LYS -URA +Canavanine +G418 +Thialysine	yku70_v3_R4_steve	10	11.0	2.88778631609	5720.00019007	250.444047761	254.0	3.13536496235	390346.000029	7378.47971921	43.0	3.79830682094	389411.999334	1768.8405384	1088	624	137	135	152	162	145	1819	0
DLR00017322	4	8	YML017W	37.5	SD/MSG -ARG -HIS -LYS -URA +Canavanine +G418 +Thialysine	yku70_v3_R4_steve	10	11.0	7.92815604643	1226.7	328.755605829	254.0	12.0	33089.3019723	989.50612148	43.0	8.1752444092	5843.7	1291.67467693	1229	629	137	135	111	128	126	20	0
DLR00017322	4	9	YML100W-A	37.5	SD/MSG -ARG -HIS -LYS -URA +Canavanine +G418 +Thialysine	yku70_v3_R4_steve	10	11.0	3.00047826918	7314.45299283	313.410117784	254.0	3.18501245338	498493.000007	7737.4338304	43.0	3.86303584022	500020.999191	2696.65310511	1363	624	137	135	152	161	143	1688	0
DLR00017322	4	10	YLR423C	37.5	SD/MSG -ARG -HIS -LYS -URA +Canavanine +G418 +Thialysine	yku70_v3_R4_steve	10	11.0	7.93861490226	1429.2	361.723679296	254.0	12.0	35285.4	1267.7339531	43.0	8.19708473342	7663.5	1501.4438328	1501	621	137	135	120	133	128	0	0
DLR00017322	4	11	YMR222C	37.5	SD/MSG -ARG -HIS -LYS -URA +Canavanine +G418 +Thialysine	yku70_v3_R4_steve	10	11.0	3.36775353581	8594.51890314	289.994494415	254.0	3.49503280855	625335.000067	7480.76113206	43.0	4.23439245579	625170.999578	4522.14585566	1638	620	137	135	157	164	144	1327	0
DLR00017322	4	12	YMR040W	37.5	SD/MSG -ARG -HIS -LYS -URA +Canavanine +G418 +Thialysine	yku70_v3_R4_steve	10	11.0	3.06654320583	6441.00024128	232.403825751	254.0	3.31502894999	439464.000089	7206.49521744	43.0	4.01105312395	438063.999485	1605.85743276	1774	617	137	135	152	160	142	1457	0
DLR00017322	4	13	YMR189W	37.5	SD/MSG -ARG -HIS -LYS -URA +Canavanine +G418 +Thialysine	yku70_v3_R4_steve	10	11.0	3.27131649148	7173.00008095	357.563615098	254.0	3.42021653909	484412.000187	7280.89919122	43.0	4.14936007088	482467.999963	2502.48771513	1911	619	137	135	152	160	141	1395	0
DLR00017322	4	14	YMR167W	37.5	SD/MSG -ARG -HIS -LYS -URA +Canavanine +G418 +Thialysine	yku70_v3_R4_steve	10	11.0	2.97621037522	2716.15804117	275.604264322	254.0	3.14088920106	178182.000003	7325.06302369	43.0	3.661463129	169629.999915	1987.14782149	2042	620	137	135	142	153	138	1372	0
DLR00017322	4	15	YMR104C	37.5	SD/MSG -ARG -HIS -LYS -URA +Canavanine +G418 +Thialysine	yku70_v3_R4_steve	10	11.0	3.28445698917	6431.00003391	334.615926631	254.0	3.49020886343	444465.000252	7039.67332402	43.0	4.23807131527	441722.999877	2637.24036201	2185	616	137	135	154	162	143	1433	0
DLR00017322	4	16	YMR137C	37.5	SD/MSG -ARG -HIS -LYS -URA +Canavanine +G418 +Thialysine	yku70_v3_R4_steve	10	11.0	3.30589364599	7151.41071613	336.177884749	254.0	3.4885604569	503198.00021	6901.37596378	43.0	4.23104259637	501510.999934	2582.41966306	2317	620	137	135	155	163	144	1386	0
DLR00017322	4	17	YMR048W	37.5	SD/MSG -ARG -HIS -LYS -URA +Canavanine +G418 +Thialysine	yku70_v3_R4_steve	10	11.0	2.52083495108	2180.7	335.875528001	254.0	2.90107972525	131121.999976	6974.51260361	43.0	3.26592744088	118088.000048	1540.37720004	2451	622	137	135	136	148	136	1015	0
DLR00017322	4	18	YML096W	37.5	SD/MSG -ARG -HIS -LYS -URA +Canavanine +G418 +Thialysine	yku70_v3_R4_steve	10	11.0	3.56067501318	6602.46338048	239.199902551	254.0	3.61296582815	495733.000134	6373.80944972	43.0	4.41698275979	490940.999501	4964.82992044	2586	619	137	135	159	166	147	1381	0
DLR00017322	4	19	YMR106C	37.5	SD/MSG -ARG -HIS -LYS -URA +Canavanine +G418 +Thialysine	yku70_v3_R4_steve	10	11.0	3.27555890018	7397.0000682	342.353289161	254.0	3.47845500394	529232.000147	6617.36671399	43.0	4.21250449211	523972.99998	3136.15299461	2729	616	137	135	157	164	146	1173	0
DLR00017322	4	20	YML120C	37.5	SD/MSG -ARG -HIS -LYS -URA +Canavanine +G418 +Thialysine	yku70_v3_R4_steve	10	11.0	3.36523691575	7864.00015004	277.3714314	254.0	3.53034124177	547656.000208	7204.91519908	43.0	4.29489220202	545160.999878	3130.57463246	2869	618	137	135	154	162	145	1130	0
DLR00017322	4	21	YLR460C	37.5	SD/MSG -ARG -HIS -LYS -URA +Canavanine +G418 +Thialysine	yku70_v3_R4_steve	10	11.0	3.34994907	6449.00014012	224.999044696	254.0	3.52453837046	443087.000356	6221.38744982	43.0	4.30684606724	437823.999906	2066.27491261	3002	615	137	135	150	159	143	1026	0
DLR00017322	4	22	YML131W	37.5	SD/MSG -ARG -HIS -LYS -URA +Canavanine +G418 +Thialysine	yku70_v3_R4_steve	10	11.0	3.59007900157	8896.99994798	269.884160749	254.0	3.68961017649	626336.000248	6126.05909803	43.0	4.52778875748	625140.999473	4770.39744193	3139	615	137	135	149	157	141	929	0
DLR00017322	4	23	YMR224C	37.5	SD/MSG -ARG -HIS -LYS -URA +Canavanine +G418 +Thialysine	yku70_v3_R4_steve	10	11.0	8.60043482207	2082.6	591.945422446	254.0	12.0	31558.5	1141.47198948	43.0	8.84097568933	8754.3	2481.61842938	3282	621	137	135	-1	-1	-1	0	0
DLR00017322	4	24	YOR202W	37.5	SD/MSG -ARG -HIS -LYS -URA +Canavanine +G418 +Thialysine	yku70_v3_R4_steve	10	11.0	3.60988627941	10383.6334509	296.226720155	254.0	3.67282045109	906837.999727	9069.73851254	43.0	4.4264966508	905309.998713	13710.4041478	3409	611	137	135	153	158	139	753	0
DLR00017322	5	1	YOR202W	37.5	SD/MSG -ARG -HIS -LYS -URA +Canavanine +G418 +Thialysine	yku70_v3_R4_steve	10	11.0	3.0227759481	7950.99993451	390.234493343	254.0	3.22566074965	651884.999983	7514.15923605	43.0	3.88985026149	648245.998369	5351.97314618	283	765	137	135	153	159	143	1159	0
DLR00017322	5	2	YMR194W	37.5	SD/MSG -ARG -HIS -LYS -URA +Canavanine +G418 +Thialysine	yku70_v3_R4_steve	10	11.0	2.43949334675	4831.66179078	218.903512732	254.0	2.76434405435	321783.000226	6871.73980678	43.0	3.36855355667	319132.000118	2013.65023777	406	769	137	135	146	154	141	1715	9
DLR00017322	5	3	YML035C	37.5	SD/MSG -ARG -HIS -LYS -URA +Canavanine +G418 +Thialysine	yku70_v3_R4_steve	10	11.0	1.6689508733	1514.7	233.72489384	254.0	3.14642932042	63302.9989898	5904.7112998	43.0	2.85131037143	42979.9999803	1366.05551336	543	768	137	135	124	137	131	456	0
DLR00017322	5	4	YMR158W-A	37.5	SD/MSG -ARG -HIS -LYS -URA +Canavanine +G418 +Thialysine	yku70_v3_R4_steve	10	11.0	2.84155029995	5407.00002361	228.401510595	254.0	3.12091048915	401968.000016	6922.20157737	43.0	3.77650874567	396557.998892	2229.76782364	685	763	137	135	157	164	149	1395	0
DLR00017322	5	5	YMR237W	37.5	SD/MSG -ARG -HIS -LYS -URA +Canavanine +G418 +Thialysine	yku70_v3_R4_steve	10	11.0	3.33556747447	7325.81148693	320.473578577	254.0	3.47873875241	576973.000088	7311.74268631	43.0	4.22263442275	572749.999809	4788.62150666	826	760	137	135	162	169	151	1217	0
DLR00017322	5	6	YMR085W	37.5	SD/MSG -ARG -HIS -LYS -URA +Canavanine +G418 +Thialysine	yku70_v3_R4_steve	10	11.0	3.09894236202	6502.00012707	247.021674661	254.0	3.34874038926	476449.000064	7198.92038296	43.0	4.04795860252	473136.999502	3550.74501079	956	759	137	135	157	165	148	1440	0
DLR00017322	5	7	YML122C	37.5	SD/MSG -ARG -HIS -LYS -URA +Canavanine +G418 +Thialysine	yku70_v3_R4_steve	10	11.0	3.42775389668	8238.96259061	310.364665922	254.0	3.51103145052	646389.000069	7294.71427222	43.0	4.2497535488	643420.999644	5457.49871535	1103	761	137	135	161	168	149	1212	0
DLR00017322	5	8	YMR030W	37.5	SD/MSG -ARG -HIS -LYS -URA +Canavanine +G418 +Thialysine	yku70_v3_R4_steve	10	11.0	2.70964599739	3904.0000215	245.516521023	254.0	2.94352829868	255150.00001	7711.23603933	43.0	3.53814380621	248824.999518	1908.75429982	1229	755	137	135	147	157	142	1520	0
DLR00017322	5	9	YMR060C	37.5	SD/MSG -ARG -HIS -LYS -URA +Canavanine +G418 +Thialysine	yku70_v3_R4_steve	10	11.0	7.54013094264	1776.6	499.769408718	254.0	12.0	35125.2	1684.54536224	43.0	7.67994966792	7492.5	2102.77514266	1364	756	137	135	-1	-1	-1	0	0
DLR00017322	5	10	YMR068W	37.5	SD/MSG -ARG -HIS -LYS -URA +Canavanine +G418 +Thialysine	yku70_v3_R4_steve	10	11.0	3.01282356608	6750.36702784	242.115699735	254.0	3.2868951344	497510.000007	7469.51862657	43.0	3.97113141466	497216.998502	2799.49618747	1500	756	137	135	157	165	146	1618	0
DLR00017322	5	11	YML029W	37.5	SD/MSG -ARG -HIS -LYS -URA +Canavanine +G418 +Thialysine	yku70_v3_R4_steve	10	11.0	4.05423848776	10949.8731376	314.134199833	254.0	4.17894720442	954706.999823	7829.94139692	43.0	5.11545357504	953458.998838	9332.82519155	1645	760	137	135	170	175	151	926	0
DLR00017322	5	12	YLR450W	37.5	SD/MSG -ARG -HIS -LYS -URA +Canavanine +G418 +Thialysine	yku70_v3_R4_steve	10	11.0	2.89913617641	4272.20379053	182.089079209	254.0	3.12481193973	253455.000115	7299.73802304	43.0	3.76096462683	248823.999949	913.132449058	1776	755	137	135	140	150	135	1193	0
DLR00017322	5	13	YMR102C	37.5	SD/MSG -ARG -HIS -LYS -URA +Canavanine +G418 +Thialysine	yku70_v3_R4_steve	10	11.0	3.60802773625	9641.00007939	307.360006526	254.0	3.73066967507	714239.000363	7735.77484267	43.0	4.56364970236	714078.999674	4558.7788698	1918	761	137	135	159	165	145	1178	0
DLR00017322	5	14	YML097C	37.5	SD/MSG -ARG -HIS -LYS -URA +Canavanine +G418 +Thialysine	yku70_v3_R4_steve	10	11.0	7.84459259874	1193.4	333.268276257	254.0	12.0	33203.7	1241.76177012	43.0	7.95462219241	6126.3	1690.96291196	2049	756	137	135	-1	-1	-1	0	0
DLR00017322	5	15	YLR427W	37.5	SD/MSG -ARG -HIS -LYS -URA +Canavanine +G418 +Thialysine	yku70_v3_R4_steve	10	11.0	3.56855139991	8398.99995858	328.34766563	254.0	3.694078452	621128.000332	7406.40519217	43.0	4.50947792782	617615.999666	4423.17910294	2189	761	137	135	158	165	145	1076	0
DLR00017322	5	16	YMR216C	37.5	SD/MSG -ARG -HIS -LYS -URA +Canavanine +G418 +Thialysine	yku70_v3_R4_steve	10	11.0	7.91670450647	1792.8	484.399633078	254.0	12.0	34241.8848024	662.030163356	43.0	8.13393321056	7710.3	1649.4853713	2323	756	137	135	111	126	123	37	0
DLR00017322	5	17	YMR007W	37.5	SD/MSG -ARG -HIS -LYS -URA +Canavanine +G418 +Thialysine	yku70_v3_R4_steve	10	11.0	3.74143697096	10283.999948	391.154213339	254.0	3.82062912943	785722.000401	7455.4901176	43.0	4.67742201982	782998.999573	6315.63909757	2468	757	137	135	162	168	148	972	0
DLR00017322	5	18	YMR120C	37.5	SD/MSG -ARG -HIS -LYS -URA +Canavanine +G418 +Thialysine	yku70_v3_R4_steve	10	11.0	2.98468272373	5028.00007744	267.885767545	254.0	3.139317582	305605.000059	7039.43098961	43.0	3.79377958505	302906.999556	2096.67426346	2599	757	137	135	144	154	139	1479	0
DLR00017322	5	19	YMR143W	37.5	SD/MSG -ARG -HIS -LYS -URA +Canavanine +G418 +Thialysine	yku70_v3_R4_steve	10	11.0	7.85031800809	1715.4	416.061312567	254.0	10.4567072417	40322.7	1718.99109872	43.0	2.55381120769	18904.0000765	1148.29586797	2739	755	137	135	129	143	134	278	0
DLR00017322	5	20	YMR075C-A	37.5	SD/MSG -ARG -HIS -LYS -URA +Canavanine +G418 +Thialysine	yku70_v3_R4_steve	10	11.0	2.70909550253	2991.00036203	203.036083317	254.0	2.9713366473	180118.000101	7018.5024824	43.0	3.53014902408	172201.000036	1404.42052343	2870	761	137	135	139	150	138	1242	0
DLR00017322	5	21	YML104C	37.5	SD/MSG -ARG -HIS -LYS -URA +Canavanine +G418 +Thialysine	yku70_v3_R4_steve	10	11.0	3.64018813829	7890.99994796	268.437355781	254.0	3.70894550211	525322.000936	6599.19420632	43.0	4.56821928252	520220.846465	2527.17875295	3009	754	137	135	148	157	142	976	0
DLR00017322	5	22	YML095C	37.5	SD/MSG -ARG -HIS -LYS -URA +Canavanine +G418 +Thialysine	yku70_v3_R4_steve	10	11.0	3.44694692778	7174.00025045	202.994065744	254.0	3.63513794118	489063.000388	5504.02895882	43.0	4.46748480688	487333.999692	3035.1147877	3142	749	137	135	146	154	140	1015	0
DLR00017322	5	23	YML119W	37.5	SD/MSG -ARG -HIS -LYS -URA +Canavanine +G418 +Thialysine	yku70_v3_R4_steve	10	11.0	3.88200160634	8794.21953154	341.962979996	254.0	3.99654238316	727560.999896	6766.29938142	43.0	4.9100283173	722751.998881	7283.57698101	3286	754	137	135	153	159	142	786	0
DLR00017322	5	24	YOR202W	37.5	SD/MSG -ARG -HIS -LYS -URA +Canavanine +G418 +Thialysine	yku70_v3_R4_steve	10	11.0	3.38864135593	7900.11486565	302.655011265	254.0	3.55512730413	657435.999996	7754.4147918	43.0	4.2895536324	651131.999007	8496.79339988	3412	748	137	135	149	154	136	614	0
DLR00017322	6	1	YOR202W	37.5	SD/MSG -ARG -HIS -LYS -URA +Canavanine +G418 +Thialysine	yku70_v3_R4_steve	10	11.0	2.887413293	7990.99999013	271.757885673	254.0	3.11589037433	614488.000004	7141.5424177	43.0	3.77690441282	613371.999521	4463.9671276	272	901	137	135	149	156	142	1319	0
DLR00017322	6	2	YMR243C	37.5	SD/MSG -ARG -HIS -LYS -URA +Canavanine +G418 +Thialysine	yku70_v3_R4_steve	10	11.0	1.89534890836	1432.00032391	195.731707572	254.0	2.45240019161	105481.000128	6584.85904425	43.0	2.76590247779	86999.0001573	1267.60547837	404	901	137	135	136	146	137	620	0
DLR00017322	6	3	YML016C	37.5	SD/MSG -ARG -HIS -LYS -URA +Canavanine +G418 +Thialysine	yku70_v3_R4_steve	10	11.0	3.29472363914	4880.27941713	224.131563505	254.0	3.26488362789	436825.999979	6916.07988399	43.0	3.95598041336	433413.998565	6403.20927072	550	897	137	135	164	171	155	1936	0
DLR00017322	6	4	YMR105C	37.5	SD/MSG -ARG -HIS -LYS -URA +Canavanine +G418 +Thialysine	yku70_v3_R4_steve	10	11.0	2.74126953735	5486.00004713	242.433164768	254.0	3.01760753414	390762.000015	7250.28099401	43.0	3.66126588681	388243.999603	1979.07277773	681	898	137	135	154	163	148	1623	0
DLR00017322	6	5	YMR133W	37.5	SD/MSG -ARG -HIS -LYS -URA +Canavanine +G418 +Thialysine	yku70_v3_R4_steve	10	11.0	3.05052327044	6969.0000414	261.537560447	254.0	3.26019843173	509040.000015	7179.85731934	43.0	3.94361583388	508278.999061	3176.97558434	824	895	137	135	157	166	149	1604	0
DLR00017322	6	6	YML090W	37.5	SD/MSG -ARG -HIS -LYS -URA +Canavanine +G418 +Thialysine	yku70_v3_R4_steve	10	11.0	2.46576736187	2975.00023582	198.368412353	254.0	2.75595755365	175204.000127	7168.64190838	43.0	3.29243062429	167971.000167	1248.77954107	952	889	137	135	138	150	139	1428	0
DLR00017322	6	7	YML008C	37.5	SD/MSG -ARG -HIS -LYS -URA +Canavanine +G418 +Thialysine	yku70_v3_R4_steve	10	11.0	7.21601761762	1995.3	130.11874895	254.0	3.31339023821	125229.999642	7307.59378048	43.0	3.79542948484	116505.999601	2487.85333237	1087	898	137	135	133	146	136	1253	0
DLR00017322	6	8	YMR067C	37.5	SD/MSG -ARG -HIS -LYS -URA +Canavanine +G418 +Thialysine	yku70_v3_R4_steve	10	11.0	7.79601953139	1066.5	110.945155477	254.0	3.35137474575	65641.9974442	7291.10567751	43.0	2.9439350542	48932.9999114	1154.67407609	1230	892	137	135	121	136	129	623	0
DLR00017322	6	9	YML041C	37.5	SD/MSG -ARG -HIS -LYS -URA +Canavanine +G418 +Thialysine	yku70_v3_R4_steve	10	11.0	7.24930833157	1509.3	364.632294951	254.0	12.0	35260.2	1280.5029409	43.0	2.33956797805	9301.99995904	1062.00942065	1373	897	137	135	110	126	123	78	0
DLR00017322	6	10	YMR025W	37.5	SD/MSG -ARG -HIS -LYS -URA +Canavanine +G418 +Thialysine	yku70_v3_R4_steve	10	11.0	3.13987808086	7164.0001496	230.780701287	254.0	3.34867381135	504521.000039	7447.54759904	43.0	4.0542324101	503686.999112	2342.94343481	1501	899	137	135	154	162	144	1394	0
DLR00017322	6	11	YMR055C	37.5	SD/MSG -ARG -HIS -LYS -URA +Canavanine +G418 +Thialysine	yku70_v3_R4_steve	10	11.0	2.6021082337	2675.00013868	200.573251406	254.0	2.90717757003	154328.000027	7454.45962937	43.0	3.39580617653	149271.000021	1357.62120546	1628	904	137	135	136	148	135	1425	0
DLR00017322	6	12	YMR155W	37.5	SD/MSG -ARG -HIS -LYS -URA +Canavanine +G418 +Thialysine	yku70_v3_R4_steve	10	11.0	2.17181703613	1048.00010776	141.353469182	254.0	2.94883642669	81617.9998903	7091.38155966	43.0	2.97545832829	61581.0001126	735.432009958	1775	891	137	135	139	150	137	545	0
DLR00017322	6	13	YML002W	37.5	SD/MSG -ARG -HIS -LYS -URA +Canavanine +G418 +Thialysine	yku70_v3_R4_steve	10	11.0	3.18450161176	7083.0001708	179.70584363	254.0	3.40887763575	497619.00012	7233.90539537	43.0	4.13519692631	498671.999661	1758.30637962	1915	895	137	135	154	162	143	1701	0
DLR00017322	6	14	YMR109W	37.5	SD/MSG -ARG -HIS -LYS -URA +Canavanine +G418 +Thialysine	yku70_v3_R4_steve	10	11.0	3.13035038057	6899.00031222	245.179084449	254.0	3.34051444832	461295.0001	7457.27768841	43.0	4.05420973	464780.99959	1679.23319247	2047	893	137	135	150	159	141	1753	0
DLR00017322	6	15	YMR019W	37.5	SD/MSG -ARG -HIS -LYS -URA +Canavanine +G418 +Thialysine	yku70_v3_R4_steve	10	11.0	3.34397168244	7788.00014745	245.229540807	254.0	3.55185438882	560523.000176	7388.994699	43.0	4.32678463782	561748.999798	3325.15304896	2184	888	137	135	156	164	145	1571	0
DLR00017322	6	16	YLR416C	37.5	SD/MSG -ARG -HIS -LYS -URA +Canavanine +G418 +Thialysine	yku70_v3_R4_steve	10	11.0	2.34703705798	2191.95214283	148.334519297	254.0	2.91693849422	161895.000079	7104.91411106	43.0	3.38509949438	146858.511253	694.694279729	2327	896	137	135	151	160	145	891	0
DLR00017322	6	17	YMR052C-A	37.5	SD/MSG -ARG -HIS -LYS -URA +Canavanine +G418 +Thialysine	yku70_v3_R4_steve	10	11.0	8.21528215441	1102.5	307.948732461	254.0	12.0	34706.7	1491.13786271	43.0	8.50765201194	5259.6	1440.55116315	2460	891	137	135	-1	-1	-1	0	0
DLR00017322	6	18	YMR191W	37.5	SD/MSG -ARG -HIS -LYS -URA +Canavanine +G418 +Thialysine	yku70_v3_R4_steve	10	11.0	3.13587410401	6823.55831675	183.075072856	254.0	3.40876674025	493460.000141	7087.68284769	43.0	4.12673150246	491244.999803	1992.80168054	2592	889	137	135	157	165	147	1451	0
DLR00017322	6	19	YMR003W	37.5	SD/MSG -ARG -HIS -LYS -URA +Canavanine +G418 +Thialysine	yku70_v3_R4_steve	10	11.0	7.1856598952	1335.6	372.632383954	254.0	12.0	30846.3346046	1161.25387173	43.0	7.39797964637	5568.3	1511.63743635	2734	891	137	135	-1	-1	-1	0	0
DLR00017322	6	20	YML057W	37.5	SD/MSG -ARG -HIS -LYS -URA +Canavanine +G418 +Thialysine	yku70_v3_R4_steve	10	11.0	3.10854584753	6179.00019233	210.267385207	254.0	3.34721793611	424407.000128	7045.66048673	43.0	4.06693098968	422370.999796	1509.30005772	2868	889	137	135	152	161	145	1423	0
DLR00017322	6	21	YMR178W	37.5	SD/MSG -ARG -HIS -LYS -URA +Canavanine +G418 +Thialysine	yku70_v3_R4_steve	10	11.0	3.62645778673	8412.00007205	226.791880875	254.0	3.77151905047	611454.659639	5827.48330386	43.0	4.66765429592	594074.379779	2441.55131453	3004	889	137	135	153	161	145	1027	0
DLR00017322	6	22	YMR145C	37.5	SD/MSG -ARG -HIS -LYS -URA +Canavanine +G418 +Thialysine	yku70_v3_R4_steve	10	11.0	3.48687283455	6713.00011716	273.324006936	254.0	3.67204195882	468793.000488	5611.72163825	43.0	4.507712362	465042.999791	2891.6182202	3142	883	137	135	146	155	141	933	0
DLR00017322	6	23	YML108W	37.5	SD/MSG -ARG -HIS -LYS -URA +Canavanine +G418 +Thialysine	yku70_v3_R4_steve	10	11.0	3.63555251009	7444.99991865	238.931266181	254.0	3.86480613013	594678.999722	5792.86880603	43.0	4.7518431607	588508.999135	4778.38017407	3279	884	137	135	151	158	141	880	0
DLR00017322	6	24	YOR202W	37.5	SD/MSG -ARG -HIS -LYS -URA +Canavanine +G418 +Thialysine	yku70_v3_R4_steve	10	11.0	3.46846029154	8923.64121023	354.486890509	254.0	3.6232045651	735344.999975	7803.83542698	43.0	4.38322290077	731497.999541	9176.05084864	3412	887	137	135	147	154	136	646	0
DLR00017322	7	1	YOR202W	37.5	SD/MSG -ARG -HIS -LYS -URA +Canavanine +G418 +Thialysine	yku70_v3_R4_steve	10	11.0	3.16349798565	8630.99994313	327.825763968	254.0	3.32222347263	697416.999999	6622.7847449	43.0	4.00179418146	692512.998204	5769.95498068	276	1034	137	135	153	159	143	859	0
DLR00017322	7	2	YML005W	37.5	SD/MSG -ARG -HIS -LYS -URA +Canavanine +G418 +Thialysine	yku70_v3_R4_steve	10	11.0	2.84833156801	6854.11858477	189.968934368	254.0	3.1323208897	539498.000005	6008.69628764	43.0	3.79468971832	534264.999332	2649.90566017	405	1026	137	135	156	162	146	1231	0
DLR00017322	7	3	YML051W	37.5	SD/MSG -ARG -HIS -LYS -URA +Canavanine +G418 +Thialysine	yku70_v3_R4_steve	10	11.0	8.52028881284	1667.7	420.192578207	254.0	12.0	30056.3901716	598.166934431	43.0	9.30513888097	8038.8	1441.88909132	542	1037	137	135	99	116	116	2	0
DLR00017322	7	4	YML107C	37.5	SD/MSG -ARG -HIS -LYS -URA +Canavanine +G418 +Thialysine	yku70_v3_R4_steve	10	11.0	2.15748233841	2103.00026375	192.083946519	254.0	2.50937008172	132841.000206	7211.24709677	43.0	2.96524492256	120160.000229	1233.82920888	681	1035	137	135	138	149	140	1056	0
DLR00017322	7	5	YMR058W	37.5	SD/MSG -ARG -HIS -LYS -URA +Canavanine +G418 +Thialysine	yku70_v3_R4_steve	10	11.0	2.07816899681	1688.00025975	253.510507298	254.0	2.52640864636	83836.9999667	7683.66031064	43.0	2.71801769321	71188.0001826	1414.97496536	824	1032	137	135	121	136	130	684	0
DLR00017322	7	6	YLR433C	37.5	SD/MSG -ARG -HIS -LYS -URA +Canavanine +G418 +Thialysine	yku70_v3_R4_steve	10	11.0	2.89021678374	6024.0001156	213.791204549	254.0	3.11715872324	420773.000041	7083.49554252	43.0	3.7821468611	418546.999534	1846.0411636	958	1035	137	135	153	162	146	1640	0
DLR00017322	7	7	YMR065W	37.5	SD/MSG -ARG -HIS -LYS -URA +Canavanine +G418 +Thialysine	yku70_v3_R4_steve	10	11.0	3.53768917264	9420.44118151	297.460970372	254.0	3.6326578109	750970.000075	7114.01686114	43.0	4.41231375741	749419.999945	6918.09863178	1102	1033	137	135	163	170	150	1255	0
DLR00017322	7	8	YMR193C-A	37.5	SD/MSG -ARG -HIS -LYS -URA +Canavanine +G418 +Thialysine	yku70_v3_R4_steve	10	11.0	2.91205540552	5815.00023091	173.265648822	254.0	3.20203297872	411602.000014	7024.22182646	43.0	3.88050113812	410659.99888	1535.71108403	1227	1031	137	135	154	163	146	1836	0
DLR00017322	7	9	YML020W	37.5	SD/MSG -ARG -HIS -LYS -URA +Canavanine +G418 +Thialysine	yku70_v3_R4_steve	10	11.0	3.62569700988	9411.99980348	341.9743554	254.0	3.71749021063	728540.000101	7369.69619643	43.0	4.54313710429	727378.999504	7437.26571771	1371	1034	137	135	162	168	148	1267	0
DLR00017322	7	10	YMR116C	37.5	SD/MSG -ARG -HIS -LYS -URA +Canavanine +G418 +Thialysine	yku70_v3_R4_steve	10	11.0	7.73537899242	1090.8	311.011478717	254.0	12.0	32638.5	1360.58660127	43.0	7.89580518816	4523.4	1285.14829354	1501	1026	137	135	-1	-1	-1	1	0
DLR00017322	7	11	YMR129W	37.5	SD/MSG -ARG -HIS -LYS -URA +Canavanine +G418 +Thialysine	yku70_v3_R4_steve	10	11.0	3.78313322236	10461.9999513	318.877323442	254.0	3.91829175485	824882.00053	7147.99981765	43.0	4.80501321108	825503.999561	5141.81467541	1646	1032	137	135	164	170	149	1194	0
DLR00017322	7	12	YMR195W	37.5	SD/MSG -ARG -HIS -LYS -URA +Canavanine +G418 +Thialysine	yku70_v3_R4_steve	10	11.0	3.10255035122	6171.00031782	190.208347768	254.0	3.36151688965	420555.000172	6940.12991323	43.0	4.08647491146	417916.230814	1288.96612321	1775	1026	137	135	152	160	142	1558	0
DLR00017322	7	13	YMR103C	37.5	SD/MSG -ARG -HIS -LYS -URA +Canavanine +G418 +Thialysine	yku70_v3_R4_steve	10	11.0	7.38926967437	897.3	255.632645288	254.0	12.0	31791.6	1129.35473908	43.0	7.61173522084	3708.9	1052.47816538	1912	1026	137	135	-1	-1	-1	0	0
DLR00017322	7	14	YMR119W	37.5	SD/MSG -ARG -HIS -LYS -URA +Canavanine +G418 +Thialysine	yku70_v3_R4_steve	10	11.0	7.61961409926	1166.4	321.247830513	254.0	12.0	32004.1324441	910.137854331	43.0	8.0149257527	5041.8	1316.05694085	2049	1026	137	135	-1	-1	-1	0	0
DLR00017322	7	15	YMR238W	37.5	SD/MSG -ARG -HIS -LYS -URA +Canavanine +G418 +Thialysine	yku70_v3_R4_steve	10	11.0	3.74266600092	9969.99989978	270.294784685	254.0	3.88871010837	784068.00044	6635.86833471	43.0	4.77002910112	783525.999483	5569.17560888	2194	1033	137	135	163	169	148	1140	0
DLR00017322	7	16	YMR042W	37.5	SD/MSG -ARG -HIS -LYS -URA +Canavanine +G418 +Thialysine	yku70_v3_R4_steve	10	11.0	2.82364074279	4360.96690941	171.96497086	254.0	3.19072095066	299069.000139	6787.34429642	43.0	3.84989432666	293330.999895	877.644324958	2329	1020	137	135	152	160	144	1506	0
DLR00017322	7	17	YML100W	37.5	SD/MSG -ARG -HIS -LYS -URA +Canavanine +G418 +Thialysine	yku70_v3_R4_steve	10	11.0	3.6302451737	8994.99998151	326.121229442	254.0	3.74199040285	688748.000366	7150.40674542	43.0	4.57807807597	688092.999619	5202.64318053	2468	1032	137	135	160	167	148	1246	0
DLR00017322	7	18	YML036W	37.5	SD/MSG -ARG -HIS -LYS -URA +Canavanine +G418 +Thialysine	yku70_v3_R4_steve	10	11.0	2.96165223804	5571.9987444	140.830317994	254.0	3.31514425575	416510.000069	6484.51274634	43.0	4.00843650291	410001.999334	1443.78161629	2601	1024	137	135	157	166	148	1322	0
DLR00017322	7	19	YMR039C	37.5	SD/MSG -ARG -HIS -LYS -URA +Canavanine +G418 +Thialysine	yku70_v3_R4_steve	10	11.0	7.76664053811	1091.7	276.38535116	254.0	12.0	32063.4	1327.93861273	43.0	8.33283814412	5004.0	874.968148552	2739	1029	137	135	104	121	119	5	0
DLR00017322	7	20	YMR144W	37.5	SD/MSG -ARG -HIS -LYS -URA +Canavanine +G418 +Thialysine	yku70_v3_R4_steve	10	11.0	3.44088849842	7898.00000908	213.592993444	254.0	3.64236649179	574267.000297	6257.78835401	43.0	4.49336534674	560190.272222	3135.79172876	2869	1024	137	135	156	164	146	1289	0
DLR00017322	7	21	YMR052W	37.5	SD/MSG -ARG -HIS -LYS -URA +Canavanine +G418 +Thialysine	yku70_v3_R4_steve	10	11.0	3.80014781896	7792.98202767	220.623508534	254.0	3.84100890576	542653.000427	5542.62115278	43.0	4.73882139562	542107.999627	3635.61624807	3010	1032	137	135	150	159	143	1218	0
DLR00017322	7	22	YMR110C	37.5	SD/MSG -ARG -HIS -LYS -URA +Canavanine +G418 +Thialysine	yku70_v3_R4_steve	10	11.0	3.50914092634	7466.00016945	238.094640808	254.0	3.69396841802	534184.000705	5911.97579154	43.0	4.53951838958	531570.99993	2491.37644935	3142	1030	137	135	148	157	142	942	0
DLR00017322	7	23	YMR041C	37.5	SD/MSG -ARG -HIS -LYS -URA +Canavanine +G418 +Thialysine	yku70_v3_R4_steve	10	11.0	3.99151114762	9143.14898137	334.419990522	254.0	4.07462864876	786752.999814	6906.78698181	43.0	4.997185874	780652.998863	7926.44677497	3283	1031	137	135	154	161	142	665	0
DLR00017322	7	24	YOR202W	37.5	SD/MSG -ARG -HIS -LYS -URA +Canavanine +G418 +Thialysine	yku70_v3_R4_steve	10	11.0	3.44693051874	8512.85673078	284.613307946	254.0	3.59856859506	701269.999984	6893.67281721	43.0	4.35413555055	696623.999563	7261.96631626	3417	1022	137	135	146	153	135	654	0
DLR00017322	8	1	YOR202W	37.5	SD/MSG -ARG -HIS -LYS -URA +Canavanine +G418 +Thialysine	yku70_v3_R4_steve	10	11.0	2.76833111241	6485.00001368	253.865641775	254.0	3.04763246188	497483.000004	6752.67349416	43.0	3.69076426232	492881.999612	2957.53902164	275	1173	137	135	149	157	142	1143	0
DLR00017322	8	2	YML047C	37.5	SD/MSG -ARG -HIS -LYS -URA +Canavanine +G418 +Thialysine	yku70_v3_R4_steve	10	11.0	8.16505835007	936.9	134.447806718	254.0	2.50636239724	80503.9999756	5992.51308379	43.0	2.68918050283	60758.0002018	1027.0977385	405	1167	137	135	134	145	136	633	0
DLR00017322	8	3	YLR461W	37.5	SD/MSG -ARG -HIS -LYS -URA +Canavanine +G418 +Thialysine	yku70_v3_R4_steve	10	11.0	2.95304121492	7124.99995403	202.904391787	254.0	3.24317905167	565846.00006	5886.21653407	43.0	3.92110259131	563754.998561	3998.23758316	548	1175	137	135	161	168	151	1501	0
DLR00017322	8	4	YMR135W-A	37.5	SD/MSG -ARG -HIS -LYS -URA +Canavanine +G418 +Thialysine	yku70_v3_R4_steve	10	11.0	2.85850272428	5983.99971427	213.897933576	254.0	3.10746264063	443408.000031	7019.55320883	43.0	3.76468980458	439964.999533	2237.12660326	679	1164	137	135	157	165	149	1495	0
DLR00017322	8	5	YMR015C	37.5	SD/MSG -ARG -HIS -LYS -URA +Canavanine +G418 +Thialysine	yku70_v3_R4_steve	10	11.0	3.18494512653	7799.00001637	215.094545522	254.0	3.43021182909	616785.000024	7195.14510004	43.0	4.14816580025	613700.999098	4100.16543325	816	1172	137	135	164	171	152	1317	0
DLR00017322	8	6	YML081C-A	37.5	SD/MSG -ARG -HIS -LYS -URA +Canavanine +G418 +Thialysine	yku70_v3_R4_steve	10	11.0	2.40549086165	3191.0003202	174.235108458	254.0	2.69882217266	199083.000282	7435.13338814	43.0	3.26127144161	191343.000431	1414.76884777	958	1169	137	135	141	153	140	1364	0
DLR00017322	8	7	YMR078C	37.5	SD/MSG -ARG -HIS -LYS -URA +Canavanine +G418 +Thialysine	yku70_v3_R4_steve	10	11.0	7.50447396474	835.2	209.947208991	254.0	12.0	33272.1	1698.55644682	43.0	2.03357017342	4829.00001165	678.866260707	1090	1161	137	135	115	132	127	99	0
DLR00017322	8	8	YML011C	37.5	SD/MSG -ARG -HIS -LYS -URA +Canavanine +G418 +Thialysine	yku70_v3_R4_steve	10	11.0	3.12924174303	6699.00011464	205.266505311	254.0	3.37241157517	488955.000053	6656.2059741	43.0	4.08157373757	486989.999314	2901.547363	1224	1168	137	135	156	164	146	1483	0
DLR00017322	8	9	YMR022W	37.5	SD/MSG -ARG -HIS -LYS -URA +Canavanine +G418 +Thialysine	yku70_v3_R4_steve	10	11.0	3.28068701428	8220.00023404	210.992121577	254.0	3.53609963966	610689.00017	7106.99238317	43.0	4.2957154456	613491.999981	2597.51834722	1363	1167	137	135	159	166	147	1683	0
DLR00017322	8	10	YML117W-A	37.5	SD/MSG -ARG -HIS -LYS -URA +Canavanine +G418 +Thialysine	yku70_v3_R4_steve	10	11.0	2.41453914322	2110.00020617	164.643094686	254.0	2.8286751009	131968.000013	6884.01946693	43.0	3.25102624876	120332.000142	805.133500944	1503	1164	137	135	137	148	136	1157	0
DLR00017322	8	11	YMR181C	37.5	SD/MSG -ARG -HIS -LYS -URA +Canavanine +G418 +Thialysine	yku70_v3_R4_steve	10	11.0	3.23575548265	7117.00050278	211.61179973	254.0	3.49110967154	498294.00027	6922.77547163	43.0	4.24187241711	499549.999925	2356.0260811	1635	1166	137	135	153	161	143	1529	0
DLR00017322	8	12	YMR095C	37.5	SD/MSG -ARG -HIS -LYS -URA +Canavanine +G418 +Thialysine	yku70_v3_R4_steve	10	11.0	3.09467445666	5883.00043971	227.047986	254.0	3.33980204958	396079.000192	6997.29870507	43.0	4.0492879594	395732.999974	1159.25371548	1771	1160	137	135	150	158	141	1628	0
DLR00017322	8	13	YML058C-A	37.5	SD/MSG -ARG -HIS -LYS -URA +Canavanine +G418 +Thialysine	yku70_v3_R4_steve	10	11.0	3.19409912381	7471.00012971	238.508723442	254.0	3.37935053538	499960.000069	6850.16302922	43.0	4.09965762542	505072.999351	2372.02232658	1913	1162	137	135	151	159	141	1836	0
DLR00017322	8	14	YMR119W-A	37.5	SD/MSG -ARG -HIS -LYS -URA +Canavanine +G418 +Thialysine	yku70_v3_R4_steve	10	11.0	7.74766930348	1107.0	304.14388751	254.0	12.0	31693.3811559	821.554749177	43.0	8.44619566671	4869.9	1259.22438613	2049	1161	137	135	-1	-1	-1	0	0
DLR00017322	8	15	YMR154C	37.5	SD/MSG -ARG -HIS -LYS -URA +Canavanine +G418 +Thialysine	yku70_v3_R4_steve	10	11.0	0.519877822699	883.8	137.415460578	254.0	12.0	30941.7895713	656.265966408	43.0	6.61659970104	3786.3	990.240494	2186	1161	137	135	114	130	127	0	0
DLR00017322	8	16	YMR027W	37.5	SD/MSG -ARG -HIS -LYS -URA +Canavanine +G418 +Thialysine	yku70_v3_R4_steve	10	11.0	2.9894367816	5643.90693075	183.073882084	254.0	3.26549475059	374638.000115	6629.51572832	43.0	3.95218567179	369146.999671	981.131485207	2324	1157	137	135	148	156	140	1155	0
DLR00017322	8	17	YLR436C	37.5	SD/MSG -ARG -HIS -LYS -URA +Canavanine +G418 +Thialysine	yku70_v3_R4_steve	10	11.0	8.25654314932	1020.6	235.737369347	254.0	12.0	32955.095527	903.646607252	43.0	1.6814730897	7219.99886419	1388.59470722	2461	1162	137	135	101	117	114	0	0
DLR00017322	8	18	YMR038C	37.5	SD/MSG -ARG -HIS -LYS -URA +Canavanine +G418 +Thialysine	yku70_v3_R4_steve	10	11.0	6.02585327766	793.8	224.384443808	254.0	12.0	28423.7435113	605.901753718	43.0	0.5	3253.5	486.644824284	2597	1161	137	135	-1	-1	-1	0	0
DLR00017322	8	19	YMR163C	37.5	SD/MSG -ARG -HIS -LYS -URA +Canavanine +G418 +Thialysine	yku70_v3_R4_steve	10	11.0	6.53609642722	755.1	158.73407695	254.0	11.9388934326	31100.4	1396.38456324	43.0	2.39081591146	9306.00023346	516.377237295	2729	1163	137	135	110	127	124	74	0
DLR00017322	8	20	YMR169c	37.5	SD/MSG -ARG -HIS -LYS -URA +Canavanine +G418 +Thialysine	yku70_v3_R4_steve	10	11.0	3.52296721348	7923.00015818	171.96822164	254.0	3.67713251428	573683.000422	5542.26700311	43.0	4.51518711015	569863.999742	2987.83051508	2868	1162	137	135	153	162	145	1055	0
DLR00017322	8	21	YMR225C	37.5	SD/MSG -ARG -HIS -LYS -URA +Canavanine +G418 +Thialysine	yku70_v3_R4_steve	10	11.0	3.45630262683	5093.26176592	285.3601102	254.0	3.38166836765	285618.00025	5957.50976829	43.0	4.15398301494	287148.999764	2907.80335529	3004	1167	137	135	133	145	134	1238	0
DLR00017322	8	22	YML102C-A	37.5	SD/MSG -ARG -HIS -LYS -URA +Canavanine +G418 +Thialysine	yku70_v3_R4_steve	10	11.0	3.123857491	2056.5	200.902791455	254.0	3.01020679124	114675.99992	5715.24492186	43.0	3.41066298228	104090.999726	1607.31861354	3138	1164	137	135	119	133	126	453	0
DLR00017322	8	23	YMR223W	37.5	SD/MSG -ARG -HIS -LYS -URA +Canavanine +G418 +Thialysine	yku70_v3_R4_steve	10	11.0	3.4670850906	2347.2	264.028979431	254.0	3.15301620876	139107.999719	6763.55213316	43.0	3.58609611022	127800.999364	2962.78767478	3276	1160	137	135	118	131	123	403	0
DLR00017322	8	24	YOR202W	37.5	SD/MSG -ARG -HIS -LYS -URA +Canavanine +G418 +Thialysine	yku70_v3_R4_steve	10	11.0	3.65405283997	9630.80641473	328.599305863	254.0	3.78772462607	841047.999814	7339.07878485	43.0	4.61333462424	837288.999386	9693.25205539	3411	1160	137	135	150	156	137	734	0
DLR00017322	9	1	YOR202W	37.5	SD/MSG -ARG -HIS -LYS -URA +Canavanine +G418 +Thialysine	yku70_v3_R4_steve	10	11.0	3.14846338933	8670.99992833	233.508245346	254.0	3.32664516254	696782.000053	6191.50258711	43.0	4.00566022852	693157.99831	4953.40931351	284	1312	137	135	154	160	144	1042	0
DLR00017322	9	2	YMR004W	37.5	SD/MSG -ARG -HIS -LYS -URA +Canavanine +G418 +Thialysine	yku70_v3_R4_steve	10	11.0	8.02109444389	1016.1	284.24818477	254.0	12.0	27177.7204896	695.592865043	43.0	8.41496619964	4302.0	1138.87977495	409	1292	137	135	-1	-1	-1	5	0
DLR00017322	9	3	YMR219W	37.5	SD/MSG -ARG -HIS -LYS -URA +Canavanine +G418 +Thialysine	yku70_v3_R4_steve	10	11.0	3.54435654371	4085.1	270.950079588	254.0	3.13766444906	297779.999845	7921.3426394	43.0	3.78702599774	297518.998021	7264.05585554	553	1309	137	135	146	155	142	1875	0
DLR00017322	9	4	YML055W	37.5	SD/MSG -ARG -HIS -LYS -URA +Canavanine +G418 +Thialysine	yku70_v3_R4_steve	10	11.0	7.38970818045	1183.5	122.418916035	254.0	2.9631210552	84192.9995819	6778.57373322	43.0	3.14260607999	70818.9990723	1609.84245089	688	1303	137	135	133	146	138	1139	0
DLR00017322	9	5	YMR205C	37.5	SD/MSG -ARG -HIS -LYS -URA +Canavanine +G418 +Thialysine	yku70_v3_R4_steve	10	11.0	2.81042451807	5458.00009964	197.031335799	254.0	2.98405301019	324621.000046	7463.77227935	43.0	3.63084085629	326514.999807	1918.34731874	831	1311	137	135	142	153	140	1614	0
DLR00017322	9	6	YMR172W	37.5	SD/MSG -ARG -HIS -LYS -URA +Canavanine +G418 +Thialysine	yku70_v3_R4_steve	10	11.0	7.7066208571	966.6	92.5984863734	254.0	3.3159832855	63037.9990675	6887.45955477	43.0	3.08676997916	42011.999578	1234.90709712	957	1321	137	135	125	139	131	340	0
DLR00017322	9	7	YMR180C	37.5	SD/MSG -ARG -HIS -LYS -URA +Canavanine +G418 +Thialysine	yku70_v3_R4_steve	10	11.0	3.63872897778	9927.99978946	305.51095686	254.0	3.8047669011	838963.000237	6527.07810215	43.0	4.64506533923	835913.999438	7241.25238816	1101	1309	137	135	169	175	153	1043	0
DLR00017322	9	8	YLR446W	37.5	SD/MSG -ARG -HIS -LYS -URA +Canavanine +G418 +Thialysine	yku70_v3_R4_steve	10	11.0	7.32956612842	796.5	200.127396682	254.0	12.0	30945.6	860.859849528	43.0	1.92132850433	5977.00032222	664.250573749	1235	1295	137	135	116	131	127	138	0
DLR00017322	9	9	YLR438W	37.5	SD/MSG -ARG -HIS -LYS -URA +Canavanine +G418 +Thialysine	yku70_v3_R4_steve	10	11.0	3.51246680398	9312.44618585	275.605831706	254.0	3.64918794157	698460.000287	7090.03679305	43.0	4.47272362671	686633.424872	3869.99946147	1375	1306	137	135	158	165	146	1177	0
DLR00017322	9	10	YMR201C	37.5	SD/MSG -ARG -HIS -LYS -URA +Canavanine +G418 +Thialysine	yku70_v3_R4_steve	10	11.0	2.97748498797	5310.00021386	231.639195702	254.0	3.24222109507	368579.000096	6545.62069761	43.0	3.91746604447	367615.999537	1417.8369904	1498	1299	137	135	151	160	143	1637	0
DLR00017322	9	11	YMR029C	37.5	SD/MSG -ARG -HIS -LYS -URA +Canavanine +G418 +Thialysine	yku70_v3_R4_steve	10	11.0	3.62281140693	6636.1058248	271.64429129	254.0	3.57586131671	466760.000206	6645.78032073	43.0	4.38177196015	468789.999545	4621.91063698	1648	1306	137	135	151	159	141	1662	0
DLR00017322	9	12	YML058W	37.5	SD/MSG -ARG -HIS -LYS -URA +Canavanine +G418 +Thialysine	yku70_v3_R4_steve	10	11.0	3.17008812233	6394.00032125	184.937674799	254.0	3.45466867839	486347.000204	6610.63940842	43.0	4.18304981155	483996.999982	1602.13215671	1779	1303	137	135	158	165	146	1510	0
DLR00017322	9	13	YML056C	37.5	SD/MSG -ARG -HIS -LYS -URA +Canavanine +G418 +Thialysine	yku70_v3_R4_steve	10	11.0	3.53774742079	8006.25933908	258.268054341	254.0	3.59700584486	580951.00025	6874.87468484	43.0	4.39178178484	583020.999745	4595.32701253	1921	1304	137	135	154	161	143	1464	0
DLR00017322	9	14	YML124C	37.5	SD/MSG -ARG -HIS -LYS -URA +Canavanine +G418 +Thialysine	yku70_v3_R4_steve	10	11.0	3.21003742673	6505.00029519	177.903021259	254.0	3.43731727227	453210.000243	6570.34384426	43.0	4.17411181578	452531.999958	1501.32028293	2055	1298	137	135	151	159	141	1465	0
DLR00017322	9	15	YLR453C	37.5	SD/MSG -ARG -HIS -LYS -URA +Canavanine +G418 +Thialysine	yku70_v3_R4_steve	10	11.0	4.35072802178	11122.447016	284.759215589	254.0	4.5175440289	997779.999596	6378.47454517	43.0	5.48073438996	996752.999518	7771.52769425	2194	1302	137	135	170	175	152	936	0
DLR00017322	9	16	YMR034C	37.5	SD/MSG -ARG -HIS -LYS -URA +Canavanine +G418 +Thialysine	yku70_v3_R4_steve	10	11.0	3.17999701248	5128.00041435	162.726983428	254.0	3.4134325069	355943.612316	5893.25645075	43.0	4.16169538605	347211.999978	1342.40622264	2327	1298	137	135	148	157	140	1219	0
DLR00017322	9	17	YMR176W	37.5	SD/MSG -ARG -HIS -LYS -URA +Canavanine +G418 +Thialysine	yku70_v3_R4_steve	10	11.0	3.9388003874	10875.7386729	341.290971205	254.0	3.96513759269	870496.000417	6329.47226805	43.0	4.86577301101	868733.999356	6740.34878607	2466	1306	137	135	160	166	146	871	0
DLR00017322	9	18	YLR420W	37.5	SD/MSG -ARG -HIS -LYS -URA +Canavanine +G418 +Thialysine	yku70_v3_R4_steve	10	11.0	7.23202670291	873.0	250.30743942	254.0	12.0	27955.6550069	447.4856288	43.0	7.36360385726	3582.0	1025.12897393	2598	1295	137	135	-1	-1	-1	0	0
DLR00017322	9	19	YLR456W	37.5	SD/MSG -ARG -HIS -LYS -URA +Canavanine +G418 +Thialysine	yku70_v3_R4_steve	10	11.0	3.66515846154	8853.99991981	255.156730718	254.0	3.78562557187	653552.000391	5461.20364988	43.0	4.6539298004	650952.999492	4637.59657377	2738	1301	137	135	156	163	145	1064	0
DLR00017322	9	20	YMR008C	37.5	SD/MSG -ARG -HIS -LYS -URA +Canavanine +G418 +Thialysine	yku70_v3_R4_steve	10	11.0	3.55185427984	7014.00004902	208.529333843	254.0	3.70518706056	519387.361032	5111.91667635	43.0	4.5659028623	509873.999714	2679.09580973	2867	1299	137	135	153	161	144	923	0
DLR00017322	9	21	YML054C	37.5	SD/MSG -ARG -HIS -LYS -URA +Canavanine +G418 +Thialysine	yku70_v3_R4_steve	10	11.0	3.95570748848	10460.4822839	270.443797423	254.0	4.0531013049	780711.000392	5364.58205364	43.0	4.98271259255	781062.999456	4885.72726963	3012	1302	137	135	154	162	145	934	0
DLR00017322	9	22	YMR037C	37.5	SD/MSG -ARG -HIS -LYS -URA +Canavanine +G418 +Thialysine	yku70_v3_R4_steve	10	11.0	3.08239688243	4778.3197518	162.262692846	254.0	3.30689563009	311109.000279	5376.66771518	43.0	4.02801196913	304839.000004	1144.15150499	3145	1296	137	135	140	151	138	869	0
DLR00017322	9	23	YLR452C	37.5	SD/MSG -ARG -HIS -LYS -URA +Canavanine +G418 +Thialysine	yku70_v3_R4_steve	10	11.0	8.57748161542	1892.7	536.996950542	254.0	12.0	30177.9519607	764.617110957	43.0	8.85871553103	8262.9	2340.61326787	3282	1296	137	135	-1	-1	-1	0	0
DLR00017322	9	24	YOR202W	37.5	SD/MSG -ARG -HIS -LYS -URA +Canavanine +G418 +Thialysine	yku70_v3_R4_steve	10	11.0	3.51675054165	9565.99982415	342.60453933	254.0	3.72210788391	825674.999972	7156.13518535	43.0	4.51310789335	820220.999784	8844.72273557	3416	1295	137	135	150	156	137	686	0
DLR00017322	10	1	YOR202W	37.5	SD/MSG -ARG -HIS -LYS -URA +Canavanine +G418 +Thialysine	yku70_v3_R4_steve	10	11.0	2.92332609913	7712.99995754	281.197091051	254.0	3.15899100565	580817.000071	6594.13543521	43.0	3.82114866147	578875.998744	4036.32852673	278	1446	137	135	149	156	141	1236	0
DLR00017322	10	2	YMR127C	37.5	SD/MSG -ARG -HIS -LYS -URA +Canavanine +G418 +Thialysine	yku70_v3_R4_steve	10	11.0	3.29803262781	6343.86286451	244.22939556	254.0	3.32840379927	516755.999983	6969.70250599	43.0	4.02630193724	516343.998583	7428.34930886	408	1447	137	135	156	162	145	1765	0
DLR00017322	10	3	YML066C	37.5	SD/MSG -ARG -HIS -LYS -URA +Canavanine +G418 +Thialysine	yku70_v3_R4_steve	10	11.0	2.49138363384	4388.0822876	188.14760188	254.0	2.8692345632	301335.000181	5850.49186757	43.0	3.48214557346	297558.000124	1491.4181436	554	1443	137	135	152	160	146	1863	0
DLR00017322	10	4	YML027W	37.5	SD/MSG -ARG -HIS -LYS -URA +Canavanine +G418 +Thialysine	yku70_v3_R4_steve	10	11.0	2.94951493696	6430.00010978	206.898918877	254.0	3.18439738125	460810.000022	6675.46479463	43.0	3.862256739	459151.999225	2005.12092183	687	1447	137	135	155	163	148	1597	0
DLR00017322	10	5	YMR234W	37.5	SD/MSG -ARG -HIS -LYS -URA +Canavanine +G418 +Thialysine	yku70_v3_R4_steve	10	11.0	3.132605247	7561.00013773	256.414355328	254.0	3.34387851119	554564.000028	7368.45355712	43.0	4.04449192294	554641.999129	2928.7858737	823	1443	137	135	158	166	149	1623	0
DLR00017322	10	6	YMR063W	37.5	SD/MSG -ARG -HIS -LYS -URA +Canavanine +G418 +Thialysine	yku70_v3_R4_steve	10	11.0	6.87585947486	812.7	231.361433586	254.0	12.0	32490.9	2022.82130383	43.0	7.04187411078	3701.7	1039.01696943	953	1431	137	135	-1	-1	-1	0	0
DLR00017322	10	7	YMR204C	37.5	SD/MSG -ARG -HIS -LYS -URA +Canavanine +G418 +Thialysine	yku70_v3_R4_steve	10	11.0	2.95140021995	6477.00017048	167.286800223	254.0	3.18993055178	451228.000026	6285.88975556	43.0	3.86749259787	452030.999189	2373.02786446	1096	1441	137	135	152	161	145	1769	0
DLR00017322	10	8	YLR434C	37.5	SD/MSG -ARG -HIS -LYS -URA +Canavanine +G418 +Thialysine	yku70_v3_R4_steve	10	11.0	2.89907972705	3273.41171809	124.283397643	254.0	3.01245547187	210905.999992	6170.30933568	43.0	3.59141110052	205400.999134	2198.25034117	1228	1442	137	135	140	151	138	1509	0
DLR00017322	10	9	YMR057C	37.5	SD/MSG -ARG -HIS -LYS -URA +Canavanine +G418 +Thialysine	yku70_v3_R4_steve	10	11.0	2.8164797667	4494.00028995	170.334712222	254.0	3.08045547619	297893.000101	6332.4872425	43.0	3.71402609144	294886.999884	1513.18632587	1371	1439	137	135	146	156	141	1515	0
DLR00017322	10	10	YMR138W	37.5	SD/MSG -ARG -HIS -LYS -URA +Canavanine +G418 +Thialysine	yku70_v3_R4_steve	10	11.0	2.74998053805	4454.00028528	190.148645609	254.0	3.04320442053	303887.00008	6422.73303482	43.0	3.67770587233	298724.999959	1074.7915186	1505	1442	137	135	147	156	141	1492	0
DLR00017322	10	11	YMR174C	37.5	SD/MSG -ARG -HIS -LYS -URA +Canavanine +G418 +Thialysine	yku70_v3_R4_steve	10	11.0	2.28871625681	1788.00027977	155.503480467	254.0	2.77600241761	129253.000038	6448.86386747	43.0	3.17314610472	113464.00004	833.627535618	1644	1443	137	135	143	153	140	956	0
DLR00017322	10	12	YML013C-A	37.5	SD/MSG -ARG -HIS -LYS -URA +Canavanine +G418 +Thialysine	yku70_v3_R4_steve	10	11.0	7.6013151162	1217.7	342.63972302	254.0	12.0	30996.9927014	717.709164674	43.0	0.611700431008	5263.2	900.637292404	1775	1431	137	135	-1	-1	-1	0	0
DLR00017322	10	13	YML062C	37.5	SD/MSG -ARG -HIS -LYS -URA +Canavanine +G418 +Thialysine	yku70_v3_R4_steve	10	11.0	7.82103270507	1009.8	272.801866527	254.0	12.0	31049.54121	685.497588103	43.0	8.10629125236	4243.5	939.410615053	1914	1441	137	135	103	120	118	15	0
DLR00017322	10	14	YMR158C-B	37.5	SD/MSG -ARG -HIS -LYS -URA +Canavanine +G418 +Thialysine	yku70_v3_R4_steve	10	11.0	3.13966845927	6447.00033821	216.674090257	254.0	3.41779140622	458606.000218	6334.74679797	43.0	4.13964483953	459917.999977	1721.6748258	2051	1435	137	135	152	160	142	1658	0
DLR00017322	10	15	YMR161W	37.5	SD/MSG -ARG -HIS -LYS -URA +Canavanine +G418 +Thialysine	yku70_v3_R4_steve	10	11.0	3.48494591932	8129.00049764	220.087798643	254.0	3.70921374681	600744.000588	6639.67926422	43.0	4.54078335557	599748.000158	2058.16366195	2187	1443	137	135	155	162	143	1160	0
DLR00017322	10	16	YMR031C	37.5	SD/MSG -ARG -HIS -LYS -URA +Canavanine +G418 +Thialysine	yku70_v3_R4_steve	10	11.0	3.18805250221	5852.0004185	174.95339997	254.0	3.44475451396	399486.000287	6422.22441224	43.0	4.19358050927	396963.999917	1498.83424478	2319	1438	137	135	147	156	139	1349	0
DLR00017322	10	17	YMR166C	37.5	SD/MSG -ARG -HIS -LYS -URA +Canavanine +G418 +Thialysine	yku70_v3_R4_steve	10	11.0	7.32169976085	908.1	255.419649547	254.0	12.0	30304.5987493	753.76126885	43.0	7.66235267727	3815.1	970.10600784	2466	1455	137	135	118	128	120	9	0
DLR00017322	10	18	YMR210W	37.5	SD/MSG -ARG -HIS -LYS -URA +Canavanine +G418 +Thialysine	yku70_v3_R4_steve	10	11.0	3.65109310466	8512.00004467	190.396698414	254.0	3.79932110641	641040.000843	5765.87814211	43.0	4.6622055056	636773.000026	2776.84870565	2594	1432	137	135	155	162	144	915	0
DLR00017322	10	19	YMR009W	37.5	SD/MSG -ARG -HIS -LYS -URA +Canavanine +G418 +Thialysine	yku70_v3_R4_steve	10	11.0	3.51785765452	7760.00008317	154.057343625	254.0	3.68493055227	536048.000515	5295.65354385	43.0	4.52849462576	536917.999871	2391.75103505	2732	1436	137	135	150	158	142	1293	0
DLR00017322	10	20	YML001W	37.5	SD/MSG -ARG -HIS -LYS -URA +Canavanine +G418 +Thialysine	yku70_v3_R4_steve	10	11.0	6.86460189831	924.3	234.313062061	254.0	10.9716530679	28503.0	1014.5998455	43.0	1.83078823346	4537.99994938	736.799476755	2867	1441	137	135	102	120	118	1	0
DLR00017322	10	21	YLR451W	37.5	SD/MSG -ARG -HIS -LYS -URA +Canavanine +G418 +Thialysine	yku70_v3_R4_steve	10	11.0	3.3585879981	6680.00060312	163.599283651	254.0	3.58063004869	438673.000649	5763.86859085	43.0	4.38789898302	436079.000359	1365.84826039	3004	1434	137	135	143	153	139	943	0
DLR00017322	10	22	YMR175w	37.5	SD/MSG -ARG -HIS -LYS -URA +Canavanine +G418 +Thialysine	yku70_v3_R4_steve	10	11.0	3.69207475957	8158.99995825	196.142770478	254.0	3.85827683746	621889.999657	5197.71712109	43.0	4.74281269958	618791.999278	4672.34096163	3144	1427	137	135	152	160	144	810	0
DLR00017322	10	23	YML010C-B	37.5	SD/MSG -ARG -HIS -LYS -URA +Canavanine +G418 +Thialysine	yku70_v3_R4_steve	10	11.0	3.39742887818	4201.93884946	266.146120401	254.0	3.35674285086	286229.999884	6817.7584005	43.0	4.07488384074	277868.999749	4528.42060403	3280	1432	137	135	132	142	129	950	0
DLR00017322	10	24	YOR202W	37.5	SD/MSG -ARG -HIS -LYS -URA +Canavanine +G418 +Thialysine	yku70_v3_R4_steve	10	11.0	3.70434403303	9982.58753714	364.126695671	254.0	3.83437309618	896790.999888	8019.39455908	43.0	4.6741303218	892439.999203	11004.4871546	3416	1437	137	135	150	156	137	707	0
DLR00017322	11	1	YOR202W	37.5	SD/MSG -ARG -HIS -LYS -URA +Canavanine +G418 +Thialysine	yku70_v3_R4_steve	10	11.0	3.16455876267	8954.99989287	258.461375618	254.0	3.35876797321	705133.999955	6545.12490268	43.0	4.04312849199	703189.9981	6172.22009262	285	1583	137	135	152	159	143	1027	0
DLR00017322	11	2	YMR170C	37.5	SD/MSG -ARG -HIS -LYS -URA +Canavanine +G418 +Thialysine	yku70_v3_R4_steve	10	11.0	2.6539363564	5365.82309071	179.803503173	254.0	2.9820781335	380160.000093	6227.46899126	43.0	3.61785805126	376204.000138	1630.39429521	413	1584	137	135	150	157	143	1533	1
DLR00017322	11	3	YLR441C	37.5	SD/MSG -ARG -HIS -LYS -URA +Canavanine +G418 +Thialysine	yku70_v3_R4_steve	10	11.0	7.74380832005	1375.2	312.589220315	254.0	10.1964535775	38511.0	2778.43239356	43.0	2.37645291344	19585.0002091	1134.20260706	556	1586	137	135	114	130	127	220	0
DLR00017322	11	4	YMR121C	37.5	SD/MSG -ARG -HIS -LYS -URA +Canavanine +G418 +Thialysine	yku70_v3_R4_steve	10	11.0	2.73531941135	5376.55515301	183.599343921	254.0	3.05356300933	376263.000091	6270.68791108	43.0	3.70481265671	371010.000058	1357.73548636	681	1577	137	135	153	162	147	1387	0
DLR00017322	11	5	YMR182C	37.5	SD/MSG -ARG -HIS -LYS -URA +Canavanine +G418 +Thialysine	yku70_v3_R4_steve	10	11.0	3.39177267509	8968.00008676	296.167191155	254.0	3.53730450097	679604.00013	7381.29547891	43.0	4.2877561204	676105.999802	3692.10003309	828	1583	137	135	159	166	149	1074	0
DLR00017322	11	6	YML128C	37.5	SD/MSG -ARG -HIS -LYS -URA +Canavanine +G418 +Thialysine	yku70_v3_R4_steve	10	11.0	2.65952522838	2975.00001945	126.202968356	254.0	3.00382640157	217658.000018	6547.95317753	43.0	3.58519555904	206876.999473	1560.25985009	958	1583	137	135	151	160	146	1272	0
DLR00017322	11	7	YLR426W	37.5	SD/MSG -ARG -HIS -LYS -URA +Canavanine +G418 +Thialysine	yku70_v3_R4_steve	10	11.0	2.59870943411	1760.4	200.841405551	254.0	2.72780722052	95635.9998647	6396.11452086	43.0	2.98260075179	84277.0001198	1452.77381082	1100	1586	137	135	121	135	128	682	0
DLR00017322	11	8	YML003W	37.5	SD/MSG -ARG -HIS -LYS -URA +Canavanine +G418 +Thialysine	yku70_v3_R4_steve	10	11.0	2.91031300297	5761.00028571	165.089744983	254.0	3.205416016	425653.000065	5919.12340618	43.0	3.88017895827	421762.999486	2164.05047491	1234	1582	137	135	154	162	146	1498	0
DLR00017322	11	9	YML048W-A	37.5	SD/MSG -ARG -HIS -LYS -URA +Canavanine +G418 +Thialysine	yku70_v3_R4_steve	10	11.0	3.27059535569	7401.31586637	250.051409003	254.0	3.36968483379	537753.00006	6683.11609192	43.0	4.07589975458	536042.99935	3604.26349755	1378	1579	137	135	152	160	143	1212	0
DLR00017322	11	10	YMR026C	37.5	SD/MSG -ARG -HIS -LYS -URA +Canavanine +G418 +Thialysine	yku70_v3_R4_steve	10	11.0	2.66924518066	2168.00029889	181.29856378	254.0	2.96030912703	120830.000008	6363.71114206	43.0	3.35025037347	109850.999937	873.123727928	1509	1576	137	135	127	140	131	958	0
DLR00017322	11	11	YMR221C	37.5	SD/MSG -ARG -HIS -LYS -URA +Canavanine +G418 +Thialysine	yku70_v3_R4_steve	10	11.0	3.62089228193	9861.60025705	248.277872249	254.0	3.74112047815	802138.0004	6632.76990303	43.0	4.55493498265	801375.999733	4938.90325243	1648	1580	137	135	161	167	147	1121	0
DLR00017322	11	12	YML103C	37.5	SD/MSG -ARG -HIS -LYS -URA +Canavanine +G418 +Thialysine	yku70_v3_R4_steve	10	11.0	2.84106892526	3030.94931105	158.429172222	254.0	3.23478413654	221840.000366	6305.20090568	43.0	3.86662216564	211980.000345	771.981492423	1776	1567	137	135	151	159	142	1338	0
DLR00017322	11	13	YML038C	37.5	SD/MSG -ARG -HIS -LYS -URA +Canavanine +G418 +Thialysine	yku70_v3_R4_steve	10	11.0	3.0032966834	5254.00013731	162.013406673	254.0	3.30765155598	384061.000055	6485.00934406	43.0	3.99352458869	382737.999596	3298.07684347	1920	1575	137	135	152	160	143	1809	0
DLR00017322	11	14	YMR115W	37.5	SD/MSG -ARG -HIS -LYS -URA +Canavanine +G418 +Thialysine	yku70_v3_R4_steve	10	11.0	7.66594893945	1080.9	219.43248229	254.0	10.3726863797	38583.9	1769.23669204	43.0	3.23376194626	15239.0011436	901.970021862	2064	1578	137	135	120	133	126	150	0
DLR00017322	11	15	YMR132C	37.5	SD/MSG -ARG -HIS -LYS -URA +Canavanine +G418 +Thialysine	yku70_v3_R4_steve	10	11.0	3.67858084217	8151.99990331	242.526141891	254.0	3.82923537506	645403.000869	6119.58512727	43.0	4.69655974242	641344.999512	4434.72913022	2195	1581	137	135	157	164	144	982	0
DLR00017322	11	16	YMR140W	37.5	SD/MSG -ARG -HIS -LYS -URA +Canavanine +G418 +Thialysine	yku70_v3_R4_steve	10	11.0	3.13669278367	5716.09600896	199.535978993	254.0	3.40121455645	384938.000425	6832.05393218	43.0	4.13185389607	381764.000253	1256.34823527	2327	1578	137	135	145	154	138	1248	0
DLR00017322	11	17	YLR431C	37.5	SD/MSG -ARG -HIS -LYS -URA +Canavanine +G418 +Thialysine	yku70_v3_R4_steve	10	11.0	3.00396369356	3037.72908187	178.465854117	254.0	3.20325738936	216684.000083	6038.81369634	43.0	3.81369573858	207230.999915	1546.29894855	2465	1577	137	135	142	152	138	1192	0
DLR00017322	11	18	YML012W	37.5	SD/MSG -ARG -HIS -LYS -URA +Canavanine +G418 +Thialysine	yku70_v3_R4_steve	10	11.0	3.50364480901	7165.00032916	167.546863392	254.0	3.72172869392	556549.358951	5729.48335305	43.0	4.58618567506	543862.000343	2174.65170733	2594	1570	137	135	154	161	144	1156	0
DLR00017322	11	19	YMR214W	37.5	SD/MSG -ARG -HIS -LYS -URA +Canavanine +G418 +Thialysine	yku70_v3_R4_steve	10	11.0	4.05443091116	7503.1585424	298.697641464	254.0	3.92984649309	538420.000181	5688.50264937	43.0	4.84936277347	534951.999447	4951.36675713	2742	1577	137	135	148	157	140	1011	0
DLR00017322	11	20	YMR107W	37.5	SD/MSG -ARG -HIS -LYS -URA +Canavanine +G418 +Thialysine	yku70_v3_R4_steve	10	11.0	3.59784218925	7386.00007909	212.364843921	254.0	3.78753653522	548404.00062	5396.72536537	43.0	4.65399768313	542923.000068	2354.22795462	2875	1572	137	135	152	160	143	810	0
DLR00017322	11	21	YMR044W	37.5	SD/MSG -ARG -HIS -LYS -URA +Canavanine +G418 +Thialysine	yku70_v3_R4_steve	10	11.0	3.92914054902	9097.99993912	224.971766382	254.0	4.08207580311	709091.000166	5143.8990281	43.0	5.00699346747	703868.999574	2818.15725739	3015	1573	137	135	155	162	145	735	0
DLR00017322	11	22	YML053C	37.5	SD/MSG -ARG -HIS -LYS -URA +Canavanine +G418 +Thialysine	yku70_v3_R4_steve	10	11.0	3.4425325008	6995.00017518	208.707714621	254.0	3.67283994355	500226.000473	5876.4575509	43.0	4.50497187938	495348.000034	1931.67233513	3140	1568	137	135	145	154	139	773	0
DLR00017322	11	23	YMR036C	37.5	SD/MSG -ARG -HIS -LYS -URA +Canavanine +G418 +Thialysine	yku70_v3_R4_steve	10	11.0	0.842986202649	2970.99999517	496.673088718	254.0	12.0	37376.1	1320.74308453	43.0	11.0796656664	16213.5	3533.75405141	3282	1566	137	135	-1	-1	-1	0	0
DLR00017322	11	24	YOR202W	37.5	SD/MSG -ARG -HIS -LYS -URA +Canavanine +G418 +Thialysine	yku70_v3_R4_steve	10	11.0	3.57326951887	8451.60264778	403.014537335	254.0	3.74643602974	763225.999927	8028.94508909	43.0	4.5522727646	754428.999477	8906.84342755	3415	1568	137	135	149	154	136	573	0
DLR00017322	12	1	YOR202W	37.5	SD/MSG -ARG -HIS -LYS -URA +Canavanine +G418 +Thialysine	yku70_v3_R4_steve	10	11.0	2.77334825887	7440.00001465	196.625594863	254.0	3.04861653992	542605.000029	6760.46860823	43.0	3.70108651884	542261.9998	2984.49810039	283	1715	137	135	147	154	140	1360	0
DLR00017322	12	2	YMR160W	37.5	SD/MSG -ARG -HIS -LYS -URA +Canavanine +G418 +Thialysine	yku70_v3_R4_steve	10	11.0	2.67078440633	4704.2830759	231.501353135	254.0	2.91223783659	330898.000088	7031.42733125	43.0	3.53358859717	328118.000047	2495.18768536	409	1716	137	135	146	153	140	1748	0
DLR00017322	12	3	YMR099C	37.5	SD/MSG -ARG -HIS -LYS -URA +Canavanine +G418 +Thialysine	yku70_v3_R4_steve	10	11.0	2.69035901238	3898.00017443	191.735035275	254.0	2.93609005026	267020.000055	6014.49023286	43.0	3.54432888106	260545.999997	1608.57476249	551	1715	137	135	146	154	142	1440	0
DLR00017322	12	4	YMR183C	37.5	SD/MSG -ARG -HIS -LYS -URA +Canavanine +G418 +Thialysine	yku70_v3_R4_steve	10	11.0	2.86968935321	2152.82839623	160.005527833	254.0	3.06841640302	145728.999978	5670.2954331	43.0	3.58134712428	134688.99989	1432.04880362	678	1723	137	135	141	151	140	1237	0
DLR00017322	12	5	YML116W	37.5	SD/MSG -ARG -HIS -LYS -URA +Canavanine +G418 +Thialysine	yku70_v3_R4_steve	10	11.0	2.85322937398	5582.00034517	146.182893322	254.0	3.13566399647	390848.000091	6221.923152	43.0	3.80493932749	387700.999867	1279.15107465	820	1718	137	135	152	160	145	1552	0
DLR00017322	12	6	YMR148W	37.5	SD/MSG -ARG -HIS -LYS -URA +Canavanine +G418 +Thialysine	yku70_v3_R4_steve	10	11.0	2.94124955191	5383.00025626	181.429773985	254.0	3.17018226388	363335.000087	6727.41468241	43.0	3.84707640033	361678.999733	2254.70030365	956	1719	137	135	149	158	144	1612	0
DLR00017322	12	7	YMR164C	37.5	SD/MSG -ARG -HIS -LYS -URA +Canavanine +G418 +Thialysine	yku70_v3_R4_steve	10	11.0	3.05020158516	6926.00030327	180.681850037	254.0	3.31317811167	505385.000078	5794.31230629	43.0	4.01356581477	505788.999393	2006.82309684	1098	1717	137	135	155	163	146	1737	0
DLR00017322	12	8	YML102W	37.5	SD/MSG -ARG -HIS -LYS -URA +Canavanine +G418 +Thialysine	yku70_v3_R4_steve	10	11.0	7.80301254005	938.7	168.757848176	254.0	9.57816215718	38917.8	2475.11498534	43.0	2.60372914471	19049.9999889	895.456040207	1233	1719	137	135	114	129	125	293	0
DLR00017322	12	9	YMR230W	37.5	SD/MSG -ARG -HIS -LYS -URA +Canavanine +G418 +Thialysine	yku70_v3_R4_steve	10	11.0	3.08281811174	4778.03058795	180.534950961	254.0	3.21607777243	342099.000039	6206.48670005	43.0	3.88718318714	338635.999342	2979.22560583	1369	1718	137	135	148	157	142	1652	0
DLR00017322	12	10	YML013W	37.5	SD/MSG -ARG -HIS -LYS -URA +Canavanine +G418 +Thialysine	yku70_v3_R4_steve	10	11.0	2.36883868572	2186.00016897	182.391211315	254.0	2.7785969381	143455.000026	6481.76687617	43.0	3.23159845076	133173.000074	928.578961551	1506	1705	137	135	138	148	137	1313	0
DLR00017322	12	11	YML034W	37.5	SD/MSG -ARG -HIS -LYS -URA +Canavanine +G418 +Thialysine	yku70_v3_R4_steve	10	11.0	2.77311164591	4362.46607803	192.28589176	254.0	3.05441486886	277870.000116	6300.36799619	43.0	3.67927378956	274012.000078	1199.03265768	1647	1716	137	135	142	151	137	1403	0
DLR00017322	12	12	YMR226C	37.5	SD/MSG -ARG -HIS -LYS -URA +Canavanine +G418 +Thialysine	yku70_v3_R4_steve	10	11.0	3.15632028964	7115.00033165	213.107758164	254.0	3.40695789814	534802.000139	6589.23892677	43.0	4.12181228509	533218.999633	1607.31464808	1775	1716	137	135	153	160	142	1303	0
DLR00017322	12	13	YML007W	37.5	SD/MSG -ARG -HIS -LYS -URA +Canavanine +G418 +Thialysine	yku70_v3_R4_steve	10	11.0	2.91136258495	4414.0003136	182.408616476	254.0	3.19513931156	315448.000113	6593.46458061	43.0	3.84730713584	311778.999766	1515.95240545	1908	1714	137	135	148	156	141	1531	0
DLR00017322	12	14	YML117W	37.5	SD/MSG -ARG -HIS -LYS -URA +Canavanine +G418 +Thialysine	yku70_v3_R4_steve	10	11.0	2.97145168437	3180.46770256	204.389146006	254.0	3.1001754978	206789.000046	6468.76655385	43.0	3.67485558951	201864.999677	1965.52013066	2056	1719	137	135	137	147	134	1395	0
DLR00017322	12	15	YML030W	37.5	SD/MSG -ARG -HIS -LYS -URA +Canavanine +G418 +Thialysine	yku70_v3_R4_steve	10	11.0	3.10178807136	5836.50452471	161.711018529	254.0	3.38580944529	385847.000454	6700.36296154	43.0	4.11120004719	387645.000318	1323.1204949	2186	1707	137	135	145	154	138	1681	4
DLR00017322	12	16	YMR017W	37.5	SD/MSG -ARG -HIS -LYS -URA +Canavanine +G418 +Thialysine	yku70_v3_R4_steve	10	11.0	3.30255646848	6316.00050191	155.87665791	254.0	3.6006348997	486087.000366	5877.5279995	43.0	4.38622050874	483162.999886	2073.88837199	2320	1715	137	135	153	160	143	1401	0
DLR00017322	12	17	YMR020W	37.5	SD/MSG -ARG -HIS -LYS -URA +Canavanine +G418 +Thialysine	yku70_v3_R4_steve	10	11.0	3.47984259377	7911.00070312	186.734807007	254.0	3.73048166046	616528.000635	6662.79735423	43.0	4.56414716051	613785.000245	2167.07100592	2457	1715	137	135	155	162	144	1071	0
DLR00017322	12	18	YLR444C	37.5	SD/MSG -ARG -HIS -LYS -URA +Canavanine +G418 +Thialysine	yku70_v3_R4_steve	10	11.0	3.08255746819	3412.39917192	152.547377984	254.0	3.23354738975	208757.000202	5524.4405826	43.0	3.88152201094	202923.999924	1254.08001797	2592	1712	137	135	134	146	134	1364	0
DLR00017322	12	19	YMR156C	37.5	SD/MSG -ARG -HIS -LYS -URA +Canavanine +G418 +Thialysine	yku70_v3_R4_steve	10	11.0	3.11414101378	4857.00051204	159.493614538	254.0	3.36667217372	328403.000425	5621.79116257	43.0	4.0936763964	321704.000175	1230.76343981	2729	1708	137	135	143	153	139	1089	0
DLR00017322	12	20	YML032C	37.5	SD/MSG -ARG -HIS -LYS -URA +Canavanine +G418 +Thialysine	yku70_v3_R4_steve	10	11.0	0.840707513344	790.706271255	101.207686159	254.0	12.0	30142.8	1122.92645088	43.0	2.05264421659	5186.00015422	432.769518211	2874	1722	137	135	110	126	122	57	11
DLR00017322	12	21	YMR031W-A	37.5	SD/MSG -ARG -HIS -LYS -URA +Canavanine +G418 +Thialysine	yku70_v3_R4_steve	10	11.0	3.36949184905	6268.95005981	126.732968432	254.0	3.62565152911	430101.000584	5586.14634111	43.0	4.43945193939	425071.000393	1185.03538065	3009	1708	137	135	145	153	139	832	0
DLR00017322	12	22	YMR188C	37.5	SD/MSG -ARG -HIS -LYS -URA +Canavanine +G418 +Thialysine	yku70_v3_R4_steve	10	11.0	3.64624370422	7862.00009328	275.64844652	254.0	3.82217275797	570570.00061	6524.37671834	43.0	4.69208586208	568039.000159	2366.23549565	3142	1709	137	135	146	154	139	776	0
DLR00017322	12	23	YMR173W	37.5	SD/MSG -ARG -HIS -LYS -URA +Canavanine +G418 +Thialysine	yku70_v3_R4_steve	10	11.0	3.70335956924	10167.999905	467.952828646	254.0	3.90797024861	767308.000061	7216.07682973	43.0	4.80468728312	771995.999033	6424.35884829	3284	1706	137	135	146	153	137	1037	0
DLR00017322	12	24	YOR202W	37.5	SD/MSG -ARG -HIS -LYS -URA +Canavanine +G418 +Thialysine	yku70_v3_R4_steve	10	11.0	3.47922397296	9507.99985841	459.745655236	254.0	3.69909620629	784651.999965	7999.15238489	43.0	4.47999844406	781197.999866	8705.77147203	3416	1707	137	135	145	151	133	658	0
DLR00017322	13	1	YOR202W	37.5	SD/MSG -ARG -HIS -LYS -URA +Canavanine +G418 +Thialysine	yku70_v3_R4_steve	10	11.0	2.98352905026	7932.99994976	257.67288948	254.0	3.20384135664	633195.000058	6962.96109099	43.0	3.86635471459	628259.998816	5004.38127931	290	1857	137	135	152	158	142	1001	0
DLR00017322	13	2	YMR124W	37.5	SD/MSG -ARG -HIS -LYS -URA +Canavanine +G418 +Thialysine	yku70_v3_R4_steve	10	11.0	2.39274320998	3001.0002281	248.638517661	254.0	2.73894155416	221948.000174	6965.3624943	43.0	3.28850732257	210389.000246	1523.51678944	416	1856	137	135	144	152	139	1212	0
DLR00017322	13	3	YLR455W	37.5	SD/MSG -ARG -HIS -LYS -URA +Canavanine +G418 +Thialysine	yku70_v3_R4_steve	10	11.0	2.59949550234	3457.00013618	199.641953765	254.0	2.93511098233	266529.000051	6276.81557322	43.0	3.52871974107	253911.999961	1313.75009594	560	1859	137	135	152	159	145	1023	0
DLR00017322	13	4	YMR187C	37.5	SD/MSG -ARG -HIS -LYS -URA +Canavanine +G418 +Thialysine	yku70_v3_R4_steve	10	11.0	2.79229933417	5640.89956675	230.607118981	254.0	3.12108570294	400161.000087	6592.5595004	43.0	3.77899733964	395316.99994	1542.68876915	686	1857	137	135	153	160	146	1448	0
DLR00017322	13	5	YML094W	37.5	SD/MSG -ARG -HIS -LYS -URA +Canavanine +G418 +Thialysine	yku70_v3_R4_steve	10	11.0	3.22721653272	7331.00024697	272.289257392	254.0	3.45329208317	552029.000188	6508.6831174	43.0	4.1906819761	547822.999912	2640.06134882	832	1854	137	135	157	164	148	1177	0
DLR00017322	13	6	YMR173W-A	37.5	SD/MSG -ARG -HIS -LYS -URA +Canavanine +G418 +Thialysine	yku70_v3_R4_steve	10	11.0	3.07083700839	6166.05631263	178.448689808	254.0	3.3671940979	457490.000157	5770.60411839	43.0	4.08113439989	453930.999813	2122.80775506	962	1856	137	135	155	163	147	1392	0
DLR00017322	13	7	YML060W	37.5	SD/MSG -ARG -HIS -LYS -URA +Canavanine +G418 +Thialysine	yku70_v3_R4_steve	10	11.0	3.64622612184	9951.52228823	271.710988243	254.0	3.84698875488	873778.00057	6078.00312468	43.0	4.6939512901	870610.999743	4705.53395752	1106	1855	137	135	168	173	152	1043	0
DLR00017322	13	8	YLR445W	37.5	SD/MSG -ARG -HIS -LYS -URA +Canavanine +G418 +Thialysine	yku70_v3_R4_steve	10	11.0	2.62394015269	4164.9524754	141.098869109	254.0	2.99269264516	285886.000098	5867.94518566	43.0	3.61213674286	278306.00023	1072.06184285	1235	1856	137	135	148	156	141	1453	0
DLR00017322	13	9	YLR454W	37.5	SD/MSG -ARG -HIS -LYS -URA +Canavanine +G418 +Thialysine	yku70_v3_R4_steve	10	11.0	3.27984444383	8171.00023222	247.449514989	254.0	3.48183535913	617022.000142	6749.56752952	43.0	4.21879922565	616774.999719	2709.01031446	1376	1856	137	135	154	162	144	1309	0
DLR00017322	13	10	YMR100W	37.5	SD/MSG -ARG -HIS -LYS -URA +Canavanine +G418 +Thialysine	yku70_v3_R4_steve	10	11.0	2.79652695859	1176.3	161.072184885	254.0	3.08462318663	98864.0060309	6258.52107169	43.0	3.24024160056	86318.0000057	978.950235436	1503	1849	137	135	142	152	139	813	6
DLR00017322	13	11	YML113W	37.5	SD/MSG -ARG -HIS -LYS -URA +Canavanine +G418 +Thialysine	yku70_v3_R4_steve	10	11.0	3.46566605142	9008.00027868	312.362656081	254.0	3.68089859493	753289.000372	7332.17512972	43.0	4.46722833184	750276.999888	4189.94401544	1647	1856	137	135	161	167	147	1061	0
DLR00017322	13	12	YMR179W	37.5	SD/MSG -ARG -HIS -LYS -URA +Canavanine +G418 +Thialysine	yku70_v3_R4_steve	10	11.0	7.58467379972	1034.1	248.608230602	254.0	12.0	33666.3	1105.1887174	43.0	2.27082696371	10919.0201275	787.289168331	1795	1851	137	135	119	133	125	151	0
DLR00017322	13	13	YMR153W	37.5	SD/MSG -ARG -HIS -LYS -URA +Canavanine +G418 +Thialysine	yku70_v3_R4_steve	10	11.0	3.59624886082	8730.3335578	277.451919685	254.0	3.71510962482	714429.000334	6477.93669226	43.0	4.56863845121	697866.554485	4732.68044496	1921	1855	137	135	157	163	143	1195	0
DLR00017322	13	14	YML070W	37.5	SD/MSG -ARG -HIS -LYS -URA +Canavanine +G418 +Thialysine	yku70_v3_R4_steve	10	11.0	3.04397994924	6014.33675421	188.621312712	254.0	3.36210860728	431187.000226	6552.84048857	43.0	4.07033955582	430850.999967	1065.94720135	2050	1851	137	135	149	156	139	1564	0
DLR00017322	13	15	YMR152W	37.5	SD/MSG -ARG -HIS -LYS -URA +Canavanine +G418 +Thialysine	yku70_v3_R4_steve	10	11.0	3.65631654054	9205.00008075	264.067801166	254.0	3.83716622508	743551.000804	6962.07203515	43.0	4.69298739976	741442.000028	3723.91318996	2193	1852	137	135	157	163	143	1024	0
DLR00017322	13	16	YLR418C	37.5	SD/MSG -ARG -HIS -LYS -URA +Canavanine +G418 +Thialysine	yku70_v3_R4_steve	10	11.0	0.528850034733	892.8	137.092422969	254.0	12.0	29989.321	436.025030219	43.0	7.47195709272	3750.3	863.396179385	2328	1841	137	135	113	126	116	9	0
DLR00017322	13	17	YMR190C	37.5	SD/MSG -ARG -HIS -LYS -URA +Canavanine +G418 +Thialysine	yku70_v3_R4_steve	10	11.0	3.40615076207	7396.00044202	175.499745885	254.0	3.57889586287	541410.000477	6679.98867516	43.0	4.36676883175	541001.000123	2036.65974927	2466	1848	137	135	149	157	140	1304	0
DLR00017322	13	18	YMR198W	37.5	SD/MSG -ARG -HIS -LYS -URA +Canavanine +G418 +Thialysine	yku70_v3_R4_steve	10	11.0	1.16297137301	680.4	102.514997477	254.0	10.5020089679	33822.9	1629.64613806	43.0	2.51938931407	9941.43765028	426.92582774	2596	1843	137	135	111	126	122	95	0
DLR00017322	13	19	YMR196W	37.5	SD/MSG -ARG -HIS -LYS -URA +Canavanine +G418 +Thialysine	yku70_v3_R4_steve	10	11.0	3.87022670026	10272.9999842	303.069893484	254.0	3.99683385547	823023.000766	6304.2979815	43.0	4.90228673244	819878.000032	4126.56995422	2742	1851	137	135	157	164	145	862	0
DLR00017322	13	20	YMR147W	37.5	SD/MSG -ARG -HIS -LYS -URA +Canavanine +G418 +Thialysine	yku70_v3_R4_steve	10	11.0	3.43672535669	6975.00046071	170.656267171	254.0	3.64355983271	486532.000953	6223.77071016	43.0	4.46442744551	483963.000485	1486.9734216	2874	1847	137	135	145	154	139	1002	0
DLR00017322	13	21	YMR114C	37.5	SD/MSG -ARG -HIS -LYS -URA +Canavanine +G418 +Thialysine	yku70_v3_R4_steve	10	11.0	3.88455829173	9077.99993873	234.57407269	254.0	4.04320259606	711887.000344	5908.75844772	43.0	4.95987485406	706710.999646	3833.9663066	3012	1852	137	135	153	160	143	654	0
DLR00017322	13	22	YMR207C	37.5	SD/MSG -ARG -HIS -LYS -URA +Canavanine +G418 +Thialysine	yku70_v3_R4_steve	10	11.0	8.78819030427	1602.0	424.836282488	254.0	12.0	31291.1157516	857.560893117	43.0	9.38388424428	7505.1	1644.00627902	3139	1835	137	135	100	116	115	12	5
DLR00017322	13	23	YMR141C	37.5	SD/MSG -ARG -HIS -LYS -URA +Canavanine +G418 +Thialysine	yku70_v3_R4_steve	10	11.0	3.87013371222	8935.29751135	419.724472022	254.0	4.04936329729	776432.999903	7305.8181262	43.0	4.95653881385	772010.998927	6924.32700301	3288	1849	137	135	150	156	139	721	0
DLR00017322	13	24	YOR202W	37.5	SD/MSG -ARG -HIS -LYS -URA +Canavanine +G418 +Thialysine	yku70_v3_R4_steve	10	11.0	3.40003587063	8732.99992771	419.752222945	254.0	3.65208644238	723353.000006	7993.36047743	43.0	4.41281479345	716863.999952	6677.3795719	3418	1839	137	135	145	150	133	613	0
DLR00017322	14	1	YOR202W	37.5	SD/MSG -ARG -HIS -LYS -URA +Canavanine +G418 +Thialysine	yku70_v3_R4_steve	10	11.0	2.37353435941	5545.69110305	200.74967412	254.0	2.73251815957	357571.000187	7151.86223758	43.0	3.32811470882	356170.000143	2355.79294841	279	1989	137	135	141	148	136	1674	0
DLR00017322	14	2	YMR111C	37.5	SD/MSG -ARG -HIS -LYS -URA +Canavanine +G418 +Thialysine	yku70_v3_R4_steve	10	11.0	2.38224299094	3343.94489114	235.742023715	254.0	2.71592876139	223414.0001	6881.68769762	43.0	3.27846134567	215759.000061	1708.08464219	414	1987	137	135	139	147	135	1562	0
DLR00017322	14	3	YML048W	37.5	SD/MSG -ARG -HIS -LYS -URA +Canavanine +G418 +Thialysine	yku70_v3_R4_steve	10	11.0	1.6689406768	1634.4	237.452467125	254.0	2.68752467153	70107.9997442	6903.16947697	43.0	2.67612266072	50942.0002168	1179.10992998	551	1985	137	135	122	134	128	484	0
DLR00017322	14	4	YML035C-A	37.5	SD/MSG -ARG -HIS -LYS -URA +Canavanine +G418 +Thialysine	yku70_v3_R4_steve	10	11.0	2.85449376691	5643.85179942	222.034104852	254.0	3.15191639629	405930.000056	6137.87567626	43.0	3.81670907893	401996.999604	1345.56504382	685	1991	137	135	152	159	145	1494	0
DLR00017322	14	5	YMR122C	37.5	SD/MSG -ARG -HIS -LYS -URA +Canavanine +G418 +Thialysine	yku70_v3_R4_steve	10	11.0	2.83839669324	5532.93077751	152.748916351	254.0	3.14918084273	375612.000086	5934.92056276	43.0	3.81889285565	373238.999763	993.057453603	826	1993	137	135	149	157	143	1622	0
DLR00017322	14	6	YML123C	37.5	SD/MSG -ARG -HIS -LYS -URA +Canavanine +G418 +Thialysine	yku70_v3_R4_steve	10	11.0	2.83282482194	5141.00020943	205.230095288	254.0	3.10539798683	362836.000046	6032.56002079	43.0	3.75626110102	358604.999532	1410.92000069	954	1991	137	135	149	157	143	1466	0
DLR00017322	14	7	YLR428C	37.5	SD/MSG -ARG -HIS -LYS -URA +Canavanine +G418 +Thialysine	yku70_v3_R4_steve	10	11.0	7.00785929563	763.2	216.763446102	254.0	12.0	27519.5714966	524.38408021	43.0	7.69758769595	3414.6	949.229008256	1102	1983	137	135	-1	-1	-1	8	0
DLR00017322	14	8	YML019W	37.5	SD/MSG -ARG -HIS -LYS -URA +Canavanine +G418 +Thialysine	yku70_v3_R4_steve	10	11.0	2.49978970386	1607.6749521	153.743994604	254.0	2.83058417232	99956.9998973	6226.60632028	43.0	3.09826438241	86848.9999228	1028.50366843	1234	1996	137	135	127	139	131	937	0
DLR00017322	14	9	YMR018W	37.5	SD/MSG -ARG -HIS -LYS -URA +Canavanine +G418 +Thialysine	yku70_v3_R4_steve	10	11.0	3.09396355905	6784.0635723	172.487252299	254.0	3.35729530327	486138.00013	6205.89897273	43.0	4.06836428235	486682.999554	1441.51459161	1372	1988	137	135	150	158	141	1568	0
DLR00017322	14	10	YMR010W	37.5	SD/MSG -ARG -HIS -LYS -URA +Canavanine +G418 +Thialysine	yku70_v3_R4_steve	10	11.0	3.28180462382	7786.00036554	184.250290038	254.0	3.59953445142	639956.000295	6724.1796679	43.0	4.36907806944	639188.999839	2825.53186625	1503	1994	137	135	159	165	146	1430	0
DLR00017322	14	11	YML018C	37.5	SD/MSG -ARG -HIS -LYS -URA +Canavanine +G418 +Thialysine	yku70_v3_R4_steve	10	11.0	2.90066177917	5497.23529626	201.24682714	254.0	3.20138040291	393146.000094	6631.17066568	43.0	3.86904698338	392657.999711	1273.991973	1639	1994	137	135	148	156	140	1717	0
DLR00017322	14	12	YMR073C	37.5	SD/MSG -ARG -HIS -LYS -URA +Canavanine +G418 +Thialysine	yku70_v3_R4_steve	10	11.0	2.40114158504	2360.25500851	186.789872996	254.0	2.69427277801	136180.00001	6831.31817602	43.0	3.12288129931	126011.000264	1282.55484499	1775	1994	137	135	126	138	128	866	0
DLR00017322	14	13	YMR139W	37.5	SD/MSG -ARG -HIS -LYS -URA +Canavanine +G418 +Thialysine	yku70_v3_R4_steve	10	11.0	2.34666562759	1888.00021756	246.057675621	254.0	2.75380497558	124030.000019	6928.56910524	43.0	3.13903243165	109487.000042	1210.27578546	1914	1994	137	135	131	142	131	915	0
DLR00017322	14	14	YML052W	37.5	SD/MSG -ARG -HIS -LYS -URA +Canavanine +G418 +Thialysine	yku70_v3_R4_steve	10	11.0	2.82930004552	3896.00029495	208.247289617	254.0	3.11739118235	259648.000125	6308.25537371	43.0	3.7457727069	257784.999908	1283.07013576	2052	1990	137	135	139	149	135	1751	0
DLR00017322	14	15	YMR199W	37.5	SD/MSG -ARG -HIS -LYS -URA +Canavanine +G418 +Thialysine	yku70_v3_R4_steve	10	11.0	3.30285456889	6525.00031731	201.397002474	254.0	3.54563901085	512348.000407	6657.25482651	43.0	4.31125781226	509181.000071	1738.37142795	2190	1986	137	135	152	159	141	1278	0
DLR00017322	14	16	YLR449W	37.5	SD/MSG -ARG -HIS -LYS -URA +Canavanine +G418 +Thialysine	yku70_v3_R4_steve	10	11.0	2.32594363112	1881.00038167	182.210839716	254.0	2.79655698834	121684.000094	6424.33611357	43.0	3.18405624761	107233.000125	1090.87671637	2324	1975	137	135	128	140	129	790	0
DLR00017322	14	17	YMR126C	37.5	SD/MSG -ARG -HIS -LYS -URA +Canavanine +G418 +Thialysine	yku70_v3_R4_steve	10	11.0	3.07521363103	5068.00060512	155.093006414	254.0	3.29359542742	356583.000257	6217.95131984	43.0	3.99441458546	352871.999988	965.948232312	2461	1985	137	135	143	152	136	1403	0
DLR00017322	14	18	YMR006C	37.5	SD/MSG -ARG -HIS -LYS -URA +Canavanine +G418 +Thialysine	yku70_v3_R4_steve	10	11.0	3.42033150859	8447.00068253	172.725910801	254.0	3.65634403352	647180.000486	6575.68894572	43.0	4.45742396355	646723.000016	2244.72081978	2598	1983	137	135	152	160	142	1043	0
DLR00017322	14	19	YML021C	37.5	SD/MSG -ARG -HIS -LYS -URA +Canavanine +G418 +Thialysine	yku70_v3_R4_steve	10	11.0	2.61509610854	2574.26836642	148.302839665	254.0	3.04645985349	186504.000156	5845.93024074	43.0	3.60409945462	171994.000122	887.805408009	2729	1998	137	135	141	151	137	1009	0
DLR00017322	14	20	YMR172C-A	37.5	SD/MSG -ARG -HIS -LYS -URA +Canavanine +G418 +Thialysine	yku70_v3_R4_steve	10	11.0	3.40934352981	6922.57232369	201.255204031	254.0	3.6735018739	513251.000533	6359.71518494	43.0	4.49907276752	509260.000139	1985.31258495	2869	1983	137	135	149	157	141	1127	0
DLR00017322	14	21	YML118W	37.5	SD/MSG -ARG -HIS -LYS -URA +Canavanine +G418 +Thialysine	yku70_v3_R4_steve	10	11.0	3.54237896692	6959.00020446	183.930598415	254.0	3.74776707486	508647.000685	6481.33039533	43.0	4.60030665689	504599.000355	1716.40259356	3006	1982	137	135	146	154	139	924	0
DLR00017322	14	22	YML072C	37.5	SD/MSG -ARG -HIS -LYS -URA +Canavanine +G418 +Thialysine	yku70_v3_R4_steve	10	11.0	3.45803395574	7619.00025259	236.018006116	254.0	3.68343833036	571591.00038	6427.84882692	43.0	4.51435398881	569456.999757	3112.30483529	3142	1984	137	135	145	152	136	959	0
DLR00017322	14	23	YML063W	37.5	SD/MSG -ARG -HIS -LYS -URA +Canavanine +G418 +Thialysine	yku70_v3_R4_steve	10	11.0	9.0	2110.5	592.853196723	254.0	12.0	35063.9864107	1003.20921909	43.0	9.88842604456	9062.1	2538.89842844	3286	1976	137	135	-1	-1	-1	10	0
DLR00017322	14	24	YOR202W	37.5	SD/MSG -ARG -HIS -LYS -URA +Canavanine +G418 +Thialysine	yku70_v3_R4_steve	10	11.0	3.49824699395	9321.99982517	416.612126116	254.0	3.74473605101	804207.999952	8220.63059361	43.0	4.53731416114	799323.999631	8660.02222517	3414	1977	137	135	147	152	134	672	0
DLR00017322	15	1	YOR202W	37.5	SD/MSG -ARG -HIS -LYS -URA +Canavanine +G418 +Thialysine	yku70_v3_R4_steve	10	11.0	3.2204754972	9917.99989864	505.418373147	254.0	3.37394084753	785314.999822	8128.92925641	43.0	4.05954597606	784160.997831	7256.2755685	287	2129	137	135	151	156	140	1035	0
DLR00017322	15	2	YMR171C	37.5	SD/MSG -ARG -HIS -LYS -URA +Canavanine +G418 +Thialysine	yku70_v3_R4_steve	10	11.0	3.02300087474	7058.00008947	304.246878176	254.0	3.29496053055	572343.000013	6931.04021846	43.0	3.97826284116	567589.998861	2796.5133519	418	2132	137	135	153	158	143	1380	0
DLR00017322	15	3	YML004C	37.5	SD/MSG -ARG -HIS -LYS -URA +Canavanine +G418 +Thialysine	yku70_v3_R4_steve	10	11.0	3.13796893701	7622.00004965	267.816048929	254.0	3.36032336764	592407.000004	6691.36286249	43.0	4.05929178585	589498.998909	3645.59224918	560	2129	137	135	153	159	144	1223	0
DLR00017322	15	4	YMR157C	37.5	SD/MSG -ARG -HIS -LYS -URA +Canavanine +G418 +Thialysine	yku70_v3_R4_steve	10	11.0	2.73349072144	4201.04526845	149.553160505	254.0	3.02431416505	282904.000112	5744.26902334	43.0	3.6552972899	277107.000068	1146.14846403	692	2124	137	135	144	153	141	1382	0
DLR00017322	15	5	YML101C	37.5	SD/MSG -ARG -HIS -LYS -URA +Canavanine +G418 +Thialysine	yku70_v3_R4_steve	10	11.0	3.25950484782	8067.00017896	212.721590728	254.0	3.47609543715	610333.000127	5734.94367063	43.0	4.21067621085	609900.999668	3532.61979363	832	2126	137	135	155	162	147	1340	0
DLR00017322	15	6	YML028W	37.5	SD/MSG -ARG -HIS -LYS -URA +Canavanine +G418 +Thialysine	yku70_v3_R4_steve	10	11.0	6.90857929833	592.2	164.827581168	254.0	12.0	27526.0593356	662.550107533	43.0	7.45429396698	2545.2	694.031288431	954	2107	137	135	-1	-1	-1	7	0
DLR00017322	15	7	YML022W	37.5	SD/MSG -ARG -HIS -LYS -URA +Canavanine +G418 +Thialysine	yku70_v3_R4_steve	10	11.0	7.19877172089	707.4	119.161087686	254.0	9.94001473863	35127.9	1854.80547583	43.0	2.91178309575	12796.2	625.821611134	1105	2131	137	135	111	126	124	137	0
DLR00017322	15	8	YML009c	37.5	SD/MSG -ARG -HIS -LYS -URA +Canavanine +G418 +Thialysine	yku70_v3_R4_steve	10	11.0	2.79446300813	4848.40820652	134.63872203	254.0	3.12622704688	340823.000186	5625.43887645	43.0	3.78293779179	336568.99998	1106.81233579	1236	2125	137	135	148	157	143	1562	0
DLR00017322	15	9	YMR053C	37.5	SD/MSG -ARG -HIS -LYS -URA +Canavanine +G418 +Thialysine	yku70_v3_R4_steve	10	11.0	3.66705813794	9489.99993078	225.555774269	254.0	3.80842475742	795844.000482	5787.12039196	43.0	4.66439741963	793215.999603	5618.39973119	1377	2129	137	135	159	166	147	1055	0
DLR00017322	15	10	YMR135C	37.5	SD/MSG -ARG -HIS -LYS -URA +Canavanine +G418 +Thialysine	yku70_v3_R4_steve	10	11.0	2.98114847107	4261.00033102	147.653863998	254.0	3.15747384969	285264.000095	5989.81130577	43.0	3.81900878588	281860.99974	1497.50278877	1503	2123	137	135	138	149	136	1616	0
DLR00017322	15	11	YML076C	37.5	SD/MSG -ARG -HIS -LYS -URA +Canavanine +G418 +Thialysine	yku70_v3_R4_steve	10	11.0	2.83851906884	5250.00025171	164.215594653	254.0	3.12852608749	373641.000078	6157.92548016	43.0	3.78895406948	372956.999704	1185.76644919	1646	2129	137	135	144	153	139	1770	0
DLR00017322	15	12	YMR016C	37.5	SD/MSG -ARG -HIS -LYS -URA +Canavanine +G418 +Thialysine	yku70_v3_R4_steve	10	11.0	2.5207621787	2208.00029881	136.844381309	254.0	2.94962884393	161330.000072	5914.5076585	43.0	3.4406168883	147165.000073	817.863930369	1781	2121	137	135	139	149	136	1030	0
DLR00017322	15	13	YML026C	37.5	SD/MSG -ARG -HIS -LYS -URA +Canavanine +G418 +Thialysine	yku70_v3_R4_steve	10	11.0	7.93641430134	825.3	194.649476189	254.0	12.0	31675.5	1061.64224336	43.0	2.62550955763	6736.99972918	648.856130515	1912	2121	137	135	108	124	120	91	0
DLR00017322	15	14	YMR206W	37.5	SD/MSG -ARG -HIS -LYS -URA +Canavanine +G418 +Thialysine	yku70_v3_R4_steve	10	11.0	3.13530021453	6774.835488	156.304089229	254.0	3.41834431515	533634.000131	6236.15561821	43.0	4.14641546943	533335.999675	1635.72955026	2052	2118	137	135	150	158	141	1831	0
DLR00017322	15	15	YML037C	37.5	SD/MSG -ARG -HIS -LYS -URA +Canavanine +G418 +Thialysine	yku70_v3_R4_steve	10	11.0	3.4830974144	8499.0002437	247.59304677	254.0	3.69607520941	686671.000405	6908.46221277	43.0	4.509807773	686883.999845	3238.63179353	2193	2123	137	135	152	159	141	1452	0
DLR00017322	15	16	YMR232W	37.5	SD/MSG -ARG -HIS -LYS -URA +Canavanine +G418 +Thialysine	yku70_v3_R4_steve	10	11.0	2.9661679569	5911.24845184	150.044175637	254.0	3.30856927418	425141.000138	6393.94028426	43.0	4.01566721779	423843.9999	1037.46039893	2329	2121	137	135	144	153	138	1627	0
DLR00017322	15	17	YMR123W	37.5	SD/MSG -ARG -HIS -LYS -URA +Canavanine +G418 +Thialysine	yku70_v3_R4_steve	10	11.0	2.01740873891	949.5	137.731386471	254.0	3.29504383168	71114.9998828	5520.96253823	43.0	3.25522397958	47308.0002905	623.717851646	2460	2106	137	135	135	146	135	389	0
DLR00017322	15	18	YML067C	37.5	SD/MSG -ARG -HIS -LYS -URA +Canavanine +G418 +Thialysine	yku70_v3_R4_steve	10	11.0	2.9273709898	4198.00049447	191.513925758	254.0	3.18039734056	275850.000224	6126.32828271	43.0	3.82864529897	272597.970242	1067.70261731	2597	2119	137	135	138	148	135	1248	0
DLR00017322	15	19	YLR448W	37.5	SD/MSG -ARG -HIS -LYS -URA +Canavanine +G418 +Thialysine	yku70_v3_R4_steve	10	11.0	7.31200573494	909.9	253.162306002	254.0	12.0	28960.6977099	621.958682081	43.0	7.56887394808	3860.1	1014.93681213	2734	2106	137	135	-1	-1	-1	0	0
DLR00017322	15	20	YLR421C	37.5	SD/MSG -ARG -HIS -LYS -URA +Canavanine +G418 +Thialysine	yku70_v3_R4_steve	10	11.0	3.09364755099	5636.85535264	159.47975917	254.0	3.40635504036	392014.000433	6455.05210828	43.0	4.14421798061	387105.000207	1398.41517459	2872	2119	137	135	143	152	137	1102	0
DLR00017322	15	21	YMR096W	37.5	SD/MSG -ARG -HIS -LYS -URA +Canavanine +G418 +Thialysine	yku70_v3_R4_steve	10	11.0	3.81996719767	8419.99990555	276.065629705	254.0	3.96141221899	654182.000624	6000.29201735	43.0	4.8646468874	652029.999633	3721.79439164	3016	2121	137	135	150	157	141	987	0
DLR00017322	15	22	YMR012W	37.5	SD/MSG -ARG -HIS -LYS -URA +Canavanine +G418 +Thialysine	yku70_v3_R4_steve	10	11.0	3.22182269856	5631.81116275	232.316367258	254.0	3.48280295016	422940.513226	6378.08999108	43.0	4.26606023351	408023.000127	1582.87761811	3146	2113	137	135	142	150	136	818	0
DLR00017322	15	23	YLR442C	37.5	SD/MSG -ARG -HIS -LYS -URA +Canavanine +G418 +Thialysine	yku70_v3_R4_steve	10	11.0	9.0	2784.6	788.280594977	254.0	12.0	35492.937439	851.782400784	43.0	9.27344897385	12046.5	3403.60211164	3282	2106	137	135	-1	-1	-1	0	0
DLR00017322	15	24	YOR202W	37.5	SD/MSG -ARG -HIS -LYS -URA +Canavanine +G418 +Thialysine	yku70_v3_R4_steve	10	11.0	3.61232067937	10990.9998357	718.9060511	254.0	3.8148068771	908354.999906	9734.92458744	43.0	4.63766628332	908795.999381	11650.4169159	3417	2109	137	135	147	151	134	629	0
DLR00017322	16	1	YOR202W	37.5	SD/MSG -ARG -HIS -LYS -URA +Canavanine +G418 +Thialysine	yku70_v3_R4_steve	10	11.0	2.76538400088	5140.70145684	238.961385466	254.0	2.78406404829	310756.000178	8245.884449	43.0	3.34800792457	298996.000071	3756.17749769	272	2261	137	135	138	145	135	232	1
DLR00017322	16	2	YOR202W	37.5	SD/MSG -ARG -HIS -LYS -URA +Canavanine +G418 +Thialysine	yku70_v3_R4_steve	10	11.0	3.31982747152	4330.8	222.130052732	254.0	2.94255460043	273947.999995	8403.78113393	43.0	3.50895916223	260604.999889	5017.87876971	417	2256	137	135	142	148	138	442	1
DLR00017322	16	3	YOR202W	37.5	SD/MSG -ARG -HIS -LYS -URA +Canavanine +G418 +Thialysine	yku70_v3_R4_steve	10	11.0	3.43136289042	4760.25397116	196.888866808	254.0	3.11348671212	303810.999998	7665.12240385	43.0	3.71016017283	290766.999104	4574.27809272	556	2255	137	135	147	154	143	329	0
DLR00017322	16	4	YOR202W	37.5	SD/MSG -ARG -HIS -LYS -URA +Canavanine +G418 +Thialysine	yku70_v3_R4_steve	10	11.0	2.89620799821	5414.20708337	130.343862908	254.0	3.25142665234	333922.000202	5942.08277409	43.0	3.91503920572	320341.999985	883.097831582	688	2250	137	135	156	162	149	332	0
DLR00017322	16	5	YOR202W	37.5	SD/MSG -ARG -HIS -LYS -URA +Canavanine +G418 +Thialysine	yku70_v3_R4_steve	10	11.0	3.44143986197	6372.526681	130.726607499	254.0	3.35771060937	408371.000038	5679.84833223	43.0	4.06631952913	397895.999715	3887.40533089	832	2253	137	135	153	160	147	419	6
DLR00017322	16	6	YOR202W	37.5	SD/MSG -ARG -HIS -LYS -URA +Canavanine +G418 +Thialysine	yku70_v3_R4_steve	10	11.0	2.92633918304	6218.87237111	80.7024253634	254.0	3.24146401627	380788.000139	5772.04243953	43.0	3.91295549091	369654.999837	843.969319104	965	2253	137	135	154	161	147	401	0
DLR00017322	16	7	YOR202W	37.5	SD/MSG -ARG -HIS -LYS -URA +Canavanine +G418 +Thialysine	yku70_v3_R4_steve	10	11.0	2.73179391138	5441.63459817	96.6399406728	254.0	3.09316836338	319514.000078	5779.74183714	43.0	3.73011362705	308857.999902	875.118250852	1100	2251	137	135	151	159	146	546	0
DLR00017322	16	8	YOR202W	37.5	SD/MSG -ARG -HIS -LYS -URA +Canavanine +G418 +Thialysine	yku70_v3_R4_steve	10	11.0	3.3205784736	5346.38429657	142.172574546	254.0	3.26902121223	345235.000019	5255.44816145	43.0	3.93898244261	333977.999239	2976.82565461	1234	2248	137	135	152	160	146	479	0
DLR00017322	16	9	YOR202W	37.5	SD/MSG -ARG -HIS -LYS -URA +Canavanine +G418 +Thialysine	yku70_v3_R4_steve	10	11.0	4.47943718972	4320.9	190.034479184	254.0	3.22887208879	294620.000007	7511.04490925	43.0	3.86438829987	284638.999893	5646.61340045	1365	2263	137	135	146	155	143	540	1
DLR00017322	16	10	YOR202W	37.5	SD/MSG -ARG -HIS -LYS -URA +Canavanine +G418 +Thialysine	yku70_v3_R4_steve	10	11.0	3.2093036574	4963.73584026	100.915513538	254.0	3.30515216336	330715.000085	5478.85750528	43.0	3.99180820753	321897.999761	2231.31268052	1502	2255	137	135	150	158	144	774	0
DLR00017322	16	11	YOR202W	37.5	SD/MSG -ARG -HIS -LYS -URA +Canavanine +G418 +Thialysine	yku70_v3_R4_steve	10	11.0	3.58308735771	5842.90469726	189.477384361	254.0	3.41962314631	421003.000214	6142.04622014	43.0	4.14384417259	412234.999907	4257.01585267	1650	2253	137	135	151	159	144	771	0
DLR00017322	16	12	YOR202W	37.5	SD/MSG -ARG -HIS -LYS -URA +Canavanine +G418 +Thialysine	yku70_v3_R4_steve	10	11.0	3.17694335793	6143.95898534	104.029753298	254.0	3.36247513693	435976.000088	5505.90165746	43.0	4.07062426055	429485.999601	2486.13298921	1781	2259	137	135	152	160	144	873	8
DLR00017322	16	13	YOR202W	37.5	SD/MSG -ARG -HIS -LYS -URA +Canavanine +G418 +Thialysine	yku70_v3_R4_steve	10	11.0	3.02199623985	5626.00002404	111.011175743	254.0	3.28096489209	378066.000077	5731.35154914	43.0	3.96408689073	368857.999387	1498.14423216	1921	2250	137	135	150	158	144	662	0
DLR00017322	16	14	YOR202W	37.5	SD/MSG -ARG -HIS -LYS -URA +Canavanine +G418 +Thialysine	yku70_v3_R4_steve	10	11.0	3.11276827593	6147.00004844	84.9666179398	254.0	3.35642665064	407002.000104	5584.13477411	43.0	4.06972750533	398154.999756	1690.14380202	2056	2248	137	135	150	158	143	706	0
DLR00017322	16	15	YOR202W	37.5	SD/MSG -ARG -HIS -LYS -URA +Canavanine +G418 +Thialysine	yku70_v3_R4_steve	10	11.0	3.83076133739	5783.34821291	247.986624306	254.0	3.47531445745	420537.000302	6765.81960359	43.0	4.22540442263	410479.99986	4131.43159407	2194	2257	137	135	148	156	142	521	0
DLR00017322	16	16	YOR202W	37.5	SD/MSG -ARG -HIS -LYS -URA +Canavanine +G418 +Thialysine	yku70_v3_R4_steve	10	11.0	3.20443380717	5695.64266997	107.519542194	254.0	3.37697911701	371540.000184	5554.28887612	43.0	4.09205752761	361859.999978	1449.34581377	2328	2246	137	135	148	156	143	635	0
DLR00017322	16	17	YOR202W	37.5	SD/MSG -ARG -HIS -LYS -URA +Canavanine +G418 +Thialysine	yku70_v3_R4_steve	10	11.0	3.10618132764	6339.89800897	119.210318431	254.0	3.38461204975	407857.00018	5643.81608424	43.0	4.11198402083	397201.999987	1718.302187	2467	2248	137	135	150	158	144	405	0
DLR00017322	16	18	YOR202W	37.5	SD/MSG -ARG -HIS -LYS -URA +Canavanine +G418 +Thialysine	yku70_v3_R4_steve	10	11.0	3.28219463356	6234.99996815	110.31422673	254.0	3.46322226775	408114.000553	5677.71273316	43.0	4.21510767979	396707.000022	1140.95307381	2602	2246	137	135	151	159	145	467	0
DLR00017322	16	19	YOR202W	37.5	SD/MSG -ARG -HIS -LYS -URA +Canavanine +G418 +Thialysine	yku70_v3_R4_steve	10	11.0	3.99237884849	5817.42464401	238.818131642	254.0	3.55399847467	419649.00134	6617.2510816	43.0	4.3261300189	409058.000166	3704.70464063	2735	2254	137	135	150	157	143	317	0
DLR00017322	16	20	YOR202W	37.5	SD/MSG -ARG -HIS -LYS -URA +Canavanine +G418 +Thialysine	yku70_v3_R4_steve	10	11.0	3.78384434709	6555.26455893	179.525343544	254.0	3.74047177423	463153.00043	6008.61116459	43.0	4.57766735819	453202.999716	4070.47335961	2866	2247	137	135	154	160	146	366	0
DLR00017322	16	21	YOR202W	37.5	SD/MSG -ARG -HIS -LYS -URA +Canavanine +G418 +Thialysine	yku70_v3_R4_steve	10	11.0	3.91929808229	5629.22605913	264.715018223	254.0	3.62705660323	374030.000522	6916.70771058	43.0	4.42504913503	363768.000015	3997.58052762	3014	2247	137	135	148	156	143	365	5
DLR00017322	16	22	YOR202W	37.5	SD/MSG -ARG -HIS -LYS -URA +Canavanine +G418 +Thialysine	yku70_v3_R4_steve	10	11.0	4.0292960058	7165.50091465	250.629610897	254.0	3.77741928978	504119.00058	7003.24882744	43.0	4.62517063459	492074.999927	4971.02253779	3144	2254	137	135	150	156	142	197	1
DLR00017322	16	23	YOR202W	37.5	SD/MSG -ARG -HIS -LYS -URA +Canavanine +G418 +Thialysine	yku70_v3_R4_steve	10	11.0	3.4538676134	6820.16259875	332.261639201	254.0	3.63852218532	475031.000041	6566.99171562	43.0	4.47838227309	449053.549274	2751.96272077	3285	2251	137	135	148	154	140	190	2
DLR00017322	16	24	YOR202W	37.5	SD/MSG -ARG -HIS -LYS -URA +Canavanine +G418 +Thialysine	yku70_v3_R4_steve	10	11.0	3.85080519492	8129.79189782	540.553592835	254.0	3.62363136604	569685.999925	10972.3724261	43.0	4.38958260554	559754.99964	9910.47514563	3421	2253	137	135	146	151	136	94	3
DLR00017319	1	1	YOR202W	23	SD/MSG -ARG -HIS -LYS -URA +Canavanine +G418 +Thialysine	yku70_v3_R4_steve	11	11.0	3.83485789989	10736.4462759	223.945759687	254.0	3.87993016543	874380.999964	6487.89532201	43.0	4.73138505499	869886.999125	7575.75696612	280	223	137	135	143	149	134	342	23
DLR00017319	1	2	YOR202W	23	SD/MSG -ARG -HIS -LYS -URA +Canavanine +G418 +Thialysine	yku70_v3_R4_steve	11	11.0	3.91942750316	10531.9998887	534.352787419	254.0	3.98028207557	819736.000193	7735.60575754	43.0	4.86629073809	813372.999374	5150.00152836	411	219	137	135	148	154	138	586	0
DLR00017319	1	3	YOR202W	23	SD/MSG -ARG -HIS -LYS -URA +Canavanine +G418 +Thialysine	yku70_v3_R4_steve	11	11.0	3.96525491189	10759.8907134	403.013740006	254.0	4.05197025047	888385.000247	6937.33650046	43.0	4.95504043776	883864.99944	4657.42867573	552	220	137	135	157	162	144	863	0
DLR00017319	1	4	YOR202W	23	SD/MSG -ARG -HIS -LYS -URA +Canavanine +G418 +Thialysine	yku70_v3_R4_steve	11	11.0	3.93025350606	10344.3379898	187.45038535	254.0	3.98642341954	829194.000419	6154.80121977	43.0	4.8752795626	823791.999561	3540.19627501	684	219	137	135	158	163	146	847	0
DLR00017319	1	5	YOR202W	23	SD/MSG -ARG -HIS -LYS -URA +Canavanine +G418 +Thialysine	yku70_v3_R4_steve	11	11.0	3.81681777624	9918.93320587	188.635241917	254.0	3.90740245223	767797.000359	6709.92398879	43.0	4.78197440438	761184.999688	3133.57087277	823	221	137	135	157	163	146	829	0
DLR00017319	1	6	YOR202W	23	SD/MSG -ARG -HIS -LYS -URA +Canavanine +G418 +Thialysine	yku70_v3_R4_steve	11	11.0	3.87684778904	10222.9999634	289.776560081	254.0	3.9610790157	758447.000659	7337.61394684	43.0	4.85462021671	752186.999638	3128.85597055	957	218	137	135	156	163	145	768	0
DLR00017319	1	7	YOR202W	23	SD/MSG -ARG -HIS -LYS -URA +Canavanine +G418 +Thialysine	yku70_v3_R4_steve	11	11.0	3.81826870495	9712.99999372	321.961290896	254.0	3.9125755085	696862.000321	6754.91183794	43.0	4.79844814494	690923.999705	3042.28176541	1095	219	137	135	155	162	145	850	0
DLR00017319	1	8	YOR202W	23	SD/MSG -ARG -HIS -LYS -URA +Canavanine +G418 +Thialysine	yku70_v3_R4_steve	11	11.0	3.93251632239	9939.99972207	128.906585998	254.0	4.00979418684	716718.000215	5907.5416001	43.0	4.91199685191	709797.999556	2466.66579271	1227	215	137	135	156	164	145	632	0
DLR00017319	1	9	YOR202W	23	SD/MSG -ARG -HIS -LYS -URA +Canavanine +G418 +Thialysine	yku70_v3_R4_steve	11	11.0	4.18367591108	10103.6027214	145.819893755	254.0	4.15855618123	735663.999979	6031.81769205	43.0	5.07959715759	729819.999575	2466.92199494	1368	214	137	135	158	165	145	658	0
DLR00017319	1	10	YOR202W	23	SD/MSG -ARG -HIS -LYS -URA +Canavanine +G418 +Thialysine	yku70_v3_R4_steve	11	11.0	3.99480633599	8852.12727895	147.758062374	254.0	4.0286248376	642754.000023	6001.04410202	43.0	4.9291641083	633759.999563	2156.1332141	1502	209	137	135	157	164	145	542	0
DLR00017319	1	11	YOR202W	23	SD/MSG -ARG -HIS -LYS -URA +Canavanine +G418 +Thialysine	yku70_v3_R4_steve	11	11.0	3.99778879751	9260.08403925	127.505175956	254.0	3.98283867488	664126.000161	5858.94363059	43.0	4.87826927965	656328.999588	2273.85800176	1640	218	137	135	156	164	144	610	0
DLR00017319	1	12	YOR202W	23	SD/MSG -ARG -HIS -LYS -URA +Canavanine +G418 +Thialysine	yku70_v3_R4_steve	11	11.0	4.07324321101	8607.71066616	169.3159721	254.0	3.89769276223	606011.000576	5607.09462954	43.0	4.76984283136	596261.999839	2276.75588569	1774	207	137	135	157	164	144	509	0
DLR00017319	1	13	YOR202W	23	SD/MSG -ARG -HIS -LYS -URA +Canavanine +G418 +Thialysine	yku70_v3_R4_steve	11	11.0	4.20214962765	8751.7694477	144.928638802	254.0	3.96688983009	615215.000584	5337.6935768	43.0	4.85259676573	605602.999624	2513.85905333	1916	210	137	135	157	164	144	502	0
DLR00017319	1	14	YOR202W	23	SD/MSG -ARG -HIS -LYS -URA +Canavanine +G418 +Thialysine	yku70_v3_R4_steve	11	11.0	4.21753655332	8818.60559796	167.054804463	254.0	4.0263182795	607088.000014	5849.85165357	43.0	4.92917555613	596393.999489	2677.90924109	2050	204	137	135	157	164	144	439	0
DLR00017319	1	15	YOR202W	23	SD/MSG -ARG -HIS -LYS -URA +Canavanine +G418 +Thialysine	yku70_v3_R4_steve	11	11.0	4.48713369022	9263.13422096	198.892058148	254.0	4.05916889038	645652.000027	5966.68456231	43.0	4.96520531704	636673.999484	3325.65743144	2189	211	137	135	156	163	143	491	0
DLR00017319	1	16	YOR202W	23	SD/MSG -ARG -HIS -LYS -URA +Canavanine +G418 +Thialysine	yku70_v3_R4_steve	11	11.0	4.47070062224	8854.88236521	148.512689626	254.0	4.14036613229	616271.999926	5313.37352312	43.0	5.05461197887	606148.999852	2966.67378958	2323	204	137	135	159	166	145	446	0
DLR00017319	1	17	YOR202W	23	SD/MSG -ARG -HIS -LYS -URA +Canavanine +G418 +Thialysine	yku70_v3_R4_steve	11	11.0	4.24778708061	9541.6462657	183.776932349	254.0	4.04452325443	650481.00014	4770.79307465	43.0	4.94656917896	642311.999584	3237.10939858	2463	209	137	135	157	164	145	440	0
DLR00017319	1	18	YOR202W	23	SD/MSG -ARG -HIS -LYS -URA +Canavanine +G418 +Thialysine	yku70_v3_R4_steve	11	11.0	4.19416143033	8790.52375576	138.373831588	254.0	3.89799536278	586247.659155	5257.72272785	43.0	4.77086426704	570432.000112	2356.10727688	2597	204	137	135	156	163	144	354	0
DLR00017319	1	19	YOR202W	23	SD/MSG -ARG -HIS -LYS -URA +Canavanine +G418 +Thialysine	yku70_v3_R4_steve	11	11.0	4.21023333238	9532.21931401	160.250787863	254.0	3.99798892568	649932.137475	5490.06673578	43.0	4.89662636429	638057.999829	2686.78106167	2735	211	137	135	156	163	144	367	0
DLR00017319	1	20	YOR202W	23	SD/MSG -ARG -HIS -LYS -URA +Canavanine +G418 +Thialysine	yku70_v3_R4_steve	11	11.0	4.26309693277	8921.93787844	187.355929652	254.0	3.96893209725	597100.000135	6115.55895398	43.0	4.8562523107	586867.999482	3471.09699326	2869	201	137	135	156	163	144	303	0
DLR00017319	1	21	YOR202W	23	SD/MSG -ARG -HIS -LYS -URA +Canavanine +G418 +Thialysine	yku70_v3_R4_steve	11	11.0	4.20268032851	8828.51622904	230.396377467	254.0	3.94769210243	613578.000325	5871.38606115	43.0	4.83191791593	602573.999657	3667.4961608	3009	210	137	135	153	160	142	264	0
DLR00017319	1	22	YOR202W	23	SD/MSG -ARG -HIS -LYS -URA +Canavanine +G418 +Thialysine	yku70_v3_R4_steve	11	11.0	4.31074720007	8488.18438435	181.249538048	254.0	3.93718922359	581241.000083	6016.29258314	43.0	4.80746301627	569202.999349	3544.37724854	3142	201	137	135	150	156	139	152	0
DLR00017319	1	23	YOR202W	23	SD/MSG -ARG -HIS -LYS -URA +Canavanine +G418 +Thialysine	yku70_v3_R4_steve	11	11.0	4.04114992119	9196.19695023	188.028253252	254.0	3.85688690486	619539.000141	5962.40638698	43.0	4.71181100929	609739.999273	4080.15313391	3280	208	137	135	146	152	135	107	0
DLR00017319	1	24	YOR202W	23	SD/MSG -ARG -HIS -LYS -URA +Canavanine +G418 +Thialysine	yku70_v3_R4_steve	11	11.0	3.61184147074	9158.48089579	260.511612981	254.0	3.75000086751	594014.999965	7846.09013763	43.0	4.56949840955	584491.999393	6959.88087024	3405	208	137	135	147	152	134	80	25
DLR00017319	2	1	YOR202W	23	SD/MSG -ARG -HIS -LYS -URA +Canavanine +G418 +Thialysine	yku70_v3_R4_steve	11	11.0	3.73801436243	9813.40458707	333.448097139	254.0	3.84702042775	825965.000024	7419.31157924	43.0	4.68796630365	818333.9992	6888.24234841	275	358	137	135	147	153	136	546	0
DLR00017319	2	2	YMR276W	23	SD/MSG -ARG -HIS -LYS -URA +Canavanine +G418 +Thialysine	yku70_v3_R4_steve	11	11.0	3.76424145581	8757.1256416	216.936715076	254.0	3.91896799176	740071.000171	6288.48272083	43.0	4.79742552717	731604.999254	4142.82960564	410	352	137	135	153	158	139	887	0
DLR00017319	2	3	YNL286W	23	SD/MSG -ARG -HIS -LYS -URA +Canavanine +G418 +Thialysine	yku70_v3_R4_steve	11	11.0	1.99948335132	813.692207805	118.451480309	254.0	2.94999484459	81953.0001946	6239.82973886	43.0	3.1029657761	56784.0000502	1082.12421245	542	351	137	135	147	154	140	302	0
DLR00017319	2	4	YNL091W	23	SD/MSG -ARG -HIS -LYS -URA +Canavanine +G418 +Thialysine	yku70_v3_R4_steve	11	11.0	1.10601214119	1330.2	186.637258339	254.0	9.05806883464	44401.5	4037.46493855	43.0	2.68750029196	21843.0001975	922.216475633	679	351	137	135	144	153	141	166	0
DLR00017319	2	5	YNL281W	23	SD/MSG -ARG -HIS -LYS -URA +Canavanine +G418 +Thialysine	yku70_v3_R4_steve	11	11.0	5.34524545951	652.5	186.171969546	254.0	12.0	28285.2	1168.75987602	43.0	0.5	2708.1	390.201313226	816	351	137	135	-1	-1	-1	0	0
DLR00017319	2	6	YNL321W	23	SD/MSG -ARG -HIS -LYS -URA +Canavanine +G418 +Thialysine	yku70_v3_R4_steve	11	11.0	4.06984160383	10390.5897565	138.180335447	254.0	4.13670008577	807676.999985	6395.43321999	43.0	5.0839710066	789886.56579	2606.95440558	955	351	137	135	158	165	144	934	0
DLR00017319	2	7	YNL218W	23	SD/MSG -ARG -HIS -LYS -URA +Canavanine +G418 +Thialysine	yku70_v3_R4_steve	11	11.0	4.07643276612	9672.99991027	179.570465368	254.0	4.13433928258	743217.999644	7571.69857729	43.0	5.06815621849	736829.999432	4098.73566999	1092	348	137	135	158	165	144	967	0
DLR00017319	2	8	YNL054W	23	SD/MSG -ARG -HIS -LYS -URA +Canavanine +G418 +Thialysine	yku70_v3_R4_steve	11	11.0	3.67848568376	7738.00000518	120.917501672	254.0	3.82728440721	571293.000065	6905.13235864	43.0	4.70753303357	562824.999329	3182.26228336	1228	347	137	135	154	162	143	1037	0
DLR00017319	2	9	YNL108C	23	SD/MSG -ARG -HIS -LYS -URA +Canavanine +G418 +Thialysine	yku70_v3_R4_steve	11	11.0	4.01913840689	10121.9999485	141.870938501	254.0	4.10671580076	753458.000027	7430.72121016	43.0	5.04313312479	739815.646916	2323.34282979	1364	352	137	135	155	163	142	1015	0
DLR00017319	2	10	YNL324W	23	SD/MSG -ARG -HIS -LYS -URA +Canavanine +G418 +Thialysine	yku70_v3_R4_steve	11	11.0	3.93236674358	9064.19684523	119.020601505	254.0	4.02540816739	724003.999989	6888.72148747	43.0	4.9575499815	701951.724659	2964.59126594	1501	350	137	135	159	166	145	966	0
DLR00017319	2	11	YNL289W	23	SD/MSG -ARG -HIS -LYS -URA +Canavanine +G418 +Thialysine	yku70_v3_R4_steve	11	11.0	3.99100651111	9992.65863855	126.972154526	254.0	4.12390914158	800464.000001	6628.55496223	43.0	5.04686110355	796810.999421	3685.0623373	1635	348	137	135	159	166	144	1125	0
DLR00017319	2	12	YNL012W	23	SD/MSG -ARG -HIS -LYS -URA +Canavanine +G418 +Thialysine	yku70_v3_R4_steve	11	11.0	3.87865191356	9055.99996205	184.055599788	254.0	3.95891696104	694005.000312	7114.50796688	43.0	4.84435894463	687045.999939	2034.76277645	1774	347	137	135	157	164	142	879	0
DLR00017319	2	13	YNL122C	23	SD/MSG -ARG -HIS -LYS -URA +Canavanine +G418 +Thialysine	yku70_v3_R4_steve	11	11.0	3.82426339817	10814.0000021	178.474879902	254.0	3.95525352117	774333.000617	7658.28008298	43.0	4.84289048429	770398.000124	2120.64168026	1914	350	137	135	153	161	140	803	0
DLR00017319	2	14	YNL104C	23	SD/MSG -ARG -HIS -LYS -URA +Canavanine +G418 +Thialysine	yku70_v3_R4_steve	11	11.0	4.28691409657	10637.1540835	202.967386951	254.0	4.3552071664	837563.999954	7730.71450728	43.0	5.30916561942	834683.999126	2556.29435833	2047	349	137	135	160	166	144	1055	0
DLR00017319	2	15	YNL238W	23	SD/MSG -ARG -HIS -LYS -URA +Canavanine +G418 +Thialysine	yku70_v3_R4_steve	11	11.0	3.98171152645	10265.2968894	183.260655572	254.0	4.01974156712	740894.000215	7177.3909795	43.0	4.93796633298	738324.999637	2348.48091122	2181	347	137	135	153	160	140	1099	0
DLR00017319	2	16	YNL101W	23	SD/MSG -ARG -HIS -LYS -URA +Canavanine +G418 +Thialysine	yku70_v3_R4_steve	11	11.0	4.08964814834	10119.8458771	181.233411435	254.0	4.10397616982	760966.000001	6946.42484586	43.0	5.02269881053	756506.999503	3062.89823824	2321	346	137	135	157	164	142	969	0
DLR00017319	2	17	YNL094W	23	SD/MSG -ARG -HIS -LYS -URA +Canavanine +G418 +Thialysine	yku70_v3_R4_steve	11	11.0	4.17488374426	11142.9998781	290.620945577	254.0	4.14867837958	817373.000002	6701.87561892	43.0	5.07800783988	813419.999481	3594.101359	2459	347	137	135	157	164	143	899	0
DLR00017319	2	18	YMR256C	23	SD/MSG -ARG -HIS -LYS -URA +Canavanine +G418 +Thialysine	yku70_v3_R4_steve	11	11.0	2.81760834963	4983.05615238	157.478512433	254.0	3.19685369587	237985.000922	7602.45096388	43.0	3.86555126195	233826.00046	4050.85706912	2596	351	137	135	130	143	132	1128	0
DLR00017319	2	19	YNL194C	23	SD/MSG -ARG -HIS -LYS -URA +Canavanine +G418 +Thialysine	yku70_v3_R4_steve	11	11.0	3.44598958975	9722.43293762	99.5229374469	254.0	3.74088832272	666495.00048	8089.19619376	43.0	4.5680518028	662506.000379	1653.17058616	2728	343	137	135	152	160	142	845	0
DLR00017319	2	20	YNL332W	23	SD/MSG -ARG -HIS -LYS -URA +Canavanine +G418 +Thialysine	yku70_v3_R4_steve	11	11.0	3.89038413458	9450.99994944	154.512905738	254.0	3.9963455896	708177.000122	7209.95424128	43.0	4.91185339316	692065.537764	1908.76154249	2865	340	137	135	157	163	143	928	0
DLR00017319	2	21	YNL043C	23	SD/MSG -ARG -HIS -LYS -URA +Canavanine +G418 +Thialysine	yku70_v3_R4_steve	11	11.0	4.26020923644	11026.9999056	228.947242827	254.0	4.2910198111	837052.999762	6740.52377377	43.0	5.23762453737	832471.999237	3513.84364498	3001	346	137	135	156	162	143	783	0
DLR00017319	2	22	YNL078W	23	SD/MSG -ARG -HIS -LYS -URA +Canavanine +G418 +Thialysine	yku70_v3_R4_steve	11	11.0	4.02200646454	9360.46879468	222.988042578	254.0	4.12256705678	726203.999721	6268.06952318	43.0	5.04824140596	718861.999882	4363.82915418	3137	342	137	135	152	157	139	656	0
DLR00017319	2	23	YNL333W	23	SD/MSG -ARG -HIS -LYS -URA +Canavanine +G418 +Thialysine	yku70_v3_R4_steve	11	11.0	4.149003525	11369.0599011	233.55318926	254.0	4.21037738474	898319.999569	7009.60590628	43.0	5.14852876716	894646.999653	6459.35420277	3274	342	137	135	151	156	137	596	0
DLR00017319	2	24	YOR202W	23	SD/MSG -ARG -HIS -LYS -URA +Canavanine +G418 +Thialysine	yku70_v3_R4_steve	11	11.0	3.88222473914	10246.5672115	521.98866512	254.0	3.89072719254	802475.999902	8203.53380067	43.0	4.75466534212	796996.99896	8636.71752002	3410	344	137	135	148	153	134	231	0
DLR00017319	3	1	YOR202W	23	SD/MSG -ARG -HIS -LYS -URA +Canavanine +G418 +Thialysine	yku70_v3_R4_steve	11	11.0	3.59246945769	9864.55719356	240.788200722	254.0	3.79426156328	835661.000064	6590.85887315	43.0	4.6174321292	830095.999439	6722.95410481	280	486	137	135	151	156	138	841	0
DLR00017319	3	2	YNL166C	23	SD/MSG -ARG -HIS -LYS -URA +Canavanine +G418 +Thialysine	yku70_v3_R4_steve	11	11.0	3.62097948798	8378.95813303	160.021782589	254.0	3.82626070183	691314.00018	5941.05733136	43.0	4.68895414008	683407.999292	4194.46941816	410	489	137	135	153	158	139	980	0
DLR00017319	3	3	YNL090W	23	SD/MSG -ARG -HIS -LYS -URA +Canavanine +G418 +Thialysine	yku70_v3_R4_steve	11	11.0	3.69962147872	9920.99998742	135.164247004	254.0	3.90102888005	789391.00052	6742.20548458	43.0	4.77973374586	785168.999957	2310.4240082	551	488	137	135	155	161	142	1135	0
DLR00017319	3	4	YNL016W	23	SD/MSG -ARG -HIS -LYS -URA +Canavanine +G418 +Thialysine	yku70_v3_R4_steve	11	11.0	3.37670494764	8333.79838359	106.385221667	254.0	3.58859835799	559474.000497	7419.53631476	43.0	4.37791438245	554315.000492	1637.04990665	682	488	137	135	147	154	137	1116	0
DLR00017319	3	5	YNL159C	23	SD/MSG -ARG -HIS -LYS -URA +Canavanine +G418 +Thialysine	yku70_v3_R4_steve	11	11.0	3.74038456998	9825.65861621	88.6418634781	254.0	3.9003114868	750448.000508	6449.57223949	43.0	4.78164597208	746180.000056	2008.39464578	823	488	137	135	157	163	144	1155	0
DLR00017319	3	6	YMR259C	23	SD/MSG -ARG -HIS -LYS -URA +Canavanine +G418 +Thialysine	yku70_v3_R4_steve	11	11.0	3.91679304847	9212.99997306	178.51486663	254.0	4.08995961799	710017.000051	6323.13748734	43.0	5.01457599524	704920.999722	2231.81129366	957	487	137	135	159	165	144	1147	0
DLR00017319	3	7	YNL107W	23	SD/MSG -ARG -HIS -LYS -URA +Canavanine +G418 +Thialysine	yku70_v3_R4_steve	11	11.0	4.02778413433	9987.00006088	116.05057926	254.0	4.22515482694	765859.0003	8114.76780183	43.0	5.15880809953	760697.999783	2315.91623862	1096	483	137	135	158	164	143	855	0
DLR00017319	3	8	YNL297C	23	SD/MSG -ARG -HIS -LYS -URA +Canavanine +G418 +Thialysine	yku70_v3_R4_steve	11	11.0	3.71089615666	7835.13499057	107.375571593	254.0	3.88433336841	535151.00022	7290.92566534	43.0	4.77050478915	530261.000192	1491.27725122	1228	483	137	135	149	157	138	1169	0
DLR00017319	3	9	YMR295C	23	SD/MSG -ARG -HIS -LYS -URA +Canavanine +G418 +Thialysine	yku70_v3_R4_steve	11	11.0	3.87133885124	9177.99998136	126.662724674	254.0	4.02699105378	674122.000061	7254.6090366	43.0	4.93732224692	670021.999674	2013.38410817	1372	486	137	135	154	161	140	1072	0
DLR00017319	3	10	YNR009W	23	SD/MSG -ARG -HIS -LYS -URA +Canavanine +G418 +Thialysine	yku70_v3_R4_steve	11	11.0	3.89992414814	8896.99998013	116.26933398	254.0	4.0278451365	696675.000158	7017.67539407	43.0	4.93258060532	692305.99987	1613.16171676	1504	484	137	135	159	165	143	1186	0
DLR00017319	3	11	YNL277W	23	SD/MSG -ARG -HIS -LYS -URA +Canavanine +G418 +Thialysine	yku70_v3_R4_steve	11	11.0	1.95419318305	779.000052429	93.3693203417	254.0	3.02253677786	75898.0002537	6214.87778701	43.0	3.08258980952	50487.0001408	923.145649211	1656	482	137	135	151	160	142	349	0
DLR00017319	3	12	YMR275C	23	SD/MSG -ARG -HIS -LYS -URA +Canavanine +G418 +Thialysine	yku70_v3_R4_steve	11	11.0	5.61984748539	937.8	268.39969673	254.0	12.0	32184.9	1522.13160569	43.0	0.5	4095.0	581.820076173	1775	486	137	135	-1	-1	-1	0	0
DLR00017319	3	13	YNL316C	23	SD/MSG -ARG -HIS -LYS -URA +Canavanine +G418 +Thialysine	yku70_v3_R4_steve	11	11.0	3.08638079465	7453.21352836	137.178017831	254.0	3.3643646637	428417.000242	8774.91240937	43.0	4.09052840013	426196.00002	3680.70615974	1916	483	137	135	140	150	132	1295	0
DLR00017319	3	14	YNR012W	23	SD/MSG -ARG -HIS -LYS -URA +Canavanine +G418 +Thialysine	yku70_v3_R4_steve	11	11.0	4.11876617957	9839.99993192	185.265322753	254.0	4.2609605212	779436.000072	7433.05057663	43.0	5.20415411576	769481.402995	1604.31443281	2052	480	137	135	161	167	143	1045	0
DLR00017319	3	15	YNL164C	23	SD/MSG -ARG -HIS -LYS -URA +Canavanine +G418 +Thialysine	yku70_v3_R4_steve	11	11.0	3.63008408042	8418.15328925	109.726870353	254.0	3.78612032696	582076.000457	7615.92347233	43.0	4.64045372261	577331.00031	1542.3821774	2184	484	137	135	150	158	137	1071	0
DLR00017319	3	16	YNL169C	23	SD/MSG -ARG -HIS -LYS -URA +Canavanine +G418 +Thialysine	yku70_v3_R4_steve	11	11.0	2.26261229941	1729.45917589	117.001851016	254.0	3.06023079323	84182.0003057	7456.01103698	43.0	3.22638845109	66562.0003339	1124.95008587	2328	478	137	135	118	132	123	398	0
DLR00017319	3	17	YNL082W	23	SD/MSG -ARG -HIS -LYS -URA +Canavanine +G418 +Thialysine	yku70_v3_R4_steve	11	11.0	3.71658546489	9241.99999059	214.252906107	254.0	3.89087894129	685125.00044	7202.55857713	43.0	4.7652925033	681295.999883	2208.32549969	2462	477	137	135	157	164	143	1151	0
DLR00017319	3	18	YMR283C	23	SD/MSG -ARG -HIS -LYS -URA +Canavanine +G418 +Thialysine	yku70_v3_R4_steve	11	11.0	5.83014792217	721.8	204.743994034	254.0	12.0	34049.7	1706.8045219	43.0	0.5	3026.7	460.459783932	2597	486	137	135	-1	-1	-1	0	0
DLR00017319	3	19	YMR311C	23	SD/MSG -ARG -HIS -LYS -URA +Canavanine +G418 +Thialysine	yku70_v3_R4_steve	11	11.0	3.89196999849	10213.99997	179.134477848	254.0	4.02738976582	784311.000324	7634.44891292	43.0	4.93545077987	780740.999831	2155.18828186	2736	480	137	135	160	166	145	1113	0
DLR00017319	3	20	YMR282C	23	SD/MSG -ARG -HIS -LYS -URA +Canavanine +G418 +Thialysine	yku70_v3_R4_steve	11	11.0	0.5	610.2	85.1604363315	254.0	12.0	29170.8	1374.909549	43.0	5.31099590838	2520.0	720.413340151	2871	486	137	135	-1	-1	-1	0	0
DLR00017319	3	21	YNL100W	23	SD/MSG -ARG -HIS -LYS -URA +Canavanine +G418 +Thialysine	yku70_v3_R4_steve	11	11.0	3.68484031578	9221.00002673	155.646085732	254.0	3.86026983745	647421.000354	6167.28310209	43.0	4.74328750649	644625.999721	2427.58632798	3006	485	137	135	150	157	139	1112	0
DLR00017319	3	22	YMR316C-A	23	SD/MSG -ARG -HIS -LYS -URA +Canavanine +G418 +Thialysine	yku70_v3_R4_steve	11	11.0	4.20900332401	9919.56820636	230.61691601	254.0	4.29886085606	790580.999424	6821.95853006	43.0	5.26793810063	768519.297953	3203.53634204	3143	480	137	135	153	159	140	792	0
DLR00017319	3	23	YNL270C	23	SD/MSG -ARG -HIS -LYS -URA +Canavanine +G418 +Thialysine	yku70_v3_R4_steve	11	11.0	4.08192132071	9613.71644394	236.189631939	254.0	4.2105370304	814312.998838	7965.46191444	43.0	5.17504376364	782029.159335	4863.43074315	3281	481	137	135	153	157	137	760	0
DLR00017319	3	24	YOR202W	23	SD/MSG -ARG -HIS -LYS -URA +Canavanine +G418 +Thialysine	yku70_v3_R4_steve	11	11.0	3.93413411171	11253.042621	663.028797104	254.0	3.96944662115	949283.999899	9401.46414862	43.0	4.85278757097	945542.998867	10234.385914	3415	479	137	135	151	156	135	394	0
DLR00017319	4	1	YOR202W	23	SD/MSG -ARG -HIS -LYS -URA +Canavanine +G418 +Thialysine	yku70_v3_R4_steve	11	11.0	3.80836189921	10294.5201694	222.345796505	254.0	3.89923168394	900542.999953	6856.63371674	43.0	4.76802012691	894149.998988	8594.9350825	277	622	137	135	155	159	140	729	0
DLR00017319	4	2	YMR319C	23	SD/MSG -ARG -HIS -LYS -URA +Canavanine +G418 +Thialysine	yku70_v3_R4_steve	11	11.0	3.82727633771	8468.17652236	168.322363872	254.0	3.93830400287	706795.999969	6029.45538193	43.0	4.83297787254	699403.998985	5022.96040085	411	619	137	135	154	159	140	1053	0
DLR00017319	4	3	YMR303C	23	SD/MSG -ARG -HIS -LYS -URA +Canavanine +G418 +Thialysine	yku70_v3_R4_steve	11	11.0	3.82342023409	9335.99998356	150.878564083	254.0	3.98755823598	729221.000261	5980.92828296	43.0	4.89720931692	724139.999569	2579.85825572	544	624	137	135	155	160	141	1133	0
DLR00017319	4	4	YNL304W	23	SD/MSG -ARG -HIS -LYS -URA +Canavanine +G418 +Thialysine	yku70_v3_R4_steve	11	11.0	3.76806137312	8786.00000882	150.399784291	254.0	3.93558313781	691144.000381	5744.31780347	43.0	4.83319878636	683877.999786	2105.15004038	677	620	137	135	157	163	144	1018	0
DLR00017319	4	5	YNL176C	23	SD/MSG -ARG -HIS -LYS -URA +Canavanine +G418 +Thialysine	yku70_v3_R4_steve	11	11.0	3.90148460406	9357.99999178	129.357308544	254.0	4.03697130522	724385.000086	5912.81086402	43.0	4.95514059378	718958.999514	2482.9573657	818	626	137	135	158	164	143	1150	0
DLR00017319	4	6	YNL330C	23	SD/MSG -ARG -HIS -LYS -URA +Canavanine +G418 +Thialysine	yku70_v3_R4_steve	11	11.0	3.80022917177	8192.00005225	132.735500664	254.0	3.93149113663	611661.000209	6116.4188904	43.0	4.82765843766	604963.999897	1683.92912823	953	624	137	135	155	161	142	998	0
DLR00017319	4	7	YNL259C	23	SD/MSG -ARG -HIS -LYS -URA +Canavanine +G418 +Thialysine	yku70_v3_R4_steve	11	11.0	3.98071257086	9566.99997803	194.128098317	254.0	4.08131697392	720981.000025	6914.6941885	43.0	5.01729577724	708717.485589	2373.04309778	1094	624	137	135	156	163	142	1239	0
DLR00017319	4	8	YNL070W	23	SD/MSG -ARG -HIS -LYS -URA +Canavanine +G418 +Thialysine	yku70_v3_R4_steve	11	11.0	3.67325453771	8260.0001174	174.111237706	254.0	3.78338200055	542955.000575	7329.87925168	43.0	4.64706347329	541431.000754	1375.52140669	1230	622	137	135	146	154	136	1407	0
DLR00017319	4	9	YMR271C	23	SD/MSG -ARG -HIS -LYS -URA +Canavanine +G418 +Thialysine	yku70_v3_R4_steve	11	11.0	4.21802735852	10884.9999517	183.069814398	254.0	4.28248011038	836759.000082	7955.13211567	43.0	5.23355307939	829445.794135	1744.1966375	1367	623	137	135	158	164	142	1048	0
DLR00017319	4	10	YNL299W	23	SD/MSG -ARG -HIS -LYS -URA +Canavanine +G418 +Thialysine	yku70_v3_R4_steve	11	11.0	3.6627792978	7613.00005071	168.129399634	254.0	3.78729800065	517990.000565	7401.80238876	43.0	4.63460894476	512221.00082	1495.02930409	1504	620	137	135	148	155	135	924	0
DLR00017319	4	11	YNL301C	23	SD/MSG -ARG -HIS -LYS -URA +Canavanine +G418 +Thialysine	yku70_v3_R4_steve	11	11.0	3.93157547146	10870.000035	111.825161876	254.0	4.06729459835	832492.000382	7713.39142727	43.0	4.98108147512	830490.000139	1778.60655648	1636	622	137	135	158	164	142	1074	0
DLR00017319	4	12	YMR297W	23	SD/MSG -ARG -HIS -LYS -URA +Canavanine +G418 +Thialysine	yku70_v3_R4_steve	11	11.0	4.03680749722	9956.9999726	147.198182861	254.0	4.1690572592	812335.000075	7474.94431419	43.0	5.09287902679	808156.999834	1710.88694477	1774	618	137	135	163	169	145	1015	0
DLR00017319	4	13	YNL198C	23	SD/MSG -ARG -HIS -LYS -URA +Canavanine +G418 +Thialysine	yku70_v3_R4_steve	11	11.0	3.24239267802	9130.48196145	206.396994749	254.0	3.4996360906	561144.000273	9299.60618976	43.0	4.25486862912	563128.000075	3280.44218204	1916	621	137	135	143	152	134	1604	0
DLR00017319	4	14	YNL212W	23	SD/MSG -ARG -HIS -LYS -URA +Canavanine +G418 +Thialysine	yku70_v3_R4_steve	11	11.0	3.72223780524	8375.99999886	102.742949341	254.0	3.90934277431	641093.000261	6976.339192	43.0	4.78979310891	635564.999771	2088.22278667	2051	621	137	135	157	163	141	1113	0
DLR00017319	4	15	YNL092W	23	SD/MSG -ARG -HIS -LYS -URA +Canavanine +G418 +Thialysine	yku70_v3_R4_steve	11	11.0	4.14909200211	11677.9999239	194.021649722	254.0	4.23217797491	898852.999898	8242.1072194	43.0	5.17489873763	897991.999571	3599.23829523	2184	618	137	135	159	165	142	1178	6
DLR00017319	4	16	YNL268W	23	SD/MSG -ARG -HIS -LYS -URA +Canavanine +G418 +Thialysine	yku70_v3_R4_steve	11	11.0	4.09948722658	10408.999929	206.074464694	254.0	4.18519009633	822194.000314	7931.083436	43.0	5.11296896889	818993.999863	2517.16750624	2323	619	137	135	162	167	144	1043	0
DLR00017319	4	17	YMR316C-B	23	SD/MSG -ARG -HIS -LYS -URA +Canavanine +G418 +Thialysine	yku70_v3_R4_steve	11	11.0	4.26009933357	12051.6430936	244.579202602	254.0	4.27901074567	958138.999939	8036.48314811	43.0	5.22251538145	957104.999682	3425.6204626	2457	616	137	135	163	168	144	1086	0
DLR00017319	4	18	YNL183C	23	SD/MSG -ARG -HIS -LYS -URA +Canavanine +G418 +Thialysine	yku70_v3_R4_steve	11	11.0	3.84913930433	9310.99997219	180.103379612	254.0	3.76297253337	613818.000515	7945.98674917	43.0	4.6151156766	605103.733728	1002.54097402	2595	615	137	135	148	156	137	915	0
DLR00017319	4	19	YNL009W	23	SD/MSG -ARG -HIS -LYS -URA +Canavanine +G418 +Thialysine	yku70_v3_R4_steve	11	11.0	4.19554406532	11287.9999423	240.409033671	254.0	4.22274015303	853245.000029	7768.86646918	43.0	5.16358757226	849896.999686	2638.46190898	2732	616	137	135	159	165	143	937	0
DLR00017319	4	20	YNL235C	23	SD/MSG -ARG -HIS -LYS -URA +Canavanine +G418 +Thialysine	yku70_v3_R4_steve	11	11.0	3.15885361767	6869.77415527	137.613631286	254.0	3.41625023301	431293.000195	6677.5552492	43.0	4.16523089111	426653.999984	1472.61099638	2868	616	137	135	144	153	137	1409	0
DLR00017319	4	21	YNL293W	23	SD/MSG -ARG -HIS -LYS -URA +Canavanine +G418 +Thialysine	yku70_v3_R4_steve	11	11.0	4.39278694535	11361.0502933	253.23167564	254.0	4.38356609796	896352.999727	6564.47138475	43.0	5.34140785569	892996.999192	3649.90256824	3003	617	137	135	158	164	144	895	0
DLR00017319	4	22	YMR318C	23	SD/MSG -ARG -HIS -LYS -URA +Canavanine +G418 +Thialysine	yku70_v3_R4_steve	11	11.0	4.01821528626	9920.07243367	211.168823086	254.0	4.12299329641	780236.052128	6335.84583396	43.0	5.06621954354	762183.282734	3327.04909325	3141	614	137	135	153	159	140	879	0
DLR00017319	4	23	YMR304W	23	SD/MSG -ARG -HIS -LYS -URA +Canavanine +G418 +Thialysine	yku70_v3_R4_steve	11	11.0	4.27768012161	11115.1497862	238.275805993	254.0	4.19869953857	885463.898847	7051.3528117	43.0	5.12034827346	895975.999234	7554.04576162	3277	618	137	135	149	155	136	843	0
DLR00017319	4	24	YOR202W	23	SD/MSG -ARG -HIS -LYS -URA +Canavanine +G418 +Thialysine	yku70_v3_R4_steve	11	11.0	4.02592835486	10468.2033753	683.410749594	254.0	4.00829678264	946217.999801	9979.41922578	43.0	4.90382464308	940722.998641	11320.7268751	3413	611	137	135	153	158	137	437	0
DLR00017319	5	1	YOR202W	23	SD/MSG -ARG -HIS -LYS -URA +Canavanine +G418 +Thialysine	yku70_v3_R4_steve	11	11.0	3.80980920965	10861.9549858	194.891479861	254.0	3.92119841363	941375.999917	7034.46922459	43.0	4.79994528902	937511.998934	9435.03336865	281	761	137	135	155	160	142	809	0
DLR00017319	5	2	YMR322C	23	SD/MSG -ARG -HIS -LYS -URA +Canavanine +G418 +Thialysine	yku70_v3_R4_steve	11	11.0	3.77534223702	8869.05639186	194.592586699	254.0	3.8936612985	720050.000182	5848.35720905	43.0	4.77890023428	715130.999267	4113.62687072	411	762	137	135	154	160	141	1229	0
DLR00017319	5	3	YMR265C	23	SD/MSG -ARG -HIS -LYS -URA +Canavanine +G418 +Thialysine	yku70_v3_R4_steve	11	11.0	3.77083116364	9101.99999176	129.252809145	254.0	3.93033416239	699003.000317	5893.9573241	43.0	4.82545996774	693885.999697	2372.45800996	553	761	137	135	154	160	142	1160	0
DLR00017319	5	4	YNL307C	23	SD/MSG -ARG -HIS -LYS -URA +Canavanine +G418 +Thialysine	yku70_v3_R4_steve	11	11.0	3.52154777992	7095.4888452	122.608641778	254.0	3.78195795389	519740.520699	5993.01449068	43.0	4.66406854276	503699.384158	1029.12785496	686	763	137	135	151	159	142	1288	0
DLR00017319	5	5	YNL201C	23	SD/MSG -ARG -HIS -LYS -URA +Canavanine +G418 +Thialysine	yku70_v3_R4_steve	11	11.0	3.4362141962	7901.20588821	96.6478262004	254.0	3.74141911421	576588.000433	6388.4800302	43.0	4.58916287231	569597.000181	1752.20922588	825	762	137	135	154	162	143	1150	0
DLR00017319	5	6	YNL034W	23	SD/MSG -ARG -HIS -LYS -URA +Canavanine +G418 +Thialysine	yku70_v3_R4_steve	11	11.0	3.56853927888	8244.63098867	118.146604441	254.0	3.81637305488	604559.000525	6508.98553708	43.0	4.67975975095	599650.000299	1470.66207749	959	756	137	135	154	162	143	1310	0
DLR00017319	5	7	YNL327W	23	SD/MSG -ARG -HIS -LYS -URA +Canavanine +G418 +Thialysine	yku70_v3_R4_steve	11	11.0	3.89642900771	9646.00001003	111.634961534	254.0	4.04966308352	728839.00019	6793.19373022	43.0	4.96843587812	726346.999898	1496.40850475	1096	759	137	135	157	164	143	1312	0
DLR00017319	5	8	YNL193W	23	SD/MSG -ARG -HIS -LYS -URA +Canavanine +G418 +Thialysine	yku70_v3_R4_steve	11	11.0	3.78994718807	7563.0000466	168.156688746	254.0	3.91828036232	554727.000204	6944.96440268	43.0	4.79667690568	548241.00023	1427.0832171	1232	757	137	135	154	161	141	977	0
DLR00017319	5	9	YNL010W	23	SD/MSG -ARG -HIS -LYS -URA +Canavanine +G418 +Thialysine	yku70_v3_R4_steve	11	11.0	3.72570322401	8970.72338646	154.798134691	254.0	3.93595197417	655322.000337	7516.17948615	43.0	4.82478683027	652065.000194	1933.88475313	1371	760	137	135	154	161	141	1176	0
DLR00017319	5	10	YNL146W	23	SD/MSG -ARG -HIS -LYS -URA +Canavanine +G418 +Thialysine	yku70_v3_R4_steve	11	11.0	3.90164922481	9502.00000228	120.892042679	254.0	4.04515554184	730106.000137	7496.55958948	43.0	4.95227223138	726452.999878	1998.08591205	1506	755	137	135	158	164	142	1159	0
DLR00017319	5	11	YNL023C	23	SD/MSG -ARG -HIS -LYS -URA +Canavanine +G418 +Thialysine	yku70_v3_R4_steve	11	11.0	3.76514882402	10355.769055	145.601407873	254.0	3.91895544201	767214.000541	7871.13337256	43.0	4.79833635762	766391.000321	2052.51713356	1642	757	137	135	155	162	140	1283	0
DLR00017319	5	12	YNL129W	23	SD/MSG -ARG -HIS -LYS -URA +Canavanine +G418 +Thialysine	yku70_v3_R4_steve	11	11.0	3.94647110981	9912.27287987	122.280966641	254.0	4.10762735217	800146.000135	7025.82679162	43.0	5.0222345462	796996.99984	1759.58750287	1780	755	137	135	161	167	144	1067	0
DLR00017319	5	13	YNR006W	23	SD/MSG -ARG -HIS -LYS -URA +Canavanine +G418 +Thialysine	yku70_v3_R4_steve	11	11.0	0.5	554.4	77.8334819144	254.0	12.0	30404.5683542	949.507627597	43.0	0.5	2298.6	328.362191958	1912	756	137	135	-1	-1	-1	0	0
DLR00017319	5	14	YNL154C	23	SD/MSG -ARG -HIS -LYS -URA +Canavanine +G418 +Thialysine	yku70_v3_R4_steve	11	11.0	3.78242111462	9599.00003032	122.763352586	254.0	3.97867287419	763891.428146	7189.29998862	43.0	4.88385776106	750097.000227	1556.61257363	2051	756	137	135	159	165	143	1195	0
DLR00017319	5	15	YMR252C	23	SD/MSG -ARG -HIS -LYS -URA +Canavanine +G418 +Thialysine	yku70_v3_R4_steve	11	11.0	3.78029450113	9880.00004515	118.172434373	254.0	3.92858699187	778142.561133	7629.60761789	43.0	4.83356709604	761322.000505	1417.82521728	2191	757	137	135	159	165	143	1255	0
DLR00017319	5	16	YNL085W	23	SD/MSG -ARG -HIS -LYS -URA +Canavanine +G418 +Thialysine	yku70_v3_R4_steve	11	11.0	5.66110187998	991.8	284.65630267	254.0	12.0	31824.0	1132.15657362	43.0	0.5	4106.7	575.05491776	2323	756	137	135	-1	-1	-1	0	0
DLR00017319	5	17	YNL227C	23	SD/MSG -ARG -HIS -LYS -URA +Canavanine +G418 +Thialysine	yku70_v3_R4_steve	11	11.0	0.5	877.5	122.07325191	254.0	12.0	32305.5	1462.33585668	43.0	0.5	3726.0	525.19954253	2460	756	137	135	-1	-1	-1	0	0
DLR00017319	5	18	YNL028W	23	SD/MSG -ARG -HIS -LYS -URA +Canavanine +G418 +Thialysine	yku70_v3_R4_steve	11	11.0	4.07508213697	9586.92809356	185.055643193	254.0	4.1548497457	753417.999946	7187.31907107	43.0	5.08223642652	749339.999904	2876.69617391	2599	752	137	135	159	165	144	1099	0
DLR00017319	5	19	YMR251W-A	23	SD/MSG -ARG -HIS -LYS -URA +Canavanine +G418 +Thialysine	yku70_v3_R4_steve	11	11.0	3.92145960788	9208.99997203	146.134819372	254.0	4.03976181261	654545.000007	6989.54279818	43.0	4.95766872631	650679.99962	2272.59576235	2738	757	137	135	153	161	141	1086	0
DLR00017319	5	20	YNL217W	23	SD/MSG -ARG -HIS -LYS -URA +Canavanine +G418 +Thialysine	yku70_v3_R4_steve	11	11.0	4.05807849929	9690.99998115	150.702883839	254.0	4.15570093593	710893.000067	6870.51006094	43.0	5.0943458382	704806.99941	2085.38647418	2871	750	137	135	154	161	142	885	0
DLR00017319	5	21	YNL335W	23	SD/MSG -ARG -HIS -LYS -URA +Canavanine +G418 +Thialysine	yku70_v3_R4_steve	11	11.0	3.93358994106	9707.99999277	133.474650761	254.0	4.03653359761	714337.000029	6135.73066304	43.0	4.95937274151	710439.999429	3002.07360164	3010	755	137	135	152	159	141	1097	0
DLR00017319	5	22	YMR280C	23	SD/MSG -ARG -HIS -LYS -URA +Canavanine +G418 +Thialysine	yku70_v3_R4_steve	11	11.0	0.5	1095.3	160.588481482	254.0	12.0	29587.5	1235.95857877	43.0	0.526128439359	4785.3	725.90808301	3145	756	137	135	-1	-1	-1	0	0
DLR00017319	5	23	YNL021W	23	SD/MSG -ARG -HIS -LYS -URA +Canavanine +G418 +Thialysine	yku70_v3_R4_steve	11	11.0	6.77917836979	1487.7	422.590803145	254.0	12.0	31745.7	1304.68572316	43.0	0.579176980419	6474.6	982.855827343	3282	756	137	135	-1	-1	-1	0	0
DLR00017319	5	24	YOR202W	23	SD/MSG -ARG -HIS -LYS -URA +Canavanine +G418 +Thialysine	yku70_v3_R4_steve	11	11.0	4.06130621071	11119.3647955	321.90668425	254.0	4.0600184893	1054674.99966	10450.3971873	43.0	4.97204907478	1050740.99835	14375.1352471	3416	747	137	135	155	160	138	510	0
DLR00017319	6	1	YOR202W	23	SD/MSG -ARG -HIS -LYS -URA +Canavanine +G418 +Thialysine	yku70_v3_R4_steve	11	11.0	3.82586407931	10124.2430821	185.947561354	254.0	3.92633931166	895093.999846	7249.62947198	43.0	4.80944662935	889804.998808	9641.1820397	278	897	137	135	157	162	143	864	0
DLR00017319	6	2	YNL140C	23	SD/MSG -ARG -HIS -LYS -URA +Canavanine +G418 +Thialysine	yku70_v3_R4_steve	11	11.0	3.16296091104	6722.00027112	116.965856043	254.0	3.39344008988	484513.000047	5911.04562303	43.0	4.11689617523	475727.999363	1969.42317905	410	891	137	135	146	153	137	1075	5
DLR00017319	6	3	YNL024C	23	SD/MSG -ARG -HIS -LYS -URA +Canavanine +G418 +Thialysine	yku70_v3_R4_steve	11	11.0	3.73590301919	9048.99999905	150.144732507	254.0	3.89521165073	698702.000453	6529.17820428	43.0	4.78139383533	693298.999981	2031.66405592	549	898	137	135	156	162	143	1129	0
DLR00017319	6	4	YMR294W-A	23	SD/MSG -ARG -HIS -LYS -URA +Canavanine +G418 +Thialysine	yku70_v3_R4_steve	11	11.0	2.89329925606	4307.34600753	115.711576603	254.0	3.30366369598	291917.000394	6551.28061825	43.0	4.0200320516	281446.000294	2352.17899314	683	886	137	135	148	156	141	1521	0
DLR00017319	6	5	YNL046W	23	SD/MSG -ARG -HIS -LYS -URA +Canavanine +G418 +Thialysine	yku70_v3_R4_steve	11	11.0	3.89787959665	9913.99998227	100.711484905	254.0	3.9934750845	764066.000313	6937.20579827	43.0	4.90185543266	759298.999742	2282.96657506	821	896	137	135	158	165	145	1129	0
DLR00017319	6	6	YMR289W	23	SD/MSG -ARG -HIS -LYS -URA +Canavanine +G418 +Thialysine	yku70_v3_R4_steve	11	11.0	5.29587705272	576.9	163.531009703	254.0	12.0	27946.4751722	1072.98252785	43.0	5.64347508215	2403.0	664.643635747	953	891	137	135	-1	-1	-1	0	0
DLR00017319	6	7	YNL098C	23	SD/MSG -ARG -HIS -LYS -URA +Canavanine +G418 +Thialysine	yku70_v3_R4_steve	11	11.0	3.97827361958	10258.0000564	127.82144348	254.0	4.12342905738	776570.000044	7556.0958985	43.0	5.04997181501	772044.000031	1379.77280474	1092	896	137	135	156	163	142	943	0
DLR00017319	6	8	YNL318C	23	SD/MSG -ARG -HIS -LYS -URA +Canavanine +G418 +Thialysine	yku70_v3_R4_steve	11	11.0	3.70062721587	8358.37327755	119.965867202	254.0	3.88690934085	612705.000434	6899.89553332	43.0	4.76928250433	608131.000383	1427.08573282	1231	893	137	135	154	161	141	1227	0
DLR00017319	6	9	YNL077W	23	SD/MSG -ARG -HIS -LYS -URA +Canavanine +G418 +Thialysine	yku70_v3_R4_steve	11	11.0	3.50941065021	8675.50748611	127.348526982	254.0	3.73722228269	608710.000535	7785.97644141	43.0	4.5718766182	607877.000523	1857.31405194	1368	897	137	135	152	160	140	1506	0
DLR00017319	6	10	YMR316W	23	SD/MSG -ARG -HIS -LYS -URA +Canavanine +G418 +Thialysine	yku70_v3_R4_steve	11	11.0	3.4955230725	8291.73541655	136.557479504	254.0	3.74152831416	613605.000678	7892.85920968	43.0	4.56330744465	610853.000884	1381.48603736	1505	895	137	135	156	162	142	1375	0
DLR00017319	6	11	YNR010W	23	SD/MSG -ARG -HIS -LYS -URA +Canavanine +G418 +Thialysine	yku70_v3_R4_steve	11	11.0	0.5	616.5	86.3258449583	254.0	12.0	30271.3785516	861.808706399	43.0	0.5	2564.1	365.769129985	1638	891	137	135	-1	-1	-1	0	0
DLR00017319	6	12	YMR273C	23	SD/MSG -ARG -HIS -LYS -URA +Canavanine +G418 +Thialysine	yku70_v3_R4_steve	11	11.0	3.39482748288	7921.37742606	103.089723146	254.0	3.7298296467	584092.000636	7690.64232653	43.0	4.55237278984	581657.000819	1422.84515453	1774	887	137	135	156	162	141	1482	0
DLR00017319	6	13	YNL200C	23	SD/MSG -ARG -HIS -LYS -URA +Canavanine +G418 +Thialysine	yku70_v3_R4_steve	11	11.0	4.0136413035	11333.9999988	207.597351136	254.0	4.12772077554	898822.000271	7867.41104514	43.0	5.05072048062	898715.999982	2147.77875316	1913	893	137	135	161	166	143	1231	0
DLR00017319	6	14	YNL215W	23	SD/MSG -ARG -HIS -LYS -URA +Canavanine +G418 +Thialysine	yku70_v3_R4_steve	11	11.0	2.80027186157	5016.57339525	183.995302737	254.0	3.17249223384	261072.000348	7389.13668094	43.0	3.82419422518	256728.000053	3437.50905707	2047	892	137	135	133	144	130	1257	0
DLR00017319	6	15	YNL171C	23	SD/MSG -ARG -HIS -LYS -URA +Canavanine +G418 +Thialysine	yku70_v3_R4_steve	11	11.0	1.42488118297	961.999911985	117.981364402	254.0	7.79114555276	51821.1	4747.65401305	43.0	2.77014590773	35588.3207645	749.682186926	2186	891	137	135	144	153	137	276	0
DLR00017319	6	16	YNL063W	23	SD/MSG -ARG -HIS -LYS -URA +Canavanine +G418 +Thialysine	yku70_v3_R4_steve	11	11.0	4.05974874849	10412.4512887	135.270600144	254.0	4.12086568891	847378.000122	7323.48559559	43.0	5.03715875911	843789.999592	2597.89207077	2322	891	137	135	163	168	145	1043	0
DLR00017319	6	17	YNL121C	23	SD/MSG -ARG -HIS -LYS -URA +Canavanine +G418 +Thialysine	yku70_v3_R4_steve	11	11.0	4.11304872179	11685.999944	293.734112834	254.0	4.10043097079	899973.041197	7595.04512787	43.0	5.02370123557	892114.9997	3122.18307212	2461	891	137	135	158	164	142	1078	0
DLR00017319	6	18	YNL051W	23	SD/MSG -ARG -HIS -LYS -URA +Canavanine +G418 +Thialysine	yku70_v3_R4_steve	11	11.0	3.83944963118	8823.00000707	105.670642766	254.0	3.90407906982	595907.00031	7047.07636879	43.0	4.80005674448	590469.000122	1143.90021061	2597	890	137	135	148	156	136	1023	0
DLR00017319	6	19	YNL196C	23	SD/MSG -ARG -HIS -LYS -URA +Canavanine +G418 +Thialysine	yku70_v3_R4_steve	11	11.0	4.37616148456	11677.0412732	234.745968749	254.0	4.39475868492	913480.999733	8055.8525425	43.0	5.3673639375	899848.109277	2683.35587645	2733	890	137	135	159	165	143	1058	0
DLR00017319	6	20	YNL022C	23	SD/MSG -ARG -HIS -LYS -URA +Canavanine +G418 +Thialysine	yku70_v3_R4_steve	11	11.0	3.96920417234	9301.00000642	133.242436387	254.0	4.06899517233	661994.000038	6568.36180518	43.0	4.99565194808	657378.999942	2331.74116955	2867	890	137	135	152	159	140	1099	0
DLR00017319	6	21	YNL319W	23	SD/MSG -ARG -HIS -LYS -URA +Canavanine +G418 +Thialysine	yku70_v3_R4_steve	11	11.0	4.32806929499	11295.99993	224.850703338	254.0	4.29220809545	854702.999639	6890.5278539	43.0	5.2464400921	850374.999115	3813.68133093	3006	891	137	135	155	161	142	809	0
DLR00017319	6	22	YNL157W	23	SD/MSG -ARG -HIS -LYS -URA +Canavanine +G418 +Thialysine	yku70_v3_R4_steve	11	11.0	3.85332132351	8979.62642014	181.141699379	254.0	3.97595683596	688495.999998	5872.04637204	43.0	4.88279394993	683619.999131	4080.12116096	3142	887	137	135	150	158	140	1062	0
DLR00017319	6	23	YNL239W	23	SD/MSG -ARG -HIS -LYS -URA +Canavanine +G418 +Thialysine	yku70_v3_R4_steve	11	11.0	4.44911205611	11726.3474021	328.915797157	254.0	4.4370691934	1049970.999	8782.66295873	43.0	5.41746506514	1018739.64746	5727.73562954	3278	888	137	135	157	162	141	777	0
DLR00017319	6	24	YOR202W	23	SD/MSG -ARG -HIS -LYS -URA +Canavanine +G418 +Thialysine	yku70_v3_R4_steve	11	11.0	3.91756717884	10700.6035112	293.032110388	254.0	3.96199664417	997218.99974	9923.93423992	43.0	4.85146734844	991630.998606	13853.0430215	3412	887	137	135	153	158	137	565	4
DLR00017319	7	1	YOR202W	23	SD/MSG -ARG -HIS -LYS -URA +Canavanine +G418 +Thialysine	yku70_v3_R4_steve	11	11.0	3.83897023093	10540.8387138	151.801377994	254.0	3.90015124837	910129.999851	7351.72775042	43.0	4.78060308393	907079.998893	10594.295599	279	1036	137	135	157	162	143	982	0
DLR00017319	7	2	YNL004W	23	SD/MSG -ARG -HIS -LYS -URA +Canavanine +G418 +Thialysine	yku70_v3_R4_steve	11	11.0	3.80899773935	9322.99995587	148.156662138	254.0	3.93103624096	756941.000148	5525.75724949	43.0	4.82468045547	750340.999192	4568.10219294	411	1031	137	135	157	162	143	1025	0
DLR00017319	7	3	YMR254C	23	SD/MSG -ARG -HIS -LYS -URA +Canavanine +G418 +Thialysine	yku70_v3_R4_steve	11	11.0	3.41462076483	7763.36697387	120.936897112	254.0	3.65925992731	556142.000643	6417.81989111	43.0	4.48517626716	554087.000111	1625.53265039	550	1032	137	135	152	159	142	1760	0
DLR00017319	7	4	YNL153C	23	SD/MSG -ARG -HIS -LYS -URA +Canavanine +G418 +Thialysine	yku70_v3_R4_steve	11	11.0	3.64845383739	8816.23252041	148.601704066	254.0	3.74319129408	625736.000537	7390.14669238	43.0	4.58358705208	619434.000516	1514.58332471	686	1035	137	135	151	159	141	1032	0
DLR00017319	7	5	YNL167C	23	SD/MSG -ARG -HIS -LYS -URA +Canavanine +G418 +Thialysine	yku70_v3_R4_steve	11	11.0	3.93554247621	9961.00004976	120.670270967	254.0	4.12194726225	769871.000037	7424.39397785	43.0	5.04835632313	764819.999966	1262.86561096	825	1035	137	135	160	166	146	986	0
DLR00017319	7	6	YMR245W	23	SD/MSG -ARG -HIS -LYS -URA +Canavanine +G418 +Thialysine	yku70_v3_R4_steve	11	11.0	3.73726330616	8719.42635411	95.0797000108	254.0	3.90370506347	672668.446082	6912.59174297	43.0	4.81169998352	655867.000355	1229.08252866	962	1033	137	135	157	164	145	1205	0
DLR00017319	7	7	YNL065W	23	SD/MSG -ARG -HIS -LYS -URA +Canavanine +G418 +Thialysine	yku70_v3_R4_steve	11	11.0	3.5425828623	8937.63101423	119.010622016	254.0	3.78487292919	626063.000637	7674.34052696	43.0	4.63758623882	623476.000797	1890.09454106	1091	1025	137	135	153	160	141	1482	0
DLR00017319	7	8	YNL142W	23	SD/MSG -ARG -HIS -LYS -URA +Canavanine +G418 +Thialysine	yku70_v3_R4_steve	11	11.0	3.91344739105	9609.0000229	180.220826927	254.0	4.05718885934	720991.000198	7094.58223502	43.0	4.97199540023	718512.000073	1390.25360503	1232	1031	137	135	157	163	143	1206	0
DLR00017319	7	9	YNL191W	23	SD/MSG -ARG -HIS -LYS -URA +Canavanine +G418 +Thialysine	yku70_v3_R4_steve	11	11.0	3.80698478487	10621.536063	157.272505791	254.0	3.96828599989	773820.000874	8307.06614675	43.0	4.86509585982	775956.543532	1740.31727257	1369	1032	137	135	156	162	142	1537	0
DLR00017319	7	10	YNL064C	23	SD/MSG -ARG -HIS -LYS -URA +Canavanine +G418 +Thialysine	yku70_v3_R4_steve	11	11.0	2.54919143208	4699.38423053	141.528976483	254.0	2.8945506383	190724.000133	6531.42618908	43.0	3.45595061194	186057.000221	2480.29242224	1505	1026	137	135	121	133	121	619	0
DLR00017319	7	11	YMR274C	23	SD/MSG -ARG -HIS -LYS -URA +Canavanine +G418 +Thialysine	yku70_v3_R4_steve	11	11.0	0.5	388.8	55.9417768529	254.0	12.0	30111.3	898.421669989	43.0	0.5	1594.8	237.384594921	1638	1026	137	135	-1	-1	-1	0	0
DLR00017319	7	12	YNL156C	23	SD/MSG -ARG -HIS -LYS -URA +Canavanine +G418 +Thialysine	yku70_v3_R4_steve	11	11.0	4.00247816222	10464.9999842	166.983314404	254.0	4.10404211597	822463.000137	7889.30605679	43.0	5.02238595649	820017.999927	2271.50967373	1776	1025	137	135	160	165	142	1112	0
DLR00017319	7	13	YNL067W	23	SD/MSG -ARG -HIS -LYS -URA +Canavanine +G418 +Thialysine	yku70_v3_R4_steve	11	11.0	3.39154653149	8395.21678539	110.129732151	254.0	3.60338885992	540773.000408	7853.94020331	43.0	4.39529583254	542645.000357	1889.04386376	1918	1030	137	135	146	153	135	1734	0
DLR00017319	7	14	YNL120C	23	SD/MSG -ARG -HIS -LYS -URA +Canavanine +G418 +Thialysine	yku70_v3_R4_steve	11	11.0	3.84349136849	9702.00001957	127.543377017	254.0	3.99596534275	730582.000248	7327.70844336	43.0	4.89471904404	728188.999995	2302.72379928	2053	1027	137	135	157	162	141	1205	0
DLR00017319	7	15	YMR253C	23	SD/MSG -ARG -HIS -LYS -URA +Canavanine +G418 +Thialysine	yku70_v3_R4_steve	11	11.0	3.8097848999	9900.00001938	174.045825941	254.0	3.97441357454	763096.000535	7743.4125964	43.0	4.86746556195	760856.000294	1738.93181209	2190	1029	137	135	158	164	143	1300	0
DLR00017319	7	16	YNL001W	23	SD/MSG -ARG -HIS -LYS -URA +Canavanine +G418 +Thialysine	yku70_v3_R4_steve	11	11.0	2.79776773099	5493.8304933	139.404292892	254.0	3.15643978258	303232.000139	7041.12740162	43.0	3.81236014666	297909.000128	2860.23716838	2328	1029	137	135	136	146	131	1328	0
DLR00017319	7	17	YNL266W	23	SD/MSG -ARG -HIS -LYS -URA +Canavanine +G418 +Thialysine	yku70_v3_R4_steve	11	11.0	0.5	737.1	101.204394592	254.0	12.0	29828.7224886	734.662135837	43.0	0.5	3130.2	431.138544451	2460	1026	137	135	-1	-1	-1	0	0
DLR00017319	7	18	YNL285W	23	SD/MSG -ARG -HIS -LYS -URA +Canavanine +G418 +Thialysine	yku70_v3_R4_steve	11	11.0	4.0606471767	10244.2899065	118.797419042	254.0	4.12733976256	806645.000029	6499.41082537	43.0	5.06252338248	793110.971666	1729.97683847	2600	1026	137	135	158	164	143	998	0
DLR00017319	7	19	YNL255C	23	SD/MSG -ARG -HIS -LYS -URA +Canavanine +G418 +Thialysine	yku70_v3_R4_steve	11	11.0	1.91250309722	729.3	70.3870663509	254.0	2.97642273211	62743.9999446	5361.97560184	43.0	2.92511116518	35963.0000671	791.146881825	2734	1026	137	135	130	143	131	337	0
DLR00017319	7	20	YNL145W	23	SD/MSG -ARG -HIS -LYS -URA +Canavanine +G418 +Thialysine	yku70_v3_R4_steve	11	11.0	3.96745299444	10132.0000198	117.038854576	254.0	4.07692142029	754158.000044	6497.77302927	43.0	5.01405837842	742258.947595	1737.81281619	2873	1023	137	135	154	162	142	1116	0
DLR00017319	7	21	YNL323W	23	SD/MSG -ARG -HIS -LYS -URA +Canavanine +G418 +Thialysine	yku70_v3_R4_steve	11	11.0	3.5846176973	8944.24678475	159.538216016	254.0	3.8075966081	631524.000411	6074.20524458	43.0	4.6778969465	626236.999961	2083.08810327	3007	1034	137	135	149	157	139	1043	0
DLR00017319	7	22	YMR272C	23	SD/MSG -ARG -HIS -LYS -URA +Canavanine +G418 +Thialysine	yku70_v3_R4_steve	11	11.0	3.7004015934	8548.0432271	128.606267319	254.0	3.88324355853	641189.00009	5338.08386065	43.0	4.77806586072	637934.999151	3799.19359816	3142	1026	137	135	149	157	139	1299	0
DLR00017319	7	23	YNL089C	23	SD/MSG -ARG -HIS -LYS -URA +Canavanine +G418 +Thialysine	yku70_v3_R4_steve	11	11.0	4.06379532937	9917.99985474	259.14626462	254.0	4.19520631919	797387.999202	7087.26171905	43.0	5.15028829535	772298.839393	3910.83770996	3282	1026	137	135	150	156	137	757	0
DLR00017319	7	24	YOR202W	23	SD/MSG -ARG -HIS -LYS -URA +Canavanine +G418 +Thialysine	yku70_v3_R4_steve	11	11.0	4.05045959316	10840.1466919	329.398253243	254.0	4.06687973488	1018450.99969	10293.2582727	43.0	4.98191701582	1013410.99837	13540.2836343	3412	1020	137	135	154	159	137	531	0
DLR00017319	8	1	YOR202W	23	SD/MSG -ARG -HIS -LYS -URA +Canavanine +G418 +Thialysine	yku70_v3_R4_steve	11	11.0	3.76150541913	10668.0370309	141.02646655	254.0	3.88331641004	897128.999922	5799.97448422	43.0	4.75393562358	892357.999003	9014.80073526	276	1172	137	135	157	162	143	769	0
DLR00017319	8	2	YMR244W	23	SD/MSG -ARG -HIS -LYS -URA +Canavanine +G418 +Thialysine	yku70_v3_R4_steve	11	11.0	3.71775585058	9100.69824055	148.157715441	254.0	3.84917814593	708434.000141	5540.68861383	43.0	4.73036699082	703877.999243	4530.59436797	410	1168	137	135	154	160	141	1238	0
DLR00017319	8	3	YMR305C	23	SD/MSG -ARG -HIS -LYS -URA +Canavanine +G418 +Thialysine	yku70_v3_R4_steve	11	11.0	3.8755205898	10069.000001	147.741138999	254.0	4.02371123158	782737.00037	6143.40124356	43.0	4.93814810221	777669.999853	2082.82527779	547	1171	137	135	158	164	144	1026	0
DLR00017319	8	4	YNL236W	23	SD/MSG -ARG -HIS -LYS -URA +Canavanine +G418 +Thialysine	yku70_v3_R4_steve	11	11.0	5.58223994992	790.2	225.486565714	254.0	12.0	30188.7	1603.10842574	43.0	0.5	3324.6	477.794934513	679	1161	137	135	-1	-1	-1	0	0
DLR00017319	8	5	YMR306C-A	23	SD/MSG -ARG -HIS -LYS -URA +Canavanine +G418 +Thialysine	yku70_v3_R4_steve	11	11.0	4.04216022547	10484.9999843	160.695699276	254.0	4.12634253392	810034.000098	7489.67869711	43.0	5.05816347606	806418.999769	1715.1373911	820	1172	137	135	160	166	146	1175	0
DLR00017319	8	6	YMR255W	23	SD/MSG -ARG -HIS -LYS -URA +Canavanine +G418 +Thialysine	yku70_v3_R4_steve	11	11.0	3.74925126231	8540.03329195	82.9441864107	254.0	3.89597753396	643139.000407	7167.46108338	43.0	4.78878706218	633547.755702	1299.87122611	959	1171	137	135	157	164	144	1159	0
DLR00017319	8	7	YMR278W	23	SD/MSG -ARG -HIS -LYS -URA +Canavanine +G418 +Thialysine	yku70_v3_R4_steve	11	11.0	2.90451955303	4592.19301576	99.8503803366	254.0	3.36109368173	318259.000521	6785.56128549	43.0	4.05123546227	318841.227687	2073.84245502	1099	1167	137	135	152	160	144	2071	11
DLR00017319	8	8	YNL058C	23	SD/MSG -ARG -HIS -LYS -URA +Canavanine +G418 +Thialysine	yku70_v3_R4_steve	11	11.0	3.26421468164	7374.45943998	77.2836218912	254.0	3.640940511	515498.000623	7619.06194724	43.0	4.44016616198	512854.000796	2256.26055118	1228	1169	137	135	152	161	142	1605	0
DLR00017319	8	9	YNL295W	23	SD/MSG -ARG -HIS -LYS -URA +Canavanine +G418 +Thialysine	yku70_v3_R4_steve	11	11.0	4.07155888291	10933.0000532	214.401563864	254.0	4.13463540954	806200.000084	8262.95343872	43.0	5.06515147473	806185.000129	1740.8502223	1365	1170	137	135	155	162	141	1296	0
DLR00017319	8	10	YNL119W	23	SD/MSG -ARG -HIS -LYS -URA +Canavanine +G418 +Thialysine	yku70_v3_R4_steve	11	11.0	3.49940080087	8971.81928413	77.5141158119	254.0	3.74996545899	634283.000432	7536.58639423	43.0	4.58242685372	634226.000233	2273.47151635	1503	1164	137	135	153	160	140	1587	0
DLR00017319	8	11	YNL035C	23	SD/MSG -ARG -HIS -LYS -URA +Canavanine +G418 +Thialysine	yku70_v3_R4_steve	11	11.0	4.14523730809	12279.9999626	237.914536297	254.0	4.20673032012	979118.0001	7603.72551149	43.0	5.14211078335	979176.999599	2808.95517399	1639	1163	137	135	161	166	143	1173	0
DLR00017319	8	12	YNL292W	23	SD/MSG -ARG -HIS -LYS -URA +Canavanine +G418 +Thialysine	yku70_v3_R4_steve	11	11.0	3.8288953613	10452.000029	150.220397619	254.0	3.93760407055	752812.000503	7305.12785619	43.0	4.8334679876	754097.999935	2418.43224431	1776	1162	137	135	153	159	139	1544	0
DLR00017319	8	13	YNL303W	23	SD/MSG -ARG -HIS -LYS -URA +Canavanine +G418 +Thialysine	yku70_v3_R4_steve	11	11.0	4.17197634827	11629.9999593	220.644761214	254.0	4.25445046987	923667.000036	7839.92460044	43.0	5.19710073469	923964.999589	2835.74626305	1916	1166	137	135	161	166	143	1210	0
DLR00017319	8	14	YNR007C	23	SD/MSG -ARG -HIS -LYS -URA +Canavanine +G418 +Thialysine	yku70_v3_R4_steve	11	11.0	3.52983368842	8341.46925595	117.737230886	254.0	3.73700654123	587491.000539	7740.99266344	43.0	4.56914353592	585435.000648	1565.81974859	2051	1166	137	135	151	158	138	1517	0
DLR00017319	8	15	YNL049C	23	SD/MSG -ARG -HIS -LYS -URA +Canavanine +G418 +Thialysine	yku70_v3_R4_steve	11	11.0	4.12467163623	11298.9999923	234.802960393	254.0	4.224108005	886770.000006	7938.15195484	43.0	5.1693472669	877846.219719	2501.56316493	2186	1163	137	135	160	165	143	1278	0
DLR00017319	8	16	YNR013C	23	SD/MSG -ARG -HIS -LYS -URA +Canavanine +G418 +Thialysine	yku70_v3_R4_steve	11	11.0	3.65848094384	9592.65263549	114.545999852	254.0	3.84655839838	703522.000704	7931.28546936	43.0	4.7027486151	700346.000745	1636.25357948	2321	1162	137	135	154	161	140	1168	0
DLR00017319	8	17	YNL274C	23	SD/MSG -ARG -HIS -LYS -URA +Canavanine +G418 +Thialysine	yku70_v3_R4_steve	11	11.0	4.18355050616	11475.9999327	216.470441839	254.0	4.25689269512	915473.000091	7142.48958822	43.0	5.19775448978	913827.999727	2352.10539738	2461	1165	137	135	161	166	144	1077	0
DLR00017319	8	18	YNL015W	23	SD/MSG -ARG -HIS -LYS -URA +Canavanine +G418 +Thialysine	yku70_v3_R4_steve	11	11.0	3.80275919675	9404.00003575	112.89489378	254.0	3.95988158586	698727.000471	6886.55218502	43.0	4.85443330837	693575.000305	1724.24602391	2599	1164	137	135	154	162	141	968	0
DLR00017319	8	19	YMR250W	23	SD/MSG -ARG -HIS -LYS -URA +Canavanine +G418 +Thialysine	yku70_v3_R4_steve	11	11.0	4.12819109622	11877.000008	237.596331859	254.0	4.14266389286	873970.000132	6952.82037831	43.0	5.07572782176	873265.999708	2313.1087315	2734	1163	137	135	154	161	141	1085	0
DLR00017319	8	20	YNL074C	23	SD/MSG -ARG -HIS -LYS -URA +Canavanine +G418 +Thialysine	yku70_v3_R4_steve	11	11.0	3.65729733389	8180.00002894	120.564588294	254.0	3.81725416531	590625.0003	6187.16342451	43.0	4.68718447371	584261.999875	1983.35880043	2869	1158	137	135	151	160	141	1000	0
DLR00017319	8	21	YMR258C	23	SD/MSG -ARG -HIS -LYS -URA +Canavanine +G418 +Thialysine	yku70_v3_R4_steve	11	11.0	0.5	595.99993463	113.730073009	254.0	12.0	27400.831838	1023.66016791	43.0	0.653821481992	5021.99999787	1041.55577414	3009	1162	137	135	-1	-1	-1	0	0
DLR00017319	8	22	YNL041C	23	SD/MSG -ARG -HIS -LYS -URA +Canavanine +G418 +Thialysine	yku70_v3_R4_steve	11	11.0	3.72155970206	8199.99999151	82.993996488	254.0	3.82640727735	591154.000164	5498.31025442	43.0	4.7024967992	583225.999464	2758.54497042	3142	1162	137	135	145	154	136	796	0
DLR00017319	8	23	YNL202W	23	SD/MSG -ARG -HIS -LYS -URA +Canavanine +G418 +Thialysine	yku70_v3_R4_steve	11	11.0	4.2722360722	11875.999858	339.087037284	254.0	4.29627945134	969819.999093	8028.49063008	43.0	5.24622395486	966106.99937	7406.29668695	3278	1161	137	135	152	158	138	770	0
DLR00017319	8	24	YOR202W	23	SD/MSG -ARG -HIS -LYS -URA +Canavanine +G418 +Thialysine	yku70_v3_R4_steve	11	11.0	3.95003150807	10701.6582824	282.008524395	254.0	3.99531118393	991119.999725	9522.49305804	43.0	4.89285039477	985002.998507	12792.4779682	3412	1160	137	135	152	157	136	515	0
DLR00017319	9	1	YOR202W	23	SD/MSG -ARG -HIS -LYS -URA +Canavanine +G418 +Thialysine	yku70_v3_R4_steve	11	11.0	3.72281866776	10410.9478298	136.915727826	254.0	3.83503681687	856934.999735	5667.88094749	43.0	4.68482798903	852217.999209	7865.01490421	281	1307	137	135	155	161	142	755	0
DLR00017319	9	2	YMR315W	23	SD/MSG -ARG -HIS -LYS -URA +Canavanine +G418 +Thialysine	yku70_v3_R4_steve	11	11.0	3.91027816922	9891.87480753	139.670785498	254.0	4.01985395258	788213.000074	5782.8907398	43.0	4.93792536897	782998.999155	4468.60899525	414	1308	137	135	157	162	143	977	0
DLR00017319	9	3	YNL068C	23	SD/MSG -ARG -HIS -LYS -URA +Canavanine +G418 +Thialysine	yku70_v3_R4_steve	11	11.0	3.42716334826	8754.42951502	117.205017623	254.0	3.73503268036	629462.000291	5895.71113751	43.0	4.58190442396	624738.99967	2922.81905974	552	1306	137	135	152	160	142	1062	0
DLR00017319	9	4	YNL037C	23	SD/MSG -ARG -HIS -LYS -URA +Canavanine +G418 +Thialysine	yku70_v3_R4_steve	11	11.0	4.01066838267	8882.99999028	171.373076066	254.0	4.16102857848	688669.000222	7776.71868016	43.0	5.09228894442	681656.000104	1526.63588627	687	1302	137	135	158	164	145	1035	0
DLR00017319	9	5	YNL329C	23	SD/MSG -ARG -HIS -LYS -URA +Canavanine +G418 +Thialysine	yku70_v3_R4_steve	11	11.0	3.74165742002	7892.0432549	136.965806077	254.0	3.80836055808	482538.000352	7620.41436526	43.0	4.70131385398	481676.000515	1194.7593769	828	1305	137	135	143	152	138	1656	0
DLR00017319	9	6	YNL203C	23	SD/MSG -ARG -HIS -LYS -URA +Canavanine +G418 +Thialysine	yku70_v3_R4_steve	11	11.0	3.87378537072	9574.00003699	119.875295361	254.0	4.01077125336	728573.000252	7277.51940532	43.0	4.92672341145	718803.579132	1323.10374912	965	1303	137	135	158	165	145	1265	0
DLR00017319	9	7	YNL076W	23	SD/MSG -ARG -HIS -LYS -URA +Canavanine +G418 +Thialysine	yku70_v3_R4_steve	11	11.0	2.50156896059	3134.25972623	116.670740511	254.0	3.0110044037	170528.000354	6291.06675553	43.0	3.58418248649	160394.000043	2860.35401535	1102	1309	137	135	134	146	133	1528	0
DLR00017319	9	8	YNL079C	23	SD/MSG -ARG -HIS -LYS -URA +Canavanine +G418 +Thialysine	yku70_v3_R4_steve	11	11.0	3.50195325333	7137.82306625	116.09778735	254.0	3.74693732735	568250.698346	6626.32732932	43.0	4.61768887061	547223.000752	908.127321029	1235	1300	137	135	159	165	145	1117	0
DLR00017319	9	9	YNL288W	23	SD/MSG -ARG -HIS -LYS -URA +Canavanine +G418 +Thialysine	yku70_v3_R4_steve	11	11.0	3.75025765058	9361.3080296	132.443857439	254.0	3.94317291473	675695.000549	8127.69637144	43.0	4.83723255246	674372.000829	1828.01278186	1369	1306	137	135	155	161	141	1377	0
DLR00017319	9	10	YNL093W	23	SD/MSG -ARG -HIS -LYS -URA +Canavanine +G418 +Thialysine	yku70_v3_R4_steve	11	11.0	3.81673669184	9771.00004228	118.3510213	254.0	3.99197166777	753141.000451	7485.08679933	43.0	4.89360363671	750773.000183	1848.17457757	1506	1301	137	135	158	164	142	1179	0
DLR00017319	9	11	YNL315C	23	SD/MSG -ARG -HIS -LYS -URA +Canavanine +G418 +Thialysine	yku70_v3_R4_steve	11	11.0	0.5	475.2	66.7535968301	254.0	12.0	29867.604405	1003.76626608	43.0	5.15781251784	1975.5	558.6605666	1639	1297	137	135	-1	-1	-1	8	0
DLR00017319	9	12	YNL309W	23	SD/MSG -ARG -HIS -LYS -URA +Canavanine +G418 +Thialysine	yku70_v3_R4_steve	11	11.0	3.82656117027	9101.00002697	123.088917885	254.0	4.03857883862	719511.000104	7017.40698641	43.0	4.94650427193	716363.999677	2184.13376215	1781	1301	137	135	159	165	143	1255	0
DLR00017319	9	13	YNL080C	23	SD/MSG -ARG -HIS -LYS -URA +Canavanine +G418 +Thialysine	yku70_v3_R4_steve	11	11.0	2.47004884881	3744.4	153.384682613	254.0	2.90103694732	158535.000118	6702.52998519	43.0	3.419622439	154959.000227	2408.89864488	1921	1304	137	135	123	134	123	1062	0
DLR00017319	9	14	YMR291W	23	SD/MSG -ARG -HIS -LYS -URA +Canavanine +G418 +Thialysine	yku70_v3_R4_steve	11	11.0	5.54011024591	903.6	259.601657593	254.0	12.0	30559.0492788	1044.18425115	43.0	0.5	3717.9	521.940906907	2049	1296	137	135	-1	-1	-1	0	0
DLR00017319	9	15	YNL040W	23	SD/MSG -ARG -HIS -LYS -URA +Canavanine +G418 +Thialysine	yku70_v3_R4_steve	11	11.0	3.53502985194	9573.15903484	151.234533174	254.0	3.74858315942	682339.000535	7665.66350537	43.0	4.57681398862	681709.000235	1948.03090866	2189	1304	137	135	152	159	138	1349	0
DLR00017319	9	16	YMR269W	23	SD/MSG -ARG -HIS -LYS -URA +Canavanine +G418 +Thialysine	yku70_v3_R4_steve	11	11.0	0.5	733.5	101.134488523	254.0	12.0	29307.7174911	619.800829898	43.0	0.5	3354.53334659	418.612589929	2323	1296	137	135	-1	-1	-1	0	0
DLR00017319	9	17	YMR317W	23	SD/MSG -ARG -HIS -LYS -URA +Canavanine +G418 +Thialysine	yku70_v3_R4_steve	11	11.0	3.91540948441	9629.00002239	125.165080517	254.0	4.03691778352	758555.000352	7118.35501301	43.0	4.94011999769	754277.000342	1384.51056782	2461	1302	137	135	158	164	143	1072	0
DLR00017319	9	18	YNL223W	23	SD/MSG -ARG -HIS -LYS -URA +Canavanine +G418 +Thialysine	yku70_v3_R4_steve	11	11.0	2.6574304409	3557.82361608	91.8533322795	254.0	3.15790381522	240536.259087	5736.49598904	43.0	3.842847588	219217.000229	2773.68812665	2612	1302	137	135	143	154	139	1426	8
DLR00017319	9	19	YNL127W	23	SD/MSG -ARG -HIS -LYS -URA +Canavanine +G418 +Thialysine	yku70_v3_R4_steve	11	11.0	3.87265349827	9253.99999854	117.133626162	254.0	4.07798262547	690616.000082	6210.30418532	43.0	4.99593729889	686734.999845	1670.64201853	2737	1302	137	135	155	162	140	1134	0
DLR00017319	9	20	YNL195C	23	SD/MSG -ARG -HIS -LYS -URA +Canavanine +G418 +Thialysine	yku70_v3_R4_steve	11	11.0	4.17240270793	10610.9999791	206.033027343	254.0	4.25883014551	834379.999955	6571.92541831	43.0	5.2104247727	821155.475646	1954.0527716	2872	1299	137	135	159	165	144	914	0
DLR00017319	9	21	YNL320W	23	SD/MSG -ARG -HIS -LYS -URA +Canavanine +G418 +Thialysine	yku70_v3_R4_steve	11	11.0	3.45209362831	9086.16715503	92.554047339	254.0	3.72204886285	657035.000467	6963.23107873	43.0	4.54504302167	653648.000237	1891.21492746	3014	1300	137	135	151	159	141	1171	7
DLR00017319	9	22	YNL143C	23	SD/MSG -ARG -HIS -LYS -URA +Canavanine +G418 +Thialysine	yku70_v3_R4_steve	11	11.0	3.97930557327	10308.5048397	179.831595153	254.0	4.0909212202	835576.000045	5826.45619994	43.0	5.01259749761	830046.999238	4161.32381895	3141	1295	137	135	154	161	142	867	0
DLR00017319	9	23	YMR306W	23	SD/MSG -ARG -HIS -LYS -URA +Canavanine +G418 +Thialysine	yku70_v3_R4_steve	11	11.0	3.93560025662	9361.37758357	196.659332619	254.0	4.03212193563	761466.999942	6491.12155446	43.0	4.94240859527	755043.999026	5588.3257753	3287	1302	137	135	149	155	136	688	8
DLR00017319	9	24	YOR202W	23	SD/MSG -ARG -HIS -LYS -URA +Canavanine +G418 +Thialysine	yku70_v3_R4_steve	11	11.0	3.96436091357	11336.0246046	297.870680168	254.0	3.99810448336	1040392.99972	10082.2523781	43.0	4.89604802814	1036091.99849	14177.3931842	3419	1294	137	135	151	157	136	581	0
DLR00017319	10	1	YOR202W	23	SD/MSG -ARG -HIS -LYS -URA +Canavanine +G418 +Thialysine	yku70_v3_R4_steve	11	11.0	3.68705076448	9772.54238192	157.035818746	254.0	3.8067042879	819371.000002	5714.5406538	43.0	4.64572482004	813170.999273	7714.14912669	280	1443	137	135	156	162	143	733	0
DLR00017319	10	2	YMR261C	23	SD/MSG -ARG -HIS -LYS -URA +Canavanine +G418 +Thialysine	yku70_v3_R4_steve	11	11.0	3.59565114911	7681.01528548	177.536602744	254.0	3.78605153469	581995.000087	5759.56894649	43.0	4.65026149393	575690.999223	3855.71563716	415	1440	137	135	153	159	141	1326	0
DLR00017319	10	3	YNL123W	23	SD/MSG -ARG -HIS -LYS -URA +Canavanine +G418 +Thialysine	yku70_v3_R4_steve	11	11.0	3.93147122315	10092.000287	175.996963726	254.0	4.08677586721	785548.999988	6175.08677954	43.0	5.02447329845	781794.999269	4300.46976815	551	1446	137	135	158	164	145	1210	0
DLR00017319	10	4	YNL234W	23	SD/MSG -ARG -HIS -LYS -URA +Canavanine +G418 +Thialysine	yku70_v3_R4_steve	11	11.0	3.72213911948	8409.00001483	150.788292014	254.0	3.91883915015	617034.0001	6855.64294176	43.0	4.82218434463	610824.999479	2489.05240061	689	1445	137	135	155	162	143	1268	0
DLR00017319	10	5	YNL125C	23	SD/MSG -ARG -HIS -LYS -URA +Canavanine +G418 +Thialysine	yku70_v3_R4_steve	11	11.0	3.99759143773	10538.9999933	217.428291043	254.0	4.07799604887	757722.000131	7246.61255546	43.0	5.0032314195	755619.999741	1925.24547498	823	1443	137	135	155	162	143	1220	0
DLR00017319	10	6	YMR304C-A	23	SD/MSG -ARG -HIS -LYS -URA +Canavanine +G418 +Thialysine	yku70_v3_R4_steve	11	11.0	3.7889193458	8890.00001545	129.790839883	254.0	3.92351543293	644522.000296	7151.96359023	43.0	4.82554650789	640064.999934	1602.10256734	959	1440	137	135	155	162	143	1334	0
DLR00017319	10	7	YNL165W	23	SD/MSG -ARG -HIS -LYS -URA +Canavanine +G418 +Thialysine	yku70_v3_R4_steve	11	11.0	4.08798711996	11135.9999559	174.913248255	254.0	4.20382018831	882307.000013	7472.44377846	43.0	5.14103404924	880639.999735	1851.66497221	1098	1440	137	135	162	168	146	1235	0
DLR00017319	10	8	YNL197C	23	SD/MSG -ARG -HIS -LYS -URA +Canavanine +G418 +Thialysine	yku70_v3_R4_steve	11	11.0	0.5	609.3	86.029697137	254.0	12.0	29531.2895286	630.057136686	43.0	5.59964483815	2585.7	730.149285269	1229	1429	137	135	-1	-1	-1	12	0
DLR00017319	10	9	YNL050C	23	SD/MSG -ARG -HIS -LYS -URA +Canavanine +G418 +Thialysine	yku70_v3_R4_steve	11	11.0	3.6627569859	10067.4464857	108.969616215	254.0	3.87047214157	733185.000832	7504.16239989	43.0	4.74555904433	731165.011883	1178.34452835	1368	1442	137	135	155	161	142	1613	0
DLR00017319	10	10	YNL066W	23	SD/MSG -ARG -HIS -LYS -URA +Canavanine +G418 +Thialysine	yku70_v3_R4_steve	11	11.0	3.82263756939	9633.00002524	144.715435039	254.0	3.98280599204	748577.000495	7495.67742563	43.0	4.88363142822	745542.000195	1596.21156383	1505	1442	137	135	159	164	143	1179	0
DLR00017319	10	11	YNL008C	23	SD/MSG -ARG -HIS -LYS -URA +Canavanine +G418 +Thialysine	yku70_v3_R4_steve	11	11.0	4.13172266812	11259.999964	200.640965564	254.0	4.19548309589	892307.000039	7719.54463207	43.0	5.12880226189	892295.999696	2457.45946089	1643	1438	137	135	160	165	143	1269	0
DLR00017319	10	12	YNL013C	23	SD/MSG -ARG -HIS -LYS -URA +Canavanine +G418 +Thialysine	yku70_v3_R4_steve	11	11.0	3.74102366921	9049.00002936	112.941467916	254.0	3.96810830893	688328.000165	6731.90077301	43.0	4.87971117792	677591.690373	1919.59192626	1776	1436	137	135	156	162	141	1397	0
DLR00017319	10	13	YNL208W	23	SD/MSG -ARG -HIS -LYS -URA +Canavanine +G418 +Thialysine	yku70_v3_R4_steve	11	11.0	3.9225228203	10550.0000107	132.59563273	254.0	4.05030835526	785353.000235	7306.51515317	43.0	4.96047883347	786235.999902	2112.90166944	1914	1440	137	135	155	161	140	1468	0
DLR00017319	10	14	YNL095C	23	SD/MSG -ARG -HIS -LYS -URA +Canavanine +G418 +Thialysine	yku70_v3_R4_steve	11	11.0	3.77809022199	9573.87453723	76.273096559	254.0	3.95528063283	714432.000336	7127.10660427	43.0	4.84622359807	713158.000044	2157.08817124	2051	1435	137	135	155	161	140	1323	0
DLR00017319	10	15	YNL249C	23	SD/MSG -ARG -HIS -LYS -URA +Canavanine +G418 +Thialysine	yku70_v3_R4_steve	11	11.0	4.05746075384	11331.9999794	160.532789446	254.0	4.19405525937	871698.000025	7023.79887592	43.0	5.13608414914	873234.999708	2716.0201128	2188	1437	137	135	157	163	141	1433	0
DLR00017319	10	16	YNL044W	23	SD/MSG -ARG -HIS -LYS -URA +Canavanine +G418 +Thialysine	yku70_v3_R4_steve	11	11.0	4.01429808834	9940.00004937	119.549818779	254.0	4.12675453564	781094.000026	7273.33562257	43.0	5.0493363195	776998.999754	2232.9056749	2325	1436	137	135	158	164	142	1006	0
DLR00017319	10	17	YNL136W	23	SD/MSG -ARG -HIS -LYS -URA +Canavanine +G418 +Thialysine	yku70_v3_R4_steve	11	11.0	3.16154845268	7168.85019547	162.502725889	254.0	3.56947756682	439443.000881	8569.18807471	43.0	4.30671707953	446975.927472	3540.36988413	2464	1442	137	135	141	151	134	1183	0
DLR00017319	10	18	YNL305C	23	SD/MSG -ARG -HIS -LYS -URA +Canavanine +G418 +Thialysine	yku70_v3_R4_steve	11	11.0	3.51248961551	9592.21766908	163.430475004	254.0	3.78617052752	697580.000803	8028.17527307	43.0	4.62547624762	695628.000928	1899.86244581	2597	1437	137	135	153	161	141	1366	0
DLR00017319	10	19	YMR266W	23	SD/MSG -ARG -HIS -LYS -URA +Canavanine +G418 +Thialysine	yku70_v3_R4_steve	11	11.0	3.45844869051	9137.52800475	71.6625315206	254.0	3.72160536698	637312.000864	7221.0467725	43.0	4.55671848232	637708.000585	1493.61333263	2733	1438	137	135	151	159	140	1764	0
DLR00017319	10	20	YNL168C	23	SD/MSG -ARG -HIS -LYS -URA +Canavanine +G418 +Thialysine	yku70_v3_R4_steve	11	11.0	3.89629165898	9892.00001635	124.408707109	254.0	4.05327100586	756291.000257	6400.50777078	43.0	4.9648749252	750763.000123	1617.31930252	2871	1435	137	135	156	163	142	922	0
DLR00017319	10	21	YNL257C	23	SD/MSG -ARG -HIS -LYS -URA +Canavanine +G418 +Thialysine	yku70_v3_R4_steve	11	11.0	5.74185981877	1053.9	301.453899403	254.0	12.0	27302.5417823	895.932092886	43.0	0.502090279982	4398.3	616.755481564	3008	1431	137	135	-1	-1	-1	0	0
DLR00017319	10	22	YNL298W	23	SD/MSG -ARG -HIS -LYS -URA +Canavanine +G418 +Thialysine	yku70_v3_R4_steve	11	11.0	0.5	1007.1	149.785267884	254.0	12.0	28923.3	1110.14493478	43.0	0.51922565233	4248.0	663.338016231	3145	1431	137	135	-1	-1	-1	0	0
DLR00017319	10	23	YNL230C	23	SD/MSG -ARG -HIS -LYS -URA +Canavanine +G418 +Thialysine	yku70_v3_R4_steve	11	11.0	3.98079959173	11512.7704386	271.884502593	254.0	4.08218455888	936433.999884	6912.27834663	43.0	5.00085284828	934002.998918	6716.77928281	3279	1434	137	135	150	156	137	832	4
DLR00017319	10	24	YOR202W	23	SD/MSG -ARG -HIS -LYS -URA +Canavanine +G418 +Thialysine	yku70_v3_R4_steve	11	11.0	3.92367825012	10972.3017625	324.353488311	254.0	3.96977377342	984207.999774	8824.43909439	43.0	4.85623339137	979066.998683	11979.6743213	3417	1434	137	135	150	156	135	461	0
DLR00017319	11	1	YOR202W	23	SD/MSG -ARG -HIS -LYS -URA +Canavanine +G418 +Thialysine	yku70_v3_R4_steve	11	11.0	3.96349489913	10624.1192635	189.518435828	254.0	4.00668361579	907292.999762	7745.94675843	43.0	4.91835400631	902703.998591	10631.4085238	282	1577	137	135	158	162	143	734	0
DLR00017319	11	2	YNL205C	23	SD/MSG -ARG -HIS -LYS -URA +Canavanine +G418 +Thialysine	yku70_v3_R4_steve	11	11.0	3.24697164146	7980.84250883	72.530636804	254.0	3.5529615435	571056.000055	6131.49233008	43.0	4.32133188797	567950.999945	3512.91772342	417	1579	137	135	150	157	140	1352	0
DLR00017319	11	3	YMR312W	23	SD/MSG -ARG -HIS -LYS -URA +Canavanine +G418 +Thialysine	yku70_v3_R4_steve	11	11.0	3.64172699685	8835.99993947	125.557587858	254.0	3.72317923214	604519.000096	6175.39164652	43.0	4.58049539268	601804.999327	4099.45708763	553	1580	137	135	150	156	139	1381	0
DLR00017319	11	4	YNL231C	23	SD/MSG -ARG -HIS -LYS -URA +Canavanine +G418 +Thialysine	yku70_v3_R4_steve	11	11.0	3.60837099765	8656.31144106	103.330175726	254.0	3.84098067159	615756.00038	7432.31157022	43.0	4.72200941414	612065.000167	1698.08998807	691	1579	137	135	154	161	144	1418	0
DLR00017319	11	5	YNL155W	23	SD/MSG -ARG -HIS -LYS -URA +Canavanine +G418 +Thialysine	yku70_v3_R4_steve	11	11.0	3.46749483497	7494.06551159	128.506459161	254.0	3.76404322079	516105.000418	7146.68887233	43.0	4.61398983166	515095.000426	1282.784649	828	1581	137	135	153	161	144	1969	0
DLR00017319	11	6	YNL300W	23	SD/MSG -ARG -HIS -LYS -URA +Canavanine +G418 +Thialysine	yku70_v3_R4_steve	11	11.0	3.75179732503	8704.00002331	178.0023661	254.0	3.94463883655	655750.000267	7181.1414954	43.0	4.84994860497	652391.999847	1797.79756308	962	1580	137	135	158	164	145	1609	0
DLR00017319	11	7	YNL175C	23	SD/MSG -ARG -HIS -LYS -URA +Canavanine +G418 +Thialysine	yku70_v3_R4_steve	11	11.0	3.7518021918	9238.1272096	92.2526427321	254.0	3.92052337866	689006.845086	7223.04417317	43.0	4.83824398858	672717.00061	1091.03024452	1098	1579	137	135	156	163	143	1426	0
DLR00017319	11	8	YNL326C	23	SD/MSG -ARG -HIS -LYS -URA +Canavanine +G418 +Thialysine	yku70_v3_R4_steve	11	11.0	3.62907704079	8978.17036143	112.646538301	254.0	3.77509535127	650752.000649	6964.0598436	43.0	4.63380465372	646531.525063	1091.6172664	1235	1576	137	135	153	160	141	1667	0
DLR00017319	11	9	YNR018W	23	SD/MSG -ARG -HIS -LYS -URA +Canavanine +G418 +Thialysine	yku70_v3_R4_steve	11	11.0	3.7098847977	9350.29925445	132.30502197	254.0	3.93128567447	652313.000729	9083.17844966	43.0	4.8219099913	653500.001261	3145.05749183	1372	1575	137	135	151	159	141	1733	0
DLR00017319	11	10	YJR109C	23	SD/MSG -ARG -HIS -LYS -URA +Canavanine +G418 +Thialysine	yku70_v3_R4_steve	11	11.0	0.5	949.5	131.493670086	254.0	12.0	29194.8879351	659.532528626	43.0	0.5	3888.0	542.705870309	1503	1568	137	135	-1	-1	-1	0	0
DLR00017319	11	11	YMR279C	23	SD/MSG -ARG -HIS -LYS -URA +Canavanine +G418 +Thialysine	yku70_v3_R4_steve	11	11.0	0.5	844.2	117.293269224	254.0	12.0	29913.770159	700.89383015	43.0	5.65247627667	3446.1	986.232308232	1639	1567	137	135	-1	-1	-1	0	0
DLR00017319	11	12	YMR326C	23	SD/MSG -ARG -HIS -LYS -URA +Canavanine +G418 +Thialysine	yku70_v3_R4_steve	11	11.0	3.71755385419	8862.00003944	175.480619063	254.0	3.87707893998	646365.00038	7174.10985723	43.0	4.75838721188	645080.000102	2053.34141569	1778	1578	137	135	153	159	139	1589	0
DLR00017319	11	13	YNL162W	23	SD/MSG -ARG -HIS -LYS -URA +Canavanine +G418 +Thialysine	yku70_v3_R4_steve	11	11.0	3.36688456538	6832.46846824	148.413561614	254.0	3.61902116837	453813.000296	6487.13110617	43.0	4.42292855257	453337.999931	1970.84155947	1916	1576	137	135	146	154	136	1705	0
DLR00017319	11	14	YNL173C	23	SD/MSG -ARG -HIS -LYS -URA +Canavanine +G418 +Thialysine	yku70_v3_R4_steve	11	11.0	3.76406143637	8765.00005672	193.763869167	254.0	3.87307419267	621980.000552	7346.05518722	43.0	4.74612007801	618899.000435	1788.27321842	2051	1575	137	135	149	156	136	1136	0
DLR00017319	11	15	YNL314W	23	SD/MSG -ARG -HIS -LYS -URA +Canavanine +G418 +Thialysine	yku70_v3_R4_steve	11	11.0	3.83670494268	9032.00008992	151.4571732	254.0	3.99043249886	676448.000206	7355.96616625	43.0	4.89457930148	675402.000082	1802.97629889	2191	1578	137	135	153	159	139	1506	0
DLR00017319	11	16	YNL083W	23	SD/MSG -ARG -HIS -LYS -URA +Canavanine +G418 +Thialysine	yku70_v3_R4_steve	11	11.0	3.72112322792	8824.00005493	120.534833304	254.0	3.89852641616	644388.000338	7168.44902901	43.0	4.7865363553	641227.000097	2053.132441	2326	1573	137	135	151	158	138	1270	0
DLR00017319	11	17	YMR299C	23	SD/MSG -ARG -HIS -LYS -URA +Canavanine +G418 +Thialysine	yku70_v3_R4_steve	11	11.0	3.38248830284	7132.8779516	95.8139746028	254.0	3.68522537878	500768.000719	7113.39619933	43.0	4.5021038699	498372.00102	1511.27344654	2460	1572	137	135	150	157	138	1620	0
DLR00017319	11	18	YMR307W	23	SD/MSG -ARG -HIS -LYS -URA +Canavanine +G418 +Thialysine	yku70_v3_R4_steve	11	11.0	2.05880921437	1126.78556647	52.8055200523	254.0	2.91166713997	91452.0000774	5469.60005573	43.0	3.16763507993	68129.000093	662.709812696	2611	1570	137	135	142	152	139	640	0
DLR00017319	11	19	YNL273W	23	SD/MSG -ARG -HIS -LYS -URA +Canavanine +G418 +Thialysine	yku70_v3_R4_steve	11	11.0	2.41260624918	2318.80347459	99.9729657276	254.0	2.982064691	153441.00028	5212.65290953	43.0	3.51353760199	135983.00006	1757.83556788	2735	1567	137	135	141	150	137	951	0
DLR00017319	11	20	YNL030W	23	SD/MSG -ARG -HIS -LYS -URA +Canavanine +G418 +Thialysine	yku70_v3_R4_steve	11	11.0	4.27092507297	11030.2208339	153.907826907	254.0	4.38112358487	948668.999814	6874.58664311	43.0	5.33420724938	944502.999108	2918.59535252	2875	1571	137	135	165	170	148	1009	0
DLR00017319	11	21	YNL134C	23	SD/MSG -ARG -HIS -LYS -URA +Canavanine +G418 +Thialysine	yku70_v3_R4_steve	11	11.0	2.49448284901	2920.57735237	101.418545094	254.0	3.02619367533	195254.000232	5730.36118287	43.0	3.62834797102	178655.000025	2282.05160785	3008	1566	137	135	143	153	139	1151	0
DLR00017319	11	22	YNL087W	23	SD/MSG -ARG -HIS -LYS -URA +Canavanine +G418 +Thialysine	yku70_v3_R4_steve	11	11.0	3.89323267718	9449.99995982	136.853542679	254.0	4.01565092593	758691.000116	6066.77627891	43.0	4.9207402566	752009.999348	3367.97876745	3148	1571	137	135	154	160	141	855	0
DLR00017319	11	23	YMR302C	23	SD/MSG -ARG -HIS -LYS -URA +Canavanine +G418 +Thialysine	yku70_v3_R4_steve	11	11.0	3.63195193934	9209.99999056	251.73386922	254.0	3.83142745861	696934.000142	6374.36002557	43.0	4.69528217205	691673.999309	4571.85610628	3282	1574	137	135	146	152	134	935	0
DLR00017319	11	24	YOR202W	23	SD/MSG -ARG -HIS -LYS -URA +Canavanine +G418 +Thialysine	yku70_v3_R4_steve	11	11.0	3.98200355854	10991.5859865	312.665534963	254.0	4.05114627503	1000994.9997	9173.9591912	43.0	4.95833820238	996828.998486	12007.6388056	3419	1568	137	135	152	157	136	568	0
DLR00017319	12	1	YOR202W	23	SD/MSG -ARG -HIS -LYS -URA +Canavanine +G418 +Thialysine	yku70_v3_R4_steve	11	11.0	3.83382609556	10588.9236283	167.631799808	254.0	3.91915322346	892376.9999	6393.1591512	43.0	4.80152512974	887465.998876	9125.82368522	279	1715	137	135	158	162	143	727	0
DLR00017319	12	2	YMR262W	23	SD/MSG -ARG -HIS -LYS -URA +Canavanine +G418 +Thialysine	yku70_v3_R4_steve	11	11.0	3.70212835228	8568.70036393	180.070696958	254.0	3.89388022121	686790.00002	6419.13004808	43.0	4.78186088686	681820.999028	4918.08192115	416	1717	137	135	157	162	143	1269	0
DLR00017319	12	3	YNL190W	23	SD/MSG -ARG -HIS -LYS -URA +Canavanine +G418 +Thialysine	yku70_v3_R4_steve	11	11.0	3.75111897512	9966.5714906	125.675576906	254.0	4.02433769273	791263.000087	5971.60424721	43.0	4.9405750383	790078.999194	4171.67203848	552	1718	137	135	160	165	146	1441	0
DLR00017319	12	4	YMR263W	23	SD/MSG -ARG -HIS -LYS -URA +Canavanine +G418 +Thialysine	yku70_v3_R4_steve	11	11.0	3.64697825102	7710.99999673	207.050993091	254.0	3.69605541723	510527.000318	6835.64803646	43.0	4.54222443197	502649.999784	2015.44392388	689	1716	137	135	147	155	140	1037	0
DLR00017319	12	5	YNL071W	23	SD/MSG -ARG -HIS -LYS -URA +Canavanine +G418 +Thialysine	yku70_v3_R4_steve	11	11.0	3.79200883053	9165.00004809	222.459386097	254.0	3.8778854793	649000.00043	7302.93331515	43.0	4.76772367331	647638.999986	1896.55107134	823	1716	137	135	153	161	143	1591	0
DLR00017319	12	6	YNL141W	23	SD/MSG -ARG -HIS -LYS -URA +Canavanine +G418 +Thialysine	yku70_v3_R4_steve	11	11.0	2.61920031753	3249.3906232	100.907481981	254.0	3.05094848679	185602.000133	7240.16178778	43.0	3.60863656906	176291.282332	1409.45520775	960	1717	137	135	136	146	133	1206	0
DLR00017319	12	7	YNL328C	23	SD/MSG -ARG -HIS -LYS -URA +Canavanine +G418 +Thialysine	yku70_v3_R4_steve	11	11.0	4.00851545715	10691.0	148.838403402	254.0	4.1366223044	838328.000103	7184.73951366	43.0	5.0676497732	837496.99958	2258.74789828	1104	1721	137	135	160	166	145	1476	0
DLR00017319	12	8	YNL271C	23	SD/MSG -ARG -HIS -LYS -URA +Canavanine +G418 +Thialysine	yku70_v3_R4_steve	11	11.0	0.5	655.2	92.0767364466	254.0	12.0	29378.6224562	871.650837711	43.0	5.63147613186	2916.9	829.33057903	1231	1699	137	135	-1	-1	-1	8	0
DLR00017319	12	9	YNL214W	23	SD/MSG -ARG -HIS -LYS -URA +Canavanine +G418 +Thialysine	yku70_v3_R4_steve	11	11.0	4.10332591054	10194.9999697	146.731138451	254.0	4.16974217653	773653.000051	6696.63698296	43.0	5.11079639004	772024.999572	2438.36333111	1372	1711	137	135	156	162	142	1366	0
DLR00017319	12	10	YMR300C	23	SD/MSG -ARG -HIS -LYS -URA +Canavanine +G418 +Thialysine	yku70_v3_R4_steve	11	11.0	3.61972598948	8230.00006132	169.711426425	254.0	3.83593331523	605441.00043	6463.8049334	43.0	4.70942246741	605769.999989	1873.78811315	1511	1718	137	135	154	160	140	1862	0
DLR00017319	12	11	YNL031C	23	SD/MSG -ARG -HIS -LYS -URA +Canavanine +G418 +Thialysine	yku70_v3_R4_steve	11	11.0	4.3595449353	11411.7205951	154.387569308	254.0	4.52345241639	960598.999887	8286.75678932	43.0	5.49438438548	959941.999134	3026.97975318	1640	1714	137	135	163	168	145	1211	0
DLR00017319	12	12	YNL219C	23	SD/MSG -ARG -HIS -LYS -URA +Canavanine +G418 +Thialysine	yku70_v3_R4_steve	11	11.0	3.90596995003	9240.99997314	196.724867302	254.0	4.05578192327	686701.000001	6708.08295735	43.0	4.97473176939	683813.999626	2434.55462622	1776	1715	137	135	152	159	138	1213	0
DLR00017319	12	13	YNL237W	23	SD/MSG -ARG -HIS -LYS -URA +Canavanine +G418 +Thialysine	yku70_v3_R4_steve	11	11.0	4.08314352008	10639.0000093	197.822031711	254.0	4.17081219696	812955.456475	7321.07449705	43.0	5.11402489577	808494.999944	2510.90937016	1913	1713	137	135	154	160	139	1261	0
DLR00017319	12	14	YNL242W	23	SD/MSG -ARG -HIS -LYS -URA +Canavanine +G418 +Thialysine	yku70_v3_R4_steve	11	11.0	3.91104702455	9194.85919199	114.307266209	254.0	4.0543880926	687455.000028	7552.41821833	43.0	4.97374639863	684720.999994	1957.20398565	2053	1713	137	135	152	158	138	1252	0
DLR00017319	12	15	YNL224C	23	SD/MSG -ARG -HIS -LYS -URA +Canavanine +G418 +Thialysine	yku70_v3_R4_steve	11	11.0	3.88343829544	9712.00001934	125.728401019	254.0	4.01480921484	706163.000289	7145.50206113	43.0	4.92647055482	706248.000212	1254.28975395	2186	1712	137	135	151	157	137	1408	0
DLR00017319	12	16	YNL029C	23	SD/MSG -ARG -HIS -LYS -URA +Canavanine +G418 +Thialysine	yku70_v3_R4_steve	11	11.0	3.49885560362	7595.57331666	136.95421377	254.0	3.73509282967	530771.000545	7364.34036319	43.0	4.57587502503	531561.000709	1894.2271158	2323	1701	137	135	149	156	137	1857	0
DLR00017319	12	17	YNL115C	23	SD/MSG -ARG -HIS -LYS -URA +Canavanine +G418 +Thialysine	yku70_v3_R4_steve	11	11.0	4.30063222012	11788.9999476	216.637848047	254.0	4.35672944073	922953.000163	7702.958976	43.0	5.31328374238	922786.999428	1635.26500835	2456	1709	137	135	158	163	141	1209	0
DLR00017319	12	18	YNR001C	23	SD/MSG -ARG -HIS -LYS -URA +Canavanine +G418 +Thialysine	yku70_v3_R4_steve	11	11.0	3.97429024947	9925.00005537	167.666174195	254.0	4.07864814039	747475.000261	7379.82748567	43.0	4.99488812962	743933.000523	1427.6722814	2597	1706	137	135	154	160	140	1107	0
DLR00017319	12	19	YNL117W	23	SD/MSG -ARG -HIS -LYS -URA +Canavanine +G418 +Thialysine	yku70_v3_R4_steve	11	11.0	3.96210583413	10987.9999865	145.798871877	254.0	4.04126575407	800478.000379	6337.52355306	43.0	4.96199650384	793661.536235	1330.0225309	2735	1708	137	135	152	159	140	1241	0
DLR00017319	12	20	YNL106C	23	SD/MSG -ARG -HIS -LYS -URA +Canavanine +G418 +Thialysine	yku70_v3_R4_steve	11	11.0	0.5	444.6	61.1481942084	254.0	12.0	27795.6323325	838.057139326	43.0	0.5	1840.5	254.712250837	2873	1703	137	135	-1	-1	-1	0	0
DLR00017319	12	21	YNL339C	23	SD/MSG -ARG -HIS -LYS -URA +Canavanine +G418 +Thialysine	yku70_v3_R4_steve	11	11.0	4.01641201812	10824.5857393	143.400580617	254.0	4.10904802015	828105.000076	5978.30508794	43.0	5.04593111274	814720.720944	2081.49675252	3006	1709	137	135	154	160	141	1146	0
DLR00017319	12	22	YNR002C	23	SD/MSG -ARG -HIS -LYS -URA +Canavanine +G418 +Thialysine	yku70_v3_R4_steve	11	11.0	3.81436263087	8807.00003517	163.590935674	254.0	3.92876993063	647658.000155	6627.10275049	43.0	4.8226943468	640684.999529	2665.73668093	3143	1705	137	135	147	154	137	868	0
DLR00017319	12	23	YNL192W	23	SD/MSG -ARG -HIS -LYS -URA +Canavanine +G418 +Thialysine	yku70_v3_R4_steve	11	11.0	4.27872676826	12164.9452954	374.069513539	254.0	4.30883016897	1004415.9994	8005.44059574	43.0	5.25880670764	1001399.99961	6593.48584594	3280	1708	137	135	151	156	137	778	0
DLR00017319	12	24	YOR202W	23	SD/MSG -ARG -HIS -LYS -URA +Canavanine +G418 +Thialysine	yku70_v3_R4_steve	11	11.0	3.93549813784	11134.7263754	356.355782025	254.0	4.02437874451	985115.999782	8697.4989235	43.0	4.92303694967	980760.998626	10792.7271918	3416	1707	137	135	151	156	135	555	0
DLR00017319	13	1	YOR202W	23	SD/MSG -ARG -HIS -LYS -URA +Canavanine +G418 +Thialysine	yku70_v3_R4_steve	11	11.0	3.56400971021	9742.03088306	211.15794645	254.0	3.73377639346	801087.999974	7030.62690839	43.0	4.54408057044	795312.999624	8225.66348654	284	1852	137	135	155	160	141	818	0
DLR00017319	13	2	YNL278W	23	SD/MSG -ARG -HIS -LYS -URA +Canavanine +G418 +Thialysine	yku70_v3_R4_steve	11	11.0	3.7513309935	9788.37567438	147.654458725	254.0	3.98230327092	818163.999934	6555.3400959	43.0	4.88980770338	813590.998908	6297.59905498	419	1856	137	135	160	164	144	1114	0
DLR00017319	13	3	YNL228W	23	SD/MSG -ARG -HIS -LYS -URA +Canavanine +G418 +Thialysine	yku70_v3_R4_steve	11	11.0	1.1584701305	1060.2	151.123164822	254.0	9.92096136481	40589.1	2954.02789684	43.0	2.31535435436	18910.0001824	826.837210296	557	1858	137	135	125	137	129	265	0
DLR00017319	13	4	YNL020C	23	SD/MSG -ARG -HIS -LYS -URA +Canavanine +G418 +Thialysine	yku70_v3_R4_steve	11	11.0	3.76029215912	9592.99996138	142.189125711	254.0	3.96385592103	772136.354934	6503.10650564	43.0	4.87423335857	762460.999769	2583.12608781	693	1852	137	135	163	168	148	1462	0
DLR00017319	13	5	YNR014W	23	SD/MSG -ARG -HIS -LYS -URA +Canavanine +G418 +Thialysine	yku70_v3_R4_steve	11	11.0	3.94349159047	9977.99999142	209.65083058	254.0	4.11441422049	757723.000038	7485.5533633	43.0	5.04769843872	754165.99966	2001.82047983	831	1855	137	135	160	166	146	1223	0
DLR00017319	13	6	YMR313C	23	SD/MSG -ARG -HIS -LYS -URA +Canavanine +G418 +Thialysine	yku70_v3_R4_steve	11	11.0	3.91148422493	8941.9999923	147.221127797	254.0	4.05305819907	687227.000013	7215.1057067	43.0	4.97608799122	683289.999551	2311.88863826	966	1852	137	135	160	166	145	1427	0
DLR00017319	13	7	YMR251W	23	SD/MSG -ARG -HIS -LYS -URA +Canavanine +G418 +Thialysine	yku70_v3_R4_steve	11	11.0	3.93833167924	9223.44569751	131.938743974	254.0	4.10086171942	703189.000026	6726.78863161	43.0	5.03297275334	700992.999717	1929.19211669	1109	1855	137	135	158	164	144	1464	0
DLR00017319	13	8	YNL116W	23	SD/MSG -ARG -HIS -LYS -URA +Canavanine +G418 +Thialysine	yku70_v3_R4_steve	11	11.0	3.76219869369	8210.00001654	112.705213572	254.0	3.94350902126	627746.000216	6712.36284093	43.0	4.84107870801	622204.999938	1589.24796167	1238	1850	137	135	156	162	142	1262	0
DLR00017319	13	9	YNL056W	23	SD/MSG -ARG -HIS -LYS -URA +Canavanine +G418 +Thialysine	yku70_v3_R4_steve	11	11.0	3.72972416597	8415.99999839	116.427647587	254.0	4.04297618166	660663.000009	5687.13808465	43.0	4.95907235406	661143.999382	3073.35929789	1373	1860	137	135	159	165	144	1829	8
DLR00017319	13	10	YNL204C	23	SD/MSG -ARG -HIS -LYS -URA +Canavanine +G418 +Thialysine	yku70_v3_R4_steve	11	11.0	4.05051906572	9421.68753572	134.893585809	254.0	4.21292946817	743188.000024	6819.68629547	43.0	5.1605110236	734575.326894	1547.52833761	1510	1851	137	135	158	163	142	1298	7
DLR00017319	13	11	YMR247C	23	SD/MSG -ARG -HIS -LYS -URA +Canavanine +G418 +Thialysine	yku70_v3_R4_steve	11	11.0	3.78608964796	8798.0000268	133.069881199	254.0	3.96003155444	619794.000203	6773.69804355	43.0	4.86763945836	620625.999982	1457.91177623	1647	1853	137	135	149	156	137	1653	0
DLR00017319	13	12	YNL311C	23	SD/MSG -ARG -HIS -LYS -URA +Canavanine +G418 +Thialysine	yku70_v3_R4_steve	11	11.0	3.93680476405	8650.99998573	130.922283827	254.0	4.11467630386	640101.00023	7162.28643001	43.0	5.03449141189	635116.999964	1403.70197926	1780	1847	137	135	151	157	137	1080	0
DLR00017319	13	13	YNL334C	23	SD/MSG -ARG -HIS -LYS -URA +Canavanine +G418 +Thialysine	yku70_v3_R4_steve	11	11.0	3.90628159708	9576.99999685	111.697222906	254.0	4.07231319324	744312.000094	6727.60517232	43.0	4.9954987609	744622.999692	1928.39562194	1919	1853	137	135	155	161	140	1595	0
DLR00017319	13	14	YMR264W	23	SD/MSG -ARG -HIS -LYS -URA +Canavanine +G418 +Thialysine	yku70_v3_R4_steve	11	11.0	3.91543694449	9003.99997032	183.102367403	254.0	4.08959986374	711245.000028	6620.69195767	43.0	5.01661611781	709427.999718	2460.53513	2056	1847	137	135	156	161	140	1461	0
DLR00017319	13	15	YNL144C	23	SD/MSG -ARG -HIS -LYS -URA +Canavanine +G418 +Thialysine	yku70_v3_R4_steve	11	11.0	3.8716350598	9419.00001325	149.51359594	254.0	4.02202903603	703202.000148	7035.65131726	43.0	4.93414151176	701910.999782	1973.14454974	2194	1849	137	135	152	158	138	1426	0
DLR00017319	13	16	YNL226W	23	SD/MSG -ARG -HIS -LYS -URA +Canavanine +G418 +Thialysine	yku70_v3_R4_steve	11	11.0	2.66344137203	4363.10402434	188.559573079	254.0	3.06837997421	185360.00043	6911.66779877	43.0	3.6499214557	182281.000083	3238.9477217	2326	1845	137	135	120	132	120	888	0
DLR00017319	13	17	YMR320W	23	SD/MSG -ARG -HIS -LYS -URA +Canavanine +G418 +Thialysine	yku70_v3_R4_steve	11	11.0	3.84510707991	9463.9999979	100.270754443	254.0	4.0186582258	690513.000174	6342.58053117	43.0	4.93192189716	691138.999826	1636.22159174	2465	1851	137	135	151	158	138	1541	0
DLR00017319	13	18	YNL229C	23	SD/MSG -ARG -HIS -LYS -URA +Canavanine +G418 +Thialysine	yku70_v3_R4_steve	11	11.0	4.24939597372	9018.78668869	204.055127823	254.0	4.27197055374	711098.999735	6140.0064308	43.0	5.22076714284	707709.999082	3101.74686013	2600	1845	137	135	155	161	141	1325	0
DLR00017319	13	19	YNL322C	23	SD/MSG -ARG -HIS -LYS -URA +Canavanine +G418 +Thialysine	yku70_v3_R4_steve	11	11.0	3.67907918059	8151.99997194	153.906512039	254.0	3.85918841696	596834.000421	5522.21665802	43.0	4.75477526595	598631.999657	2214.69436398	2739	1852	137	135	152	159	140	2099	3
DLR00017319	13	20	YNL105W	23	SD/MSG -ARG -HIS -LYS -URA +Canavanine +G418 +Thialysine	yku70_v3_R4_steve	11	11.0	3.93368032438	9702.99999635	180.886735506	254.0	4.10616105739	723600.000042	6647.96514219	43.0	5.03160040951	717255.440433	1037.46457021	2873	1843	137	135	153	159	140	1016	0
DLR00017319	13	21	YNL283C	23	SD/MSG -ARG -HIS -LYS -URA +Canavanine +G418 +Thialysine	yku70_v3_R4_steve	11	11.0	3.96253667704	8949.9999321	206.45520486	254.0	4.07337811237	652085.00032	6329.12364469	43.0	4.99137419968	646957.999905	2178.27419527	3011	1850	137	135	150	157	138	952	0
DLR00017319	13	22	YNL057W	23	SD/MSG -ARG -HIS -LYS -URA +Canavanine +G418 +Thialysine	yku70_v3_R4_steve	11	11.0	3.98580619173	9332.99993888	168.047204912	254.0	4.09443583693	714091.999998	6150.76485151	43.0	5.02947180175	698574.948969	2173.24196282	3146	1843	137	135	149	156	138	1006	0
DLR00017319	13	23	YNL069C	23	SD/MSG -ARG -HIS -LYS -URA +Canavanine +G418 +Thialysine	yku70_v3_R4_steve	11	11.0	3.08952319619	6202.49183289	235.99105227	254.0	3.32635085551	374118.000119	7174.5124214	43.0	4.01877586779	368676.999912	1641.92404149	3289	1848	137	135	129	138	124	877	6
DLR00017319	13	24	YOR202W	23	SD/MSG -ARG -HIS -LYS -URA +Canavanine +G418 +Thialysine	yku70_v3_R4_steve	11	11.0	3.89832381408	10782.7661576	377.830624927	254.0	4.00640176953	980237.999591	8553.27552965	43.0	4.89629171518	975445.998682	11415.8880252	3418	1839	137	135	152	156	136	613	0
DLR00017319	14	1	YOR202W	23	SD/MSG -ARG -HIS -LYS -URA +Canavanine +G418 +Thialysine	yku70_v3_R4_steve	11	11.0	3.73144376249	10526.8888187	267.560054124	254.0	3.90130733508	871474.999993	7095.47480493	43.0	4.78071103639	866494.998984	8287.19729974	283	1990	137	135	157	161	142	846	0
DLR00017319	14	2	YNL045W	23	SD/MSG -ARG -HIS -LYS -URA +Canavanine +G418 +Thialysine	yku70_v3_R4_steve	11	11.0	3.80785195644	9669.5405765	163.825032449	254.0	3.98227163725	794021.000122	6053.62862611	43.0	4.88866444676	790343.999127	4834.22629155	418	1987	137	135	158	162	142	1331	0
DLR00017319	14	3	YNL241C	23	SD/MSG -ARG -HIS -LYS -URA +Canavanine +G418 +Thialysine	yku70_v3_R4_steve	11	11.0	0.5	1186.2	167.652304362	254.0	12.0	30161.7533148	1031.37260105	43.0	6.35799054163	4958.1	1412.36671828	548	1965	137	135	-1	-1	-1	5	0
DLR00017319	14	4	YNL170W	23	SD/MSG -ARG -HIS -LYS -URA +Canavanine +G418 +Thialysine	yku70_v3_R4_steve	11	11.0	5.6982641664	1011.6	290.65445398	254.0	12.0	29503.4909716	826.417840624	43.0	0.5	4205.7	589.799318457	687	1979	137	135	-1	-1	-1	7	0
DLR00017319	14	5	YNL099C	23	SD/MSG -ARG -HIS -LYS -URA +Canavanine +G418 +Thialysine	yku70_v3_R4_steve	11	11.0	3.87518413747	10612.9999446	187.181364755	254.0	4.0847357285	854333.000357	6325.60322431	43.0	5.00248834787	851097.999433	3607.16062188	826	1992	137	135	163	168	148	1108	0
DLR00017319	14	6	YNL338W	23	SD/MSG -ARG -HIS -LYS -URA +Canavanine +G418 +Thialysine	yku70_v3_R4_steve	11	11.0	3.87557179692	8790.83995414	107.715094949	254.0	4.03555063669	675655.00004	6386.74320136	43.0	4.95527975342	670315.999543	2285.79458812	963	1991	137	135	159	164	144	1320	0
DLR00017319	14	7	YMR246W	23	SD/MSG -ARG -HIS -LYS -URA +Canavanine +G418 +Thialysine	yku70_v3_R4_steve	11	11.0	3.96023574907	10012.9161221	133.870807759	254.0	4.11810730123	774458.000049	6583.78720753	43.0	5.06108585327	766755.567056	1523.18231452	1099	1989	137	135	159	165	144	1569	0
DLR00017319	14	8	YNL211C	23	SD/MSG -ARG -HIS -LYS -URA +Canavanine +G418 +Thialysine	yku70_v3_R4_steve	11	11.0	3.74067844435	9123.08697106	110.771841277	254.0	3.92269886875	686964.000677	6973.88961019	43.0	4.81587038941	685551.000184	1360.96595773	1234	1988	137	135	156	162	142	1557	0
DLR00017319	14	9	YNR004W	23	SD/MSG -ARG -HIS -LYS -URA +Canavanine +G418 +Thialysine	yku70_v3_R4_steve	11	11.0	3.85205510977	10025.0000186	194.078449713	254.0	3.89652264551	713110.025677	6499.84478801	43.0	4.80331562192	703432.00004	1818.75104141	1369	1989	137	135	150	157	137	1382	0
DLR00017319	14	10	YNR015W	23	SD/MSG -ARG -HIS -LYS -URA +Canavanine +G418 +Thialysine	yku70_v3_R4_steve	11	11.0	3.90564284752	9038.99998606	114.898659953	254.0	4.08089761407	696889.00003	6777.88378932	43.0	5.0047360895	695266.999685	2074.75285951	1508	1988	137	135	155	162	140	1543	0
DLR00017319	14	11	YNL279W	23	SD/MSG -ARG -HIS -LYS -URA +Canavanine +G418 +Thialysine	yku70_v3_R4_steve	11	11.0	3.97300658421	9888.99998411	119.354642333	254.0	4.10942341759	762402.000019	6860.27809118	43.0	5.03952995964	761821.99966	1992.22046663	1644	1989	137	135	155	161	140	1430	0
DLR00017319	14	12	YNL280C	23	SD/MSG -ARG -HIS -LYS -URA +Canavanine +G418 +Thialysine	yku70_v3_R4_steve	11	11.0	3.72109780162	8304.00000907	122.045760976	254.0	3.92750522301	649861.000362	6882.46172426	43.0	4.8125467542	645868.000123	1521.48421567	1782	1990	137	135	155	161	140	1396	0
DLR00017319	14	13	YNL003C	23	SD/MSG -ARG -HIS -LYS -URA +Canavanine +G418 +Thialysine	yku70_v3_R4_steve	11	11.0	5.60260282582	862.2	246.808902111	254.0	12.0	29892.4392192	832.158893265	43.0	0.5	3557.7	508.274870632	1919	1978	137	135	-1	-1	-1	11	0
DLR00017319	14	14	YNL302C	23	SD/MSG -ARG -HIS -LYS -URA +Canavanine +G418 +Thialysine	yku70_v3_R4_steve	11	11.0	3.70390915338	8402.00004199	157.748225353	254.0	3.85728727778	634663.015213	6913.67706837	43.0	4.74926588311	616697.000913	1318.42486134	2053	1987	137	135	149	156	135	1091	0
DLR00017319	14	15	YNL135C	23	SD/MSG -ARG -HIS -LYS -URA +Canavanine +G418 +Thialysine	yku70_v3_R4_steve	11	11.0	3.78570562538	9263.00005295	150.500482903	254.0	3.89704665755	650670.000747	7387.64241534	43.0	4.78564950656	652203.000475	1702.41228086	2187	1981	137	135	146	154	134	1655	0
DLR00017319	14	16	YNL130C	23	SD/MSG -ARG -HIS -LYS -URA +Canavanine +G418 +Thialysine	yku70_v3_R4_steve	11	11.0	3.77980880752	9145.00001463	155.55536339	254.0	3.950595154	695395.000477	7023.60921429	43.0	4.84402419225	694290.00025	1691.28739901	2324	1983	137	135	152	158	138	1451	0
DLR00017319	14	17	YNL275W	23	SD/MSG -ARG -HIS -LYS -URA +Canavanine +G418 +Thialysine	yku70_v3_R4_steve	11	11.0	4.25962063634	11109.3003429	244.357513725	254.0	4.33547276459	868261.999922	6827.28974834	43.0	5.30074462272	859859.336609	1933.64743849	2461	1984	137	135	155	161	139	1373	0
DLR00017319	14	18	YNL253W	23	SD/MSG -ARG -HIS -LYS -URA +Canavanine +G418 +Thialysine	yku70_v3_R4_steve	11	11.0	3.93979367443	8681.31296404	124.774753463	254.0	4.10546614772	658647.999936	6326.45158907	43.0	5.0286178078	655419.999323	2550.04662108	2598	1982	137	135	153	159	139	1287	0
DLR00017319	14	19	YNL254C	23	SD/MSG -ARG -HIS -LYS -URA +Canavanine +G418 +Thialysine	yku70_v3_R4_steve	11	11.0	4.33434220517	11725.5122057	238.768113125	254.0	4.3888680011	925099.999838	6925.7808075	43.0	5.36297097568	914623.930454	2480.89964541	2737	1985	137	135	156	162	141	1228	0
DLR00017319	14	20	YMR294W	23	SD/MSG -ARG -HIS -LYS -URA +Canavanine +G418 +Thialysine	yku70_v3_R4_steve	11	11.0	3.80601216839	8634.99998554	110.837693388	254.0	4.00909942587	613631.000027	6051.45127611	43.0	4.92168787167	609907.999718	1578.17484504	2871	1980	137	135	149	156	137	1225	0
DLR00017319	14	21	YNL246W	23	SD/MSG -ARG -HIS -LYS -URA +Canavanine +G418 +Thialysine	yku70_v3_R4_steve	11	11.0	3.92171272748	10263.9999869	194.683903412	254.0	4.04924710489	747727.000206	6322.72205106	43.0	4.97012110761	745825.999669	2188.35641645	3007	1984	137	135	150	156	138	1153	0
DLR00017319	14	22	YNL187W	23	SD/MSG -ARG -HIS -LYS -URA +Canavanine +G418 +Thialysine	yku70_v3_R4_steve	11	11.0	3.81913738677	9173.79540824	187.634476017	254.0	3.96468918926	710361.000076	6206.85453309	43.0	4.87025599555	705186.999209	3991.89178778	3144	1982	137	135	148	155	137	1047	0
DLR00017319	14	23	YNL072W	23	SD/MSG -ARG -HIS -LYS -URA +Canavanine +G418 +Thialysine	yku70_v3_R4_steve	11	11.0	4.08346253107	11173.3302602	337.886929293	254.0	4.18475783205	946879.999932	7515.81716563	43.0	5.12101814077	944136.999121	6786.21824474	3280	1978	137	135	151	156	137	1059	0
DLR00017319	14	24	YOR202W	23	SD/MSG -ARG -HIS -LYS -URA +Canavanine +G418 +Thialysine	yku70_v3_R4_steve	11	11.0	3.67749330772	9981.62271374	313.591240814	254.0	3.86771575284	902626.999935	8014.18067469	43.0	4.77034123707	860255.637926	7179.41818405	3415	1978	137	135	151	155	135	646	0
DLR00017319	15	1	YOR202W	23	SD/MSG -ARG -HIS -LYS -URA +Canavanine +G418 +Thialysine	yku70_v3_R4_steve	11	11.0	4.0350304635	11610.0979171	329.03064357	254.0	4.08243292672	934046.999826	8604.44207704	43.0	5.00882799827	930453.998683	9135.57040499	288	2126	137	135	155	160	141	609	0
DLR00017319	15	2	YNL052W	23	SD/MSG -ARG -HIS -LYS -URA +Canavanine +G418 +Thialysine	yku70_v3_R4_steve	11	11.0	3.76190330778	8831.00001758	221.495611038	254.0	3.87084287005	647961.389306	7009.67890061	43.0	4.77596053059	628645.981314	1169.82313629	421	2126	137	135	148	154	139	943	0
DLR00017319	15	3	YNL325C	23	SD/MSG -ARG -HIS -LYS -URA +Canavanine +G418 +Thialysine	yku70_v3_R4_steve	11	11.0	3.707896728	10344.6021822	193.857603268	254.0	3.87728834577	844349.000189	6199.72923854	43.0	4.75298340739	841498.999183	5782.98429682	555	2121	137	135	160	165	147	1258	0
DLR00017319	15	4	YNL294C	23	SD/MSG -ARG -HIS -LYS -URA +Canavanine +G418 +Thialysine	yku70_v3_R4_steve	11	11.0	3.66534627864	9808.00009625	141.084699313	254.0	3.77301327169	718349.00057	7310.3378755	43.0	4.62314607578	708608.647686	1108.59002862	693	2124	137	135	154	160	144	1088	0
DLR00017319	15	5	YNL265C	23	SD/MSG -ARG -HIS -LYS -URA +Canavanine +G418 +Thialysine	yku70_v3_R4_steve	11	11.0	0.5	628.2	86.7509096786	254.0	12.0	28612.9465344	826.582307124	43.0	0.5	2583.9	359.842077709	826	2116	137	135	-1	-1	-1	6	0
DLR00017319	15	6	YMR310C	23	SD/MSG -ARG -HIS -LYS -URA +Canavanine +G418 +Thialysine	yku70_v3_R4_steve	11	11.0	3.79874602141	9479.99997191	138.731686378	254.0	3.96164351376	739344.000506	6288.00316188	43.0	4.86303765568	733639.000006	1797.21189064	962	2127	137	135	159	165	145	1133	0
DLR00017319	15	7	YNL206C	23	SD/MSG -ARG -HIS -LYS -URA +Canavanine +G418 +Thialysine	yku70_v3_R4_steve	11	11.0	3.24945543756	8506.65562372	73.1074149931	254.0	3.49759544233	599352.00011	6916.00404973	43.0	4.25040561896	598005.99977	1800.68684392	1097	2127	137	135	152	159	142	1868	0
DLR00017319	15	8	YNL081C	23	SD/MSG -ARG -HIS -LYS -URA +Canavanine +G418 +Thialysine	yku70_v3_R4_steve	11	11.0	0.5	622.8	85.5001922509	254.0	12.0	28096.7822726	428.225936569	43.0	0.5	2621.7	361.368957785	1235	2114	137	135	-1	-1	-1	0	0
DLR00017319	15	9	YNL233W	23	SD/MSG -ARG -HIS -LYS -URA +Canavanine +G418 +Thialysine	yku70_v3_R4_steve	11	11.0	3.7059897864	9440.99996392	118.080064404	254.0	3.934039481	730982.450535	5673.92289158	43.0	4.84240897083	723857.999733	2532.34641036	1371	2127	137	135	155	162	143	1591	0
DLR00017319	15	10	YNL097C	23	SD/MSG -ARG -HIS -LYS -URA +Canavanine +G418 +Thialysine	yku70_v3_R4_steve	11	11.0	3.56939913721	7412.99084451	98.1499913928	254.0	3.67998509105	518546.000414	6051.27785209	43.0	4.51350338106	513658.999835	1707.44592485	1509	2123	137	135	144	153	137	1299	0
DLR00017319	15	11	YNL199C	23	SD/MSG -ARG -HIS -LYS -URA +Canavanine +G418 +Thialysine	yku70_v3_R4_steve	11	11.0	2.96619377843	6131.23668226	110.213179393	254.0	3.27865322574	363363.375991	6444.96606481	43.0	4.02312307814	352660.000065	2683.23398295	1643	2123	137	135	135	145	132	2064	0
DLR00017319	15	12	YNR005C	23	SD/MSG -ARG -HIS -LYS -URA +Canavanine +G418 +Thialysine	yku70_v3_R4_steve	11	11.0	3.88138221862	9458.1506721	120.5496882	254.0	4.07898552301	786363.000262	6866.27315773	43.0	4.99441051128	782079.999998	1697.54174454	1783	2121	137	135	157	163	143	1182	0
DLR00017319	15	13	YMR292W	23	SD/MSG -ARG -HIS -LYS -URA +Canavanine +G418 +Thialysine	yku70_v3_R4_steve	11	11.0	2.16687839568	1174.54961637	115.920636018	254.0	3.04600380478	99207.0004436	6131.06997058	43.0	3.29426185939	76763.0001446	1353.6308438	1913	2105	137	135	143	152	138	581	0
DLR00017319	15	14	YNL336W	23	SD/MSG -ARG -HIS -LYS -URA +Canavanine +G418 +Thialysine	yku70_v3_R4_steve	11	11.0	3.95291176278	9754.42196579	129.15316679	254.0	4.1043030422	787592.000176	6945.37703412	43.0	5.02408068673	784909.999901	1450.14885338	2058	2120	137	135	155	161	140	1207	0
DLR00017319	15	15	YNL291C	23	SD/MSG -ARG -HIS -LYS -URA +Canavanine +G418 +Thialysine	yku70_v3_R4_steve	11	11.0	3.81141710758	9637.00001441	102.857401375	254.0	4.01266771304	749885.000374	6650.53897234	43.0	4.92152993572	751049.000007	1733.90955415	2193	2121	137	135	152	159	140	1770	0
DLR00017319	15	16	YNL032W	23	SD/MSG -ARG -HIS -LYS -URA +Canavanine +G418 +Thialysine	yku70_v3_R4_steve	11	11.0	0.5	702.0	97.3872308627	254.0	12.0	29208.8325702	544.970195944	43.0	0.5	2989.8	428.384110734	2326	2109	137	135	-1	-1	-1	1	0
DLR00017319	15	17	YNL179C	23	SD/MSG -ARG -HIS -LYS -URA +Canavanine +G418 +Thialysine	yku70_v3_R4_steve	11	11.0	3.51948508279	8781.23677543	118.891439981	254.0	3.72096856229	646978.625913	6472.38504719	43.0	4.57890797279	633767.000107	1949.58791055	2464	2119	137	135	148	156	138	1384	0
DLR00017319	15	18	YNL296W	23	SD/MSG -ARG -HIS -LYS -URA +Canavanine +G418 +Thialysine	yku70_v3_R4_steve	11	11.0	3.72171619876	8210.00007671	130.857002686	254.0	3.96367160135	591781.000244	6023.56197467	43.0	4.86149798205	587343.000142	870.766851667	2603	2117	137	135	147	155	138	1128	0
DLR00017319	15	19	YMR284W	23	SD/MSG -ARG -HIS -LYS -URA +Canavanine +G418 +Thialysine	yku70_v3_R4_steve	11	11.0	5.78791115664	1009.8	289.103299315	254.0	12.0	29904.5441318	573.180566238	43.0	6.09069511481	4221.9	1202.22023675	2745	2117	137	135	-1	-1	-1	4	0
DLR00017319	15	20	YNL027W	23	SD/MSG -ARG -HIS -LYS -URA +Canavanine +G418 +Thialysine	yku70_v3_R4_steve	11	11.0	3.94402597999	9563.99996082	155.721466566	254.0	4.0652733957	726857.000034	5955.02259736	43.0	4.98936659187	722701.999445	2822.54861651	2873	2112	137	135	152	158	139	1101	0
DLR00017319	15	21	YNR008W	23	SD/MSG -ARG -HIS -LYS -URA +Canavanine +G418 +Thialysine	yku70_v3_R4_steve	11	11.0	3.78635212099	9448.00001404	98.8123411246	254.0	3.93296719702	696040.00034	6180.70908653	43.0	4.83170769136	692552.999611	2639.07995874	3011	2121	137	135	149	156	139	1296	0
DLR00017319	15	22	YMR285C	23	SD/MSG -ARG -HIS -LYS -URA +Canavanine +G418 +Thialysine	yku70_v3_R4_steve	11	11.0	0.5	1014.3	145.199250596	254.0	12.0	29029.209321	828.3637369	43.0	6.32421738185	4212.0	1195.61352964	3148	2109	137	135	-1	-1	-1	4	0
DLR00017319	15	23	YNL128W	23	SD/MSG -ARG -HIS -LYS -URA +Canavanine +G418 +Thialysine	yku70_v3_R4_steve	11	11.0	3.45383286658	8829.00019122	204.146194578	254.0	3.70833861378	679557.000156	6645.33684931	43.0	4.55681906434	656771.643008	2938.55362726	3280	2118	137	135	144	150	134	862	0
DLR00017319	15	24	YOR202W	23	SD/MSG -ARG -HIS -LYS -URA +Canavanine +G418 +Thialysine	yku70_v3_R4_steve	11	11.0	3.99162309355	11289.4614568	439.76698525	254.0	4.04893686389	1015343.99973	9778.89681909	43.0	4.95848314222	1011151.99851	12360.368523	3418	2111	137	135	152	157	136	593	0
DLR00017319	16	1	YOR202W	23	SD/MSG -ARG -HIS -LYS -URA +Canavanine +G418 +Thialysine	yku70_v3_R4_steve	11	11.0	4.29359007396	8843.61199218	277.295478288	254.0	3.83401135943	588794.999813	7890.92177291	43.0	4.68855057923	577640.99879	7392.56848844	277	2258	137	135	154	158	141	95	2
DLR00017319	16	2	YOR202W	23	SD/MSG -ARG -HIS -LYS -URA +Canavanine +G418 +Thialysine	yku70_v3_R4_steve	11	11.0	4.39072238258	8794.72143697	253.588101538	254.0	3.9859794595	610987.998895	15175.9970989	43.0	4.86665141363	605076.998163	15354.937052	418	2258	137	135	157	162	145	296	1
DLR00017319	16	3	YOR202W	23	SD/MSG -ARG -HIS -LYS -URA +Canavanine +G418 +Thialysine	yku70_v3_R4_steve	11	11.0	4.15946378463	7776.0	261.847801002	254.0	3.90613484309	506488.150675	12868.0003318	43.0	4.6915612552	530578.9984	13604.2889016	554	2252	137	135	159	163	148	318	0
DLR00017319	16	4	YOR202W	23	SD/MSG -ARG -HIS -LYS -URA +Canavanine +G418 +Thialysine	yku70_v3_R4_steve	11	11.0	4.19982322312	7392.46987689	288.870180452	254.0	3.81670933146	496798.999929	11444.5483115	43.0	4.63923951816	487488.999101	10067.709462	674	2255	137	135	161	166	150	300	12
DLR00017319	16	5	YOR202W	23	SD/MSG -ARG -HIS -LYS -URA +Canavanine +G418 +Thialysine	yku70_v3_R4_steve	11	11.0	3.65405371166	8732.50421733	126.758502025	254.0	3.81522802689	608236.999606	15974.9671957	43.0	4.66500323755	598632.998979	14575.0507352	841	2253	137	135	162	167	150	437	11
DLR00017319	16	6	YOR202W	23	SD/MSG -ARG -HIS -LYS -URA +Canavanine +G418 +Thialysine	yku70_v3_R4_steve	11	11.0	4.15496353326	7199.5039719	205.732538233	254.0	3.85144744304	493178.000579	6157.1626134	43.0	4.7061481307	480204.000078	3985.93458773	962	2253	137	135	163	169	150	384	0
DLR00017319	16	7	YOR202W	23	SD/MSG -ARG -HIS -LYS -URA +Canavanine +G418 +Thialysine	yku70_v3_R4_steve	11	11.0	4.88538792789	1350.0	227.615245535	254.0	7.31421719988	55634.4	5076.04341192	43.0	5.62376600548	24617.7	3783.48980347	1098	2254	137	135	114	125	119	6	0
DLR00017319	16	8	YOR202W	23	SD/MSG -ARG -HIS -LYS -URA +Canavanine +G418 +Thialysine	yku70_v3_R4_steve	11	11.0	3.42104104645	7654.61823322	158.955549519	254.0	3.72089376057	489136.000165	7242.96214782	43.0	4.55316507985	476466.000056	3971.63041263	1236	2250	137	135	162	168	149	376	1
DLR00017319	16	9	YOR202W	23	SD/MSG -ARG -HIS -LYS -URA +Canavanine +G418 +Thialysine	yku70_v3_R4_steve	11	11.0	4.44471736368	9139.94956363	150.791665644	254.0	4.09950902373	610970.000098	5289.74246225	43.0	5.01354754634	601398.99979	3349.66311698	1376	2256	137	135	161	167	148	497	2
DLR00017319	16	10	YOR202W	23	SD/MSG -ARG -HIS -LYS -URA +Canavanine +G418 +Thialysine	yku70_v3_R4_steve	11	11.0	4.08674274617	7149.34549228	190.528489203	254.0	3.78433212645	459291.000767	6194.87418671	43.0	4.62930029529	448049.000415	3354.69326002	1511	2251	137	135	154	161	144	608	1
DLR00017319	16	11	YOR202W	23	SD/MSG -ARG -HIS -LYS -URA +Canavanine +G418 +Thialysine	yku70_v3_R4_steve	11	11.0	4.32203846992	8691.45229161	200.758954583	254.0	3.95335441874	590295.43094	5933.93388842	43.0	4.85580124608	572468.000398	3578.57614689	1651	2254	137	135	156	163	144	524	0
DLR00017319	16	12	YOR202W	23	SD/MSG -ARG -HIS -LYS -URA +Canavanine +G418 +Thialysine	yku70_v3_R4_steve	11	11.0	4.01204599017	7404.29119545	190.357526948	254.0	3.80445669583	489592.000847	6419.96484285	43.0	4.65277173055	477295.000692	2780.27052802	1773	2251	137	135	155	162	144	477	0
DLR00017319	16	13	YOR202W	23	SD/MSG -ARG -HIS -LYS -URA +Canavanine +G418 +Thialysine	yku70_v3_R4_steve	11	11.0	4.45214459488	9797.65979164	109.000690574	254.0	4.32767805055	682710.999844	8350.95357508	43.0	5.28194144967	680034.999234	5752.01494117	1930	2255	137	135	160	166	146	543	14
DLR00017319	16	14	YOR202W	23	SD/MSG -ARG -HIS -LYS -URA +Canavanine +G418 +Thialysine	yku70_v3_R4_steve	11	11.0	3.99963223047	7045.89705892	108.572995198	254.0	3.87895914807	484343.000541	5608.97846721	43.0	4.74369466465	471656.000046	1476.78841578	2058	2250	137	135	154	161	142	454	0
DLR00017319	16	15	YOR202W	23	SD/MSG -ARG -HIS -LYS -URA +Canavanine +G418 +Thialysine	yku70_v3_R4_steve	11	11.0	4.27001457715	9300.77650883	107.846142886	254.0	4.14006026006	648115.000076	5470.39210121	43.0	5.06052307482	639238.999887	1596.13987175	2199	2254	137	135	157	163	144	531	0
DLR00017319	16	16	YOR202W	23	SD/MSG -ARG -HIS -LYS -URA +Canavanine +G418 +Thialysine	yku70_v3_R4_steve	11	11.0	3.86982363864	6924.81119449	107.414849214	254.0	3.79939608019	486754.643534	5446.58881043	43.0	4.66376369614	468390.000369	1250.19399923	2328	2246	137	135	154	161	143	542	0
DLR00017319	16	17	YOR202W	23	SD/MSG -ARG -HIS -LYS -URA +Canavanine +G418 +Thialysine	yku70_v3_R4_steve	11	11.0	4.33781133645	9746.93607489	126.493782709	254.0	4.19345765833	668249.000066	5617.77473479	43.0	5.12377988323	660140.999563	1763.28586067	2464	2256	137	135	157	163	144	494	2
DLR00017319	16	18	YOR202W	23	SD/MSG -ARG -HIS -LYS -URA +Canavanine +G418 +Thialysine	yku70_v3_R4_steve	11	11.0	3.99420093607	7875.95510067	91.1604360639	254.0	3.96404590473	521096.00003	5573.53994004	43.0	4.85891711415	509571.999714	1428.50983723	2601	2248	137	135	154	160	143	382	1
DLR00017319	16	19	YOR202W	23	SD/MSG -ARG -HIS -LYS -URA +Canavanine +G418 +Thialysine	yku70_v3_R4_steve	11	11.0	4.36877750823	10140.8577601	76.6421501026	254.0	4.23097908418	695771.899235	5814.61769086	43.0	5.17726733136	678812.000016	637.346122292	2737	2252	137	135	156	162	144	448	30
DLR00017319	16	20	YOR202W	23	SD/MSG -ARG -HIS -LYS -URA +Canavanine +G418 +Thialysine	yku70_v3_R4_steve	11	11.0	3.95776852683	7330.2242101	90.9030275631	254.0	3.98859919281	479881.000094	5458.16794766	43.0	4.88676053496	464945.909887	701.400634447	2863	2245	137	135	154	160	143	344	3
DLR00017319	16	21	YOR202W	23	SD/MSG -ARG -HIS -LYS -URA +Canavanine +G418 +Thialysine	yku70_v3_R4_steve	11	11.0	4.45365008242	10019.3255582	136.892785412	254.0	4.2683222425	703735.000002	6426.2739286	43.0	5.19824260203	694641.000008	2863.80037989	3020	2252	137	135	157	163	146	456	37
DLR00017319	16	22	YOR202W	23	SD/MSG -ARG -HIS -LYS -URA +Canavanine +G418 +Thialysine	yku70_v3_R4_steve	11	11.0	3.92853428395	7174.62939308	118.965972211	254.0	3.80787235841	476273.000373	5815.16493761	43.0	4.67006780721	454577.870168	2283.43526251	3154	2241	137	135	151	157	141	276	4
DLR00017319	16	23	YOR202W	23	SD/MSG -ARG -HIS -LYS -URA +Canavanine +G418 +Thialysine	yku70_v3_R4_steve	11	11.0	7.57776234565	10097.1	567.304465833	254.0	4.32111188599	771320.000008	10779.7571114	43.0	5.25079356693	763768.99993	8546.80222278	3281	2253	137	135	156	161	143	259	14
DLR00017319	16	24	YOR202W	23	SD/MSG -ARG -HIS -LYS -URA +Canavanine +G418 +Thialysine	yku70_v3_R4_steve	11	11.0	3.92304784836	8535.2532738	207.53219259	254.0	3.79584012403	625084.999755	8346.17056444	43.0	4.6415396297	612468.998836	8720.80788957	3423	2245	137	135	153	157	140	119	3
DLR00017297	1	1	YOR202W	30	SD/MSG -ARG -HIS -LYS -URA +Canavanine +G418 +Thialysine	yku70_v3_R4_steve	11	11.0	5.3403281549	9535.53045696	211.314332367	254.0	5.58869674621	673446.992053	5996.37996678	43.0	6.66518466426	668885.989494	5777.48295036	279	214	137	135	147	152	135	403	38
DLR00017297	1	2	YOR202W	30	SD/MSG -ARG -HIS -LYS -URA +Canavanine +G418 +Thialysine	yku70_v3_R4_steve	11	11.0	7.07401198667	9929.4310206	157.41503567	254.0	6.06661920336	758235.993281	7046.26483455	43.0	7.16138204966	750786.988217	7305.70986138	411	217	137	135	151	155	139	429	0
DLR00017297	1	3	YOR202W	30	SD/MSG -ARG -HIS -LYS -URA +Canavanine +G418 +Thialysine	yku70_v3_R4_steve	11	11.0	6.88978541198	10649.7877641	871.669264182	254.0	6.22791481779	831159.996582	9293.15745691	43.0	7.33492840024	825752.991391	9020.6122261	555	221	137	135	158	162	143	649	0
DLR00017297	1	4	YOR202W	30	SD/MSG -ARG -HIS -LYS -URA +Canavanine +G418 +Thialysine	yku70_v3_R4_steve	11	11.0	6.53939362995	10482.897859	119.173308346	254.0	6.22997370257	822702.995008	4938.72333906	43.0	7.34350291357	816512.989719	5437.06806229	685	216	137	135	161	165	146	713	0
DLR00017297	1	5	YOR202W	30	SD/MSG -ARG -HIS -LYS -URA +Canavanine +G418 +Thialysine	yku70_v3_R4_steve	11	11.0	6.35268201632	9951.32826772	135.816526535	254.0	6.17550025303	788517.99497	5519.6351491	43.0	7.37837518863	766543.786967	4068.67346069	830	221	137	135	159	164	146	821	10
DLR00017297	1	6	YOR202W	30	SD/MSG -ARG -HIS -LYS -URA +Canavanine +G418 +Thialysine	yku70_v3_R4_steve	11	11.0	6.56015020921	9744.09470135	139.552722549	254.0	6.23981978219	758573.996257	5460.49860753	43.0	7.46981826751	736653.353127	4198.85997806	960	218	137	135	157	163	145	855	7
DLR00017297	1	7	YOR202W	30	SD/MSG -ARG -HIS -LYS -URA +Canavanine +G418 +Thialysine	yku70_v3_R4_steve	11	11.0	6.54940518075	10221.9812637	113.768819134	254.0	6.21211609914	764911.99597	5568.1009268	43.0	7.34442375794	760530.990013	5624.5231482	1101	216	137	135	155	161	143	900	0
DLR00017297	1	8	YOR202W	30	SD/MSG -ARG -HIS -LYS -URA +Canavanine +G418 +Thialysine	yku70_v3_R4_steve	11	11.0	6.87934852676	10073.2572088	172.465110524	254.0	6.36472117042	768576.998088	5269.29407441	43.0	7.50419054219	762364.991921	5835.32640834	1230	216	137	135	157	162	143	775	0
DLR00017297	1	9	YOR202W	30	SD/MSG -ARG -HIS -LYS -URA +Canavanine +G418 +Thialysine	yku70_v3_R4_steve	11	11.0	7.00168563049	11172.0878783	169.359413094	254.0	6.46971914866	854930.998241	5532.43968046	43.0	7.61993250715	851576.992226	6658.13142963	1374	217	137	135	157	163	143	856	0
DLR00017297	1	10	YOR202W	30	SD/MSG -ARG -HIS -LYS -URA +Canavanine +G418 +Thialysine	yku70_v3_R4_steve	11	11.0	6.88221045741	9879.36768827	152.937795403	254.0	6.33906809487	766308.997447	5648.94814069	43.0	7.46861464477	760367.990857	6289.22039955	1503	213	137	135	157	163	143	826	0
DLR00017297	1	11	YOR202W	30	SD/MSG -ARG -HIS -LYS -URA +Canavanine +G418 +Thialysine	yku70_v3_R4_steve	11	11.0	6.53973612192	10265.1608051	133.989042247	254.0	6.28647600763	768192.469657	4149.9210612	43.0	7.3235772379	780596.989202	5938.71443822	1645	213	137	135	156	162	143	957	0
DLR00017297	1	12	YOR202W	30	SD/MSG -ARG -HIS -LYS -URA +Canavanine +G418 +Thialysine	yku70_v3_R4_steve	11	11.0	6.6595381478	9844.46640964	140.367031742	254.0	6.27575821547	759678.996734	5352.57339011	43.0	7.39662883493	753575.990212	5582.64581057	1777	210	137	135	158	164	144	839	0
DLR00017297	1	13	YOR202W	30	SD/MSG -ARG -HIS -LYS -URA +Canavanine +G418 +Thialysine	yku70_v3_R4_steve	11	11.0	6.56296791321	9641.88783734	160.29517868	254.0	6.18216129858	711492.996302	5278.29111719	43.0	7.29804777743	705958.989937	5132.74071513	1926	212	137	135	156	163	143	918	0
DLR00017297	1	14	YOR202W	30	SD/MSG -ARG -HIS -LYS -URA +Canavanine +G418 +Thialysine	yku70_v3_R4_steve	11	11.0	7.13294762784	9272.13502033	293.472259524	254.0	6.29705929009	677825.998983	5319.40399337	43.0	7.53336748961	656983.619146	4405.92025757	2057	208	137	135	156	162	143	718	0
DLR00017297	1	15	YOR202W	30	SD/MSG -ARG -HIS -LYS -URA +Canavanine +G418 +Thialysine	yku70_v3_R4_steve	11	11.0	7.54323367778	9810.6523952	341.125806739	254.0	6.29087450407	709700.998299	6310.10979779	43.0	7.39409523239	704049.992094	6934.33380222	2196	211	137	135	156	162	143	683	0
DLR00017297	1	16	YOR202W	30	SD/MSG -ARG -HIS -LYS -URA +Canavanine +G418 +Thialysine	yku70_v3_R4_steve	11	11.0	7.26885930105	9527.14631867	176.048847087	254.0	6.34555524831	688776.998819	5730.29663852	43.0	7.44375617711	680896.992107	6541.46115893	2323	208	137	135	158	164	144	589	0
DLR00017297	1	17	YOR202W	30	SD/MSG -ARG -HIS -LYS -URA +Canavanine +G418 +Thialysine	yku70_v3_R4_steve	11	11.0	7.42329305531	9986.09131839	122.5811307	254.0	6.52548809899	691701.958711	4441.40969219	43.0	7.50636903343	699216.992758	7021.11345768	2468	210	137	135	158	164	144	559	0
DLR00017297	1	18	YOR202W	30	SD/MSG -ARG -HIS -LYS -URA +Canavanine +G418 +Thialysine	yku70_v3_R4_steve	11	11.0	7.30418532015	9021.06247351	132.31532432	254.0	6.13246134062	621675.99554	6270.923894	43.0	7.21091037482	611523.989004	6794.95746549	2597	206	137	135	156	162	143	465	1
DLR00017297	1	19	YOR202W	30	SD/MSG -ARG -HIS -LYS -URA +Canavanine +G418 +Thialysine	yku70_v3_R4_steve	11	11.0	7.60137784741	10127.249398	115.54252584	254.0	6.59631064515	690557.18251	4554.86301025	43.0	7.96055107606	678435.512872	6526.15399666	2742	209	137	135	158	163	145	518	0
DLR00017297	1	20	YOR202W	30	SD/MSG -ARG -HIS -LYS -URA +Canavanine +G418 +Thialysine	yku70_v3_R4_steve	11	11.0	7.66520367408	9405.77070994	115.562246607	254.0	6.53338718853	629773.529289	4885.58259872	43.0	7.45081441955	635984.993035	7561.05403122	2872	205	137	135	157	162	144	497	0
DLR00017297	1	21	YOR202W	30	SD/MSG -ARG -HIS -LYS -URA +Canavanine +G418 +Thialysine	yku70_v3_R4_steve	11	11.0	7.52619674647	9063.82236882	130.415760787	254.0	6.08804040361	621003.995021	7041.64230623	43.0	7.1541262895	612140.988899	7673.30212825	3016	210	137	135	152	158	141	536	0
DLR00017297	1	22	YOR202W	30	SD/MSG -ARG -HIS -LYS -URA +Canavanine +G418 +Thialysine	yku70_v3_R4_steve	11	11.0	7.49629550693	8703.84656077	125.305064446	254.0	6.10001236105	606685.995795	6960.75781247	43.0	7.15631706387	595631.989117	7257.26363386	3144	205	137	135	150	155	138	347	0
DLR00017297	1	23	YOR202W	30	SD/MSG -ARG -HIS -LYS -URA +Canavanine +G418 +Thialysine	yku70_v3_R4_steve	11	11.0	7.848680235	9501.77115865	232.189728821	254.0	6.19130921011	637882.895407	6932.15191297	43.0	7.11010675978	647842.988587	8616.14940363	3275	205	137	135	146	151	134	219	0
DLR00017297	1	24	YOR202W	30	SD/MSG -ARG -HIS -LYS -URA +Canavanine +G418 +Thialysine	yku70_v3_R4_steve	11	11.0	6.87707475093	10206.7449438	274.331944904	254.0	5.69215206891	684074.990378	8004.26903451	43.0	6.76514528918	677673.987244	8028.05542082	3421	198	137	135	147	151	133	380	40
DLR00017297	2	1	YOR202W	30	SD/MSG -ARG -HIS -LYS -URA +Canavanine +G418 +Thialysine	yku70_v3_R4_steve	11	11.0	6.06421879692	10310.67639	226.507172753	254.0	5.79887337668	837296.990541	8825.66571665	43.0	6.90766550484	832093.987645	9637.73607229	277	351	137	135	150	154	136	623	0
DLR00017297	2	2	YMR276W	30	SD/MSG -ARG -HIS -LYS -URA +Canavanine +G418 +Thialysine	yku70_v3_R4_steve	11	11.0	6.54750823385	9347.10905186	220.440105623	254.0	6.17457478949	815028.994487	6909.06149962	43.0	7.28601959397	809805.989243	7220.16508601	412	349	137	135	157	161	140	1096	0
DLR00017297	2	3	YNL286W	30	SD/MSG -ARG -HIS -LYS -URA +Canavanine +G418 +Thialysine	yku70_v3_R4_steve	11	11.0	1.7361874578	1762.2	261.764643742	254.0	4.30770170604	91053.9957257	5300.76217283	43.0	4.57772283468	65488.9995214	1096.41380163	541	349	137	135	148	155	141	396	4
DLR00017297	2	4	YNL091W	30	SD/MSG -ARG -HIS -LYS -URA +Canavanine +G418 +Thialysine	yku70_v3_R4_steve	11	11.0	1.32558983492	990.0	142.856487827	254.0	7.26539274047	48992.4	3200.52496787	43.0	3.93619886585	27743.999896	571.067074744	679	351	137	135	148	156	143	183	0
DLR00017297	2	5	YNL281W	30	SD/MSG -ARG -HIS -LYS -URA +Canavanine +G418 +Thialysine	yku70_v3_R4_steve	11	11.0	0.5	802.999933209	101.795219109	254.0	12.0	27366.1764309	805.214978164	43.0	0.5	4122.99997726	518.659441242	817	352	137	135	-1	-1	-1	3	0
DLR00017297	2	6	YNL321W	30	SD/MSG -ARG -HIS -LYS -URA +Canavanine +G418 +Thialysine	yku70_v3_R4_steve	11	11.0	7.02286937669	10888.1934843	162.049137268	254.0	6.59795360206	887142.999839	4708.10825265	43.0	7.80013620695	884136.995068	6612.04017311	958	347	137	135	160	166	145	1041	0
DLR00017297	2	7	YNL218W	30	SD/MSG -ARG -HIS -LYS -URA +Canavanine +G418 +Thialysine	yku70_v3_R4_steve	11	11.0	6.68054122496	9525.45745372	139.085863524	254.0	6.33770291436	757642.997704	5756.53347248	43.0	7.65527033432	734897.222626	4499.84547824	1095	347	137	135	157	163	143	1127	4
DLR00017297	2	8	YNL054W	30	SD/MSG -ARG -HIS -LYS -URA +Canavanine +G418 +Thialysine	yku70_v3_R4_steve	11	11.0	6.40761010628	7721.20820126	96.9051224366	254.0	6.18857949562	620362.998061	5359.57691866	43.0	7.49013345942	594893.974778	3517.08793355	1231	345	137	135	156	162	143	981	0
DLR00017297	2	9	YNL108C	30	SD/MSG -ARG -HIS -LYS -URA +Canavanine +G418 +Thialysine	yku70_v3_R4_steve	11	11.0	6.78396365539	10114.0873455	103.543649576	254.0	6.49417507704	776229.1043	4309.84734098	43.0	7.74369211806	770028.222784	4633.21318534	1367	349	137	135	154	161	141	1177	0
DLR00017297	2	10	YNL324W	30	SD/MSG -ARG -HIS -LYS -URA +Canavanine +G418 +Thialysine	yku70_v3_R4_steve	11	11.0	6.37532381163	9172.67534544	116.978158873	254.0	6.17141485416	738785.995696	5865.12303409	43.0	7.31715607606	734307.990082	6064.8222841	1506	348	137	135	155	162	142	1212	0
DLR00017297	2	11	YNL289W	30	SD/MSG -ARG -HIS -LYS -URA +Canavanine +G418 +Thialysine	yku70_v3_R4_steve	11	11.0	6.50865677369	10172.7708307	124.227589848	254.0	6.31900788149	834889.99657	5548.04447067	43.0	7.46946698722	832507.990538	6048.40831444	1639	348	137	135	157	163	143	1172	0
DLR00017297	2	12	YNL012W	30	SD/MSG -ARG -HIS -LYS -URA +Canavanine +G418 +Thialysine	yku70_v3_R4_steve	11	11.0	6.42427477973	9455.39508778	102.896734577	254.0	6.25781632113	775574.996767	5076.93659049	43.0	7.41225172373	770722.990751	4993.43418705	1778	345	137	135	158	164	142	1203	0
DLR00017297	2	13	YNL122C	30	SD/MSG -ARG -HIS -LYS -URA +Canavanine +G418 +Thialysine	yku70_v3_R4_steve	11	11.0	6.05248896247	10388.1951704	104.901612121	254.0	6.03417306813	777089.993065	7102.27458725	43.0	7.18151388668	778573.988416	7517.59820114	1919	347	137	135	152	159	139	1488	0
DLR00017297	2	14	YNL104C	30	SD/MSG -ARG -HIS -LYS -URA +Canavanine +G418 +Thialysine	yku70_v3_R4_steve	11	11.0	7.18998574661	10967.1977301	135.061097222	254.0	6.69474157208	874011.998573	4527.19528976	43.0	7.96663088356	872620.997963	6999.69133775	2052	346	137	135	157	163	141	1095	0
DLR00017297	2	15	YNL238W	30	SD/MSG -ARG -HIS -LYS -URA +Canavanine +G418 +Thialysine	yku70_v3_R4_steve	11	11.0	6.85200493366	10644.2020063	150.936878118	254.0	6.44341671996	828791.998418	5136.44599859	43.0	7.77256195899	810355.495904	4604.02178424	2185	344	137	135	155	161	140	1314	0
DLR00017297	2	16	YNL101W	30	SD/MSG -ARG -HIS -LYS -URA +Canavanine +G418 +Thialysine	yku70_v3_R4_steve	11	11.0	6.83695307126	10691.6015493	175.199128971	254.0	6.46451062997	837831.998512	6033.22827267	43.0	7.64550957701	834717.992437	6774.72932998	2323	346	137	135	156	162	141	1029	0
DLR00017297	2	17	YNL094W	30	SD/MSG -ARG -HIS -LYS -URA +Canavanine +G418 +Thialysine	yku70_v3_R4_steve	11	11.0	6.80516398432	10895.0617517	139.545676765	254.0	6.34025247212	837564.996364	6454.21025705	43.0	7.49589992644	835736.990281	7199.69103793	2461	344	137	135	156	162	141	1180	0
DLR00017297	2	18	YMR256C	30	SD/MSG -ARG -HIS -LYS -URA +Canavanine +G418 +Thialysine	yku70_v3_R4_steve	11	11.0	5.3726882746	6429.9659753	83.3160555216	254.0	5.74889373215	416195.998973	3242.37571674	43.0	6.84301332365	416208.993443	1612.6852468	2592	337	137	135	143	152	139	2066	0
DLR00017297	2	19	YNL194C	30	SD/MSG -ARG -HIS -LYS -URA +Canavanine +G418 +Thialysine	yku70_v3_R4_steve	11	11.0	5.57749815381	8971.63332483	109.387128622	254.0	5.89767586563	664220.542543	5841.71543706	43.0	7.04127678019	660538.396498	5896.98673855	2730	340	137	135	155	162	143	1593	0
DLR00017297	2	20	YNL332W	30	SD/MSG -ARG -HIS -LYS -URA +Canavanine +G418 +Thialysine	yku70_v3_R4_steve	11	11.0	6.88447241693	10200.5508736	137.126098202	254.0	6.55559270566	811121.817419	3998.73438775	43.0	7.62475328082	821511.992564	6703.24227505	2870	338	137	135	158	164	143	1069	0
DLR00017297	2	21	YNL043C	30	SD/MSG -ARG -HIS -LYS -URA +Canavanine +G418 +Thialysine	yku70_v3_R4_steve	11	11.0	7.02106516088	10873.4019786	217.709090198	254.0	6.46824514563	863027.997787	6984.38579158	43.0	7.62482210452	860777.9916	8386.94063422	3006	341	137	135	155	160	141	1167	0
DLR00017297	2	22	YNL078W	30	SD/MSG -ARG -HIS -LYS -URA +Canavanine +G418 +Thialysine	yku70_v3_R4_steve	11	11.0	6.71308038877	9166.68488943	151.977760426	254.0	6.34149828918	709623.322829	5048.05606978	43.0	7.33042463713	721670.989454	7083.05173142	3141	342	137	135	149	154	136	940	0
DLR00017297	2	23	YNL333W	30	SD/MSG -ARG -HIS -LYS -URA +Canavanine +G418 +Thialysine	yku70_v3_R4_steve	11	11.0	7.07166026199	11406.0848115	240.377996313	254.0	6.32350374492	934371.993841	9054.82722027	43.0	7.44573296443	931101.988446	10535.462646	3277	337	137	135	150	154	135	751	0
DLR00017297	2	24	YOR202W	30	SD/MSG -ARG -HIS -LYS -URA +Canavanine +G418 +Thialysine	yku70_v3_R4_steve	11	11.0	6.36109491114	10542.983998	379.370506709	254.0	5.85642067141	851025.99022	9658.91465629	43.0	6.9628341993	846239.987063	10502.358508	3414	337	137	135	146	151	132	331	0
DLR00017297	3	1	YOR202W	30	SD/MSG -ARG -HIS -LYS -URA +Canavanine +G418 +Thialysine	yku70_v3_R4_steve	11	11.0	6.43107363981	10494.8070094	242.21740672	254.0	5.99466348976	917414.991142	9115.04176068	43.0	7.11525544095	913600.987605	9866.74150743	289	487	137	135	155	159	139	846	0
DLR00017297	3	2	YNL166C	30	SD/MSG -ARG -HIS -LYS -URA +Canavanine +G418 +Thialysine	yku70_v3_R4_steve	11	11.0	6.77301700276	9273.57586982	198.717479088	254.0	6.31943835607	805862.996595	6738.57491268	43.0	7.43810167943	800706.990607	7513.3671076	419	477	137	135	158	162	140	1011	0
DLR00017297	3	3	YNL090W	30	SD/MSG -ARG -HIS -LYS -URA +Canavanine +G418 +Thialysine	yku70_v3_R4_steve	11	11.0	6.52123975365	10358.027312	184.503315392	254.0	6.28574049387	874516.994719	7161.65685386	43.0	7.42685069089	872070.988986	7812.06352021	559	490	137	135	159	163	142	1187	11
DLR00017297	3	4	YNL016W	30	SD/MSG -ARG -HIS -LYS -URA +Canavanine +G418 +Thialysine	yku70_v3_R4_steve	11	11.0	5.7375031928	8252.1938521	190.034462247	254.0	5.80088497671	602281.994584	4383.20360278	43.0	6.92039769724	600956.990109	3781.58507654	690	479	137	135	151	157	138	1590	0
DLR00017297	3	5	YNL159C	30	SD/MSG -ARG -HIS -LYS -URA +Canavanine +G418 +Thialysine	yku70_v3_R4_steve	11	11.0	6.28664124082	10209.1858111	95.2008472408	254.0	6.30186662057	805756.323425	4669.46245589	43.0	7.36101975568	822245.989262	6739.46894433	828	490	137	135	160	165	145	1387	0
DLR00017297	3	6	YMR259C	30	SD/MSG -ARG -HIS -LYS -URA +Canavanine +G418 +Thialysine	yku70_v3_R4_steve	11	11.0	6.46662486355	8680.01734903	109.985343768	254.0	6.26578237044	688705.997992	5107.17301429	43.0	7.41255665034	685064.991617	5371.9189367	957	490	137	135	158	163	143	1385	2
DLR00017297	3	7	YNL107W	30	SD/MSG -ARG -HIS -LYS -URA +Canavanine +G418 +Thialysine	yku70_v3_R4_steve	11	11.0	6.28873385082	9858.1653842	94.5893794876	254.0	6.3064347131	748667.997531	6312.52947672	43.0	7.64904845615	726122.798452	4029.5094101	1104	487	137	135	154	160	139	1191	0
DLR00017297	3	8	YNL297C	30	SD/MSG -ARG -HIS -LYS -URA +Canavanine +G418 +Thialysine	yku70_v3_R4_steve	11	11.0	6.45440293262	8284.39513119	95.2353419181	254.0	6.30603838731	626961.999955	4698.00858007	43.0	7.47687542593	624832.994018	4882.81605945	1230	485	137	135	154	160	140	1461	2
DLR00017297	3	9	YMR295C	30	SD/MSG -ARG -HIS -LYS -URA +Canavanine +G418 +Thialysine	yku70_v3_R4_steve	11	11.0	6.81385059595	9583.02927979	122.737912569	254.0	6.57445739206	774641.998753	5228.40361697	43.0	7.81715883779	771266.997018	5841.33417913	1375	485	137	135	157	163	141	1139	0
DLR00017297	3	10	YNR009W	30	SD/MSG -ARG -HIS -LYS -URA +Canavanine +G418 +Thialysine	yku70_v3_R4_steve	11	11.0	6.41852720673	8562.80281461	134.23026845	254.0	6.36081575127	685510.072537	3571.7460094	43.0	7.44313282843	692663.992182	4616.91659317	1505	487	137	135	157	163	141	1238	0
DLR00017297	3	11	YNL277W	30	SD/MSG -ARG -HIS -LYS -URA +Canavanine +G418 +Thialysine	yku70_v3_R4_steve	11	11.0	3.5170436529	1119.00026517	52.7917977101	254.0	4.54053737233	109525.997095	3832.5096824	43.0	5.16357977967	84143.0841045	588.227225554	1636	484	137	135	153	160	143	524	0
DLR00017297	3	12	YMR275C	30	SD/MSG -ARG -HIS -LYS -URA +Canavanine +G418 +Thialysine	yku70_v3_R4_steve	11	11.0	0.5	604.999840838	75.3944365936	254.0	12.0	26927.5935483	797.87211181	43.0	0.5	2497.99986358	311.635397759	1774	485	137	135	-1	-1	-1	0	0
DLR00017297	3	13	YNL316C	30	SD/MSG -ARG -HIS -LYS -URA +Canavanine +G418 +Thialysine	yku70_v3_R4_steve	11	11.0	5.57914704508	8555.15590289	110.961541472	254.0	5.87572629901	597807.256474	3881.37587643	43.0	6.94055794826	609957.989763	4926.93705593	1923	480	137	135	149	156	136	1592	5
DLR00017297	3	14	YNR012W	30	SD/MSG -ARG -HIS -LYS -URA +Canavanine +G418 +Thialysine	yku70_v3_R4_steve	11	11.0	7.16112331315	10470.042566	145.574720572	254.0	6.68246207086	856886.998509	4871.7401419	43.0	7.97083037436	854145.998294	6469.99664097	2053	480	137	135	159	164	141	1004	0
DLR00017297	3	15	YNL164C	30	SD/MSG -ARG -HIS -LYS -URA +Canavanine +G418 +Thialysine	yku70_v3_R4_steve	11	11.0	6.51715120693	9755.4061848	105.07787527	254.0	6.32198015887	739242.998316	4615.41823648	43.0	7.4810047515	739912.992214	5087.43894109	2196	482	137	135	153	159	138	1431	9
DLR00017297	3	16	YNL169C	30	SD/MSG -ARG -HIS -LYS -URA +Canavanine +G418 +Thialysine	yku70_v3_R4_steve	11	11.0	4.70817348964	4613.37081308	54.3418821283	254.0	4.90997841937	284153.989581	5246.96075039	43.0	6.07555012079	265418.791766	3462.21866202	2325	479	137	135	136	146	131	1645	0
DLR00017297	3	17	YNL082W	30	SD/MSG -ARG -HIS -LYS -URA +Canavanine +G418 +Thialysine	yku70_v3_R4_steve	11	11.0	6.32173058469	10062.0375104	165.741561586	254.0	6.11716872018	768906.994095	7087.80417562	43.0	7.39493834448	744365.045657	4989.83800232	2456	478	137	135	155	161	140	1348	0
DLR00017297	3	18	YMR283C	30	SD/MSG -ARG -HIS -LYS -URA +Canavanine +G418 +Thialysine	yku70_v3_R4_steve	11	11.0	0.5	659.999877787	83.3224526752	254.0	12.0	27408.6330533	960.536398949	43.0	0.5	2717.999892	343.000590567	2592	479	137	135	-1	-1	-1	18	0
DLR00017297	3	19	YMR311C	30	SD/MSG -ARG -HIS -LYS -URA +Canavanine +G418 +Thialysine	yku70_v3_R4_steve	11	11.0	6.73315452238	10432.3982204	182.715086508	254.0	6.37992307625	850612.996857	6271.1401745	43.0	7.54134751721	849936.990743	6958.59180998	2741	484	137	135	160	165	144	1422	0
DLR00017297	3	20	YMR282C	30	SD/MSG -ARG -HIS -LYS -URA +Canavanine +G418 +Thialysine	yku70_v3_R4_steve	11	11.0	0.5	804.999931788	101.985808372	254.0	12.0	27258.4966374	794.739957737	43.0	0.5	3456.99995453	439.131132342	2870	484	137	135	-1	-1	-1	9	0
DLR00017297	3	21	YNL100W	30	SD/MSG -ARG -HIS -LYS -URA +Canavanine +G418 +Thialysine	yku70_v3_R4_steve	11	11.0	6.41767188738	9661.84690409	174.719630867	254.0	6.1468116848	726134.994991	6772.02801892	43.0	7.2897779211	722930.989095	7015.05462472	3011	481	137	135	151	157	139	1172	0
DLR00017297	3	22	YMR316C-A	30	SD/MSG -ARG -HIS -LYS -URA +Canavanine +G418 +Thialysine	yku70_v3_R4_steve	11	11.0	6.83866065569	9662.95109197	209.826171568	254.0	6.34389085462	747922.997776	6588.61043955	43.0	7.48821173054	742933.99146	7201.54554591	3141	480	137	135	149	155	136	906	0
DLR00017297	3	23	YNL270C	30	SD/MSG -ARG -HIS -LYS -URA +Canavanine +G418 +Thialysine	yku70_v3_R4_steve	11	11.0	7.26047848114	10663.9637613	242.67090776	254.0	6.521840437	897968.997993	7862.42409256	43.0	7.64080672154	892892.992373	9955.44213578	3280	481	137	135	152	156	136	703	0
DLR00017297	3	24	YOR202W	30	SD/MSG -ARG -HIS -LYS -URA +Canavanine +G418 +Thialysine	yku70_v3_R4_steve	11	11.0	6.99364044134	12026.3375533	390.120011074	254.0	6.16099176161	1056913.99101	10670.1171741	43.0	7.27719976267	1054638.98724	12317.5785177	3418	478	137	135	152	155	134	382	20
DLR00017297	4	1	YOR202W	30	SD/MSG -ARG -HIS -LYS -URA +Canavanine +G418 +Thialysine	yku70_v3_R4_steve	11	11.0	6.68187569772	10351.7643462	255.027814409	254.0	5.95046243392	929122.990202	10484.2782416	43.0	7.06589191544	924702.986871	11527.486812	279	619	137	135	157	161	140	841	0
DLR00017297	4	2	YMR319C	30	SD/MSG -ARG -HIS -LYS -URA +Canavanine +G418 +Thialysine	yku70_v3_R4_steve	11	11.0	6.72589729905	9413.54130076	182.427174399	254.0	6.34836304207	801417.997222	6064.59329352	43.0	7.48249653965	796826.991045	6606.66893463	415	618	137	135	156	160	140	1152	0
DLR00017297	4	3	YMR303C	30	SD/MSG -ARG -HIS -LYS -URA +Canavanine +G418 +Thialysine	yku70_v3_R4_steve	11	11.0	6.48847467198	8587.89129223	150.091995609	254.0	6.33626082094	704178.99882	5222.09415786	43.0	7.62990957985	683522.826492	4262.43603707	544	622	137	135	157	161	142	1214	0
DLR00017297	4	4	YNL304W	30	SD/MSG -ARG -HIS -LYS -URA +Canavanine +G418 +Thialysine	yku70_v3_R4_steve	11	11.0	6.35539634462	8366.2419679	132.093532763	254.0	6.22315698259	673619.997711	5152.01610193	43.0	7.36797480548	669793.991378	5211.03003242	684	617	137	135	157	162	143	1443	0
DLR00017297	4	5	YNL176C	30	SD/MSG -ARG -HIS -LYS -URA +Canavanine +G418 +Thialysine	yku70_v3_R4_steve	11	11.0	6.98897184303	9669.09258358	164.239066188	254.0	6.57361071909	799394.999306	5828.78049501	43.0	7.78788478442	795114.995614	7369.86233234	822	624	137	135	161	166	145	1140	0
DLR00017297	4	6	YNL330C	30	SD/MSG -ARG -HIS -LYS -URA +Canavanine +G418 +Thialysine	yku70_v3_R4_steve	11	11.0	6.28278344866	8371.71961326	97.8547390666	254.0	6.30441550622	636175.432152	3993.99434032	43.0	7.3843527625	643153.9924	4712.06188216	956	621	137	135	155	161	141	1212	0
DLR00017297	4	7	YNL259C	30	SD/MSG -ARG -HIS -LYS -URA +Canavanine +G418 +Thialysine	yku70_v3_R4_steve	11	11.0	6.62768457424	9305.96390846	140.388183768	254.0	6.41318775316	731431.999647	5060.52265591	43.0	7.5994546751	728811.993899	5457.04053121	1096	618	137	135	157	162	141	1242	0
DLR00017297	4	8	YNL070W	30	SD/MSG -ARG -HIS -LYS -URA +Canavanine +G418 +Thialysine	yku70_v3_R4_steve	11	11.0	6.22923737508	8449.17950748	105.025567781	254.0	6.11471007358	585216.998547	4218.22557025	43.0	7.35828965902	573543.558501	2685.51235585	1232	616	137	135	147	154	136	1491	0
DLR00017297	4	9	YMR271C	30	SD/MSG -ARG -HIS -LYS -URA +Canavanine +G418 +Thialysine	yku70_v3_R4_steve	11	11.0	6.80489139225	10505.0004623	144.537849811	254.0	6.52474597932	828795.999673	5459.57685225	43.0	7.92007390302	809704.1658	4136.37000307	1370	618	137	135	157	162	141	1374	0
DLR00017297	4	10	YNL299W	30	SD/MSG -ARG -HIS -LYS -URA +Canavanine +G418 +Thialysine	yku70_v3_R4_steve	11	11.0	5.9613168586	8412.14669928	71.8575839411	254.0	6.06844570633	602935.997533	4395.23553125	43.0	7.20033758418	602848.991351	4204.93937744	1504	620	137	135	149	156	136	1443	0
DLR00017297	4	11	YNL301C	30	SD/MSG -ARG -HIS -LYS -URA +Canavanine +G418 +Thialysine	yku70_v3_R4_steve	11	11.0	6.75366694983	11647.0963285	116.064715936	254.0	6.51263261872	963509.997745	6131.16654062	43.0	7.68623474294	963673.991729	6900.76188511	1638	616	137	135	160	165	142	1146	0
DLR00017297	4	12	YMR297W	30	SD/MSG -ARG -HIS -LYS -URA +Canavanine +G418 +Thialysine	yku70_v3_R4_steve	11	11.0	6.77032390816	10588.2297499	143.39516287	254.0	6.48838291237	915451.997735	5217.99482648	43.0	7.78156310827	895233.886902	4719.96171758	1779	616	137	135	163	168	144	1136	0
DLR00017297	4	13	YNL198C	30	SD/MSG -ARG -HIS -LYS -URA +Canavanine +G418 +Thialysine	yku70_v3_R4_steve	11	11.0	4.61460022072	6269.33251629	86.8279057545	254.0	4.74613683621	349021.995314	4588.11414243	43.0	5.78446943351	349804.993285	4051.53254162	1919	616	137	135	131	141	125	1325	0
DLR00017297	4	14	YNL212W	30	SD/MSG -ARG -HIS -LYS -URA +Canavanine +G418 +Thialysine	yku70_v3_R4_steve	11	11.0	6.3133685243	9267.49184322	117.487055631	254.0	6.21442496444	739803.99655	5010.94423168	43.0	7.4607973957	721590.541721	3591.3535352	2052	613	137	135	157	162	140	1271	0
DLR00017297	4	15	YNL092W	30	SD/MSG -ARG -HIS -LYS -URA +Canavanine +G418 +Thialysine	yku70_v3_R4_steve	11	11.0	7.04993045399	11657.7469221	135.641375446	254.0	6.65460361945	907711.39232	4606.80502687	43.0	7.71844189185	925927.992412	8089.83985196	2188	614	137	135	158	163	140	1205	0
DLR00017297	4	16	YNL268W	30	SD/MSG -ARG -HIS -LYS -URA +Canavanine +G418 +Thialysine	yku70_v3_R4_steve	11	11.0	6.741057787	11095.4836293	117.472855945	254.0	6.4516028415	880367.998002	5377.04515349	43.0	7.61953445141	880193.991825	5960.4908084	2326	617	137	135	158	163	141	1208	0
DLR00017297	4	17	YMR316C-B	30	SD/MSG -ARG -HIS -LYS -URA +Canavanine +G418 +Thialysine	yku70_v3_R4_steve	11	11.0	7.02516091573	11896.4663787	142.698509232	254.0	6.55175752341	941332.998326	5890.92609045	43.0	7.73107963573	941922.992306	7118.08050428	2462	614	137	135	159	164	141	1193	8
DLR00017297	4	18	YNL183C	30	SD/MSG -ARG -HIS -LYS -URA +Canavanine +G418 +Thialysine	yku70_v3_R4_steve	11	11.0	6.73290078662	10731.0854991	115.269259424	254.0	6.38254373787	825104.998083	4835.64700563	43.0	7.65159392885	807397.949034	3330.21668778	2599	612	137	135	156	162	141	1045	0
DLR00017297	4	19	YNL009W	30	SD/MSG -ARG -HIS -LYS -URA +Canavanine +G418 +Thialysine	yku70_v3_R4_steve	11	11.0	6.93683020404	11406.4867572	136.008766008	254.0	6.59381779871	859242.90651	4484.9738096	43.0	7.67097024244	874917.992206	7398.5397749	2735	615	137	135	157	163	141	963	0
DLR00017297	4	20	YNL235C	30	SD/MSG -ARG -HIS -LYS -URA +Canavanine +G418 +Thialysine	yku70_v3_R4_steve	11	11.0	5.45949781213	7050.79129249	93.8042536667	254.0	5.63967288521	473708.885341	5197.20123101	43.0	6.63364435728	491027.987073	6331.03860168	2873	610	137	135	147	154	138	1794	0
DLR00017297	4	21	YNL293W	30	SD/MSG -ARG -HIS -LYS -URA +Canavanine +G418 +Thialysine	yku70_v3_R4_steve	11	11.0	7.2890906084	11803.7817626	238.284795415	254.0	6.66452724485	929343.999798	6043.14386779	43.0	7.88194911802	927640.995342	8110.28517719	3007	614	137	135	156	161	141	976	0
DLR00017297	4	22	YMR318C	30	SD/MSG -ARG -HIS -LYS -URA +Canavanine +G418 +Thialysine	yku70_v3_R4_steve	11	11.0	6.78207617798	10377.1389541	196.988180822	254.0	6.33581704083	820590.996345	6957.08478785	43.0	7.47401291888	816628.99025	7658.32942095	3143	613	137	135	152	157	138	953	0
DLR00017297	4	23	YMR304W	30	SD/MSG -ARG -HIS -LYS -URA +Canavanine +G418 +Thialysine	yku70_v3_R4_steve	11	11.0	7.20989479702	11739.6277015	305.960778208	254.0	6.62611336291	920353.18426	5593.60921043	43.0	7.65591694843	936471.991629	8766.45490561	3280	614	137	135	150	155	136	751	0
DLR00017297	4	24	YOR202W	30	SD/MSG -ARG -HIS -LYS -URA +Canavanine +G418 +Thialysine	yku70_v3_R4_steve	11	11.0	6.83198629014	11073.3680408	367.399778151	254.0	6.00319676982	1000838.98993	11018.0093345	43.0	7.11636189743	996378.986769	12413.2448275	3413	615	137	135	151	155	134	367	0
DLR00017297	5	1	YOR202W	30	SD/MSG -ARG -HIS -LYS -URA +Canavanine +G418 +Thialysine	yku70_v3_R4_steve	11	11.0	6.36863620303	11312.2605183	217.921384884	254.0	6.02342872378	990878.990682	9910.06531212	43.0	7.14938238794	988863.987382	11114.4589571	288	762	137	135	157	161	141	940	0
DLR00017297	5	2	YMR322C	30	SD/MSG -ARG -HIS -LYS -URA +Canavanine +G418 +Thialysine	yku70_v3_R4_steve	11	11.0	6.54673247974	8732.97638816	153.289549676	254.0	6.24431890255	751626.996332	6092.0861994	43.0	7.36175227959	745412.990448	6630.63398432	422	751	137	135	158	162	142	1082	0
DLR00017297	5	3	YMR265C	30	SD/MSG -ARG -HIS -LYS -URA +Canavanine +G418 +Thialysine	yku70_v3_R4_steve	11	11.0	6.06376737821	8840.21469997	101.044186587	254.0	6.06958821949	682374.995028	6219.71622744	43.0	7.21642457219	679521.98941	6120.49128624	556	764	137	135	153	159	140	1444	0
DLR00017297	5	4	YNL307C	30	SD/MSG -ARG -HIS -LYS -URA +Canavanine +G418 +Thialysine	yku70_v3_R4_steve	11	11.0	6.08632190636	7734.54405322	116.425163115	254.0	6.3094274221	581709.359709	5114.18539761	43.0	7.23647978306	600135.98957	7500.39202458	684	760	137	135	156	162	143	1495	0
DLR00017297	5	5	YNL201C	30	SD/MSG -ARG -HIS -LYS -URA +Canavanine +G418 +Thialysine	yku70_v3_R4_steve	11	11.0	5.62842258775	7866.57831778	94.8330724216	254.0	5.8117009029	596273.992024	8243.55353213	43.0	7.11299438361	563218.163687	5197.97755983	832	756	137	135	154	160	141	1199	8
DLR00017297	5	6	YNL034W	30	SD/MSG -ARG -HIS -LYS -URA +Canavanine +G418 +Thialysine	yku70_v3_R4_steve	11	11.0	6.27437415709	9319.7479344	128.596221312	254.0	6.17604428456	740749.995443	6776.47207722	43.0	7.47694112177	715699.393915	4556.12775373	959	757	137	135	158	164	143	1323	0
DLR00017297	5	7	YNL327W	30	SD/MSG -ARG -HIS -LYS -URA +Canavanine +G418 +Thialysine	yku70_v3_R4_steve	11	11.0	6.49752036118	9813.99430656	154.591020859	254.0	6.42078517483	730475.568194	4230.86506264	43.0	7.52534910116	741918.992762	5186.19399377	1103	760	137	135	155	161	141	1406	4
DLR00017297	5	8	YNL193W	30	SD/MSG -ARG -HIS -LYS -URA +Canavanine +G418 +Thialysine	yku70_v3_R4_steve	11	11.0	6.5599534742	8878.71174528	146.100564509	254.0	6.34181600713	692507.999321	5084.1215285	43.0	7.50470583707	688549.992931	5286.79450055	1231	756	137	135	156	162	140	1113	8
DLR00017297	5	9	YNL010W	30	SD/MSG -ARG -HIS -LYS -URA +Canavanine +G418 +Thialysine	yku70_v3_R4_steve	11	11.0	5.97843525576	9408.7830152	103.757751157	254.0	6.10644678398	683973.996473	5536.44383233	43.0	7.24927991006	683882.990705	5482.77083695	1377	757	137	135	152	158	138	1412	0
DLR00017297	5	10	YNL146W	30	SD/MSG -ARG -HIS -LYS -URA +Canavanine +G418 +Thialysine	yku70_v3_R4_steve	11	11.0	6.45744918681	10060.1114807	153.687063476	254.0	6.36758322448	801242.998144	5436.41418553	43.0	7.53150934876	800359.991756	5355.94499179	1511	747	137	135	158	163	141	1333	0
DLR00017297	5	11	YNL023C	30	SD/MSG -ARG -HIS -LYS -URA +Canavanine +G418 +Thialysine	yku70_v3_R4_steve	11	11.0	5.82715915432	9454.23770922	92.4072015972	254.0	6.01236065166	733341.993909	5827.57600577	43.0	7.14440101442	734508.989055	5902.27972411	1648	758	137	135	155	161	140	1610	0
DLR00017297	5	12	YNL129W	30	SD/MSG -ARG -HIS -LYS -URA +Canavanine +G418 +Thialysine	yku70_v3_R4_steve	11	11.0	6.64055521725	10060.0945866	128.341908427	254.0	6.41851740143	839965.998249	4684.76621437	43.0	7.68358863645	821578.962057	3328.85798179	1780	752	137	135	161	165	142	1038	0
DLR00017297	5	13	YNR006W	30	SD/MSG -ARG -HIS -LYS -URA +Canavanine +G418 +Thialysine	yku70_v3_R4_steve	11	11.0	0.5	676.999887734	85.4038863412	254.0	12.0	28141.805697	753.742891382	43.0	0.5	2786.99990337	351.645481744	1912	756	137	135	-1	-1	-1	5	0
DLR00017297	5	14	YNL154C	30	SD/MSG -ARG -HIS -LYS -URA +Canavanine +G418 +Thialysine	yku70_v3_R4_steve	11	11.0	6.25609798747	10469.2267657	127.787779049	254.0	6.29540985381	853047.996395	5371.96124514	43.0	7.44067103328	850969.990617	5460.56962336	2053	755	137	135	158	163	141	1077	0
DLR00017297	5	15	YMR252C	30	SD/MSG -ARG -HIS -LYS -URA +Canavanine +G418 +Thialysine	yku70_v3_R4_steve	11	11.0	6.6280372065	10302.3309338	113.88078357	254.0	6.40796587004	866866.997376	5108.03738293	43.0	7.54794579043	864930.990902	5864.63826038	2200	756	137	135	161	166	142	1045	0
DLR00017297	5	16	YNL085W	30	SD/MSG -ARG -HIS -LYS -URA +Canavanine +G418 +Thialysine	yku70_v3_R4_steve	11	11.0	0.5	509.99975131	65.74628291	254.0	11.6478449391	27724.8445533	750.965420783	43.0	0.5	2097.99978968	270.728033615	2328	751	137	135	-1	-1	-1	6	0
DLR00017297	5	17	YNL227C	30	SD/MSG -ARG -HIS -LYS -URA +Canavanine +G418 +Thialysine	yku70_v3_R4_steve	11	11.0	0.5	614.999852207	77.8542946336	254.0	12.0	27743.5308372	704.264776606	43.0	0.5	2592.999892	329.760340529	2455	751	137	135	-1	-1	-1	7	0
DLR00017297	5	18	YNL028W	30	SD/MSG -ARG -HIS -LYS -URA +Canavanine +G418 +Thialysine	yku70_v3_R4_steve	11	11.0	6.59935166627	10250.3222713	92.6883975804	254.0	6.28673997152	812790.99603	6378.16884462	43.0	7.57904043018	788041.631868	4360.09927199	2598	754	137	135	156	162	141	1017	0
DLR00017297	5	19	YMR251W-A	30	SD/MSG -ARG -HIS -LYS -URA +Canavanine +G418 +Thialysine	yku70_v3_R4_steve	11	11.0	6.53638216118	9113.27530049	97.1487485587	254.0	6.22505568443	685658.996981	5794.54700447	43.0	7.36195412978	683463.990353	6123.20555208	2736	754	137	135	153	160	140	1290	0
DLR00017297	5	20	YNL217W	30	SD/MSG -ARG -HIS -LYS -URA +Canavanine +G418 +Thialysine	yku70_v3_R4_steve	11	11.0	6.51148995936	8516.53375337	118.16312077	254.0	6.31778680638	636282.614354	4082.1009826	43.0	7.50702434568	627212.168819	3633.12185945	2874	753	137	135	153	159	140	882	0
DLR00017297	5	21	YNL335W	30	SD/MSG -ARG -HIS -LYS -URA +Canavanine +G418 +Thialysine	yku70_v3_R4_steve	11	11.0	6.72309074553	10247.3957658	155.888470902	254.0	6.34799853381	800977.997081	6062.1275293	43.0	7.50073895539	798010.991031	6711.83746891	3018	751	137	135	153	159	140	1016	0
DLR00017297	5	22	YMR280C	30	SD/MSG -ARG -HIS -LYS -URA +Canavanine +G418 +Thialysine	yku70_v3_R4_steve	11	11.0	0.5	1797.0	224.540136464	254.0	12.0	28895.4	1407.50852797	43.0	0.5	7647.0	956.728864362	3148	753	137	135	-1	-1	-1	8	0
DLR00017297	5	23	YNL021W	30	SD/MSG -ARG -HIS -LYS -URA +Canavanine +G418 +Thialysine	yku70_v3_R4_steve	11	11.0	0.5	1715.0	215.577925687	254.0	12.0	29725.0343063	644.65530999	43.0	0.5	7420.0	934.606619902	3275	749	137	135	-1	-1	-1	9	0
DLR00017297	5	24	YOR202W	30	SD/MSG -ARG -HIS -LYS -URA +Canavanine +G418 +Thialysine	yku70_v3_R4_steve	11	11.0	6.92560033114	11829.1055585	285.53541877	254.0	6.18743778744	1093663.46976	10256.6431076	43.0	7.20761467368	1126283.98587	15047.0456422	3417	749	137	135	154	158	136	410	0
DLR00017297	6	1	YOR202W	30	SD/MSG -ARG -HIS -LYS -URA +Canavanine +G418 +Thialysine	yku70_v3_R4_steve	11	11.0	6.31591188866	10089.6307126	207.937514666	254.0	5.91123379526	896178.989942	10230.2215387	43.0	7.02493419373	892543.986761	11403.438616	279	892	137	135	157	162	142	886	0
DLR00017297	6	2	YNL140C	30	SD/MSG -ARG -HIS -LYS -URA +Canavanine +G418 +Thialysine	yku70_v3_R4_steve	11	11.0	4.99745433044	5704.15679299	112.85956117	254.0	5.38657280195	421339.741317	4832.41750278	43.0	6.38921905198	427964.988859	5085.96899842	412	892	137	135	148	154	137	1618	0
DLR00017297	6	3	YNL024C	30	SD/MSG -ARG -HIS -LYS -URA +Canavanine +G418 +Thialysine	yku70_v3_R4_steve	11	11.0	6.60161286951	9582.39496863	171.986950312	254.0	6.46116319424	763221.80626	4608.06802605	43.0	7.69375497165	755342.149535	4336.34762662	549	896	137	135	158	163	143	1161	0
DLR00017297	6	4	YMR294W-A	30	SD/MSG -ARG -HIS -LYS -URA +Canavanine +G418 +Thialysine	yku70_v3_R4_steve	11	11.0	5.29424754402	6342.33337441	82.3524506328	254.0	5.68741693481	470653.994447	5172.25790983	43.0	6.80158862947	470514.989127	4786.20629296	682	894	137	135	153	159	143	2264	0
DLR00017297	6	5	YNL046W	30	SD/MSG -ARG -HIS -LYS -URA +Canavanine +G418 +Thialysine	yku70_v3_R4_steve	11	11.0	6.27456431101	9545.29235071	88.3158307088	254.0	6.20925816446	749403.996337	5800.94845472	43.0	7.48818076146	729111.278992	3820.40111507	823	891	137	135	158	164	144	1384	0
DLR00017297	6	6	YMR289W	30	SD/MSG -ARG -HIS -LYS -URA +Canavanine +G418 +Thialysine	yku70_v3_R4_steve	11	11.0	0.5	976.999961631	122.413451458	254.0	12.0	27717.3143802	939.62696937	43.0	0.5	4083.99997158	511.923597003	953	891	137	135	-1	-1	-1	0	0
DLR00017297	6	7	YNL098C	30	SD/MSG -ARG -HIS -LYS -URA +Canavanine +G418 +Thialysine	yku70_v3_R4_steve	11	11.0	6.87655017248	10961.5894286	118.930390631	254.0	6.48342532211	899686.997083	9956.7347786	43.0	7.65331695022	897984.990521	11144.2434706	1095	890	137	135	161	166	144	1151	0
DLR00017297	6	8	YNL318C	30	SD/MSG -ARG -HIS -LYS -URA +Canavanine +G418 +Thialysine	yku70_v3_R4_steve	11	11.0	6.25521334488	8751.41226217	71.1709387876	254.0	6.32557028844	667959.11468	3869.69339785	43.0	7.40335928251	677405.99199	4701.39391075	1232	893	137	135	156	162	141	1315	0
DLR00017297	6	9	YNL077W	30	SD/MSG -ARG -HIS -LYS -URA +Canavanine +G418 +Thialysine	yku70_v3_R4_steve	11	11.0	5.64877125242	8028.75943689	109.367660698	254.0	5.95918753319	585049.024385	4253.60417101	43.0	6.98291857315	602155.988834	6127.21008482	1373	888	137	135	153	159	140	1781	0
DLR00017297	6	10	YMR316W	30	SD/MSG -ARG -HIS -LYS -URA +Canavanine +G418 +Thialysine	yku70_v3_R4_steve	11	11.0	5.93302183949	9064.55209428	107.064037032	254.0	6.1678247048	715023.723931	4205.90330599	43.0	7.21151728972	728677.989429	5792.43799607	1510	889	137	135	159	164	142	1315	0
DLR00017297	6	11	YNR010W	30	SD/MSG -ARG -HIS -LYS -URA +Canavanine +G418 +Thialysine	yku70_v3_R4_steve	11	11.0	0.5	580.99982947	74.9648717289	254.0	12.0	27700.9983192	556.693203485	43.0	0.5	2433.99986926	313.854880736	1638	891	137	135	-1	-1	-1	0	0
DLR00017297	6	12	YMR273C	30	SD/MSG -ARG -HIS -LYS -URA +Canavanine +G418 +Thialysine	yku70_v3_R4_steve	11	11.0	5.60467429879	8682.92138685	81.8036718205	254.0	6.06457449393	668472.087013	4365.00642332	43.0	7.09728089609	684349.98912	5900.19088133	1776	889	137	135	157	163	141	1532	0
DLR00017297	6	13	YNL200C	30	SD/MSG -ARG -HIS -LYS -URA +Canavanine +G418 +Thialysine	yku70_v3_R4_steve	11	11.0	6.81690326826	11867.3072869	110.995279262	254.0	6.58106582277	996138.99826	6090.52188323	43.0	7.75802384154	996934.99205	7010.91492526	1916	890	137	135	162	166	143	1190	0
DLR00017297	6	14	YNL215W	30	SD/MSG -ARG -HIS -LYS -URA +Canavanine +G418 +Thialysine	yku70_v3_R4_steve	11	11.0	4.47099511597	5040.23386569	107.503572163	254.0	4.62880119097	303928.994266	5217.02292823	43.0	5.63987584654	303470.992733	4674.71042544	2059	891	137	135	135	144	130	1747	0
DLR00017297	6	15	YNL171C	30	SD/MSG -ARG -HIS -LYS -URA +Canavanine +G418 +Thialysine	yku70_v3_R4_steve	11	11.0	0.756422604375	550.8	76.0261267831	254.0	10.5741384312	31005.0	1271.29154226	43.0	2.93331684609	4889.03300249	304.471970034	2186	891	137	135	128	139	126	65	0
DLR00017297	6	16	YNL063W	30	SD/MSG -ARG -HIS -LYS -URA +Canavanine +G418 +Thialysine	yku70_v3_R4_steve	11	11.0	6.75154717689	10680.4456388	134.381276518	254.0	6.38364657472	906286.995803	6743.70528719	43.0	7.51931683942	904728.989713	7803.68516326	2325	888	137	135	162	167	143	1112	0
DLR00017297	6	17	YNL121C	30	SD/MSG -ARG -HIS -LYS -URA +Canavanine +G418 +Thialysine	yku70_v3_R4_steve	11	11.0	6.88253465031	12189.6628908	239.52136929	254.0	6.38300370299	974611.99508	7777.71840598	43.0	7.5335654637	973597.988988	8403.72623674	2463	886	137	135	157	162	139	975	7
DLR00017297	6	18	YNL051W	30	SD/MSG -ARG -HIS -LYS -URA +Canavanine +G418 +Thialysine	yku70_v3_R4_steve	11	11.0	6.54785155704	9478.07832527	176.500573841	254.0	6.29777162824	716903.998437	4922.50436576	43.0	7.57399586973	697947.367287	3212.0794194	2603	887	137	135	154	160	139	1057	0
DLR00017297	6	19	YNL196C	30	SD/MSG -ARG -HIS -LYS -URA +Canavanine +G418 +Thialysine	yku70_v3_R4_steve	11	11.0	7.13519236355	11599.2426743	143.891044157	254.0	6.59649016611	899255.999541	6324.53998495	43.0	8.06115903903	875649.523427	5576.54957977	2740	887	137	135	156	162	141	1053	0
DLR00017297	6	20	YNL022C	30	SD/MSG -ARG -HIS -LYS -URA +Canavanine +G418 +Thialysine	yku70_v3_R4_steve	11	11.0	6.77019904994	10495.9512013	168.27527617	254.0	6.3953447718	780095.998244	6178.91900208	43.0	7.74834294432	756091.959824	4483.62623905	2874	887	137	135	152	158	139	946	0
DLR00017297	6	21	YNL319W	30	SD/MSG -ARG -HIS -LYS -URA +Canavanine +G418 +Thialysine	yku70_v3_R4_steve	11	11.0	7.04897796412	11278.8194425	242.167711116	254.0	6.48324085739	865565.99814	6694.68157866	43.0	7.65206218199	862784.992149	7696.13824565	3007	886	137	135	153	159	140	917	1
DLR00017297	6	22	YNL157W	30	SD/MSG -ARG -HIS -LYS -URA +Canavanine +G418 +Thialysine	yku70_v3_R4_steve	11	11.0	6.68986680544	10636.1903432	209.054482156	254.0	6.27955060411	850926.994893	7338.4006386	43.0	7.42010348012	847413.989096	7928.39538598	3146	884	137	135	151	157	139	849	0
DLR00017297	6	23	YNL239W	30	SD/MSG -ARG -HIS -LYS -URA +Canavanine +G418 +Thialysine	yku70_v3_R4_steve	11	11.0	7.28837809183	11816.6343167	234.139977672	254.0	6.4967622235	1067348.99456	10018.5120504	43.0	7.61948657962	1063799.98904	12359.126886	3281	884	137	135	154	159	139	731	10
DLR00017297	6	24	YOR202W	30	SD/MSG -ARG -HIS -LYS -URA +Canavanine +G418 +Thialysine	yku70_v3_R4_steve	11	11.0	6.80043978182	12083.9737799	405.33227601	254.0	6.04017433644	1097121.98907	13001.6051975	43.0	7.16221146382	1094599.98628	14453.813371	3420	887	137	135	151	155	134	371	0
DLR00017297	7	1	YOR202W	30	SD/MSG -ARG -HIS -LYS -URA +Canavanine +G418 +Thialysine	yku70_v3_R4_steve	11	11.0	6.58163059206	11048.1039567	221.018124583	254.0	6.00014816997	982154.989342	11435.8833818	43.0	7.12132084559	980115.986127	12905.0559028	284	1031	137	135	158	162	143	950	8
DLR00017297	7	2	YNL004W	30	SD/MSG -ARG -HIS -LYS -URA +Canavanine +G418 +Thialysine	yku70_v3_R4_steve	11	11.0	6.63316113826	9792.38599446	183.808392345	254.0	6.32327629513	801535.371481	4861.62702184	43.0	7.37219046793	813499.98963	6954.04446404	419	1027	137	135	157	161	142	1180	0
DLR00017297	7	3	YMR254C	30	SD/MSG -ARG -HIS -LYS -URA +Canavanine +G418 +Thialysine	yku70_v3_R4_steve	11	11.0	6.02881821919	8459.85468168	98.8466076532	254.0	6.10205612774	659975.996086	5263.48557443	43.0	7.24025566039	659952.99003	5233.00322213	558	1038	137	135	156	162	143	1875	0
DLR00017297	7	4	YNL153C	30	SD/MSG -ARG -HIS -LYS -URA +Canavanine +G418 +Thialysine	yku70_v3_R4_steve	11	11.0	6.04090236663	8728.82869303	220.563749687	254.0	5.89967724665	646486.993411	7115.18720648	43.0	7.03179675027	641468.988427	6911.41697408	688	1034	137	135	152	158	139	1199	0
DLR00017297	7	5	YNL167C	30	SD/MSG -ARG -HIS -LYS -URA +Canavanine +G418 +Thialysine	yku70_v3_R4_steve	11	11.0	6.67016128169	10177.8148795	171.133264888	254.0	6.44515672152	807975.999061	5806.31579104	43.0	7.80071040353	786938.805071	3738.38099668	829	1035	137	135	160	165	145	1240	0
DLR00017297	7	6	YMR245W	30	SD/MSG -ARG -HIS -LYS -URA +Canavanine +G418 +Thialysine	yku70_v3_R4_steve	11	11.0	6.42880178093	9098.58209652	109.954023064	254.0	6.38771220719	693882.99977	4707.79984914	43.0	7.69791106488	677561.09613	2264.61208305	961	1031	137	135	155	162	143	1027	0
DLR00017297	7	7	YNL065W	30	SD/MSG -ARG -HIS -LYS -URA +Canavanine +G418 +Thialysine	yku70_v3_R4_steve	11	11.0	5.81441389783	9280.66099486	61.3186961325	254.0	5.96814752975	669522.994002	7053.98794016	43.0	7.10515203041	675266.988675	7396.14399723	1103	1030	137	135	153	160	141	2062	11
DLR00017297	7	8	YNL142W	30	SD/MSG -ARG -HIS -LYS -URA +Canavanine +G418 +Thialysine	yku70_v3_R4_steve	11	11.0	6.55760080019	9835.38650478	107.149221307	254.0	6.40471725704	763606.999193	4965.58659495	43.0	7.5718896275	762821.99289	5094.43793492	1231	1030	137	135	157	163	142	1264	0
DLR00017297	7	9	YNL191W	30	SD/MSG -ARG -HIS -LYS -URA +Canavanine +G418 +Thialysine	yku70_v3_R4_steve	11	11.0	6.37066563616	10566.7710746	99.7723013465	254.0	6.36876258763	820437.998123	5582.1321141	43.0	7.65152451451	804726.292139	3352.72649927	1377	1028	137	135	157	162	141	1463	0
DLR00017297	7	10	YNL064C	30	SD/MSG -ARG -HIS -LYS -URA +Canavanine +G418 +Thialysine	yku70_v3_R4_steve	11	11.0	4.34711633878	5674.46239968	151.303545929	254.0	4.50453799646	310171.370773	5201.70211346	43.0	5.50336961585	306134.777582	3911.14539985	1508	1029	137	135	133	142	128	1329	8
DLR00017297	7	11	YMR274C	30	SD/MSG -ARG -HIS -LYS -URA +Canavanine +G418 +Thialysine	yku70_v3_R4_steve	11	11.0	0.5	624.999860734	79.6076007494	254.0	12.0	27720.9188268	623.217461817	43.0	0.5	2588.99988631	329.805747259	1632	1020	137	135	-1	-1	-1	0	0
DLR00017297	7	12	YNL156C	30	SD/MSG -ARG -HIS -LYS -URA +Canavanine +G418 +Thialysine	yku70_v3_R4_steve	11	11.0	6.49984981913	10976.4773461	102.77069809	254.0	6.33998829984	906747.995475	7134.18938034	43.0	7.62426320492	882416.693943	4809.65795048	1778	1025	137	135	160	165	142	1239	1
DLR00017297	7	13	YNL067W	30	SD/MSG -ARG -HIS -LYS -URA +Canavanine +G418 +Thialysine	yku70_v3_R4_steve	11	11.0	5.67189936983	8834.06064088	123.728706807	254.0	5.78200027593	607759.992984	5804.84835647	43.0	6.90243151729	609261.988737	6027.19118082	1923	1026	137	135	147	153	134	1568	0
DLR00017297	7	14	YNL120C	30	SD/MSG -ARG -HIS -LYS -URA +Canavanine +G418 +Thialysine	yku70_v3_R4_steve	11	11.0	5.90179782765	9226.54131961	118.382412704	254.0	5.97679395368	662670.994343	6470.08862684	43.0	7.10732997545	660050.989181	6579.80504692	2054	1027	137	135	149	155	134	1141	7
DLR00017297	7	15	YMR253C	30	SD/MSG -ARG -HIS -LYS -URA +Canavanine +G418 +Thialysine	yku70_v3_R4_steve	11	11.0	6.39886803423	11157.740281	144.466122393	254.0	6.37109344358	888799.996869	5721.76779585	43.0	7.5236173657	888108.990837	5834.14510934	2196	1026	137	135	158	162	140	1066	0
DLR00017297	7	16	YNL001W	30	SD/MSG -ARG -HIS -LYS -URA +Canavanine +G418 +Thialysine	yku70_v3_R4_steve	11	11.0	5.28787681715	7595.15425879	129.82838149	254.0	5.44267972627	506920.992111	4830.68673916	43.0	6.54002601036	504959.989211	4854.94824252	2329	1024	137	135	144	151	133	1237	0
DLR00017297	7	17	YNL266W	30	SD/MSG -ARG -HIS -LYS -URA +Canavanine +G418 +Thialysine	yku70_v3_R4_steve	11	11.0	0.5	985.999964473	123.030805893	254.0	12.0	28144.5046857	933.107565818	43.0	0.5	4088.99998295	510.285261067	2460	1026	137	135	-1	-1	-1	0	0
DLR00017297	7	18	YNL285W	30	SD/MSG -ARG -HIS -LYS -URA +Canavanine +G418 +Thialysine	yku70_v3_R4_steve	11	11.0	6.53465238272	10451.6645832	152.353366893	254.0	6.29952336596	829487.996343	6282.04275979	43.0	7.45159130928	826120.990116	6483.28144106	2603	1028	137	135	155	161	140	922	0
DLR00017297	7	19	YNL255C	30	SD/MSG -ARG -HIS -LYS -URA +Canavanine +G418 +Thialysine	yku70_v3_R4_steve	11	11.0	4.10184803575	2088.99989671	108.435332528	254.0	4.74732841416	148975.563767	4206.63756526	43.0	5.51973616919	132296.961024	1228.45097037	2731	1023	137	135	140	150	135	867	0
DLR00017297	7	20	YNL145W	30	SD/MSG -ARG -HIS -LYS -URA +Canavanine +G418 +Thialysine	yku70_v3_R4_steve	11	11.0	6.64370938282	10536.3616756	130.832314356	254.0	6.37782514084	821435.997508	6430.74613613	43.0	7.71041774504	795219.20581	4133.28047925	2873	1024	137	135	155	161	140	902	0
DLR00017297	7	21	YNL323W	30	SD/MSG -ARG -HIS -LYS -URA +Canavanine +G418 +Thialysine	yku70_v3_R4_steve	11	11.0	6.00040862617	9795.23220828	108.722066322	254.0	6.07317869029	733929.994182	7026.88238209	43.0	7.21456335353	730363.988707	6947.95234589	3012	1030	137	135	149	156	137	1022	0
DLR00017297	7	22	YMR272C	30	SD/MSG -ARG -HIS -LYS -URA +Canavanine +G418 +Thialysine	yku70_v3_R4_steve	11	11.0	5.99953205143	8235.14755744	120.048941039	254.0	6.036509648	604215.836173	4422.69836847	43.0	7.08212993018	609419.989976	4813.69623008	3144	1025	137	135	145	152	134	845	0
DLR00017297	7	23	YNL089C	30	SD/MSG -ARG -HIS -LYS -URA +Canavanine +G418 +Thialysine	yku70_v3_R4_steve	11	11.0	6.85296074201	10786.1818121	161.712926825	254.0	6.32142121439	854519.995485	6965.8306492	43.0	7.45209925415	849736.989757	7953.69585441	3282	1024	137	135	147	153	133	607	0
DLR00017297	7	24	YOR202W	30	SD/MSG -ARG -HIS -LYS -URA +Canavanine +G418 +Thialysine	yku70_v3_R4_steve	11	11.0	7.13263456015	12489.842698	300.358900846	254.0	6.2571109485	1112247.9905	11600.2899133	43.0	7.48501660532	1076998.60998	10601.9634429	3417	1023	137	135	151	156	134	372	6
DLR00017297	8	1	YOR202W	30	SD/MSG -ARG -HIS -LYS -URA +Canavanine +G418 +Thialysine	yku70_v3_R4_steve	11	11.0	6.29160067866	10948.0879147	185.434360821	254.0	6.05040674408	917557.731111	8027.64076021	43.0	7.1781214488	910812.429555	8894.64226927	278	1166	137	135	157	162	143	881	0
DLR00017297	8	2	YMR244W	30	SD/MSG -ARG -HIS -LYS -URA +Canavanine +G418 +Thialysine	yku70_v3_R4_steve	11	11.0	6.55061379598	8796.79142997	124.414181197	254.0	6.17586748856	732846.995628	5556.82690656	43.0	7.29966102235	726770.990017	6111.33818479	410	1167	137	135	157	162	142	1121	0
DLR00017297	8	3	YMR305C	30	SD/MSG -ARG -HIS -LYS -URA +Canavanine +G418 +Thialysine	yku70_v3_R4_steve	11	11.0	6.71001312894	10179.7042104	169.928920543	254.0	6.40508189615	827195.997785	5844.39651569	43.0	7.57100141353	824047.991762	6594.45635359	551	1169	137	135	160	165	144	1208	0
DLR00017297	8	4	YNL236W	30	SD/MSG -ARG -HIS -LYS -URA +Canavanine +G418 +Thialysine	yku70_v3_R4_steve	11	11.0	0.5	1203.9999801	151.620753075	254.0	12.0	29226.6	1214.51092356	43.0	0.5	5045.99998863	635.906603388	679	1161	137	135	-1	-1	-1	0	0
DLR00017297	8	5	YMR306C-A	30	SD/MSG -ARG -HIS -LYS -URA +Canavanine +G418 +Thialysine	yku70_v3_R4_steve	11	11.0	6.83748774158	10308.6285036	210.475573639	254.0	6.44957280342	820014.998745	6357.80621655	43.0	7.62892153282	815666.992539	6540.18008401	822	1167	137	135	160	165	145	1075	0
DLR00017297	8	6	YMR255W	30	SD/MSG -ARG -HIS -LYS -URA +Canavanine +G418 +Thialysine	yku70_v3_R4_steve	11	11.0	6.53342068384	9523.86640716	155.129702267	254.0	6.41024248656	726779.261123	4785.87097985	43.0	7.6319936932	721238.62375	3654.72776956	960	1167	137	135	158	164	143	1308	6
DLR00017297	8	7	YMR278W	30	SD/MSG -ARG -HIS -LYS -URA +Canavanine +G418 +Thialysine	yku70_v3_R4_steve	11	11.0	5.14222259403	6399.03656418	60.3621002863	254.0	5.57255718418	456815.993743	5438.03730178	43.0	6.67835507986	460259.988847	5029.98458886	1091	1160	137	135	151	159	141	2463	0
DLR00017297	8	8	YNL058C	30	SD/MSG -ARG -HIS -LYS -URA +Canavanine +G418 +Thialysine	yku70_v3_R4_steve	11	11.0	5.49066475815	8164.54856075	151.052050672	254.0	5.76175354894	606704.9918	8026.83418339	43.0	7.03220868035	580112.878076	5448.01260918	1233	1166	137	135	155	161	142	1788	0
DLR00017297	8	9	YNL295W	30	SD/MSG -ARG -HIS -LYS -URA +Canavanine +G418 +Thialysine	yku70_v3_R4_steve	11	11.0	6.98128355986	11974.1447289	171.547451486	254.0	6.64456266796	919818.337677	5029.63503802	43.0	7.70822963198	944419.991634	8389.59582429	1369	1166	137	135	159	163	141	1440	0
DLR00017297	8	10	YNL119W	30	SD/MSG -ARG -HIS -LYS -URA +Canavanine +G418 +Thialysine	yku70_v3_R4_steve	11	11.0	5.42831783398	8285.25773458	121.815055792	254.0	5.65236197572	565103.992224	5688.33956072	43.0	6.76639251323	566894.988459	6212.62658708	1508	1163	137	135	147	153	134	1621	0
DLR00017297	8	11	YNL035C	30	SD/MSG -ARG -HIS -LYS -URA +Canavanine +G418 +Thialysine	yku70_v3_R4_steve	11	11.0	6.89704988974	12151.0546126	126.511060689	254.0	6.55413904137	1002186.99783	5774.62197494	43.0	7.72315196007	1002396.99173	6660.26933357	1640	1156	137	135	161	165	142	1094	30
DLR00017297	8	12	YNL292W	30	SD/MSG -ARG -HIS -LYS -URA +Canavanine +G418 +Thialysine	yku70_v3_R4_steve	11	11.0	6.66948010248	10952.8855003	199.730816227	254.0	6.39303732686	837942.997994	6147.70880746	43.0	7.68502131776	818439.963465	3917.98701939	1778	1157	137	135	155	160	138	1076	0
DLR00017297	8	13	YNL303W	30	SD/MSG -ARG -HIS -LYS -URA +Canavanine +G418 +Thialysine	yku70_v3_R4_steve	11	11.0	6.9493138026	11651.819072	143.002362098	254.0	6.59459833844	931062.999514	5697.9027375	43.0	7.95150226455	913460.38497	4242.40975872	1918	1165	137	135	158	163	140	1281	0
DLR00017297	8	14	YNR007C	30	SD/MSG -ARG -HIS -LYS -URA +Canavanine +G418 +Thialysine	yku70_v3_R4_steve	11	11.0	6.44574299858	10399.3373076	185.29939985	254.0	6.32592433845	794079.998128	4866.66669259	43.0	7.47534220589	792716.99211	4414.7273358	2053	1163	137	135	154	159	138	1101	0
DLR00017297	8	15	YNL049C	30	SD/MSG -ARG -HIS -LYS -URA +Canavanine +G418 +Thialysine	yku70_v3_R4_steve	11	11.0	6.72741869859	10993.3943139	178.435486443	254.0	6.45878284352	873131.998183	5754.54314843	43.0	7.62234539492	872315.991769	6021.30552229	2190	1160	137	135	157	162	139	1096	0
DLR00017297	8	16	YNR013C	30	SD/MSG -ARG -HIS -LYS -URA +Canavanine +G418 +Thialysine	yku70_v3_R4_steve	11	11.0	5.78041334015	10107.7784363	93.9087061093	254.0	6.05177133882	739642.481324	5733.08656737	43.0	7.07285350519	764418.987781	8936.28195613	2326	1162	137	135	153	159	138	1227	0
DLR00017297	8	17	YNL274C	30	SD/MSG -ARG -HIS -LYS -URA +Canavanine +G418 +Thialysine	yku70_v3_R4_steve	11	11.0	7.152316694	12171.6629498	204.661609424	254.0	6.67387327119	1004703.99955	5550.2264429	43.0	7.87526662187	1004634.99414	7253.64042677	2466	1159	137	135	160	165	142	1041	0
DLR00017297	8	18	YNL015W	30	SD/MSG -ARG -HIS -LYS -URA +Canavanine +G418 +Thialysine	yku70_v3_R4_steve	11	11.0	6.16354599689	10206.9036914	91.3775304639	254.0	6.1393500382	769935.994761	6838.63591637	43.0	7.41241597619	744183.007539	4375.41275361	2602	1162	137	135	152	159	137	965	0
DLR00017297	8	19	YMR250W	30	SD/MSG -ARG -HIS -LYS -URA +Canavanine +G418 +Thialysine	yku70_v3_R4_steve	11	11.0	7.12616142499	12704.0912496	211.314101322	254.0	6.55510148874	984360.997813	6457.00859545	43.0	7.7356722035	983836.991868	7809.04823164	2736	1157	137	135	155	161	139	930	17
DLR00017297	8	20	YNL074C	30	SD/MSG -ARG -HIS -LYS -URA +Canavanine +G418 +Thialysine	yku70_v3_R4_steve	11	11.0	6.18009955626	9997.14814216	102.58763797	254.0	6.16126155799	729546.341425	5183.48275863	43.0	7.19988855674	746721.988476	7237.15599864	2872	1162	137	135	151	158	139	943	0
DLR00017297	8	21	YMR258C	30	SD/MSG -ARG -HIS -LYS -URA +Canavanine +G418 +Thialysine	yku70_v3_R4_steve	11	11.0	0.5	1128.99997726	141.364788082	254.0	12.0	27944.1	904.967340268	43.0	0.5	4697.99997726	604.739346311	3008	1161	137	135	-1	-1	-1	5	0
DLR00017297	8	22	YNL041C	30	SD/MSG -ARG -HIS -LYS -URA +Canavanine +G418 +Thialysine	yku70_v3_R4_steve	11	11.0	5.91623913642	9367.08125686	107.487505329	254.0	6.02802187906	674490.801385	5076.67398103	43.0	7.06204605175	688290.988353	6825.27615858	3144	1159	137	135	145	152	135	836	0
DLR00017297	8	23	YNL202W	30	SD/MSG -ARG -HIS -LYS -URA +Canavanine +G418 +Thialysine	yku70_v3_R4_steve	11	11.0	7.35999098382	12193.7531485	256.918216178	254.0	6.58540715956	996551.997672	7737.46337087	43.0	7.92792914035	970172.559315	8425.20813133	3279	1157	137	135	150	155	135	547	0
DLR00017297	8	24	YOR202W	30	SD/MSG -ARG -HIS -LYS -URA +Canavanine +G418 +Thialysine	yku70_v3_R4_steve	11	11.0	6.67702174012	11913.0081398	307.138419323	254.0	6.08964213773	1060230.98997	11217.1248568	43.0	7.20474395364	1057798.98674	12539.4364307	3420	1158	137	135	149	154	132	265	0
DLR00017297	9	1	YOR202W	30	SD/MSG -ARG -HIS -LYS -URA +Canavanine +G418 +Thialysine	yku70_v3_R4_steve	11	11.0	6.58862916471	11779.3181912	205.276061413	254.0	6.22327134781	959087.978704	7445.45883476	43.0	7.26709724601	981530.987598	10597.8317834	288	1311	137	135	157	162	142	990	0
DLR00017297	9	2	YMR315W	30	SD/MSG -ARG -HIS -LYS -URA +Canavanine +G418 +Thialysine	yku70_v3_R4_steve	11	11.0	6.57350009534	9461.06283558	148.847154055	254.0	6.27599892272	747297.77788	4681.03191206	43.0	7.34154556879	754541.990661	5996.59071324	418	1301	137	135	156	161	141	1079	0
DLR00017297	9	3	YNL068C	30	SD/MSG -ARG -HIS -LYS -URA +Canavanine +G418 +Thialysine	yku70_v3_R4_steve	11	11.0	5.2667369619	7054.62810539	77.881830653	254.0	5.53712766971	536475.989466	8778.64244237	43.0	6.65829379338	532383.986313	9209.76302022	562	1306	137	135	154	160	143	1649	0
DLR00017297	9	4	YNL037C	30	SD/MSG -ARG -HIS -LYS -URA +Canavanine +G418 +Thialysine	yku70_v3_R4_steve	11	11.0	6.48494512923	8028.94345288	132.181914678	254.0	6.45509569381	637165.998415	4644.45209224	43.0	7.86108457232	617935.717897	2117.96699071	690	1304	137	135	159	164	145	1250	0
DLR00017297	9	5	YNL329C	30	SD/MSG -ARG -HIS -LYS -URA +Canavanine +G418 +Thialysine	yku70_v3_R4_steve	11	11.0	6.2392321276	7934.36841665	165.911007018	254.0	5.87363267232	508421.995615	7207.82082897	43.0	7.18260238998	485690.779858	4144.13642751	833	1302	137	135	144	152	136	1418	0
DLR00017297	9	6	YNL203C	30	SD/MSG -ARG -HIS -LYS -URA +Canavanine +G418 +Thialysine	yku70_v3_R4_steve	11	11.0	6.50210914796	9382.05201183	161.860784657	254.0	6.38785957337	707841.086688	4840.38384523	43.0	7.46865531316	717461.992319	5145.93229536	964	1294	137	135	158	163	143	1254	0
DLR00017297	9	7	YNL076W	30	SD/MSG -ARG -HIS -LYS -URA +Canavanine +G418 +Thialysine	yku70_v3_R4_steve	11	11.0	5.01323841636	5026.00048392	74.3193616483	254.0	5.39106251818	353980.995685	4774.4403683	43.0	6.45008888992	350605.990097	3348.88491176	1106	1298	137	135	149	157	141	1944	0
DLR00017297	9	8	YNL079C	30	SD/MSG -ARG -HIS -LYS -URA +Canavanine +G418 +Thialysine	yku70_v3_R4_steve	11	11.0	5.77896919612	8029.97534622	97.0932195243	254.0	6.04273895342	614219.971086	4314.94876706	43.0	7.09347766235	623580.989865	4672.81829438	1233	1298	137	135	157	163	143	1542	0
DLR00017297	9	9	YNL288W	30	SD/MSG -ARG -HIS -LYS -URA +Canavanine +G418 +Thialysine	yku70_v3_R4_steve	11	11.0	6.31282605258	9800.25266377	112.984758812	254.0	6.2640346505	733373.997851	5169.459761	43.0	7.41074304208	734206.991584	4940.49022931	1375	1305	137	135	155	161	140	1491	0
DLR00017297	9	10	YNL093W	30	SD/MSG -ARG -HIS -LYS -URA +Canavanine +G418 +Thialysine	yku70_v3_R4_steve	11	11.0	6.38924955821	9481.05435548	95.8838522526	254.0	6.32505586521	768886.997855	5502.03107852	43.0	7.4671499644	766357.991365	5570.47411671	1506	1302	137	135	160	165	141	1179	0
DLR00017297	9	11	YNL315C	30	SD/MSG -ARG -HIS -LYS -URA +Canavanine +G418 +Thialysine	yku70_v3_R4_steve	11	11.0	0.5	1118.99997158	139.698817877	254.0	12.0	28127.6727539	810.923391747	43.0	0.5	4653.99997726	581.720084034	1638	1296	137	135	-1	-1	-1	0	0
DLR00017297	9	12	YNL309W	30	SD/MSG -ARG -HIS -LYS -URA +Canavanine +G418 +Thialysine	yku70_v3_R4_steve	11	11.0	6.33686431724	9465.71256145	95.8435446319	254.0	6.31472346721	763524.997493	5533.7901327	43.0	7.44900086921	761243.990937	5734.18485546	1783	1300	137	135	158	163	141	1226	0
DLR00017297	9	13	YNL080C	30	SD/MSG -ARG -HIS -LYS -URA +Canavanine +G418 +Thialysine	yku70_v3_R4_steve	11	11.0	4.8148912488	6085.42073543	157.725913909	254.0	5.00185087529	351987.20563	4248.08363509	43.0	6.06457536783	347780.894775	2941.28236115	1912	1296	137	135	136	144	128	1259	0
DLR00017297	9	14	YMR291W	30	SD/MSG -ARG -HIS -LYS -URA +Canavanine +G418 +Thialysine	yku70_v3_R4_steve	11	11.0	0.837631420203	559.999934833	72.7911995786	254.0	10.8305206004	31523.4	990.328987351	43.0	3.43967547003	6189.00033574	271.591979761	2049	1296	137	135	130	140	130	77	0
DLR00017297	9	15	YNL040W	30	SD/MSG -ARG -HIS -LYS -URA +Canavanine +G418 +Thialysine	yku70_v3_R4_steve	11	11.0	5.76655713801	9680.34301857	95.6303174629	254.0	5.94603805151	716237.992797	6577.62469858	43.0	7.07364315765	718101.988378	6987.08807472	2196	1303	137	135	151	157	136	1414	10
DLR00017297	9	16	YMR269W	30	SD/MSG -ARG -HIS -LYS -URA +Canavanine +G418 +Thialysine	yku70_v3_R4_steve	11	11.0	0.5	725.999907629	90.9606525458	254.0	12.0	27829.649838	700.893292573	43.0	0.5	2975.9999261	372.914056281	2329	1291	137	135	-1	-1	-1	15	0
DLR00017297	9	17	YMR317W	30	SD/MSG -ARG -HIS -LYS -URA +Canavanine +G418 +Thialysine	yku70_v3_R4_steve	11	11.0	6.38561031802	11560.5293636	101.629089605	254.0	6.37142682958	906829.996574	6703.60286274	43.0	7.66080795421	884927.642919	4150.58586578	2473	1300	137	135	155	161	139	1113	5
DLR00017297	9	18	YNL223W	30	SD/MSG -ARG -HIS -LYS -URA +Canavanine +G418 +Thialysine	yku70_v3_R4_steve	11	11.0	3.93429560298	1774.9404182	88.8948990565	254.0	4.81523048946	144798.138757	3871.10770056	43.0	5.55917539314	124462.371662	1550.69012528	2604	1292	137	135	148	156	139	578	0
DLR00017297	9	19	YNL127W	30	SD/MSG -ARG -HIS -LYS -URA +Canavanine +G418 +Thialysine	yku70_v3_R4_steve	11	11.0	6.6549959288	10758.564602	118.706794061	254.0	6.4985024158	821524.999784	4831.2404214	43.0	7.70338291487	819928.994283	4747.15245368	2743	1303	137	135	154	159	136	1012	6
DLR00017297	9	20	YNL195C	30	SD/MSG -ARG -HIS -LYS -URA +Canavanine +G418 +Thialysine	yku70_v3_R4_steve	11	11.0	6.65832187297	10454.1762591	126.66950188	254.0	6.3232618168	793160.997196	5887.45639971	43.0	7.4746996743	790107.990702	6175.34622291	2873	1301	137	135	154	160	139	885	0
DLR00017297	9	21	YNL320W	30	SD/MSG -ARG -HIS -LYS -URA +Canavanine +G418 +Thialysine	yku70_v3_R4_steve	11	11.0	5.5684033002	9839.00496855	139.554016656	254.0	5.82320452108	765451.99086	8394.75127072	43.0	6.95735507399	763335.98749	8991.41808091	3013	1298	137	135	152	159	140	1074	0
DLR00017297	9	22	YNL143C	30	SD/MSG -ARG -HIS -LYS -URA +Canavanine +G418 +Thialysine	yku70_v3_R4_steve	11	11.0	7.033211656	11039.5406133	241.422719145	254.0	6.39980514418	948768.994925	8277.05924467	43.0	7.54027933771	944880.989203	9633.88081302	3149	1292	137	135	155	161	141	741	0
DLR00017297	9	23	YMR306W	30	SD/MSG -ARG -HIS -LYS -URA +Canavanine +G418 +Thialysine	yku70_v3_R4_steve	11	11.0	6.811594523	10637.3352639	178.604389063	254.0	6.30087396851	834567.995647	6571.85042386	43.0	7.42685185008	829173.990258	7450.18795721	3282	1296	137	135	147	153	133	407	25
DLR00017297	9	24	YOR202W	30	SD/MSG -ARG -HIS -LYS -URA +Canavanine +G418 +Thialysine	yku70_v3_R4_steve	11	11.0	6.90592368177	12578.3593695	337.453095149	254.0	6.16988436471	1066868.44778	10421.1492543	43.0	7.1942953699	1098824.98652	14701.721266	3422	1295	137	135	149	153	132	194	14
DLR00017297	10	1	YOR202W	30	SD/MSG -ARG -HIS -LYS -URA +Canavanine +G418 +Thialysine	yku70_v3_R4_steve	11	11.0	6.40492020841	10239.386026	207.274176376	254.0	6.0225810617	832435.567874	7172.00171209	43.0	7.05796514932	850801.987136	9780.34017021	279	1442	137	135	157	161	142	831	0
DLR00017297	10	2	YMR261C	30	SD/MSG -ARG -HIS -LYS -URA +Canavanine +G418 +Thialysine	yku70_v3_R4_steve	11	11.0	6.10787639097	8391.51617521	122.129231443	254.0	6.08325158653	647515.630951	4295.0817751	43.0	7.1437351462	654549.990138	5134.79765796	415	1438	137	135	154	160	141	1449	0
DLR00017297	10	3	YNL123W	30	SD/MSG -ARG -HIS -LYS -URA +Canavanine +G418 +Thialysine	yku70_v3_R4_steve	11	11.0	6.95984422413	9787.72624727	184.653681563	254.0	6.44386542439	785765.998746	5894.85683807	43.0	7.58020475533	784869.992747	7530.38253508	563	1436	137	135	161	165	146	1498	0
DLR00017297	10	4	YNL234W	30	SD/MSG -ARG -HIS -LYS -URA +Canavanine +G418 +Thialysine	yku70_v3_R4_steve	11	11.0	6.36257711998	8684.38735464	189.242396006	254.0	6.28130978127	636377.516851	4960.67206619	43.0	7.31759864998	647781.99087	5528.86680009	685	1440	137	135	156	162	143	1472	19
DLR00017297	10	5	YNL125C	30	SD/MSG -ARG -HIS -LYS -URA +Canavanine +G418 +Thialysine	yku70_v3_R4_steve	11	11.0	6.96876489	10956.8894253	282.130763688	254.0	6.45612134576	830308.998446	7563.92412624	43.0	7.62831287068	828037.992098	8033.79450001	825	1439	137	135	158	163	143	1053	0
DLR00017297	10	6	YMR304C-A	30	SD/MSG -ARG -HIS -LYS -URA +Canavanine +G418 +Thialysine	yku70_v3_R4_steve	11	11.0	6.77331823972	9015.17302678	237.789070373	254.0	6.43869838801	696957.999467	5105.65687343	43.0	7.60962441606	691396.995296	4675.36571587	961	1443	137	135	159	164	144	1093	0
DLR00017297	10	7	YNL165W	30	SD/MSG -ARG -HIS -LYS -URA +Canavanine +G418 +Thialysine	yku70_v3_R4_steve	11	11.0	7.09241539718	11282.2818259	213.332347615	254.0	6.56705671429	916150.999125	6106.05410119	43.0	7.73847945846	915721.993038	7115.89792605	1101	1436	137	135	162	167	144	1179	19
DLR00017297	10	8	YNL197C	30	SD/MSG -ARG -HIS -LYS -URA +Canavanine +G418 +Thialysine	yku70_v3_R4_steve	11	11.0	1.55678029048	797.4	122.755888609	254.0	6.93032569719	55274.7687222	3226.01398636	43.0	4.86050643167	31904.5221999	488.700942739	1235	1425	137	135	159	165	146	167	16
DLR00017297	10	9	YNL050C	30	SD/MSG -ARG -HIS -LYS -URA +Canavanine +G418 +Thialysine	yku70_v3_R4_steve	11	11.0	5.89367815048	9944.15417771	82.4785932171	254.0	6.12890826238	734535.587738	5140.35240172	43.0	7.18521769996	751341.989251	6622.79082598	1369	1439	137	135	156	161	140	1392	0
DLR00017297	10	10	YNL066W	30	SD/MSG -ARG -HIS -LYS -URA +Canavanine +G418 +Thialysine	yku70_v3_R4_steve	11	11.0	6.12111261509	9319.36830055	100.177880008	254.0	6.17912434131	735897.996587	5173.98363545	43.0	7.30567175464	733163.990398	4876.96528521	1503	1437	137	135	158	163	141	1176	0
DLR00017297	10	11	YNL008C	30	SD/MSG -ARG -HIS -LYS -URA +Canavanine +G418 +Thialysine	yku70_v3_R4_steve	11	11.0	6.87264480587	12558.8980215	170.601923858	254.0	6.51771863101	1029994.99667	7295.177949	43.0	7.68408285033	1031134.99053	8017.81648036	1644	1435	137	135	160	165	142	1155	16
DLR00017297	10	12	YNL013C	30	SD/MSG -ARG -HIS -LYS -URA +Canavanine +G418 +Thialysine	yku70_v3_R4_steve	11	11.0	6.22883566557	9843.82163678	195.24440459	254.0	6.20108545438	741735.996351	6825.05002691	43.0	7.47943811181	718289.762286	4086.62560784	1782	1433	137	135	154	159	137	1144	0
DLR00017297	10	13	YNL208W	30	SD/MSG -ARG -HIS -LYS -URA +Canavanine +G418 +Thialysine	yku70_v3_R4_steve	11	11.0	6.75958128152	12045.9154939	114.0803294	254.0	6.46720308016	940802.99716	7778.79245366	43.0	7.80551665282	914926.178907	5111.29892216	1920	1433	137	135	156	161	139	1093	5
DLR00017297	10	14	YNL095C	30	SD/MSG -ARG -HIS -LYS -URA +Canavanine +G418 +Thialysine	yku70_v3_R4_steve	11	11.0	5.87268040088	9786.84185709	102.781258812	254.0	6.05848581754	724618.994473	6971.16397991	43.0	7.31533895013	703388.619139	4757.07444481	2056	1432	137	135	152	157	137	1381	0
DLR00017297	10	15	YNL249C	30	SD/MSG -ARG -HIS -LYS -URA +Canavanine +G418 +Thialysine	yku70_v3_R4_steve	11	11.0	7.03955908932	12114.0097828	199.024327639	254.0	6.6467800552	963218.999586	6354.69991658	43.0	7.84812450113	963661.99408	7553.72925487	2190	1435	137	135	157	162	139	1067	0
DLR00017297	10	16	YNL044W	30	SD/MSG -ARG -HIS -LYS -URA +Canavanine +G418 +Thialysine	yku70_v3_R4_steve	11	11.0	6.43781117873	10477.005182	92.197966727	254.0	6.32404088896	815249.997149	5439.75899406	43.0	7.4770626529	814497.990914	5579.07983618	2328	1433	137	135	154	160	138	1149	0
DLR00017297	10	17	YNL136W	30	SD/MSG -ARG -HIS -LYS -URA +Canavanine +G418 +Thialysine	yku70_v3_R4_steve	11	11.0	5.56013828119	8726.30948608	63.9499989102	254.0	5.83740946732	551621.994454	5922.37493149	43.0	7.09111942976	533729.147155	4188.16442274	2465	1432	137	135	139	147	129	1014	10
DLR00017297	10	18	YNL305C	30	SD/MSG -ARG -HIS -LYS -URA +Canavanine +G418 +Thialysine	yku70_v3_R4_steve	11	11.0	6.24480947542	11166.9964122	184.182762184	254.0	6.30779667119	853907.159588	5782.55193407	43.0	7.35617536297	875345.988803	8304.08406557	2600	1432	137	135	154	160	138	985	7
DLR00017297	10	19	YMR266W	30	SD/MSG -ARG -HIS -LYS -URA +Canavanine +G418 +Thialysine	yku70_v3_R4_steve	11	11.0	5.9764920075	10755.7718631	78.3675814387	254.0	6.13109910551	789820.994776	5904.37789762	43.0	7.27708451935	791660.989582	6021.07493207	2736	1437	137	135	151	157	138	1324	6
DLR00017297	10	20	YNL168C	30	SD/MSG -ARG -HIS -LYS -URA +Canavanine +G418 +Thialysine	yku70_v3_R4_steve	11	11.0	6.61334879843	11373.8074403	118.963222698	254.0	6.40633219779	909419.996456	7308.894989	43.0	7.73199041075	880536.561126	4698.22544477	2875	1435	137	135	156	162	140	773	0
DLR00017297	10	21	YNL257C	30	SD/MSG -ARG -HIS -LYS -URA +Canavanine +G418 +Thialysine	yku70_v3_R4_steve	11	11.0	0.5	1247.99998579	156.471266843	254.0	12.0	27259.2	917.71636129	43.0	0.5	5292.99997726	665.426284081	3009	1432	137	135	-1	-1	-1	0	0
DLR00017297	10	22	YNL298W	30	SD/MSG -ARG -HIS -LYS -URA +Canavanine +G418 +Thialysine	yku70_v3_R4_steve	11	11.0	0.5	1626.0	203.417338291	254.0	12.0	28745.1	973.880965184	43.0	0.5	6885.0	863.192897533	3145	1431	137	135	-1	-1	-1	0	0
DLR00017297	10	23	YNL230C	30	SD/MSG -ARG -HIS -LYS -URA +Canavanine +G418 +Thialysine	yku70_v3_R4_steve	11	11.0	7.15259331127	12268.0544708	211.790435068	254.0	6.38834552818	1014183.9937	9297.28442867	43.0	7.66541132059	981966.207235	8622.14062639	3284	1431	137	135	150	155	134	487	36
DLR00017297	10	24	YOR202W	30	SD/MSG -ARG -HIS -LYS -URA +Canavanine +G418 +Thialysine	yku70_v3_R4_steve	11	11.0	6.64434323211	12333.9429104	372.543945547	254.0	6.05932396059	1083934.98897	13910.8352647	43.0	7.18383967652	1079846.98594	15181.3974905	3422	1432	137	135	148	153	131	111	22
DLR00017297	11	1	YOR202W	30	SD/MSG -ARG -HIS -LYS -URA +Canavanine +G418 +Thialysine	yku70_v3_R4_steve	11	11.0	6.84581993913	11477.4505772	233.952288088	254.0	6.17222945672	965476.991716	9320.54765067	43.0	7.29239230398	962942.987378	10671.5786539	286	1578	137	135	158	162	143	833	0
DLR00017297	11	2	YNL205C	30	SD/MSG -ARG -HIS -LYS -URA +Canavanine +G418 +Thialysine	yku70_v3_R4_steve	11	11.0	5.39684571547	7889.69901074	119.67069582	254.0	5.60658145977	618922.989765	8722.45667509	43.0	6.72788377584	616246.986871	9368.83432873	421	1567	137	135	154	160	141	1452	0
DLR00017297	11	3	YMR312W	30	SD/MSG -ARG -HIS -LYS -URA +Canavanine +G418 +Thialysine	yku70_v3_R4_steve	11	11.0	6.06083663951	7877.18143276	108.689190975	254.0	5.72599324459	532505.992569	7080.67735555	43.0	6.84277611502	529820.987465	6786.47327988	561	1581	137	135	147	153	136	1399	0
DLR00017297	11	4	YNL231C	30	SD/MSG -ARG -HIS -LYS -URA +Canavanine +G418 +Thialysine	yku70_v3_R4_steve	11	11.0	6.21236615809	8832.58077454	167.277637596	254.0	6.06779408648	678049.994911	7953.41827191	43.0	7.20108921987	674554.98887	7842.7204535	692	1578	137	135	158	163	144	1326	0
DLR00017297	11	5	YNL155W	30	SD/MSG -ARG -HIS -LYS -URA +Canavanine +G418 +Thialysine	yku70_v3_R4_steve	11	11.0	6.00829937566	8383.08427321	204.595346397	254.0	5.90486446423	600240.99336	7551.04910537	43.0	7.19320052709	579345.534612	4676.90668375	834	1580	137	135	154	161	143	2117	11
DLR00017297	11	6	YNL300W	30	SD/MSG -ARG -HIS -LYS -URA +Canavanine +G418 +Thialysine	yku70_v3_R4_steve	11	11.0	6.67907572827	9246.8434328	166.208216525	254.0	6.40076099585	715495.999652	5008.33330864	43.0	7.74769209853	696447.482662	3471.8863407	962	1574	137	135	159	165	145	1444	0
DLR00017297	11	7	YNL175C	30	SD/MSG -ARG -HIS -LYS -URA +Canavanine +G418 +Thialysine	yku70_v3_R4_steve	11	11.0	6.54985809606	10065.570038	194.635135637	254.0	6.29658564176	749928.998012	5847.10291263	43.0	7.57711653948	732378.112069	3520.08309504	1104	1568	137	135	156	162	142	1373	0
DLR00017297	11	8	YNL326C	30	SD/MSG -ARG -HIS -LYS -URA +Canavanine +G418 +Thialysine	yku70_v3_R4_steve	11	11.0	5.97169638957	9041.05409291	133.191294012	254.0	6.00181952695	679388.995653	5222.84283746	43.0	7.13070951548	679473.990241	4516.23147655	1240	1566	137	135	155	161	141	1611	0
DLR00017297	11	9	YNR018W	30	SD/MSG -ARG -HIS -LYS -URA +Canavanine +G418 +Thialysine	yku70_v3_R4_steve	11	11.0	6.43039428914	9900.02114982	138.293162793	254.0	6.44852373821	731475.999698	4662.27961154	43.0	7.74844072019	720357.880887	2360.51692652	1376	1574	137	135	153	159	139	1221	0
DLR00017297	11	10	YJR109C	30	SD/MSG -ARG -HIS -LYS -URA +Canavanine +G418 +Thialysine	yku70_v3_R4_steve	11	11.0	0.5	747.999917577	94.7816102165	254.0	12.0	27943.377458	648.613210954	43.0	0.5	3106.99993179	395.552284943	1507	1561	137	135	-1	-1	-1	14	0
DLR00017297	11	11	YMR279C	30	SD/MSG -ARG -HIS -LYS -URA +Canavanine +G418 +Thialysine	yku70_v3_R4_steve	11	11.0	0.5	1088.99997442	136.004585141	254.0	12.0	28030.8487162	786.827298077	43.0	0.5	4509.99996589	563.523148748	1644	1572	137	135	-1	-1	-1	5	0
DLR00017297	11	12	YMR326C	30	SD/MSG -ARG -HIS -LYS -URA +Canavanine +G418 +Thialysine	yku70_v3_R4_steve	11	11.0	6.32007071762	9314.34491032	114.508361361	254.0	6.26646269216	727004.997764	5597.17761843	43.0	7.5214868413	707758.811013	3439.20922926	1777	1576	137	135	156	161	139	1171	0
DLR00017297	11	13	YNL162W	30	SD/MSG -ARG -HIS -LYS -URA +Canavanine +G418 +Thialysine	yku70_v3_R4_steve	11	11.0	5.66750536318	7822.10456959	154.20177735	254.0	5.69139186003	524730.993163	5979.0891168	43.0	6.79523450973	525546.988764	6022.30948565	1924	1581	137	135	144	151	132	1545	9
DLR00017297	11	14	YNL173C	30	SD/MSG -ARG -HIS -LYS -URA +Canavanine +G418 +Thialysine	yku70_v3_R4_steve	11	11.0	6.30654207393	9693.20054606	186.662139081	254.0	6.19276175129	720881.996548	6553.92005671	43.0	7.3275614083	719066.990393	6545.30970195	2052	1574	137	135	151	156	135	1092	0
DLR00017297	11	15	YNL314W	30	SD/MSG -ARG -HIS -LYS -URA +Canavanine +G418 +Thialysine	yku70_v3_R4_steve	11	11.0	6.43097449163	9982.58806801	122.841814774	254.0	6.3100849709	751611.997707	5944.76505354	43.0	7.4582265306	749970.991254	5973.59453456	2196	1576	137	135	151	157	135	1068	1
DLR00017297	11	16	YNL083W	30	SD/MSG -ARG -HIS -LYS -URA +Canavanine +G418 +Thialysine	yku70_v3_R4_steve	11	11.0	6.30766320867	9637.77941861	75.6215761272	254.0	6.27645216571	729900.997702	5371.13894174	43.0	7.55109286823	709467.389406	3432.70514227	2326	1575	137	135	151	157	136	951	0
DLR00017297	11	17	YMR299C	30	SD/MSG -ARG -HIS -LYS -URA +Canavanine +G418 +Thialysine	yku70_v3_R4_steve	11	11.0	5.99417380567	10147.7502772	69.2576794061	254.0	6.13232335061	744068.9954	5136.678964	43.0	7.27385393354	744642.989899	5344.6442877	2471	1574	137	135	150	156	135	1085	8
DLR00017297	11	18	YMR307W	30	SD/MSG -ARG -HIS -LYS -URA +Canavanine +G418 +Thialysine	yku70_v3_R4_steve	11	11.0	3.32731903318	1062.96142451	54.0452114739	254.0	4.40497814572	94877.9595085	3986.24660908	43.0	4.73942783827	77795.9929023	1345.59160805	2603	1567	137	135	145	154	139	527	0
DLR00017297	11	19	YNL273W	30	SD/MSG -ARG -HIS -LYS -URA +Canavanine +G418 +Thialysine	yku70_v3_R4_steve	11	11.0	4.64436377999	4603.89399478	114.685643742	254.0	5.00934634776	298895.750379	3954.27575323	43.0	6.04976457361	291215.048563	2653.12823345	2740	1570	137	135	141	149	133	1579	0
DLR00017297	11	20	YNL030W	30	SD/MSG -ARG -HIS -LYS -URA +Canavanine +G418 +Thialysine	yku70_v3_R4_steve	11	11.0	6.64828038271	10503.0265588	131.92641655	254.0	6.40114017167	866370.996867	6506.0921945	43.0	7.56005553027	862271.990557	7125.51285753	2875	1573	137	135	158	163	142	859	7
DLR00017297	11	21	YNL134C	30	SD/MSG -ARG -HIS -LYS -URA +Canavanine +G418 +Thialysine	yku70_v3_R4_steve	11	11.0	4.43466198056	4519.10364742	70.8134863051	254.0	4.95358620513	360270.989543	6180.25834955	43.0	6.10694010354	326851.756394	3961.79432214	3014	1568	137	135	149	157	140	995	0
DLR00017297	11	22	YNL087W	30	SD/MSG -ARG -HIS -LYS -URA +Canavanine +G418 +Thialysine	yku70_v3_R4_steve	11	11.0	6.48172523415	10578.5818285	175.532456353	254.0	6.34848160442	833915.88029	4557.04638932	43.0	7.41216053912	845824.989612	6463.56417227	3150	1564	137	135	151	157	138	661	0
DLR00017297	11	23	YMR302C	30	SD/MSG -ARG -HIS -LYS -URA +Canavanine +G418 +Thialysine	yku70_v3_R4_steve	11	11.0	6.99820171264	10557.932818	261.118994809	254.0	6.41142160649	870147.996549	7393.87498933	43.0	7.52345212582	864534.990534	8783.75599009	3286	1571	137	135	149	154	134	434	0
DLR00017297	11	24	YOR202W	30	SD/MSG -ARG -HIS -LYS -URA +Canavanine +G418 +Thialysine	yku70_v3_R4_steve	11	11.0	6.92015266865	12091.5634167	324.271463031	254.0	6.25571887515	1035258.10794	8926.92366718	43.0	7.25839972193	1064422.98638	13139.4956872	3420	1571	137	135	149	153	131	119	2
DLR00017297	12	1	YOR202W	30	SD/MSG -ARG -HIS -LYS -URA +Canavanine +G418 +Thialysine	yku70_v3_R4_steve	11	11.0	6.91393430622	11100.8836973	248.324662534	254.0	6.14069846688	929378.991727	9712.34002328	43.0	7.25467388956	926107.987259	10942.8612535	281	1710	137	135	158	162	142	772	0
DLR00017297	12	2	YMR262W	30	SD/MSG -ARG -HIS -LYS -URA +Canavanine +G418 +Thialysine	yku70_v3_R4_steve	11	11.0	6.5055516408	8623.95480179	181.56354456	254.0	6.18842246415	711582.996469	5633.89840208	43.0	7.306408401	706880.990639	5893.57152713	415	1712	137	135	158	162	143	1240	0
DLR00017297	12	3	YNL190W	30	SD/MSG -ARG -HIS -LYS -URA +Canavanine +G418 +Thialysine	yku70_v3_R4_steve	11	11.0	6.1811399343	9856.14341035	116.481910809	254.0	6.11794823838	791533.993114	8225.79675761	43.0	7.25201372301	790465.987782	8767.27297431	552	1714	137	135	160	165	145	1403	0
DLR00017297	12	4	YMR263W	30	SD/MSG -ARG -HIS -LYS -URA +Canavanine +G418 +Thialysine	yku70_v3_R4_steve	11	11.0	6.33177994261	8115.59900089	180.97915985	254.0	5.97570429622	606890.99507	7001.42377116	43.0	7.2372053714	577701.008967	4264.27931513	689	1713	137	135	156	161	141	882	0
DLR00017297	12	5	YNL071W	30	SD/MSG -ARG -HIS -LYS -URA +Canavanine +G418 +Thialysine	yku70_v3_R4_steve	11	11.0	6.7009762167	10094.9162337	220.913428113	254.0	6.3413343924	729354.726473	5479.15050269	43.0	7.35555058392	748009.989539	7583.61409353	827	1715	137	135	157	162	143	1268	0
DLR00017297	12	6	YNL141W	30	SD/MSG -ARG -HIS -LYS -URA +Canavanine +G418 +Thialysine	yku70_v3_R4_steve	11	11.0	4.98115368898	3140.19753833	359.328863155	254.0	4.65580240531	189332.994157	5245.76791306	43.0	5.53849288219	180395.991687	2611.83828977	960	1708	137	135	135	145	132	1493	0
DLR00017297	12	7	YNL328C	30	SD/MSG -ARG -HIS -LYS -URA +Canavanine +G418 +Thialysine	yku70_v3_R4_steve	11	11.0	6.90901378779	11360.7278328	262.066756172	254.0	6.58672211461	883919.397057	5089.78796975	43.0	7.64842662353	902658.99169	7571.7487963	1099	1712	137	135	161	166	144	1351	0
DLR00017297	12	8	YNL271C	30	SD/MSG -ARG -HIS -LYS -URA +Canavanine +G418 +Thialysine	yku70_v3_R4_steve	11	11.0	0.5	710.999920419	100.885149299	254.0	12.0	29288.2172245	1043.577461	43.0	0.5	2941.99993179	416.985349843	1231	1700	137	135	-1	-1	-1	9	0
DLR00017297	12	9	YNL214W	30	SD/MSG -ARG -HIS -LYS -URA +Canavanine +G418 +Thialysine	yku70_v3_R4_steve	11	11.0	6.70327435287	10394.4006824	156.897136681	254.0	6.42429884806	765325.581394	5483.22663392	43.0	7.43303809653	786842.989609	8149.83328128	1374	1710	137	135	155	160	139	1239	0
DLR00017297	12	10	YMR300C	30	SD/MSG -ARG -HIS -LYS -URA +Canavanine +G418 +Thialysine	yku70_v3_R4_steve	11	11.0	6.02852039308	8910.89982034	94.7228455649	254.0	6.11269414356	675676.996348	5370.71902936	43.0	7.23939154804	676178.990208	5067.20293413	1509	1709	137	135	156	161	140	1605	0
DLR00017297	12	11	YNL031C	30	SD/MSG -ARG -HIS -LYS -URA +Canavanine +G418 +Thialysine	yku70_v3_R4_steve	11	11.0	7.49815755947	12256.9222342	188.943334185	254.0	6.92221008694	1019646.99709	5769.33561993	43.0	8.44333657046	1020357.99138	9065.68698025	1643	1711	137	135	162	166	142	1101	0
DLR00017297	12	12	YNL219C	30	SD/MSG -ARG -HIS -LYS -URA +Canavanine +G418 +Thialysine	yku70_v3_R4_steve	11	11.0	6.44669159252	9871.83123686	105.889046439	254.0	6.18967874037	740818.995611	6950.54855559	43.0	7.46945480869	715661.629857	4492.13117548	1781	1711	137	135	153	158	136	1048	0
DLR00017297	12	13	YNL237W	30	SD/MSG -ARG -HIS -LYS -URA +Canavanine +G418 +Thialysine	yku70_v3_R4_steve	11	11.0	6.66268656542	10965.319295	120.437221616	254.0	6.44973881497	828367.998791	5833.2403386	43.0	7.62702350342	828650.992651	5820.01481371	1914	1710	137	135	153	158	136	1177	5
DLR00017297	12	14	YNL242W	30	SD/MSG -ARG -HIS -LYS -URA +Canavanine +G418 +Thialysine	yku70_v3_R4_steve	11	11.0	6.31469707309	9098.15149721	142.25634222	254.0	6.38239766632	674193.999634	4504.66599093	43.0	7.55592696958	671619.994954	3778.44827284	2052	1712	137	135	150	156	136	1098	0
DLR00017297	12	15	YNL224C	30	SD/MSG -ARG -HIS -LYS -URA +Canavanine +G418 +Thialysine	yku70_v3_R4_steve	11	11.0	6.82413520752	10926.5303453	184.34755566	254.0	6.46331888755	812861.999178	5848.66482987	43.0	7.64167302623	811426.993093	5949.43663404	2189	1708	137	135	150	156	134	932	8
DLR00017297	12	16	YNL029C	30	SD/MSG -ARG -HIS -LYS -URA +Canavanine +G418 +Thialysine	yku70_v3_R4_steve	11	11.0	6.20819798855	9556.2702472	95.690708984	254.0	6.15605025568	686785.996588	5771.73419245	43.0	7.290002214	685769.990561	5826.54756592	2327	1709	137	135	149	155	134	1033	0
DLR00017297	12	17	YNL115C	30	SD/MSG -ARG -HIS -LYS -URA +Canavanine +G418 +Thialysine	yku70_v3_R4_steve	11	11.0	7.48670617919	12465.4879108	229.555536581	254.0	6.80955239154	973229.997924	5745.33130365	43.0	8.13115743744	973027.999273	8063.85658883	2462	1706	137	135	155	160	137	865	0
DLR00017297	12	18	YNR001C	30	SD/MSG -ARG -HIS -LYS -URA +Canavanine +G418 +Thialysine	yku70_v3_R4_steve	11	11.0	6.44776671157	10600.5565036	113.180057412	254.0	6.32357138084	789699.997711	5416.66086434	43.0	7.60529268596	770021.668629	3442.19118657	2600	1704	137	135	151	157	136	829	0
DLR00017297	12	19	YNL117W	30	SD/MSG -ARG -HIS -LYS -URA +Canavanine +G418 +Thialysine	yku70_v3_R4_steve	11	11.0	7.12248899162	12214.9845466	210.613320209	254.0	6.54949224887	974496.997577	7269.81460846	43.0	7.72470958927	972888.991658	8624.30849726	2739	1706	137	135	156	161	139	859	0
DLR00017297	12	20	YNL106C	30	SD/MSG -ARG -HIS -LYS -URA +Canavanine +G418 +Thialysine	yku70_v3_R4_steve	11	11.0	0.5	649.999877787	82.0366879171	254.0	12.0	27114.4646791	774.180541925	43.0	0.5	2668.9999261	336.377850438	2872	1702	137	135	-1	-1	-1	4	0
DLR00017297	12	21	YNL339C	30	SD/MSG -ARG -HIS -LYS -URA +Canavanine +G418 +Thialysine	yku70_v3_R4_steve	11	11.0	6.577589877	11292.5556286	133.8390307	254.0	6.34787452018	892218.995668	6994.98586322	43.0	7.4998744791	889547.989734	7602.05621517	3008	1705	137	135	153	158	138	791	0
DLR00017297	12	22	YNR002C	30	SD/MSG -ARG -HIS -LYS -URA +Canavanine +G418 +Thialysine	yku70_v3_R4_steve	11	11.0	6.53906945453	10396.8452156	162.419545931	254.0	6.22996593088	773127.995724	6088.39949082	43.0	7.49524721971	749163.396432	4497.51690656	3149	1705	137	135	146	152	133	539	0
DLR00017297	12	23	YNL192W	30	SD/MSG -ARG -HIS -LYS -URA +Canavanine +G418 +Thialysine	yku70_v3_R4_steve	11	11.0	7.27084906463	12103.9154969	335.296914913	254.0	6.46548665063	946648.996366	8081.09651605	43.0	7.76142900182	920692.234208	8042.93209925	3287	1706	137	135	146	151	131	457	9
DLR00017297	12	24	YOR202W	30	SD/MSG -ARG -HIS -LYS -URA +Canavanine +G418 +Thialysine	yku70_v3_R4_steve	11	11.0	6.84124190709	12143.3751038	385.677734825	254.0	6.16517112401	1042221.99092	10911.1451576	43.0	7.2741785892	1039754.98691	12119.0674342	3423	1706	137	135	149	153	132	122	0
DLR00017297	13	1	YOR202W	30	SD/MSG -ARG -HIS -LYS -URA +Canavanine +G418 +Thialysine	yku70_v3_R4_steve	11	11.0	6.44566744139	10378.8273908	234.385878017	254.0	5.92309283675	865774.990476	9538.00355036	43.0	7.04694623894	861388.987157	10269.5524707	287	1846	137	135	157	161	141	906	0
DLR00017297	13	2	YNL278W	30	SD/MSG -ARG -HIS -LYS -URA +Canavanine +G418 +Thialysine	yku70_v3_R4_steve	11	11.0	6.37463257768	9548.97116217	168.366920988	254.0	6.07626399955	805233.992535	7831.93384814	43.0	7.20114953788	801321.987789	8426.63783366	423	1845	137	135	160	164	144	1194	0
DLR00017297	13	3	YNL228W	30	SD/MSG -ARG -HIS -LYS -URA +Canavanine +G418 +Thialysine	yku70_v3_R4_steve	11	11.0	3.57812492221	1398.0963925	182.663397218	254.0	4.1727081199	116155.999157	5103.28086185	43.0	4.81504323901	96406.9996382	960.492004419	556	1843	137	135	145	153	139	892	3
DLR00017297	13	4	YNL020C	30	SD/MSG -ARG -HIS -LYS -URA +Canavanine +G418 +Thialysine	yku70_v3_R4_steve	11	11.0	6.55862812983	9576.53892226	220.765836425	254.0	6.26478857045	790783.996241	6296.6161699	43.0	7.52497293994	767115.431961	4445.30304387	690	1852	137	135	164	168	147	1156	0
DLR00017297	13	5	YNR014W	30	SD/MSG -ARG -HIS -LYS -URA +Canavanine +G418 +Thialysine	yku70_v3_R4_steve	11	11.0	6.81317759183	10192.8113717	190.523118995	254.0	6.42509110301	777875.998796	5727.14895915	43.0	7.78148607203	757070.50937	4616.73149878	835	1853	137	135	160	165	145	1344	0
DLR00017297	13	6	YMR313C	30	SD/MSG -ARG -HIS -LYS -URA +Canavanine +G418 +Thialysine	yku70_v3_R4_steve	11	11.0	6.79509709832	9495.31227652	145.024107783	254.0	6.45293919086	731750.99991	4651.23244499	43.0	7.62081898338	729519.994212	5588.65411277	967	1850	137	135	161	165	145	1416	0
DLR00017297	13	7	YMR251W	30	SD/MSG -ARG -HIS -LYS -URA +Canavanine +G418 +Thialysine	yku70_v3_R4_steve	11	11.0	6.5705187544	9388.84146151	148.51653959	254.0	6.32665225012	699228.998594	5212.35721472	43.0	7.47224529035	699354.992154	5486.87115606	1106	1852	137	135	157	163	142	1608	0
DLR00017297	13	8	YNL116W	30	SD/MSG -ARG -HIS -LYS -URA +Canavanine +G418 +Thialysine	yku70_v3_R4_steve	11	11.0	6.70493457329	9788.81687936	173.11654831	254.0	6.46270233892	746844.186634	4744.13433001	43.0	7.67337145294	740760.271989	4007.4991762	1235	1849	137	135	158	163	142	1217	0
DLR00017297	13	9	YNL056W	30	SD/MSG -ARG -HIS -LYS -URA +Canavanine +G418 +Thialysine	yku70_v3_R4_steve	11	11.0	6.21885235381	9210.12806822	135.317142359	254.0	6.04860043566	694481.993569	8061.26869834	43.0	7.1767750776	696132.987714	8109.95849715	1380	1854	137	135	155	161	140	1702	0
DLR00017297	13	10	YNL204C	30	SD/MSG -ARG -HIS -LYS -URA +Canavanine +G418 +Thialysine	yku70_v3_R4_steve	11	11.0	6.9198090289	9900.23897666	126.62587448	254.0	6.54787322645	784988.999444	5582.82233199	43.0	7.73540957385	783019.994991	6484.33180066	1508	1851	137	135	158	163	141	1211	0
DLR00017297	13	11	YMR247C	30	SD/MSG -ARG -HIS -LYS -URA +Canavanine +G418 +Thialysine	yku70_v3_R4_steve	11	11.0	6.598549727	9896.04960383	146.505555896	254.0	6.33294197309	734566.998166	6177.17354861	43.0	7.4877041693	732873.99175	6153.21928665	1652	1852	137	135	152	158	137	1219	0
DLR00017297	13	12	YNL311C	30	SD/MSG -ARG -HIS -LYS -URA +Canavanine +G418 +Thialysine	yku70_v3_R4_steve	11	11.0	6.78289414015	9572.05310408	139.063079305	254.0	6.48538362631	731253.999312	5244.94685352	43.0	7.67739058788	728309.995258	5120.2351003	1780	1852	137	135	154	159	138	1122	6
DLR00017297	13	13	YNL334C	30	SD/MSG -ARG -HIS -LYS -URA +Canavanine +G418 +Thialysine	yku70_v3_R4_steve	11	11.0	6.70606001862	10805.4855991	128.395373098	254.0	6.41389002472	846396.997825	5554.75268218	43.0	7.57468424748	846706.991571	5975.71623988	1926	1854	137	135	155	160	138	1273	0
DLR00017297	13	14	YMR264W	30	SD/MSG -ARG -HIS -LYS -URA +Canavanine +G418 +Thialysine	yku70_v3_R4_steve	11	11.0	6.81683790145	10017.8238836	196.749757114	254.0	6.4351577704	793466.998655	6324.37769358	43.0	7.60587857765	791858.992585	6906.38683418	2053	1850	137	135	156	161	138	1259	6
DLR00017297	13	15	YNL144C	30	SD/MSG -ARG -HIS -LYS -URA +Canavanine +G418 +Thialysine	yku70_v3_R4_steve	11	11.0	6.70141720263	10021.2091984	168.891827552	254.0	6.34293548618	777443.997089	7183.26127981	43.0	7.49245993025	776205.990622	7673.19495096	2196	1848	137	135	154	159	138	1185	0
DLR00017297	13	16	YNL226W	30	SD/MSG -ARG -HIS -LYS -URA +Canavanine +G418 +Thialysine	yku70_v3_R4_steve	11	11.0	5.36247703467	6605.81741935	117.716903428	254.0	5.40149154542	397875.993075	4723.59115449	43.0	6.47019476894	397317.988981	4194.96447757	2326	1847	137	135	135	144	127	1300	8
DLR00017297	13	17	YMR320W	30	SD/MSG -ARG -HIS -LYS -URA +Canavanine +G418 +Thialysine	yku70_v3_R4_steve	11	11.0	6.64441043885	10716.5468898	144.13195775	254.0	6.4865649997	768998.773569	3974.70850327	43.0	7.59003129829	779130.992954	5145.96714168	2472	1845	137	135	151	156	135	990	0
DLR00017297	13	18	YNL229C	30	SD/MSG -ARG -HIS -LYS -URA +Canavanine +G418 +Thialysine	yku70_v3_R4_steve	11	11.0	7.13971451002	10162.0553042	135.38731786	254.0	6.60051858358	748794.231522	3739.02882309	43.0	7.67018935949	758275.994548	6663.87919804	2603	1844	137	135	153	158	137	888	0
DLR00017297	13	19	YNL322C	30	SD/MSG -ARG -HIS -LYS -URA +Canavanine +G418 +Thialysine	yku70_v3_R4_steve	11	11.0	6.56037318391	9324.50283216	116.864216544	254.0	6.15095015156	698020.995728	5538.62717483	43.0	7.42949793436	680149.212062	4077.10057797	2742	1844	137	135	153	159	139	1699	10
DLR00017297	13	20	YNL105W	30	SD/MSG -ARG -HIS -LYS -URA +Canavanine +G418 +Thialysine	yku70_v3_R4_steve	11	11.0	6.72235255065	10261.2166601	149.409768201	254.0	6.44690423605	773659.999403	5025.13594093	43.0	7.79746656084	751386.263629	3542.70246266	2875	1843	137	135	152	157	137	759	0
DLR00017297	13	21	YNL283C	30	SD/MSG -ARG -HIS -LYS -URA +Canavanine +G418 +Thialysine	yku70_v3_R4_steve	11	11.0	6.87705794971	10434.790058	177.874895845	254.0	6.38988758775	773533.997834	6618.15884372	43.0	7.53438483171	769923.991295	7638.43946274	3012	1840	137	135	150	155	136	648	0
DLR00017297	13	22	YNL057W	30	SD/MSG -ARG -HIS -LYS -URA +Canavanine +G418 +Thialysine	yku70_v3_R4_steve	11	11.0	6.87728331278	10455.7796734	196.0143552	254.0	6.50735297165	778106.196698	4430.94870448	43.0	7.54372004729	789974.991506	6937.47623122	3148	1842	137	135	148	153	134	565	0
DLR00017297	13	23	YNL069C	30	SD/MSG -ARG -HIS -LYS -URA +Canavanine +G418 +Thialysine	yku70_v3_R4_steve	11	11.0	5.33658068089	7488.88534037	312.285528061	254.0	5.28028729267	449928.993238	5612.86286287	43.0	6.35378729002	443555.990437	4618.13353653	3285	1839	137	135	126	134	120	335	13
DLR00017297	13	24	YOR202W	30	SD/MSG -ARG -HIS -LYS -URA +Canavanine +G418 +Thialysine	yku70_v3_R4_steve	11	11.0	6.8084618136	11976.0351929	411.984384406	254.0	6.16347923051	1047417.99044	11686.8400311	43.0	7.27581590106	1044656.98651	12954.7683278	3422	1839	137	135	150	154	133	157	0
DLR00017297	14	1	YOR202W	30	SD/MSG -ARG -HIS -LYS -URA +Canavanine +G418 +Thialysine	yku70_v3_R4_steve	11	11.0	6.80246568857	11293.1688705	237.455416621	254.0	6.15124768738	931105.991939	9219.48719729	43.0	7.2719908997	927636.987582	10379.1630748	283	1987	137	135	158	161	141	767	0
DLR00017297	14	2	YNL045W	30	SD/MSG -ARG -HIS -LYS -URA +Canavanine +G418 +Thialysine	yku70_v3_R4_steve	11	11.0	6.46558222495	9432.23200954	183.645231641	254.0	6.27510505241	774423.043417	4709.50750203	43.0	7.32616275906	783836.989793	6105.37837398	419	1985	137	135	159	163	142	1165	0
DLR00017297	14	3	YNL241C	30	SD/MSG -ARG -HIS -LYS -URA +Canavanine +G418 +Thialysine	yku70_v3_R4_steve	11	11.0	0.5	1226.99998295	157.054242436	254.0	12.0	28852.0194522	679.510410852	43.0	0.5	5152.99997726	661.025168828	547	1966	137	135	-1	-1	-1	15	0
DLR00017297	14	4	YNL170W	30	SD/MSG -ARG -HIS -LYS -URA +Canavanine +G418 +Thialysine	yku70_v3_R4_steve	11	11.0	0.5	1326.99998863	173.319329892	254.0	12.0	30967.2	1297.67093734	43.0	0.5	5494.99997726	716.815149592	688	1980	137	135	-1	-1	-1	4	0
DLR00017297	14	5	YNL099C	30	SD/MSG -ARG -HIS -LYS -URA +Canavanine +G418 +Thialysine	yku70_v3_R4_steve	11	11.0	6.73174988121	10680.4129145	223.152527982	254.0	6.26564575671	866740.993781	8835.63919783	43.0	7.3977283046	864013.987898	9637.69579754	828	1988	137	135	164	168	146	1122	0
DLR00017297	14	6	YNL338W	30	SD/MSG -ARG -HIS -LYS -URA +Canavanine +G418 +Thialysine	yku70_v3_R4_steve	11	11.0	6.53422885142	9565.85165022	148.126587339	254.0	6.28233074355	715944.998011	4932.71224626	43.0	7.42697465721	713207.991733	4976.43979017	965	1988	137	135	158	163	143	1321	0
DLR00017297	14	7	YMR246W	30	SD/MSG -ARG -HIS -LYS -URA +Canavanine +G418 +Thialysine	yku70_v3_R4_steve	11	11.0	6.91418051476	10765.7058801	191.393079116	254.0	6.51905326197	835142.999387	5411.77531393	43.0	7.68880275614	835480.993767	6699.84726474	1101	1984	137	135	160	165	144	1356	0
DLR00017297	14	8	YNL211C	30	SD/MSG -ARG -HIS -LYS -URA +Canavanine +G418 +Thialysine	yku70_v3_R4_steve	11	11.0	6.4114239501	9458.39461038	153.035908541	254.0	6.23323509997	730076.997408	5516.37127439	43.0	7.47839752281	713416.333091	3460.75484362	1238	1986	137	135	158	163	143	1467	0
DLR00017297	14	9	YNR004W	30	SD/MSG -ARG -HIS -LYS -URA +Canavanine +G418 +Thialysine	yku70_v3_R4_steve	11	11.0	6.65768295042	10486.7601027	175.627326833	254.0	6.29479145633	765234.997291	6584.34140755	43.0	7.60298133364	745019.236323	4104.15907158	1374	1984	137	135	153	159	139	1437	9
DLR00017297	14	10	YNR015W	30	SD/MSG -ARG -HIS -LYS -URA +Canavanine +G418 +Thialysine	yku70_v3_R4_steve	11	11.0	6.60988340812	9166.4702627	123.488161544	254.0	6.36534360029	710170.999146	5655.81726483	43.0	7.51829429712	707832.992641	5747.67252633	1510	1986	137	135	157	162	140	1288	0
DLR00017297	14	11	YNL279W	30	SD/MSG -ARG -HIS -LYS -URA +Canavanine +G418 +Thialysine	yku70_v3_R4_steve	11	11.0	6.67277538556	10154.3592392	132.868930968	254.0	6.43746358459	790520.998988	5690.43334467	43.0	7.77038585815	772553.652379	3794.87120629	1646	1985	137	135	156	162	140	1519	0
DLR00017297	14	12	YNL280C	30	SD/MSG -ARG -HIS -LYS -URA +Canavanine +G418 +Thialysine	yku70_v3_R4_steve	11	11.0	6.36240881161	9155.92411479	160.52666251	254.0	6.21932527218	715263.997141	5208.93855288	43.0	7.34995070621	713001.990711	5069.93151103	1785	1988	137	135	156	161	139	1282	0
DLR00017297	14	13	YNL003C	30	SD/MSG -ARG -HIS -LYS -URA +Canavanine +G418 +Thialysine	yku70_v3_R4_steve	11	11.0	0.5	625.999863576	78.9614236668	254.0	12.0	27473.9144162	591.979738122	43.0	0.5	2587.9999261	325.19909211	1926	1985	137	135	111	124	117	8	0
DLR00017297	14	14	YNL302C	30	SD/MSG -ARG -HIS -LYS -URA +Canavanine +G418 +Thialysine	yku70_v3_R4_steve	11	11.0	6.37229194613	9405.74355344	102.439109362	254.0	6.30267543924	730646.997985	5307.34915329	43.0	7.43920639784	727632.991398	5375.72501868	2054	1983	137	135	154	159	137	1052	0
DLR00017297	14	15	YNL135C	30	SD/MSG -ARG -HIS -LYS -URA +Canavanine +G418 +Thialysine	yku70_v3_R4_steve	11	11.0	6.32545623133	9782.03941659	190.435003518	254.0	6.10456263222	679171.996368	5142.25801993	43.0	7.23894069819	680735.990552	4911.96368172	2189	1978	137	135	146	153	133	1449	0
DLR00017297	14	16	YNL130C	30	SD/MSG -ARG -HIS -LYS -URA +Canavanine +G418 +Thialysine	yku70_v3_R4_steve	11	11.0	6.21786346544	8968.73785893	87.9870324093	254.0	6.20111088142	703343.997103	5195.97746765	43.0	7.45247378075	684140.238941	3125.09765399	2330	1983	137	135	154	160	138	1224	0
DLR00017297	14	17	YNL275W	30	SD/MSG -ARG -HIS -LYS -URA +Canavanine +G418 +Thialysine	yku70_v3_R4_steve	11	11.0	7.07719838043	11773.0141769	131.665550752	254.0	6.65478348242	914272.999544	5154.62244933	43.0	8.11272916646	893578.089716	4584.61808181	2464	1981	137	135	155	160	138	1082	0
DLR00017297	14	18	YNL253W	30	SD/MSG -ARG -HIS -LYS -URA +Canavanine +G418 +Thialysine	yku70_v3_R4_steve	11	11.0	6.48877279056	9758.31380615	110.143968628	254.0	6.40113879159	692598.5711	3784.17149394	43.0	7.46712081698	703141.99222	5005.61117841	2602	1983	137	135	151	157	136	1125	0
DLR00017297	14	19	YNL254C	30	SD/MSG -ARG -HIS -LYS -URA +Canavanine +G418 +Thialysine	yku70_v3_R4_steve	11	11.0	7.51032282989	12942.416432	208.927498715	254.0	6.85269408496	1004302.99765	6335.11062444	43.0	8.68467399261	977066.103917	6546.09186499	2739	1979	137	135	156	161	139	938	12
DLR00017297	14	20	YMR294W	30	SD/MSG -ARG -HIS -LYS -URA +Canavanine +G418 +Thialysine	yku70_v3_R4_steve	11	11.0	6.43802478268	9921.83728148	87.5587251046	254.0	6.36947901448	682770.053346	3762.86919861	43.0	7.44166664753	690655.992064	4915.56730207	2874	1977	137	135	149	154	134	751	0
DLR00017297	14	21	YNL246W	30	SD/MSG -ARG -HIS -LYS -URA +Canavanine +G418 +Thialysine	yku70_v3_R4_steve	11	11.0	7.1194976293	11139.0446482	202.817023353	254.0	6.46572556462	794387.999101	5138.36533964	43.0	7.62384938878	792419.993448	6456.4447055	3012	1978	137	135	148	154	135	751	0
DLR00017297	14	22	YNL187W	30	SD/MSG -ARG -HIS -LYS -URA +Canavanine +G418 +Thialysine	yku70_v3_R4_steve	11	11.0	6.91078058367	10965.0111702	230.038480552	254.0	6.35329212679	858555.995756	7450.19729933	43.0	7.48060360862	854158.989517	8486.52474279	3147	1979	137	135	150	156	136	523	11
DLR00017297	14	23	YNL072W	30	SD/MSG -ARG -HIS -LYS -URA +Canavanine +G418 +Thialysine	yku70_v3_R4_steve	11	11.0	7.04974347516	12127.4754346	208.590729509	254.0	6.42886180466	967965.995354	8068.7086106	43.0	7.56253548518	964724.989554	9418.51418247	3284	1973	137	135	149	154	134	463	0
DLR00017297	14	24	YOR202W	30	SD/MSG -ARG -HIS -LYS -URA +Canavanine +G418 +Thialysine	yku70_v3_R4_steve	11	11.0	6.12678966953	12026.2183704	274.385250324	254.0	5.94984256481	997428.989924	10946.8187838	43.0	7.06872276458	995163.987157	12344.2591483	3422	1975	137	135	149	153	132	90	18
DLR00017297	15	1	YOR202W	30	SD/MSG -ARG -HIS -LYS -URA +Canavanine +G418 +Thialysine	yku70_v3_R4_steve	11	11.0	7.13861936313	12362.6478177	463.180678597	254.0	6.17664461604	953936.992179	9805.42156074	43.0	7.30051099314	952026.987677	11081.7195246	290	2128	137	135	154	158	139	684	36
DLR00017297	15	2	YNL052W	30	SD/MSG -ARG -HIS -LYS -URA +Canavanine +G418 +Thialysine	yku70_v3_R4_steve	11	11.0	6.94829687773	9707.77158496	228.088912826	254.0	6.44278014834	754609.999513	5546.11189943	43.0	7.58625473127	750072.993784	6240.88980768	421	2119	137	135	154	159	142	1052	0
DLR00017297	15	3	YNL325C	30	SD/MSG -ARG -HIS -LYS -URA +Canavanine +G418 +Thialysine	yku70_v3_R4_steve	11	11.0	6.5041134385	10500.9367483	191.262037024	254.0	6.27423027314	841041.473223	5549.3673045	43.0	7.31927276242	857331.988568	7649.38215476	564	2124	137	135	162	166	147	1101	0
DLR00017297	15	4	YNL294C	30	SD/MSG -ARG -HIS -LYS -URA +Canavanine +G418 +Thialysine	yku70_v3_R4_steve	11	11.0	5.94064983154	9048.83956095	179.608548358	254.0	5.65042027272	636614.991215	6854.462812	43.0	6.7616153617	634412.987613	6635.16826374	693	2126	137	135	152	158	143	1479	0
DLR00017297	15	5	YNL265C	30	SD/MSG -ARG -HIS -LYS -URA +Canavanine +G418 +Thialysine	yku70_v3_R4_steve	11	11.0	0.5	1255.99998579	176.090285068	254.0	12.0	32588.1	1581.2282338	43.0	0.5	5157.0	722.639408768	825	2115	137	135	-1	-1	-1	3	0
DLR00017297	15	6	YMR310C	30	SD/MSG -ARG -HIS -LYS -URA +Canavanine +G418 +Thialysine	yku70_v3_R4_steve	11	11.0	6.8136431339	10743.8623188	174.496157883	254.0	6.39929780677	855824.997221	5638.85347375	43.0	7.54382706308	852248.99119	6534.68553342	961	2125	137	135	161	166	146	1057	0
DLR00017297	15	7	YNL206C	30	SD/MSG -ARG -HIS -LYS -URA +Canavanine +G418 +Thialysine	yku70_v3_R4_steve	11	11.0	5.24107032266	8531.93179744	158.843029081	254.0	5.4763206871	625630.990854	6598.47504148	43.0	6.59446330654	627571.988655	6837.14228226	1106	2127	137	135	155	161	143	2059	0
DLR00017297	15	8	YNL081C	30	SD/MSG -ARG -HIS -LYS -URA +Canavanine +G418 +Thialysine	yku70_v3_R4_steve	11	11.0	0.5	936.99997442	140.959446382	254.0	12.0	30886.2	1208.72077519	43.0	8.22642249821	5393.7	1540.56398513	1235	2114	137	135	-1	-1	-1	6	0
DLR00017297	15	9	YNL233W	30	SD/MSG -ARG -HIS -LYS -URA +Canavanine +G418 +Thialysine	yku70_v3_R4_steve	11	11.0	6.23005504266	9134.20397163	126.183072525	254.0	6.12510922156	703671.995859	5271.01692099	43.0	7.353717394	687330.868045	3421.01671634	1379	2128	137	135	157	162	142	1573	0
DLR00017297	15	10	YNL097C	30	SD/MSG -ARG -HIS -LYS -URA +Canavanine +G418 +Thialysine	yku70_v3_R4_steve	11	11.0	6.10111965518	8924.08986416	148.274811001	254.0	6.05448227845	646765.767369	4643.09509599	43.0	7.07474380231	658577.98849	6445.06268249	1510	2124	137	135	151	157	137	919	0
DLR00017297	15	11	YNL199C	30	SD/MSG -ARG -HIS -LYS -URA +Canavanine +G418 +Thialysine	yku70_v3_R4_steve	11	11.0	4.08888396117	4794.85979818	82.7183260253	254.0	4.3160708957	243384.999109	4894.10696641	43.0	5.24778842587	245355.997788	3222.26396818	1653	2125	137	135	127	137	126	1644	0
DLR00017297	15	12	YNR005C	30	SD/MSG -ARG -HIS -LYS -URA +Canavanine +G418 +Thialysine	yku70_v3_R4_steve	11	11.0	6.37489433379	10076.5380595	153.866417584	254.0	6.2981874409	786671.997821	4092.11787638	43.0	7.44607410736	783770.991879	3758.12546292	1782	2121	137	135	155	160	140	1109	0
DLR00017297	15	13	YMR292W	30	SD/MSG -ARG -HIS -LYS -URA +Canavanine +G418 +Thialysine	yku70_v3_R4_steve	11	11.0	3.3646926348	973.944716652	62.9376853145	254.0	4.49146236785	93821.9981071	4133.66456686	43.0	4.79918451214	69159.4219356	430.756989394	1913	2107	137	135	146	155	139	478	0
DLR00017297	15	14	YNL336W	30	SD/MSG -ARG -HIS -LYS -URA +Canavanine +G418 +Thialysine	yku70_v3_R4_steve	11	11.0	6.66268632596	10706.7741851	99.2789328621	254.0	6.38804258444	866524.997	5201.68038125	43.0	7.5380895425	864455.990826	5798.12552439	2058	2121	137	135	155	160	139	1037	0
DLR00017297	15	15	YNL291C	30	SD/MSG -ARG -HIS -LYS -URA +Canavanine +G418 +Thialysine	yku70_v3_R4_steve	11	11.0	6.64268248097	10004.0238112	104.416688627	254.0	6.31171451557	798241.996425	5288.11256526	43.0	7.58408393288	779511.41406	4004.25496535	2199	2122	137	135	154	160	139	1446	0
DLR00017297	15	16	YNL032W	30	SD/MSG -ARG -HIS -LYS -URA +Canavanine +G418 +Thialysine	yku70_v3_R4_steve	11	11.0	0.5	625.999862155	79.8795159251	254.0	12.0	27785.6604909	541.6853745	43.0	0.5	2653.999892	339.91630598	2329	2112	137	135	-1	-1	-1	1	0
DLR00017297	15	17	YNL179C	30	SD/MSG -ARG -HIS -LYS -URA +Canavanine +G418 +Thialysine	yku70_v3_R4_steve	11	11.0	5.54090799529	9072.80833709	98.1718887067	254.0	5.71791264629	644108.991424	6687.88792197	43.0	6.84356264227	645395.987909	7208.19764814	2473	2123	137	135	148	155	137	1611	0
DLR00017297	15	18	YNL296W	30	SD/MSG -ARG -HIS -LYS -URA +Canavanine +G418 +Thialysine	yku70_v3_R4_steve	11	11.0	6.26309990555	9570.49565115	82.4293095113	254.0	6.37344234063	695158.80674	4440.09636092	43.0	7.56716373223	687790.573574	4123.79981456	2601	2119	137	135	152	158	138	919	0
DLR00017297	15	19	YMR284W	30	SD/MSG -ARG -HIS -LYS -URA +Canavanine +G418 +Thialysine	yku70_v3_R4_steve	11	11.0	0.5	498.999737099	64.6363992045	254.0	11.9319732147	28302.5949645	556.597340078	43.0	0.5	2081.999784	269.687711543	2741	2113	137	135	-1	-1	-1	6	0
DLR00017297	15	20	YNL027W	30	SD/MSG -ARG -HIS -LYS -URA +Canavanine +G418 +Thialysine	yku70_v3_R4_steve	11	11.0	6.80424040844	10325.5214793	133.341811025	254.0	6.36041462201	770425.998053	4845.27884414	43.0	7.63758662614	751251.900598	3878.34192578	2876	2118	137	135	152	157	138	899	0
DLR00017297	15	21	YNR008W	30	SD/MSG -ARG -HIS -LYS -URA +Canavanine +G418 +Thialysine	yku70_v3_R4_steve	11	11.0	6.66652746325	11178.0103642	209.079273417	254.0	6.2759121054	830516.995368	6604.88626124	43.0	7.41926181921	827726.989486	7035.06160357	3017	2118	137	135	151	156	138	822	0
DLR00017297	15	22	YMR285C	30	SD/MSG -ARG -HIS -LYS -URA +Canavanine +G418 +Thialysine	yku70_v3_R4_steve	11	11.0	0.5	1701.0	216.17433737	254.0	12.0	31426.2	1409.25173507	43.0	0.5	7069.99998863	897.898650919	3153	2114	137	135	-1	-1	-1	9	0
DLR00017297	15	23	YNL128W	30	SD/MSG -ARG -HIS -LYS -URA +Canavanine +G418 +Thialysine	yku70_v3_R4_steve	11	11.0	6.11306321765	10441.8069029	198.855862807	254.0	6.00444034778	755511.212032	6426.34503813	43.0	7.03563173905	772974.987392	8549.57111832	3284	2115	137	135	145	150	133	380	20
DLR00017297	15	24	YOR202W	30	SD/MSG -ARG -HIS -LYS -URA +Canavanine +G418 +Thialysine	yku70_v3_R4_steve	11	11.0	7.07033346614	12841.4303599	309.265719461	254.0	6.15108409926	1063696.99029	11951.5614953	43.0	7.2720001671	1062454.98651	13707.1513236	3420	2116	137	135	151	155	134	231	0
DLR00017297	16	1	YOR202W	30	SD/MSG -ARG -HIS -LYS -URA +Canavanine +G418 +Thialysine	yku70_v3_R4_steve	11	11.0	9.0	9397.65624694	427.792218881	254.0	5.78770214148	614798.992367	13548.8654217	43.0	6.83608822471	604564.987495	13369.102156	279	2262	137	135	154	157	140	204	59
DLR00017297	16	2	YOR202W	30	SD/MSG -ARG -HIS -LYS -URA +Canavanine +G418 +Thialysine	yku70_v3_R4_steve	11	11.0	7.84091376027	9219.25700312	160.669750501	254.0	6.25248042395	581619.997721	8998.04103359	43.0	7.22568560724	569301.989951	9891.01060589	407	2258	137	135	157	161	144	285	4
DLR00017297	16	3	YOR202W	30	SD/MSG -ARG -HIS -LYS -URA +Canavanine +G418 +Thialysine	yku70_v3_R4_steve	11	11.0	6.47682837759	7986.88025267	143.485489561	254.0	6.22758860793	481072.604051	4070.12841282	43.0	7.29648225426	468197.655401	3078.90245702	540	2258	137	135	160	164	148	308	3
DLR00017297	16	4	YOR202W	30	SD/MSG -ARG -HIS -LYS -URA +Canavanine +G418 +Thialysine	yku70_v3_R4_steve	11	11.0	6.06312999954	7673.40607971	116.528763494	254.0	5.91515494437	482938.997296	4958.40575859	43.0	7.0920616898	456869.690838	2783.84194879	673	2256	137	135	161	166	149	323	28
DLR00017297	16	5	YOR202W	30	SD/MSG -ARG -HIS -LYS -URA +Canavanine +G418 +Thialysine	yku70_v3_R4_steve	11	11.0	5.82757477982	8683.72183188	96.4696943338	254.0	6.13455380391	548645.99964	3904.84472091	43.0	7.23231772871	536616.993783	2239.44472919	828	2251	137	135	164	168	150	382	6
DLR00017297	16	6	YOR202W	30	SD/MSG -ARG -HIS -LYS -URA +Canavanine +G418 +Thialysine	yku70_v3_R4_steve	11	11.0	7.58810839518	8008.43398605	153.219475682	254.0	5.9964994628	516509.996059	6841.8904567	43.0	7.00257821621	504404.989664	7037.37131273	964	2256	137	135	162	167	149	413	0
DLR00017297	16	7	YOR202W	30	SD/MSG -ARG -HIS -LYS -URA +Canavanine +G418 +Thialysine	yku70_v3_R4_steve	11	11.0	9.0	486.0	72.9931386567	254.0	10.7464356006	34173.189769	661.838822137	43.0	7.61490332291	5505.33086344	163.860542854	1099	2258	137	135	114	126	122	4	0
DLR00017297	16	8	YOR202W	30	SD/MSG -ARG -HIS -LYS -URA +Canavanine +G418 +Thialysine	yku70_v3_R4_steve	11	11.0	5.42190408526	8331.66041507	63.9444655012	254.0	5.78271209246	533968.994809	4220.80393368	43.0	6.87232542027	522979.990163	3508.63415319	1247	2254	137	135	162	167	148	443	0
DLR00017297	16	9	YOR202W	30	SD/MSG -ARG -HIS -LYS -URA +Canavanine +G418 +Thialysine	yku70_v3_R4_steve	11	11.0	7.48884377763	10383.3743892	164.307796289	254.0	6.71114174327	673720.996713	4318.34283025	43.0	7.77868896087	679832.99736	7529.0813567	1372	2260	137	135	161	166	146	543	3
DLR00017297	16	10	YOR202W	30	SD/MSG -ARG -HIS -LYS -URA +Canavanine +G418 +Thialysine	yku70_v3_R4_steve	11	11.0	7.25932108192	8347.97279824	115.430061612	254.0	6.4190538209	543683.41734	3922.94981709	43.0	7.35569011822	545702.993537	5804.89724025	1510	2261	137	135	156	162	143	569	3
DLR00017297	16	11	YOR202W	30	SD/MSG -ARG -HIS -LYS -URA +Canavanine +G418 +Thialysine	yku70_v3_R4_steve	11	11.0	7.27332195703	10095.4199896	112.009375259	254.0	6.48589480367	697031.999482	4440.48995022	43.0	7.6572048699	690475.9954	6313.44073422	1645	2258	137	135	158	163	143	610	1
DLR00017297	16	12	YOR202W	30	SD/MSG -ARG -HIS -LYS -URA +Canavanine +G418 +Thialysine	yku70_v3_R4_steve	11	11.0	7.11408985425	7930.33290896	113.279931242	254.0	6.24663282327	521673.999054	3946.96341271	43.0	7.18955140583	522480.991648	4757.19471862	1771	2250	137	135	157	162	144	617	0
DLR00017297	16	13	YOR202W	30	SD/MSG -ARG -HIS -LYS -URA +Canavanine +G418 +Thialysine	yku70_v3_R4_steve	11	11.0	7.51158271707	10238.6169724	159.939558569	254.0	6.64602257053	702746.997616	4648.75342106	43.0	7.95997244442	695548.999266	7160.05187649	1933	2255	137	135	160	165	144	577	11
DLR00017297	16	14	YOR202W	30	SD/MSG -ARG -HIS -LYS -URA +Canavanine +G418 +Thialysine	yku70_v3_R4_steve	11	11.0	7.2447657039	8058.78662869	73.398127284	254.0	6.35070034144	544225.998782	4035.76083688	43.0	7.43515664966	533311.995404	4897.04483346	2060	2252	137	135	156	162	143	502	0
DLR00017297	16	15	YOR202W	30	SD/MSG -ARG -HIS -LYS -URA +Canavanine +G418 +Thialysine	yku70_v3_R4_steve	11	11.0	7.42917456834	9739.94860159	100.694681108	254.0	6.53067508731	649598.930203	3991.42794926	43.0	7.53708294353	655304.994408	6368.87753301	2194	2257	137	135	157	162	143	640	6
DLR00017297	16	16	YOR202W	30	SD/MSG -ARG -HIS -LYS -URA +Canavanine +G418 +Thialysine	yku70_v3_R4_steve	11	11.0	5.47586174855	8182.00116483	103.267710724	254.0	5.9852556154	547969.998483	4289.5310257	43.0	7.10259722584	538073.993119	3285.52599463	2331	2249	137	135	156	161	143	587	0
DLR00017297	16	17	YOR202W	30	SD/MSG -ARG -HIS -LYS -URA +Canavanine +G418 +Thialysine	yku70_v3_R4_steve	11	11.0	7.22370294654	10487.5306724	78.8245591764	254.0	6.63593203776	700020.011909	3005.25983456	43.0	7.77779012379	703184.9976	5323.88594072	2473	2254	137	135	158	163	144	528	0
DLR00017297	16	18	YOR202W	30	SD/MSG -ARG -HIS -LYS -URA +Canavanine +G418 +Thialysine	yku70_v3_R4_steve	11	11.0	7.08902538331	7934.72953787	81.9335637401	254.0	6.23159382787	518549.999631	4229.67474802	43.0	7.28929143705	508031.994055	4284.2692407	2605	2251	137	135	155	160	142	455	1
DLR00017297	16	19	YOR202W	30	SD/MSG -ARG -HIS -LYS -URA +Canavanine +G418 +Thialysine	yku70_v3_R4_steve	11	11.0	5.89998839814	10677.021995	90.8771265787	254.0	6.28342410861	691489.999559	4413.97457896	43.0	7.50881908322	676633.918741	2323.72488164	2739	2254	137	135	156	161	142	498	2
DLR00017297	16	20	YOR202W	30	SD/MSG -ARG -HIS -LYS -URA +Canavanine +G418 +Thialysine	yku70_v3_R4_steve	11	11.0	7.29124639159	8616.86007824	81.4763432514	254.0	6.47396169533	567462.997565	4584.96770834	43.0	8.10051319716	541121.101914	4522.22460683	2863	2249	137	135	156	161	143	420	7
DLR00017297	16	21	YOR202W	30	SD/MSG -ARG -HIS -LYS -URA +Canavanine +G418 +Thialysine	yku70_v3_R4_steve	11	11.0	7.6442920024	11040.8845747	137.897435835	254.0	6.75481928279	712035.252375	4594.24051533	43.0	7.78171052672	721281.996632	8319.31527741	3013	2253	137	135	156	161	143	487	30
DLR00017297	16	22	YOR202W	30	SD/MSG -ARG -HIS -LYS -URA +Canavanine +G418 +Thialysine	yku70_v3_R4_steve	11	11.0	5.57420009574	8447.00084738	111.294271892	254.0	5.95657264823	544219.997519	4643.18975803	43.0	7.0618308472	532253.992307	3743.10091563	3150	2253	137	135	152	157	140	280	5
DLR00017297	16	23	YOR202W	30	SD/MSG -ARG -HIS -LYS -URA +Canavanine +G418 +Thialysine	yku70_v3_R4_steve	11	11.0	7.93288264461	12724.8732038	175.286551245	254.0	6.43126647756	891554.995274	10509.362514	43.0	7.50952252523	886744.989618	13121.8838632	3286	2249	137	135	155	159	141	281	58
DLR00017297	16	24	YOR202W	30	SD/MSG -ARG -HIS -LYS -URA +Canavanine +G418 +Thialysine	yku70_v3_R4_steve	11	11.0	7.30330290555	9958.12882442	230.635164515	254.0	5.67403102558	707764.987661	11537.8938447	43.0	6.76005137608	699419.984694	12308.3114313	3426	2252	137	135	152	155	137	181	5
DLR00017298	1	1	YOR202W	37	SD/MSG -ARG -HIS -LYS -URA +Canavanine +G418 +Thialysine	yku70_v3_R4_steve	11	11.0	3.01928592886	7464.0000636	366.194013018	254.0	3.37021826827	438444.999962	7803.83196789	43.0	4.02622184659	432421.998038	5224.24776365	276	212	137	135	137	143	131	514	38
DLR00017298	1	2	YOR202W	37	SD/MSG -ARG -HIS -LYS -URA +Canavanine +G418 +Thialysine	yku70_v3_R4_steve	11	11.0	3.72751047103	7814.21189851	292.476643733	254.0	3.88131120368	510356.000196	6353.85267922	43.0	4.75186930707	497830.999581	3139.895099	406	216	137	135	141	148	135	387	0
DLR00017298	1	3	YOR202W	37	SD/MSG -ARG -HIS -LYS -URA +Canavanine +G418 +Thialysine	yku70_v3_R4_steve	11	11.0	3.5787867795	7910.99994658	254.412259373	254.0	3.79981267478	498964.000265	6245.98220731	43.0	4.66394927946	492566.999524	2960.00313361	554	218	137	135	146	152	140	835	0
DLR00017298	1	4	YOR202W	37	SD/MSG -ARG -HIS -LYS -URA +Canavanine +G418 +Thialysine	yku70_v3_R4_steve	11	11.0	3.7944509814	7955.99987165	1007.8424889	254.0	3.98651869967	528668.000043	11390.6950346	43.0	4.88223596557	519190.999827	8978.53600623	678	215	137	135	151	158	144	798	0
DLR00017298	1	5	YOR202W	37	SD/MSG -ARG -HIS -LYS -URA +Canavanine +G418 +Thialysine	yku70_v3_R4_steve	11	11.0	3.68056854822	7386.99993705	240.761610533	254.0	3.95350087276	492042.000009	5857.6385118	43.0	4.85204457608	484376.999465	2954.66775846	824	222	137	135	150	158	144	1070	0
DLR00017298	1	6	YOR202W	37	SD/MSG -ARG -HIS -LYS -URA +Canavanine +G418 +Thialysine	yku70_v3_R4_steve	11	11.0	3.89563116201	6842.9999054	288.805152783	254.0	4.12393241925	464030.999923	5246.3418868	43.0	5.04980272613	445873.992546	2191.24438185	954	211	137	135	151	159	144	700	0
DLR00017298	1	7	YOR202W	37	SD/MSG -ARG -HIS -LYS -URA +Canavanine +G418 +Thialysine	yku70_v3_R4_steve	11	11.0	3.81071259519	7606.9999062	277.997500074	254.0	3.98290921383	465590.0	5212.29883713	43.0	4.89576881204	460304.999918	2631.41174759	1101	220	137	135	144	153	140	1096	0
DLR00017298	1	8	YOR202W	37	SD/MSG -ARG -HIS -LYS -URA +Canavanine +G418 +Thialysine	yku70_v3_R4_steve	11	11.0	4.13515844734	7989.99996023	313.235707294	254.0	4.30260248214	523282.999982	5242.4137854	43.0	5.26623836484	508844.078095	2688.57118863	1223	213	137	135	150	158	143	756	0
DLR00017298	1	9	YOR202W	37	SD/MSG -ARG -HIS -LYS -URA +Canavanine +G418 +Thialysine	yku70_v3_R4_steve	11	11.0	4.16129477646	8906.99991723	271.600924053	254.0	4.30258499044	553395.999946	5452.28962353	43.0	5.27023394617	549075.999504	2898.64652059	1375	212	137	135	146	155	141	924	0
DLR00017298	1	10	YOR202W	37	SD/MSG -ARG -HIS -LYS -URA +Canavanine +G418 +Thialysine	yku70_v3_R4_steve	11	11.0	4.39432601262	8305.51866658	246.599881401	254.0	4.51005437008	561546.000006	5509.48735946	43.0	5.49420547915	553945.999932	3080.11177243	1499	210	137	135	150	158	143	812	0
DLR00017298	1	11	YOR202W	37	SD/MSG -ARG -HIS -LYS -URA +Canavanine +G418 +Thialysine	yku70_v3_R4_steve	11	11.0	4.13073338008	8652.99991508	249.436958308	254.0	4.26414171133	549848.999852	5756.40115603	43.0	5.24722906627	535221.778809	2511.30976403	1648	212	137	135	146	155	140	1089	0
DLR00017298	1	12	YOR202W	37	SD/MSG -ARG -HIS -LYS -URA +Canavanine +G418 +Thialysine	yku70_v3_R4_steve	11	11.0	4.06595892684	8199.9999231	240.542271832	254.0	4.23712676921	522865.99992	5596.68942686	43.0	5.20396645127	507358.328667	2675.4521947	1774	213	137	135	147	155	140	966	0
DLR00017298	1	13	YOR202W	37	SD/MSG -ARG -HIS -LYS -URA +Canavanine +G418 +Thialysine	yku70_v3_R4_steve	11	11.0	3.94520423434	7835.99991946	206.559720428	254.0	4.15756622312	499300.99985	5336.69554445	43.0	5.12171983758	484492.136915	1843.04128834	1926	213	137	135	146	155	140	995	0
DLR00017298	1	14	YOR202W	37	SD/MSG -ARG -HIS -LYS -URA +Canavanine +G418 +Thialysine	yku70_v3_R4_steve	11	11.0	4.23082475582	7679.65915379	271.470262606	254.0	4.30167041251	491532.999949	5755.42393657	43.0	5.28232992857	474258.549632	2691.04297744	2051	210	137	135	144	153	138	870	0
DLR00017298	1	15	YOR202W	37	SD/MSG -ARG -HIS -LYS -URA +Canavanine +G418 +Thialysine	yku70_v3_R4_steve	11	11.0	4.46412028832	8960.33205214	389.502743387	254.0	4.54308258124	586165.999947	6122.34500253	43.0	5.54391472525	582056.999959	4075.67368445	2193	213	137	135	146	155	139	998	0
DLR00017298	1	16	YOR202W	37	SD/MSG -ARG -HIS -LYS -URA +Canavanine +G418 +Thialysine	yku70_v3_R4_steve	11	11.0	4.29975561814	9017.99986751	283.563953354	254.0	4.45422396677	569504.999979	5474.63591371	43.0	5.43865957186	563412.99979	3305.04979558	2321	212	137	135	145	153	139	828	0
DLR00017298	1	17	YOR202W	37	SD/MSG -ARG -HIS -LYS -URA +Canavanine +G418 +Thialysine	yku70_v3_R4_steve	11	11.0	4.37970892452	8830.11411844	527.848741774	254.0	4.44063454119	574388.999986	6906.98770429	43.0	5.41966890332	569456.999795	4916.62961223	2468	215	137	135	145	154	140	891	0
DLR00017298	1	18	YOR202W	37	SD/MSG -ARG -HIS -LYS -URA +Canavanine +G418 +Thialysine	yku70_v3_R4_steve	11	11.0	4.26499432661	9070.54647163	284.827801321	254.0	4.38699442304	613651.999564	6760.82996912	43.0	5.3959120798	585914.847901	4083.29089258	2592	213	137	135	149	156	141	865	0
DLR00017298	1	19	YOR202W	37	SD/MSG -ARG -HIS -LYS -URA +Canavanine +G418 +Thialysine	yku70_v3_R4_steve	11	11.0	4.30009557479	9420.24809869	266.925617279	254.0	4.37809474972	587937.999892	6031.55412292	43.0	5.3717545337	571084.96429	2899.92080197	2741	213	137	135	144	152	139	705	3
DLR00017298	1	20	YOR202W	37	SD/MSG -ARG -HIS -LYS -URA +Canavanine +G418 +Thialysine	yku70_v3_R4_steve	11	11.0	4.56979099623	9144.938209	319.660348976	254.0	4.54155833968	591164.999926	6316.74804736	43.0	5.55205636646	573789.697765	2905.70406352	2866	211	137	135	145	153	139	713	5
DLR00017298	1	21	YOR202W	37	SD/MSG -ARG -HIS -LYS -URA +Canavanine +G418 +Thialysine	yku70_v3_R4_steve	11	11.0	4.31696955682	8454.99965373	730.203664543	254.0	4.36423715688	507795.999974	8488.65996991	43.0	5.32794864815	500583.999781	5728.28793798	3015	215	137	135	138	147	134	645	0
DLR00017298	1	22	YOR202W	37	SD/MSG -ARG -HIS -LYS -URA +Canavanine +G418 +Thialysine	yku70_v3_R4_steve	11	11.0	4.779668041	8718.5866148	695.680228821	254.0	4.74637478611	607340.999852	7742.54540369	43.0	5.76140194257	599230.99993	5779.97831002	3142	212	137	135	143	150	136	563	0
DLR00017298	1	23	YOR202W	37	SD/MSG -ARG -HIS -LYS -URA +Canavanine +G418 +Thialysine	yku70_v3_R4_steve	11	11.0	4.4030170976	9195.99986697	744.701702349	254.0	4.47544922114	582025.999955	8252.21072271	43.0	5.44294596243	574063.999789	5692.44152047	3284	209	137	135	135	142	129	334	0
DLR00017298	1	24	YOR202W	37	SD/MSG -ARG -HIS -LYS -URA +Canavanine +G418 +Thialysine	yku70_v3_R4_steve	11	11.0	4.50646471465	10171.0483357	467.772826548	254.0	4.48954139309	651226.999854	10000.3572709	43.0	5.4658380489	644449.999544	8365.78292959	3413	210	137	135	135	140	127	237	7
DLR00017298	2	1	YOR202W	37	SD/MSG -ARG -HIS -LYS -URA +Canavanine +G418 +Thialysine	yku70_v3_R4_steve	11	11.0	3.32394596506	7342.00005321	492.055650298	254.0	3.55893946195	461347.000192	7009.52628446	43.0	4.32914483157	453077.99976	3502.0822618	276	353	137	135	134	141	129	743	0
DLR00017298	2	2	YMR276W	37	SD/MSG -ARG -HIS -LYS -URA +Canavanine +G418 +Thialysine	yku70_v3_R4_steve	11	11.0	3.27914268786	5595.99997868	365.566343903	254.0	3.5243208876	354925.000213	6459.82816222	43.0	4.33811451482	342968.822292	2702.55317492	404	356	137	135	136	144	130	1677	7
DLR00017298	2	3	YNL286W	37	SD/MSG -ARG -HIS -LYS -URA +Canavanine +G418 +Thialysine	yku70_v3_R4_steve	11	11.0	0.944381544357	1612.99999627	209.779853134	254.0	10.6204356528	39037.5	2665.83334232	43.0	2.61796678921	14663.127691	886.57023095	588	344	137	135	143	151	140	143	0
DLR00017298	2	4	YNL091W	37	SD/MSG -ARG -HIS -LYS -URA +Canavanine +G418 +Thialysine	yku70_v3_R4_steve	11	11.0	0.703999784688	1886.99999737	295.97204013	254.0	12.0	32001.1090212	1341.56624522	43.0	1.31214235016	8015.99999834	1265.9923106	679	351	137	135	123	136	130	47	0
DLR00017298	2	5	YNL281W	37	SD/MSG -ARG -HIS -LYS -URA +Canavanine +G418 +Thialysine	yku70_v3_R4_steve	11	11.0	0.55718533508	1062.99999404	211.117203501	254.0	12.0	31388.0104971	1247.15505229	43.0	0.569062197193	4537.99999664	890.511040892	816	351	137	135	-1	-1	-1	0	0
DLR00017298	2	6	YNL321W	37	SD/MSG -ARG -HIS -LYS -URA +Canavanine +G418 +Thialysine	yku70_v3_R4_steve	11	11.0	4.27428682863	9262.63571585	450.772325463	254.0	4.41505704991	647328.000006	6417.5035329	43.0	5.3927300935	643448.999752	3634.48914068	954	353	137	135	150	158	141	1280	0
DLR00017298	2	7	YNL218W	37	SD/MSG -ARG -HIS -LYS -URA +Canavanine +G418 +Thialysine	yku70_v3_R4_steve	11	11.0	3.97546438174	7399.99996121	426.373569802	254.0	4.17577591864	503828.000006	6295.37454162	43.0	5.11373073437	498559.999725	2812.34162504	1093	352	137	135	148	156	141	1348	0
DLR00017298	2	8	YNL054W	37	SD/MSG -ARG -HIS -LYS -URA +Canavanine +G418 +Thialysine	yku70_v3_R4_steve	11	11.0	3.78804926924	5699.99999591	328.741963679	254.0	3.98699330005	332830.000018	6137.53695876	43.0	4.89337019128	329167.999924	1626.80042379	1229	353	137	135	136	147	134	1636	0
DLR00017298	2	9	YNL108C	37	SD/MSG -ARG -HIS -LYS -URA +Canavanine +G418 +Thialysine	yku70_v3_R4_steve	11	11.0	4.13861630316	8577.9998934	317.55023251	254.0	4.31473612148	556162.000009	6369.98407673	43.0	5.29011424142	555276.999724	2391.12685354	1363	348	137	135	144	154	138	1593	0
DLR00017298	2	10	YNL324W	37	SD/MSG -ARG -HIS -LYS -URA +Canavanine +G418 +Thialysine	yku70_v3_R4_steve	11	11.0	3.55905531396	5954.9999283	253.517470009	254.0	3.74260439293	367654.999948	6482.37253879	43.0	4.61634442134	365395.999225	4153.15714823	1500	346	137	135	138	149	135	1822	0
DLR00017298	2	11	YNL289W	37	SD/MSG -ARG -HIS -LYS -URA +Canavanine +G418 +Thialysine	yku70_v3_R4_steve	11	11.0	4.15693457486	7853.67381572	237.357212153	254.0	4.27518050202	523487.999993	5743.52599213	43.0	5.26213075292	517628.918922	2073.4191523	1638	347	137	135	144	153	138	1901	0
DLR00017298	2	12	YNL012W	37	SD/MSG -ARG -HIS -LYS -URA +Canavanine +G418 +Thialysine	yku70_v3_R4_steve	11	11.0	4.14735501808	7890.99994191	257.070730249	254.0	4.36695823073	563945.000005	6311.99227177	43.0	5.33166084596	556743.999781	2374.92799984	1771	352	137	135	150	158	140	1095	0
DLR00017298	2	13	YNL122C	37	SD/MSG -ARG -HIS -LYS -URA +Canavanine +G418 +Thialysine	yku70_v3_R4_steve	11	11.0	3.1518096051	3337.00038001	235.386874261	254.0	3.50389646022	164844.000443	6636.13788674	43.0	4.13899227117	161929.084354	1183.12700277	1914	352	137	135	124	137	127	1380	0
DLR00017298	2	14	YNL104C	37	SD/MSG -ARG -HIS -LYS -URA +Canavanine +G418 +Thialysine	yku70_v3_R4_steve	11	11.0	4.55369527711	8886.68107372	328.338539974	254.0	4.65711641518	623962.999964	6219.52472447	43.0	5.67232325709	620089.999827	3327.45906503	2048	350	137	135	148	156	138	1231	0
DLR00017298	2	15	YNL238W	37	SD/MSG -ARG -HIS -LYS -URA +Canavanine +G418 +Thialysine	yku70_v3_R4_steve	11	11.0	6.61932734747	10247.2150254	347.219207875	254.0	5.31053687236	827050.998507	5628.80890273	43.0	6.40758821946	823983.996322	4613.80309752	2184	347	137	135	155	161	141	1083	0
DLR00017298	2	16	YNL101W	37	SD/MSG -ARG -HIS -LYS -URA +Canavanine +G418 +Thialysine	yku70_v3_R4_steve	11	11.0	4.40813334039	8564.50870341	294.205527542	254.0	4.50277514672	594822.999954	6382.73456814	43.0	5.49592395617	586862.999893	3323.1508005	2322	348	137	135	146	154	137	889	0
DLR00017298	2	17	YNL094W	37	SD/MSG -ARG -HIS -LYS -URA +Canavanine +G418 +Thialysine	yku70_v3_R4_steve	11	11.0	4.15853272667	7169.99989737	486.906070344	254.0	4.10175434895	370670.000029	6966.13739109	43.0	5.04321598154	371557.999987	3200.4743004	2458	346	137	135	130	141	130	1387	0
DLR00017298	2	18	YMR256C	37	SD/MSG -ARG -HIS -LYS -URA +Canavanine +G418 +Thialysine	yku70_v3_R4_steve	11	11.0	3.6274323318	5546.67059348	219.717998532	254.0	4.00012015939	339775.000063	6244.67580344	43.0	4.88725357625	337828.000127	1447.94482261	2592	351	137	135	140	150	138	1915	8
DLR00017298	2	19	YNL194C	37	SD/MSG -ARG -HIS -LYS -URA +Canavanine +G418 +Thialysine	yku70_v3_R4_steve	11	11.0	9.0	1167.3	129.537517403	254.0	3.59248717985	70164.9948586	6350.00274979	43.0	3.48425521454	52619.9999273	1014.21354751	2734	351	137	135	115	129	124	787	0
DLR00017298	2	20	YNL332W	37	SD/MSG -ARG -HIS -LYS -URA +Canavanine +G418 +Thialysine	yku70_v3_R4_steve	11	11.0	4.20627781936	8370.9998612	254.559685218	254.0	4.43977760597	561194.999976	6118.81987759	43.0	5.4240811824	557516.999791	3045.16426259	2869	342	137	135	146	154	139	1302	0
DLR00017298	2	21	YNL043C	37	SD/MSG -ARG -HIS -LYS -URA +Canavanine +G418 +Thialysine	yku70_v3_R4_steve	11	11.0	4.66287964223	9569.43798583	415.028555239	254.0	4.71102821476	649162.999934	5875.00939114	43.0	5.74587954047	646306.999865	4273.06032569	3005	344	137	135	144	152	137	1106	0
DLR00017298	2	22	YNL078W	37	SD/MSG -ARG -HIS -LYS -URA +Canavanine +G418 +Thialysine	yku70_v3_R4_steve	11	11.0	4.53419033892	8782.31399881	325.509236589	254.0	4.67804375532	620137.999835	5970.05518085	43.0	5.69935591157	615002.9998	4178.9783901	3140	344	137	135	141	148	134	926	0
DLR00017298	2	23	YNL333W	37	SD/MSG -ARG -HIS -LYS -URA +Canavanine +G418 +Thialysine	yku70_v3_R4_steve	11	11.0	4.04815058383	6154.99998385	384.260649893	254.0	4.15864829622	343023.000042	6149.54233692	43.0	5.08436355432	338611.999985	2464.44179033	3275	342	137	135	122	131	121	940	0
DLR00017298	2	24	YOR202W	37	SD/MSG -ARG -HIS -LYS -URA +Canavanine +G418 +Thialysine	yku70_v3_R4_steve	11	11.0	4.26640083163	9368.76693569	425.332521583	254.0	4.4847073173	702090.999768	7274.26591027	43.0	5.48412706594	674908.064928	5295.0971938	3410	345	137	135	139	145	129	540	0
DLR00017298	3	1	YOR202W	37	SD/MSG -ARG -HIS -LYS -URA +Canavanine +G418 +Thialysine	yku70_v3_R4_steve	11	11.0	3.85508686439	9253.33008792	303.29031118	254.0	4.1086525335	709755.999919	6143.75350901	43.0	5.04190454018	705087.99924	5480.81829162	290	491	137	135	147	152	136	1071	7
DLR00017298	3	2	YNL166C	37	SD/MSG -ARG -HIS -LYS -URA +Canavanine +G418 +Thialysine	yku70_v3_R4_steve	11	11.0	3.95602515393	7942.14722796	287.192966372	254.0	4.28292824364	635284.99989	5920.3217202	43.0	5.24128535495	632728.99975	4741.18658162	415	476	137	135	155	159	140	1642	0
DLR00017298	3	3	YNL090W	37	SD/MSG -ARG -HIS -LYS -URA +Canavanine +G418 +Thialysine	yku70_v3_R4_steve	11	11.0	3.70792270117	7092.99997375	279.575551777	254.0	3.96918511139	480198.00003	5864.90392201	43.0	4.89669059716	471950.675648	2613.40915615	549	479	137	135	145	152	137	1709	0
DLR00017298	3	4	YNL016W	37	SD/MSG -ARG -HIS -LYS -URA +Canavanine +G418 +Thialysine	yku70_v3_R4_steve	11	11.0	3.85294136082	7639.83447086	335.036362717	254.0	4.10256807359	573129.999698	6982.95851586	43.0	5.04970130969	571461.999782	5002.96085407	685	480	137	135	155	161	143	1959	0
DLR00017298	3	5	YNL159C	37	SD/MSG -ARG -HIS -LYS -URA +Canavanine +G418 +Thialysine	yku70_v3_R4_steve	11	11.0	3.71490487315	6955.99999021	291.298096199	254.0	3.93822236558	471362.000023	6765.08355597	43.0	4.85107692413	466099.999694	2179.70171785	825	483	137	135	148	155	140	1412	0
DLR00017298	3	6	YMR259C	37	SD/MSG -ARG -HIS -LYS -URA +Canavanine +G418 +Thialysine	yku70_v3_R4_steve	11	11.0	3.8043069403	6168.99998342	370.732969612	254.0	4.09274315345	421568.000014	6714.1522905	43.0	5.0011858258	416792.999949	2406.51859465	955	484	137	135	148	156	140	1584	0
DLR00017298	3	7	YNL107W	37	SD/MSG -ARG -HIS -LYS -URA +Canavanine +G418 +Thialysine	yku70_v3_R4_steve	11	11.0	9.0	2290.5	278.350270997	254.0	3.50666414543	130350.000128	7029.17981512	43.0	4.07016423064	120038.895057	1794.77403983	1104	485	137	135	123	136	127	1298	0
DLR00017298	3	8	YNL297C	37	SD/MSG -ARG -HIS -LYS -URA +Canavanine +G418 +Thialysine	yku70_v3_R4_steve	11	11.0	3.78541748381	4029.47768323	319.343786195	254.0	3.81393096612	251778.999906	7463.34534345	43.0	4.67928691232	249686.999669	4169.22182212	1231	481	137	135	138	148	134	2229	0
DLR00017298	3	9	YMR295C	37	SD/MSG -ARG -HIS -LYS -URA +Canavanine +G418 +Thialysine	yku70_v3_R4_steve	11	11.0	4.50720862544	8992.99835241	373.316682902	254.0	4.67550417786	654984.000109	6749.87856566	43.0	5.69512576919	651286.999931	3082.2415446	1375	487	137	135	152	160	140	1414	0
DLR00017298	3	10	YNR009W	37	SD/MSG -ARG -HIS -LYS -URA +Canavanine +G418 +Thialysine	yku70_v3_R4_steve	11	11.0	3.89937916646	6659.00000519	260.040768966	254.0	4.14556101861	451764.000027	6536.62041321	43.0	5.08313549031	445816.999997	1477.2740669	1505	482	137	135	146	154	137	1408	0
DLR00017298	3	11	YNL277W	37	SD/MSG -ARG -HIS -LYS -URA +Canavanine +G418 +Thialysine	yku70_v3_R4_steve	11	11.0	9.0	1067.4	148.264486507	254.0	3.32667782973	85660.0000689	6326.64318902	43.0	3.52113738198	61485.0003749	1109.4672061	1638	486	137	135	139	149	136	589	0
DLR00017298	3	12	YMR275C	37	SD/MSG -ARG -HIS -LYS -URA +Canavanine +G418 +Thialysine	yku70_v3_R4_steve	11	11.0	0.557735728429	1115.9999943	215.185643518	254.0	12.0	31548.6	965.205357489	43.0	0.574689925516	4809.00000091	928.335088766	1775	486	137	135	-1	-1	-1	0	0
DLR00017298	3	13	YNL316C	37	SD/MSG -ARG -HIS -LYS -URA +Canavanine +G418 +Thialysine	yku70_v3_R4_steve	11	11.0	3.87949206391	7031.99999584	274.819947877	254.0	4.08559222338	453208.000037	6613.11603094	43.0	5.00676578542	448597.999637	1464.19244246	1922	483	137	135	143	152	135	1422	0
DLR00017298	3	14	YNR012W	37	SD/MSG -ARG -HIS -LYS -URA +Canavanine +G418 +Thialysine	yku70_v3_R4_steve	11	11.0	4.57840097406	9096.75546472	290.173071727	254.0	4.70169185261	645887.000121	6191.21146021	43.0	5.72265942345	642470.999809	2539.67355074	2049	482	137	135	150	157	137	1249	0
DLR00017298	3	15	YNL164C	37	SD/MSG -ARG -HIS -LYS -URA +Canavanine +G418 +Thialysine	yku70_v3_R4_steve	11	11.0	4.30026826371	8010.84321059	317.430976112	254.0	4.4816431317	546271.999982	6148.20680313	43.0	5.47691117389	543848.999932	3040.23415642	2191	483	137	135	146	154	136	1442	0
DLR00017298	3	16	YNL169C	37	SD/MSG -ARG -HIS -LYS -URA +Canavanine +G418 +Thialysine	yku70_v3_R4_steve	11	11.0	0.636047803753	1066.99999062	190.616130407	254.0	12.0	32400.9793495	752.965593256	43.0	1.13006137356	4823.00000263	840.805634686	2317	487	137	135	114	128	121	41	11
DLR00017298	3	17	YNL082W	37	SD/MSG -ARG -HIS -LYS -URA +Canavanine +G418 +Thialysine	yku70_v3_R4_steve	11	11.0	3.85879546039	6489.9999259	259.001960442	254.0	4.05564832783	406707.999983	6401.29232002	43.0	4.9984178853	398541.798167	1866.92340664	2466	480	137	135	141	151	136	1739	0
DLR00017298	3	18	YMR283C	37	SD/MSG -ARG -HIS -LYS -URA +Canavanine +G418 +Thialysine	yku70_v3_R4_steve	11	11.0	7.36290178346	1001.7	282.32759734	254.0	12.0	32032.8	997.411893525	43.0	0.525325665399	4220.1	693.842511555	2597	486	137	135	-1	-1	-1	0	0
DLR00017298	3	19	YMR311C	37	SD/MSG -ARG -HIS -LYS -URA +Canavanine +G418 +Thialysine	yku70_v3_R4_steve	11	11.0	4.29588776497	9217.07008764	276.08935301	254.0	4.48647126577	648077.999992	6319.983806	43.0	5.50036473147	635583.179881	2721.9411093	2741	483	137	135	149	157	140	1285	0
DLR00017298	3	20	YMR282C	37	SD/MSG -ARG -HIS -LYS -URA +Canavanine +G418 +Thialysine	yku70_v3_R4_steve	11	11.0	0.501904785329	1085.99999746	186.611319081	254.0	12.0	28346.8115463	867.568461945	43.0	0.51093802709	4502.00000027	770.664975227	2871	486	137	135	-1	-1	-1	0	0
DLR00017298	3	21	YNL100W	37	SD/MSG -ARG -HIS -LYS -URA +Canavanine +G418 +Thialysine	yku70_v3_R4_steve	11	11.0	4.20980765993	7210.1362125	245.896981298	254.0	4.37513680016	479407.999964	5165.84683438	43.0	5.35317192003	476110.999875	2431.71564042	3014	483	137	135	140	149	135	1328	0
DLR00017298	3	22	YMR316C-A	37	SD/MSG -ARG -HIS -LYS -URA +Canavanine +G418 +Thialysine	yku70_v3_R4_steve	11	11.0	0.970289423358	2692.99999836	415.253612681	254.0	12.0	32659.0547554	948.20574434	43.0	1.67402270125	13357.9999954	2271.19364736	3145	486	137	135	93	109	109	2	0
DLR00017298	3	23	YNL270C	37	SD/MSG -ARG -HIS -LYS -URA +Canavanine +G418 +Thialysine	yku70_v3_R4_steve	11	11.0	6.62997440516	9280.55322778	388.831385651	254.0	5.20789489474	829721.997814	6862.09586362	43.0	6.29056005939	824685.996263	7633.48737954	3287	484	137	135	149	154	135	913	11
DLR00017298	3	24	YOR202W	37	SD/MSG -ARG -HIS -LYS -URA +Canavanine +G418 +Thialysine	yku70_v3_R4_steve	11	11.0	4.39517645235	9598.22225966	519.560322983	254.0	4.5592731404	792150.999646	8829.26561367	43.0	5.54406416921	786318.999413	9243.2888811	3419	486	137	135	142	147	130	872	0
DLR00017298	4	1	YOR202W	37	SD/MSG -ARG -HIS -LYS -URA +Canavanine +G418 +Thialysine	yku70_v3_R4_steve	11	11.0	3.85019240005	8632.5998938	215.243620695	254.0	4.05451024253	656103.999904	5832.28740195	43.0	4.97678647647	648902.999108	5149.47789995	276	623	137	135	145	151	135	893	0
DLR00017298	4	2	YMR319C	37	SD/MSG -ARG -HIS -LYS -URA +Canavanine +G418 +Thialysine	yku70_v3_R4_steve	11	11.0	3.90279939525	7417.99997645	279.847362105	254.0	4.15178100051	520897.000111	6012.85515988	43.0	5.08903784762	516329.999918	1487.51098591	409	620	137	135	144	150	136	1423	0
DLR00017298	4	3	YMR303C	37	SD/MSG -ARG -HIS -LYS -URA +Canavanine +G418 +Thialysine	yku70_v3_R4_steve	11	11.0	3.8453351293	6414.99998305	292.681269936	254.0	4.07390913663	419316.000061	6028.4557974	43.0	5.00087190242	414474.000005	2538.74599902	540	622	137	135	142	149	135	1459	0
DLR00017298	4	4	YNL304W	37	SD/MSG -ARG -HIS -LYS -URA +Canavanine +G418 +Thialysine	yku70_v3_R4_steve	11	11.0	3.74256959211	6642.00003434	440.70322572	254.0	3.97112828308	444102.000062	7432.25899843	43.0	4.88447465081	440261.000018	2770.99690597	680	624	137	135	146	153	139	1725	0
DLR00017298	4	5	YNL176C	37	SD/MSG -ARG -HIS -LYS -URA +Canavanine +G418 +Thialysine	yku70_v3_R4_steve	11	11.0	4.05581725197	8572.99992811	445.065702387	254.0	4.22580470737	600078.000019	6580.70584255	43.0	5.18943976543	597057.99992	3537.59587356	816	619	137	135	151	158	141	1616	0
DLR00017298	4	6	YNL330C	37	SD/MSG -ARG -HIS -LYS -URA +Canavanine +G418 +Thialysine	yku70_v3_R4_steve	11	11.0	4.13576897283	8050.99999172	426.06899871	254.0	4.28085505827	560628.000024	6657.74649399	43.0	5.24342126607	550978.848423	2296.41064021	955	623	137	135	149	157	140	1151	0
DLR00017298	4	7	YNL259C	37	SD/MSG -ARG -HIS -LYS -URA +Canavanine +G418 +Thialysine	yku70_v3_R4_steve	11	11.0	4.02570445581	7781.99994346	416.734704574	254.0	4.21248247824	521645.99999	6646.61750969	43.0	5.17801661475	512597.671919	2706.9648082	1091	618	137	135	146	155	138	1522	0
DLR00017298	4	8	YNL070W	37	SD/MSG -ARG -HIS -LYS -URA +Canavanine +G418 +Thialysine	yku70_v3_R4_steve	11	11.0	3.664998176	5735.00020369	330.239030582	254.0	3.82610543621	312954.000259	7190.37324362	43.0	4.69630951983	310682.00024	2023.92420278	1229	619	137	135	132	143	130	1490	0
DLR00017298	4	9	YMR271C	37	SD/MSG -ARG -HIS -LYS -URA +Canavanine +G418 +Thialysine	yku70_v3_R4_steve	11	11.0	4.65833461335	9770.12146425	423.528022463	254.0	4.80185358721	738305.000194	6844.56326507	43.0	5.8305125774	735652.999958	4059.57678625	1366	624	137	135	154	161	142	1270	0
DLR00017298	4	10	YNL299W	37	SD/MSG -ARG -HIS -LYS -URA +Canavanine +G418 +Thialysine	yku70_v3_R4_steve	11	11.0	9.0	2118.6	173.087560298	254.0	3.76616187609	123498.99999	6801.84765332	43.0	4.36488808522	113904.999898	2066.54248238	1505	623	137	135	124	136	126	1321	0
DLR00017298	4	11	YNL301C	37	SD/MSG -ARG -HIS -LYS -URA +Canavanine +G418 +Thialysine	yku70_v3_R4_steve	11	11.0	4.31931105707	9621.99992635	314.053221218	254.0	4.47589522196	674995.0	6570.24490022	43.0	5.46798276449	672846.999688	2526.52748768	1635	620	137	135	150	157	138	1301	0
DLR00017298	4	12	YMR297W	37	SD/MSG -ARG -HIS -LYS -URA +Canavanine +G418 +Thialysine	yku70_v3_R4_steve	11	11.0	4.26432941694	8776.73731523	281.338825119	254.0	4.47765436618	659291.999999	6356.83301104	43.0	5.47099387305	647550.150235	3220.3781002	1770	620	137	135	154	160	141	1327	2
DLR00017298	4	13	YNL198C	37	SD/MSG -ARG -HIS -LYS -URA +Canavanine +G418 +Thialysine	yku70_v3_R4_steve	11	11.0	0.810602122569	1303.99999467	228.061308512	254.0	12.0	33709.0539605	815.521780324	43.0	1.55023806938	5722.99594995	1060.27629427	1903	630	137	135	99	116	113	7	0
DLR00017298	4	14	YNL212W	37	SD/MSG -ARG -HIS -LYS -URA +Canavanine +G418 +Thialysine	yku70_v3_R4_steve	11	11.0	4.15324789678	7652.99993949	262.515674813	254.0	4.33799934823	515633.000004	6360.00839094	43.0	5.30256153275	510769.999781	2102.38754365	2051	617	137	135	145	153	135	1263	0
DLR00017298	4	15	YNL092W	37	SD/MSG -ARG -HIS -LYS -URA +Canavanine +G418 +Thialysine	yku70_v3_R4_steve	11	11.0	4.62306064843	10369.020999	374.336654646	254.0	4.74814785978	733009.999971	6505.73521222	43.0	5.77594888207	732497.99986	4005.95007545	2185	617	137	135	150	157	138	1283	0
DLR00017298	4	16	YNL268W	37	SD/MSG -ARG -HIS -LYS -URA +Canavanine +G418 +Thialysine	yku70_v3_R4_steve	11	11.0	4.3298397603	9289.99991719	331.272119931	254.0	4.4406859861	629132.999997	6656.48465013	43.0	5.43436833254	616611.796194	2745.34196416	2319	615	137	135	147	154	136	1106	0
DLR00017298	4	17	YMR316C-B	37	SD/MSG -ARG -HIS -LYS -URA +Canavanine +G418 +Thialysine	yku70_v3_R4_steve	11	11.0	4.06682068598	5729.72410016	399.204480227	254.0	3.95983753034	271966.000031	7039.8859732	43.0	4.84355363197	271187.999988	2814.45870156	2458	615	137	135	123	135	124	1060	0
DLR00017298	4	18	YNL183C	37	SD/MSG -ARG -HIS -LYS -URA +Canavanine +G418 +Thialysine	yku70_v3_R4_steve	11	11.0	4.36321533479	8983.73804207	388.049261593	254.0	4.37967791652	580500.999969	6754.74983142	43.0	5.37423117229	566457.708041	2818.39655484	2594	614	137	135	143	151	135	1040	0
DLR00017298	4	19	YNL009W	37	SD/MSG -ARG -HIS -LYS -URA +Canavanine +G418 +Thialysine	yku70_v3_R4_steve	11	11.0	4.91043469403	10379.9243108	383.213410069	254.0	4.86840881047	752266.999745	6917.13267291	43.0	5.91078718756	749426.999651	5109.42588402	2731	616	137	135	151	158	139	1005	0
DLR00017298	4	20	YNL235C	37	SD/MSG -ARG -HIS -LYS -URA +Canavanine +G418 +Thialysine	yku70_v3_R4_steve	11	11.0	3.6923689866	4191.43796876	219.030006463	254.0	3.88326546608	217714.000091	6031.68264025	43.0	4.73833902718	212602.000125	1078.0401078	2871	617	137	135	126	138	128	1359	0
DLR00017298	4	21	YNL293W	37	SD/MSG -ARG -HIS -LYS -URA +Canavanine +G418 +Thialysine	yku70_v3_R4_steve	11	11.0	4.72956551691	10126.0296274	345.130227872	254.0	4.74476600996	653977.000061	5933.32961147	43.0	5.78445662301	651433.999729	3106.8087156	3003	618	137	135	140	149	134	864	0
DLR00017298	4	22	YMR318C	37	SD/MSG -ARG -HIS -LYS -URA +Canavanine +G418 +Thialysine	yku70_v3_R4_steve	11	11.0	4.44507035158	8647.32448662	353.464152668	254.0	4.56609334482	598701.999866	6065.4489678	43.0	5.5685550276	593179.999924	4172.4664396	3139	621	137	135	140	148	134	898	0
DLR00017298	4	23	YMR304W	37	SD/MSG -ARG -HIS -LYS -URA +Canavanine +G418 +Thialysine	yku70_v3_R4_steve	11	11.0	4.94682014219	9693.88655155	437.2374226	254.0	4.95361908021	707386.000065	5867.79151104	43.0	6.01087685939	703318.999969	4275.88656268	3281	616	137	135	137	145	130	751	0
DLR00017298	4	24	YOR202W	37	SD/MSG -ARG -HIS -LYS -URA +Canavanine +G418 +Thialysine	yku70_v3_R4_steve	11	11.0	4.36170589505	9311.23930686	475.914189292	254.0	4.5341196343	792100.999451	9377.76049717	43.0	5.51151798535	784408.999309	10121.7567017	3416	613	137	135	143	148	130	711	0
DLR00017298	5	1	YOR202W	37	SD/MSG -ARG -HIS -LYS -URA +Canavanine +G418 +Thialysine	yku70_v3_R4_steve	11	11.0	3.79265212174	8667.70603484	234.934955839	254.0	4.03679906072	648272.999855	6295.58111728	43.0	4.96804659723	644589.999072	6399.98702814	282	762	137	135	144	151	136	1165	0
DLR00017298	5	2	YMR322C	37	SD/MSG -ARG -HIS -LYS -URA +Canavanine +G418 +Thialysine	yku70_v3_R4_steve	11	11.0	3.90816128088	7777.99990301	212.788347894	254.0	4.19103872007	570530.999942	5435.14225031	43.0	5.1387943238	566959.999465	2468.89293378	414	749	137	135	148	154	138	1416	0
DLR00017298	5	3	YMR265C	37	SD/MSG -ARG -HIS -LYS -URA +Canavanine +G418 +Thialysine	yku70_v3_R4_steve	11	11.0	3.93679452705	8178.99995052	237.480476416	254.0	4.20549261309	570557.000027	5586.83986888	43.0	5.16993979678	566338.76177	2280.12655213	555	765	137	135	148	155	140	1929	0
DLR00017298	5	4	YNL307C	37	SD/MSG -ARG -HIS -LYS -URA +Canavanine +G418 +Thialysine	yku70_v3_R4_steve	11	11.0	1.35966265921	1880.99998135	308.408897587	254.0	11.286237502	42795.9	2087.39553443	43.0	3.56041193955	23697.9998661	1683.85590203	682	764	137	135	115	129	125	479	0
DLR00017298	5	5	YNL201C	37	SD/MSG -ARG -HIS -LYS -URA +Canavanine +G418 +Thialysine	yku70_v3_R4_steve	11	11.0	0.934049332063	2583.9999971	377.459232437	254.0	12.0	34579.6602634	1289.16712396	43.0	1.82526267797	11738.9999485	1774.41306792	829	746	137	135	105	121	120	112	0
DLR00017298	5	6	YNL034W	37	SD/MSG -ARG -HIS -LYS -URA +Canavanine +G418 +Thialysine	yku70_v3_R4_steve	11	11.0	3.48003668138	4850.0000347	324.16178614	254.0	3.74278184648	312718.000185	6524.1135148	43.0	4.57805368985	307218.000175	1522.68420378	951	760	137	135	142	152	138	1754	3
DLR00017298	5	7	YNL327W	37	SD/MSG -ARG -HIS -LYS -URA +Canavanine +G418 +Thialysine	yku70_v3_R4_steve	11	11.0	4.19013117838	7801.99990429	350.584135611	254.0	4.41928934949	552852.000011	6507.94063112	43.0	5.39483964276	549936.999886	2893.15039732	1103	760	137	135	151	158	141	1594	0
DLR00017298	5	8	YNL193W	37	SD/MSG -ARG -HIS -LYS -URA +Canavanine +G418 +Thialysine	yku70_v3_R4_steve	11	11.0	4.3992435674	7468.96614293	284.647403627	254.0	4.59505055712	560224.000095	6257.60843397	43.0	5.58447148032	551658.999946	2483.47707564	1229	754	137	135	153	160	142	1008	0
DLR00017298	5	9	YNL010W	37	SD/MSG -ARG -HIS -LYS -URA +Canavanine +G418 +Thialysine	yku70_v3_R4_steve	11	11.0	3.69148052683	6067.000016	234.013591482	254.0	3.91769012282	371532.000007	6442.5612592	43.0	4.81665534769	369300.999666	1338.26940306	1376	764	137	135	139	148	134	1744	0
DLR00017298	5	10	YNL146W	37	SD/MSG -ARG -HIS -LYS -URA +Canavanine +G418 +Thialysine	yku70_v3_R4_steve	11	11.0	4.2722516223	8445.99997383	270.264647388	254.0	4.4834085987	618943.000026	6360.99567859	43.0	5.46631580761	613988.999897	1936.70990749	1505	757	137	135	152	159	140	1224	0
DLR00017298	5	11	YNL023C	37	SD/MSG -ARG -HIS -LYS -URA +Canavanine +G418 +Thialysine	yku70_v3_R4_steve	11	11.0	3.79745057953	7403.00003263	258.206800963	254.0	4.02898747284	484346.000015	6341.28800876	43.0	4.95786084627	483707.999683	1997.73628417	1649	759	137	135	142	151	134	1658	8
DLR00017298	5	12	YNL129W	37	SD/MSG -ARG -HIS -LYS -URA +Canavanine +G418 +Thialysine	yku70_v3_R4_steve	11	11.0	4.30146391982	8528.94559397	297.296899107	254.0	4.43897594186	632086.999997	5740.81074604	43.0	5.42508542944	619710.301183	2809.69474225	1775	753	137	135	152	158	138	1122	0
DLR00017298	5	13	YNR006W	37	SD/MSG -ARG -HIS -LYS -URA +Canavanine +G418 +Thialysine	yku70_v3_R4_steve	11	11.0	0.5	646.99993463	116.649813435	254.0	12.0	29672.8986751	755.019200527	43.0	0.5	2639.99995453	479.299592642	1912	756	137	135	-1	-1	-1	0	0
DLR00017298	5	14	YNL154C	37	SD/MSG -ARG -HIS -LYS -URA +Canavanine +G418 +Thialysine	yku70_v3_R4_steve	11	11.0	3.79702765844	6586.67441147	245.950291547	254.0	3.95658283755	423893.00003	6057.54757361	43.0	4.86999869268	422765.999879	2179.16463929	2046	754	137	135	141	149	133	1769	0
DLR00017298	5	15	YMR252C	37	SD/MSG -ARG -HIS -LYS -URA +Canavanine +G418 +Thialysine	yku70_v3_R4_steve	11	11.0	4.24260130719	9265.99990753	301.251516168	254.0	4.46204406306	659975.999998	6196.46935067	43.0	5.440659957	657162.999669	3045.87582259	2194	756	137	135	150	157	138	1305	0
DLR00017298	5	16	YNL085W	37	SD/MSG -ARG -HIS -LYS -URA +Canavanine +G418 +Thialysine	yku70_v3_R4_steve	11	11.0	0.536764488413	984.999995405	187.486750697	254.0	12.0	31950.9	991.690691346	43.0	0.549731084061	4217.99999886	794.223489238	2323	756	137	135	-1	-1	-1	0	0
DLR00017298	5	17	YNL227C	37	SD/MSG -ARG -HIS -LYS -URA +Canavanine +G418 +Thialysine	yku70_v3_R4_steve	11	11.0	0.554939543159	1114.99999534	207.048955882	254.0	12.0	32303.7	1145.28549474	43.0	0.577897551038	5352.99999892	928.556474568	2460	756	137	135	-1	-1	-1	0	0
DLR00017298	5	18	YNL028W	37	SD/MSG -ARG -HIS -LYS -URA +Canavanine +G418 +Thialysine	yku70_v3_R4_steve	11	11.0	4.48391932937	8782.99854195	290.292385112	254.0	4.67755760515	622911.999915	6104.97980292	43.0	5.68965001642	618333.999854	3581.70957448	2596	753	137	135	149	157	139	1135	0
DLR00017298	5	19	YMR251W-A	37	SD/MSG -ARG -HIS -LYS -URA +Canavanine +G418 +Thialysine	yku70_v3_R4_steve	11	11.0	4.33258751554	7544.16152872	230.108010592	254.0	4.56307319996	479016.999996	6044.77671758	43.0	5.57781451834	468711.587592	1461.70504343	2742	757	137	135	140	150	135	1126	0
DLR00017298	5	20	YNL217W	37	SD/MSG -ARG -HIS -LYS -URA +Canavanine +G418 +Thialysine	yku70_v3_R4_steve	11	11.0	4.33122223006	7357.05163981	224.794837982	254.0	4.48397208435	475216.999816	6335.24569343	43.0	5.48217492935	469836.999902	3854.79159905	2871	753	137	135	140	149	134	948	0
DLR00017298	5	21	YNL335W	37	SD/MSG -ARG -HIS -LYS -URA +Canavanine +G418 +Thialysine	yku70_v3_R4_steve	11	11.0	4.64971723272	8202.71391151	247.585064513	254.0	4.78317710218	584396.999886	5476.24317575	43.0	5.81797461863	577447.999776	3318.465492	3019	753	137	135	145	153	137	867	0
DLR00017298	5	22	YMR280C	37	SD/MSG -ARG -HIS -LYS -URA +Canavanine +G418 +Thialysine	yku70_v3_R4_steve	11	11.0	0.510090058633	1933.99999873	264.826427869	254.0	12.0	29309.4	1405.60853254	43.0	0.533299197399	8605.0	1176.14971716	3146	755	137	135	-1	-1	-1	4	0
DLR00017298	5	23	YNL021W	37	SD/MSG -ARG -HIS -LYS -URA +Canavanine +G418 +Thialysine	yku70_v3_R4_steve	11	11.0	0.608496227193	2253.99999656	372.071890699	254.0	12.0	30366.9	1236.14781195	43.0	0.718762897109	9703.9999989	1593.01997037	3281	755	137	135	89	106	106	0	0
DLR00017298	5	24	YOR202W	37	SD/MSG -ARG -HIS -LYS -URA +Canavanine +G418 +Thialysine	yku70_v3_R4_steve	11	11.0	4.50330152637	10401.5986287	411.427853506	254.0	4.66429347444	904463.999585	9597.64548255	43.0	5.65590895843	898845.999372	11499.3826121	3412	751	137	135	144	150	131	775	0
DLR00017298	6	1	YOR202W	37	SD/MSG -ARG -HIS -LYS -URA +Canavanine +G418 +Thialysine	yku70_v3_R4_steve	11	11.0	3.95548367566	8396.62731647	201.056996087	254.0	4.17390651413	668156.999855	5432.7804422	43.0	5.10625033224	660902.999943	4857.79422327	279	892	137	135	148	154	138	956	0
DLR00017298	6	2	YNL140C	37	SD/MSG -ARG -HIS -LYS -URA +Canavanine +G418 +Thialysine	yku70_v3_R4_steve	11	11.0	0.831033944361	1599.99999814	219.081651674	254.0	12.0	29852.0829365	942.738058168	43.0	1.65232772813	7092.99854451	1003.91793711	406	900	137	135	99	114	113	48	0
DLR00017298	6	3	YNL024C	37	SD/MSG -ARG -HIS -LYS -URA +Canavanine +G418 +Thialysine	yku70_v3_R4_steve	11	11.0	4.01970455672	8250.99994883	298.325207167	254.0	4.26660091251	589851.000034	5852.49706904	43.0	5.22476788678	585911.999805	2951.00558843	545	896	137	135	149	155	140	1408	0
DLR00017298	6	4	YMR294W-A	37	SD/MSG -ARG -HIS -LYS -URA +Canavanine +G418 +Thialysine	yku70_v3_R4_steve	11	11.0	3.50494931329	5343.00015647	213.491481471	254.0	3.86281912038	365825.000151	6592.77853014	43.0	4.73793742577	364297.000268	1340.20349988	686	893	137	135	148	156	142	2351	0
DLR00017298	6	5	YNL046W	37	SD/MSG -ARG -HIS -LYS -URA +Canavanine +G418 +Thialysine	yku70_v3_R4_steve	11	11.0	4.10113637616	8760.99991883	390.256211766	254.0	4.32425119262	631781.000015	6484.87619833	43.0	5.28497144984	627398.999689	3439.85878607	822	896	137	135	152	159	143	1329	0
DLR00017298	6	6	YMR289W	37	SD/MSG -ARG -HIS -LYS -URA +Canavanine +G418 +Thialysine	yku70_v3_R4_steve	11	11.0	0.562338515366	1049.99999586	215.673703858	254.0	12.0	32211.9	1512.44563627	43.0	0.576903912481	4503.99999651	915.263995638	953	891	137	135	-1	-1	-1	0	0
DLR00017298	6	7	YNL098C	37	SD/MSG -ARG -HIS -LYS -URA +Canavanine +G418 +Thialysine	yku70_v3_R4_steve	11	11.0	4.1583709171	7546.99991374	263.566067746	254.0	4.34830799767	522093.999998	6330.83597953	43.0	5.31889008999	519793.999704	2315.93856272	1097	893	137	135	148	156	139	1701	0
DLR00017298	6	8	YNL318C	37	SD/MSG -ARG -HIS -LYS -URA +Canavanine +G418 +Thialysine	yku70_v3_R4_steve	11	11.0	4.14290564545	7701.99999698	231.377383784	254.0	4.38539425748	545370.000014	5816.41873484	43.0	5.36277223288	537087.48469	1637.99207061	1228	891	137	135	148	156	138	1270	0
DLR00017298	6	9	YNL077W	37	SD/MSG -ARG -HIS -LYS -URA +Canavanine +G418 +Thialysine	yku70_v3_R4_steve	11	11.0	3.20836358042	2473.0000576	208.962799782	254.0	3.51600913047	130734.00003	6141.54093499	43.0	4.09997693009	119186.999979	867.210702996	1371	890	137	135	123	135	125	1095	0
DLR00017298	6	10	YMR316W	37	SD/MSG -ARG -HIS -LYS -URA +Canavanine +G418 +Thialysine	yku70_v3_R4_steve	11	11.0	3.91079783497	7682.99999182	245.17381565	254.0	4.1020684233	522180.00001	6049.33016265	43.0	5.04644123344	515115.468684	1657.5617427	1505	894	137	135	145	153	136	1545	0
DLR00017298	6	11	YNR010W	37	SD/MSG -ARG -HIS -LYS -URA +Canavanine +G418 +Thialysine	yku70_v3_R4_steve	11	11.0	0.5	976.999980105	168.434670852	254.0	12.0	29817.9925175	269.262986231	43.0	0.503389747045	4078.99999862	730.466177062	1638	891	137	135	-1	-1	-1	0	0
DLR00017298	6	12	YMR273C	37	SD/MSG -ARG -HIS -LYS -URA +Canavanine +G418 +Thialysine	yku70_v3_R4_steve	11	11.0	3.65252796108	5460.99997261	199.972845994	254.0	3.87099365716	341452.000009	5701.35868545	43.0	4.74137489262	339632.999795	2150.66602599	1773	892	137	135	139	148	133	1843	0
DLR00017298	6	13	YNL200C	37	SD/MSG -ARG -HIS -LYS -URA +Canavanine +G418 +Thialysine	yku70_v3_R4_steve	11	11.0	4.37438479135	10678.9999528	332.473853635	254.0	4.499898671	781923.999969	6298.70673137	43.0	5.49580384155	771623.461953	2829.17772139	1913	895	137	135	151	158	138	1199	0
DLR00017298	6	14	YNL215W	37	SD/MSG -ARG -HIS -LYS -URA +Canavanine +G418 +Thialysine	yku70_v3_R4_steve	11	11.0	0.5	965.999980105	149.895266246	254.0	12.0	30217.2242184	586.207197325	43.0	0.596240629336	4152.99999751	667.742647454	2049	891	137	135	-1	-1	-1	0	0
DLR00017298	6	15	YNL171C	37	SD/MSG -ARG -HIS -LYS -URA +Canavanine +G418 +Thialysine	yku70_v3_R4_steve	11	11.0	0.511428328786	864.999994327	150.256285453	254.0	12.0	29662.5158836	443.143346717	43.0	0.654799016938	3572.99999687	622.992182093	2186	891	137	135	-1	-1	-1	0	0
DLR00017298	6	16	YNL063W	37	SD/MSG -ARG -HIS -LYS -URA +Canavanine +G418 +Thialysine	yku70_v3_R4_steve	11	11.0	4.55282064304	9375.99861197	300.680000766	254.0	4.71859460882	677327.000073	5584.14366777	43.0	5.73251569748	672518.999846	2867.51466348	2323	891	137	135	151	157	139	949	0
DLR00017298	6	17	YNL121C	37	SD/MSG -ARG -HIS -LYS -URA +Canavanine +G418 +Thialysine	yku70_v3_R4_steve	11	11.0	4.76205469782	11619.9977975	402.171797142	254.0	4.84528205214	833279.000344	6925.32429634	43.0	5.87920891557	831666.000055	2465.93496795	2461	893	137	135	149	157	138	1066	6
DLR00017298	6	18	YNL051W	37	SD/MSG -ARG -HIS -LYS -URA +Canavanine +G418 +Thialysine	yku70_v3_R4_steve	11	11.0	4.16130112306	6773.9998608	252.415779605	254.0	4.36126059268	401805.000075	5779.49398735	43.0	5.33540740951	397562.999901	1350.78026954	2595	894	137	135	136	146	131	1133	0
DLR00017298	6	19	YNL196C	37	SD/MSG -ARG -HIS -LYS -URA +Canavanine +G418 +Thialysine	yku70_v3_R4_steve	11	11.0	4.91627358781	10447.005271	372.444802362	254.0	4.94650814196	716718.999937	6102.75047364	43.0	6.00722292011	714953.999878	3983.83563895	2732	889	137	135	145	154	137	1044	0
DLR00017298	6	20	YNL022C	37	SD/MSG -ARG -HIS -LYS -URA +Canavanine +G418 +Thialysine	yku70_v3_R4_steve	11	11.0	5.03305037588	10215.7871769	298.571225373	254.0	5.0616719272	712844.999917	5563.21298692	43.0	6.15377638288	699947.26099	3084.87422514	2869	889	137	135	146	154	137	965	0
DLR00017298	6	21	YNL319W	37	SD/MSG -ARG -HIS -LYS -URA +Canavanine +G418 +Thialysine	yku70_v3_R4_steve	11	11.0	4.9560832213	10511.2242024	307.291339176	254.0	4.97947734397	714635.000018	5547.74718967	43.0	6.04782380796	712414.999844	3266.06912758	3005	891	137	135	143	152	136	867	0
DLR00017298	6	22	YNL157W	37	SD/MSG -ARG -HIS -LYS -URA +Canavanine +G418 +Thialysine	yku70_v3_R4_steve	11	11.0	4.56602592784	8724.07458782	299.659241714	254.0	4.62605881215	592403.999757	6168.71250175	43.0	5.64700672775	588013.999756	4703.93681518	3143	891	137	135	138	147	133	855	0
DLR00017298	6	23	YNL239W	37	SD/MSG -ARG -HIS -LYS -URA +Canavanine +G418 +Thialysine	yku70_v3_R4_steve	11	11.0	5.10152565557	11320.045595	357.340312218	254.0	5.08849452094	912854.999992	6614.08760226	43.0	6.16100104816	911053.999249	8466.98935948	3279	889	137	135	146	152	135	903	0
DLR00017298	6	24	YOR202W	37	SD/MSG -ARG -HIS -LYS -URA +Canavanine +G418 +Thialysine	yku70_v3_R4_steve	11	11.0	4.42501418766	9303.7790333	364.211834911	254.0	4.55712790334	789061.999513	8862.51533296	43.0	5.53241981432	781358.999329	10153.1278545	3414	888	137	135	142	147	129	724	0
DLR00017298	7	1	YOR202W	37	SD/MSG -ARG -HIS -LYS -URA +Canavanine +G418 +Thialysine	yku70_v3_R4_steve	11	11.0	4.08010649177	9587.52925762	254.235476734	254.0	4.31702488121	730229.369073	5718.07134604	43.0	5.26077858469	737129.999711	6418.64214594	275	1033	137	135	147	153	138	1063	0
DLR00017298	7	2	YNL004W	37	SD/MSG -ARG -HIS -LYS -URA +Canavanine +G418 +Thialysine	yku70_v3_R4_steve	11	11.0	4.02421120961	7748.99990448	295.076277617	254.0	4.10498939753	500500.000009	5494.77588785	43.0	5.04616958323	498463.999957	2906.69493083	408	1023	137	135	139	147	133	1428	0
DLR00017298	7	3	YMR254C	37	SD/MSG -ARG -HIS -LYS -URA +Canavanine +G418 +Thialysine	yku70_v3_R4_steve	11	11.0	3.85504298936	6626.99999926	214.750719714	254.0	4.20526728503	495488.000014	5129.35379123	43.0	5.14233657252	489906.999849	2276.77254797	558	1039	137	135	151	158	143	1538	0
DLR00017298	7	4	YNL153C	37	SD/MSG -ARG -HIS -LYS -URA +Canavanine +G418 +Thialysine	yku70_v3_R4_steve	11	11.0	2.24892537711	1569.6	311.603540152	254.0	3.42018651164	74407.558168	6591.08812828	43.0	3.40305812246	59969.0000237	1343.92906995	683	1022	137	135	122	134	128	805	0
DLR00017298	7	5	YNL167C	37	SD/MSG -ARG -HIS -LYS -URA +Canavanine +G418 +Thialysine	yku70_v3_R4_steve	11	11.0	4.40389904777	9403.9997162	303.745629347	254.0	4.67812406373	707931.000087	6028.68090828	43.0	5.69448017878	704264.99998	3568.96985633	826	1035	137	135	155	162	145	1271	0
DLR00017298	7	6	YMR245W	37	SD/MSG -ARG -HIS -LYS -URA +Canavanine +G418 +Thialysine	yku70_v3_R4_steve	11	11.0	4.09504577061	7421.00002052	265.379657477	254.0	4.26661350837	509849.000004	6444.95097223	43.0	5.2255150937	502663.999932	1607.75923907	958	1021	137	135	145	154	139	1062	0
DLR00017298	7	7	YNL065W	37	SD/MSG -ARG -HIS -LYS -URA +Canavanine +G418 +Thialysine	yku70_v3_R4_steve	11	11.0	3.41276468874	4331.00008359	198.651288581	254.0	3.68983752585	268189.000064	5666.34187061	43.0	4.52276619204	263556.999865	1052.65549496	1102	1034	137	135	137	147	135	1801	3
DLR00017298	7	8	YNL142W	37	SD/MSG -ARG -HIS -LYS -URA +Canavanine +G418 +Thialysine	yku70_v3_R4_steve	11	11.0	4.19578373	8433.99997741	245.757597315	254.0	4.43696126129	609792.000006	5552.6305108	43.0	5.41311448055	605388.99977	2003.23152556	1225	1033	137	135	150	157	139	1210	0
DLR00017298	7	9	YNL191W	37	SD/MSG -ARG -HIS -LYS -URA +Canavanine +G418 +Thialysine	yku70_v3_R4_steve	11	11.0	4.30369518559	9224.75026749	277.142282778	254.0	4.50981364588	689947.000002	5749.0428083	43.0	5.49987598398	683313.776912	2577.51406916	1376	1032	137	135	152	159	140	1451	0
DLR00017298	7	10	YNL064C	37	SD/MSG -ARG -HIS -LYS -URA +Canavanine +G418 +Thialysine	yku70_v3_R4_steve	11	11.0	0.570523312747	1450.99999518	247.932563855	254.0	12.0	30615.5933131	506.575533495	43.0	0.584797124121	6054.99999258	1045.81787408	1504	1023	137	135	-1	-1	-1	5	0
DLR00017298	7	11	YMR274C	37	SD/MSG -ARG -HIS -LYS -URA +Canavanine +G418 +Thialysine	yku70_v3_R4_steve	11	11.0	0.5	1128.99998579	185.882930869	254.0	12.0	30097.2936131	473.626400305	43.0	0.5	4731.99998863	773.620750905	1638	1026	137	135	-1	-1	-1	0	0
DLR00017298	7	12	YNL156C	37	SD/MSG -ARG -HIS -LYS -URA +Canavanine +G418 +Thialysine	yku70_v3_R4_steve	11	11.0	4.29445859075	8754.99983433	318.651530758	254.0	4.48291647919	671602.0	5827.19106267	43.0	5.45610441607	667445.999716	3110.20022028	1775	1028	137	135	154	160	140	1163	0
DLR00017298	7	13	YNL067W	37	SD/MSG -ARG -HIS -LYS -URA +Canavanine +G418 +Thialysine	yku70_v3_R4_steve	11	11.0	4.05860242738	5672.99957054	254.475289998	254.0	4.11459588397	330570.000003	5706.68182624	43.0	5.03829224513	331439.99985	2455.18125553	1921	1033	137	135	134	144	129	1968	0
DLR00017298	7	14	YNL120C	37	SD/MSG -ARG -HIS -LYS -URA +Canavanine +G418 +Thialysine	yku70_v3_R4_steve	11	11.0	3.16622221866	4513.5150391	219.156670463	254.0	3.48185725392	224804.000598	6191.13790805	43.0	4.21575231637	220726.000891	1501.16112613	2055	1028	137	135	124	135	123	1176	0
DLR00017298	7	15	YMR253C	37	SD/MSG -ARG -HIS -LYS -URA +Canavanine +G418 +Thialysine	yku70_v3_R4_steve	11	11.0	4.25375070003	9259.99990849	285.343743092	254.0	4.49635955922	652944.999993	5663.50040965	43.0	5.4985181022	642339.422504	2609.72314056	2195	1031	137	135	147	154	136	1156	0
DLR00017298	7	16	YNL001W	37	SD/MSG -ARG -HIS -LYS -URA +Canavanine +G418 +Thialysine	yku70_v3_R4_steve	11	11.0	3.97861155797	6453.00015772	189.338465759	254.0	4.17701107667	410631.999999	5279.58302959	43.0	5.1118938155	405087.999415	1411.53543766	2325	1024	137	135	139	148	132	1177	0
DLR00017298	7	17	YNL266W	37	SD/MSG -ARG -HIS -LYS -URA +Canavanine +G418 +Thialysine	yku70_v3_R4_steve	11	11.0	0.5	866.999968736	137.645290439	254.0	12.0	28927.6062417	544.404925868	43.0	0.5	4655.99997726	679.299764107	2460	1026	137	135	-1	-1	-1	0	0
DLR00017298	7	18	YNL285W	37	SD/MSG -ARG -HIS -LYS -URA +Canavanine +G418 +Thialysine	yku70_v3_R4_steve	11	11.0	4.51030424707	8391.34073822	240.940203288	254.0	4.6628169929	609794.999819	5379.4302263	43.0	5.67656614108	602627.999769	3685.88462474	2595	1027	137	135	147	155	137	881	0
DLR00017298	7	19	YNL255C	37	SD/MSG -ARG -HIS -LYS -URA +Canavanine +G418 +Thialysine	yku70_v3_R4_steve	11	11.0	1.79152311978	901.8	133.641265555	254.0	6.99504128994	48471.3	3731.00897538	43.0	3.33316775567	29529.0000869	624.990370241	2734	1026	137	135	123	137	127	333	0
DLR00017298	7	20	YNL145W	37	SD/MSG -ARG -HIS -LYS -URA +Canavanine +G418 +Thialysine	yku70_v3_R4_steve	11	11.0	4.31709529354	7468.5811025	214.284110541	254.0	4.47846001698	486265.999916	5529.85262636	43.0	5.47393653973	480588.99973	2411.79723802	2870	1023	137	135	139	149	134	876	0
DLR00017298	7	21	YNL323W	37	SD/MSG -ARG -HIS -LYS -URA +Canavanine +G418 +Thialysine	yku70_v3_R4_steve	11	11.0	4.3720191851	7993.63277204	275.755735298	254.0	4.66944929509	596548.999774	6155.5544191	43.0	5.69164536922	591184.99995	5572.32223804	3016	1033	137	135	148	155	139	1177	0
DLR00017298	7	22	YMR272C	37	SD/MSG -ARG -HIS -LYS -URA +Canavanine +G418 +Thialysine	yku70_v3_R4_steve	11	11.0	3.63561154546	3185.00006567	277.34536651	254.0	3.82024805845	162195.999994	5493.98260858	43.0	4.60795434289	151332.359323	1564.93948364	3142	1025	137	135	117	130	121	781	0
DLR00017298	7	23	YNL089C	37	SD/MSG -ARG -HIS -LYS -URA +Canavanine +G418 +Thialysine	yku70_v3_R4_steve	11	11.0	4.5811094663	7890.77596336	336.037404761	254.0	4.71342073385	577453.99983	5602.04521474	43.0	5.73453865486	571079.999993	4675.13451762	3286	1029	137	135	138	146	130	742	0
DLR00017298	7	24	YOR202W	37	SD/MSG -ARG -HIS -LYS -URA +Canavanine +G418 +Thialysine	yku70_v3_R4_steve	11	11.0	4.60015488539	10086.3333851	396.066859872	254.0	4.69819698412	861377.99971	9790.59500971	43.0	5.69970085319	855225.999413	11364.5411414	3413	1025	137	135	142	148	129	743	0
DLR00017298	8	1	YOR202W	37	SD/MSG -ARG -HIS -LYS -URA +Canavanine +G418 +Thialysine	yku70_v3_R4_steve	11	11.0	4.23330926366	10000.8121871	247.76742541	254.0	4.40371504838	770502.999603	5743.2340532	43.0	5.3889310856	748115.166272	4547.46101814	275	1169	137	135	148	154	138	879	0
DLR00017298	8	2	YMR244W	37	SD/MSG -ARG -HIS -LYS -URA +Canavanine +G418 +Thialysine	yku70_v3_R4_steve	11	11.0	3.98528383098	8504.98621979	271.421214455	254.0	4.20107176059	599471.999748	5348.97847268	43.0	5.17332381195	588219.486845	2515.90149759	406	1167	137	135	145	152	137	1572	0
DLR00017298	8	3	YMR305C	37	SD/MSG -ARG -HIS -LYS -URA +Canavanine +G418 +Thialysine	yku70_v3_R4_steve	11	11.0	3.91532804335	7107.36950592	320.466382582	254.0	4.09252095349	492096.000118	5606.01231854	43.0	5.02433545813	487131.999938	2763.74470945	546	1170	137	135	145	153	138	1330	0
DLR00017298	8	4	YNL236W	37	SD/MSG -ARG -HIS -LYS -URA +Canavanine +G418 +Thialysine	yku70_v3_R4_steve	11	11.0	0.561933409827	1457.99999571	252.042670331	254.0	12.0	29284.2	1150.79821145	43.0	0.578882116805	6135.00000005	1071.08937871	679	1161	137	135	-1	-1	-1	0	0
DLR00017298	8	5	YMR306C-A	37	SD/MSG -ARG -HIS -LYS -URA +Canavanine +G418 +Thialysine	yku70_v3_R4_steve	11	11.0	4.14144635237	8603.00001727	323.130595345	254.0	4.29542564175	590384.000042	6616.89868628	43.0	5.26273945883	586081.999828	2388.9374136	818	1170	137	135	148	156	140	1265	0
DLR00017298	8	6	YMR255W	37	SD/MSG -ARG -HIS -LYS -URA +Canavanine +G418 +Thialysine	yku70_v3_R4_steve	11	11.0	4.15163539914	7562.55643302	283.717118119	254.0	4.31957903636	524726.000002	6090.79880984	43.0	5.28482859273	516882.999791	1508.14233444	955	1171	137	135	147	155	138	1062	0
DLR00017298	8	7	YMR278W	37	SD/MSG -ARG -HIS -LYS -URA +Canavanine +G418 +Thialysine	yku70_v3_R4_steve	11	11.0	3.3460967979	4592.00012654	160.793637381	254.0	3.73859399491	305523.0001	5307.44963947	43.0	4.57877269416	301818.000175	782.505910385	1086	1171	137	135	142	152	138	2024	0
DLR00017298	8	8	YNL058C	37	SD/MSG -ARG -HIS -LYS -URA +Canavanine +G418 +Thialysine	yku70_v3_R4_steve	11	11.0	1.86246614241	962.1	186.984870867	254.0	7.9451832677	42639.3	2743.9490834	43.0	3.07194508907	25117.000143	769.839610867	1221	1171	137	135	111	126	122	548	0
DLR00017298	8	9	YNL295W	37	SD/MSG -ARG -HIS -LYS -URA +Canavanine +G418 +Thialysine	yku70_v3_R4_steve	11	11.0	4.42211063346	10615.9999178	246.69219721	254.0	4.63659927299	781643.000025	5623.47356438	43.0	5.63906126119	781769.999926	2990.00393922	1371	1165	137	135	152	158	140	1339	0
DLR00017298	8	10	YNL119W	37	SD/MSG -ARG -HIS -LYS -URA +Canavanine +G418 +Thialysine	yku70_v3_R4_steve	11	11.0	2.80736943624	2404.27797795	259.750592941	254.0	3.30940251134	112844.000596	5983.77443827	43.0	3.75715335005	102878.000725	1618.48146516	1503	1170	137	135	118	130	121	934	0
DLR00017298	8	11	YNL035C	37	SD/MSG -ARG -HIS -LYS -URA +Canavanine +G418 +Thialysine	yku70_v3_R4_steve	11	11.0	4.50442109972	11311.094843	419.581049999	254.0	4.6017338187	850149.999962	6214.34489734	43.0	5.61478539409	838185.549358	5455.762495	1637	1164	137	135	152	158	138	1227	8
DLR00017298	8	12	YNL292W	37	SD/MSG -ARG -HIS -LYS -URA +Canavanine +G418 +Thialysine	yku70_v3_R4_steve	11	11.0	3.31078456875	3691.72733254	326.120945696	254.0	3.59877826007	196894.000197	6533.19531657	43.0	4.34547341878	196043.000227	2017.10211785	1776	1162	137	135	126	137	127	1905	0
DLR00017298	8	13	YNL303W	37	SD/MSG -ARG -HIS -LYS -URA +Canavanine +G418 +Thialysine	yku70_v3_R4_steve	11	11.0	4.49645806616	10829.9993901	339.501224831	254.0	4.66154491679	786888.000004	5806.09822347	43.0	5.67139788355	787703.999933	3913.30292009	1914	1168	137	135	151	157	137	1364	0
DLR00017298	8	14	YNR007C	37	SD/MSG -ARG -HIS -LYS -URA +Canavanine +G418 +Thialysine	yku70_v3_R4_steve	11	11.0	4.44108700286	9416.99059551	291.016389648	254.0	4.63466622484	721107.999917	6202.47500283	43.0	5.63218888623	719675.999927	4177.31359916	2051	1167	137	135	153	159	139	1252	0
DLR00017298	8	15	YNL049C	37	SD/MSG -ARG -HIS -LYS -URA +Canavanine +G418 +Thialysine	yku70_v3_R4_steve	11	11.0	4.55300594805	10629.2154862	342.865919108	254.0	4.67603855514	770829.999954	6328.96124752	43.0	5.68939928066	770488.999966	3785.11768758	2187	1164	137	135	149	155	136	1136	0
DLR00017298	8	16	YNR013C	37	SD/MSG -ARG -HIS -LYS -URA +Canavanine +G418 +Thialysine	yku70_v3_R4_steve	11	11.0	3.91377883255	6734.99993246	255.989095128	254.0	4.16645517735	445765.999821	5729.97089884	43.0	5.12008681887	431622.193774	2471.68331839	2327	1164	137	135	141	149	133	1392	0
DLR00017298	8	17	YNL274C	37	SD/MSG -ARG -HIS -LYS -URA +Canavanine +G418 +Thialysine	yku70_v3_R4_steve	11	11.0	4.77053927331	10610.0859098	389.657250471	254.0	4.88082759407	780545.000008	5431.30755835	43.0	5.92335201612	778651.999798	4214.42414469	2462	1163	137	135	149	156	137	1042	0
DLR00017298	8	18	YNL015W	37	SD/MSG -ARG -HIS -LYS -URA +Canavanine +G418 +Thialysine	yku70_v3_R4_steve	11	11.0	3.97861200014	6562.17646666	176.191932227	254.0	4.213464474	426487.999979	4841.86551037	43.0	5.18310334889	414670.744098	1521.02948386	2594	1166	137	135	139	148	133	1314	0
DLR00017298	8	19	YMR250W	37	SD/MSG -ARG -HIS -LYS -URA +Canavanine +G418 +Thialysine	yku70_v3_R4_steve	11	11.0	4.62573157069	9920.47314651	325.723120711	254.0	4.71037270456	677071.999841	5952.46547113	43.0	5.73961411606	675010.999746	4246.92940355	2731	1167	137	135	143	152	135	1052	0
DLR00017298	8	20	YNL074C	37	SD/MSG -ARG -HIS -LYS -URA +Canavanine +G418 +Thialysine	yku70_v3_R4_steve	11	11.0	4.42489302065	8611.28137271	172.851415183	254.0	4.66870393153	584334.999893	4780.6257032	43.0	5.69344825223	583284.999737	2889.88395748	2868	1166	137	135	143	152	137	1257	0
DLR00017298	8	21	YMR258C	37	SD/MSG -ARG -HIS -LYS -URA +Canavanine +G418 +Thialysine	yku70_v3_R4_steve	11	11.0	1.28696114556	1530.9	226.876809584	254.0	3.55067188023	55195.9998267	5244.34887204	43.0	3.36312877872	30386.9999956	987.077412161	3008	1161	137	135	136	147	136	249	0
DLR00017298	8	22	YNL041C	37	SD/MSG -ARG -HIS -LYS -URA +Canavanine +G418 +Thialysine	yku70_v3_R4_steve	11	11.0	3.64694371239	4821.00014295	238.995166903	254.0	3.84945262929	254678.000008	5061.94586157	43.0	4.72835307413	246456.66572	1085.51836492	3138	1165	137	135	121	133	124	834	0
DLR00017298	8	23	YNL202W	37	SD/MSG -ARG -HIS -LYS -URA +Canavanine +G418 +Thialysine	yku70_v3_R4_steve	11	11.0	6.54586164978	11416.2510682	509.677182319	254.0	5.22184487039	949152.999467	7100.54213882	43.0	6.30850002843	947247.998134	8518.11257147	3277	1164	137	135	145	151	134	787	0
DLR00017298	8	24	YOR202W	37	SD/MSG -ARG -HIS -LYS -URA +Canavanine +G418 +Thialysine	yku70_v3_R4_steve	11	11.0	4.53716265256	10570.6038632	375.199745377	254.0	4.64457052414	880505.999525	9890.75348995	43.0	5.6438521095	875001.999343	11451.7509647	3414	1160	137	135	141	146	128	749	0
DLR00017298	9	1	YOR202W	37	SD/MSG -ARG -HIS -LYS -URA +Canavanine +G418 +Thialysine	yku70_v3_R4_steve	11	11.0	3.8349075	8866.79732133	466.663624314	254.0	4.03681543443	651496.999864	8902.13194219	43.0	4.96191777811	649272.999169	7515.20798762	286	1310	137	135	144	151	136	1295	5
DLR00017298	9	2	YMR315W	37	SD/MSG -ARG -HIS -LYS -URA +Canavanine +G418 +Thialysine	yku70_v3_R4_steve	11	11.0	3.89501511785	7679.99996349	611.719994376	254.0	4.10172219127	549908.000003	8193.93362564	43.0	5.03415551609	543658.999931	4920.78432895	416	1296	137	135	145	152	138	1246	0
DLR00017298	9	3	YNL068C	37	SD/MSG -ARG -HIS -LYS -URA +Canavanine +G418 +Thialysine	yku70_v3_R4_steve	11	11.0	0.837392266225	2811.99999829	473.870621378	254.0	12.0	36215.1	1539.67219775	43.0	1.28091028227	17438.9999997	3062.74774967	541	1296	137	135	98	114	114	25	0
DLR00017298	9	4	YNL037C	37	SD/MSG -ARG -HIS -LYS -URA +Canavanine +G418 +Thialysine	yku70_v3_R4_steve	11	11.0	3.82213350472	6180.99996824	443.359322389	254.0	3.93367582314	399186.000155	7207.26937635	43.0	4.82740374209	392731.000093	3353.59591426	684	1306	137	135	142	150	138	1390	0
DLR00017298	9	5	YNL329C	37	SD/MSG -ARG -HIS -LYS -URA +Canavanine +G418 +Thialysine	yku70_v3_R4_steve	11	11.0	3.29509452703	4095.0	633.627994554	254.0	3.62429876759	172474.000126	7614.62883703	43.0	4.34152715866	165345.000044	3334.18912585	830	1307	137	135	122	134	127	1095	0
DLR00017298	9	6	YNL203C	37	SD/MSG -ARG -HIS -LYS -URA +Canavanine +G418 +Thialysine	yku70_v3_R4_steve	11	11.0	4.34684297441	8616.99981895	379.614061605	254.0	4.53796819781	622886.000056	6055.24298778	43.0	5.53379605645	617298.999965	2507.87521596	958	1303	137	135	150	157	141	1187	0
DLR00017298	9	7	YNL076W	37	SD/MSG -ARG -HIS -LYS -URA +Canavanine +G418 +Thialysine	yku70_v3_R4_steve	11	11.0	3.17235357401	2921.344431	165.717878273	254.0	3.71121412543	197926.000158	5280.46932612	43.0	4.45426877447	188565.796316	1264.89408098	1102	1308	137	135	140	150	137	1567	0
DLR00017298	9	8	YNL079C	37	SD/MSG -ARG -HIS -LYS -URA +Canavanine +G418 +Thialysine	yku70_v3_R4_steve	11	11.0	3.5831280402	5009.00020706	190.020932235	254.0	3.87072771434	344196.000109	5348.46655751	43.0	4.74882382195	336871.000091	1250.30512669	1231	1308	137	135	143	152	136	1579	0
DLR00017298	9	9	YNL288W	37	SD/MSG -ARG -HIS -LYS -URA +Canavanine +G418 +Thialysine	yku70_v3_R4_steve	11	11.0	3.87174174309	6765.99995163	257.953540729	254.0	4.07741277699	431270.00002	5546.51743077	43.0	5.00512883947	429922.999698	1725.53800206	1372	1308	137	135	140	148	133	1592	0
DLR00017298	9	10	YNL093W	37	SD/MSG -ARG -HIS -LYS -URA +Canavanine +G418 +Thialysine	yku70_v3_R4_steve	11	11.0	3.76282939111	6867.54188733	213.827242901	254.0	3.98782895788	503098.999307	6199.24452015	43.0	4.90676930766	497931.999544	5080.02505288	1507	1304	137	135	147	154	136	1376	0
DLR00017298	9	11	YNL315C	37	SD/MSG -ARG -HIS -LYS -URA +Canavanine +G418 +Thialysine	yku70_v3_R4_steve	11	11.0	0.5	1259.99998863	186.873816804	254.0	12.0	30088.7186116	642.758459187	43.0	0.50273319949	5242.00000019	781.60007077	1638	1296	137	135	-1	-1	-1	0	0
DLR00017298	9	12	YNL309W	37	SD/MSG -ARG -HIS -LYS -URA +Canavanine +G418 +Thialysine	yku70_v3_R4_steve	11	11.0	3.70508534792	6311.00003008	264.926790539	254.0	3.93586313295	415488.999991	5994.7042462	43.0	4.82516848593	411470.999844	2059.76554002	1778	1307	137	135	141	149	132	1365	0
DLR00017298	9	13	YNL080C	37	SD/MSG -ARG -HIS -LYS -URA +Canavanine +G418 +Thialysine	yku70_v3_R4_steve	11	11.0	1.62259547697	2475.0	427.930314983	254.0	9.63816958338	48848.4	2998.24494901	43.0	3.21206841237	35809.0001029	2085.42323965	1923	1303	137	135	105	119	115	297	0
DLR00017298	9	14	YMR291W	37	SD/MSG -ARG -HIS -LYS -URA +Canavanine +G418 +Thialysine	yku70_v3_R4_steve	11	11.0	0.954622124557	3159.99999927	486.38722923	254.0	12.0	39186.2566154	1336.10259617	43.0	2.28719896981	17412.997345	2801.84099262	2056	1306	137	135	133	142	130	102	0
DLR00017298	9	15	YNL040W	37	SD/MSG -ARG -HIS -LYS -URA +Canavanine +G418 +Thialysine	yku70_v3_R4_steve	11	11.0	1.92260509162	2957.4	543.477250399	254.0	3.45213589903	95207.9999205	7851.46033166	43.0	3.63221799651	77485.0000192	3304.94028744	2202	1304	137	135	122	133	124	601	0
DLR00017298	9	16	YMR269W	37	SD/MSG -ARG -HIS -LYS -URA +Canavanine +G418 +Thialysine	yku70_v3_R4_steve	11	11.0	0.615052611739	3523.99999964	463.739968817	254.0	12.0	35919.0	1860.27923282	43.0	0.67621402974	19065.999999	2527.04239109	2323	1296	137	135	-1	-1	-1	0	0
DLR00017298	9	17	YMR317W	37	SD/MSG -ARG -HIS -LYS -URA +Canavanine +G418 +Thialysine	yku70_v3_R4_steve	11	11.0	4.32628137334	9527.99992924	296.973413618	254.0	4.5735482706	682851.999975	5859.5343147	43.0	5.56890388615	681368.999904	3047.11850991	2473	1304	137	135	148	155	137	1207	0
DLR00017298	9	18	YNL223W	37	SD/MSG -ARG -HIS -LYS -URA +Canavanine +G418 +Thialysine	yku70_v3_R4_steve	11	11.0	2.0078488515	1058.4	166.72767183	254.0	3.73765742809	61973.9898518	4897.55872954	43.0	3.43291719901	37397.0002919	705.403372753	2604	1289	137	135	124	136	127	470	0
DLR00017298	9	19	YNL127W	37	SD/MSG -ARG -HIS -LYS -URA +Canavanine +G418 +Thialysine	yku70_v3_R4_steve	11	11.0	4.18875585491	6963.99994129	294.383540038	254.0	4.34607700301	432682.999943	6059.97115666	43.0	5.3135840391	429299.999894	3466.25907967	2743	1305	137	135	138	147	132	1247	11
DLR00017298	9	20	YNL195C	37	SD/MSG -ARG -HIS -LYS -URA +Canavanine +G418 +Thialysine	yku70_v3_R4_steve	11	11.0	4.88774627763	10373.6561069	317.447449356	254.0	4.93596593481	751386.000005	5233.64038969	43.0	5.98988836769	746765.999771	3745.36625279	2869	1302	137	135	149	156	139	845	0
DLR00017298	9	21	YNL320W	37	SD/MSG -ARG -HIS -LYS -URA +Canavanine +G418 +Thialysine	yku70_v3_R4_steve	11	11.0	3.38723662213	4560.99993093	269.492883976	254.0	3.69722500946	275378.99989	5206.85912271	43.0	4.53605956371	270067.999593	2247.80521186	3009	1302	137	135	132	143	132	1401	0
DLR00017298	9	22	YNL143C	37	SD/MSG -ARG -HIS -LYS -URA +Canavanine +G418 +Thialysine	yku70_v3_R4_steve	11	11.0	4.62478245161	8670.89255208	323.904824001	254.0	4.82940478662	675107.999906	4923.73568706	43.0	5.86255365139	668645.999946	4296.01771691	3143	1295	137	135	148	155	138	819	0
DLR00017298	9	23	YMR306W	37	SD/MSG -ARG -HIS -LYS -URA +Canavanine +G418 +Thialysine	yku70_v3_R4_steve	11	11.0	4.70419348989	9012.16558106	288.243034007	254.0	4.8698034072	689225.999832	6217.59732114	43.0	5.91332964137	684323.999598	6377.365196	3289	1301	137	135	141	148	131	830	11
DLR00017298	9	24	YOR202W	37	SD/MSG -ARG -HIS -LYS -URA +Canavanine +G418 +Thialysine	yku70_v3_R4_steve	11	11.0	4.44350165773	9954.75879533	446.74466381	254.0	4.58018494513	832234.999366	10369.4465819	43.0	5.56981125187	826585.999274	11795.7300327	3419	1296	137	135	140	146	128	843	0
DLR00017298	10	1	YOR202W	37	SD/MSG -ARG -HIS -LYS -URA +Canavanine +G418 +Thialysine	yku70_v3_R4_steve	11	11.0	3.67858486437	7939.52553585	220.64343388	254.0	3.88414028801	573214.000004	5445.27475274	43.0	4.77612348634	566469.999127	4318.56239398	279	1446	137	135	141	148	134	969	0
DLR00017298	10	2	YMR261C	37	SD/MSG -ARG -HIS -LYS -URA +Canavanine +G418 +Thialysine	yku70_v3_R4_steve	11	11.0	3.48393577387	6201.99998701	248.870144295	254.0	3.74294867499	401700.00022	5440.01728374	43.0	4.60122906488	399122.999583	2242.86143798	408	1445	137	135	138	146	133	1704	0
DLR00017298	10	3	YNL123W	37	SD/MSG -ARG -HIS -LYS -URA +Canavanine +G418 +Thialysine	yku70_v3_R4_steve	11	11.0	3.92951399468	8766.99997044	319.647291721	254.0	4.0975273216	620186.000032	5492.25483161	43.0	5.03812408876	617193.999781	3548.48369531	550	1444	137	135	147	154	139	1349	0
DLR00017298	10	4	YNL234W	37	SD/MSG -ARG -HIS -LYS -URA +Canavanine +G418 +Thialysine	yku70_v3_R4_steve	11	11.0	3.75155076546	7722.99999835	270.032083171	254.0	4.00099801087	528751.00016	5805.69205585	43.0	4.93578688216	520323.394488	1691.39077766	685	1443	137	135	146	154	139	1392	0
DLR00017298	10	5	YNL125C	37	SD/MSG -ARG -HIS -LYS -URA +Canavanine +G418 +Thialysine	yku70_v3_R4_steve	11	11.0	4.42492010355	10164.9776762	298.995575753	254.0	4.59176236145	758841.999999	6121.12053005	43.0	5.59306077987	757070.99984	3531.9908596	820	1442	137	135	153	160	143	1260	0
DLR00017298	10	6	YMR304C-A	37	SD/MSG -ARG -HIS -LYS -URA +Canavanine +G418 +Thialysine	yku70_v3_R4_steve	11	11.0	4.35012248201	8270.99965654	394.112866102	254.0	4.45874993235	564395.000046	6497.06295141	43.0	5.44294432814	558743.999977	2891.70114966	957	1442	137	135	146	154	138	1113	0
DLR00017298	10	7	YNL165W	37	SD/MSG -ARG -HIS -LYS -URA +Canavanine +G418 +Thialysine	yku70_v3_R4_steve	11	11.0	4.70064790401	10123.8523572	370.561542612	254.0	4.78913470122	773594.000044	5387.25864274	43.0	5.81571370381	770086.999917	4345.7234074	1095	1438	137	135	152	159	141	1093	0
DLR00017298	10	8	YNL197C	37	SD/MSG -ARG -HIS -LYS -URA +Canavanine +G418 +Thialysine	yku70_v3_R4_steve	11	11.0	0.531233824369	1401.99999826	225.13026098	254.0	12.0	28933.0717184	532.352495602	43.0	0.55578435867	5947.99999679	972.24738578	1227	1431	137	135	-1	-1	-1	0	0
DLR00017298	10	9	YNL050C	37	SD/MSG -ARG -HIS -LYS -URA +Canavanine +G418 +Thialysine	yku70_v3_R4_steve	11	11.0	4.1943489787	9327.99996693	273.229281189	254.0	4.41594684232	643543.000011	5905.58398222	43.0	5.39667659198	644940.99958	1812.36269172	1367	1439	137	135	145	153	136	1529	0
DLR00017298	10	10	YNL066W	37	SD/MSG -ARG -HIS -LYS -URA +Canavanine +G418 +Thialysine	yku70_v3_R4_steve	11	11.0	4.0313918892	7502.99997314	272.268053526	254.0	4.25546786706	526312.999979	5925.02362066	43.0	5.20719715734	521785.999422	1982.47651384	1505	1443	137	135	145	152	135	1240	0
DLR00017298	10	11	YNL008C	37	SD/MSG -ARG -HIS -LYS -URA +Canavanine +G418 +Thialysine	yku70_v3_R4_steve	11	11.0	4.69894378239	12121.9978715	307.909034122	254.0	4.92600062042	954434.000175	5421.72994731	43.0	5.96372903001	954893.999908	4475.66217681	1639	1443	137	135	154	160	140	1149	0
DLR00017298	10	12	YNL013C	37	SD/MSG -ARG -HIS -LYS -URA +Canavanine +G418 +Thialysine	yku70_v3_R4_steve	11	11.0	3.88063017612	7290.00001994	274.228058321	254.0	4.10693766146	472637.000026	5981.94999419	43.0	5.03714913616	472747.999442	1687.7085236	1783	1439	137	135	140	148	132	1512	6
DLR00017298	10	13	YNL208W	37	SD/MSG -ARG -HIS -LYS -URA +Canavanine +G418 +Thialysine	yku70_v3_R4_steve	11	11.0	4.2977237242	10554.0000427	302.572861699	254.0	4.48583475948	724292.000016	6184.43920147	43.0	5.47531058628	727832.999705	2244.02236674	1916	1442	137	135	145	152	134	1536	0
DLR00017298	10	14	YNL095C	37	SD/MSG -ARG -HIS -LYS -URA +Canavanine +G418 +Thialysine	yku70_v3_R4_steve	11	11.0	3.88939239289	6860.99999588	253.033314007	254.0	4.10685291291	443030.999995	5848.19562345	43.0	5.02809392475	441192.999295	1768.9564947	2052	1440	137	135	140	148	131	1347	0
DLR00017298	10	15	YNL249C	37	SD/MSG -ARG -HIS -LYS -URA +Canavanine +G418 +Thialysine	yku70_v3_R4_steve	11	11.0	4.53565432372	11000.9993679	382.957642006	254.0	4.64069246606	755286.999978	6522.91090739	43.0	5.65242403301	756735.999942	4275.29211265	2187	1441	137	135	145	152	133	1132	0
DLR00017298	10	16	YNL044W	37	SD/MSG -ARG -HIS -LYS -URA +Canavanine +G418 +Thialysine	yku70_v3_R4_steve	11	11.0	4.43971759344	9096.59505735	305.637344495	254.0	4.64711107135	667113.000135	6119.23205654	43.0	5.65013033203	663374.999862	1902.22691313	2320	1441	137	135	148	155	136	1045	0
DLR00017298	10	17	YNL136W	37	SD/MSG -ARG -HIS -LYS -URA +Canavanine +G418 +Thialysine	yku70_v3_R4_steve	11	11.0	3.80447838203	5138.00004319	298.30920604	254.0	4.06928702445	286067.000038	6161.13814819	43.0	4.9530960886	284204.999996	2771.45909783	2456	1439	137	135	129	140	128	1374	0
DLR00017298	10	18	YNL305C	37	SD/MSG -ARG -HIS -LYS -URA +Canavanine +G418 +Thialysine	yku70_v3_R4_steve	11	11.0	3.79490622481	6373.99996842	277.239401128	254.0	3.99331704629	394115.999921	5576.62430426	43.0	4.91429192661	384702.889059	2060.18555058	2597	1431	137	135	136	146	131	1334	0
DLR00017298	10	19	YMR266W	37	SD/MSG -ARG -HIS -LYS -URA +Canavanine +G418 +Thialysine	yku70_v3_R4_steve	11	11.0	4.08532082525	9105.99988292	216.584741917	254.0	4.39414336858	602386.999912	5166.81054435	43.0	5.39989784615	593888.019397	2225.17887755	2731	1442	137	135	142	151	136	1675	0
DLR00017298	10	20	YNL168C	37	SD/MSG -ARG -HIS -LYS -URA +Canavanine +G418 +Thialysine	yku70_v3_R4_steve	11	11.0	4.32891695685	8533.5625776	385.934376924	254.0	4.50842169692	601154.999941	5654.28878023	43.0	5.50227146525	598553.999815	4340.47767014	2870	1438	137	135	145	153	137	1257	0
DLR00017298	10	21	YNL257C	37	SD/MSG -ARG -HIS -LYS -URA +Canavanine +G418 +Thialysine	yku70_v3_R4_steve	11	11.0	0.5	949.999971578	136.504225085	254.0	12.0	26112.1920417	744.904918869	43.0	0.5	4104.99998863	609.85917645	3008	1431	137	135	-1	-1	-1	0	0
DLR00017298	10	22	YNL298W	37	SD/MSG -ARG -HIS -LYS -URA +Canavanine +G418 +Thialysine	yku70_v3_R4_steve	11	11.0	1.32644298553	1595.99998296	244.825446997	254.0	3.79272978668	67323.9986035	4980.58868802	43.0	3.81335924786	42045.0000101	964.655943844	3144	1431	137	135	151	159	142	326	0
DLR00017298	10	23	YNL230C	37	SD/MSG -ARG -HIS -LYS -URA +Canavanine +G418 +Thialysine	yku70_v3_R4_steve	11	11.0	5.34652247073	11930.3861083	398.454078231	254.0	5.30707300948	1002350.99639	8145.57371675	43.0	6.40200838989	1001484.99541	10670.5307885	3278	1439	137	135	148	154	135	879	0
DLR00017298	10	24	YOR202W	37	SD/MSG -ARG -HIS -LYS -URA +Canavanine +G418 +Thialysine	yku70_v3_R4_steve	11	11.0	4.0619406365	8814.40261425	449.133640859	254.0	4.27309812082	680994.998789	9797.44430787	43.0	5.23215848932	678516.999236	10192.2790563	3412	1435	137	135	136	142	126	1120	6
DLR00017298	11	1	YOR202W	37	SD/MSG -ARG -HIS -LYS -URA +Canavanine +G418 +Thialysine	yku70_v3_R4_steve	11	11.0	4.08280519812	10194.2656855	282.885273412	254.0	4.22412147006	771946.999713	5913.2002971	43.0	5.17067514525	767469.999965	4852.26614542	287	1580	137	135	146	152	136	938	0
DLR00017298	11	2	YNL205C	37	SD/MSG -ARG -HIS -LYS -URA +Canavanine +G418 +Thialysine	yku70_v3_R4_steve	11	11.0	2.41924891155	1206.9	189.308330747	254.0	3.4916570301	67381.9882869	5586.89910099	43.0	3.21376748364	50346.9999544	1210.04626719	417	1568	137	135	113	126	121	715	0
DLR00017298	11	3	YMR312W	37	SD/MSG -ARG -HIS -LYS -URA +Canavanine +G418 +Thialysine	yku70_v3_R4_steve	11	11.0	1.19994917553	1739.99999016	275.031919625	254.0	11.4654240604	33286.5	1208.92175698	43.0	2.68346015316	11324.0006262	1485.75767919	556	1574	137	135	98	113	113	39	0
DLR00017298	11	4	YNL231C	37	SD/MSG -ARG -HIS -LYS -URA +Canavanine +G418 +Thialysine	yku70_v3_R4_steve	11	11.0	3.04223128254	2777.69385351	259.350111644	254.0	3.26664437346	145873.00008	5753.48417342	43.0	3.83163422441	140141.999813	1662.99674321	685	1576	137	135	125	136	129	1612	0
DLR00017298	11	5	YNL155W	37	SD/MSG -ARG -HIS -LYS -URA +Canavanine +G418 +Thialysine	yku70_v3_R4_steve	11	11.0	3.2603825926	4864.99989933	320.683517123	254.0	3.64734639756	306811.000211	6154.82743223	43.0	4.46298505607	302781.999752	2259.05169286	827	1577	137	135	140	149	137	1927	0
DLR00017298	11	6	YNL300W	37	SD/MSG -ARG -HIS -LYS -URA +Canavanine +G418 +Thialysine	yku70_v3_R4_steve	11	11.0	4.19891673667	8185.99990742	282.865825585	254.0	4.44853466737	596734.000019	5597.06004723	43.0	5.43068971974	589194.018095	2629.89950705	954	1581	137	135	151	158	142	1418	10
DLR00017298	11	7	YNL175C	37	SD/MSG -ARG -HIS -LYS -URA +Canavanine +G418 +Thialysine	yku70_v3_R4_steve	11	11.0	4.12584726269	8187.00000263	354.359986562	254.0	4.3800713451	558873.000006	5813.28656154	43.0	5.35504687816	556512.999823	2387.14646145	1107	1581	137	135	145	153	137	1408	0
DLR00017298	11	8	YNL326C	37	SD/MSG -ARG -HIS -LYS -URA +Canavanine +G418 +Thialysine	yku70_v3_R4_steve	11	11.0	3.84519718103	6559.99999236	285.479040568	254.0	4.08178215789	439123.000012	5600.89193468	43.0	5.00473364242	433540.999553	1911.3987521	1233	1579	137	135	141	150	134	1189	0
DLR00017298	11	9	YNR018W	37	SD/MSG -ARG -HIS -LYS -URA +Canavanine +G418 +Thialysine	yku70_v3_R4_steve	11	11.0	4.06885625375	8317.00005941	272.680656061	254.0	4.34790876554	581506.000022	6002.39053704	43.0	5.31427011305	580712.999875	1823.84317959	1379	1579	137	135	144	152	136	1452	0
DLR00017298	11	10	YJR109C	37	SD/MSG -ARG -HIS -LYS -URA +Canavanine +G418 +Thialysine	yku70_v3_R4_steve	11	11.0	0.569341975231	1464.99999539	247.36610643	254.0	12.0	29626.6162012	601.445524741	43.0	0.590838754092	6875.99999875	1123.74156654	1508	1559	137	135	-1	-1	-1	4	0
DLR00017298	11	11	YMR279C	37	SD/MSG -ARG -HIS -LYS -URA +Canavanine +G418 +Thialysine	yku70_v3_R4_steve	11	11.0	0.5	1086.99998579	168.038361257	254.0	12.0	29699.8645369	471.482685577	43.0	0.5	4565.99997726	711.782764048	1649	1577	137	135	-1	-1	-1	9	0
DLR00017298	11	12	YMR326C	37	SD/MSG -ARG -HIS -LYS -URA +Canavanine +G418 +Thialysine	yku70_v3_R4_steve	11	11.0	3.75163722806	6870.00006299	219.628740019	254.0	4.00668978511	452742.999976	5933.3457204	43.0	4.9188542731	447646.999265	1784.22350387	1776	1580	137	135	138	146	131	1128	0
DLR00017298	11	13	YNL162W	37	SD/MSG -ARG -HIS -LYS -URA +Canavanine +G418 +Thialysine	yku70_v3_R4_steve	11	11.0	1.50823148368	1628.99990419	246.718446819	254.0	9.16303434807	43898.4	2605.6295736	43.0	3.54476682751	26358.9999683	1042.7287213	1924	1578	137	135	109	122	116	322	0
DLR00017298	11	14	YNL173C	37	SD/MSG -ARG -HIS -LYS -URA +Canavanine +G418 +Thialysine	yku70_v3_R4_steve	11	11.0	4.28494315525	8810.4328307	259.712521629	254.0	4.43722503278	654906.999677	7447.57998999	43.0	5.45223691481	627944.724394	3591.29089092	2048	1575	137	135	146	152	133	916	0
DLR00017298	11	15	YNL314W	37	SD/MSG -ARG -HIS -LYS -URA +Canavanine +G418 +Thialysine	yku70_v3_R4_steve	11	11.0	3.9359061919	6151.99996295	278.233625628	254.0	4.13070088782	369443.000003	5721.85193185	43.0	5.06256512081	361332.790256	1387.72851066	2197	1581	137	135	131	140	126	887	0
DLR00017298	11	16	YNL083W	37	SD/MSG -ARG -HIS -LYS -URA +Canavanine +G418 +Thialysine	yku70_v3_R4_steve	11	11.0	4.04122047746	3720.00220786	265.310852969	254.0	3.92877418852	182798.999985	5943.18222926	43.0	4.73339311058	174294.999861	2204.86850528	2325	1577	137	135	116	128	118	645	0
DLR00017298	11	17	YMR299C	37	SD/MSG -ARG -HIS -LYS -URA +Canavanine +G418 +Thialysine	yku70_v3_R4_steve	11	11.0	3.68482777003	5152.99996738	193.542602893	254.0	3.96493101319	324984.999998	5281.19578504	43.0	4.87193729644	316357.045277	1323.72039734	2467	1580	137	135	135	144	130	1568	0
DLR00017298	11	18	YMR307W	37	SD/MSG -ARG -HIS -LYS -URA +Canavanine +G418 +Thialysine	yku70_v3_R4_steve	11	11.0	0.5	821.999963052	137.678390532	254.0	12.0	27791.9356965	527.504193309	43.0	0.5	3441.99997726	580.83968096	2597	1566	137	135	95	114	112	0	0
DLR00017298	11	19	YNL273W	37	SD/MSG -ARG -HIS -LYS -URA +Canavanine +G418 +Thialysine	yku70_v3_R4_steve	11	11.0	2.48186319851	1205.39119914	111.452467212	254.0	3.32025270768	79965.9998698	4703.28202174	43.0	3.51855394871	59903.0001602	547.557485149	2742	1581	137	135	122	134	125	695	0
DLR00017298	11	20	YNL030W	37	SD/MSG -ARG -HIS -LYS -URA +Canavanine +G418 +Thialysine	yku70_v3_R4_steve	11	11.0	4.35408607322	8971.56148638	259.239424799	254.0	4.54266747729	655713.999974	4984.63608801	43.0	5.53544633696	651254.999856	3157.59146957	2871	1576	137	135	147	155	138	941	2
[truncated: 21,628 more rows]
