# Supplementary material for: Quantitative Fitness Analysis Shows That NMD Proteins and Many Other Protein Complexes Suppress or Enhance Distinct Telomere Cap Defects
Source: PLoS Genet. 2011 Apr 7;7(4):e1001362. doi: 10.1371/journal.pgen.1001362 (PMC3072368; doi:10.1371/journal.pgen.1001362)
Supplement: Table S8 — Logistic data file. ROD output data is subjected to logistic modelling and exported in this format for further analysis. These are text files compressed in .zip format: http://research.ncl.ac.uk/colonyzer/AddinallQFA/Logistic.zip. See http://research.ncl.ac.uk/colonyzer/AddinallQFA for detailed description of column contents. (30.13 MB ZIP) [file pgen.1001362.s012.zip › Yku70_v2_R4_Steve_Logistic.txt]

Logisticyzer 2 Output File
Barcode	Row	Col	ORF	Treatments	Medium	Screen Name	Plate Number	Area G(0)	Area r	Area K	Area Error	Greyscale G(0)	Greyscale r	Greyscale K	Greyscale Error	Trimmed G(0)	Trimmed r	Trimmed K	Trimmed Error	X Offset	Y Offset	Xdim	Ydim	R	G	B	Edge Length	Pixels on Edge
DLR00015908	1	1	YOR202W	30	SD/MSG -ARG -HIS -LYS -URA +Canavanine +G418 +Thialysine	Yku70_v2_R4_Steve	01	11.0	5.27276431153	9572.83463919	247.610517261	254.0	5.57058454894	615717.998731	6568.13893875	43.0	6.62190090908	609140.995007	7016.17598127	285	212	137	135	144	149	135	374	38
DLR00015908	1	2	YOR202W	30	SD/MSG -ARG -HIS -LYS -URA +Canavanine +G418 +Thialysine	Yku70_v2_R4_Steve	01	11.0	5.86950622344	9458.48363923	121.762817074	254.0	6.05146452585	634852.997956	5554.78022266	43.0	7.37820941595	625098.994173	7013.88015596	419	222	137	135	143	149	136	205	5
DLR00015908	1	3	YOR202W	30	SD/MSG -ARG -HIS -LYS -URA +Canavanine +G418 +Thialysine	Yku70_v2_R4_Steve	01	11.0	6.13817494158	9927.21544788	130.718110964	254.0	6.25923245165	658467.249195	3424.67722191	43.0	7.74765003301	642737.026469	3577.04858291	560	219	137	135	150	155	142	389	0
DLR00015908	1	4	YOR202W	30	SD/MSG -ARG -HIS -LYS -URA +Canavanine +G418 +Thialysine	Yku70_v2_R4_Steve	01	11.0	6.17715481095	9174.71716656	105.682263146	254.0	6.0863411285	607154.998826	4005.8966537	43.0	7.49455429239	598129.993841	4964.90264994	688	214	137	135	150	156	143	464	0
DLR00015908	1	5	YOR202W	30	SD/MSG -ARG -HIS -LYS -URA +Canavanine +G418 +Thialysine	Yku70_v2_R4_Steve	01	11.0	6.32902590199	9961.59610983	167.779847613	254.0	6.33589582583	675079.801802	3789.29325466	43.0	7.85412524506	660981.259909	3734.65698309	835	219	137	135	151	157	144	464	6
DLR00015908	1	6	YOR202W	30	SD/MSG -ARG -HIS -LYS -URA +Canavanine +G418 +Thialysine	Yku70_v2_R4_Steve	01	11.0	6.29159431325	9044.28510456	234.917937247	254.0	6.01946058077	612468.998725	4578.6768842	43.0	7.36918920355	603904.994797	5570.66019348	965	214	137	135	149	157	143	536	0
DLR00015908	1	7	YOR202W	30	SD/MSG -ARG -HIS -LYS -URA +Canavanine +G418 +Thialysine	Yku70_v2_R4_Steve	01	11.0	6.07437405336	10705.1235118	101.539990174	254.0	6.19242009655	753777.998581	3957.3223338	43.0	7.62961914404	749081.993549	6517.37713883	1105	218	137	135	153	160	146	616	0
DLR00015908	1	8	YOR202W	30	SD/MSG -ARG -HIS -LYS -URA +Canavanine +G418 +Thialysine	Yku70_v2_R4_Steve	01	11.0	6.14731692433	9783.23237886	77.6137347635	254.0	6.32026774702	696590.998489	3603.05508631	43.0	7.86736671106	673478.683368	3165.789578	1237	214	137	135	154	161	146	584	0
DLR00015908	1	9	YOR202W	30	SD/MSG -ARG -HIS -LYS -URA +Canavanine +G418 +Thialysine	Yku70_v2_R4_Steve	01	11.0	6.13178988798	10184.6260495	184.71593857	254.0	6.11606383422	713548.998904	4716.0833246	43.0	7.57125308003	691665.626748	3394.13369211	1380	216	137	135	152	159	144	643	0
DLR00015908	1	10	YOR202W	30	SD/MSG -ARG -HIS -LYS -URA +Canavanine +G418 +Thialysine	Yku70_v2_R4_Steve	01	11.0	5.9985000493	9849.47420475	128.993816693	254.0	6.08602653701	705342.998828	4368.74428794	43.0	7.5253567633	682156.108625	3466.42364767	1511	213	137	135	152	159	144	668	0
DLR00015908	1	11	YOR202W	30	SD/MSG -ARG -HIS -LYS -URA +Canavanine +G418 +Thialysine	Yku70_v2_R4_Steve	01	11.0	6.09984843034	10297.0240015	84.5577534427	254.0	6.15200279858	766654.998692	4393.10564553	43.0	7.53922352685	761498.994339	6410.1349925	1654	217	137	135	154	161	145	696	0
DLR00015908	1	12	YOR202W	30	SD/MSG -ARG -HIS -LYS -URA +Canavanine +G418 +Thialysine	Yku70_v2_R4_Steve	01	11.0	5.93032953545	9432.49637701	108.426773635	254.0	6.06960675071	657792.437506	3212.84894308	43.0	7.4696789153	642968.094717	3049.51563157	1786	209	137	135	153	160	144	617	0
DLR00015908	1	13	YOR202W	30	SD/MSG -ARG -HIS -LYS -URA +Canavanine +G418 +Thialysine	Yku70_v2_R4_Steve	01	11.0	6.15497384951	10356.1459128	121.034376759	254.0	6.19302318912	717622.998949	4077.55898049	43.0	7.63787935305	713260.993533	5310.36360143	1933	214	137	135	152	159	144	699	9
DLR00015908	1	14	YOR202W	30	SD/MSG -ARG -HIS -LYS -URA +Canavanine +G418 +Thialysine	Yku70_v2_R4_Steve	01	11.0	5.89858680727	9073.63140912	109.619399652	254.0	5.97496477365	607731.999671	3987.65899584	43.0	7.3575681334	589297.606865	1973.83395138	2067	200	137	135	150	157	143	647	0
DLR00015908	1	15	YOR202W	30	SD/MSG -ARG -HIS -LYS -URA +Canavanine +G418 +Thialysine	Yku70_v2_R4_Steve	01	11.0	6.38004755646	9492.95828956	100.953063354	254.0	6.3669287775	678824.999541	3152.27417455	43.0	7.89555189038	671843.994006	4457.81162882	2201	214	137	135	152	159	144	615	0
DLR00015908	1	16	YOR202W	30	SD/MSG -ARG -HIS -LYS -URA +Canavanine +G418 +Thialysine	Yku70_v2_R4_Steve	01	11.0	6.0639706608	9303.50373713	93.0912780707	254.0	6.10838367235	638889.999175	3844.22022064	43.0	7.51268945731	631075.994315	4683.32676367	2330	207	137	135	151	158	143	554	0
DLR00015908	1	17	YOR202W	30	SD/MSG -ARG -HIS -LYS -URA +Canavanine +G418 +Thialysine	Yku70_v2_R4_Steve	01	11.0	5.95778985978	9484.08958131	97.8716275121	254.0	6.04137810682	643953.80478	3308.1038889	43.0	7.45191144512	628988.360803	3216.72036323	2467	209	137	135	150	158	143	635	0
DLR00015908	1	18	YOR202W	30	SD/MSG -ARG -HIS -LYS -URA +Canavanine +G418 +Thialysine	Yku70_v2_R4_Steve	01	11.0	6.04253421764	9121.775853	115.088170096	254.0	6.06271039542	618822.998561	3992.63935695	43.0	7.45036871645	610496.993891	5403.11004118	2608	209	137	135	151	158	144	482	0
DLR00015908	1	19	YOR202W	30	SD/MSG -ARG -HIS -LYS -URA +Canavanine +G418 +Thialysine	Yku70_v2_R4_Steve	01	11.0	5.96015870178	9986.35606923	74.2901752433	254.0	6.00233015553	649568.998609	4518.92818813	43.0	7.3298080247	642121.995843	6078.3407477	2749	212	137	135	150	157	143	467	0
DLR00015908	1	20	YOR202W	30	SD/MSG -ARG -HIS -LYS -URA +Canavanine +G418 +Thialysine	Yku70_v2_R4_Steve	01	11.0	6.00193864619	9639.53105767	78.4888618129	254.0	6.01693656453	614006.998085	4310.00434553	43.0	7.48399269423	588061.988692	3839.99077491	2876	205	137	135	151	157	143	424	0
DLR00015908	1	21	YOR202W	30	SD/MSG -ARG -HIS -LYS -URA +Canavanine +G418 +Thialysine	Yku70_v2_R4_Steve	01	11.0	6.03927442966	8940.24934551	119.69304334	254.0	5.94150485082	588612.99882	4192.78298874	43.0	7.33648716581	564554.749515	3025.42380515	3010	211	137	135	148	154	141	293	0
DLR00015908	1	22	YOR202W	30	SD/MSG -ARG -HIS -LYS -URA +Canavanine +G418 +Thialysine	Yku70_v2_R4_Steve	01	11.0	5.60062424367	9167.85426109	96.8153501696	254.0	5.76601222481	583119.999203	4976.96766734	43.0	6.93537956659	572810.998898	5389.99872263	3153	204	137	135	145	151	139	183	0
DLR00015908	1	23	YOR202W	30	SD/MSG -ARG -HIS -LYS -URA +Canavanine +G418 +Thialysine	Yku70_v2_R4_Steve	01	11.0	6.1563918512	10151.0018641	176.700789197	254.0	6.00725100087	682010.998247	6027.11136463	43.0	7.42486779327	651379.95715	4704.09618236	3296	212	137	135	142	148	135	100	6
DLR00015908	1	24	YOR202W	30	SD/MSG -ARG -HIS -LYS -URA +Canavanine +G418 +Thialysine	Yku70_v2_R4_Steve	01	11.0	5.38382594629	10219.1528444	127.839464608	254.0	5.67124083859	637552.999038	8872.26250772	43.0	6.78999954866	632591.995615	9274.25353124	3432	194	137	135	143	148	134	470	39
DLR00015908	2	1	YOR202W	30	SD/MSG -ARG -HIS -LYS -URA +Canavanine +G418 +Thialysine	Yku70_v2_R4_Steve	01	11.0	5.99997985337	11204.8596793	201.952119531	254.0	5.97167731773	862652.999318	9854.26982262	43.0	7.12343982279	857868.996243	13414.6894033	282	348	137	135	143	149	135	349	0
DLR00015908	2	2	YBR030W	30	SD/MSG -ARG -HIS -LYS -URA +Canavanine +G418 +Thialysine	Yku70_v2_R4_Steve	01	11.0	6.0060497981	9805.66286924	139.384513506	254.0	6.25716102399	717401.999186	4937.11637513	43.0	7.70659576763	715073.993905	4813.35036567	415	350	137	135	144	150	136	1133	0
DLR00015908	2	3	YBR138C	30	SD/MSG -ARG -HIS -LYS -URA +Canavanine +G418 +Thialysine	Yku70_v2_R4_Steve	01	11.0	5.93008706001	9497.99693313	116.914533034	254.0	6.2067851303	689560.998716	5019.50710266	43.0	7.64269017615	685539.993105	5192.55926962	552	350	137	135	146	152	139	1062	0
DLR00015908	2	4	YBR028C	30	SD/MSG -ARG -HIS -LYS -URA +Canavanine +G418 +Thialysine	Yku70_v2_R4_Steve	01	11.0	6.21049354286	10480.2617897	134.415975606	254.0	6.37453777852	737424.111469	5212.29608541	43.0	7.89023668974	727163.557063	2530.56962471	687	349	137	135	147	154	140	983	0
DLR00015908	2	5	YBR137W	30	SD/MSG -ARG -HIS -LYS -URA +Canavanine +G418 +Thialysine	Yku70_v2_R4_Steve	01	11.0	6.44201508619	10622.9835389	155.487363882	254.0	6.57918380447	782102.998971	4392.91032433	43.0	8.15565013222	779916.993418	4848.1982888	825	348	137	135	150	157	142	1078	0
DLR00015908	2	6	YBR027C	30	SD/MSG -ARG -HIS -LYS -URA +Canavanine +G418 +Thialysine	Yku70_v2_R4_Steve	01	11.0	6.55936759929	10633.8703497	131.672175218	254.0	6.6185535884	821498.998942	4317.69995149	43.0	8.19764139595	817319.993228	5162.09784061	961	347	137	135	154	160	144	994	0
DLR00015908	2	7	YBR134W	30	SD/MSG -ARG -HIS -LYS -URA +Canavanine +G418 +Thialysine	Yku70_v2_R4_Steve	01	11.0	0.635481974991	2108.99999649	299.459250892	254.0	12.0	31272.1154283	802.575852323	43.0	0.784181434025	8856.99999946	1282.53132713	1091	349	137	135	105	114	111	21	5
DLR00015908	2	8	YBR026C	30	SD/MSG -ARG -HIS -LYS -URA +Canavanine +G418 +Thialysine	Yku70_v2_R4_Steve	01	11.0	4.72735187448	7320.18126861	194.392180921	254.0	5.34330551744	393218.999952	6350.65566977	43.0	6.47101157224	386152.937077	5613.16384133	1228	346	137	135	130	141	133	1221	0
DLR00015908	2	9	YBR132C	30	SD/MSG -ARG -HIS -LYS -URA +Canavanine +G418 +Thialysine	Yku70_v2_R4_Steve	01	11.0	6.29335395642	10490.4833626	106.16967975	254.0	6.46051782611	810408.000128	4451.71582081	43.0	7.98807766074	808139.994968	4264.24377467	1371	349	137	135	154	161	144	1182	0
DLR00015908	2	10	YBR025C	30	SD/MSG -ARG -HIS -LYS -URA +Canavanine +G418 +Thialysine	Yku70_v2_R4_Steve	01	11.0	5.33807363042	9458.57386062	107.509425528	254.0	5.77663720914	683860.999896	6862.34521515	43.0	6.94682045038	680819.997954	5015.75784946	1512	345	137	135	147	155	139	1236	0
DLR00015908	2	11	YBR131W	30	SD/MSG -ARG -HIS -LYS -URA +Canavanine +G418 +Thialysine	Yku70_v2_R4_Steve	01	11.0	0.5	583.999920419	81.9870770081	254.0	12.0	28933.2	816.36361317	43.0	0.5	2434.9999261	342.471869712	1641	348	137	135	-1	-1	-1	6	0
DLR00015908	2	12	YBR024W	30	SD/MSG -ARG -HIS -LYS -URA +Canavanine +G418 +Thialysine	Yku70_v2_R4_Steve	01	11.0	6.18336767908	11220.2502228	106.741130721	254.0	6.35163323658	887936.998836	5001.41454199	43.0	7.82410358699	885621.99293	6402.2592213	1781	343	137	135	156	162	144	1105	9
DLR00015908	2	13	YBR130C	30	SD/MSG -ARG -HIS -LYS -URA +Canavanine +G418 +Thialysine	Yku70_v2_R4_Steve	01	11.0	6.17645038949	11002.3469071	85.5747058081	254.0	6.32188872794	827431.999634	5192.31118391	43.0	7.83771977302	810729.928985	2687.81655926	1918	344	137	135	153	160	142	1199	3
DLR00015908	2	14	YBR023C	30	SD/MSG -ARG -HIS -LYS -URA +Canavanine +G418 +Thialysine	Yku70_v2_R4_Steve	01	11.0	5.17600382335	7989.85334194	89.8676751066	254.0	5.69275476755	565722.999722	5982.59907862	43.0	6.93945481028	546011.052749	3853.8685392	2055	339	137	135	147	155	140	1292	0
DLR00015908	2	15	YBR129C	30	SD/MSG -ARG -HIS -LYS -URA +Canavanine +G418 +Thialysine	Yku70_v2_R4_Steve	01	11.0	6.05893713277	9552.89773006	92.1362139565	254.0	6.31592186453	697493.755779	3773.1127037	43.0	7.80733650003	687881.990673	2399.41273736	2190	343	137	135	150	158	142	1333	0
DLR00015908	2	16	YBR022W	30	SD/MSG -ARG -HIS -LYS -URA +Canavanine +G418 +Thialysine	Yku70_v2_R4_Steve	01	11.0	6.02653081422	10071.1351601	58.4744174269	254.0	6.24124605472	708303.999136	4435.61865536	43.0	7.69328173585	704834.993734	4665.9334931	2327	341	137	135	148	156	140	1156	0
DLR00015908	2	17	YBR128C	30	SD/MSG -ARG -HIS -LYS -URA +Canavanine +G418 +Thialysine	Yku70_v2_R4_Steve	01	11.0	6.2000924196	10229.253685	73.5694912869	254.0	6.35808383564	715806.044812	3995.99154472	43.0	7.88544655041	705349.677012	2026.20727026	2460	345	137	135	149	157	142	1068	0
DLR00015908	2	18	YBR020W	30	SD/MSG -ARG -HIS -LYS -URA +Canavanine +G418 +Thialysine	Yku70_v2_R4_Steve	01	11.0	6.00227809707	10119.6663922	70.2728672235	254.0	6.16025077941	730535.999107	4661.32178138	43.0	7.56645101575	726405.994271	5168.25388541	2602	337	137	135	150	158	142	1057	0
DLR00015908	2	19	YBR126C	30	SD/MSG -ARG -HIS -LYS -URA +Canavanine +G418 +Thialysine	Yku70_v2_R4_Steve	01	11.0	0.0	11.0	23.4591777308	254.0	8.71629188698	32484.1209362	1073.99232193	43.0	0.0	43.0	103.264968499	2731	348	137	135	-1	-1	-1	10	0
DLR00015908	2	20	YBR019C	30	SD/MSG -ARG -HIS -LYS -URA +Canavanine +G418 +Thialysine	Yku70_v2_R4_Steve	01	11.0	5.82656127678	10056.2482232	89.0957386454	254.0	6.10357207912	695868.999942	5689.56671798	43.0	7.45914253299	692580.996294	3678.23071824	2874	340	137	135	148	155	141	1092	0
DLR00015908	2	21	YBR125C	30	SD/MSG -ARG -HIS -LYS -URA +Canavanine +G418 +Thialysine	Yku70_v2_R4_Steve	01	11.0	6.37019923039	10271.2582018	152.0473117	254.0	6.45252752114	739923.981742	3970.84806345	43.0	7.95447773769	743395.992757	5269.12150838	3004	345	137	135	150	157	142	751	0
DLR00015908	2	22	YBR018C	30	SD/MSG -ARG -HIS -LYS -URA +Canavanine +G418 +Thialysine	Yku70_v2_R4_Steve	01	11.0	5.98723751226	10762.2056702	112.262296524	254.0	6.21732830854	799521.998448	5835.95675362	43.0	7.62943304512	796647.993307	6630.12684096	3147	341	137	135	147	153	139	866	0
DLR00015908	2	23	YBR122C	30	SD/MSG -ARG -HIS -LYS -URA +Canavanine +G418 +Thialysine	Yku70_v2_R4_Steve	01	11.0	5.13054968728	8387.95635137	138.715466266	254.0	5.61722506232	515441.999613	6372.38905684	43.0	6.83208555486	501340.499467	3517.3640005	3279	342	137	135	130	138	128	798	0
DLR00015908	2	24	YOR202W	30	SD/MSG -ARG -HIS -LYS -URA +Canavanine +G418 +Thialysine	Yku70_v2_R4_Steve	01	11.0	5.76817644712	11446.2339083	182.656582123	254.0	5.88620166509	879374.997784	11160.0488787	43.0	7.0033509066	875872.994127	14146.1654139	3419	341	137	135	143	148	134	149	0
DLR00015908	3	1	YOR202W	30	SD/MSG -ARG -HIS -LYS -URA +Canavanine +G418 +Thialysine	Yku70_v2_R4_Steve	01	11.0	5.86629817945	10753.8347406	187.625403706	254.0	6.07011221878	902621.999695	10031.8020902	43.0	7.28763744293	899400.998521	13833.1400642	293	488	137	135	149	154	138	838	21
DLR00015908	3	2	YAL017W	30	SD/MSG -ARG -HIS -LYS -URA +Canavanine +G418 +Thialysine	Yku70_v2_R4_Steve	01	11.0	5.8140321728	8573.27800105	138.556366201	254.0	6.09918566101	671865.998486	5383.7888292	43.0	7.56076040905	648747.860618	3755.63521672	432	483	137	135	148	153	138	1182	11
DLR00015908	3	3	YBL032W	30	SD/MSG -ARG -HIS -LYS -URA +Canavanine +G418 +Thialysine	Yku70_v2_R4_Steve	01	11.0	6.01865996144	9972.76288049	136.977348693	254.0	6.20509746156	688271.999169	5802.04764707	43.0	7.68501589328	673169.381686	2948.36056741	562	487	137	135	143	150	135	1177	2
DLR00015908	3	4	YAL015C	30	SD/MSG -ARG -HIS -LYS -URA +Canavanine +G418 +Thialysine	Yku70_v2_R4_Steve	01	11.0	5.5245864624	7266.00283103	70.7447680583	254.0	6.01027661372	509159.000696	5085.89801157	43.0	7.33837727165	503876.998054	2666.56251451	693	487	137	135	146	153	140	1440	0
DLR00015908	3	5	YBL031W	30	SD/MSG -ARG -HIS -LYS -URA +Canavanine +G418 +Thialysine	Yku70_v2_R4_Steve	01	11.0	5.58544363636	8714.00291619	99.6750921239	254.0	5.94586857876	607266.998847	6408.44580695	43.0	7.32397857209	587356.807154	3551.01293357	828	489	137	135	146	154	139	1211	0
DLR00015908	3	6	YAL014C	30	SD/MSG -ARG -HIS -LYS -URA +Canavanine +G418 +Thialysine	Yku70_v2_R4_Steve	01	11.0	6.09181931821	8806.42777484	144.298201461	254.0	6.28400578431	655959.999108	5000.80042005	43.0	7.78763809897	637283.851763	2356.2850165	960	484	137	135	151	157	141	1082	5
DLR00015908	3	7	YBL029W	30	SD/MSG -ARG -HIS -LYS -URA +Canavanine +G418 +Thialysine	Yku70_v2_R4_Steve	01	11.0	6.62405416493	11317.5710985	156.102227821	254.0	6.74698385564	907764.000799	3848.19480146	43.0	8.34553463999	906878.996525	3867.87709	1102	477	137	135	158	163	145	1277	0
DLR00015908	3	8	YAL013W	30	SD/MSG -ARG -HIS -LYS -URA +Canavanine +G418 +Thialysine	Yku70_v2_R4_Steve	01	11.0	4.85703419826	6241.00071551	149.119231398	254.0	5.36740692496	350879.999375	6031.62367187	43.0	6.45835697586	346163.999146	4449.88142308	1238	475	137	135	130	141	129	1173	0
DLR00015908	3	9	YBL028C	30	SD/MSG -ARG -HIS -LYS -URA +Canavanine +G418 +Thialysine	Yku70_v2_R4_Steve	01	11.0	6.46303170992	11756.0475991	165.465248922	254.0	6.57593448155	923601.999774	5478.84594984	43.0	8.14434266377	922418.994586	5083.14471473	1379	484	137	135	155	161	142	1173	9
DLR00015908	3	10	YAL011W	30	SD/MSG -ARG -HIS -LYS -URA +Canavanine +G418 +Thialysine	Yku70_v2_R4_Steve	01	11.0	4.80180712539	7141.00029244	136.731509736	254.0	5.32514361724	473879.999157	6096.54342508	43.0	6.41564806026	471083.995921	4849.3451016	1510	478	137	135	141	150	134	1537	0
DLR00015908	3	11	YBL027W	30	SD/MSG -ARG -HIS -LYS -URA +Canavanine +G418 +Thialysine	Yku70_v2_R4_Steve	01	11.0	0.502243422082	1313.99999875	185.876624511	254.0	12.0	31576.5	1768.12211348	43.0	0.516183970185	5396.99999904	763.997579037	1637	481	137	135	-1	-1	-1	15	0
DLR00015908	3	12	YAL010C	30	SD/MSG -ARG -HIS -LYS -URA +Canavanine +G418 +Thialysine	Yku70_v2_R4_Steve	01	11.0	3.74712380975	2530.13135934	108.583556623	254.0	4.59463339099	150643.695707	4280.79272642	43.0	5.18410334938	139654.996312	1449.54711568	1785	486	137	135	130	141	130	757	0
DLR00015908	3	13	YBL025W	30	SD/MSG -ARG -HIS -LYS -URA +Canavanine +G418 +Thialysine	Yku70_v2_R4_Steve	01	11.0	0.5	687.999954525	96.8028227787	254.0	12.0	28654.3308381	470.807749884	43.0	0.5	2864.99997158	409.437194129	1907	481	137	135	-1	-1	-1	2	0
DLR00015908	3	14	YAL008W	30	SD/MSG -ARG -HIS -LYS -URA +Canavanine +G418 +Thialysine	Yku70_v2_R4_Steve	01	11.0	5.96283032287	10141.4944627	101.078694015	254.0	6.27604776275	799060.999264	5486.867514	43.0	7.75577729478	780276.129975	2900.09101157	2059	479	137	135	154	161	142	1193	0
DLR00015908	3	15	YBL024W	30	SD/MSG -ARG -HIS -LYS -URA +Canavanine +G418 +Thialysine	Yku70_v2_R4_Steve	01	11.0	5.16550516538	7376.00171347	78.6503085662	254.0	5.69641585935	506331.999567	5026.70845486	43.0	6.87250412373	503086.99992	3704.81240129	2200	481	137	135	145	153	137	1471	0
DLR00015908	3	16	YAL007C	30	SD/MSG -ARG -HIS -LYS -URA +Canavanine +G418 +Thialysine	Yku70_v2_R4_Steve	01	11.0	6.0183114174	9660.80831709	50.8803066958	254.0	6.31417081343	699803.126053	4891.39775897	43.0	7.77579232848	700467.995863	3600.85933579	2334	477	137	135	151	158	141	1361	0
DLR00015908	3	17	YBL021C	30	SD/MSG -ARG -HIS -LYS -URA +Canavanine +G418 +Thialysine	Yku70_v2_R4_Steve	01	11.0	5.77447091191	9203.00365908	68.9034079048	254.0	6.11132990007	608463.001182	6659.68725283	43.0	7.49909204704	608642.99994	3566.75280426	2473	483	137	135	145	153	140	1601	10
DLR00015908	3	18	YAL005C	30	SD/MSG -ARG -HIS -LYS -URA +Canavanine +G418 +Thialysine	Yku70_v2_R4_Steve	01	11.0	5.80919895535	9149.29966012	69.4758273904	254.0	6.11109761663	642923.000245	5017.44238363	43.0	7.49565265115	639323.996551	3157.20916104	2604	472	137	135	149	156	141	1213	0
DLR00015908	3	19	YBL019W	30	SD/MSG -ARG -HIS -LYS -URA +Canavanine +G418 +Thialysine	Yku70_v2_R4_Steve	01	11.0	6.4567164911	10786.967751	102.542545659	254.0	6.59227540974	821770.999201	4299.3150805	43.0	8.1779070894	818241.993687	4911.03218971	2750	481	137	135	155	161	144	1003	6
DLR00015908	3	20	YAL004W	30	SD/MSG -ARG -HIS -LYS -URA +Canavanine +G418 +Thialysine	Yku70_v2_R4_Steve	01	11.0	5.08401121108	6046.91744888	101.820341494	254.0	5.76797617068	421656.998956	4140.20562373	43.0	6.94003878035	414862.997375	3243.97265756	2879	481	137	135	147	155	141	1247	0
DLR00015908	3	21	YBL017C	30	SD/MSG -ARG -HIS -LYS -URA +Canavanine +G418 +Thialysine	Yku70_v2_R4_Steve	01	11.0	6.0481008374	9804.71507974	111.932176812	254.0	6.24379761005	714725.999316	5199.64352231	43.0	7.73469690972	696850.506608	2584.11694674	3023	480	137	135	148	155	141	980	0
DLR00015908	3	22	YAL002W	30	SD/MSG -ARG -HIS -LYS -URA +Canavanine +G418 +Thialysine	Yku70_v2_R4_Steve	01	11.0	4.83141538974	5549.61441839	75.2065861361	254.0	5.52409397337	345629.999946	4498.48436132	43.0	6.64311727349	338642.999569	3127.72485441	3158	478	137	135	133	141	130	984	0
DLR00015908	3	23	YBL016W	30	SD/MSG -ARG -HIS -LYS -URA +Canavanine +G418 +Thialysine	Yku70_v2_R4_Steve	01	11.0	5.2068979816	8068.47798572	161.562875731	254.0	5.54125993237	519874.608588	5616.34721684	43.0	6.55334338183	536541.99424	6911.87669375	3282	477	137	135	134	141	129	1210	0
DLR00015908	3	24	YOR202W	30	SD/MSG -ARG -HIS -LYS -URA +Canavanine +G418 +Thialysine	Yku70_v2_R4_Steve	01	11.0	6.0455196937	11624.3610889	210.148650848	254.0	6.07183304185	962748.999567	11511.8071944	43.0	7.25233688697	958548.996954	15601.6653871	3427	475	137	135	148	152	136	351	0
DLR00015908	4	1	YOR202W	30	SD/MSG -ARG -HIS -LYS -URA +Canavanine +G418 +Thialysine	Yku70_v2_R4_Steve	01	11.0	5.65435879675	10731.782811	184.570535391	254.0	5.88786373926	900799.997797	10024.8497002	43.0	7.20495205412	861032.235502	9570.06861545	283	620	137	135	150	155	139	911	0
DLR00015908	4	2	YBR045C	30	SD/MSG -ARG -HIS -LYS -URA +Canavanine +G418 +Thialysine	Yku70_v2_R4_Steve	01	11.0	5.82044286089	8785.20964302	118.855055448	254.0	6.19996868547	689987.863089	4272.22177731	43.0	7.55935428789	699584.99301	6870.12254614	415	617	137	135	148	153	139	1273	9
DLR00015908	4	3	YBR156C	30	SD/MSG -ARG -HIS -LYS -URA +Canavanine +G418 +Thialysine	Yku70_v2_R4_Steve	01	11.0	6.46956343087	10862.7466756	131.785109814	254.0	6.63321559394	820488.000075	4573.55326798	43.0	8.22467246737	808650.908287	2616.73966077	554	621	137	135	150	156	141	1298	2
DLR00015908	4	4	YBR044C	30	SD/MSG -ARG -HIS -LYS -URA +Canavanine +G418 +Thialysine	Yku70_v2_R4_Steve	01	11.0	5.89741262937	8032.00212592	83.8399257747	254.0	6.22156556279	587706.001088	5294.70997613	43.0	7.65716799016	583028.998839	2666.23512366	691	620	137	135	148	155	141	1452	0
DLR00015908	4	5	YBR151W	30	SD/MSG -ARG -HIS -LYS -URA +Canavanine +G418 +Thialysine	Yku70_v2_R4_Steve	01	11.0	6.46253847696	10010.4263131	132.160830186	254.0	6.63461398671	755150.000599	4673.57717565	43.0	8.21016531314	751641.996907	3414.68103228	824	616	137	135	152	158	142	1136	0
DLR00015908	4	6	YBR043C	30	SD/MSG -ARG -HIS -LYS -URA +Canavanine +G418 +Thialysine	Yku70_v2_R4_Steve	01	11.0	6.18481181404	9250.35106919	124.421491313	254.0	6.38952842424	676519.000185	5159.20841442	43.0	7.91179421646	664604.308356	2374.03209352	962	623	137	135	149	156	140	1399	0
DLR00015908	4	7	YBR150C	30	SD/MSG -ARG -HIS -LYS -URA +Canavanine +G418 +Thialysine	Yku70_v2_R4_Steve	01	11.0	5.40230321671	7824.00182668	110.847585757	254.0	5.84949325867	564004.999212	6374.91736404	43.0	7.08153656247	560142.998401	4853.48072293	1099	617	137	135	148	156	141	1470	0
DLR00015908	4	8	YBR042C	30	SD/MSG -ARG -HIS -LYS -URA +Canavanine +G418 +Thialysine	Yku70_v2_R4_Steve	01	11.0	5.53394824534	8264.80163177	92.5172265566	254.0	6.01708908033	593596.000406	6142.8465839	43.0	7.33656816735	590708.997866	3256.93336405	1234	614	137	135	148	155	139	1479	0
DLR00015908	4	9	YBR149W	30	SD/MSG -ARG -HIS -LYS -URA +Canavanine +G418 +Thialysine	Yku70_v2_R4_Steve	01	11.0	6.13542134723	9831.42315596	140.384006512	254.0	6.35580532469	726396.000922	5657.38966227	43.0	7.83492544504	725178.997215	3303.57974048	1364	621	137	135	150	157	140	1353	0
DLR00015908	4	10	YBR041W	30	SD/MSG -ARG -HIS -LYS -URA +Canavanine +G418 +Thialysine	Yku70_v2_R4_Steve	01	11.0	5.64298647803	8681.00248595	116.209933068	254.0	6.07576021768	640752.001096	6788.73396706	43.0	7.41667703318	636768.999647	2939.94048953	1500	619	137	135	150	157	138	1329	0
DLR00015908	4	11	YBR148W	30	SD/MSG -ARG -HIS -LYS -URA +Canavanine +G418 +Thialysine	Yku70_v2_R4_Steve	01	11.0	5.85612161709	10349.727616	129.319482818	254.0	6.21451426936	812308.00024	6396.15903681	43.0	7.58428204107	810387.996377	3898.33257377	1643	608	137	135	155	161	142	1305	0
DLR00015908	4	12	YBR040W	30	SD/MSG -ARG -HIS -LYS -URA +Canavanine +G418 +Thialysine	Yku70_v2_R4_Steve	01	11.0	5.93140690214	10170.090293	100.991480537	254.0	6.26946713478	804578.000297	5709.83433168	43.0	7.68308588325	800170.996237	3790.60822589	1781	615	137	135	156	161	142	1139	0
DLR00015908	4	13	YBR147W	30	SD/MSG -ARG -HIS -LYS -URA +Canavanine +G418 +Thialysine	Yku70_v2_R4_Steve	01	11.0	5.99329562306	10610.8898585	88.5254433967	254.0	6.24011966666	825931.000288	6304.9926306	43.0	7.63401451296	824091.996392	3946.58249975	1917	611	137	135	154	160	141	1239	0
DLR00015908	4	14	YBR036C	30	SD/MSG -ARG -HIS -LYS -URA +Canavanine +G418 +Thialysine	Yku70_v2_R4_Steve	01	11.0	3.75196926078	1092.67331513	79.8064006357	254.0	5.33168523637	109329.998803	3170.18606684	43.0	5.58932759287	83180.9999275	824.452027109	2049	621	137	135	154	161	143	275	0
DLR00015908	4	15	YBR146W	30	SD/MSG -ARG -HIS -LYS -URA +Canavanine +G418 +Thialysine	Yku70_v2_R4_Steve	01	11.0	5.57967957238	8164.13488002	62.7141752643	254.0	5.9028063674	565187.000135	4707.98510657	43.0	7.18405367198	561978.997751	2689.8347113	2193	611	137	135	146	154	137	1471	0
DLR00015908	4	16	YBR034C	30	SD/MSG -ARG -HIS -LYS -URA +Canavanine +G418 +Thialysine	Yku70_v2_R4_Steve	01	11.0	5.70747590296	9423.45645314	73.7409284576	254.0	6.00690208794	613487.000762	6500.6468322	43.0	7.33342784238	612048.999123	3184.01229471	2328	612	137	135	143	151	135	1239	0
DLR00015908	4	17	YBR145W	30	SD/MSG -ARG -HIS -LYS -URA +Canavanine +G418 +Thialysine	Yku70_v2_R4_Steve	01	11.0	5.82197011488	8850.52887761	60.6948475905	254.0	6.10983299516	627627.000418	5443.4749579	43.0	7.4890527069	622550.997259	3232.25283652	2459	611	137	135	148	155	139	1077	0
DLR00015908	4	18	YBR033W	30	SD/MSG -ARG -HIS -LYS -URA +Canavanine +G418 +Thialysine	Yku70_v2_R4_Steve	01	11.0	5.84701447062	9048.54940914	59.3260892157	254.0	6.14899157467	644854.000259	5248.81254169	43.0	7.55072545479	639724.996526	3307.62996849	2603	609	137	135	148	156	140	1112	0
DLR00015908	4	19	YBR144C	30	SD/MSG -ARG -HIS -LYS -URA +Canavanine +G418 +Thialysine	Yku70_v2_R4_Steve	01	11.0	6.18131841	9666.57561482	108.537361945	254.0	6.29224807208	677996.920454	4477.9162879	43.0	7.78991989663	667327.000293	2278.5678189	2730	617	137	135	148	156	140	1133	0
DLR00015908	4	20	YBR032W	30	SD/MSG -ARG -HIS -LYS -URA +Canavanine +G418 +Thialysine	Yku70_v2_R4_Steve	01	11.0	6.16526813211	9893.37538371	127.138857779	254.0	6.34948120793	687909.00039	4668.19790971	43.0	7.87566838513	675407.548253	2108.53410681	2878	612	137	135	147	155	140	1131	0
DLR00015908	4	21	YBR141C	30	SD/MSG -ARG -HIS -LYS -URA +Canavanine +G418 +Thialysine	Yku70_v2_R4_Steve	01	11.0	6.25378622386	10105.9896633	128.163168443	254.0	6.41588574024	722688.999448	5807.92826189	43.0	7.93366607413	718374.994451	4568.50831844	3011	609	137	135	147	154	140	869	0
DLR00015908	4	22	YBR031W	30	SD/MSG -ARG -HIS -LYS -URA +Canavanine +G418 +Thialysine	Yku70_v2_R4_Steve	01	11.0	5.98080704703	9440.91091006	139.13090843	254.0	6.13336375782	652835.999382	6306.1743201	43.0	7.56770487844	635944.343917	3294.58681726	3152	609	137	135	140	148	135	824	0
DLR00015908	4	23	YBR139W	30	SD/MSG -ARG -HIS -LYS -URA +Canavanine +G418 +Thialysine	Yku70_v2_R4_Steve	01	11.0	6.59163058484	10910.586742	167.489775312	254.0	6.71208080638	878301.996737	6174.40458603	43.0	8.31403413025	874987.989913	7885.23579242	3288	609	137	135	149	154	139	737	8
DLR00015908	4	24	YOR202W	30	SD/MSG -ARG -HIS -LYS -URA +Canavanine +G418 +Thialysine	Yku70_v2_R4_Steve	01	11.0	5.90209127513	11435.2110305	201.660264915	254.0	6.06485935888	908782.7344	7719.05055863	43.0	7.08827428661	939269.994713	14760.6245498	3425	612	137	135	147	151	135	375	4
DLR00015908	5	1	YOR202W	30	SD/MSG -ARG -HIS -LYS -URA +Canavanine +G418 +Thialysine	Yku70_v2_R4_Steve	01	11.0	5.857664993	11145.4551026	180.666945898	254.0	6.00172400013	960285.998671	10428.0551342	43.0	7.15073053613	957882.995526	14688.1438792	291	757	137	135	151	156	141	930	11
DLR00015908	5	2	YAL031C	30	SD/MSG -ARG -HIS -LYS -URA +Canavanine +G418 +Thialysine	Yku70_v2_R4_Steve	01	11.0	5.92341699776	8950.13223797	95.9589990852	254.0	6.193235169	725109.998432	5134.49365748	43.0	7.61751875605	718633.993139	6117.99288168	427	751	137	135	149	154	139	933	11
DLR00015908	5	3	YBL052C	30	SD/MSG -ARG -HIS -LYS -URA +Canavanine +G418 +Thialysine	Yku70_v2_R4_Steve	01	11.0	5.63647272761	8181.00251474	65.7524959063	254.0	6.09687298326	586976.000225	4772.62158841	43.0	7.4641689788	585358.99689	3017.01197115	567	761	137	135	145	152	139	1495	8
DLR00015908	5	4	YAL030W	30	SD/MSG -ARG -HIS -LYS -URA +Canavanine +G418 +Thialysine	Yku70_v2_R4_Steve	01	11.0	5.86093714437	8941.10907524	78.0038985602	254.0	6.20051665724	652638.00005	5877.01366918	43.0	7.62404648859	648346.996207	3752.89477321	691	757	137	135	148	155	140	1179	8
DLR00015908	5	5	YBL051C	30	SD/MSG -ARG -HIS -LYS -URA +Canavanine +G418 +Thialysine	Yku70_v2_R4_Steve	01	11.0	5.47121525168	8119.1390071	81.5359324143	254.0	5.89672810339	550319.999721	6893.91013398	43.0	7.22238370229	536521.909363	3805.71358895	837	760	137	135	143	151	137	1189	0
DLR00015908	5	6	YAL029C	30	SD/MSG -ARG -HIS -LYS -URA +Canavanine +G418 +Thialysine	Yku70_v2_R4_Steve	01	11.0	6.15996827623	8380.43713195	97.1498442997	254.0	6.33085558115	629680.999947	5497.99707452	43.0	7.81002544395	622852.995894	3716.06569806	968	753	137	135	150	157	141	1049	0
DLR00015908	5	7	YBL049W	30	SD/MSG -ARG -HIS -LYS -URA +Canavanine +G418 +Thialysine	Yku70_v2_R4_Steve	01	11.0	6.14893272159	9665.35734262	103.486957396	254.0	6.35760821745	709895.000252	5587.78359051	43.0	7.85147813041	706954.996216	3666.25408619	1105	758	137	135	149	156	140	1167	0
DLR00015908	5	8	YAL028W	30	SD/MSG -ARG -HIS -LYS -URA +Canavanine +G418 +Thialysine	Yku70_v2_R4_Steve	01	11.0	5.62703646561	8133.81456555	81.2936003437	254.0	6.02594998897	582212.99984	5755.64356702	43.0	7.36253177812	577049.996592	3530.10120648	1240	755	137	135	146	154	138	1240	0
DLR00015908	5	9	YBL048W	30	SD/MSG -ARG -HIS -LYS -URA +Canavanine +G418 +Thialysine	Yku70_v2_R4_Steve	01	11.0	6.46289027928	10998.2787921	149.421363801	254.0	6.55942936469	809862.00147	5766.94230097	43.0	8.11026549185	808360.998527	3190.91463319	1381	756	137	135	149	156	139	1139	0
DLR00015908	5	10	YAL027W	30	SD/MSG -ARG -HIS -LYS -URA +Canavanine +G418 +Thialysine	Yku70_v2_R4_Steve	01	11.0	5.95577114318	8819.00181305	138.154871336	254.0	6.23354680463	652170.000771	5574.89806002	43.0	7.65968737144	648394.997593	3013.4770842	1511	748	137	135	149	156	139	1259	0
DLR00015908	5	11	YBL047C	30	SD/MSG -ARG -HIS -LYS -URA +Canavanine +G418 +Thialysine	Yku70_v2_R4_Steve	01	11.0	5.41009088205	8273.97898606	125.380636295	254.0	5.90481132082	587263.000311	6448.86509281	43.0	7.1646097648	584036.998688	3284.5104907	1656	751	137	135	146	153	136	1473	0
DLR00015908	5	12	YAL026C	30	SD/MSG -ARG -HIS -LYS -URA +Canavanine +G418 +Thialysine	Yku70_v2_R4_Steve	01	11.0	4.75980572006	5544.20189583	126.866917358	254.0	5.46378716319	366052.000044	5736.15911528	43.0	6.56609409209	360612.999954	3787.18198047	1783	753	137	135	140	148	134	1569	3
DLR00015908	5	13	YBL046W	30	SD/MSG -ARG -HIS -LYS -URA +Canavanine +G418 +Thialysine	Yku70_v2_R4_Steve	01	11.0	6.45498923446	10753.5395229	129.293504299	254.0	6.58445114302	833961.000264	4619.17345018	43.0	8.14702637884	831304.99544	4011.32554949	1934	755	137	135	153	159	140	1077	0
DLR00015908	5	14	YAL023C	30	SD/MSG -ARG -HIS -LYS -URA +Canavanine +G418 +Thialysine	Yku70_v2_R4_Steve	01	11.0	6.26211628715	9907.97467597	122.924473307	254.0	6.43752028829	735149.000391	4561.70888879	43.0	7.95651382124	730805.996064	3511.6408964	2067	747	137	135	149	156	138	954	0
DLR00015908	5	15	YBL043W	30	SD/MSG -ARG -HIS -LYS -URA +Canavanine +G418 +Thialysine	Yku70_v2_R4_Steve	01	11.0	6.39068184444	10265.8696195	107.546693909	254.0	6.61802399103	788142.235814	3262.69411645	43.0	8.17583831481	790900.995796	3749.2586057	2199	751	137	135	154	160	141	1256	0
DLR00015908	5	16	YAL022C	30	SD/MSG -ARG -HIS -LYS -URA +Canavanine +G418 +Thialysine	Yku70_v2_R4_Steve	01	11.0	6.14033161316	9640.6951827	87.0754660125	254.0	6.33920546836	714681.000819	4989.96793613	43.0	7.82187757208	709661.997289	3065.6010058	2332	750	137	135	150	157	139	1041	0
DLR00015908	5	17	YBL042C	30	SD/MSG -ARG -HIS -LYS -URA +Canavanine +G418 +Thialysine	Yku70_v2_R4_Steve	01	11.0	5.91906833247	9664.64293035	59.8013950616	254.0	6.20116983714	699862.000655	5020.13100953	43.0	7.62295475345	698284.997186	2976.54794106	2478	754	137	135	151	158	141	1367	0
DLR00015908	5	18	YAL020C	30	SD/MSG -ARG -HIS -LYS -URA +Canavanine +G418 +Thialysine	Yku70_v2_R4_Steve	01	11.0	5.35342136477	9109.59444095	77.3949779627	254.0	5.79913126446	611814.999475	7148.48950099	43.0	7.00723843315	608226.999968	5093.68196026	2607	753	137	135	144	152	137	1199	0
DLR00015908	5	19	YBL039C	30	SD/MSG -ARG -HIS -LYS -URA +Canavanine +G418 +Thialysine	Yku70_v2_R4_Steve	01	11.0	6.32637938109	10312.2207588	126.701941793	254.0	6.54999101345	772300.999226	4089.44650423	43.0	8.11670374316	769283.99392	4703.44257131	2748	751	137	135	152	159	143	1101	0
DLR00015908	5	20	YAL019W	30	SD/MSG -ARG -HIS -LYS -URA +Canavanine +G418 +Thialysine	Yku70_v2_R4_Steve	01	11.0	5.87974773273	9078.35866976	128.93070832	254.0	6.11163071985	604070.999999	5751.48779436	43.0	7.50433298681	601415.99619	3673.85833794	2880	746	137	135	143	151	137	1131	0
DLR00015908	5	21	YBL037W	30	SD/MSG -ARG -HIS -LYS -URA +Canavanine +G418 +Thialysine	Yku70_v2_R4_Steve	01	11.0	6.53112477561	10197.2280058	157.579067709	254.0	6.61618074984	737159.999042	4927.93564331	43.0	8.21267305397	720241.009709	2577.67515085	3023	759	137	135	148	155	140	842	5
DLR00015908	5	22	YAL018C	30	SD/MSG -ARG -HIS -LYS -URA +Canavanine +G418 +Thialysine	Yku70_v2_R4_Steve	01	11.0	6.2188488718	9996.30442231	108.007395662	254.0	6.35604997096	696566.295816	4211.91641514	43.0	7.88066420773	686894.464685	2874.51283802	3153	748	137	135	142	150	136	906	0
DLR00015908	5	23	YBL036C	30	SD/MSG -ARG -HIS -LYS -URA +Canavanine +G418 +Thialysine	Yku70_v2_R4_Steve	01	11.0	6.5543470501	11548.154588	181.992710671	254.0	6.67950965513	906654.995098	7945.10574014	43.0	8.29800937107	903443.987047	10335.8694184	3291	755	137	135	146	152	137	641	0
DLR00015908	5	24	YOR202W	30	SD/MSG -ARG -HIS -LYS -URA +Canavanine +G418 +Thialysine	Yku70_v2_R4_Steve	01	11.0	5.86828973955	11202.4089387	222.038014592	254.0	5.90306530261	938818.997354	11557.1219026	43.0	7.01978392077	935329.993832	15406.2454217	3426	747	137	135	146	151	135	365	8
DLR00015908	6	1	YOR202W	30	SD/MSG -ARG -HIS -LYS -URA +Canavanine +G418 +Thialysine	Yku70_v2_R4_Steve	01	11.0	5.71586078116	10570.9846672	167.206235262	254.0	6.02467169339	875078.690979	7013.49313183	43.0	7.05290475321	900032.994879	13358.484027	284	896	137	135	151	156	141	854	11
DLR00015908	6	2	YBR058C	30	SD/MSG -ARG -HIS -LYS -URA +Canavanine +G418 +Thialysine	Yku70_v2_R4_Steve	01	11.0	5.33344747529	7451.27254478	65.8871593181	254.0	5.85090623521	558410.999626	4563.66379452	43.0	7.07726667135	554149.99815	3130.57786025	416	895	137	135	144	151	137	1349	0
DLR00015908	6	3	YBR169C	30	SD/MSG -ARG -HIS -LYS -URA +Canavanine +G418 +Thialysine	Yku70_v2_R4_Steve	01	11.0	5.93534005441	9224.83994451	76.4065033656	254.0	6.26778122926	697222.000216	5695.14876353	43.0	7.7418791695	685315.020142	2479.80408772	555	892	137	135	148	155	141	1316	0
DLR00015908	6	4	YBR057C	30	SD/MSG -ARG -HIS -LYS -URA +Canavanine +G418 +Thialysine	Yku70_v2_R4_Steve	01	11.0	5.53473164234	8586.00292686	68.9016421146	254.0	5.97889482534	615145.000148	6540.29958723	43.0	7.29025799916	613828.997727	3762.4640326	691	890	137	135	146	154	139	1552	0
DLR00015908	6	5	YBR168W	30	SD/MSG -ARG -HIS -LYS -URA +Canavanine +G418 +Thialysine	Yku70_v2_R4_Steve	01	11.0	4.87103076391	5603.48521007	83.1020594833	254.0	5.44322587622	350957.999462	5301.32134536	43.0	6.55942975111	344930.999854	3898.46488588	832	892	137	135	136	146	134	1347	0
DLR00015908	6	6	YBR056W	30	SD/MSG -ARG -HIS -LYS -URA +Canavanine +G418 +Thialysine	Yku70_v2_R4_Steve	01	11.0	6.05254687029	9261.5326203	91.5246429706	254.0	6.33404596614	697757.000584	5882.74682587	43.0	7.81314293932	694646.997082	3525.70592687	960	891	137	135	150	157	142	1303	0
DLR00015908	6	7	YBR166C	30	SD/MSG -ARG -HIS -LYS -URA +Canavanine +G418 +Thialysine	Yku70_v2_R4_Steve	01	11.0	6.07582003382	9210.81451621	97.7794497379	254.0	6.28163025938	655170.000485	5486.7563302	43.0	7.75181262794	654195.997004	3261.28963671	1096	886	137	135	146	154	139	1453	0
DLR00015908	6	8	YBR054W	30	SD/MSG -ARG -HIS -LYS -URA +Canavanine +G418 +Thialysine	Yku70_v2_R4_Steve	01	11.0	6.17365373584	9663.37657674	86.9988109231	254.0	6.39066705573	705719.999915	5172.72502992	43.0	7.9041906531	703956.995549	3788.12214397	1233	891	137	135	147	155	139	1335	0
DLR00015908	6	9	YBR165W	30	SD/MSG -ARG -HIS -LYS -URA +Canavanine +G418 +Thialysine	Yku70_v2_R4_Steve	01	11.0	6.19098168661	9425.10858423	106.212828243	254.0	6.50005979017	694188.322999	4440.42473443	43.0	8.02674423274	699184.994478	4031.06680549	1365	889	137	135	149	156	139	1333	0
DLR00015908	6	10	YBR053C	30	SD/MSG -ARG -HIS -LYS -URA +Canavanine +G418 +Thialysine	Yku70_v2_R4_Steve	01	11.0	6.00951579679	8182.8095226	91.2780248343	254.0	6.27989260032	617448.001148	4941.53053654	43.0	7.72895013463	612400.997706	2705.71223458	1504	888	137	135	149	156	139	1197	0
DLR00015908	6	11	YBR164C	30	SD/MSG -ARG -HIS -LYS -URA +Canavanine +G418 +Thialysine	Yku70_v2_R4_Steve	01	11.0	6.00368307263	8883.79956351	82.8183768028	254.0	6.28891112162	658342.002161	6007.01172874	43.0	7.73813193983	655094.001028	2590.65744988	1646	887	137	135	149	155	138	1315	0
DLR00015908	6	12	YBR052C	30	SD/MSG -ARG -HIS -LYS -URA +Canavanine +G418 +Thialysine	Yku70_v2_R4_Steve	01	11.0	5.99512648776	10264.8114171	92.1223893302	254.0	6.27720108304	748570.000686	6818.96982968	43.0	7.72052547633	747301.997485	3641.8931159	1782	885	137	135	148	154	137	1284	0
DLR00015908	6	13	YBR162W-A	30	SD/MSG -ARG -HIS -LYS -URA +Canavanine +G418 +Thialysine	Yku70_v2_R4_Steve	01	11.0	6.3912878397	9971.19956147	105.080179521	254.0	6.55802613581	749905.00067	4289.2575258	43.0	8.11715748527	746187.996195	3393.73909063	1923	887	137	135	150	156	138	1009	0
DLR00015908	6	14	YBR051W	30	SD/MSG -ARG -HIS -LYS -URA +Canavanine +G418 +Thialysine	Yku70_v2_R4_Steve	01	11.0	6.54393629916	11156.9997613	146.397391234	254.0	6.62419280264	821899.00083	5145.60593373	43.0	8.20559128019	820242.996922	3487.79871039	2060	888	137	135	149	155	137	1015	0
DLR00015908	6	15	YBR162C	30	SD/MSG -ARG -HIS -LYS -URA +Canavanine +G418 +Thialysine	Yku70_v2_R4_Steve	01	11.0	5.92288765713	8800.1325754	139.409473978	254.0	6.17010967045	629011.000399	5206.13518994	43.0	7.57647044733	627031.996437	3200.8192487	2192	885	137	135	147	154	137	1390	0
DLR00015908	6	16	YBR050C	30	SD/MSG -ARG -HIS -LYS -URA +Canavanine +G418 +Thialysine	Yku70_v2_R4_Steve	01	11.0	5.95817834373	9567.98708097	110.661394526	254.0	6.27095852969	710371.00007	4342.56031309	43.0	7.74740174975	697415.000008	1997.97313961	2331	888	137	135	150	157	140	1358	0
DLR00015908	6	17	YBR161W	30	SD/MSG -ARG -HIS -LYS -URA +Canavanine +G418 +Thialysine	Yku70_v2_R4_Steve	01	11.0	6.1593307874	12080.0481572	112.524482733	254.0	6.34583180368	939207.999872	5361.43925088	43.0	7.79115672281	938717.994775	5288.70925907	2468	886	137	135	154	161	142	1152	0
DLR00015908	6	18	YBR048W	30	SD/MSG -ARG -HIS -LYS -URA +Canavanine +G418 +Thialysine	Yku70_v2_R4_Steve	01	11.0	0.5	700.999957367	98.8339123526	254.0	12.0	29931.3	1054.22059611	43.0	0.5	3088.99998295	436.580215925	2600	888	137	135	98	113	110	8	0
DLR00015908	6	19	YBR159W	30	SD/MSG -ARG -HIS -LYS -URA +Canavanine +G418 +Thialysine	Yku70_v2_R4_Steve	01	11.0	5.94464207618	9618.11679318	87.9625004146	254.0	6.20868348312	703191.999929	3927.02595488	43.0	7.63025363719	701647.995092	3924.42731099	2741	886	137	135	150	157	142	1339	4
DLR00015908	6	20	YBR047W	30	SD/MSG -ARG -HIS -LYS -URA +Canavanine +G418 +Thialysine	Yku70_v2_R4_Steve	01	11.0	6.12761577641	9447.33871622	134.446896919	254.0	6.30147420286	662281.999865	4743.18873221	43.0	7.78516695529	660338.995161	3641.41373735	2875	885	137	135	146	154	140	1249	0
DLR00015908	6	21	YBR158W	30	SD/MSG -ARG -HIS -LYS -URA +Canavanine +G418 +Thialysine	Yku70_v2_R4_Steve	01	11.0	6.30985002023	10032.9765545	136.659522001	254.0	6.44051491797	691099.99892	5296.95794276	43.0	7.97752425116	689230.993432	4664.39285311	3011	886	137	135	144	152	138	1003	11
DLR00015908	6	22	YBR046C	30	SD/MSG -ARG -HIS -LYS -URA +Canavanine +G418 +Thialysine	Yku70_v2_R4_Steve	01	11.0	6.25880273572	9931.83938924	129.662947743	254.0	6.44963016767	724918.998698	4729.92585826	43.0	7.9881265173	721513.993243	4785.06951218	3147	889	137	135	144	152	138	923	0
DLR00015908	6	23	YBR157C	30	SD/MSG -ARG -HIS -LYS -URA +Canavanine +G418 +Thialysine	Yku70_v2_R4_Steve	01	11.0	6.15807967755	10083.4452667	104.024922389	254.0	6.31004283162	771184.99728	5644.70327291	43.0	7.81253984989	766330.990442	7830.26527672	3282	890	137	135	143	150	135	706	0
DLR00015908	6	24	YOR202W	30	SD/MSG -ARG -HIS -LYS -URA +Canavanine +G418 +Thialysine	Yku70_v2_R4_Steve	01	11.0	5.8603683602	10710.4854567	208.971268966	254.0	5.9608075844	933191.998171	11245.2371968	43.0	7.09282732828	926988.994839	15112.7407438	3423	883	137	135	147	153	136	439	0
DLR00015908	7	1	YOR202W	30	SD/MSG -ARG -HIS -LYS -URA +Canavanine +G418 +Thialysine	Yku70_v2_R4_Steve	01	11.0	5.71912494897	11390.4414426	137.877846068	254.0	5.98083164637	932899.99912	8656.55784831	43.0	7.14505959871	931569.996101	11507.1140962	286	1029	137	135	149	155	140	873	15
DLR00015908	7	2	YAL054C	30	SD/MSG -ARG -HIS -LYS -URA +Canavanine +G418 +Thialysine	Yku70_v2_R4_Steve	01	11.0	5.84745129598	9122.3354387	76.1398132102	254.0	6.17741935372	739299.998524	4974.52077328	43.0	7.57886157662	734596.99358	6084.19577239	421	1022	137	135	149	155	140	1079	0
DLR00015908	7	3	YBL064C	30	SD/MSG -ARG -HIS -LYS -URA +Canavanine +G418 +Thialysine	Yku70_v2_R4_Steve	01	11.0	6.21404151639	9910.83303748	101.854972626	254.0	6.47893938636	757779.000579	4586.68207856	43.0	8.00710545422	756585.996552	3440.46219472	566	1033	137	135	149	156	142	1297	0
DLR00015908	7	4	YAL053W	30	SD/MSG -ARG -HIS -LYS -URA +Canavanine +G418 +Thialysine	Yku70_v2_R4_Steve	01	11.0	5.94167924224	8683.00222462	67.3443805884	254.0	6.28918481129	663483.001089	6233.1780355	43.0	7.74497603489	657556.998885	3288.45196845	695	1032	137	135	150	157	142	1095	0
DLR00015908	7	5	YBL063W	30	SD/MSG -ARG -HIS -LYS -URA +Canavanine +G418 +Thialysine	Yku70_v2_R4_Steve	01	11.0	6.33473754397	10488.6037843	101.906660018	254.0	6.49678731254	821330.99958	6152.74621984	43.0	8.04278678034	818134.994665	4764.65703807	835	1030	137	135	153	159	143	1095	0
DLR00015908	7	6	YAL051W	30	SD/MSG -ARG -HIS -LYS -URA +Canavanine +G418 +Thialysine	Yku70_v2_R4_Steve	01	11.0	5.91080084756	8447.00150386	93.2867655578	254.0	6.19233231761	623386.999962	5607.73907747	43.0	7.64658218476	608534.118418	2635.8137187	968	1034	137	135	148	156	140	1193	0
DLR00015908	7	7	YBL062W	30	SD/MSG -ARG -HIS -LYS -URA +Canavanine +G418 +Thialysine	Yku70_v2_R4_Steve	01	11.0	6.16563858047	9884.57123743	123.791905803	254.0	6.35357482736	735493.999585	5497.76089365	43.0	7.88756856606	719044.074827	2660.33341061	1106	1029	137	135	148	155	139	1123	0
DLR00015908	7	8	YAL049C	30	SD/MSG -ARG -HIS -LYS -URA +Canavanine +G418 +Thialysine	Yku70_v2_R4_Steve	01	11.0	6.12372072882	8969.77666441	104.879914532	254.0	6.44240598087	674946.999867	4703.36011136	43.0	7.97022498726	670830.995522	3574.32484587	1241	1028	137	135	149	156	140	1274	0
DLR00015908	7	9	YBL061C	30	SD/MSG -ARG -HIS -LYS -URA +Canavanine +G418 +Thialysine	Yku70_v2_R4_Steve	01	11.0	6.2288898845	9387.88472493	105.348174248	254.0	6.47056384512	715409.998688	4877.91660544	43.0	8.01653048579	711970.992898	4798.28453604	1377	1030	137	135	150	156	139	1223	0
DLR00015908	7	10	YAL045C	30	SD/MSG -ARG -HIS -LYS -URA +Canavanine +G418 +Thialysine	Yku70_v2_R4_Steve	01	11.0	5.75466114402	8386.00276584	81.0738044485	254.0	6.11235430726	605287.000839	6186.2814656	43.0	7.48518684899	601016.998033	3188.67786948	1510	1030	137	135	145	152	136	1155	0
DLR00015908	7	11	YBL060W	30	SD/MSG -ARG -HIS -LYS -URA +Canavanine +G418 +Thialysine	Yku70_v2_R4_Steve	01	11.0	6.09985137699	10159.0132564	69.0555607676	254.0	6.34248948084	749926.000428	5587.66416938	43.0	7.82273352432	751201.996653	3532.29008749	1656	1029	137	135	148	154	138	1604	0
DLR00015908	7	12	YAL043C-A	30	SD/MSG -ARG -HIS -LYS -URA +Canavanine +G418 +Thialysine	Yku70_v2_R4_Steve	01	11.0	5.84751824006	8546.00238718	81.4988756715	254.0	6.18323465699	629820.001136	5562.29291821	43.0	7.5978616396	626088.998539	2619.89737102	1790	1023	137	135	147	154	137	1385	0
DLR00015908	7	13	YBL059W	30	SD/MSG -ARG -HIS -LYS -URA +Canavanine +G418 +Thialysine	Yku70_v2_R4_Steve	01	11.0	5.90948211721	9723.16946068	84.8571415382	254.0	6.17718493687	708502.999909	6016.20604603	43.0	7.569623552	706705.99568	4079.04351443	1932	1026	137	135	146	153	136	1247	0
DLR00015908	7	14	YAL042W	30	SD/MSG -ARG -HIS -LYS -URA +Canavanine +G418 +Thialysine	Yku70_v2_R4_Steve	01	11.0	5.79256006054	8399.00184452	89.1100128231	254.0	6.13018479417	617910.000858	5801.71791846	43.0	7.50995626762	611620.998127	2805.83118152	2061	1020	137	135	147	153	136	986	0
DLR00015908	7	15	YBL057C	30	SD/MSG -ARG -HIS -LYS -URA +Canavanine +G418 +Thialysine	Yku70_v2_R4_Steve	01	11.0	6.43539665872	12370.4452272	116.656192646	254.0	6.54405830737	973083.042008	5147.71935008	43.0	8.06802973178	982071.992859	6329.37563454	2199	1031	137	135	153	159	140	1103	1
DLR00015908	7	16	YAL040C	30	SD/MSG -ARG -HIS -LYS -URA +Canavanine +G418 +Thialysine	Yku70_v2_R4_Steve	01	11.0	5.45794144013	8792.26622254	122.928304905	254.0	5.92553627904	662474.999464	5771.40772008	43.0	7.1602521255	659322.99872	4186.59847028	2336	1027	137	135	151	157	140	1366	0
DLR00015908	7	17	YBL056W	30	SD/MSG -ARG -HIS -LYS -URA +Canavanine +G418 +Thialysine	Yku70_v2_R4_Steve	01	11.0	0.5	1258.0	177.936918946	254.0	12.0	32217.3	1589.64334365	43.0	0.513742115564	5228.99999965	740.470020096	2465	1021	137	135	-1	-1	-1	6	0
DLR00015908	7	18	YAL037W	30	SD/MSG -ARG -HIS -LYS -URA +Canavanine +G418 +Thialysine	Yku70_v2_R4_Steve	01	11.0	0.5	892.999980105	125.89079637	254.0	12.0	31295.7	1723.46663203	43.0	0.5	4299.0	607.438535187	2595	1024	137	135	-1	-1	-1	10	0
DLR00015908	7	19	YBL055C	30	SD/MSG -ARG -HIS -LYS -URA +Canavanine +G418 +Thialysine	Yku70_v2_R4_Steve	01	11.0	6.28039296434	10618.8995914	167.064133931	254.0	6.42093158869	806873.926306	4264.37563802	43.0	7.90739129137	812063.993015	5612.83089666	2747	1025	137	135	153	159	141	912	8
DLR00015908	7	20	YAL036C	30	SD/MSG -ARG -HIS -LYS -URA +Canavanine +G418 +Thialysine	Yku70_v2_R4_Steve	01	11.0	6.54886644606	10361.1592495	97.0869618081	254.0	6.78408204207	771726.997147	5157.36785046	43.0	8.38460360701	768292.991364	5570.47791973	2881	1020	137	135	149	157	141	771	0
DLR00015908	7	21	YBL054W	30	SD/MSG -ARG -HIS -LYS -URA +Canavanine +G418 +Thialysine	Yku70_v2_R4_Steve	01	11.0	6.63091256686	9808.91149088	102.612516491	254.0	6.76472876535	739144.157551	3630.2301641	43.0	8.34965189601	741958.994087	4185.54968792	3014	1023	137	135	149	157	141	845	0
DLR00015908	7	22	YAL034C	30	SD/MSG -ARG -HIS -LYS -URA +Canavanine +G418 +Thialysine	Yku70_v2_R4_Steve	01	11.0	6.0260606675	9584.21688099	88.4681795558	254.0	6.23023935921	703687.999697	4955.06524109	43.0	7.70707791824	687144.252463	2279.68580743	3158	1022	137	135	143	151	137	829	0
DLR00015908	7	23	YBL053W	30	SD/MSG -ARG -HIS -LYS -URA +Canavanine +G418 +Thialysine	Yku70_v2_R4_Steve	01	11.0	6.10153948882	10472.6898836	132.905164686	254.0	6.26912879334	869460.997725	6260.92366661	43.0	7.70271100148	865513.992479	9552.72404199	3301	1031	137	135	146	152	137	772	11
DLR00015908	7	24	YOR202W	30	SD/MSG -ARG -HIS -LYS -URA +Canavanine +G418 +Thialysine	Yku70_v2_R4_Steve	01	11.0	5.50285169552	11180.7796315	184.833789104	254.0	5.83035614104	944531.996826	10876.0356281	43.0	6.94786718833	941246.99331	13075.0948815	3431	1019	137	135	146	152	135	466	0
DLR00015908	8	1	YOR202W	30	SD/MSG -ARG -HIS -LYS -URA +Canavanine +G418 +Thialysine	Yku70_v2_R4_Steve	01	11.0	5.53548640962	10745.5898292	151.026190285	254.0	5.85000340679	929890.996867	10595.250128	43.0	6.9608178976	926136.993321	13655.5912062	275	1167	137	135	150	156	141	857	28
DLR00015908	8	2	YBR071W	30	SD/MSG -ARG -HIS -LYS -URA +Canavanine +G418 +Thialysine	Yku70_v2_R4_Steve	01	11.0	5.91693080668	9029.12816441	82.7313648235	254.0	6.22589671924	753612.998329	5100.22438782	43.0	7.66437613624	747621.992824	6399.99367111	407	1166	137	135	150	156	141	1016	0
DLR00015908	8	3	YBR182C	30	SD/MSG -ARG -HIS -LYS -URA +Canavanine +G418 +Thialysine	Yku70_v2_R4_Steve	01	11.0	5.82558989384	9019.72815307	67.645972676	254.0	6.21768462902	687946.000536	5525.17526145	43.0	7.64268485006	684192.997071	3241.68977049	556	1165	137	135	148	155	141	1236	0
DLR00015908	8	4	YBR069C	30	SD/MSG -ARG -HIS -LYS -URA +Canavanine +G418 +Thialysine	Yku70_v2_R4_Steve	01	11.0	5.84863926407	8857.82034211	77.8229770574	254.0	6.2184556557	684212.000262	5587.98143821	43.0	7.63965326828	679385.99671	3407.75163449	688	1167	137	135	149	156	142	1091	0
DLR00015908	8	5	YBR181C	30	SD/MSG -ARG -HIS -LYS -URA +Canavanine +G418 +Thialysine	Yku70_v2_R4_Steve	01	11.0	4.91745528797	6644.73729022	116.221660772	254.0	5.45872532459	389118.999684	5772.55431932	43.0	6.59257141812	387579.999756	4592.43646839	827	1167	137	135	131	142	131	1350	0
DLR00015908	8	6	YBR068C	30	SD/MSG -ARG -HIS -LYS -URA +Canavanine +G418 +Thialysine	Yku70_v2_R4_Steve	01	11.0	5.91504116322	8612.00244598	80.0819780055	254.0	6.19722032317	651064.000354	6055.23489215	43.0	7.62553310871	644670.996819	3646.87225664	963	1164	137	135	148	156	140	965	0
DLR00015908	8	7	YBR180W	30	SD/MSG -ARG -HIS -LYS -URA +Canavanine +G418 +Thialysine	Yku70_v2_R4_Steve	01	11.0	5.80132829959	8646.88596691	92.5242946184	254.0	6.12162243886	628704.000453	6208.08100782	43.0	7.50488591765	626721.997515	3587.64884258	1096	1166	137	135	146	153	138	1391	0
DLR00015908	8	8	YBR067C	30	SD/MSG -ARG -HIS -LYS -URA +Canavanine +G418 +Thialysine	Yku70_v2_R4_Steve	01	11.0	6.07981611313	9660.00238279	74.3586898161	254.0	6.33270872471	718280.001236	5751.78845051	43.0	7.8125926669	715188.99842	2989.78070782	1237	1166	137	135	148	155	139	1175	0
DLR00015908	8	9	YBR178W	30	SD/MSG -ARG -HIS -LYS -URA +Canavanine +G418 +Thialysine	Yku70_v2_R4_Steve	01	11.0	6.14937056834	10381.2942019	66.4970141453	254.0	6.37079104196	775574.000905	5694.426217	43.0	7.86802694424	774244.997507	3269.59640661	1366	1166	137	135	148	154	138	1255	0
DLR00015908	8	10	YBR066C	30	SD/MSG -ARG -HIS -LYS -URA +Canavanine +G418 +Thialysine	Yku70_v2_R4_Steve	01	11.0	6.14348838781	9487.95890372	87.3585538503	254.0	6.44817180667	741267.000745	4565.05690278	43.0	7.96955926499	737473.99679	3200.88326477	1510	1167	137	135	150	156	139	1153	0
DLR00015908	8	11	YBR177C	30	SD/MSG -ARG -HIS -LYS -URA +Canavanine +G418 +Thialysine	Yku70_v2_R4_Steve	01	11.0	5.73690784496	8483.55638679	59.4478651097	254.0	6.11660403684	634461.000277	5450.15817691	43.0	7.49385954176	629330.996616	3353.96232523	1638	1161	137	135	146	153	137	1142	0
DLR00015908	8	12	YBR065C	30	SD/MSG -ARG -HIS -LYS -URA +Canavanine +G418 +Thialysine	Yku70_v2_R4_Steve	01	11.0	5.78867884231	9623.00324447	92.7652960574	254.0	6.13261535042	716636.000355	7116.07041931	43.0	7.49059584946	713835.997287	3897.69131846	1785	1158	137	135	147	153	136	1138	0
DLR00015908	8	13	YBR176W	30	SD/MSG -ARG -HIS -LYS -URA +Canavanine +G418 +Thialysine	Yku70_v2_R4_Steve	01	11.0	5.93624016783	10651.4697459	79.9477512067	254.0	6.23160990714	810376.00027	7473.3999675	43.0	7.61917471524	810115.996683	4308.48338092	1923	1164	137	135	149	155	138	1358	11
DLR00015908	8	14	YBR064W	30	SD/MSG -ARG -HIS -LYS -URA +Canavanine +G418 +Thialysine	Yku70_v2_R4_Steve	01	11.0	5.62714395328	9505.613711	73.1522650969	254.0	6.04248905384	738204.999782	7527.35790285	43.0	7.33523894087	734038.997531	4605.52484527	2060	1161	137	135	150	156	139	1239	0
DLR00015908	8	15	YBR175W	30	SD/MSG -ARG -HIS -LYS -URA +Canavanine +G418 +Thialysine	Yku70_v2_R4_Steve	01	11.0	0.0	11.0	35.9485792528	254.0	11.8486222735	28392.9878865	491.699295964	43.0	0.561415531433	1367.99998419	255.517414759	2191	1166	137	135	98	112	112	0	0
DLR00015908	8	16	YBR063C	30	SD/MSG -ARG -HIS -LYS -URA +Canavanine +G418 +Thialysine	Yku70_v2_R4_Steve	01	11.0	6.27165597464	11818.5562714	119.405341167	254.0	6.42212848816	974450.99895	5538.44978297	43.0	7.90806183455	974422.992819	6963.15625184	2330	1163	137	135	155	161	142	1250	9
DLR00015908	8	17	YBR174C	30	SD/MSG -ARG -HIS -LYS -URA +Canavanine +G418 +Thialysine	Yku70_v2_R4_Steve	01	11.0	0.5	244.8	38.0556639533	254.0	12.0	27419.2538132	634.162932426	43.0	0.5	1173.99940883	164.491013562	2464	1157	137	135	-1	-1	-1	0	0
DLR00015908	8	18	YBR062C	30	SD/MSG -ARG -HIS -LYS -URA +Canavanine +G418 +Thialysine	Yku70_v2_R4_Steve	01	11.0	5.59858303848	9953.14648938	83.2619379169	254.0	6.04763317377	791341.999507	6230.94116131	43.0	7.31613726608	786644.998215	4852.59598635	2608	1155	137	135	153	159	142	1016	0
DLR00015908	8	19	YBR172C	30	SD/MSG -ARG -HIS -LYS -URA +Canavanine +G418 +Thialysine	Yku70_v2_R4_Steve	01	11.0	5.61776416005	8855.23536788	85.2749214663	254.0	5.92239098203	617140.999804	5992.39567913	43.0	7.19678333741	611444.997724	3471.91783956	2736	1159	137	135	144	152	136	865	0
DLR00015908	8	20	YBR061C	30	SD/MSG -ARG -HIS -LYS -URA +Canavanine +G418 +Thialysine	Yku70_v2_R4_Steve	01	11.0	5.99996788436	9265.86852893	86.5118196685	254.0	6.27578360619	675867.000182	5446.19509939	43.0	7.7659399637	661573.055986	2268.62548546	2877	1158	137	135	147	155	140	1021	0
DLR00015908	8	21	YBR171W	30	SD/MSG -ARG -HIS -LYS -URA +Canavanine +G418 +Thialysine	Yku70_v2_R4_Steve	01	11.0	5.63686310828	8739.0830583	105.698217346	254.0	5.88930084408	569208.998517	6737.07855321	43.0	7.28637581128	545873.877698	3814.40233436	3017	1157	137	135	136	146	133	731	0
DLR00015908	8	22	YBR059C	30	SD/MSG -ARG -HIS -LYS -URA +Canavanine +G418 +Thialysine	Yku70_v2_R4_Steve	01	11.0	5.35111242912	8652.86803043	103.238907831	254.0	5.77820774421	560433.999563	6468.94922122	43.0	6.99879165223	559113.999219	4500.40277569	3155	1158	137	135	133	143	131	837	0
DLR00015908	8	23	YBR170C	30	SD/MSG -ARG -HIS -LYS -URA +Canavanine +G418 +Thialysine	Yku70_v2_R4_Steve	01	11.0	0.0	11.0	29.9852145071	254.0	11.1160695115	28204.9999213	471.312570729	43.0	0.0	43.0	135.039531011	3286	1165	137	135	93	104	100	20	1
DLR00015908	8	24	YOR202W	30	SD/MSG -ARG -HIS -LYS -URA +Canavanine +G418 +Thialysine	Yku70_v2_R4_Steve	01	11.0	5.37523169689	11781.8342101	167.66617415	254.0	5.76581319059	1026076.99511	12836.8702047	43.0	6.87442323382	1023605.99195	15239.5474375	3424	1156	137	135	146	151	135	525	33
DLR00015908	9	1	YOR202W	30	SD/MSG -ARG -HIS -LYS -URA +Canavanine +G418 +Thialysine	Yku70_v2_R4_Steve	01	11.0	5.56333338808	11319.2722586	145.238279832	254.0	5.91832126573	937053.998013	9289.22081712	43.0	7.05448332584	936451.994666	12180.680524	289	1307	137	135	149	154	140	1005	10
DLR00015908	9	2	YAL066W	30	SD/MSG -ARG -HIS -LYS -URA +Canavanine +G418 +Thialysine	Yku70_v2_R4_Steve	01	11.0	5.6608283555	8240.8356857	78.7869159911	254.0	6.08543068019	668716.998497	4727.21782696	43.0	7.51880023126	646708.352642	3401.0030665	424	1300	137	135	148	155	140	1167	0
DLR00015908	9	3	YBL079W	30	SD/MSG -ARG -HIS -LYS -URA +Canavanine +G418 +Thialysine	Yku70_v2_R4_Steve	01	11.0	5.37723755736	8809.00235469	67.003115599	254.0	5.9016913947	633910.999677	6207.01062374	43.0	7.14567618523	633719.998577	4215.02906281	567	1305	137	135	144	152	139	1533	0
DLR00015908	9	4	YAL065C	30	SD/MSG -ARG -HIS -LYS -URA +Canavanine +G418 +Thialysine	Yku70_v2_R4_Steve	01	11.0	5.55844353392	7748.08481361	54.3685556607	254.0	6.04810537248	605390.000712	6129.57301387	43.0	7.3792665461	598053.998875	3118.05156303	698	1306	137	135	151	157	143	1072	0
DLR00015908	9	5	YBL078C	30	SD/MSG -ARG -HIS -LYS -URA +Canavanine +G418 +Thialysine	Yku70_v2_R4_Steve	01	11.0	6.06524542958	10562.5231978	86.6838799003	254.0	6.38905010924	834449.001348	7155.00583929	43.0	7.86203109662	832296.999143	3371.39214335	839	1308	137	135	152	159	144	1181	0
DLR00015908	9	6	YAL064C-A	30	SD/MSG -ARG -HIS -LYS -URA +Canavanine +G418 +Thialysine	Yku70_v2_R4_Steve	01	11.0	5.65673951652	7739.00328192	59.5145498687	254.0	6.0960084805	617308.000031	6102.66159538	43.0	7.46308296422	610009.996848	3778.98208674	973	1305	137	135	152	158	143	1164	0
DLR00015908	9	7	YBL075C	30	SD/MSG -ARG -HIS -LYS -URA +Canavanine +G418 +Thialysine	Yku70_v2_R4_Steve	01	11.0	6.23305453749	10631.8611014	84.6460036226	254.0	6.53269887172	852776.998863	5804.33394114	43.0	8.08096472312	850588.993157	5559.31642603	1110	1303	137	135	152	159	142	1200	0
DLR00015908	9	8	YAL062W	30	SD/MSG -ARG -HIS -LYS -URA +Canavanine +G418 +Thialysine	Yku70_v2_R4_Steve	01	11.0	5.5386199584	8395.33469696	62.6917643657	254.0	5.99474823568	622010.000156	7092.62459477	43.0	7.29975168555	616048.998186	4101.46343259	1239	1303	137	135	146	153	138	1093	0
DLR00015908	9	9	YBL072C	30	SD/MSG -ARG -HIS -LYS -URA +Canavanine +G418 +Thialysine	Yku70_v2_R4_Steve	01	11.0	5.52569547364	9425.07242402	103.551357223	254.0	5.98072161693	681939.00029	8806.6598067	43.0	7.25695089694	681054.999204	5120.32189494	1377	1309	137	135	145	152	136	1451	0
DLR00015908	9	10	YAL061W	30	SD/MSG -ARG -HIS -LYS -URA +Canavanine +G418 +Thialysine	Yku70_v2_R4_Steve	01	11.0	5.75383290722	9161.47714029	81.9495037342	254.0	6.14891142005	730045.999941	6895.26675551	43.0	7.50948091573	724271.99648	4296.74470164	1517	1303	137	135	151	157	140	1105	0
DLR00015908	9	11	YBL071C	30	SD/MSG -ARG -HIS -LYS -URA +Canavanine +G418 +Thialysine	Yku70_v2_R4_Steve	01	11.0	6.22136044065	12505.1024981	95.4837436788	254.0	6.36989372598	991607.999233	9059.83072737	43.0	7.79949479894	991109.993959	7316.23895062	1655	1304	137	135	151	157	137	1013	0
DLR00015908	9	12	YAL060W	30	SD/MSG -ARG -HIS -LYS -URA +Canavanine +G418 +Thialysine	Yku70_v2_R4_Steve	01	11.0	5.61478882785	9161.00326371	69.5195167702	254.0	6.07692476954	705617.000377	6919.38602194	43.0	7.3952074911	702826.997784	3728.51241115	1788	1304	137	135	150	156	139	1301	0
DLR00015908	9	13	YBL070C	30	SD/MSG -ARG -HIS -LYS -URA +Canavanine +G418 +Thialysine	Yku70_v2_R4_Steve	01	11.0	0.5	395.999749178	56.0531921102	254.0	11.448217528	28199.8251625	494.04642448	43.0	0.5	1833.99988063	278.375802256	1917	1297	137	135	-1	-1	-1	4	0
DLR00015908	9	14	YAL059W	30	SD/MSG -ARG -HIS -LYS -URA +Canavanine +G418 +Thialysine	Yku70_v2_R4_Steve	01	11.0	5.32629365	9735.48990989	106.251192806	254.0	5.93552277347	752931.999961	8912.56251703	43.0	7.15997488031	751414.999871	5275.24454832	2065	1297	137	135	151	157	140	1452	0
DLR00015908	9	15	YBL069W	30	SD/MSG -ARG -HIS -LYS -URA +Canavanine +G418 +Thialysine	Yku70_v2_R4_Steve	01	11.0	0.5	271.8	42.2575935524	254.0	12.0	27532.8537672	369.17118942	43.0	0.5	1780.99983231	249.872755505	2192	1290	137	135	-1	-1	-1	7	0
DLR00015908	9	16	YAL058W	30	SD/MSG -ARG -HIS -LYS -URA +Canavanine +G418 +Thialysine	Yku70_v2_R4_Steve	01	11.0	5.83237958913	9789.36977257	66.6522393083	254.0	6.11818599885	777378.999503	6910.68422923	43.0	7.50937908822	758472.710317	3223.84017717	2334	1296	137	135	151	157	139	1197	0
DLR00015908	9	17	YBL068W	30	SD/MSG -ARG -HIS -LYS -URA +Canavanine +G418 +Thialysine	Yku70_v2_R4_Steve	01	11.0	6.3946463948	11793.3678221	122.074063202	254.0	6.55857481828	967247.996978	6347.79910023	43.0	8.1316157354	966921.989305	9066.33613318	2479	1298	137	135	154	160	141	1183	0
DLR00015908	9	18	YAL058C-A	30	SD/MSG -ARG -HIS -LYS -URA +Canavanine +G418 +Thialysine	Yku70_v2_R4_Steve	01	11.0	4.62117882641	4499.5892105	53.0757876308	254.0	5.42274289919	345346.999561	4126.94666762	43.0	6.51270393498	332762.999602	3080.23832815	2613	1284	137	135	146	154	139	1128	0
DLR00015908	9	19	YBL067C	30	SD/MSG -ARG -HIS -LYS -URA +Canavanine +G418 +Thialysine	Yku70_v2_R4_Steve	01	11.0	6.24313075458	10117.9347866	87.5727431256	254.0	6.43166340834	780293.999817	5113.09354453	43.0	7.95616350347	775852.994913	4226.79147525	2751	1300	137	135	150	157	141	975	0
DLR00015908	9	20	YAL056W	30	SD/MSG -ARG -HIS -LYS -URA +Canavanine +G418 +Thialysine	Yku70_v2_R4_Steve	01	11.0	5.88995222605	8939.16928241	46.8567401476	254.0	6.24838074207	650051.999167	5055.8989415	43.0	7.73446725241	632577.744395	2599.62478426	2883	1296	137	135	145	154	139	938	0
DLR00015908	9	21	YBL066C	30	SD/MSG -ARG -HIS -LYS -URA +Canavanine +G418 +Thialysine	Yku70_v2_R4_Steve	01	11.0	6.3020349166	10661.9477817	75.187302867	254.0	6.48826168385	797961.99963	5088.8394427	43.0	8.03414308111	796588.994508	4584.31257238	3023	1300	137	135	147	155	141	1068	0
DLR00015908	9	22	YAL055W	30	SD/MSG -ARG -HIS -LYS -URA +Canavanine +G418 +Thialysine	Yku70_v2_R4_Steve	01	11.0	5.86612979731	8740.38422314	63.8743352954	254.0	6.08679927978	597976.997636	6442.84548023	43.0	7.49136812788	594160.99231	6749.7078914	3158	1292	137	135	136	145	133	771	0
DLR00015908	9	23	YBL065W	30	SD/MSG -ARG -HIS -LYS -URA +Canavanine +G418 +Thialysine	Yku70_v2_R4_Steve	01	11.0	6.4280358443	12315.0386286	144.46354706	254.0	6.60185715428	997364.937689	4939.96652211	43.0	8.13163510828	1014259.98922	10092.1665325	3294	1303	137	135	147	153	138	662	33
DLR00015908	9	24	YOR202W	30	SD/MSG -ARG -HIS -LYS -URA +Canavanine +G418 +Thialysine	Yku70_v2_R4_Steve	01	11.0	5.72698798952	11079.4407015	227.15667314	254.0	5.91139504265	987889.997049	12110.9803718	43.0	7.0275131666	983736.993392	15494.1187661	3430	1291	137	135	147	152	135	494	0
DLR00015908	10	1	YOR202W	30	SD/MSG -ARG -HIS -LYS -URA +Canavanine +G418 +Thialysine	Yku70_v2_R4_Steve	01	11.0	5.43505080907	11143.1770153	160.371604784	254.0	5.79422727231	933671.99603	11103.4354128	43.0	6.89450797205	932243.992603	13872.2076724	279	1442	137	135	149	154	140	777	9
DLR00015908	10	2	YBR090C	30	SD/MSG -ARG -HIS -LYS -URA +Canavanine +G418 +Thialysine	Yku70_v2_R4_Steve	01	11.0	6.04728299558	10797.4993329	89.3584682084	254.0	6.36114060574	906911.998036	5656.80150518	43.0	7.84301501001	902601.991839	8073.48647895	418	1441	137	135	151	157	141	917	0
DLR00015908	10	3	YBR199W	30	SD/MSG -ARG -HIS -LYS -URA +Canavanine +G418 +Thialysine	Yku70_v2_R4_Steve	01	11.0	5.75695352323	10130.4485963	72.0387204645	254.0	6.22340922455	811563.999024	5609.37089814	43.0	7.61941654848	810542.994303	5567.70917252	559	1440	137	135	151	158	143	1308	0
DLR00015908	10	4	YBR084W	30	SD/MSG -ARG -HIS -LYS -URA +Canavanine +G418 +Thialysine	Yku70_v2_R4_Steve	01	11.0	5.33112237597	9115.08498999	72.7778496476	254.0	5.92949532818	669843.000324	7514.82752425	43.0	7.18281194464	667025.999395	3948.1308487	694	1440	137	135	147	154	140	1311	0
DLR00015908	10	5	YBR197C	30	SD/MSG -ARG -HIS -LYS -URA +Canavanine +G418 +Thialysine	Yku70_v2_R4_Steve	01	11.0	0.5	1081.99998863	152.75119471	254.0	12.0	27903.6	1041.18945954	43.0	0.5	4471.99998863	631.649973502	824	1433	137	135	-1	-1	-1	25	0
DLR00015908	10	6	YBR084C-A	30	SD/MSG -ARG -HIS -LYS -URA +Canavanine +G418 +Thialysine	Yku70_v2_R4_Steve	01	11.0	4.75254340759	6422.08021788	120.309874125	254.0	5.41356934246	401308.999889	5883.35644827	43.0	6.53586673715	397897.999538	4839.13386877	966	1437	137	135	134	144	132	1376	0
DLR00015908	10	7	YBR195C	30	SD/MSG -ARG -HIS -LYS -URA +Canavanine +G418 +Thialysine	Yku70_v2_R4_Steve	01	11.0	5.41823581338	9243.7325112	98.897047846	254.0	5.89496458436	643954.999722	8456.67755795	43.0	7.15247294868	645863.998919	5710.2315177	1100	1438	137	135	142	150	136	1641	0
DLR00015908	10	8	YBR083W	30	SD/MSG -ARG -HIS -LYS -URA +Canavanine +G418 +Thialysine	Yku70_v2_R4_Steve	01	11.0	5.64030142297	9311.00254517	71.4850420873	254.0	6.13259947499	751775.999614	7369.52767005	43.0	7.51765093825	735540.628355	3607.35553055	1238	1439	137	135	152	158	142	1364	0
DLR00015908	10	9	YBR194W	30	SD/MSG -ARG -HIS -LYS -URA +Canavanine +G418 +Thialysine	Yku70_v2_R4_Steve	01	11.0	2.23963638633	363.61404334	31.8305089392	254.0	7.37565361493	38706.3	1942.0718948	43.0	3.54296707498	16929.9997025	286.777775172	1368	1435	137	135	117	129	121	121	0
DLR00015908	10	10	YBR082C	30	SD/MSG -ARG -HIS -LYS -URA +Canavanine +G418 +Thialysine	Yku70_v2_R4_Steve	01	11.0	4.83502561282	7819.54310673	140.981485162	254.0	5.45413127786	506147.99993	7077.11533108	43.0	6.57660585477	504192.998349	5975.25903907	1510	1438	137	135	136	145	131	1428	0
DLR00015908	10	11	YBR189W	30	SD/MSG -ARG -HIS -LYS -URA +Canavanine +G418 +Thialysine	Yku70_v2_R4_Steve	01	11.0	0.5	873.999980105	123.121147606	254.0	12.0	27628.7284143	526.607892993	43.0	0.5	3710.99996589	523.20328729	1645	1438	137	135	-1	-1	-1	6	0
DLR00015908	10	12	YBR077C	30	SD/MSG -ARG -HIS -LYS -URA +Canavanine +G418 +Thialysine	Yku70_v2_R4_Steve	01	11.0	5.09378015072	8691.67018213	80.971302841	254.0	5.7403514677	665259.999942	7760.87050312	43.0	6.90872493758	660779.997946	6196.49381723	1781	1433	137	135	147	154	138	1157	0
DLR00015908	10	13	YBR188C	30	SD/MSG -ARG -HIS -LYS -URA +Canavanine +G418 +Thialysine	Yku70_v2_R4_Steve	01	11.0	5.65415758004	10437.0027482	86.6189257055	254.0	6.15081793122	839729.00034	8817.7614245	43.0	7.46463650483	837708.998291	4520.67008784	1921	1432	137	135	153	158	140	1231	0
DLR00015908	10	14	YBR076W	30	SD/MSG -ARG -HIS -LYS -URA +Canavanine +G418 +Thialysine	Yku70_v2_R4_Steve	01	11.0	4.63404829608	6092.58618838	101.002326161	254.0	5.33199053398	434069.999801	5816.00427428	43.0	6.42159690727	428340.997657	5097.2607833	2054	1436	137	135	142	149	135	1403	0
DLR00015908	10	15	YBR187W	30	SD/MSG -ARG -HIS -LYS -URA +Canavanine +G418 +Thialysine	Yku70_v2_R4_Steve	01	11.0	5.11578936362	9240.92743999	148.477909409	254.0	5.77498211215	641460.000022	9853.59517436	43.0	6.97375175221	641774.999911	7112.53061286	2193	1432	137	135	142	149	134	1467	9
DLR00015908	10	16	YBR075W	30	SD/MSG -ARG -HIS -LYS -URA +Canavanine +G418 +Thialysine	Yku70_v2_R4_Steve	01	11.0	5.78728758242	9516.00294121	62.6055193407	254.0	6.15777653185	735266.000387	6833.83503393	43.0	7.52188220848	732852.997421	3749.83411643	2333	1435	137	135	148	155	138	1292	3
DLR00015908	10	17	YBR186W	30	SD/MSG -ARG -HIS -LYS -URA +Canavanine +G418 +Thialysine	Yku70_v2_R4_Steve	01	11.0	6.27699567553	11080.6895808	98.8128278332	254.0	6.47941615717	842996.999121	5376.27673792	43.0	8.01582332932	843175.993484	5229.17155288	2465	1435	137	135	147	154	137	1260	0
DLR00015908	10	18	YBR074W	30	SD/MSG -ARG -HIS -LYS -URA +Canavanine +G418 +Thialysine	Yku70_v2_R4_Steve	01	11.0	5.88714734245	9423.57309913	77.9569598216	254.0	6.17958446787	688284.000413	6231.13289289	43.0	7.57977386018	684266.997112	3561.70301112	2609	1433	137	135	145	153	137	1032	0
DLR00015908	10	19	YBR185C	30	SD/MSG -ARG -HIS -LYS -URA +Canavanine +G418 +Thialysine	Yku70_v2_R4_Steve	01	11.0	5.51877536527	8061.07748067	75.7181486389	254.0	6.05401734326	554150.001208	7114.75838508	43.0	7.40418732637	551716.000503	4103.59216095	2744	1434	137	135	141	150	137	1238	0
DLR00015908	10	20	YBR073W	30	SD/MSG -ARG -HIS -LYS -URA +Canavanine +G418 +Thialysine	Yku70_v2_R4_Steve	01	11.0	5.15227534647	7455.50449387	67.2901145386	254.0	5.76132050938	510492.999497	5629.30517292	43.0	6.97817501644	506138.99886	4119.05064173	2883	1432	137	135	141	150	137	1179	0
DLR00015908	10	21	YBR184W	30	SD/MSG -ARG -HIS -LYS -URA +Canavanine +G418 +Thialysine	Yku70_v2_R4_Steve	01	11.0	5.912796793	9355.14818027	72.464939924	254.0	6.22475377177	664485.000365	5349.24220068	43.0	7.66395772326	662321.996371	3487.31106949	3021	1429	137	135	143	151	138	1047	9
DLR00015908	10	22	YBR072W	30	SD/MSG -ARG -HIS -LYS -URA +Canavanine +G418 +Thialysine	Yku70_v2_R4_Steve	01	11.0	5.94223861596	9434.63914543	91.2401942796	254.0	6.23583768401	698352.999323	4651.96531004	43.0	7.7238639718	681305.286966	2447.26942398	3153	1429	137	135	143	150	137	941	0
DLR00015908	10	23	YBR183W	30	SD/MSG -ARG -HIS -LYS -URA +Canavanine +G418 +Thialysine	Yku70_v2_R4_Steve	01	11.0	6.35518720092	10438.9350559	140.694008871	254.0	6.53817483731	860821.997477	5488.11768738	43.0	8.10390009146	856270.990486	7750.1607745	3288	1437	137	135	147	153	137	618	12
DLR00015908	10	24	YOR202W	30	SD/MSG -ARG -HIS -LYS -URA +Canavanine +G418 +Thialysine	Yku70_v2_R4_Steve	01	11.0	5.43440319933	11950.4584516	167.47744082	254.0	5.81988407248	1029408.99612	12122.5826196	43.0	6.93932073103	1026362.99279	14075.3959429	3428	1427	137	135	145	150	134	542	0
DLR00015908	11	1	YOR202W	30	SD/MSG -ARG -HIS -LYS -URA +Canavanine +G418 +Thialysine	Yku70_v2_R4_Steve	01	11.0	5.81493109962	12833.1219774	172.799655261	254.0	6.06074698256	1127483.99798	10666.1281027	43.0	7.21088535024	1126514.99513	15284.8129156	288	1578	137	135	152	156	141	762	61
DLR00015908	11	2	YAR027W	30	SD/MSG -ARG -HIS -LYS -URA +Canavanine +G418 +Thialysine	Yku70_v2_R4_Steve	01	11.0	5.56774564905	9502.99814337	90.7860843593	254.0	6.02640038323	833399.999456	5732.13023856	43.0	7.35380537172	809560.138546	4598.32987243	434	1575	137	135	154	159	143	961	0
DLR00015908	11	3	YBL094C	30	SD/MSG -ARG -HIS -LYS -URA +Canavanine +G418 +Thialysine	Yku70_v2_R4_Steve	01	11.0	0.5	387.0	64.5200640876	254.0	9.91364324064	30844.8	1197.18161469	43.0	0.724405891519	9427.71679404	1340.73038253	549	1567	137	135	-1	-1	-1	7	0
DLR00015908	11	4	YAR023C	30	SD/MSG -ARG -HIS -LYS -URA +Canavanine +G418 +Thialysine	Yku70_v2_R4_Steve	01	11.0	5.06431031938	7175.09783733	60.8333342488	254.0	5.77563842439	576063.00007	5373.23696716	43.0	6.95684003545	568683.999956	3072.27276278	696	1571	137	135	151	158	143	1168	11
DLR00015908	11	5	YBL091C-A	30	SD/MSG -ARG -HIS -LYS -URA +Canavanine +G418 +Thialysine	Yku70_v2_R4_Steve	01	11.0	5.64468873274	9793.59453798	68.0056667203	254.0	6.15245559536	774536.00041	6712.21419045	43.0	7.48443972294	772395.997643	3495.27782678	839	1575	137	135	152	158	143	1212	0
DLR00015908	11	6	YAR020C	30	SD/MSG -ARG -HIS -LYS -URA +Canavanine +G418 +Thialysine	Yku70_v2_R4_Steve	01	11.0	5.43136761917	8141.10223061	63.7174684276	254.0	5.96535071134	630484.999704	7247.73109454	43.0	7.2543420698	625457.997704	4661.14228604	975	1574	137	135	149	156	141	1305	0
DLR00015908	11	7	YBL091C	30	SD/MSG -ARG -HIS -LYS -URA +Canavanine +G418 +Thialysine	Yku70_v2_R4_Steve	01	11.0	5.94715395789	10672.0034884	68.1154729713	254.0	6.29690897053	838246.999598	7307.60876537	43.0	7.7218929849	836017.995013	5235.2554485	1109	1575	137	135	150	157	141	1198	0
DLR00015908	11	8	YAR018C	30	SD/MSG -ARG -HIS -LYS -URA +Canavanine +G418 +Thialysine	Yku70_v2_R4_Steve	01	11.0	5.01114490417	6807.74851329	80.0885291778	254.0	5.69520776275	503002.000012	6595.92468092	43.0	6.88435096827	496706.999693	4401.23206547	1243	1578	137	135	144	152	137	1371	0
DLR00015908	11	9	YBL089W	30	SD/MSG -ARG -HIS -LYS -URA +Canavanine +G418 +Thialysine	Yku70_v2_R4_Steve	01	11.0	4.88201115729	7679.47483711	103.557886948	254.0	5.49626036895	525212.999726	7407.65332488	43.0	6.61408583656	520710.997563	6537.76030437	1383	1576	137	135	138	146	131	892	0
DLR00015908	11	10	YAR015W	30	SD/MSG -ARG -HIS -LYS -URA +Canavanine +G418 +Thialysine	Yku70_v2_R4_Steve	01	11.0	5.45504505922	8474.57827493	84.0827936024	254.0	6.02878769853	675674.000621	8510.01189924	43.0	7.31165994305	668378.999564	4517.19612192	1521	1577	137	135	150	156	138	941	0
DLR00015908	11	11	YBL088C	30	SD/MSG -ARG -HIS -LYS -URA +Canavanine +G418 +Thialysine	Yku70_v2_R4_Steve	01	11.0	4.75059313326	7022.70017097	116.951278899	254.0	5.42253566597	488998.999792	6666.20355341	43.0	6.532232719	488239.9976	5765.27838702	1655	1580	137	135	140	148	133	1686	0
DLR00015908	11	12	YAR014C	30	SD/MSG -ARG -HIS -LYS -URA +Canavanine +G418 +Thialysine	Yku70_v2_R4_Steve	01	11.0	5.26266876887	8346.86658503	91.1329423623	254.0	5.88696504903	642829.000285	7740.35002834	43.0	7.11913451269	638728.999429	4189.8981634	1786	1576	137	135	148	154	137	1348	0
DLR00015908	11	13	YBL087C	30	SD/MSG -ARG -HIS -LYS -URA +Canavanine +G418 +Thialysine	Yku70_v2_R4_Steve	01	11.0	5.3539119067	9921.22459366	108.495205463	254.0	5.92712788699	741664.999901	9128.07633843	43.0	7.15273631239	740840.999783	5684.30061106	1931	1576	137	135	146	152	135	1238	0
DLR00015908	11	14	YAR003W	30	SD/MSG -ARG -HIS -LYS -URA +Canavanine +G418 +Thialysine	Yku70_v2_R4_Steve	01	11.0	2.49975641302	357.233926524	32.8862139532	254.0	6.16990661208	45967.2934361	2622.92296588	43.0	4.21999090631	23542.947743	555.398548849	2064	1564	137	135	138	147	133	166	0
DLR00015908	11	15	YBL086C	30	SD/MSG -ARG -HIS -LYS -URA +Canavanine +G418 +Thialysine	Yku70_v2_R4_Steve	01	11.0	6.02021613732	10253.3675231	97.3807661426	254.0	6.30126699309	850555.99997	6606.5401885	43.0	7.71681616188	846816.995517	4585.20811049	2203	1573	137	135	152	158	139	1015	0
DLR00015908	11	16	YAR002W	30	SD/MSG -ARG -HIS -LYS -URA +Canavanine +G418 +Thialysine	Yku70_v2_R4_Steve	01	11.0	5.35586108815	8102.36434211	98.532649451	254.0	5.81120579707	566649.999895	7352.28468448	43.0	7.03507297452	559863.999139	4651.57600636	2339	1573	137	135	139	147	131	828	0
DLR00015908	11	17	YBL085W	30	SD/MSG -ARG -HIS -LYS -URA +Canavanine +G418 +Thialysine	Yku70_v2_R4_Steve	01	11.0	6.43771574123	11277.1730403	95.23961982	254.0	6.5963858138	877357.000707	5434.91694667	43.0	8.16018638012	875644.996378	3975.78539615	2480	1578	137	135	148	155	138	990	2
DLR00015908	11	18	YAR002C-A	30	SD/MSG -ARG -HIS -LYS -URA +Canavanine +G418 +Thialysine	Yku70_v2_R4_Steve	01	11.0	6.35103807802	10529.5759678	90.9844460465	254.0	6.52995617506	815952.000757	5280.89656632	43.0	8.08143410376	812294.996802	3581.5351648	2613	1568	137	135	149	155	139	1036	0
DLR00015908	11	19	YBL083C	30	SD/MSG -ARG -HIS -LYS -URA +Canavanine +G418 +Thialysine	Yku70_v2_R4_Steve	01	11.0	6.0262545331	9948.49935584	87.2973669219	254.0	6.23894930274	732073.000089	6125.45122249	43.0	7.66261414719	729103.996137	3975.93505962	2749	1574	137	135	146	154	138	1005	0
DLR00015908	11	20	YAL068C	30	SD/MSG -ARG -HIS -LYS -URA +Canavanine +G418 +Thialysine	Yku70_v2_R4_Steve	01	11.0	6.01328920823	9252.99370266	65.6100417709	254.0	6.33068836605	682209.000205	4838.96090649	43.0	7.81607937308	678689.996426	3320.05046186	2884	1568	137	135	146	154	139	1150	0
DLR00015908	11	21	YBL082C	30	SD/MSG -ARG -HIS -LYS -URA +Canavanine +G418 +Thialysine	Yku70_v2_R4_Steve	01	11.0	5.93235442791	8962.47169584	78.0610268848	254.0	6.18630043973	663592.99944	5089.35741729	43.0	7.59619424785	658225.994637	4164.71205271	3026	1572	137	135	145	152	138	875	0
DLR00015908	11	22	YAL067C	30	SD/MSG -ARG -HIS -LYS -URA +Canavanine +G418 +Thialysine	Yku70_v2_R4_Steve	01	11.0	5.86411497762	8948.52624688	69.4990433845	254.0	6.19457807584	709543.998757	4915.35486866	43.0	7.60016142198	705140.993715	5357.13383932	3161	1567	137	135	147	153	139	1008	0
DLR00015908	11	23	YBL081W	30	SD/MSG -ARG -HIS -LYS -URA +Canavanine +G418 +Thialysine	Yku70_v2_R4_Steve	01	11.0	2.76304250677	712.735989963	46.31028665	254.0	5.0190891501	84179.9948325	4546.81522899	43.0	4.49516781627	58118.9943984	900.869370834	3286	1568	137	135	142	149	137	188	0
DLR00015908	11	24	YOR202W	30	SD/MSG -ARG -HIS -LYS -URA +Canavanine +G418 +Thialysine	Yku70_v2_R4_Steve	01	11.0	5.61208953101	11301.4369473	224.384280055	254.0	5.85230921151	1041354.99569	12602.1442477	43.0	6.95063058339	1038258.99235	15982.2562994	3427	1565	137	135	148	152	136	484	0
DLR00015908	12	1	YOR202W	30	SD/MSG -ARG -HIS -LYS -URA +Canavanine +G418 +Thialysine	Yku70_v2_R4_Steve	01	11.0	5.15412132655	11811.9679327	144.777093035	254.0	5.69614340318	1083457.99437	13820.8288238	43.0	6.79442901594	1080616.99144	16031.7665927	288	1716	137	135	153	157	142	676	24
DLR00015908	12	2	YBR104W	30	SD/MSG -ARG -HIS -LYS -URA +Canavanine +G418 +Thialysine	Yku70_v2_R4_Steve	01	11.0	0.5	404.999788258	59.3434439553	254.0	12.0	28987.7415773	519.008194843	43.0	0.523718932806	2427.99999646	440.688584039	425	1708	137	135	-1	-1	-1	11	0
DLR00015908	12	3	YBR212W	30	SD/MSG -ARG -HIS -LYS -URA +Canavanine +G418 +Thialysine	Yku70_v2_R4_Steve	01	11.0	3.36030534519	1406.1972466	41.6774758885	254.0	4.74710297209	134366.999466	3835.18312854	43.0	5.30401609542	110076.391351	1156.22387646	552	1691	137	135	149	156	143	442	0
DLR00015908	12	4	YBR103W	30	SD/MSG -ARG -HIS -LYS -URA +Canavanine +G418 +Thialysine	Yku70_v2_R4_Steve	01	11.0	5.66678908937	9443.79530918	65.8341671377	254.0	6.05832499302	768247.999398	5662.09339017	43.0	7.35232937275	765942.997396	5139.80188551	689	1713	137	135	152	158	143	1427	0
DLR00015908	12	5	YBR210W	30	SD/MSG -ARG -HIS -LYS -URA +Canavanine +G418 +Thialysine	Yku70_v2_R4_Steve	01	11.0	5.68085549686	8731.42867863	60.9804354595	254.0	6.13225572658	672779.000249	6239.08387624	43.0	7.49148735836	669402.997031	3666.65813976	831	1716	137	135	148	155	141	1210	0
DLR00015908	12	6	YBR101C	30	SD/MSG -ARG -HIS -LYS -URA +Canavanine +G418 +Thialysine	Yku70_v2_R4_Steve	01	11.0	5.84075944367	8154.32589035	69.1821610578	254.0	6.2004066262	642192.000733	5456.29254135	43.0	7.60853591532	635972.997669	2983.88619974	966	1716	137	135	149	156	141	1026	0
DLR00015908	12	7	YBR209W	30	SD/MSG -ARG -HIS -LYS -URA +Canavanine +G418 +Thialysine	Yku70_v2_R4_Steve	01	11.0	5.64978269023	8281.57863556	61.6127152291	254.0	6.07765056014	633006.000578	6798.59902452	43.0	7.42485358344	626380.998453	3611.80673609	1098	1710	137	135	146	153	138	995	0
DLR00015908	12	8	YBR100W	30	SD/MSG -ARG -HIS -LYS -URA +Canavanine +G418 +Thialysine	Yku70_v2_R4_Steve	01	11.0	5.6534294858	8475.00296063	60.1199890355	254.0	6.12275185637	664482.000289	5672.59703648	43.0	7.47485042771	660156.996876	3317.45077772	1238	1707	137	135	148	154	138	1153	0
DLR00015908	12	9	YBR208C	30	SD/MSG -ARG -HIS -LYS -URA +Canavanine +G418 +Thialysine	Yku70_v2_R4_Steve	01	11.0	6.01709518156	10722.6448908	84.5750532021	254.0	6.36008692404	877543.00073	8295.35640877	43.0	7.79211165296	875397.997787	4412.13400815	1374	1711	137	135	151	157	140	1156	0
DLR00015908	12	10	YBR099C	30	SD/MSG -ARG -HIS -LYS -URA +Canavanine +G418 +Thialysine	Yku70_v2_R4_Steve	01	11.0	5.33631702896	7639.96605385	108.289983064	254.0	5.90617666321	588283.999993	7051.98932479	43.0	7.20151130577	575450.564506	3850.40047716	1511	1706	137	135	145	152	136	1290	0
DLR00015908	12	11	YBR207W	30	SD/MSG -ARG -HIS -LYS -URA +Canavanine +G418 +Thialysine	Yku70_v2_R4_Steve	01	11.0	5.63756347048	9269.00297746	87.4135584906	254.0	6.13270141027	743909.000329	8704.2197106	43.0	7.45969397037	740847.998271	4853.07781417	1645	1707	137	135	149	155	138	1179	0
DLR00015908	12	12	YBR098W	30	SD/MSG -ARG -HIS -LYS -URA +Canavanine +G418 +Thialysine	Yku70_v2_R4_Steve	01	11.0	5.25032323358	8582.96645002	98.8051556107	254.0	5.84459479173	622603.000032	8293.72591119	43.0	7.06811137283	619424.999548	5305.31559586	1785	1712	137	135	142	149	133	1231	0
DLR00015908	12	13	YBR206W	30	SD/MSG -ARG -HIS -LYS -URA +Canavanine +G418 +Thialysine	Yku70_v2_R4_Steve	01	11.0	5.4389311243	8600.58916236	65.5308632858	254.0	6.01675522663	679215.000354	7574.13402246	43.0	7.30538324741	676619.9986	4161.6076352	1922	1716	137	135	147	153	137	1336	0
DLR00015908	12	14	YBR095C	30	SD/MSG -ARG -HIS -LYS -URA +Canavanine +G418 +Thialysine	Yku70_v2_R4_Steve	01	11.0	5.52849288132	9721.18315293	90.3718978201	254.0	5.97072521664	743263.999578	7882.94876665	43.0	7.21776269078	739470.999105	5430.43438823	2057	1709	137	135	143	150	132	830	0
DLR00015908	12	15	YBR205W	30	SD/MSG -ARG -HIS -LYS -URA +Canavanine +G418 +Thialysine	Yku70_v2_R4_Steve	01	11.0	5.40061381515	7951.15176378	60.659924398	254.0	5.94559361135	611142.000382	7171.64798676	43.0	7.21685573894	605445.998863	4040.69991739	2196	1707	137	135	145	152	135	1125	0
DLR00015908	12	16	YBR094W	30	SD/MSG -ARG -HIS -LYS -URA +Canavanine +G418 +Thialysine	Yku70_v2_R4_Steve	01	11.0	5.37061707617	7421.96316015	69.5950605803	254.0	5.9481272731	546667.000201	5558.27027008	43.0	7.24563787783	542665.997718	3130.95043451	2336	1706	137	135	143	150	134	1328	0
DLR00015908	12	17	YBR204C	30	SD/MSG -ARG -HIS -LYS -URA +Canavanine +G418 +Thialysine	Yku70_v2_R4_Steve	01	11.0	5.99277696801	9488.73749639	68.019777371	254.0	6.26768968871	715285.000639	6216.86641307	43.0	7.70385214774	711630.997343	3635.18433528	2469	1709	137	135	145	152	136	968	0
DLR00015908	12	18	YBR093C	30	SD/MSG -ARG -HIS -LYS -URA +Canavanine +G418 +Thialysine	Yku70_v2_R4_Steve	01	11.0	0.0	11.0	22.051505439	254.0	12.0	26445.5639241	671.099566378	43.0	0.0	43.0	95.899978061	2598	1702	137	135	-1	-1	-1	0	0
DLR00015908	12	19	YBR203W	30	SD/MSG -ARG -HIS -LYS -URA +Canavanine +G418 +Thialysine	Yku70_v2_R4_Steve	01	11.0	5.94402665268	9724.46868128	74.7209985076	254.0	6.26828780858	730519.000713	6092.55702828	43.0	7.70621135982	727750.997619	3431.18700978	2743	1708	137	135	146	153	138	1127	0
DLR00015908	12	20	YBR092C	30	SD/MSG -ARG -HIS -LYS -URA +Canavanine +G418 +Thialysine	Yku70_v2_R4_Steve	01	11.0	5.88454877525	8568.00317015	75.5399261163	254.0	6.22626583704	631873.740665	4793.12089044	43.0	7.68193192274	621668.326593	1981.47892257	2882	1707	137	135	145	153	139	1196	0
DLR00015908	12	21	YBR201W	30	SD/MSG -ARG -HIS -LYS -URA +Canavanine +G418 +Thialysine	Yku70_v2_R4_Steve	01	11.0	6.15471721857	10247.0175741	98.9249690791	254.0	6.414098862	765006.999243	5431.49678495	43.0	7.93058457792	762973.993902	4733.70178995	3015	1703	137	135	145	152	138	1010	0
DLR00015908	12	22	YBR090C-A	30	SD/MSG -ARG -HIS -LYS -URA +Canavanine +G418 +Thialysine	Yku70_v2_R4_Steve	01	11.0	5.73374408767	8640.79316937	92.9471668441	254.0	6.07599736403	678982.999069	4739.33415994	43.0	7.48631009768	658993.334054	3000.00222429	3158	1704	137	135	144	151	137	929	0
DLR00015908	12	23	YBR200W	30	SD/MSG -ARG -HIS -LYS -URA +Canavanine +G418 +Thialysine	Yku70_v2_R4_Steve	01	11.0	0.5	482.999855049	67.7331450891	254.0	12.0	28437.3981537	468.588118827	43.0	0.5	2318.9999261	326.116062639	3283	1702	137	135	-1	-1	-1	0	0
DLR00015908	12	24	YOR202W	30	SD/MSG -ARG -HIS -LYS -URA +Canavanine +G418 +Thialysine	Yku70_v2_R4_Steve	01	11.0	5.76770602661	11964.7256228	227.565855136	254.0	6.00476423443	1110162.99736	11596.2714025	43.0	7.1323580917	1106071.99404	15337.481322	3422	1703	137	135	148	152	135	458	0
DLR00015908	13	1	YOR202W	30	SD/MSG -ARG -HIS -LYS -URA +Canavanine +G418 +Thialysine	Yku70_v2_R4_Steve	01	11.0	2.4783162252	1345.32929302	94.3152867632	254.0	3.6079195108	123529.999893	6512.05219156	43.0	3.99017440735	97763.9995384	1162.98237185	280	1848	137	135	137	144	134	58	0
DLR00015908	13	2	YAR047C	30	SD/MSG -ARG -HIS -LYS -URA +Canavanine +G418 +Thialysine	Yku70_v2_R4_Steve	01	11.0	5.57456499311	9724.62945658	134.10360812	254.0	6.0039344659	895554.999945	7255.6891039	43.0	7.18070160262	890338.99743	9694.65366357	426	1854	137	135	154	159	142	905	0
DLR00015908	13	3	YBR001C	30	SD/MSG -ARG -HIS -LYS -URA +Canavanine +G418 +Thialysine	Yku70_v2_R4_Steve	01	11.0	6.11233022105	10215.4690537	136.046293916	254.0	6.52845618533	865009.998893	4290.2193791	43.0	8.06325620913	862815.993102	6044.60955542	564	1847	137	135	154	159	143	1231	0
DLR00015908	13	4	YAR044W	30	SD/MSG -ARG -HIS -LYS -URA +Canavanine +G418 +Thialysine	Yku70_v2_R4_Steve	01	11.0	5.60402863771	6974.25085218	65.285860995	254.0	6.13909979014	557173.48754	3725.29091939	43.0	7.49835624715	552921.996266	2714.16502284	696	1844	137	135	149	155	141	1132	0
DLR00015908	13	5	YBL107C	30	SD/MSG -ARG -HIS -LYS -URA +Canavanine +G418 +Thialysine	Yku70_v2_R4_Steve	01	11.0	6.07000671256	9712.39055232	86.257505288	254.0	6.47407495403	769222.000611	5242.93857666	43.0	7.99344462545	768289.996643	3664.16614462	836	1854	137	135	150	156	142	1329	0
DLR00015908	13	6	YAR043C	30	SD/MSG -ARG -HIS -LYS -URA +Canavanine +G418 +Thialysine	Yku70_v2_R4_Steve	01	11.0	5.92704897727	8503.00279355	59.7718477622	254.0	6.34061568763	675561.000239	5396.74428519	43.0	7.8139095968	669802.996506	3541.47485262	975	1847	137	135	149	156	140	1073	0
DLR00015908	13	7	YBL106C	30	SD/MSG -ARG -HIS -LYS -URA +Canavanine +G418 +Thialysine	Yku70_v2_R4_Steve	01	11.0	5.85184231889	10128.9040409	70.7795258138	254.0	6.25489909379	776143.000886	7499.40192093	43.0	7.65452405046	775217.998563	3744.21322281	1115	1848	137	135	147	154	138	1280	0
DLR00015908	13	8	YAR042W	30	SD/MSG -ARG -HIS -LYS -URA +Canavanine +G418 +Thialysine	Yku70_v2_R4_Steve	01	11.0	5.66764386872	8685.51470856	54.2980357802	254.0	6.14507573513	700928.000855	6867.49114513	43.0	7.51847435276	689918.209809	2893.32311918	1243	1853	137	135	149	156	139	1021	0
DLR00015908	13	9	YBL104C	30	SD/MSG -ARG -HIS -LYS -URA +Canavanine +G418 +Thialysine	Yku70_v2_R4_Steve	01	11.0	5.31794034994	8375.31033487	85.8127032246	254.0	5.85430790377	616980.999638	7129.77833498	43.0	7.09062504792	614254.999088	4941.42631136	1375	1847	137	135	141	149	134	1371	0
DLR00015908	13	10	YAR040C	30	SD/MSG -ARG -HIS -LYS -URA +Canavanine +G418 +Thialysine	Yku70_v2_R4_Steve	01	11.0	5.23091594247	7850.37624362	80.0633059551	254.0	5.87367938768	622102.99973	7670.50175665	43.0	7.09971087155	616833.999144	5343.30726596	1515	1843	137	135	146	153	137	1218	0
DLR00015908	13	11	YBL103C	30	SD/MSG -ARG -HIS -LYS -URA +Canavanine +G418 +Thialysine	Yku70_v2_R4_Steve	01	11.0	5.39015290717	9593.84141089	123.633111416	254.0	5.98126985821	689716.000385	10719.3657382	43.0	7.24899359366	688762.999619	6744.33820082	1655	1853	137	135	140	147	132	1178	0
DLR00015908	13	12	YAR037W	30	SD/MSG -ARG -HIS -LYS -URA +Canavanine +G418 +Thialysine	Yku70_v2_R4_Steve	01	11.0	5.65253166712	8607.00358169	88.1338077369	254.0	6.16505143471	675638.001022	6135.74984507	43.0	7.55000513308	666309.442095	2518.16482039	1790	1852	137	135	146	152	135	1164	0
DLR00015908	13	13	YBL102W	30	SD/MSG -ARG -HIS -LYS -URA +Canavanine +G418 +Thialysine	Yku70_v2_R4_Steve	01	11.0	5.73263231304	8911.00319924	59.7898923478	254.0	6.17028397365	698158.000701	6313.80363957	43.0	7.54751838185	695785.997765	3355.36299536	1931	1855	137	135	145	151	135	1309	0
DLR00015908	13	14	YAR035W	30	SD/MSG -ARG -HIS -LYS -URA +Canavanine +G418 +Thialysine	Yku70_v2_R4_Steve	01	11.0	5.77504649265	9119.11719376	70.0381003303	254.0	6.15436257746	701902.000145	6714.55430998	43.0	7.52530503641	698698.996792	4105.03822485	2064	1847	137	135	144	150	134	1155	0
DLR00015908	13	15	YBL101C	30	SD/MSG -ARG -HIS -LYS -URA +Canavanine +G418 +Thialysine	Yku70_v2_R4_Steve	01	11.0	6.33484251856	10484.2269149	139.79583378	254.0	6.50773982377	836406.00077	5867.89486574	43.0	8.03667390636	833280.996952	3738.77287056	2195	1840	137	135	147	153	136	1069	0
DLR00015908	13	16	YAR031W	30	SD/MSG -ARG -HIS -LYS -URA +Canavanine +G418 +Thialysine	Yku70_v2_R4_Steve	01	11.0	5.72288606168	8862.45262531	77.1767015583	254.0	6.1042460961	660851.000613	6535.44234042	43.0	7.4648830605	658310.998102	3374.63444781	2336	1844	137	135	142	150	134	1194	0
DLR00015908	13	17	YBL100C	30	SD/MSG -ARG -HIS -LYS -URA +Canavanine +G418 +Thialysine	Yku70_v2_R4_Steve	01	11.0	6.03320020174	9644.23720884	65.8940984785	254.0	6.31378000557	723093.000198	5619.74952791	43.0	7.81305250826	711226.983411	2486.5181448	2477	1851	137	135	144	151	135	1068	0
DLR00015908	13	18	YAR030C	30	SD/MSG -ARG -HIS -LYS -URA +Canavanine +G418 +Thialysine	Yku70_v2_R4_Steve	01	11.0	6.17581033346	9650.61499631	69.4845746731	254.0	6.45529688501	763298.9998	4495.92878059	43.0	7.9869547367	760745.995041	3994.11371342	2610	1844	137	135	149	155	139	1289	0
DLR00015908	13	19	YBL098W	30	SD/MSG -ARG -HIS -LYS -URA +Canavanine +G418 +Thialysine	Yku70_v2_R4_Steve	01	11.0	5.44430901121	8584.482612	52.9853750373	254.0	5.97024837226	648754.999361	6197.71785388	43.0	7.25955730966	646292.997195	4973.43294516	2754	1851	137	135	146	154	139	1379	0
DLR00015908	13	20	YAR029W	30	SD/MSG -ARG -HIS -LYS -URA +Canavanine +G418 +Thialysine	Yku70_v2_R4_Steve	01	11.0	5.44169543221	7879.24729167	83.331353809	254.0	5.89985576586	552314.000194	6271.6964174	43.0	7.17153925885	548076.998519	3514.85287229	2887	1846	137	135	140	148	135	1306	0
DLR00015908	13	21	YBL096C	30	SD/MSG -ARG -HIS -LYS -URA +Canavanine +G418 +Thialysine	Yku70_v2_R4_Steve	01	11.0	6.22037920046	9995.37822692	106.206236805	254.0	6.48752875729	762435.999749	4565.16100379	43.0	8.02688397673	759577.994946	4048.22242225	3020	1844	137	135	147	153	139	1135	0
DLR00015908	13	22	YAR028W	30	SD/MSG -ARG -HIS -LYS -URA +Canavanine +G418 +Thialysine	Yku70_v2_R4_Steve	01	11.0	5.95238201239	9485.76300576	104.987451806	254.0	6.31224188049	716331.395713	4549.23176849	43.0	7.76131670748	719624.994213	4503.73259556	3152	1839	137	135	142	149	135	1045	0
DLR00015908	13	23	YBL095W	30	SD/MSG -ARG -HIS -LYS -URA +Canavanine +G418 +Thialysine	Yku70_v2_R4_Steve	01	11.0	6.39632150364	10110.5258572	198.386749988	254.0	6.54246764535	888683.996711	6395.27926433	43.0	8.11894004524	883699.988959	9185.82603287	3298	1846	137	135	147	152	137	798	0
DLR00015908	13	24	YOR202W	30	SD/MSG -ARG -HIS -LYS -URA +Canavanine +G418 +Thialysine	Yku70_v2_R4_Steve	01	11.0	5.94076527377	11023.6173221	243.379843997	254.0	6.06741467376	1018909.99848	13013.4598394	43.0	7.20877823195	1015050.99542	17865.6702736	3429	1837	137	135	148	152	135	484	0
DLR00015908	14	1	YOR202W	30	SD/MSG -ARG -HIS -LYS -URA +Canavanine +G418 +Thialysine	Yku70_v2_R4_Steve	01	11.0	5.58797621965	11617.2258191	230.009288941	254.0	5.8628300185	1113295.9951	15022.1864079	43.0	6.95730259518	1111284.99181	18852.0783119	288	1980	137	135	153	156	140	782	8
DLR00015908	14	2	YBR121C	30	SD/MSG -ARG -HIS -LYS -URA +Canavanine +G418 +Thialysine	Yku70_v2_R4_Steve	01	11.0	5.03142149657	7114.99186839	107.503784322	254.0	5.63741404562	507925.999518	5361.02313474	43.0	6.84862800516	495538.231305	2777.66472891	425	1982	137	135	137	143	132	1693	0
DLR00015908	14	3	YBR223C	30	SD/MSG -ARG -HIS -LYS -URA +Canavanine +G418 +Thialysine	Yku70_v2_R4_Steve	01	11.0	6.16143049717	10066.4766714	111.805150665	254.0	6.49594679068	820988.998948	4698.77157923	43.0	8.02763954391	818007.993261	5440.49981209	558	1980	137	135	149	154	140	1010	0
DLR00015908	14	4	YBR119W	30	SD/MSG -ARG -HIS -LYS -URA +Canavanine +G418 +Thialysine	Yku70_v2_R4_Steve	01	11.0	6.06533852008	9039.14945904	74.1381786322	254.0	6.40366282684	726900.001081	4589.68089049	43.0	7.8929008359	721097.997561	2846.56230294	690	1981	137	135	149	155	140	967	0
DLR00015908	14	5	YBR222C	30	SD/MSG -ARG -HIS -LYS -URA +Canavanine +G418 +Thialysine	Yku70_v2_R4_Steve	01	11.0	6.05986654308	8824.56034513	90.6542558805	254.0	6.40094613502	704114.001208	4830.30612201	43.0	7.89111434926	700844.997702	2896.20893191	831	1986	137	135	149	156	141	1193	0
DLR00015908	14	6	YBR116C	30	SD/MSG -ARG -HIS -LYS -URA +Canavanine +G418 +Thialysine	Yku70_v2_R4_Steve	01	11.0	5.84127474932	9241.35364333	74.3845897124	254.0	6.24538685401	718540.000654	6391.92381329	43.0	7.66435486798	715535.997444	3559.40802934	966	1987	137	135	147	154	139	1185	0
DLR00015908	14	7	YBR221C	30	SD/MSG -ARG -HIS -LYS -URA +Canavanine +G418 +Thialysine	Yku70_v2_R4_Steve	01	11.0	5.18352952373	8890.47429066	101.695600779	254.0	5.73739057097	614917.999818	8549.63325792	43.0	6.92693527674	613176.999523	6343.74823955	1104	1984	137	135	138	147	133	1288	0
DLR00015908	14	8	YBR115C	30	SD/MSG -ARG -HIS -LYS -URA +Canavanine +G418 +Thialysine	Yku70_v2_R4_Steve	01	11.0	0.0	11.0	29.8947319269	254.0	12.0	27059.5206996	553.754808066	43.0	0.685079640786	1365.99998622	246.388822727	1236	1980	137	135	106	117	117	14	0
DLR00015908	14	9	YBR220C	30	SD/MSG -ARG -HIS -LYS -URA +Canavanine +G418 +Thialysine	Yku70_v2_R4_Steve	01	11.0	6.32658237934	10928.0166719	83.8821167479	254.0	6.51583941782	924265.000201	6302.80177668	43.0	8.03692066733	921629.995349	4725.13742166	1377	1984	137	135	151	157	140	1096	0
DLR00015908	14	10	YBR114W	30	SD/MSG -ARG -HIS -LYS -URA +Canavanine +G418 +Thialysine	Yku70_v2_R4_Steve	01	11.0	4.7193323751	5601.39758542	89.6514503737	254.0	5.49856055367	417954.999686	5948.37093874	43.0	6.6181966927	409908.999568	4774.03695621	1510	1983	137	135	140	148	134	1273	0
DLR00015908	14	11	YBR219C	30	SD/MSG -ARG -HIS -LYS -URA +Canavanine +G418 +Thialysine	Yku70_v2_R4_Steve	01	11.0	6.13787951575	10866.6522962	78.0626246546	254.0	6.43129805678	891809.999251	6629.44493316	43.0	7.9629611778	872892.591456	3285.68701533	1646	1988	137	135	148	154	137	1094	0
DLR00015908	14	12	YBR113W	30	SD/MSG -ARG -HIS -LYS -URA +Canavanine +G418 +Thialysine	Yku70_v2_R4_Steve	01	11.0	5.53243344848	8316.88212247	68.8264464165	254.0	6.03958034085	651490.000091	6717.77281902	43.0	7.35824336775	650335.997523	3920.16724994	1785	1986	137	135	145	152	136	1704	0
DLR00015908	14	13	YBR218C	30	SD/MSG -ARG -HIS -LYS -URA +Canavanine +G418 +Thialysine	Yku70_v2_R4_Steve	01	11.0	6.18227067026	11226.8056765	83.9030600649	254.0	6.50306729794	914831.9988	7326.98980369	43.0	8.02750592116	913286.992731	6442.25807731	1923	1983	137	135	147	154	136	1072	2
DLR00015908	14	14	YBR111C	30	SD/MSG -ARG -HIS -LYS -URA +Canavanine +G418 +Thialysine	Yku70_v2_R4_Steve	01	11.0	5.52852489302	8174.51870651	89.7896141098	254.0	6.0316576267	607686.001125	8149.27334679	43.0	7.3551411227	608456.000241	4522.28788631	2062	1984	137	135	141	149	134	1775	0
DLR00015908	14	15	YBR217W	30	SD/MSG -ARG -HIS -LYS -URA +Canavanine +G418 +Thialysine	Yku70_v2_R4_Steve	01	11.0	6.28007772783	11489.9026387	76.1923465689	254.0	6.54759635934	919107.000715	5975.8146569	43.0	8.08830260288	919173.996517	4068.32467384	2194	1979	137	135	147	153	136	1165	0
DLR00015908	14	16	YBR108W	30	SD/MSG -ARG -HIS -LYS -URA +Canavanine +G418 +Thialysine	Yku70_v2_R4_Steve	01	11.0	5.65220248147	8553.68170118	57.3136847703	254.0	6.11866999661	651729.000557	5860.1006672	43.0	7.49927706519	650740.997519	3181.23750776	2332	1978	137	135	144	151	135	1635	0
DLR00015908	14	17	YBR216C	30	SD/MSG -ARG -HIS -LYS -URA +Canavanine +G418 +Thialysine	Yku70_v2_R4_Steve	01	11.0	6.09456580123	9999.39815098	94.7444839146	254.0	6.4315611144	766091.000118	5054.0387293	43.0	7.94980617111	764866.995729	3839.41493324	2467	1979	137	135	145	152	136	1280	0
DLR00015908	14	18	YBR107C	30	SD/MSG -ARG -HIS -LYS -URA +Canavanine +G418 +Thialysine	Yku70_v2_R4_Steve	01	11.0	6.05940630489	9000.50439453	74.926867049	254.0	6.32555257427	676270.000142	4948.89850928	43.0	7.82122187121	674834.995827	3559.89070517	2612	1980	137	135	145	152	137	1504	0
DLR00015908	14	19	YBR215W	30	SD/MSG -ARG -HIS -LYS -URA +Canavanine +G418 +Thialysine	Yku70_v2_R4_Steve	01	11.0	5.55937930146	8041.00232386	70.0198833615	254.0	6.05474336324	591747.999729	5328.13477634	43.0	7.40991987398	592862.995953	3661.78737072	2744	1981	137	135	145	152	138	1978	0
DLR00015908	14	20	YBR106W	30	SD/MSG -ARG -HIS -LYS -URA +Canavanine +G418 +Thialysine	Yku70_v2_R4_Steve	01	11.0	0.5	269.1	41.735867603	254.0	12.0	27941.0261572	517.846261501	43.0	0.5	1215.99947136	169.862554534	2871	1971	137	135	-1	-1	-1	0	0
DLR00015908	14	21	YBR214W	30	SD/MSG -ARG -HIS -LYS -URA +Canavanine +G418 +Thialysine	Yku70_v2_R4_Steve	01	11.0	6.02059385104	10212.1393775	116.464659058	254.0	6.377270701	812449.412952	5428.69204479	43.0	7.83580137331	819110.994947	4478.45842899	3009	1977	137	135	148	154	140	1634	0
DLR00015908	14	22	YBR105C	30	SD/MSG -ARG -HIS -LYS -URA +Canavanine +G418 +Thialysine	Yku70_v2_R4_Steve	01	11.0	5.99312493792	9167.92409558	133.78592619	254.0	6.30012408393	702088.263272	4611.46556649	43.0	7.78829176611	691854.024463	2611.04680561	3151	1977	137	135	141	148	135	1125	0
DLR00015908	14	23	YBR213W	30	SD/MSG -ARG -HIS -LYS -URA +Canavanine +G418 +Thialysine	Yku70_v2_R4_Steve	01	11.0	5.92271363712	9480.81603782	185.029285215	254.0	6.19446585349	769670.998067	5997.67174628	43.0	7.61003654603	764990.992761	7573.38515825	3287	1976	137	135	141	146	132	947	0
DLR00015908	14	24	YOR202W	30	SD/MSG -ARG -HIS -LYS -URA +Canavanine +G418 +Thialysine	Yku70_v2_R4_Steve	01	11.0	5.79187043639	11631.7621166	208.505762332	254.0	5.96682778147	1047879.99698	12757.6593843	43.0	7.080721102	1045086.9935	17171.4575346	3421	1974	137	135	146	150	134	567	0
DLR00015908	15	1	YOR202W	30	SD/MSG -ARG -HIS -LYS -URA +Canavanine +G418 +Thialysine	Yku70_v2_R4_Steve	01	11.0	5.97661190198	11810.0824149	279.92502291	254.0	6.04985160657	1014769.99852	12120.8282157	43.0	7.19843883705	1012066.99563	16713.1392056	288	2126	137	135	148	152	137	589	41
DLR00015908	15	2	YBL015W	30	SD/MSG -ARG -HIS -LYS -URA +Canavanine +G418 +Thialysine	Yku70_v2_R4_Steve	01	11.0	6.20961249849	9288.14820231	171.136796076	254.0	6.44095984204	803593.99715	5853.87508199	43.0	7.97550706893	797822.990173	8228.14687688	426	2125	137	135	149	153	139	978	0
DLR00015908	15	3	YBR016W	30	SD/MSG -ARG -HIS -LYS -URA +Canavanine +G418 +Thialysine	Yku70_v2_R4_Steve	01	11.0	6.02720007485	9508.09616241	103.155779587	254.0	6.37651188695	759263.000878	5085.91220655	43.0	7.85008742762	753435.996875	3518.49204179	562	2128	137	135	147	152	139	783	0
DLR00015908	15	4	YBL013W	30	SD/MSG -ARG -HIS -LYS -URA +Canavanine +G418 +Thialysine	Yku70_v2_R4_Steve	01	11.0	5.06792135138	6924.78748943	64.7010396306	254.0	5.73576631081	487978.000263	5626.53715015	43.0	6.93435244569	482473.999346	3385.57221878	702	2121	137	135	139	147	136	1354	0
DLR00015908	15	5	YBR015C	30	SD/MSG -ARG -HIS -LYS -URA +Canavanine +G418 +Thialysine	Yku70_v2_R4_Steve	01	11.0	5.70027018168	9005.29090065	76.6938914106	254.0	6.14692305765	675369.000756	6011.21068103	43.0	7.50794181007	670693.997854	3130.54349769	839	2130	137	135	144	152	139	949	0
DLR00015908	15	6	YBL011W	30	SD/MSG -ARG -HIS -LYS -URA +Canavanine +G418 +Thialysine	Yku70_v2_R4_Steve	01	11.0	5.33346280639	7456.67022462	53.4294567949	254.0	5.93842615928	557307.000271	4932.08875132	43.0	7.22136268039	552956.997701	2802.84104103	977	2125	137	135	144	151	138	1425	0
DLR00015908	15	7	YBR014C	30	SD/MSG -ARG -HIS -LYS -URA +Canavanine +G418 +Thialysine	Yku70_v2_R4_Steve	01	11.0	6.40448343909	10558.3042563	107.717096146	254.0	6.63445017767	857382.000258	5287.48136466	43.0	8.20627368875	853883.99612	4009.25221338	1108	2123	137	135	150	156	141	1091	0
DLR00015908	15	8	YBL010C	30	SD/MSG -ARG -HIS -LYS -URA +Canavanine +G418 +Thialysine	Yku70_v2_R4_Steve	01	11.0	5.75508397712	9064.37086751	60.2957183194	254.0	6.18807358464	731454.99966	5749.68920111	43.0	7.62659441704	714345.748953	2568.74331265	1252	2122	137	135	148	154	139	1235	0
DLR00015908	15	9	YBR013C	30	SD/MSG -ARG -HIS -LYS -URA +Canavanine +G418 +Thialysine	Yku70_v2_R4_Steve	01	11.0	5.92723995974	9447.00750805	66.4489624701	254.0	6.28609658632	758712.999197	7141.71669503	43.0	7.72778668131	755419.994116	5583.6188129	1385	2130	137	135	145	152	137	1171	0
DLR00015908	15	10	YBL009W	30	SD/MSG -ARG -HIS -LYS -URA +Canavanine +G418 +Thialysine	Yku70_v2_R4_Steve	01	11.0	5.52032882356	8430.02270145	58.6666634858	254.0	6.03110610413	681525.999006	6902.36181848	43.0	7.3360721187	676536.996434	5905.07164	1526	2127	137	135	144	152	136	1225	0
DLR00015908	15	11	YBR012C	30	SD/MSG -ARG -HIS -LYS -URA +Canavanine +G418 +Thialysine	Yku70_v2_R4_Steve	01	11.0	6.25805238519	9976.12314031	82.1504570477	254.0	6.49749271781	831478.000248	5242.03302668	43.0	8.02599049649	829019.996061	3967.06609746	1658	2128	137	135	147	154	137	1174	0
DLR00015908	15	12	YBL008W	30	SD/MSG -ARG -HIS -LYS -URA +Canavanine +G418 +Thialysine	Yku70_v2_R4_Steve	01	11.0	4.40230158963	4683.52048255	101.323676967	254.0	5.11182093748	328609.999031	5400.11353198	43.0	6.13551518826	321067.996181	5103.95762674	1793	2124	137	135	132	142	130	1485	0
DLR00015908	15	13	YBR010W	30	SD/MSG -ARG -HIS -LYS -URA +Canavanine +G418 +Thialysine	Yku70_v2_R4_Steve	01	11.0	6.26897220928	10688.3068543	72.9029501441	254.0	6.54680738751	922915.99923	5567.62090973	43.0	8.09364155364	919779.993637	5604.81421743	1936	2127	137	135	150	155	138	1081	0
DLR00015908	15	14	YBL007C	30	SD/MSG -ARG -HIS -LYS -URA +Canavanine +G418 +Thialysine	Yku70_v2_R4_Steve	01	11.0	4.11452296703	3230.00013056	63.6873158252	254.0	5.06384168995	250110.999704	3775.71093092	43.0	5.99185970324	237188.997419	2402.66397813	2078	2132	137	135	137	145	131	1359	0
DLR00015908	15	15	YBR009C	30	SD/MSG -ARG -HIS -LYS -URA +Canavanine +G418 +Thialysine	Yku70_v2_R4_Steve	01	11.0	0.5	321.3	49.8873272039	254.0	12.0	26197.71319	575.35656929	43.0	0.5	1777.99982379	248.971111776	2190	2110	137	135	-1	-1	-1	19	0
DLR00015908	15	16	YBL005W	30	SD/MSG -ARG -HIS -LYS -URA +Canavanine +G418 +Thialysine	Yku70_v2_R4_Steve	01	11.0	5.61479943087	7962.95895776	55.2486931218	254.0	6.08364889978	666559.999935	4681.55096085	43.0	7.41661188266	662130.996229	3468.03559744	2335	2117	137	135	148	154	139	1355	0
DLR00015908	15	17	YBR008C	30	SD/MSG -ARG -HIS -LYS -URA +Canavanine +G418 +Thialysine	Yku70_v2_R4_Steve	01	11.0	5.96541524065	8734.22971545	60.2507620547	254.0	6.30285893225	700005.621831	4648.4546278	43.0	7.75711897781	697396.996673	3142.4362184	2479	2122	137	135	145	152	137	1159	0
DLR00015908	15	18	YBL003C	30	SD/MSG -ARG -HIS -LYS -URA +Canavanine +G418 +Thialysine	Yku70_v2_R4_Steve	01	11.0	6.02926924345	9836.63804037	79.9953160788	254.0	6.36348619967	769894.704634	4467.69831992	43.0	7.87356281609	760151.527657	2523.98782294	2616	2116	137	135	145	153	137	1336	10
DLR00015908	15	19	YBR007C	30	SD/MSG -ARG -HIS -LYS -URA +Canavanine +G418 +Thialysine	Yku70_v2_R4_Steve	01	11.0	6.26164589564	9820.10388299	129.652722374	254.0	6.54180786832	780509.999998	3858.18762547	43.0	8.12432942611	766733.719985	2206.85789483	2756	2116	137	135	148	155	140	1428	0
DLR00015908	15	20	YBL001C	30	SD/MSG -ARG -HIS -LYS -URA +Canavanine +G418 +Thialysine	Yku70_v2_R4_Steve	01	11.0	5.86611316819	9404.74938622	83.4135637933	254.0	6.23255718053	745924.000412	5021.82353925	43.0	7.6398400201	743103.996331	3349.45650023	2890	2110	137	135	147	154	140	1294	0
DLR00015908	15	21	YBR006W	30	SD/MSG -ARG -HIS -LYS -URA +Canavanine +G418 +Thialysine	Yku70_v2_R4_Steve	01	11.0	0.0	11.0	29.7870290956	254.0	11.0578550302	28701.0	701.818484029	43.0	0.0	43.0	126.330125167	3018	2108	137	135	-1	-1	-1	14	0
DLR00015908	15	22	YAR050W	30	SD/MSG -ARG -HIS -LYS -URA +Canavanine +G418 +Thialysine	Yku70_v2_R4_Steve	01	11.0	6.25271100504	10141.7307244	142.120836757	254.0	6.50528725086	850643.998839	5040.43558514	43.0	8.04967355561	847512.99278	5887.14327379	3154	2113	137	135	146	152	138	1062	0
DLR00015908	15	23	YBR005W	30	SD/MSG -ARG -HIS -LYS -URA +Canavanine +G418 +Thialysine	Yku70_v2_R4_Steve	01	11.0	6.19682794868	10072.341339	199.577382737	254.0	6.36633698259	845846.996951	7014.73490407	43.0	7.88573902872	841290.98957	9579.24475934	3296	2119	137	135	143	148	134	834	0
DLR00015908	15	24	YOR202W	30	SD/MSG -ARG -HIS -LYS -URA +Canavanine +G418 +Thialysine	Yku70_v2_R4_Steve	01	11.0	5.86591503051	10555.4629251	201.886642844	254.0	6.11636392047	892647.007939	8448.54790918	43.0	7.10236788063	923385.994898	16203.2372102	3427	2113	137	135	146	150	134	419	0
DLR00015908	16	1	YOR202W	30	SD/MSG -ARG -HIS -LYS -URA +Canavanine +G418 +Thialysine	Yku70_v2_R4_Steve	01	11.0	6.45063079785	9937.21426719	224.050998121	254.0	5.8655979929	701689.999254	12065.1379498	43.0	6.95761637997	692764.995455	15316.9529454	283	2260	137	135	147	151	138	246	47
DLR00015908	16	2	YOR202W	30	SD/MSG -ARG -HIS -LYS -URA +Canavanine +G418 +Thialysine	Yku70_v2_R4_Steve	01	11.0	6.2293948484	8199.02294323	134.103460277	254.0	5.97135949866	523390.997428	5209.86483736	43.0	7.32032509688	511086.993472	6659.34596518	421	2260	137	135	145	150	139	425	5
DLR00015908	16	3	YOR202W	30	SD/MSG -ARG -HIS -LYS -URA +Canavanine +G418 +Thialysine	Yku70_v2_R4_Steve	01	11.0	6.44560723343	9733.15031952	81.6386667361	254.0	6.34067228424	605086.001393	4507.88031156	43.0	7.82984767098	596019.99875	2799.93181365	557	2260	137	135	148	153	142	405	2
DLR00015908	16	4	YOR202W	30	SD/MSG -ARG -HIS -LYS -URA +Canavanine +G418 +Thialysine	Yku70_v2_R4_Steve	01	11.0	5.79634471532	7526.70513331	84.7124933094	254.0	6.0187939108	475064.001044	3172.16190779	43.0	7.39600824441	457361.171306	1679.23177867	687	2254	137	135	150	155	144	377	1
DLR00015908	16	5	YOR202W	30	SD/MSG -ARG -HIS -LYS -URA +Canavanine +G418 +Thialysine	Yku70_v2_R4_Steve	01	11.0	6.28788746517	8043.33881189	50.2126383921	254.0	6.17020567563	516945.002399	3543.99077358	43.0	7.59040724804	505913.0009	1514.9545416	847	2256	137	135	148	155	143	612	11
DLR00015908	16	6	YOR202W	30	SD/MSG -ARG -HIS -LYS -URA +Canavanine +G418 +Thialysine	Yku70_v2_R4_Steve	01	11.0	6.09178740392	8712.64851828	92.9292951227	254.0	6.18712262896	554065.001433	3411.29219349	43.0	7.62302808255	545808.99884	1946.65344908	969	2261	137	135	147	154	142	638	1
DLR00015908	16	7	YOR202W	30	SD/MSG -ARG -HIS -LYS -URA +Canavanine +G418 +Thialysine	Yku70_v2_R4_Steve	01	11.0	6.90991091441	9506.40587638	268.146327655	254.0	6.46630055522	629903.003094	4799.66862756	43.0	8.0109082546	623802.001334	4709.62869846	1106	2259	137	135	149	155	142	716	2
DLR00015908	16	8	YOR202W	30	SD/MSG -ARG -HIS -LYS -URA +Canavanine +G418 +Thialysine	Yku70_v2_R4_Steve	01	11.0	6.07079829267	7878.44397516	93.4107992649	254.0	6.15998727924	506581.001949	3195.9543052	43.0	7.58035700788	498817.000106	1761.68597765	1243	2261	137	135	147	154	141	787	2
DLR00015908	16	9	YOR202W	30	SD/MSG -ARG -HIS -LYS -URA +Canavanine +G418 +Thialysine	Yku70_v2_R4_Steve	01	11.0	6.40358997623	9697.07366995	66.8926027736	254.0	6.43618241842	642921.001743	3562.58977857	43.0	7.96840632533	636969.999192	1944.49890175	1379	2259	137	135	148	155	141	618	9
DLR00015908	16	10	YOR202W	30	SD/MSG -ARG -HIS -LYS -URA +Canavanine +G418 +Thialysine	Yku70_v2_R4_Steve	01	11.0	5.86973520671	8108.92879696	57.989611568	254.0	6.07769779401	531511.002439	4175.5724365	43.0	7.45691867246	522368.001879	1101.50200439	1514	2259	137	135	145	152	139	592	3
DLR00015908	16	11	YOR202W	30	SD/MSG -ARG -HIS -LYS -URA +Canavanine +G418 +Thialysine	Yku70_v2_R4_Steve	01	11.0	6.84373820847	9365.68074455	263.876430279	254.0	6.39179847804	643990.001624	4904.66351018	43.0	7.89502544261	637908.998942	4576.30820297	1652	2257	137	135	148	155	140	728	13
DLR00015908	16	12	YOR202W	30	SD/MSG -ARG -HIS -LYS -URA +Canavanine +G418 +Thialysine	Yku70_v2_R4_Steve	01	11.0	5.71895349975	8398.53986377	94.6111734312	254.0	6.0168515697	568547.001114	4543.97833763	43.0	7.36774478649	556207.689697	2400.06227781	1776	2251	137	135	147	154	140	746	0
DLR00015908	16	13	YOR202W	30	SD/MSG -ARG -HIS -LYS -URA +Canavanine +G418 +Thialysine	Yku70_v2_R4_Steve	01	11.0	5.95581681622	8545.06639697	68.770286098	254.0	6.21553569291	596450.000656	2976.50451655	43.0	7.65919933528	589009.996284	2995.51336546	1935	2256	137	135	150	156	141	693	12
DLR00015908	16	14	YOR202W	30	SD/MSG -ARG -HIS -LYS -URA +Canavanine +G418 +Thialysine	Yku70_v2_R4_Steve	01	11.0	5.93889284285	8149.67713937	63.696159535	254.0	6.11826787192	588023.000213	3417.31921603	43.0	7.51079177344	578273.996684	2855.86017978	2056	2248	137	135	148	155	140	560	0
DLR00015908	16	15	YOR202W	30	SD/MSG -ARG -HIS -LYS -URA +Canavanine +G418 +Thialysine	Yku70_v2_R4_Steve	01	11.0	5.97574137472	9442.93967074	137.249416148	254.0	6.2214892502	695252.000456	4595.15637794	43.0	7.67048272281	687587.996651	4194.31073307	2199	2254	137	135	150	156	142	590	0
DLR00015908	16	16	YOR202W	30	SD/MSG -ARG -HIS -LYS -URA +Canavanine +G418 +Thialysine	Yku70_v2_R4_Steve	01	11.0	6.20985572892	8303.05415536	259.583640322	254.0	6.07711655398	577447.000505	5229.59178383	43.0	7.41490180383	570874.9971	4223.52047529	2333	2258	137	135	147	154	140	658	9
DLR00015908	16	17	YOR202W	30	SD/MSG -ARG -HIS -LYS -URA +Canavanine +G418 +Thialysine	Yku70_v2_R4_Steve	01	11.0	6.70705377122	9219.95774882	183.78415484	254.0	6.40043561305	661253.001012	3787.30104065	43.0	7.92655540098	653092.99714	3871.38021637	2471	2252	137	135	148	155	141	522	3
DLR00015908	16	18	YOR202W	30	SD/MSG -ARG -HIS -LYS -URA +Canavanine +G418 +Thialysine	Yku70_v2_R4_Steve	01	11.0	5.8703695122	7910.86560205	161.541357959	254.0	5.89970409655	517768.999907	4610.57443694	43.0	7.22960833713	501368.849026	2774.73387824	2608	2257	137	135	144	152	140	564	13
DLR00015908	16	19	YOR202W	30	SD/MSG -ARG -HIS -LYS -URA +Canavanine +G418 +Thialysine	Yku70_v2_R4_Steve	01	11.0	6.09967726742	8518.706356	125.865896228	254.0	6.19179769494	593038.096699	4617.6014959	43.0	7.63928851041	585711.99735	3598.78022858	2744	2248	137	135	146	153	140	555	4
DLR00015908	16	20	YOR202W	30	SD/MSG -ARG -HIS -LYS -URA +Canavanine +G418 +Thialysine	Yku70_v2_R4_Steve	01	11.0	5.96170452195	8794.57309927	83.0566955448	254.0	6.15720890032	606923.001092	2698.96617099	43.0	7.63395899356	589877.739252	2017.90925897	2867	2244	137	135	148	154	142	519	5
DLR00015908	16	21	YOR202W	30	SD/MSG -ARG -HIS -LYS -URA +Canavanine +G418 +Thialysine	Yku70_v2_R4_Steve	01	11.0	6.11033526508	9421.08096497	113.182889042	254.0	6.19987525353	665019.999491	3838.61845869	43.0	7.65452277473	656092.994874	4519.00254199	3016	2247	137	135	148	154	142	517	14
DLR00015908	16	22	YOR202W	30	SD/MSG -ARG -HIS -LYS -URA +Canavanine +G418 +Thialysine	Yku70_v2_R4_Steve	01	11.0	6.50183170913	8254.10956466	258.934608613	254.0	6.13736032199	585769.998231	6425.76333961	43.0	7.63214920814	557683.6642	5744.34600783	3154	2251	137	135	146	151	140	363	6
DLR00015908	16	23	YOR202W	30	SD/MSG -ARG -HIS -LYS -URA +Canavanine +G418 +Thialysine	Yku70_v2_R4_Steve	01	11.0	5.83240729445	9021.79120828	157.001993739	254.0	5.89279275001	631780.998753	6300.93001997	43.0	7.13737434312	620430.998902	7797.39549939	3288	2247	137	135	143	149	136	347	5
DLR00015908	16	24	YOR202W	30	SD/MSG -ARG -HIS -LYS -URA +Canavanine +G418 +Thialysine	Yku70_v2_R4_Steve	01	11.0	6.31040790023	10347.623385	350.94515509	254.0	5.750938128	778351.997627	12265.265239	43.0	6.81988208037	769885.993676	15389.243966	3427	2247	137	135	147	151	137	178	3
DLR00015907	1	1	YOR202W	37	SD/MSG -ARG -HIS -LYS -URA +Canavanine +G418 +Thialysine	Yku70_v2_R4_Steve	01	11.0	4.16899708417	9162.4057051	294.373450195	254.0	4.44399911068	652855.000076	5522.43091565	43.0	5.38361000139	647319.999979	5237.20623662	286	217	137	135	146	152	137	274	37
DLR00015907	1	2	YOR202W	37	SD/MSG -ARG -HIS -LYS -URA +Canavanine +G418 +Thialysine	Yku70_v2_R4_Steve	01	11.0	4.09883328386	9328.00011165	245.847158163	254.0	4.45258130373	683288.999975	5483.13136528	43.0	5.39556520116	675788.999965	6149.37250335	413	224	137	135	147	154	139	325	0
DLR00015907	1	3	YOR202W	37	SD/MSG -ARG -HIS -LYS -URA +Canavanine +G418 +Thialysine	Yku70_v2_R4_Steve	01	11.0	4.42528259221	9381.05581277	278.665549836	254.0	4.68182864353	707294.999933	5453.26084937	43.0	5.68283149881	701779.999438	7203.54666785	544	218	137	135	155	160	145	620	3
DLR00015907	1	4	YOR202W	37	SD/MSG -ARG -HIS -LYS -URA +Canavanine +G418 +Thialysine	Yku70_v2_R4_Steve	01	11.0	4.21360560747	8334.99983404	194.271695132	254.0	4.48066266483	596865.000136	4732.44987528	43.0	5.4445055361	589364.999876	3651.70889564	681	217	137	135	153	160	145	638	0
DLR00015907	1	5	YOR202W	37	SD/MSG -ARG -HIS -LYS -URA +Canavanine +G418 +Thialysine	Yku70_v2_R4_Steve	01	11.0	4.70777328498	10085.4302076	238.653120213	254.0	4.95536530326	777718.998288	5260.92881922	43.0	5.99692925319	773557.996842	6714.75790414	831	224	137	135	159	165	149	719	42
DLR00015907	1	6	YOR202W	37	SD/MSG -ARG -HIS -LYS -URA +Canavanine +G418 +Thialysine	Yku70_v2_R4_Steve	01	11.0	4.35496682948	8899.91797106	331.737249249	254.0	4.62426846262	651387.000009	4340.43086414	43.0	5.61716551634	646062.999874	5188.04847997	958	219	137	135	156	163	147	823	0
DLR00015907	1	7	YOR202W	37	SD/MSG -ARG -HIS -LYS -URA +Canavanine +G418 +Thialysine	Yku70_v2_R4_Steve	01	11.0	4.65811128224	10921.2208835	359.945758206	254.0	4.91850539091	824839.999733	4414.65781588	43.0	5.95512549659	822691.99844	5961.99999228	1102	220	137	135	160	167	149	825	26
DLR00015907	1	8	YOR202W	37	SD/MSG -ARG -HIS -LYS -URA +Canavanine +G418 +Thialysine	Yku70_v2_R4_Steve	01	11.0	4.5575649024	10091.0427093	174.816003433	254.0	4.83267096516	749114.999952	3588.40464605	43.0	5.85712473071	745701.999012	5096.12833233	1232	211	137	135	160	167	149	805	0
DLR00015907	1	9	YOR202W	37	SD/MSG -ARG -HIS -LYS -URA +Canavanine +G418 +Thialysine	Yku70_v2_R4_Steve	01	11.0	4.33289926871	9411.65315904	206.569784354	254.0	4.61554471842	702647.000093	3456.18749389	43.0	5.6042359205	698510.999878	4677.16133866	1378	220	137	135	159	166	148	889	7
DLR00015907	1	10	YOR202W	37	SD/MSG -ARG -HIS -LYS -URA +Canavanine +G418 +Thialysine	Yku70_v2_R4_Steve	01	11.0	4.47552259473	9525.42409108	253.352108783	254.0	4.70215126242	742112.000052	3723.06032366	43.0	5.70107618638	736930.999942	4879.56306464	1502	219	137	135	160	167	148	797	0
DLR00015907	1	11	YOR202W	37	SD/MSG -ARG -HIS -LYS -URA +Canavanine +G418 +Thialysine	Yku70_v2_R4_Steve	01	11.0	4.29488110335	10193.8837791	205.198284495	254.0	4.65773640385	767194.000239	4004.30510798	43.0	5.64888133172	765356.999816	4305.96107405	1653	218	137	135	160	167	148	936	8
DLR00015907	1	12	YOR202W	37	SD/MSG -ARG -HIS -LYS -URA +Canavanine +G418 +Thialysine	Yku70_v2_R4_Steve	01	11.0	4.06611621997	8214.85770943	227.536676075	254.0	4.41242294098	594469.000324	4514.93487973	43.0	5.35814787209	590007.999872	2054.80948481	1781	210	137	135	158	165	148	965	0
DLR00015907	1	13	YOR202W	37	SD/MSG -ARG -HIS -LYS -URA +Canavanine +G418 +Thialysine	Yku70_v2_R4_Steve	01	11.0	4.21782666039	9415.99996009	162.262004581	254.0	4.53425771122	650538.000411	4061.18348665	43.0	5.5101230192	647120.999828	2328.20113637	1923	205	137	135	158	166	147	813	15
DLR00015907	1	14	YOR202W	37	SD/MSG -ARG -HIS -LYS -URA +Canavanine +G418 +Thialysine	Yku70_v2_R4_Steve	01	11.0	4.15890191643	9376.00010395	222.318574776	254.0	4.4382748318	621740.00033	4686.36468594	43.0	5.40135154667	617236.999875	2030.95716332	2059	206	137	135	155	163	146	823	15
DLR00015907	1	15	YOR202W	37	SD/MSG -ARG -HIS -LYS -URA +Canavanine +G418 +Thialysine	Yku70_v2_R4_Steve	01	11.0	4.60249401405	10733.9598894	200.741277986	254.0	4.79824402855	772803.999988	3590.98761651	43.0	5.82039191282	769714.999384	5814.61427685	2197	220	137	135	157	165	146	672	9
DLR00015907	1	16	YOR202W	37	SD/MSG -ARG -HIS -LYS -URA +Canavanine +G418 +Thialysine	Yku70_v2_R4_Steve	01	11.0	4.22722870281	8540.10462354	164.588782644	254.0	4.5701189068	582718.000257	3539.38574989	43.0	5.54821299089	576012.999912	3046.34850561	2325	207	137	135	157	164	147	523	0
DLR00015907	1	17	YOR202W	37	SD/MSG -ARG -HIS -LYS -URA +Canavanine +G418 +Thialysine	Yku70_v2_R4_Steve	01	11.0	4.3689825881	9374.19776961	159.461239615	254.0	4.576737673	611686.00021	3437.20278067	43.0	5.57371248236	606601.999792	3230.46892972	2461	215	137	135	155	163	146	574	0
DLR00015907	1	18	YOR202W	37	SD/MSG -ARG -HIS -LYS -URA +Canavanine +G418 +Thialysine	Yku70_v2_R4_Steve	01	11.0	4.38241202951	9430.10094074	149.298131589	254.0	4.62504965336	610586.99991	4049.0205541	43.0	5.62695229234	605194.999734	4522.67127844	2597	211	137	135	156	163	147	609	0
DLR00015907	1	19	YOR202W	37	SD/MSG -ARG -HIS -LYS -URA +Canavanine +G418 +Thialysine	Yku70_v2_R4_Steve	01	11.0	4.42820189563	10709.5504111	140.970036974	254.0	4.72825930438	701046.999933	4520.34782879	43.0	5.7750214125	681893.407444	4250.44489394	2745	212	137	135	158	164	148	536	0
DLR00015907	1	20	YOR202W	37	SD/MSG -ARG -HIS -LYS -URA +Canavanine +G418 +Thialysine	Yku70_v2_R4_Steve	01	11.0	4.35081451576	9550.99939562	173.758231629	254.0	4.6751904935	616374.000087	4238.46508818	43.0	5.67343140225	610457.999948	2934.21656328	2878	209	137	135	158	164	148	452	0
DLR00015907	1	21	YOR202W	37	SD/MSG -ARG -HIS -LYS -URA +Canavanine +G418 +Thialysine	Yku70_v2_R4_Steve	01	11.0	4.06811061462	8289.65531317	219.257809617	254.0	4.29657750899	514864.000164	6307.52434701	43.0	5.22740063315	506749.999776	1903.44896088	3017	211	137	135	151	158	143	350	0
DLR00015907	1	22	YOR202W	37	SD/MSG -ARG -HIS -LYS -URA +Canavanine +G418 +Thialysine	Yku70_v2_R4_Steve	01	11.0	4.03006130424	8063.06134758	166.39244275	254.0	4.33141747472	505508.000042	5586.25395226	43.0	5.2550608896	495980.999674	2535.10925712	3144	204	137	135	150	156	141	235	0
DLR00015907	1	23	YOR202W	37	SD/MSG -ARG -HIS -LYS -URA +Canavanine +G418 +Thialysine	Yku70_v2_R4_Steve	01	11.0	4.35832883118	10963.9995556	226.214322761	254.0	4.65773841658	741776.999851	5604.63679351	43.0	5.67631424089	716350.730972	4619.66945001	3288	214	137	135	150	155	139	213	0
DLR00015907	1	24	YOR202W	37	SD/MSG -ARG -HIS -LYS -URA +Canavanine +G418 +Thialysine	Yku70_v2_R4_Steve	01	11.0	3.6843956664	9345.00021136	315.1978451	254.0	4.02932735418	554761.000121	7836.64776268	43.0	4.89006259919	544633.999955	3168.19104625	3415	214	137	135	142	147	132	63	15
DLR00015907	2	1	YOR202W	37	SD/MSG -ARG -HIS -LYS -URA +Canavanine +G418 +Thialysine	Yku70_v2_R4_Steve	01	11.0	4.50356220506	10927.8212895	295.33248828	254.0	4.7349288457	940572.999405	9381.916674	43.0	5.73203775302	938300.999102	14435.7360679	282	353	137	135	153	158	140	749	0
DLR00015907	2	2	YBR030W	37	SD/MSG -ARG -HIS -LYS -URA +Canavanine +G418 +Thialysine	Yku70_v2_R4_Steve	01	11.0	0.722483942439	2136.99999841	315.462111616	254.0	12.0	30014.1	775.252048466	43.0	0.76587659728	9726.99999843	1450.15497126	414	352	137	135	-1	-1	-1	7	0
DLR00015907	2	3	YBR138C	37	SD/MSG -ARG -HIS -LYS -URA +Canavanine +G418 +Thialysine	Yku70_v2_R4_Steve	01	11.0	4.48824007244	9940.99320811	239.128746437	254.0	4.77914653609	809724.999316	6298.92822473	43.0	5.81057122894	810003.998739	9539.71875478	548	353	137	135	156	161	144	1183	0
DLR00015907	2	4	YBR028C	37	SD/MSG -ARG -HIS -LYS -URA +Canavanine +G418 +Thialysine	Yku70_v2_R4_Steve	01	11.0	4.2627901682	7841.88886741	237.30811555	254.0	4.47243616545	578396.999904	4813.89488385	43.0	5.44942364254	574386.999939	4812.46173619	685	354	137	135	150	157	142	1119	0
DLR00015907	2	5	YBR137W	37	SD/MSG -ARG -HIS -LYS -URA +Canavanine +G418 +Thialysine	Yku70_v2_R4_Steve	01	11.0	4.59415033716	9079.4180536	250.058695389	254.0	4.85291067926	710688.998397	5698.39055689	43.0	5.89259631283	707646.996847	6666.43212649	824	359	137	135	158	165	147	1077	0
DLR00015907	2	6	YBR027C	37	SD/MSG -ARG -HIS -LYS -URA +Canavanine +G418 +Thialysine	Yku70_v2_R4_Steve	01	11.0	4.9369492547	10336.0204625	391.191465544	254.0	4.99607697373	837417.99807	5454.17877652	43.0	6.04942934807	833032.996494	7133.59381036	957	355	137	135	161	167	147	894	0
DLR00015907	2	7	YBR134W	37	SD/MSG -ARG -HIS -LYS -URA +Canavanine +G418 +Thialysine	Yku70_v2_R4_Steve	01	11.0	0.827010340392	1997.99999619	329.263463185	254.0	12.0	30051.9	709.919539302	43.0	1.24447456879	8718.99999873	1433.34576403	1093	354	137	135	133	140	128	52	13
DLR00015907	2	8	YBR026C	37	SD/MSG -ARG -HIS -LYS -URA +Canavanine +G418 +Thialysine	Yku70_v2_R4_Steve	01	11.0	1.81941909289	2171.99997272	373.210643805	254.0	7.45068943963	47386.8	3370.88227132	43.0	3.25480619858	32666.0001378	1868.7436354	1231	351	137	135	108	125	120	154	0
DLR00015907	2	9	YBR132C	37	SD/MSG -ARG -HIS -LYS -URA +Canavanine +G418 +Thialysine	Yku70_v2_R4_Steve	01	11.0	4.38023469831	9742.99972968	293.432242861	254.0	4.72705772928	772195.000028	3984.40902764	43.0	5.73593835613	771930.999909	5114.45301685	1366	354	137	135	161	168	148	1315	29
DLR00015907	2	10	YBR025C	37	SD/MSG -ARG -HIS -LYS -URA +Canavanine +G418 +Thialysine	Yku70_v2_R4_Steve	01	11.0	3.75586710741	6958.00016788	221.877241121	254.0	4.09083197612	506866.000005	5760.48602048	43.0	5.00279338811	506278.999622	2172.51827477	1508	352	137	135	151	160	143	1701	0
DLR00015907	2	11	YBR131W	37	SD/MSG -ARG -HIS -LYS -URA +Canavanine +G418 +Thialysine	Yku70_v2_R4_Steve	01	11.0	0.628880519012	1349.99999638	201.372964157	254.0	12.0	28521.9468438	921.430682307	43.0	0.65542675168	5848.99999891	876.948366468	1638	351	137	135	-1	-1	-1	0	0
DLR00015907	2	12	YBR024W	37	SD/MSG -ARG -HIS -LYS -URA +Canavanine +G418 +Thialysine	Yku70_v2_R4_Steve	01	11.0	4.24061224538	10244.0002259	329.893223635	254.0	4.56695391512	818556.000292	6150.31865428	43.0	5.53893770953	814712.999792	2619.08557701	1779	345	137	135	160	167	146	966	0
DLR00015907	2	13	YBR130C	37	SD/MSG -ARG -HIS -LYS -URA +Canavanine +G418 +Thialysine	Yku70_v2_R4_Steve	01	11.0	4.38231335627	10811.9998537	251.871894343	254.0	4.7062591895	859432.000179	4302.28538285	43.0	5.70500495333	859123.999684	4615.1222233	1920	346	137	135	162	168	148	1227	0
DLR00015907	2	14	YBR023C	37	SD/MSG -ARG -HIS -LYS -URA +Canavanine +G418 +Thialysine	Yku70_v2_R4_Steve	01	11.0	3.00790096631	3021.00040466	271.582542326	254.0	3.45684910885	185909.000043	6288.81433511	43.0	4.14584960199	174916.999935	1591.1525288	2053	347	137	135	136	147	134	991	0
DLR00015907	2	15	YBR129C	37	SD/MSG -ARG -HIS -LYS -URA +Canavanine +G418 +Thialysine	Yku70_v2_R4_Steve	01	11.0	4.22086630057	9075.99993385	248.783170928	254.0	4.43381726309	646158.00015	5118.35527547	43.0	5.41015064565	637242.619109	2122.40465558	2183	347	137	135	154	162	143	1248	4
DLR00015907	2	16	YBR022W	37	SD/MSG -ARG -HIS -LYS -URA +Canavanine +G418 +Thialysine	Yku70_v2_R4_Steve	01	11.0	4.11888095004	8274.00000004	225.583269188	254.0	4.41710786857	581574.000093	4193.91215594	43.0	5.37665984367	578439.999783	2952.43146884	2319	343	137	135	153	161	143	1149	0
DLR00015907	2	17	YBR128C	37	SD/MSG -ARG -HIS -LYS -URA +Canavanine +G418 +Thialysine	Yku70_v2_R4_Steve	01	11.0	4.6022672506	10144.8472955	224.538357147	254.0	4.79063231415	742624.999984	3757.91846691	43.0	5.83413342024	728130.703677	3451.84303025	2457	342	137	135	156	164	145	901	0
DLR00015907	2	18	YBR020W	37	SD/MSG -ARG -HIS -LYS -URA +Canavanine +G418 +Thialysine	Yku70_v2_R4_Steve	01	11.0	4.20533637723	8965.99998705	189.17417481	254.0	4.53923084628	654859.000019	4152.03302379	43.0	5.52011342937	653971.999688	3835.04254912	2596	340	137	135	156	164	146	1324	0
DLR00015907	2	19	YBR126C	37	SD/MSG -ARG -HIS -LYS -URA +Canavanine +G418 +Thialysine	Yku70_v2_R4_Steve	01	11.0	0.706461124571	954.999985931	177.427809674	254.0	9.04652074083	30993.2527404	653.626322411	43.0	0.725319017054	4138.99999684	770.036749164	2733	350	137	135	-1	-1	-1	4	0
DLR00015907	2	20	YBR019C	37	SD/MSG -ARG -HIS -LYS -URA +Canavanine +G418 +Thialysine	Yku70_v2_R4_Steve	01	11.0	0.761030622667	1374.99999219	271.418840585	254.0	11.4795821513	30310.3858766	556.864066472	43.0	0.785012361761	5867.99999856	1192.40404036	2871	351	137	135	-1	-1	-1	0	0
DLR00015907	2	21	YBR125C	37	SD/MSG -ARG -HIS -LYS -URA +Canavanine +G418 +Thialysine	Yku70_v2_R4_Steve	01	11.0	4.57993952443	11248.9995032	304.085037208	254.0	4.84766279527	860062.999949	5082.95520138	43.0	5.90376292973	842196.326207	5053.21244795	3004	342	137	135	159	165	146	828	0
DLR00015907	2	22	YBR018C	37	SD/MSG -ARG -HIS -LYS -URA +Canavanine +G418 +Thialysine	Yku70_v2_R4_Steve	01	11.0	4.40005482652	10285.9996155	278.380194126	254.0	4.73448508981	823846.999967	4563.11404676	43.0	5.73885032493	820628.999775	5534.24406242	3139	343	137	135	157	162	144	833	0
DLR00015907	2	23	YBR122C	37	SD/MSG -ARG -HIS -LYS -URA +Canavanine +G418 +Thialysine	Yku70_v2_R4_Steve	01	11.0	1.5033997288	2264.99941323	331.946402889	254.0	7.51076774244	44086.5	3537.19124012	43.0	2.83385157712	27569.3	1513.31497656	3277	352	137	135	110	123	117	131	0
DLR00015907	2	24	YOR202W	37	SD/MSG -ARG -HIS -LYS -URA +Canavanine +G418 +Thialysine	Yku70_v2_R4_Steve	01	11.0	4.00448542453	10584.0003547	471.832096551	254.0	4.28506090328	828681.999698	9117.10774972	43.0	5.19873526944	825400.999186	7746.58450533	3411	345	137	135	149	154	136	472	0
DLR00015907	3	1	YOR202W	37	SD/MSG -ARG -HIS -LYS -URA +Canavanine +G418 +Thialysine	Yku70_v2_R4_Steve	01	11.0	4.42816769377	11040.9469403	162.425632346	254.0	4.73816025523	966204.526781	7757.45697538	43.0	5.72203045617	980418.999513	14199.7862641	293	489	137	135	156	160	141	975	15
DLR00015907	3	2	YAL017W	37	SD/MSG -ARG -HIS -LYS -URA +Canavanine +G418 +Thialysine	Yku70_v2_R4_Steve	01	11.0	4.19085944087	7814.64662384	260.273040511	254.0	4.53649050587	656760.999971	5406.52280462	43.0	5.51574171188	653235.999748	7092.11799023	426	479	137	135	154	159	140	1237	12
DLR00015907	3	3	YBL032W	37	SD/MSG -ARG -HIS -LYS -URA +Canavanine +G418 +Thialysine	Yku70_v2_R4_Steve	01	11.0	4.35469157628	8321.53143967	223.792887522	254.0	4.6137622535	604931.77087	5062.61365499	43.0	5.60627731497	617347.998937	7339.01317954	552	486	137	135	149	155	139	1396	0
DLR00015907	3	4	YAL015C	37	SD/MSG -ARG -HIS -LYS -URA +Canavanine +G418 +Thialysine	Yku70_v2_R4_Steve	01	11.0	4.43104202517	8741.31503678	223.980351833	254.0	4.78419628144	681635.997971	6099.11761871	43.0	5.82084076235	680395.99706	7711.16693945	688	481	137	135	155	162	144	1187	0
DLR00015907	3	5	YBL031W	37	SD/MSG -ARG -HIS -LYS -URA +Canavanine +G418 +Thialysine	Yku70_v2_R4_Steve	01	11.0	3.16883371994	2691.58282541	250.856983129	254.0	3.58810948515	152294.000092	6466.91442431	43.0	4.2606669903	143778.999892	1791.65618253	827	494	137	135	131	142	132	1138	0
DLR00015907	3	6	YAL014C	37	SD/MSG -ARG -HIS -LYS -URA +Canavanine +G418 +Thialysine	Yku70_v2_R4_Steve	01	11.0	4.15832197448	8053.99996127	285.821286093	254.0	4.48681750637	594685.00006	5822.04589479	43.0	5.46816286257	592573.999759	3552.19020425	952	485	137	135	155	162	144	1294	9
DLR00015907	3	7	YBL029W	37	SD/MSG -ARG -HIS -LYS -URA +Canavanine +G418 +Thialysine	Yku70_v2_R4_Steve	01	11.0	4.85293038899	12486.3871254	361.063617951	254.0	5.12209791543	1064858.99844	5837.15538877	43.0	6.18244019575	1065366.99688	7957.65698979	1104	488	137	135	165	171	149	1067	13
DLR00015907	3	8	YAL013W	37	SD/MSG -ARG -HIS -LYS -URA +Canavanine +G418 +Thialysine	Yku70_v2_R4_Steve	01	11.0	0.763640135927	1559.99999548	281.225257113	254.0	12.0	34042.5	1546.34454818	43.0	0.791740140823	6558.99999854	1238.20427517	1240	473	137	135	-1	-1	-1	0	0
DLR00015907	3	9	YBL028C	37	SD/MSG -ARG -HIS -LYS -URA +Canavanine +G418 +Thialysine	Yku70_v2_R4_Steve	01	11.0	4.45958579929	10547.9050289	337.292308914	254.0	4.74964732586	834968.000048	5555.12954766	43.0	5.76890088612	836707.999882	5721.91412249	1377	481	137	135	161	167	146	1342	6
DLR00015907	3	10	YAL011W	37	SD/MSG -ARG -HIS -LYS -URA +Canavanine +G418 +Thialysine	Yku70_v2_R4_Steve	01	11.0	2.78499631853	2811.17120693	207.986134221	254.0	3.256941048	151757.000267	6966.74101751	43.0	3.86532501191	145228.000386	1566.9799567	1507	482	137	135	132	143	132	1527	0
DLR00015907	3	11	YBL027W	37	SD/MSG -ARG -HIS -LYS -URA +Canavanine +G418 +Thialysine	Yku70_v2_R4_Steve	01	11.0	0.548124928737	602.999984875	104.779942196	254.0	12.0	28349.0470574	872.928887605	43.0	0.601704132721	2495.99999264	499.712263722	1635	483	137	135	-1	-1	-1	6	0
DLR00015907	3	12	YAL010C	37	SD/MSG -ARG -HIS -LYS -URA +Canavanine +G418 +Thialysine	Yku70_v2_R4_Steve	01	11.0	0.947194444722	1120.99987294	229.677731611	254.0	12.0	32121.849901	788.830267607	43.0	1.82065436055	4891.99797891	1112.96291105	1779	475	137	135	106	123	119	0	0
DLR00015907	3	13	YBL025W	37	SD/MSG -ARG -HIS -LYS -URA +Canavanine +G418 +Thialysine	Yku70_v2_R4_Steve	01	11.0	0.760918386466	1610.99999663	278.918886375	254.0	12.0	30788.5261624	824.56439937	43.0	0.792087472819	6914.99999853	1248.09802963	1912	486	137	135	-1	-1	-1	0	0
DLR00015907	3	14	YAL008W	37	SD/MSG -ARG -HIS -LYS -URA +Canavanine +G418 +Thialysine	Yku70_v2_R4_Steve	01	11.0	3.75441912429	7521.73289958	389.52544474	254.0	4.14543105241	538924.00005	8347.51665169	43.0	5.05254016318	536421.999966	3468.18520352	2049	479	137	135	153	161	142	1352	0
DLR00015907	3	15	YBL024W	37	SD/MSG -ARG -HIS -LYS -URA +Canavanine +G418 +Thialysine	Yku70_v2_R4_Steve	01	11.0	3.96620732444	7942.00055013	342.402474687	254.0	4.32130920889	564501.000211	6319.32321095	43.0	5.26787217688	564881.999878	1810.54953272	2195	477	137	135	156	163	144	1472	24
DLR00015907	3	16	YAL007C	37	SD/MSG -ARG -HIS -LYS -URA +Canavanine +G418 +Thialysine	Yku70_v2_R4_Steve	01	11.0	4.51544639871	9561.99961344	267.936768061	254.0	4.82945757182	727629.999994	4102.26106924	43.0	5.86735068761	715762.229779	2766.00843	2331	478	137	135	161	168	147	1108	24
DLR00015907	3	17	YBL021C	37	SD/MSG -ARG -HIS -LYS -URA +Canavanine +G418 +Thialysine	Yku70_v2_R4_Steve	01	11.0	4.46012953819	8674.99999708	274.51847385	254.0	4.74497295241	577438.001135	6759.98102514	43.0	5.75272782347	577765.000768	2871.72109048	2469	482	137	135	150	159	142	1150	0
DLR00015907	3	18	YAL005C	37	SD/MSG -ARG -HIS -LYS -URA +Canavanine +G418 +Thialysine	Yku70_v2_R4_Steve	01	11.0	3.85997321849	5759.3909177	218.671185635	254.0	4.09771921942	392654.99999	5149.71604326	43.0	5.00520827158	389152.999963	2291.65259623	2605	478	137	135	150	158	141	1566	0
DLR00015907	3	19	YBL019W	37	SD/MSG -ARG -HIS -LYS -URA +Canavanine +G418 +Thialysine	Yku70_v2_R4_Steve	01	11.0	4.67983074259	10657.9995034	281.443162139	254.0	4.96461132809	870566.999156	4052.2682996	43.0	6.00478675324	866628.997813	6006.74180172	2747	482	137	135	164	170	149	975	16
DLR00015907	3	20	YAL004W	37	SD/MSG -ARG -HIS -LYS -URA +Canavanine +G418 +Thialysine	Yku70_v2_R4_Steve	01	11.0	3.13065436737	2865.00045213	297.460616153	254.0	3.57617797344	198129.000026	6357.90711878	43.0	4.29621964138	185416.999709	1865.94550563	2877	482	137	135	145	154	140	1143	0
DLR00015907	3	21	YBL017C	37	SD/MSG -ARG -HIS -LYS -URA +Canavanine +G418 +Thialysine	Yku70_v2_R4_Steve	01	11.0	4.12043770287	9212.00031946	239.568444443	254.0	4.4406075965	672627.000093	5947.26688733	43.0	5.40866672189	673157.999687	2929.50635431	3021	482	137	135	153	160	143	1253	0
DLR00015907	3	22	YAL002W	37	SD/MSG -ARG -HIS -LYS -URA +Canavanine +G418 +Thialysine	Yku70_v2_R4_Steve	01	11.0	0.623318513235	1504.9999953	217.949795543	254.0	12.0	27795.5953291	752.44801678	43.0	0.658756645252	7074.99999951	1023.76626032	3153	478	137	135	-1	-1	-1	3	0
DLR00015907	3	23	YBL016W	37	SD/MSG -ARG -HIS -LYS -URA +Canavanine +G418 +Thialysine	Yku70_v2_R4_Steve	01	11.0	4.06842562671	8955.00007092	271.61112736	254.0	4.46078360427	737392.999939	5491.61302952	43.0	5.4182498695	734765.999888	5319.18793623	3278	482	137	135	153	159	140	1084	0
DLR00015907	3	24	YOR202W	37	SD/MSG -ARG -HIS -LYS -URA +Canavanine +G418 +Thialysine	Yku70_v2_R4_Steve	01	11.0	4.17436863594	10906.9999324	421.66586328	254.0	4.53263573326	905947.999966	7379.94402007	43.0	5.48261887503	903035.999776	10221.298015	3416	481	137	135	153	158	138	585	0
DLR00015907	4	1	YOR202W	37	SD/MSG -ARG -HIS -LYS -URA +Canavanine +G418 +Thialysine	Yku70_v2_R4_Steve	01	11.0	4.13913744577	10050.9999204	155.201202396	254.0	4.48494405946	855987.999988	5597.51417055	43.0	5.44000473509	853783.999748	9497.08467997	279	626	137	135	154	159	141	997	0
DLR00015907	4	2	YBR045C	37	SD/MSG -ARG -HIS -LYS -URA +Canavanine +G418 +Thialysine	Yku70_v2_R4_Steve	01	11.0	4.27056024065	8168.09606559	182.403913663	254.0	4.62255390414	675600.972194	5778.40331277	43.0	5.65683694725	662934.703204	7437.0364309	414	619	137	135	153	158	141	1341	0
DLR00015907	4	3	YBR156C	37	SD/MSG -ARG -HIS -LYS -URA +Canavanine +G418 +Thialysine	Yku70_v2_R4_Steve	01	11.0	4.68564083884	9559.60153098	208.323789738	254.0	4.90968638337	763338.996475	7170.2496455	43.0	5.96674586798	763375.995464	9751.60716174	554	623	137	135	154	160	143	1128	0
DLR00015907	4	4	YBR044C	37	SD/MSG -ARG -HIS -LYS -URA +Canavanine +G418 +Thialysine	Yku70_v2_R4_Steve	01	11.0	4.60168488077	8655.26581867	189.895002565	254.0	4.92912306805	657559.998626	3823.03553251	43.0	5.97905852959	656318.996448	3576.84102445	684	624	137	135	154	161	145	1232	0
DLR00015907	4	5	YBR151W	37	SD/MSG -ARG -HIS -LYS -URA +Canavanine +G418 +Thialysine	Yku70_v2_R4_Steve	01	11.0	4.44228154034	9242.99968555	196.589845768	254.0	4.73092365066	713739.999927	4974.2407234	43.0	5.74972007205	710173.999719	4918.92700005	819	621	137	135	157	164	146	942	0
DLR00015907	4	6	YBR043C	37	SD/MSG -ARG -HIS -LYS -URA +Canavanine +G418 +Thialysine	Yku70_v2_R4_Steve	01	11.0	4.27448782499	8725.99999427	170.59026018	254.0	4.59084246768	661205.000125	5383.40414325	43.0	5.58751888874	659894.999674	3188.38713592	958	624	137	135	157	164	145	1303	0
DLR00015907	4	7	YBR150C	37	SD/MSG -ARG -HIS -LYS -URA +Canavanine +G418 +Thialysine	Yku70_v2_R4_Steve	01	11.0	2.85840134324	2353.22999232	169.19697231	254.0	3.3943660118	136073.000076	6345.87582183	43.0	3.97818158879	122754.999984	1622.40900313	1093	621	137	135	131	143	131	913	10
DLR00015907	4	8	YBR042C	37	SD/MSG -ARG -HIS -LYS -URA +Canavanine +G418 +Thialysine	Yku70_v2_R4_Steve	01	11.0	4.19177694395	7839.99997594	169.169631773	254.0	4.60524395991	616875.000214	4884.14832281	43.0	5.59942283867	613663.999863	3006.88263056	1232	621	137	135	161	167	147	1379	11
DLR00015907	4	9	YBR149W	37	SD/MSG -ARG -HIS -LYS -URA +Canavanine +G418 +Thialysine	Yku70_v2_R4_Steve	01	11.0	4.4174517455	9508.57647657	267.653748386	254.0	4.76738805466	752209.999981	5413.74225371	43.0	5.78827353741	750247.999601	5141.27606554	1364	621	137	135	161	167	146	1181	0
DLR00015907	4	10	YBR041W	37	SD/MSG -ARG -HIS -LYS -URA +Canavanine +G418 +Thialysine	Yku70_v2_R4_Steve	01	11.0	4.00659562229	6700.00001223	217.665327551	254.0	4.43192985326	535705.000226	5696.85597602	43.0	5.39815570672	524949.568578	1891.99084498	1512	621	137	135	159	166	145	1185	0
DLR00015907	4	11	YBR148W	37	SD/MSG -ARG -HIS -LYS -URA +Canavanine +G418 +Thialysine	Yku70_v2_R4_Steve	01	11.0	4.14914975287	10190.0001229	203.057794206	254.0	4.57218385101	833611.00011	5475.18971803	43.0	5.55182596751	835080.999756	4242.64036953	1638	614	137	135	162	168	147	1437	0
DLR00015907	4	12	YBR040W	37	SD/MSG -ARG -HIS -LYS -URA +Canavanine +G418 +Thialysine	Yku70_v2_R4_Steve	01	11.0	4.31980983377	10034.7713571	214.475975135	254.0	4.67341267531	831940.000126	5715.60429564	43.0	5.66278529867	829295.999634	4110.68410304	1777	614	137	135	164	169	147	1094	0
DLR00015907	4	13	YBR147W	37	SD/MSG -ARG -HIS -LYS -URA +Canavanine +G418 +Thialysine	Yku70_v2_R4_Steve	01	11.0	3.88592703195	8883.00048566	285.337077045	254.0	4.24020105325	669102.000012	7984.4990334	43.0	5.16739662893	669555.999766	2695.4632755	1914	616	137	135	158	164	144	1453	0
DLR00015907	4	14	YBR036C	37	SD/MSG -ARG -HIS -LYS -URA +Canavanine +G418 +Thialysine	Yku70_v2_R4_Steve	01	11.0	0.75747302989	1539.99999589	272.347241549	254.0	12.0	34052.4	1508.99195946	43.0	0.783406576752	6354.99999659	1154.06403139	2049	621	137	135	-1	-1	-1	0	0
DLR00015907	4	15	YBR146W	37	SD/MSG -ARG -HIS -LYS -URA +Canavanine +G418 +Thialysine	Yku70_v2_R4_Steve	01	11.0	3.62525786041	5972.00046802	407.887813572	254.0	3.96621165568	394338.000036	6707.57101887	43.0	4.84636424191	396457.999856	2369.01082523	2188	614	137	135	148	157	140	2029	0
DLR00015907	4	16	YBR034C	37	SD/MSG -ARG -HIS -LYS -URA +Canavanine +G418 +Thialysine	Yku70_v2_R4_Steve	01	11.0	3.51262690656	5025.00055902	410.335345456	254.0	3.77709008464	299986.00003	6611.21556881	43.0	4.61503934778	300350.999868	2870.10863134	2325	621	137	135	141	151	136	1849	0
DLR00015907	4	17	YBR145W	37	SD/MSG -ARG -HIS -LYS -URA +Canavanine +G418 +Thialysine	Yku70_v2_R4_Steve	01	11.0	4.37497957023	8966.99995813	303.686554675	254.0	4.61303627658	651295.000271	5306.12657603	43.0	5.61639989032	640642.770481	2557.61065797	2458	621	137	135	157	164	144	1070	0
DLR00015907	4	18	YBR033W	37	SD/MSG -ARG -HIS -LYS -URA +Canavanine +G418 +Thialysine	Yku70_v2_R4_Steve	01	11.0	4.15668121211	8595.00034331	237.228484794	254.0	4.44462575892	606048.000289	5217.00345458	43.0	5.41072443538	605282.999734	1851.37997681	2593	614	137	135	155	162	144	1351	0
DLR00015907	4	19	YBR144C	37	SD/MSG -ARG -HIS -LYS -URA +Canavanine +G418 +Thialysine	Yku70_v2_R4_Steve	01	11.0	4.4926000855	9920.99960414	291.989198851	254.0	4.73579909583	730823.999909	4140.42669098	43.0	5.75274159668	730721.999913	4932.36735972	2739	621	137	135	158	164	145	1195	0
DLR00015907	4	20	YBR032W	37	SD/MSG -ARG -HIS -LYS -URA +Canavanine +G418 +Thialysine	Yku70_v2_R4_Steve	01	11.0	4.44387756838	9426.99976518	240.861160903	254.0	4.71483864483	701630.999993	4687.89340728	43.0	5.72898185192	698704.999909	3842.56538902	2872	615	137	135	157	164	146	1081	0
DLR00015907	4	21	YBR141C	37	SD/MSG -ARG -HIS -LYS -URA +Canavanine +G418 +Thialysine	Yku70_v2_R4_Steve	01	11.0	4.32009086563	9428.99997238	270.33904664	254.0	4.58737518142	670845.999978	4946.56880567	43.0	5.58556462898	671567.999706	4174.50038177	3009	615	137	135	153	160	143	1214	0
DLR00015907	4	22	YBR031W	37	SD/MSG -ARG -HIS -LYS -URA +Canavanine +G418 +Thialysine	Yku70_v2_R4_Steve	01	11.0	3.91634278763	7119.06253191	234.077352499	254.0	4.15084551656	490666.999963	5317.92885978	43.0	5.0746927443	490454.999785	3722.77811689	3148	616	137	135	144	152	137	1465	0
DLR00015907	4	23	YBR139W	37	SD/MSG -ARG -HIS -LYS -URA +Canavanine +G418 +Thialysine	Yku70_v2_R4_Steve	01	11.0	4.42525605249	10390.3057656	219.186675017	254.0	4.72176318892	839396.999891	5148.01560799	43.0	5.737060096	837820.999879	7993.58193358	3280	615	137	135	152	158	140	930	0
DLR00015907	4	24	YOR202W	37	SD/MSG -ARG -HIS -LYS -URA +Canavanine +G418 +Thialysine	Yku70_v2_R4_Steve	01	11.0	4.02352642203	10490.9999915	245.318734124	254.0	4.42842477697	851297.999996	6144.5394381	43.0	5.3631493771	848687.999564	8088.52246808	3421	615	137	135	152	157	138	586	0
DLR00015907	5	1	YOR202W	37	SD/MSG -ARG -HIS -LYS -URA +Canavanine +G418 +Thialysine	Yku70_v2_R4_Steve	01	11.0	4.40882405191	10083.6086532	205.346100428	254.0	4.70827474348	899866.999255	9213.03896628	43.0	5.71123359441	898167.999077	14109.482762	284	758	137	135	156	161	143	1101	0
DLR00015907	5	2	YAL031C	37	SD/MSG -ARG -HIS -LYS -URA +Canavanine +G418 +Thialysine	Yku70_v2_R4_Steve	01	11.0	4.07942833681	6765.44329708	159.392585011	254.0	4.44261164496	559746.999974	4799.91556311	43.0	5.40760460469	554051.999681	6010.62349974	420	753	137	135	152	158	141	1180	0
DLR00015907	5	3	YBL052C	37	SD/MSG -ARG -HIS -LYS -URA +Canavanine +G418 +Thialysine	Yku70_v2_R4_Steve	01	11.0	4.74274502065	10109.3379758	133.444747266	254.0	5.13909915634	861651.99608	6452.923319	43.0	6.20580376199	859717.994669	8395.95063961	554	755	137	135	160	166	148	931	24
DLR00015907	5	4	YAL030W	37	SD/MSG -ARG -HIS -LYS -URA +Canavanine +G418 +Thialysine	Yku70_v2_R4_Steve	01	11.0	4.50535763227	10001.940069	223.955479812	254.0	4.82823936408	828061.999341	5650.29839465	43.0	5.86452740693	825279.998567	8690.91987081	690	753	137	135	161	167	148	938	24
DLR00015907	5	5	YBL051C	37	SD/MSG -ARG -HIS -LYS -URA +Canavanine +G418 +Thialysine	Yku70_v2_R4_Steve	01	11.0	3.24257974725	3742.05165614	301.422711484	254.0	3.55588037461	201081.000059	6750.00635143	43.0	4.30982088983	196643.999968	1850.10789202	819	753	137	135	131	143	132	1209	0
DLR00015907	5	6	YAL029C	37	SD/MSG -ARG -HIS -LYS -URA +Canavanine +G418 +Thialysine	Yku70_v2_R4_Steve	01	11.0	4.26370344914	8354.9999486	187.023705342	254.0	4.60326009627	644959.000087	5464.00653722	43.0	5.59691411857	641013.999676	3173.88809275	955	754	137	135	158	165	146	1083	0
DLR00015907	5	7	YBL049W	37	SD/MSG -ARG -HIS -LYS -URA +Canavanine +G418 +Thialysine	Yku70_v2_R4_Steve	01	11.0	4.40497693439	8071.99993932	299.89099537	254.0	4.52707637717	550241.000081	5804.86785966	43.0	5.52388300236	549646.999794	3281.29664015	1102	756	137	135	148	156	139	1235	0
DLR00015907	5	8	YAL028W	37	SD/MSG -ARG -HIS -LYS -URA +Canavanine +G418 +Thialysine	Yku70_v2_R4_Steve	01	11.0	3.63689529226	4979.00062392	219.736048401	254.0	4.03403422256	349438.000116	6550.2567353	43.0	4.91422699553	342879.999953	1596.09669814	1228	753	137	135	148	157	141	1334	0
DLR00015907	5	9	YBL048W	37	SD/MSG -ARG -HIS -LYS -URA +Canavanine +G418 +Thialysine	Yku70_v2_R4_Steve	01	11.0	4.49946371617	9466.94730552	281.087955878	254.0	4.78586221578	730206.999938	5655.82893272	43.0	5.81684718477	730671.998918	5981.83517764	1376	760	137	135	157	164	144	1309	4
DLR00015907	5	10	YAL027W	37	SD/MSG -ARG -HIS -LYS -URA +Canavanine +G418 +Thialysine	Yku70_v2_R4_Steve	01	11.0	4.3355368384	8865.99974195	212.487496535	254.0	4.66438884994	675922.999964	5073.98872047	43.0	5.67198731645	674122.99997	4638.90931758	1507	751	137	135	157	164	144	1214	0
DLR00015907	5	11	YBL047C	37	SD/MSG -ARG -HIS -LYS -URA +Canavanine +G418 +Thialysine	Yku70_v2_R4_Steve	01	11.0	9.0	1331.1	183.359679263	254.0	3.80689648169	76699.9992605	6267.34841746	43.0	3.84074388386	61764.0000263	1217.45509487	1650	761	137	135	127	139	130	1030	0
DLR00015907	5	12	YAL026C	37	SD/MSG -ARG -HIS -LYS -URA +Canavanine +G418 +Thialysine	Yku70_v2_R4_Steve	01	11.0	3.31744327363	4077.62821271	200.993257192	254.0	3.77737610597	287554.000046	6309.63091288	43.0	4.58664024439	279342.999826	2189.13047588	1783	758	137	135	148	157	139	1295	0
DLR00015907	5	13	YBL046W	37	SD/MSG -ARG -HIS -LYS -URA +Canavanine +G418 +Thialysine	Yku70_v2_R4_Steve	01	11.0	4.37078444562	10012.999896	279.364113618	254.0	4.6406635066	740644.999976	5621.41461395	43.0	5.64405467895	739592.999804	5211.00469093	1929	753	137	135	156	162	142	1094	0
DLR00015907	5	14	YAL023C	37	SD/MSG -ARG -HIS -LYS -URA +Canavanine +G418 +Thialysine	Yku70_v2_R4_Steve	01	11.0	3.650874705	5153.00040007	271.399530311	254.0	3.8898435707	334668.000037	6890.03573108	43.0	4.75767844768	333617.999755	1592.38702755	2061	746	137	135	145	154	137	1703	18
DLR00015907	5	15	YBL043W	37	SD/MSG -ARG -HIS -LYS -URA +Canavanine +G418 +Thialysine	Yku70_v2_R4_Steve	01	11.0	4.83381917397	11945.0523759	290.430961761	254.0	5.0362011211	936253.998634	5506.96658181	43.0	6.09621038575	936352.996982	7144.3889002	2196	752	137	135	161	167	146	1014	25
DLR00015907	5	16	YAL022C	37	SD/MSG -ARG -HIS -LYS -URA +Canavanine +G418 +Thialysine	Yku70_v2_R4_Steve	01	11.0	4.32665945655	8671.99985847	343.41731283	254.0	4.57646106642	636060.999979	5626.81344322	43.0	5.56578726632	632506.999738	4215.20179327	2332	748	137	135	156	163	143	1092	25
DLR00015907	5	17	YBL042C	37	SD/MSG -ARG -HIS -LYS -URA +Canavanine +G418 +Thialysine	Yku70_v2_R4_Steve	01	11.0	4.48646827783	10541.9998325	280.157948605	254.0	4.76761070215	803375.000232	5073.8370195	43.0	5.78171612554	803054.999658	3488.96123121	2480	754	137	135	160	166	146	1127	6
DLR00015907	5	18	YAL020C	37	SD/MSG -ARG -HIS -LYS -URA +Canavanine +G418 +Thialysine	Yku70_v2_R4_Steve	01	11.0	3.20180564315	5396.56001085	479.666213875	254.0	3.56528085472	279057.000168	7237.27909665	43.0	4.36256666108	277144.999887	4599.83193688	2616	742	137	135	134	145	132	1171	6
DLR00015907	5	19	YBL039C	37	SD/MSG -ARG -HIS -LYS -URA +Canavanine +G418 +Thialysine	Yku70_v2_R4_Steve	01	11.0	4.33604318773	6528.11456881	304.410630464	254.0	4.36877842444	421232.000146	5038.71796781	43.0	5.32277188122	419397.999823	2405.73092273	2746	754	137	135	145	154	138	1253	0
DLR00015907	5	20	YAL019W	37	SD/MSG -ARG -HIS -LYS -URA +Canavanine +G418 +Thialysine	Yku70_v2_R4_Steve	01	11.0	3.79902385099	5657.00035284	304.700898055	254.0	4.05204757471	360050.000103	7046.44995716	43.0	4.94351887135	355262.999935	2548.06267395	2873	754	137	135	142	152	138	1022	0
DLR00015907	5	21	YBL037W	37	SD/MSG -ARG -HIS -LYS -URA +Canavanine +G418 +Thialysine	Yku70_v2_R4_Steve	01	11.0	4.80850821088	10810.093942	312.070429787	254.0	5.01445620012	828896.997643	5391.16777818	43.0	6.07449894066	828712.995996	6768.89026364	3017	755	137	135	157	164	146	899	21
DLR00015907	5	22	YAL018C	37	SD/MSG -ARG -HIS -LYS -URA +Canavanine +G418 +Thialysine	Yku70_v2_R4_Steve	01	11.0	4.07499863683	7777.00004018	206.307326372	254.0	4.37119864136	547905.999947	4491.82580152	43.0	5.3368715405	546541.999739	3414.26890751	3153	748	137	135	146	154	140	1152	0
DLR00015907	5	23	YBL036C	37	SD/MSG -ARG -HIS -LYS -URA +Canavanine +G418 +Thialysine	Yku70_v2_R4_Steve	01	11.0	4.61649355996	11428.999389	290.60417341	254.0	4.8212777792	915694.99991	5333.99106633	43.0	5.84689658002	914667.999782	8467.40290594	3289	750	137	135	151	157	139	699	0
DLR00015907	5	24	YOR202W	37	SD/MSG -ARG -HIS -LYS -URA +Canavanine +G418 +Thialysine	Yku70_v2_R4_Steve	01	11.0	4.26408753064	11624.9998927	314.58616688	254.0	4.57732890963	952037.99992	6170.74020109	43.0	5.54043492663	951367.999928	9376.99033375	3425	750	137	135	152	157	138	585	0
DLR00015907	6	1	YOR202W	37	SD/MSG -ARG -HIS -LYS -URA +Canavanine +G418 +Thialysine	Yku70_v2_R4_Steve	01	11.0	4.42326072562	9929.85634953	238.284268947	254.0	4.72106063782	918318.999077	10261.4806787	43.0	5.79375455013	874765.607378	12922.2016878	279	896	137	135	157	162	144	943	0
DLR00015907	6	2	YBR058C	37	SD/MSG -ARG -HIS -LYS -URA +Canavanine +G418 +Thialysine	Yku70_v2_R4_Steve	01	11.0	3.94459847617	6174.00004894	150.736701172	254.0	4.38204355263	518081.999933	4212.86569734	43.0	5.36177773671	501820.303571	3650.56496271	415	898	137	135	154	160	144	1500	0
DLR00015907	6	3	YBR169C	37	SD/MSG -ARG -HIS -LYS -URA +Canavanine +G418 +Thialysine	Yku70_v2_R4_Steve	01	11.0	9.0	1106.1	80.7307227314	254.0	6.31348138692	50718.6586621	2534.26265735	43.0	5.68190161962	32082.8934209	1338.17031181	545	904	137	135	107	122	118	98	0
DLR00015907	6	4	YBR057C	37	SD/MSG -ARG -HIS -LYS -URA +Canavanine +G418 +Thialysine	Yku70_v2_R4_Steve	01	11.0	3.38884679605	3728.10356972	199.045183026	254.0	3.7127568933	237352.000086	5477.18754066	43.0	4.54527815644	231405.999994	1646.97003781	692	893	137	135	139	149	137	1516	0
DLR00015907	6	5	YBR168W	37	SD/MSG -ARG -HIS -LYS -URA +Canavanine +G418 +Thialysine	Yku70_v2_R4_Steve	01	11.0	0.731351059374	1629.99999689	264.700925357	254.0	12.0	29808.9	1397.1122166	43.0	0.776006406839	7769.99999853	1266.48326815	816	891	137	135	-1	-1	-1	0	0
DLR00015907	6	6	YBR056W	37	SD/MSG -ARG -HIS -LYS -URA +Canavanine +G418 +Thialysine	Yku70_v2_R4_Steve	01	11.0	4.53054526657	9717.99972252	218.025509767	254.0	4.79566728248	768954.999948	5055.1289019	43.0	5.84939057144	749730.062961	4166.97721176	956	897	137	135	159	166	147	948	0
DLR00015907	6	7	YBR166C	37	SD/MSG -ARG -HIS -LYS -URA +Canavanine +G418 +Thialysine	Yku70_v2_R4_Steve	01	11.0	4.57813277622	9231.78752383	211.105341516	254.0	4.7951439303	709637.999892	5199.63358218	43.0	5.85639871038	692537.698019	4025.37527638	1094	896	137	135	156	164	145	1207	0
DLR00015907	6	8	YBR054W	37	SD/MSG -ARG -HIS -LYS -URA +Canavanine +G418 +Thialysine	Yku70_v2_R4_Steve	01	11.0	4.44718599803	9301.77685729	213.703735906	254.0	4.73813964893	698474.999983	5155.76731558	43.0	5.76790638672	699850.999143	5696.11632307	1233	891	137	135	155	162	143	1405	0
DLR00015907	6	9	YBR165W	37	SD/MSG -ARG -HIS -LYS -URA +Canavanine +G418 +Thialysine	Yku70_v2_R4_Steve	01	11.0	4.54575197124	8835.25539262	244.649803526	254.0	4.76147329213	658177.999452	5202.43786389	43.0	5.79001771324	658135.998137	5611.90650558	1365	896	137	135	155	162	142	1281	5
DLR00015907	6	10	YBR053C	37	SD/MSG -ARG -HIS -LYS -URA +Canavanine +G418 +Thialysine	Yku70_v2_R4_Steve	01	11.0	4.70239374581	9887.97531715	303.015371864	254.0	4.97067930049	782712.997797	5667.91102704	43.0	6.02044554865	782564.996207	6992.49625035	1503	892	137	135	159	165	144	1118	0
DLR00015907	6	11	YBR164C	37	SD/MSG -ARG -HIS -LYS -URA +Canavanine +G418 +Thialysine	Yku70_v2_R4_Steve	01	11.0	4.30067841013	8157.99975523	141.979061243	254.0	4.65276917478	638769.000036	4064.14881967	43.0	5.65141846742	637733.999923	4018.42906668	1637	891	137	135	158	164	144	1411	0
DLR00015907	6	12	YBR052C	37	SD/MSG -ARG -HIS -LYS -URA +Canavanine +G418 +Thialysine	Yku70_v2_R4_Steve	01	11.0	4.21662188899	9272.00006295	198.253808627	254.0	4.52563687253	697927.587404	5086.72026428	43.0	5.50625498293	696735.99967	2924.06124959	1777	885	137	135	154	161	141	1304	0
DLR00015907	6	13	YBR162W-A	37	SD/MSG -ARG -HIS -LYS -URA +Canavanine +G418 +Thialysine	Yku70_v2_R4_Steve	01	11.0	4.57788437045	10428.9995364	236.160941532	254.0	4.85593663769	805639.999663	5353.40934147	43.0	5.89074139464	806592.998541	6951.75216672	1919	892	137	135	158	164	143	1145	0
DLR00015907	6	14	YBR051W	37	SD/MSG -ARG -HIS -LYS -URA +Canavanine +G418 +Thialysine	Yku70_v2_R4_Steve	01	11.0	4.56838329883	11038.7783175	239.02876998	254.0	4.81118776301	830896.999942	5169.04908632	43.0	5.86832200419	817389.569956	5230.86928084	2054	896	137	135	156	163	142	1233	0
DLR00015907	6	15	YBR162C	37	SD/MSG -ARG -HIS -LYS -URA +Canavanine +G418 +Thialysine	Yku70_v2_R4_Steve	01	11.0	4.5297159635	9389.27677247	268.920739474	254.0	4.83300192833	736628.999414	5625.99465048	43.0	5.8673169203	737503.998032	6379.33702413	2189	890	137	135	159	166	145	1365	0
DLR00015907	6	16	YBR050C	37	SD/MSG -ARG -HIS -LYS -URA +Canavanine +G418 +Thialysine	Yku70_v2_R4_Steve	01	11.0	4.31441730926	8683.99994488	270.183060642	254.0	4.59216102093	654108.000141	5621.63260615	43.0	5.58037838341	651415.999768	3498.54898534	2326	887	137	135	157	164	144	1242	0
DLR00015907	6	17	YBR161W	37	SD/MSG -ARG -HIS -LYS -URA +Canavanine +G418 +Thialysine	Yku70_v2_R4_Steve	01	11.0	4.17825437199	9833.00024032	231.132467311	254.0	4.56324675936	761102.000214	5752.13703208	43.0	5.53996573775	759346.999721	3107.07632677	2463	893	137	135	160	166	146	1206	0
DLR00015907	6	18	YBR048W	37	SD/MSG -ARG -HIS -LYS -URA +Canavanine +G418 +Thialysine	Yku70_v2_R4_Steve	01	11.0	1.80918233138	873.0	173.917727072	254.0	3.59890314818	68087.9997045	6683.18568938	43.0	3.43148348636	39435.0004063	896.869300675	2598	890	137	135	156	165	148	202	0
DLR00015907	6	19	YBR159W	37	SD/MSG -ARG -HIS -LYS -URA +Canavanine +G418 +Thialysine	Yku70_v2_R4_Steve	01	11.0	4.27852208191	8642.99994743	291.142875829	254.0	4.56963698356	645986.000149	5617.58311884	43.0	5.56340480453	645468.999689	3232.78529075	2737	890	137	135	157	164	146	1435	0
DLR00015907	6	20	YBR047W	37	SD/MSG -ARG -HIS -LYS -URA +Canavanine +G418 +Thialysine	Yku70_v2_R4_Steve	01	11.0	4.24560139468	8249.99996587	215.815413112	254.0	4.59635748408	628919.999903	5497.55920398	43.0	5.59699236675	625441.999839	4282.95005753	2871	891	137	135	157	164	146	1263	0
DLR00015907	6	21	YBR158W	37	SD/MSG -ARG -HIS -LYS -URA +Canavanine +G418 +Thialysine	Yku70_v2_R4_Steve	01	11.0	4.63440085557	9675.89845359	268.976752332	254.0	4.83890936255	730422.998898	4926.06705749	43.0	5.8804390925	727885.997543	6351.15338596	3011	894	137	135	154	162	144	948	4
DLR00015907	6	22	YBR046C	37	SD/MSG -ARG -HIS -LYS -URA +Canavanine +G418 +Thialysine	Yku70_v2_R4_Steve	01	11.0	4.24150296853	9612.99992786	255.738379425	254.0	4.5605276507	693190.99989	4495.00799306	43.0	5.55727158049	692783.999828	5504.21347883	3145	889	137	135	148	156	141	1011	0
DLR00015907	6	23	YBR157C	37	SD/MSG -ARG -HIS -LYS -URA +Canavanine +G418 +Thialysine	Yku70_v2_R4_Steve	01	11.0	4.55200832222	10588.374469	234.519078467	254.0	4.8207136566	897983.999965	5249.60442149	43.0	5.83961280221	894411.999621	8582.30869987	3283	887	137	135	154	160	142	666	0
DLR00015907	6	24	YOR202W	37	SD/MSG -ARG -HIS -LYS -URA +Canavanine +G418 +Thialysine	Yku70_v2_R4_Steve	01	11.0	4.13550714774	10688.999875	261.778065378	254.0	4.54330171863	904171.999921	6094.03189329	43.0	5.49563939113	903237.999895	8792.63396533	3420	891	137	135	152	158	139	714	0
DLR00015907	7	1	YOR202W	37	SD/MSG -ARG -HIS -LYS -URA +Canavanine +G418 +Thialysine	Yku70_v2_R4_Steve	01	11.0	4.45027517338	10991.2711984	245.436683829	254.0	4.72675173404	1003744.99976	8730.65898809	43.0	5.72940531587	1002642.99956	14442.6386007	281	1030	137	135	156	161	144	1004	0
DLR00015907	7	2	YAL054C	37	SD/MSG -ARG -HIS -LYS -URA +Canavanine +G418 +Thialysine	Yku70_v2_R4_Steve	01	11.0	4.50135764147	8351.65489148	200.254284378	254.0	4.81198215765	760887.997292	7386.83136438	43.0	5.84593775984	754253.996742	10432.2212897	417	1021	137	135	160	165	146	962	0
DLR00015907	7	3	YBL064C	37	SD/MSG -ARG -HIS -LYS -URA +Canavanine +G418 +Thialysine	Yku70_v2_R4_Steve	01	11.0	4.74042048175	10926.6829023	227.100032211	254.0	5.10413137154	966735.997189	5409.52460549	43.0	6.16023018157	965782.996009	8222.93800896	564	1034	137	135	163	169	150	1039	0
DLR00015907	7	4	YAL053W	37	SD/MSG -ARG -HIS -LYS -URA +Canavanine +G418 +Thialysine	Yku70_v2_R4_Steve	01	11.0	1.55157860057	1418.99999215	230.101171318	254.0	7.46132512842	38538.0	2843.32292106	43.0	2.81925072333	20433.000591	1340.75536455	696	1020	137	135	109	125	121	99	0
DLR00015907	7	5	YBL063W	37	SD/MSG -ARG -HIS -LYS -URA +Canavanine +G418 +Thialysine	Yku70_v2_R4_Steve	01	11.0	4.45615196196	10055.9997235	269.859238382	254.0	4.80278467205	809739.999936	4635.17306776	43.0	5.85390908766	791107.386344	4689.45750464	830	1030	137	135	160	167	148	984	0
DLR00015907	7	6	YAL051W	37	SD/MSG -ARG -HIS -LYS -URA +Canavanine +G418 +Thialysine	Yku70_v2_R4_Steve	01	11.0	4.34136811436	8694.99979177	222.999930806	254.0	4.64196472374	660037.999928	4752.36844545	43.0	5.65275407028	656466.999868	4939.58584411	958	1032	137	135	155	163	144	1109	11
DLR00015907	7	7	YBL062W	37	SD/MSG -ARG -HIS -LYS -URA +Canavanine +G418 +Thialysine	Yku70_v2_R4_Steve	01	11.0	4.33764282521	7979.9999199	267.983022762	254.0	4.60115827832	585978.999957	4682.447316	43.0	5.63792631014	571390.112397	3728.20688471	1098	1025	137	135	153	161	142	1223	0
DLR00015907	7	8	YAL049C	37	SD/MSG -ARG -HIS -LYS -URA +Canavanine +G418 +Thialysine	Yku70_v2_R4_Steve	01	11.0	4.30563763984	7530.67159053	200.376201312	254.0	4.60375356305	566656.999974	4287.306189	43.0	5.60514978621	563695.999384	4458.52737053	1234	1023	137	135	153	161	143	1243	0
DLR00015907	7	9	YBL061C	37	SD/MSG -ARG -HIS -LYS -URA +Canavanine +G418 +Thialysine	Yku70_v2_R4_Steve	01	11.0	4.29013474723	7700.99991934	282.077314716	254.0	4.57768631737	555146.999965	4797.52248362	43.0	5.60368920293	545870.764679	3685.82839522	1375	1032	137	135	151	159	141	1642	0
DLR00015907	7	10	YAL045C	37	SD/MSG -ARG -HIS -LYS -URA +Canavanine +G418 +Thialysine	Yku70_v2_R4_Steve	01	11.0	4.05365130735	6603.00005174	318.579417155	254.0	4.30885776808	456234.000154	5541.72332	43.0	5.24776171832	453234.999804	2331.97110779	1501	1030	137	135	147	155	137	1111	0
DLR00015907	7	11	YBL060W	37	SD/MSG -ARG -HIS -LYS -URA +Canavanine +G418 +Thialysine	Yku70_v2_R4_Steve	01	11.0	4.85233080414	9946.58718294	318.799552814	254.0	5.03272382554	814808.997232	5659.08181751	43.0	6.08123921672	813940.995691	7184.93671108	1654	1029	137	135	160	165	145	1086	0
DLR00015907	7	12	YAL043C-A	37	SD/MSG -ARG -HIS -LYS -URA +Canavanine +G418 +Thialysine	Yku70_v2_R4_Steve	01	11.0	4.2170477075	8137.99997137	248.287307482	254.0	4.53038811439	604061.999981	5122.80365062	43.0	5.54196420215	594263.540127	3132.01520898	1780	1022	137	135	153	160	141	1506	0
DLR00015907	7	13	YBL059W	37	SD/MSG -ARG -HIS -LYS -URA +Canavanine +G418 +Thialysine	Yku70_v2_R4_Steve	01	11.0	4.55190056444	9703.98619216	248.660354011	254.0	4.79689811764	752197.999807	4951.58460525	43.0	5.82093497195	753104.998943	6390.8654738	1929	1027	137	135	157	163	143	1279	9
DLR00015907	7	14	YAL042W	37	SD/MSG -ARG -HIS -LYS -URA +Canavanine +G418 +Thialysine	Yku70_v2_R4_Steve	01	11.0	4.00217133215	8194.00022793	237.926791036	254.0	4.33670142864	587853.000127	5756.85032954	43.0	5.28682077183	592970.999846	2262.38708691	2056	1026	137	135	153	160	141	1884	0
DLR00015907	7	15	YBL057C	37	SD/MSG -ARG -HIS -LYS -URA +Canavanine +G418 +Thialysine	Yku70_v2_R4_Steve	01	11.0	4.7176876391	11854.2366099	266.592917316	254.0	4.92521690498	943433.999838	5466.18290541	43.0	5.96659486825	945161.998987	7999.22717983	2195	1033	137	135	160	165	145	1112	0
DLR00015907	7	16	YAL040C	37	SD/MSG -ARG -HIS -LYS -URA +Canavanine +G418 +Thialysine	Yku70_v2_R4_Steve	01	11.0	3.99238773498	8459.0003049	241.469309614	254.0	4.35647638139	623791.000109	5735.67019015	43.0	5.30703487773	623952.999877	2572.03263312	2331	1022	137	135	156	163	144	1491	0
DLR00015907	7	17	YBL056W	37	SD/MSG -ARG -HIS -LYS -URA +Canavanine +G418 +Thialysine	Yku70_v2_R4_Steve	01	11.0	0.634729411891	998.999987309	166.551348815	254.0	12.0	29990.5118381	901.979586336	43.0	0.653671191875	4159.99999834	698.001310706	2460	1026	137	135	-1	-1	-1	0	0
DLR00015907	7	18	YAL037W	37	SD/MSG -ARG -HIS -LYS -URA +Canavanine +G418 +Thialysine	Yku70_v2_R4_Steve	01	11.0	0.536305311766	658.999987912	109.286523243	254.0	12.0	28384.1773289	991.027049875	43.0	0.550675918281	2746.9999974	456.931847342	2597	1026	137	135	-1	-1	-1	0	0
DLR00015907	7	19	YBL055C	37	SD/MSG -ARG -HIS -LYS -URA +Canavanine +G418 +Thialysine	Yku70_v2_R4_Steve	01	11.0	4.31356457478	9514.00000467	218.948831623	254.0	4.66062088475	708013.000486	5330.49465863	43.0	5.6607792212	706604.999844	1709.40776123	2750	1027	137	135	156	163	145	1122	0
DLR00015907	7	20	YAL036C	37	SD/MSG -ARG -HIS -LYS -URA +Canavanine +G418 +Thialysine	Yku70_v2_R4_Steve	01	11.0	3.69316770127	5946.36873375	289.533828501	254.0	4.058722483	352609.00022	6436.11367064	43.0	4.95475841692	350648.000013	2556.89446976	2884	1015	137	135	138	149	135	926	0
DLR00015907	7	21	YBL054W	37	SD/MSG -ARG -HIS -LYS -URA +Canavanine +G418 +Thialysine	Yku70_v2_R4_Steve	01	11.0	4.6977877577	10765.9481167	235.076228774	254.0	4.94950584101	853772.655325	4571.77772387	43.0	5.97964664152	862904.99766	7590.23978489	3018	1018	137	135	157	164	146	883	0
DLR00015907	7	22	YAL034C	37	SD/MSG -ARG -HIS -LYS -URA +Canavanine +G418 +Thialysine	Yku70_v2_R4_Steve	01	11.0	4.16871031952	9010.99999329	201.321727942	254.0	4.49973780702	690128.0001	5005.22175448	43.0	5.49478680836	677142.787788	2455.81998541	3154	1020	137	135	152	160	143	880	0
DLR00015907	7	23	YBL053W	37	SD/MSG -ARG -HIS -LYS -URA +Canavanine +G418 +Thialysine	Yku70_v2_R4_Steve	01	11.0	0.765805672823	1555.99999465	267.749040192	254.0	10.7427470092	29310.54802	389.141152588	43.0	0.859902496591	7343.99999861	1435.9985369	3282	1026	137	135	-1	-1	-1	0	0
DLR00015907	7	24	YOR202W	37	SD/MSG -ARG -HIS -LYS -URA +Canavanine +G418 +Thialysine	Yku70_v2_R4_Steve	01	11.0	4.03712793848	10893.9999229	292.5267923	254.0	4.43089872548	939131.999944	6606.67765649	43.0	5.36102620601	936543.999538	7545.71322758	3420	1025	137	135	151	157	138	654	0
DLR00015907	8	1	YOR202W	37	SD/MSG -ARG -HIS -LYS -URA +Canavanine +G418 +Thialysine	Yku70_v2_R4_Steve	01	11.0	4.10114893565	9977.99992268	154.192462862	254.0	4.51763965776	880709.999978	5676.08163039	43.0	5.47487403556	879635.999752	9862.371859	276	1176	137	135	156	161	145	1208	0
DLR00015907	8	2	YBR071W	37	SD/MSG -ARG -HIS -LYS -URA +Canavanine +G418 +Thialysine	Yku70_v2_R4_Steve	01	11.0	3.56440072233	5312.34055923	180.673277382	254.0	3.89272703208	345870.000058	6147.50490676	43.0	4.77783364263	341580.000001	2781.4774966	415	1175	137	135	136	145	133	1216	0
DLR00015907	8	3	YBR182C	37	SD/MSG -ARG -HIS -LYS -URA +Canavanine +G418 +Thialysine	Yku70_v2_R4_Steve	01	11.0	4.17350308659	8130.999997	235.118370161	254.0	4.56183007183	656115.999982	4341.16396517	43.0	5.55341775645	652019.999711	4162.75653815	551	1172	137	135	156	162	145	1069	0
DLR00015907	8	4	YBR069C	37	SD/MSG -ARG -HIS -LYS -URA +Canavanine +G418 +Thialysine	Yku70_v2_R4_Steve	01	11.0	4.20191907687	8730.00002065	224.237762473	254.0	4.56377351031	682289.000087	3964.52850573	43.0	5.55287900643	680568.999683	3797.56781421	686	1171	137	135	156	163	146	1245	0
DLR00015907	8	5	YBR181C	37	SD/MSG -ARG -HIS -LYS -URA +Canavanine +G418 +Thialysine	Yku70_v2_R4_Steve	01	11.0	4.13790576755	8395.00032218	216.684238795	254.0	4.37084648028	616326.000123	5277.02968901	43.0	5.34898349873	606815.786659	1901.92021373	823	1166	137	135	151	159	142	1293	0
DLR00015907	8	6	YBR068C	37	SD/MSG -ARG -HIS -LYS -URA +Canavanine +G418 +Thialysine	Yku70_v2_R4_Steve	01	11.0	4.34097916935	8416.99975303	215.300348072	254.0	4.69811765134	662212.999981	4222.00481892	43.0	5.71164839811	659508.999292	5523.37299509	960	1167	137	135	156	164	145	1180	0
DLR00015907	8	7	YBR180W	37	SD/MSG -ARG -HIS -LYS -URA +Canavanine +G418 +Thialysine	Yku70_v2_R4_Steve	01	11.0	4.15126750007	7741.9999331	198.161823527	254.0	4.45831786912	563749.999923	4446.72151203	43.0	5.43589528249	563428.999788	3924.0333539	1097	1170	137	135	151	159	142	1474	0
DLR00015907	8	8	YBR067C	37	SD/MSG -ARG -HIS -LYS -URA +Canavanine +G418 +Thialysine	Yku70_v2_R4_Steve	01	11.0	4.45979849912	9217.82801541	154.331226979	254.0	4.7635491433	707716.999501	4431.18378149	43.0	5.79500287957	706996.998489	6580.27409793	1235	1171	137	135	155	162	143	1208	0
DLR00015907	8	9	YBR178W	37	SD/MSG -ARG -HIS -LYS -URA +Canavanine +G418 +Thialysine	Yku70_v2_R4_Steve	01	11.0	4.44381611768	9424.53647524	198.715856859	254.0	4.68284477645	697248.999974	4444.32678508	43.0	5.70258610257	697126.999369	6149.03990386	1366	1166	137	135	152	160	141	1119	0
DLR00015907	8	10	YBR066C	37	SD/MSG -ARG -HIS -LYS -URA +Canavanine +G418 +Thialysine	Yku70_v2_R4_Steve	01	11.0	4.52959663198	9268.91926813	185.858022627	254.0	4.80089931675	741243.999912	4237.70134976	43.0	5.82340429406	738384.99898	5745.61820068	1508	1166	137	135	158	164	144	993	0
DLR00015907	8	11	YBR177C	37	SD/MSG -ARG -HIS -LYS -URA +Canavanine +G418 +Thialysine	Yku70_v2_R4_Steve	01	11.0	4.17672411551	8292.34951994	208.562756779	254.0	4.44491754918	634465.000104	4990.37691309	43.0	5.40337982455	632583.999773	3264.72142256	1641	1161	137	135	155	161	141	1139	2
DLR00015907	8	12	YBR065C	37	SD/MSG -ARG -HIS -LYS -URA +Canavanine +G418 +Thialysine	Yku70_v2_R4_Steve	01	11.0	4.2466122617	8389.96168614	212.435826714	254.0	4.57985150656	674469.000028	4587.53940449	43.0	5.5581475875	673278.999759	4274.77512039	1782	1162	137	135	158	164	144	1307	0
DLR00015907	8	13	YBR176W	37	SD/MSG -ARG -HIS -LYS -URA +Canavanine +G418 +Thialysine	Yku70_v2_R4_Steve	01	11.0	4.47718656002	11115.762601	260.736962355	254.0	4.73756657091	877226.000187	4692.77938663	43.0	5.74295239927	879286.99976	5074.47294403	1917	1165	137	135	159	164	144	1309	23
DLR00015907	8	14	YBR064W	37	SD/MSG -ARG -HIS -LYS -URA +Canavanine +G418 +Thialysine	Yku70_v2_R4_Steve	01	11.0	2.98336726105	2690.00075744	294.468352967	254.0	3.31193365304	138919.000423	7077.55873109	43.0	3.83578432293	140713.396703	1637.58148751	2053	1167	137	135	127	139	128	1455	0
DLR00015907	8	15	YBR175W	37	SD/MSG -ARG -HIS -LYS -URA +Canavanine +G418 +Thialysine	Yku70_v2_R4_Steve	01	11.0	0.682706965748	1238.99999244	198.162484019	254.0	12.0	29769.013556	609.270270496	43.0	0.808453628981	6238.9999977	1092.67400782	2191	1167	137	135	-1	-1	-1	10	0
DLR00015907	8	16	YBR063C	37	SD/MSG -ARG -HIS -LYS -URA +Canavanine +G418 +Thialysine	Yku70_v2_R4_Steve	01	11.0	4.48402424337	11480.0384382	243.477865881	254.0	4.8493561154	967695.999985	4383.18150612	43.0	5.86923769089	968645.999936	7064.59926585	2324	1165	137	135	164	169	148	1161	0
DLR00015907	8	17	YBR174C	37	SD/MSG -ARG -HIS -LYS -URA +Canavanine +G418 +Thialysine	Yku70_v2_R4_Steve	01	11.0	0.626758423006	830.999985182	155.755641534	254.0	10.9302941468	28417.3122532	507.777601001	43.0	0.643097966843	3620.99999775	667.117619732	2460	1161	137	135	-1	-1	-1	0	0
DLR00015907	8	18	YBR062C	37	SD/MSG -ARG -HIS -LYS -URA +Canavanine +G418 +Thialysine	Yku70_v2_R4_Steve	01	11.0	4.17843991135	9366.00001545	207.603674243	254.0	4.56315029115	753115.000236	4622.12007923	43.0	5.53655961896	751565.999707	3285.04530767	2600	1161	137	135	160	167	147	1221	0
DLR00015907	8	19	YBR172C	37	SD/MSG -ARG -HIS -LYS -URA +Canavanine +G418 +Thialysine	Yku70_v2_R4_Steve	01	11.0	4.22991273424	9778.00002131	187.009038362	254.0	4.51585659503	722832.000166	4632.40866006	43.0	5.51561207785	713478.396832	2459.6113774	2736	1160	137	135	154	162	144	1285	0
DLR00015907	8	20	YBR061C	37	SD/MSG -ARG -HIS -LYS -URA +Canavanine +G418 +Thialysine	Yku70_v2_R4_Steve	01	11.0	4.13417893566	8143.00002809	159.96300527	254.0	4.48551973757	618049.000132	4584.50729532	43.0	5.48281526029	606223.655318	2049.47673351	2870	1164	137	135	155	163	145	1202	0
DLR00015907	8	21	YBR171W	37	SD/MSG -ARG -HIS -LYS -URA +Canavanine +G418 +Thialysine	Yku70_v2_R4_Steve	01	11.0	0.638154563385	1368.99999544	204.570388202	254.0	12.0	27391.5	877.85962054	43.0	0.670386919166	5768.99999925	885.131830868	3008	1161	137	135	-1	-1	-1	0	0
DLR00015907	8	22	YBR059C	37	SD/MSG -ARG -HIS -LYS -URA +Canavanine +G418 +Thialysine	Yku70_v2_R4_Steve	01	11.0	3.82858216321	6829.00010876	273.873544242	254.0	4.09897123909	453637.99998	5493.67397463	43.0	5.02231346482	453563.999881	3012.40429962	3142	1160	137	135	141	150	136	1338	0
DLR00015907	8	23	YBR170C	37	SD/MSG -ARG -HIS -LYS -URA +Canavanine +G418 +Thialysine	Yku70_v2_R4_Steve	01	11.0	0.786675317357	2305.99999752	370.923048026	254.0	12.0	29896.2	941.329891135	43.0	0.816654511022	10187.9999996	1659.07698661	3282	1161	137	135	-1	-1	-1	0	0
DLR00015907	8	24	YOR202W	37	SD/MSG -ARG -HIS -LYS -URA +Canavanine +G418 +Thialysine	Yku70_v2_R4_Steve	01	11.0	4.06959616617	10862.6900452	336.114692177	254.0	4.48639573634	977571.999995	5922.11786544	43.0	5.41723101261	973436.999611	7867.98080597	3419	1161	137	135	153	158	139	601	23
DLR00015907	9	1	YOR202W	37	SD/MSG -ARG -HIS -LYS -URA +Canavanine +G418 +Thialysine	Yku70_v2_R4_Steve	01	11.0	4.14560894079	10284.4258955	180.780218519	254.0	4.51566589323	893596.999989	5554.5364555	43.0	5.4716012764	894043.999747	10014.5044925	285	1310	137	135	155	161	144	1240	0
DLR00015907	9	2	YAL066W	37	SD/MSG -ARG -HIS -LYS -URA +Canavanine +G418 +Thialysine	Yku70_v2_R4_Steve	01	11.0	3.93455693657	7749.00033534	183.70220852	254.0	4.31316529214	623076.999961	4823.44441029	43.0	5.280491412	608669.103774	3029.82648292	421	1299	137	135	153	159	142	1381	0
DLR00015907	9	3	YBL079W	37	SD/MSG -ARG -HIS -LYS -URA +Canavanine +G418 +Thialysine	Yku70_v2_R4_Steve	01	11.0	3.57147702686	6259.74296554	207.131583111	254.0	4.0004588165	437645.000015	6516.36376617	43.0	4.90351237727	434733.999779	3004.22721916	563	1308	137	135	146	154	141	1289	0
DLR00015907	9	4	YAL065C	37	SD/MSG -ARG -HIS -LYS -URA +Canavanine +G418 +Thialysine	Yku70_v2_R4_Steve	01	11.0	4.04044722807	7857.0002757	148.733021913	254.0	4.39879301473	609547.000089	4769.29261902	43.0	5.36396442424	604247.999675	2644.84969518	687	1303	137	135	154	161	145	1080	0
DLR00015907	9	5	YBL078C	37	SD/MSG -ARG -HIS -LYS -URA +Canavanine +G418 +Thialysine	Yku70_v2_R4_Steve	01	11.0	4.35077000486	8668.99975207	191.137275374	254.0	4.75722284859	697503.999947	3877.40516441	43.0	5.77165892598	693779.999702	3894.03652736	835	1311	137	135	158	165	147	1036	0
DLR00015907	9	6	YAL064C-A	37	SD/MSG -ARG -HIS -LYS -URA +Canavanine +G418 +Thialysine	Yku70_v2_R4_Steve	01	11.0	4.1477315561	7798.81114993	118.210019805	254.0	4.52790176275	619904.000077	3962.46756227	43.0	5.51181584003	615393.99964	3218.64382649	963	1296	137	135	157	164	146	1161	0
DLR00015907	9	7	YBL075C	37	SD/MSG -ARG -HIS -LYS -URA +Canavanine +G418 +Thialysine	Yku70_v2_R4_Steve	01	11.0	4.73025994539	10449.9036871	189.706489168	254.0	5.01891381615	857177.9975	4912.07143371	43.0	6.07070334213	857156.996188	7207.77391406	1106	1310	137	135	159	166	146	1056	0
DLR00015907	9	8	YAL062W	37	SD/MSG -ARG -HIS -LYS -URA +Canavanine +G418 +Thialysine	Yku70_v2_R4_Steve	01	11.0	4.02996101771	8390.00032587	191.431155975	254.0	4.35337569126	604537.000053	4771.98916163	43.0	5.30915303247	606095.999861	3204.51930625	1235	1301	137	135	150	158	140	1357	9
DLR00015907	9	9	YBL072C	37	SD/MSG -ARG -HIS -LYS -URA +Canavanine +G418 +Thialysine	Yku70_v2_R4_Steve	01	11.0	4.96588161381	12965.9876485	228.107280638	254.0	5.35922731616	1175848.99649	8527.96882777	43.0	6.43714959931	1177992.99487	10752.6180921	1374	1313	137	135	169	174	151	1134	31
DLR00015907	9	10	YAL061W	37	SD/MSG -ARG -HIS -LYS -URA +Canavanine +G418 +Thialysine	Yku70_v2_R4_Steve	01	11.0	4.06664472112	9440.00009983	201.886173107	254.0	4.47428817627	756187.000121	5076.57048213	43.0	5.43179233963	756262.99986	3470.1643344	1512	1301	137	135	160	166	145	1272	0
DLR00015907	9	11	YBL071C	37	SD/MSG -ARG -HIS -LYS -URA +Canavanine +G418 +Thialysine	Yku70_v2_R4_Steve	01	11.0	3.50589667831	7405.00021008	348.779837801	254.0	3.77586345157	473579.000352	8194.23157075	43.0	4.63404186781	473030.999942	3943.9398528	1640	1296	137	135	142	151	134	1232	0
DLR00015907	9	12	YAL060W	37	SD/MSG -ARG -HIS -LYS -URA +Canavanine +G418 +Thialysine	Yku70_v2_R4_Steve	01	11.0	4.17239718787	10013.0001234	183.026930683	254.0	4.53376302955	812591.000277	5809.11904496	43.0	5.49428017243	812280.999827	2467.32204855	1776	1306	137	135	162	167	146	1197	0
DLR00015907	9	13	YBL070C	37	SD/MSG -ARG -HIS -LYS -URA +Canavanine +G418 +Thialysine	Yku70_v2_R4_Steve	01	11.0	0.641253329852	1035.9999917	163.428530649	254.0	12.0	30008.9163361	592.005721102	43.0	0.742599541166	4602.99999704	762.305791718	1916	1300	137	135	-1	-1	-1	3	0
DLR00015907	9	14	YAL059W	37	SD/MSG -ARG -HIS -LYS -URA +Canavanine +G418 +Thialysine	Yku70_v2_R4_Steve	01	11.0	3.82034455287	9126.37817834	217.864032143	254.0	4.2363199993	710803.00001	7435.56067245	43.0	5.15204937032	712269.999802	1656.20955304	2054	1298	137	135	159	165	145	1577	0
DLR00015907	9	15	YBL069W	37	SD/MSG -ARG -HIS -LYS -URA +Canavanine +G418 +Thialysine	Yku70_v2_R4_Steve	01	11.0	0.539907713102	736.999990257	113.230331502	254.0	12.0	29536.7109841	630.3576203	43.0	0.586841673892	3160.99999564	506.489249871	2186	1296	137	135	-1	-1	-1	0	0
DLR00015907	9	16	YAL058W	37	SD/MSG -ARG -HIS -LYS -URA +Canavanine +G418 +Thialysine	Yku70_v2_R4_Steve	01	11.0	3.98341452665	9024.47317692	230.314696319	254.0	4.32908215224	704501.000112	7851.91860004	43.0	5.26491254007	703515.999988	2065.6235553	2326	1305	137	135	157	164	144	1352	0
DLR00015907	9	17	YBL068W	37	SD/MSG -ARG -HIS -LYS -URA +Canavanine +G418 +Thialysine	Yku70_v2_R4_Steve	01	11.0	4.05626096117	8942.00019522	260.202625228	254.0	4.42301449006	693591.000114	5643.21995992	43.0	5.37951187875	691964.999797	2782.02813734	2467	1301	137	135	157	164	145	1301	0
DLR00015907	9	18	YAL058C-A	37	SD/MSG -ARG -HIS -LYS -URA +Canavanine +G418 +Thialysine	Yku70_v2_R4_Steve	01	11.0	3.03847415018	2865.66126787	104.633156116	254.0	3.67380388687	214971.000098	5029.22478647	43.0	4.42783260648	201614.99999	1674.92102142	2604	1298	137	135	149	158	143	1216	0
DLR00015907	9	19	YBL067C	37	SD/MSG -ARG -HIS -LYS -URA +Canavanine +G418 +Thialysine	Yku70_v2_R4_Steve	01	11.0	4.8398349173	10471.6426591	256.207914769	254.0	5.09243088336	867643.99772	4635.23855967	43.0	6.14644935723	865688.996035	5901.17960209	2752	1306	137	135	161	167	147	984	0
DLR00015907	9	20	YAL056W	37	SD/MSG -ARG -HIS -LYS -URA +Canavanine +G418 +Thialysine	Yku70_v2_R4_Steve	01	11.0	3.34334414469	4546.49506718	202.601714876	254.0	3.80130135264	255400.000129	5250.61795258	43.0	4.63594223319	251536.000003	2532.52022833	2882	1286	137	135	132	144	133	938	0
DLR00015907	9	21	YBL066C	37	SD/MSG -ARG -HIS -LYS -URA +Canavanine +G418 +Thialysine	Yku70_v2_R4_Steve	01	11.0	4.42782565267	9455.25390674	145.800062742	254.0	4.79739419861	760234.999906	3762.07906936	43.0	5.84642883275	743298.113401	3578.85158618	3021	1304	137	135	157	164	147	1065	8
DLR00015907	9	22	YAL055W	37	SD/MSG -ARG -HIS -LYS -URA +Canavanine +G418 +Thialysine	Yku70_v2_R4_Steve	01	11.0	4.34327146486	8537.9996919	182.089235636	254.0	4.60274503077	611698.999846	4374.86781698	43.0	5.61044096811	607080.999864	4903.47392434	3147	1294	137	135	144	153	137	683	0
DLR00015907	9	23	YBL065W	37	SD/MSG -ARG -HIS -LYS -URA +Canavanine +G418 +Thialysine	Yku70_v2_R4_Steve	01	11.0	4.32503061602	11535.9999684	275.329431192	254.0	4.62690118296	933640.999884	5520.57181746	43.0	5.6072311393	933303.999801	7393.23101267	3291	1303	137	135	150	157	139	768	2
DLR00015907	9	24	YOR202W	37	SD/MSG -ARG -HIS -LYS -URA +Canavanine +G418 +Thialysine	Yku70_v2_R4_Steve	01	11.0	4.18715406616	10586.0349046	332.304685548	254.0	4.52550278066	943886.99998	5223.10547982	43.0	5.46480581691	939633.999887	7118.02013713	3427	1294	137	135	151	156	137	524	0
DLR00015907	10	1	YOR202W	37	SD/MSG -ARG -HIS -LYS -URA +Canavanine +G418 +Thialysine	Yku70_v2_R4_Steve	01	11.0	4.0741195259	10577.9999281	156.1278368	254.0	4.48271486909	910121.999974	5588.53762407	43.0	5.43286237829	908117.999692	10041.2398161	280	1449	137	135	156	162	145	1026	7
DLR00015907	10	2	YBR090C	37	SD/MSG -ARG -HIS -LYS -URA +Canavanine +G418 +Thialysine	Yku70_v2_R4_Steve	01	11.0	4.16482765621	9140.99994331	208.633570723	254.0	4.55930325908	756505.999913	4647.54899087	43.0	5.54208705901	754015.999981	7389.47143791	416	1441	137	135	156	161	143	1183	0
DLR00015907	10	3	YBR199W	37	SD/MSG -ARG -HIS -LYS -URA +Canavanine +G418 +Thialysine	Yku70_v2_R4_Steve	01	11.0	4.46627351931	10273.9996929	254.71450733	254.0	4.79138485672	865876.999958	4028.10445891	43.0	5.81132678498	863265.999886	5843.86720757	556	1442	137	135	160	166	147	1018	0
DLR00015907	10	4	YBR084W	37	SD/MSG -ARG -HIS -LYS -URA +Canavanine +G418 +Thialysine	Yku70_v2_R4_Steve	01	11.0	3.86487203151	6061.9407039	239.382548485	254.0	4.27093195435	458801.000464	5974.75216293	43.0	5.19850676839	450279.000265	2274.32724035	682	1450	137	135	152	160	144	1009	7
DLR00015907	10	5	YBR197C	37	SD/MSG -ARG -HIS -LYS -URA +Canavanine +G418 +Thialysine	Yku70_v2_R4_Steve	01	11.0	0.5	903.999988631	129.40619285	254.0	12.0	25133.4136384	471.015178277	43.0	0.535031704066	3874.99999889	561.292242934	822	1437	137	135	-1	-1	-1	8	0
DLR00015907	10	6	YBR084C-A	37	SD/MSG -ARG -HIS -LYS -URA +Canavanine +G418 +Thialysine	Yku70_v2_R4_Steve	01	11.0	3.34237839565	3923.05101533	116.837481996	254.0	3.64405873929	255101.000007	4675.34289431	43.0	4.46928487546	247521.676357	984.610806563	956	1447	137	135	141	151	137	1519	0
DLR00015907	10	7	YBR195C	37	SD/MSG -ARG -HIS -LYS -URA +Canavanine +G418 +Thialysine	Yku70_v2_R4_Steve	01	11.0	3.76587579678	6882.00061558	194.376200232	254.0	4.0710504	476805.000016	5784.45993406	43.0	4.9878563483	476402.999809	2329.70991791	1097	1446	137	135	147	155	139	1544	0
DLR00015907	10	8	YBR083W	37	SD/MSG -ARG -HIS -LYS -URA +Canavanine +G418 +Thialysine	Yku70_v2_R4_Steve	01	11.0	3.99761579359	8901.23535078	150.919432571	254.0	4.37497998996	713472.000084	5592.02789795	43.0	5.31796989951	711462.999922	2304.35281057	1234	1445	137	135	157	164	145	1251	0
DLR00015907	10	9	YBR194W	37	SD/MSG -ARG -HIS -LYS -URA +Canavanine +G418 +Thialysine	Yku70_v2_R4_Steve	01	11.0	1.15648262354	1068.99999301	179.888063242	254.0	8.47677215133	35156.7	1966.49227048	43.0	2.42938892296	11734.0004836	915.139421584	1377	1444	137	135	124	137	127	133	0
DLR00015907	10	10	YBR082C	37	SD/MSG -ARG -HIS -LYS -URA +Canavanine +G418 +Thialysine	Yku70_v2_R4_Steve	01	11.0	2.14155135547	1569.7	229.234050854	254.0	3.02965277442	81115.0007777	6588.24469436	43.0	3.16298904598	63957.0006358	2063.96039531	1512	1439	137	135	122	134	126	554	0
DLR00015907	10	11	YBR189W	37	SD/MSG -ARG -HIS -LYS -URA +Canavanine +G418 +Thialysine	Yku70_v2_R4_Steve	01	11.0	0.711928797939	1298.99999416	242.264262586	254.0	12.0	29325.8698622	621.288264339	43.0	0.72418871579	5379.00000002	1005.45622436	1638	1431	137	135	-1	-1	-1	0	0
DLR00015907	10	12	YBR077C	37	SD/MSG -ARG -HIS -LYS -URA +Canavanine +G418 +Thialysine	Yku70_v2_R4_Steve	01	11.0	9.0	1134.0	240.210619418	254.0	7.53209680097	44873.1	2841.34050428	43.0	3.23966116034	26992.0002556	1155.32353352	1780	1436	137	135	122	135	126	260	0
DLR00015907	10	13	YBR188C	37	SD/MSG -ARG -HIS -LYS -URA +Canavanine +G418 +Thialysine	Yku70_v2_R4_Steve	01	11.0	3.81800888943	8616.11799766	235.74737122	254.0	4.17995949368	652058.000022	6730.11461588	43.0	5.09414516973	653073.999687	1384.06939126	1915	1440	137	135	156	162	143	1541	0
DLR00015907	10	14	YBR076W	37	SD/MSG -ARG -HIS -LYS -URA +Canavanine +G418 +Thialysine	Yku70_v2_R4_Steve	01	11.0	3.02412292831	3366.38517211	171.987783229	254.0	3.46537420582	200059.00012	6038.8823347	43.0	4.15231316908	192911.000292	1074.36106743	2048	1441	137	135	136	146	133	1171	0
DLR00015907	10	15	YBR187W	37	SD/MSG -ARG -HIS -LYS -URA +Canavanine +G418 +Thialysine	Yku70_v2_R4_Steve	01	11.0	3.00199638139	4788.62407119	210.619652233	254.0	3.46104978067	286248.000191	6563.95260091	43.0	4.21252785412	285493.000226	2325.87786046	2195	1433	137	135	141	151	136	1717	0
DLR00015907	10	16	YBR075W	37	SD/MSG -ARG -HIS -LYS -URA +Canavanine +G418 +Thialysine	Yku70_v2_R4_Steve	01	11.0	5.22318285737	2920.5	231.590032253	254.0	4.00405341158	164456.99991	5871.23717129	43.0	4.74009261283	155790.999956	1891.24438117	2326	1437	137	135	123	136	124	577	0
DLR00015907	10	17	YBR186W	37	SD/MSG -ARG -HIS -LYS -URA +Canavanine +G418 +Thialysine	Yku70_v2_R4_Steve	01	11.0	4.49324342091	11801.9998303	284.882494908	254.0	4.826070553	941226.000206	4544.38916763	43.0	5.84676530393	942543.999667	4733.50661122	2463	1439	137	135	159	165	144	1112	0
DLR00015907	10	18	YBR074W	37	SD/MSG -ARG -HIS -LYS -URA +Canavanine +G418 +Thialysine	Yku70_v2_R4_Steve	01	11.0	4.16451892635	8610.00008582	199.899024176	254.0	4.49710469025	658033.000192	5082.59697576	43.0	5.46980138295	654526.999606	2764.69208437	2599	1437	137	135	153	160	142	1028	0
DLR00015907	10	19	YBR185C	37	SD/MSG -ARG -HIS -LYS -URA +Canavanine +G418 +Thialysine	Yku70_v2_R4_Steve	01	11.0	4.2184614902	8638.0000865	179.980106863	254.0	4.57855974435	631549.000306	5142.41643772	43.0	5.57915245309	632188.99962	2360.00731302	2738	1436	137	135	150	159	142	1404	0
DLR00015907	10	20	YBR073W	37	SD/MSG -ARG -HIS -LYS -URA +Canavanine +G418 +Thialysine	Yku70_v2_R4_Steve	01	11.0	3.30410431149	4065.72288332	123.811725351	254.0	3.78002620541	275687.00003	5170.21115658	43.0	4.61044562817	266098.999839	2552.33511805	2877	1429	137	135	143	152	139	1292	0
DLR00015907	10	21	YBR184W	37	SD/MSG -ARG -HIS -LYS -URA +Canavanine +G418 +Thialysine	Yku70_v2_R4_Steve	01	11.0	4.42887897226	10424.2402494	222.232347719	254.0	4.78250180307	800864.999887	4000.16288355	43.0	5.81488522091	800816.999768	5794.57395646	3012	1436	137	135	153	161	144	994	7
DLR00015907	10	22	YBR072W	37	SD/MSG -ARG -HIS -LYS -URA +Canavanine +G418 +Thialysine	Yku70_v2_R4_Steve	01	11.0	3.94645062251	7502.0540271	192.105054795	254.0	4.25190812712	531556.000069	5082.01472898	43.0	5.18534846682	528308.99986	2229.12427782	3148	1429	137	135	144	152	137	1084	0
DLR00015907	10	23	YBR183W	37	SD/MSG -ARG -HIS -LYS -URA +Canavanine +G418 +Thialysine	Yku70_v2_R4_Steve	01	11.0	4.27858210759	10081.9999623	317.976901881	254.0	4.63384779041	829004.99997	4867.31910906	43.0	5.61472807258	826957.999727	5897.5314635	3288	1437	137	135	151	157	140	886	2
DLR00015907	10	24	YOR202W	37	SD/MSG -ARG -HIS -LYS -URA +Canavanine +G418 +Thialysine	Yku70_v2_R4_Steve	01	11.0	4.08426819253	10371.4704366	361.664694003	254.0	4.453795831	918453.999996	5621.08984469	43.0	5.3793702268	913515.999747	5809.27547748	3418	1437	137	135	150	155	137	667	0
DLR00015907	11	1	YOR202W	37	SD/MSG -ARG -HIS -LYS -URA +Canavanine +G418 +Thialysine	Yku70_v2_R4_Steve	01	11.0	4.12898378208	11391.9999031	206.384637428	254.0	4.5171357177	976715.999989	5578.96951303	43.0	5.46917615262	976872.999725	9958.41893355	289	1584	137	135	157	162	145	1026	4
DLR00015907	11	2	YAR027W	37	SD/MSG -ARG -HIS -LYS -URA +Canavanine +G418 +Thialysine	Yku70_v2_R4_Steve	01	11.0	3.9127796818	8922.00031525	229.349452547	254.0	4.31870178785	732462.000001	5502.8841599	43.0	5.25339652785	730872.999752	3430.04775766	425	1575	137	135	156	162	144	1291	4
DLR00015907	11	3	YBL094C	37	SD/MSG -ARG -HIS -LYS -URA +Canavanine +G418 +Thialysine	Yku70_v2_R4_Steve	01	11.0	0.563340688898	1191.99999513	171.283522047	254.0	12.0	26034.2044603	544.351820372	43.0	0.600386159516	5076.99999477	737.252918527	547	1571	137	135	-1	-1	-1	2	0
DLR00015907	11	4	YAR023C	37	SD/MSG -ARG -HIS -LYS -URA +Canavanine +G418 +Thialysine	Yku70_v2_R4_Steve	01	11.0	3.79050171375	7073.5138556	200.98552485	254.0	4.26241007328	572450.000116	6232.10811998	43.0	5.19038305764	565783.999925	2242.82762059	686	1584	137	135	158	165	148	1010	0
DLR00015907	11	5	YBL091C-A	37	SD/MSG -ARG -HIS -LYS -URA +Canavanine +G418 +Thialysine	Yku70_v2_R4_Steve	01	11.0	4.20452673568	9772.00025751	216.746630974	254.0	4.57724204711	761078.000246	4603.33057362	43.0	5.56176345531	758686.999664	3021.66796792	833	1573	137	135	157	165	147	992	0
DLR00015907	11	6	YAR020C	37	SD/MSG -ARG -HIS -LYS -URA +Canavanine +G418 +Thialysine	Yku70_v2_R4_Steve	01	11.0	4.07532867296	7658.02063649	139.789642937	254.0	4.5026273621	617858.000354	4903.32052281	43.0	5.47441146123	610221.999757	1653.97046063	969	1569	137	135	159	166	147	955	0
DLR00015907	11	7	YBL091C	37	SD/MSG -ARG -HIS -LYS -URA +Canavanine +G418 +Thialysine	Yku70_v2_R4_Steve	01	11.0	4.07724618604	8931.00075662	210.769051097	254.0	4.46284709882	717024.000279	6484.89023672	43.0	5.42273127391	713774.999854	1967.32228752	1100	1568	137	135	158	164	146	1076	0
DLR00015907	11	8	YAR018C	37	SD/MSG -ARG -HIS -LYS -URA +Canavanine +G418 +Thialysine	Yku70_v2_R4_Steve	01	11.0	3.45300946021	6315.95616391	122.181838417	254.0	3.86575878402	466020.000218	5997.51730624	43.0	4.74718573357	462161.999519	2713.51803759	1236	1573	137	135	152	159	142	1519	0
DLR00015907	11	9	YBL089W	37	SD/MSG -ARG -HIS -LYS -URA +Canavanine +G418 +Thialysine	Yku70_v2_R4_Steve	01	11.0	0.595833516511	860.99998912	134.653205939	254.0	12.0	29159.9136916	571.914883619	43.0	0.667278752881	3610.99999651	590.829387808	1364	1566	137	135	-1	-1	-1	0	0
DLR00015907	11	10	YAR015W	37	SD/MSG -ARG -HIS -LYS -URA +Canavanine +G418 +Thialysine	Yku70_v2_R4_Steve	01	11.0	2.85797611817	5122.7	203.424661241	254.0	3.34648409796	319177.000961	7494.6455884	43.0	4.01246821523	331464.096255	1857.63477733	1503	1571	137	135	144	153	138	1467	0
DLR00015907	11	11	YBL088C	37	SD/MSG -ARG -HIS -LYS -URA +Canavanine +G418 +Thialysine	Yku70_v2_R4_Steve	01	11.0	2.04554960322	1152.8	166.352665384	254.0	3.09901487686	71518.0004472	6316.33140677	43.0	2.98061238364	56838.1	1463.09174737	1649	1584	137	135	124	137	127	600	0
DLR00015907	11	12	YAR014C	37	SD/MSG -ARG -HIS -LYS -URA +Canavanine +G418 +Thialysine	Yku70_v2_R4_Steve	01	11.0	3.62172738141	7441.00037311	196.023516134	254.0	4.09484390138	599454.000074	6580.33524003	43.0	4.98506480128	595783.721566	1717.9290977	1780	1574	137	135	159	165	145	1492	0
DLR00015907	11	13	YBL087C	37	SD/MSG -ARG -HIS -LYS -URA +Canavanine +G418 +Thialysine	Yku70_v2_R4_Steve	01	11.0	4.13355146659	10497.0003191	309.897897446	254.0	4.51825740272	866934.000146	6483.35624986	43.0	5.47934887805	868063.999833	3043.84966061	1930	1577	137	135	161	166	145	1285	0
DLR00015907	11	14	YAR003W	37	SD/MSG -ARG -HIS -LYS -URA +Canavanine +G418 +Thialysine	Yku70_v2_R4_Steve	01	11.0	0.727970704597	1296.99999134	251.645052525	254.0	12.0	29914.6738068	578.383899081	43.0	0.782660277538	7823.99999459	1324.03122668	2060	1562	137	135	-1	-1	-1	2	0
DLR00015907	11	15	YBL086C	37	SD/MSG -ARG -HIS -LYS -URA +Canavanine +G418 +Thialysine	Yku70_v2_R4_Steve	01	11.0	4.0134041721	10057.0005375	191.206905528	254.0	4.46127820205	802814.000147	6701.09610236	43.0	5.41453759979	805405.999844	2117.94505893	2200	1575	137	135	159	165	145	1397	0
DLR00015907	11	16	YAR002W	37	SD/MSG -ARG -HIS -LYS -URA +Canavanine +G418 +Thialysine	Yku70_v2_R4_Steve	01	11.0	3.97301274861	7657.00031117	219.218838744	254.0	4.29293780535	595026.000164	5884.48397449	43.0	5.22412110814	592273.999919	1360.77304997	2330	1565	137	135	155	161	142	1256	0
DLR00015907	11	17	YBL085W	37	SD/MSG -ARG -HIS -LYS -URA +Canavanine +G418 +Thialysine	Yku70_v2_R4_Steve	01	11.0	2.52659169384	1767.31013467	225.781986977	254.0	3.37988214909	80828.0001639	5967.93625544	43.0	3.51358840323	66813.000392	1572.43360899	2476	1573	137	135	114	128	121	406	0
DLR00015907	11	18	YAR002C-A	37	SD/MSG -ARG -HIS -LYS -URA +Canavanine +G418 +Thialysine	Yku70_v2_R4_Steve	01	11.0	4.23149200364	8942.99999924	176.372513969	254.0	4.60762258661	724801.000327	4565.26124259	43.0	5.60009401431	719274.999649	2661.52422689	2602	1574	137	135	157	163	144	939	4
DLR00015907	11	19	YBL083C	37	SD/MSG -ARG -HIS -LYS -URA +Canavanine +G418 +Thialysine	Yku70_v2_R4_Steve	01	11.0	4.24484809017	8863.36328213	159.396622399	254.0	4.50685264373	660988.999953	4144.25275605	43.0	5.496357308	657699.999697	4200.41466578	2744	1566	137	135	151	159	141	1055	0
DLR00015907	11	20	YAL068C	37	SD/MSG -ARG -HIS -LYS -URA +Canavanine +G418 +Thialysine	Yku70_v2_R4_Steve	01	11.0	4.3297799644	8899.99980674	168.100668065	254.0	4.67259936874	678768.999919	3909.37041992	43.0	5.68527735917	676454.99988	4092.92772099	2880	1567	137	135	153	161	143	1046	0
DLR00015907	11	21	YBL082C	37	SD/MSG -ARG -HIS -LYS -URA +Canavanine +G418 +Thialysine	Yku70_v2_R4_Steve	01	11.0	4.33444164573	8804.99985337	209.008871999	254.0	4.56258968417	646460.99992	4332.6288121	43.0	5.55339627533	643071.999702	4196.27554826	3019	1573	137	135	149	157	141	975	4
DLR00015907	11	22	YAL067C	37	SD/MSG -ARG -HIS -LYS -URA +Canavanine +G418 +Thialysine	Yku70_v2_R4_Steve	01	11.0	4.36708959209	10449.2065116	246.900076597	254.0	4.69298234258	854334.999894	4751.99540362	43.0	5.69790360583	854011.999614	6247.27675445	3152	1571	137	135	153	160	143	887	0
DLR00015907	11	23	YBL081W	37	SD/MSG -ARG -HIS -LYS -URA +Canavanine +G418 +Thialysine	Yku70_v2_R4_Steve	01	11.0	0.774542166991	2743.9999971	404.966764635	254.0	12.0	32670.0	1419.2944204	43.0	0.793585129646	12024.9999996	1769.21445909	3284	1569	137	135	-1	-1	-1	3	0
DLR00015907	11	24	YOR202W	37	SD/MSG -ARG -HIS -LYS -URA +Canavanine +G418 +Thialysine	Yku70_v2_R4_Steve	01	11.0	4.19635997374	11550.9998661	405.689990506	254.0	4.5775971843	1046804.99996	6302.09042724	43.0	5.51965834151	1043021.99986	8615.41223331	3417	1570	137	135	151	156	137	654	0
DLR00015907	12	1	YOR202W	37	SD/MSG -ARG -HIS -LYS -URA +Canavanine +G418 +Thialysine	Yku70_v2_R4_Steve	01	11.0	3.78246794312	10121.0000471	159.552626124	254.0	4.25862726632	896099.999937	5003.46914436	43.0	5.16330249559	894253.9994	5615.27216909	285	1718	137	135	158	163	146	1014	0
DLR00015907	12	2	YBR104W	37	SD/MSG -ARG -HIS -LYS -URA +Canavanine +G418 +Thialysine	Yku70_v2_R4_Steve	01	11.0	0.733192449431	1896.99999778	302.486312574	254.0	12.0	27956.9189474	653.149879971	43.0	0.756071936479	8164.99999853	1311.76670829	421	1709	137	135	-1	-1	-1	3	0
DLR00015907	12	3	YBR212W	37	SD/MSG -ARG -HIS -LYS -URA +Canavanine +G418 +Thialysine	Yku70_v2_R4_Steve	01	11.0	2.98214971079	2147.76257324	147.689820038	254.0	3.75847177548	208842.000062	4845.8111741	43.0	4.4995767311	188109.999907	812.762230737	548	1707	137	135	163	169	151	555	0
DLR00015907	12	4	YBR103W	37	SD/MSG -ARG -HIS -LYS -URA +Canavanine +G418 +Thialysine	Yku70_v2_R4_Steve	01	11.0	3.24874791556	4897.02618502	174.679076794	254.0	3.66378515329	328094.000145	5427.40929696	43.0	4.4944663317	324999.99959	2320.50478584	690	1715	137	135	143	152	139	1514	0
DLR00015907	12	5	YBR210W	37	SD/MSG -ARG -HIS -LYS -URA +Canavanine +G418 +Thialysine	Yku70_v2_R4_Steve	01	11.0	4.04680296339	8829.00049932	140.745776849	254.0	4.42035229212	680468.000101	5310.43270514	43.0	5.40100784224	670488.508646	1945.92625681	827	1715	137	135	155	162	146	1206	0
DLR00015907	12	6	YBR101C	37	SD/MSG -ARG -HIS -LYS -URA +Canavanine +G418 +Thialysine	Yku70_v2_R4_Steve	01	11.0	4.03862450912	8844.45770646	133.149627965	254.0	4.40077072925	680319.0002	6744.16835052	43.0	5.35557498655	676298.999869	2214.48878559	964	1719	137	135	154	161	144	970	0
DLR00015907	12	7	YBR209W	37	SD/MSG -ARG -HIS -LYS -URA +Canavanine +G418 +Thialysine	Yku70_v2_R4_Steve	01	11.0	9.0	1294.2	87.2835052687	254.0	5.52514074942	62462.7	3495.69010945	43.0	4.43698220678	52000.9993305	1577.38925661	1107	1718	137	135	108	123	117	127	0
DLR00015907	12	8	YBR100W	37	SD/MSG -ARG -HIS -LYS -URA +Canavanine +G418 +Thialysine	Yku70_v2_R4_Steve	01	11.0	3.90754818254	8017.00061815	192.136211103	254.0	4.29176390165	628160.00013	6398.37133588	43.0	5.22836633282	624812.999956	1716.24969705	1234	1718	137	135	155	161	143	1225	0
DLR00015907	12	9	YBR208C	37	SD/MSG -ARG -HIS -LYS -URA +Canavanine +G418 +Thialysine	Yku70_v2_R4_Steve	01	11.0	4.15868935788	11344.5846957	151.472415473	254.0	4.58324014003	950712.000223	7589.86128684	43.0	5.55072368914	950822.999804	2053.15474986	1371	1711	137	135	162	167	147	1094	0
DLR00015907	12	10	YBR099C	37	SD/MSG -ARG -HIS -LYS -URA +Canavanine +G418 +Thialysine	Yku70_v2_R4_Steve	01	11.0	3.40363144325	6811.74101405	180.514601135	254.0	3.86792069275	508294.000367	7235.98317271	43.0	4.73610372525	507613.999835	3385.9573257	1506	1713	137	135	153	160	142	1712	0
DLR00015907	12	11	YBR207W	37	SD/MSG -ARG -HIS -LYS -URA +Canavanine +G418 +Thialysine	Yku70_v2_R4_Steve	01	11.0	3.70421908973	7947.00043336	209.062033511	254.0	4.11132160549	605092.000077	7401.07265123	43.0	5.01231876992	603835.99988	2336.89013875	1642	1718	137	135	154	160	141	1325	0
DLR00015907	12	12	YBR098W	37	SD/MSG -ARG -HIS -LYS -URA +Canavanine +G418 +Thialysine	Yku70_v2_R4_Steve	01	11.0	3.58305553471	7113.07515766	237.677187533	254.0	3.97264191821	491474.000112	7712.18345038	43.0	4.855782736	491811.999883	3550.52808981	1776	1716	137	135	148	155	138	1422	0
DLR00015907	12	13	YBR206W	37	SD/MSG -ARG -HIS -LYS -URA +Canavanine +G418 +Thialysine	Yku70_v2_R4_Steve	01	11.0	4.08201197491	10148.0006343	239.758252471	254.0	4.49364944638	821242.309792	6967.03656135	43.0	5.465281218	816151.999947	1406.8910986	1918	1711	137	135	158	164	144	1433	0
DLR00015907	12	14	YBR095C	37	SD/MSG -ARG -HIS -LYS -URA +Canavanine +G418 +Thialysine	Yku70_v2_R4_Steve	01	11.0	2.32846716807	1329.3	227.637752922	254.0	3.45866560194	67778.9997427	6102.01564064	43.0	3.27725349701	52338.0006668	1269.72707148	2054	1708	137	135	117	130	123	718	0
DLR00015907	12	15	YBR205W	37	SD/MSG -ARG -HIS -LYS -URA +Canavanine +G418 +Thialysine	Yku70_v2_R4_Steve	01	11.0	3.99343773712	8454.00035552	188.020659929	254.0	4.42760238637	679769.000242	5434.37543873	43.0	5.37449291384	679791.99983	1830.41931157	2194	1713	137	135	157	163	143	1405	0
DLR00015907	12	16	YBR094W	37	SD/MSG -ARG -HIS -LYS -URA +Canavanine +G418 +Thialysine	Yku70_v2_R4_Steve	01	11.0	3.85116687757	7388.00045326	182.634007928	254.0	4.3054415122	562678.000106	5440.43114547	43.0	5.24107708391	564742.999896	2452.93769018	2328	1713	137	135	152	159	141	1735	0
DLR00015907	12	17	YBR204C	37	SD/MSG -ARG -HIS -LYS -URA +Canavanine +G418 +Thialysine	Yku70_v2_R4_Steve	01	11.0	4.63611891891	10961.7083016	233.550805774	254.0	4.90757978239	899576.999963	4228.60312573	43.0	5.94341445784	899398.999288	5925.06282807	2467	1710	137	135	158	164	143	1032	0
DLR00015907	12	18	YBR093C	37	SD/MSG -ARG -HIS -LYS -URA +Canavanine +G418 +Thialysine	Yku70_v2_R4_Steve	01	11.0	0.565770907886	633.999985109	119.170113826	254.0	10.3956247432	26813.1799428	773.228507561	43.0	0.583850695869	2641.99999417	502.138595203	2600	1704	137	135	-1	-1	-1	0	0
DLR00015907	12	19	YBR203W	37	SD/MSG -ARG -HIS -LYS -URA +Canavanine +G418 +Thialysine	Yku70_v2_R4_Steve	01	11.0	4.05991722282	9331.00064276	180.359287153	254.0	4.41410816125	699130.000884	6015.83200928	43.0	5.3783182037	701819.999768	2271.15299179	2742	1711	137	135	152	159	142	1489	0
DLR00015907	12	20	YBR092C	37	SD/MSG -ARG -HIS -LYS -URA +Canavanine +G418 +Thialysine	Yku70_v2_R4_Steve	01	11.0	3.97319229274	7205.00044403	159.483568423	254.0	4.37925397184	542748.000176	4605.29038643	43.0	5.33528569288	540169.999688	2044.70109985	2870	1710	137	135	151	159	142	1321	0
DLR00015907	12	21	YBR201W	37	SD/MSG -ARG -HIS -LYS -URA +Canavanine +G418 +Thialysine	Yku70_v2_R4_Steve	01	11.0	4.48058911112	10556.2879318	218.632856385	254.0	4.78498008189	829236.999891	4551.14925283	43.0	5.80702765455	827772.999828	5300.87201709	3015	1707	137	135	153	160	142	848	0
DLR00015907	12	22	YBR090C-A	37	SD/MSG -ARG -HIS -LYS -URA +Canavanine +G418 +Thialysine	Yku70_v2_R4_Steve	01	11.0	3.05794629477	4480.36829682	281.384108901	254.0	3.46514778721	260514.000078	6107.83890733	43.0	4.22464195831	256201.999862	2628.55531258	3146	1706	137	135	130	140	129	1186	0
DLR00015907	12	23	YBR200W	37	SD/MSG -ARG -HIS -LYS -URA +Canavanine +G418 +Thialysine	Yku70_v2_R4_Steve	01	11.0	0.862592399376	3309.99999703	522.950537776	254.0	12.0	35048.7	1640.95909034	43.0	0.882343216049	14210.9999995	2253.58919077	3282	1701	137	135	-1	-1	-1	0	0
DLR00015907	12	24	YOR202W	37	SD/MSG -ARG -HIS -LYS -URA +Canavanine +G418 +Thialysine	Yku70_v2_R4_Steve	01	11.0	4.01358233469	11204.0002419	398.448129327	254.0	4.43995053642	1014908.00001	7318.1653965	43.0	5.35937935753	1010605.99956	4236.67951001	3419	1707	137	135	150	155	136	615	0
DLR00015907	13	1	YOR202W	37	SD/MSG -ARG -HIS -LYS -URA +Canavanine +G418 +Thialysine	Yku70_v2_R4_Steve	01	11.0	0.670722613802	574.999954172	131.570569736	254.0	9.59912765556	29882.1965758	553.285577774	43.0	0.741898272543	3331.99999471	714.45536897	276	1844	137	135	-1	-1	-1	2	0
DLR00015907	13	2	YAR047C	37	SD/MSG -ARG -HIS -LYS -URA +Canavanine +G418 +Thialysine	Yku70_v2_R4_Steve	01	11.0	4.06309107343	9872.00000544	206.912185358	254.0	4.49277836537	923255.999975	5017.36546237	43.0	5.43921424803	919699.999877	6210.29457921	417	1852	137	135	161	165	146	1066	0
DLR00015907	13	3	YBR001C	37	SD/MSG -ARG -HIS -LYS -URA +Canavanine +G418 +Thialysine	Yku70_v2_R4_Steve	01	11.0	4.26643942842	10729.0002246	202.185388246	254.0	4.63372104561	891948.000166	4844.44184663	43.0	5.62001994709	892099.99968	4354.31363778	563	1847	137	135	157	163	145	1106	11
DLR00015907	13	4	YAR044W	37	SD/MSG -ARG -HIS -LYS -URA +Canavanine +G418 +Thialysine	Yku70_v2_R4_Steve	01	11.0	5.6698356575	1674.0	202.18626766	254.0	3.67264243816	100679.999855	5450.95418325	43.0	4.14242051309	85992.9999958	1450.84951427	695	1839	137	135	117	130	123	405	0
DLR00015907	13	5	YBL107C	37	SD/MSG -ARG -HIS -LYS -URA +Canavanine +G418 +Thialysine	Yku70_v2_R4_Steve	01	11.0	4.16877895896	8790.64966539	177.327363995	254.0	4.58520490791	691336.000329	5436.7507285	43.0	5.57326067428	687820.999664	2130.26863222	825	1844	137	135	155	162	145	946	0
DLR00015907	13	6	YAR043C	37	SD/MSG -ARG -HIS -LYS -URA +Canavanine +G418 +Thialysine	Yku70_v2_R4_Steve	01	11.0	4.07413808562	8778.00051149	165.495062048	254.0	4.43155892272	673959.000241	5475.41573601	43.0	5.38890774839	672024.999795	1720.98534019	962	1857	137	135	154	161	143	1139	0
DLR00015907	13	7	YBL106C	37	SD/MSG -ARG -HIS -LYS -URA +Canavanine +G418 +Thialysine	Yku70_v2_R4_Steve	01	11.0	4.05731353386	9694.128882	182.684852286	254.0	4.43760380035	762523.0002	7043.90438472	43.0	5.39207309552	760725.999904	1884.57628383	1103	1848	137	135	156	163	144	1131	0
DLR00015907	13	8	YAR042W	37	SD/MSG -ARG -HIS -LYS -URA +Canavanine +G418 +Thialysine	Yku70_v2_R4_Steve	01	11.0	4.06116083147	9161.00048313	175.350058894	254.0	4.47902954506	754118.000262	6608.33173806	43.0	5.4352228738	752724.99983	1877.36333652	1239	1846	137	135	159	165	145	1202	0
DLR00015907	13	9	YBL104C	37	SD/MSG -ARG -HIS -LYS -URA +Canavanine +G418 +Thialysine	Yku70_v2_R4_Steve	01	11.0	3.2449100057	5178.10462482	188.250451337	254.0	3.60369552546	304454.000137	5995.92841011	43.0	4.41207933234	305372.999763	2533.84944212	1386	1854	137	135	135	145	132	1498	10
DLR00015907	13	10	YAR040C	37	SD/MSG -ARG -HIS -LYS -URA +Canavanine +G418 +Thialysine	Yku70_v2_R4_Steve	01	11.0	3.13195537788	5185.22427583	165.3122885	254.0	3.62879679553	339223.000311	6647.72506234	43.0	4.43778866518	336084.000195	3571.46315546	1507	1856	137	135	144	153	138	1368	5
DLR00015907	13	11	YBL103C	37	SD/MSG -ARG -HIS -LYS -URA +Canavanine +G418 +Thialysine	Yku70_v2_R4_Steve	01	11.0	3.25178263196	5303.71211581	155.998141136	254.0	3.76976306779	350344.000112	6669.25180488	43.0	4.60214020163	348512.000096	3300.43880465	1646	1844	137	135	145	153	138	1630	0
DLR00015907	13	12	YAR037W	37	SD/MSG -ARG -HIS -LYS -URA +Canavanine +G418 +Thialysine	Yku70_v2_R4_Steve	01	11.0	3.98338500792	8593.69788252	250.814938732	254.0	4.39474019248	671837.000286	7611.8964388	43.0	5.33971135952	671458.00003	2248.92567717	1777	1852	137	135	156	162	142	1290	9
DLR00015907	13	13	YBL102W	37	SD/MSG -ARG -HIS -LYS -URA +Canavanine +G418 +Thialysine	Yku70_v2_R4_Steve	01	11.0	4.14215118941	8477.99997777	271.972981287	254.0	4.52328431705	673224.000443	5951.05917019	43.0	5.48881868738	673083.999901	1684.28182226	1923	1849	137	135	156	162	142	1298	0
DLR00015907	13	14	YAR035W	37	SD/MSG -ARG -HIS -LYS -URA +Canavanine +G418 +Thialysine	Yku70_v2_R4_Steve	01	11.0	3.91042980881	7510.00035836	213.941821873	254.0	4.35588669678	607978.000199	5909.90957464	43.0	5.29013911743	605760.999823	1762.26091735	2053	1848	137	135	156	162	142	1316	9
DLR00015907	13	15	YBL101C	37	SD/MSG -ARG -HIS -LYS -URA +Canavanine +G418 +Thialysine	Yku70_v2_R4_Steve	01	11.0	4.31131338446	9585.00001395	254.078062918	254.0	4.68377800214	791876.000311	5223.05255785	43.0	5.68173925415	791250.999645	3239.39365528	2196	1851	137	135	157	163	143	1238	0
DLR00015907	13	16	YAR031W	37	SD/MSG -ARG -HIS -LYS -URA +Canavanine +G418 +Thialysine	Yku70_v2_R4_Steve	01	11.0	1.3724730476	1401.99998063	252.68714036	254.0	9.33315203296	35185.8580954	1135.08614739	43.0	6.45907384117	10724.4	807.438035096	2329	1842	137	135	106	120	115	26	0
DLR00015907	13	17	YBL100C	37	SD/MSG -ARG -HIS -LYS -URA +Canavanine +G418 +Thialysine	Yku70_v2_R4_Steve	01	11.0	3.99078903504	8498.00058095	189.207097786	254.0	4.3648141425	630488.000211	5982.63015333	43.0	5.3165687303	635461.999851	1655.72135599	2474	1855	137	135	150	158	140	1731	0
DLR00015907	13	18	YAR030C	37	SD/MSG -ARG -HIS -LYS -URA +Canavanine +G418 +Thialysine	Yku70_v2_R4_Steve	01	11.0	4.38455730935	8844.58566814	130.149992301	254.0	4.75627379125	743503.000337	4105.42909945	43.0	5.7661541081	738656.999718	2528.43674331	2606	1845	137	135	159	165	145	1063	0
DLR00015907	13	19	YBL098W	37	SD/MSG -ARG -HIS -LYS -URA +Canavanine +G418 +Thialysine	Yku70_v2_R4_Steve	01	11.0	2.77918267042	2813.79536973	125.666880558	254.0	3.42540656014	168970.000047	5278.8706624	43.0	4.07840372265	157121.000022	1775.03302394	2749	1849	137	135	133	144	132	965	9
DLR00015907	13	20	YAR029W	37	SD/MSG -ARG -HIS -LYS -URA +Canavanine +G418 +Thialysine	Yku70_v2_R4_Steve	01	11.0	3.57445494804	5481.40464282	158.168026791	254.0	3.96412716798	365195.000116	6322.92982532	43.0	4.84871333808	364058.000004	3124.67952354	2871	1852	137	135	142	151	137	1624	0
DLR00015907	13	21	YBL096C	37	SD/MSG -ARG -HIS -LYS -URA +Canavanine +G418 +Thialysine	Yku70_v2_R4_Steve	01	11.0	4.46303868053	9682.99973265	246.482254275	254.0	4.75364441964	741360.000053	4286.22227433	43.0	5.76184943041	740020.999899	3958.96857138	3017	1849	137	135	152	159	142	954	1
DLR00015907	13	22	YAR028W	37	SD/MSG -ARG -HIS -LYS -URA +Canavanine +G418 +Thialysine	Yku70_v2_R4_Steve	01	11.0	4.37044908083	9677.9998852	256.353588497	254.0	4.76084519467	777195.999956	4590.54352308	43.0	5.77089832649	777064.999928	5026.8040963	3149	1839	137	135	152	158	142	1053	0
DLR00015907	13	23	YBL095W	37	SD/MSG -ARG -HIS -LYS -URA +Canavanine +G418 +Thialysine	Yku70_v2_R4_Steve	01	11.0	4.42610654774	9947.17725699	379.051365162	254.0	4.68865382961	862704.99994	5175.97256573	43.0	5.6763236679	857432.999641	6263.94772387	3289	1845	137	135	150	155	138	639	24
DLR00015907	13	24	YOR202W	37	SD/MSG -ARG -HIS -LYS -URA +Canavanine +G418 +Thialysine	Yku70_v2_R4_Steve	01	11.0	4.18627877693	9993.12247728	448.76289739	254.0	4.52874229299	925239.999974	6262.68399966	43.0	5.46596710143	918463.999912	7310.20335721	3425	1838	137	135	150	154	135	586	24
DLR00015907	14	1	YOR202W	37	SD/MSG -ARG -HIS -LYS -URA +Canavanine +G418 +Thialysine	Yku70_v2_R4_Steve	01	11.0	3.80889697157	9774.00016248	241.284467938	254.0	4.24730653708	912712.99996	5409.50111854	43.0	5.14914425561	906929.999386	5262.66694797	293	1990	137	135	159	163	144	967	0
DLR00015907	14	2	YBR121C	37	SD/MSG -ARG -HIS -LYS -URA +Canavanine +G418 +Thialysine	Yku70_v2_R4_Steve	01	11.0	9.0	1398.6	342.388405024	254.0	6.20384038017	49211.1	4722.91233974	43.0	2.83946031223	32300.000562	1729.10701772	421	1983	137	135	111	123	118	291	18
DLR00015907	14	3	YBR223C	37	SD/MSG -ARG -HIS -LYS -URA +Canavanine +G418 +Thialysine	Yku70_v2_R4_Steve	01	11.0	4.23264768051	10385.9999997	200.507023944	254.0	4.5830377129	843116.999965	4487.78417683	43.0	5.57373152779	845377.999815	6104.96636002	554	1983	137	135	154	159	142	1212	0
DLR00015907	14	4	YBR119W	37	SD/MSG -ARG -HIS -LYS -URA +Canavanine +G418 +Thialysine	Yku70_v2_R4_Steve	01	11.0	4.57364638598	10428.2242345	217.929345028	254.0	4.97521813448	898471.998703	4568.7804949	43.0	6.01942453618	896214.997656	7159.45338521	692	1985	137	135	160	165	147	880	0
DLR00015907	14	5	YBR222C	37	SD/MSG -ARG -HIS -LYS -URA +Canavanine +G418 +Thialysine	Yku70_v2_R4_Steve	01	11.0	4.42728263647	10164.159992	217.473361784	254.0	4.73636109388	833484.999961	4039.03064883	43.0	5.75084474812	832401.99971	5387.74168176	826	1992	137	135	158	163	145	1041	0
DLR00015907	14	6	YBR116C	37	SD/MSG -ARG -HIS -LYS -URA +Canavanine +G418 +Thialysine	Yku70_v2_R4_Steve	01	11.0	3.81038647778	7370.00074412	172.698168022	254.0	4.18924857992	564621.000057	7258.20339378	43.0	5.11007564908	559320.999985	3162.15656146	965	1988	137	135	151	158	141	1009	0
DLR00015907	14	7	YBR221C	37	SD/MSG -ARG -HIS -LYS -URA +Canavanine +G418 +Thialysine	Yku70_v2_R4_Steve	01	11.0	2.36901474197	1587.3	164.810476556	254.0	3.26941460105	73463.999991	5571.52814456	43.0	3.24233771186	62042.2	864.622373597	1102	1994	137	135	110	125	119	194	0
DLR00015907	14	8	YBR115C	37	SD/MSG -ARG -HIS -LYS -URA +Canavanine +G418 +Thialysine	Yku70_v2_R4_Steve	01	11.0	0.56374685417	918.999993572	137.475343648	254.0	12.0	27279.272315	668.293242106	43.0	0.648764974772	4042.9999977	656.895918743	1236	1980	137	135	-1	-1	-1	0	0
DLR00015907	14	9	YBR220C	37	SD/MSG -ARG -HIS -LYS -URA +Canavanine +G418 +Thialysine	Yku70_v2_R4_Steve	01	11.0	4.20365300622	10682.0005421	222.14502403	254.0	4.57781105154	873980.000311	7223.45455014	43.0	5.55108260862	874713.999827	1916.14294889	1374	1991	137	135	158	164	144	1166	0
DLR00015907	14	10	YBR114W	37	SD/MSG -ARG -HIS -LYS -URA +Canavanine +G418 +Thialysine	Yku70_v2_R4_Steve	01	11.0	3.33143543923	5600.99109487	141.441906307	254.0	3.83008101644	390261.000133	6986.56030099	43.0	4.68327095121	388116.99984	3972.26415896	1510	1982	137	135	146	154	138	1565	0
DLR00015907	14	11	YBR219C	37	SD/MSG -ARG -HIS -LYS -URA +Canavanine +G418 +Thialysine	Yku70_v2_R4_Steve	01	11.0	4.27168237916	10471.0001197	244.997776167	254.0	4.656288554	860888.000362	6672.44771765	43.0	5.64404800882	862764.99969	2523.84423324	1645	1989	137	135	158	164	144	1284	0
DLR00015907	14	12	YBR113W	37	SD/MSG -ARG -HIS -LYS -URA +Canavanine +G418 +Thialysine	Yku70_v2_R4_Steve	01	11.0	3.85692202158	6860.46267347	177.444473877	254.0	4.35069680391	554062.000383	5706.79164278	43.0	5.2831676096	551341.999844	1481.05684221	1788	1994	137	135	155	162	143	1409	0
DLR00015907	14	13	YBR218C	37	SD/MSG -ARG -HIS -LYS -URA +Canavanine +G418 +Thialysine	Yku70_v2_R4_Steve	01	11.0	4.38123702681	10545.8817181	219.784548772	254.0	4.78399416481	895246.000102	4470.52597273	43.0	5.79802857206	897228.999722	5168.42934114	1923	1988	137	135	159	164	144	1326	0
DLR00015907	14	14	YBR111C	37	SD/MSG -ARG -HIS -LYS -URA +Canavanine +G418 +Thialysine	Yku70_v2_R4_Steve	01	11.0	9.0	1458.9	437.523112777	254.0	12.0	30613.4998477	591.604340282	43.0	1.06579933874	8296.99999822	1753.69646322	2057	1973	137	135	120	128	117	44	11
DLR00015907	14	15	YBR217W	37	SD/MSG -ARG -HIS -LYS -URA +Canavanine +G418 +Thialysine	Yku70_v2_R4_Steve	01	11.0	4.499586271	11038.6172161	251.949116464	254.0	4.88968130915	940581.000168	4149.02016455	43.0	5.9188980595	944276.999921	4957.08980937	2191	1987	137	135	159	165	144	1410	0
DLR00015907	14	16	YBR108W	37	SD/MSG -ARG -HIS -LYS -URA +Canavanine +G418 +Thialysine	Yku70_v2_R4_Steve	01	11.0	3.94963045725	7554.39536464	206.005352232	254.0	4.34966256715	578477.000308	6058.61711444	43.0	5.29946198265	579086.999936	1308.89171809	2328	1982	137	135	150	158	139	1634	0
DLR00015907	14	17	YBR216C	37	SD/MSG -ARG -HIS -LYS -URA +Canavanine +G418 +Thialysine	Yku70_v2_R4_Steve	01	11.0	4.22202818047	9333.00029707	236.44852546	254.0	4.56982242723	721423.000341	5355.83799472	43.0	5.55936213941	723120.999693	2358.30012649	2466	1986	137	135	151	158	140	1355	0
DLR00015907	14	18	YBR107C	37	SD/MSG -ARG -HIS -LYS -URA +Canavanine +G418 +Thialysine	Yku70_v2_R4_Steve	01	11.0	3.88850680365	7076.00058253	221.471839285	254.0	4.26492224209	530593.000168	5838.41055075	43.0	5.20325284483	530991.999865	1576.95945994	2600	1982	137	135	149	157	140	1727	0
DLR00015907	14	19	YBR215W	37	SD/MSG -ARG -HIS -LYS -URA +Canavanine +G418 +Thialysine	Yku70_v2_R4_Steve	01	11.0	2.17524303601	1148.4	197.345888782	254.0	3.33824615641	65067.9997967	5832.10287774	43.0	3.17629447322	44707.0007644	1288.35493327	2732	1982	137	135	116	130	124	462	0
DLR00015907	14	20	YBR106W	37	SD/MSG -ARG -HIS -LYS -URA +Canavanine +G418 +Thialysine	Yku70_v2_R4_Steve	01	11.0	0.565708161924	1022.99999491	150.155138539	254.0	12.0	28156.2905979	597.80952876	43.0	0.632309881605	4327.99999601	668.87417942	2876	1977	137	135	-1	-1	-1	6	0
DLR00015907	14	21	YBR214W	37	SD/MSG -ARG -HIS -LYS -URA +Canavanine +G418 +Thialysine	Yku70_v2_R4_Steve	01	11.0	4.31256010302	10492.9999862	265.064173871	254.0	4.72065707239	838822.000161	4529.57015511	43.0	5.7297173784	839622.99966	4417.05865541	3009	1981	137	135	154	160	143	1167	0
DLR00015907	14	22	YBR105C	37	SD/MSG -ARG -HIS -LYS -URA +Canavanine +G418 +Thialysine	Yku70_v2_R4_Steve	01	11.0	3.8714107557	7243.00035156	275.333683839	254.0	4.20997560431	523072.000018	5901.38366935	43.0	5.13774327622	519059.999941	2553.79199588	3145	1978	137	135	141	149	135	954	0
DLR00015907	14	23	YBR213W	37	SD/MSG -ARG -HIS -LYS -URA +Canavanine +G418 +Thialysine	Yku70_v2_R4_Steve	01	11.0	4.10762277779	9402.99998573	402.337333686	254.0	4.4402736962	730957.999961	5441.09875877	43.0	5.39374493792	731385.999903	5643.48377284	3287	1984	137	135	144	150	134	1021	11
DLR00015907	14	24	YOR202W	37	SD/MSG -ARG -HIS -LYS -URA +Canavanine +G418 +Thialysine	Yku70_v2_R4_Steve	01	11.0	4.32199464803	10730.7078184	396.358253522	254.0	4.60955642165	972913.999967	5903.62706047	43.0	5.56204439768	968305.999951	7674.07589739	3418	1979	137	135	149	153	134	574	0
DLR00015907	15	1	YOR202W	37	SD/MSG -ARG -HIS -LYS -URA +Canavanine +G418 +Thialysine	Yku70_v2_R4_Steve	01	11.0	4.21789997772	10875.9999784	1184.1127589	254.0	4.43865875921	957082.999975	9248.58161077	43.0	5.3703352594	955077.999686	11046.2168267	294	2130	137	135	156	160	142	1027	0
DLR00015907	15	2	YBL015W	37	SD/MSG -ARG -HIS -LYS -URA +Canavanine +G418 +Thialysine	Yku70_v2_R4_Steve	01	11.0	4.26495748414	9161.00327232	313.456513448	254.0	4.59450022321	813128.999915	5763.31290162	43.0	5.57954929867	811248.999912	7441.06899516	422	2129	137	135	155	159	142	1372	10
DLR00015907	15	3	YBR016W	37	SD/MSG -ARG -HIS -LYS -URA +Canavanine +G418 +Thialysine	Yku70_v2_R4_Steve	01	11.0	4.22508398249	9378.99993275	337.131177659	254.0	4.53555943768	752691.999915	5495.18859079	43.0	5.52321024643	752518.999887	6569.69417253	566	2125	137	135	152	158	142	1375	0
DLR00015907	15	4	YBL013W	37	SD/MSG -ARG -HIS -LYS -URA +Canavanine +G418 +Thialysine	Yku70_v2_R4_Steve	01	11.0	3.77949662539	5924.63902326	175.16411484	254.0	4.20381683694	450183.000236	5903.44182589	43.0	5.13033153853	442880.999973	2027.21653908	692	2131	137	135	148	156	142	1169	0
DLR00015907	15	5	YBR015C	37	SD/MSG -ARG -HIS -LYS -URA +Canavanine +G418 +Thialysine	Yku70_v2_R4_Steve	01	11.0	3.23929853288	3961.90997829	174.467942745	254.0	3.59056511187	242004.000001	5325.83664237	43.0	4.40390011516	239859.999278	1758.5983966	840	2127	137	135	134	145	134	1663	0
DLR00015907	15	6	YBL011W	37	SD/MSG -ARG -HIS -LYS -URA +Canavanine +G418 +Thialysine	Yku70_v2_R4_Steve	01	11.0	3.81680567232	6679.37997112	164.072409137	254.0	4.2307547919	515996.00012	5516.39889437	43.0	5.15672551798	509736.999881	1863.60177883	959	2125	137	135	152	159	143	1181	6
DLR00015907	15	7	YBR014C	37	SD/MSG -ARG -HIS -LYS -URA +Canavanine +G418 +Thialysine	Yku70_v2_R4_Steve	01	11.0	4.15784874995	9341.00017689	184.681293815	254.0	4.5383000203	742179.000221	5015.09955491	43.0	5.51355810769	740835.999685	2727.38108621	1108	2127	137	135	155	162	145	1166	0
DLR00015907	15	8	YBL010C	37	SD/MSG -ARG -HIS -LYS -URA +Canavanine +G418 +Thialysine	Yku70_v2_R4_Steve	01	11.0	3.96369487712	7639.00048306	144.358739114	254.0	4.41467048535	610140.000105	4488.00170364	43.0	5.36520687605	605597.999742	2700.47105167	1241	2126	137	135	155	162	144	1216	0
DLR00015907	15	9	YBR013C	37	SD/MSG -ARG -HIS -LYS -URA +Canavanine +G418 +Thialysine	Yku70_v2_R4_Steve	01	11.0	4.20028409128	9847.00029294	157.04515931	254.0	4.56441790413	776447.000317	5442.84384044	43.0	5.55098139094	775296.999694	2301.19138679	1382	2129	137	135	154	161	143	1067	0
DLR00015907	15	10	YBL009W	37	SD/MSG -ARG -HIS -LYS -URA +Canavanine +G418 +Thialysine	Yku70_v2_R4_Steve	01	11.0	3.45427765485	5460.79760764	174.551285018	254.0	3.89970114933	376399.000025	6606.69448089	43.0	4.76240207973	372393.999993	3129.04766624	1510	2115	137	135	142	152	137	1369	0
DLR00015907	15	11	YBR012C	37	SD/MSG -ARG -HIS -LYS -URA +Canavanine +G418 +Thialysine	Yku70_v2_R4_Steve	01	11.0	4.1384436104	9188.00037607	158.167316739	254.0	4.52686761842	740605.000321	5318.92510291	43.0	5.50286811096	739579.999754	2038.55066399	1660	2130	137	135	153	160	142	1258	0
DLR00015907	15	12	YBL008W	37	SD/MSG -ARG -HIS -LYS -URA +Canavanine +G418 +Thialysine	Yku70_v2_R4_Steve	01	11.0	0.698899630226	1522.99999478	224.815932537	254.0	12.0	29464.6778303	732.240083372	43.0	1.03103259609	7890.99999909	1160.30414869	1798	2134	137	135	109	123	121	13	0
DLR00015907	15	13	YBR010W	37	SD/MSG -ARG -HIS -LYS -URA +Canavanine +G418 +Thialysine	Yku70_v2_R4_Steve	01	11.0	4.11063233307	9376.00029057	242.179438996	254.0	4.46767668865	761838.000157	6060.18303767	43.0	5.43422249818	762836.999774	2627.97548799	1934	2127	137	135	153	160	142	1439	0
DLR00015907	15	14	YBL007C	37	SD/MSG -ARG -HIS -LYS -URA +Canavanine +G418 +Thialysine	Yku70_v2_R4_Steve	01	11.0	0.554255876077	656.999987243	108.211057852	254.0	11.6696722539	28126.4583101	451.337680928	43.0	0.602090862863	2796.99999522	486.435758217	2059	2096	137	135	-1	-1	-1	5	0
DLR00015907	15	15	YBR009C	37	SD/MSG -ARG -HIS -LYS -URA +Canavanine +G418 +Thialysine	Yku70_v2_R4_Steve	01	11.0	0.585296883333	706.999983873	119.761220083	254.0	11.3183881017	28068.166118	346.180945146	43.0	0.635158095203	3247.99999614	563.692782399	2196	2116	137	135	-1	-1	-1	0	0
DLR00015907	15	16	YBL005W	37	SD/MSG -ARG -HIS -LYS -URA +Canavanine +G418 +Thialysine	Yku70_v2_R4_Steve	01	11.0	4.00610115461	7830.00031526	150.69628667	254.0	4.41918695149	634355.000278	4881.33627932	43.0	5.37824509105	635182.999761	1999.43590246	2331	2123	137	135	151	159	142	1772	0
DLR00015907	15	17	YBR008C	37	SD/MSG -ARG -HIS -LYS -URA +Canavanine +G418 +Thialysine	Yku70_v2_R4_Steve	01	11.0	4.26068045108	8769.99999425	159.511810943	254.0	4.60980945617	682609.000329	4405.59214206	43.0	5.6082765273	681108.999662	2532.8724172	2477	2119	137	135	151	159	141	1221	11
DLR00015907	15	18	YBL003C	37	SD/MSG -ARG -HIS -LYS -URA +Canavanine +G418 +Thialysine	Yku70_v2_R4_Steve	01	11.0	3.81429369657	7253.01573588	155.494472899	254.0	4.20469702426	516608.00015	5899.28667931	43.0	5.13026984353	516027.999958	1714.72856114	2607	2116	137	135	146	154	138	1470	0
DLR00015907	15	19	YBR007C	37	SD/MSG -ARG -HIS -LYS -URA +Canavanine +G418 +Thialysine	Yku70_v2_R4_Steve	01	11.0	4.48492310532	9650.65969368	211.297905672	254.0	4.87815560024	817296.000056	3957.87829588	43.0	5.90401536897	815079.999605	3730.53054495	2748	2120	137	135	157	164	145	1051	0
DLR00015907	15	20	YBL001C	37	SD/MSG -ARG -HIS -LYS -URA +Canavanine +G418 +Thialysine	Yku70_v2_R4_Steve	01	11.0	4.15513837551	8566.9999994	179.547315179	254.0	4.55357685661	680234.000206	4503.25721501	43.0	5.55239133354	670802.739979	2323.59474445	2880	2114	137	135	153	160	143	1388	0
DLR00015907	15	21	YBR006W	37	SD/MSG -ARG -HIS -LYS -URA +Canavanine +G418 +Thialysine	Yku70_v2_R4_Steve	01	11.0	0.629461051372	912.999984604	162.546524663	254.0	11.9375113502	27368.8357908	681.159863885	43.0	0.644403498626	3774.99999779	679.078519281	3014	2112	137	135	-1	-1	-1	2	0
DLR00015907	15	22	YAR050W	37	SD/MSG -ARG -HIS -LYS -URA +Canavanine +G418 +Thialysine	Yku70_v2_R4_Steve	01	11.0	4.38471887223	9439.99978003	244.204451295	254.0	4.68371732775	765722.999807	4632.38356864	43.0	5.68741937035	762168.99976	5226.16898742	3144	2117	137	135	149	156	140	916	0
DLR00015907	15	23	YBR005W	37	SD/MSG -ARG -HIS -LYS -URA +Canavanine +G418 +Thialysine	Yku70_v2_R4_Steve	01	11.0	4.52125184626	9109.53164035	325.434093828	254.0	4.81227006725	778716.99967	5186.3730554	43.0	5.82570527401	773774.999006	7124.43923764	3288	2121	137	135	150	155	139	707	36
DLR00015907	15	24	YOR202W	37	SD/MSG -ARG -HIS -LYS -URA +Canavanine +G418 +Thialysine	Yku70_v2_R4_Steve	01	11.0	4.23187187659	10690.999842	562.971922415	254.0	4.60028526252	895652.999945	6759.92871435	43.0	5.56153426976	892667.999994	9002.60010221	3418	2117	137	135	149	153	136	608	10
DLR00015907	16	1	YOR202W	37	SD/MSG -ARG -HIS -LYS -URA +Canavanine +G418 +Thialysine	Yku70_v2_R4_Steve	01	11.0	4.59120398731	9040.66643448	593.299265435	254.0	4.49761638899	655065.999952	10002.2796497	43.0	5.4330672451	647275.99986	8190.81549892	284	2266	137	135	153	157	142	228	4
DLR00015907	16	2	YOR202W	37	SD/MSG -ARG -HIS -LYS -URA +Canavanine +G418 +Thialysine	Yku70_v2_R4_Steve	01	11.0	5.01407574344	8229.84373086	190.824809164	254.0	4.7431990726	569944.999036	5927.54366486	43.0	5.78309425425	561129.99683	4985.96122888	409	2261	137	135	153	158	144	473	0
DLR00015907	16	3	YOR202W	37	SD/MSG -ARG -HIS -LYS -URA +Canavanine +G418 +Thialysine	Yku70_v2_R4_Steve	01	11.0	4.37009209325	7981.21463418	198.959057594	254.0	4.35229952936	582620.999891	6857.59213139	43.0	5.32437577504	555829.879958	7386.66705536	558	2260	137	135	153	158	145	409	0
DLR00015907	16	4	YOR202W	37	SD/MSG -ARG -HIS -LYS -URA +Canavanine +G418 +Thialysine	Yku70_v2_R4_Steve	01	11.0	4.24327549292	7798.5	383.762096167	254.0	4.52658893874	540186.9986	23246.7545148	43.0	5.47712563578	528485.998437	21099.1318945	680	2249	137	135	153	160	146	519	19
DLR00015907	16	5	YOR202W	37	SD/MSG -ARG -HIS -LYS -URA +Canavanine +G418 +Thialysine	Yku70_v2_R4_Steve	01	11.0	3.91674026804	7646.4	547.117241921	254.0	4.33095962879	523249.998652	34894.0437399	43.0	5.27800832601	520393.998666	34672.5762183	807	2230	137	135	148	156	143	578	29
DLR00015907	16	6	YOR202W	37	SD/MSG -ARG -HIS -LYS -URA +Canavanine +G418 +Thialysine	Yku70_v2_R4_Steve	01	11.0	3.97548537775	7510.0000132	149.303713644	254.0	4.28113687261	458610.000133	5081.21609291	43.0	5.20914302788	445536.492527	1437.41814949	974	2260	137	135	154	161	146	607	7
DLR00015907	16	7	YOR202W	37	SD/MSG -ARG -HIS -LYS -URA +Canavanine +G418 +Thialysine	Yku70_v2_R4_Steve	01	11.0	4.36305872841	9281.99974698	154.085008142	254.0	4.62666177022	567256.000624	4882.47288378	43.0	5.61675702473	559836.000075	1020.08688921	1108	2259	137	135	157	164	148	441	0
DLR00015907	16	8	YOR202W	37	SD/MSG -ARG -HIS -LYS -URA +Canavanine +G418 +Thialysine	Yku70_v2_R4_Steve	01	11.0	3.90946471076	6285.00065834	136.455594382	254.0	4.22941900994	376844.00048	5253.84850346	43.0	5.13398292915	363332.000302	870.663486866	1241	2255	137	135	154	161	146	431	0
DLR00015907	16	9	YOR202W	37	SD/MSG -ARG -HIS -LYS -URA +Canavanine +G418 +Thialysine	Yku70_v2_R4_Steve	01	11.0	4.48899764735	9298.17731298	124.348047889	254.0	4.71659183979	592895.000158	3880.95265535	43.0	5.72349062743	583911.999669	1964.67077303	1387	2260	137	135	157	164	148	448	6
DLR00015907	16	10	YOR202W	37	SD/MSG -ARG -HIS -LYS -URA +Canavanine +G418 +Thialysine	Yku70_v2_R4_Steve	01	11.0	3.84340394736	6332.05027908	98.913344979	254.0	4.19271317471	400908.000406	5437.13735384	43.0	5.09704437782	390440.000248	807.951851445	1509	2249	137	135	152	159	144	517	0
DLR00015907	16	11	YOR202W	37	SD/MSG -ARG -HIS -LYS -URA +Canavanine +G418 +Thialysine	Yku70_v2_R4_Steve	01	11.0	4.31750977678	8754.99964184	136.285732549	254.0	4.63028802127	600249.000264	4059.587528	43.0	5.62405767214	592076.999888	2441.54124233	1647	2260	137	135	155	161	145	575	0
DLR00015907	16	12	YOR202W	37	SD/MSG -ARG -HIS -LYS -URA +Canavanine +G418 +Thialysine	Yku70_v2_R4_Steve	01	11.0	4.16750203734	8082.00004344	95.647140982	254.0	4.51581011636	570124.000771	4605.12359422	43.0	5.49265261648	563042.000097	1806.79829081	1781	2263	137	135	154	161	144	604	0
DLR00015907	16	13	YOR202W	37	SD/MSG -ARG -HIS -LYS -URA +Canavanine +G418 +Thialysine	Yku70_v2_R4_Steve	01	11.0	4.17571944237	8260.00022327	206.332352531	254.0	4.52779380702	613400.00065	5527.7986664	43.0	5.50066585181	608034.00028	1023.40641573	1923	2259	137	135	154	161	144	888	11
DLR00015907	16	14	YOR202W	37	SD/MSG -ARG -HIS -LYS -URA +Canavanine +G418 +Thialysine	Yku70_v2_R4_Steve	01	11.0	3.96900773455	7146.00075826	78.5872556591	254.0	4.4146186417	556756.000459	4719.11346516	43.0	5.36367560091	549860.040545	895.711600168	2056	2258	137	135	154	161	144	1039	0
DLR00015907	16	15	YOR202W	37	SD/MSG -ARG -HIS -LYS -URA +Canavanine +G418 +Thialysine	Yku70_v2_R4_Steve	01	11.0	4.19485356489	9759.1361255	86.3219016904	254.0	4.5344363162	744654.204033	5510.87125553	43.0	5.52402734073	733488.000225	1028.93479207	2195	2255	137	135	151	159	143	869	0
DLR00015907	16	16	YOR202W	37	SD/MSG -ARG -HIS -LYS -URA +Canavanine +G418 +Thialysine	Yku70_v2_R4_Steve	01	11.0	4.128674738	7556.32774118	184.820466074	254.0	4.44631581602	566535.000669	5204.55395788	43.0	5.40755924096	560507.000461	553.827812116	2329	2256	137	135	150	157	142	893	0
DLR00015907	16	17	YOR202W	37	SD/MSG -ARG -HIS -LYS -URA +Canavanine +G418 +Thialysine	Yku70_v2_R4_Steve	01	11.0	4.73195430624	10146.858799	219.696608573	254.0	4.8781454865	792000.000086	3227.74018377	43.0	5.90591194174	788325.999544	3424.87979411	2468	2253	137	135	153	160	144	744	0
DLR00015907	16	18	YOR202W	37	SD/MSG -ARG -HIS -LYS -URA +Canavanine +G418 +Thialysine	Yku70_v2_R4_Steve	01	11.0	3.54831132259	5836.56468399	92.3007670094	254.0	3.98221437391	372812.000181	5752.7305395	43.0	4.85439477943	368335.000039	2440.33959891	2605	2254	137	135	142	151	139	1016	0
DLR00015907	16	19	YOR202W	37	SD/MSG -ARG -HIS -LYS -URA +Canavanine +G418 +Thialysine	Yku70_v2_R4_Steve	01	11.0	4.5707785063	8649.17225568	261.849697251	254.0	4.67491452271	654595.000503	4586.8932959	43.0	5.6700258865	649303.999849	1971.9846832	2741	2247	137	135	151	158	143	734	0
DLR00015907	16	20	YOR202W	37	SD/MSG -ARG -HIS -LYS -URA +Canavanine +G418 +Thialysine	Yku70_v2_R4_Steve	01	11.0	4.26499664478	8807.99980967	158.003645287	254.0	4.58125447022	643800.00024	4045.88595931	43.0	5.56953749278	637151.999746	2838.25530038	2877	2247	137	135	150	157	143	603	0
DLR00015907	16	21	YOR202W	37	SD/MSG -ARG -HIS -LYS -URA +Canavanine +G418 +Thialysine	Yku70_v2_R4_Steve	01	11.0	4.40033634197	9721.52764381	141.176213761	254.0	4.73597670806	724002.000019	3838.5241662	43.0	5.74511953921	718278.99998	4027.63027827	3015	2243	137	135	152	158	144	558	0
DLR00015907	16	22	YOR202W	37	SD/MSG -ARG -HIS -LYS -URA +Canavanine +G418 +Thialysine	Yku70_v2_R4_Steve	01	11.0	4.06873572487	7977.00055738	168.713651456	254.0	4.4051170689	557663.000279	5058.36181376	43.0	5.35492306284	549757.999764	1618.57780828	3148	2250	137	135	146	153	140	472	0
DLR00015907	16	23	YOR202W	37	SD/MSG -ARG -HIS -LYS -URA +Canavanine +G418 +Thialysine	Yku70_v2_R4_Steve	01	11.0	4.1732929821	9126.25976043	260.649843413	254.0	4.39902318154	641316.000084	5101.99650841	43.0	5.35351711085	636837.999864	3574.81976569	3296	2255	137	135	146	152	138	537	37
DLR00015907	16	24	YOR202W	37	SD/MSG -ARG -HIS -LYS -URA +Canavanine +G418 +Thialysine	Yku70_v2_R4_Steve	01	11.0	4.13369492644	10662.6326539	287.168573509	254.0	4.39237984205	758925.999988	5534.4072454	43.0	5.32514530126	753786.999865	5106.02715171	3423	2251	137	135	147	151	137	257	20
DLR00015926	1	1	YOR202W	37.5	SD/MSG -ARG -HIS -LYS -URA +Canavanine +G418 +Thialysine	Yku70_v2_R4_Steve	01	11.0	6.01450642363	2091.6	216.051025229	254.0	2.73685229445	120585.000604	8770.16374069	43.0	3.10564529839	105737.001273	3897.73387363	314	254	137	135	109	121	118	475	1
DLR00015926	1	2	YOR202W	37.5	SD/MSG -ARG -HIS -LYS -URA +Canavanine +G418 +Thialysine	Yku70_v2_R4_Steve	01	11.0	7.52608242907	3197.7	735.799029534	254.0	12.0	39806.1	1608.61892409	43.0	8.4277683755	18813.6	2331.37233633	408	229	137	135	100	114	114	98	10
DLR00015926	1	3	YOR202W	37.5	SD/MSG -ARG -HIS -LYS -URA +Canavanine +G418 +Thialysine	Yku70_v2_R4_Steve	01	11.0	5.72707830562	3203.1	338.267671395	254.0	2.78250299769	190806.000876	9639.55005242	43.0	3.32298481763	182517.001237	5890.0389074	562	220	137	135	124	135	131	1125	2
DLR00015926	1	4	YOR202W	37.5	SD/MSG -ARG -HIS -LYS -URA +Canavanine +G418 +Thialysine	Yku70_v2_R4_Steve	01	11.0	5.70364339754	1372.5	125.529857595	254.0	2.77378190115	81982.0003824	7228.59957166	43.0	2.94663501813	65085.0012349	2386.39946331	673	214	137	135	117	130	128	640	6
DLR00015926	1	5	YOR202W	37.5	SD/MSG -ARG -HIS -LYS -URA +Canavanine +G418 +Thialysine	Yku70_v2_R4_Steve	01	11.0	2.80773089606	2374.2	201.662561064	254.0	2.68497389147	133438.000799	8569.81529875	43.0	3.15060421772	124301.001355	4203.8751264	832	221	137	135	123	137	133	1289	0
DLR00015926	1	6	YOR202W	37.5	SD/MSG -ARG -HIS -LYS -URA +Canavanine +G418 +Thialysine	Yku70_v2_R4_Steve	01	11.0	3.27444020555	2098.8	255.128049412	254.0	2.71912075306	115535.000654	8943.73133249	43.0	3.09082293515	103364.001298	3587.95566903	952	215	137	135	120	135	131	1100	0
DLR00015926	1	7	YOR202W	37.5	SD/MSG -ARG -HIS -LYS -URA +Canavanine +G418 +Thialysine	Yku70_v2_R4_Steve	01	11.0	2.9072424879	3961.85021025	302.67527234	254.0	2.78119922091	225665.001039	10513.9347954	43.0	3.36789991114	223848.001355	7053.64104128	1107	222	137	135	131	144	138	2016	0
DLR00015926	1	8	YOR202W	37.5	SD/MSG -ARG -HIS -LYS -URA +Canavanine +G418 +Thialysine	Yku70_v2_R4_Steve	01	11.0	3.02710705124	3598.2	373.111831602	254.0	2.82623604607	231406.000895	9803.00712678	43.0	3.40995224645	224194.001088	6392.06436747	1228	215	137	135	136	149	141	1619	0
DLR00015926	1	9	YOR202W	37.5	SD/MSG -ARG -HIS -LYS -URA +Canavanine +G418 +Thialysine	Yku70_v2_R4_Steve	01	11.0	2.89602036946	4614.00068374	380.589084376	254.0	2.83858579565	254904.000975	10597.6822417	43.0	3.4383300354	251539.001182	7380.38647315	1375	217	137	135	135	148	140	1809	0
DLR00015926	1	10	YOR202W	37.5	SD/MSG -ARG -HIS -LYS -URA +Canavanine +G418 +Thialysine	Yku70_v2_R4_Steve	01	11.0	5.9930731186	2502.0	304.633440004	254.0	2.68836937362	147382.000842	8810.11161328	43.0	3.17741137145	134822.001325	4826.79618203	1505	216	137	135	127	141	135	1110	0
DLR00015926	1	11	YOR202W	37.5	SD/MSG -ARG -HIS -LYS -URA +Canavanine +G418 +Thialysine	Yku70_v2_R4_Steve	01	11.0	3.09695908949	2853.0	330.910271697	254.0	2.7239689903	160947.000855	8661.16247608	43.0	3.23051962695	152314.00132	5078.20884	1655	216	137	135	127	141	135	1292	0
DLR00015926	1	12	YOR202W	37.5	SD/MSG -ARG -HIS -LYS -URA +Canavanine +G418 +Thialysine	Yku70_v2_R4_Steve	01	11.0	5.8576694345	2501.1	276.563109522	254.0	2.71067259711	143894.000776	8154.40839552	43.0	3.19809801522	134898.001223	4466.13274915	1776	214	137	135	130	144	136	1328	0
DLR00015926	1	13	YOR202W	37.5	SD/MSG -ARG -HIS -LYS -URA +Canavanine +G418 +Thialysine	Yku70_v2_R4_Steve	01	11.0	3.00821332821	3335.4	339.212356855	254.0	2.75069271821	191321.00094	9041.54123466	43.0	3.31117302843	184631.001257	5801.73219665	1928	214	137	135	132	145	138	1408	0
DLR00015926	1	14	YOR202W	37.5	SD/MSG -ARG -HIS -LYS -URA +Canavanine +G418 +Thialysine	Yku70_v2_R4_Steve	01	11.0	6.23260266727	2038.5	240.382591646	254.0	2.71181081722	101551.000578	7942.60996153	43.0	3.04393631073	88188.0012032	3290.8365707	2055	209	137	135	121	136	131	978	7
DLR00015926	1	15	YOR202W	37.5	SD/MSG -ARG -HIS -LYS -URA +Canavanine +G418 +Thialysine	Yku70_v2_R4_Steve	01	11.0	3.26379596517	2615.4	313.43880382	254.0	2.71145734678	145001.000818	7941.23322714	43.0	3.20400408656	134735.00124	4390.75908745	2197	212	137	135	127	141	135	1229	0
DLR00015926	1	16	YOR202W	37.5	SD/MSG -ARG -HIS -LYS -URA +Canavanine +G418 +Thialysine	Yku70_v2_R4_Steve	01	11.0	5.53483346554	1911.6	208.71748115	254.0	2.69409124459	98674.0005973	7294.7983629	43.0	3.03928644397	86555.0013072	3083.92164282	2312	211	137	135	120	135	131	970	9
DLR00015926	1	17	YOR202W	37.5	SD/MSG -ARG -HIS -LYS -URA +Canavanine +G418 +Thialysine	Yku70_v2_R4_Steve	01	11.0	3.07146991513	3181.5	325.601627507	254.0	2.7512897635	184405.00091	8826.54215679	43.0	3.30204323935	177436.001245	5508.71540793	2471	215	137	135	132	145	138	1384	0
DLR00015926	1	18	YOR202W	37.5	SD/MSG -ARG -HIS -LYS -URA +Canavanine +G418 +Thialysine	Yku70_v2_R4_Steve	01	11.0	2.7113998489	3796.00114402	220.980038058	254.0	2.78082919392	206321.000944	8789.79459086	43.0	3.35009833244	199197.001189	5825.12322686	2589	206	137	135	135	147	140	1332	6
DLR00015926	1	19	YOR202W	37.5	SD/MSG -ARG -HIS -LYS -URA +Canavanine +G418 +Thialysine	Yku70_v2_R4_Steve	01	11.0	2.77551977287	3147.55595827	183.086569387	254.0	2.72201370935	166324.000909	8132.47326991	43.0	3.24449497084	156206.001308	4886.21258834	2740	221	137	135	128	141	135	1031	0
DLR00015926	1	20	YOR202W	37.5	SD/MSG -ARG -HIS -LYS -URA +Canavanine +G418 +Thialysine	Yku70_v2_R4_Steve	01	11.0	4.85357934121	3036.6	258.734932202	254.0	2.76340768544	161636.000856	8498.3137535	43.0	3.25570449177	152605.001246	4989.14890418	2875	209	137	135	128	141	135	937	0
DLR00015926	1	21	YOR202W	37.5	SD/MSG -ARG -HIS -LYS -URA +Canavanine +G418 +Thialysine	Yku70_v2_R4_Steve	01	11.0	5.98046474748	2575.8	217.312536676	254.0	2.78965017922	150464.000742	9137.61518602	43.0	3.24030913693	137347.001162	4771.25745475	3017	221	137	135	132	143	136	891	0
DLR00015926	1	22	YOR202W	37.5	SD/MSG -ARG -HIS -LYS -URA +Canavanine +G418 +Thialysine	Yku70_v2_R4_Steve	01	11.0	2.82288105899	2602.8	246.61643487	254.0	2.71914604076	146011.000776	8816.70230567	43.0	3.17869118702	132273.00133	4422.01395352	3140	213	137	135	125	136	130	648	0
DLR00015926	1	23	YOR202W	37.5	SD/MSG -ARG -HIS -LYS -URA +Canavanine +G418 +Thialysine	Yku70_v2_R4_Steve	01	11.0	2.73980287482	3424.06700137	380.010693877	254.0	2.74540975088	176262.000849	10120.9823847	43.0	3.24247034105	163772.001372	5715.0326536	3293	213	137	135	122	133	127	382	0
DLR00015926	1	24	YOR202W	37.5	SD/MSG -ARG -HIS -LYS -URA +Canavanine +G418 +Thialysine	Yku70_v2_R4_Steve	01	11.0	6.19595358346	1801.8	181.631257536	254.0	2.87546302481	89010.9999835	8958.95262534	43.0	2.91199012278	68298.001241	3229.53117292	3408	215	137	135	114	123	119	59	5
DLR00015926	2	1	YOR202W	37.5	SD/MSG -ARG -HIS -LYS -URA +Canavanine +G418 +Thialysine	Yku70_v2_R4_Steve	01	11.0	9.0	2630.7	326.258327692	254.0	2.75847536509	168113.000736	10648.1830576	43.0	3.24929873525	156601.001249	5589.29374088	281	360	137	135	116	127	123	1099	0
DLR00015926	2	2	YBR030W	37.5	SD/MSG -ARG -HIS -LYS -URA +Canavanine +G418 +Thialysine	Yku70_v2_R4_Steve	01	11.0	6.65763458434	2160.9	572.934763922	254.0	12.0	34390.8	1742.72242763	43.0	7.51966450991	10119.6	2674.05920741	405	351	137	135	-1	-1	-1	0	0
DLR00015926	2	3	YBR138C	37.5	SD/MSG -ARG -HIS -LYS -URA +Canavanine +G418 +Thialysine	Yku70_v2_R4_Steve	01	11.0	6.88968472974	1311.3	106.461516	254.0	2.83014773611	82893.0002427	7616.1053413	43.0	2.9869993112	67672.0011762	2539.44394542	540	350	137	135	116	129	126	896	0
DLR00015926	2	4	YBR028C	37.5	SD/MSG -ARG -HIS -LYS -URA +Canavanine +G418 +Thialysine	Yku70_v2_R4_Steve	01	11.0	6.04596222121	1264.5	113.542630794	254.0	2.84395298084	72594.0002512	7099.28119127	43.0	2.94215922221	57434.0011282	2037.00510955	685	354	137	135	115	128	126	761	0
DLR00015926	2	5	YBR137W	37.5	SD/MSG -ARG -HIS -LYS -URA +Canavanine +G418 +Thialysine	Yku70_v2_R4_Steve	01	11.0	2.89657537006	2708.1	263.404012316	254.0	2.69648095753	160820.00092	8516.09978745	43.0	3.23046111756	154838.001353	5104.46395874	822	356	137	135	127	140	134	1587	0
DLR00015926	2	6	YBR027C	37.5	SD/MSG -ARG -HIS -LYS -URA +Canavanine +G418 +Thialysine	Yku70_v2_R4_Steve	01	11.0	2.75812078858	3081.97468349	182.786902376	254.0	2.75367341818	188194.0009	9078.6800147	43.0	3.30595325525	180502.001236	5411.36447508	943	352	137	135	133	145	137	1483	11
DLR00015926	2	7	YBR134W	37.5	SD/MSG -ARG -HIS -LYS -URA +Canavanine +G418 +Thialysine	Yku70_v2_R4_Steve	01	11.0	0.824310878036	1152.73172419	172.827878457	254.0	12.0	32211.0	1335.60901562	43.0	0.849934450449	4803.76148073	724.282955683	1090	351	137	135	-1	-1	-1	0	0
DLR00015926	2	8	YBR026C	37.5	SD/MSG -ARG -HIS -LYS -URA +Canavanine +G418 +Thialysine	Yku70_v2_R4_Steve	01	11.0	4.94955824311	973.8	235.632309257	254.0	11.2485221973	32131.8	1048.73065008	43.0	5.29179235026	4271.4	975.950677197	1227	351	137	135	-1	-1	-1	0	0
DLR00015926	2	9	YBR132C	37.5	SD/MSG -ARG -HIS -LYS -URA +Canavanine +G418 +Thialysine	Yku70_v2_R4_Steve	01	11.0	2.67631647754	3713.00098174	270.6989392	254.0	2.78759427065	227775.001052	10649.0645352	43.0	3.35302687315	222021.001364	7069.20202699	1368	346	137	135	138	151	141	1911	0
DLR00015926	2	10	YBR025C	37.5	SD/MSG -ARG -HIS -LYS -URA +Canavanine +G418 +Thialysine	Yku70_v2_R4_Steve	01	11.0	5.30756350931	1122.3	168.301380556	254.0	9.89436968573	35434.4852419	589.747768966	43.0	3.11652563619	15067.0001526	884.645507336	1498	349	137	135	107	123	122	253	0
DLR00015926	2	11	YBR131W	37.5	SD/MSG -ARG -HIS -LYS -URA +Canavanine +G418 +Thialysine	Yku70_v2_R4_Steve	01	11.0	0.841962012419	1438.56909506	212.179423747	254.0	12.0	30918.8209299	870.440063599	43.0	0.872085934018	6199.60028073	922.870627943	1638	351	137	135	-1	-1	-1	0	0
DLR00015926	2	12	YBR024W	37.5	SD/MSG -ARG -HIS -LYS -URA +Canavanine +G418 +Thialysine	Yku70_v2_R4_Steve	01	11.0	3.1110118051	2457.0	246.842838658	254.0	2.72524441266	154449.000829	8923.31200833	43.0	3.2171105162	143414.001271	4566.87280064	1780	350	137	135	130	144	135	1417	0
DLR00015926	2	13	YBR130C	37.5	SD/MSG -ARG -HIS -LYS -URA +Canavanine +G418 +Thialysine	Yku70_v2_R4_Steve	01	11.0	2.99174138671	2512.8	262.636508996	254.0	2.72726663324	158369.000852	8310.38003469	43.0	3.23837694402	150218.001253	4741.86478413	1915	347	137	135	132	146	137	1740	0
DLR00015926	2	14	YBR023C	37.5	SD/MSG -ARG -HIS -LYS -URA +Canavanine +G418 +Thialysine	Yku70_v2_R4_Steve	01	11.0	0.992808367873	1342.8	241.722993888	254.0	12.0	32086.2338464	1092.73041222	43.0	5.28255006796	5589.9	1367.27394437	2049	351	137	135	92	111	109	0	0
DLR00015926	2	15	YBR129C	37.5	SD/MSG -ARG -HIS -LYS -URA +Canavanine +G418 +Thialysine	Yku70_v2_R4_Steve	01	11.0	5.60543878408	1850.4	167.884135576	254.0	2.76693628611	105140.000528	8405.8687648	43.0	3.04939516045	90855.0013172	3253.91876216	2182	337	137	135	122	137	130	947	1
DLR00015926	2	16	YBR022W	37.5	SD/MSG -ARG -HIS -LYS -URA +Canavanine +G418 +Thialysine	Yku70_v2_R4_Steve	01	11.0	3.12614021167	1949.4	174.596834139	254.0	2.73224658549	117693.000622	7552.28678353	43.0	3.1133260602	105567.001277	3415.90468936	2319	350	137	135	128	142	134	1217	0
DLR00015926	2	17	YBR128C	37.5	SD/MSG -ARG -HIS -LYS -URA +Canavanine +G418 +Thialysine	Yku70_v2_R4_Steve	01	11.0	2.82476285338	4718.00089717	271.333739681	254.0	2.8719518441	281202.001027	10448.1374844	43.0	3.4811350825	280430.001146	7796.57103009	2452	342	137	135	141	153	142	2125	0
DLR00015926	2	18	YBR020W	37.5	SD/MSG -ARG -HIS -LYS -URA +Canavanine +G418 +Thialysine	Yku70_v2_R4_Steve	01	11.0	2.8534600663	1962.0	156.985658486	254.0	2.68138952269	117387.000748	7080.6861824	43.0	3.09557842606	104797.001288	3445.31109918	2597	350	137	135	127	141	134	1189	0
DLR00015926	2	19	YBR126C	37.5	SD/MSG -ARG -HIS -LYS -URA +Canavanine +G418 +Thialysine	Yku70_v2_R4_Steve	01	11.0	0.902491571297	1506.53363319	234.33617465	254.0	11.6358224115	30983.4	1121.6258805	43.0	0.931232808146	5850.0	1014.48688155	2734	351	137	135	-1	-1	-1	0	0
DLR00015926	2	20	YBR019C	37.5	SD/MSG -ARG -HIS -LYS -URA +Canavanine +G418 +Thialysine	Yku70_v2_R4_Steve	01	11.0	5.84772687713	1682.1	428.900112552	254.0	12.0	32826.7466482	541.435289719	43.0	6.20006272025	7875.0	1990.48250355	2871	351	137	135	102	116	119	0	0
DLR00015926	2	21	YBR125C	37.5	SD/MSG -ARG -HIS -LYS -URA +Canavanine +G418 +Thialysine	Yku70_v2_R4_Steve	01	11.0	2.88939982526	4935.00082804	353.024317256	254.0	2.92819789671	296929.000886	11462.6756569	43.0	3.53403884971	294866.000977	7587.08368124	2999	342	137	135	139	150	140	1904	0
DLR00015926	2	22	YBR018C	37.5	SD/MSG -ARG -HIS -LYS -URA +Canavanine +G418 +Thialysine	Yku70_v2_R4_Steve	01	11.0	3.01207389889	2694.6	232.904759572	254.0	2.80464446038	194435.000828	8873.7391127	43.0	3.33877521213	182591.001123	5174.58481376	3132	344	137	135	137	147	138	1290	0
DLR00015926	2	23	YBR122C	37.5	SD/MSG -ARG -HIS -LYS -URA +Canavanine +G418 +Thialysine	Yku70_v2_R4_Steve	01	11.0	5.35043826842	1223.1	289.538697462	254.0	12.0	32017.5	1082.1675512	43.0	1.15784071545	5821.89478242	1065.77311358	3282	351	137	135	-1	-1	-1	0	0
DLR00015926	2	24	YOR202W	37.5	SD/MSG -ARG -HIS -LYS -URA +Canavanine +G418 +Thialysine	Yku70_v2_R4_Steve	01	11.0	2.13340221853	3583.99998308	546.033946619	254.0	2.74751842097	106717.000513	9339.05149807	43.0	3.04532351975	89872.0011251	3892.74219248	3412	344	137	135	112	124	119	307	0
DLR00015926	3	1	YOR202W	37.5	SD/MSG -ARG -HIS -LYS -URA +Canavanine +G418 +Thialysine	Yku70_v2_R4_Steve	01	11.0	5.89362228304	2832.3	326.203477919	254.0	2.80723084507	198801.000799	10239.565931	43.0	3.3452272634	189880.001169	5721.22748263	273	481	137	135	125	134	128	1491	0
DLR00015926	3	2	YAL017W	37.5	SD/MSG -ARG -HIS -LYS -URA +Canavanine +G418 +Thialysine	Yku70_v2_R4_Steve	01	11.0	2.94409685616	2728.8	306.80256627	254.0	2.78814124834	201402.000875	9700.16980701	43.0	3.34209073704	195403.00121	6034.46943808	409	482	137	135	132	142	134	1856	0
DLR00015926	3	3	YBL032W	37.5	SD/MSG -ARG -HIS -LYS -URA +Canavanine +G418 +Thialysine	Yku70_v2_R4_Steve	01	11.0	7.68151105133	1357.2	93.2472193506	254.0	3.16263116196	68417.9995896	7306.16952022	43.0	3.09954587518	53302.000637	2042.36405565	551	500	137	135	113	127	124	758	0
DLR00015926	3	4	YAL015C	37.5	SD/MSG -ARG -HIS -LYS -URA +Canavanine +G418 +Thialysine	Yku70_v2_R4_Steve	01	11.0	2.8062023924	2366.1	241.285031709	254.0	2.72316407522	158196.000824	8315.2447445	43.0	3.2400262961	149620.001247	4654.62609902	681	483	137	135	132	143	136	1536	0
DLR00015926	3	5	YBL031W	37.5	SD/MSG -ARG -HIS -LYS -URA +Canavanine +G418 +Thialysine	Yku70_v2_R4_Steve	01	11.0	5.50886005053	987.3	225.97561307	254.0	12.0	27916.2	636.762235107	43.0	6.04941830839	5128.2	1029.34459638	808	486	137	135	95	114	116	0	0
DLR00015926	3	6	YAL014C	37.5	SD/MSG -ARG -HIS -LYS -URA +Canavanine +G418 +Thialysine	Yku70_v2_R4_Steve	01	11.0	5.22740267886	922.5	43.4138260075	254.0	5.88987333088	54546.3	5624.54916686	43.0	2.91068087452	42142.001005	1312.91316586	953	487	137	135	116	131	127	762	0
DLR00015926	3	7	YBL029W	37.5	SD/MSG -ARG -HIS -LYS -URA +Canavanine +G418 +Thialysine	Yku70_v2_R4_Steve	01	11.0	2.80152347382	4146.97420255	249.424993536	254.0	2.8010517168	230223.001022	10400.6706828	43.0	3.39298286518	232536.001295	6988.3774171	1101	483	137	135	132	145	136	2457	0
DLR00015926	3	8	YAL013W	37.5	SD/MSG -ARG -HIS -LYS -URA +Canavanine +G418 +Thialysine	Yku70_v2_R4_Steve	01	11.0	0.892153962093	697.5	121.898222857	254.0	12.0	31818.1661522	885.888522862	43.0	1.15754209374	4216.89946749	745.410978724	1229	484	137	135	-1	-1	-1	0	0
DLR00015926	3	9	YBL028C	37.5	SD/MSG -ARG -HIS -LYS -URA +Canavanine +G418 +Thialysine	Yku70_v2_R4_Steve	01	11.0	6.01856792465	1566.0	192.93616036	254.0	8.08926031105	45787.5	2210.85664364	43.0	3.44569835567	26503.2	1573.49901352	1372	491	137	135	110	126	122	289	0
DLR00015926	3	10	YAL011W	37.5	SD/MSG -ARG -HIS -LYS -URA +Canavanine +G418 +Thialysine	Yku70_v2_R4_Steve	01	11.0	4.9139607037	721.8	158.525677555	254.0	11.2542555415	31490.6941971	672.16215553	43.0	5.62439974659	3886.2	654.84562842	1494	500	137	135	99	117	117	12	1
DLR00015926	3	11	YBL027W	37.5	SD/MSG -ARG -HIS -LYS -URA +Canavanine +G418 +Thialysine	Yku70_v2_R4_Steve	01	11.0	0.755978958081	752.709731837	113.929573887	254.0	12.0	30482.2637628	862.914791938	43.0	0.833277767297	3682.7723017	575.946618283	1638	486	137	135	-1	-1	-1	0	0
DLR00015926	3	12	YAL010C	37.5	SD/MSG -ARG -HIS -LYS -URA +Canavanine +G418 +Thialysine	Yku70_v2_R4_Steve	01	11.0	2.45494434839	1982.00138936	186.794781668	254.0	2.94916686948	215684.000664	9317.40369084	43.0	3.45762571618	192519.000732	4329.78717338	1754	468	137	135	180	186	166	460	0
DLR00015926	3	13	YBL025W	37.5	SD/MSG -ARG -HIS -LYS -URA +Canavanine +G418 +Thialysine	Yku70_v2_R4_Steve	01	11.0	0.955450128799	1238.4	224.465465615	254.0	12.0	33693.3	1483.82474148	43.0	1.0903012736	6971.79702803	1274.84325564	1912	486	137	135	-1	-1	-1	0	0
DLR00015926	3	14	YAL008W	37.5	SD/MSG -ARG -HIS -LYS -URA +Canavanine +G418 +Thialysine	Yku70_v2_R4_Steve	01	11.0	5.62550395707	1717.2	410.81792198	254.0	12.0	34371.8554791	1059.67968158	43.0	6.01203640658	8035.2	1609.92078552	2025	470	137	135	112	129	124	28	0
DLR00015926	3	15	YBL024W	37.5	SD/MSG -ARG -HIS -LYS -URA +Canavanine +G418 +Thialysine	Yku70_v2_R4_Steve	01	11.0	2.18533421109	1658.7	279.149994176	254.0	2.84862026835	95891.0003037	8627.3034205	43.0	2.97244345174	73321.0011367	2640.49949152	2186	486	137	135	139	152	141	731	0
DLR00015926	3	16	YAL007C	37.5	SD/MSG -ARG -HIS -LYS -URA +Canavanine +G418 +Thialysine	Yku70_v2_R4_Steve	01	11.0	2.88327252438	4560.47241696	264.553806409	254.0	2.90323295184	297700.001004	11090.6510739	43.0	3.51008213836	295939.001104	7974.06294479	2323	478	137	135	144	155	142	2258	0
DLR00015926	3	17	YBL021C	37.5	SD/MSG -ARG -HIS -LYS -URA +Canavanine +G418 +Thialysine	Yku70_v2_R4_Steve	01	11.0	5.78512222453	1324.8	91.2848842284	254.0	2.91733376709	79799.0002936	7401.10024898	43.0	2.96582196902	63466.0012379	2364.62856511	2467	486	137	135	121	136	130	826	0
DLR00015926	3	18	YAL005C	37.5	SD/MSG -ARG -HIS -LYS -URA +Canavanine +G418 +Thialysine	Yku70_v2_R4_Steve	01	11.0	5.6303723586	1555.2	335.922511713	254.0	10.0935498029	32593.5	890.331206269	43.0	6.02083757451	7450.2	837.045602518	2591	474	137	135	100	118	117	28	0
DLR00015926	3	19	YBL019W	37.5	SD/MSG -ARG -HIS -LYS -URA +Canavanine +G418 +Thialysine	Yku70_v2_R4_Steve	01	11.0	2.98720667775	7177.00100044	331.804355232	254.0	3.09642021648	505166.000975	14961.4597036	43.0	3.74527455402	504015.000808	11438.2655024	2749	483	137	135	154	163	148	2126	0
DLR00015926	3	20	YAL004W	37.5	SD/MSG -ARG -HIS -LYS -URA +Canavanine +G418 +Thialysine	Yku70_v2_R4_Steve	01	11.0	6.15951151303	1267.2	270.184427698	254.0	12.0	35104.7872213	1020.50414704	43.0	7.17992414901	7736.4	609.21373616	2874	483	137	135	127	140	133	85	0
DLR00015926	3	21	YBL017C	37.5	SD/MSG -ARG -HIS -LYS -URA +Canavanine +G418 +Thialysine	Yku70_v2_R4_Steve	01	11.0	6.27823860174	1957.5	192.206335611	254.0	2.81872211516	108823.000453	9077.14437306	43.0	3.12287634049	95830.0010878	3279.78145413	3014	480	137	135	124	137	131	1065	0
DLR00015926	3	22	YAL002W	37.5	SD/MSG -ARG -HIS -LYS -URA +Canavanine +G418 +Thialysine	Yku70_v2_R4_Steve	01	11.0	5.76915443264	1107.9	291.707902953	254.0	12.0	29866.5	866.165272229	43.0	6.39282418408	5498.1	1420.66108971	3146	485	137	135	-1	-1	-1	4	0
DLR00015926	3	23	YBL016W	37.5	SD/MSG -ARG -HIS -LYS -URA +Canavanine +G418 +Thialysine	Yku70_v2_R4_Steve	01	11.0	6.21830405091	1868.4	195.722584276	254.0	2.77408365143	119069.000546	7900.18435073	43.0	3.15733622464	105537.001055	3305.85340553	3293	491	137	135	121	133	126	1017	10
DLR00015926	3	24	YOR202W	37.5	SD/MSG -ARG -HIS -LYS -URA +Canavanine +G418 +Thialysine	Yku70_v2_R4_Steve	01	11.0	3.05823042852	2859.3	353.763016248	254.0	2.79400643487	190638.000789	10109.2339196	43.0	3.32407319196	179106.001151	5500.40017486	3419	486	137	135	125	135	127	878	0
DLR00015926	4	1	YOR202W	37.5	SD/MSG -ARG -HIS -LYS -URA +Canavanine +G418 +Thialysine	Yku70_v2_R4_Steve	01	11.0	8.44942573583	2321.1	282.008827139	254.0	2.75752691639	160773.000706	9930.09088596	43.0	3.24173132656	149089.001199	5067.20503384	274	629	137	135	121	132	127	1278	0
DLR00015926	4	2	YBR045C	37.5	SD/MSG -ARG -HIS -LYS -URA +Canavanine +G418 +Thialysine	Yku70_v2_R4_Steve	01	11.0	3.01363000233	2275.2	247.832695547	254.0	2.7219551977	157800.00083	8900.61497561	43.0	3.2325451516	148871.001291	4863.22287864	412	633	137	135	127	138	131	1573	0
DLR00015926	4	3	YBR156C	37.5	SD/MSG -ARG -HIS -LYS -URA +Canavanine +G418 +Thialysine	Yku70_v2_R4_Steve	01	11.0	2.93600649915	2530.8	257.130536641	254.0	2.72930524427	159829.000849	8249.08506375	43.0	3.26355018173	153115.001186	4655.81753091	542	621	137	135	126	138	132	1689	0
DLR00015926	4	4	YBR044C	37.5	SD/MSG -ARG -HIS -LYS -URA +Canavanine +G418 +Thialysine	Yku70_v2_R4_Steve	01	11.0	2.53568448355	2804.00129612	155.343503235	254.0	2.68729686339	160318.000966	7994.18012286	43.0	3.21906857239	152278.001361	4951.23821685	684	632	137	135	129	142	134	1572	0
DLR00015926	4	5	YBR151W	37.5	SD/MSG -ARG -HIS -LYS -URA +Canavanine +G418 +Thialysine	Yku70_v2_R4_Steve	01	11.0	2.87510776813	2344.5	165.039859771	254.0	2.68682279644	144926.000878	7760.59097148	43.0	3.19339448635	135766.001329	4350.40408569	818	622	137	135	128	141	134	1410	0
DLR00015926	4	6	YBR043C	37.5	SD/MSG -ARG -HIS -LYS -URA +Canavanine +G418 +Thialysine	Yku70_v2_R4_Steve	01	11.0	2.59139328586	2982.00119705	181.626033046	254.0	2.69528561219	165851.000957	8650.67749711	43.0	3.23592646976	159204.001349	5175.78108887	950	624	137	135	130	144	135	1723	0
DLR00015926	4	7	YBR150C	37.5	SD/MSG -ARG -HIS -LYS -URA +Canavanine +G418 +Thialysine	Yku70_v2_R4_Steve	01	11.0	4.64693926129	801.0	197.801317577	254.0	12.0	29638.8	673.355634021	43.0	4.97055429765	3520.8	795.139573747	1101	649	137	135	99	116	119	0	0
DLR00015926	4	8	YBR042C	37.5	SD/MSG -ARG -HIS -LYS -URA +Canavanine +G418 +Thialysine	Yku70_v2_R4_Steve	01	11.0	2.66667250683	1974.6	157.664851559	254.0	2.68634825048	123023.000751	8475.6185885	43.0	3.09569690531	111504.001365	3845.19603849	1233	625	137	135	128	141	134	1407	0
DLR00015926	4	9	YBR149W	37.5	SD/MSG -ARG -HIS -LYS -URA +Canavanine +G418 +Thialysine	Yku70_v2_R4_Steve	01	11.0	2.90414608807	2484.9	214.382218723	254.0	2.73033196328	150261.000806	9081.37174151	43.0	3.2085842811	142365.001306	4569.47197916	1368	619	137	135	130	143	134	1596	0
DLR00015926	4	10	YBR041W	37.5	SD/MSG -ARG -HIS -LYS -URA +Canavanine +G418 +Thialysine	Yku70_v2_R4_Steve	01	11.0	5.94259835211	1573.2	146.4850411	254.0	3.11811030228	81934.9995927	8240.56111891	43.0	3.07192473411	66807.0008996	2279.96250614	1494	622	137	135	122	137	130	1056	0
DLR00015926	4	11	YBR148W	37.5	SD/MSG -ARG -HIS -LYS -URA +Canavanine +G418 +Thialysine	Yku70_v2_R4_Steve	01	11.0	2.776926999	2912.46849472	229.63374618	254.0	2.75175297391	185725.000936	9680.84650534	43.0	3.27910399145	177771.001335	5677.18602067	1636	622	137	135	135	147	137	1546	0
DLR00015926	4	12	YBR040W	37.5	SD/MSG -ARG -HIS -LYS -URA +Canavanine +G418 +Thialysine	Yku70_v2_R4_Steve	01	11.0	3.00329959711	2366.1	261.644369387	254.0	2.74914046096	158236.000795	9646.02601078	43.0	3.2260764089	147780.001292	4708.72378735	1766	626	137	135	135	147	137	1538	0
DLR00015926	4	13	YBR147W	37.5	SD/MSG -ARG -HIS -LYS -URA +Canavanine +G418 +Thialysine	Yku70_v2_R4_Steve	01	11.0	5.75574113436	1379.7	107.653391665	254.0	6.46462685872	61425.0	5886.5673999	43.0	2.96190303758	49481.0009468	1796.60147578	1910	622	137	135	113	129	123	539	0
DLR00015926	4	14	YBR036C	37.5	SD/MSG -ARG -HIS -LYS -URA +Canavanine +G418 +Thialysine	Yku70_v2_R4_Steve	01	11.0	1.00792123969	1286.1	224.423977504	254.0	12.0	34649.1	1288.93045255	43.0	5.36734802903	5763.6	1207.51836161	2044	635	137	135	106	123	122	4	0
DLR00015926	4	15	YBR146W	37.5	SD/MSG -ARG -HIS -LYS -URA +Canavanine +G418 +Thialysine	Yku70_v2_R4_Steve	01	11.0	5.92667121332	1404.0	198.571700425	254.0	8.6638184411	49747.5	3748.80804443	43.0	2.89115692926	29683.000701	1605.39185467	2190	615	137	135	118	133	127	423	0
DLR00015926	4	16	YBR034C	37.5	SD/MSG -ARG -HIS -LYS -URA +Canavanine +G418 +Thialysine	Yku70_v2_R4_Steve	01	11.0	5.88591804643	1126.8	241.105887909	254.0	11.8264831375	34071.3	808.066496057	43.0	6.24965896905	5858.1	739.286641792	2306	600	137	135	116	131	127	86	6
DLR00015926	4	17	YBR145W	37.5	SD/MSG -ARG -HIS -LYS -URA +Canavanine +G418 +Thialysine	Yku70_v2_R4_Steve	01	11.0	2.95358106018	3296.7	235.305887337	254.0	2.82096757034	220446.000904	9544.98143722	43.0	3.38483398708	213521.001175	6112.99456654	2452	617	137	135	140	151	140	1656	0
DLR00015926	4	18	YBR033W	37.5	SD/MSG -ARG -HIS -LYS -URA +Canavanine +G418 +Thialysine	Yku70_v2_R4_Steve	01	11.0	2.82906513628	1990.8	180.012735194	254.0	2.71561069616	129762.000706	7678.79139523	43.0	3.13931654296	116133.001248	3727.74187679	2583	606	137	135	133	145	136	1210	0
DLR00015926	4	19	YBR144C	37.5	SD/MSG -ARG -HIS -LYS -URA +Canavanine +G418 +Thialysine	Yku70_v2_R4_Steve	01	11.0	2.84590647808	4707.00096234	287.229599374	254.0	2.90770141942	294938.000969	10497.2035011	43.0	3.52109539687	291769.001019	7548.85149975	2729	615	137	135	144	155	143	2074	0
DLR00015926	4	20	YBR032W	37.5	SD/MSG -ARG -HIS -LYS -URA +Canavanine +G418 +Thialysine	Yku70_v2_R4_Steve	01	11.0	2.86612924419	2541.6	226.635328133	254.0	2.74246735187	168243.000799	8546.52584994	43.0	3.2591039997	156474.001192	4798.70878266	2857	616	137	135	135	147	138	1413	0
DLR00015926	4	21	YBR141C	37.5	SD/MSG -ARG -HIS -LYS -URA +Canavanine +G418 +Thialysine	Yku70_v2_R4_Steve	01	11.0	3.0645648434	4075.2	391.417228398	254.0	2.8852903325	275248.000939	11357.4199367	43.0	3.48196978598	271527.001071	7542.24881587	3003	614	137	135	140	151	141	1878	0
DLR00015926	4	22	YBR031W	37.5	SD/MSG -ARG -HIS -LYS -URA +Canavanine +G418 +Thialysine	Yku70_v2_R4_Steve	01	11.0	6.45255026732	1479.6	219.174956805	254.0	9.33666424037	39952.8	1994.08033685	43.0	3.45115071532	18918.0	1458.89791372	3150	613	137	135	107	122	121	203	0
DLR00015926	4	23	YBR139W	37.5	SD/MSG -ARG -HIS -LYS -URA +Canavanine +G418 +Thialysine	Yku70_v2_R4_Steve	01	11.0	2.84677235766	2937.56697207	232.32550312	254.0	2.76376593671	190320.00093	9181.77407962	43.0	3.30481229179	182887.001312	5689.50593832	3277	618	137	135	128	139	132	1434	0
DLR00015926	4	24	YOR202W	37.5	SD/MSG -ARG -HIS -LYS -URA +Canavanine +G418 +Thialysine	Yku70_v2_R4_Steve	01	11.0	2.96172787242	2462.4	264.363691127	254.0	2.7385601503	147464.000727	8905.3893756	43.0	3.20272647702	134291.001228	4298.16853035	3412	623	137	135	118	129	122	655	0
DLR00015926	5	1	YOR202W	37.5	SD/MSG -ARG -HIS -LYS -URA +Canavanine +G418 +Thialysine	Yku70_v2_R4_Steve	01	11.0	3.1711512106	3225.6	413.22181589	254.0	2.82524628633	235626.000887	11155.9126202	43.0	3.39583567383	228851.001205	7017.28616557	280	761	137	135	129	139	132	1725	0
DLR00015926	5	2	YAL031C	37.5	SD/MSG -ARG -HIS -LYS -URA +Canavanine +G418 +Thialysine	Yku70_v2_R4_Steve	01	11.0	5.69262469291	1483.2	146.531730605	254.0	2.72727612224	95827.0004959	7488.09894042	43.0	3.04283376595	82270.0012106	2743.75089182	409	765	137	135	119	131	127	1015	0
DLR00015926	5	3	YBL052C	37.5	SD/MSG -ARG -HIS -LYS -URA +Canavanine +G418 +Thialysine	Yku70_v2_R4_Steve	01	11.0	2.94602158416	8089.00139229	254.713040642	254.0	3.25632156687	670675.000814	16519.6543696	43.0	3.92531363541	671493.000534	11813.8905547	553	763	137	135	159	166	151	2080	0
DLR00015926	5	4	YAL030W	37.5	SD/MSG -ARG -HIS -LYS -URA +Canavanine +G418 +Thialysine	Yku70_v2_R4_Steve	01	11.0	2.6461209302	5161.03550308	264.658960298	254.0	2.8958981364	317599.001051	11828.1441617	43.0	3.51897345282	318167.001157	8876.69152541	687	749	137	135	144	154	143	2488	0
DLR00015926	5	5	YBL051C	37.5	SD/MSG -ARG -HIS -LYS -URA +Canavanine +G418 +Thialysine	Yku70_v2_R4_Steve	01	11.0	6.29778837411	786.6	151.666446589	254.0	10.0157594545	33174.9	1930.02812688	43.0	2.06621228424	11752.0001277	1355.5839666	855	779	137	135	131	144	138	170	6
DLR00015926	5	6	YAL029C	37.5	SD/MSG -ARG -HIS -LYS -URA +Canavanine +G418 +Thialysine	Yku70_v2_R4_Steve	01	11.0	2.60141604065	2137.25469231	146.981974082	254.0	2.68544484352	134724.00077	8159.16057448	43.0	3.16630792405	124744.001269	3947.26744486	952	762	137	135	132	145	137	1424	0
DLR00015926	5	7	YBL049W	37.5	SD/MSG -ARG -HIS -LYS -URA +Canavanine +G418 +Thialysine	Yku70_v2_R4_Steve	01	11.0	5.91893321788	1433.7	315.38050266	254.0	9.86990560575	32575.2293335	706.991481897	43.0	6.42214189935	7494.3	1419.13526261	1089	766	137	135	95	113	114	0	0
DLR00015926	5	8	YAL028W	37.5	SD/MSG -ARG -HIS -LYS -URA +Canavanine +G418 +Thialysine	Yku70_v2_R4_Steve	01	11.0	1.84380316442	909.0	153.375896137	254.0	7.73071803749	44334.0	2941.51066788	43.0	2.5745863402	22951.0011278	1121.80638141	1211	751	137	135	120	135	129	354	0
DLR00015926	5	9	YBL048W	37.5	SD/MSG -ARG -HIS -LYS -URA +Canavanine +G418 +Thialysine	Yku70_v2_R4_Steve	01	11.0	5.67690516889	1585.8	122.034882675	254.0	3.02247582559	86806.9998176	8256.60873793	43.0	3.08017685161	72108.0009685	2294.45530318	1371	765	137	135	117	132	127	913	0
DLR00015926	5	10	YAL027W	37.5	SD/MSG -ARG -HIS -LYS -URA +Canavanine +G418 +Thialysine	Yku70_v2_R4_Steve	01	11.0	3.02136760288	3249.0	295.040783097	254.0	2.85137703341	225862.000824	10370.7554618	43.0	3.41700154374	220002.001079	6012.2429639	1504	761	137	135	140	151	140	1786	0
DLR00015926	5	11	YBL047C	37.5	SD/MSG -ARG -HIS -LYS -URA +Canavanine +G418 +Thialysine	Yku70_v2_R4_Steve	01	11.0	0.994239365895	1363.5	244.442269007	254.0	10.8346126266	33416.5760871	927.526494623	43.0	5.76907130881	6272.1	1533.75390561	1638	756	137	135	-1	-1	-1	0	0
DLR00015926	5	12	YAL026C	37.5	SD/MSG -ARG -HIS -LYS -URA +Canavanine +G418 +Thialysine	Yku70_v2_R4_Steve	01	11.0	4.79937329201	833.4	180.912324099	254.0	10.1997271266	33089.325261	668.773402086	43.0	5.00430592691	4400.1	545.099417236	1792	751	137	135	105	122	118	37	0
DLR00015926	5	13	YBL046W	37.5	SD/MSG -ARG -HIS -LYS -URA +Canavanine +G418 +Thialysine	Yku70_v2_R4_Steve	01	11.0	5.76384177447	1522.8	270.991556784	254.0	9.94066345933	37671.1439942	567.676872636	43.0	5.67532069988	12228.3	804.993274482	1927	760	137	135	109	125	123	223	0
DLR00015926	5	14	YAL023C	37.5	SD/MSG -ARG -HIS -LYS -URA +Canavanine +G418 +Thialysine	Yku70_v2_R4_Steve	01	11.0	5.33651201625	1409.4	329.634808428	254.0	12.0	35011.2748701	775.381704489	43.0	1.97905477274	6998.00000363	1102.16865652	2017	763	137	135	115	131	127	66	2
DLR00015926	5	15	YBL043W	37.5	SD/MSG -ARG -HIS -LYS -URA +Canavanine +G418 +Thialysine	Yku70_v2_R4_Steve	01	11.0	3.11774237351	3748.5	295.350243928	254.0	2.86454852713	246763.000879	10990.2111744	43.0	3.44915666232	242525.001071	6549.65433862	2196	755	137	135	139	150	139	1949	0
DLR00015926	5	16	YAL022C	37.5	SD/MSG -ARG -HIS -LYS -URA +Canavanine +G418 +Thialysine	Yku70_v2_R4_Steve	01	11.0	2.96608510948	3726.9	326.990621654	254.0	2.81134748457	233376.001	10638.0475629	43.0	3.3841847608	227994.001263	6960.35506354	2322	751	137	135	135	147	137	1909	0
DLR00015926	5	17	YBL042C	37.5	SD/MSG -ARG -HIS -LYS -URA +Canavanine +G418 +Thialysine	Yku70_v2_R4_Steve	01	11.0	2.93702616328	4237.66787369	294.256702629	254.0	2.85528880139	264346.000998	10810.8463539	43.0	3.4534027012	263988.001197	7582.09329981	2476	754	137	135	139	151	140	2213	0
DLR00015926	5	18	YAL020C	37.5	SD/MSG -ARG -HIS -LYS -URA +Canavanine +G418 +Thialysine	Yku70_v2_R4_Steve	01	11.0	1.16492822859	1641.6	295.464777266	254.0	12.0	31924.8	1004.18331889	43.0	1.60355647305	8644.9455773	1511.89210275	2613	753	137	135	105	122	121	13	0
DLR00015926	5	19	YBL039C	37.5	SD/MSG -ARG -HIS -LYS -URA +Canavanine +G418 +Thialysine	Yku70_v2_R4_Steve	01	11.0	6.83919623752	1412.1	264.864109153	254.0	9.79907166938	34916.4	1357.44305321	43.0	6.10726817862	13311.0	1500.90190746	2735	750	137	135	107	124	122	42	0
DLR00015926	5	20	YAL019W	37.5	SD/MSG -ARG -HIS -LYS -URA +Canavanine +G418 +Thialysine	Yku70_v2_R4_Steve	01	11.0	6.35155988446	1638.9	351.775933588	254.0	12.0	34812.9	1880.95874103	43.0	6.93794585377	7816.5	707.865842952	2867	753	137	135	104	121	121	68	0
DLR00015926	5	21	YBL037W	37.5	SD/MSG -ARG -HIS -LYS -URA +Canavanine +G418 +Thialysine	Yku70_v2_R4_Steve	01	11.0	2.90124644364	5402.00094863	356.926466758	254.0	2.94333765951	333015.000947	12419.1920548	43.0	3.56369885664	331941.001002	8645.30271854	3008	756	137	135	142	153	142	2055	0
DLR00015926	5	22	YAL018C	37.5	SD/MSG -ARG -HIS -LYS -URA +Canavanine +G418 +Thialysine	Yku70_v2_R4_Steve	01	11.0	3.08643122239	3215.7	332.332207202	254.0	2.81248429608	208116.00087	9264.84597169	43.0	3.37944572655	201980.001089	5825.94561852	3146	748	137	135	133	145	136	1513	0
DLR00015926	5	23	YBL036C	37.5	SD/MSG -ARG -HIS -LYS -URA +Canavanine +G418 +Thialysine	Yku70_v2_R4_Steve	01	11.0	6.20517563662	2740.5	266.639541259	254.0	2.79381739051	171877.000743	9392.5265278	43.0	3.31936907711	162657.00105	5208.36199469	3282	756	137	135	125	137	129	1159	0
DLR00015926	5	24	YOR202W	37.5	SD/MSG -ARG -HIS -LYS -URA +Canavanine +G418 +Thialysine	Yku70_v2_R4_Steve	01	11.0	2.84756700193	2795.81510136	291.11325201	254.0	2.77976101943	183227.000804	9401.62602826	43.0	3.30048591488	171874.001183	5228.35591615	3422	744	137	135	125	136	127	1000	0
DLR00015926	6	1	YOR202W	37.5	SD/MSG -ARG -HIS -LYS -URA +Canavanine +G418 +Thialysine	Yku70_v2_R4_Steve	01	11.0	6.11032634469	2316.6	248.653203055	254.0	2.77242813411	172426.000766	8988.72083184	43.0	3.28223259762	160360.001143	4959.59350156	282	897	137	135	127	138	132	1283	0
DLR00015926	6	2	YBR058C	37.5	SD/MSG -ARG -HIS -LYS -URA +Canavanine +G418 +Thialysine	Yku70_v2_R4_Steve	01	11.0	6.95715614451	1438.2	151.140823718	254.0	2.74359035528	92100.0004821	7406.16052566	43.0	3.04472015133	76884.0010394	2712.80107649	414	905	137	135	123	135	130	1053	0
DLR00015926	6	3	YBR169C	37.5	SD/MSG -ARG -HIS -LYS -URA +Canavanine +G418 +Thialysine	Yku70_v2_R4_Steve	01	11.0	1.03904801941	2000.99999142	371.284421745	254.0	12.0	30442.5	1310.39784412	43.0	1.18429360153	10478.9999976	2068.40992688	535	897	137	135	87	106	110	0	0
DLR00015926	6	4	YBR057C	37.5	SD/MSG -ARG -HIS -LYS -URA +Canavanine +G418 +Thialysine	Yku70_v2_R4_Steve	01	11.0	5.75448216707	1098.0	279.906893415	254.0	12.0	29616.3	1347.70702049	43.0	1.0153802644	5292.0	1017.30239405	679	891	137	135	-1	-1	-1	0	0
DLR00015926	6	5	YBR168W	37.5	SD/MSG -ARG -HIS -LYS -URA +Canavanine +G418 +Thialysine	Yku70_v2_R4_Steve	01	11.0	5.3825852171	1390.5	353.193398821	254.0	12.0	29316.6	1119.42197869	43.0	1.04671566384	6290.1	1161.54354289	816	891	137	135	-1	-1	-1	0	0
DLR00015926	6	6	YBR056W	37.5	SD/MSG -ARG -HIS -LYS -URA +Canavanine +G418 +Thialysine	Yku70_v2_R4_Steve	01	11.0	6.71800614919	2436.3	249.603654374	254.0	2.72066076334	156309.000824	9940.68782812	43.0	3.22293333639	146672.001251	5186.19929096	954	897	137	135	131	144	136	1378	0
DLR00015926	6	7	YBR166C	37.5	SD/MSG -ARG -HIS -LYS -URA +Canavanine +G418 +Thialysine	Yku70_v2_R4_Steve	01	11.0	2.80320827382	4145.00087635	261.977963448	254.0	2.87948305413	261328.000918	10528.8548475	43.0	3.47345457842	257019.001062	6835.73121286	1089	898	137	135	141	152	141	1971	0
DLR00015926	6	8	YBR054W	37.5	SD/MSG -ARG -HIS -LYS -URA +Canavanine +G418 +Thialysine	Yku70_v2_R4_Steve	01	11.0	2.83933075988	4371.00085112	245.144003513	254.0	2.85572757611	256524.000954	10578.1269014	43.0	3.44804967891	255037.001141	7093.97316191	1224	892	137	135	138	150	139	2140	0
DLR00015926	6	9	YBR165W	37.5	SD/MSG -ARG -HIS -LYS -URA +Canavanine +G418 +Thialysine	Yku70_v2_R4_Steve	01	11.0	2.74940756904	3717.00096374	235.561556359	254.0	2.87990438297	239538.000821	10044.4347055	43.0	3.45640053667	234064.000972	5956.1639545	1360	894	137	135	143	154	142	1865	0
DLR00015926	6	10	YBR053C	37.5	SD/MSG -ARG -HIS -LYS -URA +Canavanine +G418 +Thialysine	Yku70_v2_R4_Steve	01	11.0	2.82433406665	4827.58041693	280.50932464	254.0	2.92668867601	318356.000962	12066.8843252	43.0	3.54148207412	318605.001064	8423.85475515	1502	895	137	135	145	156	143	2313	0
DLR00015926	6	11	YBR164C	37.5	SD/MSG -ARG -HIS -LYS -URA +Canavanine +G418 +Thialysine	Yku70_v2_R4_Steve	01	11.0	2.68496192402	1886.4	147.467994247	254.0	2.69837328222	117866.000665	8478.18364281	43.0	3.07974915994	104158.001311	3516.31444427	1643	893	137	135	127	140	131	1075	0
DLR00015926	6	12	YBR052C	37.5	SD/MSG -ARG -HIS -LYS -URA +Canavanine +G418 +Thialysine	Yku70_v2_R4_Steve	01	11.0	2.87715807213	2657.7	281.85504147	254.0	2.74969663764	176614.000855	9801.36365095	43.0	3.26190415678	167659.001293	5392.61415062	1774	895	137	135	135	147	137	1525	0
DLR00015926	6	13	YBR162W-A	37.5	SD/MSG -ARG -HIS -LYS -URA +Canavanine +G418 +Thialysine	Yku70_v2_R4_Steve	01	11.0	2.76741168982	4640.00111262	276.141191513	254.0	2.87947632805	293347.001005	12022.5338515	43.0	3.47736023118	289914.001192	8339.84649019	1923	892	137	135	143	153	141	2005	0
DLR00015926	6	14	YBR051W	37.5	SD/MSG -ARG -HIS -LYS -URA +Canavanine +G418 +Thialysine	Yku70_v2_R4_Steve	01	11.0	2.90223253532	3033.9	276.370636559	254.0	2.74438261715	170632.000858	9949.80580621	43.0	3.26810674292	168934.001303	5391.39454315	2053	898	137	135	128	141	133	2010	0
DLR00015926	6	15	YBR162C	37.5	SD/MSG -ARG -HIS -LYS -URA +Canavanine +G418 +Thialysine	Yku70_v2_R4_Steve	01	11.0	2.7563389878	4496.00111544	274.178185466	254.0	2.93509663762	307164.000885	11966.8921308	43.0	3.53840705624	304611.000985	7761.41660623	2190	895	137	135	149	159	145	2250	0
DLR00015926	6	16	YBR050C	37.5	SD/MSG -ARG -HIS -LYS -URA +Canavanine +G418 +Thialysine	Yku70_v2_R4_Steve	01	11.0	3.04175882083	2998.8	265.678308068	254.0	2.79214384058	192792.000836	10171.8401864	43.0	3.32158564621	185996.001212	5620.77269793	2328	893	137	135	136	148	137	1838	0
DLR00015926	6	17	YBR161W	37.5	SD/MSG -ARG -HIS -LYS -URA +Canavanine +G418 +Thialysine	Yku70_v2_R4_Steve	01	11.0	2.89744752266	4557.00082119	313.571733882	254.0	2.89942223736	286265.00093	11372.8567696	43.0	3.49633848665	282298.001076	7594.90326849	2459	893	137	135	143	154	142	1873	0
DLR00015926	6	18	YBR048W	37.5	SD/MSG -ARG -HIS -LYS -URA +Canavanine +G418 +Thialysine	Yku70_v2_R4_Steve	01	11.0	5.8934516262	963.0	234.358261584	254.0	11.5074082837	33315.3	1023.8337912	43.0	5.52409661501	7929.0	1929.61315668	2597	891	137	135	105	120	120	0	0
DLR00015926	6	19	YBR159W	37.5	SD/MSG -ARG -HIS -LYS -URA +Canavanine +G418 +Thialysine	Yku70_v2_R4_Steve	01	11.0	5.8002126959	1809.9	125.93105928	254.0	2.85437208111	116357.000469	7722.95730296	43.0	3.23010590856	101370.000866	2915.32134748	2731	889	137	135	129	143	135	1150	0
DLR00015926	6	20	YBR047W	37.5	SD/MSG -ARG -HIS -LYS -URA +Canavanine +G418 +Thialysine	Yku70_v2_R4_Steve	01	11.0	2.95805579855	2876.4	311.388028595	254.0	2.76928260477	190799.000872	9197.53823388	43.0	3.30836641909	181403.001198	5590.63837633	2873	892	137	135	136	149	139	1586	0
DLR00015926	6	21	YBR158W	37.5	SD/MSG -ARG -HIS -LYS -URA +Canavanine +G418 +Thialysine	Yku70_v2_R4_Steve	01	11.0	2.99003214985	4020.77476303	289.968740276	254.0	2.86400911706	253122.000905	10928.628259	43.0	3.45103840539	250665.001118	6953.52968131	3008	891	137	135	137	148	139	1921	0
DLR00015926	6	22	YBR046C	37.5	SD/MSG -ARG -HIS -LYS -URA +Canavanine +G418 +Thialysine	Yku70_v2_R4_Steve	01	11.0	2.79345112289	3946.00083221	281.509168846	254.0	2.87627483754	251134.000911	9415.96198145	43.0	3.46631502176	245539.001016	6415.67827256	3141	887	137	135	139	150	140	1561	0
DLR00015926	6	23	YBR157C	37.5	SD/MSG -ARG -HIS -LYS -URA +Canavanine +G418 +Thialysine	Yku70_v2_R4_Steve	01	11.0	2.95451933769	3393.21621743	263.253625162	254.0	2.78283933639	205774.000949	9418.35616079	43.0	3.34537166744	199696.00126	6071.13158131	3279	887	137	135	125	138	130	1285	0
DLR00015926	6	24	YOR202W	37.5	SD/MSG -ARG -HIS -LYS -URA +Canavanine +G418 +Thialysine	Yku70_v2_R4_Steve	01	11.0	3.04679618433	2472.3	229.841111618	254.0	2.74748791091	161529.000831	8651.36873044	43.0	3.2363296556	149246.001274	4702.18708484	3419	892	137	135	122	134	126	1036	0
DLR00015926	7	1	YOR202W	37.5	SD/MSG -ARG -HIS -LYS -URA +Canavanine +G418 +Thialysine	Yku70_v2_R4_Steve	01	11.0	9.0	2188.8	209.883461466	254.0	2.74945137035	134910.00063	9676.4661827	43.0	3.1982718717	125387.001272	5215.1612517	282	1023	137	135	117	130	126	1302	0
DLR00015926	7	2	YAL054C	37.5	SD/MSG -ARG -HIS -LYS -URA +Canavanine +G418 +Thialysine	Yku70_v2_R4_Steve	01	11.0	2.40472619132	3275.8	161.299866099	254.0	2.75969359685	208600.000965	9080.96508927	43.0	3.32789268923	200996.00127	6200.03014387	405	1026	137	135	138	149	140	1771	0
DLR00015926	7	3	YBL064C	37.5	SD/MSG -ARG -HIS -LYS -URA +Canavanine +G418 +Thialysine	Yku70_v2_R4_Steve	01	11.0	2.82521041987	6152.00107744	288.425537992	254.0	3.0147364709	438411.001033	14380.8669653	43.0	3.65944712082	441607.001027	11256.7995409	555	1032	137	135	148	158	146	2522	0
DLR00015926	7	4	YAL053W	37.5	SD/MSG -ARG -HIS -LYS -URA +Canavanine +G418 +Thialysine	Yku70_v2_R4_Steve	01	11.0	5.39527077967	1016.1	264.795115407	254.0	12.0	29092.5	1584.86163458	43.0	0.967381119472	4430.7	837.202787894	682	1023	137	135	-1	-1	-1	10	0
DLR00015926	7	5	YBL063W	37.5	SD/MSG -ARG -HIS -LYS -URA +Canavanine +G418 +Thialysine	Yku70_v2_R4_Steve	01	11.0	2.8851442633	5490.00094251	269.595837093	254.0	2.93331686201	346648.00103	12509.7790957	43.0	3.56774596359	346909.001087	9171.83306309	828	1028	137	135	142	153	142	1996	0
DLR00015926	7	6	YAL051W	37.5	SD/MSG -ARG -HIS -LYS -URA +Canavanine +G418 +Thialysine	Yku70_v2_R4_Steve	01	11.0	2.58020594821	2921.00118754	180.680539221	254.0	2.71203394356	173700.000935	8968.84527274	43.0	3.25094997872	166009.001327	5350.93974347	955	1041	137	135	134	147	138	1658	0
DLR00015926	7	7	YBL062W	37.5	SD/MSG -ARG -HIS -LYS -URA +Canavanine +G418 +Thialysine	Yku70_v2_R4_Steve	01	11.0	5.63083671916	1346.4	89.9106926996	254.0	3.12040566725	72991.9995928	7565.85534633	43.0	3.01587720603	60161.0009892	1897.36133429	1104	1038	137	135	115	131	127	1044	0
DLR00015926	7	8	YAL049C	37.5	SD/MSG -ARG -HIS -LYS -URA +Canavanine +G418 +Thialysine	Yku70_v2_R4_Steve	01	11.0	2.76188868641	4178.00083088	241.778178599	254.0	2.82814269362	245437.000993	10381.791936	43.0	3.41716696728	242974.001228	7046.39420482	1227	1026	137	135	138	150	139	2129	0
DLR00015926	7	9	YBL061C	37.5	SD/MSG -ARG -HIS -LYS -URA +Canavanine +G418 +Thialysine	Yku70_v2_R4_Steve	01	11.0	5.20511062699	1476.0	94.948389545	254.0	2.95448840025	84778.0000939	7467.93259356	43.0	3.07950693329	70758.0009821	2002.17162934	1373	1030	137	135	120	134	129	1067	0
DLR00015926	7	10	YAL045C	37.5	SD/MSG -ARG -HIS -LYS -URA +Canavanine +G418 +Thialysine	Yku70_v2_R4_Steve	01	11.0	5.40105735907	917.1	157.841457134	254.0	10.1197892231	33182.2233351	382.295381742	43.0	5.54935096956	5895.49586164	155.478012138	1500	1024	137	135	104	121	119	59	0
DLR00015926	7	11	YBL060W	37.5	SD/MSG -ARG -HIS -LYS -URA +Canavanine +G418 +Thialysine	Yku70_v2_R4_Steve	01	11.0	2.82099893223	4971.00072877	287.44748822	254.0	2.89411128602	309179.001032	12144.4342467	43.0	3.50657840893	308626.001181	8684.74236783	1653	1026	137	135	141	152	140	2317	0
DLR00015926	7	12	YAL043C-A	37.5	SD/MSG -ARG -HIS -LYS -URA +Canavanine +G418 +Thialysine	Yku70_v2_R4_Steve	01	11.0	4.78320269094	1736.1	148.002172429	254.0	2.80008996969	110720.00048	8319.84966766	43.0	3.12708278629	96569.0011189	2873.74243997	1784	1021	137	135	128	140	132	1160	0
DLR00015926	7	13	YBL059W	37.5	SD/MSG -ARG -HIS -LYS -URA +Canavanine +G418 +Thialysine	Yku70_v2_R4_Steve	01	11.0	2.91445728537	6102.00099429	290.723103738	254.0	3.04677079651	427314.000931	13846.4345298	43.0	3.68512205087	425982.000847	9809.73782728	1929	1033	137	135	151	160	146	2147	0
DLR00015926	7	14	YAL042W	37.5	SD/MSG -ARG -HIS -LYS -URA +Canavanine +G418 +Thialysine	Yku70_v2_R4_Steve	01	11.0	5.04161718927	1898.1	175.586402175	254.0	2.80925499792	108316.000434	8568.91900893	43.0	3.12360026108	97283.0011561	2968.015175	2051	1028	137	135	124	137	129	1280	0
DLR00015926	7	15	YBL057C	37.5	SD/MSG -ARG -HIS -LYS -URA +Canavanine +G418 +Thialysine	Yku70_v2_R4_Steve	01	11.0	3.09987795397	3661.2	273.607189153	254.0	2.86661811558	239694.000868	10617.4195665	43.0	3.4521723168	238264.001062	6392.70092389	2201	1030	137	135	138	149	138	2133	0
DLR00015926	7	16	YAL040C	37.5	SD/MSG -ARG -HIS -LYS -URA +Canavanine +G418 +Thialysine	Yku70_v2_R4_Steve	01	11.0	5.78317294975	1701.9	206.488703154	254.0	2.81552030985	97267.0003314	8876.41976005	43.0	3.01932741251	80790.0012037	2882.70324309	2323	1026	137	135	126	140	132	1113	0
DLR00015926	7	17	YBL056W	37.5	SD/MSG -ARG -HIS -LYS -URA +Canavanine +G418 +Thialysine	Yku70_v2_R4_Steve	01	11.0	0.957475489883	1804.62649398	277.177957281	254.0	12.0	34516.8	1268.11928297	43.0	0.992276758935	7789.77341317	1198.67188891	2460	1026	137	135	-1	-1	-1	0	0
DLR00015926	7	18	YAL037W	37.5	SD/MSG -ARG -HIS -LYS -URA +Canavanine +G418 +Thialysine	Yku70_v2_R4_Steve	01	11.0	1.00343582444	1444.5	262.135226073	254.0	12.0	33262.321756	1241.22665782	43.0	5.4671119844	6054.3	1473.92885168	2597	1026	137	135	-1	-1	-1	0	0
DLR00015926	7	19	YBL055C	37.5	SD/MSG -ARG -HIS -LYS -URA +Canavanine +G418 +Thialysine	Yku70_v2_R4_Steve	01	11.0	5.33255467972	2186.1	194.35413266	254.0	2.79129160386	123544.000548	8860.61623134	43.0	3.16132674115	111028.001161	3490.0573616	2745	1029	137	135	123	138	131	1137	0
DLR00015926	7	20	YAL036C	37.5	SD/MSG -ARG -HIS -LYS -URA +Canavanine +G418 +Thialysine	Yku70_v2_R4_Steve	01	11.0	6.27298401383	1138.5	235.873443599	254.0	12.0	35193.097548	703.746750133	43.0	6.86733686116	6369.3	558.133709716	2871	1026	137	135	122	137	132	81	0
DLR00015926	7	21	YBL054W	37.5	SD/MSG -ARG -HIS -LYS -URA +Canavanine +G418 +Thialysine	Yku70_v2_R4_Steve	01	11.0	2.89538987645	4538.00086697	291.313184395	254.0	2.8623047018	257749.000917	10924.2595284	43.0	3.46344700983	254462.001071	6917.91343252	3011	1023	137	135	135	147	137	1730	0
DLR00015926	7	22	YAL034C	37.5	SD/MSG -ARG -HIS -LYS -URA +Canavanine +G418 +Thialysine	Yku70_v2_R4_Steve	01	11.0	2.82295173751	2159.1	173.79307908	254.0	2.68659039717	133660.000786	7642.94323981	43.0	3.16330188532	122441.00128	3873.58028416	3147	1024	137	135	125	139	132	1115	0
DLR00015926	7	23	YBL053W	37.5	SD/MSG -ARG -HIS -LYS -URA +Canavanine +G418 +Thialysine	Yku70_v2_R4_Steve	01	11.0	0.947742298941	813.999912685	171.410694806	254.0	12.0	28274.9620515	333.409224605	43.0	8.32952146	3897.0	871.679801771	3282	1026	137	135	87	105	107	0	0
DLR00015926	7	24	YOR202W	37.5	SD/MSG -ARG -HIS -LYS -URA +Canavanine +G418 +Thialysine	Yku70_v2_R4_Steve	01	11.0	2.98675881151	1974.6	157.97234394	254.0	2.74023242036	128182.000665	7701.49288194	43.0	3.14860509347	112574.001271	3480.49376448	3412	1028	137	135	118	130	123	789	0
DLR00015926	8	1	YOR202W	37.5	SD/MSG -ARG -HIS -LYS -URA +Canavanine +G418 +Thialysine	Yku70_v2_R4_Steve	01	11.0	2.76005285574	2688.09788006	242.641313193	254.0	2.74015280693	180034.000915	8701.28095086	43.0	3.28500682975	170876.001251	5273.34095231	274	1170	137	135	126	138	132	1382	0
DLR00015926	8	2	YBR071W	37.5	SD/MSG -ARG -HIS -LYS -URA +Canavanine +G418 +Thialysine	Yku70_v2_R4_Steve	01	11.0	5.58214317202	1283.4	343.22781845	254.0	12.0	30194.1	1517.34739835	43.0	0.969097560815	5749.2	1060.18495548	405	1161	137	135	-1	-1	-1	0	0
DLR00015926	8	3	YBR182C	37.5	SD/MSG -ARG -HIS -LYS -URA +Canavanine +G418 +Thialysine	Yku70_v2_R4_Steve	01	11.0	2.80351340247	3069.83393855	252.309238598	254.0	2.78283415965	216230.000956	9191.83400248	43.0	3.36069138348	209984.00121	6298.67904519	547	1177	137	135	138	149	140	1641	0
DLR00015926	8	4	YBR069C	37.5	SD/MSG -ARG -HIS -LYS -URA +Canavanine +G418 +Thialysine	Yku70_v2_R4_Steve	01	11.0	2.67605506055	2570.53304797	194.024237889	254.0	2.72593169746	166857.000842	8209.8124367	43.0	3.26570332738	158950.001205	4777.24773091	685	1179	137	135	134	146	138	1577	0
DLR00015926	8	5	YBR181C	37.5	SD/MSG -ARG -HIS -LYS -URA +Canavanine +G418 +Thialysine	Yku70_v2_R4_Steve	01	11.0	2.94631119575	3317.0770513	161.749703183	254.0	2.83866083424	196299.000761	8231.58483278	43.0	3.43161157917	193491.000879	4415.10084436	818	1170	137	135	133	145	137	1932	0
DLR00015926	8	6	YBR068C	37.5	SD/MSG -ARG -HIS -LYS -URA +Canavanine +G418 +Thialysine	Yku70_v2_R4_Steve	01	11.0	2.763335753	2367.06734463	165.763772027	254.0	2.67612882899	141970.000836	8280.43649831	43.0	3.18066307931	133553.001345	4328.8014425	958	1166	137	135	128	141	134	1506	0
DLR00015926	8	7	YBR180W	37.5	SD/MSG -ARG -HIS -LYS -URA +Canavanine +G418 +Thialysine	Yku70_v2_R4_Steve	01	11.0	2.69291293874	2454.78591661	210.938270577	254.0	2.69588486857	144649.000821	8236.86504464	43.0	3.19084861754	136840.001303	4447.98145019	1089	1174	137	135	129	142	134	1569	0
DLR00015926	8	8	YBR067C	37.5	SD/MSG -ARG -HIS -LYS -URA +Canavanine +G418 +Thialysine	Yku70_v2_R4_Steve	01	11.0	2.70274916812	4411.08651392	196.412874497	254.0	2.83835026955	255806.000992	10171.6484063	43.0	3.43807377038	251672.00115	7054.87179638	1225	1172	137	135	138	150	138	1923	0
DLR00015926	8	9	YBR178W	37.5	SD/MSG -ARG -HIS -LYS -URA +Canavanine +G418 +Thialysine	Yku70_v2_R4_Steve	01	11.0	2.57940315163	2674.00127848	157.953212068	254.0	2.72822813677	159268.000824	8433.29292649	43.0	3.23225048759	148937.001213	4570.06516235	1370	1167	137	135	134	146	136	1482	0
DLR00015926	8	10	YBR066C	37.5	SD/MSG -ARG -HIS -LYS -URA +Canavanine +G418 +Thialysine	Yku70_v2_R4_Steve	01	11.0	2.74083823404	4376.00744508	208.783339446	254.0	2.92394031734	301739.000927	10917.8529222	43.0	3.5307317849	295904.000983	7447.23385338	1499	1165	137	135	148	158	144	1945	0
DLR00015926	8	11	YBR177C	37.5	SD/MSG -ARG -HIS -LYS -URA +Canavanine +G418 +Thialysine	Yku70_v2_R4_Steve	01	11.0	3.23447398672	2178.0	212.381747943	254.0	2.74265577095	130013.000662	8445.78995725	43.0	3.1737576764	119288.001211	3787.02900214	1644	1164	137	135	126	139	131	1298	0
DLR00015926	8	12	YBR065C	37.5	SD/MSG -ARG -HIS -LYS -URA +Canavanine +G418 +Thialysine	Yku70_v2_R4_Steve	01	11.0	2.55320707913	4080.14897358	218.690341316	254.0	2.77498841656	225598.001016	10685.6724262	43.0	3.34600012297	219106.001338	7038.64762227	1776	1165	137	135	137	148	137	1941	0
DLR00015926	8	13	YBR176W	37.5	SD/MSG -ARG -HIS -LYS -URA +Canavanine +G418 +Thialysine	Yku70_v2_R4_Steve	01	11.0	2.68407946417	3943.00109059	227.387739319	254.0	2.78795041959	221318.000993	10504.6112556	43.0	3.36043452717	219625.001329	6820.5852156	1913	1168	137	135	134	146	135	2262	0
DLR00015926	8	14	YBR064W	37.5	SD/MSG -ARG -HIS -LYS -URA +Canavanine +G418 +Thialysine	Yku70_v2_R4_Steve	01	11.0	5.82700281287	1401.3	298.265796663	254.0	11.600820345	34980.5175217	460.028305021	43.0	6.45445303086	6957.0	972.823934607	2050	1170	137	135	101	117	116	32	0
DLR00015926	8	15	YBR175W	37.5	SD/MSG -ARG -HIS -LYS -URA +Canavanine +G418 +Thialysine	Yku70_v2_R4_Steve	01	11.0	5.17479281596	1130.4	288.997732011	254.0	12.0	32887.6813642	647.493371936	43.0	5.96324513633	5443.2	1303.33017586	2186	1161	137	135	-1	-1	-1	0	0
DLR00015926	8	16	YBR063C	37.5	SD/MSG -ARG -HIS -LYS -URA +Canavanine +G418 +Thialysine	Yku70_v2_R4_Steve	01	11.0	2.89510677553	5649.00087576	339.138165152	254.0	2.97482233304	363703.000965	13004.7823021	43.0	3.59886190008	366238.001008	9428.16746304	2324	1163	137	135	145	155	142	2493	0
DLR00015926	8	17	YBR174C	37.5	SD/MSG -ARG -HIS -LYS -URA +Canavanine +G418 +Thialysine	Yku70_v2_R4_Steve	01	11.0	5.02788236158	1059.3	277.683885084	254.0	11.374849168	30716.7545248	699.418380695	43.0	5.40742936122	4490.1	1150.95741819	2460	1161	137	135	112	125	121	0	0
DLR00015926	8	18	YBR062C	37.5	SD/MSG -ARG -HIS -LYS -URA +Canavanine +G418 +Thialysine	Yku70_v2_R4_Steve	01	11.0	2.82958914019	3568.78759427	258.125573492	254.0	2.81353761193	226848.000927	10869.7669571	43.0	3.38207080912	221939.001245	6563.2095795	2603	1157	137	135	137	149	139	1892	0
DLR00015926	8	19	YBR172C	37.5	SD/MSG -ARG -HIS -LYS -URA +Canavanine +G418 +Thialysine	Yku70_v2_R4_Steve	01	11.0	2.66549224263	4259.00128203	243.482837215	254.0	2.80396730898	245143.001041	11572.8138025	43.0	3.38450251293	242200.001357	7634.75500162	2732	1166	137	135	136	148	138	1898	0
DLR00015926	8	20	YBR061C	37.5	SD/MSG -ARG -HIS -LYS -URA +Canavanine +G418 +Thialysine	Yku70_v2_R4_Steve	01	11.0	2.69494991033	3639.00114307	216.397423009	254.0	2.77019960845	203439.000903	10243.63267	43.0	3.32824061399	197742.001254	6052.73849769	2872	1157	137	135	133	146	137	1708	0
DLR00015926	8	21	YBR171W	37.5	SD/MSG -ARG -HIS -LYS -URA +Canavanine +G418 +Thialysine	Yku70_v2_R4_Steve	01	11.0	0.815086913042	1329.53897679	195.122302693	254.0	12.0	30051.0	1274.48902033	43.0	0.942265562876	5013.9	854.316932907	3008	1161	137	135	-1	-1	-1	0	0
DLR00015926	8	22	YBR059C	37.5	SD/MSG -ARG -HIS -LYS -URA +Canavanine +G418 +Thialysine	Yku70_v2_R4_Steve	01	11.0	5.89390783996	1080.9	212.884342037	254.0	12.0	28629.2517701	554.666918725	43.0	6.54344404577	5672.7	382.121721611	3146	1150	137	135	98	115	117	15	0
DLR00015926	8	23	YBR170C	37.5	SD/MSG -ARG -HIS -LYS -URA +Canavanine +G418 +Thialysine	Yku70_v2_R4_Steve	01	11.0	5.57012884892	1296.9	339.305077289	254.0	12.0	28898.4649665	916.922424412	43.0	5.97702777936	5549.4	1410.58376077	3282	1161	137	135	-1	-1	-1	0	0
DLR00015926	8	24	YOR202W	37.5	SD/MSG -ARG -HIS -LYS -URA +Canavanine +G418 +Thialysine	Yku70_v2_R4_Steve	01	11.0	2.86098255809	3192.37586755	247.07338523	254.0	2.84688926343	232757.000896	9620.99211386	43.0	3.40580907269	222833.001121	6210.41550862	3412	1162	137	135	130	140	131	1176	0
DLR00015926	9	1	YOR202W	37.5	SD/MSG -ARG -HIS -LYS -URA +Canavanine +G418 +Thialysine	Yku70_v2_R4_Steve	01	11.0	2.53430342496	2581.00096834	243.738200854	254.0	2.67937776365	148711.0009	8184.29255657	43.0	3.18023797952	138448.001346	4710.90083999	288	1305	137	135	122	134	129	1245	0
DLR00015926	9	2	YAL066W	37.5	SD/MSG -ARG -HIS -LYS -URA +Canavanine +G418 +Thialysine	Yku70_v2_R4_Steve	01	11.0	3.03152233017	1554.3	190.857618669	254.0	2.66515782035	103745.000636	7282.91428706	43.0	3.04594152104	89972.001267	3057.44115103	412	1322	137	135	123	136	130	1195	0
DLR00015926	9	3	YBL079W	37.5	SD/MSG -ARG -HIS -LYS -URA +Canavanine +G418 +Thialysine	Yku70_v2_R4_Steve	01	11.0	2.56027863499	5028.1	231.054065634	254.0	2.78942248228	277205.001231	11906.7511791	43.0	3.39988514897	277795.001436	9487.33620241	562	1306	137	135	135	147	138	2291	0
DLR00015926	9	4	YAL065C	37.5	SD/MSG -ARG -HIS -LYS -URA +Canavanine +G418 +Thialysine	Yku70_v2_R4_Steve	01	11.0	2.48713182497	2622.00106336	201.60571478	254.0	2.67425330044	155710.000924	8229.05630044	43.0	3.19766453714	146210.001349	4888.43409736	687	1308	137	135	132	144	136	1548	0
DLR00015926	9	5	YBL078C	37.5	SD/MSG -ARG -HIS -LYS -URA +Canavanine +G418 +Thialysine	Yku70_v2_R4_Steve	01	11.0	2.7095861678	4105.00131113	214.125366145	254.0	2.81165655949	243933.001002	10241.3495944	43.0	3.41061875696	241229.001214	7054.82736477	833	1312	137	135	137	149	139	2039	0
DLR00015926	9	6	YAL064C-A	37.5	SD/MSG -ARG -HIS -LYS -URA +Canavanine +G418 +Thialysine	Yku70_v2_R4_Steve	01	11.0	2.60003344933	4976.4	195.36969688	254.0	2.90285636743	314114.000985	11548.3298872	43.0	3.51657839148	310086.001093	8424.81430416	961	1307	137	135	148	158	146	1881	0
DLR00015926	9	7	YBL075C	37.5	SD/MSG -ARG -HIS -LYS -URA +Canavanine +G418 +Thialysine	Yku70_v2_R4_Steve	01	11.0	2.66787171077	3107.00087819	153.898523705	254.0	2.73984127962	174580.000897	8258.73277182	43.0	3.29061204553	168632.001213	4931.30645078	1103	1312	137	135	132	144	135	1714	0
DLR00015926	9	8	YAL062W	37.5	SD/MSG -ARG -HIS -LYS -URA +Canavanine +G418 +Thialysine	Yku70_v2_R4_Steve	01	11.0	2.49247060176	2429.00146617	136.158775651	254.0	2.73186162256	157830.00084	7789.42187675	43.0	3.22798304634	146254.001181	4446.71611073	1229	1303	137	135	138	150	139	1430	0
DLR00015926	9	9	YBL072C	37.5	SD/MSG -ARG -HIS -LYS -URA +Canavanine +G418 +Thialysine	Yku70_v2_R4_Steve	01	11.0	3.34591330995	11541.001647	256.616035028	254.0	3.61644072748	1087175.001	18507.0320697	43.0	4.26115489371	1162673.59497	2950.40459858	1370	1310	137	135	176	181	160	1425	24
DLR00015926	9	10	YAL061W	37.5	SD/MSG -ARG -HIS -LYS -URA +Canavanine +G418 +Thialysine	Yku70_v2_R4_Steve	01	11.0	2.77305969632	2619.16535009	243.881093915	254.0	2.72406154528	169585.000927	8701.2281128	43.0	3.24722125389	162412.001301	5246.88331105	1513	1291	137	135	133	145	135	1704	0
DLR00015926	9	11	YBL071C	37.5	SD/MSG -ARG -HIS -LYS -URA +Canavanine +G418 +Thialysine	Yku70_v2_R4_Steve	01	11.0	5.89972566261	1661.4	403.404528133	254.0	11.5905750034	32629.6141578	433.833855036	43.0	6.35331418677	7695.0	1715.66898594	1646	1296	137	135	99	115	113	4	3
DLR00015926	9	12	YAL060W	37.5	SD/MSG -ARG -HIS -LYS -URA +Canavanine +G418 +Thialysine	Yku70_v2_R4_Steve	01	11.0	2.83807638056	2885.4	316.725462001	254.0	2.7230348564	178129.000988	9473.50427895	43.0	3.25121662607	170191.001377	5772.85895213	1780	1305	137	135	130	142	133	1635	0
DLR00015926	9	13	YBL070C	37.5	SD/MSG -ARG -HIS -LYS -URA +Canavanine +G418 +Thialysine	Yku70_v2_R4_Steve	01	11.0	0.901620728775	1800.54475354	267.982284391	254.0	11.9130183582	30989.2395336	683.895258066	43.0	0.967911712286	7746.3	1294.63731953	1912	1296	137	135	-1	-1	-1	0	0
DLR00015926	9	14	YAL059W	37.5	SD/MSG -ARG -HIS -LYS -URA +Canavanine +G418 +Thialysine	Yku70_v2_R4_Steve	01	11.0	5.18054728063	1422.9	116.172206178	254.0	2.85735864582	94814.0002297	7830.706466	43.0	3.03252905771	78483.0012004	2509.09975476	2064	1294	137	135	125	138	131	951	0
DLR00015926	9	15	YBL069W	37.5	SD/MSG -ARG -HIS -LYS -URA +Canavanine +G418 +Thialysine	Yku70_v2_R4_Steve	01	11.0	1.00091673784	877.91195195	160.223266925	254.0	9.93172881888	32333.4	872.477382517	43.0	1.12928651258	4218.91494953	897.681304772	2186	1296	137	135	-1	-1	-1	0	0
DLR00015926	9	16	YAL058W	37.5	SD/MSG -ARG -HIS -LYS -URA +Canavanine +G418 +Thialysine	Yku70_v2_R4_Steve	01	11.0	5.92000595498	1390.5	121.50866812	254.0	2.97281630993	76824.9999233	7286.97578804	43.0	2.94517908157	60779.001164	2175.49436884	2322	1302	137	135	117	131	126	759	0
DLR00015926	9	17	YBL068W	37.5	SD/MSG -ARG -HIS -LYS -URA +Canavanine +G418 +Thialysine	Yku70_v2_R4_Steve	01	11.0	6.20571424803	1891.8	183.02507926	254.0	2.78841841575	121318.000544	8068.57447627	43.0	3.20577865896	111123.001004	3323.79683236	2472	1309	137	135	129	142	134	1528	0
DLR00015926	9	18	YAL058C-A	37.5	SD/MSG -ARG -HIS -LYS -URA +Canavanine +G418 +Thialysine	Yku70_v2_R4_Steve	01	11.0	1.2743579349	738.0	121.997838014	254.0	12.0	29729.9137337	705.271188823	43.0	2.52041128182	7122.00096422	531.694708801	2597	1296	137	135	111	127	123	132	0
DLR00015926	9	19	YBL067C	37.5	SD/MSG -ARG -HIS -LYS -URA +Canavanine +G418 +Thialysine	Yku70_v2_R4_Steve	01	11.0	2.78048197153	4681.00119436	183.190996557	254.0	2.8987612283	291859.000934	10858.5914342	43.0	3.51102797754	291191.001036	7562.78416735	2750	1298	137	135	141	153	141	2013	0
DLR00015926	9	20	YAL056W	37.5	SD/MSG -ARG -HIS -LYS -URA +Canavanine +G418 +Thialysine	Yku70_v2_R4_Steve	01	11.0	0.984069683938	1170.0	213.798227091	254.0	12.0	30153.6	971.875191226	43.0	5.75255294054	5211.9	1189.21437601	2876	1275	137	135	108	124	123	4	0
DLR00015926	9	21	YBL066C	37.5	SD/MSG -ARG -HIS -LYS -URA +Canavanine +G418 +Thialysine	Yku70_v2_R4_Steve	01	11.0	2.7540589583	3904.00094292	219.432615898	254.0	2.87908632236	252799.000909	9440.71406814	43.0	3.47656033675	249451.001008	6436.31320608	3025	1302	137	135	142	153	142	2095	0
DLR00015926	9	22	YAL055W	37.5	SD/MSG -ARG -HIS -LYS -URA +Canavanine +G418 +Thialysine	Yku70_v2_R4_Steve	01	11.0	3.08723840132	2736.92920173	169.589435951	254.0	2.8653197208	180371.000727	7407.78861099	43.0	3.4237069786	170470.00084	3560.81522944	3144	1294	137	135	131	143	135	1244	0
DLR00015926	9	23	YBL065W	37.5	SD/MSG -ARG -HIS -LYS -URA +Canavanine +G418 +Thialysine	Yku70_v2_R4_Steve	01	11.0	5.79847618477	2168.1	178.622950975	254.0	2.79612262878	142774.000619	8181.2017209	43.0	3.2637226355	130927.001017	3830.34200402	3294	1313	137	135	123	135	128	929	4
DLR00015926	9	24	YOR202W	37.5	SD/MSG -ARG -HIS -LYS -URA +Canavanine +G418 +Thialysine	Yku70_v2_R4_Steve	01	11.0	3.05458743645	2552.4	278.759431816	254.0	2.74481097273	158300.000791	9068.89141177	43.0	3.22791950007	145847.00125	4725.43605932	3407	1293	137	135	117	129	122	800	6
DLR00015926	10	1	YOR202W	37.5	SD/MSG -ARG -HIS -LYS -URA +Canavanine +G418 +Thialysine	Yku70_v2_R4_Steve	01	11.0	2.4676795568	2125.001271	144.449878738	254.0	2.66952176051	122011.000775	7552.79174784	43.0	3.0964873065	109141.001335	3689.56787388	278	1450	137	135	120	132	128	1057	0
DLR00015926	10	2	YBR090C	37.5	SD/MSG -ARG -HIS -LYS -URA +Canavanine +G418 +Thialysine	Yku70_v2_R4_Steve	01	11.0	2.82553859323	2203.2	179.117129211	254.0	2.73723632338	144921.000743	7725.99031108	43.0	3.23037129376	136103.001153	3943.78479063	410	1459	137	135	127	139	132	1473	0
DLR00015926	10	3	YBR199W	37.5	SD/MSG -ARG -HIS -LYS -URA +Canavanine +G418 +Thialysine	Yku70_v2_R4_Steve	01	11.0	5.59639677309	1861.2	197.128637608	254.0	2.72224552168	112941.000608	7082.26141427	43.0	3.14582594234	102270.001095	3099.35293308	546	1439	137	135	123	136	130	1299	0
DLR00015926	10	4	YBR084W	37.5	SD/MSG -ARG -HIS -LYS -URA +Canavanine +G418 +Thialysine	Yku70_v2_R4_Steve	01	11.0	5.64326305041	1317.6	248.716120363	254.0	8.34989379548	37145.7	2412.79257705	43.0	2.8191532573	18720.000606	1161.82987819	677	1453	137	135	113	129	126	265	0
DLR00015926	10	5	YBR197C	37.5	SD/MSG -ARG -HIS -LYS -URA +Canavanine +G418 +Thialysine	Yku70_v2_R4_Steve	01	11.0	0.642398759361	524.532783024	79.8887048693	254.0	12.0	27164.7	1070.47663429	43.0	0.686891984099	2093.4	365.03669467	821	1436	137	135	-1	-1	-1	6	0
DLR00015926	10	6	YBR084C-A	37.5	SD/MSG -ARG -HIS -LYS -URA +Canavanine +G418 +Thialysine	Yku70_v2_R4_Steve	01	11.0	5.55170912298	803.7	110.458980008	254.0	12.0	31114.4275102	633.979217428	43.0	4.97183930621	8652.71300837	155.463797178	954	1442	137	135	105	123	122	164	0
DLR00015926	10	7	YBR195C	37.5	SD/MSG -ARG -HIS -LYS -URA +Canavanine +G418 +Thialysine	Yku70_v2_R4_Steve	01	11.0	5.64464726455	1350.9	243.384340931	254.0	7.42373199612	42875.1	3693.21981959	43.0	2.71281771069	24902.0008973	1313.65715516	1087	1446	137	135	115	131	127	388	0
DLR00015926	10	8	YBR083W	37.5	SD/MSG -ARG -HIS -LYS -URA +Canavanine +G418 +Thialysine	Yku70_v2_R4_Steve	01	11.0	2.51803473553	2293.00102333	199.747005967	254.0	2.67376803413	134045.000879	7444.49962545	43.0	3.13573361049	123154.001325	4193.01261259	1231	1439	137	135	129	142	134	1359	0
DLR00015926	10	9	YBR194W	37.5	SD/MSG -ARG -HIS -LYS -URA +Canavanine +G418 +Thialysine	Yku70_v2_R4_Steve	01	11.0	0.749144290502	938.60238852	141.202378891	254.0	12.0	28823.6278559	352.519183126	43.0	0.79636467106	3564.9	615.09012358	1376	1443	137	135	-1	-1	-1	5	0
DLR00015926	10	10	YBR082C	37.5	SD/MSG -ARG -HIS -LYS -URA +Canavanine +G418 +Thialysine	Yku70_v2_R4_Steve	01	11.0	5.3436464095	1513.8	406.793655572	254.0	12.0	30945.1457921	446.808372983	43.0	5.69139166386	6495.3	1706.97371364	1501	1431	137	135	-1	-1	-1	0	0
DLR00015926	10	11	YBR189W	37.5	SD/MSG -ARG -HIS -LYS -URA +Canavanine +G418 +Thialysine	Yku70_v2_R4_Steve	01	11.0	0.870334019745	1482.68911899	216.725103311	254.0	12.0	30993.1822115	331.545423466	43.0	0.906375490235	6267.75947981	922.178075874	1638	1431	137	135	-1	-1	-1	0	0
DLR00015926	10	12	YBR077C	37.5	SD/MSG -ARG -HIS -LYS -URA +Canavanine +G418 +Thialysine	Yku70_v2_R4_Steve	01	11.0	0.902115698725	1440.9	243.977004048	254.0	10.8863551675	31582.8977117	574.074399616	43.0	6.30917976075	8064.0	2172.86358153	1775	1431	137	135	-1	-1	-1	0	0
DLR00015926	10	13	YBR188C	37.5	SD/MSG -ARG -HIS -LYS -URA +Canavanine +G418 +Thialysine	Yku70_v2_R4_Steve	01	11.0	5.5291113705	1381.5	309.662332601	254.0	10.410815195	32810.3920666	266.296721202	43.0	5.99712298289	6909.3	891.091662577	1911	1446	137	135	103	119	117	28	0
DLR00015926	10	14	YBR076W	37.5	SD/MSG -ARG -HIS -LYS -URA +Canavanine +G418 +Thialysine	Yku70_v2_R4_Steve	01	11.0	5.62185103405	1152.0	268.561037378	254.0	12.0	31676.0450595	306.162762224	43.0	6.60410360498	7316.1	1473.21423388	2052	1418	137	135	100	117	116	2	0
DLR00015926	10	15	YBR187W	37.5	SD/MSG -ARG -HIS -LYS -URA +Canavanine +G418 +Thialysine	Yku70_v2_R4_Steve	01	11.0	5.14690688405	1207.8	296.271141546	254.0	10.9166178889	30919.3924323	278.269575271	43.0	5.50718794062	5394.6	1078.07912115	2197	1444	137	135	103	120	118	7	0
DLR00015926	10	16	YBR075W	37.5	SD/MSG -ARG -HIS -LYS -URA +Canavanine +G418 +Thialysine	Yku70_v2_R4_Steve	01	11.0	6.2072918938	1598.4	365.298533179	254.0	10.1589927027	32184.040619	346.802186402	43.0	6.78552715497	9354.6	1949.57210438	2328	1464	137	135	96	112	112	0	2
DLR00015926	10	17	YBR186W	37.5	SD/MSG -ARG -HIS -LYS -URA +Canavanine +G418 +Thialysine	Yku70_v2_R4_Steve	01	11.0	2.83626948653	5021.00084028	315.832505491	254.0	2.88580103796	299159.001048	11469.2403652	43.0	3.49973571452	300478.001179	8480.74340855	2463	1443	137	135	137	149	137	2210	0
DLR00015926	10	18	YBR074W	37.5	SD/MSG -ARG -HIS -LYS -URA +Canavanine +G418 +Thialysine	Yku70_v2_R4_Steve	01	11.0	2.60474018366	3000.00099993	236.458737225	254.0	2.69295963612	153802.000929	8457.6096744	43.0	3.20809088072	148164.001365	4928.85156355	2600	1435	137	135	125	139	131	1666	0
DLR00015926	10	19	YBR185C	37.5	SD/MSG -ARG -HIS -LYS -URA +Canavanine +G418 +Thialysine	Yku70_v2_R4_Steve	01	11.0	2.70827808267	3926.00115535	199.791820757	254.0	2.82512134641	235608.000966	9663.32607437	43.0	3.41151315727	232141.001169	6550.22705785	2743	1439	137	135	137	149	138	1910	0
DLR00015926	10	20	YBR073W	37.5	SD/MSG -ARG -HIS -LYS -URA +Canavanine +G418 +Thialysine	Yku70_v2_R4_Steve	01	11.0	5.07443801892	882.9	118.32720717	254.0	6.19967124691	50841.9	5419.16980125	43.0	2.67339175853	34224.0011616	1420.76173909	2871	1438	137	135	120	135	129	441	0
DLR00015926	10	21	YBR184W	37.5	SD/MSG -ARG -HIS -LYS -URA +Canavanine +G418 +Thialysine	Yku70_v2_R4_Steve	01	11.0	2.72167625117	4166.00107804	248.061857297	254.0	2.85981725471	266893.000994	9959.97532883	43.0	3.46030550365	263238.001137	7269.51034413	2998	1433	137	135	141	152	141	1925	0
DLR00015926	10	22	YBR072W	37.5	SD/MSG -ARG -HIS -LYS -URA +Canavanine +G418 +Thialysine	Yku70_v2_R4_Steve	01	11.0	5.98964098517	1112.4	79.4644870094	254.0	2.92896955177	67399.0001282	6771.78039703	43.0	2.91954119931	50272.001046	1757.86128927	3143	1434	137	135	113	127	124	549	0
DLR00015926	10	23	YBR183W	37.5	SD/MSG -ARG -HIS -LYS -URA +Canavanine +G418 +Thialysine	Yku70_v2_R4_Steve	01	11.0	5.73177795531	2295.0	228.946737666	254.0	2.75202433735	132635.000658	8234.99979814	43.0	3.20743304242	120888.001072	3694.63412658	3279	1441	137	135	117	130	123	713	0
DLR00015926	10	24	YOR202W	37.5	SD/MSG -ARG -HIS -LYS -URA +Canavanine +G418 +Thialysine	Yku70_v2_R4_Steve	01	11.0	5.35173593503	2287.8	209.688802612	254.0	2.78672679379	170987.000768	8769.79593966	43.0	3.27973381058	155449.00115	4569.10796584	3403	1434	137	135	126	137	128	857	0
DLR00015926	11	1	YOR202W	37.5	SD/MSG -ARG -HIS -LYS -URA +Canavanine +G418 +Thialysine	Yku70_v2_R4_Steve	01	11.0	2.71800811651	3234.05146272	211.182456825	254.0	2.74645890856	189589.000986	8936.72760053	43.0	3.2967064072	183400.001337	5790.50828097	291	1583	137	135	123	135	129	1524	0
DLR00015926	11	2	YAR027W	37.5	SD/MSG -ARG -HIS -LYS -URA +Canavanine +G418 +Thialysine	Yku70_v2_R4_Steve	01	11.0	3.06113517433	1820.7	222.380651477	254.0	2.68702448862	124255.000733	7901.50079665	43.0	3.12033812216	110877.001329	3716.13716109	419	1574	137	135	127	138	132	1095	0
DLR00015926	11	3	YBL094C	37.5	SD/MSG -ARG -HIS -LYS -URA +Canavanine +G418 +Thialysine	Yku70_v2_R4_Steve	01	11.0	0.83066404813	1600.6446931	231.981957541	254.0	12.0	28386.8206418	850.429484564	43.0	0.898200339021	8106.76340793	1182.96005852	543	1567	137	135	-1	-1	-1	0	0
DLR00015926	11	4	YAR023C	37.5	SD/MSG -ARG -HIS -LYS -URA +Canavanine +G418 +Thialysine	Yku70_v2_R4_Steve	01	11.0	2.8329201556	1691.1	206.192929708	254.0	2.66283173974	105893.000721	6952.25539402	43.0	3.0484427473	93996.0013205	3256.1127254	692	1581	137	135	125	138	132	1173	0
DLR00015926	11	5	YBL091C-A	37.5	SD/MSG -ARG -HIS -LYS -URA +Canavanine +G418 +Thialysine	Yku70_v2_R4_Steve	01	11.0	2.97872679347	2040.3	234.458171681	254.0	2.73108940628	146816.000747	7976.69774936	43.0	3.21305020212	133437.001154	4021.83185452	819	1573	137	135	136	148	139	1123	0
DLR00015926	11	6	YAR020C	37.5	SD/MSG -ARG -HIS -LYS -URA +Canavanine +G418 +Thialysine	Yku70_v2_R4_Steve	01	11.0	2.44595873619	2369.00145332	130.938854494	254.0	2.67832253956	153308.000891	8405.82528052	43.0	3.18663781849	141161.001328	4661.40627471	964	1570	137	135	137	149	139	1229	0
DLR00015926	11	7	YBL091C	37.5	SD/MSG -ARG -HIS -LYS -URA +Canavanine +G418 +Thialysine	Yku70_v2_R4_Steve	01	11.0	3.12270293253	1752.3	123.257347154	254.0	2.7068370115	96131.0005553	6875.49014389	43.0	3.04720833959	85133.0013371	2744.84216629	1106	1577	137	135	119	133	128	1093	0
DLR00015926	11	8	YAR018C	37.5	SD/MSG -ARG -HIS -LYS -URA +Canavanine +G418 +Thialysine	Yku70_v2_R4_Steve	01	11.0	5.18538316029	1259.1	219.573122123	254.0	7.27588171477	41350.5	2906.41181047	43.0	2.75684294715	24237.0007817	1053.69206831	1231	1562	137	135	114	129	125	480	0
DLR00015926	11	9	YBL089W	37.5	SD/MSG -ARG -HIS -LYS -URA +Canavanine +G418 +Thialysine	Yku70_v2_R4_Steve	01	11.0	5.20896715982	1233.0	328.283005861	254.0	10.4810953075	29114.211979	472.282759444	43.0	0.961432909097	5804.1	1022.2855831	1364	1566	137	135	-1	-1	-1	0	0
DLR00015926	11	10	YAR015W	37.5	SD/MSG -ARG -HIS -LYS -URA +Canavanine +G418 +Thialysine	Yku70_v2_R4_Steve	01	11.0	5.08548995423	970.2	178.362087516	254.0	9.78656728096	31723.4900085	618.373711108	43.0	4.58338520672	7201.8	589.163523814	1516	1571	137	135	102	118	117	54	0
DLR00015926	11	11	YBL088C	37.5	SD/MSG -ARG -HIS -LYS -URA +Canavanine +G418 +Thialysine	Yku70_v2_R4_Steve	01	11.0	5.31808166581	1286.1	313.845817666	254.0	10.1811852343	31572.0	704.411428754	43.0	5.9677692578	5681.7	1330.58461415	1638	1566	137	135	-1	-1	-1	0	0
DLR00015926	11	12	YAR014C	37.5	SD/MSG -ARG -HIS -LYS -URA +Canavanine +G418 +Thialysine	Yku70_v2_R4_Steve	01	11.0	5.5957901302	1290.6	155.222288349	254.0	6.0196951767	56944.8	5545.35950393	43.0	2.93959120562	42078.0008218	1503.64379073	1773	1579	137	135	119	132	126	562	0
DLR00015926	11	13	YBL087C	37.5	SD/MSG -ARG -HIS -LYS -URA +Canavanine +G418 +Thialysine	Yku70_v2_R4_Steve	01	11.0	5.50283882168	1110.6	80.5077623731	254.0	3.1086067151	69078.9995394	7259.78045799	43.0	2.94394349781	51434.0010507	1673.50542648	1924	1578	137	135	115	130	124	750	0
DLR00015926	11	14	YAR003W	37.5	SD/MSG -ARG -HIS -LYS -URA +Canavanine +G418 +Thialysine	Yku70_v2_R4_Steve	01	11.0	0.853650439276	1286.58709721	191.24318143	254.0	12.0	31173.8627887	572.119539463	43.0	1.0095315767	7614.76832721	1138.42016427	2039	1499	137	135	94	111	111	0	0
DLR00015926	11	15	YBL086C	37.5	SD/MSG -ARG -HIS -LYS -URA +Canavanine +G418 +Thialysine	Yku70_v2_R4_Steve	01	11.0	2.75575757108	2188.12799534	161.732366714	254.0	2.70626643804	129778.000731	8133.71907388	43.0	3.14873878483	120068.001284	3838.23117337	2197	1578	137	135	124	137	129	1432	0
DLR00015926	11	16	YAR002W	37.5	SD/MSG -ARG -HIS -LYS -URA +Canavanine +G418 +Thialysine	Yku70_v2_R4_Steve	01	11.0	5.36467463727	1314.9	232.47568848	254.0	9.41694248089	33620.0879285	750.848202016	43.0	5.09345728476	10468.8	638.475401711	2322	1569	137	135	103	120	117	118	0
DLR00015926	11	17	YBL085W	37.5	SD/MSG -ARG -HIS -LYS -URA +Canavanine +G418 +Thialysine	Yku70_v2_R4_Steve	01	11.0	5.02446992569	1065.6	286.2782857	254.0	12.0	29699.1	615.964265849	43.0	5.48808013171	4898.7	1302.00370744	2460	1566	137	135	-1	-1	-1	0	0
DLR00015926	11	18	YAR002C-A	37.5	SD/MSG -ARG -HIS -LYS -URA +Canavanine +G418 +Thialysine	Yku70_v2_R4_Steve	01	11.0	2.54413694924	4579.3	218.252749856	254.0	2.85521463435	281417.001047	10828.8214088	43.0	3.45315205113	275147.001199	8023.242405	2607	1575	137	135	143	154	141	1642	0
DLR00015926	11	19	YBL083C	37.5	SD/MSG -ARG -HIS -LYS -URA +Canavanine +G418 +Thialysine	Yku70_v2_R4_Steve	01	11.0	5.86498931611	1504.8	127.79474476	254.0	2.88007745942	80594.000381	7104.36595206	43.0	3.0246063185	65192.0010096	2160.20404698	2749	1577	137	135	117	132	126	784	0
DLR00015926	11	20	YAL068C	37.5	SD/MSG -ARG -HIS -LYS -URA +Canavanine +G418 +Thialysine	Yku70_v2_R4_Steve	01	11.0	2.75476539812	5082.24337314	215.251724046	254.0	2.93588525927	333573.000987	11681.5869988	43.0	3.55326397047	326900.001028	8442.43452377	2873	1576	137	135	145	155	142	1574	0
DLR00015926	11	21	YBL082C	37.5	SD/MSG -ARG -HIS -LYS -URA +Canavanine +G418 +Thialysine	Yku70_v2_R4_Steve	01	11.0	5.10452922239	1691.1	117.763795722	254.0	2.79993496499	97462.0004629	7233.54133761	43.0	3.11634512995	83863.0010188	2404.97919626	3019	1576	137	135	119	133	127	840	0
DLR00015926	11	22	YAL067C	37.5	SD/MSG -ARG -HIS -LYS -URA +Canavanine +G418 +Thialysine	Yku70_v2_R4_Steve	01	11.0	2.75451717893	3913.7439792	264.86171803	254.0	2.81982242911	239285.001006	9834.13151612	43.0	3.40823563879	235269.001214	6859.95001342	3149	1568	137	135	132	144	135	1732	0
DLR00015926	11	23	YBL081W	37.5	SD/MSG -ARG -HIS -LYS -URA +Canavanine +G418 +Thialysine	Yku70_v2_R4_Steve	01	11.0	0.914035743901	1633.5	292.455549165	254.0	12.0	31581.9	1044.32131346	43.0	6.87699044374	7078.5	1900.10820631	3282	1566	137	135	93	111	114	0	0
DLR00015926	11	24	YOR202W	37.5	SD/MSG -ARG -HIS -LYS -URA +Canavanine +G418 +Thialysine	Yku70_v2_R4_Steve	01	11.0	5.40389129191	2687.4	255.286097356	254.0	2.78664251004	185096.000847	9323.78718934	43.0	3.28930763936	171878.001305	5433.65097449	3414	1565	137	135	122	132	124	937	0
DLR00015926	12	1	YOR202W	37.5	SD/MSG -ARG -HIS -LYS -URA +Canavanine +G418 +Thialysine	Yku70_v2_R4_Steve	01	11.0	2.69111842298	1973.6657453	152.965173184	254.0	2.71538862544	128419.0007	7612.29188054	43.0	3.13906643646	113072.001241	3523.92924657	283	1720	137	135	121	132	127	914	0
DLR00015926	12	2	YBR104W	37.5	SD/MSG -ARG -HIS -LYS -URA +Canavanine +G418 +Thialysine	Yku70_v2_R4_Steve	01	11.0	5.46332191123	1497.6	419.701886004	254.0	12.0	30251.7	1111.57674531	43.0	5.76582985468	6485.4	1807.94717886	405	1701	137	135	-1	-1	-1	0	0
DLR00015926	12	3	YBR212W	37.5	SD/MSG -ARG -HIS -LYS -URA +Canavanine +G418 +Thialysine	Yku70_v2_R4_Steve	01	11.0	1.25300959656	1601.74689279	225.691274231	254.0	7.70074341557	40682.7	3370.8630363	43.0	2.49982065582	21200.0006644	1545.63661862	519	1670	137	135	140	150	141	234	0
DLR00015926	12	4	YBR103W	37.5	SD/MSG -ARG -HIS -LYS -URA +Canavanine +G418 +Thialysine	Yku70_v2_R4_Steve	01	11.0	9.0	815.4	183.001547677	254.0	12.0	30764.7	1193.95101021	43.0	5.81104571975	7010.1	1546.55031687	686	1723	137	135	95	113	115	0	0
DLR00015926	12	5	YBR210W	37.5	SD/MSG -ARG -HIS -LYS -URA +Canavanine +G418 +Thialysine	Yku70_v2_R4_Steve	01	11.0	2.75194496637	1370.7	207.41743164	254.0	2.71422363006	83113.0005196	7109.2869409	43.0	2.93842344157	67323.001137	2509.70592224	826	1722	137	135	123	137	132	857	0
DLR00015926	12	6	YBR101C	37.5	SD/MSG -ARG -HIS -LYS -URA +Canavanine +G418 +Thialysine	Yku70_v2_R4_Steve	01	11.0	2.48031934964	2234.00134597	121.941927942	254.0	2.66725021971	124916.000782	7400.36083094	43.0	3.12392092636	113790.001281	3699.81148625	960	1715	137	135	127	140	133	1252	0
DLR00015926	12	7	YBR209W	37.5	SD/MSG -ARG -HIS -LYS -URA +Canavanine +G418 +Thialysine	Yku70_v2_R4_Steve	01	11.0	5.24019225782	922.5	223.325201701	254.0	10.5004921944	27213.5925526	239.958533032	43.0	5.68619047275	4613.4	1051.04777356	1090	1701	137	135	-1	-1	-1	0	0
DLR00015926	12	8	YBR100W	37.5	SD/MSG -ARG -HIS -LYS -URA +Canavanine +G418 +Thialysine	Yku70_v2_R4_Steve	01	11.0	2.97067475253	1719.0	182.011349152	254.0	2.77702703229	139295.000676	7193.43874053	43.0	3.24096726934	124518.000983	3232.76521742	1244	1717	137	135	141	152	142	1131	0
DLR00015926	12	9	YBR208C	37.5	SD/MSG -ARG -HIS -LYS -URA +Canavanine +G418 +Thialysine	Yku70_v2_R4_Steve	01	11.0	2.68821592502	3013.00065615	248.682095318	254.0	2.76745975059	186125.000896	8635.41258066	43.0	3.30014115343	177095.001225	5355.95774862	1373	1706	137	135	134	145	136	1604	0
DLR00015926	12	10	YBR099C	37.5	SD/MSG -ARG -HIS -LYS -URA +Canavanine +G418 +Thialysine	Yku70_v2_R4_Steve	01	11.0	5.94666483181	945.0	95.9876121796	254.0	2.95664578916	71014.0001149	7038.60383906	43.0	2.8748711525	50840.0010825	1727.06172034	1504	1717	137	135	122	135	129	748	0
DLR00015926	12	11	YBR207W	37.5	SD/MSG -ARG -HIS -LYS -URA +Canavanine +G418 +Thialysine	Yku70_v2_R4_Steve	01	11.0	5.67004450358	1463.4	334.913677282	254.0	10.0490614359	32090.2356613	535.836022332	43.0	6.42324850345	7623.0	1320.46547097	1642	1712	137	135	98	115	114	0	0
DLR00015926	12	12	YBR098W	37.5	SD/MSG -ARG -HIS -LYS -URA +Canavanine +G418 +Thialysine	Yku70_v2_R4_Steve	01	11.0	5.81185309474	1113.3	127.488690366	254.0	7.12883959851	46092.6	3519.40161207	43.0	2.85248173282	28137.0007708	1243.20912664	1785	1719	137	135	112	127	123	451	0
DLR00015926	12	13	YBR206W	37.5	SD/MSG -ARG -HIS -LYS -URA +Canavanine +G418 +Thialysine	Yku70_v2_R4_Steve	01	11.0	3.2204366652	1519.2	146.409364645	254.0	2.76221810153	98119.0004827	7552.70935793	43.0	3.03527742439	82008.0012138	2598.38969925	1909	1713	137	135	122	135	127	894	0
DLR00015926	12	14	YBR095C	37.5	SD/MSG -ARG -HIS -LYS -URA +Canavanine +G418 +Thialysine	Yku70_v2_R4_Steve	01	11.0	5.31604014581	1328.4	349.36452577	254.0	12.0	30658.1986864	343.324526571	43.0	5.75618308848	6189.3	1506.97522291	2049	1701	137	135	100	114	110	0	0
DLR00015926	12	15	YBR205W	37.5	SD/MSG -ARG -HIS -LYS -URA +Canavanine +G418 +Thialysine	Yku70_v2_R4_Steve	01	11.0	3.05431435565	1629.0	212.001505711	254.0	2.76196766458	94636.0004533	7537.53032774	43.0	3.0233109913	81224.0011835	2707.95248982	2183	1711	137	135	117	131	125	1021	0
DLR00015926	12	16	YBR094W	37.5	SD/MSG -ARG -HIS -LYS -URA +Canavanine +G418 +Thialysine	Yku70_v2_R4_Steve	01	11.0	5.41917386374	1288.8	139.723781381	254.0	2.82493066701	85145.0003795	7283.65515731	43.0	2.98274106346	67798.001108	2169.93630401	2324	1725	137	135	120	134	127	857	0
DLR00015926	12	17	YBR204C	37.5	SD/MSG -ARG -HIS -LYS -URA +Canavanine +G418 +Thialysine	Yku70_v2_R4_Steve	01	11.0	2.64354846503	3254.00101546	204.759872944	254.0	2.77618985001	197898.000918	9002.52749734	43.0	3.32731071211	190129.001211	5628.15473461	2464	1715	137	135	133	145	135	1668	0
DLR00015926	12	18	YBR093C	37.5	SD/MSG -ARG -HIS -LYS -URA +Canavanine +G418 +Thialysine	Yku70_v2_R4_Steve	01	11.0	0.718285822404	1123.74157123	160.39695784	254.0	11.2702168707	27914.3032788	604.922932072	43.0	0.74404939931	4866.74882668	697.853532643	2597	1701	137	135	-1	-1	-1	0	0
DLR00015926	12	19	YBR203W	37.5	SD/MSG -ARG -HIS -LYS -URA +Canavanine +G418 +Thialysine	Yku70_v2_R4_Steve	01	11.0	2.97739235344	2158.2	189.055108162	254.0	2.69384304926	120754.000743	7555.21609959	43.0	3.12523060077	109352.001269	3512.22450379	2737	1715	137	135	120	134	127	954	0
DLR00015926	12	20	YBR092C	37.5	SD/MSG -ARG -HIS -LYS -URA +Canavanine +G418 +Thialysine	Yku70_v2_R4_Steve	01	11.0	5.98852096906	1381.5	59.6104115173	254.0	3.01462089095	81654.999738	6793.15813458	43.0	3.14138316861	65824.0007654	2000.7550472	2877	1711	137	135	117	131	126	738	0
DLR00015926	12	21	YBR201W	37.5	SD/MSG -ARG -HIS -LYS -URA +Canavanine +G418 +Thialysine	Yku70_v2_R4_Steve	01	11.0	2.81076392382	4331.00086106	291.999508556	254.0	2.85213877819	260715.00101	10231.2986022	43.0	3.4437875338	257656.001212	7442.08542659	3015	1706	137	135	135	146	137	1741	0
DLR00015926	12	22	YBR090C-A	37.5	SD/MSG -ARG -HIS -LYS -URA +Canavanine +G418 +Thialysine	Yku70_v2_R4_Steve	01	11.0	5.82242995051	1345.5	329.697331466	254.0	12.0	29386.5562548	465.124254096	43.0	6.24603498353	6456.6	1472.56261682	3157	1707	137	135	91	108	111	0	0
DLR00015926	12	23	YBR200W	37.5	SD/MSG -ARG -HIS -LYS -URA +Canavanine +G418 +Thialysine	Yku70_v2_R4_Steve	01	11.0	6.09173547784	2235.6	615.35928976	254.0	12.0	34042.5	1724.67112483	43.0	6.47197895682	9494.1	2519.52597404	3282	1701	137	135	-1	-1	-1	0	0
DLR00015926	12	24	YOR202W	37.5	SD/MSG -ARG -HIS -LYS -URA +Canavanine +G418 +Thialysine	Yku70_v2_R4_Steve	01	11.0	6.59465732511	1888.2	141.942593201	254.0	2.79899456667	123630.000523	8696.98459495	43.0	3.15503871529	106481.001125	3469.53052518	3417	1700	137	135	114	126	120	635	0
DLR00015926	13	1	YOR202W	37.5	SD/MSG -ARG -HIS -LYS -URA +Canavanine +G418 +Thialysine	Yku70_v2_R4_Steve	01	11.0	0.829712719766	384.999872366	89.7821939512	254.0	12.0	29167.1718144	486.398680875	43.0	12.0	1912.5	424.866501865	268	1836	137	135	-1	-1	-1	0	0
DLR00015926	13	2	YAR047C	37.5	SD/MSG -ARG -HIS -LYS -URA +Canavanine +G418 +Thialysine	Yku70_v2_R4_Steve	01	11.0	2.54631289938	2199.00085578	225.047347415	254.0	2.71502597562	147120.000788	8193.05546915	43.0	3.19275647725	134436.001239	4287.96415336	414	1844	137	135	131	141	133	1263	0
DLR00015926	13	3	YBR001C	37.5	SD/MSG -ARG -HIS -LYS -URA +Canavanine +G418 +Thialysine	Yku70_v2_R4_Steve	01	11.0	2.8742197607	3645.29531001	283.612877148	254.0	2.83237748625	239601.00097	9927.58027722	43.0	3.42134983596	237149.001189	6823.12996459	551	1848	137	135	135	145	136	2029	0
DLR00015926	13	4	YAR044W	37.5	SD/MSG -ARG -HIS -LYS -URA +Canavanine +G418 +Thialysine	Yku70_v2_R4_Steve	01	11.0	5.88443976112	843.3	180.623641937	254.0	12.0	29053.6606587	393.35510278	43.0	6.26950677535	5648.4	1066.64642737	681	1834	137	135	98	116	116	4	0
DLR00015926	13	5	YBL107C	37.5	SD/MSG -ARG -HIS -LYS -URA +Canavanine +G418 +Thialysine	Yku70_v2_R4_Steve	01	11.0	2.67245824852	3928.00109926	242.050185658	254.0	2.80837479109	235273.001032	9622.1852448	43.0	3.39780786071	233533.00124	6894.55988082	833	1860	137	135	137	148	139	2211	0
DLR00015926	13	6	YAR043C	37.5	SD/MSG -ARG -HIS -LYS -URA +Canavanine +G418 +Thialysine	Yku70_v2_R4_Steve	01	11.0	2.55948404483	4759.7	255.281817258	254.0	2.79986994262	252881.001128	10416.0843923	43.0	3.39134405416	251408.00137	8042.21607278	962	1860	137	135	136	147	137	1966	0
DLR00015926	13	7	YBL106C	37.5	SD/MSG -ARG -HIS -LYS -URA +Canavanine +G418 +Thialysine	Yku70_v2_R4_Steve	01	11.0	2.74990980496	2171.7	179.847836402	254.0	2.68531595506	133689.000819	7467.79995612	43.0	3.15600368529	124217.001289	4030.1212902	1106	1853	137	135	127	140	133	1392	0
DLR00015926	13	8	YAR042W	37.5	SD/MSG -ARG -HIS -LYS -URA +Canavanine +G418 +Thialysine	Yku70_v2_R4_Steve	01	11.0	2.54504783078	3495.78239931	235.089782598	254.0	2.77254303201	214870.000993	9389.19928327	43.0	3.33158277473	205390.001284	6438.75994843	1235	1851	137	135	138	149	138	1488	0
DLR00015926	13	9	YBL104C	37.5	SD/MSG -ARG -HIS -LYS -URA +Canavanine +G418 +Thialysine	Yku70_v2_R4_Steve	01	11.0	5.03228188847	927.0	190.514782285	254.0	9.58825961057	30673.8442837	410.189689572	43.0	5.50124986031	4518.9	312.795147875	1372	1846	137	135	99	115	114	19	0
DLR00015926	13	10	YAR040C	37.5	SD/MSG -ARG -HIS -LYS -URA +Canavanine +G418 +Thialysine	Yku70_v2_R4_Steve	01	11.0	5.62733571329	1193.4	274.616243653	254.0	12.0	30875.786706	496.39538833	43.0	6.17890581564	5373.9	682.156360046	1494	1847	137	135	104	119	117	63	0
DLR00015926	13	11	YBL103C	37.5	SD/MSG -ARG -HIS -LYS -URA +Canavanine +G418 +Thialysine	Yku70_v2_R4_Steve	01	11.0	5.08913942497	1059.3	265.778117053	254.0	12.0	30262.3764189	411.434052494	43.0	5.46184456237	4936.5	1068.16117256	1638	1836	137	135	103	121	120	20	0
DLR00015926	13	12	YAR037W	37.5	SD/MSG -ARG -HIS -LYS -URA +Canavanine +G418 +Thialysine	Yku70_v2_R4_Steve	01	11.0	2.8885102459	1980.9	214.954083913	254.0	2.71305242423	134531.000756	8228.97351047	43.0	3.15165993156	121240.001303	3972.10376539	1787	1849	137	135	128	140	131	1215	0
DLR00015926	13	13	YBL102W	37.5	SD/MSG -ARG -HIS -LYS -URA +Canavanine +G418 +Thialysine	Yku70_v2_R4_Steve	01	11.0	5.59136678595	995.4	78.6435320346	254.0	3.22202647491	64056.9908658	6926.65479729	43.0	2.85812300494	43740.0010894	1501.95666349	1923	1855	137	135	114	128	122	537	0
DLR00015926	13	14	YAR035W	37.5	SD/MSG -ARG -HIS -LYS -URA +Canavanine +G418 +Thialysine	Yku70_v2_R4_Steve	01	11.0	2.96312484886	1872.9	146.979525367	254.0	2.73941341262	124914.000666	7883.41539536	43.0	3.14875078453	110348.001175	3287.56874803	2057	1850	137	135	125	138	129	1101	0
DLR00015926	13	15	YBL101C	37.5	SD/MSG -ARG -HIS -LYS -URA +Canavanine +G418 +Thialysine	Yku70_v2_R4_Steve	01	11.0	2.87289534423	2524.5	194.292584657	254.0	2.7342421853	163321.000858	8776.65628455	43.0	3.23756893504	153089.001306	4838.67094735	2198	1855	137	135	127	139	130	1250	0
DLR00015926	13	16	YAR031W	37.5	SD/MSG -ARG -HIS -LYS -URA +Canavanine +G418 +Thialysine	Yku70_v2_R4_Steve	01	11.0	5.47793490929	969.3	226.551529787	254.0	11.6647726246	30431.5798489	379.723413076	43.0	6.02153664082	5018.4	1097.55519385	2323	1836	137	135	99	115	114	0	0
DLR00015926	13	17	YBL100C	37.5	SD/MSG -ARG -HIS -LYS -URA +Canavanine +G418 +Thialysine	Yku70_v2_R4_Steve	01	11.0	2.82070015515	2309.4	161.274961761	254.0	2.71741095605	137851.000752	8042.028217	43.0	3.18685486565	128740.001268	3992.73221039	2473	1852	137	135	124	137	129	1271	0
DLR00015926	13	18	YAR030C	37.5	SD/MSG -ARG -HIS -LYS -URA +Canavanine +G418 +Thialysine	Yku70_v2_R4_Steve	01	11.0	2.65372383534	4065.63752202	199.068380884	254.0	2.83510018418	254361.00102	9820.72333712	43.0	3.42718638876	248338.001177	7078.56688196	2598	1842	137	135	139	150	138	1713	7
DLR00015926	13	19	YBL098W	37.5	SD/MSG -ARG -HIS -LYS -URA +Canavanine +G418 +Thialysine	Yku70_v2_R4_Steve	01	11.0	0.802037800251	996.611236734	147.977107171	254.0	12.0	28938.6732023	515.955337386	43.0	0.853183231678	4235.76843973	639.120664369	2734	1836	137	135	-1	-1	-1	0	0
DLR00015926	13	20	YAR029W	37.5	SD/MSG -ARG -HIS -LYS -URA +Canavanine +G418 +Thialysine	Yku70_v2_R4_Steve	01	11.0	1.10522826202	1226.7	203.818497929	254.0	11.2190160599	29702.0967457	334.040173902	43.0	5.42698795995	5351.4	982.988840098	2877	1845	137	135	92	110	110	3	0
DLR00015926	13	21	YBL096C	37.5	SD/MSG -ARG -HIS -LYS -URA +Canavanine +G418 +Thialysine	Yku70_v2_R4_Steve	01	11.0	3.26619437578	2412.0	290.123052832	254.0	2.75188133591	139925.000673	8270.17657413	43.0	3.222527686	131174.001126	3983.06300079	3017	1851	137	135	122	135	128	1200	0
DLR00015926	13	22	YAR028W	37.5	SD/MSG -ARG -HIS -LYS -URA +Canavanine +G418 +Thialysine	Yku70_v2_R4_Steve	01	11.0	3.02160815662	2435.4	237.838701085	254.0	2.75372272741	152289.000742	8140.64764304	43.0	3.24480333574	141220.001148	4195.63240962	3137	1848	137	135	123	136	128	1041	7
DLR00015926	13	23	YBL095W	37.5	SD/MSG -ARG -HIS -LYS -URA +Canavanine +G418 +Thialysine	Yku70_v2_R4_Steve	01	11.0	6.50092497004	2651.4	270.851277931	254.0	2.80384527574	170357.000709	9256.93429029	43.0	3.32229758825	159926.000981	4770.60626218	3283	1835	137	135	121	132	125	976	0
DLR00015926	13	24	YOR202W	37.5	SD/MSG -ARG -HIS -LYS -URA +Canavanine +G418 +Thialysine	Yku70_v2_R4_Steve	01	11.0	6.06979009195	2886.3	255.144392121	254.0	2.83617438319	191146.000743	9604.43422203	43.0	3.35044843835	178671.001057	5309.60465811	3419	1836	137	135	119	130	122	886	0
DLR00015926	14	1	YOR202W	37.5	SD/MSG -ARG -HIS -LYS -URA +Canavanine +G418 +Thialysine	Yku70_v2_R4_Steve	01	11.0	6.44741298449	4041.0	870.913565534	254.0	2.73363719124	121881.000538	9638.44864144	43.0	3.13702705384	108608.000902	4925.29289564	295	1994	137	135	120	131	126	985	0
DLR00015926	14	2	YBR121C	37.5	SD/MSG -ARG -HIS -LYS -URA +Canavanine +G418 +Thialysine	Yku70_v2_R4_Steve	01	11.0	5.59780737516	1332.0	361.582936845	254.0	12.0	28695.6	774.615386096	43.0	0.923738980409	5758.2	1036.0926887	407	1969	137	135	-1	-1	-1	0	0
DLR00015926	14	3	YBR223C	37.5	SD/MSG -ARG -HIS -LYS -URA +Canavanine +G418 +Thialysine	Yku70_v2_R4_Steve	01	11.0	2.9208818732	2621.7	259.924665611	254.0	2.73395382907	164930.000854	8892.00866782	43.0	3.25997953896	159460.001315	5090.87966938	551	1984	137	135	127	138	131	1767	0
DLR00015926	14	4	YBR119W	37.5	SD/MSG -ARG -HIS -LYS -URA +Canavanine +G418 +Thialysine	Yku70_v2_R4_Steve	01	11.0	9.0	1571.4	177.197347042	254.0	7.92071839528	50394.6	3361.2008649	43.0	3.52529279277	34971.9992239	3491.4897722	692	1984	137	135	118	131	128	613	0
DLR00015926	14	5	YBR222C	37.5	SD/MSG -ARG -HIS -LYS -URA +Canavanine +G418 +Thialysine	Yku70_v2_R4_Steve	01	11.0	2.96315754421	2619.0	224.311288032	254.0	2.72058810659	162047.0009	8511.72873719	43.0	3.24656267225	154752.001294	4960.13681137	826	1989	137	135	129	141	134	1604	0
DLR00015926	14	6	YBR116C	37.5	SD/MSG -ARG -HIS -LYS -URA +Canavanine +G418 +Thialysine	Yku70_v2_R4_Steve	01	11.0	2.8324435493	1820.7	189.872793584	254.0	2.67962319355	113618.00071	7566.10426521	43.0	3.08093327608	100732.001263	3510.78963089	962	1987	137	135	125	138	131	1093	0
DLR00015926	14	7	YBR221C	37.5	SD/MSG -ARG -HIS -LYS -URA +Canavanine +G418 +Thialysine	Yku70_v2_R4_Steve	01	11.0	5.19187489185	1278.0	311.50596403	254.0	9.41545885815	29937.4384186	169.33007498	43.0	5.49997499917	6003.0	1306.15404182	1102	1986	137	135	99	115	114	0	0
DLR00015926	14	8	YBR115C	37.5	SD/MSG -ARG -HIS -LYS -URA +Canavanine +G418 +Thialysine	Yku70_v2_R4_Steve	01	11.0	5.72818930936	710.1	169.799672845	254.0	12.0	29333.5009453	542.84005015	43.0	7.49365455097	6071.4	1342.10693003	1234	1978	137	135	-1	-1	-1	2	0
DLR00015926	14	9	YBR220C	37.5	SD/MSG -ARG -HIS -LYS -URA +Canavanine +G418 +Thialysine	Yku70_v2_R4_Steve	01	11.0	2.90982227105	1829.7	153.062249312	254.0	2.72242706678	104510.000594	7381.24019068	43.0	3.08060568284	93911.0012573	2987.82849503	1372	1987	137	135	119	133	127	1243	0
DLR00015926	14	10	YBR114W	37.5	SD/MSG -ARG -HIS -LYS -URA +Canavanine +G418 +Thialysine	Yku70_v2_R4_Steve	01	11.0	2.35517834099	1141.2	181.700710259	254.0	2.95849620034	66772.9999704	7272.12467194	43.0	2.78302261341	45979.0012056	1875.98461584	1514	1978	137	135	119	133	127	565	0
DLR00015926	14	11	YBR219C	37.5	SD/MSG -ARG -HIS -LYS -URA +Canavanine +G418 +Thialysine	Yku70_v2_R4_Steve	01	11.0	2.74955270795	3726.00082484	254.832882597	254.0	2.80779467964	227532.000995	9728.19471284	43.0	3.38323866397	223279.00124	6621.4334336	1641	1988	137	135	133	144	134	1858	0
DLR00015926	14	12	YBR113W	37.5	SD/MSG -ARG -HIS -LYS -URA +Canavanine +G418 +Thialysine	Yku70_v2_R4_Steve	01	11.0	2.63086282336	2142.13307872	196.271070377	254.0	2.71232880088	136099.000746	8119.06169374	43.0	3.15952750947	124677.001262	4024.7818539	1774	1994	137	135	126	139	130	1388	0
DLR00015926	14	13	YBR218C	37.5	SD/MSG -ARG -HIS -LYS -URA +Canavanine +G418 +Thialysine	Yku70_v2_R4_Steve	01	11.0	2.79121641278	3399.85874088	189.936062337	254.0	2.79913966563	218187.000979	9597.95217111	43.0	3.36487732488	213078.00127	6328.92291837	1915	1995	137	135	131	143	133	1792	0
DLR00015926	14	14	YBR111C	37.5	SD/MSG -ARG -HIS -LYS -URA +Canavanine +G418 +Thialysine	Yku70_v2_R4_Steve	01	11.0	5.11216033004	1171.8	301.162207816	254.0	12.0	30459.5331357	637.772315853	43.0	5.2996494883	5077.8	1295.69736069	2049	1971	137	135	-1	-1	-1	0	0
DLR00015926	14	15	YBR217W	37.5	SD/MSG -ARG -HIS -LYS -URA +Canavanine +G418 +Thialysine	Yku70_v2_R4_Steve	01	11.0	2.97561032569	2979.0	257.470053416	254.0	2.76695038999	187018.000901	9001.34260169	43.0	3.31267241706	181538.001243	5482.73628944	2190	1989	137	135	126	139	130	1645	0
DLR00015926	14	16	YBR108W	37.5	SD/MSG -ARG -HIS -LYS -URA +Canavanine +G418 +Thialysine	Yku70_v2_R4_Steve	01	11.0	5.63562089408	1350.0	216.722900633	254.0	7.97563699255	39025.8	1823.88918722	43.0	3.26177558464	17922.0002844	1146.15235953	2335	1985	137	135	104	120	117	146	0
DLR00015926	14	17	YBR216C	37.5	SD/MSG -ARG -HIS -LYS -URA +Canavanine +G418 +Thialysine	Yku70_v2_R4_Steve	01	11.0	3.04175082036	2534.4	243.153506784	254.0	2.73199979555	152425.000829	8266.74372901	43.0	3.234189956	144490.001264	4497.22093328	2461	1985	137	135	124	137	129	1360	0
DLR00015926	14	18	YBR107C	37.5	SD/MSG -ARG -HIS -LYS -URA +Canavanine +G418 +Thialysine	Yku70_v2_R4_Steve	01	11.0	5.65426891021	966.6	97.421352139	254.0	7.27465106871	42561.9	2698.2356663	43.0	3.02321246231	23802.0002491	1026.8973611	2594	1976	137	135	113	128	123	259	0
DLR00015926	14	19	YBR215W	37.5	SD/MSG -ARG -HIS -LYS -URA +Canavanine +G418 +Thialysine	Yku70_v2_R4_Steve	01	11.0	0.828985649311	1243.60441307	183.43628091	254.0	10.7314323746	28797.5686307	366.3592452	43.0	0.881483970842	5456.73069113	819.717107555	2734	1971	137	135	-1	-1	-1	0	0
DLR00015926	14	20	YBR106W	37.5	SD/MSG -ARG -HIS -LYS -URA +Canavanine +G418 +Thialysine	Yku70_v2_R4_Steve	01	11.0	5.01871094641	1116.0	286.749496094	254.0	12.0	29491.1542631	520.567022377	43.0	5.27749178646	4977.0	1267.71993697	2871	1971	137	135	95	111	111	0	0
DLR00015926	14	21	YBR214W	37.5	SD/MSG -ARG -HIS -LYS -URA +Canavanine +G418 +Thialysine	Yku70_v2_R4_Steve	01	11.0	3.02160400216	1957.5	184.990570259	254.0	2.72396682875	119672.000657	7613.2763867	43.0	3.13955223924	108978.001218	3385.88229929	3010	1980	137	135	122	135	129	1269	0
DLR00015926	14	22	YBR105C	37.5	SD/MSG -ARG -HIS -LYS -URA +Canavanine +G418 +Thialysine	Yku70_v2_R4_Steve	01	11.0	3.29654007234	2057.4	185.50024913	254.0	2.75929920993	119041.000575	8006.22306197	43.0	3.17369556414	108734.001137	3213.26368655	3145	1984	137	135	118	130	125	1069	0
DLR00015926	14	23	YBR213W	37.5	SD/MSG -ARG -HIS -LYS -URA +Canavanine +G418 +Thialysine	Yku70_v2_R4_Steve	01	11.0	6.8557951999	1645.2	110.799477678	254.0	2.82516852509	96878.0004132	7982.98965706	43.0	3.08750175524	81373.0010199	2721.37853663	3284	1981	137	135	111	123	119	685	0
DLR00015926	14	24	YOR202W	37.5	SD/MSG -ARG -HIS -LYS -URA +Canavanine +G418 +Thialysine	Yku70_v2_R4_Steve	01	11.0	6.9344227884	1842.3	133.292897933	254.0	2.81786695541	115768.00049	8523.85585491	43.0	3.11248184017	97319.0011518	3443.56749735	3425	1982	137	135	111	122	117	455	0
DLR00015926	15	1	YOR202W	37.5	SD/MSG -ARG -HIS -LYS -URA +Canavanine +G418 +Thialysine	Yku70_v2_R4_Steve	01	11.0	2.10603501793	4243.99998335	758.068281124	254.0	2.73164946119	124533.00054	10702.9903367	43.0	3.13326885878	111296.000967	5179.18077129	286	2133	137	135	117	128	124	785	0
DLR00015926	15	2	YBL015W	37.5	SD/MSG -ARG -HIS -LYS -URA +Canavanine +G418 +Thialysine	Yku70_v2_R4_Steve	01	11.0	3.23931071471	2140.2	252.934885707	254.0	2.74036478867	146176.000716	8789.47362539	43.0	3.2196572917	137134.001214	4354.98328545	419	2124	137	135	125	136	130	1437	0
DLR00015926	15	3	YBR016W	37.5	SD/MSG -ARG -HIS -LYS -URA +Canavanine +G418 +Thialysine	Yku70_v2_R4_Steve	01	11.0	6.09152672019	2347.2	222.653450252	254.0	2.72836211206	135211.000707	8689.55774344	43.0	3.20872164484	127731.001187	4214.5925567	557	2130	137	135	120	132	128	1483	0
DLR00015926	15	4	YBL013W	37.5	SD/MSG -ARG -HIS -LYS -URA +Canavanine +G418 +Thialysine	Yku70_v2_R4_Steve	01	11.0	5.38699500825	809.1	82.9544665608	254.0	6.25635855367	46079.1	4248.5511492	43.0	2.71032650096	30487.0011607	1161.76629681	686	2121	137	135	115	129	126	458	0
DLR00015926	15	5	YBR015C	37.5	SD/MSG -ARG -HIS -LYS -URA +Canavanine +G418 +Thialysine	Yku70_v2_R4_Steve	01	11.0	5.88742517915	713.7	160.539610611	254.0	12.0	27809.0091333	293.836904699	43.0	6.83219187673	4208.4	899.502761698	813	2119	137	135	92	110	113	0	0
DLR00015926	15	6	YBL011W	37.5	SD/MSG -ARG -HIS -LYS -URA +Canavanine +G418 +Thialysine	Yku70_v2_R4_Steve	01	11.0	4.7265219506	971.1	107.924226847	254.0	2.80051541572	70064.0003635	6510.96961671	43.0	2.8627065267	52225.0011877	1781.40785406	961	2126	137	135	121	135	130	742	0
DLR00015926	15	7	YBR014C	37.5	SD/MSG -ARG -HIS -LYS -URA +Canavanine +G418 +Thialysine	Yku70_v2_R4_Steve	01	11.0	2.93461584386	1935.9	163.811331601	254.0	2.67379720937	113792.000743	7600.72010012	43.0	3.09025189026	101486.001315	3365.20517059	1105	2122	137	135	121	134	129	1076	0
DLR00015926	15	8	YBL010C	37.5	SD/MSG -ARG -HIS -LYS -URA +Canavanine +G418 +Thialysine	Yku70_v2_R4_Steve	01	11.0	4.86363693486	1269.0	136.016643806	254.0	2.73946345318	83262.0004487	6344.68126905	43.0	2.97136575913	67578.0011524	2169.58276374	1232	2133	137	135	121	135	130	925	0
DLR00015926	15	9	YBR013C	37.5	SD/MSG -ARG -HIS -LYS -URA +Canavanine +G418 +Thialysine	Yku70_v2_R4_Steve	01	11.0	2.7270851171	1823.06135708	128.20446665	254.0	2.69561957044	125031.000761	6822.66608436	43.0	3.14291140472	111435.001206	3349.75220248	1380	2122	137	135	128	141	133	1121	0
DLR00015926	15	10	YBL009W	37.5	SD/MSG -ARG -HIS -LYS -URA +Canavanine +G418 +Thialysine	Yku70_v2_R4_Steve	01	11.0	4.81792469717	793.8	147.66591907	254.0	9.30284448684	31081.5	771.58683791	43.0	3.06665804715	6708.6	539.074698297	1517	2133	137	135	103	119	118	93	0
DLR00015926	15	11	YBR012C	37.5	SD/MSG -ARG -HIS -LYS -URA +Canavanine +G418 +Thialysine	Yku70_v2_R4_Steve	01	11.0	2.85650111905	2625.3	186.09394904	254.0	2.73909416125	169598.000905	8199.03760918	43.0	3.26478397507	162982.001279	5017.18517122	1646	2129	137	135	126	139	131	1602	0
DLR00015926	15	12	YBL008W	37.5	SD/MSG -ARG -HIS -LYS -URA +Canavanine +G418 +Thialysine	Yku70_v2_R4_Steve	01	11.0	0.721595934701	501.999945548	90.2786639958	254.0	12.0	28079.1236204	314.588486463	43.0	0.772681776951	2131.99998278	427.305052535	1779	2110	137	135	-1	-1	-1	5	0
DLR00015926	15	13	YBR010W	37.5	SD/MSG -ARG -HIS -LYS -URA +Canavanine +G418 +Thialysine	Yku70_v2_R4_Steve	01	11.0	5.05709070879	1170.0	73.1797861355	254.0	2.89835178216	75661.0000207	6772.95013113	43.0	2.945997303	57214.001177	1841.87546332	1928	2127	137	135	113	128	123	690	0
DLR00015926	15	14	YBL007C	37.5	SD/MSG -ARG -HIS -LYS -URA +Canavanine +G418 +Thialysine	Yku70_v2_R4_Steve	01	11.0	0.741386108568	546.3	99.808363684	254.0	12.0	28042.2149482	400.264602131	43.0	5.73066515933	2612.7	665.258638907	2049	2106	137	135	-1	-1	-1	0	0
DLR00015926	15	15	YBR009C	37.5	SD/MSG -ARG -HIS -LYS -URA +Canavanine +G418 +Thialysine	Yku70_v2_R4_Steve	01	11.0	0.795422479235	908.732886504	130.605459076	254.0	12.0	28432.292497	340.661325078	43.0	1.22110035075	3859.79096688	589.395374498	2192	2112	137	135	-1	-1	-1	0	0
DLR00015926	15	16	YBL005W	37.5	SD/MSG -ARG -HIS -LYS -URA +Canavanine +G418 +Thialysine	Yku70_v2_R4_Steve	01	11.0	2.62883864044	2450.40892929	148.921522886	254.0	2.75077357992	166907.000845	7828.52661963	43.0	3.27171185409	156048.001137	4457.76032333	2329	2126	137	135	132	144	135	1488	0
DLR00015926	15	17	YBR008C	37.5	SD/MSG -ARG -HIS -LYS -URA +Canavanine +G418 +Thialysine	Yku70_v2_R4_Steve	01	11.0	2.76530137465	2293.53749612	157.95335961	254.0	2.73021947703	146023.000785	7488.87842704	43.0	3.21347605339	135642.001203	4034.67088006	2479	2125	137	135	126	139	131	1275	0
DLR00015926	15	18	YBL003C	37.5	SD/MSG -ARG -HIS -LYS -URA +Canavanine +G418 +Thialysine	Yku70_v2_R4_Steve	01	11.0	5.53894305203	1148.4	163.705216919	254.0	7.06472304245	42387.3	3140.76708529	43.0	2.73115697172	23731.0008931	1140.78066628	2602	2111	137	135	108	124	121	250	0
DLR00015926	15	19	YBR007C	37.5	SD/MSG -ARG -HIS -LYS -URA +Canavanine +G418 +Thialysine	Yku70_v2_R4_Steve	01	11.0	2.73176690427	4215.89954146	227.042556462	254.0	2.91365483622	278235.000919	9862.10023809	43.0	3.51695181925	273883.000952	6742.36124037	2759	2119	137	135	140	150	139	1863	0
DLR00015926	15	20	YBL001C	37.5	SD/MSG -ARG -HIS -LYS -URA +Canavanine +G418 +Thialysine	Yku70_v2_R4_Steve	01	11.0	4.92486929667	1575.9	149.879578162	254.0	2.76405179694	95815.0005115	6847.10011088	43.0	3.06421365997	81193.0010934	2405.88918948	2881	2115	137	135	118	132	126	840	0
DLR00015926	15	21	YBR006W	37.5	SD/MSG -ARG -HIS -LYS -URA +Canavanine +G418 +Thialysine	Yku70_v2_R4_Steve	01	11.0	0.776828705983	746.52088802	112.518040732	254.0	12.0	27902.5404272	601.960652299	43.0	1.04898498837	3238.90674661	606.412885395	3010	2108	137	135	-1	-1	-1	4	0
DLR00015926	15	22	YAR050W	37.5	SD/MSG -ARG -HIS -LYS -URA +Canavanine +G418 +Thialysine	Yku70_v2_R4_Steve	01	11.0	3.25158137788	2430.0	240.866335908	254.0	2.77605906172	164712.000755	8388.44404881	43.0	3.29438563826	154878.001088	4396.37763451	3145	2115	137	135	127	138	130	1147	0
DLR00015926	15	23	YBR005W	37.5	SD/MSG -ARG -HIS -LYS -URA +Canavanine +G418 +Thialysine	Yku70_v2_R4_Steve	01	11.0	3.04519258799	3516.3	301.365273479	254.0	2.83393705239	235002.000913	10202.2766818	43.0	3.4126193676	228891.001167	6530.30291885	3292	2121	137	135	125	135	128	1450	0
DLR00015926	15	24	YOR202W	37.5	SD/MSG -ARG -HIS -LYS -URA +Canavanine +G418 +Thialysine	Yku70_v2_R4_Steve	01	11.0	7.24973684747	2970.9	329.42789061	254.0	2.8279816053	173930.00064	9685.42696171	43.0	3.32623706667	160713.000935	5013.83680812	3412	2109	137	135	118	129	122	771	4
DLR00015926	16	1	YOR202W	37.5	SD/MSG -ARG -HIS -LYS -URA +Canavanine +G418 +Thialysine	Yku70_v2_R4_Steve	01	11.0	2.76478477537	4127.00135731	308.741103873	254.0	2.80036284064	168428.000661	9452.09840983	43.0	3.29274729482	152441.000934	4315.65308815	274	2256	137	135	122	130	125	215	5
DLR00015926	16	2	YOR202W	37.5	SD/MSG -ARG -HIS -LYS -URA +Canavanine +G418 +Thialysine	Yku70_v2_R4_Steve	01	11.0	2.74358203883	2953.49071712	189.455109439	254.0	2.90793970008	115925.00067	7756.44551778	43.0	3.28304686719	98183.0009083	2193.64295942	430	2258	137	135	125	134	128	428	12
DLR00015926	16	3	YOR202W	37.5	SD/MSG -ARG -HIS -LYS -URA +Canavanine +G418 +Thialysine	Yku70_v2_R4_Steve	01	11.0	2.65645737349	4507.8	227.952912011	254.0	2.83539411908	183525.000723	8581.8605333	43.0	3.37221029708	172665.000878	4322.00515461	547	2253	137	135	134	143	136	735	23
DLR00015926	16	4	YOR202W	37.5	SD/MSG -ARG -HIS -LYS -URA +Canavanine +G418 +Thialysine	Yku70_v2_R4_Steve	01	11.0	2.46555112458	2510.2	130.312426833	254.0	2.77191778908	119033.000731	7075.40785104	43.0	3.17117062859	101092.000708	3131.98868919	693	2241	137	135	138	147	140	509	2
DLR00015926	16	5	YOR202W	37.5	SD/MSG -ARG -HIS -LYS -URA +Canavanine +G418 +Thialysine	Yku70_v2_R4_Steve	01	11.0	5.16572827828	509.4	45.3669561732	254.0	7.63172922466	39385.8	2686.22736873	43.0	2.50762143304	19918.0013789	838.152307773	800	2191	137	135	125	137	134	236	0
DLR00015926	16	6	YOR202W	37.5	SD/MSG -ARG -HIS -LYS -URA +Canavanine +G418 +Thialysine	Yku70_v2_R4_Steve	01	11.0	2.4463315886	2475.0	104.811873201	254.0	2.79364383157	101031.000755	6692.8179038	43.0	3.14548920191	84853.0007869	2338.68432368	946	2251	137	135	129	140	134	453	1
DLR00015926	16	7	YOR202W	37.5	SD/MSG -ARG -HIS -LYS -URA +Canavanine +G418 +Thialysine	Yku70_v2_R4_Steve	01	11.0	2.576127121	3804.9	139.09481963	254.0	2.75987018938	158526.000772	7692.09559967	43.0	3.27011044353	147126.000976	4046.04291465	1113	2257	137	135	133	143	136	729	2
DLR00015926	16	8	YOR202W	37.5	SD/MSG -ARG -HIS -LYS -URA +Canavanine +G418 +Thialysine	Yku70_v2_R4_Steve	01	11.0	2.78800604343	1268.1	118.044380925	254.0	2.95372879659	68987.9999118	6245.56791238	43.0	2.90503887679	49461.0011033	1445.89200516	1230	2251	137	135	122	134	128	323	4
DLR00015926	16	9	YOR202W	37.5	SD/MSG -ARG -HIS -LYS -URA +Canavanine +G418 +Thialysine	Yku70_v2_R4_Steve	01	11.0	2.65568167461	4755.3	147.794173105	254.0	2.80331158268	195030.000873	8144.89782269	43.0	3.37270157831	187595.001032	4834.83720671	1362	2256	137	135	131	142	134	903	4
DLR00015926	16	10	YOR202W	37.5	SD/MSG -ARG -HIS -LYS -URA +Canavanine +G418 +Thialysine	Yku70_v2_R4_Steve	01	11.0	2.4784797426	2558.6	115.176079828	254.0	2.79864374775	103307.000747	6644.7580785	43.0	3.14447116255	88130.0007815	2489.60385662	1507	2242	137	135	123	135	130	627	2
DLR00015926	16	11	YOR202W	37.5	SD/MSG -ARG -HIS -LYS -URA +Canavanine +G418 +Thialysine	Yku70_v2_R4_Steve	01	11.0	2.68115038598	3856.56882005	125.43219434	254.0	2.82126380554	177214.000763	7623.06492081	43.0	3.36086501223	168692.000908	4028.88345559	1642	2255	137	135	133	144	136	999	1
DLR00015926	16	12	YOR202W	37.5	SD/MSG -ARG -HIS -LYS -URA +Canavanine +G418 +Thialysine	Yku70_v2_R4_Steve	01	11.0	2.4094047846	3091.0	86.8511507252	254.0	2.72664751391	140550.000743	7419.0922069	43.0	3.18900920587	127356.000968	3901.14655785	1778	2247	137	135	130	142	134	715	1
DLR00015926	16	13	YOR202W	37.5	SD/MSG -ARG -HIS -LYS -URA +Canavanine +G418 +Thialysine	Yku70_v2_R4_Steve	01	11.0	2.45428719654	2669.7	127.969569663	254.0	2.74291764838	120007.000686	7185.69249374	43.0	3.15648154892	106291.000929	3096.55982618	1942	2249	137	135	127	139	132	769	2
DLR00015926	16	14	YOR202W	37.5	SD/MSG -ARG -HIS -LYS -URA +Canavanine +G418 +Thialysine	Yku70_v2_R4_Steve	01	11.0	2.43802673771	2940.3	76.1401872611	254.0	2.72079252261	137653.000742	7212.03240723	43.0	3.1926539178	125165.000985	3665.43637561	2058	2247	137	135	129	141	133	840	0
DLR00015926	16	15	YOR202W	37.5	SD/MSG -ARG -HIS -LYS -URA +Canavanine +G418 +Thialysine	Yku70_v2_R4_Steve	01	11.0	2.45014754724	3507.9	129.626259683	254.0	2.72729787511	155002.000785	7702.70696958	43.0	3.23795538582	144182.000918	4435.81479263	2193	2251	137	135	129	141	133	796	0
DLR00015926	16	16	YOR202W	37.5	SD/MSG -ARG -HIS -LYS -URA +Canavanine +G418 +Thialysine	Yku70_v2_R4_Steve	01	11.0	2.51090495034	2411.85221541	103.76644385	254.0	2.73973505806	111455.000612	6744.17757347	43.0	3.12251305347	96200.0010686	2649.01277585	2329	2247	137	135	126	138	131	534	0
DLR00015926	16	17	YOR202W	37.5	SD/MSG -ARG -HIS -LYS -URA +Canavanine +G418 +Thialysine	Yku70_v2_R4_Steve	01	11.0	2.56390751062	3780.7	125.514829979	254.0	2.75568568701	167992.000824	7667.06143027	43.0	3.28365181325	157928.001021	4446.52098873	2457	2248	137	135	130	142	134	782	1
DLR00015926	16	18	YOR202W	37.5	SD/MSG -ARG -HIS -LYS -URA +Canavanine +G418 +Thialysine	Yku70_v2_R4_Steve	01	11.0	2.88088766137	1271.7	145.841814512	254.0	2.79790390199	76805.0003438	6906.35865723	43.0	2.84822379171	56480.0012607	2130.57505503	2593	2245	137	135	122	134	129	357	3
DLR00015926	16	19	YOR202W	37.5	SD/MSG -ARG -HIS -LYS -URA +Canavanine +G418 +Thialysine	Yku70_v2_R4_Steve	01	11.0	2.65194163378	2998.31098091	140.195540606	254.0	2.76928543842	138490.000701	7321.08306237	43.0	3.24080317454	126896.001016	3303.2332941	2738	2245	137	135	126	138	131	622	5
DLR00015926	16	20	YOR202W	37.5	SD/MSG -ARG -HIS -LYS -URA +Canavanine +G418 +Thialysine	Yku70_v2_R4_Steve	01	11.0	2.47570453444	3233.00165103	167.402219189	254.0	2.70737462709	161591.000906	8139.83926902	43.0	3.21050256041	152314.001348	5056.04727936	2867	2244	137	135	131	142	134	937	6
DLR00015926	16	21	YOR202W	37.5	SD/MSG -ARG -HIS -LYS -URA +Canavanine +G418 +Thialysine	Yku70_v2_R4_Steve	01	11.0	2.50736129998	4031.5	106.144384903	254.0	2.80421250687	198102.0008	8126.90641871	43.0	3.36264951676	188955.000876	5143.11213142	3003	2242	137	135	139	148	140	995	5
DLR00015926	16	22	YOR202W	37.5	SD/MSG -ARG -HIS -LYS -URA +Canavanine +G418 +Thialysine	Yku70_v2_R4_Steve	01	11.0	2.60741737662	2936.24890716	130.859663797	254.0	2.77975013202	142398.000675	7486.03239918	43.0	3.24210069465	129021.000932	3412.08254617	3144	2241	137	135	131	141	134	582	5
DLR00015926	16	23	YOR202W	37.5	SD/MSG -ARG -HIS -LYS -URA +Canavanine +G418 +Thialysine	Yku70_v2_R4_Steve	01	11.0	2.67514602159	3453.90482168	197.867549669	254.0	2.83639971338	165196.000708	8043.38584603	43.0	3.34356624522	153201.000893	3656.03625871	3280	2251	137	135	130	138	131	641	6
DLR00015926	16	24	YOR202W	37.5	SD/MSG -ARG -HIS -LYS -URA +Canavanine +G418 +Thialysine	Yku70_v2_R4_Steve	01	11.0	5.39608971566	2056.5	209.268565607	254.0	2.83303707917	106277.000548	8029.42705258	43.0	3.13616043751	86451.0009037	2432.72414911	3433	2237	137	135	119	128	122	153	4
DLR00015925	1	1	YOR202W	23	SD/MSG -ARG -HIS -LYS -URA +Canavanine +G418 +Thialysine	Yku70_v2_R4_Steve	02	11.0	2.93712340828	9179.5	159.975316445	254.0	3.35041884472	563215.000932	12444.4284117	43.0	4.04106796735	556777.000838	6766.09600317	281	218	137	135	141	149	138	406	38
DLR00015925	1	2	YOR202W	23	SD/MSG -ARG -HIS -LYS -URA +Canavanine +G418 +Thialysine	Yku70_v2_R4_Steve	02	11.0	3.23916245218	8997.00094805	318.191405423	254.0	3.48987690331	612364.001155	11736.714055	43.0	4.23264489216	604947.001598	5207.31929992	413	225	137	135	144	153	142	415	0
DLR00015925	1	3	YOR202W	23	SD/MSG -ARG -HIS -LYS -URA +Canavanine +G418 +Thialysine	Yku70_v2_R4_Steve	02	11.0	3.66865246846	10760.0000626	626.033098155	254.0	3.7431696757	778515.00121	10817.4307004	43.0	4.559073531	773450.001359	5271.90006874	554	224	137	135	156	163	149	575	8
DLR00015925	1	4	YOR202W	23	SD/MSG -ARG -HIS -LYS -URA +Canavanine +G418 +Thialysine	Yku70_v2_R4_Steve	02	11.0	3.60858450331	10281.000127	164.608658305	254.0	3.71158969176	776645.678066	6097.46831742	43.0	4.59057768709	731217.001421	2228.31578837	683	223	137	135	158	165	151	575	0
DLR00015925	1	5	YOR202W	23	SD/MSG -ARG -HIS -LYS -URA +Canavanine +G418 +Thialysine	Yku70_v2_R4_Steve	02	11.0	3.36205623891	8397.00026069	212.932655776	254.0	3.54186707054	582533.001268	10258.2633914	43.0	4.31290302665	574693.001716	3746.49840329	829	219	137	135	154	163	150	643	0
DLR00015925	1	6	YOR202W	23	SD/MSG -ARG -HIS -LYS -URA +Canavanine +G418 +Thialysine	Yku70_v2_R4_Steve	02	11.0	2.90856310915	7914.5	99.8154472685	254.0	3.33086465462	456801.00106	10756.9367606	43.0	4.03715349967	449782.001125	5585.50083521	958	220	137	135	149	159	147	690	0
DLR00015925	1	7	YOR202W	23	SD/MSG -ARG -HIS -LYS -URA +Canavanine +G418 +Thialysine	Yku70_v2_R4_Steve	02	11.0	3.60985412708	10513.0000886	237.846591608	254.0	3.73269485017	732218.001155	9940.44706558	43.0	4.55109790897	728398.001594	3016.01647439	1102	220	137	135	157	166	151	771	6
DLR00015925	1	8	YOR202W	23	SD/MSG -ARG -HIS -LYS -URA +Canavanine +G418 +Thialysine	Yku70_v2_R4_Steve	02	11.0	3.51949893996	8845.00016447	204.809163455	254.0	3.67522079443	630413.001037	8741.43661968	43.0	4.47729296739	622856.001552	2688.2020319	1233	214	137	135	158	167	151	673	0
DLR00015925	1	9	YOR202W	23	SD/MSG -ARG -HIS -LYS -URA +Canavanine +G418 +Thialysine	Yku70_v2_R4_Steve	02	11.0	3.49351269495	10019.743528	191.76013242	254.0	3.67142890988	691395.001213	9523.17582262	43.0	4.4802759693	686188.001625	2762.07757473	1375	219	137	135	156	166	150	873	0
DLR00015925	1	10	YOR202W	23	SD/MSG -ARG -HIS -LYS -URA +Canavanine +G418 +Thialysine	Yku70_v2_R4_Steve	02	11.0	3.46520901121	8978.18975281	108.008885044	254.0	3.55672803069	687792.059514	6253.64436247	43.0	4.42631211934	632623.00164	2784.26335504	1504	214	137	135	157	166	151	769	0
DLR00015925	1	11	YOR202W	23	SD/MSG -ARG -HIS -LYS -URA +Canavanine +G418 +Thialysine	Yku70_v2_R4_Steve	02	11.0	3.58167512835	11073.0516512	163.173510173	254.0	3.7275601018	763474.001089	10299.8099148	43.0	4.55006870856	760905.001637	3260.70983699	1648	218	137	135	156	165	149	843	0
DLR00015925	1	12	YOR202W	23	SD/MSG -ARG -HIS -LYS -URA +Canavanine +G418 +Thialysine	Yku70_v2_R4_Steve	02	11.0	3.34331401963	9608.49226524	87.7634351329	254.0	3.47170168089	697059.0	6765.7870314	43.0	4.29522827828	656544.947912	1559.93288485	1778	211	137	135	155	164	149	914	0
DLR00015925	1	13	YOR202W	23	SD/MSG -ARG -HIS -LYS -URA +Canavanine +G418 +Thialysine	Yku70_v2_R4_Steve	02	11.0	3.77588045118	10489.0000372	200.600493537	254.0	3.87535593363	782860.000405	8583.54764997	43.0	4.72376181255	777934.000794	2023.02152275	1922	216	137	135	162	170	153	807	0
DLR00015925	1	14	YOR202W	23	SD/MSG -ARG -HIS -LYS -URA +Canavanine +G418 +Thialysine	Yku70_v2_R4_Steve	02	11.0	3.51987589471	9522.62896673	117.102878047	254.0	3.66665700091	662122.001085	9685.51100225	43.0	4.44620699268	673409.764651	1344.24239381	2053	211	137	135	156	165	150	766	0
DLR00015925	1	15	YOR202W	23	SD/MSG -ARG -HIS -LYS -URA +Canavanine +G418 +Thialysine	Yku70_v2_R4_Steve	02	11.0	3.61498181394	9902.00005482	172.51810566	254.0	3.75540370498	709804.000802	8567.36475495	43.0	4.58328075221	705080.001187	2070.89532602	2193	217	137	135	158	166	151	812	0
DLR00015925	1	16	YOR202W	23	SD/MSG -ARG -HIS -LYS -URA +Canavanine +G418 +Thialysine	Yku70_v2_R4_Steve	02	11.0	3.64620649684	9704.00009159	301.660650181	254.0	3.76676269468	700454.00074	8533.45059156	43.0	4.59578093436	693844.001141	2400.01507946	2325	211	137	135	159	167	152	721	0
DLR00015925	1	17	YOR202W	23	SD/MSG -ARG -HIS -LYS -URA +Canavanine +G418 +Thialysine	Yku70_v2_R4_Steve	02	11.0	3.68914558558	10288.0001119	193.925034651	254.0	3.79748852505	731357.00079	9095.73462261	43.0	4.63356410429	726398.001259	2625.17822601	2458	214	137	135	158	167	152	749	0
DLR00015925	1	18	YOR202W	23	SD/MSG -ARG -HIS -LYS -URA +Canavanine +G418 +Thialysine	Yku70_v2_R4_Steve	02	11.0	3.57935596607	9910.00016418	177.60131986	254.0	3.74481020059	705245.001149	8873.29054783	43.0	4.56850498735	698748.001517	2436.99852716	2599	210	137	135	158	167	152	722	0
DLR00015925	1	19	YOR202W	23	SD/MSG -ARG -HIS -LYS -URA +Canavanine +G418 +Thialysine	Yku70_v2_R4_Steve	02	11.0	3.73731881354	10468.0000345	399.551431416	254.0	3.76852881915	740802.001009	10263.7591142	43.0	4.59632472182	735879.001496	3209.23893142	2741	213	137	135	157	166	151	659	0
DLR00015925	1	20	YOR202W	23	SD/MSG -ARG -HIS -LYS -URA +Canavanine +G418 +Thialysine	Yku70_v2_R4_Steve	02	11.0	3.46807514579	9131.81489942	138.594394838	254.0	3.62760230164	642791.001289	9850.60866628	43.0	4.4176337955	635787.001801	3271.78161435	2869	207	137	135	156	164	151	721	0
DLR00015925	1	21	YOR202W	23	SD/MSG -ARG -HIS -LYS -URA +Canavanine +G418 +Thialysine	Yku70_v2_R4_Steve	02	11.0	3.64557640971	9751.00004098	428.706761364	254.0	3.71724202456	697003.001094	10214.3371687	43.0	4.53203967795	691067.001431	3782.35437254	3004	212	137	135	153	161	148	596	0
DLR00015925	1	22	YOR202W	23	SD/MSG -ARG -HIS -LYS -URA +Canavanine +G418 +Thialysine	Yku70_v2_R4_Steve	02	11.0	3.59077202774	9486.00007597	263.099407454	254.0	3.69057459869	680040.001172	9473.42127721	43.0	4.49408128916	672677.001671	3007.55784939	3146	209	137	135	149	157	145	437	0
DLR00015925	1	23	YOR202W	23	SD/MSG -ARG -HIS -LYS -URA +Canavanine +G418 +Thialysine	Yku70_v2_R4_Steve	02	11.0	3.55202316694	10341.0001283	489.415756781	254.0	3.65645265641	714809.00112	11326.6243849	43.0	4.4494334161	709980.001615	4045.50389815	3281	215	137	135	143	151	139	363	0
DLR00015925	1	24	YOR202W	23	SD/MSG -ARG -HIS -LYS -URA +Canavanine +G418 +Thialysine	Yku70_v2_R4_Steve	02	11.0	3.60376806581	10362.0000771	505.687109779	254.0	3.67843272295	778100.000907	15138.9049154	43.0	4.46693175719	770883.000925	9296.76380559	3420	212	137	135	143	150	138	303	3
DLR00015925	2	1	YOR202W	23	SD/MSG -ARG -HIS -LYS -URA +Canavanine +G418 +Thialysine	Yku70_v2_R4_Steve	02	11.0	3.84804788843	11273.9999442	393.471739732	254.0	3.92865066526	876884.000403	8873.67387592	43.0	4.78175748048	872903.00046	3118.59310724	282	356	137	135	151	158	144	567	0
DLR00015925	2	2	YCR076C	23	SD/MSG -ARG -HIS -LYS -URA +Canavanine +G418 +Thialysine	Yku70_v2_R4_Steve	02	11.0	3.41040258719	8042.00024671	227.121807994	254.0	3.63953512406	621657.001137	9170.09515013	43.0	4.43483920295	615250.001681	2827.22576248	414	353	137	135	152	159	145	1047	0
DLR00015925	2	3	YDL090C	23	SD/MSG -ARG -HIS -LYS -URA +Canavanine +G418 +Thialysine	Yku70_v2_R4_Steve	02	11.0	0.727601336294	1399.68310627	202.112306887	254.0	12.0	29399.4	832.868593077	43.0	0.871905548798	6124.76058592	891.734907391	546	355	137	135	115	128	125	20	0
DLR00015925	2	4	YCR075C	23	SD/MSG -ARG -HIS -LYS -URA +Canavanine +G418 +Thialysine	Yku70_v2_R4_Steve	02	11.0	3.2123260669	8088.15741511	105.437748139	254.0	3.51080385111	542563.001264	9493.69589513	43.0	4.23557290828	562462.182648	978.229339745	686	355	137	135	152	161	147	1189	0
DLR00015925	2	5	YDL089W	23	SD/MSG -ARG -HIS -LYS -URA +Canavanine +G418 +Thialysine	Yku70_v2_R4_Steve	02	11.0	3.90570257894	11208.0000263	229.587006573	254.0	3.99193127384	848377.000163	8290.45982561	43.0	4.86727728447	844382.000108	1815.41165428	826	353	137	135	160	168	151	871	0
DLR00015925	2	6	YCR073W-A	23	SD/MSG -ARG -HIS -LYS -URA +Canavanine +G418 +Thialysine	Yku70_v2_R4_Steve	02	11.0	3.23795250688	8392.25893159	91.9567445309	254.0	3.52967616388	541215.001285	10069.0468633	43.0	4.26790254827	562895.482282	1289.30013258	961	354	137	135	152	161	147	1413	0
DLR00015925	2	7	YDL088C	23	SD/MSG -ARG -HIS -LYS -URA +Canavanine +G418 +Thialysine	Yku70_v2_R4_Steve	02	11.0	3.97041866871	10736.9999428	284.25308226	254.0	3.99363489834	813602.000186	9004.15320149	43.0	4.86509045762	809276.000211	2111.82565803	1097	353	137	135	161	169	151	925	0
DLR00015925	2	8	YCR073C	23	SD/MSG -ARG -HIS -LYS -URA +Canavanine +G418 +Thialysine	Yku70_v2_R4_Steve	02	11.0	3.35536575486	8622.68587856	151.764619972	254.0	3.62147049449	604684.00104	10086.6645515	43.0	4.42307357224	599220.001671	3225.99314556	1233	352	137	135	155	165	149	1224	0
DLR00015925	2	9	YDL086W	23	SD/MSG -ARG -HIS -LYS -URA +Canavanine +G418 +Thialysine	Yku70_v2_R4_Steve	02	11.0	3.84664493441	10602.0000422	232.519960439	254.0	3.88649212114	860984.748709	7884.85282004	43.0	4.78268613247	823919.000535	2252.39606534	1372	350	137	135	162	170	151	968	0
DLR00015925	2	10	YCR071C	23	SD/MSG -ARG -HIS -LYS -URA +Canavanine +G418 +Thialysine	Yku70_v2_R4_Steve	02	11.0	0.5	466.2	73.4250764041	254.0	12.0	27533.5229056	859.115734112	43.0	0.507606388242	2148.73972329	309.210087567	1501	351	137	135	-1	-1	-1	0	0
DLR00015925	2	11	YDL085W	23	SD/MSG -ARG -HIS -LYS -URA +Canavanine +G418 +Thialysine	Yku70_v2_R4_Steve	02	11.0	3.85775171048	10187.0000008	181.132778486	254.0	3.92214652225	801790.000056	8327.35003721	43.0	4.783327622	795800.000317	1698.02395232	1641	349	137	135	161	170	150	857	0
DLR00015925	2	12	YCR069W	23	SD/MSG -ARG -HIS -LYS -URA +Canavanine +G418 +Thialysine	Yku70_v2_R4_Steve	02	11.0	3.18818541511	8403.0930022	83.4899492895	254.0	3.52869178072	573378.00123	10101.517745	43.0	4.30266389304	569822.00168	3829.22021628	1783	352	137	135	155	164	148	1416	0
DLR00015925	2	13	YDL083C	23	SD/MSG -ARG -HIS -LYS -URA +Canavanine +G418 +Thialysine	Yku70_v2_R4_Steve	02	11.0	2.70967514278	7487.7	269.166894085	254.0	3.0401028681	307347.000801	11178.497329	43.0	3.60405802175	332756.6	6309.15446083	1924	340	137	135	125	139	129	433	6
DLR00015925	2	14	YCR068W	23	SD/MSG -ARG -HIS -LYS -URA +Canavanine +G418 +Thialysine	Yku70_v2_R4_Steve	02	11.0	3.43291862883	9176.6801614	111.473199207	254.0	3.67580250827	652453.001094	10056.0117766	43.0	4.49243664341	646583.001661	3582.14754574	2059	347	137	135	156	165	148	1017	0
DLR00015925	2	15	YDL082W	23	SD/MSG -ARG -HIS -LYS -URA +Canavanine +G418 +Thialysine	Yku70_v2_R4_Steve	02	11.0	3.00037138117	8136.7	111.664450748	254.0	3.31392553521	433726.00107	10955.7088967	43.0	3.93245303095	474507.0	2185.57601957	2189	346	137	135	141	153	139	1204	9
DLR00015925	2	16	YCR067C	23	SD/MSG -ARG -HIS -LYS -URA +Canavanine +G418 +Thialysine	Yku70_v2_R4_Steve	02	11.0	3.38334054201	8806.14057855	111.993304462	254.0	3.6345654927	614653.001084	10081.0454404	43.0	4.4390302095	609818.001706	3560.6486873	2327	349	137	135	155	165	149	1132	0
DLR00015925	2	17	YDL081C	23	SD/MSG -ARG -HIS -LYS -URA +Canavanine +G418 +Thialysine	Yku70_v2_R4_Steve	02	11.0	3.04623863758	9893.4	189.199811355	254.0	3.34184839601	496842.001014	14188.391988	43.0	4.06238605723	494272.001011	8679.28542318	2456	347	137	135	138	150	137	696	0
DLR00015925	2	18	YCR065W	23	SD/MSG -ARG -HIS -LYS -URA +Canavanine +G418 +Thialysine	Yku70_v2_R4_Steve	02	11.0	3.15114477675	7870.80022206	95.8356248089	254.0	3.42430796053	481218.001215	10632.8165621	43.0	4.1023483809	508486.067268	1742.23017754	2601	341	137	135	148	158	145	1151	0
DLR00015925	2	19	YDL080C	23	SD/MSG -ARG -HIS -LYS -URA +Canavanine +G418 +Thialysine	Yku70_v2_R4_Steve	02	11.0	2.80323375629	8111.4	122.472477002	254.0	3.12380537806	367469.000854	11031.1860223	43.0	3.79471141026	364336.000689	7426.53262277	2730	347	137	135	131	144	134	515	0
DLR00015925	2	20	YCR063W	23	SD/MSG -ARG -HIS -LYS -URA +Canavanine +G418 +Thialysine	Yku70_v2_R4_Steve	02	11.0	0.630412614784	935.727557129	135.109296111	254.0	12.0	28815.3	1180.96589894	43.0	0.70096740056	4246.74493015	618.942771906	2870	350	137	135	105	120	120	3	0
DLR00015925	2	21	YDL079C	23	SD/MSG -ARG -HIS -LYS -URA +Canavanine +G418 +Thialysine	Yku70_v2_R4_Steve	02	11.0	3.84364880264	10294.9999447	274.287014959	254.0	3.91959297522	804672.000354	8099.40055245	43.0	4.76851292921	808302.218351	1932.00345244	3003	346	137	135	159	166	151	858	0
DLR00015925	2	22	YCR062W	23	SD/MSG -ARG -HIS -LYS -URA +Canavanine +G418 +Thialysine	Yku70_v2_R4_Steve	02	11.0	3.11425817117	8029.22398696	167.603041402	254.0	3.42352273097	499080.001207	10455.3777041	43.0	4.09419163098	527236.365936	1444.46096339	3150	343	137	135	141	151	139	902	0
DLR00015925	2	23	YDL078C	23	SD/MSG -ARG -HIS -LYS -URA +Canavanine +G418 +Thialysine	Yku70_v2_R4_Steve	02	11.0	3.65846267249	9384.00003419	369.549388604	254.0	3.81665297622	747303.000754	8721.2372907	43.0	4.6487610174	742888.000923	3134.7571033	3280	349	137	135	151	158	144	999	0
DLR00015925	2	24	YOR202W	23	SD/MSG -ARG -HIS -LYS -URA +Canavanine +G418 +Thialysine	Yku70_v2_R4_Steve	02	11.0	3.30488363198	8874.000598	295.126041571	254.0	3.55976189568	696396.00115	11810.3435769	43.0	4.30827996758	688063.001567	4480.20778189	3416	342	137	135	143	151	138	576	0
DLR00015925	3	1	YOR202W	23	SD/MSG -ARG -HIS -LYS -URA +Canavanine +G418 +Thialysine	Yku70_v2_R4_Steve	02	11.0	3.52984133566	10896.0001753	209.005707038	254.0	3.74597324409	821969.00123	8777.92392156	43.0	4.56560662056	822121.001271	3098.66241942	289	490	137	135	150	157	142	1088	0
DLR00015925	3	2	YBR235W	23	SD/MSG -ARG -HIS -LYS -URA +Canavanine +G418 +Thialysine	Yku70_v2_R4_Steve	02	11.0	3.32720877597	8724.06264104	170.385759614	254.0	3.50760765801	657033.347102	6471.56100021	43.0	4.38495519067	605552.001784	3161.02419641	416	490	137	135	150	157	142	1461	0
DLR00015925	3	3	YCL036W	23	SD/MSG -ARG -HIS -LYS -URA +Canavanine +G418 +Thialysine	Yku70_v2_R4_Steve	02	11.0	3.70026153212	11205.0001218	215.284001481	254.0	3.89025897838	857324.000811	9345.92026506	43.0	4.75125468095	856405.001182	2716.76013727	553	490	137	135	158	164	148	1169	0
DLR00015925	3	4	YBR233W	23	SD/MSG -ARG -HIS -LYS -URA +Canavanine +G418 +Thialysine	Yku70_v2_R4_Steve	02	11.0	3.19741787511	7852.82090334	104.097223371	254.0	3.42007833568	567436.1	6414.59459887	43.0	4.25154647806	533192.854002	1354.83355018	688	487	137	135	151	160	145	1335	0
DLR00015925	3	5	YCL035C	23	SD/MSG -ARG -HIS -LYS -URA +Canavanine +G418 +Thialysine	Yku70_v2_R4_Steve	02	11.0	3.56959864274	9453.10263798	125.747403435	254.0	3.75427485086	655916.000737	8929.25470748	43.0	4.5973209512	650714.001234	2695.55375506	825	487	137	135	155	163	147	1002	0
DLR00015925	3	6	YBR232C	23	SD/MSG -ARG -HIS -LYS -URA +Canavanine +G418 +Thialysine	Yku70_v2_R4_Steve	02	11.0	3.50839106304	9019.24381034	154.309476935	254.0	3.7213765747	637921.000902	9109.58971818	43.0	4.55350203168	632941.001384	2510.82609043	959	493	137	135	156	165	148	1149	0
DLR00015925	3	7	YCL034W	23	SD/MSG -ARG -HIS -LYS -URA +Canavanine +G418 +Thialysine	Yku70_v2_R4_Steve	02	11.0	3.5348723314	10228.129938	171.407805307	254.0	3.64488682444	761075.326202	8081.76298711	43.0	4.54324162392	705145.001753	4193.03055899	1101	486	137	135	155	164	147	1187	0
DLR00015925	3	8	YBR231C	23	SD/MSG -ARG -HIS -LYS -URA +Canavanine +G418 +Thialysine	Yku70_v2_R4_Steve	02	11.0	2.40232187919	3236.2	93.4531525825	254.0	2.88680835178	145229.000756	7879.31574035	43.0	3.39734627239	133608.000787	3251.99457336	1236	488	137	135	126	140	130	661	0
DLR00015925	3	9	YCL033C	23	SD/MSG -ARG -HIS -LYS -URA +Canavanine +G418 +Thialysine	Yku70_v2_R4_Steve	02	11.0	3.39289405722	9714.69624005	132.018729078	254.0	3.63286090083	679030.001153	11719.1109222	43.0	4.43362454817	676924.001777	4496.6217858	1375	483	137	135	157	165	147	1325	0
DLR00015925	3	10	YBR230C	23	SD/MSG -ARG -HIS -LYS -URA +Canavanine +G418 +Thialysine	Yku70_v2_R4_Steve	02	11.0	3.36781998674	9128.3866566	125.478997439	254.0	3.63752746009	667345.001191	10724.1372338	43.0	4.43759776428	663849.001822	4002.49265577	1505	483	137	135	159	167	149	1321	0
DLR00015925	3	11	YCL032W	23	SD/MSG -ARG -HIS -LYS -URA +Canavanine +G418 +Thialysine	Yku70_v2_R4_Steve	02	11.0	3.06646325644	8207.2376785	94.055185011	254.0	3.43829534622	510471.001304	11578.4799718	43.0	4.1031490099	546023.42849	2689.03293487	1642	484	137	135	150	160	144	1318	0
DLR00015925	3	12	YBR229C	23	SD/MSG -ARG -HIS -LYS -URA +Canavanine +G418 +Thialysine	Yku70_v2_R4_Steve	02	11.0	3.1880444564	8372.79220904	96.4933357603	254.0	3.43480122556	641471.6	7473.5021823	43.0	4.24788420117	606839.776411	1391.70437232	1777	479	137	135	157	166	148	1234	0
DLR00015925	3	13	YCL030C	23	SD/MSG -ARG -HIS -LYS -URA +Canavanine +G418 +Thialysine	Yku70_v2_R4_Steve	02	11.0	0.5	531.9	83.0653977202	254.0	10.5497262872	33217.2	2424.36927575	43.0	0.540854529452	2752.74111692	389.270861006	1912	486	137	135	-1	-1	-1	0	0
DLR00015925	3	14	YBR228W	23	SD/MSG -ARG -HIS -LYS -URA +Canavanine +G418 +Thialysine	Yku70_v2_R4_Steve	02	11.0	3.32383194775	8760.81644243	96.7258120753	254.0	3.61685821229	618920.00115	10850.466724	43.0	4.37185942918	638557.289194	1906.00982737	2052	475	137	135	157	166	148	1153	0
DLR00015925	3	15	YCL029C	23	SD/MSG -ARG -HIS -LYS -URA +Canavanine +G418 +Thialysine	Yku70_v2_R4_Steve	02	11.0	3.40098162948	9246.85940797	113.901890316	254.0	3.61093782238	617150.001183	11056.5295158	43.0	4.40820543544	613803.001786	4629.84051245	2193	485	137	135	152	162	144	1113	0
DLR00015925	3	16	YBR227C	23	SD/MSG -ARG -HIS -LYS -URA +Canavanine +G418 +Thialysine	Yku70_v2_R4_Steve	02	11.0	3.17718929214	7558.46905612	56.4940983807	254.0	3.55524025477	517475.000996	9742.25560369	43.0	4.29642396932	531078.797859	2087.15833309	2324	484	137	135	155	165	148	1066	0
DLR00015925	3	17	YCL028W	23	SD/MSG -ARG -HIS -LYS -URA +Canavanine +G418 +Thialysine	Yku70_v2_R4_Steve	02	11.0	3.7267795623	11158.0001408	202.208088031	254.0	3.90010308713	837727.000597	10093.1732707	43.0	4.76168973464	835716.00105	2726.78552333	2470	477	137	135	161	169	150	1038	0
DLR00015925	3	18	YBR226C	23	SD/MSG -ARG -HIS -LYS -URA +Canavanine +G418 +Thialysine	Yku70_v2_R4_Steve	02	11.0	3.3050171929	8455.39395279	77.7288153593	254.0	3.57057604811	588918.001183	10318.331646	43.0	4.35883468818	581961.00176	3918.96233752	2604	476	137	135	156	165	147	1059	0
DLR00015925	3	19	YCL027W	23	SD/MSG -ARG -HIS -LYS -URA +Canavanine +G418 +Thialysine	Yku70_v2_R4_Steve	02	11.0	3.35160167106	9795.6049311	108.29163632	254.0	3.5939674647	649100.001334	10745.9458362	43.0	4.38565815065	648558.001796	4323.22053776	2741	479	137	135	153	163	147	1340	0
DLR00015925	3	20	YBR225W	23	SD/MSG -ARG -HIS -LYS -URA +Canavanine +G418 +Thialysine	Yku70_v2_R4_Steve	02	11.0	3.32878189748	9079.36470275	119.125070173	254.0	3.60110997906	639210.001341	9849.52788764	43.0	4.39673232171	635805.001862	3747.07002635	2873	475	137	135	156	164	149	1298	0
DLR00015925	3	21	YCL026C-A	23	SD/MSG -ARG -HIS -LYS -URA +Canavanine +G418 +Thialysine	Yku70_v2_R4_Steve	02	11.0	3.6257329026	9494.00013366	193.485059826	254.0	3.74923922104	705732.001145	9368.81901402	43.0	4.57921704669	700761.001563	3030.03990965	3014	479	137	135	155	164	148	933	0
DLR00015925	3	22	YBR224W	23	SD/MSG -ARG -HIS -LYS -URA +Canavanine +G418 +Thialysine	Yku70_v2_R4_Steve	02	11.0	3.2665082486	8807.81525645	180.694846615	254.0	3.55926474722	626624.001233	10332.0610108	43.0	4.3377784056	622209.001771	3893.21310157	3148	475	137	135	149	158	144	1079	0
DLR00015925	3	23	YCL026C	23	SD/MSG -ARG -HIS -LYS -URA +Canavanine +G418 +Thialysine	Yku70_v2_R4_Steve	02	11.0	3.40309911675	9385.0003899	266.437796329	254.0	3.64506964001	715336.001318	10692.6380602	43.0	4.43497063831	713289.001793	3675.90508244	3291	480	137	135	147	155	141	1033	0
DLR00015925	3	24	YOR202W	23	SD/MSG -ARG -HIS -LYS -URA +Canavanine +G418 +Thialysine	Yku70_v2_R4_Steve	02	11.0	3.3937168089	10054.0005329	288.807624411	254.0	3.65366782241	860012.001192	12185.8367026	43.0	4.42782341239	854939.001586	4423.65288203	3417	475	137	135	149	156	142	946	0
DLR00015925	4	1	YOR202W	23	SD/MSG -ARG -HIS -LYS -URA +Canavanine +G418 +Thialysine	Yku70_v2_R4_Steve	02	11.0	4.04476942993	12107.9998606	355.53429361	254.0	4.09686112949	1024488.00018	7996.97689391	43.0	4.97460945256	1022257.99996	3945.6551021	282	629	137	135	158	164	147	845	0
DLR00015925	4	2	YCR089W	23	SD/MSG -ARG -HIS -LYS -URA +Canavanine +G418 +Thialysine	Yku70_v2_R4_Steve	02	11.0	3.38506448689	8353.58145977	178.492788548	254.0	3.63829557778	598765.001099	8788.12149391	43.0	4.4479289055	594378.001611	2600.38769211	415	626	137	135	151	158	143	1129	0
DLR00015925	4	3	YDL110C	23	SD/MSG -ARG -HIS -LYS -URA +Canavanine +G418 +Thialysine	Yku70_v2_R4_Steve	02	11.0	3.79275452462	9260.00003678	200.72484984	254.0	3.96102574531	707402.000244	7379.92323161	43.0	4.8227601754	709089.411632	1216.3111337	552	628	137	135	157	164	148	953	0
DLR00015925	4	4	YCR088W	23	SD/MSG -ARG -HIS -LYS -URA +Canavanine +G418 +Thialysine	Yku70_v2_R4_Steve	02	11.0	3.35477506363	8287.7965546	95.74635786	254.0	3.60518265314	547254.001163	8442.69845419	43.0	4.41871004233	542614.001685	3107.9981007	687	625	137	135	150	159	144	1204	0
DLR00015925	4	5	YDL109C	23	SD/MSG -ARG -HIS -LYS -URA +Canavanine +G418 +Thialysine	Yku70_v2_R4_Steve	02	11.0	3.75560070468	10453.0001344	192.30546099	254.0	3.89812080138	768087.00018	8680.70231743	43.0	4.76388076414	764952.000404	2080.51956405	822	625	137	135	158	166	149	1103	0
DLR00015925	4	6	YCR087W	23	SD/MSG -ARG -HIS -LYS -URA +Canavanine +G418 +Thialysine	Yku70_v2_R4_Steve	02	11.0	3.24072911222	8320.5913951	97.9079226097	254.0	3.5453363226	547233.001148	10017.2033665	43.0	4.33214641622	543170.001754	3912.16349015	963	620	137	135	153	162	146	1305	4
DLR00015925	4	7	YDL106C	23	SD/MSG -ARG -HIS -LYS -URA +Canavanine +G418 +Thialysine	Yku70_v2_R4_Steve	02	11.0	3.6333827222	9687.00017467	187.050740182	254.0	3.82057446756	726424.000669	9504.38320814	43.0	4.66553655863	720875.001197	2514.49475294	1098	622	137	135	160	168	149	927	0
DLR00015925	4	8	YCR087C-A	23	SD/MSG -ARG -HIS -LYS -URA +Canavanine +G418 +Thialysine	Yku70_v2_R4_Steve	02	11.0	3.08169997392	7992.36798769	85.8794704743	254.0	3.36941102222	559788.9	8248.64293477	43.0	4.21659807369	506826.001633	5373.26504736	1237	622	137	135	153	163	146	1683	0
DLR00015925	4	9	YDL104C	23	SD/MSG -ARG -HIS -LYS -URA +Canavanine +G418 +Thialysine	Yku70_v2_R4_Steve	02	11.0	3.30343822369	8783.2323082	212.262148356	254.0	3.48261139038	498419.001321	12429.0696733	43.0	4.25119402026	496717.001786	6479.68349135	1369	621	137	135	143	154	139	1078	0
DLR00015925	4	10	YCR086W	23	SD/MSG -ARG -HIS -LYS -URA +Canavanine +G418 +Thialysine	Yku70_v2_R4_Steve	02	11.0	2.18103978123	2172.5	85.303698348	254.0	2.77189094629	99776.0006109	7422.44927488	43.0	3.11773979446	84753.0006812	2640.6256424	1502	624	137	135	122	136	128	668	0
DLR00015925	4	11	YDL100C	23	SD/MSG -ARG -HIS -LYS -URA +Canavanine +G418 +Thialysine	Yku70_v2_R4_Steve	02	11.0	3.48677483099	10136.3897971	108.370961106	254.0	3.74101918424	757414.00116	11194.692278	43.0	4.56537420635	755398.001663	3973.15182263	1642	618	137	135	161	169	149	1237	0
DLR00015925	4	12	YCR085W	23	SD/MSG -ARG -HIS -LYS -URA +Canavanine +G418 +Thialysine	Yku70_v2_R4_Steve	02	11.0	3.03281411203	7662.19672529	73.9893461918	254.0	3.4349141213	486976.001317	11497.7634887	43.0	4.18203104659	483656.001529	5819.48314302	1781	618	137	135	153	162	145	1548	0
DLR00015925	4	13	YDL099W	23	SD/MSG -ARG -HIS -LYS -URA +Canavanine +G418 +Thialysine	Yku70_v2_R4_Steve	02	11.0	3.47998689832	10228.2012086	158.939243671	254.0	3.67009651004	705458.001222	12728.6022894	43.0	4.47712302027	702813.001852	5569.97044139	1918	617	137	135	155	164	146	1108	0
DLR00015925	4	14	YCR083W	23	SD/MSG -ARG -HIS -LYS -URA +Canavanine +G418 +Thialysine	Yku70_v2_R4_Steve	02	11.0	3.14119179253	7820.79778594	86.4663022161	254.0	3.49108120667	508687.00115	10695.9553516	43.0	4.19546644163	532072.006542	2211.93708783	2055	620	137	135	153	162	144	1211	0
DLR00015925	4	15	YDL096C	23	SD/MSG -ARG -HIS -LYS -URA +Canavanine +G418 +Thialysine	Yku70_v2_R4_Steve	02	11.0	4.01185662102	10653.48857	240.415041739	254.0	3.99676339624	821835.000284	9699.12180213	43.0	4.86742824852	816706.000307	2539.23187182	2191	617	137	135	161	169	149	901	0
DLR00015925	4	16	YCR082W	23	SD/MSG -ARG -HIS -LYS -URA +Canavanine +G418 +Thialysine	Yku70_v2_R4_Steve	02	11.0	3.24480648745	7799.49081637	91.0220982828	254.0	3.52306087442	517163.001193	10666.8914014	43.0	4.29996963514	511846.00173	4676.46615048	2328	617	137	135	153	162	145	1211	0
DLR00015925	4	17	YDL095W	23	SD/MSG -ARG -HIS -LYS -URA +Canavanine +G418 +Thialysine	Yku70_v2_R4_Steve	02	11.0	3.5679023011	9417.00025584	185.644723983	254.0	3.71840100141	688015.001207	10821.3516599	43.0	4.53774625537	682380.001749	3963.28565656	2464	614	137	135	158	166	148	933	0
DLR00015925	4	18	YCR081W	23	SD/MSG -ARG -HIS -LYS -URA +Canavanine +G418 +Thialysine	Yku70_v2_R4_Steve	02	11.0	0.900579995807	721.770345084	101.601542512	254.0	12.0	32148.9	1730.16099377	43.0	2.00201271668	6253.5	495.205181516	2592	608	137	135	131	144	134	75	0
DLR00015925	4	19	YDL094C	23	SD/MSG -ARG -HIS -LYS -URA +Canavanine +G418 +Thialysine	Yku70_v2_R4_Steve	02	11.0	3.65135199172	9866.00015788	155.954718346	254.0	3.72088892395	786252.102541	6919.590342	43.0	4.61048151223	737248.00156	2904.31207051	2738	615	137	135	159	167	149	1016	0
DLR00015925	4	20	YCR079W	23	SD/MSG -ARG -HIS -LYS -URA +Canavanine +G418 +Thialysine	Yku70_v2_R4_Steve	02	11.0	2.88724320577	6411.9	95.7712813985	254.0	3.23915357638	342081.00117	9268.35879255	43.0	3.84444769779	370719.8	2348.23566354	2876	616	137	135	138	150	139	1187	0
DLR00015925	4	21	YDL093W	23	SD/MSG -ARG -HIS -LYS -URA +Canavanine +G418 +Thialysine	Yku70_v2_R4_Steve	02	11.0	3.62376336416	9596.00011092	179.206571818	254.0	3.75518262706	733177.001126	9526.51857807	43.0	4.58539372233	727020.001624	3038.33101737	3013	613	137	135	157	165	150	827	0
DLR00015925	4	22	YCR077C	23	SD/MSG -ARG -HIS -LYS -URA +Canavanine +G418 +Thialysine	Yku70_v2_R4_Steve	02	11.0	2.26537402712	2862.2	177.839207618	254.0	2.72046277397	120460.000679	7467.0932814	43.0	3.16032113225	108810.000813	3322.72009173	3155	614	137	135	115	129	125	490	0
DLR00015925	4	23	YDL091C	23	SD/MSG -ARG -HIS -LYS -URA +Canavanine +G418 +Thialysine	Yku70_v2_R4_Steve	02	11.0	3.59254885344	10143.0001399	252.387893435	254.0	3.72371147913	910401.794723	6834.20774761	43.0	4.60332091784	851913.001661	3349.60761953	3280	619	137	135	156	163	148	859	0
DLR00015925	4	24	YOR202W	23	SD/MSG -ARG -HIS -LYS -URA +Canavanine +G418 +Thialysine	Yku70_v2_R4_Steve	02	11.0	3.22236775367	9297.35094415	344.361053811	254.0	3.546753197	764279.001077	13864.4578865	43.0	4.28619246505	758017.001396	5871.04324262	3420	612	137	135	148	156	141	943	0
DLR00015925	5	1	YOR202W	23	SD/MSG -ARG -HIS -LYS -URA +Canavanine +G418 +Thialysine	Yku70_v2_R4_Steve	02	11.0	3.23730001768	8203.09641468	114.425195425	254.0	3.54095085822	618921.001148	9170.1554438	43.0	4.30833806815	611906.001566	3028.61428879	286	761	137	135	150	157	143	932	0
DLR00015925	5	2	YBR250W	23	SD/MSG -ARG -HIS -LYS -URA +Canavanine +G418 +Thialysine	Yku70_v2_R4_Steve	02	11.0	3.47826693301	9052.82750006	154.419407062	254.0	3.66325331081	695363.632298	6068.16348968	43.0	4.54833173463	656637.00138	2003.25869812	418	760	137	135	152	159	144	1297	0
DLR00015925	5	3	YCL049C	23	SD/MSG -ARG -HIS -LYS -URA +Canavanine +G418 +Thialysine	Yku70_v2_R4_Steve	02	11.0	3.60898755971	10153.366232	149.288404049	254.0	3.76669167326	679089.0008	8573.31740311	43.0	4.61785746593	677677.001244	2367.66206564	553	762	137	135	150	158	143	1071	0
DLR00015925	5	4	YBR249C	23	SD/MSG -ARG -HIS -LYS -URA +Canavanine +G418 +Thialysine	Yku70_v2_R4_Steve	02	11.0	3.64323267903	9935.00016164	159.211713873	254.0	3.79958002166	692541.000685	8295.9526047	43.0	4.65455991924	695193.00111	2123.46374225	693	764	137	135	154	162	147	1632	0
DLR00015925	5	5	YCL048W	23	SD/MSG -ARG -HIS -LYS -URA +Canavanine +G418 +Thialysine	Yku70_v2_R4_Steve	02	11.0	3.55349590114	8866.29785309	136.601216214	254.0	3.73264683482	628314.000784	8756.70093119	43.0	4.56141456412	624372.001384	2450.945491	825	757	137	135	156	164	148	1239	0
DLR00015925	5	6	YBR248C	23	SD/MSG -ARG -HIS -LYS -URA +Canavanine +G418 +Thialysine	Yku70_v2_R4_Steve	02	11.0	0.0	11.0	33.2814237805	254.0	12.0	32571.0	1948.54365724	43.0	0.722803670322	1104.9999477	227.559023062	955	754	137	135	-1	-1	-1	0	0
DLR00015925	5	7	YCL047C	23	SD/MSG -ARG -HIS -LYS -URA +Canavanine +G418 +Thialysine	Yku70_v2_R4_Steve	02	11.0	3.51583948303	10621.8516803	162.664252639	254.0	3.63092516703	793896.372844	8007.55693617	43.0	4.52572563237	733841.001776	3968.19063313	1102	756	137	135	156	164	147	1146	0
DLR00015925	5	8	YBR246W	23	SD/MSG -ARG -HIS -LYS -URA +Canavanine +G418 +Thialysine	Yku70_v2_R4_Steve	02	11.0	2.83753882145	6349.2	116.412923542	254.0	3.18304464146	313297.001035	10097.7216484	43.0	3.76651630853	338905.6	2980.79702768	1236	756	137	135	136	147	134	1021	0
DLR00015925	5	9	YCL046W	23	SD/MSG -ARG -HIS -LYS -URA +Canavanine +G418 +Thialysine	Yku70_v2_R4_Steve	02	11.0	3.59995922015	10452.2973505	171.576610697	254.0	3.71147175878	808005.218045	7947.39558994	43.0	4.60726025722	756578.00165	3572.61963901	1373	758	137	135	159	167	148	1283	0
DLR00015925	5	10	YBR245C	23	SD/MSG -ARG -HIS -LYS -URA +Canavanine +G418 +Thialysine	Yku70_v2_R4_Steve	02	11.0	2.92274619437	7390.9	133.022025224	254.0	3.28438323053	400061.001086	11622.7369707	43.0	3.99544246009	398772.001127	6703.69361878	1508	759	137	135	143	153	139	1399	0
DLR00015925	5	11	YCL045C	23	SD/MSG -ARG -HIS -LYS -URA +Canavanine +G418 +Thialysine	Yku70_v2_R4_Steve	02	11.0	3.53490799811	9802.81907874	127.39180437	254.0	3.67277505673	752622.474316	7867.87921563	43.0	4.5707242349	697206.001582	4389.46229696	1647	754	137	135	158	166	147	1121	0
DLR00015925	5	12	YBR244W	23	SD/MSG -ARG -HIS -LYS -URA +Canavanine +G418 +Thialysine	Yku70_v2_R4_Steve	02	11.0	3.34115040919	8743.19397646	95.1603376007	254.0	3.62185410911	603422.001103	10819.5626072	43.0	4.38180559926	624925.380269	2140.69281714	1781	749	137	135	156	164	146	1323	0
DLR00015925	5	13	YCL044C	23	SD/MSG -ARG -HIS -LYS -URA +Canavanine +G418 +Thialysine	Yku70_v2_R4_Steve	02	11.0	3.2751082428	8929.03733219	113.371187935	254.0	3.5145247737	542459.001211	11971.5243463	43.0	4.22545163341	575216.874174	2789.19822182	1927	756	137	135	147	157	141	1238	0
DLR00015925	5	14	YBR242W	23	SD/MSG -ARG -HIS -LYS -URA +Canavanine +G418 +Thialysine	Yku70_v2_R4_Steve	02	11.0	3.51542334578	10347.9806381	146.643777683	254.0	3.69043943474	687080.001254	11883.4635969	43.0	4.50682189261	684719.001719	5086.55939354	2059	755	137	135	152	161	143	989	0
DLR00015925	5	15	YCL042W	23	SD/MSG -ARG -HIS -LYS -URA +Canavanine +G418 +Thialysine	Yku70_v2_R4_Steve	02	11.0	3.53233374028	9817.83668925	125.092689224	254.0	3.74388899584	671854.000999	10099.9051203	43.0	4.57542883777	670440.001483	3685.25763712	2195	756	137	135	155	163	145	1347	0
DLR00015925	5	16	YBR241C	23	SD/MSG -ARG -HIS -LYS -URA +Canavanine +G418 +Thialysine	Yku70_v2_R4_Steve	02	11.0	3.1654467619	8163.64041246	82.5599780507	254.0	3.50038851955	514704.00117	10505.0319934	43.0	4.21396231127	540495.718904	2186.91379838	2330	753	137	135	151	161	144	1492	0
DLR00015925	5	17	YCL040W	23	SD/MSG -ARG -HIS -LYS -URA +Canavanine +G418 +Thialysine	Yku70_v2_R4_Steve	02	11.0	3.52745670401	9806.16339901	123.637008601	254.0	3.70442488284	675861.00108	10851.1083795	43.0	4.52438372377	673370.001678	4129.57022921	2468	754	137	135	155	164	146	1259	0
DLR00015925	5	18	YBR240C	23	SD/MSG -ARG -HIS -LYS -URA +Canavanine +G418 +Thialysine	Yku70_v2_R4_Steve	02	11.0	3.37129620287	8449.15081206	119.147099241	254.0	3.6437251952	595841.001083	9097.17954049	43.0	4.41961255168	606568.073483	896.575666992	2602	751	137	135	156	165	148	1018	0
DLR00015925	5	19	YCL039W	23	SD/MSG -ARG -HIS -LYS -URA +Canavanine +G418 +Thialysine	Yku70_v2_R4_Steve	02	11.0	3.8724925464	11223.0000258	222.783450793	254.0	3.95785043033	826437.000116	8311.32032114	43.0	4.82209490741	829184.492994	1220.18996279	2743	754	137	135	158	167	149	864	0
DLR00015925	5	20	YBR239C	23	SD/MSG -ARG -HIS -LYS -URA +Canavanine +G418 +Thialysine	Yku70_v2_R4_Steve	02	11.0	3.63489311815	9543.00013333	167.769441299	254.0	3.75994000429	680880.000848	8775.25117293	43.0	4.59759202791	676200.001344	2577.86285474	2874	748	137	135	155	164	147	920	0
DLR00015925	5	21	YCL038C	23	SD/MSG -ARG -HIS -LYS -URA +Canavanine +G418 +Thialysine	Yku70_v2_R4_Steve	02	11.0	3.55491732519	9477.85434996	156.296540562	254.0	3.74361845456	681775.000934	8741.08578497	43.0	4.57494870014	676823.001423	2617.04741862	3014	752	137	135	155	164	148	838	0
DLR00015925	5	22	YBR238C	23	SD/MSG -ARG -HIS -LYS -URA +Canavanine +G418 +Thialysine	Yku70_v2_R4_Steve	02	11.0	2.89447548067	7011.4	144.099641334	254.0	3.27579400449	401847.001132	9981.95677462	43.0	3.98446418756	397812.001214	5356.93112271	3145	756	137	135	139	150	139	1037	0
DLR00015925	5	23	YCL037C	23	SD/MSG -ARG -HIS -LYS -URA +Canavanine +G418 +Thialysine	Yku70_v2_R4_Steve	02	11.0	0.792644435714	1276.2	246.539566468	254.0	12.0	31446.9	1549.80313066	43.0	0.829669371263	6194.99999658	1157.50671852	3282	756	137	135	-1	-1	-1	0	0
DLR00015925	5	24	YOR202W	23	SD/MSG -ARG -HIS -LYS -URA +Canavanine +G418 +Thialysine	Yku70_v2_R4_Steve	02	11.0	3.23764227878	10335.2936448	367.709079984	254.0	3.60874469519	863004.001138	14434.9697215	43.0	4.35864946278	856931.001482	5964.21693747	3421	751	137	135	151	158	143	872	0
DLR00015925	6	1	YOR202W	23	SD/MSG -ARG -HIS -LYS -URA +Canavanine +G418 +Thialysine	Yku70_v2_R4_Steve	02	11.0	3.77554739751	10375.9999476	252.192155162	254.0	3.87603073655	865709.00069	7446.15957888	43.0	4.72554468783	860905.000479	3271.44253885	284	898	137	135	156	163	148	786	0
DLR00015925	6	2	YCR105W	23	SD/MSG -ARG -HIS -LYS -URA +Canavanine +G418 +Thialysine	Yku70_v2_R4_Steve	02	11.0	3.2633315065	7682.19074215	117.691639774	254.0	3.53107350538	532793.001117	7975.53718866	43.0	4.28723579251	543587.448022	964.217614377	418	897	137	135	149	157	143	1173	5
DLR00015925	6	3	YDL125C	23	SD/MSG -ARG -HIS -LYS -URA +Canavanine +G418 +Thialysine	Yku70_v2_R4_Steve	02	11.0	4.20043837328	12307.9969497	321.962488513	254.0	4.27703724757	1011400.00029	8236.98840839	43.0	5.18793093719	1010242.99977	2472.93447287	551	898	137	135	164	170	152	936	0
DLR00015925	6	4	YCR102W-A	23	SD/MSG -ARG -HIS -LYS -URA +Canavanine +G418 +Thialysine	Yku70_v2_R4_Steve	02	11.0	3.04913842788	7620.57173224	70.0858003185	254.0	3.42094480919	453523.001229	9472.93546848	43.0	4.1096855082	478025.423479	1736.40759445	685	895	137	135	147	157	143	1197	0
DLR00015925	6	5	YDL124W	23	SD/MSG -ARG -HIS -LYS -URA +Canavanine +G418 +Thialysine	Yku70_v2_R4_Steve	02	11.0	4.01049638402	11051.9999298	252.636036111	254.0	4.05918812354	892040.039655	7601.8979626	43.0	4.96622331378	865730.000234	1812.69549468	825	897	137	135	164	172	153	993	0
DLR00015925	6	6	YCR102C	23	SD/MSG -ARG -HIS -LYS -URA +Canavanine +G418 +Thialysine	Yku70_v2_R4_Steve	02	11.0	3.23942058278	8381.41684215	102.003072037	254.0	3.5727986665	583347.001267	9815.74501321	43.0	4.35943467707	579610.001763	3369.7476223	964	896	137	135	156	165	149	1440	0
DLR00015925	6	7	YDL123W	23	SD/MSG -ARG -HIS -LYS -URA +Canavanine +G418 +Thialysine	Yku70_v2_R4_Steve	02	11.0	3.84363211784	10848.000086	241.761318271	254.0	3.9336392743	824799.000171	9775.67635347	43.0	4.79616844691	821729.00044	2525.44247943	1096	894	137	135	162	169	150	1051	0
DLR00015925	6	8	YCR101C	23	SD/MSG -ARG -HIS -LYS -URA +Canavanine +G418 +Thialysine	Yku70_v2_R4_Steve	02	11.0	3.40776585191	9211.68502711	133.746403434	254.0	3.67652862215	637332.001148	10636.8460082	43.0	4.48989905141	635288.001747	4200.27626819	1235	895	137	135	156	165	147	1355	0
DLR00015925	6	9	YDL122W	23	SD/MSG -ARG -HIS -LYS -URA +Canavanine +G418 +Thialysine	Yku70_v2_R4_Steve	02	11.0	3.7786042238	10760.0001542	196.728947008	254.0	3.9384919087	808680.000086	10267.474292	43.0	4.80537173788	807132.00011	3163.41648856	1370	894	137	135	161	168	149	1120	0
DLR00015925	6	10	YCR100C	23	SD/MSG -ARG -HIS -LYS -URA +Canavanine +G418 +Thialysine	Yku70_v2_R4_Steve	02	11.0	3.13290874823	7582.87586945	83.9110346449	254.0	3.51311137313	497336.001204	10250.7700187	43.0	4.28146440372	493273.001726	4474.98130282	1508	889	137	135	154	162	145	1499	0
DLR00015925	6	11	YDL121C	23	SD/MSG -ARG -HIS -LYS -URA +Canavanine +G418 +Thialysine	Yku70_v2_R4_Steve	02	11.0	3.82527026548	10666.0001094	188.303235102	254.0	3.96395194753	814057.000124	9403.74475232	43.0	4.83112997127	811934.000158	2351.6413904	1646	892	137	135	161	168	148	1074	0
DLR00015925	6	12	YCR099C	23	SD/MSG -ARG -HIS -LYS -URA +Canavanine +G418 +Thialysine	Yku70_v2_R4_Steve	02	11.0	3.08536155911	7596.14985917	75.4021477056	254.0	3.44672951162	470594.001315	10381.6367592	43.0	4.20440190934	469721.001575	5064.03730175	1782	888	137	135	150	159	143	1624	0
DLR00015925	6	13	YDL119C	23	SD/MSG -ARG -HIS -LYS -URA +Canavanine +G418 +Thialysine	Yku70_v2_R4_Steve	02	11.0	3.58709942009	10342.0004037	222.575066372	254.0	3.65134241966	635750.001451	12103.395288	43.0	4.46447745428	637985.001907	5752.31145396	1923	893	137	135	145	155	140	1153	0
DLR00015925	6	14	YCR098C	23	SD/MSG -ARG -HIS -LYS -URA +Canavanine +G418 +Thialysine	Yku70_v2_R4_Steve	02	11.0	3.16951037811	7998.50673477	80.823155674	254.0	3.49716255569	497273.00117	10669.7520913	43.0	4.20766881771	525926.542464	2577.28685728	2059	893	137	135	150	159	143	1522	9
DLR00015925	6	15	YDL118W	23	SD/MSG -ARG -HIS -LYS -URA +Canavanine +G418 +Thialysine	Yku70_v2_R4_Steve	02	11.0	3.57958834971	10042.6633075	125.514212519	254.0	3.73938176344	677674.000987	10493.7814591	43.0	4.5682318255	674938.001578	3889.42869788	2188	888	137	135	152	161	144	995	0
DLR00015925	6	16	YCR095C	23	SD/MSG -ARG -HIS -LYS -URA +Canavanine +G418 +Thialysine	Yku70_v2_R4_Steve	02	11.0	3.03304690085	7444.36516285	74.7950684099	254.0	3.37382356585	516103.5	6915.40944818	43.0	4.16724931093	490564.153159	1440.1230029	2329	892	137	135	151	161	145	1372	0
DLR00015925	6	17	YDL117W	23	SD/MSG -ARG -HIS -LYS -URA +Canavanine +G418 +Thialysine	Yku70_v2_R4_Steve	02	11.0	3.28228245526	8219.28964355	119.504165244	254.0	3.57651341258	572850.001234	9669.47958412	43.0	4.37495654509	569734.001828	3502.32916778	2469	890	137	135	156	165	148	1662	0
DLR00015925	6	18	YCR092C	23	SD/MSG -ARG -HIS -LYS -URA +Canavanine +G418 +Thialysine	Yku70_v2_R4_Steve	02	11.0	3.19124353281	7757.231376	73.8748718519	254.0	3.51784016093	509637.001182	9646.90023197	43.0	4.24505024697	529633.327044	1519.70863357	2609	889	137	135	152	162	146	1380	0
DLR00015925	6	19	YDL114W	23	SD/MSG -ARG -HIS -LYS -URA +Canavanine +G418 +Thialysine	Yku70_v2_R4_Steve	02	11.0	3.67488751245	9826.0000921	155.159278139	254.0	3.79213431497	696305.000989	8956.46980477	43.0	4.6371900573	692849.00138	2705.71536166	2741	890	137	135	154	163	147	1003	0
DLR00015925	6	20	YCR091W	23	SD/MSG -ARG -HIS -LYS -URA +Canavanine +G418 +Thialysine	Yku70_v2_R4_Steve	02	11.0	3.29991724888	8012.56129852	93.8279361342	254.0	3.5877919673	535002.001141	8661.06855559	43.0	4.38518910136	529286.001635	3334.89716423	2872	892	137	135	151	161	146	1048	0
DLR00015925	6	21	YDL113C	23	SD/MSG -ARG -HIS -LYS -URA +Canavanine +G418 +Thialysine	Yku70_v2_R4_Steve	02	11.0	3.8431180478	10682.0001773	196.758798781	254.0	3.96891380757	845682.000155	8633.21932484	43.0	4.8386937787	840359.000115	2121.90876792	3012	887	137	135	160	168	152	794	0
DLR00015925	6	22	YCR090C	23	SD/MSG -ARG -HIS -LYS -URA +Canavanine +G418 +Thialysine	Yku70_v2_R4_Steve	02	11.0	3.12751498551	8369.09508008	141.44918835	254.0	3.45318319539	545266.001204	10940.7906524	43.0	4.1338120109	575103.144847	1543.70600381	3150	890	137	135	146	156	143	919	0
DLR00015925	6	23	YDL112W	23	SD/MSG -ARG -HIS -LYS -URA +Canavanine +G418 +Thialysine	Yku70_v2_R4_Steve	02	11.0	3.55802979025	9407.00008234	216.949756144	254.0	3.67710600036	835289.182222	6135.60172142	43.0	4.55027115697	779167.00163	2852.64511173	3287	886	137	135	154	162	147	705	0
DLR00015925	6	24	YOR202W	23	SD/MSG -ARG -HIS -LYS -URA +Canavanine +G418 +Thialysine	Yku70_v2_R4_Steve	02	11.0	3.18649428105	8935.00105955	297.72241365	254.0	3.53531886736	754709.00107	13482.8027509	43.0	4.26943728187	749062.001326	5883.38614055	3423	886	137	135	148	156	142	913	0
DLR00015925	7	1	YOR202W	23	SD/MSG -ARG -HIS -LYS -URA +Canavanine +G418 +Thialysine	Yku70_v2_R4_Steve	02	11.0	3.77359638965	11295.9999448	265.110242495	254.0	3.87679123728	918833.000811	7593.57568535	43.0	4.72752811647	917164.000504	3836.15215149	281	1031	137	135	155	162	147	946	0
DLR00015925	7	2	YBR269C	23	SD/MSG -ARG -HIS -LYS -URA +Canavanine +G418 +Thialysine	Yku70_v2_R4_Steve	02	11.0	3.4396585374	9016.30101069	149.354883122	254.0	3.60870944515	719092.813292	5833.71743349	43.0	4.48823118562	671315.00157	2445.63247487	414	1030	137	135	153	161	146	1266	0
DLR00015925	7	3	YCL069W	23	SD/MSG -ARG -HIS -LYS -URA +Canavanine +G418 +Thialysine	Yku70_v2_R4_Steve	02	11.0	3.66065200177	10484.0001349	173.750292146	254.0	3.76269973634	806597.006328	6207.31292858	43.0	4.66326943875	766099.001276	2260.47326073	558	1037	137	135	155	163	147	1258	0
DLR00015925	7	4	YBR267W	23	SD/MSG -ARG -HIS -LYS -URA +Canavanine +G418 +Thialysine	Yku70_v2_R4_Steve	02	11.0	1.26527962452	1009.79304292	140.706732468	254.0	8.8904693812	34245.0	2151.39173422	43.0	2.3905156695	13982.0006014	834.007071142	701	1038	137	135	120	135	130	204	0
DLR00015925	7	5	YCL064C	23	SD/MSG -ARG -HIS -LYS -URA +Canavanine +G418 +Thialysine	Yku70_v2_R4_Steve	02	11.0	3.54799029057	10104.4408349	174.196074236	254.0	3.64680109743	761825.120358	7449.8072507	43.0	4.53758417803	710462.001687	3108.79636706	826	1033	137	135	156	164	148	1212	0
DLR00015925	7	6	YBR266C	23	SD/MSG -ARG -HIS -LYS -URA +Canavanine +G418 +Thialysine	Yku70_v2_R4_Steve	02	11.0	1.90053024364	1045.0	53.3006568965	254.0	2.90734648204	66373.0007395	7275.41764518	43.0	2.85231005601	44135.0006872	1555.93272026	965	1040	137	135	125	140	131	466	0
DLR00015925	7	7	YCL063W	23	SD/MSG -ARG -HIS -LYS -URA +Canavanine +G418 +Thialysine	Yku70_v2_R4_Steve	02	11.0	3.26482333598	10239.9724106	105.900776189	254.0	3.44839050048	685991.9	7804.24853525	43.0	4.26980307467	655540.06305	1793.47795597	1104	1034	137	135	148	158	143	1376	0
DLR00015925	7	8	YBR264C	23	SD/MSG -ARG -HIS -LYS -URA +Canavanine +G418 +Thialysine	Yku70_v2_R4_Steve	02	11.0	3.50826586411	10020.8118308	136.460496051	254.0	3.72644087274	714538.001141	10340.4529969	43.0	4.52308793809	731647.619061	1313.95641486	1232	1034	137	135	157	165	147	1230	0
DLR00015925	7	9	YCL062W	23	SD/MSG -ARG -HIS -LYS -URA +Canavanine +G418 +Thialysine	Yku70_v2_R4_Steve	02	11.0	3.27211498288	9015.19745491	103.623921246	254.0	3.54454374509	558742.001139	10536.9653822	43.0	4.28252466595	583226.386202	1613.88701547	1375	1028	137	135	149	158	142	1352	0
DLR00015925	7	10	YBR263W	23	SD/MSG -ARG -HIS -LYS -URA +Canavanine +G418 +Thialysine	Yku70_v2_R4_Steve	02	11.0	3.48735073729	9516.48804767	137.504448175	254.0	3.66450071884	710441.066473	7754.19970138	43.0	4.55329181941	662818.001527	3783.84862786	1510	1027	137	135	155	164	146	1188	0
DLR00015925	7	11	YCL061C	23	SD/MSG -ARG -HIS -LYS -URA +Canavanine +G418 +Thialysine	Yku70_v2_R4_Steve	02	11.0	3.46516616094	10125.660719	148.440596235	254.0	3.69262433892	669512.001128	10178.9289691	43.0	4.49507864849	688031.81935	1336.28225621	1652	1025	137	135	152	161	143	1374	0
DLR00015925	7	12	YBR262C	23	SD/MSG -ARG -HIS -LYS -URA +Canavanine +G418 +Thialysine	Yku70_v2_R4_Steve	02	11.0	3.51084709068	9794.21936832	111.626695017	254.0	3.75698090555	688999.000971	10121.9862652	43.0	4.56580907833	705267.999943	1640.49439663	1782	1021	137	135	156	164	145	1239	0
DLR00015925	7	13	YCL060C	23	SD/MSG -ARG -HIS -LYS -URA +Canavanine +G418 +Thialysine	Yku70_v2_R4_Steve	02	11.0	3.27872267354	8504.76283064	109.004505566	254.0	3.59492078738	549817.001114	10261.2415799	43.0	4.35259340416	571062.066918	2003.75815082	1926	1029	137	135	151	160	143	1360	0
DLR00015925	7	14	YBR261C	23	SD/MSG -ARG -HIS -LYS -URA +Canavanine +G418 +Thialysine	Yku70_v2_R4_Steve	02	11.0	3.36246169136	9682.71840212	108.434967339	254.0	3.60011145822	614304.001196	10939.9323526	43.0	4.39511586106	614779.001754	4624.07772742	2056	1025	137	135	149	158	141	1307	0
DLR00015925	7	15	YCL057W	23	SD/MSG -ARG -HIS -LYS -URA +Canavanine +G418 +Thialysine	Yku70_v2_R4_Steve	02	11.0	3.73335913264	10813.5805427	125.371088745	254.0	3.87784760873	788126.000392	10170.4636966	43.0	4.73672017572	786020.000747	3336.1642309	2196	1031	137	135	158	166	146	1078	0
DLR00015925	7	16	YBR260C	23	SD/MSG -ARG -HIS -LYS -URA +Canavanine +G418 +Thialysine	Yku70_v2_R4_Steve	02	11.0	3.59144743037	10220.9605185	127.891627085	254.0	3.79731848912	743322.000743	10077.3353219	43.0	4.63680262176	739864.001273	3198.23997829	2330	1027	137	135	158	165	146	995	0
DLR00015925	7	17	YCL056C	23	SD/MSG -ARG -HIS -LYS -URA +Canavanine +G418 +Thialysine	Yku70_v2_R4_Steve	02	11.0	3.61445405018	10143.1869462	130.650109059	254.0	3.77216917092	731101.000906	10371.3131297	43.0	4.5827748709	745284.337601	1818.17176437	2471	1029	137	135	157	165	147	963	0
DLR00015925	7	18	YBR259W	23	SD/MSG -ARG -HIS -LYS -URA +Canavanine +G418 +Thialysine	Yku70_v2_R4_Steve	02	11.0	3.47668200165	9449.36952752	116.217031043	254.0	3.69662156223	673410.001182	9734.1659694	43.0	4.51348789854	668734.001691	3536.44337023	2606	1025	137	135	156	165	147	1020	0
DLR00015925	7	19	YCL055W	23	SD/MSG -ARG -HIS -LYS -URA +Canavanine +G418 +Thialysine	Yku70_v2_R4_Steve	02	11.0	3.42733157152	9537.32377627	88.6640724437	254.0	3.65412295346	636699.00119	9585.88673008	43.0	4.46657331485	634559.001691	3772.09073265	2742	1028	137	135	152	161	146	1098	0
DLR00015925	7	20	YBR258C	23	SD/MSG -ARG -HIS -LYS -URA +Canavanine +G418 +Thialysine	Yku70_v2_R4_Steve	02	11.0	3.34870783127	8684.09863858	103.140750793	254.0	3.61250067613	574987.001218	9141.23001001	43.0	4.41398960607	570643.001754	3711.94129389	2876	1022	137	135	150	160	145	1010	0
DLR00015925	7	21	YCL051W	23	SD/MSG -ARG -HIS -LYS -URA +Canavanine +G418 +Thialysine	Yku70_v2_R4_Steve	02	11.0	3.48903857664	9797.28329083	122.576516821	254.0	3.6881855461	676438.001146	9600.5128962	43.0	4.50572583837	672097.001705	3390.14285121	3018	1027	137	135	150	160	145	759	0
DLR00015925	7	22	YBR255W	23	SD/MSG -ARG -HIS -LYS -URA +Canavanine +G418 +Thialysine	Yku70_v2_R4_Steve	02	11.0	3.22298360988	7993.57494189	141.381066914	254.0	3.53643690034	534826.001141	9630.02987217	43.0	4.31389621285	528279.0017	3763.77924518	3152	1020	137	135	145	156	143	816	0
DLR00015925	7	23	YCL050C	23	SD/MSG -ARG -HIS -LYS -URA +Canavanine +G418 +Thialysine	Yku70_v2_R4_Steve	02	11.0	3.56747645551	9587.00012938	215.085222533	254.0	3.8073062643	778282.001007	8734.2119387	43.0	4.63670881267	772246.0014	2479.53102465	3293	1030	137	135	152	161	146	698	0
DLR00015925	7	24	YOR202W	23	SD/MSG -ARG -HIS -LYS -URA +Canavanine +G418 +Thialysine	Yku70_v2_R4_Steve	02	11.0	3.34989886477	9589.0003421	278.058146604	254.0	3.60207465066	806969.001148	12653.3145589	43.0	4.3580388501	801195.001542	4899.49914531	3423	1019	137	135	148	156	141	829	0
DLR00015925	8	1	YOR202W	23	SD/MSG -ARG -HIS -LYS -URA +Canavanine +G418 +Thialysine	Yku70_v2_R4_Steve	02	11.0	3.71958952005	12190.0000153	239.850013778	254.0	3.86552698527	1040701.00119	9313.96867947	43.0	4.70327234645	1039589.00106	3859.3185437	281	1169	137	135	159	165	149	960	0
DLR00015925	8	2	YDL020C	23	SD/MSG -ARG -HIS -LYS -URA +Canavanine +G418 +Thialysine	Yku70_v2_R4_Steve	02	11.0	0.620231391259	836.571810598	125.181046892	254.0	12.0	27006.325356	719.449738627	43.0	0.652203138665	3542.56245739	546.874249653	409	1157	137	135	-1	-1	-1	13	0
DLR00015925	8	3	YDL135C	23	SD/MSG -ARG -HIS -LYS -URA +Canavanine +G418 +Thialysine	Yku70_v2_R4_Steve	02	11.0	3.76533978283	10549.0000306	214.667828096	254.0	3.86268652349	812061.000793	8039.85365114	43.0	4.72051303704	808461.000937	2060.78706706	551	1171	137	135	158	166	149	970	0
DLR00015925	8	4	YDL019C	23	SD/MSG -ARG -HIS -LYS -URA +Canavanine +G418 +Thialysine	Yku70_v2_R4_Steve	02	11.0	3.23533262389	8407.45140278	106.461588006	254.0	3.44383271711	614134.782637	6789.24968127	43.0	4.33022571166	555923.001788	3559.65858555	688	1170	137	135	153	162	147	1375	0
DLR00015925	8	5	YDL134C-A	23	SD/MSG -ARG -HIS -LYS -URA +Canavanine +G418 +Thialysine	Yku70_v2_R4_Steve	02	11.0	4.00965782408	12050.9999953	272.583143641	254.0	4.03602662843	918780.000244	9240.93334715	43.0	4.91147594883	922598.523904	1650.12189418	826	1169	137	135	161	169	150	964	0
DLR00015925	8	6	YDL018C	23	SD/MSG -ARG -HIS -LYS -URA +Canavanine +G418 +Thialysine	Yku70_v2_R4_Steve	02	11.0	3.26514008956	7728.19592056	103.909521107	254.0	3.54185450732	537467.001136	9697.56209461	43.0	4.31908013155	530348.001701	3667.37818491	962	1172	137	135	155	164	147	1150	0
DLR00015925	8	7	YDL134C	23	SD/MSG -ARG -HIS -LYS -URA +Canavanine +G418 +Thialysine	Yku70_v2_R4_Steve	02	11.0	3.34475637384	10223.9877676	110.443790689	254.0	3.64857747725	720586.001214	11559.8296325	43.0	4.44919556981	719761.001803	4307.21785772	1096	1171	137	135	157	166	148	1340	0
DLR00015925	8	8	YDL013W	23	SD/MSG -ARG -HIS -LYS -URA +Canavanine +G418 +Thialysine	Yku70_v2_R4_Steve	02	11.0	0.755553072283	544.755306245	75.2183178977	254.0	12.0	29572.2	1283.76543526	43.0	1.79635059762	2768.00052582	336.336242642	1230	1163	137	135	121	135	128	50	0
DLR00015925	8	9	YDL133W	23	SD/MSG -ARG -HIS -LYS -URA +Canavanine +G418 +Thialysine	Yku70_v2_R4_Steve	02	11.0	3.47439927274	9990.16919452	131.84679962	254.0	3.64319638981	668996.001197	11868.7916321	43.0	4.44423380378	665485.001802	4978.57850922	1367	1167	137	135	152	161	144	1018	0
DLR00015925	8	10	YDL012C	23	SD/MSG -ARG -HIS -LYS -URA +Canavanine +G418 +Thialysine	Yku70_v2_R4_Steve	02	11.0	3.34015951637	8761.41188373	92.5958247558	254.0	3.61486708011	596787.001109	10616.1178853	43.0	4.41438339768	594479.00165	4240.73636266	1506	1169	137	135	154	162	145	1282	0
DLR00015925	8	11	YDL133C-A	23	SD/MSG -ARG -HIS -LYS -URA +Canavanine +G418 +Thialysine	Yku70_v2_R4_Steve	02	11.0	3.66083600546	9968.00018771	189.153779841	254.0	3.75867809118	715079.001046	10782.538383	43.0	4.5873132847	712673.001615	3668.12355722	1651	1163	137	135	155	163	144	998	0
DLR00015925	8	12	YDL011C	23	SD/MSG -ARG -HIS -LYS -URA +Canavanine +G418 +Thialysine	Yku70_v2_R4_Steve	02	11.0	3.12809992367	8902.88607215	86.6770565895	254.0	3.48429757058	554809.001295	11808.4030837	43.0	4.2465833603	554999.001558	5686.8155538	1786	1164	137	135	151	159	142	1577	0
DLR00015925	8	13	YDL131W	23	SD/MSG -ARG -HIS -LYS -URA +Canavanine +G418 +Thialysine	Yku70_v2_R4_Steve	02	11.0	3.77217135341	10591.0001546	167.730879631	254.0	3.91398980688	795012.000146	9778.75793123	43.0	4.77348046797	793362.0004	2742.45407787	1920	1164	137	135	159	166	146	1092	0
DLR00015925	8	14	YDL010W	23	SD/MSG -ARG -HIS -LYS -URA +Canavanine +G418 +Thialysine	Yku70_v2_R4_Steve	02	11.0	3.16408482736	7249.65977948	79.7158800325	254.0	3.48790941672	471736.001166	9860.18029307	43.0	4.19204535539	494553.200173	2087.20237026	2058	1165	137	135	151	160	143	1468	0
DLR00015925	8	15	YDL130W-A	23	SD/MSG -ARG -HIS -LYS -URA +Canavanine +G418 +Thialysine	Yku70_v2_R4_Steve	02	11.0	3.80443125705	10946.0001269	186.019917081	254.0	3.89700262715	819481.000374	10245.9428198	43.0	4.73854209073	830490.03372	1807.80180895	2193	1163	137	135	158	165	146	959	0
DLR00015925	8	16	YDL006W	23	SD/MSG -ARG -HIS -LYS -URA +Canavanine +G418 +Thialysine	Yku70_v2_R4_Steve	02	11.0	0.5	318.6	53.6350990682	254.0	11.8081047621	28374.4806578	962.432527829	43.0	0.596762867032	1604.7	290.407281731	2323	1161	137	135	-1	-1	-1	0	0
DLR00015925	8	17	YDL130W	23	SD/MSG -ARG -HIS -LYS -URA +Canavanine +G418 +Thialysine	Yku70_v2_R4_Steve	02	11.0	3.00494563088	8993.6	82.882368631	254.0	3.3658688858	514809.001058	12503.5787324	43.0	4.08681148188	510860.001134	7449.91410171	2466	1163	137	135	144	154	139	956	0
DLR00015925	8	18	YDL002C	23	SD/MSG -ARG -HIS -LYS -URA +Canavanine +G418 +Thialysine	Yku70_v2_R4_Steve	02	11.0	0.0	11.0	30.3163598635	254.0	9.26705705517	26361.2517816	623.203527324	43.0	0.5	881.99946283	170.183807488	2597	1161	137	135	-1	-1	-1	0	0
DLR00015925	8	19	YDL129W	23	SD/MSG -ARG -HIS -LYS -URA +Canavanine +G418 +Thialysine	Yku70_v2_R4_Steve	02	11.0	3.61500221422	9877.18183806	132.880321517	254.0	3.74886073072	714098.001224	9560.4980692	43.0	4.55565360188	728135.1795	1218.58548368	2740	1161	137	135	155	164	147	905	0
DLR00015925	8	20	YDL001W	23	SD/MSG -ARG -HIS -LYS -URA +Canavanine +G418 +Thialysine	Yku70_v2_R4_Steve	02	11.0	3.13727957051	7629.33702431	64.5879117862	254.0	3.35020042909	507750.1	6923.27945791	43.0	4.19335683301	454994.001638	5166.16835308	2879	1161	137	135	144	155	141	787	0
DLR00015925	8	21	YDL128W	23	SD/MSG -ARG -HIS -LYS -URA +Canavanine +G418 +Thialysine	Yku70_v2_R4_Steve	02	11.0	3.53606045847	8881.66689118	133.286982835	254.0	3.63847672988	676037.286907	6204.09316836	43.0	4.49933953109	643503.088763	1164.0085539	3015	1160	137	135	152	162	146	740	0
DLR00015925	8	22	YCR106W	23	SD/MSG -ARG -HIS -LYS -URA +Canavanine +G418 +Thialysine	Yku70_v2_R4_Steve	02	11.0	3.34631285093	8883.89175085	142.521272657	254.0	3.59741830521	608968.001269	10363.815098	43.0	4.35017643933	627544.61086	1666.292698	3152	1163	137	135	146	156	143	676	0
DLR00015925	8	23	YDL127W	23	SD/MSG -ARG -HIS -LYS -URA +Canavanine +G418 +Thialysine	Yku70_v2_R4_Steve	02	11.0	3.6753528757	10000.0000768	283.515771867	254.0	3.87631291085	823401.000748	8886.39547771	43.0	4.71885333743	817325.001118	2643.71084487	3290	1160	137	135	153	161	146	661	0
DLR00015925	8	24	YOR202W	23	SD/MSG -ARG -HIS -LYS -URA +Canavanine +G418 +Thialysine	Yku70_v2_R4_Steve	02	11.0	3.23814155688	9925.78741454	297.544132708	254.0	3.56923621214	788461.001118	14145.2995565	43.0	4.31506089872	782411.001442	5971.20379926	3425	1161	137	135	146	154	140	806	0
DLR00015925	9	1	YOR202W	23	SD/MSG -ARG -HIS -LYS -URA +Canavanine +G418 +Thialysine	Yku70_v2_R4_Steve	02	11.0	5.09552547043	368.1	106.548385206	254.0	12.0	27283.5	795.647434253	43.0	0.570806119377	1780.99999054	334.18276546	272	1300	137	135	-1	-1	-1	5	0
DLR00015925	9	2	YBR281C	23	SD/MSG -ARG -HIS -LYS -URA +Canavanine +G418 +Thialysine	Yku70_v2_R4_Steve	02	11.0	3.62803097945	11248.0001254	199.766580007	254.0	3.80430692056	917376.001208	9245.70370791	43.0	4.64067782455	915073.001286	2866.74731172	416	1308	137	135	159	166	149	1033	0
DLR00015925	9	3	YCR011C	23	SD/MSG -ARG -HIS -LYS -URA +Canavanine +G418 +Thialysine	Yku70_v2_R4_Steve	02	11.0	3.61443882685	9798.00015636	171.25458643	254.0	3.75681067282	717742.001093	8455.90269725	43.0	4.59541237964	714624.001419	2231.40847582	558	1306	137	135	155	163	147	1037	0
DLR00015925	9	4	YBR280C	23	SD/MSG -ARG -HIS -LYS -URA +Canavanine +G418 +Thialysine	Yku70_v2_R4_Steve	02	11.0	3.48357562327	8218.25581053	122.774195839	254.0	3.74588701861	609146.000693	8203.04937587	43.0	4.57968812965	602307.001173	2205.63098415	695	1306	137	135	158	166	150	1047	0
DLR00015925	9	5	YCR010C	23	SD/MSG -ARG -HIS -LYS -URA +Canavanine +G418 +Thialysine	Yku70_v2_R4_Steve	02	11.0	3.46459012342	8590.5743761	139.784111631	254.0	3.61897514589	638692.283811	7099.99620569	43.0	4.49823520973	596421.001511	2645.50333902	831	1309	137	135	155	164	148	1115	0
DLR00015925	9	6	YBR278W	23	SD/MSG -ARG -HIS -LYS -URA +Canavanine +G418 +Thialysine	Yku70_v2_R4_Steve	02	11.0	3.19776163621	8085.69237284	93.4958783386	254.0	3.39455094382	569320.4	7483.44627879	43.0	4.19469359286	542345.656263	1677.53637581	966	1305	137	135	150	160	145	1343	0
DLR00015925	9	7	YCR009C	23	SD/MSG -ARG -HIS -LYS -URA +Canavanine +G418 +Thialysine	Yku70_v2_R4_Steve	02	11.0	2.95309186611	6556.0	61.214162147	254.0	3.32997423974	465261.5	6549.97007771	43.0	4.10744042534	438332.876026	874.801501284	1109	1311	137	135	153	162	147	1184	0
DLR00015925	9	8	YBR277C	23	SD/MSG -ARG -HIS -LYS -URA +Canavanine +G418 +Thialysine	Yku70_v2_R4_Steve	02	11.0	3.19412638532	8758.84907587	88.6023051783	254.0	3.49646437601	573444.001298	11734.0340696	43.0	4.19231514701	605749.475325	2190.00833006	1236	1302	137	135	152	161	145	1252	0
DLR00015925	9	9	YCR008W	23	SD/MSG -ARG -HIS -LYS -URA +Canavanine +G418 +Thialysine	Yku70_v2_R4_Steve	02	11.0	3.58188829973	11588.2990546	165.394730146	254.0	3.67603044728	848890.661588	7785.60487643	43.0	4.57538678441	790709.001692	4005.61073302	1373	1309	137	135	154	162	144	1102	0
DLR00015925	9	10	YBR276C	23	SD/MSG -ARG -HIS -LYS -URA +Canavanine +G418 +Thialysine	Yku70_v2_R4_Steve	02	11.0	3.48498795233	9268.57421036	107.122735882	254.0	3.63038003954	709047.470911	7518.88564174	43.0	4.51833059705	656390.001552	3639.78663086	1510	1309	137	135	157	164	146	1012	0
DLR00015925	9	11	YCR007C	23	SD/MSG -ARG -HIS -LYS -URA +Canavanine +G418 +Thialysine	Yku70_v2_R4_Steve	02	11.0	3.72546178742	11397.4067218	142.312686492	254.0	3.86769699102	856869.000723	10745.182561	43.0	4.7188104849	857100.001243	3102.23303496	1652	1307	137	135	160	167	147	1184	0
DLR00015925	9	12	YBR275C	23	SD/MSG -ARG -HIS -LYS -URA +Canavanine +G418 +Thialysine	Yku70_v2_R4_Steve	02	11.0	0.519353254702	643.740557413	90.9358646947	254.0	12.0	29174.8312409	923.254338876	43.0	0.544008908413	2681.741663	382.012407846	1781	1291	137	135	-1	-1	-1	23	0
DLR00015925	9	13	YCR006C	23	SD/MSG -ARG -HIS -LYS -URA +Canavanine +G418 +Thialysine	Yku70_v2_R4_Steve	02	11.0	3.4528210428	10258.0968315	115.75158729	254.0	3.66416329719	713265.001167	11493.6100461	43.0	4.47044055533	712318.001745	4291.76262518	1921	1306	137	135	155	162	144	1211	0
DLR00015925	9	14	YBR274W	23	SD/MSG -ARG -HIS -LYS -URA +Canavanine +G418 +Thialysine	Yku70_v2_R4_Steve	02	11.0	3.35626025885	8993.36332565	105.760671804	254.0	3.61435170289	607441.001179	10784.2566669	43.0	4.40953754572	606331.001741	4543.29022344	2060	1298	137	135	153	161	143	1375	0
DLR00015925	9	15	YCR005C	23	SD/MSG -ARG -HIS -LYS -URA +Canavanine +G418 +Thialysine	Yku70_v2_R4_Steve	02	11.0	3.54518597893	9885.4031601	125.619120437	254.0	3.68937256984	734070.44107	7281.88307223	43.0	4.57796641496	686937.001471	3919.89150457	2195	1302	137	135	155	163	144	1224	0
DLR00015925	9	16	YBR273C	23	SD/MSG -ARG -HIS -LYS -URA +Canavanine +G418 +Thialysine	Yku70_v2_R4_Steve	02	11.0	3.37538603687	9257.90834504	122.370565518	254.0	3.61222537073	633031.001166	10897.6758246	43.0	4.40294919567	630787.001715	4674.70155765	2330	1296	137	135	153	161	144	1204	0
DLR00015925	9	17	YCR001W	23	SD/MSG -ARG -HIS -LYS -URA +Canavanine +G418 +Thialysine	Yku70_v2_R4_Steve	02	11.0	3.6485290367	10286.8491138	137.254393531	254.0	3.81907128422	763903.000767	9839.4840308	43.0	4.65583928431	760755.0013	3200.77746255	2473	1304	137	135	158	166	147	951	0
DLR00015925	9	18	YBR272C	23	SD/MSG -ARG -HIS -LYS -URA +Canavanine +G418 +Thialysine	Yku70_v2_R4_Steve	02	11.0	3.53868152677	9414.29747046	98.3997414147	254.0	3.75740488845	686959.000868	8894.60207644	43.0	4.58848297008	681596.001416	3018.20210742	2603	1300	137	135	156	165	147	964	0
DLR00015925	9	19	YCL076W	23	SD/MSG -ARG -HIS -LYS -URA +Canavanine +G418 +Thialysine	Yku70_v2_R4_Steve	02	11.0	3.35781590822	10560.036805	57.2954041355	254.0	3.67484398915	683280.001177	10432.91612	43.0	4.48495018142	683314.001713	4652.24633262	2744	1301	137	135	149	160	145	943	0
DLR00015925	9	20	YBR271W	23	SD/MSG -ARG -HIS -LYS -URA +Canavanine +G418 +Thialysine	Yku70_v2_R4_Steve	02	11.0	3.4766979691	9256.86496046	82.0851838289	254.0	3.69627500877	635138.001119	8793.95710736	43.0	4.49301322704	648921.011747	1136.74248658	2877	1300	137	135	151	161	145	954	0
DLR00015925	9	21	YCL075W	23	SD/MSG -ARG -HIS -LYS -URA +Canavanine +G418 +Thialysine	Yku70_v2_R4_Steve	02	11.0	3.58862948271	9467.80041617	98.6418089651	254.0	3.75194813128	676673.000961	8502.99231229	43.0	4.58448985993	670745.001483	2680.80551687	3018	1302	137	135	151	161	146	765	0
DLR00015925	9	22	YBR270C	23	SD/MSG -ARG -HIS -LYS -URA +Canavanine +G418 +Thialysine	Yku70_v2_R4_Steve	02	11.0	3.43067163874	8786.18670332	146.178148464	254.0	3.65667242934	619479.001292	8698.80021656	43.0	4.46059508721	612808.001732	3069.28715938	3156	1296	137	135	147	157	143	584	0
DLR00015925	9	23	YCL074W	23	SD/MSG -ARG -HIS -LYS -URA +Canavanine +G418 +Thialysine	Yku70_v2_R4_Steve	02	11.0	3.65266844422	10031.0000722	272.94480315	254.0	3.79030368887	801968.001223	10355.3397652	43.0	4.6136559245	795495.001678	3347.97790301	3295	1303	137	135	150	158	143	539	0
DLR00015925	9	24	YOR202W	23	SD/MSG -ARG -HIS -LYS -URA +Canavanine +G418 +Thialysine	Yku70_v2_R4_Steve	02	11.0	3.37172660761	9786.00034728	354.385849379	254.0	3.62843367542	830662.001157	13481.5329761	43.0	4.38743403964	824918.001599	5076.44572427	3426	1294	137	135	147	155	140	808	0
DLR00015925	10	1	YOR202W	23	SD/MSG -ARG -HIS -LYS -URA +Canavanine +G418 +Thialysine	Yku70_v2_R4_Steve	02	11.0	3.82901212929	11844.9999282	305.939272175	254.0	3.94905763958	1017987.00056	7497.35084271	43.0	4.80854653397	1015941.00007	5742.06313641	283	1447	137	135	160	166	149	935	0
DLR00015925	10	2	YDL038C	23	SD/MSG -ARG -HIS -LYS -URA +Canavanine +G418 +Thialysine	Yku70_v2_R4_Steve	02	11.0	3.09418480232	6913.3866901	78.8668158971	254.0	3.45135183162	492889.001141	8123.85007755	43.0	4.20238130512	485720.001598	2954.64068975	416	1442	137	135	152	160	145	1202	0
DLR00015925	10	3	YDL157C	23	SD/MSG -ARG -HIS -LYS -URA +Canavanine +G418 +Thialysine	Yku70_v2_R4_Steve	02	11.0	3.46469865863	8590.16321902	144.695289101	254.0	3.57009437679	630324.056556	6289.28108627	43.0	4.45882563667	579390.001772	3598.5577313	559	1444	137	135	150	159	144	1016	0
DLR00015925	10	4	YDL037C	23	SD/MSG -ARG -HIS -LYS -URA +Canavanine +G418 +Thialysine	Yku70_v2_R4_Steve	02	11.0	3.02927216222	7012.6460489	80.8404705978	254.0	3.39214707783	427316.001197	9154.29133496	43.0	4.07237668355	448548.018305	1349.02249176	694	1448	137	135	147	157	144	1309	0
DLR00015925	10	5	YDL156W	23	SD/MSG -ARG -HIS -LYS -URA +Canavanine +G418 +Thialysine	Yku70_v2_R4_Steve	02	11.0	3.90562622588	10847.0000082	264.00299776	254.0	3.96992067326	815635.000119	8864.48297631	43.0	4.83976606758	811182.00011	1915.10058706	829	1445	137	135	160	168	150	893	0
DLR00015925	10	6	YDL036C	23	SD/MSG -ARG -HIS -LYS -URA +Canavanine +G418 +Thialysine	Yku70_v2_R4_Steve	02	11.0	3.2027426592	7417.93324995	103.955248131	254.0	3.5004024808	489850.001142	9592.77981604	43.0	4.21868079396	507665.047387	1312.32168028	961	1442	137	135	153	162	146	1414	0
DLR00015925	10	7	YDL155W	23	SD/MSG -ARG -HIS -LYS -URA +Canavanine +G418 +Thialysine	Yku70_v2_R4_Steve	02	11.0	3.95162983054	11603.9999893	249.94982864	254.0	4.04052796253	939895.000241	8685.15610744	43.0	4.91685155908	938389.000091	1724.37927707	1104	1440	137	135	166	172	152	1047	0
DLR00015925	10	8	YDL035C	23	SD/MSG -ARG -HIS -LYS -URA +Canavanine +G418 +Thialysine	Yku70_v2_R4_Steve	02	11.0	0.0	11.0	46.610927396	254.0	12.0	28314.0	1176.86408431	43.0	0.509994254184	1219.99998908	258.596150984	1237	1421	137	135	-1	-1	-1	18	0
DLR00015925	10	9	YDL154W	23	SD/MSG -ARG -HIS -LYS -URA +Canavanine +G418 +Thialysine	Yku70_v2_R4_Steve	02	11.0	3.65539826759	10253.0001242	153.545765131	254.0	3.79823800214	797482.000906	9486.59362365	43.0	4.63642185001	793878.001338	2378.76635012	1371	1444	137	135	160	167	148	988	0
DLR00015925	10	10	YDL034W	23	SD/MSG -ARG -HIS -LYS -URA +Canavanine +G418 +Thialysine	Yku70_v2_R4_Steve	02	11.0	3.10713809771	8083.19091235	74.8579814802	254.0	3.45680858344	523774.001191	10880.0599294	43.0	4.14147126252	555496.854504	1856.9505147	1510	1442	137	135	151	160	143	1515	0
DLR00015925	10	11	YDL149W	23	SD/MSG -ARG -HIS -LYS -URA +Canavanine +G418 +Thialysine	Yku70_v2_R4_Steve	02	11.0	3.65779573804	10977.9860894	148.693891681	254.0	3.76939283436	881074.737126	7954.28200748	43.0	4.66493334518	827798.001469	3769.77371225	1646	1445	137	135	161	167	147	1001	0
DLR00015925	10	12	YDL033C	23	SD/MSG -ARG -HIS -LYS -URA +Canavanine +G418 +Thialysine	Yku70_v2_R4_Steve	02	11.0	1.49779191794	498.000297105	90.9806137915	254.0	9.71278159976	35676.9	1874.06885434	43.0	2.20204262549	17000.5	1143.36766297	1780	1426	137	135	110	125	118	14	0
DLR00015925	10	13	YDL146W	23	SD/MSG -ARG -HIS -LYS -URA +Canavanine +G418 +Thialysine	Yku70_v2_R4_Steve	02	11.0	3.62054970298	11357.2700206	162.320666098	254.0	3.73361795849	888341.766444	7864.08651382	43.0	4.62895692863	832253.001666	3698.33245317	1919	1438	137	135	158	165	145	1047	0
DLR00015925	10	14	YDL027C	23	SD/MSG -ARG -HIS -LYS -URA +Canavanine +G418 +Thialysine	Yku70_v2_R4_Steve	02	11.0	3.12912720623	7659.79682426	65.4252706941	254.0	3.37988142151	537565.6	7353.4371171	43.0	4.2236055823	488435.001604	4999.67111503	2054	1440	137	135	150	159	142	1547	0
DLR00015925	10	15	YDL144C	23	SD/MSG -ARG -HIS -LYS -URA +Canavanine +G418 +Thialysine	Yku70_v2_R4_Steve	02	11.0	3.5153959523	10099.5991917	127.187051498	254.0	3.75515060364	724464.00108	10684.4295068	43.0	4.58222372958	723746.001553	3993.42489086	2195	1436	137	135	156	163	145	1249	0
DLR00015925	10	16	YDL026W	23	SD/MSG -ARG -HIS -LYS -URA +Canavanine +G418 +Thialysine	Yku70_v2_R4_Steve	02	11.0	3.17000171216	8422.07480782	83.9298037643	254.0	3.40250267679	598581.5	8071.50659247	43.0	4.25005928347	541038.001568	5977.31884178	2332	1440	137	135	150	159	142	1247	0
DLR00015925	10	17	YDL142C	23	SD/MSG -ARG -HIS -LYS -URA +Canavanine +G418 +Thialysine	Yku70_v2_R4_Steve	02	11.0	2.79310791837	5932.3	133.631230725	254.0	3.19683844996	300327.001174	9450.65161922	43.0	3.87380350031	294826.0012	5742.43948065	2470	1434	137	135	134	145	133	767	0
DLR00015925	10	18	YDL025C	23	SD/MSG -ARG -HIS -LYS -URA +Canavanine +G418 +Thialysine	Yku70_v2_R4_Steve	02	11.0	3.51719016494	9578.42181794	81.1127489944	254.0	3.75920477227	701197.000913	8767.02514053	43.0	4.5875772802	696937.00147	2813.57565734	2604	1436	137	135	155	164	146	980	0
DLR00015925	10	19	YDL138W	23	SD/MSG -ARG -HIS -LYS -URA +Canavanine +G418 +Thialysine	Yku70_v2_R4_Steve	02	11.0	3.86556998038	10791.0001304	146.65483641	254.0	3.95894190865	822125.000147	8540.32736115	43.0	4.82623270952	817549.000116	2267.08995604	2740	1436	137	135	158	166	148	859	0
DLR00015925	10	20	YDL024C	23	SD/MSG -ARG -HIS -LYS -URA +Canavanine +G418 +Thialysine	Yku70_v2_R4_Steve	02	11.0	3.34660954822	8753.85744261	59.5919820588	254.0	3.60686333729	584820.001318	8988.91409939	43.0	4.40907861012	578385.001705	3610.83760026	2874	1436	137	135	149	159	144	801	0
DLR00015925	10	21	YDL137W	23	SD/MSG -ARG -HIS -LYS -URA +Canavanine +G418 +Thialysine	Yku70_v2_R4_Steve	02	11.0	3.70799599476	9450.00013091	130.899499439	254.0	3.82379743935	695281.000624	8343.2193459	43.0	4.66957416633	689668.001092	2698.38332107	3016	1434	137	135	153	162	146	827	0
DLR00015925	10	22	YDL023C	23	SD/MSG -ARG -HIS -LYS -URA +Canavanine +G418 +Thialysine	Yku70_v2_R4_Steve	02	11.0	3.402427033	9193.4776882	174.012091071	254.0	3.6055699888	631498.001264	10475.476971	43.0	4.39896862099	626210.001837	4113.59253443	3151	1433	137	135	145	155	141	778	0
DLR00015925	10	23	YDL136W	23	SD/MSG -ARG -HIS -LYS -URA +Canavanine +G418 +Thialysine	Yku70_v2_R4_Steve	02	11.0	2.99786764771	8885.8	252.747846768	254.0	3.34007906629	498123.001033	11680.568232	43.0	4.05014323861	494577.001116	6100.11758336	3289	1435	137	135	132	143	131	599	0
DLR00015925	10	24	YOR202W	23	SD/MSG -ARG -HIS -LYS -URA +Canavanine +G418 +Thialysine	Yku70_v2_R4_Steve	02	11.0	3.16331872299	10167.3245881	354.134087361	254.0	3.59966010534	824629.001135	14028.2022429	43.0	4.34565630753	818195.001506	5728.29143806	3423	1436	137	135	148	156	141	950	0
DLR00015925	11	1	YOR202W	23	SD/MSG -ARG -HIS -LYS -URA +Canavanine +G418 +Thialysine	Yku70_v2_R4_Steve	02	11.0	3.58237180099	10351.0000635	170.966574461	254.0	3.72924314213	820651.001128	8450.99783758	43.0	4.5478200489	815704.00107	3345.69475068	290	1580	137	135	153	160	145	845	0
DLR00015925	11	2	YBR293W	23	SD/MSG -ARG -HIS -LYS -URA +Canavanine +G418 +Thialysine	Yku70_v2_R4_Steve	02	11.0	3.36577733554	8179.86088786	122.19686057	254.0	3.60481100286	610460.001084	8287.59540324	43.0	4.40296613024	603855.00149	2276.53346999	417	1581	137	135	154	161	145	1048	9
DLR00015925	11	3	YCR024C-A	23	SD/MSG -ARG -HIS -LYS -URA +Canavanine +G418 +Thialysine	Yku70_v2_R4_Steve	02	11.0	3.62089666301	10732.7186867	174.093939507	254.0	3.78744998454	782716.001022	8803.87641277	43.0	4.63008396107	780725.001415	2222.63456613	562	1580	137	135	156	163	147	1118	0
DLR00015925	11	4	YBR292C	23	SD/MSG -ARG -HIS -LYS -URA +Canavanine +G418 +Thialysine	Yku70_v2_R4_Steve	02	11.0	3.29534174749	8061.04959364	98.5962716337	254.0	3.55066779224	541086.001227	8313.22224863	43.0	4.30845625286	553007.029078	634.730434223	689	1578	137	135	153	161	146	1295	0
DLR00015925	11	5	YCR023C	23	SD/MSG -ARG -HIS -LYS -URA +Canavanine +G418 +Thialysine	Yku70_v2_R4_Steve	02	11.0	3.62058410333	10243.0001656	196.344748462	254.0	3.73650467344	772119.815684	7361.60742111	43.0	4.62835486176	732396.001282	2064.04241851	836	1582	137	135	156	165	148	1147	0
DLR00015925	11	6	YBR291C	23	SD/MSG -ARG -HIS -LYS -URA +Canavanine +G418 +Thialysine	Yku70_v2_R4_Steve	02	11.0	3.31702257797	8489.03034102	151.407341707	254.0	3.57541594225	590580.001099	9945.31384084	43.0	4.36468450125	585031.001693	2985.47434474	968	1579	137	135	155	164	147	1155	0
DLR00015925	11	7	YCR022C	23	SD/MSG -ARG -HIS -LYS -URA +Canavanine +G418 +Thialysine	Yku70_v2_R4_Steve	02	11.0	3.50306059655	9675.47471995	130.404808598	254.0	3.74062734215	706834.001116	9615.10837163	43.0	4.5679328604	701986.001575	2753.88332471	1100	1580	137	135	159	167	149	1046	0
DLR00015925	11	8	YBR290W	23	SD/MSG -ARG -HIS -LYS -URA +Canavanine +G418 +Thialysine	Yku70_v2_R4_Steve	02	11.0	3.19480380104	8968.72028137	75.9992561618	254.0	3.54296527757	638003.001192	10709.3947736	43.0	4.26565104251	662958.605923	856.598807494	1240	1576	137	135	157	165	148	1420	0
DLR00015925	11	9	YCR021C	23	SD/MSG -ARG -HIS -LYS -URA +Canavanine +G418 +Thialysine	Yku70_v2_R4_Steve	02	11.0	3.48571053741	10284.4427444	113.474711094	254.0	3.7206792907	767980.001183	10938.7316833	43.0	4.53399056001	764009.001776	3729.10889106	1379	1578	137	135	159	166	147	916	0
DLR00015925	11	10	YBR289W	23	SD/MSG -ARG -HIS -LYS -URA +Canavanine +G418 +Thialysine	Yku70_v2_R4_Steve	02	11.0	0.565272594533	617.593994154	91.5090190376	254.0	12.0	28659.6	812.132981147	43.0	0.627796507425	2286.9	399.474653106	1505	1565	137	135	-1	-1	-1	21	0
DLR00015925	11	11	YCR020C-A	23	SD/MSG -ARG -HIS -LYS -URA +Canavanine +G418 +Thialysine	Yku70_v2_R4_Steve	02	11.0	3.27847165863	9412.93291624	104.463967055	254.0	3.45445308898	677725.4	7743.08959183	43.0	4.25774234522	647830.594993	2131.35313305	1647	1584	137	135	150	158	141	1081	0
DLR00015925	11	12	YBR288C	23	SD/MSG -ARG -HIS -LYS -URA +Canavanine +G418 +Thialysine	Yku70_v2_R4_Steve	02	11.0	3.20419510272	8493.35377871	87.6396127139	254.0	3.44641872711	650579.6	7115.75295852	43.0	4.2657594503	618064.977657	1518.13861845	1783	1578	137	135	155	163	144	1660	0
DLR00015925	11	13	YCR020C	23	SD/MSG -ARG -HIS -LYS -URA +Canavanine +G418 +Thialysine	Yku70_v2_R4_Steve	02	11.0	3.19785931781	8458.20428475	60.1628619682	254.0	3.54781765007	570662.001161	11344.1846604	43.0	4.3158083915	565284.001614	5397.83050359	1920	1577	137	135	152	161	143	891	0
DLR00015925	11	14	YBR287W	23	SD/MSG -ARG -HIS -LYS -URA +Canavanine +G418 +Thialysine	Yku70_v2_R4_Steve	02	11.0	3.18117677911	8220.94384851	82.0342834142	254.0	3.41593452399	591824.2	7785.01547651	43.0	4.26613886717	536161.001569	5657.92791378	2059	1577	137	135	151	159	142	1265	0
DLR00015925	11	15	YCR019W	23	SD/MSG -ARG -HIS -LYS -URA +Canavanine +G418 +Thialysine	Yku70_v2_R4_Steve	02	11.0	3.54204455099	10234.2898725	113.020543968	254.0	3.73701694626	713194.001095	10877.1677573	43.0	4.55796427444	712887.001562	4377.80884437	2198	1576	137	135	153	161	143	1127	0
DLR00015925	11	16	YBR286W	23	SD/MSG -ARG -HIS -LYS -URA +Canavanine +G418 +Thialysine	Yku70_v2_R4_Steve	02	11.0	3.29908869749	9533.96513392	78.8486366168	254.0	3.48456981516	697941.2	7491.34417295	43.0	4.35969727724	631952.001709	5460.34161883	2332	1575	137	135	151	159	142	1095	0
DLR00015925	11	17	YCR017C	23	SD/MSG -ARG -HIS -LYS -URA +Canavanine +G418 +Thialysine	Yku70_v2_R4_Steve	02	11.0	3.45864594864	10030.4945209	107.084758845	254.0	3.67667394371	714109.001228	11403.5629863	43.0	4.4430914666	739147.43682	1947.60781696	2474	1577	137	135	154	163	145	1124	0
DLR00015925	11	18	YBR285W	23	SD/MSG -ARG -HIS -LYS -URA +Canavanine +G418 +Thialysine	Yku70_v2_R4_Steve	02	11.0	3.39300762843	8842.73347503	110.688864559	254.0	3.65874662568	638246.00119	9005.07357583	43.0	4.46366855702	632454.001726	3282.33980759	2609	1570	137	135	154	162	145	908	0
DLR00015925	11	19	YCR016W	23	SD/MSG -ARG -HIS -LYS -URA +Canavanine +G418 +Thialysine	Yku70_v2_R4_Steve	02	11.0	3.39215839349	10140.5326926	89.7839250656	254.0	3.60258414122	660216.001372	10934.323133	43.0	4.35368534491	683826.142832	1551.00413861	2747	1576	137	135	148	158	142	790	0
DLR00015925	11	20	YBR284W	23	SD/MSG -ARG -HIS -LYS -URA +Canavanine +G418 +Thialysine	Yku70_v2_R4_Steve	02	11.0	3.43808125157	8648.38193684	90.9348275289	254.0	3.64286629413	608830.001175	8808.42247363	43.0	4.44570964713	601486.001715	3316.74308281	2883	1571	137	135	151	161	145	744	0
DLR00015925	11	21	YCR015C	23	SD/MSG -ARG -HIS -LYS -URA +Canavanine +G418 +Thialysine	Yku70_v2_R4_Steve	02	11.0	3.55312166484	10487.1340648	132.458760038	254.0	3.74197070654	773505.001285	10413.431709	43.0	4.56438962404	768847.001842	3854.42945281	3019	1575	137	135	153	162	147	769	0
DLR00015925	11	22	YBR283C	23	SD/MSG -ARG -HIS -LYS -URA +Canavanine +G418 +Thialysine	Yku70_v2_R4_Steve	02	11.0	3.11203569403	7304.41281652	151.550220824	254.0	3.40240199287	461522.001225	10098.3337546	43.0	4.05426838152	488900.633229	2137.74390978	3153	1575	137	135	140	151	139	614	0
[truncated: 21,626 more rows]
