# Supplementary material for: Quantitative Fitness Analysis Shows That NMD Proteins and Many Other Protein Complexes Suppress or Enhance Distinct Telomere Cap Defects
Source: PLoS Genet. 2011 Apr 7;7(4):e1001362. doi: 10.1371/journal.pgen.1001362 (PMC3072368; doi:10.1371/journal.pgen.1001362)
Supplement: Table S8 — Logistic data file. ROD output data is subjected to logistic modelling and exported in this format for further analysis. These are text files compressed in .zip format: http://research.ncl.ac.uk/colonyzer/AddinallQFA/Logistic.zip. See http://research.ncl.ac.uk/colonyzer/AddinallQFA for detailed description of column contents. (30.13 MB ZIP) [file pgen.1001362.s012.zip › yku70_v3_R2_steve_Logistic.txt]

Logisticyzer 2 Output File
Barcode	Row	Col	ORF	Treatments	Medium	Screen Name	Plate Number	Area G(0)	Area r	Area K	Area Error	Greyscale G(0)	Greyscale r	Greyscale K	Greyscale Error	Trimmed G(0)	Trimmed r	Trimmed K	Trimmed Error	X Offset	Y Offset	Xdim	Ydim	R	G	B	Edge Length	Pixels on Edge
DLR00017383	1	1	YOR202W	23	SD/MSG -ARG -HIS -LYS -URA +Canavanine +G418 +Thialysine	yku70_v3_R2_steve	01	11.0	2.89411875711	10246.5	331.982544931	254.0	3.37592843131	581746.000318	15721.3953235	43.0	4.08666127886	575846.000191	11051.5503281	269	204	137	135	154	159	143	534	39
DLR00017383	1	2	YOR202W	23	SD/MSG -ARG -HIS -LYS -URA +Canavanine +G418 +Thialysine	yku70_v3_R2_steve	01	11.0	3.48841267088	8137.00056583	192.790504627	254.0	3.50154015153	553986.882336	5986.21059272	43.0	4.34326298091	507294.001269	2589.36594269	409	215	137	135	151	158	144	139	0
DLR00017383	1	3	YOR202W	23	SD/MSG -ARG -HIS -LYS -URA +Canavanine +G418 +Thialysine	yku70_v3_R2_steve	01	11.0	3.60792659337	8864.00007355	182.109949043	254.0	3.74101700119	585722.000065	7160.22903143	43.0	4.58859705054	576313.000554	1581.05550385	545	219	137	135	160	166	150	239	0
DLR00017383	1	4	YOR202W	23	SD/MSG -ARG -HIS -LYS -URA +Canavanine +G418 +Thialysine	yku70_v3_R2_steve	01	11.0	3.60873862659	9034.00023513	312.617224784	254.0	3.72272282016	581860.000248	7582.53262191	43.0	4.5720945881	572475.000623	2416.55281982	679	216	137	135	161	167	152	356	0
DLR00017383	1	5	YOR202W	23	SD/MSG -ARG -HIS -LYS -URA +Canavanine +G418 +Thialysine	yku70_v3_R2_steve	01	11.0	3.47853111904	8672.00011737	513.66985107	254.0	3.66051974932	565281.000332	8401.45987395	43.0	4.49531891099	558201.00076	3280.97157048	822	216	137	135	160	167	151	474	0
DLR00017383	1	6	YOR202W	23	SD/MSG -ARG -HIS -LYS -URA +Canavanine +G418 +Thialysine	yku70_v3_R2_steve	01	11.0	3.52715364385	8145.00028094	295.392340659	254.0	3.66653495541	542039.000219	7351.50932659	43.0	4.49538571528	540948.001704	1944.0237787	955	213	137	135	161	168	151	386	0
DLR00017383	1	7	YOR202W	23	SD/MSG -ARG -HIS -LYS -URA +Canavanine +G418 +Thialysine	yku70_v3_R2_steve	01	11.0	3.62472902818	9334.0002414	267.275754534	254.0	3.769220315	625725.00018	7244.37480932	43.0	4.63670809466	618084.000313	2144.24708013	1095	211	137	135	161	169	151	459	0
DLR00017383	1	8	YOR202W	23	SD/MSG -ARG -HIS -LYS -URA +Canavanine +G418 +Thialysine	yku70_v3_R2_steve	01	11.0	3.63304106782	9796.00012457	195.753109425	254.0	3.79485433096	671500.000025	7306.62093029	43.0	4.66596705404	664860.000522	1772.47636189	1229	210	137	135	160	168	150	571	0
DLR00017383	1	9	YOR202W	23	SD/MSG -ARG -HIS -LYS -URA +Canavanine +G418 +Thialysine	yku70_v3_R2_steve	01	11.0	3.68817889256	9938.00005838	218.056340027	254.0	3.84850131857	716926.000325	7448.32028392	43.0	4.7282201716	710820.0002	1845.21290741	1371	213	137	135	160	168	150	684	0
DLR00017383	1	10	YOR202W	23	SD/MSG -ARG -HIS -LYS -URA +Canavanine +G418 +Thialysine	yku70_v3_R2_steve	01	11.0	3.49681820456	9419.24142042	304.297362403	254.0	3.73432886089	670137.00027	8091.07061884	43.0	4.59227377843	664768.000727	2471.62178047	1503	208	137	135	158	166	148	948	0
DLR00017383	1	11	YOR202W	23	SD/MSG -ARG -HIS -LYS -URA +Canavanine +G418 +Thialysine	yku70_v3_R2_steve	01	11.0	3.62914642428	10467.000051	348.073300894	254.0	3.81926042233	778296.000235	8905.09883097	43.0	4.70142199355	774274.000722	2423.44981092	1641	212	137	135	158	166	148	934	0
DLR00017383	1	12	YOR202W	23	SD/MSG -ARG -HIS -LYS -URA +Canavanine +G418 +Thialysine	yku70_v3_R2_steve	01	11.0	3.55177542172	9756.13002797	216.734563919	254.0	3.76405369752	703490.000245	8558.62730092	43.0	4.62880012867	698347.000901	2395.95734637	1773	207	137	135	158	166	148	956	0
DLR00017383	1	13	YOR202W	23	SD/MSG -ARG -HIS -LYS -URA +Canavanine +G418 +Thialysine	yku70_v3_R2_steve	01	11.0	3.60578798464	9623.00009657	360.062658389	254.0	3.76783401673	696307.000069	8458.73893136	43.0	4.63343379326	690759.000574	2928.79608634	1921	204	137	135	158	166	148	887	0
DLR00017383	1	14	YOR202W	23	SD/MSG -ARG -HIS -LYS -URA +Canavanine +G418 +Thialysine	yku70_v3_R2_steve	01	11.0	3.50025942372	8774.00012005	182.939022137	254.0	3.71187954216	630216.000247	7448.65772874	43.0	4.56278880649	624392.000741	1935.68657177	2048	200	137	135	158	166	149	899	0
DLR00017383	1	15	YOR202W	23	SD/MSG -ARG -HIS -LYS -URA +Canavanine +G418 +Thialysine	yku70_v3_R2_steve	01	11.0	3.59748927807	9708.36780342	179.290505285	254.0	3.78439945833	695100.000324	7735.35771447	43.0	4.6540504994	689155.000558	1883.71119908	2188	209	137	135	158	166	149	778	0
DLR00017383	1	16	YOR202W	23	SD/MSG -ARG -HIS -LYS -URA +Canavanine +G418 +Thialysine	yku70_v3_R2_steve	01	11.0	3.64268375939	9720.00009702	187.542410235	254.0	3.7782504691	701420.000061	8354.95993391	43.0	4.64619788769	695189.000593	2212.06925928	2322	204	137	135	159	167	150	678	0
DLR00017383	1	17	YOR202W	23	SD/MSG -ARG -HIS -LYS -URA +Canavanine +G418 +Thialysine	yku70_v3_R2_steve	01	11.0	3.54575427614	9507.00016743	181.389483691	254.0	3.74581248908	677831.000245	7673.9845468	43.0	4.60096844371	672751.000741	1849.06609221	2465	208	137	135	159	167	150	738	0
DLR00017383	1	18	YOR202W	23	SD/MSG -ARG -HIS -LYS -URA +Canavanine +G418 +Thialysine	yku70_v3_R2_steve	01	11.0	3.53631423645	9023.91327312	197.206787461	254.0	3.73798499477	629259.000086	7715.9749768	43.0	4.59509856343	621603.000577	1990.86298455	2595	202	137	135	159	167	151	610	0
DLR00017383	1	19	YOR202W	23	SD/MSG -ARG -HIS -LYS -URA +Canavanine +G418 +Thialysine	yku70_v3_R2_steve	01	11.0	3.59888068324	10082.0001818	279.438230214	254.0	3.78866816767	697385.000095	8006.80461484	43.0	4.65848538946	692713.000493	2187.17002651	2735	207	137	135	158	166	150	651	0
DLR00017383	1	20	YOR202W	23	SD/MSG -ARG -HIS -LYS -URA +Canavanine +G418 +Thialysine	yku70_v3_R2_steve	01	11.0	3.59276580253	8862.00006668	228.423957029	254.0	3.76267714306	612384.000179	7098.01140659	43.0	4.61829427407	605962.000179	2031.34533177	2869	201	137	135	159	166	151	518	0
DLR00017383	1	21	YOR202W	23	SD/MSG -ARG -HIS -LYS -URA +Canavanine +G418 +Thialysine	yku70_v3_R2_steve	01	11.0	3.56703398964	8630.0001527	263.490025664	254.0	3.73047665604	607229.000197	7182.14236473	43.0	4.57971493877	599046.000586	2134.55390911	3012	205	137	135	157	165	150	477	0
DLR00017383	1	22	YOR202W	23	SD/MSG -ARG -HIS -LYS -URA +Canavanine +G418 +Thialysine	yku70_v3_R2_steve	01	11.0	3.67760161886	9002.00002717	203.067044767	254.0	3.85896930479	656745.000369	6918.30962726	43.0	4.72269905113	646106.000012	1838.38612131	3143	199	137	135	158	164	149	257	0
DLR00017383	1	23	YOR202W	23	SD/MSG -ARG -HIS -LYS -URA +Canavanine +G418 +Thialysine	yku70_v3_R2_steve	01	11.0	3.65323504584	9832.00043065	248.999622709	254.0	3.73921114675	682678.000281	8353.23571799	43.0	4.58175540814	675617.000849	2616.4734387	3283	207	137	135	150	156	142	228	0
DLR00017383	1	24	YOR202W	23	SD/MSG -ARG -HIS -LYS -URA +Canavanine +G418 +Thialysine	yku70_v3_R2_steve	01	11.0	3.18374056669	9249.26490657	329.056191165	254.0	3.53202029968	568855.000336	9220.17230815	43.0	4.27659655284	576066.756488	3215.25579863	3405	205	137	135	148	154	139	86	28
DLR00017383	2	1	YOR202W	23	SD/MSG -ARG -HIS -LYS -URA +Canavanine +G418 +Thialysine	yku70_v3_R2_steve	01	11.0	3.7225780468	11645.0000829	491.732871877	254.0	3.86041577199	839723.000097	8978.35698458	43.0	4.72989324175	835663.000512	3153.47572904	275	352	137	135	153	159	143	291	0
DLR00017383	2	2	YAL018C	23	SD/MSG -ARG -HIS -LYS -URA +Canavanine +G418 +Thialysine	yku70_v3_R2_steve	01	11.0	3.77939346282	10686.0000124	250.625702252	254.0	4.00499164225	833616.000468	7916.68907572	43.0	4.90271994857	829166.000004	2112.59695155	409	348	137	135	161	166	147	737	0
DLR00017383	2	3	YBR210W	23	SD/MSG -ARG -HIS -LYS -URA +Canavanine +G418 +Thialysine	yku70_v3_R2_steve	01	11.0	3.81011033947	10131.000004	277.807305158	254.0	4.01738473685	770593.000318	7700.26640993	43.0	4.91860312933	766124.000011	1938.56539628	549	346	137	135	163	168	149	904	0
DLR00017383	2	4	YBR114W	23	SD/MSG -ARG -HIS -LYS -URA +Canavanine +G418 +Thialysine	yku70_v3_R2_steve	01	11.0	3.58106537782	9590.00010198	363.577762854	254.0	3.8289581654	693267.000529	8642.62744799	43.0	4.70772499904	688600.000029	2716.39589335	683	347	137	135	160	166	149	946	0
DLR00017383	2	5	YAL037W	23	SD/MSG -ARG -HIS -LYS -URA +Canavanine +G418 +Thialysine	yku70_v3_R2_steve	01	11.0	3.92557191502	10066.9999956	289.158982982	254.0	4.10889572935	775155.000166	7381.81335953	43.0	5.01965179545	769476.000007	1868.43735761	821	345	137	135	165	171	151	828	0
DLR00017383	2	6	YAL062W	23	SD/MSG -ARG -HIS -LYS -URA +Canavanine +G418 +Thialysine	yku70_v3_R2_steve	01	11.0	3.72341118108	9433.00006003	196.738369281	254.0	3.89573437696	676569.000511	7009.02362261	43.0	4.78630319732	670470.000216	1711.24517777	955	345	137	135	158	166	148	932	0
DLR00017383	2	7	YBL042C	23	SD/MSG -ARG -HIS -LYS -URA +Canavanine +G418 +Thialysine	yku70_v3_R2_steve	01	11.0	3.71525622292	9202.00004996	171.588511481	254.0	3.91666101925	691974.000528	7297.75795372	43.0	4.80374496143	684652.000256	1775.8450391	1092	346	137	135	161	169	149	898	0
DLR00017383	2	8	YBL089W	23	SD/MSG -ARG -HIS -LYS -URA +Canavanine +G418 +Thialysine	yku70_v3_R2_steve	01	11.0	3.87528059557	9530.000025	243.638737953	254.0	4.06469896422	742114.000321	7584.73322219	43.0	4.96383885784	736564.000131	2030.75150364	1229	344	137	135	163	170	149	927	0
DLR00017383	2	9	YBR047W	23	SD/MSG -ARG -HIS -LYS -URA +Canavanine +G418 +Thialysine	yku70_v3_R2_steve	01	11.0	3.94594816427	9931.99999716	247.982306214	254.0	4.0772419343	796805.000357	8271.97197269	43.0	4.98197668667	791976.000122	2001.79685587	1369	343	137	135	163	170	149	1003	0
DLR00017383	2	10	YBR084C-A	23	SD/MSG -ARG -HIS -LYS -URA +Canavanine +G418 +Thialysine	yku70_v3_R2_steve	01	11.0	2.96767306129	7700.0	151.750653444	254.0	3.31710195985	423076.000546	10053.6151351	43.0	4.04776706009	416123.000709	5179.55864834	1510	339	137	135	139	150	136	744	3
DLR00017383	2	11	YBL069W	23	SD/MSG -ARG -HIS -LYS -URA +Canavanine +G418 +Thialysine	yku70_v3_R2_steve	01	11.0	3.82816371745	9723.00011353	217.398495336	254.0	4.00572451824	776907.000526	8925.88262839	43.0	4.90626004569	773137.000186	2812.27567216	1637	342	137	135	161	168	148	1069	11
DLR00017383	2	12	YBR082C	23	SD/MSG -ARG -HIS -LYS -URA +Canavanine +G418 +Thialysine	yku70_v3_R2_steve	01	11.0	3.56052229758	9316.00016466	198.224387774	254.0	3.71383010652	697341.000349	9732.92346863	43.0	4.57082126908	693008.001091	2734.05873606	1777	339	137	135	156	164	145	1125	0
DLR00017383	2	13	YAL013W	23	SD/MSG -ARG -HIS -LYS -URA +Canavanine +G418 +Thialysine	yku70_v3_R2_steve	01	11.0	3.64964452274	8857.00001393	234.016005999	254.0	3.70658618349	590543.000356	8412.62268225	43.0	4.57387646766	584162.001053	2106.48942101	1915	340	137	135	146	156	139	777	0
DLR00017383	2	14	YBR184W	23	SD/MSG -ARG -HIS -LYS -URA +Canavanine +G418 +Thialysine	yku70_v3_R2_steve	01	11.0	3.80809204941	9637.00000949	207.419465221	254.0	3.98093611488	765007.000509	7817.25562124	43.0	4.88280672122	760120.000154	1747.73577338	2049	341	137	135	160	168	147	1058	0
DLR00017383	2	15	YAR029W	23	SD/MSG -ARG -HIS -LYS -URA +Canavanine +G418 +Thialysine	yku70_v3_R2_steve	01	11.0	3.96034295255	10219.9999992	171.316932622	254.0	4.15788736428	828061.000168	8168.02175451	43.0	5.07575712239	824379.0	1724.71519869	2187	340	137	135	164	170	150	1106	0
DLR00017383	2	16	YBR217W	23	SD/MSG -ARG -HIS -LYS -URA +Canavanine +G418 +Thialysine	yku70_v3_R2_steve	01	11.0	3.95224322555	9718.93119806	264.937193208	254.0	4.07717611244	808682.914831	7401.54538337	43.0	5.00318433801	783503.000039	1511.30035456	2324	340	137	135	163	170	150	1052	0
DLR00017383	2	17	YBR174C	23	SD/MSG -ARG -HIS -LYS -URA +Canavanine +G418 +Thialysine	yku70_v3_R2_steve	01	11.0	6.46953713255	999.0	219.88582346	254.0	2.9812765036	63241.0001189	6242.29153933	43.0	2.81584338676	39493.3	1151.03936627	2460	351	137	135	147	158	145	258	0
DLR00017383	2	18	YBL043W	23	SD/MSG -ARG -HIS -LYS -URA +Canavanine +G418 +Thialysine	yku70_v3_R2_steve	01	11.0	3.79552916525	9347.00002797	205.745229633	254.0	3.99130559207	749473.000471	8421.22058969	43.0	4.89048785822	741873.000213	2187.88101561	2594	339	137	135	163	171	151	892	0
DLR00017383	2	19	YAL059W	23	SD/MSG -ARG -HIS -LYS -URA +Canavanine +G418 +Thialysine	yku70_v3_R2_steve	01	11.0	3.88706865502	10048.3450078	275.652212669	254.0	4.04500819622	792832.00037	8031.30740111	43.0	4.95341572418	788330.000082	1836.49152863	2731	336	137	135	162	169	150	959	6
DLR00017383	2	20	YBL011W	23	SD/MSG -ARG -HIS -LYS -URA +Canavanine +G418 +Thialysine	yku70_v3_R2_steve	01	11.0	3.56977235429	8305.0001497	224.003093363	254.0	3.80418342541	606868.000514	7281.4871752	43.0	4.68666935075	602239.000144	1882.93856996	2866	336	137	135	155	164	148	1284	0
DLR00017383	2	21	YBL001C	23	SD/MSG -ARG -HIS -LYS -URA +Canavanine +G418 +Thialysine	yku70_v3_R2_steve	01	11.0	3.94047097413	9946.13958389	287.878756539	254.0	4.17857231621	877052.000101	7192.37314488	43.0	5.09246889586	871302.000044	2239.64225874	3004	337	137	135	166	172	153	896	0
DLR00017383	2	22	YBR036C	23	SD/MSG -ARG -HIS -LYS -URA +Canavanine +G418 +Thialysine	yku70_v3_R2_steve	01	11.0	8.19319181167	2431.8	691.420522304	254.0	12.0	31864.5	1111.83676724	43.0	8.62634070194	10600.2	2999.14636785	3142	348	137	135	-1	-1	-1	3	0
DLR00017383	2	23	YBL102W	23	SD/MSG -ARG -HIS -LYS -URA +Canavanine +G418 +Thialysine	yku70_v3_R2_steve	01	11.0	3.56719388427	10265.0001176	358.612409932	254.0	3.862932286	852653.000238	9347.90713449	43.0	4.73170608329	847160.000836	2785.99317557	3272	341	137	135	154	160	143	772	0
DLR00017383	2	24	YOR202W	23	SD/MSG -ARG -HIS -LYS -URA +Canavanine +G418 +Thialysine	yku70_v3_R2_steve	01	11.0	3.62657117257	10767.0000774	457.051697988	254.0	3.84178354073	899481.000363	9752.90608124	43.0	4.69740352158	894209.000768	3238.31458229	3411	333	137	135	152	158	141	508	0
DLR00017383	3	1	YOR202W	23	SD/MSG -ARG -HIS -LYS -URA +Canavanine +G418 +Thialysine	yku70_v3_R2_steve	01	11.0	3.44977767977	9387.00012748	230.344531519	254.0	3.70399210048	714550.000456	8526.46561189	43.0	4.5453951425	707712.000923	2376.15771945	284	489	137	135	157	162	145	696	0
DLR00017383	3	2	YAL027W	23	SD/MSG -ARG -HIS -LYS -URA +Canavanine +G418 +Thialysine	yku70_v3_R2_steve	01	11.0	3.2764251082	8215.11382492	133.197952302	254.0	3.59534587795	582566.000402	8305.13172492	43.0	4.41992743165	577128.001037	2481.21682498	411	487	137	135	157	162	145	1138	0
DLR00017383	3	3	YAR023C	23	SD/MSG -ARG -HIS -LYS -URA +Canavanine +G418 +Thialysine	yku70_v3_R2_steve	01	11.0	3.50909821074	8055.00017615	197.779897451	254.0	3.76000430773	604294.000228	7966.64399979	43.0	4.62217105407	598067.000279	1867.06610649	557	488	137	135	161	167	148	1175	0
DLR00017383	3	4	YBL015W	23	SD/MSG -ARG -HIS -LYS -URA +Canavanine +G418 +Thialysine	yku70_v3_R2_steve	01	11.0	3.56179461307	8446.00010957	220.306184956	254.0	3.81540083352	620954.000569	7906.76053581	43.0	4.69115376212	614133.000295	2068.90541353	684	487	137	135	160	167	148	1027	0
DLR00017383	3	5	YAL031C	23	SD/MSG -ARG -HIS -LYS -URA +Canavanine +G418 +Thialysine	yku70_v3_R2_steve	01	11.0	3.60867308783	8526.00008738	240.833379566	254.0	3.85809510428	637842.000492	7094.14421821	43.0	4.74310515573	632278.000173	1863.7463416	824	489	137	135	162	169	149	1192	0
DLR00017383	3	6	YBR214W	23	SD/MSG -ARG -HIS -LYS -URA +Canavanine +G418 +Thialysine	yku70_v3_R2_steve	01	11.0	3.44496801822	8209.00019504	217.059633849	254.0	3.74223456036	595434.00003	7251.02519725	43.0	4.60127050945	592803.000401	2117.80324183	957	484	137	135	160	167	148	1539	0
DLR00017383	3	7	YBR051W	23	SD/MSG -ARG -HIS -LYS -URA +Canavanine +G418 +Thialysine	yku70_v3_R2_steve	01	11.0	3.4473790919	7042.00016442	224.752333768	254.0	3.74209261583	540864.000428	6752.20888863	43.0	4.59536998733	532721.000021	1815.77094107	1100	490	137	135	162	169	149	1269	0
DLR00017383	3	8	YBL060W	23	SD/MSG -ARG -HIS -LYS -URA +Canavanine +G418 +Thialysine	yku70_v3_R2_steve	01	11.0	3.30740026168	7865.59006799	215.918593708	254.0	3.61043880584	545593.000344	8164.34357509	43.0	4.43639444192	541162.000941	2733.6106268	1232	485	137	135	156	165	146	1379	0
DLR00017383	3	9	YAL014C	23	SD/MSG -ARG -HIS -LYS -URA +Canavanine +G418 +Thialysine	yku70_v3_R2_steve	01	11.0	3.48111958809	8357.29402881	217.22016572	254.0	3.73940471623	621573.000034	8443.47454862	43.0	4.60061511171	617214.000537	2232.29394793	1375	480	137	135	160	167	147	1306	0
DLR00017383	3	10	YBR180W	23	SD/MSG -ARG -HIS -LYS -URA +Canavanine +G418 +Thialysine	yku70_v3_R2_steve	01	11.0	3.6853433537	9381.00005979	241.760977115	254.0	3.92148092503	744644.000529	8851.02747945	43.0	4.81227518652	743329.000236	2021.40687476	1505	482	137	135	163	170	149	1424	0
DLR00017383	3	11	YBR066C	23	SD/MSG -ARG -HIS -LYS -URA +Canavanine +G418 +Thialysine	yku70_v3_R2_steve	01	11.0	3.66487003977	8870.13419789	117.04871202	254.0	3.95333261642	726122.000513	7996.82406722	43.0	4.84336321506	721658.000232	1753.92172932	1647	479	137	135	165	171	150	1225	0
DLR00017383	3	12	YBR048W	23	SD/MSG -ARG -HIS -LYS -URA +Canavanine +G418 +Thialysine	yku70_v3_R2_steve	01	11.0	2.85429897569	6527.4	154.366936673	254.0	3.19899119049	349702.000517	9362.98604191	43.0	3.90729752008	348183.000505	5018.74823524	1777	478	137	135	139	150	135	1560	0
DLR00017383	3	13	YBR016W	23	SD/MSG -ARG -HIS -LYS -URA +Canavanine +G418 +Thialysine	yku70_v3_R2_steve	01	11.0	3.59333061792	9229.99882808	117.098434606	254.0	3.87416178305	717684.000696	8528.83974083	43.0	4.76063860129	712464.00035	2288.44036933	1921	481	137	135	162	169	148	1113	0
DLR00017383	3	14	YBL039C	23	SD/MSG -ARG -HIS -LYS -URA +Canavanine +G418 +Thialysine	yku70_v3_R2_steve	01	11.0	3.52258061799	8149.21096112	158.132539342	254.0	3.79482374667	618150.000684	7466.83052368	43.0	4.66777122306	615124.000172	2225.6205887	2050	473	137	135	159	166	147	1511	0
DLR00017383	3	15	YAL034C	23	SD/MSG -ARG -HIS -LYS -URA +Canavanine +G418 +Thialysine	yku70_v3_R2_steve	01	11.0	3.633935956	8767.23182203	165.902625423	254.0	3.91577179482	681229.000621	7670.71063707	43.0	4.8092099993	677142.000337	2307.8393381	2193	480	137	135	161	168	147	1229	0
DLR00017383	3	16	YBR125C	23	SD/MSG -ARG -HIS -LYS -URA +Canavanine +G418 +Thialysine	yku70_v3_R2_steve	01	11.0	3.57565381859	8569.92068289	118.912350199	254.0	3.86767003768	659046.000587	7548.7543692	43.0	4.75372812343	656009.000281	1918.10844185	2326	477	137	135	162	169	149	1470	0
DLR00017383	3	17	YBR195C	23	SD/MSG -ARG -HIS -LYS -URA +Canavanine +G418 +Thialysine	yku70_v3_R2_steve	01	11.0	3.69326591114	9284.46804117	94.7957028878	254.0	4.0110135963	772716.00049	7911.16514835	43.0	4.91437327386	767118.000194	1730.85684915	2466	481	137	135	168	174	152	1161	0
DLR00017383	3	18	YBR182C	23	SD/MSG -ARG -HIS -LYS -URA +Canavanine +G418 +Thialysine	yku70_v3_R2_steve	01	11.0	3.39380079557	8180.069021	161.837588944	254.0	3.6731541058	587879.000104	8005.49362759	43.0	4.5283753904	583530.000673	2909.16762299	2600	475	137	135	157	165	147	1417	0
DLR00017383	3	19	YBL008W	23	SD/MSG -ARG -HIS -LYS -URA +Canavanine +G418 +Thialysine	yku70_v3_R2_steve	01	11.0	3.58724222809	8532.00017376	139.140220305	254.0	3.90558909321	686984.000609	7431.65907038	43.0	4.79662415715	682880.000282	2093.06448613	2732	480	137	135	165	171	151	1400	0
DLR00017383	3	20	YBR059C	23	SD/MSG -ARG -HIS -LYS -URA +Canavanine +G418 +Thialysine	yku70_v3_R2_steve	01	11.0	3.43197495043	7871.23106109	226.236860948	254.0	3.71106781813	582562.000227	8044.34183532	43.0	4.57572658623	576423.000913	2824.10926748	2871	474	137	135	157	165	147	1306	0
DLR00017383	3	21	YBR098W	23	SD/MSG -ARG -HIS -LYS -URA +Canavanine +G418 +Thialysine	yku70_v3_R2_steve	01	11.0	3.62362346278	9309.00006947	270.10055894	254.0	3.8453319024	720976.000133	7744.22304656	43.0	4.73228734523	716743.000422	2026.55605608	3011	476	137	135	158	165	147	1171	0
DLR00017383	3	22	YBL091C-A	23	SD/MSG -ARG -HIS -LYS -URA +Canavanine +G418 +Thialysine	yku70_v3_R2_steve	01	11.0	3.54603931028	9176.00018681	278.97366336	254.0	3.84685495032	757736.000022	8410.48580273	43.0	4.72356409695	754175.000482	2511.25876222	3139	473	137	135	157	164	147	1222	0
DLR00017383	3	23	YBL104C	23	SD/MSG -ARG -HIS -LYS -URA +Canavanine +G418 +Thialysine	yku70_v3_R2_steve	01	11.0	3.29265997909	8266.95217771	398.642921659	254.0	3.63191646254	650072.00051	9028.94779127	43.0	4.45255970613	646247.001051	3064.31078595	3276	480	137	135	150	157	140	1367	0
DLR00017383	3	24	YOR202W	23	SD/MSG -ARG -HIS -LYS -URA +Canavanine +G418 +Thialysine	yku70_v3_R2_steve	01	11.0	3.29987975279	9702.00025535	592.673187637	254.0	3.63494498124	833224.000671	12933.1097239	43.0	4.42864350916	828573.001272	5085.44442697	3412	468	137	135	151	157	140	1030	0
DLR00017383	4	1	YOR202W	23	SD/MSG -ARG -HIS -LYS -URA +Canavanine +G418 +Thialysine	yku70_v3_R2_steve	01	11.0	3.83146285638	11525.9999514	276.428183354	254.0	3.98543360218	929457.000353	8153.90540038	43.0	4.87641138292	925673.000059	2463.66482722	276	621	137	135	162	167	148	675	0
DLR00017383	4	2	YBR052C	23	SD/MSG -ARG -HIS -LYS -URA +Canavanine +G418 +Thialysine	yku70_v3_R2_steve	01	11.0	3.91044741363	9956.72916845	218.500061643	254.0	4.10479651453	830251.821146	6965.76031812	43.0	5.02296215827	809995.999989	1828.59593398	408	622	137	135	166	170	150	793	0
DLR00017383	4	3	YBL081W	23	SD/MSG -ARG -HIS -LYS -URA +Canavanine +G418 +Thialysine	yku70_v3_R2_steve	01	11.0	3.67609616909	9515.0001076	209.157849426	254.0	3.90454254118	708979.000543	8408.57848119	43.0	4.79345453735	704607.000191	2140.40943289	552	623	137	135	161	167	148	950	0
DLR00017383	4	4	YBR090C-A	23	SD/MSG -ARG -HIS -LYS -URA +Canavanine +G418 +Thialysine	yku70_v3_R2_steve	01	11.0	3.75302760663	9022.00002445	333.738252684	254.0	3.96723024529	699828.000341	7402.65876201	43.0	4.86029725072	692819.000061	2096.08379964	688	625	137	135	165	170	151	1064	0
DLR00017383	4	5	YBR158W	23	SD/MSG -ARG -HIS -LYS -URA +Canavanine +G418 +Thialysine	yku70_v3_R2_steve	01	11.0	3.9599525269	10119.000006	204.647580246	254.0	4.17148933709	810628.000067	7197.34530667	43.0	5.0856282307	805060.000014	1721.31472968	820	623	137	135	168	173	152	936	0
DLR00017383	4	6	YAR020C	23	SD/MSG -ARG -HIS -LYS -URA +Canavanine +G418 +Thialysine	yku70_v3_R2_steve	01	11.0	3.93446239724	9781.00000966	194.225976191	254.0	4.06208577393	771016.067717	7159.74558655	43.0	4.98659124347	746148.000054	2339.50773771	957	623	137	135	165	171	150	922	0
DLR00017383	4	7	YBL070C	23	SD/MSG -ARG -HIS -LYS -URA +Canavanine +G418 +Thialysine	yku70_v3_R2_steve	01	11.0	3.88760180649	9707.00002067	320.033332879	254.0	4.10480930809	755193.000137	7649.76311264	43.0	5.01570354823	751471.000011	2208.11838788	1092	621	137	135	165	171	150	1195	0
DLR00017383	4	8	YBR043C	23	SD/MSG -ARG -HIS -LYS -URA +Canavanine +G418 +Thialysine	yku70_v3_R2_steve	01	11.0	3.70151749243	8481.0001509	229.498855849	254.0	3.91173037072	637447.000454	7863.44640997	43.0	4.79183530193	636965.187347	2440.51538111	1231	620	137	135	161	168	147	1050	0
DLR00017383	4	9	YBR156C	23	SD/MSG -ARG -HIS -LYS -URA +Canavanine +G418 +Thialysine	yku70_v3_R2_steve	01	11.0	3.81502124741	9255.00008469	249.894126143	254.0	4.01159858097	732314.000431	8937.87138631	43.0	4.90924809977	727616.000198	2582.74454268	1370	618	137	135	164	171	149	1035	0
DLR00017383	4	10	YAL011W	23	SD/MSG -ARG -HIS -LYS -URA +Canavanine +G418 +Thialysine	yku70_v3_R2_steve	01	11.0	2.86743059484	5925.7	216.785606704	254.0	3.22044363643	307398.000554	8848.64974907	43.0	3.91583129425	304571.000635	3992.92441429	1506	621	137	135	138	149	135	1250	0
DLR00017383	4	11	YBR213W	23	SD/MSG -ARG -HIS -LYS -URA +Canavanine +G418 +Thialysine	yku70_v3_R2_steve	01	11.0	3.84669965796	9939.0000331	224.582323834	254.0	4.10053165383	814259.000291	8454.808813	43.0	5.01077530697	810744.000062	1722.65462655	1644	617	137	135	166	172	150	1114	0
DLR00017383	4	12	YBR045C	23	SD/MSG -ARG -HIS -LYS -URA +Canavanine +G418 +Thialysine	yku70_v3_R2_steve	01	11.0	3.81153746659	9304.00008428	175.842210658	254.0	4.01231006671	749193.000485	8785.01105473	43.0	4.90911314118	751824.203586	1823.75857678	1776	617	137	135	164	170	148	976	0
DLR00017383	4	13	YBL047C	23	SD/MSG -ARG -HIS -LYS -URA +Canavanine +G418 +Thialysine	yku70_v3_R2_steve	01	11.0	3.65535577734	9291.98790107	161.931698795	254.0	3.9303348071	734885.000585	8426.16318395	43.0	4.82304232118	731327.000278	2073.97551247	1915	616	137	135	163	170	149	1242	0
DLR00017383	4	14	YBL064C	23	SD/MSG -ARG -HIS -LYS -URA +Canavanine +G418 +Thialysine	yku70_v3_R2_steve	01	11.0	3.45122200881	8057.47995123	189.731347561	254.0	3.75509945049	605621.000222	7773.65582187	43.0	4.61995126363	600762.000409	2274.13281391	2055	616	137	135	159	167	147	1308	0
DLR00017383	4	15	YBL091C	23	SD/MSG -ARG -HIS -LYS -URA +Canavanine +G418 +Thialysine	yku70_v3_R2_steve	01	11.0	3.93666479798	9707.0000545	244.866442662	254.0	4.10465972828	795566.000333	8896.18064012	43.0	5.01462291173	790565.000102	2893.36366844	2186	612	137	135	166	171	149	966	0
DLR00017383	4	16	YBL096C	23	SD/MSG -ARG -HIS -LYS -URA +Canavanine +G418 +Thialysine	yku70_v3_R2_steve	01	11.0	3.85230550815	9280.00000614	225.217333434	254.0	3.9907086255	714799.000484	8282.71572215	43.0	4.89238648151	709569.000214	2608.33247892	2324	614	137	135	161	167	147	998	0
DLR00017383	4	17	YAL058C-A	23	SD/MSG -ARG -HIS -LYS -URA +Canavanine +G418 +Thialysine	yku70_v3_R2_steve	01	11.0	3.69075705486	8632.00002723	134.312560432	254.0	3.92429400903	667592.000515	7707.06376631	43.0	4.81217317812	661988.000247	2229.92421748	2459	613	137	135	161	168	148	1141	0
DLR00017383	4	18	YBL059W	23	SD/MSG -ARG -HIS -LYS -URA +Canavanine +G418 +Thialysine	yku70_v3_R2_steve	01	11.0	3.74454228256	8668.0000249	244.469186482	254.0	3.95673168946	668067.000587	7256.5219781	43.0	4.85606993226	662561.00013	1968.64371054	2597	613	137	135	161	168	149	1121	0
DLR00017383	4	19	YBR169C	23	SD/MSG -ARG -HIS -LYS -URA +Canavanine +G418 +Thialysine	yku70_v3_R2_steve	01	11.0	3.81722826001	9997.00001684	191.90763706	254.0	4.05203969509	812631.000463	7695.41782868	43.0	4.95606212761	813354.181419	1481.61508465	2732	610	137	135	165	172	151	1044	0
DLR00017383	4	20	YBR194W	23	SD/MSG -ARG -HIS -LYS -URA +Canavanine +G418 +Thialysine	yku70_v3_R2_steve	01	11.0	1.67392410965	1300.99990589	170.736805749	254.0	2.8778756772	59099.0004372	5715.5797032	43.0	2.75876494856	34683.0001845	1769.45670859	2873	617	137	135	121	135	128	300	0
DLR00017383	4	21	YAL064C-A	23	SD/MSG -ARG -HIS -LYS -URA +Canavanine +G418 +Thialysine	yku70_v3_R2_steve	01	11.0	3.91528784529	9770.00000302	279.359762598	254.0	4.14033708256	837911.000168	7517.56933061	43.0	5.05510674006	831773.000038	2071.705438	3003	606	137	135	166	172	152	909	0
DLR00017383	4	22	YBR025C	23	SD/MSG -ARG -HIS -LYS -URA +Canavanine +G418 +Thialysine	yku70_v3_R2_steve	01	11.0	3.46140480672	8204.00015756	286.018449373	254.0	3.68751285106	609271.00018	8719.66235787	43.0	4.53621872421	604638.000783	3068.9186965	3140	608	137	135	149	157	143	1068	0
DLR00017383	4	23	YBR206W	23	SD/MSG -ARG -HIS -LYS -URA +Canavanine +G418 +Thialysine	yku70_v3_R2_steve	01	11.0	3.98330925946	10420.9999796	462.731138061	254.0	4.21269867821	954412.00013	8783.80011635	43.0	5.12395258212	948399.000017	3166.37969514	3281	608	137	135	160	166	147	881	0
DLR00017383	4	24	YOR202W	23	SD/MSG -ARG -HIS -LYS -URA +Canavanine +G418 +Thialysine	yku70_v3_R2_steve	01	11.0	3.80672116777	10919.0000009	443.897932477	254.0	4.02700763373	1037475.00024	9227.94743237	43.0	4.90979169243	1031924.00016	3459.40469539	3416	607	137	135	158	163	144	799	0
DLR00017383	5	1	YOR202W	23	SD/MSG -ARG -HIS -LYS -URA +Canavanine +G418 +Thialysine	yku70_v3_R2_steve	01	11.0	3.36126480945	9473.32181273	128.657161657	254.0	3.55832681872	759963.893655	5436.91278114	43.0	4.44205470771	697032.001152	2779.74008791	282	764	137	135	157	163	146	707	0
DLR00017383	5	2	YBL037W	23	SD/MSG -ARG -HIS -LYS -URA +Canavanine +G418 +Thialysine	yku70_v3_R2_steve	01	11.0	3.3687004302	8611.33320342	126.748053239	254.0	3.65534837409	626453.000374	7720.80632792	43.0	4.49690195472	619986.000923	2067.28754731	414	758	137	135	158	164	146	1034	0
DLR00017383	5	3	YBL049W	23	SD/MSG -ARG -HIS -LYS -URA +Canavanine +G418 +Thialysine	yku70_v3_R2_steve	01	11.0	3.66348665682	9791.00010237	263.064168509	254.0	3.87586689972	736009.000568	8502.88579943	43.0	4.76541746374	732214.000168	2213.66833389	553	759	137	135	162	168	149	1117	0
DLR00017383	5	4	YBL051C	23	SD/MSG -ARG -HIS -LYS -URA +Canavanine +G418 +Thialysine	yku70_v3_R2_steve	01	11.0	3.23924947554	7233.38706692	281.789147103	254.0	3.49260916895	438675.000465	8015.84970687	43.0	4.25316590343	450503.100853	2078.77701219	685	758	137	135	148	157	142	1043	0
DLR00017383	5	5	YBR175W	23	SD/MSG -ARG -HIS -LYS -URA +Canavanine +G418 +Thialysine	yku70_v3_R2_steve	01	11.0	0.802777070285	3093.72113346	402.190866386	254.0	9.08276574544	32983.7199548	341.837776858	43.0	0.822194609475	13079.7278519	1703.240676	816	756	137	135	-1	-1	-1	0	0
DLR00017383	5	6	YBR148W	23	SD/MSG -ARG -HIS -LYS -URA +Canavanine +G418 +Thialysine	yku70_v3_R2_steve	01	11.0	3.61572678647	8468.00015199	257.348850566	254.0	3.82464188251	643337.000594	7112.38042798	43.0	4.69773416397	637506.000202	2066.86037333	960	757	137	135	162	169	149	1242	0
DLR00017383	5	7	YBL067C	23	SD/MSG -ARG -HIS -LYS -URA +Canavanine +G418 +Thialysine	yku70_v3_R2_steve	01	11.0	3.69376232087	8176.00010944	248.512005682	254.0	3.89368876799	589484.000441	7432.38959828	43.0	4.78268569832	585679.00022	2424.34084974	1099	755	137	135	158	165	146	1402	0
DLR00017383	5	8	YBL003C	23	SD/MSG -ARG -HIS -LYS -URA +Canavanine +G418 +Thialysine	yku70_v3_R2_steve	01	11.0	3.95297717061	9852.00002526	270.927522381	254.0	4.26489155956	802502.000024	7403.41085622	43.0	5.1882758042	798978.000002	1310.61921581	1229	751	137	135	168	174	152	1163	0
DLR00017383	5	9	YBR171W	23	SD/MSG -ARG -HIS -LYS -URA +Canavanine +G418 +Thialysine	yku70_v3_R2_steve	01	11.0	3.56682909151	8812.00007829	273.817843482	254.0	3.84347599613	663421.000489	8383.58869794	43.0	4.7165175456	659323.000013	2068.75065783	1374	760	137	135	160	168	148	1156	0
DLR00017383	5	10	YBR141C	23	SD/MSG -ARG -HIS -LYS -URA +Canavanine +G418 +Thialysine	yku70_v3_R2_steve	01	11.0	3.51926455644	8148.00021983	216.892667264	254.0	3.8005658267	613750.000548	8205.86941725	43.0	4.67018011479	610244.000244	2107.03148539	1505	760	137	135	160	167	147	1292	0
DLR00017383	5	11	YBL007C	23	SD/MSG -ARG -HIS -LYS -URA +Canavanine +G418 +Thialysine	yku70_v3_R2_steve	01	11.0	3.13168206604	6884.13720648	131.349177988	254.0	3.53600019358	483428.000471	8164.1517554	43.0	4.33289585017	495739.81825	842.150097979	1649	749	137	135	158	165	147	1905	0
DLR00017383	5	12	YBR164C	23	SD/MSG -ARG -HIS -LYS -URA +Canavanine +G418 +Thialysine	yku70_v3_R2_steve	01	11.0	3.49190597072	8343.63212714	207.556862474	254.0	3.75702355274	594708.000456	8030.78977263	43.0	4.62148993698	593305.000087	2524.61899478	1781	750	137	135	157	164	144	1515	0
DLR00017383	5	13	YBR219C	23	SD/MSG -ARG -HIS -LYS -URA +Canavanine +G418 +Thialysine	yku70_v3_R2_steve	01	11.0	3.75030613157	10073.0000624	204.279334199	254.0	3.96317497455	796063.000692	8932.49633249	43.0	4.86417043854	795332.000324	2794.94230397	1920	755	137	135	162	169	148	1403	0
DLR00017383	5	14	YBR132C	23	SD/MSG -ARG -HIS -LYS -URA +Canavanine +G418 +Thialysine	yku70_v3_R2_steve	01	11.0	5.97943109226	553.5	158.932063816	254.0	12.0	29430.9	1092.09222169	43.0	0.561486697577	2652.99999648	403.039084453	2051	754	137	135	-1	-1	-1	4	0
DLR00017383	5	15	YAR031W	23	SD/MSG -ARG -HIS -LYS -URA +Canavanine +G418 +Thialysine	yku70_v3_R2_steve	01	11.0	3.72736670195	9412.00006935	138.524577089	254.0	3.90717739371	739519.000719	8518.09984315	43.0	4.79893558973	735859.00026	2745.25850634	2192	753	137	135	161	168	147	1158	0
DLR00017383	5	16	YBR166C	23	SD/MSG -ARG -HIS -LYS -URA +Canavanine +G418 +Thialysine	yku70_v3_R2_steve	01	11.0	3.56831452837	8495.00022111	133.645995328	254.0	3.7836410653	633511.000639	8020.26005454	43.0	4.65909526907	630327.000155	2652.91416888	2327	752	137	135	157	165	145	1336	0
DLR00017383	5	17	YBL024W	23	SD/MSG -ARG -HIS -LYS -URA +Canavanine +G418 +Thialysine	yku70_v3_R2_steve	01	11.0	3.48400495085	8547.64368458	208.822809895	254.0	3.72887836257	604846.000172	7974.06852743	43.0	4.5921616526	599590.000347	2724.90507426	2464	749	137	135	154	163	145	1130	0
DLR00017383	5	18	YBR005W	23	SD/MSG -ARG -HIS -LYS -URA +Canavanine +G418 +Thialysine	yku70_v3_R2_steve	01	11.0	3.64737834622	7695.00009257	180.247554419	254.0	3.88105352626	617125.000538	7534.93671506	43.0	4.7627486347	609378.000274	2380.89836014	2600	747	137	135	163	170	150	1143	0
DLR00017383	5	19	YAL010C	23	SD/MSG -ARG -HIS -LYS -URA +Canavanine +G418 +Thialysine	yku70_v3_R2_steve	01	11.0	2.5150308217	3048.1	207.71278789	254.0	2.98928799373	150267.000649	6391.5240846	43.0	3.5521580374	137911.000336	3688.47856183	2740	745	137	135	129	142	132	830	0
DLR00017383	5	20	YBL078C	23	SD/MSG -ARG -HIS -LYS -URA +Canavanine +G418 +Thialysine	yku70_v3_R2_steve	01	11.0	3.50598126378	8010.26762166	172.371957498	254.0	3.76665736432	622161.0004	7991.36059761	43.0	4.63802165099	613745.000211	2351.2068201	2871	747	137	135	160	168	149	1067	0
DLR00017383	5	21	YBR099C	23	SD/MSG -ARG -HIS -LYS -URA +Canavanine +G418 +Thialysine	yku70_v3_R2_steve	01	11.0	3.39307084318	8403.89223027	247.130885497	254.0	3.67547379345	605706.000292	8151.92560955	43.0	4.53003283364	603332.000931	2416.91495245	3013	751	137	135	153	161	146	1491	0
DLR00017383	5	22	YAR015W	23	SD/MSG -ARG -HIS -LYS -URA +Canavanine +G418 +Thialysine	yku70_v3_R2_steve	01	11.0	3.59117261145	8244.00014208	292.176238121	254.0	3.8350296672	662115.000641	8110.20066562	43.0	4.70981382758	662757.833372	2267.8912823	3147	747	137	135	154	162	145	1117	0
DLR00017383	5	23	YAL054C	23	SD/MSG -ARG -HIS -LYS -URA +Canavanine +G418 +Thialysine	yku70_v3_R2_steve	01	11.0	3.33010768697	8516.64992187	341.358638733	254.0	3.66660976523	666206.000438	8732.72464947	43.0	4.50058088928	660000.001031	2995.75423042	3281	755	137	135	149	157	141	1072	0
DLR00017383	5	24	YOR202W	23	SD/MSG -ARG -HIS -LYS -URA +Canavanine +G418 +Thialysine	yku70_v3_R2_steve	01	11.0	3.52092520548	9947.00008997	345.992651198	254.0	3.75523018908	975913.597852	7510.25116015	43.0	4.64849709745	915198.001045	3134.65539277	3411	745	137	135	155	160	142	932	0
DLR00017383	6	1	YOR202W	23	SD/MSG -ARG -HIS -LYS -URA +Canavanine +G418 +Thialysine	yku70_v3_R2_steve	01	11.0	3.67450071159	10995.0000228	138.145188073	254.0	3.89331901461	864767.000218	6905.58335798	43.0	4.77117021923	860203.00044	2093.31560116	275	896	137	135	161	167	149	627	0
DLR00017383	6	2	YBR100W	23	SD/MSG -ARG -HIS -LYS -URA +Canavanine +G418 +Thialysine	yku70_v3_R2_steve	01	11.0	3.41946922669	9088.22199399	158.292083474	254.0	3.69807475396	664677.00024	7916.85905623	43.0	4.54462472268	659516.000789	2359.31850408	414	897	137	135	159	165	147	1023	0
DLR00017383	6	3	YAL008W	23	SD/MSG -ARG -HIS -LYS -URA +Canavanine +G418 +Thialysine	yku70_v3_R2_steve	01	11.0	3.73561498224	9644.0000814	308.370282933	254.0	3.9447049596	752003.000494	8472.70747599	43.0	4.84078152285	746630.000097	2352.5955491	549	895	137	135	165	170	151	1037	0
DLR00017383	6	4	YBR007C	23	SD/MSG -ARG -HIS -LYS -URA +Canavanine +G418 +Thialysine	yku70_v3_R2_steve	01	11.0	3.76143805324	9379.00002575	320.555941687	254.0	3.96788604279	729861.000432	7346.07087856	43.0	4.85597739494	728939.977856	1825.07719456	687	894	137	135	166	172	152	1087	0
DLR00017383	6	5	YBR168W	23	SD/MSG -ARG -HIS -LYS -URA +Canavanine +G418 +Thialysine	yku70_v3_R2_steve	01	11.0	3.71037030562	9067.00009179	265.691444565	254.0	3.95507366649	708014.000302	6399.80660146	43.0	4.84501586248	700960.000012	1656.27598819	822	895	137	135	166	172	151	941	0
DLR00017383	6	6	YAL022C	23	SD/MSG -ARG -HIS -LYS -URA +Canavanine +G418 +Thialysine	yku70_v3_R2_steve	01	11.0	3.91266944407	9346.00004147	297.278421496	254.0	4.06781122994	729552.000231	7621.38220844	43.0	4.97141074738	723070.000048	2450.20167986	957	894	137	135	165	172	151	982	0
DLR00017383	6	7	YAL015C	23	SD/MSG -ARG -HIS -LYS -URA +Canavanine +G418 +Thialysine	yku70_v3_R2_steve	01	11.0	4.01252138736	10087.9999725	312.745848322	254.0	4.17386490574	787595.000037	7648.48212254	43.0	5.09097995141	782754.000006	2106.83473423	1095	890	137	135	164	171	149	1002	0
DLR00017383	6	8	YBR015C	23	SD/MSG -ARG -HIS -LYS -URA +Canavanine +G418 +Thialysine	yku70_v3_R2_steve	01	11.0	3.93608478909	9405.99999586	275.091453177	254.0	4.08582453248	712136.000102	8294.26462087	43.0	4.99073344142	708009.000009	2186.02178603	1232	888	137	135	161	168	147	1057	0
DLR00017383	6	9	YBR161W	23	SD/MSG -ARG -HIS -LYS -URA +Canavanine +G418 +Thialysine	yku70_v3_R2_steve	01	11.0	4.05239741596	9728.00004729	313.806430275	254.0	4.19819303094	753998.000001	8778.29831262	43.0	5.11253017186	749822.000008	2295.53858873	1370	890	137	135	164	170	148	1049	0
DLR00017383	6	10	YBR018C	23	SD/MSG -ARG -HIS -LYS -URA +Canavanine +G418 +Thialysine	yku70_v3_R2_steve	01	11.0	3.86161290981	9769.00006561	279.336703043	254.0	4.07045483295	762593.000239	8817.29738305	43.0	4.9783957462	758476.000049	2431.75412713	1506	889	137	135	163	169	148	1019	0
DLR00017383	6	11	YBR077C	23	SD/MSG -ARG -HIS -LYS -URA +Canavanine +G418 +Thialysine	yku70_v3_R2_steve	01	11.0	3.53020334763	9280.56608087	145.113051445	254.0	3.84731423983	703132.000566	8448.42814485	43.0	4.72877315437	699740.0001	2140.51609105	1644	888	137	135	161	168	148	1211	0
DLR00017383	6	12	YBR063C	23	SD/MSG -ARG -HIS -LYS -URA +Canavanine +G418 +Thialysine	yku70_v3_R2_steve	01	11.0	3.95115456058	10680.0000143	219.072300681	254.0	4.18159426932	862832.000144	8793.90637279	43.0	5.10266766241	861197.000006	2113.36301813	1780	889	137	135	165	171	149	1113	0
DLR00017383	6	13	YAL045C	23	SD/MSG -ARG -HIS -LYS -URA +Canavanine +G418 +Thialysine	yku70_v3_R2_steve	01	11.0	3.97372426768	9841.0000198	236.903047683	254.0	4.14063091942	796073.000178	8725.45675529	43.0	5.05671188534	792789.000039	2625.86303944	1917	886	137	135	165	170	149	1074	0
DLR00017383	6	14	YBR197C	23	SD/MSG -ARG -HIS -LYS -URA +Canavanine +G418 +Thialysine	yku70_v3_R2_steve	01	11.0	3.84012982509	9984.00001172	235.741549866	254.0	4.03525893164	807730.00043	8021.05104823	43.0	4.93839337119	804852.000127	1790.82034486	2051	888	137	135	164	170	149	1106	0
DLR00017383	6	15	YAR014C	23	SD/MSG -ARG -HIS -LYS -URA +Canavanine +G418 +Thialysine	yku70_v3_R2_steve	01	11.0	3.48517484269	8016.45587681	158.935373908	254.0	3.73316040639	596106.000044	7388.8095326	43.0	4.59553760758	601914.522548	984.818440907	2188	886	137	135	159	166	146	1529	0
DLR00017383	6	16	YAL068C	23	SD/MSG -ARG -HIS -LYS -URA +Canavanine +G418 +Thialysine	yku70_v3_R2_steve	01	11.0	3.92375869489	9551.00002202	217.260363217	254.0	4.09004028235	763195.000301	8559.87033271	43.0	5.00105479433	759268.000093	2687.89882813	2322	887	137	135	163	169	148	1095	0
DLR00017383	6	17	YBL017C	23	SD/MSG -ARG -HIS -LYS -URA +Canavanine +G418 +Thialysine	yku70_v3_R2_steve	01	11.0	3.77137475064	8805.00009381	158.515727169	254.0	3.96687289809	669703.000438	7504.17488769	43.0	4.86364215447	663930.00021	2141.73385408	2461	887	137	135	158	166	146	1077	0
DLR00017383	6	18	YBR022W	23	SD/MSG -ARG -HIS -LYS -URA +Canavanine +G418 +Thialysine	yku70_v3_R2_steve	01	11.0	3.92664767734	9344.000022	212.708543019	254.0	4.1177125529	761580.000166	8245.75432589	43.0	5.03039235452	755302.000024	2471.71613361	2599	886	137	135	164	171	151	970	0
DLR00017383	6	19	YAR037W	23	SD/MSG -ARG -HIS -LYS -URA +Canavanine +G418 +Thialysine	yku70_v3_R2_steve	01	11.0	3.93199689764	9439.99996367	206.250078782	254.0	4.15012133203	777914.000054	7913.66228355	43.0	5.06196849958	776691.556391	1914.18360889	2738	883	137	135	165	172	152	984	0
DLR00017383	6	20	YBL005W	23	SD/MSG -ARG -HIS -LYS -URA +Canavanine +G418 +Thialysine	yku70_v3_R2_steve	01	11.0	3.83891852857	9478.00003409	187.15759633	254.0	4.00259411671	743230.000447	8048.43161681	43.0	4.90923001949	736582.000169	2251.69881892	2872	884	137	135	159	167	148	943	0
DLR00017383	6	21	YAR030C	23	SD/MSG -ARG -HIS -LYS -URA +Canavanine +G418 +Thialysine	yku70_v3_R2_steve	01	11.0	3.94558240331	9909.00003334	233.256363857	254.0	4.15991496337	816370.000114	8079.85144821	43.0	5.08114514955	811396.000008	2254.40344819	3009	884	137	135	162	169	150	1026	0
DLR00017383	6	22	YAR050W	23	SD/MSG -ARG -HIS -LYS -URA +Canavanine +G418 +Thialysine	yku70_v3_R2_steve	01	11.0	3.83125225567	9431.00003715	319.941799559	254.0	4.03985362081	782831.000368	8537.1716313	43.0	4.94623216125	777704.00006	2804.10904286	3146	881	137	135	157	164	147	984	0
DLR00017383	6	23	YBL071C	23	SD/MSG -ARG -HIS -LYS -URA +Canavanine +G418 +Thialysine	yku70_v3_R2_steve	01	11.0	3.95463181877	9947.99999748	337.880594464	254.0	4.12039615017	896515.000246	8206.24056671	43.0	5.023728998	888656.999968	2741.296702	3284	881	137	135	157	163	145	684	0
DLR00017383	6	24	YOR202W	23	SD/MSG -ARG -HIS -LYS -URA +Canavanine +G418 +Thialysine	yku70_v3_R2_steve	01	11.0	3.66014022899	10594.0000387	372.373880909	254.0	3.94447187173	1008532.00024	9566.23452101	43.0	4.81875700781	1004071.00049	3110.6501037	3418	884	137	135	156	162	144	974	0
DLR00017383	7	1	YOR202W	23	SD/MSG -ARG -HIS -LYS -URA +Canavanine +G418 +Thialysine	yku70_v3_R2_steve	01	11.0	3.57685198688	11006.0001002	118.079619038	254.0	3.73829254984	891865.405277	5774.90454324	43.0	4.63601606985	848384.136642	1797.6787054	281	1028	137	135	159	165	148	698	0
DLR00017383	7	2	YBL021C	23	SD/MSG -ARG -HIS -LYS -URA +Canavanine +G418 +Thialysine	yku70_v3_R2_steve	01	11.0	3.04875675373	7046.03050176	110.896312751	254.0	3.45381170854	447465.00065	8494.75116569	43.0	4.2342836903	442294.001208	3737.63981382	412	1028	137	135	151	159	146	1326	0
DLR00017383	7	3	YBR068C	23	SD/MSG -ARG -HIS -LYS -URA +Canavanine +G418 +Thialysine	yku70_v3_R2_steve	01	11.0	3.41312061934	8834.5418789	232.308516475	254.0	3.67278361942	633490.000364	8839.59101922	43.0	4.5221124513	627759.00099	2415.14551553	550	1031	137	135	160	166	149	1092	0
DLR00017383	7	4	YBR101C	23	SD/MSG -ARG -HIS -LYS -URA +Canavanine +G418 +Thialysine	yku70_v3_R2_steve	01	11.0	3.57649469663	8401.00018675	242.554310898	254.0	3.81131205408	639364.000582	7375.17489329	43.0	4.67927951968	633643.000077	2126.54987094	687	1032	137	135	163	170	151	1194	0
DLR00017383	7	5	YBL072C	23	SD/MSG -ARG -HIS -LYS -URA +Canavanine +G418 +Thialysine	yku70_v3_R2_steve	01	11.0	3.27678162146	7040.77897774	226.140910846	254.0	3.50192785242	454570.000467	7541.28679863	43.0	4.29964538415	449354.000949	3067.35420353	830	1030	137	135	152	161	145	1537	0
DLR00017383	7	6	YBL066C	23	SD/MSG -ARG -HIS -LYS -URA +Canavanine +G418 +Thialysine	yku70_v3_R2_steve	01	11.0	3.50501201077	7807.00014476	232.101110683	254.0	3.73446998602	572863.000343	7254.39185675	43.0	4.57556046739	576321.779745	2006.83272884	963	1029	137	135	159	167	148	1398	0
DLR00017383	7	7	YBR027C	23	SD/MSG -ARG -HIS -LYS -URA +Canavanine +G418 +Thialysine	yku70_v3_R2_steve	01	11.0	3.63648521614	8908.00019038	214.009314882	254.0	3.85982096836	651031.000518	7798.50614437	43.0	4.74661127824	648199.000116	2398.42369285	1100	1031	137	135	159	166	147	1456	0
DLR00017383	7	8	YBR020W	23	SD/MSG -ARG -HIS -LYS -URA +Canavanine +G418 +Thialysine	yku70_v3_R2_steve	01	11.0	3.79250222522	9549.00005531	265.929666944	254.0	3.97171480973	716349.000413	8808.72360253	43.0	4.87229342904	712694.000131	2618.05308996	1233	1028	137	135	160	167	147	1145	0
DLR00017383	7	9	YAR035W	23	SD/MSG -ARG -HIS -LYS -URA +Canavanine +G418 +Thialysine	yku70_v3_R2_steve	01	11.0	3.62025563526	8337.00006862	256.278166291	254.0	3.88418467257	627187.000385	8140.59154023	43.0	4.76379946384	625810.000131	2092.10709748	1378	1028	137	135	160	167	147	1524	0
DLR00017383	7	10	YBR220C	23	SD/MSG -ARG -HIS -LYS -URA +Canavanine +G418 +Thialysine	yku70_v3_R2_steve	01	11.0	3.74026705801	8820.00007717	199.652489194	254.0	3.9577270884	677900.000353	8447.14749685	43.0	4.85022921159	675055.000078	2344.49239579	1509	1024	137	135	162	168	147	1213	0
DLR00017383	7	11	YBR201W	23	SD/MSG -ARG -HIS -LYS -URA +Canavanine +G418 +Thialysine	yku70_v3_R2_steve	01	11.0	3.77960479645	10281.7961922	171.76230509	254.0	3.97919048396	784501.000535	9350.90114533	43.0	4.88149173575	782225.000162	2847.5401997	1646	1028	137	135	162	168	147	1176	0
DLR00017383	7	12	YBL088C	23	SD/MSG -ARG -HIS -LYS -URA +Canavanine +G418 +Thialysine	yku70_v3_R2_steve	01	11.0	2.82263333739	5276.7	196.970651737	254.0	3.27921573008	312343.000598	7400.91709678	43.0	3.92231159644	332010.161339	1247.1298337	1787	1023	137	135	147	156	140	1676	0
DLR00017383	7	13	YAL004W	23	SD/MSG -ARG -HIS -LYS -URA +Canavanine +G418 +Thialysine	yku70_v3_R2_steve	01	11.0	3.83035750365	10397.0000569	213.132190082	254.0	4.0014167835	795444.000507	9016.73360578	43.0	4.90911788707	795195.00013	2896.74158537	1921	1029	137	135	160	167	146	1330	0
DLR00017383	7	14	YBL094C	23	SD/MSG -ARG -HIS -LYS -URA +Canavanine +G418 +Thialysine	yku70_v3_R2_steve	01	11.0	2.42120886142	3454.0	138.939158802	254.0	2.97167887674	170695.00071	6296.14949777	43.0	3.51404319718	162646.00038	3874.0322091	2055	1020	137	135	131	143	131	789	0
DLR00017383	7	15	YBL010C	23	SD/MSG -ARG -HIS -LYS -URA +Canavanine +G418 +Thialysine	yku70_v3_R2_steve	01	11.0	3.7374339378	9354.00019749	136.468327054	254.0	4.01426690342	746639.000441	8142.46796249	43.0	4.91842225278	744743.00017	2307.01017005	2197	1027	137	135	163	169	149	1248	0
DLR00017383	7	16	YBR137W	23	SD/MSG -ARG -HIS -LYS -URA +Canavanine +G418 +Thialysine	yku70_v3_R2_steve	01	11.0	3.63924219061	8343.9208239	130.597439662	254.0	3.91584700081	633861.000448	7277.71399373	43.0	4.79688354896	635723.236631	1960.13581725	2328	1023	137	135	160	166	146	1274	0
DLR00017383	7	17	YBL062W	23	SD/MSG -ARG -HIS -LYS -URA +Canavanine +G418 +Thialysine	yku70_v3_R2_steve	01	11.0	3.7830433471	8932.00003059	233.905006881	254.0	4.0270358438	705862.000302	6966.59237999	43.0	4.93002527125	701797.000032	1899.53456923	2467	1025	137	135	161	168	148	1259	0
DLR00017383	7	18	YBR042C	23	SD/MSG -ARG -HIS -LYS -URA +Canavanine +G418 +Thialysine	yku70_v3_R2_steve	01	11.0	3.09883375478	6717.88358458	169.213552448	254.0	3.42771395684	486032.253974	5665.18697532	43.0	4.29987496706	441016.000726	3068.55226807	2601	1024	137	135	150	160	144	1328	0
DLR00017383	7	19	YAL020C	23	SD/MSG -ARG -HIS -LYS -URA +Canavanine +G418 +Thialysine	yku70_v3_R2_steve	01	11.0	3.72345396016	9556.59411826	158.566339709	254.0	3.92855935136	706796.000616	8266.45335798	43.0	4.82741219025	703043.000266	2620.87338648	2741	1026	137	135	156	164	146	1097	0
DLR00017383	7	20	YBR046C	23	SD/MSG -ARG -HIS -LYS -URA +Canavanine +G418 +Thialysine	yku70_v3_R2_steve	01	11.0	3.64456049777	8310.0001368	199.99040537	254.0	3.88571168079	637947.000523	7634.94085934	43.0	4.7810818687	633661.000155	2580.18420378	2874	1019	137	135	157	165	147	1330	0
DLR00017383	7	21	YBR056W	23	SD/MSG -ARG -HIS -LYS -URA +Canavanine +G418 +Thialysine	yku70_v3_R2_steve	01	11.0	3.74365946318	9524.00004888	246.245130303	254.0	3.94062860421	735412.000543	7984.27631816	43.0	4.84410306455	732011.000162	2213.76366989	3015	1024	137	135	155	164	146	1193	0
DLR00017383	7	22	YBR084W	23	SD/MSG -ARG -HIS -LYS -URA +Canavanine +G418 +Thialysine	yku70_v3_R2_steve	01	11.0	3.5521006429	7276.00018324	274.088885329	254.0	3.74472821088	524386.000533	7642.00991838	43.0	4.61212655435	519218.000282	2314.96532793	3145	1015	137	135	145	155	140	1140	0
DLR00017383	7	23	YAL055W	23	SD/MSG -ARG -HIS -LYS -URA +Canavanine +G418 +Thialysine	yku70_v3_R2_steve	01	11.0	3.47359773715	7479.00008364	342.451663827	254.0	3.6986004269	547918.000285	7650.67953052	43.0	4.54985217116	542244.000126	2468.48724009	3284	1026	137	135	141	150	136	938	6
DLR00017383	7	24	YOR202W	23	SD/MSG -ARG -HIS -LYS -URA +Canavanine +G418 +Thialysine	yku70_v3_R2_steve	01	11.0	3.56599666079	9959.00007133	339.88738006	254.0	3.89097168235	944628.000496	9091.19862168	43.0	4.75422053759	938158.000547	3133.84883877	3412	1016	137	135	155	161	143	1014	0
DLR00017383	8	1	YOR202W	23	SD/MSG -ARG -HIS -LYS -URA +Canavanine +G418 +Thialysine	yku70_v3_R2_steve	01	11.0	3.77674351012	11265.9999594	182.574342785	254.0	3.98942648456	910941.000319	6674.68805148	43.0	4.87952810423	905871.000058	2100.87692831	279	1166	137	135	162	168	150	646	8
DLR00017383	8	2	YBR009C	23	SD/MSG -ARG -HIS -LYS -URA +Canavanine +G418 +Thialysine	yku70_v3_R2_steve	01	11.0	3.83444884566	10620.0000623	163.597814861	254.0	4.15389857732	890125.000246	7290.48780974	43.0	5.06264875503	885591.999998	1273.24775453	412	1170	137	135	168	174	154	828	0
DLR00017383	8	3	YBR181C	23	SD/MSG -ARG -HIS -LYS -URA +Canavanine +G418 +Thialysine	yku70_v3_R2_steve	01	11.0	2.8115888148	6223.8	183.779144825	254.0	3.1696690903	330042.000569	8624.79711993	43.0	3.85547341855	323295.000589	4167.95944839	549	1168	137	135	141	151	138	962	0
DLR00017383	8	4	YBR033W	23	SD/MSG -ARG -HIS -LYS -URA +Canavanine +G418 +Thialysine	yku70_v3_R2_steve	01	11.0	3.83625375856	9561.00007551	311.237244757	254.0	4.01799640796	744455.000403	8116.32162783	43.0	4.91677057341	737609.000136	2551.91248401	685	1170	137	135	166	172	152	895	0
DLR00017383	8	5	YBR057C	23	SD/MSG -ARG -HIS -LYS -URA +Canavanine +G418 +Thialysine	yku70_v3_R2_steve	01	11.0	3.87380695162	9677.00010693	289.916209456	254.0	4.07455538823	755173.000275	7686.88943882	43.0	4.98163353205	749419.000046	2440.03539241	823	1167	137	135	165	171	151	979	0
DLR00017383	8	6	YBR030W	23	SD/MSG -ARG -HIS -LYS -URA +Canavanine +G418 +Thialysine	yku70_v3_R2_steve	01	11.0	3.739276187	9291.00013496	256.838271082	254.0	3.94803241963	701675.000483	7969.2514431	43.0	4.84314769731	697835.000143	2590.52598506	959	1168	137	135	162	169	149	1231	0
DLR00017383	8	7	YAL036C	23	SD/MSG -ARG -HIS -LYS -URA +Canavanine +G418 +Thialysine	yku70_v3_R2_steve	01	11.0	4.05586950427	10481.0000097	330.671574552	254.0	4.29617193244	834946.000077	8121.34634351	43.0	5.22215489615	832750.000069	1961.38912594	1098	1165	137	135	166	172	151	1132	0
DLR00017383	8	8	YBR113W	23	SD/MSG -ARG -HIS -LYS -URA +Canavanine +G418 +Thialysine	yku70_v3_R2_steve	01	11.0	3.9026608185	10066.0000255	231.143604194	254.0	4.06086085953	782179.00032	8865.5397204	43.0	4.96762058323	778951.000071	2362.23284677	1231	1165	137	135	163	169	148	1054	0
DLR00017383	8	9	YBR119W	23	SD/MSG -ARG -HIS -LYS -URA +Canavanine +G418 +Thialysine	yku70_v3_R2_steve	01	11.0	3.91503647795	10028.0000109	356.486296935	254.0	4.07705002009	799633.000223	8736.83240002	43.0	4.98192783956	795762.999997	2429.48286579	1370	1162	137	135	165	171	149	1016	0
DLR00017383	8	10	YAL058W	23	SD/MSG -ARG -HIS -LYS -URA +Canavanine +G418 +Thialysine	yku70_v3_R2_steve	01	11.0	3.66940372508	9076.00003823	216.970372731	254.0	3.85703270737	706869.000551	8257.37072048	43.0	4.73530856966	703913.000054	2029.43526639	1506	1162	137	135	162	168	148	1222	0
DLR00017383	8	11	YBL087C	23	SD/MSG -ARG -HIS -LYS -URA +Canavanine +G418 +Thialysine	yku70_v3_R2_steve	01	11.0	3.58132080197	9654.00013102	269.381771675	254.0	3.71476704788	686571.000318	9393.20879115	43.0	4.57375207533	685317.000978	2827.90638778	1643	1164	137	135	155	162	143	1315	0
DLR00017383	8	12	YAL049C	23	SD/MSG -ARG -HIS -LYS -URA +Canavanine +G418 +Thialysine	yku70_v3_R2_steve	01	11.0	3.83129668558	9999.00007438	255.359503887	254.0	3.97804316996	765106.000528	9084.30386659	43.0	4.87921234799	762711.00022	2949.02867194	1781	1161	137	135	161	167	146	1136	0
DLR00017383	8	13	YBL028C	23	SD/MSG -ARG -HIS -LYS -URA +Canavanine +G418 +Thialysine	yku70_v3_R2_steve	01	11.0	3.91230443358	9863.00007666	204.629763949	254.0	4.07627478979	776173.000253	8165.50169006	43.0	4.98575960567	773386.000012	2311.07490963	1917	1163	137	135	162	168	147	1139	0
DLR00017383	8	14	YBR159W	23	SD/MSG -ARG -HIS -LYS -URA +Canavanine +G418 +Thialysine	yku70_v3_R2_steve	01	11.0	3.90295510708	9402.00000494	195.666239297	254.0	4.10458318382	761532.000171	7744.18101504	43.0	5.0146239368	758855.000028	1947.31794428	2054	1160	137	135	164	169	148	1209	0
DLR00017383	8	15	YAL028W	23	SD/MSG -ARG -HIS -LYS -URA +Canavanine +G418 +Thialysine	yku70_v3_R2_steve	01	11.0	3.94776691875	10173.000029	217.634987232	254.0	4.1521287004	809545.000172	8911.22573795	43.0	5.06800191829	806619.000046	2939.34876413	2194	1162	137	135	162	168	147	998	0
DLR00017383	8	16	YBL101C	23	SD/MSG -ARG -HIS -LYS -URA +Canavanine +G418 +Thialysine	yku70_v3_R2_steve	01	11.0	3.92086834108	9301.99999097	270.547144778	254.0	4.09145879721	724724.000159	8000.85504587	43.0	4.99763219102	721701.000041	2289.43276501	2327	1158	137	135	160	167	147	1194	0
DLR00017383	8	17	YBL052C	23	SD/MSG -ARG -HIS -LYS -URA +Canavanine +G418 +Thialysine	yku70_v3_R2_steve	01	11.0	3.53422801807	7814.45663949	160.221827754	254.0	3.77635358494	563377.000718	7476.34637141	43.0	4.64447913943	558818.000378	2610.43718506	2465	1159	137	135	154	162	144	1170	0
DLR00017383	8	18	YAL023C	23	SD/MSG -ARG -HIS -LYS -URA +Canavanine +G418 +Thialysine	yku70_v3_R2_steve	01	11.0	3.83088274889	9215.0000404	161.110814263	254.0	4.07989171603	738005.000401	7578.65325512	43.0	4.98849871948	733621.000085	2101.20657331	2598	1158	137	135	161	168	148	1154	0
DLR00017383	8	19	YAR044W	23	SD/MSG -ARG -HIS -LYS -URA +Canavanine +G418 +Thialysine	yku70_v3_R2_steve	01	11.0	3.93002685538	9367.99999508	143.595379088	254.0	4.13140819316	759190.000133	7753.29068981	43.0	5.04959646466	754064.000013	2167.53865756	2734	1156	137	135	162	169	149	1131	0
DLR00017383	8	20	YBR032W	23	SD/MSG -ARG -HIS -LYS -URA +Canavanine +G418 +Thialysine	yku70_v3_R2_steve	01	11.0	3.65135768511	8110.00013814	212.21862378	254.0	3.91857114181	637791.000402	7406.26865534	43.0	4.81222072684	632699.000156	2304.02711966	2872	1153	137	135	158	166	148	1315	0
DLR00017383	8	21	YBR075W	23	SD/MSG -ARG -HIS -LYS -URA +Canavanine +G418 +Thialysine	yku70_v3_R2_steve	01	11.0	4.09033717502	9976.00000189	328.511876224	254.0	4.23939650845	838253.000039	8975.42789114	43.0	5.16491437688	832993.000075	2941.79219634	3010	1157	137	135	162	169	150	968	0
DLR00017383	8	22	YBR216C	23	SD/MSG -ARG -HIS -LYS -URA +Canavanine +G418 +Thialysine	yku70_v3_R2_steve	01	11.0	3.72540428223	9285.0000424	284.54341388	254.0	3.96842983612	776209.000478	8240.40892956	43.0	4.86899769754	770571.000113	2149.7624236	3146	1157	137	135	156	164	147	1059	0
DLR00017383	8	23	YBR074W	23	SD/MSG -ARG -HIS -LYS -URA +Canavanine +G418 +Thialysine	yku70_v3_R2_steve	01	11.0	3.91229524812	10239.9999714	358.345339248	254.0	4.1604574068	924775.000306	8016.15206171	43.0	5.06816643789	918216.000003	2485.38534078	3285	1154	137	135	158	165	146	832	0
DLR00017383	8	24	YOR202W	23	SD/MSG -ARG -HIS -LYS -URA +Canavanine +G418 +Thialysine	yku70_v3_R2_steve	01	11.0	3.8410100762	10912.9999922	372.777746911	254.0	4.1117885756	1070877.00022	8323.29887736	43.0	5.0033761035	1065350.0	3778.97316699	3420	1155	137	135	158	163	144	788	0
DLR00017383	9	1	YOR202W	23	SD/MSG -ARG -HIS -LYS -URA +Canavanine +G418 +Thialysine	yku70_v3_R2_steve	01	11.0	3.68584661817	10874.0000187	151.289639478	254.0	3.88368517072	861073.000062	7810.95219069	43.0	4.76183448417	856847.00046	2077.54667561	285	1310	137	135	161	167	148	721	0
DLR00017383	9	2	YBL068W	23	SD/MSG -ARG -HIS -LYS -URA +Canavanine +G418 +Thialysine	yku70_v3_R2_steve	01	11.0	3.08644521739	8298.62496247	121.743052337	254.0	3.48759333585	550221.000593	8362.85847144	43.0	4.27573634816	546267.001198	2870.87990786	417	1300	137	135	155	162	146	1296	0
DLR00017383	9	3	YAR042W	23	SD/MSG -ARG -HIS -LYS -URA +Canavanine +G418 +Thialysine	yku70_v3_R2_steve	01	11.0	3.47465928333	8696.02794693	238.88413414	254.0	3.73212641839	635104.000055	8375.24948033	43.0	4.58251624219	638995.281965	1796.90400475	554	1307	137	135	161	167	149	1145	0
DLR00017383	9	4	YBR151W	23	SD/MSG -ARG -HIS -LYS -URA +Canavanine +G418 +Thialysine	yku70_v3_R2_steve	01	11.0	3.58535207719	8707.00016688	220.160790558	254.0	3.81067841979	645367.000651	7831.52560049	43.0	4.68598943115	639429.000178	2536.54340061	690	1305	137	135	161	167	149	1099	0
DLR00017383	9	5	YBR130C	23	SD/MSG -ARG -HIS -LYS -URA +Canavanine +G418 +Thialysine	yku70_v3_R2_steve	01	11.0	3.46677872356	7658.00010869	296.822288681	254.0	3.73054119375	564746.000191	7009.3664039	43.0	4.58850783631	558854.000195	2041.92753014	830	1308	137	135	159	167	148	1282	0
DLR00017383	9	6	YBR177C	23	SD/MSG -ARG -HIS -LYS -URA +Canavanine +G418 +Thialysine	yku70_v3_R2_steve	01	11.0	3.71640205049	8997.00010896	209.944859602	254.0	3.91916332612	674522.000519	8363.8732794	43.0	4.80979233426	669354.000179	2865.55427094	964	1302	137	135	160	167	148	1027	0
DLR00017383	9	7	YBL065W	23	SD/MSG -ARG -HIS -LYS -URA +Canavanine +G418 +Thialysine	yku70_v3_R2_steve	01	11.0	3.45755368181	8479.38714264	176.578367816	254.0	3.71695893619	604235.000054	8414.13358555	43.0	4.57491245898	602196.000468	2835.075665	1104	1310	137	135	158	166	147	1525	0
DLR00017383	9	8	YAL002W	23	SD/MSG -ARG -HIS -LYS -URA +Canavanine +G418 +Thialysine	yku70_v3_R2_steve	01	11.0	2.72868669374	4710.2	148.929604336	254.0	3.25464225173	310768.000533	7786.6139748	43.0	3.94741925013	303589.000832	3025.07531191	1237	1302	137	135	153	162	146	1593	0
DLR00017383	9	9	YBL061C	23	SD/MSG -ARG -HIS -LYS -URA +Canavanine +G418 +Thialysine	yku70_v3_R2_steve	01	11.0	3.44277760147	8610.00014142	200.075090499	254.0	3.75039126666	681466.00016	8325.83068245	43.0	4.60421824049	678916.00075	2236.75098004	1378	1306	137	135	163	169	149	1408	0
DLR00017383	9	10	YAR003W	23	SD/MSG -ARG -HIS -LYS -URA +Canavanine +G418 +Thialysine	yku70_v3_R2_steve	01	11.0	6.66714944352	943.2	273.25615971	254.0	12.0	31143.6	931.708371604	43.0	0.738596856081	5237.99999913	807.41812305	1506	1291	137	135	-1	-1	-1	2	0
DLR00017383	9	11	YBL016W	23	SD/MSG -ARG -HIS -LYS -URA +Canavanine +G418 +Thialysine	yku70_v3_R2_steve	01	11.0	3.24472942289	7510.19970442	174.81405902	254.0	3.55261950626	526995.000584	8024.6021607	43.0	4.36274934865	523084.001281	2281.35887296	1644	1301	137	135	156	163	144	1323	0
DLR00017383	9	12	YBR223C	23	SD/MSG -ARG -HIS -LYS -URA +Canavanine +G418 +Thialysine	yku70_v3_R2_steve	01	11.0	3.79054464438	9688.00006463	196.133484814	254.0	4.00030393141	777418.000473	8821.52998289	43.0	4.90149803571	774237.000139	2602.15317806	1781	1298	137	135	163	169	148	1127	0
DLR00017383	9	13	YAL042W	23	SD/MSG -ARG -HIS -LYS -URA +Canavanine +G418 +Thialysine	yku70_v3_R2_steve	01	11.0	3.69987340363	9712.45039981	184.430573884	254.0	3.90145297692	747603.000661	8567.95372385	43.0	4.79315040555	746828.000269	2508.79743168	1924	1305	137	135	160	166	146	1302	0
DLR00017383	9	14	YBR023C	23	SD/MSG -ARG -HIS -LYS -URA +Canavanine +G418 +Thialysine	yku70_v3_R2_steve	01	11.0	3.64139217946	8192.00008322	209.432142155	254.0	3.88280852424	643184.000576	8127.60641588	43.0	4.76632065217	638962.000272	2779.80490713	2056	1300	137	135	160	167	146	1161	0
DLR00017383	9	15	YBR126C	23	SD/MSG -ARG -HIS -LYS -URA +Canavanine +G418 +Thialysine	yku70_v3_R2_steve	01	11.0	3.07285680549	8523.9	201.361743291	254.0	3.44252388291	480618.000251	10742.1292839	43.0	4.21579341379	480823.000362	6562.91231288	2194	1298	137	135	142	152	135	1127	0
DLR00017383	9	16	YBL085W	23	SD/MSG -ARG -HIS -LYS -URA +Canavanine +G418 +Thialysine	yku70_v3_R2_steve	01	11.0	3.60852607156	8636.15708053	158.019944189	254.0	3.81746026237	636851.000779	8390.50596974	43.0	4.69296965655	633481.000374	3141.91709835	2330	1296	137	135	155	163	143	1200	0
DLR00017383	9	17	YBL036C	23	SD/MSG -ARG -HIS -LYS -URA +Canavanine +G418 +Thialysine	yku70_v3_R2_steve	01	11.0	3.74711486369	8872.00005547	172.784946784	254.0	3.92231031699	673289.000539	7706.29556177	43.0	4.80915809146	675276.13056	2606.67039387	2468	1302	137	135	156	164	144	1154	0
DLR00017383	9	18	YAR043C	23	SD/MSG -ARG -HIS -LYS -URA +Canavanine +G418 +Thialysine	yku70_v3_R2_steve	01	11.0	3.59809408152	8542.88346143	149.411986135	254.0	3.8953419827	650207.000583	7469.6995346	43.0	4.78094124894	654180.280342	2107.15165594	2601	1293	137	135	157	165	146	1401	0
DLR00017383	9	19	YAL040C	23	SD/MSG -ARG -HIS -LYS -URA +Canavanine +G418 +Thialysine	yku70_v3_R2_steve	01	11.0	3.61815271181	9039.94297527	127.819762925	254.0	3.91001687399	690889.000616	7678.30253416	43.0	4.80402247348	688418.000238	2343.07894226	2746	1299	137	135	157	165	147	1384	0
DLR00017383	9	20	YBR058C	23	SD/MSG -ARG -HIS -LYS -URA +Canavanine +G418 +Thialysine	yku70_v3_R2_steve	01	11.0	3.63792139076	8026.00006311	248.534623612	254.0	3.90081533933	649993.000486	7431.67439995	43.0	4.79254597936	643818.000143	2160.73562141	2874	1300	137	135	159	167	148	1205	0
DLR00017383	9	21	YBL029W	23	SD/MSG -ARG -HIS -LYS -URA +Canavanine +G418 +Thialysine	yku70_v3_R2_steve	01	11.0	3.7102416686	9852.23948857	188.27358315	254.0	3.94578320536	779910.000668	8727.56335223	43.0	4.84279867936	775265.000275	2527.55007172	3014	1297	137	135	157	165	147	1025	0
DLR00017383	9	22	YBR189W	23	SD/MSG -ARG -HIS -LYS -URA +Canavanine +G418 +Thialysine	yku70_v3_R2_steve	01	11.0	8.05868177151	2101.5	596.373757749	254.0	12.0	32838.3	1836.4284018	43.0	8.34721730509	8938.8	2529.93391556	3145	1296	137	135	-1	-1	-1	0	0
DLR00017383	9	23	YBR072W	23	SD/MSG -ARG -HIS -LYS -URA +Canavanine +G418 +Thialysine	yku70_v3_R2_steve	01	11.0	3.68145677279	9795.00005969	358.537151311	254.0	3.96667540772	876928.000395	8353.7914234	43.0	4.85222435846	871160.000065	2386.31303457	3282	1296	137	135	156	162	144	875	0
DLR00017383	9	24	YOR202W	23	SD/MSG -ARG -HIS -LYS -URA +Canavanine +G418 +Thialysine	yku70_v3_R2_steve	01	11.0	3.44682003688	10993.1538036	378.228690787	254.0	3.79221445724	977904.000731	10958.3628292	43.0	4.62806194902	971692.000993	3826.73341588	3420	1293	137	135	151	158	141	707	0
DLR00017383	10	1	YOR202W	23	SD/MSG -ARG -HIS -LYS -URA +Canavanine +G418 +Thialysine	yku70_v3_R2_steve	01	11.0	3.84836849837	11171.9490011	178.528867107	254.0	4.02246251518	901967.000373	6805.23905103	43.0	4.91347150531	897714.999954	2329.44396975	281	1445	137	135	162	168	149	637	0
DLR00017383	10	2	YBR146W	23	SD/MSG -ARG -HIS -LYS -URA +Canavanine +G418 +Thialysine	yku70_v3_R2_steve	01	11.0	3.43029063418	8092.00014857	197.605424134	254.0	3.68115049208	613897.000312	7243.14729339	43.0	4.52892501261	609030.000821	1918.72979147	412	1443	137	135	159	165	148	1299	0
DLR00017383	10	3	YBR107C	23	SD/MSG -ARG -HIS -LYS -URA +Canavanine +G418 +Thialysine	yku70_v3_R2_steve	01	11.0	3.97309291991	9749.99997682	268.732974382	254.0	4.13631706788	783255.00011	8129.74620453	43.0	5.05032114119	776424.000003	1965.60319368	554	1441	137	135	167	172	151	803	0
DLR00017383	10	4	YBL056W	23	SD/MSG -ARG -HIS -LYS -URA +Canavanine +G418 +Thialysine	yku70_v3_R2_steve	01	11.0	3.87129653046	9476.00001402	302.367672567	254.0	4.01086412895	725758.000487	7943.15213727	43.0	4.9108925395	719555.000085	2227.12620063	689	1442	137	135	163	169	149	922	0
DLR00017383	10	5	YBR134W	23	SD/MSG -ARG -HIS -LYS -URA +Canavanine +G418 +Thialysine	yku70_v3_R2_steve	01	11.0	4.0273742741	10492.0000066	248.420048957	254.0	4.23379329839	845214.000039	8363.92280811	43.0	5.15339600185	840137.0	2153.46391937	825	1441	137	135	167	173	152	782	0
DLR00017383	10	6	YBR006W	23	SD/MSG -ARG -HIS -LYS -URA +Canavanine +G418 +Thialysine	yku70_v3_R2_steve	01	11.0	3.74979507978	9136.00004468	158.241802975	254.0	3.97062881329	708021.000423	7754.59702438	43.0	4.86898347567	701619.0001	2063.7752359	959	1440	137	135	162	169	149	1035	0
DLR00017383	10	7	YBR010W	23	SD/MSG -ARG -HIS -LYS -URA +Canavanine +G418 +Thialysine	yku70_v3_R2_steve	01	11.0	4.02325028728	9858.99998184	240.776329966	254.0	4.25332803038	821734.00002	8649.68497195	43.0	5.17259979998	817252.0	2152.09324584	1101	1440	137	135	169	174	152	1036	0
DLR00017383	10	8	YBR062C	23	SD/MSG -ARG -HIS -LYS -URA +Canavanine +G418 +Thialysine	yku70_v3_R2_steve	01	11.0	3.77260800042	10158.0000395	160.75054797	254.0	3.99924918506	835484.000473	8261.00008326	43.0	4.89747030719	832007.000051	1746.58802067	1235	1438	137	135	166	172	150	1088	0
DLR00017383	10	9	YBR093C	23	SD/MSG -ARG -HIS -LYS -URA +Canavanine +G418 +Thialysine	yku70_v3_R2_steve	01	11.0	6.39362776696	746.1	179.903567159	254.0	8.03791626995	41464.8	3277.21785882	43.0	2.43590310377	20755.9	1030.29468327	1371	1431	137	135	127	140	130	148	0
DLR00017383	10	10	YAR027W	23	SD/MSG -ARG -HIS -LYS -URA +Canavanine +G418 +Thialysine	yku70_v3_R2_steve	01	11.0	3.80305077828	9935.00000369	227.950007805	254.0	4.02079549432	842180.000477	8463.26862055	43.0	4.91371567851	837972.000112	1920.18711125	1510	1439	137	135	168	173	151	976	0
DLR00017383	10	11	YAL007C	23	SD/MSG -ARG -HIS -LYS -URA +Canavanine +G418 +Thialysine	yku70_v3_R2_steve	01	11.0	4.04153080136	10081.9999819	273.89828294	254.0	4.22115214481	859149.000086	8103.20363541	43.0	5.13651201174	855848.999999	2145.16651649	1647	1437	137	135	168	174	151	998	0
DLR00017383	10	12	YBR041W	23	SD/MSG -ARG -HIS -LYS -URA +Canavanine +G418 +Thialysine	yku70_v3_R2_steve	01	11.0	3.49206854804	8864.91956381	201.795964033	254.0	3.75284797605	665180.000047	8360.49213252	43.0	4.6151197156	662819.000573	2567.72932739	1782	1436	137	135	159	165	145	1364	0
DLR00017383	10	13	YBL025W	23	SD/MSG -ARG -HIS -LYS -URA +Canavanine +G418 +Thialysine	yku70_v3_R2_steve	01	11.0	0.655105072543	1077.3	167.775938698	254.0	12.0	29668.3617896	563.438346943	43.0	7.42529299806	4837.5	1371.64508547	1914	1433	137	135	-1	-1	-1	0	0
DLR00017383	10	14	YBL107C	23	SD/MSG -ARG -HIS -LYS -URA +Canavanine +G418 +Thialysine	yku70_v3_R2_steve	01	11.0	3.87228103519	9659.00004918	249.424759095	254.0	4.08008530447	788814.000342	8565.5081486	43.0	4.98719104115	784994.000098	2601.4499253	2056	1435	137	135	163	169	147	947	0
DLR00017383	10	15	YAL061W	23	SD/MSG -ARG -HIS -LYS -URA +Canavanine +G418 +Thialysine	yku70_v3_R2_steve	01	11.0	4.02609326552	10087.0000743	201.031980334	254.0	4.25201929782	839218.000028	8947.61610613	43.0	5.17513537042	836609.000066	2531.36415415	2192	1433	137	135	165	170	148	1034	0
DLR00017383	10	16	YBR019C	23	SD/MSG -ARG -HIS -LYS -URA +Canavanine +G418 +Thialysine	yku70_v3_R2_steve	01	11.0	3.86908022662	9120.0001695	156.743825763	254.0	4.04308147082	748373.229529	8046.53545602	43.0	4.96672387132	722425.000114	3146.70504594	2328	1430	137	135	160	166	145	990	0
DLR00017383	10	17	YBL095W	23	SD/MSG -ARG -HIS -LYS -URA +Canavanine +G418 +Thialysine	yku70_v3_R2_steve	01	11.0	3.8893269296	9163.00003084	170.525880177	254.0	4.0306405407	712625.00046	8179.36310173	43.0	4.9349685993	707508.000079	2685.58417606	2466	1432	137	135	157	164	144	931	0
DLR00017383	10	18	YBR065C	23	SD/MSG -ARG -HIS -LYS -URA +Canavanine +G418 +Thialysine	yku70_v3_R2_steve	01	11.0	3.88193753517	9251.00007287	162.903355867	254.0	4.06423934601	743469.000335	8340.71813483	43.0	4.97201040933	738314.000085	3007.07217089	2601	1430	137	135	159	166	146	1024	0
DLR00017383	10	19	YAR002C-A	23	SD/MSG -ARG -HIS -LYS -URA +Canavanine +G418 +Thialysine	yku70_v3_R2_steve	01	11.0	3.83823941035	9024.00006606	158.463034661	254.0	4.07386732892	737135.000364	7960.79992921	43.0	4.98528580925	731078.000033	2563.88197661	2737	1432	137	135	160	167	147	983	0
DLR00017383	10	20	YBL031W	23	SD/MSG -ARG -HIS -LYS -URA +Canavanine +G418 +Thialysine	yku70_v3_R2_steve	01	11.0	3.37577029562	7775.56335962	182.841276139	254.0	3.66327549336	538325.000051	7228.35424472	43.0	4.51562127595	534029.000432	2272.2820249	2874	1430	137	135	149	158	142	1178	0
DLR00017383	10	21	YBL083C	23	SD/MSG -ARG -HIS -LYS -URA +Canavanine +G418 +Thialysine	yku70_v3_R2_steve	01	11.0	3.91780108162	9350.00009731	279.556069048	254.0	4.03796244848	754610.000383	8541.23745046	43.0	4.93947641987	746882.000125	2805.20421839	3013	1429	137	135	156	164	146	708	0
DLR00017383	10	22	YBR083W	23	SD/MSG -ARG -HIS -LYS -URA +Canavanine +G418 +Thialysine	yku70_v3_R2_steve	01	11.0	3.89490518629	9721.00012133	216.729005835	254.0	4.12601215366	835568.000265	8549.53429877	43.0	5.03517884165	828330.00006	2543.23289545	3150	1428	137	135	158	165	148	755	0
DLR00017383	10	23	YBR106W	23	SD/MSG -ARG -HIS -LYS -URA +Canavanine +G418 +Thialysine	yku70_v3_R2_steve	01	11.0	2.94912130535	7125.8	408.262159323	254.0	3.37407777845	471186.00065	9582.02086638	43.0	4.03612956545	498572.992914	1997.76689329	3287	1427	137	135	138	147	134	1137	5
DLR00017383	10	24	YOR202W	23	SD/MSG -ARG -HIS -LYS -URA +Canavanine +G418 +Thialysine	yku70_v3_R2_steve	01	11.0	3.74456342448	10887.0000043	404.650645067	254.0	3.98900157654	1041128.00012	9129.95952164	43.0	4.86426749721	1035240.00031	3275.21203883	3419	1428	137	135	156	162	143	807	0
DLR00017383	11	1	YOR202W	23	SD/MSG -ARG -HIS -LYS -URA +Canavanine +G418 +Thialysine	yku70_v3_R2_steve	01	11.0	3.53894584703	11289.0001003	196.318624958	254.0	3.76795087996	868304.000618	8717.32071888	43.0	4.61853105924	864586.000966	2688.35222723	285	1581	137	135	158	164	147	650	0
DLR00017383	11	2	YBR111C	23	SD/MSG -ARG -HIS -LYS -URA +Canavanine +G418 +Thialysine	yku70_v3_R2_steve	01	11.0	3.28412903907	8886.18816555	120.256443398	254.0	3.62816691531	637074.000446	8550.28964801	43.0	4.45318907671	631997.001104	2649.3004783	418	1581	137	135	158	165	147	1003	0
DLR00017383	11	3	YBR104W	23	SD/MSG -ARG -HIS -LYS -URA +Canavanine +G418 +Thialysine	yku70_v3_R2_steve	01	11.0	3.4566354625	8662.00016451	206.231269222	254.0	3.69846166341	640735.000194	8660.87209743	43.0	4.55420759296	635443.000759	2254.64554812	559	1581	137	135	159	166	148	1163	0
DLR00017383	11	4	YBR149W	23	SD/MSG -ARG -HIS -LYS -URA +Canavanine +G418 +Thialysine	yku70_v3_R2_steve	01	11.0	3.61390637762	8056.00004528	209.711015047	254.0	3.86435015825	628703.000441	7677.19177491	43.0	4.74526294022	620306.000125	1794.37273021	692	1579	137	135	164	170	151	1042	0
DLR00017383	11	5	YBR090C	23	SD/MSG -ARG -HIS -LYS -URA +Canavanine +G418 +Thialysine	yku70_v3_R2_steve	01	11.0	3.72642154216	9735.00010674	229.937384937	254.0	3.96510553921	749136.000473	8016.45227712	43.0	4.8652350122	743930.000115	2086.79348356	828	1581	137	135	163	169	150	1036	0
DLR00017383	11	6	YBR209W	23	SD/MSG -ARG -HIS -LYS -URA +Canavanine +G418 +Thialysine	yku70_v3_R2_steve	01	11.0	3.41304692072	9052.52619012	160.130766157	254.0	3.6750971861	670160.000357	9126.29176689	43.0	4.52435296175	664107.001044	2813.0857271	962	1580	137	135	161	168	149	1125	4
DLR00017383	11	7	YAL065C	23	SD/MSG -ARG -HIS -LYS -URA +Canavanine +G418 +Thialysine	yku70_v3_R2_steve	01	11.0	3.54042024029	9303.00016462	188.736325276	254.0	3.78675936019	727115.000062	8900.67532723	43.0	4.65882275976	722586.000598	2397.48911899	1103	1580	137	135	162	169	149	1177	0
DLR00017383	11	8	YBR208C	23	SD/MSG -ARG -HIS -LYS -URA +Canavanine +G418 +Thialysine	yku70_v3_R2_steve	01	11.0	3.61337448808	8630.00014563	219.818072436	254.0	3.82017219767	690129.000614	8684.52740084	43.0	4.6922247917	683751.000028	2755.36817822	1238	1573	137	135	163	169	149	1046	0
DLR00017383	11	9	YBL103C	23	SD/MSG -ARG -HIS -LYS -URA +Canavanine +G418 +Thialysine	yku70_v3_R2_steve	01	11.0	2.88122343539	7605.4	161.847107737	254.0	3.28576617084	458896.000515	11448.8740769	43.0	4.00288436023	458902.00046	7261.51376316	1377	1575	137	135	147	157	140	1698	0
DLR00017383	11	10	YBR115C	23	SD/MSG -ARG -HIS -LYS -URA +Canavanine +G418 +Thialysine	yku70_v3_R2_steve	01	11.0	0.604976058839	1098.47515816	145.130796349	254.0	12.0	29261.4371176	731.228580716	43.0	0.669555660995	5151.71918152	704.521972309	1503	1566	137	135	-1	-1	-1	0	0
DLR00017383	11	11	YBR013C	23	SD/MSG -ARG -HIS -LYS -URA +Canavanine +G418 +Thialysine	yku70_v3_R2_steve	01	11.0	3.47356945744	9069.63583009	177.055219087	254.0	3.7755027621	699371.000022	8125.91620171	43.0	4.63238313483	704631.108548	2059.05278536	1648	1580	137	135	160	167	146	1268	0
DLR00017383	11	12	YAL005C	23	SD/MSG -ARG -HIS -LYS -URA +Canavanine +G418 +Thialysine	yku70_v3_R2_steve	01	11.0	3.47636743981	8461.54766406	199.86167276	254.0	3.78516782669	648255.000388	7823.29412824	43.0	4.65210309107	647607.000173	2379.402319	1782	1575	137	135	160	166	146	1611	0
DLR00017383	11	13	YAL053W	23	SD/MSG -ARG -HIS -LYS -URA +Canavanine +G418 +Thialysine	yku70_v3_R2_steve	01	11.0	3.62271617117	9374.38900763	156.374157659	254.0	3.85456907845	729989.000532	8598.70842167	43.0	4.72291854219	738896.83987	1851.54509276	1919	1577	137	135	160	166	146	1289	0
DLR00017383	11	14	YBR185C	23	SD/MSG -ARG -HIS -LYS -URA +Canavanine +G418 +Thialysine	yku70_v3_R2_steve	01	11.0	3.27240212024	7626.06765208	147.680723235	254.0	3.64748080677	526356.000204	8705.38046	43.0	4.45376521785	548022.867656	2432.38293622	2053	1569	137	135	152	160	143	1684	0
DLR00017383	11	15	YBR203W	23	SD/MSG -ARG -HIS -LYS -URA +Canavanine +G418 +Thialysine	yku70_v3_R2_steve	01	11.0	3.59681315875	8606.00020436	140.352208622	254.0	3.8446705788	668526.000688	8277.88505233	43.0	4.72156164119	666136.000203	3027.21731781	2196	1572	137	135	156	163	143	1206	0
DLR00017383	11	16	YBR008C	23	SD/MSG -ARG -HIS -LYS -URA +Canavanine +G418 +Thialysine	yku70_v3_R2_steve	01	11.0	3.71058219722	8756.00005927	194.559039655	254.0	3.92467911873	678197.000534	8416.80375348	43.0	4.81790727332	673348.000186	3051.97065598	2331	1566	137	135	156	163	143	1027	0
DLR00017383	11	17	YBR145W	23	SD/MSG -ARG -HIS -LYS -URA +Canavanine +G418 +Thialysine	yku70_v3_R2_steve	01	11.0	3.7259370095	9145.00007449	228.140373614	254.0	3.96091889093	701065.000474	7967.68301489	43.0	4.85768308926	700585.000139	2790.66844899	2471	1576	137	135	155	163	143	1326	0
DLR00017383	11	18	YBR044C	23	SD/MSG -ARG -HIS -LYS -URA +Canavanine +G418 +Thialysine	yku70_v3_R2_steve	01	11.0	3.62622915381	8007.85310136	120.809610256	254.0	3.87714675128	598852.000648	7974.17156835	43.0	4.75551579475	605225.222317	2787.34571431	2603	1573	137	135	153	161	144	1240	0
DLR00017383	11	19	YBR069C	23	SD/MSG -ARG -HIS -LYS -URA +Canavanine +G418 +Thialysine	yku70_v3_R2_steve	01	11.0	3.68422404276	9582.07693225	179.618343958	254.0	3.93527885479	722036.000623	8056.07096927	43.0	4.837074729	720612.000193	2846.40117578	2742	1576	137	135	154	162	144	1309	0
DLR00017383	11	20	YBR162C	23	SD/MSG -ARG -HIS -LYS -URA +Canavanine +G418 +Thialysine	yku70_v3_R2_steve	01	11.0	3.58218863967	8225.00006976	170.02720802	254.0	3.85469674084	643882.000567	7153.90379221	43.0	4.74187309032	639944.000247	1874.35966767	2874	1567	137	135	155	163	146	1356	0
DLR00017383	11	21	YBR207W	23	SD/MSG -ARG -HIS -LYS -URA +Canavanine +G418 +Thialysine	yku70_v3_R2_steve	01	11.0	3.47529652982	8182.0001207	326.531632124	254.0	3.71001908016	605142.000142	8568.28899927	43.0	4.5713199718	601842.000353	3150.30667759	3013	1571	137	135	150	158	143	1230	0
DLR00017383	11	22	YBR176W	23	SD/MSG -ARG -HIS -LYS -URA +Canavanine +G418 +Thialysine	yku70_v3_R2_steve	01	11.0	3.6251378441	8302.00012995	242.536228554	254.0	3.86623589007	674806.000637	8068.64242403	43.0	4.75006254854	666510.000264	2655.85375471	3148	1565	137	135	152	160	143	830	0
DLR00017383	11	23	YBR092C	23	SD/MSG -ARG -HIS -LYS -URA +Canavanine +G418 +Thialysine	yku70_v3_R2_steve	01	11.0	3.68410867569	8924.00011316	415.72755235	254.0	3.91753163004	788605.000516	9000.99481302	43.0	4.79388129602	778955.000053	3015.75805662	3286	1574	137	135	152	159	142	713	0
DLR00017383	11	24	YOR202W	23	SD/MSG -ARG -HIS -LYS -URA +Canavanine +G418 +Thialysine	yku70_v3_R2_steve	01	11.0	3.51085109855	9159.00007593	431.429409591	254.0	3.78642893361	853145.000466	10161.9534541	43.0	4.62174672758	843701.000931	3296.15220546	3415	1563	137	135	153	159	140	699	0
DLR00017383	12	1	YOR202W	23	SD/MSG -ARG -HIS -LYS -URA +Canavanine +G418 +Thialysine	yku70_v3_R2_steve	01	11.0	3.92536014352	11187.9999125	260.000190104	254.0	4.08937425548	932092.000234	7620.8200437	43.0	4.98625297307	927474.999875	2867.12230454	287	1719	137	135	164	169	150	648	0
DLR00017383	12	2	YBR094W	23	SD/MSG -ARG -HIS -LYS -URA +Canavanine +G418 +Thialysine	yku70_v3_R2_steve	01	11.0	3.71841619664	9671.0000575	267.67244272	254.0	3.91568352923	780320.000583	7794.5486623	43.0	4.79993020424	773270.00004	1993.69418477	421	1717	137	135	164	169	149	750	0
DLR00017383	12	3	YAL026C	23	SD/MSG -ARG -HIS -LYS -URA +Canavanine +G418 +Thialysine	yku70_v3_R2_steve	01	11.0	2.29017120896	2064.7	151.524699386	254.0	2.90663177759	132079.000492	5877.73694295	43.0	3.36703009415	112674.000454	2098.94052826	559	1718	137	135	142	151	139	832	0
DLR00017383	12	4	YBR050C	23	SD/MSG -ARG -HIS -LYS -URA +Canavanine +G418 +Thialysine	yku70_v3_R2_steve	01	11.0	3.94633312058	9997.99999171	244.409072519	254.0	4.14070719661	821109.000149	8097.29456744	43.0	5.05254109791	814515.000001	1730.02109456	691	1718	137	135	168	173	153	913	0
DLR00017383	12	5	YBR218C	23	SD/MSG -ARG -HIS -LYS -URA +Canavanine +G418 +Thialysine	yku70_v3_R2_steve	01	11.0	4.02278890606	10112.0000006	286.145032275	254.0	4.19886611495	840287.000088	8682.52964379	43.0	5.1145368824	834258.000002	2050.07347452	826	1713	137	135	169	174	153	934	0
DLR00017383	12	6	YBR170C	23	SD/MSG -ARG -HIS -LYS -URA +Canavanine +G418 +Thialysine	yku70_v3_R2_steve	01	11.0	7.10119281007	743.4	204.495459156	254.0	12.0	31558.5	1283.72246948	43.0	1.14260255175	5230.99999359	868.031246309	955	1703	137	135	115	129	123	23	0
DLR00017383	12	7	YBR131W	23	SD/MSG -ARG -HIS -LYS -URA +Canavanine +G418 +Thialysine	yku70_v3_R2_steve	01	11.0	0.653583751106	914.99998505	156.13252284	254.0	12.0	33225.3	2033.54594227	43.0	0.755539476987	5144.99999506	937.235117476	1092	1703	137	135	-1	-1	-1	0	0
DLR00017383	12	8	YBR205W	23	SD/MSG -ARG -HIS -LYS -URA +Canavanine +G418 +Thialysine	yku70_v3_R2_steve	01	11.0	3.89452416346	9928.00000375	201.72805261	254.0	4.07096424399	822496.000326	7990.39937583	43.0	4.97580467582	818255.999995	2151.05458361	1240	1713	137	135	166	172	150	1044	0
DLR00017383	12	9	YBR188C	23	SD/MSG -ARG -HIS -LYS -URA +Canavanine +G418 +Thialysine	yku70_v3_R2_steve	01	11.0	4.01250381031	10576.9999966	186.435831557	254.0	4.18559178861	883296.000197	8042.70808061	43.0	5.10214602063	880172.000012	1554.51170232	1375	1711	137	135	166	172	149	989	0
DLR00017383	12	10	YBL098W	23	SD/MSG -ARG -HIS -LYS -URA +Canavanine +G418 +Thialysine	yku70_v3_R2_steve	01	11.0	3.57260769074	9770.50841504	186.691792661	254.0	3.86537110628	745281.000677	8599.07546438	43.0	4.74287498829	748910.253175	2999.93674958	1510	1710	137	135	159	166	146	1145	0
DLR00017383	12	11	YAR040C	23	SD/MSG -ARG -HIS -LYS -URA +Canavanine +G418 +Thialysine	yku70_v3_R2_steve	01	11.0	3.62657297817	9473.02229238	192.526202684	254.0	3.8912749809	729827.000638	8943.99516381	43.0	4.77683893884	725887.000104	3371.55325664	1644	1711	137	135	159	165	145	1076	0
DLR00017383	12	12	YBR199W	23	SD/MSG -ARG -HIS -LYS -URA +Canavanine +G418 +Thialysine	yku70_v3_R2_steve	01	11.0	3.85495006524	9729.00010243	169.59558959	254.0	4.080318583	807814.000312	8539.22054729	43.0	4.9863543327	804246.000028	2604.07086001	1782	1709	137	135	162	168	146	1007	0
DLR00017383	12	13	YBR031W	23	SD/MSG -ARG -HIS -LYS -URA +Canavanine +G418 +Thialysine	yku70_v3_R2_steve	01	11.0	3.68088141139	9353.00006536	196.304228631	254.0	3.86333600845	749444.000576	8772.67363216	43.0	4.74123645489	745255.00003	2720.65477148	1918	1708	137	135	159	165	144	947	0
DLR00017383	12	14	YBR034C	23	SD/MSG -ARG -HIS -LYS -URA +Canavanine +G418 +Thialysine	yku70_v3_R2_steve	01	11.0	3.26790654817	7657.64486447	185.243635813	254.0	3.52388549408	511732.000544	8881.42129261	43.0	4.32087776001	510032.00118	3591.81830981	2054	1709	137	135	148	156	138	1266	0
DLR00017383	12	15	YBL046W	23	SD/MSG -ARG -HIS -LYS -URA +Canavanine +G418 +Thialysine	yku70_v3_R2_steve	01	11.0	3.81434132731	9695.00017701	232.329932694	254.0	4.01019745455	790361.000579	9777.50880604	43.0	4.90955036552	786786.000237	3992.16870899	2189	1704	137	135	159	165	145	982	0
DLR00017383	12	16	YBR165W	23	SD/MSG -ARG -HIS -LYS -URA +Canavanine +G418 +Thialysine	yku70_v3_R2_steve	01	11.0	3.89414396966	9067.00001104	231.61917429	254.0	4.14094671499	763826.000108	8113.36214722	43.0	5.05112018575	760096.000021	2442.14582813	2327	1707	137	135	161	167	146	1116	0
DLR00017383	12	17	YBL019W	23	SD/MSG -ARG -HIS -LYS -URA +Canavanine +G418 +Thialysine	yku70_v3_R2_steve	01	11.0	4.02929628206	9651.00011604	214.46943566	254.0	4.20015330502	790209.000135	8987.05650355	43.0	5.12008444618	786015.000035	3139.38800472	2466	1705	137	135	159	165	145	940	0
DLR00017383	12	18	YBR129C	23	SD/MSG -ARG -HIS -LYS -URA +Canavanine +G418 +Thialysine	yku70_v3_R2_steve	01	11.0	3.64148888193	7972.20993936	100.151270788	254.0	3.94229236402	623187.000397	7032.78039227	43.0	4.83135707499	618033.000108	2472.83978735	2600	1703	137	135	155	162	144	1111	0
DLR00017383	12	19	YBL106C	23	SD/MSG -ARG -HIS -LYS -URA +Canavanine +G418 +Thialysine	yku70_v3_R2_steve	01	11.0	3.98589446592	9437.01671436	184.270159578	254.0	4.18321851581	770980.000004	8631.32101431	43.0	5.10242831404	764170.000026	3050.45828754	2738	1707	137	135	158	165	146	775	0
DLR00017383	12	20	YBR071W	23	SD/MSG -ARG -HIS -LYS -URA +Canavanine +G418 +Thialysine	yku70_v3_R2_steve	01	11.0	3.96673078629	9521.00000025	212.10576732	254.0	4.15161144567	776214.000094	7656.94106208	43.0	5.06683150087	771200.000005	2047.66754304	2872	1703	137	135	158	165	146	1010	0
DLR00017383	12	21	YBR204C	23	SD/MSG -ARG -HIS -LYS -URA +Canavanine +G418 +Thialysine	yku70_v3_R2_steve	01	11.0	3.92400139325	9110.00004862	306.864864544	254.0	4.10470121434	747215.000148	8337.9609338	43.0	5.01395103715	739904.000018	2942.45868803	3010	1701	137	135	156	163	145	811	0
DLR00017383	12	22	YBR073W	23	SD/MSG -ARG -HIS -LYS -URA +Canavanine +G418 +Thialysine	yku70_v3_R2_steve	01	11.0	3.81093400416	9002.00006253	289.140587183	254.0	4.0805210264	768598.000184	8322.55798657	43.0	4.98193070272	761139.000023	3130.88375777	3146	1700	137	135	155	162	145	855	0
DLR00017383	12	23	YBR028C	23	SD/MSG -ARG -HIS -LYS -URA +Canavanine +G418 +Thialysine	yku70_v3_R2_steve	01	11.0	4.02176768725	10097.9999841	365.036026808	254.0	4.26550902108	940738.000054	8962.40825595	43.0	5.17759070924	933181.000001	2490.72907677	3286	1704	137	135	157	163	144	725	0
DLR00017383	12	24	YOR202W	23	SD/MSG -ARG -HIS -LYS -URA +Canavanine +G418 +Thialysine	yku70_v3_R2_steve	01	11.0	3.81743721079	11397.0000154	449.304191267	254.0	4.00868358956	1051904.00025	10207.1836481	43.0	4.88793811087	1046603.00017	3577.95493136	3421	1702	137	135	153	158	140	609	0
DLR00017383	13	1	YOR202W	23	SD/MSG -ARG -HIS -LYS -URA +Canavanine +G418 +Thialysine	yku70_v3_R2_steve	01	11.0	2.89147582644	7641.7	104.57903445	254.0	3.35975373823	522977.00058	10138.6034482	43.0	4.08154714024	511607.00072	5120.5898956	283	1848	137	135	153	160	144	558	0
DLR00017383	13	2	YBR144C	23	SD/MSG -ARG -HIS -LYS -URA +Canavanine +G418 +Thialysine	yku70_v3_R2_steve	01	11.0	3.22734175059	8433.13183419	191.083424302	254.0	3.57419469189	608187.00067	8330.12070365	43.0	4.36547088943	616215.917667	1653.58506991	420	1852	137	135	158	163	146	1057	0
DLR00017383	13	3	YBR150C	23	SD/MSG -ARG -HIS -LYS -URA +Canavanine +G418 +Thialysine	yku70_v3_R2_steve	01	11.0	3.53561052445	9802.00016411	193.979845565	254.0	3.79047239198	749822.000192	8650.8794424	43.0	4.66072863392	745156.000814	2379.74170725	562	1851	137	135	160	166	148	927	0
DLR00017383	13	4	YBR076W	23	SD/MSG -ARG -HIS -LYS -URA +Canavanine +G418 +Thialysine	yku70_v3_R2_steve	01	11.0	2.71165232478	4264.7	164.974884268	254.0	3.17037211856	257368.000539	7434.10391586	43.0	3.84100709846	247679.000635	3219.52372811	704	1853	137	135	147	156	143	1464	0
DLR00017383	13	5	YBR095C	23	SD/MSG -ARG -HIS -LYS -URA +Canavanine +G418 +Thialysine	yku70_v3_R2_steve	01	11.0	3.21498975265	7068.79115985	190.170682334	254.0	3.46382625328	408502.000579	8338.90045801	43.0	4.2579099186	402757.001271	3047.33423329	830	1860	137	135	144	153	139	935	0
DLR00017383	13	6	YAL019W	23	SD/MSG -ARG -HIS -LYS -URA +Canavanine +G418 +Thialysine	yku70_v3_R2_steve	01	11.0	3.61321976027	9360.9298626	229.82889685	254.0	3.80364914535	702166.000086	8558.83772318	43.0	4.67707433686	696940.000552	2199.58731207	965	1851	137	135	161	167	148	1076	0
DLR00017383	13	7	YBL063W	23	SD/MSG -ARG -HIS -LYS -URA +Canavanine +G418 +Thialysine	yku70_v3_R2_steve	01	11.0	3.4652210072	8820.05355666	201.964921631	254.0	3.7652213445	670062.00005	7953.40661529	43.0	4.63049155351	665412.000592	2100.61251829	1106	1848	137	135	162	168	148	1250	0
DLR00017383	13	8	YBR012C	23	SD/MSG -ARG -HIS -LYS -URA +Canavanine +G418 +Thialysine	yku70_v3_R2_steve	01	11.0	3.4444677967	7921.69527131	134.295446277	254.0	3.76056137526	601420.000616	7493.25212803	43.0	4.62306996713	596245.000001	2321.61906149	1237	1846	137	135	160	166	146	1200	0
DLR00017383	13	9	YBR186W	23	SD/MSG -ARG -HIS -LYS -URA +Canavanine +G418 +Thialysine	yku70_v3_R2_steve	01	11.0	3.53598173461	8587.84917568	136.608920752	254.0	3.80318078452	641061.00075	8037.30289326	43.0	4.67698672923	639522.000305	2818.72233511	1382	1851	137	135	157	164	144	1486	0
DLR00017383	13	10	YBR054W	23	SD/MSG -ARG -HIS -LYS -URA +Canavanine +G418 +Thialysine	yku70_v3_R2_steve	01	11.0	3.5375245312	8542.14138431	121.851059663	254.0	3.80451880131	640508.000726	8052.57226139	43.0	4.68075166453	636586.000303	2659.44658096	1514	1848	137	135	157	163	143	1170	0
DLR00017383	13	11	YBR178W	23	SD/MSG -ARG -HIS -LYS -URA +Canavanine +G418 +Thialysine	yku70_v3_R2_steve	01	11.0	3.6696516982	9554.12867327	205.305403777	254.0	3.9235740538	736653.000676	8887.13171888	43.0	4.81557883147	735344.000245	3173.49838148	1654	1851	137	135	158	164	144	1215	0
DLR00017383	13	12	YBL057C	23	SD/MSG -ARG -HIS -LYS -URA +Canavanine +G418 +Thialysine	yku70_v3_R2_steve	01	11.0	3.50632964907	8634.18534548	135.787325812	254.0	3.79539289872	664579.000582	8478.64445089	43.0	4.66298476293	663041.000068	2986.85186668	1786	1849	137	135	157	164	143	1324	0
DLR00017383	13	13	YBR172C	23	SD/MSG -ARG -HIS -LYS -URA +Canavanine +G418 +Thialysine	yku70_v3_R2_steve	01	11.0	3.13461932163	7989.38267064	160.621453375	254.0	3.48702366345	545971.000548	9868.27487424	43.0	4.27175618305	544401.001062	4310.37901964	1927	1850	137	135	150	158	140	1435	0
DLR00017383	13	14	YBR026C	23	SD/MSG -ARG -HIS -LYS -URA +Canavanine +G418 +Thialysine	yku70_v3_R2_steve	01	11.0	2.74710235615	4994.0	160.644450272	254.0	3.1768192664	274326.000649	8605.94194895	43.0	3.8518140714	270048.000449	5603.73292235	2054	1842	137	135	135	146	132	1197	0
DLR00017383	13	15	YBR212W	23	SD/MSG -ARG -HIS -LYS -URA +Canavanine +G418 +Thialysine	yku70_v3_R2_steve	01	11.0	3.50507271151	8701.92844248	120.642610402	254.0	3.81468478986	676345.000439	7548.74350265	43.0	4.68647574494	672727.00011	2155.14429488	2200	1846	137	135	155	162	142	1169	0
DLR00017383	13	16	YBR128C	23	SD/MSG -ARG -HIS -LYS -URA +Canavanine +G418 +Thialysine	yku70_v3_R2_steve	01	11.0	3.56090561192	8394.94771189	159.258155886	254.0	3.83357216225	634917.000727	8158.7055889	43.0	4.71404061171	630801.000338	3108.3059185	2333	1841	137	135	153	160	141	1098	0
DLR00017383	13	17	YAR002W	23	SD/MSG -ARG -HIS -LYS -URA +Canavanine +G418 +Thialysine	yku70_v3_R2_steve	01	11.0	3.62143740569	8775.00006734	214.765194941	254.0	3.86040871715	669660.000636	7628.38578312	43.0	4.74760866773	668521.000226	2729.30848296	2471	1845	137	135	152	160	141	1338	0
DLR00017383	13	18	YBL055C	23	SD/MSG -ARG -HIS -LYS -URA +Canavanine +G418 +Thialysine	yku70_v3_R2_steve	01	11.0	3.56153552624	7828.53697346	164.677794599	254.0	3.83190107146	587452.000666	7372.67477234	43.0	4.71191327705	581564.000281	2978.63887684	2605	1847	137	135	151	159	141	1100	0
DLR00017383	13	19	YBR001C	23	SD/MSG -ARG -HIS -LYS -URA +Canavanine +G418 +Thialysine	yku70_v3_R2_steve	01	11.0	3.82518078644	9343.00011017	231.062358966	254.0	4.01088338051	741288.000429	8225.26149658	43.0	4.91652587721	736601.000102	3098.32380835	2745	1845	137	135	155	162	143	961	0
DLR00017383	13	20	YAL030W	23	SD/MSG -ARG -HIS -LYS -URA +Canavanine +G418 +Thialysine	yku70_v3_R2_steve	01	11.0	3.60655419209	8187.04160233	132.565708994	254.0	3.84455329505	621625.000599	7337.54409632	43.0	4.7267940346	614721.000212	2396.96041142	2877	1843	137	135	152	159	142	941	0
DLR00017383	13	21	YAL043C-A	23	SD/MSG -ARG -HIS -LYS -URA +Canavanine +G418 +Thialysine	yku70_v3_R2_steve	01	11.0	3.60608866189	8075.0001591	195.996235556	254.0	3.90043557409	660723.000472	7262.76358613	43.0	4.79003417821	653451.000149	1998.30290174	3012	1846	137	135	154	162	145	1101	0
DLR00017383	13	22	YBL013W	23	SD/MSG -ARG -HIS -LYS -URA +Canavanine +G418 +Thialysine	yku70_v3_R2_steve	01	11.0	3.36954614058	6266.00018007	274.573784584	254.0	3.6576289299	462016.000046	7375.22842263	43.0	4.48541370882	455614.000407	2521.49821821	3150	1834	137	135	142	151	137	1146	0
DLR00017383	13	23	YAL051W	23	SD/MSG -ARG -HIS -LYS -URA +Canavanine +G418 +Thialysine	yku70_v3_R2_steve	01	11.0	3.52791862203	9167.00006752	474.380681838	254.0	3.79826312203	735252.000024	9719.27800972	43.0	4.65514214717	730769.00044	3338.61440494	3288	1841	137	135	145	152	136	742	9
DLR00017383	13	24	YOR202W	23	SD/MSG -ARG -HIS -LYS -URA +Canavanine +G418 +Thialysine	yku70_v3_R2_steve	01	11.0	3.64676627474	11395.0000351	439.295047046	254.0	3.91546394241	1037835.00044	10112.4618213	43.0	4.77995933485	1033069.00064	3548.65572451	3419	1834	137	135	151	156	138	640	0
DLR00017383	14	1	YOR202W	23	SD/MSG -ARG -HIS -LYS -URA +Canavanine +G418 +Thialysine	yku70_v3_R2_steve	01	11.0	3.83526909892	11058.2304983	302.598270142	254.0	4.01871309203	909746.000285	8121.810876	43.0	4.90946329467	906001.999859	3254.13827393	280	1989	137	135	161	166	147	681	0
DLR00017383	14	2	YBL075C	23	SD/MSG -ARG -HIS -LYS -URA +Canavanine +G418 +Thialysine	yku70_v3_R2_steve	01	11.0	3.93450891055	10286.9999881	293.120729053	254.0	4.16689115104	866476.000091	7419.82139778	43.0	5.07869367635	860983.999991	2747.82004902	417	1987	137	135	165	169	149	788	0
DLR00017383	14	3	YBR162W-A	23	SD/MSG -ARG -HIS -LYS -URA +Canavanine +G418 +Thialysine	yku70_v3_R2_steve	01	11.0	3.96853026457	10159.9999941	291.304753267	254.0	4.20053234769	832145.000003	7664.92900277	43.0	5.11842191277	827156.000024	2185.66961102	556	1986	137	135	166	170	150	872	0
DLR00017383	14	4	YBR108W	23	SD/MSG -ARG -HIS -LYS -URA +Canavanine +G418 +Thialysine	yku70_v3_R2_steve	01	11.0	3.90912177701	9864.99998657	193.785050438	254.0	4.13101667892	793394.000135	7373.62043723	43.0	5.04670076626	787370.000004	1430.39911406	695	1984	137	135	166	171	151	878	0
DLR00017383	14	5	YBL100C	23	SD/MSG -ARG -HIS -LYS -URA +Canavanine +G418 +Thialysine	yku70_v3_R2_steve	01	11.0	4.0998804158	10256.9197809	250.055586105	254.0	4.26017280051	826017.000045	7715.07815813	43.0	5.18546520021	821501.000045	1638.21810497	827	1988	137	135	166	171	151	968	0
DLR00017383	14	6	YAL067C	23	SD/MSG -ARG -HIS -LYS -URA +Canavanine +G418 +Thialysine	yku70_v3_R2_steve	01	11.0	3.91362924443	9470.99999992	228.408722694	254.0	4.14920766023	763768.000065	6943.716639	43.0	5.06270963371	758214.000006	1402.09582309	964	1989	137	135	165	170	150	991	0
DLR00017383	14	7	YBR064W	23	SD/MSG -ARG -HIS -LYS -URA +Canavanine +G418 +Thialysine	yku70_v3_R2_steve	01	11.0	3.86571591863	9540.00008094	167.702281202	254.0	4.06936474905	765340.000356	8365.49789745	43.0	4.98067727095	759783.000072	2657.51901062	1104	1985	137	135	163	169	148	951	0
DLR00017383	14	8	YBR147W	23	SD/MSG -ARG -HIS -LYS -URA +Canavanine +G418 +Thialysine	yku70_v3_R2_steve	01	11.0	4.00068187169	9850.19626666	182.133800403	254.0	4.18277374485	812969.000087	8011.81711461	43.0	5.10093398601	808499.00001	1998.53538908	1238	1984	137	135	164	170	148	969	0
DLR00017383	14	9	YBR053C	23	SD/MSG -ARG -HIS -LYS -URA +Canavanine +G418 +Thialysine	yku70_v3_R2_steve	01	11.0	4.00999907582	10093.0000382	180.379125704	254.0	4.28731369704	852354.000083	8005.03496798	43.0	5.21159765342	848859.000127	1642.55815915	1377	1986	137	135	165	170	147	1027	0
DLR00017383	14	10	YBL053W	23	SD/MSG -ARG -HIS -LYS -URA +Canavanine +G418 +Thialysine	yku70_v3_R2_steve	01	11.0	3.87819557725	9394.00008713	220.112376052	254.0	4.11446397807	774883.000211	8427.19938042	43.0	5.02438279564	771686.000063	2505.19626216	1511	1985	137	135	161	167	145	1085	0
DLR00017383	14	11	YAR028W	23	SD/MSG -ARG -HIS -LYS -URA +Canavanine +G418 +Thialysine	yku70_v3_R2_steve	01	11.0	3.99373240269	10124.13377	189.248488727	254.0	4.24735249059	877350.000004	8095.74142809	43.0	5.1677630845	874127.000038	1578.5366525	1651	1983	137	135	164	169	147	1017	0
DLR00017383	14	12	YAL017W	23	SD/MSG -ARG -HIS -LYS -URA +Canavanine +G418 +Thialysine	yku70_v3_R2_steve	01	11.0	3.99587775579	10619.9999524	259.979534633	254.0	4.19421348674	944655.580556	7599.94465578	43.0	5.12374753035	925871.999996	1947.28141535	1787	1985	137	135	164	169	147	1006	0
DLR00017383	14	13	YBR122C	23	SD/MSG -ARG -HIS -LYS -URA +Canavanine +G418 +Thialysine	yku70_v3_R2_steve	01	11.0	0.539237854113	959.546414281	122.143661198	254.0	12.0	28625.3987186	512.362077968	43.0	0.583659207329	4401.72130398	563.906659248	1916	1975	137	135	-1	-1	-1	2	0
DLR00017383	14	14	YAL056W	23	SD/MSG -ARG -HIS -LYS -URA +Canavanine +G418 +Thialysine	yku70_v3_R2_steve	01	11.0	3.9096110253	9716.00006364	261.115191802	254.0	4.15855296026	840427.000317	8720.53494751	43.0	5.0675262543	835907.000047	2761.2157726	2059	1979	137	135	161	167	145	943	0
DLR00017383	14	15	YBL027W	23	SD/MSG -ARG -HIS -LYS -URA +Canavanine +G418 +Thialysine	yku70_v3_R2_steve	01	11.0	4.08631184966	10038.9999901	180.599818262	254.0	4.25498474653	866390.000002	8756.01951531	43.0	5.17483399928	863412.000031	2264.27468533	2195	1979	137	135	160	166	144	1055	0
DLR00017383	14	16	YAR047C	23	SD/MSG -ARG -HIS -LYS -URA +Canavanine +G418 +Thialysine	yku70_v3_R2_steve	01	11.0	3.97468601419	9730.00002658	155.600301346	254.0	4.147546211	801651.000171	8659.03051929	43.0	5.06444974482	798096.000034	2659.47737778	2330	1979	137	135	156	163	142	1027	0
DLR00017383	14	17	YBR105C	23	SD/MSG -ARG -HIS -LYS -URA +Canavanine +G418 +Thialysine	yku70_v3_R2_steve	01	11.0	4.26094490281	10305.8161918	251.56366044	254.0	4.4011716603	883923.000191	9656.39157692	43.0	5.33503104296	880898.000153	3064.05325704	2465	1979	137	135	160	166	145	980	0
DLR00017383	14	18	YAL066W	23	SD/MSG -ARG -HIS -LYS -URA +Canavanine +G418 +Thialysine	yku70_v3_R2_steve	01	11.0	4.01671721533	10185.0000589	253.546487159	254.0	4.21822948528	843212.000012	9109.23318427	43.0	5.14149590635	839428.000043	3184.1455233	2603	1978	137	135	158	164	144	967	0
DLR00017383	14	19	YBR103W	23	SD/MSG -ARG -HIS -LYS -URA +Canavanine +G418 +Thialysine	yku70_v3_R2_steve	01	11.0	3.70783377859	7916.00001478	199.357327692	254.0	3.89911242893	621021.000331	6316.16944754	43.0	4.79120184459	618385.410393	1428.79185744	2741	1977	137	135	153	161	143	1354	0
DLR00017383	14	20	YBL082C	23	SD/MSG -ARG -HIS -LYS -URA +Canavanine +G418 +Thialysine	yku70_v3_R2_steve	01	11.0	3.89698021651	9468.00011707	252.210947534	254.0	4.0516288881	759849.000345	8342.49308329	43.0	4.95551692851	753050.000095	2936.94778321	2878	1977	137	135	154	161	143	689	0
DLR00017383	14	21	YBL079W	23	SD/MSG -ARG -HIS -LYS -URA +Canavanine +G418 +Thialysine	yku70_v3_R2_steve	01	11.0	3.64991323859	8329.00006411	227.175650138	254.0	3.88463528781	673755.000567	7576.85664182	43.0	4.76607345417	666548.000174	2452.30591274	3014	1974	137	135	153	160	143	996	0
DLR00017383	14	22	YBR116C	23	SD/MSG -ARG -HIS -LYS -URA +Canavanine +G418 +Thialysine	yku70_v3_R2_steve	01	11.0	3.75294694043	8074.00002457	376.028386011	254.0	4.00814883979	695678.000389	7792.56112813	43.0	4.89490202485	686920.000055	2614.57816392	3146	1974	137	135	155	161	143	898	0
DLR00017383	14	23	YBR157C	23	SD/MSG -ARG -HIS -LYS -URA +Canavanine +G418 +Thialysine	yku70_v3_R2_steve	01	11.0	3.69163005923	9727.00012433	437.006651796	254.0	3.99331195061	860143.000499	9926.68258796	43.0	4.87871820677	853200.000074	3620.19329635	3285	1971	137	135	152	157	140	740	0
DLR00017383	14	24	YOR202W	23	SD/MSG -ARG -HIS -LYS -URA +Canavanine +G418 +Thialysine	yku70_v3_R2_steve	01	11.0	3.73823287893	10993.0000278	402.631975574	254.0	4.02551679059	1037033.00025	9134.35211024	43.0	4.90528559921	1031015.00007	3286.37305598	3421	1973	137	135	154	159	140	606	0
DLR00017383	15	1	YOR202W	23	SD/MSG -ARG -HIS -LYS -URA +Canavanine +G418 +Thialysine	yku70_v3_R2_steve	01	11.0	3.84779405385	11518.9999949	583.704005069	254.0	4.01121447576	886201.000226	9404.41589699	43.0	4.90404393969	882296.99983	4112.86624248	287	2130	137	135	157	162	144	519	0
DLR00017383	15	2	YBR014C	23	SD/MSG -ARG -HIS -LYS -URA +Canavanine +G418 +Thialysine	yku70_v3_R2_steve	01	11.0	3.51883568735	9607.00007369	212.864815879	254.0	3.77306123609	721832.000122	7691.08538388	43.0	4.64287395129	717188.000355	2615.07235448	420	2129	137	135	155	160	144	902	0
DLR00017383	15	3	YBL009W	23	SD/MSG -ARG -HIS -LYS -URA +Canavanine +G418 +Thialysine	yku70_v3_R2_steve	01	11.0	3.51782403307	8820.94813569	170.455571546	254.0	3.78772147387	649598.000292	6991.90819833	43.0	4.66391953035	645250.000163	1811.24052125	562	2128	137	135	157	163	147	1156	0
DLR00017383	15	4	YBR215W	23	SD/MSG -ARG -HIS -LYS -URA +Canavanine +G418 +Thialysine	yku70_v3_R2_steve	01	11.0	3.60371546707	8819.34830493	116.54434315	254.0	3.91328327815	663945.000438	6976.05048651	43.0	4.80577157145	659972.000026	1872.25870755	696	2127	137	135	161	166	149	1319	0
DLR00017383	15	5	YBR067C	23	SD/MSG -ARG -HIS -LYS -URA +Canavanine +G418 +Thialysine	yku70_v3_R2_steve	01	11.0	3.5471707179	9192.95415169	201.381361661	254.0	3.79486460774	654135.000522	7475.4824916	43.0	4.67542197397	651626.000023	2291.73850099	831	2125	137	135	156	163	146	1321	0
DLR00017383	15	6	YBR061C	23	SD/MSG -ARG -HIS -LYS -URA +Canavanine +G418 +Thialysine	yku70_v3_R2_steve	01	11.0	3.64694448471	8520.00007877	178.317928681	254.0	3.86761306681	646328.000611	7393.94015512	43.0	4.7556333007	640359.000189	2393.42322906	965	2122	137	135	158	165	146	1097	0
DLR00017383	15	7	YBR040W	23	SD/MSG -ARG -HIS -LYS -URA +Canavanine +G418 +Thialysine	yku70_v3_R2_steve	01	11.0	3.58291135472	9060.96401342	171.023123868	254.0	3.81228696885	661666.000545	7458.77758421	43.0	4.69257774043	658478.000008	2143.19063484	1100	2126	137	135	156	163	145	1220	0
DLR00017383	15	8	YBR187W	23	SD/MSG -ARG -HIS -LYS -URA +Canavanine +G418 +Thialysine	yku70_v3_R2_steve	01	11.0	3.34073895645	7696.24433721	111.936876859	254.0	3.63128553408	530075.000177	7144.5426104	43.0	4.48003023821	526568.000744	2318.89525713	1235	2122	137	135	151	159	143	1366	0
DLR00017383	15	9	YBR183W	23	SD/MSG -ARG -HIS -LYS -URA +Canavanine +G418 +Thialysine	yku70_v3_R2_steve	01	11.0	3.50516646644	9031.30248106	105.452103229	254.0	3.77229867522	665294.000432	8005.11136148	43.0	4.64827902453	663625.00017	2880.55412307	1378	2125	137	135	154	161	143	1420	0
DLR00017383	15	10	YBR024W	23	SD/MSG -ARG -HIS -LYS -URA +Canavanine +G418 +Thialysine	yku70_v3_R2_steve	01	11.0	3.58832657276	9330.61030341	132.405417529	254.0	3.83344042016	713575.000668	8551.82940681	43.0	4.71547986648	710584.000098	2836.69051863	1512	2122	137	135	154	162	143	1257	0
DLR00017383	15	11	YBR200W	23	SD/MSG -ARG -HIS -LYS -URA +Canavanine +G418 +Thialysine	yku70_v3_R2_steve	01	11.0	2.50404779118	3028.3	96.6402798181	254.0	3.12186945509	213938.000666	6272.82316807	43.0	3.73827089715	201239.000735	2671.47852541	1648	2131	137	135	146	155	140	1390	0
DLR00017383	15	12	YAL060W	23	SD/MSG -ARG -HIS -LYS -URA +Canavanine +G418 +Thialysine	yku70_v3_R2_steve	01	11.0	3.63696780592	9199.33509078	175.212082445	254.0	3.88797512964	753379.000686	8212.97281751	43.0	4.76634646307	757228.298699	1955.82098062	1787	2121	137	135	156	163	143	1157	0
DLR00017383	15	13	YBR221C	23	SD/MSG -ARG -HIS -LYS -URA +Canavanine +G418 +Thialysine	yku70_v3_R2_steve	01	11.0	3.28655064909	7932.46406259	193.636147135	254.0	3.59806597112	576824.00031	9096.53082377	43.0	4.41867308256	572657.000835	3991.57961694	1924	2120	137	135	148	156	140	1296	0
DLR00017383	15	14	YBR138C	23	SD/MSG -ARG -HIS -LYS -URA +Canavanine +G418 +Thialysine	yku70_v3_R2_steve	01	11.0	3.63940742055	8773.0000438	186.465310047	254.0	3.89795425476	724358.000628	8133.2851101	43.0	4.78692014536	719475.000185	2439.53407011	2060	2120	137	135	154	161	142	1164	0
DLR00017383	15	15	YBR222C	23	SD/MSG -ARG -HIS -LYS -URA +Canavanine +G418 +Thialysine	yku70_v3_R2_steve	01	11.0	3.71514524181	9083.00008627	125.511855511	254.0	3.97909434477	744578.000541	8200.35341083	43.0	4.87883458832	742276.000207	2553.26144043	2197	2119	137	135	153	161	142	1320	0
DLR00017383	15	16	YBL086C	23	SD/MSG -ARG -HIS -LYS -URA +Canavanine +G418 +Thialysine	yku70_v3_R2_steve	01	11.0	3.67344900702	7899.00003674	156.443654455	254.0	3.93002786642	654559.000454	7711.3207396	43.0	4.81984628433	647139.000113	2623.56695298	2336	2115	137	135	153	161	142	1038	0
DLR00017383	15	17	YBR139W	23	SD/MSG -ARG -HIS -LYS -URA +Canavanine +G418 +Thialysine	yku70_v3_R2_steve	01	11.0	3.58831492414	8640.96535337	167.654824212	254.0	3.82511833474	662865.000792	7893.96931381	43.0	4.70838692947	658841.000279	2900.00837602	2476	2119	137	135	150	158	141	1231	0
DLR00017383	15	18	YAL029C	23	SD/MSG -ARG -HIS -LYS -URA +Canavanine +G418 +Thialysine	yku70_v3_R2_steve	01	11.0	3.59666916946	7630.00025414	128.044592221	254.0	3.91166956768	619165.000453	7318.54813926	43.0	4.78663536133	618472.677722	2135.62642482	2609	2114	137	135	154	161	143	1004	0
DLR00017383	15	19	YBR121C	23	SD/MSG -ARG -HIS -LYS -URA +Canavanine +G418 +Thialysine	yku70_v3_R2_steve	01	11.0	3.55201824134	8906.40929856	227.729612736	254.0	3.75684595883	635760.000319	8109.5412017	43.0	4.6211297882	643590.807259	2195.9325976	2743	2118	137	135	146	154	139	1212	0
DLR00017383	15	20	YBL032W	23	SD/MSG -ARG -HIS -LYS -URA +Canavanine +G418 +Thialysine	yku70_v3_R2_steve	01	11.0	3.62760134388	8460.00012939	165.742089967	254.0	3.90209939768	677471.000531	7634.19111317	43.0	4.78827651369	670307.000108	2613.69581703	2878	2111	137	135	152	160	143	845	0
DLR00017383	15	21	YBL048W	23	SD/MSG -ARG -HIS -LYS -URA +Canavanine +G418 +Thialysine	yku70_v3_R2_steve	01	11.0	3.58484528686	8497.31354696	220.299384058	254.0	3.88134986805	679729.000602	7583.2461012	43.0	4.75793943152	679281.082215	2243.93843457	3017	2117	137	135	152	159	143	1030	0
DLR00017383	15	22	YBL054W	23	SD/MSG -ARG -HIS -LYS -URA +Canavanine +G418 +Thialysine	yku70_v3_R2_steve	01	11.0	3.60903603207	8441.000157	294.076267398	254.0	3.91403000612	714600.000598	8814.93589629	43.0	4.79485644764	706404.000318	2924.00202959	3151	2108	137	135	153	159	143	853	0
DLR00017383	15	23	YAR018C	23	SD/MSG -ARG -HIS -LYS -URA +Canavanine +G418 +Thialysine	yku70_v3_R2_steve	01	11.0	3.16080655125	8333.59472033	418.48557037	254.0	3.58468898582	625107.000605	9592.60201136	43.0	4.38435570129	622005.001174	3300.62622365	3286	2117	137	135	145	152	137	1389	0
DLR00017383	15	24	YOR202W	23	SD/MSG -ARG -HIS -LYS -URA +Canavanine +G418 +Thialysine	yku70_v3_R2_steve	01	11.0	3.56952315392	10143.0000636	687.450476612	254.0	3.86419394467	895498.000304	10497.3918819	43.0	4.71752239337	888336.000584	4340.77826919	3417	2107	137	135	152	157	140	630	0
DLR00017383	16	1	YOR202W	23	SD/MSG -ARG -HIS -LYS -URA +Canavanine +G418 +Thialysine	yku70_v3_R2_steve	01	11.0	4.34707161343	9024.49051259	536.3548419	254.0	4.00264413025	624622.000029	9358.60009061	43.0	4.8746227675	612367.999941	6836.73246604	270	2260	137	135	158	162	146	75	19
DLR00017383	16	2	YOR202W	23	SD/MSG -ARG -HIS -LYS -URA +Canavanine +G418 +Thialysine	yku70_v3_R2_steve	01	11.0	3.90805027596	10686.9876035	291.235884496	254.0	3.91380610761	743424.000636	8717.51498998	43.0	4.76887051652	732435.0009	6335.28513535	419	2279	137	135	164	168	152	940	33
DLR00017383	16	3	YOR202W	23	SD/MSG -ARG -HIS -LYS -URA +Canavanine +G418 +Thialysine	yku70_v3_R2_steve	01	11.0	3.87501769442	10311.0020766	274.5580912	254.0	4.00548358064	698744.00008	16832.8967735	43.0	4.89044203249	691250.99991	14256.2317782	540	2274	137	135	163	168	153	988	32
DLR00017383	16	4	YOR202W	23	SD/MSG -ARG -HIS -LYS -URA +Canavanine +G418 +Thialysine	yku70_v3_R2_steve	01	11.0	3.77470639508	8881.2	274.260293545	254.0	3.79007989181	664456.999791	18996.283794	43.0	4.65946849418	646770.999163	18865.8979464	680	2252	137	135	164	169	153	297	28
DLR00017383	16	5	YOR202W	23	SD/MSG -ARG -HIS -LYS -URA +Canavanine +G418 +Thialysine	yku70_v3_R2_steve	01	11.0	4.00965652118	7639.32922236	173.933025781	254.0	4.00135710343	515176.000205	6052.06888016	43.0	4.88292952049	500598.000143	2531.99613618	845	2253	137	135	165	171	153	322	17
DLR00017383	16	6	YOR202W	23	SD/MSG -ARG -HIS -LYS -URA +Canavanine +G418 +Thialysine	yku70_v3_R2_steve	01	11.0	4.03804810528	8161.23234146	204.180174534	254.0	3.96456366441	544204.000179	6022.38519783	43.0	4.8470531626	531959.000104	3472.84254329	967	2255	137	135	163	169	152	342	0
DLR00017383	16	7	YOR202W	23	SD/MSG -ARG -HIS -LYS -URA +Canavanine +G418 +Thialysine	yku70_v3_R2_steve	01	11.0	3.96004935836	7772.85928599	223.633306411	254.0	3.8660156297	510446.000157	5987.97570981	43.0	4.74082496957	498096.000171	3105.48258943	1103	2254	137	135	161	168	151	317	0
DLR00017383	16	8	YOR202W	23	SD/MSG -ARG -HIS -LYS -URA +Canavanine +G418 +Thialysine	yku70_v3_R2_steve	01	11.0	4.15602343597	8380.27441712	153.010316851	254.0	4.05658826887	586130.520044	5044.44760026	43.0	4.97103535457	560842.000227	2584.51696106	1239	2253	137	135	164	171	152	336	0
DLR00017383	16	9	YOR202W	23	SD/MSG -ARG -HIS -LYS -URA +Canavanine +G418 +Thialysine	yku70_v3_R2_steve	01	11.0	4.18362267063	8107.2181823	137.987145754	254.0	4.0087199138	553156.00017	5481.79528163	43.0	4.90021554643	541317.000166	2023.49498583	1361	2253	137	135	162	168	150	383	0
DLR00017383	16	10	YOR202W	23	SD/MSG -ARG -HIS -LYS -URA +Canavanine +G418 +Thialysine	yku70_v3_R2_steve	01	11.0	4.0035140663	8825.20746296	96.9012584072	254.0	4.05499888263	603008.000086	5864.51251632	43.0	4.95122619353	591465.000128	1173.86502393	1497	2255	137	135	161	168	149	419	0
DLR00017383	16	11	YOR202W	23	SD/MSG -ARG -HIS -LYS -URA +Canavanine +G418 +Thialysine	yku70_v3_R2_steve	01	11.0	3.90287004011	8285.25428603	109.493349302	254.0	4.00200243934	589940.000055	6445.83000315	43.0	4.89155260579	578085.00011	2079.82860848	1647	2250	137	135	161	167	148	401	0
DLR00017383	16	12	YOR202W	23	SD/MSG -ARG -HIS -LYS -URA +Canavanine +G418 +Thialysine	yku70_v3_R2_steve	01	11.0	3.76556606838	8669.29537329	139.758415627	254.0	3.89960876887	609269.000193	5744.17037302	43.0	4.78073180328	600151.000008	1403.44886626	1781	2247	137	135	159	165	147	561	0
DLR00017383	16	13	YOR202W	23	SD/MSG -ARG -HIS -LYS -URA +Canavanine +G418 +Thialysine	yku70_v3_R2_steve	01	11.0	3.91928371629	8849.99866136	148.094216306	254.0	4.04041169709	661317.000185	6287.91924465	43.0	4.94043274046	650545.000043	1558.57241107	1923	2252	137	135	160	166	147	546	8
DLR00017383	16	14	YOR202W	23	SD/MSG -ARG -HIS -LYS -URA +Canavanine +G418 +Thialysine	yku70_v3_R2_steve	01	11.0	3.87378427103	8935.99914367	107.081732814	254.0	3.9957689938	662538.000195	5869.2155391	43.0	4.90078787108	654452.000027	886.41954661	2059	2257	137	135	157	164	146	633	0
DLR00017383	16	15	YOR202W	23	SD/MSG -ARG -HIS -LYS -URA +Canavanine +G418 +Thialysine	yku70_v3_R2_steve	01	11.0	4.15762314368	9471.42283405	126.045672165	254.0	4.25418171298	739324.000144	6884.72309829	43.0	5.17863385875	731442.000103	1594.91740875	2195	2256	137	135	159	166	147	551	0
DLR00017383	16	16	YOR202W	23	SD/MSG -ARG -HIS -LYS -URA +Canavanine +G418 +Thialysine	yku70_v3_R2_steve	01	11.0	4.01170797514	8722.98902207	125.783613206	254.0	4.06669005977	667422.000075	6343.65340082	43.0	4.97296202337	657883.000005	1248.26402525	2332	2252	137	135	156	163	145	527	0
DLR00017383	16	17	YOR202W	23	SD/MSG -ARG -HIS -LYS -URA +Canavanine +G418 +Thialysine	yku70_v3_R2_steve	01	11.0	4.01203534143	9475.99928146	105.470819689	254.0	4.07576736348	692866.000076	6549.54078298	43.0	4.98330160792	685198.000027	1582.61503763	2469	2255	137	135	157	164	147	472	1
DLR00017383	16	18	YOR202W	23	SD/MSG -ARG -HIS -LYS -URA +Canavanine +G418 +Thialysine	yku70_v3_R2_steve	01	11.0	3.55829005698	8002.00013374	117.404095305	254.0	3.73369202059	539676.000051	6127.65927637	43.0	4.58567621967	529418.000428	1294.03930256	2598	2245	137	135	152	160	145	353	0
DLR00017383	16	19	YOR202W	23	SD/MSG -ARG -HIS -LYS -URA +Canavanine +G418 +Thialysine	yku70_v3_R2_steve	01	11.0	3.96764809886	9268.49292888	168.025167743	254.0	4.083001058	682156.000011	6458.83691752	43.0	4.98660668716	674340.000028	1495.59279039	2741	2252	137	135	159	165	149	481	9
DLR00017383	16	20	YOR202W	23	SD/MSG -ARG -HIS -LYS -URA +Canavanine +G418 +Thialysine	yku70_v3_R2_steve	01	11.0	3.91102840811	8111.70414618	153.752946797	254.0	3.90922297066	584295.00013	6035.86520344	43.0	4.78700791778	573953.000037	2049.70075272	2870	2241	137	135	157	164	148	484	0
DLR00017383	16	21	YOR202W	23	SD/MSG -ARG -HIS -LYS -URA +Canavanine +G418 +Thialysine	yku70_v3_R2_steve	01	11.0	4.02399243455	8464.99056854	160.594458684	254.0	4.05441904038	627154.000071	6215.65461232	43.0	4.9475075011	615503.000036	1873.5883167	3028	2243	137	135	160	166	150	402	2
DLR00017383	16	22	YOR202W	23	SD/MSG -ARG -HIS -LYS -URA +Canavanine +G418 +Thialysine	yku70_v3_R2_steve	01	11.0	3.87257902228	8558.99385503	216.430837183	254.0	3.9772737901	627268.000009	6200.34689424	43.0	4.85877072669	615740.999994	2444.3061801	3149	2248	137	135	157	163	148	289	0
DLR00017383	16	23	YOR202W	23	SD/MSG -ARG -HIS -LYS -URA +Canavanine +G418 +Thialysine	yku70_v3_R2_steve	01	11.0	4.02290052469	8520.59682294	268.799621968	254.0	4.00899439415	649608.000025	6687.85719402	43.0	4.88962384928	638006.999962	3455.74079614	3288	2250	137	135	158	162	147	291	2
DLR00017383	16	24	YOR202W	23	SD/MSG -ARG -HIS -LYS -URA +Canavanine +G418 +Thialysine	yku70_v3_R2_steve	01	11.0	3.98228694059	10449.9967924	686.377073337	254.0	3.92283349514	744578.000069	11371.9325047	43.0	4.79035255704	735628.999957	8318.15389893	3423	2248	137	135	155	160	144	196	4
DLR00017454	1	1	YOR202W	23	SD/MSG -ARG -HIS -LYS -URA +Canavanine +G418 +Thialysine	yku70_v3_R2_steve	02	11.0	2.94425909415	8878.1	311.629163857	254.0	3.39591666381	542651.000468	12174.2339618	43.0	4.11660518703	532087.000477	7217.40170782	287	223	137	135	145	152	139	108	23
DLR00017454	1	2	YOR202W	23	SD/MSG -ARG -HIS -LYS -URA +Canavanine +G418 +Thialysine	yku70_v3_R2_steve	02	11.0	3.92282635137	10810.9999209	350.893906143	254.0	4.07618781905	834191.000276	8375.80561934	43.0	4.97394689139	828166.000015	2895.27000375	409	217	137	135	157	162	147	405	0
DLR00017454	1	3	YOR202W	23	SD/MSG -ARG -HIS -LYS -URA +Canavanine +G418 +Thialysine	yku70_v3_R2_steve	02	11.0	3.46006187474	9367.000199	169.283845563	254.0	3.68196855103	651617.000477	8006.24200852	43.0	4.53080528574	645558.001055	2049.86796854	552	216	137	135	155	162	147	538	0
DLR00017454	1	4	YOR202W	23	SD/MSG -ARG -HIS -LYS -URA +Canavanine +G418 +Thialysine	yku70_v3_R2_steve	02	11.0	4.02351937079	10614.9996511	213.033092756	254.0	4.13187466727	792167.00009	6773.83204361	43.0	5.040528349	785879.000015	1842.95295293	682	212	137	135	163	169	152	512	0
DLR00017454	1	5	YOR202W	23	SD/MSG -ARG -HIS -LYS -URA +Canavanine +G418 +Thialysine	yku70_v3_R2_steve	02	11.0	3.39964357919	8080.0002971	151.228313851	254.0	3.64776190999	572171.000502	7142.86405672	43.0	4.48373376777	564501.001176	1990.97688901	825	215	137	135	156	164	149	741	0
DLR00017454	1	6	YOR202W	23	SD/MSG -ARG -HIS -LYS -URA +Canavanine +G418 +Thialysine	yku70_v3_R2_steve	02	11.0	3.81193875182	10343.000091	176.742778772	254.0	4.03015147565	789081.000357	7329.53382579	43.0	4.93250026459	783053.000017	1688.70306806	954	212	137	135	163	170	153	594	0
DLR00017454	1	7	YOR202W	23	SD/MSG -ARG -HIS -LYS -URA +Canavanine +G418 +Thialysine	yku70_v3_R2_steve	02	11.0	3.39011524286	9455.10920451	124.051711539	254.0	3.63836823666	634798.000447	8330.08687528	43.0	4.48505140565	629957.001077	2222.0585074	1097	209	137	135	156	165	149	891	0
DLR00017454	1	8	YOR202W	23	SD/MSG -ARG -HIS -LYS -URA +Canavanine +G418 +Thialysine	yku70_v3_R2_steve	02	11.0	3.89061154518	10159.0000004	419.039114956	254.0	4.01198346615	763279.000347	8958.07904534	43.0	4.91489265616	757319.000072	2784.50366567	1227	208	137	135	162	169	151	733	0
DLR00017454	1	9	YOR202W	23	SD/MSG -ARG -HIS -LYS -URA +Canavanine +G418 +Thialysine	yku70_v3_R2_steve	02	11.0	3.53913849779	9468.0000949	356.862734124	254.0	3.72141425366	659445.000223	9326.00159475	43.0	4.5877970767	656152.000675	3210.21643787	1371	213	137	135	156	164	148	993	0
DLR00017454	1	10	YOR202W	23	SD/MSG -ARG -HIS -LYS -URA +Canavanine +G418 +Thialysine	yku70_v3_R2_steve	02	11.0	4.02801014342	10175.9999486	351.628012891	254.0	4.12593710655	782753.000132	7760.47940252	43.0	5.03915821932	776503.000001	2016.00314521	1502	205	137	135	163	170	151	716	0
DLR00017454	1	11	YOR202W	23	SD/MSG -ARG -HIS -LYS -URA +Canavanine +G418 +Thialysine	yku70_v3_R2_steve	02	11.0	3.39835015913	8758.00020503	222.425417406	254.0	3.64649140314	612318.000437	8184.60098744	43.0	4.49463238145	611104.001033	2158.99226773	1643	209	137	135	156	165	149	1281	0
DLR00017454	1	12	YOR202W	23	SD/MSG -ARG -HIS -LYS -URA +Canavanine +G418 +Thialysine	yku70_v3_R2_steve	02	11.0	3.87432715497	10329.9999224	407.934777155	254.0	4.01433431674	772715.000313	7770.25114391	43.0	4.9168652613	766967.000033	2110.57890783	1777	205	137	135	163	171	151	773	0
DLR00017454	1	13	YOR202W	23	SD/MSG -ARG -HIS -LYS -URA +Canavanine +G418 +Thialysine	yku70_v3_R2_steve	02	11.0	3.41491582502	9300.15136935	164.884108885	254.0	3.66435252739	641486.000545	8621.99874158	43.0	4.51101734204	636914.001267	2529.19025773	1919	208	137	135	159	168	150	1011	0
DLR00017454	1	14	YOR202W	23	SD/MSG -ARG -HIS -LYS -URA +Canavanine +G418 +Thialysine	yku70_v3_R2_steve	02	11.0	3.90734934886	10109.0	401.157483784	254.0	4.03549383745	749639.000331	8385.47808157	43.0	4.93863260449	743699.000088	2219.65501423	2049	202	137	135	163	170	151	711	0
DLR00017454	1	15	YOR202W	23	SD/MSG -ARG -HIS -LYS -URA +Canavanine +G418 +Thialysine	yku70_v3_R2_steve	02	11.0	3.60501504328	9568.00014377	354.230606968	254.0	3.77975219423	668886.000119	8913.47444111	43.0	4.65477853337	663560.000376	2537.48067929	2188	208	137	135	157	166	149	779	0
DLR00017454	1	16	YOR202W	23	SD/MSG -ARG -HIS -LYS -URA +Canavanine +G418 +Thialysine	yku70_v3_R2_steve	02	11.0	3.95899685023	10093.9999898	370.51105465	254.0	4.08119530479	741774.00016	7728.42781913	43.0	4.98982372473	735547.00001	2409.66844235	2321	203	137	135	163	170	152	684	0
DLR00017454	1	17	YOR202W	23	SD/MSG -ARG -HIS -LYS -URA +Canavanine +G418 +Thialysine	yku70_v3_R2_steve	02	11.0	3.486280464	8698.0000769	386.515452564	254.0	3.69254984512	589315.000185	7320.25382644	43.0	4.5468096915	584198.00058	2457.82061126	2461	208	137	135	157	165	149	855	0
DLR00017454	1	18	YOR202W	23	SD/MSG -ARG -HIS -LYS -URA +Canavanine +G418 +Thialysine	yku70_v3_R2_steve	02	11.0	4.05929158959	10631.9999775	268.253546194	254.0	4.12898550809	761727.000111	7389.39434864	43.0	5.04037594478	755619.000002	1817.41322301	2594	203	137	135	163	170	152	523	0
DLR00017454	1	19	YOR202W	23	SD/MSG -ARG -HIS -LYS -URA +Canavanine +G418 +Thialysine	yku70_v3_R2_steve	02	11.0	3.52365528043	8805.00009196	214.692340332	254.0	3.7060016423	585277.000184	7299.49179423	43.0	4.5619015839	577973.000669	1715.63732028	2737	208	137	135	157	165	149	487	0
DLR00017454	1	20	YOR202W	23	SD/MSG -ARG -HIS -LYS -URA +Canavanine +G418 +Thialysine	yku70_v3_R2_steve	02	11.0	3.80497233109	10082.0000832	163.908576194	254.0	3.91556909214	683870.000497	8004.20758084	43.0	4.80634535566	675942.000147	2158.98275218	2868	200	137	135	160	167	150	356	0
DLR00017454	1	21	YOR202W	23	SD/MSG -ARG -HIS -LYS -URA +Canavanine +G418 +Thialysine	yku70_v3_R2_steve	02	11.0	3.55812742207	9201.00005109	230.747590184	254.0	3.74125017667	605784.000097	7013.80980963	43.0	4.59530869186	598476.00052	1846.18082896	3009	207	137	135	155	162	147	354	0
DLR00017454	1	22	YOR202W	23	SD/MSG -ARG -HIS -LYS -URA +Canavanine +G418 +Thialysine	yku70_v3_R2_steve	02	11.0	4.08811782236	9893.6958874	351.194474504	254.0	4.08687553296	718977.000011	7641.88638655	43.0	4.98341098359	709992.000011	2875.75903577	3142	199	137	135	159	165	149	280	0
DLR00017454	1	23	YOR202W	23	SD/MSG -ARG -HIS -LYS -URA +Canavanine +G418 +Thialysine	yku70_v3_R2_steve	02	11.0	3.20047306376	9170.45948443	181.600045083	254.0	3.47698128953	541618.00063	8810.76974325	43.0	4.25104074653	534322.001179	3229.89120667	3283	208	137	135	144	152	139	172	0
DLR00017454	1	24	YOR202W	23	SD/MSG -ARG -HIS -LYS -URA +Canavanine +G418 +Thialysine	yku70_v3_R2_steve	02	11.0	3.48693086265	10101.9999736	255.174258677	254.0	3.66332977011	652724.000104	8024.07408447	43.0	4.48674794254	646229.999956	5676.37148717	3418	194	137	135	151	157	141	338	43
DLR00017454	2	1	YOR202W	23	SD/MSG -ARG -HIS -LYS -URA +Canavanine +G418 +Thialysine	yku70_v3_R2_steve	02	11.0	3.9015904752	11176.9999805	624.487682785	254.0	3.99922313766	928960.000438	9160.56229772	43.0	4.89021658434	923532.999989	3906.02200769	272	352	137	135	155	160	144	581	0
DLR00017454	2	2	YCR071C	23	SD/MSG -ARG -HIS -LYS -URA +Canavanine +G418 +Thialysine	yku70_v3_R2_steve	02	11.0	0.773368339621	2620.70417815	340.689481119	254.0	12.0	32473.8	1091.04287471	43.0	0.80772546975	11461.7230066	1510.48868454	405	351	137	135	-1	-1	-1	0	0
DLR00017454	2	3	YDL100C	23	SD/MSG -ARG -HIS -LYS -URA +Canavanine +G418 +Thialysine	yku70_v3_R2_steve	02	11.0	3.54282151209	8504.00011628	206.782526158	254.0	3.77118097771	655000.00015	7450.08333032	43.0	4.63675497733	651366.000709	1717.55148022	548	351	137	135	157	163	147	1334	0
DLR00017454	2	4	YCR098C	23	SD/MSG -ARG -HIS -LYS -URA +Canavanine +G418 +Thialysine	yku70_v3_R2_steve	02	11.0	3.9003866302	9582.00001022	224.390489358	254.0	4.05968275678	786760.33633	6987.53521558	43.0	4.98706297811	762905.000017	2224.73024669	683	350	137	135	163	169	150	987	0
DLR00017454	2	5	YCR051W	23	SD/MSG -ARG -HIS -LYS -URA +Canavanine +G418 +Thialysine	yku70_v3_R2_steve	02	11.0	3.76202267219	9560.00006729	204.09226214	254.0	3.91116749146	747411.000628	7355.3542361	43.0	4.80860532794	741299.000164	1792.82954236	820	348	137	135	161	168	150	987	0
DLR00017454	2	6	YDL083C	23	SD/MSG -ARG -HIS -LYS -URA +Canavanine +G418 +Thialysine	yku70_v3_R2_steve	02	11.0	2.78273086813	6347.0	192.629536896	254.0	3.08401501527	291186.000588	7570.4725158	43.0	3.76134953134	286269.000432	4554.81763604	953	346	137	135	131	144	132	669	0
DLR00017454	2	7	YCR020C-A	23	SD/MSG -ARG -HIS -LYS -URA +Canavanine +G418 +Thialysine	yku70_v3_R2_steve	02	11.0	3.70543726364	9175.00007983	197.562683977	254.0	3.85633705391	681213.000629	7397.40300406	43.0	4.75042263107	675363.00021	1817.47066132	1089	346	137	135	158	166	149	1025	0
DLR00017454	2	8	YCL042W	23	SD/MSG -ARG -HIS -LYS -URA +Canavanine +G418 +Thialysine	yku70_v3_R2_steve	02	11.0	3.93065492275	9763.99999103	225.92092936	254.0	4.06487013081	787088.02422	6822.75549445	43.0	4.99810805954	763886.000012	1640.88525558	1228	347	137	135	163	170	150	889	0
DLR00017454	2	9	YCL027W	23	SD/MSG -ARG -HIS -LYS -URA +Canavanine +G418 +Thialysine	yku70_v3_R2_steve	02	11.0	3.87945255207	9631.99992515	184.56889465	254.0	4.04940253409	798953.077181	6297.83860244	43.0	4.97572210354	777351.000005	1328.37040961	1363	347	137	135	165	172	151	1119	0
DLR00017454	2	10	YDL088C	23	SD/MSG -ARG -HIS -LYS -URA +Canavanine +G418 +Thialysine	yku70_v3_R2_steve	02	11.0	3.9732394465	10020.9999845	213.312121326	254.0	4.08335434102	843305.410329	6855.62608709	43.0	5.01531744508	818317.000028	1571.96343519	1502	345	137	135	164	171	150	944	0
DLR00017454	2	11	YCR089W	23	SD/MSG -ARG -HIS -LYS -URA +Canavanine +G418 +Thialysine	yku70_v3_R2_steve	02	11.0	3.98791396613	10316.9999439	155.114087403	254.0	4.19766826838	864431.000081	7605.90587969	43.0	5.12326993596	859237.000061	1459.46366071	1637	345	137	135	167	173	152	900	0
DLR00017454	2	12	YCR079W	23	SD/MSG -ARG -HIS -LYS -URA +Canavanine +G418 +Thialysine	yku70_v3_R2_steve	02	11.0	3.55130025374	8973.0000973	221.596085702	254.0	3.66907222339	629036.000529	8718.49398389	43.0	4.52814704645	623703.001233	2201.01050153	1776	343	137	135	153	162	145	1000	0
DLR00017454	2	13	YCR063W	23	SD/MSG -ARG -HIS -LYS -URA +Canavanine +G418 +Thialysine	yku70_v3_R2_steve	02	11.0	6.03886859415	579.6	166.040301662	254.0	12.0	32099.4	1747.69746511	43.0	0.572132874591	2394.9	417.085112424	1912	351	137	135	-1	-1	-1	0	0
DLR00017454	2	14	YDL085W	23	SD/MSG -ARG -HIS -LYS -URA +Canavanine +G418 +Thialysine	yku70_v3_R2_steve	02	11.0	3.83926884053	10131.999995	211.241540987	254.0	4.00392816881	805975.00043	7300.96874755	43.0	4.91051106198	801132.000048	1287.75145117	2047	341	137	135	164	171	151	986	0
DLR00017454	2	15	YBR273C	23	SD/MSG -ARG -HIS -LYS -URA +Canavanine +G418 +Thialysine	yku70_v3_R2_steve	02	11.0	3.78419739335	9262.00000241	241.501299556	254.0	3.93529973932	715613.000453	7611.51393386	43.0	4.83660469536	710718.00011	1585.23561328	2183	343	137	135	162	169	149	1099	0
DLR00017454	2	16	YDL169C	23	SD/MSG -ARG -HIS -LYS -URA +Canavanine +G418 +Thialysine	yku70_v3_R2_steve	02	11.0	3.84978705835	9666.00001158	235.802973739	254.0	4.02007477296	739920.000332	7947.59651757	43.0	4.92944777106	733836.000077	1491.391743	2320	342	137	135	162	170	150	899	0
DLR00017454	2	17	YDL179W	23	SD/MSG -ARG -HIS -LYS -URA +Canavanine +G418 +Thialysine	yku70_v3_R2_steve	02	11.0	3.74477417038	9408.00008996	299.66447473	254.0	3.94589071965	701005.0005	8440.61379304	43.0	4.8458023665	694772.000264	2429.34129206	2457	343	137	135	161	169	150	921	0
DLR00017454	2	18	YBR286W	23	SD/MSG -ARG -HIS -LYS -URA +Canavanine +G418 +Thialysine	yku70_v3_R2_steve	02	11.0	3.98328337558	9929.00000899	258.740259569	254.0	4.13404369673	764391.00008	8089.84930681	43.0	5.05237484437	758470.000018	1802.59274277	2592	342	137	135	165	172	151	894	0
DLR00017454	2	19	YCL038C	23	SD/MSG -ARG -HIS -LYS -URA +Canavanine +G418 +Thialysine	yku70_v3_R2_steve	02	11.0	3.87129406437	9514.00001488	184.712683064	254.0	4.0104339629	719820.000316	7911.92490953	43.0	4.91016805448	716660.403818	1436.33716566	2729	339	137	135	163	170	151	822	0
DLR00017454	2	20	YBR269C	23	SD/MSG -ARG -HIS -LYS -URA +Canavanine +G418 +Thialysine	yku70_v3_R2_steve	02	11.0	3.65684047384	9502.00015673	163.797282274	254.0	3.8378222465	679130.000484	7955.98534022	43.0	4.72584227556	675084.000044	1741.10481238	2864	339	137	135	158	166	148	1065	0
DLR00017454	2	21	YDL034W	23	SD/MSG -ARG -HIS -LYS -URA +Canavanine +G418 +Thialysine	yku70_v3_R2_steve	02	11.0	4.08226726414	10161.9999759	294.458396052	254.0	4.20664782698	812676.000031	7759.40324727	43.0	5.12889279288	805609.000083	2241.88940656	3004	341	137	135	165	171	152	758	0
DLR00017454	2	22	YBR261C	23	SD/MSG -ARG -HIS -LYS -URA +Canavanine +G418 +Thialysine	yku70_v3_R2_steve	02	11.0	3.8022205299	10121.0000111	303.853582874	254.0	3.93191381435	785654.000563	7979.39031306	43.0	4.82505636303	779655.000107	2246.70200331	3141	339	137	135	157	164	147	779	0
DLR00017454	2	23	YDL134C-A	23	SD/MSG -ARG -HIS -LYS -URA +Canavanine +G418 +Thialysine	yku70_v3_R2_steve	02	11.0	3.80384280939	9737.00000838	241.993972193	254.0	3.94447916148	770682.000473	7581.09353782	43.0	4.83401280788	763232.000066	2020.4313576	3277	337	137	135	155	161	144	594	0
DLR00017454	2	24	YOR202W	23	SD/MSG -ARG -HIS -LYS -URA +Canavanine +G418 +Thialysine	yku70_v3_R2_steve	02	11.0	3.81830316914	11118.0000369	500.571556304	254.0	3.96412023532	870553.000426	8902.72286697	43.0	4.84640557981	866535.999968	3398.14801457	3413	342	137	135	153	159	142	393	0
DLR00017454	3	1	YOR202W	23	SD/MSG -ARG -HIS -LYS -URA +Canavanine +G418 +Thialysine	yku70_v3_R2_steve	02	11.0	3.25520800523	9911.88397891	319.002014765	254.0	3.53558170358	830322.664557	6277.63156567	43.0	4.42831879294	756038.001253	3428.08772927	278	489	137	135	153	159	143	1032	0
DLR00017454	3	2	YBR278W	23	SD/MSG -ARG -HIS -LYS -URA +Canavanine +G418 +Thialysine	yku70_v3_R2_steve	02	11.0	3.70165959405	9224.00002828	266.613574498	254.0	3.95516913706	800046.000415	7302.06849586	43.0	4.84801727329	793515.999997	2140.72686247	410	486	137	135	163	167	148	1010	0
DLR00017454	3	3	YBR245C	23	SD/MSG -ARG -HIS -LYS -URA +Canavanine +G418 +Thialysine	yku70_v3_R2_steve	02	11.0	2.94521047292	6106.03480105	152.599320009	254.0	3.33124113389	383289.000669	7515.59814761	43.0	4.02368481069	401941.271952	862.263999346	554	492	137	135	148	156	141	1644	0
DLR00017454	3	4	YDL171C	23	SD/MSG -ARG -HIS -LYS -URA +Canavanine +G418 +Thialysine	yku70_v3_R2_steve	02	11.0	3.58479146316	9278.6399811	153.208417715	254.0	3.81966426974	697070.000312	7127.92021499	43.0	4.7097882424	693073.000213	1665.17216177	686	487	137	135	159	166	148	1245	0
DLR00017454	3	5	YBR239C	23	SD/MSG -ARG -HIS -LYS -URA +Canavanine +G418 +Thialysine	yku70_v3_R2_steve	02	11.0	3.38249204316	8226.20253505	124.085676231	254.0	3.63705093658	574405.000347	7337.73594037	43.0	4.48937293594	570515.001035	2113.68480881	825	489	137	135	156	163	146	1368	0
DLR00017454	3	6	YDL039C	23	SD/MSG -ARG -HIS -LYS -URA +Canavanine +G418 +Thialysine	yku70_v3_R2_steve	02	11.0	3.95659855658	10111.9999976	206.085990687	254.0	4.12430595435	840327.000222	7680.61555984	43.0	5.04319061147	835224.000006	1898.59866151	957	487	137	135	168	174	153	1044	0
DLR00017454	3	7	YBR224W	23	SD/MSG -ARG -HIS -LYS -URA +Canavanine +G418 +Thialysine	yku70_v3_R2_steve	02	11.0	3.20364562027	7780.21290647	110.212733937	254.0	3.56318319351	536628.000445	7885.87572933	43.0	4.39142592397	533467.001119	2669.24517427	1093	488	137	135	157	165	148	1519	0
DLR00017454	3	8	YDL122W	23	SD/MSG -ARG -HIS -LYS -URA +Canavanine +G418 +Thialysine	yku70_v3_R2_steve	02	11.0	3.89164191128	9693.31716749	170.284769296	254.0	4.18197891921	832588.000058	6507.33772886	43.0	5.10205157138	827867.99997	1707.91430115	1230	485	137	135	171	177	154	991	0
DLR00017454	3	9	YDL033C	23	SD/MSG -ARG -HIS -LYS -URA +Canavanine +G418 +Thialysine	yku70_v3_R2_steve	02	11.0	6.27895817808	681.3	192.974417625	254.0	12.0	29111.6833605	630.8707191	43.0	6.48310033183	2827.8	788.387332773	1364	486	137	135	-1	-1	-1	0	0
DLR00017454	3	10	YDL081C	23	SD/MSG -ARG -HIS -LYS -URA +Canavanine +G418 +Thialysine	yku70_v3_R2_steve	02	11.0	2.90721174651	8380.9	200.301494793	254.0	3.29322017951	499427.0004	13202.0325437	43.0	4.01303901675	495259.000275	8835.2509929	1502	484	137	135	149	158	141	1205	0
DLR00017454	3	11	YCL028W	23	SD/MSG -ARG -HIS -LYS -URA +Canavanine +G418 +Thialysine	yku70_v3_R2_steve	02	11.0	3.15925419711	7969.42296977	125.588307813	254.0	3.52027105645	572277.000604	9252.31068473	43.0	4.32004862885	569886.001309	3555.88249149	1644	484	137	135	161	169	149	1644	0
DLR00017454	3	12	YDL175C	23	SD/MSG -ARG -HIS -LYS -URA +Canavanine +G418 +Thialysine	yku70_v3_R2_steve	02	11.0	3.67790857502	9264.00005401	204.821303758	254.0	3.95545081466	762246.000431	6863.60346432	43.0	4.85442864275	758562.000021	1427.79701791	1776	480	137	135	168	174	152	1257	0
DLR00017454	3	13	YBR242W	23	SD/MSG -ARG -HIS -LYS -URA +Canavanine +G418 +Thialysine	yku70_v3_R2_steve	02	11.0	3.1522801564	7690.87417699	125.209521302	254.0	3.49493312258	533091.00053	9026.09400313	43.0	4.29102421402	529865.001186	3440.5507456	1915	484	137	135	159	167	148	1567	0
DLR00017454	3	14	YCR007C	23	SD/MSG -ARG -HIS -LYS -URA +Canavanine +G418 +Thialysine	yku70_v3_R2_steve	02	11.0	3.22611192058	8579.47647412	106.64655393	254.0	3.63047491705	620110.000503	9079.64078745	43.0	4.46228724823	617790.001288	3171.16927317	2047	483	137	135	162	170	151	1371	0
DLR00017454	3	15	YCL025C	23	SD/MSG -ARG -HIS -LYS -URA +Canavanine +G418 +Thialysine	yku70_v3_R2_steve	02	11.0	2.86402414627	4640.9	117.5691087	254.0	3.25696394473	258068.000524	7668.58253214	43.0	3.89483795093	279543.0	2400.12000595	2181	481	137	135	144	155	141	1671	0
DLR00017454	3	16	YDL127W	23	SD/MSG -ARG -HIS -LYS -URA +Canavanine +G418 +Thialysine	yku70_v3_R2_steve	02	11.0	3.77603892064	9583.00006426	193.423965817	254.0	3.97981380615	751836.000409	8250.30439192	43.0	4.87820440554	752357.222886	1289.7259655	2323	479	137	135	166	172	151	1004	0
DLR00017454	3	17	YDL094C	23	SD/MSG -ARG -HIS -LYS -URA +Canavanine +G418 +Thialysine	yku70_v3_R2_steve	02	11.0	3.31870208848	8003.19958136	154.38251404	254.0	3.62220246871	541523.000296	8354.01849872	43.0	4.46708461466	540657.000961	2212.03938385	2461	485	137	135	159	167	148	1710	0
DLR00017454	3	18	YBR238C	23	SD/MSG -ARG -HIS -LYS -URA +Canavanine +G418 +Thialysine	yku70_v3_R2_steve	02	11.0	3.47926175277	8097.00015623	220.032962599	254.0	3.62818024034	544691.000373	8238.97288478	43.0	4.47474556751	539044.001047	1957.31504404	2595	475	137	135	154	163	146	1026	0
DLR00017454	3	19	YBR289W	23	SD/MSG -ARG -HIS -LYS -URA +Canavanine +G418 +Thialysine	yku70_v3_R2_steve	02	11.0	0.5	554.879957282	75.7913740733	254.0	12.0	32252.4	1720.51116799	43.0	0.50171338812	2427.527379	336.559134157	2734	486	137	135	-1	-1	-1	0	0
DLR00017454	3	20	YCR033W	23	SD/MSG -ARG -HIS -LYS -URA +Canavanine +G418 +Thialysine	yku70_v3_R2_steve	02	11.0	3.29267856468	7602.20659489	185.482035651	254.0	3.44872428962	562085.195693	5536.54920786	43.0	4.34007859716	514048.001393	2162.00021355	2868	475	137	135	156	164	148	1399	0
DLR00017454	3	21	YCL023C	23	SD/MSG -ARG -HIS -LYS -URA +Canavanine +G418 +Thialysine	yku70_v3_R2_steve	02	11.0	3.29799450611	7840.22653373	191.167388661	254.0	3.61975690148	561039.000449	7293.34301059	43.0	4.45561851816	555708.001135	2123.79597362	3004	476	137	135	158	166	149	1338	0
DLR00017454	3	22	YCR028C-A	23	SD/MSG -ARG -HIS -LYS -URA +Canavanine +G418 +Thialysine	yku70_v3_R2_steve	02	11.0	0.662831779293	1224.99999229	187.215962755	254.0	12.0	29271.6	925.498096045	43.0	0.766086753759	7123.99999868	1106.39215916	3142	483	137	135	-1	-1	-1	9	0
DLR00017454	3	23	YDL154W	23	SD/MSG -ARG -HIS -LYS -URA +Canavanine +G418 +Thialysine	yku70_v3_R2_steve	02	11.0	3.40265861995	8261.00018821	228.147620131	254.0	3.72464882207	659732.000337	7784.82892785	43.0	4.5717246141	654763.000831	2058.25025609	3282	478	137	135	155	161	144	1060	0
DLR00017454	3	24	YOR202W	23	SD/MSG -ARG -HIS -LYS -URA +Canavanine +G418 +Thialysine	yku70_v3_R2_steve	02	11.0	3.74452270257	10549.0000265	549.796895541	254.0	3.93002604681	874114.000221	9224.23840704	43.0	4.80852886454	869964.000114	3489.81199378	3416	472	137	135	156	161	143	633	0
DLR00017454	4	1	YOR202W	23	SD/MSG -ARG -HIS -LYS -URA +Canavanine +G418 +Thialysine	yku70_v3_R2_steve	02	11.0	3.86344355774	11014.9999549	305.456033831	254.0	4.0316960936	963960.00034	7598.58300246	43.0	4.93203143057	959430.999986	3202.91634052	271	625	137	135	161	165	147	852	0
DLR00017454	4	2	YCR026C	23	SD/MSG -ARG -HIS -LYS -URA +Canavanine +G418 +Thialysine	yku70_v3_R2_steve	02	11.0	3.87030859649	9258.0000006	218.957576825	254.0	4.03503000833	778714.000284	7645.90772618	43.0	4.94087072788	772965.999963	2195.18282225	408	623	137	135	161	166	147	1012	0
DLR00017454	4	3	YDL123W	23	SD/MSG -ARG -HIS -LYS -URA +Canavanine +G418 +Thialysine	yku70_v3_R2_steve	02	11.0	3.96555985802	9785.99998988	263.485786459	254.0	4.19659167901	831872.000023	6671.91928615	43.0	5.12091073239	827083.999997	2328.00905119	549	622	137	135	166	171	152	1052	0
DLR00017454	4	4	YCR059C	23	SD/MSG -ARG -HIS -LYS -URA +Canavanine +G418 +Thialysine	yku70_v3_R2_steve	02	11.0	4.05574336298	9843.99997341	309.987806517	254.0	4.23129782656	841941.000022	6988.96584569	43.0	5.15815434355	835483.999986	2316.46922977	684	624	137	135	169	174	154	914	0
DLR00017454	4	5	YBR281C	23	SD/MSG -ARG -HIS -LYS -URA +Canavanine +G418 +Thialysine	yku70_v3_R2_steve	02	11.0	3.96629315392	9767.99999318	239.857559649	254.0	4.10887188497	802478.000326	6906.45767955	43.0	5.02553404245	797093.000003	1565.65409398	820	625	137	135	167	173	153	1021	0
DLR00017454	4	6	YDL077C	23	SD/MSG -ARG -HIS -LYS -URA +Canavanine +G418 +Thialysine	yku70_v3_R2_steve	02	11.0	6.18995476881	669.6	192.751917902	254.0	10.8962383626	27637.7955165	727.512032251	43.0	0.607783581778	2745.9	492.775252738	953	621	137	135	-1	-1	-1	0	0
DLR00017454	4	7	YCL013W	23	SD/MSG -ARG -HIS -LYS -URA +Canavanine +G418 +Thialysine	yku70_v3_R2_steve	02	11.0	3.67009208183	8906.40103387	154.549429464	254.0	3.926452889	700896.000462	7142.5549251	43.0	4.82668346826	696403.00012	1414.75245513	1091	621	137	135	165	172	151	1197	0
DLR00017454	4	8	YCR043C	23	SD/MSG -ARG -HIS -LYS -URA +Canavanine +G418 +Thialysine	yku70_v3_R2_steve	02	11.0	3.81032385093	9037.000011	176.049381078	254.0	3.99871871586	720318.000307	7389.64320773	43.0	4.90054528667	715192.000048	1632.87194363	1230	623	137	135	165	172	151	1068	0
DLR00017454	4	9	YCL044C	23	SD/MSG -ARG -HIS -LYS -URA +Canavanine +G418 +Thialysine	yku70_v3_R2_steve	02	11.0	3.47427592974	8573.00026146	168.353535438	254.0	3.66838934936	648693.000464	8994.46081663	43.0	4.51776768052	643358.001235	2568.63087594	1366	620	137	135	161	168	149	1124	0
DLR00017454	4	10	YCR034W	23	SD/MSG -ARG -HIS -LYS -URA +Canavanine +G418 +Thialysine	yku70_v3_R2_steve	02	11.0	1.97711408826	1193.5	100.967371532	254.0	2.88945251732	81398.0004646	6094.03705808	43.0	3.03864593448	61354.0003648	1788.21037052	1511	615	137	135	139	151	140	857	0
DLR00017454	4	11	YDL052C	23	SD/MSG -ARG -HIS -LYS -URA +Canavanine +G418 +Thialysine	yku70_v3_R2_steve	02	11.0	6.19652770857	471.6	133.239105498	254.0	12.0	29368.8	827.828691786	43.0	6.74657451442	2141.1	593.740275791	1638	621	137	135	-1	-1	-1	0	0
DLR00017454	4	12	YBR296C	23	SD/MSG -ARG -HIS -LYS -URA +Canavanine +G418 +Thialysine	yku70_v3_R2_steve	02	11.0	3.69976575138	9911.00006346	195.357978728	254.0	3.90762437871	817307.000328	8178.09114073	43.0	4.799156095	812095.00031	1611.65980145	1773	617	137	135	169	175	153	933	0
DLR00017454	4	13	YCR019W	23	SD/MSG -ARG -HIS -LYS -URA +Canavanine +G418 +Thialysine	yku70_v3_R2_steve	02	11.0	3.72330235315	9691.00000774	201.6141	254.0	3.94841913362	802695.000488	7746.17368489	43.0	4.84451951196	798120.000028	1262.02325612	1910	617	137	135	170	175	153	1012	0
DLR00017454	4	14	YCR081W	23	SD/MSG -ARG -HIS -LYS -URA +Canavanine +G418 +Thialysine	yku70_v3_R2_steve	02	11.0	0.540409262859	828.491281114	107.776893789	254.0	12.0	30463.2	775.346961222	43.0	0.619286727666	3395.72507184	460.24968763	2049	621	137	135	-1	-1	-1	0	0
DLR00017454	4	15	YDL167C	23	SD/MSG -ARG -HIS -LYS -URA +Canavanine +G418 +Thialysine	yku70_v3_R2_steve	02	11.0	3.84443348997	9679.99996258	287.559494256	254.0	4.03455394302	781525.000304	8041.3003188	43.0	4.9371708926	776896.000041	1624.02607443	2185	614	137	135	169	175	153	1056	0
DLR00017454	4	16	YCL032W	23	SD/MSG -ARG -HIS -LYS -URA +Canavanine +G418 +Thialysine	yku70_v3_R2_steve	02	11.0	2.84818857347	5406.5	114.39295027	254.0	3.36901657152	333722.000526	7254.15960269	43.0	4.11229423355	326898.001228	1804.38524878	2322	618	137	135	153	162	145	1323	0
DLR00017454	4	17	YDL050C	23	SD/MSG -ARG -HIS -LYS -URA +Canavanine +G418 +Thialysine	yku70_v3_R2_steve	02	11.0	3.73874754198	9649.00011983	213.229460326	254.0	3.97927686748	743310.000414	8796.1347346	43.0	4.87415555484	743989.425711	1966.91800958	2457	616	137	135	165	172	152	1065	0
DLR00017454	4	18	YCR049C	23	SD/MSG -ARG -HIS -LYS -URA +Canavanine +G418 +Thialysine	yku70_v3_R2_steve	02	11.0	3.92107607197	10168.9999954	242.254449825	254.0	4.06358399951	806439.000294	8378.68298231	43.0	4.973261303	800578.000044	1635.60530187	2596	614	137	135	168	175	153	882	0
DLR00017454	4	19	YDL159W	23	SD/MSG -ARG -HIS -LYS -URA +Canavanine +G418 +Thialysine	yku70_v3_R2_steve	02	11.0	6.10888602648	606.6	173.822187093	254.0	12.0	32157.9	1663.46906362	43.0	0.590214070908	2495.7	446.968995094	2734	621	137	135	-1	-1	-1	0	0
DLR00017454	4	20	YBR293W	23	SD/MSG -ARG -HIS -LYS -URA +Canavanine +G418 +Thialysine	yku70_v3_R2_steve	02	11.0	3.91091176874	9919.00000914	195.082919665	254.0	4.09023054572	798000.000259	7636.45849598	43.0	5.00467171292	791464.000012	1490.0943728	2866	614	137	135	168	174	154	903	0
DLR00017454	4	21	YDL086W	23	SD/MSG -ARG -HIS -LYS -URA +Canavanine +G418 +Thialysine	yku70_v3_R2_steve	02	11.0	3.81655137409	9101.000026	213.587176265	254.0	4.0358825624	728680.000407	6692.33465495	43.0	4.94155120763	722048.00003	1421.25398681	3000	610	137	135	165	172	153	944	0
DLR00017454	4	22	YCL050C	23	SD/MSG -ARG -HIS -LYS -URA +Canavanine +G418 +Thialysine	yku70_v3_R2_steve	02	11.0	3.85643952873	10056.0000088	269.810172415	254.0	4.06991177453	818756.00028	7294.27037891	43.0	4.97706619846	813419.999999	2129.56225983	3139	612	137	135	163	169	151	899	0
DLR00017454	4	23	YBR264C	23	SD/MSG -ARG -HIS -LYS -URA +Canavanine +G418 +Thialysine	yku70_v3_R2_steve	02	11.0	3.9672452318	10657.9999916	354.422413507	254.0	4.13558758237	909566.000197	7998.8977087	43.0	5.04798343216	904577.99998	2998.7429275	3279	614	137	135	161	167	148	839	0
DLR00017454	4	24	YOR202W	23	SD/MSG -ARG -HIS -LYS -URA +Canavanine +G418 +Thialysine	yku70_v3_R2_steve	02	11.0	3.90740853348	11663.9999831	516.216370403	254.0	4.06107231428	985953.000283	8772.53156292	43.0	4.96158917747	983008.999914	4122.61035246	3416	612	137	135	158	164	145	738	0
DLR00017454	5	1	YOR202W	23	SD/MSG -ARG -HIS -LYS -URA +Canavanine +G418 +Thialysine	yku70_v3_R2_steve	02	11.0	3.41286103382	9058.00014375	193.790406124	254.0	3.62540343789	785502.463416	6108.64191982	43.0	4.51888252056	733488.000979	2595.29744439	278	763	137	135	154	161	145	1099	0
DLR00017454	5	2	YCL057W	23	SD/MSG -ARG -HIS -LYS -URA +Canavanine +G418 +Thialysine	yku70_v3_R2_steve	02	11.0	3.99632073727	9834.99999213	298.114685838	254.0	4.17178536347	845168.000082	7659.50597281	43.0	5.09132740674	839281.999988	2704.08309663	410	760	137	135	164	169	149	932	0
DLR00017454	5	3	YCL039W	23	SD/MSG -ARG -HIS -LYS -URA +Canavanine +G418 +Thialysine	yku70_v3_R2_steve	02	11.0	3.49467800071	8425.44372371	169.243352066	254.0	3.76172070955	639590.000011	7126.64936628	43.0	4.6389716767	635867.000492	1661.83557125	553	761	137	135	158	165	148	1415	0
DLR00017454	5	4	YCL030C	23	SD/MSG -ARG -HIS -LYS -URA +Canavanine +G418 +Thialysine	yku70_v3_R2_steve	02	11.0	0.664787666458	827.1	158.545541819	254.0	12.0	27721.0131015	723.672232827	43.0	6.80842243564	3432.6	986.511116034	679	756	137	135	-1	-1	-1	0	0
DLR00017454	5	5	YCR069W	23	SD/MSG -ARG -HIS -LYS -URA +Canavanine +G418 +Thialysine	yku70_v3_R2_steve	02	11.0	3.28593786282	7670.721148	125.167285285	254.0	3.57823605941	535336.000394	7056.93891391	43.0	4.41303122098	532468.001057	2183.19100288	828	762	137	135	158	166	149	1632	0
DLR00017454	5	6	YDL048C	23	SD/MSG -ARG -HIS -LYS -URA +Canavanine +G418 +Thialysine	yku70_v3_R2_steve	02	11.0	4.0006844591	10329.9999463	207.180458232	254.0	4.1949218183	872166.000083	6897.03587932	43.0	5.11997098035	866572.999996	1899.79967566	958	757	137	135	170	176	155	918	0
DLR00017454	5	7	YBR228W	23	SD/MSG -ARG -HIS -LYS -URA +Canavanine +G418 +Thialysine	yku70_v3_R2_steve	02	11.0	3.58426257762	8420.00017458	166.053783051	254.0	3.80991526155	624174.000551	6664.20847729	43.0	4.69540745877	622098.00012	1600.28624851	1095	758	137	135	160	168	149	1603	0
DLR00017454	5	8	YCR037C	23	SD/MSG -ARG -HIS -LYS -URA +Canavanine +G418 +Thialysine	yku70_v3_R2_steve	02	11.0	3.93421474993	9665.99999854	208.589952513	254.0	4.10333434159	763930.00015	7405.14810485	43.0	5.02052022995	759004.00001	1553.35004649	1230	753	137	135	165	172	151	986	0
DLR00017454	5	9	YDL162C	23	SD/MSG -ARG -HIS -LYS -URA +Canavanine +G418 +Thialysine	yku70_v3_R2_steve	02	11.0	3.08189319466	7283.73713318	130.809088984	254.0	3.44414525996	460220.000664	8119.67586435	43.0	4.23860309631	460790.001348	2756.40347394	1370	757	137	135	154	163	146	1939	0
DLR00017454	5	10	YBR297W	23	SD/MSG -ARG -HIS -LYS -URA +Canavanine +G418 +Thialysine	yku70_v3_R2_steve	02	11.0	3.75303926062	9725.00000585	194.667348517	254.0	3.99079783211	806698.000385	7014.92868979	43.0	4.89172940127	802338.000006	1497.88875963	1504	754	137	135	170	176	154	1058	0
DLR00017454	5	11	YDL142C	23	SD/MSG -ARG -HIS -LYS -URA +Canavanine +G418 +Thialysine	yku70_v3_R2_steve	02	11.0	2.76770215214	5230.5	145.794427576	254.0	3.1704417683	306624.000628	8432.00809031	43.0	3.85876305236	301718.000577	4824.04179255	1640	753	137	135	148	158	143	1609	0
DLR00017454	5	12	YDL082W	23	SD/MSG -ARG -HIS -LYS -URA +Canavanine +G418 +Thialysine	yku70_v3_R2_steve	02	11.0	3.02068225996	8119.1	128.45143464	254.0	3.4289756559	531512.000678	9656.38168657	43.0	4.13010474783	563408.943231	830.178177169	1777	754	137	135	158	166	148	1602	0
DLR00017454	5	13	YBR248C	23	SD/MSG -ARG -HIS -LYS -URA +Canavanine +G418 +Thialysine	yku70_v3_R2_steve	02	11.0	6.16626107451	810.0	221.727027899	254.0	12.0	30442.0931871	793.847275262	43.0	1.86472640118	4055.00025155	603.313756486	1912	756	137	135	124	138	129	26	0
DLR00017454	5	14	YBR277C	23	SD/MSG -ARG -HIS -LYS -URA +Canavanine +G418 +Thialysine	yku70_v3_R2_steve	02	11.0	3.49579607598	8644.00015611	184.807786085	254.0	3.72308179592	663772.000396	8426.94257983	43.0	4.5846729872	660386.001089	2041.81891444	2048	751	137	135	164	171	151	1345	0
DLR00017454	5	15	YDL112W	23	SD/MSG -ARG -HIS -LYS -URA +Canavanine +G418 +Thialysine	yku70_v3_R2_steve	02	11.0	3.5755732436	8519.00007273	230.511546945	254.0	3.84938483159	650724.00046	7740.35238286	43.0	4.7359901371	648564.000149	1641.08851384	2190	754	137	135	165	171	151	1403	0
DLR00017454	5	16	YBR292C	23	SD/MSG -ARG -HIS -LYS -URA +Canavanine +G418 +Thialysine	yku70_v3_R2_steve	02	11.0	3.78537289518	9282.00004535	205.714626963	254.0	3.9430315288	719889.000456	8386.50897274	43.0	4.84268815066	714652.00012	1806.4369086	2325	751	137	135	166	172	151	1104	0
DLR00017454	5	17	YDL160C	23	SD/MSG -ARG -HIS -LYS -URA +Canavanine +G418 +Thialysine	yku70_v3_R2_steve	02	11.0	6.02421438974	478.8	136.906734245	254.0	12.0	32211.9	1231.33979083	43.0	0.549283892284	1981.8	363.212670068	2460	756	137	135	-1	-1	-1	0	0
DLR00017454	5	18	YDL146W	23	SD/MSG -ARG -HIS -LYS -URA +Canavanine +G418 +Thialysine	yku70_v3_R2_steve	02	11.0	3.75802830446	9339.00001331	165.710302807	254.0	3.95813807635	724174.000374	7746.55993672	43.0	4.85893654579	718408.000054	1384.46151411	2596	750	137	135	165	172	152	1032	0
DLR00017454	5	19	YCR090C	23	SD/MSG -ARG -HIS -LYS -URA +Canavanine +G418 +Thialysine	yku70_v3_R2_steve	02	11.0	3.34338825912	7975.49206027	164.822303456	254.0	3.60337789396	555456.000371	8063.94413011	43.0	4.44537130992	550163.001005	2066.02543664	2741	754	137	135	159	167	149	1362	0
DLR00017454	5	20	YBR240C	23	SD/MSG -ARG -HIS -LYS -URA +Canavanine +G418 +Thialysine	yku70_v3_R2_steve	02	11.0	3.91371306619	9552.70482888	184.859197986	254.0	4.09076130543	742940.000146	7311.00084744	43.0	5.00424795371	736560.000002	1356.24604678	2870	747	137	135	165	172	153	894	0
DLR00017454	5	21	YDL182W	23	SD/MSG -ARG -HIS -LYS -URA +Canavanine +G418 +Thialysine	yku70_v3_R2_steve	02	11.0	2.84632529187	5887.2	211.485411114	254.0	3.24229488122	337087.000612	7518.1886179	43.0	3.95948054699	330910.000831	3775.85393509	3006	754	137	135	145	155	142	1274	0
DLR00017454	5	22	YDL010W	23	SD/MSG -ARG -HIS -LYS -URA +Canavanine +G418 +Thialysine	yku70_v3_R2_steve	02	11.0	3.97231567047	9946.99994534	297.468895311	254.0	4.14050816791	816288.00011	7526.39911978	43.0	5.0572629053	810771.999996	2560.64833512	3145	746	137	135	163	170	151	935	0
DLR00017454	5	23	YCR009C	23	SD/MSG -ARG -HIS -LYS -URA +Canavanine +G418 +Thialysine	yku70_v3_R2_steve	02	11.0	2.90348916281	6616.5	170.687594106	254.0	3.37234162959	433620.000632	8217.91380739	43.0	4.06466707667	456678.824081	1097.31049886	3289	760	137	135	148	156	142	1630	9
DLR00017454	5	24	YOR202W	23	SD/MSG -ARG -HIS -LYS -URA +Canavanine +G418 +Thialysine	yku70_v3_R2_steve	02	11.0	3.79845857127	11157.000108	261.302725856	254.0	3.98335087226	946191.000402	7849.47560156	43.0	4.87263025002	942972.000015	2902.03190186	3419	744	137	135	158	164	145	790	0
DLR00017454	6	1	YOR202W	23	SD/MSG -ARG -HIS -LYS -URA +Canavanine +G418 +Thialysine	yku70_v3_R2_steve	02	11.0	3.8684956587	10593.9999918	330.401517852	254.0	4.0153679268	916478.000361	7605.74423875	43.0	4.91240914427	911431.999999	3120.2366614	271	898	137	135	160	166	148	829	0
DLR00017454	6	2	YCR082W	23	SD/MSG -ARG -HIS -LYS -URA +Canavanine +G418 +Thialysine	yku70_v3_R2_steve	02	11.0	4.04601985832	9599.99994867	269.556667055	254.0	4.1920356164	815247.000011	6961.87379321	43.0	5.11177319629	809303.99998	2317.81107681	409	896	137	135	163	169	150	1012	0
DLR00017454	6	3	YDL037C	23	SD/MSG -ARG -HIS -LYS -URA +Canavanine +G418 +Thialysine	yku70_v3_R2_steve	02	11.0	3.75491315555	8901.00006039	234.626812952	254.0	4.02108868454	732011.000278	6657.00328305	43.0	4.93183758762	726234.99999	1948.02561439	548	897	137	135	164	170	151	1173	0
DLR00017454	6	4	YCR045C	23	SD/MSG -ARG -HIS -LYS -URA +Canavanine +G418 +Thialysine	yku70_v3_R2_steve	02	11.0	3.88925884676	9446.00003085	194.81760204	254.0	4.05924989239	771650.00032	7062.37846838	43.0	4.97011302965	765478.000012	1760.27121423	684	896	137	135	166	172	153	998	0
DLR00017454	6	5	YDL053C	23	SD/MSG -ARG -HIS -LYS -URA +Canavanine +G418 +Thialysine	yku70_v3_R2_steve	02	11.0	3.86751825645	9736.00000756	275.912429867	254.0	4.01292657695	790159.000593	7360.23979049	43.0	4.91747807216	788222.880824	1601.66114712	821	896	137	135	166	173	153	966	0
DLR00017454	6	6	YDL042C	23	SD/MSG -ARG -HIS -LYS -URA +Canavanine +G418 +Thialysine	yku70_v3_R2_steve	02	11.0	0.511023176801	885.580228654	111.30919128	254.0	10.4138972346	27196.2181422	789.337085786	43.0	0.558525227858	3770.72154686	481.802372175	953	891	137	135	-1	-1	-1	0	0
DLR00017454	6	7	YBR263W	23	SD/MSG -ARG -HIS -LYS -URA +Canavanine +G418 +Thialysine	yku70_v3_R2_steve	02	11.0	3.88492891231	9644.00000566	154.071942997	254.0	4.07595909867	774317.000357	6972.18804583	43.0	4.99500503439	768390.000007	1433.20743345	1091	891	137	135	166	173	152	1034	0
DLR00017454	6	8	YBR255W	23	SD/MSG -ARG -HIS -LYS -URA +Canavanine +G418 +Thialysine	yku70_v3_R2_steve	02	11.0	3.96486972706	9544.00011266	178.396820795	254.0	4.15248121008	753398.00004	8665.6115277	43.0	5.07245119897	748127.000026	2702.36179165	1228	891	137	135	165	172	151	969	0
DLR00017454	6	9	YDL035C	23	SD/MSG -ARG -HIS -LYS -URA +Canavanine +G418 +Thialysine	yku70_v3_R2_steve	02	11.0	3.54070153593	8103.00007133	190.955012409	254.0	3.70070177263	585437.00027	7486.89068263	43.0	4.56843527761	581341.000859	1608.44783259	1364	894	137	135	159	166	147	1137	0
DLR00017454	6	10	YCL012W	23	SD/MSG -ARG -HIS -LYS -URA +Canavanine +G418 +Thialysine	yku70_v3_R2_steve	02	11.0	3.79544741937	9010.00000381	195.960892282	254.0	3.98468896547	708702.00034	7425.00741203	43.0	4.88890837554	704149.000062	1477.20983164	1500	893	137	135	166	172	151	1134	0
DLR00017454	6	11	YCL056C	23	SD/MSG -ARG -HIS -LYS -URA +Canavanine +G418 +Thialysine	yku70_v3_R2_steve	02	11.0	3.8445446168	9917.00000973	173.161210533	254.0	4.07026282477	815940.000313	7553.66952692	43.0	4.97773982201	815313.513996	1166.71269474	1639	891	137	135	169	175	153	1029	0
DLR00017454	6	12	YCL010C	23	SD/MSG -ARG -HIS -LYS -URA +Canavanine +G418 +Thialysine	yku70_v3_R2_steve	02	11.0	0.5	817.542644407	103.077318941	254.0	12.0	29532.5815187	737.102352053	43.0	0.585454805983	3672.72103834	478.281517836	1775	891	137	135	-1	-1	-1	0	0
DLR00017454	6	13	YBR241C	23	SD/MSG -ARG -HIS -LYS -URA +Canavanine +G418 +Thialysine	yku70_v3_R2_steve	02	11.0	3.78627413288	9821.00001918	206.120241173	254.0	3.94310092498	791704.000509	7866.60230618	43.0	4.83764156142	791788.217909	1077.53582354	1912	890	137	135	168	174	153	1022	0
DLR00017454	6	14	YCR005C	23	SD/MSG -ARG -HIS -LYS -URA +Canavanine +G418 +Thialysine	yku70_v3_R2_steve	02	11.0	3.84367883817	9429.00000703	220.753415224	254.0	4.00588982628	746397.000349	7805.76684105	43.0	4.9077250445	741841.000079	1576.13425971	2050	890	137	135	167	173	152	1041	0
DLR00017454	6	15	YCL048W	23	SD/MSG -ARG -HIS -LYS -URA +Canavanine +G418 +Thialysine	yku70_v3_R2_steve	02	11.0	3.73008582757	8991.00005065	217.07300491	254.0	3.93271715759	687246.000402	7882.04429329	43.0	4.8330800412	683060.000098	1697.63915072	2188	889	137	135	164	171	150	1170	0
DLR00017454	6	16	YCR001W	23	SD/MSG -ARG -HIS -LYS -URA +Canavanine +G418 +Thialysine	yku70_v3_R2_steve	02	11.0	3.92777640819	9445.00004828	233.472688565	254.0	4.07913148163	729880.000172	8225.55575192	43.0	4.99146662404	724874.00003	1949.99082419	2325	887	137	135	165	171	150	1029	0
DLR00017454	6	17	YDL078C	23	SD/MSG -ARG -HIS -LYS -URA +Canavanine +G418 +Thialysine	yku70_v3_R2_steve	02	11.0	3.81618850412	9121.00001299	235.004370738	254.0	4.04405855988	714523.00017	7387.84895454	43.0	4.95353519958	708900.000006	1445.5589788	2463	889	137	135	166	172	152	1029	0
DLR00017454	6	18	YDL130W-A	23	SD/MSG -ARG -HIS -LYS -URA +Canavanine +G418 +Thialysine	yku70_v3_R2_steve	02	11.0	3.98654340546	9795.99998996	191.746044814	254.0	4.13912716034	757208.000047	8003.62653342	43.0	5.05918082991	751164.000038	1587.65489569	2598	888	137	135	165	172	152	917	0
DLR00017454	6	19	YCL006C	23	SD/MSG -ARG -HIS -LYS -URA +Canavanine +G418 +Thialysine	yku70_v3_R2_steve	02	11.0	3.89609873325	9420.00001811	259.123604752	254.0	4.01363213399	703526.000327	8311.22270443	43.0	4.91987444422	697272.000109	2315.71398691	2733	887	137	135	162	170	150	943	0
DLR00017454	6	20	YBR284W	23	SD/MSG -ARG -HIS -LYS -URA +Canavanine +G418 +Thialysine	yku70_v3_R2_steve	02	11.0	3.89656410758	9482.00003103	201.317981172	254.0	4.09350028363	730995.000152	7528.12965485	43.0	5.01096904484	725160.000003	1574.22270689	2870	884	137	135	164	172	152	971	0
DLR00017454	6	21	YCL024W	23	SD/MSG -ARG -HIS -LYS -URA +Canavanine +G418 +Thialysine	yku70_v3_R2_steve	02	11.0	3.7528016387	9846.00021437	170.40793562	254.0	3.95007262315	737621.000572	8228.07807142	43.0	4.85259837011	730879.00013	3016.90993734	3006	888	137	135	160	168	150	747	0
DLR00017454	6	22	YDL137W	23	SD/MSG -ARG -HIS -LYS -URA +Canavanine +G418 +Thialysine	yku70_v3_R2_steve	02	11.0	3.80760884661	9172.0000162	224.776241599	254.0	3.92522173619	678934.000444	7103.11231794	43.0	4.82140182244	672293.000084	1917.42831377	3143	885	137	135	155	163	147	793	0
DLR00017454	6	23	YCR095C	23	SD/MSG -ARG -HIS -LYS -URA +Canavanine +G418 +Thialysine	yku70_v3_R2_steve	02	11.0	3.78081230211	9774.00012217	224.294920067	254.0	4.05690815154	822701.000394	7451.22139149	43.0	4.95807542901	816606.999956	2263.15654208	3280	888	137	135	160	167	148	641	0
DLR00017454	6	24	YOR202W	23	SD/MSG -ARG -HIS -LYS -URA +Canavanine +G418 +Thialysine	yku70_v3_R2_steve	02	11.0	3.84456226289	11411.000009	323.353753061	254.0	4.02601166786	986989.00038	8225.05540243	43.0	4.9205490994	983282.99999	3094.00140194	3416	886	137	135	158	164	145	752	0
DLR00017454	7	1	YOR202W	23	SD/MSG -ARG -HIS -LYS -URA +Canavanine +G418 +Thialysine	yku70_v3_R2_steve	02	11.0	3.45862985231	9516.00016543	152.02791835	254.0	3.73377294642	779957.000522	7881.29884911	43.0	4.58988095177	774866.000841	2518.51819849	274	1036	137	135	156	162	147	1036	0
DLR00017454	7	2	YDL172C	23	SD/MSG -ARG -HIS -LYS -URA +Canavanine +G418 +Thialysine	yku70_v3_R2_steve	02	11.0	3.92712938433	9706.00002732	210.201467818	254.0	4.13639264595	816579.000541	7737.98247174	43.0	5.05490130316	810360.999997	2256.72369566	410	1034	137	135	163	168	150	974	0
DLR00017454	7	3	YDL176W	23	SD/MSG -ARG -HIS -LYS -URA +Canavanine +G418 +Thialysine	yku70_v3_R2_steve	02	11.0	3.19680970416	5915.73704402	137.072835532	254.0	3.63173316284	442798.000248	5917.02858211	43.0	4.47364463719	437476.000336	1369.58818631	548	1039	137	135	159	166	150	1768	0
DLR00017454	7	4	YBR290W	23	SD/MSG -ARG -HIS -LYS -URA +Canavanine +G418 +Thialysine	yku70_v3_R2_steve	02	11.0	3.81522027842	9562.00001947	182.526455428	254.0	4.06050993072	809440.39802	5994.58781451	43.0	4.99242076836	785903.000001	1729.98333378	685	1032	137	135	167	173	154	1048	0
DLR00017454	7	5	YDL090C	23	SD/MSG -ARG -HIS -LYS -URA +Canavanine +G418 +Thialysine	yku70_v3_R2_steve	02	11.0	6.33603094539	647.1	186.959333174	254.0	10.1395304761	26809.8515837	584.492505792	43.0	6.46148957531	2664.0	767.879126517	816	1026	137	135	-1	-1	-1	0	0
DLR00017454	7	6	YBR249C	23	SD/MSG -ARG -HIS -LYS -URA +Canavanine +G418 +Thialysine	yku70_v3_R2_steve	02	11.0	3.81128234419	9490.00004081	232.525358022	254.0	4.02406930436	775742.000404	7286.05478886	43.0	4.93623467053	769064.000073	1475.11988581	959	1029	137	135	167	174	154	925	0
DLR00017454	7	7	YCR025C	23	SD/MSG -ARG -HIS -LYS -URA +Canavanine +G418 +Thialysine	yku70_v3_R2_steve	02	11.0	3.57508056358	8381.00008185	182.224128061	254.0	3.84739855532	640873.000505	6603.93512006	43.0	4.73956668413	637430.000144	1333.37740346	1095	1031	137	135	162	170	151	1365	0
DLR00017454	7	8	YDL110C	23	SD/MSG -ARG -HIS -LYS -URA +Canavanine +G418 +Thialysine	yku70_v3_R2_steve	02	11.0	3.66823690598	9187.25798465	148.5600065	254.0	3.91333135869	678730.000482	7495.5388826	43.0	4.81364900053	675240.00011	1955.14510676	1229	1028	137	135	160	168	149	1148	0
DLR00017454	7	9	YCR027C	23	SD/MSG -ARG -HIS -LYS -URA +Canavanine +G418 +Thialysine	yku70_v3_R2_steve	02	11.0	3.38962223974	7859.27806293	133.286605671	254.0	3.69232949652	541857.000247	7407.95050285	43.0	4.55373727191	541066.000244	2069.96090788	1371	1034	137	135	158	166	147	1609	1
DLR00017454	7	10	YDL079C	23	SD/MSG -ARG -HIS -LYS -URA +Canavanine +G418 +Thialysine	yku70_v3_R2_steve	02	11.0	3.9266202759	9593.99999342	316.107141964	254.0	4.12737450882	758386.000064	8035.76473532	43.0	5.04791556451	755434.999998	2397.72537484	1505	1028	137	135	166	173	152	1252	0
DLR00017454	7	11	YDL129W	23	SD/MSG -ARG -HIS -LYS -URA +Canavanine +G418 +Thialysine	yku70_v3_R2_steve	02	11.0	3.59112619464	9450.96282547	145.526603346	254.0	3.83173589779	692504.000389	7432.03085453	43.0	4.72361324301	693416.00002	1791.23880454	1643	1030	137	135	162	168	149	1675	0
DLR00017454	7	12	YDL065C	23	SD/MSG -ARG -HIS -LYS -URA +Canavanine +G418 +Thialysine	yku70_v3_R2_steve	02	11.0	3.8331188359	9085.00000572	193.082413391	254.0	3.95796926107	665176.00031	7219.5023181	43.0	4.86420345724	662242.000055	1405.00050071	1780	1027	137	135	160	167	148	1228	0
DLR00017454	7	13	YCR085W	23	SD/MSG -ARG -HIS -LYS -URA +Canavanine +G418 +Thialysine	yku70_v3_R2_steve	02	11.0	3.52454961197	9152.94139039	161.633039274	254.0	3.76808687922	668333.000037	8337.38978457	43.0	4.64626978609	665396.000582	2174.48031811	1916	1030	137	135	162	169	149	1303	0
DLR00017454	7	14	YCR053W	23	SD/MSG -ARG -HIS -LYS -URA +Canavanine +G418 +Thialysine	yku70_v3_R2_steve	02	11.0	3.07271738591	4389.55239463	154.866000751	254.0	3.34730475273	233904.000204	6674.77149474	43.0	4.09654224495	232511.000288	2496.4647517	2058	1033	137	135	140	151	138	1640	0
DLR00017454	7	15	YCR011C	23	SD/MSG -ARG -HIS -LYS -URA +Canavanine +G418 +Thialysine	yku70_v3_R2_steve	02	11.0	3.49956698687	7899.00051546	148.15646747	254.0	3.68356468468	551771.000289	7004.91906553	43.0	4.54478976929	551379.000698	2140.71423164	2190	1032	137	135	158	166	147	1731	0
DLR00017454	7	16	YCL064C	23	SD/MSG -ARG -HIS -LYS -URA +Canavanine +G418 +Thialysine	yku70_v3_R2_steve	02	11.0	3.87731413217	9541.00001085	217.160523058	254.0	4.06292560772	718585.000175	7702.8048918	43.0	4.97639528909	713998.000023	1512.54397205	2325	1022	137	135	164	170	150	969	0
DLR00017454	7	17	YDL125C	23	SD/MSG -ARG -HIS -LYS -URA +Canavanine +G418 +Thialysine	yku70_v3_R2_steve	02	11.0	3.6134344623	8954.4571731	159.716116804	254.0	3.85227667766	656568.000578	7812.78146741	43.0	4.74627468424	653181.00017	2073.65252812	2465	1033	137	135	162	169	149	1266	0
DLR00017454	7	18	YDL144C	23	SD/MSG -ARG -HIS -LYS -URA +Canavanine +G418 +Thialysine	yku70_v3_R2_steve	02	11.0	3.79104386322	9063.00001734	197.816299658	254.0	3.99650066777	690551.0003	7316.86011077	43.0	4.90384472839	686196.000076	1599.5966268	2600	1025	137	135	164	171	151	1161	0
DLR00017454	7	19	YCR062W	23	SD/MSG -ARG -HIS -LYS -URA +Canavanine +G418 +Thialysine	yku70_v3_R2_steve	02	11.0	3.38246687972	7916.7107674	114.181857699	254.0	3.67066374905	551424.000118	7054.09356717	43.0	4.52689027766	546525.000686	1838.94706176	2736	1029	137	135	158	167	149	1275	0
DLR00017454	7	20	YDL114W	23	SD/MSG -ARG -HIS -LYS -URA +Canavanine +G418 +Thialysine	yku70_v3_R2_steve	02	11.0	3.76427342132	9051.00006695	156.878992361	254.0	3.99399364418	701488.00037	7036.75242878	43.0	4.89854387093	695968.00015	1518.52014946	2870	1022	137	135	164	172	152	1087	0
DLR00017454	7	21	YCR073W-A	23	SD/MSG -ARG -HIS -LYS -URA +Canavanine +G418 +Thialysine	yku70_v3_R2_steve	02	11.0	3.34177611799	7522.89020247	97.1326614452	254.0	3.62754208731	523248.000131	6856.73398507	43.0	4.46228519458	527531.338313	1329.64829501	3010	1032	137	135	156	165	148	1209	0
DLR00017454	7	22	YCR014C	23	SD/MSG -ARG -HIS -LYS -URA +Canavanine +G418 +Thialysine	yku70_v3_R2_steve	02	11.0	3.91503979564	9424.99999741	236.172903479	254.0	4.07305562542	757874.000334	7545.95596915	43.0	4.98384445193	751280.00001	2259.65777616	3146	1020	137	135	161	169	151	882	0
DLR00017454	7	23	YDL121C	23	SD/MSG -ARG -HIS -LYS -URA +Canavanine +G418 +Thialysine	yku70_v3_R2_steve	02	11.0	3.2287955777	7876.94445725	231.423453087	254.0	3.57057385109	561934.000451	8236.45307658	43.0	4.39061546767	557196.00109	2650.69270286	3285	1030	137	135	151	159	143	1035	0
DLR00017454	7	24	YOR202W	23	SD/MSG -ARG -HIS -LYS -URA +Canavanine +G418 +Thialysine	yku70_v3_R2_steve	02	11.0	3.84122496454	11004.9999656	280.007367387	254.0	4.00125868549	950524.000385	7542.42401612	43.0	4.89434118326	946207.99998	2847.93833202	3419	1019	137	135	158	164	145	719	0
DLR00017454	8	1	YOR202W	23	SD/MSG -ARG -HIS -LYS -URA +Canavanine +G418 +Thialysine	yku70_v3_R2_steve	02	11.0	3.82284348516	10759.99998	225.342676195	254.0	4.00401310191	917893.000333	6864.91811455	43.0	4.90390234245	913305.999988	2960.55670594	271	1172	137	135	160	166	149	903	0
DLR00017454	8	2	YBR270C	23	SD/MSG -ARG -HIS -LYS -URA +Canavanine +G418 +Thialysine	yku70_v3_R2_steve	02	11.0	3.83590956172	9687.00001141	212.72571177	254.0	4.10437804779	792808.00019	6756.24400106	43.0	5.01971583847	786981.999979	1978.06087527	410	1173	137	135	161	167	149	934	0
DLR00017454	8	3	YBR295W	23	SD/MSG -ARG -HIS -LYS -URA +Canavanine +G418 +Thialysine	yku70_v3_R2_steve	02	11.0	3.89996488427	9501.99999843	188.872727596	254.0	4.09265810508	762173.000244	6816.6504394	43.0	5.01264400712	755905.999997	2035.58060233	547	1169	137	135	162	168	150	982	0
DLR00017454	8	4	YCL062W	23	SD/MSG -ARG -HIS -LYS -URA +Canavanine +G418 +Thialysine	yku70_v3_R2_steve	02	11.0	3.53397216438	8789.85378706	222.544820482	254.0	3.69832212169	585127.00003	7290.24061944	43.0	4.56633380563	579527.000451	2366.60437987	684	1172	137	135	152	160	145	928	0
DLR00017454	8	5	YCL069W	23	SD/MSG -ARG -HIS -LYS -URA +Canavanine +G418 +Thialysine	yku70_v3_R2_steve	02	11.0	3.80308654221	9177.00007793	230.658279663	254.0	4.01838217247	742779.000367	7153.63631769	43.0	4.92983180806	735735.000015	2106.3716818	820	1170	137	135	166	173	153	994	0
DLR00017454	8	6	YBR283C	23	SD/MSG -ARG -HIS -LYS -URA +Canavanine +G418 +Thialysine	yku70_v3_R2_steve	02	11.0	3.47310763469	7978.03642737	173.30780699	254.0	3.66221757552	537993.000019	6743.40757741	43.0	4.52773354297	534820.000448	1991.59691939	957	1167	137	135	154	163	147	1451	0
DLR00017454	8	7	YCR008W	23	SD/MSG -ARG -HIS -LYS -URA +Canavanine +G418 +Thialysine	yku70_v3_R2_steve	02	11.0	3.53629463156	8760.8218126	160.694306226	254.0	3.74172364705	605867.00058	7779.49842048	43.0	4.61517412189	602418.000049	2637.05438935	1094	1168	137	135	156	164	147	1277	0
DLR00017454	8	8	YDL026W	23	SD/MSG -ARG -HIS -LYS -URA +Canavanine +G418 +Thialysine	yku70_v3_R2_steve	02	11.0	3.96901614101	9734.00001334	195.451934211	254.0	4.11238883023	748745.000126	8216.41177852	43.0	5.03276936815	744410.000008	2206.51362028	1230	1168	137	135	163	170	150	1072	0
DLR00017454	8	9	YCR016W	23	SD/MSG -ARG -HIS -LYS -URA +Canavanine +G418 +Thialysine	yku70_v3_R2_steve	02	11.0	3.83003510462	9143.00000716	206.145068416	254.0	4.02232997967	688618.000264	7465.14353852	43.0	4.93299374229	684035.000049	1786.42460266	1366	1167	137	135	161	169	149	1075	0
DLR00017454	8	10	YDL161W	23	SD/MSG -ARG -HIS -LYS -URA +Canavanine +G418 +Thialysine	yku70_v3_R2_steve	02	11.0	3.87912960871	9494.00005577	187.488452321	254.0	4.04127177735	724291.000267	7948.91783145	43.0	4.95735353585	720013.999994	2391.54017221	1505	1166	137	135	163	169	149	1001	0
DLR00017454	8	11	YDL135C	23	SD/MSG -ARG -HIS -LYS -URA +Canavanine +G418 +Thialysine	yku70_v3_R2_steve	02	11.0	3.76886377442	9234.00001932	164.639910178	254.0	3.98059632415	718347.00038	7318.3754223	43.0	4.88646403833	717481.000098	1377.36685926	1640	1166	137	135	165	171	151	1472	0
DLR00017454	8	12	YDL061C	23	SD/MSG -ARG -HIS -LYS -URA +Canavanine +G418 +Thialysine	yku70_v3_R2_steve	02	11.0	2.63934292101	6147.9	287.87612837	254.0	3.00309893183	258274.000458	8905.90920075	43.0	3.64427658437	257609.00011	6865.65444028	1780	1165	137	135	130	142	130	758	0
DLR00017454	8	13	YCL051W	23	SD/MSG -ARG -HIS -LYS -URA +Canavanine +G418 +Thialysine	yku70_v3_R2_steve	02	11.0	3.87348149964	9823.00000269	193.955190544	254.0	4.09838306489	789045.000201	7286.91014936	43.0	5.01533407287	784656.999996	1377.53869035	1912	1163	137	135	168	173	152	998	0
DLR00017454	8	14	YBR260C	23	SD/MSG -ARG -HIS -LYS -URA +Canavanine +G418 +Thialysine	yku70_v3_R2_steve	02	11.0	3.91200624361	9487.99988962	202.018014254	254.0	4.06334660752	740526.000186	7325.02438693	43.0	4.97778068506	736641.999982	1501.41750187	2053	1165	137	135	165	171	150	1136	0
DLR00017454	8	15	YBR271W	23	SD/MSG -ARG -HIS -LYS -URA +Canavanine +G418 +Thialysine	yku70_v3_R2_steve	02	11.0	3.96574997052	9439.00004041	208.679229586	254.0	4.1095989518	737860.00012	7980.30035179	43.0	5.0274138569	732675.000006	1869.48216958	2186	1163	137	135	166	171	150	994	0
DLR00017454	8	16	YCR065W	23	SD/MSG -ARG -HIS -LYS -URA +Canavanine +G418 +Thialysine	yku70_v3_R2_steve	02	11.0	3.61533497065	8307.00013465	192.420062169	254.0	3.80949184957	584948.00046	7177.10359242	43.0	4.69103020868	582249.000217	1603.5108125	2324	1159	137	135	157	165	146	1207	0
DLR00017454	8	17	YBR227C	23	SD/MSG -ARG -HIS -LYS -URA +Canavanine +G418 +Thialysine	yku70_v3_R2_steve	02	11.0	3.51998657993	9159.78413485	164.58076501	254.0	3.8055479569	650453.000706	8139.37497117	43.0	4.68368526313	646420.000263	2750.95049856	2465	1163	137	135	159	167	150	1114	0
DLR00017454	8	18	YCL016C	23	SD/MSG -ARG -HIS -LYS -URA +Canavanine +G418 +Thialysine	yku70_v3_R2_steve	02	11.0	3.28622866374	7387.29095826	136.901344462	254.0	3.49728697078	466713.000516	7542.31559087	43.0	4.28783963565	476806.70001	836.26155921	2598	1159	137	135	151	160	143	1244	0
DLR00017454	8	19	YDL071C	23	SD/MSG -ARG -HIS -LYS -URA +Canavanine +G418 +Thialysine	yku70_v3_R2_steve	02	11.0	3.64535736379	8771.00025468	183.619120104	254.0	3.84060060239	654070.000592	7084.96921995	43.0	4.72347541809	648126.000174	1803.10344285	2734	1162	137	135	161	169	149	950	0
DLR00017454	8	20	YCL037C	23	SD/MSG -ARG -HIS -LYS -URA +Canavanine +G418 +Thialysine	yku70_v3_R2_steve	02	11.0	0.5	860.588907883	107.469718451	254.0	12.0	26772.3	1057.20379893	43.0	0.512597297158	3563.71887569	449.946328556	2871	1161	137	135	-1	-1	-1	0	0
DLR00017454	8	21	YCL055W	23	SD/MSG -ARG -HIS -LYS -URA +Canavanine +G418 +Thialysine	yku70_v3_R2_steve	02	11.0	3.84586952163	9276.99994884	184.943026518	254.0	4.02147231288	730403.000345	7042.63283693	43.0	4.92689251863	723928.000061	1932.43309205	3006	1159	137	135	163	171	152	912	0
DLR00017454	8	22	YCR102W-A	23	SD/MSG -ARG -HIS -LYS -URA +Canavanine +G418 +Thialysine	yku70_v3_R2_steve	02	11.0	3.35216705056	8476.3218863	204.682784442	254.0	3.6283031577	572076.000237	7507.56030064	43.0	4.47215675124	566891.000839	2479.76761898	3140	1159	137	135	150	160	145	825	0
DLR00017454	8	23	YDL106C	23	SD/MSG -ARG -HIS -LYS -URA +Canavanine +G418 +Thialysine	yku70_v3_R2_steve	02	11.0	3.77629089688	10246.0000198	317.987538671	254.0	3.99600473147	821950.000398	7696.69467417	43.0	4.8914045613	817910.999976	2335.98436674	3280	1159	137	135	157	164	146	798	0
DLR00017454	8	24	YOR202W	23	SD/MSG -ARG -HIS -LYS -URA +Canavanine +G418 +Thialysine	yku70_v3_R2_steve	02	11.0	4.00085958545	11847.9999559	361.948807012	254.0	4.13994538597	1040676.00022	8294.59521992	43.0	5.04371219869	1037415.99996	3533.39871684	3417	1159	137	135	159	165	146	729	0
DLR00017454	9	1	YOR202W	23	SD/MSG -ARG -HIS -LYS -URA +Canavanine +G418 +Thialysine	yku70_v3_R2_steve	02	11.0	3.32568260891	8799.85692153	158.186280414	254.0	3.60119486201	733798.117607	5493.19529031	43.0	4.48829736252	684711.00099	2438.46625665	280	1310	137	135	155	162	146	1106	0
DLR00017454	9	2	YCL045C	23	SD/MSG -ARG -HIS -LYS -URA +Canavanine +G418 +Thialysine	yku70_v3_R2_steve	02	11.0	3.88199218004	9311.61969337	240.698291825	254.0	4.09076611787	783649.00016	6779.73337892	43.0	5.00661099503	776769.999973	2327.47359089	413	1306	137	135	162	168	149	971	0
DLR00017454	9	3	YCL074W	23	SD/MSG -ARG -HIS -LYS -URA +Canavanine +G418 +Thialysine	yku70_v3_R2_steve	02	11.0	3.54984230403	8201.00013732	197.679508802	254.0	3.80620088397	607790.000527	6468.08813746	43.0	4.70148127287	606086.0	1825.69179684	554	1308	137	135	156	164	148	1630	0
DLR00017454	9	4	YDL054C	23	SD/MSG -ARG -HIS -LYS -URA +Canavanine +G418 +Thialysine	yku70_v3_R2_steve	02	11.0	3.87557209102	9557.00018955	185.683518981	254.0	4.05429585777	732720.000328	8027.8489854	43.0	4.9655106804	726010.000059	2988.77436089	686	1302	137	135	161	168	150	815	0
DLR00017454	9	5	YBR275C	23	SD/MSG -ARG -HIS -LYS -URA +Canavanine +G418 +Thialysine	yku70_v3_R2_steve	02	11.0	3.09025099144	6807.13383885	139.661640712	254.0	3.48876359449	439087.00041	7071.81907105	43.0	4.29874506804	434187.001053	2600.88297099	822	1307	137	135	153	163	148	1537	0
DLR00017454	9	6	YDL018C	23	SD/MSG -ARG -HIS -LYS -URA +Canavanine +G418 +Thialysine	yku70_v3_R2_steve	02	11.0	3.96273829321	9658.99991008	184.425957065	254.0	4.14214477215	784258.000091	7160.26127708	43.0	5.06217136307	778710.000004	1749.34816449	958	1304	137	135	167	174	153	1102	0
DLR00017454	9	7	YDL011C	23	SD/MSG -ARG -HIS -LYS -URA +Canavanine +G418 +Thialysine	yku70_v3_R2_steve	02	11.0	3.43213038771	7978.76429582	147.136887787	254.0	3.71625492922	563627.000277	6671.55980105	43.0	4.5849669658	561818.000253	1757.62104024	1097	1307	137	135	158	166	149	1657	0
DLR00017454	9	8	YDL155W	23	SD/MSG -ARG -HIS -LYS -URA +Canavanine +G418 +Thialysine	yku70_v3_R2_steve	02	11.0	3.84336375693	8743.00000405	212.939828944	254.0	4.04047380953	685839.000183	7088.39058737	43.0	4.95110928713	680799.00002	1718.06652579	1236	1304	137	135	164	171	151	1161	0
DLR00017454	9	9	YCL001W	23	SD/MSG -ARG -HIS -LYS -URA +Canavanine +G418 +Thialysine	yku70_v3_R2_steve	02	11.0	3.41053542655	7462.23009613	184.666648179	254.0	3.65626729964	511014.000166	7407.63328294	43.0	4.51541487319	510379.000311	2115.55517339	1373	1309	137	135	156	164	146	1710	0
DLR00017454	9	10	YDL012C	23	SD/MSG -ARG -HIS -LYS -URA +Canavanine +G418 +Thialysine	yku70_v3_R2_steve	02	11.0	3.90985485907	9669.00003882	227.866942816	254.0	4.0489021025	748956.232412	7795.44396793	43.0	4.97685612175	728821.000023	2374.27458685	1509	1303	137	135	162	169	148	982	0
DLR00017454	9	11	YBR300C	23	SD/MSG -ARG -HIS -LYS -URA +Canavanine +G418 +Thialysine	yku70_v3_R2_steve	02	11.0	3.04906493126	6735.92214921	118.5301038	254.0	3.43700353895	428368.000531	7886.2033471	43.0	4.23164804567	430987.001067	2987.61843201	1644	1310	137	135	155	163	147	2330	0
DLR00017454	9	12	YBR230C	23	SD/MSG -ARG -HIS -LYS -URA +Canavanine +G418 +Thialysine	yku70_v3_R2_steve	02	11.0	3.8024864462	9295.00004428	176.876131306	254.0	3.96716089071	733508.000456	7990.44774732	43.0	4.86778047237	729209.000144	1843.02162472	1779	1300	137	135	167	172	151	1141	0
DLR00017454	9	13	YBR287W	23	SD/MSG -ARG -HIS -LYS -URA +Canavanine +G418 +Thialysine	yku70_v3_R2_steve	02	11.0	3.42425820826	9187.42893234	167.741572487	254.0	3.69619820938	668354.000308	8347.56624275	43.0	4.55804998126	666021.000861	2227.42937133	1916	1304	137	135	161	168	149	1329	0
DLR00017454	9	14	YCR076C	23	SD/MSG -ARG -HIS -LYS -URA +Canavanine +G418 +Thialysine	yku70_v3_R2_steve	02	11.0	3.82338845551	9841.0000016	202.739818335	254.0	3.98679907148	779232.000417	7678.68769655	43.0	4.8917700324	775619.000075	1433.98230592	2054	1301	137	135	166	172	151	1121	0
DLR00017454	9	15	YDL066W	23	SD/MSG -ARG -HIS -LYS -URA +Canavanine +G418 +Thialysine	yku70_v3_R2_steve	02	11.0	3.54018386685	8496.78347958	158.122745273	254.0	3.78582446924	624083.000502	7559.7654576	43.0	4.66225764059	621934.000003	1990.69638115	2194	1304	137	135	162	169	149	1396	0
DLR00017454	9	16	YCL075W	23	SD/MSG -ARG -HIS -LYS -URA +Canavanine +G418 +Thialysine	yku70_v3_R2_steve	02	11.0	3.56775955997	9049.56855141	132.703421068	254.0	3.80678714926	651776.000638	8130.19752664	43.0	4.68729006913	647078.000273	2553.46425089	2330	1295	137	135	159	167	148	1082	0
DLR00017454	9	17	YCR010C	23	SD/MSG -ARG -HIS -LYS -URA +Canavanine +G418 +Thialysine	yku70_v3_R2_steve	02	11.0	3.51540364904	8170.87662104	159.412372568	254.0	3.73627038514	581877.000196	7429.73415269	43.0	4.60286637956	578511.00036	1787.09098866	2462	1302	137	135	159	167	147	1321	0
DLR00017454	9	18	YBR276C	23	SD/MSG -ARG -HIS -LYS -URA +Canavanine +G418 +Thialysine	yku70_v3_R2_steve	02	11.0	3.8115249138	9992.00005532	161.80792901	254.0	3.98648357909	766922.000538	8135.29940015	43.0	4.8945619785	761476.000236	2044.77886037	2601	1297	137	135	163	170	150	864	0
DLR00017454	9	19	YDL059C	23	SD/MSG -ARG -HIS -LYS -URA +Canavanine +G418 +Thialysine	yku70_v3_R2_steve	02	11.0	3.37956868766	7941.50640332	95.6281698405	254.0	3.67103965303	557318.000152	7174.41445874	43.0	4.5159576521	563297.309076	1229.29510919	2741	1305	137	135	158	167	149	1401	0
DLR00017454	9	20	YDL177C	23	SD/MSG -ARG -HIS -LYS -URA +Canavanine +G418 +Thialysine	yku70_v3_R2_steve	02	11.0	4.03588299569	10125.9999998	199.88697488	254.0	4.15716506764	797121.000107	7797.16507919	43.0	5.07856705508	790485.00002	1967.46181879	2875	1295	137	135	165	172	152	789	0
DLR00017454	9	21	YBR229C	23	SD/MSG -ARG -HIS -LYS -URA +Canavanine +G418 +Thialysine	yku70_v3_R2_steve	02	11.0	3.2595289839	7307.24311953	146.598360142	254.0	3.59001762146	499364.000361	6818.40427927	43.0	4.42802364499	494406.001037	1939.23813875	3012	1301	137	135	154	163	147	1336	0
DLR00017454	9	22	YDL128W	23	SD/MSG -ARG -HIS -LYS -URA +Canavanine +G418 +Thialysine	yku70_v3_R2_steve	02	11.0	3.80681868598	9427.00004326	185.426367494	254.0	3.99962478705	723648.000383	7248.36287762	43.0	4.90335177017	717416.00017	2012.98877918	3145	1294	137	135	158	166	148	826	0
DLR00017454	9	23	YCR092C	23	SD/MSG -ARG -HIS -LYS -URA +Canavanine +G418 +Thialysine	yku70_v3_R2_steve	02	11.0	3.39946449295	8530.24137041	195.153615572	254.0	3.70095679928	626758.000153	7466.85106138	43.0	4.55139602329	621358.000552	2312.55961265	3282	1307	137	135	152	159	143	870	0
DLR00017454	9	24	YOR202W	23	SD/MSG -ARG -HIS -LYS -URA +Canavanine +G418 +Thialysine	yku70_v3_R2_steve	02	11.0	3.69367859242	10544.0000402	388.770624238	254.0	3.90222206524	899801.00021	8100.54905579	43.0	4.77382133214	894908.000336	3267.09186323	3421	1294	137	135	156	162	144	702	0
DLR00017454	10	1	YOR202W	23	SD/MSG -ARG -HIS -LYS -URA +Canavanine +G418 +Thialysine	yku70_v3_R2_steve	02	11.0	3.87255730259	10434.9999899	258.641901743	254.0	4.06739605091	911416.000182	7278.05735897	43.0	4.97125684979	905553.999916	3344.64509671	277	1442	137	135	161	167	149	852	0
DLR00017454	10	2	YCR068W	23	SD/MSG -ARG -HIS -LYS -URA +Canavanine +G418 +Thialysine	yku70_v3_R2_steve	02	11.0	3.5546815123	8392.00367078	192.96726463	254.0	3.81775863792	632655.000446	6605.52914287	43.0	4.70525463036	628037.999855	2173.25491645	414	1445	137	135	156	163	146	1261	0
DLR00017454	10	3	YCR091W	23	SD/MSG -ARG -HIS -LYS -URA +Canavanine +G418 +Thialysine	yku70_v3_R2_steve	02	11.0	4.06004799998	10121.9999928	225.525220578	254.0	4.2969922048	834975.000117	7470.99501261	43.0	5.23593302349	830110.000054	2220.16640124	550	1445	137	135	166	172	152	1055	0
DLR00017454	10	4	YBR225W	23	SD/MSG -ARG -HIS -LYS -URA +Canavanine +G418 +Thialysine	yku70_v3_R2_steve	02	11.0	3.84081749951	8866.00000154	199.907855523	254.0	4.04974036807	682196.000132	6339.49397108	43.0	4.96805783155	677703.999998	1728.05613433	689	1442	137	135	162	169	151	1266	0
DLR00017454	10	5	YCL002C	23	SD/MSG -ARG -HIS -LYS -URA +Canavanine +G418 +Thialysine	yku70_v3_R2_steve	02	11.0	3.90399788882	9845.00000891	202.878651766	254.0	4.08453192328	771718.000335	7368.86871935	43.0	5.00429445348	765641.000005	2094.96970689	822	1442	137	135	164	171	152	1008	0
DLR00017454	10	6	YCR077C	23	SD/MSG -ARG -HIS -LYS -URA +Canavanine +G418 +Thialysine	yku70_v3_R2_steve	02	11.0	2.51211056765	3778.5	169.949982942	254.0	2.92149204334	152130.000825	5942.07443968	43.0	3.47810904823	142176.000488	3928.58549613	961	1445	137	135	122	137	128	437	0
DLR00017454	10	7	YCR075C	23	SD/MSG -ARG -HIS -LYS -URA +Canavanine +G418 +Thialysine	yku70_v3_R2_steve	02	11.0	3.90735854337	9532.00001111	186.579371531	254.0	4.11419851167	767324.000131	7209.2288495	43.0	5.03424489171	761467.999999	1765.3543087	1096	1441	137	135	166	173	153	1086	0
DLR00017454	10	8	YCR061W	23	SD/MSG -ARG -HIS -LYS -URA +Canavanine +G418 +Thialysine	yku70_v3_R2_steve	02	11.0	3.83616389714	8934.00003175	185.627171434	254.0	4.02277833553	686047.000364	7192.31502035	43.0	4.93440455936	681628.000039	1843.61414029	1234	1442	137	135	162	169	149	1138	0
DLR00017454	10	9	YDL138W	23	SD/MSG -ARG -HIS -LYS -URA +Canavanine +G418 +Thialysine	yku70_v3_R2_steve	02	11.0	3.91133873543	9596.00011045	243.859899803	254.0	4.1024863688	747669.000152	8457.87540243	43.0	5.01904589329	743629.000016	2746.27327076	1369	1441	137	135	163	170	149	1033	0
DLR00017454	10	10	YCR021C	23	SD/MSG -ARG -HIS -LYS -URA +Canavanine +G418 +Thialysine	yku70_v3_R2_steve	02	11.0	3.90139131345	9126.14441006	173.999378667	254.0	4.08707232483	700928.000123	8037.53398964	43.0	4.99991797238	696275.000019	2183.80664278	1508	1439	137	135	163	169	148	1031	0
DLR00017454	10	11	YCR073C	23	SD/MSG -ARG -HIS -LYS -URA +Canavanine +G418 +Thialysine	yku70_v3_R2_steve	02	11.0	3.96312315653	9591.00002171	196.33980148	254.0	4.13187017184	774178.000105	7984.09915048	43.0	5.0488267817	769691.000004	2010.81528083	1643	1438	137	135	167	173	151	958	0
DLR00017454	10	12	YDL133C-A	23	SD/MSG -ARG -HIS -LYS -URA +Canavanine +G418 +Thialysine	yku70_v3_R2_steve	02	11.0	2.72382141973	5062.2	148.500240917	254.0	3.21336351652	320860.000635	8250.64342462	43.0	3.90634417256	313210.0006	4486.77222336	1786	1431	137	135	153	162	146	1281	0
DLR00017454	10	13	YDL062W	23	SD/MSG -ARG -HIS -LYS -URA +Canavanine +G418 +Thialysine	yku70_v3_R2_steve	02	11.0	6.33067638637	759.6	218.207116871	254.0	12.0	29797.2	812.215518792	43.0	6.43685056852	3117.6	893.960266886	1912	1431	137	135	-1	-1	-1	0	0
DLR00017454	10	14	YDL013W	23	SD/MSG -ARG -HIS -LYS -URA +Canavanine +G418 +Thialysine	yku70_v3_R2_steve	02	11.0	0.542621423447	823.486150726	107.758504228	254.0	12.0	30409.2	972.692845176	43.0	0.727011571535	4427.7250622	623.458090642	2049	1431	137	135	-1	-1	-1	0	0
DLR00017454	10	15	YCR006C	23	SD/MSG -ARG -HIS -LYS -URA +Canavanine +G418 +Thialysine	yku70_v3_R2_steve	02	11.0	3.61420723723	9556.56685007	197.924245921	254.0	3.85115970573	726920.000455	8162.83217862	43.0	4.73790166318	723426.000059	2075.45880912	2188	1436	137	135	164	170	150	1074	0
DLR00017454	10	16	YDL056W	23	SD/MSG -ARG -HIS -LYS -URA +Canavanine +G418 +Thialysine	yku70_v3_R2_steve	02	11.0	3.80524930453	9156.00001148	246.84534893	254.0	4.03009589335	744375.000368	7412.78775281	43.0	4.93429002304	739863.000009	1596.29227797	2325	1435	137	135	168	173	152	1090	0
DLR00017454	10	17	YDL181W	23	SD/MSG -ARG -HIS -LYS -URA +Canavanine +G418 +Thialysine	yku70_v3_R2_steve	02	11.0	3.46011331689	8817.72408235	188.760033861	254.0	3.68717363796	629085.000302	8275.52916222	43.0	4.54429688993	624264.000978	2245.40553614	2463	1438	137	135	159	166	147	1124	0
DLR00017454	10	18	YCR036W	23	SD/MSG -ARG -HIS -LYS -URA +Canavanine +G418 +Thialysine	yku70_v3_R2_steve	02	11.0	3.65276002779	9575.66884794	191.404946067	254.0	3.84401559152	708740.00061	8038.18548362	43.0	4.73053912415	705223.000114	2146.5481061	2598	1435	137	135	161	168	148	1069	0
DLR00017454	10	19	YCR015C	23	SD/MSG -ARG -HIS -LYS -URA +Canavanine +G418 +Thialysine	yku70_v3_R2_steve	02	11.0	4.01906221032	10269.9748509	210.059013707	254.0	4.16863499571	804748.00015	8221.31688455	43.0	5.08631921936	803221.952499	2256.61348745	2738	1434	137	135	165	172	151	837	0
DLR00017454	10	20	YCL040W	23	SD/MSG -ARG -HIS -LYS -URA +Canavanine +G418 +Thialysine	yku70_v3_R2_steve	02	11.0	3.88315068287	9409.00004577	244.158020588	254.0	4.03250603354	721564.868037	7166.60850878	43.0	4.96031163618	698567.000037	2367.60081995	2871	1432	137	135	161	168	149	889	0
DLR00017454	10	21	YDL027C	23	SD/MSG -ARG -HIS -LYS -URA +Canavanine +G418 +Thialysine	yku70_v3_R2_steve	02	11.0	3.84152141551	9264.00007483	137.406371598	254.0	4.02324237613	709396.000326	7137.39493641	43.0	4.93221843293	702115.000062	2026.86333384	3008	1433	137	135	160	168	149	834	0
DLR00017454	10	22	YCL036W	23	SD/MSG -ARG -HIS -LYS -URA +Canavanine +G418 +Thialysine	yku70_v3_R2_steve	02	11.0	3.93729130486	10119.0000677	184.082648262	254.0	4.09058273649	783245.000378	7741.93241658	43.0	5.00543652336	776635.000035	2373.8824567	3145	1431	137	135	158	166	148	702	0
DLR00017454	10	23	YDL134C	23	SD/MSG -ARG -HIS -LYS -URA +Canavanine +G418 +Thialysine	yku70_v3_R2_steve	02	11.0	3.64059947425	9398.688471	219.7368654	254.0	3.92018338307	730717.000471	7507.32718749	43.0	4.80561342227	726106.000021	2155.93336691	3282	1432	137	135	155	162	145	810	0
DLR00017454	10	24	YOR202W	23	SD/MSG -ARG -HIS -LYS -URA +Canavanine +G418 +Thialysine	yku70_v3_R2_steve	02	11.0	3.86940327123	11734.9999963	384.773000058	254.0	4.01742186253	1003352.00035	8846.12770719	43.0	4.90865943111	999839.999981	3697.24656917	3417	1434	137	135	157	162	144	653	0
DLR00017454	11	1	YOR202W	23	SD/MSG -ARG -HIS -LYS -URA +Canavanine +G418 +Thialysine	yku70_v3_R2_steve	02	11.0	3.53416743853	10150.0000658	190.312377708	254.0	3.76562413856	828775.000557	7851.56892077	43.0	4.6287304112	824766.000655	3001.06551937	279	1583	137	135	156	163	147	972	0
DLR00017454	11	2	YDL089W	23	SD/MSG -ARG -HIS -LYS -URA +Canavanine +G418 +Thialysine	yku70_v3_R2_steve	02	11.0	3.89655699132	9553.4663144	268.398368929	254.0	4.12696017943	815765.000131	6705.31528869	43.0	5.04106533588	811019.99999	2376.04677223	416	1581	137	135	164	170	151	1133	0
DLR00017454	11	3	YCR024C-A	23	SD/MSG -ARG -HIS -LYS -URA +Canavanine +G418 +Thialysine	yku70_v3_R2_steve	02	11.0	3.58622310491	7965.00009554	182.699024489	254.0	3.82229333564	594860.000528	6665.59343845	43.0	4.70723105031	590590.000104	1730.6400365	555	1581	137	135	158	165	148	1376	0
DLR00017454	11	4	YDL149W	23	SD/MSG -ARG -HIS -LYS -URA +Canavanine +G418 +Thialysine	yku70_v3_R2_steve	02	11.0	3.79874887071	8710.00005546	192.648471658	254.0	4.00228489659	657153.00024	6554.84412635	43.0	4.91427331657	652739.000024	1708.08217261	691	1580	137	135	160	167	150	1177	0
DLR00017454	11	5	YCR099C	23	SD/MSG -ARG -HIS -LYS -URA +Canavanine +G418 +Thialysine	yku70_v3_R2_steve	02	11.0	3.64519608826	8711.43251562	126.122599919	254.0	3.94314975846	652981.00029	5942.04408726	43.0	4.84807274865	649460.999986	1317.49087331	826	1578	137	135	161	169	151	1264	0
DLR00017454	11	6	YCL026C-A	23	SD/MSG -ARG -HIS -LYS -URA +Canavanine +G418 +Thialysine	yku70_v3_R2_steve	02	11.0	3.86865343835	9497.00005124	186.081579856	254.0	4.08666203337	761465.000243	7302.48129431	43.0	5.00142108153	756115.000035	1616.21170754	960	1578	137	135	166	173	153	1104	0
DLR00017454	11	7	YBR246W	23	SD/MSG -ARG -HIS -LYS -URA +Canavanine +G418 +Thialysine	yku70_v3_R2_steve	02	11.0	2.82807556716	5476.9	144.814885869	254.0	3.18982346065	295700.000619	6955.31439687	43.0	3.89646577516	291453.000726	3466.04336644	1101	1580	137	135	142	153	139	1477	0
DLR00017454	11	8	YDL096C	23	SD/MSG -ARG -HIS -LYS -URA +Canavanine +G418 +Thialysine	yku70_v3_R2_steve	02	11.0	3.81882899973	9235.00008995	177.980546261	254.0	4.01781656944	711270.000331	7599.92446508	43.0	4.92990227604	705876.000081	2272.34717839	1236	1578	137	135	162	169	149	1009	0
DLR00017454	11	9	YBR274W	23	SD/MSG -ARG -HIS -LYS -URA +Canavanine +G418 +Thialysine	yku70_v3_R2_steve	02	11.0	3.40102728516	7203.50650812	132.492849031	254.0	3.70266739563	504120.000543	6566.96003804	43.0	4.5555116383	509209.910023	1326.66336187	1372	1581	137	135	156	164	146	1609	0
DLR00017454	11	10	YDL109C	23	SD/MSG -ARG -HIS -LYS -URA +Canavanine +G418 +Thialysine	yku70_v3_R2_steve	02	11.0	3.90361793329	9369.00007699	219.483092308	254.0	4.0863779177	725205.000163	7946.34540996	43.0	5.00352404403	720779.000024	2117.70725778	1509	1577	137	135	163	169	148	1032	0
DLR00017454	11	11	YCL022C	23	SD/MSG -ARG -HIS -LYS -URA +Canavanine +G418 +Thialysine	yku70_v3_R2_steve	02	11.0	3.32773257809	8005.92824932	120.019806557	254.0	3.59892919209	541098.000336	8011.86491941	43.0	4.44273592968	540693.00096	2539.91990186	1645	1582	137	135	155	163	145	1547	0
DLR00017454	11	12	YCL026C	23	SD/MSG -ARG -HIS -LYS -URA +Canavanine +G418 +Thialysine	yku70_v3_R2_steve	02	11.0	3.91494753313	9975.00007767	195.162906208	254.0	4.10310371713	802473.000268	8424.88690789	43.0	5.01450522312	798000.000088	1966.74509883	1782	1576	137	135	167	173	151	927	0
DLR00017454	11	13	YDL019C	23	SD/MSG -ARG -HIS -LYS -URA +Canavanine +G418 +Thialysine	yku70_v3_R2_steve	02	11.0	3.16946125919	8065.2560576	116.875808844	254.0	3.53210252996	566667.000566	9369.12114392	43.0	4.34168695127	566410.001225	3451.05545119	1919	1576	137	135	161	168	149	1822	0
DLR00017454	11	14	YDL095W	23	SD/MSG -ARG -HIS -LYS -URA +Canavanine +G418 +Thialysine	yku70_v3_R2_steve	02	11.0	3.90886767338	9983.99999758	186.74868713	254.0	4.07164092602	811234.000407	7594.28136194	43.0	4.98065021673	806813.000036	1237.26842436	2055	1573	137	135	168	174	152	928	0
DLR00017454	11	15	YCR087W	23	SD/MSG -ARG -HIS -LYS -URA +Canavanine +G418 +Thialysine	yku70_v3_R2_steve	02	11.0	3.02741299411	6755.61078312	154.044382238	254.0	3.41488553453	432760.000596	8255.60359551	43.0	4.18513261021	431579.001155	3209.86659615	2193	1576	137	135	155	163	146	1763	0
DLR00017454	11	16	YDL020C	23	SD/MSG -ARG -HIS -LYS -URA +Canavanine +G418 +Thialysine	yku70_v3_R2_steve	02	11.0	2.66450535515	4059.0	154.674789518	254.0	3.2569461543	271607.000664	6681.02503008	43.0	3.88092255269	279820.862047	679.942546857	2331	1573	137	135	156	165	148	1400	0
DLR00017454	11	17	YBR294W	23	SD/MSG -ARG -HIS -LYS -URA +Canavanine +G418 +Thialysine	yku70_v3_R2_steve	02	11.0	3.33202071362	8030.98993825	138.091114032	254.0	3.6344840984	580350.000412	7877.14475005	43.0	4.47202648596	577446.001104	2316.43606375	2466	1575	137	135	160	168	149	1484	0
DLR00017454	11	18	YDL104C	23	SD/MSG -ARG -HIS -LYS -URA +Canavanine +G418 +Thialysine	yku70_v3_R2_steve	02	11.0	6.62117649973	869.4	248.265691142	254.0	12.0	29479.185395	510.778623307	43.0	6.91515964245	3622.5	1029.3936315	2597	1566	137	135	-1	-1	-1	0	0
DLR00017454	11	19	YBR235W	23	SD/MSG -ARG -HIS -LYS -URA +Canavanine +G418 +Thialysine	yku70_v3_R2_steve	02	11.0	3.28566069041	7290.11753881	121.735096962	254.0	3.58775172604	515345.000381	7204.73391352	43.0	4.41842398075	511982.001047	2133.52424954	2737	1576	137	135	158	167	149	1619	0
DLR00017454	11	20	YBR291C	23	SD/MSG -ARG -HIS -LYS -URA +Canavanine +G418 +Thialysine	yku70_v3_R2_steve	02	11.0	3.72373648494	8958.00000326	204.163929207	254.0	3.86547383551	649036.000473	6724.82880505	43.0	4.7596325283	643503.000081	1457.88590329	2874	1569	137	135	158	166	147	990	0
DLR00017454	11	21	YDL156W	23	SD/MSG -ARG -HIS -LYS -URA +Canavanine +G418 +Thialysine	yku70_v3_R2_steve	02	11.0	3.31260753915	6877.75443423	138.477871795	254.0	3.64435837964	474806.000178	6093.51306603	43.0	4.48820240553	470172.000408	1572.05885374	3012	1574	137	135	154	163	147	1399	0
DLR00017454	11	22	YCL011C	23	SD/MSG -ARG -HIS -LYS -URA +Canavanine +G418 +Thialysine	yku70_v3_R2_steve	02	11.0	3.60279268638	8873.26023024	144.525061756	254.0	3.84068836573	648411.000608	6974.76096733	43.0	4.72562897496	641707.000159	1932.33520409	3146	1568	137	135	155	162	146	689	0
DLR00017454	11	23	YCR088W	23	SD/MSG -ARG -HIS -LYS -URA +Canavanine +G418 +Thialysine	yku70_v3_R2_steve	02	11.0	3.15744477663	8214.34991875	293.211961856	254.0	3.52247604853	553115.000474	9017.60149765	43.0	4.32229815435	550500.001035	3264.55062009	3288	1578	137	135	147	155	140	995	0
DLR00017454	11	24	YOR202W	23	SD/MSG -ARG -HIS -LYS -URA +Canavanine +G418 +Thialysine	yku70_v3_R2_steve	02	11.0	3.83675916734	11076.9999992	345.225757607	254.0	3.9949890406	948128.00035	8354.63435908	43.0	4.87927480961	943281.99998	3344.89785216	3423	1566	137	135	156	162	143	583	0
DLR00017454	12	1	YOR202W	23	SD/MSG -ARG -HIS -LYS -URA +Canavanine +G418 +Thialysine	yku70_v3_R2_steve	02	11.0	3.90473004285	10859.9999163	312.230552201	254.0	4.11093376335	938772.000211	7432.0699418	43.0	5.01647303441	934261.999965	3052.92586027	278	1717	137	135	162	167	149	889	0
DLR00017454	12	2	YDL002C	23	SD/MSG -ARG -HIS -LYS -URA +Canavanine +G418 +Thialysine	yku70_v3_R2_steve	02	11.0	7.64716406539	1521.0	409.507585331	254.0	9.69270033539	37309.5	2251.50558875	43.0	2.39934926214	12280.0002248	1194.84965897	409	1705	137	135	140	150	140	117	0
DLR00017454	12	3	YBR262C	23	SD/MSG -ARG -HIS -LYS -URA +Canavanine +G418 +Thialysine	yku70_v3_R2_steve	02	11.0	3.86865433284	9270.99999821	195.248759166	254.0	4.11499924483	756443.000073	6825.10408616	43.0	5.03138231472	750894.999982	2192.41994346	552	1718	137	135	164	170	151	1034	0
DLR00017454	12	4	YDL183C	23	SD/MSG -ARG -HIS -LYS -URA +Canavanine +G418 +Thialysine	yku70_v3_R2_steve	02	11.0	3.68563050561	8424.00003193	193.953632051	254.0	3.83306099021	599462.00048	6439.43620957	43.0	4.72379811881	593969.000074	1751.00748401	690	1717	137	135	155	163	146	1106	0
DLR00017454	12	5	YDL040C	23	SD/MSG -ARG -HIS -LYS -URA +Canavanine +G418 +Thialysine	yku70_v3_R2_steve	02	11.0	3.93097128933	9172.00003468	173.031828235	254.0	4.06932698022	705076.000174	7468.15797438	43.0	4.98614769319	698582.000009	1969.45265648	822	1714	137	135	162	169	150	992	0
DLR00017454	12	6	YDL006W	23	SD/MSG -ARG -HIS -LYS -URA +Canavanine +G418 +Thialysine	yku70_v3_R2_steve	02	11.0	3.1752507648	5302.45653038	167.757705435	254.0	3.50381833597	341378.000311	5917.83265763	43.0	4.31327624657	336215.000666	1751.60806947	956	1721	137	135	151	160	145	1715	0
DLR00017454	12	7	YBR250W	23	SD/MSG -ARG -HIS -LYS -URA +Canavanine +G418 +Thialysine	yku70_v3_R2_steve	02	11.0	3.96964320275	9821.00001455	179.732417773	254.0	4.15068149933	790183.000085	7380.8406971	43.0	5.07386521246	784086.000016	1855.10926982	1098	1715	137	135	167	173	152	936	0
DLR00017454	12	8	YDL174C	23	SD/MSG -ARG -HIS -LYS -URA +Canavanine +G418 +Thialysine	yku70_v3_R2_steve	02	11.0	3.78967770419	8883.00006407	176.307063354	254.0	3.98479598881	671121.000346	7274.48087445	43.0	4.89002604443	666585.00009	2020.43392076	1236	1714	137	135	161	168	148	1132	0
DLR00017454	12	9	YCL049C	23	SD/MSG -ARG -HIS -LYS -URA +Canavanine +G418 +Thialysine	yku70_v3_R2_steve	02	11.0	3.88937412682	9503.00002354	213.656256455	254.0	4.10183321992	732435.00012	7494.74348852	43.0	5.02227325162	729225.000004	1968.1315373	1370	1713	137	135	162	169	149	1081	0
DLR00017454	12	10	YCR106W	23	SD/MSG -ARG -HIS -LYS -URA +Canavanine +G418 +Thialysine	yku70_v3_R2_steve	02	11.0	3.96434048519	9631.00002296	235.6269241	254.0	4.12613388484	745327.000076	8211.43331011	43.0	5.04706535923	742041.000014	2429.68784781	1507	1714	137	135	163	169	148	1081	0
DLR00017454	12	11	YDL023C	23	SD/MSG -ARG -HIS -LYS -URA +Canavanine +G418 +Thialysine	yku70_v3_R2_steve	02	11.0	3.6715732516	8448.00026236	200.731537887	254.0	3.86642260094	626914.000478	7305.70986443	43.0	4.75612029963	624177.000133	2048.94613504	1643	1713	137	135	159	166	146	1189	0
DLR00017454	12	12	YCL061C	23	SD/MSG -ARG -HIS -LYS -URA +Canavanine +G418 +Thialysine	yku70_v3_R2_steve	02	11.0	3.27913295972	7830.41070821	174.320460311	254.0	3.56566319642	531380.000426	8264.32180713	43.0	4.39032620463	530400.0011	2603.88216978	1780	1710	137	135	156	164	145	1517	0
DLR00017454	12	13	YCR086W	23	SD/MSG -ARG -HIS -LYS -URA +Canavanine +G418 +Thialysine	yku70_v3_R2_steve	02	11.0	2.38539668093	3236.2	156.265968288	254.0	2.87725288905	146314.000682	6799.95375995	43.0	3.39575770276	137851.000315	3862.81550122	1915	1710	137	135	129	141	130	768	0
DLR00017454	12	14	YCR100C	23	SD/MSG -ARG -HIS -LYS -URA +Canavanine +G418 +Thialysine	yku70_v3_R2_steve	02	11.0	3.77248074971	9241.00006736	202.538929522	254.0	3.95037150668	726165.000433	7730.62311017	43.0	4.84899864211	721529.000051	1937.1732378	2052	1709	137	135	164	170	149	1068	0
DLR00017454	12	15	YBR272C	23	SD/MSG -ARG -HIS -LYS -URA +Canavanine +G418 +Thialysine	yku70_v3_R2_steve	02	11.0	3.85430760273	9380.00003132	269.345616706	254.0	4.03049864743	756296.00028	7707.47616782	43.0	4.93727586364	750976.0	1789.22824166	2187	1709	137	135	166	172	150	955	0
DLR00017454	12	16	YDL113C	23	SD/MSG -ARG -HIS -LYS -URA +Canavanine +G418 +Thialysine	yku70_v3_R2_steve	02	11.0	3.59870297013	9194.04290374	176.54062361	254.0	3.84444559986	705373.000448	7676.59923998	43.0	4.72784634184	700739.000091	1734.18405302	2325	1710	137	135	163	170	149	1037	0
DLR00017454	12	17	YCL033C	23	SD/MSG -ARG -HIS -LYS -URA +Canavanine +G418 +Thialysine	yku70_v3_R2_steve	02	11.0	3.87639182511	10042.0000307	215.022930481	254.0	4.06623421579	812494.000399	7939.57974725	43.0	4.97218040461	813589.773151	1527.61871194	2462	1713	137	135	167	173	152	999	0
DLR00017454	12	18	YDL119C	23	SD/MSG -ARG -HIS -LYS -URA +Canavanine +G418 +Thialysine	yku70_v3_R2_steve	02	11.0	3.53076008927	9270.48294108	256.000913717	254.0	3.75874829587	663615.000303	8298.462898	43.0	4.62234998815	657728.000973	2394.38176323	2601	1706	137	135	158	166	148	858	0
DLR00017454	12	19	YCR030C	23	SD/MSG -ARG -HIS -LYS -URA +Canavanine +G418 +Thialysine	yku70_v3_R2_steve	02	11.0	3.85253114544	9363.00001176	257.985457834	254.0	4.03059975142	726784.000327	7892.4958693	43.0	4.93366686145	720510.000107	2063.80409845	2738	1707	137	135	164	170	150	828	0
DLR00017454	12	20	YDL025C	23	SD/MSG -ARG -HIS -LYS -URA +Canavanine +G418 +Thialysine	yku70_v3_R2_steve	02	11.0	3.97184552358	9877.00008904	216.43486797	254.0	4.1520288412	765899.00006	8611.32396455	43.0	5.06995195951	759304.000021	2714.18168575	2872	1706	137	135	163	170	150	735	0
DLR00017454	12	21	YBR298C	23	SD/MSG -ARG -HIS -LYS -URA +Canavanine +G418 +Thialysine	yku70_v3_R2_steve	02	11.0	3.93633364239	9441.99999451	256.892536955	254.0	4.11347353344	721037.000047	7001.66865721	43.0	5.02938611457	714534.000023	1739.67012493	3012	1706	137	135	160	167	149	795	0
DLR00017454	12	22	YCL035C	23	SD/MSG -ARG -HIS -LYS -URA +Canavanine +G418 +Thialysine	yku70_v3_R2_steve	02	11.0	3.9069951072	9696.99999929	206.971800999	254.0	4.03385600377	726742.000286	7906.01654045	43.0	4.93991140108	721477.000055	2399.28497141	3145	1706	137	135	156	163	146	755	0
DLR00017454	12	23	YDL076C	23	SD/MSG -ARG -HIS -LYS -URA +Canavanine +G418 +Thialysine	yku70_v3_R2_steve	02	11.0	4.05262768235	10336.9999695	315.847531361	254.0	4.15194910493	827825.000097	8117.30177477	43.0	5.06195186507	821562.999999	2724.01583121	3284	1706	137	135	156	162	145	491	0
DLR00017454	12	24	YOR202W	23	SD/MSG -ARG -HIS -LYS -URA +Canavanine +G418 +Thialysine	yku70_v3_R2_steve	02	11.0	4.09645633127	12238.9999357	547.396681562	254.0	4.16222055907	1041102.00017	9230.52816846	43.0	5.06866647826	1038684.99989	4350.14700244	3420	1707	137	135	157	162	143	608	0
DLR00017454	13	1	YOR202W	23	SD/MSG -ARG -HIS -LYS -URA +Canavanine +G418 +Thialysine	yku70_v3_R2_steve	02	11.0	3.66495161705	10024.0000185	281.960987927	254.0	3.91450492105	838881.000072	7576.24434945	43.0	4.80258862171	834513.000057	2958.15402426	279	1852	137	135	159	164	147	947	0
DLR00017454	13	2	YCR105W	23	SD/MSG -ARG -HIS -LYS -URA +Canavanine +G418 +Thialysine	yku70_v3_R2_steve	02	11.0	3.85836730907	9284.99993203	302.320188186	254.0	4.09325502889	787672.000133	7221.81289613	43.0	5.00487139155	781624.999996	2532.38538988	419	1851	137	135	163	168	149	1064	0
DLR00017454	13	3	YCL046W	23	SD/MSG -ARG -HIS -LYS -URA +Canavanine +G418 +Thialysine	yku70_v3_R2_steve	02	11.0	3.61299594093	8025.00011126	179.000202274	254.0	3.88542874571	604469.000314	6335.66648409	43.0	4.78308723447	600195.999976	1641.14432377	559	1854	137	135	158	165	147	1276	0
DLR00017454	13	4	YBR233W	23	SD/MSG -ARG -HIS -LYS -URA +Canavanine +G418 +Thialysine	yku70_v3_R2_steve	02	11.0	3.93466723672	9173.0000615	187.412257934	254.0	4.14906163562	718431.000028	7505.41877397	43.0	5.07432467517	712745.000043	2188.11298915	692	1851	137	135	164	170	151	1113	0
DLR00017454	13	5	YDL093W	23	SD/MSG -ARG -HIS -LYS -URA +Canavanine +G418 +Thialysine	yku70_v3_R2_steve	02	11.0	3.78346138014	9351.00007033	232.00924538	254.0	3.96891865622	703809.000432	7429.73060525	43.0	4.87840013923	698496.000093	2092.95512727	825	1853	137	135	161	167	149	1111	0
DLR00017454	13	6	YDL130W	23	SD/MSG -ARG -HIS -LYS -URA +Canavanine +G418 +Thialysine	yku70_v3_R2_steve	02	11.0	3.30263173508	8043.42658225	170.067203211	254.0	3.55949151835	534071.000676	7567.04682906	43.0	4.38692787527	531030.001275	2205.544632	963	1851	137	135	154	162	146	1410	0
DLR00017454	13	7	YBR244W	23	SD/MSG -ARG -HIS -LYS -URA +Canavanine +G418 +Thialysine	yku70_v3_R2_steve	02	11.0	3.46590967339	7556.00024509	147.655943857	254.0	3.72616379956	559176.000535	6811.21386563	43.0	4.59527362778	555932.00007	1897.09191865	1099	1854	137	135	160	167	149	1580	0
DLR00017454	13	8	YCR044C	23	SD/MSG -ARG -HIS -LYS -URA +Canavanine +G418 +Thialysine	yku70_v3_R2_steve	02	11.0	3.39834144747	7621.19891197	145.410600222	254.0	3.70108269523	534089.000076	6709.21422294	43.0	4.55861801483	530810.000735	1521.1409226	1235	1848	137	135	157	165	146	1386	0
DLR00017454	13	9	YCL029C	23	SD/MSG -ARG -HIS -LYS -URA +Canavanine +G418 +Thialysine	yku70_v3_R2_steve	02	11.0	3.37433705788	7729.88876064	122.384554778	254.0	3.62976548807	520959.000102	7311.89302786	43.0	4.47931526807	517859.000596	2210.3684587	1374	1852	137	135	154	162	143	1360	0
DLR00017454	13	10	YCL014W	23	SD/MSG -ARG -HIS -LYS -URA +Canavanine +G418 +Thialysine	yku70_v3_R2_steve	02	11.0	3.84649259573	9640.00003283	174.755290702	254.0	4.17520484389	787406.000009	6574.03594347	43.0	5.09978360442	785118.999985	1873.56467315	1512	1849	137	135	167	173	151	1193	0
DLR00017454	13	11	YBR226C	23	SD/MSG -ARG -HIS -LYS -URA +Canavanine +G418 +Thialysine	yku70_v3_R2_steve	02	11.0	3.3891286565	8069.08644972	147.487213157	254.0	3.68076747658	572395.000272	7323.79347513	43.0	4.54659381667	572245.00074	1732.13760132	1651	1855	137	135	159	165	147	1848	0
DLR00017454	13	12	YBR288C	23	SD/MSG -ARG -HIS -LYS -URA +Canavanine +G418 +Thialysine	yku70_v3_R2_steve	02	11.0	3.75214553839	9066.00005687	197.651373551	254.0	3.95543627694	705802.000386	7427.90894183	43.0	4.85843741291	702318.000101	1531.89379163	1784	1848	137	135	163	169	148	1194	0
DLR00017454	13	13	YDL170W	23	SD/MSG -ARG -HIS -LYS -URA +Canavanine +G418 +Thialysine	yku70_v3_R2_steve	02	11.0	3.39370995634	8349.84668761	122.435335343	254.0	3.66617656034	601082.000387	7716.25627902	43.0	4.52183929787	598157.00098	1971.70126177	1924	1849	137	135	159	166	146	1310	0
DLR00017454	13	14	YDL036C	23	SD/MSG -ARG -HIS -LYS -URA +Canavanine +G418 +Thialysine	yku70_v3_R2_steve	02	11.0	3.80313579306	9296.00007599	200.1967787	254.0	3.95236850732	713335.000464	8071.12289502	43.0	4.85310836008	709941.000107	2284.68721909	2059	1844	137	135	162	168	147	1097	0
DLR00017454	13	15	YDL184C	23	SD/MSG -ARG -HIS -LYS -URA +Canavanine +G418 +Thialysine	yku70_v3_R2_steve	02	11.0	2.94359405383	6713.3	118.73824114	254.0	3.3902015409	419734.000572	8383.77356351	43.0	4.15483733763	417776.000948	3938.6245589	2195	1854	137	135	153	161	144	1652	0
DLR00017454	13	16	YDL080C	23	SD/MSG -ARG -HIS -LYS -URA +Canavanine +G418 +Thialysine	yku70_v3_R2_steve	02	11.0	2.81760750644	6930.0	189.959960339	254.0	3.17601292564	358393.000566	9804.37006175	43.0	3.86803521818	355486.000394	6543.87530021	2325	1844	137	135	140	150	135	931	0
DLR00017454	13	17	YCR020C	23	SD/MSG -ARG -HIS -LYS -URA +Canavanine +G418 +Thialysine	yku70_v3_R2_steve	02	11.0	3.37262964211	9050.48154811	162.36548493	254.0	3.67144388967	653465.000522	9302.31995302	43.0	4.51663056448	650833.001306	3285.79372645	2464	1850	137	135	160	168	148	1356	0
DLR00017454	13	18	YDL041W	23	SD/MSG -ARG -HIS -LYS -URA +Canavanine +G418 +Thialysine	yku70_v3_R2_steve	02	11.0	0.608448701107	1120.42332931	149.412964313	254.0	12.0	29576.6724961	395.8305827	43.0	0.649157164497	4902.71560765	673.568657994	2597	1836	137	135	-1	-1	-1	0	0
DLR00017454	13	19	YCL009C	23	SD/MSG -ARG -HIS -LYS -URA +Canavanine +G418 +Thialysine	yku70_v3_R2_steve	02	11.0	3.24893796471	7746.98157166	190.623947557	254.0	3.54479463217	527318.000535	8380.59280749	43.0	4.35915998211	523738.001231	2924.25492142	2740	1852	137	135	156	164	146	1370	0
DLR00017454	13	20	YDL051W	23	SD/MSG -ARG -HIS -LYS -URA +Canavanine +G418 +Thialysine	yku70_v3_R2_steve	02	11.0	3.80824708471	9618.00028025	163.584061185	254.0	4.05555927364	753651.985681	7187.04406071	43.0	4.98612534867	731215.000032	2230.22505061	2876	1840	137	135	161	168	149	930	0
DLR00017454	13	21	YCR022C	23	SD/MSG -ARG -HIS -LYS -URA +Canavanine +G418 +Thialysine	yku70_v3_R2_steve	02	11.0	3.24309367388	6799.50955501	146.415262196	254.0	3.58423276936	451899.000062	6943.16461856	43.0	4.41006873133	447664.000586	2056.31528362	3011	1845	137	135	152	160	144	1296	0
DLR00017454	13	22	YDL118W	23	SD/MSG -ARG -HIS -LYS -URA +Canavanine +G418 +Thialysine	yku70_v3_R2_steve	02	11.0	3.61366881329	8546.00017155	204.783094902	254.0	3.84165443729	626062.000464	7101.93530088	43.0	4.72070351991	620224.00006	1970.90515028	3150	1838	137	135	153	160	145	776	0
DLR00017454	13	23	YBR285W	23	SD/MSG -ARG -HIS -LYS -URA +Canavanine +G418 +Thialysine	yku70_v3_R2_steve	02	11.0	3.26056247286	8016.48228984	258.147625216	254.0	3.61690244781	564258.000251	7834.23809834	43.0	4.43881596642	561110.000738	2567.06623546	3286	1847	137	135	148	156	140	968	0
DLR00017454	13	24	YOR202W	23	SD/MSG -ARG -HIS -LYS -URA +Canavanine +G418 +Thialysine	yku70_v3_R2_steve	02	11.0	3.78646408711	10837.0000079	415.918105218	254.0	3.95235142983	896657.000314	8425.26333465	43.0	4.83134761264	891826.000023	3194.96350525	3418	1838	137	135	155	160	142	511	0
DLR00017454	14	1	YOR202W	23	SD/MSG -ARG -HIS -LYS -URA +Canavanine +G418 +Thialysine	yku70_v3_R2_steve	02	11.0	3.79889699909	10634.9999868	284.881634758	254.0	4.04301305855	907476.000244	7414.87493768	43.0	4.94655702113	903172.999991	3110.5450529	280	1991	137	135	160	165	147	940	0
DLR00017454	14	2	YBR280C	23	SD/MSG -ARG -HIS -LYS -URA +Canavanine +G418 +Thialysine	yku70_v3_R2_steve	02	11.0	3.66799791607	8656.00007298	244.049163983	254.0	3.94137352994	698207.000271	7023.82776653	43.0	4.84378188227	693623.999896	2319.22246902	415	1988	137	135	159	164	146	1312	0
DLR00017454	14	3	YCR102C	23	SD/MSG -ARG -HIS -LYS -URA +Canavanine +G418 +Thialysine	yku70_v3_R2_steve	02	11.0	4.07506162345	9767.99998366	282.151967542	254.0	4.25383316576	792951.00012	8040.29014999	43.0	5.1855750834	788050.000084	2631.56787109	553	1989	137	135	163	168	150	1088	0
DLR00017454	14	4	YDL131W	23	SD/MSG -ARG -HIS -LYS -URA +Canavanine +G418 +Thialysine	yku70_v3_R2_steve	02	11.0	4.02603894895	9680.99999256	226.602111047	254.0	4.23043942387	768473.000072	7428.56298773	43.0	5.16562780624	763392.000041	2051.25315388	691	1988	137	135	165	170	151	1057	0
DLR00017454	14	5	YCR060W	23	SD/MSG -ARG -HIS -LYS -URA +Canavanine +G418 +Thialysine	yku70_v3_R2_steve	02	11.0	3.91369909201	9544.99999957	224.284583743	254.0	4.11171313167	755700.000117	6791.05409499	43.0	5.02898690216	750326.000025	1527.84106969	825	1989	137	135	165	170	151	1079	0
DLR00017454	14	6	YBR266C	23	SD/MSG -ARG -HIS -LYS -URA +Canavanine +G418 +Thialysine	yku70_v3_R2_steve	02	11.0	2.09571045059	1560.9	126.397172023	254.0	2.83277367996	88204.0006409	5235.97249095	43.0	3.08951201623	68419.0003199	2283.33559811	968	1987	137	135	129	142	133	582	0
DLR00017454	14	7	YCR101C	23	SD/MSG -ARG -HIS -LYS -URA +Canavanine +G418 +Thialysine	yku70_v3_R2_steve	02	11.0	3.77312451503	9313.00005	126.190578658	254.0	4.03575810095	735161.000309	6768.58115241	43.0	4.94952360246	730611.000035	1319.88869188	1099	1987	137	135	165	171	151	1189	0
DLR00017454	14	8	YCR023C	23	SD/MSG -ARG -HIS -LYS -URA +Canavanine +G418 +Thialysine	yku70_v3_R2_steve	02	11.0	3.9481452549	9212.0000268	236.374187486	254.0	4.16168160305	732950.000017	7428.37620249	43.0	5.08552906962	727852.000046	1732.14697226	1234	1985	137	135	165	171	150	1141	0
DLR00017454	14	9	YCR067C	23	SD/MSG -ARG -HIS -LYS -URA +Canavanine +G418 +Thialysine	yku70_v3_R2_steve	02	11.0	4.01998779571	9819.99994581	218.194552357	254.0	4.21872462617	794161.000029	7152.40988448	43.0	5.14383882011	791181.000036	1387.36413703	1374	1987	137	135	165	171	150	1183	0
DLR00017454	14	10	YBR267W	23	SD/MSG -ARG -HIS -LYS -URA +Canavanine +G418 +Thialysine	yku70_v3_R2_steve	02	11.0	6.79609335723	827.1	202.307351729	254.0	10.6708407248	36090.9	1987.26053766	43.0	2.45680536941	16948.0001593	1200.89149993	1508	1978	137	135	126	139	130	191	0
DLR00017454	14	11	YCR032W	23	SD/MSG -ARG -HIS -LYS -URA +Canavanine +G418 +Thialysine	yku70_v3_R2_steve	02	11.0	3.95708434687	9951.00007988	236.489680616	254.0	4.14512499088	778069.000107	8386.27271742	43.0	5.06558315296	773974.000006	2242.95628695	1646	1985	137	135	163	169	148	914	0
DLR00017454	14	12	YDL070W	23	SD/MSG -ARG -HIS -LYS -URA +Canavanine +G418 +Thialysine	yku70_v3_R2_steve	02	11.0	3.40012569817	7888.76572192	170.483167088	254.0	3.6560604641	542398.000238	7587.08931619	43.0	4.49441345966	550151.199576	1257.88875625	1785	1986	137	135	155	162	144	1365	0
DLR00017454	14	13	YDL074C	23	SD/MSG -ARG -HIS -LYS -URA +Canavanine +G418 +Thialysine	yku70_v3_R2_steve	02	11.0	3.47040587058	7759.91451618	213.664847988	254.0	3.65560520997	526909.000226	7528.93241493	43.0	4.50855101913	525352.000784	1904.43706931	1919	1984	137	135	152	160	142	1392	0
DLR00017454	14	14	YCR087C-A	23	SD/MSG -ARG -HIS -LYS -URA +Canavanine +G418 +Thialysine	yku70_v3_R2_steve	02	11.0	3.7947203343	9343.00004076	213.19493748	254.0	4.02478878213	737495.000325	7754.4938285	43.0	4.93367128261	734238.00011	1653.96258597	2055	1983	137	135	162	168	147	1128	0
DLR00017454	14	15	YBR259W	23	SD/MSG -ARG -HIS -LYS -URA +Canavanine +G418 +Thialysine	yku70_v3_R2_steve	02	11.0	3.76670062859	9287.00004858	173.475924513	254.0	3.96227521898	723057.000475	7846.27073494	43.0	4.8630652081	719859.000219	1822.4904011	2192	1982	137	135	160	167	146	1076	0
DLR00017454	14	16	YCR083W	23	SD/MSG -ARG -HIS -LYS -URA +Canavanine +G418 +Thialysine	yku70_v3_R2_steve	02	11.0	3.77220598402	9433.00004395	188.402264763	254.0	3.97570469519	746497.000466	7749.0321275	43.0	4.8779786591	742631.00021	1672.57785891	2328	1982	137	135	163	169	148	1060	0
DLR00017454	14	17	YBR231C	23	SD/MSG -ARG -HIS -LYS -URA +Canavanine +G418 +Thialysine	yku70_v3_R2_steve	02	11.0	2.69564626557	5517.6	211.834969352	254.0	3.1080451389	271796.000658	8464.56874118	43.0	3.76790002845	267920.00042	5732.97661557	2462	1984	137	135	134	146	133	838	0
DLR00017454	14	18	YCL063W	23	SD/MSG -ARG -HIS -LYS -URA +Canavanine +G418 +Thialysine	yku70_v3_R2_steve	02	11.0	3.53626282298	9538.49796682	165.890356379	254.0	3.75820640126	669392.00017	8359.49006842	43.0	4.6278740955	666736.000786	2354.14455877	2600	1980	137	135	155	163	145	1077	0
DLR00017454	14	19	YDL180W	23	SD/MSG -ARG -HIS -LYS -URA +Canavanine +G418 +Thialysine	yku70_v3_R2_steve	02	11.0	3.82715421354	9661.00006556	268.674251223	254.0	4.02738010626	745520.000316	7973.60570447	43.0	4.9369528129	741380.000058	2279.01875231	2737	1983	137	135	161	168	148	1002	0
DLR00017454	14	20	YDL168W	23	SD/MSG -ARG -HIS -LYS -URA +Canavanine +G418 +Thialysine	yku70_v3_R2_steve	02	11.0	3.76501392571	9553.00004196	182.214349024	254.0	3.97984961977	712422.000381	7460.02620582	43.0	4.885265063	711888.394899	1685.92029121	2873	1979	137	135	159	165	146	944	0
DLR00017454	14	21	YDL124W	23	SD/MSG -ARG -HIS -LYS -URA +Canavanine +G418 +Thialysine	yku70_v3_R2_steve	02	11.0	3.90126633713	9717.00003693	227.801636491	254.0	4.07132916965	743157.000197	8427.50250394	43.0	4.9847622556	737582.000016	2985.25411422	3011	1979	137	135	159	165	147	840	0
DLR00017454	14	22	YBR301W	23	SD/MSG -ARG -HIS -LYS -URA +Canavanine +G418 +Thialysine	yku70_v3_R2_steve	02	11.0	3.90449114543	9671.99999897	221.312856655	254.0	4.12289844782	764390.000075	7557.01671804	43.0	5.03723306311	758345.000001	2320.00928072	3147	1978	137	135	159	165	147	727	0
DLR00017454	14	23	YCL076W	23	SD/MSG -ARG -HIS -LYS -URA +Canavanine +G418 +Thialysine	yku70_v3_R2_steve	02	11.0	3.40431165753	9276.80305355	327.323463946	254.0	3.72946063798	709966.837904	7330.76149508	43.0	4.62619457966	673182.000243	3116.57173556	3283	1979	137	135	151	158	142	671	0
DLR00017454	14	24	YOR202W	23	SD/MSG -ARG -HIS -LYS -URA +Canavanine +G418 +Thialysine	yku70_v3_R2_steve	02	11.0	3.91113474297	12222.9999747	474.960711518	254.0	4.09345528158	1025439.00017	8444.46918271	43.0	4.99083162622	1023733.99993	4451.28723846	3420	1978	137	135	157	161	143	595	0
DLR00017454	15	1	YOR202W	23	SD/MSG -ARG -HIS -LYS -URA +Canavanine +G418 +Thialysine	yku70_v3_R2_steve	02	11.0	3.63183620738	10234.0000576	446.586231303	254.0	3.83684145687	788234.000198	8570.8043149	43.0	4.71235911773	783553.000297	3922.11573718	285	2132	137	135	152	158	143	689	0
DLR00017454	15	2	YDL046W	23	SD/MSG -ARG -HIS -LYS -URA +Canavanine +G418 +Thialysine	yku70_v3_R2_steve	02	11.0	3.97866335439	9784.99998895	284.691393009	254.0	4.15296453893	797114.000054	7671.00424919	43.0	5.07327434815	791524.999985	2617.17899906	419	2128	137	135	158	163	147	968	0
DLR00017454	15	3	YDL157C	23	SD/MSG -ARG -HIS -LYS -URA +Canavanine +G418 +Thialysine	yku70_v3_R2_steve	02	11.0	3.39228254634	7417.01628438	226.288450366	254.0	3.66087267165	499327.000146	6977.17060082	43.0	4.5248766893	498885.000273	1778.68599113	558	2128	137	135	150	157	144	1885	0
DLR00017454	15	4	YCR048W	23	SD/MSG -ARG -HIS -LYS -URA +Canavanine +G418 +Thialysine	yku70_v3_R2_steve	02	11.0	3.76604526625	9116.00002874	185.741571832	254.0	3.96348302588	686780.000388	6706.02377378	43.0	4.87011566345	683446.305122	1651.79013944	695	2126	137	135	158	165	149	1027	0
DLR00017454	15	5	YDL136W	23	SD/MSG -ARG -HIS -LYS -URA +Canavanine +G418 +Thialysine	yku70_v3_R2_steve	02	11.0	2.76294954533	5023.7	157.98093729	254.0	3.15645993983	273529.000678	6928.24361155	43.0	3.84772132781	268083.000729	3697.01703956	830	2129	137	135	140	151	140	1399	0
DLR00017454	15	6	YDL173W	23	SD/MSG -ARG -HIS -LYS -URA +Canavanine +G418 +Thialysine	yku70_v3_R2_steve	02	11.0	3.93971191404	9852.00000574	200.257455438	254.0	4.18773285954	796430.000012	7230.23681233	43.0	5.11052241707	791358.000022	1677.49619103	964	2124	137	135	164	171	152	1068	0
DLR00017454	15	7	YDL117W	23	SD/MSG -ARG -HIS -LYS -URA +Canavanine +G418 +Thialysine	yku70_v3_R2_steve	02	11.0	3.05667807724	5435.11719346	91.43554412	254.0	3.5450822135	387761.000339	5592.83752433	43.0	4.35730627242	381374.000991	1296.23275075	1106	2128	137	135	158	166	149	1739	0
DLR00017454	15	8	YDL091C	23	SD/MSG -ARG -HIS -LYS -URA +Canavanine +G418 +Thialysine	yku70_v3_R2_steve	02	11.0	3.86837045416	9012.99998962	168.20982013	254.0	4.08592905921	691230.00008	6089.40132495	43.0	5.00487045939	686474.000005	1212.75657343	1239	2122	137	135	160	167	149	1174	0
DLR00017454	15	9	YDL178W	23	SD/MSG -ARG -HIS -LYS -URA +Canavanine +G418 +Thialysine	yku70_v3_R2_steve	02	11.0	3.57346853192	8147.00002688	134.690755443	254.0	3.78408231402	585140.000564	6449.95626728	43.0	4.67209620693	580879.000038	1896.9050605	1373	2129	137	135	154	162	145	1279	0
DLR00017454	15	10	YCR017C	23	SD/MSG -ARG -HIS -LYS -URA +Canavanine +G418 +Thialysine	yku70_v3_R2_steve	02	11.0	3.90601402822	9570.99999826	200.632442349	254.0	4.11666957655	753906.000094	7702.91947191	43.0	5.03663702671	749826.000021	2182.1814045	1509	2122	137	135	160	167	147	1061	0
DLR00017454	15	11	YDL099W	23	SD/MSG -ARG -HIS -LYS -URA +Canavanine +G418 +Thialysine	yku70_v3_R2_steve	02	11.0	3.38712296504	7716.90793762	132.67137869	254.0	3.63279603351	522864.000108	7386.03944381	43.0	4.48636106391	521849.000653	2224.3966686	1643	2126	137	135	151	160	143	1664	0
DLR00017454	15	12	YDL024C	23	SD/MSG -ARG -HIS -LYS -URA +Canavanine +G418 +Thialysine	yku70_v3_R2_steve	02	11.0	3.91628096613	9616.00000898	182.729516986	254.0	4.08552537312	792698.732826	7223.19837989	43.0	5.01586272336	771023.000018	1770.25294517	1784	2125	137	135	161	168	148	1082	0
DLR00017454	15	13	YCL060C	23	SD/MSG -ARG -HIS -LYS -URA +Canavanine +G418 +Thialysine	yku70_v3_R2_steve	02	11.0	2.95800555352	6004.31783709	100.622033423	254.0	3.36722539781	379788.000588	7280.30246807	43.0	4.12394741997	376245.001066	2855.98817868	1927	2124	137	135	147	157	141	1592	0
DLR00017454	15	14	YDL133W	23	SD/MSG -ARG -HIS -LYS -URA +Canavanine +G418 +Thialysine	yku70_v3_R2_steve	02	11.0	3.75173051694	8888.00012675	171.445791383	254.0	3.94611612719	693377.000467	7643.83456051	43.0	4.84423803438	689411.000153	2104.88072821	2059	2119	137	135	158	165	145	1082	0
DLR00017454	15	15	YDL038C	23	SD/MSG -ARG -HIS -LYS -URA +Canavanine +G418 +Thialysine	yku70_v3_R2_steve	02	11.0	3.35834053409	7886.86596852	135.306349308	254.0	3.65715966211	556056.000193	7374.66198492	43.0	4.51299457036	555902.000714	1907.83301276	2192	2127	137	135	152	160	143	1639	0
DLR00017454	15	16	YCR050C	23	SD/MSG -ARG -HIS -LYS -URA +Canavanine +G418 +Thialysine	yku70_v3_R2_steve	02	11.0	3.85056604926	9868.00007155	181.353236671	254.0	4.03633932692	774420.000381	7899.58311133	43.0	4.94699568933	769768.000092	2161.3171635	2331	2118	137	135	159	165	146	956	0
DLR00017454	15	17	YCL001W-A	23	SD/MSG -ARG -HIS -LYS -URA +Canavanine +G418 +Thialysine	yku70_v3_R2_steve	02	11.0	3.22825884578	7714.55190992	107.490941034	254.0	3.59277084989	531556.00038	7366.48897838	43.0	4.42897032214	530782.001019	2130.05909936	2466	2124	137	135	154	162	145	1704	0
DLR00017454	15	18	YCR031C	23	SD/MSG -ARG -HIS -LYS -URA +Canavanine +G418 +Thialysine	yku70_v3_R2_steve	02	11.0	3.33100300648	8493.55357854	129.485117625	254.0	3.56065340979	566601.000532	7986.17994171	43.0	4.38480519628	562037.00119	2388.8931594	2604	2116	137	135	149	158	141	1013	0
DLR00017454	15	19	YBR258C	23	SD/MSG -ARG -HIS -LYS -URA +Canavanine +G418 +Thialysine	yku70_v3_R2_steve	02	11.0	3.43680213609	8030.53053237	116.367588513	254.0	3.77849030168	585073.000517	6615.42411074	43.0	4.65371265444	583201.00017	1566.68106825	2741	2124	137	135	155	163	146	1388	0
DLR00017454	15	20	YBR232C	23	SD/MSG -ARG -HIS -LYS -URA +Canavanine +G418 +Thialysine	yku70_v3_R2_steve	02	11.0	3.75291539397	9266.00006645	203.759411019	254.0	3.96173577569	701264.000412	7441.89817301	43.0	4.86383205206	695233.000082	2109.40151797	2875	2114	137	135	157	163	146	816	0
DLR00017454	15	21	YCL034W	23	SD/MSG -ARG -HIS -LYS -URA +Canavanine +G418 +Thialysine	yku70_v3_R2_steve	02	11.0	3.47672044895	7955.00019045	148.846272146	254.0	3.72484243906	568669.000429	7036.19744705	43.0	4.59257126196	565624.000035	2024.13890758	3003	2113	137	135	152	160	145	1276	0
DLR00017454	15	22	YCL047C	23	SD/MSG -ARG -HIS -LYS -URA +Canavanine +G418 +Thialysine	yku70_v3_R2_steve	02	11.0	3.7035520785	9552.00007998	280.913922592	254.0	3.89960363852	709388.000543	8180.2507964	43.0	4.7917625189	705942.000095	2476.1158188	3139	2111	137	135	153	160	144	975	0
DLR00017454	15	23	YDL001W	23	SD/MSG -ARG -HIS -LYS -URA +Canavanine +G418 +Thialysine	yku70_v3_R2_steve	02	11.0	3.09512350987	7255.58115875	249.404224888	254.0	3.485346468	482683.000322	8550.41024015	43.0	4.23190687568	495282.620757	2387.95605577	3282	2126	137	135	145	153	139	747	0
DLR00017454	15	24	YOR202W	23	SD/MSG -ARG -HIS -LYS -URA +Canavanine +G418 +Thialysine	yku70_v3_R2_steve	02	11.0	3.75214559569	10946.0000637	420.519872634	254.0	3.9384489055	887395.000378	8818.88423613	43.0	4.8200685563	882795.000007	3529.69921247	3419	2112	137	135	155	160	143	533	0
DLR00017454	16	1	YOR202W	23	SD/MSG -ARG -HIS -LYS -URA +Canavanine +G418 +Thialysine	yku70_v3_R2_steve	02	11.0	3.94495080203	9311.07365453	234.13219753	254.0	3.87113711014	628593.000204	6398.73439302	43.0	4.74087557924	619427.999992	3030.06362519	286	2259	137	135	154	159	145	190	0
DLR00017454	16	2	YOR202W	23	SD/MSG -ARG -HIS -LYS -URA +Canavanine +G418 +Thialysine	yku70_v3_R2_steve	02	11.0	4.07667191977	9059.80500755	243.988765376	254.0	4.02562661874	612713.00005	6638.56829812	43.0	4.92388793721	601874.99997	2892.77555485	422	2258	137	135	157	162	148	352	0
DLR00017454	16	3	YOR202W	23	SD/MSG -ARG -HIS -LYS -URA +Canavanine +G418 +Thialysine	yku70_v3_R2_steve	02	11.0	4.04496656427	9099.99791646	155.784314925	254.0	4.15529673149	622277.000175	6018.47428131	43.0	5.06814253446	612275.000049	1668.59785756	558	2257	137	135	162	167	152	440	0
DLR00017454	16	4	YOR202W	23	SD/MSG -ARG -HIS -LYS -URA +Canavanine +G418 +Thialysine	yku70_v3_R2_steve	02	11.0	3.82423818834	8062.99997341	119.043383646	254.0	3.93789882079	533798.000023	6328.98181996	43.0	4.82593671841	522815.000003	1919.19476518	685	2253	137	135	160	166	152	460	0
DLR00017454	16	5	YOR202W	23	SD/MSG -ARG -HIS -LYS -URA +Canavanine +G418 +Thialysine	yku70_v3_R2_steve	02	11.0	3.86403349635	9242.000017	103.735680798	254.0	4.00547551203	617642.000085	6241.27590793	43.0	4.90961223483	609136.000014	1740.68478321	830	2255	137	135	160	166	151	511	8
DLR00017454	16	6	YOR202W	23	SD/MSG -ARG -HIS -LYS -URA +Canavanine +G418 +Thialysine	yku70_v3_R2_steve	02	11.0	4.10014684422	9706.3694246	157.939938922	254.0	4.20243785712	681161.000223	7311.86959453	43.0	5.12484312683	673623.000229	2605.00359906	962	2262	137	135	161	167	151	556	0
DLR00017454	16	7	YOR202W	23	SD/MSG -ARG -HIS -LYS -URA +Canavanine +G418 +Thialysine	yku70_v3_R2_steve	02	11.0	3.96236267834	9057.99970339	77.6118885829	254.0	4.10007636091	634550.000099	6503.89883949	43.0	5.01452518699	626352.000155	1729.9621113	1099	2263	137	135	160	166	150	581	0
DLR00017454	16	8	YOR202W	23	SD/MSG -ARG -HIS -LYS -URA +Canavanine +G418 +Thialysine	yku70_v3_R2_steve	02	11.0	4.11048143287	9597.99911959	153.369987735	254.0	4.18135459985	681067.000138	7007.88635386	43.0	5.10557515489	673266.000164	1851.49043081	1236	2262	137	135	159	166	149	575	0
DLR00017454	16	9	YOR202W	23	SD/MSG -ARG -HIS -LYS -URA +Canavanine +G418 +Thialysine	yku70_v3_R2_steve	02	11.0	3.9411626508	9661.99994885	158.721355848	254.0	4.05752625191	676161.000087	6729.22054794	43.0	4.97622717532	669921.000012	1799.94161164	1370	2259	137	135	157	164	148	706	0
DLR00017454	16	10	YOR202W	23	SD/MSG -ARG -HIS -LYS -URA +Canavanine +G418 +Thialysine	yku70_v3_R2_steve	02	11.0	4.02438582976	10154.0000048	150.338925069	254.0	4.11878930765	716092.000011	7829.89443532	43.0	5.04218160943	709920.000043	2532.54494817	1507	2261	137	135	157	164	147	677	0
DLR00017454	16	11	YOR202W	23	SD/MSG -ARG -HIS -LYS -URA +Canavanine +G418 +Thialysine	yku70_v3_R2_steve	02	11.0	3.99233068787	9656.66191892	89.2948178545	254.0	4.14346518359	692573.000075	6805.31417056	43.0	5.06338301622	687030.315181	1830.95380901	1643	2261	137	135	160	166	148	618	0
DLR00017454	16	12	YOR202W	23	SD/MSG -ARG -HIS -LYS -URA +Canavanine +G418 +Thialysine	yku70_v3_R2_steve	02	11.0	3.87252210654	8833.97944308	152.698734415	254.0	3.96597171501	614608.000121	6095.52774504	43.0	4.8673696387	605472.000009	1473.68568614	1772	2250	137	135	159	166	148	489	0
DLR00017454	16	13	YOR202W	23	SD/MSG -ARG -HIS -LYS -URA +Canavanine +G418 +Thialysine	yku70_v3_R2_steve	02	11.0	3.8777495112	8701.99913651	90.0688785594	254.0	3.99516448031	601919.000008	6356.808089	43.0	4.89446882532	592194.000086	1656.63707949	1936	2253	137	135	160	167	149	483	6
DLR00017454	16	14	YOR202W	23	SD/MSG -ARG -HIS -LYS -URA +Canavanine +G418 +Thialysine	yku70_v3_R2_steve	02	11.0	3.86168421489	8406.94104452	117.964527267	254.0	3.95220597438	583027.00014	6661.43268462	43.0	4.84461776203	572325.000021	2094.35391978	2060	2252	137	135	158	165	148	471	0
DLR00017454	16	15	YOR202W	23	SD/MSG -ARG -HIS -LYS -URA +Canavanine +G418 +Thialysine	yku70_v3_R2_steve	02	11.0	4.00306057021	8990.99955963	110.295555517	254.0	4.1352076857	636510.000146	6910.51328113	43.0	5.04812532079	626531.00014	1902.41285072	2195	2250	137	135	161	168	149	444	0
DLR00017454	16	16	YOR202W	23	SD/MSG -ARG -HIS -LYS -URA +Canavanine +G418 +Thialysine	yku70_v3_R2_steve	02	11.0	3.97372862244	8916.71025831	120.913011914	254.0	4.01569704067	612317.00007	6418.84284326	43.0	4.91661858451	601729.000015	1406.94948703	2333	2251	137	135	159	166	149	393	0
DLR00017454	16	17	YOR202W	23	SD/MSG -ARG -HIS -LYS -URA +Canavanine +G418 +Thialysine	yku70_v3_R2_steve	02	11.0	4.0375183284	8773.07641091	91.8122672893	254.0	4.10236160754	607190.000128	6460.0092885	43.0	5.01145076654	596241.000127	1545.08263285	2469	2250	137	135	162	168	151	382	0
DLR00017454	16	18	YOR202W	23	SD/MSG -ARG -HIS -LYS -URA +Canavanine +G418 +Thialysine	yku70_v3_R2_steve	02	11.0	4.04762178103	9642.63694323	132.095726732	254.0	4.08867773838	648156.000084	6955.54983514	43.0	4.9975193914	638846.000097	2135.68375103	2606	2250	137	135	160	167	150	372	0
DLR00017454	16	19	YOR202W	23	SD/MSG -ARG -HIS -LYS -URA +Canavanine +G418 +Thialysine	yku70_v3_R2_steve	02	11.0	4.02319853626	8659.99765079	95.127659297	254.0	4.01574998886	578757.000252	6284.56995468	43.0	4.91153869446	567982.000129	1749.83607075	2728	2250	137	135	160	167	150	357	0
DLR00017454	16	20	YOR202W	23	SD/MSG -ARG -HIS -LYS -URA +Canavanine +G418 +Thialysine	yku70_v3_R2_steve	02	11.0	3.77621154548	8213.00000805	127.155801442	254.0	3.85707447902	560090.000148	6817.41302444	43.0	4.73458419599	547887.000029	2186.30170328	2857	2247	137	135	159	166	150	337	15
DLR00017454	16	21	YOR202W	23	SD/MSG -ARG -HIS -LYS -URA +Canavanine +G418 +Thialysine	yku70_v3_R2_steve	02	11.0	3.96777845994	8495.9985963	132.238587368	254.0	3.97176148706	584479.000022	6006.87657377	43.0	4.86096768203	572723.000055	1536.50812347	3028	2247	137	135	161	167	151	295	32
DLR00017454	16	22	YOR202W	23	SD/MSG -ARG -HIS -LYS -URA +Canavanine +G418 +Thialysine	yku70_v3_R2_steve	02	11.0	3.87021333132	8893.01878445	156.704542528	254.0	3.88450528593	592654.000101	6250.52119492	43.0	4.76202951654	580953.000025	1943.04668342	3140	2247	137	135	158	164	149	350	8
DLR00017454	16	23	YOR202W	23	SD/MSG -ARG -HIS -LYS -URA +Canavanine +G418 +Thialysine	yku70_v3_R2_steve	02	11.0	3.83571838437	8614.99999215	139.36453497	254.0	3.89199836463	586362.000165	6229.95643366	43.0	4.76495962766	573633.999911	1798.43477777	3275	2247	137	135	158	163	148	203	3
DLR00017454	16	24	YOR202W	23	SD/MSG -ARG -HIS -LYS -URA +Canavanine +G418 +Thialysine	yku70_v3_R2_steve	02	11.0	3.97503343608	10011.7163019	244.109654415	254.0	3.91450603895	700634.00011	6727.39230933	43.0	4.78629575439	690687.999986	3709.1586818	3413	2246	137	135	157	162	147	174	4
DLR00017458	1	1	YOR202W	23	SD/MSG -ARG -HIS -LYS -URA +Canavanine +G418 +Thialysine	yku70_v3_R2_steve	03	11.0	3.06128280056	9179.5	279.664494758	254.0	3.51359055461	583556.000681	11276.6913992	43.0	4.26684864212	573438.00114	5802.50504755	271	218	137	135	157	162	146	274	37
DLR00017458	1	2	YOR202W	23	SD/MSG -ARG -HIS -LYS -URA +Canavanine +G418 +Thialysine	yku70_v3_R2_steve	03	11.0	3.58728971641	9950.30545141	146.104856781	254.0	3.72441632574	662057.000603	7198.96538797	43.0	4.56792988419	653498.001023	1700.52623095	403	216	137	135	153	160	146	227	0
DLR00017458	1	3	YOR202W	23	SD/MSG -ARG -HIS -LYS -URA +Canavanine +G418 +Thialysine	yku70_v3_R2_steve	03	11.0	3.71495200393	9406.99994793	148.898371457	254.0	3.82439642682	645206.000071	6508.03380999	43.0	4.69291910071	636482.000325	1552.36559521	546	214	137	135	161	167	151	306	0
DLR00017458	1	4	YOR202W	23	SD/MSG -ARG -HIS -LYS -URA +Canavanine +G418 +Thialysine	yku70_v3_R2_steve	03	11.0	3.68393471817	9421.00000321	326.240287196	254.0	3.87918981735	653198.000421	6766.00089509	43.0	4.75617159043	645281.000015	2125.66289431	676	213	137	135	165	171	155	321	0
DLR00017458	1	5	YOR202W	23	SD/MSG -ARG -HIS -LYS -URA +Canavanine +G418 +Thialysine	yku70_v3_R2_steve	03	11.0	3.60036939789	9607.00020136	231.064220168	254.0	3.74825720029	639610.000144	7878.10257554	43.0	4.61215131143	632969.000656	1932.80271118	823	213	137	135	162	170	154	377	0
DLR00017458	1	6	YOR202W	23	SD/MSG -ARG -HIS -LYS -URA +Canavanine +G418 +Thialysine	yku70_v3_R2_steve	03	11.0	3.70638033806	9653.00004738	354.485328176	254.0	3.85062707591	652183.00036	7572.51925093	43.0	4.73016701557	644960.00003	2144.03460973	945	213	137	135	164	172	154	382	0
DLR00017458	1	7	YOR202W	23	SD/MSG -ARG -HIS -LYS -URA +Canavanine +G418 +Thialysine	yku70_v3_R2_steve	03	11.0	3.74762637906	9727.00000536	254.281564907	254.0	3.87550366938	674754.000382	7480.04707479	43.0	4.76067826039	667711.000032	1756.30473853	1096	212	137	135	166	173	155	390	0
DLR00017458	1	8	YOR202W	23	SD/MSG -ARG -HIS -LYS -URA +Canavanine +G418 +Thialysine	yku70_v3_R2_steve	03	11.0	3.806614586	9480.99991649	243.91424682	254.0	3.92466733712	658673.000329	7165.57592285	43.0	4.81389437021	650878.000025	1541.10942246	1221	211	137	135	167	174	155	380	0
DLR00017458	1	9	YOR202W	23	SD/MSG -ARG -HIS -LYS -URA +Canavanine +G418 +Thialysine	yku70_v3_R2_steve	03	11.0	3.69702038596	8508.7542361	115.586599392	254.0	3.76678702831	577488.000245	6557.78584694	43.0	4.62950185575	568023.000326	1025.55864612	1368	210	137	135	163	171	154	341	3
DLR00017458	1	10	YOR202W	23	SD/MSG -ARG -HIS -LYS -URA +Canavanine +G418 +Thialysine	yku70_v3_R2_steve	03	11.0	3.97978545014	8256.09814914	214.453111247	254.0	3.8449096479	588877.00019	6239.24802645	43.0	4.71866675916	578818.000009	2004.57373958	1494	208	137	135	164	172	154	362	0
DLR00017458	1	11	YOR202W	23	SD/MSG -ARG -HIS -LYS -URA +Canavanine +G418 +Thialysine	yku70_v3_R2_steve	03	11.0	3.61800989409	8791.99998816	126.587970053	254.0	3.76127778266	591156.000047	6678.78522969	43.0	4.62696773882	582854.000442	1086.73811448	1644	208	137	135	163	171	153	425	0
DLR00017458	1	12	YOR202W	23	SD/MSG -ARG -HIS -LYS -URA +Canavanine +G418 +Thialysine	yku70_v3_R2_steve	03	11.0	3.93415044659	8104.46305521	222.533811163	254.0	3.8135564588	561080.000263	6778.13478019	43.0	4.68340871997	549627.000011	1856.15528904	1771	212	137	135	164	172	153	333	0
DLR00017458	1	13	YOR202W	23	SD/MSG -ARG -HIS -LYS -URA +Canavanine +G418 +Thialysine	yku70_v3_R2_steve	03	11.0	3.68557872304	9013.00000915	155.047460199	254.0	3.80737384752	604505.000393	6698.78575644	43.0	4.67898583525	598673.301763	976.081229794	1916	207	137	135	164	172	153	382	0
DLR00017458	1	14	YOR202W	23	SD/MSG -ARG -HIS -LYS -URA +Canavanine +G418 +Thialysine	yku70_v3_R2_steve	03	11.0	3.91030296765	9343.99688964	196.271057914	254.0	3.87107990908	623385.000347	6623.30950222	43.0	4.75496646219	613159.00002	1759.88875057	2042	203	137	135	163	171	152	353	0
DLR00017458	1	15	YOR202W	23	SD/MSG -ARG -HIS -LYS -URA +Canavanine +G418 +Thialysine	yku70_v3_R2_steve	03	11.0	3.7992584851	9173.0292929	180.05993707	254.0	3.82852924848	623995.000232	6475.27637912	43.0	4.7099989607	615570.000089	1885.10565782	2192	208	137	135	162	170	152	424	0
DLR00017458	1	16	YOR202W	23	SD/MSG -ARG -HIS -LYS -URA +Canavanine +G418 +Thialysine	yku70_v3_R2_steve	03	11.0	3.86270333293	8724.03845177	189.78139613	254.0	3.87231223968	598003.000279	6676.35688015	43.0	4.75423366161	587468.000005	1505.50361106	2316	204	137	135	163	171	153	333	1
DLR00017458	1	17	YOR202W	23	SD/MSG -ARG -HIS -LYS -URA +Canavanine +G418 +Thialysine	yku70_v3_R2_steve	03	11.0	3.6152759539	9202.00000654	150.663509292	254.0	3.7099873242	600164.000268	7310.55271912	43.0	4.56614049335	591628.000882	1481.08009654	2464	209	137	135	161	169	152	393	0
DLR00017458	1	18	YOR202W	23	SD/MSG -ARG -HIS -LYS -URA +Canavanine +G418 +Thialysine	yku70_v3_R2_steve	03	11.0	3.74049861134	8656.99823267	251.417162541	254.0	3.73436933092	560984.000201	7149.55783401	43.0	4.59311840453	551819.000638	2114.2659175	2588	205	137	135	162	170	153	343	0
DLR00017458	1	19	YOR202W	23	SD/MSG -ARG -HIS -LYS -URA +Canavanine +G418 +Thialysine	yku70_v3_R2_steve	03	11.0	3.55245452423	8950.00039582	184.482228499	254.0	3.65637507731	572981.000776	7237.39404935	43.0	4.50112839477	564773.001169	2287.07483667	2735	210	137	135	160	168	152	345	0
DLR00017458	1	20	YOR202W	23	SD/MSG -ARG -HIS -LYS -URA +Canavanine +G418 +Thialysine	yku70_v3_R2_steve	03	11.0	3.7494992456	9087.00012638	214.013536796	254.0	3.799948134	599320.000402	6851.81835935	43.0	4.67249293629	588940.000019	2126.26604332	2863	202	137	135	163	170	154	291	1
DLR00017458	1	21	YOR202W	23	SD/MSG -ARG -HIS -LYS -URA +Canavanine +G418 +Thialysine	yku70_v3_R2_steve	03	11.0	3.78677076085	8651.91761898	229.819741288	254.0	3.77950691812	588113.000066	6212.67367884	43.0	4.64093913439	578990.000232	2668.45491924	3010	208	137	135	159	167	151	269	0
DLR00017458	1	22	YOR202W	23	SD/MSG -ARG -HIS -LYS -URA +Canavanine +G418 +Thialysine	yku70_v3_R2_steve	03	11.0	4.02452924268	9605.99667119	298.324617838	254.0	3.92857524149	649358.000221	7237.41744546	43.0	4.8129430956	639736.999954	2690.21100899	3135	202	137	135	158	165	149	231	3
DLR00017458	1	23	YOR202W	23	SD/MSG -ARG -HIS -LYS -URA +Canavanine +G418 +Thialysine	yku70_v3_R2_steve	03	11.0	3.8455801046	9864.53709053	199.214624377	254.0	3.79613459637	668603.000021	7097.04030195	43.0	4.6573016338	659769.000311	2197.73871938	3283	208	137	135	152	159	144	29	0
DLR00017458	1	24	YOR202W	23	SD/MSG -ARG -HIS -LYS -URA +Canavanine +G418 +Thialysine	yku70_v3_R2_steve	03	11.0	3.54678036917	8618.0000586	301.89078643	254.0	3.70431142062	538162.000103	9383.9945786	43.0	4.50570219732	549647.226439	3113.81580856	3405	204	137	135	153	159	144	87	29
DLR00017458	2	1	YOR202W	23	SD/MSG -ARG -HIS -LYS -URA +Canavanine +G418 +Thialysine	yku70_v3_R2_steve	03	11.0	2.99797721939	8750.5	209.751311999	254.0	3.39234518986	567817.000615	10707.0822517	43.0	4.03031812579	609483.488394	1142.06966454	267	353	137	135	147	155	142	422	0
DLR00017458	2	2	YDL200C	23	SD/MSG -ARG -HIS -LYS -URA +Canavanine +G418 +Thialysine	yku70_v3_R2_steve	03	11.0	3.67501780192	10173.0000962	266.202604537	254.0	3.91356531803	835498.000316	7766.95119365	43.0	4.80305929386	830475.000074	2383.32598012	403	351	137	135	160	166	148	808	0
DLR00017458	2	3	YDR313C	23	SD/MSG -ARG -HIS -LYS -URA +Canavanine +G418 +Thialysine	yku70_v3_R2_steve	03	11.0	3.08365712284	6899.12347358	151.26654672	254.0	3.44889832926	478007.000572	8118.58127735	43.0	4.23095618421	470627.001218	2872.66044656	541	346	137	135	155	162	147	1211	0
DLR00017458	2	4	YDR255C	23	SD/MSG -ARG -HIS -LYS -URA +Canavanine +G418 +Thialysine	yku70_v3_R2_steve	03	11.0	3.7201946652	10079.0000488	243.567988875	254.0	3.90049330509	787916.000506	7607.96184847	43.0	4.79501183132	783465.000012	1907.04543249	676	350	137	135	163	170	152	935	0
DLR00017458	2	5	YDR022C	23	SD/MSG -ARG -HIS -LYS -URA +Canavanine +G418 +Thialysine	yku70_v3_R2_steve	03	11.0	2.26540651965	1830.4	103.894764578	254.0	2.95192412063	137843.000565	5986.239962	43.0	3.41672823923	115833.000424	2417.79080406	809	340	137	135	154	163	149	677	0
DLR00017458	2	6	YDR018C	23	SD/MSG -ARG -HIS -LYS -URA +Canavanine +G418 +Thialysine	yku70_v3_R2_steve	03	11.0	3.66634406414	9981.00013722	168.46542812	254.0	3.89936354737	787481.000294	7672.09529964	43.0	4.7928827433	783571.000359	1397.34189804	947	348	137	135	168	174	155	1005	0
DLR00017458	2	7	YDR056C	23	SD/MSG -ARG -HIS -LYS -URA +Canavanine +G418 +Thialysine	yku70_v3_R2_steve	03	11.0	3.098878384	8745.58537663	131.862835165	254.0	3.46458747071	565921.000613	10500.356392	43.0	4.24631150043	564183.001162	4460.69201289	1082	349	137	135	158	167	150	1426	0
DLR00017458	2	8	YDR007W	23	SD/MSG -ARG -HIS -LYS -URA +Canavanine +G418 +Thialysine	yku70_v3_R2_steve	03	11.0	3.21239502268	9777.51358133	182.409078179	254.0	3.47530530095	597916.000585	11852.8071868	43.0	4.26066449456	595578.001113	5306.61192397	1221	346	137	135	153	163	147	1125	0
DLR00017458	2	9	YDR273W	23	SD/MSG -ARG -HIS -LYS -URA +Canavanine +G418 +Thialysine	yku70_v3_R2_steve	03	11.0	3.04098779977	7657.50529952	114.516445797	254.0	3.44708243558	492551.000549	9206.24216655	43.0	4.17826999655	514463.702028	1475.81217613	1358	343	137	135	157	166	149	1259	0
DLR00017458	2	10	YDR085C	23	SD/MSG -ARG -HIS -LYS -URA +Canavanine +G418 +Thialysine	yku70_v3_R2_steve	03	11.0	3.84396932955	10701.0000312	213.988862076	254.0	4.00205560929	826468.000459	8112.79580622	43.0	4.91155994476	824857.999984	2021.59233762	1495	343	137	135	164	171	151	1031	0
DLR00017458	2	11	YDR363W-A	23	SD/MSG -ARG -HIS -LYS -URA +Canavanine +G418 +Thialysine	yku70_v3_R2_steve	03	11.0	3.50357026852	8420.03312371	173.254522264	254.0	3.72806876354	605969.000229	7662.34391554	43.0	4.59199220929	601014.000323	2279.60445681	1629	343	137	135	158	167	148	1017	0
DLR00017458	2	12	YDL199C	23	SD/MSG -ARG -HIS -LYS -URA +Canavanine +G418 +Thialysine	yku70_v3_R2_steve	03	11.0	3.81407712558	10654.000032	285.733856496	254.0	4.01338311525	814225.000349	7855.04068928	43.0	4.92425293879	812151.999991	1809.84198909	1769	342	137	135	164	171	150	1050	0
DLR00017458	2	13	YDR210W	23	SD/MSG -ARG -HIS -LYS -URA +Canavanine +G418 +Thialysine	yku70_v3_R2_steve	03	11.0	3.33066323546	7779.18662339	199.236288266	254.0	3.59681625512	533025.000291	8039.04785123	43.0	4.42939293124	529811.000934	2280.9899847	1905	343	137	135	157	166	148	1365	0
DLR00017458	2	14	YDR411C	23	SD/MSG -ARG -HIS -LYS -URA +Canavanine +G418 +Thialysine	yku70_v3_R2_steve	03	11.0	3.92273492542	10900.9999907	218.272679565	254.0	4.05279171421	833729.000443	7683.81997697	43.0	4.96878601162	831320.999979	1646.29765708	2041	340	137	135	164	171	150	968	0
DLR00017458	2	15	YDR117C	23	SD/MSG -ARG -HIS -LYS -URA +Canavanine +G418 +Thialysine	yku70_v3_R2_steve	03	11.0	3.4003074224	7792.00018818	173.878112683	254.0	3.60576372479	552252.000361	7813.74996705	43.0	4.44822280648	548230.001021	2114.69597746	2174	339	137	135	157	166	148	1247	0
DLR00017458	2	16	YDR143C	23	SD/MSG -ARG -HIS -LYS -URA +Canavanine +G418 +Thialysine	yku70_v3_R2_steve	03	11.0	3.96299529486	12008.9999987	220.805395947	254.0	4.13497531744	954043.000272	8653.55673844	43.0	5.05552166181	952846.99997	1869.01200138	2314	341	137	135	169	175	154	917	0
DLR00017458	2	17	YDR250C	23	SD/MSG -ARG -HIS -LYS -URA +Canavanine +G418 +Thialysine	yku70_v3_R2_steve	03	11.0	3.4347028399	8142.00015965	218.060426586	254.0	3.63092800568	575176.000302	8787.3496431	43.0	4.47132858477	570145.000965	2279.8799285	2450	340	137	135	159	168	149	1055	0
DLR00017458	2	18	YDR073W	23	SD/MSG -ARG -HIS -LYS -URA +Canavanine +G418 +Thialysine	yku70_v3_R2_steve	03	11.0	4.08618270256	11676.9998399	263.598251014	254.0	4.1947038561	913397.000161	8773.82517335	43.0	5.11885831926	911209.999999	1865.08881367	2587	340	137	135	169	175	155	861	0
DLR00017458	2	19	YDR421W	23	SD/MSG -ARG -HIS -LYS -URA +Canavanine +G418 +Thialysine	yku70_v3_R2_steve	03	11.0	3.24417170922	7911.08334334	133.991359785	254.0	3.54909487833	533215.000536	8324.52625838	43.0	4.34242933055	543493.355253	923.290674253	2727	337	137	135	159	167	150	1137	0
DLR00017458	2	20	YDR133C	23	SD/MSG -ARG -HIS -LYS -URA +Canavanine +G418 +Thialysine	yku70_v3_R2_steve	03	11.0	3.83289270423	10923.0000882	261.28942428	254.0	4.00960305845	819017.000401	7501.52963606	43.0	4.91838506323	815820.000046	2100.85235826	2861	338	137	135	164	171	152	859	0
DLR00017458	2	21	YDR094W	23	SD/MSG -ARG -HIS -LYS -URA +Canavanine +G418 +Thialysine	yku70_v3_R2_steve	03	11.0	3.2484385213	7583.29620714	161.748707571	254.0	3.53610752218	495527.000472	7399.54339168	43.0	4.33365674402	504998.517686	1159.38254982	2997	339	137	135	154	162	147	1252	0
DLR00017458	2	22	YDR251W	23	SD/MSG -ARG -HIS -LYS -URA +Canavanine +G418 +Thialysine	yku70_v3_R2_steve	03	11.0	3.99201653744	11226.999977	333.958730704	254.0	4.1535659649	864793.000119	7696.70284228	43.0	5.07608699779	862489.999993	2750.67971495	3134	336	137	135	160	166	149	785	0
DLR00017458	2	23	YDR077W	23	SD/MSG -ARG -HIS -LYS -URA +Canavanine +G418 +Thialysine	yku70_v3_R2_steve	03	11.0	3.47381635997	8364.00011914	316.814144209	254.0	3.69403182785	616444.000229	7432.03474491	43.0	4.54539035257	611447.000575	2268.14905495	3276	345	137	135	151	158	143	989	0
DLR00017458	2	24	YOR202W	23	SD/MSG -ARG -HIS -LYS -URA +Canavanine +G418 +Thialysine	yku70_v3_R2_steve	03	11.0	3.96180460946	12512.9999996	523.073549666	254.0	4.08150618461	987298.00021	8325.88511353	43.0	4.98418934663	985669.999927	3908.94816048	3410	335	137	135	155	161	145	380	0
DLR00017458	3	1	YOR202W	23	SD/MSG -ARG -HIS -LYS -URA +Canavanine +G418 +Thialysine	yku70_v3_R2_steve	03	11.0	3.59300956893	10195.0000953	423.768477798	254.0	3.77322625671	895256.445396	6654.11004032	43.0	4.67236874218	848452.000826	2884.06432279	275	488	137	135	160	165	148	772	0
DLR00017458	3	2	YDR004W	23	SD/MSG -ARG -HIS -LYS -URA +Canavanine +G418 +Thialysine	yku70_v3_R2_steve	03	11.0	3.16577609308	7138.00037801	306.330514911	254.0	3.44490676789	515235.000655	8939.28137578	43.0	4.22076663643	511267.001237	3292.56466267	407	484	137	135	152	158	142	1065	0
DLR00017458	3	3	YDR408C	23	SD/MSG -ARG -HIS -LYS -URA +Canavanine +G418 +Thialysine	yku70_v3_R2_steve	03	11.0	3.59093064738	8473.1783253	184.031727112	254.0	3.84501302926	673428.000575	7587.1730113	43.0	4.72458378443	667463.000046	1684.43256324	548	485	137	135	164	170	151	1003	0
DLR00017458	3	4	YDR068W	23	SD/MSG -ARG -HIS -LYS -URA +Canavanine +G418 +Thialysine	yku70_v3_R2_steve	03	11.0	3.72309560174	9179.00010448	273.951791894	254.0	3.90337669304	725861.000581	7816.06957868	43.0	4.79745283171	719650.000165	1964.60473428	676	488	137	135	165	171	152	869	0
DLR00017458	3	5	YDR316W	23	SD/MSG -ARG -HIS -LYS -URA +Canavanine +G418 +Thialysine	yku70_v3_R2_steve	03	11.0	3.46936392014	8111.0003127	224.423464477	254.0	3.65580270589	581370.000414	9116.84550394	43.0	4.50465479938	577531.001175	3616.43006123	825	488	137	135	158	166	149	1170	0
DLR00017458	3	6	YDR156W	23	SD/MSG -ARG -HIS -LYS -URA +Canavanine +G418 +Thialysine	yku70_v3_R2_steve	03	11.0	3.17709539436	8419.46610008	209.137795227	254.0	3.43778645129	545273.000584	10416.4847661	43.0	4.21282635772	542700.001112	4507.40190781	949	489	137	135	157	165	148	1359	0
DLR00017458	3	7	YDR369C	23	SD/MSG -ARG -HIS -LYS -URA +Canavanine +G418 +Thialysine	yku70_v3_R2_steve	03	11.0	0.660268374911	752.4	131.574972646	254.0	12.0	29140.2	914.644590205	43.0	6.33786794304	3210.3	868.287144408	1090	486	137	135	116	132	129	0	0
DLR00017458	3	8	YDL234C	23	SD/MSG -ARG -HIS -LYS -URA +Canavanine +G418 +Thialysine	yku70_v3_R2_steve	03	11.0	3.52453100928	8809.55138244	188.111251818	254.0	3.77293477267	699484.000241	8462.69174442	43.0	4.63555034353	694682.000968	2183.40577916	1221	486	137	135	169	176	154	1105	0
DLR00017458	3	9	YDR179W-A	23	SD/MSG -ARG -HIS -LYS -URA +Canavanine +G418 +Thialysine	yku70_v3_R2_steve	03	11.0	3.54379104327	8588.00010611	242.836089751	254.0	3.75407706119	660876.000274	8134.99008618	43.0	4.61919698751	658399.000862	1895.94529285	1369	487	137	135	165	172	151	1305	0
DLR00017458	3	10	YDR051C	23	SD/MSG -ARG -HIS -LYS -URA +Canavanine +G418 +Thialysine	yku70_v3_R2_steve	03	11.0	3.46001151855	8592.70827631	174.461467111	254.0	3.7516137726	628274.000147	8048.74941584	43.0	4.61665816229	623790.000392	2375.59676402	1496	483	137	135	162	169	149	995	0
DLR00017458	3	11	YDR285W	23	SD/MSG -ARG -HIS -LYS -URA +Canavanine +G418 +Thialysine	yku70_v3_R2_steve	03	11.0	3.5816167724	8570.49745984	186.270376254	254.0	3.79435354482	638226.000498	7620.06891894	43.0	4.67379000143	634713.000052	1808.86963539	1641	484	137	135	162	169	149	1214	0
DLR00017458	3	12	YDR233C	23	SD/MSG -ARG -HIS -LYS -URA +Canavanine +G418 +Thialysine	yku70_v3_R2_steve	03	11.0	3.54531879853	8004.1737417	213.88592723	254.0	3.78590513321	600305.000608	7625.09294816	43.0	4.65856499019	596020.000205	1927.41158394	1768	481	137	135	163	170	150	1259	0
DLR00017458	3	13	YDR203W	23	SD/MSG -ARG -HIS -LYS -URA +Canavanine +G418 +Thialysine	yku70_v3_R2_steve	03	11.0	3.34229133077	7113.00023302	173.214601443	254.0	3.5913110818	513016.000277	7661.96654047	43.0	4.4253060516	510202.000934	2183.13199946	1913	485	137	135	158	167	147	1471	0
DLR00017458	3	14	YDR124W	23	SD/MSG -ARG -HIS -LYS -URA +Canavanine +G418 +Thialysine	yku70_v3_R2_steve	03	11.0	3.68815915056	8504.00009178	173.407321403	254.0	3.88630984649	660972.000445	7246.66065979	43.0	4.77595796985	656695.00002	1790.87470011	2042	480	137	135	165	171	150	1110	0
DLR00017458	3	15	YDR202C	23	SD/MSG -ARG -HIS -LYS -URA +Canavanine +G418 +Thialysine	yku70_v3_R2_steve	03	11.0	3.48345599033	8303.46225189	198.108169117	254.0	3.70397014391	605636.000193	8063.08544883	43.0	4.56292841756	602554.000819	2144.18419252	2186	483	137	135	162	169	149	1282	0
DLR00017458	3	16	YDR375C	23	SD/MSG -ARG -HIS -LYS -URA +Canavanine +G418 +Thialysine	yku70_v3_R2_steve	03	11.0	0.6091667319	678.6	122.07106935	254.0	12.0	30452.4	808.854763743	43.0	0.627046093542	2803.5	509.759250574	2321	484	137	135	-1	-1	-1	4	0
DLR00017458	3	17	YDR080W	23	SD/MSG -ARG -HIS -LYS -URA +Canavanine +G418 +Thialysine	yku70_v3_R2_steve	03	11.0	2.24492439552	1921.7	103.107961702	254.0	2.9681888405	139407.000516	6864.21789124	43.0	3.43144563086	119323.000379	2657.55489648	2460	486	137	135	155	165	149	599	0
DLR00017458	3	18	YDR218C	23	SD/MSG -ARG -HIS -LYS -URA +Canavanine +G418 +Thialysine	yku70_v3_R2_steve	03	11.0	3.79013092559	8659.00007831	244.154027923	254.0	3.99483166582	702557.000323	8091.26346604	43.0	4.89253894599	694792.000095	1839.42575505	2590	475	137	135	170	176	155	816	0
DLR00017458	3	19	YDR410C	23	SD/MSG -ARG -HIS -LYS -URA +Canavanine +G418 +Thialysine	yku70_v3_R2_steve	03	11.0	6.07210636086	614.7	177.090495004	254.0	12.0	28958.6130444	798.172691965	43.0	0.590962597337	2507.4	455.314746845	2734	486	137	135	-1	-1	-1	0	0
DLR00017458	3	20	YDR071C	23	SD/MSG -ARG -HIS -LYS -URA +Canavanine +G418 +Thialysine	yku70_v3_R2_steve	03	11.0	3.70680366988	9491.00006793	235.569828478	254.0	3.88588358842	748690.000528	7581.61990497	43.0	4.77470494841	742743.000057	1644.83071251	2861	476	137	135	166	173	153	852	0
DLR00017458	3	21	YDR006C	23	SD/MSG -ARG -HIS -LYS -URA +Canavanine +G418 +Thialysine	yku70_v3_R2_steve	03	11.0	3.41799512136	7379.59251289	177.397727452	254.0	3.74460923715	527542.000335	6601.76597957	43.0	4.60731449997	525893.000176	1619.97621961	3006	486	137	135	159	167	150	1508	0
DLR00017458	3	22	YDR125C	23	SD/MSG -ARG -HIS -LYS -URA +Canavanine +G418 +Thialysine	yku70_v3_R2_steve	03	11.0	4.16672599048	9653.01331969	333.294846436	254.0	4.27788959292	805221.000118	7665.20272404	43.0	5.20354830732	800138.000089	2252.5533533	3133	477	137	135	165	171	152	776	0
DLR00017458	3	23	YDR386W	23	SD/MSG -ARG -HIS -LYS -URA +Canavanine +G418 +Thialysine	yku70_v3_R2_steve	03	11.0	3.49244547757	8459.0001406	442.101813089	254.0	3.71839940354	662075.000397	8287.88638089	43.0	4.57100078478	657134.000762	2692.7741276	3279	488	137	135	154	161	144	926	0
DLR00017458	3	24	YOR202W	23	SD/MSG -ARG -HIS -LYS -URA +Canavanine +G418 +Thialysine	yku70_v3_R2_steve	03	11.0	3.79068223483	10775.0000244	498.216148283	254.0	3.95568617096	902440.000159	8531.25059587	43.0	4.8446670175	898217.99994	4208.11343501	3407	475	137	135	158	164	145	678	0
DLR00017458	4	1	YOR202W	23	SD/MSG -ARG -HIS -LYS -URA +Canavanine +G418 +Thialysine	yku70_v3_R2_steve	03	11.0	2.99658334934	8752.7	172.095793447	254.0	3.43089877688	615863.000609	10930.131642	43.0	4.17921995788	611930.001055	4719.45183011	266	628	137	135	154	161	146	992	0
DLR00017458	4	2	YDR095C	23	SD/MSG -ARG -HIS -LYS -URA +Canavanine +G418 +Thialysine	yku70_v3_R2_steve	03	11.0	3.77002563083	10229.0000956	314.220077207	254.0	3.98571188323	866814.00047	8075.70655936	43.0	4.88150001616	863767.999969	2496.31954056	404	623	137	135	165	170	151	1008	0
DLR00017458	4	3	YDR092W	23	SD/MSG -ARG -HIS -LYS -URA +Canavanine +G418 +Thialysine	yku70_v3_R2_steve	03	11.0	3.07545277895	6662.65367105	213.465796785	254.0	3.46568235825	458811.000547	8122.00323391	43.0	4.25333872706	455135.001206	2876.62703358	538	624	137	135	157	164	148	1578	0
DLR00017458	4	4	YDR090C	23	SD/MSG -ARG -HIS -LYS -URA +Canavanine +G418 +Thialysine	yku70_v3_R2_steve	03	11.0	3.68473226313	8989.0000786	217.592960603	254.0	3.86636148562	685082.000544	7366.63352059	43.0	4.75889718669	680686.000152	1558.76715605	676	624	137	135	162	169	151	1083	0
DLR00017458	4	5	YDR422C	23	SD/MSG -ARG -HIS -LYS -URA +Canavanine +G418 +Thialysine	yku70_v3_R2_steve	03	11.0	3.41182127021	8058.00022586	206.921407674	254.0	3.68078722528	606134.000375	7713.67189217	43.0	4.54108530721	602239.001045	2012.72001492	810	624	137	135	163	169	151	1402	0
DLR00017458	4	6	YDR101C	23	SD/MSG -ARG -HIS -LYS -URA +Canavanine +G418 +Thialysine	yku70_v3_R2_steve	03	11.0	3.00918343667	7494.3	187.228950121	254.0	3.35629437481	452265.000642	10193.8472705	43.0	4.03209244674	485415.310194	2560.77717299	952	621	137	135	153	162	146	1589	0
DLR00017458	4	7	YDR120C	23	SD/MSG -ARG -HIS -LYS -URA +Canavanine +G418 +Thialysine	yku70_v3_R2_steve	03	11.0	3.09469044249	7329.02445063	150.571826628	254.0	3.45083676448	509561.000604	9544.03307222	43.0	4.22897392545	505625.001171	4035.57461151	1082	617	137	135	162	170	152	1525	0
DLR00017458	4	8	YDR392W	23	SD/MSG -ARG -HIS -LYS -URA +Canavanine +G418 +Thialysine	yku70_v3_R2_steve	03	11.0	2.42223564816	3740.0	212.213392427	254.0	2.88410005177	159061.000651	7123.37409562	43.0	3.41758853176	154116.00035	4876.05499211	1222	614	137	135	130	143	132	928	0
DLR00017458	4	9	YDR309C	23	SD/MSG -ARG -HIS -LYS -URA +Canavanine +G418 +Thialysine	yku70_v3_R2_steve	03	11.0	3.24707376588	8276.27318589	179.05264678	254.0	3.55134089424	564530.000561	9410.56709132	43.0	4.37233745548	564933.001253	3541.42616135	1356	619	137	135	160	168	149	1734	0
DLR00017458	4	10	YDR318W	23	SD/MSG -ARG -HIS -LYS -URA +Canavanine +G418 +Thialysine	yku70_v3_R2_steve	03	11.0	3.7610612651	10058.0002331	198.432684295	254.0	3.9709786693	769324.000515	8250.89376695	43.0	4.87629437555	768881.000188	1826.87826381	1494	619	137	135	165	172	151	1113	0
DLR00017458	4	11	YDL239C	23	SD/MSG -ARG -HIS -LYS -URA +Canavanine +G418 +Thialysine	yku70_v3_R2_steve	03	11.0	3.31801035213	7551.99655714	149.810411036	254.0	3.5532306858	561144.171215	6297.91755597	43.0	4.4406279539	524345.000917	2466.41281496	1631	618	137	135	159	167	148	1612	0
DLR00017458	4	12	YDR278C	23	SD/MSG -ARG -HIS -LYS -URA +Canavanine +G418 +Thialysine	yku70_v3_R2_steve	03	11.0	3.49800979508	9255.00028071	208.503104434	254.0	3.69600637952	646851.000346	8663.49588117	43.0	4.55920180396	647535.000992	2529.71315455	1767	617	137	135	158	166	146	1349	0
DLR00017458	4	13	YDL188C	23	SD/MSG -ARG -HIS -LYS -URA +Canavanine +G418 +Thialysine	yku70_v3_R2_steve	03	11.0	3.28323854222	7342.30994258	182.199525262	254.0	3.5989638521	514887.000363	8031.15812926	43.0	4.42948202794	513417.000952	2451.76746578	1904	618	137	135	161	168	149	1530	0
DLR00017458	4	14	YDR093W	23	SD/MSG -ARG -HIS -LYS -URA +Canavanine +G418 +Thialysine	yku70_v3_R2_steve	03	11.0	3.82113984434	10123.0000248	255.725860342	254.0	3.99650480516	781109.000418	7744.50191111	43.0	4.90694873249	779014.000085	1491.36203788	2043	617	137	135	166	172	151	1188	0
DLR00017458	4	15	YDL243C	23	SD/MSG -ARG -HIS -LYS -URA +Canavanine +G418 +Thialysine	yku70_v3_R2_steve	03	11.0	3.4615585423	8224.00021554	178.985048166	254.0	3.68054902455	594409.000307	8133.65621483	43.0	4.53951015282	592911.000835	2177.31704558	2177	614	137	135	161	168	148	1371	0
DLR00017458	4	16	YDL233W	23	SD/MSG -ARG -HIS -LYS -URA +Canavanine +G418 +Thialysine	yku70_v3_R2_steve	03	11.0	4.06401915859	11000.9999839	302.728931294	254.0	4.15098044548	865558.000208	8224.39073366	43.0	5.06895672356	863177.000001	1622.01349157	2316	613	137	135	169	175	153	978	0
DLR00017458	4	17	YDR100W	23	SD/MSG -ARG -HIS -LYS -URA +Canavanine +G418 +Thialysine	yku70_v3_R2_steve	03	11.0	3.401688307	7548.00026122	197.577315119	254.0	3.65970144401	552368.000218	8222.98117572	43.0	4.50564117741	551196.000887	2038.34966184	2452	611	137	135	163	170	151	1572	0
DLR00017458	4	18	YDR291W	23	SD/MSG -ARG -HIS -LYS -URA +Canavanine +G418 +Thialysine	yku70_v3_R2_steve	03	11.0	3.95228400182	11258.9999978	319.2163979	254.0	4.10271122403	875227.000286	8262.46327381	43.0	5.02265932307	873389.000011	1871.78747198	2590	612	137	135	169	175	154	1012	0
DLR00017458	4	19	YDR385W	23	SD/MSG -ARG -HIS -LYS -URA +Canavanine +G418 +Thialysine	yku70_v3_R2_steve	03	11.0	3.15161456511	7791.20949093	170.634279674	254.0	3.48593184595	514374.000643	8934.47397609	43.0	4.28051053838	511520.001326	3387.82661621	2725	613	137	135	159	168	150	1380	0
DLR00017458	4	20	YDR382W	23	SD/MSG -ARG -HIS -LYS -URA +Canavanine +G418 +Thialysine	yku70_v3_R2_steve	03	11.0	2.3460358582	2858.9	193.84409097	254.0	2.8425179649	127598.000596	5677.14463437	43.0	3.31071744114	118497.000275	3220.99040023	2856	608	137	135	130	143	134	728	0
DLR00017458	4	21	YDR391C	23	SD/MSG -ARG -HIS -LYS -URA +Canavanine +G418 +Thialysine	yku70_v3_R2_steve	03	11.0	3.35590851533	7850.63612847	182.848959136	254.0	3.63809776631	542990.000383	7553.44092504	43.0	4.48350552253	541508.001111	2451.57964072	2998	608	137	135	158	166	150	1558	0
DLR00017458	4	22	YDL238C	23	SD/MSG -ARG -HIS -LYS -URA +Canavanine +G418 +Thialysine	yku70_v3_R2_steve	03	11.0	4.01470817456	11115.9999768	327.5724144	254.0	4.20063464412	892361.000071	8017.56472577	43.0	5.12751052035	889798.000015	2720.3455669	3133	610	137	135	164	170	152	911	0
DLR00017458	4	23	YDR334W	23	SD/MSG -ARG -HIS -LYS -URA +Canavanine +G418 +Thialysine	yku70_v3_R2_steve	03	11.0	2.49181833061	3958.9	338.893587823	254.0	2.95126357714	201213.000577	7812.20054462	43.0	3.5273540424	192836.000358	4746.82153999	3269	613	137	135	129	141	131	780	0
DLR00017458	4	24	YOR202W	23	SD/MSG -ARG -HIS -LYS -URA +Canavanine +G418 +Thialysine	yku70_v3_R2_steve	03	11.0	4.05284123271	12790.9999175	428.228997957	254.0	4.14087002583	1107046.00017	8509.06727141	43.0	5.05225675877	1106176.99999	4516.68899379	3409	610	137	135	161	166	147	762	0
DLR00017458	5	1	YOR202W	23	SD/MSG -ARG -HIS -LYS -URA +Canavanine +G418 +Thialysine	yku70_v3_R2_steve	03	11.0	3.65346318255	10466.0000718	308.166085595	254.0	3.85420312717	895605.000524	8004.01490115	43.0	4.72960979239	891276.000584	3131.22588008	276	761	137	135	162	168	151	756	0
DLR00017458	5	2	YDR003W	23	SD/MSG -ARG -HIS -LYS -URA +Canavanine +G418 +Thialysine	yku70_v3_R2_steve	03	11.0	3.69713499642	9314.00016186	212.832962354	254.0	3.91939859752	775685.000551	7354.17711385	43.0	4.8109349291	770789.000038	1881.57649178	406	755	137	135	164	169	151	897	0
DLR00017458	5	3	YDL222C	23	SD/MSG -ARG -HIS -LYS -URA +Canavanine +G418 +Thialysine	yku70_v3_R2_steve	03	11.0	3.48534264319	8338.00018906	221.094184428	254.0	3.7461290882	646177.000033	7489.78147937	43.0	4.61494212641	641661.000548	1943.83452177	547	761	137	135	161	168	151	1186	0
DLR00017458	5	4	YDR248C	23	SD/MSG -ARG -HIS -LYS -URA +Canavanine +G418 +Thialysine	yku70_v3_R2_steve	03	11.0	3.7390909819	8754.00012836	240.418828974	254.0	3.91417937216	684866.000535	7515.34184526	43.0	4.81381986654	678028.000149	2098.91942485	678	759	137	135	165	172	153	917	0
DLR00017458	5	5	YDR317W	23	SD/MSG -ARG -HIS -LYS -URA +Canavanine +G418 +Thialysine	yku70_v3_R2_steve	03	11.0	3.69792717221	9072.00007153	219.890077135	254.0	3.91620289288	693755.00046	6989.566976	43.0	4.81279184831	690916.000102	1500.3751886	826	759	137	135	165	172	153	1220	0
DLR00017458	5	6	YDR061W	23	SD/MSG -ARG -HIS -LYS -URA +Canavanine +G418 +Thialysine	yku70_v3_R2_steve	03	11.0	3.75065399603	8696.00001317	159.718311925	254.0	3.93363011189	685581.000468	7151.50733296	43.0	4.82584063096	679756.000168	1451.25543587	952	757	137	135	167	174	154	1073	1
DLR00017458	5	7	YDR009W	23	SD/MSG -ARG -HIS -LYS -URA +Canavanine +G418 +Thialysine	yku70_v3_R2_steve	03	11.0	3.61109278433	9200.57355307	202.369567285	254.0	3.85150580479	708938.000465	7737.39137546	43.0	4.73652559154	704820.000133	1626.60092454	1095	757	137	135	166	173	153	1142	0
DLR00017458	5	8	YDR277C	23	SD/MSG -ARG -HIS -LYS -URA +Canavanine +G418 +Thialysine	yku70_v3_R2_steve	03	11.0	3.71404666077	8646.00003326	193.079126857	254.0	3.91074222586	684085.000487	7472.89424598	43.0	4.79555218459	684336.852604	1086.68405807	1223	752	137	135	168	174	154	911	0
DLR00017458	5	9	YDR119W	23	SD/MSG -ARG -HIS -LYS -URA +Canavanine +G418 +Thialysine	yku70_v3_R2_steve	03	11.0	3.52328752857	8546.0002212	212.527741195	254.0	3.77622189751	643168.000096	7895.58454732	43.0	4.64910379769	640688.000441	1937.58740465	1367	758	137	135	164	171	151	1217	0
DLR00017458	5	10	YDR379W	23	SD/MSG -ARG -HIS -LYS -URA +Canavanine +G418 +Thialysine	yku70_v3_R2_steve	03	11.0	3.75198225253	8653.00004011	178.684328649	254.0	3.93517703671	674162.000421	7721.29381205	43.0	4.83064447588	669611.000159	1664.84015987	1496	755	137	135	166	173	152	1003	0
DLR00017458	5	11	YDR380W	23	SD/MSG -ARG -HIS -LYS -URA +Canavanine +G418 +Thialysine	yku70_v3_R2_steve	03	11.0	3.54774270911	8090.00017231	233.622979461	254.0	3.77514151462	612003.000258	8089.29085348	43.0	4.64802937055	609163.000218	2148.31851688	1643	759	137	135	164	170	150	1275	0
DLR00017458	5	12	YDR286C	23	SD/MSG -ARG -HIS -LYS -URA +Canavanine +G418 +Thialysine	yku70_v3_R2_steve	03	11.0	3.66028242029	8855.00020895	238.650930932	254.0	3.85596962919	686092.000648	8172.21187153	43.0	4.74311985745	681999.000294	2259.75778802	1771	753	137	135	165	172	151	1065	0
DLR00017458	5	13	YDR346C	23	SD/MSG -ARG -HIS -LYS -URA +Canavanine +G418 +Thialysine	yku70_v3_R2_steve	03	11.0	3.60267191488	8973.94454278	220.981005826	254.0	3.82789805356	675247.000659	7916.27135695	43.0	4.71206884237	672055.000073	1899.70297809	1916	758	137	135	165	171	151	1174	0
DLR00017458	5	14	YDR206W	23	SD/MSG -ARG -HIS -LYS -URA +Canavanine +G418 +Thialysine	yku70_v3_R2_steve	03	11.0	3.72860724771	9349.00004569	184.118719889	254.0	3.95255306959	739856.000437	7293.22609683	43.0	4.8502156644	736139.000106	1329.64533313	2044	751	137	135	167	173	152	978	0
DLR00017458	5	15	YDR345C	23	SD/MSG -ARG -HIS -LYS -URA +Canavanine +G418 +Thialysine	yku70_v3_R2_steve	03	11.0	3.53937905353	8632.24664461	183.300694408	254.0	3.76129599561	638036.000097	7953.23893905	43.0	4.63506788599	634716.000409	2013.36574758	2191	755	137	135	164	171	150	1214	0
DLR00017458	5	16	YDR148C	23	SD/MSG -ARG -HIS -LYS -URA +Canavanine +G418 +Thialysine	yku70_v3_R2_steve	03	11.0	3.73028588769	8287.00005066	228.768307433	254.0	3.94630498065	650664.000328	7378.24046886	43.0	4.84031060051	645637.000161	1492.70399764	2316	749	137	135	166	173	154	1108	0
DLR00017458	5	17	YDL189W	23	SD/MSG -ARG -HIS -LYS -URA +Canavanine +G418 +Thialysine	yku70_v3_R2_steve	03	11.0	3.76613275103	8777.00006834	233.151831318	254.0	3.97224622881	685792.000316	7482.94718073	43.0	4.87435103753	679190.000038	1572.27544253	2465	754	137	135	166	173	153	901	0
DLR00017458	5	18	YDR122W	23	SD/MSG -ARG -HIS -LYS -URA +Canavanine +G418 +Thialysine	yku70_v3_R2_steve	03	11.0	3.595850617	7990.74799107	203.930915691	254.0	3.78349337199	585273.000565	7376.90909364	43.0	4.66280215485	579014.000202	1867.50627678	2592	749	137	135	163	170	151	1113	0
DLR00017458	5	19	YDR158W	23	SD/MSG -ARG -HIS -LYS -URA +Canavanine +G418 +Thialysine	yku70_v3_R2_steve	03	11.0	3.68047258604	8091.00018117	242.891823396	254.0	3.88925829049	591506.00044	7808.39395715	43.0	4.78530076264	588826.000271	2609.63136311	2737	755	137	135	162	170	152	1476	0
DLR00017458	5	20	YDR257C	23	SD/MSG -ARG -HIS -LYS -URA +Canavanine +G418 +Thialysine	yku70_v3_R2_steve	03	11.0	3.74062881173	8614.00003975	205.929376217	254.0	3.90943841373	656845.000438	6915.21582054	43.0	4.8051647019	650019.000155	1365.93087134	2865	749	137	135	164	172	153	924	0
DLR00017458	5	21	YDR169C	23	SD/MSG -ARG -HIS -LYS -URA +Canavanine +G418 +Thialysine	yku70_v3_R2_steve	03	11.0	3.61156170133	8163.00017632	252.566064089	254.0	3.80205250227	604348.000623	6769.29831291	43.0	4.68528898763	598641.000279	1866.02623666	3006	757	137	135	159	167	151	983	0
DLR00017458	5	22	YDR139C	23	SD/MSG -ARG -HIS -LYS -URA +Canavanine +G418 +Thialysine	yku70_v3_R2_steve	03	11.0	4.04406821301	10259.9998548	308.974306341	254.0	4.15211976642	796587.000052	7692.1817219	43.0	5.07248464434	792038.000017	2596.51775034	3134	750	137	135	161	168	151	796	0
DLR00017458	5	23	YDR406W	23	SD/MSG -ARG -HIS -LYS -URA +Canavanine +G418 +Thialysine	yku70_v3_R2_steve	03	11.0	3.58554181822	8880.00015685	231.368670501	254.0	3.84344026456	704209.000356	7280.7312051	43.0	4.72640494464	701716.000023	2169.25237031	3277	758	137	135	157	164	147	1024	0
DLR00017458	5	24	YOR202W	23	SD/MSG -ARG -HIS -LYS -URA +Canavanine +G418 +Thialysine	yku70_v3_R2_steve	03	11.0	4.01876301391	10895.578513	339.292824291	254.0	4.16715404676	983299.000131	7312.8359187	43.0	5.07622258831	979995.999985	4052.03522567	3413	751	137	135	162	167	148	740	0
DLR00017458	6	1	YOR202W	23	SD/MSG -ARG -HIS -LYS -URA +Canavanine +G418 +Thialysine	yku70_v3_R2_steve	03	11.0	2.92651659725	7898.0	152.853674673	254.0	3.37052977802	558405.000598	10435.7093035	43.0	4.1014878951	554204.000903	5093.62908547	266	900	137	135	154	162	148	1169	0
DLR00017458	6	2	YDR348C	23	SD/MSG -ARG -HIS -LYS -URA +Canavanine +G418 +Thialysine	yku70_v3_R2_steve	03	11.0	3.5746276953	9132.11528952	208.25398496	254.0	3.8246119782	737936.000035	7322.42212468	43.0	4.70269021663	733762.000478	1770.7840884	406	895	137	135	163	169	151	1124	0
DLR00017458	6	3	YDR253C	23	SD/MSG -ARG -HIS -LYS -URA +Canavanine +G418 +Thialysine	yku70_v3_R2_steve	03	11.0	2.92277569182	6054.4	144.975137426	254.0	3.40323058302	397054.000496	7231.41804014	43.0	4.16856886723	392413.001029	2905.83580244	540	897	137	135	155	163	149	1483	0
DLR00017458	6	4	YDR223W	23	SD/MSG -ARG -HIS -LYS -URA +Canavanine +G418 +Thialysine	yku70_v3_R2_steve	03	11.0	3.84112838473	9616.00001353	309.492889585	254.0	3.99302526532	747244.000415	7584.58578319	43.0	4.90003727991	743765.000074	1968.11939567	678	897	137	135	165	172	153	1112	0
DLR00017458	6	5	YDR096W	23	SD/MSG -ARG -HIS -LYS -URA +Canavanine +G418 +Thialysine	yku70_v3_R2_steve	03	11.0	3.0908446651	6651.40420781	117.928078311	254.0	3.46624262963	441898.000572	7182.56638129	43.0	4.27011846312	440255.001259	2441.81346546	812	891	137	135	158	167	151	1936	0
DLR00017458	6	6	YDR131C	23	SD/MSG -ARG -HIS -LYS -URA +Canavanine +G418 +Thialysine	yku70_v3_R2_steve	03	11.0	3.89873868885	9811.00000993	206.90791341	254.0	4.06178812976	771462.000342	7518.03856327	43.0	4.9745324279	767823.000059	1706.18992095	953	896	137	135	167	174	154	1098	0
DLR00017458	6	7	YDR107C	23	SD/MSG -ARG -HIS -LYS -URA +Canavanine +G418 +Thialysine	yku70_v3_R2_steve	03	11.0	3.31338555001	7707.01348186	136.398086762	254.0	3.57358208063	520070.000366	7813.47822666	43.0	4.40689277107	519412.001028	2522.94931744	1085	895	137	135	158	166	149	1619	0
DLR00017458	6	8	YDR144C	23	SD/MSG -ARG -HIS -LYS -URA +Canavanine +G418 +Thialysine	yku70_v3_R2_steve	03	11.0	3.7689996203	10140.0002156	236.719029646	254.0	3.9661237012	781496.000521	8036.73844221	43.0	4.87197702633	779783.000128	1809.85982852	1225	892	137	135	166	172	152	1137	0
DLR00017458	6	9	YDR306C	23	SD/MSG -ARG -HIS -LYS -URA +Canavanine +G418 +Thialysine	yku70_v3_R2_steve	03	11.0	3.32666211839	8209.16953378	141.563878932	254.0	3.61599483892	564187.000348	8551.16519561	43.0	4.46072254888	562947.001016	2719.7656608	1358	896	137	135	160	167	149	1443	0
DLR00017458	6	10	YDR335W	23	SD/MSG -ARG -HIS -LYS -URA +Canavanine +G418 +Thialysine	yku70_v3_R2_steve	03	11.0	3.4852040028	8439.99064307	209.129463513	254.0	3.68106822026	571912.000202	7812.79391551	43.0	4.54205444782	570033.000719	2088.30118028	1496	893	137	135	157	165	146	1114	0
DLR00017458	6	11	YDR025W	23	SD/MSG -ARG -HIS -LYS -URA +Canavanine +G418 +Thialysine	yku70_v3_R2_steve	03	11.0	3.69952186074	9104.00006316	197.941009834	254.0	3.90193796004	703265.000521	7699.44032832	43.0	4.79562159914	701348.000225	1765.28615474	1631	890	137	135	166	172	151	1279	0
DLR00017458	6	12	YDR083W	23	SD/MSG -ARG -HIS -LYS -URA +Canavanine +G418 +Thialysine	yku70_v3_R2_steve	03	11.0	2.75371658047	6689.1	223.480891076	254.0	3.08668475876	298975.000549	8987.5770721	43.0	3.75872136751	302703.000308	6027.5949335	1766	890	137	135	135	147	134	1222	0
DLR00017458	6	13	YDR109C	23	SD/MSG -ARG -HIS -LYS -URA +Canavanine +G418 +Thialysine	yku70_v3_R2_steve	03	11.0	3.395717896	7891.99582472	133.733791496	254.0	3.64196772691	628406.661921	6250.17321379	43.0	4.5397237599	589024.00087	2097.79027864	1903	893	137	135	165	172	152	1286	0
DLR00017458	6	14	YDR123C	23	SD/MSG -ARG -HIS -LYS -URA +Canavanine +G418 +Thialysine	yku70_v3_R2_steve	03	11.0	0.670642889855	867.6	160.142257976	254.0	12.0	29860.2	755.97075604	43.0	6.83763797636	3561.3	1012.99678216	2049	891	137	135	-1	-1	-1	0	0
DLR00017458	6	15	YDR205W	23	SD/MSG -ARG -HIS -LYS -URA +Canavanine +G418 +Thialysine	yku70_v3_R2_steve	03	11.0	3.22904040631	8415.44204765	188.233121718	254.0	3.53999247973	570057.000535	9814.23025056	43.0	4.3505675765	567466.001176	3964.32308231	2179	888	137	135	159	167	149	1240	0
DLR00017458	6	16	YDR274C	23	SD/MSG -ARG -HIS -LYS -URA +Canavanine +G418 +Thialysine	yku70_v3_R2_steve	03	11.0	4.0075283929	10705.9999974	262.403120574	254.0	4.14528072197	829342.000186	8385.9853552	43.0	5.0645632393	828315.000017	1904.23919452	2319	887	137	135	167	174	152	1086	0
DLR00017458	6	17	YDR270W	23	SD/MSG -ARG -HIS -LYS -URA +Canavanine +G418 +Thialysine	yku70_v3_R2_steve	03	11.0	3.50845720291	7823.00027161	171.931559604	254.0	3.73342345752	564037.000495	7345.20573991	43.0	4.60418309787	561439.000033	1944.16473839	2451	886	137	135	160	168	150	1355	0
DLR00017458	6	18	YDR048C	23	SD/MSG -ARG -HIS -LYS -URA +Canavanine +G418 +Thialysine	yku70_v3_R2_steve	03	11.0	4.07698828717	10895.9999989	291.991514414	254.0	4.18626401978	842124.000089	8961.65502492	43.0	5.11099850115	840012.000028	2573.53753191	2590	886	137	135	166	173	153	992	0
DLR00017458	6	19	YDL241W	23	SD/MSG -ARG -HIS -LYS -URA +Canavanine +G418 +Thialysine	yku70_v3_R2_steve	03	11.0	3.08962830612	6465.8139966	143.118462529	254.0	3.46280704392	415612.000478	7116.43647036	43.0	4.25879376956	411286.001073	2482.45988293	2730	889	137	135	155	165	149	1431	0
DLR00017458	6	20	YDR351W	23	SD/MSG -ARG -HIS -LYS -URA +Canavanine +G418 +Thialysine	yku70_v3_R2_steve	03	11.0	4.03961227862	10915.9999986	253.202434881	254.0	4.14845788126	823468.000167	7849.77249283	43.0	5.07111670412	819726.000004	1941.53822811	2864	885	137	135	164	171	152	853	0
DLR00017458	6	21	YDR321W	23	SD/MSG -ARG -HIS -LYS -URA +Canavanine +G418 +Thialysine	yku70_v3_R2_steve	03	11.0	3.36387029023	7554.78300277	221.436247373	254.0	3.62378595169	507442.000051	6900.47208893	43.0	4.47357217105	504541.000548	2056.5024183	2999	885	137	135	154	163	148	1447	0
DLR00017458	6	22	YDR222W	23	SD/MSG -ARG -HIS -LYS -URA +Canavanine +G418 +Thialysine	yku70_v3_R2_steve	03	11.0	4.15203199747	11204.5389611	336.692904529	254.0	4.23523790889	891040.000039	7986.13894895	43.0	5.16889417102	885847.658272	2630.38417984	3135	885	137	135	161	169	151	864	0
DLR00017458	6	23	YDR070C	23	SD/MSG -ARG -HIS -LYS -URA +Canavanine +G418 +Thialysine	yku70_v3_R2_steve	03	11.0	3.50643806541	9019.36140119	250.175443656	254.0	3.75616304594	667742.000066	7722.0505993	43.0	4.62492743275	664741.00046	2134.07703451	3274	886	137	135	153	161	145	1101	0
DLR00017458	6	24	YOR202W	23	SD/MSG -ARG -HIS -LYS -URA +Canavanine +G418 +Thialysine	yku70_v3_R2_steve	03	11.0	3.74741212448	12147.000018	326.21296041	254.0	3.9410252639	1037865.00031	8832.96715875	43.0	4.82621148834	1036110.00039	3386.59570804	3412	882	137	135	158	164	147	670	0
DLR00017458	7	1	YOR202W	23	SD/MSG -ARG -HIS -LYS -URA +Canavanine +G418 +Thialysine	yku70_v3_R2_steve	03	11.0	3.69418924827	10139.0000347	208.865720272	254.0	3.85074171821	851827.000235	7770.04386201	43.0	4.72247955038	846361.000513	2411.94843315	276	1036	137	135	162	168	151	759	0
DLR00017458	7	2	YDR400W	23	SD/MSG -ARG -HIS -LYS -URA +Canavanine +G418 +Thialysine	yku70_v3_R2_steve	03	11.0	3.75970587436	9833.00001437	261.8771771	254.0	3.96268006878	841620.145138	5926.94673544	43.0	4.88104375365	815048.000001	1827.2859493	404	1033	137	135	165	171	152	948	0
DLR00017458	7	3	YDR121W	23	SD/MSG -ARG -HIS -LYS -URA +Canavanine +G418 +Thialysine	yku70_v3_R2_steve	03	11.0	3.92500318069	9976.00003692	230.83598074	254.0	4.13525278312	846695.839752	7234.46670632	43.0	5.06968232646	826076.000001	1949.90375235	550	1035	137	135	168	174	155	949	0
DLR00017458	7	4	YDR067C	23	SD/MSG -ARG -HIS -LYS -URA +Canavanine +G418 +Thialysine	yku70_v3_R2_steve	03	11.0	3.62211873903	8553.00006338	198.368293055	254.0	3.9320434271	671182.000349	5838.93078107	43.0	4.8294217172	665594.000011	1229.1409734	679	1032	137	135	165	172	154	1032	0
DLR00017458	7	5	YDR307W	23	SD/MSG -ARG -HIS -LYS -URA +Canavanine +G418 +Thialysine	yku70_v3_R2_steve	03	11.0	3.62340315541	8978.12173939	162.4470598	254.0	3.82175717055	666370.000674	7332.1396695	43.0	4.71252460779	661539.00018	1906.21360891	825	1034	137	135	162	170	152	1115	0
DLR00017458	7	6	YDR008C	23	SD/MSG -ARG -HIS -LYS -URA +Canavanine +G418 +Thialysine	yku70_v3_R2_steve	03	11.0	3.83445075093	9087.00003361	204.93821507	254.0	3.99044182366	699020.000383	7643.78519874	43.0	4.89659872011	693893.000086	2047.02926809	953	1031	137	135	165	173	153	1066	0
DLR00017458	7	7	YDR104C	23	SD/MSG -ARG -HIS -LYS -URA +Canavanine +G418 +Thialysine	yku70_v3_R2_steve	03	11.0	3.61562600693	8627.35534619	150.671598756	254.0	3.84562549927	649001.000611	7373.87973901	43.0	4.72962372094	645391.000259	1710.59083995	1096	1032	137	135	164	172	152	1209	0
DLR00017458	7	8	YDR330W	23	SD/MSG -ARG -HIS -LYS -URA +Canavanine +G418 +Thialysine	yku70_v3_R2_steve	03	11.0	3.84881630585	9277.00002247	223.32629501	254.0	4.02815561362	741818.000307	7695.12206871	43.0	4.93169855295	736916.000029	1909.71725824	1224	1031	137	135	168	174	154	875	0
DLR00017458	7	9	YDL237W	23	SD/MSG -ARG -HIS -LYS -URA +Canavanine +G418 +Thialysine	yku70_v3_R2_steve	03	11.0	3.60795145788	8971.00013981	228.909525606	254.0	3.83379585799	692484.000204	7711.02661817	43.0	4.71819205897	688534.000295	1675.58251114	1371	1033	137	135	165	172	152	1093	0
DLR00017458	7	10	YDR297W	23	SD/MSG -ARG -HIS -LYS -URA +Canavanine +G418 +Thialysine	yku70_v3_R2_steve	03	11.0	3.67686421403	8459.00024071	224.358663602	254.0	3.81078940574	632947.000548	7600.48632207	43.0	4.69167674829	629050.000194	1775.66036873	1500	1029	137	135	163	169	150	1130	0
DLR00017458	7	11	YDL219W	23	SD/MSG -ARG -HIS -LYS -URA +Canavanine +G418 +Thialysine	yku70_v3_R2_steve	03	11.0	3.85617760753	10008.0000197	239.603892438	254.0	4.05329819412	791602.00028	7790.77400654	43.0	4.96698154916	789561.999991	1697.17342272	1642	1030	137	135	167	173	153	1149	0
DLR00017458	7	12	YDL194W	23	SD/MSG -ARG -HIS -LYS -URA +Canavanine +G418 +Thialysine	yku70_v3_R2_steve	03	11.0	3.33461620681	8313.93233428	156.399571061	254.0	3.63167117001	582394.000336	8364.0158001	43.0	4.47732637877	582884.00092	2792.6909665	1775	1026	137	135	161	168	150	1647	0
DLR00017458	7	13	YDL223C	23	SD/MSG -ARG -HIS -LYS -URA +Canavanine +G418 +Thialysine	yku70_v3_R2_steve	03	11.0	3.58000358857	8457.00008599	188.029232262	254.0	3.79784135068	644324.000278	7462.4013329	43.0	4.67448580594	642412.000178	1695.92491273	1916	1031	137	135	164	171	151	1325	0
DLR00017458	7	14	YDR254W	23	SD/MSG -ARG -HIS -LYS -URA +Canavanine +G418 +Thialysine	yku70_v3_R2_steve	03	11.0	3.70223039997	9140.00005629	196.257891553	254.0	3.84882448429	710296.000491	8147.3151929	43.0	4.73586678822	705724.000056	1907.5108276	2046	1025	137	135	166	172	152	1005	0
DLR00017458	7	15	YDR159W	23	SD/MSG -ARG -HIS -LYS -URA +Canavanine +G418 +Thialysine	yku70_v3_R2_steve	03	11.0	0.77191954061	720.9	127.50344859	254.0	12.0	31409.1	919.776124594	43.0	1.08175552575	10038.8006697	1323.70933365	2186	1026	137	135	-1	-1	-1	0	0
DLR00017458	7	16	YDR258C	23	SD/MSG -ARG -HIS -LYS -URA +Canavanine +G418 +Thialysine	yku70_v3_R2_steve	03	11.0	3.68016757445	8627.00004599	243.385201663	254.0	3.87484136292	667028.000495	7646.02084769	43.0	4.76273068582	662742.000179	1661.98214116	2319	1023	137	135	165	172	152	986	0
DLR00017458	7	17	YDR199W	23	SD/MSG -ARG -HIS -LYS -URA +Canavanine +G418 +Thialysine	yku70_v3_R2_steve	03	11.0	3.45071976845	8272.10353583	173.184339305	254.0	3.68984313021	572253.000076	7723.4806995	43.0	4.55649202006	570615.00038	2388.08494143	2463	1028	137	135	159	167	148	1414	0
DLR00017458	7	18	YDR340W	23	SD/MSG -ARG -HIS -LYS -URA +Canavanine +G418 +Thialysine	yku70_v3_R2_steve	03	11.0	3.80752558132	9094.00002439	196.511327665	254.0	3.98891161376	692697.000367	7136.55036514	43.0	4.89602492863	687064.000127	1549.32176817	2592	1024	137	135	165	172	152	954	0
DLR00017458	7	19	YDR192C	23	SD/MSG -ARG -HIS -LYS -URA +Canavanine +G418 +Thialysine	yku70_v3_R2_steve	03	11.0	3.43316219292	7846.91094116	131.972808496	254.0	3.65148027483	537412.000099	6868.45453795	43.0	4.49607531026	541596.905064	1521.93580621	2738	1027	137	135	158	166	149	1244	0
DLR00017458	7	20	YDR005C	23	SD/MSG -ARG -HIS -LYS -URA +Canavanine +G418 +Thialysine	yku70_v3_R2_steve	03	11.0	3.84345727857	9233.00002349	191.967642606	254.0	4.01582029051	693407.000315	6822.18121751	43.0	4.92822141299	688056.000054	1362.63534703	2864	1021	137	135	163	171	153	930	0
DLR00017458	7	21	YDR272W	23	SD/MSG -ARG -HIS -LYS -URA +Canavanine +G418 +Thialysine	yku70_v3_R2_steve	03	11.0	3.46536281029	7968.00026009	197.04520646	254.0	3.66976667654	562030.000042	7315.61248645	43.0	4.53048071087	558433.000551	2227.0089549	3011	1030	137	135	155	164	149	1165	0
DLR00017458	7	22	YDL185W	23	SD/MSG -ARG -HIS -LYS -URA +Canavanine +G418 +Thialysine	yku70_v3_R2_steve	03	11.0	3.77078156956	9005.00006753	215.253094749	254.0	3.98886086684	700049.000301	7011.51689132	43.0	4.89422808982	694605.999981	1972.36131685	3138	1021	137	135	160	168	151	938	0
DLR00017458	7	23	YDL224C	23	SD/MSG -ARG -HIS -LYS -URA +Canavanine +G418 +Thialysine	yku70_v3_R2_steve	03	11.0	3.78695386137	9881.00003726	284.83668878	254.0	3.98514630203	811316.000361	8155.00497364	43.0	4.88513977067	807741.999871	2698.75796287	3282	1026	137	135	158	166	148	869	0
DLR00017458	7	24	YOR202W	23	SD/MSG -ARG -HIS -LYS -URA +Canavanine +G418 +Thialysine	yku70_v3_R2_steve	03	11.0	3.52146861725	9621.00006096	315.273851367	254.0	3.7275980585	838936.626828	6296.21518932	43.0	4.61595526377	798503.000625	3424.18093338	3418	1026	137	135	156	162	144	695	0
DLR00017458	8	1	YOR202W	23	SD/MSG -ARG -HIS -LYS -URA +Canavanine +G418 +Thialysine	yku70_v3_R2_steve	03	11.0	3.02631320339	8919.1299093	221.14079643	254.0	3.44273825517	627471.000572	11128.3830118	43.0	4.19508431184	622573.000999	5017.87798972	263	1170	137	135	156	163	149	1091	0
DLR00017458	8	2	YDR057W	23	SD/MSG -ARG -HIS -LYS -URA +Canavanine +G418 +Thialysine	yku70_v3_R2_steve	03	11.0	3.763708187	10012.0000534	228.346171564	254.0	3.94052584228	823616.000555	7389.24200436	43.0	4.83621481346	818579.000024	1887.57224281	401	1170	137	135	164	170	152	839	0
DLR00017458	8	3	YDR247W	23	SD/MSG -ARG -HIS -LYS -URA +Canavanine +G418 +Thialysine	yku70_v3_R2_steve	03	11.0	3.21670489383	7070.98213443	169.708909687	254.0	3.52902534129	504412.000491	7466.06786655	43.0	4.35030815955	498694.001182	2479.12418613	547	1173	137	135	158	166	150	1297	0
DLR00017458	8	4	YDR371W	23	SD/MSG -ARG -HIS -LYS -URA +Canavanine +G418 +Thialysine	yku70_v3_R2_steve	03	11.0	3.57254200877	9147.00018993	221.528395685	254.0	3.78540111175	669164.00012	7658.96171081	43.0	4.66954962726	667306.000477	2069.98682585	679	1169	137	135	160	168	151	1252	0
DLR00017458	8	5	YDR333C	23	SD/MSG -ARG -HIS -LYS -URA +Canavanine +G418 +Thialysine	yku70_v3_R2_steve	03	11.0	3.00806163924	6467.48492248	136.522086227	254.0	3.37506230357	396986.00048	7681.05570194	43.0	4.15204215936	394218.000924	3318.09734011	814	1172	137	135	153	163	148	1683	0
DLR00017458	8	6	YDR239C	23	SD/MSG -ARG -HIS -LYS -URA +Canavanine +G418 +Thialysine	yku70_v3_R2_steve	03	11.0	3.86587759257	10158.0000404	207.764530162	254.0	4.0164726552	793024.000456	7784.04787579	43.0	4.92880811343	788979.000073	1848.43720657	950	1168	137	135	167	174	153	978	0
DLR00017458	8	7	YDR020C	23	SD/MSG -ARG -HIS -LYS -URA +Canavanine +G418 +Thialysine	yku70_v3_R2_steve	03	11.0	3.25082536229	8073.32293598	101.863921268	254.0	3.55557279386	560180.000508	8393.23985745	43.0	4.37649538976	557571.001257	2946.45425059	1086	1169	137	135	160	168	150	1481	0
DLR00017458	8	8	YDR389W	23	SD/MSG -ARG -HIS -LYS -URA +Canavanine +G418 +Thialysine	yku70_v3_R2_steve	03	11.0	3.54432618249	9118.00028916	223.839261101	254.0	3.72106058487	679552.000396	8268.08355113	43.0	4.58318308233	680429.001071	2177.3364472	1224	1168	137	135	163	170	151	1536	0
DLR00017458	8	9	YDL191W	23	SD/MSG -ARG -HIS -LYS -URA +Canavanine +G418 +Thialysine	yku70_v3_R2_steve	03	11.0	2.82236777383	6116.0	170.42021213	254.0	3.17806132175	337394.000607	8772.31662345	43.0	3.87724683662	340178.000523	5208.58574973	1360	1165	137	135	147	157	143	2034	0
DLR00017458	8	10	YDR179C	23	SD/MSG -ARG -HIS -LYS -URA +Canavanine +G418 +Thialysine	yku70_v3_R2_steve	03	11.0	3.88318231265	11259.0000121	243.90549086	254.0	4.02162810911	900950.000585	8820.15761742	43.0	4.92926541647	899790.000189	1905.75126031	1498	1167	137	135	169	175	154	1038	0
DLR00017458	8	11	YDL242W	23	SD/MSG -ARG -HIS -LYS -URA +Canavanine +G418 +Thialysine	yku70_v3_R2_steve	03	11.0	3.31976373337	8626.53139156	123.100027453	254.0	3.61206514269	599792.000418	8819.1379448	43.0	4.44848914588	600717.001098	2943.92491555	1634	1165	137	135	161	168	149	1598	0
DLR00017458	8	12	YDR319C	23	SD/MSG -ARG -HIS -LYS -URA +Canavanine +G418 +Thialysine	yku70_v3_R2_steve	03	11.0	4.01728349213	11101.9999961	296.887778897	254.0	4.13829327372	874650.000249	8302.33540725	43.0	5.0594144489	873936.999993	1925.3438149	1772	1163	137	135	167	173	152	1098	0
DLR00017458	8	13	YDR063W	23	SD/MSG -ARG -HIS -LYS -URA +Canavanine +G418 +Thialysine	yku70_v3_R2_steve	03	11.0	3.50244637407	8232.79981482	169.067514444	254.0	3.73310089689	596851.000044	7485.32105113	43.0	4.60608179348	594754.000293	2073.58682875	1908	1162	137	135	161	168	149	1371	0
DLR00017458	8	14	YDR066C	23	SD/MSG -ARG -HIS -LYS -URA +Canavanine +G418 +Thialysine	yku70_v3_R2_steve	03	11.0	4.03175865442	11041.9999927	303.081224521	254.0	4.12748247606	857916.000202	8177.72716495	43.0	5.04811820848	856924.999961	2162.95099089	2045	1164	137	135	166	172	151	1071	0
DLR00017458	8	15	YDR111C	23	SD/MSG -ARG -HIS -LYS -URA +Canavanine +G418 +Thialysine	yku70_v3_R2_steve	03	11.0	3.44713543433	8397.63385975	136.590971022	254.0	3.69694440244	607991.000209	7845.13350666	43.0	4.55999505459	605842.000732	2159.97880423	2177	1160	137	135	162	169	149	1375	0
DLR00017458	8	16	YDR401W	23	SD/MSG -ARG -HIS -LYS -URA +Canavanine +G418 +Thialysine	yku70_v3_R2_steve	03	11.0	3.94543903582	11009.0000029	213.03534675	254.0	4.11509815136	855662.000268	7859.61828559	43.0	5.03557537004	854831.000018	1447.83674478	2318	1162	137	135	166	173	152	1114	0
DLR00017458	8	17	YDR099W	23	SD/MSG -ARG -HIS -LYS -URA +Canavanine +G418 +Thialysine	yku70_v3_R2_steve	03	11.0	3.29785959697	7287.1502525	136.036032964	254.0	3.55499154409	475484.000307	7409.41989589	43.0	4.38187969609	476365.000926	2551.19475036	2453	1160	137	135	155	164	147	1776	0
DLR00017458	8	18	YDR229W	23	SD/MSG -ARG -HIS -LYS -URA +Canavanine +G418 +Thialysine	yku70_v3_R2_steve	03	11.0	3.82699924716	10273.0000442	207.895096407	254.0	4.02482998723	783105.000381	7143.44887021	43.0	4.93737581774	783492.000046	1420.97460854	2592	1161	137	135	165	172	152	1318	0
DLR00017458	8	19	YDR142C	23	SD/MSG -ARG -HIS -LYS -URA +Canavanine +G418 +Thialysine	yku70_v3_R2_steve	03	11.0	3.31532060986	7514.71693022	108.880453713	254.0	3.61621753777	504494.00026	6831.0635597	43.0	4.44383390079	512978.405332	1239.82352902	2729	1158	137	135	157	166	149	1368	0
DLR00017458	8	20	YDR076W	23	SD/MSG -ARG -HIS -LYS -URA +Canavanine +G418 +Thialysine	yku70_v3_R2_steve	03	11.0	3.32179842144	7773.00020626	226.426226165	254.0	3.49302246643	477105.000556	7626.88991664	43.0	4.30711665253	475350.00123	2560.96234133	2865	1160	137	135	149	159	143	992	0
DLR00017458	8	21	YDR252W	23	SD/MSG -ARG -HIS -LYS -URA +Canavanine +G418 +Thialysine	yku70_v3_R2_steve	03	11.0	3.56643607169	8296.00012263	245.607961233	254.0	3.79369653751	605261.000588	6675.44643009	43.0	4.67253042376	600864.000171	1698.94675998	2999	1158	137	135	158	167	150	1099	0
DLR00017458	8	22	YDR110W	23	SD/MSG -ARG -HIS -LYS -URA +Canavanine +G418 +Thialysine	yku70_v3_R2_steve	03	11.0	4.00173553334	11152.0000006	253.589995124	254.0	4.08880202216	862752.000317	7800.84168073	43.0	5.00552749201	860741.999969	2349.75550674	3137	1157	137	135	160	168	150	862	0
DLR00017458	8	23	YDR174W	23	SD/MSG -ARG -HIS -LYS -URA +Canavanine +G418 +Thialysine	yku70_v3_R2_steve	03	11.0	2.67078064766	6150.1	296.147514329	254.0	3.04500961918	303069.000441	8778.90002207	43.0	3.69112748483	298834.000213	5974.65566992	3270	1159	137	135	129	141	131	656	0
DLR00017458	8	24	YOR202W	23	SD/MSG -ARG -HIS -LYS -URA +Canavanine +G418 +Thialysine	yku70_v3_R2_steve	03	11.0	4.00467701547	12370.9999743	399.761949542	254.0	4.12682982677	1105109.00017	8229.50482561	43.0	5.03161483159	1103559.99992	4389.13659841	3413	1156	137	135	161	167	147	784	0
DLR00017458	9	1	YOR202W	23	SD/MSG -ARG -HIS -LYS -URA +Canavanine +G418 +Thialysine	yku70_v3_R2_steve	03	11.0	3.44408694579	9760.00012893	177.720258473	254.0	3.6265580929	860868.88762	5344.02760442	43.0	4.52266485586	798994.001157	2748.02673757	278	1308	137	135	160	167	150	866	0
DLR00017458	9	2	YDR220C	23	SD/MSG -ARG -HIS -LYS -URA +Canavanine +G418 +Thialysine	yku70_v3_R2_steve	03	11.0	3.64313843203	10073.0001425	165.017765357	254.0	3.86264222257	842950.000155	8313.36828377	43.0	4.74026996768	845378.681676	1439.33637582	408	1310	137	135	166	172	153	933	0
DLR00017458	9	3	YDR108W	23	SD/MSG -ARG -HIS -LYS -URA +Canavanine +G418 +Thialysine	yku70_v3_R2_steve	03	11.0	3.38245241928	8384.31652563	154.088763807	254.0	3.66317554087	607064.000358	7999.76724721	43.0	4.51795481148	602759.001061	2521.98754242	552	1310	137	135	160	167	150	1231	0
DLR00017458	9	4	YDR221W	23	SD/MSG -ARG -HIS -LYS -URA +Canavanine +G418 +Thialysine	yku70_v3_R2_steve	03	11.0	3.67616699002	8865.0002154	212.871184782	254.0	3.88639695519	691000.000612	7243.43600903	43.0	4.78044707697	684419.000183	1771.98746594	681	1308	137	135	165	172	154	903	0
DLR00017458	9	5	YDR332W	23	SD/MSG -ARG -HIS -LYS -URA +Canavanine +G418 +Thialysine	yku70_v3_R2_steve	03	11.0	3.72705974847	8735.00001612	195.253747989	254.0	3.95062868499	694153.000411	6742.39269123	43.0	4.84727989204	689290.000069	1239.0226562	825	1307	137	135	167	174	155	1132	0
DLR00017458	9	6	YDR260C	23	SD/MSG -ARG -HIS -LYS -URA +Canavanine +G418 +Thialysine	yku70_v3_R2_steve	03	11.0	3.53090703665	8333.00024973	166.129839404	254.0	3.76010280788	645527.000035	7337.42809397	43.0	4.62887878165	638384.000638	1774.55141741	957	1301	137	135	165	172	153	994	0
DLR00017458	9	7	YDR234W	23	SD/MSG -ARG -HIS -LYS -URA +Canavanine +G418 +Thialysine	yku70_v3_R2_steve	03	11.0	0.507183111209	460.8	76.9903334458	254.0	12.0	27519.3	928.460541165	43.0	0.536849996365	2037.6	338.643634943	1090	1296	137	135	-1	-1	-1	0	0
DLR00017458	9	8	YDL236W	23	SD/MSG -ARG -HIS -LYS -URA +Canavanine +G418 +Thialysine	yku70_v3_R2_steve	03	11.0	3.39601688706	8466.3393221	179.441244951	254.0	3.66884065532	640176.00038	8697.82040462	43.0	4.51128734477	635509.001103	2781.01588132	1228	1303	137	135	165	172	153	1152	0
DLR00017458	9	9	YDL232W	23	SD/MSG -ARG -HIS -LYS -URA +Canavanine +G418 +Thialysine	yku70_v3_R2_steve	03	11.0	2.5636231297	4166.8	147.280960896	254.0	3.02994287551	238189.000615	7433.30093298	43.0	3.65405560153	229978.000381	4607.56548299	1370	1307	137	135	146	156	142	1258	0
DLR00017458	9	10	YDL192W	23	SD/MSG -ARG -HIS -LYS -URA +Canavanine +G418 +Thialysine	yku70_v3_R2_steve	03	11.0	2.51475497131	3523.3	174.104179924	254.0	2.99618095382	177566.000715	7149.08852182	43.0	3.57635506729	171597.000407	4253.85442936	1504	1299	137	135	138	150	138	1199	0
DLR00017458	9	11	YDR363W	23	SD/MSG -ARG -HIS -LYS -URA +Canavanine +G418 +Thialysine	yku70_v3_R2_steve	03	11.0	7.40201329555	662.4	186.472340595	254.0	12.0	29865.6846054	622.312186112	43.0	0.664006669992	3010.99999356	590.151310294	1638	1296	137	135	-1	-1	-1	0	0
DLR00017458	9	12	YDR265W	23	SD/MSG -ARG -HIS -LYS -URA +Canavanine +G418 +Thialysine	yku70_v3_R2_steve	03	11.0	3.67270331397	8077.00005861	205.436196212	254.0	3.82916202179	582398.000384	6858.53720634	43.0	4.71884477544	579660.00012	1468.67988984	1773	1301	137	135	159	166	148	1236	0
DLR00017458	9	13	YDR294C	23	SD/MSG -ARG -HIS -LYS -URA +Canavanine +G418 +Thialysine	yku70_v3_R2_steve	03	11.0	3.38489873869	7842.1778683	145.733364529	254.0	3.55230666593	558668.818565	6196.73819389	43.0	4.44169598905	521955.000801	2502.67239344	1918	1303	137	135	156	163	145	1426	0
DLR00017458	9	14	YDR089W	23	SD/MSG -ARG -HIS -LYS -URA +Canavanine +G418 +Thialysine	yku70_v3_R2_steve	03	11.0	3.72290226442	8595.00003933	209.100844681	254.0	3.91467505121	656471.000397	7251.42344371	43.0	4.81239923339	652626.000103	1636.3138326	2049	1301	137	135	164	170	150	1113	0
DLR00017458	9	15	YDR102C	23	SD/MSG -ARG -HIS -LYS -URA +Canavanine +G418 +Thialysine	yku70_v3_R2_steve	03	11.0	3.50877847128	8143.95847284	170.016633243	254.0	3.73199885781	584692.000193	7387.24195849	43.0	4.59552059172	582736.000283	2027.75144468	2194	1304	137	135	160	167	148	1262	0
DLR00017458	9	16	YDR403W	23	SD/MSG -ARG -HIS -LYS -URA +Canavanine +G418 +Thialysine	yku70_v3_R2_steve	03	11.0	3.71409180923	8675.00002732	223.509726792	254.0	3.91006567026	663234.000429	7183.8631696	43.0	4.80235753393	659899.000112	1649.21033469	2320	1298	137	135	164	170	150	1096	0
DLR00017458	9	17	YDR134C	23	SD/MSG -ARG -HIS -LYS -URA +Canavanine +G418 +Thialysine	yku70_v3_R2_steve	03	11.0	3.52287979108	8757.00026175	178.724948017	254.0	3.74288243479	650735.000048	7933.04543972	43.0	4.6020130344	659250.298828	1563.86728292	2465	1302	137	135	161	168	150	1294	0
DLR00017458	9	18	YDR244W	23	SD/MSG -ARG -HIS -LYS -URA +Canavanine +G418 +Thialysine	yku70_v3_R2_steve	03	11.0	3.46215698993	7366.01205052	140.261047922	254.0	3.65649257197	471788.000638	6485.6290069	43.0	4.51480065649	467769.00019	2071.49252064	2594	1299	137	135	152	161	145	1105	0
DLR00017458	9	19	YDR153C	23	SD/MSG -ARG -HIS -LYS -URA +Canavanine +G418 +Thialysine	yku70_v3_R2_steve	03	11.0	3.63440523127	8938.70164415	213.920239752	254.0	3.84270756974	641617.000686	7356.04257394	43.0	4.72045479671	643624.473991	2087.24757412	2739	1302	137	135	160	168	150	995	0
DLR00017458	9	20	YDR130C	23	SD/MSG -ARG -HIS -LYS -URA +Canavanine +G418 +Thialysine	yku70_v3_R2_steve	03	11.0	3.95457318899	9614.99999355	286.905638175	254.0	4.0990431356	739272.000126	6911.61649529	43.0	5.01616676573	733418.000008	1844.71834958	2867	1295	137	135	164	172	153	886	0
DLR00017458	9	21	YDR217C	23	SD/MSG -ARG -HIS -LYS -URA +Canavanine +G418 +Thialysine	yku70_v3_R2_steve	03	11.0	3.47984564996	8587.77113164	181.76251475	254.0	3.68907445631	587058.000128	7374.15732741	43.0	4.53636433173	595476.149335	1402.8499111	3011	1301	137	135	156	165	148	1198	0
DLR00017458	9	22	YDR001C	23	SD/MSG -ARG -HIS -LYS -URA +Canavanine +G418 +Thialysine	yku70_v3_R2_steve	03	11.0	3.80475266719	8858.00000489	205.956835519	254.0	3.98241913679	727332.000359	6903.31919959	43.0	4.88082443801	720191.00005	1553.58776186	3143	1293	137	135	163	171	153	773	0
DLR00017458	9	23	YDR185C	23	SD/MSG -ARG -HIS -LYS -URA +Canavanine +G418 +Thialysine	yku70_v3_R2_steve	03	11.0	3.56391172142	8526.00011963	353.147515009	254.0	3.78696486242	696474.000036	8038.11467885	43.0	4.65080254093	690179.000444	2402.97238532	3281	1296	137	135	157	164	147	839	0
DLR00017458	9	24	YOR202W	23	SD/MSG -ARG -HIS -LYS -URA +Canavanine +G418 +Thialysine	yku70_v3_R2_steve	03	11.0	3.97576735557	10919.9999837	382.223250032	254.0	4.08823198712	971648.000152	8359.12641744	43.0	4.98671310644	967507.999856	3890.47795967	3409	1294	137	135	160	166	147	748	0
DLR00017458	10	1	YOR202W	23	SD/MSG -ARG -HIS -LYS -URA +Canavanine +G418 +Thialysine	yku70_v3_R2_steve	03	11.0	3.14435786334	9249.93122068	155.85946862	254.0	3.52724389492	698868.000695	10037.8582069	43.0	4.30498962336	694083.001236	3836.3914127	272	1443	137	135	158	165	150	939	0
DLR00017458	10	2	YDR074W	23	SD/MSG -ARG -HIS -LYS -URA +Canavanine +G418 +Thialysine	yku70_v3_R2_steve	03	11.0	0.571637855769	1176.59432502	148.975774551	254.0	12.0	27817.2	810.023176642	43.0	0.604243160078	5024.7198017	644.725349727	409	1435	137	135	-1	-1	-1	0	0
DLR00017458	10	3	YDR058C	23	SD/MSG -ARG -HIS -LYS -URA +Canavanine +G418 +Thialysine	yku70_v3_R2_steve	03	11.0	2.38757761561	2773.1	262.166342313	254.0	2.94900032363	168044.000593	6472.67051832	43.0	3.5078691508	154482.000407	3498.37842856	535	1447	137	135	143	154	143	1000	0
DLR00017458	10	4	YDR097C	23	SD/MSG -ARG -HIS -LYS -URA +Canavanine +G418 +Thialysine	yku70_v3_R2_steve	03	11.0	3.90471735561	10401.0000013	350.48639971	254.0	4.11122533155	856506.000277	7690.11619582	43.0	5.02893591448	852601.000004	2184.97450492	678	1442	137	135	170	176	157	972	0
DLR00017458	10	5	YDR014W	23	SD/MSG -ARG -HIS -LYS -URA +Canavanine +G418 +Thialysine	yku70_v3_R2_steve	03	11.0	2.86538828127	5603.4	151.78629069	254.0	3.30963004933	357299.000502	7896.16137055	43.0	3.9771383113	376303.680141	1779.17940928	820	1436	137	135	155	165	150	1142	0
DLR00017458	10	6	YDR261C	23	SD/MSG -ARG -HIS -LYS -URA +Canavanine +G418 +Thialysine	yku70_v3_R2_steve	03	11.0	3.80592782784	10753.0001022	225.354235924	254.0	3.96477813433	854240.000622	8270.72133785	43.0	4.86901305864	851008.000141	1790.90382469	954	1441	137	135	168	175	155	962	0
DLR00017458	10	7	YDR259C	23	SD/MSG -ARG -HIS -LYS -URA +Canavanine +G418 +Thialysine	yku70_v3_R2_steve	03	11.0	3.2778868431	8103.56064021	129.23907244	254.0	3.5868191788	579830.000516	8517.28965292	43.0	4.41477074837	576059.001263	2829.22875068	1091	1440	137	135	162	170	152	1382	0
DLR00017458	10	8	YDR372C	23	SD/MSG -ARG -HIS -LYS -URA +Canavanine +G418 +Thialysine	yku70_v3_R2_steve	03	11.0	3.85865341383	10687.9999997	254.896904882	254.0	3.98398320141	821583.000477	7397.76646853	43.0	4.8863326682	818008.000044	1506.94173401	1226	1439	137	135	164	171	151	830	0
DLR00017458	10	9	YDR358W	23	SD/MSG -ARG -HIS -LYS -URA +Canavanine +G418 +Thialysine	yku70_v3_R2_steve	03	11.0	3.40025404823	9104.45428093	164.861068119	254.0	3.6775322694	665318.000405	8761.35372809	43.0	4.52897144034	662657.001096	2772.63852524	1364	1439	137	135	162	170	151	1258	0
DLR00017458	10	10	YDR150W	23	SD/MSG -ARG -HIS -LYS -URA +Canavanine +G418 +Thialysine	yku70_v3_R2_steve	03	11.0	3.50443905034	9183.00027291	206.983573402	254.0	3.68105060678	665305.000456	8866.18926189	43.0	4.53948943334	664948.001182	2526.34861302	1503	1439	137	135	160	167	148	1357	0
DLR00017458	10	11	YDR402C	23	SD/MSG -ARG -HIS -LYS -URA +Canavanine +G418 +Thialysine	yku70_v3_R2_steve	03	11.0	3.40996041368	8673.31567539	171.716633063	254.0	3.70205365646	626520.000211	8024.36880861	43.0	4.55757812999	626039.000785	2287.96019231	1633	1436	137	135	162	169	150	1403	0
DLR00017458	10	12	YDR368W	23	SD/MSG -ARG -HIS -LYS -URA +Canavanine +G418 +Thialysine	yku70_v3_R2_steve	03	11.0	4.11697352118	11259.9999905	311.566895894	254.0	4.21734009878	899493.00011	8721.66315397	43.0	5.14565101886	897879.999994	2292.10366213	1773	1438	137	135	168	173	152	978	0
DLR00017458	10	13	YDR152W	23	SD/MSG -ARG -HIS -LYS -URA +Canavanine +G418 +Thialysine	yku70_v3_R2_steve	03	11.0	3.33349536814	7233.22549411	143.540717075	254.0	3.59970182625	507337.00034	7593.85635783	43.0	4.43575997234	504237.000754	2361.26325861	1908	1437	137	135	159	166	147	1344	0
DLR00017458	10	14	YDR370C	23	SD/MSG -ARG -HIS -LYS -URA +Canavanine +G418 +Thialysine	yku70_v3_R2_steve	03	11.0	3.85986422437	10359.0000247	233.544087217	254.0	4.00484390026	787355.000438	8241.1165826	43.0	4.91513347987	786584.000065	2177.99809285	2046	1436	137	135	164	170	149	1133	0
DLR00017458	10	15	YDR266C	23	SD/MSG -ARG -HIS -LYS -URA +Canavanine +G418 +Thialysine	yku70_v3_R2_steve	03	11.0	3.27484389602	7693.90075719	188.0187651	254.0	3.53682535638	512090.000495	8039.34543749	43.0	4.33690123891	527370.43213	1223.92197968	2182	1437	137	135	156	164	146	1658	0
DLR00017458	10	16	YDR419W	23	SD/MSG -ARG -HIS -LYS -URA +Canavanine +G418 +Thialysine	yku70_v3_R2_steve	03	11.0	3.9830234903	11661.9999798	238.26718073	254.0	4.11377251158	936030.000375	8079.37133678	43.0	5.03251102501	934904.000046	1332.56213773	2320	1435	137	135	167	174	152	962	0
DLR00017458	10	17	YDR359C	23	SD/MSG -ARG -HIS -LYS -URA +Canavanine +G418 +Thialysine	yku70_v3_R2_steve	03	11.0	0.664029185832	1055.7	163.427290882	254.0	12.0	28972.2025439	752.616832248	43.0	0.681093294485	4383.0	681.471388122	2458	1432	137	135	-1	-1	-1	0	0
DLR00017458	10	18	YDR263C	23	SD/MSG -ARG -HIS -LYS -URA +Canavanine +G418 +Thialysine	yku70_v3_R2_steve	03	11.0	4.12597000031	11906.9999081	300.462865984	254.0	4.20153512819	939978.000215	8313.7580275	43.0	5.12633492027	938193.000001	2060.41540381	2592	1433	137	135	166	173	152	839	0
DLR00017458	10	19	YDR075W	23	SD/MSG -ARG -HIS -LYS -URA +Canavanine +G418 +Thialysine	yku70_v3_R2_steve	03	11.0	3.41280658242	7635.71557804	145.880188497	254.0	3.67870352337	525852.000332	6669.04623656	43.0	4.53381271608	521802.000253	2095.91517459	2728	1431	137	135	157	166	148	1159	0
DLR00017458	10	20	YDR098C	23	SD/MSG -ARG -HIS -LYS -URA +Canavanine +G418 +Thialysine	yku70_v3_R2_steve	03	11.0	4.14489708247	11768.9999966	294.177512017	254.0	4.23799188821	900956.000071	8205.60693158	43.0	5.17033395993	899232.000017	2107.52195465	2866	1432	137	135	164	172	152	850	0
DLR00017458	10	21	YDR112W	23	SD/MSG -ARG -HIS -LYS -URA +Canavanine +G418 +Thialysine	yku70_v3_R2_steve	03	11.0	3.45961805315	8185.0002267	157.565532591	254.0	3.67789812662	585119.000053	7300.42549134	43.0	4.53347823904	581724.000605	2323.17923677	3000	1430	137	135	157	166	149	1142	0
DLR00017458	10	22	YDR207C	23	SD/MSG -ARG -HIS -LYS -URA +Canavanine +G418 +Thialysine	yku70_v3_R2_steve	03	11.0	0.68349461621	1574.52118276	208.604306748	254.0	12.0	27853.6044281	743.520159801	43.0	0.716272736688	6625.7243508	893.192554639	3142	1433	137	135	-1	-1	-1	1	0
DLR00017458	10	23	YDR191W	23	SD/MSG -ARG -HIS -LYS -URA +Canavanine +G418 +Thialysine	yku70_v3_R2_steve	03	11.0	3.43815634316	9297.00023956	201.891438534	254.0	3.72133941974	750423.000587	8720.16022078	43.0	4.57178072179	745733.001092	2272.74884741	3270	1432	137	135	156	164	147	916	0
DLR00017458	10	24	YOR202W	23	SD/MSG -ARG -HIS -LYS -URA +Canavanine +G418 +Thialysine	yku70_v3_R2_steve	03	11.0	4.00307945671	12259.7073783	351.322771976	254.0	4.12946735775	1103797.00016	8353.4649867	43.0	5.0339863558	1102227.99995	4296.98791872	3415	1431	137	135	160	166	147	718	0
DLR00017458	11	1	YOR202W	23	SD/MSG -ARG -HIS -LYS -URA +Canavanine +G418 +Thialysine	yku70_v3_R2_steve	03	11.0	3.59768578745	10273.0001258	221.513789392	254.0	3.75519223669	907605.731017	6196.1332074	43.0	4.65708017146	857365.000914	2479.59841929	277	1581	137	135	162	168	152	827	0
DLR00017458	11	2	YDR349C	23	SD/MSG -ARG -HIS -LYS -URA +Canavanine +G418 +Thialysine	yku70_v3_R2_steve	03	11.0	3.73677279608	10019.0000821	280.150577336	254.0	3.90907448712	850448.000013	7613.88613483	43.0	4.7978956006	844756.00029	2404.11143455	409	1581	137	135	168	173	155	886	0
DLR00017458	11	3	YDR209C	23	SD/MSG -ARG -HIS -LYS -URA +Canavanine +G418 +Thialysine	yku70_v3_R2_steve	03	11.0	3.78910351861	9750.00005434	242.156065416	254.0	3.97012504359	798048.000501	7764.50701173	43.0	4.87073519187	791646.000067	1840.95934742	554	1581	137	135	167	173	154	783	0
DLR00017458	11	4	YDR352W	23	SD/MSG -ARG -HIS -LYS -URA +Canavanine +G418 +Thialysine	yku70_v3_R2_steve	03	11.0	3.73616543784	9118.00006013	195.377530395	254.0	3.93415526196	700193.000451	6819.88475364	43.0	4.83023502785	693816.000098	1380.51844777	684	1582	137	135	165	172	153	912	0
DLR00017458	11	5	YDR178W	23	SD/MSG -ARG -HIS -LYS -URA +Canavanine +G418 +Thialysine	yku70_v3_R2_steve	03	11.0	3.5831277971	9046.0001361	296.459302224	254.0	3.7552894493	682329.000216	9037.83688499	43.0	4.62375973362	677478.000887	2495.16033892	828	1580	137	135	163	170	154	1028	0
DLR00017458	11	6	YDR227W	23	SD/MSG -ARG -HIS -LYS -URA +Canavanine +G418 +Thialysine	yku70_v3_R2_steve	03	11.0	6.19506710625	648.9	187.762947966	254.0	12.0	27930.6	971.34339255	43.0	6.27885475557	2666.7	770.49543337	956	1569	137	135	-1	-1	-1	5	0
DLR00017458	11	7	YDR287W	23	SD/MSG -ARG -HIS -LYS -URA +Canavanine +G418 +Thialysine	yku70_v3_R2_steve	03	11.0	3.54443577145	8763.00025169	150.004535062	254.0	3.76031967154	663837.000089	7581.19542242	43.0	4.63133065943	661033.000667	1765.25247104	1099	1580	137	135	164	171	153	1245	0
DLR00017458	11	8	YDR279W	23	SD/MSG -ARG -HIS -LYS -URA +Canavanine +G418 +Thialysine	yku70_v3_R2_steve	03	11.0	3.533634681	8446.00026323	172.429466851	254.0	3.71085201905	660876.302671	6093.68059869	43.0	4.61747245341	625165.000425	2068.4211513	1231	1576	137	135	162	169	150	1227	0
DLR00017458	11	9	YDR414C	23	SD/MSG -ARG -HIS -LYS -URA +Canavanine +G418 +Thialysine	yku70_v3_R2_steve	03	11.0	3.52963061189	8106.67664393	173.488818943	254.0	3.75645114054	612253.000078	6863.19316508	43.0	4.62244577418	607562.000451	1413.6851591	1374	1581	137	135	162	170	150	1063	0
DLR00017458	11	10	YDR011W	23	SD/MSG -ARG -HIS -LYS -URA +Canavanine +G418 +Thialysine	yku70_v3_R2_steve	03	11.0	3.7894829279	8687.00018733	179.095194215	254.0	3.94520106667	674054.00041	7920.51504117	43.0	4.83589528253	670059.000049	2667.94124077	1501	1575	137	135	164	170	150	1052	0
DLR00017458	11	11	YDR214W	23	SD/MSG -ARG -HIS -LYS -URA +Canavanine +G418 +Thialysine	yku70_v3_R2_steve	03	11.0	3.70827441364	8950.00003147	232.932408164	254.0	3.86678981994	670427.000479	7381.35316728	43.0	4.7558639067	668725.000078	1824.90000103	1645	1579	137	135	161	168	148	1246	0
DLR00017458	11	12	YDR215C	23	SD/MSG -ARG -HIS -LYS -URA +Canavanine +G418 +Thialysine	yku70_v3_R2_steve	03	11.0	3.80509659043	9035.00004435	231.511099791	254.0	3.95709674774	683834.000349	7489.39624894	43.0	4.85931846597	679791.00004	1940.96225367	1776	1574	137	135	162	168	148	1022	0
DLR00017458	11	13	YDL227C	23	SD/MSG -ARG -HIS -LYS -URA +Canavanine +G418 +Thialysine	yku70_v3_R2_steve	03	11.0	3.36421391123	7841.06093508	205.064517742	254.0	3.58333114427	523921.000292	8114.32975888	43.0	4.41923561572	522114.000799	2717.78347505	1916	1578	137	135	154	162	144	1296	0
DLR00017458	11	14	YDR084C	23	SD/MSG -ARG -HIS -LYS -URA +Canavanine +G418 +Thialysine	yku70_v3_R2_steve	03	11.0	3.73391995061	8523.00002936	183.608032043	254.0	3.90974952777	656399.000368	7001.204957	43.0	4.80253494337	651480.999992	1772.87619363	2046	1572	137	135	163	169	149	1022	0
DLR00017458	11	15	YDR184C	23	SD/MSG -ARG -HIS -LYS -URA +Canavanine +G418 +Thialysine	yku70_v3_R2_steve	03	11.0	3.29454877798	7612.12515693	181.651255691	254.0	3.56432826938	536741.000345	8609.68539373	43.0	4.38184099585	532040.000882	3261.44785207	2192	1578	137	135	159	166	147	1119	0
DLR00017458	11	16	YDR127W	23	SD/MSG -ARG -HIS -LYS -URA +Canavanine +G418 +Thialysine	yku70_v3_R2_steve	03	11.0	1.91993300443	1065.9	131.559572399	254.0	2.95186763382	66097.0008276	6072.78573162	43.0	2.89753354869	46202.0003116	1995.05628011	2326	1567	137	135	130	143	132	357	0
DLR00017458	11	17	YDL215C	23	SD/MSG -ARG -HIS -LYS -URA +Canavanine +G418 +Thialysine	yku70_v3_R2_steve	03	11.0	3.68762326901	8567.00001418	204.30093139	254.0	3.85408083923	652979.000391	6874.01482648	43.0	4.73695585375	650564.999982	1716.82624714	2468	1576	137	135	162	169	150	1245	0
DLR00017458	11	18	YDL229W	23	SD/MSG -ARG -HIS -LYS -URA +Canavanine +G418 +Thialysine	yku70_v3_R2_steve	03	11.0	3.62748429438	8098.00012591	142.892250232	254.0	3.83357589083	611753.000514	6834.18231598	43.0	4.71698271494	606218.000144	1450.77769507	2598	1569	137	135	161	169	149	974	0
DLR00017458	11	19	YDR132C	23	SD/MSG -ARG -HIS -LYS -URA +Canavanine +G418 +Thialysine	yku70_v3_R2_steve	03	11.0	3.48662374028	8290.22428364	154.733311437	254.0	3.7451878911	596701.000403	6604.55253788	43.0	4.61209263331	592833.00018	1820.31145942	2740	1577	137	135	158	167	149	1160	0
DLR00017458	11	20	YDR336W	23	SD/MSG -ARG -HIS -LYS -URA +Canavanine +G418 +Thialysine	yku70_v3_R2_steve	03	11.0	3.75856766789	8536.0000304	216.516536666	254.0	3.89636637831	608844.000428	6783.06783173	43.0	4.78811992308	603672.000213	1731.64876998	2869	1568	137	135	157	165	148	817	0
DLR00017458	11	21	YDR304C	23	SD/MSG -ARG -HIS -LYS -URA +Canavanine +G418 +Thialysine	yku70_v3_R2_steve	03	11.0	3.54060242089	8806.69404639	156.941419686	254.0	3.77126721446	638255.000231	6889.07195461	43.0	4.64346132082	633072.000336	1723.21886288	3012	1575	137	135	158	166	149	971	0
DLR00017458	11	22	YDR162C	23	SD/MSG -ARG -HIS -LYS -URA +Canavanine +G418 +Thialysine	yku70_v3_R2_steve	03	11.0	3.27887868909	7385.42484832	215.107108692	254.0	3.54253690267	483764.000484	7695.12885162	43.0	4.35592435793	479114.0012	2629.8055852	3139	1567	137	135	150	159	144	986	0
DLR00017458	11	23	YDR126W	23	SD/MSG -ARG -HIS -LYS -URA +Canavanine +G418 +Thialysine	yku70_v3_R2_steve	03	11.0	2.93216993108	7053.2	259.015595113	254.0	3.34949075731	436375.000673	9020.1776703	43.0	4.00268473647	467814.299901	1487.31067023	3283	1567	137	135	143	153	139	996	0
DLR00017458	11	24	YOR202W	23	SD/MSG -ARG -HIS -LYS -URA +Canavanine +G418 +Thialysine	yku70_v3_R2_steve	03	11.0	3.77318507763	10402.9999988	386.033809643	254.0	3.95084552056	909164.000079	7819.57085456	43.0	4.82930165809	903482.000055	3324.56883023	3411	1567	137	135	158	163	145	638	0
DLR00017458	12	1	YOR202W	23	SD/MSG -ARG -HIS -LYS -URA +Canavanine +G418 +Thialysine	yku70_v3_R2_steve	03	11.0	3.04494711821	9045.33682376	182.112998073	254.0	3.45836152312	647060.000588	11467.1931332	43.0	4.21499444597	641789.000986	4982.26622107	273	1718	137	135	156	163	148	969	0
DLR00017458	12	2	YDR293C	23	SD/MSG -ARG -HIS -LYS -URA +Canavanine +G418 +Thialysine	yku70_v3_R2_steve	03	11.0	2.58726851157	2999.7	157.918969953	254.0	3.36389842616	257938.0003	5809.92793367	43.0	4.0498158135	236441.00091	1143.40831305	411	1707	137	135	168	174	157	314	0
DLR00017458	12	3	YDR374C	23	SD/MSG -ARG -HIS -LYS -URA +Canavanine +G418 +Thialysine	yku70_v3_R2_steve	03	11.0	3.19188693455	8169.74838284	146.543674601	254.0	3.53358909068	556466.000526	8623.81601192	43.0	4.34940353941	554182.001243	2973.52936096	546	1716	137	135	158	166	150	1407	0
DLR00017458	12	4	YDR387C	23	SD/MSG -ARG -HIS -LYS -URA +Canavanine +G418 +Thialysine	yku70_v3_R2_steve	03	11.0	4.01629300735	10619.9999996	256.113726054	254.0	4.18034806621	854792.000087	7323.71195167	43.0	5.1036051754	850078.000006	1980.64729497	684	1717	137	135	169	175	156	837	0
DLR00017458	12	5	YDR315C	23	SD/MSG -ARG -HIS -LYS -URA +Canavanine +G418 +Thialysine	yku70_v3_R2_steve	03	11.0	2.65642973313	4297.7	146.852677853	254.0	3.06296245326	228728.000597	6893.77687748	43.0	3.71109899522	222132.000562	3297.96978632	820	1718	137	135	143	154	142	1310	0
DLR00017458	12	6	YDR384C	23	SD/MSG -ARG -HIS -LYS -URA +Canavanine +G418 +Thialysine	yku70_v3_R2_steve	03	11.0	3.83649536144	10688.0001104	270.976740282	254.0	3.97455941229	829067.000526	8623.23665416	43.0	4.87980126992	824390.000051	2170.54210709	955	1714	137	135	166	173	153	832	0
DLR00017458	12	7	YDR275W	23	SD/MSG -ARG -HIS -LYS -URA +Canavanine +G418 +Thialysine	yku70_v3_R2_steve	03	11.0	3.37471437359	8023.70294678	166.003254185	254.0	3.66278185102	560121.000275	7534.10188661	43.0	4.51177139526	555245.000857	2182.78271487	1089	1715	137	135	160	168	150	1125	0
DLR00017458	12	8	YDL186W	23	SD/MSG -ARG -HIS -LYS -URA +Canavanine +G418 +Thialysine	yku70_v3_R2_steve	03	11.0	3.76519122204	10298.0001522	260.525766794	254.0	3.97672726115	807205.000572	8144.2270878	43.0	4.87931006773	804880.000184	1892.30456128	1227	1714	137	135	166	172	152	1007	0
DLR00017458	12	9	YDR357C	23	SD/MSG -ARG -HIS -LYS -URA +Canavanine +G418 +Thialysine	yku70_v3_R2_steve	03	11.0	3.23761705288	7915.16486542	156.581966871	254.0	3.55209351139	530082.000443	8286.24445228	43.0	4.37773910381	530059.001127	2787.7838893	1364	1714	137	135	157	165	148	1551	0
DLR00017458	12	10	YDR395W	23	SD/MSG -ARG -HIS -LYS -URA +Canavanine +G418 +Thialysine	yku70_v3_R2_steve	03	11.0	4.31472539453	11731.2511299	279.670810628	254.0	4.37727749975	959563.000037	8755.56312718	43.0	5.31329158513	957987.00001	1790.27455166	1502	1713	137	135	167	173	151	839	0
DLR00017458	12	11	YDR409W	23	SD/MSG -ARG -HIS -LYS -URA +Canavanine +G418 +Thialysine	yku70_v3_R2_steve	03	11.0	3.38132937343	7581.44445643	162.23955079	254.0	3.6702157548	542832.00006	7377.90185808	43.0	4.52868182813	540512.00033	2163.76620511	1638	1713	137	135	159	166	147	1378	0
DLR00017458	12	12	YDR256C	23	SD/MSG -ARG -HIS -LYS -URA +Canavanine +G418 +Thialysine	yku70_v3_R2_steve	03	11.0	4.03105586188	10914.9999966	251.384343073	254.0	4.17104703066	844440.000112	7875.31744238	43.0	5.09784755556	843443.999999	1981.336671	1775	1711	137	135	164	170	149	1088	0
DLR00017458	12	13	YDR383C	23	SD/MSG -ARG -HIS -LYS -URA +Canavanine +G418 +Thialysine	yku70_v3_R2_steve	03	11.0	3.36697803535	7244.43333811	159.205433746	254.0	3.65051431197	506171.000055	7285.63819324	43.0	4.49907416702	504498.00041	2160.65191071	1907	1711	137	135	157	165	146	1386	0
DLR00017458	12	14	YDR171W	23	SD/MSG -ARG -HIS -LYS -URA +Canavanine +G418 +Thialysine	yku70_v3_R2_steve	03	11.0	3.92303266829	10687.0000437	271.808693718	254.0	4.05071723511	823081.0004	8586.78102071	43.0	4.96302589865	826812.436324	2186.97999486	2046	1709	137	135	163	169	148	1115	0
DLR00017458	12	15	YDR135C	23	SD/MSG -ARG -HIS -LYS -URA +Canavanine +G418 +Thialysine	yku70_v3_R2_steve	03	11.0	3.34657969229	7507.77103081	154.472898928	254.0	3.61054910416	526921.000289	7705.4157868	43.0	4.44655062931	523689.000903	2431.50562242	2182	1704	137	135	158	165	147	1276	0
DLR00017458	12	16	YDR157W	23	SD/MSG -ARG -HIS -LYS -URA +Canavanine +G418 +Thialysine	yku70_v3_R2_steve	03	11.0	3.67290044064	9882.00009928	234.044772661	254.0	3.80238013804	723675.00006	8641.18127114	43.0	4.67790797334	723562.000651	2400.51894071	2320	1706	137	135	159	166	147	1278	0
DLR00017458	12	17	YDL230W	23	SD/MSG -ARG -HIS -LYS -URA +Canavanine +G418 +Thialysine	yku70_v3_R2_steve	03	11.0	3.44656244283	8609.53081368	166.241549808	254.0	3.69505726596	617351.000202	8069.38425462	43.0	4.55406187478	616262.000815	2335.48407097	2456	1706	137	135	159	167	148	1374	0
DLR00017458	12	18	YDR015C	23	SD/MSG -ARG -HIS -LYS -URA +Canavanine +G418 +Thialysine	yku70_v3_R2_steve	03	11.0	4.14663457386	11916.0000026	226.06860136	254.0	4.25829792666	937046.000046	9223.66054799	43.0	5.18823849826	935427.000016	2724.10503287	2595	1707	137	135	165	172	151	819	0
DLR00017458	12	19	YDR149C	23	SD/MSG -ARG -HIS -LYS -URA +Canavanine +G418 +Thialysine	yku70_v3_R2_steve	03	11.0	2.97613412603	6096.7930604	104.991345353	254.0	3.34033474983	360408.000585	7263.71682019	43.0	4.04414937124	378782.076991	1132.5466153	2730	1708	137	135	149	159	143	1449	0
DLR00017458	12	20	YDR310C	23	SD/MSG -ARG -HIS -LYS -URA +Canavanine +G418 +Thialysine	yku70_v3_R2_steve	03	11.0	3.61120646061	10049.5070659	170.945605769	254.0	3.82599139813	709945.000192	7046.29741516	43.0	4.71159094052	709002.000275	1799.23419949	2867	1706	137	135	158	166	149	950	0
DLR00017458	12	21	YDL214C	23	SD/MSG -ARG -HIS -LYS -URA +Canavanine +G418 +Thialysine	yku70_v3_R2_steve	03	11.0	3.51364830959	7597.33339961	155.782460948	254.0	3.74694346098	537193.000589	6713.44025384	43.0	4.60734305972	531160.000307	1902.92139865	3005	1704	137	135	156	164	148	1037	0
DLR00017458	12	22	YDR262W	23	SD/MSG -ARG -HIS -LYS -URA +Canavanine +G418 +Thialysine	yku70_v3_R2_steve	03	11.0	4.01361793173	11255.9999775	351.451544892	254.0	4.15092011072	888654.000525	8093.25836873	43.0	5.06765577057	886601.999998	2514.05048923	3139	1703	137	135	162	169	150	799	0
DLR00017458	12	23	YDR305C	23	SD/MSG -ARG -HIS -LYS -URA +Canavanine +G418 +Thialysine	yku70_v3_R2_steve	03	11.0	3.17950375683	7683.35784655	289.10734751	254.0	3.5736526752	548416.00034	8569.19700123	43.0	4.37707842041	540887.000912	2935.73788861	3272	1706	137	135	151	159	144	732	0
DLR00017458	12	24	YOR202W	23	SD/MSG -ARG -HIS -LYS -URA +Canavanine +G418 +Thialysine	yku70_v3_R2_steve	03	11.0	4.09067171588	13120.9999704	376.82365398	254.0	4.21194248061	1163231.00015	8526.41684152	43.0	5.12308526924	1162222.99998	4014.2754605	3415	1703	137	135	160	165	146	708	8
DLR00017458	13	1	YOR202W	23	SD/MSG -ARG -HIS -LYS -URA +Canavanine +G418 +Thialysine	yku70_v3_R2_steve	03	11.0	3.57724563469	10075.0000535	332.791424188	254.0	3.79663444727	879276.243824	6162.25763272	43.0	4.69586316176	840835.000635	2887.26673044	279	1854	137	135	163	168	151	888	0
DLR00017458	13	2	YDR415C	23	SD/MSG -ARG -HIS -LYS -URA +Canavanine +G418 +Thialysine	yku70_v3_R2_steve	03	11.0	3.79197467413	9506.00003963	314.919840964	254.0	3.98265633735	819343.000455	7854.87356587	43.0	4.87877556757	812049.000023	2226.92043601	414	1855	137	135	168	173	154	768	0
DLR00017458	13	3	YDR388W	23	SD/MSG -ARG -HIS -LYS -URA +Canavanine +G418 +Thialysine	yku70_v3_R2_steve	03	11.0	3.33306357171	8383.08693154	169.51341723	254.0	3.65353061632	610148.000467	8184.46137376	43.0	4.49641204026	606891.001237	2392.64908084	554	1851	137	135	162	168	152	1256	0
DLR00017458	13	4	YDR354W	23	SD/MSG -ARG -HIS -LYS -URA +Canavanine +G418 +Thialysine	yku70_v3_R2_steve	03	11.0	3.89576947047	9865.99996959	227.106137974	254.0	4.06497852015	801144.000261	7248.87873991	43.0	4.97325365998	794863.999991	1622.03153896	686	1852	137	135	169	175	156	824	0
DLR00017458	13	5	YDL216C	23	SD/MSG -ARG -HIS -LYS -URA +Canavanine +G418 +Thialysine	yku70_v3_R2_steve	03	11.0	3.55353089628	8952.00020241	216.15531302	254.0	3.75276202721	656673.000044	8422.36145152	43.0	4.61366142293	662332.480822	1457.96508693	825	1851	137	135	162	169	151	952	0
DLR00017458	13	6	YDR019C	23	SD/MSG -ARG -HIS -LYS -URA +Canavanine +G418 +Thialysine	yku70_v3_R2_steve	03	11.0	3.82136712318	9193.00006395	254.528421194	254.0	3.98867056863	704473.000338	7634.49677815	43.0	4.89338165068	697943.00007	1711.57671682	956	1852	137	135	166	172	153	894	0
DLR00017458	13	7	YDR105C	23	SD/MSG -ARG -HIS -LYS -URA +Canavanine +G418 +Thialysine	yku70_v3_R2_steve	03	11.0	3.68809074811	9517.55877828	187.058891088	254.0	3.91808650922	725502.000493	7094.31365507	43.0	4.81411263079	722144.000073	1474.29611302	1101	1853	137	135	164	171	152	1057	0
DLR00017458	13	8	YDR378C	23	SD/MSG -ARG -HIS -LYS -URA +Canavanine +G418 +Thialysine	yku70_v3_R2_steve	03	11.0	2.05449799189	1621.4	150.206587543	254.0	2.93828781528	85469.0004552	5735.96514593	43.0	3.078723182	66815.0003453	2059.94484779	1234	1843	137	135	128	141	132	208	0
DLR00017458	13	9	YDR241W	23	SD/MSG -ARG -HIS -LYS -URA +Canavanine +G418 +Thialysine	yku70_v3_R2_steve	03	11.0	3.64805145665	9650.39115704	166.459207447	254.0	3.87272022229	760761.000561	8234.93837593	43.0	4.75992092064	756911.000016	2093.71676522	1374	1854	137	135	166	172	152	949	0
DLR00017458	13	10	YDR128W	23	SD/MSG -ARG -HIS -LYS -URA +Canavanine +G418 +Thialysine	yku70_v3_R2_steve	03	11.0	6.60534561935	898.2	255.992540171	254.0	12.0	29003.8823821	659.329427226	43.0	6.83181018771	3738.6	1034.71881221	1507	1842	137	135	-1	-1	-1	6	0
DLR00017458	13	11	YDR010C	23	SD/MSG -ARG -HIS -LYS -URA +Canavanine +G418 +Thialysine	yku70_v3_R2_steve	03	11.0	3.68167344291	9070.00015024	221.616404707	254.0	3.88813324134	695273.000513	7636.12711583	43.0	4.78157659668	693586.000127	1738.37547244	1644	1852	137	135	162	169	149	1197	0
DLR00017458	13	12	YDR049W	23	SD/MSG -ARG -HIS -LYS -URA +Canavanine +G418 +Thialysine	yku70_v3_R2_steve	03	11.0	4.02280458727	9341.00000614	227.552883575	254.0	4.16016461702	741227.000014	7807.43097294	43.0	5.08169907792	737194.000011	1803.21841109	1777	1847	137	135	165	170	149	1061	0
DLR00017458	13	13	YDR155C	23	SD/MSG -ARG -HIS -LYS -URA +Canavanine +G418 +Thialysine	yku70_v3_R2_steve	03	11.0	3.57552372678	8542.32987383	157.711052637	254.0	3.75801248018	589468.00047	7467.51054953	43.0	4.63508239484	586430.000093	2108.55816409	1921	1852	137	135	154	162	143	1014	0
DLR00017458	13	14	YDL203C	23	SD/MSG -ARG -HIS -LYS -URA +Canavanine +G418 +Thialysine	yku70_v3_R2_steve	03	11.0	3.78518288653	8664.00005038	215.62170572	254.0	3.95574513528	664854.000363	7554.91273052	43.0	4.85520266024	660148.00011	2000.89728893	2051	1847	137	135	161	167	147	917	0
DLR00017458	13	15	YDR284C	23	SD/MSG -ARG -HIS -LYS -URA +Canavanine +G418 +Thialysine	yku70_v3_R2_steve	03	11.0	3.6450734202	8576.00018097	187.039380697	254.0	3.85107687	646597.000518	7375.14581431	43.0	4.73565701913	644862.000166	1830.40928472	2196	1851	137	135	160	167	147	1186	0
DLR00017458	13	16	YDR163W	23	SD/MSG -ARG -HIS -LYS -URA +Canavanine +G418 +Thialysine	yku70_v3_R2_steve	03	11.0	3.68075467273	8642.00024342	235.178229966	254.0	3.86316326198	661310.000559	7668.98050804	43.0	4.75021842577	656317.000178	2161.60109867	2324	1844	137	135	161	168	148	942	0
DLR00017458	13	17	YDR245W	23	SD/MSG -ARG -HIS -LYS -URA +Canavanine +G418 +Thialysine	yku70_v3_R2_steve	03	11.0	2.5381912111	3567.3	179.420422705	254.0	3.0072451586	193975.000655	6692.0730319	43.0	3.60709429281	186746.000535	3234.7479784	2462	1853	137	135	139	151	138	1318	0
DLR00017458	13	18	YDL190C	23	SD/MSG -ARG -HIS -LYS -URA +Canavanine +G418 +Thialysine	yku70_v3_R2_steve	03	11.0	3.63547511807	8613.00028029	171.19250547	254.0	3.81430248353	629209.000692	7655.98619596	43.0	4.69508257598	624765.000356	2174.59286069	2595	1845	137	135	158	166	148	916	0
DLR00017458	13	19	YDR219C	23	SD/MSG -ARG -HIS -LYS -URA +Canavanine +G418 +Thialysine	yku70_v3_R2_steve	03	11.0	3.34339774648	7843.10399685	165.854614318	254.0	3.57575459389	510875.0005	7597.19060971	43.0	4.40820876002	508818.001226	2121.74330253	2739	1850	137	135	152	161	145	1302	0
DLR00017458	13	20	YDR276C	23	SD/MSG -ARG -HIS -LYS -URA +Canavanine +G418 +Thialysine	yku70_v3_R2_steve	03	11.0	3.71139984909	8761.00025137	226.773193095	254.0	3.96810443398	667578.000473	7373.99285115	43.0	4.86644609467	662369.000078	2206.40950307	2867	1841	137	135	162	169	151	855	0
DLR00017458	13	21	YDR198C	23	SD/MSG -ARG -HIS -LYS -URA +Canavanine +G418 +Thialysine	yku70_v3_R2_steve	03	11.0	3.38266875052	7373.91922914	209.457448902	254.0	3.63191809098	504374.00003	7539.89982017	43.0	4.47129966585	500983.000463	2365.62509617	3012	1843	137	135	154	162	146	1138	0
DLR00017458	13	22	YDR072C	23	SD/MSG -ARG -HIS -LYS -URA +Canavanine +G418 +Thialysine	yku70_v3_R2_steve	03	11.0	3.81849223336	9392.0000241	258.038970858	254.0	3.99021924156	710215.000277	7500.07202612	43.0	4.89319870504	704801.999997	1898.23167961	3142	1839	137	135	157	164	147	723	0
DLR00017458	13	23	YDR173C	23	SD/MSG -ARG -HIS -LYS -URA +Canavanine +G418 +Thialysine	yku70_v3_R2_steve	03	11.0	2.75611039317	6328.3	361.16156248	254.0	3.19226566188	353526.000591	9404.17952015	43.0	3.86784394267	348137.000494	5596.60017078	3284	1850	137	135	135	145	133	525	0
DLR00017458	13	24	YOR202W	23	SD/MSG -ARG -HIS -LYS -URA +Canavanine +G418 +Thialysine	yku70_v3_R2_steve	03	11.0	3.68996070263	10318.0001227	357.705080609	254.0	3.83406332962	870909.00028	9378.85845813	43.0	4.69229675185	864510.000604	3041.43506862	3411	1838	137	135	155	160	142	589	0
DLR00017458	14	1	YOR202W	23	SD/MSG -ARG -HIS -LYS -URA +Canavanine +G418 +Thialysine	yku70_v3_R2_steve	03	11.0	3.01306309736	8619.6	168.683719361	254.0	3.43795537896	599293.000589	10833.3911948	43.0	4.19133263208	594976.000996	4605.90362127	269	1989	137	135	156	162	147	1061	0
DLR00017458	14	2	YDR360W	23	SD/MSG -ARG -HIS -LYS -URA +Canavanine +G418 +Thialysine	yku70_v3_R2_steve	03	11.0	3.18146333915	8192.07497998	215.114547214	254.0	3.46607032826	635586.731206	6094.16136548	43.0	4.35423769631	578305.001408	2816.14185794	412	1990	137	135	157	163	147	1417	0
DLR00017458	14	3	YDR329C	23	SD/MSG -ARG -HIS -LYS -URA +Canavanine +G418 +Thialysine	yku70_v3_R2_steve	03	11.0	3.14800481989	7016.53344853	188.185086468	254.0	3.49448874008	476126.000491	7875.4972506	43.0	4.30109561703	471508.001218	2504.93201084	550	1989	137	135	156	163	148	1375	0
DLR00017458	14	4	YDL226C	23	SD/MSG -ARG -HIS -LYS -URA +Canavanine +G418 +Thialysine	yku70_v3_R2_steve	03	11.0	0.512412330263	847.529454663	108.002754188	254.0	12.0	27504.120787	605.433684766	43.0	0.537780787801	3548.72118412	455.865568938	686	1978	137	135	-1	-1	-1	9	0
DLR00017458	14	5	YDR312W	23	SD/MSG -ARG -HIS -LYS -URA +Canavanine +G418 +Thialysine	yku70_v3_R2_steve	03	11.0	3.22217199598	7354.28483731	131.875883186	254.0	3.56044625728	531679.000497	7887.40030247	43.0	4.37905441622	525603.00125	2367.55956026	820	1991	137	135	163	170	153	1302	0
DLR00017458	14	6	YDR420W	23	SD/MSG -ARG -HIS -LYS -URA +Canavanine +G418 +Thialysine	yku70_v3_R2_steve	03	11.0	3.72169102113	9440.00024924	172.326236689	254.0	3.97404532851	731862.000399	7673.81703744	43.0	4.87708842021	727787.000023	1848.55836096	957	1987	137	135	165	172	153	1011	0
DLR00017458	14	7	YDR151C	23	SD/MSG -ARG -HIS -LYS -URA +Canavanine +G418 +Thialysine	yku70_v3_R2_steve	03	11.0	3.30845882089	7348.09842141	138.611471533	254.0	3.59426941113	498851.00033	7211.1381548	43.0	4.41628755962	507670.5209	1272.55647131	1094	1988	137	135	157	165	148	1446	0
DLR00017458	14	8	YDR281C	23	SD/MSG -ARG -HIS -LYS -URA +Canavanine +G418 +Thialysine	yku70_v3_R2_steve	03	11.0	3.99589380363	10544.9999935	274.01391812	254.0	4.1672622018	850363.000126	7585.25646119	43.0	5.0889460287	847306.00001	1818.02457756	1229	1986	137	135	168	174	153	979	0
DLR00017458	14	9	YDL231C	23	SD/MSG -ARG -HIS -LYS -URA +Canavanine +G418 +Thialysine	yku70_v3_R2_steve	03	11.0	3.33573785413	8036.33278181	154.944579186	254.0	3.64899997772	574051.000328	7828.50079354	43.0	4.4937157833	573197.000988	2102.78318668	1367	1985	137	135	160	167	149	1479	0
DLR00017458	14	10	YDR116C	23	SD/MSG -ARG -HIS -LYS -URA +Canavanine +G418 +Thialysine	yku70_v3_R2_steve	03	11.0	2.62836635159	3725.7	154.87623603	254.0	3.10091779578	204056.000745	6947.55843733	43.0	3.72716167696	197773.00062	3753.50767159	1499	1987	137	135	140	152	139	1440	0
DLR00017458	14	11	YDR059C	23	SD/MSG -ARG -HIS -LYS -URA +Canavanine +G418 +Thialysine	yku70_v3_R2_steve	03	11.0	3.47785565627	7850.00010131	243.759616452	254.0	3.70200297895	588440.000052	7735.36448726	43.0	4.56240935258	586185.000548	2192.33589063	1637	1984	137	135	159	166	147	1346	0
DLR00017458	14	12	YDR186C	23	SD/MSG -ARG -HIS -LYS -URA +Canavanine +G418 +Thialysine	yku70_v3_R2_steve	03	11.0	4.08175081817	10886.9999448	261.32617427	254.0	4.20218893883	873798.000086	8214.86966709	43.0	5.13000877573	871163.999994	2302.13309243	1777	1985	137	135	164	170	149	979	0
DLR00017458	14	13	YDL210W	23	SD/MSG -ARG -HIS -LYS -URA +Canavanine +G418 +Thialysine	yku70_v3_R2_steve	03	11.0	3.39584152868	7561.40465413	184.792711454	254.0	3.69602695101	538782.000172	7228.59803159	43.0	4.55412225957	538968.000275	1939.70935949	1911	1986	137	135	156	164	145	1517	0
DLR00017458	14	14	YDR249C	23	SD/MSG -ARG -HIS -LYS -URA +Canavanine +G418 +Thialysine	yku70_v3_R2_steve	03	11.0	3.49861913763	9457.13095425	184.388580318	254.0	3.73101515556	648392.000109	7931.58105058	43.0	4.6008185482	649657.000607	2237.34999616	2051	1982	137	135	153	161	143	1293	0
DLR00017458	14	15	YDR320C	23	SD/MSG -ARG -HIS -LYS -URA +Canavanine +G418 +Thialysine	yku70_v3_R2_steve	03	11.0	3.26004354864	6631.28371152	185.019745602	254.0	3.54850799114	450050.000255	6951.66056082	43.0	4.37094740182	447567.000742	2106.46255119	2184	1984	137	135	151	160	143	1404	0
DLR00017458	14	16	YDL197C	23	SD/MSG -ARG -HIS -LYS -URA +Canavanine +G418 +Thialysine	yku70_v3_R2_steve	03	11.0	4.04728876931	10889.9999578	251.663198309	254.0	4.21376519599	873813.000048	7671.47745194	43.0	5.14380883089	871752.999948	2289.99632992	2322	1981	137	135	163	169	149	973	0
DLR00017458	14	17	YDR146C	23	SD/MSG -ARG -HIS -LYS -URA +Canavanine +G418 +Thialysine	yku70_v3_R2_steve	03	11.0	3.17761763643	6569.5628803	152.116799171	254.0	3.5358853365	451715.000452	6823.16377864	43.0	4.35199832625	451301.001089	1663.53879835	2456	1978	137	135	156	164	145	1711	0
DLR00017458	14	18	YDR338C	23	SD/MSG -ARG -HIS -LYS -URA +Canavanine +G418 +Thialysine	yku70_v3_R2_steve	03	11.0	4.14142756008	11789.9999873	313.592843738	254.0	4.30361884959	959890.000014	8448.12088238	43.0	5.23859242334	958515.000009	2232.92564347	2595	1979	137	135	166	172	151	941	0
DLR00017458	14	19	YDR103W	23	SD/MSG -ARG -HIS -LYS -URA +Canavanine +G418 +Thialysine	yku70_v3_R2_steve	03	11.0	6.83340685406	891.9	254.527782351	254.0	12.0	29431.2813201	420.569115769	43.0	6.99568176632	3706.2	1053.88526845	2736	1973	137	135	-1	-1	-1	5	0
DLR00017458	14	20	YDR055W	23	SD/MSG -ARG -HIS -LYS -URA +Canavanine +G418 +Thialysine	yku70_v3_R2_steve	03	11.0	4.13370666847	10829.9998908	325.994869605	254.0	4.25544613197	866267.00001	7513.66865309	43.0	5.18435346445	863589.999965	2280.99489152	2866	1978	137	135	165	171	151	901	0
DLR00017458	14	21	YDL211C	23	SD/MSG -ARG -HIS -LYS -URA +Canavanine +G418 +Thialysine	yku70_v3_R2_steve	03	11.0	3.39173001216	7316.00021605	169.19722014	254.0	3.70224172641	521214.000309	6715.27700981	43.0	4.55553735432	518856.000121	1688.78598604	3005	1977	137	135	154	162	146	1220	0
DLR00017458	14	22	YDR024W	23	SD/MSG -ARG -HIS -LYS -URA +Canavanine +G418 +Thialysine	yku70_v3_R2_steve	03	11.0	4.39026234748	11735.9978898	330.1767077	254.0	4.46169130555	956887.000091	8591.46228911	43.0	5.40571693695	954860.999967	2343.88046001	3141	1977	137	135	163	169	149	773	0
DLR00017458	14	23	YDR399W	23	SD/MSG -ARG -HIS -LYS -URA +Canavanine +G418 +Thialysine	yku70_v3_R2_steve	03	11.0	3.5272015915	8385.00009652	323.883759818	254.0	3.74159233683	636660.000029	7781.63051538	43.0	4.60329252476	632482.000268	2559.71918264	3273	1974	137	135	152	158	142	804	0
DLR00017458	14	24	YOR202W	23	SD/MSG -ARG -HIS -LYS -URA +Canavanine +G418 +Thialysine	yku70_v3_R2_steve	03	11.0	3.96022773595	12690.9999881	385.820505543	254.0	4.11835050434	1104463.00019	8282.74516708	43.0	5.02233348741	1103067.9999	4346.81821534	3415	1975	137	135	158	163	144	690	10
DLR00017458	15	1	YOR202W	23	SD/MSG -ARG -HIS -LYS -URA +Canavanine +G418 +Thialysine	yku70_v3_R2_steve	03	11.0	3.85225702347	11449.0000006	431.922792188	254.0	3.96190422156	911486.000296	8478.53438034	43.0	4.85521978481	907732.000011	3144.21937043	282	2130	137	135	159	164	149	624	0
DLR00017458	15	2	YDL218W	23	SD/MSG -ARG -HIS -LYS -URA +Canavanine +G418 +Thialysine	yku70_v3_R2_steve	03	11.0	3.83729721267	10089.999994	325.724682947	254.0	4.01569206684	807951.000324	7752.42476238	43.0	4.91758404545	803596.999988	2466.07762122	413	2129	137	135	163	168	151	926	0
DLR00017458	15	3	YDL187C	23	SD/MSG -ARG -HIS -LYS -URA +Canavanine +G418 +Thialysine	yku70_v3_R2_steve	03	11.0	3.43942735174	8541.00017813	222.711292897	254.0	3.7333222733	681456.000319	7965.17483273	43.0	4.5909414091	678920.000974	1991.35816225	556	2126	137	135	165	170	154	1324	0
DLR00017458	15	4	YDR393W	23	SD/MSG -ARG -HIS -LYS -URA +Canavanine +G418 +Thialysine	yku70_v3_R2_steve	03	11.0	2.65065945697	3907.2	147.798376411	254.0	3.09413419294	230188.000688	6414.91082372	43.0	3.74844709119	222353.000711	3140.61248889	691	2118	137	135	147	157	146	1594	0
DLR00017458	15	5	YDR181C	23	SD/MSG -ARG -HIS -LYS -URA +Canavanine +G418 +Thialysine	yku70_v3_R2_steve	03	11.0	3.54547598815	9471.0002217	183.809095566	254.0	3.76999009851	729293.000338	7797.40151806	43.0	4.64781994813	724560.000889	1761.32170377	828	2127	137	135	164	171	153	1004	0
DLR00017458	15	6	YDR213W	23	SD/MSG -ARG -HIS -LYS -URA +Canavanine +G418 +Thialysine	yku70_v3_R2_steve	03	11.0	3.80872738504	8847.99999882	173.904944493	254.0	3.97609604058	705999.773472	6083.77533346	43.0	4.89586892904	684541.000012	1194.47453659	957	2126	137	135	163	170	152	1028	0
DLR00017458	15	7	YDL206W	23	SD/MSG -ARG -HIS -LYS -URA +Canavanine +G418 +Thialysine	yku70_v3_R2_steve	03	11.0	3.54033746824	8188.00016686	121.255155356	254.0	3.75782656691	601929.00048	6559.86767237	43.0	4.634592498	599360.000089	1696.92248862	1101	2127	137	135	158	166	150	1332	0
DLR00017458	15	8	YDR289C	23	SD/MSG -ARG -HIS -LYS -URA +Canavanine +G418 +Thialysine	yku70_v3_R2_steve	03	11.0	3.33509705322	7102.34464444	126.288560548	254.0	3.54697931078	450874.000459	6741.21274001	43.0	4.3802877671	448062.001167	1814.36902796	1227	2123	137	135	149	158	143	1291	0
DLR00017458	15	9	YDL204W	23	SD/MSG -ARG -HIS -LYS -URA +Canavanine +G418 +Thialysine	yku70_v3_R2_steve	03	11.0	3.59049110419	9318.00019196	156.211505974	254.0	3.781137518	687795.000239	7711.90965018	43.0	4.66390040688	684756.000254	2331.14613023	1372	2126	137	135	156	164	148	1122	0
DLR00017458	15	10	YDR282C	23	SD/MSG -ARG -HIS -LYS -URA +Canavanine +G418 +Thialysine	yku70_v3_R2_steve	03	11.0	3.90745501867	9503.00000187	226.801767489	254.0	4.06255265473	766198.000409	7515.69215871	43.0	4.97584156834	760529.000046	1591.44019205	1502	2123	137	135	162	169	149	884	0
DLR00017458	15	11	YDR183W	23	SD/MSG -ARG -HIS -LYS -URA +Canavanine +G418 +Thialysine	yku70_v3_R2_steve	03	11.0	3.24271160575	7416.39633233	100.882660986	254.0	3.56732139815	504309.000297	7536.8269741	43.0	4.39486237031	503491.000939	2518.10938577	1646	2126	137	135	152	161	144	1570	0
DLR00017458	15	12	YDR154C	23	SD/MSG -ARG -HIS -LYS -URA +Canavanine +G418 +Thialysine	yku70_v3_R2_steve	03	11.0	3.82438235061	8816.9999876	207.129591621	254.0	3.94390016822	666866.000314	6858.22042398	43.0	4.84333301715	661501.000003	1673.29856525	1774	2125	137	135	155	163	144	881	0
DLR00017458	15	13	YDR165W	23	SD/MSG -ARG -HIS -LYS -URA +Canavanine +G418 +Thialysine	yku70_v3_R2_steve	03	11.0	3.56999969128	8707.72697151	151.928553449	254.0	3.77826911682	637554.000421	7360.98357622	43.0	4.6614325959	636842.000087	1932.94370904	1921	2125	137	135	154	162	144	1430	0
DLR00017458	15	14	YDL213C	23	SD/MSG -ARG -HIS -LYS -URA +Canavanine +G418 +Thialysine	yku70_v3_R2_steve	03	11.0	3.58530699863	8355.0000951	215.191286616	254.0	3.73399745374	605869.000198	7549.25935324	43.0	4.6036159018	602406.000331	2226.33283839	2051	2118	137	135	151	159	142	1090	0
DLR00017458	15	15	YDR216W	23	SD/MSG -ARG -HIS -LYS -URA +Canavanine +G418 +Thialysine	yku70_v3_R2_steve	03	11.0	3.69065570547	8791.00011735	188.243904759	254.0	3.87791445741	670983.000541	7722.58890834	43.0	4.77489484906	669334.000076	2337.75030805	2193	2124	137	135	155	163	145	1170	0
DLR00017458	15	16	YDR147W	23	SD/MSG -ARG -HIS -LYS -URA +Canavanine +G418 +Thialysine	yku70_v3_R2_steve	03	11.0	3.94112835267	9428.00000186	257.742544213	254.0	4.07664660837	760472.228526	7215.81803847	43.0	5.00791612449	740450.000003	2079.32375279	2323	2118	137	135	158	165	146	926	0
DLR00017458	15	17	YDR225W	23	SD/MSG -ARG -HIS -LYS -URA +Canavanine +G418 +Thialysine	yku70_v3_R2_steve	03	11.0	3.70801619026	8959.00006754	144.481510917	254.0	3.90432027468	652642.000392	6662.72780035	43.0	4.80675770536	651209.999977	1632.43643918	2467	2121	137	135	154	162	145	1188	0
DLR00017458	15	18	YDR161W	23	SD/MSG -ARG -HIS -LYS -URA +Canavanine +G418 +Thialysine	yku70_v3_R2_steve	03	11.0	3.74793491572	8732.0001104	226.814639719	254.0	3.97544983593	659566.000347	6670.25514476	43.0	4.87772847585	655653.000005	1623.33966928	2596	2116	137	135	158	166	147	1026	0
DLR00017458	15	19	YDR193W	23	SD/MSG -ARG -HIS -LYS -URA +Canavanine +G418 +Thialysine	yku70_v3_R2_steve	03	11.0	3.36197565546	7601.07843672	113.407158647	254.0	3.62323568835	518591.000103	7234.66278326	43.0	4.46325354452	514266.000655	2241.69044387	2737	2122	137	135	152	161	145	1161	0
DLR00017458	15	20	YDL201W	23	SD/MSG -ARG -HIS -LYS -URA +Canavanine +G418 +Thialysine	yku70_v3_R2_steve	03	11.0	3.88947997083	9632.9999724	228.187123414	254.0	4.04617929818	725961.000227	7053.05862193	43.0	4.9553810006	720651.999998	1860.90446088	2866	2114	137	135	158	165	147	766	0
DLR00017458	15	21	YDR314C	23	SD/MSG -ARG -HIS -LYS -URA +Canavanine +G418 +Thialysine	yku70_v3_R2_steve	03	11.0	3.50632571671	8311.21384194	181.994880133	254.0	3.73987322449	569941.000437	7154.78022211	43.0	4.61227182487	568111.000021	1886.66755584	3013	2121	137	135	152	160	145	1158	0
DLR00017458	15	22	YDR344C	23	SD/MSG -ARG -HIS -LYS -URA +Canavanine +G418 +Thialysine	yku70_v3_R2_steve	03	11.0	3.97635906914	9570.00004364	276.179732831	254.0	4.11651579835	709636.000039	8124.36444212	43.0	5.031137705	705127.000001	2893.3634714	3141	2113	137	135	155	162	145	684	0
DLR00017458	15	23	YDL240W	23	SD/MSG -ARG -HIS -LYS -URA +Canavanine +G418 +Thialysine	yku70_v3_R2_steve	03	11.0	3.26490660461	7972.73562398	264.493011364	254.0	3.57960484049	549592.000419	7949.30409687	43.0	4.40184993135	546609.001064	2452.02549972	3280	2118	137	135	148	155	141	1136	0
DLR00017458	15	24	YOR202W	23	SD/MSG -ARG -HIS -LYS -URA +Canavanine +G418 +Thialysine	yku70_v3_R2_steve	03	11.0	3.87918600133	10644.9999822	512.377486869	254.0	4.02094991848	870372.000168	8201.13402045	43.0	4.91276075057	864952.999892	3949.96940533	3411	2112	137	135	156	160	143	525	0
DLR00017458	16	1	YOR202W	23	SD/MSG -ARG -HIS -LYS -URA +Canavanine +G418 +Thialysine	yku70_v3_R2_steve	03	11.0	3.61952200503	8164.65586971	481.195765185	254.0	3.50151615275	515772.000618	10114.9167154	43.0	4.26589638654	502318.000738	6371.04360816	267	2260	137	135	153	159	146	69	10
DLR00017458	16	2	YOR202W	23	SD/MSG -ARG -HIS -LYS -URA +Canavanine +G418 +Thialysine	yku70_v3_R2_steve	03	11.0	4.26157217907	10235.8237192	291.003182724	254.0	4.11702654396	718987.000035	6356.29982775	43.0	5.02476397763	709444.999921	3702.56698776	421	2258	137	135	165	169	154	293	1
DLR00017458	16	3	YOR202W	23	SD/MSG -ARG -HIS -LYS -URA +Canavanine +G418 +Thialysine	yku70_v3_R2_steve	03	11.0	3.28700563505	7589.00107606	153.49678732	254.0	3.42369120963	545577.928437	5704.5098527	43.0	4.28285101191	492514.001444	2427.34552153	552	2251	137	135	160	166	153	493	0
DLR00017458	16	4	YOR202W	23	SD/MSG -ARG -HIS -LYS -URA +Canavanine +G418 +Thialysine	yku70_v3_R2_steve	03	11.0	0.975402557333	852.3	140.307949688	254.0	9.3277927483	31179.8239162	812.695571082	43.0	1.38244958048	12034.825376	1651.79330551	690	2252	137	135	116	127	125	5	0
DLR00017458	16	5	YOR202W	23	SD/MSG -ARG -HIS -LYS -URA +Canavanine +G418 +Thialysine	yku70_v3_R2_steve	03	11.0	3.38351440535	8992.88113406	137.291675058	254.0	3.60901870308	590477.000656	7573.68533549	43.0	4.4411021532	584221.001256	2133.80938987	831	2256	137	135	161	168	153	704	4
DLR00017458	16	6	YOR202W	23	SD/MSG -ARG -HIS -LYS -URA +Canavanine +G418 +Thialysine	yku70_v3_R2_steve	03	11.0	3.88144111482	10253.9999974	390.929890362	254.0	4.0079835432	735658.000283	7083.06041152	43.0	4.91543824348	729982.000001	2372.07967277	957	2261	137	135	162	169	153	610	0
DLR00017458	16	7	YOR202W	23	SD/MSG -ARG -HIS -LYS -URA +Canavanine +G418 +Thialysine	yku70_v3_R2_steve	03	11.0	3.40442814831	8244.60859662	121.147871744	254.0	3.64718664563	521585.00022	6432.97155226	43.0	4.50029799924	517981.000789	1582.21591431	1093	2264	137	135	155	163	149	915	0
DLR00017458	16	8	YOR202W	23	SD/MSG -ARG -HIS -LYS -URA +Canavanine +G418 +Thialysine	yku70_v3_R2_steve	03	11.0	4.02582664083	11206.9999916	298.171834202	254.0	4.16186593825	801667.000066	6920.03945041	43.0	5.0888217499	799165.000018	1927.39811168	1230	2261	137	135	162	169	153	673	0
DLR00017458	16	9	YOR202W	23	SD/MSG -ARG -HIS -LYS -URA +Canavanine +G418 +Thialysine	yku70_v3_R2_steve	03	11.0	3.51756405114	7523.00012098	288.651360489	254.0	3.67797189555	510339.000236	6432.74258894	43.0	4.54507491202	504206.000214	1796.88285344	1364	2258	137	135	154	162	148	831	1
DLR00017458	16	10	YOR202W	23	SD/MSG -ARG -HIS -LYS -URA +Canavanine +G418 +Thialysine	yku70_v3_R2_steve	03	11.0	4.16874008508	11052.9998087	436.513239824	254.0	4.25453743306	814215.000101	7669.02088453	43.0	5.1891044939	810834.000087	2605.4866417	1502	2263	137	135	162	169	151	716	1
DLR00017458	16	11	YOR202W	23	SD/MSG -ARG -HIS -LYS -URA +Canavanine +G418 +Thialysine	yku70_v3_R2_steve	03	11.0	3.41740294569	8030.84127539	61.996233386	254.0	3.66506913222	520254.000075	6500.10236212	43.0	4.5112054023	525767.561417	999.030890639	1636	2260	137	135	153	161	146	1137	0
DLR00017458	16	12	YOR202W	23	SD/MSG -ARG -HIS -LYS -URA +Canavanine +G418 +Thialysine	yku70_v3_R2_steve	03	11.0	4.11426427051	11296.9999222	418.590729662	254.0	4.2201859838	832378.000034	7393.79573413	43.0	5.15188619538	829514.000026	2713.81658456	1777	2259	137	135	161	168	150	701	6
DLR00017458	16	13	YOR202W	23	SD/MSG -ARG -HIS -LYS -URA +Canavanine +G418 +Thialysine	yku70_v3_R2_steve	03	11.0	3.46569294976	7811.00020506	137.888907935	254.0	3.67115329636	522982.000108	6680.00932858	43.0	4.51750919736	528452.905921	872.168096352	1913	2260	137	135	152	161	145	1077	11
DLR00017458	16	14	YOR202W	23	SD/MSG -ARG -HIS -LYS -URA +Canavanine +G418 +Thialysine	yku70_v3_R2_steve	03	11.0	4.02556977652	11248.9999965	267.643505364	254.0	4.15681957285	842910.000153	7836.10536965	43.0	5.08186474584	841027.0	1831.97359182	2050	2255	137	135	158	165	147	787	7
DLR00017458	16	15	YOR202W	23	SD/MSG -ARG -HIS -LYS -URA +Canavanine +G418 +Thialysine	yku70_v3_R2_steve	03	11.0	3.47540005371	7772.00009998	283.405665507	254.0	3.67138271576	524523.000036	7014.99947345	43.0	4.52562279349	520847.000486	2083.63034143	2188	2260	137	135	151	159	144	954	0
DLR00017458	16	16	YOR202W	23	SD/MSG -ARG -HIS -LYS -URA +Canavanine +G418 +Thialysine	yku70_v3_R2_steve	03	11.0	4.10858575745	11353.9999225	454.849734679	254.0	4.16554185209	834106.000074	8532.99318202	43.0	5.09231793934	829753.000016	3434.97630858	2324	2257	137	135	158	165	149	603	0
DLR00017458	16	17	YOR202W	23	SD/MSG -ARG -HIS -LYS -URA +Canavanine +G418 +Thialysine	yku70_v3_R2_steve	03	11.0	3.62600791811	7966.00031052	100.931852415	254.0	3.78092929003	541922.000456	5762.90171622	43.0	4.65718379136	535798.000097	1352.33119448	2458	2253	137	135	153	162	147	647	0
DLR00017458	16	18	YOR202W	23	SD/MSG -ARG -HIS -LYS -URA +Canavanine +G418 +Thialysine	yku70_v3_R2_steve	03	11.0	4.28559785025	11246.8226794	132.454525716	254.0	4.30685531176	809004.000233	7069.61210288	43.0	5.24322830355	804217.000154	2202.23211829	2597	2256	137	135	162	168	151	445	1
DLR00017458	16	19	YOR202W	23	SD/MSG -ARG -HIS -LYS -URA +Canavanine +G418 +Thialysine	yku70_v3_R2_steve	03	11.0	3.51147738521	7493.00047451	99.7241784869	254.0	3.61177237255	453606.000234	6235.69947603	43.0	4.45640178245	447858.000711	1356.18986708	2730	2255	137	135	151	159	146	466	1
DLR00017458	16	20	YOR202W	23	SD/MSG -ARG -HIS -LYS -URA +Canavanine +G418 +Thialysine	yku70_v3_R2_steve	03	11.0	4.18281205041	10970.9998607	163.42969533	254.0	4.21164063359	744382.000043	7082.66552572	43.0	5.13733526224	736253.999925	2520.18698017	2859	2254	137	135	162	168	152	364	23
DLR00017458	16	21	YOR202W	23	SD/MSG -ARG -HIS -LYS -URA +Canavanine +G418 +Thialysine	yku70_v3_R2_steve	03	11.0	3.62246389307	7669.00000163	107.774846015	254.0	3.69087558499	455747.000099	5719.45014717	43.0	4.54759457727	444859.000013	1302.92458941	3012	2246	137	135	153	161	147	304	14
DLR00017458	16	22	YOR202W	23	SD/MSG -ARG -HIS -LYS -URA +Canavanine +G418 +Thialysine	yku70_v3_R2_steve	03	11.0	4.48788006507	11803.8644259	188.427721299	254.0	4.34398430923	875918.00006	6036.65638951	43.0	5.27733992418	870747.999991	2486.92545946	3143	2247	137	135	162	168	152	275	55
DLR00017458	16	23	YOR202W	23	SD/MSG -ARG -HIS -LYS -URA +Canavanine +G418 +Thialysine	yku70_v3_R2_steve	03	11.0	3.8596840988	8008.6201914	192.649676647	254.0	3.78179182443	513382.000018	5837.20577803	43.0	4.63894322314	502480.99998	2628.92497368	3276	2246	137	135	153	159	146	184	3
DLR00017458	16	24	YOR202W	23	SD/MSG -ARG -HIS -LYS -URA +Canavanine +G418 +Thialysine	yku70_v3_R2_steve	03	11.0	4.27280732712	12873.7584342	241.223407959	254.0	4.15325780498	923094.999899	7424.81413362	43.0	5.06528243566	918239.999956	6072.86434372	3412	2247	137	135	158	163	148	211	31
DLR00017987	1	1	YOR202W	23	SD/MSG -ARG -HIS -LYS -URA +Canavanine +G418 +Thialysine	yku70_v3_R2_steve	04	11.0	3.37106656387	10927.4324107	268.557241288	254.0	3.70868378316	641061.000346	9064.17132246	43.0	4.55533538198	636634.000749	4370.03092352	270	210	137	135	150	156	140	405	42
DLR00017987	1	2	YOR202W	23	SD/MSG -ARG -HIS -LYS -URA +Canavanine +G418 +Thialysine	yku70_v3_R2_steve	04	11.0	4.4121513556	11811.8435118	218.50407386	254.0	4.17395591372	814208.000016	7084.14744591	43.0	5.07874456515	808320.000082	2055.41754853	402	215	137	135	154	160	144	132	9
DLR00017987	1	3	YOR202W	23	SD/MSG -ARG -HIS -LYS -URA +Canavanine +G418 +Thialysine	yku70_v3_R2_steve	04	11.0	4.05949524846	10816.2038501	149.670877026	254.0	4.01314668495	703623.000314	7145.8722127	43.0	4.90427593315	700295.689807	1142.41714445	551	214	137	135	159	164	148	260	0
DLR00017987	1	4	YOR202W	23	SD/MSG -ARG -HIS -LYS -URA +Canavanine +G418 +Thialysine	yku70_v3_R2_steve	04	11.0	4.46810971042	11351.7876548	320.815500918	254.0	4.24987227228	767512.000159	7895.80652484	43.0	5.17045141527	763414.000139	2375.28607377	676	209	137	135	164	169	152	266	0
DLR00017987	1	5	YOR202W	23	SD/MSG -ARG -HIS -LYS -URA +Canavanine +G418 +Thialysine	yku70_v3_R2_steve	04	11.0	4.15034182926	10871.9807298	349.7464203	254.0	4.15622611423	709665.000049	8375.01059129	43.0	5.06723852723	702949.000109	2767.38585551	816	216	137	135	161	168	151	297	0
DLR00017987	1	6	YOR202W	23	SD/MSG -ARG -HIS -LYS -URA +Canavanine +G418 +Thialysine	yku70_v3_R2_steve	04	11.0	4.2921583942	11554.2593875	288.410045861	254.0	4.24571429503	756091.000136	8320.651162	43.0	5.16488973236	752260.000125	2577.52096791	949	209	137	135	163	170	152	356	0
DLR00017987	1	7	YOR202W	23	SD/MSG -ARG -HIS -LYS -URA +Canavanine +G418 +Thialysine	yku70_v3_R2_steve	04	11.0	4.19005464023	10795.830499	265.186480887	254.0	4.12496627476	702562.000048	7237.48517569	43.0	5.03464254557	695831.000081	2192.92947311	1089	215	137	135	162	169	151	387	0
DLR00017987	1	8	YOR202W	23	SD/MSG -ARG -HIS -LYS -URA +Canavanine +G418 +Thialysine	yku70_v3_R2_steve	04	11.0	4.59620479402	11441.0163385	199.949942831	254.0	4.35901836208	765377.000146	6704.54440735	43.0	5.28299407915	760023.00003	1102.70011311	1222	208	137	135	165	172	152	394	0
DLR00017987	1	9	YOR202W	23	SD/MSG -ARG -HIS -LYS -URA +Canavanine +G418 +Thialysine	yku70_v3_R2_steve	04	11.0	4.36606535923	10849.9160659	202.785006412	254.0	4.20910156121	728898.000138	6385.5270165	43.0	5.12115020483	722539.000179	1427.32496975	1369	211	137	135	163	170	151	413	3
DLR00017987	1	10	YOR202W	23	SD/MSG -ARG -HIS -LYS -URA +Canavanine +G418 +Thialysine	yku70_v3_R2_steve	04	11.0	4.42214142845	11292.2344044	193.39801388	254.0	4.24438544183	748154.000128	7569.00953307	43.0	5.16068822	740357.000121	1912.16127665	1496	205	137	135	163	170	150	405	7
DLR00017987	1	11	YOR202W	23	SD/MSG -ARG -HIS -LYS -URA +Canavanine +G418 +Thialysine	yku70_v3_R2_steve	04	11.0	4.43787340102	11113.1410341	308.500594774	254.0	4.22116907621	756733.000083	7876.62375729	43.0	5.13619295184	751655.000058	2214.68128491	1643	210	137	135	162	170	150	478	10
DLR00017987	1	12	YOR202W	23	SD/MSG -ARG -HIS -LYS -URA +Canavanine +G418 +Thialysine	yku70_v3_R2_steve	04	11.0	4.53050085753	11527.1438673	192.723798618	254.0	4.30637466951	783209.000124	7818.85440864	43.0	5.22938516423	777718.000077	1597.07360389	1770	206	137	135	165	172	151	467	0
DLR00017987	1	13	YOR202W	23	SD/MSG -ARG -HIS -LYS -URA +Canavanine +G418 +Thialysine	yku70_v3_R2_steve	04	11.0	4.40093431439	10836.7448237	205.61011782	254.0	4.17255732189	735859.00008	7430.05609615	43.0	5.08103579214	728838.0001	2057.75729693	1916	205	137	135	164	171	151	426	0
DLR00017987	1	14	YOR202W	23	SD/MSG -ARG -HIS -LYS -URA +Canavanine +G418 +Thialysine	yku70_v3_R2_steve	04	11.0	4.56248211782	11070.2451597	161.565133045	254.0	4.2570710317	753776.000137	6523.508991	43.0	5.17087022103	747309.000068	1283.18582182	2046	201	137	135	164	171	151	417	0
DLR00017987	1	15	YOR202W	23	SD/MSG -ARG -HIS -LYS -URA +Canavanine +G418 +Thialysine	yku70_v3_R2_steve	04	11.0	4.5006577016	11252.9134458	211.616456618	254.0	4.27824400068	784783.00011	7008.2162047	43.0	5.19851692216	779288.000066	1393.6624453	2188	209	137	135	163	171	151	447	0
DLR00017987	1	16	YOR202W	23	SD/MSG -ARG -HIS -LYS -URA +Canavanine +G418 +Thialysine	yku70_v3_R2_steve	04	11.0	4.70140807351	11531.1327947	200.418242374	254.0	4.37262561368	809039.000076	6463.3980427	43.0	5.30184243293	799527.31335	1394.52898809	2317	203	137	135	165	172	152	409	1
DLR00017987	1	17	YOR202W	23	SD/MSG -ARG -HIS -LYS -URA +Canavanine +G418 +Thialysine	yku70_v3_R2_steve	04	11.0	4.28918883214	11332.0221969	164.127673103	254.0	4.16755378155	735504.000066	7551.80922356	43.0	5.07943949034	730394.000095	1940.89433423	2463	207	137	135	161	169	151	369	0
DLR00017987	1	18	YOR202W	23	SD/MSG -ARG -HIS -LYS -URA +Canavanine +G418 +Thialysine	yku70_v3_R2_steve	04	11.0	4.48982002284	11082.7188119	153.162181655	254.0	4.25034101734	717109.000172	6711.929298	43.0	5.16622496025	709752.000113	1391.60871471	2593	203	137	135	162	169	151	334	0
DLR00017987	1	19	YOR202W	23	SD/MSG -ARG -HIS -LYS -URA +Canavanine +G418 +Thialysine	yku70_v3_R2_steve	04	11.0	4.33613463017	11329.9927581	329.654329072	254.0	4.19983557508	733317.000112	7340.13230078	43.0	5.11402434498	727633.000073	2476.52318959	2737	208	137	135	160	168	150	312	0
DLR00017987	1	20	YOR202W	23	SD/MSG -ARG -HIS -LYS -URA +Canavanine +G418 +Thialysine	yku70_v3_R2_steve	04	11.0	4.48987245936	11055.8877096	183.271955799	254.0	4.26973628159	732761.000222	6876.21966992	43.0	5.19004131861	725896.000097	2060.56219333	2866	198	137	135	162	168	151	316	1
DLR00017987	1	21	YOR202W	23	SD/MSG -ARG -HIS -LYS -URA +Canavanine +G418 +Thialysine	yku70_v3_R2_steve	04	11.0	4.48338042452	11107.9883646	323.823365412	254.0	4.20491949958	755235.0001	7617.98915106	43.0	5.11947603781	748233.000049	3018.61664879	3000	207	137	135	158	164	148	220	0
DLR00017987	1	22	YOR202W	23	SD/MSG -ARG -HIS -LYS -URA +Canavanine +G418 +Thialysine	yku70_v3_R2_steve	04	11.0	4.40098475682	10914.7962438	313.203158552	254.0	4.19544335928	744971.000071	8359.37617173	43.0	5.10373918181	738055.000045	2850.98542921	3137	198	137	135	156	162	146	175	1
DLR00017987	1	23	YOR202W	23	SD/MSG -ARG -HIS -LYS -URA +Canavanine +G418 +Thialysine	yku70_v3_R2_steve	04	11.0	4.23495513225	11492.613072	262.520857511	254.0	4.11139396413	794828.000117	7711.84544571	43.0	5.00970303039	789392.999995	2766.33670258	3282	208	137	135	150	157	141	133	0
DLR00017987	1	24	YOR202W	23	SD/MSG -ARG -HIS -LYS -URA +Canavanine +G418 +Thialysine	yku70_v3_R2_steve	04	11.0	3.91733253056	11810.0000852	367.038211879	254.0	4.03739598178	752267.000258	11432.7846649	43.0	4.92848220104	749225.999907	7282.42630352	3415	192	137	135	152	157	141	364	45
DLR00017987	2	1	YOR202W	23	SD/MSG -ARG -HIS -LYS -URA +Canavanine +G418 +Thialysine	yku70_v3_R2_steve	04	11.0	3.68319420861	10660.0000881	438.51478865	254.0	3.78542895237	745324.000071	9016.36353939	43.0	4.63675406301	738318.00036	3620.20747771	263	351	137	135	149	156	140	141	0
DLR00017987	2	2	YFL046W	23	SD/MSG -ARG -HIS -LYS -URA +Canavanine +G418 +Thialysine	yku70_v3_R2_steve	04	11.0	3.47277511693	10299.0637702	193.755578795	254.0	3.68432162061	680095.000425	8653.32386769	43.0	4.52856803837	677161.001045	2534.06558781	405	351	137	135	150	157	141	593	0
DLR00017987	2	3	YEL011W	23	SD/MSG -ARG -HIS -LYS -URA +Canavanine +G418 +Thialysine	yku70_v3_R2_steve	04	11.0	3.70186736994	8994.00010112	218.976563874	254.0	3.87552781262	646648.000572	7775.87927171	43.0	4.75773123923	640080.000284	2312.45398455	541	349	137	135	158	164	146	787	0
DLR00017987	2	4	YER039C-A	23	SD/MSG -ARG -HIS -LYS -URA +Canavanine +G418 +Thialysine	yku70_v3_R2_steve	04	11.0	3.5048588011	9131.56904275	155.914943648	254.0	3.66389786382	585823.000117	8427.87250574	43.0	4.51455450343	581434.000662	2478.0886965	672	346	137	135	153	161	145	904	0
DLR00017987	2	5	YDR424C	23	SD/MSG -ARG -HIS -LYS -URA +Canavanine +G418 +Thialysine	yku70_v3_R2_steve	04	11.0	3.82248749271	9457.00007464	206.976109626	254.0	3.89717723987	665921.000481	8309.29996571	43.0	4.78781910732	658450.000069	2747.44002627	812	348	137	135	158	166	148	754	0
DLR00017987	2	6	YDR476C	23	SD/MSG -ARG -HIS -LYS -URA +Canavanine +G418 +Thialysine	yku70_v3_R2_steve	04	11.0	3.62774663939	9624.00011414	218.741560201	254.0	3.74686859544	630096.000217	7874.38154705	43.0	4.61695384747	625071.000242	2525.27327653	948	352	137	135	154	162	145	793	0
DLR00017987	2	7	YDR467C	23	SD/MSG -ARG -HIS -LYS -URA +Canavanine +G418 +Thialysine	yku70_v3_R2_steve	04	11.0	3.76899836035	9238.00010648	242.032630114	254.0	3.87492620846	646330.000544	7581.58498188	43.0	4.75824523896	638631.000159	2733.40496244	1085	347	137	135	158	166	147	796	0
DLR00017987	2	8	YER119C	23	SD/MSG -ARG -HIS -LYS -URA +Canavanine +G418 +Thialysine	yku70_v3_R2_steve	04	11.0	3.57816651427	10165.5808684	198.238431314	254.0	3.75644995914	652330.000287	8284.96866916	43.0	4.62364061204	650254.000209	3082.22981491	1218	346	137	135	154	163	145	889	0
DLR00017987	2	9	YER056C	23	SD/MSG -ARG -HIS -LYS -URA +Canavanine +G418 +Thialysine	yku70_v3_R2_steve	04	11.0	3.36225673907	8500.10812339	211.952241706	254.0	3.64356828853	549397.00013	8534.33015757	43.0	4.48051471512	543487.000259	3496.53429109	1360	345	137	135	153	163	145	772	0
DLR00017987	2	10	YER174C	23	SD/MSG -ARG -HIS -LYS -URA +Canavanine +G418 +Thialysine	yku70_v3_R2_steve	04	11.0	3.76362414458	10231.0000872	196.738141917	254.0	3.86387262785	716230.000712	9296.73286884	43.0	4.74828903954	712197.000228	3369.3892448	1494	342	137	135	156	164	145	793	0
DLR00017987	2	11	YDR451C	23	SD/MSG -ARG -HIS -LYS -URA +Canavanine +G418 +Thialysine	yku70_v3_R2_steve	04	11.0	3.86492965871	9838.00017277	222.583223889	254.0	3.96994620952	732635.000469	9340.67223605	43.0	4.86514261864	725948.000069	3806.35766702	1629	343	137	135	160	167	147	707	0
DLR00017987	2	12	YDR436W	23	SD/MSG -ARG -HIS -LYS -URA +Canavanine +G418 +Thialysine	yku70_v3_R2_steve	04	11.0	3.557796951	9975.71045676	177.971007522	254.0	3.73267688892	677372.000057	9163.37556342	43.0	4.59566841838	674439.000582	2995.77810987	1768	346	137	135	156	164	145	1019	0
DLR00017987	2	13	YER024W	23	SD/MSG -ARG -HIS -LYS -URA +Canavanine +G418 +Thialysine	yku70_v3_R2_steve	04	11.0	3.87341430417	9471.00002303	210.956351355	254.0	3.96888915713	714743.000459	8694.18743919	43.0	4.85752586093	707739.000176	2750.34588807	1904	341	137	135	162	169	148	743	0
DLR00017987	2	14	YDR500C	23	SD/MSG -ARG -HIS -LYS -URA +Canavanine +G418 +Thialysine	yku70_v3_R2_steve	04	11.0	2.81764621046	6934.4	134.878355582	254.0	3.20598554689	373085.000586	9197.58722906	43.0	3.9010561843	369445.000491	5773.18283169	2041	337	137	135	142	154	139	1097	0
DLR00017987	2	15	YER155C	23	SD/MSG -ARG -HIS -LYS -URA +Canavanine +G418 +Thialysine	yku70_v3_R2_steve	04	11.0	3.64474852253	9966.14395119	164.10699198	254.0	3.86233647482	708612.000611	7541.19172379	43.0	4.73890453686	702189.000086	2051.51981822	2184	349	137	135	157	165	146	554	0
DLR00017987	2	16	YEL062W	23	SD/MSG -ARG -HIS -LYS -URA +Canavanine +G418 +Thialysine	yku70_v3_R2_steve	04	11.0	0.622055132734	1157.4756119	154.432051814	254.0	12.0	30080.7	918.655711251	43.0	0.669448074899	5431.72215716	729.269851115	2319	347	137	135	-1	-1	-1	0	0
DLR00017987	2	17	YER028C	23	SD/MSG -ARG -HIS -LYS -URA +Canavanine +G418 +Thialysine	yku70_v3_R2_steve	04	11.0	3.78479848921	9569.00005723	158.647567184	254.0	3.92066067744	707428.000534	8575.60640359	43.0	4.80857380832	700680.000168	2612.23242064	2450	339	137	135	160	168	148	753	0
DLR00017987	2	18	YER011W	23	SD/MSG -ARG -HIS -LYS -URA +Canavanine +G418 +Thialysine	yku70_v3_R2_steve	04	11.0	3.63732657828	9804.04312481	163.527779136	254.0	3.79950401539	659853.000697	8018.60240574	43.0	4.67965102796	656360.000193	2834.24094088	2587	340	137	135	154	163	146	966	0
DLR00017987	2	19	YER156C	23	SD/MSG -ARG -HIS -LYS -URA +Canavanine +G418 +Thialysine	yku70_v3_R2_steve	04	11.0	3.41192883345	8318.05184775	164.711777547	254.0	3.56680632215	570807.17353	5440.78844436	43.0	4.45854054269	526106.000749	2598.70817397	2723	341	137	135	150	160	144	753	0
DLR00017987	2	20	YDR520C	23	SD/MSG -ARG -HIS -LYS -URA +Canavanine +G418 +Thialysine	yku70_v3_R2_steve	04	11.0	3.72552859284	9853.76400791	158.433996852	254.0	3.89342844982	683643.000602	7375.80817093	43.0	4.78713945411	678642.000144	2414.82337536	2860	340	137	135	154	163	146	839	0
DLR00017987	2	21	YDR452W	23	SD/MSG -ARG -HIS -LYS -URA +Canavanine +G418 +Thialysine	yku70_v3_R2_steve	04	11.0	3.93135331254	9372.00002818	251.435652613	254.0	4.01434214173	710339.106562	7143.31581945	43.0	4.93271129111	686119.000022	2598.96827303	3000	343	137	135	156	163	146	643	0
DLR00017987	2	22	YEL049W	23	SD/MSG -ARG -HIS -LYS -URA +Canavanine +G418 +Thialysine	yku70_v3_R2_steve	04	11.0	3.61437710727	9073.00011798	238.921546246	254.0	3.83942812993	658749.000523	7477.18990421	43.0	4.71645763109	654450.000062	2168.00627761	3131	338	137	135	149	157	142	825	0
DLR00017987	2	23	YEL025C	23	SD/MSG -ARG -HIS -LYS -URA +Canavanine +G418 +Thialysine	yku70_v3_R2_steve	04	11.0	3.8594605878	9361.00001835	390.915883741	254.0	4.02216818474	751688.000259	8138.95417964	43.0	4.91391731697	743249.999962	3114.10190875	3274	344	137	135	153	159	142	507	0
DLR00017987	2	24	YOR202W	23	SD/MSG -ARG -HIS -LYS -URA +Canavanine +G418 +Thialysine	yku70_v3_R2_steve	04	11.0	3.55441279783	11007.0001083	606.079400998	254.0	3.72574207322	791892.000619	9983.73563442	43.0	4.55298276717	787915.001021	3760.3859168	3406	336	137	135	145	152	137	217	0
DLR00017987	3	1	YOR202W	23	SD/MSG -ARG -HIS -LYS -URA +Canavanine +G418 +Thialysine	yku70_v3_R2_steve	04	11.0	3.92023568893	11117.9999607	457.214671988	254.0	3.97669287289	861698.000436	9038.44353366	43.0	4.86307586895	857491.999921	3152.07015299	276	486	137	135	157	162	144	431	11
DLR00017987	3	2	YEL004W	23	SD/MSG -ARG -HIS -LYS -URA +Canavanine +G418 +Thialysine	yku70_v3_R2_steve	04	11.0	4.16795388946	11419.9999867	305.384661894	254.0	4.25368400964	928022.000044	8508.88502155	43.0	5.17267762168	924546.0	2560.10143915	408	484	137	135	165	170	149	713	0
DLR00017987	3	3	YDR509W	23	SD/MSG -ARG -HIS -LYS -URA +Canavanine +G418 +Thialysine	yku70_v3_R2_steve	04	11.0	3.94926579915	9800.99999997	200.49189767	254.0	4.0264984868	719649.000336	8164.9014273	43.0	4.92925414418	714415.000103	2110.50065676	542	486	137	135	161	166	147	798	0
DLR00017987	3	4	YEL048C	23	SD/MSG -ARG -HIS -LYS -URA +Canavanine +G418 +Thialysine	yku70_v3_R2_steve	04	11.0	4.22208348864	11021.9991595	332.758006386	254.0	4.28777309977	864431.000056	8531.28163864	43.0	5.21204432996	861325.00002	2294.15470087	676	487	137	135	168	173	152	853	0
DLR00017987	3	5	YFL014W	23	SD/MSG -ARG -HIS -LYS -URA +Canavanine +G418 +Thialysine	yku70_v3_R2_steve	04	11.0	3.89679573072	9853.00005563	271.892562046	254.0	3.94994563081	688097.000477	8466.99280688	43.0	4.84963092594	683294.00021	2686.73380581	816	486	137	135	159	166	147	816	0
DLR00017987	3	6	YER142C	23	SD/MSG -ARG -HIS -LYS -URA +Canavanine +G418 +Thialysine	yku70_v3_R2_steve	04	11.0	4.18267771452	11265.0000058	368.993934362	254.0	4.25854747181	848088.00005	9037.12565385	43.0	5.1826481964	844638.00008	2890.31576643	950	485	137	135	167	173	151	812	9
DLR00017987	3	7	YFL052W	23	SD/MSG -ARG -HIS -LYS -URA +Canavanine +G418 +Thialysine	yku70_v3_R2_steve	04	11.0	4.04354023574	9996.99998238	278.180589211	254.0	4.11836864474	741956.000083	8454.69190664	43.0	5.02773075586	737147.000002	2749.17615162	1090	486	137	135	164	171	149	916	0
DLR00017987	3	8	YER134C	23	SD/MSG -ARG -HIS -LYS -URA +Canavanine +G418 +Thialysine	yku70_v3_R2_steve	04	11.0	4.16914672151	11188.999994	294.390021069	254.0	4.21291748501	843562.000026	9340.14124685	43.0	5.1343293038	840219.000032	3040.18175863	1223	484	137	135	165	172	149	873	0
DLR00017987	3	9	YER152C	23	SD/MSG -ARG -HIS -LYS -URA +Canavanine +G418 +Thialysine	yku70_v3_R2_steve	04	11.0	4.00590137279	10382.000025	368.48508388	254.0	4.09256622867	810191.560821	8796.92345585	43.0	5.01912911335	788574.000032	2804.13293675	1364	486	137	135	165	172	149	961	0
DLR00017987	3	10	YDR494W	23	SD/MSG -ARG -HIS -LYS -URA +Canavanine +G418 +Thialysine	yku70_v3_R2_steve	04	11.0	4.04803753919	10624.9999981	318.098385636	254.0	4.09457804328	776427.000224	9180.22164163	43.0	5.00521971668	772915.000083	2806.22412185	1501	486	137	135	161	168	147	852	0
DLR00017987	3	11	YER079W	23	SD/MSG -ARG -HIS -LYS -URA +Canavanine +G418 +Thialysine	yku70_v3_R2_steve	04	11.0	3.55903062049	9171.94144954	158.817713551	254.0	3.77073374078	662836.000432	9129.2003753	43.0	4.63668881219	659404.000157	3152.75162845	1644	487	137	135	160	168	147	1086	0
DLR00017987	3	12	YDR512C	23	SD/MSG -ARG -HIS -LYS -URA +Canavanine +G418 +Thialysine	yku70_v3_R2_steve	04	11.0	3.12077311109	6070.17725588	170.406238817	254.0	3.36944244981	315269.000719	8383.793068	43.0	4.12635756031	313690.001228	3701.52896232	1769	477	137	135	140	151	136	1092	0
DLR00017987	3	13	YER049W	23	SD/MSG -ARG -HIS -LYS -URA +Canavanine +G418 +Thialysine	yku70_v3_R2_steve	04	11.0	3.85297049289	10702.000067	169.329366898	254.0	3.97514170331	839663.000663	9353.15149948	43.0	4.87096075352	835432.000254	2585.7768148	1916	485	137	135	165	171	149	857	0
DLR00017987	3	14	YDR435C	23	SD/MSG -ARG -HIS -LYS -URA +Canavanine +G418 +Thialysine	yku70_v3_R2_steve	04	11.0	1.45793940595	812.648936597	101.375516651	254.0	3.12745603694	56599.9997078	5486.21011348	43.0	2.78052224617	30756.0	784.873841344	2049	486	137	135	155	164	148	166	0
DLR00017987	3	15	YER181C	23	SD/MSG -ARG -HIS -LYS -URA +Canavanine +G418 +Thialysine	yku70_v3_R2_steve	04	11.0	4.07308876001	11596.0000266	230.788611998	254.0	4.19739898363	926375.000242	9411.97967116	43.0	5.11673234512	924486.000032	2880.23166079	2191	482	137	135	167	173	150	938	0
DLR00017987	3	16	YER066W	23	SD/MSG -ARG -HIS -LYS -URA +Canavanine +G418 +Thialysine	yku70_v3_R2_steve	04	11.0	3.97205255249	11111.0001221	157.443946994	254.0	4.08110704364	838927.000422	9664.93812222	43.0	4.99007283743	835862.000123	3514.51420761	2323	481	137	135	162	170	148	806	0
DLR00017987	3	17	YER054C	23	SD/MSG -ARG -HIS -LYS -URA +Canavanine +G418 +Thialysine	yku70_v3_R2_steve	04	11.0	4.05746430962	10512.0000144	242.852190179	254.0	4.14164751159	787790.000131	8721.60006323	43.0	5.05559231436	784222.000017	2868.76031152	2460	486	137	135	163	170	148	863	0
DLR00017987	3	18	YEL005C	23	SD/MSG -ARG -HIS -LYS -URA +Canavanine +G418 +Thialysine	yku70_v3_R2_steve	04	11.0	4.20450838866	11112.9999566	234.265584032	254.0	4.26664052688	856772.000086	9517.67604213	43.0	5.19364325454	853523.000106	3623.63928419	2591	476	137	135	165	171	149	857	0
DLR00017987	3	19	YER176W	23	SD/MSG -ARG -HIS -LYS -URA +Canavanine +G418 +Thialysine	yku70_v3_R2_steve	04	11.0	4.08231236608	10502.0000347	242.021839188	254.0	4.18045470175	798287.000056	9039.36732334	43.0	5.10144687469	793717.000017	3437.04970789	2734	486	137	135	162	169	148	755	0
DLR00017987	3	20	YDR530C	23	SD/MSG -ARG -HIS -LYS -URA +Canavanine +G418 +Thialysine	yku70_v3_R2_steve	04	11.0	4.13963854753	10349.9999902	197.308817565	254.0	4.17560347775	781668.000016	8615.1979886	43.0	5.09721487536	776393.00004	3003.09155119	2868	483	137	135	160	168	148	817	0
DLR00017987	3	21	YER046W	23	SD/MSG -ARG -HIS -LYS -URA +Canavanine +G418 +Thialysine	yku70_v3_R2_steve	04	11.0	4.08412909947	11020.0000084	256.817556971	254.0	4.20104309753	855005.000069	8913.96192696	43.0	5.12644370049	852115.000026	3062.79702802	3007	485	137	135	160	167	148	871	0
DLR00017987	3	22	YFL054C	23	SD/MSG -ARG -HIS -LYS -URA +Canavanine +G418 +Thialysine	yku70_v3_R2_steve	04	11.0	4.22581747204	10480.9295024	290.657625905	254.0	4.31573690694	887242.000101	8350.26435118	43.0	5.24158000388	882940.000037	2753.24329381	3135	472	137	135	160	166	147	843	10
DLR00017987	3	23	YER010C	23	SD/MSG -ARG -HIS -LYS -URA +Canavanine +G418 +Thialysine	yku70_v3_R2_steve	04	11.0	4.37411100336	11990.9972971	557.263965628	254.0	4.40587455566	1038652.0001	9560.9197153	43.0	5.33490116015	1035514.00001	4251.98981633	3277	483	137	135	159	164	144	705	10
DLR00017987	3	24	YOR202W	23	SD/MSG -ARG -HIS -LYS -URA +Canavanine +G418 +Thialysine	yku70_v3_R2_steve	04	11.0	4.26324234043	13305.9997337	699.082302279	254.0	4.35684350272	1181414.00003	10563.8675684	43.0	5.27504075589	1180310.99997	4984.29784992	3412	471	137	135	158	163	144	588	13
DLR00017987	4	1	YOR202W	23	SD/MSG -ARG -HIS -LYS -URA +Canavanine +G418 +Thialysine	yku70_v3_R2_steve	04	11.0	3.84208973897	10245.9999893	370.518585932	254.0	3.91120708872	815141.00036	8166.39901339	43.0	4.7879344259	809153.000014	2850.75110927	267	621	137	135	159	165	147	478	0
DLR00017987	4	2	YER167W	23	SD/MSG -ARG -HIS -LYS -URA +Canavanine +G418 +Thialysine	yku70_v3_R2_steve	04	11.0	3.62340526063	9388.00008041	191.482521566	254.0	3.87315278737	710180.000528	7422.96994684	43.0	4.75960364443	706066.999993	2037.08263517	405	624	137	135	160	165	146	864	0
DLR00017987	4	3	YER027C	23	SD/MSG -ARG -HIS -LYS -URA +Canavanine +G418 +Thialysine	yku70_v3_R2_steve	04	11.0	3.82630710211	9569.00005565	205.133492386	254.0	3.9836207519	714526.000416	7946.05493681	43.0	4.88340031595	709059.000212	2177.48697362	536	624	137	135	161	167	149	820	0
DLR00017987	4	4	YER067W	23	SD/MSG -ARG -HIS -LYS -URA +Canavanine +G418 +Thialysine	yku70_v3_R2_steve	04	11.0	3.62594738655	8927.00009376	248.432181596	254.0	3.76163284503	614772.000533	8451.76563632	43.0	4.63566520867	610233.000082	2655.31167214	675	625	137	135	157	164	147	1091	0
DLR00017987	4	5	YER093C-A	23	SD/MSG -ARG -HIS -LYS -URA +Canavanine +G418 +Thialysine	yku70_v3_R2_steve	04	11.0	3.51875670701	7345.00019637	233.080006471	254.0	3.63518511208	463823.000077	7576.46376558	43.0	4.47733402315	459148.000337	2344.01985608	811	621	137	135	150	159	143	1153	0
DLR00017987	4	6	YFR007W	23	SD/MSG -ARG -HIS -LYS -URA +Canavanine +G418 +Thialysine	yku70_v3_R2_steve	04	11.0	3.71445378573	9751.000161	216.973870407	254.0	3.8458908036	672159.000725	8721.63018935	43.0	4.73462176432	669886.000377	2958.91979004	947	621	137	135	158	166	147	1064	0
DLR00017987	4	7	YDR458C	23	SD/MSG -ARG -HIS -LYS -URA +Canavanine +G418 +Thialysine	yku70_v3_R2_steve	04	11.0	3.56477436404	8039.00008152	208.925513338	254.0	3.75204800419	565554.000546	7961.25030937	43.0	4.61609832761	559588.000223	2256.75317778	1085	621	137	135	158	166	147	1043	0
DLR00017987	4	8	YER067C-A	23	SD/MSG -ARG -HIS -LYS -URA +Canavanine +G418 +Thialysine	yku70_v3_R2_steve	04	11.0	3.56217623636	8473.00017843	304.548427312	254.0	3.77940925463	595552.000655	8610.20583965	43.0	4.6493258271	592873.000362	2879.18468945	1222	621	137	135	159	166	147	1222	0
DLR00017987	4	9	YFR011C	23	SD/MSG -ARG -HIS -LYS -URA +Canavanine +G418 +Thialysine	yku70_v3_R2_steve	04	11.0	3.39211502521	8210.07063688	169.240091686	254.0	3.62042126816	545854.000116	9412.82345897	43.0	4.44966359658	540811.000656	3827.45809603	1357	618	137	135	156	164	145	1026	0
DLR00017987	4	10	YER095W	23	SD/MSG -ARG -HIS -LYS -URA +Canavanine +G418 +Thialysine	yku70_v3_R2_steve	04	11.0	2.85939757336	6003.8	132.806372558	254.0	3.25235823459	325297.000536	8268.35385906	43.0	3.95982849194	320168.000761	3607.34120293	1498	622	137	135	144	154	138	1060	0
DLR00017987	4	11	YDR508C	23	SD/MSG -ARG -HIS -LYS -URA +Canavanine +G418 +Thialysine	yku70_v3_R2_steve	04	11.0	3.60934789643	8185.00022135	128.38442182	254.0	3.75853226132	600798.000663	8568.81457333	43.0	4.61873770549	594411.000186	2817.51883268	1628	619	137	135	159	167	146	914	0
DLR00017987	4	12	YER071C	23	SD/MSG -ARG -HIS -LYS -URA +Canavanine +G418 +Thialysine	yku70_v3_R2_steve	04	11.0	3.4773538679	9672.01008783	163.877049561	254.0	3.69188578346	670239.000239	9704.54610211	43.0	4.54640920896	669795.000855	3428.91806262	1767	617	137	135	158	165	145	1354	0
DLR00017987	4	13	YDR474C	23	SD/MSG -ARG -HIS -LYS -URA +Canavanine +G418 +Thialysine	yku70_v3_R2_steve	04	11.0	3.62546920306	8657.22190945	169.292131688	254.0	3.83268452644	656325.000707	8272.42557627	43.0	4.69820646333	658948.729642	2294.79935204	1904	614	137	135	162	169	148	990	0
DLR00017987	4	14	YER072W	23	SD/MSG -ARG -HIS -LYS -URA +Canavanine +G418 +Thialysine	yku70_v3_R2_steve	04	11.0	3.49959257602	9255.50956883	170.913749085	254.0	3.69851045502	643120.000094	9093.06403053	43.0	4.55184429822	640604.000647	3498.14140401	2044	615	137	135	157	165	144	1146	0
DLR00017987	4	15	YDR501W	23	SD/MSG -ARG -HIS -LYS -URA +Canavanine +G418 +Thialysine	yku70_v3_R2_steve	04	11.0	3.88002281303	9302.00003692	229.444137452	254.0	3.98549958167	717753.000433	8837.91612136	43.0	4.8806902501	713081.000167	3114.63284669	2175	614	137	135	164	170	148	951	0
DLR00017987	4	16	YER063W	23	SD/MSG -ARG -HIS -LYS -URA +Canavanine +G418 +Thialysine	yku70_v3_R2_steve	04	11.0	3.54852538467	9678.33881626	185.458487306	254.0	3.79423882968	702168.000159	8898.24681873	43.0	4.66569685477	700378.000399	2907.45891039	2313	614	137	135	160	168	147	1264	0
DLR00017987	4	17	YER047C	23	SD/MSG -ARG -HIS -LYS -URA +Canavanine +G418 +Thialysine	yku70_v3_R2_steve	04	11.0	3.74235946551	8982.00018817	158.765587347	254.0	3.93434422618	686129.000547	7992.32085622	43.0	4.81610844327	688984.597671	2388.51990236	2452	611	137	135	162	169	148	997	0
DLR00017987	4	18	YEL053C	23	SD/MSG -ARG -HIS -LYS -URA +Canavanine +G418 +Thialysine	yku70_v3_R2_steve	04	11.0	3.59657764808	9163.26578881	160.683435235	254.0	3.77065194057	603313.000774	7935.91995322	43.0	4.64700750484	600958.000363	2988.1719646	2588	614	137	135	152	161	143	1119	0
DLR00017987	4	19	YDR535C	23	SD/MSG -ARG -HIS -LYS -URA +Canavanine +G418 +Thialysine	yku70_v3_R2_steve	04	11.0	3.80811709484	8784.00003313	186.195471068	254.0	3.96867581282	661764.000401	7251.2159735	43.0	4.86899806744	655807.000126	2474.92677581	2724	611	137	135	160	167	148	939	9
DLR00017987	4	20	YDR536W	23	SD/MSG -ARG -HIS -LYS -URA +Canavanine +G418 +Thialysine	yku70_v3_R2_steve	04	11.0	3.64706714118	8771.65897534	174.498542483	254.0	3.81418488032	614601.000708	7428.40463203	43.0	4.69165022842	618719.757659	2258.10217816	2859	613	137	135	154	163	145	1169	0
DLR00017987	4	21	YDR496C	23	SD/MSG -ARG -HIS -LYS -URA +Canavanine +G418 +Thialysine	yku70_v3_R2_steve	04	11.0	3.50482106439	8024.00015101	284.94285711	254.0	3.62004619213	527815.000102	7859.7754322	43.0	4.46560726401	522807.000614	2674.89008663	3004	619	137	135	146	155	140	888	0
DLR00017987	4	22	YEL056W	23	SD/MSG -ARG -HIS -LYS -URA +Canavanine +G418 +Thialysine	yku70_v3_R2_steve	04	11.0	3.64210035625	8637.00005031	312.780595833	254.0	3.80458798106	634674.000626	7806.52056241	43.0	4.68090626903	630123.000137	2569.17326291	3134	615	137	135	149	158	142	1019	0
DLR00017987	4	23	YDR453C	23	SD/MSG -ARG -HIS -LYS -URA +Canavanine +G418 +Thialysine	yku70_v3_R2_steve	04	11.0	3.88638074823	9603.00004022	412.422324135	254.0	4.03358875135	789176.0003	8389.78739937	43.0	4.93142128217	782440.999976	3100.768897	3275	617	137	135	153	160	142	788	0
DLR00017987	4	24	YOR202W	23	SD/MSG -ARG -HIS -LYS -URA +Canavanine +G418 +Thialysine	yku70_v3_R2_steve	04	11.0	3.53896285732	10899.0001398	575.545594221	254.0	3.78039748738	915933.000764	10644.341894	43.0	4.62026102912	913626.000974	3957.90121491	3411	612	137	135	151	157	140	826	0
DLR00017987	5	1	YOR202W	23	SD/MSG -ARG -HIS -LYS -URA +Canavanine +G418 +Thialysine	yku70_v3_R2_steve	04	11.0	3.80776294473	11207.0000049	254.7989974	254.0	3.89845865348	892062.000036	8662.66343668	43.0	4.77899982163	888078.000345	2650.84956808	277	762	137	135	159	165	147	603	0
DLR00017987	5	2	YDR430C	23	SD/MSG -ARG -HIS -LYS -URA +Canavanine +G418 +Thialysine	yku70_v3_R2_steve	04	11.0	4.11769755461	11282.9999	285.873384577	254.0	4.19230151764	896318.000141	8452.35995195	43.0	5.11012071052	893221.000002	2563.74998023	409	757	137	135	164	169	150	762	0
DLR00017987	5	3	YER002W	23	SD/MSG -ARG -HIS -LYS -URA +Canavanine +G418 +Thialysine	yku70_v3_R2_steve	04	11.0	3.63916119354	9179.00005025	245.870163225	254.0	3.7284846304	634863.000205	8071.82416867	43.0	4.59680682901	630781.000777	1974.54746928	542	756	137	135	156	163	145	1007	0
DLR00017987	5	4	YER187W	23	SD/MSG -ARG -HIS -LYS -URA +Canavanine +G418 +Thialysine	yku70_v3_R2_steve	04	11.0	4.09912986963	11261.9999838	315.897781999	254.0	4.18232532884	849937.000094	8675.84128673	43.0	5.1032114708	847260.000035	2452.03301552	676	759	137	135	166	172	152	896	9
DLR00017987	5	5	YEL071W	23	SD/MSG -ARG -HIS -LYS -URA +Canavanine +G418 +Thialysine	yku70_v3_R2_steve	04	11.0	3.98384459188	10132.000056	244.114077756	254.0	4.08071520323	760853.000405	8617.08861005	43.0	4.99291680535	755594.000076	2820.83081372	824	760	137	135	165	171	151	897	0
DLR00017987	5	6	YEL015W	23	SD/MSG -ARG -HIS -LYS -URA +Canavanine +G418 +Thialysine	yku70_v3_R2_steve	04	11.0	4.14437951871	10932.9999819	292.543990292	254.0	4.17861915869	826220.0001	9388.54620783	43.0	5.09701936002	822093.000007	3137.43438113	953	758	137	135	166	172	151	837	0
DLR00017987	5	7	YEL038W	23	SD/MSG -ARG -HIS -LYS -URA +Canavanine +G418 +Thialysine	yku70_v3_R2_steve	04	11.0	3.99048618741	10322.0000452	398.153808648	254.0	4.05149921602	762610.000324	9347.64503372	43.0	4.95676379805	759613.000094	3344.38883969	1096	758	137	135	163	170	149	956	5
DLR00017987	5	8	YEL043W	23	SD/MSG -ARG -HIS -LYS -URA +Canavanine +G418 +Thialysine	yku70_v3_R2_steve	04	11.0	4.08591350812	11307.0000313	320.855617359	254.0	4.19506591475	858899.000105	10303.5308969	43.0	5.11297304151	856644.000008	3518.96863581	1225	755	137	135	166	172	150	902	0
DLR00017987	5	9	YER090W	23	SD/MSG -ARG -HIS -LYS -URA +Canavanine +G418 +Thialysine	yku70_v3_R2_steve	04	11.0	3.79451939697	9540.0002198	224.490889295	254.0	3.9137854701	693551.000573	9494.11399949	43.0	4.80421961332	688384.000218	3499.5341871	1364	756	137	135	161	168	147	872	0
DLR00017987	5	10	YER145C	23	SD/MSG -ARG -HIS -LYS -URA +Canavanine +G418 +Thialysine	yku70_v3_R2_steve	04	11.0	4.08416790505	11053.0000551	270.109990437	254.0	4.18239390613	854698.000167	9894.15974979	43.0	5.09859932873	852554.000043	3057.43520339	1497	754	137	135	166	172	149	944	0
DLR00017987	5	11	YDR492W	23	SD/MSG -ARG -HIS -LYS -URA +Canavanine +G418 +Thialysine	yku70_v3_R2_steve	04	11.0	3.92870638441	10586.0000683	191.054264663	254.0	4.04901596397	804680.000429	9720.85573353	43.0	4.95880553872	803157.000146	3242.29684561	1646	757	137	135	163	170	148	997	7
DLR00017987	5	12	YER097W	23	SD/MSG -ARG -HIS -LYS -URA +Canavanine +G418 +Thialysine	yku70_v3_R2_steve	04	11.0	4.04632293577	10567.0001669	245.07644362	254.0	4.10956270684	816919.000329	10157.0231897	43.0	5.02251066627	814213.000082	3986.89284993	1775	756	137	135	165	170	148	922	0
DLR00017987	5	13	YEL052W	23	SD/MSG -ARG -HIS -LYS -URA +Canavanine +G418 +Thialysine	yku70_v3_R2_steve	04	11.0	4.09007527154	11078.0000531	221.500863614	254.0	4.16121385204	889261.655344	9177.85612818	43.0	5.09459136416	868451.000032	3275.03141773	1912	756	137	135	165	171	149	994	0
DLR00017987	5	14	YER123W	23	SD/MSG -ARG -HIS -LYS -URA +Canavanine +G418 +Thialysine	yku70_v3_R2_steve	04	11.0	4.07840111544	10869.9999986	197.354429935	254.0	4.21360277059	822909.000016	8593.37224754	43.0	5.13762195464	820641.000064	2383.1297906	2049	756	137	135	162	169	146	935	0
DLR00017987	5	15	YDR497C	23	SD/MSG -ARG -HIS -LYS -URA +Canavanine +G418 +Thialysine	yku70_v3_R2_steve	04	11.0	4.05764728323	10870.0000036	231.432088317	254.0	4.17115959907	867692.0003	9090.99562855	43.0	5.08773988928	865676.000036	2633.60230351	2191	755	137	135	166	172	150	1040	0
DLR00017987	5	16	YDR463W	23	SD/MSG -ARG -HIS -LYS -URA +Canavanine +G418 +Thialysine	yku70_v3_R2_steve	04	11.0	2.73195168499	4983.0	217.398441521	254.0	3.160673494	242189.000646	8227.61682605	43.0	3.81759928793	235779.000379	5513.37550821	2323	756	137	135	136	148	134	783	0
DLR00017987	5	17	YER153C	23	SD/MSG -ARG -HIS -LYS -URA +Canavanine +G418 +Thialysine	yku70_v3_R2_steve	04	11.0	3.18013094747	8109.2706606	204.50512638	254.0	3.42491891635	418551.000672	9829.51557169	43.0	4.2030737857	417616.001004	5634.61172327	2460	756	137	135	139	150	136	969	0
DLR00017987	5	18	YEL040W	23	SD/MSG -ARG -HIS -LYS -URA +Canavanine +G418 +Thialysine	yku70_v3_R2_steve	04	11.0	4.15032300293	11157.999987	218.714733623	254.0	4.2678119439	893710.000027	8917.16754569	43.0	5.19557512632	891383.000077	2785.08834935	2593	749	137	135	166	173	151	1014	0
DLR00017987	5	19	YDR479C	23	SD/MSG -ARG -HIS -LYS -URA +Canavanine +G418 +Thialysine	yku70_v3_R2_steve	04	11.0	4.03621723826	10493.9999604	265.278297785	254.0	4.10101822503	771948.000189	7723.12519821	43.0	5.01936405614	768799.000002	2350.58772845	2734	756	137	135	158	166	147	947	0
DLR00017987	5	20	YER053C	23	SD/MSG -ARG -HIS -LYS -URA +Canavanine +G418 +Thialysine	yku70_v3_R2_steve	04	11.0	4.30055737559	11152.9988326	227.716339025	254.0	4.38144299385	894308.000212	9283.65515435	43.0	5.3182522787	891319.000237	2885.00591571	2867	748	137	135	165	172	151	923	0
DLR00017987	5	21	YDR431W	23	SD/MSG -ARG -HIS -LYS -URA +Canavanine +G418 +Thialysine	yku70_v3_R2_steve	04	11.0	3.99947597648	9923.00004417	295.880082894	254.0	4.04992341867	722886.000422	8118.73518628	43.0	4.96360026505	719468.000137	2654.18373557	3011	757	137	135	154	162	145	892	0
DLR00017987	5	22	YDR513W	23	SD/MSG -ARG -HIS -LYS -URA +Canavanine +G418 +Thialysine	yku70_v3_R2_steve	04	11.0	4.17587953023	10838.0000128	359.844426096	254.0	4.24898054779	885598.000026	9682.41486429	43.0	5.17425555093	881339.000072	3532.96051086	3138	748	137	135	158	165	147	820	0
DLR00017987	5	23	YER087C-A	23	SD/MSG -ARG -HIS -LYS -URA +Canavanine +G418 +Thialysine	yku70_v3_R2_steve	04	11.0	4.11224791643	11264.9999914	506.983777406	254.0	4.24363712418	967617.000054	9276.93462381	43.0	5.16425852319	962789.999994	3896.87869594	3279	753	137	135	156	163	144	604	0
DLR00017987	5	24	YOR202W	23	SD/MSG -ARG -HIS -LYS -URA +Canavanine +G418 +Thialysine	yku70_v3_R2_steve	04	11.0	4.03825197084	12123.9999938	468.392090341	254.0	4.16790786251	1121468.00025	9228.22164939	43.0	5.06951995233	1118845.99995	3829.20526898	3412	746	137	135	157	162	143	774	10
DLR00017987	6	1	YOR202W	23	SD/MSG -ARG -HIS -LYS -URA +Canavanine +G418 +Thialysine	yku70_v3_R2_steve	04	11.0	3.79527931002	10392.9999394	266.785301846	254.0	3.92329342894	850437.000187	7472.94798531	43.0	4.80402038043	845658.999795	2655.61197507	267	897	137	135	161	167	149	722	0
DLR00017987	6	2	YFL019C	23	SD/MSG -ARG -HIS -LYS -URA +Canavanine +G418 +Thialysine	yku70_v3_R2_steve	04	11.0	3.59273523376	10033.0001491	164.146350201	254.0	3.79977630845	757247.000047	8074.63998052	43.0	4.67449524541	753463.00054	2341.31336976	403	899	137	135	159	165	148	944	0
DLR00017987	6	3	YDR539W	23	SD/MSG -ARG -HIS -LYS -URA +Canavanine +G418 +Thialysine	yku70_v3_R2_steve	04	11.0	3.86790421395	9681.0000764	266.704831419	254.0	3.98854957103	743765.000428	8717.9462201	43.0	4.88834969391	737840.000104	2702.60977358	540	898	137	135	164	170	151	887	0
DLR00017987	6	4	YER039C	23	SD/MSG -ARG -HIS -LYS -URA +Canavanine +G418 +Thialysine	yku70_v3_R2_steve	04	11.0	3.60124274109	10152.8024263	204.245976515	254.0	3.78007365943	676063.00027	8748.88993863	43.0	4.66190661608	675167.000224	2644.29070402	674	896	137	135	157	165	148	1229	0
DLR00017987	6	5	YER088C	23	SD/MSG -ARG -HIS -LYS -URA +Canavanine +G418 +Thialysine	yku70_v3_R2_steve	04	11.0	3.75501604616	8324.00008402	226.225561675	254.0	3.91697972512	609111.000423	7235.57146984	43.0	4.79808516759	600297.000195	2204.50108827	814	894	137	135	162	169	150	794	0
DLR00017987	6	6	YER119C-A	23	SD/MSG -ARG -HIS -LYS -URA +Canavanine +G418 +Thialysine	yku70_v3_R2_steve	04	11.0	3.22369567807	8362.42021651	322.274252646	254.0	3.47204784892	480639.000552	9510.08547991	43.0	4.26603073908	482450.001037	4194.93860459	949	894	137	135	150	159	143	1645	0
DLR00017987	6	7	YER120W	23	SD/MSG -ARG -HIS -LYS -URA +Canavanine +G418 +Thialysine	yku70_v3_R2_steve	04	11.0	3.3839922086	7924.2003909	272.572029895	254.0	3.53268076647	545885.611646	7122.20047377	43.0	4.41664169925	502760.000855	2977.86331961	1084	893	137	135	153	162	145	1215	0
DLR00017987	6	8	YFL015C	23	SD/MSG -ARG -HIS -LYS -URA +Canavanine +G418 +Thialysine	yku70_v3_R2_steve	04	11.0	3.5683392099	9424.02384317	186.170491126	254.0	3.76794170124	636100.000551	9005.57568187	43.0	4.6422841774	636672.000071	3077.27922564	1224	893	137	135	157	165	146	1497	0
DLR00017987	6	9	YFL049W	23	SD/MSG -ARG -HIS -LYS -URA +Canavanine +G418 +Thialysine	yku70_v3_R2_steve	04	11.0	3.98245884723	9367.00001657	218.538940532	254.0	4.11255674464	725726.000095	9111.76037586	43.0	5.02051432769	720236.000018	3034.38844084	1359	892	137	135	165	172	149	869	0
DLR00017987	6	10	YDR441C	23	SD/MSG -ARG -HIS -LYS -URA +Canavanine +G418 +Thialysine	yku70_v3_R2_steve	04	11.0	3.66332684235	9599.00028706	189.588779092	254.0	3.79473841669	674756.000692	9467.18364666	43.0	4.67680482896	675653.000227	3500.07882191	1497	892	137	135	157	165	145	1369	0
DLR00017987	6	11	YER019C-A	23	SD/MSG -ARG -HIS -LYS -URA +Canavanine +G418 +Thialysine	yku70_v3_R2_steve	04	11.0	3.68414589862	8627.00015452	223.708724842	254.0	3.9162287387	651944.000435	7965.14693988	43.0	4.80129999362	647809.000239	2268.26758206	1634	891	137	135	162	168	148	1065	0
DLR00017987	6	12	YFL044C	23	SD/MSG -ARG -HIS -LYS -URA +Canavanine +G418 +Thialysine	yku70_v3_R2_steve	04	11.0	3.55353316137	9916.60107443	189.473215937	254.0	3.7653938073	695139.000186	9409.29166069	43.0	4.63455706968	696714.000339	3576.63301217	1769	891	137	135	158	165	145	1480	0
DLR00017987	6	13	YER048C	23	SD/MSG -ARG -HIS -LYS -URA +Canavanine +G418 +Thialysine	yku70_v3_R2_steve	04	11.0	3.77402026732	9761.00009501	152.664037153	254.0	3.93049039587	765185.000704	9248.27443438	43.0	4.82356889314	762253.000305	3046.89148551	1906	890	137	135	164	170	149	1035	0
DLR00017987	6	14	YDR483W	23	SD/MSG -ARG -HIS -LYS -URA +Canavanine +G418 +Thialysine	yku70_v3_R2_steve	04	11.0	3.66546189754	10343.1972287	174.701050635	254.0	3.837908328	740312.000517	9039.56506852	43.0	4.72177364439	742600.000139	3030.19550586	2043	889	137	135	159	166	146	1508	0
DLR00017987	6	15	YFL055W	23	SD/MSG -ARG -HIS -LYS -URA +Canavanine +G418 +Thialysine	yku70_v3_R2_steve	04	11.0	3.86922276661	9569.00014368	211.205656163	254.0	4.01305672884	741671.000445	9292.91591109	43.0	4.90904931914	745449.73348	3163.43502846	2178	889	137	135	163	169	148	950	0
DLR00017987	6	16	YER144C	23	SD/MSG -ARG -HIS -LYS -URA +Canavanine +G418 +Thialysine	yku70_v3_R2_steve	04	11.0	3.50721043843	9280.74389428	163.156690732	254.0	3.7345119362	647242.000177	8906.21876305	43.0	4.59760853225	647753.00041	3510.8622857	2318	888	137	135	157	165	146	1468	0
DLR00017987	6	17	YEL010W	23	SD/MSG -ARG -HIS -LYS -URA +Canavanine +G418 +Thialysine	yku70_v3_R2_steve	04	11.0	3.68455665538	8894.49481706	175.744970263	254.0	3.90385148864	684946.000622	7923.33672154	43.0	4.79060746564	678290.000348	2621.27731254	2452	886	137	135	162	169	149	931	0
DLR00017987	6	18	YER151C	23	SD/MSG -ARG -HIS -LYS -URA +Canavanine +G418 +Thialysine	yku70_v3_R2_steve	04	11.0	3.44216277399	8759.26707592	130.362132691	254.0	3.63876187707	656552.292901	5617.84760681	43.0	4.54385829172	615517.000752	2703.81517493	2592	887	137	135	156	164	146	1559	0
DLR00017987	6	19	YER032W	23	SD/MSG -ARG -HIS -LYS -URA +Canavanine +G418 +Thialysine	yku70_v3_R2_steve	04	11.0	3.941405346	9747.00004185	178.232129183	254.0	4.07955940274	781529.110071	7205.50143181	43.0	5.01336354352	755826.000061	2432.17675551	2727	885	137	135	162	169	149	913	0
DLR00017987	6	20	YER182W	23	SD/MSG -ARG -HIS -LYS -URA +Canavanine +G418 +Thialysine	yku70_v3_R2_steve	04	11.0	3.63270702142	8873.00024322	198.738101847	254.0	3.79824805173	610360.000749	7752.48216909	43.0	4.68506404288	607909.000256	3000.52027143	2863	887	137	135	151	160	144	1229	0
DLR00017987	6	21	YEL041W	23	SD/MSG -ARG -HIS -LYS -URA +Canavanine +G418 +Thialysine	yku70_v3_R2_steve	04	11.0	3.85779067145	9089.00007456	258.155838521	254.0	3.98736567012	687310.000398	7979.93004366	43.0	4.8931009964	681800.000122	2646.87258511	2997	884	137	135	156	165	147	1017	0
DLR00017987	6	22	YER084W	23	SD/MSG -ARG -HIS -LYS -URA +Canavanine +G418 +Thialysine	yku70_v3_R2_steve	04	11.0	3.46331248831	7607.00015801	309.831567363	254.0	3.63275510577	525743.000034	8093.16819825	43.0	4.4746142559	521711.000424	2986.83868199	3135	884	137	135	144	154	140	1094	0
DLR00017987	6	23	YEL006W	23	SD/MSG -ARG -HIS -LYS -URA +Canavanine +G418 +Thialysine	yku70_v3_R2_steve	04	11.0	3.91104929877	10072.0000224	315.551379189	254.0	4.07987752664	850293.000276	8565.11078127	43.0	4.98545045307	844789.999939	2957.0894723	3278	887	137	135	155	162	144	837	0
DLR00017987	6	24	YOR202W	23	SD/MSG -ARG -HIS -LYS -URA +Canavanine +G418 +Thialysine	yku70_v3_R2_steve	04	11.0	3.77872278552	11664.0000237	328.97976931	254.0	3.95973508944	1057861.0002	9338.19429327	43.0	4.83828241552	1053895.00034	3467.65507728	3409	888	137	135	153	160	141	830	0
DLR00017987	7	1	YOR202W	23	SD/MSG -ARG -HIS -LYS -URA +Canavanine +G418 +Thialysine	yku70_v3_R2_steve	04	11.0	3.87934475175	10859.7520311	202.121135203	254.0	3.93937216622	922519.093434	6489.71812084	43.0	4.84677862827	893023.00002	2463.00937331	276	1037	137	135	162	168	150	758	0
DLR00017987	7	2	YEL061C	23	SD/MSG -ARG -HIS -LYS -URA +Canavanine +G418 +Thialysine	yku70_v3_R2_steve	04	11.0	6.20876574741	687.6	196.898022881	254.0	12.0	27468.9335061	837.279483179	43.0	0.606031878068	2846.7	488.024591125	405	1026	137	135	-1	-1	-1	0	0
DLR00017987	7	3	YER096W	23	SD/MSG -ARG -HIS -LYS -URA +Canavanine +G418 +Thialysine	yku70_v3_R2_steve	04	11.0	4.08033164875	10539.9999865	281.706424743	254.0	4.17004719829	836969.000147	8878.37384925	43.0	5.08795364142	832388.000005	2165.45693397	550	1034	137	135	168	173	153	833	0
DLR00017987	7	4	YER131W	23	SD/MSG -ARG -HIS -LYS -URA +Canavanine +G418 +Thialysine	yku70_v3_R2_steve	04	11.0	3.5208283984	9807.43973853	224.020151779	254.0	3.64901670704	601371.000313	8607.60928284	43.0	4.49320028584	598418.000951	2863.43276	680	1032	137	135	151	160	144	862	0
DLR00017987	7	5	YDR481C	23	SD/MSG -ARG -HIS -LYS -URA +Canavanine +G418 +Thialysine	yku70_v3_R2_steve	04	11.0	3.89873688057	10152.000084	261.587439105	254.0	4.03538971594	749107.000384	8229.37535779	43.0	4.9409228881	745243.000128	2701.95661657	824	1034	137	135	164	171	151	1004	3
DLR00017987	7	6	YER114C	23	SD/MSG -ARG -HIS -LYS -URA +Canavanine +G418 +Thialysine	yku70_v3_R2_steve	04	11.0	4.16225853925	11129.9999827	279.305879015	254.0	4.24857124935	863937.000021	8703.12900234	43.0	5.17210610987	860171.000054	2556.57428071	953	1030	137	135	168	174	153	890	0
DLR00017987	7	7	YFR009W	23	SD/MSG -ARG -HIS -LYS -URA +Canavanine +G418 +Thialysine	yku70_v3_R2_steve	04	11.0	3.491645946	8588.00028427	299.17979968	254.0	3.71514308261	604052.000261	8146.55171484	43.0	4.59204394662	603830.000767	2107.88671524	1096	1034	137	135	159	167	148	1583	0
DLR00017987	7	8	YEL014C	23	SD/MSG -ARG -HIS -LYS -URA +Canavanine +G418 +Thialysine	yku70_v3_R2_steve	04	11.0	4.11511555595	11748.0001157	277.36503826	254.0	4.18560363017	884234.000232	11150.7619679	43.0	5.10554514155	882618.000053	4423.72992109	1226	1030	137	135	164	171	150	896	0
DLR00017987	7	9	YDR466W	23	SD/MSG -ARG -HIS -LYS -URA +Canavanine +G418 +Thialysine	yku70_v3_R2_steve	04	11.0	4.11167721992	10788.0000871	263.283561316	254.0	4.20425357823	833369.00008	9992.18756932	43.0	5.12556607986	830745.000006	3202.84174525	1370	1032	137	135	166	172	150	875	0
DLR00017987	7	10	YER128W	23	SD/MSG -ARG -HIS -LYS -URA +Canavanine +G418 +Thialysine	yku70_v3_R2_steve	04	11.0	4.07562324701	11157.0000257	206.075298045	254.0	4.1830857876	858564.000157	10215.8723247	43.0	5.10416440291	856811.000028	3259.39119141	1500	1030	137	135	165	171	149	975	0
DLR00017987	7	11	YER001W	23	SD/MSG -ARG -HIS -LYS -URA +Canavanine +G418 +Thialysine	yku70_v3_R2_steve	04	11.0	4.12719927045	11444.999995	322.628062172	254.0	4.18332918626	908833.000211	10129.2513296	43.0	5.1015843707	907175.000025	3326.67089784	1640	1028	137	135	167	172	150	1014	0
DLR00017987	7	12	YER083C	23	SD/MSG -ARG -HIS -LYS -URA +Canavanine +G418 +Thialysine	yku70_v3_R2_steve	04	11.0	3.57038114476	10214.0000148	227.18779826	254.0	3.66963814698	713131.000417	11171.4294765	43.0	4.51118358487	713916.001156	4452.01903247	1776	1025	137	135	156	163	144	1261	0
DLR00017987	7	13	YER092W	23	SD/MSG -ARG -HIS -LYS -URA +Canavanine +G418 +Thialysine	yku70_v3_R2_steve	04	11.0	0.671314205977	899.1	161.826964041	254.0	12.0	30731.0718026	950.137498108	43.0	6.71266008821	3703.5	1052.82863444	1912	1026	137	135	-1	-1	-1	0	0
DLR00017987	7	14	YEL033W	23	SD/MSG -ARG -HIS -LYS -URA +Canavanine +G418 +Thialysine	yku70_v3_R2_steve	04	11.0	3.66335264019	10150.4477151	222.551129943	254.0	3.79440216048	735057.000078	10003.5266159	43.0	4.6676796437	733578.000636	3731.04108587	2046	1027	137	135	159	166	146	1212	0
DLR00017987	7	15	YFL034C-A	23	SD/MSG -ARG -HIS -LYS -URA +Canavanine +G418 +Thialysine	yku70_v3_R2_steve	04	11.0	3.91188191804	10588.0000416	236.850405639	254.0	4.03409546339	808753.00049	9015.53279933	43.0	4.93505732361	815956.500485	2754.82768812	2186	1026	137	135	162	169	148	1198	0
DLR00017987	7	16	YER042W	23	SD/MSG -ARG -HIS -LYS -URA +Canavanine +G418 +Thialysine	yku70_v3_R2_steve	04	11.0	4.16855782988	11258.0000156	294.717250084	254.0	4.28123653751	894184.000016	9520.40953132	43.0	5.2103605063	893114.000039	2987.33774304	2319	1023	137	135	166	172	150	1078	0
DLR00017987	7	17	YEL008W	23	SD/MSG -ARG -HIS -LYS -URA +Canavanine +G418 +Thialysine	yku70_v3_R2_steve	04	11.0	3.98584597308	10873.000002	230.609950216	254.0	4.07420072366	839926.000425	9005.13508748	43.0	4.98470238463	837986.000171	3076.68332414	2464	1029	137	135	162	169	148	1079	0
DLR00017987	7	18	YEL057C	23	SD/MSG -ARG -HIS -LYS -URA +Canavanine +G418 +Thialysine	yku70_v3_R2_steve	04	11.0	1.757259034	554.4	59.0612081134	254.0	2.97404576145	60801.0002859	4830.81718553	43.0	2.87270002816	32973.0002764	1163.43794722	2597	1026	137	135	146	157	143	234	0
DLR00017987	7	19	YFR008W	23	SD/MSG -ARG -HIS -LYS -URA +Canavanine +G418 +Thialysine	yku70_v3_R2_steve	04	11.0	4.20228603097	11246.3065003	143.519293513	254.0	4.25979437685	889854.000049	9469.53316416	43.0	5.18781426977	887464.000013	3175.06230779	2737	1030	137	135	163	170	149	960	0
DLR00017987	7	20	YEL039C	23	SD/MSG -ARG -HIS -LYS -URA +Canavanine +G418 +Thialysine	yku70_v3_R2_steve	04	11.0	4.03229793107	10901.0000099	189.150782828	254.0	4.16680237655	829560.000149	9038.19936229	43.0	5.09072609288	826771.000008	3389.30926848	2867	1019	137	135	158	167	148	834	0
DLR00017987	7	21	YDR514C	23	SD/MSG -ARG -HIS -LYS -URA +Canavanine +G418 +Thialysine	yku70_v3_R2_steve	04	11.0	4.22229973146	11031.0000106	280.949087058	254.0	4.28214701537	876509.000073	9377.68674309	43.0	5.21258618194	872952.000117	3128.12322514	3011	1029	137	135	160	168	150	904	0
DLR00017987	7	22	YER019W	23	SD/MSG -ARG -HIS -LYS -URA +Canavanine +G418 +Thialysine	yku70_v3_R2_steve	04	11.0	3.80874071352	10516.0000349	336.839208756	254.0	3.97235195951	822638.000633	9114.88744645	43.0	4.87418400913	819756.000211	2805.00545558	3139	1021	137	135	153	162	145	950	0
DLR00017987	7	23	YER164W	23	SD/MSG -ARG -HIS -LYS -URA +Canavanine +G418 +Thialysine	yku70_v3_R2_steve	04	11.0	3.96377314245	10889.0000521	436.551413904	254.0	4.11864927096	924387.000327	9663.18708614	43.0	5.02542661308	919738.000014	3651.98394995	3280	1027	137	135	153	161	143	744	0
DLR00017987	7	24	YOR202W	23	SD/MSG -ARG -HIS -LYS -URA +Canavanine +G418 +Thialysine	yku70_v3_R2_steve	04	11.0	4.10724832251	11855.9999419	431.61281395	254.0	4.23831849426	1147849.00009	9284.98858841	43.0	5.14794411249	1144331.99995	4439.33114472	3413	1021	137	135	158	164	144	834	0
DLR00017987	8	1	YOR202W	23	SD/MSG -ARG -HIS -LYS -URA +Canavanine +G418 +Thialysine	yku70_v3_R2_steve	04	11.0	3.85596868093	10611.9999808	195.618482267	254.0	3.92371034049	852736.000373	7764.51645084	43.0	4.80812304198	847783.000134	2028.85404366	263	1170	137	135	161	167	150	798	0
DLR00017987	8	2	YFL041W	23	SD/MSG -ARG -HIS -LYS -URA +Canavanine +G418 +Thialysine	yku70_v3_R2_steve	04	11.0	3.56363088611	9819.16686716	229.090369314	254.0	3.73457837744	714726.000274	8250.96336185	43.0	4.59905871708	710327.000799	2381.71828202	399	1168	137	135	159	166	148	1024	0
DLR00017987	8	3	YER161C	23	SD/MSG -ARG -HIS -LYS -URA +Canavanine +G418 +Thialysine	yku70_v3_R2_steve	04	11.0	4.15495886445	9493.44170066	220.220356564	254.0	4.42540484694	811077.000023	5748.65905223	43.0	5.36751245562	805233.999831	3235.90548224	540	1170	137	135	173	178	157	987	0
DLR00017987	8	4	YFL051C	23	SD/MSG -ARG -HIS -LYS -URA +Canavanine +G418 +Thialysine	yku70_v3_R2_steve	04	11.0	3.71737271955	9528.00008558	222.030080945	254.0	3.85635166879	667904.000645	7808.69321247	43.0	4.74852611495	666131.000236	2318.22940205	678	1172	137	135	159	167	149	1241	0
DLR00017987	8	5	YEL012W	23	SD/MSG -ARG -HIS -LYS -URA +Canavanine +G418 +Thialysine	yku70_v3_R2_steve	04	11.0	3.77433397039	8984.00010694	227.210252817	254.0	3.93527907128	652528.000437	7570.85337458	43.0	4.82983853025	646946.000172	2447.23181791	814	1167	137	135	162	169	150	1035	0
DLR00017987	8	6	YER186C	23	SD/MSG -ARG -HIS -LYS -URA +Canavanine +G418 +Thialysine	yku70_v3_R2_steve	04	11.0	3.49273741591	8931.56522742	187.801166878	254.0	3.68090725642	586811.000105	8300.26035417	43.0	4.53716737209	586186.000565	2857.46739766	949	1168	137	135	156	164	147	1553	0
DLR00017987	8	7	YER132C	23	SD/MSG -ARG -HIS -LYS -URA +Canavanine +G418 +Thialysine	yku70_v3_R2_steve	04	11.0	3.67237981524	8794.00020239	255.470787805	254.0	3.78814303175	626808.000729	8800.36865815	43.0	4.66272085001	621804.000371	3084.67925911	1088	1168	137	135	159	167	148	1083	0
DLR00017987	8	8	YER158C	23	SD/MSG -ARG -HIS -LYS -URA +Canavanine +G418 +Thialysine	yku70_v3_R2_steve	04	11.0	3.53097803565	9991.71627564	160.300025028	254.0	3.71411785118	649158.000007	9147.0462048	43.0	4.58551245074	651184.000412	3163.66833113	1222	1167	137	135	155	163	145	1545	0
DLR00017987	8	9	YFL056C	23	SD/MSG -ARG -HIS -LYS -URA +Canavanine +G418 +Thialysine	yku70_v3_R2_steve	04	11.0	3.88254973671	9550.00001772	200.428708131	254.0	4.02004731582	735518.000317	8706.31107359	43.0	4.91817463961	735839.618465	2436.93850471	1360	1165	137	135	164	171	150	1100	0
DLR00017987	8	10	YDR540C	23	SD/MSG -ARG -HIS -LYS -URA +Canavanine +G418 +Thialysine	yku70_v3_R2_steve	04	11.0	3.39502099572	8900.07513856	151.270952391	254.0	3.66431293924	623415.000261	9224.70495118	43.0	4.50495798182	622995.000887	3201.11817069	1497	1169	137	135	159	166	147	1425	0
DLR00017987	8	11	YFL035C-B	23	SD/MSG -ARG -HIS -LYS -URA +Canavanine +G418 +Thialysine	yku70_v3_R2_steve	04	11.0	3.78331720449	9679.00005559	219.733442705	254.0	3.97522729489	782073.000544	8777.47319746	43.0	4.86689506995	778555.000216	2463.42681695	1634	1164	137	135	168	173	152	1045	0
DLR00017987	8	12	YEL059W	23	SD/MSG -ARG -HIS -LYS -URA +Canavanine +G418 +Thialysine	yku70_v3_R2_steve	04	11.0	1.19643365659	1204.57400791	155.384341733	254.0	9.4864863057	38551.5	2267.03837215	43.0	2.47808258819	20170.7	934.621361282	1775	1161	137	135	148	158	144	150	0
DLR00017987	8	13	YER062C	23	SD/MSG -ARG -HIS -LYS -URA +Canavanine +G418 +Thialysine	yku70_v3_R2_steve	04	11.0	3.68494300663	9692.22362386	163.230037808	254.0	3.88927468258	771322.000636	8782.21856273	43.0	4.77061248583	768773.000096	2598.73886019	1906	1162	137	135	167	173	152	1160	0
DLR00017987	8	14	YEL030W	23	SD/MSG -ARG -HIS -LYS -URA +Canavanine +G418 +Thialysine	yku70_v3_R2_steve	04	11.0	3.60806796636	10042.452394	188.435344658	254.0	3.83039330159	746966.000393	9181.95330647	43.0	4.70230309195	757367.359555	2660.49396056	2047	1163	137	135	161	168	148	1342	0
DLR00017987	8	15	YDR485C	23	SD/MSG -ARG -HIS -LYS -URA +Canavanine +G418 +Thialysine	yku70_v3_R2_steve	04	11.0	2.61221115004	4767.4	211.847757047	254.0	3.02902124888	215574.00071	7595.30266229	43.0	3.64089604806	211361.000412	5011.85112445	2183	1161	137	135	130	142	130	820	0
DLR00017987	8	16	YEL047C	23	SD/MSG -ARG -HIS -LYS -URA +Canavanine +G418 +Thialysine	yku70_v3_R2_steve	04	11.0	3.74654667644	9876.00008973	180.156245068	254.0	3.90984580661	727947.000681	8493.98990449	43.0	4.79996238497	737452.848404	2502.57873576	2315	1161	137	135	157	165	146	1452	0
DLR00017987	8	17	YER033C	23	SD/MSG -ARG -HIS -LYS -URA +Canavanine +G418 +Thialysine	yku70_v3_R2_steve	04	11.0	3.84222570368	9335.00015034	142.60067483	254.0	4.02003677158	706824.000378	8172.68657582	43.0	4.92593828248	703624.000104	2756.42545406	2456	1159	137	135	160	167	147	1086	0
DLR00017987	8	18	YER143W	23	SD/MSG -ARG -HIS -LYS -URA +Canavanine +G418 +Thialysine	yku70_v3_R2_steve	04	11.0	3.64828402427	9392.69537559	172.435374034	254.0	3.87528785079	684458.000655	7737.43136388	43.0	4.76085518951	689828.716668	2412.31059672	2588	1159	137	135	157	165	147	1365	0
DLR00017987	8	19	YEL037C	23	SD/MSG -ARG -HIS -LYS -URA +Canavanine +G418 +Thialysine	yku70_v3_R2_steve	04	11.0	3.72773291012	8786.00006612	174.210398844	254.0	3.94296745726	662784.00048	7253.48486019	43.0	4.84368160521	658319.000202	2396.56570401	2734	1161	137	135	158	166	148	1178	0
DLR00017987	8	20	YDR503C	23	SD/MSG -ARG -HIS -LYS -URA +Canavanine +G418 +Thialysine	yku70_v3_R2_steve	04	11.0	3.59331286995	9002.68111877	134.035242889	254.0	3.82944401309	638034.000705	7430.0842473	43.0	4.7195048004	635752.000271	2593.61569317	2863	1158	137	135	154	163	146	1256	0
DLR00017987	8	21	YER170W	23	SD/MSG -ARG -HIS -LYS -URA +Canavanine +G418 +Thialysine	yku70_v3_R2_steve	04	11.0	3.71404772491	8364.00008067	185.892956717	254.0	3.87732589317	652374.000592	8108.2531122	43.0	4.76091567276	652950.854515	2308.6597931	3003	1158	137	135	157	165	148	1003	0
DLR00017987	8	22	YDR532C	23	SD/MSG -ARG -HIS -LYS -URA +Canavanine +G418 +Thialysine	yku70_v3_R2_steve	04	11.0	8.16854466472	2693.7	767.294373572	254.0	12.0	34573.5	2188.7669503	43.0	8.378071721	11394.9	3238.46084657	3145	1161	137	135	-1	-1	-1	0	0
DLR00017987	8	23	YER030W	23	SD/MSG -ARG -HIS -LYS -URA +Canavanine +G418 +Thialysine	yku70_v3_R2_steve	04	11.0	3.83439459364	9401.00001422	338.934233937	254.0	4.0397870027	820234.00032	8219.12984369	43.0	4.93588170939	814972.999978	2680.3537916	3280	1162	137	135	156	163	146	1023	0
DLR00017987	8	24	YOR202W	23	SD/MSG -ARG -HIS -LYS -URA +Canavanine +G418 +Thialysine	yku70_v3_R2_steve	04	11.0	3.63284380402	10807.0000878	333.579047178	254.0	3.85115446458	991133.000483	10091.5478846	43.0	4.71208464187	987529.000784	3323.19558558	3411	1158	137	135	152	158	140	1032	0
DLR00017987	9	1	YOR202W	23	SD/MSG -ARG -HIS -LYS -URA +Canavanine +G418 +Thialysine	yku70_v3_R2_steve	04	11.0	3.83623794059	11279.0000038	178.435483015	254.0	3.97374504039	905790.000456	7793.80527951	43.0	4.87260968892	902241.000009	2035.77164393	277	1308	137	135	162	168	150	835	0
DLR00017987	9	2	YER113C	23	SD/MSG -ARG -HIS -LYS -URA +Canavanine +G418 +Thialysine	yku70_v3_R2_steve	04	11.0	3.96584806588	11190.0000702	248.614502808	254.0	4.08909144964	861237.000373	9177.64092264	43.0	5.00293835591	858387.000052	2789.02325124	408	1306	137	135	164	170	151	837	11
DLR00017987	9	3	YER004W	23	SD/MSG -ARG -HIS -LYS -URA +Canavanine +G418 +Thialysine	yku70_v3_R2_steve	04	11.0	3.96321932996	10184.0000045	330.633487001	254.0	4.08318548255	760598.000262	8669.37557163	43.0	4.99810359811	756596.000042	2501.20354823	551	1310	137	135	164	170	150	919	0
DLR00017987	9	4	YFL030W	23	SD/MSG -ARG -HIS -LYS -URA +Canavanine +G418 +Thialysine	yku70_v3_R2_steve	04	11.0	4.09647125092	10596.9999892	363.769483533	254.0	4.19877821707	808996.000003	7911.41382045	43.0	5.11927253864	804351.000043	2336.12563262	681	1305	137	135	166	172	153	859	0
DLR00017987	9	5	YFL021W	23	SD/MSG -ARG -HIS -LYS -URA +Canavanine +G418 +Thialysine	yku70_v3_R2_steve	04	11.0	3.97945397745	10363.0000013	296.755850894	254.0	4.12749128029	771673.00009	7513.37170888	43.0	5.04377200973	769991.000009	2264.68113067	825	1308	137	135	166	172	152	1187	6
DLR00017987	9	6	YDR528W	23	SD/MSG -ARG -HIS -LYS -URA +Canavanine +G418 +Thialysine	yku70_v3_R2_steve	04	11.0	4.10954373223	11026.0000291	263.193220131	254.0	4.18375520125	833736.000095	9480.91341631	43.0	5.10405345792	829763.00001	3507.86065663	954	1305	137	135	165	172	151	837	0
DLR00017987	9	7	YDR459C	23	SD/MSG -ARG -HIS -LYS -URA +Canavanine +G418 +Thialysine	yku70_v3_R2_steve	04	11.0	3.652024292	9149.00015276	250.83155653	254.0	3.77957497648	633306.000402	8516.07291404	43.0	4.65708182983	631235.000074	2420.35064233	1097	1309	137	135	158	166	147	1333	0
DLR00017987	9	8	YEL028W	23	SD/MSG -ARG -HIS -LYS -URA +Canavanine +G418 +Thialysine	yku70_v3_R2_steve	04	11.0	4.10802377356	11077.000032	299.121991117	254.0	4.18968545895	858612.000119	9749.92409338	43.0	5.11019946243	855843.000001	2985.14273905	1228	1303	137	135	166	173	151	979	0
DLR00017987	9	9	YER106W	23	SD/MSG -ARG -HIS -LYS -URA +Canavanine +G418 +Thialysine	yku70_v3_R2_steve	04	11.0	3.97600133633	10938.0000987	245.05651155	254.0	4.11916121426	887198.000323	10064.0420682	43.0	5.02990458703	884634.000057	3074.89074905	1373	1308	137	135	169	174	152	958	0
DLR00017987	9	10	YER055C	23	SD/MSG -ARG -HIS -LYS -URA +Canavanine +G418 +Thialysine	yku70_v3_R2_steve	04	11.0	0.637804396823	896.4	147.709349464	254.0	12.0	32189.4	1216.0695416	43.0	0.661292575881	3732.3	625.92710686	1501	1296	137	135	-1	-1	-1	0	0
DLR00017987	9	11	YDR517W	23	SD/MSG -ARG -HIS -LYS -URA +Canavanine +G418 +Thialysine	yku70_v3_R2_steve	04	11.0	3.5709787668	10500.0001688	213.484645163	254.0	3.80969860749	840699.000345	10411.6953153	43.0	4.67632923877	841822.001068	3092.12856643	1644	1309	137	135	167	173	153	1427	0
DLR00017987	9	12	YEL064C	23	SD/MSG -ARG -HIS -LYS -URA +Canavanine +G418 +Thialysine	yku70_v3_R2_steve	04	11.0	6.48476014598	770.4	222.059652162	254.0	12.0	29933.1	810.619598093	43.0	6.61886444874	3181.5	915.194740712	1775	1296	137	135	-1	-1	-1	0	0
DLR00017987	9	13	YER129W	23	SD/MSG -ARG -HIS -LYS -URA +Canavanine +G418 +Thialysine	yku70_v3_R2_steve	04	11.0	3.92462762952	11092.0000147	199.015750766	254.0	4.03995284515	885590.000516	8776.53370609	43.0	4.94580665745	884383.000131	2019.98234007	1919	1305	137	135	167	172	151	1078	4
DLR00017987	9	14	YER031C	23	SD/MSG -ARG -HIS -LYS -URA +Canavanine +G418 +Thialysine	yku70_v3_R2_steve	04	11.0	4.07873087361	11114.9999979	192.379298133	254.0	4.21769622409	907334.000137	8714.94611846	43.0	5.13935024294	906173.000005	2054.34740737	2048	1299	137	135	168	173	151	1096	0
DLR00017987	9	15	YDR504C	23	SD/MSG -ARG -HIS -LYS -URA +Canavanine +G418 +Thialysine	yku70_v3_R2_steve	04	11.0	4.10963741297	11238.9999877	278.917522117	254.0	4.23611247653	895817.000092	9372.92503912	43.0	5.16310606139	895733.00001	2677.88980158	2192	1304	137	135	165	171	149	1171	0
DLR00017987	9	16	YDR482C	23	SD/MSG -ARG -HIS -LYS -URA +Canavanine +G418 +Thialysine	yku70_v3_R2_steve	04	11.0	4.04440559755	10735.0001107	210.818358722	254.0	4.12594932507	802895.000246	9072.68430255	43.0	5.04374509414	801484.00007	3141.94140697	2322	1296	137	135	159	166	145	1026	10
DLR00017987	9	17	YER046W-A	23	SD/MSG -ARG -HIS -LYS -URA +Canavanine +G418 +Thialysine	yku70_v3_R2_steve	04	11.0	4.1999468203	11159.8359881	193.187119162	254.0	4.29903019487	873287.000087	9315.11330749	43.0	5.23266148783	871693.000101	3094.90099548	2465	1303	137	135	162	169	147	1020	0
DLR00017987	9	18	YFR006W	23	SD/MSG -ARG -HIS -LYS -URA +Canavanine +G418 +Thialysine	yku70_v3_R2_steve	04	11.0	4.11419133856	10701.9999997	153.247569033	254.0	4.23150802135	823763.000054	9313.77483196	43.0	5.15847706961	821099.000091	3591.1547944	2595	1296	137	135	160	168	147	1026	7
DLR00017987	9	19	YDR533C	23	SD/MSG -ARG -HIS -LYS -URA +Canavanine +G418 +Thialysine	yku70_v3_R2_steve	04	11.0	4.08830147588	10955.0000396	272.903462179	254.0	4.18916709642	834135.00011	8762.87240508	43.0	5.11674236902	832975.000011	2910.96653419	2736	1298	137	135	160	168	148	1092	0
DLR00017987	9	20	YER060W-A	23	SD/MSG -ARG -HIS -LYS -URA +Canavanine +G418 +Thialysine	yku70_v3_R2_steve	04	11.0	4.23138859975	11305.9995917	307.995556999	254.0	4.32152044347	934705.000079	8484.76195149	43.0	5.2562444536	931778.000125	2449.01580842	2871	1296	137	135	165	172	151	1001	0
DLR00017987	9	21	YFL032W	23	SD/MSG -ARG -HIS -LYS -URA +Canavanine +G418 +Thialysine	yku70_v3_R2_steve	04	11.0	4.12684447081	10862.9998374	248.745170467	254.0	4.23411523162	891947.000002	8461.74139555	43.0	5.15943718253	888384.000097	2270.90813494	3009	1302	137	135	162	170	151	933	0
DLR00017987	9	22	YDR490C	23	SD/MSG -ARG -HIS -LYS -URA +Canavanine +G418 +Thialysine	yku70_v3_R2_steve	04	11.0	4.12273113154	11048.0000308	405.822806826	254.0	4.22523660566	947908.000136	8985.48989716	43.0	5.14783290578	943996.000003	2898.27171092	3140	1292	137	135	160	168	149	914	1
DLR00017987	9	23	YDR446W	23	SD/MSG -ARG -HIS -LYS -URA +Canavanine +G418 +Thialysine	yku70_v3_R2_steve	04	11.0	4.11541079034	11126.9999701	445.817482971	254.0	4.2538347551	1005178.00011	9042.75499292	43.0	5.17199051815	1000935.0	3082.24805982	3282	1299	137	135	158	164	146	867	0
DLR00017987	9	24	YOR202W	23	SD/MSG -ARG -HIS -LYS -URA +Canavanine +G418 +Thialysine	yku70_v3_R2_steve	04	11.0	4.0707068282	11640.2842769	390.269255602	254.0	4.21406337915	1164782.00017	8802.25296168	43.0	5.12028888393	1160673.99996	3829.63304347	3415	1293	137	135	157	162	143	903	0
DLR00017987	10	1	YOR202W	23	SD/MSG -ARG -HIS -LYS -URA +Canavanine +G418 +Thialysine	yku70_v3_R2_steve	04	11.0	3.6576901852	9911.0000222	223.334615579	254.0	3.81764599316	774508.000184	7851.28990665	43.0	4.68864164632	768366.000542	2061.16322177	267	1444	137	135	160	166	149	759	0
DLR00017987	10	2	YER178W	23	SD/MSG -ARG -HIS -LYS -URA +Canavanine +G418 +Thialysine	yku70_v3_R2_steve	04	11.0	3.27097057478	8725.13571725	192.159161355	254.0	3.53142787062	528554.000527	8623.03037306	43.0	4.3545180049	531235.001239	2672.49279712	406	1442	137	135	150	159	144	1679	0
DLR00017987	10	3	YER059W	23	SD/MSG -ARG -HIS -LYS -URA +Canavanine +G418 +Thialysine	yku70_v3_R2_steve	04	11.0	3.70805187731	8792.00002002	321.7227304	254.0	3.85478233208	645350.000446	7501.69325131	43.0	4.73659753607	644411.931194	1623.42784233	542	1442	137	135	162	169	150	1146	0
DLR00017987	10	4	YEL063C	23	SD/MSG -ARG -HIS -LYS -URA +Canavanine +G418 +Thialysine	yku70_v3_R2_steve	04	11.0	6.8746691685	1612.8	457.436728792	254.0	9.58418042074	31887.5012459	589.95334211	43.0	6.99565024247	6687.0	1880.31530158	684	1436	137	135	-1	-1	-1	4	0
DLR00017987	10	5	YDR465C	23	SD/MSG -ARG -HIS -LYS -URA +Canavanine +G418 +Thialysine	yku70_v3_R2_steve	04	11.0	3.87739919274	9594.00003679	193.5305171	254.0	3.98955209549	712214.000401	7699.68194353	43.0	4.89099087544	706774.000112	2354.25033034	814	1442	137	135	164	171	152	999	0
DLR00017987	10	6	YER077C	23	SD/MSG -ARG -HIS -LYS -URA +Canavanine +G418 +Thialysine	yku70_v3_R2_steve	04	11.0	3.4162096573	8410.3462903	213.792639532	254.0	3.64390615538	533712.000252	7525.17565219	43.0	4.49444925916	533601.000724	2534.22089691	951	1442	137	135	154	163	147	1648	0
DLR00017987	10	7	YEL067C	23	SD/MSG -ARG -HIS -LYS -URA +Canavanine +G418 +Thialysine	yku70_v3_R2_steve	04	11.0	3.72379156243	8235.00011732	212.252268091	254.0	3.9387412529	633171.000344	7864.17132474	43.0	4.820670298	632284.095311	1894.43564262	1087	1436	137	135	166	172	152	1086	0
DLR00017987	10	8	YEL042W	23	SD/MSG -ARG -HIS -LYS -URA +Canavanine +G418 +Thialysine	yku70_v3_R2_steve	04	11.0	3.2982892217	8609.22544234	169.886090789	254.0	3.51982833864	535063.000559	9292.92590508	43.0	4.33718277579	535981.001298	3006.53499399	1225	1442	137	135	152	161	144	1642	0
DLR00017987	10	9	YFL023W	23	SD/MSG -ARG -HIS -LYS -URA +Canavanine +G418 +Thialysine	yku70_v3_R2_steve	04	11.0	2.88794497429	7689.0	190.933039761	254.0	3.22240100536	396016.000493	10893.8557973	43.0	3.92719375674	394967.000411	6579.17116107	1362	1443	137	135	142	152	137	1164	0
DLR00017987	10	10	YER184C	23	SD/MSG -ARG -HIS -LYS -URA +Canavanine +G418 +Thialysine	yku70_v3_R2_steve	04	11.0	3.34782781398	9294.50972674	190.367481249	254.0	3.61558519465	649203.000459	10374.8857082	43.0	4.44408186823	651643.001159	3869.16058239	1502	1437	137	135	160	168	149	1818	0
DLR00017987	10	11	YFL018C	23	SD/MSG -ARG -HIS -LYS -URA +Canavanine +G418 +Thialysine	yku70_v3_R2_steve	04	11.0	2.51298732579	3309.9	178.897435129	254.0	3.0813006284	226759.000654	7471.71597786	43.0	3.69784034214	216923.000419	4150.75954391	1646	1446	137	135	157	166	151	1362	10
DLR00017987	10	12	YER139C	23	SD/MSG -ARG -HIS -LYS -URA +Canavanine +G418 +Thialysine	yku70_v3_R2_steve	04	11.0	3.01331566908	8277.5	179.318215669	254.0	3.35897673755	500202.000577	11774.0678395	43.0	4.10175182088	501257.000707	6554.94852849	1771	1436	137	135	152	160	144	1719	0
DLR00017987	10	13	YDR440W	23	SD/MSG -ARG -HIS -LYS -URA +Canavanine +G418 +Thialysine	yku70_v3_R2_steve	04	11.0	3.53030968737	8987.28506999	223.803728	254.0	3.75590621618	687986.000167	8321.61547482	43.0	4.62055412086	684757.00073	2259.50600915	1908	1437	137	135	164	170	149	1285	0
DLR00017987	10	14	YEL031W	23	SD/MSG -ARG -HIS -LYS -URA +Canavanine +G418 +Thialysine	yku70_v3_R2_steve	04	11.0	2.80647523831	4752.0	121.374879567	254.0	3.27325068205	297568.000601	6981.99745303	43.0	3.91557756163	312417.098199	1144.05882878	2047	1437	137	135	150	159	143	1525	0
DLR00017987	10	15	YER163C	23	SD/MSG -ARG -HIS -LYS -URA +Canavanine +G418 +Thialysine	yku70_v3_R2_steve	04	11.0	3.81015002925	9451.00014062	181.798380983	254.0	3.97448710091	739024.0005	8614.09373878	43.0	4.87386171333	736592.000203	2873.0079865	2183	1432	137	135	162	168	148	1107	10
DLR00017987	10	16	YER066C-A	23	SD/MSG -ARG -HIS -LYS -URA +Canavanine +G418 +Thialysine	yku70_v3_R2_steve	04	11.0	3.64308356809	9027.79862762	147.70213196	254.0	3.86148015356	648053.00061	8036.57303681	43.0	4.74943981382	649272.00026	2628.89989175	2318	1435	137	135	157	164	145	1576	0
DLR00017987	10	17	YER180C	23	SD/MSG -ARG -HIS -LYS -URA +Canavanine +G418 +Thialysine	yku70_v3_R2_steve	04	11.0	3.94806340073	9133.00000254	248.60089705	254.0	4.07297035433	697540.000131	7856.55097836	43.0	4.9837710327	693775.000022	2620.57722837	2456	1432	137	135	159	166	146	1113	0
DLR00017987	10	18	YEL068C	23	SD/MSG -ARG -HIS -LYS -URA +Canavanine +G418 +Thialysine	yku70_v3_R2_steve	04	11.0	3.57678901298	8005.91928632	153.928905943	254.0	3.83151058824	568724.0005	6778.36683383	43.0	4.7173065185	565790.000191	2337.95342825	2589	1432	137	135	154	163	145	1411	0
DLR00017987	10	19	YEL066W	23	SD/MSG -ARG -HIS -LYS -URA +Canavanine +G418 +Thialysine	yku70_v3_R2_steve	04	11.0	3.86841360786	9326.00010358	208.011993489	254.0	4.06044180467	732628.000304	7647.43626627	43.0	4.97646526921	728938.000056	2392.38433634	2735	1432	137	135	161	168	149	1160	0
DLR00017987	10	20	YFL036W	23	SD/MSG -ARG -HIS -LYS -URA +Canavanine +G418 +Thialysine	yku70_v3_R2_steve	04	11.0	2.27217485103	2090.0	128.340424176	254.0	2.88589041875	121902.000631	5285.947431	43.0	3.29431369507	114527.6	2153.37608322	2871	1431	137	135	133	146	136	904	0
DLR00017987	10	21	YER074W	23	SD/MSG -ARG -HIS -LYS -URA +Canavanine +G418 +Thialysine	yku70_v3_R2_steve	04	11.0	2.86743220371	6431.7	228.720784084	254.0	3.18881405893	319073.000485	8381.32810056	43.0	3.89123341109	314777.000415	4997.10992194	3001	1429	137	135	132	144	133	876	9
DLR00017987	10	22	YER061C	23	SD/MSG -ARG -HIS -LYS -URA +Canavanine +G418 +Thialysine	yku70_v3_R2_steve	04	11.0	3.07410849775	6556.42095401	241.854453833	254.0	3.40910919924	393750.000588	8319.75076572	43.0	4.18307116818	393517.001061	4077.56834996	3136	1428	137	135	139	150	139	1719	0
DLR00017987	10	23	YFL047W	23	SD/MSG -ARG -HIS -LYS -URA +Canavanine +G418 +Thialysine	yku70_v3_R2_steve	04	11.0	3.83093083313	9651.00008315	396.428388876	254.0	3.99894928717	813054.000389	9107.96964072	43.0	4.89302974497	807126.999956	3425.60855774	3281	1433	137	135	153	160	143	1030	0
DLR00017987	10	24	YOR202W	23	SD/MSG -ARG -HIS -LYS -URA +Canavanine +G418 +Thialysine	yku70_v3_R2_steve	04	11.0	3.50804744223	10649.2751533	361.33613618	254.0	3.74920155223	1001085.51653	7552.55329886	43.0	4.64328634611	943203.000946	3383.3065578	3412	1433	137	135	150	157	139	1040	0
DLR00017987	11	1	YOR202W	23	SD/MSG -ARG -HIS -LYS -URA +Canavanine +G418 +Thialysine	yku70_v3_R2_steve	04	11.0	3.87206875393	11095.9998295	221.588803459	254.0	4.00296271749	873365.000265	6472.84040325	43.0	4.90561444803	870860.99999	3285.28039469	279	1581	137	135	162	167	150	909	17
DLR00017987	11	2	YER035W	23	SD/MSG -ARG -HIS -LYS -URA +Canavanine +G418 +Thialysine	yku70_v3_R2_steve	04	11.0	4.184161728	11251.9999105	279.684323887	254.0	4.25810786054	863914.000051	9079.12176761	43.0	5.18675356646	861393.000075	2595.08464966	409	1581	137	135	165	171	151	905	13
DLR00017987	11	3	YEL001C	23	SD/MSG -ARG -HIS -LYS -URA +Canavanine +G418 +Thialysine	yku70_v3_R2_steve	04	11.0	3.9620085644	9764.00000314	289.619321258	254.0	4.09182865995	727150.000104	8171.47080106	43.0	5.00951642898	723469.000003	2508.96349578	554	1580	137	135	165	171	152	1117	0
DLR00017987	11	4	YDR534C	23	SD/MSG -ARG -HIS -LYS -URA +Canavanine +G418 +Thialysine	yku70_v3_R2_steve	04	11.0	4.20719239052	11166.9998649	280.891018925	254.0	4.31294472778	865442.000183	8190.68311361	43.0	5.24609008635	862512.000203	2511.16706972	683	1581	137	135	169	175	154	954	0
DLR00017987	11	5	YER044C-A	23	SD/MSG -ARG -HIS -LYS -URA +Canavanine +G418 +Thialysine	yku70_v3_R2_steve	04	11.0	3.94616723063	9934.00004408	177.880863319	254.0	4.06172086144	732586.000289	7702.71361777	43.0	4.97255703906	728887.000063	2385.71998999	827	1581	137	135	165	171	152	1103	2
DLR00017987	11	6	YER116C	23	SD/MSG -ARG -HIS -LYS -URA +Canavanine +G418 +Thialysine	yku70_v3_R2_steve	04	11.0	3.38231505636	7148.00022139	203.733099079	254.0	3.60173941473	475529.000338	6363.06003874	43.0	4.43973511195	474578.00084	1540.70248706	952	1576	137	135	156	165	148	1780	9
DLR00017987	11	7	YFL053W	23	SD/MSG -ARG -HIS -LYS -URA +Canavanine +G418 +Thialysine	yku70_v3_R2_steve	04	11.0	3.93812222043	9978.00001453	242.475491567	254.0	4.07442979282	764584.000279	7815.33548886	43.0	4.9859666502	760636.000063	1897.45719779	1099	1580	137	135	166	173	152	1095	0
DLR00017987	11	8	YER115C	23	SD/MSG -ARG -HIS -LYS -URA +Canavanine +G418 +Thialysine	yku70_v3_R2_steve	04	11.0	3.96984857158	10731.000009	265.704781894	254.0	4.07150806752	821990.000355	9052.60261806	43.0	4.98374875286	819726.000111	2283.61280682	1231	1575	137	135	165	172	151	1062	0
DLR00017987	11	9	YEL023C	23	SD/MSG -ARG -HIS -LYS -URA +Canavanine +G418 +Thialysine	yku70_v3_R2_steve	04	11.0	3.98891973843	10593.9999909	204.827945725	254.0	4.0808804412	801073.000281	8780.17490314	43.0	4.9942232807	799024.000075	2016.77489898	1371	1581	137	135	164	170	149	1075	2
DLR00017987	11	10	YDR475C	23	SD/MSG -ARG -HIS -LYS -URA +Canavanine +G418 +Thialysine	yku70_v3_R2_steve	04	11.0	4.08047510362	11150.9999941	308.11855998	254.0	4.18980371394	890124.00016	9338.72072818	43.0	5.11362099233	888868.000007	2555.34135536	1504	1575	137	135	168	173	151	1139	0
DLR00017987	11	11	YDR480W	23	SD/MSG -ARG -HIS -LYS -URA +Canavanine +G418 +Thialysine	yku70_v3_R2_steve	04	11.0	3.89000408019	11211.0000164	218.057074438	254.0	4.05018477692	908753.000518	8908.35554365	43.0	4.95868260424	907969.00012	1967.84229543	1646	1579	137	135	168	173	152	1132	0
DLR00017987	11	12	YEL003W	23	SD/MSG -ARG -HIS -LYS -URA +Canavanine +G418 +Thialysine	yku70_v3_R2_steve	04	11.0	6.72803355889	1009.8	258.689286769	254.0	12.0	33396.3	1120.16148221	43.0	2.54077495931	11716.000287	818.787444976	1778	1563	137	135	146	156	143	120	0
DLR00017987	11	13	YER188W	23	SD/MSG -ARG -HIS -LYS -URA +Canavanine +G418 +Thialysine	yku70_v3_R2_steve	04	11.0	3.78061895493	10433.0000486	202.326693963	254.0	3.94833885308	816832.000637	8689.69316	43.0	4.84899333153	817362.000238	2222.21105789	1918	1577	137	135	165	171	150	1383	0
[truncated: 21,635 more rows]
