# Supplementary material for: Quantitative Fitness Analysis Shows That NMD Proteins and Many Other Protein Complexes Suppress or Enhance Distinct Telomere Cap Defects
Source: PLoS Genet. 2011 Apr 7;7(4):e1001362. doi: 10.1371/journal.pgen.1001362 (PMC3072368; doi:10.1371/journal.pgen.1001362)
Supplement: Table S8 — Logistic data file. ROD output data is subjected to logistic modelling and exported in this format for further analysis. These are text files compressed in .zip format: http://research.ncl.ac.uk/colonyzer/AddinallQFA/Logistic.zip. See http://research.ncl.ac.uk/colonyzer/AddinallQFA for detailed description of column contents. (30.13 MB ZIP) [file pgen.1001362.s012.zip › Yku70_v2_R2_Steve_Logistic.txt]

Logisticyzer 2 Output File
Barcode	Row	Col	ORF	Treatments	Medium	Screen Name	Plate Number	Area G(0)	Area r	Area K	Area Error	Greyscale G(0)	Greyscale r	Greyscale K	Greyscale Error	Trimmed G(0)	Trimmed r	Trimmed K	Trimmed Error	X Offset	Y Offset	Xdim	Ydim	R	G	B	Edge Length	Pixels on Edge
DLR00017473	1	1	YOR202W	37	SD/MSG -ARG -HIS -LYS -URA +Canavanine +G418 +Thialysine	Yku70_v2_R2_Steve	11	11.0	4.03678597444	10514.9999822	450.381744956	254.0	4.12903029858	693278.000026	7055.19208928	43.0	5.04534691604	686852.999951	3543.39357198	288	227	137	135	133	141	130	342	6
DLR00017473	1	2	YOR202W	37	SD/MSG -ARG -HIS -LYS -URA +Canavanine +G418 +Thialysine	Yku70_v2_R2_Steve	11	11.0	9.0	7803.0	911.07509589	254.0	4.30227742798	583767.000016	9059.49905654	43.0	5.22320974215	573741.999942	6094.45785319	410	221	137	135	138	145	134	516	1
DLR00017473	1	3	YOR202W	37	SD/MSG -ARG -HIS -LYS -URA +Canavanine +G418 +Thialysine	Yku70_v2_R2_Steve	11	11.0	3.82063590209	7501.14055496	396.018535016	254.0	4.03553730744	493264.0	6692.93057269	43.0	4.93694336003	486514.999911	2627.53510647	548	218	137	135	140	148	136	1000	0
DLR00017473	1	4	YOR202W	37	SD/MSG -ARG -HIS -LYS -URA +Canavanine +G418 +Thialysine	Yku70_v2_R2_Steve	11	11.0	4.25060669203	8906.68550595	252.813729143	254.0	4.34487816622	622474.000058	5713.93455508	43.0	5.28239309344	613291.999984	2328.24292906	683	219	137	135	146	154	140	812	0
DLR00017473	1	5	YOR202W	37	SD/MSG -ARG -HIS -LYS -URA +Canavanine +G418 +Thialysine	Yku70_v2_R2_Steve	11	11.0	3.99865824134	8764.40192004	227.022702888	254.0	4.19614589839	597460.000025	5243.32247005	43.0	5.12379640866	590774.99997	1702.59262538	827	219	137	135	146	155	141	928	0
DLR00017473	1	6	YOR202W	37	SD/MSG -ARG -HIS -LYS -URA +Canavanine +G418 +Thialysine	Yku70_v2_R2_Steve	11	11.0	4.15365753491	9539.99860047	262.390032786	254.0	4.33171551007	649458.000074	5455.72622982	43.0	5.27085629917	642306.999984	1880.15258856	955	218	137	135	149	157	143	842	0
DLR00017473	1	7	YOR202W	37	SD/MSG -ARG -HIS -LYS -URA +Canavanine +G418 +Thialysine	Yku70_v2_R2_Steve	11	11.0	4.11452703612	9091.9981902	239.274956907	254.0	4.20102757279	599438.000033	5870.60926084	43.0	5.12401558118	592260.999977	1516.46323352	1098	220	137	135	147	156	141	744	0
DLR00017473	1	8	YOR202W	37	SD/MSG -ARG -HIS -LYS -URA +Canavanine +G418 +Thialysine	Yku70_v2_R2_Steve	11	11.0	4.17048328551	9234.99846807	216.340977131	254.0	4.30470057104	609683.000053	5561.81307156	43.0	5.23833579429	601342.999972	1800.55842019	1228	216	137	135	149	158	142	626	0
DLR00017473	1	9	YOR202W	37	SD/MSG -ARG -HIS -LYS -URA +Canavanine +G418 +Thialysine	Yku70_v2_R2_Steve	11	11.0	4.26703547312	10256.80575	206.023721162	254.0	4.40839830155	669851.000042	5378.78178095	43.0	5.35419325181	664237.999818	2341.39897217	1370	218	137	135	148	158	142	693	0
DLR00017473	1	10	YOR202W	37	SD/MSG -ARG -HIS -LYS -URA +Canavanine +G418 +Thialysine	Yku70_v2_R2_Steve	11	11.0	4.39847220801	9996.45811862	277.599713332	254.0	4.47260858882	647992.000069	5340.58218332	43.0	5.42014705547	641550.99964	2404.69019571	1504	216	137	135	148	157	141	599	0
DLR00017473	1	11	YOR202W	37	SD/MSG -ARG -HIS -LYS -URA +Canavanine +G418 +Thialysine	Yku70_v2_R2_Steve	11	11.0	4.10549562816	9086.99926643	239.607233742	254.0	4.23814773826	573993.000065	5811.2855529	43.0	5.16892148607	566475.99999	1505.41437073	1644	216	137	135	146	156	140	661	0
DLR00017473	1	12	YOR202W	37	SD/MSG -ARG -HIS -LYS -URA +Canavanine +G418 +Thialysine	Yku70_v2_R2_Steve	11	11.0	3.9796640895	8927.00001016	219.608137528	254.0	4.13887921763	556182.000017	6299.2329271	43.0	5.06333547205	548961.999899	1478.45128835	1777	214	137	135	148	157	141	713	0
DLR00017473	1	13	YOR202W	37	SD/MSG -ARG -HIS -LYS -URA +Canavanine +G418 +Thialysine	Yku70_v2_R2_Steve	11	11.0	4.38948317447	10628.1850204	209.622456609	254.0	4.42769548873	698404.00004	5443.47989055	43.0	5.37061503657	692949.99977	2608.58434978	1919	218	137	135	151	160	142	577	1
DLR00017473	1	14	YOR202W	37	SD/MSG -ARG -HIS -LYS -URA +Canavanine +G418 +Thialysine	Yku70_v2_R2_Steve	11	11.0	4.2934459141	9670.99760818	212.605935115	254.0	4.46624092398	625007.000001	5297.61538724	43.0	5.4036880383	617244.999197	3205.92110667	2052	211	137	135	151	160	142	524	0
DLR00017473	1	15	YOR202W	37	SD/MSG -ARG -HIS -LYS -URA +Canavanine +G418 +Thialysine	Yku70_v2_R2_Steve	11	11.0	4.40794190362	10022.2453777	177.415365972	254.0	4.39514098214	635313.000047	5280.57715782	43.0	5.33195246474	626363.999648	2926.15360905	2193	212	137	135	151	159	142	527	4
DLR00017473	1	16	YOR202W	37	SD/MSG -ARG -HIS -LYS -URA +Canavanine +G418 +Thialysine	Yku70_v2_R2_Steve	11	11.0	4.22171979977	9099.99930379	194.633227098	254.0	4.29796022758	550885.000174	5817.53750343	43.0	5.21344229802	539665.999996	984.263331181	2322	207	137	135	150	159	142	435	8
DLR00017473	1	17	YOR202W	37	SD/MSG -ARG -HIS -LYS -URA +Canavanine +G418 +Thialysine	Yku70_v2_R2_Steve	11	11.0	4.57698666005	11546.2710385	212.975047583	254.0	4.49078546657	703531.00007	5352.10938734	43.0	5.43444054963	696230.999588	2975.91900343	2465	214	137	135	150	159	142	475	6
DLR00017473	1	18	YOR202W	37	SD/MSG -ARG -HIS -LYS -URA +Canavanine +G418 +Thialysine	Yku70_v2_R2_Steve	11	11.0	4.49349134765	9859.05866823	238.339321391	254.0	4.44311718118	606504.000005	5365.06877	43.0	5.38097640735	597259.999202	3236.01950412	2598	211	137	135	151	159	143	491	2
DLR00017473	1	19	YOR202W	37	SD/MSG -ARG -HIS -LYS -URA +Canavanine +G418 +Thialysine	Yku70_v2_R2_Steve	11	11.0	4.04362211089	9594.9990063	190.904176503	254.0	4.08932000743	559535.000139	5993.84454306	43.0	5.006064683	552241.0	1347.42109455	2739	219	137	135	146	155	140	447	6
DLR00017473	1	20	YOR202W	37	SD/MSG -ARG -HIS -LYS -URA +Canavanine +G418 +Thialysine	Yku70_v2_R2_Steve	11	11.0	4.03041905466	9288.99738083	217.526982839	254.0	4.0870885115	537221.000033	5781.98274353	43.0	4.99431484969	528420.000006	1807.73016444	2872	210	137	135	147	155	141	406	0
DLR00017473	1	21	YOR202W	37	SD/MSG -ARG -HIS -LYS -URA +Canavanine +G418 +Thialysine	Yku70_v2_R2_Steve	11	11.0	4.71368315136	11645.6464689	1054.98981207	254.0	4.56506981358	747984.000003	12324.3751746	43.0	5.50923736994	742117.999582	10860.604102	3006	214	137	135	150	157	142	420	18
DLR00017473	1	22	YOR202W	37	SD/MSG -ARG -HIS -LYS -URA +Canavanine +G418 +Thialysine	Yku70_v2_R2_Steve	11	11.0	4.11178007913	9576.99818641	276.678009676	254.0	4.17915298237	570080.000031	5842.93587805	43.0	5.08436508147	558792.999993	2495.78385253	3143	209	137	135	143	151	137	341	1
DLR00017473	1	23	YOR202W	37	SD/MSG -ARG -HIS -LYS -URA +Canavanine +G418 +Thialysine	Yku70_v2_R2_Steve	11	11.0	4.0790140359	9908.99872806	258.63666405	254.0	4.12452746953	599342.000012	6495.47595559	43.0	5.02292030978	588709.999991	2116.55668642	3286	214	137	135	139	146	133	136	2
DLR00017473	1	24	YOR202W	37	SD/MSG -ARG -HIS -LYS -URA +Canavanine +G418 +Thialysine	Yku70_v2_R2_Steve	11	11.0	3.5155841872	8616.00004813	374.097957707	254.0	3.72685975809	451768.000076	7941.21394913	43.0	4.55182409038	440067.000453	2789.76448163	3412	213	137	135	136	142	129	104	24
DLR00017473	2	1	YOR202W	37	SD/MSG -ARG -HIS -LYS -URA +Canavanine +G418 +Thialysine	Yku70_v2_R2_Steve	11	11.0	3.07750810414	7170.66790579	753.611380492	254.0	3.42547690246	411139.000776	9594.12772257	43.0	4.16890100011	403602.001166	4256.40729027	275	355	137	135	127	136	126	873	0
DLR00017473	2	2	YNL146W	37	SD/MSG -ARG -HIS -LYS -URA +Canavanine +G418 +Thialysine	Yku70_v2_R2_Steve	11	11.0	4.03777571852	8256.30152935	456.322662829	254.0	4.29155315793	610751.000061	6490.8618566	43.0	5.2236259155	602866.999987	2728.94617655	412	353	137	135	142	149	135	1007	0
DLR00017473	2	3	YNL274C	37	SD/MSG -ARG -HIS -LYS -URA +Canavanine +G418 +Thialysine	Yku70_v2_R2_Steve	11	11.0	4.11633193946	6502.59115526	324.141717381	254.0	4.23154225466	450142.999998	5631.23766263	43.0	5.16796651356	443307.999271	3041.25655313	545	352	137	135	140	148	134	1417	0
DLR00017473	2	4	YNL145W	37	SD/MSG -ARG -HIS -LYS -URA +Canavanine +G418 +Thialysine	Yku70_v2_R2_Steve	11	11.0	4.50884535448	9798.67281728	265.870142364	254.0	4.68768193745	763358.999728	4492.80018913	43.0	5.65793894223	755520.988483	2552.9135658	684	356	137	135	154	160	144	1116	0
DLR00017473	2	5	YNL273W	37	SD/MSG -ARG -HIS -LYS -URA +Canavanine +G418 +Thialysine	Yku70_v2_R2_Steve	11	11.0	0.62628359624	912.999987918	164.169933305	254.0	10.6907521615	27562.3295422	571.97714443	43.0	0.715696997899	4023.99999691	730.897254363	816	351	137	135	104	120	120	0	0
DLR00017473	2	6	YNL144C	37	SD/MSG -ARG -HIS -LYS -URA +Canavanine +G418 +Thialysine	Yku70_v2_R2_Steve	11	11.0	4.17031131612	9909.99805464	310.122682725	254.0	4.36691635716	755963.000051	5087.56125507	43.0	5.30925642501	749764.999959	2940.86317731	959	355	137	135	155	162	145	949	0
DLR00017473	2	7	YNL271C	37	SD/MSG -ARG -HIS -LYS -URA +Canavanine +G418 +Thialysine	Yku70_v2_R2_Steve	11	11.0	0.727968278895	874.999981833	200.992767763	254.0	12.0	28031.6940074	444.864112397	43.0	0.740324921745	3607.99999628	834.281488164	1090	351	137	135	-1	-1	-1	0	0
DLR00017473	2	8	YNL143C	37	SD/MSG -ARG -HIS -LYS -URA +Canavanine +G418 +Thialysine	Yku70_v2_R2_Steve	11	11.0	3.42131020376	6685.00019384	217.193198861	254.0	3.63942685257	392561.000502	6356.45834815	43.0	4.4895051201	387507.001183	1310.43084325	1230	350	137	135	137	148	135	1054	0
DLR00017473	2	9	YNL270C	37	SD/MSG -ARG -HIS -LYS -URA +Canavanine +G418 +Thialysine	Yku70_v2_R2_Steve	11	11.0	0.567271928292	741.999994879	138.833463017	254.0	12.0	28171.5259486	742.497105847	43.0	0.577513337518	3040.99999721	570.305802902	1364	351	137	135	-1	-1	-1	0	0
DLR00017473	2	10	YNL142W	37	SD/MSG -ARG -HIS -LYS -URA +Canavanine +G418 +Thialysine	Yku70_v2_R2_Steve	11	11.0	4.15136997351	8846.99906334	258.681217457	254.0	4.34544972988	605917.000271	5928.98088046	43.0	5.28468049608	599797.000016	1386.84362818	1507	351	137	135	147	156	139	1018	0
DLR00017473	2	11	YNL268W	37	SD/MSG -ARG -HIS -LYS -URA +Canavanine +G418 +Thialysine	Yku70_v2_R2_Steve	11	11.0	3.73323458289	7606.00024567	257.54272749	254.0	3.98473797328	491502.000091	6021.25117172	43.0	4.88976102796	487910.999934	1438.82312073	1639	351	137	135	142	153	137	1427	0
DLR00017473	2	12	YNL141W	37	SD/MSG -ARG -HIS -LYS -URA +Canavanine +G418 +Thialysine	Yku70_v2_R2_Steve	11	11.0	2.95147711939	5127.28096612	188.484445432	254.0	3.41400803136	290135.000566	6649.4433304	43.0	4.15769264878	280283.001394	1941.53206468	1778	350	137	135	138	149	135	1225	0
DLR00017473	2	13	YNL266W	37	SD/MSG -ARG -HIS -LYS -URA +Canavanine +G418 +Thialysine	Yku70_v2_R2_Steve	11	11.0	0.630021002844	1097.99999117	188.207635944	254.0	12.0	29850.3	968.466110274	43.0	0.644828503222	4562.99999815	784.770285611	1912	351	137	135	-1	-1	-1	0	0
DLR00017473	2	14	YNL140C	37	SD/MSG -ARG -HIS -LYS -URA +Canavanine +G418 +Thialysine	Yku70_v2_R2_Steve	11	11.0	1.80488790982	823.9	153.20309924	254.0	7.45358382321	41390.1	3248.06328085	43.0	2.59704788748	22308.0004743	1078.6758416	2058	346	137	135	105	122	117	158	0
DLR00017473	2	15	YNL265C	37	SD/MSG -ARG -HIS -LYS -URA +Canavanine +G418 +Thialysine	Yku70_v2_R2_Steve	11	11.0	0.663023970887	1228.99999403	206.677406754	254.0	12.0	29432.1426464	701.977505622	43.0	0.678033377047	5152.00000111	865.540525679	2186	351	137	135	-1	-1	-1	0	0
DLR00017473	2	16	YNL136W	37	SD/MSG -ARG -HIS -LYS -URA +Canavanine +G418 +Thialysine	Yku70_v2_R2_Steve	11	11.0	3.1828350571	4837.71720471	272.078249813	254.0	3.42312925805	228390.000896	7265.83563754	43.0	4.16925915045	223358.001867	2184.06547094	2321	352	137	135	126	140	129	1137	0
DLR00017473	2	17	YNL259C	37	SD/MSG -ARG -HIS -LYS -URA +Canavanine +G418 +Thialysine	Yku70_v2_R2_Steve	11	11.0	0.646514668291	1207.99999162	204.028004142	254.0	12.0	31278.6	1121.59717239	43.0	0.657400975938	4988.99999549	842.165898257	2460	351	137	135	-1	-1	-1	0	0
DLR00017473	2	18	YNL135C	37	SD/MSG -ARG -HIS -LYS -URA +Canavanine +G418 +Thialysine	Yku70_v2_R2_Steve	11	11.0	3.24485644127	5352.95720513	289.297460194	254.0	3.43609788006	250099.000652	7044.40478358	43.0	4.20508897059	241982.001338	1591.28750924	2595	346	137	135	125	138	127	738	0
DLR00017473	2	19	YNL257C	37	SD/MSG -ARG -HIS -LYS -URA +Canavanine +G418 +Thialysine	Yku70_v2_R2_Steve	11	11.0	0.601409764678	802.999987444	157.718522319	254.0	12.0	28002.7270044	756.756713399	43.0	0.628783733327	3783.99999624	710.178157984	2734	351	137	135	-1	-1	-1	0	0
DLR00017473	2	20	YNL134C	37	SD/MSG -ARG -HIS -LYS -URA +Canavanine +G418 +Thialysine	Yku70_v2_R2_Steve	11	11.0	2.51889541524	2495.9	261.175522323	254.0	3.06353241955	107322.00086	6501.08544021	43.0	3.46709038844	92096.0010456	2106.06779939	2868	343	137	135	117	131	125	443	0
DLR00017473	2	21	YNL255C	37	SD/MSG -ARG -HIS -LYS -URA +Canavanine +G418 +Thialysine	Yku70_v2_R2_Steve	11	11.0	0.714956723702	1527.99999613	276.254486015	254.0	12.0	28501.3042911	618.910761709	43.0	0.750424503069	7736.99998726	1317.02938457	3008	351	137	135	-1	-1	-1	0	0
DLR00017473	2	22	YNL130C	37	SD/MSG -ARG -HIS -LYS -URA +Canavanine +G418 +Thialysine	Yku70_v2_R2_Steve	11	11.0	0.808993352822	2646.99999905	451.350279188	254.0	11.3325444378	34442.1	2155.48355904	43.0	0.824731381252	11168.9999995	1909.83656694	3145	351	137	135	-1	-1	-1	0	0
DLR00017473	2	23	YNL254C	37	SD/MSG -ARG -HIS -LYS -URA +Canavanine +G418 +Thialysine	Yku70_v2_R2_Steve	11	11.0	0.816635256014	2561.999998	434.4976783	254.0	12.0	31688.1	1033.16992105	43.0	0.832572034464	10858.9999993	1841.20818808	3282	351	137	135	-1	-1	-1	0	0
DLR00017473	2	24	YOR202W	37	SD/MSG -ARG -HIS -LYS -URA +Canavanine +G418 +Thialysine	Yku70_v2_R2_Steve	11	11.0	3.96910150169	11253.9996989	775.609063442	254.0	4.06805657175	767111.000096	8268.64958797	43.0	4.97421501336	761396.999935	5346.81053411	3415	343	137	135	138	145	130	261	0
DLR00017473	3	1	YOR202W	37	SD/MSG -ARG -HIS -LYS -URA +Canavanine +G418 +Thialysine	Yku70_v2_R2_Steve	11	11.0	3.841162778	8466.00000365	493.353245483	254.0	4.09484489013	652045.000047	6793.53301548	43.0	5.00515199723	643708.999983	3256.5255878	279	490	137	135	144	151	136	874	0
DLR00017473	3	2	YMR255W	37	SD/MSG -ARG -HIS -LYS -URA +Canavanine +G418 +Thialysine	Yku70_v2_R2_Steve	11	11.0	5.16042444866	9684.69162936	319.643079898	254.0	4.97893933467	868390.996265	4960.13639467	43.0	5.95559157339	863911.993283	4427.13495932	408	493	137	135	157	162	143	1127	0
DLR00017473	3	3	YNL035C	37	SD/MSG -ARG -HIS -LYS -URA +Canavanine +G418 +Thialysine	Yku70_v2_R2_Steve	11	11.0	3.68664531889	5724.00005333	255.955215688	254.0	3.9537459825	385172.000029	5793.14672489	43.0	4.84573650852	377368.999961	1446.91660798	553	491	137	135	140	148	135	1453	0
DLR00017473	3	4	YMR254C	37	SD/MSG -ARG -HIS -LYS -URA +Canavanine +G418 +Thialysine	Yku70_v2_R2_Steve	11	11.0	4.18673736776	8698.99835377	321.463668705	254.0	4.45770374971	663388.000155	5435.59512404	43.0	5.40346191135	656947.999899	2474.33272125	685	492	137	135	154	161	144	1188	0
DLR00017473	3	5	YNL034W	37	SD/MSG -ARG -HIS -LYS -URA +Canavanine +G418 +Thialysine	Yku70_v2_R2_Steve	11	11.0	2.7948387176	3455.73662938	220.53955271	254.0	3.20799759615	171447.00096	6465.56713305	43.0	3.8533629966	165256.001725	1993.33964666	829	490	137	135	128	141	132	1933	0
DLR00017473	3	6	YMR253C	37	SD/MSG -ARG -HIS -LYS -URA +Canavanine +G418 +Thialysine	Yku70_v2_R2_Steve	11	11.0	2.41960893845	2299.0	212.751638045	254.0	3.08933455657	116598.000748	6187.08227021	43.0	3.49544758268	100821.000896	1939.35133574	956	498	137	135	125	138	129	811	0
DLR00017473	3	7	YNL032W	37	SD/MSG -ARG -HIS -LYS -URA +Canavanine +G418 +Thialysine	Yku70_v2_R2_Steve	11	11.0	1.28252597583	1306.99988935	266.75886968	254.0	10.3638928745	32138.1	1081.42576525	43.0	2.42851208621	8988.00048143	1231.71597629	1089	499	137	135	102	118	117	100	0
DLR00017473	3	8	YMR252C	37	SD/MSG -ARG -HIS -LYS -URA +Canavanine +G418 +Thialysine	Yku70_v2_R2_Steve	11	11.0	4.11547382154	8997.99885213	261.829241826	254.0	4.42807587179	692175.000107	5383.6308449	43.0	5.36978198623	685554.999916	2114.61543761	1228	487	137	135	157	165	145	1169	0
DLR00017473	3	9	YNL031C	37	SD/MSG -ARG -HIS -LYS -URA +Canavanine +G418 +Thialysine	Yku70_v2_R2_Steve	11	11.0	3.80758695107	7187.9999499	238.151141498	254.0	4.02473199876	457082.000022	5883.26796658	43.0	4.9418733659	452657.999983	1553.54038287	1369	493	137	135	143	152	135	1389	0
DLR00017473	3	10	YMR251W-A	37	SD/MSG -ARG -HIS -LYS -URA +Canavanine +G418 +Thialysine	Yku70_v2_R2_Steve	11	11.0	4.33314087505	9383.99833513	288.600494941	254.0	4.59113577359	696563.000024	5331.77195653	43.0	5.54942421076	693151.999106	1928.85277284	1502	489	137	135	154	162	142	1253	0
DLR00017473	3	11	YNL030W	37	SD/MSG -ARG -HIS -LYS -URA +Canavanine +G418 +Thialysine	Yku70_v2_R2_Steve	11	11.0	0.640806587284	1016.99998643	192.44244468	254.0	12.0	29039.1540525	508.250065874	43.0	0.664833659333	4426.99999525	847.643442193	1638	486	137	135	-1	-1	-1	0	0
DLR00017473	3	12	YMR251W	37	SD/MSG -ARG -HIS -LYS -URA +Canavanine +G418 +Thialysine	Yku70_v2_R2_Steve	11	11.0	0.661945451798	1002.99998719	193.979932217	254.0	12.0	29124.3343806	495.755699016	43.0	0.769183779425	4136.99999812	810.57579796	1775	486	137	135	107	122	115	0	0
DLR00017473	3	13	YNL029C	37	SD/MSG -ARG -HIS -LYS -URA +Canavanine +G418 +Thialysine	Yku70_v2_R2_Steve	11	11.0	4.40443610093	10545.2992788	293.393353707	254.0	4.59611289406	801579.000149	5250.85922122	43.0	5.56309744615	793586.887117	2307.90766747	1919	491	137	135	156	163	142	1136	0
DLR00017473	3	14	YMR250W	37	SD/MSG -ARG -HIS -LYS -URA +Canavanine +G418 +Thialysine	Yku70_v2_R2_Steve	11	11.0	4.35280494774	10226.9977595	323.837955828	254.0	4.62401680645	768978.000009	5131.70611822	43.0	5.58191768571	764167.999173	2960.83509805	2052	482	137	135	156	163	142	977	0
DLR00017473	3	15	YNL028W	37	SD/MSG -ARG -HIS -LYS -URA +Canavanine +G418 +Thialysine	Yku70_v2_R2_Steve	11	11.0	3.62040086757	7916.00010994	293.643279415	254.0	3.81536544687	488664.000274	6571.84421569	43.0	4.71006776027	486995.000467	1936.10415373	2192	488	137	135	141	151	135	1366	0
DLR00017473	3	16	YMR247C	37	SD/MSG -ARG -HIS -LYS -URA +Canavanine +G418 +Thialysine	Yku70_v2_R2_Steve	11	11.0	0.6415258394	1158.99999252	194.287864561	254.0	12.0	30516.3809699	680.622144173	43.0	0.65232329297	4773.99999816	801.223653687	2323	486	137	135	-1	-1	-1	0	0
DLR00017473	3	17	YNL027W	37	SD/MSG -ARG -HIS -LYS -URA +Canavanine +G418 +Thialysine	Yku70_v2_R2_Steve	11	11.0	4.11096586911	10663.999333	311.568086521	254.0	4.30777896635	769923.000007	6486.17703266	43.0	5.25185090081	766709.999977	2819.58664909	2466	487	137	135	154	162	142	1174	0
DLR00017473	3	18	YMR246W	37	SD/MSG -ARG -HIS -LYS -URA +Canavanine +G418 +Thialysine	Yku70_v2_R2_Steve	11	11.0	4.05327773539	8882.99844905	273.845546813	254.0	4.28567359853	635260.000046	6153.88988019	43.0	5.21655591346	628359.999962	2310.32919971	2595	484	137	135	154	162	142	1113	0
DLR00017473	3	19	YNL024C	37	SD/MSG -ARG -HIS -LYS -URA +Canavanine +G418 +Thialysine	Yku70_v2_R2_Steve	11	11.0	4.15537256611	10388.9986235	406.460435771	254.0	4.41002833896	768790.000024	5886.04424507	43.0	5.35428231129	765715.999876	3929.0222523	2739	489	137	135	156	163	144	1181	0
DLR00017473	3	20	YMR245W	37	SD/MSG -ARG -HIS -LYS -URA +Canavanine +G418 +Thialysine	Yku70_v2_R2_Steve	11	11.0	4.04126332901	9450.59388217	303.157995521	254.0	4.23698819697	639419.000077	5936.58461962	43.0	5.17663063632	634324.000003	1658.68272082	2870	482	137	135	148	157	141	1027	0
DLR00017473	3	21	YNL023C	37	SD/MSG -ARG -HIS -LYS -URA +Canavanine +G418 +Thialysine	Yku70_v2_R2_Steve	11	11.0	0.653693476686	1031.99998863	196.502246826	254.0	12.0	27944.0705626	462.460345985	43.0	0.682166483561	4382.99999764	839.794994226	3008	486	137	135	-1	-1	-1	0	0
DLR00017473	3	22	YMR244W	37	SD/MSG -ARG -HIS -LYS -URA +Canavanine +G418 +Thialysine	Yku70_v2_R2_Steve	11	11.0	4.05485757125	9933.99885715	299.263957976	254.0	4.26552552569	761259.000002	6030.98198718	43.0	5.20210811421	755395.999994	3338.41501627	3142	480	137	135	151	157	140	1000	0
DLR00017473	3	23	YNL022C	37	SD/MSG -ARG -HIS -LYS -URA +Canavanine +G418 +Thialysine	Yku70_v2_R2_Steve	11	11.0	4.27276798533	10890.9971284	496.218198445	254.0	4.47786341026	896684.0	6621.28754453	43.0	5.42083663346	892976.99985	5999.67409851	3284	490	137	135	151	156	138	988	0
DLR00017473	3	24	YOR202W	37	SD/MSG -ARG -HIS -LYS -URA +Canavanine +G418 +Thialysine	Yku70_v2_R2_Steve	11	11.0	3.81993361201	10793.0000077	596.032319194	254.0	4.06782428601	780227.000055	7493.45231498	43.0	4.97816537102	775046.999809	5032.98460649	3415	480	137	135	141	148	132	656	0
DLR00017473	4	1	YOR202W	37	SD/MSG -ARG -HIS -LYS -URA +Canavanine +G418 +Thialysine	Yku70_v2_R2_Steve	11	11.0	3.77527517416	9581.00001735	321.792640921	254.0	4.02764089895	712838.000099	6364.14715202	43.0	4.94049062045	707713.999818	3160.5502264	277	627	137	135	144	151	136	1054	0
DLR00017473	4	2	YNL167C	37	SD/MSG -ARG -HIS -LYS -URA +Canavanine +G418 +Thialysine	Yku70_v2_R2_Steve	11	11.0	3.91216052336	8310.00002016	281.003486584	254.0	4.19871798591	600416.000029	6079.07281706	43.0	5.13427736697	596547.999988	1631.02384051	413	634	137	135	145	152	136	1507	0
DLR00017473	4	3	YNL289W	37	SD/MSG -ARG -HIS -LYS -URA +Canavanine +G418 +Thialysine	Yku70_v2_R2_Steve	11	11.0	3.6404157487	6199.00006697	270.137024199	254.0	3.89230003217	402400.000015	5724.18912258	43.0	4.79165059508	397349.999904	1562.45231627	546	627	137	135	139	148	135	1713	1
DLR00017473	4	4	YNL166C	37	SD/MSG -ARG -HIS -LYS -URA +Canavanine +G418 +Thialysine	Yku70_v2_R2_Steve	11	11.0	3.82173311328	7505.99980567	262.309482783	254.0	4.11908331122	559740.000023	5429.3503044	43.0	5.05802821567	557112.999981	2407.43689384	685	626	137	135	153	160	144	2089	0
DLR00017473	4	5	YNL288W	37	SD/MSG -ARG -HIS -LYS -URA +Canavanine +G418 +Thialysine	Yku70_v2_R2_Steve	11	11.0	0.610574388973	861.99998863	160.270891436	254.0	12.0	27711.9024197	557.195140085	43.0	0.625793623669	3687.999997	680.272706347	816	621	137	135	-1	-1	-1	0	0
DLR00017473	4	6	YNL165W	37	SD/MSG -ARG -HIS -LYS -URA +Canavanine +G418 +Thialysine	Yku70_v2_R2_Steve	11	11.0	0.570871680014	637.999984875	126.175921303	254.0	12.0	27395.5377069	428.286065465	43.0	0.581270347337	2643.99999606	519.945138125	953	621	137	135	-1	-1	-1	0	0
DLR00017473	4	7	YNL286W	37	SD/MSG -ARG -HIS -LYS -URA +Canavanine +G418 +Thialysine	Yku70_v2_R2_Steve	11	11.0	2.1534307084	1225.4	198.682971399	254.0	3.08115668984	68218.0004849	6019.74493365	43.0	3.09240226511	47484.0006051	1531.02693953	1092	617	137	135	119	133	125	581	0
DLR00017473	4	8	YNL164C	37	SD/MSG -ARG -HIS -LYS -URA +Canavanine +G418 +Thialysine	Yku70_v2_R2_Steve	11	11.0	3.97297643545	8671.99949994	266.612065375	254.0	4.19925004131	603336.000034	5936.73266414	43.0	5.13347266985	600251.999988	1676.37094097	1229	621	137	135	150	158	140	1426	0
DLR00017473	4	9	YNL285W	37	SD/MSG -ARG -HIS -LYS -URA +Canavanine +G418 +Thialysine	Yku70_v2_R2_Steve	11	11.0	3.97608126209	7566.99960483	260.383679404	254.0	4.2232034545	523095.00009	6097.36364587	43.0	5.15202028304	518246.999937	1728.87806927	1370	623	137	135	148	157	138	1342	0
DLR00017473	4	10	YNL162W	37	SD/MSG -ARG -HIS -LYS -URA +Canavanine +G418 +Thialysine	Yku70_v2_R2_Steve	11	11.0	2.52768556502	1745.1	360.483505092	254.0	6.77412592314	56011.5	4377.75633692	43.0	3.61331259852	44720.0002682	1693.48348923	1495	626	137	135	110	125	119	535	0
DLR00017473	4	11	YNL283C	37	SD/MSG -ARG -HIS -LYS -URA +Canavanine +G418 +Thialysine	Yku70_v2_R2_Steve	11	11.0	4.21807830415	9185.9987797	274.646733861	254.0	4.42173567839	655067.000191	5589.31319468	43.0	5.37213132561	649106.743266	1315.99124702	1637	621	137	135	151	159	139	1227	0
DLR00017473	4	12	YNL159C	37	SD/MSG -ARG -HIS -LYS -URA +Canavanine +G418 +Thialysine	Yku70_v2_R2_Steve	11	11.0	4.06333256621	9183.99905468	242.807365104	254.0	4.27003553952	638307.000046	5644.89432967	43.0	5.20878901638	632866.999982	1685.93983886	1779	621	137	135	149	157	137	1001	0
DLR00017473	4	13	YNL281W	37	SD/MSG -ARG -HIS -LYS -URA +Canavanine +G418 +Thialysine	Yku70_v2_R2_Steve	11	11.0	0.638155636497	1040.99998898	193.433256118	254.0	12.0	29759.6177937	578.241680657	43.0	0.649497517912	4300.99999578	799.5278883	1914	623	137	135	-1	-1	-1	2	0
DLR00017473	4	14	YNL157W	37	SD/MSG -ARG -HIS -LYS -URA +Canavanine +G418 +Thialysine	Yku70_v2_R2_Steve	11	11.0	4.14147295171	8760.90806258	292.938888508	254.0	4.30327681576	593733.00005	5652.58739475	43.0	5.24677670593	589261.999882	2158.32565338	2052	620	137	135	147	155	136	1151	0
DLR00017473	4	15	YNL280C	37	SD/MSG -ARG -HIS -LYS -URA +Canavanine +G418 +Thialysine	Yku70_v2_R2_Steve	11	11.0	0.656161927768	1084.99998896	198.572401469	254.0	12.0	30502.5559848	511.616628892	43.0	0.667933733134	4512.9999981	823.616079437	2186	621	137	135	-1	-1	-1	0	0
DLR00017473	4	16	YNL156C	37	SD/MSG -ARG -HIS -LYS -URA +Canavanine +G418 +Thialysine	Yku70_v2_R2_Steve	11	11.0	4.38836568104	10549.0435088	318.521328278	254.0	4.61385171337	848794.999986	5799.02480406	43.0	5.56977589747	844896.999045	5088.4605528	2326	616	137	135	161	167	145	1075	0
DLR00017473	4	17	YNL279W	37	SD/MSG -ARG -HIS -LYS -URA +Canavanine +G418 +Thialysine	Yku70_v2_R2_Steve	11	11.0	0.619565010229	1046.99999202	169.388477801	254.0	12.0	30247.4381577	687.777665062	43.0	0.630329280957	4315.99999826	697.828214857	2460	621	137	135	-1	-1	-1	0	0
DLR00017473	4	18	YNL155W	37	SD/MSG -ARG -HIS -LYS -URA +Canavanine +G418 +Thialysine	Yku70_v2_R2_Steve	11	11.0	2.47196597406	2043.8	167.43926268	254.0	3.14579891455	96569.000442	6431.15573418	43.0	3.46429589535	80330.0011298	1247.38568952	2597	613	137	135	120	134	125	752	0
DLR00017473	4	19	YNL278W	37	SD/MSG -ARG -HIS -LYS -URA +Canavanine +G418 +Thialysine	Yku70_v2_R2_Steve	11	11.0	0.727302212011	1176.99999451	205.756815866	254.0	12.0	29863.8	972.550915491	43.0	1.05342520898	5411.99999895	975.832117798	2735	622	137	135	101	117	113	5	0
DLR00017473	4	20	YNL154C	37	SD/MSG -ARG -HIS -LYS -URA +Canavanine +G418 +Thialysine	Yku70_v2_R2_Steve	11	11.0	4.05740963219	8617.18756349	325.116148073	254.0	4.25596819926	630806.000042	5494.38714208	43.0	5.19048199289	624072.999974	2525.576273	2871	617	137	135	153	160	142	1181	0
DLR00017473	4	21	YNL277W	37	SD/MSG -ARG -HIS -LYS -URA +Canavanine +G418 +Thialysine	Yku70_v2_R2_Steve	11	11.0	4.58289787459	11300.1714465	459.494097744	254.0	4.66693415328	918642.999972	5522.710788	43.0	5.62791580585	915563.999064	6177.0089354	3011	624	137	135	158	164	145	1070	0
DLR00017473	4	22	YNL153C	37	SD/MSG -ARG -HIS -LYS -URA +Canavanine +G418 +Thialysine	Yku70_v2_R2_Steve	11	11.0	3.21634306391	4950.95217168	244.398453374	254.0	3.50349435765	301059.000735	6391.41470617	43.0	4.30088289271	296941.001239	1811.4389004	3146	614	137	135	135	145	133	1865	0
DLR00017473	4	23	YNL275W	37	SD/MSG -ARG -HIS -LYS -URA +Canavanine +G418 +Thialysine	Yku70_v2_R2_Steve	11	11.0	0.838046517888	2559.99999579	496.762563549	254.0	12.0	31811.1036679	1054.51450343	43.0	0.869683430034	12627.9999981	2347.08014583	3284	623	137	135	-1	-1	-1	5	0
DLR00017473	4	24	YOR202W	37	SD/MSG -ARG -HIS -LYS -URA +Canavanine +G418 +Thialysine	Yku70_v2_R2_Steve	11	11.0	4.12070338589	11000.9992465	602.183406169	254.0	4.31651270131	880035.999993	7128.31670152	43.0	5.24881077491	874326.999954	6109.13011555	3417	617	137	135	148	153	135	714	0
DLR00017473	5	1	YOR202W	37	SD/MSG -ARG -HIS -LYS -URA +Canavanine +G418 +Thialysine	Yku70_v2_R2_Steve	11	11.0	3.83694988022	9977.99999218	280.54144218	254.0	4.11379191631	767212.000021	6000.50776395	43.0	5.04491354686	753514.736172	3576.70184392	285	764	137	135	148	154	139	1105	0
DLR00017473	5	2	YMR271C	37	SD/MSG -ARG -HIS -LYS -URA +Canavanine +G418 +Thialysine	Yku70_v2_R2_Steve	11	11.0	0.768633416891	1688.99999584	337.269042522	254.0	12.0	29536.2	766.869906983	43.0	0.796028586134	7087.999997	1445.28719002	412	757	137	135	-1	-1	-1	17	0
DLR00017473	5	3	YNL052W	37	SD/MSG -ARG -HIS -LYS -URA +Canavanine +G418 +Thialysine	Yku70_v2_R2_Steve	11	11.0	4.21963409049	9418.99895785	312.238129696	254.0	4.48654906097	705546.000313	5778.40166382	43.0	5.44534307364	701712.999995	1823.18481276	551	764	137	135	152	159	143	1331	0
DLR00017473	5	4	YMR269W	37	SD/MSG -ARG -HIS -LYS -URA +Canavanine +G418 +Thialysine	Yku70_v2_R2_Steve	11	11.0	9.0	1568.7	193.959821841	254.0	3.35792684904	71661.9976126	5948.28311061	43.0	3.50507323745	58375.0008466	1325.34330324	685	765	137	135	108	123	119	751	0
DLR00017473	5	5	YNL051W	37	SD/MSG -ARG -HIS -LYS -URA +Canavanine +G418 +Thialysine	Yku70_v2_R2_Steve	11	11.0	3.34850374283	5326.00017311	220.39908944	254.0	3.59862730055	339876.000441	6089.83724045	43.0	4.43606909013	338177.548877	940.71992622	829	760	137	135	143	152	139	1858	7
DLR00017473	5	6	YMR266W	37	SD/MSG -ARG -HIS -LYS -URA +Canavanine +G418 +Thialysine	Yku70_v2_R2_Steve	11	11.0	4.45819636447	10901.8587113	368.896584795	254.0	4.70087306831	880023.9998	4908.64758016	43.0	5.66788274071	876908.99822	4891.22588257	959	761	137	135	162	168	148	1127	0
DLR00017473	5	7	YNL050C	37	SD/MSG -ARG -HIS -LYS -URA +Canavanine +G418 +Thialysine	Yku70_v2_R2_Steve	11	11.0	3.67077084012	7453.00010928	180.61489511	254.0	3.91422215463	505876.000068	5554.77298063	43.0	4.82620839521	503957.000002	1152.8754898	1098	768	137	135	148	157	140	1808	0
DLR00017473	5	8	YMR265C	37	SD/MSG -ARG -HIS -LYS -URA +Canavanine +G418 +Thialysine	Yku70_v2_R2_Steve	11	11.0	4.45841950615	9183.23135856	330.393050652	254.0	4.67700661656	712160.998912	5217.31243109	43.0	5.63985247304	706483.996626	3243.67368828	1231	761	137	135	157	164	144	1137	0
DLR00017473	5	9	YNL049C	37	SD/MSG -ARG -HIS -LYS -URA +Canavanine +G418 +Thialysine	Yku70_v2_R2_Steve	11	11.0	4.25105172972	7972.99883555	245.563552161	254.0	4.55399408957	559735.999225	5122.71507381	43.0	5.50368453998	555516.997003	2085.44578847	1366	761	137	135	151	159	140	1314	0
DLR00017473	5	10	YMR264W	37	SD/MSG -ARG -HIS -LYS -URA +Canavanine +G418 +Thialysine	Yku70_v2_R2_Steve	11	11.0	4.77490066366	9150.22093826	323.115906998	254.0	4.84285280693	724380.996662	4857.21967596	43.0	5.81198133053	719141.993873	3327.34447374	1501	757	137	135	157	164	143	1031	0
DLR00017473	5	11	YNL046W	37	SD/MSG -ARG -HIS -LYS -URA +Canavanine +G418 +Thialysine	Yku70_v2_R2_Steve	11	11.0	4.34604296903	9976.52447263	319.526964185	254.0	4.54734286338	703791.000042	5499.94384238	43.0	5.50924342877	702879.999401	2895.95545875	1646	764	137	135	150	158	138	1317	0
DLR00017473	5	12	YMR263W	37	SD/MSG -ARG -HIS -LYS -URA +Canavanine +G418 +Thialysine	Yku70_v2_R2_Steve	11	11.0	1.10744586974	1816.99999316	330.143263076	254.0	12.0	31437.482869	587.732725005	43.0	1.85173635247	7771.99935377	1466.15377694	1784	756	137	135	96	113	111	18	0
DLR00017473	5	13	YNL045W	37	SD/MSG -ARG -HIS -LYS -URA +Canavanine +G418 +Thialysine	Yku70_v2_R2_Steve	11	11.0	4.74421940891	10973.6257045	376.330495007	254.0	4.79777074461	829394.997539	5070.56068953	43.0	5.77157148776	828617.995296	4496.07224037	1920	764	137	135	154	161	140	1186	0
DLR00017473	5	14	YMR262W	37	SD/MSG -ARG -HIS -LYS -URA +Canavanine +G418 +Thialysine	Yku70_v2_R2_Steve	11	11.0	4.63536492786	9528.01232163	314.371096823	254.0	4.74524522126	683321.996991	5114.7214613	43.0	5.71770704998	681578.994354	3849.80078517	2052	759	137	135	151	158	138	1230	0
DLR00017473	5	15	YNL044W	37	SD/MSG -ARG -HIS -LYS -URA +Canavanine +G418 +Thialysine	Yku70_v2_R2_Steve	11	11.0	4.58717048448	10657.7416024	364.955832019	254.0	4.67284879337	789868.998737	5737.57017622	43.0	5.63982280014	788579.996839	5147.23287213	2193	761	137	135	153	161	140	1213	0
DLR00017473	5	16	YMR261C	37	SD/MSG -ARG -HIS -LYS -URA +Canavanine +G418 +Thialysine	Yku70_v2_R2_Steve	11	11.0	0.669288555032	1080.99999089	210.748456181	254.0	12.0	30588.059469	736.28351673	43.0	0.700796207501	4482.99999737	881.370861407	2326	753	137	135	101	115	109	5	0
DLR00017473	5	17	YNL043C	37	SD/MSG -ARG -HIS -LYS -URA +Canavanine +G418 +Thialysine	Yku70_v2_R2_Steve	11	11.0	4.19794477564	11345.9986002	398.898059911	254.0	4.39113268234	847672.000005	6307.3144096	43.0	5.34117464176	844012.999936	4326.35981851	2467	764	137	135	156	163	142	1043	13
DLR00017473	5	18	YMR259C	37	SD/MSG -ARG -HIS -LYS -URA +Canavanine +G418 +Thialysine	Yku70_v2_R2_Steve	11	11.0	4.15430407265	9477.9974037	240.056460055	254.0	4.34484517918	699773.000033	5731.14338967	43.0	5.2820454191	694890.9999	2756.90567269	2595	756	137	135	155	163	143	1147	0
DLR00017473	5	19	YNL041C	37	SD/MSG -ARG -HIS -LYS -URA +Canavanine +G418 +Thialysine	Yku70_v2_R2_Steve	11	11.0	3.88961938817	9692.00001361	367.135344211	254.0	4.06127058413	632447.000001	6209.69358747	43.0	4.99379597093	631482.999896	3356.2041119	2735	757	137	135	146	155	139	1349	0
DLR00017473	5	20	YMR258C	37	SD/MSG -ARG -HIS -LYS -URA +Canavanine +G418 +Thialysine	Yku70_v2_R2_Steve	11	11.0	0.625759798666	976.999989091	175.860872979	254.0	12.0	26376.1990733	582.266185881	43.0	0.6361563903	4039.99999474	723.901008782	2871	756	137	135	-1	-1	-1	0	0
DLR00017473	5	21	YNL040W	37	SD/MSG -ARG -HIS -LYS -URA +Canavanine +G418 +Thialysine	Yku70_v2_R2_Steve	11	11.0	0.680528270987	1327.99999813	240.515453585	254.0	12.0	27835.2248168	600.683405297	43.0	0.695695966108	5587.99999536	1007.01621038	3010	758	137	135	-1	-1	-1	0	0
DLR00017473	5	22	YMR256C	37	SD/MSG -ARG -HIS -LYS -URA +Canavanine +G418 +Thialysine	Yku70_v2_R2_Steve	11	11.0	4.12992309639	8582.29807537	284.516086873	254.0	4.32916048134	625404.00009	5784.97208639	43.0	5.26954569995	619620.999977	3383.4723448	3141	753	137	135	147	155	140	1107	0
DLR00017473	5	23	YNL037C	37	SD/MSG -ARG -HIS -LYS -URA +Canavanine +G418 +Thialysine	Yku70_v2_R2_Steve	11	11.0	3.91201546801	9228.99995878	411.504516715	254.0	4.10377527326	662830.000037	6793.66932124	43.0	5.02575562632	658782.00002	3889.88847324	3288	762	137	135	142	150	135	1095	0
DLR00017473	5	24	YOR202W	37	SD/MSG -ARG -HIS -LYS -URA +Canavanine +G418 +Thialysine	Yku70_v2_R2_Steve	11	11.0	3.89659676236	11240.9999929	450.128929369	254.0	4.14039003478	898911.000063	6633.61743751	43.0	5.05964936785	893607.999814	4830.28188937	3414	756	137	135	147	153	135	768	0
DLR00017473	6	1	YOR202W	37	SD/MSG -ARG -HIS -LYS -URA +Canavanine +G418 +Thialysine	Yku70_v2_R2_Steve	11	11.0	3.70798488995	9048.00006223	253.042515658	254.0	3.96765074437	688219.000167	6101.65839837	43.0	4.8656596537	682825.00013	2198.53124174	278	898	137	135	147	154	140	1121	0
DLR00017473	6	2	YNL190W	37	SD/MSG -ARG -HIS -LYS -URA +Canavanine +G418 +Thialysine	Yku70_v2_R2_Steve	11	11.0	2.65502748776	3347.3	284.079150717	254.0	3.11540409139	159687.000808	6620.56409749	43.0	3.61016365058	161791.013226	1419.58467724	418	904	137	135	122	134	126	1211	0
DLR00017473	6	3	YNL301C	37	SD/MSG -ARG -HIS -LYS -URA +Canavanine +G418 +Thialysine	Yku70_v2_R2_Steve	11	11.0	3.88502988496	8793.99995778	258.305348329	254.0	4.21132210393	653822.000005	5323.7370726	43.0	5.14872798456	651273.999979	2616.35633449	547	899	137	135	153	160	144	1674	0
DLR00017473	6	4	YNL187W	37	SD/MSG -ARG -HIS -LYS -URA +Canavanine +G418 +Thialysine	Yku70_v2_R2_Steve	11	11.0	4.75012693799	11152.0629131	265.219871992	254.0	5.02377749548	957733.995905	4211.34045826	43.0	6.0059697057	954816.993265	4812.29908939	682	899	137	135	165	170	151	1185	0
DLR00017473	6	5	YNL300W	37	SD/MSG -ARG -HIS -LYS -URA +Canavanine +G418 +Thialysine	Yku70_v2_R2_Steve	11	11.0	3.97742102414	8318.99894813	216.842993016	254.0	4.36073221174	619228.000001	5091.61044175	43.0	5.30519717197	617041.999547	3424.85675348	819	897	137	135	156	163	146	1884	0
DLR00017473	6	6	YNL183C	37	SD/MSG -ARG -HIS -LYS -URA +Canavanine +G418 +Thialysine	Yku70_v2_R2_Steve	11	11.0	4.29550850487	9965.92693046	323.429159767	254.0	4.45299745779	772209.00012	5477.71827607	43.0	5.40512688487	767835.999932	2311.07598827	960	898	137	135	158	165	146	1129	0
DLR00017473	6	7	YNL299W	37	SD/MSG -ARG -HIS -LYS -URA +Canavanine +G418 +Thialysine	Yku70_v2_R2_Steve	11	11.0	0.584054828035	1046.99999418	163.0401031	254.0	12.0	28806.2533167	752.730297592	43.0	0.620071126862	4431.00000388	686.619034705	1091	892	137	135	105	117	117	12	0
DLR00017473	6	8	YNL179C	37	SD/MSG -ARG -HIS -LYS -URA +Canavanine +G418 +Thialysine	Yku70_v2_R2_Steve	11	11.0	2.66984614502	3834.6	245.323756562	254.0	3.11632920489	170642.000762	6946.39146441	43.0	3.70682004151	161856.001162	2077.0130463	1230	901	137	135	123	137	126	1102	0
DLR00017473	6	9	YNL298W	37	SD/MSG -ARG -HIS -LYS -URA +Canavanine +G418 +Thialysine	Yku70_v2_R2_Steve	11	11.0	4.2625746064	8896.99891581	168.752157002	254.0	4.68244288118	704881.999251	4585.19332272	43.0	5.63992699323	699902.997195	2203.03941136	1363	896	137	135	160	167	147	1270	0
DLR00017473	6	10	YNL176C	37	SD/MSG -ARG -HIS -LYS -URA +Canavanine +G418 +Thialysine	Yku70_v2_R2_Steve	11	11.0	3.79696798467	7177.99997051	304.538616956	254.0	3.95723719928	435500.000107	6275.74610278	43.0	4.87515252602	431615.844332	1794.39910399	1505	895	137	135	140	149	133	1638	0
DLR00017473	6	11	YNL297C	37	SD/MSG -ARG -HIS -LYS -URA +Canavanine +G418 +Thialysine	Yku70_v2_R2_Steve	11	11.0	3.27008360723	4649.00032727	306.421598813	254.0	3.55049611359	280640.000364	6530.32454056	43.0	4.35751606823	276240.000807	1612.57220528	1642	897	137	135	138	148	133	1857	0
DLR00017473	6	12	YNL175C	37	SD/MSG -ARG -HIS -LYS -URA +Canavanine +G418 +Thialysine	Yku70_v2_R2_Steve	11	11.0	4.33670438488	9921.28224341	279.34115564	254.0	4.58861930242	774004.000002	5217.2731656	43.0	5.54662070122	771426.999133	3739.38417867	1778	893	137	135	158	164	143	1276	0
DLR00017473	6	13	YNL296W	37	SD/MSG -ARG -HIS -LYS -URA +Canavanine +G418 +Thialysine	Yku70_v2_R2_Steve	11	11.0	3.07588262301	2809.00049614	254.183175744	254.0	3.4256571776	161498.000274	6706.78695663	43.0	4.08635838403	153208.000955	1874.83215091	1921	899	137	135	132	144	131	1447	0
DLR00017473	6	14	YNL173C	37	SD/MSG -ARG -HIS -LYS -URA +Canavanine +G418 +Thialysine	Yku70_v2_R2_Steve	11	11.0	4.82589021922	9376.35423706	351.801147921	254.0	4.73059773387	718988.996931	5508.65443587	43.0	5.69188839388	714798.994676	4674.23020308	2052	898	137	135	155	161	140	1024	0
DLR00017473	6	15	YNL295W	37	SD/MSG -ARG -HIS -LYS -URA +Canavanine +G418 +Thialysine	Yku70_v2_R2_Steve	11	11.0	4.48077674958	10566.9742761	349.682307039	254.0	4.58060399818	759559.999828	5684.18681451	43.0	5.54245016121	757764.998479	4967.22211013	2185	896	137	135	152	159	139	1075	0
DLR00017473	6	16	YNL171C	37	SD/MSG -ARG -HIS -LYS -URA +Canavanine +G418 +Thialysine	Yku70_v2_R2_Steve	11	11.0	0.679669395378	1152.99999096	225.438285092	254.0	12.0	31046.960885	729.710901559	43.0	0.693911555682	4774.99999722	932.43821784	2323	891	137	135	-1	-1	-1	0	0
DLR00017473	6	17	YNL294C	37	SD/MSG -ARG -HIS -LYS -URA +Canavanine +G418 +Thialysine	Yku70_v2_R2_Steve	11	11.0	0.680826579823	1183.99999205	226.478516458	254.0	12.0	30125.6957713	718.084125601	43.0	0.691896754799	4887.99999465	936.188621147	2469	900	137	135	-1	-1	-1	8	0
DLR00017473	6	18	YNL170W	37	SD/MSG -ARG -HIS -LYS -URA +Canavanine +G418 +Thialysine	Yku70_v2_R2_Steve	11	11.0	0.734338930458	1424.99999441	273.770315346	254.0	12.0	30649.7364908	634.546743816	43.0	0.770110210059	6398.99999612	1235.04998609	2597	891	137	135	-1	-1	-1	0	0
DLR00017473	6	19	YNL293W	37	SD/MSG -ARG -HIS -LYS -URA +Canavanine +G418 +Thialysine	Yku70_v2_R2_Steve	11	11.0	4.28130495847	11797.352579	478.008503538	254.0	4.38850855637	876575.000006	6396.38267034	43.0	5.33701962908	874402.999972	4339.40102504	2732	896	137	135	154	161	142	990	0
DLR00017473	6	20	YNL169C	37	SD/MSG -ARG -HIS -LYS -URA +Canavanine +G418 +Thialysine	Yku70_v2_R2_Steve	11	11.0	0.675436773335	1095.99999057	209.107324028	254.0	12.0	27969.6887581	828.099082367	43.0	0.705328303642	4547.99999817	898.420136408	2871	891	137	135	-1	-1	-1	0	0
DLR00017473	6	21	YNL292W	37	SD/MSG -ARG -HIS -LYS -URA +Canavanine +G418 +Thialysine	Yku70_v2_R2_Steve	11	11.0	3.95726084888	10961.9999739	429.125724324	254.0	4.10617225608	790313.000033	6643.99321566	43.0	5.04645809414	787349.999965	4278.44961423	3004	893	137	135	150	159	142	1187	0
DLR00017473	6	22	YNL168C	37	SD/MSG -ARG -HIS -LYS -URA +Canavanine +G418 +Thialysine	Yku70_v2_R2_Steve	11	11.0	3.7628793164	8476.99999287	345.193025455	254.0	4.03335193145	610766.000014	5973.52838502	43.0	4.95207789075	607689.999923	3420.84959361	3146	893	137	135	147	156	141	1368	0
DLR00017473	6	23	YNL291C	37	SD/MSG -ARG -HIS -LYS -URA +Canavanine +G418 +Thialysine	Yku70_v2_R2_Steve	11	11.0	1.38904922556	2291.99999715	374.187236639	254.0	9.48602986477	38267.1	2666.79781429	43.0	2.58708070652	17298.000445	1776.53955248	3282	891	137	135	103	117	114	123	0
DLR00017473	6	24	YOR202W	37	SD/MSG -ARG -HIS -LYS -URA +Canavanine +G418 +Thialysine	Yku70_v2_R2_Steve	11	11.0	9.0	1679.4	285.85382378	254.0	3.11247880992	179023.000715	6869.11922462	43.0	3.49214399958	169528.7	1513.80445786	3429	896	137	135	146	153	139	615	0
DLR00017473	7	1	YOR202W	37	SD/MSG -ARG -HIS -LYS -URA +Canavanine +G418 +Thialysine	Yku70_v2_R2_Steve	11	11.0	3.816578829	9703.00001819	247.1783644	254.0	4.11923294571	774546.000059	5702.98362993	43.0	5.03830924856	769098.99988	3281.76354695	281	1037	137	135	152	159	143	1120	0
DLR00017473	7	2	YMR284W	37	SD/MSG -ARG -HIS -LYS -URA +Canavanine +G418 +Thialysine	Yku70_v2_R2_Steve	11	11.0	0.688546294485	1345.99999491	243.55742688	254.0	12.0	28718.1	887.382359686	43.0	0.700475918256	5564.99999831	1008.1988243	407	1024	137	135	-1	-1	-1	8	0
DLR00017473	7	3	YNL068C	37	SD/MSG -ARG -HIS -LYS -URA +Canavanine +G418 +Thialysine	Yku70_v2_R2_Steve	11	11.0	1.08625532126	1204.99999142	220.059452363	254.0	10.9807423304	29568.6	986.001584195	43.0	2.10516098614	5029.00024043	947.598341637	554	1037	137	135	97	114	114	29	0
DLR00017473	7	4	YMR283C	37	SD/MSG -ARG -HIS -LYS -URA +Canavanine +G418 +Thialysine	Yku70_v2_R2_Steve	11	11.0	0.618653381716	1039.99999268	187.618321698	254.0	12.0	27860.168977	711.401210914	43.0	0.63002860416	4311.00000108	776.096852763	682	1029	137	135	-1	-1	-1	6	0
DLR00017473	7	5	YNL067W	37	SD/MSG -ARG -HIS -LYS -URA +Canavanine +G418 +Thialysine	Yku70_v2_R2_Steve	11	11.0	3.61171571683	5998.99958942	175.079719832	254.0	3.78571367434	368498.000117	6008.98347597	43.0	4.67948391071	369315.999929	2672.9860311	827	1034	137	135	141	151	138	2356	0
DLR00017473	7	6	YMR282C	37	SD/MSG -ARG -HIS -LYS -URA +Canavanine +G418 +Thialysine	Yku70_v2_R2_Steve	11	11.0	0.607598975606	772.999985414	145.77435553	254.0	12.0	28491.3	848.897390664	43.0	0.638643288295	3224.99999434	608.565668131	953	1026	137	135	100	119	116	0	0
DLR00017473	7	7	YNL066W	37	SD/MSG -ARG -HIS -LYS -URA +Canavanine +G418 +Thialysine	Yku70_v2_R2_Steve	11	11.0	2.60154759094	3026.1	178.294012262	254.0	3.12762069034	148250.000846	6603.32044701	43.0	3.59907307886	150707.494286	1047.1654437	1096	1038	137	135	129	142	133	1707	0
DLR00017473	7	8	YMR280C	37	SD/MSG -ARG -HIS -LYS -URA +Canavanine +G418 +Thialysine	Yku70_v2_R2_Steve	11	11.0	0.634081398054	1001.99998752	177.234408677	254.0	12.0	29867.3487873	562.611102457	43.0	0.656324381022	4324.99999773	765.433435774	1227	1026	137	135	-1	-1	-1	0	0
DLR00017473	7	9	YNL065W	37	SD/MSG -ARG -HIS -LYS -URA +Canavanine +G418 +Thialysine	Yku70_v2_R2_Steve	11	11.0	4.44119154713	10806.9969939	364.116872618	254.0	4.67374167771	828735.999198	5653.47720268	43.0	5.63973857752	827540.997516	5246.94311183	1367	1037	137	135	159	165	145	1335	0
DLR00017473	7	10	YMR279C	37	SD/MSG -ARG -HIS -LYS -URA +Canavanine +G418 +Thialysine	Yku70_v2_R2_Steve	11	11.0	0.6778193738	1249.99999558	231.098449301	254.0	12.0	30646.2821794	793.792499528	43.0	0.726267770718	6090.99999813	1151.99012114	1501	1026	137	135	-1	-1	-1	0	0
DLR00017473	7	11	YJR109C	37	SD/MSG -ARG -HIS -LYS -URA +Canavanine +G418 +Thialysine	Yku70_v2_R2_Steve	11	11.0	0.708007108525	1359.99999228	263.938237565	254.0	12.0	30648.9887974	797.500751306	43.0	0.718239907378	5586.99999505	1085.60793343	1638	1026	137	135	-1	-1	-1	0	0
DLR00017473	7	12	YMR278W	37	SD/MSG -ARG -HIS -LYS -URA +Canavanine +G418 +Thialysine	Yku70_v2_R2_Steve	11	11.0	0.667332687455	1082.99999601	213.545214066	254.0	12.0	29777.1258642	666.090622926	43.0	0.680010022267	4464.99999908	887.164360871	1775	1026	137	135	-1	-1	-1	0	0
DLR00017473	7	13	YNL064C	37	SD/MSG -ARG -HIS -LYS -URA +Canavanine +G418 +Thialysine	Yku70_v2_R2_Steve	11	11.0	0.658792020613	1045.99999072	188.186685299	254.0	12.0	29933.9100643	516.5033374	43.0	0.742762076284	4389.99999753	824.898559401	1912	1026	137	135	-1	-1	-1	0	0
DLR00017473	7	14	YMR276W	37	SD/MSG -ARG -HIS -LYS -URA +Canavanine +G418 +Thialysine	Yku70_v2_R2_Steve	11	11.0	0.653326046053	833.999986079	162.974591654	254.0	12.0	29537.0865957	416.034408054	43.0	0.808157769805	3537.99999607	679.837472927	2049	1026	137	135	99	114	111	2	0
DLR00017473	7	15	YNL063W	37	SD/MSG -ARG -HIS -LYS -URA +Canavanine +G418 +Thialysine	Yku70_v2_R2_Steve	11	11.0	4.69374740704	10843.8560128	391.278851076	254.0	4.75741186149	878325.997653	5830.38119506	43.0	5.71867879541	876141.996057	6599.05584875	2195	1040	137	135	160	165	144	1149	8
DLR00017473	7	16	YMR275C	37	SD/MSG -ARG -HIS -LYS -URA +Canavanine +G418 +Thialysine	Yku70_v2_R2_Steve	11	11.0	0.68578394784	1320.99999335	240.167911975	254.0	12.0	30676.2605883	665.336740526	43.0	0.696280825994	5441.99999999	989.383175436	2323	1026	137	135	-1	-1	-1	10	0
DLR00017473	7	17	YNL058C	37	SD/MSG -ARG -HIS -LYS -URA +Canavanine +G418 +Thialysine	Yku70_v2_R2_Steve	11	11.0	0.711318642084	1392.99999565	269.07020128	254.0	12.0	30252.9056416	650.330340671	43.0	0.725508984063	5753.99999525	1125.99012204	2460	1026	137	135	-1	-1	-1	0	0
DLR00017473	7	18	YMR274C	37	SD/MSG -ARG -HIS -LYS -URA +Canavanine +G418 +Thialysine	Yku70_v2_R2_Steve	11	11.0	0.619629873698	1067.99999235	185.032935481	254.0	12.0	28918.4870976	738.420398008	43.0	0.631539066251	4396.99999613	765.210223487	2597	1026	137	135	-1	-1	-1	0	0
DLR00017473	7	19	YNL057W	37	SD/MSG -ARG -HIS -LYS -URA +Canavanine +G418 +Thialysine	Yku70_v2_R2_Steve	11	11.0	4.12344512207	11220.9986739	356.225091011	254.0	4.32050128839	835236.000152	5609.9278751	43.0	5.26454614171	834069.999991	3835.80477187	2739	1037	137	135	155	162	143	1209	0
DLR00017473	7	20	YMR273C	37	SD/MSG -ARG -HIS -LYS -URA +Canavanine +G418 +Thialysine	Yku70_v2_R2_Steve	11	11.0	0.615859049708	994.999990493	179.887263179	254.0	12.0	26486.6708907	615.021231799	43.0	0.630551132333	4329.99999792	765.659470932	2871	1026	137	135	-1	-1	-1	0	0
DLR00017473	7	21	YNL056W	37	SD/MSG -ARG -HIS -LYS -URA +Canavanine +G418 +Thialysine	Yku70_v2_R2_Steve	11	11.0	0.636124729218	929.999983545	185.743575297	254.0	12.0	27130.2196411	554.550614654	43.0	0.658310255336	3843.99999732	771.614637121	3008	1026	137	135	-1	-1	-1	0	0
DLR00017473	7	22	YMR272C	37	SD/MSG -ARG -HIS -LYS -URA +Canavanine +G418 +Thialysine	Yku70_v2_R2_Steve	11	11.0	0.714035157684	1538.99999588	288.089135482	254.0	12.0	28982.7	1016.80574971	43.0	0.729498362579	6446.99999766	1216.87493074	3145	1026	137	135	-1	-1	-1	0	0
DLR00017473	7	23	YNL054W	37	SD/MSG -ARG -HIS -LYS -URA +Canavanine +G418 +Thialysine	Yku70_v2_R2_Steve	11	11.0	3.96416804088	10013.9999385	487.166339873	254.0	4.13176835762	712571.000387	6718.44316712	43.0	5.05912893746	708382.999969	3632.92670019	3285	1037	137	135	142	150	134	1025	0
DLR00017473	7	24	YOR202W	37	SD/MSG -ARG -HIS -LYS -URA +Canavanine +G418 +Thialysine	Yku70_v2_R2_Steve	11	11.0	3.86737228073	10746.9999828	359.264536012	254.0	4.107938935	868263.000194	6407.53233907	43.0	5.02445862275	864183.999827	5074.04895346	3417	1024	137	135	147	154	136	965	0
DLR00017473	8	1	YOR202W	37	SD/MSG -ARG -HIS -LYS -URA +Canavanine +G418 +Thialysine	Yku70_v2_R2_Steve	11	11.0	3.6033663931	9523.76738906	159.642804339	254.0	3.86882181243	679029.000699	6111.49297009	43.0	4.76160512894	674421.000599	1839.24940215	275	1171	137	135	146	153	139	1180	0
DLR00017473	8	2	YNL201C	37	SD/MSG -ARG -HIS -LYS -URA +Canavanine +G418 +Thialysine	Yku70_v2_R2_Steve	11	11.0	0.645526571578	993.999987428	193.266346148	254.0	12.0	28334.7719442	586.182617959	43.0	0.662528835602	4194.99999657	822.314482309	405	1161	137	135	-1	-1	-1	0	0
DLR00017473	8	3	YNL318C	37	SD/MSG -ARG -HIS -LYS -URA +Canavanine +G418 +Thialysine	Yku70_v2_R2_Steve	11	11.0	3.80659180563	8413.00002549	237.73704388	254.0	4.13795213558	644776.000033	5119.77258362	43.0	5.06596523719	642134.999983	2238.14542814	548	1167	137	135	155	162	145	1777	0
DLR00017473	8	4	YNL200C	37	SD/MSG -ARG -HIS -LYS -URA +Canavanine +G418 +Thialysine	Yku70_v2_R2_Steve	11	11.0	4.13855331448	8927.99832899	225.904272875	254.0	4.37028261734	670510.000061	5799.32251929	43.0	5.32105532953	664387.999966	2149.96569424	685	1175	137	135	156	163	145	1285	0
DLR00017473	8	5	YNL316C	37	SD/MSG -ARG -HIS -LYS -URA +Canavanine +G418 +Thialysine	Yku70_v2_R2_Steve	11	11.0	3.71638925746	7682.00002733	174.623313122	254.0	3.9799620326	543550.000072	5984.84142151	43.0	4.8948386011	539975.999985	1451.67306962	824	1169	137	135	152	160	144	1710	0
DLR00017473	8	6	YNL199C	37	SD/MSG -ARG -HIS -LYS -URA +Canavanine +G418 +Thialysine	Yku70_v2_R2_Steve	11	11.0	0.838878431308	821.999993742	162.834903806	254.0	12.0	30164.4	1329.88355601	43.0	1.60892240497	3495.99999921	699.520142416	960	1181	137	135	107	123	119	33	0
DLR00017473	8	7	YNL315C	37	SD/MSG -ARG -HIS -LYS -URA +Canavanine +G418 +Thialysine	Yku70_v2_R2_Steve	11	11.0	1.89459540043	1319.0000022	227.922562406	254.0	6.81116513085	51458.4	5393.82148237	43.0	2.91390458283	34795.0005392	1639.09232096	1096	1177	137	135	114	129	123	488	0
DLR00017473	8	8	YNL198C	37	SD/MSG -ARG -HIS -LYS -URA +Canavanine +G418 +Thialysine	Yku70_v2_R2_Steve	11	11.0	1.10756479414	1116.99999257	212.037714691	254.0	12.0	32158.8	955.382985054	43.0	2.07074494302	6800.2	977.399902236	1227	1161	137	135	104	121	117	75	0
DLR00017473	8	9	YNL314W	37	SD/MSG -ARG -HIS -LYS -URA +Canavanine +G418 +Thialysine	Yku70_v2_R2_Steve	11	11.0	3.95185109015	8317.0738165	277.803527197	254.0	4.19423810807	558253.000003	6327.35862865	43.0	5.12509376029	555077.999895	3226.62129852	1364	1167	137	135	147	156	138	1337	0
DLR00017473	8	10	YNL197C	37	SD/MSG -ARG -HIS -LYS -URA +Canavanine +G418 +Thialysine	Yku70_v2_R2_Steve	11	11.0	0.643430213076	893.999987362	177.621422569	254.0	12.0	29995.188234	731.629074353	43.0	0.6664113139	3692.99999676	746.865829963	1501	1161	137	135	-1	-1	-1	0	0
DLR00017473	8	11	YNL311C	37	SD/MSG -ARG -HIS -LYS -URA +Canavanine +G418 +Thialysine	Yku70_v2_R2_Steve	11	11.0	4.2710468229	10547.9981147	337.497850862	254.0	4.40965502658	758626.00005	6050.70979053	43.0	5.36111392629	757947.999845	2763.26140541	1638	1167	137	135	153	160	141	1337	0
DLR00017473	8	12	YNL196C	37	SD/MSG -ARG -HIS -LYS -URA +Canavanine +G418 +Thialysine	Yku70_v2_R2_Steve	11	11.0	2.92147395953	3474.58135578	306.554447795	254.0	3.23556573124	150951.000702	7264.78469485	43.0	3.85320906419	145774.001497	1678.42027167	1779	1167	137	135	122	135	125	1401	0
DLR00017473	8	13	YNL309W	37	SD/MSG -ARG -HIS -LYS -URA +Canavanine +G418 +Thialysine	Yku70_v2_R2_Steve	11	11.0	3.7299639961	8933.00015776	250.328373604	254.0	3.95950224207	571433.000124	6647.19173249	43.0	4.87959283698	573896.999987	1525.9381888	1915	1169	137	135	146	154	136	1903	0
DLR00017473	8	14	YNL195C	37	SD/MSG -ARG -HIS -LYS -URA +Canavanine +G418 +Thialysine	Yku70_v2_R2_Steve	11	11.0	4.30694795079	9881.85087663	304.24008968	254.0	4.50000145968	750860.000001	5728.70625212	43.0	5.44758815398	747070.999504	3715.19230728	2050	1166	137	135	156	162	142	1058	0
DLR00017473	8	15	YNL307C	37	SD/MSG -ARG -HIS -LYS -URA +Canavanine +G418 +Thialysine	Yku70_v2_R2_Steve	11	11.0	2.63435247236	1836.0010706	283.888405208	254.0	3.22946189808	84942.0001478	6965.38940773	43.0	3.46693046962	74062.0010605	1717.88301036	2183	1174	137	135	117	130	122	1126	0
DLR00017473	8	16	YNL194C	37	SD/MSG -ARG -HIS -LYS -URA +Canavanine +G418 +Thialysine	Yku70_v2_R2_Steve	11	11.0	0.647448453918	1309.99999264	216.762032569	254.0	12.0	30014.9997366	769.755491017	43.0	0.676138561484	5612.99999868	942.769071574	2323	1161	137	135	-1	-1	-1	0	0
DLR00017473	8	17	YNL305C	37	SD/MSG -ARG -HIS -LYS -URA +Canavanine +G418 +Thialysine	Yku70_v2_R2_Steve	11	11.0	4.69510900422	12290.0760135	446.407507753	254.0	4.78653287776	1033107.99869	6224.11892287	43.0	5.75191172206	1031729.9973	8036.23010989	2458	1170	137	135	163	169	147	1050	12
DLR00017473	8	18	YNL193W	37	SD/MSG -ARG -HIS -LYS -URA +Canavanine +G418 +Thialysine	Yku70_v2_R2_Steve	11	11.0	4.37543958916	10935.7281538	346.729853267	254.0	4.48130156501	846944.999999	5386.37542184	43.0	5.43137730977	843331.999684	5239.8045727	2601	1168	137	135	157	164	143	1042	0
DLR00017473	8	19	YNL304W	37	SD/MSG -ARG -HIS -LYS -URA +Canavanine +G418 +Thialysine	Yku70_v2_R2_Steve	11	11.0	0.668104981508	1034.99999058	187.196280288	254.0	12.0	27802.5905262	492.193753556	43.0	0.782514523751	4236.99999776	910.541617414	2742	1169	137	135	-1	-1	-1	3	0
DLR00017473	8	20	YNL192W	37	SD/MSG -ARG -HIS -LYS -URA +Canavanine +G418 +Thialysine	Yku70_v2_R2_Steve	11	11.0	3.76582942579	8116.00000902	347.974978856	254.0	3.86858455443	527992.000232	6086.60351624	43.0	4.76898131378	521677.000244	2759.32742779	2871	1164	137	135	144	153	137	1027	0
DLR00017473	8	21	YNL303W	37	SD/MSG -ARG -HIS -LYS -URA +Canavanine +G418 +Thialysine	Yku70_v2_R2_Steve	11	11.0	4.20406317155	10854.9979777	275.181104321	254.0	4.37048986158	775050.000044	5014.63335876	43.0	5.32050164235	771399.999958	2833.59625116	3005	1165	137	135	151	159	141	1053	0
DLR00017473	8	22	YNL191W	37	SD/MSG -ARG -HIS -LYS -URA +Canavanine +G418 +Thialysine	Yku70_v2_R2_Steve	11	11.0	4.29233528567	10460.1532316	323.740911278	254.0	4.49135072897	828089.0	5126.47538007	43.0	5.44068723482	823117.999632	5221.6102803	3145	1163	137	135	153	161	143	1013	0
DLR00017473	8	23	YNL302C	37	SD/MSG -ARG -HIS -LYS -URA +Canavanine +G418 +Thialysine	Yku70_v2_R2_Steve	11	11.0	0.741946883483	2124.99999883	349.443984674	254.0	12.0	30306.6	967.232321132	43.0	0.760630191193	8989.00000059	1490.76852451	3284	1163	137	135	-1	-1	-1	2	0
DLR00017473	8	24	YOR202W	37	SD/MSG -ARG -HIS -LYS -URA +Canavanine +G418 +Thialysine	Yku70_v2_R2_Steve	11	11.0	4.06427559527	10947.3536994	365.064640155	254.0	4.27096969921	903713.000002	6204.80350889	43.0	5.19933013423	900003.999842	5910.25957534	3420	1164	137	135	148	154	136	968	0
DLR00017473	9	1	YOR202W	37	SD/MSG -ARG -HIS -LYS -URA +Canavanine +G418 +Thialysine	Yku70_v2_R2_Steve	11	11.0	4.09194295882	9528.48037507	230.18406826	254.0	4.35432572316	759478.999997	5461.19299604	43.0	5.29321032078	754086.999816	5180.04928355	284	1309	137	135	152	159	142	1171	0
DLR00017473	9	2	YMR302C	37	SD/MSG -ARG -HIS -LYS -URA +Canavanine +G418 +Thialysine	Yku70_v2_R2_Steve	11	11.0	4.02154481154	8850.99899516	270.835681224	254.0	4.31947302641	662743.000004	5382.79136863	43.0	5.26070702707	658858.999861	3352.01055455	413	1313	137	135	153	159	143	1527	0
DLR00017473	9	3	YNL081C	37	SD/MSG -ARG -HIS -LYS -URA +Canavanine +G418 +Thialysine	Yku70_v2_R2_Steve	11	11.0	2.91223173401	3536.61820595	257.727713351	254.0	3.24371702424	160347.000766	6248.70203275	43.0	3.90234878684	153011.001523	1993.65673464	556	1308	137	135	122	135	127	1395	0
DLR00017473	9	4	YMR300C	37	SD/MSG -ARG -HIS -LYS -URA +Canavanine +G418 +Thialysine	Yku70_v2_R2_Steve	11	11.0	4.16515827735	9272.99826631	346.9815154	254.0	4.40088962837	695749.000046	6324.26738438	43.0	5.35461857858	690428.999876	3184.62998391	687	1311	137	135	157	164	146	1292	0
DLR00017473	9	5	YNL080C	37	SD/MSG -ARG -HIS -LYS -URA +Canavanine +G418 +Thialysine	Yku70_v2_R2_Steve	11	11.0	2.40590523985	1841.4	233.436844084	254.0	3.10837946916	79045.0003462	6935.36621655	43.0	3.31292277002	63954.0008854	1435.33314028	829	1311	137	135	115	130	124	909	0
DLR00017473	9	6	YMR299C	37	SD/MSG -ARG -HIS -LYS -URA +Canavanine +G418 +Thialysine	Yku70_v2_R2_Steve	11	11.0	3.80927745015	7133.99986438	261.702139599	254.0	4.06657910231	510784.000014	6291.8182199	43.0	4.99001402054	506503.99999	2178.40031405	957	1305	137	135	153	162	144	1766	0
DLR00017473	9	7	YNL079C	37	SD/MSG -ARG -HIS -LYS -URA +Canavanine +G418 +Thialysine	Yku70_v2_R2_Steve	11	11.0	3.57296072308	6505.00006958	279.913994412	254.0	3.79260727938	422768.00005	6559.13864065	43.0	4.68617628471	419851.000091	1641.75509201	1097	1303	137	135	147	156	140	1975	0
DLR00017473	9	8	YMR297W	37	SD/MSG -ARG -HIS -LYS -URA +Canavanine +G418 +Thialysine	Yku70_v2_R2_Steve	11	11.0	4.35636040724	8915.73908965	324.081612209	254.0	4.46124308843	640269.000022	5875.8099578	43.0	5.41319809282	636507.999377	3062.35620076	1232	1303	137	135	153	160	142	1274	0
DLR00017473	9	9	YNL078W	37	SD/MSG -ARG -HIS -LYS -URA +Canavanine +G418 +Thialysine	Yku70_v2_R2_Steve	11	11.0	4.296366382	8326.90094761	321.044192004	254.0	4.42169158007	556193.000046	5792.43571463	43.0	5.36860890263	555595.99945	2310.68911356	1371	1309	137	135	147	156	138	1574	0
DLR00017473	9	10	YMR295C	37	SD/MSG -ARG -HIS -LYS -URA +Canavanine +G418 +Thialysine	Yku70_v2_R2_Steve	11	11.0	4.49774241549	9051.54650709	246.29555729	254.0	4.77138455092	690560.603527	5050.88111216	43.0	5.73336354488	693336.994214	3627.24543642	1505	1303	137	135	158	164	144	1719	0
DLR00017473	9	11	YNL077W	37	SD/MSG -ARG -HIS -LYS -URA +Canavanine +G418 +Thialysine	Yku70_v2_R2_Steve	11	11.0	3.88749762642	7310.99984712	285.995691165	254.0	3.95954063786	391079.000033	6468.76469724	43.0	4.87758164857	394538.999984	1544.87340986	1647	1306	137	135	134	144	130	1863	0
DLR00017473	9	12	YMR294W-A	37	SD/MSG -ARG -HIS -LYS -URA +Canavanine +G418 +Thialysine	Yku70_v2_R2_Steve	11	11.0	4.29150244762	8659.86906625	288.559731406	254.0	4.49812857689	642650.000126	5770.41753686	43.0	5.44793639607	639780.999686	1970.21309974	1779	1306	137	135	155	162	141	1341	0
DLR00017473	9	13	YNL076W	37	SD/MSG -ARG -HIS -LYS -URA +Canavanine +G418 +Thialysine	Yku70_v2_R2_Steve	11	11.0	3.43158082665	6206.81223463	268.183775152	254.0	3.72561077933	362845.000081	6987.99506367	43.0	4.58873609295	362472.000303	1526.88462582	1920	1305	137	135	140	149	134	1805	0
DLR00017473	9	14	YMR294W	37	SD/MSG -ARG -HIS -LYS -URA +Canavanine +G418 +Thialysine	Yku70_v2_R2_Steve	11	11.0	0.694268689112	1489.99999385	240.738158469	254.0	12.0	30177.5910505	696.434342937	43.0	0.705725636811	6157.99999934	994.860583473	2049	1296	137	135	-1	-1	-1	0	0
DLR00017473	9	15	YNL074C	37	SD/MSG -ARG -HIS -LYS -URA +Canavanine +G418 +Thialysine	Yku70_v2_R2_Steve	11	11.0	4.49407555711	10186.5185623	350.096906231	254.0	4.65574778081	803537.999329	5683.04468642	43.0	5.61898903171	800721.997722	5028.63071372	2193	1306	137	135	158	164	143	1180	0
DLR00017473	9	16	YMR292W	37	SD/MSG -ARG -HIS -LYS -URA +Canavanine +G418 +Thialysine	Yku70_v2_R2_Steve	11	11.0	0.683654491661	996.99998934	199.436344882	254.0	12.0	30179.0191378	375.632083192	43.0	0.791425011755	4128.99999868	819.792354919	2323	1296	137	135	99	113	110	7	0
DLR00017473	9	17	YNL072W	37	SD/MSG -ARG -HIS -LYS -URA +Canavanine +G418 +Thialysine	Yku70_v2_R2_Steve	11	11.0	0.589086817311	759.999986269	142.213683242	254.0	11.3455590651	29576.9347639	492.192247431	43.0	0.59863290438	3106.999998	581.586576369	2468	1304	137	135	-1	-1	-1	10	0
DLR00017473	9	18	YMR291W	37	SD/MSG -ARG -HIS -LYS -URA +Canavanine +G418 +Thialysine	Yku70_v2_R2_Steve	11	11.0	0.561095420698	720.999995096	125.570814702	254.0	11.0731394274	29107.2703852	597.500605248	43.0	0.574435678736	2950.99999503	514.080190592	2597	1296	137	135	-1	-1	-1	0	0
DLR00017473	9	19	YNL071W	37	SD/MSG -ARG -HIS -LYS -URA +Canavanine +G418 +Thialysine	Yku70_v2_R2_Steve	11	11.0	9.0	1571.4	202.389878123	254.0	3.33242883606	69520.9910958	6033.30602074	43.0	3.33890806329	55032.0011911	1520.6733932	2743	1308	137	135	106	122	118	404	0
DLR00017473	9	20	YMR289W	37	SD/MSG -ARG -HIS -LYS -URA +Canavanine +G418 +Thialysine	Yku70_v2_R2_Steve	11	11.0	0.588286319062	826.999992239	153.265180681	254.0	12.0	27220.8652177	638.520263299	43.0	0.599078799595	3466.00000124	635.788787743	2871	1296	137	135	-1	-1	-1	0	0
DLR00017473	9	21	YNL070W	37	SD/MSG -ARG -HIS -LYS -URA +Canavanine +G418 +Thialysine	Yku70_v2_R2_Steve	11	11.0	3.69737028373	6959.00000158	408.310136416	254.0	3.86854066349	405725.000152	6375.33996712	43.0	4.75816689396	404497.000114	3556.47088012	3014	1309	137	135	135	147	134	1350	0
DLR00017473	9	22	YMR285C	37	SD/MSG -ARG -HIS -LYS -URA +Canavanine +G418 +Thialysine	Yku70_v2_R2_Steve	11	11.0	0.638534042409	1084.99998892	199.91713967	254.0	12.0	27288.6782994	457.864550235	43.0	0.651457564837	4523.9999996	833.147891039	3146	1297	137	135	-1	-1	-1	0	0
DLR00017473	9	23	YNL069C	37	SD/MSG -ARG -HIS -LYS -URA +Canavanine +G418 +Thialysine	Yku70_v2_R2_Steve	11	11.0	1.28844843842	1868.99998898	341.465780589	254.0	10.5580684291	33827.3755228	1133.91123443	43.0	12.0	8121.6	1165.19147467	3282	1296	137	135	96	112	111	29	0
DLR00017473	9	24	YOR202W	37	SD/MSG -ARG -HIS -LYS -URA +Canavanine +G418 +Thialysine	Yku70_v2_R2_Steve	11	11.0	3.85222276466	9850.99998575	323.208706842	254.0	4.11857984258	763225.000002	6055.15764019	43.0	5.03325261851	756812.999825	4240.74424204	3417	1301	137	135	143	150	133	830	0
DLR00017473	10	1	YOR202W	37	SD/MSG -ARG -HIS -LYS -URA +Canavanine +G418 +Thialysine	Yku70_v2_R2_Steve	11	11.0	3.63701875336	7961.00006499	202.966050686	254.0	3.91375694088	561082.000009	5786.56943307	43.0	4.81519754301	554369.999832	2417.60068033	280	1445	137	135	145	152	138	1250	0
DLR00017473	10	2	YNL217W	37	SD/MSG -ARG -HIS -LYS -URA +Canavanine +G418 +Thialysine	Yku70_v2_R2_Steve	11	11.0	3.90094576281	7914.99977081	306.030190812	254.0	4.10414031139	529036.999998	5876.59114702	43.0	5.0364889647	525092.999946	3087.92031128	413	1442	137	135	145	153	137	1601	0
DLR00017473	10	3	YNL329C	37	SD/MSG -ARG -HIS -LYS -URA +Canavanine +G418 +Thialysine	Yku70_v2_R2_Steve	11	11.0	2.82532254589	2407.91194052	273.263457164	254.0	3.24981352291	111935.000313	6312.26862381	43.0	3.71763481777	103984.201862	1307.97369745	552	1443	137	135	119	132	126	1196	0
DLR00017473	10	4	YNL215W	37	SD/MSG -ARG -HIS -LYS -URA +Canavanine +G418 +Thialysine	Yku70_v2_R2_Steve	11	11.0	0.682449211131	1313.99999305	238.279222648	254.0	12.0	32759.1	1987.76779018	43.0	0.697990917357	5443.99999859	994.698249327	689	1441	137	135	-1	-1	-1	9	0
DLR00017473	10	5	YNL328C	37	SD/MSG -ARG -HIS -LYS -URA +Canavanine +G418 +Thialysine	Yku70_v2_R2_Steve	11	11.0	4.11078177699	8778.99926918	469.11809217	254.0	4.36532261796	634452.000035	6415.63742469	43.0	5.31429824313	631483.999816	3028.8544377	820	1441	137	135	155	163	147	1651	0
DLR00017473	10	6	YNL214W	37	SD/MSG -ARG -HIS -LYS -URA +Canavanine +G418 +Thialysine	Yku70_v2_R2_Steve	11	11.0	3.83107590314	6003.99997884	436.612963086	254.0	3.89576596006	314146.000097	6933.99457748	43.0	4.79177707334	311385.000009	1894.92492027	958	1442	137	135	132	144	133	1558	0
DLR00017473	10	7	YNL327W	37	SD/MSG -ARG -HIS -LYS -URA +Canavanine +G418 +Thialysine	Yku70_v2_R2_Steve	11	11.0	4.31266623745	7984.90334368	297.646142124	254.0	4.49513763437	565784.999954	5910.97306055	43.0	5.4556536818	561997.998188	2054.63884238	1093	1441	137	135	152	160	143	1685	0
DLR00017473	10	8	YNL212W	37	SD/MSG -ARG -HIS -LYS -URA +Canavanine +G418 +Thialysine	Yku70_v2_R2_Steve	11	11.0	4.11435235141	6996.89112652	257.631340569	254.0	4.32670361429	440966.000039	5866.65802326	43.0	5.26802723238	439239.9996	1377.8862534	1236	1442	137	135	143	153	137	1761	0
DLR00017473	10	9	YNL326C	37	SD/MSG -ARG -HIS -LYS -URA +Canavanine +G418 +Thialysine	Yku70_v2_R2_Steve	11	11.0	3.77688060025	6087.99988025	211.628734389	254.0	3.98971019572	348124.000043	6115.75560606	43.0	4.89480718287	342711.457875	1155.41742078	1368	1444	137	135	137	147	133	1629	0
DLR00017473	10	10	YNL211C	37	SD/MSG -ARG -HIS -LYS -URA +Canavanine +G418 +Thialysine	Yku70_v2_R2_Steve	11	11.0	4.30691028895	8700.99849187	283.355925561	254.0	4.55137081325	620517.999804	5504.49855449	43.0	5.50500764725	616952.998024	2365.22394766	1504	1443	137	135	153	160	141	1290	0
DLR00017473	10	11	YNL325C	37	SD/MSG -ARG -HIS -LYS -URA +Canavanine +G418 +Thialysine	Yku70_v2_R2_Steve	11	11.0	2.96344931795	5088.9124251	221.298396032	254.0	3.29832889892	256229.000615	7120.50087171	43.0	4.0263900802	256011.001276	1531.02175755	1640	1439	137	135	133	144	131	2054	0
DLR00017473	10	12	YNL208W	37	SD/MSG -ARG -HIS -LYS -URA +Canavanine +G418 +Thialysine	Yku70_v2_R2_Steve	11	11.0	9.0	1127.7	168.049534503	254.0	6.99570405805	54830.7	4799.12783653	43.0	3.27248518689	42694.0009097	1085.13560298	1766	1439	137	135	115	129	121	483	1
DLR00017473	10	13	YNL324W	37	SD/MSG -ARG -HIS -LYS -URA +Canavanine +G418 +Thialysine	Yku70_v2_R2_Steve	11	11.0	3.35241302047	6745.22233186	222.091596919	254.0	3.58776540557	378286.000373	6890.68314687	43.0	4.42999370979	378273.000507	1667.41217401	1913	1442	137	135	138	148	133	1744	0
DLR00017473	10	14	YNL206C	37	SD/MSG -ARG -HIS -LYS -URA +Canavanine +G418 +Thialysine	Yku70_v2_R2_Steve	11	11.0	0.682287002073	1240.99999402	233.150952822	254.0	12.0	30672.0	955.829522688	43.0	0.693523845847	5112.99999577	963.24407811	2049	1431	137	135	-1	-1	-1	0	0
DLR00017473	10	15	YNL323W	37	SD/MSG -ARG -HIS -LYS -URA +Canavanine +G418 +Thialysine	Yku70_v2_R2_Steve	11	11.0	4.01414936385	9010.99910223	254.768338878	254.0	4.32083403166	619011.000006	5741.6269488	43.0	5.27327310191	620132.999687	3380.23791372	2190	1440	137	135	151	158	139	1730	0
DLR00017473	10	16	YNL205C	37	SD/MSG -ARG -HIS -LYS -URA +Canavanine +G418 +Thialysine	Yku70_v2_R2_Steve	11	11.0	3.75027655265	7879.00003727	351.426613258	254.0	3.93521100526	500559.000054	6500.18919051	43.0	4.84355691819	498998.999919	2037.82104448	2329	1440	137	135	143	152	135	1611	0
DLR00017473	10	17	YNL322C	37	SD/MSG -ARG -HIS -LYS -URA +Canavanine +G418 +Thialysine	Yku70_v2_R2_Steve	11	11.0	3.81347861693	6773.99717728	305.043251076	254.0	3.95827138887	439740.000032	6516.1124843	43.0	4.8847411911	446546.999884	4366.29909007	2463	1440	137	135	146	154	139	3197	0
DLR00017473	10	18	YNL204C	37	SD/MSG -ARG -HIS -LYS -URA +Canavanine +G418 +Thialysine	Yku70_v2_R2_Steve	11	11.0	4.53190431455	9738.20310286	307.036390643	254.0	4.6310879117	745465.999254	4891.53510696	43.0	5.5939596332	739857.997402	4349.44604675	2598	1441	137	135	156	163	143	1021	0
DLR00017473	10	19	YNL321W	37	SD/MSG -ARG -HIS -LYS -URA +Canavanine +G418 +Thialysine	Yku70_v2_R2_Steve	11	11.0	4.56707661131	11030.2593839	337.474329019	254.0	4.65126827868	783866.999902	4705.3468887	43.0	5.62152015958	782582.998177	3512.19309813	2734	1440	137	135	151	159	140	1157	0
DLR00017473	10	20	YNL203C	37	SD/MSG -ARG -HIS -LYS -URA +Canavanine +G418 +Thialysine	Yku70_v2_R2_Steve	11	11.0	4.29896667475	9662.3955026	321.881609711	254.0	4.44153723297	671817.000006	5050.16487562	43.0	5.39580988904	668014.999476	3512.31371242	2874	1438	137	135	149	157	140	1138	0
DLR00017473	10	21	YNL320W	37	SD/MSG -ARG -HIS -LYS -URA +Canavanine +G418 +Thialysine	Yku70_v2_R2_Steve	11	11.0	2.82255292594	3387.23560354	233.754981094	254.0	3.25265430696	148919.000632	5875.92248093	43.0	3.86300260187	138887.00163	1428.33744603	3016	1439	137	135	120	134	125	932	0
DLR00017473	10	22	YNL202W	37	SD/MSG -ARG -HIS -LYS -URA +Canavanine +G418 +Thialysine	Yku70_v2_R2_Steve	11	11.0	4.26964943968	8537.85585368	332.716328533	254.0	4.43493019592	605408.999999	5219.19151468	43.0	5.37759872983	598559.999251	3463.77249702	3149	1438	137	135	145	154	138	915	0
DLR00017473	10	23	YNL319W	37	SD/MSG -ARG -HIS -LYS -URA +Canavanine +G418 +Thialysine	Yku70_v2_R2_Steve	11	11.0	4.77322547717	10730.3606423	445.134700226	254.0	4.69971439816	828066.997926	6704.65708854	43.0	5.67149625081	824764.996012	7121.38547283	3282	1438	137	135	146	153	136	963	0
DLR00017473	10	24	YOR202W	37	SD/MSG -ARG -HIS -LYS -URA +Canavanine +G418 +Thialysine	Yku70_v2_R2_Steve	11	11.0	4.23261345709	10916.9964744	433.282910725	254.0	4.39251101418	835094.999997	6817.60952768	43.0	5.33267568553	830417.99986	6828.61428719	3419	1439	137	135	144	150	132	799	0
DLR00017473	11	1	YOR202W	37	SD/MSG -ARG -HIS -LYS -URA +Canavanine +G418 +Thialysine	Yku70_v2_R2_Steve	11	11.0	4.16050370367	10078.9965313	257.755666049	254.0	4.38695537766	736727.999957	5905.05770016	43.0	5.33816880917	732850.999501	5930.25506379	284	1580	137	135	149	155	140	1140	0
DLR00017473	11	2	YMR313C	37	SD/MSG -ARG -HIS -LYS -URA +Canavanine +G418 +Thialysine	Yku70_v2_R2_Steve	11	11.0	5.50982449228	9156.86516399	403.161124487	254.0	4.76866766204	754542.996694	5905.57210137	43.0	5.74625049146	751846.994195	5504.84322505	416	1584	137	135	155	161	143	1453	0
DLR00017473	11	3	YNL095C	37	SD/MSG -ARG -HIS -LYS -URA +Canavanine +G418 +Thialysine	Yku70_v2_R2_Steve	11	11.0	4.27738361623	8825.99774365	382.378071823	254.0	4.50460428412	657252.999998	5731.12788333	43.0	5.46173376055	652116.999055	3753.33521614	557	1584	137	135	156	162	145	1399	0
DLR00017473	11	4	YMR312W	37	SD/MSG -ARG -HIS -LYS -URA +Canavanine +G418 +Thialysine	Yku70_v2_R2_Steve	11	11.0	0.680204335959	1228.9999929	226.361364511	254.0	12.0	32838.3	1743.33799779	43.0	0.704475318598	5210.99999794	967.664501761	682	1563	137	135	-1	-1	-1	6	0
DLR00017473	11	5	YNL094W	37	SD/MSG -ARG -HIS -LYS -URA +Canavanine +G418 +Thialysine	Yku70_v2_R2_Steve	11	11.0	3.96275250748	7117.99838436	383.035205912	254.0	4.0494129108	426601.000068	7338.29735577	43.0	4.98193111479	427067.000001	2498.11363348	830	1582	137	135	143	153	140	2199	0
DLR00017473	11	6	YMR311C	37	SD/MSG -ARG -HIS -LYS -URA +Canavanine +G418 +Thialysine	Yku70_v2_R2_Steve	11	11.0	5.3675062765	8478.40462404	364.932755613	254.0	4.80305015167	668471.996882	5612.87905131	43.0	5.77064635843	662767.993794	3306.35582495	961	1587	137	135	157	164	146	1269	0
DLR00017473	11	7	YNL093W	37	SD/MSG -ARG -HIS -LYS -URA +Canavanine +G418 +Thialysine	Yku70_v2_R2_Steve	11	11.0	4.38779114795	8174.99886158	408.855798998	254.0	4.58216922293	533219.998612	6142.48362732	43.0	5.5479985853	533304.995684	2521.96823232	1099	1582	137	135	148	157	141	1969	0
DLR00017473	11	8	YMR310C	37	SD/MSG -ARG -HIS -LYS -URA +Canavanine +G418 +Thialysine	Yku70_v2_R2_Steve	11	11.0	5.01067191521	8376.4550269	248.651326345	254.0	4.85406769638	591823.997779	5372.63241244	43.0	5.82764123717	587151.993848	1474.66364612	1232	1580	137	135	150	158	140	1287	0
DLR00017473	11	9	YNL092W	37	SD/MSG -ARG -HIS -LYS -URA +Canavanine +G418 +Thialysine	Yku70_v2_R2_Steve	11	11.0	4.65560775301	9150.89754656	301.216609547	254.0	4.7338190131	678331.99732	5653.29166152	43.0	5.70584916971	677641.994553	3696.66732728	1375	1581	137	135	154	161	142	1594	0
DLR00017473	11	10	YMR307W	37	SD/MSG -ARG -HIS -LYS -URA +Canavanine +G418 +Thialysine	Yku70_v2_R2_Steve	11	11.0	0.888224028698	874.999974435	173.067876117	254.0	12.0	33140.7	920.075114944	43.0	1.61421741149	6238.8	1183.14827732	1526	1583	137	135	103	119	115	36	6
DLR00017473	11	11	YNL091W	37	SD/MSG -ARG -HIS -LYS -URA +Canavanine +G418 +Thialysine	Yku70_v2_R2_Steve	11	11.0	9.0	819.0	108.155721479	254.0	6.29393047415	59484.6	5200.12848763	43.0	3.29013560139	48288.8037214	684.457808871	1639	1578	137	135	128	140	130	650	0
DLR00017473	11	12	YMR306W	37	SD/MSG -ARG -HIS -LYS -URA +Canavanine +G418 +Thialysine	Yku70_v2_R2_Steve	11	11.0	4.34191155877	8669.47942379	269.990506681	254.0	4.50579938081	611021.999998	5864.34951643	43.0	5.46137231768	608683.998899	2320.68176948	1777	1578	137	135	151	158	139	1470	0
DLR00017473	11	13	YNL090W	37	SD/MSG -ARG -HIS -LYS -URA +Canavanine +G418 +Thialysine	Yku70_v2_R2_Steve	11	11.0	4.53490039225	9286.91581649	324.150517591	254.0	4.69835905289	648021.997705	5619.53710208	43.0	5.67078323742	649181.995053	3246.86226147	1919	1583	137	135	151	158	139	1593	0
DLR00017473	11	14	YMR306C-A	37	SD/MSG -ARG -HIS -LYS -URA +Canavanine +G418 +Thialysine	Yku70_v2_R2_Steve	11	11.0	4.1249426282	7616.99849472	275.215965453	254.0	4.29734038933	484521.000083	6036.01254505	43.0	5.2349596186	483575.999813	1714.46085855	2055	1572	137	135	144	153	135	1623	0
DLR00017473	11	15	YNL089C	37	SD/MSG -ARG -HIS -LYS -URA +Canavanine +G418 +Thialysine	Yku70_v2_R2_Steve	11	11.0	3.87486549106	6723.99991409	340.242806472	254.0	4.04621848952	391004.000033	6386.71127962	43.0	4.95800492051	391680.999946	1802.54076065	2192	1583	137	135	138	148	132	1888	2
DLR00017473	11	16	YMR305C	37	SD/MSG -ARG -HIS -LYS -URA +Canavanine +G418 +Thialysine	Yku70_v2_R2_Steve	11	11.0	3.77625365586	6309.99982436	337.27007448	254.0	3.91818559704	364838.000014	6382.71092357	43.0	4.81405797314	362466.999988	2169.23141013	2324	1580	137	135	137	146	131	1595	0
DLR00017473	11	17	YNL087W	37	SD/MSG -ARG -HIS -LYS -URA +Canavanine +G418 +Thialysine	Yku70_v2_R2_Steve	11	11.0	0.808919254726	1410.99998652	309.704998669	254.0	12.0	30931.6040687	342.243080982	43.0	0.824906946976	5994.99999861	1312.72543385	2463	1569	137	135	-1	-1	-1	4	0
DLR00017473	11	18	YMR304W	37	SD/MSG -ARG -HIS -LYS -URA +Canavanine +G418 +Thialysine	Yku70_v2_R2_Steve	11	11.0	3.79978502586	6941.00003374	270.748418746	254.0	3.97539108672	433201.00003	5965.63923157	43.0	4.87759192038	429342.000015	1071.78097991	2602	1577	137	135	141	151	135	1378	0
DLR00017473	11	19	YNL085W	37	SD/MSG -ARG -HIS -LYS -URA +Canavanine +G418 +Thialysine	Yku70_v2_R2_Steve	11	11.0	2.84384375128	3051.6253224	226.367368696	254.0	3.24473818308	123159.000729	6224.41416758	43.0	3.77974258986	115307.001668	1470.03147557	2742	1583	137	135	117	131	123	1139	0
DLR00017473	11	20	YMR304C-A	37	SD/MSG -ARG -HIS -LYS -URA +Canavanine +G418 +Thialysine	Yku70_v2_R2_Steve	11	11.0	4.93704469487	9586.31282461	388.184350398	254.0	4.80934593609	739421.996728	5275.21538054	43.0	5.78161531578	733289.994071	4664.22138022	2873	1576	137	135	154	161	143	937	0
DLR00017473	11	21	YNL083W	37	SD/MSG -ARG -HIS -LYS -URA +Canavanine +G418 +Thialysine	Yku70_v2_R2_Steve	11	11.0	3.77855272116	4644.13431875	357.175250697	254.0	3.69236700604	216356.000006	6351.76098397	43.0	4.50268423378	210486.999934	2701.43663326	3011	1582	137	135	120	133	123	773	0
DLR00017473	11	22	YMR303C	37	SD/MSG -ARG -HIS -LYS -URA +Canavanine +G418 +Thialysine	Yku70_v2_R2_Steve	11	11.0	4.76858317029	7835.81182588	282.573582922	254.0	4.57132344384	524933.997847	5194.39619272	43.0	5.53034920495	519609.99519	3299.77454348	3145	1573	137	135	140	148	134	1011	0
DLR00017473	11	23	YNL082W	37	SD/MSG -ARG -HIS -LYS -URA +Canavanine +G418 +Thialysine	Yku70_v2_R2_Steve	11	11.0	5.40195553179	9188.42740984	322.023928773	254.0	4.86404393492	691052.994568	5579.21266963	43.0	5.84294720645	686130.991514	5221.30609618	3288	1583	137	135	143	150	134	980	0
DLR00017473	11	24	YOR202W	37	SD/MSG -ARG -HIS -LYS -URA +Canavanine +G418 +Thialysine	Yku70_v2_R2_Steve	11	11.0	4.08789591949	9473.71145553	377.871219784	254.0	4.27645070932	712791.999997	6664.37546275	43.0	5.20570535235	706163.999983	6173.34199089	3420	1572	137	135	141	147	131	755	0
DLR00017473	12	1	YOR202W	37	SD/MSG -ARG -HIS -LYS -URA +Canavanine +G418 +Thialysine	Yku70_v2_R2_Steve	11	11.0	3.81465829452	9114.99999175	249.097050736	254.0	4.04916722173	615686.000001	5888.79799014	43.0	4.97330915224	613213.999864	3561.52404033	283	1716	137	135	144	151	137	1408	0
DLR00017473	12	2	YNL233W	37	SD/MSG -ARG -HIS -LYS -URA +Canavanine +G418 +Thialysine	Yku70_v2_R2_Steve	11	11.0	3.9618376868	6113.29164666	313.04140863	254.0	4.19646396436	416795.999995	6109.40885308	43.0	5.13141188248	417764.999078	3560.80799452	415	1720	137	135	144	152	138	2529	0
DLR00017473	12	3	YNR004W	37	SD/MSG -ARG -HIS -LYS -URA +Canavanine +G418 +Thialysine	Yku70_v2_R2_Steve	11	11.0	4.31256175305	9368.99911083	334.758315487	254.0	4.63096136087	691378.999655	5095.83672553	43.0	5.60313769379	688160.997368	2481.62516252	555	1720	137	135	155	162	145	1547	0
DLR00017473	12	4	YNL231C	37	SD/MSG -ARG -HIS -LYS -URA +Canavanine +G418 +Thialysine	Yku70_v2_R2_Steve	11	11.0	0.688536865249	1196.99999137	237.776189875	254.0	12.0	32129.1	1503.13545898	43.0	0.702066446691	4981.99999638	987.847667804	682	1698	137	135	-1	-1	-1	6	0
DLR00017473	12	5	YNR002C	37	SD/MSG -ARG -HIS -LYS -URA +Canavanine +G418 +Thialysine	Yku70_v2_R2_Steve	11	11.0	0.736119467072	2244.99999777	351.985583354	254.0	12.0	31044.143073	903.364496294	43.0	0.749561483739	9435.99999998	1476.23491844	824	1709	137	135	-1	-1	-1	7	0
DLR00017473	12	6	YNL230C	37	SD/MSG -ARG -HIS -LYS -URA +Canavanine +G418 +Thialysine	Yku70_v2_R2_Steve	11	11.0	3.44767816218	3621.61762635	284.29039253	254.0	3.576627489	189840.000096	7252.987015	43.0	4.33902105746	185091.000101	1672.99835859	961	1716	137	135	131	143	133	1974	0
DLR00017473	12	7	YNR001C	37	SD/MSG -ARG -HIS -LYS -URA +Canavanine +G418 +Thialysine	Yku70_v2_R2_Steve	11	11.0	4.14250353766	6142.76189758	391.931421892	254.0	4.31727902013	390628.000007	6465.87182841	43.0	5.24845119204	387776.99934	1632.66876159	1096	1716	137	135	144	154	139	1961	0
DLR00017473	12	8	YNL229C	37	SD/MSG -ARG -HIS -LYS -URA +Canavanine +G418 +Thialysine	Yku70_v2_R2_Steve	11	11.0	4.46472731702	7312.11206396	299.233702192	254.0	4.47143490728	481884.999811	6342.62360585	43.0	5.42377201882	479999.997781	1785.67649885	1232	1721	137	135	146	155	139	1799	0
DLR00017473	12	9	YNL001W	37	SD/MSG -ARG -HIS -LYS -URA +Canavanine +G418 +Thialysine	Yku70_v2_R2_Steve	11	11.0	3.74804807704	5292.99964817	192.366242375	254.0	3.99082542563	326769.000085	5891.20335168	43.0	4.87478616195	324567.999928	1009.9675565	1374	1711	137	135	142	152	137	1931	0
DLR00017473	12	10	YNL228W	37	SD/MSG -ARG -HIS -LYS -URA +Canavanine +G418 +Thialysine	Yku70_v2_R2_Steve	11	11.0	0.631521889531	740.999980001	142.948265958	254.0	12.0	30548.0567667	584.82677051	43.0	0.74477844038	3110.99999635	644.32892725	1501	1701	137	135	103	119	116	0	0
DLR00017473	12	11	YNL338W	37	SD/MSG -ARG -HIS -LYS -URA +Canavanine +G418 +Thialysine	Yku70_v2_R2_Steve	11	11.0	3.97818460947	7712.44865429	244.484331831	254.0	4.24584541303	511671.000073	5931.41211185	43.0	5.18655119492	509812.999945	1593.89214629	1639	1716	137	135	147	155	138	1587	0
DLR00017473	12	12	YNL227C	37	SD/MSG -ARG -HIS -LYS -URA +Canavanine +G418 +Thialysine	Yku70_v2_R2_Steve	11	11.0	3.76919527454	4995.99949267	175.779068554	254.0	4.08061755004	309055.000005	5841.56504198	43.0	4.96418712425	306803.99967	1321.87817549	1778	1722	137	135	141	150	135	1973	0
DLR00017473	12	13	YNL336W	37	SD/MSG -ARG -HIS -LYS -URA +Canavanine +G418 +Thialysine	Yku70_v2_R2_Steve	11	11.0	4.73758511419	8091.18784602	271.215127657	254.0	4.74059548563	542476.996706	5177.69863805	43.0	5.7104706856	542223.993371	2346.9588644	1913	1714	137	135	145	153	136	1641	0
DLR00017473	12	14	YNL226W	37	SD/MSG -ARG -HIS -LYS -URA +Canavanine +G418 +Thialysine	Yku70_v2_R2_Steve	11	11.0	4.6966606434	7998.60464066	291.557572386	254.0	4.66839991045	545687.997071	5366.24674253	43.0	5.63793095242	545258.993783	2686.36380939	2054	1714	137	135	146	154	136	1583	0
DLR00017473	12	15	YNL335W	37	SD/MSG -ARG -HIS -LYS -URA +Canavanine +G418 +Thialysine	Yku70_v2_R2_Steve	11	11.0	4.66167690345	8085.30509086	247.351695906	254.0	4.67313676499	551187.997377	5208.53247322	43.0	5.63976583227	550925.994361	2267.91388406	2199	1718	137	135	145	154	136	1751	0
DLR00017473	12	16	YNL224C	37	SD/MSG -ARG -HIS -LYS -URA +Canavanine +G418 +Thialysine	Yku70_v2_R2_Steve	11	11.0	4.05418447724	5339.56025899	258.512293042	254.0	4.09687960484	319932.999996	6243.60434542	43.0	4.99846252531	319008.999332	2339.49340554	2327	1714	137	135	136	146	131	1834	0
DLR00017473	12	17	YNL334C	37	SD/MSG -ARG -HIS -LYS -URA +Canavanine +G418 +Thialysine	Yku70_v2_R2_Steve	11	11.0	4.34823512179	10311.9968525	327.061173742	254.0	4.52125891698	722871.00003	5584.68685954	43.0	5.4909371318	721648.999431	3242.51706547	2463	1716	137	135	150	158	139	1393	0
DLR00017473	12	18	YNL223W	37	SD/MSG -ARG -HIS -LYS -URA +Canavanine +G418 +Thialysine	Yku70_v2_R2_Steve	11	11.0	0.573989016388	695.999987613	131.248109411	254.0	11.9558429086	28962.3534909	533.259481024	43.0	0.583399759836	2829.9999938	536.041697851	2599	1703	137	135	-1	-1	-1	0	0
DLR00017473	12	19	YNL333W	37	SD/MSG -ARG -HIS -LYS -URA +Canavanine +G418 +Thialysine	Yku70_v2_R2_Steve	11	11.0	3.88965588069	8735.99984617	367.596311314	254.0	3.98170283677	517178.000156	6724.92400623	43.0	4.90326539844	518708.000098	3293.22054525	2736	1715	137	135	140	150	135	1558	0
DLR00017473	12	20	YNL219C	37	SD/MSG -ARG -HIS -LYS -URA +Canavanine +G418 +Thialysine	Yku70_v2_R2_Steve	11	11.0	0.649599309064	1105.99998838	205.555065757	254.0	12.0	29396.8643784	522.354050126	43.0	0.663009336365	4565.99999316	858.73373933	2874	1704	137	135	-1	-1	-1	0	0
DLR00017473	12	21	YNL332W	37	SD/MSG -ARG -HIS -LYS -URA +Canavanine +G418 +Thialysine	Yku70_v2_R2_Steve	11	11.0	4.71462987442	11109.4620098	364.388744326	254.0	4.68602068576	768515.998899	5226.95947101	43.0	5.66377548985	767280.996555	4512.28229298	3006	1713	137	135	147	155	138	1097	0
DLR00017473	12	22	YNL218W	37	SD/MSG -ARG -HIS -LYS -URA +Canavanine +G418 +Thialysine	Yku70_v2_R2_Steve	11	11.0	4.6393651987	8386.67385741	372.516525	254.0	4.5512497812	557612.99803	5519.69234426	43.0	5.51310214855	552732.995475	3692.4181205	3147	1710	137	135	140	149	134	1034	0
DLR00017473	12	23	YNL330C	37	SD/MSG -ARG -HIS -LYS -URA +Canavanine +G418 +Thialysine	Yku70_v2_R2_Steve	11	11.0	4.70310760372	9957.11768085	444.617594363	254.0	4.57398203843	688229.998676	6596.75855558	43.0	5.53959906147	686432.996781	5946.32720686	3282	1716	137	135	138	146	131	1062	0
DLR00017473	12	24	YOR202W	37	SD/MSG -ARG -HIS -LYS -URA +Canavanine +G418 +Thialysine	Yku70_v2_R2_Steve	11	11.0	4.17416796976	9900.99566649	441.742227112	254.0	4.37134979788	753290.999929	7409.79273801	43.0	5.30785234262	745505.999647	7385.55776555	3419	1712	137	135	143	149	132	725	0
DLR00017473	13	1	YOR202W	37	SD/MSG -ARG -HIS -LYS -URA +Canavanine +G418 +Thialysine	Yku70_v2_R2_Steve	11	11.0	4.33370554541	9714.95921081	321.697190526	254.0	4.54197616953	769731.999978	5504.04319995	43.0	5.495023321	764847.999061	5213.19581872	288	1857	137	135	154	159	142	1143	0
DLR00017473	13	2	YNL339C	37	SD/MSG -ARG -HIS -LYS -URA +Canavanine +G418 +Thialysine	Yku70_v2_R2_Steve	11	11.0	3.93943487468	6329.54358951	412.512782079	254.0	3.99587481075	395464.999998	7172.92591472	43.0	4.90988116269	391846.999954	4690.69759218	416	1857	137	135	137	145	132	1688	3
DLR00017473	13	3	YNL115C	37	SD/MSG -ARG -HIS -LYS -URA +Canavanine +G418 +Thialysine	Yku70_v2_R2_Steve	11	11.0	4.29072337026	8958.99791918	419.013399426	254.0	4.44033609314	611858.000042	6055.26711104	43.0	5.40602003645	609646.999576	3469.22608519	555	1853	137	135	149	156	140	1601	0
DLR00017473	13	4	YMR326C	37	SD/MSG -ARG -HIS -LYS -URA +Canavanine +G418 +Thialysine	Yku70_v2_R2_Steve	11	11.0	1.28090963578	1963.99999394	329.496496191	254.0	8.18077231362	46704.6	3898.65438463	43.0	2.88494517502	23994.3	1392.47510359	678	1857	137	135	147	156	142	207	11
DLR00017473	13	5	YNL108C	37	SD/MSG -ARG -HIS -LYS -URA +Canavanine +G418 +Thialysine	Yku70_v2_R2_Steve	11	11.0	4.00975405637	8097.99952355	493.643493566	254.0	4.22769123454	543642.000045	7046.8641627	43.0	5.17588965771	542503.999952	2794.8822993	826	1857	137	135	151	159	143	1961	0
DLR00017473	13	6	YMR322C	37	SD/MSG -ARG -HIS -LYS -URA +Canavanine +G418 +Thialysine	Yku70_v2_R2_Steve	11	11.0	4.68338296892	8238.21060119	348.54638775	254.0	4.58797277169	599064.999292	6308.72466535	43.0	5.55430213204	593178.99661	2873.36595564	962	1856	137	135	153	160	143	1465	0
DLR00017473	13	7	YNL107W	37	SD/MSG -ARG -HIS -LYS -URA +Canavanine +G418 +Thialysine	Yku70_v2_R2_Steve	11	11.0	3.74703450368	5386.99955198	421.821371349	254.0	3.96189242759	316675.000023	7141.07908676	43.0	4.87449560496	315596.999962	2154.85649138	1099	1857	137	135	141	150	137	2280	0
DLR00017473	13	8	YMR320W	37	SD/MSG -ARG -HIS -LYS -URA +Canavanine +G418 +Thialysine	Yku70_v2_R2_Steve	11	11.0	4.48447613404	8153.09223213	336.568127656	254.0	4.5470907384	550217.99968	6483.12461583	43.0	5.50732569505	549169.997381	2246.85572522	1235	1856	137	135	148	156	139	1714	0
DLR00017473	13	9	YNL106C	37	SD/MSG -ARG -HIS -LYS -URA +Canavanine +G418 +Thialysine	Yku70_v2_R2_Steve	11	11.0	0.649464378168	1084.99998852	189.572362269	254.0	12.0	30637.730581	639.619790893	43.0	0.692201375908	4499.99999918	795.305868395	1364	1836	137	135	-1	-1	-1	0	0
DLR00017473	13	10	YMR319C	37	SD/MSG -ARG -HIS -LYS -URA +Canavanine +G418 +Thialysine	Yku70_v2_R2_Steve	11	11.0	4.66373647676	8486.647047	271.753770216	254.0	4.66027159997	599562.999039	5539.37800864	43.0	5.62817640211	596819.996245	1609.82033729	1506	1854	137	135	149	157	140	1436	0
DLR00017473	13	11	YNL105W	37	SD/MSG -ARG -HIS -LYS -URA +Canavanine +G418 +Thialysine	Yku70_v2_R2_Steve	11	11.0	4.61755802694	8282.95556104	314.644685957	254.0	4.69680821552	569345.997699	5393.52316931	43.0	5.67270392246	569581.994386	2248.18823424	1646	1858	137	135	148	156	137	1683	0
DLR00017473	13	12	YMR318C	37	SD/MSG -ARG -HIS -LYS -URA +Canavanine +G418 +Thialysine	Yku70_v2_R2_Steve	11	11.0	5.15536027377	7849.66094121	269.653435574	254.0	4.75376080927	538155.997194	5159.65735988	43.0	5.72682605557	535784.993559	2022.00155102	1779	1856	137	135	145	153	135	1433	0
DLR00017473	13	13	YNL104C	37	SD/MSG -ARG -HIS -LYS -URA +Canavanine +G418 +Thialysine	Yku70_v2_R2_Steve	11	11.0	5.45268320745	8597.21029361	325.174990497	254.0	4.83098149322	595937.996345	5299.44124876	43.0	5.81920008696	597912.992644	2819.44266794	1920	1856	137	135	145	154	136	1702	0
DLR00017473	13	14	YMR317W	37	SD/MSG -ARG -HIS -LYS -URA +Canavanine +G418 +Thialysine	Yku70_v2_R2_Steve	11	11.0	5.2134480534	7384.9037273	306.558904853	254.0	4.66048546614	484345.997504	5455.76431867	43.0	5.62900230221	484315.993902	2006.24849033	2054	1852	137	135	140	149	133	1528	0
DLR00017473	13	15	YNL101W	37	SD/MSG -ARG -HIS -LYS -URA +Canavanine +G418 +Thialysine	Yku70_v2_R2_Steve	11	11.0	5.42012925077	8457.88595671	331.135070399	254.0	4.79156726531	565795.996998	5244.35579635	43.0	5.77461125703	566124.993296	2425.09492956	2193	1859	137	135	142	151	133	1500	0
DLR00017473	13	16	YMR316W	37	SD/MSG -ARG -HIS -LYS -URA +Canavanine +G418 +Thialysine	Yku70_v2_R2_Steve	11	11.0	4.60677218073	7647.19689391	258.701526086	254.0	4.58927627506	501634.998617	5292.69997966	43.0	5.54670373612	499902.995785	1484.28759225	2326	1850	137	135	142	151	134	1397	0
DLR00017473	13	17	YNL100W	37	SD/MSG -ARG -HIS -LYS -URA +Canavanine +G418 +Thialysine	Yku70_v2_R2_Steve	11	11.0	3.84619706959	7376.99988045	277.839152932	254.0	3.99889066304	407120.000038	6105.19732844	43.0	4.92365744156	412409.999985	1446.75462697	2468	1859	137	135	135	145	131	2028	0
DLR00017473	13	18	YMR316C-B	37	SD/MSG -ARG -HIS -LYS -URA +Canavanine +G418 +Thialysine	Yku70_v2_R2_Steve	11	11.0	3.75844462815	5922.99883917	389.540889704	254.0	3.81981468631	318213.000114	6993.46228804	43.0	4.68953612643	314612.000132	3205.20067306	2604	1851	137	135	132	142	129	1285	0
DLR00017473	13	19	YNL099C	37	SD/MSG -ARG -HIS -LYS -URA +Canavanine +G418 +Thialysine	Yku70_v2_R2_Steve	11	11.0	1.15791824504	1548.99997613	307.480540552	254.0	12.0	32806.817681	977.597570607	43.0	12.0	6626.7	992.435003682	2741	1853	137	135	111	127	122	57	0
DLR00017473	13	20	YMR316C-A	37	SD/MSG -ARG -HIS -LYS -URA +Canavanine +G418 +Thialysine	Yku70_v2_R2_Steve	11	11.0	0.808455701614	1536.99999266	326.651782646	254.0	12.0	31133.7877484	355.252774097	43.0	0.879965601057	7287.99999886	1566.73263001	2871	1836	137	135	104	120	119	0	0
DLR00017473	13	21	YNL098C	37	SD/MSG -ARG -HIS -LYS -URA +Canavanine +G418 +Thialysine	Yku70_v2_R2_Steve	11	11.0	4.44890395237	9507.62092313	402.159015639	254.0	4.53827418506	662968.999795	5779.45296467	43.0	5.5051569413	659490.99815	4138.04762668	3012	1851	137	135	147	155	138	1284	0
DLR00017473	13	22	YMR315W	37	SD/MSG -ARG -HIS -LYS -URA +Canavanine +G418 +Thialysine	Yku70_v2_R2_Steve	11	11.0	4.17618306241	7806.85511556	309.967663356	254.0	4.31123971887	510388.000007	5676.13163639	43.0	5.25173165494	506456.999501	2911.76561896	3146	1849	137	135	140	149	134	1331	0
DLR00017473	13	23	YNL097C	37	SD/MSG -ARG -HIS -LYS -URA +Canavanine +G418 +Thialysine	Yku70_v2_R2_Steve	11	11.0	1.38294014118	1894.99998933	352.030763983	254.0	9.85664413289	36757.8	1337.21683287	43.0	2.76512351786	14264.0004572	1876.75981606	3291	1852	137	135	100	115	113	156	0
DLR00017473	13	24	YOR202W	37	SD/MSG -ARG -HIS -LYS -URA +Canavanine +G418 +Thialysine	Yku70_v2_R2_Steve	11	11.0	3.95859212296	9422.99892868	461.343900324	254.0	4.20729104515	729734.999989	7294.08920434	43.0	5.13383899844	724713.999841	6497.30592943	3419	1844	137	135	144	150	133	1143	0
DLR00017473	14	1	YOR202W	37	SD/MSG -ARG -HIS -LYS -URA +Canavanine +G418 +Thialysine	Yku70_v2_R2_Steve	11	11.0	3.26817229387	7158.88303546	194.506677393	254.0	3.61305630089	467578.000987	6647.22582521	43.0	4.44567739842	462224.001294	1605.32918945	289	1988	137	135	142	149	136	1650	0
DLR00017473	14	2	YNL253W	37	SD/MSG -ARG -HIS -LYS -URA +Canavanine +G418 +Thialysine	Yku70_v2_R2_Steve	11	11.0	0.665737520362	1175.99999026	216.377098401	254.0	12.0	29061.5688959	608.293613243	43.0	0.685190766072	5205.99999585	941.27741185	415	1981	137	135	-1	-1	-1	5	0
DLR00017473	14	3	YNR018W	37	SD/MSG -ARG -HIS -LYS -URA +Canavanine +G418 +Thialysine	Yku70_v2_R2_Steve	11	11.0	3.95068864996	6819.99946188	346.76036526	254.0	4.18292837187	446822.000156	6031.2917138	43.0	5.11042359541	443594.999998	1704.07727981	552	1986	137	135	144	152	138	1875	0
DLR00017473	14	4	YNL249C	37	SD/MSG -ARG -HIS -LYS -URA +Canavanine +G418 +Thialysine	Yku70_v2_R2_Steve	11	11.0	4.39400484369	7598.77998622	294.597012541	254.0	4.46556306246	544469.999892	6073.41299377	43.0	5.42277011744	540960.99812	2808.57650194	689	1985	137	135	152	158	143	1784	0
DLR00017473	14	5	YNR015W	37	SD/MSG -ARG -HIS -LYS -URA +Canavanine +G418 +Thialysine	Yku70_v2_R2_Steve	11	11.0	3.20316947606	2881.00028404	226.210312431	254.0	3.53710741553	168082.000089	7085.69155456	43.0	4.26258732364	163419.812827	1214.60126717	822	1992	137	135	136	147	136	2248	0
DLR00017473	14	6	YNL246W	37	SD/MSG -ARG -HIS -LYS -URA +Canavanine +G418 +Thialysine	Yku70_v2_R2_Steve	11	11.0	4.06904506551	5768.48805006	295.181253351	254.0	4.11229083083	352585.000031	6851.09659643	43.0	5.04280083258	353006.999818	1883.65955145	964	1993	137	135	141	151	137	2405	0
DLR00017473	14	7	YNR014W	37	SD/MSG -ARG -HIS -LYS -URA +Canavanine +G418 +Thialysine	Yku70_v2_R2_Steve	11	11.0	4.05148324681	6399.82784902	346.820417619	254.0	4.14377732198	393951.000082	6920.75143964	43.0	5.08176816529	393190.999981	1966.25993001	1097	1987	137	135	142	151	137	2173	0
DLR00017473	14	8	YNL242W	37	SD/MSG -ARG -HIS -LYS -URA +Canavanine +G418 +Thialysine	Yku70_v2_R2_Steve	11	11.0	4.24903059749	7429.68110986	303.508377399	254.0	4.44552934644	497465.999997	6095.74201005	43.0	5.39748353145	493963.998542	1539.53680186	1235	1990	137	135	147	156	140	1716	0
DLR00017473	14	9	YNR013C	37	SD/MSG -ARG -HIS -LYS -URA +Canavanine +G418 +Thialysine	Yku70_v2_R2_Steve	11	11.0	3.25076111482	3280.00042697	210.974294649	254.0	3.54518327817	176563.000061	6452.00317471	43.0	4.2771977969	169858.000019	870.749134708	1367	1985	137	135	130	142	130	1628	0
DLR00017473	14	10	YNL241C	37	SD/MSG -ARG -HIS -LYS -URA +Canavanine +G418 +Thialysine	Yku70_v2_R2_Steve	11	11.0	4.38577244474	6275.79432882	248.034693162	254.0	4.44910010015	401527.999136	5672.26115346	43.0	5.38912050118	400051.996305	1570.90752942	1505	1987	137	135	142	151	135	1698	0
DLR00017473	14	11	YNR012W	37	SD/MSG -ARG -HIS -LYS -URA +Canavanine +G418 +Thialysine	Yku70_v2_R2_Steve	11	11.0	4.43761271007	7511.01440235	302.442219123	254.0	4.5317684387	469263.999229	5635.06629736	43.0	5.4954378747	470313.99636	1548.2953751	1643	1990	137	135	141	150	134	1669	0
DLR00017473	14	12	YNL239W	37	SD/MSG -ARG -HIS -LYS -URA +Canavanine +G418 +Thialysine	Yku70_v2_R2_Steve	11	11.0	5.34728761377	6674.92756353	374.956972958	254.0	4.53143096374	463937.999043	6112.30610744	43.0	5.48509191018	461732.996215	2143.50274007	1781	1989	137	135	142	151	134	1531	0
DLR00017473	14	13	YNR010W	37	SD/MSG -ARG -HIS -LYS -URA +Canavanine +G418 +Thialysine	Yku70_v2_R2_Steve	11	11.0	0.689676888662	1243.99999253	215.338091697	254.0	12.0	29697.1516928	764.135822861	43.0	0.801513965406	7398.99999698	1372.20138818	1926	1985	137	135	-1	-1	-1	9	0
DLR00017473	14	14	YNL238W	37	SD/MSG -ARG -HIS -LYS -URA +Canavanine +G418 +Thialysine	Yku70_v2_R2_Steve	11	11.0	5.17307456108	7222.48620478	277.46080967	254.0	4.81501561437	513928.997201	4980.70350699	43.0	5.78000507716	512693.993056	1828.37205967	2052	1990	137	135	145	153	135	1642	0
DLR00017473	14	15	YNR009W	37	SD/MSG -ARG -HIS -LYS -URA +Canavanine +G418 +Thialysine	Yku70_v2_R2_Steve	11	11.0	5.20054848521	7309.29492268	306.571467176	254.0	4.61655950057	461831.997941	5406.69511883	43.0	5.58341017731	464417.994407	1837.94624894	2191	1990	137	135	137	147	131	1751	0
DLR00017473	14	16	YNL237W	37	SD/MSG -ARG -HIS -LYS -URA +Canavanine +G418 +Thialysine	Yku70_v2_R2_Steve	11	11.0	4.33996761595	6630.25812231	227.448960632	254.0	4.45796136359	416082.998778	5296.65519859	43.0	5.40162711117	414959.996125	1506.28259389	2331	1989	137	135	138	148	133	1593	0
DLR00017473	14	17	YNR008W	37	SD/MSG -ARG -HIS -LYS -URA +Canavanine +G418 +Thialysine	Yku70_v2_R2_Steve	11	11.0	4.68793897924	9746.38614962	315.453001502	254.0	4.64205348851	639867.999279	5315.63559683	43.0	5.62376978228	642240.996484	2417.00708467	2464	1988	137	135	144	152	136	1657	0
DLR00017473	14	18	YNL236W	37	SD/MSG -ARG -HIS -LYS -URA +Canavanine +G418 +Thialysine	Yku70_v2_R2_Steve	11	11.0	0.634332119039	1211.99999368	203.702468643	254.0	12.0	30284.2528026	656.899836658	43.0	0.687755207361	6107.99999969	1041.098032	2597	1971	137	135	-1	-1	-1	0	0
DLR00017473	14	19	YNR007C	37	SD/MSG -ARG -HIS -LYS -URA +Canavanine +G418 +Thialysine	Yku70_v2_R2_Steve	11	11.0	4.25751213739	9905.99679595	346.535700457	254.0	4.49591875038	709791.000009	5575.02129343	43.0	5.45558033094	709750.999463	3680.00666474	2735	1985	137	135	152	159	141	1683	0
DLR00017473	14	20	YNL235C	37	SD/MSG -ARG -HIS -LYS -URA +Canavanine +G418 +Thialysine	Yku70_v2_R2_Steve	11	11.0	3.29462857922	3372.0002357	249.603185395	254.0	3.58194254349	193810.000092	6273.91937679	43.0	4.33187409962	185884.000224	1315.38592789	2874	1983	137	135	132	143	132	1806	0
DLR00017473	14	21	YNR006W	37	SD/MSG -ARG -HIS -LYS -URA +Canavanine +G418 +Thialysine	Yku70_v2_R2_Steve	11	11.0	0.683602113995	1292.99999293	238.850885689	254.0	12.0	29870.0295272	470.949150688	43.0	0.702086059162	5413.99999326	1005.27241768	3015	1978	137	135	-1	-1	-1	10	0
DLR00017473	14	22	YNL234W	37	SD/MSG -ARG -HIS -LYS -URA +Canavanine +G418 +Thialysine	Yku70_v2_R2_Steve	11	11.0	4.29764760259	8744.36097704	397.107285261	254.0	4.47313613131	651289.0	6090.56517813	43.0	5.42967590145	647138.999226	4257.12364033	3146	1981	137	135	148	155	139	1232	0
DLR00017473	14	23	YNR005C	37	SD/MSG -ARG -HIS -LYS -URA +Canavanine +G418 +Thialysine	Yku70_v2_R2_Steve	11	11.0	1.27755310024	2360.99999523	407.277456575	254.0	12.0	34718.4	1268.45838788	43.0	12.0	10094.4	1504.18137596	3290	1980	137	135	100	114	112	73	0
DLR00017473	14	24	YOR202W	37	SD/MSG -ARG -HIS -LYS -URA +Canavanine +G418 +Thialysine	Yku70_v2_R2_Steve	11	11.0	3.89546864635	10052.9999889	464.941123157	254.0	4.17093568231	773379.00001	7234.8901137	43.0	5.09483759835	768010.99981	5960.5359385	3418	1985	137	135	144	149	133	1035	0
DLR00017473	15	1	YOR202W	37	SD/MSG -ARG -HIS -LYS -URA +Canavanine +G418 +Thialysine	Yku70_v2_R2_Steve	11	11.0	4.30242483116	11445.9982766	629.314371861	254.0	4.46088259481	832080.999998	7288.46352507	43.0	5.41144521505	828735.999651	6490.09846222	288	2132	137	135	149	154	140	955	7
DLR00017473	15	2	YNL021W	37	SD/MSG -ARG -HIS -LYS -URA +Canavanine +G418 +Thialysine	Yku70_v2_R2_Steve	11	11.0	0.710087083367	1471.99999402	274.082522768	254.0	12.0	29908.8	841.741489392	43.0	0.723178605146	6154.99999515	1146.52727132	413	2098	137	135	-1	-1	-1	5	0
DLR00017473	15	3	YNL129W	37	SD/MSG -ARG -HIS -LYS -URA +Canavanine +G418 +Thialysine	Yku70_v2_R2_Steve	11	11.0	4.23743663221	9134.23904803	365.586472423	254.0	4.37860006885	630677.000002	6052.75582705	43.0	5.33907876162	628963.999744	3619.97125677	553	2129	137	135	148	154	141	1623	0
DLR00017473	15	4	YNL020C	37	SD/MSG -ARG -HIS -LYS -URA +Canavanine +G418 +Thialysine	Yku70_v2_R2_Steve	11	11.0	5.50910223846	8816.35317317	390.905801274	254.0	4.73156550125	650254.997533	6171.17611238	43.0	5.70794212007	645203.99444	3888.80933803	691	2128	137	135	150	157	143	1203	0
DLR00017473	15	5	YNL128W	37	SD/MSG -ARG -HIS -LYS -URA +Canavanine +G418 +Thialysine	Yku70_v2_R2_Steve	11	11.0	4.20239687129	8137.06516402	297.908075328	254.0	4.34709653333	517756.000178	6327.77874054	43.0	5.3039337464	516796.999971	1619.33137209	827	2129	137	135	145	153	140	1837	0
DLR00017473	15	6	YNL016W	37	SD/MSG -ARG -HIS -LYS -URA +Canavanine +G418 +Thialysine	Yku70_v2_R2_Steve	11	11.0	4.99051525129	9487.52689858	315.456291333	254.0	4.77295190753	699535.997154	5660.39338912	43.0	5.75676178318	697540.994022	3510.16069353	964	2129	137	135	153	160	143	1598	0
DLR00017473	15	7	YNL127W	37	SD/MSG -ARG -HIS -LYS -URA +Canavanine +G418 +Thialysine	Yku70_v2_R2_Steve	11	11.0	0.611510684281	948.999989702	162.077010202	254.0	12.0	31085.1	901.713974739	43.0	0.633400047965	3969.99999585	688.047596619	1094	2110	137	135	-1	-1	-1	0	0
DLR00017473	15	8	YNL015W	37	SD/MSG -ARG -HIS -LYS -URA +Canavanine +G418 +Thialysine	Yku70_v2_R2_Steve	11	11.0	3.84385190317	6208.99972705	258.637445902	254.0	4.02719584975	360539.000052	6390.65363334	43.0	4.94235146469	358060.999981	1319.87707398	1235	2126	137	135	139	149	136	1859	0
DLR00017473	15	9	YNL125C	37	SD/MSG -ARG -HIS -LYS -URA +Canavanine +G418 +Thialysine	Yku70_v2_R2_Steve	11	11.0	5.67463554822	9711.82334837	365.474126084	254.0	5.0230471078	729447.995169	5330.49571108	43.0	6.01529395519	727831.991232	4058.53612944	1374	2129	137	135	152	160	142	1385	0
DLR00017473	15	10	YNL013C	37	SD/MSG -ARG -HIS -LYS -URA +Canavanine +G418 +Thialysine	Yku70_v2_R2_Steve	11	11.0	5.51892438882	7621.39051405	316.823807685	254.0	4.70053364835	522914.997034	6366.91781168	43.0	5.6665086633	520404.993442	3569.17744046	1508	2128	137	135	142	151	136	1443	0
DLR00017473	15	11	YNL123W	37	SD/MSG -ARG -HIS -LYS -URA +Canavanine +G418 +Thialysine	Yku70_v2_R2_Steve	11	11.0	4.06280779186	6597.24060959	252.337056005	254.0	4.11805723544	346773.000172	5949.99869612	43.0	5.04982129064	350023.999911	1492.73864646	1646	2132	137	135	131	141	129	1905	0
DLR00017473	15	12	YNL012W	37	SD/MSG -ARG -HIS -LYS -URA +Canavanine +G418 +Thialysine	Yku70_v2_R2_Steve	11	11.0	4.08802858244	6563.93447888	276.422935562	254.0	4.20511658312	383756.000144	5885.00357483	43.0	5.13523779325	382040.99996	1525.7104845	1785	2123	137	135	135	145	131	1655	0
DLR00017473	15	13	YNL122C	37	SD/MSG -ARG -HIS -LYS -URA +Canavanine +G418 +Thialysine	Yku70_v2_R2_Steve	11	11.0	3.77886204376	5500.0000228	157.682284435	254.0	3.98325418395	285969.000327	5790.78957488	43.0	4.86948019997	284165.000208	1349.93306349	1921	2130	137	135	128	140	128	1466	0
DLR00017473	15	14	YNL010W	37	SD/MSG -ARG -HIS -LYS -URA +Canavanine +G418 +Thialysine	Yku70_v2_R2_Steve	11	11.0	4.34695650288	6698.04830183	203.21107103	254.0	4.41582977427	418933.999253	5134.95479131	43.0	5.3590870364	414819.996699	1418.87423261	2056	2125	137	135	136	146	132	1401	0
DLR00017473	15	15	YNL121C	37	SD/MSG -ARG -HIS -LYS -URA +Canavanine +G418 +Thialysine	Yku70_v2_R2_Steve	11	11.0	4.69011060699	8193.06385809	262.250876289	254.0	4.65347727086	501142.998766	5032.50658251	43.0	5.62470245156	502548.995524	1152.21571716	2195	2129	137	135	137	147	133	1669	0
DLR00017473	15	16	YNL009W	37	SD/MSG -ARG -HIS -LYS -URA +Canavanine +G418 +Thialysine	Yku70_v2_R2_Steve	11	11.0	4.52718434065	7445.85656046	297.77715571	254.0	4.47127533773	466360.999357	5391.19125636	43.0	5.42860423903	464911.996676	1833.96755294	2328	2123	137	135	137	147	132	1497	0
DLR00017473	15	17	YNL120C	37	SD/MSG -ARG -HIS -LYS -URA +Canavanine +G418 +Thialysine	Yku70_v2_R2_Steve	11	11.0	3.27939310044	4283.97306355	280.881235457	254.0	3.52925707687	181244.000102	6375.70397422	43.0	4.26767393273	178233.434506	1295.1687708	2468	2128	137	135	117	131	122	827	0
DLR00017473	15	18	YNL008C	37	SD/MSG -ARG -HIS -LYS -URA +Canavanine +G418 +Thialysine	Yku70_v2_R2_Steve	11	11.0	4.73299589392	9271.04338296	241.6465533	254.0	4.80325785389	672443.996742	4778.32231755	43.0	5.78162883011	668142.99372	3020.70768301	2601	2121	137	135	149	157	140	1180	0
DLR00017473	15	19	YNL119W	37	SD/MSG -ARG -HIS -LYS -URA +Canavanine +G418 +Thialysine	Yku70_v2_R2_Steve	11	11.0	3.3333536641	5090.00037937	260.087518795	254.0	3.49703467632	223971.000106	6513.20922384	43.0	4.27982085297	221081.000428	1364.50118287	2742	2115	137	135	121	133	124	965	0
DLR00017473	15	20	YNL004W	37	SD/MSG -ARG -HIS -LYS -URA +Canavanine +G418 +Thialysine	Yku70_v2_R2_Steve	11	11.0	3.64315840208	5820.00016294	270.762221569	254.0	3.82294067231	329910.000043	6078.64216683	43.0	4.69906173087	324727.000002	1416.33964732	2873	2118	137	135	134	144	131	1360	0
DLR00017473	15	21	YNL117W	37	SD/MSG -ARG -HIS -LYS -URA +Canavanine +G418 +Thialysine	Yku70_v2_R2_Steve	11	11.0	4.31749819879	9439.99790648	422.716071416	254.0	4.44929485334	628540.000034	5738.95524238	43.0	5.4102151399	621800.053734	3357.14047418	3015	2118	137	135	144	152	138	1321	0
DLR00017473	15	22	YNL003C	37	SD/MSG -ARG -HIS -LYS -URA +Canavanine +G418 +Thialysine	Yku70_v2_R2_Steve	11	11.0	2.61039852795	2054.07784769	207.394768444	254.0	3.23625498765	99374.0003227	6174.03227588	43.0	3.55882157306	89071.2255266	1019.45045384	3146	2107	137	135	116	128	122	700	0
DLR00017473	15	23	YNL116W	37	SD/MSG -ARG -HIS -LYS -URA +Canavanine +G418 +Thialysine	Yku70_v2_R2_Steve	11	11.0	4.06295147797	9323.15938515	378.466354138	254.0	4.30085561792	663495.999998	6349.17908882	43.0	5.2440255685	659832.999778	5072.89877476	3287	2120	137	135	143	149	134	1251	0
DLR00017473	15	24	YOR202W	37	SD/MSG -ARG -HIS -LYS -URA +Canavanine +G418 +Thialysine	Yku70_v2_R2_Steve	11	11.0	3.74072487637	9007.00002935	458.45609984	254.0	4.01960735915	642441.00001	7033.66040734	43.0	4.92387657312	636581.999851	3931.68042551	3421	2113	137	135	140	147	132	961	0
DLR00017473	16	1	YOR202W	37	SD/MSG -ARG -HIS -LYS -URA +Canavanine +G418 +Thialysine	Yku70_v2_R2_Steve	11	11.0	3.94667674972	11589.9988537	421.11912592	254.0	3.90081796636	716431.001572	9743.77708845	43.0	4.77580100372	710227.001632	6892.09880005	270	2276	137	135	147	152	139	965	35
DLR00017473	16	2	YOR202W	37	SD/MSG -ARG -HIS -LYS -URA +Canavanine +G418 +Thialysine	Yku70_v2_R2_Steve	11	11.0	4.16755646138	7170.43570004	175.474697059	254.0	4.16966721744	403333.999978	5782.21131532	43.0	5.06518511178	389335.999139	2582.61204067	406	2256	137	135	149	155	142	394	19
DLR00017473	16	3	YOR202W	37	SD/MSG -ARG -HIS -LYS -URA +Canavanine +G418 +Thialysine	Yku70_v2_R2_Steve	11	11.0	3.50787151445	8286.54285059	279.33151093	254.0	3.66277272717	471719.001633	9607.47382189	43.0	4.47841460847	460806.002209	5373.73154384	556	2276	137	135	149	156	145	1310	40
DLR00017473	16	4	YOR202W	37	SD/MSG -ARG -HIS -LYS -URA +Canavanine +G418 +Thialysine	Yku70_v2_R2_Steve	11	11.0	3.9043237869	8163.0	421.856464639	254.0	3.80657544951	511886.999264	26144.9158539	43.0	4.68678402341	502349.997922	26705.9350168	670	2252	137	135	147	155	143	530	39
DLR00017473	16	5	YOR202W	37	SD/MSG -ARG -HIS -LYS -URA +Canavanine +G418 +Thialysine	Yku70_v2_R2_Steve	11	11.0	3.64572925172	7422.00003596	255.341227043	254.0	3.75862133183	425828.00129	8165.70508036	43.0	4.59797306042	417141.001698	4709.72133533	842	2275	137	135	150	157	145	1239	52
DLR00017473	16	6	YOR202W	37	SD/MSG -ARG -HIS -LYS -URA +Canavanine +G418 +Thialysine	Yku70_v2_R2_Steve	11	11.0	5.40280686199	5905.8	273.685796767	254.0	4.24608411686	336384.999521	6477.71136418	43.0	5.14921772638	325512.998136	2380.33386642	966	2257	137	135	148	157	144	648	0
DLR00017473	16	7	YOR202W	37	SD/MSG -ARG -HIS -LYS -URA +Canavanine +G418 +Thialysine	Yku70_v2_R2_Steve	11	11.0	4.0504462331	6490.71052781	108.62084982	254.0	4.11240256583	327366.000028	5724.59438845	43.0	5.00872950702	316255.999452	1122.65788186	1104	2256	137	135	146	155	143	644	0
DLR00017473	16	8	YOR202W	37	SD/MSG -ARG -HIS -LYS -URA +Canavanine +G418 +Thialysine	Yku70_v2_R2_Steve	11	11.0	4.24807301696	6568.07441237	159.251853193	254.0	4.27310224422	340056.999583	5662.0705633	43.0	5.1944362936	323478.212506	1086.60150694	1220	2256	137	135	148	156	143	510	7
DLR00017473	16	9	YOR202W	37	SD/MSG -ARG -HIS -LYS -URA +Canavanine +G418 +Thialysine	Yku70_v2_R2_Steve	11	11.0	5.810495635	8543.27096225	267.640370661	254.0	5.17376248861	449235.995568	11424.4286016	43.0	6.2732080913	440624.992429	11717.3828375	1370	2256	137	135	148	156	142	679	32
DLR00017473	16	10	YOR202W	37	SD/MSG -ARG -HIS -LYS -URA +Canavanine +G418 +Thialysine	Yku70_v2_R2_Steve	11	11.0	5.44670264101	6534.92245393	227.068601552	254.0	4.64218902831	369034.996816	6104.3435519	43.0	5.58284097286	354929.991945	2887.98266451	1516	2256	137	135	148	157	142	528	6
DLR00017473	16	11	YOR202W	37	SD/MSG -ARG -HIS -LYS -URA +Canavanine +G418 +Thialysine	Yku70_v2_R2_Steve	11	11.0	5.12649474703	6313.00430489	171.265197887	254.0	4.53008477454	330045.99483	5765.4868118	43.0	5.50905136945	320290.990337	4370.8038729	1651	2255	137	135	144	153	140	865	12
DLR00017473	16	12	YOR202W	37	SD/MSG -ARG -HIS -LYS -URA +Canavanine +G418 +Thialysine	Yku70_v2_R2_Steve	11	11.0	4.6972298597	6692.68357565	191.046127291	254.0	4.52714127939	376065.997302	5155.31636676	43.0	5.4609250548	362997.993595	1802.24483588	1764	2252	137	135	148	157	142	587	7
DLR00017473	16	13	YOR202W	37	SD/MSG -ARG -HIS -LYS -URA +Canavanine +G418 +Thialysine	Yku70_v2_R2_Steve	11	11.0	4.78812336988	8537.19953299	147.767155181	254.0	4.66571551161	461881.994907	5274.0354297	43.0	5.65810067161	457849.991431	3830.2967187	1926	2265	137	135	147	156	141	1098	17
DLR00017473	16	14	YOR202W	37	SD/MSG -ARG -HIS -LYS -URA +Canavanine +G418 +Thialysine	Yku70_v2_R2_Steve	11	11.0	4.52733543953	6266.35835845	172.42932296	254.0	4.41602786344	342497.998436	5233.14904727	43.0	5.33614283089	330004.99521	1346.88793915	2057	2249	137	135	143	152	138	567	0
DLR00017473	16	15	YOR202W	37	SD/MSG -ARG -HIS -LYS -URA +Canavanine +G418 +Thialysine	Yku70_v2_R2_Steve	11	11.0	5.27419187528	9716.70996506	214.975820278	254.0	4.90626441288	537999.994375	5690.38509247	43.0	5.91629938331	537134.990378	4847.63094424	2204	2265	137	135	147	155	141	1066	14
DLR00017473	16	16	YOR202W	37	SD/MSG -ARG -HIS -LYS -URA +Canavanine +G418 +Thialysine	Yku70_v2_R2_Steve	11	11.0	4.73116698945	6327.75186139	226.418210699	254.0	4.49532499859	354092.997808	5109.95680582	43.0	5.42149361667	341958.994177	1486.58318088	2334	2252	137	135	144	153	139	566	0
DLR00017473	16	17	YOR202W	37	SD/MSG -ARG -HIS -LYS -URA +Canavanine +G418 +Thialysine	Yku70_v2_R2_Steve	11	11.0	4.74714945416	8604.22386477	201.586178941	254.0	4.62836283436	458018.997101	4902.01350173	43.0	5.58706859576	450580.993703	2040.47398568	2466	2255	137	135	145	154	140	770	10
DLR00017473	16	18	YOR202W	37	SD/MSG -ARG -HIS -LYS -URA +Canavanine +G418 +Thialysine	Yku70_v2_R2_Steve	11	11.0	5.02624466847	6141.52640036	193.76260032	254.0	4.44038518362	349807.997464	5552.74008286	43.0	5.35972955411	337322.994109	1934.22578474	2598	2251	137	135	145	153	140	544	1
DLR00017473	16	19	YOR202W	37	SD/MSG -ARG -HIS -LYS -URA +Canavanine +G418 +Thialysine	Yku70_v2_R2_Steve	11	11.0	4.70910675124	8692.35519952	176.119979007	254.0	4.57775009601	481758.996967	5097.27369316	43.0	5.53528375097	473034.993925	2907.94265558	2727	2253	137	135	147	155	141	553	8
DLR00017473	16	20	YOR202W	37	SD/MSG -ARG -HIS -LYS -URA +Canavanine +G418 +Thialysine	Yku70_v2_R2_Steve	11	11.0	4.14614331954	6453.1529407	154.944650289	254.0	4.22155003451	339401.999539	5364.77852631	43.0	5.12796785035	328177.997883	1577.4671661	2863	2246	137	135	144	153	140	550	12
DLR00017473	16	21	YOR202W	37	SD/MSG -ARG -HIS -LYS -URA +Canavanine +G418 +Thialysine	Yku70_v2_R2_Steve	11	11.0	4.88282779442	10359.7195698	251.918435745	254.0	4.6628089891	633524.994195	8136.9511114	43.0	5.65056745906	635161.991651	8991.21531437	3028	2265	137	135	148	155	142	776	45
DLR00017473	16	22	YOR202W	37	SD/MSG -ARG -HIS -LYS -URA +Canavanine +G418 +Thialysine	Yku70_v2_R2_Steve	11	11.0	4.25249410596	7141.90808287	151.545610941	254.0	4.31861751954	395606.999113	5143.70504026	43.0	5.2388643541	381933.996988	1962.49341119	3145	2245	137	135	144	152	139	380	5
DLR00017473	16	23	YOR202W	37	SD/MSG -ARG -HIS -LYS -URA +Canavanine +G418 +Thialysine	Yku70_v2_R2_Steve	11	11.0	4.47672687171	9451.79856178	246.452008086	254.0	4.41838462674	575305.998846	6315.68760322	43.0	5.35637630785	565712.997487	5568.37632095	3296	2253	137	135	146	152	139	361	28
DLR00017473	16	24	YOR202W	37	SD/MSG -ARG -HIS -LYS -URA +Canavanine +G418 +Thialysine	Yku70_v2_R2_Steve	11	11.0	3.90005159727	8322.66221029	313.609113357	254.0	3.963206375	475422.0	6845.45812588	43.0	4.84073995689	461730.999922	2744.25251605	3427	2249	137	135	144	149	136	200	5
DLR00017472	1	1	YOR202W	30	SD/MSG -ARG -HIS -LYS -URA +Canavanine +G418 +Thialysine	Yku70_v2_R2_Steve	11	11.0	5.09159546201	10904.889018	215.314070799	254.0	5.20188999759	686396.994702	5628.91604681	43.0	6.16873136635	681980.990058	5651.59529271	280	216	137	135	140	145	130	472	47
DLR00017472	1	2	YOR202W	30	SD/MSG -ARG -HIS -LYS -URA +Canavanine +G418 +Thialysine	Yku70_v2_R2_Steve	11	11.0	5.90128374747	9602.69259471	184.941268382	254.0	5.45202841762	657682.997535	5223.3045944	43.0	6.42757357305	649064.991613	5766.97574266	411	220	137	135	142	148	135	443	11
DLR00017472	1	3	YOR202W	30	SD/MSG -ARG -HIS -LYS -URA +Canavanine +G418 +Thialysine	Yku70_v2_R2_Steve	11	11.0	5.79975445032	8691.05929518	231.147496237	254.0	5.43521660208	601099.998666	5088.10256626	43.0	6.41206567405	592015.992482	4853.05335625	556	220	137	135	148	154	140	686	0
DLR00017472	1	4	YOR202W	30	SD/MSG -ARG -HIS -LYS -URA +Canavanine +G418 +Thialysine	Yku70_v2_R2_Steve	11	11.0	6.14171123398	9790.830023	193.456574049	254.0	5.76182022728	699910.999615	5009.87765504	43.0	7.06097318255	673987.566585	6266.36914013	685	219	137	135	154	159	144	729	0
DLR00017472	1	5	YOR202W	30	SD/MSG -ARG -HIS -LYS -URA +Canavanine +G418 +Thialysine	Yku70_v2_R2_Steve	11	11.0	5.73543557009	9871.27963501	176.166838457	254.0	5.52299784133	684807.998297	4043.14040395	43.0	6.52676605804	677384.992281	4794.46594695	829	220	137	135	152	158	143	731	0
DLR00017472	1	6	YOR202W	30	SD/MSG -ARG -HIS -LYS -URA +Canavanine +G418 +Thialysine	Yku70_v2_R2_Steve	11	11.0	6.04816297438	9997.57597582	170.653561547	254.0	5.69743319255	699553.999871	3330.78215305	43.0	6.87716542357	679631.534657	4606.38758375	958	217	137	135	154	160	144	747	0
DLR00017472	1	7	YOR202W	30	SD/MSG -ARG -HIS -LYS -URA +Canavanine +G418 +Thialysine	Yku70_v2_R2_Steve	11	11.0	5.71614863905	10151.9705448	116.966988406	254.0	5.59313863454	711980.998969	3442.23740147	43.0	6.62002986874	705963.993231	4689.09123226	1104	219	137	135	153	160	144	817	0
DLR00017472	1	8	YOR202W	30	SD/MSG -ARG -HIS -LYS -URA +Canavanine +G418 +Thialysine	Yku70_v2_R2_Steve	11	11.0	5.91051094633	10179.9154951	220.292058771	254.0	5.67452821699	716765.999933	3783.57305116	43.0	6.72841189986	710162.99489	4740.74964093	1231	217	137	135	152	159	142	873	0
DLR00017472	1	9	YOR202W	30	SD/MSG -ARG -HIS -LYS -URA +Canavanine +G418 +Thialysine	Yku70_v2_R2_Steve	11	11.0	6.00145236815	10627.5306178	393.330299181	254.0	5.70911753864	755823.751252	4293.86279617	43.0	6.71586833862	757457.993991	5001.04655058	1377	219	137	135	150	158	141	932	3
DLR00017472	1	10	YOR202W	30	SD/MSG -ARG -HIS -LYS -URA +Canavanine +G418 +Thialysine	Yku70_v2_R2_Steve	11	11.0	6.01430874111	10965.9524449	141.904194101	254.0	5.71766711089	780979.999619	4536.77704473	43.0	6.77094507579	776153.994234	5568.09012334	1506	216	137	135	149	156	139	935	0
DLR00017472	1	11	YOR202W	30	SD/MSG -ARG -HIS -LYS -URA +Canavanine +G418 +Thialysine	Yku70_v2_R2_Steve	11	11.0	5.82185142263	10620.5012047	303.347105827	254.0	5.61159795666	761730.998915	5444.45335068	43.0	6.64910921273	757683.992946	5182.37281183	1650	219	137	135	148	156	139	1127	0
DLR00017472	1	12	YOR202W	30	SD/MSG -ARG -HIS -LYS -URA +Canavanine +G418 +Thialysine	Yku70_v2_R2_Steve	11	11.0	5.78059472279	10649.3456248	212.101350463	254.0	5.63315428819	769986.999213	4361.10887251	43.0	6.67135413103	764815.993176	4306.38797202	1781	213	137	135	150	158	140	1027	0
DLR00017472	1	13	YOR202W	30	SD/MSG -ARG -HIS -LYS -URA +Canavanine +G418 +Thialysine	Yku70_v2_R2_Steve	11	11.0	6.09138227735	11270.0948248	255.823068091	254.0	5.73751906469	810488.999546	4506.47359501	43.0	6.79085577937	807070.994024	6048.60533725	1923	212	137	135	151	158	140	947	0
DLR00017472	1	14	YOR202W	30	SD/MSG -ARG -HIS -LYS -URA +Canavanine +G418 +Thialysine	Yku70_v2_R2_Steve	11	11.0	6.1209885883	11594.9718175	273.755243494	254.0	5.84364586197	803601.999589	4182.99066592	43.0	6.95056267096	800792.997463	5516.22368996	2058	210	137	135	150	157	140	964	1
DLR00017472	1	15	YOR202W	30	SD/MSG -ARG -HIS -LYS -URA +Canavanine +G418 +Thialysine	Yku70_v2_R2_Steve	11	11.0	6.15231981902	11701.4468845	278.992140762	254.0	5.84208466338	832834.999722	4016.19971321	43.0	6.93197703408	828765.996758	5874.79492531	2196	219	137	135	150	157	139	873	17
DLR00017472	1	16	YOR202W	30	SD/MSG -ARG -HIS -LYS -URA +Canavanine +G418 +Thialysine	Yku70_v2_R2_Steve	11	11.0	5.87552904789	10663.5954249	219.718228944	254.0	5.68475049336	732795.999976	4093.56720566	43.0	6.74176609029	726928.994836	4421.30720694	2324	213	137	135	148	156	139	803	10
DLR00017472	1	17	YOR202W	30	SD/MSG -ARG -HIS -LYS -URA +Canavanine +G418 +Thialysine	Yku70_v2_R2_Steve	11	11.0	6.61673143092	12669.8079655	369.488181847	254.0	6.09356118519	899164.998386	5358.50819093	43.0	7.5159219927	896148.992487	9491.9302641	2463	212	137	135	152	159	141	729	54
DLR00017472	1	18	YOR202W	30	SD/MSG -ARG -HIS -LYS -URA +Canavanine +G418 +Thialysine	Yku70_v2_R2_Steve	11	11.0	6.14683358548	11053.7908169	208.76317933	254.0	5.75200696119	737686.99971	4004.70019018	43.0	6.82394740813	733281.995955	6240.41226197	2599	211	137	135	149	156	140	745	0
DLR00017472	1	19	YOR202W	30	SD/MSG -ARG -HIS -LYS -URA +Canavanine +G418 +Thialysine	Yku70_v2_R2_Steve	11	11.0	6.24246819663	11240.184798	325.305843227	254.0	5.71326013505	756569.999837	4204.94902706	43.0	6.76128727465	751909.994802	6023.57524038	2739	215	137	135	149	156	140	654	15
DLR00017472	1	20	YOR202W	30	SD/MSG -ARG -HIS -LYS -URA +Canavanine +G418 +Thialysine	Yku70_v2_R2_Steve	11	11.0	6.20168491264	10393.1812966	199.770768419	254.0	5.66648681158	663820.999834	4012.30459788	43.0	6.83062829762	644831.25509	4611.47218968	2875	210	137	135	148	155	140	532	0
DLR00017472	1	21	YOR202W	30	SD/MSG -ARG -HIS -LYS -URA +Canavanine +G418 +Thialysine	Yku70_v2_R2_Steve	11	11.0	6.59911744734	12877.5231201	303.252817311	254.0	5.86746764447	889229.999747	6540.42148829	43.0	6.91098069301	887000.995132	10654.6396149	3017	218	137	135	150	156	140	559	41
DLR00017472	1	22	YOR202W	30	SD/MSG -ARG -HIS -LYS -URA +Canavanine +G418 +Thialysine	Yku70_v2_R2_Steve	11	11.0	6.25445733118	10428.8765274	686.97164075	254.0	5.54514318873	727519.998206	7723.94637393	43.0	6.53708415233	721422.992491	8198.99636547	3148	210	137	135	147	153	138	428	0
DLR00017472	1	23	YOR202W	30	SD/MSG -ARG -HIS -LYS -URA +Canavanine +G418 +Thialysine	Yku70_v2_R2_Steve	11	11.0	5.90782383293	10458.5339615	255.734171459	254.0	5.4318172347	747941.995636	6018.28321511	43.0	6.41177979209	740365.989975	6864.74388646	3288	218	137	135	142	148	134	248	0
DLR00017472	1	24	YOR202W	30	SD/MSG -ARG -HIS -LYS -URA +Canavanine +G418 +Thialysine	Yku70_v2_R2_Steve	11	11.0	5.3409005208	10272.2628379	307.897220966	254.0	5.17164343576	649415.993173	6669.55718606	43.0	6.13249649349	642134.988315	6725.18667225	3421	202	137	135	139	144	130	279	42
DLR00017472	2	1	YOR202W	30	SD/MSG -ARG -HIS -LYS -URA +Canavanine +G418 +Thialysine	Yku70_v2_R2_Steve	11	11.0	4.98754703542	10138.1043835	218.369674828	254.0	5.10542980944	708662.993336	6204.43736777	43.0	6.0833060546	701607.989363	6425.03855468	279	359	137	135	138	144	129	479	0
DLR00017472	2	2	YNL146W	30	SD/MSG -ARG -HIS -LYS -URA +Canavanine +G418 +Thialysine	Yku70_v2_R2_Steve	11	11.0	5.85725407364	9914.20265872	237.036349645	254.0	5.51588980388	738777.996673	6407.80575451	43.0	6.52554152014	733177.99074	7516.42588266	414	353	137	135	145	151	135	1072	0
DLR00017472	2	3	YNL274C	30	SD/MSG -ARG -HIS -LYS -URA +Canavanine +G418 +Thialysine	Yku70_v2_R2_Steve	11	11.0	5.74703339992	9387.84114743	149.229095329	254.0	5.61335269946	689510.999476	4504.93660715	43.0	6.65181509714	684684.993624	5198.33106413	548	356	137	135	149	155	139	1393	0
DLR00017472	2	4	YNL145W	30	SD/MSG -ARG -HIS -LYS -URA +Canavanine +G418 +Thialysine	Yku70_v2_R2_Steve	11	11.0	5.8394156694	9649.61080606	179.118299423	254.0	5.67626586284	701901.636853	4563.97141916	43.0	6.65133839504	706368.993252	5552.3779206	684	353	137	135	150	157	141	1234	0
DLR00017472	2	5	YNL273W	30	SD/MSG -ARG -HIS -LYS -URA +Canavanine +G418 +Thialysine	Yku70_v2_R2_Steve	11	11.0	0.605288988874	1573.99999613	233.981783331	254.0	12.0	30834.0443637	464.107559238	43.0	0.624816998069	6831.00000052	1011.2423131	816	351	137	135	-1	-1	-1	0	0
DLR00017472	2	6	YNL144C	30	SD/MSG -ARG -HIS -LYS -URA +Canavanine +G418 +Thialysine	Yku70_v2_R2_Steve	11	11.0	5.96503948424	10794.4256236	253.092192977	254.0	5.69542951525	824042.998684	5149.24611789	43.0	6.74173028563	818664.993156	6387.68715696	958	354	137	135	155	162	142	1071	0
DLR00017472	2	7	YNL271C	30	SD/MSG -ARG -HIS -LYS -URA +Canavanine +G418 +Thialysine	Yku70_v2_R2_Steve	11	11.0	0.645807105044	1770.99999645	267.035037173	254.0	10.920002882	32253.0185401	559.346517074	43.0	0.667082048985	7374.99999944	1111.68086685	1090	351	137	135	-1	-1	-1	0	0
DLR00017472	2	8	YNL143C	30	SD/MSG -ARG -HIS -LYS -URA +Canavanine +G418 +Thialysine	Yku70_v2_R2_Steve	11	11.0	5.58204691635	9806.75760337	242.252814113	254.0	5.52977209267	708635.99849	4955.49313163	43.0	6.55638792683	702834.992501	4506.67608055	1231	353	137	135	149	157	140	1225	0
DLR00017472	2	9	YNL270C	30	SD/MSG -ARG -HIS -LYS -URA +Canavanine +G418 +Thialysine	Yku70_v2_R2_Steve	11	11.0	0.595424817101	1547.99999647	228.389595093	254.0	12.0	32252.4	1212.97569831	43.0	0.606458985166	6347.99999865	936.417547517	1364	351	137	135	-1	-1	-1	0	0
DLR00017472	2	10	YNL142W	30	SD/MSG -ARG -HIS -LYS -URA +Canavanine +G418 +Thialysine	Yku70_v2_R2_Steve	11	11.0	6.05316551968	10728.4189951	224.128093159	254.0	5.80652370375	801600.999848	5171.29048417	43.0	6.89210132153	797202.996226	6447.99475144	1505	351	137	135	150	158	138	1020	0
DLR00017472	2	11	YNL268W	30	SD/MSG -ARG -HIS -LYS -URA +Canavanine +G418 +Thialysine	Yku70_v2_R2_Steve	11	11.0	5.2852257209	10261.713477	242.399974635	254.0	5.46851590544	708107.999076	5840.62281808	43.0	6.50434883354	705308.993403	4084.96537031	1644	349	137	135	145	154	136	1342	11
DLR00017472	2	12	YNL141W	30	SD/MSG -ARG -HIS -LYS -URA +Canavanine +G418 +Thialysine	Yku70_v2_R2_Steve	11	11.0	4.3436046763	6736.99997115	258.34390498	254.0	4.57486465174	406625.996673	5596.71046401	43.0	5.52510359912	400811.993268	3016.93316924	1784	353	137	135	135	146	131	1744	0
DLR00017472	2	13	YNL266W	30	SD/MSG -ARG -HIS -LYS -URA +Canavanine +G418 +Thialysine	Yku70_v2_R2_Steve	11	11.0	0.61273492865	1565.99999658	236.875684964	254.0	12.0	32803.2	1288.90452271	43.0	0.622622455017	6419.00000012	970.057921856	1912	351	137	135	-1	-1	-1	0	0
DLR00017472	2	14	YNL140C	30	SD/MSG -ARG -HIS -LYS -URA +Canavanine +G418 +Thialysine	Yku70_v2_R2_Steve	11	11.0	4.73154715987	8385.9999482	144.236160031	254.0	5.0202632819	547060.996138	5557.86386556	43.0	6.01151782984	543267.991572	4219.24960323	2055	345	137	135	141	150	134	1670	0
DLR00017472	2	15	YNL265C	30	SD/MSG -ARG -HIS -LYS -URA +Canavanine +G418 +Thialysine	Yku70_v2_R2_Steve	11	11.0	0.511004759895	862.999995406	129.741014145	254.0	12.0	31467.6	1210.93011074	43.0	0.590992033365	3612.99999765	547.303322822	2188	353	137	135	-1	-1	-1	0	0
DLR00017472	2	16	YNL136W	30	SD/MSG -ARG -HIS -LYS -URA +Canavanine +G418 +Thialysine	Yku70_v2_R2_Steve	11	11.0	5.26790402446	9724.49568228	168.813250478	254.0	5.40058448579	656373.998313	5060.88415949	43.0	6.41655020065	650049.99271	3964.08360112	2326	348	137	135	142	151	134	989	0
DLR00017472	2	17	YNL259C	30	SD/MSG -ARG -HIS -LYS -URA +Canavanine +G418 +Thialysine	Yku70_v2_R2_Steve	11	11.0	0.852574277396	2178.99999672	387.967860773	254.0	12.0	32119.2	972.305174943	43.0	1.51143105939	9180.0000019	1739.51765416	2468	359	137	135	128	138	126	76	22
DLR00017472	2	18	YNL135C	30	SD/MSG -ARG -HIS -LYS -URA +Canavanine +G418 +Thialysine	Yku70_v2_R2_Steve	11	11.0	5.13346426126	9080.77982806	226.797247131	254.0	5.15766901862	573735.995804	5172.5216464	43.0	6.1528020418	567152.990939	4310.48156821	2596	347	137	135	138	148	133	1056	0
DLR00017472	2	19	YNL257C	30	SD/MSG -ARG -HIS -LYS -URA +Canavanine +G418 +Thialysine	Yku70_v2_R2_Steve	11	11.0	0.665600377698	1858.99999651	285.474174088	254.0	12.0	31062.6	962.79978437	43.0	0.713367257985	7802.9999994	1192.83550305	2735	352	137	135	99	113	113	15	0
DLR00017472	2	20	YNL134C	30	SD/MSG -ARG -HIS -LYS -URA +Canavanine +G418 +Thialysine	Yku70_v2_R2_Steve	11	11.0	5.2731311059	10281.3007858	175.689041093	254.0	5.32290482348	756493.994971	6563.15507247	43.0	6.32514293199	750989.990142	6595.34708979	2872	344	137	135	150	157	141	1054	0
DLR00017472	2	21	YNL255C	30	SD/MSG -ARG -HIS -LYS -URA +Canavanine +G418 +Thialysine	Yku70_v2_R2_Steve	11	11.0	0.592675608052	1577.99999707	231.062714699	254.0	12.0	28853.1	882.770184616	43.0	0.606931546963	6531.99999676	957.900626958	3011	354	137	135	-1	-1	-1	0	0
DLR00017472	2	22	YNL130C	30	SD/MSG -ARG -HIS -LYS -URA +Canavanine +G418 +Thialysine	Yku70_v2_R2_Steve	11	11.0	0.546393881113	1287.99999658	187.243359044	254.0	12.0	28407.1729407	623.178035993	43.0	0.56521622789	5493.99999867	798.088006914	3142	348	137	135	-1	-1	-1	4	0
DLR00017472	2	23	YNL254C	30	SD/MSG -ARG -HIS -LYS -URA +Canavanine +G418 +Thialysine	Yku70_v2_R2_Steve	11	11.0	0.610924495325	1650.99999779	241.930620962	254.0	12.0	29801.0653563	649.228278042	43.0	0.62921160912	7033.9999998	1028.52030439	3280	352	137	135	-1	-1	-1	0	0
DLR00017472	2	24	YOR202W	30	SD/MSG -ARG -HIS -LYS -URA +Canavanine +G418 +Thialysine	Yku70_v2_R2_Steve	11	11.0	6.04643657942	12048.7024309	429.536025899	254.0	5.47684640269	959745.993681	8024.41639133	43.0	6.47004936572	957026.988902	10121.2523704	3415	344	137	135	142	148	131	527	0
DLR00017472	3	1	YOR202W	30	SD/MSG -ARG -HIS -LYS -URA +Canavanine +G418 +Thialysine	Yku70_v2_R2_Steve	11	11.0	4.98365918366	10083.9006015	191.012962971	254.0	5.14473353602	770966.992812	6885.07718012	43.0	6.13254066086	765170.989008	7734.95345436	282	484	137	135	144	150	133	907	0
DLR00017472	3	2	YMR255W	30	SD/MSG -ARG -HIS -LYS -URA +Canavanine +G418 +Thialysine	Yku70_v2_R2_Steve	11	11.0	6.30752516029	10623.3873491	277.646156036	254.0	5.85168108409	863362.999334	8093.78874987	43.0	6.90109035021	859318.994398	12066.8284636	418	484	137	135	152	157	138	1190	0
DLR00017472	3	3	YNL035C	30	SD/MSG -ARG -HIS -LYS -URA +Canavanine +G418 +Thialysine	Yku70_v2_R2_Steve	11	11.0	5.5468193808	8618.09093572	139.575008996	254.0	5.49213198339	613260.999049	4241.7315921	43.0	6.50967245004	610314.992982	4446.09956067	559	490	137	135	147	153	137	1757	8
DLR00017472	3	4	YMR254C	30	SD/MSG -ARG -HIS -LYS -URA +Canavanine +G418 +Thialysine	Yku70_v2_R2_Steve	11	11.0	5.9573731055	9663.50315141	250.430261713	254.0	5.76164570352	715102.999809	4612.99043217	43.0	6.85464689653	710850.997445	4936.10159527	685	491	137	135	152	159	141	1372	0
DLR00017472	3	5	YNL034W	30	SD/MSG -ARG -HIS -LYS -URA +Canavanine +G418 +Thialysine	Yku70_v2_R2_Steve	11	11.0	5.20790580812	10386.6233478	202.794042392	254.0	5.39936567177	794001.995628	6402.32190715	43.0	6.41470929583	793867.990606	6286.3874243	833	494	137	135	156	163	145	2013	23
DLR00017472	3	6	YMR253C	30	SD/MSG -ARG -HIS -LYS -URA +Canavanine +G418 +Thialysine	Yku70_v2_R2_Steve	11	11.0	4.89625883425	8105.00045046	179.806291464	254.0	5.26474779285	605735.997297	5108.48852729	43.0	6.25248803387	597885.992126	4130.06034877	959	488	137	135	155	162	144	1497	0
DLR00017472	3	7	YNL032W	30	SD/MSG -ARG -HIS -LYS -URA +Canavanine +G418 +Thialysine	Yku70_v2_R2_Steve	11	11.0	5.23459726938	8013.24505787	225.373930729	254.0	5.26514083719	606663.996824	5246.13948129	43.0	6.24660953483	602192.990976	4290.31766948	1102	492	137	135	155	161	141	1798	0
DLR00017472	3	8	YMR252C	30	SD/MSG -ARG -HIS -LYS -URA +Canavanine +G418 +Thialysine	Yku70_v2_R2_Steve	11	11.0	6.04569070359	10005.2889016	252.428240883	254.0	5.85881069736	758862.999685	4652.34654953	43.0	6.99008802829	753501.999031	5123.59057545	1232	487	137	135	154	161	141	1125	0
DLR00017472	3	9	YNL031C	30	SD/MSG -ARG -HIS -LYS -URA +Canavanine +G418 +Thialysine	Yku70_v2_R2_Steve	11	11.0	5.99431396904	10076.7358868	217.965123446	254.0	5.85161625216	761675.999561	4645.03143329	43.0	6.98050969465	759461.998617	5688.43092458	1376	490	137	135	153	160	141	1543	0
DLR00017472	3	10	YMR251W-A	30	SD/MSG -ARG -HIS -LYS -URA +Canavanine +G418 +Thialysine	Yku70_v2_R2_Steve	11	11.0	6.12038995698	10056.2300834	193.58266342	254.0	5.85275813527	775772.999466	4828.91486139	43.0	6.96950907746	771702.998034	6550.93257347	1505	484	137	135	154	160	140	1235	0
DLR00017472	3	11	YNL030W	30	SD/MSG -ARG -HIS -LYS -URA +Canavanine +G418 +Thialysine	Yku70_v2_R2_Steve	11	11.0	0.5	648.999945999	92.5289745896	254.0	12.0	28927.8	1145.22676718	43.0	0.5	2933.99996021	424.513821216	1638	486	137	135	-1	-1	-1	0	0
DLR00017472	3	12	YMR251W	30	SD/MSG -ARG -HIS -LYS -URA +Canavanine +G418 +Thialysine	Yku70_v2_R2_Steve	11	11.0	0.5	867.99998721	126.61624776	254.0	12.0	31886.1	1380.89955759	43.0	0.65060775243	3579.99999946	523.965013473	1775	486	137	135	99	114	112	4	0
DLR00017472	3	13	YNL029C	30	SD/MSG -ARG -HIS -LYS -URA +Canavanine +G418 +Thialysine	Yku70_v2_R2_Steve	11	11.0	5.68955786438	10701.617874	186.804110099	254.0	5.6838011215	840503.999011	5807.55046087	43.0	6.72387397631	837545.992814	5391.61790191	1923	488	137	135	155	161	141	1296	0
DLR00017472	3	14	YMR250W	30	SD/MSG -ARG -HIS -LYS -URA +Canavanine +G418 +Thialysine	Yku70_v2_R2_Steve	11	11.0	5.77460557603	10436.3362377	181.032774917	254.0	5.75102242448	785906.999943	4994.22877666	43.0	6.92457213696	770010.997822	3666.83639213	2052	483	137	135	152	159	139	1239	0
DLR00017472	3	15	YNL028W	30	SD/MSG -ARG -HIS -LYS -URA +Canavanine +G418 +Thialysine	Yku70_v2_R2_Steve	11	11.0	5.76658109669	11361.1090501	212.146060961	254.0	5.69330833461	918005.998006	5906.78692024	43.0	6.72623493676	915173.99222	6909.58737816	2197	485	137	135	157	163	142	1198	0
DLR00017472	3	16	YMR247C	30	SD/MSG -ARG -HIS -LYS -URA +Canavanine +G418 +Thialysine	Yku70_v2_R2_Steve	11	11.0	0.570891307576	1327.99999798	198.111062132	254.0	12.0	33244.2	1389.24147315	43.0	0.582370658899	5459.99999933	814.374949073	2327	482	137	135	-1	-1	-1	10	0
DLR00017472	3	17	YNL027W	30	SD/MSG -ARG -HIS -LYS -URA +Canavanine +G418 +Thialysine	Yku70_v2_R2_Steve	11	11.0	5.90375053369	10450.7989776	256.606292494	254.0	5.70801274257	824222.999179	5224.4294105	43.0	6.74433278101	819877.99346	5949.20990911	2468	488	137	135	156	162	141	1201	0
DLR00017472	3	18	YMR246W	30	SD/MSG -ARG -HIS -LYS -URA +Canavanine +G418 +Thialysine	Yku70_v2_R2_Steve	11	11.0	5.89463157307	9783.65622916	240.84058032	254.0	5.76688664057	742955.999741	4831.8686958	43.0	6.83364534334	737610.996296	5773.67835308	2601	481	137	135	154	161	141	1221	0
DLR00017472	3	19	YNL024C	30	SD/MSG -ARG -HIS -LYS -URA +Canavanine +G418 +Thialysine	Yku70_v2_R2_Steve	11	11.0	6.0053531114	11271.6625851	268.026472322	254.0	5.73060987549	862202.998793	5737.18598405	43.0	6.78191624835	858593.99324	7072.89628915	2743	486	137	135	153	160	141	1183	23
DLR00017472	3	20	YMR245W	30	SD/MSG -ARG -HIS -LYS -URA +Canavanine +G418 +Thialysine	Yku70_v2_R2_Steve	11	11.0	5.8394297343	10430.1841981	185.772344846	254.0	5.73575764746	756687.999875	4848.80686226	43.0	6.8190748283	752731.995748	4648.24924376	2875	481	137	135	150	158	141	1270	0
DLR00017472	3	21	YNL023C	30	SD/MSG -ARG -HIS -LYS -URA +Canavanine +G418 +Thialysine	Yku70_v2_R2_Steve	11	11.0	0.5	1214.0	172.62565734	254.0	12.0	27644.0034774	776.324912301	43.0	0.514170378628	4984.99999884	710.116613523	3008	486	137	135	-1	-1	-1	0	0
DLR00017472	3	22	YMR244W	30	SD/MSG -ARG -HIS -LYS -URA +Canavanine +G418 +Thialysine	Yku70_v2_R2_Steve	11	11.0	6.19294895236	10666.0896389	220.294983218	254.0	5.70682502491	906266.99654	7388.54845174	43.0	6.72542336735	901201.991001	10573.0682705	3145	480	137	135	155	160	142	1027	0
DLR00017472	3	23	YNL022C	30	SD/MSG -ARG -HIS -LYS -URA +Canavanine +G418 +Thialysine	Yku70_v2_R2_Steve	11	11.0	5.78012515679	11090.7720534	205.200001822	254.0	5.48306546104	944896.993051	8359.86902775	43.0	6.49040201424	941422.988394	10666.4603569	3285	489	137	135	148	154	136	1162	0
DLR00017472	3	24	YOR202W	30	SD/MSG -ARG -HIS -LYS -URA +Canavanine +G418 +Thialysine	Yku70_v2_R2_Steve	11	11.0	5.90057566123	11503.3868085	375.70672621	254.0	5.51549110785	959987.993683	8392.87815007	43.0	6.51606200938	956667.988765	10803.2042733	3418	480	137	135	146	151	133	846	0
DLR00017472	4	1	YOR202W	30	SD/MSG -ARG -HIS -LYS -URA +Canavanine +G418 +Thialysine	Yku70_v2_R2_Steve	11	11.0	5.05411349527	11044.8696612	173.161001163	254.0	5.23826164947	870357.992671	7344.55362234	43.0	6.23107139149	865713.98883	8669.28932768	278	629	137	135	147	152	135	923	0
DLR00017472	4	2	YNL167C	30	SD/MSG -ARG -HIS -LYS -URA +Canavanine +G418 +Thialysine	Yku70_v2_R2_Steve	11	11.0	5.29365983895	8771.68251931	180.669514779	254.0	5.31874638717	684032.99503	6158.1618874	43.0	6.32000496638	678121.989775	6275.17816613	411	631	137	135	148	154	137	1390	0
DLR00017472	4	3	YNL289W	30	SD/MSG -ARG -HIS -LYS -URA +Canavanine +G418 +Thialysine	Yku70_v2_R2_Steve	11	11.0	5.16854473147	7774.48921253	112.687720699	254.0	5.32173421962	567052.997813	4785.95098631	43.0	6.3248348799	561185.991456	4121.17654185	545	627	137	135	148	154	139	1626	0
DLR00017472	4	4	YNL166C	30	SD/MSG -ARG -HIS -LYS -URA +Canavanine +G418 +Thialysine	Yku70_v2_R2_Steve	11	11.0	5.7225473805	9876.99488784	237.64613069	254.0	5.6782350063	743343.903031	5202.3626097	43.0	6.6814032141	748648.993316	5120.25899152	687	623	137	135	153	159	142	1440	0
DLR00017472	4	5	YNL288W	30	SD/MSG -ARG -HIS -LYS -URA +Canavanine +G418 +Thialysine	Yku70_v2_R2_Steve	11	11.0	0.601902305588	1471.99999604	215.722803941	254.0	12.0	33300.0	1259.22638894	43.0	0.705901984915	6293.00000294	995.027076578	826	631	137	135	-1	-1	-1	1	0
DLR00017472	4	6	YNL165W	30	SD/MSG -ARG -HIS -LYS -URA +Canavanine +G418 +Thialysine	Yku70_v2_R2_Steve	11	11.0	0.628897618338	1852.99999707	272.348920817	254.0	12.0	32657.3161157	909.906398565	43.0	0.644852018117	7722.0	1133.74111325	954	622	137	135	-1	-1	-1	0	0
DLR00017472	4	7	YNL286W	30	SD/MSG -ARG -HIS -LYS -URA +Canavanine +G418 +Thialysine	Yku70_v2_R2_Steve	11	11.0	4.46671755902	6048.00012033	294.551596747	254.0	4.86102863426	426254.996594	5522.22073378	43.0	5.83627281845	412103.152459	3787.61958555	1095	622	137	135	149	157	140	1733	0
DLR00017472	4	8	YNL164C	30	SD/MSG -ARG -HIS -LYS -URA +Canavanine +G418 +Thialysine	Yku70_v2_R2_Steve	11	11.0	5.96501496609	9562.53105783	236.705078793	254.0	5.75377345337	715782.999658	5238.31522029	43.0	6.83796520493	710622.996927	4518.69634665	1232	625	137	135	152	159	140	1265	0
DLR00017472	4	9	YNL285W	30	SD/MSG -ARG -HIS -LYS -URA +Canavanine +G418 +Thialysine	Yku70_v2_R2_Steve	11	11.0	5.4269827537	8708.5457031	251.637557992	254.0	5.51057849699	589324.999975	5534.05606575	43.0	6.53751077207	584847.995177	3373.48275209	1370	623	137	135	144	152	134	1246	0
DLR00017472	4	10	YNL162W	30	SD/MSG -ARG -HIS -LYS -URA +Canavanine +G418 +Thialysine	Yku70_v2_R2_Steve	11	11.0	5.29733157119	8269.45202757	174.438531952	254.0	5.32696873886	545173.998826	5584.82149947	43.0	6.3224765602	542684.992439	3948.20884873	1504	623	137	135	142	151	134	1685	0
DLR00017472	4	11	YNL283C	30	SD/MSG -ARG -HIS -LYS -URA +Canavanine +G418 +Thialysine	Yku70_v2_R2_Steve	11	11.0	5.93416151862	10840.7247931	229.100554912	254.0	5.79809393166	810598.999831	5297.21404943	43.0	6.8865506283	808500.996121	4898.18818916	1642	621	137	135	152	159	139	1310	0
DLR00017472	4	12	YNL159C	30	SD/MSG -ARG -HIS -LYS -URA +Canavanine +G418 +Thialysine	Yku70_v2_R2_Steve	11	11.0	5.56471801533	10279.0148533	218.996622463	254.0	5.60712569187	774802.999286	5295.94581514	43.0	6.64492870075	770685.993293	3895.9226252	1779	620	137	135	152	158	138	1308	0
DLR00017472	4	13	YNL281W	30	SD/MSG -ARG -HIS -LYS -URA +Canavanine +G418 +Thialysine	Yku70_v2_R2_Steve	11	11.0	0.5	881.999981526	126.134656398	254.0	12.0	32381.1	1496.78118896	43.0	0.5	3597.99997726	514.748292273	1912	621	137	135	-1	-1	-1	0	0
DLR00017472	4	14	YNL157W	30	SD/MSG -ARG -HIS -LYS -URA +Canavanine +G418 +Thialysine	Yku70_v2_R2_Steve	11	11.0	5.90347643089	10688.4251749	184.781216955	254.0	5.77723982235	823235.999988	5275.81875265	43.0	6.97160204546	803440.645093	4011.81328771	2053	622	137	135	153	159	139	1144	0
DLR00017472	4	15	YNL280C	30	SD/MSG -ARG -HIS -LYS -URA +Canavanine +G418 +Thialysine	Yku70_v2_R2_Steve	11	11.0	0.549043860985	958.999996407	156.491256247	254.0	12.0	32808.6	1341.36923387	43.0	0.560903545439	3927.99999729	642.45074469	2186	621	137	135	-1	-1	-1	0	0
DLR00017472	4	16	YNL156C	30	SD/MSG -ARG -HIS -LYS -URA +Canavanine +G418 +Thialysine	Yku70_v2_R2_Steve	11	11.0	6.37050640415	11901.093557	269.043907316	254.0	5.88205873524	1009056.99861	7038.95207182	43.0	6.92761405868	1007027.99322	10540.6402946	2323	618	137	135	161	166	144	1227	0
DLR00017472	4	17	YNL279W	30	SD/MSG -ARG -HIS -LYS -URA +Canavanine +G418 +Thialysine	Yku70_v2_R2_Steve	11	11.0	0.611267068057	1734.99999711	254.572601438	254.0	12.0	31270.5	962.745797164	43.0	0.627511478825	7397.99999881	1082.94388748	2460	621	137	135	-1	-1	-1	0	0
DLR00017472	4	18	YNL155W	30	SD/MSG -ARG -HIS -LYS -URA +Canavanine +G418 +Thialysine	Yku70_v2_R2_Steve	11	11.0	5.06070075834	8760.16908773	319.125506048	254.0	5.25708071977	650927.996339	5747.28278979	43.0	6.2465474876	644637.991453	5210.69020038	2597	618	137	135	151	159	141	1258	0
DLR00017472	4	19	YNL278W	30	SD/MSG -ARG -HIS -LYS -URA +Canavanine +G418 +Thialysine	Yku70_v2_R2_Steve	11	11.0	0.663807850487	1286.99999521	185.481280881	254.0	12.0	32134.5	1454.84056756	43.0	1.39225911077	5712.00000464	822.582913775	2736	623	137	135	122	135	121	68	16
DLR00017472	4	20	YNL154C	30	SD/MSG -ARG -HIS -LYS -URA +Canavanine +G418 +Thialysine	Yku70_v2_R2_Steve	11	11.0	6.10514869639	10572.7932463	228.465102257	254.0	5.70379966539	820133.998464	6313.91108174	43.0	6.74266673005	814910.992676	7888.19174172	2869	619	137	135	153	160	141	1018	0
DLR00017472	4	21	YNL277W	30	SD/MSG -ARG -HIS -LYS -URA +Canavanine +G418 +Thialysine	Yku70_v2_R2_Steve	11	11.0	6.30742745698	11980.6940675	219.757706498	254.0	5.80121449776	971722.997423	7159.35463023	43.0	6.84043890976	969269.992016	11007.3497361	3010	620	137	135	154	160	142	1156	0
DLR00017472	4	22	YNL153C	30	SD/MSG -ARG -HIS -LYS -URA +Canavanine +G418 +Thialysine	Yku70_v2_R2_Steve	11	11.0	5.73681022755	9940.24841675	188.619492873	254.0	5.46289155564	740292.99608	5758.02286652	43.0	6.47566750325	734836.99043	6973.26782181	3147	619	137	135	144	152	136	1039	0
DLR00017472	4	23	YNL275W	30	SD/MSG -ARG -HIS -LYS -URA +Canavanine +G418 +Thialysine	Yku70_v2_R2_Steve	11	11.0	0.602499763658	1774.99999715	255.231494523	254.0	12.0	29554.8550276	713.847908548	43.0	0.632089159649	7985.99999956	1148.210107	3283	623	137	135	-1	-1	-1	0	0
DLR00017472	4	24	YOR202W	30	SD/MSG -ARG -HIS -LYS -URA +Canavanine +G418 +Thialysine	Yku70_v2_R2_Steve	11	11.0	6.18449658983	11370.3043063	332.417531836	254.0	5.56989274139	1018385.99338	10427.278183	43.0	6.55573555361	1015024.98829	13778.3322304	3417	613	137	135	149	154	135	803	0
DLR00017472	5	1	YOR202W	30	SD/MSG -ARG -HIS -LYS -URA +Canavanine +G418 +Thialysine	Yku70_v2_R2_Steve	11	11.0	5.67477613784	11636.9083984	253.735391574	254.0	5.43498432621	965368.993163	7617.80468094	43.0	6.43653121334	961989.988655	9563.44654461	286	765	137	135	150	155	138	974	15
DLR00017472	5	2	YMR271C	30	SD/MSG -ARG -HIS -LYS -URA +Canavanine +G418 +Thialysine	Yku70_v2_R2_Steve	11	11.0	0.547203491649	1147.99999729	168.237985272	254.0	12.0	28718.2812984	534.36247048	43.0	0.585147553388	4837.99999925	715.297959062	416	758	137	135	-1	-1	-1	13	0
DLR00017472	5	3	YNL052W	30	SD/MSG -ARG -HIS -LYS -URA +Canavanine +G418 +Thialysine	Yku70_v2_R2_Steve	11	11.0	5.83651142532	10088.05603	286.369124176	254.0	5.78682597347	767485.999876	5339.89924031	43.0	6.89822619126	764429.997638	4126.25869209	553	767	137	135	153	159	143	1624	0
DLR00017472	5	4	YMR269W	30	SD/MSG -ARG -HIS -LYS -URA +Canavanine +G418 +Thialysine	Yku70_v2_R2_Steve	11	11.0	5.05750537838	7110.10200299	241.146998136	254.0	4.94831250621	391014.998207	5345.45243442	43.0	5.96688361627	380839.903574	2009.67419981	686	763	137	135	131	141	129	1690	0
DLR00017472	5	5	YNL051W	30	SD/MSG -ARG -HIS -LYS -URA +Canavanine +G418 +Thialysine	Yku70_v2_R2_Steve	11	11.0	5.30610882914	8385.87935893	178.004099982	254.0	5.47529859212	619345.999392	5036.59313815	43.0	6.49745989269	613007.993639	3213.38391462	831	761	137	135	152	159	142	1432	0
DLR00017472	5	6	YMR266W	30	SD/MSG -ARG -HIS -LYS -URA +Canavanine +G418 +Thialysine	Yku70_v2_R2_Steve	11	11.0	6.4070323895	10664.6452808	275.689460116	254.0	6.00825226027	873614.999009	4690.89311179	43.0	7.48085947313	846825.658569	5652.56994732	958	761	137	135	161	166	146	1184	0
DLR00017472	5	7	YNL050C	30	SD/MSG -ARG -HIS -LYS -URA +Canavanine +G418 +Thialysine	Yku70_v2_R2_Steve	11	11.0	5.07458116452	8973.78292794	277.761608677	254.0	5.3204128784	647526.998001	5574.32115963	43.0	6.32784259096	643835.992378	3931.51336697	1100	762	137	135	150	158	140	1647	0
DLR00017472	5	8	YMR265C	30	SD/MSG -ARG -HIS -LYS -URA +Canavanine +G418 +Thialysine	Yku70_v2_R2_Steve	11	11.0	5.91070889365	9458.00239177	213.247726103	254.0	5.80920600737	728644.999771	5008.20807086	43.0	6.91575949791	723965.998297	4183.08984795	1232	762	137	135	155	162	142	1284	0
DLR00017472	5	9	YNL049C	30	SD/MSG -ARG -HIS -LYS -URA +Canavanine +G418 +Thialysine	Yku70_v2_R2_Steve	11	11.0	5.44352055588	8189.13732843	236.715936379	254.0	5.52082783384	581211.999905	5643.54935439	43.0	6.55189513479	577443.995023	3630.95388267	1374	764	137	135	148	156	138	1702	0
DLR00017472	5	10	YMR264W	30	SD/MSG -ARG -HIS -LYS -URA +Canavanine +G418 +Thialysine	Yku70_v2_R2_Steve	11	11.0	5.87324600821	10072.2154075	223.446943574	254.0	5.78008192418	736108.999763	4927.25588817	43.0	6.88606604517	732655.997481	4248.05477437	1507	758	137	135	150	157	137	1330	0
DLR00017472	5	11	YNL046W	30	SD/MSG -ARG -HIS -LYS -URA +Canavanine +G418 +Thialysine	Yku70_v2_R2_Steve	11	11.0	6.08952662195	11165.3783065	217.075435945	254.0	5.86717367886	799992.999705	5249.63229332	43.0	7.15759980256	783222.201189	3258.29817157	1651	761	137	135	149	155	136	1237	0
DLR00017472	5	12	YMR263W	30	SD/MSG -ARG -HIS -LYS -URA +Canavanine +G418 +Thialysine	Yku70_v2_R2_Steve	11	11.0	5.67342351457	9802.11822483	143.76301862	254.0	5.61948690307	675123.064708	4824.24177043	43.0	6.61737931143	677811.993556	4449.92319803	1779	759	137	135	145	152	133	947	5
DLR00017472	5	13	YNL045W	30	SD/MSG -ARG -HIS -LYS -URA +Canavanine +G418 +Thialysine	Yku70_v2_R2_Steve	11	11.0	6.17349305746	11141.5667042	217.653126176	254.0	5.86945800356	825187.999576	4913.1213115	43.0	6.99977087489	823062.997928	5670.68991042	1926	762	137	135	150	157	136	1153	0
DLR00017472	5	14	YMR262W	30	SD/MSG -ARG -HIS -LYS -URA +Canavanine +G418 +Thialysine	Yku70_v2_R2_Steve	11	11.0	5.88650612295	10293.4894196	191.637416159	254.0	5.76903446625	750090.999643	5070.73662144	43.0	6.86071835116	747118.996425	5097.84774371	2056	758	137	135	149	156	136	1301	0
DLR00017472	5	15	YNL044W	30	SD/MSG -ARG -HIS -LYS -URA +Canavanine +G418 +Thialysine	Yku70_v2_R2_Steve	11	11.0	5.94043833511	11115.0790691	239.551153675	254.0	5.74891021242	863117.999412	5272.71733837	43.0	6.80248388866	860087.993679	5500.09594783	2198	758	137	135	154	160	139	1152	0
DLR00017472	5	16	YMR261C	30	SD/MSG -ARG -HIS -LYS -URA +Canavanine +G418 +Thialysine	Yku70_v2_R2_Steve	11	11.0	0.504963752876	1159.99999814	166.045869674	254.0	12.0	31428.0	1337.78629408	43.0	0.520339063553	4837.99999966	692.751552628	2330	749	137	135	-1	-1	-1	8	0
DLR00017472	5	17	YNL043C	30	SD/MSG -ARG -HIS -LYS -URA +Canavanine +G418 +Thialysine	Yku70_v2_R2_Steve	11	11.0	5.64075025646	11381.0803487	154.950812298	254.0	5.61877722362	917580.997001	5504.90840172	43.0	6.64405675893	915041.991161	5996.46121464	2466	762	137	135	157	162	142	1336	0
DLR00017472	5	18	YMR259C	30	SD/MSG -ARG -HIS -LYS -URA +Canavanine +G418 +Thialysine	Yku70_v2_R2_Steve	11	11.0	5.96581900536	10829.759297	205.960877608	254.0	5.76717024588	819081.999973	4919.68375441	43.0	6.94931897185	801112.079109	4141.74630241	2599	756	137	135	154	160	140	1104	0
DLR00017472	5	19	YNL041C	30	SD/MSG -ARG -HIS -LYS -URA +Canavanine +G418 +Thialysine	Yku70_v2_R2_Steve	11	11.0	6.27467399382	11706.1682129	268.181615331	254.0	5.91626778793	903694.999598	5169.72735123	43.0	7.0360868641	900109.99729	7761.50703277	2738	757	137	135	154	161	141	1121	22
DLR00017472	5	20	YMR258C	30	SD/MSG -ARG -HIS -LYS -URA +Canavanine +G418 +Thialysine	Yku70_v2_R2_Steve	11	11.0	0.5	1232.0	175.201439864	254.0	12.0	28961.1	1063.72982127	43.0	0.518071348752	5280.99999959	751.312192762	2874	753	137	135	-1	-1	-1	5	0
DLR00017472	5	21	YNL040W	30	SD/MSG -ARG -HIS -LYS -URA +Canavanine +G418 +Thialysine	Yku70_v2_R2_Steve	11	11.0	0.585116359323	1242.99999588	195.246091922	254.0	12.0	27156.9040784	667.817856764	43.0	0.599346312011	5132.00000591	809.886971298	3008	756	137	135	-1	-1	-1	0	0
DLR00017472	5	22	YMR256C	30	SD/MSG -ARG -HIS -LYS -URA +Canavanine +G418 +Thialysine	Yku70_v2_R2_Steve	11	11.0	5.5462618414	9159.00293096	231.485427468	254.0	5.55063310571	629354.999958	4493.59715424	43.0	6.61455210016	624821.994957	3310.13199234	3143	749	137	135	140	149	136	1315	0
DLR00017472	5	23	YNL037C	30	SD/MSG -ARG -HIS -LYS -URA +Canavanine +G418 +Thialysine	Yku70_v2_R2_Steve	11	11.0	5.91637438293	10463.3926014	256.9012517	254.0	5.66577554271	799651.998232	6111.80071847	43.0	6.84338636765	777229.920161	6875.49134714	3283	757	137	135	146	152	136	1188	4
DLR00017472	5	24	YOR202W	30	SD/MSG -ARG -HIS -LYS -URA +Canavanine +G418 +Thialysine	Yku70_v2_R2_Steve	11	11.0	5.8513987045	12536.8934446	343.648484189	254.0	5.4936967217	1085776.99262	8905.06798795	43.0	6.49607331247	1084366.98814	11679.3866285	3419	752	137	135	148	153	134	921	0
DLR00017472	6	1	YOR202W	30	SD/MSG -ARG -HIS -LYS -URA +Canavanine +G418 +Thialysine	Yku70_v2_R2_Steve	11	11.0	4.9053400259	11031.1335755	159.910803786	254.0	5.17964767858	857247.992926	6834.70477117	43.0	6.17317446832	853798.989469	8204.95912493	277	903	137	135	147	153	137	1066	7
DLR00017472	6	2	YNL190W	30	SD/MSG -ARG -HIS -LYS -URA +Canavanine +G418 +Thialysine	Yku70_v2_R2_Steve	11	11.0	4.91515965864	9416.80215304	155.830508527	254.0	5.21740550923	762208.993792	6650.92236471	43.0	6.2124280246	756891.989538	7535.43486644	408	896	137	135	152	158	142	1412	0
DLR00017472	6	3	YNL301C	30	SD/MSG -ARG -HIS -LYS -URA +Canavanine +G418 +Thialysine	Yku70_v2_R2_Steve	11	11.0	5.33641598376	9604.55044017	307.391324287	254.0	5.4017632664	694254.997418	5812.99108795	43.0	6.42857729869	690690.991525	4934.34467741	547	902	137	135	149	156	140	1690	0
DLR00017472	6	4	YNL187W	30	SD/MSG -ARG -HIS -LYS -URA +Canavanine +G418 +Thialysine	Yku70_v2_R2_Steve	11	11.0	5.79114533183	10163.4220836	167.959706854	254.0	5.73678021536	788406.563276	5151.41820045	43.0	6.86096894947	776791.870468	4262.41112245	686	900	137	135	156	162	145	1328	0
DLR00017472	6	5	YNL300W	30	SD/MSG -ARG -HIS -LYS -URA +Canavanine +G418 +Thialysine	Yku70_v2_R2_Steve	11	11.0	5.28535553923	9074.83206213	182.659423787	254.0	5.5132462212	674561.999229	5201.43382264	43.0	6.54169121525	673178.993142	3603.8225545	826	899	137	135	153	161	144	2108	0
DLR00017472	6	6	YNL183C	30	SD/MSG -ARG -HIS -LYS -URA +Canavanine +G418 +Thialysine	Yku70_v2_R2_Steve	11	11.0	5.77033525852	10342.6276029	193.286595434	254.0	5.73721866215	813465.999972	6081.91081774	43.0	6.82841787427	805892.995702	3500.01148353	962	900	137	135	156	163	144	1218	0
DLR00017472	6	7	YNL299W	30	SD/MSG -ARG -HIS -LYS -URA +Canavanine +G418 +Thialysine	Yku70_v2_R2_Steve	11	11.0	0.500297687487	997.999998979	144.327722015	254.0	12.0	32911.2	1390.09235082	43.0	0.570176443588	4093.99999921	591.740998269	1090	891	137	135	98	110	110	3	0
DLR00017472	6	8	YNL179C	30	SD/MSG -ARG -HIS -LYS -URA +Canavanine +G418 +Thialysine	Yku70_v2_R2_Steve	11	11.0	4.90027383527	9361.32552239	120.037086034	254.0	5.25482022198	668613.997484	5664.69466965	43.0	6.25413704456	664170.992373	4544.98298047	1235	903	137	135	150	157	140	1504	0
DLR00017472	6	9	YNL298W	30	SD/MSG -ARG -HIS -LYS -URA +Canavanine +G418 +Thialysine	Yku70_v2_R2_Steve	11	11.0	4.81223661187	6988.47532352	158.47812222	254.0	5.06767286695	438787.998233	5268.37149459	43.0	6.02113104432	431268.992073	3153.50617997	1371	898	137	135	139	148	131	1107	0
DLR00017472	6	10	YNL176C	30	SD/MSG -ARG -HIS -LYS -URA +Canavanine +G418 +Thialysine	Yku70_v2_R2_Steve	11	11.0	5.71132788474	10689.1806309	175.796409277	254.0	5.72230691614	820850.999673	5386.41813203	43.0	6.77547316531	817846.994037	4844.97628021	1509	897	137	135	154	160	140	1230	0
DLR00017472	6	11	YNL297C	30	SD/MSG -ARG -HIS -LYS -URA +Canavanine +G418 +Thialysine	Yku70_v2_R2_Steve	11	11.0	5.01618229546	8785.7991865	144.58208153	254.0	5.35813982019	580643.999586	5114.58083346	43.0	6.41174492144	573308.901472	2583.20572464	1640	896	137	135	144	151	133	1826	0
DLR00017472	6	12	YNL175C	30	SD/MSG -ARG -HIS -LYS -URA +Canavanine +G418 +Thialysine	Yku70_v2_R2_Steve	11	11.0	5.3135194229	9918.001703	173.165998569	254.0	5.56062405358	722841.999451	5522.86311236	43.0	6.60039877313	720876.993819	4015.05176726	1775	896	137	135	150	156	137	1506	0
DLR00017472	6	13	YNL296W	30	SD/MSG -ARG -HIS -LYS -URA +Canavanine +G418 +Thialysine	Yku70_v2_R2_Steve	11	11.0	5.56678168562	10841.0068491	89.519201383	254.0	5.69665960025	760193.999989	5589.76575473	43.0	6.77108135291	758630.995378	4251.85867241	1920	894	137	135	146	154	135	1363	0
DLR00017472	6	14	YNL173C	30	SD/MSG -ARG -HIS -LYS -URA +Canavanine +G418 +Thialysine	Yku70_v2_R2_Steve	11	11.0	6.02128127214	10724.0839073	175.216734771	254.0	5.8517336991	814496.999499	5139.91367416	43.0	6.96281753623	811555.99728	5932.44678864	2055	898	137	135	152	158	138	1138	0
DLR00017472	6	15	YNL295W	30	SD/MSG -ARG -HIS -LYS -URA +Canavanine +G418 +Thialysine	Yku70_v2_R2_Steve	11	11.0	5.74615976255	11656.5873785	153.801181514	254.0	5.68313789331	844282.998921	5498.83983967	43.0	6.73104878344	843844.992832	5342.48105543	2187	894	137	135	150	157	137	1382	6
DLR00017472	6	16	YNL171C	30	SD/MSG -ARG -HIS -LYS -URA +Canavanine +G418 +Thialysine	Yku70_v2_R2_Steve	11	11.0	4.29249534222	7481.99899033	209.134238019	254.0	4.41307818371	428425.999421	5593.56020651	43.0	5.36793044544	427758.997024	1935.87898228	2327	892	137	135	134	143	127	1984	0
DLR00017472	6	17	YNL294C	30	SD/MSG -ARG -HIS -LYS -URA +Canavanine +G418 +Thialysine	Yku70_v2_R2_Steve	11	11.0	0.5	633.99996021	90.0880947382	254.0	12.0	28312.1179928	1018.7753526	43.0	0.831699704878	3257.99999691	488.21697958	2465	896	137	135	106	121	117	15	0
DLR00017472	6	18	YNL170W	30	SD/MSG -ARG -HIS -LYS -URA +Canavanine +G418 +Thialysine	Yku70_v2_R2_Steve	11	11.0	4.59267783317	8054.10661179	157.684134429	254.0	4.87310730905	537411.995884	5007.12879384	43.0	5.84363531158	530379.991936	3743.87088063	2596	897	137	135	141	150	135	1214	0
DLR00017472	6	19	YNL293W	30	SD/MSG -ARG -HIS -LYS -URA +Canavanine +G418 +Thialysine	Yku70_v2_R2_Steve	11	11.0	6.4824270796	13204.4167599	230.657373364	254.0	6.01892697797	1034978.99953	5370.72812727	43.0	7.16191491197	1034787.99764	9947.46829506	2737	893	137	135	156	162	142	1131	18
DLR00017472	6	20	YNL169C	30	SD/MSG -ARG -HIS -LYS -URA +Canavanine +G418 +Thialysine	Yku70_v2_R2_Steve	11	11.0	4.40294990139	6279.21690334	201.041061991	254.0	4.66954097426	392553.995966	4840.51584474	43.0	5.62229634677	384823.992403	3281.30087988	2873	890	137	135	136	147	133	1447	13
DLR00017472	6	21	YNL292W	30	SD/MSG -ARG -HIS -LYS -URA +Canavanine +G418 +Thialysine	Yku70_v2_R2_Steve	11	11.0	6.32099667057	12902.1435583	337.104672614	254.0	5.8417443145	1036889.99816	5966.50202736	43.0	6.89977332226	1035018.99266	8923.43960516	3005	893	137	135	154	160	141	943	17
DLR00017472	6	22	YNL168C	30	SD/MSG -ARG -HIS -LYS -URA +Canavanine +G418 +Thialysine	Yku70_v2_R2_Steve	11	11.0	6.46399464026	11436.8440922	216.459210398	254.0	5.92806072762	961573.999245	8238.99979162	43.0	6.98737686625	957489.994462	13236.8076431	3145	893	137	135	153	160	142	849	0
DLR00017472	6	23	YNL291C	30	SD/MSG -ARG -HIS -LYS -URA +Canavanine +G418 +Thialysine	Yku70_v2_R2_Steve	11	11.0	4.67891921762	9363.62403239	98.2696151173	254.0	5.00413766249	658789.993624	5895.60974329	43.0	5.99657176296	657382.990057	6696.33295217	3282	891	137	135	139	147	133	1450	4
DLR00017472	6	24	YOR202W	30	SD/MSG -ARG -HIS -LYS -URA +Canavanine +G418 +Thialysine	Yku70_v2_R2_Steve	11	11.0	3.7970292657	6468.59775895	149.51794176	254.0	4.42361302599	513763.997659	5502.08167206	43.0	5.34389097621	504498.996486	5069.46965291	3424	894	137	135	142	149	133	1418	11
DLR00017472	7	1	YOR202W	30	SD/MSG -ARG -HIS -LYS -URA +Canavanine +G418 +Thialysine	Yku70_v2_R2_Steve	11	11.0	5.31703627796	10422.1364712	205.947549086	254.0	5.34502983835	872903.993057	6846.17241062	43.0	6.33868423582	868207.988853	8428.75191832	285	1038	137	135	151	157	139	985	0
DLR00017472	7	2	YMR284W	30	SD/MSG -ARG -HIS -LYS -URA +Canavanine +G418 +Thialysine	Yku70_v2_R2_Steve	11	11.0	0.502398907107	1203.9999981	171.478370458	254.0	12.0	27089.0711282	720.654094664	43.0	0.517204777933	5016.0000004	714.623874731	415	1021	137	135	-1	-1	-1	25	0
DLR00017472	7	3	YNL068C	30	SD/MSG -ARG -HIS -LYS -URA +Canavanine +G418 +Thialysine	Yku70_v2_R2_Steve	11	11.0	4.945414182	9547.3986387	196.275588957	254.0	5.27490229159	749543.995113	6519.19663356	43.0	6.27802883089	744928.990597	6894.37345494	560	1037	137	135	154	161	144	1444	0
DLR00017472	7	4	YMR283C	30	SD/MSG -ARG -HIS -LYS -URA +Canavanine +G418 +Thialysine	Yku70_v2_R2_Steve	11	11.0	0.5	1118.0	159.381071138	254.0	12.0	28175.4	975.267825909	43.0	0.503955165245	4643.99999885	663.348255575	690	1027	137	135	-1	-1	-1	12	0
DLR00017472	7	5	YNL067W	30	SD/MSG -ARG -HIS -LYS -URA +Canavanine +G418 +Thialysine	Yku70_v2_R2_Steve	11	11.0	5.26827251659	9780.89057558	199.565560898	254.0	5.40964313138	697609.998294	5905.24252222	43.0	6.48650312115	684241.191349	3210.01828358	833	1035	137	135	150	157	140	1716	0
DLR00017472	7	6	YMR282C	30	SD/MSG -ARG -HIS -LYS -URA +Canavanine +G418 +Thialysine	Yku70_v2_R2_Steve	11	11.0	0.5	879.999982947	128.387270624	254.0	12.0	31872.6	1541.87158252	43.0	0.5	3594.99997726	525.480165245	962	1024	137	135	-1	-1	-1	26	0
DLR00017472	7	7	YNL066W	30	SD/MSG -ARG -HIS -LYS -URA +Canavanine +G418 +Thialysine	Yku70_v2_R2_Steve	11	11.0	5.05028024513	11396.0643762	109.303081858	254.0	5.43454559563	909357.995782	6838.66782539	43.0	6.45247926971	909592.990949	6578.3003272	1099	1035	137	135	159	166	147	1870	5
DLR00017472	7	8	YMR280C	30	SD/MSG -ARG -HIS -LYS -URA +Canavanine +G418 +Thialysine	Yku70_v2_R2_Steve	11	11.0	0.5	656.99996021	96.1520583619	254.0	12.0	29216.7	866.328141462	43.0	0.612249553458	2577.6	522.237832545	1235	1028	137	135	-1	-1	-1	16	0
DLR00017472	7	9	YNL065W	30	SD/MSG -ARG -HIS -LYS -URA +Canavanine +G418 +Thialysine	Yku70_v2_R2_Steve	11	11.0	6.28526131489	11953.7557667	265.299436665	254.0	5.93489467032	974755.999836	5739.0648499	43.0	7.25966737629	948992.552	5911.08887017	1374	1037	137	135	158	164	143	1294	0
DLR00017472	7	10	YMR279C	30	SD/MSG -ARG -HIS -LYS -URA +Canavanine +G418 +Thialysine	Yku70_v2_R2_Steve	11	11.0	0.5	718.999965894	104.68912503	254.0	12.0	29238.3	932.786091271	43.0	0.5	2951.99996589	431.944846464	1506	1025	137	135	-1	-1	-1	8	0
DLR00017472	7	11	YJR109C	30	SD/MSG -ARG -HIS -LYS -URA +Canavanine +G418 +Thialysine	Yku70_v2_R2_Steve	11	11.0	0.5	838.999981526	121.047449333	254.0	12.0	29748.6	940.918740082	43.0	0.566185858503	4383.99999801	643.279322944	1641	1029	137	135	-1	-1	-1	0	0
DLR00017472	7	12	YMR278W	30	SD/MSG -ARG -HIS -LYS -URA +Canavanine +G418 +Thialysine	Yku70_v2_R2_Steve	11	11.0	0.520085178824	950.999995701	139.883314898	254.0	12.0	28468.4224876	813.752264863	43.0	0.608689790097	4308.99999763	665.859515216	1775	1026	137	135	-1	-1	-1	0	0
DLR00017472	7	13	YNL064C	30	SD/MSG -ARG -HIS -LYS -URA +Canavanine +G418 +Thialysine	Yku70_v2_R2_Steve	11	11.0	4.0961774426	6164.31876454	183.79592217	254.0	4.2981639179	316366.997847	5419.17667875	43.0	5.20651023532	312858.995761	2326.16284053	1925	1030	137	135	126	137	123	1293	0
DLR00017472	7	14	YMR276W	30	SD/MSG -ARG -HIS -LYS -URA +Canavanine +G418 +Thialysine	Yku70_v2_R2_Steve	11	11.0	0.5	735.99997442	107.737104747	254.0	12.0	28398.3352262	593.643350828	43.0	0.58536350673	3274.99999811	478.15203339	2050	1027	137	135	97	112	109	0	0
DLR00017472	7	15	YNL063W	30	SD/MSG -ARG -HIS -LYS -URA +Canavanine +G418 +Thialysine	Yku70_v2_R2_Steve	11	11.0	5.74400083106	11262.636897	127.177463247	254.0	5.68971959056	917941.997452	5385.45478143	43.0	6.72641158996	916090.99163	6833.32095913	2200	1028	137	135	157	162	141	1371	0
DLR00017472	7	16	YMR275C	30	SD/MSG -ARG -HIS -LYS -URA +Canavanine +G418 +Thialysine	Yku70_v2_R2_Steve	11	11.0	0.511740250869	864.999995134	127.243987483	254.0	12.0	28919.5638283	535.491776929	43.0	0.697757032401	3645.94723915	738.832598539	2336	1013	137	135	-1	-1	-1	9	0
DLR00017472	7	17	YNL058C	30	SD/MSG -ARG -HIS -LYS -URA +Canavanine +G418 +Thialysine	Yku70_v2_R2_Steve	11	11.0	0.5	677.999963052	99.3816443952	254.0	12.0	28009.9276094	660.77550542	43.0	0.566441665429	2965.99999424	441.132147077	2468	971	137	135	104	120	116	5	3
DLR00017472	7	18	YMR274C	30	SD/MSG -ARG -HIS -LYS -URA +Canavanine +G418 +Thialysine	Yku70_v2_R2_Steve	11	11.0	0.5	706.999958789	100.119542301	254.0	12.0	27700.7334114	1010.35330597	43.0	0.5	2898.99996021	410.784993386	2597	1026	137	135	-1	-1	-1	0	0
DLR00017472	7	19	YNL057W	30	SD/MSG -ARG -HIS -LYS -URA +Canavanine +G418 +Thialysine	Yku70_v2_R2_Steve	11	11.0	6.16016999943	12777.9484887	198.177163479	254.0	5.83480582003	1049186.9977	6044.54198091	43.0	7.02944880801	1024072.028	7635.66852148	2744	1036	137	135	156	163	143	1151	7
DLR00017472	7	20	YMR273C	30	SD/MSG -ARG -HIS -LYS -URA +Canavanine +G418 +Thialysine	Yku70_v2_R2_Steve	11	11.0	0.5	722.999964473	103.891652574	254.0	12.0	26233.4963285	650.320053424	43.0	0.5	3172.99997158	457.834947719	2880	1017	137	135	-1	-1	-1	4	0
DLR00017472	7	21	YNL056W	30	SD/MSG -ARG -HIS -LYS -URA +Canavanine +G418 +Thialysine	Yku70_v2_R2_Steve	11	11.0	0.507436372194	1235.99999845	175.642830301	254.0	12.0	26704.8986566	762.955303337	43.0	0.550235408209	5080.99999961	722.061753156	3012	1030	137	135	100	116	115	1	0
DLR00017472	7	22	YMR272C	30	SD/MSG -ARG -HIS -LYS -URA +Canavanine +G418 +Thialysine	Yku70_v2_R2_Steve	11	11.0	0.523671327651	1422.99999761	202.128095232	254.0	12.0	26872.333535	624.564838711	43.0	0.538033336844	5941.99999953	844.365756856	3145	1026	137	135	-1	-1	-1	0	0
DLR00017472	7	23	YNL054W	30	SD/MSG -ARG -HIS -LYS -URA +Canavanine +G418 +Thialysine	Yku70_v2_R2_Steve	11	11.0	6.02602994424	11577.6222949	222.676892985	254.0	5.68697063321	1005034.99502	7764.98808013	43.0	6.7095104218	1001267.98981	10889.9525301	3289	1033	137	135	149	155	137	953	0
DLR00017472	7	24	YOR202W	30	SD/MSG -ARG -HIS -LYS -URA +Canavanine +G418 +Thialysine	Yku70_v2_R2_Steve	11	11.0	6.02986227021	11645.84687	360.226832462	254.0	5.54735556453	1041528.99378	8175.3389181	43.0	6.5430329507	1038968.98899	11053.6895896	3424	1024	137	135	149	154	135	806	0
DLR00017472	8	1	YOR202W	30	SD/MSG -ARG -HIS -LYS -URA +Canavanine +G418 +Thialysine	Yku70_v2_R2_Steve	11	11.0	5.00103908523	12174.543202	189.059536338	254.0	5.24532202385	941014.992709	7225.68604748	43.0	6.24363860532	939080.989403	8891.2364354	277	1171	137	135	147	153	137	1005	0
DLR00017472	8	2	YNL201C	30	SD/MSG -ARG -HIS -LYS -URA +Canavanine +G418 +Thialysine	Yku70_v2_R2_Steve	11	11.0	0.5	1115.0	159.438329227	254.0	12.0	27850.8005712	652.010753321	43.0	0.510021305778	4708.99999921	673.323894347	408	1158	137	135	-1	-1	-1	2	0
DLR00017472	8	3	YNL318C	30	SD/MSG -ARG -HIS -LYS -URA +Canavanine +G418 +Thialysine	Yku70_v2_R2_Steve	11	11.0	5.54989499206	10337.1476748	241.202335391	254.0	5.57252139812	821176.997275	5846.08355664	43.0	6.60423953462	817448.991437	6315.88088827	549	1172	137	135	155	161	143	1430	0
DLR00017472	8	4	YNL200C	30	SD/MSG -ARG -HIS -LYS -URA +Canavanine +G418 +Thialysine	Yku70_v2_R2_Steve	11	11.0	5.74633558065	9870.94947709	177.162185894	254.0	5.7204777095	776256.999905	5237.16855859	43.0	6.909759592	754906.161707	3565.11799013	689	1170	137	135	156	162	144	1154	0
DLR00017472	8	5	YNL316C	30	SD/MSG -ARG -HIS -LYS -URA +Canavanine +G418 +Thialysine	Yku70_v2_R2_Steve	11	11.0	5.02629067466	8423.00122089	148.924855768	254.0	5.35842621021	612736.998937	5968.32200677	43.0	6.37685350575	606140.993174	3957.87623674	824	1169	137	135	150	158	141	1454	0
DLR00017472	8	6	YNL199C	30	SD/MSG -ARG -HIS -LYS -URA +Canavanine +G418 +Thialysine	Yku70_v2_R2_Steve	11	11.0	3.90792095399	4694.99999796	93.5724722111	254.0	4.14139755571	261746.999839	5280.59020106	43.0	5.02410116879	251371.998739	846.819938366	961	1172	137	135	129	141	129	1366	0
DLR00017472	8	7	YNL315C	30	SD/MSG -ARG -HIS -LYS -URA +Canavanine +G418 +Thialysine	Yku70_v2_R2_Steve	11	11.0	4.40760512719	5010.028114	115.814943542	254.0	4.80697564021	284593.999874	4522.97790351	43.0	5.7367924506	277879.845931	1771.98905202	1096	1173	137	135	132	143	132	2016	0
DLR00017472	8	8	YNL198C	30	SD/MSG -ARG -HIS -LYS -URA +Canavanine +G418 +Thialysine	Yku70_v2_R2_Steve	11	11.0	4.17597040771	6308.99990144	188.165668085	254.0	4.30900210109	317331.999155	4976.99879438	43.0	5.2249280401	314278.996783	1442.72103004	1232	1170	137	135	126	137	124	1474	0
DLR00017472	8	9	YNL314W	30	SD/MSG -ARG -HIS -LYS -URA +Canavanine +G418 +Thialysine	Yku70_v2_R2_Steve	11	11.0	5.72058837399	11682.0171181	128.266279097	254.0	5.81666931664	883489.999992	5589.11704216	43.0	6.90549364467	881906.995704	4857.06322236	1373	1170	137	135	153	160	140	1235	0
DLR00017472	8	10	YNL197C	30	SD/MSG -ARG -HIS -LYS -URA +Canavanine +G418 +Thialysine	Yku70_v2_R2_Steve	11	11.0	0.503013357662	1055.99999751	150.553589054	254.0	12.0	30224.7	1266.9119036	43.0	0.69623596653	5598.00000334	797.631262399	1508	1110	137	135	108	119	110	36	5
DLR00017472	8	11	YNL311C	30	SD/MSG -ARG -HIS -LYS -URA +Canavanine +G418 +Thialysine	Yku70_v2_R2_Steve	11	11.0	5.68012058754	11421.4838316	147.067589151	254.0	5.72115440596	866196.999258	5492.69086937	43.0	6.77753521164	866291.993223	5054.77830475	1638	1165	137	135	153	159	139	1602	1
DLR00017472	8	12	YNL196C	30	SD/MSG -ARG -HIS -LYS -URA +Canavanine +G418 +Thialysine	Yku70_v2_R2_Steve	11	11.0	5.14039635021	10353.001531	140.571688211	254.0	5.43732630815	756607.997439	6199.17161294	43.0	6.46020548522	756190.992188	5645.26069838	1775	1166	137	135	151	158	139	1776	0
DLR00017472	8	13	YNL309W	30	SD/MSG -ARG -HIS -LYS -URA +Canavanine +G418 +Thialysine	Yku70_v2_R2_Steve	11	11.0	5.80143551045	11796.2706411	214.338345068	254.0	5.8235876478	881165.999963	5632.92965957	43.0	6.91845802211	881437.995706	5204.41018918	1917	1167	137	135	152	158	137	1429	0
DLR00017472	8	14	YNL195C	30	SD/MSG -ARG -HIS -LYS -URA +Canavanine +G418 +Thialysine	Yku70_v2_R2_Steve	11	11.0	5.901094665	10859.543228	237.894241167	254.0	5.79604036643	851057.999959	5062.52236383	43.0	6.97509353461	835485.033994	3418.82809179	2054	1168	137	135	154	159	139	1357	0
DLR00017472	8	15	YNL307C	30	SD/MSG -ARG -HIS -LYS -URA +Canavanine +G418 +Thialysine	Yku70_v2_R2_Steve	11	11.0	5.259717647	11665.291852	159.507003925	254.0	5.47181916763	842055.996243	5784.46035532	43.0	6.49704539441	842642.991173	5978.40489043	2193	1171	137	135	149	156	136	1530	23
DLR00017472	8	16	YNL194C	30	SD/MSG -ARG -HIS -LYS -URA +Canavanine +G418 +Thialysine	Yku70_v2_R2_Steve	11	11.0	0.5	949.999988631	138.250206521	254.0	12.0	29084.3355247	684.14008677	43.0	0.557845376259	4219.99999894	621.921216879	2323	1161	137	135	-1	-1	-1	0	0
DLR00017472	8	17	YNL305C	30	SD/MSG -ARG -HIS -LYS -URA +Canavanine +G418 +Thialysine	Yku70_v2_R2_Steve	11	11.0	6.02489770931	13055.4580551	231.498915623	254.0	5.78403188745	1104230.99691	5856.13067974	43.0	6.82355803598	1103050.99113	7394.68648447	2466	1171	137	135	159	165	143	1123	51
DLR00017472	8	18	YNL193W	30	SD/MSG -ARG -HIS -LYS -URA +Canavanine +G418 +Thialysine	Yku70_v2_R2_Steve	11	11.0	5.95906788511	11405.3939988	223.136080564	254.0	5.68565513355	955641.996571	5654.72556953	43.0	6.71092902624	952533.990978	7961.34822465	2598	1166	137	135	158	163	141	1079	0
DLR00017472	8	19	YNL304W	30	SD/MSG -ARG -HIS -LYS -URA +Canavanine +G418 +Thialysine	Yku70_v2_R2_Steve	11	11.0	0.5	473.999850786	67.4159056497	254.0	9.48993895409	27139.5	1025.93382739	43.0	0.5	1943.99987494	276.640469739	2743	1170	137	135	-1	-1	-1	17	0
DLR00017472	8	20	YNL192W	30	SD/MSG -ARG -HIS -LYS -URA +Canavanine +G418 +Thialysine	Yku70_v2_R2_Steve	11	11.0	5.89263263203	10894.2486877	101.353422898	254.0	5.69991860629	872871.99814	4795.53521739	43.0	6.74905249333	867924.99243	6459.99140507	2872	1165	137	135	153	160	141	1057	0
DLR00017472	8	21	YNL303W	30	SD/MSG -ARG -HIS -LYS -URA +Canavanine +G418 +Thialysine	Yku70_v2_R2_Steve	11	11.0	5.91348637293	12160.4794421	158.094256847	254.0	5.74861228985	924471.99834	5057.70593064	43.0	6.80379639765	921814.992542	6581.53827849	3010	1164	137	135	150	157	140	1065	0
DLR00017472	8	22	YNL191W	30	SD/MSG -ARG -HIS -LYS -URA +Canavanine +G418 +Thialysine	Yku70_v2_R2_Steve	11	11.0	5.86166878074	10901.1790384	197.314227004	254.0	5.60870829127	902293.99572	6683.85259115	43.0	6.63320078715	897536.989882	8409.62289449	3145	1166	137	135	150	157	140	944	0
DLR00017472	8	23	YNL302C	30	SD/MSG -ARG -HIS -LYS -URA +Canavanine +G418 +Thialysine	Yku70_v2_R2_Steve	11	11.0	0.624092137672	1872.99999757	271.733760002	254.0	12.0	29208.6	985.989116141	43.0	0.645319787799	7942.99999898	1154.84929652	3288	1167	137	135	-1	-1	-1	8	0
DLR00017472	8	24	YOR202W	30	SD/MSG -ARG -HIS -LYS -URA +Canavanine +G418 +Thialysine	Yku70_v2_R2_Steve	11	11.0	6.02797736724	11805.0523907	326.651101352	254.0	5.56230087615	1074311.99306	8852.17532016	43.0	6.55710020981	1071570.98855	11909.1973188	3420	1164	137	135	149	154	135	911	0
DLR00017472	9	1	YOR202W	30	SD/MSG -ARG -HIS -LYS -URA +Canavanine +G418 +Thialysine	Yku70_v2_R2_Steve	11	11.0	5.51594491833	10736.2691411	226.863585105	254.0	5.33078574697	881398.992833	7453.10183331	43.0	6.32723771684	876941.988736	9267.88572899	287	1309	137	135	149	155	137	952	0
DLR00017472	9	2	YMR302C	30	SD/MSG -ARG -HIS -LYS -URA +Canavanine +G418 +Thialysine	Yku70_v2_R2_Steve	11	11.0	5.75292850733	10399.7098653	147.156577037	254.0	5.59554864812	849178.996266	5876.9022775	43.0	6.61916442175	844452.990744	7974.09867494	419	1300	137	135	152	158	141	1170	0
DLR00017472	9	3	YNL081C	30	SD/MSG -ARG -HIS -LYS -URA +Canavanine +G418 +Thialysine	Yku70_v2_R2_Steve	11	11.0	4.98343598629	6333.74002382	122.603951046	254.0	5.18561611475	364762.000166	4161.44128673	43.0	6.18866367448	358406.998324	1939.99674797	555	1309	137	135	132	142	131	1601	0
DLR00017472	9	4	YMR300C	30	SD/MSG -ARG -HIS -LYS -URA +Canavanine +G418 +Thialysine	Yku70_v2_R2_Steve	11	11.0	5.89866815976	10118.2323974	185.887230215	254.0	5.7733843791	793442.99985	5417.38048348	43.0	7.01397050847	771642.172487	3773.87722296	688	1309	137	135	155	162	144	1229	0
DLR00017472	9	5	YNL080C	30	SD/MSG -ARG -HIS -LYS -URA +Canavanine +G418 +Thialysine	Yku70_v2_R2_Steve	11	11.0	4.31291633708	6109.99999614	126.90478952	254.0	4.52859595028	350014.99711	5076.15163503	43.0	5.4731088427	347417.993269	2289.69832175	835	1308	137	135	134	144	132	2063	0
DLR00017472	9	6	YMR299C	30	SD/MSG -ARG -HIS -LYS -URA +Canavanine +G418 +Thialysine	Yku70_v2_R2_Steve	11	11.0	5.31647395065	7601.29525944	117.930901906	254.0	5.50536058738	590913.999989	4862.72126941	43.0	6.54503230483	581306.994952	2712.09406311	961	1306	137	135	155	161	143	1202	0
DLR00017472	9	7	YNL079C	30	SD/MSG -ARG -HIS -LYS -URA +Canavanine +G418 +Thialysine	Yku70_v2_R2_Steve	11	11.0	5.1571933847	7860.97268979	88.9844472193	254.0	5.45781494547	576291.870235	4575.51487719	43.0	6.46265319831	575614.993851	3180.08508462	1096	1295	137	135	151	158	141	1786	0
DLR00017472	9	8	YMR297W	30	SD/MSG -ARG -HIS -LYS -URA +Canavanine +G418 +Thialysine	Yku70_v2_R2_Steve	11	11.0	6.03621157077	10514.9813917	120.783957633	254.0	5.87491474033	803380.999812	4383.09703246	43.0	7.1565508612	785221.446588	3665.81567438	1236	1305	137	135	154	160	140	1143	0
DLR00017472	9	9	YNL078W	30	SD/MSG -ARG -HIS -LYS -URA +Canavanine +G418 +Thialysine	Yku70_v2_R2_Steve	11	11.0	5.91150548149	10264.5018894	249.274960557	254.0	5.78231099732	736073.999968	4596.7683693	43.0	6.89213093237	732923.997847	3627.93373948	1379	1307	137	135	148	155	136	1210	0
DLR00017472	9	10	YMR295C	30	SD/MSG -ARG -HIS -LYS -URA +Canavanine +G418 +Thialysine	Yku70_v2_R2_Steve	11	11.0	5.80136556523	9470.26307502	221.839573012	254.0	5.73019416589	705659.99969	4651.77945082	43.0	6.81307757216	700760.996653	4152.15932198	1510	1303	137	135	150	156	137	1200	0
DLR00017472	9	11	YNL077W	30	SD/MSG -ARG -HIS -LYS -URA +Canavanine +G418 +Thialysine	Yku70_v2_R2_Steve	11	11.0	5.78231547146	10882.7948688	222.831232895	254.0	5.68248093107	768207.999767	5494.93390328	43.0	6.75408179191	767927.994449	4676.48750673	1650	1305	137	135	146	153	135	1530	0
DLR00017472	9	12	YMR294W-A	30	SD/MSG -ARG -HIS -LYS -URA +Canavanine +G418 +Thialysine	Yku70_v2_R2_Steve	11	11.0	5.66951371164	9555.46804971	165.054613575	254.0	5.72709852426	692734.999709	4830.92781549	43.0	6.82502112477	689622.997312	3804.94396916	1781	1304	137	135	148	155	136	1339	0
DLR00017472	9	13	YNL076W	30	SD/MSG -ARG -HIS -LYS -URA +Canavanine +G418 +Thialysine	Yku70_v2_R2_Steve	11	11.0	5.05435882013	8884.52571571	125.180728252	254.0	5.36825446906	600721.999257	4893.99709482	43.0	6.43116566116	590866.233077	2717.24306649	1926	1305	137	135	143	151	133	1599	0
DLR00017472	9	14	YMR294W	30	SD/MSG -ARG -HIS -LYS -URA +Canavanine +G418 +Thialysine	Yku70_v2_R2_Steve	11	11.0	0.5	669.999955946	97.4376839802	254.0	12.0	28185.6819547	717.096627888	43.0	0.502874081386	3251.99999941	484.142018999	2056	1299	137	135	-1	-1	-1	7	0
DLR00017472	9	15	YNL074C	30	SD/MSG -ARG -HIS -LYS -URA +Canavanine +G418 +Thialysine	Yku70_v2_R2_Steve	11	11.0	5.88004417245	11405.5205445	150.366125037	254.0	5.77754626928	907976.999437	4817.11264052	43.0	6.83587090666	905484.993737	5276.25805254	2200	1308	137	135	154	160	139	1162	2
DLR00017472	9	16	YMR292W	30	SD/MSG -ARG -HIS -LYS -URA +Canavanine +G418 +Thialysine	Yku70_v2_R2_Steve	11	11.0	0.5	893.999985789	129.379515701	254.0	12.0	29009.6143349	546.349877809	43.0	0.57057586708	3670.99999845	531.02153663	2328	1291	137	135	100	116	110	5	0
DLR00017472	9	17	YNL072W	30	SD/MSG -ARG -HIS -LYS -URA +Canavanine +G418 +Thialysine	Yku70_v2_R2_Steve	11	11.0	0.5	1063.99998863	152.036292913	254.0	12.0	28811.1316847	686.970691139	43.0	0.5	4446.0	636.199233726	2469	1305	137	135	-1	-1	-1	9	0
DLR00017472	9	18	YMR291W	30	SD/MSG -ARG -HIS -LYS -URA +Canavanine +G418 +Thialysine	Yku70_v2_R2_Steve	11	11.0	0.5	772.999967315	109.648192516	254.0	12.0	27707.6784898	716.670209605	43.0	0.5	3283.99998295	465.914332819	2601	1300	137	135	-1	-1	-1	2	0
DLR00017472	9	19	YNL071W	30	SD/MSG -ARG -HIS -LYS -URA +Canavanine +G418 +Thialysine	Yku70_v2_R2_Steve	11	11.0	5.46427338377	11498.2163222	126.252067165	254.0	5.50147097602	857245.996421	5870.41691913	43.0	6.52743652022	854126.990929	6018.44963514	2746	1305	137	135	147	155	138	1074	0
DLR00017472	9	20	YMR289W	30	SD/MSG -ARG -HIS -LYS -URA +Canavanine +G418 +Thialysine	Yku70_v2_R2_Steve	11	11.0	0.594917851752	1036.99999434	177.357283501	254.0	10.7663677298	30313.8	1508.33309653	43.0	0.614238679702	4432.99999379	756.423272301	2876	1297	137	135	-1	-1	-1	16	0
DLR00017472	9	21	YNL070W	30	SD/MSG -ARG -HIS -LYS -URA +Canavanine +G418 +Thialysine	Yku70_v2_R2_Steve	11	11.0	5.99325160698	11119.0977256	163.737550367	254.0	5.71020325568	848556.998238	5366.78736016	43.0	6.91239497107	824591.225646	6076.414624	3019	1303	137	135	146	155	139	1070	0
DLR00017472	9	22	YMR285C	30	SD/MSG -ARG -HIS -LYS -URA +Canavanine +G418 +Thialysine	Yku70_v2_R2_Steve	11	11.0	0.517889166153	1205.99999824	173.606134524	254.0	12.0	26651.5425459	647.037791226	43.0	0.532947163931	5051.99999959	727.245467592	3147	1298	137	135	-1	-1	-1	3	0
DLR00017472	9	23	YNL069C	30	SD/MSG -ARG -HIS -LYS -URA +Canavanine +G418 +Thialysine	Yku70_v2_R2_Steve	11	11.0	4.59033535651	7952.64936346	278.986006632	254.0	4.67145762131	446174.996058	4829.31326192	43.0	5.62866173617	440109.992606	2948.89770169	3294	1304	137	135	120	131	119	771	10
DLR00017472	9	24	YOR202W	30	SD/MSG -ARG -HIS -LYS -URA +Canavanine +G418 +Thialysine	Yku70_v2_R2_Steve	11	11.0	5.46672837663	10825.0960807	259.296891003	254.0	5.3486136186	940970.992728	8269.25300943	43.0	6.34071872225	936306.988772	10042.4184425	3424	1296	137	135	144	150	131	855	0
DLR00017472	10	1	YOR202W	30	SD/MSG -ARG -HIS -LYS -URA +Canavanine +G418 +Thialysine	Yku70_v2_R2_Steve	11	11.0	4.92981488824	10160.4023866	144.390276558	254.0	5.15696061695	791076.992823	6830.72412217	43.0	6.14653030841	784896.989185	8036.36432638	278	1445	137	135	146	152	135	859	0
DLR00017472	10	2	YNL217W	30	SD/MSG -ARG -HIS -LYS -URA +Canavanine +G418 +Thialysine	Yku70_v2_R2_Steve	11	11.0	5.48631078964	9423.87228233	107.633083385	254.0	5.41914424439	717148.99561	5461.9406673	43.0	6.42916662943	710639.990017	6426.12285786	417	1442	137	135	146	153	136	1065	0
DLR00017472	10	3	YNL329C	30	SD/MSG -ARG -HIS -LYS -URA +Canavanine +G418 +Thialysine	Yku70_v2_R2_Steve	11	11.0	5.41479012461	9152.6110337	111.833108739	254.0	5.45389476489	627434.998643	4579.62350336	43.0	6.4889781489	624326.992836	4407.60750957	558	1443	137	135	143	151	136	1596	0
DLR00017472	10	4	YNL215W	30	SD/MSG -ARG -HIS -LYS -URA +Canavanine +G418 +Thialysine	Yku70_v2_R2_Steve	11	11.0	4.4930204361	5802.14879276	72.1303544861	254.0	4.57862717063	311589.997279	4333.06515223	43.0	5.51728548188	304303.992819	1476.42535541	685	1442	137	135	127	138	128	1402	0
DLR00017472	10	5	YNL328C	30	SD/MSG -ARG -HIS -LYS -URA +Canavanine +G418 +Thialysine	Yku70_v2_R2_Steve	11	11.0	5.5893570691	10004.4876852	208.057197914	254.0	5.67755601996	742159.649157	5187.4587021	43.0	6.69807007302	748336.99374	4487.07899918	825	1445	137	135	153	160	143	1802	0
DLR00017472	10	6	YNL214W	30	SD/MSG -ARG -HIS -LYS -URA +Canavanine +G418 +Thialysine	Yku70_v2_R2_Steve	11	11.0	5.77791253498	9669.80835678	163.841490021	254.0	5.63421613094	663890.999919	5009.091233	43.0	6.71271742096	658222.99559	4254.03955294	962	1443	137	135	145	153	137	1109	0
DLR00017472	10	7	YNL327W	30	SD/MSG -ARG -HIS -LYS -URA +Canavanine +G418 +Thialysine	Yku70_v2_R2_Steve	11	11.0	5.95130661199	10616.5752446	128.5118799	254.0	5.84559406832	770722.999532	4690.40803645	43.0	7.00386425698	769021.99891	5330.25088566	1100	1443	137	135	149	157	139	1531	0
DLR00017472	10	8	YNL212W	30	SD/MSG -ARG -HIS -LYS -URA +Canavanine +G418 +Thialysine	Yku70_v2_R2_Steve	11	11.0	5.72934336511	9397.26098033	189.16876223	254.0	5.68638959539	658586.999775	4445.90208014	43.0	6.7818594771	654780.997194	3501.04927031	1239	1443	137	135	145	153	136	1306	0
DLR00017472	10	9	YNL326C	30	SD/MSG -ARG -HIS -LYS -URA +Canavanine +G418 +Thialysine	Yku70_v2_R2_Steve	11	11.0	5.44751493186	9176.59641923	132.926299131	254.0	5.53945544655	608879.999945	4553.64247371	43.0	6.59489084167	608674.995356	2721.44177515	1374	1442	137	135	142	150	134	1733	0
DLR00017472	10	10	YNL211C	30	SD/MSG -ARG -HIS -LYS -URA +Canavanine +G418 +Thialysine	Yku70_v2_R2_Steve	11	11.0	5.5468146379	10181.3059307	138.291096258	254.0	5.70512346488	725734.000022	5524.99551211	43.0	6.79496772185	724008.997039	3052.72543998	1509	1443	137	135	147	154	136	1381	0
DLR00017472	10	11	YNL325C	30	SD/MSG -ARG -HIS -LYS -URA +Canavanine +G418 +Thialysine	Yku70_v2_R2_Steve	11	11.0	5.1638829186	10128.6281809	221.950310011	254.0	5.45493301457	708501.998695	6253.7695691	43.0	6.48128291866	707307.993379	5114.29287483	1644	1441	137	135	146	153	135	1486	0
DLR00017472	10	12	YNL208W	30	SD/MSG -ARG -HIS -LYS -URA +Canavanine +G418 +Thialysine	Yku70_v2_R2_Steve	11	11.0	4.7812844226	8297.92376206	136.243777724	254.0	5.18028946277	545824.997592	5302.18664706	43.0	6.18172697862	546500.992948	4839.40305934	1779	1440	137	135	143	150	134	2202	0
DLR00017472	10	13	YNL324W	30	SD/MSG -ARG -HIS -LYS -URA +Canavanine +G418 +Thialysine	Yku70_v2_R2_Steve	11	11.0	5.64781426957	10922.5205216	244.503347233	254.0	5.71422690575	809244.11555	5771.73083748	43.0	6.74465766325	814152.99419	4393.76903545	1921	1441	137	135	149	155	136	1346	0
DLR00017472	10	14	YNL206C	30	SD/MSG -ARG -HIS -LYS -URA +Canavanine +G418 +Thialysine	Yku70_v2_R2_Steve	11	11.0	0.5	965.999988631	137.783831202	254.0	12.0	28362.088773	766.546718727	43.0	0.5	3975.0	567.022772508	2052	1428	137	135	-1	-1	-1	3	0
DLR00017472	10	15	YNL323W	30	SD/MSG -ARG -HIS -LYS -URA +Canavanine +G418 +Thialysine	Yku70_v2_R2_Steve	11	11.0	5.36696030216	9705.62515685	174.339158763	254.0	5.50623916185	704078.998648	5029.87924	43.0	6.53415193085	701500.99268	4301.39943447	2198	1443	137	135	146	153	133	1227	0
DLR00017472	10	16	YNL205C	30	SD/MSG -ARG -HIS -LYS -URA +Canavanine +G418 +Thialysine	Yku70_v2_R2_Steve	11	11.0	5.3274650847	10277.946878	152.072948657	254.0	5.49641945965	753864.998181	5649.16374768	43.0	6.51840818721	751281.992556	4984.32642881	2329	1436	137	135	147	154	135	1233	0
DLR00017472	10	17	YNL322C	30	SD/MSG -ARG -HIS -LYS -URA +Canavanine +G418 +Thialysine	Yku70_v2_R2_Steve	11	11.0	5.80040029315	10895.5180125	242.223154127	254.0	5.59615020252	852660.997067	5200.42879859	43.0	6.63919010516	856677.99144	6384.85363174	2464	1440	137	135	152	159	140	2392	0
DLR00017472	10	18	YNL204C	30	SD/MSG -ARG -HIS -LYS -URA +Canavanine +G418 +Thialysine	Yku70_v2_R2_Steve	11	11.0	5.71231797022	10570.7276527	170.770251629	254.0	5.68934817673	780561.999808	4683.39822863	43.0	6.75573517187	777222.994599	4314.48009064	2600	1440	137	135	147	154	136	1115	0
DLR00017472	10	19	YNL321W	30	SD/MSG -ARG -HIS -LYS -URA +Canavanine +G418 +Thialysine	Yku70_v2_R2_Steve	11	11.0	6.07192493586	11206.5922069	120.734855498	254.0	5.92522572663	801038.999683	4012.69617789	43.0	7.13649523947	797872.998745	5112.06659568	2736	1439	137	135	146	154	136	1062	0
DLR00017472	10	20	YNL203C	30	SD/MSG -ARG -HIS -LYS -URA +Canavanine +G418 +Thialysine	Yku70_v2_R2_Steve	11	11.0	5.88724518423	10467.5978923	118.206597331	254.0	5.73117630193	758246.999921	4195.72386102	43.0	6.82411136363	752783.995616	5104.0570971	2873	1438	137	135	145	153	136	949	0
DLR00017472	10	21	YNL320W	30	SD/MSG -ARG -HIS -LYS -URA +Canavanine +G418 +Thialysine	Yku70_v2_R2_Steve	11	11.0	5.44238666673	10953.6568771	87.2046301122	254.0	5.52070046172	730304.998256	5234.53075977	43.0	6.56532673485	729504.992721	5289.70401477	3011	1439	137	135	141	150	135	1416	10
DLR00017472	10	22	YNL202W	30	SD/MSG -ARG -HIS -LYS -URA +Canavanine +G418 +Thialysine	Yku70_v2_R2_Steve	11	11.0	5.90772922637	10384.4276483	115.924559376	254.0	5.69708770867	767104.999182	4759.93494214	43.0	6.92439267169	742437.094998	4863.45373616	3147	1436	137	135	142	150	135	917	0
DLR00017472	10	23	YNL319W	30	SD/MSG -ARG -HIS -LYS -URA +Canavanine +G418 +Thialysine	Yku70_v2_R2_Steve	11	11.0	6.59288448166	12398.9214511	255.576601557	254.0	6.01813746241	1001969.9996	7781.01060764	43.0	7.15425382101	998575.997363	13156.8534691	3285	1437	137	135	145	152	134	756	2
DLR00017472	10	24	YOR202W	30	SD/MSG -ARG -HIS -LYS -URA +Canavanine +G418 +Thialysine	Yku70_v2_R2_Steve	11	11.0	5.90991712321	11749.3894684	316.506295408	254.0	5.52349521361	1021318.99364	8520.83916105	43.0	6.51936519911	1017424.98896	10893.9352939	3422	1438	137	135	144	150	131	711	0
DLR00017472	11	1	YOR202W	30	SD/MSG -ARG -HIS -LYS -URA +Canavanine +G418 +Thialysine	Yku70_v2_R2_Steve	11	11.0	5.97640219241	11857.6709655	235.030926863	254.0	5.54361519728	981468.992656	10204.6334569	43.0	6.54013828948	978648.987862	13357.4398584	289	1582	137	135	149	155	138	905	0
DLR00017472	11	2	YMR313C	30	SD/MSG -ARG -HIS -LYS -URA +Canavanine +G418 +Thialysine	Yku70_v2_R2_Steve	11	11.0	6.37488771489	10708.4354431	203.971537011	254.0	5.88998726225	872488.999998	6967.93349047	43.0	6.97700222814	867687.995716	11190.6223487	424	1576	137	135	152	157	139	1065	0
DLR00017472	11	3	YNL095C	30	SD/MSG -ARG -HIS -LYS -URA +Canavanine +G418 +Thialysine	Yku70_v2_R2_Steve	11	11.0	6.00705028329	10340.2997767	267.970538771	254.0	5.75602125615	808700.999615	5514.34700491	43.0	6.82552713967	803627.994571	7076.62700354	561	1583	137	135	152	158	141	1077	0
DLR00017472	11	4	YMR312W	30	SD/MSG -ARG -HIS -LYS -URA +Canavanine +G418 +Thialysine	Yku70_v2_R2_Steve	11	11.0	0.5	663.999954525	97.0499303329	254.0	10.8569403181	27043.5969302	628.551353205	43.0	0.5	2956.99996589	434.322833249	691	1559	137	135	-1	-1	-1	11	0
DLR00017472	11	5	YNL094W	30	SD/MSG -ARG -HIS -LYS -URA +Canavanine +G418 +Thialysine	Yku70_v2_R2_Steve	11	11.0	5.85847289818	10733.30499	206.564171703	254.0	5.72169891385	830818.99889	5387.06822268	43.0	6.77389811802	827227.993196	6958.63525603	832	1585	137	135	155	161	143	1299	0
DLR00017472	11	6	YMR311C	30	SD/MSG -ARG -HIS -LYS -URA +Canavanine +G418 +Thialysine	Yku70_v2_R2_Steve	11	11.0	6.18162508998	9787.22310707	210.977214579	254.0	5.93538106702	738879.998926	4674.87709529	43.0	7.44287443096	713745.494446	4440.35967944	964	1583	137	135	152	159	141	1254	0
DLR00017472	11	7	YNL093W	30	SD/MSG -ARG -HIS -LYS -URA +Canavanine +G418 +Thialysine	Yku70_v2_R2_Steve	11	11.0	6.0435583048	9882.32385823	130.312298633	254.0	5.88760607462	708533.999377	3881.28939272	43.0	7.30430733971	689149.868198	3474.58320605	1102	1584	137	135	147	155	138	1365	0
DLR00017472	11	8	YMR310C	30	SD/MSG -ARG -HIS -LYS -URA +Canavanine +G418 +Thialysine	Yku70_v2_R2_Steve	11	11.0	5.6785760114	8743.39443501	135.986291406	254.0	5.66729187708	617002.999749	4374.45658016	43.0	6.76699282516	613881.997808	3370.00461614	1237	1583	137	135	145	153	136	1637	0
DLR00017472	11	9	YNL092W	30	SD/MSG -ARG -HIS -LYS -URA +Canavanine +G418 +Thialysine	Yku70_v2_R2_Steve	11	11.0	5.81923040978	10682.9622711	117.795699758	254.0	5.83008854029	830330.999823	4902.68662385	43.0	6.94060277079	827840.99698	4371.53677734	1379	1583	137	135	152	159	140	1342	0
DLR00017472	11	10	YMR307W	30	SD/MSG -ARG -HIS -LYS -URA +Canavanine +G418 +Thialysine	Yku70_v2_R2_Steve	11	11.0	3.74250644577	3963.99997209	140.46031675	254.0	4.19718970277	235800.998775	4740.55363654	43.0	5.0406847957	228659.996767	1204.46081613	1511	1577	137	135	131	141	128	1744	0
DLR00017472	11	11	YNL091W	30	SD/MSG -ARG -HIS -LYS -URA +Canavanine +G418 +Thialysine	Yku70_v2_R2_Steve	11	11.0	4.09460016746	3682.36718668	96.2081381061	254.0	4.70640412671	252534.998818	4020.91775165	43.0	5.57902856388	239003.199719	1817.92212649	1655	1583	137	135	139	148	133	1595	0
DLR00017472	11	12	YMR306W	30	SD/MSG -ARG -HIS -LYS -URA +Canavanine +G418 +Thialysine	Yku70_v2_R2_Steve	11	11.0	5.92798068471	10149.1176011	198.51887451	254.0	5.86062263831	772327.000267	5014.5698286	43.0	7.00006322983	769736.999435	3259.72063951	1781	1580	137	135	150	156	136	1236	0
DLR00017472	11	13	YNL090W	30	SD/MSG -ARG -HIS -LYS -URA +Canavanine +G418 +Thialysine	Yku70_v2_R2_Steve	11	11.0	5.80103581516	10406.6337104	192.036275644	254.0	5.78496259926	769325.999819	5549.98841403	43.0	6.89680381815	766697.99742	4191.35737765	1926	1582	137	135	147	154	134	1257	0
DLR00017472	11	14	YMR306C-A	30	SD/MSG -ARG -HIS -LYS -URA +Canavanine +G418 +Thialysine	Yku70_v2_R2_Steve	11	11.0	5.72292540467	10065.4040726	151.746190239	254.0	5.77924142278	768183.999757	5240.98676456	43.0	6.87771418459	763876.996886	4162.48984677	2055	1576	137	135	149	155	135	1150	0
DLR00017472	11	15	YNL089C	30	SD/MSG -ARG -HIS -LYS -URA +Canavanine +G418 +Thialysine	Yku70_v2_R2_Steve	11	11.0	5.42749541397	10018.0040218	87.4537951837	254.0	5.61053567163	709751.999885	5066.39378963	43.0	6.66423564448	707952.994901	3661.77181009	2197	1580	137	135	143	151	132	1383	4
DLR00017472	11	16	YMR305C	30	SD/MSG -ARG -HIS -LYS -URA +Canavanine +G418 +Thialysine	Yku70_v2_R2_Steve	11	11.0	5.68965413016	9447.47707688	206.407274216	254.0	5.72323847777	684561.000013	4879.16202142	43.0	6.8150799505	678987.997669	3404.39840777	2329	1578	137	135	144	151	132	922	0
DLR00017472	11	17	YNL087W	30	SD/MSG -ARG -HIS -LYS -URA +Canavanine +G418 +Thialysine	Yku70_v2_R2_Steve	11	11.0	5.95342269814	10743.2599815	134.141425526	254.0	5.91699279741	786633.546893	4318.82424893	43.0	7.09033422419	785648.999428	4073.17210671	2474	1582	137	135	146	153	134	1080	0
DLR00017472	11	18	YMR304W	30	SD/MSG -ARG -HIS -LYS -URA +Canavanine +G418 +Thialysine	Yku70_v2_R2_Steve	11	11.0	5.36436397393	9120.22949991	142.366962858	254.0	5.51293160224	612490.999942	5080.69613038	43.0	6.5683078645	605251.995487	3672.62677667	2604	1578	137	135	138	147	130	928	0
DLR00017472	11	19	YNL085W	30	SD/MSG -ARG -HIS -LYS -URA +Canavanine +G418 +Thialysine	Yku70_v2_R2_Steve	11	11.0	5.69015865255	10824.9539629	102.346192	254.0	5.63328419278	775468.998802	4895.05806644	43.0	6.68246442936	772538.993452	5834.70724046	2748	1579	137	135	145	154	136	1172	0
DLR00017472	11	20	YMR304C-A	30	SD/MSG -ARG -HIS -LYS -URA +Canavanine +G418 +Thialysine	Yku70_v2_R2_Steve	11	11.0	5.96955569517	9390.76492068	156.258179224	254.0	5.76581890776	681164.999344	4043.9524767	43.0	6.90191421205	675785.998498	5368.03200304	2875	1573	137	135	144	152	135	1086	1
DLR00017472	11	21	YNL083W	30	SD/MSG -ARG -HIS -LYS -URA +Canavanine +G418 +Thialysine	Yku70_v2_R2_Steve	11	11.0	5.90174325502	10025.5071077	247.365108194	254.0	5.70690835197	674255.99958	4262.72056281	43.0	6.80442995142	669763.996871	5081.40598815	3018	1576	137	135	140	148	133	966	6
DLR00017472	11	22	YMR303C	30	SD/MSG -ARG -HIS -LYS -URA +Canavanine +G418 +Thialysine	Yku70_v2_R2_Steve	11	11.0	5.96989005278	10009.6636062	146.252411312	254.0	5.77263768076	685957.999238	4460.11879526	43.0	7.12726986577	661620.556233	4231.27559964	3148	1577	137	135	138	146	131	777	14
DLR00017472	11	23	YNL082W	30	SD/MSG -ARG -HIS -LYS -URA +Canavanine +G418 +Thialysine	Yku70_v2_R2_Steve	11	11.0	5.64198943005	9558.37247846	306.085217321	254.0	5.32714549287	641911.995419	6264.99051167	43.0	6.32358123553	636460.9895	6477.76454935	3292	1579	137	135	131	139	125	805	4
DLR00017472	11	24	YOR202W	30	SD/MSG -ARG -HIS -LYS -URA +Canavanine +G418 +Thialysine	Yku70_v2_R2_Steve	11	11.0	5.75685474065	11334.0430981	298.337517816	254.0	5.46962902728	964088.993546	8019.52898374	43.0	6.466195568	958497.988852	9971.32192128	3422	1573	137	135	142	148	130	709	0
DLR00017472	12	1	YOR202W	30	SD/MSG -ARG -HIS -LYS -URA +Canavanine +G418 +Thialysine	Yku70_v2_R2_Steve	11	11.0	5.34469755273	10687.9839217	220.235633021	254.0	5.26014697217	825183.992494	7537.49478119	43.0	6.25454244565	820323.988467	8768.67296306	284	1720	137	135	145	151	135	864	4
DLR00017472	12	2	YNL233W	30	SD/MSG -ARG -HIS -LYS -URA +Canavanine +G418 +Thialysine	Yku70_v2_R2_Steve	11	11.0	5.52849414644	8944.87089704	143.770239708	254.0	5.44996358978	675274.996618	5539.09371084	43.0	6.46223165295	670961.990672	6397.16887352	417	1719	137	135	145	152	135	1399	0
DLR00017472	12	3	YNR004W	30	SD/MSG -ARG -HIS -LYS -URA +Canavanine +G418 +Thialysine	Yku70_v2_R2_Steve	11	11.0	5.54948157405	9155.85196959	331.163688712	254.0	5.30204247674	628674.997521	6670.40721818	43.0	6.3078963913	624861.99181	5463.1095663	559	1717	137	135	141	149	135	1457	0
DLR00017472	12	4	YNL231C	30	SD/MSG -ARG -HIS -LYS -URA +Canavanine +G418 +Thialysine	Yku70_v2_R2_Steve	11	11.0	0.5	225.9	39.7858473139	254.0	9.57349826499	27697.5181993	578.760363344	43.0	0.5	1074.99939746	170.044824164	684	1696	137	135	-1	-1	-1	0	0
DLR00017472	12	5	YNR002C	30	SD/MSG -ARG -HIS -LYS -URA +Canavanine +G418 +Thialysine	Yku70_v2_R2_Steve	11	11.0	0.5	752.999967315	107.077642881	254.0	12.0	26804.4800462	774.54301261	43.0	0.5	3147.99998295	447.980753194	826	1711	137	135	-1	-1	-1	5	0
DLR00017472	12	6	YNL230C	30	SD/MSG -ARG -HIS -LYS -URA +Canavanine +G418 +Thialysine	Yku70_v2_R2_Steve	11	11.0	5.58637076945	9595.40894807	84.2418571522	254.0	5.64232856133	678576.893385	4293.50922516	43.0	6.65934538284	681085.994092	4942.87207785	965	1717	137	135	147	155	138	1151	0
DLR00017472	12	7	YNR001C	30	SD/MSG -ARG -HIS -LYS -URA +Canavanine +G418 +Thialysine	Yku70_v2_R2_Steve	11	11.0	5.46693377011	8904.95969105	114.275047372	254.0	5.5142921703	580653.999953	4162.15723061	43.0	6.58236780573	576743.995443	3085.1101268	1101	1714	137	135	140	149	133	1456	0
DLR00017472	12	8	YNL229C	30	SD/MSG -ARG -HIS -LYS -URA +Canavanine +G418 +Thialysine	Yku70_v2_R2_Steve	11	11.0	5.65572164827	8733.50255748	188.064146044	254.0	5.64609957513	629772.999986	4248.5920652	43.0	6.73358332118	624200.997229	2830.505851	1236	1717	137	135	146	153	135	1306	0
DLR00017472	12	9	YNL001W	30	SD/MSG -ARG -HIS -LYS -URA +Canavanine +G418 +Thialysine	Yku70_v2_R2_Steve	11	11.0	4.60059014317	6709.00015274	128.117067921	254.0	4.95362070258	442357.996813	4289.26781725	43.0	5.91867280176	438884.991682	3157.29009021	1376	1713	137	135	138	147	132	1858	0
DLR00017472	12	10	YNL228W	30	SD/MSG -ARG -HIS -LYS -URA +Canavanine +G418 +Thialysine	Yku70_v2_R2_Steve	11	11.0	0.5	602.999943157	87.8933818055	254.0	11.7185549285	28374.9568821	522.023451022	43.0	0.546558936937	2528.99999546	388.0125726	1504	1698	137	135	100	114	113	7	0
DLR00017472	12	11	YNL338W	30	SD/MSG -ARG -HIS -LYS -URA +Canavanine +G418 +Thialysine	Yku70_v2_R2_Steve	11	11.0	5.45206448161	10156.4308977	90.1753914692	254.0	5.65873126589	776742.999351	5222.71217114	43.0	6.71041900275	776358.99369	4918.18504154	1643	1716	137	135	150	156	137	1626	5
DLR00017472	12	12	YNL227C	30	SD/MSG -ARG -HIS -LYS -URA +Canavanine +G418 +Thialysine	Yku70_v2_R2_Steve	11	11.0	4.61348978118	6204.67654092	128.030779706	254.0	4.99387326936	371276.998958	4139.44958639	43.0	5.93984862763	367364.993799	2770.46398624	1779	1721	137	135	131	140	126	1482	0
DLR00017472	12	13	YNL336W	30	SD/MSG -ARG -HIS -LYS -URA +Canavanine +G418 +Thialysine	Yku70_v2_R2_Steve	11	11.0	5.47151766201	9626.52312663	161.984983674	254.0	5.60345940015	681774.999992	5367.68090154	43.0	6.66580525642	679545.995097	3775.65031434	1920	1715	137	135	142	149	131	1419	0
DLR00017472	12	14	YNL226W	30	SD/MSG -ARG -HIS -LYS -URA +Canavanine +G418 +Thialysine	Yku70_v2_R2_Steve	11	11.0	4.70556586019	6759.00083189	160.925601415	254.0	4.82337247364	353910.997625	4333.56561253	43.0	5.75987760042	350214.992256	2443.22310729	2056	1716	137	135	121	132	119	875	0
DLR00017472	12	15	YNL335W	30	SD/MSG -ARG -HIS -LYS -URA +Canavanine +G418 +Thialysine	Yku70_v2_R2_Steve	11	11.0	5.86567800629	10246.3941057	154.721445424	254.0	5.83262806917	754561.999753	4745.84553674	43.0	7.10562237022	738921.705239	2997.54983034	2192	1715	137	135	144	151	132	1424	3
DLR00017472	12	16	YNL224C	30	SD/MSG -ARG -HIS -LYS -URA +Canavanine +G418 +Thialysine	Yku70_v2_R2_Steve	11	11.0	5.85160450175	9394.37123611	171.420947	254.0	5.76305363976	659404.999921	4495.86581202	43.0	6.88910922149	654797.999254	3622.91361283	2328	1713	137	135	140	148	130	1043	0
DLR00017472	12	17	YNL334C	30	SD/MSG -ARG -HIS -LYS -URA +Canavanine +G418 +Thialysine	Yku70_v2_R2_Steve	11	11.0	6.13725978313	11129.5821842	200.04642952	254.0	5.93905494952	823363.999648	4274.02721991	43.0	7.13532802202	820800.999348	5550.57465602	2466	1716	137	135	144	152	133	1053	0
DLR00017472	12	18	YNL223W	30	SD/MSG -ARG -HIS -LYS -URA +Canavanine +G418 +Thialysine	Yku70_v2_R2_Steve	11	11.0	0.5	457.999835154	65.064383506	254.0	9.40003527839	27839.8823349	939.136262198	43.0	0.5	1864.99985221	265.186399351	2600	1704	137	135	-1	-1	-1	0	0
DLR00017472	12	19	YNL333W	30	SD/MSG -ARG -HIS -LYS -URA +Canavanine +G418 +Thialysine	Yku70_v2_R2_Steve	11	11.0	5.9536525725	11844.1015093	121.543405507	254.0	5.84090758965	883431.999909	5191.19256786	43.0	6.95299188649	881017.996046	5666.59432001	2740	1713	137	135	145	153	135	1060	0
DLR00017472	12	20	YNL219C	30	SD/MSG -ARG -HIS -LYS -URA +Canavanine +G418 +Thialysine	Yku70_v2_R2_Steve	11	11.0	0.5	927.999985789	131.957980421	254.0	12.0	27612.0	834.390406109	43.0	0.5	3875.99997726	551.464218288	2871	1701	137	135	-1	-1	-1	0	0
DLR00017472	12	21	YNL332W	30	SD/MSG -ARG -HIS -LYS -URA +Canavanine +G418 +Thialysine	Yku70_v2_R2_Steve	11	11.0	6.35664249698	12107.6208096	260.413109204	254.0	5.99144909529	869740.998906	5041.85544339	43.0	7.51051004356	843239.595205	5499.06802224	3012	1710	137	135	142	150	134	1055	6
DLR00017472	12	22	YNL218W	30	SD/MSG -ARG -HIS -LYS -URA +Canavanine +G418 +Thialysine	Yku70_v2_R2_Steve	11	11.0	6.06437367746	9903.60178221	138.320450271	254.0	5.8814495764	698195.99885	4307.74959048	43.0	7.10579743928	691386.997687	6451.35755643	3152	1708	137	135	138	146	131	737	7
DLR00017472	12	23	YNL330C	30	SD/MSG -ARG -HIS -LYS -URA +Canavanine +G418 +Thialysine	Yku70_v2_R2_Steve	11	11.0	6.23508289855	11197.9391791	278.041983829	254.0	5.75115387798	820675.998618	6882.84836011	43.0	6.79696930874	816810.993243	9666.5007635	3283	1711	137	135	137	144	129	835	4
DLR00017472	12	24	YOR202W	30	SD/MSG -ARG -HIS -LYS -URA +Canavanine +G418 +Thialysine	Yku70_v2_R2_Steve	11	11.0	6.08734421098	11325.2040405	366.484416444	254.0	5.5357536083	980955.993497	9439.26460603	43.0	6.5298680709	975747.988506	11737.6574428	3422	1710	137	135	143	148	130	690	0
DLR00017472	13	1	YOR202W	30	SD/MSG -ARG -HIS -LYS -URA +Canavanine +G418 +Thialysine	Yku70_v2_R2_Steve	11	11.0	5.94243592011	10914.4576773	271.374131895	254.0	5.51894111872	905082.993432	9263.75287752	43.0	6.50881903763	901207.988274	11688.1915541	291	1854	137	135	150	154	137	944	4
DLR00017472	13	2	YNL339C	30	SD/MSG -ARG -HIS -LYS -URA +Canavanine +G418 +Thialysine	Yku70_v2_R2_Steve	11	11.0	5.94632842641	10121.1269618	229.238027549	254.0	5.66071183513	834655.997217	6556.30318496	43.0	6.68282558058	828528.991343	8714.27155816	423	1858	137	135	150	155	138	982	0
DLR00017472	13	3	YNL115C	30	SD/MSG -ARG -HIS -LYS -URA +Canavanine +G418 +Thialysine	Yku70_v2_R2_Steve	11	11.0	6.08994333644	11136.6460958	248.019532697	254.0	5.76673070323	832149.999076	5582.9080628	43.0	6.83054062939	830349.994068	8299.27053782	561	1852	137	135	148	154	138	1380	0
DLR00017472	13	4	YMR326C	30	SD/MSG -ARG -HIS -LYS -URA +Canavanine +G418 +Thialysine	Yku70_v2_R2_Steve	11	11.0	5.95784737235	8802.6299491	150.799482064	254.0	5.6936858572	670345.999653	4569.56714482	43.0	6.98210745813	645982.706007	4404.36221901	693	1851	137	135	150	156	140	1375	0
DLR00017472	13	5	YNL108C	30	SD/MSG -ARG -HIS -LYS -URA +Canavanine +G418 +Thialysine	Yku70_v2_R2_Steve	11	11.0	6.20262818664	10118.9871035	147.55284422	254.0	5.94926601171	798960.998702	4923.00642215	43.0	7.19001418212	793711.998003	8224.07297797	835	1856	137	135	154	160	142	1117	0
DLR00017472	13	6	YMR322C	30	SD/MSG -ARG -HIS -LYS -URA +Canavanine +G418 +Thialysine	Yku70_v2_R2_Steve	11	11.0	5.89997696995	9114.06558686	179.610605243	254.0	5.75475347577	668824.999392	4067.04945964	43.0	6.89174637571	661874.998636	5186.02199194	967	1855	137	135	148	155	138	1188	0
DLR00017472	13	7	YNL107W	30	SD/MSG -ARG -HIS -LYS -URA +Canavanine +G418 +Thialysine	Yku70_v2_R2_Steve	11	11.0	5.90468934028	9895.53311769	141.00215458	254.0	5.7791843963	733363.999512	4569.75557428	43.0	6.90509116216	729526.99742	5753.44541532	1107	1857	137	135	149	156	138	1380	0
DLR00017472	13	8	YMR320W	30	SD/MSG -ARG -HIS -LYS -URA +Canavanine +G418 +Thialysine	Yku70_v2_R2_Steve	11	11.0	6.21251184757	10493.4235763	213.685987753	254.0	5.95090150821	812497.999241	4262.48022694	43.0	7.16445354884	808076.99848	6151.93407626	1239	1852	137	135	151	157	138	1113	0
DLR00017472	13	9	YNL106C	30	SD/MSG -ARG -HIS -LYS -URA +Canavanine +G418 +Thialysine	Yku70_v2_R2_Steve	11	11.0	0.5	610.999941735	87.0483089904	254.0	11.2063096729	27879.0911459	666.844180864	43.0	0.517363135584	2712.99999803	387.978414458	1372	1844	137	135	98	114	112	8	0
DLR00017472	13	10	YMR319C	30	SD/MSG -ARG -HIS -LYS -URA +Canavanine +G418 +Thialysine	Yku70_v2_R2_Steve	11	11.0	5.78978333944	9934.5892525	233.629892001	254.0	5.82644595221	791499.000097	5560.87105156	43.0	6.9479228878	786783.998304	3411.7936977	1510	1852	137	135	151	158	140	1172	0
DLR00017472	13	11	YNL105W	30	SD/MSG -ARG -HIS -LYS -URA +Canavanine +G418 +Thialysine	Yku70_v2_R2_Steve	11	11.0	5.85732994319	10710.4049021	194.814409894	254.0	5.87319451642	805461.99986	5098.41601819	43.0	7.0344239416	803549.999258	4254.26986036	1649	1856	137	135	147	154	134	1304	0
DLR00017472	13	12	YMR318C	30	SD/MSG -ARG -HIS -LYS -URA +Canavanine +G418 +Thialysine	Yku70_v2_R2_Steve	11	11.0	5.79310133305	10000.8488374	153.653167821	254.0	5.79529542599	737817.999902	5257.44868494	43.0	7.02255254785	722745.269144	2579.05285693	1783	1854	137	135	144	151	132	1173	0
DLR00017472	13	13	YNL104C	30	SD/MSG -ARG -HIS -LYS -URA +Canavanine +G418 +Thialysine	Yku70_v2_R2_Steve	11	11.0	6.01033773586	10587.6943452	119.663179708	254.0	5.89275757	809106.999816	4729.09403858	43.0	7.05293481604	806520.99943	4542.81545252	1926	1856	137	135	146	153	133	1154	0
DLR00017472	13	14	YMR317W	30	SD/MSG -ARG -HIS -LYS -URA +Canavanine +G418 +Thialysine	Yku70_v2_R2_Steve	11	11.0	6.06081711876	10016.5724638	120.80874783	254.0	5.93832669323	774850.999742	4342.49418353	43.0	7.30164215303	755494.244765	3225.47770358	2056	1852	137	135	147	153	133	1086	0
DLR00017472	13	15	YNL101W	30	SD/MSG -ARG -HIS -LYS -URA +Canavanine +G418 +Thialysine	Yku70_v2_R2_Steve	11	11.0	5.92898591619	10133.8065452	124.026183687	254.0	5.86712298304	744072.999837	4747.71624845	43.0	7.04787280986	740884.999545	4533.59182007	2199	1857	137	135	142	149	131	1098	0
DLR00017472	13	16	YMR316W	30	SD/MSG -ARG -HIS -LYS -URA +Canavanine +G418 +Thialysine	Yku70_v2_R2_Steve	11	11.0	5.69748867557	8806.98334396	179.545365061	254.0	5.6785557467	596720.557921	4466.80869643	43.0	6.75875023217	594021.998353	2807.83215674	2330	1852	137	135	137	145	128	1064	0
DLR00017472	13	17	YNL100W	30	SD/MSG -ARG -HIS -LYS -URA +Canavanine +G418 +Thialysine	Yku70_v2_R2_Steve	11	11.0	5.79294247479	11181.7785209	175.575185978	254.0	5.72801324268	763191.999982	4564.692934	43.0	6.8198262125	764245.99554	5039.60887984	2473	1856	137	135	141	149	131	1463	9
DLR00017472	13	18	YMR316C-B	30	SD/MSG -ARG -HIS -LYS -URA +Canavanine +G418 +Thialysine	Yku70_v2_R2_Steve	11	11.0	6.16161373532	10393.3499326	192.796786375	254.0	5.89117095477	812313.999211	5080.61891409	43.0	7.06140692953	807709.999066	6879.62991315	2605	1844	137	135	147	154	136	1089	0
DLR00017472	13	19	YNL099C	30	SD/MSG -ARG -HIS -LYS -URA +Canavanine +G418 +Thialysine	Yku70_v2_R2_Steve	11	11.0	5.25039331201	8126.02430214	215.74945487	254.0	5.38019822755	544000.999494	4404.99713053	43.0	6.40602813089	538567.99422	3314.34132591	2744	1856	137	135	137	146	130	1308	11
DLR00017472	13	20	YMR316C-A	30	SD/MSG -ARG -HIS -LYS -URA +Canavanine +G418 +Thialysine	Yku70_v2_R2_Steve	11	11.0	5.64173214642	9394.27180564	132.319775358	254.0	5.69863406294	680094.999867	4570.3006465	43.0	6.7957188555	674237.997233	3595.14126493	2877	1847	137	135	142	150	134	1126	0
DLR00017472	13	21	YNL098C	30	SD/MSG -ARG -HIS -LYS -URA +Canavanine +G418 +Thialysine	Yku70_v2_R2_Steve	11	11.0	6.27289128888	11024.3288151	130.952577098	254.0	5.95236594805	808983.998853	5793.06010179	43.0	7.1925212241	805655.998496	8989.49876507	3019	1857	137	135	144	151	134	963	10
DLR00017472	13	22	YMR315W	30	SD/MSG -ARG -HIS -LYS -URA +Canavanine +G418 +Thialysine	Yku70_v2_R2_Steve	11	11.0	6.23780027484	10026.8730781	185.733572941	254.0	5.83880009073	734414.998976	5323.49825761	43.0	6.99586576558	727807.998978	7537.84690755	3149	1845	137	135	138	146	131	913	0
DLR00017472	13	23	YNL097C	30	SD/MSG -ARG -HIS -LYS -URA +Canavanine +G418 +Thialysine	Yku70_v2_R2_Steve	11	11.0	5.75622497532	8713.21376232	250.367910296	254.0	5.32204911426	653888.994698	6785.96835651	43.0	6.30371142209	643875.989339	7415.86764136	3292	1849	137	135	133	140	126	529	10
DLR00017472	13	24	YOR202W	30	SD/MSG -ARG -HIS -LYS -URA +Canavanine +G418 +Thialysine	Yku70_v2_R2_Steve	11	11.0	5.77320402828	11094.1077016	295.080163723	254.0	5.4231430893	963682.992898	8304.62893722	43.0	6.41328226665	958490.988684	10243.8082621	3422	1843	137	135	141	146	129	708	0
DLR00017472	14	1	YOR202W	30	SD/MSG -ARG -HIS -LYS -URA +Canavanine +G418 +Thialysine	Yku70_v2_R2_Steve	11	11.0	5.03851961023	10448.2626815	214.917694401	254.0	5.26564326699	849371.992499	7361.79162154	43.0	6.25131118122	844184.988567	8502.47202157	287	1996	137	135	148	153	135	954	0
DLR00017472	14	2	YNL253W	30	SD/MSG -ARG -HIS -LYS -URA +Canavanine +G418 +Thialysine	Yku70_v2_R2_Steve	11	11.0	0.644173496977	1762.99999632	265.571439785	254.0	12.0	30137.4	946.046741389	43.0	0.69573523253	8603.99999772	1308.00530806	417	1983	137	135	-1	-1	-1	16	0
DLR00017472	14	3	YNR018W	30	SD/MSG -ARG -HIS -LYS -URA +Canavanine +G418 +Thialysine	Yku70_v2_R2_Steve	11	11.0	5.30247740435	8264.74769806	158.311245423	254.0	5.48217954739	579819.999773	4714.93830132	43.0	6.52927838518	575063.994415	3590.22728966	557	1990	137	135	142	149	135	1638	0
DLR00017472	14	4	YNL249C	30	SD/MSG -ARG -HIS -LYS -URA +Canavanine +G418 +Thialysine	Yku70_v2_R2_Steve	11	11.0	6.18340916325	9118.49823394	133.592625441	254.0	5.92109622597	697014.998732	4189.29639525	43.0	7.43209355035	670163.097398	4313.06528297	691	1987	137	135	151	157	140	1076	0
DLR00017472	14	5	YNR015W	30	SD/MSG -ARG -HIS -LYS -URA +Canavanine +G418 +Thialysine	Yku70_v2_R2_Steve	11	11.0	5.81030062135	9187.57653388	207.108036158	254.0	5.68612934495	658830.999613	4086.6187803	43.0	6.77871133407	654097.996652	4747.36760542	828	1993	137	135	146	153	137	1331	0
DLR00017472	14	6	YNL246W	30	SD/MSG -ARG -HIS -LYS -URA +Canavanine +G418 +Thialysine	Yku70_v2_R2_Steve	11	11.0	5.48225118997	7647.66017991	188.424321371	254.0	5.48738882134	523325.999743	3926.08074749	43.0	6.53984408901	519020.995732	2820.38445299	963	1992	137	135	142	150	135	1871	0
DLR00017472	14	7	YNR014W	30	SD/MSG -ARG -HIS -LYS -URA +Canavanine +G418 +Thialysine	Yku70_v2_R2_Steve	11	11.0	5.74424963005	10308.6034193	112.130591948	254.0	5.65217942021	728779.999572	4641.29713438	43.0	6.72424843626	726269.99417	4977.60114968	1102	1993	137	135	144	152	135	1452	0
DLR00017472	14	8	YNL242W	30	SD/MSG -ARG -HIS -LYS -URA +Canavanine +G418 +Thialysine	Yku70_v2_R2_Steve	11	11.0	6.09113525504	9846.75810767	170.632545335	254.0	5.89436505931	733015.999567	4123.30936879	43.0	7.27512038529	713587.885293	3261.98551955	1239	1991	137	135	148	155	137	1281	0
DLR00017472	14	9	YNR013C	30	SD/MSG -ARG -HIS -LYS -URA +Canavanine +G418 +Thialysine	Yku70_v2_R2_Steve	11	11.0	5.33650485976	10914.0026471	130.18527933	254.0	5.50212777571	784534.997587	6336.00599523	43.0	6.53282856807	783315.992163	6129.04148083	1373	1989	137	135	145	152	135	1405	0
DLR00017472	14	10	YNL241C	30	SD/MSG -ARG -HIS -LYS -URA +Canavanine +G418 +Thialysine	Yku70_v2_R2_Steve	11	11.0	3.9188694612	4307.32405951	114.716579079	254.0	4.17116539	195698.998322	4845.18117027	43.0	4.97605493724	189648.996075	1173.45284346	1508	1991	137	135	114	126	116	982	0
DLR00017472	14	11	YNR012W	30	SD/MSG -ARG -HIS -LYS -URA +Canavanine +G418 +Thialysine	Yku70_v2_R2_Steve	11	11.0	5.98704757285	10029.1221657	145.892483269	254.0	5.87392107366	757939.999719	4424.08257236	43.0	7.18863142978	739764.495083	2965.99345445	1642	1990	137	135	145	152	134	1171	0
DLR00017472	14	12	YNL239W	30	SD/MSG -ARG -HIS -LYS -URA +Canavanine +G418 +Thialysine	Yku70_v2_R2_Steve	11	11.0	5.68067334679	9251.25361292	182.256237609	254.0	5.74204295402	693720.000006	4270.96985642	43.0	6.83717549642	690257.997686	3477.77080588	1780	1988	137	135	144	151	133	1290	0
DLR00017472	14	13	YNR010W	30	SD/MSG -ARG -HIS -LYS -URA +Canavanine +G418 +Thialysine	Yku70_v2_R2_Steve	11	11.0	0.5	674.999955946	97.3251509024	254.0	12.0	28262.2651478	579.757564695	43.0	0.5	2803.99997158	410.250245574	1930	1989	137	135	-1	-1	-1	8	0
DLR00017472	14	14	YNL238W	30	SD/MSG -ARG -HIS -LYS -URA +Canavanine +G418 +Thialysine	Yku70_v2_R2_Steve	11	11.0	5.68448243033	9171.14442027	132.017299244	254.0	5.76283585056	691558.999785	4537.9381559	43.0	7.00199943035	676364.33547	2415.26358249	2057	1992	137	135	143	150	132	1387	0
DLR00017472	14	15	YNR009W	30	SD/MSG -ARG -HIS -LYS -URA +Canavanine +G418 +Thialysine	Yku70_v2_R2_Steve	11	11.0	5.94663458795	9996.00651876	138.578075066	254.0	5.80920159346	722464.999566	4639.97020034	43.0	7.10019400777	704696.99441	2957.29254291	2192	1987	137	135	139	147	129	1194	0
DLR00017472	14	16	YNL237W	30	SD/MSG -ARG -HIS -LYS -URA +Canavanine +G418 +Thialysine	Yku70_v2_R2_Steve	11	11.0	5.98415702803	9214.71384591	125.763029638	254.0	5.87136006882	675616.999702	3862.10661358	43.0	7.23768220708	656756.327612	3173.23787428	2332	1987	137	135	140	148	131	1015	0
DLR00017472	14	17	YNR008W	30	SD/MSG -ARG -HIS -LYS -URA +Canavanine +G418 +Thialysine	Yku70_v2_R2_Steve	11	11.0	6.27236792407	11397.8407606	234.426084797	254.0	5.99009985409	836150.999079	4358.1403083	43.0	7.26192532811	833232.996959	6977.56051973	2473	1988	137	135	142	150	132	1003	0
DLR00017472	14	18	YNL236W	30	SD/MSG -ARG -HIS -LYS -URA +Canavanine +G418 +Thialysine	Yku70_v2_R2_Steve	11	11.0	0.5	1056.0	149.711792516	254.0	11.0498181629	28296.0857245	722.805820664	43.0	0.510079317871	4676.99999884	665.816054827	2604	1978	137	135	-1	-1	-1	4	0
DLR00017472	14	19	YNR007C	30	SD/MSG -ARG -HIS -LYS -URA +Canavanine +G418 +Thialysine	Yku70_v2_R2_Steve	11	11.0	5.92455667926	10828.3372747	119.272865682	254.0	5.85629097568	792340.999759	4827.16427027	43.0	7.00376049304	789226.998745	4490.03349811	2738	1985	137	135	143	151	134	1044	0
DLR00017472	14	20	YNL235C	30	SD/MSG -ARG -HIS -LYS -URA +Canavanine +G418 +Thialysine	Yku70_v2_R2_Steve	11	11.0	4.93180748305	7066.00141615	138.0104572	254.0	5.21940865995	425191.277347	3993.69679821	43.0	6.1739373482	425156.993675	2729.41057599	2875	1984	137	135	130	139	127	1383	0
DLR00017472	14	21	YNR006W	30	SD/MSG -ARG -HIS -LYS -URA +Canavanine +G418 +Thialysine	Yku70_v2_R2_Steve	11	11.0	4.92924658195	7014.23732249	83.0757946929	254.0	5.23671633698	435013.999643	4202.06722224	43.0	6.24717315977	432253.994106	2851.19021893	3021	1986	137	135	130	140	128	1721	0
DLR00017472	14	22	YNL234W	30	SD/MSG -ARG -HIS -LYS -URA +Canavanine +G418 +Thialysine	Yku70_v2_R2_Steve	11	11.0	5.94974053203	9688.4450375	204.189241359	254.0	5.73311977005	732221.999898	5467.02846766	43.0	6.81181295812	725735.995461	6524.03194453	3152	1983	137	135	139	146	131	928	0
DLR00017472	14	23	YNR005C	30	SD/MSG -ARG -HIS -LYS -URA +Canavanine +G418 +Thialysine	Yku70_v2_R2_Steve	11	11.0	5.72675453116	10516.0501057	257.327621157	254.0	5.51523446112	798018.995153	7222.22492175	43.0	6.53253553899	795890.98972	8731.91770893	3283	1985	137	135	136	142	128	1155	0
DLR00017472	14	24	YOR202W	30	SD/MSG -ARG -HIS -LYS -URA +Canavanine +G418 +Thialysine	Yku70_v2_R2_Steve	11	11.0	5.98066886944	10880.1040633	345.026279846	254.0	5.50606610054	963560.993089	9688.5875691	43.0	6.48739159793	957508.988397	11863.2260675	3421	1984	137	135	143	148	129	744	0
DLR00017472	15	1	YOR202W	30	SD/MSG -ARG -HIS -LYS -URA +Canavanine +G418 +Thialysine	Yku70_v2_R2_Steve	11	11.0	6.06859992668	12416.0738524	610.238112272	254.0	5.50311646893	1011001.99285	10055.1831831	43.0	6.50585361783	1007862.98807	12137.9339501	291	2131	137	135	147	152	136	832	29
DLR00017472	15	2	YNL021W	30	SD/MSG -ARG -HIS -LYS -URA +Canavanine +G418 +Thialysine	Yku70_v2_R2_Steve	11	11.0	0.710803636753	1609.99999682	254.745531055	254.0	12.0	30390.0222638	747.518116601	43.0	1.10407556148	8116.99999776	1398.85178389	418	2093	137	135	112	123	121	45	0
DLR00017472	15	3	YNL129W	30	SD/MSG -ARG -HIS -LYS -URA +Canavanine +G418 +Thialysine	Yku70_v2_R2_Steve	11	11.0	6.00510892577	10191.8884147	241.833901827	254.0	5.73253193301	808541.998476	7167.52902721	43.0	6.76988722966	804242.992839	9414.97988131	561	2129	137	135	150	155	140	1267	0
DLR00017472	15	4	YNL020C	30	SD/MSG -ARG -HIS -LYS -URA +Canavanine +G418 +Thialysine	Yku70_v2_R2_Steve	11	11.0	6.35453308116	10356.2758051	229.991643816	254.0	5.95092277959	768854.998405	5429.2968881	43.0	7.27069204497	762961.995278	8489.97329214	692	2128	137	135	148	154	139	1116	0
DLR00017472	15	5	YNL128W	30	SD/MSG -ARG -HIS -LYS -URA +Canavanine +G418 +Thialysine	Yku70_v2_R2_Steve	11	11.0	5.77338863298	9333.7760065	161.70173814	254.0	5.6472977765	661704.999904	4356.71377582	43.0	6.87894959054	642081.820424	3737.01413547	836	2130	137	135	144	151	137	1210	0
DLR00017472	15	6	YNL016W	30	SD/MSG -ARG -HIS -LYS -URA +Canavanine +G418 +Thialysine	Yku70_v2_R2_Steve	11	11.0	5.73586687302	9611.96298235	130.762172579	254.0	5.64491599165	650740.999737	4501.41238691	43.0	6.74605758126	646427.996672	3310.32366147	966	2128	137	135	140	148	134	1250	0
DLR00017472	15	7	YNL127W	30	SD/MSG -ARG -HIS -LYS -URA +Canavanine +G418 +Thialysine	Yku70_v2_R2_Steve	11	11.0	0.5	614.999961631	95.8222664619	254.0	11.5355511078	27624.9088199	542.004801715	43.0	6.40632622791	4000.5	1168.21342013	1107	2123	137	135	-1	-1	-1	7	0
DLR00017472	15	8	YNL015W	30	SD/MSG -ARG -HIS -LYS -URA +Canavanine +G418 +Thialysine	Yku70_v2_R2_Steve	11	11.0	5.62850098902	9955.42145035	102.456457636	254.0	5.6332761416	703908.999893	4655.21865484	43.0	6.70571948663	698560.995017	3943.02499645	1239	2128	137	135	143	151	135	1136	0
DLR00017472	15	9	YNL125C	30	SD/MSG -ARG -HIS -LYS -URA +Canavanine +G418 +Thialysine	Yku70_v2_R2_Steve	11	11.0	6.28406751649	10879.8906518	204.822455744	254.0	6.00407925395	796637.999546	3394.69411989	43.0	7.49699406043	775301.476479	4155.8259544	1377	2130	137	135	144	152	134	1078	0
DLR00017472	15	10	YNL013C	30	SD/MSG -ARG -HIS -LYS -URA +Canavanine +G418 +Thialysine	Yku70_v2_R2_Steve	11	11.0	6.26386827212	10858.9437106	141.655979116	254.0	6.05778388445	833479.99985	3715.09341178	43.0	7.40717640381	829973.994647	5708.82845084	1510	2127	137	135	146	153	135	1106	0
DLR00017472	15	11	YNL123W	30	SD/MSG -ARG -HIS -LYS -URA +Canavanine +G418 +Thialysine	Yku70_v2_R2_Steve	11	11.0	5.85457747797	9946.19493662	108.81757945	254.0	5.78187767051	718073.999734	4238.17585585	43.0	6.91658392324	715733.998403	4233.6522296	1655	2130	137	135	140	148	132	1309	0
DLR00017472	15	12	YNL012W	30	SD/MSG -ARG -HIS -LYS -URA +Canavanine +G418 +Thialysine	Yku70_v2_R2_Steve	11	11.0	5.80065078437	9363.50594997	120.909300404	254.0	5.77413788893	696368.999993	4439.96078883	43.0	7.00969718507	681766.243034	2366.56659939	1786	2127	137	135	141	149	132	1293	0
DLR00017472	15	13	YNL122C	30	SD/MSG -ARG -HIS -LYS -URA +Canavanine +G418 +Thialysine	Yku70_v2_R2_Steve	11	11.0	5.56010108345	9380.32266116	170.08265727	254.0	5.66098016785	702209.999946	4948.87673795	43.0	6.73107318767	697363.995718	3825.83331832	1926	2131	137	135	140	148	131	1172	0
DLR00017472	15	14	YNL010W	30	SD/MSG -ARG -HIS -LYS -URA +Canavanine +G418 +Thialysine	Yku70_v2_R2_Steve	11	11.0	5.62712303228	9426.95633482	117.669232752	254.0	5.66920280576	678122.999843	5036.53378722	43.0	6.755074624	671978.996527	3847.80771166	2059	2124	137	135	137	145	129	915	0
DLR00017472	15	15	YNL121C	30	SD/MSG -ARG -HIS -LYS -URA +Canavanine +G418 +Thialysine	Yku70_v2_R2_Steve	11	11.0	5.65143285935	9280.94907713	135.599417828	254.0	5.61832884573	630303.999863	4534.09521955	43.0	6.69814014607	626873.996292	3519.65316215	2201	2129	137	135	134	142	127	1157	9
DLR00017472	15	16	YNL009W	30	SD/MSG -ARG -HIS -LYS -URA +Canavanine +G418 +Thialysine	Yku70_v2_R2_Steve	11	11.0	5.74530642663	9344.61849877	190.727390497	254.0	5.71203270805	667427.999616	4605.2780887	43.0	6.82664329999	662240.997809	3939.76003048	2332	2123	137	135	137	146	130	1101	0
DLR00017472	15	17	YNL120C	30	SD/MSG -ARG -HIS -LYS -URA +Canavanine +G418 +Thialysine	Yku70_v2_R2_Steve	11	11.0	6.07421540679	10090.0331839	256.319407268	254.0	5.7557991295	656726.999391	4656.64249452	43.0	6.9025248337	652266.999313	4541.79131457	2476	2129	137	135	133	142	127	867	0
DLR00017472	15	18	YNL008C	30	SD/MSG -ARG -HIS -LYS -URA +Canavanine +G418 +Thialysine	Yku70_v2_R2_Steve	11	11.0	5.69574830968	9970.07907981	180.233989037	254.0	5.69522872677	699466.99978	4401.73622195	43.0	6.78205953842	695660.996328	3671.90433701	2604	2120	137	135	139	147	131	1170	0
DLR00017472	15	19	YNL119W	30	SD/MSG -ARG -HIS -LYS -URA +Canavanine +G418 +Thialysine	Yku70_v2_R2_Steve	11	11.0	5.33035804094	9269.95719713	87.9943279366	254.0	5.4995952677	549864.999571	4916.10695365	43.0	6.57262673844	547245.997347	2968.53201787	2743	2126	137	135	129	139	126	1223	0
DLR00017472	15	20	YNL004W	30	SD/MSG -ARG -HIS -LYS -URA +Canavanine +G418 +Thialysine	Yku70_v2_R2_Steve	11	11.0	5.54809648065	9033.66194807	132.217594674	254.0	5.56097025216	614197.99996	4136.29164424	43.0	6.61856166151	609493.995144	3364.57793518	2874	2116	137	135	137	145	131	1203	0
DLR00017472	15	21	YNL117W	30	SD/MSG -ARG -HIS -LYS -URA +Canavanine +G418 +Thialysine	Yku70_v2_R2_Steve	11	11.0	6.0366570127	10468.6119649	192.644449918	254.0	5.796379989	773303.999793	5323.75008155	43.0	6.89469705055	770587.99645	7172.55339815	3020	2125	137	135	141	149	134	1215	16
DLR00017472	15	22	YNL003C	30	SD/MSG -ARG -HIS -LYS -URA +Canavanine +G418 +Thialysine	Yku70_v2_R2_Steve	11	11.0	4.54819149454	4126.85674002	206.555651453	254.0	4.88422441697	219301.999981	4378.06449291	43.0	5.74267798285	208890.998899	1747.93131324	3152	2114	137	135	115	127	120	1032	0
DLR00017472	15	23	YNL116W	30	SD/MSG -ARG -HIS -LYS -URA +Canavanine +G418 +Thialysine	Yku70_v2_R2_Steve	11	11.0	6.01578012137	10530.4246749	257.94859627	254.0	5.62236605906	825929.996582	6930.96984711	43.0	6.63925582327	818129.990978	8933.82394605	3292	2122	137	135	139	144	129	641	0
DLR00017472	15	24	YOR202W	30	SD/MSG -ARG -HIS -LYS -URA +Canavanine +G418 +Thialysine	Yku70_v2_R2_Steve	11	11.0	5.86633532155	10645.0389305	503.04510025	254.0	5.3729467011	894314.992658	9481.49413119	43.0	6.35966437098	888832.988266	11025.2493545	3426	2115	137	135	141	146	129	695	0
DLR00017472	16	1	YOR202W	30	SD/MSG -ARG -HIS -LYS -URA +Canavanine +G418 +Thialysine	Yku70_v2_R2_Steve	11	11.0	6.67971837941	12802.8210981	537.842547075	254.0	5.65353735047	866730.996053	11855.0417496	43.0	6.65217120951	862847.989961	13820.3247677	287	2276	137	135	148	152	138	1057	42
DLR00017472	16	2	YOR202W	30	SD/MSG -ARG -HIS -LYS -URA +Canavanine +G418 +Thialysine	Yku70_v2_R2_Steve	11	11.0	5.00367059357	8630.51369254	169.863124776	254.0	5.23281348834	525331.997031	5783.27633507	43.0	6.19906404458	512018.9908	4159.44394501	412	2261	137	135	148	153	140	390	11
DLR00017472	16	3	YOR202W	30	SD/MSG -ARG -HIS -LYS -URA +Canavanine +G418 +Thialysine	Yku70_v2_R2_Steve	11	11.0	6.4951284879	8991.0	409.411181345	254.0	4.5331628233	639337.985231	33010.1029717	43.0	5.46137880636	631959.98444	34319.4976221	560	2260	137	135	147	153	141	463	13
DLR00017472	16	4	YOR202W	30	SD/MSG -ARG -HIS -LYS -URA +Canavanine +G418 +Thialysine	Yku70_v2_R2_Steve	11	11.0	6.7700122938	9933.7172762	291.838062375	254.0	5.25571160616	629818.998607	13902.7749014	43.0	6.13830475567	625832.99441	14437.8960423	679	2276	137	135	155	161	148	1263	29
DLR00017472	16	5	YOR202W	30	SD/MSG -ARG -HIS -LYS -URA +Canavanine +G418 +Thialysine	Yku70_v2_R2_Steve	11	11.0	6.48266944785	8962.2	333.237577781	254.0	4.7586296574	577199.9818	24697.1742678	43.0	5.67745329549	573838.978871	26719.7697947	844	2259	137	135	148	155	142	578	29
DLR00017472	16	6	YOR202W	30	SD/MSG -ARG -HIS -LYS -URA +Canavanine +G418 +Thialysine	Yku70_v2_R2_Steve	11	11.0	6.64040333717	8391.96748038	107.80106584	254.0	6.04894672938	502709.997838	3649.25508472	43.0	7.54625456043	490915.990562	5024.53623854	964	2258	137	135	152	158	144	595	0
DLR00017472	16	7	YOR202W	30	SD/MSG -ARG -HIS -LYS -URA +Canavanine +G418 +Thialysine	Yku70_v2_R2_Steve	11	11.0	5.04693329893	8751.94001207	76.1891291813	254.0	5.52682262774	506859.000369	4580.1031354	43.0	6.58867595512	496038.999139	2261.6854807	1103	2259	137	135	151	157	143	633	0
DLR00017472	16	8	YOR202W	30	SD/MSG -ARG -HIS -LYS -URA +Canavanine +G418 +Thialysine	Yku70_v2_R2_Steve	11	11.0	6.6118428949	7847.00891112	131.739799656	254.0	5.98452821425	458469.161396	2524.94265088	43.0	7.4546080382	440231.454464	3198.09793524	1229	2258	137	135	150	157	143	550	0
DLR00017472	16	9	YOR202W	30	SD/MSG -ARG -HIS -LYS -URA +Canavanine +G418 +Thialysine	Yku70_v2_R2_Steve	11	11.0	6.75617063589	9785.69851647	98.3472966195	254.0	6.01981747567	590145.997346	4274.24366249	43.0	7.55209497274	581426.988969	5990.71406602	1387	2261	137	135	148	156	141	673	32
DLR00017472	16	10	YOR202W	30	SD/MSG -ARG -HIS -LYS -URA +Canavanine +G418 +Thialysine	Yku70_v2_R2_Steve	11	11.0	6.66898459183	7766.93645137	96.8277183328	254.0	5.93123122696	475325.999058	3062.18809745	43.0	7.4298924251	453124.365972	2796.67330554	1511	2258	137	135	146	153	139	662	2
DLR00017472	16	11	YOR202W	30	SD/MSG -ARG -HIS -LYS -URA +Canavanine +G418 +Thialysine	Yku70_v2_R2_Steve	11	11.0	6.50279256667	9056.4523799	70.8726130706	254.0	5.84053846601	552743.99882	3500.45140529	43.0	7.31941800752	530628.620627	2989.39378716	1657	2262	137	135	144	151	137	690	1
DLR00017472	16	12	YOR202W	30	SD/MSG -ARG -HIS -LYS -URA +Canavanine +G418 +Thialysine	Yku70_v2_R2_Steve	11	11.0	6.43228995078	8514.13590529	70.9700629721	254.0	5.87538021228	539100.000427	3221.38238519	43.0	7.21754739547	528531.994727	3370.8974188	1778	2255	137	135	146	154	138	607	1
DLR00017472	16	13	YOR202W	30	SD/MSG -ARG -HIS -LYS -URA +Canavanine +G418 +Thialysine	Yku70_v2_R2_Steve	11	11.0	6.17244252963	9472.07382332	113.279445165	254.0	5.85051141847	580892.000386	2839.38302696	43.0	7.13924497952	574377.996213	3682.57765877	1937	2259	137	135	145	153	138	954	13
DLR00017472	16	14	YOR202W	30	SD/MSG -ARG -HIS -LYS -URA +Canavanine +G418 +Thialysine	Yku70_v2_R2_Steve	11	11.0	6.04123402776	8241.88014801	45.8442304351	254.0	5.79741441013	531102.001503	2983.21672545	43.0	7.10118834009	513546.017316	1510.40145929	2062	2254	137	135	144	151	136	681	0
DLR00017472	16	15	YOR202W	30	SD/MSG -ARG -HIS -LYS -URA +Canavanine +G418 +Thialysine	Yku70_v2_R2_Steve	11	11.0	6.49791857734	11075.8185288	58.6327045873	254.0	6.09036555393	698306.001345	2640.01945955	43.0	7.55287610659	693160.995742	3772.69203104	2195	2261	137	135	144	151	136	729	1
DLR00017472	16	16	YOR202W	30	SD/MSG -ARG -HIS -LYS -URA +Canavanine +G418 +Thialysine	Yku70_v2_R2_Steve	11	11.0	5.96042788892	8112.47671454	79.081042679	254.0	5.81970929159	515387.001292	2990.46525371	43.0	7.08601475301	503534.99673	2436.75142191	2343	2256	137	135	144	152	137	613	1
DLR00017472	16	17	YOR202W	30	SD/MSG -ARG -HIS -LYS -URA +Canavanine +G418 +Thialysine	Yku70_v2_R2_Steve	11	11.0	7.4109197393	10386.3365237	399.06495608	254.0	6.20517072842	668917.000484	4762.31512195	43.0	7.74206891157	662568.994652	5551.64795283	2479	2259	137	135	146	153	138	676	10
DLR00017472	16	18	YOR202W	30	SD/MSG -ARG -HIS -LYS -URA +Canavanine +G418 +Thialysine	Yku70_v2_R2_Steve	11	11.0	6.32218378729	8493.25407873	74.0699055294	254.0	5.87787409379	531359.000424	2784.02246963	43.0	7.22045434882	520248.994872	3698.03453317	2607	2251	137	135	144	151	137	625	2
DLR00017472	16	19	YOR202W	30	SD/MSG -ARG -HIS -LYS -URA +Canavanine +G418 +Thialysine	Yku70_v2_R2_Steve	11	11.0	6.39763653459	10550.8121712	70.2623127769	254.0	5.99691555339	660564.998903	3391.23709668	43.0	7.4310207754	654395.992304	5743.7006603	2750	2257	137	135	146	153	139	703	3
DLR00017472	16	20	YOR202W	30	SD/MSG -ARG -HIS -LYS -URA +Canavanine +G418 +Thialysine	Yku70_v2_R2_Steve	11	11.0	5.44973360755	8219.24183205	76.8226550334	254.0	5.59009830986	502879.000152	3498.32031515	43.0	6.74970625629	485470.139586	1414.95814688	2869	2248	137	135	144	151	138	614	1
DLR00017472	16	21	YOR202W	30	SD/MSG -ARG -HIS -LYS -URA +Canavanine +G418 +Thialysine	Yku70_v2_R2_Steve	11	11.0	6.81584592148	11445.5601111	133.208803371	254.0	6.18094703744	705705.432997	4304.03679559	43.0	7.62860683699	718062.986855	8669.32664556	3023	2256	137	135	147	153	139	635	30
DLR00017472	16	22	YOR202W	30	SD/MSG -ARG -HIS -LYS -URA +Canavanine +G418 +Thialysine	Yku70_v2_R2_Steve	11	11.0	6.49759837467	8476.84032934	134.856931994	254.0	5.81976610133	530942.998135	4529.52843964	43.0	7.32410075186	501869.318659	4570.06896061	3143	2249	137	135	144	150	137	419	0
DLR00017472	16	23	YOR202W	30	SD/MSG -ARG -HIS -LYS -URA +Canavanine +G418 +Thialysine	Yku70_v2_R2_Steve	11	11.0	6.92630684428	10358.555828	140.048396173	254.0	5.6807746038	667640.998197	9878.53520266	43.0	6.61572630232	660370.990923	12850.6436555	3290	2256	137	135	143	149	135	364	3
DLR00017472	16	24	YOR202W	30	SD/MSG -ARG -HIS -LYS -URA +Canavanine +G418 +Thialysine	Yku70_v2_R2_Steve	11	11.0	6.68821234803	9740.68248358	261.500479289	254.0	5.30572028345	667672.993383	9547.90161639	43.0	6.25301592282	659185.988162	11185.1364159	3426	2254	137	135	145	149	134	256	3
DLR00017471	1	1	YOR202W	23	SD/MSG -ARG -HIS -LYS -URA +Canavanine +G418 +Thialysine	Yku70_v2_R2_Steve	11	11.0	3.28353027884	9066.80648574	191.296653547	254.0	3.48093917402	593608.000816	10300.3850895	43.0	4.23266122612	585087.001267	3657.32220247	283	224	137	135	140	148	138	486	27
DLR00017471	1	2	YOR202W	23	SD/MSG -ARG -HIS -LYS -URA +Canavanine +G418 +Thialysine	Yku70_v2_R2_Steve	11	11.0	3.7191066653	9897.00006159	355.270042561	254.0	3.74418217802	726920.190039	8233.57105032	43.0	4.64679438434	688743.001172	2571.55595984	407	223	137	135	148	155	143	699	0
DLR00017471	1	3	YOR202W	23	SD/MSG -ARG -HIS -LYS -URA +Canavanine +G418 +Thialysine	Yku70_v2_R2_Steve	11	11.0	3.33986003292	8666.92962568	140.00785593	254.0	3.56807724085	561817.001027	9762.93214474	43.0	4.36748176182	554118.00184	2713.77958489	554	221	137	135	149	157	145	1058	0
DLR00017471	1	4	YOR202W	23	SD/MSG -ARG -HIS -LYS -URA +Canavanine +G418 +Thialysine	Yku70_v2_R2_Steve	11	11.0	3.75415389797	9994.00004204	223.306665029	254.0	3.8588074364	716088.000643	7998.50847335	43.0	4.74281777025	709981.000923	1895.85258269	678	219	137	135	156	163	149	1077	0
DLR00017471	1	5	YOR202W	23	SD/MSG -ARG -HIS -LYS -URA +Canavanine +G418 +Thialysine	Yku70_v2_R2_Steve	11	11.0	3.54637618708	9457.0000897	160.292269743	254.0	3.58997071468	689834.221912	6552.83865021	43.0	4.48598594397	639443.001733	2404.54133193	824	221	137	135	152	160	147	1136	0
DLR00017471	1	6	YOR202W	23	SD/MSG -ARG -HIS -LYS -URA +Canavanine +G418 +Thialysine	Yku70_v2_R2_Steve	11	11.0	3.71885638446	9599.00008519	120.853238569	254.0	3.76283384539	665087.000852	7787.38094418	43.0	4.62706732256	657085.001264	1836.4345987	951	219	137	135	154	162	148	932	0
DLR00017471	1	7	YOR202W	23	SD/MSG -ARG -HIS -LYS -URA +Canavanine +G418 +Thialysine	Yku70_v2_R2_Steve	11	11.0	3.58981696134	9615.00011343	162.137311698	254.0	3.71344031786	672857.000886	8246.2343598	43.0	4.56491581843	666251.001345	2139.82662186	1099	218	137	135	154	163	148	1015	0
DLR00017471	1	8	YOR202W	23	SD/MSG -ARG -HIS -LYS -URA +Canavanine +G418 +Thialysine	Yku70_v2_R2_Steve	11	11.0	3.69072765145	9543.32137613	150.532064156	254.0	3.79001189128	696294.016221	6372.9735585	43.0	4.69996440365	664691.000986	1884.83514917	1223	218	137	135	156	165	149	1070	9
DLR00017471	1	9	YOR202W	23	SD/MSG -ARG -HIS -LYS -URA +Canavanine +G418 +Thialysine	Yku70_v2_R2_Steve	11	11.0	3.6488666494	10835.0001077	220.662948103	254.0	3.73785153015	729811.000977	9824.9231468	43.0	4.59797453074	725202.001612	2953.11913723	1369	212	137	135	153	162	147	1036	0
DLR00017471	1	10	YOR202W	23	SD/MSG -ARG -HIS -LYS -URA +Canavanine +G418 +Thialysine	Yku70_v2_R2_Steve	11	11.0	3.79389718592	10031.0000706	273.709053432	254.0	3.7887445856	704511.304732	6681.59678822	43.0	4.70232052449	670594.001048	2321.92808263	1505	212	137	135	154	163	147	936	0
DLR00017471	1	11	YOR202W	23	SD/MSG -ARG -HIS -LYS -URA +Canavanine +G418 +Thialysine	Yku70_v2_R2_Steve	11	11.0	3.61739140014	10162.966857	250.388711372	254.0	3.72114375333	672408.000922	8537.18719671	43.0	4.57691284502	668150.001385	2510.47246854	1648	213	137	135	153	162	147	1100	9
DLR00017471	1	12	YOR202W	23	SD/MSG -ARG -HIS -LYS -URA +Canavanine +G418 +Thialysine	Yku70_v2_R2_Steve	11	11.0	3.72427395189	10305.0000571	309.492757593	254.0	3.78048752952	698428.000845	8752.82143239	43.0	4.64290961353	701230.603171	2116.75829284	1775	213	137	135	156	165	149	1011	0
DLR00017471	1	13	YOR202W	23	SD/MSG -ARG -HIS -LYS -URA +Canavanine +G418 +Thialysine	Yku70_v2_R2_Steve	11	11.0	3.80103371037	10739.0000287	393.872915475	254.0	3.83929311698	714665.000521	13302.9395823	43.0	4.72659596213	710571.000661	8188.96498657	1915	210	137	135	157	166	150	1007	1
DLR00017471	1	14	YOR202W	23	SD/MSG -ARG -HIS -LYS -URA +Canavanine +G418 +Thialysine	Yku70_v2_R2_Steve	11	11.0	3.85970073044	10589.0000238	412.058909113	254.0	3.91966843467	708589.000062	8303.30724019	43.0	4.8175224602	704893.680718	2916.88895725	2051	209	137	135	158	166	150	816	0
DLR00017471	1	15	YOR202W	23	SD/MSG -ARG -HIS -LYS -URA +Canavanine +G418 +Thialysine	Yku70_v2_R2_Steve	11	11.0	3.69704619148	10353.0000684	148.569252089	254.0	3.80569529476	685615.000746	7939.90810491	43.0	4.68501454874	681244.001018	1721.41866602	2191	216	137	135	156	165	149	822	0
DLR00017471	1	16	YOR202W	23	SD/MSG -ARG -HIS -LYS -URA +Canavanine +G418 +Thialysine	Yku70_v2_R2_Steve	11	11.0	3.73266345197	9475.0000676	140.156810991	254.0	3.79147125667	608958.000422	7571.37201093	43.0	4.66568571393	606567.211563	1636.96701701	2318	210	137	135	156	164	149	659	6
DLR00017471	1	17	YOR202W	23	SD/MSG -ARG -HIS -LYS -URA +Canavanine +G418 +Thialysine	Yku70_v2_R2_Steve	11	11.0	3.97559347559	11716.9999908	127.971623603	254.0	4.03690001084	722851.000302	6762.65450988	43.0	4.9559118238	719150.99985	1574.11990854	2458	212	137	135	156	165	149	613	0
DLR00017471	1	18	YOR202W	23	SD/MSG -ARG -HIS -LYS -URA +Canavanine +G418 +Thialysine	Yku70_v2_R2_Steve	11	11.0	4.29025186355	11023.0442838	744.637238798	254.0	4.21584189583	715793.000002	8915.35551602	43.0	5.14472834191	710874.999987	5967.71387839	2594	211	137	135	157	165	149	541	0
DLR00017471	1	19	YOR202W	23	SD/MSG -ARG -HIS -LYS -URA +Canavanine +G418 +Thialysine	Yku70_v2_R2_Steve	11	11.0	9.0	7320.6	613.180622038	254.0	11.921415088	602774.99947	43926.5008836	43.0	12.0	531788.4	49210.4534925	2734	216	137	135	171	173	149	411	0
DLR00017471	1	20	YOR202W	23	SD/MSG -ARG -HIS -LYS -URA +Canavanine +G418 +Thialysine	Yku70_v2_R2_Steve	11	11.0	4.16464479658	10643.1252646	389.991128627	254.0	4.10612497481	669019.000067	7736.09297431	43.0	5.02309305115	662549.999898	2814.55191039	2870	207	137	135	155	163	148	382	0
DLR00017471	1	21	YOR202W	23	SD/MSG -ARG -HIS -LYS -URA +Canavanine +G418 +Thialysine	Yku70_v2_R2_Steve	11	11.0	4.25173530294	13210.9979847	467.916228268	254.0	4.2026572671	811466.000129	8731.19920716	43.0	5.1351054141	808543.999945	3063.47260023	3010	208	137	135	155	162	148	338	29
DLR00017471	1	22	YOR202W	23	SD/MSG -ARG -HIS -LYS -URA +Canavanine +G418 +Thialysine	Yku70_v2_R2_Steve	11	11.0	3.93038806411	10256.955565	679.197298092	254.0	3.82525289558	629627.000547	10705.330569	43.0	4.69878209421	621525.000654	6425.68957913	3146	213	137	135	150	157	143	351	0
DLR00017471	1	23	YOR202W	23	SD/MSG -ARG -HIS -LYS -URA +Canavanine +G418 +Thialysine	Yku70_v2_R2_Steve	11	11.0	3.73631878434	10301.9999907	292.391837406	254.0	3.7605425225	662290.000832	8514.28350116	43.0	4.61054234106	654923.001112	2375.1412123	3282	212	137	135	146	153	140	282	0
DLR00017471	1	24	YOR202W	23	SD/MSG -ARG -HIS -LYS -URA +Canavanine +G418 +Thialysine	Yku70_v2_R2_Steve	11	11.0	3.29353078648	9455.31453421	203.417672974	254.0	3.49986328395	523129.000757	9896.71750455	43.0	4.25641711124	512938.001326	3388.81514273	3406	211	137	135	141	148	136	125	22
DLR00017471	2	1	YOR202W	23	SD/MSG -ARG -HIS -LYS -URA +Canavanine +G418 +Thialysine	Yku70_v2_R2_Steve	11	11.0	3.14094228014	10544.8809468	209.617255558	254.0	3.44332190282	639993.000692	13901.145244	43.0	4.18019836325	635194.000856	6345.53884823	277	353	137	135	138	147	137	896	0
DLR00017471	2	2	YNL146W	23	SD/MSG -ARG -HIS -LYS -URA +Canavanine +G418 +Thialysine	Yku70_v2_R2_Steve	11	11.0	3.33300514352	8220.39499181	173.030969821	254.0	3.5926472828	568618.001042	9274.66349699	43.0	4.40776182585	562536.001831	2557.65346961	408	356	137	135	148	156	142	1493	0
DLR00017471	2	3	YNL274C	23	SD/MSG -ARG -HIS -LYS -URA +Canavanine +G418 +Thialysine	Yku70_v2_R2_Steve	11	11.0	3.32424546194	7815.64919707	129.952607114	254.0	3.56443023162	523960.000935	9426.20868429	43.0	4.37659278607	517714.001886	2961.09795461	541	354	137	135	149	157	143	1569	0
DLR00017471	2	4	YNL145W	23	SD/MSG -ARG -HIS -LYS -URA +Canavanine +G418 +Thialysine	Yku70_v2_R2_Steve	11	11.0	3.72316539612	9467.00005362	213.074408127	254.0	3.8146187194	683929.000799	8821.18575191	43.0	4.69391152203	677066.001248	1648.2073725	678	355	137	135	155	162	147	1159	0
DLR00017471	2	5	YNL273W	23	SD/MSG -ARG -HIS -LYS -URA +Canavanine +G418 +Thialysine	Yku70_v2_R2_Steve	11	11.0	0.743515758372	1374.3	229.11133592	254.0	12.0	30577.3032828	872.15718506	43.0	0.769936962024	5691.6	980.438216066	816	351	137	135	-1	-1	-1	0	0
DLR00017471	2	6	YNL144C	23	SD/MSG -ARG -HIS -LYS -URA +Canavanine +G418 +Thialysine	Yku70_v2_R2_Steve	11	11.0	3.84046587502	9899.00008281	206.939226583	254.0	3.92606908757	744398.000247	8163.69131615	43.0	4.81531187784	737021.000763	2368.44217139	951	353	137	135	158	166	149	1009	0
DLR00017471	2	7	YNL271C	23	SD/MSG -ARG -HIS -LYS -URA +Canavanine +G418 +Thialysine	Yku70_v2_R2_Steve	11	11.0	0.672474374288	1350.54058416	191.897045988	254.0	10.4089273723	31024.9130708	675.275588104	43.0	0.72400838134	5080.5	841.275191418	1090	351	137	135	-1	-1	-1	0	0
DLR00017471	2	8	YNL143C	23	SD/MSG -ARG -HIS -LYS -URA +Canavanine +G418 +Thialysine	Yku70_v2_R2_Steve	11	11.0	3.40550091332	9340.60882319	134.670079335	254.0	3.61576055644	622432.001023	9788.94613963	43.0	4.43153443075	617769.001785	3290.02880888	1223	351	137	135	151	161	145	1451	0
DLR00017471	2	9	YNL270C	23	SD/MSG -ARG -HIS -LYS -URA +Canavanine +G418 +Thialysine	Yku70_v2_R2_Steve	11	11.0	0.647604681784	1286.66502987	181.655321242	254.0	9.29685867984	30868.2	1014.48662733	43.0	0.662965655901	5307.73947811	750.40711342	1364	351	137	135	-1	-1	-1	0	0
DLR00017471	2	10	YNL142W	23	SD/MSG -ARG -HIS -LYS -URA +Canavanine +G418 +Thialysine	Yku70_v2_R2_Steve	11	11.0	3.53660298742	9649.97660618	115.115316776	254.0	3.64976421813	706980.362711	6302.80043925	43.0	4.55277344913	661757.001561	2454.755102	1499	352	137	135	151	161	144	1238	0
DLR00017471	2	11	YNL268W	23	SD/MSG -ARG -HIS -LYS -URA +Canavanine +G418 +Thialysine	Yku70_v2_R2_Steve	11	11.0	3.52210767758	9441.0001636	210.024595445	254.0	3.55597518957	717028.744454	7298.31304576	43.0	4.45010612023	660238.001703	2937.96754536	1638	350	137	135	152	161	144	1261	0
DLR00017471	2	12	YNL141W	23	SD/MSG -ARG -HIS -LYS -URA +Canavanine +G418 +Thialysine	Yku70_v2_R2_Steve	11	11.0	2.8655717973	7060.9	139.670213856	254.0	3.18005692301	435986.1	7190.82366923	43.0	3.84800745748	428564.4	1715.93015486	1775	353	137	135	143	154	140	1432	0
DLR00017471	2	13	YNL266W	23	SD/MSG -ARG -HIS -LYS -URA +Canavanine +G418 +Thialysine	Yku70_v2_R2_Steve	11	11.0	0.616271268587	642.6	105.902192002	254.0	11.4459134699	30172.5	696.836821248	43.0	5.22850781189	2675.7	730.442253262	1912	351	137	135	-1	-1	-1	0	0
DLR00017471	2	14	YNL140C	23	SD/MSG -ARG -HIS -LYS -URA +Canavanine +G418 +Thialysine	Yku70_v2_R2_Steve	11	11.0	2.49799337502	4568.3	185.617764066	254.0	2.91334883472	206868.000645	7625.79404428	43.0	3.39898245841	217852.8	3732.58315829	2042	346	137	135	129	142	132	1095	0
DLR00017471	2	15	YNL265C	23	SD/MSG -ARG -HIS -LYS -URA +Canavanine +G418 +Thialysine	Yku70_v2_R2_Steve	11	11.0	0.607548320869	962.520972364	137.332846489	254.0	12.0	32419.1323081	609.001461395	43.0	0.63519596481	4059.63397937	585.979373953	2186	351	137	135	-1	-1	-1	0	0
DLR00017471	2	16	YNL136W	23	SD/MSG -ARG -HIS -LYS -URA +Canavanine +G418 +Thialysine	Yku70_v2_R2_Steve	11	11.0	3.02601879949	8759.3	104.56384839	254.0	3.40292693386	484731.000853	11090.169703	43.0	4.13915639496	478228.001113	5593.17704032	2314	350	137	135	143	155	140	1080	0
DLR00017471	2	17	YNL259C	23	SD/MSG -ARG -HIS -LYS -URA +Canavanine +G418 +Thialysine	Yku70_v2_R2_Steve	11	11.0	0.585194909111	943.635384002	133.075392616	254.0	11.8128633973	30038.4	744.996141047	43.0	0.602064513418	3878.73699081	548.642363446	2460	351	137	135	-1	-1	-1	0	0
DLR00017471	2	18	YNL135C	23	SD/MSG -ARG -HIS -LYS -URA +Canavanine +G418 +Thialysine	Yku70_v2_R2_Steve	11	11.0	3.54451521944	9760.89760379	139.558907336	254.0	3.69722022361	625259.000991	8246.68278522	43.0	4.53650153104	628508.753689	1360.10062351	2592	346	137	135	149	159	143	1072	0
DLR00017471	2	19	YNL257C	23	SD/MSG -ARG -HIS -LYS -URA +Canavanine +G418 +Thialysine	Yku70_v2_R2_Steve	11	11.0	9.0	2505.6	561.52953512	254.0	12.0	77657.4	6400.11941933	43.0	12.0	60046.2	8978.10895282	2734	351	137	135	133	145	136	254	0
DLR00017471	2	20	YNL134C	23	SD/MSG -ARG -HIS -LYS -URA +Canavanine +G418 +Thialysine	Yku70_v2_R2_Steve	11	11.0	3.67483055241	11258.9339025	139.336365023	254.0	3.86339432083	779732.000764	8447.00052043	43.0	4.74498858512	774224.001094	2002.45134204	2862	344	137	135	153	162	147	709	0
DLR00017471	2	21	YNL255C	23	SD/MSG -ARG -HIS -LYS -URA +Canavanine +G418 +Thialysine	Yku70_v2_R2_Steve	11	11.0	5.73895492623	1764.9	516.319133007	254.0	12.0	32763.6	1597.37794874	43.0	0.794821039315	7324.2	1191.39302411	3008	351	137	135	-1	-1	-1	0	0
DLR00017471	2	22	YNL130C	23	SD/MSG -ARG -HIS -LYS -URA +Canavanine +G418 +Thialysine	Yku70_v2_R2_Steve	11	11.0	5.54430610581	1440.0	420.866085024	254.0	12.0	32572.8	1378.25888014	43.0	0.756404983942	6012.0	983.089024183	3145	351	137	135	-1	-1	-1	0	0
DLR00017471	2	23	YNL254C	23	SD/MSG -ARG -HIS -LYS -URA +Canavanine +G418 +Thialysine	Yku70_v2_R2_Steve	11	11.0	6.11695172906	850.5	244.76682695	254.0	12.0	32896.8	1394.87857068	43.0	6.60144013088	3884.4	1117.25051987	3275	357	137	135	-1	-1	-1	2	0
DLR00017471	2	24	YOR202W	23	SD/MSG -ARG -HIS -LYS -URA +Canavanine +G418 +Thialysine	Yku70_v2_R2_Steve	11	11.0	3.67468809585	11344.0000773	299.72637028	254.0	3.75570631335	837481.001272	10918.1368331	43.0	4.59504139897	832848.001542	2781.55339252	3404	344	137	135	145	152	138	644	0
DLR00017471	3	1	YOR202W	23	SD/MSG -ARG -HIS -LYS -URA +Canavanine +G418 +Thialysine	Yku70_v2_R2_Steve	11	11.0	3.23693254928	9006.13973031	276.714041649	254.0	3.51144803649	636486.000838	12204.2343782	43.0	4.21124838974	662570.296565	1279.32246257	272	487	137	135	148	155	141	1261	0
DLR00017471	3	2	YMR255W	23	SD/MSG -ARG -HIS -LYS -URA +Canavanine +G418 +Thialysine	Yku70_v2_R2_Steve	11	11.0	3.70554983418	10193.0001008	194.451516515	254.0	3.8837881049	774285.000694	8525.96931412	43.0	4.77709120149	769969.001039	1862.6429113	408	483	137	135	155	161	145	1295	0
DLR00017471	3	3	YNL035C	23	SD/MSG -ARG -HIS -LYS -URA +Canavanine +G418 +Thialysine	Yku70_v2_R2_Steve	11	11.0	3.39230922098	7824.64059283	107.498543315	254.0	3.63467223552	572629.476694	6566.78164929	43.0	4.52366938245	540856.001575	1549.69972546	550	496	137	135	152	159	144	1760	0
DLR00017471	3	4	YMR254C	23	SD/MSG -ARG -HIS -LYS -URA +Canavanine +G418 +Thialysine	Yku70_v2_R2_Steve	11	11.0	3.72883808627	9911.00008125	216.453368447	254.0	3.80754007891	757951.14832	8167.09873028	43.0	4.73245436272	720113.001325	1925.69127543	679	490	137	135	156	163	147	1203	0
DLR00017471	3	5	YNL034W	23	SD/MSG -ARG -HIS -LYS -URA +Canavanine +G418 +Thialysine	Yku70_v2_R2_Steve	11	11.0	3.23130719982	9304.4402874	187.372622469	254.0	3.58545940189	629737.000926	11188.0258975	43.0	4.39289004204	628359.001738	4218.13601525	821	483	137	135	155	164	149	1990	13
DLR00017471	3	6	YMR253C	23	SD/MSG -ARG -HIS -LYS -URA +Canavanine +G418 +Thialysine	Yku70_v2_R2_Steve	11	11.0	3.21356600729	8878.60665199	149.58230854	254.0	3.55719108024	591672.000904	10832.7038286	43.0	4.34171900679	587046.001563	4569.1998746	957	483	137	135	154	163	147	1538	13
DLR00017471	3	7	YNL032W	23	SD/MSG -ARG -HIS -LYS -URA +Canavanine +G418 +Thialysine	Yku70_v2_R2_Steve	11	11.0	3.43460203757	9003.00038334	182.596420169	254.0	3.69402627489	679453.001134	8549.87654629	43.0	4.53299163104	675215.0016	2046.82607693	1095	490	137	135	160	167	149	1667	0
DLR00017471	3	8	YMR252C	23	SD/MSG -ARG -HIS -LYS -URA +Canavanine +G418 +Thialysine	Yku70_v2_R2_Steve	11	11.0	3.74419136034	9085.00010823	185.550596115	254.0	3.883672061	679236.000342	7951.94461424	43.0	4.76169049175	678608.691997	1664.34534402	1223	489	137	135	159	166	147	1252	0
DLR00017471	3	9	YNL031C	23	SD/MSG -ARG -HIS -LYS -URA +Canavanine +G418 +Thialysine	Yku70_v2_R2_Steve	11	11.0	3.75494094279	10399.0001406	148.085794767	254.0	4.01838849997	806240.000112	7655.51826219	43.0	4.9282258378	803628.000212	2055.0408931	1370	489	137	135	161	169	149	1510	9
DLR00017471	3	10	YMR251W-A	23	SD/MSG -ARG -HIS -LYS -URA +Canavanine +G418 +Thialysine	Yku70_v2_R2_Steve	11	11.0	3.76900543855	9639.0001236	219.978882009	254.0	3.92831303852	723351.000244	8106.0150166	43.0	4.82205530537	717702.000721	2055.44914518	1501	486	137	135	158	166	147	1159	0
DLR00017471	3	11	YNL030W	23	SD/MSG -ARG -HIS -LYS -URA +Canavanine +G418 +Thialysine	Yku70_v2_R2_Steve	11	11.0	0.742151906869	1862.50295609	266.348673681	254.0	12.0	32245.4643156	949.138905235	43.0	0.770779064833	7098.3	1141.1305271	1638	486	137	135	-1	-1	-1	0	0
DLR00017471	3	12	YMR251W	23	SD/MSG -ARG -HIS -LYS -URA +Canavanine +G418 +Thialysine	Yku70_v2_R2_Steve	11	11.0	0.739540934863	1875.60703563	265.55471852	254.0	10.1504814423	32058.0928383	910.967627768	43.0	0.789101528344	7814.75969058	1107.32776968	1775	486	137	135	-1	-1	-1	0	0
DLR00017471	3	13	YNL029C	23	SD/MSG -ARG -HIS -LYS -URA +Canavanine +G418 +Thialysine	Yku70_v2_R2_Steve	11	11.0	3.65984793791	10098.0000924	126.695960816	254.0	3.82160366475	775179.000888	8969.9525166	43.0	4.69340665109	770074.001411	1933.63428832	1918	487	137	135	161	169	148	1255	0
DLR00017471	3	14	YMR250W	23	SD/MSG -ARG -HIS -LYS -URA +Canavanine +G418 +Thialysine	Yku70_v2_R2_Steve	11	11.0	3.7822111391	10071.0000542	209.3312707	254.0	3.88622364252	754572.00084	8274.52154232	43.0	4.7695997123	749166.001036	1928.01977257	2044	484	137	135	159	167	147	1173	11
DLR00017471	3	15	YNL028W	23	SD/MSG -ARG -HIS -LYS -URA +Canavanine +G418 +Thialysine	Yku70_v2_R2_Steve	11	11.0	3.76676851404	11039.4545129	175.087056601	254.0	3.91441350729	889405.652902	7463.84816518	43.0	4.83625757231	853966.000985	2480.24328091	2192	487	137	135	162	170	150	1115	0
DLR00017471	3	16	YMR247C	23	SD/MSG -ARG -HIS -LYS -URA +Canavanine +G418 +Thialysine	Yku70_v2_R2_Steve	11	11.0	0.574333754443	865.586302695	122.729906142	254.0	12.0	31836.5703593	614.088636556	43.0	0.59499449677	3589.73663593	512.339321878	2323	486	137	135	-1	-1	-1	0	0
DLR00017471	3	17	YNL027W	23	SD/MSG -ARG -HIS -LYS -URA +Canavanine +G418 +Thialysine	Yku70_v2_R2_Steve	11	11.0	3.84359672361	10116.9999784	193.49008574	254.0	3.9735297346	777181.000191	7782.97280281	43.0	4.87355144719	771332.000498	1610.85256228	2466	485	137	135	163	169	149	1174	0
DLR00017471	3	18	YMR246W	23	SD/MSG -ARG -HIS -LYS -URA +Canavanine +G418 +Thialysine	Yku70_v2_R2_Steve	11	11.0	3.81424403121	9901.00002995	198.124929925	254.0	4.03883834361	728805.000213	6657.24717354	43.0	4.9456879515	723132.000049	1380.07850678	2591	481	137	135	160	167	148	1109	0
DLR00017471	3	19	YNL024C	23	SD/MSG -ARG -HIS -LYS -URA +Canavanine +G418 +Thialysine	Yku70_v2_R2_Steve	11	11.0	3.94967531089	11084.9999951	226.286686363	254.0	4.06890979545	838374.000291	7518.4842221	43.0	4.98169192248	833904.000031	1870.60213136	2737	487	137	135	160	167	148	1071	0
DLR00017471	3	20	YMR245W	23	SD/MSG -ARG -HIS -LYS -URA +Canavanine +G418 +Thialysine	Yku70_v2_R2_Steve	11	11.0	3.71886034374	9833.0000793	217.049579268	254.0	3.83564831858	712159.025072	7073.34342242	43.0	4.75628040406	679517.001183	1779.47990507	2864	482	137	135	155	163	146	997	0
DLR00017471	3	21	YNL023C	23	SD/MSG -ARG -HIS -LYS -URA +Canavanine +G418 +Thialysine	Yku70_v2_R2_Steve	11	11.0	0.670338227519	1117.87140585	174.141752365	254.0	12.0	32218.2	1316.2616794	43.0	0.70585459254	4602.6	747.842478597	3008	486	137	135	-1	-1	-1	0	0
DLR00017471	3	22	YMR244W	23	SD/MSG -ARG -HIS -LYS -URA +Canavanine +G418 +Thialysine	Yku70_v2_R2_Steve	11	11.0	3.86543720534	10244.6454374	253.372869658	254.0	3.92549184979	813685.000704	8142.83609855	43.0	4.81679323862	806929.000887	1886.56280834	3137	481	137	135	158	164	148	931	0
DLR00017471	3	23	YNL022C	23	SD/MSG -ARG -HIS -LYS -URA +Canavanine +G418 +Thialysine	Yku70_v2_R2_Steve	11	11.0	3.72758290606	11288.0000329	287.293497288	254.0	3.84312095979	892520.001062	9179.04006106	43.0	4.71822014933	888633.001024	3423.06671755	3277	490	137	135	152	158	142	1144	9
DLR00017471	3	24	YOR202W	23	SD/MSG -ARG -HIS -LYS -URA +Canavanine +G418 +Thialysine	Yku70_v2_R2_Steve	11	11.0	3.69773214503	11060.0000392	329.544248645	254.0	3.82501137399	847843.001035	9678.16302934	43.0	4.69099740429	844337.001242	2778.86403372	3413	483	137	135	149	155	139	1012	9
DLR00017471	4	1	YOR202W	23	SD/MSG -ARG -HIS -LYS -URA +Canavanine +G418 +Thialysine	Yku70_v2_R2_Steve	11	11.0	3.18129507124	9141.15960575	223.543274014	254.0	3.38171536198	699491.1	7497.00527637	43.0	4.22500206938	630884.001124	4836.15392226	275	623	137	135	148	155	142	1335	0
DLR00017471	4	2	YNL167C	23	SD/MSG -ARG -HIS -LYS -URA +Canavanine +G418 +Thialysine	Yku70_v2_R2_Steve	11	11.0	3.4091547083	9598.91006233	103.000326637	254.0	3.62494900507	740276.661099	6683.18275176	43.0	4.50951009905	703261.992065	1058.87621014	409	627	137	135	153	160	145	1571	0
DLR00017471	4	3	YNL289W	23	SD/MSG -ARG -HIS -LYS -URA +Canavanine +G418 +Thialysine	Yku70_v2_R2_Steve	11	11.0	3.26053748825	7742.98497887	116.34381516	254.0	3.55405177221	530771.000919	9399.67364636	43.0	4.35857449316	527094.001813	3072.52962323	543	623	137	135	152	160	146	2015	0
DLR00017471	4	4	YNL166C	23	SD/MSG -ARG -HIS -LYS -URA +Canavanine +G418 +Thialysine	Yku70_v2_R2_Steve	11	11.0	3.42837125301	9304.06581537	164.501604318	254.0	3.65352155707	658496.001098	10564.7101128	43.0	4.4904272616	655029.001934	2767.52089914	678	626	137	135	155	163	148	1678	0
DLR00017471	4	5	YNL288W	23	SD/MSG -ARG -HIS -LYS -URA +Canavanine +G418 +Thialysine	Yku70_v2_R2_Steve	11	11.0	5.99574825556	927.0	268.180704797	254.0	12.0	32105.7	1319.37869638	43.0	0.72749151331	3842.1	753.001366799	816	621	137	135	-1	-1	-1	0	0
DLR00017471	4	6	YNL165W	23	SD/MSG -ARG -HIS -LYS -URA +Canavanine +G418 +Thialysine	Yku70_v2_R2_Steve	11	11.0	5.44009691176	1165.5	339.511652647	254.0	12.0	32000.4	978.095688557	43.0	5.69050246065	4792.5	1391.09580436	953	621	137	135	-1	-1	-1	0	0
DLR00017471	4	7	YNL286W	23	SD/MSG -ARG -HIS -LYS -URA +Canavanine +G418 +Thialysine	Yku70_v2_R2_Steve	11	11.0	2.85439434457	6213.9	186.049682104	254.0	3.31504503961	393236.000801	10817.8280154	43.0	4.01559421876	383704.000783	5916.27563289	1085	620	137	135	150	160	146	1404	0
DLR00017471	4	8	YNL164C	23	SD/MSG -ARG -HIS -LYS -URA +Canavanine +G418 +Thialysine	Yku70_v2_R2_Steve	11	11.0	3.36462087828	8683.5423834	172.998993628	254.0	3.58529141365	568230.000897	10662.2430581	43.0	4.39382932718	562519.001787	3927.33648799	1224	623	137	135	150	159	143	1404	0
DLR00017471	4	9	YNL285W	23	SD/MSG -ARG -HIS -LYS -URA +Canavanine +G418 +Thialysine	Yku70_v2_R2_Steve	11	11.0	3.34221938999	8266.24117846	222.874247007	254.0	3.51988715552	513801.000954	10410.3614458	43.0	4.30234585714	508393.001684	4185.75799547	1359	624	137	135	146	156	140	1339	0
DLR00017471	4	10	YNL162W	23	SD/MSG -ARG -HIS -LYS -URA +Canavanine +G418 +Thialysine	Yku70_v2_R2_Steve	11	11.0	3.2811391701	7894.56627134	201.135810549	254.0	3.4911387249	478589.000923	9804.82575606	43.0	4.27461758322	476793.001634	3818.4636358	1499	622	137	135	145	155	140	1818	0
DLR00017471	4	11	YNL283C	23	SD/MSG -ARG -HIS -LYS -URA +Canavanine +G418 +Thialysine	Yku70_v2_R2_Steve	11	11.0	3.64216844052	10127.1016342	165.032216435	254.0	3.78468621795	736733.000903	9240.17696196	43.0	4.6511300913	732197.001468	2367.2780884	1634	615	137	135	157	164	145	1276	0
DLR00017471	4	12	YNL159C	23	SD/MSG -ARG -HIS -LYS -URA +Canavanine +G418 +Thialysine	Yku70_v2_R2_Steve	11	11.0	3.44377148501	9751.92334212	149.128701637	254.0	3.65060441072	684888.001049	10721.4200741	43.0	4.44202137912	699333.918998	1777.38314316	1775	617	137	135	156	163	145	1362	0
DLR00017471	4	13	YNL281W	23	SD/MSG -ARG -HIS -LYS -URA +Canavanine +G418 +Thialysine	Yku70_v2_R2_Steve	11	11.0	0.775082770331	2239.53531748	318.237258919	254.0	12.0	32668.6965185	603.984103906	43.0	0.791569291849	9277.75016073	1321.40870693	1912	621	137	135	-1	-1	-1	0	0
DLR00017471	4	14	YNL157W	23	SD/MSG -ARG -HIS -LYS -URA +Canavanine +G418 +Thialysine	Yku70_v2_R2_Steve	11	11.0	3.68286576787	9703.9463989	154.867368736	254.0	3.75963886119	749338.665241	6891.11024864	43.0	4.66584996046	709490.001331	2376.17627588	2045	622	137	135	158	165	145	1132	0
DLR00017471	4	15	YNL280C	23	SD/MSG -ARG -HIS -LYS -URA +Canavanine +G418 +Thialysine	Yku70_v2_R2_Steve	11	11.0	0.775883626625	2299.58865451	326.106937889	254.0	11.7125056542	32869.8897858	619.863413973	43.0	0.793064400626	9613.74148829	1364.72369335	2186	621	137	135	-1	-1	-1	0	0
DLR00017471	4	16	YNL156C	23	SD/MSG -ARG -HIS -LYS -URA +Canavanine +G418 +Thialysine	Yku70_v2_R2_Steve	11	11.0	3.85459497429	10419.9999255	266.449428158	254.0	3.94835390948	827268.000562	9038.42389865	43.0	4.84322732572	822012.000727	2895.3285302	2319	620	137	135	164	170	150	1157	2
DLR00017471	4	17	YNL279W	23	SD/MSG -ARG -HIS -LYS -URA +Canavanine +G418 +Thialysine	Yku70_v2_R2_Steve	11	11.0	0.937810129299	871.2	147.332386712	254.0	8.32719044156	39060.9	2322.55739001	43.0	1.52285181804	13256.8204909	1929.81089633	2448	628	137	135	112	127	125	86	1
DLR00017471	4	18	YNL155W	23	SD/MSG -ARG -HIS -LYS -URA +Canavanine +G418 +Thialysine	Yku70_v2_R2_Steve	11	11.0	3.32731922709	9391.94704094	147.064389068	254.0	3.62873801654	638132.000855	10249.2757163	43.0	4.43919666492	633416.001669	3533.85737617	2591	621	137	135	154	163	145	1206	0
DLR00017471	4	19	YNL278W	23	SD/MSG -ARG -HIS -LYS -URA +Canavanine +G418 +Thialysine	Yku70_v2_R2_Steve	11	11.0	0.765976168072	1655.1	269.027899819	254.0	12.0	31593.6270825	839.404107119	43.0	0.79519572485	7085.7	1169.24901682	2734	621	137	135	-1	-1	-1	0	0
DLR00017471	4	20	YNL154C	23	SD/MSG -ARG -HIS -LYS -URA +Canavanine +G418 +Thialysine	Yku70_v2_R2_Steve	11	11.0	3.70027647776	10241.0000887	278.491467458	254.0	3.79349166579	747955.00095	9783.35404869	43.0	4.65916105453	741935.001529	2129.10889253	2865	619	137	135	156	163	146	1015	0
DLR00017471	4	21	YNL277W	23	SD/MSG -ARG -HIS -LYS -URA +Canavanine +G418 +Thialysine	Yku70_v2_R2_Steve	11	11.0	3.97681233501	11314.9997922	253.888950344	254.0	4.03015932035	894312.000355	8397.32054174	43.0	4.93748255931	889435.000503	1989.99345596	3005	621	137	135	160	167	149	982	0
DLR00017471	4	22	YNL153C	23	SD/MSG -ARG -HIS -LYS -URA +Canavanine +G418 +Thialysine	Yku70_v2_R2_Steve	11	11.0	3.45092697404	9061.00031839	198.810077294	254.0	3.49869451664	659436.044812	7591.19540684	43.0	4.35842392629	618551.60818	1148.19118072	3138	618	137	135	145	154	140	1013	0
DLR00017471	4	23	YNL275W	23	SD/MSG -ARG -HIS -LYS -URA +Canavanine +G418 +Thialysine	Yku70_v2_R2_Steve	11	11.0	0.578192518891	407.999947682	94.561972213	254.0	12.0	31081.5	1045.62458402	43.0	0.64440778829	2124.99998773	498.996830467	3279	623	137	135	-1	-1	-1	9	0
DLR00017471	4	24	YOR202W	23	SD/MSG -ARG -HIS -LYS -URA +Canavanine +G418 +Thialysine	Yku70_v2_R2_Steve	11	11.0	3.70552478004	10794.9999948	297.668313638	254.0	3.80625872584	873352.001093	9568.29444619	43.0	4.66267236044	868002.001307	2993.36506231	3409	612	137	135	150	156	140	924	0
DLR00017471	5	1	YOR202W	23	SD/MSG -ARG -HIS -LYS -URA +Canavanine +G418 +Thialysine	Yku70_v2_R2_Steve	11	11.0	3.50994666075	10913.0293161	141.421248164	254.0	3.66723850106	906243.557305	6886.1376437	43.0	4.57652699845	842994.001843	2592.0660193	286	767	137	135	155	162	148	1176	0
DLR00017471	5	2	YMR271C	23	SD/MSG -ARG -HIS -LYS -URA +Canavanine +G418 +Thialysine	Yku70_v2_R2_Steve	11	11.0	4.53929102058	312.3	89.5525375475	254.0	12.0	27888.6143108	529.506962657	43.0	0.550951355071	1817.1	319.858138863	414	755	137	135	-1	-1	-1	15	0
DLR00017471	5	3	YNL052W	23	SD/MSG -ARG -HIS -LYS -URA +Canavanine +G418 +Thialysine	Yku70_v2_R2_Steve	11	11.0	3.49416223148	9374.99473342	127.15481687	254.0	3.65718770302	626822.001001	11455.1003207	43.0	4.49567242974	624946.002031	4602.77667708	554	766	137	135	150	158	145	1707	3
DLR00017471	5	4	YMR269W	23	SD/MSG -ARG -HIS -LYS -URA +Canavanine +G418 +Thialysine	Yku70_v2_R2_Steve	11	11.0	3.1502651327	8055.57050428	173.701049196	254.0	3.36211005863	444525.000796	11392.5625692	43.0	4.10246239197	442084.001139	5107.98194406	679	763	137	135	141	151	138	1737	7
DLR00017471	5	5	YNL051W	23	SD/MSG -ARG -HIS -LYS -URA +Canavanine +G418 +Thialysine	Yku70_v2_R2_Steve	11	11.0	3.05166240224	7050.64313326	167.414529183	254.0	3.40103573757	438420.000861	10314.7826928	43.0	4.08089671474	461200.268356	2024.50424994	816	756	137	135	150	159	145	1755	0
DLR00017471	5	6	YMR266W	23	SD/MSG -ARG -HIS -LYS -URA +Canavanine +G418 +Thialysine	Yku70_v2_R2_Steve	11	11.0	3.75313142383	10298.0000692	225.637602117	254.0	3.8827721426	815999.000869	9171.85210746	43.0	4.76389058847	810912.001373	1966.11941468	953	762	137	135	164	171	152	1195	0
DLR00017471	5	7	YNL050C	23	SD/MSG -ARG -HIS -LYS -URA +Canavanine +G418 +Thialysine	Yku70_v2_R2_Steve	11	11.0	3.15610347728	8888.15693542	189.141167516	254.0	3.47605915599	576084.00081	12589.5093671	43.0	4.15833531693	611876.048642	2516.21104185	1099	766	137	135	152	161	146	1880	0
DLR00017471	5	8	YMR265C	23	SD/MSG -ARG -HIS -LYS -URA +Canavanine +G418 +Thialysine	Yku70_v2_R2_Steve	11	11.0	3.71852569673	9166.00009367	233.783787847	254.0	3.86815668744	699138.000552	9065.90268109	43.0	4.74199532545	700073.531384	1435.84167702	1224	762	137	135	160	168	149	1211	0
DLR00017471	5	9	YNL049C	23	SD/MSG -ARG -HIS -LYS -URA +Canavanine +G418 +Thialysine	Yku70_v2_R2_Steve	11	11.0	3.60561970237	8761.00015045	237.361122723	254.0	3.74997948857	630172.000723	9572.14618069	43.0	4.60608037683	625332.001509	2698.34358962	1371	757	137	135	155	163	145	1371	0
DLR00017471	5	10	YMR264W	23	SD/MSG -ARG -HIS -LYS -URA +Canavanine +G418 +Thialysine	Yku70_v2_R2_Steve	11	11.0	3.54827719059	9284.19192121	242.163548308	254.0	3.70469514203	677715.337457	7638.17908143	43.0	4.61228533587	640621.001553	2626.61051928	1497	758	137	135	154	162	144	1568	0
DLR00017471	5	11	YNL046W	23	SD/MSG -ARG -HIS -LYS -URA +Canavanine +G418 +Thialysine	Yku70_v2_R2_Steve	11	11.0	3.81861862871	10307.0000707	226.964508322	254.0	3.95571444774	759021.000187	9559.27550218	43.0	4.8524391446	757178.000837	2422.08765036	1648	760	137	135	157	165	146	1382	0
DLR00017471	5	12	YMR263W	23	SD/MSG -ARG -HIS -LYS -URA +Canavanine +G418 +Thialysine	Yku70_v2_R2_Steve	11	11.0	3.68253755955	8857.00013389	242.820823994	254.0	3.70188169577	577541.00082	9648.4624935	43.0	4.54688031087	572258.001716	2677.50787066	1778	753	137	135	147	156	139	1079	0
DLR00017471	5	13	YNL045W	23	SD/MSG -ARG -HIS -LYS -URA +Canavanine +G418 +Thialysine	Yku70_v2_R2_Steve	11	11.0	3.9059118913	11096.0001223	254.172491922	254.0	3.9859957444	832537.000124	10003.5601181	43.0	4.89044903065	830164.000593	3009.76953738	1922	760	137	135	158	165	145	1268	0
DLR00017471	5	14	YMR262W	23	SD/MSG -ARG -HIS -LYS -URA +Canavanine +G418 +Thialysine	Yku70_v2_R2_Steve	11	11.0	3.69821689723	9373.00014807	242.033914173	254.0	3.7872194172	656543.000576	9373.70953461	43.0	4.65609659356	652426.001251	2750.24372173	2051	758	137	135	154	162	143	1256	7
DLR00017471	5	15	YNL044W	23	SD/MSG -ARG -HIS -LYS -URA +Canavanine +G418 +Thialysine	Yku70_v2_R2_Steve	11	11.0	3.68604070802	10283.0001512	198.028035356	254.0	3.79022751568	758345.000919	10334.7763287	43.0	4.65456519997	753542.001585	2757.62648898	2186	756	137	135	157	164	145	1146	0
DLR00017471	5	16	YMR261C	23	SD/MSG -ARG -HIS -LYS -URA +Canavanine +G418 +Thialysine	Yku70_v2_R2_Steve	11	11.0	5.87973494779	1248.3	361.755985645	254.0	12.0	33508.8266189	758.963988935	43.0	6.27353229868	5157.9	1490.70027357	2323	756	137	135	-1	-1	-1	0	0
DLR00017471	5	17	YNL043C	23	SD/MSG -ARG -HIS -LYS -URA +Canavanine +G418 +Thialysine	Yku70_v2_R2_Steve	11	11.0	3.70383408708	10560.0000626	223.658539441	254.0	3.81419597821	815040.00098	10604.0280994	43.0	4.6775007427	811442.00164	2443.75789855	2469	762	137	135	160	168	148	1282	0
DLR00017471	5	18	YMR259C	23	SD/MSG -ARG -HIS -LYS -URA +Canavanine +G418 +Thialysine	Yku70_v2_R2_Steve	11	11.0	3.62524580446	9758.00012023	244.009209596	254.0	3.76924558404	715527.000916	9706.7230451	43.0	4.62805533658	710764.001573	2274.26391877	2597	756	137	135	157	165	147	1323	0
DLR00017471	5	19	YNL041C	23	SD/MSG -ARG -HIS -LYS -URA +Canavanine +G418 +Thialysine	Yku70_v2_R2_Steve	11	11.0	3.74253066871	10940.0000978	287.401615174	254.0	3.85349576047	805274.000847	10056.2424615	43.0	4.73108231834	801329.001431	2351.28789535	2741	759	137	135	156	164	145	1057	0
DLR00017471	5	20	YMR258C	23	SD/MSG -ARG -HIS -LYS -URA +Canavanine +G418 +Thialysine	Yku70_v2_R2_Steve	11	11.0	0.578149377262	775.299713649	113.185262255	254.0	12.0	33051.6	2048.35309869	43.0	0.6075486895	2878.2	477.582410241	2871	756	137	135	-1	-1	-1	0	0
DLR00017471	5	21	YNL040W	23	SD/MSG -ARG -HIS -LYS -URA +Canavanine +G418 +Thialysine	Yku70_v2_R2_Steve	11	11.0	0.616000131942	947.067334367	137.244855827	254.0	12.0	29904.3	1128.30365039	43.0	0.647999027527	3557.7	586.031476736	3008	756	137	135	-1	-1	-1	0	0
DLR00017471	5	22	YMR256C	23	SD/MSG -ARG -HIS -LYS -URA +Canavanine +G418 +Thialysine	Yku70_v2_R2_Steve	11	11.0	3.14173843291	8413.37725075	132.791022501	254.0	3.44505194964	477978.000936	11101.9639595	43.0	4.12797549808	506831.136554	2863.75374673	3136	754	137	135	137	148	136	969	0
DLR00017471	5	23	YNL037C	23	SD/MSG -ARG -HIS -LYS -URA +Canavanine +G418 +Thialysine	Yku70_v2_R2_Steve	11	11.0	3.88364397701	10674.0000258	311.336604526	254.0	3.91312980624	848956.516124	7657.19167824	43.0	4.83688855724	811475.001223	2622.31014826	3280	757	137	135	152	159	143	895	0
DLR00017471	5	24	YOR202W	23	SD/MSG -ARG -HIS -LYS -URA +Canavanine +G418 +Thialysine	Yku70_v2_R2_Steve	11	11.0	3.50558713102	11544.1989157	303.775369539	254.0	3.76808217216	926596.001104	10553.1686791	43.0	4.60199990429	923781.001385	3685.41348951	3410	753	137	135	150	157	141	1019	0
DLR00017471	6	1	YOR202W	23	SD/MSG -ARG -HIS -LYS -URA +Canavanine +G418 +Thialysine	Yku70_v2_R2_Steve	11	11.0	3.20075076726	9901.84358302	134.755722472	254.0	3.52054073548	686792.000825	12222.2735137	43.0	4.28157522748	683157.001344	4871.51651179	274	898	137	135	150	158	145	1425	0
DLR00017471	6	2	YNL190W	23	SD/MSG -ARG -HIS -LYS -URA +Canavanine +G418 +Thialysine	Yku70_v2_R2_Steve	11	11.0	3.22944035517	9786.94800573	92.2023948143	254.0	3.59297184054	704338.000839	12463.255416	43.0	4.38411054317	698314.001528	5008.81013143	405	900	137	135	154	162	147	1229	0
DLR00017471	6	3	YNL301C	23	SD/MSG -ARG -HIS -LYS -URA +Canavanine +G418 +Thialysine	Yku70_v2_R2_Steve	11	11.0	3.29856070989	8468.4422451	113.364286086	254.0	3.55698158267	587964.000917	11061.9829958	43.0	4.36073771674	582986.00181	4126.15764458	543	897	137	135	154	162	147	1698	0
DLR00017471	6	4	YNL187W	23	SD/MSG -ARG -HIS -LYS -URA +Canavanine +G418 +Thialysine	Yku70_v2_R2_Steve	11	11.0	3.63397781757	9901.12021874	190.60800352	254.0	3.69710162836	788057.891	8064.62276785	43.0	4.61807809445	733599.001906	2928.18090494	678	898	137	135	158	166	150	1152	0
DLR00017471	6	5	YNL300W	23	SD/MSG -ARG -HIS -LYS -URA +Canavanine +G418 +Thialysine	Yku70_v2_R2_Steve	11	11.0	3.49239139773	9389.00034971	227.928045418	254.0	3.68601266608	706773.0011	10925.4343729	43.0	4.52554105423	703062.001952	3138.27287093	814	896	137	135	160	168	151	1679	0
DLR00017471	6	6	YNL183C	23	SD/MSG -ARG -HIS -LYS -URA +Canavanine +G418 +Thialysine	Yku70_v2_R2_Steve	11	11.0	3.36266218708	8753.81980582	206.789603101	254.0	3.51054646886	583934.000864	12720.1070861	43.0	4.21643395839	611724.201233	2595.1459136	952	898	137	135	151	160	145	1298	0
DLR00017471	6	7	YNL299W	23	SD/MSG -ARG -HIS -LYS -URA +Canavanine +G418 +Thialysine	Yku70_v2_R2_Steve	11	11.0	0.638868308725	693.999975105	123.709740793	254.0	12.0	31268.7	1059.83677137	43.0	0.710418790715	3048.999995	602.0725553	1090	891	137	135	-1	-1	-1	0	0
DLR00017471	6	8	YNL179C	23	SD/MSG -ARG -HIS -LYS -URA +Canavanine +G418 +Thialysine	Yku70_v2_R2_Steve	11	11.0	3.13649062414	9405.89870649	160.646444437	254.0	3.50711642429	629451.000771	14352.8735341	43.0	4.18259136326	668274.222648	3333.51751025	1223	898	137	135	154	163	147	1369	0
DLR00017471	6	9	YNL298W	23	SD/MSG -ARG -HIS -LYS -URA +Canavanine +G418 +Thialysine	Yku70_v2_R2_Steve	11	11.0	2.89616162185	7110.4	163.979209731	254.0	3.2689495551	394109.000751	11176.2006223	43.0	3.9632414637	387064.00067	5974.98553227	1364	895	137	135	141	152	137	1325	0
DLR00017471	6	10	YNL176C	23	SD/MSG -ARG -HIS -LYS -URA +Canavanine +G418 +Thialysine	Yku70_v2_R2_Steve	11	11.0	3.47774617098	8775.55764636	173.666567637	254.0	3.69460853404	650739.000777	10005.7611815	43.0	4.52839482604	644169.001556	2949.95143771	1499	895	137	135	158	165	147	1248	0
DLR00017471	6	11	YNL297C	23	SD/MSG -ARG -HIS -LYS -URA +Canavanine +G418 +Thialysine	Yku70_v2_R2_Steve	11	11.0	3.03835741757	8844.0	152.812058183	254.0	3.42256216974	503427.000788	13533.6010201	43.0	4.1647564798	501823.000988	7085.97317859	1635	896	137	135	144	154	138	1518	0
DLR00017471	6	12	YNL175C	23	SD/MSG -ARG -HIS -LYS -URA +Canavanine +G418 +Thialysine	Yku70_v2_R2_Steve	11	11.0	3.63679584345	10114.2407472	166.00151753	254.0	3.78015117903	730373.000794	10975.4273791	43.0	4.63855802827	726664.001638	3003.69205661	1772	894	137	135	156	163	145	1210	0
DLR00017471	6	13	YNL296W	23	SD/MSG -ARG -HIS -LYS -URA +Canavanine +G418 +Thialysine	Yku70_v2_R2_Steve	11	11.0	3.38405814351	9498.43921441	144.356635119	254.0	3.6206117212	596290.000907	12154.8410304	43.0	4.43607698323	595600.001764	5268.334769	1909	898	137	135	148	157	140	1606	0
DLR00017471	6	14	YNL173C	23	SD/MSG -ARG -HIS -LYS -URA +Canavanine +G418 +Thialysine	Yku70_v2_R2_Steve	11	11.0	3.75560273396	9808.00012114	199.339337675	254.0	3.84960070572	727423.000615	9969.3364078	43.0	4.72491165985	722575.001333	2562.25853342	2047	895	137	135	157	164	145	1106	0
DLR00017471	6	15	YNL295W	23	SD/MSG -ARG -HIS -LYS -URA +Canavanine +G418 +Thialysine	Yku70_v2_R2_Steve	11	11.0	3.66467114939	11207.4791714	195.457219783	254.0	3.75245925487	745561.000824	11038.9877091	43.0	4.61350277182	745287.001627	3268.96239389	2180	891	137	135	151	159	141	1389	0
DLR00017471	6	16	YNL171C	23	SD/MSG -ARG -HIS -LYS -URA +Canavanine +G418 +Thialysine	Yku70_v2_R2_Steve	11	11.0	3.28459253026	9715.81685672	189.154278617	254.0	3.50318777961	663132.000764	13941.7532659	43.0	4.17570547846	699807.776159	1661.32225531	2316	889	137	135	153	161	143	1224	0
DLR00017471	6	17	YNL294C	23	SD/MSG -ARG -HIS -LYS -URA +Canavanine +G418 +Thialysine	Yku70_v2_R2_Steve	11	11.0	5.3668788317	673.2	195.396534421	254.0	12.0	34250.4	1791.7793505	43.0	5.95119570938	2763.9	800.700692758	2461	892	137	135	-1	-1	-1	0	0
DLR00017471	6	18	YNL170W	23	SD/MSG -ARG -HIS -LYS -URA +Canavanine +G418 +Thialysine	Yku70_v2_R2_Steve	11	11.0	2.82246854518	6403.1	167.715930277	254.0	3.16658022902	329221.000668	10650.7207805	43.0	3.83501435685	322887.000555	5395.29353459	2589	893	137	135	135	147	135	1425	0
DLR00017471	6	19	YNL293W	23	SD/MSG -ARG -HIS -LYS -URA +Canavanine +G418 +Thialysine	Yku70_v2_R2_Steve	11	11.0	3.92725348707	12953.0000367	230.841918774	254.0	3.96268093124	991018.000777	10831.9980301	43.0	4.86071833497	989709.001143	2490.57858656	2732	894	137	135	160	167	148	1095	0
DLR00017471	6	20	YNL169C	23	SD/MSG -ARG -HIS -LYS -URA +Canavanine +G418 +Thialysine	Yku70_v2_R2_Steve	11	11.0	2.27190637974	2524.5	103.008157394	254.0	2.83674853819	99606.0005133	7516.53600538	43.0	3.15215637163	84064.0006	2204.558743	2870	891	137	135	113	129	123	382	0
DLR00017471	6	21	YNL292W	23	SD/MSG -ARG -HIS -LYS -URA +Canavanine +G418 +Thialysine	Yku70_v2_R2_Steve	11	11.0	3.75419010501	11600.0000539	172.955074991	254.0	3.7055665866	935523.429786	7401.28007226	43.0	4.62200787556	869917.001961	3197.25867452	3002	893	137	135	155	163	146	964	0
DLR00017471	6	22	YNL168C	23	SD/MSG -ARG -HIS -LYS -URA +Canavanine +G418 +Thialysine	Yku70_v2_R2_Steve	11	11.0	3.81349674253	10510.0000007	167.825253618	254.0	3.90393949873	856017.990142	6534.56668683	43.0	4.82157356743	823734.000903	1741.70375314	3137	892	137	135	155	163	147	927	0
DLR00017471	6	23	YNL291C	23	SD/MSG -ARG -HIS -LYS -URA +Canavanine +G418 +Thialysine	Yku70_v2_R2_Steve	11	11.0	3.03909127914	10452.2	107.231504364	254.0	3.45527480708	610586.000731	13249.6612494	43.0	4.20059559019	611505.000892	6725.55835909	3278	892	137	135	139	149	137	1359	0
DLR00017471	6	24	YOR202W	23	SD/MSG -ARG -HIS -LYS -URA +Canavanine +G418 +Thialysine	Yku70_v2_R2_Steve	11	11.0	2.44317373539	3591.5	146.238508846	254.0	3.03765145675	269000.000634	8801.94409766	43.0	3.53811824378	277861.1	2871.71527553	3419	891	137	135	143	152	140	1395	0
DLR00017471	7	1	YOR202W	23	SD/MSG -ARG -HIS -LYS -URA +Canavanine +G418 +Thialysine	Yku70_v2_R2_Steve	11	11.0	3.42815453962	10123.3197888	143.608775303	254.0	3.62051132968	861565.615154	6360.14815409	43.0	4.49868076546	811047.164048	2006.51442204	283	1036	137	135	156	163	148	1273	0
DLR00017471	7	2	YMR284W	23	SD/MSG -ARG -HIS -LYS -URA +Canavanine +G418 +Thialysine	Yku70_v2_R2_Steve	11	11.0	0.568645876353	839.577077556	118.888185505	254.0	12.0	27823.3620113	485.823533171	43.0	0.590848684032	3498.73561468	498.692226058	412	1024	137	135	-1	-1	-1	19	0
DLR00017471	7	3	YNL068C	23	SD/MSG -ARG -HIS -LYS -URA +Canavanine +G418 +Thialysine	Yku70_v2_R2_Steve	11	11.0	3.12145342855	9745.64633584	76.1478423533	254.0	3.54120543724	678061.000768	13752.4297257	43.0	4.31512734503	672720.001331	6474.36872504	558	1040	137	135	156	164	149	1307	0
DLR00017471	7	4	YMR283C	23	SD/MSG -ARG -HIS -LYS -URA +Canavanine +G418 +Thialysine	Yku70_v2_R2_Steve	11	11.0	5.06551401442	640.8	185.381887166	254.0	12.0	33030.9	2095.54851118	43.0	0.624835948135	2638.8	476.81715498	686	1023	137	135	-1	-1	-1	20	0
DLR00017471	7	5	YNL067W	23	SD/MSG -ARG -HIS -LYS -URA +Canavanine +G418 +Thialysine	Yku70_v2_R2_Steve	11	11.0	3.27541350891	9313.99766137	171.204833541	254.0	3.51739872274	632782.000864	12880.0777129	43.0	4.29245031131	628945.001525	5139.12037382	825	1036	137	135	154	162	147	1616	0
DLR00017471	7	6	YMR282C	23	SD/MSG -ARG -HIS -LYS -URA +Canavanine +G418 +Thialysine	Yku70_v2_R2_Steve	11	11.0	5.73993987359	447.3	128.405613783	254.0	12.0	34231.5	2306.75951376	43.0	0.592405829477	2052.99999206	397.129012866	954	1025	137	135	-1	-1	-1	0	0
DLR00017471	7	7	YNL066W	23	SD/MSG -ARG -HIS -LYS -URA +Canavanine +G418 +Thialysine	Yku70_v2_R2_Steve	11	11.0	3.13769384646	10097.030695	84.7427689017	254.0	3.56734957161	722085.00079	14851.85928	43.0	4.34118803908	717839.001328	6441.59722096	1101	1037	137	135	160	169	152	1602	0
DLR00017471	7	8	YMR280C	23	SD/MSG -ARG -HIS -LYS -URA +Canavanine +G418 +Thialysine	Yku70_v2_R2_Steve	11	11.0	0.840897055151	490.5	81.3744140537	254.0	12.0	34149.6	1553.46365453	43.0	1.95665217864	2823.00064271	399.77417319	1228	1025	137	135	113	128	123	37	0
DLR00017471	7	9	YNL065W	23	SD/MSG -ARG -HIS -LYS -URA +Canavanine +G418 +Thialysine	Yku70_v2_R2_Steve	11	11.0	3.86843778287	11833.0000245	213.007970635	254.0	3.97504226819	937330.000652	10395.8484018	43.0	4.87632749388	935802.001031	2025.41358794	1371	1038	137	135	162	169	150	1284	0
DLR00017471	7	10	YMR279C	23	SD/MSG -ARG -HIS -LYS -URA +Canavanine +G418 +Thialysine	Yku70_v2_R2_Steve	11	11.0	0.643033042923	1005.44835317	151.868883771	254.0	12.0	33238.8	1375.99877446	43.0	5.28932604669	3973.5	1151.57896246	1503	1024	137	135	-1	-1	-1	0	0
DLR00017471	7	11	YJR109C	23	SD/MSG -ARG -HIS -LYS -URA +Canavanine +G418 +Thialysine	Yku70_v2_R2_Steve	11	11.0	0.542170269726	702.526537756	100.46410237	254.0	12.0	32645.7	1168.28267101	43.0	0.56880675517	2961.7301274	428.657378765	1638	1026	137	135	-1	-1	-1	0	0
DLR00017471	7	12	YMR278W	23	SD/MSG -ARG -HIS -LYS -URA +Canavanine +G418 +Thialysine	Yku70_v2_R2_Steve	11	11.0	0.565355920659	766.512239974	109.926708102	254.0	12.0	32611.5	1162.77327273	43.0	0.592793438347	3194.57548484	465.324095243	1775	1026	137	135	-1	-1	-1	0	0
DLR00017471	7	13	YNL064C	23	SD/MSG -ARG -HIS -LYS -URA +Canavanine +G418 +Thialysine	Yku70_v2_R2_Steve	11	11.0	2.53251730165	4787.2	214.284034622	254.0	2.91145500752	177581.000573	9053.8414426	43.0	3.45285157286	169259.000356	4743.95408138	1924	1029	137	135	117	131	122	442	0
DLR00017471	7	14	YMR276W	23	SD/MSG -ARG -HIS -LYS -URA +Canavanine +G418 +Thialysine	Yku70_v2_R2_Steve	11	11.0	0.614315051431	799.528297437	113.913781362	254.0	12.0	31839.7022165	854.564501774	43.0	0.712163921086	3309.50882436	485.170923443	2049	1026	137	135	-1	-1	-1	0	0
DLR00017471	7	15	YNL063W	23	SD/MSG -ARG -HIS -LYS -URA +Canavanine +G418 +Thialysine	Yku70_v2_R2_Steve	11	11.0	3.7697317475	11390.0000751	175.177936248	254.0	3.88940777052	892401.000843	10324.5301562	43.0	4.77183797575	891410.001311	2322.04213705	2195	1032	137	135	160	167	147	1425	0
DLR00017471	7	16	YMR275C	23	SD/MSG -ARG -HIS -LYS -URA +Canavanine +G418 +Thialysine	Yku70_v2_R2_Steve	11	11.0	0.596123608737	959.58171236	135.866912539	254.0	12.0	31282.3134715	840.554749239	43.0	0.618021078409	4003.73676387	570.03770632	2327	1022	137	135	-1	-1	-1	8	0
DLR00017471	7	17	YNL058C	23	SD/MSG -ARG -HIS -LYS -URA +Canavanine +G418 +Thialysine	Yku70_v2_R2_Steve	11	11.0	0.64032427556	1084.49119713	155.604029661	254.0	12.0	30517.6787898	785.650851425	43.0	5.2788473501	4207.5	1224.26159954	2460	1026	137	135	-1	-1	-1	0	0
DLR00017471	7	18	YMR274C	23	SD/MSG -ARG -HIS -LYS -URA +Canavanine +G418 +Thialysine	Yku70_v2_R2_Steve	11	11.0	1.19776853632	809.705924428	111.866229639	254.0	8.62705146055	39663.9	2924.39027094	43.0	2.46756237653	16960.0004642	895.072868804	2597	1026	137	135	141	153	140	154	0
DLR00017471	7	19	YNL057W	23	SD/MSG -ARG -HIS -LYS -URA +Canavanine +G418 +Thialysine	Yku70_v2_R2_Steve	11	11.0	3.87105915448	12091.0000347	188.042148735	254.0	3.92952654823	964349.000872	10026.2540664	43.0	4.82147345061	961558.001222	2408.46455601	2741	1034	137	135	160	168	149	1118	0
DLR00017471	7	20	YMR273C	23	SD/MSG -ARG -HIS -LYS -URA +Canavanine +G418 +Thialysine	Yku70_v2_R2_Steve	11	11.0	0.538758830081	730.583221322	103.387838294	254.0	12.0	26961.3	912.426401708	43.0	0.558295433145	2999.73477016	427.577850946	2872	1025	137	135	-1	-1	-1	0	0
DLR00017471	7	21	YNL056W	23	SD/MSG -ARG -HIS -LYS -URA +Canavanine +G418 +Thialysine	Yku70_v2_R2_Steve	11	11.0	0.523620006083	579.293659888	85.7572852923	254.0	12.0	26899.2	1024.02612713	43.0	5.06343200465	2435.4	704.458397976	3008	1026	137	135	-1	-1	-1	0	0
DLR00017471	7	22	YMR272C	23	SD/MSG -ARG -HIS -LYS -URA +Canavanine +G418 +Thialysine	Yku70_v2_R2_Steve	11	11.0	0.658643009415	1243.51931984	177.269190125	254.0	12.0	27394.108948	703.401985041	43.0	0.680466134903	5210.71335307	747.634689101	3145	1026	137	135	-1	-1	-1	0	0
DLR00017471	7	23	YNL054W	23	SD/MSG -ARG -HIS -LYS -URA +Canavanine +G418 +Thialysine	Yku70_v2_R2_Steve	11	11.0	3.96831864384	12166.9999839	246.829120642	254.0	4.03844519663	1048960.71007	7716.70554597	43.0	4.96411524588	1022969.00049	2820.06458262	3284	1030	137	135	156	163	146	918	28
DLR00017471	7	24	YOR202W	23	SD/MSG -ARG -HIS -LYS -URA +Canavanine +G418 +Thialysine	Yku70_v2_R2_Steve	11	11.0	3.75989031632	11670.0000496	255.565069958	254.0	3.87539225479	993546.0011	10567.4430135	43.0	4.74364358652	988252.001378	2695.4590205	3420	1025	137	135	152	158	141	896	28
DLR00017471	8	1	YOR202W	23	SD/MSG -ARG -HIS -LYS -URA +Canavanine +G418 +Thialysine	Yku70_v2_R2_Steve	11	11.0	3.25409475373	10182.113487	94.9598901709	254.0	3.56853540493	752262.000978	12165.0548214	43.0	4.33867235422	748569.001443	4595.9521679	275	1171	137	135	152	160	146	1368	0
DLR00017471	8	2	YNL201C	23	SD/MSG -ARG -HIS -LYS -URA +Canavanine +G418 +Thialysine	Yku70_v2_R2_Steve	11	11.0	0.590448251784	864.50100737	124.208640938	254.0	12.0	28047.3841352	548.026083077	43.0	0.620516172331	3516.0272685	530.954644065	406	1160	137	135	-1	-1	-1	0	0
DLR00017471	8	3	YNL318C	23	SD/MSG -ARG -HIS -LYS -URA +Canavanine +G418 +Thialysine	Yku70_v2_R2_Steve	11	11.0	3.40003532771	9548.73004382	109.704228342	254.0	3.63594619247	705077.001112	11439.523849	43.0	4.41876985612	723844.507927	1162.22944917	543	1170	137	135	157	164	149	1477	0
DLR00017471	8	4	YNL200C	23	SD/MSG -ARG -HIS -LYS -URA +Canavanine +G418 +Thialysine	Yku70_v2_R2_Steve	11	11.0	3.45041684213	9266.63063555	107.925379432	254.0	3.69965064945	707586.001061	10782.4352171	43.0	4.54177012021	701658.001902	3156.00111825	682	1173	137	135	160	168	151	1409	0
DLR00017471	8	5	YNL316C	23	SD/MSG -ARG -HIS -LYS -URA +Canavanine +G418 +Thialysine	Yku70_v2_R2_Steve	11	11.0	2.99297040739	7854.0	77.4261169181	254.0	3.35966578765	480015.000717	12669.0051789	43.0	4.09539905368	473931.000864	6461.52976465	820	1170	137	135	148	158	144	1658	0
DLR00017471	8	6	YNL199C	23	SD/MSG -ARG -HIS -LYS -URA +Canavanine +G418 +Thialysine	Yku70_v2_R2_Steve	11	11.0	2.79340516503	6227.1	98.8389503852	254.0	3.21193750782	364111.00068	11034.2895335	43.0	3.90171759067	357772.000573	6203.95615968	958	1171	137	135	144	155	142	1738	0
DLR00017471	8	7	YNL315C	23	SD/MSG -ARG -HIS -LYS -URA +Canavanine +G418 +Thialysine	Yku70_v2_R2_Steve	11	11.0	2.68167070936	5152.4	133.335996104	254.0	3.10251705495	254309.000743	10228.0133135	43.0	3.75874672705	250212.000542	6573.75775852	1092	1169	137	135	133	146	135	1818	0
DLR00017471	8	8	YNL198C	23	SD/MSG -ARG -HIS -LYS -URA +Canavanine +G418 +Thialysine	Yku70_v2_R2_Steve	11	11.0	2.78468262835	6446.0	192.002298596	254.0	3.16521520716	333038.000678	10640.449864	43.0	3.84321981681	329790.000479	6489.6994204	1224	1167	137	135	136	148	136	1772	0
DLR00017471	8	9	YNL314W	23	SD/MSG -ARG -HIS -LYS -URA +Canavanine +G418 +Thialysine	Yku70_v2_R2_Steve	11	11.0	3.59907072362	10387.6874996	141.861106416	254.0	3.77222504864	812770.305623	8343.82016111	43.0	4.6907237743	768023.001536	3042.45415547	1364	1170	137	135	157	165	147	1277	8
DLR00017471	8	10	YNL197C	23	SD/MSG -ARG -HIS -LYS -URA +Canavanine +G418 +Thialysine	Yku70_v2_R2_Steve	11	11.0	0.582246628759	878.569710763	124.477814795	254.0	12.0	30694.3865878	804.335233649	43.0	0.6159893778	3705.73920995	531.911816922	1500	1161	137	135	-1	-1	-1	0	0
DLR00017471	8	11	YNL311C	23	SD/MSG -ARG -HIS -LYS -URA +Canavanine +G418 +Thialysine	Yku70_v2_R2_Steve	11	11.0	3.61736212634	11261.2170216	138.335676496	254.0	3.77277056243	818230.000879	11941.5603582	43.0	4.63148468973	816739.001694	3693.56347104	1631	1168	137	135	156	163	145	1382	0
DLR00017471	8	12	YNL196C	23	SD/MSG -ARG -HIS -LYS -URA +Canavanine +G418 +Thialysine	Yku70_v2_R2_Steve	11	11.0	3.31217902957	9975.62731476	135.797864479	254.0	3.60332235252	660234.000789	13245.4008982	43.0	4.40317856768	657863.001436	6243.2438984	1770	1165	137	135	151	160	143	1374	0
DLR00017471	8	13	YNL309W	23	SD/MSG -ARG -HIS -LYS -URA +Canavanine +G418 +Thialysine	Yku70_v2_R2_Steve	11	11.0	3.69756317135	11328.0001376	127.402939947	254.0	3.80257866103	893948.003841	8394.7640235	43.0	4.72772187975	846751.001718	3525.89035869	1910	1168	137	135	157	164	145	1504	0
DLR00017471	8	14	YNL195C	23	SD/MSG -ARG -HIS -LYS -URA +Canavanine +G418 +Thialysine	Yku70_v2_R2_Steve	11	11.0	3.5107744667	10127.4304836	197.573361103	254.0	3.66501989272	719179.000869	12667.9675498	43.0	4.48134969247	716403.001775	4830.46860636	2050	1165	137	135	154	161	143	1233	0
DLR00017471	8	15	YNL307C	23	SD/MSG -ARG -HIS -LYS -URA +Canavanine +G418 +Thialysine	Yku70_v2_R2_Steve	11	11.0	3.3800815251	11104.6302029	109.530743729	254.0	3.69943135179	744536.00109	10773.8647241	43.0	4.53211714416	748518.001848	3138.52392597	2183	1167	137	135	152	161	143	2020	0
DLR00017471	8	16	YNL194C	23	SD/MSG -ARG -HIS -LYS -URA +Canavanine +G418 +Thialysine	Yku70_v2_R2_Steve	11	11.0	0.586098383554	666.9	109.760864269	254.0	12.0	30493.2201433	729.008920058	43.0	5.42387323222	2927.7	843.758050666	2320	1163	137	135	-1	-1	-1	6	0
DLR00017471	8	17	YNL305C	23	SD/MSG -ARG -HIS -LYS -URA +Canavanine +G418 +Thialysine	Yku70_v2_R2_Steve	11	11.0	3.89392138398	12823.0705457	166.285949908	254.0	3.98976969994	1064254.00078	10127.6408563	43.0	4.88631806372	1063384.00088	3094.07517522	2456	1167	137	135	164	170	150	1255	8
DLR00017471	8	18	YNL193W	23	SD/MSG -ARG -HIS -LYS -URA +Canavanine +G418 +Thialysine	Yku70_v2_R2_Steve	11	11.0	3.76899126324	11238.0000285	126.982444757	254.0	3.86117474907	893354.000899	10045.8644162	43.0	4.73480357653	889401.001384	2480.78260262	2592	1165	137	135	159	167	147	1056	0
DLR00017471	8	19	YNL304W	23	SD/MSG -ARG -HIS -LYS -URA +Canavanine +G418 +Thialysine	Yku70_v2_R2_Steve	11	11.0	0.5	368.1	58.3865149032	254.0	12.0	26825.931433	709.64341708	43.0	0.547911202681	1741.67039537	257.178605829	2739	1166	137	135	-1	-1	-1	7	0
DLR00017471	8	20	YNL192W	23	SD/MSG -ARG -HIS -LYS -URA +Canavanine +G418 +Thialysine	Yku70_v2_R2_Steve	11	11.0	3.5582446635	10138.4394761	88.8725472217	254.0	3.64827782403	818451.08521	6547.27638792	43.0	4.5359605027	773161.535359	1263.56559792	2866	1163	137	135	155	164	146	1074	0
DLR00017471	8	21	YNL303W	23	SD/MSG -ARG -HIS -LYS -URA +Canavanine +G418 +Thialysine	Yku70_v2_R2_Steve	11	11.0	3.84209238134	11390.0000134	188.369788614	254.0	3.94072986726	893682.000933	8179.45669587	43.0	4.83623152056	889874.000873	2103.32393647	3000	1167	137	135	157	165	148	1054	0
DLR00017471	8	22	YNL191W	23	SD/MSG -ARG -HIS -LYS -URA +Canavanine +G418 +Thialysine	Yku70_v2_R2_Steve	11	11.0	3.65353971435	10379.0000981	170.50072573	254.0	3.76276644818	821957.001136	10017.7495584	43.0	4.61116492635	816019.001738	2586.41060941	3137	1162	137	135	153	161	146	932	0
DLR00017471	8	23	YNL302C	23	SD/MSG -ARG -HIS -LYS -URA +Canavanine +G418 +Thialysine	Yku70_v2_R2_Steve	11	11.0	6.00286115414	2114.1	618.299520866	254.0	12.0	31709.7	1263.38379399	43.0	0.84186331318	8946.0	1473.04929203	3284	1164	137	135	-1	-1	-1	7	0
DLR00017471	8	24	YOR202W	23	SD/MSG -ARG -HIS -LYS -URA +Canavanine +G418 +Thialysine	Yku70_v2_R2_Steve	11	11.0	3.71462200669	10584.0000124	338.985987277	254.0	3.87327108839	916508.001106	8931.51747565	43.0	4.73993708718	910289.001105	3039.60002558	3414	1165	137	135	152	158	141	961	0
DLR00017471	9	1	YOR202W	23	SD/MSG -ARG -HIS -LYS -URA +Canavanine +G418 +Thialysine	Yku70_v2_R2_Steve	11	11.0	3.45344885725	9664.26916993	105.8550042	254.0	3.65468938983	743965.001122	9418.61174026	43.0	4.47083339006	737672.001631	2666.55632608	280	1299	137	135	152	160	145	1126	0
DLR00017471	9	2	YMR302C	23	SD/MSG -ARG -HIS -LYS -URA +Canavanine +G418 +Thialysine	Yku70_v2_R2_Steve	11	11.0	3.74865069353	10042.0000575	178.782800766	254.0	3.88404305364	814928.000812	8948.38957876	43.0	4.77204754281	808785.001244	1812.9414232	416	1298	137	135	158	165	148	1195	0
DLR00017471	9	3	YNL081C	23	SD/MSG -ARG -HIS -LYS -URA +Canavanine +G418 +Thialysine	Yku70_v2_R2_Steve	11	11.0	2.80994467357	5975.2	147.980596272	254.0	3.17422615432	286653.000823	9773.34795648	43.0	3.8693819199	283058.000682	6433.46810572	553	1310	137	135	130	142	133	1547	0
DLR00017471	9	4	YMR300C	23	SD/MSG -ARG -HIS -LYS -URA +Canavanine +G418 +Thialysine	Yku70_v2_R2_Steve	11	11.0	3.59672981764	9473.64738607	126.740387271	254.0	3.71392502523	768297.513248	7166.74567227	43.0	4.61701999992	731847.821698	1295.00189722	683	1309	137	135	159	167	150	1236	0
DLR00017471	9	5	YNL080C	23	SD/MSG -ARG -HIS -LYS -URA +Canavanine +G418 +Thialysine	Yku70_v2_R2_Steve	11	11.0	2.41405356832	3763.1	165.828478526	254.0	2.83179988544	162556.000593	7886.29896332	43.0	3.30495830906	169100.8	3311.93709764	829	1311	137	135	123	137	129	1100	0
DLR00017471	9	6	YMR299C	23	SD/MSG -ARG -HIS -LYS -URA +Canavanine +G418 +Thialysine	Yku70_v2_R2_Steve	11	11.0	3.27188690214	7221.44468482	86.8158965199	254.0	3.55898216589	534348.000896	9963.10109807	43.0	4.36387478653	524089.001849	3388.80365587	957	1308	137	135	158	166	149	1202	0
DLR00017471	9	7	YNL079C	23	SD/MSG -ARG -HIS -LYS -URA +Canavanine +G418 +Thialysine	Yku70_v2_R2_Steve	11	11.0	3.20646427909	7750.18603427	81.0015573502	254.0	3.52538811266	526572.00097	10112.8091563	43.0	4.31437076863	520197.001795	3715.883535	1094	1293	137	135	153	162	146	1490	0
DLR00017471	9	8	YMR297W	23	SD/MSG -ARG -HIS -LYS -URA +Canavanine +G418 +Thialysine	Yku70_v2_R2_Steve	11	11.0	3.84043298135	9854.0001092	152.163761057	254.0	3.93937229382	747380.00021	9013.11352165	43.0	4.8373635461	742932.00075	2447.80688084	1229	1303	137	135	158	165	147	1271	1
DLR00017471	9	9	YNL078W	23	SD/MSG -ARG -HIS -LYS -URA +Canavanine +G418 +Thialysine	Yku70_v2_R2_Steve	11	11.0	3.7165112789	10576.0001251	132.218785574	254.0	3.86203633416	761325.000575	9544.93309477	43.0	4.75398912807	761503.001138	2725.92295837	1374	1307	137	135	154	162	144	1719	0
DLR00017471	9	10	YMR295C	23	SD/MSG -ARG -HIS -LYS -URA +Canavanine +G418 +Thialysine	Yku70_v2_R2_Steve	11	11.0	3.73229492288	9994.00015899	124.489130066	254.0	3.85968805998	739747.000507	9630.2696648	43.0	4.74455482988	736731.001153	2899.26855675	1502	1305	137	135	155	163	144	1330	0
DLR00017471	9	11	YNL077W	23	SD/MSG -ARG -HIS -LYS -URA +Canavanine +G418 +Thialysine	Yku70_v2_R2_Steve	11	11.0	3.82983510633	11810.109654	141.581807342	254.0	3.91485205472	826167.000501	10571.1963792	43.0	4.81720999026	825927.001138	3418.28930094	1645	1303	137	135	153	160	142	1314	0
DLR00017471	9	12	YMR294W-A	23	SD/MSG -ARG -HIS -LYS -URA +Canavanine +G418 +Thialysine	Yku70_v2_R2_Steve	11	11.0	3.77135813321	10240.7392484	122.546666871	254.0	3.9259428221	751088.000114	9726.64334528	43.0	4.82182943892	748982.000628	3399.76781729	1781	1301	137	135	156	163	144	1425	0
DLR00017471	9	13	YNL076W	23	SD/MSG -ARG -HIS -LYS -URA +Canavanine +G418 +Thialysine	Yku70_v2_R2_Steve	11	11.0	2.91180891789	8262.1	172.638142181	254.0	3.31390193013	449497.000744	12745.9639512	43.0	4.02591315165	450414.000658	7759.62187561	1927	1307	137	135	139	149	135	1761	0
DLR00017471	9	14	YMR294W	23	SD/MSG -ARG -HIS -LYS -URA +Canavanine +G418 +Thialysine	Yku70_v2_R2_Steve	11	11.0	0.623717122149	1000.4855573	143.989851081	254.0	12.0	30909.4750345	492.954731379	43.0	0.654530567297	3782.7	614.292195827	2056	1293	137	135	-1	-1	-1	10	0
DLR00017471	9	15	YNL074C	23	SD/MSG -ARG -HIS -LYS -URA +Canavanine +G418 +Thialysine	Yku70_v2_R2_Steve	11	11.0	3.6774918677	10783.87835	162.595858388	254.0	3.76499775461	895625.886944	7642.95727381	43.0	4.68169623142	845152.001573	2754.72787638	2199	1307	137	135	159	166	146	1180	0
DLR00017471	9	16	YMR292W	23	SD/MSG -ARG -HIS -LYS -URA +Canavanine +G418 +Thialysine	Yku70_v2_R2_Steve	11	11.0	0.615598443563	909.504753361	130.329868826	254.0	12.0	30724.8471066	619.467216679	43.0	0.715152986014	3767.52935754	546.68590676	2325	1294	137	135	100	114	110	0	0
DLR00017471	9	17	YNL072W	23	SD/MSG -ARG -HIS -LYS -URA +Canavanine +G418 +Thialysine	Yku70_v2_R2_Steve	11	11.0	0.575542098681	855.559454205	121.401019698	254.0	12.0	30265.1826816	537.823673441	43.0	0.594195238336	3506.73535332	501.153116884	2465	1301	137	135	-1	-1	-1	8	0
DLR00017471	9	18	YMR291W	23	SD/MSG -ARG -HIS -LYS -URA +Canavanine +G418 +Thialysine	Yku70_v2_R2_Steve	11	11.0	0.516206149833	656.589639434	93.1026356978	254.0	12.0	29481.7403858	816.212577712	43.0	0.53533440122	2682.73497343	383.94913899	2598	1297	137	135	-1	-1	-1	0	0
DLR00017471	9	19	YNL071W	23	SD/MSG -ARG -HIS -LYS -URA +Canavanine +G418 +Thialysine	Yku70_v2_R2_Steve	11	11.0	3.47604787061	10400.5984122	148.167884056	254.0	3.66111295692	746549.001049	11050.3499998	43.0	4.48151241959	742800.001854	3487.15910711	2741	1303	137	135	151	160	144	1252	0
DLR00017471	9	20	YMR289W	23	SD/MSG -ARG -HIS -LYS -URA +Canavanine +G418 +Thialysine	Yku70_v2_R2_Steve	11	11.0	0.527550801155	674.553787002	95.9423423187	254.0	12.0	26834.8993728	622.439298152	43.0	0.552453024093	2772.73326936	400.584829058	2872	1295	137	135	-1	-1	-1	0	0
DLR00017471	9	21	YNL070W	23	SD/MSG -ARG -HIS -LYS -URA +Canavanine +G418 +Thialysine	Yku70_v2_R2_Steve	11	11.0	3.73435379985	10618.0001536	217.276460406	254.0	3.83545187125	777782.000979	8973.55716288	43.0	4.71546521694	773838.001551	2208.94347947	3017	1306	137	135	148	158	143	1018	0
DLR00017471	9	22	YMR285C	23	SD/MSG -ARG -HIS -LYS -URA +Canavanine +G418 +Thialysine	Yku70_v2_R2_Steve	11	11.0	0.572323917556	734.452234444	108.689662603	254.0	12.0	27451.5553458	660.540343679	43.0	0.60950722732	2820.6	475.430699667	3145	1296	137	135	-1	-1	-1	0	0
DLR00017471	9	23	YNL069C	23	SD/MSG -ARG -HIS -LYS -URA +Canavanine +G418 +Thialysine	Yku70_v2_R2_Steve	11	11.0	2.87431829006	7905.7	256.879235928	254.0	3.16059318995	361891.00071	10731.2160601	43.0	3.82809989205	355593.000488	6126.90631223	3283	1297	137	135	119	131	122	418	0
DLR00017471	9	24	YOR202W	23	SD/MSG -ARG -HIS -LYS -URA +Canavanine +G418 +Thialysine	Yku70_v2_R2_Steve	11	11.0	3.74868013666	10881.0000151	327.754288297	254.0	3.8727873638	914689.000874	9883.4263841	43.0	4.73826272871	908741.001069	3113.11577953	3412	1300	137	135	149	156	139	869	0
DLR00017471	10	1	YOR202W	23	SD/MSG -ARG -HIS -LYS -URA +Canavanine +G418 +Thialysine	Yku70_v2_R2_Steve	11	11.0	3.2873096896	9907.05046407	150.614899394	254.0	3.55511361617	707526.000818	11831.0182879	43.0	4.27315647628	731797.747198	1552.70611269	280	1444	137	135	148	156	143	1247	0
DLR00017471	10	2	YNL217W	23	SD/MSG -ARG -HIS -LYS -URA +Canavanine +G418 +Thialysine	Yku70_v2_R2_Steve	11	11.0	3.47944601473	9160.10008981	139.332218305	254.0	3.64288802611	709096.732717	6916.22934508	43.0	4.55181873549	660752.001644	2575.30783453	410	1442	137	135	151	159	144	1286	0
DLR00017471	10	3	YNL329C	23	SD/MSG -ARG -HIS -LYS -URA +Canavanine +G418 +Thialysine	Yku70_v2_R2_Steve	11	11.0	3.52671073137	8612.96514465	105.516228189	254.0	3.66730559635	629690.536345	6679.03704224	43.0	4.58287067132	590738.001578	2540.63719199	548	1445	137	135	149	158	144	1507	0
DLR00017471	10	4	YNL215W	23	SD/MSG -ARG -HIS -LYS -URA +Canavanine +G418 +Thialysine	Yku70_v2_R2_Steve	11	11.0	2.7502710798	5921.3	137.579751103	254.0	3.11119859068	279029.000743	8990.94556662	43.0	3.77987377145	274890.000576	5480.00327081	683	1447	137	135	129	142	132	1509	0
DLR00017471	10	5	YNL328C	23	SD/MSG -ARG -HIS -LYS -URA +Canavanine +G418 +Thialysine	Yku70_v2_R2_Steve	11	11.0	3.39293098331	9374.34177632	123.38865892	254.0	3.67309456088	667094.001064	10365.6361896	43.0	4.51357143475	665240.001916	2906.70730121	817	1444	137	135	157	165	149	1927	0
DLR00017471	10	6	YNL214W	23	SD/MSG -ARG -HIS -LYS -URA +Canavanine +G418 +Thialysine	Yku70_v2_R2_Steve	11	11.0	3.72691655459	9088.2305958	115.44753837	254.0	3.80156840029	679724.458491	7456.09524982	43.0	4.72397610454	648054.000896	2307.58262615	955	1443	137	135	154	162	146	1335	0
DLR00017471	10	7	YNL327W	23	SD/MSG -ARG -HIS -LYS -URA +Canavanine +G418 +Thialysine	Yku70_v2_R2_Steve	11	11.0	3.54397941687	9284.45764018	136.790144379	254.0	3.77148517481	667180.000845	8581.78699352	43.0	4.64792765622	665242.001341	1992.20791334	1094	1437	137	135	155	163	147	1804	0
DLR00017471	10	8	YNL212W	23	SD/MSG -ARG -HIS -LYS -URA +Canavanine +G418 +Thialysine	Yku70_v2_R2_Steve	11	11.0	3.48956423917	8495.82288528	144.905097641	254.0	3.68352718904	586294.000746	9303.13310482	43.0	4.53132371835	581096.001582	3004.04634302	1229	1442	137	135	150	159	143	1372	0
DLR00017471	10	9	YNL326C	23	SD/MSG -ARG -HIS -LYS -URA +Canavanine +G418 +Thialysine	Yku70_v2_R2_Steve	11	11.0	3.39162975891	8697.43455268	107.341181345	254.0	3.58836801431	562250.000886	9728.57248606	43.0	4.40681540812	559514.001778	3267.18102479	1366	1441	137	135	146	155	140	1631	0
DLR00017471	10	10	YNL211C	23	SD/MSG -ARG -HIS -LYS -URA +Canavanine +G418 +Thialysine	Yku70_v2_R2_Steve	11	11.0	3.43082389476	9705.12208267	98.4818373227	254.0	3.6397130492	659136.000862	11903.213934	43.0	4.46091290961	656298.001746	4767.27964449	1502	1444	137	135	150	158	141	1391	0
DLR00017471	10	11	YNL325C	23	SD/MSG -ARG -HIS -LYS -URA +Canavanine +G418 +Thialysine	Yku70_v2_R2_Steve	11	11.0	3.22563863855	10281.7656919	102.373453818	254.0	3.5393770717	635769.000798	13744.656374	43.0	4.24692076252	675952.633113	3468.7074722	1637	1443	137	135	146	155	140	1579	0
DLR00017471	10	12	YNL208W	23	SD/MSG -ARG -HIS -LYS -URA +Canavanine +G418 +Thialysine	Yku70_v2_R2_Steve	11	11.0	3.1705869291	8633.40869431	78.5942883418	254.0	3.54404367449	543171.000778	11707.5859537	43.0	4.32938667368	540314.001331	5899.02891604	1773	1440	137	135	147	156	140	1400	0
DLR00017471	10	13	YNL324W	23	SD/MSG -ARG -HIS -LYS -URA +Canavanine +G418 +Thialysine	Yku70_v2_R2_Steve	11	11.0	3.61638766884	11235.9003048	135.629976433	254.0	3.71055806808	877064.064489	7992.07901508	43.0	4.60913896868	838492.1754	1724.62884626	1914	1438	137	135	155	162	144	1491	0
DLR00017471	10	14	YNL206C	23	SD/MSG -ARG -HIS -LYS -URA +Canavanine +G418 +Thialysine	Yku70_v2_R2_Steve	11	11.0	0.663019465138	1294.54544044	183.85517348	254.0	12.0	31476.5144873	466.438299868	43.0	0.683488226393	5409.74262076	771.702431545	2049	1431	137	135	-1	-1	-1	0	0
DLR00017471	10	15	YNL323W	23	SD/MSG -ARG -HIS -LYS -URA +Canavanine +G418 +Thialysine	Yku70_v2_R2_Steve	11	11.0	3.33079390317	9821.20103672	111.059761657	254.0	3.59620146614	661046.000877	11863.8434679	43.0	4.39406068973	660452.001652	4652.22063744	2183	1441	137	135	149	157	140	1577	0
DLR00017471	10	16	YNL205C	23	SD/MSG -ARG -HIS -LYS -URA +Canavanine +G418 +Thialysine	Yku70_v2_R2_Steve	11	11.0	3.32758721073	9681.69181757	93.5763939107	254.0	3.6104433772	663760.000826	11837.0544039	43.0	4.41510055555	659759.001557	4854.39381888	2319	1441	137	135	150	158	141	1214	0
DLR00017471	10	17	YNL322C	23	SD/MSG -ARG -HIS -LYS -URA +Canavanine +G418 +Thialysine	Yku70_v2_R2_Steve	11	11.0	3.81522257641	10590.0000155	225.157682813	254.0	3.87267638425	829860.000909	8609.24880257	43.0	4.76507994394	829176.001131	1835.70015878	2457	1439	137	135	157	164	146	1670	0
DLR00017471	10	18	YNL204C	23	SD/MSG -ARG -HIS -LYS -URA +Canavanine +G418 +Thialysine	Yku70_v2_R2_Steve	11	11.0	3.72928567756	9590.000172	155.265470698	254.0	3.78008095357	763373.010492	7059.47775104	43.0	4.69604725768	723078.001282	2555.94118707	2593	1439	137	135	153	161	143	1027	0
DLR00017471	10	19	YNL321W	23	SD/MSG -ARG -HIS -LYS -URA +Canavanine +G418 +Thialysine	Yku70_v2_R2_Steve	11	11.0	3.80131331106	10437.295278	103.157277079	254.0	3.86341190325	794608.604974	6774.10186845	43.0	4.78314416034	767241.367467	1745.82477686	2728	1437	137	135	152	160	143	1138	0
DLR00017471	10	20	YNL203C	23	SD/MSG -ARG -HIS -LYS -URA +Canavanine +G418 +Thialysine	Yku70_v2_R2_Steve	11	11.0	3.63896284034	9453.08653347	135.159472694	254.0	3.74990121723	667918.000778	8857.17953904	43.0	4.61198780061	659995.001364	2945.05366789	2867	1435	137	135	148	157	141	902	0
DLR00017471	10	21	YNL320W	23	SD/MSG -ARG -HIS -LYS -URA +Canavanine +G418 +Thialysine	Yku70_v2_R2_Steve	11	11.0	3.32426004716	10255.5204603	114.950122658	254.0	3.61073693285	626704.000777	10878.0646669	43.0	4.42949817402	625200.001501	4731.86216468	3002	1438	137	135	141	151	138	1166	0
DLR00017471	10	22	YNL202W	23	SD/MSG -ARG -HIS -LYS -URA +Canavanine +G418 +Thialysine	Yku70_v2_R2_Steve	11	11.0	3.75380716394	9691.00009513	187.374156505	254.0	3.79182265127	747770.69945	6731.58531893	43.0	4.70513634281	707467.001363	2231.52647696	3142	1437	137	135	146	155	140	773	0
DLR00017471	10	23	YNL319W	23	SD/MSG -ARG -HIS -LYS -URA +Canavanine +G418 +Thialysine	Yku70_v2_R2_Steve	11	11.0	4.02862864487	12076.9999925	286.613942073	254.0	4.03092948713	935269.000365	9200.75667935	43.0	4.93634780703	931565.00069	2391.33458191	3276	1440	137	135	148	155	139	811	4
DLR00017471	10	24	YOR202W	23	SD/MSG -ARG -HIS -LYS -URA +Canavanine +G418 +Thialysine	Yku70_v2_R2_Steve	11	11.0	3.61596726451	10713.0001303	306.935110141	254.0	3.75864063929	870370.001173	10898.5459258	43.0	4.58873947499	863582.001697	2876.15529421	3414	1436	137	135	145	152	136	762	0
DLR00017471	11	1	YOR202W	23	SD/MSG -ARG -HIS -LYS -URA +Canavanine +G418 +Thialysine	Yku70_v2_R2_Steve	11	11.0	3.58783197804	10073.000079	208.386790368	254.0	3.76741395278	779895.000951	9479.95413852	43.0	4.62323748955	774429.001317	2402.97552624	286	1583	137	135	152	159	144	1026	6
DLR00017471	11	2	YMR313C	23	SD/MSG -ARG -HIS -LYS -URA +Canavanine +G418 +Thialysine	Yku70_v2_R2_Steve	11	11.0	3.97053033168	10022.999943	377.739522688	254.0	4.03397120228	802405.0003	9201.67994568	43.0	4.93965015391	796653.000061	3325.85930645	412	1583	137	135	157	163	147	1168	0
DLR00017471	11	3	YNL095C	23	SD/MSG -ARG -HIS -LYS -URA +Canavanine +G418 +Thialysine	Yku70_v2_R2_Steve	11	11.0	3.74018424016	10215.9301979	165.591610828	254.0	3.89809305592	792663.000758	8886.38863936	43.0	4.79158018539	787878.001251	1739.0553712	560	1583	137	135	158	164	148	1246	0
DLR00017471	11	4	YMR312W	23	SD/MSG -ARG -HIS -LYS -URA +Canavanine +G418 +Thialysine	Yku70_v2_R2_Steve	11	11.0	5.32006656563	674.1	194.945094509	254.0	12.0	27186.6935244	602.258063155	43.0	6.00767700559	2915.1	839.515038147	690	1567	137	135	-1	-1	-1	15	0
DLR00017471	11	5	YNL094W	23	SD/MSG -ARG -HIS -LYS -URA +Canavanine +G418 +Thialysine	Yku70_v2_R2_Steve	11	11.0	3.74134945635	10429.0001068	185.595181113	254.0	3.84972298001	774727.000836	9207.27077012	43.0	4.73850063081	771200.001406	1958.36127873	829	1583	137	135	156	164	148	1255	0
DLR00017471	11	6	YMR311C	23	SD/MSG -ARG -HIS -LYS -URA +Canavanine +G418 +Thialysine	Yku70_v2_R2_Steve	11	11.0	3.81746085005	9551.00019949	160.250973589	254.0	3.93703163113	705074.000048	8418.25173218	43.0	4.83778100649	704601.620832	2077.36402896	959	1583	137	135	155	164	147	1200	0
DLR00017471	11	7	YNL093W	23	SD/MSG -ARG -HIS -LYS -URA +Canavanine +G418 +Thialysine	Yku70_v2_R2_Steve	11	11.0	3.6731002109	9678.00017878	149.012543396	254.0	3.82631076581	687692.000567	8520.60123707	43.0	4.71910711206	685549.001145	2383.57532548	1103	1580	137	135	152	160	144	1565	0
DLR00017471	11	8	YMR310C	23	SD/MSG -ARG -HIS -LYS -URA +Canavanine +G418 +Thialysine	Yku70_v2_R2_Steve	11	11.0	3.54558399399	8327.62247245	125.019138346	254.0	3.72490486386	582082.000858	8382.44350825	43.0	4.58229839229	575629.001528	2381.34640365	1228	1578	137	135	150	159	142	1221	5
DLR00017471	11	9	YNL092W	23	SD/MSG -ARG -HIS -LYS -URA +Canavanine +G418 +Thialysine	Yku70_v2_R2_Steve	11	11.0	3.81081199229	10479.0001796	154.729508206	254.0	3.92380270803	839280.000528	9990.57146877	43.0	4.8159129481	834863.001127	2881.02394801	1376	1582	137	135	159	166	147	1133	0
DLR00017471	11	10	YMR307W	23	SD/MSG -ARG -HIS -LYS -URA +Canavanine +G418 +Thialysine	Yku70_v2_R2_Steve	11	11.0	2.4485376245	2875.4	101.123480652	254.0	2.94323459191	162412.000668	7409.14502463	43.0	3.38627036909	164309.2	1787.48831918	1511	1579	137	135	134	145	134	1449	0
DLR00017471	11	11	YNL091W	23	SD/MSG -ARG -HIS -LYS -URA +Canavanine +G418 +Thialysine	Yku70_v2_R2_Steve	11	11.0	2.37107239327	2624.6	88.1030441111	254.0	2.97351734424	161327.000733	7259.81973608	43.0	3.4898632433	146355.000473	3518.23249753	1642	1570	137	135	138	149	137	1203	0
DLR00017471	11	12	YMR306W	23	SD/MSG -ARG -HIS -LYS -URA +Canavanine +G418 +Thialysine	Yku70_v2_R2_Steve	11	11.0	3.65298370236	10378.3842982	127.750861753	254.0	3.80254838652	825658.901133	8196.10973704	43.0	4.72159107095	782438.001529	3300.43294836	1771	1581	137	135	156	163	144	1445	0
DLR00017471	11	13	YNL090W	23	SD/MSG -ARG -HIS -LYS -URA +Canavanine +G418 +Thialysine	Yku70_v2_R2_Steve	11	11.0	3.68226470213	10951.021844	162.745717612	254.0	3.85113973766	785539.000617	10444.538022	43.0	4.73313862135	784805.001284	3628.95199438	1922	1579	137	135	152	160	141	1299	0
DLR00017471	11	14	YMR306C-A	23	SD/MSG -ARG -HIS -LYS -URA +Canavanine +G418 +Thialysine	Yku70_v2_R2_Steve	11	11.0	3.60673814701	9627.28371774	129.452055639	254.0	3.77765725893	714241.000764	10324.8894749	43.0	4.63716636491	708973.001583	3572.05198311	2053	1570	137	135	153	160	142	1107	0
DLR00017471	11	15	YNL089C	23	SD/MSG -ARG -HIS -LYS -URA +Canavanine +G418 +Thialysine	Yku70_v2_R2_Steve	11	11.0	3.28143773374	8934.14642265	128.138438339	254.0	3.56061161076	578459.000843	11261.7277427	43.0	4.35581199379	576287.001548	4790.3436781	2196	1578	137	135	145	154	138	1331	2
DLR00017471	11	16	YMR305C	23	SD/MSG -ARG -HIS -LYS -URA +Canavanine +G418 +Thialysine	Yku70_v2_R2_Steve	11	11.0	3.68578645692	9524.60270296	176.93707665	254.0	3.82746919191	690301.000413	9698.03542313	43.0	4.70346920343	685579.001075	3545.68299512	2326	1569	137	135	150	158	140	1085	0
DLR00017471	11	17	YNL087W	23	SD/MSG -ARG -HIS -LYS -URA +Canavanine +G418 +Thialysine	Yku70_v2_R2_Steve	11	11.0	3.86339175251	10766.0004696	133.496528639	254.0	3.98451048724	807026.000058	9812.12312327	43.0	4.88716521988	802985.000468	3685.73140095	2471	1580	137	135	151	159	141	925	0
DLR00017471	11	18	YMR304W	23	SD/MSG -ARG -HIS -LYS -URA +Canavanine +G418 +Thialysine	Yku70_v2_R2_Steve	11	11.0	3.43508932903	7863.77229951	118.57967375	254.0	3.59505608316	510568.000769	9226.1721592	43.0	4.41099006424	502218.001606	3712.78635563	2599	1580	137	135	141	151	135	842	0
DLR00017471	11	19	YNL085W	23	SD/MSG -ARG -HIS -LYS -URA +Canavanine +G418 +Thialysine	Yku70_v2_R2_Steve	11	11.0	3.76650268183	10932.993866	92.5994509066	254.0	3.94343164938	768012.000025	9278.31539875	43.0	4.84206623573	764802.000518	3756.70939867	2745	1582	137	135	148	157	141	964	8
DLR00017471	11	20	YMR304C-A	23	SD/MSG -ARG -HIS -LYS -URA +Canavanine +G418 +Thialysine	Yku70_v2_R2_Steve	11	11.0	3.91628453162	9689.0000015	169.471434768	254.0	4.00862988855	724926.00055	8015.98480281	43.0	4.91552164925	718880.000077	2587.92314512	2877	1569	137	135	151	159	143	1053	0
DLR00017471	11	21	YNL083W	23	SD/MSG -ARG -HIS -LYS -URA +Canavanine +G418 +Thialysine	Yku70_v2_R2_Steve	11	11.0	3.74835384588	10421.9500365	133.384192755	254.0	3.86901825311	691523.000149	8996.05326209	43.0	4.75750833276	687201.000689	3410.82201961	3015	1579	137	135	143	153	138	779	0
DLR00017471	11	22	YMR303C	23	SD/MSG -ARG -HIS -LYS -URA +Canavanine +G418 +Thialysine	Yku70_v2_R2_Steve	11	11.0	3.69221736388	8782.83799071	166.643731046	254.0	3.80630951326	616692.000313	8214.33499755	43.0	4.68385078901	609058.000884	2352.3642624	3145	1566	137	135	142	152	137	810	0
DLR00017471	11	23	YNL082W	23	SD/MSG -ARG -HIS -LYS -URA +Canavanine +G418 +Thialysine	Yku70_v2_R2_Steve	11	11.0	3.58649588536	9851.00014536	264.938985437	254.0	3.6527438809	706210.736246	7584.32322225	43.0	4.55202674091	662474.001546	2337.86123512	3282	1574	137	135	137	146	132	630	0
DLR00017471	11	24	YOR202W	23	SD/MSG -ARG -HIS -LYS -URA +Canavanine +G418 +Thialysine	Yku70_v2_R2_Steve	11	11.0	3.60792565274	10367.0000601	254.116004065	254.0	3.70522647452	887881.776157	7750.98656179	43.0	4.58980346785	833439.001444	2948.18788562	3418	1566	137	135	144	151	135	700	0
DLR00017471	12	1	YOR202W	23	SD/MSG -ARG -HIS -LYS -URA +Canavanine +G418 +Thialysine	Yku70_v2_R2_Steve	11	11.0	3.46372577341	9640.00028452	183.995463397	254.0	3.65262187217	725337.001024	10499.5969796	43.0	4.46589508278	720155.001674	2711.28045098	276	1716	137	135	149	156	142	1050	0
DLR00017471	12	2	YNL233W	23	SD/MSG -ARG -HIS -LYS -URA +Canavanine +G418 +Thialysine	Yku70_v2_R2_Steve	11	11.0	3.37909075098	8489.01114974	160.339831934	254.0	3.57956492258	646546.914776	6744.44009682	43.0	4.48074706972	600484.001703	2225.2995442	411	1720	137	135	149	156	142	1458	0
DLR00017471	12	3	YNR004W	23	SD/MSG -ARG -HIS -LYS -URA +Canavanine +G418 +Thialysine	Yku70_v2_R2_Steve	11	11.0	2.9799779438	8366.6	139.502873164	254.0	3.32208155455	447215.000768	11420.8085299	43.0	4.04780323544	443928.000818	6112.76365186	550	1713	137	135	135	146	134	1422	0
DLR00017471	12	4	YNL231C	23	SD/MSG -ARG -HIS -LYS -URA +Canavanine +G418 +Thialysine	Yku70_v2_R2_Steve	11	11.0	0.594791872516	815.162076229	121.584767702	254.0	12.0	28444.5	871.844450773	43.0	0.626693200764	3228.46153527	523.046418072	679	1701	137	135	-1	-1	-1	0	0
DLR00017471	12	5	YNR002C	23	SD/MSG -ARG -HIS -LYS -URA +Canavanine +G418 +Thialysine	Yku70_v2_R2_Steve	11	11.0	0.587544972257	833.487090676	120.418490876	254.0	12.0	26829.3418558	649.419240384	43.0	5.01624623911	3150.0	916.942607517	828	1713	137	135	-1	-1	-1	2	0
DLR00017471	12	6	YNL230C	23	SD/MSG -ARG -HIS -LYS -URA +Canavanine +G418 +Thialysine	Yku70_v2_R2_Steve	11	11.0	3.65448518919	9572.67958336	140.214038438	254.0	3.78917781735	663433.000549	9127.59179961	43.0	4.67187282592	656294.001279	2838.36451143	959	1720	137	135	150	159	143	1110	0
DLR00017471	12	7	YNR001C	23	SD/MSG -ARG -HIS -LYS -URA +Canavanine +G418 +Thialysine	Yku70_v2_R2_Steve	11	11.0	3.31216209364	7873.20183294	69.8024936219	254.0	3.52753370042	492519.000876	8850.13301705	43.0	4.33759141727	490051.001656	3327.51968152	1093	1713	137	135	144	154	140	1853	0
DLR00017471	12	8	YNL229C	23	SD/MSG -ARG -HIS -LYS -URA +Canavanine +G418 +Thialysine	Yku70_v2_R2_Steve	11	11.0	3.50510872626	8533.19978016	93.4009946491	254.0	3.6900640555	617210.000897	9179.67753489	43.0	4.5435545809	611789.001585	2731.69684105	1228	1717	137	135	153	161	144	1455	0
DLR00017471	12	9	YNL001W	23	SD/MSG -ARG -HIS -LYS -URA +Canavanine +G418 +Thialysine	Yku70_v2_R2_Steve	11	11.0	2.66851759448	5912.5	149.889280188	254.0	3.07243552544	295562.000693	9282.07105372	43.0	3.71827254005	291693.0004	6285.61953854	1368	1713	137	135	131	143	131	1623	0
DLR00017471	12	10	YNL228W	23	SD/MSG -ARG -HIS -LYS -URA +Canavanine +G418 +Thialysine	Yku70_v2_R2_Steve	11	11.0	0.579277531363	703.293505955	103.042305031	254.0	12.0	29909.1498922	454.122078409	43.0	5.43012477312	2973.6	825.269045851	1501	1701	137	135	-1	-1	-1	0	0
DLR00017471	12	11	YNL338W	23	SD/MSG -ARG -HIS -LYS -URA +Canavanine +G418 +Thialysine	Yku70_v2_R2_Steve	11	11.0	3.35363584501	9494.61579771	90.5711709656	254.0	3.62683949364	685469.000912	12039.6828343	43.0	4.43542408663	682623.001752	4826.94191817	1633	1716	137	135	153	161	143	1536	0
DLR00017471	12	12	YNL227C	23	SD/MSG -ARG -HIS -LYS -URA +Canavanine +G418 +Thialysine	Yku70_v2_R2_Steve	11	11.0	2.35788423097	3017.3	117.415386315	254.0	2.92940821099	145388.000686	7395.83669528	43.0	3.39468989923	131931.000456	3556.76724897	1771	1720	137	135	123	135	125	737	0
DLR00017471	12	13	YNL336W	23	SD/MSG -ARG -HIS -LYS -URA +Canavanine +G418 +Thialysine	Yku70_v2_R2_Steve	11	11.0	3.44798981399	9442.03042357	151.900696041	254.0	3.62834194526	645846.000814	11376.0215753	43.0	4.44720217602	641535.001669	4224.7753609	1911	1715	137	135	146	155	137	1189	0
DLR00017471	12	14	YNL226W	23	SD/MSG -ARG -HIS -LYS -URA +Canavanine +G418 +Thialysine	Yku70_v2_R2_Steve	11	11.0	2.44580092633	4150.3	234.496762437	254.0	2.87492743407	158060.000765	7854.82726897	43.0	3.3844689558	149832.000367	5189.76906074	2050	1709	137	135	113	126	118	455	0
DLR00017471	12	15	YNL335W	23	SD/MSG -ARG -HIS -LYS -URA +Canavanine +G418 +Thialysine	Yku70_v2_R2_Steve	11	11.0	3.62874294033	9614.02831456	114.533544589	254.0	3.77365441663	682365.000603	9778.97118076	43.0	4.63947047157	679624.001327	3584.39920231	2184	1713	137	135	147	156	138	1302	3
DLR00017471	12	16	YNL224C	23	SD/MSG -ARG -HIS -LYS -URA +Canavanine +G418 +Thialysine	Yku70_v2_R2_Steve	11	11.0	3.52323452083	8707.63675879	95.0182843173	254.0	3.70603647322	589898.000649	9518.76697787	43.0	4.55552692349	585034.001472	3267.26930368	2322	1714	137	135	144	153	136	1077	0
DLR00017471	12	17	YNL334C	23	SD/MSG -ARG -HIS -LYS -URA +Canavanine +G418 +Thialysine	Yku70_v2_R2_Steve	11	11.0	3.92433937734	11416.6063061	141.789317245	254.0	3.98967825047	837750.000049	10243.9728583	43.0	4.89723389809	834960.00059	3817.03640153	2459	1714	137	135	149	157	139	1051	0
DLR00017471	12	18	YNL223W	23	SD/MSG -ARG -HIS -LYS -URA +Canavanine +G418 +Thialysine	Yku70_v2_R2_Steve	11	11.0	0.553836720648	792.596454377	112.107701742	254.0	12.0	28681.4648046	584.884923952	43.0	0.591986958857	3591.73637366	510.587398525	2597	1701	137	135	-1	-1	-1	0	0
DLR00017471	12	19	YNL333W	23	SD/MSG -ARG -HIS -LYS -URA +Canavanine +G418 +Thialysine	Yku70_v2_R2_Steve	11	11.0	3.7777950834	10669.1782582	157.106575256	254.0	3.89719201616	787125.000485	8950.99060246	43.0	4.78726263219	783245.000977	2929.7128444	2733	1712	137	135	149	158	141	1017	0
DLR00017471	12	20	YNL219C	23	SD/MSG -ARG -HIS -LYS -URA +Canavanine +G418 +Thialysine	Yku70_v2_R2_Steve	11	11.0	0.587636534522	898.54855437	127.911574184	254.0	12.0	28512.2674206	574.144642883	43.0	0.613220051135	3719.72756116	538.225116061	2870	1703	137	135	-1	-1	-1	0	0
DLR00017471	12	21	YNL332W	23	SD/MSG -ARG -HIS -LYS -URA +Canavanine +G418 +Thialysine	Yku70_v2_R2_Steve	11	11.0	3.83052957609	11228.2925382	148.394179771	254.0	3.93360833661	787433.000393	8585.26407903	43.0	4.83131429193	791304.049157	1916.2775386	2999	1710	137	135	145	154	139	1135	0
DLR00017471	12	22	YNL218W	23	SD/MSG -ARG -HIS -LYS -URA +Canavanine +G418 +Thialysine	Yku70_v2_R2_Steve	11	11.0	3.82384805496	8827.00034392	157.816992376	254.0	3.92281082136	653039.000464	8036.24664648	43.0	4.81496553587	642851.000018	2767.62051024	3137	1711	137	135	145	153	138	671	0
DLR00017471	12	23	YNL330C	23	SD/MSG -ARG -HIS -LYS -URA +Canavanine +G418 +Thialysine	Yku70_v2_R2_Steve	11	11.0	3.96274174947	11287.0000723	336.077688038	254.0	4.01739141711	859927.000111	9123.21774287	43.0	4.9239347168	855189.000317	2895.46521801	3275	1712	137	135	144	152	136	766	0
DLR00017471	12	24	YOR202W	23	SD/MSG -ARG -HIS -LYS -URA +Canavanine +G418 +Thialysine	Yku70_v2_R2_Steve	11	11.0	3.64898838547	10306.0000665	353.163827825	254.0	3.78656869905	852649.001057	10623.4895869	43.0	4.6243767315	844007.001563	2799.0535862	3413	1709	137	135	145	151	136	684	0
DLR00017471	13	1	YOR202W	23	SD/MSG -ARG -HIS -LYS -URA +Canavanine +G418 +Thialysine	Yku70_v2_R2_Steve	11	11.0	3.63538090736	9718.00003336	235.487780729	254.0	3.81244526181	787066.000901	8470.19188963	43.0	4.68167092087	780102.000947	2756.07475892	284	1849	137	135	153	159	144	1032	0
DLR00017471	13	2	YNL339C	23	SD/MSG -ARG -HIS -LYS -URA +Canavanine +G418 +Thialysine	Yku70_v2_R2_Steve	11	11.0	3.70463411327	9761.00008135	207.741036699	254.0	3.91639872797	791210.000556	8021.66552063	43.0	4.81082080944	785005.000673	2079.83201589	420	1847	137	135	155	161	144	1199	0
DLR00017471	13	3	YNL115C	23	SD/MSG -ARG -HIS -LYS -URA +Canavanine +G418 +Thialysine	Yku70_v2_R2_Steve	11	11.0	3.87038121333	10119.0000599	234.565193786	254.0	3.9806743358	751405.000002	8416.11776427	43.0	4.89207866425	746445.000412	1969.52693137	552	1846	137	135	153	160	144	1154	0
DLR00017471	13	4	YMR326C	23	SD/MSG -ARG -HIS -LYS -URA +Canavanine +G418 +Thialysine	Yku70_v2_R2_Steve	11	11.0	3.85679642341	10450.0000051	185.248859332	254.0	4.00779722372	805207.000151	7858.6600009	43.0	4.92128074256	800499.000481	1382.55936484	686	1842	137	135	157	164	147	1246	0
DLR00017471	13	5	YNL108C	23	SD/MSG -ARG -HIS -LYS -URA +Canavanine +G418 +Thialysine	Yku70_v2_R2_Steve	11	11.0	3.63133355179	9145.55445117	149.286098659	254.0	3.8066984394	712909.637988	6653.19961573	43.0	4.72978134231	680331.001161	1839.55103479	834	1855	137	135	156	164	148	1456	0
DLR00017471	13	6	YMR322C	23	SD/MSG -ARG -HIS -LYS -URA +Canavanine +G418 +Thialysine	Yku70_v2_R2_Steve	11	11.0	3.5236329389	8227.14195172	109.180625517	254.0	3.65160439131	600346.708971	6280.21875888	43.0	4.56022619784	562792.00142	2043.53850557	960	1857	137	135	150	158	143	1288	0
DLR00017471	13	7	YNL107W	23	SD/MSG -ARG -HIS -LYS -URA +Canavanine +G418 +Thialysine	Yku70_v2_R2_Steve	11	11.0	3.72863398705	9775.88674165	124.462315977	254.0	3.94366810422	714352.000189	8947.11785221	43.0	4.85313533474	712063.000332	3129.69205777	1104	1851	137	135	155	163	146	1640	0
DLR00017471	13	8	YMR320W	23	SD/MSG -ARG -HIS -LYS -URA +Canavanine +G418 +Thialysine	Yku70_v2_R2_Steve	11	11.0	3.71378132986	9398.00014363	108.449171757	254.0	3.86228650599	707498.000507	8916.68952464	43.0	4.74919408873	702092.001185	2388.29166322	1231	1854	137	135	155	162	144	1179	0
DLR00017471	13	9	YNL106C	23	SD/MSG -ARG -HIS -LYS -URA +Canavanine +G418 +Thialysine	Yku70_v2_R2_Steve	11	11.0	0.751733659973	1072.51451802	153.613143755	254.0	12.0	30850.7557604	576.42263518	43.0	1.09323307133	4373.90198799	797.236899601	1364	1836	137	135	-1	-1	-1	0	0
DLR00017471	13	10	YMR319C	23	SD/MSG -ARG -HIS -LYS -URA +Canavanine +G418 +Thialysine	Yku70_v2_R2_Steve	11	11.0	3.71138872085	9974.00019813	140.852715378	254.0	3.78404711363	830877.787968	7838.70595961	43.0	4.70571087535	781241.001651	3418.17244843	1502	1852	137	135	156	163	146	1142	0
DLR00017471	13	11	YNL105W	23	SD/MSG -ARG -HIS -LYS -URA +Canavanine +G418 +Thialysine	Yku70_v2_R2_Steve	11	11.0	3.79604571575	9813.00020992	138.522784265	254.0	3.9744401915	752798.000162	9523.10431022	43.0	4.87483992154	752544.000474	3049.92769446	1648	1855	137	135	156	163	144	1592	0
DLR00017471	13	12	YMR318C	23	SD/MSG -ARG -HIS -LYS -URA +Canavanine +G418 +Thialysine	Yku70_v2_R2_Steve	11	11.0	3.70082068699	9500.14319456	119.256314965	254.0	3.89049712739	716217.000317	8984.75004636	43.0	4.78210458231	710982.000885	2602.05465249	1784	1845	137	135	154	161	142	1302	0
DLR00017471	13	13	YNL104C	23	SD/MSG -ARG -HIS -LYS -URA +Canavanine +G418 +Thialysine	Yku70_v2_R2_Steve	11	11.0	3.8926117049	10967.0002011	191.641619593	254.0	4.02992760307	851347.000044	9174.04329681	43.0	4.94180159036	850434.000462	2639.79982346	1925	1855	137	135	154	161	142	1324	3
DLR00017471	13	14	YMR317W	23	SD/MSG -ARG -HIS -LYS -URA +Canavanine +G418 +Thialysine	Yku70_v2_R2_Steve	11	11.0	3.81454675197	9776.00020855	157.971700493	254.0	3.96131227501	737857.000143	9085.32737589	43.0	4.86338859378	734133.000344	2942.76001043	2056	1843	137	135	151	159	140	1219	0
DLR00017471	13	15	YNL101W	23	SD/MSG -ARG -HIS -LYS -URA +Canavanine +G418 +Thialysine	Yku70_v2_R2_Steve	11	11.0	3.86205248504	10017.0004596	126.559898412	254.0	3.98321742295	734018.000643	9509.11006165	43.0	4.888518674	731301.000175	3844.82123598	2193	1847	137	135	148	156	138	1217	0
DLR00017471	13	16	YMR316W	23	SD/MSG -ARG -HIS -LYS -URA +Canavanine +G418 +Thialysine	Yku70_v2_R2_Steve	11	11.0	3.55611085414	8928.20536601	125.742044189	254.0	3.71987789494	586905.000537	9087.24658758	43.0	4.5789272642	581625.001219	3373.9806095	2327	1840	137	135	141	150	134	1083	0
DLR00017471	13	17	YNL100W	23	SD/MSG -ARG -HIS -LYS -URA +Canavanine +G418 +Thialysine	Yku70_v2_R2_Steve	11	11.0	3.59486007109	9538.81792067	104.069421545	254.0	3.76779775053	629338.000451	9269.23587035	43.0	4.63307386857	625785.001112	3812.47991147	2467	1843	137	135	142	152	135	1051	0
DLR00017471	13	18	YMR316C-B	23	SD/MSG -ARG -HIS -LYS -URA +Canavanine +G418 +Thialysine	Yku70_v2_R2_Steve	11	11.0	3.7806599843	9761.88131022	103.071907779	254.0	3.91735393103	741265.000164	8504.59617642	43.0	4.81161156336	735922.00063	2692.25167449	2601	1839	137	135	150	158	141	1111	0
DLR00017471	13	19	YNL099C	23	SD/MSG -ARG -HIS -LYS -URA +Canavanine +G418 +Thialysine	Yku70_v2_R2_Steve	11	11.0	3.40394882671	8520.6344185	74.5797931024	254.0	3.63910660771	613472.312824	6567.76466916	43.0	4.53178342895	576905.001474	2254.77847636	2742	1852	137	135	145	154	139	1319	0
DLR00017471	13	20	YMR316C-A	23	SD/MSG -ARG -HIS -LYS -URA +Canavanine +G418 +Thialysine	Yku70_v2_R2_Steve	11	11.0	3.59250641638	8962.01547746	147.598897183	254.0	3.7384696518	630001.000655	8893.15523745	43.0	4.59661609676	624106.001383	2933.87358405	2870	1849	137	135	146	154	139	1076	0
DLR00017471	13	21	YNL098C	23	SD/MSG -ARG -HIS -LYS -URA +Canavanine +G418 +Thialysine	Yku70_v2_R2_Steve	11	11.0	3.98549450372	10336.0000824	194.690773639	254.0	4.06496715838	723823.000563	9037.11746623	43.0	4.97356347117	718252.000312	3475.2413358	3014	1853	137	135	143	152	137	618	0
DLR00017471	13	22	YMR315W	23	SD/MSG -ARG -HIS -LYS -URA +Canavanine +G418 +Thialysine	Yku70_v2_R2_Steve	11	11.0	3.79547526862	9026.00021415	169.970533856	254.0	3.86989178633	640257.000109	8108.04430101	43.0	4.75880642418	631234.000579	2212.97137422	3145	1836	137	135	141	150	136	736	0
DLR00017471	13	23	YNL097C	23	SD/MSG -ARG -HIS -LYS -URA +Canavanine +G418 +Thialysine	Yku70_v2_R2_Steve	11	11.0	3.47139749506	8037.00023522	302.604417627	254.0	3.52572771482	529830.553211	7234.17967329	43.0	4.40142425879	492175.001733	2384.4064192	3278	1840	137	135	129	138	127	488	0
DLR00017471	13	24	YOR202W	23	SD/MSG -ARG -HIS -LYS -URA +Canavanine +G418 +Thialysine	Yku70_v2_R2_Steve	11	11.0	3.53118084934	10464.0001481	293.243629362	254.0	3.66868297572	894292.288077	7992.62583056	43.0	4.55597731641	834737.001626	2933.51495533	3414	1840	137	135	143	149	134	839	0
DLR00017471	14	1	YOR202W	23	SD/MSG -ARG -HIS -LYS -URA +Canavanine +G418 +Thialysine	Yku70_v2_R2_Steve	11	11.0	3.29082383606	8928.8159077	143.885385413	254.0	3.59502916458	690322.000987	10338.605527	43.0	4.38509294885	680890.001733	3272.7023195	281	1987	137	135	150	157	142	1007	0
DLR00017471	14	2	YNL253W	23	SD/MSG -ARG -HIS -LYS -URA +Canavanine +G418 +Thialysine	Yku70_v2_R2_Steve	11	11.0	5.13471275933	786.6	228.267245911	254.0	12.0	28083.3707199	605.507289214	43.0	5.48224520196	3588.3	1038.66229668	415	1981	137	135	-1	-1	-1	5	0
DLR00017471	14	3	YNR018W	23	SD/MSG -ARG -HIS -LYS -URA +Canavanine +G418 +Thialysine	Yku70_v2_R2_Steve	11	11.0	3.55247039922	8553.66314377	162.876982771	254.0	3.74026127278	579486.000781	9048.91697165	43.0	4.60877021617	577505.001696	3128.58805583	545	1982	137	135	145	153	140	1667	0
DLR00017471	14	4	YNL249C	23	SD/MSG -ARG -HIS -LYS -URA +Canavanine +G418 +Thialysine	Yku70_v2_R2_Steve	11	11.0	3.67109316615	8585.59896466	154.457432368	254.0	3.86644962118	629518.000109	7856.99480216	43.0	4.76179727232	622367.000559	1902.8979024	684	1986	137	135	152	159	144	1346	0
DLR00017471	14	5	YNR015W	23	SD/MSG -ARG -HIS -LYS -URA +Canavanine +G418 +Thialysine	Yku70_v2_R2_Steve	11	11.0	3.70778226791	8931.21599674	95.9264175289	254.0	3.90733080648	658859.000071	7631.9026957	43.0	4.80693098444	654031.000482	1993.5040141	823	1988	137	135	154	161	145	1480	0
DLR00017471	14	6	YNL246W	23	SD/MSG -ARG -HIS -LYS -URA +Canavanine +G418 +Thialysine	Yku70_v2_R2_Steve	11	11.0	3.39233290711	7891.01512116	124.759715674	254.0	3.57726116668	521125.00103	8776.35625589	43.0	4.4063779586	516560.001774	2524.09098288	957	1994	137	135	146	155	141	1652	0
DLR00017471	14	7	YNR014W	23	SD/MSG -ARG -HIS -LYS -URA +Canavanine +G418 +Thialysine	Yku70_v2_R2_Steve	11	11.0	3.52652916562	9265.72417102	113.110529157	254.0	3.72990933272	644822.000897	8855.22331488	43.0	4.59794587233	642004.001508	2195.70184149	1093	1989	137	135	150	158	143	1600	0
DLR00017471	14	8	YNL242W	23	SD/MSG -ARG -HIS -LYS -URA +Canavanine +G418 +Thialysine	Yku70_v2_R2_Steve	11	11.0	3.60629895608	8996.00017029	129.366405718	254.0	3.76326962148	650115.000679	8920.83501805	43.0	4.63895157835	646921.001412	2661.23513095	1231	1988	137	135	151	159	143	1655	0
DLR00017471	14	9	YNR013C	23	SD/MSG -ARG -HIS -LYS -URA +Canavanine +G418 +Thialysine	Yku70_v2_R2_Steve	11	11.0	3.4064961876	9896.33335338	119.64266018	254.0	3.6712096512	675017.000837	11639.3521875	43.0	4.50520112306	674062.001737	4771.37909272	1366	1987	137	135	148	157	141	1569	0
DLR00017471	14	10	YNL241C	23	SD/MSG -ARG -HIS -LYS -URA +Canavanine +G418 +Thialysine	Yku70_v2_R2_Steve	11	11.0	2.3473927159	3570.6	195.447863324	254.0	2.82196596304	135293.000642	7296.74025136	43.0	3.20010225793	137212.9	3451.5627934	1500	1987	137	135	112	126	118	389	0
DLR00017471	14	11	YNR012W	23	SD/MSG -ARG -HIS -LYS -URA +Canavanine +G418 +Thialysine	Yku70_v2_R2_Steve	11	11.0	3.72083891243	9791.58397121	125.108191381	254.0	3.9112695652	728923.000184	8960.93011339	43.0	4.80995294725	726690.000677	2764.28583778	1636	1988	137	135	151	159	142	1415	0
DLR00017471	14	12	YNL239W	23	SD/MSG -ARG -HIS -LYS -URA +Canavanine +G418 +Thialysine	Yku70_v2_R2_Steve	11	11.0	3.55528117644	8282.64745397	128.489764936	254.0	3.73870418468	603626.000518	8809.75257845	43.0	4.5983054732	599558.001166	2749.32950056	1775	1990	137	135	149	157	140	1394	0
DLR00017471	14	13	YNR010W	23	SD/MSG -ARG -HIS -LYS -URA +Canavanine +G418 +Thialysine	Yku70_v2_R2_Steve	11	11.0	0.556851082718	451.8	83.2145627001	254.0	12.0	29879.7824216	614.775593266	43.0	5.73872656965	2174.4	608.613147952	1928	1988	137	135	-1	-1	-1	23	0
DLR00017471	14	14	YNL238W	23	SD/MSG -ARG -HIS -LYS -URA +Canavanine +G418 +Thialysine	Yku70_v2_R2_Steve	11	11.0	3.57781513633	9010.07641463	156.443123622	254.0	3.75807857397	632002.000712	9177.96574106	43.0	4.6252787094	629932.001527	2599.20649911	2050	1987	137	135	146	154	137	1512	0
DLR00017471	14	15	YNR009W	23	SD/MSG -ARG -HIS -LYS -URA +Canavanine +G418 +Thialysine	Yku70_v2_R2_Steve	11	11.0	3.86367211166	10011.8512847	155.244152871	254.0	3.95862107283	729509.000458	9095.57365913	43.0	4.85974585398	726860.000088	3576.63559705	2184	1989	137	135	146	155	137	1243	0
DLR00017471	14	16	YNL237W	23	SD/MSG -ARG -HIS -LYS -URA +Canavanine +G418 +Thialysine	Yku70_v2_R2_Steve	11	11.0	3.86586200282	9058.00033925	134.426326674	254.0	3.99313623836	680407.000542	8437.07768427	43.0	4.8942564019	673986.000081	3102.99295747	2326	1987	137	135	147	155	138	1004	0
DLR00017471	14	17	YNR008W	23	SD/MSG -ARG -HIS -LYS -URA +Canavanine +G418 +Thialysine	Yku70_v2_R2_Steve	11	11.0	3.97952170084	10896.0002347	199.090575072	254.0	4.08433737833	817553.000446	9262.89518353	43.0	5.00125959441	815670.999928	3774.45693106	2456	1983	137	135	149	157	139	1234	0
DLR00017471	14	18	YNL236W	23	SD/MSG -ARG -HIS -LYS -URA +Canavanine +G418 +Thialysine	Yku70_v2_R2_Steve	11	11.0	0.615784647039	1048.56964568	148.567899886	254.0	12.0	29311.3557317	581.960282533	43.0	0.648449872482	4540.74087968	648.794672019	2599	1973	137	135	-1	-1	-1	2	0
DLR00017471	14	19	YNR007C	23	SD/MSG -ARG -HIS -LYS -URA +Canavanine +G418 +Thialysine	Yku70_v2_R2_Steve	11	11.0	3.71424717821	9931.00021364	149.055154786	254.0	3.8166019885	706765.000647	9352.79676784	43.0	4.6870072737	702373.001392	3072.0383812	2733	1983	137	135	145	154	138	981	0
DLR00017471	14	20	YNL235C	23	SD/MSG -ARG -HIS -LYS -URA +Canavanine +G418 +Thialysine	Yku70_v2_R2_Steve	11	11.0	2.94916567369	6176.21198519	102.66585846	254.0	3.42613113676	375943.000905	7772.6105235	43.0	4.13007410194	384275.285069	785.879654144	2870	1985	137	135	140	149	136	1595	0
DLR00017471	14	21	YNR006W	23	SD/MSG -ARG -HIS -LYS -URA +Canavanine +G418 +Thialysine	Yku70_v2_R2_Steve	11	11.0	3.16239923033	8235.45611898	88.0168733701	254.0	3.53437715507	494665.000895	9415.25293614	43.0	4.32824053679	492716.001694	3709.07643012	3005	1986	137	135	138	147	135	1425	0
DLR00017471	14	22	YNL234W	23	SD/MSG -ARG -HIS -LYS -URA +Canavanine +G418 +Thialysine	Yku70_v2_R2_Steve	11	11.0	3.78227402226	9586.00021171	196.357677704	254.0	3.9177529462	711966.000039	8784.14150275	43.0	4.80760852428	704963.000502	2949.62168417	3140	1985	137	135	145	153	138	892	10
DLR00017471	14	23	YNR005C	23	SD/MSG -ARG -HIS -LYS -URA +Canavanine +G418 +Thialysine	Yku70_v2_R2_Steve	11	11.0	3.68756745155	11249.0001267	324.633096917	254.0	3.9130727694	822896.000695	9443.3212301	43.0	4.80377325285	823508.001079	2406.2088336	3271	1982	137	135	142	150	136	1369	0
DLR00017471	14	24	YOR202W	23	SD/MSG -ARG -HIS -LYS -URA +Canavanine +G418 +Thialysine	Yku70_v2_R2_Steve	11	11.0	3.73320004852	10468.0000107	329.489213091	254.0	3.91447431649	880571.000791	9035.55381961	43.0	4.78477841287	873535.000823	2885.13043241	3413	1982	137	135	147	152	137	810	0
DLR00017471	15	1	YOR202W	23	SD/MSG -ARG -HIS -LYS -URA +Canavanine +G418 +Thialysine	Yku70_v2_R2_Steve	11	11.0	3.66386193273	11480.0000773	378.042370845	254.0	3.79910878542	888126.001011	10676.7076864	43.0	4.65926496392	884472.001399	3058.97590274	289	2130	137	135	149	156	142	904	0
DLR00017471	15	2	YNL021W	23	SD/MSG -ARG -HIS -LYS -URA +Canavanine +G418 +Thialysine	Yku70_v2_R2_Steve	11	11.0	5.65258068133	1474.2	430.041652614	254.0	12.0	30457.8	1210.55952237	43.0	0.768048574449	6162.3	1019.29375249	416	2095	137	135	-1	-1	-1	6	0
DLR00017471	15	3	YNL129W	23	SD/MSG -ARG -HIS -LYS -URA +Canavanine +G418 +Thialysine	Yku70_v2_R2_Steve	11	11.0	3.79872460691	10482.0000211	225.234063095	254.0	3.98972546283	808629.000245	7824.24256763	43.0	4.90131303598	805985.000409	1930.17218867	563	2128	137	135	154	161	146	1382	10
DLR00017471	15	4	YNL020C	23	SD/MSG -ARG -HIS -LYS -URA +Canavanine +G418 +Thialysine	Yku70_v2_R2_Steve	11	11.0	3.93130524553	9631.99999898	206.638907268	254.0	4.03982701597	715245.000444	7722.48274318	43.0	4.9559156436	710355.000052	2104.36200696	688	2130	137	135	153	160	146	1229	0
DLR00017471	15	5	YNL128W	23	SD/MSG -ARG -HIS -LYS -URA +Canavanine +G418 +Thialysine	Yku70_v2_R2_Steve	11	11.0	3.50952712195	8204.17095137	98.8263917274	254.0	3.69665579646	553231.000623	8273.56339567	43.0	4.55292272724	548706.001438	2513.1727145	830	2130	137	135	146	155	142	1424	0
DLR00017471	15	6	YNL016W	23	SD/MSG -ARG -HIS -LYS -URA +Canavanine +G418 +Thialysine	Yku70_v2_R2_Steve	11	11.0	3.40798545092	8359.0810887	94.4820427659	254.0	3.55699773673	521269.000922	9708.93129635	43.0	4.37599849006	516446.001858	3508.39150899	960	2127	137	135	141	151	138	1386	0
DLR00017471	15	7	YNL127W	23	SD/MSG -ARG -HIS -LYS -URA +Canavanine +G418 +Thialysine	Yku70_v2_R2_Steve	11	11.0	0.5	477.0	74.3422297649	254.0	12.0	28181.7	698.705859613	43.0	0.502115710715	2245.73462895	317.882724633	1099	2115	137	135	-1	-1	-1	6	0
DLR00017471	15	8	YNL015W	23	SD/MSG -ARG -HIS -LYS -URA +Canavanine +G418 +Thialysine	Yku70_v2_R2_Steve	11	11.0	3.6615582982	9396.85238911	101.321565884	254.0	3.80626016227	685655.000479	8481.1005917	43.0	4.69029730794	681138.000984	2611.54635916	1230	2125	137	135	150	159	143	1419	0
DLR00017471	15	9	YNL125C	23	SD/MSG -ARG -HIS -LYS -URA +Canavanine +G418 +Thialysine	Yku70_v2_R2_Steve	11	11.0	4.07881242566	10596.9988193	176.108972258	254.0	4.13568408488	805192.000356	8047.52901291	43.0	5.06171871409	800965.999952	2453.99993712	1376	2129	137	135	151	160	143	1103	0
DLR00017471	15	10	YNL013C	23	SD/MSG -ARG -HIS -LYS -URA +Canavanine +G418 +Thialysine	Yku70_v2_R2_Steve	11	11.0	3.96409413178	9781.9995357	159.167068553	254.0	4.10492153182	764730.000328	8336.42035899	43.0	5.02474102842	761534.999895	2723.86851978	1503	2127	137	135	152	160	143	1441	0
DLR00017471	15	11	YNL123W	23	SD/MSG -ARG -HIS -LYS -URA +Canavanine +G418 +Thialysine	Yku70_v2_R2_Steve	11	11.0	3.9143934712	9687.00003541	146.341639964	254.0	4.01635363497	738271.00066	8478.98655202	43.0	4.93045369688	734219.000275	2734.44488489	1652	2126	137	135	149	158	141	1375	0
DLR00017471	15	12	YNL012W	23	SD/MSG -ARG -HIS -LYS -URA +Canavanine +G418 +Thialysine	Yku70_v2_R2_Steve	11	11.0	3.71758332609	9412.65282526	153.773571576	254.0	3.85212473658	686634.000242	9081.1396443	43.0	4.73912252957	681671.000765	3212.17720428	1778	2127	137	135	146	155	139	1200	0
DLR00017471	15	13	YNL122C	23	SD/MSG -ARG -HIS -LYS -URA +Canavanine +G418 +Thialysine	Yku70_v2_R2_Steve	11	11.0	3.57575135142	8839.28857626	80.416915618	254.0	3.77791420315	644276.000471	9138.02800174	43.0	4.6456932969	639458.001175	3346.9539806	1925	2126	137	135	146	155	139	1244	0
DLR00017471	15	14	YNL010W	23	SD/MSG -ARG -HIS -LYS -URA +Canavanine +G418 +Thialysine	Yku70_v2_R2_Steve	11	11.0	3.52714870807	8615.61102854	139.406443755	254.0	3.76677531711	613654.000496	8957.25746658	43.0	4.62768970529	608745.001247	3091.13620423	2051	2127	137	135	144	153	137	1198	4
DLR00017471	15	15	YNL121C	23	SD/MSG -ARG -HIS -LYS -URA +Canavanine +G418 +Thialysine	Yku70_v2_R2_Steve	11	11.0	3.61731881997	9041.88881448	171.935499991	254.0	3.73677568135	597483.000545	8791.71904134	43.0	4.60342295485	592283.001244	2833.82711428	2196	2125	137	135	138	148	133	1002	0
DLR00017471	15	16	YNL009W	23	SD/MSG -ARG -HIS -LYS -URA +Canavanine +G418 +Thialysine	Yku70_v2_R2_Steve	11	11.0	3.51323799397	8406.03341498	89.4852156645	254.0	3.6982199973	566232.000562	8463.00919926	43.0	4.55188006188	561682.00123	2762.85779602	2321	2126	137	135	140	150	135	1244	0
DLR00017471	15	17	YNL120C	23	SD/MSG -ARG -HIS -LYS -URA +Canavanine +G418 +Thialysine	Yku70_v2_R2_Steve	11	11.0	4.11271335983	11034.9994708	110.714528014	254.0	4.1702531056	776164.000355	9178.70947693	43.0	5.09822714591	772391.000051	4073.69677889	2471	2119	137	135	145	154	138	946	0
DLR00017471	15	18	YNL008C	23	SD/MSG -ARG -HIS -LYS -URA +Canavanine +G418 +Thialysine	Yku70_v2_R2_Steve	11	11.0	3.64417158901	9315.88306781	102.275912151	254.0	3.76453394153	660716.925317	7270.74191205	43.0	4.67527230109	628868.000838	2906.79089277	2606	2115	137	135	143	152	137	1069	0
DLR00017471	15	19	YNL119W	23	SD/MSG -ARG -HIS -LYS -URA +Canavanine +G418 +Thialysine	Yku70_v2_R2_Steve	11	11.0	3.90131044689	10852.8038729	133.055852975	254.0	3.97394720554	735985.000609	9485.61019249	43.0	4.87862281076	730848.000063	4012.51893622	2744	2122	137	135	143	152	136	827	0
DLR00017471	15	20	YNL004W	23	SD/MSG -ARG -HIS -LYS -URA +Canavanine +G418 +Thialysine	Yku70_v2_R2_Steve	11	11.0	3.46191271356	8894.16063151	77.4393352686	254.0	3.57553944393	608405.963011	6647.36031556	43.0	4.45200614843	576706.337296	1652.10419301	2877	2112	137	135	139	149	136	959	0
DLR00017471	15	21	YNL117W	23	SD/MSG -ARG -HIS -LYS -URA +Canavanine +G418 +Thialysine	Yku70_v2_R2_Steve	11	11.0	3.62476112833	9770.08904669	161.884144181	254.0	3.71428017546	698855.136082	7429.77698744	43.0	4.62321910913	657703.001442	2584.43996192	3018	2124	137	135	142	151	137	785	0
DLR00017471	15	22	YNL003C	23	SD/MSG -ARG -HIS -LYS -URA +Canavanine +G418 +Thialysine	Yku70_v2_R2_Steve	11	11.0	2.50157646541	3782.9	237.206846525	254.0	2.9521869738	154174.000886	8274.85773437	43.0	3.4984583258	144027.000581	5299.19468617	3145	2120	137	135	111	124	119	456	0
DLR00017471	15	23	YNL116W	23	SD/MSG -ARG -HIS -LYS -URA +Canavanine +G418 +Thialysine	Yku70_v2_R2_Steve	11	11.0	3.83510129849	9771.00000548	409.628347024	254.0	3.95247953934	755959.000185	8925.91488271	43.0	4.84319705718	749025.000443	2857.81464148	3286	2116	137	135	145	152	137	818	0
DLR00017471	15	24	YOR202W	23	SD/MSG -ARG -HIS -LYS -URA +Canavanine +G418 +Thialysine	Yku70_v2_R2_Steve	11	11.0	3.47320929191	10356.0002124	348.898831496	254.0	3.70059983808	801096.001031	11692.6978695	43.0	4.51410013104	793524.001666	3264.0975116	3422	2111	137	135	141	148	134	669	0
DLR00017471	16	1	YOR202W	23	SD/MSG -ARG -HIS -LYS -URA +Canavanine +G418 +Thialysine	Yku70_v2_R2_Steve	11	11.0	3.99070757737	11196.9938916	491.774230546	254.0	3.79833036316	680601.001361	12515.4090269	43.0	4.64268833104	680234.00185	7127.34773308	267	2260	137	135	147	153	141	342	27
DLR00017471	16	2	YOR202W	23	SD/MSG -ARG -HIS -LYS -URA +Canavanine +G418 +Thialysine	Yku70_v2_R2_Steve	11	11.0	3.85592409029	7749.72437315	89.3890436046	254.0	3.77987103705	485265.000398	6561.45564421	43.0	4.63749501949	470644.000678	1288.5328616	414	2256	137	135	154	159	147	383	1
DLR00017471	16	3	YOR202W	23	SD/MSG -ARG -HIS -LYS -URA +Canavanine +G418 +Thialysine	Yku70_v2_R2_Steve	11	11.0	3.86876131151	6755.78439849	239.813041958	254.0	3.60688159062	388753.001241	7624.77284804	43.0	4.4134805049	376174.001593	3300.78955677	543	2257	137	135	148	156	145	602	0
DLR00017471	16	4	YOR202W	23	SD/MSG -ARG -HIS -LYS -URA +Canavanine +G418 +Thialysine	Yku70_v2_R2_Steve	11	11.0	4.15959358969	8178.29984124	159.387831478	254.0	3.86530363153	490474.000059	7184.98270436	43.0	4.780383082	482308.999764	3832.62979496	668	2257	137	135	155	162	150	478	5
DLR00017471	16	5	YOR202W	23	SD/MSG -ARG -HIS -LYS -URA +Canavanine +G418 +Thialysine	Yku70_v2_R2_Steve	11	11.0	3.54784177225	7780.59770837	155.374145772	254.0	3.60284947003	440081.001334	7075.62575277	43.0	4.4137391142	439257.001901	2629.63180291	809	2265	137	135	151	159	148	1065	8
DLR00017471	16	6	YOR202W	23	SD/MSG -ARG -HIS -LYS -URA +Canavanine +G418 +Thialysine	Yku70_v2_R2_Steve	11	11.0	3.83797028031	7723.86829561	114.932579036	254.0	3.76783429059	492634.170838	5536.30053202	43.0	4.65756728561	467385.000716	1361.93465295	966	2256	137	135	156	163	150	626	0
DLR00017471	16	7	YOR202W	23	SD/MSG -ARG -HIS -LYS -URA +Canavanine +G418 +Thialysine	Yku70_v2_R2_Steve	11	11.0	3.73594840619	8006.99570945	101.279688262	254.0	3.71096495032	488936.00093	6548.32089983	43.0	4.55723208186	481914.124916	1257.29955528	1090	2252	137	135	154	162	148	576	0
DLR00017471	16	8	YOR202W	23	SD/MSG -ARG -HIS -LYS -URA +Canavanine +G418 +Thialysine	Yku70_v2_R2_Steve	11	11.0	3.79998370552	6826.99025713	110.398059693	254.0	3.68866488534	415448.00074	6026.27739909	43.0	4.53525304085	402371.000986	1542.68818022	1237	2252	137	135	151	160	147	649	1
DLR00017471	16	9	YOR202W	23	SD/MSG -ARG -HIS -LYS -URA +Canavanine +G418 +Thialysine	Yku70_v2_R2_Steve	11	11.0	4.08107736779	9162.55009154	169.926914099	254.0	3.95174946216	574026.000145	6172.56872667	43.0	4.85540059268	565492.00002	1115.81081761	1367	2258	137	135	153	161	147	690	1
DLR00017471	16	10	YOR202W	23	SD/MSG -ARG -HIS -LYS -URA +Canavanine +G418 +Thialysine	Yku70_v2_R2_Steve	11	11.0	3.7791760641	7801.7846527	152.422789845	254.0	3.7335188566	480116.000784	6736.3709119	43.0	4.58992372299	475756.001277	1556.67962379	1504	2265	137	135	148	157	143	1006	8
DLR00017471	16	11	YOR202W	23	SD/MSG -ARG -HIS -LYS -URA +Canavanine +G418 +Thialysine	Yku70_v2_R2_Steve	11	11.0	3.96952633369	8364.80898237	126.363528498	254.0	3.7625330301	517078.000653	6421.93227599	43.0	4.66110725676	508593.000699	862.119064708	1653	2256	137	135	147	156	142	867	0
DLR00017471	16	12	YOR202W	23	SD/MSG -ARG -HIS -LYS -URA +Canavanine +G418 +Thialysine	Yku70_v2_R2_Steve	11	11.0	3.91121270819	7487.18594856	136.065454778	254.0	3.7939864257	485067.000096	6499.71194416	43.0	4.66119334173	474379.00053	791.201712689	1774	2251	137	135	150	159	144	815	0
DLR00017471	16	13	YOR202W	23	SD/MSG -ARG -HIS -LYS -URA +Canavanine +G418 +Thialysine	Yku70_v2_R2_Steve	11	11.0	3.95701334281	9852.31395695	100.894752897	254.0	3.89395572691	611378.000799	6019.70797137	43.0	4.81666934144	611675.000503	3493.37030224	1901	2264	137	135	148	157	143	1284	5
DLR00017471	16	14	YOR202W	23	SD/MSG -ARG -HIS -LYS -URA +Canavanine +G418 +Thialysine	Yku70_v2_R2_Steve	11	11.0	3.67503595112	7341.00002094	88.7539750951	254.0	3.6388716639	499255.516212	5913.7273136	43.0	4.52939781921	465604.001328	1106.44482406	2059	2251	137	135	147	156	142	723	0
DLR00017471	16	15	YOR202W	23	SD/MSG -ARG -HIS -LYS -URA +Canavanine +G418 +Thialysine	Yku70_v2_R2_Steve	11	11.0	3.99910557166	9082.99997428	96.5215969961	254.0	3.91251762116	591882.000416	7089.46521371	43.0	4.84558209823	582446.999774	3257.08467716	2199	2255	137	135	149	157	143	743	0
DLR00017471	16	16	YOR202W	23	SD/MSG -ARG -HIS -LYS -URA +Canavanine +G418 +Thialysine	Yku70_v2_R2_Steve	11	11.0	3.81869821815	7565.99796734	69.615553938	254.0	3.80506380022	498358.000133	6666.91263102	43.0	4.67521028423	486220.000461	1147.01281076	2331	2249	137	135	148	157	143	645	0
DLR00017471	16	17	YOR202W	23	SD/MSG -ARG -HIS -LYS -URA +Canavanine +G418 +Thialysine	Yku70_v2_R2_Steve	11	11.0	3.98917404965	10190.9986594	111.115388911	254.0	3.94454254661	637015.000525	6741.30245883	43.0	4.85002749977	630448.000051	1012.04854353	2456	2257	137	135	148	157	143	663	0
DLR00017471	16	18	YOR202W	23	SD/MSG -ARG -HIS -LYS -URA +Canavanine +G418 +Thialysine	Yku70_v2_R2_Steve	11	11.0	3.77139427085	7987.99948339	76.1477677418	254.0	3.76324329161	494792.000316	6764.66542491	43.0	4.63276135234	483516.000898	949.619623268	2605	2249	137	135	146	155	141	545	1
DLR00017471	16	19	YOR202W	23	SD/MSG -ARG -HIS -LYS -URA +Canavanine +G418 +Thialysine	Yku70_v2_R2_Steve	11	11.0	4.07042591797	10359.9989505	96.0019254829	254.0	4.02012688263	657575.000456	7359.24274352	43.0	4.92915391832	650270.000133	1866.01561866	2741	2255	137	135	149	157	143	606	7
DLR00017471	16	20	YOR202W	23	SD/MSG -ARG -HIS -LYS -URA +Canavanine +G418 +Thialysine	Yku70_v2_R2_Steve	11	11.0	3.63483530956	7594.32270873	60.6688992733	254.0	3.61360388221	475448.097268	5664.25507263	43.0	4.49331565846	443474.001484	1112.15890235	2863	2246	137	135	144	153	141	541	5
DLR00017471	16	21	YOR202W	23	SD/MSG -ARG -HIS -LYS -URA +Canavanine +G418 +Thialysine	Yku70_v2_R2_Steve	11	11.0	3.94748016609	11745.1577185	137.502908188	254.0	3.97323622482	754178.000785	8503.0084594	43.0	4.86077900862	756356.001481	3250.3615943	3018	2264	137	135	152	159	146	828	32
DLR00017471	16	22	YOR202W	23	SD/MSG -ARG -HIS -LYS -URA +Canavanine +G418 +Thialysine	Yku70_v2_R2_Steve	11	11.0	3.89771441089	7924.94605696	103.165773867	254.0	3.77471494391	522229.75768	5928.79417909	43.0	4.66268131359	496772.000744	1135.63565129	3150	2246	137	135	148	155	143	499	5
DLR00017471	16	23	YOR202W	23	SD/MSG -ARG -HIS -LYS -URA +Canavanine +G418 +Thialysine	Yku70_v2_R2_Steve	11	11.0	3.94941948136	10008.9944872	222.959936681	254.0	3.85621404361	628667.000745	7206.42292134	43.0	4.73341561664	620164.000872	1991.10696543	3288	2252	137	135	146	153	141	414	5
DLR00017471	16	24	YOR202W	23	SD/MSG -ARG -HIS -LYS -URA +Canavanine +G418 +Thialysine	Yku70_v2_R2_Steve	11	11.0	3.78072635654	8706.33436728	226.503421105	254.0	3.72684494131	599480.000799	7626.4750892	43.0	4.56420060573	587751.000789	2413.71942037	3417	2253	137	135	147	153	140	349	7
DLR00017470	1	1	YOR202W	37.5	SD/MSG -ARG -HIS -LYS -URA +Canavanine +G418 +Thialysine	Yku70_v2_R2_Steve	11	11.0	3.1455538007	8370.54839172	263.341652755	254.0	3.50839520195	441402.000383	10469.3599233	43.0	4.27671425985	437802.000249	6774.4832673	283	231	137	135	141	149	137	120	32
DLR00017470	1	2	YOR202W	37.5	SD/MSG -ARG -HIS -LYS -URA +Canavanine +G418 +Thialysine	Yku70_v2_R2_Steve	11	11.0	3.62347750658	7916.00027173	198.000701663	254.0	3.77299947147	466144.000031	7069.40723095	43.0	4.63501422122	455072.000323	1715.33662007	403	219	137	135	143	151	139	389	1
DLR00017470	1	3	YOR202W	37.5	SD/MSG -ARG -HIS -LYS -URA +Canavanine +G418 +Thialysine	Yku70_v2_R2_Steve	11	11.0	3.57218312181	7114.13115817	176.147123737	254.0	3.68881651506	414328.000441	6783.06449284	43.0	4.5338647866	403921.000807	1230.44793628	545	216	137	135	147	155	143	551	0
DLR00017470	1	4	YOR202W	37.5	SD/MSG -ARG -HIS -LYS -URA +Canavanine +G418 +Thialysine	Yku70_v2_R2_Steve	11	11.0	3.86262789306	8095.00004321	352.433353532	254.0	4.0277452674	516208.000009	7621.45707995	43.0	4.92955515948	505756.999955	2531.00534534	679	218	137	135	156	163	149	524	0
DLR00017470	1	5	YOR202W	37.5	SD/MSG -ARG -HIS -LYS -URA +Canavanine +G418 +Thialysine	Yku70_v2_R2_Steve	11	11.0	3.72951980768	8159.00002967	266.953063463	254.0	3.84492557705	491928.000176	7048.682661	43.0	4.72643389283	483247.999983	1781.24289095	817	218	137	135	153	161	147	566	0
DLR00017470	1	6	YOR202W	37.5	SD/MSG -ARG -HIS -LYS -URA +Canavanine +G418 +Thialysine	Yku70_v2_R2_Steve	11	11.0	3.96365925667	8939.99993986	250.035554503	254.0	4.08014418698	568598.000039	6844.26393252	43.0	4.99344019388	560596.999858	2289.80391599	949	216	137	135	157	165	150	600	0
DLR00017470	1	7	YOR202W	37.5	SD/MSG -ARG -HIS -LYS -URA +Canavanine +G418 +Thialysine	Yku70_v2_R2_Steve	11	11.0	3.72150628292	8033.00007829	148.292830462	254.0	3.88468011474	501599.000171	6190.5642874	43.0	4.77218329473	493426.99987	1350.01388399	1093	218	137	135	155	164	149	612	0
DLR00017470	1	8	YOR202W	37.5	SD/MSG -ARG -HIS -LYS -URA +Canavanine +G418 +Thialysine	Yku70_v2_R2_Steve	11	11.0	3.86823038719	8567.00005057	172.365419944	254.0	4.0005931161	553338.306114	6432.00691537	43.0	4.91754622916	538792.999781	1831.07741898	1222	213	137	135	157	165	150	573	0
DLR00017470	1	9	YOR202W	37.5	SD/MSG -ARG -HIS -LYS -URA +Canavanine +G418 +Thialysine	Yku70_v2_R2_Steve	11	11.0	3.84723056508	8818.00009507	204.92640005	254.0	3.97520243008	547149.000155	6789.85452284	43.0	4.8806804705	539934.999737	1966.6207671	1368	216	137	135	153	163	148	711	0
DLR00017470	1	10	YOR202W	37.5	SD/MSG -ARG -HIS -LYS -URA +Canavanine +G418 +Thialysine	Yku70_v2_R2_Steve	11	11.0	3.90965426171	8598.99998743	236.397111399	254.0	4.02196165188	537619.00004	7120.15732192	43.0	4.93196632848	530137.999744	2559.61096684	1497	213	137	135	153	163	147	653	0
DLR00017470	1	11	YOR202W	37.5	SD/MSG -ARG -HIS -LYS -URA +Canavanine +G418 +Thialysine	Yku70_v2_R2_Steve	11	11.0	3.93155725069	9054.9997755	256.110655978	254.0	4.02999737752	563272.000059	6974.65233803	43.0	4.94420289286	556651.999764	2326.47082547	1643	212	137	135	152	161	146	684	0
DLR00017470	1	12	YOR202W	37.5	SD/MSG -ARG -HIS -LYS -URA +Canavanine +G418 +Thialysine	Yku70_v2_R2_Steve	11	11.0	3.93046609694	9086.0000057	183.602882038	254.0	4.09855765563	585406.000025	6518.53436127	43.0	5.01732239629	578342.999822	2102.52924278	1771	214	137	135	155	164	147	748	0
DLR00017470	1	13	YOR202W	37.5	SD/MSG -ARG -HIS -LYS -URA +Canavanine +G418 +Thialysine	Yku70_v2_R2_Steve	11	11.0	4.04617449492	10094.999814	227.577397909	254.0	4.17159454775	660571.000002	7021.91062336	43.0	5.10087241657	655927.999817	2824.63097562	1919	211	137	135	157	166	149	807	0
DLR00017470	1	14	YOR202W	37.5	SD/MSG -ARG -HIS -LYS -URA +Canavanine +G418 +Thialysine	Yku70_v2_R2_Steve	11	11.0	3.91791543445	9307.00000313	263.502707468	254.0	4.00158590801	575782.000066	6927.95279644	43.0	4.91531580353	568425.999737	2402.16646616	2052	206	137	135	153	162	146	567	0
DLR00017470	1	15	YOR202W	37.5	SD/MSG -ARG -HIS -LYS -URA +Canavanine +G418 +Thialysine	Yku70_v2_R2_Steve	11	11.0	4.00561335068	9736.9993216	265.522336051	254.0	4.16053938108	641272.000009	6550.93174387	43.0	5.08266389527	633823.999866	2405.0318262	2188	217	137	135	157	165	148	608	0
DLR00017470	1	16	YOR202W	37.5	SD/MSG -ARG -HIS -LYS -URA +Canavanine +G418 +Thialysine	Yku70_v2_R2_Steve	11	11.0	3.91420837652	8718.00007555	286.754277583	254.0	4.04104060809	553193.000019	6910.5255676	43.0	4.94854290853	544908.999731	2881.8270128	2318	209	137	135	155	164	148	596	0
DLR00017470	1	17	YOR202W	37.5	SD/MSG -ARG -HIS -LYS -URA +Canavanine +G418 +Thialysine	Yku70_v2_R2_Steve	11	11.0	4.0203268977	10913.9999518	237.06731029	254.0	4.09713221275	678906.000056	6812.05663079	43.0	5.02376296133	674600.999767	2561.4707915	2461	218	137	135	155	164	148	626	0
DLR00017470	1	18	YOR202W	37.5	SD/MSG -ARG -HIS -LYS -URA +Canavanine +G418 +Thialysine	Yku70_v2_R2_Steve	11	11.0	3.92044124468	9034.9999547	245.371865496	254.0	4.10454411463	564552.000002	6262.23924146	43.0	5.01670915244	554168.999917	2152.1778455	2595	210	137	135	156	165	149	470	7
DLR00017470	1	19	YOR202W	37.5	SD/MSG -ARG -HIS -LYS -URA +Canavanine +G418 +Thialysine	Yku70_v2_R2_Steve	11	11.0	3.74452771148	8613.06963517	193.070606398	254.0	3.75485691099	482717.00035	6865.63249205	43.0	4.63064479432	474637.000528	1454.70044567	2735	213	137	135	148	158	145	501	0
DLR00017470	1	20	YOR202W	37.5	SD/MSG -ARG -HIS -LYS -URA +Canavanine +G418 +Thialysine	Yku70_v2_R2_Steve	11	11.0	3.79251201969	8206.99994145	227.660437306	254.0	3.87606986953	483232.000033	7121.85152167	43.0	4.75209428906	473539.999972	1656.62766965	2865	207	137	135	153	161	147	427	0
DLR00017470	1	21	YOR202W	37.5	SD/MSG -ARG -HIS -LYS -URA +Canavanine +G418 +Thialysine	Yku70_v2_R2_Steve	11	11.0	4.12257914277	11535.9997021	919.291220848	254.0	4.09593893519	699385.000047	11420.9462722	43.0	5.01751614063	694259.999994	8434.30844542	3007	215	137	135	153	161	146	476	3
DLR00017470	1	22	YOR202W	37.5	SD/MSG -ARG -HIS -LYS -URA +Canavanine +G418 +Thialysine	Yku70_v2_R2_Steve	11	11.0	3.8080499104	8664.00000554	245.390380907	254.0	3.91331591165	529106.000097	6854.60486426	43.0	4.78912393552	518569.999909	1898.54922704	3138	205	137	135	150	157	143	263	0
DLR00017470	1	23	YOR202W	37.5	SD/MSG -ARG -HIS -LYS -URA +Canavanine +G418 +Thialysine	Yku70_v2_R2_Steve	11	11.0	3.75101179178	8380.00004454	216.092095439	254.0	3.83021981003	526752.000029	7223.39452479	43.0	4.69238721164	515556.000118	1955.85972767	3276	213	137	135	145	153	139	226	0
DLR00017470	1	24	YOR202W	37.5	SD/MSG -ARG -HIS -LYS -URA +Canavanine +G418 +Thialysine	Yku70_v2_R2_Steve	11	11.0	3.011134989	8654.8	381.501362247	254.0	3.43380623487	416407.000625	9703.34102747	43.0	4.10189594034	424966.429364	3221.24946885	3402	210	137	135	139	147	135	89	15
DLR00017470	2	1	YOR202W	37.5	SD/MSG -ARG -HIS -LYS -URA +Canavanine +G418 +Thialysine	Yku70_v2_R2_Steve	11	11.0	2.78159852685	6135.8	305.290655876	254.0	3.18351490464	298833.000689	9135.7159447	43.0	3.83474566709	290644.000775	3551.37579917	275	350	137	135	130	140	131	568	0
DLR00017470	2	2	YNL146W	37.5	SD/MSG -ARG -HIS -LYS -URA +Canavanine +G418 +Thialysine	Yku70_v2_R2_Steve	11	11.0	3.85936747341	8966.00004596	293.312754855	254.0	4.05052758636	620904.000066	7258.8096808	43.0	4.96909587761	615296.999766	2812.77188052	403	352	137	135	151	158	142	1043	0
DLR00017470	2	3	YNL274C	37.5	SD/MSG -ARG -HIS -LYS -URA +Canavanine +G418 +Thialysine	Yku70_v2_R2_Steve	11	11.0	3.70733193633	5092.29271337	183.433569725	254.0	3.80365873432	310544.000001	6510.15326684	43.0	4.67540137459	307540.999966	1957.80312449	542	349	137	135	144	153	140	1996	0
DLR00017470	2	4	YNL145W	37.5	SD/MSG -ARG -HIS -LYS -URA +Canavanine +G418 +Thialysine	Yku70_v2_R2_Steve	11	11.0	4.0847969782	9239.76970832	327.95128502	254.0	4.32394410497	682402.000002	7141.14321556	43.0	5.25695894996	676444.999976	3179.40469208	675	353	137	135	161	168	151	1062	0
DLR00017470	2	5	YNL273W	37.5	SD/MSG -ARG -HIS -LYS -URA +Canavanine +G418 +Thialysine	Yku70_v2_R2_Steve	11	11.0	0.757911201036	2194.63278885	327.093391645	254.0	12.0	31736.0303409	721.521091463	43.0	0.80822732726	9298.71787051	1456.8146032	816	351	137	135	-1	-1	-1	0	0
DLR00017470	2	6	YNL144C	37.5	SD/MSG -ARG -HIS -LYS -URA +Canavanine +G418 +Thialysine	Yku70_v2_R2_Steve	11	11.0	3.89291835815	9353.0000006	300.656203367	254.0	4.00629164024	655332.000201	6729.03601158	43.0	4.91446038808	649724.999997	2216.82697981	952	350	137	135	159	167	150	1067	0
DLR00017470	2	7	YNL271C	37.5	SD/MSG -ARG -HIS -LYS -URA +Canavanine +G418 +Thialysine	Yku70_v2_R2_Steve	11	11.0	0.578944087402	876.296585736	138.642716858	254.0	12.0	32185.289111	1165.54567458	43.0	0.609619768535	3798.99999903	614.409427335	1090	351	137	135	-1	-1	-1	0	0
DLR00017470	2	8	YNL143C	37.5	SD/MSG -ARG -HIS -LYS -URA +Canavanine +G418 +Thialysine	Yku70_v2_R2_Steve	11	11.0	3.17010183535	6131.01016668	156.628978976	254.0	3.48334317719	353662.000777	7328.14740882	43.0	4.26054042657	346157.001643	1658.13503276	1221	355	137	135	147	158	144	1186	0
DLR00017470	2	9	YNL270C	37.5	SD/MSG -ARG -HIS -LYS -URA +Canavanine +G418 +Thialysine	Yku70_v2_R2_Steve	11	11.0	0.723739558574	2096.70663653	305.001033384	254.0	12.0	33093.0	1140.16673579	43.0	0.737903937336	8652.71418182	1261.40423303	1364	351	137	135	-1	-1	-1	0	0
DLR00017470	2	10	YNL142W	37.5	SD/MSG -ARG -HIS -LYS -URA +Canavanine +G418 +Thialysine	Yku70_v2_R2_Steve	11	11.0	3.71438504597	8098.0002399	295.260985962	254.0	3.9506583924	535350.000127	7434.11556346	43.0	4.85282777785	531853.999809	2161.69474193	1502	347	137	135	153	163	146	1243	0
DLR00017470	2	11	YNL268W	37.5	SD/MSG -ARG -HIS -LYS -URA +Canavanine +G418 +Thialysine	Yku70_v2_R2_Steve	11	11.0	3.54444072808	8085.00015688	344.119590576	254.0	3.76747310929	497101.0001	8070.50276062	43.0	4.64727720765	493381.000237	2244.68517862	1639	353	137	135	147	158	142	1177	0
DLR00017470	2	12	YNL141W	37.5	SD/MSG -ARG -HIS -LYS -URA +Canavanine +G418 +Thialysine	Yku70_v2_R2_Steve	11	11.0	2.6693459741	3867.6	231.432094311	254.0	3.13395444553	197587.000801	8305.03094748	43.0	3.73227848131	185788.000813	3491.5135219	1775	351	137	135	138	151	137	911	0
DLR00017470	2	13	YNL266W	37.5	SD/MSG -ARG -HIS -LYS -URA +Canavanine +G418 +Thialysine	Yku70_v2_R2_Steve	11	11.0	0.70305020848	2060.70669332	296.671078279	254.0	12.0	34701.3	1603.72585399	43.0	0.719465794279	8558.71188237	1237.11235902	1912	351	137	135	-1	-1	-1	0	0
DLR00017470	2	14	YNL140C	37.5	SD/MSG -ARG -HIS -LYS -URA +Canavanine +G418 +Thialysine	Yku70_v2_R2_Steve	11	11.0	6.76731608604	1420.2	360.222628285	254.0	12.0	36558.9	1455.55363677	43.0	2.44587433851	16178.0003518	1311.22641697	2054	345	137	135	110	128	124	146	0
DLR00017470	2	15	YNL265C	37.5	SD/MSG -ARG -HIS -LYS -URA +Canavanine +G418 +Thialysine	Yku70_v2_R2_Steve	11	11.0	6.69903440938	1194.3	353.267692393	254.0	12.0	32117.4	1031.49118029	43.0	0.75003936127	5044.5	966.004953318	2186	351	137	135	-1	-1	-1	0	0
DLR00017470	2	16	YNL136W	37.5	SD/MSG -ARG -HIS -LYS -URA +Canavanine +G418 +Thialysine	Yku70_v2_R2_Steve	11	11.0	2.96943572372	3929.57605738	288.113261051	254.0	3.33057787382	182917.000691	7216.91730919	43.0	3.97231302807	175900.001569	1870.30108123	2319	340	137	135	133	147	136	1059	0
DLR00017470	2	17	YNL259C	37.5	SD/MSG -ARG -HIS -LYS -URA +Canavanine +G418 +Thialysine	Yku70_v2_R2_Steve	11	11.0	0.674142941126	1726.70244842	249.521089578	254.0	12.0	31792.9118927	886.219292487	43.0	0.689298842921	7114.71159902	1032.98375011	2460	351	137	135	-1	-1	-1	0	0
DLR00017470	2	18	YNL135C	37.5	SD/MSG -ARG -HIS -LYS -URA +Canavanine +G418 +Thialysine	Yku70_v2_R2_Steve	11	11.0	3.34886350278	4566.00026608	298.357664737	254.0	3.42072370555	211869.000487	7251.48691269	43.0	4.16441764224	209959.000979	1920.35408952	2591	347	137	135	131	145	135	1345	0
DLR00017470	2	19	YNL257C	37.5	SD/MSG -ARG -HIS -LYS -URA +Canavanine +G418 +Thialysine	Yku70_v2_R2_Steve	11	11.0	6.47346319748	923.4	274.062453351	254.0	12.0	31429.8	1348.62102746	43.0	6.5816734716	3844.8	1138.17266001	2734	351	137	135	-1	-1	-1	0	0
DLR00017470	2	20	YNL134C	37.5	SD/MSG -ARG -HIS -LYS -URA +Canavanine +G418 +Thialysine	Yku70_v2_R2_Steve	11	11.0	7.09022723295	1189.8	179.118638316	254.0	3.25308465521	66020.999884	7727.16004291	43.0	3.14568804761	46718.0006759	1277.91442667	2869	345	137	135	118	134	129	376	0
DLR00017470	2	21	YNL255C	37.5	SD/MSG -ARG -HIS -LYS -URA +Canavanine +G418 +Thialysine	Yku70_v2_R2_Steve	11	11.0	0.585330970374	1112.54610583	161.515578506	254.0	12.0	29742.3	766.648602648	43.0	0.604575127748	4660.70888067	682.408779102	3008	351	137	135	-1	-1	-1	0	0
DLR00017470	2	22	YNL130C	37.5	SD/MSG -ARG -HIS -LYS -URA +Canavanine +G418 +Thialysine	Yku70_v2_R2_Steve	11	11.0	0.77682660692	2202.70251596	319.211069472	254.0	12.0	32106.6	1343.92120731	43.0	1.05972471201	9894.72259956	1442.81930964	3143	349	137	135	101	117	117	13	0
DLR00017470	2	23	YNL254C	37.5	SD/MSG -ARG -HIS -LYS -URA +Canavanine +G418 +Thialysine	Yku70_v2_R2_Steve	11	11.0	0.683845112107	1840.59891202	269.171818665	254.0	12.0	33868.8	1482.39047584	43.0	0.708860000783	7798.70825387	1156.88983563	3281	351	137	135	-1	-1	-1	0	0
DLR00017470	2	24	YOR202W	37.5	SD/MSG -ARG -HIS -LYS -URA +Canavanine +G418 +Thialysine	Yku70_v2_R2_Steve	11	11.0	3.47263862901	10269.1097047	504.062613595	254.0	3.71337546269	671191.000808	9147.69479307	43.0	4.55450726231	664226.000917	3701.76914448	3408	346	137	135	141	149	135	500	0
DLR00017470	3	1	YOR202W	37.5	SD/MSG -ARG -HIS -LYS -URA +Canavanine +G418 +Thialysine	Yku70_v2_R2_Steve	11	11.0	3.16359551232	7583.07746154	214.082607055	254.0	3.49315717928	468913.000861	8574.08178818	43.0	4.25867835529	472227.695092	1629.66056045	271	483	137	135	144	152	139	1105	0
DLR00017470	3	2	YMR255W	37.5	SD/MSG -ARG -HIS -LYS -URA +Canavanine +G418 +Thialysine	Yku70_v2_R2_Steve	11	11.0	4.5306934252	10169.4675983	352.313510006	254.0	4.65895238476	832774.00009	6939.3717607	43.0	5.61503471502	828414.999821	3759.78266302	407	492	137	135	164	169	150	972	0
DLR00017470	3	3	YNL035C	37.5	SD/MSG -ARG -HIS -LYS -URA +Canavanine +G418 +Thialysine	Yku70_v2_R2_Steve	11	11.0	3.65506895396	7074.00013361	195.303788088	254.0	3.88021002846	456381.000058	6917.56009715	43.0	4.7798694016	453766.999831	1984.76585346	547	492	137	135	150	158	143	1717	0
DLR00017470	3	4	YMR254C	37.5	SD/MSG -ARG -HIS -LYS -URA +Canavanine +G418 +Thialysine	Yku70_v2_R2_Steve	11	11.0	4.00088304292	9229.8209304	360.265506469	254.0	4.17346961732	667685.000021	7874.95166669	43.0	5.10410279211	662901.999931	2749.25245369	680	491	137	135	161	168	150	1224	0
DLR00017470	3	5	YNL034W	37.5	SD/MSG -ARG -HIS -LYS -URA +Canavanine +G418 +Thialysine	Yku70_v2_R2_Steve	11	11.0	2.67933677343	2083.00100898	256.976898147	254.0	3.13306736213	99966.0003642	7478.57003115	43.0	3.46200164481	89033.0008997	1614.7934632	822	497	137	135	127	141	134	1333	0
DLR00017470	3	6	YMR253C	37.5	SD/MSG -ARG -HIS -LYS -URA +Canavanine +G418 +Thialysine	Yku70_v2_R2_Steve	11	11.0	1.64492865883	1390.5	231.312027297	254.0	8.25054929217	45868.5	3614.54680997	43.0	2.76511998996	25013.0005068	1252.50922684	956	500	137	135	121	136	130	394	0
DLR00017470	3	7	YNL032W	37.5	SD/MSG -ARG -HIS -LYS -URA +Canavanine +G418 +Thialysine	Yku70_v2_R2_Steve	11	11.0	7.17884889416	1034.1	267.335839518	254.0	11.5961238144	35087.4	1319.35483772	43.0	2.45729861631	7744.00040365	904.261788148	1102	515	137	135	120	136	131	151	4
DLR00017470	3	8	YMR252C	37.5	SD/MSG -ARG -HIS -LYS -URA +Canavanine +G418 +Thialysine	Yku70_v2_R2_Steve	11	11.0	3.90160248218	8984.00009061	272.050308859	254.0	4.14341432731	672821.000061	7171.61082485	43.0	5.06546114956	665310.999888	2079.80386858	1222	488	137	135	164	171	151	1016	0
DLR00017470	3	9	YNL031C	37.5	SD/MSG -ARG -HIS -LYS -URA +Canavanine +G418 +Thialysine	Yku70_v2_R2_Steve	11	11.0	3.46479963847	6421.00026125	281.869400316	254.0	3.65255248345	387417.000323	7461.43196406	43.0	4.50815640417	386670.000674	1569.78935935	1364	489	137	135	147	158	142	1829	0
DLR00017470	3	10	YMR251W-A	37.5	SD/MSG -ARG -HIS -LYS -URA +Canavanine +G418 +Thialysine	Yku70_v2_R2_Steve	11	11.0	4.01618954888	8676.41638525	302.917866647	254.0	4.21809691103	624131.000013	7488.69295184	43.0	5.14705279442	620666.999985	2399.14771816	1496	487	137	135	159	167	148	1354	0
DLR00017470	3	11	YNL030W	37.5	SD/MSG -ARG -HIS -LYS -URA +Canavanine +G418 +Thialysine	Yku70_v2_R2_Steve	11	11.0	6.52507788691	924.3	269.289653309	254.0	12.0	32802.3	1208.01628146	43.0	0.900411021991	4024.8	867.431814849	1633	474	137	135	109	124	119	6	0
DLR00017470	3	12	YMR251W	37.5	SD/MSG -ARG -HIS -LYS -URA +Canavanine +G418 +Thialysine	Yku70_v2_R2_Steve	11	11.0	6.45680008557	1071.9	317.769924327	254.0	12.0	33420.6	1437.43951646	43.0	6.5848826453	4426.2	1300.26035161	1775	486	137	135	-1	-1	-1	0	0
DLR00017470	3	13	YNL029C	37.5	SD/MSG -ARG -HIS -LYS -URA +Canavanine +G418 +Thialysine	Yku70_v2_R2_Steve	11	11.0	4.11186278667	9724.99940545	322.04266551	254.0	4.37856589321	734459.000048	7020.09292656	43.0	5.32162107043	726790.373435	2182.1168518	1914	486	137	135	164	171	150	1238	0
DLR00017470	3	14	YMR250W	37.5	SD/MSG -ARG -HIS -LYS -URA +Canavanine +G418 +Thialysine	Yku70_v2_R2_Steve	11	11.0	4.18805356617	9793.99693687	375.628894889	254.0	4.36137257494	724442.000027	7231.33070815	43.0	5.29655740303	719128.99997	2994.62346552	2048	481	137	135	162	170	149	1025	0
DLR00017470	3	15	YNL028W	37.5	SD/MSG -ARG -HIS -LYS -URA +Canavanine +G418 +Thialysine	Yku70_v2_R2_Steve	11	11.0	3.10356676705	5867.89543147	329.903050237	254.0	3.39660788797	323563.000802	8765.69502975	43.0	4.15918488354	319055.001734	2244.77785134	2184	490	137	135	144	155	140	1447	0
DLR00017470	3	16	YMR247C	37.5	SD/MSG -ARG -HIS -LYS -URA +Canavanine +G418 +Thialysine	Yku70_v2_R2_Steve	11	11.0	6.85691067371	1506.6	448.048178571	254.0	12.0	34467.3	1478.32795413	43.0	7.18748452808	6255.0	1853.2406081	2323	486	137	135	-1	-1	-1	0	0
DLR00017470	3	17	YNL027W	37.5	SD/MSG -ARG -HIS -LYS -URA +Canavanine +G418 +Thialysine	Yku70_v2_R2_Steve	11	11.0	3.95719475855	9779.99979112	342.07848773	254.0	4.07879535972	703790.000088	7578.10903578	43.0	5.00312635762	699950.999999	2732.20340079	2462	489	137	135	161	169	149	1205	0
DLR00017470	3	18	YMR246W	37.5	SD/MSG -ARG -HIS -LYS -URA +Canavanine +G418 +Thialysine	Yku70_v2_R2_Steve	11	11.0	3.72270259285	8744.0002377	330.415860772	254.0	3.97698989959	619745.00015	7969.2186928	43.0	4.88642787634	614625.999965	2159.86951648	2592	482	137	135	159	167	149	1255	0
DLR00017470	3	19	YNL024C	37.5	SD/MSG -ARG -HIS -LYS -URA +Canavanine +G418 +Thialysine	Yku70_v2_R2_Steve	11	11.0	3.91328553112	10139.0000146	311.029491916	254.0	4.10797106598	744881.000086	7542.07950296	43.0	5.03742644543	741751.999975	2736.7163251	2734	488	137	135	161	169	150	1290	0
DLR00017470	3	20	YMR245W	37.5	SD/MSG -ARG -HIS -LYS -URA +Canavanine +G418 +Thialysine	Yku70_v2_R2_Steve	11	11.0	3.75123782088	8789.00008364	254.779862351	254.0	3.96749167821	614968.000135	7248.80716724	43.0	4.88081014589	613141.000013	1777.09905061	2865	481	137	135	158	166	149	1560	0
DLR00017470	3	21	YNL023C	37.5	SD/MSG -ARG -HIS -LYS -URA +Canavanine +G418 +Thialysine	Yku70_v2_R2_Steve	11	11.0	0.537281476466	760.32229487	114.220766843	254.0	12.0	28711.1937389	675.625512479	43.0	0.573212393817	3312.6904504	508.471194644	3008	486	137	135	-1	-1	-1	0	0
DLR00017470	3	22	YMR244W	37.5	SD/MSG -ARG -HIS -LYS -URA +Canavanine +G418 +Thialysine	Yku70_v2_R2_Steve	11	11.0	3.65135075663	8778.00010757	279.868337098	254.0	3.85768913181	644266.000522	7419.25202779	43.0	4.75421047158	640817.000601	2228.54090846	3137	478	137	135	154	162	146	1344	0
DLR00017470	3	23	YNL022C	37.5	SD/MSG -ARG -HIS -LYS -URA +Canavanine +G418 +Thialysine	Yku70_v2_R2_Steve	11	11.0	3.82554826403	10129.0000867	351.05413668	254.0	4.08915592208	802495.000083	7336.69962038	43.0	5.01065571153	800335.99994	3881.33945731	3282	484	137	135	154	160	143	1305	0
DLR00017470	3	24	YOR202W	37.5	SD/MSG -ARG -HIS -LYS -URA +Canavanine +G418 +Thialysine	Yku70_v2_R2_Steve	11	11.0	3.6925688179	9708.00006888	441.49001654	254.0	3.91029293173	726130.00036	8401.84620898	43.0	4.80643680827	723117.00009	4062.34848995	3409	480	137	135	148	155	138	1190	8
DLR00017470	4	1	YOR202W	37.5	SD/MSG -ARG -HIS -LYS -URA +Canavanine +G418 +Thialysine	Yku70_v2_R2_Steve	11	11.0	3.37524516459	8180.09521628	246.807068909	254.0	3.66045318794	550049.000808	7851.72190317	43.0	4.50812423849	545384.001099	2048.18670462	275	628	137	135	149	156	142	1214	0
DLR00017470	4	2	YNL167C	37.5	SD/MSG -ARG -HIS -LYS -URA +Canavanine +G418 +Thialysine	Yku70_v2_R2_Steve	11	11.0	3.72960755714	7649.00006586	208.955931177	254.0	4.10826122811	565119.0	6531.90030503	43.0	5.02322583435	561063.999953	3006.58117386	408	627	137	135	157	164	147	1608	0
DLR00017470	4	3	YNL289W	37.5	SD/MSG -ARG -HIS -LYS -URA +Canavanine +G418 +Thialysine	Yku70_v2_R2_Steve	11	11.0	3.27432270046	5099.85976857	205.098114573	254.0	3.56997278531	322847.000167	6865.09318295	43.0	4.39325218696	316007.00056	1354.80095427	544	630	137	135	149	157	143	1785	0
DLR00017470	4	4	YNL166C	37.5	SD/MSG -ARG -HIS -LYS -URA +Canavanine +G418 +Thialysine	Yku70_v2_R2_Steve	11	11.0	3.52147788463	6697.0001601	270.105807402	254.0	3.82549957979	480536.00016	7721.86636072	43.0	4.71453841355	479134.0002	2081.93236422	673	628	137	135	161	168	151	2181	0
DLR00017470	4	5	YNL288W	37.5	SD/MSG -ARG -HIS -LYS -URA +Canavanine +G418 +Thialysine	Yku70_v2_R2_Steve	11	11.0	0.780758524702	1837.8	321.343924401	254.0	12.0	35003.7	1725.92430317	43.0	0.806964493435	9122.74444868	1437.6034888	816	621	137	135	-1	-1	-1	0	0
DLR00017470	4	6	YNL165W	37.5	SD/MSG -ARG -HIS -LYS -URA +Canavanine +G418 +Thialysine	Yku70_v2_R2_Steve	11	11.0	0.77961401472	2793.70830505	404.779905359	254.0	12.0	32257.5930479	986.9963491	43.0	0.82066881595	12056.7150878	1765.61658945	953	621	137	135	106	125	123	0	0
DLR00017470	4	7	YNL286W	37.5	SD/MSG -ARG -HIS -LYS -URA +Canavanine +G418 +Thialysine	Yku70_v2_R2_Steve	11	11.0	1.47595658321	2551.75020041	369.204753914	254.0	9.60222944494	43852.5	3350.83624873	43.0	2.72805712589	22810.0003005	1647.89349538	1081	631	137	135	120	136	130	394	0
DLR00017470	4	8	YNL164C	37.5	SD/MSG -ARG -HIS -LYS -URA +Canavanine +G418 +Thialysine	Yku70_v2_R2_Steve	11	11.0	3.67817249424	8170.000111	311.541362304	254.0	3.87836361438	543080.00008	7401.36604326	43.0	4.77464177045	539994.00002	1952.07108035	1225	623	137	135	155	164	145	1428	0
DLR00017470	4	9	YNL285W	37.5	SD/MSG -ARG -HIS -LYS -URA +Canavanine +G418 +Thialysine	Yku70_v2_R2_Steve	11	11.0	3.67926027804	7403.51928201	264.575068306	254.0	3.90667721645	487808.000105	7657.82952135	43.0	4.80732547054	482327.999747	1926.75501924	1362	625	137	135	154	163	144	1262	0
DLR00017470	4	10	YNL162W	37.5	SD/MSG -ARG -HIS -LYS -URA +Canavanine +G418 +Thialysine	Yku70_v2_R2_Steve	11	11.0	7.4990478741	1827.9	385.529285037	254.0	10.3330553981	40844.7	1098.21706757	43.0	3.40385955841	23630.9998272	1676.04691617	1495	622	137	135	116	132	126	367	0
DLR00017470	4	11	YNL283C	37.5	SD/MSG -ARG -HIS -LYS -URA +Canavanine +G418 +Thialysine	Yku70_v2_R2_Steve	11	11.0	4.0870531032	9567.99944805	286.592173281	254.0	4.28354136845	686145.000038	7937.78584966	43.0	5.22319411039	684783.999985	2174.05499526	1634	623	137	135	160	167	147	1447	0
DLR00017470	4	12	YNL159C	37.5	SD/MSG -ARG -HIS -LYS -URA +Canavanine +G418 +Thialysine	Yku70_v2_R2_Steve	11	11.0	3.92519985744	8752.99995104	281.590791856	254.0	4.1039787004	609560.000034	7668.75278189	43.0	5.02162537032	605254.999843	2034.47771989	1772	619	137	135	157	165	145	1208	0
DLR00017470	4	13	YNL281W	37.5	SD/MSG -ARG -HIS -LYS -URA +Canavanine +G418 +Thialysine	Yku70_v2_R2_Steve	11	11.0	6.31202983042	908.1	267.228243943	254.0	12.0	31958.5798797	1163.02653495	43.0	6.45453299511	3730.5	1094.60658607	1912	621	137	135	-1	-1	-1	0	0
DLR00017470	4	14	YNL157W	37.5	SD/MSG -ARG -HIS -LYS -URA +Canavanine +G418 +Thialysine	Yku70_v2_R2_Steve	11	11.0	3.87600365651	8505.00030419	294.048770119	254.0	4.06946944281	576073.00005	7849.00251147	43.0	4.99512619461	571415.999888	1976.85362426	2043	621	137	135	155	163	144	1182	0
DLR00017470	4	15	YNL280C	37.5	SD/MSG -ARG -HIS -LYS -URA +Canavanine +G418 +Thialysine	Yku70_v2_R2_Steve	11	11.0	6.54969061947	1098.0	326.259660063	254.0	12.0	32509.8	973.157154268	43.0	6.6467062553	4507.2	1336.84338998	2186	621	137	135	-1	-1	-1	0	0
DLR00017470	4	16	YNL156C	37.5	SD/MSG -ARG -HIS -LYS -URA +Canavanine +G418 +Thialysine	Yku70_v2_R2_Steve	11	11.0	4.08859836903	9632.99809663	298.653076976	254.0	4.30590252217	759650.000001	7155.9377498	43.0	5.23789111448	754923.999955	3231.62116982	2320	621	137	135	167	173	152	1199	0
DLR00017470	4	17	YNL279W	37.5	SD/MSG -ARG -HIS -LYS -URA +Canavanine +G418 +Thialysine	Yku70_v2_R2_Steve	11	11.0	6.19414906713	817.2	240.626215169	254.0	12.0	31776.630867	1047.72314749	43.0	6.31369247775	3355.2	985.767482289	2460	621	137	135	-1	-1	-1	0	0
DLR00017470	4	18	YNL155W	37.5	SD/MSG -ARG -HIS -LYS -URA +Canavanine +G418 +Thialysine	Yku70_v2_R2_Steve	11	11.0	6.56185062302	1063.8	150.253271859	254.0	7.08099202408	59030.1	5648.58060629	43.0	3.15196370577	45030.0006142	1106.03206851	2592	625	137	135	122	137	130	562	0
DLR00017470	4	19	YNL278W	37.5	SD/MSG -ARG -HIS -LYS -URA +Canavanine +G418 +Thialysine	Yku70_v2_R2_Steve	11	11.0	0.643356485167	992.966561006	167.035467132	254.0	12.0	31069.4052006	774.645377074	43.0	0.683812427921	4704.59196904	748.118650822	2734	621	137	135	-1	-1	-1	0	0
DLR00017470	4	20	YNL154C	37.5	SD/MSG -ARG -HIS -LYS -URA +Canavanine +G418 +Thialysine	Yku70_v2_R2_Steve	11	11.0	3.7527594653	8473.99999571	255.538823946	254.0	3.90661199298	596293.000187	6908.06374152	43.0	4.81634208385	591301.000214	2098.92618716	2865	620	137	135	156	164	147	1367	0
DLR00017470	4	21	YNL277W	37.5	SD/MSG -ARG -HIS -LYS -URA +Canavanine +G418 +Thialysine	Yku70_v2_R2_Steve	11	11.0	4.09117149476	11330.998907	331.46576338	254.0	4.27787750197	888556.000057	6643.70773786	43.0	5.22005362072	885687.99999	3457.18425304	3004	622	137	135	163	170	151	1175	0
DLR00017470	4	22	YNL153C	37.5	SD/MSG -ARG -HIS -LYS -URA +Canavanine +G418 +Thialysine	Yku70_v2_R2_Steve	11	11.0	2.94927464018	4223.06222249	177.640464715	254.0	3.29715850115	251297.000769	7138.35218363	43.0	4.01334639226	243353.001597	1679.260899	3144	610	137	135	140	150	139	1662	0
DLR00017470	4	23	YNL275W	37.5	SD/MSG -ARG -HIS -LYS -URA +Canavanine +G418 +Thialysine	Yku70_v2_R2_Steve	11	11.0	0.724859522732	1899.46040741	286.350192177	254.0	12.0	31190.3293373	885.811209554	43.0	0.75266642892	8256.71573572	1265.83692506	3282	621	137	135	-1	-1	-1	0	0
DLR00017470	4	24	YOR202W	37.5	SD/MSG -ARG -HIS -LYS -URA +Canavanine +G418 +Thialysine	Yku70_v2_R2_Steve	11	11.0	3.71008498628	9653.00006332	408.380055938	254.0	3.96307795748	771108.000343	7593.40039921	43.0	4.86325116549	766661.999933	4583.27744264	3408	615	137	135	151	157	140	1105	0
DLR00017470	5	1	YOR202W	37.5	SD/MSG -ARG -HIS -LYS -URA +Canavanine +G418 +Thialysine	Yku70_v2_R2_Steve	11	11.0	3.65363842262	9314.00012306	219.134175275	254.0	3.85780820387	674505.000619	6799.55387394	43.0	4.75111497618	670652.000412	2489.67440504	280	766	137	135	152	159	144	1185	0
DLR00017470	5	2	YMR271C	37.5	SD/MSG -ARG -HIS -LYS -URA +Canavanine +G418 +Thialysine	Yku70_v2_R2_Steve	11	11.0	0.662545410981	1737.70718412	249.146973836	254.0	12.0	31436.1	978.38953116	43.0	0.693411016385	7242.71254853	1049.77617204	405	756	137	135	-1	-1	-1	0	0
DLR00017470	5	3	YNL052W	37.5	SD/MSG -ARG -HIS -LYS -URA +Canavanine +G418 +Thialysine	Yku70_v2_R2_Steve	11	11.0	3.73423636171	7968.00018475	225.350570789	254.0	3.96926617492	572920.000181	7401.34029417	43.0	4.883278135	569357.999942	1587.94492919	545	771	137	135	158	165	149	1590	0
DLR00017470	5	4	YMR269W	37.5	SD/MSG -ARG -HIS -LYS -URA +Canavanine +G418 +Thialysine	Yku70_v2_R2_Steve	11	11.0	7.41563782159	1295.1	194.974853677	254.0	9.33564814418	44796.6	2754.76086731	43.0	3.1697045963	32317.4907602	1360.87513807	683	765	137	135	114	129	126	479	0
DLR00017470	5	5	YNL051W	37.5	SD/MSG -ARG -HIS -LYS -URA +Canavanine +G418 +Thialysine	Yku70_v2_R2_Steve	11	11.0	2.9487267171	4410.23657059	227.908430322	254.0	3.35278448728	266950.000811	7683.35538454	43.0	4.07810656673	257711.001662	1854.97853824	816	756	137	135	150	160	146	1665	0
DLR00017470	5	6	YMR266W	37.5	SD/MSG -ARG -HIS -LYS -URA +Canavanine +G418 +Thialysine	Yku70_v2_R2_Steve	11	11.0	3.93078265477	9714.99999264	296.241439035	254.0	4.15553544169	729305.000062	7228.16976527	43.0	5.08549725102	724319.999979	2608.68801796	953	762	137	135	165	172	152	1206	0
DLR00017470	5	7	YNL050C	37.5	SD/MSG -ARG -HIS -LYS -URA +Canavanine +G418 +Thialysine	Yku70_v2_R2_Steve	11	11.0	3.2614805332	6043.95657758	235.62940062	254.0	3.57683259811	389311.000665	7992.87872118	43.0	4.40197127175	385380.001402	1305.88576552	1090	766	137	135	154	163	147	1835	0
DLR00017470	5	8	YMR265C	37.5	SD/MSG -ARG -HIS -LYS -URA +Canavanine +G418 +Thialysine	Yku70_v2_R2_Steve	11	11.0	4.28697867147	9568.99717717	367.10906988	254.0	4.50611627718	744582.99998	7131.33741462	43.0	5.45510964165	738963.999643	3854.39535473	1225	762	137	135	167	173	152	1103	0
DLR00017470	5	9	YNL049C	37.5	SD/MSG -ARG -HIS -LYS -URA +Canavanine +G418 +Thialysine	Yku70_v2_R2_Steve	11	11.0	3.84033329413	7271.99999505	276.757598605	254.0	4.10409434736	487707.000015	7484.73167196	43.0	5.01480332434	486033.999975	1880.34818437	1368	763	137	135	155	164	146	1635	0
DLR00017470	5	10	YMR264W	37.5	SD/MSG -ARG -HIS -LYS -URA +Canavanine +G418 +Thialysine	Yku70_v2_R2_Steve	11	11.0	4.04821458717	8581.99920423	250.857877763	254.0	4.27735223804	614706.000045	7503.01217992	43.0	5.21284615999	611176.999933	2299.78221728	1497	759	137	135	160	167	147	1352	0
DLR00017470	5	11	YNL046W	37.5	SD/MSG -ARG -HIS -LYS -URA +Canavanine +G418 +Thialysine	Yku70_v2_R2_Steve	11	11.0	3.89206844125	8797.00019884	253.726501222	254.0	4.12097858796	597440.000016	7630.58008872	43.0	5.05146214495	598940.999886	2125.83500503	1641	760	137	135	156	164	145	1785	0
DLR00017470	5	12	YMR263W	37.5	SD/MSG -ARG -HIS -LYS -URA +Canavanine +G418 +Thialysine	Yku70_v2_R2_Steve	11	11.0	7.15772089601	1320.3	384.813535836	254.0	12.0	32913.8548265	921.105499723	43.0	7.44758897567	5945.4	1696.9734316	1775	756	137	135	108	125	124	0	0
DLR00017470	5	13	YNL045W	37.5	SD/MSG -ARG -HIS -LYS -URA +Canavanine +G418 +Thialysine	Yku70_v2_R2_Steve	11	11.0	4.32699372647	10685.9972589	284.60831234	254.0	4.52205965427	790186.000101	6886.62737955	43.0	5.47624540979	790059.999973	2553.73312324	1916	762	137	135	162	169	148	1314	0
DLR00017470	5	14	YMR262W	37.5	SD/MSG -ARG -HIS -LYS -URA +Canavanine +G418 +Thialysine	Yku70_v2_R2_Steve	11	11.0	4.13852210205	8742.99830114	251.043613299	254.0	4.35392425816	598537.000055	6763.59842259	43.0	5.29585121363	596867.999974	2209.47455722	2050	757	137	135	156	164	145	1356	0
DLR00017470	5	15	YNL044W	37.5	SD/MSG -ARG -HIS -LYS -URA +Canavanine +G418 +Thialysine	Yku70_v2_R2_Steve	11	11.0	4.18984395052	9937.99748996	279.303431694	254.0	4.37067736986	719139.000014	6764.22378517	43.0	5.31828411373	716626.999926	2990.36437546	2186	762	137	135	160	167	147	1242	0
DLR00017470	5	16	YMR261C	37.5	SD/MSG -ARG -HIS -LYS -URA +Canavanine +G418 +Thialysine	Yku70_v2_R2_Steve	11	11.0	6.10580135863	740.7	219.007886514	254.0	12.0	31198.0305114	726.697588823	43.0	0.636187516952	3076.2	569.220441489	2323	756	137	135	-1	-1	-1	0	0
DLR00017470	5	17	YNL043C	37.5	SD/MSG -ARG -HIS -LYS -URA +Canavanine +G418 +Thialysine	Yku70_v2_R2_Steve	11	11.0	3.71307450328	9021.00011784	273.328189711	254.0	3.95450166087	658390.000093	7473.41083333	43.0	4.86544487911	656030.000016	2453.71630342	2464	758	137	135	160	168	149	1555	0
DLR00017470	5	18	YMR259C	37.5	SD/MSG -ARG -HIS -LYS -URA +Canavanine +G418 +Thialysine	Yku70_v2_R2_Steve	11	11.0	3.69678935003	8402.00006278	244.70099968	254.0	3.84585440342	596684.000408	7622.95009638	43.0	4.74119583947	592587.000606	1717.01125124	2594	755	137	135	158	166	148	1349	0
DLR00017470	5	19	YNL041C	37.5	SD/MSG -ARG -HIS -LYS -URA +Canavanine +G418 +Thialysine	Yku70_v2_R2_Steve	11	11.0	3.47112210515	7451.00035838	223.525369899	254.0	3.62648909443	460311.001049	7672.55905387	43.0	4.48607666358	460791.001402	1746.3676109	2736	760	137	135	148	158	143	1756	5
DLR00017470	5	20	YMR258C	37.5	SD/MSG -ARG -HIS -LYS -URA +Canavanine +G418 +Thialysine	Yku70_v2_R2_Steve	11	11.0	0.512445117629	697.480760173	102.910628999	254.0	12.0	27710.9113552	394.05197632	43.0	0.528108486955	2868.71132222	425.586882686	2871	756	137	135	-1	-1	-1	0	0
DLR00017470	5	21	YNL040W	37.5	SD/MSG -ARG -HIS -LYS -URA +Canavanine +G418 +Thialysine	Yku70_v2_R2_Steve	11	11.0	0.575833389685	1099.59448284	158.439711084	254.0	12.0	28348.4382298	598.44348879	43.0	0.592246060604	4507.70943472	654.525418126	3008	756	137	135	-1	-1	-1	0	0
DLR00017470	5	22	YMR256C	37.5	SD/MSG -ARG -HIS -LYS -URA +Canavanine +G418 +Thialysine	Yku70_v2_R2_Steve	11	11.0	3.59821997662	7563.00016989	242.809280783	254.0	3.78229482695	532641.000681	7022.14404789	43.0	4.66892359778	529957.000852	2277.74768066	3136	750	137	135	151	159	145	1722	0
DLR00017470	5	23	YNL037C	37.5	SD/MSG -ARG -HIS -LYS -URA +Canavanine +G418 +Thialysine	Yku70_v2_R2_Steve	11	11.0	3.63278323066	8342.00011213	353.515683006	254.0	3.8553874105	624167.000679	7626.34943433	43.0	4.74342197093	621578.000457	3910.70234206	3278	762	137	135	150	157	143	1613	0
DLR00017470	5	24	YOR202W	37.5	SD/MSG -ARG -HIS -LYS -URA +Canavanine +G418 +Thialysine	Yku70_v2_R2_Steve	11	11.0	3.56124172287	9097.00011776	394.569223544	254.0	3.87032931082	746752.000698	8216.74894142	43.0	4.74965854197	740877.000295	4662.18637452	3412	753	137	135	152	158	141	1111	0
DLR00017470	6	1	YOR202W	37.5	SD/MSG -ARG -HIS -LYS -URA +Canavanine +G418 +Thialysine	Yku70_v2_R2_Steve	11	11.0	3.67261764769	9206.52566755	172.406235343	254.0	3.88956748204	686842.000426	6776.97270756	43.0	4.79087535887	681250.000297	2187.48293824	272	905	137	135	155	162	146	1126	0
DLR00017470	6	2	YNL190W	37.5	SD/MSG -ARG -HIS -LYS -URA +Canavanine +G418 +Thialysine	Yku70_v2_R2_Steve	11	11.0	2.35617991134	1742.4	197.979023065	254.0	3.07611588783	86395.0003002	6697.17599478	43.0	3.17362491684	75631.6	1097.4835005	405	891	137	135	123	136	130	746	0
DLR00017470	6	3	YNL301C	37.5	SD/MSG -ARG -HIS -LYS -URA +Canavanine +G418 +Thialysine	Yku70_v2_R2_Steve	11	11.0	3.59963807778	7917.00012031	215.567684139	254.0	3.88327286275	565369.00006	7230.18175867	43.0	4.78350298231	563049.000106	1741.6829378	538	899	137	135	159	166	150	1757	0
DLR00017470	6	4	YNL187W	37.5	SD/MSG -ARG -HIS -LYS -URA +Canavanine +G418 +Thialysine	Yku70_v2_R2_Steve	11	11.0	4.46722533704	10619.7475284	264.441610005	254.0	4.75297286239	908901.999161	5994.29753283	43.0	5.71697638423	904795.997262	4542.7488259	680	899	137	135	174	180	160	1169	0
DLR00017470	6	5	YNL300W	37.5	SD/MSG -ARG -HIS -LYS -URA +Canavanine +G418 +Thialysine	Yku70_v2_R2_Steve	11	11.0	3.67992689192	7833.00009545	306.491155696	254.0	3.94633135699	560629.000111	6910.72696915	43.0	4.85822190424	559124.999998	1935.0801256	815	899	137	135	161	169	152	1997	0
DLR00017470	6	6	YNL183C	37.5	SD/MSG -ARG -HIS -LYS -URA +Canavanine +G418 +Thialysine	Yku70_v2_R2_Steve	11	11.0	3.87018659378	9089.00001852	325.535111813	254.0	4.06265165377	669802.000111	7285.83225665	43.0	4.98273624907	662652.333019	2043.1177688	950	895	137	135	163	170	151	1317	0
DLR00017470	6	7	YNL299W	37.5	SD/MSG -ARG -HIS -LYS -URA +Canavanine +G418 +Thialysine	Yku70_v2_R2_Steve	11	11.0	6.77193971545	1269.0	375.182876101	254.0	12.0	33924.6	1786.20059637	43.0	6.97077966411	5234.4	1534.78718843	1092	893	137	135	-1	-1	-1	0	0
DLR00017470	6	8	YNL179C	37.5	SD/MSG -ARG -HIS -LYS -URA +Canavanine +G418 +Thialysine	Yku70_v2_R2_Steve	11	11.0	2.47458497586	2270.4	237.740760524	254.0	3.05931025968	102553.000374	8053.22659333	43.0	3.37847897363	88199.0007598	1606.61946401	1225	892	137	135	126	140	131	1065	0
DLR00017470	6	9	YNL298W	37.5	SD/MSG -ARG -HIS -LYS -URA +Canavanine +G418 +Thialysine	Yku70_v2_R2_Steve	11	11.0	4.13204641829	9052.9981464	253.399621688	254.0	4.49699002004	729877.000067	6442.04138668	43.0	5.43403563688	727154.999821	2116.55202852	1361	896	137	135	170	176	156	1445	0
DLR00017470	6	10	YNL176C	37.5	SD/MSG -ARG -HIS -LYS -URA +Canavanine +G418 +Thialysine	Yku70_v2_R2_Steve	11	11.0	3.35949807153	4911.72135908	277.106999431	254.0	3.50541448058	291437.548133	7736.57216528	43.0	4.32754872845	281409.7094	1406.12446846	1498	892	137	135	144	154	139	1616	0
DLR00017470	6	11	YNL297C	37.5	SD/MSG -ARG -HIS -LYS -URA +Canavanine +G418 +Thialysine	Yku70_v2_R2_Steve	11	11.0	3.1921739016	3780.00031715	177.456021862	254.0	3.47059068114	220197.000173	7396.09433604	43.0	4.2206889769	214506.974758	1638.27587791	1638	891	137	135	143	153	139	1888	0
DLR00017470	6	12	YNL175C	37.5	SD/MSG -ARG -HIS -LYS -URA +Canavanine +G418 +Thialysine	Yku70_v2_R2_Steve	11	11.0	3.98046136414	9143.75357516	194.816167612	254.0	4.19069030938	673925.000012	6842.48568567	43.0	5.12201839345	670697.999895	1979.17386221	1772	896	137	135	161	168	148	1244	0
DLR00017470	6	13	YNL296W	37.5	SD/MSG -ARG -HIS -LYS -URA +Canavanine +G418 +Thialysine	Yku70_v2_R2_Steve	11	11.0	3.03235627986	1765.31221536	193.498819362	254.0	3.26910933284	112307.000203	7359.26877152	43.0	3.71490342741	100542.001133	1349.7412637	1917	892	137	135	138	150	138	1277	8
DLR00017470	6	14	YNL173C	37.5	SD/MSG -ARG -HIS -LYS -URA +Canavanine +G418 +Thialysine	Yku70_v2_R2_Steve	11	11.0	4.37276355471	9382.70622626	276.648047757	254.0	4.4803648862	705115.00006	6432.66055939	43.0	5.42370728714	701421.999828	2746.31035157	2048	895	137	135	161	168	147	1036	0
DLR00017470	6	15	YNL295W	37.5	SD/MSG -ARG -HIS -LYS -URA +Canavanine +G418 +Thialysine	Yku70_v2_R2_Steve	11	11.0	4.26780938706	10134.034147	317.74471218	254.0	4.38680410164	736705.99999	6857.89707468	43.0	5.33390750881	735783.999873	3794.14801298	2184	895	137	135	159	166	146	1257	0
DLR00017470	6	16	YNL171C	37.5	SD/MSG -ARG -HIS -LYS -URA +Canavanine +G418 +Thialysine	Yku70_v2_R2_Steve	11	11.0	0.623669964166	1310.62179039	189.9960905	254.0	12.0	30923.8685773	632.642794557	43.0	0.642081106061	5424.71136457	791.578643468	2323	891	137	135	-1	-1	-1	0	0
DLR00017470	6	17	YNL294C	37.5	SD/MSG -ARG -HIS -LYS -URA +Canavanine +G418 +Thialysine	Yku70_v2_R2_Steve	11	11.0	0.551265574387	812.48063183	120.330752669	254.0	12.0	30043.9453425	404.944151792	43.0	0.582785813657	3342.71124645	501.124953561	2461	892	137	135	-1	-1	-1	0	0
DLR00017470	6	18	YNL170W	37.5	SD/MSG -ARG -HIS -LYS -URA +Canavanine +G418 +Thialysine	Yku70_v2_R2_Steve	11	11.0	6.49392598552	957.6	283.806977783	254.0	12.0	30663.9925037	709.843325799	43.0	6.89836279924	4187.7	1229.75848349	2597	891	137	135	-1	-1	-1	0	0
DLR00017470	6	19	YNL293W	37.5	SD/MSG -ARG -HIS -LYS -URA +Canavanine +G418 +Thialysine	Yku70_v2_R2_Steve	11	11.0	3.86543573921	10765.000034	356.273719601	254.0	3.97502289757	746473.000448	7377.22226819	43.0	4.8927192298	745637.000281	3314.80483672	2734	891	137	135	155	164	146	1207	0
DLR00017470	6	20	YNL169C	37.5	SD/MSG -ARG -HIS -LYS -URA +Canavanine +G418 +Thialysine	Yku70_v2_R2_Steve	11	11.0	0.605969197037	1071.49308881	158.857023495	254.0	12.0	28264.8146534	481.601141985	43.0	0.638770228874	4572.711984	690.673602601	2871	891	137	135	-1	-1	-1	0	0
DLR00017470	6	21	YNL292W	37.5	SD/MSG -ARG -HIS -LYS -URA +Canavanine +G418 +Thialysine	Yku70_v2_R2_Steve	11	11.0	3.40712209889	8216.01178701	392.874199403	254.0	3.60222881429	522031.001268	8468.72223305	43.0	4.45828407088	524872.001525	3833.84913882	3001	896	137	135	149	159	145	2048	0
DLR00017470	6	22	YNL168C	37.5	SD/MSG -ARG -HIS -LYS -URA +Canavanine +G418 +Thialysine	Yku70_v2_R2_Steve	11	11.0	3.1699544955	5284.76797438	239.746109077	254.0	3.47767541913	364929.001026	7135.98871402	43.0	4.26425918217	357784.001577	1938.36987802	3134	886	137	135	149	159	146	1490	0
DLR00017470	6	23	YNL291C	37.5	SD/MSG -ARG -HIS -LYS -URA +Canavanine +G418 +Thialysine	Yku70_v2_R2_Steve	11	11.0	0.984406961825	1379.99999842	227.886816037	254.0	12.0	32447.7	1248.8395112	43.0	1.73464068337	6556.99880009	1110.04916501	3282	891	137	135	99	115	115	4	0
DLR00017470	6	24	YOR202W	37.5	SD/MSG -ARG -HIS -LYS -URA +Canavanine +G418 +Thialysine	Yku70_v2_R2_Steve	11	11.0	2.49840713749	2406.8	329.366168401	254.0	3.21577252467	214653.000631	7741.82991804	43.0	3.67483327388	202829.290579	1488.13686382	3419	891	137	135	154	161	146	832	0
DLR00017470	7	1	YOR202W	37.5	SD/MSG -ARG -HIS -LYS -URA +Canavanine +G418 +Thialysine	Yku70_v2_R2_Steve	11	11.0	3.53748911247	8737.00018293	183.088272366	254.0	3.76196635918	633264.000925	7014.95000041	43.0	4.64138210748	628307.000978	1841.1215421	280	1039	137	135	152	160	145	1248	0
DLR00017470	7	2	YMR284W	37.5	SD/MSG -ARG -HIS -LYS -URA +Canavanine +G418 +Thialysine	Yku70_v2_R2_Steve	11	11.0	0.592572671369	1117.51455575	163.404411863	254.0	12.0	30510.0	879.33095842	43.0	0.612368024004	4646.70823822	688.374335709	406	1025	137	135	-1	-1	-1	0	0
DLR00017470	7	3	YNL068C	37.5	SD/MSG -ARG -HIS -LYS -URA +Canavanine +G418 +Thialysine	Yku70_v2_R2_Steve	11	11.0	0.802165983117	1062.9	195.511130023	254.0	12.0	30864.3728457	688.565484475	43.0	6.99154274538	4677.3	1220.06214108	557	1036	137	135	107	124	124	13	0
DLR00017470	7	4	YMR283C	37.5	SD/MSG -ARG -HIS -LYS -URA +Canavanine +G418 +Thialysine	Yku70_v2_R2_Steve	11	11.0	0.741470406509	1441.8	256.368802336	254.0	12.0	33872.4	1859.02983917	43.0	0.766897960276	7129.57998543	1140.25288796	683	1030	137	135	-1	-1	-1	3	0
DLR00017470	7	5	YNL067W	37.5	SD/MSG -ARG -HIS -LYS -URA +Canavanine +G418 +Thialysine	Yku70_v2_R2_Steve	11	11.0	3.51306537098	5280.00001814	302.239909325	254.0	3.60201718196	301377.000249	7083.38563137	43.0	4.4514972397	303176.00021	2338.7092129	822	1040	137	135	145	156	143	2449	0
DLR00017470	7	6	YMR282C	37.5	SD/MSG -ARG -HIS -LYS -URA +Canavanine +G418 +Thialysine	Yku70_v2_R2_Steve	11	11.0	0.726066025251	1362.6	240.992911939	254.0	12.0	34928.1	1941.03651137	43.0	0.744812487139	6297.72734417	1001.7477722	953	1026	137	135	-1	-1	-1	0	0
DLR00017470	7	7	YNL066W	37.5	SD/MSG -ARG -HIS -LYS -URA +Canavanine +G418 +Thialysine	Yku70_v2_R2_Steve	11	11.0	7.04516052792	1218.6	181.728931942	254.0	3.18183974557	71302.9998758	8131.37275701	43.0	3.04539776911	59573.8	1115.59620465	1103	1045	137	135	124	139	132	970	0
DLR00017470	7	8	YMR280C	37.5	SD/MSG -ARG -HIS -LYS -URA +Canavanine +G418 +Thialysine	Yku70_v2_R2_Steve	11	11.0	6.49255486025	1001.7	296.360628574	254.0	12.0	32058.0	1114.35396796	43.0	6.67908718186	4282.2	1263.18166497	1227	1026	137	135	-1	-1	-1	0	0
DLR00017470	7	9	YNL065W	37.5	SD/MSG -ARG -HIS -LYS -URA +Canavanine +G418 +Thialysine	Yku70_v2_R2_Steve	11	11.0	4.3796765664	10514.5767975	391.00759299	254.0	4.50914244838	829318.999979	7100.94019925	43.0	5.45940526465	827988.999542	5401.75187741	1365	1038	137	135	166	173	152	1307	0
DLR00017470	7	10	YMR279C	37.5	SD/MSG -ARG -HIS -LYS -URA +Canavanine +G418 +Thialysine	Yku70_v2_R2_Steve	11	11.0	6.47312561185	818.1	240.335673452	254.0	12.0	31402.8132552	1064.69581539	43.0	6.76775491232	3549.6	1035.60925619	1501	1026	137	135	-1	-1	-1	0	0
DLR00017470	7	11	YJR109C	37.5	SD/MSG -ARG -HIS -LYS -URA +Canavanine +G418 +Thialysine	Yku70_v2_R2_Steve	11	11.0	5.79426449556	695.7	206.66277436	254.0	12.0	31099.0676835	917.664139749	43.0	6.36783932161	3017.7	884.089768563	1638	1026	137	135	107	122	119	0	0
DLR00017470	7	12	YMR278W	37.5	SD/MSG -ARG -HIS -LYS -URA +Canavanine +G418 +Thialysine	Yku70_v2_R2_Steve	11	11.0	0.582471372997	937.502509015	139.989171409	254.0	12.0	30279.327048	1147.05303588	43.0	0.597185554111	3857.71394999	577.986198543	1775	1026	137	135	-1	-1	-1	0	0
DLR00017470	7	13	YNL064C	37.5	SD/MSG -ARG -HIS -LYS -URA +Canavanine +G418 +Thialysine	Yku70_v2_R2_Steve	11	11.0	0.656298221702	1200.47282562	180.378408201	254.0	12.0	30059.5723818	965.660517977	43.0	0.754751773015	5288.71589412	814.297759437	1912	1026	137	135	105	121	116	1	0
DLR00017470	7	14	YMR276W	37.5	SD/MSG -ARG -HIS -LYS -URA +Canavanine +G418 +Thialysine	Yku70_v2_R2_Steve	11	11.0	0.614877205913	1056.52655583	155.160037731	254.0	12.0	29428.9422878	686.279368789	43.0	0.714801707608	4835.71545627	716.667711749	2049	1026	137	135	109	126	120	0	0
DLR00017470	7	15	YNL063W	37.5	SD/MSG -ARG -HIS -LYS -URA +Canavanine +G418 +Thialysine	Yku70_v2_R2_Steve	11	11.0	4.15245607585	10899.9983228	312.979093943	254.0	4.37051605046	837338.999996	6610.52826746	43.0	5.31837170516	837851.999931	4266.43560908	2189	1033	137	135	163	170	149	1450	0
DLR00017470	7	16	YMR275C	37.5	SD/MSG -ARG -HIS -LYS -URA +Canavanine +G418 +Thialysine	Yku70_v2_R2_Steve	11	11.0	0.579574282333	888.45346022	133.450506433	254.0	12.0	30789.3704214	436.866202483	43.0	0.629098968317	3918.58820774	607.734012141	2323	1026	137	135	-1	-1	-1	0	0
DLR00017470	7	17	YNL058C	37.5	SD/MSG -ARG -HIS -LYS -URA +Canavanine +G418 +Thialysine	Yku70_v2_R2_Steve	11	11.0	0.658481896753	1097.79228134	183.298269931	254.0	12.0	31084.4065206	847.83004638	43.0	0.687409064283	5128.71037081	804.925528996	2460	1026	137	135	-1	-1	-1	0	0
DLR00017470	7	18	YMR274C	37.5	SD/MSG -ARG -HIS -LYS -URA +Canavanine +G418 +Thialysine	Yku70_v2_R2_Steve	11	11.0	0.582039396348	956.507503856	140.564877959	254.0	12.0	29893.1060656	576.519074496	43.0	0.643176791334	4158.71236916	625.69216008	2597	1026	137	135	-1	-1	-1	0	0
DLR00017470	7	19	YNL057W	37.5	SD/MSG -ARG -HIS -LYS -URA +Canavanine +G418 +Thialysine	Yku70_v2_R2_Steve	11	11.0	3.92333329195	11069.0000096	262.681075424	254.0	4.10989316261	842348.000203	6543.0154743	43.0	5.04444419828	840549.999931	2795.8335812	2735	1032	137	135	161	168	149	1279	0
DLR00017470	7	20	YMR273C	37.5	SD/MSG -ARG -HIS -LYS -URA +Canavanine +G418 +Thialysine	Yku70_v2_R2_Steve	11	11.0	0.512748261385	785.551609262	113.205430875	254.0	11.9974097178	26848.0710656	407.074505934	43.0	0.537897377844	3257.71112685	473.903167409	2871	1026	137	135	-1	-1	-1	0	0
DLR00017470	7	21	YNL056W	37.5	SD/MSG -ARG -HIS -LYS -URA +Canavanine +G418 +Thialysine	Yku70_v2_R2_Steve	11	11.0	0.571195689072	431.1	74.2081798591	254.0	12.0	26650.3439406	665.777268694	43.0	1.05589202512	2917.71181686	441.641239513	3008	1026	137	135	113	129	127	15	0
DLR00017470	7	22	YMR272C	37.5	SD/MSG -ARG -HIS -LYS -URA +Canavanine +G418 +Thialysine	Yku70_v2_R2_Steve	11	11.0	0.620505368972	1365.63771336	197.197582409	254.0	12.0	27908.3954423	772.527153991	43.0	0.637501504488	5633.70954772	820.260675176	3145	1026	137	135	-1	-1	-1	0	0
DLR00017470	7	23	YNL054W	37.5	SD/MSG -ARG -HIS -LYS -URA +Canavanine +G418 +Thialysine	Yku70_v2_R2_Steve	11	11.0	3.62352317699	8865.00013127	293.592908379	254.0	3.79210537152	613054.000908	7275.82283593	43.0	4.67307852374	610521.000968	2427.76487349	3282	1033	137	135	143	152	138	1169	0
DLR00017470	7	24	YOR202W	37.5	SD/MSG -ARG -HIS -LYS -URA +Canavanine +G418 +Thialysine	Yku70_v2_R2_Steve	11	11.0	3.7062504851	9602.00002599	373.50218955	254.0	3.97131254942	811237.000451	7606.7918192	43.0	4.86748501001	806631.999891	5402.44007073	3414	1026	137	135	152	159	142	1266	0
DLR00017470	8	1	YOR202W	37.5	SD/MSG -ARG -HIS -LYS -URA +Canavanine +G418 +Thialysine	Yku70_v2_R2_Steve	11	11.0	3.40225053851	8482.47390773	151.448783491	254.0	3.68601796371	565378.000905	6886.9011422	43.0	4.53951356655	565684.001158	1628.73542721	275	1164	137	135	150	158	145	1715	0
DLR00017470	8	2	YNL201C	37.5	SD/MSG -ARG -HIS -LYS -URA +Canavanine +G418 +Thialysine	Yku70_v2_R2_Steve	11	11.0	0.638274776792	1241.47972641	184.426538716	254.0	12.0	29668.5562043	665.0916613	43.0	0.691142972943	5328.7147469	815.157495186	406	1160	137	135	-1	-1	-1	0	0
DLR00017470	8	3	YNL318C	37.5	SD/MSG -ARG -HIS -LYS -URA +Canavanine +G418 +Thialysine	Yku70_v2_R2_Steve	11	11.0	3.60836810367	7746.0001549	183.617429109	254.0	3.88130133761	573831.000074	6791.35327634	43.0	4.78405468261	569759.000161	1471.27623738	544	1176	137	135	161	168	151	1635	0
DLR00017470	8	4	YNL200C	37.5	SD/MSG -ARG -HIS -LYS -URA +Canavanine +G418 +Thialysine	Yku70_v2_R2_Steve	11	11.0	3.81814219552	7949.99999678	290.099305123	254.0	4.07112326666	585001.000017	7233.82936114	43.0	4.98451755611	580901.999994	2190.61825449	679	1168	137	135	162	170	152	1567	0
DLR00017470	8	5	YNL316C	37.5	SD/MSG -ARG -HIS -LYS -URA +Canavanine +G418 +Thialysine	Yku70_v2_R2_Steve	11	11.0	3.46645345548	7453.00024196	253.180495201	254.0	3.65441417446	491122.000775	8262.11808974	43.0	4.51158319876	486915.001436	1606.76952826	817	1175	137	135	154	163	147	1565	0
DLR00017470	8	6	YNL199C	37.5	SD/MSG -ARG -HIS -LYS -URA +Canavanine +G418 +Thialysine	Yku70_v2_R2_Steve	11	11.0	7.03653716944	1348.2	394.338862551	254.0	12.0	33633.0	1448.48368094	43.0	7.33712585525	5696.1	1619.64195317	952	1191	137	135	107	125	124	4	0
DLR00017470	8	7	YNL315C	37.5	SD/MSG -ARG -HIS -LYS -URA +Canavanine +G418 +Thialysine	Yku70_v2_R2_Steve	11	11.0	2.0115115112	1159.00024753	221.704683037	254.0	7.81131755598	53867.7	5380.25019347	43.0	2.77867836725	42688.8	1353.08860453	1090	1171	137	135	121	137	130	473	0
DLR00017470	8	8	YNL198C	37.5	SD/MSG -ARG -HIS -LYS -URA +Canavanine +G418 +Thialysine	Yku70_v2_R2_Steve	11	11.0	6.42916616546	777.6	217.687455234	254.0	12.0	32486.6300518	463.283861	43.0	1.66891444702	3809.99998709	714.578563837	1227	1161	137	135	122	137	131	43	0
DLR00017470	8	9	YNL314W	37.5	SD/MSG -ARG -HIS -LYS -URA +Canavanine +G418 +Thialysine	Yku70_v2_R2_Steve	11	11.0	3.53277314373	6746.0002442	226.152381726	254.0	3.7247622002	419298.000275	7308.56915128	43.0	4.59695895873	418474.000444	1802.28184421	1368	1170	137	135	149	158	143	1707	0
DLR00017470	8	10	YNL197C	37.5	SD/MSG -ARG -HIS -LYS -URA +Canavanine +G418 +Thialysine	Yku70_v2_R2_Steve	11	11.0	6.17130679598	765.0	227.93852103	254.0	12.0	31354.2	1023.08277922	43.0	0.645762179451	3569.99999659	607.826320713	1501	1161	137	135	-1	-1	-1	0	0
DLR00017470	8	11	YNL311C	37.5	SD/MSG -ARG -HIS -LYS -URA +Canavanine +G418 +Thialysine	Yku70_v2_R2_Steve	11	11.0	4.09989185315	10788.9996399	266.051812405	254.0	4.31646263439	782331.000011	6988.9733897	43.0	5.26287966322	783994.999976	2403.89302429	1635	1167	137	135	160	168	148	1501	0
DLR00017470	8	12	YNL196C	37.5	SD/MSG -ARG -HIS -LYS -URA +Canavanine +G418 +Thialysine	Yku70_v2_R2_Steve	11	11.0	2.71785244801	1965.22671485	158.196826867	254.0	3.2524122318	93305.0000142	7079.68270706	43.0	3.55379132174	82157.0010323	868.91542365	1775	1169	137	135	126	140	130	1024	0
DLR00017470	8	13	YNL309W	37.5	SD/MSG -ARG -HIS -LYS -URA +Canavanine +G418 +Thialysine	Yku70_v2_R2_Steve	11	11.0	3.71694860544	9046.00014124	250.00037368	254.0	3.93037747019	595006.000095	7212.59664201	43.0	4.84601001188	599176.999969	1992.04456933	1912	1166	137	135	153	161	143	1978	0
DLR00017470	8	14	YNL195C	37.5	SD/MSG -ARG -HIS -LYS -URA +Canavanine +G418 +Thialysine	Yku70_v2_R2_Steve	11	11.0	3.80034232942	9007.00025252	201.280388452	254.0	4.00579043067	640469.000197	7295.48886402	43.0	4.92351849031	639867.999808	1689.49828992	2046	1167	137	135	157	164	146	1545	0
DLR00017470	8	15	YNL307C	37.5	SD/MSG -ARG -HIS -LYS -URA +Canavanine +G418 +Thialysine	Yku70_v2_R2_Steve	11	11.0	1.8494497271	1424.7	255.955208489	254.0	8.46472009078	44673.3	2569.83284446	43.0	3.01141470638	31340.000474	1313.90697004	2187	1174	137	135	117	132	127	708	0
DLR00017470	8	16	YNL194C	37.5	SD/MSG -ARG -HIS -LYS -URA +Canavanine +G418 +Thialysine	Yku70_v2_R2_Steve	11	11.0	0.655337652042	1342.49965361	199.407860457	254.0	12.0	31085.4776632	624.401548045	43.0	0.700968702573	5951.71055539	906.208642762	2323	1161	137	135	-1	-1	-1	0	0
DLR00017470	8	17	YNL305C	37.5	SD/MSG -ARG -HIS -LYS -URA +Canavanine +G418 +Thialysine	Yku70_v2_R2_Steve	11	11.0	4.21616815618	11651.9968559	291.281659108	254.0	4.43121542201	951070.999912	6047.91094353	43.0	5.37566295259	948910.999932	5180.55387452	2455	1170	137	135	166	173	151	1090	4
DLR00017470	8	18	YNL193W	37.5	SD/MSG -ARG -HIS -LYS -URA +Canavanine +G418 +Thialysine	Yku70_v2_R2_Steve	11	11.0	4.12612648589	10463.9975268	356.091888092	254.0	4.26160552411	817106.000002	6547.46861531	43.0	5.19865121706	813782.999934	4745.26532725	2593	1169	137	135	162	169	149	1075	0
DLR00017470	8	19	YNL304W	37.5	SD/MSG -ARG -HIS -LYS -URA +Canavanine +G418 +Thialysine	Yku70_v2_R2_Steve	11	11.0	0.5	511.2	81.5564293543	254.0	12.0	27631.0808058	653.018002053	43.0	0.5	2370.71153658	342.550994328	2735	1162	137	135	-1	-1	-1	8	0
DLR00017470	8	20	YNL192W	37.5	SD/MSG -ARG -HIS -LYS -URA +Canavanine +G418 +Thialysine	Yku70_v2_R2_Steve	11	11.0	3.5686927331	7752.00015583	265.30154291	254.0	3.81435895836	535811.019955	6265.02031625	43.0	4.71624783103	522709.000436	2801.58620554	2869	1166	137	135	150	160	144	1471	0
DLR00017470	8	21	YNL303W	37.5	SD/MSG -ARG -HIS -LYS -URA +Canavanine +G418 +Thialysine	Yku70_v2_R2_Steve	11	11.0	3.92216554285	10234.9999778	222.697405809	254.0	4.12829348997	756572.000093	5776.41089683	43.0	5.05820240748	755358.999961	2687.00215195	3005	1166	137	135	156	165	148	1315	0
DLR00017470	8	22	YNL191W	37.5	SD/MSG -ARG -HIS -LYS -URA +Canavanine +G418 +Thialysine	Yku70_v2_R2_Steve	11	11.0	3.93023612228	9398.99993631	234.377722897	254.0	4.14223541524	755373.000107	6349.83450984	43.0	5.06451975162	751136.999945	2722.62475362	3140	1165	137	135	157	166	149	1163	0
DLR00017470	8	23	YNL302C	37.5	SD/MSG -ARG -HIS -LYS -URA +Canavanine +G418 +Thialysine	Yku70_v2_R2_Steve	11	11.0	7.31733610303	1331.1	405.25938352	254.0	12.0	33045.3	1538.10694378	43.0	0.733204482983	6435.99999938	1045.55705412	3283	1162	137	135	-1	-1	-1	0	0
DLR00017470	8	24	YOR202W	37.5	SD/MSG -ARG -HIS -LYS -URA +Canavanine +G418 +Thialysine	Yku70_v2_R2_Steve	11	11.0	3.81247943705	9963.00004633	385.049448115	254.0	4.06223398707	843162.000134	7734.22865245	43.0	4.97451769978	837175.999729	5021.98575391	3415	1165	137	135	152	158	141	1060	0
DLR00017470	9	1	YOR202W	37.5	SD/MSG -ARG -HIS -LYS -URA +Canavanine +G418 +Thialysine	Yku70_v2_R2_Steve	11	11.0	3.68760712163	8829.00012127	184.222351102	254.0	3.90041025887	638293.000214	6416.68144223	43.0	4.80784417959	634447.000133	2005.49240495	280	1310	137	135	152	160	145	1385	0
DLR00017470	9	2	YMR302C	37.5	SD/MSG -ARG -HIS -LYS -URA +Canavanine +G418 +Thialysine	Yku70_v2_R2_Steve	11	11.0	3.6159301091	7482.00008805	213.872072815	254.0	3.88677777264	533311.000057	6642.46098888	43.0	4.78621151777	529768.999955	2013.52774877	411	1307	137	135	155	163	147	1760	0
DLR00017470	9	3	YNL081C	37.5	SD/MSG -ARG -HIS -LYS -URA +Canavanine +G418 +Thialysine	Yku70_v2_R2_Steve	11	11.0	2.83042987262	3144.45113098	141.826882567	254.0	3.195328841	165128.972666	6930.25906026	43.0	3.84964004471	149258.00144	1413.44817751	551	1315	137	135	135	147	137	1510	0
DLR00017470	9	4	YMR300C	37.5	SD/MSG -ARG -HIS -LYS -URA +Canavanine +G418 +Thialysine	Yku70_v2_R2_Steve	11	11.0	3.94216221355	8069.16943716	328.944560578	254.0	4.12574514306	609770.000005	7493.90558086	43.0	5.04666940734	603255.999982	2438.67106974	684	1309	137	135	163	170	153	1316	0
DLR00017470	9	5	YNL080C	37.5	SD/MSG -ARG -HIS -LYS -URA +Canavanine +G418 +Thialysine	Yku70_v2_R2_Steve	11	11.0	7.29823536575	1890.9	440.919326566	254.0	10.1923923697	43143.3	2692.44025442	43.0	2.89740078124	26210.0004265	1570.97822507	826	1318	137	135	118	134	130	505	0
DLR00017470	9	6	YMR299C	37.5	SD/MSG -ARG -HIS -LYS -URA +Canavanine +G418 +Thialysine	Yku70_v2_R2_Steve	11	11.0	3.30205306988	5396.27558	244.808231064	254.0	3.64534791332	374847.000375	7965.85965564	43.0	4.48188313635	368443.000842	1465.05319255	956	1308	137	135	158	167	150	1767	0
DLR00017470	9	7	YNL079C	37.5	SD/MSG -ARG -HIS -LYS -URA +Canavanine +G418 +Thialysine	Yku70_v2_R2_Steve	11	11.0	3.30395107	5722.37632826	199.092452131	254.0	3.55272615924	355154.000597	7647.11214666	43.0	4.37858215601	352015.001249	1239.13728818	1100	1311	137	135	150	160	145	2005	0
DLR00017470	9	8	YMR297W	37.5	SD/MSG -ARG -HIS -LYS -URA +Canavanine +G418 +Thialysine	Yku70_v2_R2_Steve	11	11.0	3.80586425055	7545.99997177	239.922272086	254.0	4.04079337623	528935.0	6835.29103001	43.0	4.95379393248	525088.999968	2376.69317062	1227	1306	137	135	157	165	148	1490	0
DLR00017470	9	9	YNL078W	37.5	SD/MSG -ARG -HIS -LYS -URA +Canavanine +G418 +Thialysine	Yku70_v2_R2_Steve	11	11.0	4.00822152848	8357.99890665	215.805285533	254.0	4.18489959406	552442.000023	6696.49462146	43.0	5.11513363845	551415.999997	1943.96776321	1368	1307	137	135	153	161	144	1457	0
DLR00017470	9	10	YMR295C	37.5	SD/MSG -ARG -HIS -LYS -URA +Canavanine +G418 +Thialysine	Yku70_v2_R2_Steve	11	11.0	4.59016596113	9471.41881746	226.313111075	254.0	4.76855405448	764762.997635	5696.74822818	43.0	5.73355618773	761327.995196	3672.75198992	1507	1304	137	135	167	173	151	1183	0
DLR00017470	9	11	YNL077W	37.5	SD/MSG -ARG -HIS -LYS -URA +Canavanine +G418 +Thialysine	Yku70_v2_R2_Steve	11	11.0	3.72321270298	6112.00000761	282.787683184	254.0	3.76515504957	315967.000014	7274.53846484	43.0	4.64032820831	318245.999952	1587.42469452	1646	1305	137	135	137	148	134	1704	0
DLR00017470	9	12	YMR294W-A	37.5	SD/MSG -ARG -HIS -LYS -URA +Canavanine +G418 +Thialysine	Yku70_v2_R2_Steve	11	11.0	3.98894612875	8765.79090085	222.517920021	254.0	4.18463861375	623732.000017	7104.65650834	43.0	5.12015876275	623540.99998	1337.53390907	1776	1307	137	135	158	166	146	1598	0
DLR00017470	9	13	YNL076W	37.5	SD/MSG -ARG -HIS -LYS -URA +Canavanine +G418 +Thialysine	Yku70_v2_R2_Steve	11	11.0	3.30795797023	5984.63559268	223.402922113	254.0	3.57407134437	340653.00059	7512.96744711	43.0	4.41380697097	343118.001127	1629.74410588	1916	1308	137	135	143	154	139	2197	0
DLR00017470	9	14	YMR294W	37.5	SD/MSG -ARG -HIS -LYS -URA +Canavanine +G418 +Thialysine	Yku70_v2_R2_Steve	11	11.0	0.625938053164	1288.57173778	187.766581077	254.0	12.0	30366.1716252	903.652329253	43.0	0.646574254926	5362.71098713	788.36384715	2049	1296	137	135	-1	-1	-1	0	0
DLR00017470	9	15	YNL074C	37.5	SD/MSG -ARG -HIS -LYS -URA +Canavanine +G418 +Thialysine	Yku70_v2_R2_Steve	11	11.0	3.99714974898	9232.99918352	233.532452165	254.0	4.23941543271	700747.000042	6412.40962809	43.0	5.17323627185	698485.999969	2272.00887393	2189	1307	137	135	160	167	147	1336	0
DLR00017470	9	16	YMR292W	37.5	SD/MSG -ARG -HIS -LYS -URA +Canavanine +G418 +Thialysine	Yku70_v2_R2_Steve	11	11.0	0.564010849416	723.235877746	111.075835575	254.0	12.0	30369.2393634	631.681722589	43.0	0.685952776691	3013.52022094	480.525967024	2323	1296	137	135	108	122	117	1	0
DLR00017470	9	17	YNL072W	37.5	SD/MSG -ARG -HIS -LYS -URA +Canavanine +G418 +Thialysine	Yku70_v2_R2_Steve	11	11.0	0.556254628093	695.046314032	105.472615358	254.0	12.0	29981.6354782	693.817603041	43.0	0.727145735056	3230.49306228	505.934171098	2467	1303	137	135	111	127	124	15	0
DLR00017470	9	18	YMR291W	37.5	SD/MSG -ARG -HIS -LYS -URA +Canavanine +G418 +Thialysine	Yku70_v2_R2_Steve	11	11.0	0.605646125283	756.502850629	110.226626589	254.0	12.0	29507.6800301	687.910054193	43.0	1.10535525962	3333.54454554	490.743880504	2600	1299	137	135	118	130	121	20	0
DLR00017470	9	19	YNL071W	37.5	SD/MSG -ARG -HIS -LYS -URA +Canavanine +G418 +Thialysine	Yku70_v2_R2_Steve	11	11.0	6.91493988988	933.3	102.637072912	254.0	7.10960300833	45989.1	3309.49200417	43.0	3.08805142582	30775.000638	1184.91173451	2740	1302	137	135	106	124	121	203	0
DLR00017470	9	20	YMR289W	37.5	SD/MSG -ARG -HIS -LYS -URA +Canavanine +G418 +Thialysine	Yku70_v2_R2_Steve	11	11.0	0.5	412.2	67.4051463827	254.0	12.0	27695.7	841.083882959	43.0	0.5	2232.70988779	329.562467579	2871	1296	137	135	-1	-1	-1	0	0
DLR00017470	9	21	YNL070W	37.5	SD/MSG -ARG -HIS -LYS -URA +Canavanine +G418 +Thialysine	Yku70_v2_R2_Steve	11	11.0	3.33467683259	5874.3952128	324.110599229	254.0	3.50532527576	300135.000876	7129.19946844	43.0	4.32176324403	300688.001213	2822.30623245	3014	1305	137	135	131	144	134	1254	0
DLR00017470	9	22	YMR285C	37.5	SD/MSG -ARG -HIS -LYS -URA +Canavanine +G418 +Thialysine	Yku70_v2_R2_Steve	11	11.0	0.630623520869	1316.54641883	192.36309671	254.0	12.0	28336.5	743.147979436	43.0	0.649810885996	5521.70983356	813.51514235	3145	1296	137	135	-1	-1	-1	0	0
DLR00017470	9	23	YNL069C	37.5	SD/MSG -ARG -HIS -LYS -URA +Canavanine +G418 +Thialysine	Yku70_v2_R2_Steve	11	11.0	1.00286378521	2075.99999113	359.171093706	254.0	12.0	33822.3299727	945.819124703	43.0	1.56947028716	10259.9999967	1869.31715816	3277	1305	137	135	97	114	113	2	0
DLR00017470	9	24	YOR202W	37.5	SD/MSG -ARG -HIS -LYS -URA +Canavanine +G418 +Thialysine	Yku70_v2_R2_Steve	11	11.0	3.55579735843	8654.00010408	387.541606594	254.0	3.81731505732	683418.000701	8312.06102635	43.0	4.690560395	676586.000346	4165.06600607	3415	1298	137	135	145	153	137	1145	0
DLR00017470	10	1	YOR202W	37.5	SD/MSG -ARG -HIS -LYS -URA +Canavanine +G418 +Thialysine	Yku70_v2_R2_Steve	11	11.0	3.52073715174	7862.7510988	168.342314118	254.0	3.76004469657	527063.000654	6505.69266591	43.0	4.63540544692	524328.00044	1814.62490051	276	1445	137	135	148	156	143	1463	0
DLR00017470	10	2	YNL217W	37.5	SD/MSG -ARG -HIS -LYS -URA +Canavanine +G418 +Thialysine	Yku70_v2_R2_Steve	11	11.0	3.58226726555	7105.00007679	218.946610976	254.0	3.77956079111	460234.000106	6713.59314039	43.0	4.67582777997	457172.999901	2419.57379857	406	1439	137	135	148	156	142	1612	0
DLR00017470	10	3	YNL329C	37.5	SD/MSG -ARG -HIS -LYS -URA +Canavanine +G418 +Thialysine	Yku70_v2_R2_Steve	11	11.0	7.33790722641	1380.6	184.876280808	254.0	3.28117114179	73601.9999582	7149.30038861	43.0	3.37443663433	57716.000651	1330.18841057	549	1446	137	135	119	133	128	739	0
DLR00017470	10	4	YNL215W	37.5	SD/MSG -ARG -HIS -LYS -URA +Canavanine +G418 +Thialysine	Yku70_v2_R2_Steve	11	11.0	6.61928122869	933.3	275.376220451	254.0	12.0	31987.8	1376.5287659	43.0	6.8416690773	4032.0	1177.58421149	682	1434	137	135	-1	-1	-1	0	0
DLR00017470	10	5	YNL328C	37.5	SD/MSG -ARG -HIS -LYS -URA +Canavanine +G418 +Thialysine	Yku70_v2_R2_Steve	11	11.0	3.87314179291	8655.00001014	333.242386396	254.0	4.09602040588	623519.000037	7483.46875995	43.0	5.02393288617	622583.999988	2210.7378328	819	1446	137	135	162	170	153	1880	0
DLR00017470	10	6	YNL214W	37.5	SD/MSG -ARG -HIS -LYS -URA +Canavanine +G418 +Thialysine	Yku70_v2_R2_Steve	11	11.0	3.4640281846	4947.10146321	251.053627065	254.0	3.58378337013	262640.000067	7800.74362383	43.0	4.40948434217	257738.000075	1376.33525435	952	1448	137	135	138	150	139	1405	0
DLR00017470	10	7	YNL327W	37.5	SD/MSG -ARG -HIS -LYS -URA +Canavanine +G418 +Thialysine	Yku70_v2_R2_Steve	11	11.0	4.0361916738	8257.99847135	242.761993035	254.0	4.29227043478	586645.000047	6872.45226134	43.0	5.23411373257	585963.999985	2196.03067201	1092	1445	137	135	159	167	150	1847	0
DLR00017470	10	8	YNL212W	37.5	SD/MSG -ARG -HIS -LYS -URA +Canavanine +G418 +Thialysine	Yku70_v2_R2_Steve	11	11.0	3.77422717096	6577.99997171	171.968875028	254.0	4.01991366184	418703.000011	6404.73802841	43.0	4.93434557537	417671.999966	1737.17757149	1227	1439	137	135	149	158	143	1844	0
DLR00017470	10	9	YNL326C	37.5	SD/MSG -ARG -HIS -LYS -URA +Canavanine +G418 +Thialysine	Yku70_v2_R2_Steve	11	11.0	3.6011463084	6464.00040752	209.380825059	254.0	3.79661973974	359492.000041	6564.26440664	43.0	4.67589728847	359473.999753	1538.29069746	1368	1443	137	135	140	151	137	1500	0
DLR00017470	10	10	YNL211C	37.5	SD/MSG -ARG -HIS -LYS -URA +Canavanine +G418 +Thialysine	Yku70_v2_R2_Steve	11	11.0	3.99527594562	8719.99985772	218.987533703	254.0	4.24131749997	613846.000041	6618.75893317	43.0	5.17681486307	611723.999982	1753.03893427	1503	1442	137	135	156	164	145	1341	0
DLR00017470	10	11	YNL325C	37.5	SD/MSG -ARG -HIS -LYS -URA +Canavanine +G418 +Thialysine	Yku70_v2_R2_Steve	11	11.0	2.58023509046	3039.3	209.996208557	254.0	3.09258168172	140839.00069	7118.00485369	43.0	3.59352119158	132190.000823	2039.90525461	1639	1443	137	135	130	143	132	1200	0
DLR00017470	10	12	YNL208W	37.5	SD/MSG -ARG -HIS -LYS -URA +Canavanine +G418 +Thialysine	Yku70_v2_R2_Steve	11	11.0	1.72784987746	829.8	143.612147115	254.0	10.4904862607	36989.1	1458.32780573	43.0	2.7404260028	19538.2	603.035782393	1773	1441	137	135	116	132	125	242	0
DLR00017470	10	13	YNL324W	37.5	SD/MSG -ARG -HIS -LYS -URA +Canavanine +G418 +Thialysine	Yku70_v2_R2_Steve	11	11.0	3.41863379828	7040.08151149	249.117226068	254.0	3.64011286353	405326.000468	7343.58163531	43.0	4.4885403756	406000.000918	1424.37101884	1912	1443	137	135	143	153	138	1559	0
DLR00017470	10	14	YNL206C	37.5	SD/MSG -ARG -HIS -LYS -URA +Canavanine +G418 +Thialysine	Yku70_v2_R2_Steve	11	11.0	0.613452217181	1134.5334854	167.401529409	254.0	12.0	30948.7357996	797.673006443	43.0	0.630025819009	4693.71272238	695.914192417	2049	1431	137	135	-1	-1	-1	0	0
DLR00017470	10	15	YNL323W	37.5	SD/MSG -ARG -HIS -LYS -URA +Canavanine +G418 +Thialysine	Yku70_v2_R2_Steve	11	11.0	3.88965833145	9379.00000209	197.062184107	254.0	4.15824487518	656759.000016	6364.12711974	43.0	5.09512020823	659284.999982	2143.53431881	2187	1441	137	135	154	162	144	1776	0
DLR00017470	10	16	YNL205C	37.5	SD/MSG -ARG -HIS -LYS -URA +Canavanine +G418 +Thialysine	Yku70_v2_R2_Steve	11	11.0	3.43921139061	7452.36080579	195.708135871	254.0	3.67642348681	451458.000493	7170.78866683	43.0	4.52979920802	454171.351531	1151.41228911	2323	1440	137	135	145	155	139	1492	0
DLR00017470	10	17	YNL322C	37.5	SD/MSG -ARG -HIS -LYS -URA +Canavanine +G418 +Thialysine	Yku70_v2_R2_Steve	11	11.0	3.58765656627	5745.9999872	267.226127655	254.0	3.68696523578	352203.000273	7018.1462042	43.0	4.57677048724	359410.000143	2832.53811853	2455	1443	137	135	143	154	140	3104	0
DLR00017470	10	18	YNL204C	37.5	SD/MSG -ARG -HIS -LYS -URA +Canavanine +G418 +Thialysine	Yku70_v2_R2_Steve	11	11.0	4.20684395591	9720.99732548	249.268372864	254.0	4.41443272957	761217.000035	5939.38332389	43.0	5.35818817967	756710.999948	2810.31318269	2595	1443	137	135	160	167	148	1093	0
DLR00017470	10	19	YNL321W	37.5	SD/MSG -ARG -HIS -LYS -URA +Canavanine +G418 +Thialysine	Yku70_v2_R2_Steve	11	11.0	4.18649378306	10624.9984607	231.681988839	254.0	4.34937302538	763332.000075	6472.60343552	43.0	5.29998205371	761457.999984	1685.0339432	2730	1441	137	135	153	162	144	1086	0
DLR00017470	10	20	YNL203C	37.5	SD/MSG -ARG -HIS -LYS -URA +Canavanine +G418 +Thialysine	Yku70_v2_R2_Steve	11	11.0	3.96707794504	8768.99956411	189.014598633	254.0	4.14853238076	630933.000024	6115.18317757	43.0	5.07301479732	625834.999921	1726.75766138	2864	1442	137	135	152	161	145	1097	0
DLR00017470	10	21	YNL320W	37.5	SD/MSG -ARG -HIS -LYS -URA +Canavanine +G418 +Thialysine	Yku70_v2_R2_Steve	11	11.0	2.69171837637	2470.31304737	252.517719369	254.0	3.15848380848	113194.000538	6453.86411377	43.0	3.53459196253	105184.171609	1324.97021635	3011	1438	137	135	119	133	127	698	0
DLR00017470	10	22	YNL202W	37.5	SD/MSG -ARG -HIS -LYS -URA +Canavanine +G418 +Thialysine	Yku70_v2_R2_Steve	11	11.0	4.11966944604	8670.99787129	264.431610699	254.0	4.27527000521	652049.000021	6304.16741749	43.0	5.2035006018	643633.999979	2653.13050233	3142	1438	137	135	150	158	143	811	0
DLR00017470	10	23	YNL319W	37.5	SD/MSG -ARG -HIS -LYS -URA +Canavanine +G418 +Thialysine	Yku70_v2_R2_Steve	11	11.0	4.17207767539	10054.2830918	390.789724869	254.0	4.27016825583	745906.0	7251.1153052	43.0	5.20778621706	740198.99996	4146.79672033	3280	1438	137	135	145	153	137	734	0
DLR00017470	10	24	YOR202W	37.5	SD/MSG -ARG -HIS -LYS -URA +Canavanine +G418 +Thialysine	Yku70_v2_R2_Steve	11	11.0	3.86005235557	9539.99999133	459.885656899	254.0	4.07639957628	756274.000002	8359.043311	43.0	4.98715436594	749600.999872	4810.66598695	3416	1441	137	135	145	152	136	925	0
DLR00017470	11	1	YOR202W	37.5	SD/MSG -ARG -HIS -LYS -URA +Canavanine +G418 +Thialysine	Yku70_v2_R2_Steve	11	11.0	3.84059285313	9314.00002155	252.407705012	254.0	4.07139430744	662154.000018	6962.03232772	43.0	4.99641270243	659292.999951	3144.03370045	281	1581	137	135	151	158	144	1278	0
DLR00017470	11	2	YMR313C	37.5	SD/MSG -ARG -HIS -LYS -URA +Canavanine +G418 +Thialysine	Yku70_v2_R2_Steve	11	11.0	4.37385833383	8993.61223966	368.949855107	254.0	4.46188870109	716983.999991	7124.99411932	43.0	5.41432350786	710962.999912	4262.52479962	414	1585	137	135	161	167	149	1175	0
DLR00017470	11	3	YNL095C	37.5	SD/MSG -ARG -HIS -LYS -URA +Canavanine +G418 +Thialysine	Yku70_v2_R2_Steve	11	11.0	3.97285254613	8774.33213724	314.599628335	254.0	4.20559015194	653692.000005	6938.36960907	43.0	5.14583096108	650728.999975	2934.79581987	555	1584	137	135	161	167	151	1556	0
DLR00017470	11	4	YMR312W	37.5	SD/MSG -ARG -HIS -LYS -URA +Canavanine +G418 +Thialysine	Yku70_v2_R2_Steve	11	11.0	6.22096690064	667.8	195.080059102	254.0	12.0	31592.9084778	910.62857347	43.0	6.56873461173	2842.2	827.910992776	680	1565	137	135	-1	-1	-1	4	0
DLR00017470	11	5	YNL094W	37.5	SD/MSG -ARG -HIS -LYS -URA +Canavanine +G418 +Thialysine	Yku70_v2_R2_Steve	11	11.0	3.56631502107	6184.00016056	319.037392574	254.0	3.63519049288	346098.000255	8013.34868153	43.0	4.50991148703	348419.00043	1914.8510537	828	1588	137	135	143	154	143	2153	0
DLR00017470	11	6	YMR311C	37.5	SD/MSG -ARG -HIS -LYS -URA +Canavanine +G418 +Thialysine	Yku70_v2_R2_Steve	11	11.0	4.33237421993	8144.24682167	312.344605675	254.0	4.40486524909	608636.000107	7122.23216772	43.0	5.34939911796	601782.999976	2417.82045648	957	1588	137	135	161	169	151	1212	0
DLR00017470	11	7	YNL093W	37.5	SD/MSG -ARG -HIS -LYS -URA +Canavanine +G418 +Thialysine	Yku70_v2_R2_Steve	11	11.0	4.43491888251	8515.98580816	269.43804721	254.0	4.56331057502	617345.999587	6325.8535906	43.0	5.52165477311	615485.997516	3050.16792232	1092	1583	137	135	158	166	149	1583	0
DLR00017470	11	8	YMR310C	37.5	SD/MSG -ARG -HIS -LYS -URA +Canavanine +G418 +Thialysine	Yku70_v2_R2_Steve	11	11.0	4.19155322753	7401.14943098	178.096525453	254.0	4.43025935469	535618.000052	5835.74114346	43.0	5.37276641437	531095.999945	1790.76348561	1226	1581	137	135	157	165	148	1472	0
DLR00017470	11	9	YNL092W	37.5	SD/MSG -ARG -HIS -LYS -URA +Canavanine +G418 +Thialysine	Yku70_v2_R2_Steve	11	11.0	4.04543088827	8353.99854263	242.472354255	254.0	4.22929651855	573171.000046	6730.19563799	43.0	5.16708249002	571289.999954	2111.89349209	1372	1583	137	135	153	162	145	1526	0
DLR00017470	11	10	YMR307W	37.5	SD/MSG -ARG -HIS -LYS -URA +Canavanine +G418 +Thialysine	Yku70_v2_R2_Steve	11	11.0	0.664205945833	932.943897788	142.761421674	254.0	12.0	30551.2216039	475.599977764	43.0	0.913101452128	4100.6364959	638.45472774	1503	1568	137	135	101	119	117	0	0
DLR00017470	11	11	YNL091W	37.5	SD/MSG -ARG -HIS -LYS -URA +Canavanine +G418 +Thialysine	Yku70_v2_R2_Steve	11	11.0	1.62904825981	541.8	99.1618859786	254.0	8.4731685243	41599.8	2435.42454358	43.0	2.87860104389	18825.0007964	562.360589393	1640	1568	137	135	135	147	136	233	0
DLR00017470	11	12	YMR306W	37.5	SD/MSG -ARG -HIS -LYS -URA +Canavanine +G418 +Thialysine	Yku70_v2_R2_Steve	11	11.0	3.96893235617	7995.99944251	219.543509051	254.0	4.26611733405	583586.000038	6609.96106878	43.0	5.19752979729	580097.999998	2015.93008899	1772	1581	137	135	157	164	146	1395	0
DLR00017470	11	13	YNL090W	37.5	SD/MSG -ARG -HIS -LYS -URA +Canavanine +G418 +Thialysine	Yku70_v2_R2_Steve	11	11.0	4.32130385126	8719.63854901	222.928219146	254.0	4.45139721637	631358.000016	6178.56202264	43.0	5.40083317337	629708.9999	2678.82257935	1917	1585	137	135	154	162	143	1364	0
DLR00017470	11	14	YMR306C-A	37.5	SD/MSG -ARG -HIS -LYS -URA +Canavanine +G418 +Thialysine	Yku70_v2_R2_Steve	11	11.0	3.84350875364	7548.00003725	246.331517866	254.0	4.04664786054	481570.000006	6935.51620204	43.0	4.96770542844	481715.999914	2013.17522103	2051	1575	137	135	146	155	139	1648	0
DLR00017470	11	15	YNL089C	37.5	SD/MSG -ARG -HIS -LYS -URA +Canavanine +G418 +Thialysine	Yku70_v2_R2_Steve	11	11.0	3.49737592107	5461.000307	170.719003457	254.0	3.70755984262	326063.000025	6618.09051439	43.0	4.55885120664	322525.999463	1779.42620696	2189	1583	137	135	139	150	136	1438	4
DLR00017470	11	16	YMR305C	37.5	SD/MSG -ARG -HIS -LYS -URA +Canavanine +G418 +Thialysine	Yku70_v2_R2_Steve	11	11.0	3.42883619279	5417.45560885	227.012716334	254.0	3.65992274093	317751.000053	6801.7836075	43.0	4.50068013807	314344.000205	1448.20406003	2324	1581	137	135	139	150	135	1469	0
DLR00017470	11	17	YNL087W	37.5	SD/MSG -ARG -HIS -LYS -URA +Canavanine +G418 +Thialysine	Yku70_v2_R2_Steve	11	11.0	0.643771924029	1300.50515527	192.535909031	254.0	12.0	30482.221262	378.573276664	43.0	0.669949223295	5676.71080464	846.0514782	2466	1572	137	135	-1	-1	-1	2	0
DLR00017470	11	18	YMR304W	37.5	SD/MSG -ARG -HIS -LYS -URA +Canavanine +G418 +Thialysine	Yku70_v2_R2_Steve	11	11.0	3.4198530693	6483.53026597	152.730379837	254.0	3.74257988863	411421.000043	6619.63903735	43.0	4.60062160542	407639.000548	1192.62340739	2600	1580	137	135	143	154	139	1387	0
DLR00017470	11	19	YNL085W	37.5	SD/MSG -ARG -HIS -LYS -URA +Canavanine +G418 +Thialysine	Yku70_v2_R2_Steve	11	11.0	2.75867167261	2284.56539873	154.210886719	254.0	3.18294492299	102959.000432	6165.26776656	43.0	3.57966619377	91141.0014401	1120.90243442	2735	1587	137	135	118	133	126	840	0
DLR00017470	11	20	YMR304C-A	37.5	SD/MSG -ARG -HIS -LYS -URA +Canavanine +G418 +Thialysine	Yku70_v2_R2_Steve	11	11.0	4.29934660468	9002.5691612	317.720323725	254.0	4.49520697037	725159.000095	5775.72665685	43.0	5.43908778777	719227.999815	3200.92016304	2871	1575	137	135	158	166	148	999	0
DLR00017470	11	21	YNL083W	37.5	SD/MSG -ARG -HIS -LYS -URA +Canavanine +G418 +Thialysine	Yku70_v2_R2_Steve	11	11.0	3.5294077851	3279.99329225	266.605818977	254.0	3.56972125424	171510.000036	6791.59127168	43.0	4.28170323305	160901.000065	2125.0635032	3010	1568	137	135	123	137	128	808	0
DLR00017470	11	22	YMR303C	37.5	SD/MSG -ARG -HIS -LYS -URA +Canavanine +G418 +Thialysine	Yku70_v2_R2_Steve	11	11.0	4.45723890797	7764.93416961	331.692876454	254.0	4.43873755255	588885.999993	6238.9045617	43.0	5.38144377356	580278.999434	3662.35953	3143	1576	137	135	146	155	140	823	0
DLR00017470	11	23	YNL082W	37.5	SD/MSG -ARG -HIS -LYS -URA +Canavanine +G418 +Thialysine	Yku70_v2_R2_Steve	11	11.0	4.59583248787	9246.02956269	349.474049376	254.0	4.58849047217	723420.999963	6928.22820121	43.0	5.53860590574	716939.999761	3789.1121083	3283	1582	137	135	146	154	138	820	0
DLR00017470	11	24	YOR202W	37.5	SD/MSG -ARG -HIS -LYS -URA +Canavanine +G418 +Thialysine	Yku70_v2_R2_Steve	11	11.0	3.80904185443	9063.99996338	431.808782653	254.0	4.0588684126	701981.99996	8414.12437448	43.0	4.96590549604	695275.999925	4980.92208474	3416	1572	137	135	142	150	134	953	0
[truncated: 21,624 more rows]
