# Supplementary material for: Quantitative Fitness Analysis Shows That NMD Proteins and Many Other Protein Complexes Suppress or Enhance Distinct Telomere Cap Defects
Source: PLoS Genet. 2011 Apr 7;7(4):e1001362. doi: 10.1371/journal.pgen.1001362 (PMC3072368; doi:10.1371/journal.pgen.1001362)
Supplement: Table S8 — Logistic data file. ROD output data is subjected to logistic modelling and exported in this format for further analysis. These are text files compressed in .zip format: http://research.ncl.ac.uk/colonyzer/AddinallQFA/Logistic.zip. See http://research.ncl.ac.uk/colonyzer/AddinallQFA for detailed description of column contents. (30.13 MB ZIP) [file pgen.1001362.s012.zip › Yku70_v2_R3_Steve_Logistic.txt]

Logisticyzer 2 Output File
Barcode	Row	Col	ORF	Treatments	Medium	Screen Name	Plate Number	Area G(0)	Area r	Area K	Area Error	Greyscale G(0)	Greyscale r	Greyscale K	Greyscale Error	Trimmed G(0)	Trimmed r	Trimmed K	Trimmed Error	X Offset	Y Offset	Xdim	Ydim	R	G	B	Edge Length	Pixels on Edge
DLR00017309	1	1	YOR202W	37.5	SD/MSG -ARG -HIS -LYS -URA +Canavanine +G418 +Thialysine	Yku70_v2_R3_Steve	13	11.0	3.67840030107	10570.2447549	62.6154992253	254.0	3.86610630417	740493.000184	10237.8112693	43.0	4.6809747088	732887.000507	3244.74766532	295	225	137	136	145	151	137	263	21
DLR00017309	1	2	YOR202W	37.5	SD/MSG -ARG -HIS -LYS -URA +Canavanine +G418 +Thialysine	Yku70_v2_R3_Steve	13	11.0	4.31603174662	605.7	41.3546259541	254.0	7.63800921447	44150.4	2659.8508155	43.0	3.1259449897	22799.0016154	1238.49819218	415	206	137	136	104	117	114	162	0
DLR00017309	1	3	YOR202W	37.5	SD/MSG -ARG -HIS -LYS -URA +Canavanine +G418 +Thialysine	Yku70_v2_R3_Steve	13	11.0	4.0988604007	11914.9978071	180.919969774	254.0	4.18637145129	908782.000191	8953.57136596	43.0	5.05756606245	905501.000022	1775.67441673	554	220	137	136	156	162	146	687	8
DLR00017309	1	4	YOR202W	37.5	SD/MSG -ARG -HIS -LYS -URA +Canavanine +G418 +Thialysine	Yku70_v2_R3_Steve	13	11.0	3.72425978522	9240.80154527	140.828767469	254.0	3.90925363123	637565.000063	8800.63376054	43.0	4.73427581602	635993.779199	2020.99118757	689	217	137	136	149	157	143	532	0
DLR00017309	1	5	YOR202W	37.5	SD/MSG -ARG -HIS -LYS -URA +Canavanine +G418 +Thialysine	Yku70_v2_R3_Steve	13	11.0	4.06781680684	11415.9996555	210.40909757	254.0	4.16417625407	812938.000303	9344.1276966	43.0	5.04378463217	808450.000084	2043.58803012	829	220	137	136	152	159	144	602	0
DLR00017309	1	6	YOR202W	37.5	SD/MSG -ARG -HIS -LYS -URA +Canavanine +G418 +Thialysine	Yku70_v2_R3_Steve	13	11.0	3.91757889655	10959.4016567	126.712590865	254.0	4.11147825657	781826.000247	9572.43185928	43.0	4.98117359156	777020.000015	1902.56642557	957	216	137	136	153	161	145	717	3
DLR00017309	1	7	YOR202W	37.5	SD/MSG -ARG -HIS -LYS -URA +Canavanine +G418 +Thialysine	Yku70_v2_R3_Steve	13	11.0	4.10115066693	11423.9995292	183.065066049	254.0	4.15631990275	786985.000314	8827.6480869	43.0	5.03546017991	783607.000095	1680.13031032	1099	218	137	136	151	160	144	681	0
DLR00017309	1	8	YOR202W	37.5	SD/MSG -ARG -HIS -LYS -URA +Canavanine +G418 +Thialysine	Yku70_v2_R3_Steve	13	11.0	3.92198108957	10437.1677981	107.390873934	254.0	4.00445976647	686980.000157	10745.6570303	43.0	4.86313505944	680742.000131	3772.5601194	1235	219	137	136	148	157	142	585	0
DLR00017309	1	9	YOR202W	37.5	SD/MSG -ARG -HIS -LYS -URA +Canavanine +G418 +Thialysine	Yku70_v2_R3_Steve	13	11.0	4.28796733501	12933.9324959	147.285661901	254.0	4.28839079731	922637.934132	9797.72420424	43.0	5.21594381026	896956.00067	2868.15022816	1369	210	137	136	152	161	144	590	58
DLR00017309	1	10	YOR202W	37.5	SD/MSG -ARG -HIS -LYS -URA +Canavanine +G418 +Thialysine	Yku70_v2_R3_Steve	13	11.0	3.85338851123	10155.4759342	82.491864993	254.0	4.02951360921	677198.000233	9169.63111473	43.0	4.89508625591	669276.000022	2482.46504694	1508	220	137	136	147	157	141	519	0
DLR00017309	1	11	YOR202W	37.5	SD/MSG -ARG -HIS -LYS -URA +Canavanine +G418 +Thialysine	Yku70_v2_R3_Steve	13	11.0	4.23164012045	12327.8085988	128.659088626	254.0	4.28050710171	854985.000832	10605.6430912	43.0	5.17765384754	852008.000566	2390.94276433	1650	209	137	136	151	160	143	591	0
DLR00017309	1	12	YOR202W	37.5	SD/MSG -ARG -HIS -LYS -URA +Canavanine +G418 +Thialysine	Yku70_v2_R3_Steve	13	11.0	3.76224654273	8585.72228844	62.9269974739	254.0	3.91072923604	526155.000365	8947.83553085	43.0	4.75504155279	517592.000033	3438.02572126	1786	217	137	136	144	154	139	455	0
DLR00017309	1	13	YOR202W	37.5	SD/MSG -ARG -HIS -LYS -URA +Canavanine +G418 +Thialysine	Yku70_v2_R3_Steve	13	11.0	4.40071099636	12289.9967012	95.7627186387	254.0	4.46464760188	824938.000812	6308.94280003	43.0	5.39053278935	823076.000125	1817.19749831	1926	202	137	136	154	163	145	563	0
DLR00017309	1	14	YOR202W	37.5	SD/MSG -ARG -HIS -LYS -URA +Canavanine +G418 +Thialysine	Yku70_v2_R3_Steve	13	11.0	4.17997385513	11112.4969776	27.3420792854	254.0	4.22223779979	674212.000944	9048.3514576	43.0	5.1148473604	670108.000826	2499.57578341	2059	198	137	136	149	158	142	485	0
DLR00017309	1	15	YOR202W	37.5	SD/MSG -ARG -HIS -LYS -URA +Canavanine +G418 +Thialysine	Yku70_v2_R3_Steve	13	11.0	4.44122922618	12677.9968663	99.0523582941	254.0	4.48063204332	869042.000948	7524.28392991	43.0	5.41100327461	866614.000461	612.424610826	2195	214	137	136	155	163	145	617	16
DLR00017309	1	16	YOR202W	37.5	SD/MSG -ARG -HIS -LYS -URA +Canavanine +G418 +Thialysine	Yku70_v2_R3_Steve	13	11.0	3.96507474297	9148.81537596	27.9367768576	254.0	4.05689808972	559817.000595	7659.52024089	43.0	4.92449575124	549726.000455	1703.5563195	2329	210	137	136	149	158	142	370	0
DLR00017309	1	17	YOR202W	37.5	SD/MSG -ARG -HIS -LYS -URA +Canavanine +G418 +Thialysine	Yku70_v2_R3_Steve	13	11.0	4.55325641717	11963.1536013	154.581720202	254.0	4.36167122494	789093.000895	8472.35441472	43.0	5.27403855121	784106.000602	1725.93903461	2470	208	137	136	155	163	145	551	14
DLR00017309	1	18	YOR202W	37.5	SD/MSG -ARG -HIS -LYS -URA +Canavanine +G418 +Thialysine	Yku70_v2_R3_Steve	13	11.0	4.0103861367	8530.83433153	39.1575942875	254.0	3.92182207234	511581.000408	7526.86915931	43.0	4.75866307167	500515.000054	1639.70975466	2596	204	137	136	148	157	142	359	0
DLR00017309	1	19	YOR202W	37.5	SD/MSG -ARG -HIS -LYS -URA +Canavanine +G418 +Thialysine	Yku70_v2_R3_Steve	13	11.0	4.39434219097	12456.9067641	48.8924502695	254.0	4.27515717457	786134.000777	8525.34685758	43.0	5.17392153473	781542.00066	1273.55084475	2743	209	137	136	153	161	145	491	0
DLR00017309	1	20	YOR202W	37.5	SD/MSG -ARG -HIS -LYS -URA +Canavanine +G418 +Thialysine	Yku70_v2_R3_Steve	13	11.0	3.99431537892	9097.87332134	58.1451177323	254.0	3.94147791801	544100.000329	7085.92999893	43.0	4.78739219707	533588.000001	1343.92257705	2875	210	137	136	148	157	142	335	0
DLR00017309	1	21	YOR202W	37.5	SD/MSG -ARG -HIS -LYS -URA +Canavanine +G418 +Thialysine	Yku70_v2_R3_Steve	13	11.0	4.38503383094	12008.0739725	185.308600258	254.0	4.19925004135	777256.000453	8237.42767508	43.0	5.08619995201	772132.000064	2351.54952637	3019	215	137	136	149	157	141	319	0
DLR00017309	1	22	YOR202W	37.5	SD/MSG -ARG -HIS -LYS -URA +Canavanine +G418 +Thialysine	Yku70_v2_R3_Steve	13	11.0	4.07224022029	9733.58447485	44.8439098019	254.0	4.07955054299	648131.000297	6333.90430144	43.0	4.93965086625	638875.0	2174.44448158	3150	209	137	136	149	156	141	245	0
DLR00017309	1	23	YOR202W	37.5	SD/MSG -ARG -HIS -LYS -URA +Canavanine +G418 +Thialysine	Yku70_v2_R3_Steve	13	11.0	4.18637701311	12496.6925378	266.320755178	254.0	4.12534958074	849718.000111	8501.11663165	43.0	4.98843993207	845002.999959	4117.97400209	3284	208	137	136	145	152	137	170	17
DLR00017309	1	24	YOR202W	37.5	SD/MSG -ARG -HIS -LYS -URA +Canavanine +G418 +Thialysine	Yku70_v2_R3_Steve	13	11.0	3.31077690897	9499.97204273	218.246000252	254.0	3.6314388224	531953.000108	10519.0927991	43.0	4.40218741068	522531.000534	4892.50197787	3415	212	137	136	140	146	132	189	31
DLR00017309	2	1	YOR202W	37.5	SD/MSG -ARG -HIS -LYS -URA +Canavanine +G418 +Thialysine	Yku70_v2_R3_Steve	13	11.0	3.36980217338	9534.00031454	272.399662288	254.0	3.61136179098	681932.000832	12927.1509434	43.0	4.38230176048	675598.001126	4999.85322423	277	350	137	136	139	147	134	617	0
DLR00017309	2	2	YPL060W	37.5	SD/MSG -ARG -HIS -LYS -URA +Canavanine +G418 +Thialysine	Yku70_v2_R3_Steve	13	11.0	2.92690865292	6680.3	81.1295422503	254.0	3.35581985948	439660.00127	11384.0637799	43.0	4.07897439935	429507.001417	6231.96711115	416	353	137	136	139	147	135	999	0
DLR00017309	2	3	YPL170W	37.5	SD/MSG -ARG -HIS -LYS -URA +Canavanine +G418 +Thialysine	Yku70_v2_R3_Steve	13	11.0	3.09389223837	7425.074772	72.1970087026	254.0	3.47999545384	486381.001093	10372.7159251	43.0	4.24109260437	481496.001242	5160.07254025	553	353	137	136	144	152	138	1468	0
DLR00017309	2	4	YPL058C	37.5	SD/MSG -ARG -HIS -LYS -URA +Canavanine +G418 +Thialysine	Yku70_v2_R3_Steve	13	11.0	3.35332660674	7228.2493387	70.8388876992	254.0	3.71127667314	509997.000079	9033.75509699	43.0	4.52047403037	502465.000501	3683.23938087	678	346	137	136	150	158	143	1142	0
DLR00017309	2	5	YPL168W	37.5	SD/MSG -ARG -HIS -LYS -URA +Canavanine +G418 +Thialysine	Yku70_v2_R3_Steve	13	11.0	3.83550053053	11343.5530724	89.9209696548	254.0	4.11468263209	853885.000138	11163.1104119	43.0	4.98815917445	852064.000136	3326.00339517	819	357	137	136	155	163	146	1030	0
DLR00017309	2	6	YPL057C	37.5	SD/MSG -ARG -HIS -LYS -URA +Canavanine +G418 +Thialysine	Yku70_v2_R3_Steve	13	11.0	3.90033905756	832.34186658	22.7341413588	254.0	5.69461899615	49585.5	3451.43684679	43.0	4.00456311276	32803.5320332	262.485599008	953	363	137	136	115	130	122	399	0
DLR00017309	2	7	YPL167C	37.5	SD/MSG -ARG -HIS -LYS -URA +Canavanine +G418 +Thialysine	Yku70_v2_R3_Steve	13	11.0	3.47036183087	8626.45178554	90.1486391645	254.0	3.75152370862	584077.00004	9687.31817054	43.0	4.57066493669	581234.00051	3890.87908314	1084	348	137	136	148	158	142	1262	0
DLR00017309	2	8	YPL056C	37.5	SD/MSG -ARG -HIS -LYS -URA +Canavanine +G418 +Thialysine	Yku70_v2_R3_Steve	13	11.0	3.2682073027	4688.39621826	70.3513699687	254.0	3.48794745686	265148.000404	6564.6218571	43.0	4.2490733662	260331.000177	2128.10137543	1224	350	137	136	135	147	133	1645	0
DLR00017309	2	9	YPL166W	37.5	SD/MSG -ARG -HIS -LYS -URA +Canavanine +G418 +Thialysine	Yku70_v2_R3_Steve	13	11.0	3.57371102277	9055.27117886	90.5125899111	254.0	3.82418590548	577407.000062	10138.1986833	43.0	4.64185060631	590554.759628	3533.15391421	1367	353	137	136	144	155	138	1230	12
DLR00017309	2	10	YPL055C	37.5	SD/MSG -ARG -HIS -LYS -URA +Canavanine +G418 +Thialysine	Yku70_v2_R3_Steve	13	11.0	0.0	11.0	21.061174039	254.0	10.072780616	28150.906341	675.389839025	43.0	0.0	43.0	124.859815074	1508	356	137	136	-1	-1	-1	6	0
DLR00017309	2	11	YPL165C	37.5	SD/MSG -ARG -HIS -LYS -URA +Canavanine +G418 +Thialysine	Yku70_v2_R3_Steve	13	11.0	3.72236662699	9425.3441399	101.546194818	254.0	3.94334534063	629058.000157	10149.2879973	43.0	4.80256858	624842.000175	4111.22057778	1637	345	137	136	145	155	138	1005	0
DLR00017309	2	12	YPL054W	37.5	SD/MSG -ARG -HIS -LYS -URA +Canavanine +G418 +Thialysine	Yku70_v2_R3_Steve	13	11.0	3.65186142376	8372.1873951	65.9787654351	254.0	3.90286258123	550900.000235	10207.8212447	43.0	4.75507694336	545449.000071	4647.54670089	1774	347	137	136	145	155	138	1005	0
DLR00017309	2	13	YPL164C	37.5	SD/MSG -ARG -HIS -LYS -URA +Canavanine +G418 +Thialysine	Yku70_v2_R3_Steve	13	11.0	3.90942102543	10263.8264146	140.830996081	254.0	4.04213406923	667369.000319	11316.8741743	43.0	4.91386242994	663557.000088	4179.39224364	1918	342	137	136	145	155	137	788	0
DLR00017309	2	14	YPL053C	37.5	SD/MSG -ARG -HIS -LYS -URA +Canavanine +G418 +Thialysine	Yku70_v2_R3_Steve	13	11.0	3.49959312848	7988.56375337	65.7667619166	254.0	3.73356032018	487931.000081	8933.85822195	43.0	4.5593278855	486054.000488	4017.55779633	2052	343	137	136	141	152	136	1340	4
DLR00017309	2	15	YPL163C	37.5	SD/MSG -ARG -HIS -LYS -URA +Canavanine +G418 +Thialysine	Yku70_v2_R3_Steve	13	11.0	3.78992532852	10232.5504441	107.909154487	254.0	3.96516256536	634191.000203	10409.5853081	43.0	4.82964771298	634568.000109	3968.70173245	2187	348	137	136	144	154	137	1110	8
DLR00017309	2	16	YPL052W	37.5	SD/MSG -ARG -HIS -LYS -URA +Canavanine +G418 +Thialysine	Yku70_v2_R3_Steve	13	11.0	3.36968630502	6445.95329281	48.882357543	254.0	3.56494725436	351134.000263	8227.66654385	43.0	4.35397366569	346140.000323	3256.48681624	2322	347	137	136	134	146	132	1007	0
DLR00017309	2	17	YPL162C	37.5	SD/MSG -ARG -HIS -LYS -URA +Canavanine +G418 +Thialysine	Yku70_v2_R3_Steve	13	11.0	3.92742459695	11260.5409529	176.515895613	254.0	4.0443308035	723848.000209	11298.6723352	43.0	4.91869793696	723109.000045	3578.13334912	2460	342	137	136	146	156	139	936	12
DLR00017309	2	18	YPL051W	37.5	SD/MSG -ARG -HIS -LYS -URA +Canavanine +G418 +Thialysine	Yku70_v2_R3_Steve	13	11.0	2.51701693079	2580.6	50.2481418146	254.0	3.02594234668	136915.00111	6827.76084165	43.0	3.48276076437	132193.6	2055.48730521	2599	342	137	136	128	142	131	770	0
DLR00017309	2	19	YPL161C	37.5	SD/MSG -ARG -HIS -LYS -URA +Canavanine +G418 +Thialysine	Yku70_v2_R3_Steve	13	11.0	0.0	11.0	36.3953301993	254.0	12.0	29205.5625514	803.19310098	43.0	0.5	1116.9	200.333241605	2735	343	137	136	-1	-1	-1	9	0
DLR00017309	2	20	YPL048W	37.5	SD/MSG -ARG -HIS -LYS -URA +Canavanine +G418 +Thialysine	Yku70_v2_R3_Steve	13	11.0	2.9980617487	5174.84952573	34.8133268452	254.0	3.29556857016	271407.001018	7368.28443457	43.0	4.01009943064	263604.00116	3598.58141649	2868	345	137	136	131	143	131	1015	0
DLR00017309	2	21	YPL159C	37.5	SD/MSG -ARG -HIS -LYS -URA +Canavanine +G418 +Thialysine	Yku70_v2_R3_Steve	13	11.0	3.71960634749	9924.26114295	153.632058353	254.0	3.91570162831	660380.000072	9245.23342664	43.0	4.76571190721	658798.000361	2737.38649515	3006	345	137	136	144	153	138	941	0
DLR00017309	2	22	YPL047W	37.5	SD/MSG -ARG -HIS -LYS -URA +Canavanine +G418 +Thialysine	Yku70_v2_R3_Steve	13	11.0	0.5	274.5	49.9603973113	254.0	12.0	29867.4	882.948483139	43.0	0.5	1421.1	262.089566446	3156	353	137	136	-1	-1	-1	0	0
DLR00017309	2	23	YPL157W	37.5	SD/MSG -ARG -HIS -LYS -URA +Canavanine +G418 +Thialysine	Yku70_v2_R3_Steve	13	11.0	0.0	11.0	26.897357376	254.0	10.5610007942	33624.9	1289.97662071	43.0	1.78880561889	4239.4	357.384871867	3281	342	137	136	122	133	123	44	23
DLR00017309	2	24	YOR202W	37.5	SD/MSG -ARG -HIS -LYS -URA +Canavanine +G418 +Thialysine	Yku70_v2_R3_Steve	13	11.0	3.38320386219	9884.94827659	229.281361407	254.0	3.63441619777	703933.001008	12534.9338059	43.0	4.40513514555	696755.001292	4567.08556496	3410	337	137	136	139	147	132	445	0
DLR00017309	3	1	YOR202W	37.5	SD/MSG -ARG -HIS -LYS -URA +Canavanine +G418 +Thialysine	Yku70_v2_R3_Steve	13	11.0	4.18112019256	13552.1198966	309.402195589	254.0	4.39142903367	1298431.00006	7356.85565201	43.0	5.27677409572	1298063.99985	9196.41583789	289	488	137	136	162	166	147	915	31
DLR00017309	3	2	YOR221C	37.5	SD/MSG -ARG -HIS -LYS -URA +Canavanine +G418 +Thialysine	Yku70_v2_R3_Steve	13	11.0	0.56377431449	335.999939167	65.7317107782	254.0	12.0	31169.6270662	542.997746225	43.0	1.06151714506	3789.99998789	819.479577244	425	480	137	136	105	119	117	16	0
DLR00017309	3	3	YOR327C	37.5	SD/MSG -ARG -HIS -LYS -URA +Canavanine +G418 +Thialysine	Yku70_v2_R3_Steve	13	11.0	3.19857713105	8437.50762448	101.453552506	254.0	3.50236929728	543195.001298	11835.8313169	43.0	4.27037159856	540682.001549	5828.38813822	551	490	137	136	144	152	137	1427	0
DLR00017309	3	4	YOR219C	37.5	SD/MSG -ARG -HIS -LYS -URA +Canavanine +G418 +Thialysine	Yku70_v2_R3_Steve	13	11.0	3.64226186188	9286.12533832	116.691199025	254.0	3.89845096458	722368.000064	11123.2155402	43.0	4.73755584782	715004.000489	4070.65876705	679	489	137	136	156	163	145	991	0
DLR00017309	3	5	YOR324C	37.5	SD/MSG -ARG -HIS -LYS -URA +Canavanine +G418 +Thialysine	Yku70_v2_R3_Steve	13	11.0	4.00946870684	11361.0000334	202.695097345	254.0	4.16620861987	915518.000192	9419.29646527	43.0	5.04389964976	912975.000093	2330.35428925	828	490	137	136	159	166	147	1086	0
DLR00017309	3	6	YOR216C	37.5	SD/MSG -ARG -HIS -LYS -URA +Canavanine +G418 +Thialysine	Yku70_v2_R3_Steve	13	11.0	0.0	11.0	39.8141417363	254.0	10.8542938492	29020.7330886	695.789278139	43.0	0.585465841406	1640.99998818	355.932659832	964	489	137	136	-1	-1	-1	0	0
DLR00017309	3	7	YOR322C	37.5	SD/MSG -ARG -HIS -LYS -URA +Canavanine +G418 +Thialysine	Yku70_v2_R3_Steve	13	11.0	2.84870934353	5474.7	161.686008387	254.0	3.08927084788	209839.001473	8582.30903049	43.0	3.75892306023	209423.001384	5200.21143867	1100	487	137	136	119	133	123	999	0
DLR00017309	3	8	YOR215C	37.5	SD/MSG -ARG -HIS -LYS -URA +Canavanine +G418 +Thialysine	Yku70_v2_R3_Steve	13	11.0	3.72908054246	9575.47114925	110.268208503	254.0	3.99911555589	715901.000171	11248.2222274	43.0	4.85589401829	711367.000222	4393.30886546	1228	484	137	136	156	164	145	1170	0
DLR00017309	3	9	YOR321W	37.5	SD/MSG -ARG -HIS -LYS -URA +Canavanine +G418 +Thialysine	Yku70_v2_R3_Steve	13	11.0	4.24672574488	12194.9983108	207.706597022	254.0	4.36744152468	949511.000815	12343.3679747	43.0	5.2754169725	948257.000732	3686.4186001	1376	487	137	136	159	167	145	997	0
DLR00017309	3	10	YOR214C	37.5	SD/MSG -ARG -HIS -LYS -URA +Canavanine +G418 +Thialysine	Yku70_v2_R3_Steve	13	11.0	3.80837486482	9661.34139614	101.409614317	254.0	4.02825266307	711768.000242	10724.7559564	43.0	4.89207075893	708345.000094	3676.41017079	1512	489	137	136	153	162	142	1084	0
DLR00017309	3	11	YOR320C	37.5	SD/MSG -ARG -HIS -LYS -URA +Canavanine +G418 +Thialysine	Yku70_v2_R3_Steve	13	11.0	4.07421411259	11752.0001034	179.11759151	254.0	4.22179455741	893460.000442	11861.9406097	43.0	5.11196710888	893405.000266	3468.79446516	1647	487	137	136	156	164	143	1116	0
DLR00017309	3	12	YOR213C	37.5	SD/MSG -ARG -HIS -LYS -URA +Canavanine +G418 +Thialysine	Yku70_v2_R3_Steve	13	11.0	4.28309670448	9349.33186061	151.051870657	254.0	4.41157976679	755599.000457	5869.21683227	43.0	5.33114177038	751336.999966	4185.86611885	1784	490	137	136	161	168	146	1266	0
DLR00017309	3	13	YOR318C	37.5	SD/MSG -ARG -HIS -LYS -URA +Canavanine +G418 +Thialysine	Yku70_v2_R3_Steve	13	11.0	4.1025812304	12485.1006451	160.970170821	254.0	4.26188793907	958203.000413	12240.712158	43.0	5.15203356121	958365.000257	2925.27886814	1922	485	137	136	158	165	144	1143	0
DLR00017309	3	14	YOR212W	37.5	SD/MSG -ARG -HIS -LYS -URA +Canavanine +G418 +Thialysine	Yku70_v2_R3_Steve	13	11.0	0.0	11.0	17.2860471294	254.0	12.0	29280.8864435	523.056816692	43.0	0.0	43.0	146.10454937	2060	489	137	136	-1	-1	-1	0	0
DLR00017309	3	15	YOR317W	37.5	SD/MSG -ARG -HIS -LYS -URA +Canavanine +G418 +Thialysine	Yku70_v2_R3_Steve	13	11.0	3.44060707803	9382.77128976	136.382293331	254.0	3.69562662439	545287.000214	10910.8164953	43.0	4.51927097062	550443.000267	5160.58684346	2199	485	137	136	142	153	137	1780	1
DLR00017309	3	16	YOR209C	37.5	SD/MSG -ARG -HIS -LYS -URA +Canavanine +G418 +Thialysine	Yku70_v2_R3_Steve	13	11.0	2.92789850758	4459.44172433	135.47772912	254.0	3.14569678941	179201.00137	7991.75339348	43.0	3.79351445323	173007.001469	3564.06810361	2327	478	137	136	119	133	122	658	0
DLR00017309	3	17	YOR316C	37.5	SD/MSG -ARG -HIS -LYS -URA +Canavanine +G418 +Thialysine	Yku70_v2_R3_Steve	13	11.0	4.31038823722	13446.9989586	236.711083129	254.0	4.43414532093	984480.000971	13071.5549105	43.0	5.35586059766	985287.000855	4189.9160064	2467	485	137	136	157	165	144	1013	8
DLR00017309	3	18	YOR208W	37.5	SD/MSG -ARG -HIS -LYS -URA +Canavanine +G418 +Thialysine	Yku70_v2_R3_Steve	13	11.0	3.78812352005	9381.10277365	122.795664632	254.0	4.01579584828	625161.000374	9119.6262321	43.0	4.88798983794	624066.000112	2490.63095552	2600	480	137	136	149	158	140	1265	33
DLR00017309	3	19	YOR315W	37.5	SD/MSG -ARG -HIS -LYS -URA +Canavanine +G418 +Thialysine	Yku70_v2_R3_Steve	13	11.0	4.4391758838	13404.9961208	205.738299215	254.0	4.5073411223	1084583.00086	9411.75211511	43.0	5.43276777588	1083579.00032	2570.24638128	2738	478	137	136	161	168	147	911	20
DLR00017309	3	20	YOR202W	37.5	SD/MSG -ARG -HIS -LYS -URA +Canavanine +G418 +Thialysine	Yku70_v2_R3_Steve	13	11.0	4.15203311265	11153.9984107	239.819410536	254.0	4.19805516626	806004.000427	9742.66022334	43.0	5.0889393615	802509.000196	2645.63519983	2874	483	137	136	151	160	141	826	2
DLR00017309	3	21	YOR314W	37.5	SD/MSG -ARG -HIS -LYS -URA +Canavanine +G418 +Thialysine	Yku70_v2_R3_Steve	13	11.0	4.35494216253	12417.8853228	241.847987024	254.0	4.41268357637	958309.000801	9843.96231166	43.0	5.32871828937	956752.000428	2801.05039058	3018	480	137	136	156	163	144	784	8
DLR00017309	3	22	YOR197W	37.5	SD/MSG -ARG -HIS -LYS -URA +Canavanine +G418 +Thialysine	Yku70_v2_R3_Steve	13	11.0	3.70488211853	9218.38623937	167.836360117	254.0	3.89462156245	684373.000005	9556.05763972	43.0	4.72373181275	686459.607479	1830.55825677	3153	489	137	136	145	154	137	861	6
DLR00017309	3	23	YOR313C	37.5	SD/MSG -ARG -HIS -LYS -URA +Canavanine +G418 +Thialysine	Yku70_v2_R3_Steve	13	11.0	4.11311400173	12695.173973	417.803247108	254.0	4.20752778552	1040145.00011	10361.3021562	43.0	5.08308267752	1038485.00002	5575.20874129	3290	478	137	136	151	157	139	818	12
DLR00017309	3	24	YOR202W	37.5	SD/MSG -ARG -HIS -LYS -URA +Canavanine +G418 +Thialysine	Yku70_v2_R3_Steve	13	11.0	3.49148599378	10186.2529547	208.09281876	254.0	3.70990195895	788903.000877	12289.0658699	43.0	4.4978891494	782891.001165	3924.58672857	3423	482	137	136	143	150	133	693	0
DLR00017309	4	1	YOR202W	37.5	SD/MSG -ARG -HIS -LYS -URA +Canavanine +G418 +Thialysine	Yku70_v2_R3_Steve	13	11.0	1.7967144944	740.3	53.8877275901	254.0	3.4290897689	51045.3	6761.10287892	43.0	2.67272581966	29732.0009667	1077.49283893	279	625	137	136	110	122	117	216	0
DLR00017309	4	2	YPL074W	37.5	SD/MSG -ARG -HIS -LYS -URA +Canavanine +G418 +Thialysine	Yku70_v2_R3_Steve	13	11.0	3.09317710076	8703.15781945	79.5002819737	254.0	3.52278815909	642334.001189	13269.3940768	43.0	4.28052541933	638765.001441	6452.97614175	413	623	137	136	151	157	141	1595	0
DLR00017309	4	3	YPL183C	37.5	SD/MSG -ARG -HIS -LYS -URA +Canavanine +G418 +Thialysine	Yku70_v2_R3_Steve	13	11.0	1.87170922229	712.8	35.8547863243	254.0	2.83315585256	71372.0010019	6081.90397472	43.0	2.90878176155	47879.7	1326.97637804	563	621	137	136	139	149	138	340	0
DLR00017309	4	4	YPL073C	37.5	SD/MSG -ARG -HIS -LYS -URA +Canavanine +G418 +Thialysine	Yku70_v2_R3_Steve	13	11.0	5.06205670101	407.7	100.293138526	254.0	9.45209117808	31257.0	1234.21217735	43.0	6.18687739888	3392.1	570.759325259	684	628	137	136	94	112	111	3	0
DLR00017309	4	5	YPL182C	37.5	SD/MSG -ARG -HIS -LYS -URA +Canavanine +G418 +Thialysine	Yku70_v2_R3_Steve	13	11.0	3.29217511646	7225.6278891	96.6634298705	254.0	3.5295421996	450681.000789	9155.45499518	43.0	4.31640540178	447804.000804	4268.16724894	816	622	137	136	144	154	138	1651	0
DLR00017309	4	6	YPL071C	37.5	SD/MSG -ARG -HIS -LYS -URA +Canavanine +G418 +Thialysine	Yku70_v2_R3_Steve	13	11.0	3.45356430223	9077.12445014	91.9953884341	254.0	3.77125195387	613585.00006	10771.1648619	43.0	4.59890557073	611295.000486	4797.95988341	952	619	137	136	150	159	141	1385	0
DLR00017309	4	7	YPL181W	37.5	SD/MSG -ARG -HIS -LYS -URA +Canavanine +G418 +Thialysine	Yku70_v2_R3_Steve	13	11.0	3.43037311431	8561.6946708	115.532877928	254.0	3.66662126111	542191.000485	10298.6902837	43.0	4.48169348309	543170.00026	4498.23066357	1094	621	137	136	145	155	138	1687	0
DLR00017309	4	8	YPL070W	37.5	SD/MSG -ARG -HIS -LYS -URA +Canavanine +G418 +Thialysine	Yku70_v2_R3_Steve	13	11.0	2.95718146929	5362.51421399	69.8500559762	254.0	3.30254966699	291590.001232	8996.59595314	43.0	3.95832749703	310147.219485	3241.17224089	1226	618	137	136	137	148	133	1625	0
DLR00017309	4	9	YPL180W	37.5	SD/MSG -ARG -HIS -LYS -URA +Canavanine +G418 +Thialysine	Yku70_v2_R3_Steve	13	11.0	3.54993295516	9035.25602188	58.4653692873	254.0	3.89643141273	650145.00015	10567.7486462	43.0	4.7500209682	655912.000344	4356.09845384	1360	622	137	136	156	164	144	2478	0
DLR00017309	4	10	YPL069C	37.5	SD/MSG -ARG -HIS -LYS -URA +Canavanine +G418 +Thialysine	Yku70_v2_R3_Steve	13	11.0	2.78888904158	4781.7	65.7448018958	254.0	3.25739000812	282401.001348	9071.35581552	43.0	3.86551397474	300200.84901	3288.29409171	1499	620	137	136	141	151	135	1322	0
DLR00017309	4	11	YPL179W	37.5	SD/MSG -ARG -HIS -LYS -URA +Canavanine +G418 +Thialysine	Yku70_v2_R3_Steve	13	11.0	0.0	11.0	11.4205711345	254.0	11.402936536	31309.2	1086.76930789	43.0	2.18060278351	6681.4	211.406978711	1626	616	137	136	103	120	115	51	0
DLR00017309	4	12	YPL068C	37.5	SD/MSG -ARG -HIS -LYS -URA +Canavanine +G418 +Thialysine	Yku70_v2_R3_Steve	13	11.0	2.95607809177	2230.76294292	63.6846047666	254.0	3.17808616222	115662.000202	6694.05394945	43.0	3.67605107275	103794.001552	1381.98183884	1779	613	137	136	123	137	126	1131	0
DLR00017309	4	13	YPL178W	37.5	SD/MSG -ARG -HIS -LYS -URA +Canavanine +G418 +Thialysine	Yku70_v2_R3_Steve	13	11.0	0.0	11.0	27.4529249422	254.0	12.0	33058.1298731	660.1305374	43.0	2.06481477304	5057.8	307.301668585	1922	625	137	136	99	117	114	23	0
DLR00017309	4	14	YPL067C	37.5	SD/MSG -ARG -HIS -LYS -URA +Canavanine +G418 +Thialysine	Yku70_v2_R3_Steve	13	11.0	3.3087217976	6719.88074524	71.5673659045	254.0	3.59332129033	430232.000333	8919.77309586	43.0	4.38117536935	425032.000007	3496.67471435	2045	614	137	136	146	155	137	1385	0
DLR00017309	4	15	YPL177C	37.5	SD/MSG -ARG -HIS -LYS -URA +Canavanine +G418 +Thialysine	Yku70_v2_R3_Steve	13	11.0	3.60219013433	9642.16026405	85.7143534098	254.0	3.81319271192	598095.000081	10823.0656288	43.0	4.65001578036	600592.000483	4297.89447594	2185	614	137	136	145	155	136	1343	11
DLR00017309	4	16	YPL066W	37.5	SD/MSG -ARG -HIS -LYS -URA +Canavanine +G418 +Thialysine	Yku70_v2_R3_Steve	13	11.0	3.06781080695	4200.18479455	42.8797938414	254.0	3.39657560256	255120.000514	7526.18938283	43.0	4.11693851919	246955.00023	3014.75057706	2321	614	137	136	141	152	136	1599	0
DLR00017309	4	17	YPL176C	37.5	SD/MSG -ARG -HIS -LYS -URA +Canavanine +G418 +Thialysine	Yku70_v2_R3_Steve	13	11.0	3.66547888862	9007.77043551	120.723560697	254.0	3.79636855127	518774.000168	9363.61770579	43.0	4.61963913594	530835.701983	1836.5338626	2460	620	137	136	141	151	133	1251	0
DLR00017309	4	18	YPL064C	37.5	SD/MSG -ARG -HIS -LYS -URA +Canavanine +G418 +Thialysine	Yku70_v2_R3_Steve	13	11.0	3.38283939884	7122.89600573	61.959581094	254.0	3.62923997932	425216.000181	9357.22652759	43.0	4.39672571252	435213.956051	3212.73651222	2593	609	137	136	141	151	135	1120	0
DLR00017309	4	19	YPL174C	37.5	SD/MSG -ARG -HIS -LYS -URA +Canavanine +G418 +Thialysine	Yku70_v2_R3_Steve	13	11.0	0.0	11.0	17.1646972463	254.0	12.0	28305.6304189	928.557648489	43.0	0.0	43.0	117.331602679	2738	618	137	136	-1	-1	-1	9	0
DLR00017309	4	20	YPL062W	37.5	SD/MSG -ARG -HIS -LYS -URA +Canavanine +G418 +Thialysine	Yku70_v2_R3_Steve	13	11.0	2.34692891775	1991.0	59.9825058092	254.0	2.8927399909	103508.00133	5740.81460721	43.0	3.26785166209	92979.7	2123.98289016	2867	613	137	136	121	135	125	574	0
DLR00017309	4	21	YPL172C	37.5	SD/MSG -ARG -HIS -LYS -URA +Canavanine +G418 +Thialysine	Yku70_v2_R3_Steve	13	11.0	3.68489587854	9560.47794052	123.953703586	254.0	3.86507663975	622714.000082	9533.04378232	43.0	4.71081066865	621151.000417	3467.18915935	3007	612	137	136	142	152	136	1029	0
DLR00017309	4	22	YPL061W	37.5	SD/MSG -ARG -HIS -LYS -URA +Canavanine +G418 +Thialysine	Yku70_v2_R3_Steve	13	11.0	1.96901394355	763.4	62.1994570522	254.0	3.00966842985	59614.9999923	6309.19350564	43.0	2.90127132378	33144.0009966	1214.79849062	3151	621	137	136	117	130	122	197	0
DLR00017309	4	23	YPL171C	37.5	SD/MSG -ARG -HIS -LYS -URA +Canavanine +G418 +Thialysine	Yku70_v2_R3_Steve	13	11.0	3.71228183788	10489.5074207	166.669936084	254.0	3.92357623096	778252.000022	9369.96545366	43.0	4.76530335156	775571.000343	2686.42958228	3281	613	137	136	144	152	135	891	0
DLR00017309	4	24	YOR202W	37.5	SD/MSG -ARG -HIS -LYS -URA +Canavanine +G418 +Thialysine	Yku70_v2_R3_Steve	13	11.0	3.18083576874	8790.0691691	136.963466401	254.0	3.53044653041	654110.001208	14331.9268561	43.0	4.281250222	645212.001523	6503.03376036	3414	606	137	136	142	149	133	799	8
DLR00017309	5	1	YOR202W	37.5	SD/MSG -ARG -HIS -LYS -URA +Canavanine +G418 +Thialysine	Yku70_v2_R3_Steve	13	11.0	3.90481387703	12305.0000065	204.408281374	254.0	4.07092611344	1073101.00035	10525.5905942	43.0	4.92094285007	1070994.99962	3011.94335314	287	765	137	136	156	162	144	1019	0
DLR00017309	5	2	YOR234C	37.5	SD/MSG -ARG -HIS -LYS -URA +Canavanine +G418 +Thialysine	Yku70_v2_R3_Steve	13	11.0	3.13542671793	7129.00543438	110.011515651	254.0	3.42158195233	464018.001457	10595.5359401	43.0	4.1718016179	456650.001561	5184.41957174	421	756	137	136	140	149	134	1126	0
DLR00017309	5	3	YOR348C	37.5	SD/MSG -ARG -HIS -LYS -URA +Canavanine +G418 +Thialysine	Yku70_v2_R3_Steve	13	11.0	3.89719727091	11286.0001854	237.188888653	254.0	4.09247734083	933185.000061	9683.91025675	43.0	4.95386242238	931760.00018	3932.96210956	555	761	137	136	160	166	147	1192	7
DLR00017309	5	4	YOR233W	37.5	SD/MSG -ARG -HIS -LYS -URA +Canavanine +G418 +Thialysine	Yku70_v2_R3_Steve	13	11.0	3.26042964068	6773.11322068	66.0504032746	254.0	3.46205786687	501821.792932	6781.73176125	43.0	4.27119446627	473247.978712	2285.19038424	690	761	137	136	148	156	141	1027	0
DLR00017309	5	5	YOR347C	37.5	SD/MSG -ARG -HIS -LYS -URA +Canavanine +G418 +Thialysine	Yku70_v2_R3_Steve	13	11.0	4.13195740852	13113.9992598	234.713317095	254.0	4.25779878054	1050726.00024	11531.9853119	43.0	5.14757507406	1050710.00002	2472.82804074	826	759	137	136	162	169	149	1080	18
DLR00017309	5	6	YOR231W	37.5	SD/MSG -ARG -HIS -LYS -URA +Canavanine +G418 +Thialysine	Yku70_v2_R3_Steve	13	11.0	4.23761083315	12321.9981227	189.619102659	254.0	4.40975866053	1007888.00074	9529.61631762	43.0	5.32400108174	1005894.00044	2040.1392531	962	761	137	136	164	170	149	986	18
DLR00017309	5	7	YOR346W	37.5	SD/MSG -ARG -HIS -LYS -URA +Canavanine +G418 +Thialysine	Yku70_v2_R3_Steve	13	11.0	3.91679773956	10739.9432039	184.009160564	254.0	4.02217712997	755764.000137	10379.6684162	43.0	4.88617697166	754796.000254	3063.08469134	1096	764	137	136	152	160	141	1083	0
DLR00017309	5	8	YOR230W	37.5	SD/MSG -ARG -HIS -LYS -URA +Canavanine +G418 +Thialysine	Yku70_v2_R3_Steve	13	11.0	3.79035596039	10696.2304351	149.978107995	254.0	3.9995720949	816909.000041	12282.7303473	43.0	4.8536558209	813304.000412	4188.19731377	1232	762	137	136	158	165	145	1072	0
DLR00017309	5	9	YOR344C	37.5	SD/MSG -ARG -HIS -LYS -URA +Canavanine +G418 +Thialysine	Yku70_v2_R3_Steve	13	11.0	2.84873972298	5361.4	73.3101173776	254.0	3.30577524416	322552.001212	9688.81719815	43.0	3.94232045905	346876.182352	3560.59175091	1381	752	137	136	145	155	139	1781	6
DLR00017309	5	10	YOR229W	37.5	SD/MSG -ARG -HIS -LYS -URA +Canavanine +G418 +Thialysine	Yku70_v2_R3_Steve	13	11.0	3.82477460241	10551.0002101	138.862745532	254.0	4.07900686354	840029.000119	11467.5737963	43.0	4.93783609402	837738.000284	3316.3425172	1507	758	137	136	163	169	148	1176	0
DLR00017309	5	11	YOR343C	37.5	SD/MSG -ARG -HIS -LYS -URA +Canavanine +G418 +Thialysine	Yku70_v2_R3_Steve	13	11.0	0.0	11.0	27.2000256819	254.0	12.0	30579.7792005	555.430087167	43.0	0.585880132223	1308.99998584	289.348854779	1649	761	137	136	-1	-1	-1	6	0
DLR00017309	5	12	YOR228C	37.5	SD/MSG -ARG -HIS -LYS -URA +Canavanine +G418 +Thialysine	Yku70_v2_R3_Steve	13	11.0	3.65254668175	9915.98922938	125.934010104	254.0	3.94393278838	756986.000004	11753.2715583	43.0	4.78391699882	752023.000478	4346.89079753	1779	750	137	136	158	165	145	949	0
DLR00017309	5	13	YOR342C	37.5	SD/MSG -ARG -HIS -LYS -URA +Canavanine +G418 +Thialysine	Yku70_v2_R3_Steve	13	11.0	3.69794363086	10207.4121965	205.40064324	254.0	3.83767771219	642287.000149	11274.0287207	43.0	4.67351033206	642041.000301	4530.42258304	1925	759	137	136	145	154	135	1115	9
DLR00017309	5	14	YOR227W	37.5	SD/MSG -ARG -HIS -LYS -URA +Canavanine +G418 +Thialysine	Yku70_v2_R3_Steve	13	11.0	3.88260683438	10150.5789472	121.445915732	254.0	4.1030635155	759967.000344	10831.6546534	43.0	4.97248394209	755772.00008	3332.24922028	2060	761	137	136	157	164	143	966	0
DLR00017309	5	15	YOR339C	37.5	SD/MSG -ARG -HIS -LYS -URA +Canavanine +G418 +Thialysine	Yku70_v2_R3_Steve	13	11.0	4.26753701137	12857.9989928	176.92012032	254.0	4.33518552798	962023.000717	13602.011281	43.0	5.23778968123	961604.000648	4430.77797707	2200	758	137	136	157	164	143	973	0
DLR00017309	5	16	YOR226C	37.5	SD/MSG -ARG -HIS -LYS -URA +Canavanine +G418 +Thialysine	Yku70_v2_R3_Steve	13	11.0	3.72014620201	8606.70757188	136.214267009	254.0	3.8522117744	562033.000203	9900.58987252	43.0	4.68986380508	556292.000275	3593.37794674	2336	759	137	136	146	155	136	865	0
DLR00017309	5	17	YOR338W	37.5	SD/MSG -ARG -HIS -LYS -URA +Canavanine +G418 +Thialysine	Yku70_v2_R3_Steve	13	11.0	4.27776342282	12957.9986789	233.934020028	254.0	4.37330960382	997544.000716	12400.300557	43.0	5.28216546831	996427.000558	3283.93726485	2470	756	137	136	158	165	144	888	34
DLR00017309	5	18	YOR225W	37.5	SD/MSG -ARG -HIS -LYS -URA +Canavanine +G418 +Thialysine	Yku70_v2_R3_Steve	13	11.0	3.91513651745	9891.12964213	157.157231953	254.0	4.10205698399	698320.000455	10563.7484477	43.0	4.97834465183	693180.000271	3624.31983088	2601	752	137	136	152	160	141	826	19
DLR00017309	5	19	YOR337W	37.5	SD/MSG -ARG -HIS -LYS -URA +Canavanine +G418 +Thialysine	Yku70_v2_R3_Steve	13	11.0	4.34997047564	13511.9966443	189.561624606	254.0	4.38171947419	1004193.00071	11004.0905339	43.0	5.28533063543	1009055.15903	1768.08504573	2739	753	137	136	156	164	144	862	35
DLR00017309	5	20	YOR223W	37.5	SD/MSG -ARG -HIS -LYS -URA +Canavanine +G418 +Thialysine	Yku70_v2_R3_Steve	13	11.0	3.72357355151	8480.59314942	145.333268557	254.0	3.90252034776	591425.000213	9428.20759834	43.0	4.74733080877	583096.00022	3383.69786007	2881	760	137	136	148	158	140	724	0
DLR00017309	5	21	YOR334W	37.5	SD/MSG -ARG -HIS -LYS -URA +Canavanine +G418 +Thialysine	Yku70_v2_R3_Steve	13	11.0	4.27806346106	13078.9977892	244.568162034	254.0	4.2966070881	969904.000447	10887.4244747	43.0	5.19795658707	969041.00023	2689.93367159	3017	756	137	136	152	160	142	782	40
DLR00017309	5	22	YOR222W	37.5	SD/MSG -ARG -HIS -LYS -URA +Canavanine +G418 +Thialysine	Yku70_v2_R3_Steve	13	11.0	3.92097575189	10548.000136	154.543086799	254.0	4.03696111573	805878.000058	9776.03220114	43.0	4.88961129337	807898.368333	1663.0341968	3150	756	137	136	148	156	140	707	31
DLR00017309	5	23	YOR328W	37.5	SD/MSG -ARG -HIS -LYS -URA +Canavanine +G418 +Thialysine	Yku70_v2_R3_Steve	13	11.0	4.11802338516	13070.6900535	308.661131351	254.0	4.1948768736	1031999.00007	10905.591967	43.0	5.07133714656	1030507.00006	3137.15171863	3287	756	137	136	149	156	138	602	10
DLR00017309	5	24	YOR202W	37.5	SD/MSG -ARG -HIS -LYS -URA +Canavanine +G418 +Thialysine	Yku70_v2_R3_Steve	13	11.0	3.77072963886	11268.9999851	300.891049611	254.0	3.96104252087	983657.000058	10399.455268	43.0	4.78982045055	978861.000057	3792.71382274	3423	756	137	136	150	156	138	673	10
DLR00017309	6	1	YOR202W	37.5	SD/MSG -ARG -HIS -LYS -URA +Canavanine +G418 +Thialysine	Yku70_v2_R3_Steve	13	11.0	3.2667543799	9051.36963599	77.2672952508	254.0	3.57350520006	659719.001016	12164.4584647	43.0	4.34473162557	653911.001194	4945.54689246	281	899	137	136	145	153	138	1117	0
DLR00017309	6	2	YPL095C	37.5	SD/MSG -ARG -HIS -LYS -URA +Canavanine +G418 +Thialysine	Yku70_v2_R3_Steve	13	11.0	3.06741643454	7454.21919731	90.1718284268	254.0	3.46822482855	515026.001131	11550.0107573	43.0	4.22652643622	509703.001291	5948.5705516	416	897	137	136	146	154	139	1548	0
DLR00017309	6	3	YPL196W	37.5	SD/MSG -ARG -HIS -LYS -URA +Canavanine +G418 +Thialysine	Yku70_v2_R3_Steve	13	11.0	3.2903123061	9443.56885983	87.3453365524	254.0	3.61870838829	681609.000988	13158.9035765	43.0	4.40463465311	679450.001196	6154.87866003	547	896	137	136	153	160	143	1508	4
DLR00017309	6	4	YPL092W	37.5	SD/MSG -ARG -HIS -LYS -URA +Canavanine +G418 +Thialysine	Yku70_v2_R3_Steve	13	11.0	2.99531356743	7142.98552593	56.9464404718	254.0	3.38878978268	461650.001181	11861.8077088	43.0	4.06263895569	488670.517963	3753.21911715	680	895	137	136	148	157	141	1362	0
DLR00017309	6	5	YPL195W	37.5	SD/MSG -ARG -HIS -LYS -URA +Canavanine +G418 +Thialysine	Yku70_v2_R3_Steve	13	11.0	2.96623447087	5522.99922677	100.297781133	254.0	3.28115492959	314256.001338	8940.89030824	43.0	4.0002211873	310796.001551	4375.41013867	818	895	137	136	140	151	137	1751	0
DLR00017309	6	6	YPL091W	37.5	SD/MSG -ARG -HIS -LYS -URA +Canavanine +G418 +Thialysine	Yku70_v2_R3_Steve	13	11.0	3.37128394046	7713.09181438	47.4306742861	254.0	3.65347480732	542780.000173	10553.0371326	43.0	4.45482374162	538812.000171	4629.03295977	955	894	137	136	153	162	144	1550	0
DLR00017309	6	7	YPL194W	37.5	SD/MSG -ARG -HIS -LYS -URA +Canavanine +G418 +Thialysine	Yku70_v2_R3_Steve	13	11.0	3.4063657424	6603.35913717	132.280273489	254.0	3.60947738519	431374.000339	8143.03227143	43.0	4.41053733165	432105.000089	2726.26736522	1088	891	137	136	146	156	140	2090	0
DLR00017309	6	8	YPL090C	37.5	SD/MSG -ARG -HIS -LYS -URA +Canavanine +G418 +Thialysine	Yku70_v2_R3_Steve	13	11.0	1.97542858887	962.5	35.4038006484	254.0	2.9504931181	67775.0002261	6486.79118984	43.0	2.91588355787	47571.7	1296.39541624	1229	890	137	136	126	139	127	413	0
DLR00017309	6	9	YPL192C	37.5	SD/MSG -ARG -HIS -LYS -URA +Canavanine +G418 +Thialysine	Yku70_v2_R3_Steve	13	11.0	0.5	255.6	47.7127666635	254.0	12.0	31214.3629328	615.687715786	43.0	0.711666174236	1589.4	304.180749431	1376	896	137	136	103	117	113	10	0
DLR00017309	6	10	YPL089C	37.5	SD/MSG -ARG -HIS -LYS -URA +Canavanine +G418 +Thialysine	Yku70_v2_R3_Steve	13	11.0	3.08751947234	7220.23187929	77.8747091304	254.0	3.4272734372	430369.001262	11652.3289859	43.0	4.18136458752	432433.001309	6617.59056807	1505	892	137	136	145	155	138	2048	0
DLR00017309	6	11	YPL191C	37.5	SD/MSG -ARG -HIS -LYS -URA +Canavanine +G418 +Thialysine	Yku70_v2_R3_Steve	13	11.0	3.45660564127	9663.49656282	101.549110035	254.0	3.74583513602	640997.000272	12140.4460449	43.0	4.53306463914	666898.46021	3363.94394581	1637	887	137	136	150	158	140	1684	7
DLR00017309	6	12	YPL088W	37.5	SD/MSG -ARG -HIS -LYS -URA +Canavanine +G418 +Thialysine	Yku70_v2_R3_Steve	13	11.0	3.23351576998	8247.76285516	98.9420301622	254.0	3.574216079	500251.000571	12038.7629887	43.0	4.35778388031	499014.00037	6686.25550537	1780	890	137	136	144	153	136	1386	0
DLR00017309	6	13	YPL189W	37.5	SD/MSG -ARG -HIS -LYS -URA +Canavanine +G418 +Thialysine	Yku70_v2_R3_Steve	13	11.0	3.63066231152	10272.5347094	81.996047433	254.0	3.92131717538	753039.000062	11440.9411172	43.0	4.76680718917	755048.0005	4428.75068277	1917	894	137	136	156	164	144	1759	0
DLR00017309	6	14	YPL087W	37.5	SD/MSG -ARG -HIS -LYS -URA +Canavanine +G418 +Thialysine	Yku70_v2_R3_Steve	13	11.0	0.0	11.0	17.6688549254	254.0	12.0	29729.3512855	464.11313815	43.0	0.0	43.0	96.5852505105	2058	898	137	136	-1	-1	-1	6	0
DLR00017309	6	15	YPL187W	37.5	SD/MSG -ARG -HIS -LYS -URA +Canavanine +G418 +Thialysine	Yku70_v2_R3_Steve	13	11.0	3.50766429177	9678.83210748	97.8574459664	254.0	3.77580657616	602765.000057	11788.1202366	43.0	4.57830282016	623156.370575	4048.6352473	2186	889	137	136	145	154	136	1267	6
DLR00017309	6	16	YPL086C	37.5	SD/MSG -ARG -HIS -LYS -URA +Canavanine +G418 +Thialysine	Yku70_v2_R3_Steve	13	11.0	1.83321350518	535.7	20.094339245	254.0	9.01551278322	35740.8	1498.98081697	43.0	2.56905974694	15967.6	351.686449991	2326	891	137	136	104	120	115	75	0
DLR00017309	6	17	YPL186C	37.5	SD/MSG -ARG -HIS -LYS -URA +Canavanine +G418 +Thialysine	Yku70_v2_R3_Steve	13	11.0	5.45163352485	802.8	199.494351761	254.0	9.11791127975	34762.3846686	1006.33052946	43.0	1.57585821578	11075.7865117	2285.43027254	2468	894	137	136	105	122	114	24	5
DLR00017309	6	18	YPL081W	37.5	SD/MSG -ARG -HIS -LYS -URA +Canavanine +G418 +Thialysine	Yku70_v2_R3_Steve	13	11.0	3.09542788985	5777.13171717	60.8137902789	254.0	3.43280685286	330523.000455	8105.83935055	43.0	4.18317738497	324240.000124	4317.66272461	2597	887	137	136	138	149	134	1260	0
DLR00017309	6	19	YPL185W	37.5	SD/MSG -ARG -HIS -LYS -URA +Canavanine +G418 +Thialysine	Yku70_v2_R3_Steve	13	11.0	3.58896885587	10124.8292725	129.11786224	254.0	3.7568651312	591688.000027	10339.6609325	43.0	4.59162881039	591646.000522	4595.48121741	2741	893	137	136	139	150	134	884	0
DLR00017309	6	20	YPL080C	37.5	SD/MSG -ARG -HIS -LYS -URA +Canavanine +G418 +Thialysine	Yku70_v2_R3_Steve	13	11.0	2.35557105437	928.857411795	36.8302619939	254.0	3.23990458887	55626.9728634	5139.66758833	43.0	3.10861994045	33406.0019043	643.097219419	2867	880	137	136	110	126	120	330	0
DLR00017309	6	21	YPL184C	37.5	SD/MSG -ARG -HIS -LYS -URA +Canavanine +G418 +Thialysine	Yku70_v2_R3_Steve	13	11.0	3.71280707876	9855.9128056	96.94165589	254.0	3.99326309389	706509.000167	9800.21933451	43.0	4.85801068801	707169.000277	3245.83084843	3004	892	137	136	150	159	142	1630	0
DLR00017309	6	22	YPL079W	37.5	SD/MSG -ARG -HIS -LYS -URA +Canavanine +G418 +Thialysine	Yku70_v2_R3_Steve	13	11.0	0.0	11.0	39.3426928841	254.0	12.0	27799.2	1058.51057739	43.0	0.573851427787	1433.7	276.056816386	3146	905	137	136	-1	-1	-1	6	0
DLR00017309	6	23	YPL183W-A	37.5	SD/MSG -ARG -HIS -LYS -URA +Canavanine +G418 +Thialysine	Yku70_v2_R3_Steve	13	11.0	3.42254112809	9402.85340181	153.870719202	254.0	3.63753914468	610298.000992	11234.6191149	43.0	4.43053963421	607708.001154	5026.8567332	3282	891	137	136	136	146	132	906	0
DLR00017309	6	24	YOR202W	37.5	SD/MSG -ARG -HIS -LYS -URA +Canavanine +G418 +Thialysine	Yku70_v2_R3_Steve	13	11.0	3.16427234817	9814.38282479	157.127454188	254.0	3.52514561371	705380.001263	14421.6489571	43.0	4.26905747721	700255.001465	6634.6543988	3412	882	137	136	140	148	132	908	0
DLR00017309	7	1	YOR202W	37.5	SD/MSG -ARG -HIS -LYS -URA +Canavanine +G418 +Thialysine	Yku70_v2_R3_Steve	13	11.0	3.6286605038	12134.7329996	151.952973304	254.0	3.81225993097	944879.000518	12890.3352825	43.0	4.62706835899	942923.000716	3820.70376045	280	1032	137	136	149	156	140	973	27
DLR00017309	7	2	YOR252W	37.5	SD/MSG -ARG -HIS -LYS -URA +Canavanine +G418 +Thialysine	Yku70_v2_R3_Steve	13	11.0	3.868761614	10524.1495415	97.2666070345	254.0	4.22079178653	1001091.00015	10410.2591297	43.0	5.09600530671	994759.000092	1674.29881346	416	1033	137	136	168	172	153	946	27
DLR00017309	7	3	YOR360C	37.5	SD/MSG -ARG -HIS -LYS -URA +Canavanine +G418 +Thialysine	Yku70_v2_R3_Steve	13	11.0	0.0	11.0	32.7080003278	254.0	8.97501816229	32360.4	2047.6333007	43.0	0.5	873.0	193.619638075	553	1033	137	136	-1	-1	-1	0	0
DLR00017309	7	4	YOR251C	37.5	SD/MSG -ARG -HIS -LYS -URA +Canavanine +G418 +Thialysine	Yku70_v2_R3_Steve	13	11.0	0.0	11.0	32.74754684	254.0	12.0	26862.3	968.510071428	43.0	0.5	934.2	169.795925659	690	1033	137	136	-1	-1	-1	0	0
DLR00017309	7	5	YOR359W	37.5	SD/MSG -ARG -HIS -LYS -URA +Canavanine +G418 +Thialysine	Yku70_v2_R3_Steve	13	11.0	2.69501415483	2854.14950392	152.422168867	254.0	3.00285357093	131227.000745	7620.56820569	43.0	3.53947256093	125725.001271	2166.94522697	826	1031	137	136	123	137	129	1681	0
DLR00017309	7	6	YOR247W	37.5	SD/MSG -ARG -HIS -LYS -URA +Canavanine +G418 +Thialysine	Yku70_v2_R3_Steve	13	11.0	3.63204830402	9656.70966229	114.257126782	254.0	3.8910231337	776980.000121	12145.826705	43.0	4.72341043049	770973.000508	4157.3466531	954	1030	137	136	162	170	150	1046	0
DLR00017309	7	7	YOR358W	37.5	SD/MSG -ARG -HIS -LYS -URA +Canavanine +G418 +Thialysine	Yku70_v2_R3_Steve	13	11.0	3.60703253945	10987.9972148	150.823488194	254.0	3.79283386409	753424.000218	13653.7638242	43.0	4.61728543996	754649.000072	6069.20343649	1104	1032	137	136	152	161	143	1450	0
DLR00017309	7	8	YOR246C	37.5	SD/MSG -ARG -HIS -LYS -URA +Canavanine +G418 +Thialysine	Yku70_v2_R3_Steve	13	11.0	3.61918426	9773.49739634	132.989252673	254.0	3.79584566732	721876.000307	11645.393708	43.0	4.61343998258	716622.000159	4751.59854356	1238	1033	137	136	155	163	144	974	0
DLR00017309	7	9	YOR357C	37.5	SD/MSG -ARG -HIS -LYS -URA +Canavanine +G418 +Thialysine	Yku70_v2_R3_Steve	13	11.0	3.50097475446	10789.3674319	107.093699835	254.0	3.65701901181	675688.000983	14340.7743316	43.0	4.45288424625	676217.001104	7061.61930609	1375	1033	137	136	146	155	137	1176	0
DLR00017309	7	10	YOR245C	37.5	SD/MSG -ARG -HIS -LYS -URA +Canavanine +G418 +Thialysine	Yku70_v2_R3_Steve	13	11.0	3.59309510601	9637.09413127	116.672292508	254.0	3.81311164449	674392.000032	12053.7133041	43.0	4.61199282209	689015.055103	3302.51346623	1512	1033	137	136	153	160	141	958	0
DLR00017309	7	11	YOR356W	37.5	SD/MSG -ARG -HIS -LYS -URA +Canavanine +G418 +Thialysine	Yku70_v2_R3_Steve	13	11.0	4.28493712312	13346.9983152	183.708272933	254.0	4.38491794144	1124124.52036	11220.0055995	43.0	5.30557909572	1106373.80745	2032.40178323	1650	1028	137	136	165	171	149	1110	26
DLR00017309	7	12	YOR243C	37.5	SD/MSG -ARG -HIS -LYS -URA +Canavanine +G418 +Thialysine	Yku70_v2_R3_Steve	13	11.0	3.41220865877	8349.43257693	96.2231268862	254.0	3.62006237455	502033.00059	10336.3188176	43.0	4.41931339939	503719.000484	4620.04361739	1787	1032	137	136	143	152	134	1550	0
DLR00017309	7	13	YOR355W	37.5	SD/MSG -ARG -HIS -LYS -URA +Canavanine +G418 +Thialysine	Yku70_v2_R3_Steve	13	11.0	3.02939519044	7330.4	183.710598122	254.0	3.26497612742	320355.001433	11068.4677909	43.0	3.90406568031	356122.8	4223.16175569	1926	1033	137	136	127	139	125	1138	0
DLR00017309	7	14	YOR242C	37.5	SD/MSG -ARG -HIS -LYS -URA +Canavanine +G418 +Thialysine	Yku70_v2_R3_Steve	13	11.0	3.79555354429	10398.0654793	128.940707241	254.0	3.9665334049	771838.000068	10147.8484898	43.0	4.81614296055	768985.000406	3048.90635558	2053	1028	137	136	155	162	142	1035	0
DLR00017309	7	15	YOR354C	37.5	SD/MSG -ARG -HIS -LYS -URA +Canavanine +G418 +Thialysine	Yku70_v2_R3_Steve	13	11.0	4.254931411	13012.9984517	216.805598465	254.0	4.32922401221	963397.000657	12139.9811693	43.0	5.23184063149	964845.000543	3358.83737597	2198	1029	137	136	156	163	142	1018	3
DLR00017309	7	16	YOR239W	37.5	SD/MSG -ARG -HIS -LYS -URA +Canavanine +G418 +Thialysine	Yku70_v2_R3_Steve	13	11.0	4.06567497868	11093.6971865	164.906013815	254.0	4.24539476498	864377.000522	11380.8775183	43.0	5.13429928929	861333.000348	3021.58794239	2332	1031	137	136	158	165	144	979	0
DLR00017309	7	17	YOR352W	37.5	SD/MSG -ARG -HIS -LYS -URA +Canavanine +G418 +Thialysine	Yku70_v2_R3_Steve	13	11.0	4.23122707193	13244.9988106	233.788042667	254.0	4.30055470235	969678.000533	11758.0722934	43.0	5.19995395003	970125.000402	3099.81063964	2469	1028	137	136	154	162	142	946	12
DLR00017309	7	18	YOR238W	37.5	SD/MSG -ARG -HIS -LYS -URA +Canavanine +G418 +Thialysine	Yku70_v2_R3_Steve	13	11.0	3.61968360649	8875.97024529	143.717138544	254.0	3.83393297848	577145.000165	10609.8876334	43.0	4.67401574465	572164.000408	4753.18701192	2608	1033	137	136	145	154	137	935	0
DLR00017309	7	19	YOR351C	37.5	SD/MSG -ARG -HIS -LYS -URA +Canavanine +G418 +Thialysine	Yku70_v2_R3_Steve	13	11.0	4.1129424756	12330.4408679	216.055183324	254.0	4.20027526583	890215.000402	12232.4695306	43.0	5.08674395321	890754.000189	4173.48068675	2744	1029	137	136	153	162	142	969	5
DLR00017309	7	20	YOR237W	37.5	SD/MSG -ARG -HIS -LYS -URA +Canavanine +G418 +Thialysine	Yku70_v2_R3_Steve	13	11.0	3.66288544831	9683.22453188	134.022911585	254.0	3.85163382982	674158.000075	9888.68257704	43.0	4.68803045662	669821.000404	3599.58084748	2875	1024	137	136	148	158	140	878	8
DLR00017309	7	21	YOR350C	37.5	SD/MSG -ARG -HIS -LYS -URA +Canavanine +G418 +Thialysine	Yku70_v2_R3_Steve	13	11.0	3.69639027937	11448.0008828	168.387412747	254.0	3.84647302912	788715.000181	12180.1813915	43.0	4.67879354611	787698.000071	5082.85385112	3019	1031	137	136	146	156	140	997	0
DLR00017309	7	22	YOR235W	37.5	SD/MSG -ARG -HIS -LYS -URA +Canavanine +G418 +Thialysine	Yku70_v2_R3_Steve	13	11.0	3.27058169992	4896.04671949	88.3576971193	254.0	3.32037498733	254663.00093	6472.88668998	43.0	4.05096856827	247949.001271	2529.40261865	3156	1033	137	136	122	136	125	960	0
DLR00017309	7	23	YOR349W	37.5	SD/MSG -ARG -HIS -LYS -URA +Canavanine +G418 +Thialysine	Yku70_v2_R3_Steve	13	11.0	3.98489355336	12754.0000919	273.295578699	254.0	4.08280555274	1049421.00013	11894.4565631	43.0	4.93339979058	1047806.00036	3840.10832663	3293	1029	137	136	150	158	140	633	30
DLR00017309	7	24	YOR202W	37.5	SD/MSG -ARG -HIS -LYS -URA +Canavanine +G418 +Thialysine	Yku70_v2_R3_Steve	13	11.0	3.37852239502	10972.5089051	208.543666338	254.0	3.66612486045	839235.001181	14098.9637385	43.0	4.40358376234	864587.562725	2206.76476947	3429	1029	137	136	143	150	133	742	30
DLR00017309	8	1	YOR202W	37.5	SD/MSG -ARG -HIS -LYS -URA +Canavanine +G418 +Thialysine	Yku70_v2_R3_Steve	13	11.0	3.12993868804	9778.36172905	77.7872962059	254.0	3.47216304907	642403.001134	14852.0487739	43.0	4.22008665122	643140.001344	7820.32222145	274	1173	137	136	142	150	137	1489	0
DLR00017309	8	2	YPL108W	37.5	SD/MSG -ARG -HIS -LYS -URA +Canavanine +G418 +Thialysine	Yku70_v2_R3_Steve	13	11.0	2.86236627509	6039.0	70.6155537979	254.0	3.29802619585	394884.001257	10852.7839794	43.0	4.01511152572	387258.00126	6594.0162057	410	1174	137	136	142	151	137	1538	0
DLR00017309	8	3	YPL208W	37.5	SD/MSG -ARG -HIS -LYS -URA +Canavanine +G418 +Thialysine	Yku70_v2_R3_Steve	13	11.0	2.89590329624	7043.3	87.1745744464	254.0	3.27958582642	428982.001163	13155.5000578	43.0	3.92104549844	470362.2	5044.45520452	549	1173	137	136	143	153	139	1973	0
DLR00017309	8	4	YPL107W	37.5	SD/MSG -ARG -HIS -LYS -URA +Canavanine +G418 +Thialysine	Yku70_v2_R3_Steve	13	11.0	2.90756804532	6689.1	73.4247260483	254.0	3.3196740738	437918.001197	12651.9512637	43.0	4.04346335926	433207.001227	7991.94124481	684	1167	137	136	150	159	144	1741	0
DLR00017309	8	5	YPL207W	37.5	SD/MSG -ARG -HIS -LYS -URA +Canavanine +G418 +Thialysine	Yku70_v2_R3_Steve	13	11.0	3.24809076824	8697.71490312	83.9464891971	254.0	3.59028263832	611726.000965	11996.9862836	43.0	4.3699631813	609601.001245	5462.66026894	820	1170	137	136	155	164	146	1621	0
DLR00017309	8	6	YPL106C	37.5	SD/MSG -ARG -HIS -LYS -URA +Canavanine +G418 +Thialysine	Yku70_v2_R3_Steve	13	11.0	0.0	11.0	16.2047297744	254.0	12.0	28059.7721429	906.683068914	43.0	0.0	43.0	108.923908864	964	1169	137	136	-1	-1	-1	0	0
DLR00017309	8	7	YPL206C	37.5	SD/MSG -ARG -HIS -LYS -URA +Canavanine +G418 +Thialysine	Yku70_v2_R3_Steve	13	11.0	3.37961974438	9755.09335974	94.0822876733	254.0	3.58349367757	726931.665588	9881.54433067	43.0	4.41367524359	696521.881208	4140.90336233	1097	1167	137	136	152	161	143	1441	0
DLR00017309	8	8	YPL105C	37.5	SD/MSG -ARG -HIS -LYS -URA +Canavanine +G418 +Thialysine	Yku70_v2_R3_Steve	13	11.0	2.56357641575	3825.8	102.980935114	254.0	3.05928018977	228561.00129	9358.6110788	43.0	3.68216326242	217974.000997	6490.18411823	1231	1163	137	136	141	151	137	1366	0
DLR00017309	8	9	YPL205C	37.5	SD/MSG -ARG -HIS -LYS -URA +Canavanine +G418 +Thialysine	Yku70_v2_R3_Steve	13	11.0	0.0	11.0	17.9974984139	254.0	12.0	30659.9791309	797.840901678	43.0	0.0	43.0	150.378393944	1375	1169	137	136	-1	-1	-1	0	0
DLR00017309	8	10	YPL103C	37.5	SD/MSG -ARG -HIS -LYS -URA +Canavanine +G418 +Thialysine	Yku70_v2_R3_Steve	13	11.0	0.0	11.0	30.75420019	254.0	12.0	32068.8	1072.22348052	43.0	0.5	1940.99990905	346.231984567	1511	1169	137	136	-1	-1	-1	0	0
DLR00017309	8	11	YPL203W	37.5	SD/MSG -ARG -HIS -LYS -URA +Canavanine +G418 +Thialysine	Yku70_v2_R3_Steve	13	11.0	3.40266238768	9726.18736322	100.022613735	254.0	3.65403977235	614077.000535	12719.6699698	43.0	4.45287705149	614069.000486	6098.63083372	1646	1166	137	136	146	155	137	1314	0
DLR00017309	8	12	YPL102C	37.5	SD/MSG -ARG -HIS -LYS -URA +Canavanine +G418 +Thialysine	Yku70_v2_R3_Steve	13	11.0	2.09522661003	944.9	36.1192549014	254.0	8.76506725346	41494.5	2402.07319992	43.0	2.8213671994	29984.9	655.72854858	1774	1162	137	136	107	122	115	182	0
DLR00017309	8	13	YPL202C	37.5	SD/MSG -ARG -HIS -LYS -URA +Canavanine +G418 +Thialysine	Yku70_v2_R3_Steve	13	11.0	3.15897046558	8706.09914202	76.3244804184	254.0	3.45307266787	496847.001315	14060.1301636	43.0	4.14282349414	538172.567485	5234.28502664	1918	1165	137	136	141	151	134	1614	0
DLR00017309	8	14	YPL101W	37.5	SD/MSG -ARG -HIS -LYS -URA +Canavanine +G418 +Thialysine	Yku70_v2_R3_Steve	13	11.0	1.45589496027	314.1	52.3114496572	254.0	12.0	32524.7555251	590.494545189	43.0	2.23536415651	7029.0	398.580932866	2050	1170	137	136	102	119	114	32	0
DLR00017309	8	15	YPL201C	37.5	SD/MSG -ARG -HIS -LYS -URA +Canavanine +G418 +Thialysine	Yku70_v2_R3_Steve	13	11.0	3.56923734332	10504.4749098	129.334245257	254.0	3.84327312084	705063.000039	12062.5888511	43.0	4.67635448069	706103.000526	5122.29344496	2188	1162	137	136	149	157	138	1255	0
DLR00017309	8	16	YPL100W	37.5	SD/MSG -ARG -HIS -LYS -URA +Canavanine +G418 +Thialysine	Yku70_v2_R3_Steve	13	11.0	0.5	242.1	44.6259626165	254.0	12.0	30713.1456894	409.485467513	43.0	5.09305098406	1638.0	521.384737763	2334	1169	137	136	-1	-1	-1	0	0
DLR00017309	8	17	YPL200W	37.5	SD/MSG -ARG -HIS -LYS -URA +Canavanine +G418 +Thialysine	Yku70_v2_R3_Steve	13	11.0	3.50711341573	9214.6997016	85.5402905851	254.0	3.76160917165	568631.000054	10238.6522917	43.0	4.56516087008	583860.744147	2971.21041934	2464	1162	137	136	142	152	135	1230	10
DLR00017309	8	18	YPL099C	37.5	SD/MSG -ARG -HIS -LYS -URA +Canavanine +G418 +Thialysine	Yku70_v2_R3_Steve	13	11.0	3.18456091318	6650.63030542	76.8868731471	254.0	3.49485288238	381215.000448	8971.30793963	43.0	4.22327098268	393505.089529	3022.27522971	2596	1161	137	136	136	147	132	1055	0
DLR00017309	8	19	YPL199C	37.5	SD/MSG -ARG -HIS -LYS -URA +Canavanine +G418 +Thialysine	Yku70_v2_R3_Steve	13	11.0	3.43300328685	8550.2820065	75.7275609896	254.0	3.74429738685	548662.000281	9463.50610864	43.0	4.57022217749	549881.000165	4600.61957402	2741	1165	137	136	145	156	139	1603	0
DLR00017309	8	20	YPL098C	37.5	SD/MSG -ARG -HIS -LYS -URA +Canavanine +G418 +Thialysine	Yku70_v2_R3_Steve	13	11.0	2.60151924084	3711.4	84.6390696482	254.0	2.97423473618	171975.001417	7336.05167022	43.0	3.51224314098	175630.4	3486.67291592	2872	1163	137	136	122	136	125	617	0
DLR00017309	8	21	YPL198W	37.5	SD/MSG -ARG -HIS -LYS -URA +Canavanine +G418 +Thialysine	Yku70_v2_R3_Steve	13	11.0	2.9534892533	7170.9	91.1973804819	254.0	3.26782632426	356346.001374	10631.0201949	43.0	3.98617089798	352761.001356	6871.38028088	3008	1161	137	136	129	142	129	817	3
DLR00017309	8	22	YPL096W	37.5	SD/MSG -ARG -HIS -LYS -URA +Canavanine +G418 +Thialysine	Yku70_v2_R3_Steve	13	11.0	3.16217251256	7776.61012705	90.3992518284	254.0	3.46134575736	513868.001231	12889.1233018	43.0	4.15466496233	541182.297075	4251.6149768	3144	1159	137	136	140	151	136	837	0
DLR00017309	8	23	YPL197C	37.5	SD/MSG -ARG -HIS -LYS -URA +Canavanine +G418 +Thialysine	Yku70_v2_R3_Steve	13	11.0	3.17853340433	8968.21631767	177.145980275	254.0	3.47766755029	557965.001366	13290.0184659	43.0	4.23363927339	557218.001588	7162.86569489	3284	1166	137	136	135	145	131	1119	0
DLR00017309	8	24	YOR202W	37.5	SD/MSG -ARG -HIS -LYS -URA +Canavanine +G418 +Thialysine	Yku70_v2_R3_Steve	13	11.0	3.35521747425	10286.8589676	139.356029694	254.0	3.67434195933	821356.001167	14356.9000376	43.0	4.44597029206	814862.001528	5800.28295863	3415	1158	137	136	145	153	135	779	2
DLR00017309	9	1	YOR202W	37.5	SD/MSG -ARG -HIS -LYS -URA +Canavanine +G418 +Thialysine	Yku70_v2_R3_Steve	13	11.0	3.76011153482	12172.141507	189.417760263	254.0	3.96512722422	990446.000439	10974.7493501	43.0	4.80159985383	989372.000087	2675.95925761	287	1309	137	136	154	160	144	1113	39
DLR00017309	9	2	YOR271C	37.5	SD/MSG -ARG -HIS -LYS -URA +Canavanine +G418 +Thialysine	Yku70_v2_R3_Steve	13	11.0	3.5182202329	9787.56286537	103.62341663	254.0	3.81942827032	785586.00011	12412.853439	43.0	4.64174049879	778894.00016	5000.88536631	423	1301	137	136	156	163	145	961	23
DLR00017309	9	3	YOR378W	37.5	SD/MSG -ARG -HIS -LYS -URA +Canavanine +G418 +Thialysine	Yku70_v2_R3_Steve	13	11.0	3.88754380824	12524.7293905	235.34406595	254.0	4.08406658921	1064058.00023	12595.8515433	43.0	4.94102850094	1062965.00036	3442.77638666	560	1311	137	136	164	170	151	1145	10
DLR00017309	9	4	YOR270C	37.5	SD/MSG -ARG -HIS -LYS -URA +Canavanine +G418 +Thialysine	Yku70_v2_R3_Steve	13	11.0	2.15045319715	1317.8	48.459153073	254.0	2.91050311718	74038.0004286	5734.39221205	43.0	3.13535262556	55859.001176	1457.92951513	696	1299	137	136	122	135	128	749	0
DLR00017309	9	5	YOR377W	37.5	SD/MSG -ARG -HIS -LYS -URA +Canavanine +G418 +Thialysine	Yku70_v2_R3_Steve	13	11.0	3.91349563539	12147.691777	185.549453174	254.0	4.10309369788	991685.000015	11557.5441644	43.0	4.96459790426	989716.000353	2897.31566812	829	1311	137	136	165	172	152	989	0
DLR00017309	9	6	YOR269W	37.5	SD/MSG -ARG -HIS -LYS -URA +Canavanine +G418 +Thialysine	Yku70_v2_R3_Steve	13	11.0	3.18894849588	7322.06064546	98.487227026	254.0	3.48582356859	489659.001121	11748.0384508	43.0	4.25424515105	484017.001331	5756.35638756	964	1305	137	136	149	159	143	1437	0
DLR00017309	9	7	YOR376W	37.5	SD/MSG -ARG -HIS -LYS -URA +Canavanine +G418 +Thialysine	Yku70_v2_R3_Steve	13	11.0	3.60085741174	10378.4091208	159.313573699	254.0	3.78877123259	754255.000332	13530.3657835	43.0	4.6051000323	751824.000227	6016.35816122	1107	1309	137	136	155	164	145	1184	0
DLR00017309	9	8	YOR268C	37.5	SD/MSG -ARG -HIS -LYS -URA +Canavanine +G418 +Thialysine	Yku70_v2_R3_Steve	13	11.0	2.29703039822	1926.1	53.863023502	254.0	2.87913666408	104685.001224	7105.58996607	43.0	3.2104031581	96517.3	2115.77270665	1238	1305	137	136	126	140	129	872	0
DLR00017309	9	9	YOR375C	37.5	SD/MSG -ARG -HIS -LYS -URA +Canavanine +G418 +Thialysine	Yku70_v2_R3_Steve	13	11.0	3.7418178219	12346.7053445	180.089427664	254.0	3.86932725266	855137.000169	14123.4714059	43.0	4.70151719887	856752.000085	5735.88996932	1374	1309	137	136	153	161	141	1200	0
DLR00017309	9	10	YOR267C	37.5	SD/MSG -ARG -HIS -LYS -URA +Canavanine +G418 +Thialysine	Yku70_v2_R3_Steve	13	11.0	3.80658560404	10526.5541426	166.489111813	254.0	3.98875444517	791453.000006	11923.831573	43.0	4.83797920336	787881.000418	3874.4184708	1510	1306	137	136	157	164	144	957	0
DLR00017309	9	11	YOR374W	37.5	SD/MSG -ARG -HIS -LYS -URA +Canavanine +G418 +Thialysine	Yku70_v2_R3_Steve	13	11.0	3.7771624506	11479.9372214	170.047691171	254.0	3.90194324814	777536.000053	13324.3818246	43.0	4.74130518979	777286.000531	5377.44933171	1651	1309	137	136	150	158	138	998	0
DLR00017309	9	12	YOR266W	37.5	SD/MSG -ARG -HIS -LYS -URA +Canavanine +G418 +Thialysine	Yku70_v2_R3_Steve	13	11.0	3.62744045989	9593.73427855	108.162004784	254.0	3.85228139987	697314.00003	12334.9341899	43.0	4.67871960104	694089.000528	5310.28618299	1786	1305	137	136	155	163	142	1230	0
DLR00017309	9	13	YOR371C	37.5	SD/MSG -ARG -HIS -LYS -URA +Canavanine +G418 +Thialysine	Yku70_v2_R3_Steve	13	11.0	2.67973729554	3073.4	144.273280649	254.0	3.0567780791	115128.001439	7882.65366523	43.0	3.52744356883	108195.001765	2598.57458842	1923	1305	137	136	115	129	119	781	0
DLR00017309	9	14	YOR265W	37.5	SD/MSG -ARG -HIS -LYS -URA +Canavanine +G418 +Thialysine	Yku70_v2_R3_Steve	13	11.0	3.69474244428	10720.3649545	84.5405734569	254.0	3.89057538362	784425.000028	13159.7812699	43.0	4.72194555848	782089.00049	5653.28607486	2054	1301	137	136	155	162	142	1071	0
DLR00017309	9	15	YOR368W	37.5	SD/MSG -ARG -HIS -LYS -URA +Canavanine +G418 +Thialysine	Yku70_v2_R3_Steve	13	11.0	3.87917652674	9897.93110083	241.840504467	254.0	3.93349924123	642983.000208	8785.50024862	43.0	4.79211714979	646688.000089	4119.32962913	2195	1302	137	136	146	155	136	1596	0
DLR00017309	9	16	YOR264W	37.5	SD/MSG -ARG -HIS -LYS -URA +Canavanine +G418 +Thialysine	Yku70_v2_R3_Steve	13	11.0	3.6838161938	9705.2639743	119.631769584	254.0	3.88140621074	683144.000037	11226.4696144	43.0	4.69859957133	694806.435848	2868.61266213	2328	1301	137	136	150	158	139	915	0
DLR00017309	9	17	YOR367W	37.5	SD/MSG -ARG -HIS -LYS -URA +Canavanine +G418 +Thialysine	Yku70_v2_R3_Steve	13	11.0	4.10786238925	12140.0000501	224.474194288	254.0	4.16396506725	872788.000266	12564.9677743	43.0	5.04377223487	871094.000047	4083.13450598	2471	1305	137	136	151	159	139	797	0
DLR00017309	9	18	YOR263C	37.5	SD/MSG -ARG -HIS -LYS -URA +Canavanine +G418 +Thialysine	Yku70_v2_R3_Steve	13	11.0	3.83079823105	9629.31107664	107.82929804	254.0	3.95488318273	666725.000143	10197.6647773	43.0	4.80751235933	662335.000321	3442.89404772	2608	1305	137	136	147	156	137	865	0
DLR00017309	9	19	YOR365C	37.5	SD/MSG -ARG -HIS -LYS -URA +Canavanine +G418 +Thialysine	Yku70_v2_R3_Steve	13	11.0	4.14581065707	13528.8912329	169.067850277	254.0	4.25076539973	1017396.0003	12857.7822615	43.0	5.14102519664	1017542.0001	3526.66499646	2745	1303	137	136	156	164	143	952	7
DLR00017309	9	20	YOR255W	37.5	SD/MSG -ARG -HIS -LYS -URA +Canavanine +G418 +Thialysine	Yku70_v2_R3_Steve	13	11.0	3.45387467051	9439.77637853	98.8375129567	254.0	3.55940682792	682463.566667	8881.21538552	43.0	4.42996016135	620437.001014	6702.57109576	2882	1305	137	136	146	156	139	876	0
DLR00017309	9	21	YOR364W	37.5	SD/MSG -ARG -HIS -LYS -URA +Canavanine +G418 +Thialysine	Yku70_v2_R3_Steve	13	11.0	1.61564611696	420.2	43.8004311027	254.0	8.16282625482	33856.2	2395.6614017	43.0	2.34105321196	12260.0007221	845.743065681	3014	1296	137	136	102	119	117	86	0
DLR00017309	9	22	YOR253W	37.5	SD/MSG -ARG -HIS -LYS -URA +Canavanine +G418 +Thialysine	Yku70_v2_R3_Steve	13	11.0	2.7936110991	2621.49215991	103.987426729	254.0	3.04647006582	127826.001086	6323.39346468	43.0	3.56642378275	111943.001651	1956.33681651	3148	1298	137	136	113	127	119	266	0
DLR00017309	9	23	YOR363C	37.5	SD/MSG -ARG -HIS -LYS -URA +Canavanine +G418 +Thialysine	Yku70_v2_R3_Steve	13	11.0	4.13763899272	13358.4212914	321.437976759	254.0	4.19149349103	1160825.00002	11324.4615541	43.0	5.04691254871	1167986.03679	4125.14267452	3296	1303	137	136	154	161	142	663	29
DLR00017309	9	24	YOR202W	37.5	SD/MSG -ARG -HIS -LYS -URA +Canavanine +G418 +Thialysine	Yku70_v2_R3_Steve	13	11.0	3.56281205377	10560.00017	189.472159134	254.0	3.76165559572	886232.000836	12582.9187072	43.0	4.55265112133	879668.001151	4016.99517986	3429	1300	137	136	146	153	135	650	12
DLR00017309	10	1	YOR202W	37.5	SD/MSG -ARG -HIS -LYS -URA +Canavanine +G418 +Thialysine	Yku70_v2_R3_Steve	13	11.0	3.16939004602	10039.9858656	86.7849440705	254.0	3.51468354376	665285.001168	14488.7002682	43.0	4.26994944086	666546.001426	7269.30208385	279	1448	137	136	144	152	138	1493	1
DLR00017309	10	2	YPL121C	37.5	SD/MSG -ARG -HIS -LYS -URA +Canavanine +G418 +Thialysine	Yku70_v2_R3_Steve	13	11.0	2.54338741187	3447.4	56.1452252114	254.0	2.9367258699	175953.001155	7140.63840529	43.0	3.53472064085	166577.000931	3982.80345803	415	1445	137	136	125	137	127	1478	0
DLR00017309	10	3	YPL225W	37.5	SD/MSG -ARG -HIS -LYS -URA +Canavanine +G418 +Thialysine	Yku70_v2_R3_Steve	13	11.0	2.65820726028	4636.5	110.611941857	254.0	2.98769982292	211929.001122	7954.73632743	43.0	3.6351627975	210367.000974	4738.6287972	551	1445	137	136	125	137	128	1817	0
DLR00017309	10	4	YPL120W	37.5	SD/MSG -ARG -HIS -LYS -URA +Canavanine +G418 +Thialysine	Yku70_v2_R3_Steve	13	11.0	1.86253743492	443.3	16.3469992376	254.0	8.03872915313	37968.3	2696.01461413	43.0	2.67719516146	18038.9	365.19057121	688	1442	137	136	115	130	125	308	0
DLR00017309	10	5	YPL224C	37.5	SD/MSG -ARG -HIS -LYS -URA +Canavanine +G418 +Thialysine	Yku70_v2_R3_Steve	13	11.0	3.34941086268	10798.5049007	105.047334552	254.0	3.65851862519	770508.001009	15754.1495743	43.0	4.44892506965	769832.001305	7281.67600302	824	1447	137	136	157	165	147	1514	0
DLR00017309	10	6	YPL119C	37.5	SD/MSG -ARG -HIS -LYS -URA +Canavanine +G418 +Thialysine	Yku70_v2_R3_Steve	13	11.0	2.86532247282	5903.7	85.4790270304	254.0	3.22680546356	341702.001198	12190.3768502	43.0	3.85227715974	368061.1	4677.13691528	964	1450	137	136	142	152	138	1433	0
DLR00017309	10	7	YPL223C	37.5	SD/MSG -ARG -HIS -LYS -URA +Canavanine +G418 +Thialysine	Yku70_v2_R3_Steve	13	11.0	3.29385076788	9305.59649616	100.601949124	254.0	3.5859721859	603586.001005	13995.7664891	43.0	4.37164694574	601919.001166	7398.97528347	1093	1441	137	136	149	159	142	1491	0
DLR00017309	10	8	YPL116W	37.5	SD/MSG -ARG -HIS -LYS -URA +Canavanine +G418 +Thialysine	Yku70_v2_R3_Steve	13	11.0	2.93690059331	6429.5	91.4359462373	254.0	3.34295650175	382341.00131	11392.5565436	43.0	3.99331244551	412956.450155	4377.08482595	1231	1441	137	136	143	154	138	1563	0
DLR00017309	10	9	YPL222W	37.5	SD/MSG -ARG -HIS -LYS -URA +Canavanine +G418 +Thialysine	Yku70_v2_R3_Steve	13	11.0	3.47241707628	9771.1461056	98.7320915676	254.0	3.74049456015	656240.000222	12740.6716097	43.0	4.55357358521	656636.000088	6068.33793814	1368	1447	137	136	151	159	141	1410	0
DLR00017309	10	10	YPL115C	37.5	SD/MSG -ARG -HIS -LYS -URA +Canavanine +G418 +Thialysine	Yku70_v2_R3_Steve	13	11.0	2.90256257507	5450.5	55.0720010618	254.0	3.33101890002	310899.001097	8850.33456193	43.0	4.04566768827	307841.001173	4757.37609185	1506	1440	137	136	141	151	135	1566	0
DLR00017309	10	11	YPL221W	37.5	SD/MSG -ARG -HIS -LYS -URA +Canavanine +G418 +Thialysine	Yku70_v2_R3_Steve	13	11.0	3.50971540245	10790.3661429	101.194953591	254.0	3.82164093738	728661.000023	13224.1708791	43.0	4.62727020881	753694.046653	4269.32988629	1641	1438	137	136	152	159	140	1760	0
DLR00017309	10	12	YPL114W	37.5	SD/MSG -ARG -HIS -LYS -URA +Canavanine +G418 +Thialysine	Yku70_v2_R3_Steve	13	11.0	3.13409147412	7792.36789839	74.691097761	254.0	3.5235229863	493139.001027	11714.6962536	43.0	4.23898411373	520752.114353	3717.26634705	1772	1438	137	136	148	157	138	1623	1
DLR00017309	10	13	YPL220W	37.5	SD/MSG -ARG -HIS -LYS -URA +Canavanine +G418 +Thialysine	Yku70_v2_R3_Steve	13	11.0	3.36909477731	9728.21966564	83.7563742142	254.0	3.55699318191	689082.384021	9781.23144171	43.0	4.38110216433	661220.898544	4555.65682668	1917	1437	137	136	148	157	138	1333	0
DLR00017309	10	14	YPL113C	37.5	SD/MSG -ARG -HIS -LYS -URA +Canavanine +G418 +Thialysine	Yku70_v2_R3_Steve	13	11.0	3.11523725635	7689.01917679	69.6392219909	254.0	3.44927277243	461774.001193	12432.5953387	43.0	4.20223599491	459853.001255	7374.21440144	2055	1445	137	136	144	153	135	1323	0
DLR00017309	10	15	YPL219W	37.5	SD/MSG -ARG -HIS -LYS -URA +Canavanine +G418 +Thialysine	Yku70_v2_R3_Steve	13	11.0	3.36028683147	9928.42542768	101.198070365	254.0	3.67549037844	640643.000608	13029.9711298	43.0	4.47383208159	642868.000571	6689.05638549	2189	1436	137	136	147	156	137	1488	0
DLR00017309	10	16	YPL112C	37.5	SD/MSG -ARG -HIS -LYS -URA +Canavanine +G418 +Thialysine	Yku70_v2_R3_Steve	13	11.0	2.65063379801	3242.8	61.0616547146	254.0	3.03323693197	151606.001428	7300.85763314	43.0	3.59457327401	139851.001324	3718.37574362	2329	1441	137	136	122	135	123	701	10
DLR00017309	10	17	YPL216W	37.5	SD/MSG -ARG -HIS -LYS -URA +Canavanine +G418 +Thialysine	Yku70_v2_R3_Steve	13	11.0	3.67538655342	11503.5983685	106.594191747	254.0	3.90501640222	795606.000131	13350.6993186	43.0	4.74880242031	795175.000529	5623.4335539	2464	1441	137	136	150	158	139	1030	0
DLR00017309	10	18	YPL111W	37.5	SD/MSG -ARG -HIS -LYS -URA +Canavanine +G418 +Thialysine	Yku70_v2_R3_Steve	13	11.0	3.13584032809	7071.10787847	70.8922948803	254.0	3.46748064887	413828.000975	10034.8274425	43.0	4.22311684921	409862.000919	5633.69991339	2604	1433	137	136	138	149	133	1059	10
DLR00017309	10	19	YPL214C	37.5	SD/MSG -ARG -HIS -LYS -URA +Canavanine +G418 +Thialysine	Yku70_v2_R3_Steve	13	11.0	3.74947424852	11534.8280206	127.684381078	254.0	3.97442995798	803886.000046	12425.129438	43.0	4.8288162894	803351.000462	4791.52340226	2738	1440	137	136	150	159	140	972	0
DLR00017309	10	20	YPL110C	37.5	SD/MSG -ARG -HIS -LYS -URA +Canavanine +G418 +Thialysine	Yku70_v2_R3_Steve	13	11.0	2.82037739588	5369.1	66.6129774226	254.0	3.21272630073	309718.001307	9564.65476243	43.0	3.909247426	301000.001265	6260.21441667	2877	1433	137	136	137	148	134	1163	0
DLR00017309	10	21	YPL213W	37.5	SD/MSG -ARG -HIS -LYS -URA +Canavanine +G418 +Thialysine	Yku70_v2_R3_Steve	13	11.0	0.0	11.0	13.7241008992	254.0	10.0140637789	26375.5235921	812.794854123	43.0	0.0	43.0	98.8447479718	3012	1434	137	136	-1	-1	-1	12	0
DLR00017309	10	22	YPL109C	37.5	SD/MSG -ARG -HIS -LYS -URA +Canavanine +G418 +Thialysine	Yku70_v2_R3_Steve	13	11.0	3.10299199564	8590.23341127	102.419464284	254.0	3.45026657577	550001.001294	14080.0267341	43.0	4.13100510916	584112.882249	4461.00443675	3144	1429	137	136	139	149	135	839	0
DLR00017309	10	23	YPL212C	37.5	SD/MSG -ARG -HIS -LYS -URA +Canavanine +G418 +Thialysine	Yku70_v2_R3_Steve	13	11.0	3.666558804	9662.17016394	86.4254232013	254.0	3.83358792409	713538.000228	9793.01579644	43.0	4.6586871103	706148.000003	3647.31884486	3293	1441	137	136	143	151	134	651	0
DLR00017309	10	24	YOR202W	37.5	SD/MSG -ARG -HIS -LYS -URA +Canavanine +G418 +Thialysine	Yku70_v2_R3_Steve	13	11.0	2.99658021215	9885.7	128.308377078	254.0	3.41309487216	658913.001052	16309.9974045	43.0	4.12955263894	654166.001186	9013.13215886	3420	1431	137	136	137	145	130	945	0
DLR00017309	11	1	YOR202W	37.5	SD/MSG -ARG -HIS -LYS -URA +Canavanine +G418 +Thialysine	Yku70_v2_R3_Steve	13	11.0	3.84726391427	12293.0001056	186.356361228	254.0	4.01140538166	1012092.00022	11503.6318168	43.0	4.85470345795	1010515.00036	2853.40922442	290	1580	137	136	156	162	145	974	15
DLR00017309	11	2	YOR286W	37.5	SD/MSG -ARG -HIS -LYS -URA +Canavanine +G418 +Thialysine	Yku70_v2_R3_Steve	13	11.0	3.57239881863	10734.0473897	181.223513918	254.0	3.78865940693	856004.00059	13020.3482982	43.0	4.60087980729	852021.000752	4873.17582123	424	1575	137	136	156	163	145	1123	7
DLR00017309	11	3	YPL008W	37.5	SD/MSG -ARG -HIS -LYS -URA +Canavanine +G418 +Thialysine	Yku70_v2_R3_Steve	13	11.0	3.27715031331	9437.68806196	228.93623988	254.0	3.49981682577	600568.001344	14268.7703759	43.0	4.26605983244	601461.001603	7708.75474933	557	1583	137	136	146	155	140	1603	0
DLR00017309	11	4	YOR285W	37.5	SD/MSG -ARG -HIS -LYS -URA +Canavanine +G418 +Thialysine	Yku70_v2_R3_Steve	13	11.0	3.49697080639	10649.9205649	145.657051847	254.0	3.76395801617	863812.000758	14056.1098287	43.0	4.56653940467	858882.001054	5453.31886803	688	1582	137	136	163	170	151	1151	0
DLR00017309	11	5	YPL004C	37.5	SD/MSG -ARG -HIS -LYS -URA +Canavanine +G418 +Thialysine	Yku70_v2_R3_Steve	13	11.0	0.0	11.0	15.2437049431	254.0	12.0	30110.4	1482.35944671	43.0	0.0	43.0	120.19435326	832	1582	137	136	-1	-1	-1	16	0
DLR00017309	11	6	YOR284W	37.5	SD/MSG -ARG -HIS -LYS -URA +Canavanine +G418 +Thialysine	Yku70_v2_R3_Steve	13	11.0	3.31474906472	9006.24361101	68.4211046999	254.0	3.59870274882	658361.001038	14489.8865256	43.0	4.37428533911	652380.00132	6929.06577206	959	1578	137	136	158	166	148	1244	0
DLR00017309	11	7	YPL003W	37.5	SD/MSG -ARG -HIS -LYS -URA +Canavanine +G418 +Thialysine	Yku70_v2_R3_Steve	13	11.0	3.56536995039	11090.4158325	166.747302169	254.0	3.73126769557	775289.000837	14977.5784018	43.0	4.53838917356	774608.000975	6875.34544718	1103	1583	137	136	154	162	144	1299	0
DLR00017309	11	8	YOR283W	37.5	SD/MSG -ARG -HIS -LYS -URA +Canavanine +G418 +Thialysine	Yku70_v2_R3_Steve	13	11.0	3.37439387582	8681.40359684	85.9504741361	254.0	3.64365748847	609394.000689	12581.5286231	43.0	4.39928323812	630161.384358	3579.04848427	1234	1581	137	136	153	161	143	1232	0
DLR00017309	11	9	YPL001W	37.5	SD/MSG -ARG -HIS -LYS -URA +Canavanine +G418 +Thialysine	Yku70_v2_R3_Steve	13	11.0	3.81067717565	12335.1717572	139.370408728	254.0	3.99644504416	915253.000182	14288.2745523	43.0	4.84786904525	915408.000517	5510.69579539	1377	1580	137	136	158	165	144	1102	0
DLR00017309	11	10	YOR280C	37.5	SD/MSG -ARG -HIS -LYS -URA +Canavanine +G418 +Thialysine	Yku70_v2_R3_Steve	13	11.0	3.46376153022	9414.24023346	77.569961778	254.0	3.73232090654	666339.000399	12296.1191349	43.0	4.54249204213	663358.000227	5670.99345185	1512	1577	137	136	153	161	141	1191	0
DLR00017309	11	11	YOR386W	37.5	SD/MSG -ARG -HIS -LYS -URA +Canavanine +G418 +Thialysine	Yku70_v2_R3_Steve	13	11.0	3.80365530827	12904.3365366	137.759723762	254.0	4.03396711276	1027854.00022	13026.3045083	43.0	4.87066553054	1044552.13515	1785.40356376	1650	1583	137	136	161	168	146	1290	0
DLR00017309	11	12	YOR279C	37.5	SD/MSG -ARG -HIS -LYS -URA +Canavanine +G418 +Thialysine	Yku70_v2_R3_Steve	13	11.0	2.38388366079	2646.6	57.4410969079	254.0	2.89507619683	112793.001005	6928.63096673	43.0	3.30670378993	101016.001015	2343.81780395	1786	1577	137	136	118	131	121	621	0
DLR00017309	11	13	YOR385W	37.5	SD/MSG -ARG -HIS -LYS -URA +Canavanine +G418 +Thialysine	Yku70_v2_R3_Steve	13	11.0	3.70972357634	12572.7563684	181.852176409	254.0	3.89265534851	938593.000141	15955.8506043	43.0	4.69526689979	967468.586567	4156.17866204	1922	1580	137	136	157	164	143	1154	0
DLR00017309	11	14	YOR277C	37.5	SD/MSG -ARG -HIS -LYS -URA +Canavanine +G418 +Thialysine	Yku70_v2_R3_Steve	13	11.0	2.7558032543	5073.2	90.9394207043	254.0	3.08780409263	220159.001445	8809.9797854	43.0	3.72890074972	217743.001272	5349.45976338	2061	1578	137	136	124	136	123	923	0
DLR00017309	11	15	YOR384W	37.5	SD/MSG -ARG -HIS -LYS -URA +Canavanine +G418 +Thialysine	Yku70_v2_R3_Steve	13	11.0	3.65371498104	12211.44246	122.303250248	254.0	3.84503357617	879362.000316	15906.0373206	43.0	4.66346001749	878715.000206	7627.60635976	2198	1579	137	136	153	161	140	975	0
DLR00017309	11	16	YOR276W	37.5	SD/MSG -ARG -HIS -LYS -URA +Canavanine +G418 +Thialysine	Yku70_v2_R3_Steve	13	11.0	2.76971393078	4936.8	92.1497808811	254.0	3.10919910012	226408.001497	9177.3977894	43.0	3.75948514178	221880.001372	5502.43506182	2330	1578	137	136	125	137	124	977	0
DLR00017309	11	17	YOR383C	37.5	SD/MSG -ARG -HIS -LYS -URA +Canavanine +G418 +Thialysine	Yku70_v2_R3_Steve	13	11.0	3.95294530401	12939.0470592	140.915511811	254.0	4.04760868022	1005020.0001	14087.4898497	43.0	4.89875523967	1004462.00049	5007.59162018	2476	1577	137	136	156	163	143	942	15
DLR00017309	11	18	YOR275C	37.5	SD/MSG -ARG -HIS -LYS -URA +Canavanine +G418 +Thialysine	Yku70_v2_R3_Steve	13	11.0	0.726028255738	350.443578185	55.7207615797	254.0	12.0	31659.3274855	971.459442969	43.0	1.87297249554	3386.9	383.979356668	2611	1574	137	136	131	141	130	61	17
DLR00017309	11	19	YOR382W	37.5	SD/MSG -ARG -HIS -LYS -URA +Canavanine +G418 +Thialysine	Yku70_v2_R3_Steve	13	11.0	4.1369132247	13854.9998067	194.084601449	254.0	4.20851782303	1076477.00013	12168.7522953	43.0	5.08548999218	1076516.00023	3650.30447354	2746	1579	137	136	157	164	144	876	29
DLR00017309	11	20	YOR274W	37.5	SD/MSG -ARG -HIS -LYS -URA +Canavanine +G418 +Thialysine	Yku70_v2_R3_Steve	13	11.0	3.6421780925	9952.82418551	124.413834088	254.0	3.84952751051	716422.000108	11231.1698201	43.0	4.67847377769	711294.000316	4736.82324148	2882	1577	137	136	151	159	141	886	0
DLR00017309	11	21	YOR381W	37.5	SD/MSG -ARG -HIS -LYS -URA +Canavanine +G418 +Thialysine	Yku70_v2_R3_Steve	13	11.0	3.88479015748	13280.0004021	276.919429495	254.0	3.94376789089	1013789.91814	9313.0325883	43.0	4.83004631828	969232.000348	4694.4772494	3021	1569	137	136	150	158	141	841	34
DLR00017309	11	22	YOR273C	37.5	SD/MSG -ARG -HIS -LYS -URA +Canavanine +G418 +Thialysine	Yku70_v2_R3_Steve	13	11.0	3.4862709218	8806.44266211	109.926179904	254.0	3.74605327785	662738.000348	11109.8671343	43.0	4.54998346832	654905.000201	4533.89762707	3158	1575	137	136	146	155	138	729	0
DLR00017309	11	23	YOR380W	37.5	SD/MSG -ARG -HIS -LYS -URA +Canavanine +G418 +Thialysine	Yku70_v2_R3_Steve	13	11.0	3.99130904759	13025.9999592	368.675201365	254.0	4.05665465715	1020923.00001	10266.8516609	43.0	4.90611831868	1019146.00008	5641.92640278	3293	1577	137	136	147	154	136	502	11
DLR00017309	11	24	YOR202W	37.5	SD/MSG -ARG -HIS -LYS -URA +Canavanine +G418 +Thialysine	Yku70_v2_R3_Steve	13	11.0	3.40952728193	9501.00032789	261.929711659	254.0	3.63941871136	775363.001276	14263.3719153	43.0	4.39906429135	767052.001508	6202.49686362	3428	1573	137	136	144	151	133	676	0
DLR00017309	12	1	YOR202W	37.5	SD/MSG -ARG -HIS -LYS -URA +Canavanine +G418 +Thialysine	Yku70_v2_R3_Steve	13	11.0	2.95789338064	9156.4	89.9226053328	254.0	3.35150202496	595925.000972	16442.0225921	43.0	4.07120310218	596499.000968	9898.82111775	283	1715	137	136	142	150	137	1782	0
DLR00017309	12	2	YPL139C	37.5	SD/MSG -ARG -HIS -LYS -URA +Canavanine +G418 +Thialysine	Yku70_v2_R3_Steve	13	11.0	0.638202856809	231.999922738	41.2292828936	254.0	12.0	29846.0943778	859.085186237	43.0	6.48908976601	1584.0	257.876924656	416	1713	137	136	98	114	113	19	0
DLR00017309	12	3	YPL245W	37.5	SD/MSG -ARG -HIS -LYS -URA +Canavanine +G418 +Thialysine	Yku70_v2_R3_Steve	13	11.0	3.0032782715	8379.8	74.8736444998	254.0	3.40529631011	569866.001163	14967.1956458	43.0	4.06624487117	616300.641531	4250.58728815	559	1719	137	136	152	160	144	1820	0
DLR00017309	12	4	YPL138C	37.5	SD/MSG -ARG -HIS -LYS -URA +Canavanine +G418 +Thialysine	Yku70_v2_R3_Steve	13	11.0	0.0	11.0	45.4505856941	254.0	12.0	28550.0862103	827.231735803	43.0	0.546583052283	3690.99999879	633.174638062	690	1713	137	136	-1	-1	-1	0	0
DLR00017309	12	5	YPL244C	37.5	SD/MSG -ARG -HIS -LYS -URA +Canavanine +G418 +Thialysine	Yku70_v2_R3_Steve	13	11.0	0.0	11.0	12.5455755547	254.0	12.0	30979.8	1756.03343944	43.0	0.0	43.0	75.368021466	827	1713	137	136	-1	-1	-1	0	0
DLR00017309	12	6	YPL137C	37.5	SD/MSG -ARG -HIS -LYS -URA +Canavanine +G418 +Thialysine	Yku70_v2_R3_Steve	13	11.0	2.88426286972	6827.7	76.4859491129	254.0	3.30386829592	446255.001146	13352.2235484	43.0	4.01951012824	439477.001206	7586.09550675	961	1717	137	136	152	161	145	1550	0
DLR00017309	12	7	YPL241C	37.5	SD/MSG -ARG -HIS -LYS -URA +Canavanine +G418 +Thialysine	Yku70_v2_R3_Steve	13	11.0	2.7964001093	5291.0	97.9038121011	254.0	3.07454939249	240688.001225	9487.72855235	43.0	3.74756898028	240129.001186	5483.160179	1095	1717	137	136	128	141	129	1752	0
DLR00017309	12	8	YPL136W	37.5	SD/MSG -ARG -HIS -LYS -URA +Canavanine +G418 +Thialysine	Yku70_v2_R3_Steve	13	11.0	2.92703513313	6417.4	67.5990463103	254.0	3.36858971715	426125.001313	11257.8223401	43.0	4.02614711725	452334.543416	3519.54101516	1235	1710	137	136	152	161	144	1636	0
DLR00017309	12	9	YPL240C	37.5	SD/MSG -ARG -HIS -LYS -URA +Canavanine +G418 +Thialysine	Yku70_v2_R3_Steve	13	11.0	3.35209357479	9978.23684033	57.6778623436	254.0	3.64324833294	700381.00097	14706.4506094	43.0	4.43246477309	701126.001169	7514.76799131	1375	1714	137	136	155	163	144	1686	0
DLR00017309	12	10	YPL135W	37.5	SD/MSG -ARG -HIS -LYS -URA +Canavanine +G418 +Thialysine	Yku70_v2_R3_Steve	13	11.0	2.76793429401	5548.4	59.9608275774	254.0	3.1345162354	308651.001133	10147.3488797	43.0	3.81152037514	305468.001003	5966.45950629	1515	1712	137	136	139	149	134	1751	0
DLR00017309	12	11	YPL239W	37.5	SD/MSG -ARG -HIS -LYS -URA +Canavanine +G418 +Thialysine	Yku70_v2_R3_Steve	13	11.0	4.05102799997	567.9	61.1055918065	254.0	8.99519834688	36468.9	1302.04640525	43.0	2.76218118637	21499.4688268	500.624669475	1648	1717	137	136	106	122	117	244	0
DLR00017309	12	12	YPL134C	37.5	SD/MSG -ARG -HIS -LYS -URA +Canavanine +G418 +Thialysine	Yku70_v2_R3_Steve	13	11.0	3.0031396955	8708.7	79.6162912477	254.0	3.40562428398	572942.001142	16006.3245488	43.0	4.13764473134	572145.001188	9898.31292743	1777	1716	137	136	152	160	141	1683	0
DLR00017309	12	13	YPL236C	37.5	SD/MSG -ARG -HIS -LYS -URA +Canavanine +G418 +Thialysine	Yku70_v2_R3_Steve	13	11.0	2.85955732445	6387.7	70.6430154032	254.0	3.24508079064	362689.001288	12092.8792028	43.0	3.86605460013	397271.6	4974.05429753	1917	1714	137	136	141	150	134	1693	0
DLR00017309	12	14	YPL133C	37.5	SD/MSG -ARG -HIS -LYS -URA +Canavanine +G418 +Thialysine	Yku70_v2_R3_Steve	13	11.0	2.79028228255	6151.2	93.1844679621	254.0	3.21639232031	359699.001236	12133.1139707	43.0	3.83061653492	393911.1	5095.00655697	2061	1706	137	136	141	151	135	1691	0
DLR00017309	12	15	YPL232W	37.5	SD/MSG -ARG -HIS -LYS -URA +Canavanine +G418 +Thialysine	Yku70_v2_R3_Steve	13	11.0	2.69907078646	4252.6	73.6594157519	254.0	3.04377662541	190462.0014	7882.08172857	43.0	3.66677672696	186137.001272	4384.63673525	2188	1712	137	136	124	136	124	1191	0
DLR00017309	12	16	YPL130W	37.5	SD/MSG -ARG -HIS -LYS -URA +Canavanine +G418 +Thialysine	Yku70_v2_R3_Steve	13	11.0	2.71193435771	4497.9	83.3332401357	254.0	3.15872603516	272791.001386	10031.7150322	43.0	3.74183835098	291659.5	4593.16068924	2328	1710	137	136	141	151	135	1389	10
DLR00017309	12	17	YPL230W	37.5	SD/MSG -ARG -HIS -LYS -URA +Canavanine +G418 +Thialysine	Yku70_v2_R3_Steve	13	11.0	3.21312393623	9447.44795945	97.1126993361	254.0	3.554505263	606669.001293	15220.8584563	43.0	4.32117991892	607722.001547	9137.22090528	2459	1711	137	136	148	156	138	1532	0
DLR00017309	12	18	YPL127C	37.5	SD/MSG -ARG -HIS -LYS -URA +Canavanine +G418 +Thialysine	Yku70_v2_R3_Steve	13	11.0	2.83989540663	6178.7	86.6432301259	254.0	3.23544610052	366363.001254	12499.0770706	43.0	3.85552680837	395337.8	5588.76510054	2606	1710	137	136	139	149	134	1247	0
DLR00017309	12	19	YPL229W	37.5	SD/MSG -ARG -HIS -LYS -URA +Canavanine +G418 +Thialysine	Yku70_v2_R3_Steve	13	11.0	3.1899157669	9464.97734202	94.3555964958	254.0	3.5100419566	571202.001376	14555.4345385	43.0	4.27585499483	570320.001534	8719.52667386	2746	1714	137	136	142	151	135	1131	15
DLR00017309	12	20	YPL125W	37.5	SD/MSG -ARG -HIS -LYS -URA +Canavanine +G418 +Thialysine	Yku70_v2_R3_Steve	13	11.0	2.45811997885	3152.6	81.2601616918	254.0	2.91092751715	145957.001298	7112.52598671	43.0	3.38266344893	146912.7	2963.88838238	2879	1712	137	136	119	133	123	616	0
DLR00017309	12	21	YPL227C	37.5	SD/MSG -ARG -HIS -LYS -URA +Canavanine +G418 +Thialysine	Yku70_v2_R3_Steve	13	11.0	3.29381320957	9044.47917279	113.13723442	254.0	3.52799146471	541043.001375	12376.0279299	43.0	4.29995039387	538933.001572	6780.63842773	3015	1713	137	136	137	147	133	1087	0
DLR00017309	12	22	YPL123C	37.5	SD/MSG -ARG -HIS -LYS -URA +Canavanine +G418 +Thialysine	Yku70_v2_R3_Steve	13	11.0	2.39746246559	2383.7	52.995486031	254.0	2.91455084029	131566.001199	6994.07547751	43.0	3.39650527272	112633.001041	3077.57774263	3143	1713	137	136	119	132	122	508	0
DLR00017309	12	23	YPL226W	37.5	SD/MSG -ARG -HIS -LYS -URA +Canavanine +G418 +Thialysine	Yku70_v2_R3_Steve	13	11.0	3.95104434621	11730.4097641	134.883940568	254.0	4.24277703312	1029891.00018	7703.26367796	43.0	5.11728540859	1027698.99999	4588.83608218	3287	1711	137	136	156	162	143	953	25
DLR00017309	12	24	YOR202W	37.5	SD/MSG -ARG -HIS -LYS -URA +Canavanine +G418 +Thialysine	Yku70_v2_R3_Steve	13	11.0	2.99898593599	9287.3	121.575863178	254.0	3.41911674422	637330.001124	15045.4396655	43.0	4.12931220063	628002.001208	7968.98560794	3425	1708	137	136	137	145	129	697	0
DLR00017309	13	1	YOR202W	37.5	SD/MSG -ARG -HIS -LYS -URA +Canavanine +G418 +Thialysine	Yku70_v2_R3_Steve	13	11.0	3.51231821695	12391.4285595	161.713880589	254.0	3.74194598362	1015322.00124	17222.2969476	43.0	4.52972582757	1014210.00161	7284.85386523	291	1851	137	136	154	160	144	1245	4
DLR00017309	13	2	YOR300W	37.5	SD/MSG -ARG -HIS -LYS -URA +Canavanine +G418 +Thialysine	Yku70_v2_R3_Steve	13	11.0	0.5	340.999830891	66.3680884354	254.0	12.0	30223.1485055	619.341229129	43.0	0.932753764935	3359.99999011	725.631185259	425	1840	137	136	-1	-1	-1	14	0
DLR00017309	13	3	YPL026C	37.5	SD/MSG -ARG -HIS -LYS -URA +Canavanine +G418 +Thialysine	Yku70_v2_R3_Steve	13	11.0	3.68677569385	12024.3380229	160.263592051	254.0	3.92101914453	1054172.00036	13996.9065123	43.0	4.72848430959	1074846.3428	2757.10835837	559	1851	137	136	166	171	152	1233	0
DLR00017309	13	4	YOR299W	37.5	SD/MSG -ARG -HIS -LYS -URA +Canavanine +G418 +Thialysine	Yku70_v2_R3_Steve	13	11.0	1.90322987973	1010.9	40.8124967228	254.0	2.7461287012	75359.0005618	6232.59396467	43.0	2.88455856449	51700.0006646	1908.25167035	688	1853	137	136	132	143	134	614	5
DLR00017309	13	5	YPL025C	37.5	SD/MSG -ARG -HIS -LYS -URA +Canavanine +G418 +Thialysine	Yku70_v2_R3_Steve	13	11.0	3.03909259051	8188.13915106	186.046307642	254.0	3.42500981736	579632.001199	15107.6344681	43.0	4.16545805584	578957.001389	8224.96591819	835	1861	137	136	159	166	149	2099	0
DLR00017309	13	6	YOR298W	37.5	SD/MSG -ARG -HIS -LYS -URA +Canavanine +G418 +Thialysine	Yku70_v2_R3_Steve	13	11.0	3.56653410498	10487.4640239	107.491102013	254.0	3.83174508189	860125.000385	13649.9676432	43.0	4.64727913229	854995.000366	5298.39818056	965	1848	137	136	167	173	153	1068	0
DLR00017309	13	7	YPL024W	37.5	SD/MSG -ARG -HIS -LYS -URA +Canavanine +G418 +Thialysine	Yku70_v2_R3_Steve	13	11.0	2.7669074393	5718.9	70.6553460362	254.0	3.17814564431	335711.00117	10687.722571	43.0	3.87086748494	335243.001096	6442.64681778	1106	1854	137	136	144	154	140	2465	0
DLR00017309	13	8	YOR298C-A	37.5	SD/MSG -ARG -HIS -LYS -URA +Canavanine +G418 +Thialysine	Yku70_v2_R3_Steve	13	11.0	2.90588030868	5473.46531481	88.4234900339	254.0	3.15043052162	288425.001217	8487.02116422	43.0	3.84896097228	285904.00132	3943.43309343	1233	1850	137	136	134	145	132	1893	0
DLR00017309	13	9	YPL023C	37.5	SD/MSG -ARG -HIS -LYS -URA +Canavanine +G418 +Thialysine	Yku70_v2_R3_Steve	13	11.0	3.34692118423	11321.389233	141.968389196	254.0	3.57466185054	764493.001376	19078.287575	43.0	4.34339541889	766693.001601	10933.4041238	1378	1852	137	136	152	160	142	1538	10
DLR00017309	13	10	YOR297C	37.5	SD/MSG -ARG -HIS -LYS -URA +Canavanine +G418 +Thialysine	Yku70_v2_R3_Steve	13	11.0	0.0	11.0	28.4624804916	254.0	12.0	29611.3378336	491.076958311	43.0	0.5	1553.99980673	280.706415386	1512	1849	137	136	-1	-1	-1	0	0
DLR00017309	13	11	YPL022W	37.5	SD/MSG -ARG -HIS -LYS -URA +Canavanine +G418 +Thialysine	Yku70_v2_R3_Steve	13	11.0	2.96721467114	4954.55230552	151.663632561	254.0	3.10747303515	218800.001184	8279.44332558	43.0	3.76405451054	217808.001452	3200.32413928	1656	1856	137	136	123	136	125	1232	0
DLR00017309	13	12	YOR296W	37.5	SD/MSG -ARG -HIS -LYS -URA +Canavanine +G418 +Thialysine	Yku70_v2_R3_Steve	13	11.0	0.553372896256	650.7	120.555322491	254.0	12.0	32234.9383668	644.545752186	43.0	0.693823454106	4523.4	846.507001584	1786	1849	137	136	-1	-1	-1	0	0
DLR00017309	13	13	YPL021W	37.5	SD/MSG -ARG -HIS -LYS -URA +Canavanine +G418 +Thialysine	Yku70_v2_R3_Steve	13	11.0	3.57269075404	11646.6221647	126.692392581	254.0	3.84776332014	937608.000487	13924.2471979	43.0	4.66374554412	937489.000563	5294.65650409	1925	1856	137	136	162	168	147	1311	0
DLR00017309	13	14	YOR293W	37.5	SD/MSG -ARG -HIS -LYS -URA +Canavanine +G418 +Thialysine	Yku70_v2_R3_Steve	13	11.0	2.94703135485	3456.12201931	50.7488060815	254.0	3.11320115362	161062.000789	6761.16435513	43.0	3.70317487451	156166.001389	1646.12577381	2060	1849	137	136	121	134	122	1231	0
DLR00017309	13	15	YPL019C	37.5	SD/MSG -ARG -HIS -LYS -URA +Canavanine +G418 +Thialysine	Yku70_v2_R3_Steve	13	11.0	3.69012639657	11881.4512035	166.904718499	254.0	3.89964544907	942264.000151	13939.6765823	43.0	4.70328891408	965015.104188	2598.46944864	2195	1850	137	136	160	166	144	1181	0
DLR00017309	13	16	YOR292C	37.5	SD/MSG -ARG -HIS -LYS -URA +Canavanine +G418 +Thialysine	Yku70_v2_R3_Steve	13	11.0	3.46045974128	9557.91205859	115.44794996	254.0	3.77827735878	710667.000496	11750.1200891	43.0	4.58481622185	707317.000401	5323.15426049	2331	1851	137	136	156	163	142	1113	0
DLR00017309	13	17	YPL018W	37.5	SD/MSG -ARG -HIS -LYS -URA +Canavanine +G418 +Thialysine	Yku70_v2_R3_Steve	13	11.0	3.36291192355	11165.0881549	174.736833008	254.0	3.52886714633	676448.001363	16388.1081096	43.0	4.29585655653	678736.001655	9108.47999409	2474	1850	137	136	141	151	133	1177	0
DLR00017309	13	18	YOR291W	37.5	SD/MSG -ARG -HIS -LYS -URA +Canavanine +G418 +Thialysine	Yku70_v2_R3_Steve	13	11.0	2.08983116198	1494.9	55.7558717951	254.0	2.84919560478	78226.000663	6630.01241971	43.0	3.00856193784	59568.0008402	1772.67539327	2606	1843	137	136	116	131	122	571	4
DLR00017309	13	19	YPL017C	37.5	SD/MSG -ARG -HIS -LYS -URA +Canavanine +G418 +Thialysine	Yku70_v2_R3_Steve	13	11.0	2.98431497189	7609.8	154.677870422	254.0	3.24394144965	367048.001384	11624.3637421	43.0	3.8745263597	405366.5	4234.02311979	2744	1852	137	136	130	142	128	1323	0
DLR00017309	13	20	YOR289W	37.5	SD/MSG -ARG -HIS -LYS -URA +Canavanine +G418 +Thialysine	Yku70_v2_R3_Steve	13	11.0	3.64914572589	9796.19689974	99.0053883204	254.0	3.87223681895	774087.000146	11299.6167316	43.0	4.6941763976	769636.000171	4633.12974293	2871	1845	137	136	157	164	145	1078	8
DLR00017309	13	21	YPL014W	37.5	SD/MSG -ARG -HIS -LYS -URA +Canavanine +G418 +Thialysine	Yku70_v2_R3_Steve	13	11.0	3.66088232901	12166.7770566	183.054446339	254.0	3.78280406395	818040.000932	15146.8075782	43.0	4.59313562358	816282.001046	7691.8584633	3014	1851	137	136	145	153	137	740	0
DLR00017309	13	22	YOR288C	37.5	SD/MSG -ARG -HIS -LYS -URA +Canavanine +G418 +Thialysine	Yku70_v2_R3_Steve	13	11.0	3.30562929048	8531.25517763	160.832644163	254.0	3.5409314142	547192.001314	13234.632561	43.0	4.30557123583	540382.00153	7194.55412076	3146	1844	137	136	137	146	131	704	11
DLR00017309	13	23	YPL009C	37.5	SD/MSG -ARG -HIS -LYS -URA +Canavanine +G418 +Thialysine	Yku70_v2_R3_Steve	13	11.0	3.64913361859	11359.0001142	303.881270918	254.0	3.76810475258	841188.001271	14584.7205681	43.0	4.56862787322	839157.001423	7974.09110155	3295	1845	137	136	141	148	132	722	21
DLR00017309	13	24	YOR202W	37.5	SD/MSG -ARG -HIS -LYS -URA +Canavanine +G418 +Thialysine	Yku70_v2_R3_Steve	13	11.0	3.1006556035	10439.1540848	356.898432675	254.0	3.47938595662	766122.00104	18500.7794541	43.0	4.19761262983	757974.001182	9707.84001802	3431	1847	137	136	140	147	130	616	21
DLR00017309	14	1	YOR202W	37.5	SD/MSG -ARG -HIS -LYS -URA +Canavanine +G418 +Thialysine	Yku70_v2_R3_Steve	13	11.0	3.00767513741	10238.8	106.375344641	254.0	3.41482176344	680382.001014	17002.6119793	43.0	4.14307648855	682398.001092	9417.54938523	284	1992	137	136	145	152	138	1950	5
DLR00017309	14	2	YPL156C	37.5	SD/MSG -ARG -HIS -LYS -URA +Canavanine +G418 +Thialysine	Yku70_v2_R3_Steve	13	11.0	2.79201126796	6363.5	77.9255259931	254.0	3.22467434366	436619.001046	13132.1299247	43.0	3.92038638973	431391.000927	8387.21401163	412	1992	137	136	146	153	139	1885	0
DLR00017309	14	3	YPL260W	37.5	SD/MSG -ARG -HIS -LYS -URA +Canavanine +G418 +Thialysine	Yku70_v2_R3_Steve	13	11.0	2.76597882457	5652.9	85.1610248706	254.0	3.23468923164	388532.001194	11794.3762852	43.0	3.93410135038	383959.001101	7547.06957642	553	1985	137	136	151	158	143	2167	0
DLR00017309	14	4	YPL155C	37.5	SD/MSG -ARG -HIS -LYS -URA +Canavanine +G418 +Thialysine	Yku70_v2_R3_Steve	13	11.0	2.80775598736	6364.6	95.2324686325	254.0	3.1900535716	399163.001053	12234.6017159	43.0	3.88607985332	397573.000944	7698.00751468	689	1983	137	136	147	156	142	2311	4
DLR00017309	14	5	YPL259C	37.5	SD/MSG -ARG -HIS -LYS -URA +Canavanine +G418 +Thialysine	Yku70_v2_R3_Steve	13	11.0	2.1349532343	1601.6	46.8776582799	254.0	2.74414202039	104164.000893	6336.89022102	43.0	3.15482303845	85766.0007348	2534.0205892	829	2000	137	136	136	147	137	1100	0
DLR00017309	14	6	YPL154C	37.5	SD/MSG -ARG -HIS -LYS -URA +Canavanine +G418 +Thialysine	Yku70_v2_R3_Steve	13	11.0	2.89550666166	7549.3	81.2712684476	254.0	3.27452203484	477719.001053	14546.3782633	43.0	3.98948558825	475354.001004	9047.72447784	962	1988	137	136	150	159	143	1989	0
DLR00017309	14	7	YPL258C	37.5	SD/MSG -ARG -HIS -LYS -URA +Canavanine +G418 +Thialysine	Yku70_v2_R3_Steve	13	11.0	2.958841174	7961.8	71.4472340307	254.0	3.35492030667	509046.00122	14425.0252839	43.0	4.08432337136	510425.001256	8877.20394411	1105	1989	137	136	152	161	144	2344	0
DLR00017309	14	8	YPL152W	37.5	SD/MSG -ARG -HIS -LYS -URA +Canavanine +G418 +Thialysine	Yku70_v2_R3_Steve	13	11.0	1.5073513738	257.4	17.0166346258	254.0	8.62396508571	35325.0	1910.72677794	43.0	2.34385870649	10910.9	353.423335097	1239	1983	137	136	117	131	124	138	0
DLR00017309	14	9	YPL257W	37.5	SD/MSG -ARG -HIS -LYS -URA +Canavanine +G418 +Thialysine	Yku70_v2_R3_Steve	13	11.0	3.09270188771	9461.7141237	95.0278059335	254.0	3.45608679975	612105.001216	16008.8225338	43.0	4.20534679278	616109.001368	9365.06592959	1377	1987	137	136	151	159	142	2226	10
DLR00017309	14	10	YPL150W	37.5	SD/MSG -ARG -HIS -LYS -URA +Canavanine +G418 +Thialysine	Yku70_v2_R3_Steve	13	11.0	2.78933517284	7173.1	117.342500633	254.0	3.16221010473	414458.000893	14613.1128352	43.0	3.84635326495	414105.000799	10423.1303521	1505	1984	137	136	141	151	136	1793	0
DLR00017309	14	11	YPL256C	37.5	SD/MSG -ARG -HIS -LYS -URA +Canavanine +G418 +Thialysine	Yku70_v2_R3_Steve	13	11.0	0.0	11.0	23.652703277	254.0	12.0	29719.7620574	597.878876538	43.0	0.0	43.0	145.441854177	1649	1985	137	136	-1	-1	-1	0	0
DLR00017309	14	12	YPL149W	37.5	SD/MSG -ARG -HIS -LYS -URA +Canavanine +G418 +Thialysine	Yku70_v2_R3_Steve	13	11.0	2.89172829812	7624.1	92.5030991885	254.0	3.30518759878	505220.001048	15686.2835107	43.0	4.01328801197	503688.00108	10148.7077469	1782	1990	137	136	150	159	141	1792	0
DLR00017309	14	13	YPL253C	37.5	SD/MSG -ARG -HIS -LYS -URA +Canavanine +G418 +Thialysine	Yku70_v2_R3_Steve	13	11.0	2.7137181018	5421.9	70.6244050085	254.0	3.07532688594	280249.001098	9702.66191914	43.0	3.74043176666	283752.000932	5745.72246486	1914	1993	137	136	133	144	131	2408	2
DLR00017309	14	14	YPL147W	37.5	SD/MSG -ARG -HIS -LYS -URA +Canavanine +G418 +Thialysine	Yku70_v2_R3_Steve	13	11.0	2.97826614632	7610.9	61.3369262978	254.0	3.45795469431	571326.001172	14339.5558552	43.0	4.19606368467	567998.001337	8302.86713924	2052	1988	137	136	158	165	146	1750	0
DLR00017309	14	15	YPL250C	37.5	SD/MSG -ARG -HIS -LYS -URA +Canavanine +G418 +Thialysine	Yku70_v2_R3_Steve	13	11.0	0.0	11.0	11.6527619199	254.0	12.0	29278.6700379	267.83449184	43.0	0.0	43.0	74.0403934532	2197	1985	137	136	-1	-1	-1	0	0
DLR00017309	14	16	YPL145C	37.5	SD/MSG -ARG -HIS -LYS -URA +Canavanine +G418 +Thialysine	Yku70_v2_R3_Steve	13	11.0	2.8943486867	7471.2	85.7682370298	254.0	3.30848000924	476529.001161	14802.6323255	43.0	4.01809673419	475587.001188	9806.15290734	2323	1980	137	136	146	155	138	1767	0
DLR00017309	14	17	YPL249C	37.5	SD/MSG -ARG -HIS -LYS -URA +Canavanine +G418 +Thialysine	Yku70_v2_R3_Steve	13	11.0	3.32077893168	11549.725216	136.266398909	254.0	3.62504314369	831715.001282	19086.6239989	43.0	4.39624520013	832730.001586	10468.7639411	2466	1984	137	136	154	161	142	1348	0
DLR00017309	14	18	YPL144W	37.5	SD/MSG -ARG -HIS -LYS -URA +Canavanine +G418 +Thialysine	Yku70_v2_R3_Steve	13	11.0	0.0	11.0	32.6128620151	254.0	12.0	30596.139156	758.176462394	43.0	4.59308377826	962.1	320.852589627	2608	1985	137	136	-1	-1	-1	0	0
DLR00017309	14	19	YPL248C	37.5	SD/MSG -ARG -HIS -LYS -URA +Canavanine +G418 +Thialysine	Yku70_v2_R3_Steve	13	11.0	3.02336333169	9625.0	117.846890972	254.0	3.38364523955	571819.001137	17509.7519308	43.0	4.11477781418	571784.001249	11528.3402964	2737	1986	137	136	143	152	136	1542	0
DLR00017309	14	20	YPL141C	37.5	SD/MSG -ARG -HIS -LYS -URA +Canavanine +G418 +Thialysine	Yku70_v2_R3_Steve	13	11.0	2.83813821353	6723.2	92.2274223414	254.0	3.20576110416	372397.001183	12842.402063	43.0	3.82396082685	403928.8	5613.7341063	2873	1983	137	136	135	146	132	1169	0
DLR00017309	14	21	YPL247C	37.5	SD/MSG -ARG -HIS -LYS -URA +Canavanine +G418 +Thialysine	Yku70_v2_R3_Steve	13	11.0	3.44765654412	10889.2765029	129.872830485	254.0	3.68302639456	746123.001135	15612.4881558	43.0	4.47510007451	742695.001357	8272.50886391	3011	1987	137	136	147	155	138	888	0
DLR00017309	14	22	YPL140C	37.5	SD/MSG -ARG -HIS -LYS -URA +Canavanine +G418 +Thialysine	Yku70_v2_R3_Steve	13	11.0	3.10698877853	7825.10035452	134.366839068	254.0	3.44344616846	495183.001444	12585.9411859	43.0	4.18473120009	489147.001618	7108.05245161	3150	1977	137	136	138	147	133	811	0
DLR00017309	14	23	YPL246C	37.5	SD/MSG -ARG -HIS -LYS -URA +Canavanine +G418 +Thialysine	Yku70_v2_R3_Steve	13	11.0	3.2781688417	10729.3316739	169.241511296	254.0	3.57017061568	716152.001372	16051.4726741	43.0	4.33096075984	714322.001617	8706.87869748	3286	1977	137	136	139	147	131	885	6
DLR00017309	14	24	YOR202W	37.5	SD/MSG -ARG -HIS -LYS -URA +Canavanine +G418 +Thialysine	Yku70_v2_R3_Steve	13	11.0	2.86036810443	8382.0	164.668167998	254.0	3.30375188029	603406.000876	16604.6049873	43.0	3.98537243748	593335.000738	9787.32569097	3421	1981	137	136	139	146	130	774	11
DLR00017309	15	1	YOR202W	37.5	SD/MSG -ARG -HIS -LYS -URA +Canavanine +G418 +Thialysine	Yku70_v2_R3_Steve	13	11.0	3.64405980736	12142.0002378	228.975454053	254.0	3.7868109148	1026875.00105	15623.7783709	43.0	4.58266556215	1024514.00142	5688.34977545	290	2132	137	136	154	159	144	972	26
DLR00017309	15	2	YOR312C	37.5	SD/MSG -ARG -HIS -LYS -URA +Canavanine +G418 +Thialysine	Yku70_v2_R3_Steve	13	11.0	0.0	11.0	21.7168269855	254.0	12.0	29765.7787409	481.470990032	43.0	0.0	43.0	151.010160746	418	2119	137	136	-1	-1	-1	5	0
DLR00017309	15	3	YPL046C	37.5	SD/MSG -ARG -HIS -LYS -URA +Canavanine +G418 +Thialysine	Yku70_v2_R3_Steve	13	11.0	3.59612308522	12002.047701	151.805701309	254.0	3.85772952186	991542.000661	14729.4976399	43.0	4.67482821122	990050.000821	5905.71053157	563	2131	137	136	162	168	151	1262	0
DLR00017309	15	4	YOR311C	37.5	SD/MSG -ARG -HIS -LYS -URA +Canavanine +G418 +Thialysine	Yku70_v2_R3_Steve	13	11.0	3.24612719755	8970.73862847	178.35792155	254.0	3.44009609529	560540.001342	13078.506494	43.0	4.19501895101	560695.001589	6804.91139086	693	2126	137	136	145	154	140	1677	7
DLR00017309	15	5	YPL041C	37.5	SD/MSG -ARG -HIS -LYS -URA +Canavanine +G418 +Thialysine	Yku70_v2_R3_Steve	13	11.0	0.0	11.0	18.8700436904	254.0	12.0	27146.21146	787.911805311	43.0	0.0	43.0	129.533150881	827	2121	137	136	105	121	120	15	0
DLR00017309	15	6	YOR309C	37.5	SD/MSG -ARG -HIS -LYS -URA +Canavanine +G418 +Thialysine	Yku70_v2_R3_Steve	13	11.0	0.0	11.0	26.1022444875	254.0	11.3109244899	27844.8314383	779.961925913	43.0	0.0	43.0	185.675579526	964	2121	137	136	-1	-1	-1	0	0
DLR00017309	15	7	YPL039W	37.5	SD/MSG -ARG -HIS -LYS -URA +Canavanine +G418 +Thialysine	Yku70_v2_R3_Steve	13	11.0	3.5558382667	12072.0675676	205.356350878	254.0	3.73520481231	922165.001215	16642.72474	43.0	4.53222403718	920306.001552	7554.02184832	1107	2131	137	136	158	166	148	1237	0
DLR00017309	15	8	YOR308C	37.5	SD/MSG -ARG -HIS -LYS -URA +Canavanine +G418 +Thialysine	Yku70_v2_R3_Steve	13	11.0	2.59941842379	4230.6	95.1282456153	254.0	2.93703575586	214527.001012	8042.84882585	43.0	3.56862712642	209543.000798	4803.17994351	1236	2124	137	136	131	143	132	1955	0
DLR00017309	15	9	YPL038W	37.5	SD/MSG -ARG -HIS -LYS -URA +Canavanine +G418 +Thialysine	Yku70_v2_R3_Steve	13	11.0	3.76569608839	12139.9470962	137.456274736	254.0	3.93366265897	984857.00008	14169.690199	43.0	4.76997512641	983772.000166	5288.43908677	1379	2129	137	136	162	169	149	1143	0
DLR00017309	15	10	YOR307C	37.5	SD/MSG -ARG -HIS -LYS -URA +Canavanine +G418 +Thialysine	Yku70_v2_R3_Steve	13	11.0	3.23755273678	9444.74070881	89.7694411493	254.0	3.54245645956	664572.00127	15167.0971462	43.0	4.30764234855	664024.001533	7965.70608607	1508	2126	137	136	151	160	143	1613	0
DLR00017309	15	11	YPL037C	37.5	SD/MSG -ARG -HIS -LYS -URA +Canavanine +G418 +Thialysine	Yku70_v2_R3_Steve	13	11.0	2.95717496979	6414.13572462	125.091012434	254.0	3.17469711379	329583.001242	9776.6192971	43.0	3.87192112497	331052.001284	5212.66075358	1654	2129	137	136	130	142	130	1820	0
DLR00017309	15	12	YOR306C	37.5	SD/MSG -ARG -HIS -LYS -URA +Canavanine +G418 +Thialysine	Yku70_v2_R3_Steve	13	11.0	3.22158002853	8632.44141457	97.1160061781	254.0	3.52222742464	639857.001302	15620.6814154	43.0	4.27655535379	632739.0016	8765.0258753	1783	2124	137	136	152	160	142	1139	0
DLR00017309	15	13	YPL036W	37.5	SD/MSG -ARG -HIS -LYS -URA +Canavanine +G418 +Thialysine	Yku70_v2_R3_Steve	13	11.0	3.68153607342	12002.0997563	206.58765445	254.0	3.86548654972	994712.000678	15463.2955321	43.0	4.68197010106	993050.000802	6546.23525193	1931	2126	137	136	159	165	145	1126	0
DLR00017309	15	14	YOR303W	37.5	SD/MSG -ARG -HIS -LYS -URA +Canavanine +G418 +Thialysine	Yku70_v2_R3_Steve	13	11.0	0.0	11.0	12.1576680861	254.0	12.0	28944.9599973	401.624830191	43.0	0.0	43.0	118.438760517	2062	2119	137	136	-1	-1	-1	2	0
DLR00017309	15	15	YPL034W	37.5	SD/MSG -ARG -HIS -LYS -URA +Canavanine +G418 +Thialysine	Yku70_v2_R3_Steve	13	11.0	3.50631776985	12118.2732808	209.090916327	254.0	3.72870697525	941729.001257	18495.0028103	43.0	4.51813652516	942695.001663	9289.29951171	2199	2122	137	136	155	163	143	1364	11
DLR00017309	15	16	YOR304W	37.5	SD/MSG -ARG -HIS -LYS -URA +Canavanine +G418 +Thialysine	Yku70_v2_R3_Steve	13	11.0	1.99344245796	1333.2	59.4333227134	254.0	2.93145988023	62476.9973261	6657.14227302	43.0	2.76044337562	47411.1	1257.49904575	2334	2121	137	136	107	122	117	306	0
DLR00017309	15	17	YPL033C	37.5	SD/MSG -ARG -HIS -LYS -URA +Canavanine +G418 +Thialysine	Yku70_v2_R3_Steve	13	11.0	0.0	11.0	35.9095603784	254.0	10.2227263697	32483.7	1277.49063197	43.0	2.10395323619	6840.9	290.304655787	2477	2119	137	136	104	120	116	49	0
DLR00017309	15	18	YOR304C-A	37.5	SD/MSG -ARG -HIS -LYS -URA +Canavanine +G418 +Thialysine	Yku70_v2_R3_Steve	13	11.0	3.14543044696	8897.00974861	79.900571526	254.0	3.48350380151	626060.001246	15916.9135786	43.0	4.22850823545	619440.001483	9190.66884949	2605	2122	137	136	152	160	142	1113	0
DLR00017309	15	19	YPL032C	37.5	SD/MSG -ARG -HIS -LYS -URA +Canavanine +G418 +Thialysine	Yku70_v2_R3_Steve	13	11.0	3.30799360077	10587.183475	174.007203762	254.0	3.51972749715	657243.00139	16130.8242564	43.0	4.28290371007	659751.001694	9168.36310366	2748	2118	137	136	144	153	137	1543	0
DLR00017309	15	20	YOR302W	37.5	SD/MSG -ARG -HIS -LYS -URA +Canavanine +G418 +Thialysine	Yku70_v2_R3_Steve	13	11.0	0.0	11.0	14.0454745306	254.0	10.9664254955	29511.9	926.352285025	43.0	0.0	43.0	118.962572284	2882	2121	137	136	-1	-1	-1	0	0
DLR00017309	15	21	YPL030W	37.5	SD/MSG -ARG -HIS -LYS -URA +Canavanine +G418 +Thialysine	Yku70_v2_R3_Steve	13	11.0	3.52688408337	11832.0210015	155.237156007	254.0	3.64156646492	914480.15647	9995.17261377	43.0	4.51226397281	838761.00156	7854.37570361	3019	2123	137	136	149	157	141	1027	9
DLR00017309	15	22	YOR301W	37.5	SD/MSG -ARG -HIS -LYS -URA +Canavanine +G418 +Thialysine	Yku70_v2_R3_Steve	13	11.0	3.0471707758	7231.2880776	111.682868274	254.0	3.33914944161	435591.001388	11489.0884504	43.0	4.05863054967	428000.001506	6492.95459018	3156	2121	137	136	135	145	131	764	0
DLR00017309	15	23	YPL027W	37.5	SD/MSG -ARG -HIS -LYS -URA +Canavanine +G418 +Thialysine	Yku70_v2_R3_Steve	13	11.0	4.13542441445	13893.9155196	413.740059715	254.0	4.10643199355	1191487.00004	12339.6295038	43.0	4.95576011432	1189354.00015	6352.41602208	3290	2114	137	136	155	160	142	737	79
DLR00017309	15	24	YOR202W	37.5	SD/MSG -ARG -HIS -LYS -URA +Canavanine +G418 +Thialysine	Yku70_v2_R3_Steve	13	11.0	2.89226693883	8472.2	302.562580046	254.0	3.27335643354	569343.00083	16700.1383413	43.0	3.95709428153	557929.000719	9900.36186891	3430	2121	137	136	137	145	131	526	0
DLR00017309	16	1	YOR202W	37.5	SD/MSG -ARG -HIS -LYS -URA +Canavanine +G418 +Thialysine	Yku70_v2_R3_Steve	13	11.0	2.9352047385	8459.0	108.965490415	254.0	3.2335664137	461851.001003	13061.2286592	43.0	3.92267268734	459786.000882	7707.23501764	265	2269	137	136	139	146	136	976	24
DLR00017309	16	2	YOR202W	37.5	SD/MSG -ARG -HIS -LYS -URA +Canavanine +G418 +Thialysine	Yku70_v2_R3_Steve	13	11.0	2.5166205092	4313.1	114.48037976	254.0	2.97381062195	237837.000887	8705.624532	43.0	3.49891292065	249030.1	3641.60514716	419	2256	137	136	141	149	139	1147	1
DLR00017309	16	3	YOR202W	37.5	SD/MSG -ARG -HIS -LYS -URA +Canavanine +G418 +Thialysine	Yku70_v2_R3_Steve	13	11.0	3.0880750589	7907.40473102	184.844556685	254.0	3.31344349605	459228.001372	12723.6678721	43.0	3.93852910585	501517.143783	4452.96657118	562	2266	137	136	148	155	144	1470	0
DLR00017309	16	4	YOR202W	37.5	SD/MSG -ARG -HIS -LYS -URA +Canavanine +G418 +Thialysine	Yku70_v2_R3_Steve	13	11.0	3.12746953678	8111.52653189	137.336623855	254.0	3.36996671852	494711.001403	12885.0966724	43.0	4.01599802262	534786.246823	4076.92383287	693	2253	137	136	151	159	147	1536	0
DLR00017309	16	5	YOR202W	37.5	SD/MSG -ARG -HIS -LYS -URA +Canavanine +G418 +Thialysine	Yku70_v2_R3_Steve	13	11.0	2.89917322393	7981.6	94.8087470083	254.0	3.26157610686	438452.001038	12277.3657564	43.0	3.96454315782	436211.000927	7854.98604	825	2257	137	136	147	156	144	1551	12
DLR00017309	16	6	YOR202W	37.5	SD/MSG -ARG -HIS -LYS -URA +Canavanine +G418 +Thialysine	Yku70_v2_R3_Steve	13	11.0	3.07184803311	9411.6	153.728858274	254.0	3.43763591365	568927.001016	14336.5801517	43.0	4.17913848725	562303.001036	8572.70469258	961	2262	137	136	154	162	148	937	0
DLR00017309	16	7	YOR202W	37.5	SD/MSG -ARG -HIS -LYS -URA +Canavanine +G418 +Thialysine	Yku70_v2_R3_Steve	13	11.0	3.4609131672	8485.98800228	310.822184834	254.0	3.45866368475	528923.001627	12739.6530926	43.0	4.20477193954	526629.001736	7750.53774063	1107	2266	137	136	151	160	146	1083	0
DLR00017309	16	8	YOR202W	37.5	SD/MSG -ARG -HIS -LYS -URA +Canavanine +G418 +Thialysine	Yku70_v2_R3_Steve	13	11.0	2.79242645205	5883.9	89.8912564733	254.0	3.15450065366	320075.001105	10441.9052103	43.0	3.75173557428	342443.2	4179.49229908	1234	2258	137	136	144	154	141	1149	0
DLR00017309	16	9	YOR202W	37.5	SD/MSG -ARG -HIS -LYS -URA +Canavanine +G418 +Thialysine	Yku70_v2_R3_Steve	13	11.0	3.68785247746	8338.44858419	253.256679721	254.0	3.5181936142	562381.001839	12278.1580387	43.0	4.27028738949	556876.001806	7750.67303483	1372	2262	137	136	151	159	145	944	0
DLR00017309	16	10	YOR202W	37.5	SD/MSG -ARG -HIS -LYS -URA +Canavanine +G418 +Thialysine	Yku70_v2_R3_Steve	13	11.0	2.82328606529	5528.6	31.2177850238	254.0	3.15719927296	307451.001231	9644.33607082	43.0	3.83001594436	296194.001112	5787.68150011	1509	2260	137	136	143	153	140	955	1
DLR00017309	16	11	YOR202W	37.5	SD/MSG -ARG -HIS -LYS -URA +Canavanine +G418 +Thialysine	Yku70_v2_R3_Steve	13	11.0	3.51025548082	8022.65259965	250.888265557	254.0	3.4544230741	519527.001759	12930.9351557	43.0	4.18446947514	513435.001792	8487.90527984	1648	2263	137	136	151	159	144	912	1
DLR00017309	16	12	YOR202W	37.5	SD/MSG -ARG -HIS -LYS -URA +Canavanine +G418 +Thialysine	Yku70_v2_R3_Steve	13	11.0	2.91900753586	6790.3	55.0550164758	254.0	3.27782486075	386399.00133	11306.2024294	43.0	3.98058504321	378643.001304	6768.89531191	1781	2258	137	136	148	157	143	1078	3
DLR00017309	16	13	YOR202W	37.5	SD/MSG -ARG -HIS -LYS -URA +Canavanine +G418 +Thialysine	Yku70_v2_R3_Steve	13	11.0	3.34067099055	8521.41161402	137.544004623	254.0	3.43645710557	508379.001581	11847.4184107	43.0	4.16682680299	502961.001666	6596.39829836	1933	2260	137	136	150	158	143	1022	18
DLR00017309	16	14	YOR202W	37.5	SD/MSG -ARG -HIS -LYS -URA +Canavanine +G418 +Thialysine	Yku70_v2_R3_Steve	13	11.0	2.74516004546	5321.8	146.101366764	254.0	3.11558727958	288263.000899	8964.01687039	43.0	3.76409363949	279074.000618	6174.54357355	2054	2259	137	136	142	152	138	963	1
DLR00017309	16	15	YOR202W	37.5	SD/MSG -ARG -HIS -LYS -URA +Canavanine +G418 +Thialysine	Yku70_v2_R3_Steve	13	11.0	3.40320992498	9101.00000632	213.635837769	254.0	3.47221615088	560253.00164	12339.0177575	43.0	4.20590680531	558375.001714	7589.03151251	2194	2259	137	136	150	158	143	1135	14
DLR00017309	16	16	YOR202W	37.5	SD/MSG -ARG -HIS -LYS -URA +Canavanine +G418 +Thialysine	Yku70_v2_R3_Steve	13	11.0	2.79515126769	6603.3	109.097130607	254.0	3.15424539448	351753.000986	10438.5135617	43.0	3.82363520058	344765.000769	6934.51169858	2333	2255	137	136	143	153	139	1043	1
DLR00017309	16	17	YOR202W	37.5	SD/MSG -ARG -HIS -LYS -URA +Canavanine +G418 +Thialysine	Yku70_v2_R3_Steve	13	11.0	3.04316467237	9698.7	226.732256938	254.0	3.3672846154	535317.000901	14934.6816521	43.0	4.08172914213	528264.000797	9927.84276683	2471	2254	137	136	148	157	142	685	0
DLR00017309	16	18	YOR202W	37.5	SD/MSG -ARG -HIS -LYS -URA +Canavanine +G418 +Thialysine	Yku70_v2_R3_Steve	13	11.0	2.93245207465	7528.4	98.3948190096	254.0	3.28129360088	411570.001183	11906.7644725	43.0	3.98303674029	401336.001125	7289.17730386	2601	2255	137	136	148	157	142	658	2
DLR00017309	16	19	YOR202W	37.5	SD/MSG -ARG -HIS -LYS -URA +Canavanine +G418 +Thialysine	Yku70_v2_R3_Steve	13	11.0	3.27897483551	9643.39465759	74.1420411649	254.0	3.52329559345	593491.00135	13682.4217731	43.0	4.27699977484	586398.001598	7584.45362495	2738	2252	137	136	153	161	145	679	0
DLR00017309	16	20	YOR202W	37.5	SD/MSG -ARG -HIS -LYS -URA +Canavanine +G418 +Thialysine	Yku70_v2_R3_Steve	13	11.0	2.64887726127	5236.0	104.579057277	254.0	3.0973362213	287797.001133	9623.98638245	43.0	3.74979888968	275545.000954	6247.20685431	2877	2243	137	136	143	152	140	756	0
DLR00017309	16	21	YOR202W	37.5	SD/MSG -ARG -HIS -LYS -URA +Canavanine +G418 +Thialysine	Yku70_v2_R3_Steve	13	11.0	3.34871563398	9933.12016665	124.508598483	254.0	3.52040128053	597644.001519	12133.8649979	43.0	4.27608628718	590483.001717	6617.26303275	3023	2250	137	136	150	157	143	631	32
DLR00017309	16	22	YOR202W	37.5	SD/MSG -ARG -HIS -LYS -URA +Canavanine +G418 +Thialysine	Yku70_v2_R3_Steve	13	11.0	3.02662681393	6562.21756588	49.2344696749	254.0	3.28887517199	380473.001478	9269.14969708	43.0	3.98282718	365714.001457	4796.83066364	3147	2247	137	136	145	152	139	349	0
DLR00017309	16	23	YOR202W	37.5	SD/MSG -ARG -HIS -LYS -URA +Canavanine +G418 +Thialysine	Yku70_v2_R3_Steve	13	11.0	4.21132468707	10180.0231018	388.539777146	254.0	3.91482845774	682056.000747	28436.7895228	43.0	4.75038295416	681484.999894	33462.1897231	3286	2274	137	136	145	151	137	911	112
DLR00017309	16	24	YOR202W	37.5	SD/MSG -ARG -HIS -LYS -URA +Canavanine +G418 +Thialysine	Yku70_v2_R3_Steve	13	11.0	2.52675662605	6683.6	399.608904743	254.0	2.93018382596	338597.000549	16644.4703698	43.0	3.54496479318	325663.000269	14064.557308	3424	2252	137	136	136	144	132	175	6
DLR00017310	1	1	YOR202W	23	SD/MSG -ARG -HIS -LYS -URA +Canavanine +G418 +Thialysine	Yku70_v2_R3_Steve	14	11.0	3.05012790608	10093.4457764	114.514855952	254.0	3.39210579689	672455.000842	16034.150862	43.0	4.09484232901	665023.000796	8254.60958988	279	213	137	136	149	155	143	634	44
DLR00017310	1	2	YOR202W	23	SD/MSG -ARG -HIS -LYS -URA +Canavanine +G418 +Thialysine	Yku70_v2_R3_Steve	14	11.0	3.48263959052	10061.0137587	120.023234096	254.0	3.64834040749	747479.00066	14230.0865136	43.0	4.41781475533	739467.000895	5147.22086652	413	220	137	136	155	161	148	692	0
DLR00017310	1	3	YOR202W	23	SD/MSG -ARG -HIS -LYS -URA +Canavanine +G418 +Thialysine	Yku70_v2_R3_Steve	14	11.0	3.37412674735	10842.9979597	77.0652748084	254.0	3.60921967296	779683.000899	16199.2260726	43.0	4.37264246454	773801.001207	6406.00004913	550	222	137	136	158	164	151	833	0
DLR00017310	1	4	YOR202W	23	SD/MSG -ARG -HIS -LYS -URA +Canavanine +G418 +Thialysine	Yku70_v2_R3_Steve	14	11.0	3.44587968717	9207.59638624	78.0316950356	254.0	3.64751028695	684005.000338	13317.2499738	43.0	4.39745911313	695679.255495	2712.12920044	687	218	137	136	162	168	154	842	7
DLR00017310	1	5	YOR202W	23	SD/MSG -ARG -HIS -LYS -URA +Canavanine +G418 +Thialysine	Yku70_v2_R3_Steve	14	11.0	3.36513042862	10867.3971544	85.6606270339	254.0	3.59364872242	732543.00089	14833.6056954	43.0	4.36273192243	728133.001108	6290.75901305	824	221	137	136	156	164	151	943	0
DLR00017310	1	6	YOR202W	23	SD/MSG -ARG -HIS -LYS -URA +Canavanine +G418 +Thialysine	Yku70_v2_R3_Steve	14	11.0	3.6908964602	10459.0612454	111.571881762	254.0	3.83149470354	783604.00038	12723.6002812	43.0	4.64430535309	776921.000434	4964.60041452	957	215	137	136	163	170	155	814	0
DLR00017310	1	7	YOR202W	23	SD/MSG -ARG -HIS -LYS -URA +Canavanine +G418 +Thialysine	Yku70_v2_R3_Steve	14	11.0	3.39131416814	11368.1214901	114.056035114	254.0	3.61248018844	763140.00091	16576.5342114	43.0	4.38387392053	758909.001085	7914.93196741	1098	217	137	136	158	166	152	964	0
DLR00017310	1	8	YOR202W	23	SD/MSG -ARG -HIS -LYS -URA +Canavanine +G418 +Thialysine	Yku70_v2_R3_Steve	14	11.0	3.43419259826	9495.82134547	90.4689599815	254.0	3.62231676467	680202.000506	13986.7866306	43.0	4.35790283797	699501.161807	4163.78885061	1230	212	137	136	162	170	154	732	0
DLR00017310	1	9	YOR202W	23	SD/MSG -ARG -HIS -LYS -URA +Canavanine +G418 +Thialysine	Yku70_v2_R3_Steve	14	11.0	3.27949849903	11211.1032434	85.6982723395	254.0	3.51369896562	716066.001038	17481.973352	43.0	4.2660353893	712093.001211	8694.54290222	1373	215	137	136	155	164	150	917	0
DLR00017310	1	10	YOR202W	23	SD/MSG -ARG -HIS -LYS -URA +Canavanine +G418 +Thialysine	Yku70_v2_R3_Steve	14	11.0	3.63639220373	9844.6285106	98.5170939596	254.0	3.84079479223	726926.000349	12053.8817504	43.0	4.65483918646	720066.000284	4991.48143009	1505	209	137	136	162	171	154	674	0
DLR00017310	1	11	YOR202W	23	SD/MSG -ARG -HIS -LYS -URA +Canavanine +G418 +Thialysine	Yku70_v2_R3_Steve	14	11.0	3.425311358	11215.8152002	79.8615450536	254.0	3.63732996529	743283.000744	14942.7869149	43.0	4.41689820554	741164.000845	6749.45839819	1650	211	137	136	156	165	150	998	0
DLR00017310	1	12	YOR202W	23	SD/MSG -ARG -HIS -LYS -URA +Canavanine +G418 +Thialysine	Yku70_v2_R3_Steve	14	11.0	3.59049839342	9078.75183184	93.9210692172	254.0	3.75284046088	647906.000232	12431.025013	43.0	4.55548225676	639133.000496	5166.38222908	1784	215	137	136	162	170	153	720	0
DLR00017310	1	13	YOR202W	23	SD/MSG -ARG -HIS -LYS -URA +Canavanine +G418 +Thialysine	Yku70_v2_R3_Steve	14	11.0	3.43409388779	11727.5337905	91.9045788695	254.0	3.61722475474	721425.000832	15909.5381673	43.0	4.3983086326	719929.000976	7539.84163598	1925	209	137	136	155	164	149	916	0
DLR00017310	1	14	YOR202W	23	SD/MSG -ARG -HIS -LYS -URA +Canavanine +G418 +Thialysine	Yku70_v2_R3_Steve	14	11.0	3.76114045719	9754.27975156	110.373374784	254.0	3.87895757928	684716.000009	12780.0632762	43.0	4.69969462262	677597.000439	4994.94395703	2060	209	137	136	162	169	153	661	0
DLR00017310	1	15	YOR202W	23	SD/MSG -ARG -HIS -LYS -URA +Canavanine +G418 +Thialysine	Yku70_v2_R3_Steve	14	11.0	3.49254165297	11227.660831	88.740360645	254.0	3.64580088017	714746.000471	14884.5552983	43.0	4.43115059411	712028.000541	6399.79219638	2193	212	137	136	155	163	149	842	0
DLR00017310	1	16	YOR202W	23	SD/MSG -ARG -HIS -LYS -URA +Canavanine +G418 +Thialysine	Yku70_v2_R3_Steve	14	11.0	3.64206554366	9546.15290527	102.144189515	254.0	3.74640972187	663233.000285	13178.7228789	43.0	4.54666046692	655701.000495	5549.89637294	2324	206	137	136	160	168	153	625	0
DLR00017310	1	17	YOR202W	23	SD/MSG -ARG -HIS -LYS -URA +Canavanine +G418 +Thialysine	Yku70_v2_R3_Steve	14	11.0	3.59103011862	11720.0754861	102.391850083	254.0	3.7158557209	779947.000238	15626.8630592	43.0	4.5113088707	775744.000138	6747.10384038	2466	213	137	136	159	167	152	678	0
DLR00017310	1	18	YOR202W	23	SD/MSG -ARG -HIS -LYS -URA +Canavanine +G418 +Thialysine	Yku70_v2_R3_Steve	14	11.0	3.63459856524	12145.1778584	101.171001973	254.0	3.68829942657	740304.000446	16413.4186127	43.0	4.47462340956	736115.000491	6974.52768535	2602	193	137	136	157	165	151	432	8
DLR00017310	1	19	YOR202W	23	SD/MSG -ARG -HIS -LYS -URA +Canavanine +G418 +Thialysine	Yku70_v2_R3_Steve	14	11.0	3.51705810376	12286.9926078	124.100310277	254.0	3.62105909178	696034.000896	15352.3984312	43.0	4.40197743443	694795.001124	5954.01328003	2739	209	137	136	152	161	148	463	0
DLR00017310	1	20	YOR202W	23	SD/MSG -ARG -HIS -LYS -URA +Canavanine +G418 +Thialysine	Yku70_v2_R3_Steve	14	11.0	3.79862851087	9730.99912327	120.455939976	254.0	3.80032289638	633299.000036	14026.8272496	43.0	4.60551552148	624377.000464	3866.55437731	2874	207	137	136	160	167	152	362	0
DLR00017310	1	21	YOR202W	23	SD/MSG -ARG -HIS -LYS -URA +Canavanine +G418 +Thialysine	Yku70_v2_R3_Steve	14	11.0	3.69966955063	11813.9997169	141.007930802	254.0	3.68336533492	739453.000584	15646.7754095	43.0	4.4701500588	735715.000918	4532.64074701	3013	211	137	136	153	161	148	373	0
DLR00017310	1	22	YOR202W	23	SD/MSG -ARG -HIS -LYS -URA +Canavanine +G418 +Thialysine	Yku70_v2_R3_Steve	14	11.0	3.80699803073	9502.44129273	154.201970136	254.0	3.7518629719	668429.000066	12015.2223189	43.0	4.5426221129	659282.000309	2252.32985293	3145	206	137	136	157	164	150	284	0
DLR00017310	1	23	YOR202W	23	SD/MSG -ARG -HIS -LYS -URA +Canavanine +G418 +Thialysine	Yku70_v2_R3_Steve	14	11.0	3.59966317226	11171.164416	117.036684343	254.0	3.62368902317	733544.000782	14200.3885026	43.0	4.39058588368	727253.001168	4552.0579037	3290	214	137	136	147	155	143	253	0
DLR00017310	1	24	YOR202W	23	SD/MSG -ARG -HIS -LYS -URA +Canavanine +G418 +Thialysine	Yku70_v2_R3_Steve	14	11.0	3.28787787251	9950.09796627	116.76375687	254.0	3.52524980904	615259.000595	12108.8625506	43.0	4.26407845502	607544.000667	5900.7132423	3426	191	137	136	152	157	144	426	46
DLR00017310	2	1	YOR202W	23	SD/MSG -ARG -HIS -LYS -URA +Canavanine +G418 +Thialysine	Yku70_v2_R3_Steve	14	11.0	3.50647994182	11571.3173825	94.0710500994	254.0	3.69049993248	901257.000669	14587.7569723	43.0	4.46846373744	896901.000854	5474.50553352	282	351	137	136	153	160	145	866	0
DLR00017310	2	2	YGL049C	23	SD/MSG -ARG -HIS -LYS -URA +Canavanine +G418 +Thialysine	Yku70_v2_R3_Steve	14	11.0	3.38338959086	11002.6214424	74.8282217795	254.0	3.6714088645	843469.000846	14686.4923904	43.0	4.45299527351	839997.001044	5872.48713299	415	352	137	136	157	163	148	1170	0
DLR00017310	2	3	YFL013C	23	SD/MSG -ARG -HIS -LYS -URA +Canavanine +G418 +Thialysine	Yku70_v2_R3_Steve	14	11.0	0.0	11.0	9.94370537807	254.0	12.0	29458.7546471	918.458138014	43.0	0.0	43.0	72.9011111858	554	354	137	136	103	117	120	3	0
DLR00017310	2	4	YGL042C	23	SD/MSG -ARG -HIS -LYS -URA +Canavanine +G418 +Thialysine	Yku70_v2_R3_Steve	14	11.0	3.47315525962	11092.2863366	91.7370816601	254.0	3.65917335636	762524.000822	16295.1344239	43.0	4.4464839807	760025.000961	7816.59818307	686	348	137	136	155	162	148	1115	0
DLR00017310	2	5	YFL012W	23	SD/MSG -ARG -HIS -LYS -URA +Canavanine +G418 +Thialysine	Yku70_v2_R3_Steve	14	11.0	3.65582284621	10528.67198	100.51609064	254.0	3.84241965013	773493.000327	13092.9701933	43.0	4.66403485426	769107.000516	5745.94171152	819	352	137	136	160	168	151	1048	0
DLR00017310	2	6	YBR078W	23	SD/MSG -ARG -HIS -LYS -URA +Canavanine +G418 +Thialysine	Yku70_v2_R3_Steve	14	11.0	3.32999327991	11039.295922	92.73051732	254.0	3.62917994643	747891.000882	15167.1071639	43.0	4.4118897473	745153.000954	7577.97876914	957	352	137	136	156	165	150	1213	0
DLR00017310	2	7	YFL010W-A	23	SD/MSG -ARG -HIS -LYS -URA +Canavanine +G418 +Thialysine	Yku70_v2_R3_Steve	14	11.0	3.59573897467	11365.5393834	98.9729855354	254.0	3.81271341978	838555.000059	14102.002808	43.0	4.62687439432	835463.000485	6590.38337168	1095	351	137	136	161	169	152	1190	0
DLR00017310	2	8	YJL177W	23	SD/MSG -ARG -HIS -LYS -URA +Canavanine +G418 +Thialysine	Yku70_v2_R3_Steve	14	11.0	2.63487283941	6094.0	181.10335388	254.0	3.00383840176	298184.000923	11700.8997226	43.0	3.64691233126	295030.000524	9534.49337025	1233	350	137	136	134	148	138	1524	0
DLR00017310	2	9	YFL010C	23	SD/MSG -ARG -HIS -LYS -URA +Canavanine +G418 +Thialysine	Yku70_v2_R3_Steve	14	11.0	3.38713704286	10283.8989929	78.8700137593	254.0	3.61689259388	686069.000974	13925.0199467	43.0	4.39353118666	681849.001038	7103.65801216	1371	347	137	136	153	163	148	1169	0
DLR00017310	2	10	YGR122W	23	SD/MSG -ARG -HIS -LYS -URA +Canavanine +G418 +Thialysine	Yku70_v2_R3_Steve	14	11.0	3.65491410464	12162.5460473	141.600833227	254.0	3.75461097971	821086.000166	16537.1636966	43.0	4.5248527376	850375.498263	6287.06023974	1506	348	137	136	152	162	146	964	0
DLR00017310	2	11	YFL007W	23	SD/MSG -ARG -HIS -LYS -URA +Canavanine +G418 +Thialysine	Yku70_v2_R3_Steve	14	11.0	3.61961536093	10946.9117163	107.19389061	254.0	3.81268289604	789965.000334	13904.1589706	43.0	4.61004850919	805820.654354	5606.66397312	1643	345	137	136	157	166	148	1221	0
DLR00017310	2	12	YGR068C	23	SD/MSG -ARG -HIS -LYS -URA +Canavanine +G418 +Thialysine	Yku70_v2_R3_Steve	14	11.0	3.65599304565	11612.7961628	105.350566806	254.0	3.80816509392	802757.000147	13790.014778	43.0	4.60362910786	822234.000914	4983.85517981	1783	345	137	136	156	165	147	1139	3
DLR00017310	2	13	YFL004W	23	SD/MSG -ARG -HIS -LYS -URA +Canavanine +G418 +Thialysine	Yku70_v2_R3_Steve	14	11.0	3.57384083621	10743.1921127	96.9158945743	254.0	3.73372315594	715991.000027	13290.7261993	43.0	4.51497976734	735653.150596	5215.98754596	1918	343	137	136	154	163	146	1151	11
DLR00017310	2	14	YGR067C	23	SD/MSG -ARG -HIS -LYS -URA +Canavanine +G418 +Thialysine	Yku70_v2_R3_Steve	14	11.0	3.92000221651	12126.1988309	131.545242228	254.0	4.02632750005	894508.000163	15073.2755552	43.0	4.87867676422	892074.000307	7360.96509441	2056	343	137	136	160	168	149	1096	6
DLR00017310	2	15	YFL003C	23	SD/MSG -ARG -HIS -LYS -URA +Canavanine +G418 +Thialysine	Yku70_v2_R3_Steve	14	11.0	3.48396191487	9413.80724596	93.6485335505	254.0	3.68907637345	620205.000049	11978.9423645	43.0	4.4882093212	615713.000595	6413.85312731	2193	348	137	136	153	162	146	1114	0
DLR00017310	2	16	YGR061C	23	SD/MSG -ARG -HIS -LYS -URA +Canavanine +G418 +Thialysine	Yku70_v2_R3_Steve	14	11.0	3.74059630324	11672.6564888	114.864661596	254.0	3.84972635581	834253.000369	14384.1062386	43.0	4.67260759074	830514.000528	6914.56098634	2322	342	137	136	158	166	149	1010	0
DLR00017310	2	17	YFL001W	23	SD/MSG -ARG -HIS -LYS -URA +Canavanine +G418 +Thialysine	Yku70_v2_R3_Steve	14	11.0	3.29804880616	9684.88265863	89.2510337966	254.0	3.42149662163	548945.001105	13095.1966094	43.0	4.16543865625	543274.001205	7278.47889433	2466	348	137	136	143	154	140	817	0
DLR00017310	2	18	YGR055W	23	SD/MSG -ARG -HIS -LYS -URA +Canavanine +G418 +Thialysine	Yku70_v2_R3_Steve	14	11.0	1.64729394652	693.0	44.0485610368	254.0	2.84014408629	63403.0011972	5805.08153294	43.0	2.69079879445	34463.0004118	1792.37591159	2596	341	137	136	136	149	139	191	0
DLR00017310	2	19	YGR255C	23	SD/MSG -ARG -HIS -LYS -URA +Canavanine +G418 +Thialysine	Yku70_v2_R3_Steve	14	11.0	3.60623613698	11205.1071092	98.905787945	254.0	3.76771727446	808649.000052	13471.6766191	43.0	4.57439486732	803582.000294	6075.49284879	2739	347	137	136	159	167	151	898	0
DLR00017310	2	20	YGL071W	23	SD/MSG -ARG -HIS -LYS -URA +Canavanine +G418 +Thialysine	Yku70_v2_R3_Steve	14	11.0	3.75114569686	11356.2150222	115.592004277	254.0	3.8906981203	808400.000359	14036.3477514	43.0	4.72042918974	804693.000468	6567.05433177	2870	337	137	136	158	166	150	915	0
DLR00017310	2	21	YGR254W	23	SD/MSG -ARG -HIS -LYS -URA +Canavanine +G418 +Thialysine	Yku70_v2_R3_Steve	14	11.0	3.58606036846	10822.9114769	91.0173087889	254.0	3.76974268329	777964.00013	13324.4185051	43.0	4.57760189115	774225.000182	5339.40426264	3010	342	137	136	156	164	149	851	11
DLR00017310	2	22	YGL063W	23	SD/MSG -ARG -HIS -LYS -URA +Canavanine +G418 +Thialysine	Yku70_v2_R3_Steve	14	11.0	0.0	11.0	11.435716211	254.0	12.0	30539.7	1189.23358888	43.0	0.0	43.0	139.566374278	3146	348	137	136	111	126	125	31	0
DLR00017310	2	23	YGR122C-A	23	SD/MSG -ARG -HIS -LYS -URA +Canavanine +G418 +Thialysine	Yku70_v2_R3_Steve	14	11.0	3.70589161561	11221.0000079	106.991276801	254.0	3.89908469762	900729.000307	12196.7822243	43.0	4.70989547795	908892.594762	2485.86198914	3278	345	137	136	156	163	147	827	0
DLR00017310	2	24	YOR202W	23	SD/MSG -ARG -HIS -LYS -URA +Canavanine +G418 +Thialysine	Yku70_v2_R3_Steve	14	11.0	3.65676897298	12184.9675544	113.106866433	254.0	3.80928934135	919509.00019	13753.124936	43.0	4.61139610226	916491.000262	4636.26847071	3414	343	137	136	151	157	143	547	0
DLR00017310	3	1	YOR202W	23	SD/MSG -ARG -HIS -LYS -URA +Canavanine +G418 +Thialysine	Yku70_v2_R3_Steve	14	11.0	3.35075917734	11519.8943522	76.5475960482	254.0	3.62722623022	937699.000972	15480.5010368	43.0	4.38741436354	935569.001188	6082.66915093	288	488	137	136	158	164	148	1143	0
DLR00017310	3	2	YPL274W	23	SD/MSG -ARG -HIS -LYS -URA +Canavanine +G418 +Thialysine	Yku70_v2_R3_Steve	14	11.0	3.63416280391	10595.9895251	98.2289423041	254.0	3.87597423895	914922.000357	12469.9517702	43.0	4.68410413422	921605.607786	2838.47815966	420	485	137	136	166	170	152	1086	0
DLR00017310	3	3	YPR120C	23	SD/MSG -ARG -HIS -LYS -URA +Canavanine +G418 +Thialysine	Yku70_v2_R3_Steve	14	11.0	3.18810240361	9995.55874495	66.1187477582	254.0	3.44379321613	752540.8	8569.26815481	43.0	4.28436687692	683919.001341	6900.00199272	549	485	137	136	155	162	147	1710	0
DLR00017310	3	4	YPL273W	23	SD/MSG -ARG -HIS -LYS -URA +Canavanine +G418 +Thialysine	Yku70_v2_R3_Steve	14	11.0	3.63572262758	10348.3060412	95.5928943368	254.0	3.85356741641	806422.000237	13733.6894804	43.0	4.67602542203	801016.000532	5490.57876007	684	482	137	136	164	170	152	1053	0
DLR00017310	3	5	YPR119W	23	SD/MSG -ARG -HIS -LYS -URA +Canavanine +G418 +Thialysine	Yku70_v2_R3_Steve	14	11.0	3.31232404465	10065.8843842	83.7935894081	254.0	3.56477888978	655688.000968	14917.5403843	43.0	4.33641586609	653496.001092	7778.64151513	823	487	137	136	153	161	146	1369	0
DLR00017310	3	6	YPL272C	23	SD/MSG -ARG -HIS -LYS -URA +Canavanine +G418 +Thialysine	Yku70_v2_R3_Steve	14	11.0	3.76025337442	11119.9271958	117.201602471	254.0	3.9386682629	843353.000318	14529.3961209	43.0	4.76904402976	838388.00046	7197.26573173	959	493	137	136	162	169	150	725	0
DLR00017310	3	7	YPR117W	23	SD/MSG -ARG -HIS -LYS -URA +Canavanine +G418 +Thialysine	Yku70_v2_R3_Steve	14	11.0	3.42264683566	10403.8551025	85.2730628773	254.0	3.6659788075	710219.000566	13759.9220708	43.0	4.45851402039	710675.000455	7142.79547368	1102	489	137	136	156	164	148	1742	0
DLR00017310	3	8	YPL270W	23	SD/MSG -ARG -HIS -LYS -URA +Canavanine +G418 +Thialysine	Yku70_v2_R3_Steve	14	11.0	3.54787620592	9805.40292192	92.5213879844	254.0	3.70953792375	696199.000311	13979.8334375	43.0	4.50447924808	690375.00006	7565.02429622	1231	479	137	136	157	165	148	1091	0
DLR00017310	3	9	YPR115W	23	SD/MSG -ARG -HIS -LYS -URA +Canavanine +G418 +Thialysine	Yku70_v2_R3_Steve	14	11.0	3.57459977889	11298.5244938	98.4177273001	254.0	3.74212445373	805750.000359	15702.8128372	43.0	4.54388110553	804554.000199	7857.83068468	1371	487	137	136	158	166	148	1366	0
DLR00017310	3	10	YPL269W	23	SD/MSG -ARG -HIS -LYS -URA +Canavanine +G418 +Thialysine	Yku70_v2_R3_Steve	14	11.0	3.61489649665	10097.9781455	98.4984129495	254.0	3.82794096357	771261.000243	14088.5415701	43.0	4.64374236909	766230.000551	6729.8584764	1505	483	137	136	162	169	150	1112	0
DLR00017310	3	11	YPR114W	23	SD/MSG -ARG -HIS -LYS -URA +Canavanine +G418 +Thialysine	Yku70_v2_R3_Steve	14	11.0	3.18858732071	10534.4824029	107.330339206	254.0	3.51389999874	648411.001065	15983.5274006	43.0	4.27308591135	650912.001085	9519.81060516	1650	483	137	136	151	160	144	1696	0
DLR00017310	3	12	YPL267W	23	SD/MSG -ARG -HIS -LYS -URA +Canavanine +G418 +Thialysine	Yku70_v2_R3_Steve	14	11.0	3.77098364518	11147.1609666	118.380226439	254.0	3.95370880164	866212.000322	14493.2845761	43.0	4.7889185418	861655.000442	7313.20719592	1784	487	137	136	164	171	150	1018	0
DLR00017310	3	13	YPR111W	23	SD/MSG -ARG -HIS -LYS -URA +Canavanine +G418 +Thialysine	Yku70_v2_R3_Steve	14	11.0	3.3598062186	9940.51143578	90.5796744786	254.0	3.64538826081	670624.000542	13632.8409938	43.0	4.43260348062	668795.000364	7490.94010475	1918	480	137	136	154	163	145	1532	0
DLR00017310	3	14	YPL265W	23	SD/MSG -ARG -HIS -LYS -URA +Canavanine +G418 +Thialysine	Yku70_v2_R3_Steve	14	11.0	3.62314579923	9941.21122026	113.305074915	254.0	3.82837671773	728490.000292	14203.4489738	43.0	4.64610143938	722644.000618	7786.51383058	2049	477	137	136	159	166	147	950	0
DLR00017310	3	15	YPR109W	23	SD/MSG -ARG -HIS -LYS -URA +Canavanine +G418 +Thialysine	Yku70_v2_R3_Steve	14	11.0	3.57633944182	11921.2315315	98.9088618394	254.0	3.77370565968	785436.000049	14458.8793299	43.0	4.56309703549	811098.695119	5194.44487511	2193	483	137	136	152	161	144	1299	0
DLR00017310	3	16	YPL264C	23	SD/MSG -ARG -HIS -LYS -URA +Canavanine +G418 +Thialysine	Yku70_v2_R3_Steve	14	11.0	3.83006927251	10709.3600413	119.898841406	254.0	3.97793724608	785461.000008	13966.7994225	43.0	4.82032950401	781255.000357	6924.91391395	2326	476	137	136	161	168	149	951	0
DLR00017310	3	17	YPR106W	23	SD/MSG -ARG -HIS -LYS -URA +Canavanine +G418 +Thialysine	Yku70_v2_R3_Steve	14	11.0	3.65415005064	12371.5978154	106.488902871	254.0	3.82375746147	842956.000032	14116.2710688	43.0	4.64629234454	845079.000456	6626.58679635	2465	483	137	136	157	165	147	1530	0
DLR00017310	3	18	YPL263C	23	SD/MSG -ARG -HIS -LYS -URA +Canavanine +G418 +Thialysine	Yku70_v2_R3_Steve	14	11.0	3.97311045806	11566.9994368	138.805815933	254.0	4.05560275173	912921.000062	13564.4220795	43.0	4.90273244872	909369.000304	5711.36884918	2599	471	137	136	166	173	153	958	0
DLR00017310	3	19	YPR098C	23	SD/MSG -ARG -HIS -LYS -URA +Canavanine +G418 +Thialysine	Yku70_v2_R3_Steve	14	11.0	0.0	11.0	10.4392926669	254.0	12.0	29737.9380462	378.57521673	43.0	0.0	43.0	61.6793116093	2742	489	137	136	-1	-1	-1	8	0
DLR00017310	3	20	YPL262W	23	SD/MSG -ARG -HIS -LYS -URA +Canavanine +G418 +Thialysine	Yku70_v2_R3_Steve	14	11.0	3.97149854924	11442.1815413	137.896231283	254.0	4.09301403026	910674.000057	15196.6057899	43.0	4.95089937185	906756.000241	6528.01232276	2870	476	137	136	165	172	154	984	0
DLR00017310	3	21	YPR097W	23	SD/MSG -ARG -HIS -LYS -URA +Canavanine +G418 +Thialysine	Yku70_v2_R3_Steve	14	11.0	3.63914289802	12509.6996206	99.5339236771	254.0	3.84473818944	873474.00027	14263.0906645	43.0	4.67163225874	873666.000493	5810.41670706	3016	482	137	136	155	163	148	1123	8
DLR00017310	3	22	YPL261C	23	SD/MSG -ARG -HIS -LYS -URA +Canavanine +G418 +Thialysine	Yku70_v2_R3_Steve	14	11.0	3.53560607944	9282.29727698	85.1290030129	254.0	3.70036341859	659887.000258	12315.3186251	43.0	4.49806730313	653944.000104	5447.51662513	3150	481	137	136	150	158	144	911	0
DLR00017310	3	23	YPR096C	23	SD/MSG -ARG -HIS -LYS -URA +Canavanine +G418 +Thialysine	Yku70_v2_R3_Steve	14	11.0	3.60535627884	12534.9619063	98.0605803397	254.0	3.81262787558	927886.000245	14776.1233904	43.0	4.62441410266	927347.000129	5461.02474375	3285	481	137	136	152	158	143	1061	0
DLR00017310	3	24	YOR202W	23	SD/MSG -ARG -HIS -LYS -URA +Canavanine +G418 +Thialysine	Yku70_v2_R3_Steve	14	11.0	3.45909582242	10119.4863728	100.943199885	254.0	3.68431229442	790745.000346	13663.3659741	43.0	4.4607354273	785469.000455	4866.57769761	3419	474	137	136	152	159	144	818	11
DLR00017310	4	1	YOR202W	23	SD/MSG -ARG -HIS -LYS -URA +Canavanine +G418 +Thialysine	Yku70_v2_R3_Steve	14	11.0	2.56047274562	5568.2	121.006289235	254.0	3.05143607607	424552.000762	14368.0147607	43.0	3.69049200719	414119.000587	10216.7254118	268	633	137	136	154	162	149	1420	0
DLR00017310	4	2	YOR155C	23	SD/MSG -ARG -HIS -LYS -URA +Canavanine +G418 +Thialysine	Yku70_v2_R3_Steve	14	11.0	3.44131095485	11247.4051125	78.3235984327	254.0	3.73731682016	950246.000753	14125.5304118	43.0	4.52618185495	948112.000955	4846.14460043	414	626	137	136	166	170	153	1328	0
DLR00017310	4	3	YGL096W	23	SD/MSG -ARG -HIS -LYS -URA +Canavanine +G418 +Thialysine	Yku70_v2_R3_Steve	14	11.0	3.35040870345	10188.5812801	74.3493983016	254.0	3.61830430431	750081.000954	15119.5593084	43.0	4.39417446293	746231.001136	7092.55063639	547	623	137	136	159	165	149	1403	0
DLR00017310	4	4	YOR054C	23	SD/MSG -ARG -HIS -LYS -URA +Canavanine +G418 +Thialysine	Yku70_v2_R3_Steve	14	11.0	3.33043496941	11016.4064244	99.6869324458	254.0	3.54449598912	799692.3	11510.3489387	43.0	4.41187517075	728181.000758	8560.39920283	687	616	137	136	154	162	148	1569	0
DLR00017310	4	5	YGL094C	23	SD/MSG -ARG -HIS -LYS -URA +Canavanine +G418 +Thialysine	Yku70_v2_R3_Steve	14	11.0	3.53514267175	10376.0853363	105.434858218	254.0	3.71073062962	699623.000247	14545.4030006	43.0	4.51290484865	696419.000003	7484.12511092	824	622	137	136	155	162	146	1109	11
DLR00017310	4	6	YNL180C	23	SD/MSG -ARG -HIS -LYS -URA +Canavanine +G418 +Thialysine	Yku70_v2_R3_Steve	14	11.0	3.03556207213	8459.0	116.614555862	254.0	3.38051421754	466400.001262	13204.842307	43.0	4.02838855877	506145.015777	5186.65492481	960	628	137	136	143	153	139	909	11
DLR00017310	4	7	YGL037C	23	SD/MSG -ARG -HIS -LYS -URA +Canavanine +G418 +Thialysine	Yku70_v2_R3_Steve	14	11.0	3.68294238667	11204.3233255	104.304203113	254.0	3.85601929109	806953.000172	14457.4033048	43.0	4.67943724474	803620.000551	6918.41483344	1092	620	137	136	159	167	148	1014	6
DLR00017310	4	8	YNL042W	23	SD/MSG -ARG -HIS -LYS -URA +Canavanine +G418 +Thialysine	Yku70_v2_R3_Steve	14	11.0	3.56919899644	11128.3217911	114.005955454	254.0	3.79229208088	790664.000007	15446.3536667	43.0	4.60274743378	787885.00051	8225.08754006	1233	618	137	136	158	166	148	1199	0
DLR00017310	4	9	YGL029W	23	SD/MSG -ARG -HIS -LYS -URA +Canavanine +G418 +Thialysine	Yku70_v2_R3_Steve	14	11.0	3.146860389	9178.49908539	96.1473891406	254.0	3.42355574871	541921.001219	14891.6809686	43.0	4.16225613111	539793.0012	9088.10145519	1367	622	137	136	147	156	141	1472	0
DLR00017310	4	10	YKL087C	23	SD/MSG -ARG -HIS -LYS -URA +Canavanine +G418 +Thialysine	Yku70_v2_R3_Steve	14	11.0	3.15197609426	8978.75388457	90.3283369078	254.0	3.3731912644	486431.001322	15870.6345286	43.0	4.1039039361	483119.001409	10522.1107575	1502	622	137	136	140	150	136	1060	0
DLR00017310	4	11	YGR292W	23	SD/MSG -ARG -HIS -LYS -URA +Canavanine +G418 +Thialysine	Yku70_v2_R3_Steve	14	11.0	3.48186351311	10875.4431391	108.066622311	254.0	3.72594380814	792306.00039	15965.5420218	43.0	4.52099436404	789627.000259	8349.84498858	1643	619	137	136	159	166	148	1245	0
DLR00017310	4	12	YIL125W	23	SD/MSG -ARG -HIS -LYS -URA +Canavanine +G418 +Thialysine	Yku70_v2_R3_Steve	14	11.0	0.0	11.0	14.0507598809	254.0	12.0	31686.5705393	800.780946946	43.0	0.0	43.0	95.6285499967	1784	623	137	136	-1	-1	-1	8	0
DLR00017310	4	13	YGR291C	23	SD/MSG -ARG -HIS -LYS -URA +Canavanine +G418 +Thialysine	Yku70_v2_R3_Steve	14	11.0	3.42654067159	10462.4881787	111.074821235	254.0	3.6835582248	732185.000522	15417.0528223	43.0	4.47330580626	729697.000369	8497.41719438	1911	620	137	136	156	164	146	1320	0
DLR00017310	4	14	YAL048C	23	SD/MSG -ARG -HIS -LYS -URA +Canavanine +G418 +Thialysine	Yku70_v2_R3_Steve	14	11.0	3.51538271419	10559.6928821	104.450641746	254.0	3.68958183326	689868.000335	14637.340112	43.0	4.48690005008	687884.000045	7988.17646617	2052	615	137	136	151	159	142	1162	0
DLR00017310	4	15	YGR289C	23	SD/MSG -ARG -HIS -LYS -URA +Canavanine +G418 +Thialysine	Yku70_v2_R3_Steve	14	11.0	3.72999116599	10638.9381618	110.39362739	254.0	3.89788485817	761940.000216	13993.6852646	43.0	4.70990462556	776693.766854	6180.01980443	2188	617	137	136	158	166	146	1107	0
DLR00017310	4	16	YOR248W	23	SD/MSG -ARG -HIS -LYS -URA +Canavanine +G418 +Thialysine	Yku70_v2_R3_Steve	14	11.0	3.67330290476	11936.8657544	111.391295669	254.0	3.82835125174	817742.00015	14768.3818435	43.0	4.64731425409	815909.000574	7352.19070759	2324	614	137	136	155	163	144	1019	0
DLR00017310	4	17	YGR276C	23	SD/MSG -ARG -HIS -LYS -URA +Canavanine +G418 +Thialysine	Yku70_v2_R3_Steve	14	11.0	3.42635200993	9356.77449502	88.3879791878	254.0	3.66559286211	636508.000213	12654.8074415	43.0	4.45597773927	631319.000204	6865.40873202	2463	620	137	136	155	163	145	1138	0
DLR00017310	4	18	YOR220W	23	SD/MSG -ARG -HIS -LYS -URA +Canavanine +G418 +Thialysine	Yku70_v2_R3_Steve	14	11.0	3.50066206226	12036.1600068	122.120098603	254.0	3.76966083744	799603.000065	16010.9903956	43.0	4.54505319444	828143.496777	6928.95707623	2606	609	137	136	155	163	147	980	0
DLR00017310	4	19	YGR273C	23	SD/MSG -ARG -HIS -LYS -URA +Canavanine +G418 +Thialysine	Yku70_v2_R3_Steve	14	11.0	3.62809277854	10910.9241113	115.561086839	254.0	3.80868886352	812061.000154	14971.3324547	43.0	4.61961763257	806816.000497	7466.84174335	2740	624	137	136	160	167	149	952	0
DLR00017310	4	20	YOR180C	23	SD/MSG -ARG -HIS -LYS -URA +Canavanine +G418 +Thialysine	Yku70_v2_R3_Steve	14	11.0	4.0361522953	12519.5994125	146.864534445	254.0	4.11280439229	954577.000054	16623.4676008	43.0	4.97254128006	952373.00023	7600.76287565	2870	614	137	136	163	169	151	918	0
DLR00017310	4	21	YGR272C	23	SD/MSG -ARG -HIS -LYS -URA +Canavanine +G418 +Thialysine	Yku70_v2_R3_Steve	14	11.0	3.44406487298	9818.42776272	86.3950211969	254.0	3.68141500457	652844.000165	12787.5596828	43.0	4.48182324669	648494.000191	6177.24334222	3011	618	137	136	151	160	145	1101	0
DLR00017310	4	22	YOR179C	23	SD/MSG -ARG -HIS -LYS -URA +Canavanine +G418 +Thialysine	Yku70_v2_R3_Steve	14	11.0	3.6937300796	11495.6302083	115.438826842	254.0	3.83704082724	793099.000176	14241.9377649	43.0	4.66007274123	791285.00054	6499.39077838	3148	613	137	136	150	158	144	929	0
DLR00017310	4	23	YGR271W	23	SD/MSG -ARG -HIS -LYS -URA +Canavanine +G418 +Thialysine	Yku70_v2_R3_Steve	14	11.0	3.53806047675	10055.0408625	86.4611604201	254.0	3.73825984255	721954.000084	12476.9614017	43.0	4.54217898534	716544.000271	4956.27823605	3282	618	137	136	149	157	142	808	0
DLR00017310	4	24	YOR202W	23	SD/MSG -ARG -HIS -LYS -URA +Canavanine +G418 +Thialysine	Yku70_v2_R3_Steve	14	11.0	3.82303232449	12468.4499687	144.999966427	254.0	3.956958996	1037653.00045	14410.3925576	43.0	4.78377482878	1034911.00019	4365.710544	3417	612	137	136	156	162	145	850	21
DLR00017310	5	1	YOR202W	23	SD/MSG -ARG -HIS -LYS -URA +Canavanine +G418 +Thialysine	Yku70_v2_R3_Steve	14	11.0	0.0	11.0	18.6968987285	254.0	12.0	29977.2	1074.61104515	43.0	0.5	927.9	168.043894974	279	761	137	136	-1	-1	-1	0	0
DLR00017310	5	2	YPR013C	23	SD/MSG -ARG -HIS -LYS -URA +Canavanine +G418 +Thialysine	Yku70_v2_R3_Steve	14	11.0	1.9199829935	1039.5	36.7658389425	254.0	2.73169021199	96052.0007902	6544.58840981	43.0	3.05564157106	72921.0007167	2275.51594533	416	761	137	136	152	160	149	450	0
DLR00017310	5	3	YPR134W	23	SD/MSG -ARG -HIS -LYS -URA +Canavanine +G418 +Thialysine	Yku70_v2_R3_Steve	14	11.0	2.83327926979	6897.0	87.0697170499	254.0	3.1617757023	383528.001027	12747.2291224	43.0	3.8570298816	382282.000886	8560.69237229	553	762	137	136	141	151	140	1855	0
DLR00017310	5	4	YPR012W	23	SD/MSG -ARG -HIS -LYS -URA +Canavanine +G418 +Thialysine	Yku70_v2_R3_Steve	14	11.0	3.60900504247	9746.98116909	96.0255396784	254.0	3.82548323647	759438.000294	13275.9095689	43.0	4.64654789411	752624.000511	5289.79458915	683	759	137	136	163	169	152	1013	0
DLR00017310	5	5	YPR132W	23	SD/MSG -ARG -HIS -LYS -URA +Canavanine +G418 +Thialysine	Yku70_v2_R3_Steve	14	11.0	3.73645710293	12542.0714672	118.285197792	254.0	3.97610963448	948408.000384	16237.9856353	43.0	4.82391581937	947563.00045	7533.9651394	825	757	137	136	162	169	151	1263	0
DLR00017310	5	6	YPR009W	23	SD/MSG -ARG -HIS -LYS -URA +Canavanine +G418 +Thialysine	Yku70_v2_R3_Steve	14	11.0	3.50779606588	9045.45030809	93.8465067873	254.0	3.7760336394	671289.000105	12641.0007264	43.0	4.58508665957	664228.000611	6288.96657772	957	755	137	136	160	168	150	1065	0
DLR00017310	5	7	YPR130C	23	SD/MSG -ARG -HIS -LYS -URA +Canavanine +G418 +Thialysine	Yku70_v2_R3_Steve	14	11.0	3.37601578772	9916.63175176	89.1786293891	254.0	3.61484467823	649139.000767	13687.2424164	43.0	4.39770987765	648503.000611	7005.9921518	1100	757	137	136	153	161	144	1567	0
DLR00017310	5	8	YPR008W	23	SD/MSG -ARG -HIS -LYS -URA +Canavanine +G418 +Thialysine	Yku70_v2_R3_Steve	14	11.0	3.80460265001	11064.5878472	115.174975541	254.0	3.94476810163	848983.000237	15595.2822857	43.0	4.77726768139	844746.000526	7860.71857098	1233	755	137	136	163	169	150	964	0
DLR00017310	5	9	YPR129W	23	SD/MSG -ARG -HIS -LYS -URA +Canavanine +G418 +Thialysine	Yku70_v2_R3_Steve	14	11.0	3.2337644638	10404.4743532	111.293910142	254.0	3.47699448383	617263.001142	16881.3780558	43.0	4.15934510394	668534.718801	6021.24308392	1373	760	137	136	148	156	140	1569	0
DLR00017310	5	10	YPR007C	23	SD/MSG -ARG -HIS -LYS -URA +Canavanine +G418 +Thialysine	Yku70_v2_R3_Steve	14	11.0	3.71199691195	11156.126399	123.280042354	254.0	3.89884973716	834008.000317	16111.9963695	43.0	4.72392083144	831193.000556	8350.24332291	1505	755	137	136	162	168	149	1064	0
DLR00017310	5	11	YPR128C	23	SD/MSG -ARG -HIS -LYS -URA +Canavanine +G418 +Thialysine	Yku70_v2_R3_Steve	14	11.0	3.43875429164	11494.6032713	109.452864733	254.0	3.67811618588	770895.000658	16754.7664289	43.0	4.4702373959	771092.000608	8941.77041366	1643	755	137	136	154	161	144	1378	0
DLR00017310	5	12	YPR006C	23	SD/MSG -ARG -HIS -LYS -URA +Canavanine +G418 +Thialysine	Yku70_v2_R3_Steve	14	11.0	3.67019055682	10838.48288	113.903494698	254.0	3.84098175332	806626.000268	15362.4633101	43.0	4.65600008816	802722.000608	7846.73909262	1779	751	137	136	160	167	147	1005	0
DLR00017310	5	13	YPR127W	23	SD/MSG -ARG -HIS -LYS -URA +Canavanine +G418 +Thialysine	Yku70_v2_R3_Steve	14	11.0	3.51844766121	11378.3642674	110.728065703	254.0	3.747738089	782115.000118	15739.0617033	43.0	4.55300592713	782753.000241	8315.26862733	1923	759	137	136	155	163	144	1466	0
DLR00017310	5	14	YPR005C	23	SD/MSG -ARG -HIS -LYS -URA +Canavanine +G418 +Thialysine	Yku70_v2_R3_Steve	14	11.0	3.74993032237	10727.9856223	124.040015171	254.0	3.92608907019	790830.000226	15598.9128685	43.0	4.73846964953	805207.438469	7368.92532166	2057	753	137	136	160	166	146	952	0
DLR00017310	5	15	YPR126C	23	SD/MSG -ARG -HIS -LYS -URA +Canavanine +G418 +Thialysine	Yku70_v2_R3_Steve	14	11.0	3.58531594357	12267.2477934	138.128401198	254.0	3.80939574776	832366.000168	16994.2674378	43.0	4.62690524486	833172.000537	9358.74010076	2193	757	137	136	154	162	143	1320	0
DLR00017310	5	16	YPR004C	23	SD/MSG -ARG -HIS -LYS -URA +Canavanine +G418 +Thialysine	Yku70_v2_R3_Steve	14	11.0	3.67853362582	9946.27974239	109.151245289	254.0	3.87864418361	727370.000174	14020.7260831	43.0	4.70230433908	721727.000501	7339.84655163	2329	750	137	136	159	166	146	935	0
DLR00017310	5	17	YPR125W	23	SD/MSG -ARG -HIS -LYS -URA +Canavanine +G418 +Thialysine	Yku70_v2_R3_Steve	14	11.0	3.59372987118	11811.4792424	119.650812174	254.0	3.82658292045	835027.000266	15533.1126993	43.0	4.64556551708	834578.00058	7953.65889842	2466	756	137	136	157	165	147	1299	18
DLR00017310	5	18	YPR003C	23	SD/MSG -ARG -HIS -LYS -URA +Canavanine +G418 +Thialysine	Yku70_v2_R3_Steve	14	11.0	3.60383396529	10044.4641498	115.03768258	254.0	3.76423030824	721771.000085	13916.2884991	43.0	4.56820356886	715218.000562	6954.61759318	2604	748	137	136	158	166	147	797	0
DLR00017310	5	19	YPR123C	23	SD/MSG -ARG -HIS -LYS -URA +Canavanine +G418 +Thialysine	Yku70_v2_R3_Steve	14	11.0	0.0	11.0	8.32800688592	254.0	12.0	30287.7	1121.61804951	43.0	0.0	43.0	44.528415931	2744	761	137	136	-1	-1	-1	0	0
DLR00017310	5	20	YPR002W	23	SD/MSG -ARG -HIS -LYS -URA +Canavanine +G418 +Thialysine	Yku70_v2_R3_Steve	14	11.0	3.64432569432	10585.8639989	108.987171978	254.0	3.82711395495	769602.000263	14188.507933	43.0	4.6451343536	764136.000548	6551.72785884	2871	748	137	136	158	166	149	887	0
DLR00017310	5	21	YPR122W	23	SD/MSG -ARG -HIS -LYS -URA +Canavanine +G418 +Thialysine	Yku70_v2_R3_Steve	14	11.0	3.45356688436	11070.7089916	104.375190395	254.0	3.72296420948	715522.00013	14118.014716	43.0	4.53123891865	716642.000222	7243.75709513	3009	757	137	136	150	159	145	1318	0
DLR00017310	5	22	YPR001W	23	SD/MSG -ARG -HIS -LYS -URA +Canavanine +G418 +Thialysine	Yku70_v2_R3_Steve	14	11.0	3.76847955825	11060.950274	119.099687368	254.0	3.94143511277	811704.000234	14529.7537343	43.0	4.78307673117	807655.000449	7020.65052105	3146	744	137	136	154	162	147	877	5
DLR00017310	5	23	YPR121W	23	SD/MSG -ARG -HIS -LYS -URA +Canavanine +G418 +Thialysine	Yku70_v2_R3_Steve	14	11.0	3.5349585121	12265.9742779	90.6705861157	254.0	3.74688294339	826552.000253	13482.7115469	43.0	4.5544601797	826396.000098	5505.32763565	3285	754	137	136	146	154	140	882	0
DLR00017310	5	24	YOR202W	23	SD/MSG -ARG -HIS -LYS -URA +Canavanine +G418 +Thialysine	Yku70_v2_R3_Steve	14	11.0	3.82321053285	11530.5446208	138.965501032	254.0	3.97258652751	968349.000374	12602.1957879	43.0	4.80086281899	965556.000045	3423.40862444	3419	750	137	136	156	162	145	849	3
DLR00017310	6	1	YOR202W	23	SD/MSG -ARG -HIS -LYS -URA +Canavanine +G418 +Thialysine	Yku70_v2_R3_Steve	14	11.0	3.35026437783	11083.7926275	80.6716753079	254.0	3.63688644126	948016.000815	14101.7404789	43.0	4.39608454271	944197.000858	6146.31345738	280	897	137	136	162	168	152	1071	0
DLR00017310	6	2	YOR158W	23	SD/MSG -ARG -HIS -LYS -URA +Canavanine +G418 +Thialysine	Yku70_v2_R3_Steve	14	11.0	3.4930418602	11277.0577414	84.3554748921	254.0	3.71319346293	938228.000726	15227.1345726	43.0	4.49915612158	935019.000938	5895.26577008	416	894	137	136	163	169	152	1146	0
DLR00017310	6	3	YIR004W	23	SD/MSG -ARG -HIS -LYS -URA +Canavanine +G418 +Thialysine	Yku70_v2_R3_Steve	14	11.0	3.48585164064	10464.0070426	84.3930028904	254.0	3.72686566043	807081.000275	13587.1684952	43.0	4.52693702059	803350.000194	5527.74089694	546	896	137	136	161	167	150	1250	0
DLR00017310	6	4	YDR033W	23	SD/MSG -ARG -HIS -LYS -URA +Canavanine +G418 +Thialysine	Yku70_v2_R3_Steve	14	11.0	3.68986172097	11144.7815615	109.717061607	254.0	3.86098160183	825923.000378	15008.7602593	43.0	4.6891565801	821492.000516	6552.96119758	687	895	137	136	159	166	149	974	0
DLR00017310	6	5	YIL158W	23	SD/MSG -ARG -HIS -LYS -URA +Canavanine +G418 +Thialysine	Yku70_v2_R3_Steve	14	11.0	3.59288308382	9947.12557838	100.396108447	254.0	3.81301149022	722812.000253	14024.7817458	43.0	4.61137064662	739126.438744	5680.34498374	820	893	137	136	159	166	149	1257	0
DLR00017310	6	6	YDR032C	23	SD/MSG -ARG -HIS -LYS -URA +Canavanine +G418 +Thialysine	Yku70_v2_R3_Steve	14	11.0	3.76528219554	11642.1630463	119.964930365	254.0	3.96507169976	889564.000314	15717.2688522	43.0	4.80745283949	886834.000468	7580.84091688	957	892	137	136	162	169	150	1112	0
DLR00017310	6	7	YIL151C	23	SD/MSG -ARG -HIS -LYS -URA +Canavanine +G418 +Thialysine	Yku70_v2_R3_Steve	14	11.0	3.63048690828	11137.0048088	108.167878548	254.0	3.82562032681	811463.000188	14862.2106608	43.0	4.64435298485	809020.000538	7137.32044327	1098	893	137	136	159	167	148	1223	0
DLR00017310	6	8	YDR031W	23	SD/MSG -ARG -HIS -LYS -URA +Canavanine +G418 +Thialysine	Yku70_v2_R3_Steve	14	11.0	3.62077679949	12014.613386	107.395278342	254.0	3.8049944214	871085.000178	17228.1048615	43.0	4.61637916354	870353.000105	8706.24692225	1232	893	137	136	158	166	147	1174	0
DLR00017310	6	9	YIL136W	23	SD/MSG -ARG -HIS -LYS -URA +Canavanine +G418 +Thialysine	Yku70_v2_R3_Steve	14	11.0	3.36108716057	9907.10303116	100.896999903	254.0	3.63159423458	670774.000694	15290.7422788	43.0	4.40905240693	666370.000634	8515.55523121	1369	895	137	136	154	162	145	1080	0
DLR00017310	6	10	YDR030C	23	SD/MSG -ARG -HIS -LYS -URA +Canavanine +G418 +Thialysine	Yku70_v2_R3_Steve	14	11.0	3.66649884516	12025.1692665	142.045508571	254.0	3.8892110576	895202.000422	16854.0061877	43.0	4.71451148574	894927.000549	8649.93103678	1506	893	137	136	160	167	148	1280	0
DLR00017310	6	11	YIL131C	23	SD/MSG -ARG -HIS -LYS -URA +Canavanine +G418 +Thialysine	Yku70_v2_R3_Steve	14	11.0	3.63069571786	11420.7472402	122.545071624	254.0	3.84560623544	834557.000328	16612.2955363	43.0	4.66598547132	833167.00057	8634.46400446	1644	892	137	136	159	165	146	1136	0
DLR00017310	6	12	YDR029W	23	SD/MSG -ARG -HIS -LYS -URA +Canavanine +G418 +Thialysine	Yku70_v2_R3_Steve	14	11.0	3.59685632783	11015.1261768	129.453640661	254.0	3.82439671021	785684.000306	15965.3330707	43.0	4.64032573494	784271.000578	8291.66437196	1782	889	137	136	157	164	145	1158	0
DLR00017310	6	13	YIL122W	23	SD/MSG -ARG -HIS -LYS -URA +Canavanine +G418 +Thialysine	Yku70_v2_R3_Steve	14	11.0	3.58187041524	10682.5953401	122.813707626	254.0	3.77236372003	749290.000082	15539.343422	43.0	4.58257689685	747032.000566	8045.36977894	1918	894	137	136	155	163	144	1134	0
DLR00017310	6	14	YDR026C	23	SD/MSG -ARG -HIS -LYS -URA +Canavanine +G418 +Thialysine	Yku70_v2_R3_Steve	14	11.0	3.69814430277	12646.8328267	149.621935126	254.0	3.90462832804	903282.000361	17700.3083926	43.0	4.71134859398	928279.257926	7616.16872192	2058	893	137	136	157	164	145	1124	0
DLR00017310	6	15	YIL111W	23	SD/MSG -ARG -HIS -LYS -URA +Canavanine +G418 +Thialysine	Yku70_v2_R3_Steve	14	11.0	3.46074566091	10104.5132186	143.515662555	254.0	3.66072652496	651348.000146	14686.2992602	43.0	4.4497628016	645421.000274	7997.26114329	2197	897	137	136	149	158	140	814	0
DLR00017310	6	16	YAL046C	23	SD/MSG -ARG -HIS -LYS -URA +Canavanine +G418 +Thialysine	Yku70_v2_R3_Steve	14	11.0	3.59712612201	11645.0250809	134.726794845	254.0	3.81323799345	805876.000097	16596.6382643	43.0	4.6272726103	804831.000568	8946.64827078	2328	890	137	136	155	162	144	1134	0
DLR00017310	6	17	YIL102C	23	SD/MSG -ARG -HIS -LYS -URA +Canavanine +G418 +Thialysine	Yku70_v2_R3_Steve	14	11.0	3.49545857335	10189.5037097	99.6119388814	254.0	3.71375224717	715085.000142	14810.4895773	43.0	4.50915311409	710675.000208	7610.28391001	2469	898	137	136	155	163	145	1049	0
DLR00017310	6	18	YLR227C	23	SD/MSG -ARG -HIS -LYS -URA +Canavanine +G418 +Thialysine	Yku70_v2_R3_Steve	14	11.0	3.84246373673	12875.634879	123.86330592	254.0	4.01192434493	1003440.00039	16812.4606173	43.0	4.85235107817	1002449.00043	7711.45787062	2601	886	137	136	163	170	150	1033	0
DLR00017310	6	19	YIL094C	23	SD/MSG -ARG -HIS -LYS -URA +Canavanine +G418 +Thialysine	Yku70_v2_R3_Steve	14	11.0	0.0	11.0	11.2954897402	254.0	12.0	32332.5	2160.55794567	43.0	0.0	43.0	111.376064724	2740	892	137	136	-1	-1	-1	18	0
DLR00017310	6	20	YKR104W	23	SD/MSG -ARG -HIS -LYS -URA +Canavanine +G418 +Thialysine	Yku70_v2_R3_Steve	14	11.0	3.73549403538	12477.2912127	121.422470996	254.0	3.89003711258	911540.000374	17170.8271129	43.0	4.71638759906	909899.000553	8515.62217458	2873	884	137	136	157	165	149	884	0
DLR00017310	6	21	YIL085C	23	SD/MSG -ARG -HIS -LYS -URA +Canavanine +G418 +Thialysine	Yku70_v2_R3_Steve	14	11.0	3.66478016925	9680.90069403	98.5619915103	254.0	3.80797682439	688429.00022	12919.6116584	43.0	4.62969944917	682490.000569	6350.43066646	3014	889	137	136	153	162	146	863	0
DLR00017310	6	22	YDR046C	23	SD/MSG -ARG -HIS -LYS -URA +Canavanine +G418 +Thialysine	Yku70_v2_R3_Steve	14	11.0	3.77306076683	11780.1277283	112.019021777	254.0	3.92002748661	865966.000308	14858.7650103	43.0	4.75652195607	863319.00054	6884.15829172	3146	885	137	136	152	161	146	862	0
DLR00017310	6	23	YMR074C	23	SD/MSG -ARG -HIS -LYS -URA +Canavanine +G418 +Thialysine	Yku70_v2_R3_Steve	14	11.0	3.75518073184	10812.3383547	117.8877801	254.0	3.92234297477	855432.000404	14287.7917644	43.0	4.75312686096	849925.000425	6494.83466247	3285	888	137	136	154	161	145	624	4
DLR00017310	6	24	YOR202W	23	SD/MSG -ARG -HIS -LYS -URA +Canavanine +G418 +Thialysine	Yku70_v2_R3_Steve	14	11.0	3.8730888034	13340.000069	134.669716212	254.0	4.03172617463	1126868.00048	16430.5295168	43.0	4.86853745398	1125068.00017	6100.00501337	3418	886	137	136	156	162	145	826	28
DLR00017310	7	1	YOR202W	23	SD/MSG -ARG -HIS -LYS -URA +Canavanine +G418 +Thialysine	Yku70_v2_R3_Steve	14	11.0	3.33278430423	12197.664006	75.1943505936	254.0	3.61455862661	962169.000965	17072.390527	43.0	4.37215648471	959791.001161	7247.68497524	284	1033	137	136	157	164	149	1115	6
DLR00017310	7	2	YPR028W	23	SD/MSG -ARG -HIS -LYS -URA +Canavanine +G418 +Thialysine	Yku70_v2_R3_Steve	14	11.0	3.44808219111	9103.50502211	79.6955064446	254.0	3.71120751571	766432.000079	11700.2655699	43.0	4.50321640289	758230.000005	4563.50885116	412	1031	137	136	163	169	151	1010	11
DLR00017310	7	3	YPR152C	23	SD/MSG -ARG -HIS -LYS -URA +Canavanine +G418 +Thialysine	Yku70_v2_R3_Steve	14	11.0	3.41455038951	10665.4660012	89.8547439396	254.0	3.58913434961	833677.874704	9643.62293493	43.0	4.42533393224	792739.362942	3943.94888171	554	1034	137	136	157	164	148	1394	0
DLR00017310	7	4	YPR027C	23	SD/MSG -ARG -HIS -LYS -URA +Canavanine +G418 +Thialysine	Yku70_v2_R3_Steve	14	11.0	3.64968026431	10507.208835	103.616078945	254.0	3.8612480659	801862.000346	14414.4703178	43.0	4.690168593	796007.000508	6196.57505458	687	1029	137	136	161	168	150	973	0
DLR00017310	7	5	YPR150W	23	SD/MSG -ARG -HIS -LYS -URA +Canavanine +G418 +Thialysine	Yku70_v2_R3_Steve	14	11.0	3.4945659106	11318.1365267	111.802229961	254.0	3.72420377782	781790.000228	15908.1864545	43.0	4.53016108499	781586.000053	7958.91236874	830	1033	137	136	155	163	147	1404	0
DLR00017310	7	6	YPR026W	23	SD/MSG -ARG -HIS -LYS -URA +Canavanine +G418 +Thialysine	Yku70_v2_R3_Steve	14	11.0	3.44867490329	9007.33060462	84.5785561066	254.0	3.65817011456	635803.000211	13411.6514109	43.0	4.44703544505	629379.000037	6766.68500458	961	1030	137	136	156	164	147	1064	0
DLR00017310	7	7	YPR149W	23	SD/MSG -ARG -HIS -LYS -URA +Canavanine +G418 +Thialysine	Yku70_v2_R3_Steve	14	11.0	3.42981679966	11782.6247791	123.200021532	254.0	3.65027722571	797129.000975	18569.2815496	43.0	4.43396204972	797063.000963	10218.1093413	1099	1035	137	136	154	162	145	1300	0
DLR00017310	7	8	YPR024W	23	SD/MSG -ARG -HIS -LYS -URA +Canavanine +G418 +Thialysine	Yku70_v2_R3_Steve	14	11.0	0.0	11.0	12.6742957185	254.0	12.0	34687.8	1944.44992873	43.0	0.0	43.0	80.0987741901	1236	1031	137	136	-1	-1	-1	0	0
DLR00017310	7	9	YPR148C	23	SD/MSG -ARG -HIS -LYS -URA +Canavanine +G418 +Thialysine	Yku70_v2_R3_Steve	14	11.0	3.44726012639	12125.3749162	107.775510154	254.0	3.67670582365	848596.000918	19275.9603254	43.0	4.41528548555	892119.342791	6300.69023809	1370	1034	137	136	156	163	146	1280	0
DLR00017310	7	10	YPR023C	23	SD/MSG -ARG -HIS -LYS -URA +Canavanine +G418 +Thialysine	Yku70_v2_R3_Steve	14	11.0	3.29973765252	10529.9620738	132.092778927	254.0	3.54229753451	682522.001056	18504.262681	43.0	4.23567069234	728544.247307	6798.60155942	1507	1032	137	136	150	158	141	914	0
DLR00017310	7	11	YPR147C	23	SD/MSG -ARG -HIS -LYS -URA +Canavanine +G418 +Thialysine	Yku70_v2_R3_Steve	14	11.0	3.39539320609	12207.1709674	146.101318052	254.0	3.65028257554	796026.001138	18826.1137123	43.0	4.43554173587	798394.000869	10459.5994762	1649	1033	137	136	152	160	142	1529	0
DLR00017310	7	12	YPR022C	23	SD/MSG -ARG -HIS -LYS -URA +Canavanine +G418 +Thialysine	Yku70_v2_R3_Steve	14	11.0	3.7577226498	11262.3099448	133.486550156	254.0	3.91417982637	833730.000325	16903.8584748	43.0	4.74585000951	831333.000716	8981.47434736	1783	1023	137	136	160	166	146	1067	0
DLR00017310	7	13	YPR146C	23	SD/MSG -ARG -HIS -LYS -URA +Canavanine +G418 +Thialysine	Yku70_v2_R3_Steve	14	11.0	3.47974839837	12255.8664104	144.3071341	254.0	3.72814521622	836516.000497	18206.3494836	43.0	4.52571513491	837987.000413	9980.39622054	1920	1030	137	136	154	162	143	1361	0
DLR00017310	7	14	YPR020W	23	SD/MSG -ARG -HIS -LYS -URA +Canavanine +G418 +Thialysine	Yku70_v2_R3_Steve	14	11.0	3.23929975875	9120.16649217	99.6803908308	254.0	3.49866701709	533040.001082	14339.7310141	43.0	4.19835711554	570464.617017	5457.96042228	2055	1024	137	136	144	153	138	1325	0
DLR00017310	7	15	YPR145W	23	SD/MSG -ARG -HIS -LYS -URA +Canavanine +G418 +Thialysine	Yku70_v2_R3_Steve	14	11.0	3.55385726789	11807.1088214	136.556277934	254.0	3.79845398575	819403.000136	16377.1024022	43.0	4.58401575882	847783.584776	6681.74817295	2195	1032	137	136	155	162	144	1389	0
DLR00017310	7	16	YPR018W	23	SD/MSG -ARG -HIS -LYS -URA +Canavanine +G418 +Thialysine	Yku70_v2_R3_Steve	14	11.0	3.80077878377	10601.854298	116.939947257	254.0	4.00850189508	844432.000065	15490.0607819	43.0	4.85044663611	840408.000347	7702.4841203	2330	1025	137	136	164	170	149	975	0
DLR00017310	7	17	YPR141C	23	SD/MSG -ARG -HIS -LYS -URA +Canavanine +G418 +Thialysine	Yku70_v2_R3_Steve	14	11.0	1.55298268762	578.6	46.969113331	254.0	8.48837955751	42646.5	3951.84985908	43.0	2.47498021859	21013.000301	1406.16592006	2472	1018	137	136	116	131	123	153	3
DLR00017310	7	18	YPR017C	23	SD/MSG -ARG -HIS -LYS -URA +Canavanine +G418 +Thialysine	Yku70_v2_R3_Steve	14	11.0	3.70825118899	10431.1078096	131.100358066	254.0	3.89735640169	790408.00031	15325.9438086	43.0	4.72361069071	784467.000525	8069.54415281	2605	1023	137	136	160	167	148	842	0
DLR00017310	7	19	YPR140W	23	SD/MSG -ARG -HIS -LYS -URA +Canavanine +G418 +Thialysine	Yku70_v2_R3_Steve	14	11.0	3.61344013739	12268.8047884	108.801282071	254.0	3.80199497286	861554.000026	16367.59474	43.0	4.61512624037	859716.000374	8235.13888033	2740	1027	137	136	154	163	146	1015	15
DLR00017310	7	20	YPR015C	23	SD/MSG -ARG -HIS -LYS -URA +Canavanine +G418 +Thialysine	Yku70_v2_R3_Steve	14	11.0	3.76190656375	10597.9756535	130.102868282	254.0	3.94979843355	790603.000157	15722.4984615	43.0	4.7904115695	784844.000431	8413.43045513	2877	1021	137	136	159	166	149	850	0
DLR00017310	7	21	YPR138C	23	SD/MSG -ARG -HIS -LYS -URA +Canavanine +G418 +Thialysine	Yku70_v2_R3_Steve	14	11.0	3.61500064498	11439.8338285	116.096588093	254.0	3.8197209653	789341.000153	14929.0181269	43.0	4.61581815377	810812.729155	5784.06523118	3013	1033	137	136	151	160	145	992	0
DLR00017310	7	22	YPR014C	23	SD/MSG -ARG -HIS -LYS -URA +Canavanine +G418 +Thialysine	Yku70_v2_R3_Steve	14	11.0	3.74948198086	10697.5714759	118.755201727	254.0	3.9273069057	816147.000279	14509.3100689	43.0	4.76233979515	810413.000483	6973.39610663	3149	1021	137	136	155	163	147	769	0
DLR00017310	7	23	YPR135W	23	SD/MSG -ARG -HIS -LYS -URA +Canavanine +G418 +Thialysine	Yku70_v2_R3_Steve	14	11.0	2.74983573994	6317.3	74.1945886748	254.0	3.1267073587	347536.000998	10723.7432047	43.0	3.79118601618	340365.000853	6474.21721887	3286	1025	137	136	130	142	131	858	0
DLR00017310	7	24	YOR202W	23	SD/MSG -ARG -HIS -LYS -URA +Canavanine +G418 +Thialysine	Yku70_v2_R3_Steve	14	11.0	3.83645432906	11551.9999614	126.815349901	254.0	3.96500131455	994476.000455	13724.9171102	43.0	4.78865118464	990647.999974	4884.18951577	3422	1025	137	136	155	162	145	734	0
DLR00017310	8	1	YOR202W	23	SD/MSG -ARG -HIS -LYS -URA +Canavanine +G418 +Thialysine	Yku70_v2_R3_Steve	14	11.0	3.48291490358	12004.6981114	95.5411325022	254.0	3.60246307376	1074848.32656	9063.14130523	43.0	4.45187422104	983309.001013	6258.43913461	279	1171	137	136	159	165	149	1016	0
DLR00017310	8	2	YDR043C	23	SD/MSG -ARG -HIS -LYS -URA +Canavanine +G418 +Thialysine	Yku70_v2_R3_Steve	14	11.0	3.39474474444	9969.07553339	76.8027164916	254.0	3.68111449432	824481.000622	13858.0557713	43.0	4.46581086352	818222.000761	5845.54573239	414	1170	137	136	163	169	151	1130	0
DLR00017310	8	3	YLR455W	23	SD/MSG -ARG -HIS -LYS -URA +Canavanine +G418 +Thialysine	Yku70_v2_R3_Steve	14	11.0	3.67237808212	10864.7053668	103.592460155	254.0	3.93791196066	904096.000433	14739.7974831	43.0	4.77281578594	899256.000436	6481.26814904	551	1172	137	136	168	173	154	1042	0
DLR00017310	8	4	YDR042C	23	SD/MSG -ARG -HIS -LYS -URA +Canavanine +G418 +Thialysine	Yku70_v2_R3_Steve	14	11.0	3.71052413803	11493.1106806	104.629615853	254.0	3.90922815266	917371.000383	15833.3594534	43.0	4.74078434887	915327.000519	6838.73542625	689	1170	137	136	164	170	152	1189	0
DLR00017310	8	5	YJR066W	23	SD/MSG -ARG -HIS -LYS -URA +Canavanine +G418 +Thialysine	Yku70_v2_R3_Steve	14	11.0	3.45446468409	9821.42713445	87.9481211734	254.0	3.70906418223	728889.000097	14335.8715549	43.0	4.50880417034	724193.000201	6403.18890532	821	1172	137	136	159	167	150	1300	0
DLR00017310	8	6	YDR036C	23	SD/MSG -ARG -HIS -LYS -URA +Canavanine +G418 +Thialysine	Yku70_v2_R3_Steve	14	11.0	3.63395315873	12037.9694109	103.606286785	254.0	3.82943250234	900550.000009	16673.1483174	43.0	4.64623777596	900400.000377	7793.49942411	958	1167	137	136	160	168	150	1362	0
DLR00017310	8	7	YJR044C	23	SD/MSG -ARG -HIS -LYS -URA +Canavanine +G418 +Thialysine	Yku70_v2_R3_Steve	14	11.0	3.43058069678	10489.7567159	91.5248812781	254.0	3.65962883648	720912.00061	15748.8999553	43.0	4.44777611239	718652.000601	7976.60377476	1097	1170	137	136	155	163	146	1269	0
DLR00017310	8	8	YDR035W	23	SD/MSG -ARG -HIS -LYS -URA +Canavanine +G418 +Thialysine	Yku70_v2_R3_Steve	14	11.0	3.81975322719	13305.0817705	120.212571807	254.0	4.02764888276	1048707.00042	17453.2042416	43.0	4.87189764173	1048925.00039	7905.91790179	1235	1167	137	136	164	170	150	1184	4
DLR00017310	8	9	YJR039W	23	SD/MSG -ARG -HIS -LYS -URA +Canavanine +G418 +Thialysine	Yku70_v2_R3_Steve	14	11.0	3.66237499982	11370.6226302	108.726292378	254.0	3.87407495377	897097.000346	16500.4282533	43.0	4.69217083732	895256.00054	7875.15896893	1368	1169	137	136	164	170	150	1114	5
DLR00017310	8	10	YDR034C	23	SD/MSG -ARG -HIS -LYS -URA +Canavanine +G418 +Thialysine	Yku70_v2_R3_Steve	14	11.0	0.0	11.0	6.90535419341	254.0	12.0	31375.4725265	860.843336013	43.0	0.0	43.0	46.9953813917	1512	1169	137	136	-1	-1	-1	0	0
DLR00017310	8	11	YJL103C	23	SD/MSG -ARG -HIS -LYS -URA +Canavanine +G418 +Thialysine	Yku70_v2_R3_Steve	14	11.0	3.385225019	11014.067006	110.02084125	254.0	3.6622094996	781619.000871	17336.4487534	43.0	4.39992614899	820589.574457	5947.9147306	1644	1166	137	136	157	164	146	1392	0
DLR00017310	8	12	YPR039W	23	SD/MSG -ARG -HIS -LYS -URA +Canavanine +G418 +Thialysine	Yku70_v2_R3_Steve	14	11.0	3.75469741478	13102.1766109	137.260922131	254.0	3.91958465309	1000091.00052	18344.8679874	43.0	4.74638375154	1000552.00051	9169.93683572	1783	1163	137	136	160	166	146	1135	17
DLR00017310	8	13	YJL029C	23	SD/MSG -ARG -HIS -LYS -URA +Canavanine +G418 +Thialysine	Yku70_v2_R3_Steve	14	11.0	0.0	11.0	13.7267843373	254.0	12.0	31310.0813185	896.016156939	43.0	0.0	43.0	107.284615965	1921	1170	137	136	-1	-1	-1	3	0
DLR00017310	8	14	YPL072W	23	SD/MSG -ARG -HIS -LYS -URA +Canavanine +G418 +Thialysine	Yku70_v2_R3_Steve	14	11.0	3.70530010492	12473.5196228	129.058125675	254.0	3.89513565806	940154.000429	17313.9620633	43.0	4.7189229018	939236.00054	8707.75053431	2054	1162	137	136	159	165	145	1049	0
DLR00017310	8	15	YNL086W	23	SD/MSG -ARG -HIS -LYS -URA +Canavanine +G418 +Thialysine	Yku70_v2_R3_Steve	14	11.0	3.47056131593	10417.3824868	120.957410732	254.0	3.68054726252	703564.000271	15108.5241129	43.0	4.47325221751	701286.000088	8166.25340742	2191	1166	137	136	152	160	141	1054	4
DLR00017310	8	16	YPL035C	23	SD/MSG -ARG -HIS -LYS -URA +Canavanine +G418 +Thialysine	Yku70_v2_R3_Steve	14	11.0	3.83271649633	13141.6411018	135.468652004	254.0	3.99739156512	991361.0004	17786.9906958	43.0	4.83750093119	992035.000488	8976.17207008	2327	1163	137	136	159	166	146	1075	0
DLR00017310	8	17	YNL053W	23	SD/MSG -ARG -HIS -LYS -URA +Canavanine +G418 +Thialysine	Yku70_v2_R3_Steve	14	11.0	3.46140186418	9717.69097613	91.5294556307	254.0	3.7049676819	701085.000122	13083.0206031	43.0	4.50045568046	697874.000193	6549.34643409	2467	1164	137	136	155	163	145	1299	0
DLR00017310	8	18	YPL015C	23	SD/MSG -ARG -HIS -LYS -URA +Canavanine +G418 +Thialysine	Yku70_v2_R3_Steve	14	11.0	3.87607876513	12899.7733443	137.648269266	254.0	4.05806874404	1004607.00027	18433.816068	43.0	4.89155438072	1023418.24468	8724.75042223	2603	1162	137	136	161	168	148	987	0
DLR00017310	8	19	YNL047C	23	SD/MSG -ARG -HIS -LYS -URA +Canavanine +G418 +Thialysine	Yku70_v2_R3_Steve	14	11.0	3.42937645269	9709.44638309	108.581117408	254.0	3.73715456429	674497.000198	14397.5183608	43.0	4.54416318951	669546.000571	8346.63676739	2736	1166	137	136	153	162	146	904	0
DLR00017310	8	20	YOR240W	23	SD/MSG -ARG -HIS -LYS -URA +Canavanine +G418 +Thialysine	Yku70_v2_R3_Steve	14	11.0	3.85556665224	12399.1099631	125.236943271	254.0	3.97212980362	923410.000318	16816.5646482	43.0	4.81505657727	921122.000527	8436.76980327	2874	1161	137	136	157	165	148	947	0
DLR00017310	8	21	YNL014W	23	SD/MSG -ARG -HIS -LYS -URA +Canavanine +G418 +Thialysine	Yku70_v2_R3_Steve	14	11.0	3.42264737677	9691.95849811	108.184499345	254.0	3.66680865849	645853.000182	13645.6289965	43.0	4.46213173947	641198.000168	7347.63454398	3010	1164	137	136	149	158	143	914	5
DLR00017310	8	22	YMR194C-A	23	SD/MSG -ARG -HIS -LYS -URA +Canavanine +G418 +Thialysine	Yku70_v2_R3_Steve	14	11.0	3.70234800168	11755.894733	106.880061275	254.0	3.89244825526	878352.000361	14959.0588161	43.0	4.72271036327	875998.000542	7008.1132672	3148	1160	137	136	153	161	146	911	0
DLR00017310	8	23	YNL011C	23	SD/MSG -ARG -HIS -LYS -URA +Canavanine +G418 +Thialysine	Yku70_v2_R3_Steve	14	11.0	3.47876393291	10075.9342012	81.1765689459	254.0	3.6626879125	741816.001103	12837.686503	43.0	4.44261754817	735268.00128	5560.38234023	3286	1163	137	136	146	155	141	688	0
DLR00017310	8	24	YOR202W	23	SD/MSG -ARG -HIS -LYS -URA +Canavanine +G418 +Thialysine	Yku70_v2_R3_Steve	14	11.0	3.68695771258	12801.3292925	110.713815981	254.0	3.88542906778	1076086.00002	14295.2909372	43.0	4.69238069588	1074240.00019	4197.24866393	3425	1159	137	136	153	159	143	724	0
DLR00017310	9	1	YOR202W	23	SD/MSG -ARG -HIS -LYS -URA +Canavanine +G418 +Thialysine	Yku70_v2_R3_Steve	14	11.0	3.21660601205	12457.1571456	64.1170041328	254.0	3.55389227013	949756.000975	20746.0636557	43.0	4.29311829725	947865.001096	10593.4630805	285	1307	137	136	157	164	149	1202	0
DLR00017310	9	2	YPR045C	23	SD/MSG -ARG -HIS -LYS -URA +Canavanine +G418 +Thialysine	Yku70_v2_R3_Steve	14	11.0	2.58258954401	5287.7	88.8389430949	254.0	2.92315546911	286023.000834	10161.5693451	43.0	3.54738245778	276631.000661	7076.38578489	421	1300	137	136	133	144	135	950	0
DLR00017310	9	3	YPR171W	23	SD/MSG -ARG -HIS -LYS -URA +Canavanine +G418 +Thialysine	Yku70_v2_R3_Steve	14	11.0	3.37719300658	11597.006018	76.3589200674	254.0	3.67464659769	892124.000999	17272.0088354	43.0	4.45633745993	890930.001249	8254.32772476	556	1309	137	136	163	169	152	1415	0
DLR00017310	9	4	YPR044C	23	SD/MSG -ARG -HIS -LYS -URA +Canavanine +G418 +Thialysine	Yku70_v2_R3_Steve	14	11.0	2.68466403972	5177.7	80.8572722141	254.0	3.00604295798	253564.001028	10025.8014877	43.0	3.65340124461	246426.000851	6374.32413623	689	1307	137	136	131	144	134	1072	8
DLR00017310	9	5	YPR170C	23	SD/MSG -ARG -HIS -LYS -URA +Canavanine +G418 +Thialysine	Yku70_v2_R3_Steve	14	11.0	3.44230327159	11661.5588832	88.7073118243	254.0	3.70650451541	867490.001071	18257.0779129	43.0	4.4975651179	867059.000963	9066.27668471	827	1309	137	136	161	168	151	1377	0
DLR00017310	9	6	YPR043W	23	SD/MSG -ARG -HIS -LYS -URA +Canavanine +G418 +Thialysine	Yku70_v2_R3_Steve	14	11.0	2.58360926939	4898.3	113.259894163	254.0	2.92793435689	227787.00087	10319.8225526	43.0	3.48705270513	243917.3	4520.04914415	964	1305	137	136	128	141	132	1026	0
DLR00017310	9	7	YPR167C	23	SD/MSG -ARG -HIS -LYS -URA +Canavanine +G418 +Thialysine	Yku70_v2_R3_Steve	14	11.0	3.22372291493	10782.6821373	104.653185782	254.0	3.58897167363	738501.001078	17090.7758082	43.0	4.35722451897	737917.001243	9107.86270044	1104	1309	137	136	157	165	148	1484	13
DLR00017310	9	8	YPR042C	23	SD/MSG -ARG -HIS -LYS -URA +Canavanine +G418 +Thialysine	Yku70_v2_R3_Steve	14	11.0	3.57052636817	10004.0967896	109.456267827	254.0	3.77773384206	777858.000014	15437.9929347	43.0	4.58086703762	772525.00048	7957.35746508	1238	1302	137	136	162	168	149	989	3
DLR00017310	9	9	YPR164W	23	SD/MSG -ARG -HIS -LYS -URA +Canavanine +G418 +Thialysine	Yku70_v2_R3_Steve	14	11.0	2.82950502231	7285.3	123.390137831	254.0	3.1876128181	421128.000957	14555.3002477	43.0	3.80019549296	459241.2	6504.0855689	1379	1305	137	136	143	152	139	1522	0
DLR00017310	9	10	YPR040W	23	SD/MSG -ARG -HIS -LYS -URA +Canavanine +G418 +Thialysine	Yku70_v2_R3_Steve	14	11.0	3.42614722304	10852.6392445	123.467838185	254.0	3.58506848887	893934.8	12651.0067311	43.0	4.43871094806	807977.000898	10397.6041607	1508	1302	137	136	160	167	147	928	0
DLR00017310	9	11	YPR160W	23	SD/MSG -ARG -HIS -LYS -URA +Canavanine +G418 +Thialysine	Yku70_v2_R3_Steve	14	11.0	3.20393766108	10291.3772706	91.3117545338	254.0	3.5215626708	621643.0012	16151.1852082	43.0	4.27775468265	623895.001264	9796.98242985	1648	1310	137	136	146	155	141	1637	0
DLR00017310	9	12	YPR038W	23	SD/MSG -ARG -HIS -LYS -URA +Canavanine +G418 +Thialysine	Yku70_v2_R3_Steve	14	11.0	3.79991158482	11532.1767396	127.472934509	254.0	3.97150523018	912708.000405	17547.2214297	43.0	4.80574068578	910915.000445	9442.11484713	1781	1300	137	136	163	169	148	1053	0
DLR00017310	9	13	YPR158W	23	SD/MSG -ARG -HIS -LYS -URA +Canavanine +G418 +Thialysine	Yku70_v2_R3_Steve	14	11.0	3.37274127741	11987.514677	137.895878854	254.0	3.64461861876	808940.00087	18427.0159848	43.0	4.42313265631	810882.000912	10375.1003816	1925	1303	137	136	152	160	142	1378	0
DLR00017310	9	14	YPR037C	23	SD/MSG -ARG -HIS -LYS -URA +Canavanine +G418 +Thialysine	Yku70_v2_R3_Steve	14	11.0	3.72938181612	10991.8114112	135.686773369	254.0	3.91643411305	840777.000397	15874.9921782	43.0	4.74502621326	837659.000487	8294.40902908	2059	1297	137	136	160	166	146	965	0
DLR00017310	9	15	YPR157W	23	SD/MSG -ARG -HIS -LYS -URA +Canavanine +G418 +Thialysine	Yku70_v2_R3_Steve	14	11.0	3.46837868763	11849.6156082	149.264242526	254.0	3.71483133892	811307.000409	17454.5758733	43.0	4.50856333373	810505.000316	9695.94051404	2189	1304	137	136	152	159	141	1017	0
DLR00017310	9	16	YPR032W	23	SD/MSG -ARG -HIS -LYS -URA +Canavanine +G418 +Thialysine	Yku70_v2_R3_Steve	14	11.0	3.15442589138	9596.85923866	144.949989636	254.0	3.46656789244	676644.1	11434.8073696	43.0	4.30179221322	609620.000782	10357.1633218	2334	1305	137	136	148	157	141	824	0
DLR00017310	9	17	YPR156C	23	SD/MSG -ARG -HIS -LYS -URA +Canavanine +G418 +Thialysine	Yku70_v2_R3_Steve	14	11.0	3.47384245915	12883.838746	135.076470644	254.0	3.745222889	858357.000509	18649.9975739	43.0	4.5442512395	858970.000419	10623.3136217	2468	1300	137	136	149	158	140	977	0
DLR00017310	9	18	YPR031W	23	SD/MSG -ARG -HIS -LYS -URA +Canavanine +G418 +Thialysine	Yku70_v2_R3_Steve	14	11.0	3.46915662697	9591.8231447	102.460122411	254.0	3.77246859683	684661.000086	12434.7990254	43.0	4.5813746835	679058.000541	6453.00706734	2604	1296	137	136	154	162	144	872	4
DLR00017310	9	19	YPR155C	23	SD/MSG -ARG -HIS -LYS -URA +Canavanine +G418 +Thialysine	Yku70_v2_R3_Steve	14	11.0	3.3463832217	11620.3331104	123.58173189	254.0	3.59658245108	720264.000971	17878.9646441	43.0	4.37308673406	720441.00102	10757.8160901	2741	1303	137	136	146	156	141	1166	0
DLR00017310	9	20	YPR030W	23	SD/MSG -ARG -HIS -LYS -URA +Canavanine +G418 +Thialysine	Yku70_v2_R3_Steve	14	11.0	3.1399190644	8187.50530904	92.023939644	254.0	3.5290727834	546211.000698	13123.063427	43.0	4.28947252497	539519.000684	7792.24630707	2877	1300	137	136	152	161	146	1056	0
DLR00017310	9	21	YPR154W	23	SD/MSG -ARG -HIS -LYS -URA +Canavanine +G418 +Thialysine	Yku70_v2_R3_Steve	14	11.0	3.60809677828	12839.1711105	107.740575825	254.0	3.82029127765	929426.000147	17467.7480623	43.0	4.63356882623	930486.000066	8905.14694471	3016	1303	137	136	154	163	147	1172	0
DLR00017310	9	22	YPR029C	23	SD/MSG -ARG -HIS -LYS -URA +Canavanine +G418 +Thialysine	Yku70_v2_R3_Steve	14	11.0	3.69899028587	10058.8028523	109.750008015	254.0	3.86025794484	768567.000355	13723.2951156	43.0	4.68290899999	762641.000521	6666.21627217	3151	1292	137	136	154	162	147	820	4
DLR00017310	9	23	YPR153W	23	SD/MSG -ARG -HIS -LYS -URA +Canavanine +G418 +Thialysine	Yku70_v2_R3_Steve	14	11.0	3.65658281738	11795.0592168	113.18308783	254.0	3.91529136221	913705.000424	15185.8841638	43.0	4.74263889297	910614.000502	7033.09511092	3290	1304	137	136	151	158	143	854	10
DLR00017310	9	24	YOR202W	23	SD/MSG -ARG -HIS -LYS -URA +Canavanine +G418 +Thialysine	Yku70_v2_R3_Steve	14	11.0	3.75810940432	11346.9999914	114.096485323	254.0	3.93012510322	1006521.00044	12618.9601737	43.0	4.74604898871	1001879.99999	3967.20413184	3423	1298	137	136	155	161	144	801	0
DLR00017310	10	1	YOR202W	23	SD/MSG -ARG -HIS -LYS -URA +Canavanine +G418 +Thialysine	Yku70_v2_R3_Steve	14	11.0	3.27686272599	11428.2722532	70.372825037	254.0	3.57363062713	917764.001022	19563.4601676	43.0	4.31484822885	913689.001197	9636.045297	285	1444	137	136	159	165	150	1001	0
DLR00017310	10	2	YML129C	23	SD/MSG -ARG -HIS -LYS -URA +Canavanine +G418 +Thialysine	Yku70_v2_R3_Steve	14	11.0	0.0	11.0	6.44840477399	254.0	12.0	27344.7748035	671.829104402	43.0	0.0	43.0	77.7862288039	416	1441	137	136	-1	-1	-1	0	0
DLR00017310	10	3	YMR165C	23	SD/MSG -ARG -HIS -LYS -URA +Canavanine +G418 +Thialysine	Yku70_v2_R3_Steve	14	11.0	2.64097289325	6257.9	150.897067604	254.0	3.02465557718	361054.00077	12988.5099444	43.0	3.68353039618	357144.000664	9398.19634922	556	1446	137	136	143	153	141	1746	0
DLR00017310	10	4	YML112W	23	SD/MSG -ARG -HIS -LYS -URA +Canavanine +G418 +Thialysine	Yku70_v2_R3_Steve	14	11.0	3.65236545807	12788.2848422	98.9622876135	254.0	3.89920606285	1063499.00007	16599.459133	43.0	4.71784957648	1061945.00017	6428.7966037	689	1441	137	136	168	174	155	1105	15
DLR00017310	10	5	YMR119W	23	SD/MSG -ARG -HIS -LYS -URA +Canavanine +G418 +Thialysine	Yku70_v2_R3_Steve	14	11.0	3.57362309017	11232.1603019	94.6154863797	254.0	3.81701902525	895248.00008	15997.2515445	43.0	4.62689256289	891410.000193	6875.33034423	827	1441	137	136	166	172	154	1050	0
DLR00017310	10	6	YML111W	23	SD/MSG -ARG -HIS -LYS -URA +Canavanine +G418 +Thialysine	Yku70_v2_R3_Steve	14	11.0	0.0	11.0	14.7734870183	254.0	12.0	31499.1	1823.82847061	43.0	0.0	43.0	119.415118918	964	1441	137	136	-1	-1	-1	0	0
DLR00017310	10	7	YMR118C	23	SD/MSG -ARG -HIS -LYS -URA +Canavanine +G418 +Thialysine	Yku70_v2_R3_Steve	14	11.0	3.42306907737	10891.7990276	93.8820557065	254.0	3.6110092387	896719.859826	11797.1594155	43.0	4.47632322321	815033.000792	8998.49427635	1103	1443	137	136	161	168	150	1183	0
DLR00017310	10	8	YLR238W	23	SD/MSG -ARG -HIS -LYS -URA +Canavanine +G418 +Thialysine	Yku70_v2_R3_Steve	14	11.0	3.67243716155	12344.2212988	119.045308802	254.0	3.9092504355	970920.000383	17734.7351364	43.0	4.73389544258	968651.000546	8975.09761988	1235	1441	137	136	163	169	149	1070	14
DLR00017310	10	9	YOR125C	23	SD/MSG -ARG -HIS -LYS -URA +Canavanine +G418 +Thialysine	Yku70_v2_R3_Steve	14	11.0	2.83889502114	7729.7	180.463188826	254.0	3.18785679619	393069.001086	15642.3474991	43.0	3.87643073213	391356.000837	12188.6516303	1374	1444	137	136	134	145	133	1111	0
DLR00017310	10	10	YBR095C	23	SD/MSG -ARG -HIS -LYS -URA +Canavanine +G418 +Thialysine	Yku70_v2_R3_Steve	14	11.0	3.22151368488	9965.88959967	99.3870992786	254.0	3.44272403404	581902.001211	16627.8269943	43.0	4.18271027878	576672.001364	10263.0191984	1509	1437	137	136	142	152	137	764	0
DLR00017310	10	11	YOL153C	23	SD/MSG -ARG -HIS -LYS -URA +Canavanine +G418 +Thialysine	Yku70_v2_R3_Steve	14	11.0	3.50836936924	11119.6607844	117.28310307	254.0	3.76014240864	824479.000197	16274.6911181	43.0	4.55642031085	822774.000085	8397.96632867	1649	1441	137	136	159	166	146	1137	0
DLR00017310	10	12	YBR086C	23	SD/MSG -ARG -HIS -LYS -URA +Canavanine +G418 +Thialysine	Yku70_v2_R3_Steve	14	11.0	3.3766685853	11869.2491392	128.182517301	254.0	3.65312839396	800861.000932	18768.3728931	43.0	4.43106503511	801099.000902	10909.0942187	1781	1437	137	136	153	160	143	1219	0
DLR00017310	10	13	YOL073C	23	SD/MSG -ARG -HIS -LYS -URA +Canavanine +G418 +Thialysine	Yku70_v2_R3_Steve	14	11.0	3.36856381779	10864.5854039	138.923665591	254.0	3.55200419325	845689.9	11990.1152791	43.0	4.40423921816	765755.000909	10099.971581	1919	1440	137	136	155	162	143	1114	0
DLR00017310	10	14	YBR085W	23	SD/MSG -ARG -HIS -LYS -URA +Canavanine +G418 +Thialysine	Yku70_v2_R3_Steve	14	11.0	3.29498800725	10817.7031551	137.817244058	254.0	3.5739618096	707731.00095	17063.8158247	43.0	4.338212676	707829.001004	10072.1205831	2057	1439	137	136	150	158	140	1292	0
DLR00017310	10	15	YNR044W	23	SD/MSG -ARG -HIS -LYS -URA +Canavanine +G418 +Thialysine	Yku70_v2_R3_Steve	14	11.0	3.54563670479	10814.6263545	146.622956803	254.0	3.81021727195	823540.000358	15715.5519637	43.0	4.61949207146	820148.000535	8476.82834255	2192	1439	137	136	158	165	145	932	0
DLR00017310	10	16	YBR082C	23	SD/MSG -ARG -HIS -LYS -URA +Canavanine +G418 +Thialysine	Yku70_v2_R3_Steve	14	11.0	3.25886911658	10889.7763503	118.46550802	254.0	3.55117809961	694934.001108	17138.2054824	43.0	4.31198923226	692811.001195	10156.2607923	2329	1438	137	136	146	155	138	1011	0
DLR00017310	10	17	YNR033W	23	SD/MSG -ARG -HIS -LYS -URA +Canavanine +G418 +Thialysine	Yku70_v2_R3_Steve	14	11.0	3.59771396879	10637.4618395	105.259289578	254.0	3.80946692002	826521.000147	15107.6509791	43.0	4.61595809157	821549.000454	7653.05764573	2462	1438	137	136	158	165	146	879	0
DLR00017310	10	18	YBR075W	23	SD/MSG -ARG -HIS -LYS -URA +Canavanine +G418 +Thialysine	Yku70_v2_R3_Steve	14	11.0	3.69133066701	12862.0236265	119.494571279	254.0	3.87785255453	963008.000159	17417.7825076	43.0	4.69786592287	962386.000451	8910.78292076	2604	1436	137	136	157	164	145	1052	0
DLR00017310	10	19	YNL284C	23	SD/MSG -ARG -HIS -LYS -URA +Canavanine +G418 +Thialysine	Yku70_v2_R3_Steve	14	11.0	3.45786188572	9819.20888131	131.360639653	254.0	3.68799728575	690168.000127	14541.4102662	43.0	4.48130856993	684063.000168	8258.98717799	2744	1441	137	136	153	161	144	944	0
DLR00017310	10	20	YBR061C	23	SD/MSG -ARG -HIS -LYS -URA +Canavanine +G418 +Thialysine	Yku70_v2_R3_Steve	14	11.0	3.75810288343	12446.5697853	129.892627086	254.0	3.87991384974	933608.000123	17052.9289242	43.0	4.6990610574	931228.000457	8546.35769818	2877	1432	137	136	156	164	147	850	0
DLR00017310	10	21	YNL147W	23	SD/MSG -ARG -HIS -LYS -URA +Canavanine +G418 +Thialysine	Yku70_v2_R3_Steve	14	11.0	1.5099085304	774.4	63.0604000963	254.0	2.66961532917	50885.9999089	6535.38003505	43.0	2.39528252745	27563.0003423	1948.40202562	3014	1445	137	136	112	127	123	180	0
DLR00017310	10	22	YBR020W	23	SD/MSG -ARG -HIS -LYS -URA +Canavanine +G418 +Thialysine	Yku70_v2_R3_Steve	14	11.0	3.76759917389	12303.6889183	110.87386893	254.0	3.92465797394	983166.000348	15991.2943656	43.0	4.75029841716	980384.000518	6927.05604327	3149	1431	137	136	157	164	148	829	0
DLR00017310	10	23	YNL111C	23	SD/MSG -ARG -HIS -LYS -URA +Canavanine +G418 +Thialysine	Yku70_v2_R3_Steve	14	11.0	3.37522661922	9885.45437081	75.0390665706	254.0	3.59778370077	707813.000949	13921.5920312	43.0	4.36711574079	701795.001125	6381.9722395	3290	1441	137	136	145	153	139	835	0
DLR00017310	10	24	YOR202W	23	SD/MSG -ARG -HIS -LYS -URA +Canavanine +G418 +Thialysine	Yku70_v2_R3_Steve	14	11.0	3.58606752165	12468.9942039	111.285631479	254.0	3.80335540261	1047364.00041	15702.6488177	43.0	4.59295916071	1044143.00055	5668.01287768	3420	1432	137	136	151	158	142	777	0
DLR00017310	11	1	YOR202W	23	SD/MSG -ARG -HIS -LYS -URA +Canavanine +G418 +Thialysine	Yku70_v2_R3_Steve	14	11.0	3.26563394897	12645.4338338	64.6261806057	254.0	3.59558095214	994270.00101	20650.6900309	43.0	4.33980903527	992532.001214	9936.65106333	287	1580	137	136	158	165	149	1084	6
DLR00017310	11	2	YPR061C	23	SD/MSG -ARG -HIS -LYS -URA +Canavanine +G418 +Thialysine	Yku70_v2_R3_Steve	14	11.0	0.0	11.0	8.03135453311	254.0	12.0	27695.2429581	670.75409774	43.0	0.0	43.0	43.5328192864	424	1569	137	136	-1	-1	-1	3	0
DLR00017310	11	3	YPR193C	23	SD/MSG -ARG -HIS -LYS -URA +Canavanine +G418 +Thialysine	Yku70_v2_R3_Steve	14	11.0	3.34336825015	11972.1012499	80.2618458407	254.0	3.65692083231	958939.001084	20002.9812134	43.0	4.42418125725	958161.001334	9814.59542635	558	1581	137	136	165	171	154	1423	0
DLR00017310	11	4	YPR060C	23	SD/MSG -ARG -HIS -LYS -URA +Canavanine +G418 +Thialysine	Yku70_v2_R3_Steve	14	11.0	0.572425063004	245.000010754	39.0728742027	254.0	12.0	30265.2	1579.43652136	43.0	1.44539929117	2330.0000737	339.872937438	692	1579	137	136	106	123	121	20	0
DLR00017310	11	5	YPR192W	23	SD/MSG -ARG -HIS -LYS -URA +Canavanine +G418 +Thialysine	Yku70_v2_R3_Steve	14	11.0	3.23509887375	10884.2059095	74.4845507617	254.0	3.55958430336	778849.001069	18561.3213483	43.0	4.31929947576	777563.001277	10023.3480226	825	1580	137	136	160	167	151	1501	0
DLR00017310	11	6	YPR059C	23	SD/MSG -ARG -HIS -LYS -URA +Canavanine +G418 +Thialysine	Yku70_v2_R3_Steve	14	11.0	3.65016619225	10864.6732612	101.161838927	254.0	3.84462191162	884553.000141	15196.5288647	43.0	4.63536860214	902425.761154	4539.66362315	961	1577	137	136	166	172	153	997	0
DLR00017310	11	7	YPR191W	23	SD/MSG -ARG -HIS -LYS -URA +Canavanine +G418 +Thialysine	Yku70_v2_R3_Steve	14	11.0	2.76755967111	6848.6	167.281263677	254.0	3.0873991917	327849.000996	13623.385211	43.0	3.7660552564	328124.000724	10737.6545639	1100	1581	137	136	131	143	133	1365	0
DLR00017310	11	8	YPR058W	23	SD/MSG -ARG -HIS -LYS -URA +Canavanine +G418 +Thialysine	Yku70_v2_R3_Steve	14	11.0	3.77324560247	10889.7215109	110.008260269	254.0	3.95303592386	882383.00028	15161.5608726	43.0	4.78426456406	878145.00052	7181.25384376	1238	1576	137	136	164	170	150	959	0
DLR00017310	11	9	YPR189W	23	SD/MSG -ARG -HIS -LYS -URA +Canavanine +G418 +Thialysine	Yku70_v2_R3_Steve	14	11.0	3.13682714687	10360.9	136.650401349	254.0	3.48100943694	657154.001141	20094.6330813	43.0	4.22411418841	654052.001154	13385.6699402	1374	1579	137	136	149	158	142	1146	0
DLR00017310	11	10	YPR057W	23	SD/MSG -ARG -HIS -LYS -URA +Canavanine +G418 +Thialysine	Yku70_v2_R3_Steve	14	11.0	3.02105507172	9306.0	132.481362363	254.0	3.25494157012	458083.001077	17137.8060633	43.0	3.95380585438	451717.000911	12376.9247226	1511	1575	137	136	130	142	129	436	0
DLR00017310	11	11	YPR188C	23	SD/MSG -ARG -HIS -LYS -URA +Canavanine +G418 +Thialysine	Yku70_v2_R3_Steve	14	11.0	3.34396975685	11261.2913081	127.733431299	254.0	3.63633510505	794675.000949	18739.8442117	43.0	4.4080841112	794913.001049	10853.5795063	1646	1578	137	136	155	163	144	1422	0
DLR00017310	11	12	YPR054W	23	SD/MSG -ARG -HIS -LYS -URA +Canavanine +G418 +Thialysine	Yku70_v2_R3_Steve	14	11.0	3.21856345332	9929.87880066	128.740859916	254.0	3.571570948	694125.000915	17187.776378	43.0	4.32853530536	688635.000932	10460.2882993	1784	1575	137	136	154	162	144	972	0
DLR00017310	11	13	YPR185W	23	SD/MSG -ARG -HIS -LYS -URA +Canavanine +G418 +Thialysine	Yku70_v2_R3_Steve	14	11.0	0.0	11.0	7.66994416679	254.0	12.0	31341.4117014	611.790953364	43.0	0.0	43.0	44.8608036342	1923	1577	137	136	-1	-1	-1	0	0
DLR00017310	11	14	YPR053C	23	SD/MSG -ARG -HIS -LYS -URA +Canavanine +G418 +Thialysine	Yku70_v2_R3_Steve	14	11.0	3.81072639097	11473.1145264	122.588054881	254.0	3.99318783832	943214.000346	17372.0546261	43.0	4.82769804622	940734.000486	9082.15078832	2058	1572	137	136	163	168	147	1004	0
DLR00017310	11	15	YPR184W	23	SD/MSG -ARG -HIS -LYS -URA +Canavanine +G418 +Thialysine	Yku70_v2_R3_Steve	14	11.0	3.33066472179	11625.1570896	124.874996602	254.0	3.63626710174	793988.000884	17873.3049524	43.0	4.36197556049	841507.005965	6382.02454373	2195	1576	137	136	151	159	141	1575	3
DLR00017310	11	16	YPR052C	23	SD/MSG -ARG -HIS -LYS -URA +Canavanine +G418 +Thialysine	Yku70_v2_R3_Steve	14	11.0	3.30823152219	10463.1031812	109.105468787	254.0	3.62708363091	749150.000854	16963.6410033	43.0	4.39714763151	745531.000823	9898.27800695	2332	1572	137	136	153	161	144	952	0
DLR00017310	11	17	YPR179C	23	SD/MSG -ARG -HIS -LYS -URA +Canavanine +G418 +Thialysine	Yku70_v2_R3_Steve	14	11.0	0.0	11.0	4.20134784735	254.0	9.59915946104	29098.7109787	421.389516612	43.0	0.0	43.0	24.5149572792	2471	1577	137	136	-1	-1	-1	0	0
DLR00017310	11	18	YPR051W	23	SD/MSG -ARG -HIS -LYS -URA +Canavanine +G418 +Thialysine	Yku70_v2_R3_Steve	14	11.0	3.50715896527	9861.54418164	116.357606761	254.0	3.67497120891	711644.000414	14947.4195183	43.0	4.45952733515	705029.000344	8345.64543567	2604	1571	137	136	151	159	142	749	0
DLR00017310	11	19	YPR174C	23	SD/MSG -ARG -HIS -LYS -URA +Canavanine +G418 +Thialysine	Yku70_v2_R3_Steve	14	11.0	3.48388505559	12105.0308585	143.555405735	254.0	3.71077970195	826995.000564	17911.5579502	43.0	4.50451386017	824851.000539	10154.9407805	2744	1577	137	136	151	159	143	870	0
DLR00017310	11	20	YPR050C	23	SD/MSG -ARG -HIS -LYS -URA +Canavanine +G418 +Thialysine	Yku70_v2_R3_Steve	14	11.0	3.61774220889	10342.9910617	103.766727752	254.0	3.76667144189	773444.0001	15214.0849877	43.0	4.56954588731	767292.000196	8076.16188943	2879	1569	137	136	155	163	147	735	0
DLR00017310	11	21	YPR173C	23	SD/MSG -ARG -HIS -LYS -URA +Canavanine +G418 +Thialysine	Yku70_v2_R3_Steve	14	11.0	0.0	11.0	7.73118800398	254.0	12.0	26716.1017794	835.869449692	43.0	0.0	43.0	41.6835509892	3019	1577	137	136	-1	-1	-1	0	0
DLR00017310	11	22	YPR046W	23	SD/MSG -ARG -HIS -LYS -URA +Canavanine +G418 +Thialysine	Yku70_v2_R3_Steve	14	11.0	3.62196303404	10640.6126117	94.8114785666	254.0	3.79903515605	876349.000152	14724.2708512	43.0	4.60017416818	870646.000028	6207.50109754	3151	1570	137	136	157	165	149	819	0
DLR00017310	11	23	YPR172W	23	SD/MSG -ARG -HIS -LYS -URA +Canavanine +G418 +Thialysine	Yku70_v2_R3_Steve	14	11.0	2.94623200493	8605.3	105.417337721	254.0	3.39867008381	571668.001068	15486.8462003	43.0	4.11747542256	565194.001082	9596.98739622	3291	1578	137	136	142	151	139	685	11
DLR00017310	11	24	YOR202W	23	SD/MSG -ARG -HIS -LYS -URA +Canavanine +G418 +Thialysine	Yku70_v2_R3_Steve	14	11.0	3.84015624769	11535.6362042	124.915465015	254.0	3.99791433504	1036224.00042	13567.0769297	43.0	4.82138882503	1031729.99998	4482.79007754	3421	1566	137	136	156	161	144	756	0
DLR00017310	12	1	YOR202W	23	SD/MSG -ARG -HIS -LYS -URA +Canavanine +G418 +Thialysine	Yku70_v2_R3_Steve	14	11.0	3.48461425327	11731.1853046	82.9830388618	254.0	3.71873071955	962307.000913	16079.5629771	43.0	4.4948656938	958666.001226	6078.05542336	287	1719	137	136	160	165	149	907	7
DLR00017310	12	2	YBL103C	23	SD/MSG -ARG -HIS -LYS -URA +Canavanine +G418 +Thialysine	Yku70_v2_R3_Steve	14	11.0	3.63238544876	12266.1164735	95.9688115172	254.0	3.85248130835	1071091.00031	15706.8950258	43.0	4.65699320399	1068448.0004	5486.56943167	419	1713	137	136	165	170	152	1050	0
DLR00017310	12	3	YNL109W	23	SD/MSG -ARG -HIS -LYS -URA +Canavanine +G418 +Thialysine	Yku70_v2_R3_Steve	14	11.0	3.247443725	10132.1623096	72.2108104202	254.0	3.57852327956	772536.00115	17385.5154401	43.0	4.33565343872	767514.001343	9444.11663204	553	1717	137	136	161	167	150	1120	0
DLR00017310	12	4	YAL024C	23	SD/MSG -ARG -HIS -LYS -URA +Canavanine +G418 +Thialysine	Yku70_v2_R3_Steve	14	11.0	3.04357772165	9051.03741426	59.9886348118	254.0	3.36803253744	580302.001129	14919.3343368	43.0	4.10309682015	578904.001243	8450.98611984	689	1716	137	136	151	160	146	1869	0
DLR00017310	12	5	YNL096C	23	SD/MSG -ARG -HIS -LYS -URA +Canavanine +G418 +Thialysine	Yku70_v2_R3_Steve	14	11.0	2.53520497614	4077.7	98.2866912514	254.0	3.01084786548	263965.00099	9943.97236481	43.0	3.58168953668	278616.8	4617.85391071	827	1713	137	136	148	158	146	1589	0
DLR00017310	12	6	YDR271C	23	SD/MSG -ARG -HIS -LYS -URA +Canavanine +G418 +Thialysine	Yku70_v2_R3_Steve	14	11.0	3.54019839556	11389.9085728	92.0277666293	254.0	3.74488008042	857662.000532	16752.9190237	43.0	4.54404816988	855195.00055	8398.47214538	963	1717	137	136	161	168	150	1206	0
DLR00017310	12	7	YOR379C	23	SD/MSG -ARG -HIS -LYS -URA +Canavanine +G418 +Thialysine	Yku70_v2_R3_Steve	14	11.0	3.32677291239	10035.5222779	86.9811455305	254.0	3.63441832515	741016.00089	15876.9837347	43.0	4.36733548229	773896.580948	5202.51297683	1100	1715	137	136	159	166	149	1182	0
DLR00017310	12	8	YDR269C	23	SD/MSG -ARG -HIS -LYS -URA +Canavanine +G418 +Thialysine	Yku70_v2_R3_Steve	14	11.0	3.09592275697	10256.4	125.448521527	254.0	3.49144139449	679517.001066	19277.7663853	43.0	4.23401674322	679482.001103	12535.6659018	1238	1718	137	136	152	161	146	1450	0
DLR00017310	12	9	YOR366W	23	SD/MSG -ARG -HIS -LYS -URA +Canavanine +G418 +Thialysine	Yku70_v2_R3_Steve	14	11.0	3.29838432016	9896.15404859	120.121458536	254.0	3.58629960365	708117.000966	17266.3930525	43.0	4.35079513457	701989.001002	10195.6073042	1372	1716	137	136	156	163	145	1001	0
DLR00017310	12	10	YDR242W	23	SD/MSG -ARG -HIS -LYS -URA +Canavanine +G418 +Thialysine	Yku70_v2_R3_Steve	14	11.0	3.71818723265	12084.1660107	116.350368694	254.0	3.95409456599	1005321.0004	17409.4155156	43.0	4.78145390292	1002777.00055	8354.21865285	1513	1712	137	136	165	170	150	1069	22
DLR00017310	12	11	YOR345C	23	SD/MSG -ARG -HIS -LYS -URA +Canavanine +G418 +Thialysine	Yku70_v2_R3_Steve	14	11.0	3.35615398911	10361.0444001	116.809117848	254.0	3.69035780158	772162.000582	16597.9759107	43.0	4.47428551108	769040.000554	9372.20302363	1642	1717	137	136	157	164	145	1108	0
DLR00017310	12	12	YDL074C	23	SD/MSG -ARG -HIS -LYS -URA +Canavanine +G418 +Thialysine	Yku70_v2_R3_Steve	14	11.0	3.20261428303	9921.8527256	97.6770889803	254.0	3.49135548216	627917.001185	17114.2381928	43.0	4.17221895397	678197.178459	6438.9102485	1782	1714	137	136	146	155	138	1408	0
DLR00017310	12	13	YOR333C	23	SD/MSG -ARG -HIS -LYS -URA +Canavanine +G418 +Thialysine	Yku70_v2_R3_Steve	14	11.0	3.19729144335	9889.06508485	93.4607673234	254.0	3.5014853747	649939.001197	17256.041684	43.0	4.17893984684	698512.770024	6146.21393153	1918	1713	137	136	147	156	139	1007	0
DLR00017310	12	14	YCR107W	23	SD/MSG -ARG -HIS -LYS -URA +Canavanine +G418 +Thialysine	Yku70_v2_R3_Steve	14	11.0	3.4926705003	11712.7848537	119.063349773	254.0	3.77266733423	883024.000305	17528.7967445	43.0	4.56964318266	882234.000222	9462.96844443	2054	1710	137	136	156	162	143	1062	0
DLR00017310	12	15	YOR325W	23	SD/MSG -ARG -HIS -LYS -URA +Canavanine +G418 +Thialysine	Yku70_v2_R3_Steve	14	11.0	3.17819920375	9928.82717746	131.137804679	254.0	3.53286743911	658003.000965	16817.4082234	43.0	4.28615521956	654715.000982	10515.809364	2191	1715	137	136	147	156	139	1006	0
DLR00017310	12	16	YBR299W	23	SD/MSG -ARG -HIS -LYS -URA +Canavanine +G418 +Thialysine	Yku70_v2_R3_Steve	14	11.0	3.5904543983	12582.3823356	132.292464406	254.0	3.87414109326	1015700.00009	18058.1003748	43.0	4.68767556211	1014034.00037	8975.7862476	2334	1713	137	136	159	166	146	1115	0
DLR00017310	12	17	YOR309C	23	SD/MSG -ARG -HIS -LYS -URA +Canavanine +G418 +Thialysine	Yku70_v2_R3_Steve	14	11.0	0.0	11.0	5.79961917451	254.0	12.0	29314.0145742	553.359716849	43.0	0.0	43.0	23.8987959295	2470	1713	137	136	98	115	114	5	0
DLR00017310	12	18	YBR165W	23	SD/MSG -ARG -HIS -LYS -URA +Canavanine +G418 +Thialysine	Yku70_v2_R3_Steve	14	11.0	3.81847729898	13109.3113198	119.179616439	254.0	4.04765548199	1091269.00045	17300.4204089	43.0	4.89147789535	1090688.00043	7915.10815748	2604	1711	137	136	162	169	149	1073	0
DLR00017310	12	19	YOR306C	23	SD/MSG -ARG -HIS -LYS -URA +Canavanine +G418 +Thialysine	Yku70_v2_R3_Steve	14	11.0	3.39942385817	10055.8302572	118.067930033	254.0	3.71647007952	714205.000139	14724.9474829	43.0	4.51323289264	708642.00021	8319.84082666	2745	1713	137	136	153	161	144	895	0
DLR00017310	12	20	YBR118W	23	SD/MSG -ARG -HIS -LYS -URA +Canavanine +G418 +Thialysine	Yku70_v2_R3_Steve	14	11.0	3.08878636873	8726.55101569	79.4209793828	254.0	3.38608931861	526912.001187	14275.3807469	43.0	4.1183943064	527389.001196	9069.16169439	2882	1711	137	136	144	153	140	1692	0
DLR00017310	12	21	YOR300W	23	SD/MSG -ARG -HIS -LYS -URA +Canavanine +G418 +Thialysine	Yku70_v2_R3_Steve	14	11.0	3.37836505251	10463.596348	99.5094404987	254.0	3.63958355491	771702.000877	16637.4469671	43.0	4.41414609179	767270.001055	9102.73065475	3013	1709	137	136	154	162	147	1009	0
DLR00017310	12	22	YBR115C	23	SD/MSG -ARG -HIS -LYS -URA +Canavanine +G418 +Thialysine	Yku70_v2_R3_Steve	14	11.0	0.0	11.0	18.4051502417	254.0	12.0	29271.9314158	580.32495102	43.0	0.646718757063	1592.79087527	281.511866023	3156	1713	137	136	-1	-1	-1	2	0
DLR00017310	12	23	YOR128C	23	SD/MSG -ARG -HIS -LYS -URA +Canavanine +G418 +Thialysine	Yku70_v2_R3_Steve	14	11.0	3.54042124549	11048.4135951	88.316062382	254.0	3.78589526393	891084.000301	14661.1744617	43.0	4.58397236012	886627.000258	5836.44706571	3285	1715	137	136	153	160	145	920	0
DLR00017310	12	24	YOR202W	23	SD/MSG -ARG -HIS -LYS -URA +Canavanine +G418 +Thialysine	Yku70_v2_R3_Steve	14	11.0	3.79660630214	13089.4359743	154.656064203	254.0	3.95297869664	1142164.00021	13474.86487	43.0	4.76967001453	1140195.00026	3281.68321326	3418	1705	137	136	153	159	143	809	0
DLR00017310	13	1	YOR202W	23	SD/MSG -ARG -HIS -LYS -URA +Canavanine +G418 +Thialysine	Yku70_v2_R3_Steve	14	11.0	3.20994672954	10969.2455852	62.2385226927	254.0	3.51760253442	826562.001	18022.6650305	43.0	4.25251492	823165.001175	8807.9412822	290	1852	137	136	154	160	146	1101	0
DLR00017310	13	2	YPR074C	23	SD/MSG -ARG -HIS -LYS -URA +Canavanine +G418 +Thialysine	Yku70_v2_R3_Steve	14	11.0	2.46918249152	4890.6	129.829288601	254.0	2.80083215753	226813.000842	9651.64554826	43.0	3.38723267841	219169.000718	6971.5974436	422	1855	137	136	123	134	127	871	0
DLR00017310	13	3	YJL082W	23	SD/MSG -ARG -HIS -LYS -URA +Canavanine +G418 +Thialysine	Yku70_v2_R3_Steve	14	11.0	0.0	11.0	10.1533725383	254.0	9.88844221803	29863.8	1045.04394224	43.0	0.0	43.0	71.7529711049	553	1849	137	136	-1	-1	-1	0	0
DLR00017310	13	4	YPR073C	23	SD/MSG -ARG -HIS -LYS -URA +Canavanine +G418 +Thialysine	Yku70_v2_R3_Steve	14	11.0	3.64062304449	10023.478151	96.1734415298	254.0	3.76015630713	909244.80627	10214.1956546	43.0	4.62392390869	847880.000333	6006.02053957	691	1847	137	136	166	171	153	989	0
DLR00017310	13	5	YJL079C	23	SD/MSG -ARG -HIS -LYS -URA +Canavanine +G418 +Thialysine	Yku70_v2_R3_Steve	14	11.0	3.08403466794	9548.0	98.6718029242	254.0	3.44414356835	601643.001141	16832.0399671	43.0	4.18897065706	602414.001265	10525.6107184	833	1856	137	136	151	160	145	1869	0
DLR00017310	13	6	YPR071W	23	SD/MSG -ARG -HIS -LYS -URA +Canavanine +G418 +Thialysine	Yku70_v2_R3_Steve	14	11.0	3.711215697	10124.9788858	106.383959357	254.0	3.90973453171	819903.000287	13778.040064	43.0	4.73818858998	813585.000516	6324.32762886	967	1855	137	136	165	171	152	945	0
DLR00017310	13	7	YHR008C	23	SD/MSG -ARG -HIS -LYS -URA +Canavanine +G418 +Thialysine	Yku70_v2_R3_Steve	14	11.0	3.12522213795	8935.39990752	82.4142773741	254.0	3.46370881318	616226.001133	15989.5159576	43.0	4.20717801463	614429.001184	9915.46206805	1107	1851	137	136	154	162	146	1766	0
DLR00017310	13	8	YPR070W	23	SD/MSG -ARG -HIS -LYS -URA +Canavanine +G418 +Thialysine	Yku70_v2_R3_Steve	14	11.0	0.0	11.0	4.20168365391	254.0	12.0	29075.1347584	464.873159889	43.0	0.0	43.0	22.033058507	1238	1849	137	136	-1	-1	-1	0	0
DLR00017310	13	9	YPR201W	23	SD/MSG -ARG -HIS -LYS -URA +Canavanine +G418 +Thialysine	Yku70_v2_R3_Steve	14	11.0	3.54808756436	12066.7018841	95.4978183756	254.0	3.81856852128	964709.000201	17432.7923987	43.0	4.62368505098	965406.000129	8494.18343181	1377	1854	137	136	162	168	149	1487	0
DLR00017310	13	10	YPR069C	23	SD/MSG -ARG -HIS -LYS -URA +Canavanine +G418 +Thialysine	Yku70_v2_R3_Steve	14	11.0	2.44574994195	3633.3	76.3287049376	254.0	2.7910560345	140299.000939	7273.45100708	43.0	3.29594159455	132473.000649	4148.03585064	1517	1848	137	136	115	128	120	473	6
DLR00017310	13	11	YPR200C	23	SD/MSG -ARG -HIS -LYS -URA +Canavanine +G418 +Thialysine	Yku70_v2_R3_Steve	14	11.0	3.44336021314	11595.4791121	130.358543266	254.0	3.70046590938	836682.000688	18039.6885118	43.0	4.49039335	836300.000717	9955.24660089	1649	1853	137	136	154	161	143	1367	0
DLR00017310	13	12	YPR068C	23	SD/MSG -ARG -HIS -LYS -URA +Canavanine +G418 +Thialysine	Yku70_v2_R3_Steve	14	11.0	3.76108932658	11625.3694017	122.213920139	254.0	3.94801598604	933028.00043	16826.6066718	43.0	4.77922142369	930420.000507	8530.22562529	1786	1850	137	136	161	166	146	1000	0
DLR00017310	13	13	YPR199C	23	SD/MSG -ARG -HIS -LYS -URA +Canavanine +G418 +Thialysine	Yku70_v2_R3_Steve	14	11.0	3.40405403694	11645.5179412	123.740748406	254.0	3.69794639954	841098.000784	17739.2970822	43.0	4.48452805905	840188.000728	9766.8633574	1920	1853	137	136	153	160	141	1238	0
DLR00017310	13	14	YPR066W	23	SD/MSG -ARG -HIS -LYS -URA +Canavanine +G418 +Thialysine	Yku70_v2_R3_Steve	14	11.0	3.32833223191	9691.26028768	135.591310556	254.0	3.57265817719	644123.001082	16693.2378686	43.0	4.33469307193	638787.000993	10412.4650582	2057	1847	137	136	145	153	137	829	0
DLR00017310	13	15	YPR198W	23	SD/MSG -ARG -HIS -LYS -URA +Canavanine +G418 +Thialysine	Yku70_v2_R3_Steve	14	11.0	3.43120550682	11717.5906143	125.057619193	254.0	3.70037860861	839697.000651	17875.1263637	43.0	4.48887845838	839200.000692	9785.91645178	2195	1849	137	136	151	159	141	1252	0
DLR00017310	13	16	YPR065W	23	SD/MSG -ARG -HIS -LYS -URA +Canavanine +G418 +Thialysine	Yku70_v2_R3_Steve	14	11.0	3.47721649062	9882.1871584	104.657411123	254.0	3.79081447736	766314.000044	13672.0528309	43.0	4.59584191651	760781.000465	6740.38171438	2334	1849	137	136	157	163	144	956	0
DLR00017310	13	17	YPR197C	23	SD/MSG -ARG -HIS -LYS -URA +Canavanine +G418 +Thialysine	Yku70_v2_R3_Steve	14	11.0	3.15353633044	11181.5	122.417003967	254.0	3.46785789444	650849.001184	19444.5083874	43.0	4.2124483897	650902.001209	12824.4136732	2473	1851	137	136	139	149	135	1100	0
DLR00017310	13	18	YPR064W	23	SD/MSG -ARG -HIS -LYS -URA +Canavanine +G418 +Thialysine	Yku70_v2_R3_Steve	14	11.0	3.7016783689	10453.3334992	127.607764079	254.0	3.95492605291	837817.000247	15003.891263	43.0	4.78953953525	832071.000476	7887.08033709	2608	1849	137	136	160	166	147	926	0
DLR00017310	13	19	YPR196W	23	SD/MSG -ARG -HIS -LYS -URA +Canavanine +G418 +Thialysine	Yku70_v2_R3_Steve	14	11.0	3.44446166277	11471.6712032	125.51509683	254.0	3.68476066805	759369.000648	16833.4000392	43.0	4.47803228714	760132.000585	9708.74220819	2743	1850	137	136	148	157	141	1360	0
DLR00017310	13	20	YPR063C	23	SD/MSG -ARG -HIS -LYS -URA +Canavanine +G418 +Thialysine	Yku70_v2_R3_Steve	14	11.0	3.53160055547	9999.59690514	111.669872646	254.0	3.79914925074	757912.000181	14462.9046879	43.0	4.58380375915	775014.489546	6051.52839377	2878	1841	137	136	156	164	147	873	0
DLR00017310	13	21	YPR195C	23	SD/MSG -ARG -HIS -LYS -URA +Canavanine +G418 +Thialysine	Yku70_v2_R3_Steve	14	11.0	3.47667003673	11505.2633372	100.356461499	254.0	3.73825519983	816157.000455	15791.4820469	43.0	4.53739333123	814109.0004	8005.73844916	3015	1853	137	136	151	159	144	1058	0
DLR00017310	13	22	YPR062W	23	SD/MSG -ARG -HIS -LYS -URA +Canavanine +G418 +Thialysine	Yku70_v2_R3_Steve	14	11.0	3.79621608334	10738.6698594	117.560709052	254.0	3.98275113765	903102.000283	14856.3220462	43.0	4.81763044453	896829.000468	6590.86956438	3149	1839	137	136	159	165	149	833	0
DLR00017310	13	23	YPR194C	23	SD/MSG -ARG -HIS -LYS -URA +Canavanine +G418 +Thialysine	Yku70_v2_R3_Steve	14	11.0	3.53719087333	12352.6285081	94.3088048342	254.0	3.79871324264	975912.000647	16896.2874084	43.0	4.5973900809	973781.000799	7271.07050236	3290	1847	137	136	150	157	142	791	14
DLR00017310	13	24	YOR202W	23	SD/MSG -ARG -HIS -LYS -URA +Canavanine +G418 +Thialysine	Yku70_v2_R3_Steve	14	11.0	3.65616093882	11350.0000993	102.293214022	254.0	3.88765946648	1000401.00031	13854.178082	43.0	4.6807943096	1009551.61808	3781.75424915	3426	1843	137	136	154	159	143	842	14
DLR00017310	14	1	YOR202W	23	SD/MSG -ARG -HIS -LYS -URA +Canavanine +G418 +Thialysine	Yku70_v2_R3_Steve	14	11.0	3.4354616173	11436.9873711	81.3089889359	254.0	3.67540813811	891701.000905	15872.2929944	43.0	4.44812264982	886961.001199	6174.23203389	287	1989	137	136	157	162	147	826	0
DLR00017310	14	2	YER089C	23	SD/MSG -ARG -HIS -LYS -URA +Canavanine +G418 +Thialysine	Yku70_v2_R3_Steve	14	11.0	3.69552648705	12054.163408	102.462453954	254.0	3.92639077297	1011781.00031	14033.991242	43.0	4.73654696312	1026489.13627	3042.67705107	423	1987	137	136	162	167	149	1096	0
DLR00017310	14	3	YPR151C	23	SD/MSG -ARG -HIS -LYS -URA +Canavanine +G418 +Thialysine	Yku70_v2_R3_Steve	14	11.0	3.49510027636	10064.8998642	88.1094784998	254.0	3.77942577755	821585.000097	13452.5527731	43.0	4.58259267419	815955.000162	5634.32248047	553	1981	137	136	162	167	150	1126	11
DLR00017310	14	4	YDR515W	23	SD/MSG -ARG -HIS -LYS -URA +Canavanine +G418 +Thialysine	Yku70_v2_R3_Steve	14	11.0	3.65826165294	11608.1797831	98.6734893258	254.0	3.88051406948	887500.000161	14576.2929679	43.0	4.70534173653	884360.00051	6200.5176829	693	1986	137	136	160	166	149	1047	10
DLR00017310	14	5	YPR118W	23	SD/MSG -ARG -HIS -LYS -URA +Canavanine +G418 +Thialysine	Yku70_v2_R3_Steve	14	11.0	3.42193911769	9755.00161811	86.948405906	254.0	3.68533130185	706964.000449	13578.2126076	43.0	4.47956086315	700713.000323	6620.20086908	826	1992	137	136	157	164	148	1015	0
DLR00017310	14	6	YDR502C	23	SD/MSG -ARG -HIS -LYS -URA +Canavanine +G418 +Thialysine	Yku70_v2_R3_Steve	14	11.0	3.63012156605	10722.5563547	106.33579442	254.0	3.83527161631	803621.000228	14553.9445856	43.0	4.65627554722	799199.000555	7057.45281345	966	1986	137	136	159	166	148	1084	0
DLR00017310	14	7	YPR091C	23	SD/MSG -ARG -HIS -LYS -URA +Canavanine +G418 +Thialysine	Yku70_v2_R3_Steve	14	11.0	3.53806179525	10371.4823472	91.8992072238	254.0	3.77841925735	792269.00004	14274.0983757	43.0	4.58629764738	787027.000311	6870.18232914	1098	1990	137	136	159	166	148	979	0
DLR00017310	14	8	YDR493W	23	SD/MSG -ARG -HIS -LYS -URA +Canavanine +G418 +Thialysine	Yku70_v2_R3_Steve	14	11.0	3.41453629941	11297.4541452	92.6206263917	254.0	3.67249764863	792133.000933	16663.1340542	43.0	4.45495077476	789627.001051	8810.32658673	1242	1989	137	136	153	161	144	1143	0
DLR00017310	14	9	YPR083W	23	SD/MSG -ARG -HIS -LYS -URA +Canavanine +G418 +Thialysine	Yku70_v2_R3_Steve	14	11.0	3.33912274542	9684.38004903	81.7015249112	254.0	3.56779474395	789003.298514	9628.15053708	43.0	4.38752907713	748789.847541	4404.50001087	1375	1992	137	136	156	164	146	1141	0
DLR00017310	14	10	YDR483W	23	SD/MSG -ARG -HIS -LYS -URA +Canavanine +G418 +Thialysine	Yku70_v2_R3_Steve	14	11.0	3.82189714615	12756.9478034	124.124146988	254.0	4.00824659571	1026228.0004	17542.9091336	43.0	4.84842837941	1025102.00051	8131.10050833	1513	1986	137	136	161	167	147	1077	11
DLR00017310	14	11	YPR021C	23	SD/MSG -ARG -HIS -LYS -URA +Canavanine +G418 +Thialysine	Yku70_v2_R3_Steve	14	11.0	3.41325333601	10209.024225	101.452145933	254.0	3.68643465277	744430.00048	15832.8706841	43.0	4.47582857093	740357.000404	8566.14831182	1646	1989	137	136	153	160	142	959	0
DLR00017310	14	12	YDR477W	23	SD/MSG -ARG -HIS -LYS -URA +Canavanine +G418 +Thialysine	Yku70_v2_R3_Steve	14	11.0	3.58162048913	10387.0038412	149.014006307	254.0	3.7689835339	724144.000323	14832.1506323	43.0	4.55138662644	742918.662227	6800.37880405	1784	1989	137	136	147	155	138	849	0
DLR00017310	14	13	YPR011C	23	SD/MSG -ARG -HIS -LYS -URA +Canavanine +G418 +Thialysine	Yku70_v2_R3_Steve	14	11.0	3.46454989505	10001.1307241	102.954741652	254.0	3.73935188379	784548.000116	15133.3191445	43.0	4.53495599173	779565.000152	7814.21481041	1921	1991	137	136	156	163	144	1054	0
DLR00017310	14	14	YDR444W	23	SD/MSG -ARG -HIS -LYS -URA +Canavanine +G418 +Thialysine	Yku70_v2_R3_Steve	14	11.0	3.71125394022	12388.6240133	112.458778879	254.0	3.97677392507	1000724.00041	15646.9051616	43.0	4.81086112129	1000392.00048	7007.29446308	2056	1983	137	136	158	164	145	1170	0
DLR00017310	14	15	YPL158C	23	SD/MSG -ARG -HIS -LYS -URA +Canavanine +G418 +Thialysine	Yku70_v2_R3_Steve	14	11.0	3.19089813589	8230.67514455	71.701320021	254.0	3.54567388132	590079.001016	12953.801863	43.0	4.30989602528	585538.001101	6847.98936541	2197	1985	137	136	151	158	141	1402	0
DLR00017310	14	16	YDR326C	23	SD/MSG -ARG -HIS -LYS -URA +Canavanine +G418 +Thialysine	Yku70_v2_R3_Steve	14	11.0	3.53486428342	10285.0863868	108.034486986	254.0	3.77671620024	787958.000047	15906.0462806	43.0	4.58033382588	783262.000331	8652.03708822	2331	1980	137	136	153	161	143	1052	0
DLR00017310	14	17	YML050W	23	SD/MSG -ARG -HIS -LYS -URA +Canavanine +G418 +Thialysine	Yku70_v2_R3_Steve	14	11.0	3.48215055593	10798.6371976	117.403107149	254.0	3.74427318025	795826.000206	16340.5326631	43.0	4.50796616836	824751.210079	6560.79367019	2468	1984	137	136	152	160	143	1056	0
DLR00017310	14	18	YDR290W	23	SD/MSG -ARG -HIS -LYS -URA +Canavanine +G418 +Thialysine	Yku70_v2_R3_Steve	14	11.0	3.59337307467	11383.5373056	104.589401121	254.0	3.75948569844	768174.000223	14675.0948634	43.0	4.56911045759	767532.000008	7487.74158579	2608	1982	137	136	146	155	139	1038	0
DLR00017310	14	19	YLR308W	23	SD/MSG -ARG -HIS -LYS -URA +Canavanine +G418 +Thialysine	Yku70_v2_R3_Steve	14	11.0	3.49828132155	9730.2161819	112.236989853	254.0	3.78306129459	694387.000133	14196.9388268	43.0	4.59772290079	688597.000571	7993.0548377	2745	1985	137	136	152	160	144	1002	0
DLR00017310	14	20	YFL063W	23	SD/MSG -ARG -HIS -LYS -URA +Canavanine +G418 +Thialysine	Yku70_v2_R3_Steve	14	11.0	3.49873117846	10638.3168569	93.9357145542	254.0	3.75517932434	763442.000109	14792.6387829	43.0	4.55903043554	761933.00022	7739.37415682	2876	1982	137	136	152	160	144	1253	0
DLR00017310	14	21	YOL086C	23	SD/MSG -ARG -HIS -LYS -URA +Canavanine +G418 +Thialysine	Yku70_v2_R3_Steve	14	11.0	2.68128521391	4780.6	104.088043145	254.0	3.1570680917	287599.001248	10052.4910034	43.0	3.74219427981	305857.2	4734.55985022	3008	1982	137	136	139	149	138	1300	0
DLR00017310	14	22	YFL033C	23	SD/MSG -ARG -HIS -LYS -URA +Canavanine +G418 +Thialysine	Yku70_v2_R3_Steve	14	11.0	3.7795823911	11991.7486001	111.03314711	254.0	4.02103827489	998572.00028	15637.5515919	43.0	4.86237629147	994866.000498	6465.12703081	3146	1976	137	136	156	162	146	854	0
DLR00017310	14	23	YDR461W	23	SD/MSG -ARG -HIS -LYS -URA +Canavanine +G418 +Thialysine	Yku70_v2_R3_Steve	14	11.0	0.0	11.0	36.3212754437	254.0	12.0	34869.6	1587.07867429	43.0	0.5	1461.99961062	238.34464748	3283	1987	137	136	-1	-1	-1	17	0
DLR00017310	14	24	YOR202W	23	SD/MSG -ARG -HIS -LYS -URA +Canavanine +G418 +Thialysine	Yku70_v2_R3_Steve	14	11.0	3.50330729518	12439.5760597	90.3718859101	254.0	3.74328097887	1057757.00102	17303.9236349	43.0	4.51642038173	1054867.00132	6387.22629785	3419	1974	137	136	151	157	141	950	6
DLR00017310	15	1	YOR202W	23	SD/MSG -ARG -HIS -LYS -URA +Canavanine +G418 +Thialysine	Yku70_v2_R3_Steve	14	11.0	3.43936998372	13053.3164038	95.7093875709	254.0	3.64047121747	913392.001017	18079.1239649	43.0	4.40744736883	911311.001318	7548.16970415	284	2127	137	136	150	156	143	711	53
DLR00017310	15	2	YPR095C	23	SD/MSG -ARG -HIS -LYS -URA +Canavanine +G418 +Thialysine	Yku70_v2_R3_Steve	14	11.0	4.06095962301	12759.9989832	157.830079785	254.0	4.28598248574	1112662.00029	16916.269088	43.0	5.16285863561	1109547.00007	6827.12746559	427	2135	137	136	164	169	152	743	39
DLR00017310	15	3	YOR202W	23	SD/MSG -ARG -HIS -LYS -URA +Canavanine +G418 +Thialysine	Yku70_v2_R3_Steve	14	11.0	3.09898006408	8878.96694108	72.1337917616	254.0	3.43979319889	565252.001157	13953.7869211	43.0	4.18924616374	562257.00128	7714.97113504	562	2128	137	136	147	155	143	1529	0
DLR00017310	15	4	YPR093C	23	SD/MSG -ARG -HIS -LYS -URA +Canavanine +G418 +Thialysine	Yku70_v2_R3_Steve	14	11.0	4.01548962075	12162.9998073	142.990221339	254.0	4.16820035682	1001038.00013	14892.1768167	43.0	5.03470319326	998490.00015	5713.9119039	694	2127	137	136	165	170	153	976	0
DLR00017310	15	5	YOR202W	23	SD/MSG -ARG -HIS -LYS -URA +Canavanine +G418 +Thialysine	Yku70_v2_R3_Steve	14	11.0	3.00606484551	7977.2	90.0902581155	254.0	3.36420863701	485050.001177	13257.2032625	43.0	4.10243426524	484335.001164	8222.34610222	831	2126	137	136	146	155	144	1936	0
DLR00017310	15	6	YPR092W	23	SD/MSG -ARG -HIS -LYS -URA +Canavanine +G418 +Thialysine	Yku70_v2_R3_Steve	14	11.0	3.87112690407	11536.3653731	123.018341724	254.0	4.06311763949	931361.00008	14954.9816923	43.0	4.91836522409	927569.000314	6591.40807383	966	2121	137	136	162	169	151	1014	0
DLR00017310	15	7	YOR202W	23	SD/MSG -ARG -HIS -LYS -URA +Canavanine +G418 +Thialysine	Yku70_v2_R3_Steve	14	11.0	3.27053726385	10293.8830454	97.0932451205	254.0	3.55010058378	677519.001011	15474.6792986	43.0	4.31997461573	677335.00114	8517.36005683	1099	2127	137	136	150	158	144	1511	0
DLR00017310	15	8	YPR090W	23	SD/MSG -ARG -HIS -LYS -URA +Canavanine +G418 +Thialysine	Yku70_v2_R3_Steve	14	11.0	3.58724002226	10367.9799614	127.184845474	254.0	3.83857824225	821501.000357	15316.358459	43.0	4.65577194453	815439.000569	7925.37436456	1240	2119	137	136	160	167	149	912	0
DLR00017310	15	9	YNR041C	23	SD/MSG -ARG -HIS -LYS -URA +Canavanine +G418 +Thialysine	Yku70_v2_R3_Steve	14	11.0	0.0	11.0	14.530747824	254.0	9.67479692321	29556.0	1024.25972936	43.0	1.84064662605	5876.2	401.78388623	1385	2127	137	136	114	129	125	57	0
DLR00017310	15	10	YPR089W	23	SD/MSG -ARG -HIS -LYS -URA +Canavanine +G418 +Thialysine	Yku70_v2_R3_Steve	14	11.0	3.79969426115	10835.2758103	116.464236097	254.0	3.99360441584	913263.000348	14950.0780382	43.0	4.83541458628	908307.000288	6941.9650915	1514	2123	137	136	161	167	148	973	0
DLR00017310	15	11	YJR034W	23	SD/MSG -ARG -HIS -LYS -URA +Canavanine +G418 +Thialysine	Yku70_v2_R3_Steve	14	11.0	3.4039545853	10773.3820606	100.136075918	254.0	3.70055753781	792306.000386	14733.8026104	43.0	4.49666304484	793036.000313	7301.29938257	1651	2132	137	136	152	160	144	1579	0
DLR00017310	15	12	YPR084W	23	SD/MSG -ARG -HIS -LYS -URA +Canavanine +G418 +Thialysine	Yku70_v2_R3_Steve	14	11.0	3.5481479333	10543.0550831	101.89862813	254.0	3.73097547495	820278.000369	15549.0196706	43.0	4.52460355616	815001.000311	7698.9251268	1787	2121	137	136	153	161	143	994	0
DLR00017310	15	13	YJL120W	23	SD/MSG -ARG -HIS -LYS -URA +Canavanine +G418 +Thialysine	Yku70_v2_R3_Steve	14	11.0	2.36557964191	4342.8	268.533911202	254.0	2.79379510306	202577.000765	10294.7018471	43.0	3.35913433448	193238.000278	9655.74017315	1926	2129	137	136	119	133	125	712	0
DLR00017310	15	14	YPR079W	23	SD/MSG -ARG -HIS -LYS -URA +Canavanine +G418 +Thialysine	Yku70_v2_R3_Steve	14	11.0	3.60618869649	10135.5074667	103.313014522	254.0	3.84782723778	815805.000209	15792.1679572	43.0	4.66411078291	810303.000602	8391.12988908	2061	2121	137	136	155	162	144	962	0
DLR00017310	15	15	YJL119C	23	SD/MSG -ARG -HIS -LYS -URA +Canavanine +G418 +Thialysine	Yku70_v2_R3_Steve	14	11.0	3.57447950338	11750.8692774	120.935894859	254.0	3.81924735922	912334.000028	17612.7544783	43.0	4.63033653493	911004.000304	9331.69415256	2196	2123	137	136	152	160	143	1187	0
DLR00017310	15	16	YPR078C	23	SD/MSG -ARG -HIS -LYS -URA +Canavanine +G418 +Thialysine	Yku70_v2_R3_Steve	14	11.0	3.62940713786	10201.2773138	118.223963555	254.0	3.83911128302	820514.000365	15880.8306593	43.0	4.65443217447	814050.000571	8559.91845249	2334	2119	137	136	155	162	144	848	0
DLR00017310	15	17	YJL117W	23	SD/MSG -ARG -HIS -LYS -URA +Canavanine +G418 +Thialysine	Yku70_v2_R3_Steve	14	11.0	3.0672554538	9578.8	101.914570208	254.0	3.39054638786	550808.001189	16817.5965711	43.0	4.04325325573	608345.1	7063.43758449	2472	2126	137	136	137	148	136	1448	0
DLR00017310	15	18	YPR077C	23	SD/MSG -ARG -HIS -LYS -URA +Canavanine +G418 +Thialysine	Yku70_v2_R3_Steve	14	11.0	3.68873091283	9518.88467529	105.601682317	254.0	3.907195267	758058.000198	14363.5320002	43.0	4.71633956982	769930.263782	6534.25404956	2606	2113	137	136	156	164	146	963	6
DLR00017310	15	19	YJL107C	23	SD/MSG -ARG -HIS -LYS -URA +Canavanine +G418 +Thialysine	Yku70_v2_R3_Steve	14	11.0	3.63531957986	11329.3407255	103.741644052	254.0	3.87374186536	831036.000314	15298.465385	43.0	4.70134664551	830861.000566	7856.18696137	2741	2124	137	136	152	160	144	1379	0
DLR00017310	15	20	YPR076W	23	SD/MSG -ARG -HIS -LYS -URA +Canavanine +G418 +Thialysine	Yku70_v2_R3_Steve	14	11.0	3.6811345842	10187.5636041	105.986540303	254.0	3.9207336719	778208.000181	13823.1741127	43.0	4.75619133033	772063.000487	6953.69544606	2879	2115	137	136	155	162	146	974	0
DLR00017310	15	21	YJL106W	23	SD/MSG -ARG -HIS -LYS -URA +Canavanine +G418 +Thialysine	Yku70_v2_R3_Steve	14	11.0	3.8006972802	12478.3548067	117.641996876	254.0	3.97347162656	950870.000315	16149.2172457	43.0	4.81584352585	949571.000538	7321.37727728	3015	2121	137	136	154	161	146	1125	11
DLR00017310	15	22	YPR075C	23	SD/MSG -ARG -HIS -LYS -URA +Canavanine +G418 +Thialysine	Yku70_v2_R3_Steve	14	11.0	3.69560975555	9726.20066138	100.679787791	254.0	3.9243353164	780007.000189	12832.0952583	43.0	4.75911459003	773041.000441	5518.84482627	3151	2113	137	136	154	161	146	915	0
DLR00017310	15	23	YJL092W	23	SD/MSG -ARG -HIS -LYS -URA +Canavanine +G418 +Thialysine	Yku70_v2_R3_Steve	14	11.0	3.46600046277	11926.482612	81.0757840033	254.0	3.72603862256	897039.000759	14957.0853138	43.0	4.5166846081	896098.001027	5671.13951841	3288	2120	137	136	147	154	140	980	0
DLR00017310	15	24	YOR202W	23	SD/MSG -ARG -HIS -LYS -URA +Canavanine +G418 +Thialysine	Yku70_v2_R3_Steve	14	11.0	3.64883002843	10995.8061134	106.1873284	254.0	3.88630829259	946116.000325	12868.0264317	43.0	4.69402637846	940802.000258	3716.03461536	3423	2110	137	136	154	159	143	799	0
DLR00017310	16	1	YOR202W	23	SD/MSG -ARG -HIS -LYS -URA +Canavanine +G418 +Thialysine	Yku70_v2_R3_Steve	14	11.0	3.97234241083	9410.53988928	302.174660046	254.0	3.46674047796	749831.000224	20976.0275576	43.0	4.20236283979	736604.999955	17060.1914297	281	2274	137	136	155	160	147	924	28
DLR00017310	16	2	YOR202W	23	SD/MSG -ARG -HIS -LYS -URA +Canavanine +G418 +Thialysine	Yku70_v2_R3_Steve	14	11.0	4.29266652267	9923.06073632	383.558920983	254.0	3.7062570225	729988.001349	19782.7874831	43.0	4.52372502684	723776.001339	14619.1518996	435	2275	137	136	159	164	150	1129	31
DLR00017310	16	3	YOR202W	23	SD/MSG -ARG -HIS -LYS -URA +Canavanine +G418 +Thialysine	Yku70_v2_R3_Steve	14	11.0	3.51664766585	8443.55137635	224.094500761	254.0	3.68628372222	525585.000085	19969.2044007	43.0	4.48851720599	514636.000137	8266.9103172	554	2257	137	136	158	164	151	324	5
DLR00017310	16	4	YOR202W	23	SD/MSG -ARG -HIS -LYS -URA +Canavanine +G418 +Thialysine	Yku70_v2_R3_Steve	14	11.0	4.50160837596	9147.62589156	284.673628716	254.0	3.9638348042	603449.999976	20267.4542108	43.0	4.83894904943	594240.998807	14285.4548211	679	2264	137	136	160	166	153	735	7
DLR00017310	16	5	YOR202W	23	SD/MSG -ARG -HIS -LYS -URA +Canavanine +G418 +Thialysine	Yku70_v2_R3_Steve	14	11.0	3.22876134342	7612.87541673	119.073444055	254.0	3.51288278256	452653.000523	19268.2945457	43.0	4.25213226142	448876.000441	8335.20332986	843	2255	137	136	158	165	152	454	15
DLR00017310	16	6	YOR202W	23	SD/MSG -ARG -HIS -LYS -URA +Canavanine +G418 +Thialysine	Yku70_v2_R3_Steve	14	11.0	4.24513842294	8738.30732911	302.341408454	254.0	3.78137623651	588319.000473	17388.6683502	43.0	4.59845861877	580478.000303	6722.62087	966	2259	137	136	161	167	153	514	0
DLR00017310	16	7	YOR202W	23	SD/MSG -ARG -HIS -LYS -URA +Canavanine +G418 +Thialysine	Yku70_v2_R3_Steve	14	11.0	3.45254871921	8009.34163662	124.180883247	254.0	3.64537189791	497259.000338	17728.1700846	43.0	4.44852344657	491819.000223	6564.25378246	1107	2259	137	136	159	166	152	442	0
DLR00017310	16	8	YOR202W	23	SD/MSG -ARG -HIS -LYS -URA +Canavanine +G418 +Thialysine	Yku70_v2_R3_Steve	14	11.0	4.48448453062	9038.28742614	352.157223395	254.0	3.83477517891	636235.00025	16167.4675181	43.0	4.65439226434	625708.000048	8718.76482219	1246	2255	137	136	162	169	153	496	1
DLR00017310	16	9	YOR202W	23	SD/MSG -ARG -HIS -LYS -URA +Canavanine +G418 +Thialysine	Yku70_v2_R3_Steve	14	11.0	3.25121632896	9267.17405923	243.185886518	254.0	3.57749779187	552527.000309	19619.2643736	43.0	4.34967925374	553386.000591	8557.94123381	1374	2265	137	136	159	166	152	784	12
DLR00017310	16	10	YOR202W	23	SD/MSG -ARG -HIS -LYS -URA +Canavanine +G418 +Thialysine	Yku70_v2_R3_Steve	14	11.0	4.36491295257	9153.87846505	356.472478781	254.0	3.80454641599	659015.000379	17238.3717694	43.0	4.61468963746	650100.000179	9420.90020302	1511	2256	137	136	159	166	150	555	0
DLR00017310	16	11	YOR202W	23	SD/MSG -ARG -HIS -LYS -URA +Canavanine +G418 +Thialysine	Yku70_v2_R3_Steve	14	11.0	4.20631738102	8086.38970731	226.926758038	254.0	3.76431744046	552781.000214	15513.7498908	43.0	4.57224680274	547408.000026	6336.20428382	1643	2264	137	136	157	165	150	854	7
DLR00017310	16	12	YOR202W	23	SD/MSG -ARG -HIS -LYS -URA +Canavanine +G418 +Thialysine	Yku70_v2_R3_Steve	14	11.0	4.20139001184	8487.17758145	212.510131721	254.0	3.79079775297	597938.000287	10720.2187517	43.0	4.6212704376	587768.000013	7627.98874782	1770	2257	137	136	158	166	150	576	2
DLR00017310	16	13	YOR202W	23	SD/MSG -ARG -HIS -LYS -URA +Canavanine +G418 +Thialysine	Yku70_v2_R3_Steve	14	11.0	3.1290422774	9412.7	258.785052463	254.0	3.53941661319	584899.000617	18200.490944	43.0	4.29013398795	580501.000486	12474.4458293	1927	2264	137	136	159	166	150	905	10
DLR00017310	16	14	YOR202W	23	SD/MSG -ARG -HIS -LYS -URA +Canavanine +G418 +Thialysine	Yku70_v2_R3_Steve	14	11.0	4.03694176861	8213.02281596	289.656134132	254.0	3.68343608442	615906.001048	14122.1137724	43.0	4.4663415421	606654.001143	7349.19264343	2060	2257	137	136	156	163	148	643	0
DLR00017310	16	15	YOR202W	23	SD/MSG -ARG -HIS -LYS -URA +Canavanine +G418 +Thialysine	Yku70_v2_R3_Steve	14	11.0	3.84461364027	9207.03715001	218.591787323	254.0	3.69215524871	673892.000849	14234.1763569	43.0	4.47402511409	668090.000952	5375.03126508	2194	2257	137	136	153	161	146	786	0
DLR00017310	16	16	YOR202W	23	SD/MSG -ARG -HIS -LYS -URA +Canavanine +G418 +Thialysine	Yku70_v2_R3_Steve	14	11.0	3.82725840538	10352.8945437	232.95934922	254.0	3.7225274287	769145.000947	16002.4857178	43.0	4.51328686149	765119.001166	6993.7409874	2335	2250	137	136	152	160	146	888	0
DLR00017310	16	17	YOR202W	23	SD/MSG -ARG -HIS -LYS -URA +Canavanine +G418 +Thialysine	Yku70_v2_R3_Steve	14	11.0	3.41848795059	7957.27015746	81.2204894968	254.0	3.62092626619	573410.000544	14786.6256701	43.0	4.39461848192	564252.000555	6387.38417992	2474	2261	137	136	153	161	147	626	0
DLR00017310	16	18	YOR202W	23	SD/MSG -ARG -HIS -LYS -URA +Canavanine +G418 +Thialysine	Yku70_v2_R3_Steve	14	11.0	3.69255424177	10796.6176158	102.874033171	254.0	3.84922838082	797422.000008	17038.0469147	43.0	4.66847698335	791715.000537	6747.88576098	2607	2252	137	136	155	163	148	759	1
DLR00017310	16	19	YOR202W	23	SD/MSG -ARG -HIS -LYS -URA +Canavanine +G418 +Thialysine	Yku70_v2_R3_Steve	14	11.0	3.67687025892	8530.99631285	145.225467964	254.0	3.64793111649	583539.000579	13332.9410633	43.0	4.4335256464	575526.00067	4465.07287854	2744	2257	137	136	149	158	145	710	2
DLR00017310	16	20	YOR202W	23	SD/MSG -ARG -HIS -LYS -URA +Canavanine +G418 +Thialysine	Yku70_v2_R3_Steve	14	11.0	3.67818918843	10583.5276467	58.9962264623	254.0	3.81967762058	750902.000081	16651.8704453	43.0	4.63354636634	742174.000481	5369.9965389	2865	2247	137	136	155	162	149	667	3
DLR00017310	16	21	YOR202W	23	SD/MSG -ARG -HIS -LYS -URA +Canavanine +G418 +Thialysine	Yku70_v2_R3_Steve	14	11.0	3.52207981886	8704.21637892	151.474829524	254.0	3.70313973733	558143.000348	11137.0655334	43.0	4.51659886551	559701.000373	6169.22146683	3027	2264	137	136	154	161	149	843	21
DLR00017310	16	22	YOR202W	23	SD/MSG -ARG -HIS -LYS -URA +Canavanine +G418 +Thialysine	Yku70_v2_R3_Steve	14	11.0	3.65141933626	10293.0140078	110.449967042	254.0	3.76436596007	701318.000317	12045.1294285	43.0	4.56863102438	693955.000072	3991.14335195	3151	2250	137	136	154	160	147	513	1
DLR00017310	16	23	YOR202W	23	SD/MSG -ARG -HIS -LYS -URA +Canavanine +G418 +Thialysine	Yku70_v2_R3_Steve	14	11.0	3.42433938733	8543.40005227	79.8618755045	254.0	3.645176992	570448.000181	12005.6480354	43.0	4.4212583171	561954.00013	3907.7694248	3277	2253	137	136	154	160	147	403	15
DLR00017310	16	24	YOR202W	23	SD/MSG -ARG -HIS -LYS -URA +Canavanine +G418 +Thialysine	Yku70_v2_R3_Steve	14	11.0	3.44789214067	12302.7293283	68.6895619854	254.0	3.68909697546	852846.000539	20915.5638776	43.0	4.46219921783	847854.00082	6079.93662332	3424	2247	137	136	153	158	145	444	21
DLR00017311	1	1	YOR202W	23	SD/MSG -ARG -HIS -LYS -URA +Canavanine +G418 +Thialysine	Yku70_v2_R3_Steve	04	11.0	3.60337706635	13179.1314867	235.312673466	254.0	3.91501324039	893754.000599	18038.925631	43.0	4.73213377171	890318.000396	11908.354915	284	216	137	136	147	153	140	297	43
DLR00017311	1	2	YOR202W	23	SD/MSG -ARG -HIS -LYS -URA +Canavanine +G418 +Thialysine	Yku70_v2_R3_Steve	04	11.0	3.27561176301	8252.34814851	110.031160425	254.0	3.45326279531	518880.001432	11503.0428603	43.0	4.18250145685	503786.001592	5938.83156495	416	219	137	136	137	145	137	135	8
DLR00017311	1	3	YOR202W	23	SD/MSG -ARG -HIS -LYS -URA +Canavanine +G418 +Thialysine	Yku70_v2_R3_Steve	04	11.0	4.13542159237	13392.3666666	100.11009587	254.0	4.21899806067	1014658.00024	13920.2370369	43.0	5.08722635047	1012224.00003	4757.16083271	555	224	137	136	156	162	149	403	23
DLR00017311	1	4	YOR202W	23	SD/MSG -ARG -HIS -LYS -URA +Canavanine +G418 +Thialysine	Yku70_v2_R3_Steve	04	11.0	3.27470428702	9502.91425567	16.2972276414	254.0	3.5289013785	575501.001044	12051.1228318	43.0	4.28449939639	566768.001147	6470.30129845	690	217	137	136	144	153	143	463	0
DLR00017311	1	5	YOR202W	23	SD/MSG -ARG -HIS -LYS -URA +Canavanine +G418 +Thialysine	Yku70_v2_R3_Steve	04	11.0	4.23571676017	13465.4688107	143.53752738	254.0	4.25401152042	1030751.00036	14071.4730684	43.0	5.12851590914	1028793.00014	4537.94790759	830	222	137	136	158	164	151	598	47
DLR00017311	1	6	YOR202W	23	SD/MSG -ARG -HIS -LYS -URA +Canavanine +G418 +Thialysine	Yku70_v2_R3_Steve	04	11.0	3.3172158242	10321.8911508	55.9628402711	254.0	3.58771063683	646664.00094	14642.0198718	43.0	4.35825941472	640848.001015	7771.88223812	964	217	137	136	145	154	143	659	0
DLR00017311	1	7	YOR202W	23	SD/MSG -ARG -HIS -LYS -URA +Canavanine +G418 +Thialysine	Yku70_v2_R3_Steve	04	11.0	4.29363581385	13252.8306925	215.527496208	254.0	4.27812199622	1007116.00054	15143.3520965	43.0	5.14403505602	1021792.69834	4535.5736298	1101	216	137	136	157	164	150	713	50
DLR00017311	1	8	YOR202W	23	SD/MSG -ARG -HIS -LYS -URA +Canavanine +G418 +Thialysine	Yku70_v2_R3_Steve	04	11.0	3.64794010415	12014.3825375	193.305943087	254.0	3.79392909809	748517.000068	15042.425115	43.0	4.57981396785	772825.665122	5549.04374839	1236	215	137	136	145	154	142	673	0
DLR00017311	1	9	YOR202W	23	SD/MSG -ARG -HIS -LYS -URA +Canavanine +G418 +Thialysine	Yku70_v2_R3_Steve	04	11.0	4.50063851918	13292.6185017	258.450363263	254.0	4.3198791184	1014423.00064	14712.321987	43.0	5.20729204107	1013212.00051	5427.20873176	1374	216	137	136	156	163	148	725	15
DLR00017311	1	10	YOR202W	23	SD/MSG -ARG -HIS -LYS -URA +Canavanine +G418 +Thialysine	Yku70_v2_R3_Steve	04	11.0	3.49178653717	10700.4342589	40.9173933206	254.0	3.69368020402	662118.000187	13536.1582848	43.0	4.49092458671	657898.000119	6959.12535254	1510	215	137	136	143	152	141	594	0
DLR00017311	1	11	YOR202W	23	SD/MSG -ARG -HIS -LYS -URA +Canavanine +G418 +Thialysine	Yku70_v2_R3_Steve	04	11.0	4.36648220441	12798.8324907	430.608466737	254.0	4.26197992788	982417.00046	13944.7537436	43.0	5.14133703662	980788.000255	5196.62816948	1649	215	137	136	155	162	147	691	9
DLR00017311	1	12	YOR202W	23	SD/MSG -ARG -HIS -LYS -URA +Canavanine +G418 +Thialysine	Yku70_v2_R3_Steve	04	11.0	3.49362233659	9994.2522253	44.4438144883	254.0	3.69206374975	632176.00011	12719.0354391	43.0	4.4873106196	625264.000297	6616.31892963	1784	210	137	136	146	155	142	547	0
DLR00017311	1	13	YOR202W	23	SD/MSG -ARG -HIS -LYS -URA +Canavanine +G418 +Thialysine	Yku70_v2_R3_Steve	04	11.0	4.36890817734	13704.9662143	70.0348648296	254.0	4.30396335386	947349.00075	15238.4180845	43.0	5.19339511679	945807.000623	6826.33339177	1928	213	137	136	156	163	148	555	57
DLR00017311	1	14	YOR202W	23	SD/MSG -ARG -HIS -LYS -URA +Canavanine +G418 +Thialysine	Yku70_v2_R3_Steve	04	11.0	3.65039736475	10588.0039047	33.4641264794	254.0	3.77676427404	613672.000024	11046.6920838	43.0	4.59715851435	609049.000543	4922.49043098	2063	214	137	136	145	154	141	509	29
DLR00017311	1	15	YOR202W	23	SD/MSG -ARG -HIS -LYS -URA +Canavanine +G418 +Thialysine	Yku70_v2_R3_Steve	04	11.0	4.42500422882	13273.9600479	77.318534558	254.0	4.35723165148	932083.000988	14369.9621183	43.0	5.25687674834	929884.000882	6224.85189422	2199	221	137	136	154	162	146	607	40
DLR00017311	1	16	YOR202W	23	SD/MSG -ARG -HIS -LYS -URA +Canavanine +G418 +Thialysine	Yku70_v2_R3_Steve	04	11.0	3.67162913365	10381.5973293	28.029576799	254.0	3.76651302008	603757.000089	11673.1272608	43.0	4.54901733197	616009.74214	4126.79506278	2327	208	137	136	142	152	140	363	0
DLR00017311	1	17	YOR202W	23	SD/MSG -ARG -HIS -LYS -URA +Canavanine +G418 +Thialysine	Yku70_v2_R3_Steve	04	11.0	4.41756069211	12932.2789718	84.3691203311	254.0	4.25425691946	854155.000421	14364.8924632	43.0	5.13957285089	850676.000108	7722.09208985	2467	213	137	136	151	159	144	448	79
DLR00017311	1	18	YOR202W	23	SD/MSG -ARG -HIS -LYS -URA +Canavanine +G418 +Thialysine	Yku70_v2_R3_Steve	04	11.0	3.82279739582	10438.9229624	32.5725518211	254.0	3.81570987117	601390.000114	10437.0411208	43.0	4.63649592216	592631.000447	4565.92329074	2602	207	137	136	142	151	140	308	0
DLR00017311	1	19	YOR202W	23	SD/MSG -ARG -HIS -LYS -URA +Canavanine +G418 +Thialysine	Yku70_v2_R3_Steve	04	11.0	4.61202362959	13413.6114335	102.975484007	254.0	4.38180215573	897362.001087	11537.7976208	43.0	5.28447263723	895045.001011	3834.99557504	2743	213	137	136	152	159	145	392	30
DLR00017311	1	20	YOR202W	23	SD/MSG -ARG -HIS -LYS -URA +Canavanine +G418 +Thialysine	Yku70_v2_R3_Steve	04	11.0	3.93543631267	10489.6427929	95.5438423889	254.0	3.85648948087	609868.000132	9340.58804308	43.0	4.68062094396	602339.000418	3290.33780513	2875	206	137	136	142	151	140	259	3
DLR00017311	1	21	YOR202W	23	SD/MSG -ARG -HIS -LYS -URA +Canavanine +G418 +Thialysine	Yku70_v2_R3_Steve	04	11.0	6.1124504766	12321.3262844	488.061488374	254.0	4.35282857719	934153.000794	13939.1608872	43.0	5.24020296038	938489.597712	7960.71169342	3013	210	137	136	151	157	144	210	45
DLR00017311	1	22	YOR202W	23	SD/MSG -ARG -HIS -LYS -URA +Canavanine +G418 +Thialysine	Yku70_v2_R3_Steve	04	11.0	3.80481979707	10475.9985925	86.3681291728	254.0	3.8154701973	625512.000126	9401.17044085	43.0	4.62363447803	617510.000422	3318.50810932	3148	205	137	136	138	146	136	115	9
DLR00017311	1	23	YOR202W	23	SD/MSG -ARG -HIS -LYS -URA +Canavanine +G418 +Thialysine	Yku70_v2_R3_Steve	04	11.0	4.74591284152	12128.4653429	464.352392475	254.0	4.20800717714	900136.000352	11421.495354	43.0	5.07765677819	895427.00007	4261.21719827	3287	212	137	136	144	151	139	105	0
DLR00017311	1	24	YOR202W	23	SD/MSG -ARG -HIS -LYS -URA +Canavanine +G418 +Thialysine	Yku70_v2_R3_Steve	04	11.0	3.12990020702	10883.8663962	284.208727391	254.0	3.53151978625	618429.000176	13589.5453217	43.0	4.27386656778	610632.000054	8705.43948896	3423	196	137	136	141	147	136	365	48
DLR00017311	2	1	YOR202W	23	SD/MSG -ARG -HIS -LYS -URA +Canavanine +G418 +Thialysine	Yku70_v2_R3_Steve	04	11.0	3.37162301078	8907.15266924	185.618146731	254.0	3.5618676269	645084.00077	13381.3433385	43.0	4.3094560648	634426.000967	5863.16275117	277	351	137	136	140	148	137	186	4
DLR00017311	2	2	YER056C-A	23	SD/MSG -ARG -HIS -LYS -URA +Canavanine +G418 +Thialysine	Yku70_v2_R3_Steve	04	11.0	2.98426358539	8060.8	43.5273157535	254.0	3.370562239	507949.001188	14504.7178079	43.0	4.09210110634	499928.001211	8663.6480934	415	352	137	136	137	146	135	834	0
DLR00017311	2	3	YER158C	23	SD/MSG -ARG -HIS -LYS -URA +Canavanine +G418 +Thialysine	Yku70_v2_R3_Steve	04	11.0	3.65232867105	9107.50749052	53.6638840213	254.0	3.86783329947	704041.00002	11283.0676047	43.0	4.68667741471	696951.00052	4317.32863359	557	359	137	136	153	159	145	668	14
DLR00017311	2	4	YER056C	23	SD/MSG -ARG -HIS -LYS -URA +Canavanine +G418 +Thialysine	Yku70_v2_R3_Steve	04	11.0	3.14387987971	8809.92814592	63.3345847735	254.0	3.51757924078	561557.000904	12671.7325683	43.0	4.27621968189	556491.000941	7238.20414675	684	348	137	136	145	153	142	995	0
DLR00017311	2	5	YER156C	23	SD/MSG -ARG -HIS -LYS -URA +Canavanine +G418 +Thialysine	Yku70_v2_R3_Steve	04	11.0	3.37678976948	8273.02735494	45.7333973784	254.0	3.61004789481	567161.000439	12081.6714079	43.0	4.38667207401	559180.000303	6204.35776002	832	358	137	136	146	155	142	793	28
DLR00017311	2	6	YER055C	23	SD/MSG -ARG -HIS -LYS -URA +Canavanine +G418 +Thialysine	Yku70_v2_R3_Steve	04	11.0	0.0	11.0	13.3473614134	254.0	12.0	27563.8495998	881.853429189	43.0	0.0	43.0	67.4533524339	964	353	137	136	-1	-1	-1	0	0
DLR00017311	2	7	YER155C	23	SD/MSG -ARG -HIS -LYS -URA +Canavanine +G418 +Thialysine	Yku70_v2_R3_Steve	04	11.0	3.28117419243	8168.42089425	78.6837886686	254.0	3.62199900924	564422.000215	9467.59745596	43.0	4.383493358	569518.409596	1054.78167242	1093	346	137	136	147	156	143	732	53
DLR00017311	2	8	YER054C	23	SD/MSG -ARG -HIS -LYS -URA +Canavanine +G418 +Thialysine	Yku70_v2_R3_Steve	04	11.0	3.81945041926	11440.1447821	68.0621200555	254.0	3.98568277287	834211.000039	15455.2627388	43.0	4.83392764774	831682.000422	7438.8030487	1235	350	137	136	150	159	144	868	0
DLR00017311	2	9	YER153C	23	SD/MSG -ARG -HIS -LYS -URA +Canavanine +G418 +Thialysine	Yku70_v2_R3_Steve	04	11.0	2.99527877013	7852.9	135.810260455	254.0	3.30736709913	369986.001347	13242.9340989	43.0	4.02525324889	364990.001174	9287.76424896	1376	354	137	136	125	137	128	503	19
DLR00017311	2	10	YER053C	23	SD/MSG -ARG -HIS -LYS -URA +Canavanine +G418 +Thialysine	Yku70_v2_R3_Steve	04	11.0	3.67689843943	10975.0996143	48.5022715555	254.0	3.8837714201	764416.000149	14213.6840386	43.0	4.71669232484	760977.00054	7422.42285519	1506	347	137	136	146	155	141	820	0
DLR00017311	2	11	YER152C	23	SD/MSG -ARG -HIS -LYS -URA +Canavanine +G418 +Thialysine	Yku70_v2_R3_Steve	04	11.0	4.01252643469	10999.0393171	82.8280229252	254.0	4.11751568064	834900.000285	15919.933799	43.0	4.98314507104	830027.000053	8207.66232699	1647	351	137	136	151	160	143	758	0
DLR00017311	2	12	YER052C	23	SD/MSG -ARG -HIS -LYS -URA +Canavanine +G418 +Thialysine	Yku70_v2_R3_Steve	04	11.0	3.59568499368	9877.4821906	129.842904694	254.0	3.81110778094	616980.000035	14441.1986045	43.0	4.63750811049	614347.000527	8660.57169884	1783	348	137	136	140	150	138	1000	0
DLR00017311	2	13	YER151C	23	SD/MSG -ARG -HIS -LYS -URA +Canavanine +G418 +Thialysine	Yku70_v2_R3_Steve	04	11.0	3.1148521256	7149.30237407	85.1767667313	254.0	3.36629037972	404402.001287	10707.0786871	43.0	4.11121670003	401736.001507	4854.35035218	1919	346	137	136	135	147	135	1488	0
DLR00017311	2	14	YER051W	23	SD/MSG -ARG -HIS -LYS -URA +Canavanine +G418 +Thialysine	Yku70_v2_R3_Steve	04	11.0	3.93429042151	11764.2776803	82.2248939261	254.0	4.00264940981	815558.000059	14787.683956	43.0	4.83423251766	832403.014831	5636.42889082	2057	347	137	136	147	156	141	843	0
DLR00017311	2	15	YER150W	23	SD/MSG -ARG -HIS -LYS -URA +Canavanine +G418 +Thialysine	Yku70_v2_R3_Steve	04	11.0	3.73683394427	10310.9930778	76.4490509387	254.0	3.92816976965	674958.000097	14129.9640072	43.0	4.74989758671	687467.377535	7097.77995351	2195	351	137	136	143	153	139	689	38
DLR00017311	2	16	YER049W	23	SD/MSG -ARG -HIS -LYS -URA +Canavanine +G418 +Thialysine	Yku70_v2_R3_Steve	04	11.0	3.61578888084	10510.9148121	85.9602614592	254.0	3.80567193279	640442.000061	13545.4898134	43.0	4.63273002017	637781.000546	7296.01854251	2327	346	137	136	139	150	137	739	0
DLR00017311	2	17	YER149C	23	SD/MSG -ARG -HIS -LYS -URA +Canavanine +G418 +Thialysine	Yku70_v2_R3_Steve	04	11.0	4.15938875709	11001.997562	134.117594759	254.0	4.18522716731	785536.000669	14926.4410735	43.0	5.06207995003	780720.000471	7402.74540153	2465	347	137	136	150	158	143	701	0
DLR00017311	2	18	YER048C	23	SD/MSG -ARG -HIS -LYS -URA +Canavanine +G418 +Thialysine	Yku70_v2_R3_Steve	04	11.0	4.04192146991	11953.4727664	89.314795868	254.0	4.11854330541	794461.000403	16119.6560795	43.0	4.99168017099	790793.00018	8751.77431456	2602	344	137	136	144	154	140	636	14
DLR00017311	2	19	YER145C	23	SD/MSG -ARG -HIS -LYS -URA +Canavanine +G418 +Thialysine	Yku70_v2_R3_Steve	04	11.0	4.10559777414	9960.99743221	107.966051864	254.0	4.10386007686	688853.000647	13344.809537	43.0	4.974063825	682104.000394	6753.59786439	2740	348	137	136	146	155	141	568	0
DLR00017311	2	20	YER047C	23	SD/MSG -ARG -HIS -LYS -URA +Canavanine +G418 +Thialysine	Yku70_v2_R3_Steve	04	11.0	3.90435652617	11247.5191601	128.371939938	254.0	3.98053142844	717377.000177	12912.4718441	43.0	4.83456417542	714518.000186	6401.67443243	2876	338	137	136	142	151	139	620	0
DLR00017311	2	21	YER144C	23	SD/MSG -ARG -HIS -LYS -URA +Canavanine +G418 +Thialysine	Yku70_v2_R3_Steve	04	11.0	4.20205228027	10425.06376	169.053123763	254.0	4.17457838878	769695.000668	12434.7127359	43.0	5.0486039573	763640.000441	5201.51693348	3017	351	137	136	149	156	143	611	9
DLR00017311	2	22	YER046W-A	23	SD/MSG -ARG -HIS -LYS -URA +Canavanine +G418 +Thialysine	Yku70_v2_R3_Steve	04	11.0	3.84739509983	11661.6054209	124.347298725	254.0	3.98736483426	794010.000044	13572.7453223	43.0	4.82077757308	807821.315043	4725.8284633	3148	343	137	136	140	148	136	571	0
DLR00017311	2	23	YER143W	23	SD/MSG -ARG -HIS -LYS -URA +Canavanine +G418 +Thialysine	Yku70_v2_R3_Steve	04	11.0	4.05795805551	10823.9980685	170.59955348	254.0	4.16988632422	834403.000465	12261.7721154	43.0	5.03726638346	828133.00024	4363.04824068	3285	352	137	136	145	152	138	400	0
DLR00017311	2	24	YOR202W	23	SD/MSG -ARG -HIS -LYS -URA +Canavanine +G418 +Thialysine	Yku70_v2_R3_Steve	04	11.0	3.66422901048	12205.9113497	242.083486558	254.0	3.794799989	863577.000144	14261.8176451	43.0	4.57320630788	880666.184432	3227.44270056	3417	339	137	136	137	144	133	136	4
DLR00017311	3	1	YOR202W	23	SD/MSG -ARG -HIS -LYS -URA +Canavanine +G418 +Thialysine	Yku70_v2_R3_Steve	04	11.0	4.11790382213	13628.892128	186.540680558	254.0	4.16281846535	1187431.00022	12683.2131652	43.0	5.01418859227	1186749.99999	2139.82546891	290	489	137	136	154	159	145	543	30
DLR00017311	3	2	YDR439W	23	SD/MSG -ARG -HIS -LYS -URA +Canavanine +G418 +Thialysine	Yku70_v2_R3_Steve	04	11.0	3.21590753366	10057.4102508	70.3656407344	254.0	3.57029080293	717916.001178	16214.4810937	43.0	4.32853659373	714271.001422	8454.97857076	426	479	137	136	148	154	141	997	0
DLR00017311	3	3	YEL013W	23	SD/MSG -ARG -HIS -LYS -URA +Canavanine +G418 +Thialysine	Yku70_v2_R3_Steve	04	11.0	3.03599986784	7565.11545504	60.4798283453	254.0	3.35695559045	407537.00131	11602.2641385	43.0	4.08356469393	404068.001333	6896.21690026	553	484	137	136	132	142	133	948	0
DLR00017311	3	4	YDR438W	23	SD/MSG -ARG -HIS -LYS -URA +Canavanine +G418 +Thialysine	Yku70_v2_R3_Steve	04	11.0	3.41165927269	9518.52863276	181.814669833	254.0	3.68390019279	659624.000358	14139.6142847	43.0	4.47979830609	654981.000147	7171.61394263	692	485	137	136	149	157	144	1028	0
DLR00017311	3	5	YEL012W	23	SD/MSG -ARG -HIS -LYS -URA +Canavanine +G418 +Thialysine	Yku70_v2_R3_Steve	04	11.0	4.24859840064	12971.530843	83.721167266	254.0	4.27016759078	1032586.00046	16573.1988497	43.0	5.15207967341	1031158.00027	7063.34525703	828	486	137	136	159	165	149	973	0
DLR00017311	3	6	YDR436W	23	SD/MSG -ARG -HIS -LYS -URA +Canavanine +G418 +Thialysine	Yku70_v2_R3_Steve	04	11.0	3.3084693033	8988.43582484	79.7278041969	254.0	3.63075878097	605329.000474	13223.1906855	43.0	4.41980276754	601019.000274	6861.39396082	964	489	137	136	148	157	143	1273	0
DLR00017311	3	7	YEL011W	23	SD/MSG -ARG -HIS -LYS -URA +Canavanine +G418 +Thialysine	Yku70_v2_R3_Steve	04	11.0	4.23893296932	13629.9979129	167.230261426	254.0	4.32105069958	1101480.00051	17820.7557187	43.0	5.21072473244	1101311.00034	7421.63669253	1102	484	137	136	160	166	148	950	35
DLR00017311	3	8	YDR435C	23	SD/MSG -ARG -HIS -LYS -URA +Canavanine +G418 +Thialysine	Yku70_v2_R3_Steve	04	11.0	2.32974296358	1952.5	49.9706657059	254.0	2.9977730678	140029.001194	7356.93670833	43.0	3.4251911432	131330.1	2336.76189333	1238	489	137	136	142	152	140	622	0
DLR00017311	3	9	YEL010W	23	SD/MSG -ARG -HIS -LYS -URA +Canavanine +G418 +Thialysine	Yku70_v2_R3_Steve	04	11.0	4.29988774765	13086.7561248	148.016330229	254.0	4.33233586771	1063540.00062	17576.1518989	43.0	5.22247574752	1062669.00047	7917.05106984	1372	486	137	136	159	165	147	982	7
DLR00017311	3	10	YDR431W	23	SD/MSG -ARG -HIS -LYS -URA +Canavanine +G418 +Thialysine	Yku70_v2_R3_Steve	04	11.0	3.14308913979	7278.65469749	62.653962849	254.0	3.46349381396	432265.001077	11622.9309301	43.0	4.21594998389	426545.000813	7014.24471381	1511	482	137	136	138	149	136	1131	0
DLR00017311	3	11	YEL008W	23	SD/MSG -ARG -HIS -LYS -URA +Canavanine +G418 +Thialysine	Yku70_v2_R3_Steve	04	11.0	4.04820423381	12577.9910913	179.108467727	254.0	4.11561298808	916093.000172	17988.2948537	43.0	4.98046791633	913932.000101	9524.88879348	1648	488	137	136	150	158	142	888	2
DLR00017311	3	12	YDR430C	23	SD/MSG -ARG -HIS -LYS -URA +Canavanine +G418 +Thialysine	Yku70_v2_R3_Steve	04	11.0	3.51153495299	9805.93552271	53.149246774	254.0	3.77421470451	666382.000054	13608.149746	43.0	4.58784092174	662878.000536	6982.35840467	1780	481	137	136	147	156	140	957	0
DLR00017311	3	13	YEL007W	23	SD/MSG -ARG -HIS -LYS -URA +Canavanine +G418 +Thialysine	Yku70_v2_R3_Steve	04	11.0	0.0	11.0	18.8764360351	254.0	12.0	30764.7	1345.55998471	43.0	0.0	43.0	117.42424541	1920	489	137	136	-1	-1	-1	8	0
DLR00017311	3	14	YDR428C	23	SD/MSG -ARG -HIS -LYS -URA +Canavanine +G418 +Thialysine	Yku70_v2_R3_Steve	04	11.0	3.63421080285	10319.8190222	58.8585943967	254.0	3.85374172857	725801.000115	14305.8511181	43.0	4.68293094899	721203.000605	7392.68495665	2047	480	137	136	149	157	141	1023	0
DLR00017311	3	15	YEL006W	23	SD/MSG -ARG -HIS -LYS -URA +Canavanine +G418 +Thialysine	Yku70_v2_R3_Steve	04	11.0	4.54581508013	13779.7365831	217.937286603	254.0	4.49972212636	1091549.00119	16284.0700755	43.0	5.41629328429	1092057.00106	7182.0323475	2193	484	137	136	158	165	146	1020	16
DLR00017311	3	16	YDR426C	23	SD/MSG -ARG -HIS -LYS -URA +Canavanine +G418 +Thialysine	Yku70_v2_R3_Steve	04	11.0	3.6001988092	10331.8314618	83.9081969744	254.0	3.8130631941	606681.000026	13658.7054484	43.0	4.64788127312	606826.000481	7901.87816909	2329	482	137	136	139	148	135	1089	0
DLR00017311	3	17	YEL005C	23	SD/MSG -ARG -HIS -LYS -URA +Canavanine +G418 +Thialysine	Yku70_v2_R3_Steve	04	11.0	4.54481795716	13585.7892892	222.869311146	254.0	4.46286798696	1040340.00112	16415.3658975	43.0	5.37767871306	1039977.00097	7614.41886757	2469	483	137	136	155	162	145	964	11
DLR00017311	3	18	YDR425W	23	SD/MSG -ARG -HIS -LYS -URA +Canavanine +G418 +Thialysine	Yku70_v2_R3_Steve	04	11.0	3.51351434265	9079.02587064	66.8654378752	254.0	3.71710053165	508906.000079	11382.8885597	43.0	4.53951658149	508233.000525	6599.46188348	2605	476	137	136	135	146	133	997	11
DLR00017311	3	19	YEL004W	23	SD/MSG -ARG -HIS -LYS -URA +Canavanine +G418 +Thialysine	Yku70_v2_R3_Steve	04	11.0	4.53186578858	13789.9956112	173.947397684	254.0	4.48888604674	1046879.00126	17084.2715055	43.0	5.40731486413	1046475.00116	8407.11841134	2740	485	137	136	155	162	145	914	20
DLR00017311	3	20	YDR424C	23	SD/MSG -ARG -HIS -LYS -URA +Canavanine +G418 +Thialysine	Yku70_v2_R3_Steve	04	11.0	3.8797434207	11663.7610567	123.249604686	254.0	4.00990341158	781107.000118	14107.6024884	43.0	4.87140161214	780615.000226	6874.66066805	2875	477	137	136	145	154	140	944	0
DLR00017311	3	21	YEL003W	23	SD/MSG -ARG -HIS -LYS -URA +Canavanine +G418 +Thialysine	Yku70_v2_R3_Steve	04	11.0	0.0	11.0	24.5964385099	254.0	12.0	28083.7820461	964.653186779	43.0	0.0	43.0	137.880859617	3018	489	137	136	-1	-1	-1	3	0
DLR00017311	3	22	YDR423C	23	SD/MSG -ARG -HIS -LYS -URA +Canavanine +G418 +Thialysine	Yku70_v2_R3_Steve	04	11.0	3.73654911295	10487.9053311	102.958440245	254.0	3.99531745772	769952.000116	12010.0398955	43.0	4.84570726581	766743.000327	4677.81140656	3150	476	137	136	145	152	139	801	0
DLR00017311	3	23	YEL001C	23	SD/MSG -ARG -HIS -LYS -URA +Canavanine +G418 +Thialysine	Yku70_v2_R3_Steve	04	11.0	4.86246983891	13307.7659279	361.282716778	254.0	4.59427661072	1150820.00111	11768.2118327	43.0	5.52087854162	1149902.00071	4154.33346506	3288	486	137	136	153	158	142	657	21
DLR00017311	3	24	YOR202W	23	SD/MSG -ARG -HIS -LYS -URA +Canavanine +G418 +Thialysine	Yku70_v2_R3_Steve	04	11.0	3.68916102612	12153.0000883	236.049187197	254.0	3.88563272628	914165.000121	12975.3258133	43.0	4.69277931855	924939.963157	1716.04923161	3422	479	137	136	142	148	135	414	0
DLR00017311	4	1	YOR202W	23	SD/MSG -ARG -HIS -LYS -URA +Canavanine +G418 +Thialysine	Yku70_v2_R3_Steve	04	11.0	3.60832800043	9775.00003241	92.9616303027	254.0	3.77011583107	799954.000068	11818.256359	43.0	4.56172237564	793750.000145	3693.31258721	278	624	137	136	151	157	143	605	24
DLR00017311	4	2	YER066W	23	SD/MSG -ARG -HIS -LYS -URA +Canavanine +G418 +Thialysine	Yku70_v2_R3_Steve	04	11.0	0.0	11.0	30.4599385091	254.0	12.0	28340.6921607	589.885193681	43.0	1.02182053266	1652.00001037	353.328028966	416	625	137	136	103	115	111	6	0
DLR00017311	4	3	YER176W	23	SD/MSG -ARG -HIS -LYS -URA +Canavanine +G418 +Thialysine	Yku70_v2_R3_Steve	04	11.0	3.26751119416	9206.25874977	63.966199675	254.0	3.66857522356	688916.000438	14469.6449522	43.0	4.45204994998	681904.000335	7926.93071144	550	622	137	136	154	160	147	793	0
DLR00017311	4	4	YER066C-A	23	SD/MSG -ARG -HIS -LYS -URA +Canavanine +G418 +Thialysine	Yku70_v2_R3_Steve	04	11.0	3.55879656876	10500.8463532	77.1001050301	254.0	3.83808940522	762369.000056	13897.6778604	43.0	4.66221091976	758251.000441	6388.80012371	688	620	137	136	152	159	145	977	0
DLR00017311	4	5	YER175C	23	SD/MSG -ARG -HIS -LYS -URA +Canavanine +G418 +Thialysine	Yku70_v2_R3_Steve	04	11.0	3.8299741149	9488.37622257	104.581009846	254.0	4.00257535167	721455.000236	14088.582069	43.0	4.85252285766	713546.000094	7154.05580001	822	622	137	136	155	162	146	811	0
DLR00017311	4	6	YER065C	23	SD/MSG -ARG -HIS -LYS -URA +Canavanine +G418 +Thialysine	Yku70_v2_R3_Steve	04	11.0	3.41923879333	9587.08171587	79.9345578723	254.0	3.68387325745	642937.000203	14307.0322524	43.0	4.48598627411	639193.000157	7686.41852518	961	625	137	136	146	155	141	1138	0
DLR00017311	4	7	YER174C	23	SD/MSG -ARG -HIS -LYS -URA +Canavanine +G418 +Thialysine	Yku70_v2_R3_Steve	04	11.0	3.79263217668	8938.89869335	47.6562201714	254.0	3.94083971334	674165.000134	13116.9018692	43.0	4.7808339326	666472.000268	6490.86326555	1099	623	137	136	153	160	144	839	1
DLR00017311	4	8	YER064C	23	SD/MSG -ARG -HIS -LYS -URA +Canavanine +G418 +Thialysine	Yku70_v2_R3_Steve	04	11.0	3.71149849054	10723.2438551	95.9115566172	254.0	3.8971340156	758746.000075	15010.9545332	43.0	4.73261774428	756300.000568	7821.03515947	1235	621	137	136	149	157	141	1087	0
DLR00017311	4	9	YER173W	23	SD/MSG -ARG -HIS -LYS -URA +Canavanine +G418 +Thialysine	Yku70_v2_R3_Steve	04	11.0	3.77697815598	9548.37334015	85.4267539631	254.0	3.91421171797	676177.0001	14224.6931574	43.0	4.72580959651	691661.420368	6343.86783933	1369	618	137	136	149	156	140	946	36
DLR00017311	4	10	YER063W	23	SD/MSG -ARG -HIS -LYS -URA +Canavanine +G418 +Thialysine	Yku70_v2_R3_Steve	04	11.0	3.37473400552	9597.67145889	96.7568341295	254.0	3.6792328854	625780.000168	14614.9296304	43.0	4.47867800619	624961.000288	8795.88246723	1507	622	137	136	145	153	139	1383	0
DLR00017311	4	11	YER170W	23	SD/MSG -ARG -HIS -LYS -URA +Canavanine +G418 +Thialysine	Yku70_v2_R3_Steve	04	11.0	3.80909479551	10033.635384	90.6611333039	254.0	3.95921511657	730980.000095	14450.8755734	43.0	4.80325133174	726550.000373	7461.21309714	1641	619	137	136	150	157	141	964	20
DLR00017311	4	12	YER062C	23	SD/MSG -ARG -HIS -LYS -URA +Canavanine +G418 +Thialysine	Yku70_v2_R3_Steve	04	11.0	3.54881698668	9856.49507492	76.1676539438	254.0	3.77200174179	664856.000026	14309.2712466	43.0	4.58750963717	659554.000568	7986.68243205	1783	619	137	136	145	154	138	937	0
DLR00017311	4	13	YER167W	23	SD/MSG -ARG -HIS -LYS -URA +Canavanine +G418 +Thialysine	Yku70_v2_R3_Steve	04	11.0	3.9572611249	10689.6340905	89.2401276792	254.0	4.16045494312	837359.000452	13864.6587541	43.0	5.02967831602	833055.000211	5853.50688995	1915	618	137	136	157	163	144	917	0
DLR00017311	4	14	YER061C	23	SD/MSG -ARG -HIS -LYS -URA +Canavanine +G418 +Thialysine	Yku70_v2_R3_Steve	04	11.0	2.98434710373	7167.6	102.566156578	254.0	3.32479617515	361173.001368	12312.4411798	43.0	4.04633879875	359815.001206	8495.9905344	2051	621	137	136	130	142	131	1221	0
DLR00017311	4	15	YER166W	23	SD/MSG -ARG -HIS -LYS -URA +Canavanine +G418 +Thialysine	Yku70_v2_R3_Steve	04	11.0	4.05982436436	10429.775491	54.5382699129	254.0	4.1139944073	769553.000457	15217.6747025	43.0	4.9809589113	764161.000208	7992.43940599	2194	622	137	136	151	158	141	871	0
DLR00017311	4	16	YER060W-A	23	SD/MSG -ARG -HIS -LYS -URA +Canavanine +G418 +Thialysine	Yku70_v2_R3_Steve	04	11.0	3.66385339738	10261.2820069	89.1593968545	254.0	3.86574249143	667831.000016	14384.266805	43.0	4.70403492057	666134.000454	8173.99003407	2328	619	137	136	143	152	137	1128	0
DLR00017311	4	17	YER164W	23	SD/MSG -ARG -HIS -LYS -URA +Canavanine +G418 +Thialysine	Yku70_v2_R3_Steve	04	11.0	3.74320431834	9765.68369146	85.5861388388	254.0	3.89726729794	617457.000166	14386.2409467	43.0	4.74079481429	611981.000209	8607.3016157	2464	618	137	136	141	150	136	807	0
DLR00017311	4	18	YER060W	23	SD/MSG -ARG -HIS -LYS -URA +Canavanine +G418 +Thialysine	Yku70_v2_R3_Steve	04	11.0	3.73757678363	10950.4905051	95.2156739752	254.0	3.92775909335	687026.000093	14631.8890742	43.0	4.78039813591	684867.000345	8321.81305847	2600	618	137	136	141	150	136	946	0
DLR00017311	4	19	YER163C	23	SD/MSG -ARG -HIS -LYS -URA +Canavanine +G418 +Thialysine	Yku70_v2_R3_Steve	04	11.0	4.16312135421	10475.9981242	136.855379588	254.0	4.15055515018	767914.668193	13041.4777247	43.0	5.06597312679	737067.000541	7586.89548133	2743	625	137	136	149	157	141	796	0
DLR00017311	4	20	YER059W	23	SD/MSG -ARG -HIS -LYS -URA +Canavanine +G418 +Thialysine	Yku70_v2_R3_Steve	04	11.0	3.84080137028	11569.9936079	112.82232137	254.0	3.99293142408	756451.000129	14998.6169085	43.0	4.85516485937	754088.000186	8093.12179171	2872	616	137	136	143	152	138	871	0
DLR00017311	4	21	YER162C	23	SD/MSG -ARG -HIS -LYS -URA +Canavanine +G418 +Thialysine	Yku70_v2_R3_Steve	04	11.0	3.98587692774	10330.9998871	93.3559901319	254.0	4.05114788336	765100.00028	14551.3540031	43.0	4.91209373775	758851.000065	7445.80380379	3012	618	137	136	147	155	141	707	0
DLR00017311	4	22	YER057C	23	SD/MSG -ARG -HIS -LYS -URA +Canavanine +G418 +Thialysine	Yku70_v2_R3_Steve	04	11.0	3.72788759227	9968.43299283	54.1672122259	254.0	3.9060977488	697182.000011	12588.7159371	43.0	4.7461557641	692692.0004	5983.51048045	3148	617	137	136	141	149	137	781	0
DLR00017311	4	23	YER161C	23	SD/MSG -ARG -HIS -LYS -URA +Canavanine +G418 +Thialysine	Yku70_v2_R3_Steve	04	11.0	4.81191219485	11620.2056157	251.939164343	254.0	4.82065785132	1064153.99949	5035.41148778	43.0	5.77311228261	1060980.99712	4665.31358133	3287	620	137	136	159	163	147	784	28
DLR00017311	4	24	YOR202W	23	SD/MSG -ARG -HIS -LYS -URA +Canavanine +G418 +Thialysine	Yku70_v2_R3_Steve	04	11.0	3.8277335706	13093.0001194	185.738632676	254.0	3.91929424935	1056920.32525	10812.2191473	43.0	4.78646001376	1014976.00022	2975.05355798	3421	615	137	136	144	150	136	435	14
DLR00017311	5	1	YOR202W	23	SD/MSG -ARG -HIS -LYS -URA +Canavanine +G418 +Thialysine	Yku70_v2_R3_Steve	04	11.0	4.05132553273	14478.9989299	172.300295303	254.0	4.15973766676	1254882.00028	14678.199573	43.0	5.01106022518	1254354.00035	3293.71879819	284	759	137	136	157	162	148	652	72
DLR00017311	5	2	YDR459C	23	SD/MSG -ARG -HIS -LYS -URA +Canavanine +G418 +Thialysine	Yku70_v2_R3_Steve	04	11.0	1.67920421144	774.4	43.3060601008	254.0	2.69408571098	70586.000581	6174.09660356	43.0	2.76436229967	46910.0006733	2141.13372009	429	761	137	136	139	147	138	354	41
DLR00017311	5	3	YEL031W	23	SD/MSG -ARG -HIS -LYS -URA +Canavanine +G418 +Thialysine	Yku70_v2_R3_Steve	04	11.0	3.70142173115	13104.2923349	97.2221924382	254.0	3.95420250586	968488.000081	13434.4026728	43.0	4.77391480561	986387.015626	2153.49550823	559	761	137	136	151	158	144	791	41
DLR00017311	5	4	YDR458C	23	SD/MSG -ARG -HIS -LYS -URA +Canavanine +G418 +Thialysine	Yku70_v2_R3_Steve	04	11.0	3.28417730752	8662.61271613	66.3974154019	254.0	3.61907360496	565382.000468	12677.3056084	43.0	4.40768615966	563578.000191	6902.44717907	693	760	137	136	147	155	142	1501	14
DLR00017311	5	5	YEL030W	23	SD/MSG -ARG -HIS -LYS -URA +Canavanine +G418 +Thialysine	Yku70_v2_R3_Steve	04	11.0	4.30469918842	13820.0585932	173.305674732	254.0	4.33751914637	1116372.00053	18211.5572342	43.0	5.22922192113	1116493.00038	7818.8638013	827	756	137	136	160	166	150	1039	26
DLR00017311	5	6	YDR455C	23	SD/MSG -ARG -HIS -LYS -URA +Canavanine +G418 +Thialysine	Yku70_v2_R3_Steve	04	11.0	2.32727010446	1967.9	57.2429712891	254.0	3.00142811324	122686.001276	7443.29564292	43.0	3.40633047739	114136.0	2347.64240601	964	761	137	136	132	144	135	585	0
DLR00017311	5	7	YEL028W	23	SD/MSG -ARG -HIS -LYS -URA +Canavanine +G418 +Thialysine	Yku70_v2_R3_Steve	04	11.0	4.18558608945	13582.9984852	169.956264555	254.0	4.22607190272	1054954.00027	17307.4716115	43.0	5.10234979298	1054045.00008	7476.81539862	1100	759	137	136	156	163	146	955	23
DLR00017311	5	8	YDR453C	23	SD/MSG -ARG -HIS -LYS -URA +Canavanine +G418 +Thialysine	Yku70_v2_R3_Steve	04	11.0	3.38328953262	9318.66563827	69.482902054	254.0	3.66093558404	588583.000204	13208.2877174	43.0	4.46036669386	586807.00023	7287.31490211	1235	756	137	136	143	152	138	1229	0
DLR00017311	5	9	YEL025C	23	SD/MSG -ARG -HIS -LYS -URA +Canavanine +G418 +Thialysine	Yku70_v2_R3_Steve	04	11.0	4.25664257124	13896.9950339	113.229906291	254.0	4.34710378139	1081471.00067	20172.4694677	43.0	5.24131774424	1081990.0005	10481.8548677	1377	756	137	136	156	163	144	920	35
DLR00017311	5	10	YDR452W	23	SD/MSG -ARG -HIS -LYS -URA +Canavanine +G418 +Thialysine	Yku70_v2_R3_Steve	04	11.0	3.3460741109	9126.10943161	90.9626087559	254.0	3.65167179073	567932.000158	13419.9306822	43.0	4.44608992789	565889.000309	8005.90819291	1510	752	137	136	142	151	137	1199	2
DLR00017311	5	11	YEL023C	23	SD/MSG -ARG -HIS -LYS -URA +Canavanine +G418 +Thialysine	Yku70_v2_R3_Steve	04	11.0	4.33745448688	13669.997499	110.707998386	254.0	4.39054691666	1080405.00082	17906.8086194	43.0	5.29125866972	1080715.00064	8254.44601225	1649	756	137	136	158	163	145	1045	5
DLR00017311	5	12	YDR451C	23	SD/MSG -ARG -HIS -LYS -URA +Canavanine +G418 +Thialysine	Yku70_v2_R3_Steve	04	11.0	3.37517754502	9410.04092713	87.6219404654	254.0	3.67512470151	573099.000098	12930.5872963	43.0	4.44274296613	598519.634969	5827.28032434	1786	759	137	136	141	150	136	1337	0
DLR00017311	5	13	YEL020C	23	SD/MSG -ARG -HIS -LYS -URA +Canavanine +G418 +Thialysine	Yku70_v2_R3_Steve	04	11.0	4.48580498559	13840.724506	136.613222203	254.0	4.44576289693	1097611.00103	16902.9038758	43.0	5.35508078812	1098357.00094	7560.23054088	1927	759	137	136	157	163	144	1082	9
DLR00017311	5	14	YDR447C	23	SD/MSG -ARG -HIS -LYS -URA +Canavanine +G418 +Thialysine	Yku70_v2_R3_Steve	04	11.0	3.37163511552	9208.62256012	126.994872941	254.0	3.62349958185	520161.000194	12592.4078946	43.0	4.41754932491	519462.000331	7511.04537644	2062	754	137	136	136	146	132	1130	11
DLR00017311	5	15	YEL017W	23	SD/MSG -ARG -HIS -LYS -URA +Canavanine +G418 +Thialysine	Yku70_v2_R3_Steve	04	11.0	4.34370740424	12918.9971534	103.823220848	254.0	4.38371701662	998032.000878	17370.2470851	43.0	5.28534898225	997939.000755	8613.9994857	2196	759	137	136	156	162	144	1051	0
DLR00017311	5	16	YDR446W	23	SD/MSG -ARG -HIS -LYS -URA +Canavanine +G418 +Thialysine	Yku70_v2_R3_Steve	04	11.0	3.55431356419	9405.1729614	71.073547014	254.0	3.79260370682	580921.00004	12834.8781999	43.0	4.6231067615	580803.000483	7469.7315815	2333	760	137	136	141	150	136	1339	0
DLR00017311	5	17	YEL017C-A	23	SD/MSG -ARG -HIS -LYS -URA +Canavanine +G418 +Thialysine	Yku70_v2_R3_Steve	04	11.0	4.36597951318	13485.9974458	142.054614213	254.0	4.42549271209	1055311.00098	17827.0335624	43.0	5.33479960253	1054617.00085	8723.33824302	2470	758	137	136	157	163	145	995	43
DLR00017311	5	18	YDR445C	23	SD/MSG -ARG -HIS -LYS -URA +Canavanine +G418 +Thialysine	Yku70_v2_R3_Steve	04	11.0	3.66045537625	9646.21909721	67.0475352291	254.0	3.86742712963	629039.000082	12987.228316	43.0	4.6822994455	644343.114465	6107.87336466	2605	759	137	136	143	152	138	1039	0
DLR00017311	5	19	YEL016C	23	SD/MSG -ARG -HIS -LYS -URA +Canavanine +G418 +Thialysine	Yku70_v2_R3_Steve	04	11.0	4.61751130205	14228.7981429	142.77834007	254.0	4.5417171086	1104531.00119	15725.7908824	43.0	5.46635631549	1104801.00095	6980.83966557	2741	760	137	136	156	162	146	894	18
DLR00017311	5	20	YDR441C	23	SD/MSG -ARG -HIS -LYS -URA +Canavanine +G418 +Thialysine	Yku70_v2_R3_Steve	04	11.0	3.81402899168	10758.3308944	82.6754238136	254.0	3.96792977911	685045.000194	13826.9862324	43.0	4.83266091376	683912.000093	7594.93939703	2878	753	137	136	142	151	138	1091	13
DLR00017311	5	21	YEL015W	23	SD/MSG -ARG -HIS -LYS -URA +Canavanine +G418 +Thialysine	Yku70_v2_R3_Steve	04	11.0	4.34213515286	13193.9963925	194.980800521	254.0	4.3063689797	987315.000665	17435.706876	43.0	5.20171534659	986347.000534	8519.98551574	3016	758	137	136	149	157	142	855	0
DLR00017311	5	22	YDR440W	23	SD/MSG -ARG -HIS -LYS -URA +Canavanine +G418 +Thialysine	Yku70_v2_R3_Steve	04	11.0	3.63703672006	10681.8490876	124.006885614	254.0	3.82532506998	660963.000032	13024.3911504	43.0	4.63147463648	681189.431793	5118.59030186	3150	751	137	136	134	144	133	785	0
DLR00017311	5	23	YEL014C	23	SD/MSG -ARG -HIS -LYS -URA +Canavanine +G418 +Thialysine	Yku70_v2_R3_Steve	04	11.0	4.07048158766	13275.2635971	161.663083044	254.0	4.18461792256	1039558.00014	17821.8406915	43.0	5.05323040475	1037678.00012	8131.89997791	3290	755	137	136	144	152	138	454	27
DLR00017311	5	24	YOR202W	23	SD/MSG -ARG -HIS -LYS -URA +Canavanine +G418 +Thialysine	Yku70_v2_R3_Steve	04	11.0	3.68072118284	11884.0000958	222.922671264	254.0	3.87994535722	924571.000139	12380.7587179	43.0	4.68373028937	935060.308091	2253.26575711	3423	749	137	136	144	151	137	449	29
DLR00017311	6	1	YOR202W	23	SD/MSG -ARG -HIS -LYS -URA +Canavanine +G418 +Thialysine	Yku70_v2_R3_Steve	04	11.0	3.53613249382	8840.00017824	101.974089934	254.0	3.75690188608	737902.000161	10931.7287819	43.0	4.5377846225	741749.004655	2679.16357513	279	896	137	136	152	158	145	735	20
DLR00017311	6	2	YER079W	23	SD/MSG -ARG -HIS -LYS -URA +Canavanine +G418 +Thialysine	Yku70_v2_R3_Steve	04	11.0	3.07395631481	8900.41578037	46.6410230677	254.0	3.48258090082	614593.0011	13452.0388501	43.0	4.23051587312	613733.001271	7167.38243013	413	896	137	136	147	155	143	1772	0
DLR00017311	6	3	YER187W	23	SD/MSG -ARG -HIS -LYS -URA +Canavanine +G418 +Thialysine	Yku70_v2_R3_Steve	04	11.0	3.49750815059	8632.36796149	35.1043728011	254.0	3.7538452848	647892.000035	12550.749128	43.0	4.53169447095	662456.236288	4256.12651452	551	896	137	136	153	160	146	956	14
DLR00017311	6	4	YER078C	23	SD/MSG -ARG -HIS -LYS -URA +Canavanine +G418 +Thialysine	Yku70_v2_R3_Steve	04	11.0	3.37869410704	9518.03623076	65.0702784793	254.0	3.65963480141	624278.000371	13226.0477116	43.0	4.45824887024	623254.000125	6925.82808934	685	900	137	136	146	154	142	1450	0
DLR00017311	6	5	YER186C	23	SD/MSG -ARG -HIS -LYS -URA +Canavanine +G418 +Thialysine	Yku70_v2_R3_Steve	04	11.0	3.78369113558	9208.02904299	67.6738732826	254.0	3.97850736614	697738.000173	12480.0438183	43.0	4.82586212977	690963.000185	5264.79767004	825	895	137	136	155	162	147	917	6
DLR00017311	6	6	YER077C	23	SD/MSG -ARG -HIS -LYS -URA +Canavanine +G418 +Thialysine	Yku70_v2_R3_Steve	04	11.0	3.53947948172	10150.1232417	85.8850919741	254.0	3.75271604477	691800.000157	14573.6938716	43.0	4.5658069935	689296.000257	7468.35847219	959	892	137	136	148	156	143	1197	0
DLR00017311	6	7	YER185W	23	SD/MSG -ARG -HIS -LYS -URA +Canavanine +G418 +Thialysine	Yku70_v2_R3_Steve	04	11.0	3.62929895261	8619.35153537	60.917308221	254.0	3.83350147977	659576.000047	13123.3834828	43.0	4.65202190222	651876.000564	6395.55018527	1093	895	137	136	154	162	146	926	1
DLR00017311	6	8	YER075C	23	SD/MSG -ARG -HIS -LYS -URA +Canavanine +G418 +Thialysine	Yku70_v2_R3_Steve	04	11.0	3.31819447682	9315.7788703	54.9419919423	254.0	3.61436314974	605749.000647	14268.0271242	43.0	4.40076698271	604058.00055	8033.89117542	1235	895	137	136	145	153	140	1372	0
DLR00017311	6	9	YER184C	23	SD/MSG -ARG -HIS -LYS -URA +Canavanine +G418 +Thialysine	Yku70_v2_R3_Steve	04	11.0	3.94678312642	9686.97299486	47.6325782098	254.0	4.07749156269	755796.000372	14088.89866	43.0	4.93601773626	749464.000098	7095.52761437	1371	893	137	136	156	162	145	886	0
DLR00017311	6	10	YER074W	23	SD/MSG -ARG -HIS -LYS -URA +Canavanine +G418 +Thialysine	Yku70_v2_R3_Steve	04	11.0	2.65476171088	5142.5	191.326628236	254.0	2.98643292769	199058.001291	9838.60474019	43.0	3.59944504892	193531.000789	7673.81843179	1512	888	137	136	114	127	120	464	0
DLR00017311	6	11	YER183C	23	SD/MSG -ARG -HIS -LYS -URA +Canavanine +G418 +Thialysine	Yku70_v2_R3_Steve	04	11.0	3.82289400237	9877.3611922	66.0145085722	254.0	3.96558026009	710312.00014	15292.790849	43.0	4.81081719571	705335.00023	8631.19886793	1644	892	137	136	149	156	140	875	0
DLR00017311	6	12	YER073W	23	SD/MSG -ARG -HIS -LYS -URA +Canavanine +G418 +Thialysine	Yku70_v2_R3_Steve	04	11.0	3.4693841125	9884.38290675	98.830241639	254.0	3.72085810916	602122.000103	13466.0636476	43.0	4.50033647325	629216.377469	5883.40328284	1780	891	137	136	139	148	135	1366	0
DLR00017311	6	13	YER182W	23	SD/MSG -ARG -HIS -LYS -URA +Canavanine +G418 +Thialysine	Yku70_v2_R3_Steve	04	11.0	3.97914811994	10501.0316015	78.6506735827	254.0	4.06604836136	745675.000348	15754.411776	43.0	4.92923241429	741700.000102	8945.50466299	1921	895	137	136	148	156	139	925	9
DLR00017311	6	14	YER072W	23	SD/MSG -ARG -HIS -LYS -URA +Canavanine +G418 +Thialysine	Yku70_v2_R3_Steve	04	11.0	3.80017549953	10859.9837617	67.036566402	254.0	3.9964017197	746188.000148	15419.7262241	43.0	4.85632344973	745164.000171	8737.17854541	2057	892	137	136	147	154	139	1231	0
DLR00017311	6	15	YER181C	23	SD/MSG -ARG -HIS -LYS -URA +Canavanine +G418 +Thialysine	Yku70_v2_R3_Steve	04	11.0	3.8310267723	10536.1651039	68.3403061747	254.0	4.02111576841	723093.000223	15741.0095411	43.0	4.88147119932	720249.000002	9314.81532659	2190	892	137	136	146	154	139	933	0
DLR00017311	6	16	YER071C	23	SD/MSG -ARG -HIS -LYS -URA +Canavanine +G418 +Thialysine	Yku70_v2_R3_Steve	04	11.0	3.70656605829	10713.2497393	86.5545634957	254.0	3.90654722405	693065.000039	15215.7835875	43.0	4.72848915362	712721.263058	7920.37158112	2331	892	137	136	143	151	137	1112	0
DLR00017311	6	17	YER180C	23	SD/MSG -ARG -HIS -LYS -URA +Canavanine +G418 +Thialysine	Yku70_v2_R3_Steve	04	11.0	3.98986521474	10540.9597403	78.4560501481	254.0	4.12342562605	784571.00045	15304.7014365	43.0	4.99397080278	780225.000218	8297.05237406	2471	897	137	136	151	159	142	949	0
DLR00017311	6	18	YER069W	23	SD/MSG -ARG -HIS -LYS -URA +Canavanine +G418 +Thialysine	Yku70_v2_R3_Steve	04	11.0	0.0	11.0	10.3751943582	254.0	12.0	27697.362195	500.256693563	43.0	0.0	43.0	52.3572759431	2606	896	137	136	-1	-1	-1	5	0
DLR00017311	6	19	YER179W	23	SD/MSG -ARG -HIS -LYS -URA +Canavanine +G418 +Thialysine	Yku70_v2_R3_Steve	04	11.0	4.02082469409	10887.2227759	46.0048301096	254.0	4.12355199767	791164.000433	15173.2710486	43.0	4.99463847482	786769.000197	8158.30568804	2742	899	137	136	149	157	142	797	0
DLR00017311	6	20	YER067W	23	SD/MSG -ARG -HIS -LYS -URA +Canavanine +G418 +Thialysine	Yku70_v2_R3_Steve	04	11.0	3.86495941172	11609.0416561	100.713987228	254.0	4.07292925157	779378.000284	16125.0292164	43.0	4.94559928221	777888.000067	9168.42274584	2875	889	137	136	144	153	139	877	0
DLR00017311	6	21	YER178W	23	SD/MSG -ARG -HIS -LYS -URA +Canavanine +G418 +Thialysine	Yku70_v2_R3_Steve	04	11.0	3.83287228223	10123.1680039	99.9975989349	254.0	3.98097133077	660544.000253	13853.5194355	43.0	4.83867885436	655217.00002	7697.64855385	3013	891	137	136	139	149	137	634	14
DLR00017311	6	22	YER067C-A	23	SD/MSG -ARG -HIS -LYS -URA +Canavanine +G418 +Thialysine	Yku70_v2_R3_Steve	04	11.0	3.71587808959	11494.4135251	94.2274401044	254.0	3.90431605514	784499.000107	15602.1797487	43.0	4.71756547589	806694.817592	6579.44774234	3147	888	137	136	139	149	137	683	0
DLR00017311	6	23	YER177W	23	SD/MSG -ARG -HIS -LYS -URA +Canavanine +G418 +Thialysine	Yku70_v2_R3_Steve	04	11.0	3.42712537267	9941.47282921	105.399273989	254.0	3.59195682206	632845.000932	13812.0354491	43.0	4.36553046606	628261.001087	7052.56972318	3281	899	137	136	130	140	129	432	0
DLR00017311	6	24	YOR202W	23	SD/MSG -ARG -HIS -LYS -URA +Canavanine +G418 +Thialysine	Yku70_v2_R3_Steve	04	11.0	3.72738543682	12966.0001474	143.846974763	254.0	3.93259954734	1075265.00006	14226.3293852	43.0	4.75169476828	1072838.00035	4337.43943857	3419	886	137	136	146	153	139	653	11
DLR00017311	7	1	YOR202W	23	SD/MSG -ARG -HIS -LYS -URA +Canavanine +G418 +Thialysine	Yku70_v2_R3_Steve	04	11.0	4.06248678229	14202.2497258	122.322656266	254.0	4.15884139543	1207651.00023	15514.5271018	43.0	5.01223821137	1207315.00039	4539.657929	283	1027	137	136	156	162	147	728	52
DLR00017311	7	2	YDR480W	23	SD/MSG -ARG -HIS -LYS -URA +Canavanine +G418 +Thialysine	Yku70_v2_R3_Steve	04	11.0	3.08881970188	8568.36128373	61.0809825481	254.0	3.4669863045	594711.001081	13989.8562763	43.0	4.21349748493	589862.001265	7709.12449216	419	1032	137	136	147	155	143	1233	0
DLR00017311	7	3	YEL049W	23	SD/MSG -ARG -HIS -LYS -URA +Canavanine +G418 +Thialysine	Yku70_v2_R3_Steve	04	11.0	4.19692419809	14165.9973602	273.287285001	254.0	4.28471126323	1214702.00021	16299.5639307	43.0	5.16365844693	1214802.00005	5231.83842607	556	1034	137	136	164	169	152	1019	40
DLR00017311	7	4	YDR479C	23	SD/MSG -ARG -HIS -LYS -URA +Canavanine +G418 +Thialysine	Yku70_v2_R3_Steve	04	11.0	3.01643158356	7672.62741923	57.3025631219	254.0	3.38715485329	455493.001161	12856.0484999	43.0	4.13115047403	452812.001201	7457.34287692	692	1031	137	136	142	151	140	1610	0
DLR00017311	7	5	YEL048C	23	SD/MSG -ARG -HIS -LYS -URA +Canavanine +G418 +Thialysine	Yku70_v2_R3_Steve	04	11.0	4.19862659432	13913.9979123	177.404134545	254.0	4.27699906877	1119757.0003	17295.3034401	43.0	5.16286214848	1119780.00012	6414.56422173	830	1030	137	136	161	167	151	1109	34
DLR00017311	7	6	YDR476C	23	SD/MSG -ARG -HIS -LYS -URA +Canavanine +G418 +Thialysine	Yku70_v2_R3_Steve	04	11.0	3.29739026903	9950.93519663	78.6934694047	254.0	3.52141724841	711461.3	11252.3642752	43.0	4.3867109168	647456.000869	8900.09897741	966	1028	137	136	147	156	143	1651	0
DLR00017311	7	7	YEL047C	23	SD/MSG -ARG -HIS -LYS -URA +Canavanine +G418 +Thialysine	Yku70_v2_R3_Steve	04	11.0	0.0	11.0	17.463027663	254.0	12.0	30211.2	1351.95522696	43.0	0.0	43.0	90.1067220174	1101	1033	137	136	-1	-1	-1	0	0
DLR00017311	7	8	YDR475C	23	SD/MSG -ARG -HIS -LYS -URA +Canavanine +G418 +Thialysine	Yku70_v2_R3_Steve	04	11.0	3.26346731238	9525.74647705	97.1834700902	254.0	3.61905793534	630260.000678	14887.7770409	43.0	4.40289286522	628672.000549	8669.87683583	1232	1034	137	136	148	156	142	1577	0
DLR00017311	7	9	YEL043W	23	SD/MSG -ARG -HIS -LYS -URA +Canavanine +G418 +Thialysine	Yku70_v2_R3_Steve	04	11.0	4.30327787053	14056.7575255	128.1741703	254.0	4.3597427559	1106247.00062	20188.7815919	43.0	5.25679948653	1106219.0005	10272.3504382	1374	1037	137	136	157	164	146	971	48
DLR00017311	7	10	YDR474C	23	SD/MSG -ARG -HIS -LYS -URA +Canavanine +G418 +Thialysine	Yku70_v2_R3_Steve	04	11.0	3.46275977221	10324.5924976	98.2327913738	254.0	3.72968789691	650903.000043	14120.796699	43.0	4.545050724	651948.000584	7932.2124563	1504	1031	137	136	143	151	137	1441	0
DLR00017311	7	11	YEL042W	23	SD/MSG -ARG -HIS -LYS -URA +Canavanine +G418 +Thialysine	Yku70_v2_R3_Steve	04	11.0	4.15664194125	13978.3494251	157.434805346	254.0	4.15090248243	996824.000124	18812.5317531	43.0	5.02243601636	997702.000134	9213.60289428	1651	1026	137	136	149	156	139	1017	1
DLR00017311	7	12	YDR471W	23	SD/MSG -ARG -HIS -LYS -URA +Canavanine +G418 +Thialysine	Yku70_v2_R3_Steve	04	11.0	3.04466813136	7771.5	111.496644346	254.0	3.38646012138	385332.001048	11003.2156542	43.0	4.13073998944	387537.000873	7175.17780195	1788	1028	137	136	131	141	129	1569	0
DLR00017311	7	13	YEL041W	23	SD/MSG -ARG -HIS -LYS -URA +Canavanine +G418 +Thialysine	Yku70_v2_R3_Steve	04	11.0	4.46611202171	14127.9963402	158.875455855	254.0	4.42658912841	1110544.00097	19741.5996159	43.0	5.33304892607	1112296.00083	9996.67091041	1926	1030	137	136	156	162	144	1110	20
DLR00017311	7	14	YDR469W	23	SD/MSG -ARG -HIS -LYS -URA +Canavanine +G418 +Thialysine	Yku70_v2_R3_Steve	04	11.0	2.7581620343	4406.6	84.309266745	254.0	3.21540096832	239951.00115	8350.64445052	43.0	3.89199100374	233813.000969	5446.55454294	2061	1026	137	136	132	143	132	1585	19
DLR00017311	7	15	YEL040W	23	SD/MSG -ARG -HIS -LYS -URA +Canavanine +G418 +Thialysine	Yku70_v2_R3_Steve	04	11.0	4.41114184558	14368.5072739	179.478882699	254.0	4.44815663605	1124278.00092	19253.3554769	43.0	5.35884998284	1125386.00081	9696.23160581	2198	1032	137	136	156	162	144	1093	41
DLR00017311	7	16	YDR467C	23	SD/MSG -ARG -HIS -LYS -URA +Canavanine +G418 +Thialysine	Yku70_v2_R3_Steve	04	11.0	3.65960650547	10484.3224491	68.5252954245	254.0	3.89149101582	684027.000037	14436.8574712	43.0	4.73469338229	684373.00043	8396.72144231	2334	1030	137	136	144	153	138	1328	0
DLR00017311	7	17	YEL039C	23	SD/MSG -ARG -HIS -LYS -URA +Canavanine +G418 +Thialysine	Yku70_v2_R3_Steve	04	11.0	3.96307464541	13907.2371337	129.924844827	254.0	4.15203355183	984107.000139	21294.355639	43.0	5.02366030268	985309.000072	12683.9812093	2473	1033	137	136	149	157	142	937	0
DLR00017311	7	18	YDR466W	23	SD/MSG -ARG -HIS -LYS -URA +Canavanine +G418 +Thialysine	Yku70_v2_R3_Steve	04	11.0	3.67345090821	10635.5501685	69.331223663	254.0	3.88487544549	719276.000005	14884.546605	43.0	4.72430666108	717564.000489	8383.45643756	2608	1031	137	136	145	154	139	1174	0
DLR00017311	7	19	YEL038W	23	SD/MSG -ARG -HIS -LYS -URA +Canavanine +G418 +Thialysine	Yku70_v2_R3_Steve	04	11.0	4.47155978902	13265.211139	97.8000789287	254.0	4.4055457207	1023407.00089	16195.8138523	43.0	5.31220913835	1022694.00072	7700.9848426	2745	1033	137	136	153	161	144	960	0
DLR00017311	7	20	YDR465C	23	SD/MSG -ARG -HIS -LYS -URA +Canavanine +G418 +Thialysine	Yku70_v2_R3_Steve	04	11.0	3.79548751894	11053.9020575	83.4289439682	254.0	3.97339264939	710798.00013	15220.5451564	43.0	4.83532655063	709338.000128	8985.86102157	2876	1025	137	136	141	151	137	939	0
DLR00017311	7	21	YEL037C	23	SD/MSG -ARG -HIS -LYS -URA +Canavanine +G418 +Thialysine	Yku70_v2_R3_Steve	04	11.0	4.48796059804	13708.9959423	198.477461997	254.0	4.44145172341	1103525.00085	18003.491248	43.0	5.35084586731	1102144.00066	8571.2376699	3017	1033	137	136	153	161	146	793	32
DLR00017311	7	22	YDR463W	23	SD/MSG -ARG -HIS -LYS -URA +Canavanine +G418 +Thialysine	Yku70_v2_R3_Steve	04	11.0	2.73631006102	4561.7	102.365065963	254.0	3.11393080376	207223.001309	8901.02431844	43.0	3.76587770323	198335.001064	5892.15657435	3152	1021	137	136	115	128	123	443	11
DLR00017311	7	23	YEL033W	23	SD/MSG -ARG -HIS -LYS -URA +Canavanine +G418 +Thialysine	Yku70_v2_R3_Steve	04	11.0	3.95296259453	12591.7868583	200.156214513	254.0	3.9971573933	943730.000145	15623.8366817	43.0	4.83698482891	941072.000516	6686.43796761	3283	1034	137	136	140	149	136	508	0
DLR00017311	7	24	YOR202W	23	SD/MSG -ARG -HIS -LYS -URA +Canavanine +G418 +Thialysine	Yku70_v2_R3_Steve	04	11.0	3.46688247515	12073.7218809	86.2464437076	254.0	3.75310771502	925398.000685	15627.2234981	43.0	4.54016878556	923170.000897	6202.45368446	3419	1024	137	136	142	149	136	764	0
DLR00017311	8	1	YOR202W	23	SD/MSG -ARG -HIS -LYS -URA +Canavanine +G418 +Thialysine	Yku70_v2_R3_Steve	04	11.0	3.74677447108	9853.13323283	197.517631486	254.0	3.88684528188	845224.000405	10585.7950212	43.0	4.70294473966	840172.000013	2764.30071409	281	1171	137	136	155	161	147	831	0
DLR00017311	8	2	YER092W	23	SD/MSG -ARG -HIS -LYS -URA +Canavanine +G418 +Thialysine	Yku70_v2_R3_Steve	04	11.0	1.17999435436	233.2	17.1224113049	254.0	8.65117387329	33556.5	2294.41982917	43.0	2.19477904302	13748.9	700.892158113	416	1169	137	136	130	141	135	122	0
DLR00017311	8	3	YFL023W	23	SD/MSG -ARG -HIS -LYS -URA +Canavanine +G418 +Thialysine	Yku70_v2_R3_Steve	04	11.0	2.47880151841	4356.0	106.02197674	254.0	2.90488513838	250037.000856	9059.1729125	43.0	3.52829387501	244887.000736	6914.49698441	552	1168	137	136	137	147	139	1938	9
DLR00017311	8	4	YER091C-A	23	SD/MSG -ARG -HIS -LYS -URA +Canavanine +G418 +Thialysine	Yku70_v2_R3_Steve	04	11.0	3.32704104423	9909.59486689	57.3001508078	254.0	3.63313216746	714717.000946	15957.6760761	43.0	4.41648384075	710941.001077	8366.43602505	689	1173	137	136	154	162	148	1279	0
DLR00017311	8	5	YFL021W	23	SD/MSG -ARG -HIS -LYS -URA +Canavanine +G418 +Thialysine	Yku70_v2_R3_Steve	04	11.0	3.66912574302	9345.36439818	60.4791363596	254.0	3.88398723207	741467.000011	12824.4001806	43.0	4.71212213305	735630.000515	5085.88122648	826	1169	137	136	159	165	150	1063	0
DLR00017311	8	6	YER091C	23	SD/MSG -ARG -HIS -LYS -URA +Canavanine +G418 +Thialysine	Yku70_v2_R3_Steve	04	11.0	3.62855480815	11533.0327576	117.808704326	254.0	3.81202728225	824084.000106	16356.9473103	43.0	4.62945985817	823560.000234	8121.07043985	962	1168	137	136	152	160	145	1276	0
DLR00017311	8	7	YFL020C	23	SD/MSG -ARG -HIS -LYS -URA +Canavanine +G418 +Thialysine	Yku70_v2_R3_Steve	04	11.0	3.74349801782	9684.82102098	111.757878928	254.0	3.9460338384	789066.000057	14406.4698447	43.0	4.75954390405	801049.006211	5438.78266329	1099	1168	137	136	160	166	149	963	0
DLR00017311	8	8	YER090W	23	SD/MSG -ARG -HIS -LYS -URA +Canavanine +G418 +Thialysine	Yku70_v2_R3_Steve	04	11.0	3.2080372333	9882.9018632	108.712612494	254.0	3.48584555954	671466.4	11564.7251012	43.0	4.33267913438	610481.000829	10207.9642679	1236	1168	137	136	144	153	140	1431	0
DLR00017311	8	9	YFL019C	23	SD/MSG -ARG -HIS -LYS -URA +Canavanine +G418 +Thialysine	Yku70_v2_R3_Steve	04	11.0	3.92672447985	10855.4482644	82.1606670874	254.0	4.05162601345	821248.000157	15974.922964	43.0	4.90708316433	818032.000177	8178.79854379	1369	1171	137	136	154	161	144	990	7
DLR00017311	8	10	YER088C	23	SD/MSG -ARG -HIS -LYS -URA +Canavanine +G418 +Thialysine	Yku70_v2_R3_Steve	04	11.0	3.93255473109	12437.2929412	102.241590014	254.0	4.14307517266	922742.000221	17816.6810046	43.0	5.01553998391	922179.000005	9264.09707811	1513	1171	137	136	152	160	143	1098	11
DLR00017311	8	11	YFL018C	23	SD/MSG -ARG -HIS -LYS -URA +Canavanine +G418 +Thialysine	Yku70_v2_R3_Steve	04	11.0	3.76377943411	11213.3394756	125.459837524	254.0	3.94643202066	757997.000006	16660.6138231	43.0	4.79337707838	755018.000403	9598.12119633	1647	1164	137	136	146	154	139	958	0
DLR00017311	8	12	YER087C-A	23	SD/MSG -ARG -HIS -LYS -URA +Canavanine +G418 +Thialysine	Yku70_v2_R3_Steve	04	11.0	3.69453571295	11178.8371439	106.09888136	254.0	3.90904467494	728306.000019	15966.6161881	43.0	4.75550689925	731158.00045	9546.09826733	1783	1162	137	136	144	152	138	1654	6
DLR00017311	8	13	YFL015C	23	SD/MSG -ARG -HIS -LYS -URA +Canavanine +G418 +Thialysine	Yku70_v2_R3_Steve	04	11.0	3.96868494549	10404.0803034	80.3805840962	254.0	4.12191052581	747666.000535	14846.3898549	43.0	4.99295631636	744818.000287	8038.10505736	1923	1169	137	136	150	157	141	979	0
DLR00017311	8	14	YER085C	23	SD/MSG -ARG -HIS -LYS -URA +Canavanine +G418 +Thialysine	Yku70_v2_R3_Steve	04	11.0	3.81614191853	12525.794058	114.607744891	254.0	4.01928874907	835644.000044	17973.4082356	43.0	4.88065796901	837015.000488	10590.2933109	2060	1165	137	136	145	153	137	1242	0
DLR00017311	8	15	YFL014W	23	SD/MSG -ARG -HIS -LYS -URA +Canavanine +G418 +Thialysine	Yku70_v2_R3_Steve	04	11.0	3.97237438017	10901.9966888	127.885827762	254.0	4.04093606077	751208.000273	15358.4345944	43.0	4.90226479885	749417.000007	8408.08263223	2191	1167	137	136	146	154	138	977	7
DLR00017311	8	16	YER084W	23	SD/MSG -ARG -HIS -LYS -URA +Canavanine +G418 +Thialysine	Yku70_v2_R3_Steve	04	11.0	3.37236182127	10269.9010712	115.356617052	254.0	3.64704037689	614698.000418	15600.8397844	43.0	4.44175402103	614270.000102	9886.32891138	2331	1165	137	136	138	148	134	1216	0
DLR00017311	8	17	YFL013W-A	23	SD/MSG -ARG -HIS -LYS -URA +Canavanine +G418 +Thialysine	Yku70_v2_R3_Steve	04	11.0	2.77707966468	4955.5	93.3965550421	254.0	3.28157674086	278204.001318	9202.21614775	43.0	3.96076980682	269535.001143	6160.14894886	2471	1169	137	136	133	144	133	888	0
DLR00017311	8	18	YER083C	23	SD/MSG -ARG -HIS -LYS -URA +Canavanine +G418 +Thialysine	Yku70_v2_R3_Steve	04	11.0	3.14711569349	8229.43023514	109.211063973	254.0	3.44190070488	416865.001106	12321.2804401	43.0	4.19839306932	417266.000821	8625.36389644	2608	1164	137	136	129	140	130	1210	0
DLR00017311	8	19	YFL011W	23	SD/MSG -ARG -HIS -LYS -URA +Canavanine +G418 +Thialysine	Yku70_v2_R3_Steve	04	11.0	4.03819404383	10435.9269393	84.7911673126	254.0	4.14055789514	774491.000499	14534.3419711	43.0	5.01553190562	769366.00028	7776.65070153	2739	1167	137	136	150	158	142	901	8
DLR00017311	8	20	YER081W	23	SD/MSG -ARG -HIS -LYS -URA +Canavanine +G418 +Thialysine	Yku70_v2_R3_Steve	04	11.0	3.72348509165	10738.1159873	118.182196936	254.0	3.92769823211	705432.000058	15228.7441388	43.0	4.78000467023	705287.000394	8739.60564057	2878	1163	137	136	142	152	139	1060	0
DLR00017311	8	21	YFL006W	23	SD/MSG -ARG -HIS -LYS -URA +Canavanine +G418 +Thialysine	Yku70_v2_R3_Steve	04	11.0	4.05919598297	10421.9966298	56.8396131258	254.0	4.11875857544	748187.00051	14809.8580716	43.0	4.99301535655	743567.000286	7951.13652674	3015	1168	137	136	146	155	141	818	0
DLR00017311	8	22	YER080W	23	SD/MSG -ARG -HIS -LYS -URA +Canavanine +G418 +Thialysine	Yku70_v2_R3_Steve	04	11.0	3.71209912521	11231.1940572	60.8930717027	254.0	3.94154421078	769516.000026	15087.5832896	43.0	4.78770858073	767888.00044	8131.73627306	3148	1159	137	136	140	150	138	793	0
DLR00017311	8	23	YER188W	23	SD/MSG -ARG -HIS -LYS -URA +Canavanine +G418 +Thialysine	Yku70_v2_R3_Steve	04	11.0	4.18948313424	11104.2105929	159.930633493	254.0	4.30792168715	963301.000695	12460.7688814	43.0	5.19295664322	958354.000562	3997.30617485	3282	1163	137	136	151	158	143	576	0
DLR00017311	8	24	YOR202W	23	SD/MSG -ARG -HIS -LYS -URA +Canavanine +G418 +Thialysine	Yku70_v2_R3_Steve	04	11.0	3.52635528869	12585.7414459	90.4551898365	254.0	3.8106149154	994433.00049	14676.786918	43.0	4.60845259572	993286.000675	4858.46768868	3420	1160	137	136	143	150	137	817	6
DLR00017311	9	1	YOR202W	23	SD/MSG -ARG -HIS -LYS -URA +Canavanine +G418 +Thialysine	Yku70_v2_R3_Steve	04	11.0	4.23326457019	14602.5036455	246.700072277	254.0	4.26736563383	1279209.00003	12979.0592333	43.0	5.13644838463	1278900.0002	2180.63670332	283	1306	137	136	159	164	149	775	93
DLR00017311	9	2	YDR496C	23	SD/MSG -ARG -HIS -LYS -URA +Canavanine +G418 +Thialysine	Yku70_v2_R3_Steve	04	11.0	2.75011293174	7401.9	116.057504617	254.0	3.13949029016	443705.000841	14076.6646101	43.0	3.81648770599	443244.000628	9805.73522715	426	1300	137	136	140	149	139	2021	0
DLR00017311	9	3	YEL065W	23	SD/MSG -ARG -HIS -LYS -URA +Canavanine +G418 +Thialysine	Yku70_v2_R3_Steve	04	11.0	0.0	11.0	18.8237645686	254.0	10.1108243969	25638.8210666	438.856350177	43.0	0.0	43.0	94.6718114463	553	1305	137	136	-1	-1	-1	0	0
DLR00017311	9	4	YDR494W	23	SD/MSG -ARG -HIS -LYS -URA +Canavanine +G418 +Thialysine	Yku70_v2_R3_Steve	04	11.0	3.07036680669	9069.91245622	69.4145081048	254.0	3.43996682374	591087.001192	16587.3572311	43.0	4.18537667041	588796.001305	9711.01742963	688	1304	137	136	149	157	146	1545	0
DLR00017311	9	5	YEL064C	23	SD/MSG -ARG -HIS -LYS -URA +Canavanine +G418 +Thialysine	Yku70_v2_R3_Steve	04	11.0	0.0	11.0	16.9609513941	254.0	12.0	32621.4	2498.0511232	43.0	0.0	43.0	114.465131154	827	1305	137	136	-1	-1	-1	0	0
DLR00017311	9	6	YDR492W	23	SD/MSG -ARG -HIS -LYS -URA +Canavanine +G418 +Thialysine	Yku70_v2_R3_Steve	04	11.0	3.27035737341	9817.72692318	65.7339460518	254.0	3.60316710317	674300.001009	16323.8786949	43.0	4.38329363603	672538.001032	9047.24359028	962	1308	137	136	151	159	146	1546	0
DLR00017311	9	7	YEL063C	23	SD/MSG -ARG -HIS -LYS -URA +Canavanine +G418 +Thialysine	Yku70_v2_R3_Steve	04	11.0	0.0	11.0	24.0400081877	254.0	12.0	29473.2	1194.96672539	43.0	0.524123648081	1259.9999871	271.479187878	1101	1305	137	136	-1	-1	-1	0	0
DLR00017311	9	8	YDR491C	23	SD/MSG -ARG -HIS -LYS -URA +Canavanine +G418 +Thialysine	Yku70_v2_R3_Steve	04	11.0	3.24228539617	10802.2804298	303.69402126	254.0	3.6299872898	663456.000119	19385.6938932	43.0	4.41180307206	660989.000226	14255.2699695	1237	1304	137	136	145	153	140	955	66
DLR00017311	9	9	YEL062W	23	SD/MSG -ARG -HIS -LYS -URA +Canavanine +G418 +Thialysine	Yku70_v2_R3_Steve	04	11.0	0.0	11.0	17.5965964047	254.0	12.0	29370.9455898	579.698974005	43.0	0.0	43.0	112.581901793	1376	1306	137	136	-1	-1	-1	5	0
DLR00017311	9	10	YDR490C	23	SD/MSG -ARG -HIS -LYS -URA +Canavanine +G418 +Thialysine	Yku70_v2_R3_Steve	04	11.0	3.39284418673	9852.60965355	92.1711855842	254.0	3.65859112346	619283.000296	14030.3344918	43.0	4.45417133772	619622.000009	8158.41087637	1513	1306	137	136	142	151	137	1447	0
DLR00017311	9	11	YEL061C	23	SD/MSG -ARG -HIS -LYS -URA +Canavanine +G418 +Thialysine	Yku70_v2_R3_Steve	04	11.0	3.66991170044	11005.7051771	80.6655689417	254.0	3.97929778123	782210.000028	15021.1119453	43.0	4.82813737466	782043.000361	8062.33461082	1650	1306	137	136	150	157	141	1372	9
DLR00017311	9	12	YDR488C	23	SD/MSG -ARG -HIS -LYS -URA +Canavanine +G418 +Thialysine	Yku70_v2_R3_Steve	04	11.0	3.42081535587	9660.30293616	121.781531752	254.0	3.68541886959	576015.00001	13720.4035068	43.0	4.49731923992	576052.00066	8485.08220215	1784	1303	137	136	139	147	134	1467	0
DLR00017311	9	13	YEL060C	23	SD/MSG -ARG -HIS -LYS -URA +Canavanine +G418 +Thialysine	Yku70_v2_R3_Steve	04	11.0	4.27661280357	13414.946936	140.924476358	254.0	4.32685532123	1005901.00077	17991.305964	43.0	5.22380950655	1007255.00058	9000.29541207	1925	1304	137	136	153	159	142	1099	8
DLR00017311	9	14	YDR486C	23	SD/MSG -ARG -HIS -LYS -URA +Canavanine +G418 +Thialysine	Yku70_v2_R3_Steve	04	11.0	3.37211695883	8845.87703368	113.762180627	254.0	3.64862240036	504418.000064	12188.8320212	43.0	4.45950758814	506760.000583	7507.86600233	2061	1304	137	136	136	145	133	1675	0
DLR00017311	9	15	YEL059W	23	SD/MSG -ARG -HIS -LYS -URA +Canavanine +G418 +Thialysine	Yku70_v2_R3_Steve	04	11.0	4.04327050139	12516.670767	94.2709014899	254.0	4.03036742813	854319.000062	16844.1290258	43.0	4.88672230814	854014.000309	8837.75107163	2200	1305	137	136	145	153	137	1013	0
DLR00017311	9	16	YDR485C	23	SD/MSG -ARG -HIS -LYS -URA +Canavanine +G418 +Thialysine	Yku70_v2_R3_Steve	04	11.0	2.5888901399	4338.4	137.001863985	254.0	2.96121213996	169918.001441	8640.68968635	43.0	3.53928900336	161662.001006	6185.32594124	2335	1305	137	136	113	126	119	481	0
DLR00017311	9	17	YEL057C	23	SD/MSG -ARG -HIS -LYS -URA +Canavanine +G418 +Thialysine	Yku70_v2_R3_Steve	04	11.0	4.34312923504	13759.996707	195.336967566	254.0	4.35463197097	1091764.00057	16810.1132311	43.0	5.24955444344	1091507.0004	7260.42406011	2470	1307	137	136	155	162	144	997	43
DLR00017311	9	18	YDR483W	23	SD/MSG -ARG -HIS -LYS -URA +Canavanine +G418 +Thialysine	Yku70_v2_R3_Steve	04	11.0	3.53106881515	9734.48320409	82.9185385609	254.0	3.76024541319	613511.000031	13156.175615	43.0	4.58107237694	613783.000556	7680.48276643	2605	1300	137	136	141	150	137	1382	0
DLR00017311	9	19	YEL056W	23	SD/MSG -ARG -HIS -LYS -URA +Canavanine +G418 +Thialysine	Yku70_v2_R3_Steve	04	11.0	4.34871211246	13002.8891585	143.095510311	254.0	4.28758383333	990687.00058	15667.4139688	43.0	5.18109895093	989689.000369	6976.17342097	2742	1306	137	136	151	159	143	1023	4
DLR00017311	9	20	YDR482C	23	SD/MSG -ARG -HIS -LYS -URA +Canavanine +G418 +Thialysine	Yku70_v2_R3_Steve	04	11.0	3.34533892354	9142.86177597	89.189475818	254.0	3.60501480427	540674.000347	13210.4628963	43.0	4.39746102101	539898.000051	8095.77654665	2882	1299	137	136	136	147	135	1287	0
DLR00017311	9	21	YEL053C	23	SD/MSG -ARG -HIS -LYS -URA +Canavanine +G418 +Thialysine	Yku70_v2_R3_Steve	04	11.0	4.41874072885	13561.9957184	112.225623669	254.0	4.31511472326	1052691.00048	17726.0913994	43.0	5.20722074473	1051885.0003	8282.27959666	3017	1304	137	136	149	157	143	846	8
DLR00017311	9	22	YDR481C	23	SD/MSG -ARG -HIS -LYS -URA +Canavanine +G418 +Thialysine	Yku70_v2_R3_Steve	04	11.0	3.65871380813	10824.5012163	49.4321672581	254.0	3.9062856075	724497.000006	13438.5252026	43.0	4.72553819151	741840.436507	5188.71718277	3152	1297	137	136	139	148	136	759	0
DLR00017311	9	23	YEL052W	23	SD/MSG -ARG -HIS -LYS -URA +Canavanine +G418 +Thialysine	Yku70_v2_R3_Steve	04	11.0	4.46899459548	13527.9727852	208.299575983	254.0	4.42774139177	1172994.0008	16244.4855168	43.0	5.32625978885	1171496.00072	5820.81706315	3293	1304	137	136	150	157	142	564	28
DLR00017311	9	24	YOR202W	23	SD/MSG -ARG -HIS -LYS -URA +Canavanine +G418 +Thialysine	Yku70_v2_R3_Steve	04	11.0	3.67880752385	12391.1287245	109.116201222	254.0	3.91016691473	996541.000222	13270.5815417	43.0	4.72837316492	993813.000436	3747.52213633	3428	1297	137	136	144	151	137	656	0
DLR00017311	10	1	YOR202W	23	SD/MSG -ARG -HIS -LYS -URA +Canavanine +G418 +Thialysine	Yku70_v2_R3_Steve	04	11.0	3.43837952573	9470.00018801	170.694008691	254.0	3.64886432078	743396.000553	12577.1522202	43.0	4.42484808654	737866.000669	4704.29937388	280	1440	137	136	150	157	144	926	41
DLR00017311	10	2	YER113C	23	SD/MSG -ARG -HIS -LYS -URA +Canavanine +G418 +Thialysine	Yku70_v2_R3_Steve	04	11.0	0.0	11.0	27.7552832146	254.0	12.0	28288.8	791.967334872	43.0	0.0	43.0	145.796050027	416	1441	137	136	-1	-1	-1	0	0
DLR00017311	10	3	YFL036W	23	SD/MSG -ARG -HIS -LYS -URA +Canavanine +G418 +Thialysine	Yku70_v2_R3_Steve	04	11.0	2.92153198945	7202.8	71.8740624324	254.0	3.26260983688	439821.001096	13558.9720874	43.0	3.96766909648	433045.001029	8798.16082518	554	1442	137	136	142	151	141	1194	0
DLR00017311	10	4	YER111C	23	SD/MSG -ARG -HIS -LYS -URA +Canavanine +G418 +Thialysine	Yku70_v2_R3_Steve	04	11.0	3.15367131235	8257.64095992	41.7297741634	254.0	3.59379383117	582973.00075	11862.0048406	43.0	4.37004603813	580731.000832	5293.20336137	694	1442	137	136	155	162	149	1817	0
DLR00017311	10	5	YFL035C-B	23	SD/MSG -ARG -HIS -LYS -URA +Canavanine +G418 +Thialysine	Yku70_v2_R3_Steve	04	11.0	3.70970478035	9004.63202224	110.703724004	254.0	3.90461357414	702765.000061	12094.1514252	43.0	4.73424579934	694925.000456	4822.93923007	824	1441	137	136	159	165	150	949	0
DLR00017311	10	6	YER109C	23	SD/MSG -ARG -HIS -LYS -URA +Canavanine +G418 +Thialysine	Yku70_v2_R3_Steve	04	11.0	3.48906176662	9587.43827477	47.6674337736	254.0	3.7449651995	664904.000076	13816.1446983	43.0	4.55609721252	663437.000479	6841.0283113	961	1443	137	136	151	159	145	1528	0
DLR00017311	10	7	YFL034W	23	SD/MSG -ARG -HIS -LYS -URA +Canavanine +G418 +Thialysine	Yku70_v2_R3_Steve	04	11.0	3.87162675214	10026.5934111	85.8946712227	254.0	4.09516992335	813836.000295	12991.8061921	43.0	4.95355840846	808622.000002	5110.00358854	1099	1438	137	136	160	167	150	946	0
DLR00017311	10	8	YER108C	23	SD/MSG -ARG -HIS -LYS -URA +Canavanine +G418 +Thialysine	Yku70_v2_R3_Steve	04	11.0	3.64695277843	12259.7458204	83.7662128231	254.0	3.89449524113	869182.000003	16898.7925861	43.0	4.72075640114	867546.000495	8875.13861364	1233	1431	137	136	151	158	143	996	67
DLR00017311	10	9	YFL034C-A	23	SD/MSG -ARG -HIS -LYS -URA +Canavanine +G418 +Thialysine	Yku70_v2_R3_Steve	04	11.0	3.71193391133	9679.23603927	65.5017403445	254.0	3.92558096532	718050.000071	14086.1067473	43.0	4.76483144237	712526.000405	7232.39068924	1368	1439	137	136	152	159	143	1008	0
DLR00017311	10	10	YER106W	23	SD/MSG -ARG -HIS -LYS -URA +Canavanine +G418 +Thialysine	Yku70_v2_R3_Steve	04	11.0	3.66923826787	10646.6909592	74.8234523766	254.0	3.91585485043	746680.000032	15249.128348	43.0	4.75911212575	745471.000476	8483.05706916	1509	1443	137	136	148	156	141	1354	0
DLR00017311	10	11	YFL032W	23	SD/MSG -ARG -HIS -LYS -URA +Canavanine +G418 +Thialysine	Yku70_v2_R3_Steve	04	11.0	3.8220802649	9774.36859647	83.8646781908	254.0	4.02279836696	706672.000281	14793.5282092	43.0	4.87975493328	701937.000027	8264.94251782	1644	1441	137	136	150	157	141	1019	9
DLR00017311	10	12	YER101C	23	SD/MSG -ARG -HIS -LYS -URA +Canavanine +G418 +Thialysine	Yku70_v2_R3_Steve	04	11.0	3.5452799827	10035.486275	106.572568023	254.0	3.79172158599	625730.000034	14633.4640128	43.0	4.61662728814	624173.000558	9007.76210118	1786	1440	137	136	140	149	135	1139	0
DLR00017311	10	13	YFL031W	23	SD/MSG -ARG -HIS -LYS -URA +Canavanine +G418 +Thialysine	Yku70_v2_R3_Steve	04	11.0	3.87641010515	10101.6663838	75.4774672672	254.0	4.056285452	729782.000347	15711.9783768	43.0	4.91897176056	725577.000106	9209.92970142	1922	1438	137	136	149	156	140	998	0
DLR00017311	10	14	YER098W	23	SD/MSG -ARG -HIS -LYS -URA +Canavanine +G418 +Thialysine	Yku70_v2_R3_Steve	04	11.0	3.69676849013	10024.6111264	109.907208931	254.0	3.92479393654	675084.000095	14715.8324602	43.0	4.77132625559	674342.00035	8846.89254864	2063	1436	137	136	145	153	137	1376	0
DLR00017311	10	15	YFL030W	23	SD/MSG -ARG -HIS -LYS -URA +Canavanine +G418 +Thialysine	Yku70_v2_R3_Steve	04	11.0	4.05900635446	10862.5095922	122.659608683	254.0	4.17712742522	813050.000528	16989.356474	43.0	5.05672067534	810900.000323	9480.92813736	2192	1441	137	136	151	158	141	1007	0
DLR00017311	10	16	YER097W	23	SD/MSG -ARG -HIS -LYS -URA +Canavanine +G418 +Thialysine	Yku70_v2_R3_Steve	04	11.0	3.72378325143	10999.4787886	81.2663523759	254.0	3.94632207	756992.000029	16069.7902045	43.0	4.79526225707	755595.000377	9340.56774732	2333	1439	137	136	145	153	138	1139	0
DLR00017311	10	17	YFL028C	23	SD/MSG -ARG -HIS -LYS -URA +Canavanine +G418 +Thialysine	Yku70_v2_R3_Steve	04	11.0	3.82807200038	9787.2444032	59.1635374653	254.0	4.00232092484	696391.000267	14408.2558676	43.0	4.85947947988	692356.000002	8087.33377113	2474	1445	137	136	147	155	139	981	0
DLR00017311	10	18	YER096W	23	SD/MSG -ARG -HIS -LYS -URA +Canavanine +G418 +Thialysine	Yku70_v2_R3_Steve	04	11.0	3.80788615629	10896.6681497	93.3769419742	254.0	3.99742209679	762049.000122	15064.0457421	43.0	4.85511460294	761879.000198	8394.07971015	2603	1439	137	136	145	154	139	1327	0
DLR00017311	10	19	YFL027C	23	SD/MSG -ARG -HIS -LYS -URA +Canavanine +G418 +Thialysine	Yku70_v2_R3_Steve	04	11.0	3.86152047882	10051.619627	46.4733337964	254.0	4.06114433686	749221.000334	13667.7523572	43.0	4.92552553034	743963.000074	6826.29007037	2746	1442	137	136	150	158	143	867	0
DLR00017311	10	20	YER095W	23	SD/MSG -ARG -HIS -LYS -URA +Canavanine +G418 +Thialysine	Yku70_v2_R3_Steve	04	11.0	2.8732529842	6367.9	87.5759031478	254.0	3.22923572492	333837.001296	10988.1011423	43.0	3.85910821624	362796.5	4741.27990819	2881	1437	137	136	129	140	132	1190	0
DLR00017311	10	21	YFL026W	23	SD/MSG -ARG -HIS -LYS -URA +Canavanine +G418 +Thialysine	Yku70_v2_R3_Steve	04	11.0	0.0	11.0	25.2465248414	254.0	12.0	25898.6098638	835.79364896	43.0	0.0	43.0	152.06864141	3019	1441	137	136	-1	-1	-1	0	0
DLR00017311	10	22	YER093C-A	23	SD/MSG -ARG -HIS -LYS -URA +Canavanine +G418 +Thialysine	Yku70_v2_R3_Steve	04	11.0	3.5274537614	9667.87708298	88.7104392895	254.0	3.67531684172	595504.000428	12318.9074285	43.0	4.47676673391	594683.000231	6241.39951165	3150	1436	137	136	131	142	132	821	0
DLR00017311	10	23	YFL025C	23	SD/MSG -ARG -HIS -LYS -URA +Canavanine +G418 +Thialysine	Yku70_v2_R3_Steve	04	11.0	3.52982410261	9262.64869088	125.637602522	254.0	3.79793713553	674694.000086	10764.9017365	43.0	4.58648728129	685997.009817	2194.63441114	3286	1438	137	136	138	147	134	845	23
DLR00017311	10	24	YOR202W	23	SD/MSG -ARG -HIS -LYS -URA +Canavanine +G418 +Thialysine	Yku70_v2_R3_Steve	04	11.0	3.66502225173	12986.8328823	103.29970785	254.0	3.86938850004	1044115.0003	15988.339598	43.0	4.67716687264	1041675.00027	5681.81959146	3423	1435	137	136	143	149	135	650	0
DLR00017311	11	1	YOR202W	23	SD/MSG -ARG -HIS -LYS -URA +Canavanine +G418 +Thialysine	Yku70_v2_R3_Steve	04	11.0	4.32815518312	14372.2558152	251.690510494	254.0	4.32363201926	1258725.00021	13976.7695837	43.0	5.20427030186	1257920.00003	2609.25696405	294	1582	137	136	158	163	149	762	97
DLR00017311	11	2	YDR512C	23	SD/MSG -ARG -HIS -LYS -URA +Canavanine +G418 +Thialysine	Yku70_v2_R3_Steve	04	11.0	2.56759227081	4356.0	66.8138671261	254.0	2.98892677105	233563.001068	8104.24429876	43.0	3.61010652152	227383.000852	4759.85151668	421	1572	137	136	130	141	133	1663	60
DLR00017311	11	3	YER010C	23	SD/MSG -ARG -HIS -LYS -URA +Canavanine +G418 +Thialysine	Yku70_v2_R3_Steve	04	11.0	4.20352050017	13954.9969583	239.364918353	254.0	4.31301299515	1156214.00039	15115.4365328	43.0	5.20010057255	1156021.0002	4593.06336153	558	1579	137	136	162	167	151	1179	17
DLR00017311	11	4	YDR511W	23	SD/MSG -ARG -HIS -LYS -URA +Canavanine +G418 +Thialysine	Yku70_v2_R3_Steve	04	11.0	3.12954250451	7848.82782389	68.6788106115	254.0	3.47840524926	468886.000993	12210.6482584	43.0	4.24289607246	469663.000951	6774.23475744	691	1579	137	136	143	152	142	2111	17
DLR00017311	11	5	YER007W	23	SD/MSG -ARG -HIS -LYS -URA +Canavanine +G418 +Thialysine	Yku70_v2_R3_Steve	04	11.0	4.38336990627	14292.9961344	191.20028611	254.0	4.40558461827	1136042.00073	17613.8976941	43.0	5.31094038064	1135762.00063	7262.14276763	832	1578	137	136	161	167	151	1027	79
DLR00017311	11	6	YDR509W	23	SD/MSG -ARG -HIS -LYS -URA +Canavanine +G418 +Thialysine	Yku70_v2_R3_Steve	04	11.0	3.35250035946	9026.96070361	62.6796345984	254.0	3.6291970262	546245.000296	12813.1379249	43.0	4.42827354178	545821.000139	6805.9576651	968	1574	137	136	142	151	139	1481	0
DLR00017311	11	7	YER007C-A	23	SD/MSG -ARG -HIS -LYS -URA +Canavanine +G418 +Thialysine	Yku70_v2_R3_Steve	04	11.0	3.776454072	11570.0068299	100.618706014	254.0	3.83177771815	727936.000096	14691.689848	43.0	4.6330882146	754327.578191	4957.11047285	1105	1584	137	136	142	151	138	1136	0
DLR00017311	11	8	YDR508C	23	SD/MSG -ARG -HIS -LYS -URA +Canavanine +G418 +Thialysine	Yku70_v2_R3_Steve	04	11.0	3.40219728348	9261.70874107	63.2988601696	254.0	3.64313443704	570250.000233	12782.0007546	43.0	4.44740896647	571086.000239	7224.74576512	1236	1581	137	136	141	150	137	1628	0
DLR00017311	11	9	YER005W	23	SD/MSG -ARG -HIS -LYS -URA +Canavanine +G418 +Thialysine	Yku70_v2_R3_Steve	04	11.0	4.33580702005	13221.9959003	211.276441313	254.0	4.3642973791	1048400.00079	16477.4968694	43.0	5.26210746904	1047592.00071	6983.71380958	1380	1580	137	136	156	163	146	1059	29
DLR00017311	11	10	YDR506C	23	SD/MSG -ARG -HIS -LYS -URA +Canavanine +G418 +Thialysine	Yku70_v2_R3_Steve	04	11.0	3.44456361402	8871.33937779	86.0701705139	254.0	3.72919403219	564412.000011	12536.7271279	43.0	4.54699817382	562545.00057	7520.51750446	1514	1572	137	136	142	151	137	1381	0
DLR00017311	11	11	YER004W	23	SD/MSG -ARG -HIS -LYS -URA +Canavanine +G418 +Thialysine	Yku70_v2_R3_Steve	04	11.0	4.20904849523	13475.038755	147.143154056	254.0	4.34496572558	1033516.0008	17557.2128531	43.0	5.24596108915	1034494.00065	8233.99549159	1651	1581	137	136	154	160	143	1211	9
DLR00017311	11	12	YDR505C	23	SD/MSG -ARG -HIS -LYS -URA +Canavanine +G418 +Thialysine	Yku70_v2_R3_Steve	04	11.0	3.72869371167	10062.9130187	96.9718342886	254.0	3.98626431637	709328.000174	15156.1188889	43.0	4.8453768756	708283.00011	8959.72011176	1785	1576	137	136	148	155	140	1521	0
DLR00017311	11	13	YER002W	23	SD/MSG -ARG -HIS -LYS -URA +Canavanine +G418 +Thialysine	Yku70_v2_R3_Steve	04	11.0	3.80814025204	11610.2278989	137.634996625	254.0	3.92458902161	747136.000027	15732.2401011	43.0	4.77344242959	747256.000438	8859.01552188	1923	1578	137	136	141	149	134	1141	0
DLR00017311	11	14	YDR504C	23	SD/MSG -ARG -HIS -LYS -URA +Canavanine +G418 +Thialysine	Yku70_v2_R3_Steve	04	11.0	3.55685670379	9318.85628226	95.4459668624	254.0	3.81144936085	597410.000045	13955.8530417	43.0	4.64632786877	597774.000487	8776.01080433	2061	1576	137	136	142	150	136	1540	0
DLR00017311	11	15	YER001W	23	SD/MSG -ARG -HIS -LYS -URA +Canavanine +G418 +Thialysine	Yku70_v2_R3_Steve	04	11.0	4.28758225104	13333.997164	132.453134781	254.0	4.33129956684	1013923.00068	18950.025261	43.0	5.22857591622	1014273.00052	10030.8648217	2196	1577	137	136	151	158	141	1055	1
DLR00017311	11	16	YDR503C	23	SD/MSG -ARG -HIS -LYS -URA +Canavanine +G418 +Thialysine	Yku70_v2_R3_Steve	04	11.0	3.38759274579	9099.62718654	109.095117168	254.0	3.67229908924	539211.000032	12794.1365983	43.0	4.482533082	539111.000596	7985.44190161	2334	1571	137	136	136	145	133	1352	0
DLR00017311	11	17	YEL071W	23	SD/MSG -ARG -HIS -LYS -URA +Canavanine +G418 +Thialysine	Yku70_v2_R3_Steve	04	11.0	4.53710290718	13822.9951347	181.213354306	254.0	4.51165043675	1132946.00111	16606.6735738	43.0	5.42987009017	1133104.0009	7294.24645535	2471	1581	137	136	157	163	146	1118	3
DLR00017311	11	18	YDR501W	23	SD/MSG -ARG -HIS -LYS -URA +Canavanine +G418 +Thialysine	Yku70_v2_R3_Steve	04	11.0	3.47588337408	9430.28376046	73.0369893038	254.0	3.75513936818	601793.000029	12819.1646929	43.0	4.57717404817	601013.000562	7400.42389797	2608	1577	137	136	140	149	136	1318	0
DLR00017311	11	19	YEL068C	23	SD/MSG -ARG -HIS -LYS -URA +Canavanine +G418 +Thialysine	Yku70_v2_R3_Steve	04	11.0	4.47466145348	13780.2035771	192.47327998	254.0	4.48890391631	1148340.001	15509.149826	43.0	5.40411342644	1148321.00058	6348.94710597	2747	1579	137	136	157	163	147	1083	9
DLR00017311	11	20	YDR500C	23	SD/MSG -ARG -HIS -LYS -URA +Canavanine +G418 +Thialysine	Yku70_v2_R3_Steve	04	11.0	2.66142633812	4702.5	128.648465953	254.0	3.06685658294	219174.001458	8770.45628996	43.0	3.63307904948	234732.3	5173.41769405	2883	1576	137	136	121	134	127	973	10
DLR00017311	11	21	YEL067C	23	SD/MSG -ARG -HIS -LYS -URA +Canavanine +G418 +Thialysine	Yku70_v2_R3_Steve	04	11.0	4.41394002615	13687.3188338	134.708931202	254.0	4.42202251625	1149002.00075	16325.5033523	43.0	5.32616782377	1148595.0006	6318.07376594	3018	1576	137	136	155	162	147	1050	14
DLR00017311	11	22	YDR497C	23	SD/MSG -ARG -HIS -LYS -URA +Canavanine +G418 +Thialysine	Yku70_v2_R3_Steve	04	11.0	3.51929309072	8752.04955083	60.2489827895	254.0	3.79260439233	594351.000054	11850.8344376	43.0	4.61210176563	587646.000506	6182.67694909	3156	1577	137	136	137	147	135	633	0
DLR00017311	11	23	YEL066W	23	SD/MSG -ARG -HIS -LYS -URA +Canavanine +G418 +Thialysine	Yku70_v2_R3_Steve	04	11.0	4.51542823101	13663.8339722	337.649570394	254.0	4.49411365687	1202485.00097	14764.9896799	43.0	5.4042661586	1200796.00087	4949.1078221	3290	1577	137	136	151	158	143	685	36
DLR00017311	11	24	YOR202W	23	SD/MSG -ARG -HIS -LYS -URA +Canavanine +G418 +Thialysine	Yku70_v2_R3_Steve	04	11.0	3.48002646461	11443.1215148	144.812461998	254.0	3.79917991949	905582.000374	13322.8592542	43.0	4.59618632897	902463.000401	4125.87547536	3425	1571	137	136	142	149	135	671	0
DLR00017311	12	1	YOR202W	23	SD/MSG -ARG -HIS -LYS -URA +Canavanine +G418 +Thialysine	Yku70_v2_R3_Steve	04	11.0	3.57616225509	8838.00009229	154.813176109	254.0	3.75100937864	688779.000186	10274.0459645	43.0	4.55046973942	681835.000401	2857.32874319	283	1718	137	136	149	155	142	864	41
DLR00017311	12	2	YER124C	23	SD/MSG -ARG -HIS -LYS -URA +Canavanine +G418 +Thialysine	Yku70_v2_R3_Steve	04	11.0	3.48780725018	9733.63164251	73.7556064426	254.0	3.7966244197	707347.000039	11283.5937428	43.0	4.61988272572	707838.000474	4191.19104412	420	1714	137	136	150	157	144	1782	0
DLR00017311	12	3	YFL051C	23	SD/MSG -ARG -HIS -LYS -URA +Canavanine +G418 +Thialysine	Yku70_v2_R3_Steve	04	11.0	3.72073410945	8873.39410453	108.38591796	254.0	3.92357374699	650957.000173	11173.257288	43.0	4.7667477641	644542.000253	4820.07124835	555	1716	137	136	151	158	145	1077	0
DLR00017311	12	4	YER123W	23	SD/MSG -ARG -HIS -LYS -URA +Canavanine +G418 +Thialysine	Yku70_v2_R3_Steve	04	11.0	3.34173505996	8481.45380325	59.825644992	254.0	3.64810116496	520828.0003	11999.9814035	43.0	4.45372076765	520496.00019	6615.78561742	693	1722	137	136	142	151	140	1714	0
DLR00017311	12	5	YFL050C	23	SD/MSG -ARG -HIS -LYS -URA +Canavanine +G418 +Thialysine	Yku70_v2_R3_Steve	04	11.0	3.86978562728	8644.00008905	118.985680105	254.0	4.02402892697	642393.000483	12221.4608042	43.0	4.88307335787	635158.00022	5664.47863515	828	1716	137	136	153	161	147	1116	9
DLR00017311	12	6	YER121W	23	SD/MSG -ARG -HIS -LYS -URA +Canavanine +G418 +Thialysine	Yku70_v2_R3_Steve	04	11.0	3.59055789255	10234.8609751	63.3755221672	254.0	3.83935607645	670659.000028	13501.6649833	43.0	4.68143005663	671702.000559	6744.67770699	967	1717	137	136	146	155	142	1660	0
DLR00017311	12	7	YFL049W	23	SD/MSG -ARG -HIS -LYS -URA +Canavanine +G418 +Thialysine	Yku70_v2_R3_Steve	04	11.0	4.20564981984	10446.9967755	155.917240459	254.0	4.33559628642	845358.001039	13466.0477534	43.0	5.23363563525	840307.00093	5703.89990848	1099	1716	137	136	160	166	148	998	0
DLR00017311	12	8	YER120W	23	SD/MSG -ARG -HIS -LYS -URA +Canavanine +G418 +Thialysine	Yku70_v2_R3_Steve	04	11.0	3.28664793153	8451.92608297	66.1064556667	254.0	3.54941973117	477233.000503	11531.5766281	43.0	4.34095954101	479269.000172	6501.43758146	1237	1717	137	136	135	146	134	1790	0
DLR00017311	12	9	YFL048C	23	SD/MSG -ARG -HIS -LYS -URA +Canavanine +G418 +Thialysine	Yku70_v2_R3_Steve	04	11.0	3.78010605329	8787.64847801	62.9080068255	254.0	3.98834811039	652202.000351	12685.6949027	43.0	4.84268031925	645918.000059	6617.35954038	1379	1717	137	136	151	158	143	1112	4
DLR00017311	12	10	YER119C-A	23	SD/MSG -ARG -HIS -LYS -URA +Canavanine +G418 +Thialysine	Yku70_v2_R3_Steve	04	11.0	3.16333885737	7130.30688146	69.194585458	254.0	3.47385468743	401004.000585	10465.9346595	43.0	4.2399733519	400530.000267	6377.75882483	1512	1717	137	136	134	144	133	1583	0
DLR00017311	12	11	YFL047W	23	SD/MSG -ARG -HIS -LYS -URA +Canavanine +G418 +Thialysine	Yku70_v2_R3_Steve	04	11.0	4.01052880397	10230.8348639	79.9100615691	254.0	4.17193198475	781899.000625	14940.8569856	43.0	5.05067962716	777297.000414	7831.87405337	1653	1717	137	136	151	158	142	966	0
DLR00017311	12	12	YER119C	23	SD/MSG -ARG -HIS -LYS -URA +Canavanine +G418 +Thialysine	Yku70_v2_R3_Steve	04	11.0	3.38244610322	7771.52454673	62.2272263096	254.0	3.65030326574	497872.000046	11545.9302218	43.0	4.45709340607	494638.000583	6878.72563516	1788	1713	137	136	140	148	135	1592	0
DLR00017311	12	13	YFL046W	23	SD/MSG -ARG -HIS -LYS -URA +Canavanine +G418 +Thialysine	Yku70_v2_R3_Steve	04	11.0	3.88834305093	9985.64730091	100.540556927	254.0	4.11740979133	750760.000526	15248.5865728	43.0	4.98781651203	747541.000288	8470.6655645	1921	1714	137	136	150	157	141	1150	0
DLR00017311	12	14	YER118C	23	SD/MSG -ARG -HIS -LYS -URA +Canavanine +G418 +Thialysine	Yku70_v2_R3_Steve	04	11.0	3.52491151674	8873.21683346	74.3199339037	254.0	3.79037265259	580119.000004	12598.4848819	43.0	4.62179741116	578243.000505	7520.19002547	2056	1710	137	136	141	149	135	1408	0
DLR00017311	12	15	YFL044C	23	SD/MSG -ARG -HIS -LYS -URA +Canavanine +G418 +Thialysine	Yku70_v2_R3_Steve	04	11.0	4.05648376953	11044.2774798	67.0901426894	254.0	4.22558380721	858881.000637	17032.2491307	43.0	5.11095722784	856432.000439	9395.25300303	2191	1713	137	136	152	158	142	1083	0
DLR00017311	12	16	YER117W	23	SD/MSG -ARG -HIS -LYS -URA +Canavanine +G418 +Thialysine	Yku70_v2_R3_Steve	04	11.0	3.36566094026	8564.55478902	76.3272817673	254.0	3.7065852521	555364.00005	12215.7940091	43.0	4.5159626928	554742.000631	7271.44666436	2329	1714	137	136	141	149	136	1592	0
DLR00017311	12	17	YFL043C	23	SD/MSG -ARG -HIS -LYS -URA +Canavanine +G418 +Thialysine	Yku70_v2_R3_Steve	04	11.0	3.29392387122	7332.0479257	50.9571763046	254.0	3.64762257873	486834.000156	10538.931641	43.0	4.44415711125	487266.000528	6088.45938038	2474	1717	137	136	143	152	139	2071	0
DLR00017311	12	18	YER116C	23	SD/MSG -ARG -HIS -LYS -URA +Canavanine +G418 +Thialysine	Yku70_v2_R3_Steve	04	11.0	1.79709702655	528.0	21.7087845604	254.0	5.67602687954	46745.1	4561.89160187	43.0	2.78320719394	29357.9	721.092552296	2607	1712	137	136	126	137	130	253	0
DLR00017311	12	19	YFL042C	23	SD/MSG -ARG -HIS -LYS -URA +Canavanine +G418 +Thialysine	Yku70_v2_R3_Steve	04	11.0	3.93812309978	10238.1095467	82.4461612543	254.0	4.13284171154	782088.000503	13885.0274787	43.0	5.00550521471	778162.000264	6984.07023478	2743	1715	137	136	150	158	143	1039	16
DLR00017311	12	20	YER115C	23	SD/MSG -ARG -HIS -LYS -URA +Canavanine +G418 +Thialysine	Yku70_v2_R3_Steve	04	11.0	3.7095118138	10367.4770434	70.4385354596	254.0	3.96702061074	727178.000134	14185.3821578	43.0	4.82233909523	725881.000237	7734.34810778	2877	1710	137	136	145	153	140	1284	0
DLR00017311	12	21	YFL041W	23	SD/MSG -ARG -HIS -LYS -URA +Canavanine +G418 +Thialysine	Yku70_v2_R3_Steve	04	11.0	4.19244972577	10846.3106145	116.982425936	254.0	4.26289857456	865805.000901	15735.6709785	43.0	5.15424634605	860554.000508	8028.29473975	3015	1711	137	136	151	158	144	893	0
DLR00017311	12	22	YER114C	23	SD/MSG -ARG -HIS -LYS -URA +Canavanine +G418 +Thialysine	Yku70_v2_R3_Steve	04	11.0	3.59613824555	9543.8789173	65.0603250033	254.0	3.87618277009	646145.000079	12389.6958173	43.0	4.71337814779	642921.000408	6489.34691583	3153	1705	137	136	138	147	135	1020	0
DLR00017311	12	23	YFL040W	23	SD/MSG -ARG -HIS -LYS -URA +Canavanine +G418 +Thialysine	Yku70_v2_R3_Steve	04	11.0	4.07745530238	10774.9980696	168.200101661	254.0	4.22073513308	865750.000567	13396.9207791	43.0	5.09846772786	859890.000337	5108.67553742	3290	1715	137	136	146	152	138	631	0
DLR00017311	12	24	YOR202W	23	SD/MSG -ARG -HIS -LYS -URA +Canavanine +G418 +Thialysine	Yku70_v2_R3_Steve	04	11.0	3.55163315309	12329.4067181	106.044589807	254.0	3.82841798053	977945.000342	13314.9471235	43.0	4.6315121284	975765.000373	3864.29381739	3422	1708	137	136	142	148	135	789	0
DLR00017311	13	1	YOR202W	23	SD/MSG -ARG -HIS -LYS -URA +Canavanine +G418 +Thialysine	Yku70_v2_R3_Steve	04	11.0	4.46364769567	14108.1671834	375.183930385	254.0	4.38449333197	1226324.00036	12505.5739782	43.0	5.27905327931	1225992.00007	3137.87615324	291	1850	137	136	157	161	147	909	74
DLR00017311	13	2	YDR528W	23	SD/MSG -ARG -HIS -LYS -URA +Canavanine +G418 +Thialysine	Yku70_v2_R3_Steve	04	11.0	3.26290421594	7877.27423112	59.6919573079	254.0	3.6391895986	516323.000224	9452.38937972	43.0	4.43429926501	517697.000181	3618.7006311	428	1844	137	136	144	151	140	1955	40
DLR00017311	13	3	YER032W	23	SD/MSG -ARG -HIS -LYS -URA +Canavanine +G418 +Thialysine	Yku70_v2_R3_Steve	04	11.0	4.3722659279	13021.3887656	252.682120515	254.0	4.42151471984	1071670.00089	16692.2800041	43.0	5.3311923729	1070884.00076	7076.0780932	558	1849	137	136	159	164	149	1103	0
DLR00017311	13	4	YDR525W-A	23	SD/MSG -ARG -HIS -LYS -URA +Canavanine +G418 +Thialysine	Yku70_v2_R3_Steve	04	11.0	3.22835799935	7058.7795466	40.1437828593	254.0	3.55557008845	445579.000404	10419.7064404	43.0	4.33630398651	444279.000067	5493.46202704	693	1855	137	136	144	153	142	2051	4
DLR00017311	13	5	YER031C	23	SD/MSG -ARG -HIS -LYS -URA +Canavanine +G418 +Thialysine	Yku70_v2_R3_Steve	04	11.0	4.39071162157	13190.1761407	258.567524961	254.0	4.40544237832	1071839.00073	14806.870659	43.0	5.31421676456	1071200.00053	5291.08204256	832	1852	137	136	160	166	150	1092	6
DLR00017311	13	6	YDR525W	23	SD/MSG -ARG -HIS -LYS -URA +Canavanine +G418 +Thialysine	Yku70_v2_R3_Steve	04	11.0	3.02921279646	5960.65444292	49.6933174569	254.0	3.41338653193	352617.000928	10031.9957628	43.0	4.15855951652	348879.000547	5539.95149216	964	1849	137	136	141	150	139	1858	0
DLR00017311	13	7	YER030W	23	SD/MSG -ARG -HIS -LYS -URA +Canavanine +G418 +Thialysine	Yku70_v2_R3_Steve	04	11.0	4.40803010834	13222.9957118	200.91474929	254.0	4.46051490278	1062826.00098	14378.8505864	43.0	5.37694364492	1063713.00078	5162.28322325	1104	1850	137	136	159	165	148	1286	0
DLR00017311	13	8	YDR524C	23	SD/MSG -ARG -HIS -LYS -URA +Canavanine +G418 +Thialysine	Yku70_v2_R3_Steve	04	11.0	3.31031989896	7464.06156885	57.3649054128	254.0	3.62493013702	460378.000126	10126.6651016	43.0	4.43213942934	461840.000611	5761.22015913	1240	1853	137	136	141	150	138	2301	0
DLR00017311	13	9	YER028C	23	SD/MSG -ARG -HIS -LYS -URA +Canavanine +G418 +Thialysine	Yku70_v2_R3_Steve	04	11.0	4.33605432284	13160.9976125	112.473598748	254.0	4.37964156761	1035720.00082	17775.0483151	43.0	5.28693413755	1035284.0007	8560.95326659	1383	1858	137	136	155	161	144	1107	37
DLR00017311	13	10	YDR522C	23	SD/MSG -ARG -HIS -LYS -URA +Canavanine +G418 +Thialysine	Yku70_v2_R3_Steve	04	11.0	3.32321763609	7744.35863938	55.4198134718	254.0	3.60528150569	471652.000124	11168.8863645	43.0	4.40967416587	473008.000574	6552.86906418	1513	1848	137	136	139	148	135	2003	0
DLR00017311	13	11	YER027C	23	SD/MSG -ARG -HIS -LYS -URA +Canavanine +G418 +Thialysine	Yku70_v2_R3_Steve	04	11.0	4.38361492813	12996.9968367	222.290049527	254.0	4.40956356631	1026543.00085	17599.6988948	43.0	5.3203892233	1026322.00068	8697.97180539	1651	1856	137	136	153	160	143	1100	1
DLR00017311	13	12	YDR520C	23	SD/MSG -ARG -HIS -LYS -URA +Canavanine +G418 +Thialysine	Yku70_v2_R3_Steve	04	11.0	3.54490781109	8766.43924178	65.5615564423	254.0	3.77721587334	556149.000053	12369.8680234	43.0	4.61429485049	557728.000455	7443.54825788	1787	1851	137	136	140	148	135	1834	0
DLR00017311	13	13	YER024W	23	SD/MSG -ARG -HIS -LYS -URA +Canavanine +G418 +Thialysine	Yku70_v2_R3_Steve	04	11.0	4.4173929466	13176.9968212	165.159808965	254.0	4.45294951106	1047439.00105	16899.7225002	43.0	5.36698610047	1048506.00095	7922.64173432	1923	1853	137	136	153	159	142	1122	0
DLR00017311	13	14	YDR519W	23	SD/MSG -ARG -HIS -LYS -URA +Canavanine +G418 +Thialysine	Yku70_v2_R3_Steve	04	11.0	3.52719812721	9186.42351744	88.7246855388	254.0	3.81207960553	597187.000014	13402.8533554	43.0	4.65127179953	597555.00046	7963.9558095	2059	1849	137	136	140	149	135	1642	0
DLR00017311	13	15	YER020W	23	SD/MSG -ARG -HIS -LYS -URA +Canavanine +G418 +Thialysine	Yku70_v2_R3_Steve	04	11.0	4.05095948256	11893.5554561	95.8376142645	254.0	4.14823737464	865980.000358	15906.8271371	43.0	5.02932896382	866919.000144	7804.49444948	2196	1851	137	136	147	154	138	1296	0
DLR00017311	13	16	YDR517W	23	SD/MSG -ARG -HIS -LYS -URA +Canavanine +G418 +Thialysine	Yku70_v2_R3_Steve	04	11.0	3.4032543973	8344.86696348	81.3467165119	254.0	3.70987461677	531032.000084	12079.9296354	43.0	4.52415178007	532455.000616	7200.10609711	2330	1846	137	136	139	148	135	1817	0
DLR00017311	13	17	YER019W	23	SD/MSG -ARG -HIS -LYS -URA +Canavanine +G418 +Thialysine	Yku70_v2_R3_Steve	04	11.0	4.14498235499	12982.3712239	73.2190260254	254.0	4.24838283763	980298.000418	19807.8014139	43.0	5.13798722374	980837.000242	10863.935888	2470	1851	137	136	149	156	141	1182	0
DLR00017311	13	18	YDR516C	23	SD/MSG -ARG -HIS -LYS -URA +Canavanine +G418 +Thialysine	Yku70_v2_R3_Steve	04	11.0	3.56071522299	9703.09053243	71.344394024	254.0	3.80794835845	637346.000045	13466.5999139	43.0	4.64231860753	639742.000529	7759.92281864	2609	1844	137	136	141	150	137	1735	0
DLR00017311	13	19	YER019C-A	23	SD/MSG -ARG -HIS -LYS -URA +Canavanine +G418 +Thialysine	Yku70_v2_R3_Steve	04	11.0	4.20577312048	12400.9980596	141.250150242	254.0	4.30492946432	954776.000675	15800.53215	43.0	5.20394080972	953840.000509	7367.2850234	2744	1849	137	136	150	157	142	1137	8
DLR00017311	13	20	YDR514C	23	SD/MSG -ARG -HIS -LYS -URA +Canavanine +G418 +Thialysine	Yku70_v2_R3_Steve	04	11.0	3.5318304784	9048.68961085	63.0249585915	254.0	3.79056193304	585563.000075	12523.9747359	43.0	4.62370240415	585185.000544	7191.88484121	2882	1843	137	136	139	149	137	1615	0
DLR00017311	13	21	YER016W	23	SD/MSG -ARG -HIS -LYS -URA +Canavanine +G418 +Thialysine	Yku70_v2_R3_Steve	04	11.0	3.37424559062	8661.52192846	129.943898149	254.0	3.513541973	435736.0009	10276.8598943	43.0	4.29680844527	437875.000769	5083.22559005	3019	1849	137	136	124	135	126	971	0
DLR00017311	13	22	YDR513W	23	SD/MSG -ARG -HIS -LYS -URA +Canavanine +G418 +Thialysine	Yku70_v2_R3_Steve	04	11.0	3.70081198476	9919.36630699	91.2240235804	254.0	3.93392523354	685760.000176	12739.2789885	43.0	4.78040622476	684382.00027	6180.45056899	3153	1839	137	136	138	147	135	1104	0
DLR00017311	13	23	YER011W	23	SD/MSG -ARG -HIS -LYS -URA +Canavanine +G418 +Thialysine	Yku70_v2_R3_Steve	04	11.0	4.41538335462	13719.6406103	297.997076902	254.0	4.44334739017	1166920.00085	16139.8015635	43.0	5.34594739561	1166163.00078	5808.91977051	3287	1852	137	136	148	154	140	753	13
DLR00017311	13	24	YOR202W	23	SD/MSG -ARG -HIS -LYS -URA +Canavanine +G418 +Thialysine	Yku70_v2_R3_Steve	04	11.0	3.36631327725	11951.9479261	107.769066648	254.0	3.71329469376	904166.001254	16230.1786427	43.0	4.49392564947	901807.001281	6775.15691408	3428	1847	137	136	140	146	134	850	0
DLR00017311	14	1	YOR202W	23	SD/MSG -ARG -HIS -LYS -URA +Canavanine +G418 +Thialysine	Yku70_v2_R3_Steve	04	11.0	3.52639207808	8410.37087538	152.536523067	254.0	3.7489580388	652055.000201	10737.8589307	43.0	4.54971228901	643584.000439	3191.17668232	284	1989	137	136	147	153	141	834	0
DLR00017311	14	2	YER142C	23	SD/MSG -ARG -HIS -LYS -URA +Canavanine +G418 +Thialysine	Yku70_v2_R3_Steve	04	11.0	3.55568601476	10064.3253486	74.3084188315	254.0	3.82334618986	703125.00004	12127.9714241	43.0	4.65706359967	704048.000497	5086.79115384	424	1987	137	136	145	152	139	1666	0
DLR00017311	14	3	YFR011C	23	SD/MSG -ARG -HIS -LYS -URA +Canavanine +G418 +Thialysine	Yku70_v2_R3_Steve	04	11.0	3.62245236969	7424.28574046	89.948680278	254.0	3.88047154735	560361.000312	9536.57284452	43.0	4.71178286052	551609.000134	3676.66969461	559	1990	137	136	151	157	144	1093	0
DLR00017311	14	4	YER140W	23	SD/MSG -ARG -HIS -LYS -URA +Canavanine +G418 +Thialysine	Yku70_v2_R3_Steve	04	11.0	2.37785553874	2186.8	54.2172022544	254.0	2.99016739924	141446.001432	6698.61363965	43.0	3.44598020596	138638.5	2571.11356647	698	1985	137	136	138	148	140	1244	0
DLR00017311	14	5	YFR010W	23	SD/MSG -ARG -HIS -LYS -URA +Canavanine +G418 +Thialysine	Yku70_v2_R3_Steve	04	11.0	3.44663914683	8107.56425131	45.3305122066	254.0	3.74356289083	558207.000117	12126.7330025	43.0	4.52796711877	571967.721406	5276.44685088	828	1989	137	136	148	156	143	1097	0
DLR00017311	14	6	YER139C	23	SD/MSG -ARG -HIS -LYS -URA +Canavanine +G418 +Thialysine	Yku70_v2_R3_Steve	04	11.0	3.14785811767	7507.08515821	108.779337605	254.0	3.42109022463	413916.001166	12027.524684	43.0	4.18212910256	413732.001036	7499.48557472	964	1991	137	136	135	145	135	1764	0
DLR00017311	14	7	YFR009W	23	SD/MSG -ARG -HIS -LYS -URA +Canavanine +G418 +Thialysine	Yku70_v2_R3_Steve	04	11.0	3.65040716404	8368.15679932	100.929713348	254.0	3.88391427081	604923.000264	10787.9603439	43.0	4.73440766622	598693.000164	4293.98835482	1097	1988	137	136	149	157	143	1273	0
DLR00017311	14	8	YER137C	23	SD/MSG -ARG -HIS -LYS -URA +Canavanine +G418 +Thialysine	Yku70_v2_R3_Steve	04	11.0	3.71972038086	10454.9707428	90.6494515941	254.0	3.95678067825	728777.000094	13750.8723331	43.0	4.79600611602	749757.848615	5794.35362361	1239	1987	137	136	147	155	141	1793	0
DLR00017311	14	9	YFR008W	23	SD/MSG -ARG -HIS -LYS -URA +Canavanine +G418 +Thialysine	Yku70_v2_R3_Steve	04	11.0	4.10585749146	9256.95091394	49.7129583325	254.0	4.17903447847	707144.000874	13560.4117217	43.0	5.05903743168	701759.000612	7227.54323645	1383	1993	137	136	150	157	140	1031	0
DLR00017311	14	10	YER135C	23	SD/MSG -ARG -HIS -LYS -URA +Canavanine +G418 +Thialysine	Yku70_v2_R3_Steve	04	11.0	3.68902090013	10405.5036468	71.3529599053	254.0	3.93957123636	724405.00006	14388.3449607	43.0	4.77407802418	746703.905254	6458.15836479	1514	1990	137	136	144	153	139	1808	0
DLR00017311	14	11	YFR007W	23	SD/MSG -ARG -HIS -LYS -URA +Canavanine +G418 +Thialysine	Yku70_v2_R3_Steve	04	11.0	3.988430925	9400.5471064	97.4405667155	254.0	4.12241918554	714087.000646	14383.6165824	43.0	4.9979953791	709229.000421	7579.78254142	1656	1992	137	136	149	156	140	1042	0
DLR00017311	14	12	YER134C	23	SD/MSG -ARG -HIS -LYS -URA +Canavanine +G418 +Thialysine	Yku70_v2_R3_Steve	04	11.0	3.74901764888	9986.57164895	58.7264569295	254.0	3.97336161949	702445.000142	14895.2388007	43.0	4.83538263193	703454.000144	8410.3290451	1787	1989	137	136	144	152	137	1636	0
DLR00017311	14	13	YFR006W	23	SD/MSG -ARG -HIS -LYS -URA +Canavanine +G418 +Thialysine	Yku70_v2_R3_Steve	04	11.0	4.01095264498	9742.10554867	71.3390972174	254.0	4.17582262571	756617.000995	14596.5786925	43.0	5.03984346819	766534.625608	7150.83129497	1925	1987	137	136	148	155	139	1042	0
DLR00017311	14	14	YER132C	23	SD/MSG -ARG -HIS -LYS -URA +Canavanine +G418 +Thialysine	Yku70_v2_R3_Steve	04	11.0	3.51906747875	8959.32177676	67.5081895343	254.0	3.81530769962	606878.000004	12037.855713	43.0	4.65295938175	609252.000466	6773.85907902	2060	1984	137	136	141	149	136	1890	0
DLR00017311	14	15	YFL056C	23	SD/MSG -ARG -HIS -LYS -URA +Canavanine +G418 +Thialysine	Yku70_v2_R3_Steve	04	11.0	4.07941886257	10100.801527	85.618285128	254.0	4.21333594537	805853.000701	15295.7030852	43.0	5.09584148044	801359.000485	7995.9538101	2191	1987	137	136	150	157	141	1065	0
DLR00017311	14	16	YER131W	23	SD/MSG -ARG -HIS -LYS -URA +Canavanine +G418 +Thialysine	Yku70_v2_R3_Steve	04	11.0	3.12719385807	7428.02714079	86.2111741689	254.0	3.41330142891	385241.000997	10733.772797	43.0	4.17041392499	387453.000695	6910.418182	2333	1985	137	136	126	137	127	1616	0
DLR00017311	14	17	YFL055W	23	SD/MSG -ARG -HIS -LYS -URA +Canavanine +G418 +Thialysine	Yku70_v2_R3_Steve	04	11.0	4.04593183386	10316.757682	80.0611075038	254.0	4.198519219	808300.000621	15339.1972016	43.0	5.08116887817	803815.000423	8070.16581447	2472	1986	137	136	149	156	140	974	0
DLR00017311	14	18	YER130C	23	SD/MSG -ARG -HIS -LYS -URA +Canavanine +G418 +Thialysine	Yku70_v2_R3_Steve	04	11.0	3.82031246874	10372.440289	58.8592907206	254.0	4.05620732782	738296.000345	14341.3956867	43.0	4.92546820626	738754.000097	7860.83598578	2606	1984	137	136	144	152	138	1485	0
DLR00017311	14	19	YFL054C	23	SD/MSG -ARG -HIS -LYS -URA +Canavanine +G418 +Thialysine	Yku70_v2_R3_Steve	04	11.0	4.14342705399	10169.9983199	135.525637012	254.0	4.24443082524	801300.000871	15063.2205981	43.0	5.13478741942	795682.000627	7787.17854475	2740	1986	137	136	150	157	142	971	0
DLR00017311	14	20	YER129W	23	SD/MSG -ARG -HIS -LYS -URA +Canavanine +G418 +Thialysine	Yku70_v2_R3_Steve	04	11.0	3.54326402741	9440.33813342	51.7073664181	254.0	3.84428396393	643915.000058	12030.9655735	43.0	4.653522353	664472.58532	4510.63413559	2878	1983	137	136	142	150	138	1689	0
DLR00017311	14	21	YFL053W	23	SD/MSG -ARG -HIS -LYS -URA +Canavanine +G418 +Thialysine	Yku70_v2_R3_Steve	04	11.0	3.99726877155	10425.9998907	106.526560882	254.0	4.13406087034	799266.000443	14390.8226839	43.0	5.00903273742	794444.000222	6940.70895816	3013	1982	137	136	148	155	141	1013	0
DLR00017311	14	22	YER128W	23	SD/MSG -ARG -HIS -LYS -URA +Canavanine +G418 +Thialysine	Yku70_v2_R3_Steve	04	11.0	3.56430344147	9578.761313	35.6992596346	254.0	3.80385696591	642243.000122	12833.4698152	43.0	4.60264925624	663319.542641	4363.07493101	3149	1981	137	136	136	145	134	1288	0
DLR00017311	14	23	YFL052W	23	SD/MSG -ARG -HIS -LYS -URA +Canavanine +G418 +Thialysine	Yku70_v2_R3_Steve	04	11.0	3.72303257448	9200.76687419	109.742863236	254.0	3.98693306641	733248.000131	12954.9577084	43.0	4.8276435621	725759.000267	5194.36035349	3294	1988	137	136	143	149	136	759	29
DLR00017311	14	24	YOR202W	23	SD/MSG -ARG -HIS -LYS -URA +Canavanine +G418 +Thialysine	Yku70_v2_R3_Steve	04	11.0	3.41734058404	11561.9128459	109.470164121	254.0	3.73148417254	909102.001155	15213.0926618	43.0	4.5121753207	906928.001272	5669.30325909	3425	1979	137	136	142	147	135	997	0
DLR00017311	15	1	YOR202W	23	SD/MSG -ARG -HIS -LYS -URA +Canavanine +G418 +Thialysine	Yku70_v2_R3_Steve	04	11.0	4.53012744536	13648.4745937	308.302447233	254.0	4.39472979321	1138554.00063	12581.8026122	43.0	5.29348500164	1137267.00042	2705.61700949	291	2136	137	136	153	157	144	641	59
DLR00017311	15	2	YDR541C	23	SD/MSG -ARG -HIS -LYS -URA +Canavanine +G418 +Thialysine	Yku70_v2_R3_Steve	04	11.0	3.39413181677	8362.82986471	70.424022089	254.0	3.70905048604	563849.000054	9867.25263264	43.0	4.49597093663	575608.170913	2438.54339493	423	2128	137	136	142	149	139	1590	0
DLR00017311	15	3	YER046W	23	SD/MSG -ARG -HIS -LYS -URA +Canavanine +G418 +Thialysine	Yku70_v2_R3_Steve	04	11.0	4.53933427454	13267.2747781	321.923339319	254.0	4.46023230655	1125551.67165	13560.3404464	43.0	5.4002144997	1100074.00081	5810.61372721	561	2125	137	136	157	162	148	1083	0
DLR00017311	15	4	YDR540C	23	SD/MSG -ARG -HIS -LYS -URA +Canavanine +G418 +Thialysine	Yku70_v2_R3_Steve	04	11.0	3.28614242888	7809.22609702	38.4872756473	254.0	3.60566402755	497402.000381	10938.3369598	43.0	4.39981789128	495596.000044	5755.92942202	697	2119	137	136	143	152	142	1803	0
DLR00017311	15	5	YER045C	23	SD/MSG -ARG -HIS -LYS -URA +Canavanine +G418 +Thialysine	Yku70_v2_R3_Steve	04	11.0	4.18890368898	12685.9972854	127.506781664	254.0	4.2901405742	995764.000623	14682.5380825	43.0	5.18585405013	994495.00049	5749.2829909	834	2130	137	136	156	162	148	1155	7
DLR00017311	15	6	YDR539W	23	SD/MSG -ARG -HIS -LYS -URA +Canavanine +G418 +Thialysine	Yku70_v2_R3_Steve	04	11.0	3.23489146163	7692.92795768	66.3419336531	254.0	3.5624821559	479190.000434	11519.2365872	43.0	4.34971667061	477390.000086	6919.83329002	969	2125	137	136	141	150	140	1887	0
DLR00017311	15	7	YER044C-A	23	SD/MSG -ARG -HIS -LYS -URA +Canavanine +G418 +Thialysine	Yku70_v2_R3_Steve	04	11.0	4.23833987546	12899.9980717	108.798900535	254.0	4.33144085807	1023735.0007	16914.1277445	43.0	5.23069337466	1022899.00052	7702.76252103	1104	2126	137	136	155	161	146	1129	0
DLR00017311	15	8	YDR538W	23	SD/MSG -ARG -HIS -LYS -URA +Canavanine +G418 +Thialysine	Yku70_v2_R3_Steve	04	11.0	3.28608330916	8010.61813617	65.4391975705	254.0	3.59957338025	501734.000114	10859.0210928	43.0	4.36638125536	522435.339159	4670.11032725	1244	2122	137	136	139	149	138	1922	0
DLR00017311	15	9	YER042W	23	SD/MSG -ARG -HIS -LYS -URA +Canavanine +G418 +Thialysine	Yku70_v2_R3_Steve	04	11.0	4.30163506625	12956.996253	124.701277003	254.0	4.38900060744	1063665.00077	15308.9616064	43.0	5.29651843443	1063431.00061	6203.29657222	1379	2129	137	136	154	161	146	1147	22
DLR00017311	15	10	YDR537C	23	SD/MSG -ARG -HIS -LYS -URA +Canavanine +G418 +Thialysine	Yku70_v2_R3_Steve	04	11.0	3.02166423744	6472.7684354	59.9467523949	254.0	3.33954185097	399723.5	7640.89901349	43.0	4.1705533973	362077.000744	6292.92804442	1515	2128	137	136	131	142	133	1641	0
DLR00017311	15	11	YER039C-A	23	SD/MSG -ARG -HIS -LYS -URA +Canavanine +G418 +Thialysine	Yku70_v2_R3_Steve	04	11.0	4.37910219745	12691.9951821	176.867959931	254.0	4.40080833769	1050367.00085	16412.994232	43.0	5.30649788562	1048986.00073	7291.23956043	1652	2129	137	136	152	159	143	1093	32
DLR00017311	15	12	YDR536W	23	SD/MSG -ARG -HIS -LYS -URA +Canavanine +G418 +Thialysine	Yku70_v2_R3_Steve	04	11.0	3.28951496574	7505.69815763	76.9114637723	254.0	3.59981545172	474670.000091	11182.8689763	43.0	4.35943409437	494327.7487	5341.73793236	1791	2125	137	136	136	145	134	1696	0
DLR00017311	15	13	YER041W	23	SD/MSG -ARG -HIS -LYS -URA +Canavanine +G418 +Thialysine	Yku70_v2_R3_Steve	04	11.0	4.40556342363	13149.9960012	182.285422833	254.0	4.46561153307	1130533.00088	16653.245805	43.0	5.37876632265	1129765.00069	7267.05337154	1926	2127	137	136	153	159	143	1134	26
DLR00017311	15	14	YDR535C	23	SD/MSG -ARG -HIS -LYS -URA +Canavanine +G418 +Thialysine	Yku70_v2_R3_Steve	04	11.0	3.46251096791	8445.58460067	55.1356504495	254.0	3.77365903096	577185.000031	12297.5203674	43.0	4.59759113425	577496.000536	7149.98876416	2066	2118	137	136	138	147	135	1733	0
DLR00017311	15	15	YER039C	23	SD/MSG -ARG -HIS -LYS -URA +Canavanine +G418 +Thialysine	Yku70_v2_R3_Steve	04	11.0	4.32042552927	12605.9966941	134.595790396	254.0	4.36344143521	1034762.00073	17655.3978573	43.0	5.2650482212	1034073.00056	8627.99297704	2198	2127	137	136	150	156	141	1147	0
DLR00017311	15	16	YDR534C	23	SD/MSG -ARG -HIS -LYS -URA +Canavanine +G418 +Thialysine	Yku70_v2_R3_Steve	04	11.0	3.47792603049	9247.05573502	64.2453585386	254.0	3.74725305845	608630.00001	13226.5656908	43.0	4.57169571074	607781.000571	7740.83861284	2331	2121	137	136	137	146	134	1310	0
DLR00017311	15	17	YER038W-A	23	SD/MSG -ARG -HIS -LYS -URA +Canavanine +G418 +Thialysine	Yku70_v2_R3_Steve	04	11.0	4.45606577357	13402.995416	166.173882768	254.0	4.477684151	1106146.00086	15545.3350939	43.0	5.39458296516	1105070.00059	6697.36786865	2471	2127	137	136	152	158	143	1012	17
DLR00017311	15	18	YDR533C	23	SD/MSG -ARG -HIS -LYS -URA +Canavanine +G418 +Thialysine	Yku70_v2_R3_Steve	04	11.0	3.56673648853	9712.37510943	85.2052036829	254.0	3.790686138	612248.00005	13145.1572663	43.0	4.62496699553	612519.000587	7750.99710922	2608	2121	137	136	136	145	134	1310	0
DLR00017311	15	19	YER035W	23	SD/MSG -ARG -HIS -LYS -URA +Canavanine +G418 +Thialysine	Yku70_v2_R3_Steve	04	11.0	4.51601991001	13272.1357903	191.875061581	254.0	4.47303736255	1110980.00092	15869.4669878	43.0	5.38612589612	1110282.00072	6647.86523565	2745	2122	137	136	153	159	144	989	13
DLR00017311	15	20	YDR532C	23	SD/MSG -ARG -HIS -LYS -URA +Canavanine +G418 +Thialysine	Yku70_v2_R3_Steve	04	11.0	1.50285908236	310.2	25.6357276927	254.0	8.60398196133	37165.5	2753.02987717	43.0	2.50099676802	16518.7	563.255851147	2882	2121	137	136	119	132	126	86	0
DLR00017311	15	21	YER034W	23	SD/MSG -ARG -HIS -LYS -URA +Canavanine +G418 +Thialysine	Yku70_v2_R3_Steve	04	11.0	4.45681389518	13327.722348	200.304159846	254.0	4.48481482414	1135454.00103	15227.0909946	43.0	5.39836706771	1134578.00068	5790.15931988	3017	2122	137	136	154	160	146	928	28
DLR00017311	15	22	YDR530C	23	SD/MSG -ARG -HIS -LYS -URA +Canavanine +G418 +Thialysine	Yku70_v2_R3_Steve	04	11.0	3.10534185777	6416.69054478	37.7763410432	254.0	3.48987646941	397115.000563	9357.87611767	43.0	4.24635438684	393211.0004	4833.18556502	3153	2118	137	136	133	142	133	1442	0
DLR00017311	15	23	YER033C	23	SD/MSG -ARG -HIS -LYS -URA +Canavanine +G418 +Thialysine	Yku70_v2_R3_Steve	04	11.0	4.56642842104	12890.7143033	374.054494978	254.0	4.4846948859	1150507.00103	15661.2469337	43.0	5.39247987664	1148213.00092	6112.53072131	3287	2121	137	136	151	156	142	703	43
DLR00017311	15	24	YOR202W	23	SD/MSG -ARG -HIS -LYS -URA +Canavanine +G418 +Thialysine	Yku70_v2_R3_Steve	04	11.0	3.51749998091	11519.0002915	250.009068718	254.0	3.7527571956	902959.000717	15345.433237	43.0	4.54010636409	899099.000976	5565.72834185	3428	2114	137	136	141	147	135	620	8
DLR00017311	16	1	YOR202W	23	SD/MSG -ARG -HIS -LYS -URA +Canavanine +G418 +Thialysine	Yku70_v2_R3_Steve	04	11.0	4.83966450207	10267.8943684	189.193546304	254.0	4.33289200154	723485.999399	9945.98426538	43.0	5.24932841401	714192.997977	13799.0553355	280	2276	137	136	149	154	144	874	27
DLR00017311	16	2	YOR202W	23	SD/MSG -ARG -HIS -LYS -URA +Canavanine +G418 +Thialysine	Yku70_v2_R3_Steve	04	11.0	4.35593958666	9098.02160784	193.866963405	254.0	3.92154722936	574203.000212	6450.23628578	43.0	4.74668768584	559398.000037	3982.04500989	423	2259	137	136	148	154	144	294	1
DLR00017311	16	3	YOR202W	23	SD/MSG -ARG -HIS -LYS -URA +Canavanine +G418 +Thialysine	Yku70_v2_R3_Steve	04	11.0	4.23618415074	8528.4	304.007281244	254.0	3.78646228192	643546.999923	26636.0836708	43.0	4.58371525904	631959.999733	27998.6363593	555	2260	137	136	152	158	148	267	0
DLR00017311	16	4	YOR202W	23	SD/MSG -ARG -HIS -LYS -URA +Canavanine +G418 +Thialysine	Yku70_v2_R3_Steve	04	11.0	4.64319774912	9266.62294728	292.694045856	254.0	4.29389722599	579205.991578	15793.9857899	43.0	5.25706537562	569523.990031	19488.9544506	689	2259	137	136	152	159	149	420	0
DLR00017311	16	5	YOR202W	23	SD/MSG -ARG -HIS -LYS -URA +Canavanine +G418 +Thialysine	Yku70_v2_R3_Steve	04	11.0	4.47208520088	9647.94754053	105.883535323	254.0	4.32303796891	636075.999977	5168.44478979	43.0	5.26662442418	633290.998801	6824.62467021	831	2279	137	136	155	161	149	1036	24
DLR00017311	16	6	YOR202W	23	SD/MSG -ARG -HIS -LYS -URA +Canavanine +G418 +Thialysine	Yku70_v2_R3_Steve	04	11.0	3.81731368223	7353.49145391	160.428173888	254.0	3.68260670183	457134.000463	7753.9640483	43.0	4.4715985939	444095.000198	3645.82979371	964	2257	137	136	147	155	145	461	0
DLR00017311	16	7	YOR202W	23	SD/MSG -ARG -HIS -LYS -URA +Canavanine +G418 +Thialysine	Yku70_v2_R3_Steve	04	11.0	4.09576068885	7727.78374002	100.54365262	254.0	3.92278215832	517863.00049	7500.23985021	43.0	4.75793894544	506681.000154	2209.74808645	1105	2261	137	136	152	159	147	497	0
DLR00017311	16	8	YOR202W	23	SD/MSG -ARG -HIS -LYS -URA +Canavanine +G418 +Thialysine	Yku70_v2_R3_Steve	04	11.0	3.83189528417	8733.95875758	116.296968189	254.0	3.83485697118	577283.000216	8227.6364317	43.0	4.64379623923	579840.646994	1765.59312369	1241	2259	137	136	149	157	145	579	0
DLR00017311	16	9	YOR202W	23	SD/MSG -ARG -HIS -LYS -URA +Canavanine +G418 +Thialysine	Yku70_v2_R3_Steve	04	11.0	3.88406110022	8256.6	279.805386622	254.0	3.69270812432	670300.99983	25938.2315747	43.0	4.48668045121	680680.99957	29057.8579631	1376	2263	137	136	149	157	145	599	29
DLR00017311	16	10	YOR202W	23	SD/MSG -ARG -HIS -LYS -URA +Canavanine +G418 +Thialysine	Yku70_v2_R3_Steve	04	11.0	3.52694364055	8551.24080412	62.7910712644	254.0	3.69272225836	547399.000328	9699.85473426	43.0	4.50253342399	539511.000087	4472.55798059	1515	2259	137	136	144	153	142	792	0
DLR00017311	16	11	YOR202W	23	SD/MSG -ARG -HIS -LYS -URA +Canavanine +G418 +Thialysine	Yku70_v2_R3_Steve	04	11.0	4.05246250193	8151.52141509	90.915830611	254.0	3.96016130586	587605.00047	9790.05510221	43.0	4.81407009913	579758.000148	3781.82110839	1649	2265	137	136	150	157	144	660	7
DLR00017311	16	12	YOR202W	23	SD/MSG -ARG -HIS -LYS -URA +Canavanine +G418 +Thialysine	Yku70_v2_R3_Steve	04	11.0	3.74304523197	9344.6915438	77.2732216906	254.0	3.81977377755	608813.00015	10295.1159445	43.0	4.64738328257	602619.00046	4788.4943535	1788	2259	137	136	145	154	142	861	9
DLR00017311	16	13	YOR202W	23	SD/MSG -ARG -HIS -LYS -URA +Canavanine +G418 +Thialysine	Yku70_v2_R3_Steve	04	11.0	3.95006968227	7861.11957	70.6550584947	254.0	3.95389900469	586553.626792	8097.8512595	43.0	4.84106098822	557659.000272	3630.73789086	1937	2262	137	136	151	158	145	710	35
DLR00017311	16	14	YOR202W	23	SD/MSG -ARG -HIS -LYS -URA +Canavanine +G418 +Thialysine	Yku70_v2_R3_Steve	04	11.0	3.55857632521	8081.12021488	40.6473439512	254.0	3.71528878896	503423.000257	9707.61538554	43.0	4.48858440009	514018.731783	3135.68340764	2063	2261	137	136	143	152	140	715	10
DLR00017311	16	15	YOR202W	23	SD/MSG -ARG -HIS -LYS -URA +Canavanine +G418 +Thialysine	Yku70_v2_R3_Steve	04	11.0	3.83083136099	9690.9932308	180.557728205	254.0	3.955317756	666055.000282	9040.09905026	43.0	4.7881041827	659603.000113	4010.46630026	2197	2274	137	136	153	160	146	1127	24
DLR00017311	16	16	YOR202W	23	SD/MSG -ARG -HIS -LYS -URA +Canavanine +G418 +Thialysine	Yku70_v2_R3_Steve	04	11.0	3.58763245003	10206.0745478	219.241332249	254.0	3.73590733061	663263.999986	18007.8612604	43.0	4.54297969551	656675.999825	16285.5579309	2341	2259	137	136	144	152	141	597	10
DLR00017311	16	17	YOR202W	23	SD/MSG -ARG -HIS -LYS -URA +Canavanine +G418 +Thialysine	Yku70_v2_R3_Steve	04	11.0	4.65133677667	9736.1588052	85.8708293738	254.0	4.27950356392	664443.000327	5675.79439838	43.0	5.19446200768	656868.999853	4008.1503774	2466	2272	137	136	153	160	147	1104	25
DLR00017311	16	18	YOR202W	23	SD/MSG -ARG -HIS -LYS -URA +Canavanine +G418 +Thialysine	Yku70_v2_R3_Steve	04	11.0	3.71605566767	9130.36934059	22.2443944174	254.0	3.88684574783	576991.000289	10585.774717	43.0	4.71884693885	566877.000143	5029.99519942	2600	2254	137	136	147	155	143	454	11
DLR00017311	16	19	YOR202W	23	SD/MSG -ARG -HIS -LYS -URA +Canavanine +G418 +Thialysine	Yku70_v2_R3_Steve	04	11.0	4.74853812237	8622.32508975	379.631494915	254.0	4.04837499811	621028.999212	15931.3974665	43.0	4.90114541562	611822.998554	19717.0998177	2744	2273	137	136	152	159	147	914	31
DLR00017311	16	20	YOR202W	23	SD/MSG -ARG -HIS -LYS -URA +Canavanine +G418 +Thialysine	Yku70_v2_R3_Steve	04	11.0	3.25221214107	8096.94731097	99.7847544485	254.0	3.59045941375	479437.00014	10747.8675705	43.0	4.32926041892	490656.798473	4794.31916203	2870	2247	137	136	145	153	143	528	0
DLR00017311	16	21	YOR202W	23	SD/MSG -ARG -HIS -LYS -URA +Canavanine +G418 +Thialysine	Yku70_v2_R3_Steve	04	11.0	4.61193961022	10248.0246988	77.1555910102	254.0	4.43461381555	728984.000087	5196.38425374	43.0	5.37807818331	729132.999348	5570.41719301	3015	2271	137	136	155	161	149	938	43
DLR00017311	16	22	YOR202W	23	SD/MSG -ARG -HIS -LYS -URA +Canavanine +G418 +Thialysine	Yku70_v2_R3_Steve	04	11.0	3.52109937067	9614.52234048	61.7698766901	254.0	3.78267522541	587914.00004	10983.1841305	43.0	4.59427105689	578341.000526	5285.9984001	3151	2252	137	136	144	151	141	315	0
DLR00017311	16	23	YOR202W	23	SD/MSG -ARG -HIS -LYS -URA +Canavanine +G418 +Thialysine	Yku70_v2_R3_Steve	04	11.0	4.61781913998	10572.6312646	94.1407125875	254.0	4.4710863706	778658.999414	6912.64748562	43.0	5.43643682544	775676.997697	9705.62272259	3295	2268	137	136	154	158	146	1008	20
DLR00017311	16	24	YOR202W	23	SD/MSG -ARG -HIS -LYS -URA +Canavanine +G418 +Thialysine	Yku70_v2_R3_Steve	04	11.0	3.06201072958	11000.0	179.706922078	254.0	3.51487358338	660223.001151	17159.740754	43.0	4.25016542905	654587.001257	10206.4751601	3424	2252	137	136	145	151	140	163	1
DLR00017312	1	1	YOR202W	30	SD/MSG -ARG -HIS -LYS -URA +Canavanine +G418 +Thialysine	Yku70_v2_R3_Steve	07	11.0	4.92702948897	11635.4794873	91.4509130451	254.0	5.39361020239	757401.99772	7758.40328335	43.0	6.415602219	752925.992296	7326.5704151	279	209	137	136	153	158	140	560	42
DLR00017312	1	2	YOR202W	30	SD/MSG -ARG -HIS -LYS -URA +Canavanine +G418 +Thialysine	Yku70_v2_R3_Steve	07	11.0	5.38244920018	8009.491601	110.457095087	254.0	5.22341346022	554881.996774	5886.85798189	43.0	6.19164428	544696.990856	6153.96634756	412	211	137	136	149	156	142	483	8
DLR00017312	1	3	YOR202W	30	SD/MSG -ARG -HIS -LYS -URA +Canavanine +G418 +Thialysine	Yku70_v2_R3_Steve	07	11.0	5.93207651471	11111.8054472	84.7423773404	254.0	5.76085560981	775615.998384	5705.59330101	43.0	6.94572991464	768699.998339	8690.03404072	558	218	137	136	158	164	148	516	0
DLR00017312	1	4	YOR202W	30	SD/MSG -ARG -HIS -LYS -URA +Canavanine +G418 +Thialysine	Yku70_v2_R3_Steve	07	11.0	5.16675358421	8034.21240989	52.9086614088	254.0	5.36819947848	547483.999824	5016.5484433	43.0	6.38422567458	537689.995199	4330.26455798	686	211	137	136	158	165	149	603	1
DLR00017312	1	5	YOR202W	30	SD/MSG -ARG -HIS -LYS -URA +Canavanine +G418 +Thialysine	Yku70_v2_R3_Steve	07	11.0	5.84777172309	9850.97721827	63.2657289672	254.0	5.70897128662	693271.998602	4280.70250794	43.0	7.03742845062	668586.519332	4871.33543108	830	216	137	136	160	167	150	613	0
DLR00017312	1	6	YOR202W	30	SD/MSG -ARG -HIS -LYS -URA +Canavanine +G418 +Thialysine	Yku70_v2_R3_Steve	07	11.0	5.85040401499	10353.4030137	56.2486217522	254.0	5.73466188475	712196.998793	4039.28402098	43.0	7.07324986318	689961.23992	4348.09725446	960	214	137	136	160	167	150	654	0
DLR00017312	1	7	YOR202W	30	SD/MSG -ARG -HIS -LYS -URA +Canavanine +G418 +Thialysine	Yku70_v2_R3_Steve	07	11.0	6.10312105958	10514.5254327	65.2004577377	254.0	5.82992610636	718321.998465	3752.19487618	43.0	7.17010959723	711874.99341	7181.08925201	1104	212	137	136	160	168	150	583	0
DLR00017312	1	8	YOR202W	30	SD/MSG -ARG -HIS -LYS -URA +Canavanine +G418 +Thialysine	Yku70_v2_R3_Steve	07	11.0	5.33162096841	9946.77856737	51.7666154985	254.0	5.62450891557	667573.517384	4202.26317338	43.0	6.69898163251	668189.998791	4934.61325227	1232	215	137	136	160	167	149	694	0
DLR00017312	1	9	YOR202W	30	SD/MSG -ARG -HIS -LYS -URA +Canavanine +G418 +Thialysine	Yku70_v2_R3_Steve	07	11.0	5.98391542167	10532.3600878	62.4659938866	254.0	5.78618402259	714776.998347	4368.8392409	43.0	7.08207944072	707690.994262	6732.96324393	1374	216	137	136	159	167	149	673	0
DLR00017312	1	10	YOR202W	30	SD/MSG -ARG -HIS -LYS -URA +Canavanine +G418 +Thialysine	Yku70_v2_R3_Steve	07	11.0	6.08575258792	10813.6065324	53.8495748528	254.0	5.88503674645	719743.480589	2630.61048107	43.0	7.19091693498	720342.993431	6498.27435074	1504	209	137	136	159	166	147	608	20
DLR00017312	1	11	YOR202W	30	SD/MSG -ARG -HIS -LYS -URA +Canavanine +G418 +Thialysine	Yku70_v2_R3_Steve	07	11.0	5.97995877203	11040.9730486	71.6639671544	254.0	5.87153584993	777742.998892	3911.21819423	43.0	7.28868452155	756635.675489	4099.91396197	1652	214	137	136	159	166	147	726	0
DLR00017312	1	12	YOR202W	30	SD/MSG -ARG -HIS -LYS -URA +Canavanine +G418 +Thialysine	Yku70_v2_R3_Steve	07	11.0	5.51764050042	10352.404498	42.3769022791	254.0	5.63089541512	698389.99956	4308.25787534	43.0	6.8506373805	682201.49278	2796.4681703	1783	214	137	136	157	165	147	811	0
DLR00017312	1	13	YOR202W	30	SD/MSG -ARG -HIS -LYS -URA +Canavanine +G418 +Thialysine	Yku70_v2_R3_Steve	07	11.0	4.99387482567	9825.17856425	71.1277247321	254.0	5.38485703469	635626.999319	6599.00619685	43.0	6.43473118038	631121.994574	6314.73230511	1923	217	137	136	155	164	147	851	0
DLR00017312	1	14	YOR202W	30	SD/MSG -ARG -HIS -LYS -URA +Canavanine +G418 +Thialysine	Yku70_v2_R3_Steve	07	11.0	6.24925170467	12254.3789071	187.16919874	254.0	6.11205193969	832533.00033	3962.68183683	43.0	7.58230650598	830833.993819	5522.56867536	2057	207	137	136	158	166	147	869	6
DLR00017312	1	15	YOR202W	30	SD/MSG -ARG -HIS -LYS -URA +Canavanine +G418 +Thialysine	Yku70_v2_R3_Steve	07	11.0	6.1401948892	10784.2476686	114.584851461	254.0	5.97870527468	734410.000758	2975.59547488	43.0	7.39547914666	730747.994607	4975.55806572	2191	210	137	136	155	163	145	843	0
DLR00017312	1	16	YOR202W	30	SD/MSG -ARG -HIS -LYS -URA +Canavanine +G418 +Thialysine	Yku70_v2_R3_Steve	07	11.0	6.45443065117	12148.4380906	63.4956897569	254.0	6.29501742381	854729.998757	3773.57976471	43.0	7.83837106473	852471.991771	6960.32763728	2329	211	137	136	158	165	147	876	0
DLR00017312	1	17	YOR202W	30	SD/MSG -ARG -HIS -LYS -URA +Canavanine +G418 +Thialysine	Yku70_v2_R3_Steve	07	11.0	6.14546946271	11487.4988487	80.1535382692	254.0	6.0467700562	752161.262107	3269.10596049	43.0	7.46314713138	756826.991881	5977.40960163	2474	213	137	136	154	162	145	913	33
DLR00017312	1	18	YOR202W	30	SD/MSG -ARG -HIS -LYS -URA +Canavanine +G418 +Thialysine	Yku70_v2_R3_Steve	07	11.0	6.61536792941	11882.5933752	357.532343106	254.0	6.31553093667	793035.792232	3757.14222793	43.0	7.8234487253	800689.990926	6767.10823128	2602	211	137	136	157	165	147	742	0
DLR00017312	1	19	YOR202W	30	SD/MSG -ARG -HIS -LYS -URA +Canavanine +G418 +Thialysine	Yku70_v2_R3_Steve	07	11.0	6.10208864807	11581.2093293	31.9651210474	254.0	5.92101884928	695924.566902	3242.98420944	43.0	7.33606447502	682698.371035	3148.74454644	2740	205	137	136	152	160	144	490	73
DLR00017312	1	20	YOR202W	30	SD/MSG -ARG -HIS -LYS -URA +Canavanine +G418 +Thialysine	Yku70_v2_R3_Steve	07	11.0	6.58780865321	12603.7538026	39.7756690625	254.0	6.25055824105	770156.727051	1995.26080524	43.0	7.76253713967	765405.999323	2981.64131465	2876	203	137	136	156	163	146	463	134
DLR00017312	1	21	YOR202W	30	SD/MSG -ARG -HIS -LYS -URA +Canavanine +G418 +Thialysine	Yku70_v2_R3_Steve	07	11.0	6.2470380985	11243.0294288	47.5219607136	254.0	6.06405207436	697243.971967	3009.39085158	43.0	7.50210048169	701124.990204	6908.88386156	3015	210	137	136	153	160	144	434	6
DLR00017312	1	22	YOR202W	30	SD/MSG -ARG -HIS -LYS -URA +Canavanine +G418 +Thialysine	Yku70_v2_R3_Steve	07	11.0	6.44501850747	11419.5737408	72.7770147188	254.0	6.14572256629	730801.99608	5765.24775338	43.0	7.70373455585	704898.222263	5273.64801678	3151	205	137	136	153	159	143	345	0
DLR00017312	1	23	YOR202W	30	SD/MSG -ARG -HIS -LYS -URA +Canavanine +G418 +Thialysine	Yku70_v2_R3_Steve	07	11.0	6.34864224025	12507.7325938	134.543371649	254.0	5.97301813362	855627.996117	10319.9804697	43.0	7.60067854071	812918.599397	9002.60618303	3293	207	137	136	150	156	140	194	24
DLR00017312	1	24	YOR202W	30	SD/MSG -ARG -HIS -LYS -URA +Canavanine +G418 +Thialysine	Yku70_v2_R3_Steve	07	11.0	4.94789127407	11592.9499634	145.323825395	254.0	5.21304005573	741809.992812	9593.9940917	43.0	6.19320644541	736741.988028	10547.1061145	3429	196	137	136	151	156	138	480	58
DLR00017312	2	1	YOR202W	30	SD/MSG -ARG -HIS -LYS -URA +Canavanine +G418 +Thialysine	Yku70_v2_R3_Steve	07	11.0	6.09080996812	11828.2483856	238.772065492	254.0	5.772161768	949209.998887	13457.1189215	43.0	6.78962491877	945683.993277	18897.0715775	280	350	137	136	155	160	143	614	0
DLR00017312	2	2	YJL110C	30	SD/MSG -ARG -HIS -LYS -URA +Canavanine +G418 +Thialysine	Yku70_v2_R3_Steve	07	11.0	5.69794360173	10585.9534564	74.4771217763	254.0	5.78133627114	806635.998522	5125.23056319	43.0	7.124962014	781756.732127	5225.07597472	410	346	137	136	155	160	143	1011	8
DLR00017312	2	3	YJL215C	30	SD/MSG -ARG -HIS -LYS -URA +Canavanine +G418 +Thialysine	Yku70_v2_R3_Steve	07	11.0	6.11076802059	10862.5501621	44.4653688173	254.0	6.13086885003	834279.997599	4751.68457807	43.0	7.62093192066	830459.989361	7962.24905687	553	353	137	136	161	167	148	981	0
DLR00017312	2	4	YJL108C	30	SD/MSG -ARG -HIS -LYS -URA +Canavanine +G418 +Thialysine	Yku70_v2_R3_Steve	07	11.0	5.87577304699	10667.9564949	51.3931990924	254.0	5.94166961677	804762.000114	4307.77626388	43.0	7.30443356993	799909.99437	5233.272366	688	344	137	136	159	166	148	1054	0
DLR00017312	2	5	YJL214W	30	SD/MSG -ARG -HIS -LYS -URA +Canavanine +G418 +Thialysine	Yku70_v2_R3_Steve	07	11.0	6.48906719743	11176.4238788	99.8227271709	254.0	6.3896112563	860166.99848	4095.97847743	43.0	7.93689493544	855025.992205	6294.74524992	827	353	137	136	163	169	150	939	0
DLR00017312	2	6	YJL105W	30	SD/MSG -ARG -HIS -LYS -URA +Canavanine +G418 +Thialysine	Yku70_v2_R3_Steve	07	11.0	5.85905997138	10800.9158338	15.6875991048	254.0	5.9253131416	754535.000161	3557.1745365	43.0	7.28319917629	750757.994684	4674.33263203	961	343	137	136	156	164	146	1103	8
DLR00017312	2	7	YJL213W	30	SD/MSG -ARG -HIS -LYS -URA +Canavanine +G418 +Thialysine	Yku70_v2_R3_Steve	07	11.0	6.48739380792	11919.8261662	68.4080233252	254.0	6.33781772517	923116.998755	3932.22367968	43.0	7.87871050665	920145.99187	6746.22127784	1098	344	137	136	164	170	150	1025	0
DLR00017312	2	8	YJL101C	30	SD/MSG -ARG -HIS -LYS -URA +Canavanine +G418 +Thialysine	Yku70_v2_R3_Steve	07	11.0	0.0	11.0	14.6254467855	254.0	8.35115424931	30119.6069524	664.433451826	43.0	0.5	1309.9997101	267.427006707	1236	351	137	136	-1	-1	-1	0	0
DLR00017312	2	9	YJL212C	30	SD/MSG -ARG -HIS -LYS -URA +Canavanine +G418 +Thialysine	Yku70_v2_R3_Steve	07	11.0	6.58165678645	11880.8029849	55.7148338039	254.0	6.51336482516	939315.99887	3679.08463212	43.0	8.06864271222	936153.992737	6227.42902153	1369	347	137	136	164	171	149	1021	0
DLR00017312	2	10	YJL100W	30	SD/MSG -ARG -HIS -LYS -URA +Canavanine +G418 +Thialysine	Yku70_v2_R3_Steve	07	11.0	6.34028410447	11719.5778859	71.1695728474	254.0	6.26872946945	871204.002813	3380.49490626	43.0	7.76900239832	867784.99839	3197.98462009	1507	347	137	136	158	166	145	961	0
DLR00017312	2	11	YJL211C	30	SD/MSG -ARG -HIS -LYS -URA +Canavanine +G418 +Thialysine	Yku70_v2_R3_Steve	07	11.0	6.33718367082	10574.9822246	21.9542360889	254.0	6.18195449718	711393.001345	3422.51967563	43.0	7.67674200225	706405.996575	3431.97037078	1649	353	137	136	150	159	140	894	0
DLR00017312	2	12	YJL099W	30	SD/MSG -ARG -HIS -LYS -URA +Canavanine +G418 +Thialysine	Yku70_v2_R3_Steve	07	11.0	6.32898896844	11155.048205	36.2728796773	254.0	6.29356351557	828192.002414	2747.69032946	43.0	7.79749923871	823810.997966	3195.49772104	1783	350	137	136	159	166	145	974	0
DLR00017312	2	13	YJL210W	30	SD/MSG -ARG -HIS -LYS -URA +Canavanine +G418 +Thialysine	Yku70_v2_R3_Steve	07	11.0	6.30446651447	10465.8652623	50.829408779	254.0	6.15459608656	674991.000248	2994.60998539	43.0	7.64040896026	669321.994968	3899.57952778	1922	352	137	136	149	158	140	830	0
DLR00017312	2	14	YJL098W	30	SD/MSG -ARG -HIS -LYS -URA +Canavanine +G418 +Thialysine	Yku70_v2_R3_Steve	07	11.0	6.92991903536	12307.7677047	32.8981091569	254.0	6.79488052054	900991.999461	2966.26983503	43.0	8.36392000754	898550.995745	4484.8206612	2058	339	137	136	160	167	146	1063	7
DLR00017312	2	15	YJL208C	30	SD/MSG -ARG -HIS -LYS -URA +Canavanine +G418 +Thialysine	Yku70_v2_R3_Steve	07	11.0	6.85111102573	11391.2244648	128.410226386	254.0	6.67827229287	820027.000137	2582.25507734	43.0	8.24376137818	816354.99623	4016.44246546	2195	345	137	136	157	165	145	945	0
DLR00017312	2	16	YJL095W	30	SD/MSG -ARG -HIS -LYS -URA +Canavanine +G418 +Thialysine	Yku70_v2_R3_Steve	07	11.0	6.81217122353	12158.8768805	67.5160041452	254.0	6.67949744188	873457.000334	2331.48876893	43.0	8.25432188452	870037.996233	4000.76054841	2332	346	137	136	158	166	145	946	0
DLR00017312	2	17	YJL207C	30	SD/MSG -ARG -HIS -LYS -URA +Canavanine +G418 +Thialysine	Yku70_v2_R3_Steve	07	11.0	6.38229648768	10749.157698	55.8768898813	254.0	6.2820447257	729914.999771	2999.75688598	43.0	7.8047794272	724956.994744	4342.13776539	2468	343	137	136	154	163	144	1019	26
DLR00017312	2	18	YJL094C	30	SD/MSG -ARG -HIS -LYS -URA +Canavanine +G418 +Thialysine	Yku70_v2_R3_Steve	07	11.0	6.86764292105	11893.2306429	62.6611475549	254.0	6.59630658468	849648.999319	3376.63601993	43.0	8.16532730219	845716.994514	4845.57449686	2601	346	137	136	157	165	146	890	0
DLR00017312	2	19	YJL206C-A	30	SD/MSG -ARG -HIS -LYS -URA +Canavanine +G418 +Thialysine	Yku70_v2_R3_Steve	07	11.0	6.53482612516	10652.807657	38.8609217254	254.0	6.44654119755	760634.999322	3316.41714961	43.0	7.99025411589	754565.994403	4535.95445036	2736	344	137	136	158	165	146	871	0
DLR00017312	2	20	YJL093C	30	SD/MSG -ARG -HIS -LYS -URA +Canavanine +G418 +Thialysine	Yku70_v2_R3_Steve	07	11.0	6.46177875705	11786.1618302	85.1724350259	254.0	6.35101973232	839670.998931	4085.30642467	43.0	7.88995284413	836063.992815	5697.94249094	2874	336	137	136	156	164	145	919	0
DLR00017312	2	21	YJL206C	30	SD/MSG -ARG -HIS -LYS -URA +Canavanine +G418 +Thialysine	Yku70_v2_R3_Steve	07	11.0	6.06640916792	10504.7552873	74.6735686346	254.0	6.09563082384	772511.995631	6534.68438042	43.0	7.64363824407	742812.188204	5350.30972478	3011	345	137	136	156	164	146	754	0
DLR00017312	2	22	YJL089W	30	SD/MSG -ARG -HIS -LYS -URA +Canavanine +G418 +Thialysine	Yku70_v2_R3_Steve	07	11.0	7.08577144744	13157.8892328	120.055156627	254.0	7.00646157028	1074454.99244	9843.14863744	43.0	8.60140173775	1072845.98545	11514.8278115	3151	340	137	136	160	165	146	838	0
DLR00017312	2	23	YJL204C	30	SD/MSG -ARG -HIS -LYS -URA +Canavanine +G418 +Thialysine	Yku70_v2_R3_Steve	07	11.0	1.53462624651	289.3	34.0684355153	254.0	7.35801939478	43956.0	3275.58563703	43.0	2.67168760393	20367.8029294	464.344461961	3279	345	137	136	144	149	136	134	46
DLR00017312	2	24	YOR202W	30	SD/MSG -ARG -HIS -LYS -URA +Canavanine +G418 +Thialysine	Yku70_v2_R3_Steve	07	11.0	6.68293864273	13380.8900716	202.841291478	254.0	6.53685981841	1084263.18959	13485.286803	43.0	8.06347231785	1132890.97517	25653.5519396	3416	339	137	136	155	160	141	416	49
DLR00017312	3	1	YOR202W	30	SD/MSG -ARG -HIS -LYS -URA +Canavanine +G418 +Thialysine	Yku70_v2_R3_Steve	07	11.0	5.82834808916	12165.7209663	171.846350976	254.0	5.71098320405	982369.998009	9935.42075819	43.0	6.99962974088	944856.626414	11017.5164113	288	488	137	136	157	162	144	868	0
DLR00017312	3	2	YIL076W	30	SD/MSG -ARG -HIS -LYS -URA +Canavanine +G418 +Thialysine	Yku70_v2_R3_Steve	07	11.0	4.6259196811	5643.36004184	63.6396526074	254.0	5.30802017522	381654.001192	5644.14603359	43.0	6.37317326887	370085.000297	3586.11075545	424	481	137	136	146	153	136	1018	0
DLR00017312	3	3	YIR020C	30	SD/MSG -ARG -HIS -LYS -URA +Canavanine +G418 +Thialysine	Yku70_v2_R3_Steve	07	11.0	5.87693796563	10790.3357599	52.2671315895	254.0	6.04831812398	830245.00057	3430.54630477	43.0	7.4708908622	828038.9939	5477.94792417	561	486	137	136	162	167	148	1191	11
DLR00017312	3	4	YIL074C	30	SD/MSG -ARG -HIS -LYS -URA +Canavanine +G418 +Thialysine	Yku70_v2_R3_Steve	07	11.0	5.7094387681	10343.0857599	46.6747937007	254.0	5.90307864019	795305.000226	4957.58597352	43.0	7.21991316963	790170.995047	4693.46438946	687	484	137	136	160	166	147	1058	8
DLR00017312	3	5	YIR019C	30	SD/MSG -ARG -HIS -LYS -URA +Canavanine +G418 +Thialysine	Yku70_v2_R3_Steve	07	11.0	5.30250879211	8780.71322148	26.1102481178	254.0	5.66000649144	611981.000749	4632.34125339	43.0	6.85553561928	610049.997683	2236.77420983	823	485	137	136	156	164	146	1726	0
DLR00017312	3	6	YIL073C	30	SD/MSG -ARG -HIS -LYS -URA +Canavanine +G418 +Thialysine	Yku70_v2_R3_Steve	07	11.0	5.53554045568	9438.58530319	57.6694613837	254.0	5.81375369572	672923.001696	4658.7980997	43.0	7.10215090879	668317.998119	2296.61857539	959	484	137	136	157	165	145	1267	0
DLR00017312	3	7	YIR018W	30	SD/MSG -ARG -HIS -LYS -URA +Canavanine +G418 +Thialysine	Yku70_v2_R3_Steve	07	11.0	5.54080815252	9647.04965286	10.5620370665	254.0	5.80412951429	668721.002197	4052.71840143	43.0	7.07854377947	668360.99916	1892.21974366	1108	483	137	136	156	164	145	1716	4
DLR00017312	3	8	YIL072W	30	SD/MSG -ARG -HIS -LYS -URA +Canavanine +G418 +Thialysine	Yku70_v2_R3_Steve	07	11.0	5.56010921197	9649.38742616	25.5094086816	254.0	5.7736916119	691303.001169	4924.22593928	43.0	7.01661880465	688442.997737	2389.16893152	1234	482	137	136	157	165	145	1401	0
DLR00017312	3	9	YIR017C	30	SD/MSG -ARG -HIS -LYS -URA +Canavanine +G418 +Thialysine	Yku70_v2_R3_Steve	07	11.0	5.73763256941	10325.0042	15.6746417467	254.0	5.91140341535	739620.001418	4879.08369701	43.0	7.27701999202	729715.765055	1772.92781439	1379	484	137	136	157	164	144	1318	3
DLR00017312	3	10	YIL071C	30	SD/MSG -ARG -HIS -LYS -URA +Canavanine +G418 +Thialysine	Yku70_v2_R3_Steve	07	11.0	5.77789880548	10534.5809164	42.5750121797	254.0	5.9303793427	763225.002034	5504.39570988	43.0	7.29180717914	755062.930946	1501.86548874	1508	483	137	136	157	164	144	1308	3
DLR00017312	3	11	YIR016W	30	SD/MSG -ARG -HIS -LYS -URA +Canavanine +G418 +Thialysine	Yku70_v2_R3_Steve	07	11.0	5.77893671632	9227.65181528	29.1275994548	254.0	5.96465686047	665894.002465	3849.51883918	43.0	7.34673317573	661341.999061	2203.1472307	1649	486	137	136	157	164	144	1274	0
DLR00017312	3	12	YIL070C	30	SD/MSG -ARG -HIS -LYS -URA +Canavanine +G418 +Thialysine	Yku70_v2_R3_Steve	07	11.0	5.63098183768	9452.43206319	17.0490654136	254.0	5.82122003265	647057.001825	4110.02759263	43.0	7.15356222486	638192.111438	1401.360193	1785	486	137	136	153	161	141	1329	0
DLR00017312	3	13	YIR014W	30	SD/MSG -ARG -HIS -LYS -URA +Canavanine +G418 +Thialysine	Yku70_v2_R3_Steve	07	11.0	5.74211880933	10167.3362717	15.210081008	254.0	5.97037677598	706369.002477	4502.73771163	43.0	7.34131800707	703723.999331	2392.89431626	1920	486	137	136	154	162	142	1164	0
DLR00017312	3	14	YIL067C	30	SD/MSG -ARG -HIS -LYS -URA +Canavanine +G418 +Thialysine	Yku70_v2_R3_Steve	07	11.0	5.88308160781	9734.00347251	51.561173493	254.0	6.00471495001	677111.003368	4376.03366617	43.0	7.41455604311	669637.428456	1408.30041449	2057	486	137	136	154	162	142	1243	0
DLR00017312	3	15	YIR013C	30	SD/MSG -ARG -HIS -LYS -URA +Canavanine +G418 +Thialysine	Yku70_v2_R3_Steve	07	11.0	5.95179250883	10072.3001854	15.7259825695	254.0	6.04816153064	700522.002133	3782.43591929	43.0	7.47675346754	698445.998011	2941.42615725	2193	485	137	136	153	162	142	1367	0
DLR00017312	3	16	YIL066C	30	SD/MSG -ARG -HIS -LYS -URA +Canavanine +G418 +Thialysine	Yku70_v2_R3_Steve	07	11.0	5.94088759276	9844.64871149	28.6851594149	254.0	6.05224479563	693324.001734	3383.01805424	43.0	7.50488639919	682116.270219	1870.78855318	2324	479	137	136	155	163	143	1252	11
DLR00017312	3	17	YIR009W	30	SD/MSG -ARG -HIS -LYS -URA +Canavanine +G418 +Thialysine	Yku70_v2_R3_Steve	07	11.0	5.80517203811	10069.8415983	43.0754649984	254.0	5.92877423599	669555.002085	4687.80160506	43.0	7.30917922106	667289.99857	2736.86621562	2470	485	137	136	152	161	142	1411	0
DLR00017312	3	18	YIL065C	30	SD/MSG -ARG -HIS -LYS -URA +Canavanine +G418 +Thialysine	Yku70_v2_R3_Steve	07	11.0	5.99235869789	10256.785831	67.1706396992	254.0	6.06632197225	699560.001304	3402.80015964	43.0	7.55125663238	688505.173743	1932.05937686	2606	484	137	136	154	162	143	1294	0
DLR00017312	3	19	YIR007W	30	SD/MSG -ARG -HIS -LYS -URA +Canavanine +G418 +Thialysine	Yku70_v2_R3_Steve	07	11.0	5.87603324586	11101.9884077	29.0900144726	254.0	5.99224655092	753332.000106	4528.68163112	43.0	7.40902389651	752193.99408	4677.63869253	2746	480	137	136	154	162	144	1357	0
DLR00017312	3	20	YIL064W	30	SD/MSG -ARG -HIS -LYS -URA +Canavanine +G418 +Thialysine	Yku70_v2_R3_Steve	07	11.0	5.42323031843	9588.65090584	43.5249907072	254.0	5.66647085749	671920.999027	5974.08562787	43.0	6.84583309003	668474.997753	5142.09902129	2882	483	137	136	154	163	145	1318	0
DLR00017312	3	21	YIR005W	30	SD/MSG -ARG -HIS -LYS -URA +Canavanine +G418 +Thialysine	Yku70_v2_R3_Steve	07	11.0	4.94113204062	7869.67266642	81.4056224205	254.0	5.23690185427	433434.999665	4389.55955674	43.0	6.28052109942	429475.997643	2872.06320491	3015	482	137	136	135	146	132	970	0
DLR00017312	3	22	YIL060W	30	SD/MSG -ARG -HIS -LYS -URA +Canavanine +G418 +Thialysine	Yku70_v2_R3_Steve	07	11.0	6.43983818916	11567.92372	113.4378968	254.0	6.50143071539	885619.998334	4236.10301845	43.0	8.08046973205	866807.673807	4069.23572522	3151	479	137	136	156	162	144	869	0
DLR00017312	3	23	YIR003W	30	SD/MSG -ARG -HIS -LYS -URA +Canavanine +G418 +Thialysine	Yku70_v2_R3_Steve	07	11.0	5.81000941859	10408.7465828	92.9571286373	254.0	5.8630597259	818865.997447	7055.5611815	43.0	7.15830297199	815273.993887	11527.5719232	3287	477	137	136	151	157	139	966	13
DLR00017312	3	24	YOR202W	30	SD/MSG -ARG -HIS -LYS -URA +Canavanine +G418 +Thialysine	Yku70_v2_R3_Steve	07	11.0	6.47770089218	13281.0161582	253.115345008	254.0	6.25016063386	1073174.99444	15399.3654687	43.0	7.89744873234	1072663.98031	21190.5624623	3422	477	137	136	155	160	140	621	44
DLR00017312	4	1	YOR202W	30	SD/MSG -ARG -HIS -LYS -URA +Canavanine +G418 +Thialysine	Yku70_v2_R3_Steve	07	11.0	6.32547530949	11897.9533094	209.487729389	254.0	6.01737429579	1030859.9977	15592.8427189	43.0	7.59967236993	1028301.98406	22408.8003396	278	620	137	136	162	167	147	875	0
DLR00017312	4	2	YJL131C	30	SD/MSG -ARG -HIS -LYS -URA +Canavanine +G418 +Thialysine	Yku70_v2_R3_Steve	07	11.0	6.08347995676	11178.3088225	70.4387918732	254.0	6.0424791199	940611.997219	6043.05401831	43.0	7.58218621603	910120.358609	7323.52333326	412	617	137	136	163	167	147	981	9
DLR00017312	4	3	YJR011C	30	SD/MSG -ARG -HIS -LYS -URA +Canavanine +G418 +Thialysine	Yku70_v2_R3_Steve	07	11.0	5.93873459494	10473.0216459	75.3077136039	254.0	6.01273204082	826062.998722	4302.00991785	43.0	7.48222167569	804266.824925	4125.0761778	549	618	137	136	161	166	147	1056	3
DLR00017312	4	4	YJL130C	30	SD/MSG -ARG -HIS -LYS -URA +Canavanine +G418 +Thialysine	Yku70_v2_R3_Steve	07	11.0	0.0	11.0	17.6426857065	254.0	12.0	30590.1	1289.80766428	43.0	0.0	43.0	89.1407126093	690	625	137	136	-1	-1	-1	0	0
DLR00017312	4	5	YJR010W	30	SD/MSG -ARG -HIS -LYS -URA +Canavanine +G418 +Thialysine	Yku70_v2_R3_Steve	07	11.0	6.5955646422	11605.9735762	110.914678002	254.0	6.49565666548	944377.999369	4026.45073621	43.0	8.06386936887	926329.425587	3389.078815	825	619	137	136	166	172	151	963	0
DLR00017312	4	6	YJL128C	30	SD/MSG -ARG -HIS -LYS -URA +Canavanine +G418 +Thialysine	Yku70_v2_R3_Steve	07	11.0	5.98108298921	10448.5995458	32.5374800143	254.0	5.97457521702	748680.001204	5052.9052926	43.0	7.38479732285	734768.102547	2032.63839206	960	617	137	136	156	164	143	947	0
DLR00017312	4	7	YJR010C-A	30	SD/MSG -ARG -HIS -LYS -URA +Canavanine +G418 +Thialysine	Yku70_v2_R3_Steve	07	11.0	6.3035039338	11121.8687837	38.268645455	254.0	6.36456461671	863079.00299	3482.28841449	43.0	7.88089418453	859319.999054	2876.58394241	1097	617	137	136	163	169	148	1036	0
DLR00017312	4	8	YJL126W	30	SD/MSG -ARG -HIS -LYS -URA +Canavanine +G418 +Thialysine	Yku70_v2_R3_Steve	07	11.0	5.95385100297	10942.0031546	48.5749605382	254.0	6.04095821923	797793.002691	4793.14547524	43.0	7.43378253939	796369.999455	2414.35874448	1234	614	137	136	159	166	145	1303	0
DLR00017312	4	9	YJR009C	30	SD/MSG -ARG -HIS -LYS -URA +Canavanine +G418 +Thialysine	Yku70_v2_R3_Steve	07	11.0	6.55676105052	12632.1945968	50.2600733007	254.0	6.57102413108	1001685.00249	2669.23904621	43.0	8.12727804406	991830.331473	1958.76355312	1371	618	137	136	165	171	149	1077	18
DLR00017312	4	10	YJL124C	30	SD/MSG -ARG -HIS -LYS -URA +Canavanine +G418 +Thialysine	Yku70_v2_R3_Steve	07	11.0	3.95101263816	4395.59878294	149.61613415	254.0	4.38993143145	179188.999651	4368.0206552	43.0	5.16564455937	175371.996979	2298.97571908	1507	611	137	136	121	134	123	970	10
DLR00017312	4	11	YJR008W	30	SD/MSG -ARG -HIS -LYS -URA +Canavanine +G418 +Thialysine	Yku70_v2_R3_Steve	07	11.0	6.56233133423	11235.2688569	96.610388578	254.0	6.49538526043	885302.002695	3210.79823062	43.0	8.02882428687	882805.998678	2784.60497211	1644	614	137	136	164	170	147	1006	0
DLR00017312	4	12	YJL123C	30	SD/MSG -ARG -HIS -LYS -URA +Canavanine +G418 +Thialysine	Yku70_v2_R3_Steve	07	11.0	5.85498561553	9854.83663785	25.9642091206	254.0	5.97862786227	706379.003754	5481.71285917	43.0	7.35591128625	700416.010698	1439.23323659	1778	613	137	136	155	163	142	1176	0
DLR00017312	4	13	YJR005W	30	SD/MSG -ARG -HIS -LYS -URA +Canavanine +G418 +Thialysine	Yku70_v2_R3_Steve	07	11.0	6.41112635676	10862.8565624	21.6075132033	254.0	6.41997437643	830000.004255	2935.1550062	43.0	7.94072822872	825717.001626	1813.595056	1917	613	137	136	161	167	145	973	0
DLR00017312	4	14	YJL122W	30	SD/MSG -ARG -HIS -LYS -URA +Canavanine +G418 +Thialysine	Yku70_v2_R3_Steve	07	11.0	5.90891375671	9625.4552812	46.2747729422	254.0	6.00439077022	682431.004237	4648.48675974	43.0	7.39060075009	677890.003255	1275.03295201	2056	621	137	136	155	162	141	1086	0
DLR00017312	4	15	YJR003C	30	SD/MSG -ARG -HIS -LYS -URA +Canavanine +G418 +Thialysine	Yku70_v2_R3_Steve	07	11.0	6.3892779715	10119.0673946	79.3559529384	254.0	6.37716840533	770119.00247	2507.5636391	43.0	7.88605201051	764676.998582	2737.41645757	2192	613	137	136	160	166	145	999	0
DLR00017312	4	16	YJL121C	30	SD/MSG -ARG -HIS -LYS -URA +Canavanine +G418 +Thialysine	Yku70_v2_R3_Steve	07	11.0	5.22313164126	8901.7357397	68.1612062366	254.0	5.54864863947	515685.001757	5847.26221856	43.0	6.70463117137	513107.000548	2528.40618002	2332	608	137	136	142	152	134	1239	0
DLR00017312	4	17	YJR001W	30	SD/MSG -ARG -HIS -LYS -URA +Canavanine +G418 +Thialysine	Yku70_v2_R3_Steve	07	11.0	6.34331059477	10084.6790901	15.3149221041	254.0	6.36501811338	738592.003734	2591.96942512	43.0	7.8682053834	732565.001219	1990.86746007	2468	622	137	136	159	166	145	1032	0
DLR00017312	4	18	YJL116C	30	SD/MSG -ARG -HIS -LYS -URA +Canavanine +G418 +Thialysine	Yku70_v2_R3_Steve	07	11.0	6.33125386365	11087.0348122	86.990691997	254.0	6.30069755085	794646.001291	3349.33197885	43.0	7.81898314409	790974.996312	3679.88676474	2599	614	137	136	157	164	144	1062	0
DLR00017312	4	19	YJL218W	30	SD/MSG -ARG -HIS -LYS -URA +Canavanine +G418 +Thialysine	Yku70_v2_R3_Steve	07	11.0	6.9287455407	11897.5440959	16.978210762	254.0	6.95752055159	952370.995235	5982.43166261	43.0	8.53544341286	948767.989803	7363.28663011	2735	615	137	136	165	172	150	900	0
DLR00017312	4	20	YJL115W	30	SD/MSG -ARG -HIS -LYS -URA +Canavanine +G418 +Thialysine	Yku70_v2_R3_Steve	07	11.0	4.21934982979	4298.04308306	63.5001053025	254.0	4.57299793002	217226.998519	5240.60219286	43.0	5.42282842353	209272.992217	2834.28121078	2877	613	137	136	129	141	129	1295	0
DLR00017312	4	21	YJL217W	30	SD/MSG -ARG -HIS -LYS -URA +Canavanine +G418 +Thialysine	Yku70_v2_R3_Steve	07	11.0	6.68052596966	11703.382234	34.2884949753	254.0	6.65560288018	952328.998644	4230.94998411	43.0	8.23307921284	934079.980393	3869.43797152	3014	612	137	136	162	168	149	900	0
DLR00017312	4	22	YJL112W	30	SD/MSG -ARG -HIS -LYS -URA +Canavanine +G418 +Thialysine	Yku70_v2_R3_Steve	07	11.0	6.43290355891	11533.198852	119.143109971	254.0	6.37366768644	868285.997984	4577.94979361	43.0	7.92475467462	865064.991106	6860.06668359	3150	613	137	136	153	160	143	894	0
DLR00017312	4	23	YJL216C	30	SD/MSG -ARG -HIS -LYS -URA +Canavanine +G418 +Thialysine	Yku70_v2_R3_Steve	07	11.0	6.54045546782	10183.7877198	145.12501253	254.0	6.44433001577	846085.994498	7530.60800703	43.0	8.00016434986	839810.98628	10020.3874828	3280	612	137	136	155	160	142	759	0
DLR00017312	4	24	YOR202W	30	SD/MSG -ARG -HIS -LYS -URA +Canavanine +G418 +Thialysine	Yku70_v2_R3_Steve	07	11.0	6.66764382729	13271.3960217	267.298171878	254.0	6.46070518957	1109343.99087	19889.3301516	43.0	8.1257074062	1107589.97554	24328.3492883	3420	613	137	136	157	161	141	607	36
DLR00017312	5	1	YOR202W	30	SD/MSG -ARG -HIS -LYS -URA +Canavanine +G418 +Thialysine	Yku70_v2_R3_Steve	07	11.0	5.14368486897	11169.2877999	93.6965394046	254.0	5.42229355036	906353.993777	8993.89629632	43.0	6.43604062821	903246.988924	11441.7278035	285	759	137	136	157	163	145	1011	0
DLR00017312	5	2	YIL095W	30	SD/MSG -ARG -HIS -LYS -URA +Canavanine +G418 +Thialysine	Yku70_v2_R3_Steve	07	11.0	5.34648461296	9025.12071557	39.8214942414	254.0	5.62343453412	712018.999308	4424.26942555	43.0	6.74183386574	705636.998905	4663.77248853	421	756	137	136	158	164	145	1192	0
DLR00017312	5	3	YIR033W	30	SD/MSG -ARG -HIS -LYS -URA +Canavanine +G418 +Thialysine	Yku70_v2_R3_Steve	07	11.0	4.77854005547	8551.03111032	114.501344764	254.0	5.22508535045	537047.999873	6338.45312288	43.0	6.27619640911	535674.996637	4753.78374535	554	760	137	136	145	153	138	1726	0
DLR00017312	5	4	YIL093C	30	SD/MSG -ARG -HIS -LYS -URA +Canavanine +G418 +Thialysine	Yku70_v2_R3_Steve	07	11.0	5.3615279201	9501.40934237	35.5792993915	254.0	5.71159894872	712943.99986	6632.66081374	43.0	6.95487981408	697597.940791	2323.6913802	690	759	137	136	159	166	147	1128	0
DLR00017312	5	5	YIR032C	30	SD/MSG -ARG -HIS -LYS -URA +Canavanine +G418 +Thialysine	Yku70_v2_R3_Steve	07	11.0	5.89071479832	11062.0041307	31.1939691081	254.0	6.02341481491	791209.001972	4696.81877043	43.0	7.42250508565	790477.997766	3218.91583956	826	760	137	136	158	165	146	1395	0
DLR00017312	5	6	YIL092W	30	SD/MSG -ARG -HIS -LYS -URA +Canavanine +G418 +Thialysine	Yku70_v2_R3_Steve	07	11.0	5.47063783914	9078.12485841	25.6321103056	254.0	5.75420019088	627435.001627	5165.13327485	43.0	7.03733557611	619581.341025	1499.12944067	962	759	137	136	154	162	143	1435	0
DLR00017312	5	7	YIR031C	30	SD/MSG -ARG -HIS -LYS -URA +Canavanine +G418 +Thialysine	Yku70_v2_R3_Steve	07	11.0	5.73436462426	10239.6965521	22.8314419552	254.0	5.91456955295	742644.002878	5700.95141228	43.0	7.25622438825	736815.141037	1219.80745178	1109	759	137	136	157	164	145	1279	0
DLR00017312	5	8	YIL090W	30	SD/MSG -ARG -HIS -LYS -URA +Canavanine +G418 +Thialysine	Yku70_v2_R3_Steve	07	11.0	3.71043725515	1816.62330373	68.1408713851	254.0	4.70364450924	123905.999486	3613.44654705	43.0	5.20247840891	103263.593718	1248.1276025	1238	755	137	136	141	151	136	867	6
DLR00017312	5	9	YIR030C	30	SD/MSG -ARG -HIS -LYS -URA +Canavanine +G418 +Thialysine	Yku70_v2_R3_Steve	07	11.0	5.28378233607	9390.5474159	51.3720316244	254.0	5.73253023331	650153.001748	6457.81130572	43.0	6.9350073731	648782.999835	2452.57233242	1380	755	137	136	155	162	143	1466	6
DLR00017312	5	10	YIL089W	30	SD/MSG -ARG -HIS -LYS -URA +Canavanine +G418 +Thialysine	Yku70_v2_R3_Steve	07	11.0	5.46040750188	9579.86426126	38.0494689482	254.0	5.8058643425	681830.002596	7667.20347035	43.0	7.04824456594	679606.00262	2715.18545616	1509	751	137	136	156	164	143	1361	0
DLR00017312	5	11	YIR029W	30	SD/MSG -ARG -HIS -LYS -URA +Canavanine +G418 +Thialysine	Yku70_v2_R3_Steve	07	11.0	5.75859198015	10718.8127916	29.033282505	254.0	5.93407562243	739673.003156	7404.62706505	43.0	7.25211331438	738092.002972	2383.37548726	1647	759	137	136	154	161	141	1272	0
DLR00017312	5	12	YIL088C	30	SD/MSG -ARG -HIS -LYS -URA +Canavanine +G418 +Thialysine	Yku70_v2_R3_Steve	07	11.0	6.01305047985	10841.6287315	13.5228107236	254.0	6.07729822309	777774.00301	5244.62953886	43.0	7.50704126446	770710.891978	1681.22417308	1782	758	137	136	156	163	142	1191	9
DLR00017312	5	13	YIR028W	30	SD/MSG -ARG -HIS -LYS -URA +Canavanine +G418 +Thialysine	Yku70_v2_R3_Steve	07	11.0	5.80548687877	10368.3071543	17.9639955877	254.0	5.98229620493	719746.003761	4947.77510949	43.0	7.34583644169	720481.002271	1624.87300156	1933	758	137	136	154	161	141	1569	11
DLR00017312	5	14	YIL087C	30	SD/MSG -ARG -HIS -LYS -URA +Canavanine +G418 +Thialysine	Yku70_v2_R3_Steve	07	11.0	5.94523469672	10848.2806932	30.1800289204	254.0	6.07258962944	782067.575718	5573.14183313	43.0	7.49394995048	774503.003474	1483.95253867	2062	759	137	136	156	163	142	1133	0
DLR00017312	5	15	YIR027C	30	SD/MSG -ARG -HIS -LYS -URA +Canavanine +G418 +Thialysine	Yku70_v2_R3_Steve	07	11.0	5.91057202063	11061.4601629	29.2018427635	254.0	6.07215988228	769082.003529	4522.85920632	43.0	7.49320033384	768617.000811	2322.5766282	2205	747	137	136	155	162	142	1366	11
DLR00017312	5	16	YIL086C	30	SD/MSG -ARG -HIS -LYS -URA +Canavanine +G418 +Thialysine	Yku70_v2_R3_Steve	07	11.0	6.23893615246	11093.0004427	22.9826810698	254.0	6.1989337198	776642.004363	4756.77699179	43.0	7.67100894963	774577.002309	1743.73875591	2335	756	137	136	155	162	142	1032	0
DLR00017312	5	17	YIR025W	30	SD/MSG -ARG -HIS -LYS -URA +Canavanine +G418 +Thialysine	Yku70_v2_R3_Steve	07	11.0	5.79679773572	10360.6642588	13.8106485038	254.0	5.96995003818	708080.002323	5068.26787337	43.0	7.34216685601	706544.999045	2766.63280649	2477	755	137	136	153	161	141	1342	8
DLR00017312	5	18	YIL084C	30	SD/MSG -ARG -HIS -LYS -URA +Canavanine +G418 +Thialysine	Yku70_v2_R3_Steve	07	11.0	5.84612127914	10336.1215037	21.9998324966	254.0	5.75301529928	633924.998943	5308.96301683	43.0	7.05337087017	631655.993834	5017.05196417	2603	751	137	136	145	154	136	917	11
DLR00017312	5	19	YIR024C	30	SD/MSG -ARG -HIS -LYS -URA +Canavanine +G418 +Thialysine	Yku70_v2_R3_Steve	07	11.0	5.76181833442	9598.00389858	66.8380205535	254.0	5.86543038919	626712.002399	5435.86500716	43.0	7.20218958295	621989.00044	2087.24652538	2739	755	137	136	149	158	140	1017	0
DLR00017312	5	20	YIL079C	30	SD/MSG -ARG -HIS -LYS -URA +Canavanine +G418 +Thialysine	Yku70_v2_R3_Steve	07	11.0	6.63852689314	12618.7080426	103.508087117	254.0	6.52772437798	942805.998219	5357.17003501	43.0	8.10809266052	924504.23431	3877.38420736	2874	749	137	136	159	166	147	871	23
DLR00017312	5	21	YIR023W	30	SD/MSG -ARG -HIS -LYS -URA +Canavanine +G418 +Thialysine	Yku70_v2_R3_Steve	07	11.0	4.31256347927	3772.93000526	84.7246382188	254.0	4.87292132023	229813.999694	3659.98712357	43.0	5.80608251338	216503.262045	2098.51308691	3010	752	137	136	138	149	136	1605	0
DLR00017312	5	22	YIL077C	30	SD/MSG -ARG -HIS -LYS -URA +Canavanine +G418 +Thialysine	Yku70_v2_R3_Steve	07	11.0	6.48863559815	11669.5148514	68.505111395	254.0	6.33890641947	935010.996126	6523.78897602	43.0	7.89766674878	931122.987684	9429.35458347	3149	752	137	136	156	163	145	856	0
DLR00017312	5	23	YIR020W-B	30	SD/MSG -ARG -HIS -LYS -URA +Canavanine +G418 +Thialysine	Yku70_v2_R3_Steve	07	11.0	6.03418031625	11482.3174869	77.9919073936	254.0	6.02598364801	870454.997309	5422.69299406	43.0	7.47811448645	867215.989937	9310.8369079	3282	753	137	136	148	156	138	781	34
DLR00017312	5	24	YOR202W	30	SD/MSG -ARG -HIS -LYS -URA +Canavanine +G418 +Thialysine	Yku70_v2_R3_Steve	07	11.0	6.78242277378	14139.9176309	165.279378482	254.0	6.69144867958	1141914.99652	10084.2947519	43.0	8.2962490252	1141059.98928	13734.5575901	3429	747	137	136	158	162	142	564	101
DLR00017312	6	1	YOR202W	30	SD/MSG -ARG -HIS -LYS -URA +Canavanine +G418 +Thialysine	Yku70_v2_R3_Steve	07	11.0	6.28038874538	11888.6336572	213.5029429	254.0	5.89928292002	1053638.99996	15134.1390199	43.0	6.9578463622	1051962.99532	22159.2031216	283	894	137	136	162	167	148	927	0
DLR00017312	6	2	YJL144W	30	SD/MSG -ARG -HIS -LYS -URA +Canavanine +G418 +Thialysine	Yku70_v2_R3_Steve	07	11.0	5.70626734203	10696.0410451	51.0068720221	254.0	5.86469136608	890076.99834	5168.34146108	43.0	7.24815437252	864275.571148	5597.57340802	417	892	137	136	161	167	148	1165	0
DLR00017312	6	3	YJR032W	30	SD/MSG -ARG -HIS -LYS -URA +Canavanine +G418 +Thialysine	Yku70_v2_R3_Steve	07	11.0	5.40918046806	8810.00446157	91.636358234	254.0	5.47413445104	563230.999911	5637.67575418	43.0	6.64372587326	549783.007083	2131.14398494	551	897	137	136	145	153	137	1046	0
DLR00017312	6	4	YJL142C	30	SD/MSG -ARG -HIS -LYS -URA +Canavanine +G418 +Thialysine	Yku70_v2_R3_Steve	07	11.0	6.04084843004	10502.8690865	69.2447135568	254.0	6.09717638175	845908.000857	4345.93539272	43.0	7.52893728168	840347.995108	4841.42228413	686	889	137	136	164	170	150	1017	0
DLR00017312	6	5	YJR031C	30	SD/MSG -ARG -HIS -LYS -URA +Canavanine +G418 +Thialysine	Yku70_v2_R3_Steve	07	11.0	6.74524397645	11686.5317297	108.839993354	254.0	6.65450157774	928516.000962	2823.44100103	43.0	8.21571259563	926183.996544	4118.49368005	824	893	137	136	166	172	151	1005	0
DLR00017312	6	6	YJL141C	30	SD/MSG -ARG -HIS -LYS -URA +Canavanine +G418 +Thialysine	Yku70_v2_R3_Steve	07	11.0	6.20854417573	11096.6205409	33.2082581881	254.0	6.1262871999	810828.000432	4565.54349469	43.0	7.58598879975	806762.994447	4845.11517422	958	889	137	136	157	164	144	931	0
DLR00017312	6	7	YJR030C	30	SD/MSG -ARG -HIS -LYS -URA +Canavanine +G418 +Thialysine	Yku70_v2_R3_Steve	07	11.0	6.41464739069	10988.8592769	33.0039643847	254.0	6.3170627808	843108.002536	3420.32100683	43.0	7.82412251018	839299.998407	3012.15905493	1100	890	137	136	161	167	146	1017	5
DLR00017312	6	8	YJL139C	30	SD/MSG -ARG -HIS -LYS -URA +Canavanine +G418 +Thialysine	Yku70_v2_R3_Steve	07	11.0	5.39960225575	8927.82170235	72.3850923625	254.0	5.70501818162	633856.001372	7143.96677503	43.0	6.91505854812	629153.999512	2678.35222741	1236	886	137	136	154	162	143	1272	0
DLR00017312	6	9	YJR026W	30	SD/MSG -ARG -HIS -LYS -URA +Canavanine +G418 +Thialysine	Yku70_v2_R3_Steve	07	11.0	6.39148632313	11050.3285732	62.7178098102	254.0	6.43355556634	862227.001481	3572.79746096	43.0	7.95119382977	859588.996732	3685.71878771	1373	886	137	136	162	169	147	1112	0
DLR00017312	6	10	YJL138C	30	SD/MSG -ARG -HIS -LYS -URA +Canavanine +G418 +Thialysine	Yku70_v2_R3_Steve	07	11.0	5.2760300515	9375.2254471	60.3886624186	254.0	5.66835745526	633243.000785	6497.0777199	43.0	6.83921933417	631646.998473	2839.50994786	1511	889	137	136	152	160	140	1428	0
DLR00017312	6	11	YJR025C	30	SD/MSG -ARG -HIS -LYS -URA +Canavanine +G418 +Thialysine	Yku70_v2_R3_Steve	07	11.0	5.99095161862	10298.5327937	31.7387263143	254.0	6.11707802643	749769.003674	5496.49143064	43.0	7.54400107536	746548.001712	1731.3680303	1647	895	137	136	157	163	142	1056	0
DLR00017312	6	12	YJL137C	30	SD/MSG -ARG -HIS -LYS -URA +Canavanine +G418 +Thialysine	Yku70_v2_R3_Steve	07	11.0	6.09503962769	10712.8561609	13.9204618338	254.0	6.20598472605	777418.003859	4772.51833772	43.0	7.66455291965	775426.001607	1798.54879081	1784	895	137	136	156	163	142	1173	0
DLR00017312	6	13	YJR024C	30	SD/MSG -ARG -HIS -LYS -URA +Canavanine +G418 +Thialysine	Yku70_v2_R3_Steve	07	11.0	6.41707700911	10321.1426235	15.4309587433	254.0	6.39227881494	787423.002921	3316.2677619	43.0	7.8996724009	783541.999253	2374.91362533	1923	888	137	136	160	166	144	1033	0
DLR00017312	6	14	YJL136C	30	SD/MSG -ARG -HIS -LYS -URA +Canavanine +G418 +Thialysine	Yku70_v2_R3_Steve	07	11.0	4.20858424704	5280.56139752	155.010185332	254.0	4.6869063252	209222.999999	4894.60527742	43.0	5.49300614223	207189.998679	2525.03228114	2059	890	137	136	121	133	121	770	0
DLR00017312	6	15	YJR021C	30	SD/MSG -ARG -HIS -LYS -URA +Canavanine +G418 +Thialysine	Yku70_v2_R3_Steve	07	11.0	6.49513086429	11201.5657285	6.00744115469	254.0	6.45903246087	858296.003685	3032.35291111	43.0	7.98592784905	855679.000299	2365.30629181	2192	887	137	136	160	166	145	1015	0
DLR00017312	6	16	YJL135W	30	SD/MSG -ARG -HIS -LYS -URA +Canavanine +G418 +Thialysine	Yku70_v2_R3_Steve	07	11.0	6.31326391741	11161.9999891	59.2301357128	254.0	6.28643570921	817747.002785	4039.70003645	43.0	7.789401527	815050.998862	2837.48868518	2328	886	137	136	157	164	142	1048	0
DLR00017312	6	17	YJR020W	30	SD/MSG -ARG -HIS -LYS -URA +Canavanine +G418 +Thialysine	Yku70_v2_R3_Steve	07	11.0	6.35276081355	11191.1528963	83.137354788	254.0	6.32438662783	816729.002077	4042.70527857	43.0	7.84067957503	813910.997678	3316.74927003	2469	887	137	136	156	164	143	978	0
DLR00017312	6	18	YJL134W	30	SD/MSG -ARG -HIS -LYS -URA +Canavanine +G418 +Thialysine	Yku70_v2_R3_Steve	07	11.0	6.57623236575	11749.4699833	17.9773027614	254.0	6.51227180316	878680.002047	2991.75640513	43.0	8.05962099517	875980.997888	3520.8972144	2602	885	137	136	158	166	145	1002	0
DLR00017312	6	19	YJR019C	30	SD/MSG -ARG -HIS -LYS -URA +Canavanine +G418 +Thialysine	Yku70_v2_R3_Steve	07	11.0	6.60121305741	11256.9247835	34.8395378705	254.0	6.49818413007	830207.001908	3138.78210169	43.0	8.04464524674	826282.997906	3548.98052102	2737	885	137	136	157	165	144	881	0
DLR00017312	6	20	YJL133W	30	SD/MSG -ARG -HIS -LYS -URA +Canavanine +G418 +Thialysine	Yku70_v2_R3_Steve	07	11.0	6.56173540738	12096.5196574	59.0962693761	254.0	6.45456529568	885579.999726	3784.23843907	43.0	8.01567503269	883777.993973	5648.89415746	2871	886	137	136	156	164	144	1018	15
DLR00017312	6	21	YJR015W	30	SD/MSG -ARG -HIS -LYS -URA +Canavanine +G418 +Thialysine	Yku70_v2_R3_Steve	07	11.0	6.76271793765	10956.1976391	85.9260674105	254.0	6.59930010035	886912.998051	4613.56570499	43.0	8.16098880899	881045.99262	6155.10079686	3009	887	137	136	160	167	148	862	0
DLR00017312	6	22	YJL132W	30	SD/MSG -ARG -HIS -LYS -URA +Canavanine +G418 +Thialysine	Yku70_v2_R3_Steve	07	11.0	3.77835931158	2295.07462614	42.3508705525	254.0	4.68471547033	181053.999543	3596.48438814	43.0	5.49728915638	160912.998267	1704.59233782	3147	891	137	136	146	156	142	870	0
DLR00017312	6	23	YJR014W	30	SD/MSG -ARG -HIS -LYS -URA +Canavanine +G418 +Thialysine	Yku70_v2_R3_Steve	07	11.0	6.35180319698	10924.7936419	152.520612286	254.0	6.0424064935	905413.99725	5970.16026118	43.0	7.48837446363	899292.989878	9923.13242939	3282	888	137	136	153	160	141	705	0
DLR00017312	6	24	YOR202W	30	SD/MSG -ARG -HIS -LYS -URA +Canavanine +G418 +Thialysine	Yku70_v2_R3_Steve	07	11.0	6.67051993013	13864.3623679	185.192502284	254.0	6.64490399851	1160128.93522	11163.5601512	43.0	8.20162611494	1200491.97838	21920.4912497	3421	882	137	136	158	163	142	567	56
DLR00017312	7	1	YOR202W	30	SD/MSG -ARG -HIS -LYS -URA +Canavanine +G418 +Thialysine	Yku70_v2_R3_Steve	07	11.0	5.37766111302	11885.213774	101.423664404	254.0	5.55707646073	987118.995512	9300.85486375	43.0	6.5803035901	984771.990212	11912.325324	288	1029	137	136	158	164	146	949	0
DLR00017312	7	2	YIL110W	30	SD/MSG -ARG -HIS -LYS -URA +Canavanine +G418 +Thialysine	Yku70_v2_R3_Steve	07	11.0	4.46766425695	5860.55474866	55.0631462385	254.0	4.86306019166	381189.997502	4156.83860811	43.0	5.83474600597	375521.992629	3393.0192841	422	1027	137	136	141	151	136	1854	0
DLR00017312	7	3	YJL007C	30	SD/MSG -ARG -HIS -LYS -URA +Canavanine +G418 +Thialysine	Yku70_v2_R3_Steve	07	11.0	5.31406133314	9167.03187424	76.7469003651	254.0	5.68194987762	718855.000078	5977.65373093	43.0	6.89490729727	705357.188357	2092.64682632	562	1033	137	136	159	166	148	1383	0
DLR00017312	7	4	YIL108W	30	SD/MSG -ARG -HIS -LYS -URA +Canavanine +G418 +Thialysine	Yku70_v2_R3_Steve	07	11.0	0.0	11.0	24.0770691491	254.0	12.0	30868.2	1747.42959073	43.0	0.0	43.0	121.132329122	690	1033	137	136	-1	-1	-1	0	0
DLR00017312	7	5	YJL004C	30	SD/MSG -ARG -HIS -LYS -URA +Canavanine +G418 +Thialysine	Yku70_v2_R3_Steve	07	11.0	5.64528719383	9991.00484698	44.8414335268	254.0	5.85753095137	723949.001372	6351.28497345	43.0	7.18414818859	714959.337666	1960.54743272	830	1034	137	136	156	164	145	1216	0
DLR00017312	7	6	YIL107C	30	SD/MSG -ARG -HIS -LYS -URA +Canavanine +G418 +Thialysine	Yku70_v2_R3_Steve	07	11.0	5.80439501882	9378.21521759	66.4389419395	254.0	5.90952531507	669169.001833	5157.33828995	43.0	7.28034678736	656449.98067	2000.22932523	964	1033	137	136	154	162	143	1005	0
DLR00017312	7	7	YIR044C	30	SD/MSG -ARG -HIS -LYS -URA +Canavanine +G418 +Thialysine	Yku70_v2_R3_Steve	07	11.0	6.01740657247	10836.5176678	49.7306348771	254.0	6.0548274426	749950.002263	4697.2826346	43.0	7.48565189907	747518.998369	2910.21769863	1103	1031	137	136	154	162	142	1155	10
DLR00017312	7	8	YIL105C	30	SD/MSG -ARG -HIS -LYS -URA +Canavanine +G418 +Thialysine	Yku70_v2_R3_Steve	07	11.0	6.24391434375	11929.1400885	71.9911424083	254.0	6.23123553753	842545.003284	4893.42959706	43.0	7.71768555101	841580.000097	2720.71524607	1239	1031	137	136	155	163	142	1065	10
DLR00017312	7	9	YIR043C	30	SD/MSG -ARG -HIS -LYS -URA +Canavanine +G418 +Thialysine	Yku70_v2_R3_Steve	07	11.0	6.05000240022	11637.1193347	12.5716387105	254.0	6.23648226609	840766.002646	4964.84003137	43.0	7.71720611684	839788.998865	3226.36282827	1375	1029	137	136	156	163	143	1200	12
DLR00017312	7	10	YIL103W	30	SD/MSG -ARG -HIS -LYS -URA +Canavanine +G418 +Thialysine	Yku70_v2_R3_Steve	07	11.0	5.31035060453	9628.37559644	74.2400010537	254.0	5.617638995	578592.001396	8255.79592378	43.0	6.79794483168	578458.000378	3859.38123599	1505	1030	137	136	143	152	134	1181	22
DLR00017312	7	11	YIR042C	30	SD/MSG -ARG -HIS -LYS -URA +Canavanine +G418 +Thialysine	Yku70_v2_R3_Steve	07	11.0	5.9177839827	11719.6364604	42.2877609452	254.0	6.02115305854	817887.0023	7684.61413351	43.0	7.38385731465	817883.00045	2979.85777067	1657	1026	137	136	153	160	140	1286	0
DLR00017312	7	12	YIL101C	30	SD/MSG -ARG -HIS -LYS -URA +Canavanine +G418 +Thialysine	Yku70_v2_R3_Steve	07	11.0	6.18476802958	11403.0020487	51.8955058977	254.0	6.22141637161	817659.002231	4405.28493233	43.0	7.70410326001	817001.997883	3249.65663674	1785	1024	137	136	155	162	141	1212	9
DLR00017312	7	13	YIR039C	30	SD/MSG -ARG -HIS -LYS -URA +Canavanine +G418 +Thialysine	Yku70_v2_R3_Steve	07	11.0	5.74424031514	10810.8274095	51.5020154348	254.0	5.94334868605	721372.001972	5963.29110782	43.0	7.31325200777	717004.693315	1688.57015702	1925	1031	137	136	150	158	138	1507	5
DLR00017312	7	14	YIL100W	30	SD/MSG -ARG -HIS -LYS -URA +Canavanine +G418 +Thialysine	Yku70_v2_R3_Steve	07	11.0	6.61172167958	12604.4863768	54.7513868587	254.0	6.50254944446	931458.002725	3302.62320074	43.0	8.05937620978	924148.623303	1610.00163158	2058	1024	137	136	158	164	143	1170	15
DLR00017312	7	15	YIR038C	30	SD/MSG -ARG -HIS -LYS -URA +Canavanine +G418 +Thialysine	Yku70_v2_R3_Steve	07	11.0	5.66218981842	10461.9706202	25.0601603295	254.0	5.92574200141	714480.002483	5251.68942908	43.0	7.2643498264	713567.999643	2185.60147445	2198	1030	137	136	152	159	139	1390	0
DLR00017312	7	16	YIL099W	30	SD/MSG -ARG -HIS -LYS -URA +Canavanine +G418 +Thialysine	Yku70_v2_R3_Steve	07	11.0	5.96187471662	10672.2119848	13.0872567971	254.0	6.06334976081	759976.002268	4314.86046659	43.0	7.4984384213	751390.593402	1823.85869465	2334	1031	137	136	154	162	141	1313	0
DLR00017312	7	17	YIR037W	30	SD/MSG -ARG -HIS -LYS -URA +Canavanine +G418 +Thialysine	Yku70_v2_R3_Steve	07	11.0	5.95928495867	10924.8724688	14.9467684773	254.0	6.01663162016	746978.002696	4692.13178704	43.0	7.43528602907	741329.733553	1843.07535605	2474	1033	137	136	151	160	140	1310	4
DLR00017312	7	18	YIL098C	30	SD/MSG -ARG -HIS -LYS -URA +Canavanine +G418 +Thialysine	Yku70_v2_R3_Steve	07	11.0	5.59168989999	9032.86398291	52.9413238518	254.0	5.70023118213	570285.000691	5413.58080119	43.0	6.95494863965	566723.997268	3081.56802629	2605	1027	137	136	145	155	138	1166	0
DLR00017312	7	19	YIR036C	30	SD/MSG -ARG -HIS -LYS -URA +Canavanine +G418 +Thialysine	Yku70_v2_R3_Steve	07	11.0	5.93446421687	10287.4265295	9.62609535745	254.0	5.9610534924	704646.000163	4817.66555498	43.0	7.39607880286	690562.41223	2714.96785518	2743	1030	137	136	149	158	140	1158	0
DLR00017312	7	20	YIL097W	30	SD/MSG -ARG -HIS -LYS -URA +Canavanine +G418 +Thialysine	Yku70_v2_R3_Steve	07	11.0	5.99636022891	10741.7593888	18.1831567996	254.0	5.96531113814	703017.999912	4182.5175188	43.0	7.37931596969	701207.993868	4520.65397727	2878	1025	137	136	147	156	138	1021	2
DLR00017312	7	21	YIR035C	30	SD/MSG -ARG -HIS -LYS -URA +Canavanine +G418 +Thialysine	Yku70_v2_R3_Steve	07	11.0	6.102561999	11638.8605364	36.6561385213	254.0	6.09979390718	804052.000233	4395.97937835	43.0	7.56902242696	803226.994338	4910.92730952	3018	1031	137	136	149	158	140	1102	0
DLR00017312	7	22	YIL096C	30	SD/MSG -ARG -HIS -LYS -URA +Canavanine +G418 +Thialysine	Yku70_v2_R3_Steve	07	11.0	6.29588431469	11374.2114691	41.9694738382	254.0	6.27806485587	872846.998465	4662.86807619	43.0	7.8154026044	870001.991338	7081.86819088	3154	1026	137	136	154	162	144	884	0
DLR00017312	7	23	YIR034C	30	SD/MSG -ARG -HIS -LYS -URA +Canavanine +G418 +Thialysine	Yku70_v2_R3_Steve	07	11.0	0.5	284.4	51.486501581	254.0	9.72495288395	29329.9135762	619.264594477	43.0	0.5	1717.99975557	280.239046914	3284	1027	137	136	-1	-1	-1	16	0
DLR00017312	7	24	YOR202W	30	SD/MSG -ARG -HIS -LYS -URA +Canavanine +G418 +Thialysine	Yku70_v2_R3_Steve	07	11.0	6.28026407551	13240.3693648	193.067670731	254.0	5.9692644783	1179325.9998	16611.0980572	43.0	7.01554665105	1179239.99506	24821.7872072	3425	1022	137	136	156	161	141	651	58
DLR00017312	8	1	YOR202W	30	SD/MSG -ARG -HIS -LYS -URA +Canavanine +G418 +Thialysine	Yku70_v2_R3_Steve	07	11.0	6.43241093909	12558.0279835	254.026968128	254.0	6.11376459629	1101736.99658	17815.5062166	43.0	7.767161749	1100564.98046	24635.0160001	279	1164	137	136	162	167	148	788	4
DLR00017312	8	2	YJL155C	30	SD/MSG -ARG -HIS -LYS -URA +Canavanine +G418 +Thialysine	Yku70_v2_R3_Steve	07	11.0	5.70600278881	10833.5570949	29.754963218	254.0	5.85168543562	878407.998352	5286.08871341	43.0	7.24059359931	852312.176758	5406.09005147	413	1164	137	136	158	165	146	1060	0
DLR00017312	8	3	YJR050W	30	SD/MSG -ARG -HIS -LYS -URA +Canavanine +G418 +Thialysine	Yku70_v2_R3_Steve	07	11.0	6.41379024165	10800.643315	110.690597109	254.0	6.33284211531	891571.527541	3019.21794115	43.0	7.86510725412	879299.273055	4531.24713778	554	1170	137	136	164	170	150	921	0
DLR00017312	8	4	YJL154C	30	SD/MSG -ARG -HIS -LYS -URA +Canavanine +G418 +Thialysine	Yku70_v2_R3_Steve	07	11.0	5.21598645109	7978.44895438	43.978603468	254.0	5.63691809016	614053.000092	5363.31207866	43.0	6.81392425837	607201.997615	2925.14677237	689	1163	137	136	159	166	148	1436	0
DLR00017312	8	5	YJR049C	30	SD/MSG -ARG -HIS -LYS -URA +Canavanine +G418 +Thialysine	Yku70_v2_R3_Steve	07	11.0	6.49527936115	11601.3998466	112.597545652	254.0	6.40687270747	912228.002358	3407.48511771	43.0	7.9458904762	909782.99766	4003.32676161	826	1167	137	136	163	170	149	990	0
DLR00017312	8	6	YJL153C	30	SD/MSG -ARG -HIS -LYS -URA +Canavanine +G418 +Thialysine	Yku70_v2_R3_Steve	07	11.0	5.63765892705	10005.8347012	27.8877995989	254.0	5.76542590467	728276.998416	6154.40134872	43.0	7.13156631039	704872.407326	3909.47374091	962	1170	137	136	155	163	145	1112	0
DLR00017312	8	7	YJR048W	30	SD/MSG -ARG -HIS -LYS -URA +Canavanine +G418 +Thialysine	Yku70_v2_R3_Steve	07	11.0	6.58758537284	11852.1334514	102.606130728	254.0	6.4971585726	893264.002076	3348.58597719	43.0	8.04112406058	891403.998073	3405.53816708	1098	1167	137	136	159	166	145	1028	0
DLR00017312	8	8	YJL152W	30	SD/MSG -ARG -HIS -LYS -URA +Canavanine +G418 +Thialysine	Yku70_v2_R3_Steve	07	11.0	6.2079760902	11145.3319457	57.1947499418	254.0	6.25468123539	804198.002433	4194.84410675	43.0	7.75203835144	801585.998463	3330.25233257	1231	1162	137	136	155	162	142	1018	9
DLR00017312	8	9	YJR047C	30	SD/MSG -ARG -HIS -LYS -URA +Canavanine +G418 +Thialysine	Yku70_v2_R3_Steve	07	11.0	6.66869529286	11229.7256273	87.7823561551	254.0	6.58387527086	864858.002389	2946.40906741	43.0	8.12482986011	861886.998767	2607.22384789	1375	1169	137	136	160	166	145	1027	0
DLR00017312	8	10	YJL151C	30	SD/MSG -ARG -HIS -LYS -URA +Canavanine +G418 +Thialysine	Yku70_v2_R3_Steve	07	11.0	6.05498393035	10936.6573314	14.6736089762	254.0	6.09602428624	807848.002242	5340.87139783	43.0	7.53335778384	797689.757472	1816.397216	1507	1164	137	136	156	163	142	1125	20
DLR00017312	8	11	YJR043C	30	SD/MSG -ARG -HIS -LYS -URA +Canavanine +G418 +Thialysine	Yku70_v2_R3_Steve	07	11.0	5.19749082661	8212.22142123	49.3019040551	254.0	5.49993363866	514263.999747	5868.45991919	43.0	6.6108975715	511299.998716	3508.54285104	1648	1161	137	136	144	152	133	1269	0
DLR00017312	8	12	YJL150W	30	SD/MSG -ARG -HIS -LYS -URA +Canavanine +G418 +Thialysine	Yku70_v2_R3_Steve	07	11.0	6.48727250038	11773.3706941	47.1359985586	254.0	6.40637746414	862151.002957	3841.1446906	43.0	7.92470133838	860997.999377	2788.31567243	1783	1159	137	136	156	163	141	1116	0
DLR00017312	8	13	YJR040W	30	SD/MSG -ARG -HIS -LYS -URA +Canavanine +G418 +Thialysine	Yku70_v2_R3_Steve	07	11.0	6.2820394858	10711.2719811	39.9672231364	254.0	6.21159222365	765109.003373	4665.23241164	43.0	7.68092770633	761273.001117	2212.50174949	1922	1168	137	136	154	160	140	1046	0
DLR00017312	8	14	YJL149W	30	SD/MSG -ARG -HIS -LYS -URA +Canavanine +G418 +Thialysine	Yku70_v2_R3_Steve	07	11.0	6.24015706505	11545.4730738	13.1403172352	254.0	6.18370234172	808389.002299	4163.50927944	43.0	7.65472680812	807160.997985	3305.45465005	2058	1159	137	136	152	159	138	1055	0
DLR00017312	8	15	YJR038C	30	SD/MSG -ARG -HIS -LYS -URA +Canavanine +G418 +Thialysine	Yku70_v2_R3_Steve	07	11.0	6.31072956077	11670.9999999	15.2126080585	254.0	6.40186560269	895051.002935	3209.46809914	43.0	7.91685754167	894096.999052	3069.13021183	2196	1158	137	136	159	166	144	1197	0
DLR00017312	8	16	YJL148W	30	SD/MSG -ARG -HIS -LYS -URA +Canavanine +G418 +Thialysine	Yku70_v2_R3_Steve	07	11.0	4.48179363741	6363.02468999	150.83170221	254.0	4.99353394615	348369.999941	4418.8247172	43.0	5.96203675552	346789.99817	3811.28758971	2330	1164	137	136	135	146	130	1518	0
DLR00017312	8	17	YJR037W	30	SD/MSG -ARG -HIS -LYS -URA +Canavanine +G418 +Thialysine	Yku70_v2_R3_Steve	07	11.0	6.48465123166	11202.66187	18.5189311114	254.0	6.51186620881	870462.001213	2683.80409128	43.0	8.04366265869	867067.996521	4094.17791169	2469	1164	137	136	160	166	144	936	0
DLR00017312	8	18	YJL147C	30	SD/MSG -ARG -HIS -LYS -URA +Canavanine +G418 +Thialysine	Yku70_v2_R3_Steve	07	11.0	6.44671309894	11292.3581789	63.3148083076	254.0	6.41296578379	839666.002491	3752.63486629	43.0	7.94386357195	836061.998878	3442.58421619	2600	1161	137	136	155	163	143	976	0
DLR00017312	8	19	YJR036C	30	SD/MSG -ARG -HIS -LYS -URA +Canavanine +G418 +Thialysine	Yku70_v2_R3_Steve	07	11.0	6.50390666471	10567.945775	31.6355150018	254.0	6.35979583187	778597.000627	3452.06253983	43.0	7.88420288854	772681.99576	4331.23932178	2741	1160	137	136	154	162	142	824	0
DLR00017312	8	20	YJL146W	30	SD/MSG -ARG -HIS -LYS -URA +Canavanine +G418 +Thialysine	Yku70_v2_R3_Steve	07	11.0	6.53692304106	11077.1623992	47.4866756212	254.0	6.46882593665	818752.999364	3425.55087321	43.0	8.01757885721	815358.993893	5111.48703302	2878	1156	137	136	154	162	143	879	0
DLR00017312	8	21	YJR035W	30	SD/MSG -ARG -HIS -LYS -URA +Canavanine +G418 +Thialysine	Yku70_v2_R3_Steve	07	11.0	6.65887676946	10598.2303876	68.3616978779	254.0	6.48132746702	780053.999094	3537.49781082	43.0	8.02949799476	774396.994073	4791.1702218	3016	1166	137	136	152	161	142	789	0
DLR00017312	8	22	YJL145W	30	SD/MSG -ARG -HIS -LYS -URA +Canavanine +G418 +Thialysine	Yku70_v2_R3_Steve	07	11.0	6.53397896513	11563.8965242	87.9969150974	254.0	6.43417365848	866601.997798	5079.59539591	43.0	8.00930642325	846786.306777	4366.80227895	3149	1162	137	136	151	159	142	835	0
DLR00017312	8	23	YJR033C	30	SD/MSG -ARG -HIS -LYS -URA +Canavanine +G418 +Thialysine	Yku70_v2_R3_Steve	07	11.0	6.48832938894	11309.0604216	77.8894575267	254.0	6.47548766225	960609.997512	5358.85332961	43.0	8.02906475158	954445.990871	8111.77209856	3286	1162	137	136	153	160	141	588	0
DLR00017312	8	24	YOR202W	30	SD/MSG -ARG -HIS -LYS -URA +Canavanine +G418 +Thialysine	Yku70_v2_R3_Steve	07	11.0	6.61974048333	14063.0659228	195.290719483	254.0	6.49701141749	1229315.99235	16866.7653023	43.0	8.13588525167	1228715.97907	21943.2981061	3424	1156	137	136	156	161	141	614	30
DLR00017312	9	1	YOR202W	30	SD/MSG -ARG -HIS -LYS -URA +Canavanine +G418 +Thialysine	Yku70_v2_R3_Steve	07	11.0	5.46891573638	12174.2368896	99.0134278964	254.0	5.59903327747	936328.997001	8254.39570701	43.0	6.64378477953	934628.991785	11134.0591801	287	1306	137	136	156	162	143	903	8
DLR00017312	9	2	YIL130W	30	SD/MSG -ARG -HIS -LYS -URA +Canavanine +G418 +Thialysine	Yku70_v2_R3_Steve	07	11.0	5.8312242176	10502.1330342	79.3674451261	254.0	5.94469170837	843158.998484	4678.13050142	43.0	7.28607578515	836934.992649	7468.81986784	423	1305	137	136	159	165	146	827	0
DLR00017312	9	3	YJL028W	30	SD/MSG -ARG -HIS -LYS -URA +Canavanine +G418 +Thialysine	Yku70_v2_R3_Steve	07	11.0	5.2897975842	8504.00391364	78.9702536532	254.0	5.65133039391	659348.000278	5960.76092455	43.0	6.87583714725	646544.890155	2105.10264688	564	1308	137	136	158	165	147	1376	0
DLR00017312	9	4	YIL128W	30	SD/MSG -ARG -HIS -LYS -URA +Canavanine +G418 +Thialysine	Yku70_v2_R3_Steve	07	11.0	4.49379850683	5948.42585205	146.79881982	254.0	4.92067591491	300034.999847	5068.15971523	43.0	5.9111789554	293664.99897	3719.55850976	693	1302	137	136	131	142	130	1119	0
DLR00017312	9	5	YJL027C	30	SD/MSG -ARG -HIS -LYS -URA +Canavanine +G418 +Thialysine	Yku70_v2_R3_Steve	07	11.0	5.81619094251	11089.2533355	34.1785407059	254.0	5.99733752833	806863.002467	5634.62917228	43.0	7.38394468108	800283.72728	1811.46885629	834	1308	137	136	157	164	146	1228	0
DLR00017312	9	6	YIL124W	30	SD/MSG -ARG -HIS -LYS -URA +Canavanine +G418 +Thialysine	Yku70_v2_R3_Steve	07	11.0	5.95810497029	10209.0186163	30.4796489087	254.0	6.0605664069	758301.002189	4318.37771613	43.0	7.50745407216	746351.872658	1893.50384391	966	1303	137	136	156	164	145	1191	0
DLR00017312	9	7	YJL024C	30	SD/MSG -ARG -HIS -LYS -URA +Canavanine +G418 +Thialysine	Yku70_v2_R3_Steve	07	11.0	5.40683105784	8691.0179259	39.1563250428	254.0	5.73935912844	587889.002166	5885.41191779	43.0	6.99092075874	585517.000789	2229.98126352	1105	1301	137	136	150	158	140	1319	0
DLR00017312	9	8	YIL123W	30	SD/MSG -ARG -HIS -LYS -URA +Canavanine +G418 +Thialysine	Yku70_v2_R3_Steve	07	11.0	6.04889155923	10265.4095775	15.290665682	254.0	6.15843679104	761514.002879	3503.18935039	43.0	7.62555006625	751690.40107	1730.22580984	1237	1307	137	136	156	163	143	1126	0
DLR00017312	9	9	YJL023C	30	SD/MSG -ARG -HIS -LYS -URA +Canavanine +G418 +Thialysine	Yku70_v2_R3_Steve	07	11.0	5.71848696719	10465.0241536	40.1872500447	254.0	5.89983950639	698888.002618	6683.10547691	43.0	7.21351736408	698700.001501	2511.55596687	1379	1305	137	136	149	157	138	1260	9
DLR00017312	9	10	YIL120W	30	SD/MSG -ARG -HIS -LYS -URA +Canavanine +G418 +Thialysine	Yku70_v2_R3_Steve	07	11.0	5.98918578543	11292.4326279	43.6425453952	254.0	6.0586356152	796511.370922	6349.5837443	43.0	7.46593272561	790793.002446	2137.68360577	1510	1305	137	136	153	160	140	1094	8
DLR00017312	9	11	YJL022W	30	SD/MSG -ARG -HIS -LYS -URA +Canavanine +G418 +Thialysine	Yku70_v2_R3_Steve	07	11.0	5.57236132548	9574.07071822	53.9561054093	254.0	5.81717953256	638537.002236	7047.33787707	43.0	7.08714941746	636479.001271	2819.25570372	1649	1305	137	136	149	157	137	1318	0
DLR00017312	9	12	YIL119C	30	SD/MSG -ARG -HIS -LYS -URA +Canavanine +G418 +Thialysine	Yku70_v2_R3_Steve	07	11.0	6.67408849118	12673.5467513	10.9451935368	254.0	6.56673692008	940825.000103	3675.56790345	43.0	8.12093498296	940750.99496	4824.23745135	1785	1303	137	136	157	163	142	1104	0
DLR00017312	9	13	YJL021C	30	SD/MSG -ARG -HIS -LYS -URA +Canavanine +G418 +Thialysine	Yku70_v2_R3_Steve	07	11.0	5.34217643559	9406.13413576	62.2989658614	254.0	5.70593705478	595866.002095	6836.8273229	43.0	6.91951599431	596318.001334	2833.35803218	1927	1301	137	136	146	154	135	1610	0
DLR00017312	9	14	YIL117C	30	SD/MSG -ARG -HIS -LYS -URA +Canavanine +G418 +Thialysine	Yku70_v2_R3_Steve	07	11.0	6.20886348576	11031.2397246	54.0975248449	254.0	6.18927819595	792926.003066	4247.95933459	43.0	7.66083318394	791370.999538	2754.43278782	2063	1301	137	136	154	161	140	1070	0
DLR00017312	9	15	YJL020C	30	SD/MSG -ARG -HIS -LYS -URA +Canavanine +G418 +Thialysine	Yku70_v2_R3_Steve	07	11.0	5.86642259781	11533.0917865	16.1831426991	254.0	6.02445947683	847549.002467	6186.25895509	43.0	7.40026526236	840738.693883	1722.36680628	2205	1303	137	136	154	161	140	1182	0
DLR00017312	9	16	YIL116W	30	SD/MSG -ARG -HIS -LYS -URA +Canavanine +G418 +Thialysine	Yku70_v2_R3_Steve	07	11.0	0.0	11.0	29.3363979115	254.0	10.3258352693	28803.9029674	538.4153239	43.0	0.5	1583.99968736	258.303664983	2336	1303	137	136	-1	-1	-1	8	0
DLR00017312	9	17	YJL017W	30	SD/MSG -ARG -HIS -LYS -URA +Canavanine +G418 +Thialysine	Yku70_v2_R3_Steve	07	11.0	5.79795022669	11339.9451731	42.7611017141	254.0	5.96522816944	789111.002289	5605.70445331	43.0	7.33793178013	782542.446057	1806.37900108	2471	1305	137	136	151	159	139	1161	0
DLR00017312	9	18	YIL114C	30	SD/MSG -ARG -HIS -LYS -URA +Canavanine +G418 +Thialysine	Yku70_v2_R3_Steve	07	11.0	6.49084576683	11975.8914418	50.7296568003	254.0	6.54234304526	890076.001339	2412.31209586	43.0	8.09860807707	888706.996851	4031.41496318	2605	1302	137	136	155	163	142	979	0
DLR00017312	9	19	YJL016W	30	SD/MSG -ARG -HIS -LYS -URA +Canavanine +G418 +Thialysine	Yku70_v2_R3_Steve	07	11.0	6.04793458806	10438.0025467	44.4299444025	254.0	6.05703895572	717303.002658	3648.54423851	43.0	7.51244267842	708563.923898	2018.03710275	2744	1304	137	136	149	158	139	1117	0
DLR00017312	9	20	YIL113W	30	SD/MSG -ARG -HIS -LYS -URA +Canavanine +G418 +Thialysine	Yku70_v2_R3_Steve	07	11.0	6.49102194857	11376.1838611	70.0373013232	254.0	6.3701567676	814973.000727	4025.32266717	43.0	7.90872531297	811681.995848	4413.18449722	2877	1300	137	136	151	160	141	872	0
DLR00017312	9	21	YJL013C	30	SD/MSG -ARG -HIS -LYS -URA +Canavanine +G418 +Thialysine	Yku70_v2_R3_Steve	07	11.0	5.94837491271	10563.2336016	39.1505926606	254.0	5.99293963229	684632.001071	4340.69311278	43.0	7.40756632608	682485.996575	3802.84494287	3018	1303	137	136	143	153	137	925	0
DLR00017312	9	22	YIL112W	30	SD/MSG -ARG -HIS -LYS -URA +Canavanine +G418 +Thialysine	Yku70_v2_R3_Steve	07	11.0	6.86654315391	11935.4456752	36.9011769656	254.0	6.71688345793	919134.995787	6120.36313166	43.0	8.3013304832	916888.989589	7807.54992326	3154	1300	137	136	153	160	143	865	0
DLR00017312	9	23	YJL012C	30	SD/MSG -ARG -HIS -LYS -URA +Canavanine +G418 +Thialysine	Yku70_v2_R3_Steve	07	11.0	6.13237104403	10994.5997163	75.6180388851	254.0	6.1811976118	837858.998691	3939.18871223	43.0	7.71613796787	816442.055403	4559.57890878	3293	1299	137	136	145	153	135	631	0
DLR00017312	9	24	YOR202W	30	SD/MSG -ARG -HIS -LYS -URA +Canavanine +G418 +Thialysine	Yku70_v2_R3_Steve	07	11.0	6.46509106306	13206.1878444	196.5664042	254.0	6.36686015377	1083007.30464	10745.9081369	43.0	7.87129935348	1119094.98105	22002.5499769	3429	1298	137	136	154	159	139	482	23
DLR00017312	10	1	YOR202W	30	SD/MSG -ARG -HIS -LYS -URA +Canavanine +G418 +Thialysine	Yku70_v2_R3_Steve	07	11.0	6.49993356543	13637.2804504	188.310465105	254.0	6.37260326267	1127719.99335	13626.2452145	43.0	7.9922899106	1126666.98089	18715.1433767	285	1441	137	136	162	167	147	792	39
DLR00017312	10	2	YJL169W	30	SD/MSG -ARG -HIS -LYS -URA +Canavanine +G418 +Thialysine	Yku70_v2_R3_Steve	07	11.0	5.44691323039	9129.53960074	49.944593805	254.0	5.64045457291	657038.359186	4342.54537239	43.0	6.73517453265	661668.999591	5718.11320062	421	1440	137	136	152	159	141	1153	0
DLR00017312	10	3	YJR070C	30	SD/MSG -ARG -HIS -LYS -URA +Canavanine +G418 +Thialysine	Yku70_v2_R3_Steve	07	11.0	5.68408304188	9408.16982099	83.417598069	254.0	5.716805225	680656.00041	5741.90026956	43.0	6.943785457	674083.997043	3183.33813959	555	1441	137	136	151	159	141	960	0
DLR00017312	10	4	YJL168C	30	SD/MSG -ARG -HIS -LYS -URA +Canavanine +G418 +Thialysine	Yku70_v2_R3_Steve	07	11.0	5.71611556282	9718.00453272	90.0596622958	254.0	5.84113904521	717719.001306	5589.54441124	43.0	7.17248773763	707424.138483	1600.91656822	691	1437	137	136	156	163	146	1397	0
DLR00017312	10	5	YJR069C	30	SD/MSG -ARG -HIS -LYS -URA +Canavanine +G418 +Thialysine	Yku70_v2_R3_Steve	07	11.0	6.59161025424	11634.3580476	87.7291074195	254.0	6.43409488915	915126.001746	3494.18151668	43.0	7.9709172512	911927.997077	3975.81266021	829	1441	137	136	163	169	149	941	0
DLR00017312	10	6	YJL165C	30	SD/MSG -ARG -HIS -LYS -URA +Canavanine +G418 +Thialysine	Yku70_v2_R3_Steve	07	11.0	5.86472999763	9962.89495736	19.6585413036	254.0	5.90033441681	707463.000956	4708.87711593	43.0	7.24566549215	703031.996225	3635.66036142	959	1438	137	136	153	161	143	1062	9
DLR00017312	10	7	YJR062C	30	SD/MSG -ARG -HIS -LYS -URA +Canavanine +G418 +Thialysine	Yku70_v2_R3_Steve	07	11.0	6.2991990875	10548.733652	5.92831431626	254.0	6.30238498011	859240.000828	2815.64287941	43.0	7.81586325561	853853.995398	4717.25720622	1101	1439	137	136	163	169	148	904	0
DLR00017312	10	8	YJL164C	30	SD/MSG -ARG -HIS -LYS -URA +Canavanine +G418 +Thialysine	Yku70_v2_R3_Steve	07	11.0	5.27536921336	8729.63786799	51.5081584275	254.0	5.67811183923	639204.000485	5625.1561986	43.0	6.86619989951	637594.997583	3281.02726335	1234	1433	137	136	155	163	144	1573	0
DLR00017312	10	9	YJR061W	30	SD/MSG -ARG -HIS -LYS -URA +Canavanine +G418 +Thialysine	Yku70_v2_R3_Steve	07	11.0	6.62818406119	11608.8952463	85.7164865629	254.0	6.61830685581	928326.0005	2929.35509966	43.0	8.17240067844	925884.99578	4335.03518307	1374	1440	137	136	161	167	146	1016	0
DLR00017312	10	10	YJL163C	30	SD/MSG -ARG -HIS -LYS -URA +Canavanine +G418 +Thialysine	Yku70_v2_R3_Steve	07	11.0	5.44003332361	9893.20444438	55.7949142446	254.0	5.77826641005	677931.000582	5710.85902247	43.0	7.00869630262	677210.996686	3537.55969217	1508	1434	137	136	150	158	138	1266	10
DLR00017312	10	11	YJR060W	30	SD/MSG -ARG -HIS -LYS -URA +Canavanine +G418 +Thialysine	Yku70_v2_R3_Steve	07	11.0	6.42460145096	11007.918844	60.0088592368	254.0	6.41935720416	834429.003913	3994.52608618	43.0	7.93274526659	832022.001338	2199.45113535	1646	1436	137	136	157	163	142	1046	0
DLR00017312	10	12	YJL162C	30	SD/MSG -ARG -HIS -LYS -URA +Canavanine +G418 +Thialysine	Yku70_v2_R3_Steve	07	11.0	6.14895917532	10795.1385775	46.146792263	254.0	6.15970173051	794070.999881	4204.61638822	43.0	7.63178849484	790288.993422	5002.60515893	1786	1441	137	136	154	161	139	973	0
DLR00017312	10	13	YJR059W	30	SD/MSG -ARG -HIS -LYS -URA +Canavanine +G418 +Thialysine	Yku70_v2_R3_Steve	07	11.0	6.18736887585	10490.0002951	68.5477315716	254.0	6.32843052749	792602.001112	3736.05428528	43.0	7.82443936429	790149.996268	3923.14890617	1924	1435	137	136	156	162	141	1158	0
DLR00017312	10	14	YJL161W	30	SD/MSG -ARG -HIS -LYS -URA +Canavanine +G418 +Thialysine	Yku70_v2_R3_Steve	07	11.0	6.2368955508	11332.91641	18.749516571	254.0	6.31495800642	855177.002284	4227.68652847	43.0	7.81414246618	854218.998065	3469.31010853	2057	1435	137	136	156	162	141	1146	10
DLR00017312	10	15	YJR058C	30	SD/MSG -ARG -HIS -LYS -URA +Canavanine +G418 +Thialysine	Yku70_v2_R3_Steve	07	11.0	6.31629455139	10934.7827189	16.9393230823	254.0	6.33566180876	840261.001465	3677.9962105	43.0	7.84095704608	837528.996697	3910.16078876	2196	1434	137	136	157	163	141	1042	9
DLR00017312	10	16	YJL160C	30	SD/MSG -ARG -HIS -LYS -URA +Canavanine +G418 +Thialysine	Yku70_v2_R3_Steve	07	11.0	6.37341239723	11689.3018165	12.9042002946	254.0	6.57718375917	944162.000885	2431.00439301	43.0	8.12663661218	943316.99618	4626.66247979	2330	1435	137	136	161	167	144	1154	0
DLR00017312	10	17	YJR054W	30	SD/MSG -ARG -HIS -LYS -URA +Canavanine +G418 +Thialysine	Yku70_v2_R3_Steve	07	11.0	6.46827878608	11293.9720157	22.4295165337	254.0	6.52085796363	856546.002504	2767.40582795	43.0	8.05645882242	854131.998823	3315.36689773	2471	1441	137	136	157	164	142	1013	0
DLR00017312	10	18	YJL159W	30	SD/MSG -ARG -HIS -LYS -URA +Canavanine +G418 +Thialysine	Yku70_v2_R3_Steve	07	11.0	6.36440897136	12100.1067545	18.794070486	254.0	6.35060110231	882293.00189	3293.59496974	43.0	7.87693854734	880513.997372	4038.24981402	2602	1436	137	136	153	161	140	916	0
DLR00017312	10	19	YJR053W	30	SD/MSG -ARG -HIS -LYS -URA +Canavanine +G418 +Thialysine	Yku70_v2_R3_Steve	07	11.0	6.50831570171	10759.2233966	48.5987443552	254.0	6.47323195688	824096.000832	3093.53291753	43.0	8.01512809541	818651.996271	4035.15069561	2743	1439	137	136	156	163	143	885	0
DLR00017312	10	20	YJL158C	30	SD/MSG -ARG -HIS -LYS -URA +Canavanine +G418 +Thialysine	Yku70_v2_R3_Steve	07	11.0	6.34185885144	11488.9999383	17.6713317476	254.0	6.34259795986	847529.000205	4221.82181481	43.0	7.86415808087	843992.994861	4843.74198665	2875	1434	137	136	153	161	142	875	0
DLR00017312	10	21	YJR052W	30	SD/MSG -ARG -HIS -LYS -URA +Canavanine +G418 +Thialysine	Yku70_v2_R3_Steve	07	11.0	6.85378566679	11662.7806047	86.271481245	254.0	6.65192454645	890008.999119	3964.26689827	43.0	8.21982055461	885999.994259	5262.21877866	3016	1438	137	136	154	162	143	779	0
DLR00017312	10	22	YJL157C	30	SD/MSG -ARG -HIS -LYS -URA +Canavanine +G418 +Thialysine	Yku70_v2_R3_Steve	07	11.0	6.5110524166	11774.2311007	103.363263306	254.0	6.46779048224	856394.998957	4322.70191779	43.0	8.01753748677	853372.993937	5615.57954515	3150	1435	137	136	148	157	139	794	0
DLR00017312	10	23	YJR051W	30	SD/MSG -ARG -HIS -LYS -URA +Canavanine +G418 +Thialysine	Yku70_v2_R3_Steve	07	11.0	6.73761425889	11484.7322029	156.149624439	254.0	6.79547954427	959068.827288	4111.76804107	43.0	8.34364752623	969475.989917	8664.30799875	3290	1431	137	136	153	160	141	641	0
DLR00017312	10	24	YOR202W	30	SD/MSG -ARG -HIS -LYS -URA +Canavanine +G418 +Thialysine	Yku70_v2_R3_Steve	07	11.0	6.49905853959	13324.2503123	190.765768178	254.0	6.4456936457	1159797.99238	16694.4781761	43.0	8.07107887565	1157667.97876	21774.8694993	3425	1435	137	136	154	160	139	535	34
DLR00017312	11	1	YOR202W	30	SD/MSG -ARG -HIS -LYS -URA +Canavanine +G418 +Thialysine	Yku70_v2_R3_Steve	07	11.0	5.55218290382	11833.8719263	147.686903421	254.0	5.57080589746	960434.995363	9619.16460747	43.0	6.59276753143	958563.990274	13481.8697423	290	1580	137	136	155	161	143	918	21
DLR00017312	11	2	YIL146C	30	SD/MSG -ARG -HIS -LYS -URA +Canavanine +G418 +Thialysine	Yku70_v2_R3_Steve	07	11.0	5.87131763796	10603.7725635	47.944270991	254.0	5.97706552657	854400.997148	5643.29274276	43.0	7.3806910307	849230.990114	9527.00641437	424	1574	137	136	158	164	145	978	11
DLR00017312	11	3	YJL048C	30	SD/MSG -ARG -HIS -LYS -URA +Canavanine +G418 +Thialysine	Yku70_v2_R3_Steve	07	11.0	5.25123955563	8468.44638268	32.225830871	254.0	5.64528791823	623979.000234	5226.31099163	43.0	6.82771835248	618592.997708	3051.58066075	555	1575	137	136	153	161	144	1360	0
DLR00017312	11	4	YIL145C	30	SD/MSG -ARG -HIS -LYS -URA +Canavanine +G418 +Thialysine	Yku70_v2_R3_Steve	07	11.0	5.37178119348	9282.80030894	46.9812796742	254.0	5.68142806208	699024.999312	6141.77619735	43.0	6.86246293417	693980.997876	5123.69211801	695	1578	137	136	157	164	146	1192	0
DLR00017312	11	5	YJL047C	30	SD/MSG -ARG -HIS -LYS -URA +Canavanine +G418 +Thialysine	Yku70_v2_R3_Steve	07	11.0	4.98827272338	7649.50655761	70.1416445068	254.0	5.44677524479	513513.999922	5507.58390264	43.0	6.55795048544	509727.999484	3268.06498485	833	1581	137	136	150	158	141	1498	0
DLR00017312	11	6	YIL141W	30	SD/MSG -ARG -HIS -LYS -URA +Canavanine +G418 +Thialysine	Yku70_v2_R3_Steve	07	11.0	5.60166387215	10294.5431031	36.4074262443	254.0	5.89911181013	771595.002128	6790.87600144	43.0	7.19258997301	767902.00057	2483.20255453	967	1582	137	136	158	165	146	1203	0
DLR00017312	11	7	YJL046W	30	SD/MSG -ARG -HIS -LYS -URA +Canavanine +G418 +Thialysine	Yku70_v2_R3_Steve	07	11.0	4.45154019626	5709.47682281	129.139378096	254.0	5.03420330904	327610.000149	4690.51103405	43.0	6.05638238167	322255.999821	4033.53082032	1108	1575	137	136	137	148	135	1632	0
DLR00017312	11	8	YIL140W	30	SD/MSG -ARG -HIS -LYS -URA +Canavanine +G418 +Thialysine	Yku70_v2_R3_Steve	07	11.0	5.57146382059	9281.61432922	22.9837426565	254.0	5.87944996242	718319.002242	5527.58098276	43.0	7.18647783331	713017.999885	2121.44586475	1235	1578	137	136	158	164	145	1172	0
DLR00017312	11	9	YJL045W	30	SD/MSG -ARG -HIS -LYS -URA +Canavanine +G418 +Thialysine	Yku70_v2_R3_Steve	07	11.0	5.67336011649	9894.03048781	39.8991789074	254.0	5.91819922807	716378.002432	6278.8480271	43.0	7.23540553598	713388.00038	2596.69906869	1385	1576	137	136	153	160	141	1128	0
DLR00017312	11	10	YIL139C	30	SD/MSG -ARG -HIS -LYS -URA +Canavanine +G418 +Thialysine	Yku70_v2_R3_Steve	07	11.0	5.85566202578	9836.00800191	59.2326822862	254.0	6.00651787885	707931.591559	5005.72184883	43.0	7.39768836289	702601.00124	2007.12152234	1516	1577	137	136	152	159	140	1158	0
DLR00017312	11	11	YJL044C	30	SD/MSG -ARG -HIS -LYS -URA +Canavanine +G418 +Thialysine	Yku70_v2_R3_Steve	07	11.0	5.69750960419	10037.106887	38.9663211726	254.0	5.92623729458	699166.003073	6257.9280041	43.0	7.25223037739	699957.001934	2350.86335092	1656	1579	137	136	150	157	138	1457	0
DLR00017312	11	12	YIL138C	30	SD/MSG -ARG -HIS -LYS -URA +Canavanine +G418 +Thialysine	Yku70_v2_R3_Steve	07	11.0	6.29779901139	10767.5951047	59.6560486607	254.0	6.25103713725	801606.003253	4303.65272077	43.0	7.73022801626	798984.999993	2676.0262379	1785	1577	137	136	154	160	139	942	4
DLR00017312	11	13	YJL043W	30	SD/MSG -ARG -HIS -LYS -URA +Canavanine +G418 +Thialysine	Yku70_v2_R3_Steve	07	11.0	5.49895087356	9740.36953963	43.1257717863	254.0	5.85639755103	669228.002402	6618.40543121	43.0	7.1369380222	667112.001687	2692.51121931	1932	1575	137	136	148	156	136	1202	0
DLR00017312	11	14	YIL137C	30	SD/MSG -ARG -HIS -LYS -URA +Canavanine +G418 +Thialysine	Yku70_v2_R3_Steve	07	11.0	5.17128907658	9105.87584054	68.8208917487	254.0	5.57252766643	624014.999316	6415.69212186	43.0	6.69575827397	625177.999807	5054.38602267	2062	1575	137	136	148	156	137	1654	0
DLR00017312	11	15	YJL042W	30	SD/MSG -ARG -HIS -LYS -URA +Canavanine +G418 +Thialysine	Yku70_v2_R3_Steve	07	11.0	5.87595667573	10242.8749392	26.6292978057	254.0	6.00002221316	751214.999903	5369.40407941	43.0	7.38088337503	751275.993939	4870.94081901	2205	1574	137	136	152	159	139	1380	0
DLR00017312	11	16	YIL135C	30	SD/MSG -ARG -HIS -LYS -URA +Canavanine +G418 +Thialysine	Yku70_v2_R3_Steve	07	11.0	5.87596822246	10440.5230099	20.5747695156	254.0	6.02906548557	773665.003351	5698.08465737	43.0	7.40516392376	771561.001941	2132.43865973	2334	1575	137	136	153	160	139	1129	0
DLR00017312	11	17	YJL038C	30	SD/MSG -ARG -HIS -LYS -URA +Canavanine +G418 +Thialysine	Yku70_v2_R3_Steve	07	11.0	5.96311038768	10918.5776491	38.821600964	254.0	6.08119096745	804088.003075	4689.93891197	43.0	7.49093726839	802336.999845	2701.63872019	2482	1579	137	136	152	160	140	1138	9
DLR00017312	11	18	YIL134W	30	SD/MSG -ARG -HIS -LYS -URA +Canavanine +G418 +Thialysine	Yku70_v2_R3_Steve	07	11.0	4.90841973757	8316.86411559	148.330879198	254.0	5.37841997691	436534.001042	7970.30750341	43.0	6.49581730071	433173.000259	6058.84160182	2610	1575	137	136	130	141	128	769	0
DLR00017312	11	19	YJL037W	30	SD/MSG -ARG -HIS -LYS -URA +Canavanine +G418 +Thialysine	Yku70_v2_R3_Steve	07	11.0	5.93894355736	11164.848049	37.4881353319	254.0	6.03270382526	800652.001824	5867.45439241	43.0	7.42046077289	798986.998155	3468.16707741	2749	1578	137	136	151	159	140	1159	0
[truncated: 21,629 more rows]
