# Supplementary material for: Quantitative Fitness Analysis Shows That NMD Proteins and Many Other Protein Complexes Suppress or Enhance Distinct Telomere Cap Defects
Source: PLoS Genet. 2011 Apr 7;7(4):e1001362. doi: 10.1371/journal.pgen.1001362 (PMC3072368; doi:10.1371/journal.pgen.1001362)
Supplement: Table S8 — Logistic data file. ROD output data is subjected to logistic modelling and exported in this format for further analysis. These are text files compressed in .zip format: http://research.ncl.ac.uk/colonyzer/AddinallQFA/Logistic.zip. See http://research.ncl.ac.uk/colonyzer/AddinallQFA for detailed description of column contents. (30.13 MB ZIP) [file pgen.1001362.s012.zip › yku70_v2_R1_Steve_Logistic.txt]

Logisticyzer 2 Output File
Barcode	Row	Col	ORF	Treatments	Medium	Screen Name	Plate Number	Area G(0)	Area r	Area K	Area Error	Greyscale G(0)	Greyscale r	Greyscale K	Greyscale Error	Trimmed G(0)	Trimmed r	Trimmed K	Trimmed Error	X Offset	Y Offset	Xdim	Ydim	R	G	B	Edge Length	Pixels on Edge
DLR00013602	1	1	YOR202W	23	SD/MSG -ARG -HIS -LYS -URA +Canavanine +G418 +Thialysine	yku70_v2_R1_Steve	02	11.0	3.6434823268	12303.0	1887.13442762	254.0	3.80007173398	846515.99928	36098.2526676	43.0	4.6104171999	847077.999197	40273.5603924	279	215	137	135	156	160	144	581	42
DLR00013602	1	2	YOR202W	23	SD/MSG -ARG -HIS -LYS -URA +Canavanine +G418 +Thialysine	yku70_v2_R1_Steve	02	11.0	7.82045867195	13506.3	1622.05483138	254.0	3.9552968629	846772.998536	11414.0954038	43.0	4.78049240132	841308.997977	12929.8895697	412	215	137	135	161	166	148	581	0
DLR00013602	1	3	YOR202W	23	SD/MSG -ARG -HIS -LYS -URA +Canavanine +G418 +Thialysine	yku70_v2_R1_Steve	02	11.0	7.83715106597	13364.1	1553.62664082	254.0	3.96953678877	895657.998672	11471.139695	43.0	4.80075568128	892160.998111	12595.8792539	546	214	137	135	166	171	153	818	0
DLR00013602	1	4	YOR202W	23	SD/MSG -ARG -HIS -LYS -URA +Canavanine +G418 +Thialysine	yku70_v2_R1_Steve	02	11.0	7.78201468748	13287.6	1588.23088839	254.0	4.00153066295	830011.999174	10640.8754038	43.0	4.83827628361	824628.998439	10954.596666	682	216	137	135	168	173	154	789	0
DLR00013602	1	5	YOR202W	23	SD/MSG -ARG -HIS -LYS -URA +Canavanine +G418 +Thialysine	yku70_v2_R1_Steve	02	11.0	7.74706271685	12560.4	1074.69452445	254.0	4.12153702083	994182.999241	11316.4507571	43.0	4.97841216934	993197.998452	11789.2898434	829	222	137	135	167	173	153	867	49
DLR00013602	1	6	YOR202W	23	SD/MSG -ARG -HIS -LYS -URA +Canavanine +G418 +Thialysine	yku70_v2_R1_Steve	02	11.0	7.73410839072	12174.3	1251.63657921	254.0	4.05877090279	811810.132342	8409.52537333	43.0	4.88537552491	824739.998535	9800.69788456	960	212	137	135	167	173	153	858	0
DLR00013602	1	7	YOR202W	23	SD/MSG -ARG -HIS -LYS -URA +Canavanine +G418 +Thialysine	yku70_v2_R1_Steve	02	11.0	7.71987001533	12321.9	958.308018616	254.0	4.19232779664	1015354.99961	10460.7055476	43.0	5.06049371343	1013856.9989	11885.1702154	1099	219	137	135	168	174	153	848	34
DLR00013602	1	8	YOR202W	23	SD/MSG -ARG -HIS -LYS -URA +Canavanine +G418 +Thialysine	yku70_v2_R1_Steve	02	11.0	7.7097957906	12430.8	1543.05553218	254.0	3.93976089773	747298.999064	8681.69219557	43.0	4.77042986912	741848.998301	9249.03539164	1229	211	137	135	166	172	152	798	10
DLR00013602	1	9	YOR202W	23	SD/MSG -ARG -HIS -LYS -URA +Canavanine +G418 +Thialysine	yku70_v2_R1_Steve	02	11.0	7.74728562822	12675.6	1159.53833707	254.0	4.1291277036	958217.999589	10512.3282256	43.0	4.98604224899	955946.998848	11038.4359009	1373	219	137	135	168	174	153	798	39
DLR00013602	1	10	YOR202W	23	SD/MSG -ARG -HIS -LYS -URA +Canavanine +G418 +Thialysine	yku70_v2_R1_Steve	02	11.0	3.65637739126	12861.9	2103.7672343	254.0	3.90226125306	734148.999119	9543.20721495	43.0	4.72872704274	727192.998443	10081.1897173	1502	210	137	135	166	172	152	685	0
DLR00013602	1	11	YOR202W	23	SD/MSG -ARG -HIS -LYS -URA +Canavanine +G418 +Thialysine	yku70_v2_R1_Steve	02	11.0	7.73015468499	13032.0	1197.27375407	254.0	4.14467588899	925154.999739	10825.1170579	43.0	5.00889995923	922280.999053	12255.3317031	1649	214	137	135	168	174	152	772	0
DLR00013602	1	12	YOR202W	23	SD/MSG -ARG -HIS -LYS -URA +Canavanine +G418 +Thialysine	yku70_v2_R1_Steve	02	11.0	7.71853580731	13196.7	1760.18021123	254.0	4.01735312495	702975.999904	9258.25806288	43.0	4.86517375157	695082.99932	10689.1079438	1784	207	137	135	168	174	152	707	0
DLR00013602	1	13	YOR202W	23	SD/MSG -ARG -HIS -LYS -URA +Canavanine +G418 +Thialysine	yku70_v2_R1_Steve	02	11.0	7.71408902925	13015.8	1111.25337419	254.0	4.18759597553	908039.999913	18044.3632479	43.0	5.05611034391	904547.999828	21001.4608708	1926	204	137	135	169	174	153	789	20
DLR00013602	1	14	YOR202W	23	SD/MSG -ARG -HIS -LYS -URA +Canavanine +G418 +Thialysine	yku70_v2_R1_Steve	02	11.0	7.76309315113	13289.4	1746.9740517	254.0	4.02392142362	694215.999935	18059.2425064	43.0	4.86685838025	685561.99982	20086.3523619	2056	209	137	135	166	172	151	694	0
DLR00013602	1	15	YOR202W	23	SD/MSG -ARG -HIS -LYS -URA +Canavanine +G418 +Thialysine	yku70_v2_R1_Steve	02	11.0	7.71094721004	12852.0	920.307155313	254.0	4.26842172281	963553.999818	10022.5257778	43.0	5.16480021834	961370.999929	12309.646145	2194	210	137	135	167	173	151	789	17
DLR00013602	1	16	YOR202W	23	SD/MSG -ARG -HIS -LYS -URA +Canavanine +G418 +Thialysine	yku70_v2_R1_Steve	02	11.0	7.73104411481	12807.9	1539.53375897	254.0	4.05468499793	671644.999876	16926.1275139	43.0	4.90306424983	664374.999976	19346.7913187	2330	208	137	135	166	172	151	635	0
DLR00013602	1	17	YOR202W	23	SD/MSG -ARG -HIS -LYS -URA +Canavanine +G418 +Thialysine	yku70_v2_R1_Steve	02	11.0	7.76139041118	13190.4	1051.60133462	254.0	4.17998211001	908894.99997	10721.7242799	43.0	5.05461968657	905240.999544	12699.7132083	2462	211	137	135	167	173	152	722	0
DLR00013602	1	18	YOR202W	23	SD/MSG -ARG -HIS -LYS -URA +Canavanine +G418 +Thialysine	yku70_v2_R1_Steve	02	11.0	7.74077707608	12996.9	1489.34941985	254.0	4.03386950683	705200.999886	10060.9994314	43.0	4.88384591245	697134.999414	11868.0666152	2598	204	137	135	166	172	152	616	0
DLR00013602	1	19	YOR202W	23	SD/MSG -ARG -HIS -LYS -URA +Canavanine +G418 +Thialysine	yku70_v2_R1_Steve	02	11.0	7.75904608354	13360.5	1071.91250778	254.0	4.06705895944	941069.999066	12084.4039101	43.0	4.92099053405	936891.998536	13883.6105343	2737	209	137	135	166	172	152	581	54
DLR00013602	1	20	YOR202W	23	SD/MSG -ARG -HIS -LYS -URA +Canavanine +G418 +Thialysine	yku70_v2_R1_Steve	02	11.0	7.69141472467	12924.0	1624.96935866	254.0	3.91652509587	689825.999839	20424.4838356	43.0	4.73954836559	681594.999419	22829.9066119	2873	206	137	135	166	171	152	588	0
DLR00013602	1	21	YOR202W	23	SD/MSG -ARG -HIS -LYS -URA +Canavanine +G418 +Thialysine	yku70_v2_R1_Steve	02	11.0	7.83825628783	12899.7	984.066330592	254.0	4.16686290877	922009.999988	21182.6141626	43.0	5.0279103002	917711.999533	25339.1850677	3011	210	137	135	165	170	150	551	34
DLR00013602	1	22	YOR202W	23	SD/MSG -ARG -HIS -LYS -URA +Canavanine +G418 +Thialysine	yku70_v2_R1_Steve	02	11.0	7.91069157204	13104.0	1546.87200663	254.0	3.98324177581	728764.999238	10488.1227588	43.0	4.81955780055	720837.998517	12924.0869283	3147	204	137	135	161	166	148	455	0
DLR00013602	1	23	YOR202W	23	SD/MSG -ARG -HIS -LYS -URA +Canavanine +G418 +Thialysine	yku70_v2_R1_Steve	02	11.0	7.94419433308	13768.2	1271.78320147	254.0	4.02708514878	921804.998719	11320.7469657	43.0	4.86338910002	916009.998135	14239.9954773	3283	209	137	135	156	161	143	262	62
DLR00013602	1	24	YOR202W	23	SD/MSG -ARG -HIS -LYS -URA +Canavanine +G418 +Thialysine	yku70_v2_R1_Steve	02	11.0	7.95802354089	13447.8	1611.34938808	254.0	3.93030696443	721742.67138	10421.1389474	43.0	4.72221348175	739264.998049	13159.2105625	3422	196	137	135	156	160	142	471	44
DLR00013602	2	1	YOR202W	23	SD/MSG -ARG -HIS -LYS -URA +Canavanine +G418 +Thialysine	yku70_v2_R1_Steve	02	11.0	7.88526874614	13952.7	1578.97082355	254.0	3.95475550869	1013232.99755	15128.3172267	43.0	4.78368903515	1011434.99738	16824.989423	270	352	137	135	160	165	146	736	15
DLR00013602	2	2	YCR076C	23	SD/MSG -ARG -HIS -LYS -URA +Canavanine +G418 +Thialysine	yku70_v2_R1_Steve	02	11.0	7.89895520746	13435.2	1495.53060914	254.0	4.07465197593	1011426.99857	12438.4543926	43.0	4.91582607407	1008722.99792	14311.3766308	408	351	137	135	167	171	150	1070	0
DLR00013602	2	3	YDL090C	23	SD/MSG -ARG -HIS -LYS -URA +Canavanine +G418 +Thialysine	yku70_v2_R1_Steve	02	11.0	0.807706196656	14020.2	2222.45477624	254.0	9.40434373341	30888.9	1043.41192756	43.0	0.713432382348	24541.2	3902.82655346	542	351	137	135	-1	-1	-1	5	0
DLR00013602	2	4	YCR075C	23	SD/MSG -ARG -HIS -LYS -URA +Canavanine +G418 +Thialysine	yku70_v2_R1_Steve	02	11.0	7.84657656117	13329.9	1187.98363827	254.0	4.28731754572	1041245.99993	10794.974474	43.0	5.17492441312	1038889.99968	12691.2353093	677	351	137	135	173	177	155	1058	0
DLR00013602	2	5	YDL089W	23	SD/MSG -ARG -HIS -LYS -URA +Canavanine +G418 +Thialysine	yku70_v2_R1_Steve	02	11.0	7.87899298832	13581.0	1341.32580976	254.0	4.22423580408	957080.999974	10598.3794954	43.0	5.10295352295	954774.999454	12145.7008344	819	356	137	135	171	176	154	1048	0
DLR00013602	2	6	YCR073W-A	23	SD/MSG -ARG -HIS -LYS -URA +Canavanine +G418 +Thialysine	yku70_v2_R1_Steve	02	11.0	7.92318011119	13461.3	1197.91916613	254.0	4.28120045952	990390.999884	9622.69341683	43.0	5.17501351626	988325.99987	12448.4867458	950	351	137	135	170	176	153	1041	0
DLR00013602	2	7	YDL088C	23	SD/MSG -ARG -HIS -LYS -URA +Canavanine +G418 +Thialysine	yku70_v2_R1_Steve	02	11.0	7.81294240923	13193.1	1587.81303412	254.0	4.05433394774	835891.999288	10667.7170743	43.0	4.90900033594	831411.998547	11007.2424326	1090	351	137	135	167	173	151	1026	10
DLR00013602	2	8	YCR073C	23	SD/MSG -ARG -HIS -LYS -URA +Canavanine +G418 +Thialysine	yku70_v2_R1_Steve	02	11.0	7.87264577089	13384.8	1159.97442245	254.0	4.24699164088	1038180.99984	10663.7433951	43.0	5.12565640175	1036943.99925	12756.5176232	1226	347	137	135	170	176	153	1086	0
DLR00013602	2	9	YDL086W	23	SD/MSG -ARG -HIS -LYS -URA +Canavanine +G418 +Thialysine	yku70_v2_R1_Steve	02	11.0	7.82363370601	13257.9	1311.82183826	254.0	4.19588362718	969527.99971	10915.5046185	43.0	5.11202429456	933021.369937	9403.97836797	1366	353	137	135	170	176	152	1033	12
DLR00013602	2	10	YCR071C	23	SD/MSG -ARG -HIS -LYS -URA +Canavanine +G418 +Thialysine	yku70_v2_R1_Steve	02	11.0	0.81271102955	14743.8	2336.980633	254.0	12.0	32337.0	1462.49424561	43.0	0.696554929192	26960.4	4269.08898971	1501	351	137	135	-1	-1	-1	6	0
DLR00013602	2	11	YDL085W	23	SD/MSG -ARG -HIS -LYS -URA +Canavanine +G418 +Thialysine	yku70_v2_R1_Steve	02	11.0	7.80969619304	13835.7	1516.62573717	254.0	4.18132664164	972275.99974	10344.7762208	43.0	5.04879196017	969506.999027	10840.0485303	1637	347	137	135	169	175	151	1060	0
DLR00013602	2	12	YCR069W	23	SD/MSG -ARG -HIS -LYS -URA +Canavanine +G418 +Thialysine	yku70_v2_R1_Steve	02	11.0	7.81376404714	13652.1	1387.87077481	254.0	4.20248845483	1002084.99976	10680.62015	43.0	5.07442995727	999904.999045	11435.987795	1773	345	137	135	170	175	151	1071	0
DLR00013602	2	13	YDL083C	23	SD/MSG -ARG -HIS -LYS -URA +Canavanine +G418 +Thialysine	yku70_v2_R1_Steve	02	11.0	2.07003192887	15254.9823309	2347.61484731	254.0	3.07730096442	506175.999967	5816.95396644	43.0	3.76048438604	504822.999966	7994.96224695	1914	343	137	135	142	152	135	1324	0
DLR00013602	2	14	YCR068W	23	SD/MSG -ARG -HIS -LYS -URA +Canavanine +G418 +Thialysine	yku70_v2_R1_Steve	02	11.0	7.89377407636	13671.9	927.40508307	254.0	4.4507558163	1138736.99968	9006.71589061	43.0	5.38135762066	1138928.99919	9551.52427561	2044	346	137	135	169	175	151	1047	46
DLR00013602	2	15	YDL082W	23	SD/MSG -ARG -HIS -LYS -URA +Canavanine +G418 +Thialysine	yku70_v2_R1_Steve	02	11.0	2.86005426125	14045.4	2417.68266195	254.0	3.47167606148	606219.664941	7581.54694854	43.0	4.2484970651	619398.999601	10076.6067915	2184	349	137	135	151	159	140	1397	0
DLR00013602	2	16	YCR067C	23	SD/MSG -ARG -HIS -LYS -URA +Canavanine +G418 +Thialysine	yku70_v2_R1_Steve	02	11.0	7.82950002715	13491.9	1070.3354119	254.0	4.31674145845	1082502.99988	10702.1679769	43.0	5.21362770218	1082376.99987	12715.3601196	2317	340	137	135	170	176	152	1090	0
DLR00013602	2	17	YDL081C	23	SD/MSG -ARG -HIS -LYS -URA +Canavanine +G418 +Thialysine	yku70_v2_R1_Steve	02	11.0	3.12541103334	13689.9	2291.85420354	254.0	3.3523608242	612773.999643	7610.38063281	43.0	4.12991282072	606547.999661	10409.7125203	2458	349	137	135	147	156	138	743	0
DLR00013602	2	18	YCR065W	23	SD/MSG -ARG -HIS -LYS -URA +Canavanine +G418 +Thialysine	yku70_v2_R1_Steve	02	11.0	7.83861916567	13016.7	1227.7111923	254.0	4.08402954831	954371.999112	10896.4629832	43.0	4.94310624253	953092.998298	10897.6120945	2591	340	137	135	164	170	148	1142	0
DLR00013602	2	19	YDL080C	23	SD/MSG -ARG -HIS -LYS -URA +Canavanine +G418 +Thialysine	yku70_v2_R1_Steve	02	11.0	3.07575795873	14286.6	2414.21847288	254.0	3.4275801541	681512.999881	8218.80412427	43.0	4.215359603	676327.99955	10194.0820965	2729	346	137	135	152	160	142	885	51
DLR00013602	2	20	YCR063W	23	SD/MSG -ARG -HIS -LYS -URA +Canavanine +G418 +Thialysine	yku70_v2_R1_Steve	02	11.0	0.812165168839	14700.6	2330.14785344	254.0	12.0	30976.2	1337.38808558	43.0	0.697366280596	27243.0	4314.01002357	2868	348	137	135	-1	-1	-1	6	0
DLR00013602	2	21	YDL079C	23	SD/MSG -ARG -HIS -LYS -URA +Canavanine +G418 +Thialysine	yku70_v2_R1_Steve	02	11.0	7.86722347886	12861.0	870.905941482	254.0	4.3673614362	1053370.99981	10527.534203	43.0	5.277860569	1051785.99984	15695.1654213	3003	346	137	135	169	174	152	986	25
DLR00013602	2	22	YCR062W	23	SD/MSG -ARG -HIS -LYS -URA +Canavanine +G418 +Thialysine	yku70_v2_R1_Steve	02	11.0	7.99330287599	12931.2	755.424977174	254.0	4.43574145808	1192400.99991	13835.2036942	43.0	5.36062301359	1192369.99982	20470.1140312	3140	341	137	135	167	172	151	1054	30
DLR00013602	2	23	YDL078C	23	SD/MSG -ARG -HIS -LYS -URA +Canavanine +G418 +Thialysine	yku70_v2_R1_Steve	02	11.0	7.95910076574	12836.7	967.330750172	254.0	4.27252826275	1003642.99967	12484.4868204	43.0	5.15626337264	1000535.99921	17829.0884867	3273	343	137	135	161	166	146	781	75
DLR00013602	2	24	YOR202W	23	SD/MSG -ARG -HIS -LYS -URA +Canavanine +G418 +Thialysine	yku70_v2_R1_Steve	02	11.0	8.02521284111	13365.0	945.38182515	254.0	4.23324626792	1214278.99873	15397.5919842	43.0	5.09028600742	1214060.9981	20215.220543	3409	335	137	135	160	165	145	514	82
DLR00013602	3	1	YOR202W	23	SD/MSG -ARG -HIS -LYS -URA +Canavanine +G418 +Thialysine	yku70_v2_R1_Steve	02	11.0	7.85024590646	13736.7	1291.15169936	254.0	4.08234933953	1248018.99756	18144.2493676	43.0	4.92023005163	1249093.99738	21495.0384145	284	484	137	135	166	171	150	884	46
DLR00013602	3	2	YBR235W	23	SD/MSG -ARG -HIS -LYS -URA +Canavanine +G418 +Thialysine	yku70_v2_R1_Steve	02	11.0	3.71599115474	13344.3	2162.24476777	254.0	3.95643276865	897435.9981	11127.9781731	43.0	4.78940865063	893576.99765	13297.6135183	420	484	137	135	169	173	151	1071	0
DLR00013602	3	3	YCL036W	23	SD/MSG -ARG -HIS -LYS -URA +Canavanine +G418 +Thialysine	yku70_v2_R1_Steve	02	11.0	7.81798608458	13532.4	1301.43000754	254.0	4.17855889168	1151164.99888	13066.4713624	43.0	5.03828791493	1151103.99813	14520.3935218	555	488	137	135	170	174	151	1168	29
DLR00013602	3	4	YBR233W	23	SD/MSG -ARG -HIS -LYS -URA +Canavanine +G418 +Thialysine	yku70_v2_R1_Steve	02	11.0	7.79337302704	13326.3	1524.65262284	254.0	4.02921898424	947774.998584	12390.7098208	43.0	4.87713788578	945374.997904	12824.9158005	687	485	137	135	170	175	153	1154	0
DLR00013602	3	5	YCL035C	23	SD/MSG -ARG -HIS -LYS -URA +Canavanine +G418 +Thialysine	yku70_v2_R1_Steve	02	11.0	0.807094085436	14221.8	2254.17953416	254.0	12.0	33556.5	1811.71230142	43.0	0.713004863212	30128.4	4771.80230664	822	481	137	135	-1	-1	-1	8	0
DLR00013602	3	6	YBR232C	23	SD/MSG -ARG -HIS -LYS -URA +Canavanine +G418 +Thialysine	yku70_v2_R1_Steve	02	11.0	3.69646296295	14175.0	2339.89489261	254.0	3.97345799022	881219.998569	11162.4769043	43.0	4.81570732283	877613.997903	11669.0044888	956	484	137	135	169	174	152	1208	0
DLR00013602	3	7	YCL034W	23	SD/MSG -ARG -HIS -LYS -URA +Canavanine +G418 +Thialysine	yku70_v2_R1_Steve	02	11.0	7.95655191935	14258.7	1534.88855474	254.0	4.19768641389	1036924.99945	11239.6197408	43.0	5.06704692806	1036832.99877	13305.9401492	1102	485	137	135	171	176	152	1258	0
DLR00013602	3	8	YBR231C	23	SD/MSG -ARG -HIS -LYS -URA +Canavanine +G418 +Thialysine	yku70_v2_R1_Steve	02	11.0	7.88667324288	14808.6	4052.36299636	254.0	2.73206919525	185444.999998	6862.67665829	43.0	3.2404307933	178111.999928	5949.50014519	1233	483	137	135	130	142	129	1418	0
DLR00013602	3	9	YCL033C	23	SD/MSG -ARG -HIS -LYS -URA +Canavanine +G418 +Thialysine	yku70_v2_R1_Steve	02	11.0	7.92601636445	13898.7	1157.7630695	254.0	4.37058915701	1075547.99971	9544.68723076	43.0	5.27856112343	1075353.99968	11995.0004474	1373	488	137	135	171	176	150	1101	0
DLR00013602	3	10	YBR230C	23	SD/MSG -ARG -HIS -LYS -URA +Canavanine +G418 +Thialysine	yku70_v2_R1_Steve	02	11.0	7.87193396482	14077.8	1697.9059203	254.0	4.15384069192	958589.999567	10845.5171129	43.0	5.01726225646	956577.998813	11341.9399754	1508	481	137	135	171	176	152	1157	0
DLR00013602	3	11	YCL032W	23	SD/MSG -ARG -HIS -LYS -URA +Canavanine +G418 +Thialysine	yku70_v2_R1_Steve	02	11.0	7.88772562494	14256.0	1588.04410811	254.0	4.15479645685	1004155.99942	12655.0902865	43.0	5.01978890081	1003754.99871	12743.0831573	1646	486	137	135	169	174	149	1226	0
DLR00013602	3	12	YBR229C	23	SD/MSG -ARG -HIS -LYS -URA +Canavanine +G418 +Thialysine	yku70_v2_R1_Steve	02	11.0	2.24128557745	16103.9529014	2664.31137951	254.0	3.94182492505	787629.998722	10528.6271368	43.0	4.78368376371	783887.998026	10839.6110854	1782	479	137	135	168	174	150	1359	0
DLR00013602	3	13	YCL030C	23	SD/MSG -ARG -HIS -LYS -URA +Canavanine +G418 +Thialysine	yku70_v2_R1_Steve	02	11.0	7.82087625562	14841.0	4539.13020518	254.0	2.84705512939	111509.999916	5940.94305523	43.0	3.15092345086	88852.9999913	5408.78010424	1912	486	137	135	156	164	147	626	0
DLR00013602	3	14	YBR228W	23	SD/MSG -ARG -HIS -LYS -URA +Canavanine +G418 +Thialysine	yku70_v2_R1_Steve	02	11.0	3.56777068053	14217.3	2445.45971235	254.0	4.04441339556	799888.81108	9252.4510888	43.0	4.87132939415	813616.998531	10046.172659	2049	486	137	135	168	173	149	1051	18
DLR00013602	3	15	YCL029C	23	SD/MSG -ARG -HIS -LYS -URA +Canavanine +G418 +Thialysine	yku70_v2_R1_Steve	02	11.0	7.90008233526	14265.0	1648.26240188	254.0	4.0263933036	926415.998844	11457.1392066	43.0	4.88097787496	927071.998154	11643.2087968	2194	482	137	135	164	170	146	1308	0
DLR00013602	3	16	YBR227C	23	SD/MSG -ARG -HIS -LYS -URA +Canavanine +G418 +Thialysine	yku70_v2_R1_Steve	02	11.0	2.71362853778	14354.1	2541.15370146	254.0	3.82282873212	686387.998521	9866.00065634	43.0	4.65072713317	683416.997935	10141.5315989	2327	482	137	135	162	169	149	1335	0
DLR00013602	3	17	YCL028W	23	SD/MSG -ARG -HIS -LYS -URA +Canavanine +G418 +Thialysine	yku70_v2_R1_Steve	02	11.0	7.89702924064	14045.4	1263.04477576	254.0	4.28377980752	1052406.99995	10841.5206982	43.0	5.17361723392	1052251.99965	12789.0377801	2468	483	137	135	171	176	151	1167	0
DLR00013602	3	18	YBR226C	23	SD/MSG -ARG -HIS -LYS -URA +Canavanine +G418 +Thialysine	yku70_v2_R1_Steve	02	11.0	3.75587815515	13851.0	2300.69911908	254.0	4.07202562048	830551.479827	8700.74961148	43.0	4.90259370457	845633.998543	10158.5283266	2601	482	137	135	170	175	152	1159	0
DLR00013602	3	19	YCL027W	23	SD/MSG -ARG -HIS -LYS -URA +Canavanine +G418 +Thialysine	yku70_v2_R1_Steve	02	11.0	7.82777857124	13505.4	1398.73160662	254.0	4.12326796348	947719.950659	10619.1541748	43.0	4.95674417239	973286.998359	13240.7626544	2736	482	137	135	168	174	151	1310	0
DLR00013602	3	20	YBR225W	23	SD/MSG -ARG -HIS -LYS -URA +Canavanine +G418 +Thialysine	yku70_v2_R1_Steve	02	11.0	3.34266726042	13463.1	2307.79536357	254.0	3.8961497599	749707.998569	9269.20786728	43.0	4.73111226392	745854.997879	9754.01601796	2872	481	137	135	166	171	150	1269	0
DLR00013602	3	21	YCL026C-A	23	SD/MSG -ARG -HIS -LYS -URA +Canavanine +G418 +Thialysine	yku70_v2_R1_Steve	02	11.0	7.86059641923	12816.0	931.389911486	254.0	4.26775707818	1043466.99979	11891.8512781	43.0	5.15671601478	1043024.99932	15451.8655606	3011	483	137	135	167	172	150	1109	0
DLR00013602	3	22	YBR224W	23	SD/MSG -ARG -HIS -LYS -URA +Canavanine +G418 +Thialysine	yku70_v2_R1_Steve	02	11.0	3.46407021925	13007.7	2136.12921394	254.0	3.82723185819	768342.997927	10797.0025348	43.0	4.66015494	766171.997557	11497.0291013	3147	483	137	135	157	163	144	1366	0
DLR00013602	3	23	YCL026C	23	SD/MSG -ARG -HIS -LYS -URA +Canavanine +G418 +Thialysine	yku70_v2_R1_Steve	02	11.0	7.85176973784	12675.6	907.42496996	254.0	4.33681521338	1155753.99964	15265.6141418	43.0	5.22986515541	1154375.99926	20938.7228302	3282	482	137	135	165	169	147	957	39
DLR00013602	3	24	YOR202W	23	SD/MSG -ARG -HIS -LYS -URA +Canavanine +G418 +Thialysine	yku70_v2_R1_Steve	02	11.0	7.98308667156	12807.9	1249.83507531	254.0	4.01101151145	1036250.9978	15636.7762629	43.0	4.84161996415	1035378.99749	19028.5843132	3418	475	137	135	161	166	145	780	59
DLR00013602	4	1	YOR202W	23	SD/MSG -ARG -HIS -LYS -URA +Canavanine +G418 +Thialysine	yku70_v2_R1_Steve	02	11.0	0.809620977501	14448.6	2290.19096287	254.0	12.0	29674.2089372	507.546136391	43.0	0.703440457219	28224.0	4470.45105752	268	621	137	135	-1	-1	-1	0	0
DLR00013602	4	2	YCR089W	23	SD/MSG -ARG -HIS -LYS -URA +Canavanine +G418 +Thialysine	yku70_v2_R1_Steve	02	11.0	7.8668474155	13239.9	1151.65160247	254.0	4.24376756463	1275446.9986	16017.292916	43.0	5.09893370584	1275037.99794	20582.5933102	407	621	137	135	174	178	155	1149	0
DLR00013602	4	3	YDL110C	23	SD/MSG -ARG -HIS -LYS -URA +Canavanine +G418 +Thialysine	yku70_v2_R1_Steve	02	11.0	0.802321196832	13707.0	2172.67752175	254.0	12.0	29373.3878611	672.877788552	43.0	0.712751284479	29106.9	4613.21299951	545	624	137	135	-1	-1	-1	0	0
DLR00013602	4	4	YCR088W	23	SD/MSG -ARG -HIS -LYS -URA +Canavanine +G418 +Thialysine	yku70_v2_R1_Steve	02	11.0	7.84471411772	13077.0	1170.64733195	254.0	4.26793196334	1069143.99991	11391.3892527	43.0	5.14870074493	1067602.99933	12794.103091	679	623	137	135	174	179	156	1118	0
DLR00013602	4	5	YDL109C	23	SD/MSG -ARG -HIS -LYS -URA +Canavanine +G418 +Thialysine	yku70_v2_R1_Steve	02	11.0	7.86316449381	14204.7	1823.02360181	254.0	4.1128129513	910044.999487	11154.1673019	43.0	4.97274158962	906522.998725	11277.6777215	816	624	137	135	172	176	153	1092	0
DLR00013602	4	6	YCR087W	23	SD/MSG -ARG -HIS -LYS -URA +Canavanine +G418 +Thialysine	yku70_v2_R1_Steve	02	11.0	7.95680023848	14013.9	1254.07862663	254.0	4.28737040582	1101592.99995	11385.3754235	43.0	5.17170806281	1100651.9994	13247.2538365	951	622	137	135	173	178	154	1120	0
DLR00013602	4	7	YDL106C	23	SD/MSG -ARG -HIS -LYS -URA +Canavanine +G418 +Thialysine	yku70_v2_R1_Steve	02	11.0	7.89568745034	14184.0	1697.71566829	254.0	4.13681005029	934590.999521	10878.9177921	43.0	4.99826078265	932067.998775	11492.1474374	1091	620	137	135	171	176	152	1075	0
DLR00013602	4	8	YCR087C-A	23	SD/MSG -ARG -HIS -LYS -URA +Canavanine +G418 +Thialysine	yku70_v2_R1_Steve	02	11.0	7.93704934926	14661.0	1849.16389626	254.0	4.1041568576	955765.999378	12813.1395047	43.0	4.96217882559	953403.998619	11736.7622425	1227	616	137	135	170	175	151	1136	0
DLR00013602	4	9	YDL104C	23	SD/MSG -ARG -HIS -LYS -URA +Canavanine +G418 +Thialysine	yku70_v2_R1_Steve	02	11.0	2.01662665829	16288.9997402	2642.24857471	254.0	3.84311625471	485730.999986	8614.51559972	43.0	4.68665064906	480495.999906	6333.61463875	1362	621	137	135	140	150	133	634	0
DLR00013602	4	10	YCR086W	23	SD/MSG -ARG -HIS -LYS -URA +Canavanine +G418 +Thialysine	yku70_v2_R1_Steve	02	11.0	7.87504446886	14986.8	3594.14259281	254.0	2.95484244207	320950.999933	6783.88053855	43.0	3.59756577481	319779.99994	6393.98781119	1499	627	137	135	136	146	131	1553	0
DLR00013602	4	11	YDL100C	23	SD/MSG -ARG -HIS -LYS -URA +Canavanine +G418 +Thialysine	yku70_v2_R1_Steve	02	11.0	2.26339081206	16407.9609542	2670.44357123	254.0	3.77897677827	741954.997641	13651.5011251	43.0	4.61093177052	739949.99749	13602.681451	1634	618	137	135	158	165	143	1234	0
DLR00013602	4	12	YCR085W	23	SD/MSG -ARG -HIS -LYS -URA +Canavanine +G418 +Thialysine	yku70_v2_R1_Steve	02	11.0	7.96610900415	14149.8	1251.73102265	254.0	4.33332847373	1101577.99989	11828.3104856	43.0	5.23110009377	1101876.99988	14244.4854374	1770	616	137	135	172	176	150	1173	0
DLR00013602	4	13	YDL099W	23	SD/MSG -ARG -HIS -LYS -URA +Canavanine +G418 +Thialysine	yku70_v2_R1_Steve	02	11.0	7.85453341644	14115.6	1784.84603187	254.0	4.11412822155	899219.99951	11506.9954442	43.0	4.97470225202	895735.998782	11772.765497	1910	618	137	135	168	173	148	1069	0
DLR00013602	4	14	YCR083W	23	SD/MSG -ARG -HIS -LYS -URA +Canavanine +G418 +Thialysine	yku70_v2_R1_Steve	02	11.0	7.91498059101	14127.3	1691.09565486	254.0	4.19682972761	937683.999842	10838.3049396	43.0	5.06998465959	935502.999233	12228.8869427	2044	615	137	135	170	175	149	1133	0
DLR00013602	4	15	YDL096C	23	SD/MSG -ARG -HIS -LYS -URA +Canavanine +G418 +Thialysine	yku70_v2_R1_Steve	02	11.0	7.92694689539	14015.7	1432.46524015	254.0	4.25267749683	986765.99995	10763.6208144	43.0	5.1378002995	985310.999471	13886.559738	2182	617	137	135	169	174	149	1101	0
DLR00013602	4	16	YCR082W	23	SD/MSG -ARG -HIS -LYS -URA +Canavanine +G418 +Thialysine	yku70_v2_R1_Steve	02	11.0	7.96916622153	14150.7	1326.75904655	254.0	4.3137866047	1021409.99986	11532.9184553	43.0	5.21466153043	1020470.0	14493.0990323	2320	615	137	135	170	175	150	1169	0
DLR00013602	4	17	YDL095W	23	SD/MSG -ARG -HIS -LYS -URA +Canavanine +G418 +Thialysine	yku70_v2_R1_Steve	02	11.0	7.92864237351	13851.9	1395.70735173	254.0	4.24439799762	990295.999959	10119.8875354	43.0	5.12658212832	988294.999523	12063.6168175	2457	618	137	135	170	175	150	1033	0
DLR00013602	4	18	YCR081W	23	SD/MSG -ARG -HIS -LYS -URA +Canavanine +G418 +Thialysine	yku70_v2_R1_Steve	02	11.0	0.977712367479	14961.6	2370.82919688	254.0	9.63704496472	35517.6	1528.22826571	43.0	1.63706712437	34168.5	5481.72074443	2596	621	137	135	124	138	126	163	0
DLR00013602	4	19	YDL094C	23	SD/MSG -ARG -HIS -LYS -URA +Canavanine +G418 +Thialysine	yku70_v2_R1_Steve	02	11.0	7.92009257415	13331.7	1173.88539485	254.0	4.2588358375	991506.999939	11220.3941694	43.0	5.1505326429	991637.999688	13194.420661	2731	610	137	135	170	175	151	1177	10
DLR00013602	4	20	YCR079W	23	SD/MSG -ARG -HIS -LYS -URA +Canavanine +G418 +Thialysine	yku70_v2_R1_Steve	02	11.0	7.8284672762	13147.2	1225.58767553	254.0	4.09017556705	860645.999288	11991.2360334	43.0	5.01092615735	823062.053185	9344.11767467	2866	610	137	135	157	163	143	972	0
DLR00013602	4	21	YDL093W	23	SD/MSG -ARG -HIS -LYS -URA +Canavanine +G418 +Thialysine	yku70_v2_R1_Steve	02	11.0	7.83999856482	12716.1	947.880972034	254.0	4.3497799277	1023718.99979	11113.1585555	43.0	5.26109414933	1022483.99981	15207.3569037	3004	617	137	135	170	174	152	1193	2
DLR00013602	4	22	YCR077C	23	SD/MSG -ARG -HIS -LYS -URA +Canavanine +G418 +Thialysine	yku70_v2_R1_Steve	02	11.0	7.79911738333	13488.3	2938.50717195	254.0	2.97720830137	337624.999943	6058.06646095	43.0	3.63294693367	334809.999893	6401.51555167	3141	613	137	135	126	137	125	884	0
DLR00013602	4	23	YDL091C	23	SD/MSG -ARG -HIS -LYS -URA +Canavanine +G418 +Thialysine	yku70_v2_R1_Steve	02	11.0	7.90807405599	12718.8	1063.80919522	254.0	4.22638592205	1086737.9991	14378.4763597	43.0	5.0906379149	1084221.99846	18633.1407099	3277	616	137	135	167	171	150	1021	13
DLR00013602	4	24	YOR202W	23	SD/MSG -ARG -HIS -LYS -URA +Canavanine +G418 +Thialysine	yku70_v2_R1_Steve	02	11.0	8.15325147944	13187.7	953.161919929	254.0	4.24759108106	1304256.99848	17751.08687	43.0	5.10277553679	1304400.99784	22323.249316	3412	609	137	135	166	170	148	808	51
DLR00013602	5	1	YOR202W	23	SD/MSG -ARG -HIS -LYS -URA +Canavanine +G418 +Thialysine	yku70_v2_R1_Steve	02	11.0	7.90946525802	13940.1	1523.82171789	254.0	3.91573369074	1201127.99683	20206.3219729	43.0	4.74922960975	1201662.99744	22989.5786793	283	757	137	135	166	171	150	897	40
DLR00013602	5	2	YBR250W	23	SD/MSG -ARG -HIS -LYS -URA +Canavanine +G418 +Thialysine	yku70_v2_R1_Steve	02	11.0	7.76682509596	12908.7	1548.62156445	254.0	3.97130784023	954756.997993	12359.82817	43.0	4.80568905919	951669.99754	13885.5904913	419	752	137	135	168	173	151	1071	0
DLR00013602	5	3	YCL049C	23	SD/MSG -ARG -HIS -LYS -URA +Canavanine +G418 +Thialysine	yku70_v2_R1_Steve	02	11.0	7.82990488974	13167.0	1280.39312383	254.0	4.14665988422	1073063.99871	13670.6402764	43.0	5.00583534075	1072200.99809	14995.958844	552	761	137	135	171	175	153	1170	0
DLR00013602	5	4	YBR249C	23	SD/MSG -ARG -HIS -LYS -URA +Canavanine +G418 +Thialysine	yku70_v2_R1_Steve	02	11.0	3.4547074738	13468.5	2274.77512274	254.0	3.84585032925	797353.997832	12029.9847164	43.0	4.67888151811	792513.997496	12312.5921204	683	758	137	135	167	171	150	1217	10
DLR00013602	5	5	YCL048W	23	SD/MSG -ARG -HIS -LYS -URA +Canavanine +G418 +Thialysine	yku70_v2_R1_Steve	02	11.0	7.86301792081	14320.8	1804.69642639	254.0	4.01824345277	973004.998424	13561.1095739	43.0	4.86576821271	971838.997793	13584.1823131	822	757	137	135	169	174	152	1310	0
DLR00013602	5	6	YBR248C	23	SD/MSG -ARG -HIS -LYS -URA +Canavanine +G418 +Thialysine	yku70_v2_R1_Steve	02	11.0	0.813695715345	14737.5	2336.50183118	254.0	12.0	34153.2	1740.52847976	43.0	0.725471347649	32047.2	5082.8334551	958	755	137	135	-1	-1	-1	6	0
DLR00013602	5	7	YCL047C	23	SD/MSG -ARG -HIS -LYS -URA +Canavanine +G418 +Thialysine	yku70_v2_R1_Steve	02	11.0	7.86150410093	14459.4	1710.66183566	254.0	4.04494552717	1007020.99867	14073.8956184	43.0	4.89673530488	1007030.99797	13411.3371296	1104	755	137	135	167	173	149	1257	2
DLR00013602	5	8	YBR246W	23	SD/MSG -ARG -HIS -LYS -URA +Canavanine +G418 +Thialysine	yku70_v2_R1_Steve	02	11.0	7.849586913	14783.4	3132.67544766	254.0	3.2553103987	462836.999346	7935.06727385	43.0	4.01214329305	460426.999788	9332.86392981	1238	745	137	135	149	157	137	1520	12
DLR00013602	5	9	YCL046W	23	SD/MSG -ARG -HIS -LYS -URA +Canavanine +G418 +Thialysine	yku70_v2_R1_Steve	02	11.0	7.88581626195	14350.5	1449.15805776	254.0	4.20671859255	1091664.99947	14141.8557126	43.0	5.07928474693	1091683.99877	13907.2189097	1374	758	137	135	170	175	151	1203	5
DLR00013602	5	10	YBR245C	23	SD/MSG -ARG -HIS -LYS -URA +Canavanine +G418 +Thialysine	yku70_v2_R1_Steve	02	11.0	7.84510351196	14891.4	3177.01228452	254.0	3.39495627155	476578.569245	7869.6140578	43.0	4.14292032384	489116.998401	9711.06187728	1511	749	137	135	153	160	140	1633	0
DLR00013602	5	11	YCL045C	23	SD/MSG -ARG -HIS -LYS -URA +Canavanine +G418 +Thialysine	yku70_v2_R1_Steve	02	11.0	7.85475956973	14178.6	1548.5995593	254.0	4.18468348467	1009488.99962	12557.4758905	43.0	5.05672146523	1009644.99894	12606.6613841	1648	758	137	135	168	173	149	1246	0
DLR00013602	5	12	YBR244W	23	SD/MSG -ARG -HIS -LYS -URA +Canavanine +G418 +Thialysine	yku70_v2_R1_Steve	02	11.0	7.84747141272	14524.2	1992.48376215	254.0	4.12117556707	872422.999633	10846.3152875	43.0	4.98447324393	869763.998888	11284.7441559	1779	752	137	135	167	172	148	1123	0
DLR00013602	5	13	YCL044C	23	SD/MSG -ARG -HIS -LYS -URA +Canavanine +G418 +Thialysine	yku70_v2_R1_Steve	02	11.0	7.87341695066	14398.2	1512.49081471	254.0	4.2037923233	964360.999983	10647.904693	43.0	5.08452842871	964686.999516	9323.03435399	1922	757	137	135	162	167	143	1058	0
DLR00013602	5	14	YBR242W	23	SD/MSG -ARG -HIS -LYS -URA +Canavanine +G418 +Thialysine	yku70_v2_R1_Steve	02	11.0	3.87921603311	14266.8	2356.6210373	254.0	4.02566101154	813783.975381	10774.6475684	43.0	4.85050167016	833234.998292	11503.5191079	2051	753	137	135	162	168	143	1050	6
DLR00013602	5	15	YCL042W	23	SD/MSG -ARG -HIS -LYS -URA +Canavanine +G418 +Thialysine	yku70_v2_R1_Steve	02	11.0	7.89111584504	14366.7	1438.59416937	254.0	4.21709327154	1047067.99965	12484.0438742	43.0	5.09289228043	1046918.99887	13159.3572334	2194	758	137	135	167	172	147	1187	0
DLR00013602	5	16	YBR241C	23	SD/MSG -ARG -HIS -LYS -URA +Canavanine +G418 +Thialysine	yku70_v2_R1_Steve	02	11.0	7.8479280306	14324.4	2059.05207754	254.0	4.03654718865	808439.999177	11711.7953349	43.0	4.89036522645	804215.998472	12292.1653192	2326	751	137	135	166	171	147	1125	8
DLR00013602	5	17	YCL040W	23	SD/MSG -ARG -HIS -LYS -URA +Canavanine +G418 +Thialysine	yku70_v2_R1_Steve	02	11.0	7.88636350741	13908.6	1260.6176681	254.0	4.22854637299	1043666.99971	12285.2821433	43.0	5.15633720045	1006385.10573	10017.715091	2470	758	137	135	166	172	147	1141	0
DLR00013602	5	18	YBR240C	23	SD/MSG -ARG -HIS -LYS -URA +Canavanine +G418 +Thialysine	yku70_v2_R1_Steve	02	11.0	7.82465762324	13735.8	1704.7174361	254.0	4.085627888	874303.999308	11132.5488529	43.0	4.94338188238	871409.998569	11973.8049015	2602	751	137	135	166	172	148	1062	0
DLR00013602	5	19	YCL039W	23	SD/MSG -ARG -HIS -LYS -URA +Canavanine +G418 +Thialysine	yku70_v2_R1_Steve	02	11.0	7.87997393414	13662.9	1126.36660171	254.0	4.27295179006	1042814.99989	11913.6328527	43.0	5.16440262377	1043501.99941	14657.0785975	2740	758	137	135	166	171	148	1128	20
DLR00013602	5	20	YBR239C	23	SD/MSG -ARG -HIS -LYS -URA +Canavanine +G418 +Thialysine	yku70_v2_R1_Steve	02	11.0	7.78216232725	12897.9	1502.26683716	254.0	4.04512910576	812149.999279	10512.9023954	43.0	4.90146607421	807482.998537	11539.1149281	2872	751	137	135	162	168	146	964	0
DLR00013602	5	21	YCL038C	23	SD/MSG -ARG -HIS -LYS -URA +Canavanine +G418 +Thialysine	yku70_v2_R1_Steve	02	11.0	7.85049675525	12618.9	906.802730542	254.0	4.29656452944	1017553.99991	10296.2055502	43.0	5.19678609705	1016791.99985	13653.2412914	3013	757	137	135	164	170	148	1009	13
DLR00013602	5	22	YBR238C	23	SD/MSG -ARG -HIS -LYS -URA +Canavanine +G418 +Thialysine	yku70_v2_R1_Steve	02	11.0	3.36064001694	12945.6	2209.72848749	254.0	3.72681043918	684543.99713	11257.7528082	43.0	4.55440781101	678459.997294	12755.5283542	3145	748	137	135	152	159	141	938	0
DLR00013602	5	23	YCL037C	23	SD/MSG -ARG -HIS -LYS -URA +Canavanine +G418 +Thialysine	yku70_v2_R1_Steve	02	11.0	0.798624273079	13377.6	2120.60673356	254.0	9.14658031371	32450.4	1283.87901655	43.0	0.729464424445	33063.3	5241.77777441	3273	747	137	135	-1	-1	-1	17	0
DLR00013602	5	24	YOR202W	23	SD/MSG -ARG -HIS -LYS -URA +Canavanine +G418 +Thialysine	yku70_v2_R1_Steve	02	11.0	7.97543660097	14082.3	1336.36467088	254.0	4.09670992897	1258357.99752	18665.6036892	43.0	4.92893750353	1257789.99733	23124.3567287	3411	746	137	135	164	169	147	788	61
DLR00013602	6	1	YOR202W	23	SD/MSG -ARG -HIS -LYS -URA +Canavanine +G418 +Thialysine	yku70_v2_R1_Steve	02	11.0	7.91655244946	13721.4	1212.50716209	254.0	4.14679050276	1181568.9981	17606.4948296	43.0	4.99416012245	1181291.99758	20316.4953675	277	895	137	135	168	172	151	859	31
DLR00013602	6	2	YCR105W	23	SD/MSG -ARG -HIS -LYS -URA +Canavanine +G418 +Thialysine	yku70_v2_R1_Steve	02	11.0	7.77014882248	12747.6	1185.89058328	254.0	4.09810596682	1077208.99836	13439.5002093	43.0	4.9456390779	1075847.99777	15835.7262889	413	892	137	135	169	174	151	1053	2
DLR00013602	6	3	YDL125C	23	SD/MSG -ARG -HIS -LYS -URA +Canavanine +G418 +Thialysine	yku70_v2_R1_Steve	02	11.0	7.80702669796	12807.0	1054.56022126	254.0	4.29939799254	1081768.99999	11908.9478041	43.0	5.18535095649	1081070.9995	14698.5655814	544	896	137	135	173	177	154	1114	0
DLR00013602	6	4	YCR102W-A	23	SD/MSG -ARG -HIS -LYS -URA +Canavanine +G418 +Thialysine	yku70_v2_R1_Steve	02	11.0	7.70884783117	13338.0	3345.09145274	254.0	3.12368260768	335899.999642	5928.52596664	43.0	3.8208364212	325154.999879	6155.52873038	679	894	137	135	156	163	147	1611	0
DLR00013602	6	5	YDL124W	23	SD/MSG -ARG -HIS -LYS -URA +Canavanine +G418 +Thialysine	yku70_v2_R1_Steve	02	11.0	7.80775075946	13675.5	1577.6990871	254.0	4.14861908791	970316.999518	12126.1174826	43.0	5.0122250832	967489.998754	11629.6724222	817	894	137	135	172	177	154	1072	0
DLR00013602	6	6	YCR102C	23	SD/MSG -ARG -HIS -LYS -URA +Canavanine +G418 +Thialysine	yku70_v2_R1_Steve	02	11.0	7.82491342201	14022.0	1664.55753096	254.0	4.15317701003	985656.9445	11583.4601615	43.0	4.98868443731	1008861.99845	12682.5483962	955	893	137	135	171	176	153	1208	0
DLR00013602	6	7	YDL123W	23	SD/MSG -ARG -HIS -LYS -URA +Canavanine +G418 +Thialysine	yku70_v2_R1_Steve	02	11.0	7.84186987063	14244.3	1720.67767718	254.0	4.17967367219	945041.999888	11224.6341412	43.0	5.08758869215	913889.205926	8133.04269958	1092	895	137	135	170	175	152	1074	0
DLR00013602	6	8	YCR101C	23	SD/MSG -ARG -HIS -LYS -URA +Canavanine +G418 +Thialysine	yku70_v2_R1_Steve	02	11.0	7.84375415058	13971.6	1409.61223921	254.0	4.23786051681	1034255.99992	12067.1631493	43.0	5.11746717612	1033097.99935	12034.9440367	1229	894	137	135	170	175	150	1105	0
DLR00013602	6	9	YDL122W	23	SD/MSG -ARG -HIS -LYS -URA +Canavanine +G418 +Thialysine	yku70_v2_R1_Steve	02	11.0	7.87847740452	14446.8	1492.85267388	254.0	4.2974973552	1030920.99988	11756.2054907	43.0	5.19018815234	1030634.99987	13289.7000695	1367	892	137	135	170	175	150	1132	10
DLR00013602	6	10	YCR100C	23	SD/MSG -ARG -HIS -LYS -URA +Canavanine +G418 +Thialysine	yku70_v2_R1_Steve	02	11.0	7.87912706575	14350.5	1217.93485839	254.0	4.35341946526	1137183.99986	12797.4689899	43.0	5.25665178815	1138233.99998	14314.9601341	1502	890	137	135	169	174	149	1187	0
DLR00013602	6	11	YDL121C	23	SD/MSG -ARG -HIS -LYS -URA +Canavanine +G418 +Thialysine	yku70_v2_R1_Steve	02	11.0	7.81545229838	14083.2	1637.09046125	254.0	4.17145090508	936221.999675	12212.3024986	43.0	5.08988675792	898685.510095	9738.48480908	1638	892	137	135	167	172	147	1067	0
DLR00013602	6	12	YCR099C	23	SD/MSG -ARG -HIS -LYS -URA +Canavanine +G418 +Thialysine	yku70_v2_R1_Steve	02	11.0	7.86879194415	14595.3	1725.93080581	254.0	4.15961335226	983580.999394	12845.7474465	43.0	5.02816981129	982297.998729	13553.7161902	1772	890	137	135	167	171	147	1168	0
DLR00013602	6	13	YDL119C	23	SD/MSG -ARG -HIS -LYS -URA +Canavanine +G418 +Thialysine	yku70_v2_R1_Steve	02	11.0	7.84883424438	14539.5	1955.10267056	254.0	4.0087797943	810277.999015	13565.1161513	43.0	4.86424465276	808141.99839	13268.9047678	1912	891	137	135	157	163	142	1130	0
DLR00013602	6	14	YCR098C	23	SD/MSG -ARG -HIS -LYS -URA +Canavanine +G418 +Thialysine	yku70_v2_R1_Steve	02	11.0	7.90615789697	14545.8	1530.93392416	254.0	4.18660074856	1068644.9995	14096.8588572	43.0	5.05475072648	1068772.99876	13033.738562	2048	890	137	135	168	173	148	1200	0
DLR00013602	6	15	YDL118W	23	SD/MSG -ARG -HIS -LYS -URA +Canavanine +G418 +Thialysine	yku70_v2_R1_Steve	02	11.0	7.8404410601	14930.1	2999.57692392	254.0	3.46246694379	481389.996338	10301.231508	43.0	4.31175566864	453448.972251	9409.01915261	2187	893	137	135	143	152	133	1220	0
DLR00013602	6	16	YCR095C	23	SD/MSG -ARG -HIS -LYS -URA +Canavanine +G418 +Thialysine	yku70_v2_R1_Steve	02	11.0	3.72124926739	14631.3	2411.32332095	254.0	3.96371535372	887485.998355	13638.0825207	43.0	4.80929629517	886012.997817	13433.5445385	2319	890	137	135	163	168	146	1278	0
DLR00013602	6	17	YDL117W	23	SD/MSG -ARG -HIS -LYS -URA +Canavanine +G418 +Thialysine	yku70_v2_R1_Steve	02	11.0	3.62801241392	13900.5	2334.22474267	254.0	3.93232326044	786741.998673	10980.1314408	43.0	4.77627779592	785060.997938	10902.6330356	2459	889	137	135	161	167	144	1287	0
DLR00013602	6	18	YCR092C	23	SD/MSG -ARG -HIS -LYS -URA +Canavanine +G418 +Thialysine	yku70_v2_R1_Steve	02	11.0	7.79607498927	13215.6	1046.01340738	254.0	4.28602115159	1039890.99999	11611.8182169	43.0	5.17911328509	1038879.99959	14266.1484677	2596	886	137	135	167	172	148	1070	0
DLR00013602	6	19	YDL114W	23	SD/MSG -ARG -HIS -LYS -URA +Canavanine +G418 +Thialysine	yku70_v2_R1_Steve	02	11.0	7.82542818543	12777.3	950.121781606	254.0	4.31476536789	979701.99987	11130.5651415	43.0	5.22435614214	977755.999933	14873.228831	2734	891	137	135	166	171	148	1004	19
DLR00013602	6	20	YCR091W	23	SD/MSG -ARG -HIS -LYS -URA +Canavanine +G418 +Thialysine	yku70_v2_R1_Steve	02	11.0	7.85868843829	12810.6	793.296324031	254.0	4.41397085866	1084801.99975	12610.9165676	43.0	5.34452141056	1083498.99954	17453.4537355	2870	889	137	135	167	172	149	1027	21
DLR00013602	6	21	YDL113C	23	SD/MSG -ARG -HIS -LYS -URA +Canavanine +G418 +Thialysine	yku70_v2_R1_Steve	02	11.0	7.92190330543	12690.0	898.070490936	254.0	4.3162703421	984313.99986	11538.5165193	43.0	5.22834937738	982364.999907	15171.4555705	3005	892	137	135	166	171	149	998	0
DLR00013602	6	22	YCR090C	23	SD/MSG -ARG -HIS -LYS -URA +Canavanine +G418 +Thialysine	yku70_v2_R1_Steve	02	11.0	7.82681403455	12762.0	969.759313847	254.0	4.19117258972	1116930.99867	13867.2668763	43.0	5.05521049541	1116284.9981	17652.3727466	3140	884	137	135	163	168	147	1028	0
DLR00013602	6	23	YDL112W	23	SD/MSG -ARG -HIS -LYS -URA +Canavanine +G418 +Thialysine	yku70_v2_R1_Steve	02	11.0	7.87729916859	12956.4	833.397547452	254.0	4.40153325624	1334167.99947	16362.9184256	43.0	5.29282372408	1333702.9991	23412.4457228	3274	881	137	135	167	172	150	925	30
DLR00013602	6	24	YOR202W	23	SD/MSG -ARG -HIS -LYS -URA +Canavanine +G418 +Thialysine	yku70_v2_R1_Steve	02	11.0	7.82675717034	13542.3	964.884197643	254.0	4.33357481842	1362133.99908	14105.8524886	43.0	5.20260075265	1362123.9985	19371.1619116	3411	885	137	135	166	171	148	691	98
DLR00013602	7	1	YOR202W	23	SD/MSG -ARG -HIS -LYS -URA +Canavanine +G418 +Thialysine	yku70_v2_R1_Steve	02	11.0	7.80823392547	13806.0	1464.7752213	254.0	3.95335085346	1336171.99695	20377.6976446	43.0	4.78165200176	1336285.99761	23942.7585827	277	1032	137	135	168	173	152	799	75
DLR00013602	7	2	YBR269C	23	SD/MSG -ARG -HIS -LYS -URA +Canavanine +G418 +Thialysine	yku70_v2_R1_Steve	02	11.0	7.76911413615	12850.2	1381.0853043	254.0	4.07072404263	1054270.99802	15027.3902783	43.0	4.91094793035	1052338.99757	17533.5398922	413	1029	137	135	170	175	152	1055	9
DLR00013602	7	3	YCL069W	23	SD/MSG -ARG -HIS -LYS -URA +Canavanine +G418 +Thialysine	yku70_v2_R1_Steve	02	11.0	7.80108844165	13020.3	1094.97938585	254.0	4.20153139849	1190314.99872	14353.5749636	43.0	5.06315679062	1191213.99809	17247.1036334	553	1033	137	135	171	176	153	1183	13
DLR00013602	7	4	YBR267W	23	SD/MSG -ARG -HIS -LYS -URA +Canavanine +G418 +Thialysine	yku70_v2_R1_Steve	02	11.0	1.39488308799	13339.8	2116.72096947	254.0	2.62009369151	123649.000125	5516.71624068	43.0	3.00469021543	106262.000005	3327.47890147	690	1025	137	135	135	146	134	1120	0
DLR00013602	7	5	YCL064C	23	SD/MSG -ARG -HIS -LYS -URA +Canavanine +G418 +Thialysine	yku70_v2_R1_Steve	02	11.0	7.77905218865	13474.8	1389.65717559	254.0	4.13445291457	1033705.99916	13274.7467503	43.0	4.99542785671	1032522.99841	12735.8343698	828	1033	137	135	170	175	153	1104	0
DLR00013602	7	6	YBR266C	23	SD/MSG -ARG -HIS -LYS -URA +Canavanine +G418 +Thialysine	yku70_v2_R1_Steve	02	11.0	7.78375695894	14379.3	3754.18935497	254.0	2.82939501353	256842.000021	6030.74629917	43.0	3.40752968203	252622.999941	4356.42016284	958	1022	137	135	138	149	134	1745	0
DLR00013602	7	7	YCL063W	23	SD/MSG -ARG -HIS -LYS -URA +Canavanine +G418 +Thialysine	yku70_v2_R1_Steve	02	11.0	7.79883570946	14112.9	1883.48906288	254.0	3.98246297194	857908.998935	12108.1428004	43.0	4.83165093627	855965.998201	10941.9167262	1095	1028	137	135	160	166	144	1087	0
DLR00013602	7	8	YBR264C	23	SD/MSG -ARG -HIS -LYS -URA +Canavanine +G418 +Thialysine	yku70_v2_R1_Steve	02	11.0	7.79600942135	13826.7	1360.6926833	254.0	4.21501818743	1075168.99963	13684.2360106	43.0	5.08804363893	1075179.99892	12987.9329109	1232	1030	137	135	169	174	150	1142	0
DLR00013602	7	9	YCL062W	23	SD/MSG -ARG -HIS -LYS -URA +Canavanine +G418 +Thialysine	yku70_v2_R1_Steve	02	11.0	3.49613083076	14575.5	2436.14025318	254.0	3.80234341806	765008.997978	12119.6910841	43.0	4.63925683857	765044.997672	12099.3804693	1368	1030	137	135	154	161	140	1365	0
DLR00013602	7	10	YBR263W	23	SD/MSG -ARG -HIS -LYS -URA +Canavanine +G418 +Thialysine	yku70_v2_R1_Steve	02	11.0	7.83883875276	14230.8	1644.09832148	254.0	4.13682130954	959786.999401	12639.3644825	43.0	5.00355537024	958474.998722	12687.8182389	1505	1028	137	135	165	170	146	1147	0
DLR00013602	7	11	YCL061C	23	SD/MSG -ARG -HIS -LYS -URA +Canavanine +G418 +Thialysine	yku70_v2_R1_Steve	02	11.0	2.0179996489	16480.9999656	2639.14354666	254.0	3.69937387684	568385.997477	12309.0875221	43.0	4.5823457869	537544.697764	10072.9464761	1648	1034	137	135	148	155	136	1617	0
DLR00013602	7	12	YBR262C	23	SD/MSG -ARG -HIS -LYS -URA +Canavanine +G418 +Thialysine	yku70_v2_R1_Steve	02	11.0	7.86362115263	14563.8	1741.5042212	254.0	4.17324677747	964875.9996	11825.9807914	43.0	5.0430031549	965564.998886	12539.3111875	1780	1027	137	135	166	171	146	1343	0
DLR00013602	7	13	YCL060C	23	SD/MSG -ARG -HIS -LYS -URA +Canavanine +G418 +Thialysine	yku70_v2_R1_Steve	02	11.0	2.29814102697	14835.6	2597.62363697	254.0	3.67281636837	682457.997307	11216.2829883	43.0	4.49748077678	686531.99743	12077.4055598	1920	1033	137	135	157	163	142	2183	0
DLR00013602	7	14	YBR261C	23	SD/MSG -ARG -HIS -LYS -URA +Canavanine +G418 +Thialysine	yku70_v2_R1_Steve	02	11.0	0.815816874022	14967.0	2372.77495048	254.0	12.0	33173.1	2117.08573978	43.0	0.702632522601	27706.5	4392.88092587	2051	1024	137	135	-1	-1	-1	7	0
DLR00013602	7	15	YCL057W	23	SD/MSG -ARG -HIS -LYS -URA +Canavanine +G418 +Thialysine	yku70_v2_R1_Steve	02	11.0	7.82919227544	14338.8	1533.38650282	254.0	4.16828416643	1055350.99938	13427.3494602	43.0	5.03523224914	1057631.99862	12790.3036561	2193	1031	137	135	167	171	147	1412	0
DLR00013602	7	16	YBR260C	23	SD/MSG -ARG -HIS -LYS -URA +Canavanine +G418 +Thialysine	yku70_v2_R1_Steve	02	11.0	3.5606249914	14440.5	2487.59523112	254.0	4.00894617317	804839.999148	11780.1916654	43.0	4.8577281362	800759.998436	11334.5762285	2327	1023	137	135	164	169	145	1139	0
DLR00013602	7	17	YCL056C	23	SD/MSG -ARG -HIS -LYS -URA +Canavanine +G418 +Thialysine	yku70_v2_R1_Steve	02	11.0	7.83891275224	14096.7	1343.92577456	254.0	4.28977200932	1016798.99987	11208.158331	43.0	5.18579866713	1016581.99995	12197.3162437	2469	1033	137	135	163	169	145	1070	0
DLR00013602	7	18	YBR259W	23	SD/MSG -ARG -HIS -LYS -URA +Canavanine +G418 +Thialysine	yku70_v2_R1_Steve	02	11.0	7.79823842378	13517.1	1573.55984146	254.0	4.19638543438	905129.99994	10244.0920969	43.0	5.07144569327	901809.999367	12129.1315686	2600	1027	137	135	167	172	148	1012	0
DLR00013602	7	19	YCL055W	23	SD/MSG -ARG -HIS -LYS -URA +Canavanine +G418 +Thialysine	yku70_v2_R1_Steve	02	11.0	7.79780631749	12965.4	1041.11483385	254.0	4.2038229478	1024819.99942	11948.5450372	43.0	5.13167527139	986162.453151	10482.3080953	2742	1029	137	135	163	169	146	1186	0
DLR00013602	7	20	YBR258C	23	SD/MSG -ARG -HIS -LYS -URA +Canavanine +G418 +Thialysine	yku70_v2_R1_Steve	02	11.0	7.75247289563	13034.7	1653.80869526	254.0	4.03343967612	784851.999142	10098.5705266	43.0	4.89147869377	781719.998446	11482.5875421	2874	1023	137	135	161	167	145	1126	0
DLR00013602	7	21	YCL051W	23	SD/MSG -ARG -HIS -LYS -URA +Canavanine +G418 +Thialysine	yku70_v2_R1_Steve	02	11.0	7.78035895916	12798.9	1175.95083551	254.0	4.12578700114	917374.543918	9776.78257583	43.0	4.95425913051	945086.998176	13820.464897	3015	1029	137	135	160	166	145	939	0
DLR00013602	7	22	YBR255W	23	SD/MSG -ARG -HIS -LYS -URA +Canavanine +G418 +Thialysine	yku70_v2_R1_Steve	02	11.0	3.74978325102	12792.6	2109.4819001	254.0	3.91800873588	727785.999123	9483.54494702	43.0	4.75788987628	721538.998376	9288.00382614	3146	1021	137	135	152	159	139	764	0
DLR00013602	7	23	YCL050C	23	SD/MSG -ARG -HIS -LYS -URA +Canavanine +G418 +Thialysine	yku70_v2_R1_Steve	02	11.0	7.89113369084	12660.3	1031.24198123	254.0	4.21747240509	1127723.99888	12673.5364429	43.0	5.08079900802	1126329.99833	17428.2227375	3283	1027	137	135	161	167	145	897	0
DLR00013602	7	24	YOR202W	23	SD/MSG -ARG -HIS -LYS -URA +Canavanine +G418 +Thialysine	yku70_v2_R1_Steve	02	11.0	7.84269847395	13110.3	1315.82583715	254.0	4.04982033291	1092600.99795	12784.4655399	43.0	4.87932149477	1091484.99752	15819.4810032	3418	1020	137	135	162	167	145	758	0
DLR00013602	8	1	YOR202W	23	SD/MSG -ARG -HIS -LYS -URA +Canavanine +G418 +Thialysine	yku70_v2_R1_Steve	02	11.0	0.805219284196	14086.8	2232.68533042	254.0	8.25783924344	31518.9	1271.85900872	43.0	0.721009490821	31926.6	5056.17934948	280	1173	137	135	-1	-1	-1	15	0
DLR00013602	8	2	YDL020C	23	SD/MSG -ARG -HIS -LYS -URA +Canavanine +G418 +Thialysine	yku70_v2_R1_Steve	02	11.0	0.799189956792	13522.5	2143.18341441	254.0	12.0	27994.4991331	646.629779941	43.0	0.699646389895	27692.1	4384.97229728	407	1163	137	135	-1	-1	-1	3	0
DLR00013602	8	3	YDL135C	23	SD/MSG -ARG -HIS -LYS -URA +Canavanine +G418 +Thialysine	yku70_v2_R1_Steve	02	11.0	7.75305625633	12798.9	1298.06972124	254.0	4.07115441258	1027264.9983	13483.8745005	43.0	4.91869099586	1025064.9977	15386.6486291	547	1169	137	135	171	175	153	1049	0
DLR00013602	8	4	YDL019C	23	SD/MSG -ARG -HIS -LYS -URA +Canavanine +G418 +Thialysine	yku70_v2_R1_Steve	02	11.0	7.78856832155	13005.0	1154.19659255	254.0	4.20131478353	1073978.9992	13152.1932924	43.0	5.06961785441	1072270.9985	14804.7739173	681	1168	137	135	171	176	153	1070	0
DLR00013602	8	5	YDL134C-A	23	SD/MSG -ARG -HIS -LYS -URA +Canavanine +G418 +Thialysine	yku70_v2_R1_Steve	02	11.0	7.75730565626	13116.6	1385.06330526	254.0	4.12878360531	953239.999316	11536.9711992	43.0	4.99101980603	950532.998582	12165.1151863	821	1169	137	135	169	174	151	1075	0
DLR00013602	8	6	YDL018C	23	SD/MSG -ARG -HIS -LYS -URA +Canavanine +G418 +Thialysine	yku70_v2_R1_Steve	02	11.0	7.77198951687	13126.5	1036.54809949	254.0	4.2897992802	1179044.99977	13325.4679598	43.0	5.1697827481	1179344.99909	13715.5107809	957	1169	137	135	172	177	153	1143	5
DLR00013602	8	7	YDL134C	23	SD/MSG -ARG -HIS -LYS -URA +Canavanine +G418 +Thialysine	yku70_v2_R1_Steve	02	11.0	2.17282701812	15512.9726103	2488.697497	254.0	3.73512910202	738406.997455	11145.8086763	43.0	4.55825757878	737929.997429	11732.917748	1094	1169	137	135	163	169	149	1709	0
DLR00013602	8	8	YDL013W	23	SD/MSG -ARG -HIS -LYS -URA +Canavanine +G418 +Thialysine	yku70_v2_R1_Steve	02	11.0	0.806555286441	14181.3	2247.71903801	254.0	12.0	28869.3	955.875413354	43.0	0.672785398092	23231.7	3677.58911011	1228	1162	137	135	-1	-1	-1	4	0
DLR00013602	8	9	YDL133W	23	SD/MSG -ARG -HIS -LYS -URA +Canavanine +G418 +Thialysine	yku70_v2_R1_Steve	02	11.0	7.82970402115	14386.5	1823.47565471	254.0	4.06799281689	940602.998995	12762.5668994	43.0	4.92034216941	938135.998233	12096.3308859	1365	1166	137	135	166	171	147	1053	0
DLR00013602	8	10	YDL012C	23	SD/MSG -ARG -HIS -LYS -URA +Canavanine +G418 +Thialysine	yku70_v2_R1_Steve	02	11.0	7.83947303667	14374.8	1519.09715573	254.0	4.16521732599	1018948.99924	13845.3137501	43.0	5.03265430717	1018289.99857	14431.3123206	1504	1163	137	135	165	170	146	1180	0
DLR00013602	8	11	YDL133C-A	23	SD/MSG -ARG -HIS -LYS -URA +Canavanine +G418 +Thialysine	yku70_v2_R1_Steve	02	11.0	7.86296907478	14357.7	1633.6339126	254.0	4.11710464821	942278.999372	12609.0129266	43.0	4.98094421803	940277.998649	12287.5390231	1640	1163	137	135	163	168	144	1086	0
DLR00013602	8	12	YDL011C	23	SD/MSG -ARG -HIS -LYS -URA +Canavanine +G418 +Thialysine	yku70_v2_R1_Steve	02	11.0	7.88366742434	14436.0	1213.98037101	254.0	4.35050104851	1177147.99996	12184.0183373	43.0	5.24879879638	1178184.99973	14493.9901212	1776	1160	137	135	169	174	148	1230	13
DLR00013602	8	13	YDL131W	23	SD/MSG -ARG -HIS -LYS -URA +Canavanine +G418 +Thialysine	yku70_v2_R1_Steve	02	11.0	3.9087220174	14814.9	2471.76427533	254.0	4.07915421891	887393.999321	10341.9941859	43.0	4.9362266651	884646.998572	10384.2138708	1914	1166	137	135	165	169	145	1161	0
DLR00013602	8	14	YDL010W	23	SD/MSG -ARG -HIS -LYS -URA +Canavanine +G418 +Thialysine	yku70_v2_R1_Steve	02	11.0	7.94421660275	14416.2	1261.38805674	254.0	4.28484134288	1136965.99986	12412.5074799	43.0	5.16776447377	1138059.99927	12987.2356584	2051	1163	137	135	167	172	147	1186	11
DLR00013602	8	15	YDL130W-A	23	SD/MSG -ARG -HIS -LYS -URA +Canavanine +G418 +Thialysine	yku70_v2_R1_Steve	02	11.0	7.83276074938	14028.3	1419.99658626	254.0	4.19158995631	1012453.99959	12657.7868472	43.0	5.06717245217	1012186.9989	12973.7678862	2188	1163	137	135	166	170	146	1159	0
DLR00013602	8	16	YDL006W	23	SD/MSG -ARG -HIS -LYS -URA +Canavanine +G418 +Thialysine	yku70_v2_R1_Steve	02	11.0	2.28631060345	15955.9444419	2653.65737281	254.0	3.82593275781	676166.998557	10155.0834124	43.0	4.66633517514	678421.997969	10031.1166974	2321	1161	137	135	152	159	138	1634	0
DLR00013602	8	17	YDL130W	23	SD/MSG -ARG -HIS -LYS -URA +Canavanine +G418 +Thialysine	yku70_v2_R1_Steve	02	11.0	3.39897232858	13964.4	2356.54558233	254.0	3.78323035925	766658.997546	11335.4610591	43.0	4.61081700801	763977.997457	12264.1463035	2460	1164	137	135	157	163	141	1211	0
DLR00013602	8	18	YDL002C	23	SD/MSG -ARG -HIS -LYS -URA +Canavanine +G418 +Thialysine	yku70_v2_R1_Steve	02	11.0	0.798502725828	13484.7	2137.14441817	254.0	8.96965320603	28644.6207	695.615315505	43.0	0.705313310677	28840.5	4566.62157183	2597	1161	137	135	-1	-1	-1	0	0
DLR00013602	8	19	YDL129W	23	SD/MSG -ARG -HIS -LYS -URA +Canavanine +G418 +Thialysine	yku70_v2_R1_Steve	02	11.0	7.78182428424	13013.1	1151.32700938	254.0	4.22877214512	1002246.99979	10699.9585101	43.0	5.10744179805	1001387.9992	12924.7695894	2736	1163	137	135	165	171	148	1089	0
DLR00013602	8	20	YDL001W	23	SD/MSG -ARG -HIS -LYS -URA +Canavanine +G418 +Thialysine	yku70_v2_R1_Steve	02	11.0	7.79707202149	12942.9	1017.58325808	254.0	4.25353590473	951933.999871	11242.1378491	43.0	5.14869765926	950077.999931	12197.0849338	2868	1160	137	135	158	164	142	839	0
DLR00013602	8	21	YDL128W	23	SD/MSG -ARG -HIS -LYS -URA +Canavanine +G418 +Thialysine	yku70_v2_R1_Steve	02	11.0	7.76491259738	12648.6	1343.2676862	254.0	4.10730418554	845295.381296	8726.53213303	43.0	4.93503040478	869998.99834	12784.8628959	3004	1160	137	135	160	166	145	1084	0
DLR00013602	8	22	YCR106W	23	SD/MSG -ARG -HIS -LYS -URA +Canavanine +G418 +Thialysine	yku70_v2_R1_Steve	02	11.0	7.84600443353	12473.1	859.913458805	254.0	4.30307004958	1152890.99951	14018.6190735	43.0	5.18961800478	1152098.999	18433.9322781	3144	1161	137	135	164	169	148	1105	7
DLR00013602	8	23	YDL127W	23	SD/MSG -ARG -HIS -LYS -URA +Canavanine +G418 +Thialysine	yku70_v2_R1_Steve	02	11.0	7.89136332298	12629.7	1061.79056768	254.0	4.22907012657	1040534.99945	12094.1980418	43.0	5.09768327428	1038198.99861	15837.4332469	3276	1164	137	135	162	167	146	891	0
DLR00013602	8	24	YOR202W	23	SD/MSG -ARG -HIS -LYS -URA +Canavanine +G418 +Thialysine	yku70_v2_R1_Steve	02	11.0	7.91083316168	13714.2	966.824098357	254.0	4.36269640799	1402628.99935	12017.4533286	43.0	5.23466729351	1402293.99878	18148.8568373	3412	1162	137	135	165	170	147	654	115
DLR00013602	9	1	YOR202W	23	SD/MSG -ARG -HIS -LYS -URA +Canavanine +G418 +Thialysine	yku70_v2_R1_Steve	02	11.0	0.807118315276	14183.2900116	2248.18180675	254.0	8.38025890375	30945.6	1049.47518432	43.0	0.721019994097	31369.5	4972.09408954	268	1296	137	135	-1	-1	-1	0	0
DLR00013602	9	2	YBR281C	23	SD/MSG -ARG -HIS -LYS -URA +Canavanine +G418 +Thialysine	yku70_v2_R1_Steve	02	11.0	7.76026196334	12759.3	1415.39686265	254.0	3.96173685315	1127776.99708	17199.0533821	43.0	4.79153803861	1125295.99735	20185.5306352	411	1302	137	135	172	177	154	1013	5
DLR00013602	9	3	YCR011C	23	SD/MSG -ARG -HIS -LYS -URA +Canavanine +G418 +Thialysine	yku70_v2_R1_Steve	02	11.0	7.78797885516	12932.1	1205.1984323	254.0	4.11867645728	1079923.99837	14417.4730635	43.0	4.9722471077	1079832.99785	16810.2399166	556	1308	137	135	169	174	152	1162	0
DLR00013602	9	4	YBR280C	23	SD/MSG -ARG -HIS -LYS -URA +Canavanine +G418 +Thialysine	yku70_v2_R1_Steve	02	11.0	7.77751999071	13410.0	1645.77961541	254.0	4.02886498092	888929.99851	12051.5083344	43.0	4.88068645684	887330.997902	13539.2970895	688	1302	137	135	166	171	150	1285	0
DLR00013602	9	5	YCR010C	23	SD/MSG -ARG -HIS -LYS -URA +Canavanine +G418 +Thialysine	yku70_v2_R1_Steve	02	11.0	7.76350287518	13150.8	1174.56572386	254.0	4.18759738979	1051477.99919	12850.4418584	43.0	5.05553692612	1051974.9985	14699.8846362	829	1308	137	135	168	173	151	1228	0
DLR00013602	9	6	YBR278W	23	SD/MSG -ARG -HIS -LYS -URA +Canavanine +G418 +Thialysine	yku70_v2_R1_Steve	02	11.0	0.793733310111	13041.0	2066.79099894	254.0	12.0	27771.8949837	996.726121646	43.0	6.76157003492	21100.5	6824.39709269	963	1304	137	135	-1	-1	-1	9	0
DLR00013602	9	7	YCR009C	23	SD/MSG -ARG -HIS -LYS -URA +Canavanine +G418 +Thialysine	yku70_v2_R1_Steve	02	11.0	3.64486989405	13388.4	2137.79334376	254.0	3.9336995978	812723.999536	8617.53622335	43.0	4.77910905621	811344.998515	5908.93063341	1103	1301	137	135	157	164	143	1170	0
DLR00013602	9	8	YBR277C	23	SD/MSG -ARG -HIS -LYS -URA +Canavanine +G418 +Thialysine	yku70_v2_R1_Steve	02	11.0	7.78124953259	13754.7	1711.68977096	254.0	4.09868387966	904174.193945	11332.4001362	43.0	4.93329103665	922358.998535	11168.4958891	1234	1298	137	135	166	171	147	1027	0
DLR00013602	9	9	YCR008W	23	SD/MSG -ARG -HIS -LYS -URA +Canavanine +G418 +Thialysine	yku70_v2_R1_Steve	02	11.0	7.78802677657	13972.5	1840.75215694	254.0	3.92949397734	875749.998186	12858.5537814	43.0	4.77295648514	875642.997669	12931.7979298	1374	1306	137	135	160	166	143	1279	0
DLR00013602	9	10	YBR276C	23	SD/MSG -ARG -HIS -LYS -URA +Canavanine +G418 +Thialysine	yku70_v2_R1_Steve	02	11.0	7.8365371792	14314.5	1840.42481215	254.0	4.09771762076	887258.999504	11712.7828167	43.0	4.95762818502	884696.998778	11141.6309142	1507	1295	137	135	164	169	145	1070	0
DLR00013602	9	11	YCR007C	23	SD/MSG -ARG -HIS -LYS -URA +Canavanine +G418 +Thialysine	yku70_v2_R1_Steve	02	11.0	7.81684669812	14356.8	1564.14011787	254.0	4.10808004525	1061245.99892	14596.3887796	43.0	4.96590270077	1061516.99818	13707.1457376	1646	1306	137	135	165	170	146	1176	0
DLR00013602	9	12	YBR275C	23	SD/MSG -ARG -HIS -LYS -URA +Canavanine +G418 +Thialysine	yku70_v2_R1_Steve	02	11.0	0.81444790977	14783.4	2343.23312007	254.0	12.0	29875.5	1509.48126065	43.0	0.723081814875	27377.1	4334.17219889	1779	1296	137	135	114	127	125	23	0
DLR00013602	9	13	YCR006C	23	SD/MSG -ARG -HIS -LYS -URA +Canavanine +G418 +Thialysine	yku70_v2_R1_Steve	02	11.0	7.81423384292	14162.4	1471.79966488	254.0	4.22091865731	1025839.99999	10108.6515659	43.0	5.09750571082	1025623.9995	7061.85606409	1923	1301	137	135	162	168	144	1111	9
DLR00013602	9	14	YBR274W	23	SD/MSG -ARG -HIS -LYS -URA +Canavanine +G418 +Thialysine	yku70_v2_R1_Steve	02	11.0	7.88117757107	14779.8	3837.05938486	254.0	3.20942588543	286606.998198	6662.08083979	43.0	3.91617316523	277987.997488	6380.63492981	2060	1297	137	135	149	157	138	1541	0
DLR00013602	9	15	YCR005C	23	SD/MSG -ARG -HIS -LYS -URA +Canavanine +G418 +Thialysine	yku70_v2_R1_Steve	02	11.0	7.86379205847	14449.5	1532.27531152	254.0	4.22013053548	980493.999959	10269.8936085	43.0	5.10321621323	979888.999716	7392.72520295	2193	1305	137	135	159	165	142	1071	0
DLR00013602	9	16	YBR273C	23	SD/MSG -ARG -HIS -LYS -URA +Canavanine +G418 +Thialysine	yku70_v2_R1_Steve	02	11.0	7.8315431349	14248.8	1891.99417529	254.0	4.0744630724	882032.999193	11839.1671969	43.0	4.93336806739	881355.998519	12328.7994962	2325	1298	137	135	163	168	145	1342	0
DLR00013602	9	17	YCR001W	23	SD/MSG -ARG -HIS -LYS -URA +Canavanine +G418 +Thialysine	yku70_v2_R1_Steve	02	11.0	7.84364827775	13839.3	1270.93563955	254.0	4.25405190113	1066151.99971	12756.1764326	43.0	5.13523769676	1065709.99914	14817.2661477	2468	1304	137	135	165	170	146	1107	0
DLR00013602	9	18	YBR272C	23	SD/MSG -ARG -HIS -LYS -URA +Canavanine +G418 +Thialysine	yku70_v2_R1_Steve	02	11.0	7.76913566278	13500.0	1660.92534707	254.0	4.08015067998	857057.999321	10750.0015593	43.0	4.93548431379	854528.998602	11972.3687249	2598	1299	137	135	163	168	145	1132	5
DLR00013602	9	19	YCL076W	23	SD/MSG -ARG -HIS -LYS -URA +Canavanine +G418 +Thialysine	yku70_v2_R1_Steve	02	11.0	7.76323172267	13211.1	1529.05039599	254.0	3.98877745948	862743.998588	12048.9800377	43.0	4.84047869522	862764.997999	12375.6387717	2739	1305	137	135	156	163	141	1222	16
DLR00013602	9	20	YBR271W	23	SD/MSG -ARG -HIS -LYS -URA +Canavanine +G418 +Thialysine	yku70_v2_R1_Steve	02	11.0	7.77903425938	12835.8	1573.41128451	254.0	4.12678410975	812864.999556	10269.8368326	43.0	4.99687212085	808360.999008	12800.6578054	2874	1293	137	135	162	168	146	1051	0
DLR00013602	9	21	YCL075W	23	SD/MSG -ARG -HIS -LYS -URA +Canavanine +G418 +Thialysine	yku70_v2_R1_Steve	02	11.0	7.76832147049	12453.3	1026.27456694	254.0	4.18776908429	1003588.99946	11656.030651	43.0	5.0618150956	1002857.99874	13371.6614555	3016	1302	137	135	160	166	145	1012	0
DLR00013602	9	22	YBR270C	23	SD/MSG -ARG -HIS -LYS -URA +Canavanine +G418 +Thialysine	yku70_v2_R1_Steve	02	11.0	7.72776253528	12571.2	1494.83186292	254.0	3.97456246437	830872.998321	11488.957766	43.0	4.81824384761	825378.997753	12991.8602697	3149	1296	137	135	157	163	143	813	0
DLR00013602	9	23	YCL074W	23	SD/MSG -ARG -HIS -LYS -URA +Canavanine +G418 +Thialysine	yku70_v2_R1_Steve	02	11.0	7.82103475127	12881.7	1162.84468839	254.0	4.13207821226	1116316.99835	14104.4577497	43.0	4.98371256119	1115745.99779	16908.7378561	3287	1303	137	135	160	165	144	963	0
DLR00013602	9	24	YOR202W	23	SD/MSG -ARG -HIS -LYS -URA +Canavanine +G418 +Thialysine	yku70_v2_R1_Steve	02	11.0	7.89181698202	13114.8	1257.3532422	254.0	4.13172388015	1123775.99837	13161.2301828	43.0	4.96667913008	1124051.99774	16808.3525071	3419	1295	137	135	162	167	145	870	27
DLR00013602	10	1	YOR202W	23	SD/MSG -ARG -HIS -LYS -URA +Canavanine +G418 +Thialysine	yku70_v2_R1_Steve	02	11.0	7.90078405507	13820.4	1337.63556621	254.0	4.10406751237	1248863.99764	17871.897184	43.0	4.93596784406	1247275.99748	22327.1998386	275	1444	137	135	169	173	152	613	46
DLR00013602	10	2	YDL038C	23	SD/MSG -ARG -HIS -LYS -URA +Canavanine +G418 +Thialysine	yku70_v2_R1_Steve	02	11.0	7.79603152025	12609.9	1027.84323009	254.0	4.20860654266	1152877.99869	14119.8471035	43.0	5.06761994552	1151055.99809	17884.6043641	416	1442	137	135	171	175	152	1019	0
DLR00013602	10	3	YDL157C	23	SD/MSG -ARG -HIS -LYS -URA +Canavanine +G418 +Thialysine	yku70_v2_R1_Steve	02	11.0	7.8917605295	12824.1	1226.35953038	254.0	4.15399571617	909498.999542	11827.9584022	43.0	5.02401196978	906389.998736	13637.5648771	551	1441	137	135	164	170	148	917	4
DLR00013602	10	4	YDL037C	23	SD/MSG -ARG -HIS -LYS -URA +Canavanine +G418 +Thialysine	yku70_v2_R1_Steve	02	11.0	7.87081124497	13251.6	1263.0383245	254.0	4.1627037282	999484.999228	12101.601888	43.0	5.02822772653	997543.998543	14031.8904104	685	1440	137	135	167	172	150	992	0
DLR00013602	10	5	YDL156W	23	SD/MSG -ARG -HIS -LYS -URA +Canavanine +G418 +Thialysine	yku70_v2_R1_Steve	02	11.0	7.82983635892	13306.5	1182.09662561	254.0	4.28938873285	1004506.99989	11380.320474	43.0	5.18421313348	1002566.99987	13336.9049786	821	1442	137	135	169	174	151	1007	0
DLR00013602	10	6	YDL036C	23	SD/MSG -ARG -HIS -LYS -URA +Canavanine +G418 +Thialysine	yku70_v2_R1_Steve	02	11.0	7.7430209555	12981.6	1154.75426515	254.0	4.19769725891	1070161.99928	13986.0838164	43.0	5.06704309809	1069475.99861	14770.5952271	957	1441	137	135	167	173	150	1125	0
DLR00013602	10	7	YDL155W	23	SD/MSG -ARG -HIS -LYS -URA +Canavanine +G418 +Thialysine	yku70_v2_R1_Steve	02	11.0	7.78327462086	13556.7	1568.53988345	254.0	4.1315022656	957711.999383	12610.9612362	43.0	4.99383250336	955043.998655	12490.7148663	1096	1436	137	135	169	174	151	1117	0
DLR00013602	10	8	YDL035C	23	SD/MSG -ARG -HIS -LYS -URA +Canavanine +G418 +Thialysine	yku70_v2_R1_Steve	02	11.0	3.59958433524	14049.9	2331.74113652	254.0	3.89419124594	835474.998265	10804.4825494	43.0	4.73014358506	833577.997696	11018.5361921	1229	1437	137	135	161	167	145	1149	0
DLR00013602	10	9	YDL154W	23	SD/MSG -ARG -HIS -LYS -URA +Canavanine +G418 +Thialysine	yku70_v2_R1_Steve	02	11.0	7.82426396249	13863.6	1354.47443936	254.0	4.28587078584	1062382.99996	11499.7901939	43.0	5.17133441878	1061864.99959	12859.8072923	1364	1439	137	135	169	173	149	1098	0
DLR00013602	10	10	YDL034W	23	SD/MSG -ARG -HIS -LYS -URA +Canavanine +G418 +Thialysine	yku70_v2_R1_Steve	02	11.0	7.83923650737	14249.7	1446.52317516	254.0	4.20250637341	1080333.99949	12639.4145942	43.0	5.07064682659	1080460.99877	12826.0295934	1504	1442	137	135	166	171	147	1128	0
DLR00013602	10	11	YDL149W	23	SD/MSG -ARG -HIS -LYS -URA +Canavanine +G418 +Thialysine	yku70_v2_R1_Steve	02	11.0	7.8032433385	14173.2	1674.16364657	254.0	4.15217038599	962263.999753	11785.7848979	43.0	5.0165609913	960217.999038	10300.4845186	1639	1438	137	135	165	170	147	1039	0
DLR00013602	10	12	YDL033C	23	SD/MSG -ARG -HIS -LYS -URA +Canavanine +G418 +Thialysine	yku70_v2_R1_Steve	02	11.0	0.812097502358	14657.4	2323.41084836	254.0	12.0	29814.3	1134.37697691	43.0	0.698948059719	26984.7	4279.46482427	1775	1431	137	135	-1	-1	-1	0	0
DLR00013602	10	13	YDL146W	23	SD/MSG -ARG -HIS -LYS -URA +Canavanine +G418 +Thialysine	yku70_v2_R1_Steve	02	11.0	7.86748127133	14309.1	1577.18453716	254.0	4.20420613177	1014240.99967	12321.865388	43.0	5.07543691474	1012607.99884	12698.3968589	1912	1433	137	135	167	171	147	1117	0
DLR00013602	10	14	YDL027C	23	SD/MSG -ARG -HIS -LYS -URA +Canavanine +G418 +Thialysine	yku70_v2_R1_Steve	02	11.0	7.84280006415	14074.2	1156.8952277	254.0	4.28842065805	1119392.99979	12732.318838	43.0	5.17377708428	1119922.99926	14880.9065661	2050	1434	137	135	165	169	145	1166	8
DLR00013602	10	15	YDL144C	23	SD/MSG -ARG -HIS -LYS -URA +Canavanine +G418 +Thialysine	yku70_v2_R1_Steve	02	11.0	7.85596008672	14078.7	1392.94930497	254.0	4.31264182792	1013462.99985	10857.4672182	43.0	5.21343598408	1013095.99998	13823.7051735	2190	1437	137	135	165	170	145	1114	0
DLR00013602	10	16	YDL026W	23	SD/MSG -ARG -HIS -LYS -URA +Canavanine +G418 +Thialysine	yku70_v2_R1_Steve	02	11.0	7.83696072803	13877.1	1177.16756148	254.0	4.26596238603	1108568.99968	12738.4955448	43.0	5.14867876186	1109137.99911	14567.8165273	2322	1434	137	135	163	169	145	1161	7
DLR00013602	10	17	YDL142C	23	SD/MSG -ARG -HIS -LYS -URA +Canavanine +G418 +Thialysine	yku70_v2_R1_Steve	02	11.0	2.20270187787	15278.9453038	2532.6401975	254.0	3.81574508591	565848.99933	8542.10666927	43.0	4.64982366451	563896.998657	8350.99189855	2458	1437	137	135	141	150	131	763	7
DLR00013602	10	18	YDL025C	23	SD/MSG -ARG -HIS -LYS -URA +Canavanine +G418 +Thialysine	yku70_v2_R1_Steve	02	11.0	7.8161528674	13445.601954	751.006903361	254.0	4.58431693918	1272613.99943	13403.8521904	43.0	5.55298733995	1274072.99869	19074.3872767	2594	1434	137	135	168	173	149	1144	23
DLR00013602	10	19	YDL138W	23	SD/MSG -ARG -HIS -LYS -URA +Canavanine +G418 +Thialysine	yku70_v2_R1_Steve	02	11.0	7.75668263228	12812.4	1123.95467952	254.0	4.24690371205	979347.999981	11067.5627736	43.0	5.13468213452	977393.999565	13033.1835371	2736	1436	137	135	164	169	146	973	8
DLR00013602	10	20	YDL024C	23	SD/MSG -ARG -HIS -LYS -URA +Canavanine +G418 +Thialysine	yku70_v2_R1_Steve	02	11.0	7.83141549523	12894.3	932.756365418	254.0	4.3154304504	1092406.99988	12984.3407899	43.0	5.2105884647	1092455.99949	17048.1967112	2869	1435	137	135	165	170	147	1066	0
DLR00013602	10	21	YDL137W	23	SD/MSG -ARG -HIS -LYS -URA +Canavanine +G418 +Thialysine	yku70_v2_R1_Steve	02	11.0	7.80454465221	12601.8	1045.21688494	254.0	4.2240974317	965777.999777	11461.4223419	43.0	5.10933883796	963911.999269	14067.8097789	3008	1433	137	135	160	166	144	933	0
DLR00013602	10	22	YDL023C	23	SD/MSG -ARG -HIS -LYS -URA +Canavanine +G418 +Thialysine	yku70_v2_R1_Steve	02	11.0	7.80773792827	12433.5	827.875876146	254.0	4.27043500509	1151803.99931	14663.0337801	43.0	5.15045053357	1151510.99869	18141.4959825	3146	1433	137	135	162	167	146	1048	0
DLR00013602	10	23	YDL136W	23	SD/MSG -ARG -HIS -LYS -URA +Canavanine +G418 +Thialysine	yku70_v2_R1_Steve	02	11.0	3.04006697472	13092.3	2185.52194234	254.0	3.43415282627	692370.999457	9937.76311545	43.0	4.22476625036	689703.999519	13124.4376648	3277	1437	137	135	144	152	134	908	18
DLR00013602	10	24	YOR202W	23	SD/MSG -ARG -HIS -LYS -URA +Canavanine +G418 +Thialysine	yku70_v2_R1_Steve	02	11.0	7.95433746185	13365.0	1012.72711769	254.0	4.27018969166	1373152.99872	15373.5914568	43.0	5.12370891195	1372577.99801	19280.5651058	3418	1427	137	135	164	168	146	611	81
DLR00013602	11	1	YOR202W	23	SD/MSG -ARG -HIS -LYS -URA +Canavanine +G418 +Thialysine	yku70_v2_R1_Steve	02	11.0	7.87429612012	14183.1	1602.46971967	254.0	4.02181931171	1099696.99774	13203.8359872	43.0	4.85392227835	1098721.99756	16404.4708546	287	1578	137	135	165	169	149	862	32
DLR00013602	11	2	YBR293W	23	SD/MSG -ARG -HIS -LYS -URA +Canavanine +G418 +Thialysine	yku70_v2_R1_Steve	02	11.0	3.63009123528	13192.2	2151.99235944	254.0	3.91117602848	879240.997533	13461.8983979	43.0	4.74126681505	875309.997412	16116.1052576	425	1576	137	135	166	171	149	1076	0
DLR00013602	11	3	YCR024C-A	23	SD/MSG -ARG -HIS -LYS -URA +Canavanine +G418 +Thialysine	yku70_v2_R1_Steve	02	11.0	7.7970064598	12960.0	1252.07123457	254.0	4.14630764168	974117.999007	11731.4969014	43.0	5.00916553279	974025.99847	14064.1632859	558	1580	137	135	167	172	150	1229	7
DLR00013602	11	4	YBR292C	23	SD/MSG -ARG -HIS -LYS -URA +Canavanine +G418 +Thialysine	yku70_v2_R1_Steve	02	11.0	7.77393541635	13205.7	1626.92602904	254.0	3.97418925836	848860.998483	10814.7522416	43.0	4.81973493954	846201.997879	11829.1499698	688	1570	137	135	163	168	147	1087	0
DLR00013602	11	5	YCR023C	23	SD/MSG -ARG -HIS -LYS -URA +Canavanine +G418 +Thialysine	yku70_v2_R1_Steve	02	11.0	7.77860970575	13357.8	1230.50631002	254.0	4.16886733512	1026835.99926	13184.5457802	43.0	5.03750606929	1026680.99858	14022.5202255	830	1581	137	135	166	171	149	1063	0
DLR00013602	11	6	YBR291C	23	SD/MSG -ARG -HIS -LYS -URA +Canavanine +G418 +Thialysine	yku70_v2_R1_Steve	02	11.0	7.77159866347	13387.5	1622.90535384	254.0	3.98177779444	932126.998311	11447.57468	43.0	4.82273185378	930132.997688	12004.3560782	961	1581	137	135	165	170	149	1129	0
DLR00013602	11	7	YCR022C	23	SD/MSG -ARG -HIS -LYS -URA +Canavanine +G418 +Thialysine	yku70_v2_R1_Steve	02	11.0	7.75507163304	13343.4	1484.5016329	254.0	4.06976520717	1002088.99871	12813.6518739	43.0	4.92121052275	1001462.99801	12966.3246872	1100	1578	137	135	166	172	149	1244	0
DLR00013602	11	8	YBR290W	23	SD/MSG -ARG -HIS -LYS -URA +Canavanine +G418 +Thialysine	yku70_v2_R1_Steve	02	11.0	7.7821588511	13666.5	1687.51206421	254.0	4.06342958265	980285.999086	12669.8987498	43.0	4.91536793644	978604.998258	11249.3598398	1237	1575	137	135	165	171	148	1183	0
DLR00013602	11	9	YCR021C	23	SD/MSG -ARG -HIS -LYS -URA +Canavanine +G418 +Thialysine	yku70_v2_R1_Steve	02	11.0	7.79436932372	13703.4	1455.9623212	254.0	4.15729348108	1071548.99909	12900.0419237	43.0	5.01813973483	1071595.99841	13050.8047324	1377	1575	137	135	166	171	148	1158	0
DLR00013602	11	10	YBR289W	23	SD/MSG -ARG -HIS -LYS -URA +Canavanine +G418 +Thialysine	yku70_v2_R1_Steve	02	11.0	0.807671917663	14299.2	2266.40785227	254.0	12.0	28219.1661139	877.88526877	43.0	0.703341374009	28400.4	4497.12351546	1509	1573	137	135	-1	-1	-1	23	0
DLR00013602	11	11	YCR020C-A	23	SD/MSG -ARG -HIS -LYS -URA +Canavanine +G418 +Thialysine	yku70_v2_R1_Steve	02	11.0	3.70290308585	14475.6	2396.21917851	254.0	3.96875863745	826768.998833	13453.8080184	43.0	4.81958116465	824715.998263	12438.3236059	1647	1576	137	135	156	162	140	1024	0
DLR00013602	11	12	YBR288C	23	SD/MSG -ARG -HIS -LYS -URA +Canavanine +G418 +Thialysine	yku70_v2_R1_Steve	02	11.0	3.80368852324	14164.2	2310.49059723	254.0	4.06043047195	905280.998956	11657.7849189	43.0	4.91404578211	904156.998298	11572.8516128	1776	1576	137	135	163	168	143	1201	0
DLR00013602	11	13	YCR020C	23	SD/MSG -ARG -HIS -LYS -URA +Canavanine +G418 +Thialysine	yku70_v2_R1_Steve	02	11.0	3.67471276682	14453.1	2364.11814941	254.0	3.90800357644	853432.998156	12983.473597	43.0	4.75003900229	855730.997677	12836.1093275	1920	1580	137	135	156	162	139	1474	10
DLR00013602	11	14	YBR287W	23	SD/MSG -ARG -HIS -LYS -URA +Canavanine +G418 +Thialysine	yku70_v2_R1_Steve	02	11.0	7.86695100168	14346.0	1992.92046151	254.0	4.02209356308	831418.999126	12156.3212238	43.0	4.87257674573	826829.998446	11882.4177128	2054	1572	137	135	159	164	141	950	0
DLR00013602	11	15	YCR019W	23	SD/MSG -ARG -HIS -LYS -URA +Canavanine +G418 +Thialysine	yku70_v2_R1_Steve	02	11.0	7.83860961458	14144.4	1514.60326073	254.0	4.16456759291	972602.999605	13390.0930138	43.0	5.03857959699	971807.998857	12892.8620326	2193	1579	137	135	158	163	139	1089	0
DLR00013602	11	16	YBR286W	23	SD/MSG -ARG -HIS -LYS -URA +Canavanine +G418 +Thialysine	yku70_v2_R1_Steve	02	11.0	3.57452064305	14010.3	2395.85343645	254.0	3.97458406393	793447.998739	11175.5840199	43.0	4.81688813826	789739.998159	11506.4910614	2326	1572	137	135	159	164	141	973	0
DLR00013602	11	17	YCR017C	23	SD/MSG -ARG -HIS -LYS -URA +Canavanine +G418 +Thialysine	yku70_v2_R1_Steve	02	11.0	7.83009910892	13998.6	1441.78902773	254.0	4.18273410277	1039862.99944	12894.5413708	43.0	5.04996622987	1039663.99875	13139.1645629	2470	1575	137	135	162	167	144	1100	0
DLR00013602	11	18	YBR285W	23	SD/MSG -ARG -HIS -LYS -URA +Canavanine +G418 +Thialysine	yku70_v2_R1_Steve	02	11.0	7.75511352336	13164.3	1469.75352615	254.0	4.1619818831	925077.999678	10525.9226874	43.0	5.02789651051	922186.998942	11827.1460508	2602	1571	137	135	164	169	146	969	0
DLR00013602	11	19	YCR016W	23	SD/MSG -ARG -HIS -LYS -URA +Canavanine +G418 +Thialysine	yku70_v2_R1_Steve	02	11.0	7.76676994038	13000.5	1147.30240118	254.0	4.17282464089	998787.999402	11619.9880196	43.0	5.04205754616	997275.998694	12971.0723856	2743	1575	137	135	159	165	142	887	0
DLR00013602	11	20	YBR284W	23	SD/MSG -ARG -HIS -LYS -URA +Canavanine +G418 +Thialysine	yku70_v2_R1_Steve	02	11.0	7.7447687444	12983.4	1703.25710795	254.0	4.03506094423	792679.999102	9945.72815316	43.0	4.88750056079	787340.998383	11244.3148863	2877	1573	137	135	160	166	145	907	8
DLR00013602	11	21	YCR015C	23	SD/MSG -ARG -HIS -LYS -URA +Canavanine +G418 +Thialysine	yku70_v2_R1_Steve	02	11.0	7.7945791392	12982.5	1297.55604081	254.0	4.13610386725	998653.99897	11906.8649785	43.0	4.99420109639	996473.99827	13597.3427865	3017	1575	137	135	163	168	147	1025	0
DLR00013602	11	22	YBR283C	23	SD/MSG -ARG -HIS -LYS -URA +Canavanine +G418 +Thialysine	yku70_v2_R1_Steve	02	11.0	7.75603247548	13219.2	2670.84111878	254.0	3.56403283521	487206.625257	7729.62678852	43.0	4.36797939335	475583.998054	8150.87193741	3149	1565	137	135	149	156	139	1243	0
DLR00013602	11	23	YCR014C	23	SD/MSG -ARG -HIS -LYS -URA +Canavanine +G418 +Thialysine	yku70_v2_R1_Steve	02	11.0	7.89024662362	13427.1	1186.16532752	254.0	4.18860340492	1256852.99838	16282.1000434	43.0	5.03985329316	1255219.99775	18995.2170777	3288	1576	137	135	163	168	146	959	5
DLR00013602	11	24	YOR202W	23	SD/MSG -ARG -HIS -LYS -URA +Canavanine +G418 +Thialysine	yku70_v2_R1_Steve	02	11.0	7.85097517649	13415.4	1663.99852698	254.0	3.88883503419	1076375.99718	15438.3382499	43.0	4.70842797374	1074443.99744	17675.4110646	3424	1565	137	135	159	164	142	711	41
DLR00013602	12	1	YOR202W	23	SD/MSG -ARG -HIS -LYS -URA +Canavanine +G418 +Thialysine	yku70_v2_R1_Steve	02	11.0	7.86501153835	13911.3	1455.65029354	254.0	4.09817089531	1078490.99844	11503.4581661	43.0	4.93740587746	1076228.99784	14291.9628452	282	1715	137	135	165	169	149	705	44
DLR00013602	12	2	YDL054C	23	SD/MSG -ARG -HIS -LYS -URA +Canavanine +G418 +Thialysine	yku70_v2_R1_Steve	02	11.0	7.90524737185	13149.9	960.861708759	254.0	4.32819077772	1175458.99967	13773.4417998	43.0	5.21605579109	1174430.99922	18215.1631969	418	1715	137	135	170	174	151	1052	15
DLR00013602	12	3	YDL173W	23	SD/MSG -ARG -HIS -LYS -URA +Canavanine +G418 +Thialysine	yku70_v2_R1_Steve	02	11.0	7.79109637712	12961.8	1271.38056637	254.0	4.1640173902	962252.999502	11651.4527299	43.0	5.03224753401	960371.998795	12796.6059903	548	1712	137	135	166	171	149	1077	4
DLR00013602	12	4	YDL053C	23	SD/MSG -ARG -HIS -LYS -URA +Canavanine +G418 +Thialysine	yku70_v2_R1_Steve	02	11.0	7.77251164311	12949.2	1253.53981071	254.0	4.12024412242	969799.998866	12879.1552236	43.0	4.98246040821	967800.998334	14112.2528869	684	1715	137	135	165	170	148	1161	0
DLR00013602	12	5	YDL172C	23	SD/MSG -ARG -HIS -LYS -URA +Canavanine +G418 +Thialysine	yku70_v2_R1_Steve	02	11.0	7.80552134506	13120.2	1039.08732138	254.0	4.34226437649	1136622.9999	11930.7723589	43.0	5.23792759084	1136400.99981	14349.1020014	825	1714	137	135	171	176	154	1108	0
DLR00013602	12	6	YDL042C	23	SD/MSG -ARG -HIS -LYS -URA +Canavanine +G418 +Thialysine	yku70_v2_R1_Steve	02	11.0	0.801013365509	13667.4	2166.18064829	254.0	10.2788028517	28568.387892	466.239066905	43.0	0.692030614615	26100.9	4132.66402515	964	1712	137	135	-1	-1	-1	13	0
DLR00013602	12	7	YDL171C	23	SD/MSG -ARG -HIS -LYS -URA +Canavanine +G418 +Thialysine	yku70_v2_R1_Steve	02	11.0	3.74858419436	13465.8	2110.06148629	254.0	3.98789110589	990709.998783	13022.4598869	43.0	4.82635541479	988638.997994	10999.1801173	1095	1713	137	135	165	171	148	1056	0
DLR00013602	12	8	YDL052C	23	SD/MSG -ARG -HIS -LYS -URA +Canavanine +G418 +Thialysine	yku70_v2_R1_Steve	02	11.0	0.806317994934	14123.7	2238.6736491	254.0	12.0	28790.095142	355.479607348	43.0	0.69672080285	26897.4	4260.66355745	1231	1705	137	135	-1	-1	-1	20	0
DLR00013602	12	9	YDL170W	23	SD/MSG -ARG -HIS -LYS -URA +Canavanine +G418 +Thialysine	yku70_v2_R1_Steve	02	11.0	7.83456707386	14118.3	1585.54280462	254.0	4.15733713795	1033523.99935	12650.7561704	43.0	5.0167970731	1031856.99856	12406.1280871	1371	1711	137	135	168	173	149	1089	0
DLR00013602	12	10	YDL051W	23	SD/MSG -ARG -HIS -LYS -URA +Canavanine +G418 +Thialysine	yku70_v2_R1_Steve	02	11.0	7.86252078001	14143.5	1354.84883012	254.0	4.32494599404	1139500.99995	12186.5678259	43.0	5.21494955051	1138842.99967	13494.3876566	1505	1710	137	135	169	174	149	1050	28
DLR00013602	12	11	YDL169C	23	SD/MSG -ARG -HIS -LYS -URA +Canavanine +G418 +Thialysine	yku70_v2_R1_Steve	02	11.0	7.83489348441	14140.8	1723.80900775	254.0	4.0696542639	959046.998877	13505.5300969	43.0	4.92381610225	957896.998198	13466.7470725	1639	1715	137	135	162	167	143	1142	5
DLR00013602	12	12	YDL048C	23	SD/MSG -ARG -HIS -LYS -URA +Canavanine +G418 +Thialysine	yku70_v2_R1_Steve	02	11.0	7.87734778085	14084.1	1267.73866993	254.0	4.30331798973	1095448.99997	12909.4368522	43.0	5.19204777877	1095170.99953	15164.1353526	1777	1712	137	135	165	170	145	1100	0
DLR00013602	12	13	YDL168W	23	SD/MSG -ARG -HIS -LYS -URA +Canavanine +G418 +Thialysine	yku70_v2_R1_Steve	02	11.0	7.83367205224	14067.0	1631.85455173	254.0	4.14799947607	964203.999374	12453.2501925	43.0	5.01542765598	964136.99869	13032.0622703	1912	1710	137	135	162	167	143	1153	0
DLR00013602	12	14	YDL050C	23	SD/MSG -ARG -HIS -LYS -URA +Canavanine +G418 +Thialysine	yku70_v2_R1_Steve	02	11.0	7.88377162509	13868.1269563	810.624800601	254.0	4.57901120267	1309347.99947	13030.1521106	43.0	5.59802719152	1261568.1854	13905.8631674	2054	1709	137	135	167	172	146	948	82
DLR00013602	12	15	YDL167C	23	SD/MSG -ARG -HIS -LYS -URA +Canavanine +G418 +Thialysine	yku70_v2_R1_Steve	02	11.0	7.79206357617	13815.9	1842.88959714	254.0	4.06875206064	836301.999407	10707.5324439	43.0	4.92539502452	833292.998706	11416.6322636	2193	1713	137	135	160	165	142	1008	0
DLR00013602	12	16	YDL046W	23	SD/MSG -ARG -HIS -LYS -URA +Canavanine +G418 +Thialysine	yku70_v2_R1_Steve	02	11.0	7.81967379384	13861.8	1463.10193986	254.0	4.18476525226	994790.999774	12506.8731152	43.0	5.05547668547	994321.999127	11791.2420895	2323	1706	137	135	162	167	143	1092	0
DLR00013602	12	17	YDL162C	23	SD/MSG -ARG -HIS -LYS -URA +Canavanine +G418 +Thialysine	yku70_v2_R1_Steve	02	11.0	3.83797277537	13990.5	2287.86677039	254.0	3.99727678875	879707.998643	12256.2827641	43.0	4.8420412409	877011.997971	12115.1105712	2463	1711	137	135	159	165	143	1122	0
DLR00013602	12	18	YDL041W	23	SD/MSG -ARG -HIS -LYS -URA +Canavanine +G418 +Thialysine	yku70_v2_R1_Steve	02	11.0	0.800842987112	13684.5	2168.8585009	254.0	12.0	27716.744047	611.960997506	43.0	6.84965526591	23458.5	7592.82507334	2597	1701	137	135	-1	-1	-1	0	0
DLR00013602	12	19	YDL161W	23	SD/MSG -ARG -HIS -LYS -URA +Canavanine +G418 +Thialysine	yku70_v2_R1_Steve	02	11.0	7.80347687636	12985.2	1008.21820468	254.0	4.37559851764	1077692.99972	10739.4520729	43.0	5.28467946238	1076657.99972	14354.3510961	2735	1709	137	135	167	172	149	1058	0
DLR00013602	12	20	YDL040C	23	SD/MSG -ARG -HIS -LYS -URA +Canavanine +G418 +Thialysine	yku70_v2_R1_Steve	02	11.0	7.80777429317	12853.8	900.172550386	254.0	4.36350183202	1193989.99995	12494.0015224	43.0	5.26229979577	1194751.99969	16218.2591192	2872	1706	137	135	166	171	149	1112	0
DLR00013602	12	21	YDL160C	23	SD/MSG -ARG -HIS -LYS -URA +Canavanine +G418 +Thialysine	yku70_v2_R1_Steve	02	11.0	0.801477796091	13622.4	2159.0604101	254.0	12.0	28526.2896041	546.400219237	43.0	0.688360926248	23999.4	3800.8621452	3013	1708	137	135	-1	-1	-1	7	0
DLR00013602	12	22	YDL039C	23	SD/MSG -ARG -HIS -LYS -URA +Canavanine +G418 +Thialysine	yku70_v2_R1_Steve	02	11.0	7.85369398608	13248.9	1084.57998238	254.0	4.24615073838	1236105.9989	14575.3168488	43.0	5.10813662544	1235683.9982	17601.9298558	3145	1704	137	135	165	170	148	1047	0
DLR00013602	12	23	YDL159W	23	SD/MSG -ARG -HIS -LYS -URA +Canavanine +G418 +Thialysine	yku70_v2_R1_Steve	02	11.0	0.823429079465	14322.6	2271.31906034	254.0	12.0	32391.4662014	729.48246887	43.0	0.921317931133	26326.8	4182.19693224	3277	1710	137	135	120	126	116	102	20
DLR00013602	12	24	YOR202W	23	SD/MSG -ARG -HIS -LYS -URA +Canavanine +G418 +Thialysine	yku70_v2_R1_Steve	02	11.0	7.96482383682	14222.7	1114.90676732	254.0	4.31074156827	1490572.99849	18503.8160797	43.0	5.16388018299	1489579.99778	24201.8972959	3413	1707	137	135	165	170	147	594	103
DLR00013602	13	1	YOR202W	23	SD/MSG -ARG -HIS -LYS -URA +Canavanine +G418 +Thialysine	yku70_v2_R1_Steve	02	11.0	7.8933971591	13886.1	1317.29030992	254.0	4.12388285544	1167995.99833	12646.9252329	43.0	4.96660481086	1167989.99777	15766.4231921	289	1854	137	135	165	169	149	796	30
DLR00013602	13	2	YCL006C	23	SD/MSG -ARG -HIS -LYS -URA +Canavanine +G418 +Thialysine	yku70_v2_R1_Steve	02	11.0	3.45394228967	13457.7	2203.42700434	254.0	3.82544008472	879133.997452	12491.770842	43.0	4.65230704903	874550.997472	13821.8071773	425	1850	137	135	162	167	146	977	0
DLR00013602	13	3	YCR037C	23	SD/MSG -ARG -HIS -LYS -URA +Canavanine +G418 +Thialysine	yku70_v2_R1_Steve	02	11.0	7.78545196781	13040.1	1433.16676719	254.0	4.01395420711	934772.9984	13036.7837909	43.0	4.86203988165	933224.997808	13708.2441008	557	1848	137	135	163	168	147	1127	0
DLR00013602	13	4	YCL002C	23	SD/MSG -ARG -HIS -LYS -URA +Canavanine +G418 +Thialysine	yku70_v2_R1_Steve	02	11.0	7.76462837443	13003.2	1723.48773115	254.0	4.03948395955	803029.999293	10432.8997909	43.0	4.89304243121	797808.998585	10935.4369629	690	1844	137	135	167	171	150	1053	0
DLR00013602	13	5	YCR036W	23	SD/MSG -ARG -HIS -LYS -URA +Canavanine +G418 +Thialysine	yku70_v2_R1_Steve	02	11.0	7.79927027186	13376.7	1522.06437816	254.0	4.08638648574	956471.998897	11991.0500175	43.0	4.94282325292	954224.998238	12831.5768571	827	1850	137	135	167	172	150	1103	0
DLR00013602	13	6	YCL001W-A	23	SD/MSG -ARG -HIS -LYS -URA +Canavanine +G418 +Thialysine	yku70_v2_R1_Steve	02	11.0	7.7639703299	13414.5	1592.2764815	254.0	4.09248613922	983092.99892	12109.2621538	43.0	4.94335988282	979741.998131	12204.504115	960	1851	137	135	171	175	153	1084	0
DLR00013602	13	7	YCR034W	23	SD/MSG -ARG -HIS -LYS -URA +Canavanine +G418 +Thialysine	yku70_v2_R1_Steve	02	11.0	1.24162554638	13505.4	2141.07337308	254.0	3.31450864957	118002.999814	4124.06466642	43.0	3.76235748568	92349.9999111	3592.15327776	1098	1844	137	135	167	173	151	349	0
DLR00013602	13	8	YCL001W	23	SD/MSG -ARG -HIS -LYS -URA +Canavanine +G418 +Thialysine	yku70_v2_R1_Steve	02	11.0	3.52388339107	14036.4	2336.3757799	254.0	3.90188035842	912881.998037	13769.2642307	43.0	4.73512313955	908772.997611	13299.834615	1234	1847	137	135	167	172	149	1149	0
DLR00013602	13	9	YCR033W	23	SD/MSG -ARG -HIS -LYS -URA +Canavanine +G418 +Thialysine	yku70_v2_R1_Steve	02	11.0	7.78665891575	14219.1	2871.84615794	254.0	3.43806219882	508384.713172	7081.87757849	43.0	4.20725675793	528586.997627	9733.84071309	1377	1855	137	135	148	156	138	2202	0
DLR00013602	13	10	YBR301W	23	SD/MSG -ARG -HIS -LYS -URA +Canavanine +G418 +Thialysine	yku70_v2_R1_Steve	02	11.0	7.79390526277	13987.8	1834.20840961	254.0	4.07548141775	942415.999094	13751.5160029	43.0	4.92908814987	939910.998486	12708.1089835	1506	1849	137	135	166	170	147	1124	0
DLR00013602	13	11	YCR032W	23	SD/MSG -ARG -HIS -LYS -URA +Canavanine +G418 +Thialysine	yku70_v2_R1_Steve	02	11.0	7.84654425081	14046.3	1528.0488152	254.0	4.21391999217	984486.999961	13037.8059751	43.0	5.0933947619	982743.999484	11919.4459798	1647	1852	137	135	161	166	141	1038	0
DLR00013602	13	12	YBR300C	23	SD/MSG -ARG -HIS -LYS -URA +Canavanine +G418 +Thialysine	yku70_v2_R1_Steve	02	11.0	7.8496400413	14349.6	2020.39496713	254.0	4.08114763745	858504.99938	11289.8087941	43.0	4.93873029766	853620.998663	11477.1784369	1779	1850	137	135	162	167	143	983	0
DLR00013602	13	13	YCR031C	23	SD/MSG -ARG -HIS -LYS -URA +Canavanine +G418 +Thialysine	yku70_v2_R1_Steve	02	11.0	3.24530214303	14287.5	2441.9038851	254.0	3.67580593909	696851.940388	10078.411163	43.0	4.46764231259	721394.997197	13082.3891883	1924	1853	137	135	148	155	134	1317	0
DLR00013602	13	14	YBR298C	23	SD/MSG -ARG -HIS -LYS -URA +Canavanine +G418 +Thialysine	yku70_v2_R1_Steve	02	11.0	3.62320392341	13983.3	2391.54365906	254.0	4.01255317574	815742.998859	11584.1869028	43.0	4.86208308098	811586.998318	12098.1639238	2064	1852	137	135	159	165	142	1036	0
DLR00013602	13	15	YCR030C	23	SD/MSG -ARG -HIS -LYS -URA +Canavanine +G418 +Thialysine	yku70_v2_R1_Steve	02	11.0	7.82750510776	13990.5	1479.64175279	254.0	4.19990108466	1030765.99956	12727.2538261	43.0	5.07202450503	1030147.99886	13293.4110018	2194	1851	137	135	161	166	142	1137	0
DLR00013602	13	16	YBR297W	23	SD/MSG -ARG -HIS -LYS -URA +Canavanine +G418 +Thialysine	yku70_v2_R1_Steve	02	11.0	7.8411297216	14061.6	1926.30107139	254.0	4.10122290148	864187.999611	11441.4502069	43.0	4.96080133845	859529.998866	10993.4705982	2328	1847	137	135	163	168	144	1017	0
DLR00013602	13	17	YCR028C-A	23	SD/MSG -ARG -HIS -LYS -URA +Canavanine +G418 +Thialysine	yku70_v2_R1_Steve	02	11.0	7.81390933898	14421.6	3210.31025698	254.0	3.35646055736	264791.000002	5180.80564455	43.0	4.0955636645	260821.999677	4786.06591773	2469	1851	137	135	116	128	117	197	0
DLR00013602	13	18	YBR296C	23	SD/MSG -ARG -HIS -LYS -URA +Canavanine +G418 +Thialysine	yku70_v2_R1_Steve	02	11.0	7.76749069733	13527.0	1482.13674443	254.0	4.16820801523	1005664.99954	12628.2200037	43.0	5.03287450898	1002772.9988	11961.942082	2603	1845	137	135	166	171	147	1035	0
DLR00013602	13	19	YCR027C	23	SD/MSG -ARG -HIS -LYS -URA +Canavanine +G418 +Thialysine	yku70_v2_R1_Steve	02	11.0	7.78342428576	13241.7	1326.14815644	254.0	4.17469964826	980447.265679	10245.0399554	43.0	5.0139990667	1005324.99853	12536.6880806	2743	1851	137	135	162	168	145	1077	0
DLR00013602	13	20	YBR295W	23	SD/MSG -ARG -HIS -LYS -URA +Canavanine +G418 +Thialysine	yku70_v2_R1_Steve	02	11.0	3.38595369914	13247.1	2317.05921546	254.0	3.92317284466	718503.998656	9914.79446798	43.0	4.75794616371	712203.998049	10289.8189367	2877	1847	137	135	159	165	144	980	0
DLR00013602	13	21	YCR026C	23	SD/MSG -ARG -HIS -LYS -URA +Canavanine +G418 +Thialysine	yku70_v2_R1_Steve	02	11.0	7.83575150629	13498.2	1327.41779161	254.0	4.11628662604	1038797.99866	13236.7151992	43.0	4.97547691587	1037435.99799	14623.7358832	3021	1849	137	135	160	165	144	985	3
DLR00013602	13	22	YBR294W	23	SD/MSG -ARG -HIS -LYS -URA +Canavanine +G418 +Thialysine	yku70_v2_R1_Steve	02	11.0	7.83332285096	13262.4	1624.30794817	254.0	4.12361737163	894477.999217	11377.7506725	43.0	5.03840605918	850306.502593	9928.97403515	3151	1844	137	135	162	166	146	954	4
DLR00013602	13	23	YCR025C	23	SD/MSG -ARG -HIS -LYS -URA +Canavanine +G418 +Thialysine	yku70_v2_R1_Steve	02	11.0	7.87084021266	13318.2	1440.79573782	254.0	3.99393510292	1095709.99751	14844.371863	43.0	4.82748696873	1092635.99741	17808.7655946	3287	1844	137	135	159	163	143	822	14
DLR00013602	13	24	YOR202W	23	SD/MSG -ARG -HIS -LYS -URA +Canavanine +G418 +Thialysine	yku70_v2_R1_Steve	02	11.0	7.81434283496	13083.3	1494.48143972	254.0	3.99789739802	1071217.99764	14795.2281771	43.0	4.8201805148	1069115.99749	17612.9407189	3422	1837	137	135	160	164	143	753	36
DLR00013602	14	1	YOR202W	23	SD/MSG -ARG -HIS -LYS -URA +Canavanine +G418 +Thialysine	yku70_v2_R1_Steve	02	11.0	8.06749930866	13692.6	1218.69249436	254.0	4.18142282257	1182176.99849	15699.015272	43.0	5.02787160266	1180243.99783	18919.7919097	281	1988	137	135	167	170	149	722	28
DLR00013602	14	2	YDL077C	23	SD/MSG -ARG -HIS -LYS -URA +Canavanine +G418 +Thialysine	yku70_v2_R1_Steve	02	11.0	0.804213089631	13844.7	2194.8728826	254.0	11.2649257493	31545.0	1185.20862714	43.0	0.72588804322	31954.5	5070.53958676	422	1977	137	135	-1	-1	-1	18	0
DLR00013602	14	3	YDL184C	23	SD/MSG -ARG -HIS -LYS -URA +Canavanine +G418 +Thialysine	yku70_v2_R1_Steve	02	11.0	7.8115087502	13518.9	1716.33514145	254.0	3.94070572261	941635.99817	12674.420011	43.0	4.78104395383	939384.99765	12778.8993393	551	1984	137	135	164	169	148	1158	0
DLR00013602	14	4	YDL076C	23	SD/MSG -ARG -HIS -LYS -URA +Canavanine +G418 +Thialysine	yku70_v2_R1_Steve	02	11.0	7.84645253464	13223.7	1182.79464771	254.0	4.23133518752	1040452.99966	12774.206156	43.0	5.10761016951	1038532.99905	14354.5605812	684	1984	137	135	169	173	151	1046	0
DLR00013602	14	5	YDL183C	23	SD/MSG -ARG -HIS -LYS -URA +Canavanine +G418 +Thialysine	yku70_v2_R1_Steve	02	11.0	3.60954793606	13492.8	2242.98237034	254.0	3.83916998801	805160.997605	11789.8924232	43.0	4.6712977276	800105.997464	12753.4229213	824	1989	137	135	162	168	147	1118	0
DLR00013602	14	6	YDL074C	23	SD/MSG -ARG -HIS -LYS -URA +Canavanine +G418 +Thialysine	yku70_v2_R1_Steve	02	11.0	3.65259787449	13502.7	2221.94630753	254.0	3.85559682358	785169.998013	11742.4907158	43.0	4.69227858917	780366.99761	11695.0185282	959	1986	137	135	158	164	143	1080	0
DLR00013602	14	7	YDL182W	23	SD/MSG -ARG -HIS -LYS -URA +Canavanine +G418 +Thialysine	yku70_v2_R1_Steve	02	11.0	3.48410802724	13769.1	2273.10491325	254.0	3.77950903542	857227.997309	11994.3021678	43.0	4.60652111844	853060.997422	13085.7568412	1099	1983	137	135	163	168	147	1088	0
DLR00013602	14	8	YDL071C	23	SD/MSG -ARG -HIS -LYS -URA +Canavanine +G418 +Thialysine	yku70_v2_R1_Steve	02	11.0	7.76130215402	13596.3	1711.78437682	254.0	3.91097101148	970652.997625	14645.5639367	43.0	4.74894904946	969674.99739	15069.4601936	1234	1983	137	135	164	169	147	1239	0
DLR00013602	14	9	YDL181W	23	SD/MSG -ARG -HIS -LYS -URA +Canavanine +G418 +Thialysine	yku70_v2_R1_Steve	02	11.0	3.5160127595	13913.1	2288.09647045	254.0	3.78310716948	875921.997566	11883.5150294	43.0	4.60642633835	872480.997577	12766.279638	1370	1987	137	135	161	167	145	1090	0
DLR00013602	14	10	YDL070W	23	SD/MSG -ARG -HIS -LYS -URA +Canavanine +G418 +Thialysine	yku70_v2_R1_Steve	02	11.0	7.8312015619	13881.6	1643.20123095	254.0	3.94873399303	991272.99793	14188.164272	43.0	4.78909896909	990902.997533	14500.3872479	1504	1988	137	135	160	166	144	1129	0
DLR00013602	14	11	YDL180W	23	SD/MSG -ARG -HIS -LYS -URA +Canavanine +G418 +Thialysine	yku70_v2_R1_Steve	02	11.0	7.83130715161	13872.6	1632.0251302	254.0	4.12557102233	938803.999445	11757.8354416	43.0	4.98638073948	936276.998708	11564.5848537	1641	1983	137	135	162	167	144	1039	6
DLR00013602	14	12	YDL066W	23	SD/MSG -ARG -HIS -LYS -URA +Canavanine +G418 +Thialysine	yku70_v2_R1_Steve	02	11.0	7.82463631103	13916.7	1305.11348829	254.0	4.31193036157	1115349.99996	13062.5659334	43.0	5.2000589824	1114891.99962	14357.3170919	1779	1984	137	135	166	170	146	1105	0
DLR00013602	14	13	YDL179W	23	SD/MSG -ARG -HIS -LYS -URA +Canavanine +G418 +Thialysine	yku70_v2_R1_Steve	02	11.0	7.84066942549	14072.4	1712.88776549	254.0	4.18464531876	961051.999656	12119.7412969	43.0	5.10335113533	921631.320643	9402.47011116	1917	1984	137	135	162	167	144	1055	0
DLR00013602	14	14	YDL065C	23	SD/MSG -ARG -HIS -LYS -URA +Canavanine +G418 +Thialysine	yku70_v2_R1_Steve	02	11.0	7.81593775463	13977.9	1515.20019871	254.0	4.15548682873	917240.999434	13475.8575184	43.0	5.02848792981	915432.998883	15104.0309148	2052	1984	137	135	154	160	138	920	0
DLR00013602	14	15	YDL178W	23	SD/MSG -ARG -HIS -LYS -URA +Canavanine +G418 +Thialysine	yku70_v2_R1_Steve	02	11.0	7.84419176036	13497.3	1256.40971912	254.0	4.37234248148	1062739.9997	11129.8350868	43.0	5.28075935667	1061808.99969	14200.5281454	2189	1982	137	135	165	170	146	1091	8
DLR00013602	14	16	YDL062W	23	SD/MSG -ARG -HIS -LYS -URA +Canavanine +G418 +Thialysine	yku70_v2_R1_Steve	02	11.0	3.54141322865	13897.8	2278.20576723	254.0	3.7051343386	776360.997205	11211.3158742	43.0	4.52900516963	777983.997505	12874.106141	2328	1982	137	135	149	156	135	1428	0
DLR00013602	14	17	YDL177C	23	SD/MSG -ARG -HIS -LYS -URA +Canavanine +G418 +Thialysine	yku70_v2_R1_Steve	02	11.0	7.8305301931	14087.7	1519.95619202	254.0	4.23159352655	1046615.99985	13044.4110372	43.0	5.10716191883	1045591.99924	12659.3094794	2463	1981	137	135	165	170	146	1092	0
DLR00013602	14	18	YDL061C	23	SD/MSG -ARG -HIS -LYS -URA +Canavanine +G418 +Thialysine	yku70_v2_R1_Steve	02	11.0	2.12327709418	15257.9839572	2325.96833067	254.0	2.97113996744	472331.999981	5405.26747462	43.0	3.61693461985	472321.999415	6574.03164958	2597	1979	137	135	127	137	123	653	0
DLR00013602	14	19	YDL176W	23	SD/MSG -ARG -HIS -LYS -URA +Canavanine +G418 +Thialysine	yku70_v2_R1_Steve	02	11.0	7.79455337706	13463.1	1732.73746352	254.0	4.05031751339	883161.999096	11177.9861697	43.0	4.90484037043	880701.998402	10667.2735885	2738	1984	137	135	160	165	144	1189	0
DLR00013602	14	20	YDL059C	23	SD/MSG -ARG -HIS -LYS -URA +Canavanine +G418 +Thialysine	yku70_v2_R1_Steve	02	11.0	7.84138932868	13286.7	1117.39616877	254.0	4.28420322575	1142877.99963	11964.9859884	43.0	5.16311026932	1142984.99886	15514.4683201	2871	1980	137	135	165	170	147	1107	0
DLR00013602	14	21	YDL175C	23	SD/MSG -ARG -HIS -LYS -URA +Canavanine +G418 +Thialysine	yku70_v2_R1_Steve	02	11.0	7.84264517545	12883.5	995.676955513	254.0	4.39211316749	1031811.99964	11115.8344741	43.0	5.31475391786	1030248.99949	15366.934372	3011	1983	137	135	165	170	148	1040	3
DLR00013602	14	22	YDL056W	23	SD/MSG -ARG -HIS -LYS -URA +Canavanine +G418 +Thialysine	yku70_v2_R1_Steve	02	11.0	7.88963866846	12821.4	773.572792438	254.0	4.46815533417	1245848.99976	14106.0543088	43.0	5.39744976546	1245392.99962	20065.4838593	3147	1977	137	135	165	169	148	1112	8
DLR00013602	14	23	YDL174C	23	SD/MSG -ARG -HIS -LYS -URA +Canavanine +G418 +Thialysine	yku70_v2_R1_Steve	02	11.0	7.87398443858	12726.0	1210.11150403	254.0	4.17290511635	955979.746768	9257.58867176	43.0	4.98600993648	986085.998169	16063.1511555	3278	1978	137	135	159	163	142	946	57
DLR00013602	14	24	YOR202W	23	SD/MSG -ARG -HIS -LYS -URA +Canavanine +G418 +Thialysine	yku70_v2_R1_Steve	02	11.0	7.98172655118	13985.1	875.918229672	254.0	4.41459299879	1419339.99971	13423.6881091	43.0	5.29839709317	1418999.99919	19571.6033456	3421	1971	137	135	163	167	145	478	135
DLR00013602	15	1	YOR202W	23	SD/MSG -ARG -HIS -LYS -URA +Canavanine +G418 +Thialysine	yku70_v2_R1_Steve	02	11.0	7.94854744576	13926.6	1309.64102831	254.0	4.11258427579	1129245.99858	13321.1576486	43.0	4.9535915584	1127687.99793	15021.721191	288	2126	137	135	162	166	147	622	69
DLR00013602	15	2	YCL025C	23	SD/MSG -ARG -HIS -LYS -URA +Canavanine +G418 +Thialysine	yku70_v2_R1_Steve	02	11.0	3.19591501313	14219.1	2476.53702922	254.0	3.79902297413	647153.999049	8819.38260598	43.0	4.62716948329	639917.998301	7794.19031367	419	2127	137	135	145	152	137	821	0
DLR00013602	15	3	YCR061W	23	SD/MSG -ARG -HIS -LYS -URA +Canavanine +G418 +Thialysine	yku70_v2_R1_Steve	02	11.0	7.81513697969	13345.2	1481.98290074	254.0	4.05873175041	1037448.9983	13270.73736	43.0	4.90453916295	1034848.99769	14489.3142644	559	2123	137	135	168	172	152	1136	0
DLR00013602	15	4	YCL024W	23	SD/MSG -ARG -HIS -LYS -URA +Canavanine +G418 +Thialysine	yku70_v2_R1_Steve	02	11.0	7.77906343296	13211.1	1578.72595444	254.0	4.07945500288	866862.654893	9763.89642948	43.0	4.90504519254	886102.998286	11640.0618041	688	2121	137	135	167	171	151	1030	1
DLR00013602	15	5	YCR060W	23	SD/MSG -ARG -HIS -LYS -URA +Canavanine +G418 +Thialysine	yku70_v2_R1_Steve	02	11.0	7.75305737625	13215.6	1646.77067563	254.0	4.03440099063	890036.99866	11803.1119696	43.0	4.88468276097	885906.998014	12831.8674267	829	2126	137	135	164	169	149	1131	0
DLR00013602	15	6	YCL023C	23	SD/MSG -ARG -HIS -LYS -URA +Canavanine +G418 +Thialysine	yku70_v2_R1_Steve	02	11.0	7.75587668362	13519.8	1704.58372491	254.0	4.02974006583	912226.998805	12171.3741044	43.0	4.87965192392	907995.998111	11738.4384402	961	2125	137	135	164	169	149	1086	0
DLR00013602	15	7	YCR059C	23	SD/MSG -ARG -HIS -LYS -URA +Canavanine +G418 +Thialysine	yku70_v2_R1_Steve	02	11.0	7.75267009935	13272.3	1446.87057086	254.0	4.1327884152	963421.999474	11849.5621819	43.0	4.99500625565	960193.998706	11149.4347747	1103	2130	137	135	166	170	149	1033	0
DLR00013602	15	8	YCL022C	23	SD/MSG -ARG -HIS -LYS -URA +Canavanine +G418 +Thialysine	yku70_v2_R1_Steve	02	11.0	7.75483913906	12952.8	1500.31612721	254.0	4.13437146925	957198.999354	11407.7721058	43.0	4.99199048261	952836.998586	11848.1796313	1235	2122	137	135	169	174	152	1085	0
DLR00013602	15	9	YCR053W	23	SD/MSG -ARG -HIS -LYS -URA +Canavanine +G418 +Thialysine	yku70_v2_R1_Steve	02	11.0	0.865495379954	13239.0	2097.66720473	254.0	8.19962651691	30508.0161523	989.569615524	43.0	1.29510925152	24155.1	3844.59312693	1375	2117	137	135	117	131	123	37	0
DLR00013602	15	10	YCL016C	23	SD/MSG -ARG -HIS -LYS -URA +Canavanine +G418 +Thialysine	yku70_v2_R1_Steve	02	11.0	1.99100028269	15474.9999459	2428.90541429	254.0	3.55102384106	616654.997256	8477.48697442	43.0	4.35239321968	611300.99755	9642.4146932	1517	2122	137	135	153	160	141	1266	0
DLR00013602	15	11	YCR051W	23	SD/MSG -ARG -HIS -LYS -URA +Canavanine +G418 +Thialysine	yku70_v2_R1_Steve	02	11.0	7.78712078564	13805.1	1510.12980904	254.0	4.14826537443	1024725.99929	13544.4946272	43.0	5.01047581167	1023094.99854	12972.4326217	1651	2126	137	135	162	168	145	1051	0
DLR00013602	15	12	YCL014W	23	SD/MSG -ARG -HIS -LYS -URA +Canavanine +G418 +Thialysine	yku70_v2_R1_Steve	02	11.0	2.20292485364	15658.9604443	2556.04129652	254.0	3.85623950431	763851.99804	11390.369026	43.0	4.68863062838	762822.997642	11943.0872345	1782	2124	137	135	156	163	142	1480	0
DLR00013602	15	13	YCR050C	23	SD/MSG -ARG -HIS -LYS -URA +Canavanine +G418 +Thialysine	yku70_v2_R1_Steve	02	11.0	7.83609718865	14045.4	1752.38620775	254.0	4.08481144768	975780.99891	13158.506087	43.0	4.93935650437	973646.998273	12949.879689	1924	2126	137	135	159	165	143	1122	0
DLR00013602	15	14	YCL013W	23	SD/MSG -ARG -HIS -LYS -URA +Canavanine +G418 +Thialysine	yku70_v2_R1_Steve	02	11.0	2.16102701961	15542.9558692	2550.09372252	254.0	3.82708338657	741636.997941	11819.6873722	43.0	4.65900744249	736393.99757	12046.1336604	2057	2122	137	135	153	160	140	1193	0
DLR00013602	15	15	YCR049C	23	SD/MSG -ARG -HIS -LYS -URA +Canavanine +G418 +Thialysine	yku70_v2_R1_Steve	02	11.0	7.79733540945	13670.1	1468.351825	254.0	4.20953592596	1027502.99969	12786.0046271	43.0	5.12363150825	990315.863967	9421.96193326	2201	2121	137	135	159	165	143	1096	0
DLR00013602	15	16	YCL012W	23	SD/MSG -ARG -HIS -LYS -URA +Canavanine +G418 +Thialysine	yku70_v2_R1_Steve	02	11.0	3.92361692337	13185.9	2197.80567455	254.0	4.0960663579	841236.999654	10759.0968337	43.0	4.95373313053	834896.998913	10458.6446378	2332	2115	137	135	159	165	143	902	0
DLR00013602	15	17	YCR048W	23	SD/MSG -ARG -HIS -LYS -URA +Canavanine +G418 +Thialysine	yku70_v2_R1_Steve	02	11.0	7.73522115503	12937.5	1182.04055045	254.0	4.23112323129	1064041.99973	11510.7469323	43.0	5.10725857868	1062959.99901	12043.073168	2471	2123	137	135	161	166	145	1051	0
DLR00013602	15	18	YCL011C	23	SD/MSG -ARG -HIS -LYS -URA +Canavanine +G418 +Thialysine	yku70_v2_R1_Steve	02	11.0	3.64805882175	13404.6	2243.82258486	254.0	3.96520194335	803465.998788	11318.5682432	43.0	4.80934496987	797414.998087	11059.1382301	2604	2112	137	135	157	163	143	941	0
DLR00013602	15	19	YCR045C	23	SD/MSG -ARG -HIS -LYS -URA +Canavanine +G418 +Thialysine	yku70_v2_R1_Steve	02	11.0	7.77381594327	13338.9	1394.43953663	254.0	4.1266180877	1025152.999	12551.508242	43.0	4.98369075996	1022871.99821	12801.540455	2742	2122	137	135	160	166	145	1068	0
DLR00013602	15	20	YCL010C	23	SD/MSG -ARG -HIS -LYS -URA +Canavanine +G418 +Thialysine	yku70_v2_R1_Steve	02	11.0	0.802690295471	13816.8	2189.92491267	254.0	12.0	28360.5772374	525.645533275	43.0	0.686520202245	25333.2	4011.58517157	2879	2114	137	135	-1	-1	-1	10	0
DLR00013602	15	21	YCR044C	23	SD/MSG -ARG -HIS -LYS -URA +Canavanine +G418 +Thialysine	yku70_v2_R1_Steve	02	11.0	7.81438277086	13392.9	1531.91321489	254.0	3.94951537929	944863.997866	11794.3544668	43.0	4.78985372772	943551.997514	13514.2011534	3016	2122	137	135	155	160	142	1070	0
DLR00013602	15	22	YCL009C	23	SD/MSG -ARG -HIS -LYS -URA +Canavanine +G418 +Thialysine	yku70_v2_R1_Steve	02	11.0	2.18371635129	14720.9494504	2449.94809128	254.0	3.97744070967	701860.54543	7768.03990473	43.0	4.77832546213	715247.998201	10615.3752249	3151	2112	137	135	157	162	143	937	0
DLR00013602	15	23	YCR043C	23	SD/MSG -ARG -HIS -LYS -URA +Canavanine +G418 +Thialysine	yku70_v2_R1_Steve	02	11.0	7.95207304506	13196.7	1135.18817298	254.0	4.18429200029	1123076.99866	13857.9933812	43.0	5.03982277669	1121388.99806	17429.5019275	3286	2119	137	135	157	162	142	762	19
DLR00013602	15	24	YOR202W	23	SD/MSG -ARG -HIS -LYS -URA +Canavanine +G418 +Thialysine	yku70_v2_R1_Steve	02	11.0	8.0061775755	12635.1	1296.55069288	254.0	4.03462815075	1015935.99773	16572.7933415	43.0	4.85795084065	1013586.99736	19611.1831921	3419	2109	137	135	158	162	142	644	53
DLR00013602	16	1	YOR202W	23	SD/MSG -ARG -HIS -LYS -URA +Canavanine +G418 +Thialysine	yku70_v2_R1_Steve	02	11.0	7.8522340911	13571.1	1146.20487378	254.0	3.92099529382	937752.982345	10610.4202344	43.0	4.7100288934	964577.998586	16874.7589778	281	2273	137	135	163	167	149	858	83
DLR00013602	16	2	YOR202W	23	SD/MSG -ARG -HIS -LYS -URA +Canavanine +G418 +Thialysine	yku70_v2_R1_Steve	02	11.0	7.7869916838	13536.9	1370.35116256	254.0	4.03542993786	915666.999471	22267.179764	43.0	4.86129680202	908702.998329	25010.9234435	411	2262	137	135	169	173	154	715	29
DLR00013602	16	3	YOR202W	23	SD/MSG -ARG -HIS -LYS -URA +Canavanine +G418 +Thialysine	yku70_v2_R1_Steve	02	11.0	1.2079158218	13790.7	2185.68189501	254.0	6.59579920111	73362.6	10047.7792025	43.0	1.85814603549	70631.9999643	10621.5639627	556	2262	137	135	120	132	130	274	12
DLR00013602	16	4	YOR202W	23	SD/MSG -ARG -HIS -LYS -URA +Canavanine +G418 +Thialysine	yku70_v2_R1_Steve	02	11.0	7.81775374253	14034.6	1566.75785121	254.0	4.02950191735	848348.999875	19538.5880876	43.0	4.84952775413	842860.999051	22776.2221158	681	2262	137	135	171	175	157	844	11
DLR00013602	16	5	YOR202W	23	SD/MSG -ARG -HIS -LYS -URA +Canavanine +G418 +Thialysine	yku70_v2_R1_Steve	02	11.0	7.79328516612	13981.5	1793.10581101	254.0	4.10751828474	702639.999449	21895.4841575	43.0	4.975445424	697178.998765	27365.67153	817	2262	137	135	169	174	156	975	8
DLR00013602	16	6	YOR202W	23	SD/MSG -ARG -HIS -LYS -URA +Canavanine +G418 +Thialysine	yku70_v2_R1_Steve	02	11.0	7.78791097587	13851.9	1623.54177311	254.0	4.16014098761	721462.999721	25587.5382186	43.0	5.02514254434	713845.999855	28878.0172618	972	2260	137	135	168	173	154	650	6
DLR00013602	16	7	YOR202W	23	SD/MSG -ARG -HIS -LYS -URA +Canavanine +G418 +Thialysine	yku70_v2_R1_Steve	02	11.0	4.08337024211	13883.4	2444.61528597	254.0	4.02936128738	639532.999932	11387.5673787	43.0	4.87835702301	630596.999497	13729.6840276	1090	2260	137	135	166	172	152	634	0
DLR00013602	16	8	YOR202W	23	SD/MSG -ARG -HIS -LYS -URA +Canavanine +G418 +Thialysine	yku70_v2_R1_Steve	02	11.0	7.76247576421	13235.4	1349.95851567	254.0	4.25438842151	790314.99966	27966.3689766	43.0	5.13357746583	782809.999699	31557.0281128	1244	2258	137	135	169	174	154	695	0
DLR00013602	16	9	YOR202W	23	SD/MSG -ARG -HIS -LYS -URA +Canavanine +G418 +Thialysine	yku70_v2_R1_Steve	02	11.0	7.73854723387	13608.9	1644.0995347	254.0	4.13755368033	776605.999824	28530.7981683	43.0	4.99119169354	768510.999974	31137.0861029	1378	2255	137	135	168	174	153	729	0
DLR00013602	16	10	YOR202W	23	SD/MSG -ARG -HIS -LYS -URA +Canavanine +G418 +Thialysine	yku70_v2_R1_Steve	02	11.0	7.71883284725	13202.1	1369.72742951	254.0	4.17376001175	825386.999812	27190.9310681	43.0	5.03427896929	819310.999964	30092.3325923	1507	2260	137	135	167	172	151	752	8
DLR00013602	16	11	YOR202W	23	SD/MSG -ARG -HIS -LYS -URA +Canavanine +G418 +Thialysine	yku70_v2_R1_Steve	02	11.0	7.71325984145	13004.1	1587.42295397	254.0	4.09154108699	717055.999815	26252.5107941	43.0	4.94136210702	709893.999926	28843.9017919	1644	2261	137	135	164	169	149	690	8
DLR00013602	16	12	YOR202W	23	SD/MSG -ARG -HIS -LYS -URA +Canavanine +G418 +Thialysine	yku70_v2_R1_Steve	02	11.0	7.72020532626	12908.7	1112.7618726	254.0	4.26600892397	899084.999722	25633.5985435	43.0	5.14956407019	894585.999794	28643.2994773	1769	2259	137	135	166	171	150	812	0
DLR00013602	16	13	YOR202W	23	SD/MSG -ARG -HIS -LYS -URA +Canavanine +G418 +Thialysine	yku70_v2_R1_Steve	02	11.0	7.72472564297	12996.0	1697.24451966	254.0	4.11470832062	720412.9998	26403.3121134	43.0	4.96599472838	712074.999933	28800.1061643	1926	2255	137	135	163	169	148	791	9
DLR00013602	16	14	YOR202W	23	SD/MSG -ARG -HIS -LYS -URA +Canavanine +G418 +Thialysine	yku70_v2_R1_Steve	02	11.0	7.73904482169	13421.7	1531.84784333	254.0	4.18366632215	825698.999819	10613.1296304	43.0	5.06311030749	820077.999916	12152.0976669	2054	2258	137	135	163	168	148	837	0
DLR00013602	16	15	YOR202W	23	SD/MSG -ARG -HIS -LYS -URA +Canavanine +G418 +Thialysine	yku70_v2_R1_Steve	02	11.0	7.72270370767	12985.2	1268.38109939	254.0	4.1441360843	859317.999877	30535.3766458	43.0	5.00083195258	855752.999865	33067.0663063	2192	2254	137	135	159	165	145	832	11
DLR00013602	16	16	YOR202W	23	SD/MSG -ARG -HIS -LYS -URA +Canavanine +G418 +Thialysine	yku70_v2_R1_Steve	02	11.0	7.73621993076	12969.0	897.314863705	254.0	4.37821369525	1020753.99964	28614.4827342	43.0	5.28289179131	1019124.9996	32404.8190053	2328	2250	137	135	163	168	148	882	40
DLR00013602	16	17	YOR202W	23	SD/MSG -ARG -HIS -LYS -URA +Canavanine +G418 +Thialysine	yku70_v2_R1_Steve	02	11.0	7.74454927925	13533.3	1532.31742485	254.0	4.16558457156	813306.999867	11145.6732256	43.0	5.04168756834	807811.999746	13043.2446441	2466	2256	137	135	161	167	147	745	0
DLR00013602	16	18	YOR202W	23	SD/MSG -ARG -HIS -LYS -URA +Canavanine +G418 +Thialysine	yku70_v2_R1_Steve	02	11.0	7.73970817059	13309.2	1153.61762416	254.0	4.34416285171	925495.999636	26897.2937377	43.0	5.25183711636	921122.99956	30483.5880555	2602	2252	137	135	164	169	149	799	8
DLR00013602	16	19	YOR202W	23	SD/MSG -ARG -HIS -LYS -URA +Canavanine +G418 +Thialysine	yku70_v2_R1_Steve	02	11.0	7.74821910529	13211.1	1716.13045474	254.0	4.08337841947	726828.999841	27483.1070915	43.0	4.92715203158	719072.999961	30100.4143506	2738	2253	137	135	161	167	148	700	0
DLR00013602	16	20	YOR202W	23	SD/MSG -ARG -HIS -LYS -URA +Canavanine +G418 +Thialysine	yku70_v2_R1_Steve	02	11.0	7.74749241916	13488.3	1307.40891785	254.0	4.26315593447	893353.999721	30108.2274436	43.0	5.1401523386	887334.999812	33583.2569889	2865	2252	137	135	165	170	151	764	1
DLR00013602	16	21	YOR202W	23	SD/MSG -ARG -HIS -LYS -URA +Canavanine +G418 +Thialysine	yku70_v2_R1_Steve	02	11.0	7.80354323342	13509.0	1615.35795155	254.0	4.17688362308	763666.999741	30608.1264791	43.0	5.03580417445	758014.999862	34380.0125772	3020	2254	137	135	164	169	150	731	23
DLR00013602	16	22	YOR202W	23	SD/MSG -ARG -HIS -LYS -URA +Canavanine +G418 +Thialysine	yku70_v2_R1_Steve	02	11.0	7.81118763719	13638.6	1193.69633534	254.0	4.24054032258	916864.999793	28069.2841187	43.0	5.20026198475	864546.053092	31086.2103917	3147	2247	137	135	163	167	149	611	40
DLR00013602	16	23	YOR202W	23	SD/MSG -ARG -HIS -LYS -URA +Canavanine +G418 +Thialysine	yku70_v2_R1_Steve	02	11.0	7.89920034466	13257.9	1230.86480951	254.0	4.24261165372	839929.999729	30120.6263117	43.0	5.11986249758	832392.99985	35568.9199414	3278	2253	137	135	163	167	148	424	20
DLR00013602	16	24	YOR202W	23	SD/MSG -ARG -HIS -LYS -URA +Canavanine +G418 +Thialysine	yku70_v2_R1_Steve	02	11.0	7.85280003084	13797.9	1082.33371632	254.0	4.12817737993	1051925.99933	31676.0674392	43.0	4.96027079897	1046541.99869	36508.9503996	3420	2241	137	135	161	165	146	321	57
DLR00013601	1	1	YOR202W	30	SD/MSG -ARG -HIS -LYS -URA +Canavanine +G418 +Thialysine	yku70_v2_R1_Steve	02	11.0	5.27762169431	12259.2593135	218.509337648	254.0	5.6445225167	754112.73923	6324.90874325	43.0	6.72329037273	764009.997025	6542.16927957	280	216	137	135	137	141	123	314	32
DLR00013601	1	2	YOR202W	30	SD/MSG -ARG -HIS -LYS -URA +Canavanine +G418 +Thialysine	yku70_v2_R1_Steve	02	11.0	6.48051153652	12159.5349245	143.604642112	254.0	6.28552944091	814012.995542	11059.2635761	43.0	7.80690752159	806637.987678	14511.3943982	416	217	137	135	139	144	127	288	17
DLR00013601	1	3	YOR202W	30	SD/MSG -ARG -HIS -LYS -URA +Canavanine +G418 +Thialysine	yku70_v2_R1_Steve	02	11.0	6.43965616546	11454.6069991	149.845721542	254.0	6.31480600967	788001.995518	10523.8378833	43.0	7.82835475133	779847.988283	13468.6062937	555	219	137	135	146	150	132	477	24
DLR00013601	1	4	YOR202W	30	SD/MSG -ARG -HIS -LYS -URA +Canavanine +G418 +Thialysine	yku70_v2_R1_Steve	02	11.0	6.56985615195	11156.2840038	142.674536246	254.0	6.28565876555	742620.996093	8331.26904212	43.0	7.7800113136	736445.989857	11240.0850317	686	213	137	135	147	152	133	504	0
DLR00013601	1	5	YOR202W	30	SD/MSG -ARG -HIS -LYS -URA +Canavanine +G418 +Thialysine	yku70_v2_R1_Steve	02	11.0	7.01182945258	13796.0836221	107.584103398	254.0	6.78887659799	921317.995152	9422.90048321	43.0	8.36106240285	896239.858199	9230.79001665	830	223	137	135	148	153	133	547	59
DLR00013601	1	6	YOR202W	30	SD/MSG -ARG -HIS -LYS -URA +Canavanine +G418 +Thialysine	yku70_v2_R1_Steve	02	11.0	6.76297213674	11208.9664764	137.778739357	254.0	6.49566577212	734391.995628	7977.70204271	43.0	8.00224176467	728450.989692	10344.2178926	965	216	137	135	147	152	132	491	0
DLR00013601	1	7	YOR202W	30	SD/MSG -ARG -HIS -LYS -URA +Canavanine +G418 +Thialysine	yku70_v2_R1_Steve	02	11.0	6.41328863658	11831.7505362	107.622772391	254.0	6.27510441024	796339.996893	7336.28600876	43.0	7.77619889713	789885.991035	11127.0309504	1103	218	137	135	146	152	132	533	2
DLR00013601	1	8	YOR202W	30	SD/MSG -ARG -HIS -LYS -URA +Canavanine +G418 +Thialysine	yku70_v2_R1_Steve	02	11.0	6.36634409541	9987.8626823	101.332100493	254.0	5.99237023345	664111.997438	6590.76387123	43.0	7.40420594423	654305.992459	10168.586149	1233	213	137	135	145	151	131	443	11
DLR00013601	1	9	YOR202W	30	SD/MSG -ARG -HIS -LYS -URA +Canavanine +G418 +Thialysine	yku70_v2_R1_Steve	02	11.0	6.84504155417	13014.843553	105.441542887	254.0	6.55271121999	884692.994982	9149.11408289	43.0	8.08618697222	879900.988208	12265.7640676	1376	216	137	135	148	153	132	510	63
DLR00013601	1	10	YOR202W	30	SD/MSG -ARG -HIS -LYS -URA +Canavanine +G418 +Thialysine	yku70_v2_R1_Steve	02	11.0	6.58705220148	11273.5087716	129.686466038	254.0	6.36705433904	753362.996107	7436.35321749	43.0	7.86885415335	746114.990413	10627.1107555	1509	209	137	135	147	153	131	521	2
DLR00013601	1	11	YOR202W	30	SD/MSG -ARG -HIS -LYS -URA +Canavanine +G418 +Thialysine	yku70_v2_R1_Steve	02	11.0	6.45667927802	12647.9969887	96.516260142	254.0	6.39324418252	852681.996359	8092.253688	43.0	7.92203404615	847672.99012	11952.5069541	1654	215	137	135	147	153	131	545	1
DLR00013601	1	12	YOR202W	30	SD/MSG -ARG -HIS -LYS -URA +Canavanine +G418 +Thialysine	yku70_v2_R1_Steve	02	11.0	6.7244811527	10248.0985914	91.0564256733	254.0	6.63901302332	695073.995735	7484.19365496	43.0	8.14039677435	686573.99038	9537.8870593	1790	213	137	135	149	155	133	516	0
DLR00013601	1	13	YOR202W	30	SD/MSG -ARG -HIS -LYS -URA +Canavanine +G418 +Thialysine	yku70_v2_R1_Steve	02	11.0	6.86065608075	12309.9530159	104.240644623	254.0	6.71590803659	798843.996151	6812.85912946	43.0	8.2309323231	794490.99135	9162.30546713	1930	206	137	135	149	155	133	523	3
DLR00013601	1	14	YOR202W	30	SD/MSG -ARG -HIS -LYS -URA +Canavanine +G418 +Thialysine	yku70_v2_R1_Steve	02	11.0	6.75645935552	10080.438684	90.8129841826	254.0	6.4753052111	643344.996514	5145.83513693	43.0	7.97594776197	621275.097493	5925.38552434	2062	209	137	135	146	152	131	458	0
DLR00013601	1	15	YOR202W	30	SD/MSG -ARG -HIS -LYS -URA +Canavanine +G418 +Thialysine	yku70_v2_R1_Steve	02	11.0	7.040576985	13715.6298859	86.2175720772	254.0	6.79294883987	854111.996812	5780.33875527	43.0	8.32960710931	851285.992715	8033.30138808	2203	210	137	135	147	153	131	468	66
DLR00013601	1	16	YOR202W	30	SD/MSG -ARG -HIS -LYS -URA +Canavanine +G418 +Thialysine	yku70_v2_R1_Steve	02	11.0	6.83054547383	10844.0968303	84.2207036235	254.0	6.50986635924	658299.996708	4758.21878414	43.0	8.02100152482	638083.836747	5653.75083203	2338	207	137	135	147	152	131	450	0
DLR00013601	1	17	YOR202W	30	SD/MSG -ARG -HIS -LYS -URA +Canavanine +G418 +Thialysine	yku70_v2_R1_Steve	02	11.0	7.00713836506	12865.273756	102.734234149	254.0	6.77553101167	828116.995634	7806.90992762	43.0	8.30055709484	824667.990292	10179.6236931	2472	212	137	135	148	153	132	510	17
DLR00013601	1	18	YOR202W	30	SD/MSG -ARG -HIS -LYS -URA +Canavanine +G418 +Thialysine	yku70_v2_R1_Steve	02	11.0	6.93358393398	11370.8109845	91.6111791511	254.0	6.62875022552	717217.995619	6673.92976076	43.0	8.16259548307	693452.329665	6941.38901333	2601	206	137	135	147	153	132	491	7
DLR00013601	1	19	YOR202W	30	SD/MSG -ARG -HIS -LYS -URA +Canavanine +G418 +Thialysine	yku70_v2_R1_Steve	02	11.0	7.02471029995	13488.0007082	78.7511120578	254.0	6.67778483705	852716.994248	7978.15411296	43.0	8.24489908463	825049.012297	7235.50917865	2744	205	137	135	147	152	132	367	74
DLR00013601	1	20	YOR202W	30	SD/MSG -ARG -HIS -LYS -URA +Canavanine +G418 +Thialysine	yku70_v2_R1_Steve	02	11.0	6.66872488796	11362.2959103	112.588750838	254.0	6.38279735212	728678.995576	8272.97232213	43.0	7.89274388896	722649.989024	11274.1764387	2880	208	137	135	146	151	132	429	12
DLR00013601	1	21	YOR202W	30	SD/MSG -ARG -HIS -LYS -URA +Canavanine +G418 +Thialysine	yku70_v2_R1_Steve	02	11.0	8.17553684284	12874.6783093	351.99233993	254.0	6.74086872559	863367.993912	11647.0933179	43.0	8.30943035255	830812.11926	10573.4808708	3019	212	137	135	144	149	130	330	63
DLR00013601	1	22	YOR202W	30	SD/MSG -ARG -HIS -LYS -URA +Canavanine +G418 +Thialysine	yku70_v2_R1_Steve	02	11.0	7.92002661724	10748.7054875	290.091960276	254.0	6.60061763759	704092.994966	10297.9364955	43.0	8.1394887831	674180.297639	9908.49600063	3155	206	137	135	142	146	128	318	0
DLR00013601	1	23	YOR202W	30	SD/MSG -ARG -HIS -LYS -URA +Canavanine +G418 +Thialysine	yku70_v2_R1_Steve	02	11.0	6.98751982242	12479.0019022	145.524639382	254.0	6.34373690803	800533.995259	12532.4345881	43.0	7.94853488903	762907.623776	12880.8312031	3285	209	137	135	135	140	123	137	34
DLR00013601	1	24	YOR202W	30	SD/MSG -ARG -HIS -LYS -URA +Canavanine +G418 +Thialysine	yku70_v2_R1_Steve	02	11.0	6.18409416434	11659.8486712	286.987461834	254.0	5.86263076829	725603.998213	11048.17626	43.0	7.13531593127	720267.996104	14247.1510813	3429	193	137	135	141	145	126	468	40
DLR00013601	2	1	YOR202W	30	SD/MSG -ARG -HIS -LYS -URA +Canavanine +G418 +Thialysine	yku70_v2_R1_Steve	02	11.0	6.20584163263	12928.4396562	236.014841813	254.0	6.00079452977	933816.998942	12970.6778012	43.0	7.3025481831	930556.996741	18684.5480802	276	352	137	135	138	142	124	120	7
DLR00013601	2	2	YCR076C	30	SD/MSG -ARG -HIS -LYS -URA +Canavanine +G418 +Thialysine	yku70_v2_R1_Steve	02	11.0	6.74405966057	11420.5355726	169.826188117	254.0	6.70961833351	921618.993559	14494.3279728	43.0	8.29181688771	881875.618596	13186.9727083	415	351	137	135	146	150	129	767	16
DLR00013601	2	3	YDL090C	30	SD/MSG -ARG -HIS -LYS -URA +Canavanine +G418 +Thialysine	yku70_v2_R1_Steve	02	11.0	1.42455069102	230.4	35.6179954077	254.0	8.35220339028	34576.9544284	888.894252134	43.0	2.89819492205	9125.17479954	509.624793898	548	352	137	135	116	126	115	134	45
DLR00013601	2	4	YCR075C	30	SD/MSG -ARG -HIS -LYS -URA +Canavanine +G418 +Thialysine	yku70_v2_R1_Steve	02	11.0	7.08221752321	12921.0263289	133.077480675	254.0	7.0016730984	1012522.99455	13260.7883194	43.0	8.5543178064	1010681.98808	15337.5519948	683	347	137	135	151	156	134	998	0
DLR00013601	2	5	YDL089W	30	SD/MSG -ARG -HIS -LYS -URA +Canavanine +G418 +Thialysine	yku70_v2_R1_Steve	02	11.0	6.99403404832	11665.2380974	107.014483408	254.0	6.91970724682	853257.366337	8052.46268819	43.0	8.42381803381	870467.989244	12364.2551188	825	358	137	135	149	154	133	885	0
DLR00013601	2	6	YCR073W-A	30	SD/MSG -ARG -HIS -LYS -URA +Canavanine +G418 +Thialysine	yku70_v2_R1_Steve	02	11.0	7.21944129105	11975.4883475	94.333065053	254.0	7.05495568386	897918.997788	9787.56432374	43.0	8.5948698034	894322.992756	11490.857746	956	346	137	135	149	155	132	910	0
DLR00013601	2	7	YDL088C	30	SD/MSG -ARG -HIS -LYS -URA +Canavanine +G418 +Thialysine	yku70_v2_R1_Steve	02	11.0	6.7225590224	10847.3920348	66.5760923628	254.0	6.67567175018	810420.994987	9410.86680102	43.0	8.20751363166	804738.988814	11773.6597765	1099	353	137	135	148	154	132	878	0
DLR00013601	2	8	YCR073C	30	SD/MSG -ARG -HIS -LYS -URA +Canavanine +G418 +Thialysine	yku70_v2_R1_Steve	02	11.0	7.17649917953	13071.9998942	86.2847899554	254.0	7.05191639549	1009200.99534	11782.4284588	43.0	8.60491840466	1007459.98938	13733.0095186	1231	344	137	135	150	155	132	954	0
DLR00013601	2	9	YDL086W	30	SD/MSG -ARG -HIS -LYS -URA +Canavanine +G418 +Thialysine	yku70_v2_R1_Steve	02	11.0	7.07314256018	11946.9291899	97.8550647645	254.0	6.98835496083	928786.161081	9495.40429097	43.0	8.49950401557	950705.987938	14539.977809	1375	353	137	135	150	155	132	906	9
DLR00013601	2	10	YCR071C	30	SD/MSG -ARG -HIS -LYS -URA +Canavanine +G418 +Thialysine	yku70_v2_R1_Steve	02	11.0	0.0	11.0	19.5514033269	254.0	8.44012148558	28001.1237643	438.320266752	43.0	0.0	43.0	84.7402125522	1513	353	137	135	-1	-1	-1	9	0
DLR00013601	2	11	YDL085W	30	SD/MSG -ARG -HIS -LYS -URA +Canavanine +G418 +Thialysine	yku70_v2_R1_Steve	02	11.0	6.91133493079	11766.7307956	90.9800031568	254.0	6.88558380646	935908.994736	12125.5979685	43.0	8.43532254545	932496.987947	14487.3156838	1642	348	137	135	149	154	130	957	6
DLR00013601	2	12	YCR069W	30	SD/MSG -ARG -HIS -LYS -URA +Canavanine +G418 +Thialysine	yku70_v2_R1_Steve	02	11.0	6.96706970391	12195.3424971	71.3273726004	254.0	6.92145034905	944951.995142	10310.3604061	43.0	8.47051674756	941624.989505	12472.7152414	1783	345	137	135	150	155	131	958	11
DLR00013601	2	13	YDL083C	30	SD/MSG -ARG -HIS -LYS -URA +Canavanine +G418 +Thialysine	yku70_v2_R1_Steve	02	11.0	5.26012168868	9986.59064001	101.167295426	254.0	5.1418911153	558921.997779	4763.70388366	43.0	6.19614327571	553820.994778	4614.99304747	1921	344	137	135	126	136	119	790	6
DLR00013601	2	14	YCR068W	30	SD/MSG -ARG -HIS -LYS -URA +Canavanine +G418 +Thialysine	yku70_v2_R1_Steve	02	11.0	7.43211600743	13760.6690747	95.6465089246	254.0	7.40338835763	1039277.53871	8459.96797038	43.0	8.93520024346	1057669.99837	11551.1579718	2059	344	137	135	150	156	133	953	50
DLR00013601	2	15	YDL082W	30	SD/MSG -ARG -HIS -LYS -URA +Canavanine +G418 +Thialysine	yku70_v2_R1_Steve	02	11.0	5.52758504488	10680.851429	102.985733244	254.0	5.54968764055	657157.999501	5320.02083549	43.0	6.66361997064	651690.997086	7946.78083068	2191	345	137	135	134	142	123	760	83
DLR00013601	2	16	YCR067C	30	SD/MSG -ARG -HIS -LYS -URA +Canavanine +G418 +Thialysine	yku70_v2_R1_Steve	02	11.0	7.18575306691	13175.5583157	77.531639027	254.0	7.03032677301	1011352.99501	12437.6264831	43.0	8.58589142544	1009330.98904	14386.1037589	2325	340	137	135	149	155	131	952	15
DLR00013601	2	17	YDL081C	30	SD/MSG -ARG -HIS -LYS -URA +Canavanine +G418 +Thialysine	yku70_v2_R1_Steve	02	11.0	4.69292582079	8750.36079539	230.628377977	254.0	4.798660527	398921.99825	4660.21097302	43.0	5.81656163278	391214.996569	4305.53846736	2464	347	137	135	116	127	114	370	0
DLR00013601	2	18	YCR065W	30	SD/MSG -ARG -HIS -LYS -URA +Canavanine +G418 +Thialysine	yku70_v2_R1_Steve	02	11.0	6.75710066045	12474.4927003	89.5671477215	254.0	6.51320548776	894958.995355	10422.7606977	43.0	8.06384232729	891552.988653	13740.9969308	2595	344	137	135	144	151	130	863	2
DLR00013601	2	19	YDL080C	30	SD/MSG -ARG -HIS -LYS -URA +Canavanine +G418 +Thialysine	yku70_v2_R1_Steve	02	11.0	6.69439445661	11620.4356453	93.3745809614	254.0	6.3980004286	858635.995073	12074.0672339	43.0	7.95266964118	852911.98702	15490.3731821	2741	348	137	135	146	152	131	717	33
DLR00013601	2	20	YCR063W	30	SD/MSG -ARG -HIS -LYS -URA +Canavanine +G418 +Thialysine	yku70_v2_R1_Steve	02	11.0	0.5	665.999759837	93.8981729459	254.0	11.457878691	28029.2790364	341.452895844	43.0	0.671139995071	2760.00000398	385.574419747	2872	342	137	135	101	111	104	41	13
DLR00013601	2	21	YDL079C	30	SD/MSG -ARG -HIS -LYS -URA +Canavanine +G418 +Thialysine	yku70_v2_R1_Steve	02	11.0	7.36616445594	12695.3918807	161.041135112	254.0	7.1766437819	972234.999684	12858.7644195	43.0	8.75336896588	940777.144166	11244.5925678	3012	346	137	135	148	153	132	830	40
DLR00013601	2	22	YCR062W	30	SD/MSG -ARG -HIS -LYS -URA +Canavanine +G418 +Thialysine	yku70_v2_R1_Steve	02	11.0	7.77901694834	14111.7931266	181.57712469	254.0	7.50200704283	1055570.04357	11408.1085901	43.0	9.02109774111	1083371.99737	15818.7825977	3148	342	137	135	146	151	130	771	43
DLR00013601	2	23	YDL078C	30	SD/MSG -ARG -HIS -LYS -URA +Canavanine +G418 +Thialysine	yku70_v2_R1_Steve	02	11.0	7.19925017233	12555.406315	218.363846765	254.0	6.94401487929	936381.994788	16775.931151	43.0	8.49937448265	933046.987206	18899.1237255	3284	343	137	135	140	145	125	460	96
DLR00013601	2	24	YOR202W	30	SD/MSG -ARG -HIS -LYS -URA +Canavanine +G418 +Thialysine	yku70_v2_R1_Steve	02	11.0	7.22605508376	15078.1194032	248.43932722	254.0	7.00187561595	1105120.99307	17735.2902134	43.0	8.56681190948	1103012.98489	20107.5668985	3424	344	137	135	141	145	125	49	136
DLR00013601	3	1	YOR202W	30	SD/MSG -ARG -HIS -LYS -URA +Canavanine +G418 +Thialysine	yku70_v2_R1_Steve	02	11.0	6.6101445023	14974.9129618	244.465492106	254.0	6.4902949935	1221594.99513	18702.1293732	43.0	8.08218445513	1219918.98523	24217.5905962	281	486	137	135	146	150	129	320	131
DLR00013601	3	2	YBR235W	30	SD/MSG -ARG -HIS -LYS -URA +Canavanine +G418 +Thialysine	yku70_v2_R1_Steve	02	11.0	6.56554650454	10869.0744023	154.501152491	254.0	6.53628521415	869772.995225	11364.684278	43.0	8.07404337865	864319.988403	14381.4924313	424	485	137	135	150	154	133	1052	9
DLR00013601	3	3	YCL036W	30	SD/MSG -ARG -HIS -LYS -URA +Canavanine +G418 +Thialysine	yku70_v2_R1_Steve	02	11.0	7.08194413657	13777.8878028	120.545782042	254.0	7.13956869451	1208703.99319	18423.0545634	43.0	8.7079512472	1207447.98529	20624.11449	558	486	137	135	155	158	134	1045	68
DLR00013601	3	4	YBR233W	30	SD/MSG -ARG -HIS -LYS -URA +Canavanine +G418 +Thialysine	yku70_v2_R1_Steve	02	11.0	6.57265938508	11338.565004	109.392445678	254.0	6.52914157026	873775.99568	9530.92003041	43.0	8.0718403412	870435.989092	12851.8824164	692	489	137	135	150	155	133	1143	0
DLR00013601	3	5	YCL035C	30	SD/MSG -ARG -HIS -LYS -URA +Canavanine +G418 +Thialysine	yku70_v2_R1_Steve	02	11.0	0.0	11.0	21.7602727401	254.0	9.18519039817	28575.368205	182.646989443	43.0	0.0	43.0	85.7717166477	830	490	137	135	88	107	105	0	0
DLR00013601	3	6	YBR232C	30	SD/MSG -ARG -HIS -LYS -URA +Canavanine +G418 +Thialysine	yku70_v2_R1_Steve	02	11.0	6.4421057487	10757.0194065	66.9204677891	254.0	6.31629946876	832590.996074	9184.27901718	43.0	7.89545831368	802581.518023	10405.8821318	959	489	137	135	148	154	132	1045	0
DLR00013601	3	7	YCL034W	30	SD/MSG -ARG -HIS -LYS -URA +Canavanine +G418 +Thialysine	yku70_v2_R1_Steve	02	11.0	6.56938839705	11755.1800715	66.9637918659	254.0	6.42699803196	901789.995469	10805.1302821	43.0	7.98437413552	898830.988051	14695.2175017	1106	486	137	135	149	154	131	1122	0
DLR00013601	3	8	YBR231C	30	SD/MSG -ARG -HIS -LYS -URA +Canavanine +G418 +Thialysine	yku70_v2_R1_Steve	02	11.0	4.52080027644	5906.31640411	96.9726435006	254.0	4.76918846826	318218.644652	3985.66606856	43.0	5.73472876188	318656.995312	4076.80015447	1237	483	137	135	124	134	118	1528	0
DLR00013601	3	9	YCL033C	30	SD/MSG -ARG -HIS -LYS -URA +Canavanine +G418 +Thialysine	yku70_v2_R1_Steve	02	11.0	7.09000042067	12984.6415291	60.0121956856	254.0	7.15050904589	1032373.99656	12769.4235275	43.0	8.7067340003	1031897.99073	14619.1839723	1378	487	137	135	152	157	131	1162	21
DLR00013601	3	10	YBR230C	30	SD/MSG -ARG -HIS -LYS -URA +Canavanine +G418 +Thialysine	yku70_v2_R1_Steve	02	11.0	6.83407754602	11158.9896825	74.857456033	254.0	6.83218489149	906085.994808	10072.165492	43.0	8.39865174407	878248.82631	9620.62435401	1512	487	137	135	152	157	132	1179	0
DLR00013601	3	11	YCL032W	30	SD/MSG -ARG -HIS -LYS -URA +Canavanine +G418 +Thialysine	yku70_v2_R1_Steve	02	11.0	6.9762725771	13102.2418232	64.8611338832	254.0	7.04212365792	1031196.99487	11894.6919991	43.0	8.60335468784	1029969.98919	13919.733763	1649	485	137	135	150	156	130	1118	0
DLR00013601	3	12	YBR229C	30	SD/MSG -ARG -HIS -LYS -URA +Canavanine +G418 +Thialysine	yku70_v2_R1_Steve	02	11.0	5.85432097916	10081.2650924	66.654587127	254.0	5.91569875783	748640.998145	7474.24875535	43.0	7.41143595488	721192.174333	9382.57085907	1785	479	137	135	145	151	129	1370	0
DLR00013601	3	13	YCL030C	30	SD/MSG -ARG -HIS -LYS -URA +Canavanine +G418 +Thialysine	yku70_v2_R1_Steve	02	11.0	4.30607850351	3901.70069773	35.5369005587	254.0	4.91474666088	275127.9999	3241.30026942	43.0	5.91964378646	258291.729893	1646.95649204	1926	490	137	135	137	145	127	1556	0
DLR00013601	3	14	YBR228W	30	SD/MSG -ARG -HIS -LYS -URA +Canavanine +G418 +Thialysine	yku70_v2_R1_Steve	02	11.0	6.13651396461	10013.277058	68.779773933	254.0	6.2222798929	754866.996677	7335.45757307	43.0	7.72392764789	750133.990695	10915.0514468	2057	484	137	135	146	152	129	1133	0
DLR00013601	3	15	YCL029C	30	SD/MSG -ARG -HIS -LYS -URA +Canavanine +G418 +Thialysine	yku70_v2_R1_Steve	02	11.0	6.34071591228	11802.8111972	58.9971499404	254.0	6.17689351459	832185.997635	6557.63749743	43.0	7.67923950797	829200.992286	11000.5303229	2199	484	137	135	142	148	125	998	0
DLR00013601	3	16	YBR227C	30	SD/MSG -ARG -HIS -LYS -URA +Canavanine +G418 +Thialysine	yku70_v2_R1_Steve	02	11.0	5.75624101983	9503.57813284	36.9572999497	254.0	5.64033948913	679687.99922	10431.6831713	43.0	6.76246118685	675849.996892	14035.0069492	2329	478	137	135	143	150	131	1297	0
DLR00013601	3	17	YCL028W	30	SD/MSG -ARG -HIS -LYS -URA +Canavanine +G418 +Thialysine	yku70_v2_R1_Steve	02	11.0	7.24250020044	13149.9163914	90.9989647575	254.0	7.07991499079	1028085.99553	10832.9287841	43.0	8.63701912238	1026715.99018	12756.1757598	2472	483	137	135	152	157	132	1092	13
DLR00013601	3	18	YBR226C	30	SD/MSG -ARG -HIS -LYS -URA +Canavanine +G418 +Thialysine	yku70_v2_R1_Steve	02	11.0	6.34936575075	9993.40111905	44.9298830529	254.0	6.43104572288	723331.997347	4880.4132244	43.0	7.9318017228	718063.992735	7478.30053586	2606	484	137	135	145	152	129	1057	0
DLR00013601	3	19	YCL027W	30	SD/MSG -ARG -HIS -LYS -URA +Canavanine +G418 +Thialysine	yku70_v2_R1_Steve	02	11.0	6.60607994251	12108.9087126	82.9965210789	254.0	6.52445833281	894531.995849	9373.82193959	43.0	8.07544937955	892492.989516	12846.3128178	2746	482	137	135	147	153	130	1099	27
DLR00013601	3	20	YBR225W	30	SD/MSG -ARG -HIS -LYS -URA +Canavanine +G418 +Thialysine	yku70_v2_R1_Steve	02	11.0	6.39790706624	10063.202641	69.3879907616	254.0	6.4467339122	772113.995145	9280.16678624	43.0	7.97629644447	766260.988328	12204.1560167	2876	471	137	135	148	153	131	975	0
DLR00013601	3	21	YCL026C-A	30	SD/MSG -ARG -HIS -LYS -URA +Canavanine +G418 +Thialysine	yku70_v2_R1_Steve	02	11.0	7.14567186746	12800.4767599	129.892920718	254.0	7.02392821869	974140.995323	13055.008119	43.0	8.58102305563	972459.989147	14971.0828957	3020	483	137	135	147	152	131	886	19
DLR00013601	3	22	YBR224W	30	SD/MSG -ARG -HIS -LYS -URA +Canavanine +G418 +Thialysine	yku70_v2_R1_Steve	02	11.0	5.92141160721	10165.8689	69.7938320058	254.0	5.75839655316	730373.999841	10994.9676783	43.0	6.9361788055	725244.998791	15214.9977252	3149	478	137	135	139	145	127	1048	11
DLR00013601	3	23	YCL026C	30	SD/MSG -ARG -HIS -LYS -URA +Canavanine +G418 +Thialysine	yku70_v2_R1_Steve	02	11.0	7.12784057412	13068.6751569	191.897848019	254.0	7.01505738117	1045166.99314	22558.0128444	43.0	8.58758808987	1042877.98383	24671.6144174	3288	483	137	135	144	149	126	686	42
DLR00013601	3	24	YOR202W	30	SD/MSG -ARG -HIS -LYS -URA +Canavanine +G418 +Thialysine	yku70_v2_R1_Steve	02	11.0	6.55016909263	13279.0560133	278.943434551	254.0	6.39651953176	996024.995129	20710.2490135	43.0	8.01346701533	994278.983819	25237.9440153	3424	473	137	135	142	147	126	327	77
DLR00013601	4	1	YOR202W	30	SD/MSG -ARG -HIS -LYS -URA +Canavanine +G418 +Thialysine	yku70_v2_R1_Steve	02	11.0	1.3480268872	609.4	51.4070467819	254.0	3.02998028035	67541.9980629	5950.92379744	43.0	2.34954638122	39149.9928358	1613.59974303	232	620	137	135	132	138	122	92	57
DLR00013601	4	2	YCR089W	30	SD/MSG -ARG -HIS -LYS -URA +Canavanine +G418 +Thialysine	yku70_v2_R1_Steve	02	11.0	6.97891727013	13293.0456106	208.155175771	254.0	6.9694433964	1225710.99225	23372.8596796	43.0	8.54773680153	1223945.98269	26295.9189646	409	622	137	135	154	157	134	1149	0
DLR00013601	4	3	YDL110C	30	SD/MSG -ARG -HIS -LYS -URA +Canavanine +G418 +Thialysine	yku70_v2_R1_Steve	02	11.0	0.0	11.0	34.3071283996	254.0	10.6153150279	28788.5880542	468.425122972	43.0	0.5	994.5	157.826989519	550	629	137	135	89	104	104	16	0
DLR00013601	4	4	YCR088W	30	SD/MSG -ARG -HIS -LYS -URA +Canavanine +G418 +Thialysine	yku70_v2_R1_Steve	02	11.0	6.93955955326	12242.2635977	123.385623069	254.0	6.84318573377	991237.994409	11858.42676	43.0	8.42786440947	960421.989213	11243.383502	684	618	137	135	152	156	133	1137	0
DLR00013601	4	5	YDL109C	30	SD/MSG -ARG -HIS -LYS -URA +Canavanine +G418 +Thialysine	yku70_v2_R1_Steve	02	11.0	6.63171712222	11025.6034564	66.4345230342	254.0	6.67191883671	874408.994814	10106.1100639	43.0	8.21789236287	869419.988548	12667.8894344	820	623	137	135	151	156	133	1046	0
DLR00013601	4	6	YCR087W	30	SD/MSG -ARG -HIS -LYS -URA +Canavanine +G418 +Thialysine	yku70_v2_R1_Steve	02	11.0	7.1178791721	12105.4544906	71.259088405	254.0	7.06110623583	990633.995807	11010.4273803	43.0	8.60980527284	987978.990244	12830.3373366	957	622	137	135	154	158	134	1155	1
DLR00013601	4	7	YDL106C	30	SD/MSG -ARG -HIS -LYS -URA +Canavanine +G418 +Thialysine	yku70_v2_R1_Steve	02	11.0	6.52036475335	10738.4148285	59.2457756772	254.0	6.54552000939	844960.994733	10192.5389105	43.0	8.0900062599	840204.987889	13147.1057586	1094	621	137	135	150	155	132	1125	0
DLR00013601	4	8	YCR087C-A	30	SD/MSG -ARG -HIS -LYS -URA +Canavanine +G418 +Thialysine	yku70_v2_R1_Steve	02	11.0	6.70421667384	11653.5938523	56.2602930214	254.0	6.66934041213	925766.994811	10056.1237919	43.0	8.21683532596	923272.988396	13066.0047515	1232	615	137	135	151	156	131	1192	0
DLR00013601	4	9	YDL104C	30	SD/MSG -ARG -HIS -LYS -URA +Canavanine +G418 +Thialysine	yku70_v2_R1_Steve	02	11.0	6.21200284029	9250.30974097	63.9473808698	254.0	6.02820573812	615287.997367	5298.90652926	43.0	7.4439966728	608297.992242	6723.31602696	1378	625	137	135	135	143	123	759	0
DLR00013601	4	10	YCR086W	30	SD/MSG -ARG -HIS -LYS -URA +Canavanine +G418 +Thialysine	yku70_v2_R1_Steve	02	11.0	4.63801447641	5700.49073204	107.892945565	254.0	4.8419887033	303207.999334	3686.98781075	43.0	5.82457264819	296377.996234	2874.69249216	1503	614	137	135	120	130	115	997	0
DLR00013601	4	11	YDL100C	30	SD/MSG -ARG -HIS -LYS -URA +Canavanine +G418 +Thialysine	yku70_v2_R1_Steve	02	11.0	5.77981495398	9399.71102591	34.485603749	254.0	5.71551271107	694264.999545	9100.62081808	43.0	6.89026189668	687825.999088	12371.3867093	1641	619	137	135	143	149	126	947	0
DLR00013601	4	12	YCR085W	30	SD/MSG -ARG -HIS -LYS -URA +Canavanine +G418 +Thialysine	yku70_v2_R1_Steve	02	11.0	7.13684032775	12792.7369861	70.8420322995	254.0	7.04516536369	1026382.99476	11738.0357362	43.0	8.60445974669	1024617.98887	13691.5037025	1776	614	137	135	151	155	129	1151	18
DLR00013601	4	13	YDL099W	30	SD/MSG -ARG -HIS -LYS -URA +Canavanine +G418 +Thialysine	yku70_v2_R1_Steve	02	11.0	6.40681948547	10503.4900763	62.7545695177	254.0	6.36877909264	796290.996251	7170.93167689	43.0	7.88948378491	791330.990295	10510.5764294	1922	624	137	135	146	152	128	1028	0
DLR00013601	4	14	YCR083W	30	SD/MSG -ARG -HIS -LYS -URA +Canavanine +G418 +Thialysine	yku70_v2_R1_Steve	02	11.0	6.74938197148	11090.9102975	52.4001365175	254.0	6.71942319474	864543.994516	9742.78424203	43.0	8.26150740339	860787.988126	12250.0859446	2052	613	137	135	149	154	128	1028	0
DLR00013601	4	15	YDL096C	30	SD/MSG -ARG -HIS -LYS -URA +Canavanine +G418 +Thialysine	yku70_v2_R1_Steve	02	11.0	7.10016485361	11752.4326146	68.3416209786	254.0	6.97260694435	878081.490351	7425.08063843	43.0	8.49105595987	895824.98981	11747.3173428	2191	616	137	135	149	154	129	1053	0
DLR00013601	4	16	YCR082W	30	SD/MSG -ARG -HIS -LYS -URA +Canavanine +G418 +Thialysine	yku70_v2_R1_Steve	02	11.0	7.00846204231	12676.3549585	117.076666662	254.0	6.99384346394	966541.995149	11226.0840135	43.0	8.5524887846	964959.98929	13310.4656296	2324	612	137	135	149	154	129	1110	17
DLR00013601	4	17	YDL095W	30	SD/MSG -ARG -HIS -LYS -URA +Canavanine +G418 +Thialysine	yku70_v2_R1_Steve	02	11.0	6.95252195542	11632.5359403	87.6645984097	254.0	6.84287983084	904698.994577	10712.3891622	43.0	8.38935048641	901156.988195	12915.9205332	2464	615	137	135	149	154	130	1013	6
DLR00013601	4	18	YCR081W	30	SD/MSG -ARG -HIS -LYS -URA +Canavanine +G418 +Thialysine	yku70_v2_R1_Steve	02	11.0	2.98893840373	606.781469907	27.1406116725	254.0	5.65047713824	49196.4024025	2441.91170984	43.0	4.19772218655	26693.9996758	409.863972584	2603	623	137	135	111	123	113	263	0
DLR00013601	4	19	YDL094C	30	SD/MSG -ARG -HIS -LYS -URA +Canavanine +G418 +Thialysine	yku70_v2_R1_Steve	02	11.0	6.92089789303	11305.7611002	72.3785671827	254.0	6.68000739622	861269.994808	9928.88297724	43.0	8.25374680396	832342.753456	9685.94805992	2738	615	137	135	148	153	130	1014	21
DLR00013601	4	20	YCR079W	30	SD/MSG -ARG -HIS -LYS -URA +Canavanine +G418 +Thialysine	yku70_v2_R1_Steve	02	11.0	6.91392146704	12705.9921155	116.818056371	254.0	6.57920210531	928561.994193	13754.6295573	43.0	8.19292841739	892889.386408	13324.4860286	2872	608	137	135	145	150	128	937	0
DLR00013601	4	21	YDL093W	30	SD/MSG -ARG -HIS -LYS -URA +Canavanine +G418 +Thialysine	yku70_v2_R1_Steve	02	11.0	7.20935914329	11964.8366054	91.9430065159	254.0	7.07711932803	928727.997356	12022.113561	43.0	8.63031220888	925497.991927	13712.8612506	3014	617	137	135	149	154	132	973	19
DLR00013601	4	22	YCR077C	30	SD/MSG -ARG -HIS -LYS -URA +Canavanine +G418 +Thialysine	yku70_v2_R1_Steve	02	11.0	4.67508332858	7489.25273552	128.137793562	254.0	4.60021320839	344546.996522	4672.34121824	43.0	5.59612665013	339362.994658	4063.03444256	3149	613	137	135	110	121	110	591	0
DLR00013601	4	23	YDL091C	30	SD/MSG -ARG -HIS -LYS -URA +Canavanine +G418 +Thialysine	yku70_v2_R1_Steve	02	11.0	7.14879752094	12588.9785851	172.314696568	254.0	6.99036760615	1064756.99301	20686.889436	43.0	8.55603852445	1061008.98426	22931.128597	3281	617	137	135	147	152	130	872	20
DLR00013601	4	24	YOR202W	30	SD/MSG -ARG -HIS -LYS -URA +Canavanine +G418 +Thialysine	yku70_v2_R1_Steve	02	11.0	6.9745183877	14924.8607946	316.775384987	254.0	6.87119567266	1199694.99323	20750.7590904	43.0	8.4553881869	1198926.98467	24274.369945	3423	613	137	135	146	150	128	357	110
DLR00013601	5	1	YOR202W	30	SD/MSG -ARG -HIS -LYS -URA +Canavanine +G418 +Thialysine	yku70_v2_R1_Steve	02	11.0	6.47316627551	14742.6886394	261.76330348	254.0	6.28643246954	1220890.99782	21574.7980174	43.0	7.90754724163	1219935.98644	28812.6016872	281	754	137	135	147	151	130	511	85
DLR00013601	5	2	YBR250W	30	SD/MSG -ARG -HIS -LYS -URA +Canavanine +G418 +Thialysine	yku70_v2_R1_Steve	02	11.0	6.51283633507	10496.0508647	117.342425394	254.0	6.49219012548	853982.995002	13138.7095461	43.0	8.03644856004	848539.987321	16355.7205107	421	758	137	135	149	153	131	974	0
DLR00013601	5	3	YCL049C	30	SD/MSG -ARG -HIS -LYS -URA +Canavanine +G418 +Thialysine	yku70_v2_R1_Steve	02	11.0	6.63872634798	12447.2962365	100.631140773	254.0	6.57359472381	1002863.99475	12784.5767001	43.0	8.14324210896	1000811.9872	16504.5351111	556	762	137	135	149	154	132	1163	0
DLR00013601	5	4	YBR249C	30	SD/MSG -ARG -HIS -LYS -URA +Canavanine +G418 +Thialysine	yku70_v2_R1_Steve	02	11.0	6.15366285545	9436.80595914	64.4631683805	254.0	6.16637294448	736271.996355	8221.43512497	43.0	7.71426790817	706511.336972	9156.59609972	693	760	137	135	148	153	132	1121	0
DLR00013601	5	5	YCL048W	30	SD/MSG -ARG -HIS -LYS -URA +Canavanine +G418 +Thialysine	yku70_v2_R1_Steve	02	11.0	6.73223710342	11995.7923405	97.0738376144	254.0	6.68766893434	962437.994524	11459.8008791	43.0	8.24571020233	960250.987575	14500.7172041	830	758	137	135	151	156	133	1168	0
DLR00013601	5	6	YBR248C	30	SD/MSG -ARG -HIS -LYS -URA +Canavanine +G418 +Thialysine	yku70_v2_R1_Steve	02	11.0	0.0	11.0	30.1794670191	254.0	10.1038252168	28204.0594018	325.207273958	43.0	0.5	954.9	153.960656838	965	758	137	135	-1	-1	-1	12	0
DLR00013601	5	7	YCL047C	30	SD/MSG -ARG -HIS -LYS -URA +Canavanine +G418 +Thialysine	yku70_v2_R1_Steve	02	11.0	6.57755941653	11575.8851907	53.052298581	254.0	6.37740976805	892007.996517	7952.29597509	43.0	7.90950310945	889388.990229	12077.2123616	1102	758	137	135	148	153	130	1086	0
DLR00013601	5	8	YBR246W	30	SD/MSG -ARG -HIS -LYS -URA +Canavanine +G418 +Thialysine	yku70_v2_R1_Steve	02	11.0	5.18584724098	7200.82208309	73.4652740765	254.0	5.20834062159	441835.999739	3463.3778705	43.0	6.26362047376	434369.996367	2905.51041089	1238	756	137	135	130	138	120	1111	0
DLR00013601	5	9	YCL046W	30	SD/MSG -ARG -HIS -LYS -URA +Canavanine +G418 +Thialysine	yku70_v2_R1_Steve	02	11.0	6.70674067373	12840.0617607	74.8768836036	254.0	6.66243818138	990280.994714	10506.5362622	43.0	8.22191779607	988500.987977	13733.2719967	1378	759	137	135	149	154	130	1113	26
DLR00013601	5	10	YBR245C	30	SD/MSG -ARG -HIS -LYS -URA +Canavanine +G418 +Thialysine	yku70_v2_R1_Steve	02	11.0	5.3470463438	8003.00207756	72.011197153	254.0	5.41862911016	522956.999817	3471.02829172	43.0	6.52423296596	514998.998089	3634.38888225	1515	755	137	135	135	142	122	945	0
DLR00013601	5	11	YCL045C	30	SD/MSG -ARG -HIS -LYS -URA +Canavanine +G418 +Thialysine	yku70_v2_R1_Steve	02	11.0	6.68399605966	11889.8334522	63.1018008062	254.0	6.54485360034	905835.995175	9624.34801976	43.0	8.09248513547	904259.988377	13013.0917423	1650	759	137	135	146	151	128	1154	0
DLR00013601	5	12	YBR244W	30	SD/MSG -ARG -HIS -LYS -URA +Canavanine +G418 +Thialysine	yku70_v2_R1_Steve	02	11.0	6.66918618466	11045.1217501	48.7488160412	254.0	6.60838154823	846804.994952	9249.72960019	43.0	8.15846570851	843490.988507	12103.5576036	1783	754	137	135	146	151	128	1115	0
DLR00013601	5	13	YCL044C	30	SD/MSG -ARG -HIS -LYS -URA +Canavanine +G418 +Thialysine	yku70_v2_R1_Steve	02	11.0	7.04063784182	12530.8053498	51.810995921	254.0	6.83645588291	947182.995388	9621.06652969	43.0	8.39455775539	946461.989758	11962.145075	1926	759	137	135	145	151	128	1273	0
DLR00013601	5	14	YBR242W	30	SD/MSG -ARG -HIS -LYS -URA +Canavanine +G418 +Thialysine	yku70_v2_R1_Steve	02	11.0	6.66880390034	10726.9675038	58.663689454	254.0	6.37666979807	823166.99391	15828.7585364	43.0	7.94837098845	819378.983307	19138.588681	2057	755	137	135	147	152	127	1063	11
DLR00013601	5	15	YCL042W	30	SD/MSG -ARG -HIS -LYS -URA +Canavanine +G418 +Thialysine	yku70_v2_R1_Steve	02	11.0	6.97144080536	13015.7464503	64.2991508193	254.0	6.83630935877	1003071.99394	12142.4659934	43.0	8.43218432029	970985.420726	11113.9368666	2199	759	137	135	148	153	127	1120	13
DLR00013601	5	16	YBR241C	30	SD/MSG -ARG -HIS -LYS -URA +Canavanine +G418 +Thialysine	yku70_v2_R1_Steve	02	11.0	6.37213186085	10062.6454991	40.5785299654	254.0	6.28692294211	728801.996293	6681.45024743	43.0	7.79614614531	723361.99051	9814.83022236	2332	752	137	135	143	149	126	984	0
DLR00013601	5	17	YCL040W	30	SD/MSG -ARG -HIS -LYS -URA +Canavanine +G418 +Thialysine	yku70_v2_R1_Steve	02	11.0	7.02634402354	12969.8189941	84.1125265541	254.0	6.98751508752	987262.994717	11681.2178454	43.0	8.54784036695	985887.988597	13777.8424906	2475	755	137	135	148	153	129	1084	0
DLR00013601	5	18	YBR240C	30	SD/MSG -ARG -HIS -LYS -URA +Canavanine +G418 +Thialysine	yku70_v2_R1_Steve	02	11.0	6.72589792316	10605.9193108	57.2467345075	254.0	6.62371328664	793361.994955	8984.30896825	43.0	8.19170263649	765544.99394	8789.84798261	2608	755	137	135	146	152	129	953	0
DLR00013601	5	19	YCL039W	30	SD/MSG -ARG -HIS -LYS -URA +Canavanine +G418 +Thialysine	yku70_v2_R1_Steve	02	11.0	7.12740985533	12971.2487675	83.9466851232	254.0	7.10546258711	962563.99734	12018.6225655	43.0	8.66461085145	961487.992106	13821.1578342	2745	757	137	135	147	152	130	963	22
DLR00013601	5	20	YBR239C	30	SD/MSG -ARG -HIS -LYS -URA +Canavanine +G418 +Thialysine	yku70_v2_R1_Steve	02	11.0	6.9783578515	10800.2576692	60.8382655541	254.0	6.85857537371	788921.996236	10002.9639828	43.0	8.39968621621	784912.990459	11802.047624	2877	751	137	135	145	151	128	988	3
DLR00013601	5	21	YCL038C	30	SD/MSG -ARG -HIS -LYS -URA +Canavanine +G418 +Thialysine	yku70_v2_R1_Steve	02	11.0	7.31252087033	13018.8759487	83.0742163477	254.0	7.14536443192	964635.998396	11075.5483003	43.0	8.70302098556	963094.994236	12557.3352667	3017	756	137	135	145	150	130	924	0
DLR00013601	5	22	YBR238C	30	SD/MSG -ARG -HIS -LYS -URA +Canavanine +G418 +Thialysine	yku70_v2_R1_Steve	02	11.0	6.37503774208	9632.65719317	94.6542322324	254.0	6.24464138215	715660.996438	8263.224891	43.0	7.75384676501	708246.99048	11172.691019	3152	752	137	135	139	145	126	806	0
DLR00013601	5	23	YCL037C	30	SD/MSG -ARG -HIS -LYS -URA +Canavanine +G418 +Thialysine	yku70_v2_R1_Steve	02	11.0	0.5	380.7	59.7989688491	254.0	12.0	29126.3638258	373.157252889	43.0	0.590396878176	1761.00000113	244.024551646	3282	747	137	135	97	107	100	40	8
DLR00013601	5	24	YOR202W	30	SD/MSG -ARG -HIS -LYS -URA +Canavanine +G418 +Thialysine	yku70_v2_R1_Steve	02	11.0	6.85238967105	14149.8246486	329.526741479	254.0	6.58846817465	1223055.99448	27507.4596982	43.0	8.241259757	1221966.98238	32631.4484369	3419	747	137	135	146	150	128	360	109
DLR00013601	6	1	YOR202W	30	SD/MSG -ARG -HIS -LYS -URA +Canavanine +G418 +Thialysine	yku70_v2_R1_Steve	02	11.0	6.77724702251	14060.0856261	304.057640176	254.0	6.7653790067	1136409.99249	22222.5178391	43.0	8.35277881446	1135168.98232	25859.8469813	278	894	137	135	148	152	130	596	36
DLR00013601	6	2	YCR105W	30	SD/MSG -ARG -HIS -LYS -URA +Canavanine +G418 +Thialysine	yku70_v2_R1_Steve	02	11.0	6.90126169216	12189.318515	137.595533538	254.0	6.67517187709	997009.994288	16826.2309562	43.0	8.24882112663	994281.985607	20163.3157045	414	892	137	135	149	153	131	1050	2
DLR00013601	6	3	YDL125C	30	SD/MSG -ARG -HIS -LYS -URA +Canavanine +G418 +Thialysine	yku70_v2_R1_Steve	02	11.0	6.94163651002	11576.1833576	123.947886787	254.0	6.8549369406	930765.994514	12211.4110967	43.0	8.40550616666	926992.987844	14410.8496594	548	896	137	135	151	155	133	1059	0
DLR00013601	6	4	YCR102W-A	30	SD/MSG -ARG -HIS -LYS -URA +Canavanine +G418 +Thialysine	yku70_v2_R1_Steve	02	11.0	4.62899896857	5305.92511039	39.7698172382	254.0	5.07652233673	371678.999524	3800.08056809	43.0	6.09320258693	361393.996548	3231.23065096	685	887	137	135	138	145	128	1756	0
DLR00013601	6	5	YDL124W	30	SD/MSG -ARG -HIS -LYS -URA +Canavanine +G418 +Thialysine	yku70_v2_R1_Steve	02	11.0	6.83388928231	11092.5889692	55.3711912783	254.0	6.77635447825	883224.994902	9474.55021129	43.0	8.32131296715	878930.98904	11767.1518812	820	893	137	135	152	157	134	1095	0
DLR00013601	6	6	YCR102C	30	SD/MSG -ARG -HIS -LYS -URA +Canavanine +G418 +Thialysine	yku70_v2_R1_Steve	02	11.0	6.82717665506	11891.5755019	69.0734666395	254.0	6.8154139618	969838.994844	10345.5371435	43.0	8.36400307507	966939.988699	12941.0168681	959	890	137	135	152	157	133	1116	8
DLR00013601	6	7	YDL123W	30	SD/MSG -ARG -HIS -LYS -URA +Canavanine +G418 +Thialysine	yku70_v2_R1_Steve	02	11.0	6.60148420271	10360.5548785	67.1520675199	254.0	6.54073694754	809404.995377	8208.76339746	43.0	8.07409868903	804653.989114	10994.5245454	1097	894	137	135	149	155	131	1096	0
DLR00013601	6	8	YCR101C	30	SD/MSG -ARG -HIS -LYS -URA +Canavanine +G418 +Thialysine	yku70_v2_R1_Steve	02	11.0	6.95353919239	12093.2961533	51.9112063383	254.0	6.90415268893	966975.994727	10749.5340577	43.0	8.45932678122	965296.988413	13077.0474939	1236	892	137	135	151	156	131	1206	0
DLR00013601	6	9	YDL122W	30	SD/MSG -ARG -HIS -LYS -URA +Canavanine +G418 +Thialysine	yku70_v2_R1_Steve	02	11.0	6.97337875986	11367.9043919	45.178137445	254.0	6.77681957028	865616.994926	9157.7426639	43.0	8.34649063033	839280.115676	8757.13460307	1371	890	137	135	148	153	129	1077	3
DLR00013601	6	10	YCR100C	30	SD/MSG -ARG -HIS -LYS -URA +Canavanine +G418 +Thialysine	yku70_v2_R1_Steve	02	11.0	7.22993006533	13129.375757	66.2062432583	254.0	7.13852398558	1030073.99642	11350.5804384	43.0	8.69801183918	1029445.99128	13051.4203102	1507	890	137	135	150	154	129	1221	21
DLR00013601	6	11	YDL121C	30	SD/MSG -ARG -HIS -LYS -URA +Canavanine +G418 +Thialysine	yku70_v2_R1_Steve	02	11.0	6.74753372571	11110.8162744	39.8123791758	254.0	6.65630473907	853258.994864	9388.91536316	43.0	8.23401338028	825407.10246	9231.05335724	1643	892	137	135	147	151	128	1121	0
DLR00013601	6	12	YCR099C	30	SD/MSG -ARG -HIS -LYS -URA +Canavanine +G418 +Thialysine	yku70_v2_R1_Steve	02	11.0	6.83971037974	11245.2175532	47.3847353876	254.0	6.79699994497	878513.994708	9916.93115923	43.0	8.34752724131	875270.988735	12096.8269449	1780	889	137	135	148	152	128	1184	0
DLR00013601	6	13	YDL119C	30	SD/MSG -ARG -HIS -LYS -URA +Canavanine +G418 +Thialysine	yku70_v2_R1_Steve	02	11.0	6.63177203987	11169.9649363	61.3142753537	254.0	6.42621417917	824448.995786	8173.07074797	43.0	7.97172694597	821403.989553	11414.5178086	1917	891	137	135	143	149	128	1178	0
DLR00013601	6	14	YCR098C	30	SD/MSG -ARG -HIS -LYS -URA +Canavanine +G418 +Thialysine	yku70_v2_R1_Steve	02	11.0	7.04137834316	12732.7084332	75.4232307601	254.0	6.85906689356	1012439.994	11944.4969634	43.0	8.44475425796	981089.167745	10904.6742803	2053	889	137	135	149	154	129	1157	0
DLR00013601	6	15	YDL118W	30	SD/MSG -ARG -HIS -LYS -URA +Canavanine +G418 +Thialysine	yku70_v2_R1_Steve	02	11.0	5.48886127079	8760.00193611	91.4723051487	254.0	5.47196466459	538558.999737	4502.54386706	43.0	6.60233453446	534326.99841	5742.16432154	2198	896	137	135	131	138	119	1243	0
DLR00013601	6	16	YCR095C	30	SD/MSG -ARG -HIS -LYS -URA +Canavanine +G418 +Thialysine	yku70_v2_R1_Steve	02	11.0	6.19732628728	11286.5102661	76.9258396292	254.0	6.17975030503	828346.996343	10682.6508237	43.0	7.71014982342	826047.988499	14843.1553868	2329	890	137	135	143	149	127	1219	0
DLR00013601	6	17	YDL117W	30	SD/MSG -ARG -HIS -LYS -URA +Canavanine +G418 +Thialysine	yku70_v2_R1_Steve	02	11.0	5.96826341341	8792.79189085	71.2735237318	254.0	5.96066103848	611492.9979	4501.15771233	43.0	7.43560635574	590813.193752	6103.54440613	2465	887	137	135	139	145	124	1079	6
DLR00013601	6	18	YCR092C	30	SD/MSG -ARG -HIS -LYS -URA +Canavanine +G418 +Thialysine	yku70_v2_R1_Steve	02	11.0	7.39020751548	12926.2939118	47.9835299296	254.0	7.23891252272	996206.998835	11483.7575501	43.0	8.79656561798	994332.999902	12815.2354192	2602	888	137	135	148	153	130	1044	0
DLR00013601	6	19	YDL114W	30	SD/MSG -ARG -HIS -LYS -URA +Canavanine +G418 +Thialysine	yku70_v2_R1_Steve	02	11.0	7.32307025767	11726.4188638	34.5343673127	254.0	7.21505445892	854368.997783	7815.40230063	43.0	8.76074241	851155.998211	8797.5780238	2737	890	137	135	146	152	127	923	0
DLR00013601	6	20	YCR091W	30	SD/MSG -ARG -HIS -LYS -URA +Canavanine +G418 +Thialysine	yku70_v2_R1_Steve	02	11.0	7.46811463811	12818.3879565	47.3629863593	254.0	7.20997449639	943364.998491	11741.3895847	43.0	8.76851823885	940492.99931	12990.9764094	2873	888	137	135	145	151	128	862	19
DLR00013601	6	21	YDL113C	30	SD/MSG -ARG -HIS -LYS -URA +Canavanine +G418 +Thialysine	yku70_v2_R1_Steve	02	11.0	7.38360427077	11701.4584197	91.4028722418	254.0	7.11168448617	864856.998842	10893.4607225	43.0	8.69221098911	837162.054901	9464.63213483	3009	891	137	135	145	150	129	893	0
DLR00013601	6	22	YCR090C	30	SD/MSG -ARG -HIS -LYS -URA +Canavanine +G418 +Thialysine	yku70_v2_R1_Steve	02	11.0	7.19344727805	12866.3407138	104.316335408	254.0	7.0428420468	997788.995158	15467.8086238	43.0	8.60592988711	995107.988343	17297.3204342	3151	888	137	135	143	149	128	904	15
DLR00013601	6	23	YDL112W	30	SD/MSG -ARG -HIS -LYS -URA +Canavanine +G418 +Thialysine	yku70_v2_R1_Steve	02	11.0	7.58771429133	13461.0831381	179.866279974	254.0	7.36080127948	1187043.99943	20522.6450881	43.0	8.91974498332	1185396.99643	22179.716098	3279	885	137	135	148	152	130	842	52
DLR00013601	6	24	YOR202W	30	SD/MSG -ARG -HIS -LYS -URA +Canavanine +G418 +Thialysine	yku70_v2_R1_Steve	02	11.0	7.38339693304	15257.2973499	234.075740603	254.0	7.2141843029	1237407.9946	13984.6116428	43.0	8.77347387313	1236283.98873	16278.4269167	3415	887	137	135	147	152	129	278	146
DLR00013601	7	1	YOR202W	30	SD/MSG -ARG -HIS -LYS -URA +Canavanine +G418 +Thialysine	yku70_v2_R1_Steve	02	11.0	6.36346591682	14260.516304	289.337316694	254.0	6.23623593943	1231456.99862	20587.6083872	43.0	7.79921010749	1230181.98945	28452.5929548	281	1029	137	135	150	154	133	559	112
DLR00013601	7	2	YBR269C	30	SD/MSG -ARG -HIS -LYS -URA +Canavanine +G418 +Thialysine	yku70_v2_R1_Steve	02	11.0	6.35520219385	12050.3966738	157.041308619	254.0	6.19918643335	1037021.99792	19292.1868085	43.0	7.80615045497	1033030.98769	25266.2810279	419	1034	137	135	152	156	133	1020	82
DLR00013601	7	3	YCL069W	30	SD/MSG -ARG -HIS -LYS -URA +Canavanine +G418 +Thialysine	yku70_v2_R1_Steve	02	11.0	6.77985600496	13082.1178068	112.231426371	254.0	6.73380738825	1037571.99392	14078.7514317	43.0	8.34503065814	1001910.51614	13449.1861259	559	1036	137	135	151	156	134	1201	23
DLR00013601	7	4	YBR267W	30	SD/MSG -ARG -HIS -LYS -URA +Canavanine +G418 +Thialysine	yku70_v2_R1_Steve	02	11.0	4.334028647	4417.38023971	59.3273278437	254.0	4.76114751798	264183.999459	3268.80652583	43.0	5.70997287946	255321.996323	2039.26955503	693	1030	137	135	127	136	122	1815	0
DLR00013601	7	5	YCL064C	30	SD/MSG -ARG -HIS -LYS -URA +Canavanine +G418 +Thialysine	yku70_v2_R1_Steve	02	11.0	6.75275186984	12062.3936876	81.6371998692	254.0	6.68403835577	944745.994881	10525.0366012	43.0	8.23848020374	941927.988351	13310.5366538	832	1032	137	135	150	156	133	1153	0
DLR00013601	7	6	YBR266C	30	SD/MSG -ARG -HIS -LYS -URA +Canavanine +G418 +Thialysine	yku70_v2_R1_Steve	02	11.0	4.55890716739	5735.00061435	78.142906113	254.0	4.92821253405	338100.420091	3194.47677328	43.0	5.92613153151	334564.996427	2173.6404098	964	1025	137	135	128	137	121	1733	0
DLR00013601	7	7	YCL063W	30	SD/MSG -ARG -HIS -LYS -URA +Canavanine +G418 +Thialysine	yku70_v2_R1_Steve	02	11.0	6.27409159802	11378.890041	55.0751333477	254.0	6.15580622168	831186.996764	9814.55145896	43.0	7.66683096076	828991.989454	14151.5433724	1105	1033	137	135	144	151	129	1196	0
DLR00013601	7	8	YBR264C	30	SD/MSG -ARG -HIS -LYS -URA +Canavanine +G418 +Thialysine	yku70_v2_R1_Steve	02	11.0	6.90094690689	12288.4261041	69.6115472278	254.0	6.8775570607	1008963.99414	12148.4921486	43.0	8.43631002877	1007352.9875	14640.8168625	1236	1033	137	135	152	157	132	1215	0
DLR00013601	7	9	YCL062W	30	SD/MSG -ARG -HIS -LYS -URA +Canavanine +G418 +Thialysine	yku70_v2_R1_Steve	02	11.0	5.84718759334	10462.6509022	74.878839992	254.0	5.79596878402	694007.998725	6004.57132326	43.0	7.07550799749	693250.99746	9635.16739674	1379	1032	137	135	136	143	124	1505	0
DLR00013601	7	10	YBR263W	30	SD/MSG -ARG -HIS -LYS -URA +Canavanine +G418 +Thialysine	yku70_v2_R1_Steve	02	11.0	6.75472857313	11656.2651908	71.8803520992	254.0	6.81964986	884869.995333	9070.71585766	43.0	8.3919891407	860568.583353	8896.09319921	1513	1028	137	135	146	151	127	1144	0
DLR00013601	7	11	YCL061C	30	SD/MSG -ARG -HIS -LYS -URA +Canavanine +G418 +Thialysine	yku70_v2_R1_Steve	02	11.0	5.44826767072	8861.02759746	92.596212492	254.0	5.40749900016	517937.37471	5254.48597545	43.0	6.43562133417	529908.995846	7717.82065287	1654	1031	137	135	129	137	119	1850	0
DLR00013601	7	12	YBR262C	30	SD/MSG -ARG -HIS -LYS -URA +Canavanine +G418 +Thialysine	yku70_v2_R1_Steve	02	11.0	6.72159661235	11511.9662312	59.7657074253	254.0	6.57765651077	860013.995232	9247.44653041	43.0	8.12984344749	857001.989246	12008.6183292	1784	1025	137	135	144	150	126	1199	0
DLR00013601	7	13	YCL060C	30	SD/MSG -ARG -HIS -LYS -URA +Canavanine +G418 +Thialysine	yku70_v2_R1_Steve	02	11.0	5.33620449091	9428.15244822	72.293208871	254.0	5.44913211261	596848.943448	4423.12916294	43.0	6.508453797	607023.996084	6760.81699896	1925	1031	137	135	134	141	121	2060	0
DLR00013601	7	14	YBR261C	30	SD/MSG -ARG -HIS -LYS -URA +Canavanine +G418 +Thialysine	yku70_v2_R1_Steve	02	11.0	0.5	285.3	45.5886292346	254.0	12.0	26146.7931067	352.766226904	43.0	0.5	1183.5	188.548258642	2056	1023	137	135	-1	-1	-1	12	0
DLR00013601	7	15	YCL057W	30	SD/MSG -ARG -HIS -LYS -URA +Canavanine +G418 +Thialysine	yku70_v2_R1_Steve	02	11.0	6.56949716938	12439.2642707	77.6375381281	254.0	6.53733797102	963616.995032	10326.1677346	43.0	8.09358060805	962126.988094	13855.9548126	2200	1030	137	135	148	153	129	1142	13
DLR00013601	7	16	YBR260C	30	SD/MSG -ARG -HIS -LYS -URA +Canavanine +G418 +Thialysine	yku70_v2_R1_Steve	02	11.0	6.49611439164	10439.5864967	42.5630412448	254.0	6.40714248303	792271.995896	7656.87439064	43.0	7.93368661004	787609.989673	10875.7671714	2331	1025	137	135	146	152	128	1135	9
DLR00013601	7	17	YCL056C	30	SD/MSG -ARG -HIS -LYS -URA +Canavanine +G418 +Thialysine	yku70_v2_R1_Steve	02	11.0	7.04432141984	13095.5817857	60.194244641	254.0	7.10919187584	1030212.99557	14755.3923535	43.0	8.67275979937	1029098.98889	16504.7607789	2473	1035	137	135	150	155	129	1153	1
DLR00013601	7	18	YBR259W	30	SD/MSG -ARG -HIS -LYS -URA +Canavanine +G418 +Thialysine	yku70_v2_R1_Steve	02	11.0	6.61576757107	10894.5566923	61.2137324436	254.0	6.60485805738	834814.994831	9676.47867212	43.0	8.15488442362	830330.98862	12221.5447314	2611	1030	137	135	146	151	129	1061	0
DLR00013601	7	19	YCL055W	30	SD/MSG -ARG -HIS -LYS -URA +Canavanine +G418 +Thialysine	yku70_v2_R1_Steve	02	11.0	6.92645320563	12574.6853761	73.5828245744	254.0	6.76633275003	896584.994921	10567.7391634	43.0	8.33302065602	894834.988866	13051.9031417	2748	1032	137	135	143	149	127	950	25
DLR00013601	7	20	YBR258C	30	SD/MSG -ARG -HIS -LYS -URA +Canavanine +G418 +Thialysine	yku70_v2_R1_Steve	02	11.0	6.84229771991	10296.2706779	40.7945168349	254.0	6.73196152422	746287.995228	9363.98276446	43.0	8.27348776142	741205.989206	11212.0519822	2879	1023	137	135	142	149	127	844	0
DLR00013601	7	21	YCL051W	30	SD/MSG -ARG -HIS -LYS -URA +Canavanine +G418 +Thialysine	yku70_v2_R1_Steve	02	11.0	6.89722516322	11910.6305409	53.2418524237	254.0	6.70231745515	842270.994403	11656.6706694	43.0	8.29360646268	811128.169726	10830.4962785	3020	1030	137	135	140	146	126	748	6
DLR00013601	7	22	YBR255W	30	SD/MSG -ARG -HIS -LYS -URA +Canavanine +G418 +Thialysine	yku70_v2_R1_Steve	02	11.0	6.76240895082	10399.2796772	22.8497808755	254.0	6.40526503657	754785.994209	14626.1931216	43.0	7.97447424038	749544.984706	17471.1719052	3149	1022	137	135	138	145	125	831	10
DLR00013601	7	23	YCL050C	30	SD/MSG -ARG -HIS -LYS -URA +Canavanine +G418 +Thialysine	yku70_v2_R1_Steve	02	11.0	7.29719169732	13009.4452838	145.104656288	254.0	7.03273359294	1036424.99429	19718.3399184	43.0	8.60362655685	1033721.98648	21841.5329041	3291	1028	137	135	143	148	126	753	21
DLR00013601	7	24	YOR202W	30	SD/MSG -ARG -HIS -LYS -URA +Canavanine +G418 +Thialysine	yku70_v2_R1_Steve	02	11.0	6.61581709582	12567.6730882	260.200956721	254.0	6.53873073161	1022837.99498	16304.4461268	43.0	8.15992065379	983421.084524	16977.3580273	3424	1021	137	135	143	148	127	540	23
DLR00013601	8	1	YOR202W	30	SD/MSG -ARG -HIS -LYS -URA +Canavanine +G418 +Thialysine	yku70_v2_R1_Steve	02	11.0	0.5	521.1	82.0590650153	254.0	12.0	28013.1455286	844.664612564	43.0	0.5	2386.99961915	338.258028977	299	1182	137	135	-1	-1	-1	2	0
DLR00013601	8	2	YDL020C	30	SD/MSG -ARG -HIS -LYS -URA +Canavanine +G418 +Thialysine	yku70_v2_R1_Steve	02	11.0	1.24628255002	398.2	30.9402852588	254.0	5.56478715252	46618.2	4546.2204383	43.0	2.33714336665	27002.9964295	1816.34510905	418	1169	137	135	125	133	118	161	50
DLR00013601	8	3	YDL135C	30	SD/MSG -ARG -HIS -LYS -URA +Canavanine +G418 +Thialysine	yku70_v2_R1_Steve	02	11.0	6.36168887097	11033.1651924	112.02223307	254.0	6.29584623064	874674.995976	13579.1920009	43.0	7.93312355723	837782.396094	14288.5764476	554	1170	137	135	149	154	133	1178	0
DLR00013601	8	4	YDL019C	30	SD/MSG -ARG -HIS -LYS -URA +Canavanine +G418 +Thialysine	yku70_v2_R1_Steve	02	11.0	7.1900691742	12179.4618949	102.334804925	254.0	7.08101339984	991165.995917	12389.2509309	43.0	8.63523709969	988411.989969	14148.0599303	686	1166	137	135	153	157	135	1161	7
DLR00013601	8	5	YDL134C-A	30	SD/MSG -ARG -HIS -LYS -URA +Canavanine +G418 +Thialysine	yku70_v2_R1_Steve	02	11.0	6.62627476728	10550.7327123	83.1397493383	254.0	6.68007641546	818186.994991	9024.5662417	43.0	8.22411551916	812889.989119	11306.8070413	823	1168	137	135	149	154	132	1092	0
DLR00013601	8	6	YDL018C	30	SD/MSG -ARG -HIS -LYS -URA +Canavanine +G418 +Thialysine	yku70_v2_R1_Steve	02	11.0	7.04416822425	12693.8968897	130.171668516	254.0	7.10764236388	1080046.99491	12112.9824723	43.0	8.66247552502	1078688.98922	14057.5873821	962	1167	137	135	155	159	136	1291	5
DLR00013601	8	7	YDL134C	30	SD/MSG -ARG -HIS -LYS -URA +Canavanine +G418 +Thialysine	yku70_v2_R1_Steve	02	11.0	5.58670898642	8782.41531094	53.9323880691	254.0	5.67940356811	644683.999173	5057.61513204	43.0	6.85168384079	640632.999806	7813.71625797	1098	1165	137	135	144	150	129	1567	2
DLR00013601	8	8	YDL013W	30	SD/MSG -ARG -HIS -LYS -URA +Canavanine +G418 +Thialysine	yku70_v2_R1_Steve	02	11.0	0.5	658.999694467	93.3399536523	254.0	12.0	26674.0598736	566.550882066	43.0	0.5	2798.99976126	396.310352487	1242	1166	137	135	-1	-1	-1	9	0
DLR00013601	8	9	YDL133W	30	SD/MSG -ARG -HIS -LYS -URA +Canavanine +G418 +Thialysine	yku70_v2_R1_Steve	02	11.0	6.64251039571	11102.7477333	81.1184442919	254.0	6.53863472262	867698.995283	9169.20328777	43.0	8.08010437331	864558.988902	12269.31623	1372	1166	137	135	148	153	130	1199	0
DLR00013601	8	10	YDL012C	30	SD/MSG -ARG -HIS -LYS -URA +Canavanine +G418 +Thialysine	yku70_v2_R1_Steve	02	11.0	7.03230838976	12288.2198935	52.2219130971	254.0	6.89604755617	954259.994737	10882.4838592	43.0	8.45503878679	952406.988578	13097.091525	1508	1165	137	135	148	153	129	1208	1
DLR00013601	8	11	YDL133C-A	30	SD/MSG -ARG -HIS -LYS -URA +Canavanine +G418 +Thialysine	yku70_v2_R1_Steve	02	11.0	6.76640978635	10999.000267	61.6800748801	254.0	6.48176214638	819473.995931	8105.32619837	43.0	8.02059340758	815676.989844	11219.0015159	1642	1163	137	135	144	150	126	1115	0
DLR00013601	8	12	YDL011C	30	SD/MSG -ARG -HIS -LYS -URA +Canavanine +G418 +Thialysine	yku70_v2_R1_Steve	02	11.0	7.23719161032	13301.2141851	53.121899071	254.0	7.08895975161	1065634.99494	11995.3333254	43.0	8.64843697499	1064990.98906	13901.0363443	1781	1160	137	135	150	155	129	1275	12
DLR00013601	8	13	YDL131W	30	SD/MSG -ARG -HIS -LYS -URA +Canavanine +G418 +Thialysine	yku70_v2_R1_Steve	02	11.0	6.88451244987	11157.8097112	37.6800920837	254.0	6.88642029555	850258.315672	4469.24601981	43.0	8.41081934769	858703.992733	7806.62140339	1916	1165	137	135	148	153	128	1237	0
DLR00013601	8	14	YDL010W	30	SD/MSG -ARG -HIS -LYS -URA +Canavanine +G418 +Thialysine	yku70_v2_R1_Steve	02	11.0	6.98324669805	13395.7420463	59.4125698409	254.0	6.82254632875	1062052.99509	9973.16115115	43.0	8.38664034141	1061470.98917	12974.768499	2053	1161	137	135	149	153	129	1200	37
DLR00013601	8	15	YDL130W-A	30	SD/MSG -ARG -HIS -LYS -URA +Canavanine +G418 +Thialysine	yku70_v2_R1_Steve	02	11.0	6.79786672485	11617.1296956	91.5893861141	254.0	6.71029789828	907564.994282	10881.831144	43.0	8.26388981822	904733.987537	13427.0414628	2190	1164	137	135	148	152	128	1146	13
DLR00013601	8	16	YDL006W	30	SD/MSG -ARG -HIS -LYS -URA +Canavanine +G418 +Thialysine	yku70_v2_R1_Steve	02	11.0	5.41236885677	8375.0961416	120.777945786	254.0	5.52130645867	451060.563729	3594.45432365	43.0	6.67463118536	455467.998824	4010.84946372	2329	1163	137	135	123	132	116	1412	0
DLR00013601	8	17	YDL130W	30	SD/MSG -ARG -HIS -LYS -URA +Canavanine +G418 +Thialysine	yku70_v2_R1_Steve	02	11.0	5.17586169796	9220.91470857	119.716246325	254.0	5.34279291183	564157.999552	4295.87095675	43.0	6.4284249728	560741.996699	3880.10788688	2472	1170	137	135	130	138	119	1140	0
DLR00013601	8	18	YDL002C	30	SD/MSG -ARG -HIS -LYS -URA +Canavanine +G418 +Thialysine	yku70_v2_R1_Steve	02	11.0	2.53910508515	388.900271678	22.2683029228	254.0	5.90633599809	42356.4074252	2251.17524655	43.0	3.95391335381	20011.9997288	479.006320763	2607	1168	137	135	119	130	117	243	0
DLR00013601	8	19	YDL129W	30	SD/MSG -ARG -HIS -LYS -URA +Canavanine +G418 +Thialysine	yku70_v2_R1_Steve	02	11.0	6.97180867192	11589.3314333	72.198423757	254.0	6.85380488753	885797.995047	10028.8481225	43.0	8.40687470879	881693.989214	12054.733804	2743	1167	137	135	147	152	130	1016	13
DLR00013601	8	20	YDL001W	30	SD/MSG -ARG -HIS -LYS -URA +Canavanine +G418 +Thialysine	yku70_v2_R1_Steve	02	11.0	7.15028616971	12681.2007193	39.4616309509	254.0	6.91842605212	902581.99523	10056.5003479	43.0	8.47995559162	900597.989658	11853.9864807	2876	1160	137	135	141	148	127	943	0
DLR00013601	8	21	YDL128W	30	SD/MSG -ARG -HIS -LYS -URA +Canavanine +G418 +Thialysine	yku70_v2_R1_Steve	02	11.0	7.08149234348	11262.2237504	78.0725559383	254.0	6.82671746309	805725.995205	9781.98064827	43.0	8.37234950271	801554.989146	11545.1933219	3012	1159	137	135	142	148	127	825	6
DLR00013601	8	22	YCR106W	30	SD/MSG -ARG -HIS -LYS -URA +Canavanine +G418 +Thialysine	yku70_v2_R1_Steve	02	11.0	7.19036530652	12257.4353432	87.8266884195	254.0	6.97748537498	940434.995299	13616.4587098	43.0	8.53614503085	938142.988753	15507.9964535	3149	1158	137	135	142	148	127	960	0
DLR00013601	8	23	YDL127W	30	SD/MSG -ARG -HIS -LYS -URA +Canavanine +G418 +Thialysine	yku70_v2_R1_Steve	02	11.0	7.20462596946	12107.0918965	109.654491756	254.0	6.9568157319	948877.994661	17264.0161291	43.0	8.5214416163	945696.986853	19331.7669179	3281	1162	137	135	142	147	127	781	41
DLR00013601	8	24	YOR202W	30	SD/MSG -ARG -HIS -LYS -URA +Canavanine +G418 +Thialysine	yku70_v2_R1_Steve	02	11.0	7.36618012988	15054.1401882	209.751136659	254.0	7.1701100314	1240251.99435	15696.2415408	43.0	8.73318443296	1238579.98792	18093.2011761	3416	1154	137	135	147	151	128	346	141
DLR00013601	9	1	YOR202W	30	SD/MSG -ARG -HIS -LYS -URA +Canavanine +G418 +Thialysine	yku70_v2_R1_Steve	02	11.0	0.5	234.0	37.8369166821	254.0	12.0	28311.5798557	582.901721011	43.0	0.5	961.2	154.911347183	281	1300	137	135	-1	-1	-1	4	0
DLR00013601	9	2	YBR281C	30	SD/MSG -ARG -HIS -LYS -URA +Canavanine +G418 +Thialysine	yku70_v2_R1_Steve	02	11.0	6.55514412647	12244.2077804	278.588692176	254.0	6.54177958879	1118651.99339	29484.1087297	43.0	8.20534219867	1115504.97927	33859.235354	416	1304	137	135	156	160	137	977	42
DLR00013601	9	3	YCR011C	30	SD/MSG -ARG -HIS -LYS -URA +Canavanine +G418 +Thialysine	yku70_v2_R1_Steve	02	11.0	6.81341030962	12491.6113117	117.034408753	254.0	6.70751000181	988217.993444	17442.2708085	43.0	8.30103346954	986423.984714	20469.0139972	561	1306	137	135	149	154	133	1151	0
DLR00013601	9	4	YBR280C	30	SD/MSG -ARG -HIS -LYS -URA +Canavanine +G418 +Thialysine	yku70_v2_R1_Steve	02	11.0	6.5624990086	10182.8114276	60.06174317	254.0	6.45631692258	748795.994827	9808.77209756	43.0	8.00468190921	744041.98785	12412.0595175	693	1305	137	135	145	151	131	1192	0
DLR00013601	9	5	YCR010C	30	SD/MSG -ARG -HIS -LYS -URA +Canavanine +G418 +Thialysine	yku70_v2_R1_Steve	02	11.0	6.71104482346	12446.5945952	64.4501190306	254.0	6.63169887232	961206.994279	12153.9120425	43.0	8.20994851784	959324.986799	15339.5196146	832	1306	137	135	148	153	132	1211	2
DLR00013601	9	6	YBR278W	30	SD/MSG -ARG -HIS -LYS -URA +Canavanine +G418 +Thialysine	yku70_v2_R1_Steve	02	11.0	0.0	11.0	23.9065187815	254.0	12.0	27504.8676783	636.962032074	43.0	0.0	43.0	103.660144192	969	1301	137	135	-1	-1	-1	6	0
DLR00013601	9	7	YCR009C	30	SD/MSG -ARG -HIS -LYS -URA +Canavanine +G418 +Thialysine	yku70_v2_R1_Steve	02	11.0	5.61862234274	9185.61278547	75.5768309036	254.0	5.84376638982	614838.998827	6704.55240773	43.0	7.14877448362	610582.995267	4767.07733686	1106	1304	137	135	135	143	124	1291	0
DLR00013601	9	8	YBR277C	30	SD/MSG -ARG -HIS -LYS -URA +Canavanine +G418 +Thialysine	yku70_v2_R1_Steve	02	11.0	6.59042563276	10948.2174124	76.4614871757	254.0	6.4746982477	871702.99626	7277.84798565	43.0	8.00849607973	867969.990474	10759.2592936	1240	1301	137	135	150	155	132	1168	0
DLR00013601	9	9	YCR008W	30	SD/MSG -ARG -HIS -LYS -URA +Canavanine +G418 +Thialysine	yku70_v2_R1_Steve	02	11.0	6.05958795068	10879.5789173	77.5637794716	254.0	5.89271913283	719624.998397	4928.43366682	43.0	7.246652876	716681.995366	8732.847467	1377	1303	137	135	137	143	123	1200	0
DLR00013601	9	10	YBR276C	30	SD/MSG -ARG -HIS -LYS -URA +Canavanine +G418 +Thialysine	yku70_v2_R1_Steve	02	11.0	6.58492408002	10864.3233711	47.4264044602	254.0	6.46700828317	823928.995692	7881.85095522	43.0	8.00924379984	820018.989503	11019.7535127	1510	1305	137	135	146	151	127	1131	11
DLR00013601	9	11	YCR007C	30	SD/MSG -ARG -HIS -LYS -URA +Canavanine +G418 +Thialysine	yku70_v2_R1_Steve	02	11.0	6.76375102183	12539.0409529	72.8699752926	254.0	6.64186930211	988413.995285	10417.1297861	43.0	8.2031482463	986689.989007	13667.4499023	1656	1305	137	135	148	153	129	1310	18
DLR00013601	9	12	YBR275C	30	SD/MSG -ARG -HIS -LYS -URA +Canavanine +G418 +Thialysine	yku70_v2_R1_Steve	02	11.0	0.5	405.9	62.7815473089	254.0	12.0	27342.0	584.529719288	43.0	1.49357103105	1678.5	261.082435177	1792	1297	137	135	112	121	107	77	18
DLR00013601	9	13	YCR006C	30	SD/MSG -ARG -HIS -LYS -URA +Canavanine +G418 +Thialysine	yku70_v2_R1_Steve	02	11.0	6.63273128931	12332.3206696	55.3938351108	254.0	6.49108372768	962692.995838	9752.67191839	43.0	8.0473416531	961852.989183	13743.6501716	1925	1305	137	135	147	152	129	1306	0
DLR00013601	9	14	YBR274W	30	SD/MSG -ARG -HIS -LYS -URA +Canavanine +G418 +Thialysine	yku70_v2_R1_Steve	02	11.0	4.47901406124	4306.7424234	39.1184148947	254.0	4.98188486936	291691.999882	3152.92720452	43.0	6.00518992877	278820.840317	1734.40960499	2063	1300	137	135	134	141	123	1998	0
DLR00013601	9	15	YCR005C	30	SD/MSG -ARG -HIS -LYS -URA +Canavanine +G418 +Thialysine	yku70_v2_R1_Steve	02	11.0	6.82449024461	12009.9395046	100.113102907	254.0	6.78116551443	910790.99425	11103.424809	43.0	8.34335752106	908680.987961	13318.1218617	2198	1304	137	135	146	151	128	1227	4
DLR00013601	9	16	YBR273C	30	SD/MSG -ARG -HIS -LYS -URA +Canavanine +G418 +Thialysine	yku70_v2_R1_Steve	02	11.0	6.80022241912	10751.7353091	58.5290231163	254.0	6.71070877274	828141.994831	9248.8739612	43.0	8.28653828706	800998.066307	8768.05527688	2337	1300	137	135	147	152	128	1145	0
DLR00013601	9	17	YCR001W	30	SD/MSG -ARG -HIS -LYS -URA +Canavanine +G418 +Thialysine	yku70_v2_R1_Steve	02	11.0	6.87317187432	12466.4452448	71.5557624524	254.0	6.7395107478	941050.99467	10232.3551258	43.0	8.30157038979	940639.988357	12913.0132403	2473	1306	137	135	146	151	128	1355	18
DLR00013601	9	18	YBR272C	30	SD/MSG -ARG -HIS -LYS -URA +Canavanine +G418 +Thialysine	yku70_v2_R1_Steve	02	11.0	7.06997859476	10920.6325332	50.0562327861	254.0	6.97666726488	842266.997179	8763.49811298	43.0	8.51676846859	838745.991961	10293.158524	2610	1298	137	135	148	154	130	1121	19
DLR00013601	9	19	YCL076W	30	SD/MSG -ARG -HIS -LYS -URA +Canavanine +G418 +Thialysine	yku70_v2_R1_Steve	02	11.0	6.49914627135	12034.2734902	55.3411793016	254.0	6.3012713246	840573.995648	11481.6404667	43.0	7.86668492515	838597.987407	15410.2882349	2746	1306	137	135	140	147	126	1080	0
DLR00013601	9	20	YBR271W	30	SD/MSG -ARG -HIS -LYS -URA +Canavanine +G418 +Thialysine	yku70_v2_R1_Steve	02	11.0	6.69461105044	10418.735762	44.3287838026	254.0	6.71103399366	738548.622346	7792.93769297	43.0	8.22171816098	754804.988128	12176.9338996	2885	1300	137	135	143	149	128	1015	0
DLR00013601	9	21	YCL075W	30	SD/MSG -ARG -HIS -LYS -URA +Canavanine +G418 +Thialysine	yku70_v2_R1_Steve	02	11.0	6.89790858468	12479.5282119	48.7787432827	254.0	6.71276292517	913775.993665	12972.2756723	43.0	8.28549543057	911564.985925	15591.2928615	3021	1302	137	135	142	148	128	999	0
DLR00013601	9	22	YBR270C	30	SD/MSG -ARG -HIS -LYS -URA +Canavanine +G418 +Thialysine	yku70_v2_R1_Steve	02	11.0	6.70643054711	10677.031177	53.6559525745	254.0	6.58274310652	786861.994245	12176.0079519	43.0	8.13321916507	782249.986686	14558.1619727	3156	1297	137	135	140	146	126	848	0
DLR00013601	9	23	YCL074W	30	SD/MSG -ARG -HIS -LYS -URA +Canavanine +G418 +Thialysine	yku70_v2_R1_Steve	02	11.0	6.75427494515	12560.4473376	151.484194313	254.0	6.6103126824	989616.994458	15977.4234028	43.0	8.19515262908	987552.985953	19531.0782554	3289	1306	137	135	141	146	126	894	0
DLR00013601	9	24	YOR202W	30	SD/MSG -ARG -HIS -LYS -URA +Canavanine +G418 +Thialysine	yku70_v2_R1_Steve	02	11.0	6.65172633005	12918.3715421	266.163010791	254.0	6.53176939439	1034165.9944	20011.5186303	43.0	8.13500288242	1032448.9846	24187.2911727	3424	1294	137	135	144	149	127	530	60
DLR00013601	10	1	YOR202W	30	SD/MSG -ARG -HIS -LYS -URA +Canavanine +G418 +Thialysine	yku70_v2_R1_Steve	02	11.0	6.19245691073	13230.0810869	333.39445309	254.0	5.89185994867	1123881.99718	22113.7857635	43.0	6.94418637966	1120997.99376	28852.0071699	280	1440	137	135	150	154	133	711	51
DLR00013601	10	2	YDL038C	30	SD/MSG -ARG -HIS -LYS -URA +Canavanine +G418 +Thialysine	yku70_v2_R1_Steve	02	11.0	7.20792230152	12806.5108989	183.643328154	254.0	7.12897900585	1061796.99524	21995.5764597	43.0	8.69791416757	1060483.9876	23826.3029749	415	1438	137	135	153	157	134	1141	35
DLR00013601	10	3	YDL157C	30	SD/MSG -ARG -HIS -LYS -URA +Canavanine +G418 +Thialysine	yku70_v2_R1_Steve	02	11.0	6.85645551416	10566.781022	100.743885824	254.0	6.67321866042	771380.99547	9302.70544759	43.0	8.21795365529	767237.989877	11440.5120273	554	1439	137	135	143	149	130	1174	0
DLR00013601	10	4	YDL037C	30	SD/MSG -ARG -HIS -LYS -URA +Canavanine +G418 +Thialysine	yku70_v2_R1_Steve	02	11.0	7.23456636583	11754.9630565	109.316198467	254.0	6.99820232173	896207.996202	11604.4811227	43.0	8.55567469334	894070.990514	13337.5603781	690	1438	137	135	148	153	132	1204	0
DLR00013601	10	5	YDL156W	30	SD/MSG -ARG -HIS -LYS -URA +Canavanine +G418 +Thialysine	yku70_v2_R1_Steve	02	11.0	6.85733255741	11084.7085496	97.7414571682	254.0	6.81535547952	833666.994708	10653.8003307	43.0	8.36563742487	830338.98851	12545.1874017	822	1443	137	135	148	153	132	1181	0
DLR00013601	10	6	YDL036C	30	SD/MSG -ARG -HIS -LYS -URA +Canavanine +G418 +Thialysine	yku70_v2_R1_Steve	02	11.0	7.24462540269	12891.0295279	83.7511645839	254.0	7.11574307365	1050987.9959	11695.870352	43.0	8.67412872292	1050256.99058	13662.3947273	961	1439	137	135	153	158	134	1265	15
DLR00013601	10	7	YDL155W	30	SD/MSG -ARG -HIS -LYS -URA +Canavanine +G418 +Thialysine	yku70_v2_R1_Steve	02	11.0	6.44103678757	10371.7902082	79.7459153599	254.0	6.30738457261	800743.996033	8430.24021678	43.0	7.83184134233	796949.989363	11991.5969764	1100	1440	137	135	148	153	131	1300	5
DLR00013601	10	8	YDL035C	30	SD/MSG -ARG -HIS -LYS -URA +Canavanine +G418 +Thialysine	yku70_v2_R1_Steve	02	11.0	6.20649813523	10850.7513826	111.769525717	254.0	6.10903358902	773642.998636	4323.19855298	43.0	7.57960595971	770697.994212	8566.59294334	1234	1439	137	135	142	148	127	1257	11
DLR00013601	10	9	YDL154W	30	SD/MSG -ARG -HIS -LYS -URA +Canavanine +G418 +Thialysine	yku70_v2_R1_Steve	02	11.0	6.72715057552	10911.5356708	71.8421150443	254.0	6.7119456158	874479.994705	9426.62818412	43.0	8.2590301048	870774.988599	11921.1191941	1370	1437	137	135	150	155	131	1188	0
DLR00013601	10	10	YDL034W	30	SD/MSG -ARG -HIS -LYS -URA +Canavanine +G418 +Thialysine	yku70_v2_R1_Steve	02	11.0	6.97232781168	12558.4895485	65.691195329	254.0	6.78261707843	1002114.9946	10894.4385865	43.0	8.34525060942	1000726.9885	13788.4396273	1507	1440	137	135	149	154	130	1237	30
DLR00013601	10	11	YDL149W	30	SD/MSG -ARG -HIS -LYS -URA +Canavanine +G418 +Thialysine	yku70_v2_R1_Steve	02	11.0	6.50034969385	11010.9950607	61.998254336	254.0	6.45612745023	866549.996313	7460.81038156	43.0	7.99185622521	862714.990463	11008.2965155	1647	1435	137	135	148	153	130	1136	0
DLR00013601	10	12	YDL033C	30	SD/MSG -ARG -HIS -LYS -URA +Canavanine +G418 +Thialysine	yku70_v2_R1_Steve	02	11.0	0.532877265627	432.999990231	59.6521496914	254.0	12.0	28146.0182269	533.480913827	43.0	1.9989482699	2403.0	365.750819745	1789	1435	137	135	97	112	104	14	0
DLR00013601	10	13	YDL146W	30	SD/MSG -ARG -HIS -LYS -URA +Canavanine +G418 +Thialysine	yku70_v2_R1_Steve	02	11.0	6.68842099079	11118.959652	75.3155944746	254.0	6.59555104764	874585.995367	8721.30508176	43.0	8.14080476866	871610.989354	11664.6862966	1919	1437	137	135	148	153	129	1200	0
DLR00013601	10	14	YDL027C	30	SD/MSG -ARG -HIS -LYS -URA +Canavanine +G418 +Thialysine	yku70_v2_R1_Steve	02	11.0	7.29196432671	13162.0785453	70.8669237614	254.0	7.07198076516	1027280.9954	12039.0163082	43.0	8.63678758719	1026939.98984	13910.2247331	2055	1434	137	135	148	152	128	1270	0
DLR00013601	10	15	YDL144C	30	SD/MSG -ARG -HIS -LYS -URA +Canavanine +G418 +Thialysine	yku70_v2_R1_Steve	02	11.0	7.10732241048	11447.5516591	63.1648888183	254.0	7.02291406672	871446.997563	9772.74112812	43.0	8.57467954387	869539.992827	11336.9548062	2197	1438	137	135	146	151	127	1192	0
DLR00013601	10	16	YDL026W	30	SD/MSG -ARG -HIS -LYS -URA +Canavanine +G418 +Thialysine	yku70_v2_R1_Steve	02	11.0	7.07900879924	12441.7011221	46.3086523955	254.0	6.88242493874	943345.994547	11206.9088945	43.0	8.44468806509	941600.988238	13386.5744819	2327	1433	137	135	145	150	126	1149	0
DLR00013601	10	17	YDL142C	30	SD/MSG -ARG -HIS -LYS -URA +Canavanine +G418 +Thialysine	yku70_v2_R1_Steve	02	11.0	5.92983315772	9328.41037226	84.3019890932	254.0	5.77234198431	565572.997917	4950.5210921	43.0	7.11682255436	561258.994663	7459.61184621	2464	1436	137	135	128	136	119	1107	11
DLR00013601	10	18	YDL025C	30	SD/MSG -ARG -HIS -LYS -URA +Canavanine +G418 +Thialysine	yku70_v2_R1_Steve	02	11.0	7.86367487698	14504.3566746	113.126005251	254.0	7.62265856163	1161726.99624	14354.3311477	43.0	9.19598749763	1161539.99584	14995.0428318	2603	1435	137	135	151	156	131	1127	73
DLR00013601	10	19	YDL138W	30	SD/MSG -ARG -HIS -LYS -URA +Canavanine +G418 +Thialysine	yku70_v2_R1_Steve	02	11.0	6.68091545877	10536.8790522	36.9879729216	254.0	6.57689624896	745404.995537	7280.05790791	43.0	8.14190690123	722204.867297	7418.58595122	2740	1441	137	135	141	148	126	959	24
DLR00013601	10	20	YDL024C	30	SD/MSG -ARG -HIS -LYS -URA +Canavanine +G418 +Thialysine	yku70_v2_R1_Steve	02	11.0	7.20272930407	12967.4814649	85.1398620158	254.0	7.03988085835	965940.995689	11478.0767822	43.0	8.6051537344	965213.99025	13264.0661075	2874	1434	137	135	144	150	129	1116	0
DLR00013601	10	21	YDL137W	30	SD/MSG -ARG -HIS -LYS -URA +Canavanine +G418 +Thialysine	yku70_v2_R1_Steve	02	11.0	7.17382106538	11459.831069	61.9829984419	254.0	6.98250890784	854800.997013	9677.51556104	43.0	8.53086783897	850931.991911	11278.1631534	3013	1434	137	135	144	150	129	893	0
DLR00013601	10	22	YDL023C	30	SD/MSG -ARG -HIS -LYS -URA +Canavanine +G418 +Thialysine	yku70_v2_R1_Steve	02	11.0	7.22654792586	13004.8080559	100.36455537	254.0	6.83083695694	990050.993271	16760.3740367	43.0	8.44813063573	950024.754926	14905.5874958	3150	1432	137	135	143	149	128	1011	21
DLR00013601	10	23	YDL136W	30	SD/MSG -ARG -HIS -LYS -URA +Canavanine +G418 +Thialysine	yku70_v2_R1_Steve	02	11.0	5.48867848092	9257.14320885	116.424503389	254.0	5.4261549835	589422.722253	4814.73770724	43.0	6.44578517575	593839.995199	7355.51733722	3284	1442	137	135	127	135	118	744	0
DLR00013601	10	24	YOR202W	30	SD/MSG -ARG -HIS -LYS -URA +Canavanine +G418 +Thialysine	yku70_v2_R1_Steve	02	11.0	6.90237609197	14697.4774819	212.559715435	254.0	6.84625197793	1215972.99399	19621.7117921	43.0	8.43398420088	1214468.98611	23467.08063	3420	1427	137	135	146	151	128	441	106
DLR00013601	11	1	YOR202W	30	SD/MSG -ARG -HIS -LYS -URA +Canavanine +G418 +Thialysine	yku70_v2_R1_Steve	02	11.0	6.44149871078	13053.3123568	264.630568143	254.0	6.46738249624	1057308.99472	20432.8373736	43.0	8.08218267261	1056526.98412	25176.5872409	288	1577	137	135	148	152	131	1038	0
DLR00013601	11	2	YBR293W	30	SD/MSG -ARG -HIS -LYS -URA +Canavanine +G418 +Thialysine	yku70_v2_R1_Steve	02	11.0	6.53253640191	10365.0307078	128.343784472	254.0	6.49760910653	826014.994382	15051.7762384	43.0	8.07368944155	821923.985982	17990.1243339	424	1572	137	135	148	152	132	1258	0
DLR00013601	11	3	YCR024C-A	30	SD/MSG -ARG -HIS -LYS -URA +Canavanine +G418 +Thialysine	yku70_v2_R1_Steve	02	11.0	6.80091640036	11404.0667756	121.993007102	254.0	6.77745646128	859895.994733	12905.4776555	43.0	8.34269426355	857881.988162	14967.2174059	559	1581	137	135	147	152	131	1451	0
DLR00013601	11	4	YBR292C	30	SD/MSG -ARG -HIS -LYS -URA +Canavanine +G418 +Thialysine	yku70_v2_R1_Steve	02	11.0	6.87350633619	10440.2593504	86.6611296869	254.0	6.71734330521	756340.995645	8587.70730614	43.0	8.26469601192	751854.990294	10448.0436026	690	1580	137	135	145	151	131	1127	0
DLR00013601	11	5	YCR023C	30	SD/MSG -ARG -HIS -LYS -URA +Canavanine +G418 +Thialysine	yku70_v2_R1_Steve	02	11.0	6.795130348	11557.0982352	94.249015545	254.0	6.68600971002	849969.994923	10048.8644727	43.0	8.27488732558	823739.591907	9837.78510965	832	1581	137	135	147	152	131	1295	0
DLR00013601	11	6	YBR291C	30	SD/MSG -ARG -HIS -LYS -URA +Canavanine +G418 +Thialysine	yku70_v2_R1_Steve	02	11.0	6.35036801999	10857.2186469	84.718420225	254.0	6.26088513486	825224.997409	6696.17946733	43.0	7.77626521701	821508.991956	10648.6719349	966	1582	137	135	147	152	132	1220	0
DLR00013601	11	7	YCR022C	30	SD/MSG -ARG -HIS -LYS -URA +Canavanine +G418 +Thialysine	yku70_v2_R1_Steve	02	11.0	6.55542049231	11657.592073	55.9145448975	254.0	6.48820779454	913339.995515	9069.1128427	43.0	8.03876407362	911728.988776	12646.8268102	1107	1580	137	135	150	155	133	1393	0
DLR00013601	11	8	YBR290W	30	SD/MSG -ARG -HIS -LYS -URA +Canavanine +G418 +Thialysine	yku70_v2_R1_Steve	02	11.0	6.31072465908	10868.5678046	80.5952704587	254.0	6.3074612961	861316.99705	6277.76581222	43.0	7.81755223388	857981.991492	10298.1029535	1241	1578	137	135	149	154	132	1284	0
DLR00013601	11	9	YCR021C	30	SD/MSG -ARG -HIS -LYS -URA +Canavanine +G418 +Thialysine	yku70_v2_R1_Steve	02	11.0	6.51541157026	11881.8354339	53.5642133968	254.0	6.41087945224	928299.99627	8537.32765696	43.0	7.95538990868	926159.989965	12581.9205469	1382	1579	137	135	147	152	130	1219	0
DLR00013601	11	10	YBR289W	30	SD/MSG -ARG -HIS -LYS -URA +Canavanine +G418 +Thialysine	yku70_v2_R1_Steve	02	11.0	0.5	303.3	46.4580415114	254.0	12.0	27036.2937545	375.294849235	43.0	1.57027868365	1838.12536531	192.863758464	1520	1575	137	135	112	121	109	62	21
DLR00013601	11	11	YCR020C-A	30	SD/MSG -ARG -HIS -LYS -URA +Canavanine +G418 +Thialysine	yku70_v2_R1_Steve	02	11.0	6.29879009775	10929.7620058	73.3141661963	254.0	6.24919996685	794490.392904	4704.94592586	43.0	7.71893873123	805115.99188	9901.82749523	1652	1582	137	135	143	148	127	1463	0
DLR00013601	11	12	YBR288C	30	SD/MSG -ARG -HIS -LYS -URA +Canavanine +G418 +Thialysine	yku70_v2_R1_Steve	02	11.0	6.77824138668	11649.2984057	75.3241055289	254.0	6.84799869287	936401.994844	10130.7803054	43.0	8.43023479649	909025.328671	9690.06832175	1784	1577	137	135	149	154	128	1197	0
DLR00013601	11	13	YCR020C	30	SD/MSG -ARG -HIS -LYS -URA +Canavanine +G418 +Thialysine	yku70_v2_R1_Steve	02	11.0	6.00034831625	10682.6704914	87.490886191	254.0	5.84172240583	758588.999029	8162.53459333	43.0	7.13636215083	758361.997619	12897.4951292	1926	1578	137	135	139	145	124	1653	0
DLR00013601	11	14	YBR287W	30	SD/MSG -ARG -HIS -LYS -URA +Canavanine +G418 +Thialysine	yku70_v2_R1_Steve	02	11.0	6.62222906578	9997.89261701	63.752758756	254.0	6.60874807277	758843.995049	8737.88419785	43.0	8.18126246064	732971.257654	8616.73441263	2058	1573	137	135	143	149	126	1244	10
DLR00013601	11	15	YCR019W	30	SD/MSG -ARG -HIS -LYS -URA +Canavanine +G418 +Thialysine	yku70_v2_R1_Steve	02	11.0	6.91078655428	11855.4786896	35.125649321	254.0	6.8397388159	905987.993808	14825.8228729	43.0	8.4123296184	905107.985993	16937.0199549	2199	1580	137	135	144	149	126	1438	7
DLR00013601	11	16	YBR286W	30	SD/MSG -ARG -HIS -LYS -URA +Canavanine +G418 +Thialysine	yku70_v2_R1_Steve	02	11.0	6.51912468905	9581.70457083	42.6190251007	254.0	6.52671526202	728836.995055	8286.88732829	43.0	8.09379135624	703249.910278	8204.93916034	2333	1571	137	135	143	149	127	1308	0
DLR00013601	11	17	YCR017C	30	SD/MSG -ARG -HIS -LYS -URA +Canavanine +G418 +Thialysine	yku70_v2_R1_Steve	02	11.0	6.5516097601	11580.7165009	88.4135842179	254.0	6.50897195026	865841.994919	10593.6892429	43.0	8.07044000739	864889.987697	13676.8198141	2475	1580	137	135	143	149	127	1393	0
DLR00013601	11	18	YBR285W	30	SD/MSG -ARG -HIS -LYS -URA +Canavanine +G418 +Thialysine	yku70_v2_R1_Steve	02	11.0	6.82724615025	10754.6088268	46.3180207375	254.0	6.78037744679	844568.995176	9480.17936281	43.0	8.32999499021	840463.989425	11630.0896888	2608	1573	137	135	147	152	129	1074	0
DLR00013601	11	19	YCR016W	30	SD/MSG -ARG -HIS -LYS -URA +Canavanine +G418 +Thialysine	yku70_v2_R1_Steve	02	11.0	6.55937400202	11581.0542147	82.3315589137	254.0	6.43717060501	825328.995284	10148.5621482	43.0	7.99507093608	824066.988364	13342.5338483	2749	1578	137	135	141	147	126	1297	0
DLR00013601	11	20	YBR284W	30	SD/MSG -ARG -HIS -LYS -URA +Canavanine +G418 +Thialysine	yku70_v2_R1_Steve	02	11.0	6.58645485379	9741.70332149	38.7467490957	254.0	6.59472622343	715597.99561	7422.0097509	43.0	8.14523224051	690811.244615	7517.7315533	2881	1572	137	135	143	149	128	971	0
DLR00013601	11	21	YCR015C	30	SD/MSG -ARG -HIS -LYS -URA +Canavanine +G418 +Thialysine	yku70_v2_R1_Steve	02	11.0	6.76337668224	11843.6118576	89.241722488	254.0	6.55022541268	913861.994903	11625.7106725	43.0	8.10978642961	910828.987646	14802.6450873	3023	1580	137	135	144	150	129	1086	14
DLR00013601	11	22	YBR283C	30	SD/MSG -ARG -HIS -LYS -URA +Canavanine +G418 +Thialysine	yku70_v2_R1_Steve	02	11.0	5.18109967323	7167.88070414	40.2798486559	254.0	5.38470557637	490228.999717	4990.21294818	43.0	6.45841781808	483024.997107	6384.01588839	3159	1570	137	135	133	140	124	1357	0
DLR00013601	11	23	YCR014C	30	SD/MSG -ARG -HIS -LYS -URA +Canavanine +G418 +Thialysine	yku70_v2_R1_Steve	02	11.0	6.99619239753	13434.4758108	188.73436885	254.0	6.8368602789	1184188.99285	20889.2251229	43.0	8.42573860521	1181760.98389	24290.83028	3298	1577	137	135	146	151	130	981	39
DLR00013601	11	24	YOR202W	30	SD/MSG -ARG -HIS -LYS -URA +Canavanine +G418 +Thialysine	yku70_v2_R1_Steve	02	11.0	5.76730182974	11874.9733645	217.333530469	254.0	5.6960957909	918036.997601	12618.5247008	43.0	6.88646897061	887412.792288	15915.121462	3434	1566	137	135	141	146	125	573	56
DLR00013601	12	1	YOR202W	30	SD/MSG -ARG -HIS -LYS -URA +Canavanine +G418 +Thialysine	yku70_v2_R1_Steve	02	11.0	6.40599552475	12277.3600449	226.412313281	254.0	6.42580318411	994779.936597	15765.5646838	43.0	7.92243696442	1027055.98616	24484.1950627	283	1714	137	135	148	152	131	962	27
DLR00013601	12	2	YDL054C	30	SD/MSG -ARG -HIS -LYS -URA +Canavanine +G418 +Thialysine	yku70_v2_R1_Steve	02	11.0	7.40112777094	12239.8559035	160.054332267	254.0	7.21137463592	1038817.99884	15808.2946807	43.0	8.80148064228	1003198.73705	13935.5616496	421	1713	137	135	152	156	134	1234	0
DLR00013601	12	3	YDL173W	30	SD/MSG -ARG -HIS -LYS -URA +Canavanine +G418 +Thialysine	yku70_v2_R1_Steve	02	11.0	7.11247742581	11618.0146075	78.9687339981	254.0	7.01911215727	897222.99681	13342.4523138	43.0	8.58039161416	893892.990873	14931.1684389	550	1716	137	135	149	154	133	1258	0
DLR00013601	12	4	YDL053C	30	SD/MSG -ARG -HIS -LYS -URA +Canavanine +G418 +Thialysine	yku70_v2_R1_Steve	02	11.0	7.0709142801	11678.5402505	81.3689324924	254.0	6.94033804799	882839.995662	11043.0708078	43.0	8.50061058051	880698.989732	12849.5490795	687	1713	137	135	149	154	133	1271	0
DLR00013601	12	5	YDL172C	30	SD/MSG -ARG -HIS -LYS -URA +Canavanine +G418 +Thialysine	yku70_v2_R1_Steve	02	11.0	7.25234974235	11819.2203791	76.686441231	254.0	7.23498194721	966615.998693	10343.1307396	43.0	8.78461862844	964839.999545	11635.5045231	825	1713	137	135	154	158	136	1317	0
DLR00013601	12	6	YDL042C	30	SD/MSG -ARG -HIS -LYS -URA +Canavanine +G418 +Thialysine	yku70_v2_R1_Steve	02	11.0	0.0	11.0	34.1937335806	254.0	12.0	27636.3092305	463.550401183	43.0	0.5	948.6	153.010362318	970	1710	137	135	-1	-1	-1	16	0
DLR00013601	12	7	YDL171C	30	SD/MSG -ARG -HIS -LYS -URA +Canavanine +G418 +Thialysine	yku70_v2_R1_Steve	02	11.0	5.76318183783	11320.138803	33.5464242349	254.0	5.80918923778	919048.9996	9013.64428769	43.0	6.96527792745	917142.997586	13393.4275396	1101	1713	137	135	151	156	133	1475	0
DLR00013601	12	8	YDL052C	30	SD/MSG -ARG -HIS -LYS -URA +Canavanine +G418 +Thialysine	yku70_v2_R1_Steve	02	11.0	0.0	11.0	31.7143201225	254.0	10.8070362578	27715.8388411	399.205629853	43.0	0.814880814701	1575.2	201.106272739	1242	1704	137	135	92	103	94	21	0
DLR00013601	12	9	YDL170W	30	SD/MSG -ARG -HIS -LYS -URA +Canavanine +G418 +Thialysine	yku70_v2_R1_Steve	02	11.0	6.5282445119	11108.4826996	94.1120740065	254.0	6.4660649544	899517.995845	8613.39720827	43.0	8.00449090599	897189.989402	12280.2459351	1374	1710	137	135	150	155	131	1269	8
DLR00013601	12	10	YDL051W	30	SD/MSG -ARG -HIS -LYS -URA +Canavanine +G418 +Thialysine	yku70_v2_R1_Steve	02	11.0	6.88073186841	12117.5357536	68.1748686229	254.0	6.85127497731	983976.994735	10831.5410704	43.0	8.41233915561	981700.988508	13334.2925653	1509	1709	137	135	150	154	131	1206	40
DLR00013601	12	11	YDL169C	30	SD/MSG -ARG -HIS -LYS -URA +Canavanine +G418 +Thialysine	yku70_v2_R1_Steve	02	11.0	7.01167544145	11317.2700925	76.4314878223	254.0	6.85183146394	893678.995079	9638.6501368	43.0	8.40527958509	890764.989198	11810.3510721	1644	1714	137	135	147	152	128	1102	0
DLR00013601	12	12	YDL048C	30	SD/MSG -ARG -HIS -LYS -URA +Canavanine +G418 +Thialysine	yku70_v2_R1_Steve	02	11.0	7.06285230338	12261.1346204	73.2308181057	254.0	6.86971853117	967691.994561	11132.2724361	43.0	8.44001492977	966046.987941	13518.6824438	1781	1713	137	135	146	151	127	1204	0
DLR00013601	12	13	YDL168W	30	SD/MSG -ARG -HIS -LYS -URA +Canavanine +G418 +Thialysine	yku70_v2_R1_Steve	02	11.0	6.33337739644	9726.78736167	67.607207125	254.0	6.25034593529	713520.995816	7792.09344712	43.0	7.76737009199	710537.98915	10777.2040681	1919	1712	137	135	140	146	124	1345	0
DLR00013601	12	14	YDL050C	30	SD/MSG -ARG -HIS -LYS -URA +Canavanine +G418 +Thialysine	yku70_v2_R1_Steve	02	11.0	7.56132863332	14036.7121258	51.1347163227	254.0	7.44535307011	1099298.31727	10436.0096106	43.0	9.01370020466	1097227.96251	11175.5834611	2056	1707	137	135	148	153	128	1218	37
DLR00013601	12	15	YDL167C	30	SD/MSG -ARG -HIS -LYS -URA +Canavanine +G418 +Thialysine	yku70_v2_R1_Steve	02	11.0	6.45560737918	9924.16415924	64.4245457028	254.0	6.35118852574	712819.995792	7787.94373354	43.0	7.88725509195	710073.989503	10508.2627489	2198	1715	137	135	139	145	124	1377	0
DLR00013601	12	16	YDL046W	30	SD/MSG -ARG -HIS -LYS -URA +Canavanine +G418 +Thialysine	yku70_v2_R1_Steve	02	11.0	6.53590021866	11301.9770362	86.1486588066	254.0	6.54211875429	864348.994861	9876.42849426	43.0	8.10521079521	863827.988032	12863.991664	2326	1712	137	135	143	149	127	1604	7
DLR00013601	12	17	YDL162C	30	SD/MSG -ARG -HIS -LYS -URA +Canavanine +G418 +Thialysine	yku70_v2_R1_Steve	02	11.0	6.65531174327	10655.3331985	99.5645467353	254.0	6.55854108936	842271.994558	10411.4669302	43.0	8.10721096747	838808.987323	13229.7299998	2467	1711	137	135	146	151	128	1148	1
DLR00013601	12	18	YDL041W	30	SD/MSG -ARG -HIS -LYS -URA +Canavanine +G418 +Thialysine	yku70_v2_R1_Steve	02	11.0	0.0	11.0	25.8110729992	254.0	10.7785701163	27331.1811987	286.593960584	43.0	0.0	43.0	104.119071806	2611	1705	137	135	-1	-1	-1	0	0
DLR00013601	12	19	YDL161W	30	SD/MSG -ARG -HIS -LYS -URA +Canavanine +G418 +Thialysine	yku70_v2_R1_Steve	02	11.0	7.20498827368	11145.5060114	75.9715672095	254.0	7.02026968329	903558.99667	10080.3482255	43.0	8.56503632814	900130.991299	11821.3464331	2749	1712	137	135	149	154	131	1183	0
DLR00013601	12	20	YDL040C	30	SD/MSG -ARG -HIS -LYS -URA +Canavanine +G418 +Thialysine	yku70_v2_R1_Steve	02	11.0	7.23384404302	13018.4167157	120.929071613	254.0	7.05039150292	1037625.99488	12334.4098575	43.0	8.61363928949	1036325.98927	14380.2887779	2879	1708	137	135	148	153	131	1164	25
DLR00013601	12	21	YDL160C	30	SD/MSG -ARG -HIS -LYS -URA +Canavanine +G418 +Thialysine	yku70_v2_R1_Steve	02	11.0	0.5	220.5	35.7488313489	254.0	12.0	28308.9347812	290.375575715	43.0	0.5	890.1	144.053035113	3012	1715	137	135	-1	-1	-1	9	0
DLR00013601	12	22	YDL039C	30	SD/MSG -ARG -HIS -LYS -URA +Canavanine +G418 +Thialysine	yku70_v2_R1_Steve	02	11.0	6.93036770481	12716.4543204	103.766412438	254.0	6.71501684143	1090122.99392	15203.3839638	43.0	8.28630475709	1087910.98617	18702.5532423	3149	1705	137	135	147	152	131	1120	3
DLR00013601	12	23	YDL159W	30	SD/MSG -ARG -HIS -LYS -URA +Canavanine +G418 +Thialysine	yku70_v2_R1_Steve	02	11.0	0.539898824336	883.999996555	124.178123044	254.0	12.0	31162.8231215	731.192924183	43.0	2.08157223656	3613.5	566.630084345	3283	1717	137	135	110	120	104	75	22
DLR00013601	12	24	YOR202W	30	SD/MSG -ARG -HIS -LYS -URA +Canavanine +G418 +Thialysine	yku70_v2_R1_Steve	02	11.0	7.28132740503	15501.6556294	220.162608043	254.0	7.07458762892	1388565.99248	21975.2945784	43.0	8.66195882642	1387055.98411	25301.5517386	3416	1700	137	135	149	152	130	432	179
DLR00013601	13	1	YOR202W	30	SD/MSG -ARG -HIS -LYS -URA +Canavanine +G418 +Thialysine	yku70_v2_R1_Steve	02	11.0	6.42969087182	13326.4439268	231.392388491	254.0	6.21169504412	1098108.9981	18870.0231714	43.0	7.81410205731	1096657.9882	25673.1220618	290	1853	137	135	148	152	131	1045	31
DLR00013601	13	2	YCL006C	30	SD/MSG -ARG -HIS -LYS -URA +Canavanine +G418 +Thialysine	yku70_v2_R1_Steve	02	11.0	5.39992197675	8857.9742995	94.3776754689	254.0	5.42974602058	743834.996087	11549.7050795	43.0	6.48101522579	737070.993338	14177.2834626	429	1850	137	135	147	152	132	1567	0
DLR00013601	13	3	YCR037C	30	SD/MSG -ARG -HIS -LYS -URA +Canavanine +G418 +Thialysine	yku70_v2_R1_Steve	02	11.0	6.54487779757	11663.258115	111.663975807	254.0	6.41912735991	904002.994039	16860.3099541	43.0	8.02448484625	901774.983315	20338.4653812	558	1853	137	135	149	154	133	1525	0
DLR00013601	13	4	YCL002C	30	SD/MSG -ARG -HIS -LYS -URA +Canavanine +G418 +Thialysine	yku70_v2_R1_Steve	02	11.0	6.53241788534	9794.71883437	88.3133351729	254.0	6.52310343721	754762.994498	10182.0820561	43.0	8.07048719415	748800.98746	12527.3895195	694	1848	137	135	149	154	133	1241	0
DLR00013601	13	5	YCR036W	30	SD/MSG -ARG -HIS -LYS -URA +Canavanine +G418 +Thialysine	yku70_v2_R1_Steve	02	11.0	6.58172515854	10760.105205	67.5904405021	254.0	6.49991772988	832739.995497	8955.57737223	43.0	8.04807187189	829510.989052	11909.190171	835	1855	137	135	150	155	134	1457	0
DLR00013601	13	6	YCL001W-A	30	SD/MSG -ARG -HIS -LYS -URA +Canavanine +G418 +Thialysine	yku70_v2_R1_Steve	02	11.0	6.49867046583	10488.8073109	72.8456918269	254.0	6.50424367744	872609.995909	7851.35880959	43.0	8.03868073749	868144.989886	11103.7574123	969	1853	137	135	154	159	136	1287	0
DLR00013601	13	7	YCR034W	30	SD/MSG -ARG -HIS -LYS -URA +Canavanine +G418 +Thialysine	yku70_v2_R1_Steve	02	11.0	0.5	222.3	36.0594117729	254.0	10.224413484	27887.4828423	342.802486354	43.0	0.5	1030.5	165.250251072	1104	1840	137	135	-1	-1	-1	7	0
DLR00013601	13	8	YCL001W	30	SD/MSG -ARG -HIS -LYS -URA +Canavanine +G418 +Thialysine	yku70_v2_R1_Steve	02	11.0	6.30403635133	10246.0180755	90.4290098297	254.0	6.31275718802	859360.996567	7381.62334439	43.0	7.81600282311	855298.990582	11253.5983997	1240	1850	137	135	153	157	133	1395	0
DLR00013601	13	9	YCR033W	30	SD/MSG -ARG -HIS -LYS -URA +Canavanine +G418 +Thialysine	yku70_v2_R1_Steve	02	11.0	5.17463895795	8498.7333267	84.3676375988	254.0	5.30275476246	629011.99723	7557.32361086	43.0	6.37333949984	629741.994277	8764.88928712	1381	1852	137	135	143	150	130	2563	0
DLR00013601	13	10	YBR301W	30	SD/MSG -ARG -HIS -LYS -URA +Canavanine +G418 +Thialysine	yku70_v2_R1_Steve	02	11.0	6.60603775552	10267.9185638	67.6150058342	254.0	6.57916249106	825055.995268	8211.65927283	43.0	8.1228662913	821187.989177	10953.1502674	1513	1851	137	135	149	154	130	1278	0
DLR00013601	13	11	YCR032W	30	SD/MSG -ARG -HIS -LYS -URA +Canavanine +G418 +Thialysine	yku70_v2_R1_Steve	02	11.0	6.7539871107	11537.8552777	54.7892499465	254.0	6.73116644582	897468.993633	13207.7177102	43.0	8.33870140375	862462.21662	11846.5224807	1652	1854	137	135	146	150	127	1272	0
DLR00013601	13	12	YBR300C	30	SD/MSG -ARG -HIS -LYS -URA +Canavanine +G418 +Thialysine	yku70_v2_R1_Steve	02	11.0	6.68560694098	9733.97800256	59.3072985575	254.0	6.62950127689	773349.994848	8777.66194823	43.0	8.20243211688	745202.782246	8393.94682877	1786	1848	137	135	145	150	127	1121	0
DLR00013601	13	13	YCR031C	30	SD/MSG -ARG -HIS -LYS -URA +Canavanine +G418 +Thialysine	yku70_v2_R1_Steve	02	11.0	5.64528969623	8650.30197576	102.860252185	254.0	5.57906549992	565327.999338	4982.80368234	43.0	6.75427320853	562916.99951	7279.60858086	1932	1846	137	135	130	137	119	1613	0
DLR00013601	13	14	YBR298C	30	SD/MSG -ARG -HIS -LYS -URA +Canavanine +G418 +Thialysine	yku70_v2_R1_Steve	02	11.0	6.57677172518	9678.7058848	64.2003840424	254.0	6.51602874796	755267.994601	8778.0693813	43.0	8.05764814632	750084.987877	11104.5253418	2058	1848	137	135	143	148	126	1255	0
DLR00013601	13	15	YCR030C	30	SD/MSG -ARG -HIS -LYS -URA +Canavanine +G418 +Thialysine	yku70_v2_R1_Steve	02	11.0	7.08969833963	12146.2629216	99.0463383074	254.0	6.95340691386	968473.994498	11289.7872039	43.0	8.52101937095	966883.988374	13272.8134716	2201	1852	137	135	145	150	126	1237	0
DLR00013601	13	16	YBR297W	30	SD/MSG -ARG -HIS -LYS -URA +Canavanine +G418 +Thialysine	yku70_v2_R1_Steve	02	11.0	6.85517834544	9976.39242501	70.1781584728	254.0	6.91268680869	826805.996188	8389.82424421	43.0	8.45492085276	821428.991307	9953.74551232	2334	1847	137	135	149	153	130	1196	0
DLR00013601	13	17	YCR028C-A	30	SD/MSG -ARG -HIS -LYS -URA +Canavanine +G418 +Thialysine	yku70_v2_R1_Steve	02	11.0	4.83725293465	7121.14343785	183.580787391	254.0	5.25785407682	300749.001321	6043.73382398	43.0	6.35819479841	298207.000747	4819.63603451	2474	1845	137	135	107	118	108	681	0
DLR00013601	13	18	YBR296C	30	SD/MSG -ARG -HIS -LYS -URA +Canavanine +G418 +Thialysine	yku70_v2_R1_Steve	02	11.0	6.81675907637	11174.9924036	68.4353046845	254.0	6.79337204226	923252.994972	9804.45791098	43.0	8.36731847386	895488.965234	9455.38491091	2609	1844	137	135	150	154	131	1221	0
DLR00013601	13	19	YCR027C	30	SD/MSG -ARG -HIS -LYS -URA +Canavanine +G418 +Thialysine	yku70_v2_R1_Steve	02	11.0	6.82014869966	11337.5924033	62.0575874734	254.0	6.66183911192	862205.995015	9666.56257612	43.0	8.24266776673	834385.073617	9558.27605807	2747	1851	137	135	144	150	128	1143	0
DLR00013601	13	20	YBR295W	30	SD/MSG -ARG -HIS -LYS -URA +Canavanine +G418 +Thialysine	yku70_v2_R1_Steve	02	11.0	6.47073563213	9499.8813319	73.6318988673	254.0	6.50378331648	713318.99554	7704.70978509	43.0	8.05918455503	687702.200215	7821.09515373	2882	1843	137	135	144	149	128	1099	4
DLR00013601	13	21	YCR026C	30	SD/MSG -ARG -HIS -LYS -URA +Canavanine +G418 +Thialysine	yku70_v2_R1_Steve	02	11.0	6.99736337752	12575.9322815	117.937516134	254.0	6.86860471805	971424.99442	12078.5695182	43.0	8.43414389059	969816.987912	14364.1567859	3021	1852	137	135	145	150	129	1149	11
DLR00013601	13	22	YBR294W	30	SD/MSG -ARG -HIS -LYS -URA +Canavanine +G418 +Thialysine	yku70_v2_R1_Steve	02	11.0	6.60709759821	9832.08173496	102.541198778	254.0	6.50824851851	765985.994905	10420.5082387	43.0	8.04373565355	758309.988402	12743.5455367	3157	1844	137	135	142	147	127	1024	0
DLR00013601	13	23	YCR025C	30	SD/MSG -ARG -HIS -LYS -URA +Canavanine +G418 +Thialysine	yku70_v2_R1_Steve	02	11.0	6.41351846621	11837.8363442	127.43412449	254.0	6.4170514278	930633.17307	15433.0207438	43.0	7.9217718738	961980.985516	23627.2851733	3296	1848	137	135	141	146	126	839	32
DLR00013601	13	24	YOR202W	30	SD/MSG -ARG -HIS -LYS -URA +Canavanine +G418 +Thialysine	yku70_v2_R1_Steve	02	11.0	6.41203954852	11889.5908783	283.043884514	254.0	6.26857781704	975650.996509	20714.0385719	43.0	7.90096954801	973552.984776	25983.4007427	3431	1836	137	135	144	148	126	850	87
DLR00013601	14	1	YOR202W	30	SD/MSG -ARG -HIS -LYS -URA +Canavanine +G418 +Thialysine	yku70_v2_R1_Steve	02	11.0	6.27552861389	11826.9321946	259.689967833	254.0	6.12592289996	1023635.99868	19941.0304836	43.0	7.88603820404	970015.093026	21335.0119685	285	1987	137	135	149	152	132	1077	27
DLR00013601	14	2	YDL077C	30	SD/MSG -ARG -HIS -LYS -URA +Canavanine +G418 +Thialysine	yku70_v2_R1_Steve	02	11.0	0.5	422.1	66.6225005594	254.0	12.0	29320.4682002	520.538088049	43.0	0.5	2076.9994543	294.747429864	423	1984	137	135	-1	-1	-1	17	0
DLR00013601	14	3	YDL184C	30	SD/MSG -ARG -HIS -LYS -URA +Canavanine +G418 +Thialysine	yku70_v2_R1_Steve	02	11.0	5.75743707712	10011.9671848	87.6285226502	254.0	5.76227125039	771170.999905	9033.05348105	43.0	6.93759235757	769125.998674	13373.6883264	548	1985	137	135	147	151	133	1817	1
DLR00013601	14	4	YDL076C	30	SD/MSG -ARG -HIS -LYS -URA +Canavanine +G418 +Thialysine	yku70_v2_R1_Steve	02	11.0	6.88370573055	12032.561902	118.543805721	254.0	6.84726922563	949617.993931	13147.8348608	43.0	8.41211864645	947166.986855	15312.1055499	688	1984	137	135	151	155	135	1450	24
DLR00013601	14	5	YDL183C	30	SD/MSG -ARG -HIS -LYS -URA +Canavanine +G418 +Thialysine	yku70_v2_R1_Steve	02	11.0	5.78571377304	8580.6445036	96.2343612835	254.0	5.82116984652	602627.707277	4273.03309912	43.0	7.07029749188	608038.996239	8157.46945596	828	1983	137	135	142	148	131	1651	0
DLR00013601	14	6	YDL074C	30	SD/MSG -ARG -HIS -LYS -URA +Canavanine +G418 +Thialysine	yku70_v2_R1_Steve	02	11.0	5.77592960534	8817.77451076	91.612961935	254.0	5.54589578452	588963.999859	6801.70844107	43.0	6.69742541589	586036.998323	8864.36103163	963	1987	137	135	138	145	127	1903	0
DLR00013601	14	7	YDL182W	30	SD/MSG -ARG -HIS -LYS -URA +Canavanine +G418 +Thialysine	yku70_v2_R1_Steve	02	11.0	5.82437170518	10039.0035428	74.0391918933	254.0	5.92041021533	772232.998788	4268.14904765	43.0	7.23681340205	769396.996413	8093.55374483	1099	1982	137	135	148	153	133	1577	0
DLR00013601	14	8	YDL071C	30	SD/MSG -ARG -HIS -LYS -URA +Canavanine +G418 +Thialysine	yku70_v2_R1_Steve	02	11.0	6.41040042483	11904.5910778	105.890544013	254.0	6.47478586111	955465.99635	8823.28210121	43.0	8.02908321471	954764.990199	12676.0092102	1236	1984	137	135	150	155	134	1567	0
DLR00013601	14	9	YDL181W	30	SD/MSG -ARG -HIS -LYS -URA +Canavanine +G418 +Thialysine	yku70_v2_R1_Steve	02	11.0	5.44511236626	9505.62806326	89.2034357724	254.0	5.61256819172	694863.999921	4790.83018361	43.0	6.74775650402	692387.997988	6576.63990311	1371	1988	137	135	141	147	128	1787	0
DLR00013601	14	10	YDL070W	30	SD/MSG -ARG -HIS -LYS -URA +Canavanine +G418 +Thialysine	yku70_v2_R1_Steve	02	11.0	6.29490637318	11512.875328	98.1983612834	254.0	6.23545248029	883918.997338	7407.24424206	43.0	7.80225541406	859878.867632	9925.77107372	1507	1983	137	135	145	151	129	1476	0
DLR00013601	14	11	YDL180W	30	SD/MSG -ARG -HIS -LYS -URA +Canavanine +G418 +Thialysine	yku70_v2_R1_Steve	02	11.0	6.84592696054	10551.2811006	88.2977540313	254.0	6.71869438549	816966.522454	4671.40874281	43.0	8.26124595181	808553.188532	6662.32902584	1643	1985	137	135	145	150	129	1145	0
DLR00013601	14	12	YDL066W	30	SD/MSG -ARG -HIS -LYS -URA +Canavanine +G418 +Thialysine	yku70_v2_R1_Steve	02	11.0	7.35422952271	12015.1223904	92.8894217867	254.0	7.33356511492	1009236.99802	9197.86537744	43.0	8.89197935876	1007675.99834	10446.0080512	1783	1986	137	135	149	154	130	1224	0
DLR00013601	14	13	YDL179W	30	SD/MSG -ARG -HIS -LYS -URA +Canavanine +G418 +Thialysine	yku70_v2_R1_Steve	02	11.0	6.89850082131	10801.4285929	86.5069003089	254.0	6.866663795	881952.99513	9928.31005969	43.0	8.42002417665	878609.989322	11887.3920932	1921	1984	137	135	146	151	128	1323	2
DLR00013601	14	14	YDL065C	30	SD/MSG -ARG -HIS -LYS -URA +Canavanine +G418 +Thialysine	yku70_v2_R1_Steve	02	11.0	6.84962629445	11247.3932476	60.5990677998	254.0	6.63457440358	817444.993691	13868.7416555	43.0	8.26005708114	781877.654488	12383.588507	2056	1983	137	135	137	143	122	1193	1
DLR00013601	14	15	YDL178W	30	SD/MSG -ARG -HIS -LYS -URA +Canavanine +G418 +Thialysine	yku70_v2_R1_Steve	02	11.0	6.91078399277	10762.7366476	58.4184764167	254.0	6.89110496203	878109.995361	10114.0484156	43.0	8.44584064308	875560.989319	12155.5849383	2191	1983	137	135	146	151	129	1260	0
DLR00013601	14	16	YDL062W	30	SD/MSG -ARG -HIS -LYS -URA +Canavanine +G418 +Thialysine	yku70_v2_R1_Steve	02	11.0	6.01600337543	10413.7346583	95.7804724273	254.0	5.91865085383	719742.998352	5944.3578197	43.0	7.30587877508	720732.994861	10112.204422	2331	1983	137	135	134	141	122	1843	0
DLR00013601	14	17	YDL177C	30	SD/MSG -ARG -HIS -LYS -URA +Canavanine +G418 +Thialysine	yku70_v2_R1_Steve	02	11.0	6.89590068144	11913.2074285	85.3454196539	254.0	6.9475367109	963380.995396	9458.36773607	43.0	8.50137235205	962111.990117	11562.4096695	2465	1981	137	135	148	153	130	1411	0
DLR00013601	14	18	YDL061C	30	SD/MSG -ARG -HIS -LYS -URA +Canavanine +G418 +Thialysine	yku70_v2_R1_Steve	02	11.0	5.07800603027	9776.42424138	121.067097863	254.0	5.13593179512	509871.998561	3940.39516725	43.0	6.20443244275	511456.9956	3479.37151032	2602	1981	137	135	121	130	115	1529	0
DLR00013601	14	19	YDL176W	30	SD/MSG -ARG -HIS -LYS -URA +Canavanine +G418 +Thialysine	yku70_v2_R1_Steve	02	11.0	6.3434752222	10163.782134	92.7134894063	254.0	6.47619587102	751516.996143	7225.41575496	43.0	8.00419249419	749976.990659	9689.5762907	2742	1985	137	135	144	150	129	1640	0
DLR00013601	14	20	YDL059C	30	SD/MSG -ARG -HIS -LYS -URA +Canavanine +G418 +Thialysine	yku70_v2_R1_Steve	02	11.0	7.26379462195	12985.3060233	150.725693818	254.0	7.06770962673	1044793.99489	12981.6844157	43.0	8.63340431742	1043863.98908	14911.888882	2876	1982	137	135	148	153	131	1264	18
DLR00013601	14	21	YDL175C	30	SD/MSG -ARG -HIS -LYS -URA +Canavanine +G418 +Thialysine	yku70_v2_R1_Steve	02	11.0	7.4505838988	11557.1600756	98.8630378102	254.0	7.18613918012	890881.998243	10074.7225835	43.0	8.73199955858	888298.999199	11319.589832	3021	1984	137	135	147	152	130	1195	0
DLR00013601	14	22	YDL056W	30	SD/MSG -ARG -HIS -LYS -URA +Canavanine +G418 +Thialysine	yku70_v2_R1_Steve	02	11.0	7.7865708723	13106.8287854	166.123382176	254.0	7.28995440948	1057169.99906	13924.2586641	43.0	8.88497457681	1024720.37081	11921.3307322	3153	1980	137	135	146	150	129	1091	34
DLR00013601	14	23	YDL174C	30	SD/MSG -ARG -HIS -LYS -URA +Canavanine +G418 +Thialysine	yku70_v2_R1_Steve	02	11.0	7.14991886137	11490.8399874	156.525416829	254.0	6.88128953928	896188.994261	17774.6077772	43.0	8.44988744351	892589.98636	19749.7155097	3285	1981	137	135	142	146	126	993	65
DLR00013601	14	24	YOR202W	30	SD/MSG -ARG -HIS -LYS -URA +Canavanine +G418 +Thialysine	yku70_v2_R1_Steve	02	11.0	7.25003837618	14515.2134213	242.478302653	254.0	7.21510069873	1226332.99425	17602.43953	43.0	8.77971337972	1224606.98745	19803.3380937	3416	1971	137	135	147	150	128	639	116
DLR00013601	15	1	YOR202W	30	SD/MSG -ARG -HIS -LYS -URA +Canavanine +G418 +Thialysine	yku70_v2_R1_Steve	02	11.0	6.77990813121	13456.9874205	216.013397222	254.0	6.6870337944	1079373.99348	18524.1622464	43.0	8.27433384198	1077853.98389	22347.0513625	289	2126	137	135	147	151	131	871	79
DLR00013601	15	2	YCL025C	30	SD/MSG -ARG -HIS -LYS -URA +Canavanine +G418 +Thialysine	yku70_v2_R1_Steve	02	11.0	5.76729327031	9099.07074851	91.5444167393	254.0	5.76242766292	663834.998938	5996.47216321	43.0	6.99150883162	658007.998494	9309.19242249	422	2126	137	135	139	144	129	1597	0
DLR00013601	15	3	YCR061W	30	SD/MSG -ARG -HIS -LYS -URA +Canavanine +G418 +Thialysine	yku70_v2_R1_Steve	02	11.0	6.32298209375	11073.4111757	120.331801195	254.0	6.44776686252	921818.995221	11698.6691256	43.0	8.00280585159	918019.987697	15469.4412916	564	2126	137	135	152	156	137	1379	0
DLR00013601	15	4	YCL024W	30	SD/MSG -ARG -HIS -LYS -URA +Canavanine +G418 +Thialysine	yku70_v2_R1_Steve	02	11.0	6.58124028595	10648.6983901	94.0567787631	254.0	6.57858612916	805395.994761	9538.12265718	43.0	8.12241403913	800367.988418	12038.1060926	698	2125	137	135	149	154	135	1226	0
DLR00013601	15	5	YCR060W	30	SD/MSG -ARG -HIS -LYS -URA +Canavanine +G418 +Thialysine	yku70_v2_R1_Steve	02	11.0	6.40851972327	10746.0398729	105.18349236	254.0	6.60054668864	821435.994122	11953.0917335	43.0	8.15259707412	817730.986786	14296.6659261	831	2127	137	135	148	154	134	1412	0
DLR00013601	15	6	YCL023C	30	SD/MSG -ARG -HIS -LYS -URA +Canavanine +G418 +Thialysine	yku70_v2_R1_Steve	02	11.0	6.39571193359	10234.7028731	79.0670529856	254.0	6.33261312152	775859.995836	8421.22881844	43.0	7.85194217786	771108.989298	11583.812956	969	2126	137	135	146	152	133	1301	0
DLR00013601	15	7	YCR059C	30	SD/MSG -ARG -HIS -LYS -URA +Canavanine +G418 +Thialysine	yku70_v2_R1_Steve	02	11.0	6.60524926463	11313.6314623	65.18594155	254.0	6.52755059652	861961.995952	8080.24848146	43.0	8.0684582243	859065.990143	11158.4168573	1108	2127	137	135	147	153	132	1307	0
DLR00013601	15	8	YCL022C	30	SD/MSG -ARG -HIS -LYS -URA +Canavanine +G418 +Thialysine	yku70_v2_R1_Steve	02	11.0	6.67309249368	10255.9759969	61.1350757245	254.0	6.6819947518	840658.995369	7773.39644632	43.0	8.23985830962	814474.712544	7745.2707957	1241	2123	137	135	151	156	135	1208	0
DLR00013601	15	9	YCR053W	30	SD/MSG -ARG -HIS -LYS -URA +Canavanine +G418 +Thialysine	yku70_v2_R1_Steve	02	11.0	3.02135735732	505.319801803	29.7950270284	254.0	5.43237844756	54758.5062282	2298.22053759	43.0	4.64676970074	30018.0002691	896.328292264	1394	2126	137	135	124	134	123	279	0
DLR00013601	15	10	YCL016C	30	SD/MSG -ARG -HIS -LYS -URA +Canavanine +G418 +Thialysine	yku70_v2_R1_Steve	02	11.0	5.61138759545	7969.66901706	79.717565992	254.0	5.62858297226	595990.999238	5507.02074388	43.0	6.78738088201	586357.999644	7945.59624887	1517	2122	137	135	139	146	126	1082	0
DLR00013601	15	11	YCR051W	30	SD/MSG -ARG -HIS -LYS -URA +Canavanine +G418 +Thialysine	yku70_v2_R1_Steve	02	11.0	6.35018801529	10759.4659029	69.1622065309	254.0	6.28067546159	822928.997028	7080.3248531	43.0	7.79772118927	819085.991207	10969.8585201	1654	2128	137	135	142	148	127	1178	0
DLR00013601	15	12	YCL014W	30	SD/MSG -ARG -HIS -LYS -URA +Canavanine +G418 +Thialysine	yku70_v2_R1_Steve	02	11.0	6.09103599274	9005.58401727	72.536386752	254.0	6.25791815948	692211.996	8053.46501114	43.0	7.77373232209	688135.989476	10950.277341	1791	2126	137	135	141	147	127	1579	10
DLR00013601	15	13	YCR050C	30	SD/MSG -ARG -HIS -LYS -URA +Canavanine +G418 +Thialysine	yku70_v2_R1_Steve	02	11.0	6.73554663107	10901.5790485	70.1009791504	254.0	6.61037679331	871021.994844	10182.1859963	43.0	8.16037333604	866850.988123	12895.8499165	1930	2125	137	135	142	148	127	1170	0
DLR00013601	15	14	YCL013W	30	SD/MSG -ARG -HIS -LYS -URA +Canavanine +G418 +Thialysine	yku70_v2_R1_Steve	02	11.0	6.19824101857	9353.07063686	41.5399353378	254.0	6.11669137578	713142.997292	6332.55293788	43.0	7.59412228691	706312.991946	9878.29158851	2065	2120	137	135	138	145	125	1073	0
DLR00013601	15	15	YCR049C	30	SD/MSG -ARG -HIS -LYS -URA +Canavanine +G418 +Thialysine	yku70_v2_R1_Steve	02	11.0	6.50396398249	11437.998347	72.6344567025	254.0	6.48733600045	885646.995307	10565.4085553	43.0	8.04876618377	883587.988372	13909.7968299	2200	2127	137	135	140	146	126	1247	6
DLR00013601	15	16	YCL012W	30	SD/MSG -ARG -HIS -LYS -URA +Canavanine +G418 +Thialysine	yku70_v2_R1_Steve	02	11.0	6.51463361908	9692.51819202	50.5658506235	254.0	6.41879419759	752821.995756	8271.0019855	43.0	7.94955190167	746892.989542	10925.1864914	2341	2114	137	135	141	147	126	1132	14
DLR00013601	15	17	YCR048W	30	SD/MSG -ARG -HIS -LYS -URA +Canavanine +G418 +Thialysine	yku70_v2_R1_Steve	02	11.0	6.87019040611	11868.3777607	94.5598495586	254.0	6.85024027856	932753.995027	10594.5727458	43.0	8.43268209991	905418.42076	10150.3201914	2475	2125	137	135	144	150	128	1165	0
DLR00013601	15	18	YCL011C	30	SD/MSG -ARG -HIS -LYS -URA +Canavanine +G418 +Thialysine	yku70_v2_R1_Steve	02	11.0	6.24505908797	9613.79741473	67.412941953	254.0	6.22442714341	721078.996333	7653.8772737	43.0	7.72964381989	714739.990085	10776.9518197	2608	2116	137	135	141	148	128	1171	0
DLR00013601	15	19	YCR045C	30	SD/MSG -ARG -HIS -LYS -URA +Canavanine +G418 +Thialysine	yku70_v2_R1_Steve	02	11.0	6.78379487909	12246.6900973	100.347973778	254.0	6.73346582343	963616.995157	10739.408308	43.0	8.28849018109	961500.989004	13397.5791105	2748	2122	137	135	145	150	130	1210	1
DLR00013601	15	20	YCL010C	30	SD/MSG -ARG -HIS -LYS -URA +Canavanine +G418 +Thialysine	yku70_v2_R1_Steve	02	11.0	9.0	392.4	48.8337683498	254.0	6.98909182822	47811.3844027	2199.63787338	43.0	4.3909327667	24374.3424518	388.963073776	2888	2116	137	135	136	143	127	179	18
DLR00013601	15	21	YCR044C	30	SD/MSG -ARG -HIS -LYS -URA +Canavanine +G418 +Thialysine	yku70_v2_R1_Steve	02	11.0	6.42438435732	12160.0184612	128.477379182	254.0	6.29390426989	896676.996547	9010.15791485	43.0	7.82602146655	893676.989951	13073.5300563	3020	2121	137	135	140	146	126	1038	0
DLR00013601	15	22	YCL009C	30	SD/MSG -ARG -HIS -LYS -URA +Canavanine +G418 +Thialysine	yku70_v2_R1_Steve	02	11.0	6.55598650431	9315.71436918	94.260366203	254.0	6.47238708602	696368.995062	9548.85225966	43.0	7.99213348167	688768.988663	11522.1508706	3155	2119	137	135	139	145	127	965	0
DLR00013601	15	23	YCR043C	30	SD/MSG -ARG -HIS -LYS -URA +Canavanine +G418 +Thialysine	yku70_v2_R1_Steve	02	11.0	7.01429533359	12555.0684031	160.226306015	254.0	6.86581471933	955184.994098	15709.4096911	43.0	8.46947461199	917988.427895	14488.1104386	3290	2120	137	135	139	144	125	733	8
DLR00013601	15	24	YOR202W	30	SD/MSG -ARG -HIS -LYS -URA +Canavanine +G418 +Thialysine	yku70_v2_R1_Steve	02	11.0	6.39542459444	11877.0277506	248.648684141	254.0	6.27171187111	931914.996413	19407.8342954	43.0	7.88644775965	928403.98544	24269.5379141	3426	2111	137	135	141	145	126	587	0
DLR00013601	16	1	YOR202W	30	SD/MSG -ARG -HIS -LYS -URA +Canavanine +G418 +Thialysine	yku70_v2_R1_Steve	02	11.0	6.72529445042	12172.7715983	255.107397484	254.0	6.38121084685	793100.994946	16539.932079	43.0	8.02487616779	754633.359037	16168.896981	280	2264	137	135	145	148	131	517	58
DLR00013601	16	2	YOR202W	30	SD/MSG -ARG -HIS -LYS -URA +Canavanine +G418 +Thialysine	yku70_v2_R1_Steve	02	11.0	6.88307032155	11508.6327936	119.91264914	254.0	6.66470844896	775009.995289	10317.957149	43.0	8.20590400526	769294.989184	12638.6136718	418	2261	137	135	151	154	136	614	9
DLR00013601	16	3	YOR202W	30	SD/MSG -ARG -HIS -LYS -URA +Canavanine +G418 +Thialysine	yku70_v2_R1_Steve	02	11.0	8.22318595435	1537.2	256.354046393	254.0	8.22961838364	49661.1	1265.18903405	43.0	8.13760891488	25973.1	3290.51650609	558	2260	137	135	104	111	108	15	3
DLR00013601	16	4	YOR202W	30	SD/MSG -ARG -HIS -LYS -URA +Canavanine +G418 +Thialysine	yku70_v2_R1_Steve	02	11.0	6.95255869772	11606.485637	80.5741604582	254.0	6.90347997699	799796.99693	7879.03607712	43.0	8.44536163678	794815.992543	9402.36677356	688	2260	137	135	155	158	140	813	6
DLR00013601	16	5	YOR202W	30	SD/MSG -ARG -HIS -LYS -URA +Canavanine +G418 +Thialysine	yku70_v2_R1_Steve	02	11.0	6.77459192701	9590.54426455	47.5695469726	254.0	6.56662555085	628139.996087	5929.85040803	43.0	8.07382713487	620499.991427	7619.09177795	835	2257	137	135	150	154	137	827	8
DLR00013601	16	6	YOR202W	30	SD/MSG -ARG -HIS -LYS -URA +Canavanine +G418 +Thialysine	yku70_v2_R1_Steve	02	11.0	6.95142158886	10757.1537754	46.9556490302	254.0	6.91897464054	735814.999064	6920.00833396	43.0	8.44404550149	730351.994678	8251.21735804	962	2260	137	135	150	155	136	855	1
DLR00013601	16	7	YOR202W	30	SD/MSG -ARG -HIS -LYS -URA +Canavanine +G418 +Thialysine	yku70_v2_R1_Steve	02	11.0	6.524045002	9521.82948472	56.8841222314	254.0	6.39756141257	631625.996108	6020.3543902	43.0	7.91453763187	608279.88532	6401.73448232	1099	2261	137	135	146	151	133	780	0
DLR00013601	16	8	YOR202W	30	SD/MSG -ARG -HIS -LYS -URA +Canavanine +G418 +Thialysine	yku70_v2_R1_Steve	02	11.0	7.60779813106	10924.0089512	278.578033608	254.0	6.88006253858	774532.996845	6409.41448714	43.0	8.40368809545	769604.992775	8003.9598553	1236	2260	137	135	150	155	135	867	0
DLR00013601	16	9	YOR202W	30	SD/MSG -ARG -HIS -LYS -URA +Canavanine +G418 +Thialysine	yku70_v2_R1_Steve	02	11.0	6.61984650127	10305.7229388	70.9421027636	254.0	6.61730513541	730230.996617	5751.68797059	43.0	8.12859227007	723834.992142	7925.14673544	1373	2259	137	135	149	154	134	860	6
DLR00013601	16	10	YOR202W	30	SD/MSG -ARG -HIS -LYS -URA +Canavanine +G418 +Thialysine	yku70_v2_R1_Steve	02	11.0	7.79393176894	10875.7830818	276.030787987	254.0	6.96177981597	809935.99716	7033.12852829	43.0	8.48640389612	805095.992768	8678.01051797	1511	2258	137	135	150	154	134	878	0
DLR00013601	16	11	YOR202W	30	SD/MSG -ARG -HIS -LYS -URA +Canavanine +G418 +Thialysine	yku70_v2_R1_Steve	02	11.0	7.59957482867	9487.56529688	203.752619159	254.0	6.78823685994	688260.996753	6698.35322341	43.0	8.30027022234	681151.991957	8121.45147037	1649	2261	137	135	147	153	132	848	0
DLR00013601	16	12	YOR202W	30	SD/MSG -ARG -HIS -LYS -URA +Canavanine +G418 +Thialysine	yku70_v2_R1_Steve	02	11.0	7.29099294678	12099.147208	48.5767856478	254.0	7.20958819352	858173.737404	6753.10829911	43.0	8.75590418872	852615.160695	7592.94567425	1778	2259	137	135	149	154	133	924	9
DLR00013601	16	13	YOR202W	30	SD/MSG -ARG -HIS -LYS -URA +Canavanine +G418 +Thialysine	yku70_v2_R1_Steve	02	11.0	6.66608939094	8990.36814117	36.2767711867	254.0	6.44978046118	636862.996015	5613.28016418	43.0	7.94684365123	628192.990987	7480.76444456	1923	2260	137	135	145	150	130	860	7
DLR00013601	16	14	YOR202W	30	SD/MSG -ARG -HIS -LYS -URA +Canavanine +G418 +Thialysine	yku70_v2_R1_Steve	02	11.0	6.77349727307	10823.2618913	45.6668490912	254.0	6.72843351627	778878.996433	6263.15841575	43.0	8.25818745689	772979.992076	8212.73870337	2059	2257	137	135	145	151	130	868	0
DLR00013601	16	15	YOR202W	30	SD/MSG -ARG -HIS -LYS -URA +Canavanine +G418 +Thialysine	yku70_v2_R1_Steve	02	11.0	6.68883781583	10209.1837616	51.6208569226	254.0	6.52684512643	713410.995959	6872.65256044	43.0	8.07449649239	690651.351623	7209.97029686	2198	2260	137	135	142	148	129	875	0
DLR00013601	16	16	YOR202W	30	SD/MSG -ARG -HIS -LYS -URA +Canavanine +G418 +Thialysine	yku70_v2_R1_Steve	02	11.0	7.27325038152	12614.2958782	56.4929853351	254.0	7.04372170704	906389.99735	9219.22768318	43.0	8.59635822047	902796.99288	10731.51175	2330	2255	137	135	145	150	130	793	51
DLR00013601	16	17	YOR202W	30	SD/MSG -ARG -HIS -LYS -URA +Canavanine +G418 +Thialysine	yku70_v2_R1_Steve	02	11.0	7.83713679109	10261.3945923	215.167604943	254.0	6.83749448879	722661.996947	7165.63060132	43.0	8.36056636733	716688.992249	8727.86940149	2470	2257	137	135	144	149	130	776	4
DLR00013601	16	18	YOR202W	30	SD/MSG -ARG -HIS -LYS -URA +Canavanine +G418 +Thialysine	yku70_v2_R1_Steve	02	11.0	7.10901994151	11923.6366648	57.0107078211	254.0	7.07430366213	825041.998892	8072.52097572	43.0	8.63711870766	803362.969587	7501.38008048	2613	2257	137	135	146	151	132	771	4
DLR00013601	16	19	YOR202W	30	SD/MSG -ARG -HIS -LYS -URA +Canavanine +G418 +Thialysine	yku70_v2_R1_Steve	02	11.0	6.71186520817	9112.72819003	60.7969755201	254.0	6.42289062349	607109.995737	6047.61523017	43.0	7.94745879184	582729.941737	6065.95988909	2742	2256	137	135	143	149	131	667	1
DLR00013601	16	20	YOR202W	30	SD/MSG -ARG -HIS -LYS -URA +Canavanine +G418 +Thialysine	yku70_v2_R1_Steve	02	11.0	6.81053765144	9728.26074249	113.929362829	254.0	6.33471340291	793648.992774	14147.1537004	43.0	7.85032269809	784553.98158	16693.727678	2871	2231	137	135	144	149	131	641	78
DLR00013601	16	21	YOR202W	30	SD/MSG -ARG -HIS -LYS -URA +Canavanine +G418 +Thialysine	yku70_v2_R1_Steve	02	11.0	6.90412719812	9583.71575139	50.9454638969	254.0	6.60924522027	621028.996459	5727.58975691	43.0	8.10508083071	613301.991677	7440.12376473	3021	2253	137	135	146	151	133	656	8
DLR00013601	16	22	YOR202W	30	SD/MSG -ARG -HIS -LYS -URA +Canavanine +G418 +Thialysine	yku70_v2_R1_Steve	02	11.0	7.13826353272	12031.4501526	68.167002859	254.0	6.90708155552	769823.997653	8802.33721603	43.0	8.44071969556	765042.992584	10329.7822489	3157	2253	137	135	145	150	132	581	14
DLR00013601	16	23	YOR202W	30	SD/MSG -ARG -HIS -LYS -URA +Canavanine +G418 +Thialysine	yku70_v2_R1_Steve	02	11.0	9.0	11244.3332278	329.853022515	254.0	7.06830816311	716788.520119	10006.8776887	43.0	8.58973513351	709240.302699	11463.6955514	3287	2255	137	135	145	149	131	380	6
DLR00013601	16	24	YOR202W	30	SD/MSG -ARG -HIS -LYS -URA +Canavanine +G418 +Thialysine	yku70_v2_R1_Steve	02	11.0	7.66702267328	14046.4664111	423.835733967	254.0	6.80683256401	945207.992589	20929.472228	43.0	8.37909343838	941324.983052	23358.0906865	3426	2245	137	135	144	147	129	108	107
DLR00013595	1	1	YOR202W	37	SD/MSG -ARG -HIS -LYS -URA +Canavanine +G418 +Thialysine	yku70_v2_R1_Steve	02	11.0	3.56790585493	10845.0001548	349.699127919	254.0	3.80640910772	729479.999211	7842.37995783	43.0	4.62330250032	723295.998154	5579.07012754	286	229	137	135	126	133	122	518	7
DLR00013595	1	2	YOR202W	37	SD/MSG -ARG -HIS -LYS -URA +Canavanine +G418 +Thialysine	yku70_v2_R1_Steve	02	11.0	3.91158579722	10531.0000049	510.820865475	254.0	3.98301097082	706263.999889	8258.62950263	43.0	4.83128193235	699637.999041	5470.77561051	422	219	137	135	130	137	126	659	0
DLR00013595	1	3	YOR202W	37	SD/MSG -ARG -HIS -LYS -URA +Canavanine +G418 +Thialysine	yku70_v2_R1_Steve	02	11.0	3.74158533531	10666.0001731	425.868124999	254.0	3.9290302647	739756.999768	7991.54859726	43.0	4.77368530486	738877.998594	4579.96473487	555	222	137	135	135	142	131	1303	0
DLR00013595	1	4	YOR202W	37	SD/MSG -ARG -HIS -LYS -URA +Canavanine +G418 +Thialysine	yku70_v2_R1_Steve	02	11.0	3.7149582105	8901.00027691	275.795275028	254.0	3.87535674587	583690.999987	6976.47100121	43.0	4.70808559659	578702.999161	2969.04693889	687	216	137	135	134	143	131	1043	0
DLR00013595	1	5	YOR202W	37	SD/MSG -ARG -HIS -LYS -URA +Canavanine +G418 +Thialysine	yku70_v2_R1_Steve	02	11.0	3.8510652131	11144.0005937	280.057022069	254.0	4.06112576258	740036.999998	7917.1179599	43.0	4.93222801397	738936.999606	3752.9360846	828	221	137	135	137	146	134	1158	8
DLR00013595	1	6	YOR202W	37	SD/MSG -ARG -HIS -LYS -URA +Canavanine +G418 +Thialysine	yku70_v2_R1_Steve	02	11.0	3.60604394868	8633.00031714	208.011990042	254.0	3.77191893291	518388.999924	6751.24137515	43.0	4.605731117	512502.999081	3226.82261673	959	217	137	135	130	141	130	936	0
DLR00013595	1	7	YOR202W	37	SD/MSG -ARG -HIS -LYS -URA +Canavanine +G418 +Thialysine	yku70_v2_R1_Steve	02	11.0	3.86210345914	10337.000642	306.740585729	254.0	4.00509802176	670331.000007	9096.00369047	43.0	4.87061052356	668141.999787	4089.22569623	1100	217	137	135	137	146	133	1162	0
DLR00013595	1	8	YOR202W	37	SD/MSG -ARG -HIS -LYS -URA +Canavanine +G418 +Thialysine	yku70_v2_R1_Steve	02	11.0	3.67149513253	8235.00050468	219.931692847	254.0	3.84409655779	528495.0	7041.02260506	43.0	4.68345728287	521717.999483	3076.96448697	1233	210	137	135	136	146	133	1012	0
DLR00013595	1	9	YOR202W	37	SD/MSG -ARG -HIS -LYS -URA +Canavanine +G418 +Thialysine	yku70_v2_R1_Steve	02	11.0	3.86766504644	11108.0005908	250.840243491	254.0	3.99055141542	706855.999991	8810.78639789	43.0	4.85248905359	703624.999461	4141.48506722	1374	211	137	135	138	148	134	872	0
DLR00013595	1	10	YOR202W	37	SD/MSG -ARG -HIS -LYS -URA +Canavanine +G418 +Thialysine	yku70_v2_R1_Steve	02	11.0	3.7007190141	8932.00052363	180.062846616	254.0	3.88563055791	579383.000003	7688.52258602	43.0	4.72735470392	572938.99954	3633.83970122	1508	214	137	135	138	148	134	1041	0
DLR00013595	1	11	YOR202W	37	SD/MSG -ARG -HIS -LYS -URA +Canavanine +G418 +Thialysine	yku70_v2_R1_Steve	02	11.0	3.90429839989	10739.0005343	313.581380321	254.0	4.0103847645	650898.000021	8787.47922242	43.0	4.88140158309	651579.999918	4370.27109003	1651	211	137	135	138	148	134	1271	34
DLR00013595	1	12	YOR202W	37	SD/MSG -ARG -HIS -LYS -URA +Canavanine +G418 +Thialysine	yku70_v2_R1_Steve	02	11.0	3.74061122918	8390.00057749	178.595865347	254.0	3.90012614969	514195.999992	7106.66367426	43.0	4.74731643087	505886.999855	3701.36108657	1781	212	137	135	137	147	133	834	4
DLR00013595	1	13	YOR202W	37	SD/MSG -ARG -HIS -LYS -URA +Canavanine +G418 +Thialysine	yku70_v2_R1_Steve	02	11.0	4.12754358397	11222.0004524	253.428425841	254.0	4.16589528723	691389.000217	8024.59611019	43.0	5.06507390359	688560.999945	3248.74168004	1928	208	137	135	142	151	136	877	8
DLR00013595	1	14	YOR202W	37	SD/MSG -ARG -HIS -LYS -URA +Canavanine +G418 +Thialysine	yku70_v2_R1_Steve	02	11.0	3.87925560458	8389.96279751	317.886311895	254.0	3.93813290013	497141.000045	6594.4758059	43.0	4.79469008593	489849.999961	3229.56677655	2056	211	137	135	137	146	133	778	0
DLR00013595	1	15	YOR202W	37	SD/MSG -ARG -HIS -LYS -URA +Canavanine +G418 +Thialysine	yku70_v2_R1_Steve	02	11.0	4.2873288854	12522.0000331	262.54771056	254.0	4.30311030787	777068.000454	8849.43411752	43.0	5.22953388457	775563.000236	3045.10310539	2199	214	137	135	144	152	137	788	25
DLR00013595	1	16	YOR202W	37	SD/MSG -ARG -HIS -LYS -URA +Canavanine +G418 +Thialysine	yku70_v2_R1_Steve	02	11.0	3.85968529714	8548.00076438	216.385700381	254.0	3.95056509815	488245.000156	6794.63092728	43.0	4.81235705811	479757.999996	2996.11373705	2328	209	137	135	139	148	134	526	0
DLR00013595	1	17	YOR202W	37	SD/MSG -ARG -HIS -LYS -URA +Canavanine +G418 +Thialysine	yku70_v2_R1_Steve	02	11.0	4.38991780289	12110.4401129	160.025563138	254.0	4.29134521917	710093.000436	6619.83390444	43.0	5.22267725431	706730.000028	1893.87560384	2478	211	137	135	143	152	137	642	30
DLR00013595	1	18	YOR202W	37	SD/MSG -ARG -HIS -LYS -URA +Canavanine +G418 +Thialysine	yku70_v2_R1_Steve	02	11.0	4.22112054011	8315.89798581	135.655986255	254.0	4.01910906243	455344.000232	4938.78119846	43.0	4.89732220991	441373.999803	1597.22881119	2603	207	137	135	138	147	134	385	3
DLR00013595	1	19	YOR202W	37	SD/MSG -ARG -HIS -LYS -URA +Canavanine +G418 +Thialysine	yku70_v2_R1_Steve	02	11.0	4.22643650433	10987.8178983	201.971560108	254.0	4.08374747753	557938.000056	6121.43605182	43.0	4.99159456806	545746.894368	2524.55674677	2745	213	137	135	136	145	133	481	30
DLR00013595	1	20	YOR202W	37	SD/MSG -ARG -HIS -LYS -URA +Canavanine +G418 +Thialysine	yku70_v2_R1_Steve	02	11.0	4.19434716235	8945.45931994	140.258137408	254.0	4.0833816053	479465.000393	5262.16160373	43.0	4.96585659816	469106.000021	1600.27517	2876	208	137	135	138	147	134	452	2
DLR00013595	1	21	YOR202W	37	SD/MSG -ARG -HIS -LYS -URA +Canavanine +G418 +Thialysine	yku70_v2_R1_Steve	02	11.0	6.14601795017	10750.8995548	452.779661842	254.0	4.42409718508	646614.000313	8279.87289503	43.0	5.38572366538	640990.999789	7467.5214798	3016	214	137	135	140	147	134	406	2
DLR00013595	1	22	YOR202W	37	SD/MSG -ARG -HIS -LYS -URA +Canavanine +G418 +Thialysine	yku70_v2_R1_Steve	02	11.0	6.19957382881	8156.03940767	372.903963171	254.0	4.18136620641	466008.000412	7846.19786475	43.0	5.07947890985	454682.000019	5669.94747234	3149	206	137	135	133	141	129	243	0
DLR00013595	1	23	YOR202W	37	SD/MSG -ARG -HIS -LYS -URA +Canavanine +G418 +Thialysine	yku70_v2_R1_Steve	02	11.0	4.58943247778	11607.3378357	479.498444998	254.0	4.26593156055	623377.00018	6924.0565266	43.0	5.2079904212	610555.069575	4838.34951776	3284	208	137	135	131	138	127	135	24
DLR00013595	1	24	YOR202W	37	SD/MSG -ARG -HIS -LYS -URA +Canavanine +G418 +Thialysine	yku70_v2_R1_Steve	02	11.0	4.01461936288	9675.00031477	263.722039176	254.0	4.21574955977	498265.000736	4656.78601557	43.0	5.12513795966	489180.999829	1982.52883499	3431	196	137	135	136	142	129	482	49
DLR00013595	2	1	YOR202W	37	SD/MSG -ARG -HIS -LYS -URA +Canavanine +G418 +Thialysine	yku70_v2_R1_Steve	02	11.0	3.50749624181	9274.00000194	406.40410688	254.0	3.71946184158	660241.998989	7276.53286004	43.0	4.52186294138	652115.998243	5997.58182042	282	355	137	135	130	137	124	811	0
DLR00013595	2	2	YCR076C	37	SD/MSG -ARG -HIS -LYS -URA +Canavanine +G418 +Thialysine	yku70_v2_R1_Steve	02	11.0	4.51138512198	11979.5823237	399.460069161	254.0	4.68848866457	1142495.99982	6596.99628729	43.0	5.67312829248	1140869.99884	8382.83319153	413	354	137	135	154	158	139	1251	0
DLR00013595	2	3	YDL090C	37	SD/MSG -ARG -HIS -LYS -URA +Canavanine +G418 +Thialysine	yku70_v2_R1_Steve	02	11.0	0.5	1350.99997158	207.848681354	254.0	12.0	30236.4562273	527.657723216	43.0	0.558350504474	5788.99999864	985.681933636	545	354	137	135	-1	-1	-1	0	0
DLR00013595	2	4	YCR075C	37	SD/MSG -ARG -HIS -LYS -URA +Canavanine +G418 +Thialysine	yku70_v2_R1_Steve	02	11.0	4.10332142531	10931.0397523	323.867075919	254.0	4.24330634686	880395.999942	7669.15869735	43.0	5.14449798844	878472.999849	5781.53211415	685	356	137	135	147	154	139	1356	0
DLR00013595	2	5	YDL089W	37	SD/MSG -ARG -HIS -LYS -URA +Canavanine +G418 +Thialysine	yku70_v2_R1_Steve	02	11.0	3.86349019704	9268.00038742	226.952408429	254.0	4.0091247755	644428.999994	7542.1819899	43.0	4.87766464507	640154.999686	3515.25682445	820	354	137	135	138	147	133	1215	0
DLR00013595	2	6	YCR073W-A	37	SD/MSG -ARG -HIS -LYS -URA +Canavanine +G418 +Thialysine	yku70_v2_R1_Steve	02	11.0	4.53280663684	10383.5565929	263.7395328	254.0	4.51952739394	796784.000879	6264.07558158	43.0	5.49711237594	792462.000417	2548.95925104	956	353	137	135	147	155	140	1103	0
DLR00013595	2	7	YDL088C	37	SD/MSG -ARG -HIS -LYS -URA +Canavanine +G418 +Thialysine	yku70_v2_R1_Steve	02	11.0	4.10618106865	9144.9999637	219.925508412	254.0	4.25321190864	670261.000508	8646.85487727	43.0	5.17285741893	665172.000418	3109.17072394	1093	350	137	135	144	153	138	1214	0
DLR00013595	2	8	YCR073C	37	SD/MSG -ARG -HIS -LYS -URA +Canavanine +G418 +Thialysine	yku70_v2_R1_Steve	02	11.0	3.81733677808	9069.0003133	293.57635852	254.0	3.90212441812	542914.000025	8233.22562485	43.0	4.76593192824	540445.999917	3634.10270994	1232	351	137	135	131	142	129	1220	0
DLR00013595	2	9	YDL086W	37	SD/MSG -ARG -HIS -LYS -URA +Canavanine +G418 +Thialysine	yku70_v2_R1_Steve	02	11.0	3.82396430041	8784.31663079	269.085215296	254.0	3.98714364049	595060.000051	8199.54998139	43.0	4.85480357374	589650.999986	3346.94139059	1366	352	137	135	139	149	134	1234	0
DLR00013595	2	10	YCR071C	37	SD/MSG -ARG -HIS -LYS -URA +Canavanine +G418 +Thialysine	yku70_v2_R1_Steve	02	11.0	0.5	881.999874944	126.378458876	254.0	12.0	30393.9	1456.86317976	43.0	0.5	3977.99992042	570.769405835	1501	351	137	135	-1	-1	-1	0	0
DLR00013595	2	11	YDL085W	37	SD/MSG -ARG -HIS -LYS -URA +Canavanine +G418 +Thialysine	yku70_v2_R1_Steve	02	11.0	4.25674292868	10624.999977	288.467693129	254.0	4.34446320752	793997.000292	7928.18350757	43.0	5.27874004942	789347.999728	3481.79165099	1642	350	137	135	147	155	137	1065	0
DLR00013595	2	12	YCR069W	37	SD/MSG -ARG -HIS -LYS -URA +Canavanine +G418 +Thialysine	yku70_v2_R1_Steve	02	11.0	4.23178356754	9727.338937	232.444992074	254.0	4.29447732448	716780.000279	7956.56678201	43.0	5.21914843109	711174.999765	3455.55220422	1779	350	137	135	146	155	136	1027	0
DLR00013595	2	13	YDL083C	37	SD/MSG -ARG -HIS -LYS -URA +Canavanine +G418 +Thialysine	yku70_v2_R1_Steve	02	11.0	4.20105164515	9845.99998256	178.628981564	254.0	4.22097743556	627473.000474	7390.33687045	43.0	5.14106629233	623406.000274	2616.05089763	1920	345	137	135	138	148	132	1131	0
DLR00013595	2	14	YCR068W	37	SD/MSG -ARG -HIS -LYS -URA +Canavanine +G418 +Thialysine	yku70_v2_R1_Steve	02	11.0	4.41178615998	11137.9994797	263.163880336	254.0	4.44315641509	798543.000289	6992.88675398	43.0	5.4122782092	788229.238057	3063.95950528	2053	349	137	135	147	155	137	1058	0
DLR00013595	2	15	YDL082W	37	SD/MSG -ARG -HIS -LYS -URA +Canavanine +G418 +Thialysine	yku70_v2_R1_Steve	02	11.0	3.28601351904	4192.00002121	221.247138178	254.0	3.38045107208	186481.999968	4758.46843271	43.0	4.05597073432	182307.999483	1588.02328729	2186	351	137	135	116	129	120	1493	0
DLR00013595	2	16	YCR067C	37	SD/MSG -ARG -HIS -LYS -URA +Canavanine +G418 +Thialysine	yku70_v2_R1_Steve	02	11.0	3.86493339866	9914.0004063	296.477734692	254.0	3.96870993828	567903.000014	7028.82784049	43.0	4.83919208522	568202.999961	3454.88750736	2326	344	137	135	133	144	130	1345	0
DLR00013595	2	17	YDL081C	37	SD/MSG -ARG -HIS -LYS -URA +Canavanine +G418 +Thialysine	yku70_v2_R1_Steve	02	11.0	2.91025368581	2920.08803325	170.994061019	254.0	3.16817052881	97042.9999077	4787.75320962	43.0	3.46565371783	86093.6480491	1430.48234171	2460	351	137	135	101	116	112	190	0
DLR00013595	2	18	YCR065W	37	SD/MSG -ARG -HIS -LYS -URA +Canavanine +G418 +Thialysine	yku70_v2_R1_Steve	02	11.0	4.82265503739	12707.3711334	209.799346398	254.0	4.88806923861	960154.000045	4232.13374619	43.0	5.91145011288	958656.999715	1889.28073826	2601	345	137	135	154	161	143	1069	0
DLR00013595	2	19	YDL080C	37	SD/MSG -ARG -HIS -LYS -URA +Canavanine +G418 +Thialysine	yku70_v2_R1_Steve	02	11.0	4.3653680793	9830.47554959	237.020237391	254.0	4.30935470996	595059.000485	5485.29357934	43.0	5.25569399854	591093.999874	2619.28754881	2736	347	137	135	138	148	133	898	15
DLR00013595	2	20	YCR063W	37	SD/MSG -ARG -HIS -LYS -URA +Canavanine +G418 +Thialysine	yku70_v2_R1_Steve	02	11.0	0.957055989775	623.000013881	116.255309235	254.0	6.37638240564	40816.8	2667.908488	43.0	2.18179172469	13579.5	861.729236476	2880	342	137	135	128	140	130	128	0
DLR00013595	2	21	YDL079C	37	SD/MSG -ARG -HIS -LYS -URA +Canavanine +G418 +Thialysine	yku70_v2_R1_Steve	02	11.0	4.94940634747	10809.4671733	355.374522063	254.0	4.61797059588	741701.000235	5554.39672409	43.0	5.61388170748	737815.999519	4478.06201786	3016	343	137	135	143	151	136	824	0
DLR00013595	2	22	YCR062W	37	SD/MSG -ARG -HIS -LYS -URA +Canavanine +G418 +Thialysine	yku70_v2_R1_Steve	02	11.0	5.06732581	12689.459917	420.879788344	254.0	4.70850134213	888878.000313	6739.62425833	43.0	5.71899373579	887154.999566	5398.6688986	3149	347	137	135	141	148	133	790	16
DLR00013595	2	23	YDL078C	37	SD/MSG -ARG -HIS -LYS -URA +Canavanine +G418 +Thialysine	yku70_v2_R1_Steve	02	11.0	4.5021241517	10531.2001254	353.626590756	254.0	4.35916617343	655478.999922	5429.01362886	43.0	5.33510169228	641831.267698	4265.05632842	3281	341	137	135	132	140	127	644	26
DLR00013595	2	24	YOR202W	37	SD/MSG -ARG -HIS -LYS -URA +Canavanine +G418 +Thialysine	yku70_v2_R1_Steve	02	11.0	4.42382555077	13444.0276914	492.584503735	254.0	4.34905736749	852662.999892	6858.74127228	43.0	5.29584298004	839011.079515	4591.97375166	3420	342	137	135	134	141	127	407	21
DLR00013595	3	1	YOR202W	37	SD/MSG -ARG -HIS -LYS -URA +Canavanine +G418 +Thialysine	yku70_v2_R1_Steve	02	11.0	4.06110527908	13511.4705699	444.964305089	254.0	4.26006956076	1245449.99958	8678.7826455	43.0	5.12162707951	1244807.99866	10050.3467917	290	488	137	135	148	153	136	1195	20
DLR00013595	3	2	YBR235W	37	SD/MSG -ARG -HIS -LYS -URA +Canavanine +G418 +Thialysine	yku70_v2_R1_Steve	02	11.0	3.32083366376	8082.99995934	307.32123914	254.0	3.65299832555	657427.999301	6614.4392252	43.0	4.45390842214	654308.998658	5559.90109662	425	484	137	135	144	150	134	1885	0
DLR00013595	3	3	YCL036W	37	SD/MSG -ARG -HIS -LYS -URA +Canavanine +G418 +Thialysine	yku70_v2_R1_Steve	02	11.0	0.5	1965.99998863	292.572189148	254.0	12.0	30444.3	856.655377135	43.0	0.5	8774.0	1302.78555489	542	486	137	135	-1	-1	-1	0	0
DLR00013595	3	4	YBR233W	37	SD/MSG -ARG -HIS -LYS -URA +Canavanine +G418 +Thialysine	yku70_v2_R1_Steve	02	11.0	3.54966289376	9046.00003837	236.541915268	254.0	3.73517185547	682473.999457	6059.21716586	43.0	4.55328896377	681503.998261	4143.87513453	688	490	137	135	143	150	136	1758	0
DLR00013595	3	5	YCL035C	37	SD/MSG -ARG -HIS -LYS -URA +Canavanine +G418 +Thialysine	yku70_v2_R1_Steve	02	11.0	0.5	846.999864997	122.291726601	254.0	12.0	26860.6944683	401.10473177	43.0	0.5	3691.99990905	531.017697018	817	485	137	135	-1	-1	-1	0	0
DLR00013595	3	6	YBR232C	37	SD/MSG -ARG -HIS -LYS -URA +Canavanine +G418 +Thialysine	yku70_v2_R1_Steve	02	11.0	3.84341317379	8846.00013857	194.937842961	254.0	4.03349949646	627186.999971	6417.64973563	43.0	4.91418129354	623676.999937	3308.83144604	957	493	137	135	141	149	134	1431	0
DLR00013595	3	7	YCL034W	37	SD/MSG -ARG -HIS -LYS -URA +Canavanine +G418 +Thialysine	yku70_v2_R1_Steve	02	11.0	3.95191990229	9182.00025871	213.719091605	254.0	4.11687559118	643860.000014	6943.49435918	43.0	5.01841193784	642668.999708	3324.12174132	1103	489	137	135	142	150	135	1693	0
DLR00013595	3	8	YBR231C	37	SD/MSG -ARG -HIS -LYS -URA +Canavanine +G418 +Thialysine	yku70_v2_R1_Steve	02	11.0	0.545904343131	726.999991586	127.617915811	254.0	12.0	29423.5772861	1031.2349711	43.0	1.16707659311	3041.99805414	576.578838274	1231	482	137	135	95	112	111	19	0
DLR00013595	3	9	YCL033C	37	SD/MSG -ARG -HIS -LYS -URA +Canavanine +G418 +Thialysine	yku70_v2_R1_Steve	02	11.0	9.0	1737.0	187.375771546	254.0	3.35262354807	79502.9998511	6318.99802191	43.0	3.40325138238	66817.8041335	2187.74012236	1381	496	137	135	106	120	116	1349	0
DLR00013595	3	10	YBR230C	37	SD/MSG -ARG -HIS -LYS -URA +Canavanine +G418 +Thialysine	yku70_v2_R1_Steve	02	11.0	3.95630326096	8855.29452563	277.265243284	254.0	4.07919197342	655819.000017	8413.24491349	43.0	4.95876030155	651551.999902	3788.5325866	1507	486	137	135	146	155	136	1363	0
DLR00013595	3	11	YCL032W	37	SD/MSG -ARG -HIS -LYS -URA +Canavanine +G418 +Thialysine	yku70_v2_R1_Steve	02	11.0	3.90530197039	10332.9022423	300.622358227	254.0	4.13873187867	695585.000102	8065.29030307	43.0	5.03522103901	698551.999872	3370.72061172	1649	488	137	135	141	150	134	1941	0
DLR00013595	3	12	YBR229C	37	SD/MSG -ARG -HIS -LYS -URA +Canavanine +G418 +Thialysine	yku70_v2_R1_Steve	02	11.0	8.62593473209	950.4	65.3488590188	254.0	6.88184976433	46223.1	2231.14968642	43.0	3.6126623106	31307.9998958	1012.51224979	1783	487	137	135	103	119	115	781	0
DLR00013595	3	13	YCL030C	37	SD/MSG -ARG -HIS -LYS -URA +Canavanine +G418 +Thialysine	yku70_v2_R1_Steve	02	11.0	2.99363706174	1895.53104214	110.098435504	254.0	3.49362446092	155741.000087	4603.20949047	43.0	4.07369775709	136327.9999	988.38613415	1924	486	137	135	145	154	138	1025	0
DLR00013595	3	14	YBR228W	37	SD/MSG -ARG -HIS -LYS -URA +Canavanine +G418 +Thialysine	yku70_v2_R1_Steve	02	11.0	3.67616848539	7419.00064912	171.867206673	254.0	3.95683265012	473113.000131	7152.1626042	43.0	4.82174996218	469695.999935	3601.53247563	2054	481	137	135	138	148	132	1499	0
DLR00013595	3	15	YCL029C	37	SD/MSG -ARG -HIS -LYS -URA +Canavanine +G418 +Thialysine	yku70_v2_R1_Steve	02	11.0	3.67252107712	8353.23442447	281.725723136	254.0	3.79335031472	441555.000013	6449.76164521	43.0	4.64865752994	445309.999816	3182.43392794	2196	487	137	135	128	140	126	1884	0
DLR00013595	3	16	YBR227C	37	SD/MSG -ARG -HIS -LYS -URA +Canavanine +G418 +Thialysine	yku70_v2_R1_Steve	02	11.0	2.51766281973	1721.0612338	143.182321775	254.0	3.18276664088	91117.9999065	4477.29695236	43.0	3.37226675301	72886.0002296	928.576999486	2330	482	137	135	114	128	120	851	0
DLR00013595	3	17	YCL028W	37	SD/MSG -ARG -HIS -LYS -URA +Canavanine +G418 +Thialysine	yku70_v2_R1_Steve	02	11.0	4.20581623027	11768.8677428	235.29934981	254.0	4.30758930572	809357.000102	8264.46710333	43.0	5.23635781439	810598.999536	3935.84343216	2472	484	137	135	146	154	137	1472	0
DLR00013595	3	18	YBR226C	37	SD/MSG -ARG -HIS -LYS -URA +Canavanine +G418 +Thialysine	yku70_v2_R1_Steve	02	11.0	3.65207714871	5009.35613764	139.529728523	254.0	3.79828495791	274959.000025	3862.81531661	43.0	4.61831938939	267754.537329	1140.53430059	2608	477	137	135	129	140	127	1660	0
DLR00013595	3	19	YCL027W	37	SD/MSG -ARG -HIS -LYS -URA +Canavanine +G418 +Thialysine	yku70_v2_R1_Steve	02	11.0	4.17852155973	10208.9999389	230.385548583	254.0	4.30547590117	659634.000511	6601.09380374	43.0	5.24472513266	659836.00011	2711.55662045	2744	482	137	135	142	151	135	1533	0
DLR00013595	3	20	YBR225W	37	SD/MSG -ARG -HIS -LYS -URA +Canavanine +G418 +Thialysine	yku70_v2_R1_Steve	02	11.0	3.80380322548	6695.00053031	172.673754063	254.0	3.99363097275	394840.000443	5366.41955977	43.0	4.86052973871	388249.000122	1993.0917932	2878	479	137	135	133	144	131	1131	0
DLR00013595	3	21	YCL026C-A	37	SD/MSG -ARG -HIS -LYS -URA +Canavanine +G418 +Thialysine	yku70_v2_R1_Steve	02	11.0	4.44166927656	11252.9996109	333.283487159	254.0	4.43339049902	689505.000632	6804.71099106	43.0	5.41503462971	691510.000039	3391.85210406	3020	488	137	135	138	146	133	1304	0
DLR00013595	3	22	YBR224W	37	SD/MSG -ARG -HIS -LYS -URA +Canavanine +G418 +Thialysine	yku70_v2_R1_Steve	02	11.0	3.05972808775	1797.15427457	182.181467532	254.0	3.32754957663	83670.9997751	5429.54776244	43.0	3.47912669249	69188.9999952	1252.21628862	3152	481	137	135	104	117	113	720	0
DLR00013595	3	23	YCL026C	37	SD/MSG -ARG -HIS -LYS -URA +Canavanine +G418 +Thialysine	yku70_v2_R1_Steve	02	11.0	3.90721213295	7657.33382682	348.671016255	254.0	3.98873045337	462384.000024	6288.85073472	43.0	4.87013289736	461694.999766	3491.01461971	3286	482	137	135	129	137	125	1636	0
DLR00013595	3	24	YOR202W	37	SD/MSG -ARG -HIS -LYS -URA +Canavanine +G418 +Thialysine	yku70_v2_R1_Steve	02	11.0	4.3261146202	10797.030736	420.358911746	254.0	4.3255347016	758324.99992	5854.67085691	43.0	5.25494215718	754450.999363	5910.67728413	3422	481	137	135	139	146	131	800	0
DLR00013595	4	1	YOR202W	37	SD/MSG -ARG -HIS -LYS -URA +Canavanine +G418 +Thialysine	yku70_v2_R1_Steve	02	11.0	0.526598115614	2446.99999905	394.559437488	254.0	12.0	34306.6595834	692.675815695	43.0	0.537172677139	10467.0000041	1672.93785575	272	625	137	135	-1	-1	-1	7	0
DLR00013595	4	2	YCR089W	37	SD/MSG -ARG -HIS -LYS -URA +Canavanine +G418 +Thialysine	yku70_v2_R1_Steve	02	11.0	0.5	1471.99998863	268.844349842	254.0	12.0	31694.7161792	708.036912954	43.0	0.555836713192	8914.99999642	1527.97332603	405	621	137	135	-1	-1	-1	0	0
DLR00013595	4	3	YDL110C	37	SD/MSG -ARG -HIS -LYS -URA +Canavanine +G418 +Thialysine	yku70_v2_R1_Steve	02	11.0	0.5	1049.99993747	161.852025815	254.0	12.0	27911.5288703	559.648014355	43.0	0.5	5279.99996589	804.849444275	542	621	137	135	-1	-1	-1	0	0
DLR00013595	4	4	YCR088W	37	SD/MSG -ARG -HIS -LYS -URA +Canavanine +G418 +Thialysine	yku70_v2_R1_Steve	02	11.0	2.52046220583	2333.00074285	284.739026892	254.0	2.90515793625	90387.0004346	6294.89767544	43.0	3.17255494516	78946.0004162	2332.23519037	688	627	137	135	99	113	111	699	0
DLR00013595	4	5	YDL109C	37	SD/MSG -ARG -HIS -LYS -URA +Canavanine +G418 +Thialysine	yku70_v2_R1_Steve	02	11.0	9.0	736.2	106.216646329	254.0	8.261511224	34312.5	1571.36343754	43.0	2.8876368589	13479.0001478	761.742008198	816	621	137	135	91	107	107	59	0
DLR00013595	4	6	YCR087W	37	SD/MSG -ARG -HIS -LYS -URA +Canavanine +G418 +Thialysine	yku70_v2_R1_Steve	02	11.0	5.0066239012	12455.0787366	271.734854288	254.0	5.05229326887	1147309.99901	3349.92019475	43.0	6.08443055442	1146422.99808	5446.00254088	955	626	137	135	162	167	147	1185	0
DLR00013595	4	7	YDL106C	37	SD/MSG -ARG -HIS -LYS -URA +Canavanine +G418 +Thialysine	yku70_v2_R1_Steve	02	11.0	3.97015028834	8050.00079866	226.914561963	254.0	4.07090372722	515722.000384	6736.55836907	43.0	4.96598323224	510066.000212	2295.28928436	1094	624	137	135	134	144	130	1062	0
DLR00013595	4	8	YCR087C-A	37	SD/MSG -ARG -HIS -LYS -URA +Canavanine +G418 +Thialysine	yku70_v2_R1_Steve	02	11.0	4.7894195423	11596.0774268	243.299868675	254.0	4.86202788708	999022.000262	4650.29179357	43.0	5.87728924716	996672.999681	2416.78848387	1232	622	137	135	159	165	144	1086	0
DLR00013595	4	9	YDL104C	37	SD/MSG -ARG -HIS -LYS -URA +Canavanine +G418 +Thialysine	yku70_v2_R1_Steve	02	11.0	3.94452541349	8277.00082694	278.903111034	254.0	4.13488730125	561907.000429	8652.98959787	43.0	5.0408471051	557611.000338	3726.51364634	1370	624	137	135	139	149	133	1314	0
DLR00013595	4	10	YCR086W	37	SD/MSG -ARG -HIS -LYS -URA +Canavanine +G418 +Thialysine	yku70_v2_R1_Steve	02	11.0	3.87765241681	7786.00077831	173.49994344	254.0	4.08077525544	549132.000274	8518.08379242	43.0	4.96375703979	542980.000051	3675.15095747	1501	624	137	135	142	150	133	1250	0
DLR00013595	4	11	YDL100C	37	SD/MSG -ARG -HIS -LYS -URA +Canavanine +G418 +Thialysine	yku70_v2_R1_Steve	02	11.0	0.5	1823.99998295	267.531132933	254.0	12.0	31792.5	1105.19861021	43.0	0.564928878511	7747.99999977	1145.27381798	1625	624	137	135	93	112	110	0	0
DLR00013595	4	12	YCR085W	37	SD/MSG -ARG -HIS -LYS -URA +Canavanine +G418 +Thialysine	yku70_v2_R1_Steve	02	11.0	4.1878223122	10836.0001508	278.975550637	254.0	4.2977269589	792335.000188	9391.08390324	43.0	5.22062821025	789630.999739	4262.18342945	1777	619	137	135	147	155	136	1188	0
DLR00013595	4	13	YDL099W	37	SD/MSG -ARG -HIS -LYS -URA +Canavanine +G418 +Thialysine	yku70_v2_R1_Steve	02	11.0	3.74430319943	7426.00097417	221.792331464	254.0	3.93883958301	452450.000289	7688.34156865	43.0	4.80441049078	447348.00015	3983.30122597	1916	618	137	135	133	143	129	1278	0
DLR00013595	4	14	YCR083W	37	SD/MSG -ARG -HIS -LYS -URA +Canavanine +G418 +Thialysine	yku70_v2_R1_Steve	02	11.0	4.1308117319	9211.00013937	231.836725116	254.0	4.19787682129	606853.00035	8081.54072233	43.0	5.10592107336	601187.99999	3663.48606074	2053	618	137	135	140	149	131	935	0
DLR00013595	4	15	YDL096C	37	SD/MSG -ARG -HIS -LYS -URA +Canavanine +G418 +Thialysine	yku70_v2_R1_Steve	02	11.0	4.55907106161	10070.1308198	325.242787708	254.0	4.4755983854	675741.000623	6365.59162411	43.0	5.45198085329	672613.000098	3753.05365213	2191	616	137	135	143	151	133	1118	0
DLR00013595	4	16	YCR082W	37	SD/MSG -ARG -HIS -LYS -URA +Canavanine +G418 +Thialysine	yku70_v2_R1_Steve	02	11.0	4.66650574109	12584.6165114	288.034516308	254.0	4.6257261164	954965.999891	5181.51537299	43.0	5.62068639342	954308.998884	5937.05918705	2327	615	137	135	153	160	139	1179	3
DLR00013595	4	17	YDL095W	37	SD/MSG -ARG -HIS -LYS -URA +Canavanine +G418 +Thialysine	yku70_v2_R1_Steve	02	11.0	9.0	1413.0	216.767772178	254.0	7.86178547307	39143.4701409	1123.31105692	43.0	7.4722092325	17113.5	696.579054967	2465	613	137	135	94	110	109	42	0
DLR00013595	4	18	YCR081W	37	SD/MSG -ARG -HIS -LYS -URA +Canavanine +G418 +Thialysine	yku70_v2_R1_Steve	02	11.0	0.618494513548	947.999993476	144.31041241	254.0	8.53390908421	33314.7522082	1306.09633309	43.0	1.72869756338	3800.7	792.647236829	2597	621	137	135	96	112	109	1	0
DLR00013595	4	19	YDL094C	37	SD/MSG -ARG -HIS -LYS -URA +Canavanine +G418 +Thialysine	yku70_v2_R1_Steve	02	11.0	4.72557375332	2585.7	196.461100729	254.0	3.61339972377	99874.9996409	4312.6689259	43.0	3.98642164973	93699.999958	1609.70813177	2732	613	137	135	105	120	115	873	0
DLR00013595	4	20	YCR079W	37	SD/MSG -ARG -HIS -LYS -URA +Canavanine +G418 +Thialysine	yku70_v2_R1_Steve	02	11.0	5.38896539368	12321.4206152	189.562486131	254.0	5.24868634287	978811.998498	3406.21077506	43.0	6.29552759612	976600.996513	2424.89794695	2872	612	137	135	157	163	145	1095	0
DLR00013595	4	21	YDL093W	37	SD/MSG -ARG -HIS -LYS -URA +Canavanine +G418 +Thialysine	yku70_v2_R1_Steve	02	11.0	4.78775278403	10567.5758184	293.683459659	254.0	4.60228813506	666271.000555	5410.58602521	43.0	5.60726588259	662933.000036	2981.26640912	3008	621	137	135	140	148	134	923	0
DLR00013595	4	22	YCR077C	37	SD/MSG -ARG -HIS -LYS -URA +Canavanine +G418 +Thialysine	yku70_v2_R1_Steve	02	11.0	3.27637027204	4651.10881403	190.327838159	254.0	3.35251790399	219374.999879	5329.16469279	43.0	4.08591441562	217535.998294	2122.96367684	3146	615	137	135	116	128	120	1707	0
DLR00013595	4	23	YDL091C	37	SD/MSG -ARG -HIS -LYS -URA +Canavanine +G418 +Thialysine	yku70_v2_R1_Steve	02	11.0	4.8752552559	10321.7248929	297.260113699	254.0	4.60819280139	762702.000579	5239.96865876	43.0	5.60194243869	753108.446755	3672.71025885	3285	616	137	135	141	148	133	771	0
DLR00013595	4	24	YOR202W	37	SD/MSG -ARG -HIS -LYS -URA +Canavanine +G418 +Thialysine	yku70_v2_R1_Steve	02	11.0	4.65375897702	12441.202885	522.397145153	254.0	4.53162027972	932141.99972	6793.22035585	43.0	5.51146518349	930484.999073	10082.5895155	3419	613	137	135	143	149	132	875	9
DLR00013595	5	1	YOR202W	37	SD/MSG -ARG -HIS -LYS -URA +Canavanine +G418 +Thialysine	yku70_v2_R1_Steve	02	11.0	3.57165389593	11241.9998868	383.204731597	254.0	3.80311613267	950891.998802	8605.27520743	43.0	4.61641189761	948643.998512	9086.98440385	284	764	137	135	142	148	133	1288	0
DLR00013595	5	2	YBR250W	37	SD/MSG -ARG -HIS -LYS -URA +Canavanine +G418 +Thialysine	yku70_v2_R1_Steve	02	11.0	3.61712401588	9466.99993178	277.204180264	254.0	3.88036289631	792322.999118	7876.26598138	43.0	4.709050273	787788.998067	6697.06509274	415	755	137	135	146	152	136	1354	0
DLR00013595	5	3	YCL049C	37	SD/MSG -ARG -HIS -LYS -URA +Canavanine +G418 +Thialysine	yku70_v2_R1_Steve	02	11.0	3.81627714671	11532.0001045	261.149762397	254.0	4.00102781282	899409.999424	8852.19658434	43.0	4.85375903037	899778.998253	6369.52995161	554	762	137	135	144	151	136	1365	0
DLR00013595	5	4	YBR249C	37	SD/MSG -ARG -HIS -LYS -URA +Canavanine +G418 +Thialysine	yku70_v2_R1_Steve	02	11.0	3.38304944417	7053.00024671	158.438573214	254.0	3.6530069291	487468.000073	5853.41532259	43.0	4.46601772891	483112.999176	2246.07810786	687	758	137	135	137	146	134	1694	0
DLR00013595	5	5	YCL048W	37	SD/MSG -ARG -HIS -LYS -URA +Canavanine +G418 +Thialysine	yku70_v2_R1_Steve	02	11.0	4.00688511156	11484.0004014	246.335970753	254.0	4.20163250217	882671.000024	9406.05412435	43.0	5.09637282082	880939.999968	3982.82868631	828	759	137	135	147	155	138	1218	0
DLR00013595	5	6	YBR248C	37	SD/MSG -ARG -HIS -LYS -URA +Canavanine +G418 +Thialysine	yku70_v2_R1_Steve	02	11.0	0.5	854.999863576	122.775519341	254.0	12.0	27132.0233089	560.937462249	43.0	0.5	3759.99990905	539.613862112	960	758	137	135	-1	-1	-1	10	0
DLR00013595	5	7	YCL047C	37	SD/MSG -ARG -HIS -LYS -URA +Canavanine +G418 +Thialysine	yku70_v2_R1_Steve	02	11.0	3.81615069853	8292.00074899	194.998755642	254.0	4.00190574312	543915.000072	7432.22268903	43.0	4.88402788916	541546.999912	3381.14988372	1099	764	137	135	136	145	131	1415	0
DLR00013595	5	8	YBR246W	37	SD/MSG -ARG -HIS -LYS -URA +Canavanine +G418 +Thialysine	yku70_v2_R1_Steve	02	11.0	3.39918621882	5105.15468073	161.491421382	254.0	3.62655863944	271528.000208	5993.48407116	43.0	4.43152806334	264764.000025	3029.8849535	1230	758	137	135	122	133	122	1151	0
DLR00013595	5	9	YCL046W	37	SD/MSG -ARG -HIS -LYS -URA +Canavanine +G418 +Thialysine	yku70_v2_R1_Steve	02	11.0	4.07230334887	10460.0003969	301.770498975	254.0	4.219911316	674341.000298	9425.13450528	43.0	5.14487931594	675718.000035	3897.98624415	1377	759	137	135	137	147	131	1482	0
DLR00013595	5	10	YBR245C	37	SD/MSG -ARG -HIS -LYS -URA +Canavanine +G418 +Thialysine	yku70_v2_R1_Steve	02	11.0	3.03710795813	4132.00009624	201.991247228	254.0	3.31215682515	206713.999997	5650.64890655	43.0	4.00129082917	198880.998826	1916.61127764	1511	757	137	135	119	131	120	1089	2
DLR00013595	5	11	YCL045C	37	SD/MSG -ARG -HIS -LYS -URA +Canavanine +G418 +Thialysine	yku70_v2_R1_Steve	02	11.0	3.968958316	9010.00062644	285.232078962	254.0	4.11369003968	579320.000364	9229.15554757	43.0	5.01241714935	579330.000211	4091.59668331	1650	759	137	135	138	147	131	1550	0
DLR00013595	5	12	YBR244W	37	SD/MSG -ARG -HIS -LYS -URA +Canavanine +G418 +Thialysine	yku70_v2_R1_Steve	02	11.0	3.97100306603	8974.00106059	220.480405575	254.0	4.14659467469	589357.000387	9622.64847583	43.0	5.04990652221	584090.000212	4562.79347057	1780	756	137	135	138	147	130	1019	0
DLR00013595	5	13	YCL044C	37	SD/MSG -ARG -HIS -LYS -URA +Canavanine +G418 +Thialysine	yku70_v2_R1_Steve	02	11.0	4.09469218777	9845.90390535	290.645475488	254.0	4.19493227094	573758.000714	10441.1986545	43.0	5.11590041105	573451.000784	5585.37629962	1922	756	137	135	132	142	127	1051	0
DLR00013595	5	14	YBR242W	37	SD/MSG -ARG -HIS -LYS -URA +Canavanine +G418 +Thialysine	yku70_v2_R1_Steve	02	11.0	4.22420624325	9786.49490218	194.048629857	254.0	4.35076987208	707410.000057	7844.88820074	43.0	5.2909756395	702523.999222	4351.56368686	2054	756	137	135	147	154	135	1054	0
DLR00013595	5	15	YCL042W	37	SD/MSG -ARG -HIS -LYS -URA +Canavanine +G418 +Thialysine	yku70_v2_R1_Steve	02	11.0	4.43446278513	11668.9996644	234.67268805	254.0	4.52056533859	824948.035569	7010.2454384	43.0	5.50018934153	819869.000398	2373.85496114	2198	756	137	135	147	155	136	1231	0
DLR00013595	5	16	YBR241C	37	SD/MSG -ARG -HIS -LYS -URA +Canavanine +G418 +Thialysine	yku70_v2_R1_Steve	02	11.0	3.96769087232	8081.00067487	219.229868585	254.0	4.11604850529	521906.000403	6878.73362926	43.0	5.00908869853	515964.000138	2799.80610328	2332	750	137	135	140	148	131	1033	0
DLR00013595	5	17	YCL040W	37	SD/MSG -ARG -HIS -LYS -URA +Canavanine +G418 +Thialysine	yku70_v2_R1_Steve	02	11.0	4.10614246199	10133.0005976	211.90868648	254.0	4.22431663365	656554.000436	7592.98941072	43.0	5.13967389371	655460.000207	2789.93502191	2472	757	137	135	142	150	134	1250	0
DLR00013595	5	18	YBR240C	37	SD/MSG -ARG -HIS -LYS -URA +Canavanine +G418 +Thialysine	yku70_v2_R1_Steve	02	11.0	4.29993826067	9183.99955288	188.748633824	254.0	4.42566867606	624871.000597	4642.66588937	43.0	5.38127202129	618729.000023	2242.13871344	2606	751	137	135	145	153	136	972	0
DLR00013595	5	19	YCL039W	37	SD/MSG -ARG -HIS -LYS -URA +Canavanine +G418 +Thialysine	yku70_v2_R1_Steve	02	11.0	4.63068438775	11064.0894605	251.165807793	254.0	4.60399954435	706822.000809	5215.37803094	43.0	5.60223277154	705433.000382	2303.35996054	2746	758	137	135	141	150	133	1055	0
DLR00013595	5	20	YBR239C	37	SD/MSG -ARG -HIS -LYS -URA +Canavanine +G418 +Thialysine	yku70_v2_R1_Steve	02	11.0	4.58011901173	8983.04062276	239.281725466	254.0	4.49454802461	558089.000116	4344.4967807	43.0	5.49117720946	546483.455015	2130.81447846	2876	754	137	135	138	147	132	871	0
DLR00013595	5	21	YCL038C	37	SD/MSG -ARG -HIS -LYS -URA +Canavanine +G418 +Thialysine	yku70_v2_R1_Steve	02	11.0	4.68980649209	9726.97857592	274.567672786	254.0	4.56816990679	571753.002825	5360.79764499	43.0	5.57338782984	565459.000379	2884.95968709	3016	758	137	135	133	143	130	971	0
DLR00013595	5	22	YBR238C	37	SD/MSG -ARG -HIS -LYS -URA +Canavanine +G418 +Thialysine	yku70_v2_R1_Steve	02	11.0	4.37711844831	9244.69531748	227.551366372	254.0	4.43488696382	590887.000541	5446.63166408	43.0	5.41434931186	588016.999943	1851.58547578	3151	752	137	135	135	144	131	984	0
DLR00013595	5	23	YCL037C	37	SD/MSG -ARG -HIS -LYS -URA +Canavanine +G418 +Thialysine	yku70_v2_R1_Steve	02	11.0	0.5	1265.99996021	182.468370707	254.0	12.0	28983.7593518	648.140386704	43.0	0.5	5279.99995453	760.782652333	3281	755	137	135	-1	-1	-1	5	0
DLR00013595	5	24	YOR202W	37	SD/MSG -ARG -HIS -LYS -URA +Canavanine +G418 +Thialysine	yku70_v2_R1_Steve	02	11.0	4.68931748168	10882.9167259	288.296201731	254.0	4.55306405834	858857.999575	5909.16309443	43.0	5.53804031696	855066.998888	9163.28023552	3419	754	137	135	144	150	134	873	0
DLR00013595	6	1	YOR202W	37	SD/MSG -ARG -HIS -LYS -URA +Canavanine +G418 +Thialysine	yku70_v2_R1_Steve	02	11.0	4.05777426247	12009.2416747	489.8213925	254.0	4.17536593076	1088872.99935	9472.81828915	43.0	5.02694889403	1086796.99847	10793.3372801	279	896	137	135	146	152	135	1150	0
DLR00013595	6	2	YCR105W	37	SD/MSG -ARG -HIS -LYS -URA +Canavanine +G418 +Thialysine	yku70_v2_R1_Steve	02	11.0	3.85729710989	9905.95856536	282.559282768	254.0	4.04143110247	793287.999807	8797.06616173	43.0	4.89970825673	790339.998969	6505.16473007	414	897	137	135	142	149	133	1301	0
DLR00013595	6	3	YDL125C	37	SD/MSG -ARG -HIS -LYS -URA +Canavanine +G418 +Thialysine	yku70_v2_R1_Steve	02	11.0	3.65026348717	8310.88540909	252.41172802	254.0	3.75922970551	590006.998908	7840.57018997	43.0	4.5938127335	587089.997937	6741.03250312	546	899	137	135	136	144	131	1567	0
DLR00013595	6	4	YCR102W-A	37	SD/MSG -ARG -HIS -LYS -URA +Canavanine +G418 +Thialysine	yku70_v2_R1_Steve	02	11.0	2.82766424243	3569.22380364	145.113005278	254.0	3.247318866	237351.00003	4604.62110241	43.0	3.94917530637	226748.999308	1895.65793082	681	894	137	135	132	142	132	1559	0
DLR00013595	6	5	YDL124W	37	SD/MSG -ARG -HIS -LYS -URA +Canavanine +G418 +Thialysine	yku70_v2_R1_Steve	02	11.0	3.85373706881	8928.00058553	220.726150924	254.0	4.03991220201	629084.000051	8591.48174343	43.0	4.91852542278	625163.999959	4156.18986496	820	896	137	135	141	150	135	1250	0
DLR00013595	6	6	YCR102C	37	SD/MSG -ARG -HIS -LYS -URA +Canavanine +G418 +Thialysine	yku70_v2_R1_Steve	02	11.0	4.02179750337	10368.000918	241.563304125	254.0	4.19677849296	780934.000147	10289.1575976	43.0	5.09593043879	776369.999946	4446.89067844	959	899	137	135	144	153	136	1008	0
DLR00013595	6	7	YDL123W	37	SD/MSG -ARG -HIS -LYS -URA +Canavanine +G418 +Thialysine	yku70_v2_R1_Steve	02	11.0	3.85483824986	8546.00074964	206.730607711	254.0	4.09044070777	602139.000164	8373.43448183	43.0	4.98290531337	595686.999966	3862.96293025	1101	896	137	135	141	150	134	1208	0
DLR00013595	6	8	YCR101C	37	SD/MSG -ARG -HIS -LYS -URA +Canavanine +G418 +Thialysine	yku70_v2_R1_Steve	02	11.0	4.16231128932	10007.0004301	252.928813762	254.0	4.282587119	712808.000474	9794.56981657	43.0	5.20833717401	707361.000352	4165.2980775	1234	895	137	135	142	151	134	938	0
DLR00013595	6	9	YDL122W	37	SD/MSG -ARG -HIS -LYS -URA +Canavanine +G418 +Thialysine	yku70_v2_R1_Steve	02	11.0	3.99438669391	9082.65335483	266.134114858	254.0	4.13945070465	567699.000569	9848.8697739	43.0	5.04524132452	564358.000716	4794.01339892	1370	893	137	135	135	144	129	1098	0
DLR00013595	6	10	YCR100C	37	SD/MSG -ARG -HIS -LYS -URA +Canavanine +G418 +Thialysine	yku70_v2_R1_Steve	02	11.0	4.23422466674	9899.00009827	293.252740706	254.0	4.31728671878	665721.000813	9575.95420395	43.0	5.25374538262	660707.000762	4012.46430996	1507	893	137	135	140	148	131	913	0
DLR00013595	6	11	YDL121C	37	SD/MSG -ARG -HIS -LYS -URA +Canavanine +G418 +Thialysine	yku70_v2_R1_Steve	02	11.0	4.18206998376	9396.00012538	259.350257273	254.0	4.28493653247	671259.000549	10134.898082	43.0	5.20681261157	665954.000447	4502.54489518	1641	895	137	135	144	152	134	1065	0
DLR00013595	6	12	YCR099C	37	SD/MSG -ARG -HIS -LYS -URA +Canavanine +G418 +Thialysine	yku70_v2_R1_Steve	02	11.0	4.15262853361	9896.87875921	292.079366426	254.0	4.2646214152	650515.000758	10308.2265525	43.0	5.1910848918	647012.000964	4716.93819678	1781	896	137	135	138	147	131	1098	0
DLR00013595	6	13	YDL119C	37	SD/MSG -ARG -HIS -LYS -URA +Canavanine +G418 +Thialysine	yku70_v2_R1_Steve	02	11.0	4.0970388201	10023.0187137	268.236163658	254.0	4.26732151237	684148.000229	9313.94608174	43.0	5.19495415528	679750.999839	4160.18575758	1919	893	137	135	142	150	133	998	2
DLR00013595	6	14	YCR098C	37	SD/MSG -ARG -HIS -LYS -URA +Canavanine +G418 +Thialysine	yku70_v2_R1_Steve	02	11.0	4.29695642541	10925.0000404	256.80332547	254.0	4.36668854797	752718.000622	9726.50645731	43.0	5.30656538053	749833.000417	3959.58441902	2053	894	137	135	143	151	133	996	0
DLR00013595	6	15	YDL118W	37	SD/MSG -ARG -HIS -LYS -URA +Canavanine +G418 +Thialysine	yku70_v2_R1_Steve	02	11.0	3.33953259377	5397.00037943	184.134874258	254.0	3.52589180639	271395.999987	5274.25190331	43.0	4.2962618307	267408.999176	1964.47001985	2193	893	137	135	122	133	122	1444	0
DLR00013595	6	16	YCR095C	37	SD/MSG -ARG -HIS -LYS -URA +Canavanine +G418 +Thialysine	yku70_v2_R1_Steve	02	11.0	0.946823438831	1244.00000894	198.754656938	254.0	8.15705541188	34723.206982	594.726341409	43.0	2.55737667803	6532.2	975.394071489	2336	893	137	135	92	108	107	51	0
DLR00013595	6	17	YDL117W	37	SD/MSG -ARG -HIS -LYS -URA +Canavanine +G418 +Thialysine	yku70_v2_R1_Steve	02	11.0	3.92783534975	7513.40217972	226.032411038	254.0	4.06459509447	480906.000312	6553.97837528	43.0	4.95470998636	474779.000018	2666.11780459	2464	892	137	135	137	147	131	1219	0
DLR00013595	6	18	YCR092C	37	SD/MSG -ARG -HIS -LYS -URA +Canavanine +G418 +Thialysine	yku70_v2_R1_Steve	02	11.0	4.71759908916	11266.3363145	285.678174179	254.0	4.621511396	783709.000657	5807.03486821	43.0	5.61652221022	780374.000102	2862.54454705	2602	892	137	135	145	153	136	1032	0
DLR00013595	6	19	YDL114W	37	SD/MSG -ARG -HIS -LYS -URA +Canavanine +G418 +Thialysine	yku70_v2_R1_Steve	02	11.0	4.82230310485	10170.1344502	312.901214114	254.0	4.58247134748	631616.000351	4526.51170774	43.0	5.58111820441	627325.999767	2959.78908095	2739	891	137	135	137	147	131	820	0
DLR00013595	6	20	YCR091W	37	SD/MSG -ARG -HIS -LYS -URA +Canavanine +G418 +Thialysine	yku70_v2_R1_Steve	02	11.0	5.09240228349	10866.0832396	331.378160563	254.0	4.72420803673	694760.999941	4332.65286756	43.0	5.7453716731	691694.999087	3995.03503302	2877	890	137	135	139	148	133	969	0
DLR00013595	6	21	YDL113C	37	SD/MSG -ARG -HIS -LYS -URA +Canavanine +G418 +Thialysine	yku70_v2_R1_Steve	02	11.0	4.91227604871	10287.0789806	276.588856416	254.0	4.68795995469	636085.0	4439.47845534	43.0	5.69853776779	631858.999357	2858.83655165	3013	890	137	135	136	145	132	663	0
DLR00013595	6	22	YCR090C	37	SD/MSG -ARG -HIS -LYS -URA +Canavanine +G418 +Thialysine	yku70_v2_R1_Steve	02	11.0	4.73734329514	10848.5369613	354.670108519	254.0	4.56777200636	655716.000206	5479.11904003	43.0	5.58364949081	649205.515004	3160.3985784	3150	890	137	135	133	142	130	873	0
DLR00013595	6	23	YDL112W	37	SD/MSG -ARG -HIS -LYS -URA +Canavanine +G418 +Thialysine	yku70_v2_R1_Steve	02	11.0	5.38950258997	11988.9010404	319.388996574	254.0	4.93974936871	927576.998664	4753.81819777	43.0	5.97252343336	925985.997739	6871.85276642	3278	889	137	135	142	150	134	857	0
DLR00013595	6	24	YOR202W	37	SD/MSG -ARG -HIS -LYS -URA +Canavanine +G418 +Thialysine	yku70_v2_R1_Steve	02	11.0	5.0779502552	13700.680935	524.928606392	254.0	4.77756572736	1082986.99964	7620.92615278	43.0	5.82801613046	1059417.78838	10058.7103892	3416	887	137	135	144	150	133	833	46
DLR00013595	7	1	YOR202W	37	SD/MSG -ARG -HIS -LYS -URA +Canavanine +G418 +Thialysine	yku70_v2_R1_Steve	02	11.0	3.68813202412	12847.9999156	395.486028937	254.0	3.90985989808	1123547.9987	9360.25850485	43.0	4.73516967181	1121596.99837	10675.1956713	285	1036	137	135	145	150	135	1106	41
DLR00013595	7	2	YBR269C	37	SD/MSG -ARG -HIS -LYS -URA +Canavanine +G418 +Thialysine	yku70_v2_R1_Steve	02	11.0	3.7174159803	9759.00000135	240.768351157	254.0	3.92793460028	775134.999448	8075.31044462	43.0	4.77024532293	770948.998317	5871.6708109	417	1025	137	135	141	148	133	1172	0
DLR00013595	7	3	YCL069W	37	SD/MSG -ARG -HIS -LYS -URA +Canavanine +G418 +Thialysine	yku70_v2_R1_Steve	02	11.0	3.6185157649	8856.00036962	235.425832998	254.0	3.78248495054	541687.99992	6121.3035253	43.0	4.62312016902	542713.998793	2755.34751355	546	1029	137	135	126	136	125	1403	0
DLR00013595	7	4	YBR267W	37	SD/MSG -ARG -HIS -LYS -URA +Canavanine +G418 +Thialysine	yku70_v2_R1_Steve	02	11.0	3.03943932162	3646.58707557	84.6332055484	254.0	3.35008419378	228304.999986	4423.52628924	43.0	4.07673158061	221276.998721	1098.13711118	682	1032	137	135	128	139	129	2060	0
DLR00013595	7	5	YCL064C	37	SD/MSG -ARG -HIS -LYS -URA +Canavanine +G418 +Thialysine	yku70_v2_R1_Steve	02	11.0	3.97635252704	10835.0006383	268.567576229	254.0	4.11322787074	751781.000028	9804.18831131	43.0	5.00155555005	751215.99998	4739.20635327	831	1034	137	135	139	148	133	1286	0
DLR00013595	7	6	YBR266C	37	SD/MSG -ARG -HIS -LYS -URA +Canavanine +G418 +Thialysine	yku70_v2_R1_Steve	02	11.0	0.897921959641	1170.00000087	167.820560342	254.0	7.52781094939	35925.3	2319.46607998	43.0	2.62047771622	13327.0001305	726.726108477	963	1028	137	135	124	137	128	195	0
DLR00013595	7	7	YCL063W	37	SD/MSG -ARG -HIS -LYS -URA +Canavanine +G418 +Thialysine	yku70_v2_R1_Steve	02	11.0	2.80568716086	3523.37465179	154.987119952	254.0	3.13109739799	183031.00001	4373.77426182	43.0	3.77387662618	176546.999809	1153.34790842	1104	1031	137	135	119	132	123	1688	0
DLR00013595	7	8	YBR264C	37	SD/MSG -ARG -HIS -LYS -URA +Canavanine +G418 +Thialysine	yku70_v2_R1_Steve	02	11.0	4.09800846711	10465.0004061	221.609104538	254.0	4.28165473372	784979.000337	10239.1344329	43.0	5.19689895926	781284.000148	4233.15184013	1237	1036	137	135	146	154	136	1099	0
DLR00013595	7	9	YCL062W	37	SD/MSG -ARG -HIS -LYS -URA +Canavanine +G418 +Thialysine	yku70_v2_R1_Steve	02	11.0	3.66649307932	7993.15440016	168.723399817	254.0	3.9329184693	474748.000164	7037.97001758	43.0	4.79712546926	474677.000007	3043.05372412	1375	1038	137	135	132	142	128	1380	0
DLR00013595	7	10	YBR263W	37	SD/MSG -ARG -HIS -LYS -URA +Canavanine +G418 +Thialysine	yku70_v2_R1_Steve	02	11.0	4.14345295534	10019.0001133	244.169314051	254.0	4.27921623974	690558.000443	9340.26084848	43.0	5.20488966286	688668.000194	3720.14982936	1511	1030	137	135	141	149	133	1214	1
DLR00013595	7	11	YCL061C	37	SD/MSG -ARG -HIS -LYS -URA +Canavanine +G418 +Thialysine	yku70_v2_R1_Steve	02	11.0	2.92415257142	1781.899148	183.691646237	254.0	3.3886901091	79607.9998534	5468.54859145	43.0	3.50731067944	67371.0000092	1031.0016031	1642	1029	137	135	105	119	113	829	0
DLR00013595	7	12	YBR262C	37	SD/MSG -ARG -HIS -LYS -URA +Canavanine +G418 +Thialysine	yku70_v2_R1_Steve	02	11.0	4.11632982145	11057.6703895	292.800241848	254.0	4.25419770525	744196.000508	11679.3871414	43.0	5.17271403729	744808.000556	5243.22055631	1781	1029	137	135	141	149	132	1331	0
DLR00013595	7	13	YCL060C	37	SD/MSG -ARG -HIS -LYS -URA +Canavanine +G418 +Thialysine	yku70_v2_R1_Steve	02	11.0	3.07649027784	4301.99998698	208.97758619	254.0	3.28430731265	201479.999985	5675.16619792	43.0	3.973435039	197025.998541	1641.30825431	1926	1033	137	135	116	128	118	1388	0
DLR00013595	7	14	YBR261C	37	SD/MSG -ARG -HIS -LYS -URA +Canavanine +G418 +Thialysine	yku70_v2_R1_Steve	02	11.0	0.5	762.999810996	110.10477378	254.0	12.0	31579.2	1235.8400861	43.0	0.5	3241.99984084	467.636785547	2051	1025	137	135	-1	-1	-1	12	0
DLR00013595	7	15	YCL057W	37	SD/MSG -ARG -HIS -LYS -URA +Canavanine +G418 +Thialysine	yku70_v2_R1_Steve	02	11.0	4.19578978715	11293.0004226	266.114623608	254.0	4.36320957613	766736.000465	8641.06887145	43.0	5.30494031306	767039.000106	3172.36455793	2197	1032	137	135	143	151	133	1260	0
DLR00013595	7	16	YBR260C	37	SD/MSG -ARG -HIS -LYS -URA +Canavanine +G418 +Thialysine	yku70_v2_R1_Steve	02	11.0	4.0929559265	9199.0005369	240.095589801	254.0	4.28332654279	672665.000464	8165.10402822	43.0	5.20590338173	665337.000192	3113.9742297	2329	1032	137	135	147	155	136	1047	0
DLR00013595	7	17	YCL056C	37	SD/MSG -ARG -HIS -LYS -URA +Canavanine +G418 +Thialysine	yku70_v2_R1_Steve	02	11.0	7.91504641761	2451.6	191.485385042	254.0	3.50066818373	109376.999831	6011.01276096	43.0	3.87842157061	106136.999954	2714.93737732	2469	1041	137	135	110	124	117	1835	0
DLR00013595	7	18	YBR259W	37	SD/MSG -ARG -HIS -LYS -URA +Canavanine +G418 +Thialysine	yku70_v2_R1_Steve	02	11.0	4.18514944549	9427.00001221	259.116899977	254.0	4.28483247655	628939.023192	6962.68365642	43.0	5.21996818613	619448.000438	2593.67137255	2603	1030	137	135	141	150	133	988	0
DLR00013595	7	19	YCL055W	37	SD/MSG -ARG -HIS -LYS -URA +Canavanine +G418 +Thialysine	yku70_v2_R1_Steve	02	11.0	4.65162265754	11052.2411953	276.759999531	254.0	4.51674041545	669210.000383	5487.85896773	43.0	5.51117972132	667340.999568	2879.9226397	2744	1033	137	135	136	146	131	898	0
DLR00013595	7	20	YBR258C	37	SD/MSG -ARG -HIS -LYS -URA +Canavanine +G418 +Thialysine	yku70_v2_R1_Steve	02	11.0	4.20865656255	7077.33762959	191.908235828	254.0	4.18234432894	392098.000287	4995.1638749	43.0	5.10616419999	388230.999818	2039.36447901	2876	1022	137	135	129	140	128	1195	6
DLR00013595	7	21	YCL051W	37	SD/MSG -ARG -HIS -LYS -URA +Canavanine +G418 +Thialysine	yku70_v2_R1_Steve	02	11.0	4.65254509958	9756.78682603	314.772843103	254.0	4.47366194388	566213.000338	5764.30284375	43.0	5.47012344619	561296.868256	2828.89307793	3020	1031	137	135	132	142	130	936	0
DLR00013595	7	22	YBR255W	37	SD/MSG -ARG -HIS -LYS -URA +Canavanine +G418 +Thialysine	yku70_v2_R1_Steve	02	11.0	3.36755204844	2711.29330807	204.762359343	254.0	3.5489617747	132751.000214	5148.55878853	43.0	4.15851266861	120689.999977	1492.37193092	3147	1027	137	135	112	126	119	906	9
DLR00013595	7	23	YCL050C	37	SD/MSG -ARG -HIS -LYS -URA +Canavanine +G418 +Thialysine	yku70_v2_R1_Steve	02	11.0	4.40201312206	9498.04268145	279.971593064	254.0	4.37721292219	562360.000027	4740.83645171	43.0	5.36093141388	563420.999286	3921.17403829	3287	1031	137	135	128	138	126	1277	0
DLR00013595	7	24	YOR202W	37	SD/MSG -ARG -HIS -LYS -URA +Canavanine +G418 +Thialysine	yku70_v2_R1_Steve	02	11.0	4.39372842837	10728.7053475	335.273178361	254.0	4.38121339521	784741.999761	5380.15702268	43.0	5.33518131823	780348.999272	7718.33633449	3423	1022	137	135	138	146	130	847	0
DLR00013595	8	1	YOR202W	37	SD/MSG -ARG -HIS -LYS -URA +Canavanine +G418 +Thialysine	yku70_v2_R1_Steve	02	11.0	0.511253140531	2175.9999997	353.579410843	254.0	12.0	34295.0378666	613.38538333	43.0	0.531516989756	10607.0	1663.24876196	281	1174	137	135	-1	-1	-1	9	0
DLR00013595	8	2	YDL020C	37	SD/MSG -ARG -HIS -LYS -URA +Canavanine +G418 +Thialysine	yku70_v2_R1_Steve	02	11.0	0.5	1894.0	300.470038431	254.0	12.0	29614.65615	600.106709402	43.0	0.5	8233.00000003	1292.62116236	405	1161	137	135	-1	-1	-1	0	0
DLR00013595	8	3	YDL135C	37	SD/MSG -ARG -HIS -LYS -URA +Canavanine +G418 +Thialysine	yku70_v2_R1_Steve	02	11.0	3.96498423731	9900.00038809	231.966653486	254.0	4.21145248987	804226.999978	8228.76020496	43.0	5.10702889303	798792.999772	4786.36672993	550	1170	137	135	146	153	137	1046	0
DLR00013595	8	4	YDL019C	37	SD/MSG -ARG -HIS -LYS -URA +Canavanine +G418 +Thialysine	yku70_v2_R1_Steve	02	11.0	4.08006912126	10279.0004323	276.829982175	254.0	4.22869078157	748438.000102	9178.9535883	43.0	5.14077277612	745176.999703	4654.45919433	687	1169	137	135	140	149	134	1029	0
DLR00013595	8	5	YDL134C-A	37	SD/MSG -ARG -HIS -LYS -URA +Canavanine +G418 +Thialysine	yku70_v2_R1_Steve	02	11.0	3.97447697509	9095.00084567	196.900729354	254.0	4.12798458658	628860.000139	8548.55454888	43.0	5.02839235472	622871.999869	4005.65682898	826	1172	137	135	138	147	133	963	0
DLR00013595	8	6	YDL018C	37	SD/MSG -ARG -HIS -LYS -URA +Canavanine +G418 +Thialysine	yku70_v2_R1_Steve	02	11.0	4.2498157517	11251.9999281	315.349957148	254.0	4.37205412639	910263.000261	8463.18388592	43.0	5.300453818	906353.999713	3919.70171916	960	1172	137	135	150	157	139	1018	0
DLR00013595	8	7	YDL134C	37	SD/MSG -ARG -HIS -LYS -URA +Canavanine +G418 +Thialysine	yku70_v2_R1_Steve	02	11.0	3.25060378118	6438.00016164	155.562909927	254.0	3.59611991014	447617.999588	6006.783232	43.0	4.39772224569	442644.998547	4008.70753768	1098	1169	137	135	139	148	133	1691	0
DLR00013595	8	8	YDL013W	37	SD/MSG -ARG -HIS -LYS -URA +Canavanine +G418 +Thialysine	yku70_v2_R1_Steve	02	11.0	0.5	355.5	60.2137254043	254.0	9.96107331663	27280.0035009	856.996178796	43.0	0.5	2025.99945999	300.739606665	1230	1164	137	135	-1	-1	-1	6	0
DLR00013595	8	9	YDL133W	37	SD/MSG -ARG -HIS -LYS -URA +Canavanine +G418 +Thialysine	yku70_v2_R1_Steve	02	11.0	4.07235341644	9755.00066606	227.101933655	254.0	4.24423614132	722770.000354	9229.86783257	43.0	5.15552865859	716892.000129	3682.32954026	1372	1171	137	135	145	153	135	966	0
DLR00013595	8	10	YDL012C	37	SD/MSG -ARG -HIS -LYS -URA +Canavanine +G418 +Thialysine	yku70_v2_R1_Steve	02	11.0	4.22690015241	10159.0000993	242.106484435	254.0	4.3457966653	749793.000539	9711.55620902	43.0	5.28024700427	744896.00036	4054.33697358	1509	1171	137	135	145	153	135	1033	0
DLR00013595	8	11	YDL133C-A	37	SD/MSG -ARG -HIS -LYS -URA +Canavanine +G418 +Thialysine	yku70_v2_R1_Steve	02	11.0	3.68777040552	7818.00066716	227.79071903	254.0	3.82501347046	458396.000029	6890.62888059	43.0	4.67118801515	456891.999833	2858.82631802	1646	1166	137	135	130	140	126	1353	1
DLR00013595	8	12	YDL011C	37	SD/MSG -ARG -HIS -LYS -URA +Canavanine +G418 +Thialysine	yku70_v2_R1_Steve	02	11.0	9.0	2249.1	207.832507943	254.0	7.61664395856	60444.8546629	2195.36300169	43.0	6.57689846035	44668.1810849	1596.13846319	1785	1168	137	135	98	113	108	93	0
DLR00013595	8	13	YDL131W	37	SD/MSG -ARG -HIS -LYS -URA +Canavanine +G418 +Thialysine	yku70_v2_R1_Steve	02	11.0	3.82242802516	8271.00098953	220.666412242	254.0	4.02871631109	526838.000197	8343.67953802	43.0	4.90640015515	522520.000046	3681.94186032	1921	1167	137	135	136	145	129	1266	0
DLR00013595	8	14	YDL010W	37	SD/MSG -ARG -HIS -LYS -URA +Canavanine +G418 +Thialysine	yku70_v2_R1_Steve	02	11.0	4.15558597435	11167.4499391	300.371902041	254.0	4.27298121315	730352.000438	10499.1560418	43.0	5.19658970524	729801.000342	4358.8729504	2055	1165	137	135	139	147	130	1168	0
DLR00013595	8	15	YDL130W-A	37	SD/MSG -ARG -HIS -LYS -URA +Canavanine +G418 +Thialysine	yku70_v2_R1_Steve	02	11.0	4.15604507697	9708.00022871	309.993857267	254.0	4.26236287009	634352.000479	8150.1324407	43.0	5.18816917779	631721.000256	2998.74592175	2192	1166	137	135	139	147	130	1073	0
DLR00013595	8	16	YDL006W	37	SD/MSG -ARG -HIS -LYS -URA +Canavanine +G418 +Thialysine	yku70_v2_R1_Steve	02	11.0	0.5	1297.99996305	195.104023468	254.0	12.0	32719.5	988.097075619	43.0	0.5	6116.99996589	921.12729951	2323	1161	137	135	-1	-1	-1	0	0
DLR00013595	8	17	YDL130W	37	SD/MSG -ARG -HIS -LYS -URA +Canavanine +G418 +Thialysine	yku70_v2_R1_Steve	02	11.0	3.91839865446	4991.24144472	278.429536643	254.0	3.72892316493	250618.999891	5671.10373714	43.0	4.53550223688	246719.999943	2641.52203583	2465	1166	137	135	120	132	121	1542	0
DLR00013595	8	18	YDL002C	37	SD/MSG -ARG -HIS -LYS -URA +Canavanine +G418 +Thialysine	yku70_v2_R1_Steve	02	11.0	0.5	2036.0	291.775047286	254.0	12.0	29338.5102258	646.97195948	43.0	0.5	9153.0	1311.21020627	2597	1161	137	135	-1	-1	-1	0	0
DLR00013595	8	19	YDL129W	37	SD/MSG -ARG -HIS -LYS -URA +Canavanine +G418 +Thialysine	yku70_v2_R1_Steve	02	11.0	4.43761625485	9979.81728946	272.382754117	254.0	4.47461807355	653014.00081	5836.48489244	43.0	5.4514347576	648941.000453	2203.43548231	2739	1163	137	135	140	149	134	990	4
DLR00013595	8	20	YDL001W	37	SD/MSG -ARG -HIS -LYS -URA +Canavanine +G418 +Thialysine	yku70_v2_R1_Steve	02	11.0	4.79464797957	10486.8913361	181.393720184	254.0	4.64311224237	595278.000311	5387.34113893	43.0	5.65187939791	594617.000015	2406.76420717	2876	1162	137	135	131	142	129	901	0
DLR00013595	8	21	YDL128W	37	SD/MSG -ARG -HIS -LYS -URA +Canavanine +G418 +Thialysine	yku70_v2_R1_Steve	02	11.0	4.81933265075	9109.54525509	282.527818912	254.0	4.69517759483	585932.000075	4624.09048625	43.0	5.69888156958	581626.999202	2139.7016663	3013	1162	137	135	138	148	134	926	0
DLR00013595	8	22	YCR106W	37	SD/MSG -ARG -HIS -LYS -URA +Canavanine +G418 +Thialysine	yku70_v2_R1_Steve	02	11.0	5.15159386609	10697.225262	321.862993652	254.0	4.86000136864	746995.999469	4602.20182338	43.0	5.88955343415	742421.997884	3517.31581555	3149	1163	137	135	140	149	134	896	0
DLR00013595	8	23	YDL127W	37	SD/MSG -ARG -HIS -LYS -URA +Canavanine +G418 +Thialysine	yku70_v2_R1_Steve	02	11.0	4.27042628119	7933.28639606	269.878430719	254.0	4.25765238858	442872.000366	4820.9606786	43.0	5.21776243294	439453.501602	2493.11435184	3281	1165	137	135	125	135	124	1172	0
DLR00013595	8	24	YOR202W	37	SD/MSG -ARG -HIS -LYS -URA +Canavanine +G418 +Thialysine	yku70_v2_R1_Steve	02	11.0	4.982994779	13068.5419011	335.743332632	254.0	4.83767907132	1034427.0	6829.80764762	43.0	5.8689325562	1033912.99988	10901.3513921	3418	1162	137	135	143	150	133	925	15
DLR00013595	9	1	YOR202W	37	SD/MSG -ARG -HIS -LYS -URA +Canavanine +G418 +Thialysine	yku70_v2_R1_Steve	02	11.0	0.5	1264.9999801	243.162354248	254.0	9.723987625	34350.0548819	484.475718253	43.0	0.5	5160.99997726	1009.95395522	268	1296	137	135	-1	-1	-1	0	0
DLR00013595	9	2	YBR281C	37	SD/MSG -ARG -HIS -LYS -URA +Canavanine +G418 +Thialysine	yku70_v2_R1_Steve	02	11.0	3.83312494585	10015.1357484	273.975630011	254.0	4.02244921706	908905.999105	8103.38341613	43.0	4.86416430246	902784.998259	8609.57421939	415	1308	137	135	149	155	137	1117	0
DLR00013595	9	3	YCR011C	37	SD/MSG -ARG -HIS -LYS -URA +Canavanine +G418 +Thialysine	yku70_v2_R1_Steve	02	11.0	3.93772174591	10465.6829748	262.107659314	254.0	4.09265465475	731812.99995	7720.67571149	43.0	4.981393243	729876.999729	6118.79381785	560	1309	137	135	134	143	129	1086	0
DLR00013595	9	4	YBR280C	37	SD/MSG -ARG -HIS -LYS -URA +Canavanine +G418 +Thialysine	yku70_v2_R1_Steve	02	11.0	3.95292944456	8661.00066007	181.783232225	254.0	4.13452355374	585913.000215	7881.90776098	43.0	5.03881354898	580382.999953	3662.71768194	692	1310	137	135	134	144	130	987	11
DLR00013595	9	5	YCR010C	37	SD/MSG -ARG -HIS -LYS -URA +Canavanine +G418 +Thialysine	yku70_v2_R1_Steve	02	11.0	4.27564911648	11267.0000059	249.042619569	254.0	4.37266970476	832510.000428	9074.31088861	43.0	5.31437614701	829229.999904	3680.04393063	834	1309	137	135	142	150	135	946	0
DLR00013595	9	6	YBR278W	37	SD/MSG -ARG -HIS -LYS -URA +Canavanine +G418 +Thialysine	yku70_v2_R1_Steve	02	11.0	0.5	366.3	61.2120150146	254.0	11.5190193178	26230.3772945	558.91387581	43.0	0.5	1828.99938609	291.365432844	966	1300	137	135	-1	-1	-1	21	0
DLR00013595	9	7	YCR009C	37	SD/MSG -ARG -HIS -LYS -URA +Canavanine +G418 +Thialysine	yku70_v2_R1_Steve	02	11.0	0.5	914.99989484	133.758644505	254.0	10.5366638793	26303.594433	539.638106186	43.0	0.5	4215.99995453	638.725798848	1090	1296	137	135	-1	-1	-1	0	0
DLR00013595	9	8	YBR277C	37	SD/MSG -ARG -HIS -LYS -URA +Canavanine +G418 +Thialysine	yku70_v2_R1_Steve	02	11.0	4.00019349908	10054.0003233	175.78253452	254.0	4.25990332327	790967.000346	7833.72100318	43.0	5.16283001072	787508.000078	1974.05891048	1238	1307	137	135	149	156	138	1234	0
DLR00013595	9	9	YCR008W	37	SD/MSG -ARG -HIS -LYS -URA +Canavanine +G418 +Thialysine	yku70_v2_R1_Steve	02	11.0	1.03969998759	751.000003726	146.155263101	254.0	8.42566317648	33277.8537327	1158.0181901	43.0	2.08464731671	8281.87187755	912.402526175	1374	1310	137	135	92	108	106	12	0
DLR00013595	9	10	YBR276C	37	SD/MSG -ARG -HIS -LYS -URA +Canavanine +G418 +Thialysine	yku70_v2_R1_Steve	02	11.0	4.15729290312	10202.0000818	196.261096647	254.0	4.25108147968	716859.000415	9242.42631638	43.0	5.16666185785	712336.000233	3548.04445149	1509	1309	137	135	141	149	132	952	0
DLR00013595	9	11	YCR007C	37	SD/MSG -ARG -HIS -LYS -URA +Canavanine +G418 +Thialysine	yku70_v2_R1_Steve	02	11.0	3.98435349922	10233.0006271	219.72153818	254.0	4.17710761672	704732.000234	9866.10248718	43.0	5.07810088606	703941.000026	4276.69663193	1648	1308	137	135	140	149	132	1376	0
DLR00013595	9	12	YBR275C	37	SD/MSG -ARG -HIS -LYS -URA +Canavanine +G418 +Thialysine	yku70_v2_R1_Steve	02	11.0	0.5	824.999853628	120.316471642	254.0	12.0	29356.4776468	402.218021098	43.0	0.5	3536.99990905	516.158066836	1779	1292	137	135	-1	-1	-1	3	0
DLR00013595	9	13	YCR006C	37	SD/MSG -ARG -HIS -LYS -URA +Canavanine +G418 +Thialysine	yku70_v2_R1_Steve	02	11.0	4.24428363601	11623.0002403	248.206941466	254.0	4.37597234526	785300.000659	9388.06000518	43.0	5.31953384648	786801.000564	3128.25809379	1920	1305	137	135	142	149	132	1247	0
DLR00013595	9	14	YBR274W	37	SD/MSG -ARG -HIS -LYS -URA +Canavanine +G418 +Thialysine	yku70_v2_R1_Steve	02	11.0	3.67338681949	5879.9329311	106.849076206	254.0	4.11113871064	399607.000959	6331.38429924	43.0	4.98308733813	399429.711799	2590.29037789	2054	1295	137	135	141	150	134	1936	0
DLR00013595	9	15	YCR005C	37	SD/MSG -ARG -HIS -LYS -URA +Canavanine +G418 +Thialysine	yku70_v2_R1_Steve	02	11.0	4.3127505509	10265.9999776	280.022502014	254.0	4.38638728141	656453.407773	7254.41112953	43.0	5.35636551503	651103.000742	2328.92787465	2196	1306	137	135	137	145	129	1176	0
DLR00013595	9	16	YBR273C	37	SD/MSG -ARG -HIS -LYS -URA +Canavanine +G418 +Thialysine	yku70_v2_R1_Steve	02	11.0	4.57035057435	9960.99958101	253.082615611	254.0	4.75197385446	762345.000193	5063.28062003	43.0	5.75418216911	756064.410284	1444.17113806	2330	1302	137	135	151	157	138	979	0
DLR00013595	9	17	YCR001W	37	SD/MSG -ARG -HIS -LYS -URA +Canavanine +G418 +Thialysine	yku70_v2_R1_Steve	02	11.0	4.42009111142	11943.9998619	353.168686584	254.0	4.48269814931	827941.00092	8903.25020624	43.0	5.44997732969	826670.0006	3215.54217281	2473	1307	137	135	143	151	134	1085	0
DLR00013595	9	18	YBR272C	37	SD/MSG -ARG -HIS -LYS -URA +Canavanine +G418 +Thialysine	yku70_v2_R1_Steve	02	11.0	9.0	1599.3	78.7528176266	254.0	5.74254145013	64513.8	4235.23525648	43.0	4.30582405291	54754.2280225	1884.01570192	2606	1300	137	135	103	118	114	766	0
DLR00013595	9	19	YCL076W	37	SD/MSG -ARG -HIS -LYS -URA +Canavanine +G418 +Thialysine	yku70_v2_R1_Steve	02	11.0	3.80438930465	7092.0009341	194.012389533	254.0	3.97047577937	378956.000404	6351.46825194	43.0	4.8473809515	378781.000234	2668.37728884	2741	1307	137	135	127	139	127	1526	0
DLR00013595	9	20	YBR271W	37	SD/MSG -ARG -HIS -LYS -URA +Canavanine +G418 +Thialysine	yku70_v2_R1_Steve	02	11.0	5.02283883705	10510.9950451	190.357433493	254.0	5.06882935343	774871.998377	3558.87952852	43.0	6.10415916914	771208.99635	2175.69121833	2879	1302	137	135	148	156	140	1055	0
DLR00013595	9	21	YCL075W	37	SD/MSG -ARG -HIS -LYS -URA +Canavanine +G418 +Thialysine	yku70_v2_R1_Steve	02	11.0	4.23952795818	8224.99999052	200.76598298	254.0	4.24281490709	418783.00065	5892.09200441	43.0	5.19495422281	420435.00042	2278.14860438	3018	1307	137	135	124	136	125	1259	0
DLR00013595	9	22	YBR270C	37	SD/MSG -ARG -HIS -LYS -URA +Canavanine +G418 +Thialysine	yku70_v2_R1_Steve	02	11.0	4.56584711597	8378.30069476	200.728910063	254.0	4.53023658158	541336.000183	4466.72051258	43.0	5.5313748697	531103.237997	1681.9922455	3154	1300	137	135	134	144	131	876	0
DLR00013595	9	23	YCL074W	37	SD/MSG -ARG -HIS -LYS -URA +Canavanine +G418 +Thialysine	yku70_v2_R1_Steve	02	11.0	4.74899159852	11159.5554774	276.418716017	254.0	4.70116714853	791460.999801	4376.9792588	43.0	5.7194936203	791721.999599	5728.89314376	3292	1309	137	135	137	145	131	1170	0
DLR00013595	9	24	YOR202W	37	SD/MSG -ARG -HIS -LYS -URA +Canavanine +G418 +Thialysine	yku70_v2_R1_Steve	02	11.0	4.65164427753	10961.7472162	406.059010885	254.0	4.6238356782	847978.955502	5280.92414957	43.0	5.61096321496	851791.999069	8120.78281992	3424	1296	137	135	142	148	132	847	0
DLR00013595	10	1	YOR202W	37	SD/MSG -ARG -HIS -LYS -URA +Canavanine +G418 +Thialysine	yku70_v2_R1_Steve	02	11.0	3.76907126297	10704.537152	361.834887659	254.0	3.96912133842	954118.998874	8575.04794224	43.0	4.79366345973	948491.998079	9005.17401858	282	1446	137	135	145	151	134	898	0
DLR00013595	10	2	YDL038C	37	SD/MSG -ARG -HIS -LYS -URA +Canavanine +G418 +Thialysine	yku70_v2_R1_Steve	02	11.0	4.34367612878	10799.7050617	402.61299445	254.0	4.39018209884	940145.999788	7418.61992139	43.0	5.31748233798	936252.999383	8683.5603812	418	1445	137	135	147	153	135	1122	0
DLR00013595	10	3	YDL157C	37	SD/MSG -ARG -HIS -LYS -URA +Canavanine +G418 +Thialysine	yku70_v2_R1_Steve	02	11.0	4.27779556447	9768.99998691	298.987864396	254.0	4.3108274492	691304.00048	7995.57483562	43.0	5.24799425707	686344.000134	3500.13832186	558	1444	137	135	134	143	130	851	0
DLR00013595	10	4	YDL037C	37	SD/MSG -ARG -HIS -LYS -URA +Canavanine +G418 +Thialysine	yku70_v2_R1_Steve	02	11.0	4.36114082182	10595.9998972	325.386576273	254.0	4.39067038219	733182.000541	8203.41555273	43.0	5.34678138518	729934.000109	4093.68811877	691	1442	137	135	136	145	131	927	0
DLR00013595	10	5	YDL156W	37	SD/MSG -ARG -HIS -LYS -URA +Canavanine +G418 +Thialysine	yku70_v2_R1_Steve	02	11.0	4.18986730245	8956.00003062	209.14867812	254.0	4.28795115147	622658.000623	7246.15053494	43.0	5.22457765844	615677.0004	2798.77985213	828	1449	137	135	138	147	132	899	0
DLR00013595	10	6	YDL036C	37	SD/MSG -ARG -HIS -LYS -URA +Canavanine +G418 +Thialysine	yku70_v2_R1_Steve	02	11.0	4.23188940961	11744.8449901	294.732276703	254.0	4.36382240187	904113.000247	8000.187953	43.0	5.29261975712	901929.999699	3434.37418686	965	1444	137	135	146	153	137	1044	0
DLR00013595	10	7	YDL155W	37	SD/MSG -ARG -HIS -LYS -URA +Canavanine +G418 +Thialysine	yku70_v2_R1_Steve	02	11.0	0.5	846.999923261	166.986156571	254.0	9.57552222325	29231.3161405	552.257944349	43.0	0.535142721145	5284.99999934	1022.98172466	1098	1423	137	135	92	111	109	2	0
DLR00013595	10	8	YDL035C	37	SD/MSG -ARG -HIS -LYS -URA +Canavanine +G418 +Thialysine	yku70_v2_R1_Steve	02	11.0	3.79376231305	8613.00023037	194.70969523	254.0	3.90079503641	561457.000002	5726.06493804	43.0	4.75523017445	558146.999406	2026.27776688	1235	1443	137	135	133	143	128	1164	0
DLR00013595	10	9	YDL154W	37	SD/MSG -ARG -HIS -LYS -URA +Canavanine +G418 +Thialysine	yku70_v2_R1_Steve	02	11.0	3.67689706957	8704.00063964	188.403408359	254.0	3.9225140872	584086.0	7648.98395795	43.0	4.77528005423	579757.999643	3781.92564325	1371	1440	137	135	136	145	129	1095	0
DLR00013595	10	10	YDL034W	37	SD/MSG -ARG -HIS -LYS -URA +Canavanine +G418 +Thialysine	yku70_v2_R1_Steve	02	11.0	4.14602486655	10385.000505	303.054698525	254.0	4.23791353149	712427.534258	7919.47584326	43.0	5.1636125309	709042.000101	2940.79682579	1507	1445	137	135	138	147	131	1397	0
DLR00013595	10	11	YDL149W	37	SD/MSG -ARG -HIS -LYS -URA +Canavanine +G418 +Thialysine	yku70_v2_R1_Steve	02	11.0	3.9695242368	9363.00115791	192.975037555	254.0	4.17661998991	644216.000399	8988.94107765	43.0	5.07962014284	640865.000323	3790.81635705	1646	1443	137	135	140	148	131	1150	0
DLR00013595	10	12	YDL033C	37	SD/MSG -ARG -HIS -LYS -URA +Canavanine +G418 +Thialysine	yku70_v2_R1_Steve	02	11.0	0.5	950.999906208	140.011689886	254.0	11.3665260959	29482.8580156	467.775494846	43.0	0.5	4965.99997726	749.407542447	1776	1430	137	135	-1	-1	-1	0	0
DLR00013595	10	13	YDL146W	37	SD/MSG -ARG -HIS -LYS -URA +Canavanine +G418 +Thialysine	yku70_v2_R1_Steve	02	11.0	4.28075952921	9713.99988786	254.300618747	254.0	4.36346659554	681654.000714	7722.88875322	43.0	5.30727663013	676882.000562	2622.68275031	1921	1441	137	135	141	149	132	855	0
DLR00013595	10	14	YDL027C	37	SD/MSG -ARG -HIS -LYS -URA +Canavanine +G418 +Thialysine	yku70_v2_R1_Steve	02	11.0	4.54377188649	12517.9996234	309.239261164	254.0	4.58492037706	825936.000793	8095.29407915	43.0	5.57538835858	826392.000517	3088.64089488	2056	1439	137	135	139	147	130	975	0
DLR00013595	10	15	YDL144C	37	SD/MSG -ARG -HIS -LYS -URA +Canavanine +G418 +Thialysine	yku70_v2_R1_Steve	02	11.0	4.55030888002	10052.0071168	244.681242316	254.0	4.52553482312	676328.000721	6773.11070925	43.0	5.50671727506	673798.000239	2509.88765835	2192	1436	137	135	140	148	131	965	0
DLR00013595	10	16	YDL026W	37	SD/MSG -ARG -HIS -LYS -URA +Canavanine +G418 +Thialysine	yku70_v2_R1_Steve	02	11.0	4.47649291446	10860.9997118	270.672928403	254.0	4.49060886751	704645.000934	7184.24885166	43.0	5.4648858572	703933.000828	2271.25084027	2328	1439	137	135	138	146	130	966	0
DLR00013595	10	17	YDL142C	37	SD/MSG -ARG -HIS -LYS -URA +Canavanine +G418 +Thialysine	yku70_v2_R1_Steve	02	11.0	0.860403431669	1385.99999783	252.96901456	254.0	12.0	33523.9195295	665.497405734	43.0	12.0	6650.1	986.219138191	2464	1440	137	135	97	112	110	70	7
DLR00013595	10	18	YDL025C	37	SD/MSG -ARG -HIS -LYS -URA +Canavanine +G418 +Thialysine	yku70_v2_R1_Steve	02	11.0	5.30860917525	12484.5597562	336.283635446	254.0	5.00248977027	963208.999676	5050.10413079	43.0	6.03407958829	961820.998201	4355.8415039	2601	1438	137	135	150	157	138	1024	0
DLR00013595	10	19	YDL138W	37	SD/MSG -ARG -HIS -LYS -URA +Canavanine +G418 +Thialysine	yku70_v2_R1_Steve	02	11.0	4.34050397436	9121.99984601	235.740525935	254.0	4.39247552708	534411.000684	5925.65597745	43.0	5.36344984432	531883.000444	1772.42702876	2738	1436	137	135	133	143	129	1061	0
DLR00013595	10	20	YDL024C	37	SD/MSG -ARG -HIS -LYS -URA +Canavanine +G418 +Thialysine	yku70_v2_R1_Steve	02	11.0	4.81006945236	10141.1983829	290.559361169	254.0	4.6875613617	646630.000186	5218.97078502	43.0	5.70062609559	645123.999971	2461.68070557	2876	1438	137	135	137	147	132	1115	0
DLR00013595	10	21	YDL137W	37	SD/MSG -ARG -HIS -LYS -URA +Canavanine +G418 +Thialysine	yku70_v2_R1_Steve	02	11.0	4.49732717171	8886.35016428	218.463141057	254.0	4.45697467964	527175.000288	5194.06424772	43.0	5.44746026227	525842.999599	2214.45400076	3018	1434	137	135	132	142	130	1113	0
DLR00013595	10	22	YDL023C	37	SD/MSG -ARG -HIS -LYS -URA +Canavanine +G418 +Thialysine	yku70_v2_R1_Steve	02	11.0	5.12415638125	11202.0315084	369.465198787	254.0	4.64505992714	739270.999985	5448.90834651	43.0	5.66927445115	728562.138731	3925.94095115	3152	1437	137	135	134	143	130	748	0
DLR00013595	10	23	YDL136W	37	SD/MSG -ARG -HIS -LYS -URA +Canavanine +G418 +Thialysine	yku70_v2_R1_Steve	02	11.0	0.578281455022	1273.99999437	249.56897042	254.0	10.865687033	31421.4515202	329.41023054	43.0	1.01900335255	10280.0000014	1851.47242708	3283	1443	137	135	111	120	115	57	17
DLR00013595	10	24	YOR202W	37	SD/MSG -ARG -HIS -LYS -URA +Canavanine +G418 +Thialysine	yku70_v2_R1_Steve	02	11.0	4.86474112611	13351.242619	336.379604438	254.0	4.83321056645	1099272.34329	5203.96222255	43.0	5.84501828294	1108212.99919	10145.6062406	3418	1437	137	135	146	152	135	939	17
DLR00013595	11	1	YOR202W	37	SD/MSG -ARG -HIS -LYS -URA +Canavanine +G418 +Thialysine	yku70_v2_R1_Steve	02	11.0	3.9641554199	12368.5329107	408.547552927	254.0	4.14722301825	1031112.99955	8430.77297035	43.0	5.00193816034	1029141.99863	8598.16963956	292	1581	137	135	141	147	132	902	12
DLR00013595	11	2	YBR293W	37	SD/MSG -ARG -HIS -LYS -URA +Canavanine +G418 +Thialysine	yku70_v2_R1_Steve	02	11.0	4.55738878215	10471.0211158	255.233407682	254.0	4.68141763949	940876.000172	4860.27650285	43.0	5.67623861718	934635.999183	4581.27007332	427	1578	137	135	150	155	138	906	1
DLR00013595	11	3	YCR024C-A	37	SD/MSG -ARG -HIS -LYS -URA +Canavanine +G418 +Thialysine	yku70_v2_R1_Steve	02	11.0	9.0	1871.1	111.781008386	254.0	5.83790449491	68019.3	3724.4310648	43.0	4.96490875201	53491.3641376	2697.81898001	559	1584	137	135	96	110	108	320	0
DLR00013595	11	4	YBR292C	37	SD/MSG -ARG -HIS -LYS -URA +Canavanine +G418 +Thialysine	yku70_v2_R1_Steve	02	11.0	4.25349242146	9903.99997883	333.677860209	254.0	4.34342896695	677224.000573	7576.90917271	43.0	5.28741881642	673197.000166	3391.99206899	689	1583	137	135	135	143	130	927	0
DLR00013595	11	5	YCR023C	37	SD/MSG -ARG -HIS -LYS -URA +Canavanine +G418 +Thialysine	yku70_v2_R1_Steve	02	11.0	4.14101266656	9847.00003066	273.344563506	254.0	4.25927835095	644659.000446	6794.74779099	43.0	5.19051330954	643766.000073	2745.29031827	833	1585	137	135	134	143	130	1129	0
DLR00013595	11	6	YBR291C	37	SD/MSG -ARG -HIS -LYS -URA +Canavanine +G418 +Thialysine	yku70_v2_R1_Steve	02	11.0	4.16094283971	10666.000058	259.042708736	254.0	4.31984258293	814111.000296	7331.27321072	43.0	5.24224555028	810430.999765	2664.29395534	965	1584	137	135	145	152	135	1001	0
DLR00013595	11	7	YCR022C	37	SD/MSG -ARG -HIS -LYS -URA +Canavanine +G418 +Thialysine	yku70_v2_R1_Steve	02	11.0	3.95211203379	11601.0002816	270.165031838	254.0	4.15445991161	896517.0	8418.43462083	43.0	5.03303428696	894920.999545	3550.16023467	1105	1583	137	135	146	153	136	1208	19
DLR00013595	11	8	YBR290W	37	SD/MSG -ARG -HIS -LYS -URA +Canavanine +G418 +Thialysine	yku70_v2_R1_Steve	02	11.0	3.40885618001	7102.00006899	174.726646012	254.0	3.55566813953	431706.000007	4520.5685582	43.0	4.35462753511	428603.998811	1507.68069702	1242	1582	137	135	128	138	125	1354	0
DLR00013595	11	9	YCR021C	37	SD/MSG -ARG -HIS -LYS -URA +Canavanine +G418 +Thialysine	yku70_v2_R1_Steve	02	11.0	4.06641863566	11358.0006538	223.163594704	254.0	4.25816416347	911201.000125	10303.5640873	43.0	5.15369027976	907457.999915	3796.79141466	1380	1581	137	135	148	155	136	998	0
DLR00013595	11	10	YBR289W	37	SD/MSG -ARG -HIS -LYS -URA +Canavanine +G418 +Thialysine	yku70_v2_R1_Steve	02	11.0	0.5	577.999592148	84.1377142657	254.0	9.34190039829	28718.0889323	583.004425797	43.0	0.5	2391.99965894	347.400128531	1513	1578	137	135	-1	-1	-1	5	0
DLR00013595	11	11	YCR020C-A	37	SD/MSG -ARG -HIS -LYS -URA +Canavanine +G418 +Thialysine	yku70_v2_R1_Steve	02	11.0	4.57718035076	12039.496385	200.770083391	254.0	4.64470779518	925765.001107	7664.88747199	43.0	5.63444310154	924488.000966	1906.81968679	1650	1585	137	135	146	153	135	987	7
DLR00013595	11	12	YBR288C	37	SD/MSG -ARG -HIS -LYS -URA +Canavanine +G418 +Thialysine	yku70_v2_R1_Steve	02	11.0	4.02937222865	9331.80254162	208.586384893	254.0	4.17590924338	627430.000094	7201.6448695	43.0	5.08373293383	625163.999558	3607.87216222	1780	1580	137	135	137	145	128	1008	11
DLR00013595	11	13	YCR020C	37	SD/MSG -ARG -HIS -LYS -URA +Canavanine +G418 +Thialysine	yku70_v2_R1_Steve	02	11.0	3.55195563658	6444.5457435	206.252241823	254.0	3.81797495643	355292.000219	6395.61659649	43.0	4.65870551417	355110.000046	3451.43661176	1920	1579	137	135	125	135	123	1384	0
DLR00013595	11	14	YBR287W	37	SD/MSG -ARG -HIS -LYS -URA +Canavanine +G418 +Thialysine	yku70_v2_R1_Steve	02	11.0	4.03368665137	8405.001176	186.865254678	254.0	4.21538449535	529678.000847	8867.39326084	43.0	5.13095043246	525879.000858	4499.72474011	2059	1575	137	135	133	142	127	891	0
DLR00013595	11	15	YCR019W	37	SD/MSG -ARG -HIS -LYS -URA +Canavanine +G418 +Thialysine	yku70_v2_R1_Steve	02	11.0	6.07424067734	2478.6	206.476943522	254.0	3.54309686751	136154.000077	5391.55188244	43.0	4.12635443471	128222.999953	1649.10341749	2198	1577	137	135	115	127	119	1570	0
DLR00013595	11	16	YBR286W	37	SD/MSG -ARG -HIS -LYS -URA +Canavanine +G418 +Thialysine	yku70_v2_R1_Steve	02	11.0	4.20754517623	9080.00008099	186.194733424	254.0	4.43425301117	648004.000891	7289.52772703	43.0	5.39364978454	642011.000805	2728.68697954	2331	1577	137	135	143	150	134	981	0
DLR00013595	11	17	YCR017C	37	SD/MSG -ARG -HIS -LYS -URA +Canavanine +G418 +Thialysine	yku70_v2_R1_Steve	02	11.0	3.93238073066	6874.00076038	235.564759622	254.0	3.98753006407	379594.000308	6413.53215902	43.0	4.87785304477	379399.484392	2599.33201049	2475	1577	137	135	127	137	125	1785	0
DLR00013595	11	18	YBR285W	37	SD/MSG -ARG -HIS -LYS -URA +Canavanine +G418 +Thialysine	yku70_v2_R1_Steve	02	11.0	4.88812231352	9837.18472832	220.364127914	254.0	4.92726348288	772509.999508	4240.44182588	43.0	5.95547821496	763120.506849	1436.20205523	2606	1578	137	135	150	157	139	958	0
DLR00013595	11	19	YCR016W	37	SD/MSG -ARG -HIS -LYS -URA +Canavanine +G418 +Thialysine	yku70_v2_R1_Steve	02	11.0	4.3741964557	9281.09037206	284.522497323	254.0	4.36097132663	518712.000752	6266.64404247	43.0	5.33188328409	520346.000441	2375.9102955	2750	1578	137	135	129	140	127	1334	0
DLR00013595	11	20	YBR284W	37	SD/MSG -ARG -HIS -LYS -URA +Canavanine +G418 +Thialysine	yku70_v2_R1_Steve	02	11.0	4.5374904007	7727.78390229	198.760533573	254.0	4.64130665646	527747.000027	4623.58010561	43.0	5.63305450672	521604.998917	1396.36281963	2881	1576	137	135	140	149	135	1249	0
DLR00013595	11	21	YCR015C	37	SD/MSG -ARG -HIS -LYS -URA +Canavanine +G418 +Thialysine	yku70_v2_R1_Steve	02	11.0	4.55024631717	10369.7879424	296.033307325	254.0	4.52337229302	660750.000547	6127.60127835	43.0	5.51931203255	660828.000001	2460.71307805	3021	1580	137	135	135	145	132	1200	0
DLR00013595	11	22	YBR283C	37	SD/MSG -ARG -HIS -LYS -URA +Canavanine +G418 +Thialysine	yku70_v2_R1_Steve	02	11.0	1.0640600225	643.5	124.177967264	254.0	8.28265864451	32891.5025225	1093.83562919	43.0	2.89653793647	7376.87052318	583.565576773	3154	1577	137	135	94	110	108	28	0
DLR00013595	11	23	YCR014C	37	SD/MSG -ARG -HIS -LYS -URA +Canavanine +G418 +Thialysine	yku70_v2_R1_Steve	02	11.0	4.52395682449	10944.3576998	303.271094754	254.0	4.54029480927	818195.000079	5178.37209169	43.0	5.52615928923	818051.999082	4935.91425126	3293	1578	137	135	138	146	132	1246	0
DLR00013595	11	24	YOR202W	37	SD/MSG -ARG -HIS -LYS -URA +Canavanine +G418 +Thialysine	yku70_v2_R1_Steve	02	11.0	3.3942328874	7254.00011031	147.391659624	254.0	3.66494178237	470401.999649	5115.38323638	43.0	4.47189906575	466807.998176	2735.14190794	3427	1571	137	135	128	136	124	1323	0
DLR00013595	12	1	YOR202W	37	SD/MSG -ARG -HIS -LYS -URA +Canavanine +G418 +Thialysine	yku70_v2_R1_Steve	02	11.0	3.71148490523	9522.68724528	400.804749815	254.0	3.88114489035	774304.999257	8131.13504948	43.0	4.69991374241	765537.998155	6265.38090224	285	1719	137	135	138	144	130	714	0
DLR00013595	12	2	YDL054C	37	SD/MSG -ARG -HIS -LYS -URA +Canavanine +G418 +Thialysine	yku70_v2_R1_Steve	02	11.0	4.34586821734	11505.9997813	488.474355937	254.0	4.4118252385	960476.999891	8485.34289288	43.0	5.34347767246	956099.999333	7432.33630979	418	1720	137	135	142	148	132	949	0
DLR00013595	12	3	YDL173W	37	SD/MSG -ARG -HIS -LYS -URA +Canavanine +G418 +Thialysine	yku70_v2_R1_Steve	02	11.0	3.93055566666	8016.31553251	312.154721536	254.0	4.05741167431	533310.000162	7232.62587086	43.0	4.94939091851	524768.239056	3056.40279747	554	1715	137	135	129	138	126	976	0
DLR00013595	12	4	YDL053C	37	SD/MSG -ARG -HIS -LYS -URA +Canavanine +G418 +Thialysine	yku70_v2_R1_Steve	02	11.0	4.55872555801	11356.9992408	255.22968105	254.0	4.57009586547	850212.000544	7007.75576486	43.0	5.55498134973	846015.999841	3205.98219667	686	1719	137	135	141	148	133	738	0
DLR00013595	12	5	YDL172C	37	SD/MSG -ARG -HIS -LYS -URA +Canavanine +G418 +Thialysine	yku70_v2_R1_Steve	02	11.0	4.55994663045	11056.9990886	309.032013856	254.0	4.51902609537	860602.000553	6461.86158075	43.0	5.49275638192	855766.999856	3747.69878251	830	1718	137	135	144	152	136	860	0
DLR00013595	12	6	YDL042C	37	SD/MSG -ARG -HIS -LYS -URA +Canavanine +G418 +Thialysine	yku70_v2_R1_Steve	02	11.0	0.5	820.999853628	120.138893519	254.0	10.2988515755	27291.3663176	536.415928194	43.0	0.5	3618.99988631	529.332940213	964	1712	137	135	-1	-1	-1	6	0
DLR00013595	12	7	YDL171C	37	SD/MSG -ARG -HIS -LYS -URA +Canavanine +G418 +Thialysine	yku70_v2_R1_Steve	02	11.0	2.10109341791	1275.88396686	135.170719837	254.0	2.93669623723	66419.9997485	4827.93269432	43.0	2.85121460097	50955.7360693	858.98928959	1109	1720	137	135	104	118	114	985	0
DLR00013595	12	8	YDL052C	37	SD/MSG -ARG -HIS -LYS -URA +Canavanine +G418 +Thialysine	yku70_v2_R1_Steve	02	11.0	0.5	390.6	83.8062251642	254.0	10.1867413353	27848.9629899	476.015443098	43.0	0.5	2470.9998181	473.233877427	1231	1705	137	135	88	104	104	0	0
DLR00013595	12	9	YDL170W	37	SD/MSG -ARG -HIS -LYS -URA +Canavanine +G418 +Thialysine	yku70_v2_R1_Steve	02	11.0	8.91780532285	1656.9	125.885583607	254.0	6.15792002703	61560.0	3254.50953285	43.0	5.65335645609	43971.3	2526.91625288	1379	1712	137	135	98	113	109	215	0
DLR00013595	12	10	YDL051W	37	SD/MSG -ARG -HIS -LYS -URA +Canavanine +G418 +Thialysine	yku70_v2_R1_Steve	02	11.0	3.5411971393	8173.00000067	288.655172414	254.0	3.78452330498	556930.999989	5878.51181763	43.0	4.62933920782	556505.999055	2635.21390622	1509	1709	137	135	136	145	130	1948	0
DLR00013595	12	11	YDL169C	37	SD/MSG -ARG -HIS -LYS -URA +Canavanine +G418 +Thialysine	yku70_v2_R1_Steve	02	11.0	4.14096829687	10334.0004839	218.032813781	254.0	4.31751776737	758066.000504	8768.73077222	43.0	5.24318388763	755890.00031	3028.61807522	1645	1717	137	135	142	150	132	1085	0
DLR00013595	12	12	YDL048C	37	SD/MSG -ARG -HIS -LYS -URA +Canavanine +G418 +Thialysine	yku70_v2_R1_Steve	02	11.0	4.29676388483	10518.0935262	248.9847882	254.0	4.36316122081	708466.024154	8364.05802758	43.0	5.32337140927	699165.000984	3247.86093586	1781	1719	137	135	136	144	128	992	0
DLR00013595	12	13	YDL168W	37	SD/MSG -ARG -HIS -LYS -URA +Canavanine +G418 +Thialysine	yku70_v2_R1_Steve	02	11.0	3.8063324245	7486.70637127	161.378561454	254.0	4.02377566309	434378.000557	7629.99127077	43.0	4.90774220733	432755.000395	4011.56256688	1918	1709	137	135	127	137	124	1189	0
DLR00013595	12	14	YDL050C	37	SD/MSG -ARG -HIS -LYS -URA +Canavanine +G418 +Thialysine	yku70_v2_R1_Steve	02	11.0	4.2331236422	10113.0007865	392.024394446	254.0	4.38213688099	635242.000954	9757.86635055	43.0	5.35376989636	643500.000918	5495.93645343	2054	1716	137	135	135	144	129	2107	7
DLR00013595	12	15	YDL167C	37	SD/MSG -ARG -HIS -LYS -URA +Canavanine +G418 +Thialysine	yku70_v2_R1_Steve	02	11.0	3.81138254648	6821.93372049	123.138195793	254.0	4.06085518196	420362.000793	7316.44340923	43.0	4.95066538175	418069.00084	3866.33554347	2190	1709	137	135	132	142	128	1645	6
DLR00013595	12	16	YDL046W	37	SD/MSG -ARG -HIS -LYS -URA +Canavanine +G418 +Thialysine	yku70_v2_R1_Steve	02	11.0	4.01135663975	6604.41947189	233.26327296	254.0	4.06331651104	380496.000567	5796.31246968	43.0	4.96221589177	380210.000447	2243.86407674	2331	1712	137	135	128	138	126	1746	0
DLR00013595	12	17	YDL162C	37	SD/MSG -ARG -HIS -LYS -URA +Canavanine +G418 +Thialysine	yku70_v2_R1_Steve	02	11.0	3.97551955873	7434.4620076	223.898952568	254.0	4.0213634618	430223.000442	6917.98709044	43.0	4.91060512939	426693.000264	2941.10360157	2474	1714	137	135	127	138	125	1184	0
DLR00013595	12	18	YDL041W	37	SD/MSG -ARG -HIS -LYS -URA +Canavanine +G418 +Thialysine	yku70_v2_R1_Steve	02	11.0	0.5	611.999641886	88.0849247807	254.0	12.0	27967.2694853	546.262099745	43.0	0.5	2607.99972147	374.875169784	2602	1706	137	135	-1	-1	-1	0	0
DLR00013595	12	19	YDL161W	37	SD/MSG -ARG -HIS -LYS -URA +Canavanine +G418 +Thialysine	yku70_v2_R1_Steve	02	11.0	4.65780720525	10063.4590129	287.284610351	254.0	4.60868627918	687059.000438	5571.22157395	43.0	5.61032165974	684274.999842	2813.65180862	2744	1711	137	135	139	148	133	1197	8
DLR00013595	12	20	YDL040C	37	SD/MSG -ARG -HIS -LYS -URA +Canavanine +G418 +Thialysine	yku70_v2_R1_Steve	02	11.0	4.79584388353	10817.1393916	321.437978599	254.0	4.70014946778	720883.000141	5829.45566227	43.0	5.71810535887	720589.999738	3173.31758387	2880	1713	137	135	138	147	133	1227	0
DLR00013595	12	21	YDL160C	37	SD/MSG -ARG -HIS -LYS -URA +Canavanine +G418 +Thialysine	yku70_v2_R1_Steve	02	11.0	0.5	868.999872102	125.238959135	254.0	12.0	28395.1897923	575.211954197	43.0	0.5	3577.99988631	515.405826364	3016	1709	137	135	-1	-1	-1	7	0
DLR00013595	12	22	YDL039C	37	SD/MSG -ARG -HIS -LYS -URA +Canavanine +G418 +Thialysine	yku70_v2_R1_Steve	02	11.0	4.76514125463	11093.4925586	243.459245634	254.0	4.74622234653	835906.999909	5077.03566712	43.0	5.76321557743	834729.999393	4198.74339156	3153	1710	137	135	141	149	135	1177	0
DLR00013595	12	23	YDL159W	37	SD/MSG -ARG -HIS -LYS -URA +Canavanine +G418 +Thialysine	yku70_v2_R1_Steve	02	11.0	0.525639636005	1457.99999891	209.685089538	254.0	12.0	30023.4016088	747.281908504	43.0	1.20678218651	6161.0000076	900.388266297	3284	1709	137	135	110	121	111	53	17
DLR00013595	12	24	YOR202W	37	SD/MSG -ARG -HIS -LYS -URA +Canavanine +G418 +Thialysine	yku70_v2_R1_Steve	02	11.0	4.82911278737	13503.1589782	440.937330954	254.0	4.78946917845	1139416.26821	6186.27298289	43.0	5.7921573047	1152740.99879	11662.1200347	3419	1707	137	135	145	151	134	1050	22
DLR00013595	13	1	YOR202W	37	SD/MSG -ARG -HIS -LYS -URA +Canavanine +G418 +Thialysine	yku70_v2_R1_Steve	02	11.0	3.63667580698	11937.9998742	431.850300816	254.0	3.87600476014	940364.998413	9661.65858906	43.0	4.70363138427	938374.997999	10946.1605801	291	1853	137	135	138	144	130	1115	0
DLR00013595	13	2	YCL006C	37	SD/MSG -ARG -HIS -LYS -URA +Canavanine +G418 +Thialysine	yku70_v2_R1_Steve	02	11.0	9.0	2252.7	304.434976628	254.0	2.96685795598	163409.000193	6935.48499706	43.0	3.43464391006	147386.000178	2263.90852096	423	1858	137	135	116	126	118	1106	19
DLR00013595	13	3	YCR037C	37	SD/MSG -ARG -HIS -LYS -URA +Canavanine +G418 +Thialysine	yku70_v2_R1_Steve	02	11.0	4.489860884	12135.0042359	354.061181432	254.0	4.61006099562	1088229.0001	6696.30627522	43.0	5.58600766365	1086275.99917	6626.75315399	556	1853	137	135	150	155	138	1106	0
DLR00013595	13	4	YCL002C	37	SD/MSG -ARG -HIS -LYS -URA +Canavanine +G418 +Thialysine	yku70_v2_R1_Steve	02	11.0	4.31450152401	9784.99980634	281.610354549	254.0	4.48763221433	772672.000641	7698.04646579	43.0	5.45269439184	765267.000182	3739.39672308	692	1851	137	135	144	150	135	803	0
DLR00013595	13	5	YCR036W	37	SD/MSG -ARG -HIS -LYS -URA +Canavanine +G418 +Thialysine	yku70_v2_R1_Steve	02	11.0	4.10026745165	9742.80358011	245.786905325	254.0	4.24751361248	736811.000261	8404.57793074	43.0	5.16167405892	731866.999903	3328.46805919	833	1859	137	135	141	149	133	1001	0
DLR00013595	13	6	YCL001W-A	37	SD/MSG -ARG -HIS -LYS -URA +Canavanine +G418 +Thialysine	yku70_v2_R1_Steve	02	11.0	3.93422105586	10117.0004747	205.034004419	254.0	4.14961045776	837928.00002	8691.39302695	43.0	5.02687204596	831849.999804	3313.7009956	966	1856	137	135	148	155	137	1010	0
DLR00013595	13	7	YCR034W	37	SD/MSG -ARG -HIS -LYS -URA +Canavanine +G418 +Thialysine	yku70_v2_R1_Steve	02	11.0	0.5	605.999661782	91.6439579161	254.0	9.56090118338	26312.1965906	574.105058707	43.0	0.5	3087.99984084	461.09089339	1093	1835	137	135	-1	-1	-1	5	0
DLR00013595	13	8	YCL001W	37	SD/MSG -ARG -HIS -LYS -URA +Canavanine +G418 +Thialysine	yku70_v2_R1_Steve	02	11.0	3.59978119833	8756.00036728	174.702015271	254.0	3.80592545596	670044.999858	5761.09369977	43.0	4.63357944775	663443.998421	2321.78856115	1240	1850	137	135	141	149	132	1136	0
DLR00013595	13	9	YCR033W	37	SD/MSG -ARG -HIS -LYS -URA +Canavanine +G418 +Thialysine	yku70_v2_R1_Steve	02	11.0	2.28170482757	1149.80825774	93.5588264138	254.0	3.18211633623	64666.9999028	4655.98639443	43.0	3.01252426457	45415.2255432	677.404220108	1375	1860	137	135	102	116	112	666	0
DLR00013595	13	10	YBR301W	37	SD/MSG -ARG -HIS -LYS -URA +Canavanine +G418 +Thialysine	yku70_v2_R1_Steve	02	11.0	3.74824943882	9092.00056925	151.051217437	254.0	3.983555494	694559.000004	8251.20958988	43.0	4.84004079428	689400.999527	3704.14546914	1511	1852	137	135	143	151	133	1210	0
DLR00013595	13	11	YCR032W	37	SD/MSG -ARG -HIS -LYS -URA +Canavanine +G418 +Thialysine	yku70_v2_R1_Steve	02	11.0	3.14517556439	3096.93806533	177.122678998	254.0	3.32392867376	158028.999932	4828.42726749	43.0	3.93999704584	150324.998975	1194.64347196	1648	1860	137	135	113	125	116	1450	0
DLR00013595	13	12	YBR300C	37	SD/MSG -ARG -HIS -LYS -URA +Canavanine +G418 +Thialysine	yku70_v2_R1_Steve	02	11.0	4.14512653614	8621.00019047	155.172097719	254.0	4.35307894409	644904.000938	7616.68006412	43.0	5.29025109693	637989.001012	2621.3844034	1784	1856	137	135	142	150	132	875	0
DLR00013595	13	13	YCR031C	37	SD/MSG -ARG -HIS -LYS -URA +Canavanine +G418 +Thialysine	yku70_v2_R1_Steve	02	11.0	4.89898270325	11827.4223217	159.313459423	254.0	4.97584726885	915738.000451	5472.68414823	43.0	6.00589004801	916094.999473	1411.6876774	1924	1856	137	135	146	153	134	1179	0
DLR00013595	13	14	YBR298C	37	SD/MSG -ARG -HIS -LYS -URA +Canavanine +G418 +Thialysine	yku70_v2_R1_Steve	02	11.0	4.3543058855	8810.99992025	180.829121378	254.0	4.41401995736	615754.001112	7900.24738096	43.0	5.37124248696	610262.001157	3405.20870698	2060	1850	137	135	138	146	130	932	0
DLR00013595	13	15	YCR030C	37	SD/MSG -ARG -HIS -LYS -URA +Canavanine +G418 +Thialysine	yku70_v2_R1_Steve	02	11.0	4.3022326541	9794.9999839	271.514940603	254.0	4.38191478561	648638.000574	7933.79450676	43.0	5.33935276422	649348.000206	3606.39857228	2201	1855	137	135	136	145	128	1354	0
DLR00013595	13	16	YBR297W	37	SD/MSG -ARG -HIS -LYS -URA +Canavanine +G418 +Thialysine	yku70_v2_R1_Steve	02	11.0	4.75226634648	10447.7367071	156.965439438	254.0	4.89302613937	856715.000205	5253.59576933	43.0	5.90986008255	852496.999672	1544.82357173	2333	1851	137	135	152	158	140	1154	0
DLR00013595	13	17	YCR028C-A	37	SD/MSG -ARG -HIS -LYS -URA +Canavanine +G418 +Thialysine	yku70_v2_R1_Steve	02	11.0	2.65337798122	1689.00040124	128.638416643	254.0	3.44066888178	71175.9997355	4595.10905545	43.0	3.42149740577	55171.0001577	996.847881518	2468	1850	137	135	99	113	109	323	0
DLR00013595	13	18	YBR296C	37	SD/MSG -ARG -HIS -LYS -URA +Canavanine +G418 +Thialysine	yku70_v2_R1_Steve	02	11.0	4.31618171778	9351.99975581	199.318960238	254.0	4.37848303113	638160.000979	6984.62443007	43.0	5.33329416677	634751.000532	2567.10088768	2609	1851	137	135	138	147	132	1204	0
DLR00013595	13	19	YCR027C	37	SD/MSG -ARG -HIS -LYS -URA +Canavanine +G418 +Thialysine	yku70_v2_R1_Steve	02	11.0	4.33030025199	9545.65577956	261.994011998	254.0	4.38586021376	586074.000751	6508.77633797	43.0	5.35963421036	587763.000392	2546.45569101	2747	1858	137	135	134	143	130	1555	0
DLR00013595	13	20	YBR295W	37	SD/MSG -ARG -HIS -LYS -URA +Canavanine +G418 +Thialysine	yku70_v2_R1_Steve	02	11.0	4.24264684929	7590.99994961	206.28806515	254.0	4.35727135982	484652.000811	5599.68641525	43.0	5.31422195073	479402.000544	1994.1940743	2878	1847	137	135	134	143	130	1229	0
DLR00013595	13	21	YCR026C	37	SD/MSG -ARG -HIS -LYS -URA +Canavanine +G418 +Thialysine	yku70_v2_R1_Steve	02	11.0	5.33838423643	12703.7865505	252.946413428	254.0	5.26310510528	1002782.99825	4045.04957223	43.0	6.31582639454	1002715.99617	3377.0294111	3021	1855	137	135	149	155	139	1188	7
DLR00013595	13	22	YBR294W	37	SD/MSG -ARG -HIS -LYS -URA +Canavanine +G418 +Thialysine	yku70_v2_R1_Steve	02	11.0	4.7630769739	8336.03371698	199.730020771	254.0	4.70355816843	581614.99998	4175.61160169	43.0	5.71094133356	575509.99869	2468.7672791	3155	1847	137	135	136	144	131	1006	4
DLR00013595	13	23	YCR025C	37	SD/MSG -ARG -HIS -LYS -URA +Canavanine +G418 +Thialysine	yku70_v2_R1_Steve	02	11.0	4.41316990883	9955.16977656	257.086041429	254.0	4.5604574407	661443.000027	4629.42788925	43.0	5.57352087082	656760.370576	3500.99367976	3293	1852	137	135	133	141	128	1570	5
DLR00013595	13	24	YOR202W	37	SD/MSG -ARG -HIS -LYS -URA +Canavanine +G418 +Thialysine	yku70_v2_R1_Steve	02	11.0	4.11558917131	9307.26530449	332.187202457	254.0	4.24787910113	695098.999799	5411.73974527	43.0	5.16568311248	689916.999452	6250.17448251	3425	1841	137	135	136	142	128	978	0
DLR00013595	14	1	YOR202W	37	SD/MSG -ARG -HIS -LYS -URA +Canavanine +G418 +Thialysine	yku70_v2_R1_Steve	02	11.0	3.73153065789	10132.3752222	354.383937619	254.0	3.94868649216	869613.999099	7894.04303106	43.0	4.77422148313	862414.997987	6882.14062474	288	1988	137	135	143	148	132	906	0
DLR00013595	14	2	YDL077C	37	SD/MSG -ARG -HIS -LYS -URA +Canavanine +G418 +Thialysine	yku70_v2_R1_Steve	02	11.0	0.508265333423	1579.99999884	291.564544848	254.0	9.72666512024	33818.2662099	449.167442705	43.0	0.547797410435	8360.00000199	1429.35832559	416	1973	137	135	-1	-1	-1	4	0
DLR00013595	14	3	YDL184C	37	SD/MSG -ARG -HIS -LYS -URA +Canavanine +G418 +Thialysine	yku70_v2_R1_Steve	02	11.0	0.531145562402	1751.99999895	342.008999741	254.0	12.0	31126.3365456	645.70551783	43.0	0.561785113795	8304.99999957	1563.74751923	558	1987	137	135	-1	-1	-1	12	0
DLR00013595	14	4	YDL076C	37	SD/MSG -ARG -HIS -LYS -URA +Canavanine +G418 +Thialysine	yku70_v2_R1_Steve	02	11.0	3.54583493312	6538.41583547	357.563169928	254.0	3.58419170675	330900.999978	5932.36194175	43.0	4.38207634645	329656.999127	3211.7636564	689	1985	137	135	114	125	117	1087	0
DLR00013595	14	5	YDL183C	37	SD/MSG -ARG -HIS -LYS -URA +Canavanine +G418 +Thialysine	yku70_v2_R1_Steve	02	11.0	3.41121369157	6260.00043994	193.995243514	254.0	3.67207217646	404905.000023	5730.04346724	43.0	4.48626046419	399852.999552	2323.19604456	824	1991	137	135	129	139	127	1447	0
DLR00013595	14	6	YDL074C	37	SD/MSG -ARG -HIS -LYS -URA +Canavanine +G418 +Thialysine	yku70_v2_R1_Steve	02	11.0	0.5	561.999666045	100.217589553	254.0	10.0158482814	27559.282531	414.941981908	43.0	0.5	2619.99979536	452.154664414	968	1986	137	135	-1	-1	-1	5	0
DLR00013595	14	7	YDL182W	37	SD/MSG -ARG -HIS -LYS -URA +Canavanine +G418 +Thialysine	yku70_v2_R1_Steve	02	11.0	3.49415704264	7475.00010979	199.014954101	254.0	3.8040951852	562470.999997	5958.74079381	43.0	4.6309962131	557853.998982	2411.91521317	1103	1986	137	135	141	149	134	1560	0
DLR00013595	14	8	YDL071C	37	SD/MSG -ARG -HIS -LYS -URA +Canavanine +G418 +Thialysine	yku70_v2_R1_Steve	02	11.0	3.60008583415	9847.00021762	203.869402311	254.0	3.83218179421	719353.999545	6771.49657097	43.0	4.66614377235	718017.998159	3778.74251959	1237	1987	137	135	139	147	131	1383	0
DLR00013595	14	9	YDL181W	37	SD/MSG -ARG -HIS -LYS -URA +Canavanine +G418 +Thialysine	yku70_v2_R1_Steve	02	11.0	3.2981924555	7045.00014335	165.949693941	254.0	3.62481628327	513964.000037	5204.8338319	43.0	4.42520835222	511501.998873	1612.9658505	1377	1994	137	135	138	147	132	1935	0
DLR00013595	14	10	YDL070W	37	SD/MSG -ARG -HIS -LYS -URA +Canavanine +G418 +Thialysine	yku70_v2_R1_Steve	02	11.0	3.59958882039	9143.00024197	238.331456197	254.0	3.86383681671	651658.999912	7033.87252764	43.0	4.70562290986	652857.998861	3400.06313806	1514	1987	137	135	139	147	131	1865	0
DLR00013595	14	11	YDL180W	37	SD/MSG -ARG -HIS -LYS -URA +Canavanine +G418 +Thialysine	yku70_v2_R1_Steve	02	11.0	3.33288764257	4163.9691203	183.513460271	254.0	3.43910302211	196169.000067	5072.16962473	43.0	4.14739746514	192438.99996	1617.93476056	1645	1987	137	135	111	123	115	1334	0
DLR00013595	14	12	YDL066W	37	SD/MSG -ARG -HIS -LYS -URA +Canavanine +G418 +Thialysine	yku70_v2_R1_Steve	02	11.0	4.15925732879	9989.00025251	204.421638946	254.0	4.30070084428	725313.000418	8555.20147173	43.0	5.23394079246	723072.000134	3082.49192182	1783	1991	137	135	139	147	130	1284	0
DLR00013595	14	13	YDL179W	37	SD/MSG -ARG -HIS -LYS -URA +Canavanine +G418 +Thialysine	yku70_v2_R1_Steve	02	11.0	4.18469478986	9036.00000145	209.702652422	254.0	4.31213653787	622185.000765	8032.87363208	43.0	5.2574458039	620055.000805	3254.12008479	1922	1989	137	135	135	144	128	1338	0
DLR00013595	14	14	YDL065C	37	SD/MSG -ARG -HIS -LYS -URA +Canavanine +G418 +Thialysine	yku70_v2_R1_Steve	02	11.0	3.9883046035	5250.80994823	240.627433602	254.0	3.84983499101	244359.000669	5103.5913043	43.0	4.68600791504	241652.000718	1723.54400335	2056	1989	137	135	110	123	114	974	0
DLR00013595	14	15	YDL178W	37	SD/MSG -ARG -HIS -LYS -URA +Canavanine +G418 +Thialysine	yku70_v2_R1_Steve	02	11.0	4.27814180904	9149.00001601	198.346155448	254.0	4.34683278852	623259.000989	8831.48403393	43.0	5.29211795396	620196.001069	4051.80830798	2194	1986	137	135	134	143	128	1155	0
DLR00013595	14	16	YDL062W	37	SD/MSG -ARG -HIS -LYS -URA +Canavanine +G418 +Thialysine	yku70_v2_R1_Steve	02	11.0	5.63739647178	2983.5	182.936865422	254.0	3.76953077512	144552.999799	5382.83077809	43.0	4.40080404422	138181.99981	2897.37236149	2330	1978	137	135	107	120	113	1213	0
DLR00013595	14	17	YDL177C	37	SD/MSG -ARG -HIS -LYS -URA +Canavanine +G418 +Thialysine	yku70_v2_R1_Steve	02	11.0	4.53350737781	10496.9995548	234.700311292	254.0	4.63522547635	799201.000997	7230.73604503	43.0	5.63060524512	797368.000755	3089.36042749	2468	1984	137	135	145	152	136	1370	0
DLR00013595	14	18	YDL061C	37	SD/MSG -ARG -HIS -LYS -URA +Canavanine +G418 +Thialysine	yku70_v2_R1_Steve	02	11.0	4.86463292562	4682.98072704	163.318439544	254.0	3.9633743708	214685.99988	4408.33804611	43.0	4.82109559642	215180.999535	2246.13093878	2608	1984	137	135	111	123	115	1333	0
DLR00013595	14	19	YDL176W	37	SD/MSG -ARG -HIS -LYS -URA +Canavanine +G418 +Thialysine	yku70_v2_R1_Steve	02	11.0	3.75006923147	6139.00109793	146.559829981	254.0	3.98733284893	368478.000483	6320.69225771	43.0	4.86853316898	366526.000247	3092.63999978	2742	1983	137	135	130	140	128	1938	8
DLR00013595	14	20	YDL059C	37	SD/MSG -ARG -HIS -LYS -URA +Canavanine +G418 +Thialysine	yku70_v2_R1_Steve	02	11.0	4.2136082568	8023.78645468	318.814931455	254.0	4.10404276177	444140.000488	6155.20057055	43.0	5.02674880814	444726.000176	2569.81417585	2874	1984	137	135	124	135	124	1463	0
DLR00013595	14	21	YDL175C	37	SD/MSG -ARG -HIS -LYS -URA +Canavanine +G418 +Thialysine	yku70_v2_R1_Steve	02	11.0	5.31420687918	6966.76946717	347.456093135	254.0	4.35777573018	392675.000118	5860.20679728	43.0	5.32260726338	392292.99984	4178.59165612	3022	1988	137	135	122	133	122	1311	0
DLR00013595	14	22	YDL056W	37	SD/MSG -ARG -HIS -LYS -URA +Canavanine +G418 +Thialysine	yku70_v2_R1_Steve	02	11.0	5.27999567762	11689.1600244	304.533518915	254.0	4.97655583721	873573.999395	4240.38872168	43.0	6.0155457313	872960.997776	4502.86165366	3155	1984	137	135	141	147	133	1200	0
DLR00013595	14	23	YDL174C	37	SD/MSG -ARG -HIS -LYS -URA +Canavanine +G418 +Thialysine	yku70_v2_R1_Steve	02	11.0	4.5363131541	8530.77653241	241.162341379	254.0	4.48179466964	536996.999834	4672.77741856	43.0	5.47662059049	533707.999665	4271.89377241	3284	1982	137	135	127	136	123	1071	22
DLR00013595	14	24	YOR202W	37	SD/MSG -ARG -HIS -LYS -URA +Canavanine +G418 +Thialysine	yku70_v2_R1_Steve	02	11.0	5.15096202879	12569.6235	473.306836653	254.0	4.82817622193	1036213.99977	6743.76883841	43.0	5.85406107231	1035743.99954	10139.0869522	3419	1978	137	135	142	147	131	1077	13
DLR00013595	15	1	YOR202W	37	SD/MSG -ARG -HIS -LYS -URA +Canavanine +G418 +Thialysine	yku70_v2_R1_Steve	02	11.0	3.9139720683	11980.8516526	654.11481524	254.0	4.0517166456	950990.999547	9085.74111498	43.0	4.8945152314	947006.998529	7392.81077102	289	2131	137	135	140	145	131	841	0
DLR00013595	15	2	YCL025C	37	SD/MSG -ARG -HIS -LYS -URA +Canavanine +G418 +Thialysine	yku70_v2_R1_Steve	02	11.0	3.28854288552	7180.00007033	343.085513729	254.0	3.60387028789	500124.99977	6313.06304719	43.0	4.3966895662	495237.998663	3375.02336943	421	2128	137	135	129	137	127	1519	0
DLR00013595	15	3	YCR061W	37	SD/MSG -ARG -HIS -LYS -URA +Canavanine +G418 +Thialysine	yku70_v2_R1_Steve	02	11.0	3.81560927512	9786.00045764	310.097536726	254.0	4.10301938797	774113.999995	9157.01616133	43.0	4.96905621194	771479.999743	4626.63698966	557	2122	137	135	142	148	135	1273	0
DLR00013595	15	4	YCL024W	37	SD/MSG -ARG -HIS -LYS -URA +Canavanine +G418 +Thialysine	yku70_v2_R1_Steve	02	11.0	3.90178166536	8909.00040048	249.804441936	254.0	4.09762842473	647576.000104	8436.9492828	43.0	4.97921283283	641901.999916	3587.08151111	689	2123	137	135	139	147	134	1084	0
DLR00013595	15	5	YCR060W	37	SD/MSG -ARG -HIS -LYS -URA +Canavanine +G418 +Thialysine	yku70_v2_R1_Steve	02	11.0	3.83471994929	8978.00070499	207.414596113	254.0	4.15441803187	670266.000041	7236.45308398	43.0	5.04439763527	665910.999718	3475.30893959	834	2133	137	135	141	148	135	1137	0
DLR00013595	15	6	YCL023C	37	SD/MSG -ARG -HIS -LYS -URA +Canavanine +G418 +Thialysine	yku70_v2_R1_Steve	02	11.0	3.55860177199	7373.00021624	190.253435771	254.0	3.79398307918	482697.999998	6276.77265816	43.0	4.62837616153	478866.999384	2828.98926646	965	2125	137	135	132	141	129	1380	0
DLR00013595	15	7	YCR059C	37	SD/MSG -ARG -HIS -LYS -URA +Canavanine +G418 +Thialysine	yku70_v2_R1_Steve	02	11.0	3.93642072136	10109.0003825	289.768046728	254.0	4.16391832216	772770.000073	8423.82000347	43.0	5.04999656596	770442.999909	3349.48107834	1108	2128	137	135	143	151	135	1305	0
DLR00013595	15	8	YCL022C	37	SD/MSG -ARG -HIS -LYS -URA +Canavanine +G418 +Thialysine	yku70_v2_R1_Steve	02	11.0	1.0802998015	1078.99988522	191.260586188	254.0	7.76132345991	36159.3	1996.03159808	43.0	2.26255449613	13318.0001571	1139.05206848	1241	2127	137	135	97	112	111	94	0
DLR00013595	15	9	YCR053W	37	SD/MSG -ARG -HIS -LYS -URA +Canavanine +G418 +Thialysine	yku70_v2_R1_Steve	02	11.0	0.520513812294	359.999984041	57.9500209702	254.0	9.81161520285	27712.6455763	783.948018732	43.0	1.55191764351	2391.4	272.40759106	1370	2125	137	135	102	116	114	51	0
DLR00013595	15	10	YCL016C	37	SD/MSG -ARG -HIS -LYS -URA +Canavanine +G418 +Thialysine	yku70_v2_R1_Steve	02	11.0	2.31658388634	1386.37264575	109.086623422	254.0	3.04660165704	76278.9999096	4986.18807274	43.0	3.10194750384	60089.1165892	889.521628026	1510	2121	137	135	105	119	114	908	0
DLR00013595	15	11	YCR051W	37	SD/MSG -ARG -HIS -LYS -URA +Canavanine +G418 +Thialysine	yku70_v2_R1_Steve	02	11.0	3.29373734057	5178.00018364	223.736879348	254.0	3.43479847923	279689.000011	5086.27873162	43.0	4.18717893421	278659.999756	1695.95905603	1650	2126	137	135	117	129	119	1823	0
DLR00013595	15	12	YCL014W	37	SD/MSG -ARG -HIS -LYS -URA +Canavanine +G418 +Thialysine	yku70_v2_R1_Steve	02	11.0	4.0372022074	7736.36252453	227.213090696	254.0	4.30247274792	617587.000465	6323.58616923	43.0	5.24938096806	609993.750759	2980.45805102	1784	2127	137	135	143	151	134	1703	0
DLR00013595	15	13	YCR050C	37	SD/MSG -ARG -HIS -LYS -URA +Canavanine +G418 +Thialysine	yku70_v2_R1_Steve	02	11.0	3.96855649336	8233.73321277	219.835038782	254.0	4.15200861539	555039.000539	8067.88910281	43.0	5.05713598679	554335.000409	3540.94460774	1926	2128	137	135	131	141	127	1469	0
DLR00013595	15	14	YCL013W	37	SD/MSG -ARG -HIS -LYS -URA +Canavanine +G418 +Thialysine	yku70_v2_R1_Steve	02	11.0	3.75594359098	6598.73354793	129.407590374	254.0	3.99656825937	427774.00034	6911.53908182	43.0	4.88012485492	423943.000118	3303.83987436	2061	2124	137	135	128	138	125	1574	0
DLR00013595	15	15	YCR049C	37	SD/MSG -ARG -HIS -LYS -URA +Canavanine +G418 +Thialysine	yku70_v2_R1_Steve	02	11.0	3.96650530719	7695.00094549	187.747573009	254.0	4.09381570558	489142.000448	7111.25828546	43.0	4.99594964558	488186.000285	3053.87463592	2200	2125	137	135	127	138	125	1628	0
DLR00013595	15	16	YCL012W	37	SD/MSG -ARG -HIS -LYS -URA +Canavanine +G418 +Thialysine	yku70_v2_R1_Steve	02	11.0	4.02095008011	7595.47708062	178.924689425	254.0	4.18961996496	511833.000698	7606.8658531	43.0	5.10534117679	506120.000636	3498.31291953	2332	2122	137	135	131	141	128	1286	0
DLR00013595	15	17	YCR048W	37	SD/MSG -ARG -HIS -LYS -URA +Canavanine +G418 +Thialysine	yku70_v2_R1_Steve	02	11.0	4.38636210448	10118.9999262	224.676973109	254.0	4.47576658777	699281.001051	7406.45797378	43.0	5.45219036464	700365.000996	2740.63967235	2473	2124	137	135	136	145	132	1542	0
DLR00013595	15	18	YCL011C	37	SD/MSG -ARG -HIS -LYS -URA +Canavanine +G418 +Thialysine	yku70_v2_R1_Steve	02	11.0	3.39483402938	4241.00078746	177.439694861	254.0	3.5724821449	205851.000115	4585.97487955	43.0	4.3167448066	198946.999984	1568.9436546	2606	2116	137	135	113	126	118	1054	0
DLR00013595	15	19	YCR045C	37	SD/MSG -ARG -HIS -LYS -URA +Canavanine +G418 +Thialysine	yku70_v2_R1_Steve	02	11.0	4.81200941404	11284.9488456	219.454172631	254.0	4.94488325748	933463.000178	4698.86883483	43.0	5.97334513413	930248.999015	2142.27850669	2747	2125	137	135	150	157	140	1091	0
DLR00013595	15	20	YCL010C	37	SD/MSG -ARG -HIS -LYS -URA +Canavanine +G418 +Thialysine	yku70_v2_R1_Steve	02	11.0	0.5	820.999849365	118.34823882	254.0	12.0	27315.5822573	446.610915687	43.0	0.5	3442.99986926	496.10098172	2880	2110	137	135	-1	-1	-1	18	0
DLR00013595	15	21	YCR044C	37	SD/MSG -ARG -HIS -LYS -URA +Canavanine +G418 +Thialysine	yku70_v2_R1_Steve	02	11.0	0.538420047856	1326.99999542	251.126704261	254.0	12.0	31627.0108967	346.218940367	43.0	0.782361156065	9173.99999965	1681.69666369	3023	2113	137	135	92	108	108	0	0
DLR00013595	15	22	YCL009C	37	SD/MSG -ARG -HIS -LYS -URA +Canavanine +G418 +Thialysine	yku70_v2_R1_Steve	02	11.0	4.16520622822	7326.57042858	235.346151474	254.0	4.2337032918	462456.000671	5873.14403253	43.0	5.15725649457	455409.000341	2241.83672444	3151	2122	137	135	128	137	126	952	0
DLR00013595	15	23	YCR043C	37	SD/MSG -ARG -HIS -LYS -URA +Canavanine +G418 +Thialysine	yku70_v2_R1_Steve	02	11.0	5.29511128783	10363.289335	397.856990618	254.0	4.77514493245	753775.999473	5880.49683476	43.0	5.80086935584	751050.998663	7049.2300888	3291	2124	137	135	134	141	128	1064	0
DLR00013595	15	24	YOR202W	37	SD/MSG -ARG -HIS -LYS -URA +Canavanine +G418 +Thialysine	yku70_v2_R1_Steve	02	11.0	4.28214665966	9138.01872328	369.193604116	254.0	4.34452472717	655788.999797	5680.52837184	43.0	5.29156961231	649134.999213	6932.66339494	3424	2111	137	135	135	141	128	821	0
DLR00013595	16	1	YOR202W	37	SD/MSG -ARG -HIS -LYS -URA +Canavanine +G418 +Thialysine	yku70_v2_R1_Steve	02	11.0	4.11055851002	11569.2227925	448.851864447	254.0	3.84930200945	736059.999877	6983.84118328	43.0	4.63815691638	732877.999303	8278.16107649	284	2275	137	135	144	148	135	1041	37
DLR00013595	16	2	YOR202W	37	SD/MSG -ARG -HIS -LYS -URA +Canavanine +G418 +Thialysine	yku70_v2_R1_Steve	02	11.0	4.43085386549	9268.29665959	211.167044577	254.0	4.24143363699	591660.000054	4646.22097489	43.0	5.16458297492	571565.979873	2475.72487859	416	2259	137	135	148	153	139	444	15
DLR00013595	16	3	YOR202W	37	SD/MSG -ARG -HIS -LYS -URA +Canavanine +G418 +Thialysine	yku70_v2_R1_Steve	02	11.0	8.85111964362	1339.2	189.753898712	254.0	7.09793835648	62238.6	5395.69405417	43.0	3.84946048361	29151.9	3026.27289679	547	2253	137	135	104	113	110	4	4
DLR00013595	16	4	YOR202W	37	SD/MSG -ARG -HIS -LYS -URA +Canavanine +G418 +Thialysine	yku70_v2_R1_Steve	02	11.0	4.24027087277	10062.0	338.061966693	254.0	4.03127969459	687452.999763	27940.4022663	43.0	4.86093142738	678527.998332	28981.3966708	679	2257	137	135	150	156	143	563	18
DLR00013595	16	5	YOR202W	37	SD/MSG -ARG -HIS -LYS -URA +Canavanine +G418 +Thialysine	yku70_v2_R1_Steve	02	11.0	4.42323905861	7497.29435925	171.12111883	254.0	4.19438021474	438490.000511	5896.23026293	43.0	5.09395486682	424966.000043	2699.46702268	845	2259	137	135	146	153	140	562	22
DLR00013595	16	6	YOR202W	37	SD/MSG -ARG -HIS -LYS -URA +Canavanine +G418 +Thialysine	yku70_v2_R1_Steve	02	11.0	4.55560044567	8322.02207838	114.166292955	254.0	4.31270980218	490253.000472	4815.09830092	43.0	5.24353881584	477575.999923	1287.20355892	959	2256	137	135	146	153	140	527	1
DLR00013595	16	7	YOR202W	37	SD/MSG -ARG -HIS -LYS -URA +Canavanine +G418 +Thialysine	yku70_v2_R1_Steve	02	11.0	4.7300606143	8164.92151574	161.34246255	254.0	4.44057339964	526378.000158	4338.47360251	43.0	5.39600588293	515162.999339	1917.25842247	1106	2258	137	135	151	158	143	613	0
DLR00013595	16	8	YOR202W	37	SD/MSG -ARG -HIS -LYS -URA +Canavanine +G418 +Thialysine	yku70_v2_R1_Steve	02	11.0	4.24490442634	8529.74120646	130.042065233	254.0	4.20079959804	520840.000306	4511.08222935	43.0	5.10582682371	510595.999574	1488.97284464	1244	2258	137	135	148	155	141	611	0
DLR00013595	16	9	YOR202W	37	SD/MSG -ARG -HIS -LYS -URA +Canavanine +G418 +Thialysine	yku70_v2_R1_Steve	02	11.0	4.12912921559	8572.99955775	71.5336337956	254.0	4.21608582918	550309.00019	4742.47606815	43.0	5.12892122285	539935.999378	1803.93814737	1376	2253	137	135	150	157	142	669	0
DLR00013595	16	10	YOR202W	37	SD/MSG -ARG -HIS -LYS -URA +Canavanine +G418 +Thialysine	yku70_v2_R1_Steve	02	11.0	4.40717309535	8596.37862189	82.677494999	254.0	4.29872244437	568676.000108	4581.31052775	43.0	5.22681500074	558291.99916	2180.92787807	1502	2253	137	135	150	157	142	654	0
DLR00013595	16	11	YOR202W	37	SD/MSG -ARG -HIS -LYS -URA +Canavanine +G418 +Thialysine	yku70_v2_R1_Steve	02	11.0	4.29355833518	7412.76736404	137.60114302	254.0	4.20887780133	471997.000326	4917.91098979	43.0	5.12852058902	455594.077858	1220.05552291	1636	2252	137	135	145	153	138	613	0
DLR00013595	16	12	YOR202W	37	SD/MSG -ARG -HIS -LYS -URA +Canavanine +G418 +Thialysine	yku70_v2_R1_Steve	02	11.0	4.50429498375	9214.30773606	170.119739387	254.0	4.41393429443	576027.000415	5712.67660216	43.0	5.37041886338	567009.99976	2405.07775038	1770	2257	137	135	147	154	140	744	9
DLR00013595	16	13	YOR202W	37	SD/MSG -ARG -HIS -LYS -URA +Canavanine +G418 +Thialysine	yku70_v2_R1_Steve	02	11.0	4.185343629	7095.2238091	175.97580748	254.0	4.18502348454	423678.00053	5919.56006555	43.0	5.09553733893	410037.35392	2416.03517077	1944	2256	137	135	141	150	136	629	17
DLR00013595	16	14	YOR202W	37	SD/MSG -ARG -HIS -LYS -URA +Canavanine +G418 +Thialysine	yku70_v2_R1_Steve	02	11.0	4.22627830732	7905.99999659	100.251708921	254.0	4.23896150761	481267.00055	6524.27588795	43.0	5.16065299334	469172.000204	2803.79910968	2062	2254	137	135	141	149	136	555	0
DLR00013595	16	15	YOR202W	37	SD/MSG -ARG -HIS -LYS -URA +Canavanine +G418 +Thialysine	yku70_v2_R1_Steve	02	11.0	4.36105495037	8096.65442681	132.679904961	254.0	4.23797718189	490262.000348	6422.41447527	43.0	5.16605799534	479852.999956	2908.28543321	2198	2256	137	135	137	146	134	690	8
DLR00013595	16	16	YOR202W	37	SD/MSG -ARG -HIS -LYS -URA +Canavanine +G418 +Thialysine	yku70_v2_R1_Steve	02	11.0	5.87060325428	8963.59679674	363.809988022	254.0	4.38767442728	564486.000496	7953.36214309	43.0	5.34366942148	556925.000016	5622.714248	2334	2257	137	135	138	147	135	655	2
DLR00013595	16	17	YOR202W	37	SD/MSG -ARG -HIS -LYS -URA +Canavanine +G418 +Thialysine	yku70_v2_R1_Steve	02	11.0	5.81195875689	7946.0053559	280.47772281	254.0	4.4876052326	507290.000392	6414.09508721	43.0	5.45098927911	496960.999951	4865.04156011	2464	2255	137	135	141	150	137	605	0
DLR00013595	16	18	YOR202W	37	SD/MSG -ARG -HIS -LYS -URA +Canavanine +G418 +Thialysine	yku70_v2_R1_Steve	02	11.0	4.72618807214	9693.17422191	127.218285892	254.0	4.61233702146	610089.000674	4858.86683869	43.0	5.60624958338	602000.999807	1548.32298073	2607	2252	137	135	144	152	139	721	1
DLR00013595	16	19	YOR202W	37	SD/MSG -ARG -HIS -LYS -URA +Canavanine +G418 +Thialysine	yku70_v2_R1_Steve	02	11.0	6.05589602392	6686.56548601	361.672473703	254.0	4.1644002915	398174.000629	7665.70339281	43.0	5.06439946134	388367.000294	5286.22505947	2754	2253	137	135	135	144	134	684	0
DLR00013595	16	20	YOR202W	37	SD/MSG -ARG -HIS -LYS -URA +Canavanine +G418 +Thialysine	yku70_v2_R1_Steve	02	11.0	4.24984019086	8078.6043196	97.2829090534	254.0	4.31157573035	477432.000653	4295.85679348	43.0	5.25050959553	467061.999983	966.132227377	2869	2247	137	135	142	150	138	551	0
DLR00013595	16	21	YOR202W	37	SD/MSG -ARG -HIS -LYS -URA +Canavanine +G418 +Thialysine	yku70_v2_R1_Steve	02	11.0	4.41274485184	7576.37619148	134.937743105	254.0	4.35736244506	454612.00044	4409.83780842	43.0	5.29926510086	443402.999882	993.392261526	3019	2244	137	135	143	150	139	578	0
DLR00013595	16	22	YOR202W	37	SD/MSG -ARG -HIS -LYS -URA +Canavanine +G418 +Thialysine	yku70_v2_R1_Steve	02	11.0	6.34812134378	9583.20593684	324.431079263	254.0	4.63862494281	591100.000016	7403.04209965	43.0	5.62627175406	584893.999897	7472.45028218	3152	2254	137	135	142	149	137	622	0
DLR00013595	16	23	YOR202W	37	SD/MSG -ARG -HIS -LYS -URA +Canavanine +G418 +Thialysine	yku70_v2_R1_Steve	02	11.0	7.10149497254	8784.37477729	276.422902848	254.0	4.6627277976	542889.99985	8657.08963642	43.0	5.64729962134	534088.999316	9099.54979601	3279	2255	137	135	139	145	134	431	1
DLR00013595	16	24	YOR202W	37	SD/MSG -ARG -HIS -LYS -URA +Canavanine +G418 +Thialysine	yku70_v2_R1_Steve	02	11.0	6.17444287671	11364.7679553	334.042233552	254.0	4.72943251053	718071.525298	7039.00074131	43.0	5.72130857248	721542.999121	9643.30403651	3428	2250	137	135	142	147	134	402	17
DLR00013596	1	1	YOR202W	37.5	SD/MSG -ARG -HIS -LYS -URA +Canavanine +G418 +Thialysine	yku70_v2_R1_Steve	02	11.0	2.4647250786	8032.00016412	372.843534003	254.0	2.68038904701	474792.000215	8384.34332615	43.0	3.24732714123	466220.000159	5270.58968087	286	228	137	135	127	135	125	343	19
DLR00013596	1	2	YOR202W	37.5	SD/MSG -ARG -HIS -LYS -URA +Canavanine +G418 +Thialysine	yku70_v2_R1_Steve	02	11.0	2.73860089998	8620.00018885	674.146449415	254.0	2.90697497199	562430.000015	9379.82716119	43.0	3.51720432334	555429.999909	4613.38784489	408	223	137	135	135	143	132	631	0
DLR00013596	1	3	YOR202W	37.5	SD/MSG -ARG -HIS -LYS -URA +Canavanine +G418 +Thialysine	yku70_v2_R1_Steve	02	11.0	2.62608367108	8889.41909172	245.447245679	254.0	2.8498470949	542343.000134	7921.06746821	43.0	3.46000542717	540959.999962	2804.62321363	551	227	137	135	138	147	135	1438	0
DLR00013596	1	4	YOR202W	37.5	SD/MSG -ARG -HIS -LYS -URA +Canavanine +G418 +Thialysine	yku70_v2_R1_Steve	02	11.0	2.44617974136	6702.63915028	223.647123364	254.0	2.69030929391	370115.000046	7006.68863408	43.0	3.26509180285	366306.000531	2868.22715802	685	220	137	135	135	145	135	1376	0
DLR00013596	1	5	YOR202W	37.5	SD/MSG -ARG -HIS -LYS -URA +Canavanine +G418 +Thialysine	yku70_v2_R1_Steve	02	11.0	2.77562580628	9794.27918678	317.320186515	254.0	2.99571564708	613302.000044	9376.64498463	43.0	3.63765278444	612900.999966	4250.58235863	825	219	137	135	143	152	140	1271	0
DLR00013596	1	6	YOR202W	37.5	SD/MSG -ARG -HIS -LYS -URA +Canavanine +G418 +Thialysine	yku70_v2_R1_Steve	02	11.0	2.5442730025	6748.00028736	394.153061821	254.0	2.7208368055	378730.00002	7636.75808471	43.0	3.30799390298	372449.000304	3277.52984433	955	218	137	135	133	145	134	964	0
DLR00013596	1	7	YOR202W	37.5	SD/MSG -ARG -HIS -LYS -URA +Canavanine +G418 +Thialysine	yku70_v2_R1_Steve	02	11.0	2.67215394926	8711.27193374	325.803228636	254.0	2.89947886434	509564.000029	8670.30956838	43.0	3.5242055577	506551.000059	3935.86737212	1098	218	137	135	140	150	138	1121	0
DLR00013596	1	8	YOR202W	37.5	SD/MSG -ARG -HIS -LYS -URA +Canavanine +G418 +Thialysine	yku70_v2_R1_Steve	02	11.0	2.54745202873	7403.52726625	250.769391687	254.0	2.79693607081	430644.000015	7509.64026868	43.0	3.39743873717	424607.000171	3053.7059935	1227	217	137	135	139	150	138	1128	0
DLR00013596	1	9	YOR202W	37.5	SD/MSG -ARG -HIS -LYS -URA +Canavanine +G418 +Thialysine	yku70_v2_R1_Steve	02	11.0	2.71126401924	9496.2008916	288.648077084	254.0	2.90822033287	553908.000004	8936.15962955	43.0	3.53588959215	553151.000112	4161.43831221	1374	218	137	135	141	152	138	1328	0
DLR00013596	1	10	YOR202W	37.5	SD/MSG -ARG -HIS -LYS -URA +Canavanine +G418 +Thialysine	yku70_v2_R1_Steve	02	11.0	2.66376381452	8118.7945762	224.735878035	254.0	2.91143687058	495371.000069	8190.94588315	43.0	3.53329495865	490659.000113	3742.76194173	1503	213	137	135	144	154	140	1157	0
DLR00013596	1	11	YOR202W	37.5	SD/MSG -ARG -HIS -LYS -URA +Canavanine +G418 +Thialysine	yku70_v2_R1_Steve	02	11.0	2.75360128296	8656.84494732	300.136530976	254.0	2.94736054807	512049.000104	8501.4264488	43.0	3.58567680466	510280.000079	3760.45622978	1645	221	137	135	142	152	138	1302	0
DLR00013596	1	12	YOR202W	37.5	SD/MSG -ARG -HIS -LYS -URA +Canavanine +G418 +Thialysine	yku70_v2_R1_Steve	02	11.0	2.54968769132	6613.62997127	213.281896073	254.0	2.80429452592	357498.000138	6954.91357153	43.0	3.39595140436	358909.556809	3666.90127847	1776	215	137	135	138	149	137	1374	7
DLR00013596	1	13	YOR202W	37.5	SD/MSG -ARG -HIS -LYS -URA +Canavanine +G418 +Thialysine	yku70_v2_R1_Steve	02	11.0	2.9856064426	9658.93900341	618.499336291	254.0	3.12045584043	588259.000264	11238.7180313	43.0	3.79948631048	586317.000109	6302.89156123	1925	206	137	135	147	157	142	1058	0
DLR00013596	1	14	YOR202W	37.5	SD/MSG -ARG -HIS -LYS -URA +Canavanine +G418 +Thialysine	yku70_v2_R1_Steve	02	11.0	2.78179622718	7286.55257465	195.307730434	254.0	2.95860287027	406099.000331	7641.64546861	43.0	3.59914202164	399332.000146	3809.33725916	2055	213	137	135	138	149	136	815	0
DLR00013596	1	15	YOR202W	37.5	SD/MSG -ARG -HIS -LYS -URA +Canavanine +G418 +Thialysine	yku70_v2_R1_Steve	02	11.0	3.21280365205	11201.3319457	279.185541422	254.0	3.24633755135	693648.000399	9622.90476105	43.0	3.95990130869	691375.000279	4090.23619085	2196	210	137	135	148	157	141	845	0
DLR00013596	1	16	YOR202W	37.5	SD/MSG -ARG -HIS -LYS -URA +Canavanine +G418 +Thialysine	yku70_v2_R1_Steve	02	11.0	2.93544402707	7883.97473068	255.541458521	254.0	3.06224183869	457041.000372	7670.99915341	43.0	3.73267514248	451938.000225	3630.66557545	2327	212	137	135	143	154	140	963	0
DLR00013596	1	17	YOR202W	37.5	SD/MSG -ARG -HIS -LYS -URA +Canavanine +G418 +Thialysine	yku70_v2_R1_Steve	02	11.0	3.1697397292	10211.0007168	310.473989664	254.0	3.19982325451	598619.000548	9121.86475051	43.0	3.90284152844	598009.000542	3989.76340333	2464	218	137	135	145	155	141	1053	0
DLR00013596	1	18	YOR202W	37.5	SD/MSG -ARG -HIS -LYS -URA +Canavanine +G418 +Thialysine	yku70_v2_R1_Steve	02	11.0	3.07257693688	7653.00107456	245.078438768	254.0	3.07172533028	424269.000532	7350.70256204	43.0	3.74525199345	415978.000443	3306.58749269	2598	209	137	135	140	151	138	532	0
DLR00013596	1	19	YOR202W	37.5	SD/MSG -ARG -HIS -LYS -URA +Canavanine +G418 +Thialysine	yku70_v2_R1_Steve	02	11.0	3.19965538673	10075.0006432	365.190890355	254.0	3.17462287918	529354.000509	8115.05428244	43.0	3.8826191015	529823.000423	3656.57037868	2742	213	137	135	140	150	138	810	21
DLR00013596	1	20	YOR202W	37.5	SD/MSG -ARG -HIS -LYS -URA +Canavanine +G418 +Thialysine	yku70_v2_R1_Steve	02	11.0	2.93473842544	7390.43962991	246.568433951	254.0	3.02992211305	386513.000483	7417.55044507	43.0	3.68891887625	380008.000354	3318.70562983	2875	207	137	135	138	148	136	601	0
DLR00013596	1	21	YOR202W	37.5	SD/MSG -ARG -HIS -LYS -URA +Canavanine +G418 +Thialysine	yku70_v2_R1_Steve	02	11.0	3.55526964021	10283.4347485	1192.63625954	254.0	3.33795784126	586928.000455	11792.2144072	43.0	4.08436381072	581990.000278	8559.61114198	3004	212	137	135	139	149	136	564	0
DLR00013596	1	22	YOR202W	37.5	SD/MSG -ARG -HIS -LYS -URA +Canavanine +G418 +Thialysine	yku70_v2_R1_Steve	02	11.0	3.38308630342	8267.99995056	986.820720324	254.0	3.26736871082	466677.000427	10232.3118336	43.0	3.98144717031	456962.000312	6593.49218007	3147	206	137	135	136	145	133	310	0
DLR00013596	1	23	YOR202W	37.5	SD/MSG -ARG -HIS -LYS -URA +Canavanine +G418 +Thialysine	yku70_v2_R1_Steve	02	11.0	3.34606142918	10602.9999905	833.303556565	254.0	3.37100338581	585116.0003	8715.64490298	43.0	4.11851403822	581526.99993	5494.13219711	3278	208	137	135	133	142	131	258	16
DLR00013596	1	24	YOR202W	37.5	SD/MSG -ARG -HIS -LYS -URA +Canavanine +G418 +Thialysine	yku70_v2_R1_Steve	02	11.0	3.39484280106	9440.99999166	615.761748476	254.0	3.35486940041	539460.000007	10157.7846861	43.0	4.09278049627	530566.999656	7183.70647751	3413	211	137	135	136	143	130	136	15
DLR00013596	2	1	YOR202W	37.5	SD/MSG -ARG -HIS -LYS -URA +Canavanine +G418 +Thialysine	yku70_v2_R1_Steve	02	11.0	2.48825186761	7771.00012909	602.585313891	254.0	2.69296565232	483198.000054	8518.92530766	43.0	3.26440669091	474952.000452	4136.61969561	281	355	137	135	127	136	125	614	0
DLR00013596	2	2	YCR076C	37.5	SD/MSG -ARG -HIS -LYS -URA +Canavanine +G418 +Thialysine	yku70_v2_R1_Steve	02	11.0	3.14792608947	10824.0004542	330.635505375	254.0	3.42607054818	1018044.00067	11572.5473639	43.0	4.14893652966	1013569.00074	4099.97043429	414	355	137	135	161	166	146	1104	0
DLR00013596	2	3	YDL090C	37.5	SD/MSG -ARG -HIS -LYS -URA +Canavanine +G418 +Thialysine	yku70_v2_R1_Steve	02	11.0	0.5	1207.99995453	175.022100656	254.0	12.0	28915.7901068	413.834701892	43.0	0.562777553513	7139.99999878	1086.45506273	544	354	137	135	-1	-1	-1	7	0
DLR00013596	2	4	YCR075C	37.5	SD/MSG -ARG -HIS -LYS -URA +Canavanine +G418 +Thialysine	yku70_v2_R1_Steve	02	11.0	2.9262755787	10124.9471419	335.84023693	254.0	3.1147102669	749282.000157	10090.1405413	43.0	3.78036968254	750302.000005	4045.54162686	679	353	137	135	150	158	143	1602	0
DLR00013596	2	5	YDL089W	37.5	SD/MSG -ARG -HIS -LYS -URA +Canavanine +G418 +Thialysine	yku70_v2_R1_Steve	02	11.0	2.80653779493	8847.55427324	275.395842898	254.0	3.06676214902	610323.00025	10023.8276511	43.0	3.72572030432	607445.000101	4637.63714718	820	354	137	135	147	156	141	1348	0
DLR00013596	2	6	YCR073W-A	37.5	SD/MSG -ARG -HIS -LYS -URA +Canavanine +G418 +Thialysine	yku70_v2_R1_Steve	02	11.0	3.08919705424	9208.00081804	267.90573877	254.0	3.19634475829	649364.000514	10216.255904	43.0	3.8943497231	646073.000551	4257.25723597	953	351	137	135	149	158	142	1272	0
DLR00013596	2	7	YDL088C	37.5	SD/MSG -ARG -HIS -LYS -URA +Canavanine +G418 +Thialysine	yku70_v2_R1_Steve	02	11.0	2.85131658617	9532.39640568	291.458256403	254.0	3.12183948401	662719.000315	14433.5263439	43.0	3.79384633829	656910.00024	8325.0345645	1093	350	137	135	149	159	142	1095	0
DLR00013596	2	8	YCR073C	37.5	SD/MSG -ARG -HIS -LYS -URA +Canavanine +G418 +Thialysine	yku70_v2_R1_Steve	02	11.0	2.39169498496	5381.91969354	339.023076238	254.0	2.61943176863	260240.000105	7311.42791336	43.0	3.17082440736	258133.000412	2607.7479438	1229	346	137	135	126	139	129	1327	0
DLR00013596	2	9	YDL086W	37.5	SD/MSG -ARG -HIS -LYS -URA +Canavanine +G418 +Thialysine	yku70_v2_R1_Steve	02	11.0	2.56099515951	5952.50196337	287.26899097	254.0	2.78014563074	338442.00013	7276.78646515	43.0	3.37121104917	334512.000282	2323.34374059	1368	348	137	135	135	147	134	1458	0
DLR00013596	2	10	YCR071C	37.5	SD/MSG -ARG -HIS -LYS -URA +Canavanine +G418 +Thialysine	yku70_v2_R1_Steve	02	11.0	0.5	598.999658939	89.7874241506	254.0	12.0	27842.7963193	639.078139295	43.0	0.5	3161.99986358	486.89787328	1501	351	137	135	-1	-1	-1	0	0
DLR00013596	2	11	YDL085W	37.5	SD/MSG -ARG -HIS -LYS -URA +Canavanine +G418 +Thialysine	yku70_v2_R1_Steve	02	11.0	3.00207787961	9230.00079099	269.372976935	254.0	3.18616796101	671098.00042	11763.965137	43.0	3.87417929555	666629.000406	5336.98418699	1642	350	137	135	151	160	142	1198	0
DLR00013596	2	12	YCR069W	37.5	SD/MSG -ARG -HIS -LYS -URA +Canavanine +G418 +Thialysine	yku70_v2_R1_Steve	02	11.0	2.96678952627	8964.00078047	351.441706712	254.0	3.15848257896	626070.000448	11937.5180432	43.0	3.84047403678	621651.000406	6209.39782642	1777	350	137	135	149	158	140	1192	0
DLR00013596	2	13	YDL083C	37.5	SD/MSG -ARG -HIS -LYS -URA +Canavanine +G418 +Thialysine	yku70_v2_R1_Steve	02	11.0	3.16910722748	9346.00033405	311.569581778	254.0	3.25369005908	617356.000603	8467.36349192	43.0	3.97002143092	615493.000594	3315.78459394	1919	345	137	135	147	157	139	1297	0
DLR00013596	2	14	YCR068W	37.5	SD/MSG -ARG -HIS -LYS -URA +Canavanine +G418 +Thialysine	yku70_v2_R1_Steve	02	11.0	3.34792920295	10536.0001066	331.512507345	254.0	3.39003198004	767126.000674	9236.10293242	43.0	4.13262085706	762753.000528	4327.67748046	2053	349	137	135	154	162	143	1035	0
DLR00013596	2	15	YDL082W	37.5	SD/MSG -ARG -HIS -LYS -URA +Canavanine +G418 +Thialysine	yku70_v2_R1_Steve	02	11.0	2.57512051521	2724.00061642	287.552443514	254.0	2.79041977336	127151.00002	6143.18493947	43.0	3.15619471753	118648.000053	2017.41627475	2188	341	137	135	120	135	126	1224	0
DLR00013596	2	16	YCR067C	37.5	SD/MSG -ARG -HIS -LYS -URA +Canavanine +G418 +Thialysine	yku70_v2_R1_Steve	02	11.0	2.71625005376	6401.58806124	357.741995037	254.0	2.83868578285	289975.000367	6931.44014518	43.0	3.45638915387	290344.000176	3706.43279477	2325	340	137	135	126	140	128	1404	0
DLR00013596	2	17	YDL081C	37.5	SD/MSG -ARG -HIS -LYS -URA +Canavanine +G418 +Thialysine	yku70_v2_R1_Steve	02	11.0	2.35752137284	1706.615431	205.430047544	254.0	3.03104410167	63908.1	4974.96225787	43.0	2.67701578485	56015.9999464	1019.65478425	2458	347	137	135	107	123	118	307	23
DLR00013596	2	18	YCR065W	37.5	SD/MSG -ARG -HIS -LYS -URA +Canavanine +G418 +Thialysine	yku70_v2_R1_Steve	02	11.0	3.54851269612	12156.000047	320.743843082	254.0	3.68452301583	913347.000117	8511.6643127	43.0	4.48306610035	912030.000045	3400.89579019	2597	347	137	135	159	167	148	1091	0
DLR00013596	2	19	YDL080C	37.5	SD/MSG -ARG -HIS -LYS -URA +Canavanine +G418 +Thialysine	yku70_v2_R1_Steve	02	11.0	3.2361501054	8466.99998166	361.871018207	254.0	3.23748701606	489406.000681	6923.9721981	43.0	3.96430935979	485691.000637	2880.52034834	2732	349	137	135	139	150	136	946	0
DLR00013596	2	20	YCR063W	37.5	SD/MSG -ARG -HIS -LYS -URA +Canavanine +G418 +Thialysine	yku70_v2_R1_Steve	02	11.0	0.5	1870.0	279.93806576	254.0	11.8921474972	32406.2693552	634.106648563	43.0	0.5	7967.0	1188.35180628	2871	351	137	135	-1	-1	-1	2	0
DLR00013596	2	21	YDL079C	37.5	SD/MSG -ARG -HIS -LYS -URA +Canavanine +G418 +Thialysine	yku70_v2_R1_Steve	02	11.0	3.6460184444	10741.9999197	466.906425081	254.0	3.57014583563	706713.000186	7337.56773395	43.0	4.36001523943	700298.999899	4607.02281299	3006	346	137	135	147	155	140	709	0
DLR00013596	2	22	YCR062W	37.5	SD/MSG -ARG -HIS -LYS -URA +Canavanine +G418 +Thialysine	yku70_v2_R1_Steve	02	11.0	3.6476971043	11353.9999204	505.258612348	254.0	3.59086652561	740246.000163	7559.88382066	43.0	4.38410649473	739235.999863	5143.03396076	3147	345	137	135	142	150	136	877	0
DLR00013596	2	23	YDL078C	37.5	SD/MSG -ARG -HIS -LYS -URA +Canavanine +G418 +Thialysine	yku70_v2_R1_Steve	02	11.0	3.50635578893	10171.9999167	438.288178947	254.0	3.52238377096	653822.000085	6607.0811192	43.0	4.30338005312	648949.999678	4436.63468891	3277	346	137	135	137	146	132	583	8
DLR00013596	2	24	YOR202W	37.5	SD/MSG -ARG -HIS -LYS -URA +Canavanine +G418 +Thialysine	yku70_v2_R1_Steve	02	11.0	3.53820866659	11858.99991	564.889884368	254.0	3.52604927264	775475.000162	7063.02859674	43.0	4.29959547756	771621.99963	4937.04252022	3416	342	137	135	137	145	131	420	0
DLR00013596	3	1	YOR202W	37.5	SD/MSG -ARG -HIS -LYS -URA +Canavanine +G418 +Thialysine	yku70_v2_R1_Steve	02	11.0	2.9725887838	12798.0003693	424.210694783	254.0	3.23508591662	1119600.00004	11952.4765127	43.0	3.89163968214	1119266.99997	3856.73811005	285	488	137	135	152	158	140	1191	2
DLR00013596	3	2	YBR235W	37.5	SD/MSG -ARG -HIS -LYS -URA +Canavanine +G418 +Thialysine	yku70_v2_R1_Steve	02	11.0	2.36737900049	6683.68374579	252.518269035	254.0	2.65091687057	445981.00014	7664.87680608	43.0	3.19725263806	455092.566076	1839.09523727	422	484	137	135	140	148	134	1855	0
DLR00013596	3	3	YCL036W	37.5	SD/MSG -ARG -HIS -LYS -URA +Canavanine +G418 +Thialysine	yku70_v2_R1_Steve	02	11.0	0.5	1255.99996589	183.187012436	254.0	12.0	28812.0198951	503.542416517	43.0	0.5	5600.99996589	817.579788284	542	486	137	135	-1	-1	-1	0	0
DLR00013596	3	4	YBR233W	37.5	SD/MSG -ARG -HIS -LYS -URA +Canavanine +G418 +Thialysine	yku70_v2_R1_Steve	02	11.0	2.35156872084	6167.85580488	199.491937115	254.0	2.6134455073	366465.000129	6706.29680178	43.0	3.15751609868	374177.567318	1564.01066619	682	488	137	135	136	146	134	1775	0
DLR00013596	3	5	YCL035C	37.5	SD/MSG -ARG -HIS -LYS -URA +Canavanine +G418 +Thialysine	yku70_v2_R1_Steve	02	11.0	0.5	865.99986926	123.439611585	254.0	12.0	26958.8784324	885.742266799	43.0	0.5	3718.99992042	529.531987581	816	486	137	135	-1	-1	-1	0	0
DLR00013596	3	6	YBR232C	37.5	SD/MSG -ARG -HIS -LYS -URA +Canavanine +G418 +Thialysine	yku70_v2_R1_Steve	02	11.0	2.71927471315	7372.16680442	297.320193938	254.0	2.94757271578	471880.000178	8360.18460666	43.0	3.58879301989	469175.000007	3954.15221189	955	489	137	135	142	152	136	1573	0
DLR00013596	3	7	YCL034W	37.5	SD/MSG -ARG -HIS -LYS -URA +Canavanine +G418 +Thialysine	yku70_v2_R1_Steve	02	11.0	2.84981835201	8527.92058535	258.246925281	254.0	3.05523362934	591630.236624	9818.37543224	43.0	3.74847318646	571740.000236	4958.89439064	1099	485	137	135	146	156	139	1627	0
DLR00013596	3	8	YBR231C	37.5	SD/MSG -ARG -HIS -LYS -URA +Canavanine +G418 +Thialysine	yku70_v2_R1_Steve	02	11.0	0.5	1341.9999801	203.178899691	254.0	12.0	31495.5840404	909.286413522	43.0	0.733537830479	5767.82839507	1175.67474061	1227	486	137	135	-1	-1	-1	0	0
DLR00013596	3	9	YCL033C	37.5	SD/MSG -ARG -HIS -LYS -URA +Canavanine +G418 +Thialysine	yku70_v2_R1_Steve	02	11.0	0.575827639618	1514.99999527	266.725254088	254.0	12.0	32530.5895524	666.497160958	43.0	0.746557674421	7364.99999984	1393.99624627	1364	486	137	135	99	116	114	1	0
DLR00013596	3	10	YBR230C	37.5	SD/MSG -ARG -HIS -LYS -URA +Canavanine +G418 +Thialysine	yku70_v2_R1_Steve	02	11.0	2.67728853716	7212.23157265	207.090704889	254.0	2.93468471396	467784.000183	8959.50399066	43.0	3.56124477584	471638.212029	3834.39778866	1503	484	137	135	145	155	138	1751	0
DLR00013596	3	11	YCL032W	37.5	SD/MSG -ARG -HIS -LYS -URA +Canavanine +G418 +Thialysine	yku70_v2_R1_Steve	02	11.0	2.88262181267	8393.37790215	324.055352365	254.0	3.0671385591	531625.000349	9633.78560955	43.0	3.73570257617	532210.000246	4203.28645198	1643	486	137	135	143	153	136	1588	0
DLR00013596	3	12	YBR229C	37.5	SD/MSG -ARG -HIS -LYS -URA +Canavanine +G418 +Thialysine	yku70_v2_R1_Steve	02	11.0	0.793077741226	2260.99999791	355.633172989	254.0	12.0	33194.4918596	574.488892396	43.0	1.42645559105	8725.5	1645.52425527	1779	479	137	135	101	118	117	58	0
DLR00013596	3	13	YCL030C	37.5	SD/MSG -ARG -HIS -LYS -URA +Canavanine +G418 +Thialysine	yku70_v2_R1_Steve	02	11.0	1.31188226704	1519.2	267.318364411	254.0	2.90551553318	70082.0002329	5956.14452773	43.0	2.67306348076	44851.0000817	1349.39602476	1905	487	137	135	140	152	138	489	0
DLR00013596	3	14	YBR228W	37.5	SD/MSG -ARG -HIS -LYS -URA +Canavanine +G418 +Thialysine	yku70_v2_R1_Steve	02	11.0	2.67143935162	6138.34038661	271.217084555	254.0	2.92719181965	358538.000419	8302.28032292	43.0	3.56279498662	353364.000223	4535.04371327	2052	484	137	135	138	150	134	1484	0
DLR00013596	3	15	YCL029C	37.5	SD/MSG -ARG -HIS -LYS -URA +Canavanine +G418 +Thialysine	yku70_v2_R1_Steve	02	11.0	2.64919106082	5661.58707849	336.602670322	254.0	2.86640970675	291876.00039	7353.81620157	43.0	3.48320007187	293701.000181	3500.37267406	2190	479	137	135	132	144	131	2075	0
DLR00013596	3	16	YBR227C	37.5	SD/MSG -ARG -HIS -LYS -URA +Canavanine +G418 +Thialysine	yku70_v2_R1_Steve	02	11.0	9.0	946.8	144.090298796	254.0	2.84034483216	73667.9998952	5414.21956918	43.0	2.65404161161	51318.0000578	1297.91736733	2324	484	137	135	126	140	129	642	0
DLR00013596	3	17	YCL028W	37.5	SD/MSG -ARG -HIS -LYS -URA +Canavanine +G418 +Thialysine	yku70_v2_R1_Steve	02	11.0	3.30842653896	11356.0002978	416.767701457	254.0	3.39041241451	783887.000797	10104.0683475	43.0	4.13564983709	785336.001015	4470.77885979	2468	481	137	135	152	160	142	1393	0
DLR00013596	3	18	YBR226C	37.5	SD/MSG -ARG -HIS -LYS -URA +Canavanine +G418 +Thialysine	yku70_v2_R1_Steve	02	11.0	2.78043318852	3071.00040265	163.266695979	254.0	2.90714202036	152213.000464	4996.3635397	43.0	3.41342486764	142046.0007	1295.16074458	2601	478	137	135	124	138	127	1275	7
DLR00013596	3	19	YCL027W	37.5	SD/MSG -ARG -HIS -LYS -URA +Canavanine +G418 +Thialysine	yku70_v2_R1_Steve	02	11.0	3.36752880654	10008.0000397	384.302519449	254.0	3.43261313096	659057.000715	7504.25451846	43.0	4.1938954467	657545.00072	3229.0985303	2742	482	137	135	148	157	140	1178	0
DLR00013596	3	20	YBR225W	37.5	SD/MSG -ARG -HIS -LYS -URA +Canavanine +G418 +Thialysine	yku70_v2_R1_Steve	02	11.0	2.93419469543	6405.46808899	320.059067304	254.0	3.12946148753	366334.000711	7057.48135298	43.0	3.81116525904	360962.000773	2950.35269282	2874	476	137	135	137	148	135	1298	0
DLR00013596	3	21	YCL026C-A	37.5	SD/MSG -ARG -HIS -LYS -URA +Canavanine +G418 +Thialysine	yku70_v2_R1_Steve	02	11.0	3.51995305849	10310.9999317	426.81720472	254.0	3.51749755824	656156.000356	7504.81911479	43.0	4.30380410368	656245.000076	4026.80563105	3014	482	137	135	144	153	138	1122	0
DLR00013596	3	22	YBR224W	37.5	SD/MSG -ARG -HIS -LYS -URA +Canavanine +G418 +Thialysine	yku70_v2_R1_Steve	02	11.0	1.08804547829	1479.99999752	237.982867604	254.0	8.08790031925	36016.2	1556.93872942	43.0	2.47942638032	12715.9999231	1136.01164497	3148	483	137	135	101	116	114	86	0
DLR00013596	3	23	YCL026C	37.5	SD/MSG -ARG -HIS -LYS -URA +Canavanine +G418 +Thialysine	yku70_v2_R1_Steve	02	11.0	2.91983883661	5963.53669559	288.329798469	254.0	3.06565280907	357799.000443	6974.57080178	43.0	3.73976770633	354359.000368	2846.55265531	3284	485	137	135	131	141	129	1533	0
DLR00013596	3	24	YOR202W	37.5	SD/MSG -ARG -HIS -LYS -URA +Canavanine +G418 +Thialysine	yku70_v2_R1_Steve	02	11.0	3.32710975355	10020.0000099	343.329540457	254.0	3.42089617976	708356.000409	6845.86017786	43.0	4.18532224032	695565.055932	3480.62128906	3417	476	137	135	141	148	133	745	0
DLR00013596	4	1	YOR202W	37.5	SD/MSG -ARG -HIS -LYS -URA +Canavanine +G418 +Thialysine	yku70_v2_R1_Steve	02	11.0	0.57937001196	2881.99999853	491.354572145	254.0	12.0	34218.0	1388.39280341	43.0	0.595506464841	12281.0	2102.32330563	269	622	137	135	-1	-1	-1	0	0
DLR00013596	4	2	YCR089W	37.5	SD/MSG -ARG -HIS -LYS -URA +Canavanine +G418 +Thialysine	yku70_v2_R1_Steve	02	11.0	0.5	1829.99998863	277.433262965	254.0	12.0	29930.9735688	544.942875735	43.0	0.551801942069	9435.99999947	1447.49088601	405	621	137	135	-1	-1	-1	0	0
DLR00013596	4	3	YDL110C	37.5	SD/MSG -ARG -HIS -LYS -URA +Canavanine +G418 +Thialysine	yku70_v2_R1_Steve	02	11.0	0.5	1193.99995168	173.265603658	254.0	12.0	27715.9285683	516.200762195	43.0	0.5	5282.99997726	785.767964251	542	621	137	135	-1	-1	-1	0	0
DLR00013596	4	4	YCR088W	37.5	SD/MSG -ARG -HIS -LYS -URA +Canavanine +G418 +Thialysine	yku70_v2_R1_Steve	02	11.0	0.753191156582	1396.99999454	243.305674075	254.0	11.4009047451	30297.0295852	740.005276041	43.0	1.30241240509	8162.00000119	1539.71418069	671	623	137	135	97	114	113	29	0
DLR00013596	4	5	YDL109C	37.5	SD/MSG -ARG -HIS -LYS -URA +Canavanine +G418 +Thialysine	yku70_v2_R1_Steve	02	11.0	0.5	1449.99997726	219.066906736	254.0	10.6605133117	28282.0947583	701.657717019	43.0	0.5	6479.0	1002.7165788	816	621	137	135	-1	-1	-1	0	0
DLR00013596	4	6	YCR087W	37.5	SD/MSG -ARG -HIS -LYS -URA +Canavanine +G418 +Thialysine	yku70_v2_R1_Steve	02	11.0	3.68219477256	13225.4264266	318.574161534	254.0	3.83700737528	1236543.00002	6514.51526157	43.0	4.64271848918	1236722.99986	3918.50697001	957	625	137	135	171	176	153	1183	5
DLR00013596	4	7	YDL106C	37.5	SD/MSG -ARG -HIS -LYS -URA +Canavanine +G418 +Thialysine	yku70_v2_R1_Steve	02	11.0	2.46083470682	4522.67196609	217.379316966	254.0	2.70347783513	230251.000266	6476.55194426	43.0	3.26631463431	223727.000017	2737.75704894	1098	623	137	135	126	139	127	1269	0
DLR00013596	4	8	YCR087C-A	37.5	SD/MSG -ARG -HIS -LYS -URA +Canavanine +G418 +Thialysine	yku70_v2_R1_Steve	02	11.0	3.59977290107	12057.9999741	366.736423491	254.0	3.72733078198	1071972.78865	7775.13135725	43.0	4.52746974475	1062845.99998	2659.82190307	1233	622	137	135	168	174	151	1139	0
DLR00013596	4	9	YDL104C	37.5	SD/MSG -ARG -HIS -LYS -URA +Canavanine +G418 +Thialysine	yku70_v2_R1_Steve	02	11.0	2.84787595763	7116.64024766	256.426489068	254.0	3.12408096614	505460.000502	9718.96362449	43.0	3.80520839637	500841.000507	4471.42842075	1367	628	137	135	150	159	141	1542	0
DLR00013596	4	10	YCR086W	37.5	SD/MSG -ARG -HIS -LYS -URA +Canavanine +G418 +Thialysine	yku70_v2_R1_Steve	02	11.0	3.02202138993	7824.0007415	215.47007647	254.0	3.19094065512	567588.00063	10673.7660976	43.0	3.8842670016	561009.000734	5066.08699212	1502	622	137	135	150	158	139	1096	0
DLR00013596	4	11	YDL100C	37.5	SD/MSG -ARG -HIS -LYS -URA +Canavanine +G418 +Thialysine	yku70_v2_R1_Steve	02	11.0	0.5	704.99984226	125.815954253	254.0	12.0	30774.6	717.751599422	43.0	0.5	3221.99992042	596.023481498	1638	621	137	135	-1	-1	-1	0	0
DLR00013596	4	12	YCR085W	37.5	SD/MSG -ARG -HIS -LYS -URA +Canavanine +G418 +Thialysine	yku70_v2_R1_Steve	02	11.0	3.26238561729	10646.0003907	390.389406484	254.0	3.32148409014	779079.000565	12115.0843635	43.0	4.04438154583	777378.000589	5464.7178332	1779	618	137	135	153	161	141	1145	0
DLR00013596	4	13	YDL099W	37.5	SD/MSG -ARG -HIS -LYS -URA +Canavanine +G418 +Thialysine	yku70_v2_R1_Steve	02	11.0	2.74814945882	6287.98604475	279.34564936	254.0	2.93324478477	355577.00042	8384.83985912	43.0	3.57340928123	351522.000243	4098.74070867	1914	619	137	135	136	147	131	1449	0
DLR00013596	4	14	YCR083W	37.5	SD/MSG -ARG -HIS -LYS -URA +Canavanine +G418 +Thialysine	yku70_v2_R1_Steve	02	11.0	3.02914364561	8137.00076541	371.870811925	254.0	3.15385866932	516834.000579	9603.65685933	43.0	3.8409291656	512893.000527	4689.81798301	2052	621	137	135	143	152	135	1137	0
DLR00013596	4	15	YDL096C	37.5	SD/MSG -ARG -HIS -LYS -URA +Canavanine +G418 +Thialysine	yku70_v2_R1_Steve	02	11.0	3.33950763334	8232.00002369	353.469563297	254.0	3.31776469028	514457.000655	7327.70063951	43.0	4.06303202159	513479.000508	3550.9499033	2188	615	137	135	143	153	135	1518	0
DLR00013596	4	16	YCR082W	37.5	SD/MSG -ARG -HIS -LYS -URA +Canavanine +G418 +Thialysine	yku70_v2_R1_Steve	02	11.0	3.62711890195	12183.9999842	350.943776697	254.0	3.71436152933	950431.000121	6726.52324065	43.0	4.51103842508	948835.999935	3170.43803547	2329	616	137	135	161	168	146	1068	0
DLR00013596	4	17	YDL095W	37.5	SD/MSG -ARG -HIS -LYS -URA +Canavanine +G418 +Thialysine	yku70_v2_R1_Steve	02	11.0	0.693470140764	1786.99999489	359.226741232	254.0	9.12176930313	32846.1674013	417.449139262	43.0	0.961547641209	10990.9999977	2290.51527998	2463	618	137	135	99	117	115	8	0
DLR00013596	4	18	YCR081W	37.5	SD/MSG -ARG -HIS -LYS -URA +Canavanine +G418 +Thialysine	yku70_v2_R1_Steve	02	11.0	0.5	744.999924682	122.799416557	254.0	7.94179615622	32351.6310424	1151.97832773	43.0	0.859377245237	3741.00000627	666.949518074	2580	614	137	135	102	119	116	5	0
DLR00013596	4	19	YDL094C	37.5	SD/MSG -ARG -HIS -LYS -URA +Canavanine +G418 +Thialysine	yku70_v2_R1_Steve	02	11.0	9.0	1618.2	89.6341966315	254.0	3.67477213729	69029.5307711	4691.62212493	43.0	3.39406390055	62113.99978	1957.32216226	2733	614	137	135	110	126	120	625	0
DLR00013596	4	20	YCR079W	37.5	SD/MSG -ARG -HIS -LYS -URA +Canavanine +G418 +Thialysine	yku70_v2_R1_Steve	02	11.0	4.26778731955	12729.099396	429.110470172	254.0	4.22784031446	1055321.0	8279.94304555	43.0	5.10192701165	1055416.99938	4677.15169561	2870	611	137	135	165	171	151	1180	0
DLR00013596	4	21	YDL093W	37.5	SD/MSG -ARG -HIS -LYS -URA +Canavanine +G418 +Thialysine	yku70_v2_R1_Steve	02	11.0	3.56330907905	9232.99993128	461.951572634	254.0	3.5584509369	582776.00003	7033.24378324	43.0	4.34438473699	578354.999999	3520.66782144	3009	614	137	135	143	152	137	889	0
DLR00013596	4	22	YCR077C	37.5	SD/MSG -ARG -HIS -LYS -URA +Canavanine +G418 +Thialysine	yku70_v2_R1_Steve	02	11.0	2.87115755877	3274.71879269	305.52502924	254.0	2.81348995244	155448.000018	5550.74824033	43.0	3.34250752726	152494.999822	1714.00253979	3147	616	137	135	118	132	125	1810	6
DLR00013596	4	23	YDL091C	37.5	SD/MSG -ARG -HIS -LYS -URA +Canavanine +G418 +Thialysine	yku70_v2_R1_Steve	02	11.0	3.49533085667	9643.99996671	345.675253628	254.0	3.50372539187	669709.000393	6915.53773	43.0	4.27542846689	663607.00012	3548.7430179	3284	612	137	135	141	149	135	679	0
DLR00013596	4	24	YOR202W	37.5	SD/MSG -ARG -HIS -LYS -URA +Canavanine +G418 +Thialysine	yku70_v2_R1_Steve	02	11.0	3.55576521057	12024.9999148	476.649024609	254.0	3.57885078253	879054.000269	6798.31733263	43.0	4.3605550831	877090.999664	5215.18402059	3417	614	137	135	144	151	135	809	0
DLR00013596	5	1	YOR202W	37.5	SD/MSG -ARG -HIS -LYS -URA +Canavanine +G418 +Thialysine	yku70_v2_R1_Steve	02	11.0	2.65605337276	10149.0001732	322.037580159	254.0	2.86526256381	739353.00038	8974.64936737	43.0	3.47178536933	738903.99986	3290.84720026	279	762	137	135	140	147	133	1357	0
DLR00013596	5	2	YBR250W	37.5	SD/MSG -ARG -HIS -LYS -URA +Canavanine +G418 +Thialysine	yku70_v2_R1_Steve	02	11.0	2.62467141541	7698.00029341	354.624601731	254.0	2.86200577649	571070.000203	8342.6492953	43.0	3.4747570879	565087.999976	3572.41839448	408	759	137	135	143	151	136	1285	0
DLR00013596	5	3	YCL049C	37.5	SD/MSG -ARG -HIS -LYS -URA +Canavanine +G418 +Thialysine	yku70_v2_R1_Steve	02	11.0	2.83863063973	10553.0005035	384.349269439	254.0	3.06127521158	789631.000004	10815.0045021	43.0	3.71407044282	791523.999973	4553.44620436	550	764	137	135	148	155	140	1661	0
DLR00013596	5	4	YBR249C	37.5	SD/MSG -ARG -HIS -LYS -URA +Canavanine +G418 +Thialysine	yku70_v2_R1_Steve	02	11.0	2.61716367372	6915.14516633	181.594215107	254.0	2.90717596961	486965.000096	8064.52788455	43.0	3.53561086683	479925.000202	3626.66055114	682	755	137	135	147	155	140	1389	0
DLR00013596	5	5	YCL048W	37.5	SD/MSG -ARG -HIS -LYS -URA +Canavanine +G418 +Thialysine	yku70_v2_R1_Steve	02	11.0	2.93952346879	9724.00059905	324.63948273	254.0	3.13934123621	712689.000389	10364.06979	43.0	3.81453298709	712397.000104	4192.89628467	824	760	137	135	150	159	142	1554	0
DLR00013596	5	6	YBR248C	37.5	SD/MSG -ARG -HIS -LYS -URA +Canavanine +G418 +Thialysine	yku70_v2_R1_Steve	02	11.0	0.5	834.999852207	119.346961455	254.0	9.62108129113	27563.5894955	919.208521366	43.0	0.5	3478.99987494	497.387709098	956	759	137	135	-1	-1	-1	8	0
DLR00013596	5	7	YCL047C	37.5	SD/MSG -ARG -HIS -LYS -URA +Canavanine +G418 +Thialysine	yku70_v2_R1_Steve	02	11.0	2.80871028871	7795.90452179	222.354776057	254.0	2.99256634079	469212.000275	9222.1694749	43.0	3.65242300179	465421.000131	4664.36246045	1098	756	137	135	136	147	132	1187	0
DLR00013596	5	8	YBR246W	37.5	SD/MSG -ARG -HIS -LYS -URA +Canavanine +G418 +Thialysine	yku70_v2_R1_Steve	02	11.0	2.53822699871	4587.69380934	281.422352866	254.0	2.77113916242	235310.000472	7015.60862547	43.0	3.36270843495	229482.000189	3719.55488159	1229	761	137	135	127	140	127	1390	0
DLR00013596	5	9	YCL046W	37.5	SD/MSG -ARG -HIS -LYS -URA +Canavanine +G418 +Thialysine	yku70_v2_R1_Steve	02	11.0	2.96969712714	9181.0064408	376.166882983	254.0	3.14795105939	552279.000491	11376.8637886	43.0	3.84370962662	556420.000464	5995.309345	1370	758	137	135	140	150	134	1725	0
DLR00013596	5	10	YBR245C	37.5	SD/MSG -ARG -HIS -LYS -URA +Canavanine +G418 +Thialysine	yku70_v2_R1_Steve	02	11.0	2.08550654796	2128.04426588	235.042964534	254.0	2.54435149021	95526.000138	6555.29109252	43.0	2.77374866633	82534.0002725	1594.10601796	1503	756	137	135	115	129	120	789	0
DLR00013596	5	11	YCL045C	37.5	SD/MSG -ARG -HIS -LYS -URA +Canavanine +G418 +Thialysine	yku70_v2_R1_Steve	02	11.0	2.80708567499	7581.39179886	333.057244744	254.0	2.96540967767	436211.326764	9745.42115978	43.0	3.65521958225	422068.000329	5633.68038588	1644	758	137	135	135	146	130	1681	0
DLR00013596	5	12	YBR244W	37.5	SD/MSG -ARG -HIS -LYS -URA +Canavanine +G418 +Thialysine	yku70_v2_R1_Steve	02	11.0	2.90070286288	7867.95056425	274.064395012	254.0	3.12680319732	499480.000564	10940.9168555	43.0	3.81219319816	495779.000538	5741.10154933	1777	759	137	135	143	153	135	1253	0
DLR00013596	5	13	YCL044C	37.5	SD/MSG -ARG -HIS -LYS -URA +Canavanine +G418 +Thialysine	yku70_v2_R1_Steve	02	11.0	2.94640499196	8134.08606857	333.154114091	254.0	3.10770384009	453689.0007	11000.9738041	43.0	3.7949404754	455847.000749	6109.655195	1919	760	137	135	136	146	131	1442	0
DLR00013596	5	14	YBR242W	37.5	SD/MSG -ARG -HIS -LYS -URA +Canavanine +G418 +Thialysine	yku70_v2_R1_Steve	02	11.0	3.34326033262	9518.00006043	311.848763429	254.0	3.44168899898	714796.00072	9460.87680986	43.0	4.19160059868	709619.000806	3805.20929394	2051	755	137	135	156	163	142	964	0
DLR00013596	5	15	YCL042W	37.5	SD/MSG -ARG -HIS -LYS -URA +Canavanine +G418 +Thialysine	yku70_v2_R1_Steve	02	11.0	3.42660121851	11206.000082	386.836321594	254.0	3.51816170041	810669.000636	8514.76362569	43.0	4.29020038682	809578.000536	3130.42612515	2196	757	137	135	154	161	141	1116	6
DLR00013596	5	16	YBR241C	37.5	SD/MSG -ARG -HIS -LYS -URA +Canavanine +G418 +Thialysine	yku70_v2_R1_Steve	02	11.0	2.96902589516	7013.00083775	325.344560767	254.0	3.16703915633	452243.000756	8746.64619586	43.0	3.85584847733	447532.000814	4120.92154766	2326	753	137	135	144	154	136	1301	0
DLR00013596	5	17	YCL040W	37.5	SD/MSG -ARG -HIS -LYS -URA +Canavanine +G418 +Thialysine	yku70_v2_R1_Steve	02	11.0	3.20116776996	9797.00040665	296.920400942	254.0	3.283681244	615033.000607	8296.94121014	43.0	4.01347714923	616223.000556	3314.91170737	2470	755	137	135	144	154	136	1346	0
DLR00013596	5	18	YBR240C	37.5	SD/MSG -ARG -HIS -LYS -URA +Canavanine +G418 +Thialysine	yku70_v2_R1_Steve	02	11.0	3.09642700403	7704.00052925	245.078369475	254.0	3.2224388396	477606.000907	7310.68752521	43.0	3.94363965998	472651.000743	3033.47050272	2601	753	137	135	143	153	136	1120	0
DLR00013596	5	19	YCL039W	37.5	SD/MSG -ARG -HIS -LYS -URA +Canavanine +G418 +Thialysine	yku70_v2_R1_Steve	02	11.0	3.43376307827	10172.0000267	387.469823451	254.0	3.45827199112	623278.000558	7190.57236329	43.0	4.24023945191	623659.000464	3396.21976608	2740	756	137	135	143	153	137	1215	0
DLR00013596	5	20	YBR239C	37.5	SD/MSG -ARG -HIS -LYS -URA +Canavanine +G418 +Thialysine	yku70_v2_R1_Steve	02	11.0	3.41182567083	8533.99997999	273.644640884	254.0	3.45703537208	511556.000058	5833.86115604	43.0	4.23332963175	506659.999886	2282.09491263	2874	751	137	135	140	150	135	949	2
DLR00013596	5	21	YCL038C	37.5	SD/MSG -ARG -HIS -LYS -URA +Canavanine +G418 +Thialysine	yku70_v2_R1_Steve	02	11.0	3.50101499777	8499.00007068	395.927071383	254.0	3.47416968085	470060.000064	6776.29924773	43.0	4.25816606328	470479.0	3014.20368981	3012	759	137	135	134	146	132	1138	0
DLR00013596	5	22	YBR238C	37.5	SD/MSG -ARG -HIS -LYS -URA +Canavanine +G418 +Thialysine	yku70_v2_R1_Steve	02	11.0	3.64621589187	9187.0000158	287.878246016	254.0	3.75888569739	660742.000056	6573.98596741	43.0	4.57056929882	654301.998988	2369.62096018	3146	748	137	135	147	156	139	783	5
DLR00013596	5	23	YCL037C	37.5	SD/MSG -ARG -HIS -LYS -URA +Canavanine +G418 +Thialysine	yku70_v2_R1_Steve	02	11.0	0.5	928.99989484	132.695815047	254.0	9.60219970169	28530.5976349	688.206465331	43.0	0.5	3993.99990905	570.395606578	3280	754	137	135	-1	-1	-1	6	0
DLR00013596	5	24	YOR202W	37.5	SD/MSG -ARG -HIS -LYS -URA +Canavanine +G418 +Thialysine	yku70_v2_R1_Steve	02	11.0	3.4564949205	10030.9999013	414.881186476	254.0	3.49146966602	722093.000098	6316.22712772	43.0	4.26311020172	717156.999487	4756.82726563	3415	748	137	135	141	149	133	640	0
DLR00013596	6	1	YOR202W	37.5	SD/MSG -ARG -HIS -LYS -URA +Canavanine +G418 +Thialysine	yku70_v2_R1_Steve	02	11.0	2.99874364328	11217.0004543	422.705150863	254.0	3.18011005715	909432.000079	10372.4963839	43.0	3.8404353157	906945.999964	4000.89252853	282	896	137	135	148	155	138	1070	0
DLR00013596	6	2	YCR105W	37.5	SD/MSG -ARG -HIS -LYS -URA +Canavanine +G418 +Thialysine	yku70_v2_R1_Steve	02	11.0	2.81391868701	9221.00329595	307.01266567	254.0	3.10326239564	707262.000118	10564.8849549	43.0	3.76471795142	707329.000003	4890.33964042	413	897	137	135	148	155	139	1649	0
DLR00013596	6	3	YDL125C	37.5	SD/MSG -ARG -HIS -LYS -URA +Canavanine +G418 +Thialysine	yku70_v2_R1_Steve	02	11.0	2.46371568839	4468.00041114	366.736827334	254.0	2.575684899	238503.000084	6548.24728525	43.0	3.12176617301	236296.00016	2516.33147455	546	898	137	135	123	135	126	1670	0
DLR00013596	6	4	YCR102W-A	37.5	SD/MSG -ARG -HIS -LYS -URA +Canavanine +G418 +Thialysine	yku70_v2_R1_Steve	02	11.0	1.96691547481	2414.5	154.217078266	254.0	2.49859228462	161999.00021	5242.71904025	43.0	2.93124415963	151624.278079	1912.45058909	670	882	137	135	139	149	137	1133	0
DLR00013596	6	5	YDL124W	37.5	SD/MSG -ARG -HIS -LYS -URA +Canavanine +G418 +Thialysine	yku70_v2_R1_Steve	02	11.0	2.92816969411	8474.34452493	284.520682237	254.0	3.12519084698	597318.000386	10876.9590703	43.0	3.80421281006	591910.000318	5508.91473386	822	898	137	135	148	157	140	1221	0
DLR00013596	6	6	YCR102C	37.5	SD/MSG -ARG -HIS -LYS -URA +Canavanine +G418 +Thialysine	yku70_v2_R1_Steve	02	11.0	2.90326205318	8997.49783347	363.313087602	254.0	3.13176428537	610788.000417	11259.1103405	43.0	3.81200248469	609172.000343	5899.24642166	960	897	137	135	146	156	139	1373	0
DLR00013596	6	7	YDL123W	37.5	SD/MSG -ARG -HIS -LYS -URA +Canavanine +G418 +Thialysine	yku70_v2_R1_Steve	02	11.0	2.84214062834	7085.00081183	334.650491465	254.0	3.05300768139	481098.000463	9668.07818703	43.0	3.7182325013	475652.000348	5271.178359	1095	898	137	135	143	153	137	1318	0
DLR00013596	6	8	YCR101C	37.5	SD/MSG -ARG -HIS -LYS -URA +Canavanine +G418 +Thialysine	yku70_v2_R1_Steve	02	11.0	3.06105209031	9115.56502998	240.624634125	254.0	3.23700362434	626140.00062	10940.877896	43.0	3.94623913288	621195.000724	5258.41908833	1233	899	137	135	146	156	138	1098	0
DLR00013596	6	9	YDL122W	37.5	SD/MSG -ARG -HIS -LYS -URA +Canavanine +G418 +Thialysine	yku70_v2_R1_Steve	02	11.0	3.03166984805	8451.00102673	276.450019717	254.0	3.20427354995	563210.000606	11344.9681551	43.0	3.91100475927	561447.000651	6073.12728532	1365	898	137	135	144	154	136	1368	0
DLR00013596	6	10	YCR100C	37.5	SD/MSG -ARG -HIS -LYS -URA +Canavanine +G418 +Thialysine	yku70_v2_R1_Steve	02	11.0	3.19297124524	9958.00067311	394.515459355	254.0	3.26300542555	634441.000606	11186.2892572	43.0	3.98651673161	636543.000642	5498.13911501	1505	892	137	135	142	152	134	1337	0
DLR00013596	6	11	YDL121C	37.5	SD/MSG -ARG -HIS -LYS -URA +Canavanine +G418 +Thialysine	yku70_v2_R1_Steve	02	11.0	3.06078960439	9074.45965099	275.706653454	254.0	3.25846666518	619102.000671	11852.1497657	43.0	3.95869188182	624928.479294	5795.62272937	1640	895	137	135	148	156	138	1165	0
DLR00013596	6	12	YCR099C	37.5	SD/MSG -ARG -HIS -LYS -URA +Canavanine +G418 +Thialysine	yku70_v2_R1_Steve	02	11.0	3.04729422121	8667.00853901	356.918016922	254.0	3.21540886298	551622.000671	11404.0252063	43.0	3.92327320575	551472.000813	6157.45305137	1778	894	137	135	144	153	135	1419	0
DLR00013596	6	13	YDL119C	37.5	SD/MSG -ARG -HIS -LYS -URA +Canavanine +G418 +Thialysine	yku70_v2_R1_Steve	02	11.0	3.10283208823	9326.00078423	411.324499071	254.0	3.24338760499	615430.000634	11688.6794624	43.0	3.9540051274	614931.000711	5723.17319261	1917	894	137	135	145	154	137	1241	0
DLR00013596	6	14	YCR098C	37.5	SD/MSG -ARG -HIS -LYS -URA +Canavanine +G418 +Thialysine	yku70_v2_R1_Steve	02	11.0	3.16362261189	10202.0007409	350.991091991	254.0	3.30368370724	683640.000615	11685.65582	43.0	4.02828373163	683203.00072	5477.68295633	2053	895	137	135	147	155	137	1237	0
DLR00013596	6	15	YDL118W	37.5	SD/MSG -ARG -HIS -LYS -URA +Canavanine +G418 +Thialysine	yku70_v2_R1_Steve	02	11.0	2.57135226404	3594.00051149	444.587066551	254.0	2.73658812549	161673.000374	7305.45888102	43.0	3.2337799344	156460.000151	2512.97549137	2186	891	137	135	120	134	123	1241	0
DLR00013596	6	16	YCR095C	37.5	SD/MSG -ARG -HIS -LYS -URA +Canavanine +G418 +Thialysine	yku70_v2_R1_Steve	02	11.0	0.688033557003	1375.99999457	261.352371331	254.0	8.86530439414	34515.0614628	448.108565404	43.0	1.09073569539	6920.00000341	1314.99309081	2320	887	137	135	95	113	111	5	0
DLR00013596	6	17	YDL117W	37.5	SD/MSG -ARG -HIS -LYS -URA +Canavanine +G418 +Thialysine	yku70_v2_R1_Steve	02	11.0	3.11563004032	7362.00032337	366.646965032	254.0	3.2534581322	480489.000698	7710.02991797	43.0	3.96961463229	476564.0007	3215.19181463	2466	893	137	135	145	154	137	1293	0
DLR00013596	6	18	YCR092C	37.5	SD/MSG -ARG -HIS -LYS -URA +Canavanine +G418 +Thialysine	yku70_v2_R1_Steve	02	11.0	3.53780575425	10676.0000073	345.610942074	254.0	3.573684506	729761.000316	6689.25382856	43.0	4.36285441639	726728.000109	3059.93704915	2602	892	137	135	150	158	139	1009	0
DLR00013596	6	19	YDL114W	37.5	SD/MSG -ARG -HIS -LYS -URA +Canavanine +G418 +Thialysine	yku70_v2_R1_Steve	02	11.0	3.44792092635	8997.00003942	328.838135302	254.0	3.39583569892	499591.000494	6061.22539584	43.0	4.16653912797	496270.000112	2772.16611756	2739	890	137	135	135	147	131	824	0
DLR00013596	6	20	YCR091W	37.5	SD/MSG -ARG -HIS -LYS -URA +Canavanine +G418 +Thialysine	yku70_v2_R1_Steve	02	11.0	3.64553172694	10072.9999578	357.474664467	254.0	3.62308974502	619253.000052	6266.37017753	43.0	4.42660203702	617528.999618	3037.37978898	2875	890	137	135	142	152	136	949	0
DLR00013596	6	21	YDL113C	37.5	SD/MSG -ARG -HIS -LYS -URA +Canavanine +G418 +Thialysine	yku70_v2_R1_Steve	02	11.0	3.69126243783	9901.99996668	404.058256679	254.0	3.65242822621	602885.000035	6983.12285538	43.0	4.45954599303	600549.999278	3117.67741994	3010	889	137	135	140	150	135	788	2
DLR00013596	6	22	YCR090C	37.5	SD/MSG -ARG -HIS -LYS -URA +Canavanine +G418 +Thialysine	yku70_v2_R1_Steve	02	11.0	3.68352948686	10218.9999179	414.410050969	254.0	3.63197210165	630293.000054	5980.6966459	43.0	4.44032667939	628513.999442	3040.04142614	3147	890	137	135	137	148	133	758	0
DLR00013596	6	23	YDL112W	37.5	SD/MSG -ARG -HIS -LYS -URA +Canavanine +G418 +Thialysine	yku70_v2_R1_Steve	02	11.0	3.89826814338	11233.9997194	392.889047501	254.0	3.86880333371	844474.999582	6379.95727073	43.0	4.69377173738	841208.998589	5491.72860658	3281	885	137	135	146	154	137	758	0
DLR00013596	6	24	YOR202W	37.5	SD/MSG -ARG -HIS -LYS -URA +Canavanine +G418 +Thialysine	yku70_v2_R1_Steve	02	11.0	3.80352989515	13196.999835	489.496805053	254.0	3.81528453836	1008926.99946	6892.77852677	43.0	4.63032694586	1006576.99897	6885.58151201	3416	885	137	135	146	153	136	629	21
DLR00013596	7	1	YOR202W	37.5	SD/MSG -ARG -HIS -LYS -URA +Canavanine +G418 +Thialysine	yku70_v2_R1_Steve	02	11.0	2.64072572542	10743.0907355	305.206563243	254.0	2.938879514	793525.000371	8332.84456583	43.0	3.55623269585	796233.999364	3120.54301772	281	1035	137	135	143	151	137	1622	0
DLR00013596	7	2	YBR269C	37.5	SD/MSG -ARG -HIS -LYS -URA +Canavanine +G418 +Thialysine	yku70_v2_R1_Steve	02	11.0	2.81475356987	9335.39097074	246.320357737	254.0	3.06671618264	722289.000053	10247.8935186	43.0	3.71899482653	717892.000024	4346.41572812	414	1023	137	135	147	154	138	1192	0
DLR00013596	7	3	YCL069W	37.5	SD/MSG -ARG -HIS -LYS -URA +Canavanine +G418 +Thialysine	yku70_v2_R1_Steve	02	11.0	2.49599464972	5228.67747426	349.205583885	254.0	2.64243813301	252394.000084	6217.89158212	43.0	3.21632516627	252585.000091	2343.11959388	547	1033	137	135	120	132	123	1504	0
DLR00013596	7	4	YBR267W	37.5	SD/MSG -ARG -HIS -LYS -URA +Canavanine +G418 +Thialysine	yku70_v2_R1_Steve	02	11.0	2.18622548124	2600.58027904	182.709133899	254.0	2.56518656388	161941.000201	5248.57566759	43.0	3.03611738682	153253.72069	1285.52423283	680	1027	137	135	133	144	134	1528	0
DLR00013596	7	5	YCL064C	37.5	SD/MSG -ARG -HIS -LYS -URA +Canavanine +G418 +Thialysine	yku70_v2_R1_Steve	02	11.0	2.89216039861	9616.79459646	296.858427137	254.0	3.08686297804	606137.000242	10914.3588386	43.0	3.76435080189	606718.000132	5699.54625679	826	1034	137	135	140	150	135	1342	0
DLR00013596	7	6	YBR266C	37.5	SD/MSG -ARG -HIS -LYS -URA +Canavanine +G418 +Thialysine	yku70_v2_R1_Steve	02	11.0	0.911749708417	1008.00002407	147.568650599	254.0	7.44174025559	36242.1	2566.97580691	43.0	2.03693458402	14121.8	792.205960152	978	1029	137	135	125	139	129	188	10
DLR00013596	7	7	YCL063W	37.5	SD/MSG -ARG -HIS -LYS -URA +Canavanine +G418 +Thialysine	yku70_v2_R1_Steve	02	11.0	1.96513399945	1847.8502087	142.51586634	254.0	2.48175799187	105123.000206	5102.11559516	43.0	2.77770337969	87095.0004328	1408.36201734	1087	1025	137	135	124	137	127	918	0
DLR00013596	7	8	YBR264C	37.5	SD/MSG -ARG -HIS -LYS -URA +Canavanine +G418 +Thialysine	yku70_v2_R1_Steve	02	11.0	3.04009439774	10487.8253116	325.1158737	254.0	3.28502053286	748595.000568	12423.9456558	43.0	3.99848598851	748063.000657	6089.11982507	1234	1037	137	135	150	158	140	1225	0
DLR00013596	7	9	YCL062W	37.5	SD/MSG -ARG -HIS -LYS -URA +Canavanine +G418 +Thialysine	yku70_v2_R1_Steve	02	11.0	2.77774441394	7428.82151368	284.934125946	254.0	3.01180015594	416942.000447	9434.89241649	43.0	3.6643322826	425271.891684	5324.10527278	1375	1034	137	135	135	146	131	1654	0
DLR00013596	7	10	YBR263W	37.5	SD/MSG -ARG -HIS -LYS -URA +Canavanine +G418 +Thialysine	yku70_v2_R1_Steve	02	11.0	3.05315779442	9736.71771521	294.699243835	254.0	3.23783482122	631746.000638	12471.0053707	43.0	3.94947082874	631327.000757	6518.73836753	1508	1032	137	135	145	154	136	1204	0
DLR00013596	7	11	YCL061C	37.5	SD/MSG -ARG -HIS -LYS -URA +Canavanine +G418 +Thialysine	yku70_v2_R1_Steve	02	11.0	1.31120660396	1351.99999163	235.637548771	254.0	8.44950480416	39921.3	1958.68758722	43.0	2.48701190841	23315.0002127	1118.67522849	1638	1026	137	135	109	124	117	352	0
DLR00013596	7	12	YBR262C	37.5	SD/MSG -ARG -HIS -LYS -URA +Canavanine +G418 +Thialysine	yku70_v2_R1_Steve	02	11.0	3.0473230098	9278.00095777	308.559295991	254.0	3.22858649116	629304.000568	11389.1428974	43.0	3.9355622785	631337.000654	5421.30656843	1779	1022	137	135	147	155	137	1613	0
DLR00013596	7	13	YCL060C	37.5	SD/MSG -ARG -HIS -LYS -URA +Canavanine +G418 +Thialysine	yku70_v2_R1_Steve	02	11.0	2.15199921449	2176.88118675	209.654425285	254.0	2.6249431821	94465.0001719	6862.82443806	43.0	2.82224407777	83052.0001542	1464.11474842	1925	1030	137	135	114	128	119	769	0
DLR00013596	7	14	YBR261C	37.5	SD/MSG -ARG -HIS -LYS -URA +Canavanine +G418 +Thialysine	yku70_v2_R1_Steve	02	11.0	0.5	913.999906208	138.605565766	254.0	12.0	31058.1	802.709121333	43.0	0.5	3845.99994316	580.931380649	2049	1026	137	135	98	114	113	4	0
DLR00013596	7	15	YCL057W	37.5	SD/MSG -ARG -HIS -LYS -URA +Canavanine +G418 +Thialysine	yku70_v2_R1_Steve	02	11.0	3.03291201598	9235.00100914	370.039188942	254.0	3.20765094045	582104.0006	11596.064678	43.0	3.91178828454	584096.00068	5831.71245906	2195	1032	137	135	144	153	135	1565	0
DLR00013596	7	16	YBR260C	37.5	SD/MSG -ARG -HIS -LYS -URA +Canavanine +G418 +Thialysine	yku70_v2_R1_Steve	02	11.0	2.92162411342	7368.57200822	316.824804773	254.0	3.12720842256	474429.000535	9218.96596718	43.0	3.80760118121	469536.000525	4062.21832089	2327	1026	137	135	145	154	137	1343	0
DLR00013596	7	17	YCL056C	37.5	SD/MSG -ARG -HIS -LYS -URA +Canavanine +G418 +Thialysine	yku70_v2_R1_Steve	02	11.0	0.732317827327	1934.99999659	355.94463141	254.0	12.0	35284.0425919	455.425893961	43.0	1.16505813638	10328.0000029	2098.55272531	2453	1013	137	135	106	122	116	43	10
DLR00013596	7	18	YBR259W	37.5	SD/MSG -ARG -HIS -LYS -URA +Canavanine +G418 +Thialysine	yku70_v2_R1_Steve	02	11.0	3.27320368468	9051.00012297	379.447772429	254.0	3.34623366994	601237.000648	8168.96579221	43.0	4.08216648366	595055.00061	3202.09327347	2601	1025	137	135	145	155	137	972	0
DLR00013596	7	19	YCL055W	37.5	SD/MSG -ARG -HIS -LYS -URA +Canavanine +G418 +Thialysine	yku70_v2_R1_Steve	02	11.0	3.38808874342	10133.000082	376.945888846	254.0	3.40628575259	588376.000573	7523.68512253	43.0	4.17821410497	589328.000439	3288.06064699	2742	1030	137	135	138	149	133	1054	0
DLR00013596	7	20	YBR258C	37.5	SD/MSG -ARG -HIS -LYS -URA +Canavanine +G418 +Thialysine	yku70_v2_R1_Steve	02	11.0	3.22401203755	6681.0000875	339.546066925	254.0	3.2790484475	368344.000448	6838.70267981	43.0	4.00442458971	362126.000519	2536.63384519	2880	1023	137	135	133	144	131	790	0
DLR00013596	7	21	YCL051W	37.5	SD/MSG -ARG -HIS -LYS -URA +Canavanine +G418 +Thialysine	yku70_v2_R1_Steve	02	11.0	3.49001221038	8621.99993459	338.843406808	254.0	3.44866369444	490896.000149	6752.23905299	43.0	4.22661524843	489720.999959	3120.99619793	3015	1030	137	135	134	146	132	941	0
DLR00013596	7	22	YBR255W	37.5	SD/MSG -ARG -HIS -LYS -URA +Canavanine +G418 +Thialysine	yku70_v2_R1_Steve	02	11.0	2.59554352823	1697.4	269.040872221	254.0	2.91081263186	88565.0002043	5008.69953059	43.0	3.16567259902	70543.0005476	1428.70563604	3146	1025	137	135	116	130	122	575	0
DLR00013596	7	23	YCL050C	37.5	SD/MSG -ARG -HIS -LYS -URA +Canavanine +G418 +Thialysine	yku70_v2_R1_Steve	02	11.0	3.53745910145	9213.99984585	365.180383297	254.0	3.60534749028	594529.999825	5707.27418995	43.0	4.41391803341	585878.632968	3388.80860977	3289	1031	137	135	135	145	131	926	6
DLR00013596	7	24	YOR202W	37.5	SD/MSG -ARG -HIS -LYS -URA +Canavanine +G418 +Thialysine	yku70_v2_R1_Steve	02	11.0	3.66266953947	10507.9998647	305.105801284	254.0	3.73816830208	802154.999433	6287.69593389	43.0	4.54258105691	798158.998711	5168.64817442	3417	1023	137	135	144	152	134	688	2
DLR00013596	8	1	YOR202W	37.5	SD/MSG -ARG -HIS -LYS -URA +Canavanine +G418 +Thialysine	yku70_v2_R1_Steve	02	11.0	0.5	762.999877787	135.871884312	254.0	10.0682604058	29284.4732714	477.854828633	43.0	0.5	3244.99993179	623.861754271	269	1165	137	135	-1	-1	-1	13	0
DLR00013596	8	2	YDL020C	37.5	SD/MSG -ARG -HIS -LYS -URA +Canavanine +G418 +Thialysine	yku70_v2_R1_Steve	02	11.0	0.5	1393.9999801	198.986203789	254.0	12.0	28026.0	805.564431982	43.0	0.693510706573	6238.9999997	895.022455881	405	1161	137	135	94	110	107	4	0
DLR00013596	8	3	YDL135C	37.5	SD/MSG -ARG -HIS -LYS -URA +Canavanine +G418 +Thialysine	yku70_v2_R1_Steve	02	11.0	2.9243945295	8791.29488377	328.307192244	254.0	3.17025523924	674357.000356	10882.7621447	43.0	3.8558790415	668142.000277	4945.42974389	549	1169	137	135	149	157	140	1046	0
DLR00013596	8	4	YDL019C	37.5	SD/MSG -ARG -HIS -LYS -URA +Canavanine +G418 +Thialysine	yku70_v2_R1_Steve	02	11.0	2.97656873416	9500.8144208	327.052320956	254.0	3.17581739351	654064.000462	12346.2189836	43.0	3.86968249716	651309.000446	6594.75291893	686	1169	137	135	144	153	138	1198	0
DLR00013596	8	5	YDL134C-A	37.5	SD/MSG -ARG -HIS -LYS -URA +Canavanine +G418 +Thialysine	yku70_v2_R1_Steve	02	11.0	3.01948333572	8903.90447433	272.046056677	254.0	3.25466573404	636789.000651	9834.92416139	43.0	3.96754227746	632127.000746	4496.38998265	825	1172	137	135	148	157	140	1169	0
DLR00013596	8	6	YDL018C	37.5	SD/MSG -ARG -HIS -LYS -URA +Canavanine +G418 +Thialysine	yku70_v2_R1_Steve	02	11.0	3.05941394977	9788.47714632	270.206912442	254.0	3.24516243209	733024.000524	12079.1883446	43.0	3.94875825899	728475.000591	5756.22237213	960	1171	137	135	150	159	141	1093	0
DLR00013596	8	7	YDL134C	37.5	SD/MSG -ARG -HIS -LYS -URA +Canavanine +G418 +Thialysine	yku70_v2_R1_Steve	02	11.0	2.60838562568	6469.85402684	143.981569165	254.0	2.99032501842	462775.000634	8971.47083416	43.0	3.63183711599	454675.000151	5206.78173583	1098	1179	137	135	149	158	141	1380	0
DLR00013596	8	8	YDL013W	37.5	SD/MSG -ARG -HIS -LYS -URA +Canavanine +G418 +Thialysine	yku70_v2_R1_Steve	02	11.0	0.5	439.2	72.4504569586	254.0	9.26489765286	28494.2580386	786.217032892	43.0	0.5	2278.99962483	339.095021212	1230	1164	137	135	-1	-1	-1	0	0
DLR00013596	8	9	YDL133W	37.5	SD/MSG -ARG -HIS -LYS -URA +Canavanine +G418 +Thialysine	yku70_v2_R1_Steve	02	11.0	3.01424052419	9098.85758569	316.494019892	254.0	3.19730644508	622847.000539	11596.6592526	43.0	3.89461061085	620626.000584	5843.32732221	1371	1168	137	135	147	156	138	1217	0
DLR00013596	8	10	YDL012C	37.5	SD/MSG -ARG -HIS -LYS -URA +Canavanine +G418 +Thialysine	yku70_v2_R1_Steve	02	11.0	3.04958853084	9208.00097801	336.710789357	254.0	3.2497885996	637773.00064	12159.1083928	43.0	3.95766134788	636682.000723	6558.60806305	1511	1168	137	135	148	156	138	1297	2
DLR00013596	8	11	YDL133C-A	37.5	SD/MSG -ARG -HIS -LYS -URA +Canavanine +G418 +Thialysine	yku70_v2_R1_Steve	02	11.0	2.86924856715	6935.55454533	288.659966128	254.0	2.98828873917	382984.000493	8783.26484911	43.0	3.64624675576	382587.000377	4245.29106013	1643	1165	137	135	134	144	129	1351	2
DLR00013596	8	12	YDL011C	37.5	SD/MSG -ARG -HIS -LYS -URA +Canavanine +G418 +Thialysine	yku70_v2_R1_Steve	02	11.0	0.994728634083	2073.99999562	451.581831713	254.0	10.3868893317	39544.2	2003.869892	43.0	1.57696085465	15279.9990063	3459.38043886	1783	1156	137	135	99	115	110	1	0
DLR00013596	8	13	YDL131W	37.5	SD/MSG -ARG -HIS -LYS -URA +Canavanine +G418 +Thialysine	yku70_v2_R1_Steve	02	11.0	2.95031655714	8248.23074019	275.284334614	254.0	3.12342752917	501137.000499	9898.34758109	43.0	3.81366687544	501379.000481	4569.60615569	1915	1170	137	135	141	150	133	1531	0
DLR00013596	8	14	YDL010W	37.5	SD/MSG -ARG -HIS -LYS -URA +Canavanine +G418 +Thialysine	yku70_v2_R1_Steve	02	11.0	3.12170183976	9798.00098977	334.986132109	254.0	3.23791018979	612835.000595	11829.4946952	43.0	3.9544472442	615473.000712	5867.94779413	2055	1165	137	135	142	151	134	1481	0
DLR00013596	8	15	YDL130W-A	37.5	SD/MSG -ARG -HIS -LYS -URA +Canavanine +G418 +Thialysine	yku70_v2_R1_Steve	02	11.0	3.01910979902	8466.00088791	362.582370058	254.0	3.17186290476	509385.000636	10464.6023713	43.0	3.87085556771	508763.000718	5066.39826375	2192	1166	137	135	139	149	132	1129	0
DLR00013596	8	16	YDL006W	37.5	SD/MSG -ARG -HIS -LYS -URA +Canavanine +G418 +Thialysine	yku70_v2_R1_Steve	02	11.0	0.5	1536.99998579	244.913034934	254.0	12.0	33066.0	837.538464514	43.0	0.5	6752.99997726	1096.19040721	2323	1161	137	135	-1	-1	-1	0	0
DLR00013596	8	17	YDL130W	37.5	SD/MSG -ARG -HIS -LYS -URA +Canavanine +G418 +Thialysine	yku70_v2_R1_Steve	02	11.0	7.33878197403	2728.8	272.484985992	254.0	3.02250135693	138495.000111	7193.77114054	43.0	3.48729829915	131456.000024	2257.6434017	2458	1168	137	135	120	133	123	1307	0
DLR00013596	8	18	YDL002C	37.5	SD/MSG -ARG -HIS -LYS -URA +Canavanine +G418 +Thialysine	yku70_v2_R1_Steve	02	11.0	0.5	720.999830891	118.770630781	254.0	12.0	31512.4911409	623.602614038	43.0	0.5	3098.99989768	527.698474202	2597	1161	137	135	-1	-1	-1	0	0
DLR00013596	8	19	YDL129W	37.5	SD/MSG -ARG -HIS -LYS -URA +Canavanine +G418 +Thialysine	yku70_v2_R1_Steve	02	11.0	3.36496962024	8807.00002442	340.676857181	254.0	3.44221006536	586699.029784	7195.65303734	43.0	4.21286234578	577007.000225	2851.77491121	2737	1163	137	135	145	154	137	948	0
DLR00013596	8	20	YDL001W	37.5	SD/MSG -ARG -HIS -LYS -URA +Canavanine +G418 +Thialysine	yku70_v2_R1_Steve	02	11.0	3.31330018762	7826.00012692	407.184488526	254.0	3.41846255997	456411.000206	7244.28346165	43.0	4.17284132263	458165.424005	2936.47352538	2876	1168	137	135	137	148	134	1063	0
DLR00013596	8	21	YDL128W	37.5	SD/MSG -ARG -HIS -LYS -URA +Canavanine +G418 +Thialysine	yku70_v2_R1_Steve	02	11.0	3.54452755852	8845.00009287	314.830624675	254.0	3.58646524544	537960.000134	6814.23455225	43.0	4.38394504237	533296.99981	2254.275006	3013	1163	137	135	138	149	134	731	0
DLR00013596	8	22	YCR106W	37.5	SD/MSG -ARG -HIS -LYS -URA +Canavanine +G418 +Thialysine	yku70_v2_R1_Steve	02	11.0	3.91826972536	10806.2692288	397.242930451	254.0	3.9525321555	776278.999831	6890.08874898	43.0	4.79287195277	772553.998709	4438.35517679	3149	1165	137	135	146	155	139	707	34
DLR00013596	8	23	YDL127W	37.5	SD/MSG -ARG -HIS -LYS -URA +Canavanine +G418 +Thialysine	yku70_v2_R1_Steve	02	11.0	3.40686879648	7506.99988461	397.884443528	254.0	3.44107263246	450689.999992	5801.28043655	43.0	4.20638498749	446767.99992	3484.5154795	3290	1164	137	135	130	141	127	836	0
DLR00013596	8	24	YOR202W	37.5	SD/MSG -ARG -HIS -LYS -URA +Canavanine +G418 +Thialysine	yku70_v2_R1_Steve	02	11.0	3.85152874675	12130.9997695	359.711092705	254.0	3.88300103788	963869.998955	7336.50404065	43.0	4.70274646923	960969.998198	7263.32994748	3423	1162	137	135	146	153	135	673	0
DLR00013596	9	1	YOR202W	37.5	SD/MSG -ARG -HIS -LYS -URA +Canavanine +G418 +Thialysine	yku70_v2_R1_Steve	02	11.0	0.5	766.999883471	141.36268228	254.0	10.0464966499	28988.2216349	538.35531482	43.0	0.5	3449.99994316	629.69850347	268	1296	137	135	-1	-1	-1	0	0
DLR00013596	9	2	YBR281C	37.5	SD/MSG -ARG -HIS -LYS -URA +Canavanine +G418 +Thialysine	yku70_v2_R1_Steve	02	11.0	2.81413337454	8686.4752355	247.30985836	254.0	3.04338175338	694777.000029	8647.29467795	43.0	3.68895719106	688576.999795	3159.08172849	416	1305	137	135	148	155	138	1235	0
DLR00013596	9	3	YCR011C	37.5	SD/MSG -ARG -HIS -LYS -URA +Canavanine +G418 +Thialysine	yku70_v2_R1_Steve	02	11.0	2.96142238483	8611.00050148	483.993992922	254.0	3.10823524804	578608.000285	9750.15747273	43.0	3.79531017683	578462.000119	4955.79274598	556	1305	137	135	138	148	134	1449	0
DLR00013596	9	4	YBR280C	37.5	SD/MSG -ARG -HIS -LYS -URA +Canavanine +G418 +Thialysine	yku70_v2_R1_Steve	02	11.0	2.9994742489	7780.00077483	299.153140203	254.0	3.21337482151	564205.000656	9965.23452671	43.0	3.91929064842	558087.000761	5003.98890961	689	1307	137	135	146	155	139	1160	0
DLR00013596	9	5	YCR010C	37.5	SD/MSG -ARG -HIS -LYS -URA +Canavanine +G418 +Thialysine	yku70_v2_R1_Steve	02	11.0	3.22644516267	10892.4985808	427.062828641	254.0	3.37258283048	774898.000749	10444.8475081	43.0	4.11437828215	775510.000797	4943.56831872	826	1308	137	135	147	156	140	1302	0
DLR00013596	9	6	YBR278W	37.5	SD/MSG -ARG -HIS -LYS -URA +Canavanine +G418 +Thialysine	yku70_v2_R1_Steve	02	11.0	0.5	569.999576517	82.636135581	254.0	9.19055835926	26878.5276903	856.223527884	43.0	0.5	2469.99969873	363.108069389	956	1297	137	135	-1	-1	-1	2	0
DLR00013596	9	7	YCR009C	37.5	SD/MSG -ARG -HIS -LYS -URA +Canavanine +G418 +Thialysine	yku70_v2_R1_Steve	02	11.0	0.5	627.999724309	92.0919037807	254.0	8.72138634885	27034.0567691	809.484542239	43.0	0.544998343507	2714.99999699	444.440085601	1092	1298	137	135	94	109	106	6	0
DLR00013596	9	8	YBR277C	37.5	SD/MSG -ARG -HIS -LYS -URA +Canavanine +G418 +Thialysine	yku70_v2_R1_Steve	02	11.0	2.93995527679	9536.01397893	222.317719772	254.0	3.19265452387	692047.000427	12320.3015519	43.0	3.88028538067	690452.000412	6208.91206882	1235	1308	137	135	151	159	140	1384	0
DLR00013596	9	9	YCR008W	37.5	SD/MSG -ARG -HIS -LYS -URA +Canavanine +G418 +Thialysine	yku70_v2_R1_Steve	02	11.0	0.509713046488	1306.99999852	194.922834581	254.0	9.67814914382	30789.3040998	710.361981103	43.0	0.732057426383	5919.99999934	910.543156986	1370	1307	137	135	90	108	106	0	0
DLR00013596	9	10	YBR276C	37.5	SD/MSG -ARG -HIS -LYS -URA +Canavanine +G418 +Thialysine	yku70_v2_R1_Steve	02	11.0	2.89757394752	8252.50930303	286.205067578	254.0	3.12073117711	526672.000525	10110.1532141	43.0	3.80034075526	525842.00049	5056.0764557	1505	1308	137	135	142	151	134	1330	0
DLR00013596	9	11	YCR007C	37.5	SD/MSG -ARG -HIS -LYS -URA +Canavanine +G418 +Thialysine	yku70_v2_R1_Steve	02	11.0	3.04578239709	10180.2694822	265.232744182	254.0	3.27047644185	685625.000666	12230.9609482	43.0	3.9821239232	687539.000781	6103.66820042	1642	1305	137	135	148	156	138	1468	0
DLR00013596	9	12	YBR275C	37.5	SD/MSG -ARG -HIS -LYS -URA +Canavanine +G418 +Thialysine	yku70_v2_R1_Steve	02	11.0	0.5	1212.99996305	200.197989084	254.0	12.0	30192.3	859.77189934	43.0	0.5	5535.99998863	896.938651367	1775	1296	137	135	-1	-1	-1	0	0
DLR00013596	9	13	YCR006C	37.5	SD/MSG -ARG -HIS -LYS -URA +Canavanine +G418 +Thialysine	yku70_v2_R1_Steve	02	11.0	3.06695862486	10160.8128877	281.792888288	254.0	3.23773367836	636408.0006	12147.3297073	43.0	3.94926770659	639623.000875	6124.20273143	1919	1303	137	135	143	152	135	1644	0
DLR00013596	9	14	YBR274W	37.5	SD/MSG -ARG -HIS -LYS -URA +Canavanine +G418 +Thialysine	yku70_v2_R1_Steve	02	11.0	2.69805186857	5473.61198617	174.435708044	254.0	3.11045880702	367085.000734	7993.34511797	43.0	3.77861231312	364412.000777	4281.26180682	2058	1307	137	135	148	157	139	1990	5
DLR00013596	9	15	YCR005C	37.5	SD/MSG -ARG -HIS -LYS -URA +Canavanine +G418 +Thialysine	yku70_v2_R1_Steve	02	11.0	3.34485757505	10428.0002296	333.154808183	254.0	3.40131317696	656220.000652	9171.91481719	43.0	4.16416412488	658967.000604	3863.15738442	2195	1305	137	135	142	151	133	1251	0
DLR00013596	9	16	YBR273C	37.5	SD/MSG -ARG -HIS -LYS -URA +Canavanine +G418 +Thialysine	yku70_v2_R1_Steve	02	11.0	3.60241536242	10480.9999447	277.474872038	254.0	3.78143370434	822434.000041	6740.96502057	43.0	4.58769321492	818584.999033	2338.42551235	2331	1297	137	135	159	165	144	944	0
DLR00013596	9	17	YCR001W	37.5	SD/MSG -ARG -HIS -LYS -URA +Canavanine +G418 +Thialysine	yku70_v2_R1_Steve	02	11.0	3.42766283218	11030.0000245	351.93290112	254.0	3.48403067269	767281.000578	8415.30663617	43.0	4.2553363591	766534.000432	3081.87340094	2469	1307	137	135	148	157	138	1108	0
DLR00013596	9	18	YBR272C	37.5	SD/MSG -ARG -HIS -LYS -URA +Canavanine +G418 +Thialysine	yku70_v2_R1_Steve	02	11.0	9.0	1200.6	240.996157198	254.0	9.48701440839	35987.4779395	404.557847574	43.0	6.90778054318	9850.5	400.512296661	2602	1309	137	135	100	117	114	106	5
DLR00013596	9	19	YCL076W	37.5	SD/MSG -ARG -HIS -LYS -URA +Canavanine +G418 +Thialysine	yku70_v2_R1_Steve	02	11.0	2.89474042742	5886.76709707	192.216572024	254.0	3.04232552339	303029.00067	6834.29677912	43.0	3.70495289616	299988.000765	2721.06103603	2744	1305	137	135	129	141	128	1217	0
DLR00013596	9	20	YBR271W	37.5	SD/MSG -ARG -HIS -LYS -URA +Canavanine +G418 +Thialysine	yku70_v2_R1_Steve	02	11.0	3.76358734729	9787.00026287	238.684144194	254.0	3.94929600048	750543.000026	7548.02050048	43.0	4.78356192637	744724.998978	2309.22880653	2874	1301	137	135	155	163	144	915	0
DLR00013596	9	21	YCL075W	37.5	SD/MSG -ARG -HIS -LYS -URA +Canavanine +G418 +Thialysine	yku70_v2_R1_Steve	02	11.0	3.38247293429	8669.00001506	273.145415779	254.0	3.43963087973	458643.000004	5606.44400826	43.0	4.22595085072	455101.70391	1975.15905405	3024	1290	137	135	129	141	128	592	39
DLR00013596	9	22	YBR270C	37.5	SD/MSG -ARG -HIS -LYS -URA +Canavanine +G418 +Thialysine	yku70_v2_R1_Steve	02	11.0	3.50809619019	7885.99999267	250.587940838	254.0	3.51368093196	444469.000028	5878.22405997	43.0	4.29016701306	437986.999773	2681.89519237	3157	1303	137	135	132	143	129	479	45
DLR00013596	9	23	YCL074W	37.5	SD/MSG -ARG -HIS -LYS -URA +Canavanine +G418 +Thialysine	yku70_v2_R1_Steve	02	11.0	3.80495438671	11078.9999019	400.781101113	254.0	3.86616684215	811339.999833	6479.23100132	43.0	4.6898965724	808611.998732	3870.03001785	3289	1307	137	135	142	151	134	699	0
DLR00013596	9	24	YOR202W	37.5	SD/MSG -ARG -HIS -LYS -URA +Canavanine +G418 +Thialysine	yku70_v2_R1_Steve	02	11.0	3.560805002	9630.99988282	265.895480686	254.0	3.60239937268	716491.999708	5872.95988306	43.0	4.39215900543	709526.99977	4911.76737186	3420	1296	137	135	140	148	131	533	0
DLR00013596	10	1	YOR202W	37.5	SD/MSG -ARG -HIS -LYS -URA +Canavanine +G418 +Thialysine	yku70_v2_R1_Steve	02	11.0	2.7524498633	10199.0649016	323.452738826	254.0	2.97718818042	768731.000265	8765.22914469	43.0	3.60038541633	765034.999314	3230.90297972	284	1444	137	135	141	149	134	1023	0
DLR00013596	10	2	YDL038C	37.5	SD/MSG -ARG -HIS -LYS -URA +Canavanine +G418 +Thialysine	yku70_v2_R1_Steve	02	11.0	3.16014855197	10149.0003821	390.813362673	254.0	3.3163978556	826443.000472	10009.2190959	43.0	4.03236899439	822563.000276	4765.38024646	416	1445	137	135	150	157	139	1112	0
DLR00013596	10	3	YDL157C	37.5	SD/MSG -ARG -HIS -LYS -URA +Canavanine +G418 +Thialysine	yku70_v2_R1_Steve	02	11.0	2.98884183115	7606.00073942	348.744979174	254.0	3.13030373322	521551.000496	9703.44859127	43.0	3.81876339682	516498.000474	4984.87836769	552	1443	137	135	138	148	134	1058	0
DLR00013596	10	4	YDL037C	37.5	SD/MSG -ARG -HIS -LYS -URA +Canavanine +G418 +Thialysine	yku70_v2_R1_Steve	02	11.0	3.09065459806	8898.0011311	286.996463826	254.0	3.22391129907	585815.000685	10534.0682109	43.0	3.94209858967	583941.000792	5412.28144937	689	1445	137	135	140	149	135	1100	0
DLR00013596	10	5	YDL156W	37.5	SD/MSG -ARG -HIS -LYS -URA +Canavanine +G418 +Thialysine	yku70_v2_R1_Steve	02	11.0	3.06801324523	8404.00083612	346.935747462	254.0	3.20454086659	554829.000681	9399.9877399	43.0	3.91721302731	550819.000761	4496.97572485	826	1449	137	135	141	150	136	1165	0
DLR00013596	10	6	YDL036C	37.5	SD/MSG -ARG -HIS -LYS -URA +Canavanine +G418 +Thialysine	yku70_v2_R1_Steve	02	11.0	3.13928028637	10365.1456605	283.929634696	254.0	3.2687065867	738746.000546	11315.599566	43.0	3.98077432345	736240.00059	5055.24888836	962	1444	137	135	147	156	139	1094	0
DLR00013596	10	7	YDL155W	37.5	SD/MSG -ARG -HIS -LYS -URA +Canavanine +G418 +Thialysine	yku70_v2_R1_Steve	02	11.0	0.516601542319	1737.99999781	278.13528336	254.0	9.34274354802	30012.0853838	599.812673664	43.0	0.581468690387	8258.99999945	1412.32993458	1090	1431	137	135	-1	-1	-1	0	0
DLR00013596	10	8	YDL035C	37.5	SD/MSG -ARG -HIS -LYS -URA +Canavanine +G418 +Thialysine	yku70_v2_R1_Steve	02	11.0	2.82253483426	7565.00062944	297.699095617	254.0	2.96069241279	454336.000317	7673.23404294	43.0	3.61305363278	453354.000082	3024.45975791	1235	1441	137	135	135	146	131	1426	0
DLR00013596	10	9	YDL154W	37.5	SD/MSG -ARG -HIS -LYS -URA +Canavanine +G418 +Thialysine	yku70_v2_R1_Steve	02	11.0	2.78386014328	7772.44089287	339.951766353	254.0	2.97338081257	494776.747852	8371.71501217	43.0	3.65354771036	476548.000162	4228.17914614	1372	1445	137	135	139	149	133	1274	11
DLR00013596	10	10	YDL034W	37.5	SD/MSG -ARG -HIS -LYS -URA +Canavanine +G418 +Thialysine	yku70_v2_R1_Steve	02	11.0	2.98143780983	8165.62539373	326.758674071	254.0	3.12894028815	506956.00055	8636.05596082	43.0	3.82158420171	510108.000522	3786.49654272	1506	1442	137	135	140	149	133	1665	0
DLR00013596	10	11	YDL149W	37.5	SD/MSG -ARG -HIS -LYS -URA +Canavanine +G418 +Thialysine	yku70_v2_R1_Steve	02	11.0	2.80379137186	7680.76091378	283.0375599	254.0	3.05915072619	471266.00048	9965.2618528	43.0	3.73050943439	471336.000381	5414.08388321	1642	1443	137	135	140	150	133	1585	0
DLR00013596	10	12	YDL033C	37.5	SD/MSG -ARG -HIS -LYS -URA +Canavanine +G418 +Thialysine	yku70_v2_R1_Steve	02	11.0	0.5	921.99989484	134.526662742	254.0	12.0	29068.0856996	333.012565562	43.0	0.5	4293.99993179	623.914723512	1775	1431	137	135	-1	-1	-1	0	0
DLR00013596	10	13	YDL146W	37.5	SD/MSG -ARG -HIS -LYS -URA +Canavanine +G418 +Thialysine	yku70_v2_R1_Steve	02	11.0	3.12264959252	8936.00073983	272.875988098	254.0	3.26650097221	587798.000613	9688.490052	43.0	3.98647923321	587295.00071	4303.81672828	1921	1439	137	135	144	153	135	1294	0
DLR00013596	10	14	YDL027C	37.5	SD/MSG -ARG -HIS -LYS -URA +Canavanine +G418 +Thialysine	yku70_v2_R1_Steve	02	11.0	3.3651980414	11166.0003036	363.909732438	254.0	3.41287221074	703337.000814	9956.81156524	43.0	4.17250675433	706421.000897	4335.47165897	2055	1438	137	135	143	152	133	1181	0
DLR00013596	10	15	YDL144C	37.5	SD/MSG -ARG -HIS -LYS -URA +Canavanine +G418 +Thialysine	yku70_v2_R1_Steve	02	11.0	3.38878336809	9392.00009992	321.098842997	254.0	3.44866040777	613301.000583	7937.25538757	43.0	4.21654938482	610415.000539	3109.45232677	2192	1439	137	135	143	152	134	882	0
DLR00013596	10	16	YDL026W	37.5	SD/MSG -ARG -HIS -LYS -URA +Canavanine +G418 +Thialysine	yku70_v2_R1_Steve	02	11.0	3.45980112985	10803.0000636	334.557788655	254.0	3.5024848426	714742.000619	8328.95224537	43.0	4.28178127207	714408.000615	3323.65171767	2331	1441	137	135	145	153	135	1003	0
DLR00013596	10	17	YDL142C	37.5	SD/MSG -ARG -HIS -LYS -URA +Canavanine +G418 +Thialysine	yku70_v2_R1_Steve	02	11.0	0.591326757562	1662.99999751	280.572362543	254.0	12.0	31872.9155318	338.910669687	43.0	0.826444100473	8334.99999849	1545.13693181	2464	1435	137	135	101	117	116	7	0
DLR00013596	10	18	YDL025C	37.5	SD/MSG -ARG -HIS -LYS -URA +Canavanine +G418 +Thialysine	yku70_v2_R1_Steve	02	11.0	3.77920630961	11477.9999646	407.038214738	254.0	3.79640291563	858744.000046	6876.61916197	43.0	4.60962534751	856333.999414	4272.90482098	2601	1438	137	135	153	161	141	909	0
DLR00013596	10	19	YDL138W	37.5	SD/MSG -ARG -HIS -LYS -URA +Canavanine +G418 +Thialysine	yku70_v2_R1_Steve	02	11.0	3.21715643465	7830.00003545	303.278410424	254.0	3.271806408	434959.000647	6298.76251769	43.0	4.01089356992	432196.000304	2479.57921775	2736	1432	137	135	132	143	129	821	0
DLR00013596	10	20	YDL024C	37.5	SD/MSG -ARG -HIS -LYS -URA +Canavanine +G418 +Thialysine	yku70_v2_R1_Steve	02	11.0	3.52622685039	9460.00007569	270.418138728	254.0	3.5590114827	574251.000045	6011.08781227	43.0	4.3591807021	571765.999683	2229.40370025	2872	1440	137	135	138	148	133	898	0
DLR00013596	10	21	YDL137W	37.5	SD/MSG -ARG -HIS -LYS -URA +Canavanine +G418 +Thialysine	yku70_v2_R1_Steve	02	11.0	3.50878424047	8465.9999921	326.974554673	254.0	3.51153849292	501665.0	5705.38565209	43.0	4.30775775975	495790.78744	2639.57161227	3015	1436	137	135	134	145	131	835	0
DLR00013596	10	22	YDL023C	37.5	SD/MSG -ARG -HIS -LYS -URA +Canavanine +G418 +Thialysine	yku70_v2_R1_Steve	02	11.0	3.76693644336	11082.9999194	372.72408012	254.0	3.69155736668	709091.999847	5828.25594825	43.0	4.50529627298	707097.999067	3925.20207099	3152	1435	137	135	137	147	132	707	0
DLR00013596	10	23	YDL136W	37.5	SD/MSG -ARG -HIS -LYS -URA +Canavanine +G418 +Thialysine	yku70_v2_R1_Steve	02	11.0	0.578251219697	1971.99999872	331.72976145	254.0	12.0	31662.5623844	158.031646703	43.0	0.683951361086	10448.9999998	2016.14127844	3287	1439	137	135	91	110	108	2	0
DLR00013596	10	24	YOR202W	37.5	SD/MSG -ARG -HIS -LYS -URA +Canavanine +G418 +Thialysine	yku70_v2_R1_Steve	02	11.0	3.81132419299	13119.9998483	365.385083581	254.0	3.8686973386	1057041.99937	6669.17527164	43.0	4.68439377095	1055305.9988	6834.07408675	3423	1436	137	135	147	153	135	770	0
DLR00013596	11	1	YOR202W	37.5	SD/MSG -ARG -HIS -LYS -URA +Canavanine +G418 +Thialysine	yku70_v2_R1_Steve	02	11.0	2.91680189696	10346.4040565	328.175038223	254.0	3.14621776247	806980.000094	9209.02361566	43.0	3.80543635893	804198.999968	3391.2433132	287	1579	137	135	144	151	136	1098	0
DLR00013596	11	2	YBR293W	37.5	SD/MSG -ARG -HIS -LYS -URA +Canavanine +G418 +Thialysine	yku70_v2_R1_Steve	02	11.0	3.27781101567	9908.00012817	269.720007498	254.0	3.55770164716	898483.000692	7869.17267983	43.0	4.32612419196	892585.000556	2884.4664374	416	1582	137	135	159	164	145	998	0
DLR00013596	11	3	YCR024C-A	37.5	SD/MSG -ARG -HIS -LYS -URA +Canavanine +G418 +Thialysine	yku70_v2_R1_Steve	02	11.0	0.936637980714	1641.99999015	329.321184441	254.0	9.26025420536	34139.6697792	597.6800471	43.0	12.0	9973.8	980.160119858	557	1572	137	135	97	113	111	5	0
DLR00013596	11	4	YBR292C	37.5	SD/MSG -ARG -HIS -LYS -URA +Canavanine +G418 +Thialysine	yku70_v2_R1_Steve	02	11.0	3.12326414946	9084.00079304	356.564566838	254.0	3.27918107179	629568.000711	10501.7543314	43.0	4.00405851663	627194.000818	5344.04037739	685	1582	137	135	142	151	136	1065	0
DLR00013596	11	5	YCR023C	37.5	SD/MSG -ARG -HIS -LYS -URA +Canavanine +G418 +Thialysine	yku70_v2_R1_Steve	02	11.0	3.06241366509	8864.16646183	286.281397331	254.0	3.19686427435	561815.000581	9434.87174131	43.0	3.91152020808	560568.000599	4432.79237228	825	1585	137	135	139	148	134	1303	0
DLR00013596	11	6	YBR291C	37.5	SD/MSG -ARG -HIS -LYS -URA +Canavanine +G418 +Thialysine	yku70_v2_R1_Steve	02	11.0	3.29026894116	10725.0001134	335.516359637	254.0	3.45694226558	872680.000726	9077.01269941	43.0	4.20950694762	868591.000713	3067.05020121	959	1581	137	135	157	164	144	1027	0
DLR00013596	11	7	YCR022C	37.5	SD/MSG -ARG -HIS -LYS -URA +Canavanine +G418 +Thialysine	yku70_v2_R1_Steve	02	11.0	2.99197588516	10459.0007219	320.120200625	254.0	3.21605417833	790482.000339	10429.8230237	43.0	3.90823886223	790908.000265	3914.66432544	1102	1578	137	135	151	159	141	1484	0
DLR00013596	11	8	YBR290W	37.5	SD/MSG -ARG -HIS -LYS -URA +Canavanine +G418 +Thialysine	yku70_v2_R1_Steve	02	11.0	2.33698347057	2957.00049002	165.083980561	254.0	2.54355931226	153227.000145	5466.59151498	43.0	2.99214213413	144911.000343	1112.93935301	1229	1567	137	135	121	134	124	1339	0
DLR00013596	11	9	YCR021C	37.5	SD/MSG -ARG -HIS -LYS -URA +Canavanine +G418 +Thialysine	yku70_v2_R1_Steve	02	11.0	2.94459763148	10204.0008527	270.566565294	254.0	3.14921357116	747327.000204	11823.7878381	43.0	3.82457993631	748491.000084	5221.8843083	1373	1578	137	135	149	157	139	1564	11
DLR00013596	11	10	YBR289W	37.5	SD/MSG -ARG -HIS -LYS -URA +Canavanine +G418 +Thialysine	yku70_v2_R1_Steve	02	11.0	0.5	1230.99995168	176.481998889	254.0	12.0	29334.3660856	509.055380721	43.0	0.5	5623.99996589	808.910748778	1510	1575	137	135	-1	-1	-1	7	0
DLR00013596	11	11	YCR020C-A	37.5	SD/MSG -ARG -HIS -LYS -URA +Canavanine +G418 +Thialysine	yku70_v2_R1_Steve	02	11.0	3.28346566158	11240.0002007	289.296810112	254.0	3.40846064711	858913.890992	10766.9643353	43.0	4.17404860696	840316.000988	4834.5541085	1642	1580	137	135	151	159	140	1317	0
DLR00013596	11	12	YBR288C	37.5	SD/MSG -ARG -HIS -LYS -URA +Canavanine +G418 +Thialysine	yku70_v2_R1_Steve	02	11.0	2.90328177349	8740.06228613	302.499772765	254.0	3.15506779144	551049.000475	10305.9944784	43.0	3.84427545117	552289.000452	5299.53950096	1783	1577	137	135	142	151	133	1472	0
DLR00013596	11	13	YCR020C	37.5	SD/MSG -ARG -HIS -LYS -URA +Canavanine +G418 +Thialysine	yku70_v2_R1_Steve	02	11.0	2.74132596534	6092.13687595	245.956133123	254.0	2.97640081956	320525.000637	8061.51125793	43.0	3.61976551054	321180.000632	4682.48628549	1919	1579	137	135	131	142	128	1393	0
DLR00013596	11	14	YBR287W	37.5	SD/MSG -ARG -HIS -LYS -URA +Canavanine +G418 +Thialysine	yku70_v2_R1_Steve	02	11.0	2.9193791555	7243.00091968	303.3785747	254.0	3.11096585284	422026.000694	9616.18248358	43.0	3.79348377082	420908.000763	5400.60805608	2054	1575	137	135	135	145	130	1092	0
DLR00013596	11	15	YCR019W	37.5	SD/MSG -ARG -HIS -LYS -URA +Canavanine +G418 +Thialysine	yku70_v2_R1_Steve	02	11.0	2.08857972366	1666.8	313.940073987	254.0	2.90962492471	85391.0003608	6143.9183341	43.0	3.0001557057	65859.0004094	1987.28574556	2192	1587	137	135	126	138	127	730	0
DLR00013596	11	16	YBR286W	37.5	SD/MSG -ARG -HIS -LYS -URA +Canavanine +G418 +Thialysine	yku70_v2_R1_Steve	02	11.0	3.15852560612	8207.0003533	259.364329075	254.0	3.34308760097	571572.000654	7720.01329723	43.0	4.07932166327	565434.000699	2950.097425	2328	1575	137	135	145	154	136	811	0
DLR00013596	11	17	YCR017C	37.5	SD/MSG -ARG -HIS -LYS -URA +Canavanine +G418 +Thialysine	yku70_v2_R1_Steve	02	11.0	2.84324745337	3936.00088358	277.480267643	254.0	2.89028463132	190563.000557	6106.19156183	43.0	3.47280759827	187700.000528	2150.34199473	2472	1579	137	135	122	135	124	1623	0
DLR00013596	11	18	YBR285W	37.5	SD/MSG -ARG -HIS -LYS -URA +Canavanine +G418 +Thialysine	yku70_v2_R1_Steve	02	11.0	3.74371951648	10458.0000609	220.632633457	254.0	3.90729685908	840366.000173	7157.02940407	43.0	4.73075723817	834913.999218	1854.85918173	2605	1576	137	135	158	165	144	872	0
DLR00013596	11	19	YCR016W	37.5	SD/MSG -ARG -HIS -LYS -URA +Canavanine +G418 +Thialysine	yku70_v2_R1_Steve	02	11.0	3.27669375605	8070.00008347	318.721477244	254.0	3.29602321218	436952.000658	6412.89903599	43.0	4.04369406565	436355.000642	2620.7031189	2745	1576	137	135	130	142	128	1029	0
DLR00013596	11	20	YBR284W	37.5	SD/MSG -ARG -HIS -LYS -URA +Canavanine +G418 +Thialysine	yku70_v2_R1_Steve	02	11.0	3.45994851	7949.00018356	223.994354339	254.0	3.61986950431	545593.000148	5917.11251196	43.0	4.41539448155	537849.999458	2213.17469682	2882	1574	137	135	144	154	138	886	0
DLR00013596	11	21	YCR015C	37.5	SD/MSG -ARG -HIS -LYS -URA +Canavanine +G418 +Thialysine	yku70_v2_R1_Steve	02	11.0	3.48262979558	9406.00005889	244.724441858	254.0	3.55489162065	607475.000021	5733.96173536	43.0	4.350755439	605594.99997	2109.29239442	3020	1579	137	135	139	149	134	879	0
DLR00013596	11	22	YBR283C	37.5	SD/MSG -ARG -HIS -LYS -URA +Canavanine +G418 +Thialysine	yku70_v2_R1_Steve	02	11.0	0.507223013507	889.999995654	140.39550469	254.0	8.60421163544	29291.5584408	721.937089202	43.0	0.790147146613	4227.99999977	718.125306841	3151	1578	137	135	88	105	105	0	0
DLR00013596	11	23	YCR014C	37.5	SD/MSG -ARG -HIS -LYS -URA +Canavanine +G418 +Thialysine	yku70_v2_R1_Steve	02	11.0	3.50385729239	10731.9999277	357.838136014	254.0	3.62106094871	762571.00002	6227.28449727	43.0	4.41463984304	760598.999738	4212.59388018	3294	1574	137	135	138	147	132	667	10
[truncated: 21,625 more rows]
