# Supplementary material for: Quantitative Fitness Analysis Shows That NMD Proteins and Many Other Protein Complexes Suppress or Enhance Distinct Telomere Cap Defects
Source: PLoS Genet. 2011 Apr 7;7(4):e1001362. doi: 10.1371/journal.pgen.1001362 (PMC3072368; doi:10.1371/journal.pgen.1001362)
Supplement: Table S8 — Logistic data file. ROD output data is subjected to logistic modelling and exported in this format for further analysis. These are text files compressed in .zip format: http://research.ncl.ac.uk/colonyzer/AddinallQFA/Logistic.zip. See http://research.ncl.ac.uk/colonyzer/AddinallQFA for detailed description of column contents. (30.13 MB ZIP) [file pgen.1001362.s012.zip › yku70_v3_R1_steve_Logistic.txt]

Logisticyzer 2 Output File
Barcode	Row	Col	ORF	Treatments	Medium	Screen Name	Plate Number	Area G(0)	Area r	Area K	Area Error	Greyscale G(0)	Greyscale r	Greyscale K	Greyscale Error	Trimmed G(0)	Trimmed r	Trimmed K	Trimmed Error	X Offset	Y Offset	Xdim	Ydim	R	G	B	Edge Length	Pixels on Edge
DLR00017999	1	1	YOR202W	23	SD/MSG -ARG -HIS -LYS -URA +Canavanine +G418 +Thialysine LIQUID	yku70_v3_R1_steve	01	11.0	3.06681951495	10031.0000392	325.881707324	254.0	3.42022493977	628078.000033	9453.75378041	43.0	4.11894693558	623621.999349	5171.15643014	269	205	137	135	159	163	144	436	37
DLR00017999	1	2	YOR202W	23	SD/MSG -ARG -HIS -LYS -URA +Canavanine +G418 +Thialysine LIQUID	yku70_v3_R1_steve	01	11.0	3.52896656365	10175.5847608	280.114258844	254.0	3.50523416112	677599.999855	7347.22748858	43.0	4.20895492366	670173.99839	4265.43746977	408	213	137	135	158	164	147	72	0
DLR00017999	1	3	YOR202W	23	SD/MSG -ARG -HIS -LYS -URA +Canavanine +G418 +Thialysine LIQUID	yku70_v3_R1_steve	01	11.0	3.16081309409	9495.99999598	146.57205195	254.0	3.36971185416	586359.999765	7145.92139857	43.0	4.06381541146	577484.998027	717.454689682	547	215	137	135	160	166	147	97	0
DLR00017999	1	4	YOR202W	23	SD/MSG -ARG -HIS -LYS -URA +Canavanine +G418 +Thialysine LIQUID	yku70_v3_R1_steve	01	11.0	3.35253929191	9247.32755144	196.234602645	254.0	3.45686714019	624802.999773	6588.7131279	43.0	4.15991164657	617284.997741	1945.90973536	680	217	137	135	165	171	152	279	0
DLR00017999	1	5	YOR202W	23	SD/MSG -ARG -HIS -LYS -URA +Canavanine +G418 +Thialysine LIQUID	yku70_v3_R1_steve	01	11.0	3.27027405894	8899.99995192	216.482355793	254.0	3.43601838854	585990.999866	6589.74623012	43.0	4.13692998301	578073.997899	1594.92856358	822	215	137	135	164	171	152	273	0
DLR00017999	1	6	YOR202W	23	SD/MSG -ARG -HIS -LYS -URA +Canavanine +G418 +Thialysine LIQUID	yku70_v3_R1_steve	01	11.0	3.58801929984	9974.89199635	259.587322904	254.0	3.56636600219	678335.999938	6408.36472676	43.0	4.29115861568	671939.998464	4313.61072574	954	213	137	135	165	172	152	289	0
DLR00017999	1	7	YOR202W	23	SD/MSG -ARG -HIS -LYS -URA +Canavanine +G418 +Thialysine LIQUID	yku70_v3_R1_steve	01	11.0	3.51968341679	9487.04576558	153.646381005	254.0	3.55795537372	640618.999976	5690.80501808	43.0	4.28733475201	634223.998289	2731.69926283	1096	214	137	135	165	172	152	369	0
DLR00017999	1	8	YOR202W	23	SD/MSG -ARG -HIS -LYS -URA +Canavanine +G418 +Thialysine LIQUID	yku70_v3_R1_steve	01	11.0	3.57204795278	9070.73082792	160.171318095	254.0	3.50987479389	612369.999776	5118.7332397	43.0	4.22916495493	604507.997946	3700.59453623	1226	209	137	135	165	172	152	330	0
DLR00017999	1	9	YOR202W	23	SD/MSG -ARG -HIS -LYS -URA +Canavanine +G418 +Thialysine LIQUID	yku70_v3_R1_steve	01	11.0	3.59571737388	9518.87317635	147.585432577	254.0	3.56773539235	650995.999952	5725.43183207	43.0	4.29698752781	643395.998156	2880.57072153	1371	213	137	135	165	172	152	375	0
DLR00017999	1	10	YOR202W	23	SD/MSG -ARG -HIS -LYS -URA +Canavanine +G418 +Thialysine LIQUID	yku70_v3_R1_steve	01	11.0	3.78201325327	9337.88804907	261.064537511	254.0	3.61603621382	660359.000002	6639.36635578	43.0	4.35267132921	651107.999336	4489.44904092	1502	208	137	135	167	173	152	316	2
DLR00017999	1	11	YOR202W	23	SD/MSG -ARG -HIS -LYS -URA +Canavanine +G418 +Thialysine LIQUID	yku70_v3_R1_steve	01	11.0	3.34813366156	9978.99990265	175.806733729	254.0	3.53528967562	684482.999876	6402.6182879	43.0	4.25214236936	677766.997846	1947.08456309	1642	214	137	135	165	173	152	465	0
DLR00017999	1	12	YOR202W	23	SD/MSG -ARG -HIS -LYS -URA +Canavanine +G418 +Thialysine LIQUID	yku70_v3_R1_steve	01	11.0	3.42702854208	9529.99955363	210.983533439	254.0	3.55752278199	647130.999976	6527.64409383	43.0	4.2884908178	635827.998232	2794.68432621	1776	204	137	135	167	174	153	370	1
DLR00017999	1	13	YOR202W	23	SD/MSG -ARG -HIS -LYS -URA +Canavanine +G418 +Thialysine LIQUID	yku70_v3_R1_steve	01	11.0	3.75117568104	8837.56489506	229.579005833	254.0	3.53016250355	629391.999952	6600.8599162	43.0	4.24513735415	621136.99855	4145.70678882	1915	208	137	135	165	172	151	398	0
DLR00017999	1	14	YOR202W	23	SD/MSG -ARG -HIS -LYS -URA +Canavanine +G418 +Thialysine LIQUID	yku70_v3_R1_steve	01	11.0	3.64764603761	9042.62285397	281.849903375	254.0	3.52301430858	621964.999979	7680.68718459	43.0	4.24450243981	612139.998785	4003.81008898	2046	200	137	135	164	171	151	332	2
DLR00017999	1	15	YOR202W	23	SD/MSG -ARG -HIS -LYS -URA +Canavanine +G418 +Thialysine LIQUID	yku70_v3_R1_steve	01	11.0	3.83794736003	8948.40248577	235.134889187	254.0	3.61739744558	653781.0	6819.93867963	43.0	4.35305487334	644665.999266	5050.36682123	2189	210	137	135	164	171	151	402	0
DLR00017999	1	16	YOR202W	23	SD/MSG -ARG -HIS -LYS -URA +Canavanine +G418 +Thialysine LIQUID	yku70_v3_R1_steve	01	11.0	3.58627487456	8524.15750009	210.780814585	254.0	3.54282305368	605654.0	6880.06659209	43.0	4.26220217339	595448.998876	3513.24631692	2321	203	137	135	163	171	151	383	0
DLR00017999	1	17	YOR202W	23	SD/MSG -ARG -HIS -LYS -URA +Canavanine +G418 +Thialysine LIQUID	yku70_v3_R1_steve	01	11.0	3.5639285259	9330.92195252	146.871444117	254.0	3.62792695992	673334.000032	6809.05182016	43.0	4.3719750968	664934.998688	2739.27177065	2463	213	137	135	164	172	152	389	0
DLR00017999	1	18	YOR202W	23	SD/MSG -ARG -HIS -LYS -URA +Canavanine +G418 +Thialysine LIQUID	yku70_v3_R1_steve	01	11.0	3.59735950043	8420.11934759	217.84629259	254.0	3.477799445	588454.999934	6922.2521628	43.0	4.19345942069	578824.998519	3504.79684174	2592	204	137	135	161	169	151	320	0
DLR00017999	1	19	YOR202W	23	SD/MSG -ARG -HIS -LYS -URA +Canavanine +G418 +Thialysine LIQUID	yku70_v3_R1_steve	01	11.0	3.94841355315	9723.01169295	222.909590989	254.0	3.71508301539	701894.000032	6728.82070976	43.0	4.49684822198	694305.999992	5812.16347802	2736	210	137	135	163	170	152	345	0
DLR00017999	1	20	YOR202W	23	SD/MSG -ARG -HIS -LYS -URA +Canavanine +G418 +Thialysine LIQUID	yku70_v3_R1_steve	01	11.0	3.50024565526	9376.23973484	194.691293718	254.0	3.55351927748	631581.999942	6116.23007468	43.0	4.28489643951	623920.998279	2957.73266517	2865	200	137	135	161	168	151	355	1
DLR00017999	1	21	YOR202W	23	SD/MSG -ARG -HIS -LYS -URA +Canavanine +G418 +Thialysine LIQUID	yku70_v3_R1_steve	01	11.0	3.8073803258	9673.87242817	279.829905913	254.0	3.67413553028	703527.000009	7138.06190994	43.0	4.42808250205	696671.999524	5109.99997548	3010	207	137	135	160	167	149	279	0
DLR00017999	1	22	YOR202W	23	SD/MSG -ARG -HIS -LYS -URA +Canavanine +G418 +Thialysine LIQUID	yku70_v3_R1_steve	01	11.0	3.52957238116	9544.50604904	318.382993544	254.0	3.59620162656	712317.999891	7438.31860712	43.0	4.31702316888	702733.998148	4088.66959067	3141	203	137	135	157	164	147	150	0
DLR00017999	1	23	YOR202W	23	SD/MSG -ARG -HIS -LYS -URA +Canavanine +G418 +Thialysine LIQUID	yku70_v3_R1_steve	01	11.0	3.92331015141	9746.33194024	360.625583675	254.0	3.63786688251	780816.999855	7839.77379063	43.0	4.35556952735	773583.99836	7226.50239153	3282	210	137	135	154	160	143	185	11
DLR00017999	1	24	YOR202W	23	SD/MSG -ARG -HIS -LYS -URA +Canavanine +G418 +Thialysine LIQUID	yku70_v3_R1_steve	01	11.0	3.14094921933	10120.0000075	411.452444724	254.0	3.43180390903	682856.999715	8390.4777067	43.0	4.12238904598	681043.998081	1952.64096875	3418	193	137	135	153	158	140	386	46
DLR00017999	2	1	YOR202W	23	SD/MSG -ARG -HIS -LYS -URA +Canavanine +G418 +Thialysine LIQUID	yku70_v3_R1_steve	01	11.0	3.37377998422	11612.7714636	271.315927279	254.0	3.46744994396	834106.999317	6675.97843837	43.0	4.1678850369	832182.997768	4070.69051553	275	351	137	135	156	162	143	217	0
DLR00017999	2	2	YAL018C	23	SD/MSG -ARG -HIS -LYS -URA +Canavanine +G418 +Thialysine LIQUID	yku70_v3_R1_steve	01	11.0	3.2501655529	9216.00000596	265.644222219	254.0	3.50023709761	646978.999901	7325.19578961	43.0	4.21266415316	642679.998012	2224.99733014	413	347	137	135	160	166	146	557	0
DLR00017999	2	3	YBR210W	23	SD/MSG -ARG -HIS -LYS -URA +Canavanine +G418 +Thialysine LIQUID	yku70_v3_R1_steve	01	11.0	3.43481219085	9622.84425355	280.191411109	254.0	3.59782084878	691749.000019	7768.67197796	43.0	4.33585717467	687765.998418	2381.43759195	545	354	137	135	164	169	149	741	0
DLR00017999	2	4	YBR114W	23	SD/MSG -ARG -HIS -LYS -URA +Canavanine +G418 +Thialysine LIQUID	yku70_v3_R1_steve	01	11.0	2.86715133554	7193.82123769	173.170701201	254.0	3.22105898382	473030.999764	6631.56881076	43.0	3.90028572779	469994.998579	1410.59480944	683	357	137	135	159	166	148	1113	0
DLR00017999	2	5	YAL037W	23	SD/MSG -ARG -HIS -LYS -URA +Canavanine +G418 +Thialysine LIQUID	yku70_v3_R1_steve	01	11.0	3.38386775127	9142.08810279	224.755545096	254.0	3.56025204635	653534.000022	6262.17535315	43.0	4.29116396266	649391.998348	1676.03471761	816	351	137	135	164	170	150	874	0
DLR00017999	2	6	YAL062W	23	SD/MSG -ARG -HIS -LYS -URA +Canavanine +G418 +Thialysine LIQUID	yku70_v3_R1_steve	01	11.0	3.3121486845	8401.5412882	131.577907035	254.0	3.51569266365	579477.000058	6309.47555063	43.0	4.24794574111	574894.99848	902.421453378	960	344	137	135	161	169	149	890	0
DLR00017999	2	7	YBL042C	23	SD/MSG -ARG -HIS -LYS -URA +Canavanine +G418 +Thialysine LIQUID	yku70_v3_R1_steve	01	11.0	3.58515580158	9868.00013777	242.969060778	254.0	3.71447176555	719592.000014	6865.27508894	43.0	4.49765582784	714868.999701	2697.29051325	1095	349	137	135	167	173	151	746	0
DLR00017999	2	8	YBL089W	23	SD/MSG -ARG -HIS -LYS -URA +Canavanine +G418 +Thialysine LIQUID	yku70_v3_R1_steve	01	11.0	3.0893370195	7885.00004531	220.906692628	254.0	3.41945981308	554259.999977	6321.00842749	43.0	4.12683981188	550102.998483	1314.082613	1228	344	137	135	162	170	149	1080	0
DLR00017999	2	9	YBR047W	23	SD/MSG -ARG -HIS -LYS -URA +Canavanine +G418 +Thialysine LIQUID	yku70_v3_R1_steve	01	11.0	3.3088645061	8967.63811351	184.97552232	254.0	3.55946384735	668391.000033	6920.51466034	43.0	4.28781985695	663048.998371	901.190010805	1363	349	137	135	165	172	151	996	0
DLR00017999	2	10	YBR084C-A	23	SD/MSG -ARG -HIS -LYS -URA +Canavanine +G418 +Thialysine LIQUID	yku70_v3_R1_steve	01	11.0	2.51083236181	4934.00001286	269.437886681	254.0	2.78647834133	303999.000042	7745.51707899	43.0	3.40418298252	299545.000312	1541.52357644	1505	336	137	135	149	159	142	1606	0
DLR00017999	2	11	YBL069W	23	SD/MSG -ARG -HIS -LYS -URA +Canavanine +G418 +Thialysine LIQUID	yku70_v3_R1_steve	01	11.0	2.95469058616	7088.00001159	214.891328086	254.0	3.32435675346	526563.99992	7886.61510412	43.0	4.01780939041	520432.998785	2410.20789374	1638	350	137	135	162	170	150	1060	0
DLR00017999	2	12	YBR082C	23	SD/MSG -ARG -HIS -LYS -URA +Canavanine +G418 +Thialysine LIQUID	yku70_v3_R1_steve	01	11.0	2.8544778812	7200.99999214	337.91560647	254.0	3.12733755272	493444.999823	7850.61547941	43.0	3.81056111592	488759.99901	1607.76637823	1777	345	137	135	156	165	145	1145	0
DLR00017999	2	13	YAL013W	23	SD/MSG -ARG -HIS -LYS -URA +Canavanine +G418 +Thialysine LIQUID	yku70_v3_R1_steve	01	11.0	2.90973177453	6171.99997614	293.080950988	254.0	3.10059767866	392465.999846	8145.86185247	43.0	3.76266684915	388894.998782	1560.79528726	1909	342	137	135	151	161	143	1318	0
DLR00017999	2	14	YBR184W	23	SD/MSG -ARG -HIS -LYS -URA +Canavanine +G418 +Thialysine LIQUID	yku70_v3_R1_steve	01	11.0	3.27662808386	8434.00004875	265.944631608	254.0	3.52713725023	630994.000013	8238.39178066	43.0	4.25719734981	628591.998561	2475.96688532	2049	339	137	135	163	170	149	1188	0
DLR00017999	2	15	YAR029W	23	SD/MSG -ARG -HIS -LYS -URA +Canavanine +G418 +Thialysine LIQUID	yku70_v3_R1_steve	01	11.0	3.38586580067	8568.53982094	205.51746327	254.0	3.58955856384	655822.000038	7290.6368151	43.0	4.33852865781	652291.998561	1888.29066327	2185	343	137	135	163	170	149	1061	0
DLR00017999	2	16	YBR217W	23	SD/MSG -ARG -HIS -LYS -URA +Canavanine +G418 +Thialysine LIQUID	yku70_v3_R1_steve	01	11.0	3.37320552411	8624.28453475	167.259371093	254.0	3.59901972109	670788.000067	7577.17201069	43.0	4.352166832	664658.998624	1210.85513149	2325	337	137	135	164	171	150	913	0
DLR00017999	2	17	YBR174C	23	SD/MSG -ARG -HIS -LYS -URA +Canavanine +G418 +Thialysine LIQUID	yku70_v3_R1_steve	01	11.0	2.56458666537	3042.00006475	143.946502226	254.0	3.10848970482	248435.999993	6173.03889791	43.0	3.71922021043	230414.998718	607.648691389	2466	342	137	135	162	170	151	692	0
DLR00017999	2	18	YBL043W	23	SD/MSG -ARG -HIS -LYS -URA +Canavanine +G418 +Thialysine LIQUID	yku70_v3_R1_steve	01	11.0	3.35314576718	8778.66036479	201.34756479	254.0	3.60733075873	681349.000061	7049.3379398	43.0	4.36523817752	676744.998686	1687.17939223	2594	341	137	135	164	171	152	1023	0
DLR00017999	2	19	YAL059W	23	SD/MSG -ARG -HIS -LYS -URA +Canavanine +G418 +Thialysine LIQUID	yku70_v3_R1_steve	01	11.0	3.1475897185	7844.00009762	163.489962464	254.0	3.42990828393	568960.000003	7167.49544824	43.0	4.15510247481	563831.998465	1024.86992105	2726	343	137	135	158	166	148	1052	0
DLR00017999	2	20	YBL011W	23	SD/MSG -ARG -HIS -LYS -URA +Canavanine +G418 +Thialysine LIQUID	yku70_v3_R1_steve	01	11.0	3.08165799557	6282.00007534	217.251408087	254.0	3.37122807021	471975.999977	6434.40306258	43.0	4.07684283132	463014.998363	1096.28495163	2866	329	137	135	157	166	149	1028	0
DLR00017999	2	21	YBL001C	23	SD/MSG -ARG -HIS -LYS -URA +Canavanine +G418 +Thialysine LIQUID	yku70_v3_R1_steve	01	11.0	3.52123607409	9954.00007679	287.81386677	254.0	3.72246056488	836159.000032	7140.16232952	43.0	4.48527583138	831641.998968	4252.13023115	3006	339	137	135	164	170	150	894	0
DLR00017999	2	22	YBR036C	23	SD/MSG -ARG -HIS -LYS -URA +Canavanine +G418 +Thialysine LIQUID	yku70_v3_R1_steve	01	11.0	0.556085491211	2597.99999847	516.682026978	254.0	12.0	38683.8	2483.73199604	43.0	0.583931236633	12296.9999996	2523.96952288	3136	342	137	135	-1	-1	-1	6	0
DLR00017999	2	23	YBL102W	23	SD/MSG -ARG -HIS -LYS -URA +Canavanine +G418 +Thialysine LIQUID	yku70_v3_R1_steve	01	11.0	2.98713020839	7918.00000037	427.012319729	254.0	3.35479467846	662528.999674	8689.88197828	43.0	4.04258747819	654612.998232	1955.49507668	3273	342	137	135	152	158	140	882	0
DLR00017999	2	24	YOR202W	23	SD/MSG -ARG -HIS -LYS -URA +Canavanine +G418 +Thialysine LIQUID	yku70_v3_R1_steve	01	11.0	3.24595766829	11378.9999526	619.733429386	254.0	3.52830352184	974350.999327	9064.11851375	43.0	4.22267975509	969848.997826	4441.24203142	3409	336	137	135	155	160	141	356	15
DLR00017999	3	1	YOR202W	23	SD/MSG -ARG -HIS -LYS -URA +Canavanine +G418 +Thialysine LIQUID	yku70_v3_R1_steve	01	11.0	3.37658792269	12355.999857	269.873372523	254.0	3.56270148896	914316.999413	6697.72502733	43.0	4.27351842963	912687.997615	3904.46008031	278	487	137	135	162	167	146	343	15
DLR00017999	3	2	YAL027W	23	SD/MSG -ARG -HIS -LYS -URA +Canavanine +G418 +Thialysine LIQUID	yku70_v3_R1_steve	01	11.0	3.43152447806	9838.77458668	227.018835498	254.0	3.61663070049	746489.999966	7602.71056029	43.0	4.35232181423	742622.998314	3487.96494535	415	481	137	135	166	170	148	618	0
DLR00017999	3	3	YAR023C	23	SD/MSG -ARG -HIS -LYS -URA +Canavanine +G418 +Thialysine LIQUID	yku70_v3_R1_steve	01	11.0	3.35869554416	8575.3928582	260.085497244	254.0	3.55394043359	617345.000003	7103.04071531	43.0	4.279461709	615674.998497	2508.09216547	552	480	137	135	165	170	149	1027	7
DLR00017999	3	4	YBL015W	23	SD/MSG -ARG -HIS -LYS -URA +Canavanine +G418 +Thialysine LIQUID	yku70_v3_R1_steve	01	11.0	3.6361154941	9986.78028041	211.780503567	254.0	3.75936881823	737145.000061	6739.07724933	43.0	4.56906806871	734337.999901	3882.95699727	687	485	137	135	168	174	151	886	0
DLR00017999	3	5	YAL031C	23	SD/MSG -ARG -HIS -LYS -URA +Canavanine +G418 +Thialysine LIQUID	yku70_v3_R1_steve	01	11.0	3.43240333151	9443.68195365	166.020279764	254.0	3.61463640696	660749.000052	6801.37698713	43.0	4.37251486072	659318.998845	1699.33932338	820	488	137	135	164	171	150	1085	0
DLR00017999	3	6	YBR214W	23	SD/MSG -ARG -HIS -LYS -URA +Canavanine +G418 +Thialysine LIQUID	yku70_v3_R1_steve	01	11.0	3.41585459013	8197.00013696	258.394998263	254.0	3.63466330227	605994.000023	6833.99299216	43.0	4.40137410824	600904.999652	1854.48906281	952	479	137	135	167	174	151	1020	0
DLR00017999	3	7	YBR051W	23	SD/MSG -ARG -HIS -LYS -URA +Canavanine +G418 +Thialysine LIQUID	yku70_v3_R1_steve	01	11.0	3.44866498194	9270.00019724	273.344832327	254.0	3.64235120095	673323.000025	7181.07669864	43.0	4.40221859719	668427.999196	1637.68118171	1096	485	137	135	165	172	149	1009	0
DLR00017999	3	8	YBL060W	23	SD/MSG -ARG -HIS -LYS -URA +Canavanine +G418 +Thialysine LIQUID	yku70_v3_R1_steve	01	11.0	3.04647898128	7067.00004136	283.916100565	254.0	3.37690263466	498197.999967	7260.07713307	43.0	4.07250237395	494958.998733	1772.98900887	1222	483	137	135	162	170	149	1487	9
DLR00017999	3	9	YAL014C	23	SD/MSG -ARG -HIS -LYS -URA +Canavanine +G418 +Thialysine LIQUID	yku70_v3_R1_steve	01	11.0	3.37685721453	9267.00002459	327.325367887	254.0	3.61146075313	695049.000054	7938.84428521	43.0	4.3533544433	691215.998766	1572.27215136	1371	489	137	135	166	173	150	1096	0
DLR00017999	3	10	YBR180W	23	SD/MSG -ARG -HIS -LYS -URA +Canavanine +G418 +Thialysine LIQUID	yku70_v3_R1_steve	01	11.0	3.48622586353	10136.0002149	312.827252097	254.0	3.70418377432	781186.000037	9188.42016306	43.0	4.47167806843	777907.99934	1550.28950192	1502	480	137	135	168	174	150	993	0
DLR00017999	3	11	YBR066C	23	SD/MSG -ARG -HIS -LYS -URA +Canavanine +G418 +Thialysine LIQUID	yku70_v3_R1_steve	01	11.0	3.5165991628	10122.0003209	319.031518131	254.0	3.73290268838	784771.000004	9330.86199162	43.0	4.51314390651	781553.999592	1781.48505704	1644	486	137	135	168	174	150	927	0
DLR00017999	3	12	YBR048W	23	SD/MSG -ARG -HIS -LYS -URA +Canavanine +G418 +Thialysine LIQUID	yku70_v3_R1_steve	01	11.0	2.68275117101	5449.00000725	472.62913626	254.0	2.93111599459	322289.999969	8490.39742496	43.0	3.56793779636	320914.999774	2304.19695705	1775	484	137	135	146	157	139	1461	0
DLR00017999	3	13	YBR016W	23	SD/MSG -ARG -HIS -LYS -URA +Canavanine +G418 +Thialysine LIQUID	yku70_v3_R1_steve	01	11.0	3.51703478921	8895.0001066	260.113361617	254.0	3.71189398029	701911.000029	8173.93609336	43.0	4.49423258981	697434.999801	2660.31763602	1919	480	137	135	168	175	151	1000	0
DLR00017999	3	14	YBL039C	23	SD/MSG -ARG -HIS -LYS -URA +Canavanine +G418 +Thialysine LIQUID	yku70_v3_R1_steve	01	11.0	3.59267179428	9302.00006427	256.517516104	254.0	3.72979245611	723337.000026	7625.4503494	43.0	4.52570154631	721065.999903	3378.21135971	2047	471	137	135	166	172	149	1190	0
DLR00017999	3	15	YAL034C	23	SD/MSG -ARG -HIS -LYS -URA +Canavanine +G418 +Thialysine LIQUID	yku70_v3_R1_steve	01	11.0	3.61632551822	9854.00033617	205.064248462	254.0	3.78278173283	764481.000086	7284.00976072	43.0	4.60584623001	763383.999888	3118.83682443	2192	484	137	135	165	172	149	1161	0
DLR00017999	3	16	YBR125C	23	SD/MSG -ARG -HIS -LYS -URA +Canavanine +G418 +Thialysine LIQUID	yku70_v3_R1_steve	01	11.0	3.36500315092	8652.00040276	232.99027699	254.0	3.6022957295	649247.000067	7383.08654883	43.0	4.36301630214	646063.999101	1062.62389418	2325	478	137	135	162	170	148	1187	0
DLR00017999	3	17	YBR195C	23	SD/MSG -ARG -HIS -LYS -URA +Canavanine +G418 +Thialysine LIQUID	yku70_v3_R1_steve	01	11.0	3.63682307985	9994.00031634	198.454344979	254.0	3.86908162434	827056.000214	6609.0695781	43.0	4.73423029991	824343.999818	3709.79844613	2466	479	137	135	171	177	154	1054	0
DLR00017999	3	18	YBR182C	23	SD/MSG -ARG -HIS -LYS -URA +Canavanine +G418 +Thialysine LIQUID	yku70_v3_R1_steve	01	11.0	3.1009907834	7018.00015076	177.291965215	254.0	3.42757965183	519883.000092	6766.6097199	43.0	4.16287419708	516934.999139	1678.03504212	2597	472	137	135	160	168	148	1453	0
DLR00017999	3	19	YBL008W	23	SD/MSG -ARG -HIS -LYS -URA +Canavanine +G418 +Thialysine LIQUID	yku70_v3_R1_steve	01	11.0	3.26471249906	7832.96407296	173.10958859	254.0	3.62062106025	632108.000036	7649.28495236	43.0	4.38918868011	628535.999562	833.280960628	2739	474	137	135	167	174	152	1339	0
DLR00017999	3	20	YBR059C	23	SD/MSG -ARG -HIS -LYS -URA +Canavanine +G418 +Thialysine LIQUID	yku70_v3_R1_steve	01	11.0	3.19100612785	7170.00017836	267.687250898	254.0	3.51191790707	533182.000045	7836.21692597	43.0	4.26664684669	531641.999664	1719.11110189	2868	471	137	135	158	166	148	1658	0
DLR00017999	3	21	YBR098W	23	SD/MSG -ARG -HIS -LYS -URA +Canavanine +G418 +Thialysine LIQUID	yku70_v3_R1_steve	01	11.0	3.31339410435	8294.00009718	316.282568828	254.0	3.59408568683	673405.000041	7640.80866185	43.0	4.33671631142	669329.998691	2325.16180221	3005	483	137	135	163	169	150	1195	0
DLR00017999	3	22	YBL091C-A	23	SD/MSG -ARG -HIS -LYS -URA +Canavanine +G418 +Thialysine LIQUID	yku70_v3_R1_steve	01	11.0	3.22034974473	8458.00006198	461.739811629	254.0	3.56380085801	711436.00001	8886.21343813	43.0	4.28933910719	708121.998496	2307.6822792	3134	466	137	135	158	165	147	1123	0
DLR00017999	3	23	YBL104C	23	SD/MSG -ARG -HIS -LYS -URA +Canavanine +G418 +Thialysine LIQUID	yku70_v3_R1_steve	01	11.0	3.15533728372	9417.99998012	551.033937819	254.0	3.48792578274	803465.999586	9587.31742957	43.0	4.19505033467	803038.997876	3659.11376241	3282	480	137	135	156	161	143	1361	0
DLR00017999	3	24	YOR202W	23	SD/MSG -ARG -HIS -LYS -URA +Canavanine +G418 +Thialysine LIQUID	yku70_v3_R1_steve	01	11.0	3.15710071171	10269.9999733	553.950205985	254.0	3.51684980172	936568.999375	9342.8061157	43.0	4.20794012216	932779.997867	4482.83068111	3410	471	137	135	158	163	143	677	7
DLR00017999	4	1	YOR202W	23	SD/MSG -ARG -HIS -LYS -URA +Canavanine +G418 +Thialysine LIQUID	yku70_v3_R1_steve	01	11.0	3.36346383652	11599.9997757	339.810623506	254.0	3.52696985386	894604.999279	7519.45135914	43.0	4.22911201315	891501.997617	5727.22578791	276	626	137	135	164	169	148	339	0
DLR00017999	4	2	YBR052C	23	SD/MSG -ARG -HIS -LYS -URA +Canavanine +G418 +Thialysine LIQUID	yku70_v3_R1_steve	01	11.0	3.50719119345	10095.7343945	351.508614492	254.0	3.6249425161	777938.999924	7782.4293315	43.0	4.35505486018	774875.99824	4302.23851787	411	626	137	135	166	171	149	660	0
DLR00017999	4	3	YBL081W	23	SD/MSG -ARG -HIS -LYS -URA +Canavanine +G418 +Thialysine LIQUID	yku70_v3_R1_steve	01	11.0	3.12762997252	7342.00006554	249.597605103	254.0	3.42476686336	524327.999976	6944.48096271	43.0	4.11826417505	516733.998307	1138.57945074	544	625	137	135	163	169	148	807	0
DLR00017999	4	4	YBR090C-A	23	SD/MSG -ARG -HIS -LYS -URA +Canavanine +G418 +Thialysine LIQUID	yku70_v3_R1_steve	01	11.0	3.63274749232	9603.00007558	194.469073043	254.0	3.74787015359	731996.000047	6541.38371428	43.0	4.54254749301	726160.999997	3382.37745894	683	622	137	135	169	174	152	724	0
DLR00017999	4	5	YBR158W	23	SD/MSG -ARG -HIS -LYS -URA +Canavanine +G418 +Thialysine LIQUID	yku70_v3_R1_steve	01	11.0	3.58452538421	9864.00027998	174.047301461	254.0	3.74817122645	749038.000039	6661.11851228	43.0	4.54906312758	743150.999962	3022.55364573	818	628	137	135	169	174	152	737	0
DLR00017999	4	6	YAR020C	23	SD/MSG -ARG -HIS -LYS -URA +Canavanine +G418 +Thialysine LIQUID	yku70_v3_R1_steve	01	11.0	3.49151243499	9340.00021299	262.719924803	254.0	3.67326287684	686491.000001	6642.54926794	43.0	4.44854009869	682992.999507	2419.73438771	956	624	137	135	166	173	150	1052	0
DLR00017999	4	7	YBL070C	23	SD/MSG -ARG -HIS -LYS -URA +Canavanine +G418 +Thialysine LIQUID	yku70_v3_R1_steve	01	11.0	3.40517778673	8708.59696535	261.148363522	254.0	3.612214997	636981.00002	7050.32471916	43.0	4.35775222923	633024.998993	1800.36029962	1092	619	137	135	164	171	149	1058	0
DLR00017999	4	8	YBR043C	23	SD/MSG -ARG -HIS -LYS -URA +Canavanine +G418 +Thialysine LIQUID	yku70_v3_R1_steve	01	11.0	2.83702967336	5038.00005806	251.566506233	254.0	3.23294099455	356991.999966	7509.727581	43.0	3.87735382737	347925.998945	1590.3203568	1224	617	137	135	160	167	147	1231	1
DLR00017999	4	9	YBR156C	23	SD/MSG -ARG -HIS -LYS -URA +Canavanine +G418 +Thialysine LIQUID	yku70_v3_R1_steve	01	11.0	3.48726944625	9667.0001965	323.026635432	254.0	3.70096508673	738726.000001	8020.50059417	43.0	4.47321405295	735123.999407	2153.26857195	1366	621	137	135	167	173	150	1045	0
DLR00017999	4	10	YAL011W	23	SD/MSG -ARG -HIS -LYS -URA +Canavanine +G418 +Thialysine LIQUID	yku70_v3_R1_steve	01	11.0	2.50269171312	3968.00000189	417.641718797	254.0	2.74175960985	225952.000006	8588.78482463	43.0	3.29362113956	219818.000219	1965.9013996	1502	617	137	135	143	153	136	1328	0
DLR00017999	4	11	YBR213W	23	SD/MSG -ARG -HIS -LYS -URA +Canavanine +G418 +Thialysine LIQUID	yku70_v3_R1_steve	01	11.0	3.3410919095	8925.00022342	275.244722241	254.0	3.60768388235	666174.000069	8841.3117922	43.0	4.35818870815	665237.999242	1429.03668455	1639	615	137	135	165	171	148	1273	0
DLR00017999	4	12	YBR045C	23	SD/MSG -ARG -HIS -LYS -URA +Canavanine +G418 +Thialysine LIQUID	yku70_v3_R1_steve	01	11.0	3.55343839408	9546.00032646	304.177633914	254.0	3.7365499284	736663.000046	9360.6458562	43.0	4.52593938928	733706.999945	1479.20808514	1775	611	137	135	167	173	149	1066	0
DLR00017999	4	13	YBL047C	23	SD/MSG -ARG -HIS -LYS -URA +Canavanine +G418 +Thialysine LIQUID	yku70_v3_R1_steve	01	11.0	3.12932685647	7169.00012096	198.250416495	254.0	3.45688931285	526094.000055	8354.87102805	43.0	4.18362826513	524071.999016	1333.16472401	1911	617	137	135	161	168	147	1458	0
DLR00017999	4	14	YBL064C	23	SD/MSG -ARG -HIS -LYS -URA +Canavanine +G418 +Thialysine LIQUID	yku70_v3_R1_steve	01	11.0	3.3565094666	8505.05487088	242.145520545	254.0	3.56802177602	609552.000059	8575.07818205	43.0	4.32173362977	608134.999279	1275.4324762	2046	611	137	135	159	167	145	1332	0
DLR00017999	4	15	YBL091C	23	SD/MSG -ARG -HIS -LYS -URA +Canavanine +G418 +Thialysine LIQUID	yku70_v3_R1_steve	01	11.0	3.40770987525	8662.00041587	193.752258571	254.0	3.63156595828	645094.00001	8202.93050912	43.0	4.40341582379	643937.999508	898.491330705	2187	612	137	135	162	169	147	1294	0
DLR00017999	4	16	YBL096C	23	SD/MSG -ARG -HIS -LYS -URA +Canavanine +G418 +Thialysine LIQUID	yku70_v3_R1_steve	01	11.0	3.417999119	8417.00031164	224.292207914	254.0	3.6189129455	620446.000003	7305.68464924	43.0	4.39039021677	617870.99957	993.153773727	2324	611	137	135	161	168	147	1216	0
DLR00017999	4	17	YAL058C-A	23	SD/MSG -ARG -HIS -LYS -URA +Canavanine +G418 +Thialysine LIQUID	yku70_v3_R1_steve	01	11.0	3.22042939096	7926.00024683	214.783810817	254.0	3.54627555144	593417.000077	7211.70325715	43.0	4.29421093875	591751.999169	1193.8749932	2455	613	137	135	161	169	149	1353	0
DLR00017999	4	18	YBL059W	23	SD/MSG -ARG -HIS -LYS -URA +Canavanine +G418 +Thialysine LIQUID	yku70_v3_R1_steve	01	11.0	3.25072316942	7478.00040669	201.327046688	254.0	3.51256790154	548580.000063	7113.83517417	43.0	4.26605801225	547157.99939	1384.6553593	2595	612	137	135	159	167	149	1520	0
DLR00017999	4	19	YBR169C	23	SD/MSG -ARG -HIS -LYS -URA +Canavanine +G418 +Thialysine LIQUID	yku70_v3_R1_steve	01	11.0	3.6103610121	9903.0002818	288.334841751	254.0	3.79717291159	819010.000065	8169.12017637	43.0	4.61470497104	815189.999954	2425.28945762	2735	613	137	135	168	174	153	1015	0
DLR00017999	4	20	YBR194W	23	SD/MSG -ARG -HIS -LYS -URA +Canavanine +G418 +Thialysine LIQUID	yku70_v3_R1_steve	01	11.0	2.2640396454	2119.9999937	328.39852578	254.0	2.68304951645	144217.999991	7399.08576861	43.0	3.15106813217	128825.999998	1724.02071093	2869	602	137	135	141	153	140	1025	0
DLR00017999	4	21	YAL064C-A	23	SD/MSG -ARG -HIS -LYS -URA +Canavanine +G418 +Thialysine LIQUID	yku70_v3_R1_steve	01	11.0	3.46478817623	9272.04940204	388.293792616	254.0	3.71234950449	770880.000012	8297.95617891	43.0	4.49115241315	768443.999531	3201.73247781	3007	610	137	135	163	169	150	1210	0
DLR00017999	4	22	YBR025C	23	SD/MSG -ARG -HIS -LYS -URA +Canavanine +G418 +Thialysine LIQUID	yku70_v3_R1_steve	01	11.0	2.94288034364	5851.00002753	433.471494784	254.0	3.30469282842	450548.999934	7734.70205868	43.0	3.98802765347	444798.998788	2428.78711172	3144	605	137	135	150	158	143	1434	0
DLR00017999	4	23	YBR206W	23	SD/MSG -ARG -HIS -LYS -URA +Canavanine +G418 +Thialysine LIQUID	yku70_v3_R1_steve	01	11.0	3.346325459	9644.00000908	473.886041916	254.0	3.62767076674	836833.999847	9229.91208543	43.0	4.34830447902	831765.99805	4355.77124988	3276	610	137	135	156	162	143	838	0
DLR00017999	4	24	YOR202W	23	SD/MSG -ARG -HIS -LYS -URA +Canavanine +G418 +Thialysine LIQUID	yku70_v3_R1_steve	01	11.0	3.25937355282	11350.9999317	512.663513657	254.0	3.56676438171	1064921.99923	9379.69567831	43.0	4.26258437489	1061257.99774	5727.12200244	3415	608	137	135	159	164	143	523	0
DLR00017999	5	1	YOR202W	23	SD/MSG -ARG -HIS -LYS -URA +Canavanine +G418 +Thialysine LIQUID	yku70_v3_R1_steve	01	11.0	3.43801410769	11176.8440236	217.559168349	254.0	3.53181069626	889172.99925	6589.42539257	43.0	4.23204095991	886580.997644	5288.22254183	276	765	137	135	164	169	148	356	6
DLR00017999	5	2	YBL037W	23	SD/MSG -ARG -HIS -LYS -URA +Canavanine +G418 +Thialysine LIQUID	yku70_v3_R1_steve	01	11.0	3.37877041589	9850.0000351	377.200957075	254.0	3.55843492269	733015.99985	7774.10042175	43.0	4.2769488801	730187.997951	3411.49815103	412	763	137	135	165	170	149	724	6
DLR00017999	5	3	YBL049W	23	SD/MSG -ARG -HIS -LYS -URA +Canavanine +G418 +Thialysine LIQUID	yku70_v3_R1_steve	01	11.0	3.42760250944	9475.70786394	220.088396995	254.0	3.61849065467	714326.000004	6688.23846169	43.0	4.35354766068	710329.99846	2786.49332483	552	758	137	135	167	172	150	818	0
DLR00017999	5	4	YBL051C	23	SD/MSG -ARG -HIS -LYS -URA +Canavanine +G418 +Thialysine LIQUID	yku70_v3_R1_steve	01	11.0	2.78748581774	5270.00001378	150.866799685	254.0	3.10807088468	337084.999877	5760.35863876	43.0	3.75585794706	330989.998785	1193.86414366	689	754	137	135	154	162	145	1346	0
DLR00017999	5	5	YBR175W	23	SD/MSG -ARG -HIS -LYS -URA +Canavanine +G418 +Thialysine LIQUID	yku70_v3_R1_steve	01	11.0	1.6670242876	783.9	149.211740691	254.0	3.04526051808	69296.999727	5757.97214182	43.0	2.7074706479	41353.0000197	758.529749634	816	756	137	135	156	165	148	267	0
DLR00017999	5	6	YBR148W	23	SD/MSG -ARG -HIS -LYS -URA +Canavanine +G418 +Thialysine LIQUID	yku70_v3_R1_steve	01	11.0	3.52905285242	9582.00023705	240.292199642	254.0	3.68476687237	718918.000009	7032.88394159	43.0	4.45907034874	714716.99937	2758.41038937	956	756	137	135	167	173	151	1015	0
DLR00017999	5	7	YBL067C	23	SD/MSG -ARG -HIS -LYS -URA +Canavanine +G418 +Thialysine LIQUID	yku70_v3_R1_steve	01	11.0	3.39425057623	8770.25247845	295.042685669	254.0	3.60063056217	601302.000001	8060.0222621	43.0	4.35416101054	599711.999653	1547.11474027	1096	756	137	135	160	167	146	1291	0
DLR00017999	5	8	YBL003C	23	SD/MSG -ARG -HIS -LYS -URA +Canavanine +G418 +Thialysine LIQUID	yku70_v3_R1_steve	01	11.0	3.99162788363	10255.0451983	289.12453036	254.0	4.12358126526	868470.000319	6719.3846568	43.0	5.10589171438	864517.999203	7182.76250637	1231	753	137	135	175	180	155	867	0
DLR00017999	5	9	YBR171W	23	SD/MSG -ARG -HIS -LYS -URA +Canavanine +G418 +Thialysine LIQUID	yku70_v3_R1_steve	01	11.0	3.35265782196	9239.00029075	272.238625661	254.0	3.63202140234	685234.000053	7896.30420156	43.0	4.37649168708	681406.999036	1360.16885392	1375	756	137	135	165	171	149	917	0
DLR00017999	5	10	YBR141C	23	SD/MSG -ARG -HIS -LYS -URA +Canavanine +G418 +Thialysine LIQUID	yku70_v3_R1_steve	01	11.0	3.4294885456	8671.41337878	346.690894464	254.0	3.62840129411	633879.000002	8472.25864852	43.0	4.37979441945	630567.999508	1701.14254022	1509	748	137	135	163	169	146	1053	0
DLR00017999	5	11	YBL007C	23	SD/MSG -ARG -HIS -LYS -URA +Canavanine +G418 +Thialysine LIQUID	yku70_v3_R1_steve	01	11.0	3.14611623527	6803.00013391	261.453735863	254.0	3.48504831502	501636.000018	8310.72463854	43.0	4.20989889376	498545.999332	1429.1165399	1639	755	137	135	163	169	147	1514	0
DLR00017999	5	12	YBR164C	23	SD/MSG -ARG -HIS -LYS -URA +Canavanine +G418 +Thialysine LIQUID	yku70_v3_R1_steve	01	11.0	3.49262252335	9165.00037999	265.28432615	254.0	3.68135015004	671028.000027	8868.83796573	43.0	4.46752527731	669949.999884	1132.29635156	1777	751	137	135	162	168	146	1259	0
DLR00017999	5	13	YBR219C	23	SD/MSG -ARG -HIS -LYS -URA +Canavanine +G418 +Thialysine LIQUID	yku70_v3_R1_steve	01	11.0	3.61102385924	9893.00051133	209.808532238	254.0	3.79970367784	761290.000122	8388.19900155	43.0	4.62846032852	759992.999967	1864.26971498	1918	755	137	135	165	171	149	1157	0
DLR00017999	5	14	YBR132C	23	SD/MSG -ARG -HIS -LYS -URA +Canavanine +G418 +Thialysine LIQUID	yku70_v3_R1_steve	01	11.0	3.47023602801	9330.00048823	209.073439114	254.0	3.7048057441	698642.000042	7903.43394464	43.0	4.4957844619	698716.999891	1015.39101266	2055	749	137	135	163	170	148	1387	0
DLR00017999	5	15	YAR031W	23	SD/MSG -ARG -HIS -LYS -URA +Canavanine +G418 +Thialysine LIQUID	yku70_v3_R1_steve	01	11.0	3.58682307198	10066.0004027	305.717982097	254.0	3.7390560197	754888.000037	8730.01909948	43.0	4.54137695444	753351.999992	1487.0578738	2189	758	137	135	162	169	147	1166	0
DLR00017999	5	16	YBR166C	23	SD/MSG -ARG -HIS -LYS -URA +Canavanine +G418 +Thialysine LIQUID	yku70_v3_R1_steve	01	11.0	3.25562464997	8024.00025372	227.789637711	254.0	3.53711696543	580420.00008	7731.59867969	43.0	4.28771974554	580773.999497	1701.93666749	2324	751	137	135	159	167	146	1526	0
DLR00017999	5	17	YBL024W	23	SD/MSG -ARG -HIS -LYS -URA +Canavanine +G418 +Thialysine LIQUID	yku70_v3_R1_steve	01	11.0	3.55887386655	9786.00025092	248.03907146	254.0	3.71910647265	743890.000009	7490.18028743	43.0	4.51071662475	740169.999728	1930.27782165	2466	752	137	135	163	170	148	921	0
DLR00017999	5	18	YBR005W	23	SD/MSG -ARG -HIS -LYS -URA +Canavanine +G418 +Thialysine LIQUID	yku70_v3_R1_steve	01	11.0	3.45320564739	9214.00013284	226.411435295	254.0	3.69255582155	735989.00003	7266.24448179	43.0	4.47642566812	733707.999402	2175.10166611	2599	751	137	135	166	173	151	1260	0
DLR00017999	5	19	YAL010C	23	SD/MSG -ARG -HIS -LYS -URA +Canavanine +G418 +Thialysine LIQUID	yku70_v3_R1_steve	01	11.0	2.03347802421	1405.8	275.563371598	254.0	2.65604474675	83110.9999278	7386.05137613	43.0	2.7561259439	63117.0002116	1257.97944955	2736	753	137	135	128	142	132	608	0
DLR00017999	5	20	YBL078C	23	SD/MSG -ARG -HIS -LYS -URA +Canavanine +G418 +Thialysine LIQUID	yku70_v3_R1_steve	01	11.0	3.23736602663	7870.00016751	266.6439786	254.0	3.56608839316	639168.00007	7614.12940191	43.0	4.31605736286	634515.998892	1322.40088805	2866	745	137	135	164	171	151	1322	0
DLR00017999	5	21	YBR099C	23	SD/MSG -ARG -HIS -LYS -URA +Canavanine +G418 +Thialysine LIQUID	yku70_v3_R1_steve	01	11.0	3.4445093365	8486.00032254	256.251567569	254.0	3.64767347161	676807.000013	7796.84689665	43.0	4.41951778349	672158.999388	2035.02883542	3013	755	137	135	159	166	148	1137	0
DLR00017999	5	22	YAR015W	23	SD/MSG -ARG -HIS -LYS -URA +Canavanine +G418 +Thialysine LIQUID	yku70_v3_R1_steve	01	11.0	3.50277893109	8511.71642185	506.799463861	254.0	3.69734723093	709056.000017	8098.08810024	43.0	4.47082501514	704420.999751	3562.29639029	3143	746	137	135	156	164	146	1056	0
DLR00017999	5	23	YAL054C	23	SD/MSG -ARG -HIS -LYS -URA +Canavanine +G418 +Thialysine LIQUID	yku70_v3_R1_steve	01	11.0	3.19093262457	9576.99999167	510.478018843	254.0	3.46319109492	779961.999594	9234.24647262	43.0	4.1658636064	774867.997901	3188.31537608	3280	754	137	135	150	157	138	666	0
DLR00017999	5	24	YOR202W	23	SD/MSG -ARG -HIS -LYS -URA +Canavanine +G418 +Thialysine LIQUID	yku70_v3_R1_steve	01	11.0	3.32855010341	11564.9998688	452.324187163	254.0	3.62048183427	1114995.99916	9099.08778115	43.0	4.31954999184	1111482.99758	7076.38587586	3410	745	137	135	161	165	144	646	11
DLR00017999	6	1	YOR202W	23	SD/MSG -ARG -HIS -LYS -URA +Canavanine +G418 +Thialysine LIQUID	yku70_v3_R1_steve	01	11.0	3.57508697468	11484.2991222	291.349636237	254.0	3.60294753294	910671.999282	6524.32707097	43.0	4.31170507491	908363.997632	7078.73195331	275	897	137	135	165	170	149	401	0
DLR00017999	6	2	YBR100W	23	SD/MSG -ARG -HIS -LYS -URA +Canavanine +G418 +Thialysine LIQUID	yku70_v3_R1_steve	01	11.0	3.19684337215	8640.99998099	315.933212311	254.0	3.41954786628	640359.999667	7501.40274568	43.0	4.11515949767	634908.997835	2958.59691795	408	890	137	135	164	169	148	638	0
DLR00017999	6	3	YAL008W	23	SD/MSG -ARG -HIS -LYS -URA +Canavanine +G418 +Thialysine LIQUID	yku70_v3_R1_steve	01	11.0	3.36852297338	9330.00000619	301.928737937	254.0	3.58299638942	687423.999978	6948.35548995	43.0	4.30709499642	683746.998264	2595.62810507	549	894	137	135	165	171	149	874	0
DLR00017999	6	4	YBR007C	23	SD/MSG -ARG -HIS -LYS -URA +Canavanine +G418 +Thialysine LIQUID	yku70_v3_R1_steve	01	11.0	3.59520552496	10296.0000346	199.981560288	254.0	3.72708993269	779153.000008	6015.79466324	43.0	4.50635178554	776387.999458	4525.00160304	685	894	137	135	170	175	153	992	0
DLR00017999	6	5	YBR168W	23	SD/MSG -ARG -HIS -LYS -URA +Canavanine +G418 +Thialysine LIQUID	yku70_v3_R1_steve	01	11.0	3.35692245324	8445.1726595	202.675367306	254.0	3.53146481739	639644.99996	5708.65539484	43.0	4.25735952199	633663.998178	2487.6471308	822	891	137	135	168	173	150	1034	0
DLR00017999	6	6	YAL022C	23	SD/MSG -ARG -HIS -LYS -URA +Canavanine +G418 +Thialysine LIQUID	yku70_v3_R1_steve	01	11.0	3.56629389825	9669.00018235	216.626444914	254.0	3.71745404124	731161.000011	6898.6672326	43.0	4.50390044348	726587.999682	2649.65087285	957	898	137	135	168	174	151	1023	0
DLR00017999	6	7	YAL015C	23	SD/MSG -ARG -HIS -LYS -URA +Canavanine +G418 +Thialysine LIQUID	yku70_v3_R1_steve	01	11.0	3.47387836191	9129.00028788	278.142113762	254.0	3.67654986644	667171.000018	7452.08441623	43.0	4.44748955314	663981.999602	1889.93628698	1094	892	137	135	164	171	149	1188	0
DLR00017999	6	8	YBR015C	23	SD/MSG -ARG -HIS -LYS -URA +Canavanine +G418 +Thialysine LIQUID	yku70_v3_R1_steve	01	11.0	3.28352051899	7586.00010927	255.25505683	254.0	3.53661371844	540883.000007	8064.57489071	43.0	4.26750608954	534566.999205	1160.51825697	1229	892	137	135	160	168	146	984	0
DLR00017999	6	9	YBR161W	23	SD/MSG -ARG -HIS -LYS -URA +Canavanine +G418 +Thialysine LIQUID	yku70_v3_R1_steve	01	11.0	3.55120957947	9181.00029002	343.800712229	254.0	3.72761927535	689747.000069	8313.10365271	43.0	4.51668127981	686440.999997	1963.80766747	1362	894	137	135	165	171	149	1075	0
DLR00017999	6	10	YBR018C	23	SD/MSG -ARG -HIS -LYS -URA +Canavanine +G418 +Thialysine LIQUID	yku70_v3_R1_steve	01	11.0	3.33639932633	8348.00046591	291.397151593	254.0	3.57689226618	607290.000041	8789.36164225	43.0	4.31769527111	603579.999357	1457.10256716	1505	886	137	135	162	168	147	1102	0
DLR00017999	6	11	YBR077C	23	SD/MSG -ARG -HIS -LYS -URA +Canavanine +G418 +Thialysine LIQUID	yku70_v3_R1_steve	01	11.0	3.32475768091	8860.00012676	243.438550777	254.0	3.60842549422	668023.000062	8484.31669237	43.0	4.3557809478	663724.998957	1045.75431551	1649	893	137	135	164	170	148	922	0
DLR00017999	6	12	YBR063C	23	SD/MSG -ARG -HIS -LYS -URA +Canavanine +G418 +Thialysine LIQUID	yku70_v3_R1_steve	01	11.0	3.48961429464	8947.00021443	207.457896875	254.0	3.67183168465	675073.000011	7750.8103585	43.0	4.44676475752	674489.999521	1582.44172631	1782	890	137	135	164	170	148	1396	0
DLR00017999	6	13	YAL045C	23	SD/MSG -ARG -HIS -LYS -URA +Canavanine +G418 +Thialysine LIQUID	yku70_v3_R1_steve	01	11.0	3.67149269201	10065.0003899	261.687908118	254.0	3.78223050999	757518.000105	8432.29314678	43.0	4.60199089157	755314.000009	1390.27081752	1915	887	137	135	163	169	147	1146	0
DLR00017999	6	14	YBR197C	23	SD/MSG -ARG -HIS -LYS -URA +Canavanine +G418 +Thialysine LIQUID	yku70_v3_R1_steve	01	11.0	3.37809872963	8735.00018621	223.872417099	254.0	3.60592930961	658011.000071	7520.28373908	43.0	4.36077603393	656545.999029	1092.58482994	2046	887	137	135	161	168	147	1423	0
DLR00017999	6	15	YAR014C	23	SD/MSG -ARG -HIS -LYS -URA +Canavanine +G418 +Thialysine LIQUID	yku70_v3_R1_steve	01	11.0	2.97143498161	5033.0000538	136.086286191	254.0	3.32094625063	380634.999994	6207.73777381	43.0	4.00446587105	376719.998404	782.56079263	2193	888	137	135	161	168	148	1669	0
DLR00017999	6	16	YAL068C	23	SD/MSG -ARG -HIS -LYS -URA +Canavanine +G418 +Thialysine LIQUID	yku70_v3_R1_steve	01	11.0	3.36689442023	8213.97802535	182.479555513	254.0	3.62876014089	622081.000008	7604.44313821	43.0	4.39875243072	618402.999748	916.834305367	2323	888	137	135	162	169	148	1182	0
DLR00017999	6	17	YBL017C	23	SD/MSG -ARG -HIS -LYS -URA +Canavanine +G418 +Thialysine LIQUID	yku70_v3_R1_steve	01	11.0	3.35562530319	8358.92431116	237.503060023	254.0	3.60155010564	627741.000051	6952.65109788	43.0	4.36119114886	624896.999147	1109.21179393	2462	886	137	135	160	168	146	1139	0
DLR00017999	6	18	YBR022W	23	SD/MSG -ARG -HIS -LYS -URA +Canavanine +G418 +Thialysine LIQUID	yku70_v3_R1_steve	01	11.0	6.97649342874	1356.3	391.070703846	254.0	12.0	28464.3	1360.77886713	43.0	7.11638340254	6239.7	1794.23284454	2597	891	137	135	-1	-1	-1	0	0
DLR00017999	6	19	YAR037W	23	SD/MSG -ARG -HIS -LYS -URA +Canavanine +G418 +Thialysine LIQUID	yku70_v3_R1_steve	01	11.0	3.61487492567	9982.00024392	286.224294297	254.0	3.78803279925	833216.000033	7919.60185104	43.0	4.5964152578	831229.999968	3124.44078532	2733	885	137	135	167	174	153	1132	0
DLR00017999	6	20	YBL005W	23	SD/MSG -ARG -HIS -LYS -URA +Canavanine +G418 +Thialysine LIQUID	yku70_v3_R1_steve	01	11.0	3.11704477865	6433.0001126	229.812749966	254.0	3.43236391498	492964.000038	7363.94787294	43.0	4.15885920478	489132.998847	1103.26784762	2873	884	137	135	158	167	148	1629	0
DLR00017999	6	21	YAR030C	23	SD/MSG -ARG -HIS -LYS -URA +Canavanine +G418 +Thialysine LIQUID	yku70_v3_R1_steve	01	11.0	3.53333749715	8505.00029957	276.466641117	254.0	3.742143492	695081.00009	7755.63937438	43.0	4.5580770197	690742.999904	2982.9561643	3007	887	137	135	161	168	149	1118	0
DLR00017999	6	22	YAR050W	23	SD/MSG -ARG -HIS -LYS -URA +Canavanine +G418 +Thialysine LIQUID	yku70_v3_R1_steve	01	11.0	3.56208355143	9003.0001531	432.644852395	254.0	3.78226090965	777752.000056	7939.25803622	43.0	4.58853722192	773556.999941	4462.70942045	3140	879	137	135	160	167	149	1056	0
DLR00017999	6	23	YBL071C	23	SD/MSG -ARG -HIS -LYS -URA +Canavanine +G418 +Thialysine LIQUID	yku70_v3_R1_steve	01	11.0	3.33932669492	9132.00000736	573.337891085	254.0	3.56863582086	769411.999833	9102.53940342	43.0	4.2827901404	763918.998071	3818.05243616	3279	886	137	135	153	160	141	857	0
DLR00017999	6	24	YOR202W	23	SD/MSG -ARG -HIS -LYS -URA +Canavanine +G418 +Thialysine LIQUID	yku70_v3_R1_steve	01	11.0	3.10167135988	10260.8886955	337.859540924	254.0	3.44678535811	984212.99934	8299.25215064	43.0	4.13646987568	978668.998299	3817.67666831	3413	882	137	135	158	164	143	559	11
DLR00017999	7	1	YOR202W	23	SD/MSG -ARG -HIS -LYS -URA +Canavanine +G418 +Thialysine LIQUID	yku70_v3_R1_steve	01	11.0	3.47830775672	11023.0880938	268.693458889	254.0	3.54927248698	876558.999183	6390.74050226	43.0	4.24861320454	873870.997595	6389.05530399	279	1031	137	135	165	170	149	427	3
DLR00017999	7	2	YBL021C	23	SD/MSG -ARG -HIS -LYS -URA +Canavanine +G418 +Thialysine LIQUID	yku70_v3_R1_steve	01	11.0	3.35009487937	8331.00179614	271.928216086	254.0	3.58051439233	624846.000034	7912.95444261	43.0	4.31631482134	620241.998679	1831.18637671	412	1034	137	135	163	170	151	862	10
DLR00017999	7	3	YBR068C	23	SD/MSG -ARG -HIS -LYS -URA +Canavanine +G418 +Thialysine LIQUID	yku70_v3_R1_steve	01	11.0	3.23828913315	8965.00002796	254.380407706	254.0	3.47979849434	660829.999796	6667.88345868	43.0	4.19077195196	656535.997876	1850.25980482	556	1031	137	135	165	171	149	885	0
DLR00017999	7	4	YBR101C	23	SD/MSG -ARG -HIS -LYS -URA +Canavanine +G418 +Thialysine LIQUID	yku70_v3_R1_steve	01	11.0	3.50622282156	10034.0001755	216.795443154	254.0	3.68163911345	768404.000045	6095.91239551	43.0	4.44172658517	763683.998854	3520.69959117	683	1027	137	135	169	175	152	836	0
DLR00017999	7	5	YBL072C	23	SD/MSG -ARG -HIS -LYS -URA +Canavanine +G418 +Thialysine LIQUID	yku70_v3_R1_steve	01	11.0	2.09068955582	1393.00008919	144.315520122	254.0	2.79683352538	117899.999963	5787.8620758	43.0	3.08138581137	93034.9998973	920.184177618	816	1026	137	135	156	165	149	670	0
DLR00017999	7	6	YBL066C	23	SD/MSG -ARG -HIS -LYS -URA +Canavanine +G418 +Thialysine LIQUID	yku70_v3_R1_steve	01	11.0	2.97677594504	7486.48627973	208.100450779	254.0	3.32333464712	508320.999923	6777.35176489	43.0	4.02321104225	508436.998624	1877.19250302	960	1025	137	135	160	168	148	1631	8
DLR00017999	7	7	YBR027C	23	SD/MSG -ARG -HIS -LYS -URA +Canavanine +G418 +Thialysine LIQUID	yku70_v3_R1_steve	01	11.0	3.60643625369	9479.00026889	248.732686679	254.0	3.7383986188	711794.000054	7323.96954946	43.0	4.5313204674	707191.999994	2549.1857365	1100	1029	137	135	166	172	149	927	0
DLR00017999	7	8	YBR020W	23	SD/MSG -ARG -HIS -LYS -URA +Canavanine +G418 +Thialysine LIQUID	yku70_v3_R1_steve	01	11.0	3.5005299277	8777.00021109	286.988990229	254.0	3.69174125822	657033.000034	8258.23757107	43.0	4.46860811396	654062.999842	2893.95846364	1233	1028	137	135	165	171	149	1218	0
DLR00017999	7	9	YAR035W	23	SD/MSG -ARG -HIS -LYS -URA +Canavanine +G418 +Thialysine LIQUID	yku70_v3_R1_steve	01	11.0	3.49515571464	9455.00020527	396.194260076	254.0	3.68841308519	689015.000016	9137.05938166	43.0	4.4614672232	687073.999675	2081.33495465	1368	1029	137	135	163	169	148	1183	0
DLR00017999	7	10	YBR220C	23	SD/MSG -ARG -HIS -LYS -URA +Canavanine +G418 +Thialysine LIQUID	yku70_v3_R1_steve	01	11.0	3.27915613549	8126.30500006	204.583100217	254.0	3.56044281915	595032.000044	8059.82701565	43.0	4.30023393597	593061.998962	877.002099718	1503	1027	137	135	162	169	148	1443	0
DLR00017999	7	11	YBR201W	23	SD/MSG -ARG -HIS -LYS -URA +Canavanine +G418 +Thialysine LIQUID	yku70_v3_R1_steve	01	11.0	3.64069864891	10562.0002228	252.162929168	254.0	3.78747898211	818469.000039	8478.11784632	43.0	4.58890126137	816759.999949	2356.38533853	1642	1030	137	135	166	172	149	1096	0
DLR00017999	7	12	YBL088C	23	SD/MSG -ARG -HIS -LYS -URA +Canavanine +G418 +Thialysine LIQUID	yku70_v3_R1_steve	01	11.0	2.38476677133	2639.00001244	188.900195961	254.0	2.84354246753	190135.999998	7249.64908673	43.0	3.36096415814	176096.999691	1116.25301454	1782	1027	137	135	153	161	143	910	0
DLR00017999	7	13	YAL004W	23	SD/MSG -ARG -HIS -LYS -URA +Canavanine +G418 +Thialysine LIQUID	yku70_v3_R1_steve	01	11.0	3.77133104412	10325.7623546	271.717659237	254.0	3.85031920455	834804.000125	7113.23602726	43.0	4.69029637044	834384.9998	4081.37205584	1925	1029	137	135	167	172	150	1217	0
DLR00017999	7	14	YBL094C	23	SD/MSG -ARG -HIS -LYS -URA +Canavanine +G418 +Thialysine LIQUID	yku70_v3_R1_steve	01	11.0	6.44300224534	754.2	216.60999291	254.0	12.0	27832.7723531	692.099201048	43.0	7.12484988563	3578.4	983.574097539	2053	1022	137	135	-1	-1	-1	7	0
DLR00017999	7	15	YBL010C	23	SD/MSG -ARG -HIS -LYS -URA +Canavanine +G418 +Thialysine LIQUID	yku70_v3_R1_steve	01	11.0	3.55730670845	9821.00030187	171.585304634	254.0	3.74207301441	767507.000013	6776.23777452	43.0	4.53464021449	766872.999726	2878.58807186	2191	1028	137	135	165	171	149	1298	0
DLR00017999	7	16	YBR137W	23	SD/MSG -ARG -HIS -LYS -URA +Canavanine +G418 +Thialysine LIQUID	yku70_v3_R1_steve	01	11.0	3.41040824364	8270.00034472	203.514499762	254.0	3.62709535736	621563.000005	7352.53717352	43.0	4.39635632981	618602.999564	846.032290099	2322	1024	137	135	160	167	147	1218	0
DLR00017999	7	17	YBL062W	23	SD/MSG -ARG -HIS -LYS -URA +Canavanine +G418 +Thialysine LIQUID	yku70_v3_R1_steve	01	11.0	3.73114916508	9825.17438381	220.468579796	254.0	3.84227472393	800950.000152	6333.32347847	43.0	4.69236066982	799754.999643	4662.03166266	2464	1030	137	135	165	172	150	1180	0
DLR00017999	7	18	YBR042C	23	SD/MSG -ARG -HIS -LYS -URA +Canavanine +G418 +Thialysine LIQUID	yku70_v3_R1_steve	01	11.0	3.21340812728	7536.00018877	192.524045475	254.0	3.53035883825	581991.000047	6702.09684729	43.0	4.2744681765	578828.99862	1141.97678294	2598	1023	137	135	161	169	149	1421	0
DLR00017999	7	19	YAL020C	23	SD/MSG -ARG -HIS -LYS -URA +Canavanine +G418 +Thialysine LIQUID	yku70_v3_R1_steve	01	11.0	3.37103810307	9116.90319145	225.459026156	254.0	3.62722327257	681901.000087	8273.84269487	43.0	4.396449726	681903.999318	1050.8287307	2739	1028	137	135	158	167	147	1386	0
DLR00017999	7	20	YBR046C	23	SD/MSG -ARG -HIS -LYS -URA +Canavanine +G418 +Thialysine LIQUID	yku70_v3_R1_steve	01	11.0	3.43732223152	8221.00029031	198.436334135	254.0	3.6538714221	645564.000009	7256.53908032	43.0	4.43924391233	643068.999641	1623.07334447	2871	1017	137	135	159	167	148	1411	0
DLR00017999	7	21	YBR056W	23	SD/MSG -ARG -HIS -LYS -URA +Canavanine +G418 +Thialysine LIQUID	yku70_v3_R1_steve	01	11.0	3.70021994957	9103.0002531	270.577771283	254.0	3.8264369615	746805.000181	7132.5246009	43.0	4.68417291332	742149.999768	4034.49848852	3010	1026	137	135	160	168	149	1063	0
DLR00017999	7	22	YBR084W	23	SD/MSG -ARG -HIS -LYS -URA +Canavanine +G418 +Thialysine LIQUID	yku70_v3_R1_steve	01	11.0	3.30470459692	7230.00007201	453.98523904	254.0	3.48055182613	534134.999997	7598.98750032	43.0	4.20205120109	529553.998784	3013.3049463	3144	1017	137	135	147	156	140	1093	0
DLR00017999	7	23	YAL055W	23	SD/MSG -ARG -HIS -LYS -URA +Canavanine +G418 +Thialysine LIQUID	yku70_v3_R1_steve	01	11.0	3.44667630008	8470.15363606	538.432377869	254.0	3.60177107076	727660.999861	8849.98608618	43.0	4.32017010463	724479.998274	5779.454822	3284	1027	137	135	151	158	141	1026	0
DLR00017999	7	24	YOR202W	23	SD/MSG -ARG -HIS -LYS -URA +Canavanine +G418 +Thialysine LIQUID	yku70_v3_R1_steve	01	11.0	3.17336664794	11102.9999802	316.960283697	254.0	3.5088758494	1062849.99919	8054.208523	43.0	4.2033007631	1058415.99799	4406.422017	3417	1020	137	135	159	164	143	603	0
DLR00017999	8	1	YOR202W	23	SD/MSG -ARG -HIS -LYS -URA +Canavanine +G418 +Thialysine LIQUID	yku70_v3_R1_steve	01	11.0	3.50501828919	11433.1870449	251.707297127	254.0	3.5629050241	934951.999089	6898.74433192	43.0	4.26141591351	932629.997545	7398.98416829	270	1167	137	135	166	171	149	356	0
DLR00017999	8	2	YBR009C	23	SD/MSG -ARG -HIS -LYS -URA +Canavanine +G418 +Thialysine LIQUID	yku70_v3_R1_steve	01	11.0	4.02015274937	11375.3504339	278.543157828	254.0	4.01420593729	1008701.99975	10866.8740713	43.0	4.96810278536	1007034.99849	17040.9837139	408	1164	137	135	174	178	154	681	0
DLR00017999	8	3	YBR181C	23	SD/MSG -ARG -HIS -LYS -URA +Canavanine +G418 +Thialysine LIQUID	yku70_v3_R1_steve	01	11.0	1.9683714892	2100.6	440.857295103	254.0	2.54053883894	139117.000147	8824.2460427	43.0	2.83115868284	119258.00053	1850.07021724	542	1161	137	135	150	159	142	739	0
DLR00017999	8	4	YBR033W	23	SD/MSG -ARG -HIS -LYS -URA +Canavanine +G418 +Thialysine LIQUID	yku70_v3_R1_steve	01	11.0	3.31650525005	8811.00021248	198.168833821	254.0	3.5717153439	668642.000056	6794.84711864	43.0	4.30201947779	661867.998368	1181.29157507	678	1168	137	135	168	174	151	817	0
DLR00017999	8	5	YBR057C	23	SD/MSG -ARG -HIS -LYS -URA +Canavanine +G418 +Thialysine LIQUID	yku70_v3_R1_steve	01	11.0	3.50234688909	9331.00025628	212.019386673	254.0	3.68668723135	723722.000034	6435.77402279	43.0	4.46004714681	718231.999276	2483.27708869	820	1166	137	135	170	175	153	959	0
DLR00017999	8	6	YBR030W	23	SD/MSG -ARG -HIS -LYS -URA +Canavanine +G418 +Thialysine LIQUID	yku70_v3_R1_steve	01	11.0	3.40442394555	8961.00011604	239.481332897	254.0	3.61095324135	660693.000068	6956.35550179	43.0	4.36065376589	657214.99881	1395.85665606	960	1166	137	135	165	172	149	1127	0
DLR00017999	8	7	YAL036C	23	SD/MSG -ARG -HIS -LYS -URA +Canavanine +G418 +Thialysine LIQUID	yku70_v3_R1_steve	01	11.0	3.42855963069	9078.00023155	257.759569983	254.0	3.64437043954	664024.000009	6838.85012748	43.0	4.39549798661	660111.999112	2114.86934681	1093	1167	137	135	163	170	148	1040	0
DLR00017999	8	8	YBR113W	23	SD/MSG -ARG -HIS -LYS -URA +Canavanine +G418 +Thialysine LIQUID	yku70_v3_R1_steve	01	11.0	3.52965776906	8896.00015397	354.113922167	254.0	3.67856564108	669628.000016	8322.52484149	43.0	4.44511531789	665907.999569	2558.79155108	1234	1165	137	135	165	171	149	1114	0
DLR00017999	8	9	YBR119W	23	SD/MSG -ARG -HIS -LYS -URA +Canavanine +G418 +Thialysine LIQUID	yku70_v3_R1_steve	01	11.0	3.26491358353	8033.00012799	284.150462125	254.0	3.53767297796	592560.000033	8277.8617863	43.0	4.26712757874	589147.998693	1473.01135085	1367	1162	137	135	163	169	148	1316	0
DLR00017999	8	10	YAL058W	23	SD/MSG -ARG -HIS -LYS -URA +Canavanine +G418 +Thialysine LIQUID	yku70_v3_R1_steve	01	11.0	3.48921592772	9590.00011285	341.907943211	254.0	3.66849483892	735231.00005	8917.11478364	43.0	4.43143524015	732639.99913	1978.44001243	1507	1166	137	135	165	171	149	1203	0
DLR00017999	8	11	YBL087C	23	SD/MSG -ARG -HIS -LYS -URA +Canavanine +G418 +Thialysine LIQUID	yku70_v3_R1_steve	01	11.0	3.10238805425	7795.00008021	324.123174384	254.0	3.34859428871	519099.999947	8198.52937942	43.0	4.05291959972	520040.998719	2308.11943632	1642	1160	137	135	155	162	142	1639	0
DLR00017999	8	12	YAL049C	23	SD/MSG -ARG -HIS -LYS -URA +Canavanine +G418 +Thialysine LIQUID	yku70_v3_R1_steve	01	11.0	3.40562650507	8823.00023661	249.178538843	254.0	3.66163817668	684080.000009	8003.40303982	43.0	4.42764563233	681110.999378	1516.40038467	1773	1159	137	135	165	171	149	1253	0
DLR00017999	8	13	YBL028C	23	SD/MSG -ARG -HIS -LYS -URA +Canavanine +G418 +Thialysine LIQUID	yku70_v3_R1_steve	01	11.0	3.56964612165	9919.00023657	263.044292079	254.0	3.73615657193	762654.000014	7718.8322468	43.0	4.52208899012	761679.999662	2468.00798343	1916	1163	137	135	164	170	148	1240	0
DLR00017999	8	14	YBR159W	23	SD/MSG -ARG -HIS -LYS -URA +Canavanine +G418 +Thialysine LIQUID	yku70_v3_R1_steve	01	11.0	3.49814540495	8936.0003066	242.264003627	254.0	3.68553082151	692720.000015	7778.34547683	43.0	4.46554257606	690915.999637	1839.2666943	2055	1163	137	135	164	170	148	1387	0
DLR00017999	8	15	YAL028W	23	SD/MSG -ARG -HIS -LYS -URA +Canavanine +G418 +Thialysine LIQUID	yku70_v3_R1_steve	01	11.0	3.37839292007	9509.85026579	207.855423648	254.0	3.66308480041	706965.000058	8374.25588272	43.0	4.43309498179	708291.999397	936.809340674	2188	1160	137	135	161	168	147	1496	0
DLR00017999	8	16	YBL101C	23	SD/MSG -ARG -HIS -LYS -URA +Canavanine +G418 +Thialysine LIQUID	yku70_v3_R1_steve	01	11.0	3.57676438879	9198.00045527	187.994106589	254.0	3.7518224966	709124.000096	7524.6030913	43.0	4.56639447904	706398.999964	1375.19535024	2328	1163	137	135	162	168	147	1112	0
DLR00017999	8	17	YBL052C	23	SD/MSG -ARG -HIS -LYS -URA +Canavanine +G418 +Thialysine LIQUID	yku70_v3_R1_steve	01	11.0	3.19904540972	6754.0003072	178.976972312	254.0	3.4925073592	498478.000031	6316.36353457	43.0	4.23298006884	498070.999157	760.193881804	2461	1160	137	135	157	165	146	1703	0
DLR00017999	8	18	YAL023C	23	SD/MSG -ARG -HIS -LYS -URA +Canavanine +G418 +Thialysine LIQUID	yku70_v3_R1_steve	01	11.0	3.34726590494	8337.28219588	127.612746489	254.0	3.62788558056	638662.00003	6778.18209801	43.0	4.40425825502	637013.999254	946.035496732	2597	1159	137	135	159	167	147	1362	0
DLR00017999	8	19	YAR044W	23	SD/MSG -ARG -HIS -LYS -URA +Canavanine +G418 +Thialysine LIQUID	yku70_v3_R1_steve	01	11.0	3.58790949609	8956.00038634	242.181629192	254.0	3.76760638619	716173.000113	7804.36221396	43.0	4.59846244493	712346.999931	2117.99691911	2733	1157	137	135	161	169	149	1079	0
DLR00017999	8	20	YBR032W	23	SD/MSG -ARG -HIS -LYS -URA +Canavanine +G418 +Thialysine LIQUID	yku70_v3_R1_steve	01	11.0	3.55488478313	8598.00024853	233.08271817	254.0	3.74514587338	680117.000086	6984.64777039	43.0	4.56964289373	677537.999856	3193.72399487	2873	1162	137	135	160	168	149	1291	0
DLR00017999	8	21	YBR075W	23	SD/MSG -ARG -HIS -LYS -URA +Canavanine +G418 +Thialysine LIQUID	yku70_v3_R1_steve	01	11.0	3.41758633809	8633.00019107	347.128249934	254.0	3.64521287443	675116.00002	8172.6063374	43.0	4.42389109041	672554.999436	2201.95302579	3011	1157	137	135	157	166	147	1306	0
DLR00017999	8	22	YBR216C	23	SD/MSG -ARG -HIS -LYS -URA +Canavanine +G418 +Thialysine LIQUID	yku70_v3_R1_steve	01	11.0	3.54312444274	8977.00009576	403.202831114	254.0	3.74952057324	788638.000006	7587.1466333	43.0	4.53354629172	781093.999707	5775.63665147	3145	1152	137	135	160	167	148	911	0
DLR00017999	8	23	YBR074W	23	SD/MSG -ARG -HIS -LYS -URA +Canavanine +G418 +Thialysine LIQUID	yku70_v3_R1_steve	01	11.0	3.44240509354	8208.56103893	465.112586099	254.0	3.64591805212	774747.9999	8762.48710999	43.0	4.36274152822	765963.998369	5767.39619756	3286	1155	137	135	158	165	145	810	0
DLR00017999	8	24	YOR202W	23	SD/MSG -ARG -HIS -LYS -URA +Canavanine +G418 +Thialysine LIQUID	yku70_v3_R1_steve	01	11.0	3.14729465468	10616.9999472	313.755828512	254.0	3.49669952149	1036252.99924	7917.93430065	43.0	4.18702643895	1029811.99805	4789.16524578	3415	1157	137	135	159	164	143	609	0
DLR00017999	9	1	YOR202W	23	SD/MSG -ARG -HIS -LYS -URA +Canavanine +G418 +Thialysine LIQUID	yku70_v3_R1_steve	01	11.0	3.33733407581	9905.85861428	226.07992627	254.0	3.47849468695	817705.999186	6153.67599077	43.0	4.16911009124	812261.997835	5617.85524545	272	1300	137	135	166	171	149	379	0
DLR00017999	9	2	YBL068W	23	SD/MSG -ARG -HIS -LYS -URA +Canavanine +G418 +Thialysine LIQUID	yku70_v3_R1_steve	01	11.0	3.21468393189	9104.99987951	196.568681026	254.0	3.45390048935	722862.999452	6771.92068797	43.0	4.15255856303	717119.997703	3848.48853521	417	1303	137	135	167	172	149	728	0
DLR00017999	9	3	YAR042W	23	SD/MSG -ARG -HIS -LYS -URA +Canavanine +G418 +Thialysine LIQUID	yku70_v3_R1_steve	01	11.0	3.36505140632	9183.48774074	253.711561684	254.0	3.59074063191	730242.99991	7332.96668586	43.0	4.31280651071	726625.997859	3344.3462492	559	1302	137	135	170	175	152	996	0
DLR00017999	9	4	YBR151W	23	SD/MSG -ARG -HIS -LYS -URA +Canavanine +G418 +Thialysine LIQUID	yku70_v3_R1_steve	01	11.0	3.01652211652	7318.00003409	131.686268749	254.0	3.33160013107	520846.999805	6145.72469564	43.0	4.02258401857	517460.998155	693.617141997	687	1306	137	135	163	170	149	1330	0
DLR00017999	9	5	YBR130C	23	SD/MSG -ARG -HIS -LYS -URA +Canavanine +G418 +Thialysine LIQUID	yku70_v3_R1_steve	01	11.0	3.48208996908	9424.00006368	228.734048395	254.0	3.64834987386	710828.000044	6715.3648065	43.0	4.40853716217	705729.998938	2864.71754632	829	1307	137	135	167	173	150	877	0
DLR00017999	9	6	YBR177C	23	SD/MSG -ARG -HIS -LYS -URA +Canavanine +G418 +Thialysine LIQUID	yku70_v3_R1_steve	01	11.0	3.38364251152	9265.77140192	156.296746711	254.0	3.61163290574	676417.000079	7371.25826815	43.0	4.35534208587	672118.998876	709.270340807	959	1301	137	135	164	170	148	971	0
DLR00017999	9	7	YBL065W	23	SD/MSG -ARG -HIS -LYS -URA +Canavanine +G418 +Thialysine LIQUID	yku70_v3_R1_steve	01	11.0	3.59420414719	10094.0002324	245.865732753	254.0	3.72857769563	769721.000005	7901.08164644	43.0	4.50669285138	766918.999489	2979.86019737	1102	1304	137	135	166	172	150	993	0
DLR00017999	9	8	YAL002W	23	SD/MSG -ARG -HIS -LYS -URA +Canavanine +G418 +Thialysine LIQUID	yku70_v3_R1_steve	01	11.0	3.17426460502	5751.00007582	342.140558867	254.0	3.47757820925	450959.000005	8379.37337134	43.0	4.17576157994	439776.999206	1991.03865453	1236	1298	137	135	165	171	149	797	0
DLR00017999	9	9	YBL061C	23	SD/MSG -ARG -HIS -LYS -URA +Canavanine +G418 +Thialysine LIQUID	yku70_v3_R1_steve	01	11.0	3.4570643484	9695.35590483	211.563501255	254.0	3.68857030078	785705.000038	7896.45379059	43.0	4.43953138569	782880.998714	2984.1018413	1377	1306	137	135	168	174	150	1059	0
DLR00017999	9	10	YAR003W	23	SD/MSG -ARG -HIS -LYS -URA +Canavanine +G418 +Thialysine LIQUID	yku70_v3_R1_steve	01	11.0	2.61906747904	3792.00002291	281.543935246	254.0	3.1389382919	293018.999967	7917.71354682	43.0	3.75089771731	281090.999002	1721.23743079	1509	1312	137	135	161	169	149	1067	0
DLR00017999	9	11	YBL016W	23	SD/MSG -ARG -HIS -LYS -URA +Canavanine +G418 +Thialysine LIQUID	yku70_v3_R1_steve	01	11.0	3.35273128164	8220.35606501	198.912206522	254.0	3.55435370061	608115.000027	7342.33578821	43.0	4.29065989405	606089.998619	1845.97997036	1648	1302	137	135	162	167	146	1371	0
DLR00017999	9	12	YBR223C	23	SD/MSG -ARG -HIS -LYS -URA +Canavanine +G418 +Thialysine LIQUID	yku70_v3_R1_steve	01	11.0	3.37175991852	8348.01440083	146.871779456	254.0	3.62610940084	647989.000035	7551.55043409	43.0	4.381891161	643168.99918	585.060008156	1782	1300	137	135	165	170	148	1191	0
DLR00017999	9	13	YAL042W	23	SD/MSG -ARG -HIS -LYS -URA +Canavanine +G418 +Thialysine LIQUID	yku70_v3_R1_steve	01	11.0	3.38081918909	8608.44357246	312.291641937	254.0	3.62630493726	657496.000032	8751.71587546	43.0	4.38234778148	657419.999483	2367.40685334	1919	1301	137	135	163	169	148	1543	0
DLR00017999	9	14	YBR023C	23	SD/MSG -ARG -HIS -LYS -URA +Canavanine +G418 +Thialysine LIQUID	yku70_v3_R1_steve	01	11.0	3.21292694003	7680.00012073	231.767991311	254.0	3.5573539508	591606.000047	7395.6435762	43.0	4.29301728849	589197.998964	1064.83551372	2055	1295	137	135	163	169	148	1432	0
DLR00017999	9	15	YBR126C	23	SD/MSG -ARG -HIS -LYS -URA +Canavanine +G418 +Thialysine LIQUID	yku70_v3_R1_steve	01	11.0	2.95796802535	6208.34799458	213.601127494	254.0	3.23599663168	386012.000009	7063.27525626	43.0	3.91944314527	385692.999294	2648.86809967	2191	1297	137	135	147	156	138	1467	0
DLR00017999	9	16	YBL085W	23	SD/MSG -ARG -HIS -LYS -URA +Canavanine +G418 +Thialysine LIQUID	yku70_v3_R1_steve	01	11.0	3.53786225969	9137.00050871	150.671790383	254.0	3.76834899233	722129.000114	7123.42062519	43.0	4.5828476827	720203.999902	2090.59779697	2326	1294	137	135	164	170	148	1257	0
DLR00017999	9	17	YBL036C	23	SD/MSG -ARG -HIS -LYS -URA +Canavanine +G418 +Thialysine LIQUID	yku70_v3_R1_steve	01	11.0	3.30754874362	7994.45792645	162.281735338	254.0	3.58974327427	600944.000033	7065.16754537	43.0	4.35281719333	600952.999229	734.926471407	2467	1299	137	135	158	166	146	1610	0
DLR00017999	9	18	YAR043C	23	SD/MSG -ARG -HIS -LYS -URA +Canavanine +G418 +Thialysine LIQUID	yku70_v3_R1_steve	01	11.0	3.4645476459	8505.00036811	133.052294479	254.0	3.71357996236	670058.000068	6327.76259424	43.0	4.52245601974	669322.999943	2246.01560755	2598	1296	137	135	161	169	148	1401	0
DLR00017999	9	19	YAL040C	23	SD/MSG -ARG -HIS -LYS -URA +Canavanine +G418 +Thialysine LIQUID	yku70_v3_R1_steve	01	11.0	3.36262218469	7559.00027659	206.274318522	254.0	3.62156109456	604827.000009	6793.92747314	43.0	4.39326549959	601066.999537	1963.68379957	2737	1306	137	135	160	168	148	1366	0
DLR00017999	9	20	YBR058C	23	SD/MSG -ARG -HIS -LYS -URA +Canavanine +G418 +Thialysine LIQUID	yku70_v3_R1_steve	01	11.0	3.58182569439	8043.0002117	271.866726896	254.0	3.82112368664	692329.00019	7058.00488873	43.0	4.68534869737	687243.999729	4037.12006077	2875	1297	137	135	165	172	152	1196	0
DLR00017999	9	21	YBL029W	23	SD/MSG -ARG -HIS -LYS -URA +Canavanine +G418 +Thialysine LIQUID	yku70_v3_R1_steve	01	11.0	3.70270746967	9773.00019589	323.439715409	254.0	3.85544376498	834262.000132	7560.71477018	43.0	4.70398723726	829164.999759	4586.11922921	3015	1301	137	135	162	170	150	901	0
DLR00017999	9	22	YBR189W	23	SD/MSG -ARG -HIS -LYS -URA +Canavanine +G418 +Thialysine LIQUID	yku70_v3_R1_steve	01	11.0	0.518192785651	2228.99999946	396.144990774	254.0	12.0	36450.9	2154.88203511	43.0	0.546514002876	10252.9999995	1881.23126526	3145	1296	137	135	-1	-1	-1	0	0
DLR00017999	9	23	YBR072W	23	SD/MSG -ARG -HIS -LYS -URA +Canavanine +G418 +Thialysine LIQUID	yku70_v3_R1_steve	01	11.0	3.5581474554	9592.59964881	580.206606937	254.0	3.75068773122	912928.999957	9242.48402958	43.0	4.49485058296	907241.998733	6646.58083759	3277	1296	137	135	160	166	145	821	0
DLR00017999	9	24	YOR202W	23	SD/MSG -ARG -HIS -LYS -URA +Canavanine +G418 +Thialysine LIQUID	yku70_v3_R1_steve	01	11.0	3.20012774931	10948.999959	419.308741017	254.0	3.53320431542	1065984.99911	8065.56136354	43.0	4.22471530854	1063022.99787	5650.28127026	3412	1290	137	135	158	163	143	741	0
DLR00017999	10	1	YOR202W	23	SD/MSG -ARG -HIS -LYS -URA +Canavanine +G418 +Thialysine LIQUID	yku70_v3_R1_steve	01	11.0	3.59381516444	11511.2618926	245.774061979	254.0	3.63105231172	972957.999139	6354.60806878	43.0	4.33445124438	970482.997544	8335.16997319	280	1439	137	135	167	172	149	360	0
DLR00017999	10	2	YBR146W	23	SD/MSG -ARG -HIS -LYS -URA +Canavanine +G418 +Thialysine LIQUID	yku70_v3_R1_steve	01	11.0	2.33331770563	3191.00001915	137.516546366	254.0	2.77218490944	250575.0	6928.05367973	43.0	3.35102846425	235956.000152	708.014837556	418	1442	137	135	160	167	148	851	0
DLR00017999	10	3	YBR107C	23	SD/MSG -ARG -HIS -LYS -URA +Canavanine +G418 +Thialysine LIQUID	yku70_v3_R1_steve	01	11.0	3.30397276013	9679.00006142	232.394923333	254.0	3.54641599338	743396.999861	7663.23279649	43.0	4.26720093544	739192.997846	1863.74691124	551	1441	137	135	167	173	150	863	0
DLR00017999	10	4	YBL056W	23	SD/MSG -ARG -HIS -LYS -URA +Canavanine +G418 +Thialysine LIQUID	yku70_v3_R1_steve	01	11.0	3.34328309162	8994.16618906	172.627751502	254.0	3.55371145263	684795.999935	6368.08814482	43.0	4.27280070787	679059.99809	2106.87980162	687	1439	137	135	166	172	150	814	0
DLR00017999	10	5	YBR134W	23	SD/MSG -ARG -HIS -LYS -URA +Canavanine +G418 +Thialysine LIQUID	yku70_v3_R1_steve	01	11.0	3.17661361666	8789.00003567	113.254754938	254.0	3.49303135334	650583.999835	5910.88453145	43.0	4.20458085748	646053.997819	1590.11030898	824	1443	137	135	165	172	150	742	0
DLR00017999	10	6	YBR006W	23	SD/MSG -ARG -HIS -LYS -URA +Canavanine +G418 +Thialysine LIQUID	yku70_v3_R1_steve	01	11.0	3.03637293486	7741.92098226	192.782534031	254.0	3.38392909607	541693.999981	7038.09528039	43.0	4.08321410951	536627.998841	2402.1608335	958	1441	137	135	161	168	148	1072	0
DLR00017999	10	7	YBR010W	23	SD/MSG -ARG -HIS -LYS -URA +Canavanine +G418 +Thialysine LIQUID	yku70_v3_R1_steve	01	11.0	3.53164097394	9934.00017298	222.119749255	254.0	3.73512849615	791609.000013	7588.92317765	43.0	4.50615383543	788490.999275	3727.20431283	1098	1438	137	135	169	175	152	957	0
DLR00017999	10	8	YBR062C	23	SD/MSG -ARG -HIS -LYS -URA +Canavanine +G418 +Thialysine LIQUID	yku70_v3_R1_steve	01	11.0	3.45013428125	9828.00021457	203.44830447	254.0	3.65904589209	774516.000059	8019.53594269	43.0	4.40846322957	772073.998496	1922.32536155	1235	1436	137	135	167	173	150	1038	0
DLR00017999	10	9	YBR093C	23	SD/MSG -ARG -HIS -LYS -URA +Canavanine +G418 +Thialysine LIQUID	yku70_v3_R1_steve	01	11.0	7.3224455981	535.5	115.589833084	254.0	10.6155933268	38654.1	2580.30848723	43.0	2.24863490632	17334.0002074	983.155478315	1369	1442	137	135	144	154	139	157	0
DLR00017999	10	10	YAR027W	23	SD/MSG -ARG -HIS -LYS -URA +Canavanine +G418 +Thialysine LIQUID	yku70_v3_R1_steve	01	11.0	3.42447770746	9738.26515138	180.413143483	254.0	3.64964502105	788472.00006	8030.37179534	43.0	4.39173753519	785684.998364	1401.43418614	1510	1438	137	135	168	174	150	1037	0
DLR00017999	10	11	YAL007C	23	SD/MSG -ARG -HIS -LYS -URA +Canavanine +G418 +Thialysine LIQUID	yku70_v3_R1_steve	01	11.0	3.43789218443	9230.00029326	187.648658495	254.0	3.65608780209	722005.000077	8148.13066529	43.0	4.41593362532	716503.999016	769.74247421	1642	1437	137	135	165	171	148	904	0
DLR00017999	10	12	YBR041W	23	SD/MSG -ARG -HIS -LYS -URA +Canavanine +G418 +Thialysine LIQUID	yku70_v3_R1_steve	01	11.0	3.12451295793	7819.00003451	210.89391713	254.0	3.44327886313	580444.999963	7193.39944395	43.0	4.15822053269	581077.998286	904.658867581	1783	1436	137	135	161	167	146	1657	0
DLR00017999	10	13	YBL025W	23	SD/MSG -ARG -HIS -LYS -URA +Canavanine +G418 +Thialysine LIQUID	yku70_v3_R1_steve	01	11.0	7.11185500974	961.2	276.471104412	254.0	12.0	28809.4672136	811.38368335	43.0	7.44592765499	4460.4	1253.59249297	1912	1431	137	135	-1	-1	-1	0	0
DLR00017999	10	14	YBL107C	23	SD/MSG -ARG -HIS -LYS -URA +Canavanine +G418 +Thialysine LIQUID	yku70_v3_R1_steve	01	11.0	3.38571746743	8430.99993031	403.658551649	254.0	3.64204463386	665178.000018	9542.61767873	43.0	4.40082480926	661237.999726	3358.86676241	2053	1429	137	135	164	170	148	1144	0
DLR00017999	10	15	YAL061W	23	SD/MSG -ARG -HIS -LYS -URA +Canavanine +G418 +Thialysine LIQUID	yku70_v3_R1_steve	01	11.0	3.51385821939	8984.00052506	192.50777229	254.0	3.7199185157	705404.000052	8003.01679512	43.0	4.51160764261	701349.999958	1091.82398671	2190	1435	137	135	163	169	147	1131	0
DLR00017999	10	16	YBR019C	23	SD/MSG -ARG -HIS -LYS -URA +Canavanine +G418 +Thialysine LIQUID	yku70_v3_R1_steve	01	11.0	3.57678826449	9091.00033441	241.613212819	254.0	3.76309689346	724057.000102	7395.11859799	43.0	4.57546482916	721184.99993	2176.82690915	2327	1434	137	135	163	169	147	1128	0
DLR00017999	10	17	YBL095W	23	SD/MSG -ARG -HIS -LYS -URA +Canavanine +G418 +Thialysine LIQUID	yku70_v3_R1_steve	01	11.0	3.06210696168	6006.00019469	145.84023302	254.0	3.40798676007	447553.000056	6345.91860745	43.0	4.13076618067	445621.999244	1159.29680836	2464	1433	137	135	156	164	145	1598	0
DLR00017999	10	18	YBR065C	23	SD/MSG -ARG -HIS -LYS -URA +Canavanine +G418 +Thialysine LIQUID	yku70_v3_R1_steve	01	11.0	3.50203821385	8405.0003864	160.118885309	254.0	3.69011736352	664051.000041	7107.6552128	43.0	4.48662931593	661428.999937	1574.6705195	2597	1428	137	135	160	168	147	1263	0
DLR00017999	10	19	YAR002C-A	23	SD/MSG -ARG -HIS -LYS -URA +Canavanine +G418 +Thialysine LIQUID	yku70_v3_R1_steve	01	11.0	3.54292514085	8369.00032489	315.865440142	254.0	3.75472643695	686734.00011	7187.80227935	43.0	4.57653107155	682621.999896	2711.89766866	2739	1437	137	135	161	169	149	1182	0
DLR00017999	10	20	YBL031W	23	SD/MSG -ARG -HIS -LYS -URA +Canavanine +G418 +Thialysine LIQUID	yku70_v3_R1_steve	01	11.0	2.51173212503	2859.00002072	158.055108468	254.0	2.97368637311	214926.999985	6842.89408841	43.0	3.55622032454	201392.999289	1241.78630815	2881	1427	137	135	148	158	142	1169	0
DLR00017999	10	21	YBL083C	23	SD/MSG -ARG -HIS -LYS -URA +Canavanine +G418 +Thialysine LIQUID	yku70_v3_R1_steve	01	11.0	3.50919945496	8621.00027232	288.68385272	254.0	3.71761520045	704139.000031	8200.90992036	43.0	4.51029927931	699964.999942	3705.71618028	3009	1432	137	135	159	167	148	1036	0
DLR00017999	10	22	YBR083W	23	SD/MSG -ARG -HIS -LYS -URA +Canavanine +G418 +Thialysine LIQUID	yku70_v3_R1_steve	01	11.0	3.05337118909	6467.00004997	668.969664912	254.0	3.40048656365	523511.999984	9347.10700922	43.0	4.0943525228	514405.998936	3254.17871111	3144	1431	137	135	151	160	144	1001	0
DLR00017999	10	23	YBR106W	23	SD/MSG -ARG -HIS -LYS -URA +Canavanine +G418 +Thialysine LIQUID	yku70_v3_R1_steve	01	11.0	2.89549639503	6642.99999225	531.435549101	254.0	3.22080407362	530089.999755	9194.93248727	43.0	3.89823206123	529113.998671	2666.29371329	3277	1423	137	135	148	155	140	1954	11
DLR00017999	10	24	YOR202W	23	SD/MSG -ARG -HIS -LYS -URA +Canavanine +G418 +Thialysine LIQUID	yku70_v3_R1_steve	01	11.0	3.34351235146	10785.9998419	560.172939634	254.0	3.64739296628	1093991.99913	9981.77866555	43.0	4.33649550486	1088111.99747	9615.30341198	3416	1429	137	135	161	166	144	547	0
DLR00017999	11	1	YOR202W	23	SD/MSG -ARG -HIS -LYS -URA +Canavanine +G418 +Thialysine LIQUID	yku70_v3_R1_steve	01	11.0	3.50950095683	12168.7660106	239.41487869	254.0	3.60222356784	1018069.99912	6227.96730465	43.0	4.30608304763	1016492.99751	6560.69179948	286	1581	137	135	166	171	149	420	16
DLR00017999	11	2	YBR111C	23	SD/MSG -ARG -HIS -LYS -URA +Canavanine +G418 +Thialysine LIQUID	yku70_v3_R1_steve	01	11.0	3.19858095072	10134.0000091	182.759691577	254.0	3.45476546667	789606.999532	6833.55444523	43.0	4.16129835893	786188.997766	1044.83241086	421	1566	137	135	165	171	149	636	0
DLR00017999	11	3	YBR104W	23	SD/MSG -ARG -HIS -LYS -URA +Canavanine +G418 +Thialysine LIQUID	yku70_v3_R1_steve	01	11.0	3.01808941737	8082.00000161	250.180194238	254.0	3.33448055536	598596.999721	7823.98804442	43.0	4.02596090242	594856.998164	1078.6124794	550	1586	137	135	163	169	148	955	0
DLR00017999	11	4	YBR149W	23	SD/MSG -ARG -HIS -LYS -URA +Canavanine +G418 +Thialysine LIQUID	yku70_v3_R1_steve	01	11.0	3.24995095016	9271.00005993	251.566471001	254.0	3.53570615283	703631.999915	7129.50734066	43.0	4.25590487075	699977.99805	1520.07130757	686	1582	137	135	167	173	150	918	0
DLR00017999	11	5	YBR090C	23	SD/MSG -ARG -HIS -LYS -URA +Canavanine +G418 +Thialysine LIQUID	yku70_v3_R1_steve	01	11.0	3.42494966059	9537.91609425	222.83367941	254.0	3.66180237503	749529.000057	6981.03532846	43.0	4.40628418349	745818.998622	1950.19822164	830	1578	137	135	170	175	153	909	0
DLR00017999	11	6	YBR209W	23	SD/MSG -ARG -HIS -LYS -URA +Canavanine +G418 +Thialysine LIQUID	yku70_v3_R1_steve	01	11.0	3.06455585598	7970.00001035	194.493121875	254.0	3.40487015622	620733.999705	6603.70132208	43.0	4.10047417319	616564.997924	908.917482007	962	1573	137	135	168	174	152	1158	0
DLR00017999	11	7	YAL065C	23	SD/MSG -ARG -HIS -LYS -URA +Canavanine +G418 +Thialysine LIQUID	yku70_v3_R1_steve	01	11.0	3.64115354963	9910.87341457	263.60726589	254.0	3.76138759528	829686.000002	7229.57862337	43.0	4.53892498612	826236.999426	5993.30148327	1101	1577	137	135	171	176	153	948	0
DLR00017999	11	8	YBR208C	23	SD/MSG -ARG -HIS -LYS -URA +Canavanine +G418 +Thialysine LIQUID	yku70_v3_R1_steve	01	11.0	3.38136646722	8978.64235287	205.347991881	254.0	3.62721955716	720974.000071	7453.31465985	43.0	4.372491493	717818.99851	1555.96377801	1235	1574	137	135	168	174	151	1070	0
DLR00017999	11	9	YBL103C	23	SD/MSG -ARG -HIS -LYS -URA +Canavanine +G418 +Thialysine LIQUID	yku70_v3_R1_steve	01	11.0	2.43789525884	4219.00012008	170.151564045	254.0	2.80583705285	294849.000002	6747.07873634	43.0	3.41882613809	286422.000158	1339.95168515	1372	1585	137	135	153	162	143	1250	0
DLR00017999	11	10	YBR115C	23	SD/MSG -ARG -HIS -LYS -URA +Canavanine +G418 +Thialysine LIQUID	yku70_v3_R1_steve	01	11.0	0.5	521.1	98.889492948	254.0	12.0	27987.7154079	724.956391554	43.0	6.76441525106	2247.3	632.560514215	1501	1566	137	135	-1	-1	-1	0	0
DLR00017999	11	11	YBR013C	23	SD/MSG -ARG -HIS -LYS -URA +Canavanine +G418 +Thialysine LIQUID	yku70_v3_R1_steve	01	11.0	3.4855413028	9140.35976996	416.481861207	254.0	3.66197829255	737187.000042	8958.11414477	43.0	4.4192201349	734499.99919	4010.57511421	1650	1574	137	135	166	172	149	1140	0
DLR00017999	11	12	YAL005C	23	SD/MSG -ARG -HIS -LYS -URA +Canavanine +G418 +Thialysine LIQUID	yku70_v3_R1_steve	01	11.0	3.377458365	8551.54089423	222.780099622	254.0	3.6204477005	672238.00006	7312.49083655	43.0	4.37700070645	670993.998847	1290.90926894	1773	1571	137	135	164	170	148	1364	5
DLR00017999	11	13	YAL053W	23	SD/MSG -ARG -HIS -LYS -URA +Canavanine +G418 +Thialysine LIQUID	yku70_v3_R1_steve	01	11.0	3.60299720803	9989.00009422	216.603298719	254.0	3.77488862506	820674.000017	7041.48493516	43.0	4.56889674907	819132.999764	3877.10702849	1923	1576	137	135	167	172	149	1080	0
DLR00017999	11	14	YBR185C	23	SD/MSG -ARG -HIS -LYS -URA +Canavanine +G418 +Thialysine LIQUID	yku70_v3_R1_steve	01	11.0	3.23063307336	7054.85486105	209.300763407	254.0	3.53404181256	520691.000006	7811.25141242	43.0	4.28532227971	519648.999959	1836.59859067	2049	1572	137	135	159	166	147	1631	11
DLR00017999	11	15	YBR203W	23	SD/MSG -ARG -HIS -LYS -URA +Canavanine +G418 +Thialysine LIQUID	yku70_v3_R1_steve	01	11.0	3.41354095344	8494.00028323	198.933681568	254.0	3.64778299726	665119.000008	7153.03272888	43.0	4.41558540826	663801.999291	1249.26358126	2197	1579	137	135	161	168	147	1318	10
DLR00017999	11	16	YBR008C	23	SD/MSG -ARG -HIS -LYS -URA +Canavanine +G418 +Thialysine LIQUID	yku70_v3_R1_steve	01	11.0	3.41884775539	7642.0004174	158.704768627	254.0	3.64908429203	607264.000048	6917.40193002	43.0	4.42486501514	601869.999822	1075.00058651	2330	1567	137	135	161	167	146	1098	0
DLR00017999	11	17	YBR145W	23	SD/MSG -ARG -HIS -LYS -URA +Canavanine +G418 +Thialysine LIQUID	yku70_v3_R1_steve	01	11.0	3.35111291066	7578.0002497	216.958227108	254.0	3.60956923291	604336.000002	7023.88490721	43.0	4.3718064573	603278.999334	1117.93605906	2466	1570	137	135	161	168	147	1552	0
DLR00017999	11	18	YBR044C	23	SD/MSG -ARG -HIS -LYS -URA +Canavanine +G418 +Thialysine LIQUID	yku70_v3_R1_steve	01	11.0	3.27354224379	6900.13863024	216.720451112	254.0	3.57674087165	526097.000039	8019.93851851	43.0	4.35274152546	523242.000091	1684.44562054	2604	1563	137	135	156	165	146	1541	0
DLR00017999	11	19	YBR069C	23	SD/MSG -ARG -HIS -LYS -URA +Canavanine +G418 +Thialysine LIQUID	yku70_v3_R1_steve	01	11.0	3.55678170502	8948.0003338	316.386839198	254.0	3.75194297633	724507.000078	7881.1367266	43.0	4.56932265481	721791.999938	2527.14739935	2743	1571	137	135	160	168	148	1218	0
DLR00017999	11	20	YBR162C	23	SD/MSG -ARG -HIS -LYS -URA +Canavanine +G418 +Thialysine LIQUID	yku70_v3_R1_steve	01	11.0	3.56942257681	8561.00034538	230.137575424	254.0	3.78960037725	715419.000145	6866.5517209	43.0	4.63471563768	712573.999798	3535.79758863	2877	1565	137	135	162	169	149	1291	0
DLR00017999	11	21	YBR207W	23	SD/MSG -ARG -HIS -LYS -URA +Canavanine +G418 +Thialysine LIQUID	yku70_v3_R1_steve	01	11.0	3.49145513991	8434.00026371	276.299056769	254.0	3.70336019823	681714.000034	7430.48325106	43.0	4.4959217912	679908.999918	2642.1626487	3011	1574	137	135	157	165	146	1344	0
DLR00017999	11	22	YBR176W	23	SD/MSG -ARG -HIS -LYS -URA +Canavanine +G418 +Thialysine LIQUID	yku70_v3_R1_steve	01	11.0	3.60170588316	8876.00021604	406.301934099	254.0	3.7923753862	776818.000079	8410.06898668	43.0	4.59583019799	769380.999921	3723.19074014	3147	1566	137	135	158	165	146	907	0
DLR00017999	11	23	YBR092C	23	SD/MSG -ARG -HIS -LYS -URA +Canavanine +G418 +Thialysine LIQUID	yku70_v3_R1_steve	01	11.0	3.46854987462	9509.99984329	581.600628698	254.0	3.68629199496	860160.99986	9319.24182272	43.0	4.41197865155	854406.998328	6666.41593404	3288	1570	137	135	156	162	143	789	0
DLR00017999	11	24	YOR202W	23	SD/MSG -ARG -HIS -LYS -URA +Canavanine +G418 +Thialysine LIQUID	yku70_v3_R1_steve	01	11.0	3.20114385463	10824.9999492	582.73842559	254.0	3.53376717846	1020848.99926	9540.31416649	43.0	4.22455260882	1018058.99787	5420.23040236	3419	1565	137	135	156	161	141	643	0
DLR00017999	12	1	YOR202W	23	SD/MSG -ARG -HIS -LYS -URA +Canavanine +G418 +Thialysine LIQUID	yku70_v3_R1_steve	01	11.0	3.34950296086	10961.0159785	216.811526002	254.0	3.50671549047	904052.999134	6587.79305463	43.0	4.20266560495	901254.997721	5536.2101145	280	1716	137	135	165	170	148	359	0
DLR00017999	12	2	YBR094W	23	SD/MSG -ARG -HIS -LYS -URA +Canavanine +G418 +Thialysine LIQUID	yku70_v3_R1_steve	01	11.0	3.24993780358	9762.99997465	160.327267162	254.0	3.49624585719	775598.999586	6524.12104943	43.0	4.20371979028	770790.997718	2134.21616197	414	1713	137	135	166	171	148	629	0
DLR00017999	12	3	YAL026C	23	SD/MSG -ARG -HIS -LYS -URA +Canavanine +G418 +Thialysine LIQUID	yku70_v3_R1_steve	01	11.0	6.87611957699	1092.6	280.973732116	254.0	9.97864239719	43691.4	5091.29132323	43.0	2.03521971921	21390.0004112	824.896396107	551	1710	137	135	148	157	142	151	0
DLR00017999	12	4	YBR050C	23	SD/MSG -ARG -HIS -LYS -URA +Canavanine +G418 +Thialysine LIQUID	yku70_v3_R1_steve	01	11.0	3.1856821356	9011.99999843	227.364018651	254.0	3.51909079715	714303.999831	8000.6769089	43.0	4.23127914655	710522.99779	1866.17454338	687	1714	137	135	170	175	153	1042	0
DLR00017999	12	5	YBR218C	23	SD/MSG -ARG -HIS -LYS -URA +Canavanine +G418 +Thialysine LIQUID	yku70_v3_R1_steve	01	11.0	2.82757326868	7029.00006549	375.695669281	254.0	3.18801391024	506337.99978	7903.08302827	43.0	3.86770307979	504226.998914	2295.13160363	829	1713	137	135	162	169	150	1489	0
DLR00017999	12	6	YBR170C	23	SD/MSG -ARG -HIS -LYS -URA +Canavanine +G418 +Thialysine LIQUID	yku70_v3_R1_steve	01	11.0	7.46855399577	1528.2	441.206493083	254.0	12.0	33375.6	1800.2872474	43.0	0.528197373808	6581.7	1271.72557915	958	1700	137	135	-1	-1	-1	17	0
DLR00017999	12	7	YBR131W	23	SD/MSG -ARG -HIS -LYS -URA +Canavanine +G418 +Thialysine LIQUID	yku70_v3_R1_steve	01	11.0	6.77898115167	757.8	219.00438617	254.0	12.0	30813.3	1707.42539433	43.0	7.14050109737	3178.8	910.633983503	1095	1706	137	135	-1	-1	-1	0	0
DLR00017999	12	8	YBR205W	23	SD/MSG -ARG -HIS -LYS -URA +Canavanine +G418 +Thialysine LIQUID	yku70_v3_R1_steve	01	11.0	3.32010017713	9169.00021262	182.554711611	254.0	3.56288630475	709626.000032	7370.6444569	43.0	4.29649867196	704979.998245	819.379817264	1238	1710	137	135	165	171	148	983	0
DLR00017999	12	9	YBR188C	23	SD/MSG -ARG -HIS -LYS -URA +Canavanine +G418 +Thialysine LIQUID	yku70_v3_R1_steve	01	11.0	3.47459163055	9482.00017903	235.943474828	254.0	3.68647391026	760055.000064	7329.64420506	43.0	4.45024912244	755046.998946	2042.71687318	1375	1713	137	135	167	172	149	895	0
DLR00017999	12	10	YBL098W	23	SD/MSG -ARG -HIS -LYS -URA +Canavanine +G418 +Thialysine LIQUID	yku70_v3_R1_steve	01	11.0	2.87726077697	7071.50453157	145.477177275	254.0	3.28140507956	505409.999841	6558.60129186	43.0	3.97298455139	504556.998703	2169.73277562	1512	1711	137	135	158	165	146	1454	0
DLR00017999	12	11	YAR040C	23	SD/MSG -ARG -HIS -LYS -URA +Canavanine +G418 +Thialysine LIQUID	yku70_v3_R1_steve	01	11.0	2.99474941595	7030.80315988	104.659457162	254.0	3.37659917387	519676.999972	6608.57743452	43.0	4.07931629646	517175.998609	1451.74242888	1644	1706	137	135	160	166	146	1451	0
DLR00017999	12	12	YBR199W	23	SD/MSG -ARG -HIS -LYS -URA +Canavanine +G418 +Thialysine LIQUID	yku70_v3_R1_steve	01	11.0	3.6321727291	9297.0000753	376.756428071	254.0	3.79835314933	764993.000073	8634.8782766	43.0	4.61415007449	760743.99989	4827.96126837	1783	1708	137	135	166	172	149	1014	0
DLR00017999	12	13	YBR031W	23	SD/MSG -ARG -HIS -LYS -URA +Canavanine +G418 +Thialysine LIQUID	yku70_v3_R1_steve	01	11.0	3.14917300103	8143.00011554	151.025050518	254.0	3.44785863429	600820.999989	7291.00083668	43.0	4.16904555697	600944.998517	1419.86025146	1916	1706	137	135	158	164	144	1452	0
DLR00017999	12	14	YBR034C	23	SD/MSG -ARG -HIS -LYS -URA +Canavanine +G418 +Thialysine LIQUID	yku70_v3_R1_steve	01	11.0	2.70871058131	4820.00368884	246.592109967	254.0	3.03901978769	328393.999885	6917.60207765	43.0	3.68987372821	325644.999074	1546.1805178	2051	1706	137	135	150	158	140	1677	0
DLR00017999	12	15	YBL046W	23	SD/MSG -ARG -HIS -LYS -URA +Canavanine +G418 +Thialysine LIQUID	yku70_v3_R1_steve	01	11.0	3.35922936263	8417.00041857	169.186275242	254.0	3.64126455227	675396.000042	7629.87157956	43.0	4.40133537961	674066.999105	721.742924355	2192	1703	137	135	162	169	147	1272	0
DLR00017999	12	16	YBR165W	23	SD/MSG -ARG -HIS -LYS -URA +Canavanine +G418 +Thialysine LIQUID	yku70_v3_R1_steve	01	11.0	3.57460233184	8539.00022951	219.650701458	254.0	3.77660721031	700487.000115	8421.08535676	43.0	4.59958094144	696418.999868	4534.86205581	2329	1704	137	135	162	169	147	1112	0
DLR00017999	12	17	YBL019W	23	SD/MSG -ARG -HIS -LYS -URA +Canavanine +G418 +Thialysine LIQUID	yku70_v3_R1_steve	01	11.0	3.33651037541	7318.00030817	174.759330068	254.0	3.63215864999	603835.000021	6924.71668059	43.0	4.40161594726	599530.999605	1415.16383739	2466	1707	137	135	161	168	147	1274	0
DLR00017999	12	18	YBR129C	23	SD/MSG -ARG -HIS -LYS -URA +Canavanine +G418 +Thialysine LIQUID	yku70_v3_R1_steve	01	11.0	3.1108387612	7359.00014138	220.893025569	254.0	3.46071944071	562677.000098	7439.47666475	43.0	4.19552355034	560582.999198	2132.85096421	2602	1700	137	135	154	163	144	1437	0
DLR00017999	12	19	YBL106C	23	SD/MSG -ARG -HIS -LYS -URA +Canavanine +G418 +Thialysine LIQUID	yku70_v3_R1_steve	01	11.0	2.97735396666	5781.00007813	272.715534408	254.0	3.35422714239	446568.000062	7242.36649798	43.0	4.0707822108	441077.999257	1998.99725086	2743	1708	137	135	154	163	145	1403	0
DLR00017999	12	20	YBR071W	23	SD/MSG -ARG -HIS -LYS -URA +Canavanine +G418 +Thialysine LIQUID	yku70_v3_R1_steve	01	11.0	3.51086295464	8390.00053081	240.534692209	254.0	3.74830924574	684321.000142	7824.62392867	43.0	4.56827819287	678997.000054	1407.29824308	2878	1701	137	135	159	166	147	1050	0
DLR00017999	12	21	YBR204C	23	SD/MSG -ARG -HIS -LYS -URA +Canavanine +G418 +Thialysine LIQUID	yku70_v3_R1_steve	01	11.0	3.50162035124	8866.00035966	364.412637996	254.0	3.72085914775	705173.000053	7838.85688296	43.0	4.52322055303	702102.999995	2288.04721002	3011	1705	137	135	156	163	145	1203	0
DLR00017999	12	22	YBR073W	23	SD/MSG -ARG -HIS -LYS -URA +Canavanine +G418 +Thialysine LIQUID	yku70_v3_R1_steve	01	11.0	2.98616761106	5839.00004817	422.287557439	254.0	3.39198490492	475363.999998	8846.90393649	43.0	4.07524823494	467079.998888	2090.68498027	3148	1704	137	135	151	159	143	1077	0
DLR00017999	12	23	YBR028C	23	SD/MSG -ARG -HIS -LYS -URA +Canavanine +G418 +Thialysine LIQUID	yku70_v3_R1_steve	01	11.0	3.49372214734	8992.39812348	469.295370087	254.0	3.72847561188	843453.999984	8862.28545926	43.0	4.4681115333	837015.998836	5927.41797381	3286	1700	137	135	156	162	143	804	0
DLR00017999	12	24	YOR202W	23	SD/MSG -ARG -HIS -LYS -URA +Canavanine +G418 +Thialysine LIQUID	yku70_v3_R1_steve	01	11.0	3.4350161807	10907.9483265	430.954259947	254.0	3.66379060218	1103456.99919	8643.08495325	43.0	4.36012517733	1098507.99753	7868.3734232	3419	1699	137	135	158	162	141	483	0
DLR00017999	13	1	YOR202W	23	SD/MSG -ARG -HIS -LYS -URA +Canavanine +G418 +Thialysine LIQUID	yku70_v3_R1_steve	01	11.0	3.23219358772	11062.4504237	233.770324333	254.0	3.45588367496	875728.999166	6730.06628844	43.0	4.14788359351	873984.998003	5602.92041794	286	1850	137	135	164	168	147	477	0
DLR00017999	13	2	YBR144C	23	SD/MSG -ARG -HIS -LYS -URA +Canavanine +G418 +Thialysine LIQUID	yku70_v3_R1_steve	01	11.0	3.33705453547	9193.51405501	229.58001769	254.0	3.53563202536	753517.999653	6413.6068231	43.0	4.24221187241	749923.997769	3662.10032119	418	1849	137	135	167	171	149	669	0
DLR00017999	13	3	YBR150C	23	SD/MSG -ARG -HIS -LYS -URA +Canavanine +G418 +Thialysine LIQUID	yku70_v3_R1_steve	01	11.0	3.08307699384	8863.00000622	155.601377839	254.0	3.42128016887	679286.999684	6639.78319525	43.0	4.12824553657	675100.997932	641.676804211	557	1849	137	135	166	171	150	788	0
DLR00017999	13	4	YBR076W	23	SD/MSG -ARG -HIS -LYS -URA +Canavanine +G418 +Thialysine LIQUID	yku70_v3_R1_steve	01	11.0	2.63977940782	4254.00001993	216.841553588	254.0	3.05577700928	309024.999913	7744.82539505	43.0	3.6767566359	296660.999039	1395.2529873	684	1849	137	135	159	166	148	944	0
DLR00017999	13	5	YBR095C	23	SD/MSG -ARG -HIS -LYS -URA +Canavanine +G418 +Thialysine LIQUID	yku70_v3_R1_steve	01	11.0	2.76308964703	5771.99999896	244.612493062	254.0	2.99767540764	362741.999923	7717.06179795	43.0	3.6430446758	356399.999363	1152.08426473	837	1851	137	135	151	160	143	1045	0
DLR00017999	13	6	YAL019W	23	SD/MSG -ARG -HIS -LYS -URA +Canavanine +G418 +Thialysine LIQUID	yku70_v3_R1_steve	01	11.0	3.08988373986	7846.00001059	266.771952008	254.0	3.39935963591	590817.999841	7769.18979256	43.0	4.09874774196	586053.998069	1174.03015917	962	1846	137	135	165	172	151	1150	0
DLR00017999	13	7	YBL063W	23	SD/MSG -ARG -HIS -LYS -URA +Canavanine +G418 +Thialysine LIQUID	yku70_v3_R1_steve	01	11.0	3.19027401534	8858.00002137	179.302958374	254.0	3.47414451793	673558.999805	7417.5691673	43.0	4.19043668901	672260.997821	1261.18462479	1101	1849	137	135	166	172	150	1319	0
DLR00017999	13	8	YBR012C	23	SD/MSG -ARG -HIS -LYS -URA +Canavanine +G418 +Thialysine LIQUID	yku70_v3_R1_steve	01	11.0	3.50542676189	9217.00024453	155.055394692	254.0	3.71031790252	732869.000005	6640.64951113	43.0	4.48490412987	729335.999493	3821.41987705	1238	1846	137	135	167	173	150	1022	0
DLR00017999	13	9	YBR186W	23	SD/MSG -ARG -HIS -LYS -URA +Canavanine +G418 +Thialysine LIQUID	yku70_v3_R1_steve	01	11.0	3.45384938588	8326.00007118	223.098981696	254.0	3.67313818555	655128.000015	6427.73315304	43.0	4.4441275668	652298.999589	3176.96085679	1378	1852	137	135	165	171	149	1279	0
DLR00017999	13	10	YBR054W	23	SD/MSG -ARG -HIS -LYS -URA +Canavanine +G418 +Thialysine LIQUID	yku70_v3_R1_steve	01	11.0	3.5887485062	9763.00018	266.13085279	254.0	3.75971045333	777164.000026	7029.92436151	43.0	4.5646971944	773978.999922	3307.16749712	1512	1848	137	135	165	171	148	1032	0
DLR00017999	13	11	YBR178W	23	SD/MSG -ARG -HIS -LYS -URA +Canavanine +G418 +Thialysine LIQUID	yku70_v3_R1_steve	01	11.0	3.55277356112	9666.00044427	160.606985451	254.0	3.72793986242	761086.000006	7477.45101435	43.0	4.5140352798	758296.999545	1964.14079995	1649	1852	137	135	163	169	147	1063	0
DLR00017999	13	12	YBL057C	23	SD/MSG -ARG -HIS -LYS -URA +Canavanine +G418 +Thialysine LIQUID	yku70_v3_R1_steve	01	11.0	3.43801481448	8425.00024506	149.617428794	254.0	3.67997280994	688101.000006	6854.35676789	43.0	4.45018023119	683613.999429	2088.42134196	1783	1851	137	135	165	171	148	1095	0
DLR00017999	13	13	YBR172C	23	SD/MSG -ARG -HIS -LYS -URA +Canavanine +G418 +Thialysine LIQUID	yku70_v3_R1_steve	01	11.0	3.29807102243	8505.51182662	127.043814357	254.0	3.5153729473	660517.999988	6836.61612596	43.0	4.24414720257	658899.998162	945.909972376	1925	1845	137	135	160	166	145	1284	0
DLR00017999	13	14	YBR026C	23	SD/MSG -ARG -HIS -LYS -URA +Canavanine +G418 +Thialysine LIQUID	yku70_v3_R1_steve	01	11.0	2.57306206442	3459.00002657	139.654352852	254.0	2.93929941649	213376.999986	7006.10454509	43.0	3.5083895512	208284.999454	1483.48458923	2056	1840	137	135	140	150	137	1361	0
DLR00017999	13	15	YBR212W	23	SD/MSG -ARG -HIS -LYS -URA +Canavanine +G418 +Thialysine LIQUID	yku70_v3_R1_steve	01	11.0	3.41927993601	9526.05635858	168.420861198	254.0	3.69341299968	743838.000035	8375.17494294	43.0	4.47018192174	743084.999408	705.70147415	2195	1847	137	135	160	166	145	1111	0
DLR00017999	13	16	YBR128C	23	SD/MSG -ARG -HIS -LYS -URA +Canavanine +G418 +Thialysine LIQUID	yku70_v3_R1_steve	01	11.0	3.34917972355	7677.0003561	160.73031536	254.0	3.64579293705	615123.000031	7014.06137963	43.0	4.42604280865	615245.999688	1195.49961886	2335	1838	137	135	160	167	146	1643	0
DLR00017999	13	17	YAR002W	23	SD/MSG -ARG -HIS -LYS -URA +Canavanine +G418 +Thialysine LIQUID	yku70_v3_R1_steve	01	11.0	3.49073081335	8167.00029278	208.75606593	254.0	3.6767013336	659207.000028	6622.35199784	43.0	4.46439559394	656339.9998	2190.35120303	2464	1852	137	135	159	166	145	1208	0
DLR00017999	13	18	YBL055C	23	SD/MSG -ARG -HIS -LYS -URA +Canavanine +G418 +Thialysine LIQUID	yku70_v3_R1_steve	01	11.0	3.28174958156	7518.88740951	211.969568096	254.0	3.5798132638	596984.000051	7386.174147	43.0	4.34413444284	593539.999362	956.544997839	2602	1844	137	135	158	165	145	1384	0
DLR00017999	13	19	YBR001C	23	SD/MSG -ARG -HIS -LYS -URA +Canavanine +G418 +Thialysine LIQUID	yku70_v3_R1_steve	01	11.0	3.33060464896	8040.20913916	213.107822936	254.0	3.65568539647	646417.000018	7713.69909912	43.0	4.43823523633	645637.999775	1069.87136639	2740	1850	137	135	159	167	147	1515	0
DLR00017999	13	20	YAL030W	23	SD/MSG -ARG -HIS -LYS -URA +Canavanine +G418 +Thialysine LIQUID	yku70_v3_R1_steve	01	11.0	3.51032517087	8697.00051177	208.952527971	254.0	3.74720930857	712789.000089	7156.1350931	43.0	4.56038267503	708075.999929	2236.45776323	2878	1838	137	135	158	165	146	1039	0
DLR00017999	13	21	YAL043C-A	23	SD/MSG -ARG -HIS -LYS -URA +Canavanine +G418 +Thialysine LIQUID	yku70_v3_R1_steve	01	11.0	3.34393713741	7383.00019706	290.346811414	254.0	3.59653762704	587363.000004	7010.10486606	43.0	4.35855666127	583035.999455	1590.46999048	3015	1841	137	135	154	162	144	1331	0
DLR00017999	13	22	YBL013W	23	SD/MSG -ARG -HIS -LYS -URA +Canavanine +G418 +Thialysine LIQUID	yku70_v3_R1_steve	01	11.0	3.25703806725	7038.00013411	443.776661156	254.0	3.5018377795	546990.999992	8604.05582606	43.0	4.21716203961	542089.998762	2767.22271941	3146	1834	137	135	148	156	140	1281	0
DLR00017999	13	23	YAL051W	23	SD/MSG -ARG -HIS -LYS -URA +Canavanine +G418 +Thialysine LIQUID	yku70_v3_R1_steve	01	11.0	3.47169134601	10265.9999136	485.125295218	254.0	3.72602254177	923522.999928	8939.48945526	43.0	4.46167487902	919758.998348	5617.11386258	3287	1844	137	135	153	159	140	720	11
DLR00017999	13	24	YOR202W	23	SD/MSG -ARG -HIS -LYS -URA +Canavanine +G418 +Thialysine LIQUID	yku70_v3_R1_steve	01	11.0	3.12269183869	10354.9999551	357.335887461	254.0	3.48246958136	1001118.99929	8746.86184003	43.0	4.16792940055	996117.998077	4360.03020098	3419	1837	137	135	155	160	140	570	0
DLR00017999	14	1	YOR202W	23	SD/MSG -ARG -HIS -LYS -URA +Canavanine +G418 +Thialysine LIQUID	yku70_v3_R1_steve	01	11.0	3.60328996873	11266.7961642	265.124490464	254.0	3.65226785935	945491.999281	7520.53052393	43.0	4.35689320194	942651.997695	9869.2608431	282	1986	137	135	166	170	148	226	0
DLR00017999	14	2	YBL075C	23	SD/MSG -ARG -HIS -LYS -URA +Canavanine +G418 +Thialysine LIQUID	yku70_v3_R1_steve	01	11.0	3.30486211107	9386.9999506	199.983378692	254.0	3.54141042974	733622.999717	6611.43553636	43.0	4.2548605054	729798.997781	3842.04181697	421	1988	137	135	166	170	148	691	0
DLR00017999	14	3	YBR162W-A	23	SD/MSG -ARG -HIS -LYS -URA +Canavanine +G418 +Thialysine LIQUID	yku70_v3_R1_steve	01	11.0	3.25497635134	8923.00013661	178.870839911	254.0	3.53503913237	678006.999913	6802.01245417	43.0	4.25581886073	673300.997991	2184.23435643	552	1987	137	135	166	171	150	795	0
DLR00017999	14	4	YBR108W	23	SD/MSG -ARG -HIS -LYS -URA +Canavanine +G418 +Thialysine LIQUID	yku70_v3_R1_steve	01	11.0	3.24908640364	8129.00011099	194.081075133	254.0	3.54604263669	626686.000008	7614.24530534	43.0	4.26827571831	619309.99836	1684.20960434	698	1988	137	135	168	173	152	845	5
DLR00017999	14	5	YBL100C	23	SD/MSG -ARG -HIS -LYS -URA +Canavanine +G418 +Thialysine LIQUID	yku70_v3_R1_steve	01	11.0	3.27594013691	9178.00016882	250.765029224	254.0	3.55913867415	664110.000085	8844.54800714	43.0	4.29593426572	660609.998864	1420.36805512	831	1988	137	135	164	170	150	1011	0
DLR00017999	14	6	YAL067C	23	SD/MSG -ARG -HIS -LYS -URA +Canavanine +G418 +Thialysine LIQUID	yku70_v3_R1_steve	01	11.0	3.44094891622	8580.00019588	264.836809873	254.0	3.67521395026	672329.000016	8008.83647708	43.0	4.44087708241	665890.999535	2654.18565737	966	1985	137	135	169	174	152	907	0
DLR00017999	14	7	YBR064W	23	SD/MSG -ARG -HIS -LYS -URA +Canavanine +G418 +Thialysine LIQUID	yku70_v3_R1_steve	01	11.0	3.4121920882	8849.0001754	222.127817725	254.0	3.64035838018	669993.000025	8087.19979887	43.0	4.40261694846	666522.999105	1548.02292015	1102	1983	137	135	165	171	149	1025	0
DLR00017999	14	8	YBR147W	23	SD/MSG -ARG -HIS -LYS -URA +Canavanine +G418 +Thialysine LIQUID	yku70_v3_R1_steve	01	11.0	3.45147850085	9146.00024286	197.081992147	254.0	3.66019714774	695125.000033	7050.48822985	43.0	4.43053268229	691680.999176	1858.36916559	1240	1985	137	135	163	169	148	998	0
DLR00017999	14	9	YBR053C	23	SD/MSG -ARG -HIS -LYS -URA +Canavanine +G418 +Thialysine LIQUID	yku70_v3_R1_steve	01	11.0	3.3982162083	7813.04957217	182.475540089	254.0	3.6606878298	617807.000034	6647.02883845	43.0	4.44317687844	613883.999828	1893.00135243	1373	1983	137	135	164	170	147	1207	0
DLR00017999	14	10	YBL053W	23	SD/MSG -ARG -HIS -LYS -URA +Canavanine +G418 +Thialysine LIQUID	yku70_v3_R1_steve	01	11.0	3.12476567084	6691.0001095	179.040380437	254.0	3.48853225556	518627.000035	6809.55351378	43.0	4.20804031489	515772.998658	841.189146063	1508	1985	137	135	161	168	147	1384	0
DLR00017999	14	11	YAR028W	23	SD/MSG -ARG -HIS -LYS -URA +Canavanine +G418 +Thialysine LIQUID	yku70_v3_R1_steve	01	11.0	3.32047299743	8173.1639965	173.281622408	254.0	3.61660469913	669545.000024	6771.45767634	43.0	4.36227514364	669882.998703	2545.98504686	1646	1987	137	135	165	171	149	1559	0
DLR00017999	14	12	YAL017W	23	SD/MSG -ARG -HIS -LYS -URA +Canavanine +G418 +Thialysine LIQUID	yku70_v3_R1_steve	01	11.0	3.44973441074	8978.00012479	248.891679225	254.0	3.68874435276	750386.000043	7399.92835329	43.0	4.45450444389	745880.999053	2170.36317363	1784	1984	137	135	166	172	149	1055	0
DLR00017999	14	13	YBR122C	23	SD/MSG -ARG -HIS -LYS -URA +Canavanine +G418 +Thialysine LIQUID	yku70_v3_R1_steve	01	11.0	7.04398874182	898.2	257.993919977	254.0	12.0	28888.2	1090.53857546	43.0	7.31452790905	3750.3	1050.63088581	1913	1970	137	135	101	117	108	6	0
DLR00017999	14	14	YAL056W	23	SD/MSG -ARG -HIS -LYS -URA +Canavanine +G418 +Thialysine LIQUID	yku70_v3_R1_steve	01	11.0	3.35656919029	8509.57389628	159.512589576	254.0	3.66418438901	709955.000048	7017.56784726	43.0	4.42756521443	708719.998994	1466.21998038	2058	1978	137	135	163	169	148	1182	0
DLR00017999	14	15	YBL027W	23	SD/MSG -ARG -HIS -LYS -URA +Canavanine +G418 +Thialysine LIQUID	yku70_v3_R1_steve	01	11.0	3.54726877066	8808.80218648	122.003904682	254.0	3.77195004383	757259.000058	6472.69584497	43.0	4.58162069476	755929.999939	3408.32101495	2194	1975	137	135	164	170	147	1306	0
DLR00017999	14	16	YAR047C	23	SD/MSG -ARG -HIS -LYS -URA +Canavanine +G418 +Thialysine LIQUID	yku70_v3_R1_steve	01	11.0	3.29855356009	7285.07214649	153.537010762	254.0	3.58775418502	581613.000002	6799.3492461	43.0	4.34904607058	577737.999247	1042.22641644	2333	1972	137	135	158	165	144	1313	0
DLR00017999	14	17	YBR105C	23	SD/MSG -ARG -HIS -LYS -URA +Canavanine +G418 +Thialysine LIQUID	yku70_v3_R1_steve	01	11.0	3.59941126376	8593.00034091	220.224911122	254.0	3.8052677864	722612.000177	6975.45012003	43.0	4.66968113764	711962.679868	2348.94611135	2464	1979	137	135	162	168	147	1239	0
DLR00017999	14	18	YAL066W	23	SD/MSG -ARG -HIS -LYS -URA +Canavanine +G418 +Thialysine LIQUID	yku70_v3_R1_steve	01	11.0	3.23081613767	6916.0003622	174.99093261	254.0	3.55388937541	549072.000009	6598.49517969	43.0	4.30789063926	547217.999267	779.756024755	2600	1975	137	135	157	164	145	1502	0
DLR00017999	14	19	YBR103W	23	SD/MSG -ARG -HIS -LYS -URA +Canavanine +G418 +Thialysine LIQUID	yku70_v3_R1_steve	01	11.0	3.26473940466	6377.20071324	174.696905222	254.0	3.49622839712	512204.000018	6177.08620596	43.0	4.23561072172	511743.998808	1802.23702234	2740	1978	137	135	157	164	146	1888	0
DLR00017999	14	20	YBL082C	23	SD/MSG -ARG -HIS -LYS -URA +Canavanine +G418 +Thialysine LIQUID	yku70_v3_R1_steve	01	11.0	3.43879355486	8232.00052304	200.025744745	254.0	3.6849140068	658088.000049	7349.3415806	43.0	4.47075897117	656146.999901	1842.46156681	2879	1975	137	135	157	164	145	1331	0
DLR00017999	14	21	YBL079W	23	SD/MSG -ARG -HIS -LYS -URA +Canavanine +G418 +Thialysine LIQUID	yku70_v3_R1_steve	01	11.0	3.25315381592	7088.00032487	240.549229666	254.0	3.57378870011	582091.000019	7058.15336048	43.0	4.31466243475	578746.999078	1307.33045511	3010	1979	137	135	156	163	145	1456	0
DLR00017999	14	22	YBR116C	23	SD/MSG -ARG -HIS -LYS -URA +Canavanine +G418 +Thialysine LIQUID	yku70_v3_R1_steve	01	11.0	3.44153288711	7561.01459802	524.25372017	254.0	3.63401554986	640911.000002	9534.33281944	43.0	4.37128075783	638700.999408	4859.02653516	3150	1971	137	135	153	160	143	1452	0
DLR00017999	14	23	YBR157C	23	SD/MSG -ARG -HIS -LYS -URA +Canavanine +G418 +Thialysine LIQUID	yku70_v3_R1_steve	01	11.0	3.34017076312	8911.00004463	396.629759464	254.0	3.64561920801	797798.999913	8707.64908587	43.0	4.36503353844	791493.998228	4390.78004721	3285	1971	137	135	153	159	140	859	0
DLR00017999	14	24	YOR202W	23	SD/MSG -ARG -HIS -LYS -URA +Canavanine +G418 +Thialysine LIQUID	yku70_v3_R1_steve	01	11.0	3.20393051466	11081.9999115	374.789055672	254.0	3.53858661414	1085859.99913	9541.7019691	43.0	4.22840562034	1081703.99791	6709.69669314	3422	1972	137	135	157	161	141	588	0
DLR00017999	15	1	YOR202W	23	SD/MSG -ARG -HIS -LYS -URA +Canavanine +G418 +Thialysine LIQUID	yku70_v3_R1_steve	01	11.0	3.35781442664	12413.9997961	320.710699215	254.0	3.53658468541	929356.999199	8151.77382423	43.0	4.23643502196	926405.997683	7032.834472	279	2131	137	135	161	166	146	223	16
DLR00017999	15	2	YBR014C	23	SD/MSG -ARG -HIS -LYS -URA +Canavanine +G418 +Thialysine LIQUID	yku70_v3_R1_steve	01	11.0	3.52867671104	10080.8137786	297.449529437	254.0	3.67740519723	805529.99984	7366.40385396	43.0	4.40827076729	802702.998482	7664.94473123	419	2129	137	135	164	169	149	483	0
DLR00017999	15	3	YBL009W	23	SD/MSG -ARG -HIS -LYS -URA +Canavanine +G418 +Thialysine LIQUID	yku70_v3_R1_steve	01	11.0	3.10154517302	7773.00006178	154.966162795	254.0	3.41052642036	562825.999871	6712.41226159	43.0	4.11289319578	557812.998015	1007.38520153	559	2123	137	135	161	167	148	819	0
DLR00017999	15	4	YBR215W	23	SD/MSG -ARG -HIS -LYS -URA +Canavanine +G418 +Thialysine LIQUID	yku70_v3_R1_steve	01	11.0	3.21525856854	8447.00009347	186.396165488	254.0	3.55465194357	629932.000009	7643.26620163	43.0	4.28236562421	628429.998355	1961.79250929	690	2118	137	135	166	171	152	1224	11
DLR00017999	15	5	YBR067C	23	SD/MSG -ARG -HIS -LYS -URA +Canavanine +G418 +Thialysine LIQUID	yku70_v3_R1_steve	01	11.0	3.24194103139	7717.00009576	278.927294688	254.0	3.50995933508	564124.00003	7834.68478123	43.0	4.2367222485	560223.998623	1405.49390901	836	2124	137	135	163	169	150	1143	0
DLR00017999	15	6	YBR061C	23	SD/MSG -ARG -HIS -LYS -URA +Canavanine +G418 +Thialysine LIQUID	yku70_v3_R1_steve	01	11.0	3.3419258581	8592.07711672	131.874316513	254.0	3.5874608372	635689.000045	7053.88646331	43.0	4.3391709897	634244.998684	1547.66687913	970	2128	137	135	162	169	149	1283	0
DLR00017999	15	7	YBR040W	23	SD/MSG -ARG -HIS -LYS -URA +Canavanine +G418 +Thialysine LIQUID	yku70_v3_R1_steve	01	11.0	3.3959704445	8401.00032234	128.15332388	254.0	3.62231793103	635134.000016	6801.5318696	43.0	4.38579592705	631065.999163	1740.72311206	1104	2126	137	135	163	170	149	1107	0
DLR00017999	15	8	YBR187W	23	SD/MSG -ARG -HIS -LYS -URA +Canavanine +G418 +Thialysine LIQUID	yku70_v3_R1_steve	01	11.0	3.19432075921	7572.932599	128.520790633	254.0	3.52313162613	563363.000054	6134.53149067	43.0	4.26204648322	559671.99866	760.375884654	1240	2122	137	135	160	168	148	1276	0
DLR00017999	15	9	YBR183W	23	SD/MSG -ARG -HIS -LYS -URA +Canavanine +G418 +Thialysine LIQUID	yku70_v3_R1_steve	01	11.0	3.32850989242	8082.30982451	155.213430029	254.0	3.60160548829	633260.000043	6150.6720356	43.0	4.35520465794	631411.998842	2035.75707942	1379	2126	137	135	162	169	149	1299	0
DLR00017999	15	10	YBR024W	23	SD/MSG -ARG -HIS -LYS -URA +Canavanine +G418 +Thialysine LIQUID	yku70_v3_R1_steve	01	11.0	3.432048804	7897.92166975	169.933722962	254.0	3.64357051449	659306.000013	6268.08543847	43.0	4.40258553016	654821.999172	3127.09588022	1515	2124	137	135	163	170	149	1137	0
DLR00017999	15	11	YBR200W	23	SD/MSG -ARG -HIS -LYS -URA +Canavanine +G418 +Thialysine LIQUID	yku70_v3_R1_steve	01	11.0	0.5	509.4	91.0882570983	254.0	12.0	27093.0526359	636.266776617	43.0	0.5	2145.6	403.009759872	1644	2112	137	135	-1	-1	-1	0	0
DLR00017999	15	12	YAL060W	23	SD/MSG -ARG -HIS -LYS -URA +Canavanine +G418 +Thialysine LIQUID	yku70_v3_R1_steve	01	11.0	3.38003036235	8579.12801921	168.685025483	254.0	3.63644845856	722416.000035	6333.99862715	43.0	4.3866492356	719370.998588	2730.57539404	1788	2121	137	135	163	170	148	1175	0
DLR00017999	15	13	YBR221C	23	SD/MSG -ARG -HIS -LYS -URA +Canavanine +G418 +Thialysine LIQUID	yku70_v3_R1_steve	01	11.0	3.0484362676	7147.00004645	191.3124516	254.0	3.34239900729	542698.999842	6690.92393312	43.0	4.04785278486	543562.998291	1215.96040085	1926	2119	137	135	154	162	144	1772	0
DLR00017999	15	14	YBR138C	23	SD/MSG -ARG -HIS -LYS -URA +Canavanine +G418 +Thialysine LIQUID	yku70_v3_R1_steve	01	11.0	3.39661877672	7938.30148653	128.606042172	254.0	3.65484686737	676407.000012	6403.82434494	43.0	4.41729936346	672597.999209	2260.20583023	2061	2117	137	135	161	167	146	1160	0
DLR00017999	15	15	YBR222C	23	SD/MSG -ARG -HIS -LYS -URA +Canavanine +G418 +Thialysine LIQUID	yku70_v3_R1_steve	01	11.0	3.39682440589	8651.42980601	125.284729684	254.0	3.67640920923	721539.000017	6081.62689086	43.0	4.44563774051	723757.999122	3629.24056689	2194	2119	137	135	159	166	146	1679	0
DLR00017999	15	16	YBL086C	23	SD/MSG -ARG -HIS -LYS -URA +Canavanine +G418 +Thialysine LIQUID	yku70_v3_R1_steve	01	11.0	3.23220806279	7308.00006109	200.49008289	254.0	3.55364821198	604053.000032	6255.96201085	43.0	4.29352511685	601024.998608	1627.86070689	2335	2115	137	135	157	165	145	1444	0
DLR00017999	15	17	YBR139W	23	SD/MSG -ARG -HIS -LYS -URA +Canavanine +G418 +Thialysine LIQUID	yku70_v3_R1_steve	01	11.0	3.46706533346	8416.00029029	158.963501396	254.0	3.70083445321	691008.000028	6181.17157606	43.0	4.49231760186	688944.999819	2570.37749059	2467	2120	137	135	158	165	145	1327	0
DLR00017999	15	18	YAL029C	23	SD/MSG -ARG -HIS -LYS -URA +Canavanine +G418 +Thialysine LIQUID	yku70_v3_R1_steve	01	11.0	3.44155530771	8737.00018733	225.916648567	254.0	3.6784993094	707041.000019	6838.06986261	43.0	4.45858017087	706303.99937	1867.65839346	2602	2114	137	135	158	165	146	1340	0
DLR00017999	15	19	YBR121C	23	SD/MSG -ARG -HIS -LYS -URA +Canavanine +G418 +Thialysine LIQUID	yku70_v3_R1_steve	01	11.0	3.31742159374	8025.92864198	168.450467526	254.0	3.55712856537	605870.000063	7042.29268385	43.0	4.3097753656	606290.998877	896.220673956	2745	2118	137	135	152	160	142	1603	0
DLR00017999	15	20	YBL032W	23	SD/MSG -ARG -HIS -LYS -URA +Canavanine +G418 +Thialysine LIQUID	yku70_v3_R1_steve	01	11.0	3.42980665723	8388.00040965	158.418138165	254.0	3.70268443395	688381.00003	6395.50534336	43.0	4.48398093012	684904.999785	2935.5692028	2876	2110	137	135	157	164	145	1143	0
DLR00017999	15	21	YBL048W	23	SD/MSG -ARG -HIS -LYS -URA +Canavanine +G418 +Thialysine LIQUID	yku70_v3_R1_steve	01	11.0	3.44636150095	8827.00029347	243.464906275	254.0	3.70365811568	731233.000005	6772.21091051	43.0	4.47521216678	728952.999488	3366.49395758	3010	2120	137	135	157	163	145	1203	0
DLR00017999	15	22	YBL054W	23	SD/MSG -ARG -HIS -LYS -URA +Canavanine +G418 +Thialysine LIQUID	yku70_v3_R1_steve	01	11.0	3.43640519947	8541.68471595	462.643158841	254.0	3.69106357188	744668.000011	8333.65587347	43.0	4.44704498682	739681.999215	3660.2870507	3147	2108	137	135	156	162	144	1072	0
DLR00017999	15	23	YAR018C	23	SD/MSG -ARG -HIS -LYS -URA +Canavanine +G418 +Thialysine LIQUID	yku70_v3_R1_steve	01	11.0	3.15042617826	8548.99994812	426.524824546	254.0	3.49475113702	744390.999586	9076.59768587	43.0	4.19269698006	745256.997848	5097.04483972	3284	2116	137	135	154	159	142	1748	0
DLR00017999	15	24	YOR202W	23	SD/MSG -ARG -HIS -LYS -URA +Canavanine +G418 +Thialysine LIQUID	yku70_v3_R1_steve	01	11.0	3.24321612876	11099.9999303	603.161222022	254.0	3.5684541204	1039615.99921	9951.64741006	43.0	4.25987027869	1034708.99769	7004.43385415	3420	2110	137	135	157	161	141	510	0
DLR00017999	16	1	YOR202W	23	SD/MSG -ARG -HIS -LYS -URA +Canavanine +G418 +Thialysine LIQUID	yku70_v3_R1_steve	01	11.0	3.7870694365	11000.7	420.217415277	254.0	3.27561209958	856951.999961	12035.4447948	43.0	3.94655450689	849906.999892	11372.8847421	283	2274	137	135	162	166	148	712	39
DLR00017999	16	2	YOR202W	23	SD/MSG -ARG -HIS -LYS -URA +Canavanine +G418 +Thialysine LIQUID	yku70_v3_R1_steve	01	11.0	4.01808430277	7980.19045482	261.000387231	254.0	3.4981689864	549750.999978	9804.52976045	43.0	4.17177197436	536953.998688	9340.26799834	420	2256	137	135	163	167	150	119	34
DLR00017999	16	3	YOR202W	23	SD/MSG -ARG -HIS -LYS -URA +Canavanine +G418 +Thialysine LIQUID	yku70_v3_R1_steve	01	11.0	3.9085186832	9799.2	334.69862058	254.0	3.29416141568	803546.999896	13775.294343	43.0	3.95687172912	794338.999737	14123.8907416	560	2275	137	135	167	172	154	684	43
DLR00017999	16	4	YOR202W	23	SD/MSG -ARG -HIS -LYS -URA +Canavanine +G418 +Thialysine LIQUID	yku70_v3_R1_steve	01	11.0	3.67664104545	8256.04200794	193.312285439	254.0	3.57403498995	541519.999959	7276.7561403	43.0	4.32160611119	525447.999062	5044.97217072	679	2256	137	135	167	172	154	191	15
DLR00017999	16	5	YOR202W	23	SD/MSG -ARG -HIS -LYS -URA +Canavanine +G418 +Thialysine LIQUID	yku70_v3_R1_steve	01	11.0	3.64156416871	7928.01814383	191.289237777	254.0	3.58637973671	512125.999999	6919.80344938	43.0	4.33819491041	500244.999413	4528.75359215	822	2247	137	135	165	171	153	298	5
DLR00017999	16	6	YOR202W	23	SD/MSG -ARG -HIS -LYS -URA +Canavanine +G418 +Thialysine LIQUID	yku70_v3_R1_steve	01	11.0	4.1304191892	7592.27195588	172.981868935	254.0	3.63657534085	508858.999971	7074.53115142	43.0	4.40705422284	498251.999728	6661.01937945	962	2260	137	135	163	169	151	283	0
DLR00017999	16	7	YOR202W	23	SD/MSG -ARG -HIS -LYS -URA +Canavanine +G418 +Thialysine LIQUID	yku70_v3_R1_steve	01	11.0	3.69712461284	7964.7755605	161.800805958	254.0	3.63733189326	527485.999995	6231.75489347	43.0	4.41918273281	515783.999979	4632.315362	1094	2252	137	135	164	171	152	278	0
DLR00017999	16	8	YOR202W	23	SD/MSG -ARG -HIS -LYS -URA +Canavanine +G418 +Thialysine LIQUID	yku70_v3_R1_steve	01	11.0	3.63164122355	7181.22442273	184.620105979	254.0	3.56077918653	483601.999988	6137.36625192	43.0	4.30532435993	471485.999282	4937.28919988	1238	2252	137	135	163	170	152	363	0
DLR00017999	16	9	YOR202W	23	SD/MSG -ARG -HIS -LYS -URA +Canavanine +G418 +Thialysine LIQUID	yku70_v3_R1_steve	01	11.0	4.11658753539	7738.50617077	173.702289421	254.0	3.64348021503	552750.999961	6741.39975139	43.0	4.42084259021	540625.999832	7089.51092103	1367	2251	137	135	162	169	150	333	0
DLR00017999	16	10	YOR202W	23	SD/MSG -ARG -HIS -LYS -URA +Canavanine +G418 +Thialysine LIQUID	yku70_v3_R1_steve	01	11.0	3.90615431388	8032.52980514	183.281305525	254.0	3.65226230002	579325.000001	6286.8672784	43.0	4.42728795812	568780.999913	5889.52345308	1504	2251	137	135	162	169	150	403	0
DLR00017999	16	11	YOR202W	23	SD/MSG -ARG -HIS -LYS -URA +Canavanine +G418 +Thialysine LIQUID	yku70_v3_R1_steve	01	11.0	3.94730883222	8455.52870349	147.609130868	254.0	3.71853686537	625375.000042	5890.99005146	43.0	4.52581426532	614566.999726	6039.62736246	1649	2252	137	135	164	170	150	316	0
DLR00017999	16	12	YOR202W	23	SD/MSG -ARG -HIS -LYS -URA +Canavanine +G418 +Thialysine LIQUID	yku70_v3_R1_steve	01	11.0	3.77776278838	8024.81520895	153.676654141	254.0	3.64877250896	583847.000032	5865.87705279	43.0	4.41511046281	572889.999987	4662.76585249	1771	2250	137	135	164	170	150	420	0
DLR00017999	16	13	YOR202W	23	SD/MSG -ARG -HIS -LYS -URA +Canavanine +G418 +Thialysine LIQUID	yku70_v3_R1_steve	01	11.0	3.43808067949	7825.41587442	178.266652032	254.0	3.54684633431	555652.999981	6210.72514811	43.0	4.28009486647	544753.998628	3064.3905818	1915	2246	137	135	161	168	148	419	0
DLR00017999	16	14	YOR202W	23	SD/MSG -ARG -HIS -LYS -URA +Canavanine +G418 +Thialysine LIQUID	yku70_v3_R1_steve	01	11.0	3.62985181988	7593.00710117	154.150265376	254.0	3.57922552943	564700.999996	6151.6250288	43.0	4.31979795063	555805.999474	4688.23099248	2055	2247	137	135	160	167	148	551	0
DLR00017999	16	15	YOR202W	23	SD/MSG -ARG -HIS -LYS -URA +Canavanine +G418 +Thialysine LIQUID	yku70_v3_R1_steve	01	11.0	3.68095920313	7806.62299763	139.132523523	254.0	3.62298694098	583628.000019	5920.77986697	43.0	4.4134215226	563531.147662	3991.82839326	2191	2247	137	135	160	167	148	389	0
DLR00017999	16	16	YOR202W	23	SD/MSG -ARG -HIS -LYS -URA +Canavanine +G418 +Thialysine LIQUID	yku70_v3_R1_steve	01	11.0	3.61155776088	7233.53791673	178.0822673	254.0	3.56668791356	540279.000003	6195.14046408	43.0	4.30167429833	530924.999498	3945.08891599	2326	2247	137	135	159	166	148	501	0
DLR00017999	16	17	YOR202W	23	SD/MSG -ARG -HIS -LYS -URA +Canavanine +G418 +Thialysine LIQUID	yku70_v3_R1_steve	01	11.0	3.78301437145	8137.39950115	170.210520164	254.0	3.67122431137	605887.000081	5827.18942437	43.0	4.45062604685	596946.999926	4262.97324416	2467	2253	137	135	159	167	149	444	2
DLR00017999	16	18	YOR202W	23	SD/MSG -ARG -HIS -LYS -URA +Canavanine +G418 +Thialysine LIQUID	yku70_v3_R1_steve	01	11.0	3.26697925004	7042.1324195	124.879241386	254.0	3.44356415094	494598.999957	5818.33297411	43.0	4.14861494205	484203.998216	1564.09751549	2604	2242	137	135	156	164	147	434	0
DLR00017999	16	19	YOR202W	23	SD/MSG -ARG -HIS -LYS -URA +Canavanine +G418 +Thialysine LIQUID	yku70_v3_R1_steve	01	11.0	3.74349887496	7555.61753345	173.384820476	254.0	3.70532575123	585698.000117	6208.00425405	43.0	4.49953309759	575351.999776	4557.22987075	2730	2245	137	135	162	169	150	352	0
DLR00017999	16	20	YOR202W	23	SD/MSG -ARG -HIS -LYS -URA +Canavanine +G418 +Thialysine LIQUID	yku70_v3_R1_steve	01	11.0	3.85490045317	7360.31116236	194.414504336	254.0	3.64989202891	561534.000052	6589.60842428	43.0	4.40774845126	550688.999908	5239.63769743	2869	2242	137	135	160	167	150	390	0
DLR00017999	16	21	YOR202W	23	SD/MSG -ARG -HIS -LYS -URA +Canavanine +G418 +Thialysine LIQUID	yku70_v3_R1_steve	01	11.0	3.64708997431	7023.08473094	197.066631593	254.0	3.6095706626	552463.999992	6848.52954921	43.0	4.34824875388	541678.999362	4858.35802435	3026	2250	137	135	159	165	149	438	20
DLR00017999	16	22	YOR202W	23	SD/MSG -ARG -HIS -LYS -URA +Canavanine +G418 +Thialysine LIQUID	yku70_v3_R1_steve	01	11.0	3.86188572552	7854.6358673	417.138612979	254.0	3.60448041211	627451.99999	8778.64737701	43.0	4.32581368342	615897.999604	7328.58417882	3148	2247	137	135	158	164	147	304	0
DLR00017999	16	23	YOR202W	23	SD/MSG -ARG -HIS -LYS -URA +Canavanine +G418 +Thialysine LIQUID	yku70_v3_R1_steve	01	11.0	3.55895874529	7535.22963205	327.915234209	254.0	3.49605219277	614048.999592	8591.62747746	43.0	4.17811084969	600556.997779	6116.77953041	3280	2245	137	135	158	163	146	245	2
DLR00017999	16	24	YOR202W	23	SD/MSG -ARG -HIS -LYS -URA +Canavanine +G418 +Thialysine LIQUID	yku70_v3_R1_steve	01	11.0	3.40068886144	9558.98614232	471.403471075	254.0	3.43091307778	772077.99915	9532.82338169	43.0	4.11052596097	760909.997808	7363.92753946	3422	2247	137	135	158	162	144	153	4
DLR00018001	1	1	YOR202W	30	SD/MSG -ARG -HIS -LYS -URA +Canavanine +G418 +Thialysine LIQUID	yku70_v3_R1_steve	01	11.0	5.67015990024	9605.77544452	289.736593234	254.0	5.64380756364	649696.993738	5600.32125264	43.0	6.77008008716	633355.227253	4261.93110923	272	208	137	135	155	159	139	412	39
DLR00018001	1	2	YOR202W	30	SD/MSG -ARG -HIS -LYS -URA +Canavanine +G418 +Thialysine LIQUID	yku70_v3_R1_steve	01	11.0	6.96587651796	10150.5985956	278.516223486	254.0	5.84858683514	714198.992897	6852.86678399	43.0	6.9234553782	706942.987574	7986.28797442	411	216	137	135	155	160	142	140	0
DLR00018001	1	3	YOR202W	30	SD/MSG -ARG -HIS -LYS -URA +Canavanine +G418 +Thialysine LIQUID	yku70_v3_R1_steve	01	11.0	5.32799365795	9234.87490893	155.121138822	254.0	5.66367692843	615963.994284	4812.67719839	43.0	6.73275658077	608324.989142	3801.97138468	553	219	137	135	158	164	144	227	0
DLR00018001	1	4	YOR202W	30	SD/MSG -ARG -HIS -LYS -URA +Canavanine +G418 +Thialysine LIQUID	yku70_v3_R1_steve	01	11.0	6.05639620811	10309.664433	228.006455914	254.0	5.97986055323	720790.996685	4366.2092526	43.0	7.07387039535	716413.990675	4236.93448034	683	218	137	135	162	167	148	388	0
DLR00018001	1	5	YOR202W	30	SD/MSG -ARG -HIS -LYS -URA +Canavanine +G418 +Thialysine LIQUID	yku70_v3_R1_steve	01	11.0	5.79550126216	9564.31377859	170.740791496	254.0	5.88838753012	668504.995585	4089.13087177	43.0	6.97300320496	663326.989915	4244.78129618	825	218	137	135	162	168	149	467	0
DLR00018001	1	6	YOR202W	30	SD/MSG -ARG -HIS -LYS -URA +Canavanine +G418 +Thialysine LIQUID	yku70_v3_R1_steve	01	11.0	6.23972573104	11050.8757691	239.208534273	254.0	6.05379181101	768525.997097	4243.91828154	43.0	7.16333352784	764350.991127	4442.14077839	955	218	137	135	162	168	148	472	24
DLR00018001	1	7	YOR202W	30	SD/MSG -ARG -HIS -LYS -URA +Canavanine +G418 +Thialysine LIQUID	yku70_v3_R1_steve	01	11.0	5.93303571528	9887.86056355	168.762098616	254.0	5.98622486953	695009.997307	3506.81718705	43.0	7.08546698459	690706.991565	3638.75977794	1099	217	137	135	162	168	148	520	4
DLR00018001	1	8	YOR202W	30	SD/MSG -ARG -HIS -LYS -URA +Canavanine +G418 +Thialysine LIQUID	yku70_v3_R1_steve	01	11.0	6.1689771167	10001.0886746	143.392089891	254.0	6.09866779209	714495.998825	3243.25712219	43.0	7.21896812923	708176.992744	3234.08669937	1228	212	137	135	163	170	149	487	0
DLR00018001	1	9	YOR202W	30	SD/MSG -ARG -HIS -LYS -URA +Canavanine +G418 +Thialysine LIQUID	yku70_v3_R1_steve	01	11.0	6.19910829979	9934.37304175	152.153956371	254.0	6.0813524116	720213.997824	3458.10302177	43.0	7.19141732522	715594.991869	4186.16927646	1371	212	137	135	164	170	149	553	0
DLR00018001	1	10	YOR202W	30	SD/MSG -ARG -HIS -LYS -URA +Canavanine +G418 +Thialysine LIQUID	yku70_v3_R1_steve	01	11.0	6.32074794803	10320.3836129	204.731731211	254.0	6.11731880402	761703.997751	3729.09760036	43.0	7.22709232265	757717.99197	4493.34589727	1503	213	137	135	164	170	149	576	6
DLR00018001	1	11	YOR202W	30	SD/MSG -ARG -HIS -LYS -URA +Canavanine +G418 +Thialysine LIQUID	yku70_v3_R1_steve	01	11.0	6.0455325695	9841.80655407	167.630411672	254.0	6.01829669809	732858.997439	4161.12259901	43.0	7.12261883004	726456.991542	3901.38439081	1634	208	137	135	164	170	149	558	0
DLR00018001	1	12	YOR202W	30	SD/MSG -ARG -HIS -LYS -URA +Canavanine +G418 +Thialysine LIQUID	yku70_v3_R1_steve	01	11.0	6.08128682705	10088.0646111	174.230685146	254.0	5.99859762575	736537.996992	3621.99708606	43.0	7.10178711443	730726.991345	3627.3016447	1775	208	137	135	164	170	149	540	0
DLR00018001	1	13	YOR202W	30	SD/MSG -ARG -HIS -LYS -URA +Canavanine +G418 +Thialysine LIQUID	yku70_v3_R1_steve	01	11.0	6.27852549185	9864.11881203	188.407853304	254.0	6.05384535095	719186.997896	3784.68040627	43.0	7.15066446288	713385.991612	3923.32720463	1920	207	137	135	164	170	149	498	0
DLR00018001	1	14	YOR202W	30	SD/MSG -ARG -HIS -LYS -URA +Canavanine +G418 +Thialysine LIQUID	yku70_v3_R1_steve	01	11.0	6.22121578803	9166.34108729	173.856021271	254.0	5.85341506366	646523.740431	3950.18635506	43.0	6.92238192447	644725.990475	3480.15545296	2049	207	137	135	160	167	147	601	0
DLR00018001	1	15	YOR202W	30	SD/MSG -ARG -HIS -LYS -URA +Canavanine +G418 +Thialysine LIQUID	yku70_v3_R1_steve	01	11.0	6.60841461208	9916.26904432	174.747691161	254.0	6.05883104797	712690.997668	4130.16502741	43.0	7.1578632846	706574.991517	4422.25318843	2193	209	137	135	162	168	147	526	0
DLR00018001	1	16	YOR202W	30	SD/MSG -ARG -HIS -LYS -URA +Canavanine +G418 +Thialysine LIQUID	yku70_v3_R1_steve	01	11.0	6.30719442456	9626.82076841	170.796351768	254.0	5.94071438834	678829.996985	4108.02263532	43.0	7.03291412521	672523.990975	3809.93637386	2324	204	137	135	162	168	148	513	0
DLR00018001	1	17	YOR202W	30	SD/MSG -ARG -HIS -LYS -URA +Canavanine +G418 +Thialysine LIQUID	yku70_v3_R1_steve	01	11.0	5.82981313084	10060.7022621	132.754166441	254.0	6.06438096375	719273.998959	3879.60577592	43.0	7.17492452921	713630.99276	2356.75517157	2466	212	137	135	163	169	149	501	0
DLR00018001	1	18	YOR202W	30	SD/MSG -ARG -HIS -LYS -URA +Canavanine +G418 +Thialysine LIQUID	yku70_v3_R1_steve	01	11.0	6.53873584363	9145.5096781	195.774692794	254.0	5.88650194406	632726.996514	4339.13148777	43.0	6.96705551493	625558.990552	4053.57865556	2596	205	137	135	159	166	147	449	0
DLR00018001	1	19	YOR202W	30	SD/MSG -ARG -HIS -LYS -URA +Canavanine +G418 +Thialysine LIQUID	yku70_v3_R1_steve	01	11.0	6.83971366924	10474.7983313	166.100892768	254.0	6.26789245085	738160.999412	4121.79251817	43.0	7.40316482602	731200.994343	6037.16638678	2741	206	137	135	162	168	149	361	3
DLR00018001	1	20	YOR202W	30	SD/MSG -ARG -HIS -LYS -URA +Canavanine +G418 +Thialysine LIQUID	yku70_v3_R1_steve	01	11.0	6.67482445213	9455.61635575	189.548052076	254.0	6.02070915309	654422.997395	4364.2489992	43.0	7.12154837745	645017.991362	5120.6736135	2870	202	137	135	160	166	147	327	0
DLR00018001	1	21	YOR202W	30	SD/MSG -ARG -HIS -LYS -URA +Canavanine +G418 +Thialysine LIQUID	yku70_v3_R1_steve	01	11.0	7.0687472099	10197.36017	175.746220928	254.0	6.22065169189	729795.998481	5293.82481431	43.0	7.31375466242	722086.992254	7367.96709306	3015	206	137	135	160	165	146	224	0
DLR00018001	1	22	YOR202W	30	SD/MSG -ARG -HIS -LYS -URA +Canavanine +G418 +Thialysine LIQUID	yku70_v3_R1_steve	01	11.0	5.36746157666	10117.9422085	183.865650344	254.0	5.87594445523	687545.996917	5164.92248467	43.0	6.96355068422	677483.991402	3841.53508107	3144	200	137	135	155	161	143	153	1
DLR00018001	1	23	YOR202W	30	SD/MSG -ARG -HIS -LYS -URA +Canavanine +G418 +Thialysine LIQUID	yku70_v3_R1_steve	01	11.0	5.76208325378	10508.018483	195.33741786	254.0	5.85229938531	758991.99361	5469.93239518	43.0	6.92717800968	751286.988538	5493.11901224	3277	207	137	135	152	157	139	170	0
DLR00018001	1	24	YOR202W	30	SD/MSG -ARG -HIS -LYS -URA +Canavanine +G418 +Thialysine LIQUID	yku70_v3_R1_steve	01	11.0	5.27243971485	9968.95862002	322.26811508	254.0	5.47847954497	681139.990534	8058.63953795	43.0	6.55363932611	675790.987261	7518.59463086	3423	194	137	135	153	157	138	481	43
DLR00018001	2	1	YOR202W	30	SD/MSG -ARG -HIS -LYS -URA +Canavanine +G418 +Thialysine LIQUID	yku70_v3_R1_steve	01	11.0	6.12847169226	11752.1037414	286.023436532	254.0	5.83707165224	902925.990723	7935.64011169	43.0	6.91809277888	899910.986467	9254.94966112	276	350	137	135	155	160	140	175	5
DLR00018001	2	2	YAL018C	30	SD/MSG -ARG -HIS -LYS -URA +Canavanine +G418 +Thialysine LIQUID	yku70_v3_R1_steve	01	11.0	5.70715109331	8654.80359062	295.601323493	254.0	5.7813276145	670631.993153	6315.0688165	43.0	6.86130555343	666918.987526	6209.87750879	411	348	137	135	158	163	143	759	0
DLR00018001	2	3	YBR210W	30	SD/MSG -ARG -HIS -LYS -URA +Canavanine +G418 +Thialysine LIQUID	yku70_v3_R1_steve	01	11.0	5.92150247499	9655.93175317	199.200193741	254.0	6.00250976404	720842.99635	5486.91532293	43.0	7.19774485719	705868.308123	4226.52680902	548	350	137	135	162	166	146	954	0
DLR00018001	2	4	YBR114W	30	SD/MSG -ARG -HIS -LYS -URA +Canavanine +G418 +Thialysine LIQUID	yku70_v3_R1_steve	01	11.0	4.87054844172	6104.56909769	306.517085383	254.0	5.28416135632	432061.993515	5500.5974225	43.0	6.31659235139	429593.989081	4032.54377442	682	349	137	135	158	164	146	1383	0
DLR00018001	2	5	YAL037W	30	SD/MSG -ARG -HIS -LYS -URA +Canavanine +G418 +Thialysine LIQUID	yku70_v3_R1_steve	01	11.0	6.23725010931	10312.2343468	184.259875795	254.0	6.17210479266	766116.997615	4759.76113536	43.0	7.29726285646	765262.991313	5563.10306096	823	351	137	135	163	169	148	938	0
DLR00018001	2	6	YAL062W	30	SD/MSG -ARG -HIS -LYS -URA +Canavanine +G418 +Thialysine LIQUID	yku70_v3_R1_steve	01	11.0	6.06512174416	8942.72163488	155.981579119	254.0	6.03958150703	651549.997703	4126.25078741	43.0	7.14563662979	647570.99113	4344.11960329	953	351	137	135	161	168	147	927	0
DLR00018001	2	7	YBL042C	30	SD/MSG -ARG -HIS -LYS -URA +Canavanine +G418 +Thialysine LIQUID	yku70_v3_R1_steve	01	11.0	6.03482570844	9476.66010441	154.280911635	254.0	6.06257167415	718319.996588	4555.19814257	43.0	7.16840095639	715345.990212	5143.94286299	1089	350	137	135	163	170	148	994	0
DLR00018001	2	8	YBL089W	30	SD/MSG -ARG -HIS -LYS -URA +Canavanine +G418 +Thialysine LIQUID	yku70_v3_R1_steve	01	11.0	5.09419606425	7019.5946946	103.269517273	254.0	5.46279445297	490647.993044	4769.79907804	43.0	6.52659660287	489328.98866	4659.25291088	1230	344	137	135	157	165	144	1473	0
DLR00018001	2	9	YBR047W	30	SD/MSG -ARG -HIS -LYS -URA +Canavanine +G418 +Thialysine LIQUID	yku70_v3_R1_steve	01	11.0	5.88115577509	9916.75057167	183.736510293	254.0	5.97471074384	751583.99522	4557.52630894	43.0	7.081042214	751499.989673	4775.37186115	1364	346	137	135	162	169	147	1187	0
DLR00018001	2	10	YBR084C-A	30	SD/MSG -ARG -HIS -LYS -URA +Canavanine +G418 +Thialysine LIQUID	yku70_v3_R1_steve	01	11.0	4.7032292653	5550.97375003	249.233929029	254.0	5.07290935684	365933.995367	4954.8281715	43.0	6.11083197714	364938.991676	2291.25867876	1502	343	137	135	150	159	141	1666	3
DLR00018001	2	11	YBL069W	30	SD/MSG -ARG -HIS -LYS -URA +Canavanine +G418 +Thialysine LIQUID	yku70_v3_R1_steve	01	11.0	5.2628310808	8714.27742667	133.802096093	254.0	5.66842807002	679172.992739	6700.13913859	43.0	6.74929674669	677471.987824	6408.58395696	1632	345	137	135	163	170	147	1180	0
DLR00018001	2	12	YBR082C	30	SD/MSG -ARG -HIS -LYS -URA +Canavanine +G418 +Thialysine LIQUID	yku70_v3_R1_steve	01	11.0	4.8562783354	6074.53996309	282.263068679	254.0	5.15005481579	416568.994708	5375.80808037	43.0	6.1980487466	412893.990816	2986.36157797	1781	341	137	135	151	160	141	1368	0
DLR00018001	2	13	YAL013W	30	SD/MSG -ARG -HIS -LYS -URA +Canavanine +G418 +Thialysine LIQUID	yku70_v3_R1_steve	01	11.0	5.43190295033	8080.5563845	279.267371315	254.0	5.54342901671	580092.993239	6095.97070422	43.0	6.6255962856	577404.988262	4986.93850139	1917	340	137	135	154	162	141	1075	0
DLR00018001	2	14	YBR184W	30	SD/MSG -ARG -HIS -LYS -URA +Canavanine +G418 +Thialysine LIQUID	yku70_v3_R1_steve	01	11.0	5.96774305925	9371.41020679	156.956426086	254.0	6.06371035025	731184.997692	5016.31127845	43.0	7.17561657213	727286.990641	4362.20077204	2054	340	137	135	162	168	146	973	0
DLR00018001	2	15	YAR029W	30	SD/MSG -ARG -HIS -LYS -URA +Canavanine +G418 +Thialysine LIQUID	yku70_v3_R1_steve	01	11.0	5.89921936549	8988.12670069	187.596053225	254.0	5.98152960816	692007.996898	4693.55058235	43.0	7.08637304599	689819.990303	4130.16362758	2188	343	137	135	160	167	146	1152	0
DLR00018001	2	16	YBR217W	30	SD/MSG -ARG -HIS -LYS -URA +Canavanine +G418 +Thialysine LIQUID	yku70_v3_R1_steve	01	11.0	5.64716574117	8684.81267412	138.329908861	254.0	5.89067677829	678212.99606	5023.67338579	43.0	6.99021665597	676610.989714	4039.8923709	2326	339	137	135	161	168	148	1330	0
DLR00018001	2	17	YBR174C	30	SD/MSG -ARG -HIS -LYS -URA +Canavanine +G418 +Thialysine LIQUID	yku70_v3_R1_steve	01	11.0	4.51662883744	4177.58483403	113.706382384	254.0	5.1985542634	334695.995679	5142.77232546	43.0	6.17933044164	324133.989781	2435.37852518	2466	347	137	135	160	168	148	1238	0
DLR00018001	2	18	YBL043W	30	SD/MSG -ARG -HIS -LYS -URA +Canavanine +G418 +Thialysine LIQUID	yku70_v3_R1_steve	01	11.0	5.88999499032	9169.81368424	217.362948932	254.0	6.0169212198	734331.996718	4867.95830573	43.0	7.12699187374	730363.990156	4525.31513564	2596	340	137	135	163	170	149	1030	0
DLR00018001	2	19	YAL059W	30	SD/MSG -ARG -HIS -LYS -URA +Canavanine +G418 +Thialysine LIQUID	yku70_v3_R1_steve	01	11.0	5.58955315613	8705.51275217	178.539163986	254.0	5.83960627045	661670.994977	4917.34159104	43.0	6.94438262016	658056.989214	4685.23806019	2725	340	137	135	159	166	147	1011	3
DLR00018001	2	20	YBL011W	30	SD/MSG -ARG -HIS -LYS -URA +Canavanine +G418 +Thialysine LIQUID	yku70_v3_R1_steve	01	11.0	5.40390658422	7893.58969418	171.303465516	254.0	5.78707179533	633149.994354	5043.86290421	43.0	6.95390197611	614342.203789	3964.67816543	2870	331	137	135	162	168	148	1044	10
DLR00018001	2	21	YBL001C	30	SD/MSG -ARG -HIS -LYS -URA +Canavanine +G418 +Thialysine LIQUID	yku70_v3_R1_steve	01	11.0	6.20919488286	10188.6782304	181.12577651	254.0	6.15765857785	867393.995998	5128.66080646	43.0	7.27557458335	863230.989871	6348.00197047	3005	342	137	135	162	168	147	725	0
DLR00018001	2	22	YBR036C	30	SD/MSG -ARG -HIS -LYS -URA +Canavanine +G418 +Thialysine LIQUID	yku70_v3_R1_steve	01	11.0	0.5	2445.99998295	351.837156692	254.0	12.0	32627.7	1796.09428827	43.0	0.5	10743.0	1558.73684686	3141	346	137	135	-1	-1	-1	13	0
DLR00018001	2	23	YBL102W	30	SD/MSG -ARG -HIS -LYS -URA +Canavanine +G418 +Thialysine LIQUID	yku70_v3_R1_steve	01	11.0	5.16131294727	8272.82324936	231.232284365	254.0	5.62219470709	696557.992139	5913.51506512	43.0	6.75647640181	675196.918528	4802.94758077	3272	341	137	135	154	159	140	767	0
DLR00018001	2	24	YOR202W	30	SD/MSG -ARG -HIS -LYS -URA +Canavanine +G418 +Thialysine LIQUID	yku70_v3_R1_steve	01	11.0	5.86786332258	10901.6887291	697.809243669	254.0	5.71661581811	932542.99071	9608.09551075	43.0	6.78977928827	930581.986992	10356.9755496	3413	334	137	135	154	159	139	316	0
DLR00018001	3	1	YOR202W	30	SD/MSG -ARG -HIS -LYS -URA +Canavanine +G418 +Thialysine LIQUID	yku70_v3_R1_steve	01	11.0	5.78906820712	11297.0856918	305.190228924	254.0	5.77428749946	913493.989811	9658.34956016	43.0	6.85463906045	911104.98579	10937.4545758	280	484	137	135	159	163	142	361	0
DLR00018001	3	2	YAL027W	30	SD/MSG -ARG -HIS -LYS -URA +Canavanine +G418 +Thialysine LIQUID	yku70_v3_R1_steve	01	11.0	6.12782645349	10097.7062719	314.007036798	254.0	5.99592136992	800915.99387	6934.71309376	43.0	7.09190657687	799416.987726	7723.67934792	413	488	137	135	162	166	145	755	5
DLR00018001	3	3	YAR023C	30	SD/MSG -ARG -HIS -LYS -URA +Canavanine +G418 +Thialysine LIQUID	yku70_v3_R1_steve	01	11.0	5.59793617507	7788.68458976	263.65045141	254.0	5.80591521648	579881.996612	5587.31074982	43.0	6.88415891534	576421.98979	4273.86027697	556	483	137	135	161	166	146	1040	0
DLR00018001	3	4	YBL015W	30	SD/MSG -ARG -HIS -LYS -URA +Canavanine +G418 +Thialysine LIQUID	yku70_v3_R1_steve	01	11.0	6.28719697603	9762.4267745	274.796390598	254.0	6.16074456751	749319.997494	5915.44289433	43.0	7.27656131266	748412.990722	6473.87522106	697	479	137	135	166	171	149	1150	0
DLR00018001	3	5	YAL031C	30	SD/MSG -ARG -HIS -LYS -URA +Canavanine +G418 +Thialysine LIQUID	yku70_v3_R1_steve	01	11.0	6.14486182259	9575.51662711	160.576089077	254.0	6.12970922789	703010.997918	5402.01198689	43.0	7.26068077251	701354.99126	5743.25477195	826	485	137	135	163	169	147	1111	20
DLR00018001	3	6	YBR214W	30	SD/MSG -ARG -HIS -LYS -URA +Canavanine +G418 +Thialysine LIQUID	yku70_v3_R1_steve	01	11.0	6.10550465224	9431.6555151	162.673736484	254.0	6.17054236929	711289.998657	5020.92304562	43.0	7.30111983119	708527.992112	5178.49934333	957	487	137	135	165	171	148	1036	0
DLR00018001	3	7	YBR051W	30	SD/MSG -ARG -HIS -LYS -URA +Canavanine +G418 +Thialysine LIQUID	yku70_v3_R1_steve	01	11.0	5.97011255804	9551.97602831	123.527628479	254.0	6.11881582497	699410.99834	4574.24242657	43.0	7.23896122931	697226.991746	4501.91500073	1099	487	137	135	163	169	146	928	0
DLR00018001	3	8	YBL060W	30	SD/MSG -ARG -HIS -LYS -URA +Canavanine +G418 +Thialysine LIQUID	yku70_v3_R1_steve	01	11.0	5.70596669647	9330.62438131	169.368356309	254.0	5.96745216882	680440.99646	5730.56356932	43.0	7.07334118207	681509.990139	5316.35331898	1232	487	137	135	162	169	146	1255	0
DLR00018001	3	9	YAL014C	30	SD/MSG -ARG -HIS -LYS -URA +Canavanine +G418 +Thialysine LIQUID	yku70_v3_R1_steve	01	11.0	5.88051943497	8935.33051755	200.077112374	254.0	6.0044310766	708966.996264	5129.52383491	43.0	7.10311371732	706633.98994	4949.50644296	1370	485	137	135	165	171	148	1238	4
DLR00018001	3	10	YBR180W	30	SD/MSG -ARG -HIS -LYS -URA +Canavanine +G418 +Thialysine LIQUID	yku70_v3_R1_steve	01	11.0	6.42484576216	10064.5202244	425.35297273	254.0	6.23609059565	834727.997793	6745.88804041	43.0	7.35828062878	832791.990843	6819.23650545	1505	482	137	135	167	173	148	1160	0
DLR00018001	3	11	YBR066C	30	SD/MSG -ARG -HIS -LYS -URA +Canavanine +G418 +Thialysine LIQUID	yku70_v3_R1_steve	01	11.0	6.24757048476	10151.7695457	250.312866322	254.0	6.20333447454	827241.997898	6602.97922548	43.0	7.32889260358	824397.990835	5790.27412937	1644	482	137	135	166	172	148	1033	0
DLR00018001	3	12	YBR048W	30	SD/MSG -ARG -HIS -LYS -URA +Canavanine +G418 +Thialysine LIQUID	yku70_v3_R1_steve	01	11.0	4.94866912466	6328.32375366	195.916713935	254.0	5.2176865035	413268.995208	5362.08203302	43.0	6.26584738644	413128.990667	2724.77915854	1774	482	137	135	149	158	139	1479	0
DLR00018001	3	13	YBR016W	30	SD/MSG -ARG -HIS -LYS -URA +Canavanine +G418 +Thialysine LIQUID	yku70_v3_R1_steve	01	11.0	5.93239180386	9818.4377119	158.395924353	254.0	6.07604929793	769119.996872	6552.11906451	43.0	7.18615515226	768015.989844	5839.17645219	1923	475	137	135	164	170	146	1160	20
DLR00018001	3	14	YBL039C	30	SD/MSG -ARG -HIS -LYS -URA +Canavanine +G418 +Thialysine LIQUID	yku70_v3_R1_steve	01	11.0	5.61923866923	9207.11538696	130.127163891	254.0	5.93229420008	693167.995681	6533.28955064	43.0	7.0439705588	691932.989596	6036.05057119	2054	479	137	135	160	167	144	1276	12
DLR00018001	3	15	YAL034C	30	SD/MSG -ARG -HIS -LYS -URA +Canavanine +G418 +Thialysine LIQUID	yku70_v3_R1_steve	01	11.0	6.22419234016	8994.52761231	224.546707805	254.0	6.18301573283	729687.998233	6189.04126402	43.0	7.30931508995	727679.99139	6505.48952744	2194	475	137	135	164	170	147	1276	0
DLR00018001	3	16	YBR125C	30	SD/MSG -ARG -HIS -LYS -URA +Canavanine +G418 +Thialysine LIQUID	yku70_v3_R1_steve	01	11.0	5.77153736819	8707.50921822	136.122578367	254.0	5.95336504554	676521.996453	5582.17122193	43.0	7.05896227706	674297.989789	5116.03652275	2327	476	137	135	162	168	146	1268	0
DLR00018001	3	17	YBR195C	30	SD/MSG -ARG -HIS -LYS -URA +Canavanine +G418 +Thialysine LIQUID	yku70_v3_R1_steve	01	11.0	5.91923856747	8662.77319533	183.352333718	254.0	6.0505161048	693934.99788	5142.85287454	43.0	7.15780504956	690289.990774	4560.71119384	2472	475	137	135	164	170	148	1127	0
DLR00018001	3	18	YBR182C	30	SD/MSG -ARG -HIS -LYS -URA +Canavanine +G418 +Thialysine LIQUID	yku70_v3_R1_steve	01	11.0	5.08392919296	6887.20019281	129.862460319	254.0	5.61637724618	529509.995206	4404.5968443	43.0	6.69115986457	526306.989575	3785.83557465	2602	467	137	135	161	168	147	1377	5
DLR00018001	3	19	YBL008W	30	SD/MSG -ARG -HIS -LYS -URA +Canavanine +G418 +Thialysine LIQUID	yku70_v3_R1_steve	01	11.0	5.56664181024	7976.8888524	293.075497523	254.0	5.83615999084	631053.995956	5645.20106501	43.0	6.93258022934	628385.989631	5016.17339862	2742	473	137	135	163	169	147	1393	0
DLR00018001	3	20	YBR059C	30	SD/MSG -ARG -HIS -LYS -URA +Canavanine +G418 +Thialysine LIQUID	yku70_v3_R1_steve	01	11.0	5.13281409679	6216.11653483	227.829471095	254.0	5.56538586448	465706.996401	4448.94608659	43.0	6.71218496782	454561.024173	2596.64123906	2873	470	137	135	157	164	146	1843	0
DLR00018001	3	21	YBR098W	30	SD/MSG -ARG -HIS -LYS -URA +Canavanine +G418 +Thialysine LIQUID	yku70_v3_R1_steve	01	11.0	5.78641441661	9032.62370092	186.402431482	254.0	5.88606815494	728820.993762	6301.39527055	43.0	7.08905952821	706128.661595	5038.39533445	3010	475	137	135	161	166	146	1152	0
DLR00018001	3	22	YBL091C-A	30	SD/MSG -ARG -HIS -LYS -URA +Canavanine +G418 +Thialysine LIQUID	yku70_v3_R1_steve	01	11.0	5.44728642107	8686.46378405	317.884007083	254.0	5.76225062288	742573.992665	6756.39425659	43.0	6.85729481799	740097.987889	6771.94739545	3145	466	137	135	159	165	145	1163	0
DLR00018001	3	23	YBL104C	30	SD/MSG -ARG -HIS -LYS -URA +Canavanine +G418 +Thialysine LIQUID	yku70_v3_R1_steve	01	11.0	5.59747176737	9169.53439987	356.33187008	254.0	5.7037949799	782656.99109	7960.36756569	43.0	6.80134464783	781922.986972	8112.98527695	3278	477	137	135	155	160	141	1203	0
DLR00018001	3	24	YOR202W	30	SD/MSG -ARG -HIS -LYS -URA +Canavanine +G418 +Thialysine LIQUID	yku70_v3_R1_steve	01	11.0	5.24796168438	10927.253552	616.8349572	254.0	5.6339285835	977099.989936	11176.1985035	43.0	6.71596497231	976086.987111	12218.7927847	3414	469	137	135	158	163	142	580	0
DLR00018001	4	1	YOR202W	30	SD/MSG -ARG -HIS -LYS -URA +Canavanine +G418 +Thialysine LIQUID	yku70_v3_R1_steve	01	11.0	6.15207678809	11226.8195031	317.636931202	254.0	5.8327244756	943070.989799	9934.15711195	43.0	6.91289017212	940817.985529	11591.2226993	275	621	137	135	161	166	144	348	6
DLR00018001	4	2	YBR052C	30	SD/MSG -ARG -HIS -LYS -URA +Canavanine +G418 +Thialysine LIQUID	yku70_v3_R1_steve	01	11.0	6.33728245229	9753.08566076	261.283387913	254.0	6.04368417945	781972.994905	6464.47153715	43.0	7.13655877489	778211.988509	7320.50185922	411	621	137	135	164	168	146	723	0
DLR00018001	4	3	YBL081W	30	SD/MSG -ARG -HIS -LYS -URA +Canavanine +G418 +Thialysine LIQUID	yku70_v3_R1_steve	01	11.0	5.20334109731	6698.79577798	271.842109272	254.0	5.44484602542	471254.994091	5814.35849696	43.0	6.49001419718	467342.988631	4378.27052424	548	617	137	135	156	162	143	1209	0
DLR00018001	4	4	YBR090C-A	30	SD/MSG -ARG -HIS -LYS -URA +Canavanine +G418 +Thialysine LIQUID	yku70_v3_R1_steve	01	11.0	6.335966106	9827.04559972	177.283271278	254.0	6.27258252996	759611.999448	5265.66712016	43.0	7.41423126428	754909.99302	5643.93803025	685	620	137	135	166	171	149	824	0
DLR00018001	4	5	YBR158W	30	SD/MSG -ARG -HIS -LYS -URA +Canavanine +G418 +Thialysine LIQUID	yku70_v3_R1_steve	01	11.0	6.1912053114	9821.19655756	183.178787625	254.0	6.16834952721	748635.997804	5421.26996543	43.0	7.29923474198	746397.991088	5925.32656644	821	621	137	135	166	171	149	1077	0
DLR00018001	4	6	YAR020C	30	SD/MSG -ARG -HIS -LYS -URA +Canavanine +G418 +Thialysine LIQUID	yku70_v3_R1_steve	01	11.0	5.71429010542	8247.35162324	126.319682909	254.0	5.92818263766	614545.996789	4803.17487348	43.0	7.02483582528	611527.990289	4612.45383949	959	623	137	135	163	169	148	1259	0
DLR00018001	4	7	YBL070C	30	SD/MSG -ARG -HIS -LYS -URA +Canavanine +G418 +Thialysine LIQUID	yku70_v3_R1_steve	01	11.0	6.11673096947	8849.00573839	139.686868218	254.0	6.08611195742	698840.99725	5051.67903076	43.0	7.18617657526	694818.990594	5381.50080399	1092	615	137	135	167	172	149	1089	0
DLR00018001	4	8	YBR043C	30	SD/MSG -ARG -HIS -LYS -URA +Canavanine +G418 +Thialysine LIQUID	yku70_v3_R1_steve	01	11.0	4.91659520226	5372.78631117	135.997610246	254.0	5.36600611521	403274.993958	4722.69928181	43.0	6.45224819332	384658.640356	2854.90520749	1227	621	137	135	161	168	146	1309	0
DLR00018001	4	9	YBR156C	30	SD/MSG -ARG -HIS -LYS -URA +Canavanine +G418 +Thialysine LIQUID	yku70_v3_R1_steve	01	11.0	6.08149884111	9109.07010295	225.916080061	254.0	6.08160021035	738880.996938	5839.47238428	43.0	7.18596651104	736430.990286	5599.28771581	1368	615	137	135	167	172	149	1214	0
DLR00018001	4	10	YAL011W	30	SD/MSG -ARG -HIS -LYS -URA +Canavanine +G418 +Thialysine LIQUID	yku70_v3_R1_steve	01	11.0	4.34177820541	3804.83093536	341.027248918	254.0	4.6306421399	258220.996122	6628.18464193	43.0	5.63092260957	242149.33233	2536.3372882	1503	619	137	135	149	157	138	1516	0
DLR00018001	4	11	YBR213W	30	SD/MSG -ARG -HIS -LYS -URA +Canavanine +G418 +Thialysine LIQUID	yku70_v3_R1_steve	01	11.0	5.9140468188	9881.1364089	197.171418202	254.0	6.04561138551	771609.996658	7072.46124247	43.0	7.16493521248	769702.990096	5915.30009485	1638	617	137	135	163	169	146	1258	7
DLR00018001	4	12	YBR045C	30	SD/MSG -ARG -HIS -LYS -URA +Canavanine +G418 +Thialysine LIQUID	yku70_v3_R1_steve	01	11.0	5.89243421244	9288.5336308	162.07027439	254.0	6.0692419795	731191.997925	6305.87908772	43.0	7.18666554047	729763.990991	4984.07700272	1777	609	137	135	164	169	146	1266	0
DLR00018001	4	13	YBL047C	30	SD/MSG -ARG -HIS -LYS -URA +Canavanine +G418 +Thialysine LIQUID	yku70_v3_R1_steve	01	11.0	5.45066524838	7653.05625806	117.028092527	254.0	5.80804767238	567047.997397	5038.39725817	43.0	6.89737685317	565655.990504	3394.71263255	1911	611	137	135	158	164	142	1415	0
DLR00018001	4	14	YBL064C	30	SD/MSG -ARG -HIS -LYS -URA +Canavanine +G418 +Thialysine LIQUID	yku70_v3_R1_steve	01	11.0	5.86083855964	8296.78273957	164.489093283	254.0	6.03345063707	657907.998386	5377.72739479	43.0	7.14405689301	653838.991402	4188.49978322	2050	612	137	135	163	169	146	1146	0
DLR00018001	4	15	YBL091C	30	SD/MSG -ARG -HIS -LYS -URA +Canavanine +G418 +Thialysine LIQUID	yku70_v3_R1_steve	01	11.0	5.89209642862	8525.98580292	198.23971473	254.0	6.05119662162	677069.998313	5087.61011169	43.0	7.16897679042	674110.991439	4121.19232258	2192	607	137	135	163	169	146	1318	0
DLR00018001	4	16	YBL096C	30	SD/MSG -ARG -HIS -LYS -URA +Canavanine +G418 +Thialysine LIQUID	yku70_v3_R1_steve	01	11.0	6.25530350385	9412.11363192	209.851510211	254.0	6.21344238384	756297.999048	4980.46791287	43.0	7.34856227452	753020.992388	4692.4851557	2326	608	137	135	164	170	147	1115	0
DLR00018001	4	17	YAL058C-A	30	SD/MSG -ARG -HIS -LYS -URA +Canavanine +G418 +Thialysine LIQUID	yku70_v3_R1_steve	01	11.0	5.27783416317	7962.8437978	122.853674154	254.0	5.63663832779	609489.992879	6220.73182126	43.0	6.72008206026	609235.98811	6418.27450909	2466	609	137	135	161	168	146	1466	0
DLR00018001	4	18	YBL059W	30	SD/MSG -ARG -HIS -LYS -URA +Canavanine +G418 +Thialysine LIQUID	yku70_v3_R1_steve	01	11.0	5.7731183605	8749.47997548	185.211342986	254.0	5.97432325118	701649.996652	4769.74042596	43.0	7.08107342945	700181.990118	4414.36062293	2601	611	137	135	164	170	149	1378	0
DLR00018001	4	19	YBR169C	30	SD/MSG -ARG -HIS -LYS -URA +Canavanine +G418 +Thialysine LIQUID	yku70_v3_R1_steve	01	11.0	6.00776580801	9639.52710691	201.249897825	254.0	6.16478950787	808128.998222	4871.9924903	43.0	7.2951291802	805010.99136	4295.61989824	2738	610	137	135	167	173	151	1070	0
DLR00018001	4	20	YBR194W	30	SD/MSG -ARG -HIS -LYS -URA +Canavanine +G418 +Thialysine LIQUID	yku70_v3_R1_steve	01	11.0	3.86262736856	2488.2107358	148.528163695	254.0	4.50728248215	185268.997165	4478.30666792	43.0	5.3824853767	170691.994985	1779.89215364	2877	608	137	135	149	158	142	1031	0
DLR00018001	4	21	YAL064C-A	30	SD/MSG -ARG -HIS -LYS -URA +Canavanine +G418 +Thialysine LIQUID	yku70_v3_R1_steve	01	11.0	5.73976498311	8630.47443614	193.57744902	254.0	6.02577942549	717451.997308	5040.55418268	43.0	7.14793420736	713261.990653	4420.77221074	3006	603	137	135	163	169	149	1083	0
DLR00018001	4	22	YBR025C	30	SD/MSG -ARG -HIS -LYS -URA +Canavanine +G418 +Thialysine LIQUID	yku70_v3_R1_steve	01	11.0	4.79346092727	5216.01388188	291.028511309	254.0	5.276651299	410174.993963	5086.6354943	43.0	6.38191214981	394528.581716	3110.17881034	3141	611	137	135	153	160	143	1567	0
DLR00018001	4	23	YBR206W	30	SD/MSG -ARG -HIS -LYS -URA +Canavanine +G418 +Thialysine LIQUID	yku70_v3_R1_steve	01	11.0	6.06023986587	9451.35071162	412.937826192	254.0	5.97524840718	853276.992846	7577.36711178	43.0	7.0733877525	849414.987675	8330.12530784	3280	605	137	135	158	163	143	801	0
DLR00018001	4	24	YOR202W	30	SD/MSG -ARG -HIS -LYS -URA +Canavanine +G418 +Thialysine LIQUID	yku70_v3_R1_steve	01	11.0	5.37439972891	11031.6932466	610.580738657	254.0	5.69156218521	1029410.98995	11801.645516	43.0	6.77194382642	1027879.98661	13131.030223	3416	605	137	135	160	165	143	510	0
DLR00018001	5	1	YOR202W	30	SD/MSG -ARG -HIS -LYS -URA +Canavanine +G418 +Thialysine LIQUID	yku70_v3_R1_steve	01	11.0	5.99727495551	11293.7617259	289.088863558	254.0	5.81333660759	920546.990107	9078.46095232	43.0	6.89543587442	917446.986001	10667.474614	276	761	137	135	162	166	145	306	16
DLR00018001	5	2	YBL037W	30	SD/MSG -ARG -HIS -LYS -URA +Canavanine +G418 +Thialysine LIQUID	yku70_v3_R1_steve	01	11.0	5.70061620192	9623.89400242	260.628201861	254.0	5.81553948779	741881.993024	6398.56070531	43.0	6.90581919594	738920.987682	6468.99701174	413	763	137	135	161	166	145	778	0
DLR00018001	5	3	YBL049W	30	SD/MSG -ARG -HIS -LYS -URA +Canavanine +G418 +Thialysine LIQUID	yku70_v3_R1_steve	01	11.0	6.06178075916	9020.68452143	230.744663062	254.0	6.02739320244	705977.996671	5422.08673482	43.0	7.1165094114	701465.989747	5403.74432891	550	759	137	135	165	170	148	848	0
DLR00018001	5	4	YBL051C	30	SD/MSG -ARG -HIS -LYS -URA +Canavanine +G418 +Thialysine LIQUID	yku70_v3_R1_steve	01	11.0	5.43914352072	8266.74844015	164.596247653	254.0	5.76129729131	600901.994612	5552.21017664	43.0	6.94140807544	580127.32402	3974.68110976	689	756	137	135	162	167	146	1099	0
DLR00018001	5	5	YBR175W	30	SD/MSG -ARG -HIS -LYS -URA +Canavanine +G418 +Thialysine LIQUID	yku70_v3_R1_steve	01	11.0	4.21868534453	2223.62718883	139.834579979	254.0	4.97835127768	189917.997651	4408.80961898	43.0	5.8223876907	164867.291016	1230.85305305	818	754	137	135	164	171	151	592	0
DLR00018001	5	6	YBR148W	30	SD/MSG -ARG -HIS -LYS -URA +Canavanine +G418 +Thialysine LIQUID	yku70_v3_R1_steve	01	11.0	5.9556064108	9999.06368529	172.603628439	254.0	6.08637705921	768459.996675	5077.61694384	43.0	7.20066220001	766509.990175	5231.59183198	960	761	137	135	166	172	150	1152	0
DLR00018001	5	7	YBL067C	30	SD/MSG -ARG -HIS -LYS -URA +Canavanine +G418 +Thialysine LIQUID	yku70_v3_R1_steve	01	11.0	5.91587179275	7850.29969893	524.143151505	254.0	5.90742232366	602703.997565	5915.16959583	43.0	6.99594907268	602004.991022	4980.11564585	1103	761	137	135	163	169	147	1548	0
DLR00018001	5	8	YBL003C	30	SD/MSG -ARG -HIS -LYS -URA +Canavanine +G418 +Thialysine LIQUID	yku70_v3_R1_steve	01	11.0	6.29136489779	7261.61030389	412.576564377	254.0	6.10398101114	621184.998599	6442.93901589	43.0	7.38375680835	594923.944067	5015.03512206	1234	752	137	135	169	174	149	1079	0
DLR00018001	5	9	YBR171W	30	SD/MSG -ARG -HIS -LYS -URA +Canavanine +G418 +Thialysine LIQUID	yku70_v3_R1_steve	01	11.0	5.79915698038	8660.47565323	267.79084113	254.0	5.64973536226	684748.990262	9969.49453838	43.0	6.87883777585	650012.838005	7309.59537275	1373	747	137	135	163	169	147	1377	0
DLR00018001	5	10	YBR141C	30	SD/MSG -ARG -HIS -LYS -URA +Canavanine +G418 +Thialysine LIQUID	yku70_v3_R1_steve	01	11.0	6.09866477981	9405.93219388	372.075291702	254.0	6.05421464532	732558.996938	6858.59299643	43.0	7.16370942712	730516.9903	5997.03786674	1509	761	137	135	164	170	146	1209	0
DLR00018001	5	11	YBL007C	30	SD/MSG -ARG -HIS -LYS -URA +Canavanine +G418 +Thialysine LIQUID	yku70_v3_R1_steve	01	11.0	5.50344119836	6407.26746848	241.943333229	254.0	5.77023840041	471148.999238	5114.6226457	43.0	6.83602833804	469273.992652	2270.98483993	1654	747	137	135	158	164	141	1627	1
DLR00018001	5	12	YBR164C	30	SD/MSG -ARG -HIS -LYS -URA +Canavanine +G418 +Thialysine LIQUID	yku70_v3_R1_steve	01	11.0	5.92869931033	8930.59160684	110.94976821	254.0	6.12694583195	677343.999191	5622.6091703	43.0	7.26421699102	676509.9928	4295.77587448	1786	751	137	135	162	167	145	1430	10
DLR00018001	5	13	YBR219C	30	SD/MSG -ARG -HIS -LYS -URA +Canavanine +G418 +Thialysine LIQUID	yku70_v3_R1_steve	01	11.0	6.28238768715	10009.2591791	173.160678267	254.0	6.22637204887	783398.998746	5915.30172224	43.0	7.36439794869	782842.991777	5646.37651007	1922	746	137	135	163	169	146	1155	10
DLR00018001	5	14	YBR132C	30	SD/MSG -ARG -HIS -LYS -URA +Canavanine +G418 +Thialysine LIQUID	yku70_v3_R1_steve	01	11.0	6.08765329856	9365.59621619	207.58864854	254.0	6.17485142514	734481.998939	5665.17464951	43.0	7.31182728947	732892.992248	4879.81092499	2052	753	137	135	163	168	146	1216	0
DLR00018001	5	15	YAR031W	30	SD/MSG -ARG -HIS -LYS -URA +Canavanine +G418 +Thialysine LIQUID	yku70_v3_R1_steve	01	11.0	6.06740814235	10063.2389502	205.515147661	254.0	6.12548331173	784281.997369	6133.615187	43.0	7.2622424065	784582.990798	5579.8109724	2196	753	137	135	162	168	146	1362	0
DLR00018001	5	16	YBR166C	30	SD/MSG -ARG -HIS -LYS -URA +Canavanine +G418 +Thialysine LIQUID	yku70_v3_R1_steve	01	11.0	5.76516706191	8549.27938356	199.838879784	254.0	5.95784148393	647304.997849	5303.6607097	43.0	7.06033602735	645789.991051	4175.58228345	2325	754	137	135	160	166	145	1261	0
DLR00018001	5	17	YBL024W	30	SD/MSG -ARG -HIS -LYS -URA +Canavanine +G418 +Thialysine LIQUID	yku70_v3_R1_steve	01	11.0	5.80984005053	9325.23882291	153.878430443	254.0	5.93932139857	738364.994873	6166.87997865	43.0	7.14687802922	714431.75743	4376.08343687	2470	753	137	135	162	168	146	951	0
DLR00018001	5	18	YBR005W	30	SD/MSG -ARG -HIS -LYS -URA +Canavanine +G418 +Thialysine LIQUID	yku70_v3_R1_steve	01	11.0	5.58139841834	8639.24803865	161.271636329	254.0	5.94833943469	707356.99635	5164.24872124	43.0	7.05191966537	703923.98993	4708.51346549	2604	749	137	135	165	171	150	1180	0
DLR00018001	5	19	YAL010C	30	SD/MSG -ARG -HIS -LYS -URA +Canavanine +G418 +Thialysine LIQUID	yku70_v3_R1_steve	01	11.0	3.58653005177	1873.47334032	129.79275554	254.0	4.14182757079	122893.99976	4870.16271377	43.0	4.87127991445	108062.999643	1126.67818117	2737	754	137	135	137	149	137	1089	0
DLR00018001	5	20	YBL078C	30	SD/MSG -ARG -HIS -LYS -URA +Canavanine +G418 +Thialysine LIQUID	yku70_v3_R1_steve	01	11.0	5.86561762405	9200.52578288	188.493943924	254.0	6.07043377828	776550.996681	5318.80741852	43.0	7.19404618652	773343.989977	5214.9597755	2877	744	137	135	166	172	151	1161	0
DLR00018001	5	21	YBR099C	30	SD/MSG -ARG -HIS -LYS -URA +Canavanine +G418 +Thialysine LIQUID	yku70_v3_R1_steve	01	11.0	5.93768415259	8347.15944437	200.551687652	254.0	6.0322064846	674199.99806	4574.09824744	43.0	7.14884224474	669433.991158	4044.17128327	3016	746	137	135	160	167	147	1019	0
DLR00018001	5	22	YAR015W	30	SD/MSG -ARG -HIS -LYS -URA +Canavanine +G418 +Thialysine LIQUID	yku70_v3_R1_steve	01	11.0	5.79769299765	8237.67240107	231.94668012	254.0	5.96345021258	663643.997268	4835.31044869	43.0	7.07243559194	658294.9906	4166.10690704	3147	743	137	135	155	162	143	887	0
DLR00018001	5	23	YAL054C	30	SD/MSG -ARG -HIS -LYS -URA +Canavanine +G418 +Thialysine LIQUID	yku70_v3_R1_steve	01	11.0	5.81143656628	10202.4395109	274.310583124	254.0	5.85217798303	863381.991161	8346.72852954	43.0	6.95188092829	860105.98651	9107.0725094	3288	753	137	135	154	160	139	569	9
DLR00018001	5	24	YOR202W	30	SD/MSG -ARG -HIS -LYS -URA +Canavanine +G418 +Thialysine LIQUID	yku70_v3_R1_steve	01	11.0	5.27933409867	10144.0791449	513.247817085	254.0	5.64749471691	954001.990233	10598.2302216	43.0	6.7194768271	950196.986987	11564.5871135	3415	743	137	135	160	165	144	509	4
DLR00018001	6	1	YOR202W	30	SD/MSG -ARG -HIS -LYS -URA +Canavanine +G418 +Thialysine LIQUID	yku70_v3_R1_steve	01	11.0	5.98645453915	11258.7237551	283.668363567	254.0	5.82573741066	895198.990644	8034.76098484	43.0	6.90562876426	893114.986311	9601.63014514	279	897	137	135	162	166	145	351	10
DLR00018001	6	2	YBR100W	30	SD/MSG -ARG -HIS -LYS -URA +Canavanine +G418 +Thialysine LIQUID	yku70_v3_R1_steve	01	11.0	5.3165715679	8683.9478126	230.485993087	254.0	5.56065983998	628285.992405	6252.39344971	43.0	6.63833850922	624778.987871	5950.56566072	412	897	137	135	157	163	143	764	0
DLR00018001	6	3	YAL008W	30	SD/MSG -ARG -HIS -LYS -URA +Canavanine +G418 +Thialysine LIQUID	yku70_v3_R1_steve	01	11.0	5.91611730823	9375.04427091	215.247969574	254.0	5.97716946665	715055.995427	5916.5370113	43.0	7.07495343411	714313.98885	5885.652042	551	892	137	135	163	168	148	1072	0
DLR00018001	6	4	YBR007C	30	SD/MSG -ARG -HIS -LYS -URA +Canavanine +G418 +Thialysine LIQUID	yku70_v3_R1_steve	01	11.0	6.13758285234	10094.1033673	201.74731101	254.0	6.17007233147	778777.997959	4788.24283805	43.0	7.29585689863	775844.991302	4752.26988308	686	896	137	135	166	172	150	881	0
DLR00018001	6	5	YBR168W	30	SD/MSG -ARG -HIS -LYS -URA +Canavanine +G418 +Thialysine LIQUID	yku70_v3_R1_steve	01	11.0	5.541764466	8150.66652997	198.986421331	254.0	5.68749432322	618202.993278	5576.26777869	43.0	6.76911929244	612198.988105	5432.15903945	824	892	137	135	164	170	148	1035	0
DLR00018001	6	6	YAL022C	30	SD/MSG -ARG -HIS -LYS -URA +Canavanine +G418 +Thialysine LIQUID	yku70_v3_R1_steve	01	11.0	5.90545215534	8898.73790557	245.6828024	254.0	6.06057971243	718678.997036	4997.60316672	43.0	7.16373790303	715155.990391	4894.1496722	962	897	137	135	167	173	150	1192	6
DLR00018001	6	7	YAL015C	30	SD/MSG -ARG -HIS -LYS -URA +Canavanine +G418 +Thialysine LIQUID	yku70_v3_R1_steve	01	11.0	5.97211001814	8366.94881	270.76582539	254.0	6.12661041376	684934.999163	5045.06974466	43.0	7.23886541381	679792.992334	4180.04497043	1102	889	137	135	164	170	147	1050	0
DLR00018001	6	8	YBR015C	30	SD/MSG -ARG -HIS -LYS -URA +Canavanine +G418 +Thialysine LIQUID	yku70_v3_R1_steve	01	11.0	5.7974787957	8742.06524953	183.062504217	254.0	5.98962932425	672503.997288	6044.18780044	43.0	7.09181778056	667599.990707	5348.22774845	1236	890	137	135	159	165	143	817	0
DLR00018001	6	9	YBR161W	30	SD/MSG -ARG -HIS -LYS -URA +Canavanine +G418 +Thialysine LIQUID	yku70_v3_R1_steve	01	11.0	6.29786368343	7555.66629621	388.298614262	254.0	6.14545058539	630441.999598	6185.97115392	43.0	7.24130847969	625175.992836	5474.32553403	1358	893	137	135	166	172	148	1132	7
DLR00018001	6	10	YBR018C	30	SD/MSG -ARG -HIS -LYS -URA +Canavanine +G418 +Thialysine LIQUID	yku70_v3_R1_steve	01	11.0	6.19728320616	8969.56751604	281.240653382	254.0	6.12116307792	701563.998709	6226.30162949	43.0	7.23679751412	697137.991864	4965.14822545	1508	889	137	135	163	169	146	1030	0
DLR00018001	6	11	YBR077C	30	SD/MSG -ARG -HIS -LYS -URA +Canavanine +G418 +Thialysine LIQUID	yku70_v3_R1_steve	01	11.0	5.95865824979	10882.0634018	205.089123606	254.0	6.02371475133	867644.99325	10267.9674671	43.0	7.13087538032	866344.987174	10321.8064538	1647	887	137	135	163	169	146	926	0
DLR00018001	6	12	YBR063C	30	SD/MSG -ARG -HIS -LYS -URA +Canavanine +G418 +Thialysine LIQUID	yku70_v3_R1_steve	01	11.0	6.14794645809	9689.70685536	135.164635375	254.0	6.1755545909	769898.998098	6170.24833008	43.0	7.30826281856	767971.991188	5717.719744	1783	885	137	135	164	169	146	1212	0
DLR00018001	6	13	YAL045C	30	SD/MSG -ARG -HIS -LYS -URA +Canavanine +G418 +Thialysine LIQUID	yku70_v3_R1_steve	01	11.0	6.27066095051	9982.63366128	192.65973807	254.0	6.2328460547	777240.999011	5534.76318634	43.0	7.37986065113	776677.992444	4989.87744967	1913	882	137	135	163	168	145	1236	0
DLR00018001	6	14	YBR197C	30	SD/MSG -ARG -HIS -LYS -URA +Canavanine +G418 +Thialysine LIQUID	yku70_v3_R1_steve	01	11.0	5.94095302426	9216.31203924	205.477954916	254.0	6.05564828962	736161.997287	5402.18755622	43.0	7.16964497417	736537.99062	4785.86199061	2052	882	137	135	163	169	147	1435	0
DLR00018001	6	15	YAR014C	30	SD/MSG -ARG -HIS -LYS -URA +Canavanine +G418 +Thialysine LIQUID	yku70_v3_R1_steve	01	11.0	5.15149464663	5953.58548474	151.897367371	254.0	5.58386042763	472189.995429	4718.68211679	43.0	6.6353554326	469491.98935	3476.80936337	2195	882	137	135	162	168	147	1687	9
DLR00018001	6	16	YAL068C	30	SD/MSG -ARG -HIS -LYS -URA +Canavanine +G418 +Thialysine LIQUID	yku70_v3_R1_steve	01	11.0	5.68088360294	8198.23823298	234.471121603	254.0	5.94539849195	640634.997372	5033.00853591	43.0	7.04320353112	639032.990664	4321.40108892	2333	884	137	135	161	168	146	1404	0
DLR00018001	6	17	YBL017C	30	SD/MSG -ARG -HIS -LYS -URA +Canavanine +G418 +Thialysine LIQUID	yku70_v3_R1_steve	01	11.0	5.85681361422	9132.28548169	208.663917281	254.0	6.03920225087	735748.99691	5586.22748398	43.0	7.15184857693	732686.99018	5171.99936034	2468	884	137	135	164	170	147	1131	0
DLR00018001	6	18	YBR022W	30	SD/MSG -ARG -HIS -LYS -URA +Canavanine +G418 +Thialysine LIQUID	yku70_v3_R1_steve	01	11.0	0.5	891.999832312	127.976204743	254.0	12.0	27851.4863528	1119.86981278	43.0	0.5	3688.99988631	531.691385462	2596	890	137	135	102	121	115	2	0
DLR00018001	6	19	YAR037W	30	SD/MSG -ARG -HIS -LYS -URA +Canavanine +G418 +Thialysine LIQUID	yku70_v3_R1_steve	01	11.0	5.877475231	9646.89237263	154.237575522	254.0	6.08176330766	802567.996418	5318.88355355	43.0	7.20247013248	800753.989908	5277.40287736	2738	882	137	135	166	172	150	1159	0
DLR00018001	6	20	YBL005W	30	SD/MSG -ARG -HIS -LYS -URA +Canavanine +G418 +Thialysine LIQUID	yku70_v3_R1_steve	01	11.0	5.52886329347	7481.46687746	171.119447304	254.0	5.84100762063	608337.996124	4653.42649335	43.0	6.94203462886	603526.989675	4154.52389552	2874	882	137	135	162	169	149	1209	0
DLR00018001	6	21	YAR030C	30	SD/MSG -ARG -HIS -LYS -URA +Canavanine +G418 +Thialysine LIQUID	yku70_v3_R1_steve	01	11.0	6.13042238434	8596.86064224	214.387260814	254.0	6.15919089126	704655.998886	4935.45455479	43.0	7.2998814361	700490.992374	4920.89444954	3013	882	137	135	161	168	148	1021	0
DLR00018001	6	22	YAR050W	30	SD/MSG -ARG -HIS -LYS -URA +Canavanine +G418 +Thialysine LIQUID	yku70_v3_R1_steve	01	11.0	6.27340560061	9124.53779166	176.962686071	254.0	6.16991933135	782631.997205	5639.27606974	43.0	7.29495306784	778110.990488	6504.25662957	3143	878	137	135	160	166	146	886	0
DLR00018001	6	23	YBL071C	30	SD/MSG -ARG -HIS -LYS -URA +Canavanine +G418 +Thialysine LIQUID	yku70_v3_R1_steve	01	11.0	5.77285398121	9070.05565855	263.449920986	254.0	5.89833608873	779437.993034	6830.35747053	43.0	7.10163831002	751924.457966	5331.28110767	3283	884	137	135	155	162	142	736	5
DLR00018001	6	24	YOR202W	30	SD/MSG -ARG -HIS -LYS -URA +Canavanine +G418 +Thialysine LIQUID	yku70_v3_R1_steve	01	11.0	5.36827965062	11066.4169519	410.308431499	254.0	5.73360273121	1047646.98947	11090.1992295	43.0	6.81246215151	1044462.98642	12703.1068376	3416	881	137	135	160	165	144	487	19
DLR00018001	7	1	YOR202W	30	SD/MSG -ARG -HIS -LYS -URA +Canavanine +G418 +Thialysine LIQUID	yku70_v3_R1_steve	01	11.0	5.5824017914	12198.6995163	292.727140526	254.0	5.8068459224	927001.990523	8416.67713641	43.0	6.96942871519	898876.509375	8005.99401617	277	1030	137	135	161	166	145	338	16
DLR00018001	7	2	YBL021C	30	SD/MSG -ARG -HIS -LYS -URA +Canavanine +G418 +Thialysine LIQUID	yku70_v3_R1_steve	01	11.0	5.75833111614	8843.61375213	163.147827791	254.0	5.8392687595	681546.993744	6664.89061387	43.0	7.03731946669	658822.037923	4930.80551526	410	1034	137	135	161	167	150	1017	0
DLR00018001	7	3	YBR068C	30	SD/MSG -ARG -HIS -LYS -URA +Canavanine +G418 +Thialysine LIQUID	yku70_v3_R1_steve	01	11.0	6.03062076537	9659.30655555	222.729365061	254.0	6.02561960085	750167.995825	5578.93285096	43.0	7.22936570854	730266.87401	4567.46865427	553	1034	137	135	165	170	149	857	0
DLR00018001	7	4	YBR101C	30	SD/MSG -ARG -HIS -LYS -URA +Canavanine +G418 +Thialysine LIQUID	yku70_v3_R1_steve	01	11.0	5.68466671845	9321.71690821	148.598840703	254.0	5.96907842143	698203.996199	4911.94241925	43.0	7.08473705142	696552.990225	4795.19640856	687	1033	137	135	165	171	150	1204	0
DLR00018001	7	5	YBL072C	30	SD/MSG -ARG -HIS -LYS -URA +Canavanine +G418 +Thialysine LIQUID	yku70_v3_R1_steve	01	11.0	3.81551830609	1344.57181843	126.495191098	254.0	4.65575130559	120448.997532	4516.83129847	43.0	5.13382368321	96563.9967254	937.073133809	816	1026	137	135	157	166	148	511	0
DLR00018001	7	6	YBL066C	30	SD/MSG -ARG -HIS -LYS -URA +Canavanine +G418 +Thialysine LIQUID	yku70_v3_R1_steve	01	11.0	5.20507850032	5837.84289992	402.663519275	254.0	5.45496144166	473831.993058	5924.85355238	43.0	6.48934034625	467562.988161	4947.05055741	972	1031	137	135	165	171	150	1372	6
DLR00018001	7	7	YBR027C	30	SD/MSG -ARG -HIS -LYS -URA +Canavanine +G418 +Thialysine LIQUID	yku70_v3_R1_steve	01	11.0	6.04845315823	8058.33207277	251.718798826	254.0	6.2377021796	687445.877437	4476.5328616	43.0	7.29383816441	692089.992341	4684.1882596	1105	1028	137	135	167	173	150	1186	0
DLR00018001	7	8	YBR020W	30	SD/MSG -ARG -HIS -LYS -URA +Canavanine +G418 +Thialysine LIQUID	yku70_v3_R1_steve	01	11.0	5.71400248479	7843.61162784	200.043942083	254.0	5.96708184071	640615.997339	5103.0895907	43.0	7.06741535188	638167.99048	4513.42306088	1230	1023	137	135	163	169	147	1374	0
DLR00018001	7	9	YAR035W	30	SD/MSG -ARG -HIS -LYS -URA +Canavanine +G418 +Thialysine LIQUID	yku70_v3_R1_steve	01	11.0	6.20640565401	8582.59974635	357.447896393	254.0	6.12616451295	690464.998565	6325.70052223	43.0	7.23981661996	689882.991526	5516.18715617	1364	1022	137	135	164	170	147	1507	0
DLR00018001	7	10	YBR220C	30	SD/MSG -ARG -HIS -LYS -URA +Canavanine +G418 +Thialysine LIQUID	yku70_v3_R1_steve	01	11.0	6.165715434	8285.99317033	258.395686362	254.0	6.21322411836	658678.179273	5427.99438247	43.0	7.24402385889	665587.991986	4977.81848206	1509	1027	137	135	165	171	148	1094	0
DLR00018001	7	11	YBR201W	30	SD/MSG -ARG -HIS -LYS -URA +Canavanine +G418 +Thialysine LIQUID	yku70_v3_R1_steve	01	11.0	6.32607970839	10991.9748771	192.823783359	254.0	6.30673409938	878216.998464	6677.89548652	43.0	7.45687460289	878932.991699	6391.86151794	1645	1028	137	135	165	170	147	1213	0
DLR00018001	7	12	YBL088C	30	SD/MSG -ARG -HIS -LYS -URA +Canavanine +G418 +Thialysine LIQUID	yku70_v3_R1_steve	01	11.0	4.1893899585	3284.06036975	144.198972264	254.0	4.74393532156	234823.995238	5377.88670691	43.0	5.72365631722	217590.763645	1940.60670924	1778	1023	137	135	152	160	141	1285	0
DLR00018001	7	13	YAL004W	30	SD/MSG -ARG -HIS -LYS -URA +Canavanine +G418 +Thialysine LIQUID	yku70_v3_R1_steve	01	11.0	6.14436107538	10109.4149123	221.453889891	254.0	6.22020918302	836166.997882	5745.19230503	43.0	7.3500636567	835229.99107	5435.18064148	1920	1027	137	135	166	172	148	1287	0
DLR00018001	7	14	YBL094C	30	SD/MSG -ARG -HIS -LYS -URA +Canavanine +G418 +Thialysine LIQUID	yku70_v3_R1_steve	01	11.0	0.5	983.999889155	157.237632962	254.0	12.0	28952.2419009	970.306962476	43.0	0.5	4248.99993179	715.950264493	2056	1019	137	135	-1	-1	-1	8	0
DLR00018001	7	15	YBL010C	30	SD/MSG -ARG -HIS -LYS -URA +Canavanine +G418 +Thialysine LIQUID	yku70_v3_R1_steve	01	11.0	6.02850914509	10085.1262132	200.369014166	254.0	6.15667036253	823704.997196	5693.61204411	43.0	7.28168513375	823990.990445	5331.99330177	2195	1026	137	135	165	171	148	1321	0
DLR00018001	7	16	YBR137W	30	SD/MSG -ARG -HIS -LYS -URA +Canavanine +G418 +Thialysine LIQUID	yku70_v3_R1_steve	01	11.0	5.82611365195	9254.46444625	225.735928433	254.0	6.03852913345	711088.997679	5620.13956248	43.0	7.15794618847	710919.991013	4838.64723536	2326	1021	137	135	161	167	145	1403	6
DLR00018001	7	17	YBL062W	30	SD/MSG -ARG -HIS -LYS -URA +Canavanine +G418 +Thialysine LIQUID	yku70_v3_R1_steve	01	11.0	6.51933871015	10484.2084848	265.985603577	254.0	6.34000081363	866185.998535	5742.71998856	43.0	7.4821507682	864268.992036	7188.75951761	2472	1027	137	135	166	171	148	980	0
DLR00018001	7	18	YBR042C	30	SD/MSG -ARG -HIS -LYS -URA +Canavanine +G418 +Thialysine LIQUID	yku70_v3_R1_steve	01	11.0	5.30561074057	7585.39221623	125.944534915	254.0	5.71849074981	597161.995018	4355.99342388	43.0	6.80719063034	593719.989371	4003.76220749	2603	1018	137	135	161	168	147	1296	0
DLR00018001	7	19	YAL020C	30	SD/MSG -ARG -HIS -LYS -URA +Canavanine +G418 +Thialysine LIQUID	yku70_v3_R1_steve	01	11.0	5.99810423112	9537.66188418	172.442609606	254.0	6.06227055961	740848.997174	5786.51703105	43.0	7.18706312515	738404.990375	5413.65368489	2746	1022	137	135	160	167	146	1079	0
DLR00018001	7	20	YBR046C	30	SD/MSG -ARG -HIS -LYS -URA +Canavanine +G418 +Thialysine LIQUID	yku70_v3_R1_steve	01	11.0	5.99362190731	9017.0404756	159.19840647	254.0	6.12681512035	713877.998647	4639.09614248	43.0	7.26859760179	711133.991974	4280.18750547	2877	1021	137	135	160	167	147	1123	0
DLR00018001	7	21	YBR056W	30	SD/MSG -ARG -HIS -LYS -URA +Canavanine +G418 +Thialysine LIQUID	yku70_v3_R1_steve	01	11.0	6.24082258931	9796.37891929	178.161498042	254.0	6.25834608649	780914.999107	4954.80350258	43.0	7.42216910179	778153.992867	5159.39501685	3017	1022	137	135	160	167	147	1057	0
DLR00018001	7	22	YBR084W	30	SD/MSG -ARG -HIS -LYS -URA +Canavanine +G418 +Thialysine LIQUID	yku70_v3_R1_steve	01	11.0	5.71671373252	7482.4508955	225.381404596	254.0	5.79461273067	578284.995966	5054.47333716	43.0	6.88926133249	574687.989437	4411.70412541	3148	1011	137	135	150	158	139	1107	0
DLR00018001	7	23	YAL055W	30	SD/MSG -ARG -HIS -LYS -URA +Canavanine +G418 +Thialysine LIQUID	yku70_v3_R1_steve	01	11.0	6.04637115753	8770.46670589	292.1472963	254.0	5.82555514345	729895.991738	8175.50253242	43.0	6.91070211353	726855.986181	8756.05796124	3285	1021	137	135	151	158	139	898	0
DLR00018001	7	24	YOR202W	30	SD/MSG -ARG -HIS -LYS -URA +Canavanine +G418 +Thialysine LIQUID	yku70_v3_R1_steve	01	11.0	5.38628506877	10921.4849294	412.811231819	254.0	5.70249506551	1046302.98941	11841.2170309	43.0	6.77803809309	1042742.98649	13250.773321	3419	1017	137	135	160	165	143	400	0
DLR00018001	8	1	YOR202W	30	SD/MSG -ARG -HIS -LYS -URA +Canavanine +G418 +Thialysine LIQUID	yku70_v3_R1_steve	01	11.0	6.23661181993	10805.8099122	345.294585972	254.0	5.82471972979	904404.989951	9276.19812941	43.0	6.89693022161	900891.985671	10810.5013525	274	1166	137	135	163	167	146	232	0
DLR00018001	8	2	YBR009C	30	SD/MSG -ARG -HIS -LYS -URA +Canavanine +G418 +Thialysine LIQUID	yku70_v3_R1_steve	01	11.0	6.59243407029	10787.2219414	224.708700949	254.0	6.19357987864	906571.994418	8049.64236685	43.0	7.28163967995	904001.987824	10167.6540333	410	1164	137	135	168	172	150	714	0
DLR00018001	8	3	YBR181C	30	SD/MSG -ARG -HIS -LYS -URA +Canavanine +G418 +Thialysine LIQUID	yku70_v3_R1_steve	01	11.0	3.99894796001	2983.07130993	341.274122039	254.0	4.45131860677	201106.998126	6011.27325106	43.0	5.32610937674	187966.9972	1805.55304444	545	1164	137	135	147	156	141	1112	0
DLR00018001	8	4	YBR033W	30	SD/MSG -ARG -HIS -LYS -URA +Canavanine +G418 +Thialysine LIQUID	yku70_v3_R1_steve	01	11.0	5.92466179375	9341.15943726	138.921488312	254.0	6.04933940052	721838.996487	5054.88524494	43.0	7.15799040575	719720.990132	5262.66301825	686	1164	137	135	166	172	151	1102	0
DLR00018001	8	5	YBR057C	30	SD/MSG -ARG -HIS -LYS -URA +Canavanine +G418 +Thialysine LIQUID	yku70_v3_R1_steve	01	11.0	5.88834827812	9886.2742501	136.103054846	254.0	6.04259174182	759871.996309	4833.59101432	43.0	7.15500431588	756780.990118	4943.31850621	824	1163	137	135	166	171	149	977	0
DLR00018001	8	6	YBR030W	30	SD/MSG -ARG -HIS -LYS -URA +Canavanine +G418 +Thialysine LIQUID	yku70_v3_R1_steve	01	11.0	6.21746956693	9584.42066179	277.329842866	254.0	6.1969810766	738562.99925	4460.20936778	43.0	7.32547568254	734412.992796	3944.10618158	961	1165	137	135	165	171	149	986	0
DLR00018001	8	7	YAL036C	30	SD/MSG -ARG -HIS -LYS -URA +Canavanine +G418 +Thialysine LIQUID	yku70_v3_R1_steve	01	11.0	6.01021956852	8359.18459278	553.91267106	254.0	6.01453247423	672526.997134	6713.47953216	43.0	7.09881534962	667743.990322	6211.17843119	1099	1162	137	135	165	171	147	1043	0
DLR00018001	8	8	YBR113W	30	SD/MSG -ARG -HIS -LYS -URA +Canavanine +G418 +Thialysine LIQUID	yku70_v3_R1_steve	01	11.0	6.14656569019	8917.58476153	521.657584533	254.0	6.08777491972	733868.997287	6883.72657787	43.0	7.19035729027	734703.99056	6210.32459666	1236	1164	137	135	166	171	149	1468	0
DLR00018001	8	9	YBR119W	30	SD/MSG -ARG -HIS -LYS -URA +Canavanine +G418 +Thialysine LIQUID	yku70_v3_R1_steve	01	11.0	5.87760529412	8979.11819892	222.135746083	254.0	6.01594048905	693957.99724	6070.95308732	43.0	7.12291341195	692868.990181	5014.34927285	1372	1162	137	135	164	169	147	1336	0
DLR00018001	8	10	YAL058W	30	SD/MSG -ARG -HIS -LYS -URA +Canavanine +G418 +Thialysine LIQUID	yku70_v3_R1_steve	01	11.0	5.91952598983	9644.26636349	155.950875143	254.0	6.05432880404	751059.997188	6465.41572453	43.0	7.1689323649	748696.990339	5332.6261134	1510	1164	137	135	163	169	146	1133	0
DLR00018001	8	11	YBL087C	30	SD/MSG -ARG -HIS -LYS -URA +Canavanine +G418 +Thialysine LIQUID	yku70_v3_R1_steve	01	11.0	5.46210045856	8275.32110649	200.553890253	254.0	5.65441968574	587021.994268	5677.5039722	43.0	6.82459513297	573807.478845	3579.45852157	1640	1159	137	135	155	162	141	1509	0
DLR00018001	8	12	YAL049C	30	SD/MSG -ARG -HIS -LYS -URA +Canavanine +G418 +Thialysine LIQUID	yku70_v3_R1_steve	01	11.0	5.84121534095	9167.53339942	210.968811861	254.0	6.03592459655	735217.996945	5995.60127831	43.0	7.15056679365	733871.990553	5260.30380181	1781	1158	137	135	164	169	147	1405	0
DLR00018001	8	13	YBL028C	30	SD/MSG -ARG -HIS -LYS -URA +Canavanine +G418 +Thialysine LIQUID	yku70_v3_R1_steve	01	11.0	6.02569686515	9905.18036767	167.292768597	254.0	6.11940825676	795009.996973	6026.56735382	43.0	7.2472038446	793635.990506	5684.95326459	1919	1158	137	135	164	169	145	1287	0
DLR00018001	8	14	YBR159W	30	SD/MSG -ARG -HIS -LYS -URA +Canavanine +G418 +Thialysine LIQUID	yku70_v3_R1_steve	01	11.0	5.76854484883	9850.88993772	197.38351328	254.0	6.01312995377	769608.996576	5309.00529139	43.0	7.13081601518	769226.990426	4567.60318893	2057	1160	137	135	162	168	145	1338	0
DLR00018001	8	15	YAL028W	30	SD/MSG -ARG -HIS -LYS -URA +Canavanine +G418 +Thialysine LIQUID	yku70_v3_R1_steve	01	11.0	5.19127940129	7406.00007316	151.2325032	254.0	5.670012025	556313.994929	5381.5764737	43.0	6.75236500813	555231.98978	4868.50547507	2194	1159	137	135	159	165	144	1567	0
DLR00018001	8	16	YBL101C	30	SD/MSG -ARG -HIS -LYS -URA +Canavanine +G418 +Thialysine LIQUID	yku70_v3_R1_steve	01	11.0	6.07686694926	9279.10775718	244.126280989	254.0	6.15788948133	740078.998682	5148.01386762	43.0	7.29050037516	740043.991945	4534.38863487	2324	1157	137	135	163	169	147	1375	0
DLR00018001	8	17	YBL052C	30	SD/MSG -ARG -HIS -LYS -URA +Canavanine +G418 +Thialysine LIQUID	yku70_v3_R1_steve	01	11.0	5.38024003337	7718.76822347	115.179149078	254.0	5.80104293063	593992.995587	5097.5800872	43.0	6.89078463921	595543.989452	4783.62895409	2468	1153	137	135	160	167	146	1784	0
DLR00018001	8	18	YAL023C	30	SD/MSG -ARG -HIS -LYS -URA +Canavanine +G418 +Thialysine LIQUID	yku70_v3_R1_steve	01	11.0	5.86790453993	8594.58955928	126.389064746	254.0	6.08774766829	701418.997701	4914.83043058	43.0	7.20592523677	698607.990771	5131.11910227	2600	1154	137	135	162	169	147	1130	0
DLR00018001	8	19	YAR044W	30	SD/MSG -ARG -HIS -LYS -URA +Canavanine +G418 +Thialysine LIQUID	yku70_v3_R1_steve	01	11.0	6.17947151884	9229.35697903	198.715896321	254.0	6.17775056061	746569.998523	4684.80472633	43.0	7.32485548065	745769.991902	5000.44807217	2742	1154	137	135	162	169	148	1353	0
DLR00018001	8	20	YBR032W	30	SD/MSG -ARG -HIS -LYS -URA +Canavanine +G418 +Thialysine LIQUID	yku70_v3_R1_steve	01	11.0	6.1892056628	8694.18206237	167.712407512	254.0	6.17675298327	696179.99949	4296.02653926	43.0	7.33000604859	692575.993193	3940.06607753	2877	1158	137	135	160	167	147	1090	0
DLR00018001	8	21	YBR075W	30	SD/MSG -ARG -HIS -LYS -URA +Canavanine +G418 +Thialysine LIQUID	yku70_v3_R1_steve	01	11.0	6.12636082086	8880.09693648	183.253564456	254.0	6.13695386893	709472.998944	4360.29916192	43.0	7.27362501952	705143.992294	4012.3810568	3013	1152	137	135	159	166	146	973	5
DLR00018001	8	22	YBR216C	30	SD/MSG -ARG -HIS -LYS -URA +Canavanine +G418 +Thialysine LIQUID	yku70_v3_R1_steve	01	11.0	6.27874000503	9412.606537	244.027746526	254.0	6.1848777389	829823.997005	5620.71840726	43.0	7.30514947955	824478.990255	6375.67141332	3150	1150	137	135	160	167	146	794	0
DLR00018001	8	23	YBR074W	30	SD/MSG -ARG -HIS -LYS -URA +Canavanine +G418 +Thialysine LIQUID	yku70_v3_R1_steve	01	11.0	5.85123466418	9199.47935282	246.428042918	254.0	5.86766596379	808435.992232	7044.33313593	43.0	7.0476718553	781083.855199	6210.96165158	3287	1151	137	135	155	161	141	712	0
DLR00018001	8	24	YOR202W	30	SD/MSG -ARG -HIS -LYS -URA +Canavanine +G418 +Thialysine LIQUID	yku70_v3_R1_steve	01	11.0	5.47808611776	10572.1008174	343.837311241	254.0	5.72015776816	1047939.98903	12859.1895624	43.0	6.79380795406	1043574.98583	14315.3691304	3418	1153	137	135	160	165	143	417	0
DLR00018001	9	1	YOR202W	30	SD/MSG -ARG -HIS -LYS -URA +Canavanine +G418 +Thialysine LIQUID	yku70_v3_R1_steve	01	11.0	5.71241593702	11805.0173865	302.742198486	254.0	5.8157487619	961731.989915	9156.26914401	43.0	6.89768058956	959168.986211	10943.5244328	284	1304	137	135	162	167	146	258	43
DLR00018001	9	2	YBL068W	30	SD/MSG -ARG -HIS -LYS -URA +Canavanine +G418 +Thialysine LIQUID	yku70_v3_R1_steve	01	11.0	6.01700238559	9745.56768136	200.137352515	254.0	5.94217996862	794881.993227	6927.30865367	43.0	7.02431288495	792348.987589	7663.45616233	420	1307	137	135	165	170	148	705	0
DLR00018001	9	3	YAR042W	30	SD/MSG -ARG -HIS -LYS -URA +Canavanine +G418 +Thialysine LIQUID	yku70_v3_R1_steve	01	11.0	6.01234769733	9135.7857973	207.557255144	254.0	6.05584533556	728610.996317	5599.71163859	43.0	7.15172647306	726101.989624	5808.43798503	558	1302	137	135	167	172	151	1060	0
DLR00018001	9	4	YBR151W	30	SD/MSG -ARG -HIS -LYS -URA +Canavanine +G418 +Thialysine LIQUID	yku70_v3_R1_steve	01	11.0	5.48067103572	7517.78141532	181.618717182	254.0	5.81216810578	580460.995553	4485.86657452	43.0	6.88783546904	575486.989584	4364.78532693	688	1304	137	135	165	171	151	1157	6
DLR00018001	9	5	YBR130C	30	SD/MSG -ARG -HIS -LYS -URA +Canavanine +G418 +Thialysine LIQUID	yku70_v3_R1_steve	01	11.0	6.10709104307	9385.62925048	161.941970305	254.0	6.17526997819	723026.998656	4281.24711367	43.0	7.2985603739	720401.99208	4527.07195472	826	1306	137	135	165	171	150	1072	0
DLR00018001	9	6	YBR177C	30	SD/MSG -ARG -HIS -LYS -URA +Canavanine +G418 +Thialysine LIQUID	yku70_v3_R1_steve	01	11.0	6.14704422551	9783.74767494	253.773086689	254.0	6.18168347558	751147.998728	4928.9587328	43.0	7.30293647106	747882.992054	4600.82152503	960	1305	137	135	165	170	148	939	0
DLR00018001	9	7	YBL065W	30	SD/MSG -ARG -HIS -LYS -URA +Canavanine +G418 +Thialysine LIQUID	yku70_v3_R1_steve	01	11.0	6.27844895505	9785.36077984	322.511396852	254.0	6.16933711833	787786.99753	6260.39488065	43.0	7.2756975529	786124.990314	6222.73633562	1109	1304	137	135	167	172	150	1150	0
DLR00018001	9	8	YAL002W	30	SD/MSG -ARG -HIS -LYS -URA +Canavanine +G418 +Thialysine LIQUID	yku70_v3_R1_steve	01	11.0	5.02973746638	5661.33027554	196.951607402	254.0	5.55010810076	405292.998879	4756.69013575	43.0	6.58696184508	401542.992714	1983.78314056	1241	1302	137	135	157	164	144	1424	0
DLR00018001	9	9	YBL061C	30	SD/MSG -ARG -HIS -LYS -URA +Canavanine +G418 +Thialysine LIQUID	yku70_v3_R1_steve	01	11.0	6.03075647226	10016.7058004	177.997823842	254.0	6.14710027499	841800.996641	6273.9690146	43.0	7.25013464368	838969.989456	5885.00708526	1382	1301	137	135	169	174	149	1017	0
DLR00018001	9	10	YAR003W	30	SD/MSG -ARG -HIS -LYS -URA +Canavanine +G418 +Thialysine LIQUID	yku70_v3_R1_steve	01	11.0	4.19239692145	2962.18569067	108.153659896	254.0	5.02589342178	237874.140868	4727.41690997	43.0	5.81814340454	232724.991882	2220.6511884	1510	1287	137	135	163	169	149	933	0
DLR00018001	9	11	YBL016W	30	SD/MSG -ARG -HIS -LYS -URA +Canavanine +G418 +Thialysine LIQUID	yku70_v3_R1_steve	01	11.0	5.38278917936	7309.5185795	206.423202203	254.0	5.35415783663	484318.993495	5104.86058472	43.0	6.41885186505	484379.98924	3578.71921939	1653	1299	137	135	149	156	136	1365	0
DLR00018001	9	12	YBR223C	30	SD/MSG -ARG -HIS -LYS -URA +Canavanine +G418 +Thialysine LIQUID	yku70_v3_R1_steve	01	11.0	5.86999618674	9263.95824572	149.4805267	254.0	6.07985234424	750142.997409	5186.7274472	43.0	7.19698765233	747180.990916	4614.76732014	1789	1300	137	135	165	170	147	1221	0
DLR00018001	9	13	YAL042W	30	SD/MSG -ARG -HIS -LYS -URA +Canavanine +G418 +Thialysine LIQUID	yku70_v3_R1_steve	01	11.0	6.00744781829	9906.6128192	163.735284628	254.0	6.17942773137	802663.998368	4868.17021647	43.0	7.31261163611	800720.991714	4029.33900979	1923	1300	137	135	164	169	147	1255	0
DLR00018001	9	14	YBR023C	30	SD/MSG -ARG -HIS -LYS -URA +Canavanine +G418 +Thialysine LIQUID	yku70_v3_R1_steve	01	11.0	5.29606975196	7656.62054986	128.217261682	254.0	5.78149901705	611252.995064	5449.5220859	43.0	6.87128940416	609148.989372	4886.20509963	2051	1299	137	135	163	169	146	1572	0
DLR00018001	9	15	YBR126C	30	SD/MSG -ARG -HIS -LYS -URA +Canavanine +G418 +Thialysine LIQUID	yku70_v3_R1_steve	01	11.0	4.92641241669	5862.90638621	108.347999167	254.0	5.33682117442	397818.99481	4544.8781175	43.0	6.45652759115	386506.526751	2843.73554656	2197	1296	137	135	150	158	140	1755	0
DLR00018001	9	16	YBL085W	30	SD/MSG -ARG -HIS -LYS -URA +Canavanine +G418 +Thialysine LIQUID	yku70_v3_R1_steve	01	11.0	6.13368864661	9376.10561629	149.219126333	254.0	6.20187326003	775564.998314	5613.26269626	43.0	7.32967602771	772867.991447	5557.06986359	2329	1296	137	135	164	170	146	1128	0
DLR00018001	9	17	YBL036C	30	SD/MSG -ARG -HIS -LYS -URA +Canavanine +G418 +Thialysine LIQUID	yku70_v3_R1_steve	01	11.0	5.49040852446	6872.4016662	133.507783609	254.0	5.88525286846	557700.998206	4049.84131395	43.0	6.96230215851	553741.991263	3418.64874908	2470	1305	137	135	162	169	147	1272	6
DLR00018001	9	18	YAR043C	30	SD/MSG -ARG -HIS -LYS -URA +Canavanine +G418 +Thialysine LIQUID	yku70_v3_R1_steve	01	11.0	5.96729893773	8829.4402775	140.734900189	254.0	6.12747154249	725266.997896	4994.65319758	43.0	7.24504974774	724905.990762	5292.91647443	2601	1295	137	135	163	169	147	1446	0
DLR00018001	9	19	YAL040C	30	SD/MSG -ARG -HIS -LYS -URA +Canavanine +G418 +Thialysine LIQUID	yku70_v3_R1_steve	01	11.0	5.63787733666	8339.31826854	140.025208271	254.0	5.90783155827	638498.997178	4270.85724013	43.0	7.02203646863	638971.990529	3576.45811317	2747	1299	137	135	157	165	145	1623	0
DLR00018001	9	20	YBR058C	30	SD/MSG -ARG -HIS -LYS -URA +Canavanine +G418 +Thialysine LIQUID	yku70_v3_R1_steve	01	11.0	6.0469257574	8225.22284971	241.400128797	254.0	6.19949481213	654052.000016	4200.83565897	43.0	7.38342566272	651933.995781	2279.54025208	2877	1292	137	135	159	166	146	1335	0
DLR00018001	9	21	YBL029W	30	SD/MSG -ARG -HIS -LYS -URA +Canavanine +G418 +Thialysine LIQUID	yku70_v3_R1_steve	01	11.0	6.3435432873	10457.8832171	172.810725955	254.0	6.24924907832	898863.996971	5588.04930446	43.0	7.38178894686	897327.990343	6645.56997273	3020	1298	137	135	163	169	148	1033	0
DLR00018001	9	22	YBR189W	30	SD/MSG -ARG -HIS -LYS -URA +Canavanine +G418 +Thialysine LIQUID	yku70_v3_R1_steve	01	11.0	0.5	1239.99993463	183.129765331	254.0	12.0	28359.0	1105.93065461	43.0	0.5	5349.99994316	790.262594554	3148	1293	137	135	-1	-1	-1	2	0
DLR00018001	9	23	YBR072W	30	SD/MSG -ARG -HIS -LYS -URA +Canavanine +G418 +Thialysine LIQUID	yku70_v3_R1_steve	01	11.0	6.10572810764	9980.71107715	374.925803961	254.0	5.99844869594	899128.992618	7649.16317944	43.0	7.09796677546	895115.987513	8487.91185159	3281	1295	137	135	157	163	142	664	0
DLR00018001	9	24	YOR202W	30	SD/MSG -ARG -HIS -LYS -URA +Canavanine +G418 +Thialysine LIQUID	yku70_v3_R1_steve	01	11.0	5.41933467928	10386.766658	402.300956789	254.0	5.70394830563	1032332.98878	13432.5750809	43.0	6.77523485917	1027449.98579	14588.675492	3420	1292	137	135	160	165	143	445	0
DLR00018001	10	1	YOR202W	30	SD/MSG -ARG -HIS -LYS -URA +Canavanine +G418 +Thialysine LIQUID	yku70_v3_R1_steve	01	11.0	5.38838423743	11790.2615195	279.368625668	254.0	5.71173866302	948888.989847	9420.97449425	43.0	6.79055183175	946533.986513	10987.0313212	281	1440	137	135	162	167	146	226	23
DLR00018001	10	2	YBR146W	30	SD/MSG -ARG -HIS -LYS -URA +Canavanine +G418 +Thialysine LIQUID	yku70_v3_R1_steve	01	11.0	4.55909956379	5258.65454668	182.66038204	254.0	5.08482717877	397568.993088	5402.36854305	43.0	6.11008671541	392602.989722	3689.85338039	415	1433	137	135	159	165	146	1337	0
DLR00018001	10	3	YBR107C	30	SD/MSG -ARG -HIS -LYS -URA +Canavanine +G418 +Thialysine LIQUID	yku70_v3_R1_steve	01	11.0	5.8164629346	9544.88932453	323.604508506	254.0	5.96177043575	720932.996746	5457.40099917	43.0	7.05861965689	716887.990128	4507.22949582	554	1440	137	135	163	168	147	751	0
DLR00018001	10	4	YBL056W	30	SD/MSG -ARG -HIS -LYS -URA +Canavanine +G418 +Thialysine LIQUID	yku70_v3_R1_steve	01	11.0	6.00696760684	9641.60547902	249.355804641	254.0	6.05062777133	726548.997036	4592.64069686	43.0	7.15248392413	723549.990589	4551.4159864	694	1442	137	135	164	169	148	896	0
DLR00018001	10	5	YBR134W	30	SD/MSG -ARG -HIS -LYS -URA +Canavanine +G418 +Thialysine LIQUID	yku70_v3_R1_steve	01	11.0	5.21906686877	7107.19024497	219.383154546	254.0	5.67797731152	536706.99476	4768.82382342	43.0	6.73478275623	530011.989259	4297.08881082	828	1437	137	135	164	170	149	836	0
DLR00018001	10	6	YBR006W	30	SD/MSG -ARG -HIS -LYS -URA +Canavanine +G418 +Thialysine LIQUID	yku70_v3_R1_steve	01	11.0	5.31365839924	7916.82644624	177.588665801	254.0	5.65480044696	573247.993963	4733.69343387	43.0	6.72655673167	572125.989254	4648.75194949	961	1435	137	135	160	167	147	1376	0
DLR00018001	10	7	YBR010W	30	SD/MSG -ARG -HIS -LYS -URA +Canavanine +G418 +Thialysine LIQUID	yku70_v3_R1_steve	01	11.0	5.9685984403	9383.96941711	412.541241691	254.0	6.045735418	753237.996817	6260.56668859	43.0	7.14864914061	749169.990022	5734.86116147	1101	1435	137	135	167	172	149	1001	0
DLR00018001	10	8	YBR062C	30	SD/MSG -ARG -HIS -LYS -URA +Canavanine +G418 +Thialysine LIQUID	yku70_v3_R1_steve	01	11.0	5.62549431625	9208.84245302	147.798983297	254.0	5.96979434052	744130.996401	5801.85159177	43.0	7.06803780759	740631.989928	4640.0383425	1238	1441	137	135	166	171	149	1030	0
DLR00018001	10	9	YBR093C	30	SD/MSG -ARG -HIS -LYS -URA +Canavanine +G418 +Thialysine LIQUID	yku70_v3_R1_steve	01	11.0	0.5	989.999886313	151.58871541	254.0	12.0	29375.5918392	1000.49946669	43.0	0.5	4185.99992042	680.248647916	1366	1433	137	135	-1	-1	-1	4	0
DLR00018001	10	10	YAR027W	30	SD/MSG -ARG -HIS -LYS -URA +Canavanine +G418 +Thialysine LIQUID	yku70_v3_R1_steve	01	11.0	5.672647357	10414.272955	213.672606243	254.0	5.99904327396	865732.994652	5685.94974373	43.0	7.10005337084	865667.989062	5448.44158289	1511	1438	137	135	167	172	149	1165	0
DLR00018001	10	11	YAL007C	30	SD/MSG -ARG -HIS -LYS -URA +Canavanine +G418 +Thialysine LIQUID	yku70_v3_R1_steve	01	11.0	5.82821488343	9268.71124202	190.124763025	254.0	5.99064040525	751796.995935	5481.11725968	43.0	7.0981496289	748164.989853	4917.31737739	1647	1435	137	135	165	170	147	1145	0
DLR00018001	10	12	YBR041W	30	SD/MSG -ARG -HIS -LYS -URA +Canavanine +G418 +Thialysine LIQUID	yku70_v3_R1_steve	01	11.0	5.63464371245	8888.45572245	173.364501095	254.0	6.00289703173	707912.997259	5011.34723	43.0	7.11602290109	706477.991102	3926.22966748	1784	1436	137	135	163	168	145	1387	0
DLR00018001	10	13	YBL025W	30	SD/MSG -ARG -HIS -LYS -URA +Canavanine +G418 +Thialysine LIQUID	yku70_v3_R1_steve	01	11.0	2.13332114593	1037.7	183.558192802	254.0	6.26533540122	62087.8351689	3511.09986541	43.0	4.63448016478	43705.9976735	772.777785466	1914	1429	137	135	161	167	147	211	0
DLR00018001	10	14	YBL107C	30	SD/MSG -ARG -HIS -LYS -URA +Canavanine +G418 +Thialysine LIQUID	yku70_v3_R1_steve	01	11.0	5.77917922257	9204.66901883	132.70926135	254.0	6.06154138179	739134.997721	5133.44128395	43.0	7.18155135068	736553.991273	4162.39754058	2056	1431	137	135	163	168	146	1200	0
DLR00018001	10	15	YAL061W	30	SD/MSG -ARG -HIS -LYS -URA +Canavanine +G418 +Thialysine LIQUID	yku70_v3_R1_steve	01	11.0	6.10010554761	9622.44326833	216.166815495	254.0	6.20079955854	789539.998457	5927.15057502	43.0	7.33433255377	787070.991656	5227.22063375	2197	1430	137	135	163	169	146	1145	0
DLR00018001	10	16	YBR019C	30	SD/MSG -ARG -HIS -LYS -URA +Canavanine +G418 +Thialysine LIQUID	yku70_v3_R1_steve	01	11.0	6.22005007293	9020.43456831	150.454466504	254.0	6.25744113788	745211.999654	5489.48648376	43.0	7.41154056409	741468.993613	4831.6076099	2328	1435	137	135	163	169	147	1100	0
DLR00018001	10	17	YBL095W	30	SD/MSG -ARG -HIS -LYS -URA +Canavanine +G418 +Thialysine LIQUID	yku70_v3_R1_steve	01	11.0	5.39798608436	7012.48673497	108.46029953	254.0	5.82997930029	554831.99731	4101.84438058	43.0	6.91197662272	553621.991006	3475.9333718	2462	1429	137	135	159	166	146	1560	0
DLR00018001	10	18	YBR065C	30	SD/MSG -ARG -HIS -LYS -URA +Canavanine +G418 +Thialysine LIQUID	yku70_v3_R1_steve	01	11.0	5.76751874205	8643.62796803	114.203574269	254.0	6.02311210225	680122.997483	4791.35803149	43.0	7.13364285192	679759.990632	4579.90411357	2598	1432	137	135	159	166	145	1305	0
DLR00018001	10	19	YAR002C-A	30	SD/MSG -ARG -HIS -LYS -URA +Canavanine +G418 +Thialysine LIQUID	yku70_v3_R1_steve	01	11.0	6.26014209161	8925.4827473	156.801987653	254.0	6.28711247367	754153.999804	4380.95023858	43.0	7.45856855694	749958.994031	4711.74606847	2739	1429	137	135	164	170	149	1052	0
DLR00018001	10	20	YBL031W	30	SD/MSG -ARG -HIS -LYS -URA +Canavanine +G418 +Thialysine LIQUID	yku70_v3_R1_steve	01	11.0	4.83100529761	5095.53109419	105.009254368	254.0	5.40963240093	404771.99471	4398.66989318	43.0	6.45033846276	397998.989174	3924.8850311	2872	1432	137	135	157	165	145	1303	0
DLR00018001	10	21	YBL083C	30	SD/MSG -ARG -HIS -LYS -URA +Canavanine +G418 +Thialysine LIQUID	yku70_v3_R1_steve	01	11.0	6.01977380113	8715.36808099	251.791541417	254.0	6.08579802756	715770.997992	5282.38219571	43.0	7.20456588548	710866.991067	4928.88473578	3014	1426	137	135	160	167	146	876	9
DLR00018001	10	22	YBR083W	30	SD/MSG -ARG -HIS -LYS -URA +Canavanine +G418 +Thialysine LIQUID	yku70_v3_R1_steve	01	11.0	5.47011985409	8250.32649926	227.343640163	254.0	5.81045257299	685839.994146	6337.19120232	43.0	6.90372596196	682199.988437	6218.28589189	3147	1429	137	135	156	164	144	988	0
DLR00018001	10	23	YBR106W	30	SD/MSG -ARG -HIS -LYS -URA +Canavanine +G418 +Thialysine LIQUID	yku70_v3_R1_steve	01	11.0	5.00522222578	7801.96876695	306.320110356	254.0	5.37132419813	645352.990817	7855.11134879	43.0	6.4513392934	644213.987784	7864.91499362	3280	1429	137	135	151	157	139	1418	0
DLR00018001	10	24	YOR202W	30	SD/MSG -ARG -HIS -LYS -URA +Canavanine +G418 +Thialysine LIQUID	yku70_v3_R1_steve	01	11.0	5.38198527326	10839.3061894	370.763866904	254.0	5.71807788254	1045713.98949	11806.0376485	43.0	6.79396934379	1040537.98659	12949.5434658	3420	1429	137	135	158	163	142	346	0
DLR00018001	11	1	YOR202W	30	SD/MSG -ARG -HIS -LYS -URA +Canavanine +G418 +Thialysine LIQUID	yku70_v3_R1_steve	01	11.0	5.91781091632	12028.62922	297.192541753	254.0	5.85719799784	979010.990234	9343.30335007	43.0	6.94113265544	977513.985884	11078.8315916	290	1581	137	135	163	167	146	212	9
DLR00018001	11	2	YBR111C	30	SD/MSG -ARG -HIS -LYS -URA +Canavanine +G418 +Thialysine LIQUID	yku70_v3_R1_steve	01	11.0	5.46665792811	9224.49621152	199.204774619	254.0	5.79608425635	691546.994677	5064.56191724	43.0	6.88548814529	689003.989347	4453.2664917	422	1571	137	135	161	166	146	867	0
DLR00018001	11	3	YBR104W	30	SD/MSG -ARG -HIS -LYS -URA +Canavanine +G418 +Thialysine LIQUID	yku70_v3_R1_steve	01	11.0	5.43251171637	8803.28276256	216.855855087	254.0	5.79685342657	675604.995173	5642.5910042	43.0	6.87982722174	673415.989188	4582.67403198	552	1583	137	135	164	169	149	916	0
DLR00018001	11	4	YBR149W	30	SD/MSG -ARG -HIS -LYS -URA +Canavanine +G418 +Thialysine LIQUID	yku70_v3_R1_steve	01	11.0	5.89634667253	9065.19589555	245.010549822	254.0	6.00761072439	716058.996095	5841.21276318	43.0	7.10153976208	713935.989521	5682.13062761	691	1584	137	135	167	172	151	1095	0
DLR00018001	11	5	YBR090C	30	SD/MSG -ARG -HIS -LYS -URA +Canavanine +G418 +Thialysine LIQUID	yku70_v3_R1_steve	01	11.0	6.26047250759	9797.74322893	178.560702258	254.0	6.19000429273	784347.997828	4780.26453811	43.0	7.30181606676	781869.991214	5197.53710494	828	1573	137	135	168	173	151	990	0
DLR00018001	11	6	YBR209W	30	SD/MSG -ARG -HIS -LYS -URA +Canavanine +G418 +Thialysine LIQUID	yku70_v3_R1_steve	01	11.0	5.50339956358	8798.726887	186.902759619	254.0	5.91077100832	694746.887352	4166.48291226	43.0	6.94306794378	702488.989249	4535.64458483	963	1576	137	135	168	173	151	1148	0
DLR00018001	11	7	YAL065C	30	SD/MSG -ARG -HIS -LYS -URA +Canavanine +G418 +Thialysine LIQUID	yku70_v3_R1_steve	01	11.0	5.99057147827	9828.4359193	243.265620642	254.0	6.06340947991	819300.995833	5899.92912784	43.0	7.16274999419	817118.989279	5721.9502862	1105	1573	137	135	168	174	150	1029	0
DLR00018001	11	8	YBR208C	30	SD/MSG -ARG -HIS -LYS -URA +Canavanine +G418 +Thialysine LIQUID	yku70_v3_R1_steve	01	11.0	5.71594178377	8721.92287006	157.640923694	254.0	6.00944130597	728820.996447	5456.36496898	43.0	7.10722484022	722588.989871	5009.30107321	1245	1574	137	135	167	173	149	870	0
DLR00018001	11	9	YBL103C	30	SD/MSG -ARG -HIS -LYS -URA +Canavanine +G418 +Thialysine LIQUID	yku70_v3_R1_steve	01	11.0	4.83932794138	6690.99990851	167.674993349	254.0	5.40748641651	519209.994029	4651.91408049	43.0	6.45998591657	515960.990172	3714.24060578	1380	1573	137	135	162	169	148	1486	0
DLR00018001	11	10	YBR115C	30	SD/MSG -ARG -HIS -LYS -URA +Canavanine +G418 +Thialysine LIQUID	yku70_v3_R1_steve	01	11.0	0.5	681.999693046	108.715763731	254.0	12.0	28711.5759388	869.228478766	43.0	0.5	2842.99979536	537.496131074	1502	1565	137	135	-1	-1	-1	0	0
DLR00018001	11	11	YBR013C	30	SD/MSG -ARG -HIS -LYS -URA +Canavanine +G418 +Thialysine LIQUID	yku70_v3_R1_steve	01	11.0	5.82119185774	9841.52369647	171.659727333	254.0	6.05400587396	808868.995666	5383.27309856	43.0	7.1640366352	808588.989608	5329.71224153	1651	1576	137	135	166	171	148	1297	0
DLR00018001	11	12	YAL005C	30	SD/MSG -ARG -HIS -LYS -URA +Canavanine +G418 +Thialysine LIQUID	yku70_v3_R1_steve	01	11.0	5.78106147198	8808.57017646	211.862236456	254.0	5.9595008651	691336.997162	5018.53356729	43.0	7.07037028543	689249.990943	3879.66230007	1781	1576	137	135	161	167	145	1343	0
DLR00018001	11	13	YAL053W	30	SD/MSG -ARG -HIS -LYS -URA +Canavanine +G418 +Thialysine LIQUID	yku70_v3_R1_steve	01	11.0	6.12707654627	9970.91105561	205.618122771	254.0	6.22005294713	843176.998285	5201.00717231	43.0	7.35305464311	840102.991591	4442.94463102	1924	1572	137	135	166	170	147	1041	0
DLR00018001	11	14	YBR185C	30	SD/MSG -ARG -HIS -LYS -URA +Canavanine +G418 +Thialysine LIQUID	yku70_v3_R1_steve	01	11.0	5.52219598071	7506.76678274	184.407281367	254.0	6.03271103792	583278.999999	4496.6685935	43.0	7.14868232991	580515.995717	2136.67515463	2058	1563	137	135	159	166	145	1441	0
DLR00018001	11	15	YBR203W	30	SD/MSG -ARG -HIS -LYS -URA +Canavanine +G418 +Thialysine LIQUID	yku70_v3_R1_steve	01	11.0	5.65693305893	8229.08475982	163.49374393	254.0	5.98877351041	658284.998147	4775.63526786	43.0	7.09838584225	655227.99153	3686.17065979	2204	1574	137	135	160	166	145	1224	0
DLR00018001	11	16	YBR008C	30	SD/MSG -ARG -HIS -LYS -URA +Canavanine +G418 +Thialysine LIQUID	yku70_v3_R1_steve	01	11.0	5.58672206587	7820.13698119	133.930671354	254.0	5.94504496282	615974.997915	4640.36008417	43.0	7.04780465239	614672.99134	3782.0499744	2335	1567	137	135	159	165	144	1454	0
DLR00018001	11	17	YBR145W	30	SD/MSG -ARG -HIS -LYS -URA +Canavanine +G418 +Thialysine LIQUID	yku70_v3_R1_steve	01	11.0	5.80855871373	8242.38445257	148.679146961	254.0	6.08032064114	672215.998773	4730.26803886	43.0	7.19509242013	669579.991923	3998.6765301	2472	1571	137	135	161	167	146	1220	0
DLR00018001	11	18	YBR044C	30	SD/MSG -ARG -HIS -LYS -URA +Canavanine +G418 +Thialysine LIQUID	yku70_v3_R1_steve	01	11.0	5.51533199583	6990.77299103	116.801378546	254.0	6.0052103902	556239.999998	4155.48731896	43.0	7.17479867927	546446.903248	1865.68962387	2605	1564	137	135	159	166	145	1260	0
DLR00018001	11	19	YBR069C	30	SD/MSG -ARG -HIS -LYS -URA +Canavanine +G418 +Thialysine LIQUID	yku70_v3_R1_steve	01	11.0	5.96000270912	9145.29580261	172.595868088	254.0	6.15390853268	738336.998898	5609.76739122	43.0	7.29563215185	735124.992369	4680.92697928	2746	1570	137	135	161	167	146	1074	0
DLR00018001	11	20	YBR162C	30	SD/MSG -ARG -HIS -LYS -URA +Canavanine +G418 +Thialysine LIQUID	yku70_v3_R1_steve	01	11.0	5.76426815105	7829.42652826	150.11655363	254.0	6.07671893376	636697.999426	4153.80512884	43.0	7.20734474776	633837.992852	3470.79775416	2881	1562	137	135	161	168	147	1262	0
DLR00018001	11	21	YBR207W	30	SD/MSG -ARG -HIS -LYS -URA +Canavanine +G418 +Thialysine LIQUID	yku70_v3_R1_steve	01	11.0	5.95964226195	9230.91590945	177.16618729	254.0	6.15560248832	752947.998396	5338.9064707	43.0	7.30179144093	752091.991728	4911.30987504	3019	1573	137	135	159	165	146	1107	0
DLR00018001	11	22	YBR176W	30	SD/MSG -ARG -HIS -LYS -URA +Canavanine +G418 +Thialysine LIQUID	yku70_v3_R1_steve	01	11.0	5.99167154543	8269.55701737	256.905196258	254.0	6.12940241408	696516.99899	5078.67633872	43.0	7.25894662641	690663.992454	4256.09617965	3151	1561	137	135	157	163	144	916	0
DLR00018001	11	23	YBR092C	30	SD/MSG -ARG -HIS -LYS -URA +Canavanine +G418 +Thialysine LIQUID	yku70_v3_R1_steve	01	11.0	6.37137914042	9813.92773572	477.951205972	254.0	6.08719210389	907885.994065	8233.47172591	43.0	7.1800207948	902465.988245	8956.72156965	3287	1565	137	135	157	163	143	606	0
DLR00018001	11	24	YOR202W	30	SD/MSG -ARG -HIS -LYS -URA +Canavanine +G418 +Thialysine LIQUID	yku70_v3_R1_steve	01	11.0	6.02512726896	10362.8539365	414.27717435	254.0	5.7956092688	1052608.98934	11912.0609119	43.0	6.8671041041	1047964.98592	13157.7355357	3422	1561	137	135	159	164	142	435	7
DLR00018001	12	1	YOR202W	30	SD/MSG -ARG -HIS -LYS -URA +Canavanine +G418 +Thialysine LIQUID	yku70_v3_R1_steve	01	11.0	5.63315670439	11697.1456066	312.626187103	254.0	5.80817496635	953180.989711	10038.4592133	43.0	6.88634246645	951321.985701	11470.4664196	280	1715	137	135	163	167	146	187	16
DLR00018001	12	2	YBR094W	30	SD/MSG -ARG -HIS -LYS -URA +Canavanine +G418 +Thialysine LIQUID	yku70_v3_R1_steve	01	11.0	5.53559020956	9396.38034214	298.437499069	254.0	5.76824115242	737364.992782	6222.12906528	43.0	6.84910135774	733027.987751	6342.10224617	421	1713	137	135	162	167	145	645	0
DLR00018001	12	3	YAL026C	30	SD/MSG -ARG -HIS -LYS -URA +Canavanine +G418 +Thialysine LIQUID	yku70_v3_R1_steve	01	11.0	3.68227197116	2165.99994521	172.452251799	254.0	4.45680200976	163511.998129	5425.62289477	43.0	5.23275567164	146590.996619	1136.38698164	553	1712	137	135	154	161	144	784	0
DLR00018001	12	4	YBR050C	30	SD/MSG -ARG -HIS -LYS -URA +Canavanine +G418 +Thialysine LIQUID	yku70_v3_R1_steve	01	11.0	5.76020730889	8979.96151832	354.868426242	254.0	5.99068242154	710144.997122	5639.31870169	43.0	7.08882707065	705469.990491	4593.80047057	694	1715	137	135	167	172	151	897	0
DLR00018001	12	5	YBR218C	30	SD/MSG -ARG -HIS -LYS -URA +Canavanine +G418 +Thialysine LIQUID	yku70_v3_R1_steve	01	11.0	5.07368940795	7707.54930168	234.066289454	254.0	5.5606508048	598192.992817	5350.49850168	43.0	6.62448423165	594766.98857	5079.76371287	830	1711	137	135	165	171	151	1152	0
DLR00018001	12	6	YBR170C	30	SD/MSG -ARG -HIS -LYS -URA +Canavanine +G418 +Thialysine LIQUID	yku70_v3_R1_steve	01	11.0	0.5	1595.99996589	236.496864824	254.0	12.0	30382.4617947	1147.8123654	43.0	0.5	6778.99997726	1056.19021453	960	1697	137	135	-1	-1	-1	11	0
DLR00018001	12	7	YBR131W	30	SD/MSG -ARG -HIS -LYS -URA +Canavanine +G418 +Thialysine LIQUID	yku70_v3_R1_steve	01	11.0	0.5	872.999820943	128.399019937	254.0	12.0	30118.5	1277.3836633	43.0	0.5	3753.99986358	551.86034557	1092	1703	137	135	-1	-1	-1	4	0
DLR00018001	12	8	YBR205W	30	SD/MSG -ARG -HIS -LYS -URA +Canavanine +G418 +Thialysine LIQUID	yku70_v3_R1_steve	01	11.0	5.4155702144	8774.61882159	172.219850771	254.0	5.80758136849	686748.994968	4642.28548975	43.0	6.89172851072	682506.989772	4016.59546771	1237	1709	137	135	163	169	147	983	0
DLR00018001	12	9	YBR188C	30	SD/MSG -ARG -HIS -LYS -URA +Canavanine +G418 +Thialysine LIQUID	yku70_v3_R1_steve	01	11.0	5.69081197366	9434.60750762	166.996509433	254.0	6.0018155562	759539.996256	5581.88834852	43.0	7.10632230606	757763.990016	5021.84522159	1376	1709	137	135	165	170	147	1174	0
DLR00018001	12	10	YBL098W	30	SD/MSG -ARG -HIS -LYS -URA +Canavanine +G418 +Thialysine LIQUID	yku70_v3_R1_steve	01	11.0	4.98489184802	6924.95751926	106.594587385	254.0	5.51830937844	554895.992745	5873.42553534	43.0	6.57795414148	548527.988608	5485.39312137	1517	1712	137	135	163	169	147	1171	0
DLR00018001	12	11	YAR040C	30	SD/MSG -ARG -HIS -LYS -URA +Canavanine +G418 +Thialysine LIQUID	yku70_v3_R1_steve	01	11.0	5.28001105048	7013.90516694	162.361251625	254.0	5.70615747153	561835.995248	4950.41915345	43.0	6.78141258097	557191.98973	3934.04549238	1648	1708	137	135	162	168	146	1361	0
DLR00018001	12	12	YBR199W	30	SD/MSG -ARG -HIS -LYS -URA +Canavanine +G418 +Thialysine LIQUID	yku70_v3_R1_steve	01	11.0	6.13932433311	9756.93801887	286.359670877	254.0	6.19834241835	823775.997659	6142.23979994	43.0	7.32570639708	821226.990874	5845.11984718	1781	1707	137	135	165	170	147	1221	0
DLR00018001	12	13	YBR031W	30	SD/MSG -ARG -HIS -LYS -URA +Canavanine +G418 +Thialysine LIQUID	yku70_v3_R1_steve	01	11.0	5.38014831154	7856.3103729	191.364722599	254.0	5.72766461295	595961.996132	4751.38663483	43.0	6.81865882183	593752.990608	3510.24598319	1922	1704	137	135	156	162	141	1341	0
DLR00018001	12	14	YBR034C	30	SD/MSG -ARG -HIS -LYS -URA +Canavanine +G418 +Thialysine LIQUID	yku70_v3_R1_steve	01	11.0	5.22419859106	7382.4480844	235.402679703	254.0	5.6513211115	561490.995958	4740.13489695	43.0	6.72857482554	562223.990546	3471.53039339	2055	1705	137	135	157	163	143	1719	0
DLR00018001	12	15	YBL046W	30	SD/MSG -ARG -HIS -LYS -URA +Canavanine +G418 +Thialysine LIQUID	yku70_v3_R1_steve	01	11.0	6.11707588826	9039.54169787	162.02044885	254.0	6.23129960599	773652.99924	5317.61472902	43.0	7.36772175235	768459.992624	4454.52844742	2196	1702	137	135	164	169	146	935	0
DLR00018001	12	16	YBR165W	30	SD/MSG -ARG -HIS -LYS -URA +Canavanine +G418 +Thialysine LIQUID	yku70_v3_R1_steve	01	11.0	5.83215856633	7775.91565071	184.343380714	254.0	6.0709790295	651186.999084	5074.16768646	43.0	7.18476415338	645934.992423	3867.87188296	2332	1705	137	135	161	167	145	1090	0
DLR00018001	12	17	YBL019W	30	SD/MSG -ARG -HIS -LYS -URA +Canavanine +G418 +Thialysine LIQUID	yku70_v3_R1_steve	01	11.0	5.94428329536	8693.07569144	152.443611802	254.0	6.15533055335	735293.998611	5342.42610259	43.0	7.27960576872	732596.991634	4924.09540657	2473	1702	137	135	163	169	146	1206	0
DLR00018001	12	18	YBR129C	30	SD/MSG -ARG -HIS -LYS -URA +Canavanine +G418 +Thialysine LIQUID	yku70_v3_R1_steve	01	11.0	4.9607114329	6794.00001362	114.56045147	254.0	5.53101398124	515742.993998	5310.89238018	43.0	6.60515936536	517321.989079	5255.32806403	2603	1702	137	135	157	164	145	1878	0
DLR00018001	12	19	YBL106C	30	SD/MSG -ARG -HIS -LYS -URA +Canavanine +G418 +Thialysine LIQUID	yku70_v3_R1_steve	01	11.0	5.17841181255	6795.20147499	125.828483037	254.0	5.70359479714	531864.996017	4689.57487515	43.0	6.7815579913	530143.989897	4299.11837996	2743	1700	137	135	158	165	145	1503	0
DLR00018001	12	20	YBR071W	30	SD/MSG -ARG -HIS -LYS -URA +Canavanine +G418 +Thialysine LIQUID	yku70_v3_R1_steve	01	11.0	6.06706992581	8499.00061695	135.222548555	254.0	6.1993520071	696735.999758	4573.17864512	43.0	7.34802219391	692326.99367	3914.69391129	2877	1700	137	135	161	167	146	1049	0
DLR00018001	12	21	YBR204C	30	SD/MSG -ARG -HIS -LYS -URA +Canavanine +G418 +Thialysine LIQUID	yku70_v3_R1_steve	01	11.0	6.10827162293	8587.06426341	207.640950792	254.0	6.24665100832	697990.169453	4207.34759256	43.0	7.35736388405	701429.993495	4166.32075937	3013	1702	137	135	159	165	145	1134	0
DLR00018001	12	22	YBR073W	30	SD/MSG -ARG -HIS -LYS -URA +Canavanine +G418 +Thialysine LIQUID	yku70_v3_R1_steve	01	11.0	5.02956653007	6245.35776359	248.533322709	254.0	5.53445499397	503953.994186	5591.59577744	43.0	6.60310145271	498135.988981	4894.77271601	3155	1699	137	135	152	159	141	1055	0
DLR00018001	12	23	YBR028C	30	SD/MSG -ARG -HIS -LYS -URA +Canavanine +G418 +Thialysine LIQUID	yku70_v3_R1_steve	01	11.0	5.71503097972	8189.72287895	437.549616504	254.0	5.77543240299	710015.99255	7423.971897	43.0	6.94887227212	685473.154043	6016.7047396	3290	1699	137	135	152	158	140	766	0
DLR00018001	12	24	YOR202W	30	SD/MSG -ARG -HIS -LYS -URA +Canavanine +G418 +Thialysine LIQUID	yku70_v3_R1_steve	01	11.0	5.3311070295	10032.3729118	417.554080281	254.0	5.6195795329	1003276.98939	12553.0794058	43.0	6.69051684133	997158.986663	13710.6679371	3420	1696	137	135	158	163	141	326	0
DLR00018001	13	1	YOR202W	30	SD/MSG -ARG -HIS -LYS -URA +Canavanine +G418 +Thialysine LIQUID	yku70_v3_R1_steve	01	11.0	5.1731382659	11902.139254	231.944261875	254.0	5.66259424356	927015.989469	10246.4474043	43.0	6.74267141849	924638.986403	11536.94233	285	1855	137	135	161	166	145	152	14
DLR00018001	13	2	YBR144C	30	SD/MSG -ARG -HIS -LYS -URA +Canavanine +G418 +Thialysine LIQUID	yku70_v3_R1_steve	01	11.0	5.27052878974	8687.0052599	234.367281303	254.0	5.6074346927	675493.991308	6823.43571739	43.0	6.67948523353	671995.987007	7014.41990277	418	1849	137	135	161	166	146	745	4
DLR00018001	13	3	YBR150C	30	SD/MSG -ARG -HIS -LYS -URA +Canavanine +G418 +Thialysine LIQUID	yku70_v3_R1_steve	01	11.0	5.218456344	8910.87531756	215.097127227	254.0	5.70036663631	657716.994347	5231.49402851	43.0	6.78526419897	655092.989095	4581.8290931	556	1849	137	135	162	167	147	856	0
DLR00018001	13	4	YBR076W	30	SD/MSG -ARG -HIS -LYS -URA +Canavanine +G418 +Thialysine LIQUID	yku70_v3_R1_steve	01	11.0	4.67049464165	4931.11455031	238.57169471	254.0	5.16781826108	375120.993204	5891.62719135	43.0	6.16745943167	366511.988825	4623.34641601	691	1853	137	135	163	169	150	1167	0
DLR00018001	13	5	YBR095C	30	SD/MSG -ARG -HIS -LYS -URA +Canavanine +G418 +Thialysine LIQUID	yku70_v3_R1_steve	01	11.0	5.37995677839	9569.3865662	247.881214284	254.0	5.59640993953	689116.991991	6423.3062842	43.0	6.67660320907	685117.988074	6377.02885584	839	1848	137	135	159	165	144	640	0
DLR00018001	13	6	YAL019W	30	SD/MSG -ARG -HIS -LYS -URA +Canavanine +G418 +Thialysine LIQUID	yku70_v3_R1_steve	01	11.0	5.51341654915	8154.31472847	219.277653215	254.0	5.83757138931	642421.996239	4824.83388246	43.0	6.91332530779	636367.990196	3732.85563529	974	1853	137	135	166	172	150	922	0
DLR00018001	13	7	YBL063W	30	SD/MSG -ARG -HIS -LYS -URA +Canavanine +G418 +Thialysine LIQUID	yku70_v3_R1_steve	01	11.0	5.65237542512	9409.40510866	258.398448127	254.0	5.87271019752	745015.994515	6273.37327608	43.0	6.9674320846	742262.988774	5549.6528587	1109	1845	137	135	166	171	148	1056	0
DLR00018001	13	8	YBR012C	30	SD/MSG -ARG -HIS -LYS -URA +Canavanine +G418 +Thialysine LIQUID	yku70_v3_R1_steve	01	11.0	6.04281899354	8757.36004887	176.850643535	254.0	6.10669493506	713762.99816	5334.3205399	43.0	7.21308284552	709567.991007	4733.3029611	1239	1846	137	135	166	171	148	1029	0
DLR00018001	13	9	YBR186W	30	SD/MSG -ARG -HIS -LYS -URA +Canavanine +G418 +Thialysine LIQUID	yku70_v3_R1_steve	01	11.0	5.87985388825	9343.55249938	189.916978997	254.0	6.08312945645	737222.997605	5603.91904958	43.0	7.20038906598	734066.990705	4877.01307204	1378	1847	137	135	163	169	146	1105	0
DLR00018001	13	10	YBR054W	30	SD/MSG -ARG -HIS -LYS -URA +Canavanine +G418 +Thialysine LIQUID	yku70_v3_R1_steve	01	11.0	5.6712341295	8501.15096667	128.622018053	254.0	5.94732560987	676878.996177	5022.64373173	43.0	7.05530306305	676005.989886	4676.49089487	1512	1845	137	135	163	168	146	1428	0
DLR00018001	13	11	YBR178W	30	SD/MSG -ARG -HIS -LYS -URA +Canavanine +G418 +Thialysine LIQUID	yku70_v3_R1_steve	01	11.0	6.27470670039	10384.0562993	275.519097866	254.0	6.2462192878	844693.998365	5854.79463622	43.0	7.39371762609	843036.991754	5318.07155157	1654	1853	137	135	163	168	145	1090	0
DLR00018001	13	12	YBL057C	30	SD/MSG -ARG -HIS -LYS -URA +Canavanine +G418 +Thialysine LIQUID	yku70_v3_R1_steve	01	11.0	5.78223661752	8859.6600969	209.272217146	254.0	5.96526397787	736531.995201	5498.69303	43.0	7.07424088902	734006.989232	5203.06977662	1786	1848	137	135	164	169	146	1295	0
DLR00018001	13	13	YBR172C	30	SD/MSG -ARG -HIS -LYS -URA +Canavanine +G418 +Thialysine LIQUID	yku70_v3_R1_steve	01	11.0	5.37475044021	8418.49325685	254.441819301	254.0	5.7915345632	663037.1143	4611.14886656	43.0	6.83548418854	671267.98963	4330.21482674	1930	1848	137	135	160	166	144	1311	0
DLR00018001	13	14	YBR026C	30	SD/MSG -ARG -HIS -LYS -URA +Canavanine +G418 +Thialysine LIQUID	yku70_v3_R1_steve	01	11.0	4.21703842355	3607.99994089	127.331032914	254.0	4.73562565097	226888.997693	4745.6111889	43.0	5.69731360018	217937.075703	1342.07115609	2065	1844	137	135	140	150	136	1524	0
DLR00018001	13	15	YBR212W	30	SD/MSG -ARG -HIS -LYS -URA +Canavanine +G418 +Thialysine LIQUID	yku70_v3_R1_steve	01	11.0	6.00724603463	9649.50042655	155.073389867	254.0	6.16114346539	795860.997809	5219.04404692	43.0	7.29281815761	793976.991251	4765.15369702	2201	1843	137	135	162	167	145	1123	0
DLR00018001	13	16	YBR128C	30	SD/MSG -ARG -HIS -LYS -URA +Canavanine +G418 +Thialysine LIQUID	yku70_v3_R1_steve	01	11.0	5.88269907368	8669.67476305	167.046734251	254.0	6.16630883369	705384.999529	4701.74876322	43.0	7.30614201413	702990.993342	3110.19903884	2335	1839	137	135	160	166	145	1278	0
DLR00018001	13	17	YAR002W	30	SD/MSG -ARG -HIS -LYS -URA +Canavanine +G418 +Thialysine LIQUID	yku70_v3_R1_steve	01	11.0	5.66274813217	8013.95440937	167.591049508	254.0	5.85316645921	613696.996777	4426.52716918	43.0	6.94814819955	612924.990555	3714.80075859	2471	1851	137	135	155	162	141	1354	0
DLR00018001	13	18	YBL055C	30	SD/MSG -ARG -HIS -LYS -URA +Canavanine +G418 +Thialysine LIQUID	yku70_v3_R1_steve	01	11.0	5.5446938941	7454.59034565	110.912280599	254.0	5.95164506871	607725.998258	4426.67426118	43.0	7.0530229675	605254.991496	3883.64095636	2605	1837	137	135	160	167	146	1323	0
DLR00018001	13	19	YBR001C	30	SD/MSG -ARG -HIS -LYS -URA +Canavanine +G418 +Thialysine LIQUID	yku70_v3_R1_steve	01	11.0	5.64699623379	8056.71271354	169.246539878	254.0	6.03574757572	648931.99893	4650.71360344	43.0	7.15523145193	648188.992225	3679.81301795	2742	1845	137	135	160	166	146	1409	0
DLR00018001	13	20	YAL030W	30	SD/MSG -ARG -HIS -LYS -URA +Canavanine +G418 +Thialysine LIQUID	yku70_v3_R1_steve	01	11.0	6.10009505455	8923.59423254	139.734724627	254.0	6.25327814858	740362.999742	4954.88991464	43.0	7.54846405549	721973.996015	3087.28110959	2874	1835	137	135	161	167	146	1040	0
DLR00018001	13	21	YAL043C-A	30	SD/MSG -ARG -HIS -LYS -URA +Canavanine +G418 +Thialysine LIQUID	yku70_v3_R1_steve	01	11.0	5.89758263146	8249.83050082	166.182684041	254.0	6.1613446208	676840.99988	4240.05053558	43.0	7.30352699231	677293.993653	2923.31810962	3018	1843	137	135	158	164	145	1461	0
DLR00018001	13	22	YBL013W	30	SD/MSG -ARG -HIS -LYS -URA +Canavanine +G418 +Thialysine LIQUID	yku70_v3_R1_steve	01	11.0	5.95356165742	8169.64310097	183.879510846	254.0	6.00046356697	686170.99654	6021.7914836	43.0	7.10161078006	678635.989678	5786.65735727	3150	1831	137	135	155	161	141	802	0
DLR00018001	13	23	YAL051W	30	SD/MSG -ARG -HIS -LYS -URA +Canavanine +G418 +Thialysine LIQUID	yku70_v3_R1_steve	01	11.0	6.41543358886	10625.3350716	406.865193833	254.0	6.18506852674	970912.993693	9078.46964742	43.0	7.44693089337	936619.24153	8418.97813587	3287	1835	137	135	157	162	141	541	0
DLR00018001	13	24	YOR202W	30	SD/MSG -ARG -HIS -LYS -URA +Canavanine +G418 +Thialysine LIQUID	yku70_v3_R1_steve	01	11.0	4.9967201993	10351.0733529	383.211674141	254.0	5.52638798311	991122.990273	12474.9601097	43.0	6.59727732531	985423.98786	13440.1320547	3426	1833	137	135	157	162	141	309	15
DLR00018001	14	1	YOR202W	30	SD/MSG -ARG -HIS -LYS -URA +Canavanine +G418 +Thialysine LIQUID	yku70_v3_R1_steve	01	11.0	5.48108832015	11912.7563789	285.066312589	254.0	5.77601488822	930760.989503	10051.7384416	43.0	6.8575305573	929188.985631	11559.0423222	284	1990	137	135	162	166	145	154	8
DLR00018001	14	2	YBL075C	30	SD/MSG -ARG -HIS -LYS -URA +Canavanine +G418 +Thialysine LIQUID	yku70_v3_R1_steve	01	11.0	5.39983593633	9710.34360541	186.096056293	254.0	5.77801410784	755148.991938	6792.84081738	43.0	6.9544809476	732775.159481	5812.76553923	417	1986	137	135	162	166	146	748	0
DLR00018001	14	3	YBR162W-A	30	SD/MSG -ARG -HIS -LYS -URA +Canavanine +G418 +Thialysine LIQUID	yku70_v3_R1_steve	01	11.0	5.78559379579	9976.26121824	249.317434736	254.0	6.03689508527	760628.996615	5188.69283401	43.0	7.14578283081	760979.990394	4964.31374506	556	1983	137	135	165	169	149	983	0
DLR00018001	14	4	YBR108W	30	SD/MSG -ARG -HIS -LYS -URA +Canavanine +G418 +Thialysine LIQUID	yku70_v3_R1_steve	01	11.0	5.56706185875	8151.24918238	344.846183133	254.0	5.86160465109	619737.996864	4863.21358802	43.0	6.94578903246	619506.990421	3700.74499913	697	1985	137	135	165	171	151	1316	0
DLR00018001	14	5	YBL100C	30	SD/MSG -ARG -HIS -LYS -URA +Canavanine +G418 +Thialysine LIQUID	yku70_v3_R1_steve	01	11.0	5.66651616706	7794.37324904	204.864295344	254.0	5.91821410141	604766.997393	4607.31350861	43.0	6.99802825142	598506.990855	3769.21595019	836	1980	137	135	166	172	151	954	0
DLR00018001	14	6	YAL067C	30	SD/MSG -ARG -HIS -LYS -URA +Canavanine +G418 +Thialysine LIQUID	yku70_v3_R1_steve	01	11.0	5.843265995	8046.39242729	213.288105917	254.0	6.01514003131	629004.998473	4724.38475816	43.0	7.10372503895	622042.99155	3981.01289498	969	1986	137	135	166	172	150	892	0
DLR00018001	14	7	YBR064W	30	SD/MSG -ARG -HIS -LYS -URA +Canavanine +G418 +Thialysine LIQUID	yku70_v3_R1_steve	01	11.0	6.04521851963	9082.42882948	208.305206008	254.0	6.10926089399	712804.998308	5362.60419109	43.0	7.22102817897	709574.991125	4608.46425088	1100	1978	137	135	166	171	149	1020	9
DLR00018001	14	8	YBR147W	30	SD/MSG -ARG -HIS -LYS -URA +Canavanine +G418 +Thialysine LIQUID	yku70_v3_R1_steve	01	11.0	5.91848471336	8881.07207183	185.302480441	254.0	6.01505085981	692266.997354	5498.14456711	43.0	7.117743233	688874.990379	4643.19208809	1242	1984	137	135	163	169	147	1057	0
DLR00018001	14	9	YBR053C	30	SD/MSG -ARG -HIS -LYS -URA +Canavanine +G418 +Thialysine LIQUID	yku70_v3_R1_steve	01	11.0	5.61070675287	8430.15536068	162.020706934	254.0	5.97002881899	644423.99766	4449.59147752	43.0	7.08280915672	644648.990998	3745.69277147	1377	1981	137	135	161	167	144	1449	0
DLR00018001	14	10	YBL053W	30	SD/MSG -ARG -HIS -LYS -URA +Canavanine +G418 +Thialysine LIQUID	yku70_v3_R1_steve	01	11.0	5.92365695669	8892.39325255	183.802495371	254.0	6.09199772331	720477.997726	5173.88311626	43.0	7.21115262544	717873.99104	4748.43621391	1509	1983	137	135	163	169	146	1235	0
DLR00018001	14	11	YAR028W	30	SD/MSG -ARG -HIS -LYS -URA +Canavanine +G418 +Thialysine LIQUID	yku70_v3_R1_steve	01	11.0	5.81292130759	8751.88695616	166.659851358	254.0	6.04621066844	724751.997135	5083.14118623	43.0	7.15643004042	723392.990564	4517.32443847	1648	1984	137	135	163	169	147	1352	0
DLR00018001	14	12	YAL017W	30	SD/MSG -ARG -HIS -LYS -URA +Canavanine +G418 +Thialysine LIQUID	yku70_v3_R1_steve	01	11.0	5.86034842834	9195.61146895	301.052346909	254.0	6.10074450302	775981.997833	5074.5919376	43.0	7.21904512844	773900.991433	4049.53662817	1784	1985	137	135	165	170	147	1229	0
DLR00018001	14	13	YBR122C	30	SD/MSG -ARG -HIS -LYS -URA +Canavanine +G418 +Thialysine LIQUID	yku70_v3_R1_steve	01	11.0	0.5	1075.99990621	159.580849493	254.0	12.0	29062.7038955	978.312893857	43.0	12.0	4242.6	1297.02256863	1912	1971	137	135	-1	-1	-1	0	0
DLR00018001	14	14	YAL056W	30	SD/MSG -ARG -HIS -LYS -URA +Canavanine +G418 +Thialysine LIQUID	yku70_v3_R1_steve	01	11.0	5.66970602979	8794.19205973	138.566268647	254.0	6.0688885256	764797.996469	5881.61552409	43.0	7.17152791864	761769.989831	5727.30056522	2061	1978	137	135	165	171	147	1083	0
DLR00018001	14	15	YBL027W	30	SD/MSG -ARG -HIS -LYS -URA +Canavanine +G418 +Thialysine LIQUID	yku70_v3_R1_steve	01	11.0	5.80865822339	8141.39947588	152.955205689	254.0	5.94438844217	691330.995244	6904.75406051	43.0	7.04870296958	688047.988757	6705.86814126	2193	1974	137	135	161	167	144	1295	0
DLR00018001	14	16	YAR047C	30	SD/MSG -ARG -HIS -LYS -URA +Canavanine +G418 +Thialysine LIQUID	yku70_v3_R1_steve	01	11.0	5.6461638909	7951.21863197	115.09469587	254.0	6.03137345856	663625.9983	4981.86205629	43.0	7.14188607727	662301.991365	4218.42977155	2334	1974	137	135	160	166	145	1405	0
DLR00018001	14	17	YBR105C	30	SD/MSG -ARG -HIS -LYS -URA +Canavanine +G418 +Thialysine LIQUID	yku70_v3_R1_steve	01	11.0	5.95913154436	7798.0511314	153.847020931	254.0	6.1546944252	646873.99986	5087.29570018	43.0	7.28044898473	644207.993742	4097.6640795	2471	1981	137	135	160	166	145	1271	0
DLR00018001	14	18	YAL066W	30	SD/MSG -ARG -HIS -LYS -URA +Canavanine +G418 +Thialysine LIQUID	yku70_v3_R1_steve	01	11.0	5.57042300214	7775.59050221	189.187406752	254.0	5.96910230466	623886.998414	4858.52614811	43.0	7.08064154656	622019.991905	3902.06286288	2608	1979	137	135	158	165	144	1354	0
DLR00018001	14	19	YBR103W	30	SD/MSG -ARG -HIS -LYS -URA +Canavanine +G418 +Thialysine LIQUID	yku70_v3_R1_steve	01	11.0	5.74588800691	7573.02433928	166.82155436	254.0	6.02468171348	640239.998385	5187.29366728	43.0	7.13287286498	635408.99139	4630.72671858	2745	1979	137	135	162	168	146	1185	0
DLR00018001	14	20	YBL082C	30	SD/MSG -ARG -HIS -LYS -URA +Canavanine +G418 +Thialysine LIQUID	yku70_v3_R1_steve	01	11.0	6.01172001526	8938.03283603	142.625693911	254.0	6.24610303002	739183.999864	4798.61366461	43.0	7.39822204886	737033.993895	3621.3725878	2876	1976	137	135	161	167	146	1222	0
DLR00018001	14	21	YBL079W	30	SD/MSG -ARG -HIS -LYS -URA +Canavanine +G418 +Thialysine LIQUID	yku70_v3_R1_steve	01	11.0	5.49330832849	7133.13368477	240.396556863	254.0	5.85110867681	563834.998101	4827.43542749	43.0	6.94202103013	558107.99166	3466.02365185	3022	1972	137	135	154	160	142	994	0
DLR00018001	14	22	YBR116C	30	SD/MSG -ARG -HIS -LYS -URA +Canavanine +G418 +Thialysine LIQUID	yku70_v3_R1_steve	01	11.0	5.9743543483	8254.63954204	235.926670455	254.0	6.09524950471	709051.998091	5241.26343888	43.0	7.21991246894	703267.991478	4655.31220019	3154	1970	137	135	156	162	143	998	0
DLR00018001	14	23	YBR157C	30	SD/MSG -ARG -HIS -LYS -URA +Canavanine +G418 +Thialysine LIQUID	yku70_v3_R1_steve	01	11.0	6.16139884334	9278.14567407	308.775899535	254.0	6.01308979522	833903.993731	7516.74094117	43.0	7.10828570172	826954.987892	7894.22871459	3289	1973	137	135	155	159	140	630	0
DLR00018001	14	24	YOR202W	30	SD/MSG -ARG -HIS -LYS -URA +Canavanine +G418 +Thialysine LIQUID	yku70_v3_R1_steve	01	11.0	5.17546004078	10446.2449973	341.334274423	254.0	5.62915751972	988962.989539	12334.3074142	43.0	6.69986258007	984845.986446	13477.2132427	3421	1971	137	135	157	162	141	404	0
DLR00018001	15	1	YOR202W	30	SD/MSG -ARG -HIS -LYS -URA +Canavanine +G418 +Thialysine LIQUID	yku70_v3_R1_steve	01	11.0	6.1955854195	11785.1190129	497.201938318	254.0	5.8297378057	943148.989603	10778.07145	43.0	6.9101775123	941183.985278	12240.7136508	287	2126	137	135	160	164	144	126	19
DLR00018001	15	2	YBR014C	30	SD/MSG -ARG -HIS -LYS -URA +Canavanine +G418 +Thialysine LIQUID	yku70_v3_R1_steve	01	11.0	5.72960481469	9420.43655908	262.292207724	254.0	5.81966540538	731420.992441	7017.72341311	43.0	6.90600714342	727798.987205	7301.54367396	420	2132	137	135	161	165	146	484	0
DLR00018001	15	3	YBL009W	30	SD/MSG -ARG -HIS -LYS -URA +Canavanine +G418 +Thialysine LIQUID	yku70_v3_R1_steve	01	11.0	5.31156699675	8321.54776754	201.038581077	254.0	5.72961422728	615592.994341	5595.75746633	43.0	6.80741980823	612031.988499	4985.1038963	563	2120	137	135	161	166	148	859	0
DLR00018001	15	4	YBR215W	30	SD/MSG -ARG -HIS -LYS -URA +Canavanine +G418 +Thialysine LIQUID	yku70_v3_R1_steve	01	11.0	5.60082340198	8331.01584136	225.521669785	254.0	5.79437391101	628030.994267	6270.57008339	43.0	6.88175140134	625540.988142	5663.31652438	693	2128	137	135	164	169	149	1023	3
DLR00018001	15	5	YBR067C	30	SD/MSG -ARG -HIS -LYS -URA +Canavanine +G418 +Thialysine LIQUID	yku70_v3_R1_steve	01	11.0	5.91446879036	8745.78164349	452.772870701	254.0	5.9473563839	657503.997115	5433.5894392	43.0	7.04203848101	652156.990606	4549.61612022	842	2124	137	135	163	168	149	873	0
DLR00018001	15	6	YBR061C	30	SD/MSG -ARG -HIS -LYS -URA +Canavanine +G418 +Thialysine LIQUID	yku70_v3_R1_steve	01	11.0	5.67192343149	8446.83115392	240.7375615	254.0	5.9386854867	636369.997693	5139.46819296	43.0	7.04326090774	632140.990918	3855.05808539	972	2123	137	135	162	168	148	942	0
DLR00018001	15	7	YBR040W	30	SD/MSG -ARG -HIS -LYS -URA +Canavanine +G418 +Thialysine LIQUID	yku70_v3_R1_steve	01	11.0	5.93697470654	9246.33294609	171.59990095	254.0	6.09301454948	709170.998414	5001.2165497	43.0	7.20819477572	706906.991489	4098.72230955	1112	2123	137	135	163	169	148	1090	0
DLR00018001	15	8	YBR187W	30	SD/MSG -ARG -HIS -LYS -URA +Canavanine +G418 +Thialysine LIQUID	yku70_v3_R1_steve	01	11.0	5.33268655212	7422.24156987	157.550137593	254.0	5.75927621229	533764.997169	4755.37246794	43.0	6.84730077708	533391.990825	3991.86835936	1243	2125	137	135	157	164	146	1556	0
DLR00018001	15	9	YBR183W	30	SD/MSG -ARG -HIS -LYS -URA +Canavanine +G418 +Thialysine LIQUID	yku70_v3_R1_steve	01	11.0	6.04197075118	9673.165046	167.041043367	254.0	6.19092395874	780146.998449	4772.35314023	43.0	7.3280384028	778317.991672	4627.14800087	1382	2120	137	135	163	169	148	1135	0
DLR00018001	15	10	YBR024W	30	SD/MSG -ARG -HIS -LYS -URA +Canavanine +G418 +Thialysine LIQUID	yku70_v3_R1_steve	01	11.0	5.45940416928	8488.6954498	131.479657666	254.0	5.86611344179	684065.99501	4966.55107813	43.0	6.96282042294	683611.989285	4865.29926342	1517	2121	137	135	161	167	147	1415	0
DLR00018001	15	11	YBR200W	30	SD/MSG -ARG -HIS -LYS -URA +Canavanine +G418 +Thialysine LIQUID	yku70_v3_R1_steve	01	11.0	0.5	668.999641886	99.4765815816	254.0	12.0	28125.9824665	403.937106301	43.0	0.5	3415.9998181	499.843730145	1645	2113	137	135	-1	-1	-1	7	0
DLR00018001	15	12	YAL060W	30	SD/MSG -ARG -HIS -LYS -URA +Canavanine +G418 +Thialysine LIQUID	yku70_v3_R1_steve	01	11.0	5.77358245373	9306.81757908	186.196262949	254.0	6.01433951916	783790.996028	5264.85376702	43.0	7.11774773969	782951.989936	4888.86919349	1787	2116	137	135	162	168	146	1271	0
DLR00018001	15	13	YBR221C	30	SD/MSG -ARG -HIS -LYS -URA +Canavanine +G418 +Thialysine LIQUID	yku70_v3_R1_steve	01	11.0	5.40944974906	8534.79130454	182.315080297	254.0	5.69216522533	703779.992616	7041.88888085	43.0	6.86997139993	681112.206866	5123.48006468	1934	2120	137	135	159	165	145	1600	0
DLR00018001	15	14	YBR138C	30	SD/MSG -ARG -HIS -LYS -URA +Canavanine +G418 +Thialysine LIQUID	yku70_v3_R1_steve	01	11.0	5.85234710821	9054.52974929	186.042804026	254.0	6.08044510423	763566.997187	4956.49164927	43.0	7.19215967249	762684.99051	4629.28689716	2063	2116	137	135	160	166	145	1328	0
DLR00018001	15	15	YBR222C	30	SD/MSG -ARG -HIS -LYS -URA +Canavanine +G418 +Thialysine LIQUID	yku70_v3_R1_steve	01	11.0	5.93620209933	9005.26753467	217.608220995	254.0	6.15750105236	769511.998429	4977.95184252	43.0	7.27866360877	769196.991389	4385.94357923	2199	2118	137	135	160	166	145	1269	0
DLR00018001	15	16	YBL086C	30	SD/MSG -ARG -HIS -LYS -URA +Canavanine +G418 +Thialysine LIQUID	yku70_v3_R1_steve	01	11.0	5.27556486062	7160.10574901	144.287392408	254.0	5.80230624756	599666.996078	4460.29275336	43.0	6.9592173851	587106.42079	3048.17673322	2334	2111	137	135	159	165	145	1545	0
DLR00018001	15	17	YBR139W	30	SD/MSG -ARG -HIS -LYS -URA +Canavanine +G418 +Thialysine LIQUID	yku70_v3_R1_steve	01	11.0	6.01624514259	9727.3128137	167.648899554	254.0	6.18529018706	803584.998058	5081.43930826	43.0	7.32419443304	802788.991378	4870.10301222	2476	2115	137	135	159	166	145	1198	0
DLR00018001	15	18	YAL029C	30	SD/MSG -ARG -HIS -LYS -URA +Canavanine +G418 +Thialysine LIQUID	yku70_v3_R1_steve	01	11.0	5.8935699376	8786.81698638	154.658426917	254.0	6.1743197231	719669.99945	4550.9657975	43.0	7.31395011652	716786.993034	3586.34093044	2607	2111	137	135	159	166	145	1176	0
DLR00018001	15	19	YBR121C	30	SD/MSG -ARG -HIS -LYS -URA +Canavanine +G418 +Thialysine LIQUID	yku70_v3_R1_steve	01	11.0	5.6195756322	7352.79369255	195.586676885	254.0	5.89714433812	557480.999278	4024.90741416	43.0	7.00432893286	556938.992796	2235.86787193	2745	2114	137	135	152	160	142	1670	0
DLR00018001	15	20	YBL032W	30	SD/MSG -ARG -HIS -LYS -URA +Canavanine +G418 +Thialysine LIQUID	yku70_v3_R1_steve	01	11.0	5.3517056695	7526.77398851	145.413737853	254.0	5.66072482739	573780.994486	5031.10869538	43.0	6.75162664727	573448.988914	4466.66567499	2881	2109	137	135	153	160	141	1452	0
DLR00018001	15	21	YBL048W	30	SD/MSG -ARG -HIS -LYS -URA +Canavanine +G418 +Thialysine LIQUID	yku70_v3_R1_steve	01	11.0	5.7845587169	8696.84721458	194.307855538	254.0	6.00545375157	738245.995985	5332.24347127	43.0	7.20615885036	722854.773856	4285.34867692	3017	2114	137	135	159	165	146	1254	0
DLR00018001	15	22	YBL054W	30	SD/MSG -ARG -HIS -LYS -URA +Canavanine +G418 +Thialysine LIQUID	yku70_v3_R1_steve	01	11.0	5.73201686058	8343.34039778	289.039264297	254.0	5.96842303092	727734.995748	5718.1643744	43.0	7.07540913254	722850.989639	5200.30875942	3154	2103	137	135	157	162	144	1007	0
DLR00018001	15	23	YAR018C	30	SD/MSG -ARG -HIS -LYS -URA +Canavanine +G418 +Thialysine LIQUID	yku70_v3_R1_steve	01	11.0	5.40620729124	8068.64868642	355.66361945	254.0	5.60333727425	690353.991554	7156.16826299	43.0	6.69510033849	688845.987594	6828.55046105	3282	2106	137	135	152	157	140	1415	0
DLR00018001	15	24	YOR202W	30	SD/MSG -ARG -HIS -LYS -URA +Canavanine +G418 +Thialysine LIQUID	yku70_v3_R1_steve	01	11.0	6.03864537518	10667.8106156	561.405577878	254.0	5.80572110317	1067722.98897	12761.1252365	43.0	6.96976000231	1024976.49561	11697.1227244	3422	2104	137	135	159	163	142	440	0
DLR00018001	16	1	YOR202W	30	SD/MSG -ARG -HIS -LYS -URA +Canavanine +G418 +Thialysine LIQUID	yku70_v3_R1_steve	01	11.0	5.16276759733	10738.9114807	264.695837863	254.0	5.35000128823	738812.989533	10731.0164133	43.0	6.39917214979	727451.987643	11063.2626516	273	2260	137	135	159	163	145	81	49
DLR00018001	16	2	YOR202W	30	SD/MSG -ARG -HIS -LYS -URA +Canavanine +G418 +Thialysine LIQUID	yku70_v3_R1_steve	01	11.0	5.76708958587	9117.5377017	246.557909562	254.0	5.46608778377	652854.987665	11750.8241984	43.0	6.53612962265	642708.983351	13032.3767547	410	2258	137	135	162	166	149	159	58
DLR00018001	16	3	YOR202W	30	SD/MSG -ARG -HIS -LYS -URA +Canavanine +G418 +Thialysine LIQUID	yku70_v3_R1_steve	01	11.0	5.53303450099	9665.36970993	177.256418892	254.0	5.71161475731	632860.992461	9708.60760484	43.0	6.76358937652	626537.987367	10490.1808822	543	2266	137	135	162	167	151	434	16
DLR00018001	16	4	YOR202W	30	SD/MSG -ARG -HIS -LYS -URA +Canavanine +G418 +Thialysine LIQUID	yku70_v3_R1_steve	01	11.0	5.69979355065	9070.47830585	161.175395877	254.0	5.88062932953	564932.380387	5822.8721198	43.0	6.89801188407	565733.990005	4978.44244055	684	2265	137	135	162	168	151	479	16
DLR00018001	16	5	YOR202W	30	SD/MSG -ARG -HIS -LYS -URA +Canavanine +G418 +Thialysine LIQUID	yku70_v3_R1_steve	01	11.0	5.95642105776	7900.729555	177.44752132	254.0	5.90208564896	518181.998666	4692.42062872	43.0	6.96980702536	505019.991579	3488.96531427	846	2249	137	135	165	170	152	252	6
DLR00018001	16	6	YOR202W	30	SD/MSG -ARG -HIS -LYS -URA +Canavanine +G418 +Thialysine LIQUID	yku70_v3_R1_steve	01	11.0	6.9580992393	8480.79445019	207.747132666	254.0	6.22855913075	544177.140671	5258.79961147	43.0	7.12624894167	545168.991481	7299.9877021	965	2253	137	135	165	170	151	262	0
DLR00018001	16	7	YOR202W	30	SD/MSG -ARG -HIS -LYS -URA +Canavanine +G418 +Thialysine LIQUID	yku70_v3_R1_steve	01	11.0	5.91932954558	8075.04559181	134.063601028	254.0	5.91594140931	536764.998576	4534.76419256	43.0	6.98864840289	523505.99129	3435.94672553	1094	2255	137	135	164	170	150	318	2
DLR00018001	16	8	YOR202W	30	SD/MSG -ARG -HIS -LYS -URA +Canavanine +G418 +Thialysine LIQUID	yku70_v3_R1_steve	01	11.0	5.50404964624	8407.78120955	106.748016572	254.0	5.88456106591	562128.998371	4355.583434	43.0	6.98633125663	550305.991963	3135.3848842	1230	2255	137	135	163	169	149	366	2
DLR00018001	16	9	YOR202W	30	SD/MSG -ARG -HIS -LYS -URA +Canavanine +G418 +Thialysine LIQUID	yku70_v3_R1_steve	01	11.0	6.67528419306	8055.32820957	153.766667465	254.0	6.04799775713	586824.99762	4998.40281483	43.0	7.14094458375	577074.991523	6232.65688541	1376	2253	137	135	164	169	150	433	3
DLR00018001	16	10	YOR202W	30	SD/MSG -ARG -HIS -LYS -URA +Canavanine +G418 +Thialysine LIQUID	yku70_v3_R1_steve	01	11.0	6.45606902622	8790.64540243	151.125915105	254.0	5.93808975992	649814.995278	4575.49153312	43.0	7.02376685597	641818.988996	5341.97695969	1512	2257	137	135	160	166	147	513	1
DLR00018001	16	11	YOR202W	30	SD/MSG -ARG -HIS -LYS -URA +Canavanine +G418 +Thialysine LIQUID	yku70_v3_R1_steve	01	11.0	5.41777309021	8678.65120831	79.3118455706	254.0	5.85569494196	647508.996347	3648.71488811	43.0	6.99057851171	631634.732838	2477.75812119	1650	2254	137	135	161	167	147	576	0
DLR00018001	16	12	YOR202W	30	SD/MSG -ARG -HIS -LYS -URA +Canavanine +G418 +Thialysine LIQUID	yku70_v3_R1_steve	01	11.0	6.35792259341	8659.77749722	151.247525794	254.0	6.03102392061	672899.997329	4123.52664034	43.0	7.12202923305	666010.99069	4313.7392875	1785	2256	137	135	162	168	148	638	8
DLR00018001	16	13	YOR202W	30	SD/MSG -ARG -HIS -LYS -URA +Canavanine +G418 +Thialysine LIQUID	yku70_v3_R1_steve	01	11.0	6.26717995374	8768.56165893	148.510528231	254.0	6.03838655386	681205.997524	3705.76140652	43.0	7.13241863829	674938.991085	3884.3315326	1922	2255	137	135	160	166	147	667	9
DLR00018001	16	14	YOR202W	30	SD/MSG -ARG -HIS -LYS -URA +Canavanine +G418 +Thialysine LIQUID	yku70_v3_R1_steve	01	11.0	6.07263068209	9048.92345164	161.19618831	254.0	6.10381682222	701913.998604	3920.69966818	43.0	7.20897462505	696234.991776	3451.09625962	2059	2258	137	135	159	166	146	684	0
DLR00018001	16	15	YOR202W	30	SD/MSG -ARG -HIS -LYS -URA +Canavanine +G418 +Thialysine LIQUID	yku70_v3_R1_steve	01	11.0	5.93205362941	7968.78384162	147.814372854	254.0	5.87678859717	614140.996516	4015.14169807	43.0	6.96326938971	607922.990247	3391.69435972	2196	2255	137	135	158	164	146	712	0
DLR00018001	16	16	YOR202W	30	SD/MSG -ARG -HIS -LYS -URA +Canavanine +G418 +Thialysine LIQUID	yku70_v3_R1_steve	01	11.0	5.38733761696	8433.50647148	84.8562517011	254.0	5.86220007911	636572.996892	3966.9955487	43.0	6.95754051809	627922.99086	2952.95909997	2332	2254	137	135	158	165	146	498	1
DLR00018001	16	17	YOR202W	30	SD/MSG -ARG -HIS -LYS -URA +Canavanine +G418 +Thialysine LIQUID	yku70_v3_R1_steve	01	11.0	6.53192232257	8432.5224629	136.546746916	254.0	6.07292087561	655981.997393	4263.44950441	43.0	7.16972838908	647852.990948	5305.07578621	2471	2252	137	135	160	166	147	530	0
DLR00018001	16	18	YOR202W	30	SD/MSG -ARG -HIS -LYS -URA +Canavanine +G418 +Thialysine LIQUID	yku70_v3_R1_steve	01	11.0	6.17334314846	7942.12149017	147.4795378	254.0	5.80564782115	589594.994452	4867.1186812	43.0	6.87248646064	581280.988464	4881.21996526	2606	2254	137	135	158	164	146	446	2
DLR00018001	16	19	YOR202W	30	SD/MSG -ARG -HIS -LYS -URA +Canavanine +G418 +Thialysine LIQUID	yku70_v3_R1_steve	01	11.0	5.72697909891	8308.18907224	89.0184009483	254.0	6.01128290001	631674.998348	4211.94343461	43.0	7.11982335714	621785.991902	3436.63662879	2742	2249	137	135	160	166	148	405	4
DLR00018001	16	20	YOR202W	30	SD/MSG -ARG -HIS -LYS -URA +Canavanine +G418 +Thialysine LIQUID	yku70_v3_R1_steve	01	11.0	6.00285097802	8911.92567968	98.7655550483	254.0	6.18582413306	678761.999629	4262.94976807	43.0	7.32777464588	667898.993903	3521.4808577	2862	2246	137	135	163	168	150	327	10
DLR00018001	16	21	YOR202W	30	SD/MSG -ARG -HIS -LYS -URA +Canavanine +G418 +Thialysine LIQUID	yku70_v3_R1_steve	01	11.0	5.56432711762	7932.94587551	155.877306859	254.0	5.8618115634	607784.996035	4770.80357754	43.0	6.95643958269	596812.989923	4070.51411841	3025	2245	137	135	160	166	149	342	6
DLR00018001	16	22	YOR202W	30	SD/MSG -ARG -HIS -LYS -URA +Canavanine +G418 +Thialysine LIQUID	yku70_v3_R1_steve	01	11.0	5.15100095289	7686.34943531	177.547630563	254.0	5.63786900615	563347.994649	5116.25577012	43.0	6.70722544015	551184.989508	4128.62373295	3152	2249	137	135	156	162	145	351	8
DLR00018001	16	23	YOR202W	30	SD/MSG -ARG -HIS -LYS -URA +Canavanine +G418 +Thialysine LIQUID	yku70_v3_R1_steve	01	11.0	5.61696892292	9153.39938179	221.863995424	254.0	5.78624667191	722874.992681	6514.09196394	43.0	6.85678673751	711198.987732	6322.96778149	3285	2246	137	135	158	162	145	279	8
DLR00018001	16	24	YOR202W	30	SD/MSG -ARG -HIS -LYS -URA +Canavanine +G418 +Thialysine LIQUID	yku70_v3_R1_steve	01	11.0	5.15409928036	9981.83968678	321.153702321	254.0	5.49774369255	810176.989701	10040.5044345	43.0	6.5548506615	800074.987033	10629.6592515	3425	2246	137	135	158	162	143	180	6
DLR00018013	1	1	YOR202W	37	SD/MSG -ARG -HIS -LYS -URA +Canavanine +G418 +Thialysine LIQUID	yku70_v3_R1_steve	01	11.0	2.80751356774	7314.00000581	303.337903703	254.0	3.26142683625	433826.999788	7570.84310364	43.0	3.93002150286	428720.998424	2141.50875179	268	207	137	135	146	151	135	472	36
DLR00018013	1	2	YOR202W	37	SD/MSG -ARG -HIS -LYS -URA +Canavanine +G418 +Thialysine LIQUID	yku70_v3_R1_steve	01	11.0	3.79274445237	7445.58665481	217.435174577	254.0	3.92391162649	468666.000264	6805.39466037	43.0	4.84981954413	457246.999577	3477.14932922	408	218	137	135	143	150	136	87	0
DLR00018013	1	3	YOR202W	37	SD/MSG -ARG -HIS -LYS -URA +Canavanine +G418 +Thialysine LIQUID	yku70_v3_R1_steve	01	11.0	3.63779059427	7357.00011773	203.271444757	254.0	3.81180125629	470120.00018	6796.75304618	43.0	4.74123886603	445370.212893	3312.48457266	548	217	137	135	150	156	140	240	0
DLR00018013	1	4	YOR202W	37	SD/MSG -ARG -HIS -LYS -URA +Canavanine +G418 +Thialysine LIQUID	yku70_v3_R1_steve	01	11.0	3.64617075534	6936.00016629	267.682885034	254.0	3.82677958543	428099.000281	7089.24126031	43.0	4.73115166671	421736.999775	3087.13420273	678	217	137	135	150	157	143	378	1
DLR00018013	1	5	YOR202W	37	SD/MSG -ARG -HIS -LYS -URA +Canavanine +G418 +Thialysine LIQUID	yku70_v3_R1_steve	01	11.0	3.75332071823	7391.00031409	418.681469776	254.0	3.88168913228	452282.000527	7356.14435646	43.0	4.81624545846	437543.695034	2815.16542421	817	216	137	135	150	157	143	301	0
DLR00018013	1	6	YOR202W	37	SD/MSG -ARG -HIS -LYS -URA +Canavanine +G418 +Thialysine LIQUID	yku70_v3_R1_steve	01	11.0	3.84931279531	8484.00029637	404.917134314	254.0	3.98576441286	521656.000682	7248.57491215	43.0	4.95184401976	514948.000537	2780.62343981	956	217	137	135	151	159	144	362	0
DLR00018013	1	7	YOR202W	37	SD/MSG -ARG -HIS -LYS -URA +Canavanine +G418 +Thialysine LIQUID	yku70_v3_R1_steve	01	11.0	3.88271709449	7365.94601174	213.367482642	254.0	4.01303963588	469284.000576	5813.21703517	43.0	4.97042201524	461952.00013	2562.80074539	1092	216	137	135	152	160	144	379	0
DLR00018013	1	8	YOR202W	37	SD/MSG -ARG -HIS -LYS -URA +Canavanine +G418 +Thialysine LIQUID	yku70_v3_R1_steve	01	11.0	4.00273203898	7850.31626686	214.749122266	254.0	4.03877054635	509313.00064	6045.41979994	43.0	5.00562922416	501566.000113	2761.93675666	1227	213	137	135	154	161	145	365	0
DLR00018013	1	9	YOR202W	37	SD/MSG -ARG -HIS -LYS -URA +Canavanine +G418 +Thialysine LIQUID	yku70_v3_R1_steve	01	11.0	3.92980012219	8459.00014127	266.669262024	254.0	4.02211949029	553130.000604	6296.49975475	43.0	4.99701484669	545637.000034	3151.10450381	1368	214	137	135	153	161	144	414	0
DLR00018013	1	10	YOR202W	37	SD/MSG -ARG -HIS -LYS -URA +Canavanine +G418 +Thialysine LIQUID	yku70_v3_R1_steve	01	11.0	3.66726188295	7388.00038736	203.017520847	254.0	3.91133359744	511998.000476	6522.26216415	43.0	4.84223821143	504309.999993	2809.89923678	1502	215	137	135	153	161	144	515	0
DLR00018013	1	11	YOR202W	37	SD/MSG -ARG -HIS -LYS -URA +Canavanine +G418 +Thialysine LIQUID	yku70_v3_R1_steve	01	11.0	3.64139875639	7466.00041412	207.209923898	254.0	3.86682248127	537295.000475	6569.52511564	43.0	4.78239381895	529795.000113	2673.04729893	1645	219	137	135	154	162	145	658	0
DLR00018013	1	12	YOR202W	37	SD/MSG -ARG -HIS -LYS -URA +Canavanine +G418 +Thialysine LIQUID	yku70_v3_R1_steve	01	11.0	3.69868568638	7379.00034215	206.271222659	254.0	3.92335775125	536597.000491	6426.23015326	43.0	4.85903665117	527457.000011	2743.67797401	1777	210	137	135	156	163	145	548	0
DLR00018013	1	13	YOR202W	37	SD/MSG -ARG -HIS -LYS -URA +Canavanine +G418 +Thialysine LIQUID	yku70_v3_R1_steve	01	11.0	3.7493838523	8069.00021535	245.414375852	254.0	3.95106763821	575380.000509	6448.2259917	43.0	4.89894262071	568517.000011	3029.10167237	1919	216	137	135	154	162	145	611	0
DLR00018013	1	14	YOR202W	37	SD/MSG -ARG -HIS -LYS -URA +Canavanine +G418 +Thialysine LIQUID	yku70_v3_R1_steve	01	11.0	3.86322762831	8261.99978045	216.544894924	254.0	4.0533569672	577796.000547	6337.89208907	43.0	5.02715605078	571295.000031	2820.89060346	2049	211	137	135	152	160	143	545	0
DLR00018013	1	15	YOR202W	37	SD/MSG -ARG -HIS -LYS -URA +Canavanine +G418 +Thialysine LIQUID	yku70_v3_R1_steve	01	11.0	3.8696037644	8468.39970251	212.961998059	254.0	4.07521971569	589481.000529	6278.77148613	43.0	5.05780826791	584028.999896	3157.64575498	2188	214	137	135	152	160	144	467	0
DLR00018013	1	16	YOR202W	37	SD/MSG -ARG -HIS -LYS -URA +Canavanine +G418 +Thialysine LIQUID	yku70_v3_R1_steve	01	11.0	3.75354348285	7857.00017004	227.929903351	254.0	3.93718307708	530128.000624	6878.49655011	43.0	4.88094383405	522338.000569	1842.75297273	2323	208	137	135	151	159	143	425	0
DLR00018013	1	17	YOR202W	37	SD/MSG -ARG -HIS -LYS -URA +Canavanine +G418 +Thialysine LIQUID	yku70_v3_R1_steve	01	11.0	3.92711130849	8307.00001447	271.527024543	254.0	4.0731123481	580443.000598	6711.46230107	43.0	5.05139244964	571675.000216	2769.29028882	2462	214	137	135	153	161	145	397	0
DLR00018013	1	18	YOR202W	37	SD/MSG -ARG -HIS -LYS -URA +Canavanine +G418 +Thialysine LIQUID	yku70_v3_R1_steve	01	11.0	3.7691855644	7792.00022241	222.293223157	254.0	3.89500999694	511813.000521	6641.75112432	43.0	4.82571163061	503845.000283	2294.45184572	2594	206	137	135	150	158	143	427	0
DLR00018013	1	19	YOR202W	37	SD/MSG -ARG -HIS -LYS -URA +Canavanine +G418 +Thialysine LIQUID	yku70_v3_R1_steve	01	11.0	3.93887291338	8343.00002145	322.838997762	254.0	4.10478386798	576348.000492	6724.3024446	43.0	5.08434526893	568967.999999	3241.27799671	2730	212	137	135	152	160	144	343	0
DLR00018013	1	20	YOR202W	37	SD/MSG -ARG -HIS -LYS -URA +Canavanine +G418 +Thialysine LIQUID	yku70_v3_R1_steve	01	11.0	3.72711733367	8352.00039518	244.945043099	254.0	3.92127534308	544877.000578	6442.32744428	43.0	4.85148130763	537566.000341	2327.03961181	2870	206	137	135	149	157	142	298	0
DLR00018013	1	21	YOR202W	37	SD/MSG -ARG -HIS -LYS -URA +Canavanine +G418 +Thialysine LIQUID	yku70_v3_R1_steve	01	11.0	3.83012194502	8293.00007963	304.529909919	254.0	4.01115939299	575271.000508	6860.10837987	43.0	4.96445652746	567968.999948	3757.14032891	3005	213	137	135	149	156	141	262	0
DLR00018013	1	22	YOR202W	37	SD/MSG -ARG -HIS -LYS -URA +Canavanine +G418 +Thialysine LIQUID	yku70_v3_R1_steve	01	11.0	3.6267271171	7511.00030652	404.4460535	254.0	3.86882872513	525061.000509	8048.99961281	43.0	4.75917931473	514879.000581	2627.57228074	3147	206	137	135	147	154	139	179	0
DLR00018013	1	23	YOR202W	37	SD/MSG -ARG -HIS -LYS -URA +Canavanine +G418 +Thialysine LIQUID	yku70_v3_R1_steve	01	11.0	3.56305740465	8430.00028082	321.440780986	254.0	3.81012526626	586873.000231	6956.41982835	43.0	4.65841401792	579268.99971	3902.40831207	3282	214	137	135	143	149	134	96	0
DLR00018013	1	24	YOR202W	37	SD/MSG -ARG -HIS -LYS -URA +Canavanine +G418 +Thialysine LIQUID	yku70_v3_R1_steve	01	11.0	3.3879495184	7781.00015757	673.897154028	254.0	3.68026867155	483226.000126	13255.9865165	43.0	4.44918530038	473253.000008	9456.88374693	3402	210	137	135	138	144	129	46	8
DLR00018013	2	1	YOR202W	37	SD/MSG -ARG -HIS -LYS -URA +Canavanine +G418 +Thialysine LIQUID	yku70_v3_R1_steve	01	11.0	3.75419429973	8814.71581212	244.720937666	254.0	3.87471370337	591875.000244	6613.73096177	43.0	4.78791040305	585038.999368	5117.76314026	280	355	137	135	141	148	133	191	0
DLR00018013	2	2	YAL018C	37	SD/MSG -ARG -HIS -LYS -URA +Canavanine +G418 +Thialysine LIQUID	yku70_v3_R1_steve	01	11.0	3.82072492794	7456.01456031	337.196803872	254.0	4.12667531598	551038.000196	7061.80080101	43.0	5.12021436832	546016.999342	4552.91586188	413	350	137	135	150	156	139	770	0
DLR00018013	2	3	YBR210W	37	SD/MSG -ARG -HIS -LYS -URA +Canavanine +G418 +Thialysine LIQUID	yku70_v3_R1_steve	01	11.0	3.87998037874	7937.00003031	317.053721271	254.0	4.14620393656	567584.000439	6607.91236874	43.0	5.14739809462	563773.999804	3423.83526707	547	354	137	135	152	158	141	783	0
DLR00018013	2	4	YBR114W	37	SD/MSG -ARG -HIS -LYS -URA +Canavanine +G418 +Thialysine LIQUID	yku70_v3_R1_steve	01	11.0	2.93474408788	2959.00036039	253.537151148	254.0	3.42921335232	198557.000193	6864.60685405	43.0	4.05512935939	185831.00024	1069.11412385	684	349	137	135	143	152	139	907	0
DLR00018013	2	5	YAL037W	37	SD/MSG -ARG -HIS -LYS -URA +Canavanine +G418 +Thialysine LIQUID	yku70_v3_R1_steve	01	11.0	3.83439195204	7232.0000558	464.809391982	254.0	4.02519572996	492096.000416	7458.00986531	43.0	5.00507320291	488155.999909	3415.49562262	824	355	137	135	150	158	142	884	0
DLR00018013	2	6	YAL062W	37	SD/MSG -ARG -HIS -LYS -URA +Canavanine +G418 +Thialysine LIQUID	yku70_v3_R1_steve	01	11.0	3.99941278625	7485.00007518	313.425268926	254.0	4.17588014188	517797.000422	6973.50492033	43.0	5.17183203728	512444.000152	2610.55857007	956	350	137	135	151	160	143	802	0
DLR00018013	2	7	YBL042C	37	SD/MSG -ARG -HIS -LYS -URA +Canavanine +G418 +Thialysine LIQUID	yku70_v3_R1_steve	01	11.0	3.80679156194	7135.2596673	284.642832631	254.0	4.01385715698	492224.000474	6737.34508721	43.0	4.98206812709	487339.999992	2843.59539047	1092	351	137	135	151	160	143	894	0
DLR00018013	2	8	YBL089W	37	SD/MSG -ARG -HIS -LYS -URA +Canavanine +G418 +Thialysine LIQUID	yku70_v3_R1_steve	01	11.0	2.15159979267	2292.3	427.833975202	254.0	3.47874020892	88562.999979	7360.18333266	43.0	3.55128757114	69501.0000925	1803.55753939	1234	345	137	135	134	146	134	715	0
DLR00018013	2	9	YBR047W	37	SD/MSG -ARG -HIS -LYS -URA +Canavanine +G418 +Thialysine LIQUID	yku70_v3_R1_steve	01	11.0	4.0137410313	8769.00001906	410.005720115	254.0	4.21444473027	654800.000486	6788.20557409	43.0	5.23039316644	651635.999848	3550.9404025	1368	349	137	135	158	165	146	972	0
DLR00018013	2	10	YBR084C-A	37	SD/MSG -ARG -HIS -LYS -URA +Canavanine +G418 +Thialysine LIQUID	yku70_v3_R1_steve	01	11.0	6.17175316407	1217.7	160.810936614	254.0	3.66991921168	84343.9998794	6549.14292213	43.0	3.97552595626	68866.9990403	1375.90568507	1495	352	137	135	128	141	131	939	0
DLR00018013	2	11	YBL069W	37	SD/MSG -ARG -HIS -LYS -URA +Canavanine +G418 +Thialysine LIQUID	yku70_v3_R1_steve	01	11.0	2.59812867148	2172.00016067	179.282849425	254.0	3.20065477906	148106.000052	5954.07430465	43.0	3.66715745304	133813.000062	934.860412835	1656	347	137	135	140	151	138	964	0
DLR00018013	2	12	YBR082C	37	SD/MSG -ARG -HIS -LYS -URA +Canavanine +G418 +Thialysine LIQUID	yku70_v3_R1_steve	01	11.0	0.89005510155	1233.00000259	199.652918999	254.0	12.0	35279.1	2397.47465429	43.0	2.36120325927	13543.0000092	850.817368643	1781	345	137	135	111	128	123	117	0
DLR00018013	2	13	YAL013W	37	SD/MSG -ARG -HIS -LYS -URA +Canavanine +G418 +Thialysine LIQUID	yku70_v3_R1_steve	01	11.0	0.5	1630.99997726	282.71534955	254.0	12.0	33029.1	2002.47318941	43.0	0.5	6841.99997726	1203.26668524	1912	351	137	135	-1	-1	-1	0	0
DLR00018013	2	14	YBR184W	37	SD/MSG -ARG -HIS -LYS -URA +Canavanine +G418 +Thialysine LIQUID	yku70_v3_R1_steve	01	11.0	3.83287133644	7758.00012872	206.737467341	254.0	4.06734422406	593167.000574	6202.23754481	43.0	5.05435796242	588075.000062	2713.43945266	2049	343	137	135	156	164	145	896	0
DLR00018013	2	15	YAR029W	37	SD/MSG -ARG -HIS -LYS -URA +Canavanine +G418 +Thialysine LIQUID	yku70_v3_R1_steve	01	11.0	3.4319406714	4743.3978103	205.136084896	254.0	3.64982836884	285493.000562	6422.85715446	43.0	4.48497579551	280000.00129	1200.92642074	2186	346	137	135	139	150	136	972	0
DLR00018013	2	16	YBR217W	37	SD/MSG -ARG -HIS -LYS -URA +Canavanine +G418 +Thialysine LIQUID	yku70_v3_R1_steve	01	11.0	3.70139130784	7412.00046215	235.134931062	254.0	3.9625493486	544035.000585	6650.13407769	43.0	4.93149770514	540500.000329	2206.82252662	2327	348	137	135	154	162	145	1163	0
DLR00018013	2	17	YBR174C	37	SD/MSG -ARG -HIS -LYS -URA +Canavanine +G418 +Thialysine LIQUID	yku70_v3_R1_steve	01	11.0	0.544325709169	1199.99999655	175.503424802	254.0	12.0	32048.1	2228.51887738	43.0	2.00150337893	4808.7	840.881492823	2460	351	137	135	115	130	124	30	0
DLR00018013	2	18	YBL043W	37	SD/MSG -ARG -HIS -LYS -URA +Canavanine +G418 +Thialysine LIQUID	yku70_v3_R1_steve	01	11.0	3.89938462321	8103.00001783	292.290080234	254.0	4.13034428023	627137.000469	6551.94131966	43.0	5.1346853932	621821.999775	3734.74743115	2597	347	137	135	157	165	146	889	0
DLR00018013	2	19	YAL059W	37	SD/MSG -ARG -HIS -LYS -URA +Canavanine +G418 +Thialysine LIQUID	yku70_v3_R1_steve	01	11.0	3.65352098103	6837.00038511	259.567723472	254.0	3.85325401559	500131.000458	6086.58573928	43.0	4.78315610185	493848.999951	3184.37910728	2729	346	137	135	152	160	143	781	0
DLR00018013	2	20	YBL011W	37	SD/MSG -ARG -HIS -LYS -URA +Canavanine +G418 +Thialysine LIQUID	yku70_v3_R1_steve	01	11.0	3.04349723629	4138.21947563	218.33098769	254.0	3.51486084409	290553.000295	5990.55975291	43.0	4.25892358766	281071.000333	1042.262285	2866	340	137	135	147	156	141	1057	0
DLR00018013	2	21	YBL001C	37	SD/MSG -ARG -HIS -LYS -URA +Canavanine +G418 +Thialysine LIQUID	yku70_v3_R1_steve	01	11.0	3.81985060171	8755.00036446	258.909573233	254.0	4.09130580878	692874.000652	6137.97233201	43.0	5.08330548223	688771.999933	3961.90341214	3010	341	137	135	155	161	144	787	0
DLR00018013	2	22	YBR036C	37	SD/MSG -ARG -HIS -LYS -URA +Canavanine +G418 +Thialysine LIQUID	yku70_v3_R1_steve	01	11.0	0.5	2246.99998295	361.000699705	254.0	12.0	31815.0	1377.80904427	43.0	0.5	10278.0	1697.27766181	3145	351	137	135	-1	-1	-1	0	0
DLR00018013	2	23	YBL102W	37	SD/MSG -ARG -HIS -LYS -URA +Canavanine +G418 +Thialysine LIQUID	yku70_v3_R1_steve	01	11.0	3.29880918664	5765.00028604	461.648439296	254.0	3.62233709315	434505.000234	7510.20096811	43.0	4.39981087101	424328.000165	2224.81546444	3281	351	137	135	140	148	133	605	0
DLR00018013	2	24	YOR202W	37	SD/MSG -ARG -HIS -LYS -URA +Canavanine +G418 +Thialysine LIQUID	yku70_v3_R1_steve	01	11.0	3.45710472498	9000.00010045	841.868699996	254.0	3.73384655474	680523.000022	8719.88560366	43.0	4.51141871938	676076.999988	6203.68675911	3409	338	137	135	143	149	133	349	0
DLR00018013	3	1	YOR202W	37	SD/MSG -ARG -HIS -LYS -URA +Canavanine +G418 +Thialysine LIQUID	yku70_v3_R1_steve	01	11.0	4.06189109809	10341.486647	283.821100423	254.0	4.2467862667	767154.999937	7612.92677992	43.0	5.27784201676	763630.998713	7680.66282381	280	490	137	135	149	155	137	388	0
DLR00018013	3	2	YAL027W	37	SD/MSG -ARG -HIS -LYS -URA +Canavanine +G418 +Thialysine LIQUID	yku70_v3_R1_steve	01	11.0	3.85825591455	7101.00000982	305.54721444	254.0	4.12867690299	511997.00021	6729.67273282	43.0	5.1180631274	511812.999525	3672.68537466	414	489	137	135	150	156	139	1199	0
DLR00018013	3	3	YAR023C	37	SD/MSG -ARG -HIS -LYS -URA +Canavanine +G418 +Thialysine LIQUID	yku70_v3_R1_steve	01	11.0	4.0374088132	7973.99999867	290.979108188	254.0	4.26959592906	587853.000234	6615.14465486	43.0	5.29897849497	575445.335553	2844.82881671	555	485	137	135	155	161	143	875	9
DLR00018013	3	4	YBL015W	37	SD/MSG -ARG -HIS -LYS -URA +Canavanine +G418 +Thialysine LIQUID	yku70_v3_R1_steve	01	11.0	4.14447985821	8205.99999285	391.837264443	254.0	4.44361725231	650076.000001	7231.91975362	43.0	5.47270768183	646448.99949	4071.61368637	681	482	137	135	162	167	149	1029	0
DLR00018013	3	5	YAL031C	37	SD/MSG -ARG -HIS -LYS -URA +Canavanine +G418 +Thialysine LIQUID	yku70_v3_R1_steve	01	11.0	3.81657750201	6588.0000678	291.138677776	254.0	4.05581860216	461303.000368	7147.50560847	43.0	5.04719957836	451440.842368	2356.49796785	819	488	137	135	154	161	144	1241	0
DLR00018013	3	6	YBR214W	37	SD/MSG -ARG -HIS -LYS -URA +Canavanine +G418 +Thialysine LIQUID	yku70_v3_R1_steve	01	11.0	4.03906602917	7680.00002969	371.033224706	254.0	4.28315405387	554179.000102	7239.83569532	43.0	5.30253115424	552558.999541	3761.41832278	951	483	137	135	156	163	145	1317	0
DLR00018013	3	7	YBR051W	37	SD/MSG -ARG -HIS -LYS -URA +Canavanine +G418 +Thialysine LIQUID	yku70_v3_R1_steve	01	11.0	4.04224543643	7618.00001102	351.450218304	254.0	4.23788722036	549959.000215	7196.08002298	43.0	5.24527191701	547465.999682	3504.12142137	1091	487	137	135	156	163	144	1101	0
DLR00018013	3	8	YBL060W	37	SD/MSG -ARG -HIS -LYS -URA +Canavanine +G418 +Thialysine LIQUID	yku70_v3_R1_steve	01	11.0	3.56205310481	5633.20104069	485.911232217	254.0	3.91861594424	404057.000471	7549.62411637	43.0	4.8325108116	402110.000354	2700.38238368	1228	486	137	135	154	162	144	1568	0
DLR00018013	3	9	YAL014C	37	SD/MSG -ARG -HIS -LYS -URA +Canavanine +G418 +Thialysine LIQUID	yku70_v3_R1_steve	01	11.0	3.80482901976	7026.00015487	403.92849908	254.0	4.04567587151	502811.000357	7695.32020182	43.0	5.03965707197	501596.999662	3779.88451193	1369	484	137	135	154	162	142	1337	0
DLR00018013	3	10	YBR180W	37	SD/MSG -ARG -HIS -LYS -URA +Canavanine +G418 +Thialysine LIQUID	yku70_v3_R1_steve	01	11.0	3.8032277446	8053.00017271	255.241220927	254.0	4.0454618285	592078.000497	7002.50684577	43.0	5.04226211347	589442.999862	3425.249053	1503	487	137	135	156	163	143	1063	0
DLR00018013	3	11	YBR066C	37	SD/MSG -ARG -HIS -LYS -URA +Canavanine +G418 +Thialysine LIQUID	yku70_v3_R1_steve	01	11.0	4.00839828883	8584.00004128	267.404152907	254.0	4.27813384955	665148.00059	6648.32767209	43.0	5.29937208162	663270.000057	3365.22133697	1639	487	137	135	160	166	146	1048	0
DLR00018013	3	12	YBR048W	37	SD/MSG -ARG -HIS -LYS -URA +Canavanine +G418 +Thialysine LIQUID	yku70_v3_R1_steve	01	11.0	3.45667586447	5064.51670761	191.914775906	254.0	3.71839752331	340111.000407	6548.91636661	43.0	4.58922998999	335242.000367	1367.94188902	1775	476	137	135	147	156	138	1198	0
DLR00018013	3	13	YBR016W	37	SD/MSG -ARG -HIS -LYS -URA +Canavanine +G418 +Thialysine LIQUID	yku70_v3_R1_steve	01	11.0	3.70889669128	8755.00049291	232.833466771	254.0	4.00457380284	656114.000598	6866.54343804	43.0	4.98079240755	656598.000095	3295.12443283	1915	486	137	135	157	164	144	1245	0
DLR00018013	3	14	YBL039C	37	SD/MSG -ARG -HIS -LYS -URA +Canavanine +G418 +Thialysine LIQUID	yku70_v3_R1_steve	01	11.0	9.0	1297.8	123.774803018	254.0	3.78892086506	85121.9980836	6311.94544494	43.0	4.20345595481	68651.0003808	1491.55667716	2052	470	137	135	127	140	129	608	0
DLR00018013	3	15	YAL034C	37	SD/MSG -ARG -HIS -LYS -URA +Canavanine +G418 +Thialysine LIQUID	yku70_v3_R1_steve	01	11.0	4.06675197194	8244.00000283	292.942440996	254.0	4.29827792561	637901.000532	6204.86808936	43.0	5.32426529305	636344.000102	2997.50587239	2190	485	137	135	159	166	146	1286	0
DLR00018013	3	16	YBR125C	37	SD/MSG -ARG -HIS -LYS -URA +Canavanine +G418 +Thialysine LIQUID	yku70_v3_R1_steve	01	11.0	3.82101212323	7720.19420806	226.775852059	254.0	4.08793670582	577299.000632	6144.41785415	43.0	5.0878686676	573036.000123	2590.11337545	2324	479	137	135	156	163	144	967	0
DLR00018013	3	17	YBR195C	37	SD/MSG -ARG -HIS -LYS -URA +Canavanine +G418 +Thialysine LIQUID	yku70_v3_R1_steve	01	11.0	3.34107661632	4635.00045149	230.299213114	254.0	3.53380047466	282130.00018	6569.12712841	43.0	4.31270489495	280374.999838	2311.28143104	2466	482	137	135	139	150	135	1394	0
DLR00018013	3	18	YBR182C	37	SD/MSG -ARG -HIS -LYS -URA +Canavanine +G418 +Thialysine LIQUID	yku70_v3_R1_steve	01	11.0	3.28715665739	5516.71939708	212.907251613	254.0	3.67306395871	411142.000362	6085.2574437	43.0	4.51300595067	402353.000372	1378.57615594	2602	474	137	135	154	162	144	990	0
DLR00018013	3	19	YBL008W	37	SD/MSG -ARG -HIS -LYS -URA +Canavanine +G418 +Thialysine LIQUID	yku70_v3_R1_steve	01	11.0	0.5	1515.99996589	230.811501428	254.0	12.0	27645.8895451	932.847938753	43.0	0.5	6568.99997726	1056.79769656	2734	486	137	135	-1	-1	-1	0	0
DLR00018013	3	20	YBR059C	37	SD/MSG -ARG -HIS -LYS -URA +Canavanine +G418 +Thialysine LIQUID	yku70_v3_R1_steve	01	11.0	3.26462319866	2748.00009161	203.153645801	254.0	3.49590921512	177291.000062	5595.71779821	43.0	4.22174370599	169254.999595	1800.1441723	2872	473	137	135	139	149	136	1382	0
DLR00018013	3	21	YBR098W	37	SD/MSG -ARG -HIS -LYS -URA +Canavanine +G418 +Thialysine LIQUID	yku70_v3_R1_steve	01	11.0	3.4984977702	6578.00034473	306.195263513	254.0	3.73914569087	465899.000349	6297.08450677	43.0	4.62866257864	462895.999991	2843.64410804	3004	477	137	135	148	156	140	1106	0
DLR00018013	3	22	YBL091C-A	37	SD/MSG -ARG -HIS -LYS -URA +Canavanine +G418 +Thialysine LIQUID	yku70_v3_R1_steve	01	11.0	3.25930820528	5778.0003545	317.476316675	254.0	3.58918891528	427424.000171	6866.5018657	43.0	4.3692735208	423833.000005	1896.7625282	3138	473	137	135	146	153	138	1226	0
DLR00018013	3	23	YBL104C	37	SD/MSG -ARG -HIS -LYS -URA +Canavanine +G418 +Thialysine LIQUID	yku70_v3_R1_steve	01	11.0	2.98103365747	3176.41173195	518.429514504	254.0	3.30741006226	195680.999943	7850.05708194	43.0	3.82115877365	187754.999828	2930.31031494	3282	485	137	135	124	134	124	878	0
DLR00018013	3	24	YOR202W	37	SD/MSG -ARG -HIS -LYS -URA +Canavanine +G418 +Thialysine LIQUID	yku70_v3_R1_steve	01	11.0	3.49804553334	8487.46208391	720.948188088	254.0	3.79567831614	747651.000016	8592.58881056	43.0	4.60201788573	739746.999822	7479.38078499	3409	472	137	135	150	155	137	548	0
DLR00018013	4	1	YOR202W	37	SD/MSG -ARG -HIS -LYS -URA +Canavanine +G418 +Thialysine LIQUID	yku70_v3_R1_steve	01	11.0	4.03163019063	9536.99987471	344.805218092	254.0	4.2157295756	708685.99996	7679.5249102	43.0	5.23877386041	703728.99878	7057.55481809	283	627	137	135	150	155	138	425	0
DLR00018013	4	2	YBR052C	37	SD/MSG -ARG -HIS -LYS -URA +Canavanine +G418 +Thialysine LIQUID	yku70_v3_R1_steve	01	11.0	4.00393355348	8242.99995549	360.636328137	254.0	4.30439021031	627151.000102	6857.45373918	43.0	5.32856267126	624815.999392	4454.46525258	412	623	137	135	155	160	142	944	0
DLR00018013	4	3	YBL081W	37	SD/MSG -ARG -HIS -LYS -URA +Canavanine +G418 +Thialysine LIQUID	yku70_v3_R1_steve	01	11.0	3.24653518297	4080.6565497	252.822720063	254.0	3.59090118611	276487.000328	6604.45521012	43.0	4.38297962633	269426.00044	1277.28574161	552	622	137	135	146	154	140	1308	0
DLR00018013	4	4	YBR090C-A	37	SD/MSG -ARG -HIS -LYS -URA +Canavanine +G418 +Thialysine LIQUID	yku70_v3_R1_steve	01	11.0	2.99874195637	1944.0	350.024544256	254.0	3.50014226682	100104.000032	7673.5976625	43.0	3.82300380132	88442.0001529	1939.58325098	691	619	137	135	127	139	130	855	0
DLR00018013	4	5	YBR158W	37	SD/MSG -ARG -HIS -LYS -URA +Canavanine +G418 +Thialysine LIQUID	yku70_v3_R1_steve	01	11.0	3.99420429052	8336.00001985	327.574909227	254.0	4.24886211937	631987.000367	7446.70828706	43.0	5.27310255783	629624.999757	3768.94486099	818	623	137	135	160	166	148	1142	0
DLR00018013	4	6	YAR020C	37	SD/MSG -ARG -HIS -LYS -URA +Canavanine +G418 +Thialysine LIQUID	yku70_v3_R1_steve	01	11.0	3.81932461501	6899.00008434	401.035741306	254.0	4.03016495399	467427.000454	7643.06867078	43.0	5.00873406976	465281.000128	2725.54578941	950	622	137	135	151	159	142	1247	0
DLR00018013	4	7	YBL070C	37	SD/MSG -ARG -HIS -LYS -URA +Canavanine +G418 +Thialysine LIQUID	yku70_v3_R1_steve	01	11.0	3.94075737053	6877.00002516	524.865963679	254.0	4.14755448857	493660.000361	7226.2164475	43.0	5.14251169264	489103.000001	3084.52591014	1092	625	137	135	154	162	144	1125	0
DLR00018013	4	8	YBR043C	37	SD/MSG -ARG -HIS -LYS -URA +Canavanine +G418 +Thialysine LIQUID	yku70_v3_R1_steve	01	11.0	3.4275101489	4351.00029195	323.997782741	254.0	3.76996158983	311214.000482	7521.88094273	43.0	4.62546367088	302988.001011	1408.29096242	1219	623	137	135	152	160	143	1120	0
DLR00018013	4	9	YBR156C	37	SD/MSG -ARG -HIS -LYS -URA +Canavanine +G418 +Thialysine LIQUID	yku70_v3_R1_steve	01	11.0	3.98066919138	7410.00001169	339.70690899	254.0	4.29123965889	581834.000256	7262.61759907	43.0	5.29788539204	580173.999775	3516.54515289	1370	618	137	135	161	167	147	1288	0
DLR00018013	4	10	YAL011W	37	SD/MSG -ARG -HIS -LYS -URA +Canavanine +G418 +Thialysine LIQUID	yku70_v3_R1_steve	01	11.0	2.25186095289	1338.3	253.791194819	254.0	10.0383627709	51302.7	5628.50503296	43.0	3.25512979535	39636.0000122	1329.10901537	1504	618	137	135	119	133	125	519	0
DLR00018013	4	11	YBR213W	37	SD/MSG -ARG -HIS -LYS -URA +Canavanine +G418 +Thialysine LIQUID	yku70_v3_R1_steve	01	11.0	3.83573406324	7554.00013915	299.129817033	254.0	4.10532407883	577368.000712	6836.30565517	43.0	5.10076783754	577025.000373	2360.56500832	1635	619	137	135	157	164	144	1263	0
DLR00018013	4	12	YBR045C	37	SD/MSG -ARG -HIS -LYS -URA +Canavanine +G418 +Thialysine LIQUID	yku70_v3_R1_steve	01	11.0	3.88233096213	8210.00011832	317.55486171	254.0	4.08596566943	616545.00069	6785.98885494	43.0	5.09070274229	615574.000283	2674.93085742	1773	617	137	135	156	163	143	1186	0
DLR00018013	4	13	YBL047C	37	SD/MSG -ARG -HIS -LYS -URA +Canavanine +G418 +Thialysine LIQUID	yku70_v3_R1_steve	01	11.0	9.0	1190.7	260.882075482	254.0	12.0	39016.8	2466.42781788	43.0	3.92134421027	17972.8697413	1270.50711322	1912	621	137	135	118	133	127	402	0
DLR00018013	4	14	YBL064C	37	SD/MSG -ARG -HIS -LYS -URA +Canavanine +G418 +Thialysine LIQUID	yku70_v3_R1_steve	01	11.0	3.57819675313	6661.8390462	222.030653049	254.0	3.8772514782	477360.000695	6993.10044902	43.0	4.80654391621	473951.000971	1521.03785928	2047	614	137	135	153	161	143	1203	0
DLR00018013	4	15	YBL091C	37	SD/MSG -ARG -HIS -LYS -URA +Canavanine +G418 +Thialysine LIQUID	yku70_v3_R1_steve	01	11.0	3.66187130484	6588.19545406	263.171358133	254.0	3.94695617092	479453.000661	6612.64417381	43.0	4.90246168668	477263.000498	2004.5161676	2183	617	137	135	154	162	143	1230	0
DLR00018013	4	16	YBL096C	37	SD/MSG -ARG -HIS -LYS -URA +Canavanine +G418 +Thialysine LIQUID	yku70_v3_R1_steve	01	11.0	3.8475621661	7445.00007974	244.301457401	254.0	4.099586142	566496.000539	6169.65197093	43.0	5.09810554924	564277.99992	3107.70854397	2324	613	137	135	157	164	145	1273	0
DLR00018013	4	17	YAL058C-A	37	SD/MSG -ARG -HIS -LYS -URA +Canavanine +G418 +Thialysine LIQUID	yku70_v3_R1_steve	01	11.0	2.6124643219	1350.00022753	190.383627992	254.0	3.32007094966	86343.9999155	6364.19394659	43.0	3.37301447385	69181.0000004	1143.11799371	2462	609	137	135	128	141	131	870	0
DLR00018013	4	18	YBL059W	37	SD/MSG -ARG -HIS -LYS -URA +Canavanine +G418 +Thialysine LIQUID	yku70_v3_R1_steve	01	11.0	4.35540161755	10444.9999773	327.893828397	254.0	4.74746833005	926969.999767	6130.26276505	43.0	5.80219375461	923032.999783	4578.96307686	2597	614	137	135	170	176	154	837	0
DLR00018013	4	19	YBR169C	37	SD/MSG -ARG -HIS -LYS -URA +Canavanine +G418 +Thialysine LIQUID	yku70_v3_R1_steve	01	11.0	0.508354429853	1657.9999975	306.553988975	254.0	12.0	30079.4196558	906.012396786	43.0	0.642491707101	8956.99999953	2018.03094343	2734	621	137	135	-1	-1	-1	0	0
DLR00018013	4	20	YBR194W	37	SD/MSG -ARG -HIS -LYS -URA +Canavanine +G418 +Thialysine LIQUID	yku70_v3_R1_steve	01	11.0	0.75255511186	1151.99999783	181.645423365	254.0	10.4793160876	33477.3	2033.33696033	43.0	2.34310362959	9042.00000078	780.344103329	2871	621	137	135	114	129	125	132	0
DLR00018013	4	21	YAL064C-A	37	SD/MSG -ARG -HIS -LYS -URA +Canavanine +G418 +Thialysine LIQUID	yku70_v3_R1_steve	01	11.0	3.92698428019	8364.99986973	279.311096698	254.0	4.24112850636	704245.000512	5948.18197928	43.0	5.25449999833	699772.999763	4080.91940264	3005	606	137	135	162	167	149	941	0
DLR00018013	4	22	YBR025C	37	SD/MSG -ARG -HIS -LYS -URA +Canavanine +G418 +Thialysine LIQUID	yku70_v3_R1_steve	01	11.0	2.92201264096	2301.00022014	298.597940937	254.0	3.38840988356	166922.000155	6613.2044303	43.0	3.97648400704	153277.000101	1532.59493956	3146	615	137	135	137	147	136	1091	0
DLR00018013	4	23	YBR206W	37	SD/MSG -ARG -HIS -LYS -URA +Canavanine +G418 +Thialysine LIQUID	yku70_v3_R1_steve	01	11.0	3.62097686747	7657.00016354	428.527929532	254.0	3.92730035472	632475.000212	7236.83372337	43.0	4.86617923979	628581.99929	5917.2864837	3279	612	137	135	150	156	139	979	0
DLR00018013	4	24	YOR202W	37	SD/MSG -ARG -HIS -LYS -URA +Canavanine +G418 +Thialysine LIQUID	yku70_v3_R1_steve	01	11.0	3.6523865471	8822.00009578	510.753129347	254.0	3.92001599677	781722.000084	7789.46186842	43.0	4.81995736264	773327.999217	8246.86895092	3410	614	137	135	151	156	138	593	0
DLR00018013	5	1	YOR202W	37	SD/MSG -ARG -HIS -LYS -URA +Canavanine +G418 +Thialysine LIQUID	yku70_v3_R1_steve	01	11.0	4.16880046135	9551.73629708	292.439252671	254.0	4.39703188549	754054.999607	8038.58882247	43.0	5.42894841953	750699.998582	7524.15574344	280	765	137	135	154	159	141	540	0
DLR00018013	5	2	YBL037W	37	SD/MSG -ARG -HIS -LYS -URA +Canavanine +G418 +Thialysine LIQUID	yku70_v3_R1_steve	01	11.0	3.90984488438	8420.99999709	264.532704445	254.0	4.17195729119	638329.000358	6530.5155107	43.0	5.18885124493	636099.999546	4210.33424273	411	766	137	135	155	160	142	966	0
DLR00018013	5	3	YBL049W	37	SD/MSG -ARG -HIS -LYS -URA +Canavanine +G418 +Thialysine LIQUID	yku70_v3_R1_steve	01	11.0	9.0	1648.8	260.069634435	254.0	9.36098588853	50127.3	3480.98786251	43.0	4.47450240889	35284.9770089	2390.57089329	551	759	137	135	113	127	121	110	0
DLR00018013	5	4	YBL051C	37	SD/MSG -ARG -HIS -LYS -URA +Canavanine +G418 +Thialysine LIQUID	yku70_v3_R1_steve	01	11.0	0.890557046177	1952.99999642	339.666040074	254.0	12.0	36317.7	1297.93168479	43.0	3.73106860903	13309.179426	1551.05979175	687	748	137	135	114	129	125	214	0
DLR00018013	5	5	YBR175W	37	SD/MSG -ARG -HIS -LYS -URA +Canavanine +G418 +Thialysine LIQUID	yku70_v3_R1_steve	01	11.0	0.5	1924.99998863	305.237434324	254.0	12.0	31912.2024226	1191.86661155	43.0	0.660677174838	8041.99999978	1307.37469063	816	756	137	135	102	121	119	2	0
DLR00018013	5	6	YBR148W	37	SD/MSG -ARG -HIS -LYS -URA +Canavanine +G418 +Thialysine LIQUID	yku70_v3_R1_steve	01	11.0	3.95165588857	7494.00002567	349.300760229	254.0	4.17475569432	550002.000364	7488.25114717	43.0	5.18289662773	547364.999839	3167.11884028	955	758	137	135	157	164	146	1200	0
DLR00018013	5	7	YBL067C	37	SD/MSG -ARG -HIS -LYS -URA +Canavanine +G418 +Thialysine LIQUID	yku70_v3_R1_steve	01	11.0	4.01829698593	7760.0000159	432.629157166	254.0	4.24997325198	561108.000251	7104.11221306	43.0	5.2724668955	560894.999789	3146.02278401	1099	761	137	135	155	163	144	1259	0
DLR00018013	5	8	YBL003C	37	SD/MSG -ARG -HIS -LYS -URA +Canavanine +G418 +Thialysine LIQUID	yku70_v3_R1_steve	01	11.0	3.81739757904	7000.00011996	362.150562964	254.0	3.98574806208	482533.000477	7525.62557521	43.0	4.9607113431	479546.000122	2723.39378352	1233	757	137	135	151	159	141	1125	0
DLR00018013	5	9	YBR171W	37	SD/MSG -ARG -HIS -LYS -URA +Canavanine +G418 +Thialysine LIQUID	yku70_v3_R1_steve	01	11.0	0.562626852255	1433.99999657	226.800340656	254.0	12.0	33433.2	1557.71107152	43.0	1.99374986231	5472.0	995.36575867	1364	756	137	135	132	145	132	47	0
DLR00018013	5	10	YBR141C	37	SD/MSG -ARG -HIS -LYS -URA +Canavanine +G418 +Thialysine LIQUID	yku70_v3_R1_steve	01	11.0	3.91671794712	8526.00008369	275.53075524	254.0	4.15133411606	643088.000623	7083.04413105	43.0	5.16782332839	643160.000163	2765.62352077	1503	751	137	135	158	164	145	1278	0
DLR00018013	5	11	YBL007C	37	SD/MSG -ARG -HIS -LYS -URA +Canavanine +G418 +Thialysine LIQUID	yku70_v3_R1_steve	01	11.0	0.5	2118.99998863	312.505515135	254.0	12.0	35490.6	2587.83590509	43.0	0.5	14823.0	2150.52769827	1638	756	137	135	-1	-1	-1	0	0
DLR00018013	5	12	YBR164C	37	SD/MSG -ARG -HIS -LYS -URA +Canavanine +G418 +Thialysine LIQUID	yku70_v3_R1_steve	01	11.0	3.67624458201	7301.60395165	266.942860776	254.0	3.92243390528	492093.000701	6664.59505188	43.0	4.87996166211	496408.000756	1581.16528066	1779	751	137	135	149	157	140	1567	0
DLR00018013	5	13	YBR219C	37	SD/MSG -ARG -HIS -LYS -URA +Canavanine +G418 +Thialysine LIQUID	yku70_v3_R1_steve	01	11.0	4.00758688565	8978.00006294	249.650621625	254.0	4.22230149583	670264.00061	6245.26661078	43.0	5.24879802038	671282.000049	2855.84442176	1917	756	137	135	156	163	144	1220	0
DLR00018013	5	14	YBR132C	37	SD/MSG -ARG -HIS -LYS -URA +Canavanine +G418 +Thialysine LIQUID	yku70_v3_R1_steve	01	11.0	3.97887719418	8011.00006206	318.950284321	254.0	4.1807475035	602640.000561	6374.86224969	43.0	5.18855722665	601441.000018	3048.61915845	2051	752	137	135	157	163	144	1132	0
DLR00018013	5	15	YAR031W	37	SD/MSG -ARG -HIS -LYS -URA +Canavanine +G418 +Thialysine LIQUID	yku70_v3_R1_steve	01	11.0	0.752816135254	1924.99999392	437.655598192	254.0	12.0	36153.7232229	515.153395661	43.0	11.7148795451	13658.4	1882.01449699	2188	761	137	135	107	123	117	2	0
DLR00018013	5	16	YBR166C	37	SD/MSG -ARG -HIS -LYS -URA +Canavanine +G418 +Thialysine LIQUID	yku70_v3_R1_steve	01	11.0	3.50697832769	5301.99503983	301.711016268	254.0	3.79044962281	360706.000461	6601.892421	43.0	4.68435608586	358259.00024	2396.9159598	2329	754	137	135	148	157	140	1458	0
DLR00018013	5	17	YBL024W	37	SD/MSG -ARG -HIS -LYS -URA +Canavanine +G418 +Thialysine LIQUID	yku70_v3_R1_steve	01	11.0	3.50378021662	6312.63289355	231.056451964	254.0	3.77991371103	436598.000494	6082.25566479	43.0	4.67452664155	435230.000361	1852.64949786	2470	753	137	135	150	158	142	1406	0
DLR00018013	5	18	YBR005W	37	SD/MSG -ARG -HIS -LYS -URA +Canavanine +G418 +Thialysine LIQUID	yku70_v3_R1_steve	01	11.0	3.85501466252	8040.00014318	185.878859396	254.0	4.15899745913	625975.000479	5130.08105059	43.0	5.16953589803	624075.999641	3768.37503662	2597	751	137	135	159	165	147	1192	0
DLR00018013	5	19	YAL010C	37	SD/MSG -ARG -HIS -LYS -URA +Canavanine +G418 +Thialysine LIQUID	yku70_v3_R1_steve	01	11.0	0.52025497832	1168.99999741	175.602161974	254.0	12.0	28980.0	1259.02678272	43.0	0.989106031771	4889.00001131	752.078730376	2742	744	137	135	100	118	117	8	0
DLR00018013	5	20	YBL078C	37	SD/MSG -ARG -HIS -LYS -URA +Canavanine +G418 +Thialysine LIQUID	yku70_v3_R1_steve	01	11.0	3.91459591405	7815.0000362	284.070238055	254.0	4.18225191026	615989.000296	5880.72510762	43.0	5.19788550437	610068.999411	4419.34684455	2866	753	137	135	158	165	146	890	0
DLR00018013	5	21	YBR099C	37	SD/MSG -ARG -HIS -LYS -URA +Canavanine +G418 +Thialysine LIQUID	yku70_v3_R1_steve	01	11.0	3.59657789692	6847.0004723	276.055872721	254.0	3.83263908056	473378.000512	6077.5133047	43.0	4.76978024503	474582.000142	2738.27980172	3014	755	137	135	147	155	140	1394	0
DLR00018013	5	22	YAR015W	37	SD/MSG -ARG -HIS -LYS -URA +Canavanine +G418 +Thialysine LIQUID	yku70_v3_R1_steve	01	11.0	3.19390972235	4277.97157903	363.128778291	254.0	3.45361372609	259605.000177	6766.05996178	43.0	4.18703831663	257301.999953	2283.79089376	3148	747	137	135	133	143	132	1359	0
DLR00018013	5	23	YAL054C	37	SD/MSG -ARG -HIS -LYS -URA +Canavanine +G418 +Thialysine LIQUID	yku70_v3_R1_steve	01	11.0	3.59795384187	7598.92593037	527.8977634	254.0	3.90159420124	639953.999904	7876.8002706	43.0	4.84969119739	635692.998711	8430.65670979	3282	756	137	135	150	157	139	941	0
DLR00018013	5	24	YOR202W	37	SD/MSG -ARG -HIS -LYS -URA +Canavanine +G418 +Thialysine LIQUID	yku70_v3_R1_steve	01	11.0	3.95090494157	9783.29912044	444.668570095	254.0	4.17323862917	883130.999582	10463.3831325	43.0	5.19374753049	880871.997925	12849.5045194	3414	753	137	135	152	157	139	765	0
DLR00018013	6	1	YOR202W	37	SD/MSG -ARG -HIS -LYS -URA +Canavanine +G418 +Thialysine LIQUID	yku70_v3_R1_steve	01	11.0	4.0434032758	10064.9999076	300.676634843	254.0	4.26017849419	748191.000019	7378.35489518	43.0	5.29419747992	744300.998909	6887.20132674	282	899	137	135	151	157	140	566	0
DLR00018013	6	2	YBR100W	37	SD/MSG -ARG -HIS -LYS -URA +Canavanine +G418 +Thialysine LIQUID	yku70_v3_R1_steve	01	11.0	3.55060975304	6099.00035945	261.421260418	254.0	3.78734688491	404046.000352	6285.14379486	43.0	4.69741540598	403283.999765	3165.2531134	410	899	137	135	145	153	138	1310	0
DLR00018013	6	3	YAL008W	37	SD/MSG -ARG -HIS -LYS -URA +Canavanine +G418 +Thialysine LIQUID	yku70_v3_R1_steve	01	11.0	3.46513329794	4170.67292073	310.907137071	254.0	3.65068012967	250595.000383	7041.81340995	43.0	4.47252409382	248057.000522	2003.57039404	551	894	137	135	140	149	136	1430	0
DLR00018013	6	4	YBR007C	37	SD/MSG -ARG -HIS -LYS -URA +Canavanine +G418 +Thialysine LIQUID	yku70_v3_R1_steve	01	11.0	4.01303916145	8891.0000162	327.061845879	254.0	4.28162698045	701166.000376	7055.27518142	43.0	5.30665509103	697112.999662	4232.15648374	686	894	137	135	164	169	150	957	0
DLR00018013	6	5	YBR168W	37	SD/MSG -ARG -HIS -LYS -URA +Canavanine +G418 +Thialysine LIQUID	yku70_v3_R1_steve	01	11.0	0.505708049497	2957.99999972	474.172307599	254.0	12.0	33566.3399355	1069.09881959	43.0	0.543629464817	13501.9999995	2204.78441352	816	891	137	135	116	132	129	0	0
DLR00018013	6	6	YAL022C	37	SD/MSG -ARG -HIS -LYS -URA +Canavanine +G418 +Thialysine LIQUID	yku70_v3_R1_steve	01	11.0	4.01421039292	7768.00000354	352.821061359	254.0	4.34532154949	600343.000155	7320.36042153	43.0	5.36226359278	595466.999669	3827.49386514	954	894	137	135	161	167	148	1029	0
DLR00018013	6	7	YAL015C	37	SD/MSG -ARG -HIS -LYS -URA +Canavanine +G418 +Thialysine LIQUID	yku70_v3_R1_steve	01	11.0	3.85536802819	6969.00002127	383.319988363	254.0	4.10324372846	494750.000377	7114.46123375	43.0	5.10316557577	484794.92219	2496.18924608	1095	898	137	135	153	161	144	1215	0
DLR00018013	6	8	YBR015C	37	SD/MSG -ARG -HIS -LYS -URA +Canavanine +G418 +Thialysine LIQUID	yku70_v3_R1_steve	01	11.0	9.0	1206.0	193.320896482	254.0	11.5046659253	44037.0	2590.51365954	43.0	4.20908822635	26335.996959	1470.37714507	1230	897	137	135	117	131	125	409	0
DLR00018013	6	9	YBR161W	37	SD/MSG -ARG -HIS -LYS -URA +Canavanine +G418 +Thialysine LIQUID	yku70_v3_R1_steve	01	11.0	4.00185400914	7892.00003922	288.030248472	254.0	4.25341922204	582997.000379	7067.7132324	43.0	5.2723567174	581436.999873	2982.9887432	1365	895	137	135	156	163	144	1135	0
DLR00018013	6	10	YBR018C	37	SD/MSG -ARG -HIS -LYS -URA +Canavanine +G418 +Thialysine LIQUID	yku70_v3_R1_steve	01	11.0	3.98506114213	7983.00004011	343.010617782	254.0	4.26568026674	597499.000295	7008.01454851	43.0	5.28824026883	597532.999791	3160.56735195	1507	893	137	135	157	164	145	1298	0
DLR00018013	6	11	YBR077C	37	SD/MSG -ARG -HIS -LYS -URA +Canavanine +G418 +Thialysine LIQUID	yku70_v3_R1_steve	01	11.0	0.658536057248	3004.9999989	468.958670971	254.0	12.0	34478.1	1667.84274004	43.0	1.08850050628	17551.0000019	2885.50299219	1647	897	137	135	108	123	120	72	0
DLR00018013	6	12	YBR063C	37	SD/MSG -ARG -HIS -LYS -URA +Canavanine +G418 +Thialysine LIQUID	yku70_v3_R1_steve	01	11.0	3.89386254899	8367.00007837	307.830796481	254.0	4.17479584276	629284.000636	6474.85373208	43.0	5.18821761549	630892.000145	2758.99356036	1780	890	137	135	156	163	144	1307	0
DLR00018013	6	13	YAL045C	37	SD/MSG -ARG -HIS -LYS -URA +Canavanine +G418 +Thialysine LIQUID	yku70_v3_R1_steve	01	11.0	3.79877749627	5342.00008786	320.474347331	254.0	3.87306510843	325088.000561	6986.19095603	43.0	4.80029354137	325924.000647	2380.52894904	1914	891	137	135	141	150	134	1370	0
DLR00018013	6	14	YBR197C	37	SD/MSG -ARG -HIS -LYS -URA +Canavanine +G418 +Thialysine LIQUID	yku70_v3_R1_steve	01	11.0	4.03383405353	8700.00005274	305.564029865	254.0	4.24090719368	670092.000619	6367.8429559	43.0	5.26730328565	668885.000049	3095.7525649	2048	889	137	135	157	164	144	1148	0
DLR00018013	6	15	YAR014C	37	SD/MSG -ARG -HIS -LYS -URA +Canavanine +G418 +Thialysine LIQUID	yku70_v3_R1_steve	01	11.0	3.3039452105	3540.37400924	305.121770646	254.0	3.679917649	254354.000368	7019.98723064	43.0	4.48179138304	245811.000417	2149.2901383	2198	888	137	135	149	157	141	1200	0
DLR00018013	6	16	YAL068C	37	SD/MSG -ARG -HIS -LYS -URA +Canavanine +G418 +Thialysine LIQUID	yku70_v3_R1_steve	01	11.0	4.09920726533	8497.00000474	320.80760796	254.0	4.34936324335	659852.000405	6214.15961393	43.0	5.37806467714	657899.999956	2925.0788793	2328	889	137	135	158	164	145	1075	0
DLR00018013	6	17	YBL017C	37	SD/MSG -ARG -HIS -LYS -URA +Canavanine +G418 +Thialysine LIQUID	yku70_v3_R1_steve	01	11.0	3.69800167149	6606.99722997	211.790076471	254.0	3.93524176633	468186.000531	5786.80024561	43.0	4.8971536319	465275.000017	2409.72234462	2467	894	137	135	151	159	141	1155	0
DLR00018013	6	18	YBR022W	37	SD/MSG -ARG -HIS -LYS -URA +Canavanine +G418 +Thialysine LIQUID	yku70_v3_R1_steve	01	11.0	0.5	697.999690203	104.143261631	254.0	12.0	27768.6	1083.39389378	43.0	0.5	2880.99974989	452.802291669	2597	891	137	135	-1	-1	-1	0	0
DLR00018013	6	19	YAR037W	37	SD/MSG -ARG -HIS -LYS -URA +Canavanine +G418 +Thialysine LIQUID	yku70_v3_R1_steve	01	11.0	4.0184824733	9199.00002243	279.939559609	254.0	4.23722104882	712729.000607	5754.31819719	43.0	5.26865110869	711821.999847	3702.76951956	2736	885	137	135	157	164	146	1153	0
DLR00018013	6	20	YBL005W	37	SD/MSG -ARG -HIS -LYS -URA +Canavanine +G418 +Thialysine LIQUID	yku70_v3_R1_steve	01	11.0	3.79465369555	6721.00006277	226.051556096	254.0	4.06917064675	503916.000427	5656.3621549	43.0	5.07422269052	498290.999883	2468.53266377	2873	891	137	135	153	161	144	1068	0
DLR00018013	6	21	YAR030C	37	SD/MSG -ARG -HIS -LYS -URA +Canavanine +G418 +Thialysine LIQUID	yku70_v3_R1_steve	01	11.0	3.98630591432	7576.00002628	268.09269344	254.0	4.27732865943	582334.000137	6017.39697756	43.0	5.30392775169	578741.999571	3307.79272548	3001	887	137	135	153	161	144	1021	0
DLR00018013	6	22	YAR050W	37	SD/MSG -ARG -HIS -LYS -URA +Canavanine +G418 +Thialysine LIQUID	yku70_v3_R1_steve	01	11.0	4.00947811289	8330.99999274	340.19352309	254.0	4.27943433876	671218.000132	6447.2051739	43.0	5.31256888972	668490.999346	4650.24202205	3145	884	137	135	154	161	144	957	0
DLR00018013	6	23	YBL071C	37	SD/MSG -ARG -HIS -LYS -URA +Canavanine +G418 +Thialysine LIQUID	yku70_v3_R1_steve	01	11.0	3.08267123354	4250.00015475	357.873548339	254.0	3.39163107171	260761.000074	6652.00009539	43.0	4.06138513816	255879.999988	2062.48963053	3282	891	137	135	127	138	127	910	0
DLR00018013	6	24	YOR202W	37	SD/MSG -ARG -HIS -LYS -URA +Canavanine +G418 +Thialysine LIQUID	yku70_v3_R1_steve	01	11.0	3.80546174231	8461.27609212	373.747772052	254.0	4.0793076098	756613.999907	8312.06130047	43.0	5.06583916417	748957.998525	8961.14752062	3412	888	137	135	151	156	138	600	0
DLR00018013	7	1	YOR202W	37	SD/MSG -ARG -HIS -LYS -URA +Canavanine +G418 +Thialysine LIQUID	yku70_v3_R1_steve	01	11.0	3.98500942187	9305.05123091	287.1510928	254.0	4.16718442138	702845.999961	7087.21195125	43.0	5.18409883846	698655.998692	7204.93387746	277	1033	137	135	151	157	140	583	0
DLR00018013	7	2	YBL021C	37	SD/MSG -ARG -HIS -LYS -URA +Canavanine +G418 +Thialysine LIQUID	yku70_v3_R1_steve	01	11.0	3.02699541711	2940.00047665	190.991224989	254.0	3.47781224868	198410.000377	5919.12252297	43.0	4.150673688	186009.000706	1060.07848733	410	1029	137	135	140	149	137	892	0
DLR00018013	7	3	YBR068C	37	SD/MSG -ARG -HIS -LYS -URA +Canavanine +G418 +Thialysine LIQUID	yku70_v3_R1_steve	01	11.0	4.13097200349	8048.99998121	275.09557269	254.0	4.39704862723	636812.000132	6884.89486833	43.0	5.4272690976	630779.999649	3563.32583715	546	1034	137	135	161	166	148	937	0
DLR00018013	7	4	YBR101C	37	SD/MSG -ARG -HIS -LYS -URA +Canavanine +G418 +Thialysine LIQUID	yku70_v3_R1_steve	01	11.0	3.99287745222	8509.0000438	319.291929325	254.0	4.23507545051	625105.000459	6864.4664063	43.0	5.26027030862	623418.999895	3446.19728655	684	1037	137	135	158	164	147	1156	0
DLR00018013	7	5	YBL072C	37	SD/MSG -ARG -HIS -LYS -URA +Canavanine +G418 +Thialysine LIQUID	yku70_v3_R1_steve	01	11.0	3.5572763725	3624.99998967	491.164569972	254.0	4.14209826152	333251.000011	6955.35791076	43.0	5.0298126381	317093.000355	1980.29499839	819	1033	137	135	171	177	158	856	0
DLR00018013	7	6	YBL066C	37	SD/MSG -ARG -HIS -LYS -URA +Canavanine +G418 +Thialysine LIQUID	yku70_v3_R1_steve	01	11.0	3.25569427413	3786.00025857	368.95721396	254.0	3.64268553668	265315.000375	6932.1311184	43.0	4.41266693647	257719.000558	1660.82906014	957	1034	137	135	151	160	145	1451	0
DLR00018013	7	7	YBR027C	37	SD/MSG -ARG -HIS -LYS -URA +Canavanine +G418 +Thialysine LIQUID	yku70_v3_R1_steve	01	11.0	4.26298201582	8893.99993692	414.252956409	254.0	4.48978560818	663961.999954	7237.78990716	43.0	5.53335213335	663939.99946	3823.65509766	1093	1035	137	135	159	166	147	1247	0
DLR00018013	7	8	YBR020W	37	SD/MSG -ARG -HIS -LYS -URA +Canavanine +G418 +Thialysine LIQUID	yku70_v3_R1_steve	01	11.0	4.11777393127	8037.00001144	294.302434192	254.0	4.40635376438	592310.00001	7222.31284799	43.0	5.44886441225	586340.046968	2747.92022451	1231	1036	137	135	157	164	146	1537	0
DLR00018013	7	9	YAR035W	37	SD/MSG -ARG -HIS -LYS -URA +Canavanine +G418 +Thialysine LIQUID	yku70_v3_R1_steve	01	11.0	3.92928627259	7309.00003173	266.385494865	254.0	4.14689603395	492682.000301	7140.45415087	43.0	5.15810606833	498002.999855	2586.71375989	1369	1033	137	135	150	159	141	1754	0
DLR00018013	7	10	YBR220C	37	SD/MSG -ARG -HIS -LYS -URA +Canavanine +G418 +Thialysine LIQUID	yku70_v3_R1_steve	01	11.0	3.98818139739	7253.00003425	262.712644725	254.0	4.22785196703	522309.000182	6839.41412329	43.0	5.24725624749	519827.999794	2469.11651453	1502	1027	137	135	154	161	143	1073	6
DLR00018013	7	11	YBR201W	37	SD/MSG -ARG -HIS -LYS -URA +Canavanine +G418 +Thialysine LIQUID	yku70_v3_R1_steve	01	11.0	4.5274434187	10668.9985457	407.956944111	254.0	4.73999798932	858837.999798	7907.67467203	43.0	5.80308310562	859066.999804	5609.86599748	1640	1032	137	135	163	168	147	1038	0
DLR00018013	7	12	YBL088C	37	SD/MSG -ARG -HIS -LYS -URA +Canavanine +G418 +Thialysine LIQUID	yku70_v3_R1_steve	01	11.0	0.672111272682	1712.99999882	267.71084646	254.0	12.0	30984.224891	1071.14937235	43.0	2.32150028983	6687.9	1196.86487151	1775	1026	137	135	113	127	122	87	0
DLR00018013	7	13	YAL004W	37	SD/MSG -ARG -HIS -LYS -URA +Canavanine +G418 +Thialysine LIQUID	yku70_v3_R1_steve	01	11.0	3.89790594452	5905.99999747	325.110580804	254.0	4.00831611718	372267.00043	6941.53217717	43.0	4.98479714195	377098.000142	2824.47329858	1923	1039	137	135	144	153	137	1733	0
DLR00018013	7	14	YBL094C	37	SD/MSG -ARG -HIS -LYS -URA +Canavanine +G418 +Thialysine LIQUID	yku70_v3_R1_steve	01	11.0	0.5	1799.99998295	261.135263511	254.0	12.0	30538.8	1282.3663959	43.0	0.5	7698.0	1152.62925719	2049	1026	137	135	103	119	118	0	0
DLR00018013	7	15	YBL010C	37	SD/MSG -ARG -HIS -LYS -URA +Canavanine +G418 +Thialysine LIQUID	yku70_v3_R1_steve	01	11.0	3.9883479648	7083.00000308	303.905085741	254.0	4.17000510567	531986.000391	6613.87558357	43.0	5.18837018158	522455.540557	2813.77179138	2197	1031	137	135	155	162	143	1302	0
DLR00018013	7	16	YBR137W	37	SD/MSG -ARG -HIS -LYS -URA +Canavanine +G418 +Thialysine LIQUID	yku70_v3_R1_steve	01	11.0	3.90895978164	7241.00008611	269.339424054	254.0	4.16433036753	545565.000526	6302.10724115	43.0	5.17735680773	536364.470889	2206.97899662	2324	1028	137	135	155	162	143	1109	0
DLR00018013	7	17	YBL062W	37	SD/MSG -ARG -HIS -LYS -URA +Canavanine +G418 +Thialysine LIQUID	yku70_v3_R1_steve	01	11.0	3.78734973914	6404.00009235	273.754354701	254.0	4.01607884578	453045.000507	6045.75234644	43.0	4.99596736559	454531.000072	2605.94690293	2466	1028	137	135	150	159	142	1753	0
DLR00018013	7	18	YBR042C	37	SD/MSG -ARG -HIS -LYS -URA +Canavanine +G418 +Thialysine LIQUID	yku70_v3_R1_steve	01	11.0	3.49173242775	5737.80964105	186.291160172	254.0	3.83264189064	419500.000696	5800.70645899	43.0	4.75145103254	414969.000841	1104.36271316	2597	1023	137	135	152	160	143	1309	0
DLR00018013	7	19	YAL020C	37	SD/MSG -ARG -HIS -LYS -URA +Canavanine +G418 +Thialysine LIQUID	yku70_v3_R1_steve	01	11.0	2.95051423548	3288.18956108	236.073538926	254.0	3.30848024441	165994.000261	5841.73148104	43.0	3.92707644543	162577.000216	1399.35406942	2741	1029	137	135	127	139	130	1176	0
DLR00018013	7	20	YBR046C	37	SD/MSG -ARG -HIS -LYS -URA +Canavanine +G418 +Thialysine LIQUID	yku70_v3_R1_steve	01	11.0	4.0924424342	8245.00001723	234.341416544	254.0	4.35943878274	631545.000095	5683.25812534	43.0	5.39959340079	628451.999494	3406.05818021	2873	1022	137	135	155	163	145	1008	0
DLR00018013	7	21	YBR056W	37	SD/MSG -ARG -HIS -LYS -URA +Canavanine +G418 +Thialysine LIQUID	yku70_v3_R1_steve	01	11.0	4.06627585517	8209.00000602	275.895753384	254.0	4.2711526851	610252.000205	5926.95846326	43.0	5.3015597776	608390.999579	3554.15696051	3015	1027	137	135	151	159	143	928	0
DLR00018013	7	22	YBR084W	37	SD/MSG -ARG -HIS -LYS -URA +Canavanine +G418 +Thialysine LIQUID	yku70_v3_R1_steve	01	11.0	3.66084786276	5650.00016731	453.285953152	254.0	3.88176221479	385015.00053	6751.82488238	43.0	4.82537827307	382257.000473	2660.15536319	3147	1020	137	135	141	150	137	1155	0
DLR00018013	7	23	YAL055W	37	SD/MSG -ARG -HIS -LYS -URA +Canavanine +G418 +Thialysine LIQUID	yku70_v3_R1_steve	01	11.0	3.82041813746	5706.0000234	412.558903333	254.0	4.02398115649	369488.999973	6622.38121561	43.0	4.99033724495	367890.999225	3607.33802053	3285	1025	137	135	133	143	130	957	10
DLR00018013	7	24	YOR202W	37	SD/MSG -ARG -HIS -LYS -URA +Canavanine +G418 +Thialysine LIQUID	yku70_v3_R1_steve	01	11.0	3.98821145237	9745.99987804	457.662556172	254.0	4.26633420201	863205.999668	9275.59200125	43.0	5.293635404	858624.998246	10299.0043112	3416	1020	137	135	152	157	138	699	0
DLR00018013	8	1	YOR202W	37	SD/MSG -ARG -HIS -LYS -URA +Canavanine +G418 +Thialysine LIQUID	yku70_v3_R1_steve	01	11.0	4.10833015028	9434.31600505	318.932639996	254.0	4.32956675521	739843.999747	7665.4457675	43.0	5.36185978899	736290.998645	7576.91193754	279	1167	137	135	154	160	142	612	0
DLR00018013	8	2	YBR009C	37	SD/MSG -ARG -HIS -LYS -URA +Canavanine +G418 +Thialysine LIQUID	yku70_v3_R1_steve	01	11.0	3.69832171298	6899.99996995	316.683097077	254.0	3.88033843392	463681.000249	6453.10507028	43.0	4.84656879356	463757.999398	4159.8821678	411	1165	137	135	147	154	138	1362	0
DLR00018013	8	3	YBR181C	37	SD/MSG -ARG -HIS -LYS -URA +Canavanine +G418 +Thialysine LIQUID	yku70_v3_R1_steve	01	11.0	2.95578298587	2472.02406988	141.918371542	254.0	3.53346641855	177058.000284	6474.62933534	43.0	4.2005720046	162152.001007	706.563205716	542	1161	137	135	148	156	143	1073	0
DLR00018013	8	4	YBR033W	37	SD/MSG -ARG -HIS -LYS -URA +Canavanine +G418 +Thialysine LIQUID	yku70_v3_R1_steve	01	11.0	3.98418017784	7704.00004748	345.486232261	254.0	4.20831209444	582974.000372	7326.63481095	43.0	5.22951689197	569671.17092	3126.99090603	685	1171	137	135	159	165	147	1039	0
DLR00018013	8	5	YBR057C	37	SD/MSG -ARG -HIS -LYS -URA +Canavanine +G418 +Thialysine LIQUID	yku70_v3_R1_steve	01	11.0	1.07475666631	3755.99999853	610.592432794	254.0	9.41409209901	52514.1	3938.1239882	43.0	3.72618778461	40778.9996828	2858.98107936	821	1175	137	135	121	135	129	755	0
DLR00018013	8	6	YBR030W	37	SD/MSG -ARG -HIS -LYS -URA +Canavanine +G418 +Thialysine LIQUID	yku70_v3_R1_steve	01	11.0	0.5	2811.0	409.829854512	254.0	12.0	30931.0653776	913.195027988	43.0	0.5	11747.0	1715.46250989	953	1161	137	135	-1	-1	-1	0	0
DLR00018013	8	7	YAL036C	37	SD/MSG -ARG -HIS -LYS -URA +Canavanine +G418 +Thialysine LIQUID	yku70_v3_R1_steve	01	11.0	3.68448741449	5766.00007842	327.805494733	254.0	3.9646828539	403507.000268	7171.6717012	43.0	4.92456950301	403668.999636	2992.72979769	1096	1167	137	135	153	161	144	1702	0
DLR00018013	8	8	YBR113W	37	SD/MSG -ARG -HIS -LYS -URA +Canavanine +G418 +Thialysine LIQUID	yku70_v3_R1_steve	01	11.0	4.20660853666	8769.99990805	278.530612892	254.0	4.44158985078	652665.000021	6982.41808997	43.0	5.49698072572	643646.594367	2727.13922825	1228	1169	137	135	158	164	146	1277	0
DLR00018013	8	9	YBR119W	37	SD/MSG -ARG -HIS -LYS -URA +Canavanine +G418 +Thialysine LIQUID	yku70_v3_R1_steve	01	11.0	3.99367318701	6334.00001995	214.819816259	254.0	4.25229707594	459478.000171	6725.452601	43.0	5.25871880256	459640.999996	1999.88425117	1367	1165	137	135	154	161	144	1484	0
DLR00018013	8	10	YAL058W	37	SD/MSG -ARG -HIS -LYS -URA +Canavanine +G418 +Thialysine LIQUID	yku70_v3_R1_steve	01	11.0	3.51945955117	5533.71331034	287.539244419	254.0	3.72978037266	346060.000371	7213.48348982	43.0	4.61374887743	346728.000269	2022.15422924	1506	1164	137	135	144	152	137	1389	0
DLR00018013	8	11	YBL087C	37	SD/MSG -ARG -HIS -LYS -URA +Canavanine +G418 +Thialysine LIQUID	yku70_v3_R1_steve	01	11.0	3.50184194726	4790.02688063	221.997533116	254.0	3.74035397972	296846.0003	6803.45305298	43.0	4.62780100278	299931.999953	2068.53259652	1635	1161	137	135	144	152	137	1859	0
DLR00018013	8	12	YAL049C	37	SD/MSG -ARG -HIS -LYS -URA +Canavanine +G418 +Thialysine LIQUID	yku70_v3_R1_steve	01	11.0	4.07074757733	8453.00003033	317.316672125	254.0	4.28700177891	627926.00036	7145.63271876	43.0	5.32864423012	621950.462778	3132.47698394	1779	1162	137	135	156	163	144	1483	0
DLR00018013	8	13	YBL028C	37	SD/MSG -ARG -HIS -LYS -URA +Canavanine +G418 +Thialysine LIQUID	yku70_v3_R1_steve	01	11.0	3.90685069455	6319.00011501	256.595769316	254.0	4.04351240232	428947.000552	6603.44431066	43.0	5.01701605856	428081.000421	2069.77571805	1916	1165	137	135	149	156	139	1339	0
DLR00018013	8	14	YBR159W	37	SD/MSG -ARG -HIS -LYS -URA +Canavanine +G418 +Thialysine LIQUID	yku70_v3_R1_steve	01	11.0	3.65933601475	5995.63639884	294.221517037	254.0	3.94743697316	434022.000459	6936.81888433	43.0	4.89471304765	432073.000076	2825.80734655	2055	1160	137	135	153	160	142	1334	0
DLR00018013	8	15	YAL028W	37	SD/MSG -ARG -HIS -LYS -URA +Canavanine +G418 +Thialysine LIQUID	yku70_v3_R1_steve	01	11.0	3.30581746313	4941.90443873	328.17192464	254.0	3.68018986186	343496.000469	6891.31382347	43.0	4.50061205957	343653.000573	1627.54988172	2192	1167	137	135	150	158	141	1623	0
DLR00018013	8	16	YBL101C	37	SD/MSG -ARG -HIS -LYS -URA +Canavanine +G418 +Thialysine LIQUID	yku70_v3_R1_steve	01	11.0	4.00873670021	7966.00005989	379.867504625	254.0	4.22998805087	606683.000513	6684.77109615	43.0	5.24913954082	606968.000086	2928.68381431	2324	1166	137	135	156	163	144	1205	0
DLR00018013	8	17	YBL052C	37	SD/MSG -ARG -HIS -LYS -URA +Canavanine +G418 +Thialysine LIQUID	yku70_v3_R1_steve	01	11.0	3.84983430809	6059.00009461	163.814170172	254.0	4.32680378151	504000.000046	5271.33350832	43.0	5.31564152091	498250.999912	1523.16462302	2459	1158	137	135	161	168	150	1240	0
DLR00018013	8	18	YAL023C	37	SD/MSG -ARG -HIS -LYS -URA +Canavanine +G418 +Thialysine LIQUID	yku70_v3_R1_steve	01	11.0	3.1249470392	1469.72457278	227.62214848	254.0	3.5078726005	94206.0000428	5920.00857239	43.0	3.87669331015	82231.000009	1493.10688569	2596	1158	137	135	129	142	132	1084	0
DLR00018013	8	19	YAR044W	37	SD/MSG -ARG -HIS -LYS -URA +Canavanine +G418 +Thialysine LIQUID	yku70_v3_R1_steve	01	11.0	0.542358866617	1327.99999289	283.094425919	254.0	11.480077956	31221.9	794.290116279	43.0	0.713864465141	13147.73122	2710.63450289	2746	1157	137	135	116	132	127	6	0
DLR00018013	8	20	YBR032W	37	SD/MSG -ARG -HIS -LYS -URA +Canavanine +G418 +Thialysine LIQUID	yku70_v3_R1_steve	01	11.0	4.36318569795	9598.99976229	299.800813904	254.0	4.59953927662	770898.999982	5939.75458937	43.0	5.65423763468	769005.99947	4266.81933537	2872	1160	137	135	159	166	147	980	0
DLR00018013	8	21	YBR075W	37	SD/MSG -ARG -HIS -LYS -URA +Canavanine +G418 +Thialysine LIQUID	yku70_v3_R1_steve	01	11.0	9.0	1729.8	269.26090615	254.0	7.54057783247	50180.6488256	2954.40754907	43.0	7.15086645028	32242.7711611	1202.62621925	3009	1155	137	135	109	125	120	42	0
DLR00018013	8	22	YBR216C	37	SD/MSG -ARG -HIS -LYS -URA +Canavanine +G418 +Thialysine LIQUID	yku70_v3_R1_steve	01	11.0	3.89926415238	7387.99990262	332.884591298	254.0	4.17108352569	572363.000236	6150.96657607	43.0	5.18139822304	567705.99948	3853.71772002	3147	1157	137	135	150	158	142	973	0
DLR00018013	8	23	YBR074W	37	SD/MSG -ARG -HIS -LYS -URA +Canavanine +G418 +Thialysine LIQUID	yku70_v3_R1_steve	01	11.0	3.9483463629	8196.99997273	313.375876563	254.0	4.23095535686	672342.999879	6881.59631353	43.0	5.25700389496	665647.998779	6290.89406795	3283	1159	137	135	150	157	139	737	0
DLR00018013	8	24	YOR202W	37	SD/MSG -ARG -HIS -LYS -URA +Canavanine +G418 +Thialysine LIQUID	yku70_v3_R1_steve	01	11.0	3.93129862054	8583.15560723	339.45216076	254.0	4.23402736299	788583.999637	8881.89214622	43.0	5.25090789463	780834.998145	9772.11506978	3417	1155	137	135	152	157	138	611	0
DLR00018013	9	1	YOR202W	37	SD/MSG -ARG -HIS -LYS -URA +Canavanine +G418 +Thialysine LIQUID	yku70_v3_R1_steve	01	11.0	4.01652358896	9075.41609362	274.53733692	254.0	4.29350900924	724520.999632	8238.0367183	43.0	5.32516431384	721132.998368	8431.30904433	287	1305	137	135	154	160	143	712	0
DLR00018013	9	2	YBL068W	37	SD/MSG -ARG -HIS -LYS -URA +Canavanine +G418 +Thialysine LIQUID	yku70_v3_R1_steve	01	11.0	3.80240649841	6905.51170559	234.373435677	254.0	4.11392282635	524235.000275	6216.96845398	43.0	5.11351587611	521959.999507	3954.94893553	419	1309	137	135	156	162	145	1337	0
DLR00018013	9	3	YAR042W	37	SD/MSG -ARG -HIS -LYS -URA +Canavanine +G418 +Thialysine LIQUID	yku70_v3_R1_steve	01	11.0	3.98053790099	7496.99999947	225.289288354	254.0	4.3220604364	593357.000122	6822.28453573	43.0	5.34459566465	589253.999581	3503.907723	556	1303	137	135	162	167	149	1157	0
DLR00018013	9	4	YBR151W	37	SD/MSG -ARG -HIS -LYS -URA +Canavanine +G418 +Thialysine LIQUID	yku70_v3_R1_steve	01	11.0	3.13923040437	3052.91575202	338.322051151	254.0	3.56281767707	194988.000388	7495.947097	43.0	4.23685860583	189133.000768	1682.49503575	688	1308	137	135	145	154	142	1698	0
DLR00018013	9	5	YBR130C	37	SD/MSG -ARG -HIS -LYS -URA +Canavanine +G418 +Thialysine LIQUID	yku70_v3_R1_steve	01	11.0	4.08129075445	8810.99999942	354.092700469	254.0	4.33324039153	671776.000375	6704.55081206	43.0	5.3643803748	671120.999825	3685.2355152	825	1310	137	135	161	167	149	1297	0
DLR00018013	9	6	YBR177C	37	SD/MSG -ARG -HIS -LYS -URA +Canavanine +G418 +Thialysine LIQUID	yku70_v3_R1_steve	01	11.0	3.92531485494	7944.0000486	450.487812526	254.0	4.16312919933	581882.000428	7210.36305668	43.0	5.17288262728	581244.999865	3489.59304938	958	1305	137	135	157	164	147	1368	0
DLR00018013	9	7	YBL065W	37	SD/MSG -ARG -HIS -LYS -URA +Canavanine +G418 +Thialysine LIQUID	yku70_v3_R1_steve	01	11.0	3.95428116542	7531.00006012	305.04728366	254.0	4.24708183499	565496.000383	7166.97179733	43.0	5.26644257515	566256.999924	3256.36732428	1099	1308	137	135	158	165	148	1501	0
DLR00018013	9	8	YAL002W	37	SD/MSG -ARG -HIS -LYS -URA +Canavanine +G418 +Thialysine LIQUID	yku70_v3_R1_steve	01	11.0	0.5	939.999874944	146.220180282	254.0	12.0	30300.3	1224.47188569	43.0	0.5	4128.99990905	659.404889532	1227	1296	137	135	-1	-1	-1	0	0
DLR00018013	9	9	YBL061C	37	SD/MSG -ARG -HIS -LYS -URA +Canavanine +G418 +Thialysine LIQUID	yku70_v3_R1_steve	01	11.0	4.03749362599	7018.99990347	272.075546598	254.0	4.31673535949	546785.000194	7183.78171767	43.0	5.34254952253	546984.999736	4012.70230139	1373	1312	137	135	160	166	147	1561	0
DLR00018013	9	10	YAR003W	37	SD/MSG -ARG -HIS -LYS -URA +Canavanine +G418 +Thialysine LIQUID	yku70_v3_R1_steve	01	11.0	0.5	642.999688782	109.680211917	254.0	12.0	29764.412363	885.431686256	43.0	0.5	2678.99981242	468.586069388	1503	1294	137	135	106	120	120	5	0
DLR00018013	9	11	YBL016W	37	SD/MSG -ARG -HIS -LYS -URA +Canavanine +G418 +Thialysine LIQUID	yku70_v3_R1_steve	01	11.0	3.97755635921	7575.0000267	264.825532167	254.0	4.22767269268	553622.000237	6578.57927569	43.0	5.24672192856	555310.999649	3095.68430878	1651	1305	137	135	155	161	143	1516	0
DLR00018013	9	12	YBR223C	37	SD/MSG -ARG -HIS -LYS -URA +Canavanine +G418 +Thialysine LIQUID	yku70_v3_R1_steve	01	11.0	4.02793860785	7419.00005652	269.179586961	254.0	4.30398280471	567486.00014	6498.03781266	43.0	5.31657305329	566114.9996	3019.85255123	1783	1300	137	135	158	164	145	1259	0
DLR00018013	9	13	YAL042W	37	SD/MSG -ARG -HIS -LYS -URA +Canavanine +G418 +Thialysine LIQUID	yku70_v3_R1_steve	01	11.0	3.73700392185	7027.12317184	277.012823061	254.0	3.96201991107	473690.000627	6889.43318093	43.0	4.93632879094	478745.000521	2060.57958051	1918	1297	137	135	150	157	140	1800	0
DLR00018013	9	14	YBR023C	37	SD/MSG -ARG -HIS -LYS -URA +Canavanine +G418 +Thialysine LIQUID	yku70_v3_R1_steve	01	11.0	3.33506705099	4565.79663196	182.657613436	254.0	3.76114938005	335643.000463	6434.04644728	43.0	4.619283483	336379.000446	1398.0120015	2053	1300	137	135	155	162	145	1975	0
DLR00018013	9	15	YBR126C	37	SD/MSG -ARG -HIS -LYS -URA +Canavanine +G418 +Thialysine LIQUID	yku70_v3_R1_steve	01	11.0	0.572771779574	1915.99999798	307.202997275	254.0	12.0	31793.566617	1084.14359243	43.0	0.927556977889	11102.9999996	1745.62747047	2188	1311	137	135	101	117	114	11	1
DLR00018013	9	16	YBL085W	37	SD/MSG -ARG -HIS -LYS -URA +Canavanine +G418 +Thialysine LIQUID	yku70_v3_R1_steve	01	11.0	0.5	2528.0	398.590787019	254.0	12.0	31531.027523	1166.03780536	43.0	0.520992763054	12268.0000003	1980.1641232	2323	1296	137	135	110	125	122	0	0
DLR00018013	9	17	YBL036C	37	SD/MSG -ARG -HIS -LYS -URA +Canavanine +G418 +Thialysine LIQUID	yku70_v3_R1_steve	01	11.0	3.95107212482	7390.00002655	231.059577232	254.0	4.30487326912	592191.000111	6085.8797024	43.0	5.32233737193	590689.999558	3384.41061652	2464	1308	137	135	159	165	147	1361	0
DLR00018013	9	18	YAR043C	37	SD/MSG -ARG -HIS -LYS -URA +Canavanine +G418 +Thialysine LIQUID	yku70_v3_R1_steve	01	11.0	3.90341844014	6866.00003623	197.767263585	254.0	4.20376497638	526757.000297	5435.42346791	43.0	5.21001235644	525795.999691	2838.51782274	2599	1297	137	135	156	163	145	1432	0
DLR00018013	9	19	YAL040C	37	SD/MSG -ARG -HIS -LYS -URA +Canavanine +G418 +Thialysine LIQUID	yku70_v3_R1_steve	01	11.0	3.79386610212	6605.00005727	236.517226033	254.0	4.04920977707	477927.000411	5531.39548611	43.0	5.04431727603	477298.999847	2652.47616044	2742	1300	137	135	151	159	143	1469	0
DLR00018013	9	20	YBR058C	37	SD/MSG -ARG -HIS -LYS -URA +Canavanine +G418 +Thialysine LIQUID	yku70_v3_R1_steve	01	11.0	4.01307466826	6707.00005795	280.871667274	254.0	4.17293505735	467959.000301	5663.64325133	43.0	5.19950667633	466592.999842	2443.4361774	2871	1300	137	135	148	157	141	1274	0
DLR00018013	9	21	YBL029W	37	SD/MSG -ARG -HIS -LYS -URA +Canavanine +G418 +Thialysine LIQUID	yku70_v3_R1_steve	01	11.0	4.26732307024	9897.99999293	335.557803727	254.0	4.46459598995	769251.000011	6407.40366549	43.0	5.52256091999	766769.999379	5002.31083486	3015	1302	137	135	154	162	144	755	0
DLR00018013	9	22	YBR189W	37	SD/MSG -ARG -HIS -LYS -URA +Canavanine +G418 +Thialysine LIQUID	yku70_v3_R1_steve	01	11.0	0.5	1538.99997158	235.152627292	254.0	12.0	27936.4074609	970.893515182	43.0	0.5	7223.0	1184.43897988	3145	1296	137	135	-1	-1	-1	0	0
DLR00018013	9	23	YBR072W	37	SD/MSG -ARG -HIS -LYS -URA +Canavanine +G418 +Thialysine LIQUID	yku70_v3_R1_steve	01	11.0	3.66090096704	6641.00014543	369.945152107	254.0	3.88681039007	496349.000097	6906.08865085	43.0	4.83207796767	492715.99907	5406.34887107	3283	1304	137	135	142	150	135	1012	6
DLR00018013	9	24	YOR202W	37	SD/MSG -ARG -HIS -LYS -URA +Canavanine +G418 +Thialysine LIQUID	yku70_v3_R1_steve	01	11.0	3.80687332105	9609.99997909	362.433483699	254.0	4.09675708515	823950.999796	8843.10023578	43.0	5.10354549283	820656.998316	10783.4362525	3417	1294	137	135	150	156	137	759	0
DLR00018013	10	1	YOR202W	37	SD/MSG -ARG -HIS -LYS -URA +Canavanine +G418 +Thialysine LIQUID	yku70_v3_R1_steve	01	11.0	3.89960218517	9057.10831451	241.581514148	254.0	4.10470860962	705468.999969	7091.08097231	43.0	5.12070705431	702469.998624	7757.57341361	286	1445	137	135	153	158	141	705	0
DLR00018013	10	2	YBR146W	37	SD/MSG -ARG -HIS -LYS -URA +Canavanine +G418 +Thialysine LIQUID	yku70_v3_R1_steve	01	11.0	2.9846307926	2344.00019427	182.231851053	254.0	3.50771498713	172906.000011	6245.88519423	43.0	4.13178933129	159043.999642	1675.50701825	415	1433	137	135	146	155	140	1203	0
DLR00018013	10	3	YBR107C	37	SD/MSG -ARG -HIS -LYS -URA +Canavanine +G418 +Thialysine LIQUID	yku70_v3_R1_steve	01	11.0	3.3327903239	3848.79379139	263.865545351	254.0	3.58682458057	253553.000114	7462.43208061	43.0	4.38181611687	248247.999618	2543.7171264	551	1442	137	135	145	154	139	1420	0
DLR00018013	10	4	YBL056W	37	SD/MSG -ARG -HIS -LYS -URA +Canavanine +G418 +Thialysine LIQUID	yku70_v3_R1_steve	01	11.0	3.69647443303	5832.99936443	297.038758754	254.0	3.91876983138	401707.000284	6931.83055227	43.0	4.86417868225	400219.999667	3054.34490139	690	1442	137	135	153	160	145	1634	0
DLR00018013	10	5	YBR134W	37	SD/MSG -ARG -HIS -LYS -URA +Canavanine +G418 +Thialysine LIQUID	yku70_v3_R1_steve	01	11.0	3.35063298424	3935.00038786	317.126080661	254.0	3.71340452717	273345.00026	7120.4085739	43.0	4.51736531823	267952.000019	2520.49441417	823	1445	137	135	152	160	144	1702	0
DLR00018013	10	6	YBR006W	37	SD/MSG -ARG -HIS -LYS -URA +Canavanine +G418 +Thialysine LIQUID	yku70_v3_R1_steve	01	11.0	3.26149563953	4283.00042346	389.357233845	254.0	3.64976723075	300264.000344	7185.39927726	43.0	4.43799991102	295632.000488	1783.68719638	959	1444	137	135	151	160	145	1581	0
DLR00018013	10	7	YBR010W	37	SD/MSG -ARG -HIS -LYS -URA +Canavanine +G418 +Thialysine LIQUID	yku70_v3_R1_steve	01	11.0	3.38818846893	4820.60787467	201.821596747	254.0	3.67017867427	318113.0003	7114.07694653	43.0	4.53530372754	312785.430406	1344.09519346	1100	1441	137	135	148	157	142	1790	0
DLR00018013	10	8	YBR062C	37	SD/MSG -ARG -HIS -LYS -URA +Canavanine +G418 +Thialysine LIQUID	yku70_v3_R1_steve	01	11.0	4.12762833299	8020.99992568	232.658213206	254.0	4.41682055437	630906.000113	6468.83642361	43.0	5.44712783641	627515.999741	3118.80737981	1236	1443	137	135	160	167	147	1059	0
DLR00018013	10	9	YBR093C	37	SD/MSG -ARG -HIS -LYS -URA +Canavanine +G418 +Thialysine LIQUID	yku70_v3_R1_steve	01	11.0	2.50940267407	1033.36855118	139.571478539	254.0	3.59243471332	111598.000074	6077.95638339	43.0	3.96690320574	89371.3898396	791.732742107	1369	1436	137	135	167	174	156	228	0
DLR00018013	10	10	YAR027W	37	SD/MSG -ARG -HIS -LYS -URA +Canavanine +G418 +Thialysine LIQUID	yku70_v3_R1_steve	01	11.0	4.03383119398	8594.00003985	271.338988418	254.0	4.32172042665	671027.00035	6614.59451099	43.0	5.35542784935	670496.999827	3220.4421466	1512	1442	137	135	160	166	146	1227	0
DLR00018013	10	11	YAL007C	37	SD/MSG -ARG -HIS -LYS -URA +Canavanine +G418 +Thialysine LIQUID	yku70_v3_R1_steve	01	11.0	3.89919706368	7851.00006598	258.815062938	254.0	4.20970057279	587807.000473	6372.51202685	43.0	5.23760868116	579179.92221	2165.98566802	1644	1442	137	135	156	163	144	1238	0
DLR00018013	10	12	YBR041W	37	SD/MSG -ARG -HIS -LYS -URA +Canavanine +G418 +Thialysine LIQUID	yku70_v3_R1_steve	01	11.0	3.51625528048	4537.76631584	205.582632938	254.0	3.8363582673	322295.000529	6473.84853513	43.0	4.74209171689	320779.000694	1288.9145529	1784	1443	137	135	151	159	141	1706	0
DLR00018013	10	13	YBL025W	37	SD/MSG -ARG -HIS -LYS -URA +Canavanine +G418 +Thialysine LIQUID	yku70_v3_R1_steve	01	11.0	2.29321546545	845.880094747	124.941980826	254.0	3.49024185979	88651.0000405	6089.34104501	43.0	3.5807387272	64850.0003124	782.236431976	1912	1431	137	135	159	166	150	329	0
DLR00018013	10	14	YBL107C	37	SD/MSG -ARG -HIS -LYS -URA +Canavanine +G418 +Thialysine LIQUID	yku70_v3_R1_steve	01	11.0	3.77164649614	7095.0091003	251.277028961	254.0	4.06545721267	534870.000742	6511.82634864	43.0	5.04493177054	534217.00054	1809.07982028	2051	1433	137	135	156	162	143	1325	0
DLR00018013	10	15	YAL061W	37	SD/MSG -ARG -HIS -LYS -URA +Canavanine +G418 +Thialysine LIQUID	yku70_v3_R1_steve	01	11.0	3.98930335839	8052.00001858	293.634640489	254.0	4.27249381585	649577.000506	6306.11739114	43.0	5.28897364997	648360.00001	2905.17206711	2192	1434	137	135	160	165	146	1215	0
DLR00018013	10	16	YBR019C	37	SD/MSG -ARG -HIS -LYS -URA +Canavanine +G418 +Thialysine LIQUID	yku70_v3_R1_steve	01	11.0	0.5	1293.99994884	212.852531243	254.0	12.0	30234.2629369	619.000112851	43.0	0.5	5515.99997726	1055.00553054	2323	1431	137	135	-1	-1	-1	0	0
DLR00018013	10	17	YBL095W	37	SD/MSG -ARG -HIS -LYS -URA +Canavanine +G418 +Thialysine LIQUID	yku70_v3_R1_steve	01	11.0	3.70019319608	5876.00025368	226.492648101	254.0	4.04976972155	446292.000406	6061.17152448	43.0	5.02188584591	443847.000016	2165.28363225	2458	1440	137	135	154	161	144	1497	0
DLR00018013	10	18	YBR065C	37	SD/MSG -ARG -HIS -LYS -URA +Canavanine +G418 +Thialysine LIQUID	yku70_v3_R1_steve	01	11.0	4.25440774078	8172.99974852	194.936895777	254.0	4.55811899502	646696.999896	5318.82223628	43.0	5.60670664734	643778.999977	2208.42183658	2597	1435	137	135	157	164	145	1113	0
DLR00018013	10	19	YAR002C-A	37	SD/MSG -ARG -HIS -LYS -URA +Canavanine +G418 +Thialysine LIQUID	yku70_v3_R1_steve	01	11.0	4.25202066074	8056.99989215	244.904785163	254.0	4.56671588134	640340.999844	5512.35503509	43.0	5.61222139453	636654.999948	2980.00694699	2738	1437	137	135	157	164	146	1042	0
DLR00018013	10	20	YBL031W	37	SD/MSG -ARG -HIS -LYS -URA +Canavanine +G418 +Thialysine LIQUID	yku70_v3_R1_steve	01	11.0	2.99579845402	2513.82965173	168.58016031	254.0	3.53235794583	182915.000352	5482.57500928	43.0	4.24431938956	168420.000892	746.582117318	2876	1437	137	135	145	155	141	1062	0
DLR00018013	10	21	YBL083C	37	SD/MSG -ARG -HIS -LYS -URA +Canavanine +G418 +Thialysine LIQUID	yku70_v3_R1_steve	01	11.0	4.06403426451	7453.99998585	300.989825109	254.0	4.20970528913	543246.000166	6034.55266734	43.0	5.2391427597	542407.999446	3982.7103519	3014	1434	137	135	149	158	143	1213	0
DLR00018013	10	22	YBR083W	37	SD/MSG -ARG -HIS -LYS -URA +Canavanine +G418 +Thialysine LIQUID	yku70_v3_R1_steve	01	11.0	3.3531373122	4719.74722255	281.277465081	254.0	3.7068590982	344667.000434	6206.58668236	43.0	4.57039902795	333542.901216	1433.22046087	3147	1433	137	135	145	154	140	1068	0
DLR00018013	10	23	YBR106W	37	SD/MSG -ARG -HIS -LYS -URA +Canavanine +G418 +Thialysine LIQUID	yku70_v3_R1_steve	01	11.0	3.24248339943	3829.48707477	297.212051537	254.0	3.61136077362	273469.000349	6676.39127909	43.0	4.39849440462	266446.00042	1952.43897482	3283	1429	137	135	137	147	134	1319	0
DLR00018013	10	24	YOR202W	37	SD/MSG -ARG -HIS -LYS -URA +Canavanine +G418 +Thialysine LIQUID	yku70_v3_R1_steve	01	11.0	3.97776691667	9436.99978643	453.164937253	254.0	4.25201012439	824268.999598	9312.55987982	43.0	5.28090249623	820146.998145	10403.5733385	3415	1433	137	135	151	157	138	764	0
DLR00018013	11	1	YOR202W	37	SD/MSG -ARG -HIS -LYS -URA +Canavanine +G418 +Thialysine LIQUID	yku70_v3_R1_steve	01	11.0	4.06719607323	9979.99986076	331.617531725	254.0	4.27017074737	773901.999829	7895.5235956	43.0	5.30580724365	772952.998597	8042.07148335	284	1579	137	135	155	160	143	808	0
DLR00018013	11	2	YBR111C	37	SD/MSG -ARG -HIS -LYS -URA +Canavanine +G418 +Thialysine LIQUID	yku70_v3_R1_steve	01	11.0	0.5	1709.99998295	257.188338366	254.0	12.0	29575.7756258	973.024452422	43.0	0.5	8308.99997726	1329.75067857	414	1561	137	135	-1	-1	-1	3	0
DLR00018013	11	3	YBR104W	37	SD/MSG -ARG -HIS -LYS -URA +Canavanine +G418 +Thialysine LIQUID	yku70_v3_R1_steve	01	11.0	3.59138087427	5606.00008071	253.344613356	254.0	3.93030713761	431078.000251	7130.43803184	43.0	4.86800521648	424122.999616	3139.2080213	552	1590	137	135	158	165	148	1253	0
DLR00018013	11	4	YBR149W	37	SD/MSG -ARG -HIS -LYS -URA +Canavanine +G418 +Thialysine LIQUID	yku70_v3_R1_steve	01	11.0	3.93200347613	7796.00003459	299.950373579	254.0	4.21447434688	584686.000349	7056.42454891	43.0	5.23042793736	585730.999742	3541.98205623	684	1583	137	135	160	166	149	1626	0
DLR00018013	11	5	YBR090C	37	SD/MSG -ARG -HIS -LYS -URA +Canavanine +G418 +Thialysine LIQUID	yku70_v3_R1_steve	01	11.0	4.25979398575	8980.99986529	392.761164456	254.0	4.53302625502	722835.999989	6965.27173134	43.0	5.57314678735	720283.999625	4550.52421421	826	1577	137	135	165	171	152	1167	0
DLR00018013	11	6	YBR209W	37	SD/MSG -ARG -HIS -LYS -URA +Canavanine +G418 +Thialysine LIQUID	yku70_v3_R1_steve	01	11.0	0.712750211669	1223.99999033	291.094658503	254.0	11.7548172932	34728.0354661	785.269836243	43.0	11.8945773622	7490.7	1013.20185977	948	1580	137	135	103	119	117	23	8
DLR00018013	11	7	YAL065C	37	SD/MSG -ARG -HIS -LYS -URA +Canavanine +G418 +Thialysine LIQUID	yku70_v3_R1_steve	01	11.0	3.93727084878	7895.00002128	277.435416581	254.0	4.28070293417	640248.000266	7130.83169187	43.0	5.3065783056	636627.999632	3784.23213149	1100	1583	137	135	164	170	151	1201	0
DLR00018013	11	8	YBR208C	37	SD/MSG -ARG -HIS -LYS -URA +Canavanine +G418 +Thialysine LIQUID	yku70_v3_R1_steve	01	11.0	4.06936155937	8140.0000027	253.424022579	254.0	4.35469106525	635558.000237	6452.03013649	43.0	5.39108085292	633371.999693	3400.93834307	1236	1573	137	135	160	167	147	1142	0
DLR00018013	11	9	YBL103C	37	SD/MSG -ARG -HIS -LYS -URA +Canavanine +G418 +Thialysine LIQUID	yku70_v3_R1_steve	01	11.0	3.28024237153	3848.59059408	212.724224355	254.0	3.63142109081	260796.000408	6489.31072729	43.0	4.45332654118	258724.000636	1488.13115652	1365	1588	137	135	147	156	141	1851	6
DLR00018013	11	10	YBR115C	37	SD/MSG -ARG -HIS -LYS -URA +Canavanine +G418 +Thialysine LIQUID	yku70_v3_R1_steve	01	11.0	0.5	914.999857891	139.184941273	254.0	12.0	28592.2068634	718.625292446	43.0	0.5	3800.99988631	587.545443555	1503	1568	137	135	-1	-1	-1	1	0
DLR00018013	11	11	YBR013C	37	SD/MSG -ARG -HIS -LYS -URA +Canavanine +G418 +Thialysine LIQUID	yku70_v3_R1_steve	01	11.0	4.00325716214	8224.00005493	255.9490773	254.0	4.27371078489	633345.000402	6304.70415662	43.0	5.30057619584	635232.999845	3145.36328205	1646	1578	137	135	159	165	146	1435	0
DLR00018013	11	12	YAL005C	37	SD/MSG -ARG -HIS -LYS -URA +Canavanine +G418 +Thialysine LIQUID	yku70_v3_R1_steve	01	11.0	3.68009819848	3934.99996086	276.270800381	254.0	3.82129030894	235060.000265	6739.76959094	43.0	4.71272234446	235575.000156	2024.79211123	1787	1578	137	135	139	148	134	1630	0
DLR00018013	11	13	YAL053W	37	SD/MSG -ARG -HIS -LYS -URA +Canavanine +G418 +Thialysine LIQUID	yku70_v3_R1_steve	01	11.0	0.5	1327.99997158	271.066612351	254.0	12.0	31502.7681992	608.157744485	43.0	0.53173498779	7283.99999818	1561.10079541	1912	1566	137	135	-1	-1	-1	0	0
DLR00018013	11	14	YBR185C	37	SD/MSG -ARG -HIS -LYS -URA +Canavanine +G418 +Thialysine LIQUID	yku70_v3_R1_steve	01	11.0	3.97688336355	7932.26023908	226.766558292	254.0	4.29415772919	644618.000737	6108.06582918	43.0	5.31849332481	644770.000495	1994.4063531	2051	1580	137	135	160	166	147	1424	0
DLR00018013	11	15	YBR203W	37	SD/MSG -ARG -HIS -LYS -URA +Canavanine +G418 +Thialysine LIQUID	yku70_v3_R1_steve	01	11.0	3.9297207028	7338.00003617	231.181709284	254.0	4.17728122765	562176.000466	6150.27746499	43.0	5.18910338385	562669.99994	2744.41802875	2198	1573	137	135	155	161	142	1408	0
DLR00018013	11	16	YBR008C	37	SD/MSG -ARG -HIS -LYS -URA +Canavanine +G418 +Thialysine LIQUID	yku70_v3_R1_steve	01	11.0	3.81964112343	6690.00007286	246.838817068	254.0	4.1242466241	513767.000504	6267.88339033	43.0	5.12497014422	512845.000125	2168.91096629	2324	1572	137	135	154	161	143	1378	0
DLR00018013	11	17	YBR145W	37	SD/MSG -ARG -HIS -LYS -URA +Canavanine +G418 +Thialysine LIQUID	yku70_v3_R1_steve	01	11.0	3.87381031426	6708.00006626	221.260329209	254.0	4.19050852999	505210.000279	5944.2728198	43.0	5.19783071847	504437.999826	2507.8825682	2471	1569	137	135	153	160	143	1304	0
DLR00018013	11	18	YBR044C	37	SD/MSG -ARG -HIS -LYS -URA +Canavanine +G418 +Thialysine LIQUID	yku70_v3_R1_steve	01	11.0	3.82613503358	5536.00006264	186.182319413	254.0	4.11921141012	415332.000285	5471.12537824	43.0	5.10818912691	412984.000097	1695.33723273	2605	1567	137	135	151	159	143	1554	0
DLR00018013	11	19	YBR069C	37	SD/MSG -ARG -HIS -LYS -URA +Canavanine +G418 +Thialysine LIQUID	yku70_v3_R1_steve	01	11.0	4.2022990757	7630.99993119	254.290944349	254.0	4.44235805296	597277.999993	5576.07525169	43.0	5.47750762852	592855.999507	2937.34406317	2747	1573	137	135	155	163	145	962	0
DLR00018013	11	20	YBR162C	37	SD/MSG -ARG -HIS -LYS -URA +Canavanine +G418 +Thialysine LIQUID	yku70_v3_R1_steve	01	11.0	3.90197279623	6900.00012665	252.519832349	254.0	4.21844193432	535158.000452	5429.75219028	43.0	5.23828391855	532714.000105	2223.88165787	2881	1566	137	135	155	162	146	1379	0
DLR00018013	11	21	YBR207W	37	SD/MSG -ARG -HIS -LYS -URA +Canavanine +G418 +Thialysine LIQUID	yku70_v3_R1_steve	01	11.0	3.70800994911	3834.99983317	304.38717406	254.0	3.82038864747	220379.000438	6751.92935204	43.0	4.67906508836	215611.000701	2618.06831171	3014	1577	137	135	133	144	132	989	0
DLR00018013	11	22	YBR176W	37	SD/MSG -ARG -HIS -LYS -URA +Canavanine +G418 +Thialysine LIQUID	yku70_v3_R1_steve	01	11.0	4.02238252404	7705.00000434	333.846778341	254.0	4.32137263917	608690.000228	6182.6264	43.0	5.33937565503	604239.99973	3445.86764601	3146	1567	137	135	151	159	143	826	0
DLR00018013	11	23	YBR092C	37	SD/MSG -ARG -HIS -LYS -URA +Canavanine +G418 +Thialysine LIQUID	yku70_v3_R1_steve	01	11.0	3.64348713236	5115.99997553	344.495893432	254.0	3.83959023635	357100.000187	7075.50346219	43.0	4.75523002317	353000.999526	3635.44480147	3288	1576	137	135	137	145	131	1099	0
DLR00018013	11	24	YOR202W	37	SD/MSG -ARG -HIS -LYS -URA +Canavanine +G418 +Thialysine LIQUID	yku70_v3_R1_steve	01	11.0	3.69675530233	8483.99989027	410.833420342	254.0	4.01431121535	732129.999765	8799.17332144	43.0	4.99256582112	727064.998315	10230.7823407	3419	1569	137	135	150	155	138	818	0
DLR00018013	12	1	YOR202W	37	SD/MSG -ARG -HIS -LYS -URA +Canavanine +G418 +Thialysine LIQUID	yku70_v3_R1_steve	01	11.0	3.98405421841	9038.99982327	301.950176563	254.0	4.21162109713	700249.999783	7991.87291352	43.0	5.2380342074	694997.998483	7804.53480053	287	1717	137	135	153	158	141	662	0
DLR00018013	12	2	YBR094W	37	SD/MSG -ARG -HIS -LYS -URA +Canavanine +G418 +Thialysine LIQUID	yku70_v3_R1_steve	01	11.0	3.57995742149	6473.00016737	308.190263762	254.0	3.84570426501	463129.000262	6598.1619144	43.0	4.78654945279	460006.999405	4105.25917471	420	1716	137	135	151	157	140	1170	0
DLR00018013	12	3	YAL026C	37	SD/MSG -ARG -HIS -LYS -URA +Canavanine +G418 +Thialysine LIQUID	yku70_v3_R1_steve	01	11.0	1.15498424825	1242.99988948	195.685795099	254.0	3.40065425717	68025.9999238	6445.7796804	43.0	3.19453593133	41125.0000092	953.401790664	556	1717	137	135	143	152	139	331	0
DLR00018013	12	4	YBR050C	37	SD/MSG -ARG -HIS -LYS -URA +Canavanine +G418 +Thialysine LIQUID	yku70_v3_R1_steve	01	11.0	3.64830823181	7068.00032475	366.173531869	254.0	3.98260200127	535680.000571	7570.5132324	43.0	4.95335955588	534550.000281	2900.43193888	689	1720	137	135	160	166	149	1594	0
DLR00018013	12	5	YBR218C	37	SD/MSG -ARG -HIS -LYS -URA +Canavanine +G418 +Thialysine LIQUID	yku70_v3_R1_steve	01	11.0	3.12187308182	4306.00029131	442.682785218	254.0	3.57212236588	307594.000325	7598.89968075	43.0	4.32398881619	303832.000478	2104.43859612	824	1717	137	135	155	162	147	1789	0
DLR00018013	12	6	YBR170C	37	SD/MSG -ARG -HIS -LYS -URA +Canavanine +G418 +Thialysine LIQUID	yku70_v3_R1_steve	01	11.0	0.5	1873.99998863	299.136253364	254.0	12.0	35399.7	1776.50770084	43.0	0.656450866583	12023.7803346	2171.87656561	953	1701	137	135	-1	-1	-1	0	0
DLR00018013	12	7	YBR131W	37	SD/MSG -ARG -HIS -LYS -URA +Canavanine +G418 +Thialysine LIQUID	yku70_v3_R1_steve	01	11.0	0.5	930.999866418	142.618214434	254.0	12.0	30020.4	1371.70689038	43.0	0.5	3904.99990905	626.785072138	1096	1707	137	135	-1	-1	-1	0	0
DLR00018013	12	8	YBR205W	37	SD/MSG -ARG -HIS -LYS -URA +Canavanine +G418 +Thialysine LIQUID	yku70_v3_R1_steve	01	11.0	3.71982437796	6964.67028497	232.375253365	254.0	4.03479750651	522845.000594	6280.91641866	43.0	5.02258428385	524132.000108	2549.91167039	1239	1713	137	135	157	164	146	1675	0
DLR00018013	12	9	YBR188C	37	SD/MSG -ARG -HIS -LYS -URA +Canavanine +G418 +Thialysine LIQUID	yku70_v3_R1_steve	01	11.0	3.44629346587	2236.15895385	260.416126457	254.0	3.60818501322	121714.000113	6642.12501341	43.0	4.20336929759	116495.00026	1639.35780162	1372	1723	137	135	128	140	129	1355	0
DLR00018013	12	10	YBL098W	37	SD/MSG -ARG -HIS -LYS -URA +Canavanine +G418 +Thialysine LIQUID	yku70_v3_R1_steve	01	11.0	2.68651739246	2143.20867215	144.715596704	254.0	3.35697029174	151930.000299	6192.91023444	43.0	3.86976954907	138365.000299	1030.67431268	1510	1719	137	135	145	154	140	961	0
DLR00018013	12	11	YAR040C	37	SD/MSG -ARG -HIS -LYS -URA +Canavanine +G418 +Thialysine LIQUID	yku70_v3_R1_steve	01	11.0	3.67078229823	6067.67117041	235.217291209	254.0	3.97890616705	450674.000449	6198.01161622	43.0	4.94496325468	449480.99998	2372.16181708	1645	1712	137	135	154	161	143	1562	0
DLR00018013	12	12	YBR199W	37	SD/MSG -ARG -HIS -LYS -URA +Canavanine +G418 +Thialysine LIQUID	yku70_v3_R1_steve	01	11.0	3.95095514029	7256.00004793	241.273261736	254.0	4.26449627258	566271.000489	6344.32464616	43.0	5.28350345087	568137.000187	2561.47959089	1778	1714	137	135	158	164	145	1656	0
DLR00018013	12	13	YBR031W	37	SD/MSG -ARG -HIS -LYS -URA +Canavanine +G418 +Thialysine LIQUID	yku70_v3_R1_steve	01	11.0	3.37432880606	4181.00032765	207.721064037	254.0	3.63387696292	273369.000211	6369.19400619	43.0	4.46835475485	275862.999699	2310.62090102	1918	1717	137	135	143	152	136	1876	0
DLR00018013	12	14	YBR034C	37	SD/MSG -ARG -HIS -LYS -URA +Canavanine +G418 +Thialysine LIQUID	yku70_v3_R1_steve	01	11.0	2.96475813557	2547.00044879	183.080197237	254.0	3.44810396433	166070.000176	6424.66254055	43.0	4.03907808208	160610.000182	1283.35585914	2053	1719	137	135	139	148	134	1473	0
DLR00018013	12	15	YBL046W	37	SD/MSG -ARG -HIS -LYS -URA +Canavanine +G418 +Thialysine LIQUID	yku70_v3_R1_steve	01	11.0	3.51197667297	5369.04730058	229.487062312	254.0	3.7528268101	356958.000507	6462.5387116	43.0	4.65262901604	359595.000499	1647.47687563	2193	1709	137	135	143	152	137	1740	0
DLR00018013	12	16	YBR165W	37	SD/MSG -ARG -HIS -LYS -URA +Canavanine +G418 +Thialysine LIQUID	yku70_v3_R1_steve	01	11.0	3.62017035637	5197.0001039	226.801766588	254.0	3.89252576346	376534.000446	6187.70937452	43.0	4.82553406429	376468.000148	1825.73176257	2329	1708	137	135	148	156	140	1556	0
DLR00018013	12	17	YBL019W	37	SD/MSG -ARG -HIS -LYS -URA +Canavanine +G418 +Thialysine LIQUID	yku70_v3_R1_steve	01	11.0	4.04746441391	7199.00001867	210.577734456	254.0	4.36175033496	568588.000047	6003.29702335	43.0	5.39480520699	560813.332431	2311.78474095	2470	1704	137	135	156	163	145	1455	0
DLR00018013	12	18	YBR129C	37	SD/MSG -ARG -HIS -LYS -URA +Canavanine +G418 +Thialysine LIQUID	yku70_v3_R1_steve	01	11.0	2.833126942	2066.61825065	98.6174116699	254.0	3.41881278503	147159.000297	5447.47569431	43.0	3.98643615819	131782.000794	571.879457864	2599	1692	137	135	140	150	137	906	0
DLR00018013	12	19	YBL106C	37	SD/MSG -ARG -HIS -LYS -URA +Canavanine +G418 +Thialysine LIQUID	yku70_v3_R1_steve	01	11.0	3.39604879414	4295.04725311	105.34911861	254.0	3.75137611579	314034.000446	5317.76579846	43.0	4.62542753156	306694.000629	769.885106277	2740	1697	137	135	148	157	142	1420	0
DLR00018013	12	20	YBR071W	37	SD/MSG -ARG -HIS -LYS -URA +Canavanine +G418 +Thialysine LIQUID	yku70_v3_R1_steve	01	11.0	3.0709623568	1791.61356501	232.732277127	254.0	3.50160986454	98984.9999637	6053.88705638	43.0	3.87215624743	83730.0001893	1531.11843609	2880	1704	137	135	118	132	124	398	0
DLR00018013	12	21	YBR204C	37	SD/MSG -ARG -HIS -LYS -URA +Canavanine +G418 +Thialysine LIQUID	yku70_v3_R1_steve	01	11.0	4.12341475745	8023.00004833	289.235881373	254.0	4.40673258717	634271.000085	6309.4530981	43.0	5.44010949997	630548.999671	3405.37478937	3011	1708	137	135	153	161	144	919	0
DLR00018013	12	22	YBR073W	37	SD/MSG -ARG -HIS -LYS -URA +Canavanine +G418 +Thialysine LIQUID	yku70_v3_R1_steve	01	11.0	3.15064587631	3661.08205501	208.660581411	254.0	3.59288670439	260486.000344	6224.79261091	43.0	4.36484929511	251555.000535	1108.75997556	3144	1699	137	135	141	150	137	1168	0
DLR00018013	12	23	YBR028C	37	SD/MSG -ARG -HIS -LYS -URA +Canavanine +G418 +Thialysine LIQUID	yku70_v3_R1_steve	01	11.0	3.83839968866	7666.99996954	418.537274737	254.0	4.08123901023	602014.99994	7598.35545464	43.0	5.0839809873	597332.998775	6388.11792266	3287	1707	137	135	146	152	136	915	0
DLR00018013	12	24	YOR202W	37	SD/MSG -ARG -HIS -LYS -URA +Canavanine +G418 +Thialysine LIQUID	yku70_v3_R1_steve	01	11.0	3.75119059122	8892.99987272	359.847699899	254.0	4.0763179605	766958.999696	8870.70199868	43.0	5.07588822042	761874.99816	10635.9688131	3419	1705	137	135	150	155	137	818	0
DLR00018013	13	1	YOR202W	37	SD/MSG -ARG -HIS -LYS -URA +Canavanine +G418 +Thialysine LIQUID	yku70_v3_R1_steve	01	11.0	4.01366498653	9039.9998257	283.878736446	254.0	4.3451348907	725021.999491	8550.78287812	43.0	5.37988857426	721735.998322	8380.3804219	286	1858	137	135	156	161	143	769	0
DLR00018013	13	2	YBR144C	37	SD/MSG -ARG -HIS -LYS -URA +Canavanine +G418 +Thialysine LIQUID	yku70_v3_R1_steve	01	11.0	3.97865894653	7761.99997064	321.972957307	254.0	4.30494208319	606811.999889	6909.61659452	43.0	5.33276511208	606073.99907	4910.53318029	417	1853	137	135	157	162	145	1319	0
DLR00018013	13	3	YBR150C	37	SD/MSG -ARG -HIS -LYS -URA +Canavanine +G418 +Thialysine LIQUID	yku70_v3_R1_steve	01	11.0	3.30246740651	4553.74963766	235.43028137	254.0	3.73077201392	339878.000454	6405.1102872	43.0	4.59922005117	334605.00043	1553.73787252	558	1860	137	135	155	161	145	1530	0
DLR00018013	13	4	YBR076W	37	SD/MSG -ARG -HIS -LYS -URA +Canavanine +G418 +Thialysine LIQUID	yku70_v3_R1_steve	01	11.0	0.721954449315	1479.99999755	227.264879691	254.0	12.0	32891.4	1317.26510824	43.0	3.2409408404	8281.39808306	947.37470265	691	1848	137	135	124	137	132	191	0
DLR00018013	13	5	YBR095C	37	SD/MSG -ARG -HIS -LYS -URA +Canavanine +G418 +Thialysine LIQUID	yku70_v3_R1_steve	01	11.0	9.0	1889.1	559.994120317	254.0	12.0	33306.7329941	1254.25132197	43.0	1.0339405744	9204.00000142	1847.19420853	830	1849	137	135	107	124	122	10	0
DLR00018013	13	6	YAL019W	37	SD/MSG -ARG -HIS -LYS -URA +Canavanine +G418 +Thialysine LIQUID	yku70_v3_R1_steve	01	11.0	3.48282746338	4980.7334816	300.539201069	254.0	3.74151321209	358650.000425	7771.50642704	43.0	4.62097286587	353305.000435	2318.92678959	959	1854	137	135	154	162	145	1420	0
DLR00018013	13	7	YBL063W	37	SD/MSG -ARG -HIS -LYS -URA +Canavanine +G418 +Thialysine LIQUID	yku70_v3_R1_steve	01	11.0	3.69724502934	6733.43435576	179.388062277	254.0	4.0975531709	537133.000495	6478.90781782	43.0	5.09111950733	535160.999887	3038.80142827	1107	1855	137	135	162	168	150	1577	0
DLR00018013	13	8	YBR012C	37	SD/MSG -ARG -HIS -LYS -URA +Canavanine +G418 +Thialysine LIQUID	yku70_v3_R1_steve	01	11.0	3.96632486176	7659.00003214	264.958195446	254.0	4.2769078647	595889.000372	6349.02193897	43.0	5.30851490801	597337.999827	3303.67624605	1239	1853	137	135	160	166	147	1603	0
DLR00018013	13	9	YBR186W	37	SD/MSG -ARG -HIS -LYS -URA +Canavanine +G418 +Thialysine LIQUID	yku70_v3_R1_steve	01	11.0	4.01583758257	7792.00006843	256.53766325	254.0	4.30224233982	598741.000386	6272.7377823	43.0	5.33390341734	600197.000005	2631.01107505	1374	1851	137	135	158	164	146	1421	0
DLR00018013	13	10	YBR054W	37	SD/MSG -ARG -HIS -LYS -URA +Canavanine +G418 +Thialysine LIQUID	yku70_v3_R1_steve	01	11.0	3.92297731581	7079.00003869	247.366525075	254.0	4.25750345102	557008.000138	6314.95117448	43.0	5.27871402297	557687.999535	3428.05036412	1509	1852	137	135	159	165	146	1597	0
DLR00018013	13	11	YBR178W	37	SD/MSG -ARG -HIS -LYS -URA +Canavanine +G418 +Thialysine LIQUID	yku70_v3_R1_steve	01	11.0	4.39885163894	9480.99897308	349.517861273	254.0	4.66113357615	766439.99986	6829.90727572	43.0	5.71983460558	768079.999776	4863.99165818	1649	1856	137	135	161	166	146	1272	0
DLR00018013	13	12	YBL057C	37	SD/MSG -ARG -HIS -LYS -URA +Canavanine +G418 +Thialysine LIQUID	yku70_v3_R1_steve	01	11.0	3.74494861478	5934.00009369	228.397918428	254.0	4.01801304461	436247.000311	6452.1408293	43.0	4.99331124611	438385.999713	2777.10481474	1784	1856	137	135	151	158	141	1746	0
DLR00018013	13	13	YBR172C	37	SD/MSG -ARG -HIS -LYS -URA +Canavanine +G418 +Thialysine LIQUID	yku70_v3_R1_steve	01	11.0	3.80109549214	7460.00025272	279.081293912	254.0	4.11269806281	609587.000694	6404.02067593	43.0	5.11473265757	610922.000246	2737.26501955	1926	1854	137	135	159	164	145	1640	0
DLR00018013	13	14	YBR026C	37	SD/MSG -ARG -HIS -LYS -URA +Canavanine +G418 +Thialysine LIQUID	yku70_v3_R1_steve	01	11.0	0.5	1001.99990905	153.846882731	254.0	12.0	28855.4463915	764.053211334	43.0	0.555841230568	4300.99999917	686.750772761	2057	1835	137	135	106	122	121	2	0
DLR00018013	13	15	YBR212W	37	SD/MSG -ARG -HIS -LYS -URA +Canavanine +G418 +Thialysine LIQUID	yku70_v3_R1_steve	01	11.0	4.20584819883	9125.52514375	255.224580603	254.0	4.49360654028	762972.000217	5947.68046071	43.0	5.54654376984	763661.999784	3537.06286889	2195	1847	137	135	160	166	145	1336	0
DLR00018013	13	16	YBR128C	37	SD/MSG -ARG -HIS -LYS -URA +Canavanine +G418 +Thialysine LIQUID	yku70_v3_R1_steve	01	11.0	3.84147847682	6315.00009124	193.760773141	254.0	4.16823191502	502378.000365	5907.18301969	43.0	5.17108053458	501044.999974	2151.0839222	2328	1846	137	135	155	161	143	1568	0
DLR00018013	13	17	YAR002W	37	SD/MSG -ARG -HIS -LYS -URA +Canavanine +G418 +Thialysine LIQUID	yku70_v3_R1_steve	01	11.0	3.78135955613	4364.30107327	226.984417514	254.0	3.91865841584	290886.999977	6306.82498601	43.0	4.86098931848	292608.999057	3139.04493273	2471	1851	137	135	141	150	134	1933	0
DLR00018013	13	18	YBL055C	37	SD/MSG -ARG -HIS -LYS -URA +Canavanine +G418 +Thialysine LIQUID	yku70_v3_R1_steve	01	11.0	3.80562665311	6542.00012441	162.533942764	254.0	4.07440516957	477367.000662	5672.81934477	43.0	5.07104383123	480284.000546	1246.77392477	2607	1844	137	135	150	158	142	1848	0
DLR00018013	13	19	YBR001C	37	SD/MSG -ARG -HIS -LYS -URA +Canavanine +G418 +Thialysine LIQUID	yku70_v3_R1_steve	01	11.0	3.87320532611	6569.00010708	217.204697521	254.0	4.20419670258	518368.00038	5796.21557489	43.0	5.21513955072	516802.999944	2309.7106073	2742	1856	137	135	154	162	144	1501	0
DLR00018013	13	20	YAL030W	37	SD/MSG -ARG -HIS -LYS -URA +Canavanine +G418 +Thialysine LIQUID	yku70_v3_R1_steve	01	11.0	4.06264475082	7235.99996041	289.443685672	254.0	4.42927440783	606686.999945	6270.76429609	43.0	5.45287049711	603094.99945	3692.39480885	2870	1848	137	135	159	165	147	1250	0
DLR00018013	13	21	YAL043C-A	37	SD/MSG -ARG -HIS -LYS -URA +Canavanine +G418 +Thialysine LIQUID	yku70_v3_R1_steve	01	11.0	3.57411963922	5396.17949866	261.982541356	254.0	3.88760215617	379938.000606	6331.98158843	43.0	4.82034964552	378520.000701	1513.79029205	3013	1853	137	135	144	153	139	1480	0
DLR00018013	13	22	YBL013W	37	SD/MSG -ARG -HIS -LYS -URA +Canavanine +G418 +Thialysine LIQUID	yku70_v3_R1_steve	01	11.0	3.76245541698	5813.00006246	397.321219571	254.0	4.04565192578	440501.000483	6771.76273116	43.0	5.01094186564	434312.000512	2089.54336731	3153	1840	137	135	145	153	139	1002	0
DLR00018013	13	23	YAL051W	37	SD/MSG -ARG -HIS -LYS -URA +Canavanine +G418 +Thialysine LIQUID	yku70_v3_R1_steve	01	11.0	3.62179699349	6067.99969957	520.01568718	254.0	3.91625579577	469674.000105	7580.38392787	43.0	4.86232548766	465424.999158	5116.28053696	3286	1848	137	135	143	149	135	1039	0
DLR00018013	13	24	YOR202W	37	SD/MSG -ARG -HIS -LYS -URA +Canavanine +G418 +Thialysine LIQUID	yku70_v3_R1_steve	01	11.0	3.63379032873	8262.99996108	458.346855247	254.0	3.93236203729	708436.999874	8285.72880504	43.0	4.87004499572	699825.998657	9377.01249865	3416	1835	137	135	148	153	135	628	0
DLR00018013	14	1	YOR202W	37	SD/MSG -ARG -HIS -LYS -URA +Canavanine +G418 +Thialysine LIQUID	yku70_v3_R1_steve	01	11.0	4.06322902623	8921.70966556	340.652579541	254.0	4.35098041257	715820.999657	8411.50850689	43.0	5.38807960259	712245.998595	7832.12829226	288	1988	137	135	154	158	140	786	0
DLR00018013	14	2	YBL075C	37	SD/MSG -ARG -HIS -LYS -URA +Canavanine +G418 +Thialysine LIQUID	yku70_v3_R1_steve	01	11.0	3.65369221718	5582.47194581	249.757475843	254.0	4.00753152634	423598.000147	6752.61872593	43.0	4.97611963707	421836.999356	3610.69351022	417	1991	137	135	152	158	141	1596	0
DLR00018013	14	3	YBR162W-A	37	SD/MSG -ARG -HIS -LYS -URA +Canavanine +G418 +Thialysine LIQUID	yku70_v3_R1_steve	01	11.0	3.77605889778	6664.99987549	243.464779124	254.0	4.15750979649	527154.000294	6570.06941081	43.0	5.15528184919	527056.999659	3573.29130181	552	1984	137	135	159	164	147	1696	0
DLR00018013	14	4	YBR108W	37	SD/MSG -ARG -HIS -LYS -URA +Canavanine +G418 +Thialysine LIQUID	yku70_v3_R1_steve	01	11.0	3.52667211041	4648.24484539	317.437130217	254.0	3.78963629906	316011.000522	7321.69414209	43.0	4.69563667272	313446.520205	2770.51320209	692	1987	137	135	150	157	143	2155	0
DLR00018013	14	5	YBL100C	37	SD/MSG -ARG -HIS -LYS -URA +Canavanine +G418 +Thialysine LIQUID	yku70_v3_R1_steve	01	11.0	3.33902710643	5655.09796816	210.169944432	254.0	3.73230386021	406959.000446	6549.47618103	43.0	4.6199389063	403553.667598	1292.88157418	827	1987	137	135	156	163	147	1859	0
DLR00018013	14	6	YAL067C	37	SD/MSG -ARG -HIS -LYS -URA +Canavanine +G418 +Thialysine LIQUID	yku70_v3_R1_steve	01	11.0	3.86821456099	7434.00006519	313.928097343	254.0	4.15940040564	585575.000508	6595.88158812	43.0	5.17122233579	583793.999974	3112.98594117	963	1990	137	135	161	167	149	1477	0
DLR00018013	14	7	YBR064W	37	SD/MSG -ARG -HIS -LYS -URA +Canavanine +G418 +Thialysine LIQUID	yku70_v3_R1_steve	01	11.0	0.841491520076	1299.00000203	249.401585632	254.0	12.0	33474.6	961.914257345	43.0	7.81442065348	9142.2	754.642826465	1099	1987	137	135	110	125	122	133	0
DLR00018013	14	8	YBR147W	37	SD/MSG -ARG -HIS -LYS -URA +Canavanine +G418 +Thialysine LIQUID	yku70_v3_R1_steve	01	11.0	3.48381999758	5191.00038596	254.438179626	254.0	3.75673110726	368844.000378	6225.46141113	43.0	4.66296492402	367751.000019	2402.30444612	1240	1980	137	135	150	158	141	1740	0
DLR00018013	14	9	YBR053C	37	SD/MSG -ARG -HIS -LYS -URA +Canavanine +G418 +Thialysine LIQUID	yku70_v3_R1_steve	01	11.0	3.83359708757	5987.00003432	210.814297663	254.0	4.1156544993	466617.000208	6038.17465345	43.0	5.10616672516	464848.999609	2825.54177356	1376	1982	137	135	156	163	144	1563	0
DLR00018013	14	10	YBL053W	37	SD/MSG -ARG -HIS -LYS -URA +Canavanine +G418 +Thialysine LIQUID	yku70_v3_R1_steve	01	11.0	0.5	1133.99994031	204.13601765	254.0	12.0	29864.0544493	678.893269458	43.0	0.5	5096.99997726	1116.42989612	1506	1976	137	135	-1	-1	-1	1	0
DLR00018013	14	11	YAR028W	37	SD/MSG -ARG -HIS -LYS -URA +Canavanine +G418 +Thialysine LIQUID	yku70_v3_R1_steve	01	11.0	3.77197200704	6660.9931767	209.257635481	254.0	4.05177060523	512187.000528	6030.75953687	43.0	5.04760896194	511856.999976	2577.20124823	1647	1987	137	135	154	160	142	1449	0
DLR00018013	14	12	YAL017W	37	SD/MSG -ARG -HIS -LYS -URA +Canavanine +G418 +Thialysine LIQUID	yku70_v3_R1_steve	01	11.0	3.827808112	7922.17921148	302.649878642	254.0	4.11265133756	614597.000622	6534.65831635	43.0	5.12696851257	616227.000126	2845.67532785	1780	1987	137	135	155	161	142	1503	0
DLR00018013	14	13	YBR122C	37	SD/MSG -ARG -HIS -LYS -URA +Canavanine +G418 +Thialysine LIQUID	yku70_v3_R1_steve	01	11.0	0.5	1196.9999261	172.219981582	254.0	12.0	28584.5638833	881.121148769	43.0	0.5	4996.99993179	718.66403529	1922	1981	137	135	-1	-1	-1	0	0
DLR00018013	14	14	YAL056W	37	SD/MSG -ARG -HIS -LYS -URA +Canavanine +G418 +Thialysine LIQUID	yku70_v3_R1_steve	01	11.0	3.06480335592	2474.00025252	268.981594591	254.0	3.4284344393	162079.999932	6912.57752733	43.0	3.9603094383	159832.999692	2493.11347096	2057	1983	137	135	138	148	135	1846	0
DLR00018013	14	15	YBL027W	37	SD/MSG -ARG -HIS -LYS -URA +Canavanine +G418 +Thialysine LIQUID	yku70_v3_R1_steve	01	11.0	0.552470367325	1602.99999865	272.318027361	254.0	12.0	30939.5947612	616.695828733	43.0	12.0	6478.2	1209.09162837	2199	1980	137	135	105	120	118	6	0
DLR00018013	14	16	YAR047C	37	SD/MSG -ARG -HIS -LYS -URA +Canavanine +G418 +Thialysine LIQUID	yku70_v3_R1_steve	01	11.0	3.95228314557	6949.0000239	224.577791045	254.0	4.29129238646	562754.000154	6017.76695536	43.0	5.31116949667	563306.999661	2984.3153432	2328	1983	137	135	155	162	143	1608	0
DLR00018013	14	17	YBR105C	37	SD/MSG -ARG -HIS -LYS -URA +Canavanine +G418 +Thialysine LIQUID	yku70_v3_R1_steve	01	11.0	3.99351946621	6705.0000736	242.950517101	254.0	4.20026970988	499130.000213	6077.74727221	43.0	5.20924040755	498777.999759	2547.61521376	2471	1983	137	135	148	156	139	1418	0
DLR00018013	14	18	YAL066W	37	SD/MSG -ARG -HIS -LYS -URA +Canavanine +G418 +Thialysine LIQUID	yku70_v3_R1_steve	01	11.0	3.70289118592	5903.00010522	188.114098907	254.0	4.02127286475	457937.000515	5730.97926164	43.0	5.00574379372	449356.887279	1581.49170093	2600	1982	137	135	152	160	143	1438	0
DLR00018013	14	19	YBR103W	37	SD/MSG -ARG -HIS -LYS -URA +Canavanine +G418 +Thialysine LIQUID	yku70_v3_R1_steve	01	11.0	2.97914837253	2728.32133743	165.280828328	254.0	3.56521124263	183157.000233	5849.38397399	43.0	4.24710037952	171791.100154	882.769770533	2744	1986	137	135	138	148	136	1050	0
DLR00018013	14	20	YBL082C	37	SD/MSG -ARG -HIS -LYS -URA +Canavanine +G418 +Thialysine LIQUID	yku70_v3_R1_steve	01	11.0	3.53022527764	5451.58295885	227.971214798	254.0	3.8783898892	408667.00043	6113.70754071	43.0	4.81565464218	406945.999984	2332.0295384	2874	1983	137	135	150	157	142	1670	0
DLR00018013	14	21	YBL079W	37	SD/MSG -ARG -HIS -LYS -URA +Canavanine +G418 +Thialysine LIQUID	yku70_v3_R1_steve	01	11.0	3.46420581931	4858.00686321	188.839174138	254.0	3.85994697037	366205.000737	6681.11697966	43.0	4.776231913	360540.001535	1433.21405003	3015	1977	137	135	148	156	142	1376	0
DLR00018013	14	22	YBR116C	37	SD/MSG -ARG -HIS -LYS -URA +Canavanine +G418 +Thialysine LIQUID	yku70_v3_R1_steve	01	11.0	3.73194380865	6321.00003138	289.666404056	254.0	4.08802060964	499432.000256	6494.42501991	43.0	5.07084111451	494583.999536	3424.58972683	3149	1976	137	135	148	155	139	1020	0
DLR00018013	14	23	YBR157C	37	SD/MSG -ARG -HIS -LYS -URA +Canavanine +G418 +Thialysine LIQUID	yku70_v3_R1_steve	01	11.0	3.9419366259	7619.99991654	439.800427765	254.0	4.30004872963	649311.999729	7933.37968052	43.0	5.31533370692	642558.998752	6381.34736909	3286	1978	137	135	149	155	138	706	0
DLR00018013	14	24	YOR202W	37	SD/MSG -ARG -HIS -LYS -URA +Canavanine +G418 +Thialysine LIQUID	yku70_v3_R1_steve	01	11.0	3.58195118315	7924.05347158	565.65688598	254.0	3.88996368051	695150.999875	9036.21395911	43.0	4.80198276094	688761.998851	9710.94343308	3417	1974	137	135	148	152	135	811	0
DLR00018013	15	1	YOR202W	37	SD/MSG -ARG -HIS -LYS -URA +Canavanine +G418 +Thialysine LIQUID	yku70_v3_R1_steve	01	11.0	3.91390947267	8776.99990315	689.556149401	254.0	4.13350773524	647815.999938	8893.71448376	43.0	5.14939390686	643721.998727	7577.92148678	287	2121	137	135	149	154	138	583	0
DLR00018013	15	2	YBR014C	37	SD/MSG -ARG -HIS -LYS -URA +Canavanine +G418 +Thialysine LIQUID	yku70_v3_R1_steve	01	11.0	3.99066201252	7641.99994588	398.178744692	254.0	4.29583730338	580499.999983	7757.79308105	43.0	5.3196494076	579335.999212	5201.82764645	418	2128	137	135	152	157	142	1224	0
DLR00018013	15	3	YBL009W	37	SD/MSG -ARG -HIS -LYS -URA +Canavanine +G418 +Thialysine LIQUID	yku70_v3_R1_steve	01	11.0	3.29090699047	4097.00029994	197.047102778	254.0	3.67266799965	295580.000218	6615.78008563	43.0	4.5076113085	288605.999721	2442.23420026	546	2124	137	135	148	155	142	1496	0
DLR00018013	15	4	YBR215W	37	SD/MSG -ARG -HIS -LYS -URA +Canavanine +G418 +Thialysine LIQUID	yku70_v3_R1_steve	01	11.0	0.5	1404.99997158	225.255252328	254.0	12.0	29052.6354309	706.457402555	43.0	0.647351867382	6429.99999913	1188.06760921	689	2116	137	135	110	125	125	11	0
DLR00018013	15	5	YBR067C	37	SD/MSG -ARG -HIS -LYS -URA +Canavanine +G418 +Thialysine LIQUID	yku70_v3_R1_steve	01	11.0	3.64335983361	6274.30048862	229.532729047	254.0	3.95739187521	458783.000542	6013.48060373	43.0	4.92234122825	456505.000206	2249.73042442	829	2119	137	135	155	161	146	1462	0
DLR00018013	15	6	YBR061C	37	SD/MSG -ARG -HIS -LYS -URA +Canavanine +G418 +Thialysine LIQUID	yku70_v3_R1_steve	01	11.0	3.50810859683	5149.59540597	192.926861665	254.0	3.87681412337	377414.000465	5880.96759582	43.0	4.80917545572	374323.000185	1829.9365613	967	2120	137	135	153	161	145	1645	0
DLR00018013	15	7	YBR040W	37	SD/MSG -ARG -HIS -LYS -URA +Canavanine +G418 +Thialysine LIQUID	yku70_v3_R1_steve	01	11.0	3.79599926253	7119.60445506	198.447389573	254.0	4.13957257814	550326.000449	5794.07943451	43.0	5.14457899508	549266.999777	3157.10959609	1110	2119	137	135	158	164	147	1490	0
DLR00018013	15	8	YBR187W	37	SD/MSG -ARG -HIS -LYS -URA +Canavanine +G418 +Thialysine LIQUID	yku70_v3_R1_steve	01	11.0	2.74844940778	1747.00053785	185.086475539	254.0	3.32997056653	114864.000047	5842.96427684	43.0	3.71180318579	100359.000035	1099.79651296	1245	2118	137	135	133	144	134	969	0
DLR00018013	15	9	YBR183W	37	SD/MSG -ARG -HIS -LYS -URA +Canavanine +G418 +Thialysine LIQUID	yku70_v3_R1_steve	01	11.0	3.82485973396	6865.00013814	201.365782929	254.0	4.07482783561	513561.000542	5798.50696568	43.0	5.07757602469	513174.000086	2546.18842764	1376	2125	137	135	153	160	144	1578	5
DLR00018013	15	10	YBR024W	37	SD/MSG -ARG -HIS -LYS -URA +Canavanine +G418 +Thialysine LIQUID	yku70_v3_R1_steve	01	11.0	3.83469235806	7385.12728143	190.750660667	254.0	4.1485680453	569864.000614	5850.05078975	43.0	5.1637109525	571736.000137	2334.20566073	1513	2118	137	135	154	161	144	1664	0
DLR00018013	15	11	YBR200W	37	SD/MSG -ARG -HIS -LYS -URA +Canavanine +G418 +Thialysine LIQUID	yku70_v3_R1_steve	01	11.0	0.5	844.99982947	133.541124531	254.0	12.0	28850.4154786	1016.54471778	43.0	0.5	8801.99997726	1289.98900207	1641	2109	137	135	-1	-1	-1	5	0
DLR00018013	15	12	YAL060W	37	SD/MSG -ARG -HIS -LYS -URA +Canavanine +G418 +Thialysine LIQUID	yku70_v3_R1_steve	01	11.0	3.68468229027	7025.00045101	192.071732908	254.0	4.0018079738	547651.000688	6014.74599483	43.0	4.97939300484	549500.000287	2322.19338711	1783	2121	137	135	153	160	142	1603	0
DLR00018013	15	13	YBR221C	37	SD/MSG -ARG -HIS -LYS -URA +Canavanine +G418 +Thialysine LIQUID	yku70_v3_R1_steve	01	11.0	0.759376009326	1069.99999551	196.227209535	254.0	12.0	31665.6	877.381843537	43.0	10.740102267	5741.1	766.11188058	1929	2126	137	135	100	117	115	18	0
DLR00018013	15	14	YBR138C	37	SD/MSG -ARG -HIS -LYS -URA +Canavanine +G418 +Thialysine LIQUID	yku70_v3_R1_steve	01	11.0	3.51930316422	6194.00058417	211.370593157	254.0	3.84114719104	475259.000489	6099.28244609	43.0	4.7593832046	477092.000174	2328.63620288	2049	2106	137	135	150	157	141	1774	0
DLR00018013	15	15	YBR222C	37	SD/MSG -ARG -HIS -LYS -URA +Canavanine +G418 +Thialysine LIQUID	yku70_v3_R1_steve	01	11.0	4.01929189174	8324.9999579	239.666672386	254.0	4.37803782962	680476.000245	6171.58179114	43.0	5.42205565109	684865.99965	3656.6772853	2190	2117	137	135	155	161	143	1794	0
DLR00018013	15	16	YBL086C	37	SD/MSG -ARG -HIS -LYS -URA +Canavanine +G418 +Thialysine LIQUID	yku70_v3_R1_steve	01	11.0	3.65086399139	5706.22386925	244.77751415	254.0	3.97300157134	433655.000461	6110.3456403	43.0	4.95427863259	426014.011307	1731.36306519	2324	2114	137	135	147	155	139	1590	0
DLR00018013	15	17	YBR139W	37	SD/MSG -ARG -HIS -LYS -URA +Canavanine +G418 +Thialysine LIQUID	yku70_v3_R1_steve	01	11.0	4.05317018797	7818.99998909	227.877825269	254.0	4.35011815159	620217.000139	5764.04176715	43.0	5.38928992576	620843.999509	3599.3158745	2471	2121	137	135	153	160	143	1453	0
DLR00018013	15	18	YAL029C	37	SD/MSG -ARG -HIS -LYS -URA +Canavanine +G418 +Thialysine LIQUID	yku70_v3_R1_steve	01	11.0	3.85116752312	7387.0000503	238.137477372	254.0	4.13301621948	577398.000544	5978.85948155	43.0	5.14459679167	574949.999969	2851.42848856	2602	2115	137	135	153	160	142	1215	0
DLR00018013	15	19	YBR121C	37	SD/MSG -ARG -HIS -LYS -URA +Canavanine +G418 +Thialysine LIQUID	yku70_v3_R1_steve	01	11.0	0.753855979154	674.99998033	144.492767594	254.0	10.2338924651	37476.0	2497.24950853	43.0	2.73901028988	11826.0003101	685.914099944	2734	2106	137	135	141	150	139	106	0
DLR00018013	15	20	YBL032W	37	SD/MSG -ARG -HIS -LYS -URA +Canavanine +G418 +Thialysine LIQUID	yku70_v3_R1_steve	01	11.0	3.28379161841	3424.75388763	168.784006208	254.0	3.58637180116	226926.000274	6029.11023583	43.0	4.36704026506	220395.000227	1330.36290972	2882	2116	137	135	137	146	134	1290	0
DLR00018013	15	21	YBL048W	37	SD/MSG -ARG -HIS -LYS -URA +Canavanine +G418 +Thialysine LIQUID	yku70_v3_R1_steve	01	11.0	3.74138171345	6356.00018074	212.456188411	254.0	4.01171485967	474672.000596	6228.35895258	43.0	4.98314974592	473108.000211	2358.0652861	3012	2117	137	135	147	154	140	1298	0
DLR00018013	15	22	YBL054W	37	SD/MSG -ARG -HIS -LYS -URA +Canavanine +G418 +Thialysine LIQUID	yku70_v3_R1_steve	01	11.0	3.81543217611	7093.00001115	296.887984757	254.0	4.09803836786	560718.000246	6743.67524751	43.0	5.0999098122	556912.999402	4042.05980924	3150	2112	137	135	148	155	140	995	0
DLR00018013	15	23	YAR018C	37	SD/MSG -ARG -HIS -LYS -URA +Canavanine +G418 +Thialysine LIQUID	yku70_v3_R1_steve	01	11.0	3.58737267268	5508.11368848	447.253462877	254.0	3.85186403849	414824.999956	7825.64482033	43.0	4.7915098713	414752.998885	5514.59814631	3279	2117	137	135	139	146	133	1621	0
DLR00018013	15	24	YOR202W	37	SD/MSG -ARG -HIS -LYS -URA +Canavanine +G418 +Thialysine LIQUID	yku70_v3_R1_steve	01	11.0	3.75934565957	9017.99989982	503.991584483	254.0	4.07316779734	779438.999695	9862.47661231	43.0	5.07048433984	773005.998127	11336.1453638	3418	2109	137	135	150	154	137	618	0
DLR00018013	16	1	YOR202W	37	SD/MSG -ARG -HIS -LYS -URA +Canavanine +G418 +Thialysine LIQUID	yku70_v3_R1_steve	01	11.0	4.04761887334	7887.07615657	209.865911444	254.0	3.99656526219	468113.999991	7146.99815595	43.0	4.9514587951	454114.998869	5100.14306546	267	2257	137	135	147	152	138	49	2
DLR00018013	16	2	YOR202W	37	SD/MSG -ARG -HIS -LYS -URA +Canavanine +G418 +Thialysine LIQUID	yku70_v3_R1_steve	01	11.0	4.03513731033	6869.66492763	280.578519942	254.0	4.12614940774	411773.000057	7542.2374481	43.0	5.10776625895	395899.999486	3699.95933099	412	2258	137	135	152	157	143	116	2
DLR00018013	16	3	YOR202W	37	SD/MSG -ARG -HIS -LYS -URA +Canavanine +G418 +Thialysine LIQUID	yku70_v3_R1_steve	01	11.0	4.16591954025	6848.04048	197.139310988	254.0	4.29526681703	435584.99999	6425.21627268	43.0	5.29203615676	420440.999667	2647.46121564	556	2255	137	135	158	163	149	163	2
DLR00018013	16	4	YOR202W	37	SD/MSG -ARG -HIS -LYS -URA +Canavanine +G418 +Thialysine LIQUID	yku70_v3_R1_steve	01	11.0	3.99851811397	5879.51233066	169.949267173	254.0	4.00416252905	347827.000519	6453.69789692	43.0	4.92837201159	334745.000427	1930.81315312	687	2250	137	135	156	162	148	252	0
DLR00018013	16	5	YOR202W	37	SD/MSG -ARG -HIS -LYS -URA +Canavanine +G418 +Thialysine LIQUID	yku70_v3_R1_steve	01	11.0	3.87670309423	6262.00000535	190.899688501	254.0	4.05414065742	379218.000439	6677.11263872	43.0	5.00765932505	367620.000374	2072.53178234	823	2248	137	135	158	164	150	345	7
DLR00018013	16	6	YOR202W	37	SD/MSG -ARG -HIS -LYS -URA +Canavanine +G418 +Thialysine LIQUID	yku70_v3_R1_steve	01	11.0	3.85337459624	5886.78921086	180.512456731	254.0	3.98656629612	362639.000528	6396.57626654	43.0	4.92061904038	350714.000343	2216.23972481	963	2261	137	135	155	162	148	235	2
DLR00018013	16	7	YOR202W	37	SD/MSG -ARG -HIS -LYS -URA +Canavanine +G418 +Thialysine LIQUID	yku70_v3_R1_steve	01	11.0	3.84588921384	6191.00001286	178.259975172	254.0	3.97082159182	361599.000581	6300.09468487	43.0	4.90542700388	347224.124312	1671.67133536	1098	2249	137	135	154	161	146	288	0
DLR00018013	16	8	YOR202W	37	SD/MSG -ARG -HIS -LYS -URA +Canavanine +G418 +Thialysine LIQUID	yku70_v3_R1_steve	01	11.0	3.85412759203	5817.99979605	136.057584731	254.0	4.03523671507	365215.000476	5813.48290368	43.0	4.98652060415	352738.000423	1343.70085795	1236	2250	137	135	157	164	149	311	0
DLR00018013	16	9	YOR202W	37	SD/MSG -ARG -HIS -LYS -URA +Canavanine +G418 +Thialysine LIQUID	yku70_v3_R1_steve	01	11.0	3.96117270953	6380.99728132	171.772077735	254.0	4.07417067638	392687.000562	5829.8859337	43.0	5.04018298074	382777.000373	2041.67562999	1367	2246	137	135	155	162	147	429	0
DLR00018013	16	10	YOR202W	37	SD/MSG -ARG -HIS -LYS -URA +Canavanine +G418 +Thialysine LIQUID	yku70_v3_R1_steve	01	11.0	3.874397332	5508.99833915	146.990549831	254.0	3.93687699751	349749.000701	6002.43375913	43.0	4.85605459137	339906.000965	1181.60218901	1509	2260	137	135	151	158	143	499	0
DLR00018013	16	11	YOR202W	37	SD/MSG -ARG -HIS -LYS -URA +Canavanine +G418 +Thialysine LIQUID	yku70_v3_R1_steve	01	11.0	3.72939966102	6125.95832494	110.699150948	254.0	3.92594023331	388465.000658	5991.23600021	43.0	4.86048082011	382580.000715	1347.32414154	1646	2262	137	135	152	159	144	589	1
DLR00018013	16	12	YOR202W	37	SD/MSG -ARG -HIS -LYS -URA +Canavanine +G418 +Thialysine LIQUID	yku70_v3_R1_steve	01	11.0	3.81728708177	6292.00022042	150.330321068	254.0	4.01575139893	422468.000862	6119.14971028	43.0	4.97673999744	414735.001319	1242.50528181	1775	2249	137	135	154	161	145	677	0
DLR00018013	16	13	YOR202W	37	SD/MSG -ARG -HIS -LYS -URA +Canavanine +G418 +Thialysine LIQUID	yku70_v3_R1_steve	01	11.0	3.84158628427	6525.99997334	147.991320547	254.0	4.02498027666	455379.000747	6042.13883683	43.0	5.00291474763	446237.000657	1220.31236995	1924	2257	137	135	152	159	143	589	9
DLR00018013	16	14	YOR202W	37	SD/MSG -ARG -HIS -LYS -URA +Canavanine +G418 +Thialysine LIQUID	yku70_v3_R1_steve	01	11.0	3.78066793231	5696.00000892	122.330440373	254.0	4.0118863886	399857.00069	5684.15446319	43.0	4.95562323495	391469.000823	903.751362023	2058	2260	137	135	152	159	144	535	0
DLR00018013	16	15	YOR202W	37	SD/MSG -ARG -HIS -LYS -URA +Canavanine +G418 +Thialysine LIQUID	yku70_v3_R1_steve	01	11.0	4.06804152873	6708.99963741	165.965925271	254.0	4.27801592032	482014.000305	5861.40049543	43.0	5.28910275828	471844.000408	1454.24618302	2196	2257	137	135	153	160	144	454	0
DLR00018013	16	16	YOR202W	37	SD/MSG -ARG -HIS -LYS -URA +Canavanine +G418 +Thialysine LIQUID	yku70_v3_R1_steve	01	11.0	3.83215845296	5298.75297992	139.16250654	254.0	4.03147241577	376268.000526	5717.90789537	43.0	4.98861067122	365094.000425	1284.12314696	2330	2255	137	135	150	157	143	475	0
DLR00018013	16	17	YOR202W	37	SD/MSG -ARG -HIS -LYS -URA +Canavanine +G418 +Thialysine LIQUID	yku70_v3_R1_steve	01	11.0	3.76232792412	6139.31315935	171.84296992	254.0	3.94898291676	407761.000684	5896.41556186	43.0	4.89467030448	397282.000622	1725.05679331	2464	2257	137	135	149	157	143	384	1
DLR00018013	16	18	YOR202W	37	SD/MSG -ARG -HIS -LYS -URA +Canavanine +G418 +Thialysine LIQUID	yku70_v3_R1_steve	01	11.0	3.36774031983	3808.00060109	147.812372982	254.0	3.59700069051	238633.000449	6073.72260339	43.0	4.33544161341	226447.000766	936.997416271	2600	2255	137	135	144	153	140	340	2
DLR00018013	16	19	YOR202W	37	SD/MSG -ARG -HIS -LYS -URA +Canavanine +G418 +Thialysine LIQUID	yku70_v3_R1_steve	01	11.0	3.80449628329	6504.2809111	117.49029378	254.0	4.05360876105	442250.000775	5707.78835929	43.0	5.00624023965	430317.000849	848.752016987	2740	2247	137	135	156	162	147	277	0
DLR00018013	16	20	YOR202W	37	SD/MSG -ARG -HIS -LYS -URA +Canavanine +G418 +Thialysine LIQUID	yku70_v3_R1_steve	01	11.0	3.80168454856	6254.52405107	146.022478092	254.0	4.01589419747	415361.000588	5895.94288464	43.0	4.95809933711	402560.000626	1062.69796889	2875	2238	137	135	153	160	146	243	0
DLR00018013	16	21	YOR202W	37	SD/MSG -ARG -HIS -LYS -URA +Canavanine +G418 +Thialysine LIQUID	yku70_v3_R1_steve	01	11.0	3.90611408201	6515.99999759	171.582838392	254.0	4.11850251932	442696.000594	6057.4626433	43.0	5.08920784428	431138.000592	1447.23671802	3011	2242	137	135	154	160	146	249	0
DLR00018013	16	22	YOR202W	37	SD/MSG -ARG -HIS -LYS -URA +Canavanine +G418 +Thialysine LIQUID	yku70_v3_R1_steve	01	11.0	3.77408086685	6099.75191288	214.302660715	254.0	3.92388617383	397989.000578	6730.33773222	43.0	4.85521281882	382346.488384	1461.80150181	3150	2253	137	135	147	154	141	213	0
DLR00018013	16	23	YOR202W	37	SD/MSG -ARG -HIS -LYS -URA +Canavanine +G418 +Thialysine LIQUID	yku70_v3_R1_steve	01	11.0	3.69476849574	6255.37201658	272.427790152	254.0	3.88098614983	418523.000352	6900.01637577	43.0	4.80235158048	396363.604599	2243.35720975	3286	2253	137	135	147	152	139	124	2
DLR00018013	16	24	YOR202W	37	SD/MSG -ARG -HIS -LYS -URA +Canavanine +G418 +Thialysine LIQUID	yku70_v3_R1_steve	01	11.0	3.82550520666	7563.58619904	273.7135564	254.0	3.9142271479	528419.999968	7205.23932895	43.0	4.8431822151	514829.998785	5927.33494858	3435	2243	137	135	148	153	138	121	2
DLR00018014	1	1	YOR202W	37.5	SD/MSG -ARG -HIS -LYS -URA +Canavanine +G418 +Thialysine LIQUID	yku70_v3_R1_steve	01	11.0	2.77920666232	6743.00004445	245.646890059	254.0	3.2334068606	403717.999859	7553.85158267	43.0	3.86891588642	392964.998603	1959.02373913	270	211	137	135	132	137	124	422	36
DLR00018014	1	2	YOR202W	37.5	SD/MSG -ARG -HIS -LYS -URA +Canavanine +G418 +Thialysine LIQUID	yku70_v3_R1_steve	01	11.0	3.50218629617	7731.00088261	162.962305179	254.0	3.76840045687	455867.000624	7907.89565135	43.0	4.61964233582	446588.001515	1703.32252579	407	218	137	135	129	136	126	146	0
DLR00018014	1	3	YOR202W	37.5	SD/MSG -ARG -HIS -LYS -URA +Canavanine +G418 +Thialysine LIQUID	yku70_v3_R1_steve	01	11.0	3.60994532292	7041.90610783	163.031405359	254.0	3.69572751567	420394.000411	7200.97784209	43.0	4.52048192746	413004.000509	1526.66735529	547	214	137	135	134	140	129	352	0
DLR00018014	1	4	YOR202W	37.5	SD/MSG -ARG -HIS -LYS -URA +Canavanine +G418 +Thialysine LIQUID	yku70_v3_R1_steve	01	11.0	3.84562060977	8204.00061751	158.801793867	254.0	3.93730055628	514360.000874	7151.87375122	43.0	4.87653848764	505186.001398	1236.89557741	680	214	137	135	139	146	134	330	0
DLR00018014	1	5	YOR202W	37.5	SD/MSG -ARG -HIS -LYS -URA +Canavanine +G418 +Thialysine LIQUID	yku70_v3_R1_steve	01	11.0	3.4848340549	6680.0006148	303.271334798	254.0	3.73204982809	398938.000568	7725.84460487	43.0	4.5841717382	390583.001231	2036.8283377	820	218	137	135	135	143	133	504	0
DLR00018014	1	6	YOR202W	37.5	SD/MSG -ARG -HIS -LYS -URA +Canavanine +G418 +Thialysine LIQUID	yku70_v3_R1_steve	01	11.0	3.59858785508	7510.00089588	156.592165424	254.0	3.78473966528	451579.00067	7028.23888273	43.0	4.67154359025	445669.966234	1318.26587476	953	219	137	135	135	144	133	519	0
DLR00018014	1	7	YOR202W	37.5	SD/MSG -ARG -HIS -LYS -URA +Canavanine +G418 +Thialysine LIQUID	yku70_v3_R1_steve	01	11.0	3.66366469806	7342.00065463	147.27831238	254.0	3.85616561656	460684.000756	6561.58130545	43.0	4.77402695536	453085.001426	1201.31557948	1092	218	137	135	138	146	134	548	0
DLR00018014	1	8	YOR202W	37.5	SD/MSG -ARG -HIS -LYS -URA +Canavanine +G418 +Thialysine LIQUID	yku70_v3_R1_steve	01	11.0	3.86364476116	7470.78837939	90.8662964608	254.0	3.96732067098	482867.00088	6010.43164834	43.0	4.91339222035	473315.001223	645.756496359	1224	215	137	135	140	148	135	467	0
DLR00018014	1	9	YOR202W	37.5	SD/MSG -ARG -HIS -LYS -URA +Canavanine +G418 +Thialysine LIQUID	yku70_v3_R1_steve	01	11.0	3.995867105	8130.78988877	145.252643245	254.0	3.96892096179	512513.000946	6499.24083331	43.0	4.92189432646	504568.001409	1365.26809896	1368	215	137	135	140	148	134	474	0
DLR00018014	1	10	YOR202W	37.5	SD/MSG -ARG -HIS -LYS -URA +Canavanine +G418 +Thialysine LIQUID	yku70_v3_R1_steve	01	11.0	3.75099431363	7803.00006975	136.174615451	254.0	3.88783233983	484656.000751	7032.59936408	43.0	4.80695828659	477923.001453	1028.63146501	1501	212	137	135	139	148	134	660	0
DLR00018014	1	11	YOR202W	37.5	SD/MSG -ARG -HIS -LYS -URA +Canavanine +G418 +Thialysine LIQUID	yku70_v3_R1_steve	01	11.0	3.71954363331	7375.99999693	140.649999711	254.0	3.84249889545	474777.000624	7431.0326433	43.0	4.74616859886	466643.001384	1100.78989821	1640	215	137	135	140	148	134	617	0
DLR00018014	1	12	YOR202W	37.5	SD/MSG -ARG -HIS -LYS -URA +Canavanine +G418 +Thialysine LIQUID	yku70_v3_R1_steve	01	11.0	3.87383587612	8105.78292562	131.093340873	254.0	3.95503809474	517691.000879	6766.94962933	43.0	4.90230019506	510156.001157	1267.41171097	1771	208	137	135	143	150	136	482	0
DLR00018014	1	13	YOR202W	37.5	SD/MSG -ARG -HIS -LYS -URA +Canavanine +G418 +Thialysine LIQUID	yku70_v3_R1_steve	01	11.0	3.823862502	7741.99997747	135.78237912	254.0	3.9152423746	494699.000763	6675.9897382	43.0	4.84662705362	485659.001211	742.472673424	1912	213	137	135	142	149	135	535	0
DLR00018014	1	14	YOR202W	37.5	SD/MSG -ARG -HIS -LYS -URA +Canavanine +G418 +Thialysine LIQUID	yku70_v3_R1_steve	01	11.0	3.80970201579	7166.00071405	148.146161641	254.0	3.81483405081	426353.000792	7025.98209665	43.0	4.7138074557	418267.001444	1471.27581302	2047	206	137	135	137	146	133	569	0
DLR00018014	1	15	YOR202W	37.5	SD/MSG -ARG -HIS -LYS -URA +Canavanine +G418 +Thialysine LIQUID	yku70_v3_R1_steve	01	11.0	3.95520556036	7900.79628843	170.321297583	254.0	4.01836329054	503798.001044	7150.44191709	43.0	4.97293838842	496631.001514	1608.36730765	2187	210	137	135	140	148	135	518	0
DLR00018014	1	16	YOR202W	37.5	SD/MSG -ARG -HIS -LYS -URA +Canavanine +G418 +Thialysine LIQUID	yku70_v3_R1_steve	01	11.0	3.66224190895	7262.6900065	171.368018603	254.0	3.85178114314	430727.000776	7572.60507142	43.0	4.75572105525	426146.090662	1341.03213215	2321	206	137	135	138	146	133	493	0
DLR00018014	1	17	YOR202W	37.5	SD/MSG -ARG -HIS -LYS -URA +Canavanine +G418 +Thialysine LIQUID	yku70_v3_R1_steve	01	11.0	3.8781388856	7059.14556183	275.140703504	254.0	3.95386251811	445704.000846	8170.32029622	43.0	4.88486055368	436401.001577	2622.91576453	2460	211	137	135	140	148	135	551	0
DLR00018014	1	18	YOR202W	37.5	SD/MSG -ARG -HIS -LYS -URA +Canavanine +G418 +Thialysine LIQUID	yku70_v3_R1_steve	01	11.0	3.96982748842	7632.99997152	233.664245013	254.0	4.09162324428	480607.000899	7279.7070525	43.0	5.06190662704	470709.001278	1856.00612493	2592	207	137	135	141	149	136	391	0
DLR00018014	1	19	YOR202W	37.5	SD/MSG -ARG -HIS -LYS -URA +Canavanine +G418 +Thialysine LIQUID	yku70_v3_R1_steve	01	11.0	3.91241735714	7975.02958824	215.524641143	254.0	4.03378276666	491938.000753	7296.63901474	43.0	4.99813834141	484174.001149	1422.38924542	2737	209	137	135	139	146	134	475	0
DLR00018014	1	20	YOR202W	37.5	SD/MSG -ARG -HIS -LYS -URA +Canavanine +G418 +Thialysine LIQUID	yku70_v3_R1_steve	01	11.0	3.97088196058	7983.99994603	165.995487592	254.0	4.05616427067	484470.00092	7241.46372406	43.0	5.02092226216	476328.001588	1458.91415109	2869	204	137	135	138	146	134	421	0
DLR00018014	1	21	YOR202W	37.5	SD/MSG -ARG -HIS -LYS -URA +Canavanine +G418 +Thialysine LIQUID	yku70_v3_R1_steve	01	11.0	3.94116472392	7950.99985558	226.077312577	254.0	4.00826535329	474179.000905	7522.1288417	43.0	4.95771308332	467078.001556	1886.63098629	3009	212	137	135	134	142	131	328	0
DLR00018014	1	22	YOR202W	37.5	SD/MSG -ARG -HIS -LYS -URA +Canavanine +G418 +Thialysine LIQUID	yku70_v3_R1_steve	01	11.0	3.7656293208	7878.00092322	151.912439233	254.0	4.01213461551	490156.001014	7616.29225708	43.0	4.95336930687	480191.001902	1743.03377545	3138	205	137	135	134	140	129	169	0
DLR00018014	1	23	YOR202W	37.5	SD/MSG -ARG -HIS -LYS -URA +Canavanine +G418 +Thialysine LIQUID	yku70_v3_R1_steve	01	11.0	4.01963272542	8805.99995995	241.113864095	254.0	4.13977879774	574732.000826	7637.25890303	43.0	5.11756605076	565369.001054	1784.54088292	3279	213	137	135	132	138	126	103	0
DLR00018014	1	24	YOR202W	37.5	SD/MSG -ARG -HIS -LYS -URA +Canavanine +G418 +Thialysine LIQUID	yku70_v3_R1_steve	01	11.0	3.55920150588	7863.00047941	306.414069686	254.0	3.84395698114	451970.000618	8477.08980625	43.0	4.71241412547	440603.001415	2032.18356493	3402	210	137	135	129	134	123	34	13
DLR00018014	2	1	YOR202W	37.5	SD/MSG -ARG -HIS -LYS -URA +Canavanine +G418 +Thialysine LIQUID	yku70_v3_R1_steve	01	11.0	3.53660931547	8960.00036274	230.675548022	254.0	3.76893581835	550117.000333	7746.76458926	43.0	4.61997820455	545236.00055	1575.43556122	277	356	137	135	126	133	122	274	0
DLR00018014	2	2	YAL018C	37.5	SD/MSG -ARG -HIS -LYS -URA +Canavanine +G418 +Thialysine LIQUID	yku70_v3_R1_steve	01	11.0	3.74484292039	8422.00031602	266.295538953	254.0	3.99761758387	575118.000708	7718.73269422	43.0	4.96330839255	572058.000879	2129.28781945	412	353	137	135	135	141	128	926	0
DLR00018014	2	3	YBR210W	37.5	SD/MSG -ARG -HIS -LYS -URA +Canavanine +G418 +Thialysine LIQUID	yku70_v3_R1_steve	01	11.0	3.71338050993	7674.0006799	241.402108531	254.0	3.98446215398	525505.000844	8108.94533364	43.0	4.93180279615	522799.001419	1775.21065967	545	356	137	135	139	145	132	1095	0
DLR00018014	2	4	YBR114W	37.5	SD/MSG -ARG -HIS -LYS -URA +Canavanine +G418 +Thialysine LIQUID	yku70_v3_R1_steve	01	11.0	2.69563381698	2248.9856864	146.350664823	254.0	3.34934129217	140920.00037	7155.42248092	43.0	3.79148233541	124694.000156	1565.83877475	681	365	137	135	127	136	127	709	0
DLR00018014	2	5	YAL037W	37.5	SD/MSG -ARG -HIS -LYS -URA +Canavanine +G418 +Thialysine LIQUID	yku70_v3_R1_steve	01	11.0	3.71434266413	7660.00059871	200.189562928	254.0	3.94487509638	504677.000846	7016.00949674	43.0	4.89136272787	502902.001275	1409.86513283	820	353	137	135	138	146	133	1241	0
DLR00018014	2	6	YAL062W	37.5	SD/MSG -ARG -HIS -LYS -URA +Canavanine +G418 +Thialysine LIQUID	yku70_v3_R1_steve	01	11.0	3.64222863918	6774.49061738	164.689379081	254.0	3.89215830732	437944.000927	6995.41100159	43.0	4.81548802619	435171.001884	1879.40915324	958	351	137	135	137	146	133	1391	0
DLR00018014	2	7	YBL042C	37.5	SD/MSG -ARG -HIS -LYS -URA +Canavanine +G418 +Thialysine LIQUID	yku70_v3_R1_steve	01	11.0	3.58542450284	6853.85028127	144.489978088	254.0	3.88626508832	460043.000807	6449.47489995	43.0	4.80808047323	456431.001401	1020.9646149	1098	350	137	135	139	148	135	1274	0
DLR00018014	2	8	YBL089W	37.5	SD/MSG -ARG -HIS -LYS -URA +Canavanine +G418 +Thialysine LIQUID	yku70_v3_R1_steve	01	11.0	2.22541681555	669.000430247	84.8587334691	254.0	6.69103724099	46953.9	4320.13377992	43.0	3.02609798545	28231.00004	626.411045294	1224	343	137	135	110	123	118	393	0
DLR00018014	2	9	YBR047W	37.5	SD/MSG -ARG -HIS -LYS -URA +Canavanine +G418 +Thialysine LIQUID	yku70_v3_R1_steve	01	11.0	3.7580258823	8004.00058978	187.154411882	254.0	3.99539443039	573858.00089	6907.28196059	43.0	4.95197357375	569909.001273	1059.76248004	1362	353	137	135	143	150	135	1194	0
DLR00018014	2	10	YBR084C-A	37.5	SD/MSG -ARG -HIS -LYS -URA +Canavanine +G418 +Thialysine LIQUID	yku70_v3_R1_steve	01	11.0	3.548500766	1839.73280312	159.801989072	254.0	3.6657279259	106892.999939	7340.76482507	43.0	4.16321074609	96727.0000846	1063.36435306	1500	352	137	135	116	128	120	1334	0
DLR00018014	2	11	YBL069W	37.5	SD/MSG -ARG -HIS -LYS -URA +Canavanine +G418 +Thialysine LIQUID	yku70_v3_R1_steve	01	11.0	2.71723604935	2611.0836846	104.418161887	254.0	3.30530531605	179095.000208	7498.14036705	43.0	3.89274852415	166363.000075	1309.66999199	1645	347	137	135	134	143	132	1125	0
DLR00018014	2	12	YBR082C	37.5	SD/MSG -ARG -HIS -LYS -URA +Canavanine +G418 +Thialysine LIQUID	yku70_v3_R1_steve	01	11.0	8.51684081152	916.2	225.739957921	254.0	12.0	33102.8394023	1420.43563821	43.0	2.30671403206	8347.77477778	858.301963767	1779	355	137	135	98	114	112	95	0
DLR00018014	2	13	YAL013W	37.5	SD/MSG -ARG -HIS -LYS -URA +Canavanine +G418 +Thialysine LIQUID	yku70_v3_R1_steve	01	11.0	0.5	1028.99993747	209.484424426	254.0	12.0	32604.3	1548.1460665	43.0	0.5	4543.99996589	953.019503317	1912	351	137	135	-1	-1	-1	0	0
DLR00018014	2	14	YBR184W	37.5	SD/MSG -ARG -HIS -LYS -URA +Canavanine +G418 +Thialysine LIQUID	yku70_v3_R1_steve	01	11.0	3.79505209986	8052.00037137	203.488964496	254.0	4.04013042239	591265.000841	8009.79865278	43.0	5.01932857137	587054.001243	1201.74820061	2048	348	137	135	142	150	134	1131	0
DLR00018014	2	15	YAR029W	37.5	SD/MSG -ARG -HIS -LYS -URA +Canavanine +G418 +Thialysine LIQUID	yku70_v3_R1_steve	01	11.0	3.36998761519	4717.91906096	155.946773806	254.0	3.63797071305	274062.000615	7850.78972445	43.0	4.46482965232	270304.001688	2283.82554502	2183	345	137	135	126	136	125	1313	0
DLR00018014	2	16	YBR217W	37.5	SD/MSG -ARG -HIS -LYS -URA +Canavanine +G418 +Thialysine LIQUID	yku70_v3_R1_steve	01	11.0	3.92490231727	8137.24594765	219.55191773	254.0	4.18669035713	604019.00083	7645.27671043	43.0	5.19651035288	600347.000957	1436.40209056	2322	346	137	135	144	152	136	1192	0
DLR00018014	2	17	YBR174C	37.5	SD/MSG -ARG -HIS -LYS -URA +Canavanine +G418 +Thialysine LIQUID	yku70_v3_R1_steve	01	11.0	8.09466689707	818.1	233.6542567	254.0	12.0	35106.3	2392.73824151	43.0	0.5	4049.99994316	901.607515894	2460	351	137	135	-1	-1	-1	0	0
DLR00018014	2	18	YBL043W	37.5	SD/MSG -ARG -HIS -LYS -URA +Canavanine +G418 +Thialysine LIQUID	yku70_v3_R1_steve	01	11.0	3.93332981178	8352.00022814	232.405864501	254.0	4.13632952526	617902.000931	7945.92313078	43.0	5.13841543602	611948.001228	1580.32324725	2592	345	137	135	144	151	136	1031	0
DLR00018014	2	19	YAL059W	37.5	SD/MSG -ARG -HIS -LYS -URA +Canavanine +G418 +Thialysine LIQUID	yku70_v3_R1_steve	01	11.0	3.63703558783	7200.00057017	208.108600652	254.0	3.86989128454	490238.000707	7789.9337695	43.0	4.79596327166	487907.001315	1461.05088018	2731	340	137	135	137	145	132	1339	0
DLR00018014	2	20	YBL011W	37.5	SD/MSG -ARG -HIS -LYS -URA +Canavanine +G418 +Thialysine LIQUID	yku70_v3_R1_steve	01	11.0	3.14625101254	4297.31437546	148.858908926	254.0	3.58648079249	276563.000594	6984.79066764	43.0	4.35698735835	268813.001274	1843.60121193	2864	339	137	135	132	141	130	1274	0
DLR00018014	2	21	YBL001C	37.5	SD/MSG -ARG -HIS -LYS -URA +Canavanine +G418 +Thialysine LIQUID	yku70_v3_R1_steve	01	11.0	4.01817079665	8613.00004521	253.04769826	254.0	4.29659412865	668863.000811	7127.55749258	43.0	5.31018387292	665250.000868	2143.86410451	3005	344	137	135	144	150	136	1049	0
DLR00018014	2	22	YBR036C	37.5	SD/MSG -ARG -HIS -LYS -URA +Canavanine +G418 +Thialysine LIQUID	yku70_v3_R1_steve	01	11.0	7.94839769507	623.7	176.978321047	254.0	12.0	30112.7329874	1053.89930804	43.0	0.5	3381.99989768	683.422832541	3144	350	137	135	-1	-1	-1	4	0
DLR00018014	2	23	YBL102W	37.5	SD/MSG -ARG -HIS -LYS -URA +Canavanine +G418 +Thialysine LIQUID	yku70_v3_R1_steve	01	11.0	3.19409432264	4931.41320084	196.5461987	254.0	3.65611285403	346494.00052	7401.2301504	43.0	4.46197666989	337339.001263	2052.60861035	3273	345	137	135	128	135	124	967	0
DLR00018014	2	24	YOR202W	37.5	SD/MSG -ARG -HIS -LYS -URA +Canavanine +G418 +Thialysine LIQUID	yku70_v3_R1_steve	01	11.0	3.92886631839	9388.91316727	531.357983742	254.0	4.16809221571	712702.000564	8723.16399387	43.0	5.15883967398	708630.000163	4078.84346165	3406	340	137	135	134	140	126	352	0
DLR00018014	3	1	YOR202W	37.5	SD/MSG -ARG -HIS -LYS -URA +Canavanine +G418 +Thialysine LIQUID	yku70_v3_R1_steve	01	11.0	3.92055171846	10206.0000759	298.29836619	254.0	4.10395292986	724554.000639	7283.8253512	43.0	5.09533064497	721083.000091	4060.77968251	280	490	137	135	136	141	128	471	2
DLR00018014	3	2	YAL027W	37.5	SD/MSG -ARG -HIS -LYS -URA +Canavanine +G418 +Thialysine LIQUID	yku70_v3_R1_steve	01	11.0	3.53220884513	6314.00045141	185.741931949	254.0	3.78978148461	419723.000569	7321.48063056	43.0	4.68295222085	416088.001154	1194.61745429	417	480	137	135	134	140	127	1154	0
DLR00018014	3	3	YAR023C	37.5	SD/MSG -ARG -HIS -LYS -URA +Canavanine +G418 +Thialysine LIQUID	yku70_v3_R1_steve	01	11.0	3.52047473089	6111.00065631	205.369797469	254.0	3.79875753063	412383.000646	8222.87725581	43.0	4.68171874492	408702.00154	1450.07063366	543	485	137	135	138	144	131	1262	0
DLR00018014	3	4	YBL015W	37.5	SD/MSG -ARG -HIS -LYS -URA +Canavanine +G418 +Thialysine LIQUID	yku70_v3_R1_steve	01	11.0	4.09671141366	8911.00004162	278.808009269	254.0	4.31883062387	677067.000667	7092.77515041	43.0	5.34140726185	673438.000436	2317.52806219	684	484	137	135	149	154	140	1131	0
DLR00018014	3	5	YAL031C	37.5	SD/MSG -ARG -HIS -LYS -URA +Canavanine +G418 +Thialysine LIQUID	yku70_v3_R1_steve	01	11.0	3.69740625005	6785.00032007	181.002125222	254.0	3.93391383143	451931.000761	6744.71093517	43.0	4.87729668124	448960.001172	1279.14129672	816	482	137	135	139	146	133	1313	0
DLR00018014	3	6	YBR214W	37.5	SD/MSG -ARG -HIS -LYS -URA +Canavanine +G418 +Thialysine LIQUID	yku70_v3_R1_steve	01	11.0	3.93487669757	7451.00011369	208.73410718	254.0	4.11278567197	527308.000824	6544.329783	43.0	5.10619987101	522833.001023	1557.23285735	946	490	137	135	144	150	136	1306	0
DLR00018014	3	7	YBR051W	37.5	SD/MSG -ARG -HIS -LYS -URA +Canavanine +G418 +Thialysine LIQUID	yku70_v3_R1_steve	01	11.0	3.88818914383	7825.00017767	194.5991632	254.0	4.11694415817	550360.000902	6553.80439833	43.0	5.10677277809	547310.001147	1475.57500466	1088	482	137	135	143	150	135	1317	0
DLR00018014	3	8	YBL060W	37.5	SD/MSG -ARG -HIS -LYS -URA +Canavanine +G418 +Thialysine LIQUID	yku70_v3_R1_steve	01	11.0	3.29365469277	5144.87996873	119.561929571	254.0	3.69904171943	350932.000678	6815.64226026	43.0	4.52569474035	345626.00153	1577.68788772	1221	482	137	135	140	149	134	1567	0
DLR00018014	3	9	YAL014C	37.5	SD/MSG -ARG -HIS -LYS -URA +Canavanine +G418 +Thialysine LIQUID	yku70_v3_R1_steve	01	11.0	3.58852815185	6764.00064579	222.326267429	254.0	3.84051639173	451060.000716	7153.55097423	43.0	4.76200631003	453132.001196	1367.13833234	1362	486	137	135	139	146	132	1947	0
DLR00018014	3	10	YBR180W	37.5	SD/MSG -ARG -HIS -LYS -URA +Canavanine +G418 +Thialysine LIQUID	yku70_v3_R1_steve	01	11.0	3.71935226389	7761.000501	265.876645495	254.0	3.96664372168	559620.000759	8446.2817263	43.0	4.92511716902	558854.001252	1510.94385854	1502	485	137	135	143	150	134	1443	0
DLR00018014	3	11	YBR066C	37.5	SD/MSG -ARG -HIS -LYS -URA +Canavanine +G418 +Thialysine LIQUID	yku70_v3_R1_steve	01	11.0	3.88196792506	8722.00014756	253.374103894	254.0	4.09704885736	627867.000801	8147.80625135	43.0	5.09098355668	627232.000952	1620.20276234	1635	487	137	135	143	150	133	1329	0
DLR00018014	3	12	YBR048W	37.5	SD/MSG -ARG -HIS -LYS -URA +Canavanine +G418 +Thialysine LIQUID	yku70_v3_R1_steve	01	11.0	3.66268634695	6205.00031737	225.022240199	254.0	3.84583400825	404136.000671	7986.49549121	43.0	4.77503983549	403800.001315	1148.76284951	1767	483	137	135	135	144	129	1627	0
DLR00018014	3	13	YBR016W	37.5	SD/MSG -ARG -HIS -LYS -URA +Canavanine +G418 +Thialysine LIQUID	yku70_v3_R1_steve	01	11.0	3.74249333082	8037.00050497	249.280017816	254.0	3.99763770745	597148.000812	8409.54121602	43.0	4.96269358619	595247.001299	1592.20052109	1914	483	137	135	145	152	135	1436	0
DLR00018014	3	14	YBL039C	37.5	SD/MSG -ARG -HIS -LYS -URA +Canavanine +G418 +Thialysine LIQUID	yku70_v3_R1_steve	01	11.0	3.52709125934	3430.00037863	195.77915927	254.0	3.69940645872	209393.000666	8068.39016738	43.0	4.49403763344	206079.038066	1939.4760593	2047	474	137	135	128	138	126	1380	0
DLR00018014	3	15	YAL034C	37.5	SD/MSG -ARG -HIS -LYS -URA +Canavanine +G418 +Thialysine LIQUID	yku70_v3_R1_steve	01	11.0	4.03814424308	8744.00010222	234.246276173	254.0	4.25285351459	648199.000944	7758.3159336	43.0	5.28278697706	647464.001189	1775.09331691	2188	484	137	135	144	151	135	1385	0
DLR00018014	3	16	YBR125C	37.5	SD/MSG -ARG -HIS -LYS -URA +Canavanine +G418 +Thialysine LIQUID	yku70_v3_R1_steve	01	11.0	3.92679269991	7809.00012629	227.621457776	254.0	4.17135879324	577159.000733	7675.32492293	43.0	5.18288414405	575391.00088	1522.37525503	2318	484	137	135	144	151	135	1494	0
DLR00018014	3	17	YBR195C	37.5	SD/MSG -ARG -HIS -LYS -URA +Canavanine +G418 +Thialysine LIQUID	yku70_v3_R1_steve	01	11.0	3.30059503724	4278.39808397	200.13159811	254.0	3.56545037068	248290.00041	7966.01772298	43.0	4.35243138723	244897.001116	1432.90902825	2472	478	137	135	127	137	125	1499	0
DLR00018014	3	18	YBR182C	37.5	SD/MSG -ARG -HIS -LYS -URA +Canavanine +G418 +Thialysine LIQUID	yku70_v3_R1_steve	01	11.0	3.41921832216	5300.38464295	159.362079571	254.0	3.78845359954	385567.000601	7993.89034224	43.0	4.67038400317	378935.001318	1591.91907383	2602	473	137	135	143	150	136	1379	3
DLR00018014	3	19	YBL008W	37.5	SD/MSG -ARG -HIS -LYS -URA +Canavanine +G418 +Thialysine LIQUID	yku70_v3_R1_steve	01	11.0	7.42233916264	622.8	171.682415808	254.0	12.0	29619.7320499	766.785606091	43.0	8.08095461493	3681.9	951.878777775	2734	486	137	135	94	112	114	0	0
DLR00018014	3	20	YBR059C	37.5	SD/MSG -ARG -HIS -LYS -URA +Canavanine +G418 +Thialysine LIQUID	yku70_v3_R1_steve	01	11.0	3.49031355027	3895.78312019	159.909370989	254.0	3.73187567575	244726.000639	6330.51978029	43.0	4.57977077666	241922.001301	1306.56959474	2867	474	137	135	130	140	128	1878	0
DLR00018014	3	21	YBR098W	37.5	SD/MSG -ARG -HIS -LYS -URA +Canavanine +G418 +Thialysine LIQUID	yku70_v3_R1_steve	01	11.0	3.49336199363	6103.23109414	215.399510117	254.0	3.78732556261	391497.000689	7364.92548791	43.0	4.67345609177	392212.001512	1736.06618637	3006	482	137	135	132	140	129	1609	0
DLR00018014	3	22	YBL091C-A	37.5	SD/MSG -ARG -HIS -LYS -URA +Canavanine +G418 +Thialysine LIQUID	yku70_v3_R1_steve	01	11.0	3.5139970638	6138.94587223	212.192929683	254.0	3.88327398148	449328.000733	7387.8566702	43.0	4.78249154503	447301.001424	1524.49895619	3141	473	137	135	137	143	131	1401	0
DLR00018014	3	23	YBL104C	37.5	SD/MSG -ARG -HIS -LYS -URA +Canavanine +G418 +Thialysine LIQUID	yku70_v3_R1_steve	01	11.0	3.21690250625	3815.82047573	277.607488341	254.0	3.53131149323	216706.00014	7291.62106944	43.0	4.25109471284	212648.000108	1843.79671013	3277	483	137	135	112	122	114	903	0
DLR00018014	3	24	YOR202W	37.5	SD/MSG -ARG -HIS -LYS -URA +Canavanine +G418 +Thialysine LIQUID	yku70_v3_R1_steve	01	11.0	3.81245636938	9777.99997795	459.028648445	254.0	4.11244586625	774198.000418	7977.33221226	43.0	5.10452425065	769811.99964	5379.84610367	3408	478	137	135	136	141	126	611	1
DLR00018014	4	1	YOR202W	37.5	SD/MSG -ARG -HIS -LYS -URA +Canavanine +G418 +Thialysine LIQUID	yku70_v3_R1_steve	01	11.0	3.72629846808	9490.00032601	243.05158649	254.0	3.99318290899	675066.000447	6894.5339293	43.0	4.95590613593	670201.999789	4225.32867845	279	628	137	135	136	141	128	537	0
DLR00018014	4	2	YBR052C	37.5	SD/MSG -ARG -HIS -LYS -URA +Canavanine +G418 +Thialysine LIQUID	yku70_v3_R1_steve	01	11.0	3.78505587842	7384.00015973	211.828015597	254.0	4.03141256462	538687.0007	7373.15959328	43.0	4.99300895551	532922.000789	1625.91125178	410	624	137	135	141	146	132	906	0
DLR00018014	4	3	YBL081W	37.5	SD/MSG -ARG -HIS -LYS -URA +Canavanine +G418 +Thialysine LIQUID	yku70_v3_R1_steve	01	11.0	2.99196701682	3653.79657022	217.389579724	254.0	3.45885152897	226369.000395	8349.79897529	43.0	4.14602204465	216732.000555	2359.86283386	549	623	137	135	131	139	128	1171	0
DLR00018014	4	4	YBR090C-A	37.5	SD/MSG -ARG -HIS -LYS -URA +Canavanine +G418 +Thialysine LIQUID	yku70_v3_R1_steve	01	11.0	2.96375519663	2143.00049613	241.592326126	254.0	3.42344898632	108081.000278	7280.43425663	43.0	3.77356684587	97496.0002736	1541.56331566	681	618	137	135	115	126	120	916	0
DLR00018014	4	5	YBR158W	37.5	SD/MSG -ARG -HIS -LYS -URA +Canavanine +G418 +Thialysine LIQUID	yku70_v3_R1_steve	01	11.0	3.89884676693	8175.00003955	204.220178689	254.0	4.10535378986	602755.000947	6514.69599736	43.0	5.09289374249	598294.000966	1520.92015278	813	627	137	135	147	153	138	1241	0
DLR00018014	4	6	YAR020C	37.5	SD/MSG -ARG -HIS -LYS -URA +Canavanine +G418 +Thialysine LIQUID	yku70_v3_R1_steve	01	11.0	3.72083106872	7026.4406473	173.912370046	254.0	3.98566524373	480177.000888	6612.58529877	43.0	4.93641964489	476597.001328	1257.70011488	951	624	137	135	141	148	134	1284	0
DLR00018014	4	7	YBL070C	37.5	SD/MSG -ARG -HIS -LYS -URA +Canavanine +G418 +Thialysine LIQUID	yku70_v3_R1_steve	01	11.0	3.58751635333	5685.59912926	167.420062204	254.0	3.91809131486	392773.000788	6637.71922034	43.0	4.82343819327	385230.001442	1172.16138803	1101	621	137	135	141	148	134	1163	0
DLR00018014	4	8	YBR043C	37.5	SD/MSG -ARG -HIS -LYS -URA +Canavanine +G418 +Thialysine LIQUID	yku70_v3_R1_steve	01	11.0	3.08899583448	3669.56350854	130.776071079	254.0	3.58095319818	241563.000596	6740.77036926	43.0	4.29832926045	231393.001217	1816.71586009	1223	623	137	135	137	145	132	1333	1
DLR00018014	4	9	YBR156C	37.5	SD/MSG -ARG -HIS -LYS -URA +Canavanine +G418 +Thialysine LIQUID	yku70_v3_R1_steve	01	11.0	4.00982716595	8695.99995658	235.837051788	254.0	4.29951132599	662696.000878	6545.66602625	43.0	5.31418354669	662038.0008	1792.51780295	1367	624	137	135	149	155	138	1475	0
DLR00018014	4	10	YAL011W	37.5	SD/MSG -ARG -HIS -LYS -URA +Canavanine +G418 +Thialysine LIQUID	yku70_v3_R1_steve	01	11.0	9.0	1053.9	171.532102884	254.0	11.1630551215	46074.6	3481.82673642	43.0	3.17925851024	31099.000025	1062.13554068	1500	621	137	135	105	118	114	483	0
DLR00018014	4	11	YBR213W	37.5	SD/MSG -ARG -HIS -LYS -URA +Canavanine +G418 +Thialysine LIQUID	yku70_v3_R1_steve	01	11.0	3.86931760912	7647.00022973	277.331352603	254.0	4.08752318489	568653.000806	8413.0515491	43.0	5.06955294781	566379.001172	1720.56256413	1635	622	137	135	145	151	135	1366	0
DLR00018014	4	12	YBR045C	37.5	SD/MSG -ARG -HIS -LYS -URA +Canavanine +G418 +Thialysine LIQUID	yku70_v3_R1_steve	01	11.0	3.75019260193	7471.00050073	233.583228749	254.0	4.03078047223	543305.000806	8113.19802827	43.0	5.00170807845	541565.001133	1348.62350165	1772	622	137	135	143	150	134	1458	0
DLR00018014	4	13	YBL047C	37.5	SD/MSG -ARG -HIS -LYS -URA +Canavanine +G418 +Thialysine LIQUID	yku70_v3_R1_steve	01	11.0	9.0	1037.7	189.468355042	254.0	12.0	36727.9389079	1081.25575302	43.0	3.68845212425	16226.999955	1450.44053814	1912	619	137	135	101	116	114	389	0
DLR00018014	4	14	YBL064C	37.5	SD/MSG -ARG -HIS -LYS -URA +Canavanine +G418 +Thialysine LIQUID	yku70_v3_R1_steve	01	11.0	3.62072564942	6475.65653024	206.214544104	254.0	3.94656937897	466299.000866	8559.65926889	43.0	4.88869056137	464041.00161	1584.20779962	2049	615	137	135	142	149	134	1540	0
DLR00018014	4	15	YBL091C	37.5	SD/MSG -ARG -HIS -LYS -URA +Canavanine +G418 +Thialysine LIQUID	yku70_v3_R1_steve	01	11.0	3.50175884457	6071.06054687	204.038964361	254.0	3.79107909331	397162.000661	8661.27068027	43.0	4.6855613794	397065.001829	2291.36414109	2185	614	137	135	136	144	130	1781	0
DLR00018014	4	16	YBL096C	37.5	SD/MSG -ARG -HIS -LYS -URA +Canavanine +G418 +Thialysine LIQUID	yku70_v3_R1_steve	01	11.0	3.81974922882	8175.70817878	242.243991375	254.0	4.05802783786	573513.00089	8123.60684521	43.0	5.05171312078	572896.001461	1706.74300156	2321	617	137	135	141	148	133	1445	0
DLR00018014	4	17	YAL058C-A	37.5	SD/MSG -ARG -HIS -LYS -URA +Canavanine +G418 +Thialysine LIQUID	yku70_v3_R1_steve	01	11.0	2.7613454178	1548.0005122	179.314632352	254.0	3.34292186422	94036.0001373	7753.00457329	43.0	3.60490954021	79218.000151	1260.08793506	2461	616	137	135	118	129	121	956	0
DLR00018014	4	18	YBL059W	37.5	SD/MSG -ARG -HIS -LYS -URA +Canavanine +G418 +Thialysine LIQUID	yku70_v3_R1_steve	01	11.0	4.33721127614	9837.99987643	267.34378655	254.0	4.70463009383	832456.000063	7359.8087877	43.0	5.7499354737	829247.999996	1967.8765875	2594	618	137	135	156	161	144	1127	0
DLR00018014	4	19	YBR169C	37.5	SD/MSG -ARG -HIS -LYS -URA +Canavanine +G418 +Thialysine LIQUID	yku70_v3_R1_steve	01	11.0	0.549390708398	1355.9999954	293.305512885	254.0	12.0	32509.4049932	1063.55668137	43.0	9.80371327946	9187.2	1998.66794582	2734	621	137	135	-1	-1	-1	0	0
DLR00018014	4	20	YBR194W	37.5	SD/MSG -ARG -HIS -LYS -URA +Canavanine +G418 +Thialysine LIQUID	yku70_v3_R1_steve	01	11.0	2.2025406995	529.2	94.2061026963	254.0	10.2464131315	38117.7	2605.08342974	43.0	2.82013553247	20700.0000181	481.06157813	2872	611	137	135	105	119	116	328	0
DLR00018014	4	21	YAL064C-A	37.5	SD/MSG -ARG -HIS -LYS -URA +Canavanine +G418 +Thialysine LIQUID	yku70_v3_R1_steve	01	11.0	4.04969046025	9382.00005231	229.053007992	254.0	4.31020241085	727942.001084	7047.55670085	43.0	5.33704186447	725023.001153	1869.74652844	3007	610	137	135	145	151	137	956	0
DLR00018014	4	22	YBR025C	37.5	SD/MSG -ARG -HIS -LYS -URA +Canavanine +G418 +Thialysine LIQUID	yku70_v3_R1_steve	01	11.0	3.01520704387	2187.22076306	148.645330471	254.0	3.58006053882	153432.000386	6691.04741549	43.0	4.16893447818	138994.001165	1065.46056528	3145	621	137	135	125	134	125	842	0
DLR00018014	4	23	YBR206W	37.5	SD/MSG -ARG -HIS -LYS -URA +Canavanine +G418 +Thialysine LIQUID	yku70_v3_R1_steve	01	11.0	3.69212660468	6315.00013115	252.204496448	254.0	4.05507929332	502906.000601	7080.79729751	43.0	5.01328322597	495146.000652	1947.65420742	3273	607	137	135	136	143	130	961	0
DLR00018014	4	24	YOR202W	37.5	SD/MSG -ARG -HIS -LYS -URA +Canavanine +G418 +Thialysine LIQUID	yku70_v3_R1_steve	01	11.0	4.03006214485	9650.55374421	319.275744317	254.0	4.29815056397	817775.000349	6993.01523361	43.0	5.32234849736	812937.999493	5235.72662128	3413	611	137	135	139	144	128	576	0
DLR00018014	5	1	YOR202W	37.5	SD/MSG -ARG -HIS -LYS -URA +Canavanine +G418 +Thialysine LIQUID	yku70_v3_R1_steve	01	11.0	3.85846322357	9958.00011361	229.503479116	254.0	4.06434742733	711166.000612	6669.20625649	43.0	5.04967555897	707581.999999	3725.42539998	277	761	137	135	138	143	130	557	0
DLR00018014	5	2	YBL037W	37.5	SD/MSG -ARG -HIS -LYS -URA +Canavanine +G418 +Thialysine LIQUID	yku70_v3_R1_steve	01	11.0	3.82198607631	8276.00018737	223.721682646	254.0	4.04757579474	614778.000794	7464.07640699	43.0	5.02081613732	609449.000862	1751.71048863	411	762	137	135	143	148	133	927	0
DLR00018014	5	3	YBL049W	37.5	SD/MSG -ARG -HIS -LYS -URA +Canavanine +G418 +Thialysine LIQUID	yku70_v3_R1_steve	01	11.0	7.96356632213	2289.6	214.054561454	254.0	3.70435078142	118236.000208	7936.40794951	43.0	4.26970596949	110215.000576	2559.26462154	547	763	137	135	111	122	116	788	0
DLR00018014	5	4	YBL051C	37.5	SD/MSG -ARG -HIS -LYS -URA +Canavanine +G418 +Thialysine LIQUID	yku70_v3_R1_steve	01	11.0	8.40556879358	795.6	95.3450767915	254.0	7.64491595179	46221.3	3403.22780211	43.0	3.41114293686	29042.9996777	1186.01913176	695	764	137	135	109	122	119	544	0
DLR00018014	5	5	YBR175W	37.5	SD/MSG -ARG -HIS -LYS -URA +Canavanine +G418 +Thialysine LIQUID	yku70_v3_R1_steve	01	11.0	0.5	370.8	69.0417108242	254.0	11.5456943258	33056.1	1444.01122474	43.0	0.685715876574	3769.09074963	653.529067399	816	756	137	135	93	108	109	1	0
DLR00018014	5	6	YBR148W	37.5	SD/MSG -ARG -HIS -LYS -URA +Canavanine +G418 +Thialysine LIQUID	yku70_v3_R1_steve	01	11.0	3.68720464714	6897.00041693	161.676603156	254.0	3.95730004052	482379.00082	6425.64584751	43.0	4.89853525793	478749.001069	1143.00990742	954	760	137	135	142	150	136	1461	0
DLR00018014	5	7	YBL067C	37.5	SD/MSG -ARG -HIS -LYS -URA +Canavanine +G418 +Thialysine LIQUID	yku70_v3_R1_steve	01	11.0	3.8065809282	7818.09763989	212.782480019	254.0	4.08010198364	532593.000965	7268.29348811	43.0	5.05682650465	530566.001574	1623.62312362	1091	759	137	135	141	149	134	1338	0
DLR00018014	5	8	YBL003C	37.5	SD/MSG -ARG -HIS -LYS -URA +Canavanine +G418 +Thialysine LIQUID	yku70_v3_R1_steve	01	11.0	3.63149727161	6623.00055538	178.618534272	254.0	3.83138645491	429504.000731	7197.79002303	43.0	4.7310585702	428072.00159	1391.89528215	1226	755	137	135	136	145	131	1490	0
DLR00018014	5	9	YBR171W	37.5	SD/MSG -ARG -HIS -LYS -URA +Canavanine +G418 +Thialysine LIQUID	yku70_v3_R1_steve	01	11.0	0.508819341138	1013.99999386	221.535713875	254.0	12.0	35316.0	1456.95118557	43.0	9.23895805634	7202.7	1510.19961755	1364	756	137	135	-1	-1	-1	0	0
DLR00018014	5	10	YBR141C	37.5	SD/MSG -ARG -HIS -LYS -URA +Canavanine +G418 +Thialysine LIQUID	yku70_v3_R1_steve	01	11.0	3.76449163862	7998.00055517	259.305877283	254.0	4.04939249954	580455.000921	8111.55096211	43.0	5.02270667295	581801.001344	1537.68306537	1501	761	137	135	145	151	136	1674	0
DLR00018014	5	11	YBL007C	37.5	SD/MSG -ARG -HIS -LYS -URA +Canavanine +G418 +Thialysine LIQUID	yku70_v3_R1_steve	01	11.0	0.5	716.999823785	154.897953806	254.0	12.0	35777.7	2436.6237458	43.0	0.5	3599.99992042	750.082955555	1638	756	137	135	-1	-1	-1	0	0
DLR00018014	5	12	YBR164C	37.5	SD/MSG -ARG -HIS -LYS -URA +Canavanine +G418 +Thialysine LIQUID	yku70_v3_R1_steve	01	11.0	3.50845964361	5977.8017786	189.253623558	254.0	3.78031385422	382131.000736	8752.49351622	43.0	4.66273688392	380684.001952	2562.32544592	1777	749	137	135	135	143	129	1478	0
DLR00018014	5	13	YBR219C	37.5	SD/MSG -ARG -HIS -LYS -URA +Canavanine +G418 +Thialysine LIQUID	yku70_v3_R1_steve	01	11.0	3.99027997544	8372.00009793	216.635954326	254.0	4.19249693451	619707.000845	8176.44205381	43.0	5.20340550144	619568.001265	1714.68244768	1911	756	137	135	144	150	134	1480	0
DLR00018014	5	14	YBR132C	37.5	SD/MSG -ARG -HIS -LYS -URA +Canavanine +G418 +Thialysine LIQUID	yku70_v3_R1_steve	01	11.0	4.05032577586	8651.00007434	252.373330384	254.0	4.26251643619	643582.000839	8120.23808432	43.0	5.28334084527	641671.001186	1862.81174518	2046	753	137	135	144	151	134	1201	0
DLR00018014	5	15	YAR031W	37.5	SD/MSG -ARG -HIS -LYS -URA +Canavanine +G418 +Thialysine LIQUID	yku70_v3_R1_steve	01	11.0	9.0	1521.0	297.746353655	254.0	12.0	38668.5	1269.12947998	43.0	8.96221200145	14117.4	984.988115236	2193	762	137	135	91	106	105	5	0
DLR00018014	5	16	YBR166C	37.5	SD/MSG -ARG -HIS -LYS -URA +Canavanine +G418 +Thialysine LIQUID	yku70_v3_R1_steve	01	11.0	3.42037032735	4465.33320713	214.189880936	254.0	3.70678839018	293273.000601	7617.87530617	43.0	4.54699599273	287356.00153	1702.19812958	2319	754	137	135	134	143	130	1403	0
DLR00018014	5	17	YBL024W	37.5	SD/MSG -ARG -HIS -LYS -URA +Canavanine +G418 +Thialysine LIQUID	yku70_v3_R1_steve	01	11.0	3.80458989057	7486.73786492	233.083135501	254.0	4.04267596364	526122.000791	7509.64391419	43.0	5.02182193659	524078.001084	1563.42240337	2472	758	137	135	140	148	133	1307	0
DLR00018014	5	18	YBR005W	37.5	SD/MSG -ARG -HIS -LYS -URA +Canavanine +G418 +Thialysine LIQUID	yku70_v3_R1_steve	01	11.0	4.0533198731	8477.99999645	204.767923758	254.0	4.32312237626	646060.000678	6516.69962753	43.0	5.35087252447	642986.000589	1649.7997697	2600	754	137	135	146	152	137	1191	0
DLR00018014	5	19	YAL010C	37.5	SD/MSG -ARG -HIS -LYS -URA +Canavanine +G418 +Thialysine LIQUID	yku70_v3_R1_steve	01	11.0	6.86370123198	485.1	125.560936476	254.0	12.0	28815.706974	707.210500248	43.0	1.94245469689	2482.00023935	445.529708274	2734	756	137	135	92	108	108	10	0
DLR00018014	5	20	YBL078C	37.5	SD/MSG -ARG -HIS -LYS -URA +Canavanine +G418 +Thialysine LIQUID	yku70_v3_R1_steve	01	11.0	3.70565933985	6719.36366258	160.095435947	254.0	3.98986834134	483609.000762	6178.74411704	43.0	4.94962861143	481771.000861	1170.87584716	2872	754	137	135	141	148	134	1482	0
DLR00018014	5	21	YBR099C	37.5	SD/MSG -ARG -HIS -LYS -URA +Canavanine +G418 +Thialysine LIQUID	yku70_v3_R1_steve	01	11.0	3.88580484354	6983.00005682	237.57323392	254.0	4.13577102232	482386.000721	6802.39839889	43.0	5.12777696001	481120.000913	2117.96420056	3014	755	137	135	136	144	131	1265	0
DLR00018014	5	22	YAR015W	37.5	SD/MSG -ARG -HIS -LYS -URA +Canavanine +G418 +Thialysine LIQUID	yku70_v3_R1_steve	01	11.0	3.34420080533	3966.50299509	212.118657833	254.0	3.64865551435	232113.000345	6971.66697418	43.0	4.41840640305	229393.000682	1442.98446334	3146	751	137	135	121	131	122	1380	0
DLR00018014	5	23	YAL054C	37.5	SD/MSG -ARG -HIS -LYS -URA +Canavanine +G418 +Thialysine LIQUID	yku70_v3_R1_steve	01	11.0	3.87224580475	8474.99988357	246.104190109	254.0	4.22248885169	664882.999999	7246.23666661	43.0	5.24176773309	661897.999026	5291.66865192	3282	754	137	135	137	143	129	919	0
DLR00018014	5	24	YOR202W	37.5	SD/MSG -ARG -HIS -LYS -URA +Canavanine +G418 +Thialysine LIQUID	yku70_v3_R1_steve	01	11.0	3.96150739988	9268.33006214	263.08308686	254.0	4.23024888531	772332.000065	7157.28531143	43.0	5.24844508648	766827.999025	6390.9000191	3412	750	137	135	137	142	127	596	0
DLR00018014	6	1	YOR202W	37.5	SD/MSG -ARG -HIS -LYS -URA +Canavanine +G418 +Thialysine LIQUID	yku70_v3_R1_steve	01	11.0	3.89570659708	9318.99997377	297.988069985	254.0	4.09132206624	680631.000683	7008.33171395	43.0	5.07098069617	675034.000237	3269.76379301	278	901	137	135	139	144	131	536	0
DLR00018014	6	2	YBR100W	37.5	SD/MSG -ARG -HIS -LYS -URA +Canavanine +G418 +Thialysine LIQUID	yku70_v3_R1_steve	01	11.0	3.31514812855	5986.19514316	192.524326318	254.0	3.62574270418	368261.000473	7642.95056518	43.0	4.43701931036	366660.000894	1413.79619663	411	901	137	135	131	138	127	1460	0
DLR00018014	6	3	YAL008W	37.5	SD/MSG -ARG -HIS -LYS -URA +Canavanine +G418 +Thialysine LIQUID	yku70_v3_R1_steve	01	11.0	3.25633029708	4794.03839834	251.684160634	254.0	3.57927561479	270851.000567	8249.20957044	43.0	4.331345533	275386.138034	2194.42158574	542	895	137	135	128	137	127	1504	0
DLR00018014	6	4	YBR007C	37.5	SD/MSG -ARG -HIS -LYS -URA +Canavanine +G418 +Thialysine LIQUID	yku70_v3_R1_steve	01	11.0	3.79823352421	9292.00059097	190.454221976	254.0	4.09298891534	700798.001058	6949.95230885	43.0	5.0731154804	697208.001261	1341.39284898	686	894	137	135	149	155	140	1123	0
DLR00018014	6	5	YBR168W	37.5	SD/MSG -ARG -HIS -LYS -URA +Canavanine +G418 +Thialysine LIQUID	yku70_v3_R1_steve	01	11.0	8.21212767614	631.8	179.055686868	254.0	12.0	31870.2617268	969.769371127	43.0	0.562258824853	3474.99999848	718.880601723	820	874	137	135	90	106	106	1	0
DLR00018014	6	6	YAL022C	37.5	SD/MSG -ARG -HIS -LYS -URA +Canavanine +G418 +Thialysine LIQUID	yku70_v3_R1_steve	01	11.0	3.81538879841	7399.00020915	229.791632419	254.0	4.1047516175	545071.000885	6700.54419531	43.0	5.07382181846	540173.00102	1585.53137618	954	896	137	135	146	153	137	1203	0
DLR00018014	6	7	YAL015C	37.5	SD/MSG -ARG -HIS -LYS -URA +Canavanine +G418 +Thialysine LIQUID	yku70_v3_R1_steve	01	11.0	3.93815376998	7906.00010371	254.66938939	254.0	4.19777702421	566912.00086	6953.21745445	43.0	5.1987707072	565285.001004	1681.72396798	1095	897	137	135	144	151	136	1434	0
DLR00018014	6	8	YBR015C	37.5	SD/MSG -ARG -HIS -LYS -URA +Canavanine +G418 +Thialysine LIQUID	yku70_v3_R1_steve	01	11.0	9.0	1119.6	148.373462738	254.0	10.2529736182	44688.6	2649.55603766	43.0	3.72674288842	30263.9998433	1483.92606596	1242	887	137	135	104	117	114	499	6
DLR00018014	6	9	YBR161W	37.5	SD/MSG -ARG -HIS -LYS -URA +Canavanine +G418 +Thialysine LIQUID	yku70_v3_R1_steve	01	11.0	3.96774351769	7557.00002729	290.473433989	254.0	4.14738269942	550412.000848	7546.59910038	43.0	5.13649743168	544543.001126	1810.16822539	1369	895	137	135	144	150	135	1068	0
DLR00018014	6	10	YBR018C	37.5	SD/MSG -ARG -HIS -LYS -URA +Canavanine +G418 +Thialysine LIQUID	yku70_v3_R1_steve	01	11.0	3.9333055702	7649.00006878	269.439622234	254.0	4.17019357962	554069.000849	7932.94775735	43.0	5.16688392484	550175.001218	1681.63725537	1503	896	137	135	143	149	134	1183	0
DLR00018014	6	11	YBR077C	37.5	SD/MSG -ARG -HIS -LYS -URA +Canavanine +G418 +Thialysine LIQUID	yku70_v3_R1_steve	01	11.0	0.712475112068	1096.9999907	216.470168332	254.0	12.0	34941.6	1708.72433536	43.0	10.2442958819	5305.5	909.097769369	1635	890	137	135	90	104	104	8	0
DLR00018014	6	12	YBR063C	37.5	SD/MSG -ARG -HIS -LYS -URA +Canavanine +G418 +Thialysine LIQUID	yku70_v3_R1_steve	01	11.0	3.92510659243	8534.54687781	204.45551215	254.0	4.13078923944	621296.000977	8100.53694962	43.0	5.1318592569	621869.534883	1393.61821423	1776	892	137	135	143	150	134	1283	0
DLR00018014	6	13	YAL045C	37.5	SD/MSG -ARG -HIS -LYS -URA +Canavanine +G418 +Thialysine LIQUID	yku70_v3_R1_steve	01	11.0	3.65408695417	5898.77318415	249.883251177	254.0	3.81049321135	344387.000847	8289.06330935	43.0	4.72418360268	347051.002055	2827.03271155	1909	890	137	135	129	137	125	1766	0
DLR00018014	6	14	YBR197C	37.5	SD/MSG -ARG -HIS -LYS -URA +Canavanine +G418 +Thialysine LIQUID	yku70_v3_R1_steve	01	11.0	3.91755813229	7960.28096174	219.827753088	254.0	4.11561901573	585124.000972	7702.77939729	43.0	5.11318809582	581803.001498	1654.25941613	2048	891	137	135	143	150	134	1276	0
DLR00018014	6	15	YAR014C	37.5	SD/MSG -ARG -HIS -LYS -URA +Canavanine +G418 +Thialysine LIQUID	yku70_v3_R1_steve	01	11.0	3.33968913767	3999.87905288	144.957961143	254.0	3.70878846072	274898.000617	7102.75532959	43.0	4.55623113767	268524.001619	1272.03630633	2196	885	137	135	137	144	131	1575	0
DLR00018014	6	16	YAL068C	37.5	SD/MSG -ARG -HIS -LYS -URA +Canavanine +G418 +Thialysine LIQUID	yku70_v3_R1_steve	01	11.0	4.07379537585	7950.00006664	222.370324887	254.0	4.30451309506	603562.000626	7396.22723449	43.0	5.32630536825	599051.001046	1758.53246618	2328	887	137	135	145	151	135	1199	0
DLR00018014	6	17	YBL017C	37.5	SD/MSG -ARG -HIS -LYS -URA +Canavanine +G418 +Thialysine LIQUID	yku70_v3_R1_steve	01	11.0	3.70893304304	6313.31797481	164.303550737	254.0	4.0046956463	443326.000761	6672.74530402	43.0	4.97192678652	437234.001048	972.339625818	2467	898	137	135	138	146	132	1085	0
DLR00018014	6	18	YBR022W	37.5	SD/MSG -ARG -HIS -LYS -URA +Canavanine +G418 +Thialysine LIQUID	yku70_v3_R1_steve	01	11.0	0.5	426.6	79.4482123035	254.0	12.0	28313.9857807	855.767032226	43.0	8.08057915873	1886.4	552.899654566	2597	891	137	135	-1	-1	-1	0	0
DLR00018014	6	19	YAR037W	37.5	SD/MSG -ARG -HIS -LYS -URA +Canavanine +G418 +Thialysine LIQUID	yku70_v3_R1_steve	01	11.0	4.16106858995	8918.00002156	211.628683411	254.0	4.42158008905	688688.000501	6313.68386232	43.0	5.45837651047	686413.000652	1684.74376112	2737	890	137	135	146	153	137	1243	0
DLR00018014	6	20	YBL005W	37.5	SD/MSG -ARG -HIS -LYS -URA +Canavanine +G418 +Thialysine LIQUID	yku70_v3_R1_steve	01	11.0	3.91953122654	6956.00008973	169.221121511	254.0	4.23730058008	505470.000517	6044.00780435	43.0	5.24347130168	502565.000771	1302.23172516	2869	890	137	135	141	148	135	1381	0
DLR00018014	6	21	YAR030C	37.5	SD/MSG -ARG -HIS -LYS -URA +Canavanine +G418 +Thialysine LIQUID	yku70_v3_R1_steve	01	11.0	4.13323844104	7746.00009547	212.356576907	254.0	4.38625069632	555404.000092	6571.19535983	43.0	5.40962839607	552871.000621	2017.31063345	3006	888	137	135	138	146	133	1118	0
DLR00018014	6	22	YAR050W	37.5	SD/MSG -ARG -HIS -LYS -URA +Canavanine +G418 +Thialysine LIQUID	yku70_v3_R1_steve	01	11.0	4.27605255602	8146.99984094	308.589078499	254.0	4.52707945509	626411.999936	6827.42383484	43.0	5.55734785628	621758.999848	2676.09988623	3144	889	137	135	139	146	133	828	0
DLR00018014	6	23	YBL071C	37.5	SD/MSG -ARG -HIS -LYS -URA +Canavanine +G418 +Thialysine LIQUID	yku70_v3_R1_steve	01	11.0	3.35856403686	4885.54596426	290.168663339	254.0	3.660796103	296926.000414	7483.03780885	43.0	4.47337033126	292955.000878	1794.1955493	3282	889	137	135	118	128	119	901	0
DLR00018014	6	24	YOR202W	37.5	SD/MSG -ARG -HIS -LYS -URA +Canavanine +G418 +Thialysine LIQUID	yku70_v3_R1_steve	01	11.0	4.06192871147	9413.67794034	369.287628178	254.0	4.35883333203	809169.999956	8094.38755222	43.0	5.38884244831	802031.999011	6431.71940123	3411	885	137	135	139	144	129	520	0
DLR00018014	7	1	YOR202W	37.5	SD/MSG -ARG -HIS -LYS -URA +Canavanine +G418 +Thialysine LIQUID	yku70_v3_R1_steve	01	11.0	3.7437440893	9541.00017774	275.122836696	254.0	3.95035237857	670704.000508	6750.74941881	43.0	4.88059228261	666340.000094	3371.38354931	274	1030	137	135	137	143	130	548	0
DLR00018014	7	2	YBL021C	37.5	SD/MSG -ARG -HIS -LYS -URA +Canavanine +G418 +Thialysine LIQUID	yku70_v3_R1_steve	01	11.0	3.12853142773	4530.05287026	198.006825216	254.0	3.54342445672	270851.000504	7546.3865375	43.0	4.26748787834	271643.68974	2052.4319643	409	1041	137	135	128	136	127	1153	0
DLR00018014	7	3	YBR068C	37.5	SD/MSG -ARG -HIS -LYS -URA +Canavanine +G418 +Thialysine LIQUID	yku70_v3_R1_steve	01	11.0	3.81122178901	7353.00025587	271.711130399	254.0	4.06339980092	550070.000864	8171.33440643	43.0	5.02912615513	543636.001243	1919.76633255	548	1045	137	135	146	152	138	965	10
DLR00018014	7	4	YBR101C	37.5	SD/MSG -ARG -HIS -LYS -URA +Canavanine +G418 +Thialysine LIQUID	yku70_v3_R1_steve	01	11.0	3.66653096849	7098.00065643	200.139749827	254.0	3.94944502372	511896.00094	7191.69451589	43.0	4.88055426853	507842.001561	1555.02703556	680	1037	137	135	145	152	138	1299	0
DLR00018014	7	5	YBL072C	37.5	SD/MSG -ARG -HIS -LYS -URA +Canavanine +G418 +Thialysine LIQUID	yku70_v3_R1_steve	01	11.0	3.1537121149	4272.90228804	88.3844398792	254.0	3.84069756083	346236.000889	6173.97383832	43.0	4.66801569267	334564.001848	2007.74077642	819	1040	137	135	155	161	146	1326	0
DLR00018014	7	6	YBL066C	37.5	SD/MSG -ARG -HIS -LYS -URA +Canavanine +G418 +Thialysine LIQUID	yku70_v3_R1_steve	01	11.0	3.25083994934	4779.45501605	188.46688373	254.0	3.63563557225	312820.000555	7690.553347	43.0	4.42577779155	307296.001317	1811.48953005	952	1029	137	135	137	146	134	1561	0
DLR00018014	7	7	YBR027C	37.5	SD/MSG -ARG -HIS -LYS -URA +Canavanine +G418 +Thialysine LIQUID	yku70_v3_R1_steve	01	11.0	4.02189504672	8657.00009529	273.987876462	254.0	4.24408461183	622003.000907	7450.51374541	43.0	5.26481839592	623148.001215	2005.57318776	1098	1034	137	135	145	151	136	1641	0
DLR00018014	7	8	YBR020W	37.5	SD/MSG -ARG -HIS -LYS -URA +Canavanine +G418 +Thialysine LIQUID	yku70_v3_R1_steve	01	11.0	3.79646333059	7055.90885727	286.17548212	254.0	4.07626856773	494793.000814	8185.98452722	43.0	5.05588321426	494033.001332	1837.65826928	1230	1033	137	135	141	149	135	1644	0
DLR00018014	7	9	YAR035W	37.5	SD/MSG -ARG -HIS -LYS -URA +Canavanine +G418 +Thialysine LIQUID	yku70_v3_R1_steve	01	11.0	3.93228921228	7700.00008191	297.097785849	254.0	4.17035134952	534322.000724	8223.39217484	43.0	5.16922013634	533397.001115	1948.13400066	1369	1034	137	135	140	147	133	1386	0
DLR00018014	7	10	YBR220C	37.5	SD/MSG -ARG -HIS -LYS -URA +Canavanine +G418 +Thialysine LIQUID	yku70_v3_R1_steve	01	11.0	3.85274172285	6989.00017058	226.926836838	254.0	4.10165943238	494001.00079	8138.52868529	43.0	5.09009184377	492917.001282	1481.99551179	1502	1031	137	135	141	148	134	1505	0
DLR00018014	7	11	YBR201W	37.5	SD/MSG -ARG -HIS -LYS -URA +Canavanine +G418 +Thialysine LIQUID	yku70_v3_R1_steve	01	11.0	4.48091741641	11032.3720456	333.478739821	254.0	4.67907226693	864389.000008	8135.90300902	43.0	5.73831273308	862989.09393	2780.5592119	1637	1031	137	135	150	155	137	1167	0
DLR00018014	7	12	YBL088C	37.5	SD/MSG -ARG -HIS -LYS -URA +Canavanine +G418 +Thialysine LIQUID	yku70_v3_R1_steve	01	11.0	0.527141874104	454.999973071	101.081419348	254.0	12.0	29965.0081366	1209.74683475	43.0	11.7689459189	2323.8	426.972761584	1787	1030	137	135	99	112	109	24	0
DLR00018014	7	13	YAL004W	37.5	SD/MSG -ARG -HIS -LYS -URA +Canavanine +G418 +Thialysine LIQUID	yku70_v3_R1_steve	01	11.0	3.91678423665	6324.00009563	232.3019546	254.0	4.03744430211	403733.000919	7279.18809331	43.0	5.01983351827	405761.001605	2153.07556571	1923	1035	137	135	133	141	128	1783	0
DLR00018014	7	14	YBL094C	37.5	SD/MSG -ARG -HIS -LYS -URA +Canavanine +G418 +Thialysine LIQUID	yku70_v3_R1_steve	01	11.0	6.87406761435	324.9	91.6805442967	254.0	12.0	28500.0462684	992.664496189	43.0	7.50734187151	1990.8	544.983538676	2049	1026	137	135	92	106	107	0	0
DLR00018014	7	15	YBL010C	37.5	SD/MSG -ARG -HIS -LYS -URA +Canavanine +G418 +Thialysine LIQUID	yku70_v3_R1_steve	01	11.0	3.81004746737	7144.35327953	207.81247212	254.0	4.02835996416	498718.000862	7339.90035823	43.0	5.01851162062	500492.001258	1493.80219999	2188	1034	137	135	139	146	132	1786	0
DLR00018014	7	16	YBR137W	37.5	SD/MSG -ARG -HIS -LYS -URA +Canavanine +G418 +Thialysine LIQUID	yku70_v3_R1_steve	01	11.0	3.80194584773	6594.79868008	170.227733951	254.0	4.09931339159	477232.000853	6920.5600238	43.0	5.08110704417	472746.001436	1429.33440681	2320	1024	137	135	141	148	133	1273	0
DLR00018014	7	17	YBL062W	37.5	SD/MSG -ARG -HIS -LYS -URA +Canavanine +G418 +Thialysine LIQUID	yku70_v3_R1_steve	01	11.0	3.95919461444	6802.00004304	247.648048011	254.0	4.16161487559	483520.000743	7114.42473085	43.0	5.16788236538	482780.00114	1991.67063446	2462	1027	137	135	139	147	133	1671	0
DLR00018014	7	18	YBR042C	37.5	SD/MSG -ARG -HIS -LYS -URA +Canavanine +G418 +Thialysine LIQUID	yku70_v3_R1_steve	01	11.0	3.58335539932	6337.27303996	163.45507231	254.0	3.92610888201	428289.000922	7078.61712591	43.0	4.86302607304	429628.001923	2006.04680129	2600	1030	137	135	137	146	133	1861	0
DLR00018014	7	19	YAL020C	37.5	SD/MSG -ARG -HIS -LYS -URA +Canavanine +G418 +Thialysine LIQUID	yku70_v3_R1_steve	01	11.0	3.138425423	3912.71880265	213.238448211	254.0	3.49424910562	200876.000591	6877.01043035	43.0	4.22591136825	196989.001125	2192.38528331	2739	1030	137	135	117	129	121	977	0
DLR00018014	7	20	YBR046C	37.5	SD/MSG -ARG -HIS -LYS -URA +Canavanine +G418 +Thialysine LIQUID	yku70_v3_R1_steve	01	11.0	4.01276848888	7234.00008423	172.53417277	254.0	4.2683610568	517717.000468	6173.69777549	43.0	5.28069295989	514615.000869	1326.59500941	2870	1025	137	135	138	146	133	1103	0
DLR00018014	7	21	YBR056W	37.5	SD/MSG -ARG -HIS -LYS -URA +Canavanine +G418 +Thialysine LIQUID	yku70_v3_R1_steve	01	11.0	4.29093739048	8756.99988278	252.81444333	254.0	4.4942706671	631124.000069	6759.01333517	43.0	5.53892033402	628833.000173	2163.25730308	3010	1028	137	135	137	145	132	903	0
DLR00018014	7	22	YBR084W	37.5	SD/MSG -ARG -HIS -LYS -URA +Canavanine +G418 +Thialysine LIQUID	yku70_v3_R1_steve	01	11.0	3.88915880482	5843.00020524	188.431358459	254.0	4.11648753717	382735.000444	6547.40729213	43.0	5.08420880945	380244.000985	1876.49429567	3147	1021	137	135	126	136	126	918	0
DLR00018014	7	23	YAL055W	37.5	SD/MSG -ARG -HIS -LYS -URA +Canavanine +G418 +Thialysine LIQUID	yku70_v3_R1_steve	01	11.0	4.03338805924	6038.00017474	228.848656471	254.0	4.23899893245	376345.000047	6507.34704243	43.0	5.21667736623	373468.000269	1854.10236643	3279	1032	137	135	120	129	120	565	5
DLR00018014	7	24	YOR202W	37.5	SD/MSG -ARG -HIS -LYS -URA +Canavanine +G418 +Thialysine LIQUID	yku70_v3_R1_steve	01	11.0	4.04786020103	9713.99987504	248.789574938	254.0	4.34175039579	789929.000163	6720.55701378	43.0	5.37501814036	785373.999325	5162.9137003	3414	1022	137	135	137	143	127	587	0
DLR00018014	8	1	YOR202W	37.5	SD/MSG -ARG -HIS -LYS -URA +Canavanine +G418 +Thialysine LIQUID	yku70_v3_R1_steve	01	11.0	3.84653327148	9859.00003507	284.637664362	254.0	4.02428387358	718030.000591	6844.61345324	43.0	4.98457664723	713117.000077	3817.84866046	274	1169	137	135	139	145	131	464	0
DLR00018014	8	2	YBR009C	37.5	SD/MSG -ARG -HIS -LYS -URA +Canavanine +G418 +Thialysine LIQUID	yku70_v3_R1_steve	01	11.0	3.32697948643	6273.28638631	217.433972684	254.0	3.62006742649	381903.000383	7661.3834967	43.0	4.4310817325	379883.000811	1541.00427649	410	1168	137	135	130	138	126	1240	0
DLR00018014	8	3	YBR181C	37.5	SD/MSG -ARG -HIS -LYS -URA +Canavanine +G418 +Thialysine LIQUID	yku70_v3_R1_steve	01	11.0	2.71254348881	2109.57664343	166.154125341	254.0	3.35725467019	144156.000401	7858.9909777	43.0	3.87407196421	128045.00039	1798.88355956	547	1173	137	135	132	141	130	952	0
DLR00018014	8	4	YBR033W	37.5	SD/MSG -ARG -HIS -LYS -URA +Canavanine +G418 +Thialysine LIQUID	yku70_v3_R1_steve	01	11.0	3.59288363986	6928.00059923	219.37242077	254.0	3.86277211044	495849.000769	7730.31800967	43.0	4.76763331478	492752.001544	1630.77291047	678	1168	137	135	143	150	137	1386	0
DLR00018014	8	5	YBR057C	37.5	SD/MSG -ARG -HIS -LYS -URA +Canavanine +G418 +Thialysine LIQUID	yku70_v3_R1_steve	01	11.0	8.0302493442	1119.6	170.890813057	254.0	8.62836677335	44906.4	2956.05020643	43.0	3.45546924521	30586.9999908	1391.4466811	819	1172	137	135	105	119	117	696	0
DLR00018014	8	6	YBR030W	37.5	SD/MSG -ARG -HIS -LYS -URA +Canavanine +G418 +Thialysine LIQUID	yku70_v3_R1_steve	01	11.0	8.31986331982	1140.3	330.904511771	254.0	12.0	32149.8	1326.53550211	43.0	0.5	5586.99996589	999.585529538	953	1161	137	135	-1	-1	-1	0	0
DLR00018014	8	7	YAL036C	37.5	SD/MSG -ARG -HIS -LYS -URA +Canavanine +G418 +Thialysine LIQUID	yku70_v3_R1_steve	01	11.0	3.60625504917	6687.00051811	265.811849016	254.0	3.8528061626	448221.000635	7519.35477095	43.0	4.78283269553	451476.000928	1871.56866785	1092	1165	137	135	138	146	133	2050	0
DLR00018014	8	8	YBR113W	37.5	SD/MSG -ARG -HIS -LYS -URA +Canavanine +G418 +Thialysine LIQUID	yku70_v3_R1_steve	01	11.0	4.0874166004	8876.00007889	292.495317868	254.0	4.28945759066	656092.000832	8317.25624245	43.0	5.31421127747	655863.001175	2184.58454178	1232	1168	137	135	144	151	136	1370	0
DLR00018014	8	9	YBR119W	37.5	SD/MSG -ARG -HIS -LYS -URA +Canavanine +G418 +Thialysine LIQUID	yku70_v3_R1_steve	01	11.0	3.59680153647	4975.26659066	207.491524152	254.0	3.85921217558	339668.000614	8092.10641523	43.0	4.76846139208	333145.00151	1378.67616694	1372	1166	137	135	137	145	132	1344	0
DLR00018014	8	10	YAL058W	37.5	SD/MSG -ARG -HIS -LYS -URA +Canavanine +G418 +Thialysine LIQUID	yku70_v3_R1_steve	01	11.0	3.40631870873	5366.69073553	213.172460992	254.0	3.66956043952	329383.000499	8485.61540166	43.0	4.50762988408	328667.001394	1565.1246555	1509	1169	137	135	131	139	128	1604	0
DLR00018014	8	11	YBL087C	37.5	SD/MSG -ARG -HIS -LYS -URA +Canavanine +G418 +Thialysine LIQUID	yku70_v3_R1_steve	01	11.0	3.51455970729	5260.74568242	233.740703725	254.0	3.70209702408	304910.000558	7968.05638388	43.0	4.57206235636	308510.146148	1570.78132334	1639	1162	137	135	127	136	124	1696	0
DLR00018014	8	12	YAL049C	37.5	SD/MSG -ARG -HIS -LYS -URA +Canavanine +G418 +Thialysine LIQUID	yku70_v3_R1_steve	01	11.0	3.89590641541	7510.00017145	200.955281965	254.0	4.11868344559	540400.000884	7459.56555392	43.0	5.11304800603	539487.001294	1482.4540897	1778	1162	137	135	141	148	133	1528	0
DLR00018014	8	13	YBL028C	37.5	SD/MSG -ARG -HIS -LYS -URA +Canavanine +G418 +Thialysine LIQUID	yku70_v3_R1_steve	01	11.0	3.71615320365	6720.37226677	184.896772606	254.0	3.88368459615	421080.000915	7826.20344509	43.0	4.81174492171	428298.493106	1901.1480866	1914	1166	137	135	133	140	128	1621	0
DLR00018014	8	14	YBR159W	37.5	SD/MSG -ARG -HIS -LYS -URA +Canavanine +G418 +Thialysine LIQUID	yku70_v3_R1_steve	01	11.0	3.80428175625	6958.85696854	205.179683813	254.0	4.06913799198	494433.000843	7079.00704557	43.0	5.05152438568	495618.001013	1702.09429355	2052	1167	137	135	141	147	133	1768	0
DLR00018014	8	15	YAL028W	37.5	SD/MSG -ARG -HIS -LYS -URA +Canavanine +G418 +Thialysine LIQUID	yku70_v3_R1_steve	01	11.0	3.22818342726	4776.22426109	127.753974997	254.0	3.61844515805	328551.373483	7052.21804722	43.0	4.45969909404	314704.001434	1970.58333537	2195	1175	137	135	135	143	131	1674	0
DLR00018014	8	16	YBL101C	37.5	SD/MSG -ARG -HIS -LYS -URA +Canavanine +G418 +Thialysine LIQUID	yku70_v3_R1_steve	01	11.0	3.9080743711	7803.00009574	240.19184367	254.0	4.14832560429	568568.000806	7363.12120737	43.0	5.14950405327	566509.001113	1707.85720984	2321	1164	137	135	141	148	133	1319	0
DLR00018014	8	17	YBL052C	37.5	SD/MSG -ARG -HIS -LYS -URA +Canavanine +G418 +Thialysine LIQUID	yku70_v3_R1_steve	01	11.0	4.13784206612	7869.00009936	148.044844015	254.0	4.52355375956	639073.000186	6258.33251471	43.0	5.55578589901	635642.000201	1229.69083974	2465	1161	137	135	149	155	140	1295	0
DLR00018014	8	18	YAL023C	37.5	SD/MSG -ARG -HIS -LYS -URA +Canavanine +G418 +Thialysine LIQUID	yku70_v3_R1_steve	01	11.0	3.47442539984	2081.86242344	221.729524194	254.0	3.61134915552	121988.00026	6683.75890828	43.0	4.22450672872	112810.000724	1711.20627232	2596	1158	137	135	117	128	121	1210	0
DLR00018014	8	19	YAR044W	37.5	SD/MSG -ARG -HIS -LYS -URA +Canavanine +G418 +Thialysine LIQUID	yku70_v3_R1_steve	01	11.0	8.748258625	1319.4	115.605894544	254.0	8.10467557954	46899.9	2217.71969218	43.0	6.86132303406	29686.5	1321.24043296	2735	1158	137	135	98	112	109	47	0
DLR00018014	8	20	YBR032W	37.5	SD/MSG -ARG -HIS -LYS -URA +Canavanine +G418 +Thialysine LIQUID	yku70_v3_R1_steve	01	11.0	4.29006873332	8626.99979728	238.765776519	254.0	4.49332714467	643214.000022	6317.74874526	43.0	5.53324149295	638483.000154	1890.34729445	2871	1162	137	135	141	149	134	902	0
DLR00018014	8	21	YBR075W	37.5	SD/MSG -ARG -HIS -LYS -URA +Canavanine +G418 +Thialysine LIQUID	yku70_v3_R1_steve	01	11.0	7.69139267063	1801.8	74.6726785467	254.0	6.31882339983	81768.6	4977.63836266	43.0	4.752066448	77617.9960049	2320.56872536	3013	1159	137	135	101	115	111	244	0
DLR00018014	8	22	YBR216C	37.5	SD/MSG -ARG -HIS -LYS -URA +Canavanine +G418 +Thialysine LIQUID	yku70_v3_R1_steve	01	11.0	4.39563277698	8608.99871473	261.909976198	254.0	4.65224253605	674857.000058	6641.65732189	43.0	5.69295642356	670865.000006	2570.25430261	3144	1159	137	135	140	147	133	847	0
DLR00018014	8	23	YBR074W	37.5	SD/MSG -ARG -HIS -LYS -URA +Canavanine +G418 +Thialysine LIQUID	yku70_v3_R1_steve	01	11.0	4.24731679446	8710.99996691	244.463424704	254.0	4.52887712294	672664.999967	6833.8723099	43.0	5.56559439128	666907.999907	2382.5242943	3279	1160	137	135	135	142	128	532	0
DLR00018014	8	24	YOR202W	37.5	SD/MSG -ARG -HIS -LYS -URA +Canavanine +G418 +Thialysine LIQUID	yku70_v3_R1_steve	01	11.0	4.22214055723	10037.6199641	312.954975481	254.0	4.45682167492	856858.999954	7554.6418587	43.0	5.5089319479	832731.572728	4574.35409984	3417	1160	137	135	137	143	127	509	0
DLR00018014	9	1	YOR202W	37.5	SD/MSG -ARG -HIS -LYS -URA +Canavanine +G418 +Thialysine LIQUID	yku70_v3_R1_steve	01	11.0	3.58911664066	8585.0002499	236.456352608	254.0	3.8441508074	619189.000336	6917.92511263	43.0	4.72803730002	614938.999999	3038.04077238	281	1304	137	135	137	144	130	712	0
DLR00018014	9	2	YBL068W	37.5	SD/MSG -ARG -HIS -LYS -URA +Canavanine +G418 +Thialysine LIQUID	yku70_v3_R1_steve	01	11.0	3.42690245525	6569.00054758	170.123288037	254.0	3.79000500612	478143.000505	7085.19102743	43.0	4.67405336394	472893.555095	1442.03914539	417	1304	137	135	141	147	134	1530	0
DLR00018014	9	3	YAR042W	37.5	SD/MSG -ARG -HIS -LYS -URA +Canavanine +G418 +Thialysine LIQUID	yku70_v3_R1_steve	01	11.0	3.59145063181	7299.00066486	204.891684032	254.0	3.94733095303	546420.000782	8369.14668327	43.0	4.87959271451	544500.001545	1500.93304983	552	1309	137	135	146	152	138	1462	0
DLR00018014	9	4	YBR151W	37.5	SD/MSG -ARG -HIS -LYS -URA +Canavanine +G418 +Thialysine LIQUID	yku70_v3_R1_steve	01	11.0	3.10938715514	3401.29918355	220.785088643	254.0	3.53375154714	221421.000632	7215.56666805	43.0	4.25319445166	212141.001116	2117.23781329	685	1313	137	135	135	143	132	1398	0
DLR00018014	9	5	YBR130C	37.5	SD/MSG -ARG -HIS -LYS -URA +Canavanine +G418 +Thialysine LIQUID	yku70_v3_R1_steve	01	11.0	3.96348125562	8900.2849001	293.719718462	254.0	4.21286586717	678066.000998	7578.11187986	43.0	5.21846673957	674757.001075	2183.39466199	820	1304	137	135	149	155	139	1108	0
DLR00018014	9	6	YBR177C	37.5	SD/MSG -ARG -HIS -LYS -URA +Canavanine +G418 +Thialysine LIQUID	yku70_v3_R1_steve	01	11.0	3.63943174061	7175.851257	210.378154231	254.0	3.92907426354	517083.000798	7882.11502408	43.0	4.86293092664	511383.001506	1474.1829647	960	1300	137	135	144	151	136	1248	0
DLR00018014	9	7	YBL065W	37.5	SD/MSG -ARG -HIS -LYS -URA +Canavanine +G418 +Thialysine LIQUID	yku70_v3_R1_steve	01	11.0	3.86191705751	7599.86887016	220.034379463	254.0	4.13011025934	576021.000892	7694.25519391	43.0	5.12874469891	571943.001063	1794.85098467	1098	1311	137	135	146	153	138	1295	0
DLR00018014	9	8	YAL002W	37.5	SD/MSG -ARG -HIS -LYS -URA +Canavanine +G418 +Thialysine LIQUID	yku70_v3_R1_steve	01	11.0	0.5	528.999609201	117.932878152	254.0	12.0	34139.7	2524.50674506	43.0	0.5	3033.99985221	647.322350248	1227	1296	137	135	-1	-1	-1	0	0
DLR00018014	9	9	YBL061C	37.5	SD/MSG -ARG -HIS -LYS -URA +Canavanine +G418 +Thialysine LIQUID	yku70_v3_R1_steve	01	11.0	3.69498073819	6708.00040702	267.829496733	254.0	3.9579747042	498320.000775	8094.10536832	43.0	4.92922099579	499249.001118	2056.28379678	1378	1303	137	135	144	150	136	2107	0
DLR00018014	9	10	YAR003W	37.5	SD/MSG -ARG -HIS -LYS -URA +Canavanine +G418 +Thialysine LIQUID	yku70_v3_R1_steve	01	11.0	0.5	1104.99996021	223.182952519	254.0	12.0	35990.1	2425.95877306	43.0	0.664060384016	9408.99999885	1660.0613304	1504	1293	137	135	97	112	112	3	0
DLR00018014	9	11	YBL016W	37.5	SD/MSG -ARG -HIS -LYS -URA +Canavanine +G418 +Thialysine LIQUID	yku70_v3_R1_steve	01	11.0	4.01062967358	8133.00004719	215.656599725	254.0	4.22039249356	588667.000779	7164.05065854	43.0	5.23748890225	588045.000921	1446.33616093	1651	1304	137	135	142	148	133	1390	0
DLR00018014	9	12	YBR223C	37.5	SD/MSG -ARG -HIS -LYS -URA +Canavanine +G418 +Thialysine LIQUID	yku70_v3_R1_steve	01	11.0	3.90862032075	8060.21051774	153.512227285	254.0	4.18747099747	595622.000957	6927.7037798	43.0	5.20054907655	595431.001152	1137.90979463	1781	1304	137	135	143	150	134	1523	0
DLR00018014	9	13	YAL042W	37.5	SD/MSG -ARG -HIS -LYS -URA +Canavanine +G418 +Thialysine LIQUID	yku70_v3_R1_steve	01	11.0	3.6266309268	6886.27179176	199.916872273	254.0	3.89351102806	461040.000904	8234.56168115	43.0	4.83159023073	462258.001975	2345.45259415	1914	1303	137	135	136	143	130	1735	0
DLR00018014	9	14	YBR023C	37.5	SD/MSG -ARG -HIS -LYS -URA +Canavanine +G418 +Thialysine LIQUID	yku70_v3_R1_steve	01	11.0	3.3235067411	4625.35566319	138.347502277	254.0	3.73213886397	333647.000713	7098.93951542	43.0	4.58981424632	330519.001661	1376.43593998	2058	1299	137	135	140	148	134	1925	0
DLR00018014	9	15	YBR126C	37.5	SD/MSG -ARG -HIS -LYS -URA +Canavanine +G418 +Thialysine LIQUID	yku70_v3_R1_steve	01	11.0	7.43329171246	436.5	123.172495329	254.0	12.0	29408.4	1231.52931164	43.0	7.93020607827	2199.6	602.605205256	2186	1296	137	135	97	112	112	0	0
DLR00018014	9	16	YBL085W	37.5	SD/MSG -ARG -HIS -LYS -URA +Canavanine +G418 +Thialysine LIQUID	yku70_v3_R1_steve	01	11.0	0.5	806.999891998	190.70263033	254.0	12.0	32656.5	1730.46185868	43.0	0.513124872975	7070.99999937	1362.69157193	2320	1330	137	135	98	114	113	0	0
DLR00018014	9	17	YBL036C	37.5	SD/MSG -ARG -HIS -LYS -URA +Canavanine +G418 +Thialysine LIQUID	yku70_v3_R1_steve	01	11.0	3.69037188383	6442.33486598	160.595721262	254.0	3.99405645393	468810.000833	7098.70265796	43.0	4.95406766016	464406.001478	1314.23288811	2458	1306	137	135	139	147	133	1375	0
DLR00018014	9	18	YAR043C	37.5	SD/MSG -ARG -HIS -LYS -URA +Canavanine +G418 +Thialysine LIQUID	yku70_v3_R1_steve	01	11.0	3.98024800293	6839.0000677	183.334524638	254.0	4.31716659617	521542.000226	6199.48902983	43.0	5.32637254871	517545.00047	1367.43594619	2599	1301	137	135	142	149	135	1330	0
DLR00018014	9	19	YAL040C	37.5	SD/MSG -ARG -HIS -LYS -URA +Canavanine +G418 +Thialysine LIQUID	yku70_v3_R1_steve	01	11.0	3.88942188938	6528.00013522	165.055069247	254.0	4.20389131334	474157.000569	6182.52521793	43.0	5.2027405819	470883.001082	1458.84854063	2735	1302	137	135	138	146	133	1335	0
DLR00018014	9	20	YBR058C	37.5	SD/MSG -ARG -HIS -LYS -URA +Canavanine +G418 +Thialysine LIQUID	yku70_v3_R1_steve	01	11.0	4.18372957749	7239.99999391	232.379119281	254.0	4.35805684067	495813.000018	6359.66042888	43.0	5.38606982323	495840.000303	2023.48778293	2871	1299	137	135	135	143	131	1386	0
DLR00018014	9	21	YBL029W	37.5	SD/MSG -ARG -HIS -LYS -URA +Canavanine +G418 +Thialysine LIQUID	yku70_v3_R1_steve	01	11.0	4.38698711075	9321.9235242	266.255288838	254.0	4.59488945892	708405.000087	6523.94582998	43.0	5.64327069229	706445.99998	2294.82060347	3016	1305	137	135	141	148	134	872	0
DLR00018014	9	22	YBR189W	37.5	SD/MSG -ARG -HIS -LYS -URA +Canavanine +G418 +Thialysine LIQUID	yku70_v3_R1_steve	01	11.0	0.5	592.999647571	110.265716816	254.0	12.0	28947.0073705	1141.90861045	43.0	0.5	3386.99987494	654.986001546	3146	1295	137	135	-1	-1	-1	2	0
DLR00018014	9	23	YBR072W	37.5	SD/MSG -ARG -HIS -LYS -URA +Canavanine +G418 +Thialysine LIQUID	yku70_v3_R1_steve	01	11.0	3.89848591133	7421.00005585	257.035057535	254.0	4.15570396522	520858.000548	6779.89766123	43.0	5.15301778853	519149.000444	2242.10709645	3280	1305	137	135	128	136	124	863	0
DLR00018014	9	24	YOR202W	37.5	SD/MSG -ARG -HIS -LYS -URA +Canavanine +G418 +Thialysine LIQUID	yku70_v3_R1_steve	01	11.0	3.99086270081	9239.99987748	321.874245611	254.0	4.30111504937	768621.999941	7869.25800141	43.0	5.32514996522	761186.99889	6499.7879283	3411	1297	137	135	136	141	126	502	0
DLR00018014	10	1	YOR202W	37.5	SD/MSG -ARG -HIS -LYS -URA +Canavanine +G418 +Thialysine LIQUID	yku70_v3_R1_steve	01	11.0	3.58506299238	8984.00023191	202.446053713	254.0	3.85489192777	666404.000262	6742.30951847	43.0	4.73384879321	661338.999715	3849.47550672	282	1442	137	135	139	145	131	609	0
DLR00018014	10	2	YBR146W	37.5	SD/MSG -ARG -HIS -LYS -URA +Canavanine +G418 +Thialysine LIQUID	yku70_v3_R1_steve	01	11.0	2.61181002386	1793.00009536	114.62841317	254.0	3.28835281713	129617.000034	6844.59253288	43.0	3.64613003184	113012.0	654.429914231	409	1444	137	135	130	138	127	928	4
DLR00018014	10	3	YBR107C	37.5	SD/MSG -ARG -HIS -LYS -URA +Canavanine +G418 +Thialysine LIQUID	yku70_v3_R1_steve	01	11.0	3.30441983795	4389.00045206	224.396855554	254.0	3.54911035786	276264.000344	7970.97805018	43.0	4.31432628048	271481.000631	1418.85060969	551	1445	137	135	132	140	128	1330	0
DLR00018014	10	4	YBL056W	37.5	SD/MSG -ARG -HIS -LYS -URA +Canavanine +G418 +Thialysine LIQUID	yku70_v3_R1_steve	01	11.0	3.63549611634	6900.00059942	252.881110471	254.0	3.82619102848	467666.000653	7485.26859248	43.0	4.73554092914	465320.001054	1639.45365659	687	1442	137	135	139	147	134	1405	0
[truncated: 21,668 more rows]
