# Supplementary material for: Quantitative Fitness Analysis Shows That NMD Proteins and Many Other Protein Complexes Suppress or Enhance Distinct Telomere Cap Defects
Source: PLoS Genet. 2011 Apr 7;7(4):e1001362. doi: 10.1371/journal.pgen.1001362 (PMC3072368; doi:10.1371/journal.pgen.1001362)
Supplement: Table S8 — Logistic data file. ROD output data is subjected to logistic modelling and exported in this format for further analysis. These are text files compressed in .zip format: http://research.ncl.ac.uk/colonyzer/AddinallQFA/Logistic.zip. See http://research.ncl.ac.uk/colonyzer/AddinallQFA for detailed description of column contents. (30.13 MB ZIP) [file pgen.1001362.s012.zip › yku70_v3_R3_steve_Logistic.txt]

Logisticyzer 2 Output File
Barcode	Row	Col	ORF	Treatments	Medium	Screen Name	Plate Number	Area G(0)	Area r	Area K	Area Error	Greyscale G(0)	Greyscale r	Greyscale K	Greyscale Error	Trimmed G(0)	Trimmed r	Trimmed K	Trimmed Error	X Offset	Y Offset	Xdim	Ydim	R	G	B	Edge Length	Pixels on Edge
DLR00017291	1	1	YOR202W	37.5	SD/MSG -ARG -HIS -LYS -URA +Canavanine +G418 +Thialysine	yku70_v3_R3_steve	08	11.0	2.0299279737	3674.00022721	412.842437073	254.0	2.47563716809	237056.000237	9769.98227681	43.0	2.9056274839	219616.00005	5380.68663799	291	233	137	135	146	153	138	6	0
DLR00017291	1	2	YOR202W	37.5	SD/MSG -ARG -HIS -LYS -URA +Canavanine +G418 +Thialysine	yku70_v3_R3_steve	08	11.0	2.55546483949	4739.00051821	174.448091521	254.0	2.79419090619	284396.000755	7645.4801475	43.0	3.35278960924	271991.001612	1077.92331307	408	217	137	135	139	147	135	211	0
DLR00017291	1	3	YOR202W	37.5	SD/MSG -ARG -HIS -LYS -URA +Canavanine +G418 +Thialysine	yku70_v3_R3_steve	08	11.0	2.70085667106	5911.72511489	262.61888444	254.0	2.9144240599	357710.000829	7633.24654186	43.0	3.5640134307	348519.001191	1614.35500934	550	214	137	135	148	155	141	363	1
DLR00017291	1	4	YOR202W	37.5	SD/MSG -ARG -HIS -LYS -URA +Canavanine +G418 +Thialysine	yku70_v3_R3_steve	08	11.0	2.71478072298	5844.33414597	254.340352363	254.0	2.93924903937	364714.000882	7936.98282346	43.0	3.62447863998	355968.001191	1776.25699109	680	220	137	135	152	159	145	576	1
DLR00017291	1	5	YOR202W	37.5	SD/MSG -ARG -HIS -LYS -URA +Canavanine +G418 +Thialysine	yku70_v3_R3_steve	08	11.0	2.94519371951	6544.00002511	305.934102975	254.0	3.16043578002	435952.000538	7961.37982405	43.0	3.8815611086	425990.00073	2897.74209941	820	219	137	135	157	164	148	457	0
DLR00017291	1	6	YOR202W	37.5	SD/MSG -ARG -HIS -LYS -URA +Canavanine +G418 +Thialysine	yku70_v3_R3_steve	08	11.0	2.73403544863	5777.00023237	217.077379671	254.0	2.92258620791	339394.000755	7366.27723764	43.0	3.61759693602	334092.000833	1667.37666444	952	212	137	135	151	160	146	635	0
DLR00017291	1	7	YOR202W	37.5	SD/MSG -ARG -HIS -LYS -URA +Canavanine +G418 +Thialysine	yku70_v3_R3_steve	08	11.0	3.06428943509	6939.99997863	302.26166115	254.0	3.23034078978	437839.00025	6949.19373226	43.0	3.9602555897	430725.000448	2725.44189489	1096	215	137	135	156	164	148	519	0
DLR00017291	1	8	YOR202W	37.5	SD/MSG -ARG -HIS -LYS -URA +Canavanine +G418 +Thialysine	yku70_v3_R3_steve	08	11.0	2.95678799958	5956.99989662	195.401890004	254.0	3.12257044499	357683.0003	6592.77116786	43.0	3.82736730843	351254.00059	1537.8701995	1229	211	137	135	154	163	147	740	0
DLR00017291	1	9	YOR202W	37.5	SD/MSG -ARG -HIS -LYS -URA +Canavanine +G418 +Thialysine	yku70_v3_R3_steve	08	11.0	3.15340238364	7967.99991448	231.874801664	254.0	3.26956450583	485489.000252	6676.62821693	43.0	4.01861327753	480372.000435	1986.32747211	1372	217	137	135	154	163	146	679	0
DLR00017291	1	10	YOR202W	37.5	SD/MSG -ARG -HIS -LYS -URA +Canavanine +G418 +Thialysine	yku70_v3_R3_steve	08	11.0	2.90730648744	6169.00004383	192.846306953	254.0	3.1016654993	373367.00046	6717.08972712	43.0	3.81462244694	366347.000751	867.231583577	1502	215	137	135	152	161	145	725	0
DLR00017291	1	11	YOR202W	37.5	SD/MSG -ARG -HIS -LYS -URA +Canavanine +G418 +Thialysine	yku70_v3_R3_steve	08	11.0	3.19468926761	7258.99990841	252.897031693	254.0	3.30282785269	455173.000005	7108.82447748	43.0	4.04664679751	445420.999981	2769.32973336	1641	216	137	135	154	162	145	442	0
DLR00017291	1	12	YOR202W	37.5	SD/MSG -ARG -HIS -LYS -URA +Canavanine +G418 +Thialysine	yku70_v3_R3_steve	08	11.0	3.04982174594	6060.99989463	230.82550307	254.0	3.2241677705	367624.000013	6554.29501773	43.0	3.95083077251	358655.000015	1724.17091762	1777	208	137	135	154	163	146	502	0
DLR00017291	1	13	YOR202W	37.5	SD/MSG -ARG -HIS -LYS -URA +Canavanine +G418 +Thialysine	yku70_v3_R3_steve	08	11.0	3.14799088061	6378.05217112	216.344727532	254.0	3.30858794163	382309.000018	6529.35635185	43.0	4.04315863708	374926.9998	1919.47278127	1916	210	137	135	154	163	146	581	0
DLR00017291	1	14	YOR202W	37.5	SD/MSG -ARG -HIS -LYS -URA +Canavanine +G418 +Thialysine	yku70_v3_R3_steve	08	11.0	3.22469685625	7198.47937192	248.669917632	254.0	3.3864824611	431353.999959	6559.21900729	43.0	4.13673301949	423230.99942	1720.01830051	2051	208	137	135	153	162	145	487	0
DLR00017291	1	15	YOR202W	37.5	SD/MSG -ARG -HIS -LYS -URA +Canavanine +G418 +Thialysine	yku70_v3_R3_steve	08	11.0	3.65181825351	7963.56325074	269.755434396	254.0	3.67351516544	510328.999666	6197.87139023	43.0	4.44396945244	503563.998058	3193.61309015	2189	215	137	135	156	165	147	472	0
DLR00017291	1	16	YOR202W	37.5	SD/MSG -ARG -HIS -LYS -URA +Canavanine +G418 +Thialysine	yku70_v3_R3_steve	08	11.0	3.96671390656	7143.48655736	244.56194715	254.0	3.54951402525	434051.999467	6354.28968276	43.0	4.30716824867	427812.998063	4081.59732872	2321	207	137	135	152	161	145	503	0
DLR00017291	1	17	YOR202W	37.5	SD/MSG -ARG -HIS -LYS -URA +Canavanine +G418 +Thialysine	yku70_v3_R3_steve	08	11.0	3.63115842979	7712.24047274	221.717361449	254.0	3.67665879679	479379.999596	5694.18833429	43.0	4.44996847036	472023.997667	2394.20535442	2464	215	137	135	154	162	146	404	4
DLR00017291	1	18	YOR202W	37.5	SD/MSG -ARG -HIS -LYS -URA +Canavanine +G418 +Thialysine	yku70_v3_R3_steve	08	11.0	3.89823090691	7008.09721176	259.167076096	254.0	3.63902971714	419406.999659	5926.19320718	43.0	4.40297297654	410613.997808	2929.44225094	2595	204	137	135	151	160	145	281	0
DLR00017291	1	19	YOR202W	37.5	SD/MSG -ARG -HIS -LYS -URA +Canavanine +G418 +Thialysine	yku70_v3_R3_steve	08	11.0	4.0312289695	7805.85323115	248.353760104	254.0	3.67202826384	477453.999421	6156.11462232	43.0	4.4452524737	472370.997595	3867.40115526	2737	213	137	135	151	160	145	333	5
DLR00017291	1	20	YOR202W	37.5	SD/MSG -ARG -HIS -LYS -URA +Canavanine +G418 +Thialysine	yku70_v3_R3_steve	08	11.0	3.55861909871	7436.27605194	196.20268792	254.0	3.53923862749	422433.999629	6139.03818612	43.0	4.29287471036	414273.998129	2234.43363748	2868	197	137	135	151	159	145	285	2
DLR00017291	1	21	YOR202W	37.5	SD/MSG -ARG -HIS -LYS -URA +Canavanine +G418 +Thialysine	yku70_v3_R3_steve	08	11.0	3.91901883397	7379.45620122	369.21173106	254.0	3.62316172356	464149.999683	7511.79088724	43.0	4.38295264157	457588.998242	3888.88077812	3005	213	137	135	148	156	142	260	0
DLR00017291	1	22	YOR202W	37.5	SD/MSG -ARG -HIS -LYS -URA +Canavanine +G418 +Thialysine	yku70_v3_R3_steve	08	11.0	3.6214630672	7639.31930073	262.719974833	254.0	3.63512688308	479851.999729	6524.13029224	43.0	4.39095455378	470948.998151	1906.57970097	3144	202	137	135	148	155	141	103	0
DLR00017291	1	23	YOR202W	37.5	SD/MSG -ARG -HIS -LYS -URA +Canavanine +G418 +Thialysine	yku70_v3_R3_steve	08	11.0	3.5865742866	7967.99318345	749.882300376	254.0	3.64689314723	518474.999773	9697.39584117	43.0	4.39907970281	508944.998867	5557.55264972	3281	216	137	135	143	150	136	96	0
DLR00017291	1	24	YOR202W	37.5	SD/MSG -ARG -HIS -LYS -URA +Canavanine +G418 +Thialysine	yku70_v3_R3_steve	08	11.0	3.34562381048	8018.99993886	294.245612252	254.0	3.47281693645	446554.999667	6974.67703515	43.0	4.21165065615	438858.99836	1771.39922498	3403	206	137	135	137	144	131	36	9
DLR00017291	2	1	YOR202W	37.5	SD/MSG -ARG -HIS -LYS -URA +Canavanine +G418 +Thialysine	yku70_v3_R3_steve	08	11.0	2.65012180535	7233.00058371	770.51292247	254.0	2.89760049596	490511.414734	9028.61970875	43.0	3.58651853082	479495.001309	3960.2290843	277	355	137	135	142	149	134	586	17
DLR00017291	2	2	YKR078W	37.5	SD/MSG -ARG -HIS -LYS -URA +Canavanine +G418 +Thialysine	yku70_v3_R3_steve	08	11.0	2.67181869536	6835.00057685	315.754436848	254.0	2.95081530657	497742.001158	7588.99820492	43.0	3.65409580952	497956.001253	1820.97660451	404	357	137	135	149	155	139	1389	18
DLR00017291	2	3	YJR107W	37.5	SD/MSG -ARG -HIS -LYS -URA +Canavanine +G418 +Thialysine	yku70_v3_R3_steve	08	11.0	2.9619117532	8114.00002236	330.126936662	254.0	3.19963575679	613199.000764	7050.81904843	43.0	3.95567837983	611733.00044	2324.64947725	544	351	137	135	157	162	144	1157	0
DLR00017291	2	4	YKR010C	37.5	SD/MSG -ARG -HIS -LYS -URA +Canavanine +G418 +Thialysine	yku70_v3_R3_steve	08	11.0	2.82511294155	6487.92673399	278.884081804	254.0	3.06888683395	454935.000762	7409.09865945	43.0	3.80354543796	452022.000619	1777.09527177	678	353	137	135	154	161	145	1290	0
DLR00017291	2	5	YKL175W	37.5	SD/MSG -ARG -HIS -LYS -URA +Canavanine +G418 +Thialysine	yku70_v3_R3_steve	08	11.0	2.86745929732	6289.00008086	357.791415518	254.0	3.02214772255	385826.000557	7982.58849866	43.0	3.74591835319	386740.000452	2320.12122712	818	347	137	135	146	155	141	1385	0
DLR00017291	2	6	YLL026W	37.5	SD/MSG -ARG -HIS -LYS -URA +Canavanine +G418 +Thialysine	yku70_v3_R3_steve	08	11.0	9.0	1726.32616027	76.2261168269	254.0	6.30276776211	70497.0	4000.25508279	43.0	5.05453732569	60481.1097065	1984.78192001	953	350	137	135	118	133	126	195	0
DLR00017291	2	7	YKR087C	37.5	SD/MSG -ARG -HIS -LYS -URA +Canavanine +G418 +Thialysine	yku70_v3_R3_steve	08	11.0	3.03272921949	7760.00000287	400.21266598	254.0	3.23481616133	519192.000412	7153.43840033	43.0	3.99128604939	522246.000331	2331.67426918	1088	348	137	135	155	163	146	1578	0
DLR00017291	2	8	YKR090W	37.5	SD/MSG -ARG -HIS -LYS -URA +Canavanine +G418 +Thialysine	yku70_v3_R3_steve	08	11.0	3.12539164844	7820.99995475	332.011466287	254.0	3.32684124935	530732.000088	7067.39234235	43.0	4.08931651941	532835.000025	2650.14462222	1225	354	137	135	155	164	145	1479	0
DLR00017291	2	9	YKR027W	37.5	SD/MSG -ARG -HIS -LYS -URA +Canavanine +G418 +Thialysine	yku70_v3_R3_steve	08	11.0	2.51130951483	2449.00014231	344.48040623	254.0	2.79873926309	120564.000142	7986.01131392	43.0	3.16856159194	113282.000696	1562.62738117	1365	351	137	135	128	142	132	963	0
DLR00017291	2	10	YKR065C	37.5	SD/MSG -ARG -HIS -LYS -URA +Canavanine +G418 +Thialysine	yku70_v3_R3_steve	08	11.0	0.555800932367	1977.99999951	355.712597939	254.0	12.0	31103.4910628	653.340682775	43.0	0.569350698017	8214.99999828	1509.43904528	1501	351	137	135	-1	-1	-1	0	0
DLR00017291	2	11	YLL012W	37.5	SD/MSG -ARG -HIS -LYS -URA +Canavanine +G418 +Thialysine	yku70_v3_R3_steve	08	11.0	3.11905886255	7411.99999324	310.530191131	254.0	3.26698709543	460842.000089	7396.91113322	43.0	4.03107999745	466402.000101	1703.17500326	1638	343	137	135	148	158	141	1650	0
DLR00017291	2	12	YJR134C	37.5	SD/MSG -ARG -HIS -LYS -URA +Canavanine +G418 +Thialysine	yku70_v3_R3_steve	08	11.0	3.36293491118	7402.99991261	486.674131625	254.0	3.43167084827	472364.999869	7146.40327086	43.0	4.19513287813	474728.999184	3092.70063228	1770	348	137	135	150	160	141	1409	0
DLR00017291	2	13	YKL157W	37.5	SD/MSG -ARG -HIS -LYS -URA +Canavanine +G418 +Thialysine	yku70_v3_R3_steve	08	11.0	3.18269886889	7410.99997989	382.66953776	254.0	3.40258881819	476002.999956	6639.94187103	43.0	4.16540723111	479961.999418	2087.9575981	1911	340	137	135	152	161	144	1641	0
DLR00017291	2	14	YKR029C	37.5	SD/MSG -ARG -HIS -LYS -URA +Canavanine +G418 +Thialysine	yku70_v3_R3_steve	08	11.0	3.11732177785	2496.84663814	305.882602185	254.0	3.03162652333	132387.99996	7608.59888005	43.0	3.48647578989	127219.99982	1733.74396191	2047	346	137	135	129	143	131	1116	0
DLR00017291	2	15	YKR099W	37.5	SD/MSG -ARG -HIS -LYS -URA +Canavanine +G418 +Thialysine	yku70_v3_R3_steve	08	11.0	3.12660696037	4629.99985477	312.496342871	254.0	3.20393930547	263876.999975	7323.54993744	43.0	3.89603221167	263778.999651	1884.35260072	2189	339	137	135	143	154	139	1558	0
DLR00017291	2	16	YLL042C	37.5	SD/MSG -ARG -HIS -LYS -URA +Canavanine +G418 +Thialysine	yku70_v3_R3_steve	08	11.0	3.02660171964	5053.99997396	240.276212619	254.0	3.23606325978	289894.99997	6308.82362095	43.0	3.94910567895	289780.999335	1208.26327251	2316	339	137	135	143	154	139	1270	0
DLR00017291	2	17	YKL167C	37.5	SD/MSG -ARG -HIS -LYS -URA +Canavanine +G418 +Thialysine	yku70_v3_R3_steve	08	11.0	3.03799229062	4845.99994746	217.304223893	254.0	3.23342501679	260944.999975	6038.93032241	43.0	3.94786978062	261173.99928	962.011790971	2455	338	137	135	140	152	138	1367	0
DLR00017291	2	18	YKR032W	37.5	SD/MSG -ARG -HIS -LYS -URA +Canavanine +G418 +Thialysine	yku70_v3_R3_steve	08	11.0	3.78901621675	8985.99996167	346.685125583	254.0	3.83133130913	563514.999853	6107.63801571	43.0	4.64203915346	563758.997953	2323.6019555	2592	340	137	135	151	160	143	935	0
DLR00017291	2	19	YKL096W	37.5	SD/MSG -ARG -HIS -LYS -URA +Canavanine +G418 +Thialysine	yku70_v3_R3_steve	08	11.0	3.25151841293	5946.99998938	219.422889726	254.0	3.45215455903	352836.999763	5767.70305207	43.0	4.19459965708	350778.998309	1174.83782967	2728	337	137	135	145	156	141	970	5
DLR00017291	2	20	YLL039C	37.5	SD/MSG -ARG -HIS -LYS -URA +Canavanine +G418 +Thialysine	yku70_v3_R3_steve	08	11.0	1.11836930908	1603.99997874	290.93528063	254.0	7.93464085232	39285.9	1722.08160839	43.0	3.51368003313	18325.4397774	1478.87764888	2861	338	137	135	120	135	130	312	0
DLR00017291	2	21	YKR005C	37.5	SD/MSG -ARG -HIS -LYS -URA +Canavanine +G418 +Thialysine	yku70_v3_R3_steve	08	11.0	3.53803345562	8390.99998242	338.150218761	254.0	3.69471168644	558664.99962	6961.02037508	43.0	4.47974921705	559640.997711	2149.74371909	3005	338	137	135	151	159	144	928	6
DLR00017291	2	22	YJR140C	37.5	SD/MSG -ARG -HIS -LYS -URA +Canavanine +G418 +Thialysine	yku70_v3_R3_steve	08	11.0	0.977032817498	1802.99999925	349.068896032	254.0	7.60383430516	44139.6	3131.68763744	43.0	2.45099567153	21850.0002107	1720.79007073	3145	351	137	135	137	148	137	288	0
DLR00017291	2	23	YKR024C	37.5	SD/MSG -ARG -HIS -LYS -URA +Canavanine +G418 +Thialysine	yku70_v3_R3_steve	08	11.0	1.51047556145	1631.99613031	283.304740088	254.0	6.190394144	60090.3	4813.89597014	43.0	3.13813008572	46702.000028	1540.61873752	3279	348	137	135	119	131	123	300	0
DLR00017291	2	24	YOR202W	37.5	SD/MSG -ARG -HIS -LYS -URA +Canavanine +G418 +Thialysine	yku70_v3_R3_steve	08	11.0	3.56329718871	9926.99991515	363.224163759	254.0	3.77192117327	717817.999098	6996.75408325	43.0	4.55451411131	707287.826818	2874.66146453	3411	337	137	135	144	150	134	239	0
DLR00017291	3	1	YOR202W	37.5	SD/MSG -ARG -HIS -LYS -URA +Canavanine +G418 +Thialysine	yku70_v3_R3_steve	08	11.0	2.84939328503	8821.00043638	341.46620745	254.0	3.08850725611	651038.001135	7834.92475434	43.0	3.82545338058	650695.000797	3001.45171981	282	488	137	135	148	154	137	946	0
DLR00017291	3	2	YKL066W	37.5	SD/MSG -ARG -HIS -LYS -URA +Canavanine +G418 +Thialysine	yku70_v3_R3_steve	08	11.0	0.558271469256	1594.99999881	362.149833919	254.0	12.0	30354.6296363	535.236978471	43.0	0.570113344653	6788.99999979	1537.45708135	411	480	137	135	-1	-1	-1	4	0
DLR00017291	3	3	YKL010C	37.5	SD/MSG -ARG -HIS -LYS -URA +Canavanine +G418 +Thialysine	yku70_v3_R3_steve	08	11.0	2.65812839815	4115.000227	225.902512476	254.0	2.88501361855	261489.000512	7385.43300033	43.0	3.53101917597	259806.000679	1932.51731107	550	491	137	135	144	152	138	1626	0
DLR00017291	3	4	YJR121W	37.5	SD/MSG -ARG -HIS -LYS -URA +Canavanine +G418 +Thialysine	yku70_v3_R3_steve	08	11.0	2.79665304111	4603.00004749	329.551432242	254.0	2.97357487179	298152.000447	8012.75436403	43.0	3.65522998145	297144.000576	2374.63456668	682	490	137	135	148	156	141	1658	0
DLR00017291	3	5	YKR035C	37.5	SD/MSG -ARG -HIS -LYS -URA +Canavanine +G418 +Thialysine	yku70_v3_R3_steve	08	11.0	0.533684987371	1758.99999864	322.25999121	254.0	10.4593284433	32974.2	1357.40771041	43.0	0.549294272817	7520.99999802	1386.10224318	816	486	137	135	-1	-1	-1	0	0
DLR00017291	3	6	YKL115C	37.5	SD/MSG -ARG -HIS -LYS -URA +Canavanine +G418 +Thialysine	yku70_v3_R3_steve	08	11.0	1.50878558638	1275.99990603	272.373676581	254.0	2.74269299296	79862.0001458	7835.80791891	43.0	2.60166096076	59310.4551022	1213.00987646	959	497	137	135	147	157	144	497	5
DLR00017291	3	7	YKL096W-A	37.5	SD/MSG -ARG -HIS -LYS -URA +Canavanine +G418 +Thialysine	yku70_v3_R3_steve	08	11.0	3.14630772594	7474.91235619	359.324053075	254.0	3.32564836629	521790.000079	8009.15775629	43.0	4.08904773967	521200.999942	3117.90546748	1090	489	137	135	156	164	146	1348	0
DLR00017291	3	8	YKL206C	37.5	SD/MSG -ARG -HIS -LYS -URA +Canavanine +G418 +Thialysine	yku70_v3_R3_steve	08	11.0	3.49458834993	3713.17060268	222.086704638	254.0	3.34555177214	240353.999811	7455.71930282	43.0	4.01764836612	240632.998592	2552.93062955	1229	480	137	135	148	158	142	2073	0
DLR00017291	3	9	YJR149W	37.5	SD/MSG -ARG -HIS -LYS -URA +Canavanine +G418 +Thialysine	yku70_v3_R3_steve	08	11.0	3.36029999417	8536.09405686	354.808653774	254.0	3.52807387892	611980.999735	7361.43114228	43.0	4.30517758945	614389.998857	3056.53042552	1369	489	137	135	159	166	146	1513	0
DLR00017291	3	10	YKL110C	37.5	SD/MSG -ARG -HIS -LYS -URA +Canavanine +G418 +Thialysine	yku70_v3_R3_steve	08	11.0	0.567462841213	1570.99999604	342.917646761	254.0	12.0	32549.3953034	683.910928031	43.0	0.620386297438	7879.99999901	1686.95360133	1501	486	137	135	-1	-1	-1	0	0
DLR00017291	3	11	YKL201C	37.5	SD/MSG -ARG -HIS -LYS -URA +Canavanine +G418 +Thialysine	yku70_v3_R3_steve	08	11.0	3.66044891099	9045.99985913	348.427369132	254.0	3.82688323783	695139.999468	7178.01101385	43.0	4.61263382291	696225.997503	4149.35938235	1642	488	137	135	164	170	148	1296	0
DLR00017291	3	12	YKL037W	37.5	SD/MSG -ARG -HIS -LYS -URA +Canavanine +G418 +Thialysine	yku70_v3_R3_steve	08	11.0	1.00256848021	1666.00000109	308.439655714	254.0	12.0	34983.4909394	1377.492502	43.0	2.50716736552	12791.4408513	1347.06993184	1776	483	137	135	114	130	125	178	0
DLR00017291	3	13	YKR041W	37.5	SD/MSG -ARG -HIS -LYS -URA +Canavanine +G418 +Thialysine	yku70_v3_R3_steve	08	11.0	3.05352509719	4464.99991617	372.490743875	254.0	3.28159263355	309359.999928	7499.12917847	43.0	3.98336021784	306467.99941	2222.12149565	1913	489	137	135	154	163	145	1558	0
DLR00017291	3	14	YKL100C	37.5	SD/MSG -ARG -HIS -LYS -URA +Canavanine +G418 +Thialysine	yku70_v3_R3_steve	08	11.0	3.27816761476	6577.99997299	263.34971316	254.0	3.47378092906	441191.999575	7016.68088638	43.0	4.23381107597	442659.997979	1749.81487521	2053	481	137	135	153	162	143	1534	0
DLR00017291	3	15	YKL040C	37.5	SD/MSG -ARG -HIS -LYS -URA +Canavanine +G418 +Thialysine	yku70_v3_R3_steve	08	11.0	3.6677827031	7664.87781751	399.463460212	254.0	3.68534827438	510420.99948	7214.53823832	43.0	4.4633238773	513650.997316	3196.83805591	2187	487	137	135	153	161	142	1486	0
DLR00017291	3	16	YJR124C	37.5	SD/MSG -ARG -HIS -LYS -URA +Canavanine +G418 +Thialysine	yku70_v3_R3_steve	08	11.0	3.41878608637	6270.99998621	442.918714651	254.0	3.573867944	390533.999797	6621.56771235	43.0	4.33046535968	390186.998201	2060.08317546	2319	483	137	135	149	158	140	1320	0
DLR00017291	3	17	YLL032C	37.5	SD/MSG -ARG -HIS -LYS -URA +Canavanine +G418 +Thialysine	yku70_v3_R3_steve	08	11.0	3.74299421216	7872.9998658	398.423592076	254.0	3.8215844115	509890.999878	6644.62208654	43.0	4.62321651895	511828.997889	3041.81066016	2462	485	137	135	153	161	143	1246	0
DLR00017291	3	18	YKL130C	37.5	SD/MSG -ARG -HIS -LYS -URA +Canavanine +G418 +Thialysine	yku70_v3_R3_steve	08	11.0	3.84317606084	7605.4928068	340.318761004	254.0	3.92106291455	514497.000004	6552.26704816	43.0	4.73915152233	512247.999051	2609.09538675	2598	473	137	135	154	163	144	1114	0
DLR00017291	3	19	YKL034W	37.5	SD/MSG -ARG -HIS -LYS -URA +Canavanine +G418 +Thialysine	yku70_v3_R3_steve	08	11.0	3.81452820871	8059.02481897	350.676010049	254.0	3.88936426169	543258.99995	6636.9932234	43.0	4.69746800986	543487.998256	2991.2548111	2736	486	137	135	153	162	144	1185	0
DLR00017291	3	20	YLL023C	37.5	SD/MSG -ARG -HIS -LYS -URA +Canavanine +G418 +Thialysine	yku70_v3_R3_steve	08	11.0	3.82153080991	8669.00013106	407.726372778	254.0	4.01157277159	639654.000007	7270.84584203	43.0	4.84074310391	637141.999093	2194.73641355	2870	475	137	135	161	168	149	1058	0
DLR00017291	3	21	YKL129C	37.5	SD/MSG -ARG -HIS -LYS -URA +Canavanine +G418 +Thialysine	yku70_v3_R3_steve	08	11.0	3.398948361	4060.06130768	333.861369616	254.0	3.44604972257	269985.999883	7221.92803541	43.0	4.14563166033	266776.998086	2036.85558687	3015	492	137	135	147	156	142	1518	0
DLR00017291	3	22	YLL016W	37.5	SD/MSG -ARG -HIS -LYS -URA +Canavanine +G418 +Thialysine	yku70_v3_R3_steve	08	11.0	3.52822023165	7917.9999576	313.761747727	254.0	3.71040558846	540842.999642	6471.56618742	43.0	4.49198642393	540271.997735	2220.548855	3140	478	137	135	148	156	140	979	0
DLR00017291	3	23	YKL077W	37.5	SD/MSG -ARG -HIS -LYS -URA +Canavanine +G418 +Thialysine	yku70_v3_R3_steve	08	11.0	4.19846843723	10456.626272	441.464142935	254.0	4.23168521576	848291.999979	7167.40461926	43.0	5.13758275455	834235.847651	6015.08265261	3278	482	137	135	157	162	142	638	13
DLR00017291	3	24	YOR202W	37.5	SD/MSG -ARG -HIS -LYS -URA +Canavanine +G418 +Thialysine	yku70_v3_R3_steve	08	11.0	3.61718650504	8964.99990575	421.688691412	254.0	3.7847284895	678855.999218	7299.55664638	43.0	4.56156902609	675672.997243	4228.56807412	3410	471	137	135	146	152	135	563	0
DLR00017291	4	1	YOR202W	37.5	SD/MSG -ARG -HIS -LYS -URA +Canavanine +G418 +Thialysine	yku70_v3_R3_steve	08	11.0	2.72884755926	7510.00053401	359.276191074	254.0	2.96747348008	535800.001106	7765.93287379	43.0	3.67517055868	534031.001021	2539.44039751	276	625	137	135	146	152	137	872	0
DLR00017291	4	2	YKR096W	37.5	SD/MSG -ARG -HIS -LYS -URA +Canavanine +G418 +Thialysine	yku70_v3_R3_steve	08	11.0	2.51481141176	3981.16586295	282.665964083	254.0	2.73721541958	237662.000688	7424.49507631	43.0	3.31931199331	233173.001299	1698.04262601	406	620	137	135	136	145	133	1303	0
DLR00017291	4	3	YKL140W	37.5	SD/MSG -ARG -HIS -LYS -URA +Canavanine +G418 +Thialysine	yku70_v3_R3_steve	08	11.0	2.81786410011	5352.00004405	218.357882027	254.0	3.08006880384	391310.000552	6893.90090266	43.0	3.79367737302	386900.00056	1683.1929842	540	621	137	135	154	160	144	1288	0
DLR00017291	4	4	YJR125C	37.5	SD/MSG -ARG -HIS -LYS -URA +Canavanine +G418 +Thialysine	yku70_v3_R3_steve	08	11.0	2.72271344622	4783.00009641	255.415481328	254.0	2.96030111812	317400.000611	7193.8659887	43.0	3.65330804019	313795.000844	1219.04853227	680	621	137	135	149	157	143	1447	0
DLR00017291	4	5	YKL164C	37.5	SD/MSG -ARG -HIS -LYS -URA +Canavanine +G418 +Thialysine	yku70_v3_R3_steve	08	11.0	3.09994138149	7780.99999529	350.45437466	254.0	3.25906994267	542510.000348	7739.57459097	43.0	4.02072703962	542962.000273	2346.43117228	814	620	137	135	156	163	146	1352	0
DLR00017291	4	6	YKR074W	37.5	SD/MSG -ARG -HIS -LYS -URA +Canavanine +G418 +Thialysine	yku70_v3_R3_steve	08	11.0	2.89917257879	6388.00003805	370.281330712	254.0	3.06516672838	409069.000591	8220.98594933	43.0	3.80059409632	411127.000556	2119.86900716	949	622	137	135	150	159	143	1559	0
DLR00017291	4	7	YKL031W	37.5	SD/MSG -ARG -HIS -LYS -URA +Canavanine +G418 +Thialysine	yku70_v3_R3_steve	08	11.0	3.05824087363	5985.99994656	315.019871543	254.0	3.21063205793	390132.000061	7845.81433366	43.0	3.94904093496	390787.000159	2009.74267622	1091	622	137	135	151	160	143	1571	0
DLR00017291	4	8	YKL062W	37.5	SD/MSG -ARG -HIS -LYS -URA +Canavanine +G418 +Thialysine	yku70_v3_R3_steve	08	11.0	3.1818984446	6191.99993686	287.667135253	254.0	3.33643989384	422181.000002	7520.81732765	43.0	4.0805253234	420545.999736	2115.73512468	1226	620	137	135	155	163	145	1420	0
DLR00017291	4	9	YLL020C	37.5	SD/MSG -ARG -HIS -LYS -URA +Canavanine +G418 +Thialysine	yku70_v3_R3_steve	08	11.0	3.28261645763	7475.99998299	347.343635789	254.0	3.48090141701	509354.999713	7425.21853005	43.0	4.25014925632	514078.998571	2179.29542938	1361	618	137	135	156	164	145	1769	0
DLR00017291	4	10	YKR106W	37.5	SD/MSG -ARG -HIS -LYS -URA +Canavanine +G418 +Thialysine	yku70_v3_R3_steve	08	11.0	3.35398781383	7516.99995683	305.446724321	254.0	3.51263946353	510467.999745	7296.42392149	43.0	4.28154620882	512877.998556	2148.39369891	1499	622	137	135	154	162	143	1385	0
DLR00017291	4	11	YKL092C	37.5	SD/MSG -ARG -HIS -LYS -URA +Canavanine +G418 +Thialysine	yku70_v3_R3_steve	08	11.0	3.25823565028	5833.99996214	266.766324938	254.0	3.48966203021	396709.999756	7306.73566312	43.0	4.24330655398	398588.998215	1675.20060279	1638	621	137	135	154	163	144	1813	0
DLR00017291	4	12	YKL015W	37.5	SD/MSG -ARG -HIS -LYS -URA +Canavanine +G418 +Thialysine	yku70_v3_R3_steve	08	11.0	3.51273243896	7767.99991673	309.410188936	254.0	3.65462045966	531461.999606	7077.51378991	43.0	4.43058715326	532976.99776	2195.30220726	1772	617	137	135	155	163	144	1385	0
DLR00017291	4	13	YKL208W	37.5	SD/MSG -ARG -HIS -LYS -URA +Canavanine +G418 +Thialysine	yku70_v3_R3_steve	08	11.0	3.31283085679	6481.99996928	250.171510757	254.0	3.50169893707	426499.999662	6911.54417412	43.0	4.25761089603	430555.997997	1464.64095453	1913	617	137	135	152	161	143	1775	0
DLR00017291	4	14	YKL197C	37.5	SD/MSG -ARG -HIS -LYS -URA +Canavanine +G418 +Thialysine	yku70_v3_R3_steve	08	11.0	3.25181980796	3110.52082416	310.182223343	254.0	3.17959494236	152868.999993	7692.58699191	43.0	3.71083594589	149384.999564	1645.788883	2047	612	137	135	129	143	131	918	0
DLR00017291	4	15	YKL147C	37.5	SD/MSG -ARG -HIS -LYS -URA +Canavanine +G418 +Thialysine	yku70_v3_R3_steve	08	11.0	3.57530112776	7735.99994027	346.437003161	254.0	3.74590352792	528812.999755	6999.8124726	43.0	4.5274640842	531805.997786	2321.97075936	2183	615	137	135	157	164	145	1501	0
DLR00017291	4	16	YKR058W	37.5	SD/MSG -ARG -HIS -LYS -URA +Canavanine +G418 +Thialysine	yku70_v3_R3_steve	08	11.0	3.75525136022	7494.9999275	408.479141497	254.0	3.86568793993	516606.999977	7041.09164318	43.0	4.65848453114	516757.998325	2721.60055053	2315	613	137	135	157	165	145	1359	0
DLR00017291	4	17	YKL030W	37.5	SD/MSG -ARG -HIS -LYS -URA +Canavanine +G418 +Thialysine	yku70_v3_R3_steve	08	11.0	3.68122758431	7471.99998459	287.824200548	254.0	3.82277166295	489798.999943	6520.30760506	43.0	4.62440935335	494056.997998	2198.86019105	2455	611	137	135	154	163	145	1645	0
DLR00017291	4	18	YKL116C	37.5	SD/MSG -ARG -HIS -LYS -URA +Canavanine +G418 +Thialysine	yku70_v3_R3_steve	08	11.0	3.78977430219	7514.57074898	325.45105256	254.0	3.90680622774	515638.999999	6706.33461923	43.0	4.71881703047	513727.998707	2197.56735345	2596	611	137	135	156	164	145	1222	0
DLR00017291	4	19	YJR142W	37.5	SD/MSG -ARG -HIS -LYS -URA +Canavanine +G418 +Thialysine	yku70_v3_R3_steve	08	11.0	3.0999870392	2294.1	392.878548493	254.0	3.12943840532	126246.99995	7292.91277836	43.0	3.53442025291	116638.99937	2050.25812816	2731	615	137	135	130	143	133	773	6
DLR00017291	4	20	YLL045C	37.5	SD/MSG -ARG -HIS -LYS -URA +Canavanine +G418 +Thialysine	yku70_v3_R3_steve	08	11.0	3.9257695185	8049.26757744	437.835182724	254.0	3.87854338946	535941.99993	7067.64190831	43.0	4.68716905026	537040.99836	4141.1163854	2869	610	137	135	152	160	143	977	0
DLR00017291	4	21	YLL009C	37.5	SD/MSG -ARG -HIS -LYS -URA +Canavanine +G418 +Thialysine	yku70_v3_R3_steve	08	11.0	0.537018015045	1525.99999686	316.893592536	254.0	12.0	29598.3	1100.23978549	43.0	0.579920626869	6315.99999978	1310.56440811	3008	621	137	135	109	124	125	5	0
DLR00017291	4	22	YKR001C	37.5	SD/MSG -ARG -HIS -LYS -URA +Canavanine +G418 +Thialysine	yku70_v3_R3_steve	08	11.0	0.5	1709.99998579	250.930837078	254.0	12.0	28790.592241	740.868969632	43.0	0.524408317694	9021.00000004	1367.94878039	3145	621	137	135	-1	-1	-1	0	0
DLR00017291	4	23	YJR131W	37.5	SD/MSG -ARG -HIS -LYS -URA +Canavanine +G418 +Thialysine	yku70_v3_R3_steve	08	11.0	3.91264473386	9803.00005324	382.634880656	254.0	4.08952771004	745744.0	7044.56535195	43.0	4.92384179646	747168.998667	3680.72344162	3275	615	137	135	153	160	142	1026	16
DLR00017291	4	24	YOR202W	37.5	SD/MSG -ARG -HIS -LYS -URA +Canavanine +G418 +Thialysine	yku70_v3_R3_steve	08	11.0	4.01824801232	11022.9998697	664.61039348	254.0	4.04771150639	881197.999559	8587.41652916	43.0	4.85034677624	879154.997589	6538.35050866	3412	612	137	135	149	155	136	494	0
DLR00017291	5	1	YOR202W	37.5	SD/MSG -ARG -HIS -LYS -URA +Canavanine +G418 +Thialysine	yku70_v3_R3_steve	08	11.0	2.98077397478	8561.00003464	298.135344331	254.0	3.25626623652	656837.000538	7585.31006309	43.0	4.00680842511	654736.000163	3627.16110189	284	758	137	135	151	157	140	920	0
DLR00017291	5	2	YKL023W	37.5	SD/MSG -ARG -HIS -LYS -URA +Canavanine +G418 +Thialysine	yku70_v3_R3_steve	08	11.0	2.8680250359	5595.00002348	262.372511154	254.0	3.14186249251	408429.000353	6624.24864494	43.0	3.86788879082	404498.000395	1537.81483699	414	758	137	135	151	158	142	1413	0
DLR00017291	5	3	YLL017W	37.5	SD/MSG -ARG -HIS -LYS -URA +Canavanine +G418 +Thialysine	yku70_v3_R3_steve	08	11.0	3.30681168159	8017.76867825	355.839904827	254.0	3.49536526257	623206.999927	6897.97528772	43.0	4.26021636504	622794.999548	3531.49784987	551	765	137	135	159	165	147	1343	0
DLR00017291	5	4	YKR091W	37.5	SD/MSG -ARG -HIS -LYS -URA +Canavanine +G418 +Thialysine	yku70_v3_R3_steve	08	11.0	9.0	1313.1	187.608682147	254.0	2.79601714756	86979.9999526	7301.01348989	43.0	2.89214875641	71668.0007057	1231.43933209	679	771	137	135	129	142	134	803	0
DLR00017291	5	5	YKR048C	37.5	SD/MSG -ARG -HIS -LYS -URA +Canavanine +G418 +Thialysine	yku70_v3_R3_steve	08	11.0	3.04439758623	6077.99997314	325.809512935	254.0	3.34035497469	455053.999987	7696.89399353	43.0	4.09800180264	459076.999733	2485.61418349	818	765	137	135	162	169	150	2186	0
DLR00017291	5	6	YKR098C	37.5	SD/MSG -ARG -HIS -LYS -URA +Canavanine +G418 +Thialysine	yku70_v3_R3_steve	08	11.0	2.70242620483	3845.00007323	328.876082778	254.0	2.9776726301	271555.000252	7979.04036709	43.0	3.64437818158	262192.000533	1459.35141661	961	754	137	135	153	162	146	1252	0
DLR00017291	5	7	YKL113C	37.5	SD/MSG -ARG -HIS -LYS -URA +Canavanine +G418 +Thialysine	yku70_v3_R3_steve	08	11.0	0.554640317504	1843.99999558	355.056828304	254.0	12.0	32417.1	1042.41124802	43.0	0.570011933271	7981.9999998	1528.04659748	1090	756	137	135	-1	-1	-1	0	0
DLR00017291	5	8	YKL120W	37.5	SD/MSG -ARG -HIS -LYS -URA +Canavanine +G418 +Thialysine	yku70_v3_R3_steve	08	11.0	3.0957750476	6567.99999358	338.987903731	254.0	3.3224440208	458394.000001	7787.56664217	43.0	4.07176152671	458184.999939	1851.53784514	1228	760	137	135	156	164	146	1457	0
DLR00017291	5	9	YKL101W	37.5	SD/MSG -ARG -HIS -LYS -URA +Canavanine +G418 +Thialysine	yku70_v3_R3_steve	08	11.0	0.53817464009	1685.99999702	330.768671234	254.0	12.0	33185.7	1081.82777702	43.0	0.582319077156	8109.0	1615.86999864	1364	756	137	135	-1	-1	-1	0	0
DLR00017291	5	10	YKR056W	37.5	SD/MSG -ARG -HIS -LYS -URA +Canavanine +G418 +Thialysine	yku70_v3_R3_steve	08	11.0	3.18100825428	4311.7736891	363.644473415	254.0	3.22781149964	265339.999987	8291.0307101	43.0	3.93411127708	270265.99971	2262.97782605	1505	757	137	135	146	156	141	2153	0
DLR00017291	5	11	YKL044W	37.5	SD/MSG -ARG -HIS -LYS -URA +Canavanine +G418 +Thialysine	yku70_v3_R3_steve	08	11.0	3.90432730882	8888.14407255	336.530011852	254.0	3.9581617166	652371.999825	7334.78943708	43.0	4.77135462189	654565.997827	4513.38449639	1646	763	137	135	159	166	146	1279	0
DLR00017291	5	12	YKL074C	37.5	SD/MSG -ARG -HIS -LYS -URA +Canavanine +G418 +Thialysine	yku70_v3_R3_steve	08	11.0	3.53862258891	5045.71889211	260.202687212	254.0	3.46727180356	302906.999771	7425.32432257	43.0	4.20059230414	309561.997544	1874.51837711	1782	757	137	135	144	154	139	2079	0
DLR00017291	5	13	YKR033C	37.5	SD/MSG -ARG -HIS -LYS -URA +Canavanine +G418 +Thialysine	yku70_v3_R3_steve	08	11.0	0.596823561508	1872.99999656	397.917221174	254.0	12.0	33635.6729677	871.60715972	43.0	0.688251403247	9796.99999973	2070.85858118	1912	756	137	135	117	131	127	0	0
DLR00017291	5	14	YKL168C	37.5	SD/MSG -ARG -HIS -LYS -URA +Canavanine +G418 +Thialysine	yku70_v3_R3_steve	08	11.0	3.62024299466	8254.9998427	373.612518633	254.0	3.73673044796	578067.999496	7299.02595316	43.0	4.51770015524	581841.997312	2812.24777794	2052	755	137	135	157	164	145	1453	0
DLR00017291	5	15	YKR035W-A	37.5	SD/MSG -ARG -HIS -LYS -URA +Canavanine +G418 +Thialysine	yku70_v3_R3_steve	08	11.0	0.590052767787	3503.53866264	551.07399426	254.0	12.0	32634.9732601	1090.30962349	43.0	0.607534556674	14929.7106214	2372.32039954	2186	756	137	135	-1	-1	-1	0	0
DLR00017291	5	16	YLL024C	37.5	SD/MSG -ARG -HIS -LYS -URA +Canavanine +G418 +Thialysine	yku70_v3_R3_steve	08	11.0	3.71087866404	4291.20699295	300.72993298	254.0	3.51637608553	246876.999982	7428.3497962	43.0	4.1944169055	246036.99843	2591.53145214	2326	752	137	135	140	151	136	1406	0
DLR00017291	5	17	YKL158W	37.5	SD/MSG -ARG -HIS -LYS -URA +Canavanine +G418 +Thialysine	yku70_v3_R3_steve	08	11.0	3.12172235542	3306.77743374	245.950525115	254.0	3.46996078559	223400.999991	7042.99289142	43.0	4.09758121084	214589.999002	1263.74470062	2462	758	137	135	150	160	144	1276	11
DLR00017291	5	18	YKR100C	37.5	SD/MSG -ARG -HIS -LYS -URA +Canavanine +G418 +Thialysine	yku70_v3_R3_steve	08	11.0	3.46784183501	3587.68961525	351.902597967	254.0	3.45521966083	204122.99997	7016.4710849	43.0	4.08769896352	199190.998773	1906.43310867	2602	749	137	135	138	150	137	1104	0
DLR00017291	5	19	YKR003W	37.5	SD/MSG -ARG -HIS -LYS -URA +Canavanine +G418 +Thialysine	yku70_v3_R3_steve	08	11.0	3.06371746287	3000.95937439	303.240490553	254.0	3.28080975657	183184.999995	6974.57296338	43.0	3.87781283657	175119.999518	1444.63340841	2734	756	137	135	142	154	141	1207	0
DLR00017291	5	20	YLL021W	37.5	SD/MSG -ARG -HIS -LYS -URA +Canavanine +G418 +Thialysine	yku70_v3_R3_steve	08	11.0	3.63528806606	6301.9936104	283.67495762	254.0	3.80331402411	430368.000003	6791.44002873	43.0	4.59691632529	428554.999006	1633.80264421	2877	747	137	135	154	163	146	1461	0
DLR00017291	5	21	YKL029C	37.5	SD/MSG -ARG -HIS -LYS -URA +Canavanine +G418 +Thialysine	yku70_v3_R3_steve	08	11.0	3.9647807149	9024.99994991	459.758291083	254.0	4.03015454461	608069.999985	7545.26195738	43.0	4.87523623276	607634.999229	3432.90976357	3008	760	137	135	153	161	145	893	10
DLR00017291	5	22	YKL085W	37.5	SD/MSG -ARG -HIS -LYS -URA +Canavanine +G418 +Thialysine	yku70_v3_R3_steve	08	11.0	3.95485531896	8400.00003201	350.062538485	254.0	4.03907484482	613634.000014	6394.30513712	43.0	4.88239919295	609584.999343	3107.11519364	3141	748	137	135	153	161	145	753	0
DLR00017291	5	23	YKL212W	37.5	SD/MSG -ARG -HIS -LYS -URA +Canavanine +G418 +Thialysine	yku70_v3_R3_steve	08	11.0	0.529559200274	1955.9999984	391.647642695	254.0	12.0	30106.3234156	919.072771469	43.0	0.555325030866	9207.99999785	1785.925612	3279	753	137	135	-1	-1	-1	0	0
DLR00017291	5	24	YOR202W	37.5	SD/MSG -ARG -HIS -LYS -URA +Canavanine +G418 +Thialysine	yku70_v3_R3_steve	08	11.0	3.65146675623	8765.99997882	486.215462381	254.0	3.87696010501	703672.999559	7361.64192158	43.0	4.66654771406	692860.332803	3597.16606458	3417	751	137	135	148	154	136	509	0
DLR00017291	6	1	YOR202W	37.5	SD/MSG -ARG -HIS -LYS -URA +Canavanine +G418 +Thialysine	yku70_v3_R3_steve	08	11.0	2.8373746845	8084.00034492	239.803086939	254.0	3.09514483913	573646.00098	6797.04640864	43.0	3.83566245686	574642.00055	2097.97595957	282	898	137	135	147	154	139	1022	0
DLR00017291	6	2	YKL146W	37.5	SD/MSG -ARG -HIS -LYS -URA +Canavanine +G418 +Thialysine	yku70_v3_R3_steve	08	11.0	3.07757147495	7851.99997744	269.499086949	254.0	3.26127176105	565290.000369	6762.42357817	43.0	4.02467039863	564867.000135	2634.78494155	410	898	137	135	151	158	142	1229	9
DLR00017291	6	3	YKR044W	37.5	SD/MSG -ARG -HIS -LYS -URA +Canavanine +G418 +Thialysine	yku70_v3_R3_steve	08	11.0	2.83386255506	5417.99998481	221.585757888	254.0	3.09326676309	368425.000265	6383.51707149	43.0	3.82579829505	366016.000164	1473.45112893	540	900	137	135	149	157	142	1533	0
DLR00017291	6	4	YKL103C	37.5	SD/MSG -ARG -HIS -LYS -URA +Canavanine +G418 +Thialysine	yku70_v3_R3_steve	08	11.0	3.33663263165	7610.99997473	285.495406571	254.0	3.52189054042	554878.999811	6601.26648948	43.0	4.29002257633	554529.998945	2509.19192223	683	896	137	135	158	165	148	1329	0
DLR00017291	6	5	YKL051W	37.5	SD/MSG -ARG -HIS -LYS -URA +Canavanine +G418 +Thialysine	yku70_v3_R3_steve	08	11.0	3.26875721588	7402.99996989	415.998618376	254.0	3.45034056727	505958.999854	7687.68336007	43.0	4.21580287383	505404.999118	2971.05206038	816	893	137	135	154	163	145	1240	3
DLR00017291	6	6	YKL218C	37.5	SD/MSG -ARG -HIS -LYS -URA +Canavanine +G418 +Thialysine	yku70_v3_R3_steve	08	11.0	3.45645935425	8154.99990652	454.866080442	254.0	3.58848533475	590902.999669	7784.31197128	43.0	4.36580402825	589625.998462	3307.50379138	952	896	137	135	158	166	147	1256	0
DLR00017291	6	7	YKR061W	37.5	SD/MSG -ARG -HIS -LYS -URA +Canavanine +G418 +Thialysine	yku70_v3_R3_steve	08	11.0	3.3240772397	8334.99998164	392.999497765	254.0	3.49044570757	579251.999887	7666.0309835	43.0	4.27057568064	583783.999148	2769.32657925	1091	894	137	135	156	164	146	1642	0
DLR00017291	6	8	YKR020W	37.5	SD/MSG -ARG -HIS -LYS -URA +Canavanine +G418 +Thialysine	yku70_v3_R3_steve	08	11.0	0.5	1129.99997158	229.363205547	254.0	12.0	31639.0402524	817.739045265	43.0	0.508875197914	4951.99999875	1020.43435177	1227	891	137	135	-1	-1	-1	0	0
DLR00017291	6	9	YKR069W	37.5	SD/MSG -ARG -HIS -LYS -URA +Canavanine +G418 +Thialysine	yku70_v3_R3_steve	08	11.0	3.59342744046	8538.99983949	372.166575036	254.0	3.72071329027	606939.999556	7991.20939139	43.0	4.50022365223	608169.99779	3715.00621011	1369	889	137	135	158	165	146	1266	1
DLR00017291	6	10	YJR126C	37.5	SD/MSG -ARG -HIS -LYS -URA +Canavanine +G418 +Thialysine	yku70_v3_R3_steve	08	11.0	3.7006749617	7707.99982884	419.55806555	254.0	3.7584928607	509635.999912	7683.5600153	43.0	4.54199846753	509448.998221	2746.78063668	1505	895	137	135	153	161	142	1031	0
DLR00017291	6	11	YJR152W	37.5	SD/MSG -ARG -HIS -LYS -URA +Canavanine +G418 +Thialysine	yku70_v3_R3_steve	08	11.0	3.62758316267	7965.00006221	338.421441939	254.0	3.78061067171	515568.99988	7464.53996375	43.0	4.58006391523	521806.997865	2112.27409369	1640	893	137	135	151	159	142	1596	0
DLR00017291	6	12	YKL071W	37.5	SD/MSG -ARG -HIS -LYS -URA +Canavanine +G418 +Thialysine	yku70_v3_R3_steve	08	11.0	3.84708098344	8561.99992742	407.12950881	254.0	3.91055766768	585826.999985	7583.30648674	43.0	4.72405528614	590431.998332	2534.90668187	1772	893	137	135	155	163	144	1533	0
DLR00017291	6	13	YKL151C	37.5	SD/MSG -ARG -HIS -LYS -URA +Canavanine +G418 +Thialysine	yku70_v3_R3_steve	08	11.0	3.51997862787	7894.99997742	306.118864127	254.0	3.7213776967	532190.999825	7272.13566527	43.0	4.50538920383	538020.997973	1673.52963393	1913	889	137	135	154	162	144	1682	0
DLR00017291	6	14	YKL041W	37.5	SD/MSG -ARG -HIS -LYS -URA +Canavanine +G418 +Thialysine	yku70_v3_R3_steve	08	11.0	0.5	1356.99997726	247.270003278	254.0	12.0	33236.1	1281.42913382	43.0	0.513744119132	6476.99999945	1150.58818615	2049	891	137	135	-1	-1	-1	0	0
DLR00017291	6	15	YKL026C	37.5	SD/MSG -ARG -HIS -LYS -URA +Canavanine +G418 +Thialysine	yku70_v3_R3_steve	08	11.0	3.69043508954	8058.99990428	369.521726074	254.0	3.83123755509	576975.99979	7392.10359762	43.0	4.61851366533	576180.997713	3125.55466969	2185	892	137	135	158	165	146	1231	0
DLR00017291	6	16	YJR106W	37.5	SD/MSG -ARG -HIS -LYS -URA +Canavanine +G418 +Thialysine	yku70_v3_R3_steve	08	11.0	3.8449707532	8364.64617135	321.608112653	254.0	3.9118069395	558810.999988	7374.36785756	43.0	4.72518759129	560629.998264	2264.77473885	2318	888	137	135	153	162	143	1225	0
DLR00017291	6	17	YKR039W	37.5	SD/MSG -ARG -HIS -LYS -URA +Canavanine +G418 +Thialysine	yku70_v3_R3_steve	08	11.0	3.87284836813	8137.75834138	337.028252574	254.0	4.0037853384	543850.000037	7601.04979446	43.0	4.84855970738	547955.999608	2181.64087422	2461	892	137	135	154	162	144	1447	11
DLR00017291	6	18	YLL025W	37.5	SD/MSG -ARG -HIS -LYS -URA +Canavanine +G418 +Thialysine	yku70_v3_R3_steve	08	11.0	4.09812281704	8878.00015157	433.307685497	254.0	4.12409972942	610209.000097	7323.52460897	43.0	5.01664175009	604917.601397	3114.31884477	2595	886	137	135	156	164	146	1129	0
DLR00017291	6	19	YLL028W	37.5	SD/MSG -ARG -HIS -LYS -URA +Canavanine +G418 +Thialysine	yku70_v3_R3_steve	08	11.0	3.94974542677	8517.00062372	341.341117371	254.0	4.10796170291	592943.00017	7544.01847391	43.0	4.98800850519	592093.999914	2014.73981134	2734	891	137	135	156	165	147	1111	0
DLR00017291	6	20	YKL009W	37.5	SD/MSG -ARG -HIS -LYS -URA +Canavanine +G418 +Thialysine	yku70_v3_R3_steve	08	11.0	9.0	1320.3	259.226126745	254.0	8.54630365862	40208.4	1621.54424896	43.0	2.90596967159	21950.999953	1323.91739634	2869	884	137	135	117	133	128	185	0
DLR00017291	6	21	YJR146W	37.5	SD/MSG -ARG -HIS -LYS -URA +Canavanine +G418 +Thialysine	yku70_v3_R3_steve	08	11.0	3.83840385056	7390.06560954	308.279982335	254.0	3.94153026744	477950.000074	6949.65061106	43.0	4.77936062072	475979.999817	1809.34013536	3011	894	137	135	149	158	143	780	10
DLR00017291	6	22	YKR042W	37.5	SD/MSG -ARG -HIS -LYS -URA +Canavanine +G418 +Thialysine	yku70_v3_R3_steve	08	11.0	3.95223904773	4924.06187257	295.279322798	254.0	3.90311566462	354887.999981	5992.94131582	43.0	4.7503439524	355326.999808	2908.59302755	3135	885	137	135	150	159	143	1943	0
DLR00017291	6	23	YJR148W	37.5	SD/MSG -ARG -HIS -LYS -URA +Canavanine +G418 +Thialysine	yku70_v3_R3_steve	08	11.0	3.84372571136	9472.99998827	420.364884505	254.0	3.96357286449	636520.999956	6952.1180228	43.0	4.79146935155	639691.998373	3426.86190712	3279	887	137	135	143	152	137	665	0
DLR00017291	6	24	YOR202W	37.5	SD/MSG -ARG -HIS -LYS -URA +Canavanine +G418 +Thialysine	yku70_v3_R3_steve	08	11.0	3.85787992304	10220.9999627	482.564970556	254.0	3.99169416787	796774.999704	7586.11032859	43.0	4.79007613436	792940.99765	4286.57215273	3413	883	137	135	146	153	135	499	0
DLR00017291	7	1	YOR202W	37.5	SD/MSG -ARG -HIS -LYS -URA +Canavanine +G418 +Thialysine	yku70_v3_R3_steve	08	11.0	3.05582560471	8470.99999767	260.185774613	254.0	3.2647357687	647395.000576	6484.60787976	43.0	4.0184130709	642827.000238	2488.67497468	280	1034	137	135	151	157	141	751	0
DLR00017291	7	2	YKL032C	37.5	SD/MSG -ARG -HIS -LYS -URA +Canavanine +G418 +Thialysine	yku70_v3_R3_steve	08	11.0	0.5	1471.9999801	242.921627696	254.0	11.2216478758	28947.8590312	697.802567397	43.0	0.552515068674	6473.99999937	1112.53390647	414	1041	137	135	104	121	120	0	0
DLR00017291	7	3	YKR059W	37.5	SD/MSG -ARG -HIS -LYS -URA +Canavanine +G418 +Thialysine	yku70_v3_R3_steve	08	11.0	3.21414831921	6730.70740453	332.609513754	254.0	3.30595188064	460192.99999	6814.9951672	43.0	4.06439188231	463463.999939	3202.06971811	550	1040	137	135	149	158	142	1620	0
DLR00017291	7	4	YKL124W	37.5	SD/MSG -ARG -HIS -LYS -URA +Canavanine +G418 +Thialysine	yku70_v3_R3_steve	08	11.0	3.14959655914	6274.99997868	296.826739872	254.0	3.39900424061	447910.999891	6489.7144344	43.0	4.15352931682	444391.999156	1939.59083105	681	1034	137	135	155	163	147	1250	0
DLR00017291	7	5	YLL007C	37.5	SD/MSG -ARG -HIS -LYS -URA +Canavanine +G418 +Thialysine	yku70_v3_R3_steve	08	11.0	9.0	1440.9	153.554856907	254.0	3.04288342324	100435.999934	7712.28792691	43.0	3.31143940091	84654.0000358	1817.03009936	828	1028	137	135	137	149	138	786	0
DLR00017291	7	6	YKL105C	37.5	SD/MSG -ARG -HIS -LYS -URA +Canavanine +G418 +Thialysine	yku70_v3_R3_steve	08	11.0	3.23866525694	6351.99996938	301.39720178	254.0	3.46065772521	452814.999742	7157.61189766	43.0	4.21917086598	449031.998475	1993.80316402	961	1039	137	135	155	164	147	1261	0
DLR00017291	7	7	YKR026C	37.5	SD/MSG -ARG -HIS -LYS -URA +Canavanine +G418 +Thialysine	yku70_v3_R3_steve	08	11.0	3.43495048959	6808.63763951	317.180140833	254.0	3.44053676551	461030.999806	7290.19272583	43.0	4.20849751319	464334.998936	3337.04390584	1098	1036	137	135	151	160	144	1715	0
DLR00017291	7	8	YKR049C	37.5	SD/MSG -ARG -HIS -LYS -URA +Canavanine +G418 +Thialysine	yku70_v3_R3_steve	08	11.0	3.28709576051	7171.99997437	249.93074995	254.0	3.5283824513	501942.99977	6754.81610932	43.0	4.28538718765	505567.998619	1936.14520002	1236	1032	137	135	156	164	146	1670	0
DLR00017291	7	9	YKR036C	37.5	SD/MSG -ARG -HIS -LYS -URA +Canavanine +G418 +Thialysine	yku70_v3_R3_steve	08	11.0	3.41196948039	7596.9999022	287.172159598	254.0	3.56944126805	498768.999598	7043.81718029	43.0	4.34555615839	505262.997857	1897.69417133	1366	1038	137	135	152	161	143	1801	0
DLR00017291	7	10	YKL187C	37.5	SD/MSG -ARG -HIS -LYS -URA +Canavanine +G418 +Thialysine	yku70_v3_R3_steve	08	11.0	3.40283312999	6408.99998409	277.919420607	254.0	3.61297156245	421392.999905	7079.25398424	43.0	4.37874760191	422111.998253	1376.01600351	1501	1029	137	135	151	160	142	1297	0
DLR00017291	7	11	YKR064W	37.5	SD/MSG -ARG -HIS -LYS -URA +Canavanine +G418 +Thialysine	yku70_v3_R3_steve	08	11.0	3.58429923406	7844.00009094	328.047876884	254.0	3.76924534609	517537.999921	7477.10534236	43.0	4.5627695904	520733.99814	1597.31618888	1645	1032	137	135	151	160	142	1329	0
DLR00017291	7	12	YKL117W	37.5	SD/MSG -ARG -HIS -LYS -URA +Canavanine +G418 +Thialysine	yku70_v3_R3_steve	08	11.0	3.59082099793	6119.84365441	321.987853972	254.0	3.53750772115	362120.999748	7506.08282075	43.0	4.29783167985	369940.997858	2864.73864125	1786	1029	137	135	143	153	137	1756	0
DLR00017291	7	13	YKL093W	37.5	SD/MSG -ARG -HIS -LYS -URA +Canavanine +G418 +Thialysine	yku70_v3_R3_steve	08	11.0	3.81909326032	9309.9999247	389.95894917	254.0	3.89652612324	637229.999879	7345.44741834	43.0	4.71016089415	640954.997949	2885.02516695	1917	1034	137	135	155	163	143	1383	0
DLR00017291	7	14	YKR034W	37.5	SD/MSG -ARG -HIS -LYS -URA +Canavanine +G418 +Thialysine	yku70_v3_R3_steve	08	11.0	3.68710734952	9162.9999231	364.446484725	254.0	3.84275443301	655775.999727	7308.38881546	43.0	4.64006392954	658309.997728	2989.34708079	2052	1027	137	135	158	165	145	1318	0
DLR00017291	7	15	YKR023W	37.5	SD/MSG -ARG -HIS -LYS -URA +Canavanine +G418 +Thialysine	yku70_v3_R3_steve	08	11.0	0.959608585383	1225.00000113	248.305970204	254.0	10.6120270685	33398.4211731	516.660595608	43.0	2.19963647034	10121.0004219	1123.12875294	2189	1034	137	135	113	129	124	124	0
DLR00017291	7	16	YKR021W	37.5	SD/MSG -ARG -HIS -LYS -URA +Canavanine +G418 +Thialysine	yku70_v3_R3_steve	08	11.0	4.01963289837	8715.00010208	394.27263292	254.0	4.11580532401	630994.000109	7385.45690754	43.0	4.97708509	631588.999954	3155.41921608	2323	1027	137	135	159	166	147	1223	0
DLR00017291	7	17	YKL150W	37.5	SD/MSG -ARG -HIS -LYS -URA +Canavanine +G418 +Thialysine	yku70_v3_R3_steve	08	11.0	4.1376178125	8146.07606385	350.950190316	254.0	4.14750090358	548047.000325	7639.81467372	43.0	5.0443841099	547449.999919	2355.64665322	2463	1036	137	135	153	161	142	940	0
DLR00017291	7	18	YKL090W	37.5	SD/MSG -ARG -HIS -LYS -URA +Canavanine +G418 +Thialysine	yku70_v3_R3_steve	08	11.0	3.77147862661	5889.76870601	337.678223124	254.0	3.87173635795	362546.000075	7212.28694057	43.0	4.67500136825	359903.999976	1777.54515086	2605	1025	137	135	145	155	140	1025	0
DLR00017291	7	19	YKL005C	37.5	SD/MSG -ARG -HIS -LYS -URA +Canavanine +G418 +Thialysine	yku70_v3_R3_steve	08	11.0	4.10438751141	8379.00046883	307.03650276	254.0	4.15131771636	556756.000298	7384.39223301	43.0	5.06989443567	553418.006054	2054.08991338	2738	1033	137	135	152	161	145	1016	0
DLR00017291	7	20	YKR040C	37.5	SD/MSG -ARG -HIS -LYS -URA +Canavanine +G418 +Thialysine	yku70_v3_R3_steve	08	11.0	3.9649676812	8523.00068619	354.410813376	254.0	4.13871101826	572542.000314	7719.28916112	43.0	5.03565529103	574380.000086	1780.75895758	2871	1022	137	135	153	162	146	1120	0
DLR00017291	7	21	YKR076W	37.5	SD/MSG -ARG -HIS -LYS -URA +Canavanine +G418 +Thialysine	yku70_v3_R3_steve	08	11.0	4.29115704961	9028.00009935	374.084183767	254.0	4.28970935251	647038.000274	6914.24678581	43.0	5.25883495059	643865.999414	3875.25685292	3009	1033	137	135	155	164	147	798	0
DLR00017291	7	22	YKR067W	37.5	SD/MSG -ARG -HIS -LYS -URA +Canavanine +G418 +Thialysine	yku70_v3_R3_steve	08	11.0	3.92062159793	8098.00041331	318.283254952	254.0	4.08803180228	587254.000174	6683.18327852	43.0	4.9660557231	583209.999918	1748.55646404	3142	1025	137	135	151	160	145	764	0
DLR00017291	7	23	YKL199C	37.5	SD/MSG -ARG -HIS -LYS -URA +Canavanine +G418 +Thialysine	yku70_v3_R3_steve	08	11.0	3.55847789125	7233.00010149	387.282082797	254.0	3.82379696697	489683.000004	6647.71082658	43.0	4.62595794958	490239.998786	2049.62634353	3284	1029	137	135	142	151	137	919	0
DLR00017291	7	24	YOR202W	37.5	SD/MSG -ARG -HIS -LYS -URA +Canavanine +G418 +Thialysine	yku70_v3_R3_steve	08	11.0	3.78612836471	9536.99997652	454.810033556	254.0	3.98072515436	751964.999791	7072.26853941	43.0	4.77567536668	747903.997712	3576.55672451	3420	1019	137	135	145	152	135	429	0
DLR00017291	8	1	YOR202W	37.5	SD/MSG -ARG -HIS -LYS -URA +Canavanine +G418 +Thialysine	yku70_v3_R3_steve	08	11.0	2.85588181665	8045.00031189	258.663612127	254.0	3.11201155998	569144.000846	6681.41190334	43.0	3.85577342001	568126.000404	2187.65308872	279	1171	137	135	146	154	139	895	0
DLR00017291	8	2	YKR101W	37.5	SD/MSG -ARG -HIS -LYS -URA +Canavanine +G418 +Thialysine	yku70_v3_R3_steve	08	11.0	3.02597450154	6413.99997425	322.23817927	254.0	3.25018984584	455558.000025	6645.24030669	43.0	3.99736224289	454045.999894	2345.63237732	407	1162	137	135	149	157	141	1257	0
DLR00017291	8	3	YKL185W	37.5	SD/MSG -ARG -HIS -LYS -URA +Canavanine +G418 +Thialysine	yku70_v3_R3_steve	08	11.0	2.93640137101	5043.99999913	228.578691343	254.0	3.12592375283	329637.000065	6129.62451495	43.0	3.84690156588	327727.000105	1571.99199374	547	1177	137	135	146	155	141	1481	0
DLR00017291	8	4	YKL109W	37.5	SD/MSG -ARG -HIS -LYS -URA +Canavanine +G418 +Thialysine	yku70_v3_R3_steve	08	11.0	2.55561499433	2870.00008696	199.267639076	254.0	2.90341290864	195515.000207	6187.57457559	43.0	3.51084442358	185885.696338	885.518802099	682	1174	137	135	146	156	144	1168	0
DLR00017291	8	5	YKR060W	37.5	SD/MSG -ARG -HIS -LYS -URA +Canavanine +G418 +Thialysine	yku70_v3_R3_steve	08	11.0	2.96907080049	4918.99994688	230.570121229	254.0	3.11106956317	299554.000029	6897.71598574	43.0	3.83515632441	300185.000107	1391.54230717	822	1162	137	135	144	155	141	1592	0
DLR00017291	8	6	YKR054C	37.5	SD/MSG -ARG -HIS -LYS -URA +Canavanine +G418 +Thialysine	yku70_v3_R3_steve	08	11.0	3.66647230508	7471.43261953	342.412673185	254.0	3.65812678957	550249.999425	6873.08502888	43.0	4.43300229067	549431.997785	3953.9801327	955	1167	137	135	156	164	146	1295	0
DLR00017291	8	7	YKL006W	37.5	SD/MSG -ARG -HIS -LYS -URA +Canavanine +G418 +Thialysine	yku70_v3_R3_steve	08	11.0	0.581005363282	697.999981965	131.311858606	254.0	9.13990835251	31248.0	795.411641667	43.0	1.31902840966	5672.98603344	1026.20326946	1096	1167	137	135	116	132	128	17	0
DLR00017291	8	8	YJR128W	37.5	SD/MSG -ARG -HIS -LYS -URA +Canavanine +G418 +Thialysine	yku70_v3_R3_steve	08	11.0	9.0	653.4	97.1074791664	254.0	7.77754487999	37735.2	1644.74022781	43.0	2.59728590002	17324.9920795	717.707145007	1225	1177	137	135	119	134	128	260	0
DLR00017291	8	9	YKR093W	37.5	SD/MSG -ARG -HIS -LYS -URA +Canavanine +G418 +Thialysine	yku70_v3_R3_steve	08	11.0	2.43221464811	1695.99615919	160.268029877	254.0	2.98273051671	116267.99998	7052.47747927	43.0	3.3262783277	101508.000382	741.948613867	1371	1168	137	135	142	153	140	867	0
DLR00017291	8	10	YKL198C	37.5	SD/MSG -ARG -HIS -LYS -URA +Canavanine +G418 +Thialysine	yku70_v3_R3_steve	08	11.0	3.71462193318	8084.99992321	342.703198965	254.0	3.79928239968	551634.999797	7043.95500938	43.0	4.59045424735	552590.997721	2817.38632311	1503	1166	137	135	154	161	143	1170	0
DLR00017291	8	11	YKL061W	37.5	SD/MSG -ARG -HIS -LYS -URA +Canavanine +G418 +Thialysine	yku70_v3_R3_steve	08	11.0	3.12838446161	5023.99997703	221.527332654	254.0	3.32997278504	291726.999901	7021.96242371	43.0	4.06051345206	295747.998617	1150.54886956	1641	1172	137	135	143	152	138	1675	0
DLR00017291	8	12	YLL002W	37.5	SD/MSG -ARG -HIS -LYS -URA +Canavanine +G418 +Thialysine	yku70_v3_R3_steve	08	11.0	9.0	1350.0	181.910229358	254.0	6.12142786997	71413.2	6570.55642139	43.0	3.19868648216	66610.9999691	1353.03863206	1785	1166	137	135	128	141	131	603	11
DLR00017291	8	13	YKL063C	37.5	SD/MSG -ARG -HIS -LYS -URA +Canavanine +G418 +Thialysine	yku70_v3_R3_steve	08	11.0	3.46725224134	8842.99993263	301.378452476	254.0	3.628424497	580636.999551	6995.91202871	43.0	4.42153353363	589085.997854	2090.86161115	1913	1170	137	135	152	160	142	1755	0
DLR00017291	8	14	YKR082W	37.5	SD/MSG -ARG -HIS -LYS -URA +Canavanine +G418 +Thialysine	yku70_v3_R3_steve	08	11.0	0.5	1057.99995737	195.87421073	254.0	12.0	29839.1272416	909.145816005	43.0	0.5	4670.99996589	942.567127067	2049	1161	137	135	-1	-1	-1	0	0
DLR00017291	8	15	YKL204W	37.5	SD/MSG -ARG -HIS -LYS -URA +Canavanine +G418 +Thialysine	yku70_v3_R3_steve	08	11.0	0.5	911.999940314	187.906043657	254.0	12.0	30062.4966884	665.140853475	43.0	0.5	3929.99995453	812.780171203	2186	1161	137	135	-1	-1	-1	0	0
DLR00017291	8	16	YKR088C	37.5	SD/MSG -ARG -HIS -LYS -URA +Canavanine +G418 +Thialysine	yku70_v3_R3_steve	08	11.0	3.93321576887	8879.00005358	374.60218745	254.0	4.01909614682	614531.000011	7202.47261263	43.0	4.85569359355	617016.999085	2761.76942635	2320	1162	137	135	155	163	144	1191	0
DLR00017291	8	17	YKR014C	37.5	SD/MSG -ARG -HIS -LYS -URA +Canavanine +G418 +Thialysine	yku70_v3_R3_steve	08	11.0	3.75147211153	5709.15063412	298.340219777	254.0	3.81234941745	344047.000049	6910.40786041	43.0	4.61688719421	347968.999753	1806.54084354	2463	1164	137	135	145	155	139	1573	0
DLR00017291	8	18	YKR070W	37.5	SD/MSG -ARG -HIS -LYS -URA +Canavanine +G418 +Thialysine	yku70_v3_R3_steve	08	11.0	4.09004566254	8657.00056974	390.889213593	254.0	4.16868945557	578605.000477	8053.26056719	43.0	5.07439203932	578046.000463	2065.63153452	2595	1159	137	135	152	161	143	873	0
DLR00017291	8	19	YKL039W	37.5	SD/MSG -ARG -HIS -LYS -URA +Canavanine +G418 +Thialysine	yku70_v3_R3_steve	08	11.0	3.72051403292	5486.00087737	275.056640533	254.0	3.8729082228	341305.000211	7201.66949054	43.0	4.6875919524	339661.000041	1869.43254675	2732	1162	137	135	145	156	141	1229	11
DLR00017291	8	20	YKR045C	37.5	SD/MSG -ARG -HIS -LYS -URA +Canavanine +G418 +Thialysine	yku70_v3_R3_steve	08	11.0	4.12246572726	8146.00055459	397.828529719	254.0	4.1519151583	531311.000342	7525.5889611	43.0	5.06556286621	530700.000014	2361.23220848	2867	1158	137	135	149	159	143	866	0
DLR00017291	8	21	YKR018C	37.5	SD/MSG -ARG -HIS -LYS -URA +Canavanine +G418 +Thialysine	yku70_v3_R3_steve	08	11.0	3.79387506645	7177.00012657	323.50480363	254.0	3.94014611999	457711.00012	6687.198532	43.0	4.79087782603	460275.999972	1638.46173698	3010	1163	137	135	148	158	143	1194	0
DLR00017291	8	22	YKL177W	37.5	SD/MSG -ARG -HIS -LYS -URA +Canavanine +G418 +Thialysine	yku70_v3_R3_steve	08	11.0	0.523907625641	1988.99999824	343.492521294	254.0	12.0	28668.6	917.689592273	43.0	0.570268116315	9572.99999842	1730.14893926	3145	1161	137	135	-1	-1	-1	0	0
DLR00017291	8	23	YKL075C	37.5	SD/MSG -ARG -HIS -LYS -URA +Canavanine +G418 +Thialysine	yku70_v3_R3_steve	08	11.0	3.40727330923	3875.70090492	347.783689671	254.0	3.61105188072	267088.999993	6255.32258595	43.0	4.31875097663	257924.999097	1965.02108297	3282	1161	137	135	138	148	135	767	0
DLR00017291	8	24	YOR202W	37.5	SD/MSG -ARG -HIS -LYS -URA +Canavanine +G418 +Thialysine	yku70_v3_R3_steve	08	11.0	4.11224732456	11203.9997927	541.22452818	254.0	4.17184815727	906793.999987	7401.05374252	43.0	5.00253289415	906261.998718	6169.7836931	3413	1159	137	135	148	155	137	582	0
DLR00017291	9	1	YOR202W	37.5	SD/MSG -ARG -HIS -LYS -URA +Canavanine +G418 +Thialysine	yku70_v3_R3_steve	08	11.0	3.11447629318	8617.99995741	291.926741913	254.0	3.3488703225	649694.000187	6789.35075249	43.0	4.10480824204	645761.999976	3025.39067468	283	1311	137	135	149	156	140	671	0
DLR00017291	9	2	YKR043C	37.5	SD/MSG -ARG -HIS -LYS -URA +Canavanine +G418 +Thialysine	yku70_v3_R3_steve	08	11.0	3.2785788046	7663.99993993	202.895734933	254.0	3.55392895267	597265.999627	5929.96221005	43.0	4.32093862092	593280.998561	2226.04604572	412	1308	137	135	156	163	145	1025	0
DLR00017291	9	3	YKR097W	37.5	SD/MSG -ARG -HIS -LYS -URA +Canavanine +G418 +Thialysine	yku70_v3_R3_steve	08	11.0	3.27482583104	7826.97630456	358.462435187	254.0	3.46272987149	562810.99989	6591.11431176	43.0	4.2393572988	563332.999328	3151.99702574	551	1312	137	135	153	161	144	1260	0
DLR00017291	9	4	YKR017C	37.5	SD/MSG -ARG -HIS -LYS -URA +Canavanine +G418 +Thialysine	yku70_v3_R3_steve	08	11.0	3.02825092075	5560.99999726	202.262964728	254.0	3.27533118937	389556.999974	5765.36218319	43.0	4.01857362337	385295.999554	1073.23136687	684	1307	137	135	152	161	145	1260	0
DLR00017291	9	5	YKL163W	37.5	SD/MSG -ARG -HIS -LYS -URA +Canavanine +G418 +Thialysine	yku70_v3_R3_steve	08	11.0	3.88285878767	9199.33085074	370.270754279	254.0	3.91017500395	730750.999596	6539.36320594	43.0	4.7062955656	727490.997638	4734.68398586	825	1313	137	135	163	170	150	900	0
DLR00017291	9	6	YJR119C	37.5	SD/MSG -ARG -HIS -LYS -URA +Canavanine +G418 +Thialysine	yku70_v3_R3_steve	08	11.0	3.40345889271	7628.99996855	320.463016639	254.0	3.56360730937	533329.999747	6459.60352375	43.0	4.33787296748	530483.998489	2150.33192213	962	1309	137	135	153	162	145	994	0
DLR00017291	9	7	YKR052C	37.5	SD/MSG -ARG -HIS -LYS -URA +Canavanine +G418 +Thialysine	yku70_v3_R3_steve	08	11.0	3.52696589269	7998.99984724	358.703270563	254.0	3.61708754487	562084.999509	6691.38294929	43.0	4.39744753952	561616.997985	3248.93382963	1097	1308	137	135	154	162	145	1179	0
DLR00017291	9	8	YLL038C	37.5	SD/MSG -ARG -HIS -LYS -URA +Canavanine +G418 +Thialysine	yku70_v3_R3_steve	08	11.0	2.96231382852	4166.78207022	225.826885585	254.0	3.14005821383	240586.000004	6484.65496123	43.0	3.83291467012	237151.999929	1212.51750657	1232	1304	137	135	139	150	136	1213	0
DLR00017291	9	9	YKL179C	37.5	SD/MSG -ARG -HIS -LYS -URA +Canavanine +G418 +Thialysine	yku70_v3_R3_steve	08	11.0	3.79974985525	7547.37507565	376.482215253	254.0	3.7692900889	534148.999752	6902.95371235	43.0	4.55841516976	535859.998135	4054.37548431	1367	1311	137	135	154	162	144	1485	0
DLR00017291	9	10	YKL027W	37.5	SD/MSG -ARG -HIS -LYS -URA +Canavanine +G418 +Thialysine	yku70_v3_R3_steve	08	11.0	3.47592360071	6283.00008971	233.721697638	254.0	3.70767687533	415062.000001	6267.20702367	43.0	4.4898314361	417418.998386	1089.27504808	1503	1304	137	135	150	159	141	1546	0
DLR00017291	9	11	YKL220C	37.5	SD/MSG -ARG -HIS -LYS -URA +Canavanine +G418 +Thialysine	yku70_v3_R3_steve	08	11.0	3.63278873967	7756.00001465	314.22391403	254.0	3.79331018216	543460.999801	6779.93469474	43.0	4.58774856759	548809.997703	2229.00272241	1645	1305	137	135	155	163	145	1617	0
DLR00017291	9	12	YKL007W	37.5	SD/MSG -ARG -HIS -LYS -URA +Canavanine +G418 +Thialysine	yku70_v3_R3_steve	08	11.0	3.21758740297	5175.99990334	248.780662928	254.0	3.36262821136	332585.999813	7061.53973738	43.0	4.10603006643	336936.99846	1886.70143403	1783	1299	137	135	149	158	141	1991	0
DLR00017291	9	13	YKL200C	37.5	SD/MSG -ARG -HIS -LYS -URA +Canavanine +G418 +Thialysine	yku70_v3_R3_steve	08	11.0	9.0	1504.8	213.648237952	254.0	6.72699043426	57840.3	3899.76197543	43.0	3.33048121888	50206.9998544	1940.4390521	1919	1305	137	135	129	142	132	770	0
DLR00017291	9	14	YKL184W	37.5	SD/MSG -ARG -HIS -LYS -URA +Canavanine +G418 +Thialysine	yku70_v3_R3_steve	08	11.0	0.5	1126.99996589	211.870902819	254.0	12.0	29535.5587199	538.802386145	43.0	0.5	4647.99997726	900.690766339	2049	1296	137	135	-1	-1	-1	0	0
DLR00017291	9	15	YLL013C	37.5	SD/MSG -ARG -HIS -LYS -URA +Canavanine +G418 +Thialysine	yku70_v3_R3_steve	08	11.0	3.94017115081	9852.81482787	347.065045166	254.0	3.95475070268	757135.999416	6953.06435807	43.0	4.75691622225	756467.997132	5243.47904907	2192	1306	137	135	161	167	144	879	0
DLR00017291	9	16	YJR120W	37.5	SD/MSG -ARG -HIS -LYS -URA +Canavanine +G418 +Thialysine	yku70_v3_R3_steve	08	11.0	3.36454260168	5116.00011521	231.459188356	254.0	3.61566657435	313743.0	6342.41110175	43.0	4.3712851008	314667.998942	1255.86457811	2324	1303	137	135	144	154	139	1465	0
DLR00017291	9	17	YKL222C	37.5	SD/MSG -ARG -HIS -LYS -URA +Canavanine +G418 +Thialysine	yku70_v3_R3_steve	08	11.0	3.92170560775	8012.08349719	258.864210572	254.0	4.00889839729	525940.000055	6872.56711672	43.0	4.86758431368	529304.999908	1978.88069527	2465	1307	137	135	149	158	141	1171	11
DLR00017291	9	18	YLL019C	37.5	SD/MSG -ARG -HIS -LYS -URA +Canavanine +G418 +Thialysine	yku70_v3_R3_steve	08	11.0	4.04141552683	7252.910773	261.204406637	254.0	4.085245964	513780.000226	6431.96920603	43.0	4.96743367246	509882.999778	1728.99093155	2600	1296	137	135	154	162	144	1012	0
DLR00017291	9	19	YLL001W	37.5	SD/MSG -ARG -HIS -LYS -URA +Canavanine +G418 +Thialysine	yku70_v3_R3_steve	08	11.0	3.82637777155	6978.00092723	273.49733711	254.0	3.96118886469	451819.000178	7285.83308954	43.0	4.8192192278	449814.000001	1879.16798193	2738	1305	137	135	148	157	141	1044	0
DLR00017291	9	20	YJR103W	37.5	SD/MSG -ARG -HIS -LYS -URA +Canavanine +G418 +Thialysine	yku70_v3_R3_steve	08	11.0	3.72069337502	5838.86850263	275.93773676	254.0	3.86173261237	372056.000129	6785.78429408	43.0	4.69462697513	368775.999978	1702.27854006	2879	1295	137	135	146	156	142	1103	0
DLR00017291	9	21	YKR103W	37.5	SD/MSG -ARG -HIS -LYS -URA +Canavanine +G418 +Thialysine	yku70_v3_R3_steve	08	11.0	4.32349660327	9456.0002309	413.919393018	254.0	4.30088165669	696593.000436	6615.59098711	43.0	5.28454839706	685064.880148	3534.39456924	3012	1303	137	135	156	164	147	660	0
DLR00017291	9	22	YKR072C	37.5	SD/MSG -ARG -HIS -LYS -URA +Canavanine +G418 +Thialysine	yku70_v3_R3_steve	08	11.0	0.960933046711	2029.00000031	315.945847942	254.0	8.15050419175	36816.3	2558.31228619	43.0	2.87703854991	13144.5	1534.81812886	3138	1293	137	135	110	126	123	42	0
DLR00017291	9	23	YLL029W	37.5	SD/MSG -ARG -HIS -LYS -URA +Canavanine +G418 +Thialysine	yku70_v3_R3_steve	08	11.0	4.01785457	8542.00016997	451.953327593	254.0	4.07375824476	578656.000096	7058.90682215	43.0	4.93863985661	576020.999965	2975.50406031	3286	1303	137	135	140	149	135	591	8
DLR00017291	9	24	YOR202W	37.5	SD/MSG -ARG -HIS -LYS -URA +Canavanine +G418 +Thialysine	yku70_v3_R3_steve	08	11.0	3.8092339191	8763.99989648	502.003676169	254.0	3.97362027386	680847.99992	7407.77408118	43.0	4.76955149001	676427.998167	3872.2251148	3419	1294	137	135	144	151	133	512	0
DLR00017291	10	1	YOR202W	37.5	SD/MSG -ARG -HIS -LYS -URA +Canavanine +G418 +Thialysine	yku70_v3_R3_steve	08	11.0	2.84779290703	7082.99984396	264.875181852	254.0	3.12114320253	502181.000595	6837.40646857	43.0	3.85365002454	498572.000207	2195.57313448	279	1442	137	135	145	153	138	819	0
DLR00017291	10	2	YKR084C	37.5	SD/MSG -ARG -HIS -LYS -URA +Canavanine +G418 +Thialysine	yku70_v3_R3_steve	08	11.0	3.2971716694	8014.43889969	301.111562319	254.0	3.53261074257	623327.999863	6336.91312984	43.0	4.30124033298	620163.999185	2840.15059038	412	1447	137	135	155	161	144	840	0
DLR00017291	10	3	YKL094W	37.5	SD/MSG -ARG -HIS -LYS -URA +Canavanine +G418 +Thialysine	yku70_v3_R3_steve	08	11.0	0.610210454787	1706.99999706	294.249522097	254.0	12.0	29842.6285233	571.412011656	43.0	0.999924476932	7627.00000045	1582.22317025	552	1441	137	135	109	126	124	9	0
DLR00017291	10	4	YKR095W	37.5	SD/MSG -ARG -HIS -LYS -URA +Canavanine +G418 +Thialysine	yku70_v3_R3_steve	08	11.0	3.07912310797	4431.99999786	159.288581836	254.0	3.40744206584	336969.999838	5499.83277736	43.0	4.12702450946	329482.998438	897.846313186	682	1444	137	135	157	165	149	1334	0
DLR00017291	10	5	YJR129C	37.5	SD/MSG -ARG -HIS -LYS -URA +Canavanine +G418 +Thialysine	yku70_v3_R3_steve	08	11.0	2.71781387934	4037.00003006	241.020999898	254.0	3.03299798451	263294.000072	6661.14312859	43.0	3.70482172822	259333.000216	1225.70874848	832	1447	137	135	147	157	144	1499	0
DLR00017291	10	6	YKL001C	37.5	SD/MSG -ARG -HIS -LYS -URA +Canavanine +G418 +Thialysine	yku70_v3_R3_steve	08	11.0	0.544138561022	1434.99999606	303.72357885	254.0	11.0761866456	29952.1342871	536.471567384	43.0	0.599438734501	7285.99999949	1625.37907983	956	1434	137	135	-1	-1	-1	0	0
DLR00017291	10	7	YKL159C	37.5	SD/MSG -ARG -HIS -LYS -URA +Canavanine +G418 +Thialysine	yku70_v3_R3_steve	08	11.0	2.9443558545	5086.00000139	245.083498448	254.0	3.17903855987	305920.999998	6109.83109301	43.0	3.90907227956	307222.999766	1244.80038222	1088	1442	137	135	143	154	140	1524	0
DLR00017291	10	8	YKL188C	37.5	SD/MSG -ARG -HIS -LYS -URA +Canavanine +G418 +Thialysine	yku70_v3_R3_steve	08	11.0	3.80345281701	9310.00131239	299.294485854	254.0	3.95686745451	692181.999854	6181.39236673	43.0	4.77269365867	692497.997857	3015.80401022	1232	1439	137	135	158	165	146	1098	0
DLR00017291	10	9	YKL091C	37.5	SD/MSG -ARG -HIS -LYS -URA +Canavanine +G418 +Thialysine	yku70_v3_R3_steve	08	11.0	3.35622828502	5802.99997794	222.030576362	254.0	3.60501712083	383693.999812	6351.86668297	43.0	4.36476681364	384756.99754	1372.72559621	1367	1438	137	135	148	157	141	1510	0
DLR00017291	10	10	YJR130C	37.5	SD/MSG -ARG -HIS -LYS -URA +Canavanine +G418 +Thialysine	yku70_v3_R3_steve	08	11.0	3.83437383002	8360.00000232	292.950171055	254.0	3.99066360713	604801.000007	6591.79148272	43.0	4.81857507552	606084.998923	2263.52841669	1504	1446	137	135	157	164	145	1281	0
DLR00017291	10	11	YKL142W	37.5	SD/MSG -ARG -HIS -LYS -URA +Canavanine +G418 +Thialysine	yku70_v3_R3_steve	08	11.0	3.32452870067	6054.99996771	258.707613555	254.0	3.50340469346	373714.999896	6501.59071385	43.0	4.26653322066	377722.998591	1242.84864154	1645	1436	137	135	146	155	139	1581	0
DLR00017291	10	12	YKR016W	37.5	SD/MSG -ARG -HIS -LYS -URA +Canavanine +G418 +Thialysine	yku70_v3_R3_steve	08	11.0	3.46986682198	8002.99998856	292.488344326	254.0	3.68198162066	537728.999691	6653.85526907	43.0	4.47136043849	543471.997817	1628.89060855	1781	1439	137	135	152	160	142	1520	0
DLR00017291	10	13	YLL043W	37.5	SD/MSG -ARG -HIS -LYS -URA +Canavanine +G418 +Thialysine	yku70_v3_R3_steve	08	11.0	0.595559674662	1233.99999424	225.724616673	254.0	12.0	30127.2129432	320.666600135	43.0	1.18764825822	5185.99997886	960.754548088	1912	1431	137	135	118	133	128	31	0
DLR00017291	10	14	YKL047W	37.5	SD/MSG -ARG -HIS -LYS -URA +Canavanine +G418 +Thialysine	yku70_v3_R3_steve	08	11.0	3.4088501895	5602.64727193	281.833953121	254.0	3.44133957903	340920.999845	6919.36097398	43.0	4.18635117338	343350.99869	2075.13646032	2048	1439	137	135	143	153	137	1402	0
DLR00017291	10	15	YKL017C	37.5	SD/MSG -ARG -HIS -LYS -URA +Canavanine +G418 +Thialysine	yku70_v3_R3_steve	08	11.0	3.56840747061	7063.91945318	226.190344427	254.0	3.7518662464	462565.999952	6292.88135591	43.0	4.55309437497	469063.997999	1258.09893307	2183	1436	137	135	150	158	141	1700	6
DLR00017291	10	16	YKL161C	37.5	SD/MSG -ARG -HIS -LYS -URA +Canavanine +G418 +Thialysine	yku70_v3_R3_steve	08	11.0	3.90401209113	8667.00010688	309.951334913	254.0	3.99635943581	570356.000011	6832.66874697	43.0	4.84310972185	573061.999196	2197.93608978	2326	1436	137	135	149	158	140	1091	0
DLR00017291	10	17	YJR135C	37.5	SD/MSG -ARG -HIS -LYS -URA +Canavanine +G418 +Thialysine	yku70_v3_R3_steve	08	11.0	3.74112573064	7310.00039148	229.099151584	254.0	3.91149554039	473467.00006	6293.93844635	43.0	4.74398496439	477028.999427	1290.79701159	2465	1436	137	135	148	158	141	1312	0
DLR00017291	10	18	YJR109C	37.5	SD/MSG -ARG -HIS -LYS -URA +Canavanine +G418 +Thialysine	yku70_v3_R3_steve	08	11.0	0.5	950.999928946	159.119580426	254.0	12.0	28261.187425	778.646879594	43.0	0.5	4251.99995453	723.040924847	2597	1431	137	135	-1	-1	-1	0	0
DLR00017291	10	19	YKR051W	37.5	SD/MSG -ARG -HIS -LYS -URA +Canavanine +G418 +Thialysine	yku70_v3_R3_steve	08	11.0	3.78151779806	6872.00051989	286.469292411	254.0	3.96648542491	450816.000117	6244.95869829	43.0	4.82049978563	451658.999916	1617.76584899	2731	1435	137	135	149	159	143	1268	0
DLR00017291	10	20	YKL131W	37.5	SD/MSG -ARG -HIS -LYS -URA +Canavanine +G418 +Thialysine	yku70_v3_R3_steve	08	11.0	3.96801975272	8251.00040902	367.099351875	254.0	4.06674321553	553195.000208	6955.64872608	43.0	4.94697481839	551416.999963	1950.42493056	2870	1437	137	135	150	159	143	885	0
DLR00017291	10	21	YLL010C	37.5	SD/MSG -ARG -HIS -LYS -URA +Canavanine +G418 +Thialysine	yku70_v3_R3_steve	08	11.0	3.75654118249	5773.81826226	366.307395628	254.0	3.73883483743	351305.000006	6164.74308733	43.0	4.53869239014	351451.999251	2084.41128831	3008	1437	137	135	142	152	139	1132	0
DLR00017291	10	22	YLL015W	37.5	SD/MSG -ARG -HIS -LYS -URA +Canavanine +G418 +Thialysine	yku70_v3_R3_steve	08	11.0	3.98699021269	7970.17425663	303.853788222	254.0	4.09301789553	546647.00029	6270.5189462	43.0	4.98001991731	544387.999967	2000.29793974	3144	1433	137	135	146	156	141	668	0
DLR00017291	10	23	YKR011C	37.5	SD/MSG -ARG -HIS -LYS -URA +Canavanine +G418 +Thialysine	yku70_v3_R3_steve	08	11.0	4.07413049397	8482.13747029	359.768623622	254.0	4.15544318581	607412.000256	6611.04000775	43.0	5.05136186107	605246.999788	2579.25643178	3281	1430	137	135	144	152	137	586	0
DLR00017291	10	24	YOR202W	37.5	SD/MSG -ARG -HIS -LYS -URA +Canavanine +G418 +Thialysine	yku70_v3_R3_steve	08	11.0	4.24158531793	10976.4047121	465.508678471	254.0	4.28039544835	920630.999979	7324.99576959	43.0	5.14371731275	916557.999525	8382.48984069	3417	1432	137	135	147	153	135	418	0
DLR00017291	11	1	YOR202W	37.5	SD/MSG -ARG -HIS -LYS -URA +Canavanine +G418 +Thialysine	yku70_v3_R3_steve	08	11.0	3.36503789184	9585.99982453	323.821235131	254.0	3.56254751028	766305.999857	7011.40759288	43.0	4.32802651254	761529.999545	3916.74097281	285	1579	137	135	153	159	142	565	0
DLR00017291	11	2	YKL160W	37.5	SD/MSG -ARG -HIS -LYS -URA +Canavanine +G418 +Thialysine	yku70_v3_R3_steve	08	11.0	0.90472208048	1697.99999741	295.78346253	254.0	8.97869005408	34680.6	1204.51858183	43.0	7.76988160517	9136.8	928.808714274	417	1589	137	135	113	127	124	91	7
DLR00017291	11	3	YKL073W	37.5	SD/MSG -ARG -HIS -LYS -URA +Canavanine +G418 +Thialysine	yku70_v3_R3_steve	08	11.0	3.10160185193	5199.99994667	302.660525922	254.0	3.21072071931	335812.999995	6933.19521755	43.0	3.93649883187	334494.999985	2752.91010365	553	1583	137	135	144	153	140	1413	0
DLR00017291	11	4	YKR015C	37.5	SD/MSG -ARG -HIS -LYS -URA +Canavanine +G418 +Thialysine	yku70_v3_R3_steve	08	11.0	3.13177217807	6246.99996027	230.195988035	254.0	3.38602610449	436951.999831	5998.07619602	43.0	4.14115901629	435819.998956	1690.24633126	687	1581	137	135	153	161	146	1419	0
DLR00017291	11	5	YKR094C	37.5	SD/MSG -ARG -HIS -LYS -URA +Canavanine +G418 +Thialysine	yku70_v3_R3_steve	08	11.0	1.04989743586	1785.99999825	326.325716708	254.0	8.64704160776	36017.1	1274.45152307	43.0	6.67692017236	13365.9	1389.15566828	825	1585	137	135	112	128	126	140	0
DLR00017291	11	6	YKL183W	37.5	SD/MSG -ARG -HIS -LYS -URA +Canavanine +G418 +Thialysine	yku70_v3_R3_steve	08	11.0	2.85129048061	3962.99999337	280.387698618	254.0	3.0647061793	247653.000011	6568.98401335	43.0	3.74584791463	242046.000016	1759.91403601	959	1578	137	135	143	154	140	1161	0
DLR00017291	11	7	YKR031C	37.5	SD/MSG -ARG -HIS -LYS -URA +Canavanine +G418 +Thialysine	yku70_v3_R3_steve	08	11.0	3.50710880637	7024.00000601	277.461010857	254.0	3.69894714995	501495.99967	5886.72023595	43.0	4.47945029157	499156.99761	1920.18376355	1093	1582	137	135	155	163	146	1133	0
DLR00017291	11	8	YKL033W-A	37.5	SD/MSG -ARG -HIS -LYS -URA +Canavanine +G418 +Thialysine	yku70_v3_R3_steve	08	11.0	3.52165615868	6495.66282245	201.23422856	254.0	3.71134658969	450998.999871	5963.55713515	43.0	4.49233007573	448442.99774	1340.80645604	1236	1578	137	135	151	159	142	1091	0
DLR00017291	11	9	YLL014W	37.5	SD/MSG -ARG -HIS -LYS -URA +Canavanine +G418 +Thialysine	yku70_v3_R3_steve	08	11.0	3.52644651917	5793.99995932	254.929924786	254.0	3.70701807137	381221.999999	6225.75249461	43.0	4.4857276001	378785.998877	1452.6224487	1373	1582	137	135	147	157	140	1238	0
DLR00017291	11	10	YJR139C	37.5	SD/MSG -ARG -HIS -LYS -URA +Canavanine +G418 +Thialysine	yku70_v3_R3_steve	08	11.0	3.33990138056	4626.00014651	219.39653105	254.0	3.57652859716	308525.999996	6234.98890866	43.0	4.31536135337	305047.998582	1164.84962911	1511	1571	137	135	147	156	140	1202	0
DLR00017291	11	11	YKL149C	37.5	SD/MSG -ARG -HIS -LYS -URA +Canavanine +G418 +Thialysine	yku70_v3_R3_steve	08	11.0	6.30899120963	2359.8	192.174928602	254.0	3.69854391621	135611.999498	6852.94582224	43.0	4.12076081782	132403.999177	2606.6725985	1643	1582	137	135	129	142	131	1439	0
DLR00017291	11	12	YJR150C	37.5	SD/MSG -ARG -HIS -LYS -URA +Canavanine +G418 +Thialysine	yku70_v3_R3_steve	08	11.0	3.36307065214	6501.00002974	270.128845729	254.0	3.59342412387	435321.999704	6633.57853189	43.0	4.36405483017	434932.997812	1394.89046592	1781	1573	137	135	149	157	140	1222	0
DLR00017291	11	13	YKL053W	37.5	SD/MSG -ARG -HIS -LYS -URA +Canavanine +G418 +Thialysine	yku70_v3_R3_steve	08	11.0	3.64968726038	7746.00007911	260.025240687	254.0	3.87764224731	565617.999923	6406.29511684	43.0	4.68110518201	564527.998016	2423.23503125	1914	1581	137	135	156	163	144	1094	0
DLR00017291	11	14	YKL211C	37.5	SD/MSG -ARG -HIS -LYS -URA +Canavanine +G418 +Thialysine	yku70_v3_R3_steve	08	11.0	3.32227266885	5355.00007438	214.767162043	254.0	3.59125326702	366377.999928	6201.19267637	43.0	4.34648397099	364618.998192	1014.72717754	2053	1576	137	135	149	158	140	1301	0
DLR00017291	11	15	YKL133C	37.5	SD/MSG -ARG -HIS -LYS -URA +Canavanine +G418 +Thialysine	yku70_v3_R3_steve	08	11.0	4.04023412377	9385.73021825	358.82166387	254.0	4.12251679938	691788.000046	6979.35600877	43.0	4.98963357189	693399.999675	3164.78602514	2191	1579	137	135	156	163	144	1063	0
DLR00017291	11	16	YKL148C	37.5	SD/MSG -ARG -HIS -LYS -URA +Canavanine +G418 +Thialysine	yku70_v3_R3_steve	08	11.0	3.70146082383	6922.00035413	183.38166872	254.0	3.91917486421	479693.000074	6507.86004388	43.0	4.74704970254	481724.99951	917.786031908	2329	1571	137	135	152	160	143	1469	0
DLR00017291	11	17	YKL076C	37.5	SD/MSG -ARG -HIS -LYS -URA +Canavanine +G418 +Thialysine	yku70_v3_R3_steve	08	11.0	3.42259947774	4186.21594239	159.41966599	254.0	3.72753169945	262456.000007	5913.10387893	43.0	4.44943161317	258312.99949	1468.69007898	2467	1578	137	135	142	152	138	974	0
DLR00017291	11	18	YKL084W	37.5	SD/MSG -ARG -HIS -LYS -URA +Canavanine +G418 +Thialysine	yku70_v3_R3_steve	08	11.0	4.00246053678	7739.77664193	253.817685272	254.0	4.09631240682	572322.000206	6182.41405432	43.0	4.97421702698	569231.999879	1770.7594516	2599	1577	137	135	155	163	145	1040	0
DLR00017291	11	19	YKR105C	37.5	SD/MSG -ARG -HIS -LYS -URA +Canavanine +G418 +Thialysine	yku70_v3_R3_steve	08	11.0	4.25554129864	10006.4572396	397.921422521	254.0	4.2742107646	756308.000343	6833.62652279	43.0	5.20578929744	753307.99979	3283.16413787	2739	1580	137	135	157	165	147	836	0
DLR00017291	11	20	YKL048C	37.5	SD/MSG -ARG -HIS -LYS -URA +Canavanine +G418 +Thialysine	yku70_v3_R3_steve	08	11.0	0.5	1191.99996021	184.276588032	254.0	12.0	27936.0	1013.51682841	43.0	0.5	5178.99997726	810.520899642	2871	1566	137	135	-1	-1	-1	0	0
DLR00017291	11	21	YKL178C	37.5	SD/MSG -ARG -HIS -LYS -URA +Canavanine +G418 +Thialysine	yku70_v3_R3_steve	08	11.0	3.9932375801	8787.00039635	371.149508208	254.0	4.09805050185	615181.000113	6927.61636186	43.0	4.9754692255	613806.999948	2663.68994484	3011	1580	137	135	150	159	143	780	0
DLR00017291	11	22	YKL215C	37.5	SD/MSG -ARG -HIS -LYS -URA +Canavanine +G418 +Thialysine	yku70_v3_R3_steve	08	11.0	3.84292191667	6445.00016615	356.189275109	254.0	3.96428289375	435173.000197	6347.53936129	43.0	4.81005814819	431817.999967	1907.02848781	3150	1565	137	135	144	153	140	730	0
DLR00017291	11	23	YJR153W	37.5	SD/MSG -ARG -HIS -LYS -URA +Canavanine +G418 +Thialysine	yku70_v3_R3_steve	08	11.0	4.19291202093	9017.54569978	361.525618055	254.0	4.28033052219	672029.000326	6370.69254911	43.0	5.22835723912	669061.99958	4458.83186458	3286	1579	137	135	145	153	137	435	0
DLR00017291	11	24	YOR202W	37.5	SD/MSG -ARG -HIS -LYS -URA +Canavanine +G418 +Thialysine	yku70_v3_R3_steve	08	11.0	4.142914041	9328.2747281	434.213413143	254.0	4.28784421792	816184.000014	7188.28909434	43.0	5.17270193027	809017.999778	6073.654459	3421	1568	137	135	148	154	137	411	0
DLR00017291	12	1	YOR202W	37.5	SD/MSG -ARG -HIS -LYS -URA +Canavanine +G418 +Thialysine	yku70_v3_R3_steve	08	11.0	2.9186743112	7815.0000252	263.419155638	254.0	3.21729947114	560233.00046	6805.46563863	43.0	3.95839686123	561484.00017	2178.38822456	281	1714	137	135	146	153	138	1111	0
DLR00017291	12	2	YKR080W	37.5	SD/MSG -ARG -HIS -LYS -URA +Canavanine +G418 +Thialysine	yku70_v3_R3_steve	08	11.0	3.36832452204	8558.99990887	358.691385483	254.0	3.58611447425	647019.999512	6700.9130279	43.0	4.36141312143	647772.998441	3338.91737599	417	1709	137	135	153	159	142	1194	0
DLR00017291	12	3	YKL097C	37.5	SD/MSG -ARG -HIS -LYS -URA +Canavanine +G418 +Thialysine	yku70_v3_R3_steve	08	11.0	2.98027296078	5257.99999488	271.190135251	254.0	3.18555490248	317429.0	6673.0153051	43.0	3.91057764681	319106.999968	1616.33364564	552	1723	137	135	140	150	137	1404	0
DLR00017291	12	4	YKR102W	37.5	SD/MSG -ARG -HIS -LYS -URA +Canavanine +G418 +Thialysine	yku70_v3_R3_steve	08	11.0	3.74824228242	9410.99993461	372.862390702	254.0	3.87528717476	705479.999643	6648.18033202	43.0	4.67371296258	704429.99761	3551.26586506	686	1717	137	135	158	165	147	975	0
DLR00017291	12	5	YJR110W	37.5	SD/MSG -ARG -HIS -LYS -URA +Canavanine +G418 +Thialysine	yku70_v3_R3_steve	08	11.0	3.251652719	6830.99996881	230.412760391	254.0	3.4718885764	460369.999643	5782.21636831	43.0	4.24223020525	462551.998234	1506.18100718	823	1717	137	135	151	160	144	1488	0
DLR00017291	12	6	YKL064W	37.5	SD/MSG -ARG -HIS -LYS -URA +Canavanine +G418 +Thialysine	yku70_v3_R3_steve	08	11.0	3.63091931138	8678.99997254	297.711332277	254.0	3.79371339985	642487.999495	5954.90082959	43.0	4.58654919713	643135.99742	2536.75847533	955	1716	137	135	159	166	148	1266	0
DLR00017291	12	7	YKL156W	37.5	SD/MSG -ARG -HIS -LYS -URA +Canavanine +G418 +Thialysine	yku70_v3_R3_steve	08	11.0	3.20184514924	5924.99997038	224.499150874	254.0	3.4366727302	382567.99988	5813.70786739	43.0	4.19268773524	384433.998706	1079.91917515	1093	1714	137	135	147	157	141	1506	0
DLR00017291	12	8	YKL068W	37.5	SD/MSG -ARG -HIS -LYS -URA +Canavanine +G418 +Thialysine	yku70_v3_R3_steve	08	11.0	3.94066749236	7983.00015292	311.673693156	254.0	4.03062078561	577955.000072	6229.87653063	43.0	4.87163564914	574735.999587	2440.73946005	1233	1715	137	135	154	162	143	856	0
DLR00017291	12	9	YKL205W	37.5	SD/MSG -ARG -HIS -LYS -URA +Canavanine +G418 +Thialysine	yku70_v3_R3_steve	08	11.0	3.43283434001	6216.00009821	242.040269529	254.0	3.65443596936	407948.99993	6192.23798641	43.0	4.43915031915	411414.998244	1338.3103201	1371	1715	137	135	147	156	140	1704	0
DLR00017291	12	10	YKL043W	37.5	SD/MSG -ARG -HIS -LYS -URA +Canavanine +G418 +Thialysine	yku70_v3_R3_steve	08	11.0	3.85429178294	8441.0002611	299.945726533	254.0	3.9595705433	585122.000002	6923.1454774	43.0	4.78934993843	587313.998626	1959.70491314	1507	1710	137	135	152	159	141	1125	0
DLR00017291	12	11	YKL121W	37.5	SD/MSG -ARG -HIS -LYS -URA +Canavanine +G418 +Thialysine	yku70_v3_R3_steve	08	11.0	3.26975960604	5376.99999796	232.977990941	254.0	3.49598295047	341470.999935	6340.7603701	43.0	4.24390625445	341538.998412	1045.91905139	1638	1719	137	135	145	154	138	1261	0
DLR00017291	12	12	YKL081W	37.5	SD/MSG -ARG -HIS -LYS -URA +Canavanine +G418 +Thialysine	yku70_v3_R3_steve	08	11.0	3.24710314472	1437.61314412	200.354570034	254.0	3.53586054328	93600.9996637	6320.76340583	43.0	3.65137690572	79299.9996334	890.795360645	1782	1713	137	135	130	142	130	663	0
DLR00017291	12	13	YKL107W	37.5	SD/MSG -ARG -HIS -LYS -URA +Canavanine +G418 +Thialysine	yku70_v3_R3_steve	08	11.0	3.59422167842	7123.00014161	209.86396438	254.0	3.81900641589	486438.999984	6546.88211188	43.0	4.62172836588	489568.998131	1318.74561335	1916	1712	137	135	150	158	140	1373	0
DLR00017291	12	14	YKL065C	37.5	SD/MSG -ARG -HIS -LYS -URA +Canavanine +G418 +Thialysine	yku70_v3_R3_steve	08	11.0	3.74109865288	7792.00010012	306.22420987	254.0	3.89204446557	545691.999985	6945.78896443	43.0	4.70498811498	547022.998176	1962.68615875	2048	1713	137	135	151	159	140	1142	0
DLR00017291	12	15	YKL098W	37.5	SD/MSG -ARG -HIS -LYS -URA +Canavanine +G418 +Thialysine	yku70_v3_R3_steve	08	11.0	3.29737906025	5369.9999243	262.278828167	254.0	3.48578748866	329441.999812	6358.40770715	43.0	4.22989646592	332722.99796	1410.4993835	2192	1712	137	135	143	152	137	1575	0
DLR00017291	12	16	YLL040C	37.5	SD/MSG -ARG -HIS -LYS -URA +Canavanine +G418 +Thialysine	yku70_v3_R3_steve	08	11.0	3.1300642196	2359.65284506	174.803584121	254.0	3.36989910557	139829.999923	6181.79436676	43.0	3.83385987819	130197.999174	905.470287164	2326	1719	137	135	133	145	132	818	0
DLR00017291	12	17	YJR127C	37.5	SD/MSG -ARG -HIS -LYS -URA +Canavanine +G418 +Thialysine	yku70_v3_R3_steve	08	11.0	3.82381707001	7871.68523295	275.864264106	254.0	3.92384422831	547556.000001	6348.51669404	43.0	4.74841426243	550197.998682	1969.88211394	2462	1705	137	135	151	159	142	1289	0
DLR00017291	12	18	YKL136W	37.5	SD/MSG -ARG -HIS -LYS -URA +Canavanine +G418 +Thialysine	yku70_v3_R3_steve	08	11.0	3.76629813418	6985.14145637	266.367162774	254.0	3.85192664558	453831.000005	6083.86689035	43.0	4.67953699522	455111.998956	1583.73307164	2595	1713	137	135	146	155	139	1270	0
DLR00017291	12	19	YLL006W	37.5	SD/MSG -ARG -HIS -LYS -URA +Canavanine +G418 +Thialysine	yku70_v3_R3_steve	08	11.0	2.4660746034	1675.00002778	177.759608345	254.0	3.06153369085	85430.9998975	5872.50230972	43.0	3.23841650555	71101.9997425	746.247630596	2740	1707	137	135	120	134	127	330	0
DLR00017291	12	20	YKL174C	37.5	SD/MSG -ARG -HIS -LYS -URA +Canavanine +G418 +Thialysine	yku70_v3_R3_steve	08	11.0	4.23837038421	10088.0454077	305.215331128	254.0	4.25218451347	772724.000204	6076.05009543	43.0	5.16857880988	770928.999793	4369.7805745	2873	1706	137	135	157	165	147	855	0
DLR00017291	12	21	YJR108W	37.5	SD/MSG -ARG -HIS -LYS -URA +Canavanine +G418 +Thialysine	yku70_v3_R3_steve	08	11.0	0.539420887646	1990.99999841	335.494999094	254.0	12.0	29638.5258069	644.941614801	43.0	0.608138226659	9174.9999994	1735.1468723	3015	1709	137	135	-1	-1	-1	0	0
DLR00017291	12	22	YKL214C	37.5	SD/MSG -ARG -HIS -LYS -URA +Canavanine +G418 +Thialysine	yku70_v3_R3_steve	08	11.0	3.90285903085	7516.00012499	389.712407224	254.0	3.9615957402	494093.000049	6606.58593022	43.0	4.80380671385	493135.999755	2674.75240453	3139	1708	137	135	142	152	138	767	0
DLR00017291	12	23	YKL114C	37.5	SD/MSG -ARG -HIS -LYS -URA +Canavanine +G418 +Thialysine	yku70_v3_R3_steve	08	11.0	4.03565995923	8249.61454121	434.486077934	254.0	4.13687261374	581197.000134	6727.16533958	43.0	5.02389650132	581982.999732	3289.85962195	3280	1703	137	135	141	150	135	578	2
DLR00017291	12	24	YOR202W	37.5	SD/MSG -ARG -HIS -LYS -URA +Canavanine +G418 +Thialysine	yku70_v3_R3_steve	08	11.0	4.21255724903	11065.999898	697.317585575	254.0	4.31415509735	902885.999944	8796.53029324	43.0	5.19526167288	901938.999968	9710.52967782	3418	1708	137	135	145	151	134	408	7
DLR00017291	13	1	YOR202W	37.5	SD/MSG -ARG -HIS -LYS -URA +Canavanine +G418 +Thialysine	yku70_v3_R3_steve	08	11.0	3.16770616122	8758.99995087	324.809715201	254.0	3.4070727931	680669.000146	7309.81556738	43.0	4.16585858221	676124.000065	3428.08902415	288	1856	137	135	151	157	139	647	0
DLR00017291	13	2	YKR013W	37.5	SD/MSG -ARG -HIS -LYS -URA +Canavanine +G418 +Thialysine	yku70_v3_R3_steve	08	11.0	3.12287807801	6120.99998801	319.596014215	254.0	3.39190525798	462197.999857	6735.16593686	43.0	4.14010392494	455751.999158	2114.23397568	419	1855	137	135	151	157	140	986	0
DLR00017291	13	3	YKL221W	37.5	SD/MSG -ARG -HIS -LYS -URA +Canavanine +G418 +Thialysine	yku70_v3_R3_steve	08	11.0	3.58944388464	7905.99988795	311.166959059	254.0	3.79681539869	613472.99963	6482.16696877	43.0	4.58545048923	610484.72416	3398.96540426	553	1859	137	135	158	164	147	1344	0
DLR00017291	13	4	YKL190W	37.5	SD/MSG -ARG -HIS -LYS -URA +Canavanine +G418 +Thialysine	yku70_v3_R3_steve	08	11.0	3.33719419917	6122.99992417	322.42040438	254.0	3.49410232012	416247.999639	6565.39375132	43.0	4.24800383762	416330.998202	2452.05904489	690	1851	137	135	150	158	142	1344	0
DLR00017291	13	5	YKR007W	37.5	SD/MSG -ARG -HIS -LYS -URA +Canavanine +G418 +Thialysine	yku70_v3_R3_steve	08	11.0	0.600297173893	1180.99999433	209.669478324	254.0	9.88739681184	30254.3688677	579.636919515	43.0	12.0	4602.6	919.770299293	833	1846	137	135	106	123	121	0	0
DLR00017291	13	6	YJR100C	37.5	SD/MSG -ARG -HIS -LYS -URA +Canavanine +G418 +Thialysine	yku70_v3_R3_steve	08	11.0	3.14809598612	5091.9999928	207.89595409	254.0	3.38127764453	350205.999752	5835.69575897	43.0	4.11708363854	342985.998366	1115.80852656	963	1852	137	135	149	158	142	1095	0
DLR00017291	13	7	YKR028W	37.5	SD/MSG -ARG -HIS -LYS -URA +Canavanine +G418 +Thialysine	yku70_v3_R3_steve	08	11.0	3.19132584343	2556.51330525	216.647806861	254.0	3.13413192266	153258.999976	6460.5187195	43.0	3.69573593734	144770.999255	1497.16803318	1095	1860	137	135	134	145	134	1192	0
DLR00017291	13	8	YKR077W	37.5	SD/MSG -ARG -HIS -LYS -URA +Canavanine +G418 +Thialysine	yku70_v3_R3_steve	08	11.0	3.5031802035	6757.00001486	225.071413317	254.0	3.77455622459	501982.999941	6263.93175961	43.0	4.56400093228	499816.998091	1430.03317804	1236	1846	137	135	155	163	145	1152	0
DLR00017291	13	9	YKR057W	37.5	SD/MSG -ARG -HIS -LYS -URA +Canavanine +G418 +Thialysine	yku70_v3_R3_steve	08	11.0	3.53698697419	6745.9999089	247.81845468	254.0	3.66937638095	425249.999902	6047.46637759	43.0	4.45227082408	429762.998043	1589.90330075	1375	1861	137	135	145	154	138	1416	0
DLR00017291	13	10	YKL038W	37.5	SD/MSG -ARG -HIS -LYS -URA +Canavanine +G418 +Thialysine	yku70_v3_R3_steve	08	11.0	3.48368051634	5951.0002849	204.845131121	254.0	3.74050478956	399219.999998	6139.8861697	43.0	4.52176910861	401602.998176	1316.73431574	1508	1853	137	135	148	157	141	1404	0
DLR00017291	13	11	YKL008C	37.5	SD/MSG -ARG -HIS -LYS -URA +Canavanine +G418 +Thialysine	yku70_v3_R3_steve	08	11.0	3.90172782815	8051.64902641	258.210609601	254.0	4.04016264873	602599.000012	6613.15980699	43.0	4.89012699795	605704.999279	2687.57204127	1645	1855	137	135	156	163	144	1385	0
DLR00017291	13	12	YKL102C	37.5	SD/MSG -ARG -HIS -LYS -URA +Canavanine +G418 +Thialysine	yku70_v3_R3_steve	08	11.0	3.81698102478	7342.7603094	281.339502701	254.0	4.01209636496	535489.000008	6521.37199798	43.0	4.84026101405	535417.999488	3302.68863097	1781	1849	137	135	153	160	142	1052	0
DLR00017291	13	13	YKR046C	37.5	SD/MSG -ARG -HIS -LYS -URA +Canavanine +G418 +Thialysine	yku70_v3_R3_steve	08	11.0	4.12270468301	8727.69202114	335.935976112	254.0	4.20600846731	670580.000325	7542.58666886	43.0	5.11356352604	667592.000025	2325.01311837	1922	1854	137	135	157	163	143	882	0
DLR00017291	13	14	YKL067W	37.5	SD/MSG -ARG -HIS -LYS -URA +Canavanine +G418 +Thialysine	yku70_v3_R3_steve	08	11.0	3.54701100469	6298.88356147	235.491676971	254.0	3.71324455674	437111.999917	6198.98758438	43.0	4.49628150811	439845.997946	1422.39708241	2057	1848	137	135	149	158	140	1515	0
DLR00017291	13	15	YKL213C	37.5	SD/MSG -ARG -HIS -LYS -URA +Canavanine +G418 +Thialysine	yku70_v3_R3_steve	08	11.0	0.5	1212.99997158	232.021822029	254.0	12.0	29455.407841	297.231335183	43.0	0.5	5220.0	1030.77094194	2189	1839	137	135	-1	-1	-1	0	0
DLR00017291	13	16	YKL079W	37.5	SD/MSG -ARG -HIS -LYS -URA +Canavanine +G418 +Thialysine	yku70_v3_R3_steve	08	11.0	3.42667372158	5750.99989887	258.610307224	254.0	3.62983025334	412167.999904	6354.70137731	43.0	4.39554526681	415238.998182	1707.66383085	2330	1848	137	135	152	160	142	1921	0
DLR00017291	13	17	YKL127W	37.5	SD/MSG -ARG -HIS -LYS -URA +Canavanine +G418 +Thialysine	yku70_v3_R3_steve	08	11.0	3.96834673396	8919.66280755	311.373032801	254.0	4.02199088943	643727.00001	6710.89633034	43.0	4.86407359468	643884.999045	2138.93409922	2467	1853	137	135	153	160	142	1022	9
DLR00017291	13	18	YKL086W	37.5	SD/MSG -ARG -HIS -LYS -URA +Canavanine +G418 +Thialysine	yku70_v3_R3_steve	08	11.0	3.75573109701	7845.65653185	218.545557682	254.0	3.93191779375	589167.999967	5828.77626909	43.0	4.75010286197	588343.997921	1789.90217646	2604	1846	137	135	155	163	145	1210	0
DLR00017291	13	19	YJR137C	37.5	SD/MSG -ARG -HIS -LYS -URA +Canavanine +G418 +Thialysine	yku70_v3_R3_steve	08	11.0	2.69736763011	2765.00000154	263.327587128	254.0	3.09171048472	185031.999966	6672.62609224	43.0	3.68412147716	173723.48832	2101.83362232	2742	1858	137	135	141	152	139	1076	0
DLR00017291	13	20	YKR012C	37.5	SD/MSG -ARG -HIS -LYS -URA +Canavanine +G418 +Thialysine	yku70_v3_R3_steve	08	11.0	3.72783905427	8236.00006675	307.987654609	254.0	3.94408301127	607323.000003	6801.50745003	43.0	4.7597712088	606144.998617	2510.67697946	2876	1843	137	135	154	162	146	1047	0
DLR00017291	13	21	YKL217W	37.5	SD/MSG -ARG -HIS -LYS -URA +Canavanine +G418 +Thialysine	yku70_v3_R3_steve	08	11.0	2.98387702139	3372.99999534	271.483288342	254.0	3.28520943065	217963.999949	6183.65762844	43.0	3.94530730615	210244.998944	1252.11062011	3009	1850	137	135	139	150	138	1185	0
DLR00017291	13	22	YKL202W	37.5	SD/MSG -ARG -HIS -LYS -URA +Canavanine +G418 +Thialysine	yku70_v3_R3_steve	08	11.0	3.81725269524	7475.00019714	330.013853129	254.0	3.99194370179	548023.000045	6666.0824142	43.0	4.82621293148	545988.999453	1996.97715686	3145	1845	137	135	148	156	141	782	0
DLR00017291	13	23	YLL041C	37.5	SD/MSG -ARG -HIS -LYS -URA +Canavanine +G418 +Thialysine	yku70_v3_R3_steve	08	11.0	4.22747417394	8994.99994649	504.033666708	254.0	4.32513163849	733070.000163	6979.07074906	43.0	5.27052300184	727894.99932	5147.58432808	3287	1846	137	135	149	156	140	511	0
DLR00017291	13	24	YOR202W	37.5	SD/MSG -ARG -HIS -LYS -URA +Canavanine +G418 +Thialysine	yku70_v3_R3_steve	08	11.0	3.96052274364	8800.00001069	574.854241067	254.0	4.09528823284	720825.999997	7878.68292502	43.0	4.91113812882	715845.998792	4673.5735742	3425	1842	137	135	143	150	133	452	0
DLR00017291	14	1	YOR202W	37.5	SD/MSG -ARG -HIS -LYS -URA +Canavanine +G418 +Thialysine	yku70_v3_R3_steve	08	11.0	2.69417076438	7660.00037688	597.28400698	254.0	3.01517034025	530965.000957	8379.12486609	43.0	3.72886963524	534418.00079	3177.78333001	286	1986	137	135	144	151	136	1147	0
DLR00017291	14	2	YJR154W	37.5	SD/MSG -ARG -HIS -LYS -URA +Canavanine +G418 +Thialysine	yku70_v3_R3_steve	08	11.0	3.22118482292	8294.99996077	425.274440037	254.0	3.49261980709	650821.999904	7251.50656347	43.0	4.26279562326	652822.999554	3658.40069006	418	1990	137	135	154	159	142	1362	0
DLR00017291	14	3	YKR030W	37.5	SD/MSG -ARG -HIS -LYS -URA +Canavanine +G418 +Thialysine	yku70_v3_R3_steve	08	11.0	2.58783631842	3184.00021809	241.198772376	254.0	2.94163089273	204838.000094	6857.12426431	43.0	3.54892031204	199633.000358	1505.33072881	554	1987	137	135	140	149	137	1455	5
DLR00017291	14	4	YJR147W	37.5	SD/MSG -ARG -HIS -LYS -URA +Canavanine +G418 +Thialysine	yku70_v3_R3_steve	08	11.0	3.56088374175	7997.99987048	360.888326086	254.0	3.75082809672	598510.999597	6493.83739151	43.0	4.53435804273	596404.298112	3095.92875183	687	1991	137	135	158	164	147	1248	0
DLR00017291	14	5	YJR116W	37.5	SD/MSG -ARG -HIS -LYS -URA +Canavanine +G418 +Thialysine	yku70_v3_R3_steve	08	11.0	3.23200745178	6635.9999331	230.759182799	254.0	3.47032042744	459839.999744	5987.61949422	43.0	4.23185179778	460319.998616	1559.9197726	824	1993	137	135	152	160	144	1403	0
DLR00017291	14	6	YJR133W	37.5	SD/MSG -ARG -HIS -LYS -URA +Canavanine +G418 +Thialysine	yku70_v3_R3_steve	08	11.0	3.47497539684	7789.94934735	306.78924207	254.0	3.622176539	537764.999653	6279.74012174	43.0	4.40215524319	537060.998111	2293.25560543	963	1992	137	135	152	160	143	1065	0
DLR00017291	14	7	YKR055W	37.5	SD/MSG -ARG -HIS -LYS -URA +Canavanine +G418 +Thialysine	yku70_v3_R3_steve	08	11.0	3.09059767245	4908.00002422	180.070652568	254.0	3.40634126669	326799.99975	5983.61136452	43.0	4.13971138575	324994.998116	1066.04089195	1098	1992	137	135	148	157	142	1498	0
DLR00017291	14	8	YKL128C	37.5	SD/MSG -ARG -HIS -LYS -URA +Canavanine +G418 +Thialysine	yku70_v3_R3_steve	08	11.0	3.65736096271	7630.99993972	310.792817842	254.0	3.80988635199	549848.999838	6368.24589579	43.0	4.60444077791	548425.997639	2182.95779101	1235	1986	137	135	154	161	143	1032	0
DLR00017291	14	9	YLL044W	37.5	SD/MSG -ARG -HIS -LYS -URA +Canavanine +G418 +Thialysine	yku70_v3_R3_steve	08	11.0	0.5	575.999735678	111.14933483	254.0	9.30937173645	28931.5958648	380.381565969	43.0	0.5	2397.99977831	460.110633491	1379	1986	137	135	-1	-1	-1	0	0
DLR00017291	14	10	YKL191W	37.5	SD/MSG -ARG -HIS -LYS -URA +Canavanine +G418 +Thialysine	yku70_v3_R3_steve	08	11.0	3.99381187161	8830.24158239	318.152592536	254.0	4.13638772164	680831.000128	7060.69290596	43.0	5.00611561761	681619.999942	2053.39588414	1508	1990	137	135	157	164	144	1208	0
DLR00017291	14	11	YKL050C	37.5	SD/MSG -ARG -HIS -LYS -URA +Canavanine +G418 +Thialysine	yku70_v3_R3_steve	08	11.0	3.34615600244	5367.00008379	208.710967847	254.0	3.5676975349	341154.999928	6201.68183759	43.0	4.32815247843	344457.998041	1165.82477919	1647	1983	137	135	143	153	137	1564	0
DLR00017291	14	12	YKR047W	37.5	SD/MSG -ARG -HIS -LYS -URA +Canavanine +G418 +Thialysine	yku70_v3_R3_steve	08	11.0	3.83142188302	7398.73829206	340.106214578	254.0	3.9973865813	566971.999981	6894.21122785	43.0	4.84468091646	571078.999064	2932.00329948	1782	1991	137	135	156	163	143	1846	0
DLR00017291	14	13	YKL171W	37.5	SD/MSG -ARG -HIS -LYS -URA +Canavanine +G418 +Thialysine	yku70_v3_R3_steve	08	11.0	3.37195941617	5342.00037576	180.922818088	254.0	3.63241905008	360227.999971	6098.7449962	43.0	4.40550265551	359304.998526	1280.10021828	1912	1991	137	135	144	154	138	1399	0
DLR00017291	14	14	YLL005C	37.5	SD/MSG -ARG -HIS -LYS -URA +Canavanine +G418 +Thialysine	yku70_v3_R3_steve	08	11.0	3.95583116728	8659.06694485	302.520277634	254.0	4.02564939022	659851.0	6651.70973507	43.0	4.85939592136	661363.9986	2974.52853765	2051	1984	137	135	154	161	142	1159	0
DLR00017291	14	15	YKL216W	37.5	SD/MSG -ARG -HIS -LYS -URA +Canavanine +G418 +Thialysine	yku70_v3_R3_steve	08	11.0	0.5	1023.99996021	208.904203312	254.0	12.0	29224.6196075	525.762156558	43.0	0.5	4227.99994316	863.321822298	2186	1971	137	135	-1	-1	-1	0	0
DLR00017291	14	16	YKR092C	37.5	SD/MSG -ARG -HIS -LYS -URA +Canavanine +G418 +Thialysine	yku70_v3_R3_steve	08	11.0	3.4779365461	2175.3	259.765947609	254.0	3.1643555106	131790.99991	7381.12158959	43.0	3.58397634778	123806.999702	2205.22384737	2325	1990	137	135	126	139	128	892	0
DLR00017291	14	17	YKL106W	37.5	SD/MSG -ARG -HIS -LYS -URA +Canavanine +G418 +Thialysine	yku70_v3_R3_steve	08	11.0	3.59450984844	8027.33724404	239.474486932	254.0	3.81791587641	574973.999834	6128.27114746	43.0	4.62543481562	581271.997754	1432.65221571	2469	1980	137	135	151	159	143	1609	0
DLR00017291	14	18	YKR089C	37.5	SD/MSG -ARG -HIS -LYS -URA +Canavanine +G418 +Thialysine	yku70_v3_R3_steve	08	11.0	0.53954973703	1249.99999371	268.361121915	254.0	9.26029856336	31175.9399153	460.89260613	43.0	0.653448237875	6224.99999906	1359.98026325	2598	1970	137	135	102	118	115	5	0
DLR00017291	14	19	YKL053C-A	37.5	SD/MSG -ARG -HIS -LYS -URA +Canavanine +G418 +Thialysine	yku70_v3_R3_steve	08	11.0	0.897940799877	988.999989601	209.217882683	254.0	8.33404661567	35230.5	1410.90583647	43.0	5.14122928352	10529.1	1046.04909258	2726	1963	137	135	129	143	132	90	0
DLR00017291	14	20	YKL069W	37.5	SD/MSG -ARG -HIS -LYS -URA +Canavanine +G418 +Thialysine	yku70_v3_R3_steve	08	11.0	0.5	1312.99997442	219.748994539	254.0	11.4977870578	29789.6020825	636.373492193	43.0	12.0	4978.8	1476.88967773	2871	1971	137	135	-1	-1	-1	0	0
DLR00017291	14	21	YJR115W	37.5	SD/MSG -ARG -HIS -LYS -URA +Canavanine +G418 +Thialysine	yku70_v3_R3_steve	08	11.0	2.81213720092	2559.99999516	262.825452041	254.0	3.2234325845	181422.999973	6232.48543676	43.0	3.80936317658	169336.999326	1180.14910772	3005	1976	137	135	142	152	140	1101	0
DLR00017291	14	22	YKL176C	37.5	SD/MSG -ARG -HIS -LYS -URA +Canavanine +G418 +Thialysine	yku70_v3_R3_steve	08	11.0	1.1610964937	2386.00000134	395.025961043	254.0	7.54662059428	44901.0	3569.61430644	43.0	2.16560811321	28485.6	2015.100201	3149	1976	137	135	108	122	119	11	0
DLR00017291	14	23	YKR019C	37.5	SD/MSG -ARG -HIS -LYS -URA +Canavanine +G418 +Thialysine	yku70_v3_R3_steve	08	11.0	1.32067207522	3127.9999709	627.79895658	254.0	3.94578695684	72226.8	7560.98798368	43.0	3.15148617836	55376.6712063	2725.25306065	3275	1970	137	135	116	128	121	235	10
DLR00017291	14	24	YOR202W	37.5	SD/MSG -ARG -HIS -LYS -URA +Canavanine +G418 +Thialysine	yku70_v3_R3_steve	08	11.0	4.01594961421	10864.0002255	561.090767654	254.0	4.20271608136	931871.99998	8367.67157356	43.0	5.03022550962	928740.998595	5782.64390264	3416	1974	137	135	146	151	134	511	0
DLR00017291	15	1	YOR202W	37.5	SD/MSG -ARG -HIS -LYS -URA +Canavanine +G418 +Thialysine	yku70_v3_R3_steve	08	11.0	2.47762862589	5488.4015975	776.51899811	254.0	2.8019661633	361461.000781	9368.970437	43.0	3.41914533827	355539.001188	3808.12977832	286	2137	137	135	139	146	134	755	0
DLR00017291	15	2	YJR145C	37.5	SD/MSG -ARG -HIS -LYS -URA +Canavanine +G418 +Thialysine	yku70_v3_R3_steve	08	11.0	0.651042846943	2352.9999983	385.186668281	254.0	12.0	32411.7	915.150133854	43.0	1.0936533128	10924.0000021	1920.32352272	422	2129	137	135	109	123	122	27	0
DLR00017291	15	3	YKL056C	37.5	SD/MSG -ARG -HIS -LYS -URA +Canavanine +G418 +Thialysine	yku70_v3_R3_steve	08	11.0	2.95896582224	4008.73113025	324.461869333	254.0	3.01478227609	241579.000154	7540.97469069	43.0	3.68284698101	238414.000364	2781.79126538	553	2125	137	135	135	145	134	1158	0
DLR00017291	15	4	YKL025C	37.5	SD/MSG -ARG -HIS -LYS -URA +Canavanine +G418 +Thialysine	yku70_v3_R3_steve	08	11.0	3.30591660273	7520.99998963	234.67633456	254.0	3.55594690703	565115.999671	6155.97424844	43.0	4.32799258214	564229.998485	1970.37648942	692	2122	137	135	157	163	148	1411	0
DLR00017291	15	5	YJR118C	37.5	SD/MSG -ARG -HIS -LYS -URA +Canavanine +G418 +Thialysine	yku70_v3_R3_steve	08	11.0	0.5	1151.99997726	195.531576799	254.0	12.0	28580.4076751	650.336117222	43.0	0.769974213834	5338.99999915	1008.1653264	830	2125	137	135	113	130	128	9	0
DLR00017291	15	6	YKL132C	37.5	SD/MSG -ARG -HIS -LYS -URA +Canavanine +G418 +Thialysine	yku70_v3_R3_steve	08	11.0	3.41757897176	7489.99996065	267.91705855	254.0	3.61425531488	522737.999571	5973.34138233	43.0	4.39316209011	521722.997761	1741.00877392	964	2123	137	135	150	158	143	1113	0
DLR00017291	15	7	YKL072W	37.5	SD/MSG -ARG -HIS -LYS -URA +Canavanine +G418 +Thialysine	yku70_v3_R3_steve	08	11.0	3.47059811944	6943.99994452	273.210869424	254.0	3.67166530637	485646.999644	6102.70367301	43.0	4.45189320277	485897.997583	2366.21062153	1101	2129	137	135	151	159	144	1196	11
DLR00017291	15	8	YKR066C	37.5	SD/MSG -ARG -HIS -LYS -URA +Canavanine +G418 +Thialysine	yku70_v3_R3_steve	08	11.0	3.24749547979	5690.99996507	161.722810137	254.0	3.51287704578	384143.999602	5582.37168519	43.0	4.27945622024	384395.99746	1295.60896614	1234	2124	137	135	147	157	142	1489	0
DLR00017291	15	9	YKR053C	37.5	SD/MSG -ARG -HIS -LYS -URA +Canavanine +G418 +Thialysine	yku70_v3_R3_steve	08	11.0	3.69789508607	8343.99996523	292.454364666	254.0	3.82432921378	603275.999763	6048.26891517	43.0	4.63172583617	603561.997634	2256.42884783	1372	2129	137	135	151	160	143	1202	0
DLR00017291	15	10	YJR117W	37.5	SD/MSG -ARG -HIS -LYS -URA +Canavanine +G418 +Thialysine	yku70_v3_R3_steve	08	11.0	3.02829195715	2544.68546782	230.588288433	254.0	3.04153880517	144835.999978	6920.73935051	43.0	3.57563854321	137294.232568	1491.32877235	1511	2125	137	135	127	139	130	1072	0
DLR00017291	15	11	YKL020C	37.5	SD/MSG -ARG -HIS -LYS -URA +Canavanine +G418 +Thialysine	yku70_v3_R3_steve	08	11.0	3.74323716792	7311.66572741	241.88413343	254.0	3.92640294917	569580.999997	6217.97459224	43.0	4.74301488526	567084.998303	1791.78478441	1650	2128	137	135	154	162	144	1176	0
DLR00017291	15	12	YKL055C	37.5	SD/MSG -ARG -HIS -LYS -URA +Canavanine +G418 +Thialysine	yku70_v3_R3_steve	08	11.0	0.5	1251.9999801	231.573418893	254.0	10.9828047473	29887.2235703	331.058612431	43.0	0.542858353638	5559.9999982	1033.45603183	1773	2120	137	135	102	119	118	12	0
DLR00017291	15	13	YKL207W	37.5	SD/MSG -ARG -HIS -LYS -URA +Canavanine +G418 +Thialysine	yku70_v3_R3_steve	08	11.0	3.65441873727	6479.99995539	262.7124637	254.0	3.7936756981	446380.999992	6178.81789512	43.0	4.59412371312	449676.998282	1784.29360368	1919	2131	137	135	145	154	138	1513	4
DLR00017291	15	14	YKL046C	37.5	SD/MSG -ARG -HIS -LYS -URA +Canavanine +G418 +Thialysine	yku70_v3_R3_steve	08	11.0	3.26668266945	4038.78862528	286.924015639	254.0	3.42818055303	265692.999926	6433.11639793	43.0	4.14234501968	265292.998444	1527.9939542	2063	2118	137	135	139	149	135	1672	0
DLR00017291	15	15	YKL162C	37.5	SD/MSG -ARG -HIS -LYS -URA +Canavanine +G418 +Thialysine	yku70_v3_R3_steve	08	11.0	3.86103490241	8024.09427038	267.167183705	254.0	3.98112806158	638625.999983	6138.71725409	43.0	4.80262377723	639157.99843	3023.1493605	2199	2119	137	135	153	160	143	1349	0
DLR00017291	15	16	YKL139W	37.5	SD/MSG -ARG -HIS -LYS -URA +Canavanine +G418 +Thialysine	yku70_v3_R3_steve	08	11.0	0.50493340874	1438.99999773	269.709090138	254.0	10.0098747177	30044.9200314	676.56616904	43.0	0.520440268956	6263.99999974	1167.88753705	2323	2106	137	135	-1	-1	-1	0	0
DLR00017291	15	17	YKL137W	37.5	SD/MSG -ARG -HIS -LYS -URA +Canavanine +G418 +Thialysine	yku70_v3_R3_steve	08	11.0	3.63485463115	5573.15807548	268.667572629	254.0	3.61678177311	375117.999822	6017.23709594	43.0	4.37444455916	374095.997959	2814.06815656	2473	2119	137	135	140	150	136	1150	0
DLR00017291	15	18	YKR050W	37.5	SD/MSG -ARG -HIS -LYS -URA +Canavanine +G418 +Thialysine	yku70_v3_R3_steve	08	11.0	3.60108009841	7544.09203135	234.294835796	254.0	3.83627994321	562242.99999	5889.12423068	43.0	4.63892457458	562469.998284	1345.09562463	2607	2118	137	135	151	159	143	1255	0
DLR00017291	15	19	YKR009C	37.5	SD/MSG -ARG -HIS -LYS -URA +Canavanine +G418 +Thialysine	yku70_v3_R3_steve	08	11.0	0.597476397168	1454.99999469	347.726724959	254.0	9.78587103921	32661.1972204	85.6790388256	43.0	0.717159453182	9965.99999948	2375.05932841	2734	2106	137	135	-1	-1	-1	0	0
DLR00017291	15	20	YKL070W	37.5	SD/MSG -ARG -HIS -LYS -URA +Canavanine +G418 +Thialysine	yku70_v3_R3_steve	08	11.0	3.54631125936	6963.00005593	265.196499087	254.0	3.81487950466	511606.999988	5941.8600742	43.0	4.61175618662	509799.998285	1326.85518989	2874	2111	137	135	149	157	141	1118	0
DLR00017291	15	21	YKL123W	37.5	SD/MSG -ARG -HIS -LYS -URA +Canavanine +G418 +Thialysine	yku70_v3_R3_steve	08	11.0	4.23306339327	9541.73239119	387.934289175	254.0	4.33082454256	747595.0005	6684.62030199	43.0	5.28842481902	744883.99992	3512.51622304	3018	2116	137	135	154	160	145	759	18
DLR00017291	15	22	YJR111C	37.5	SD/MSG -ARG -HIS -LYS -URA +Canavanine +G418 +Thialysine	yku70_v3_R3_steve	08	11.0	3.70746831056	7117.00011281	315.374748278	254.0	3.99091243334	514596.000042	6844.90215224	43.0	4.8317610613	513618.999762	2067.38567212	3146	2116	137	135	144	152	139	1062	0
DLR00017291	15	23	YKL166C	37.5	SD/MSG -ARG -HIS -LYS -URA +Canavanine +G418 +Thialysine	yku70_v3_R3_steve	08	11.0	3.6482239905	5581.99995423	502.569352087	254.0	3.86630408013	405424.000007	7061.18892065	43.0	4.65722850424	399860.999539	2708.01596704	3280	2104	137	135	139	147	134	761	0
DLR00017291	15	24	YOR202W	37.5	SD/MSG -ARG -HIS -LYS -URA +Canavanine +G418 +Thialysine	yku70_v3_R3_steve	08	11.0	3.78152348273	8771.99982509	486.217999929	254.0	3.95296334291	705550.999658	8030.94634519	43.0	4.73891066689	699459.997446	4227.15655418	3418	2113	137	135	140	145	130	486	0
DLR00017291	16	1	YOR202W	37.5	SD/MSG -ARG -HIS -LYS -URA +Canavanine +G418 +Thialysine	yku70_v3_R3_steve	08	11.0	2.96919540629	8242.0000019	476.806528614	254.0	3.1383961974	458333.000402	9448.54084704	43.0	3.84579137796	446163.000353	4461.47744986	267	2259	137	135	146	152	138	100	12
DLR00017291	16	2	YOR202W	37.5	SD/MSG -ARG -HIS -LYS -URA +Canavanine +G418 +Thialysine	yku70_v3_R3_steve	08	11.0	3.30716308017	9936.32826496	341.766721203	254.0	3.37503009821	739015.997796	23870.0335037	43.0	4.14069031372	733462.99584	24436.3266111	419	2273	137	135	157	162	147	506	29
DLR00017291	16	3	YOR202W	37.5	SD/MSG -ARG -HIS -LYS -URA +Canavanine +G418 +Thialysine	yku70_v3_R3_steve	08	11.0	2.80238968286	4148.9999944	193.614043646	254.0	2.9818481366	224680.000114	7427.5591487	43.0	3.59320038879	209311.000427	1503.21126093	548	2249	137	135	146	153	142	199	16
DLR00017291	16	4	YOR202W	37.5	SD/MSG -ARG -HIS -LYS -URA +Canavanine +G418 +Thialysine	yku70_v3_R3_steve	08	11.0	3.29847804616	6586.59276047	167.908753814	254.0	3.3975348896	384544.999704	6588.60661513	43.0	4.11396452189	372347.9987	2285.76247486	679	2252	137	135	154	161	148	238	27
DLR00017291	16	5	YOR202W	37.5	SD/MSG -ARG -HIS -LYS -URA +Canavanine +G418 +Thialysine	yku70_v3_R3_steve	08	11.0	2.96124490701	5485.99996965	150.067966086	254.0	3.24354491377	311220.999778	6119.63348058	43.0	3.95435371109	300700.99897	1605.59886959	817	2243	137	135	150	157	145	446	6
DLR00017291	16	6	YOR202W	37.5	SD/MSG -ARG -HIS -LYS -URA +Canavanine +G418 +Thialysine	yku70_v3_R3_steve	08	11.0	4.31535685729	7238.1829033	184.975506791	254.0	3.67649790024	454676.999322	6914.27564403	43.0	4.42876353372	446084.997543	5429.3855129	953	2255	137	135	152	160	146	448	0
DLR00017291	16	7	YOR202W	37.5	SD/MSG -ARG -HIS -LYS -URA +Canavanine +G418 +Thialysine	yku70_v3_R3_steve	08	11.0	3.71671467802	4575.8744954	226.832879085	254.0	3.23910465112	273343.999929	7152.32370447	43.0	3.93614741278	271394.99954	2928.44964552	1103	2257	137	135	143	152	141	912	2
DLR00017291	16	8	YOR202W	37.5	SD/MSG -ARG -HIS -LYS -URA +Canavanine +G418 +Thialysine	yku70_v3_R3_steve	08	11.0	3.27828308156	5886.00000962	134.2107236	254.0	3.48595306349	355919.999794	5625.46754194	43.0	4.232836794	349301.997942	777.319325805	1236	2263	137	135	149	158	145	535	2
DLR00017291	16	9	YOR202W	37.5	SD/MSG -ARG -HIS -LYS -URA +Canavanine +G418 +Thialysine	yku70_v3_R3_steve	08	11.0	3.79664365514	5337.3185695	199.839588556	254.0	3.44124176017	322751.99962	6232.9249053	43.0	4.17506562064	321304.997914	2729.22298608	1369	2259	137	135	144	154	142	873	3
DLR00017291	16	10	YOR202W	37.5	SD/MSG -ARG -HIS -LYS -URA +Canavanine +G418 +Thialysine	yku70_v3_R3_steve	08	11.0	3.84476676421	6542.43986974	189.991727732	254.0	3.65674264749	423860.999697	5690.60078729	43.0	4.42418828113	419533.997622	2593.09964428	1506	2262	137	135	148	156	142	670	2
DLR00017291	16	11	YOR202W	37.5	SD/MSG -ARG -HIS -LYS -URA +Canavanine +G418 +Thialysine	yku70_v3_R3_steve	08	11.0	3.64085233752	6248.95516238	174.978722493	254.0	3.60023744131	392105.99974	5772.36464395	43.0	4.37033142722	392048.997614	1581.81611385	1644	2257	137	135	145	154	140	1027	0
DLR00017291	16	12	YOR202W	37.5	SD/MSG -ARG -HIS -LYS -URA +Canavanine +G418 +Thialysine	yku70_v3_R3_steve	08	11.0	3.72573521999	7602.97339437	125.196226415	254.0	3.84747442865	508284.999935	5438.15646204	43.0	4.65525579235	506599.997882	2047.19278307	1780	2258	137	135	151	159	144	874	6
DLR00017291	16	13	YOR202W	37.5	SD/MSG -ARG -HIS -LYS -URA +Canavanine +G418 +Thialysine	yku70_v3_R3_steve	08	11.0	3.53152121396	6505.52980217	209.856798165	254.0	3.61951602029	391572.999741	6028.99819552	43.0	4.39837093204	395300.997435	1668.17094306	1918	2259	137	135	142	151	138	1249	8
DLR00017291	16	14	YOR202W	37.5	SD/MSG -ARG -HIS -LYS -URA +Canavanine +G418 +Thialysine	yku70_v3_R3_steve	08	11.0	3.81581011511	8207.56414942	201.645382728	254.0	3.91994140195	555177.000004	6208.53678621	43.0	4.73963084469	555315.998797	1224.47104985	2054	2258	137	135	147	155	140	876	0
DLR00017291	16	15	YOR202W	37.5	SD/MSG -ARG -HIS -LYS -URA +Canavanine +G418 +Thialysine	yku70_v3_R3_steve	08	11.0	3.66899403883	7252.9999269	395.908418106	254.0	3.7647690819	473093.999936	6562.00124881	43.0	4.563346071	476683.99823	2229.41167152	2195	2257	137	135	144	153	139	1245	0
DLR00017291	16	16	YOR202W	37.5	SD/MSG -ARG -HIS -LYS -URA +Canavanine +G418 +Thialysine	yku70_v3_R3_steve	08	11.0	3.87182545474	8269.99997741	375.320305977	254.0	3.97148802174	596781.000008	6732.1343534	43.0	4.79066233602	593732.999114	1993.44605538	2331	2254	137	135	149	157	141	649	0
DLR00017291	16	17	YOR202W	37.5	SD/MSG -ARG -HIS -LYS -URA +Canavanine +G418 +Thialysine	yku70_v3_R3_steve	08	11.0	3.47526987077	6494.00000432	367.57391742	254.0	3.6698745055	412767.999964	6277.70291986	43.0	4.45391953329	416773.998513	1872.46831879	2464	2252	137	135	141	151	138	1324	5
DLR00017291	16	18	YOR202W	37.5	SD/MSG -ARG -HIS -LYS -URA +Canavanine +G418 +Thialysine	yku70_v3_R3_steve	08	11.0	3.99226669537	8516.41061319	418.196013462	254.0	4.03459284433	606222.000052	6785.24692156	43.0	4.87757923132	604168.999572	2792.47141054	2599	2250	137	135	147	155	140	691	12
DLR00017291	16	19	YOR202W	37.5	SD/MSG -ARG -HIS -LYS -URA +Canavanine +G418 +Thialysine	yku70_v3_R3_steve	08	11.0	3.78502080354	8311.99733688	291.697921686	254.0	3.92216658827	558287.000006	6217.3751544	43.0	4.74791034915	560142.99879	1904.00089726	2742	2249	137	135	144	153	139	872	1
DLR00017291	16	20	YOR202W	37.5	SD/MSG -ARG -HIS -LYS -URA +Canavanine +G418 +Thialysine	yku70_v3_R3_steve	08	11.0	4.18023371149	9086.28088688	373.244327404	254.0	4.16799753337	636660.000249	6610.7075346	43.0	5.06443031835	632040.99978	2791.75136062	2871	2241	137	135	147	154	140	562	0
DLR00017291	16	21	YOR202W	37.5	SD/MSG -ARG -HIS -LYS -URA +Canavanine +G418 +Thialysine	yku70_v3_R3_steve	08	11.0	4.03558812604	8900.99998867	648.794618032	254.0	4.08772417811	531783.000123	8697.4046898	43.0	4.98790876573	537160.999848	5305.96754544	3016	2250	137	135	140	149	138	654	22
DLR00017291	16	22	YOR202W	37.5	SD/MSG -ARG -HIS -LYS -URA +Canavanine +G418 +Thialysine	yku70_v3_R3_steve	08	11.0	4.08559604513	7979.51795264	321.968728291	254.0	4.1153879992	529954.00022	6554.30317633	43.0	5.01986086348	528959.999683	2814.18714566	3145	2252	137	135	141	149	138	470	0
DLR00017291	16	23	YOR202W	37.5	SD/MSG -ARG -HIS -LYS -URA +Canavanine +G418 +Thialysine	yku70_v3_R3_steve	08	11.0	3.91710834895	9326.00004652	379.413263732	254.0	4.08567252507	615742.000044	6797.27218697	43.0	4.94428778397	619547.999679	3062.74638152	3283	2237	137	135	139	146	134	514	0
DLR00017291	16	24	YOR202W	37.5	SD/MSG -ARG -HIS -LYS -URA +Canavanine +G418 +Thialysine	yku70_v3_R3_steve	08	11.0	4.42560549708	10582.0987786	890.052481952	254.0	4.22606448831	818497.000003	9163.37176594	43.0	5.08624977117	813526.999712	8216.00751569	3418	2248	137	135	144	149	134	258	0
DLR00017292	1	1	YOR202W	30	SD/MSG -ARG -HIS -LYS -URA +Canavanine +G418 +Thialysine	yku70_v3_R3_steve	08	11.0	5.07509345164	8876.27902251	173.588947322	254.0	5.43391977406	623289.998087	3810.5438673	43.0	6.54350589745	617369.996478	1910.81143303	263	208	137	135	147	150	131	545	38
DLR00017292	1	2	YOR202W	30	SD/MSG -ARG -HIS -LYS -URA +Canavanine +G418 +Thialysine	yku70_v3_R3_steve	08	11.0	4.85627722959	8722.49403834	109.320375454	254.0	5.22803613886	589319.996918	4734.93373725	43.0	6.32781548817	579351.995327	3148.38856378	399	218	137	135	141	146	132	164	0
DLR00017292	1	3	YOR202W	30	SD/MSG -ARG -HIS -LYS -URA +Canavanine +G418 +Thialysine	yku70_v3_R3_steve	08	11.0	5.44258875119	9054.46098648	143.014859413	254.0	5.68573559917	638984.997764	3872.31544642	43.0	6.79699840023	629718.994716	1760.53649068	545	214	137	135	151	155	138	270	0
DLR00017292	1	4	YOR202W	30	SD/MSG -ARG -HIS -LYS -URA +Canavanine +G418 +Thialysine	yku70_v3_R3_steve	08	11.0	5.18982290394	9373.17154957	112.571713789	254.0	5.55126908716	624159.997337	4041.10506088	43.0	6.68088679277	611246.887024	1470.02299434	671	214	137	135	150	155	139	434	0
DLR00017292	1	5	YOR202W	30	SD/MSG -ARG -HIS -LYS -URA +Canavanine +G418 +Thialysine	yku70_v3_R3_steve	08	11.0	5.60070829407	9917.18920364	123.786216087	254.0	5.84441628035	702803.997981	3844.06360569	43.0	6.97764298273	695045.994459	2081.07078854	817	216	137	135	153	158	140	378	0
DLR00017292	1	6	YOR202W	30	SD/MSG -ARG -HIS -LYS -URA +Canavanine +G418 +Thialysine	yku70_v3_R3_steve	08	11.0	5.20359878606	8789.80220689	86.4102621486	254.0	5.52479184403	585008.99675	3829.6051161	43.0	6.63605186289	577401.994322	2386.40738471	947	214	137	135	150	156	139	524	0
DLR00017292	1	7	YOR202W	30	SD/MSG -ARG -HIS -LYS -URA +Canavanine +G418 +Thialysine	yku70_v3_R3_steve	08	11.0	6.75588904783	9584.94253682	166.276573927	254.0	5.9966000243	684879.998318	3017.46870951	43.0	7.13137599112	677434.995339	5056.08460982	1091	213	137	135	154	159	140	460	0
DLR00017292	1	8	YOR202W	30	SD/MSG -ARG -HIS -LYS -URA +Canavanine +G418 +Thialysine	yku70_v3_R3_steve	08	11.0	5.40687572308	8659.43070902	92.4019295666	254.0	5.65248403728	586227.998302	3171.66529924	43.0	6.77498223238	574987.941741	712.574142221	1218	212	137	135	151	157	139	482	0
DLR00017292	1	9	YOR202W	30	SD/MSG -ARG -HIS -LYS -URA +Canavanine +G418 +Thialysine	yku70_v3_R3_steve	08	11.0	6.51217745541	9472.07159746	144.80148371	254.0	6.02275994635	677741.999019	2431.60257174	43.0	7.16401637014	670614.996042	4301.87940994	1364	214	137	135	153	159	140	471	0
DLR00017292	1	10	YOR202W	30	SD/MSG -ARG -HIS -LYS -URA +Canavanine +G418 +Thialysine	yku70_v3_R3_steve	08	11.0	6.40172817143	8783.37044305	171.55157981	254.0	5.79000129378	612386.997557	2933.71811505	43.0	6.9107884764	605238.994714	3957.72671843	1492	210	137	135	151	157	138	547	0
DLR00017292	1	11	YOR202W	30	SD/MSG -ARG -HIS -LYS -URA +Canavanine +G418 +Thialysine	yku70_v3_R3_steve	08	11.0	6.36426532602	10405.8132294	89.215815484	254.0	6.0382272766	733303.999391	2564.69586045	43.0	7.19763620734	727777.99595	2238.44945444	1637	210	137	135	152	158	138	509	0
DLR00017292	1	12	YOR202W	30	SD/MSG -ARG -HIS -LYS -URA +Canavanine +G418 +Thialysine	yku70_v3_R3_steve	08	11.0	5.75987650458	8821.05107034	96.8779316186	254.0	5.78491110252	622893.998818	3162.72743757	43.0	6.91711976565	615220.995745	1170.99158676	1766	209	137	135	151	157	139	599	0
DLR00017292	1	13	YOR202W	30	SD/MSG -ARG -HIS -LYS -URA +Canavanine +G418 +Thialysine	yku70_v3_R3_steve	08	11.0	5.89361496023	9322.79558783	109.549402444	254.0	5.9254146236	673845.998907	3273.9821052	43.0	7.06418619964	666870.995242	1742.44520124	1913	207	137	135	153	159	140	627	0
DLR00017292	1	14	YOR202W	30	SD/MSG -ARG -HIS -LYS -URA +Canavanine +G418 +Thialysine	yku70_v3_R3_steve	08	11.0	6.16025255203	10501.3964085	194.413427985	254.0	6.05639453475	754268.999461	3966.99805606	43.0	7.22097115417	750022.995637	1888.63126407	2044	211	137	135	151	157	138	723	0
DLR00017292	1	15	YOR202W	30	SD/MSG -ARG -HIS -LYS -URA +Canavanine +G418 +Thialysine	yku70_v3_R3_steve	08	11.0	6.03264407637	10176.907159	132.563322169	254.0	6.01324869802	720058.99954	3404.35716928	43.0	7.17291428024	716519.995979	1476.72689565	2185	209	137	135	150	157	138	798	0
DLR00017292	1	16	YOR202W	30	SD/MSG -ARG -HIS -LYS -URA +Canavanine +G418 +Thialysine	yku70_v3_R3_steve	08	11.0	6.26267523426	10575.7376585	274.965604549	254.0	6.06852715645	757618.999229	4132.15418576	43.0	7.23776551771	753879.995366	2700.28664437	2313	210	137	135	150	157	139	759	0
DLR00017292	1	17	YOR202W	30	SD/MSG -ARG -HIS -LYS -URA +Canavanine +G418 +Thialysine	yku70_v3_R3_steve	08	11.0	6.26188230421	10258.1604376	238.878660814	254.0	6.06478520786	733593.999404	4415.0905827	43.0	7.23160661942	729178.995193	2698.02059143	2460	210	137	135	151	157	139	755	0
DLR00017292	1	18	YOR202W	30	SD/MSG -ARG -HIS -LYS -URA +Canavanine +G418 +Thialysine	yku70_v3_R3_steve	08	11.0	5.88587911271	10055.5955478	209.928983596	254.0	5.92526144267	690804.998888	4734.35272355	43.0	7.08285755532	686636.994824	2297.98491114	2593	212	137	135	147	154	138	710	0
DLR00017292	1	19	YOR202W	30	SD/MSG -ARG -HIS -LYS -URA +Canavanine +G418 +Thialysine	yku70_v3_R3_steve	08	11.0	6.20481450619	10237.7112408	153.118991888	254.0	6.07512434692	724780.999546	4073.50929253	43.0	7.28442843809	713057.111837	1820.19530896	2731	207	137	135	148	154	138	644	0
DLR00017292	1	20	YOR202W	30	SD/MSG -ARG -HIS -LYS -URA +Canavanine +G418 +Thialysine	yku70_v3_R3_steve	08	11.0	6.06124789442	10503.1554537	156.626641979	254.0	6.04287423955	738015.999251	4275.47500952	43.0	7.21182498109	735599.995117	2456.64916194	2859	208	137	135	147	153	137	737	0
DLR00017292	1	21	YOR202W	30	SD/MSG -ARG -HIS -LYS -URA +Canavanine +G418 +Thialysine	yku70_v3_R3_steve	08	11.0	6.44666800177	9945.65467175	242.792731553	254.0	6.1483271312	731188.552768	3876.69859036	43.0	7.30631404556	731356.995807	3983.67911411	3001	209	137	135	147	152	136	452	0
DLR00017292	1	22	YOR202W	30	SD/MSG -ARG -HIS -LYS -URA +Canavanine +G418 +Thialysine	yku70_v3_R3_steve	08	11.0	6.288216917	10511.7016026	248.516101339	254.0	6.06694126341	761359.998785	4555.78684617	43.0	7.23157908423	754799.994757	4118.03306773	3137	205	137	135	143	149	133	281	0
DLR00017292	1	23	YOR202W	30	SD/MSG -ARG -HIS -LYS -URA +Canavanine +G418 +Thialysine	yku70_v3_R3_steve	08	11.0	6.28039522253	11050.7633203	226.681095349	254.0	6.04034297177	819376.997938	3662.44072587	43.0	7.1857281747	815425.99454	4130.87366989	3279	208	137	135	141	146	130	191	5
DLR00017292	1	24	YOR202W	30	SD/MSG -ARG -HIS -LYS -URA +Canavanine +G418 +Thialysine	yku70_v3_R3_steve	08	11.0	5.64511648658	10708.9114802	195.206402864	254.0	5.62005174573	744468.941722	4164.27721888	43.0	6.71805967844	746729.994753	3944.47956549	3409	207	137	135	137	142	126	123	11
DLR00017292	2	1	YOR202W	30	SD/MSG -ARG -HIS -LYS -URA +Canavanine +G418 +Thialysine	yku70_v3_R3_steve	08	11.0	5.37408476913	11324.6406236	195.964218508	254.0	5.6417223019	878887.994709	7273.88738545	43.0	6.76839986562	875321.992915	7079.97075669	271	354	137	135	144	148	130	346	0
DLR00017292	2	2	YKR078W	30	SD/MSG -ARG -HIS -LYS -URA +Canavanine +G418 +Thialysine	yku70_v3_R3_steve	08	11.0	5.41170069283	9480.35793466	151.168070768	254.0	5.74283150418	748515.996439	5297.69598361	43.0	6.87945092268	745535.993347	3860.61771926	404	354	137	135	146	151	132	869	0
DLR00017292	2	3	YJR107W	30	SD/MSG -ARG -HIS -LYS -URA +Canavanine +G418 +Thialysine	yku70_v3_R3_steve	08	11.0	5.31766534608	9531.5393513	115.079298165	254.0	5.66558984984	700490.996647	5179.13654435	43.0	6.80463789185	699258.993806	3746.62184227	538	353	137	135	146	151	133	1090	0
DLR00017292	2	4	YKR010C	30	SD/MSG -ARG -HIS -LYS -URA +Canavanine +G418 +Thialysine	yku70_v3_R3_steve	08	11.0	5.23385850542	8660.82056826	102.237277001	254.0	5.54174285006	610139.996435	4495.27109158	43.0	6.67606873306	610554.993765	3435.19096716	675	351	137	135	146	151	135	1414	0
DLR00017292	2	5	YKL175W	30	SD/MSG -ARG -HIS -LYS -URA +Canavanine +G418 +Thialysine	yku70_v3_R3_steve	08	11.0	5.5966688039	10489.770996	94.2723384098	254.0	5.86561349305	779852.99695	4827.97067315	43.0	7.02520759954	782809.993472	3752.95736896	812	353	137	135	151	157	138	1425	0
DLR00017292	2	6	YLL026W	30	SD/MSG -ARG -HIS -LYS -URA +Canavanine +G418 +Thialysine	yku70_v3_R3_steve	08	11.0	5.48858262754	9703.95687131	79.904418141	254.0	5.84862046943	708093.997955	4704.99227245	43.0	7.00882756383	709618.994287	3173.88086256	946	351	137	135	150	156	138	1344	0
DLR00017292	2	7	YKR087C	30	SD/MSG -ARG -HIS -LYS -URA +Canavanine +G418 +Thialysine	yku70_v3_R3_steve	08	11.0	5.65345469948	10345.2703827	118.161140804	254.0	5.86823093607	749399.99733	4813.58917596	43.0	7.02593169368	751799.993732	3527.16234546	1083	350	137	135	150	157	138	1365	0
DLR00017292	2	8	YKR090W	30	SD/MSG -ARG -HIS -LYS -URA +Canavanine +G418 +Thialysine	yku70_v3_R3_steve	08	11.0	5.78555328038	10048.9324607	101.960128066	254.0	5.98900647246	735916.9991	4878.12173594	43.0	7.16196714905	735571.995019	2524.61852141	1219	349	137	135	150	157	137	1168	6
DLR00017292	2	9	YKR027W	30	SD/MSG -ARG -HIS -LYS -URA +Canavanine +G418 +Thialysine	yku70_v3_R3_steve	08	11.0	5.43555041311	9419.52878106	77.3507659999	254.0	5.76639611445	663127.997706	4681.00628278	43.0	6.91844857692	666192.994164	3453.38628791	1356	349	137	135	147	154	135	1569	0
DLR00017292	2	10	YKR065C	30	SD/MSG -ARG -HIS -LYS -URA +Canavanine +G418 +Thialysine	yku70_v3_R3_steve	08	11.0	5.64013866934	9986.74891602	79.8887491774	254.0	5.82375266439	692596.997343	5230.25698256	43.0	7.02671779396	680589.573936	2946.99477926	1494	348	137	135	145	152	134	1262	0
DLR00017292	2	11	YLL012W	30	SD/MSG -ARG -HIS -LYS -URA +Canavanine +G418 +Thialysine	yku70_v3_R3_steve	08	11.0	5.60463805652	9263.75091063	63.7349760458	254.0	5.85953763273	664666.998675	4408.54643691	43.0	7.02026881232	662600.994852	2745.27280879	1634	348	137	135	147	154	134	1129	0
DLR00017292	2	12	YJR134C	30	SD/MSG -ARG -HIS -LYS -URA +Canavanine +G418 +Thialysine	yku70_v3_R3_steve	08	11.0	6.04054883395	10485.2454225	110.587212007	254.0	6.10774697788	776982.999582	5143.78516417	43.0	7.29882830331	775873.995306	2569.03304515	1768	349	137	135	150	156	136	1058	0
DLR00017292	2	13	YKL157W	30	SD/MSG -ARG -HIS -LYS -URA +Canavanine +G418 +Thialysine	yku70_v3_R3_steve	08	11.0	5.63703675575	9638.82411605	94.8180022238	254.0	5.83984093988	675798.997802	5184.5561877	43.0	7.03874545732	665926.928269	2360.84307567	1905	348	137	135	146	153	134	1401	0
DLR00017292	2	14	YKR029C	30	SD/MSG -ARG -HIS -LYS -URA +Canavanine +G418 +Thialysine	yku70_v3_R3_steve	08	11.0	6.12294775032	10769.8289656	105.95670935	254.0	6.12263781258	812965.998659	6193.41552899	43.0	7.31473485242	812320.994123	5362.75599535	2045	349	137	135	151	157	136	1085	0
DLR00017292	2	15	YKR099W	30	SD/MSG -ARG -HIS -LYS -URA +Canavanine +G418 +Thialysine	yku70_v3_R3_steve	08	11.0	5.07417567494	8187.90582797	64.5135247639	254.0	5.24814343135	492857.995906	4212.5671655	43.0	6.37668564035	497164.994094	3816.19855066	2179	346	137	135	136	145	129	1477	0
DLR00017292	2	16	YLL042C	30	SD/MSG -ARG -HIS -LYS -URA +Canavanine +G418 +Thialysine	yku70_v3_R3_steve	08	11.0	5.88006892254	10597.8900834	104.50078014	254.0	6.0402809081	744510.99932	5470.34114256	43.0	7.26208050786	734979.38024	2073.96902009	2311	345	137	135	147	155	136	1061	0
DLR00017292	2	17	YKL167C	30	SD/MSG -ARG -HIS -LYS -URA +Canavanine +G418 +Thialysine	yku70_v3_R3_steve	08	11.0	5.32957554335	7755.32688154	100.419694233	254.0	5.65034800748	439361.999796	4432.22528302	43.0	6.78859816017	442416.996968	2943.76254721	2449	344	137	135	134	143	129	1267	0
DLR00017292	2	18	YKR032W	30	SD/MSG -ARG -HIS -LYS -URA +Canavanine +G418 +Thialysine	yku70_v3_R3_steve	08	11.0	6.32562029195	11068.6530404	142.341471718	254.0	6.19993677433	789280.999799	5500.13602297	43.0	7.42284386731	787844.995832	3944.31552295	2586	343	137	135	148	155	136	936	0
DLR00017292	2	19	YKL096W	30	SD/MSG -ARG -HIS -LYS -URA +Canavanine +G418 +Thialysine	yku70_v3_R3_steve	08	11.0	5.7460490499	9664.0077668	96.1598443999	254.0	5.89438705567	650216.998749	5080.08377325	43.0	7.11562451265	640560.520291	2099.25470665	2724	339	137	135	144	151	135	1319	0
DLR00017292	2	20	YLL039C	30	SD/MSG -ARG -HIS -LYS -URA +Canavanine +G418 +Thialysine	yku70_v3_R3_steve	08	11.0	5.87695515373	9809.70471305	107.105131827	254.0	5.95147573764	687815.998297	4858.23875648	43.0	7.12909021497	687839.993898	4010.14116413	2859	340	137	135	146	153	137	1201	4
DLR00017292	2	21	YKR005C	30	SD/MSG -ARG -HIS -LYS -URA +Canavanine +G418 +Thialysine	yku70_v3_R3_steve	08	11.0	5.99484504615	10493.355226	115.894415932	254.0	6.0237482241	733399.998815	5154.4386363	43.0	7.20448472511	734585.994205	3867.71955113	3000	343	137	135	144	151	134	1048	0
DLR00017292	2	22	YJR140C	30	SD/MSG -ARG -HIS -LYS -URA +Canavanine +G418 +Thialysine	yku70_v3_R3_steve	08	11.0	6.48972322269	11374.2935718	212.022079625	254.0	6.22589709654	838247.999184	5457.78861566	43.0	7.42550040614	837320.995151	6324.15601344	3134	343	137	135	145	150	133	783	4
DLR00017292	2	23	YKR024C	30	SD/MSG -ARG -HIS -LYS -URA +Canavanine +G418 +Thialysine	yku70_v3_R3_steve	08	11.0	5.24166809995	8167.22222626	181.26603201	254.0	5.42374887134	532718.997205	4512.90371679	43.0	6.5421868715	534339.994474	2655.0645352	3270	339	137	135	131	138	124	861	0
DLR00017292	2	24	YOR202W	30	SD/MSG -ARG -HIS -LYS -URA +Canavanine +G418 +Thialysine	yku70_v3_R3_steve	08	11.0	6.12884405091	12297.2167975	259.259424149	254.0	5.92260931405	995954.994578	6668.26421393	43.0	7.0946786228	972046.945329	5547.46369932	3406	339	137	135	142	146	128	207	0
DLR00017292	3	1	YOR202W	30	SD/MSG -ARG -HIS -LYS -URA +Canavanine +G418 +Thialysine	yku70_v3_R3_steve	08	11.0	5.61966935657	10500.7533897	215.996256824	254.0	5.76571771229	888527.995039	6343.57187507	43.0	6.89269786632	883919.992788	6026.89673507	277	488	137	135	149	153	133	558	2
DLR00017292	3	2	YKL066W	30	SD/MSG -ARG -HIS -LYS -URA +Canavanine +G418 +Thialysine	yku70_v3_R3_steve	08	11.0	5.22710649042	7650.51541722	143.130462373	254.0	5.59939351645	596886.997393	4500.68528643	43.0	6.72318730587	592198.994209	2491.70642799	410	482	137	135	146	151	133	1145	0
DLR00017292	3	3	YKL010C	30	SD/MSG -ARG -HIS -LYS -URA +Canavanine +G418 +Thialysine	yku70_v3_R3_steve	08	11.0	5.84366956169	9276.44353933	130.421958852	254.0	6.07520295763	747711.999488	4667.00913016	43.0	7.25851779996	744364.995156	2541.00305828	545	492	137	135	152	157	137	991	2
DLR00017292	3	4	YJR121W	30	SD/MSG -ARG -HIS -LYS -URA +Canavanine +G418 +Thialysine	yku70_v3_R3_steve	08	11.0	5.31580924592	7940.07291077	87.8257117864	254.0	5.69081088728	571716.997861	4602.24528936	43.0	6.87110924277	563227.52397	2235.40907893	674	487	137	135	148	154	136	1692	8
DLR00017292	3	5	YKR035C	30	SD/MSG -ARG -HIS -LYS -URA +Canavanine +G418 +Thialysine	yku70_v3_R3_steve	08	11.0	5.77861680734	8699.1663727	107.818183432	254.0	6.05490364771	672311.999835	4062.64534411	43.0	7.27521588559	664589.733665	1275.77262616	816	490	137	135	153	158	140	1291	0
DLR00017292	3	6	YKL115C	30	SD/MSG -ARG -HIS -LYS -URA +Canavanine +G418 +Thialysine	yku70_v3_R3_steve	08	11.0	4.40374118159	5137.09520057	77.7774026676	254.0	4.97913250952	370605.995889	5286.59102166	43.0	6.03873363689	365790.994899	5149.5136616	948	490	137	135	147	153	137	1484	0
DLR00017292	3	7	YKL096W-A	30	SD/MSG -ARG -HIS -LYS -URA +Canavanine +G418 +Thialysine	yku70_v3_R3_steve	08	11.0	5.70193729717	9158.70945899	78.2841914224	254.0	5.95387888087	692199.998654	4950.48949145	43.0	7.1294951962	690225.994382	3673.10657384	1091	486	137	135	153	158	138	1164	0
DLR00017292	3	8	YKL206C	30	SD/MSG -ARG -HIS -LYS -URA +Canavanine +G418 +Thialysine	yku70_v3_R3_steve	08	11.0	5.55653504927	9179.98491999	82.8781966014	254.0	5.91071195597	663902.99895	4888.62807708	43.0	7.11858168972	655669.040189	2178.35206468	1220	486	137	135	150	156	136	1369	0
DLR00017292	3	9	YJR149W	30	SD/MSG -ARG -HIS -LYS -URA +Canavanine +G418 +Thialysine	yku70_v3_R3_steve	08	11.0	5.92229589734	9108.85136732	85.655666798	254.0	6.10679063805	693729.999964	4868.34186773	43.0	7.30717098036	691799.996119	2736.8786459	1363	488	137	135	153	158	137	1127	0
DLR00017292	3	10	YKL110C	30	SD/MSG -ARG -HIS -LYS -URA +Canavanine +G418 +Thialysine	yku70_v3_R3_steve	08	11.0	5.73311293825	10043.2590112	98.6630920992	254.0	5.82377981913	651741.997963	6440.7042767	43.0	6.98699962868	654660.994011	5441.74183248	1492	489	137	135	142	148	129	1217	0
DLR00017292	3	11	YKL201C	30	SD/MSG -ARG -HIS -LYS -URA +Canavanine +G418 +Thialysine	yku70_v3_R3_steve	08	11.0	6.09949767235	9592.37190199	112.691329839	254.0	6.18083533555	730706.999936	5069.02782397	43.0	7.39775067328	728427.996767	2785.27189616	1637	485	137	135	152	157	135	983	0
DLR00017292	3	12	YKL037W	30	SD/MSG -ARG -HIS -LYS -URA +Canavanine +G418 +Thialysine	yku70_v3_R3_steve	08	11.0	4.73009977587	5554.99735901	49.6377269041	254.0	4.99704759693	333458.996596	3977.14906691	43.0	6.058151961	332896.994545	3294.97398101	1775	486	137	135	134	143	126	1456	0
DLR00017292	3	13	YKR041W	30	SD/MSG -ARG -HIS -LYS -URA +Canavanine +G418 +Thialysine	yku70_v3_R3_steve	08	11.0	6.01741829246	9919.30828359	83.6330919817	254.0	6.17872533544	761245.999757	6092.40450999	43.0	7.39206533467	759537.995776	5015.83252427	1911	484	137	135	152	158	136	1000	0
DLR00017292	3	14	YKL100C	30	SD/MSG -ARG -HIS -LYS -URA +Canavanine +G418 +Thialysine	yku70_v3_R3_steve	08	11.0	5.76930469553	8911.011611	93.3836829462	254.0	5.98428118287	648608.999394	5301.65264161	43.0	7.16821354456	648996.995189	3950.59846331	2040	483	137	135	148	154	134	1329	0
DLR00017292	3	15	YKL040C	30	SD/MSG -ARG -HIS -LYS -URA +Canavanine +G418 +Thialysine	yku70_v3_R3_steve	08	11.0	6.15077112256	8832.10303866	104.254551318	254.0	6.22793578347	679881.999545	4824.68490184	43.0	7.54768320805	666698.134718	1991.21364747	2183	483	137	135	152	158	137	1139	0
DLR00017292	3	16	YJR124C	30	SD/MSG -ARG -HIS -LYS -URA +Canavanine +G418 +Thialysine	yku70_v3_R3_steve	08	11.0	5.47370951245	8126.6202653	72.7639370792	254.0	5.74209445199	549856.998496	4780.27648842	43.0	6.94246056382	541046.113422	2535.92105619	2313	480	137	135	144	151	133	1532	0
DLR00017292	3	17	YLL032C	30	SD/MSG -ARG -HIS -LYS -URA +Canavanine +G418 +Thialysine	yku70_v3_R3_steve	08	11.0	6.07895246336	9789.17311445	103.66316596	254.0	6.12967971953	705689.999982	5514.0313317	43.0	7.34539350076	704862.996221	3576.78844306	2456	482	137	135	150	156	136	1118	10
DLR00017292	3	18	YKL130C	30	SD/MSG -ARG -HIS -LYS -URA +Canavanine +G418 +Thialysine	yku70_v3_R3_steve	08	11.0	5.99219167344	9330.39071446	91.1169035774	254.0	6.08934435128	658127.999958	4492.11896247	43.0	7.3009342445	657600.996377	2616.42063212	2587	478	137	135	148	155	135	1153	0
DLR00017292	3	19	YKL034W	30	SD/MSG -ARG -HIS -LYS -URA +Canavanine +G418 +Thialysine	yku70_v3_R3_steve	08	11.0	6.43208931198	9795.21086054	137.784316505	254.0	6.27248661604	734261.99947	4406.90509506	43.0	7.62236320862	718019.623838	2793.34180199	2732	482	137	135	151	157	137	945	4
DLR00017292	3	20	YLL023C	30	SD/MSG -ARG -HIS -LYS -URA +Canavanine +G418 +Thialysine	yku70_v3_R3_steve	08	11.0	6.03559879623	10082.7206262	95.7468975463	254.0	6.04979832518	702325.999365	5371.8648982	43.0	7.25467193323	700768.995096	3699.28907839	2860	480	137	135	146	153	135	1003	0
DLR00017292	3	21	YKL129C	30	SD/MSG -ARG -HIS -LYS -URA +Canavanine +G418 +Thialysine	yku70_v3_R3_steve	08	11.0	5.72691151164	9527.18727006	72.8393198461	254.0	5.92295283751	730476.997469	6379.12200692	43.0	7.08155217665	727447.993126	5712.85047703	3003	490	137	135	150	156	137	893	0
DLR00017292	3	22	YLL016W	30	SD/MSG -ARG -HIS -LYS -URA +Canavanine +G418 +Thialysine	yku70_v3_R3_steve	08	11.0	6.18985751391	10646.0647051	169.132115701	254.0	6.14339878638	804785.999153	5242.23991689	43.0	7.33883687169	802950.994802	4246.90390439	3135	481	137	135	146	151	134	750	0
DLR00017292	3	23	YKL077W	30	SD/MSG -ARG -HIS -LYS -URA +Canavanine +G418 +Thialysine	yku70_v3_R3_steve	08	11.0	6.58977402556	11384.7513502	248.799914036	254.0	6.34203903194	931790.999616	5257.75267912	43.0	7.55840371757	929366.996147	6776.9837349	3271	481	137	135	147	152	132	557	1
DLR00017292	3	24	YOR202W	30	SD/MSG -ARG -HIS -LYS -URA +Canavanine +G418 +Thialysine	yku70_v3_R3_steve	08	11.0	5.96127589241	12072.9451885	337.717476188	254.0	5.84697371142	1009087.99431	8170.37239753	43.0	7.02175492453	982871.550771	6182.04831207	3407	477	137	135	144	148	128	403	9
DLR00017292	4	1	YOR202W	30	SD/MSG -ARG -HIS -LYS -URA +Canavanine +G418 +Thialysine	yku70_v3_R3_steve	08	11.0	5.37638347779	11102.735897	189.923402065	254.0	5.65351860041	924400.995031	7158.94800987	43.0	6.78400134639	920025.993409	6673.25245187	271	624	137	135	149	153	133	539	0
DLR00017292	4	2	YKR096W	30	SD/MSG -ARG -HIS -LYS -URA +Canavanine +G418 +Thialysine	yku70_v3_R3_steve	08	11.0	5.79100978471	9678.52117479	160.911915482	254.0	5.93562627719	785934.997419	5173.05945901	43.0	7.08653423099	782375.993552	3821.34720189	405	621	137	135	150	154	134	870	0
DLR00017292	4	3	YKL140W	30	SD/MSG -ARG -HIS -LYS -URA +Canavanine +G418 +Thialysine	yku70_v3_R3_steve	08	11.0	5.60614862258	7922.94688867	141.868508698	254.0	5.90601926116	613746.999401	4750.37911066	43.0	7.09904542105	601991.816731	1632.73901719	540	630	137	135	149	154	136	981	0
DLR00017292	4	4	YJR125C	30	SD/MSG -ARG -HIS -LYS -URA +Canavanine +G418 +Thialysine	yku70_v3_R3_steve	08	11.0	5.69923310327	9185.45160253	97.6837496324	254.0	5.96184138861	669514.999022	5672.67063219	43.0	7.14393699855	667607.994857	4112.86822578	674	625	137	135	148	154	136	1183	0
DLR00017292	4	5	YKL164C	30	SD/MSG -ARG -HIS -LYS -URA +Canavanine +G418 +Thialysine	yku70_v3_R3_steve	08	11.0	5.80150252309	9998.29999273	91.5376475514	254.0	6.03086277336	737019.99923	5715.17284141	43.0	7.2217304765	735403.995093	3456.47774526	810	625	137	135	150	156	136	1060	0
DLR00017292	4	6	YKR074W	30	SD/MSG -ARG -HIS -LYS -URA +Canavanine +G418 +Thialysine	yku70_v3_R3_steve	08	11.0	5.32289819107	8325.60276944	81.9540661088	254.0	5.54325274367	549731.99688	4487.14089562	43.0	6.71734726362	541612.231962	2608.41195544	946	622	137	135	142	149	132	1616	0
DLR00017292	4	7	YKL031W	30	SD/MSG -ARG -HIS -LYS -URA +Canavanine +G418 +Thialysine	yku70_v3_R3_steve	08	11.0	5.40749513638	8947.25020958	76.6048802783	254.0	5.79014211044	645084.99804	5289.68222887	43.0	6.98636170774	635314.022285	3119.84628077	1086	626	137	135	149	155	136	1471	0
DLR00017292	4	8	YKL062W	30	SD/MSG -ARG -HIS -LYS -URA +Canavanine +G418 +Thialysine	yku70_v3_R3_steve	08	11.0	5.70141484844	9292.31885502	78.8275744314	254.0	6.0423541285	707785.999487	4808.0440325	43.0	7.22151357412	706902.995329	2940.81576565	1223	621	137	135	153	158	139	1179	0
DLR00017292	4	9	YLL020C	30	SD/MSG -ARG -HIS -LYS -URA +Canavanine +G418 +Thialysine	yku70_v3_R3_steve	08	11.0	5.46678312111	9243.7516273	79.7900975027	254.0	5.79205568922	670970.997466	5069.57147862	43.0	6.98888868046	664280.820318	2803.35368145	1359	626	137	135	150	156	135	1810	0
DLR00017292	4	10	YKR106W	30	SD/MSG -ARG -HIS -LYS -URA +Canavanine +G418 +Thialysine	yku70_v3_R3_steve	08	11.0	5.87409260887	9719.57967644	102.409136575	254.0	6.0689375336	704533.50308	5104.44615617	43.0	7.28005682975	705090.609492	2199.00477997	1493	621	137	135	150	156	135	1533	0
DLR00017292	4	11	YKL092C	30	SD/MSG -ARG -HIS -LYS -URA +Canavanine +G418 +Thialysine	yku70_v3_R3_steve	08	11.0	5.88578179887	10068.6290905	93.6394249357	254.0	6.11375887019	742088.999683	5372.24521162	43.0	7.32369853963	746907.995627	3323.46517316	1631	619	137	135	151	156	136	1631	10
DLR00017292	4	12	YKL015W	30	SD/MSG -ARG -HIS -LYS -URA +Canavanine +G418 +Thialysine	yku70_v3_R3_steve	08	11.0	6.15574461739	10253.29322	115.084065063	254.0	6.18908435501	774323.999919	6117.91966531	43.0	7.41006136113	774804.996202	4072.08636078	1768	622	137	135	151	157	136	1157	0
DLR00017292	4	13	YKL208W	30	SD/MSG -ARG -HIS -LYS -URA +Canavanine +G418 +Thialysine	yku70_v3_R3_steve	08	11.0	5.5823108757	8504.637282	106.968927741	254.0	5.90086829195	508554.999939	5513.04665056	43.0	7.11069731656	513278.999061	3697.51777208	1908	621	137	135	135	144	129	1374	0
DLR00017292	4	14	YKL197C	30	SD/MSG -ARG -HIS -LYS -URA +Canavanine +G418 +Thialysine	yku70_v3_R3_steve	08	11.0	5.68030665175	8801.61949637	87.7919236412	254.0	5.84196324866	555872.999306	5972.21519351	43.0	7.01854525354	557886.995499	5003.86311156	2042	619	137	135	139	147	128	1278	0
DLR00017292	4	15	YKL147C	30	SD/MSG -ARG -HIS -LYS -URA +Canavanine +G418 +Thialysine	yku70_v3_R3_steve	08	11.0	5.78749159819	9497.9964735	104.523943177	254.0	6.0062841484	673218.999293	5546.54623342	43.0	7.19096476977	675832.995078	3985.09528204	2179	616	137	135	148	154	134	1398	0
DLR00017292	4	16	YKR058W	30	SD/MSG -ARG -HIS -LYS -URA +Canavanine +G418 +Thialysine	yku70_v3_R3_steve	08	11.0	6.33462284228	10824.1435556	112.159470897	254.0	6.28293445054	790836.999764	5338.7950843	43.0	7.5374586161	792653.997403	3705.93443218	2314	616	137	135	151	156	136	1167	0
DLR00017292	4	17	YKL030W	30	SD/MSG -ARG -HIS -LYS -URA +Canavanine +G418 +Thialysine	yku70_v3_R3_steve	08	11.0	6.06293412844	10777.1704633	101.282247498	254.0	6.1404554003	766283.999646	5939.94407994	43.0	7.3504264284	769145.995459	3975.22806658	2450	614	137	135	150	156	136	1336	0
DLR00017292	4	18	YKL116C	30	SD/MSG -ARG -HIS -LYS -URA +Canavanine +G418 +Thialysine	yku70_v3_R3_steve	08	11.0	6.38343609102	10540.0315831	146.433718443	254.0	6.26403566385	758312.999719	5121.9025296	43.0	7.51989019471	757239.997763	3439.65048931	2585	615	137	135	149	155	136	1002	0
DLR00017292	4	19	YJR142W	30	SD/MSG -ARG -HIS -LYS -URA +Canavanine +G418 +Thialysine	yku70_v3_R3_steve	08	11.0	5.79444156617	10350.552667	101.801995485	254.0	5.96408983663	698181.998777	6530.04762991	43.0	7.15322326219	700132.994634	4934.89429235	2727	615	137	135	145	152	133	1103	0
DLR00017292	4	20	YLL045C	30	SD/MSG -ARG -HIS -LYS -URA +Canavanine +G418 +Thialysine	yku70_v3_R3_steve	08	11.0	6.24915168648	11690.1493896	168.621188696	254.0	6.1391999209	815220.999165	5893.50196395	43.0	7.4022052394	801932.780623	2533.71570938	2861	615	137	135	147	153	135	932	0
DLR00017292	4	21	YLL009C	30	SD/MSG -ARG -HIS -LYS -URA +Canavanine +G418 +Thialysine	yku70_v3_R3_steve	08	11.0	0.5	1641.99998295	233.895969042	254.0	12.0	29761.2	1518.63158267	43.0	0.5	6834.99997726	973.768011414	3008	621	137	135	-1	-1	-1	0	0
DLR00017292	4	22	YKR001C	30	SD/MSG -ARG -HIS -LYS -URA +Canavanine +G418 +Thialysine	yku70_v3_R3_steve	08	11.0	4.36148832458	2555.34260301	56.0150129661	254.0	4.90076426871	182541.999953	4121.40047531	43.0	5.75252973992	170268.995742	1033.89864835	3136	619	137	135	134	143	132	1319	0
DLR00017292	4	23	YJR131W	30	SD/MSG -ARG -HIS -LYS -URA +Canavanine +G418 +Thialysine	yku70_v3_R3_steve	08	11.0	5.81878441016	11204.9560458	193.331063395	254.0	5.92286800776	870394.996132	5394.42534108	43.0	7.07839291645	871427.992932	5076.31709865	3272	615	137	135	144	149	132	710	0
DLR00017292	4	24	YOR202W	30	SD/MSG -ARG -HIS -LYS -URA +Canavanine +G418 +Thialysine	yku70_v3_R3_steve	08	11.0	6.42672531424	13054.1066075	270.273474958	254.0	6.12436142077	1163151.9945	8203.38280174	43.0	7.26219662246	1161364.99201	10690.8069322	3409	613	137	135	149	152	132	330	30
DLR00017292	5	1	YOR202W	30	SD/MSG -ARG -HIS -LYS -URA +Canavanine +G418 +Thialysine	yku70_v3_R3_steve	08	11.0	5.60789575786	10990.227924	200.234642761	254.0	5.77960131464	926221.994763	6978.68531835	43.0	6.91274306877	923439.992562	7080.59870621	279	763	137	135	150	154	135	605	2
DLR00017292	5	2	YKL023W	30	SD/MSG -ARG -HIS -LYS -URA +Canavanine +G418 +Thialysine	yku70_v3_R3_steve	08	11.0	5.09436790556	7749.14273185	92.6822266197	254.0	5.48119882214	570304.996665	4453.50493701	43.0	6.6067920875	567502.994014	3165.35440328	411	752	137	135	143	149	132	1189	0
DLR00017292	5	3	YLL017W	30	SD/MSG -ARG -HIS -LYS -URA +Canavanine +G418 +Thialysine	yku70_v3_R3_steve	08	11.0	5.8289272464	8855.61156154	121.669562385	254.0	6.05979436145	692731.999832	4939.41995068	43.0	7.28769230136	680825.99728	1449.79029328	547	767	137	135	151	156	137	853	0
DLR00017292	5	4	YKR091W	30	SD/MSG -ARG -HIS -LYS -URA +Canavanine +G418 +Thialysine	yku70_v3_R3_steve	08	11.0	5.8103144122	11158.2073596	103.94927577	254.0	6.01681340663	806856.997983	7629.69675058	43.0	7.19650635955	809184.993934	6592.41714265	679	767	137	135	150	156	138	1172	15
DLR00017292	5	5	YKR048C	30	SD/MSG -ARG -HIS -LYS -URA +Canavanine +G418 +Thialysine	yku70_v3_R3_steve	08	11.0	5.76629901435	8683.73685874	101.299353023	254.0	5.97517328199	621956.342097	4405.59439616	43.0	7.13079071967	626277.995078	3157.36538834	816	761	137	135	149	155	136	1105	0
DLR00017292	5	6	YKR098C	30	SD/MSG -ARG -HIS -LYS -URA +Canavanine +G418 +Thialysine	yku70_v3_R3_steve	08	11.0	5.42923723151	9476.00042844	75.0555048821	254.0	5.80057939405	698303.996985	6490.52257921	43.0	7.0086622141	680872.142257	4069.20181219	945	760	137	135	150	156	138	1227	0
DLR00017292	5	7	YKL113C	30	SD/MSG -ARG -HIS -LYS -URA +Canavanine +G418 +Thialysine	yku70_v3_R3_steve	08	11.0	4.78194906583	5496.74196246	78.0125183807	254.0	4.95075407604	340924.996501	4515.52870583	43.0	6.02707836507	338519.994362	3697.53432282	1091	762	137	135	136	144	129	1334	0
DLR00017292	5	8	YKL120W	30	SD/MSG -ARG -HIS -LYS -URA +Canavanine +G418 +Thialysine	yku70_v3_R3_steve	08	11.0	5.60065487445	9345.84554886	84.0649605324	254.0	5.9258349654	716806.998573	5340.303032	43.0	7.12347931552	705674.570626	2509.33127336	1223	759	137	135	154	159	139	1294	0
DLR00017292	5	9	YKL101W	30	SD/MSG -ARG -HIS -LYS -URA +Canavanine +G418 +Thialysine	yku70_v3_R3_steve	08	11.0	0.5	264.6	55.1414402611	254.0	11.2991032047	27271.3754029	438.748263184	43.0	0.5	2073.99969873	405.543099407	1364	756	137	135	-1	-1	-1	0	0
DLR00017292	5	10	YKR056W	30	SD/MSG -ARG -HIS -LYS -URA +Canavanine +G418 +Thialysine	yku70_v3_R3_steve	08	11.0	5.60972236319	9188.00181407	90.4603839989	254.0	5.91036813297	676268.998749	4975.00522128	43.0	7.10164790239	668204.282619	2366.10337052	1498	755	137	135	150	156	136	1424	0
DLR00017292	5	11	YKL044W	30	SD/MSG -ARG -HIS -LYS -URA +Canavanine +G418 +Thialysine	yku70_v3_R3_steve	08	11.0	6.09927809684	9942.22547223	110.391360393	254.0	6.20216166583	743740.999898	5598.12525856	43.0	7.42981195658	743820.996991	2863.91477097	1640	759	137	135	151	156	136	1209	0
DLR00017292	5	12	YKL074C	30	SD/MSG -ARG -HIS -LYS -URA +Canavanine +G418 +Thialysine	yku70_v3_R3_steve	08	11.0	5.51074719763	9322.5766474	88.8832529805	254.0	5.68473578707	585825.997344	5629.9265676	43.0	6.83438960674	592285.99391	5119.83553688	1769	758	137	135	139	147	129	1604	0
DLR00017292	5	13	YKR033C	30	SD/MSG -ARG -HIS -LYS -URA +Canavanine +G418 +Thialysine	yku70_v3_R3_steve	08	11.0	6.12819850078	9836.40099306	105.585016983	254.0	6.23241476978	753026.999788	5169.01235695	43.0	7.46198778759	753235.996896	3686.33746939	1912	761	137	135	152	157	136	1174	0
DLR00017292	5	14	YKL168C	30	SD/MSG -ARG -HIS -LYS -URA +Canavanine +G418 +Thialysine	yku70_v3_R3_steve	08	11.0	6.07346841719	11182.2272812	116.938359019	254.0	6.17764609475	816899.999753	6056.17758392	43.0	7.42650415693	809198.350031	2086.4644285	2041	757	137	135	150	155	135	1218	0
DLR00017292	5	15	YKR035W-A	30	SD/MSG -ARG -HIS -LYS -URA +Canavanine +G418 +Thialysine	yku70_v3_R3_steve	08	11.0	5.78336961503	9006.82435602	93.3368287364	254.0	6.05940971629	647634.999983	4772.46802453	43.0	7.28756495597	642829.965204	1365.53209764	2189	759	137	135	148	154	136	1250	0
DLR00017292	5	16	YLL024C	30	SD/MSG -ARG -HIS -LYS -URA +Canavanine +G418 +Thialysine	yku70_v3_R3_steve	08	11.0	5.89012307682	9409.89543542	101.721497564	254.0	6.0760388167	665143.999974	5422.901857	43.0	7.28362221805	664834.996979	2750.12536591	2319	758	137	135	148	154	135	1143	0
DLR00017292	5	17	YKL158W	30	SD/MSG -ARG -HIS -LYS -URA +Canavanine +G418 +Thialysine	yku70_v3_R3_steve	08	11.0	4.16540155315	2624.44361133	34.881678229	254.0	4.97876500219	198959.999789	3081.35246428	43.0	5.86133691025	186826.9959	1475.88377008	2451	758	137	135	146	154	138	1051	0
DLR00017292	5	18	YKR100C	30	SD/MSG -ARG -HIS -LYS -URA +Canavanine +G418 +Thialysine	yku70_v3_R3_steve	08	11.0	6.00043248313	9445.69881533	91.2419100876	254.0	6.11175405566	695525.9999	4654.43426087	43.0	7.32458427165	693816.996084	2628.52308213	2590	755	137	135	150	156	136	1064	0
DLR00017292	5	19	YKR003W	30	SD/MSG -ARG -HIS -LYS -URA +Canavanine +G418 +Thialysine	yku70_v3_R3_steve	08	11.0	5.52360062148	8471.00174295	74.2760839497	254.0	5.7977113518	596572.998534	5636.02073518	43.0	6.95280897167	593854.994387	4489.39315546	2732	754	137	135	147	154	136	1145	0
DLR00017292	5	20	YLL021W	30	SD/MSG -ARG -HIS -LYS -URA +Canavanine +G418 +Thialysine	yku70_v3_R3_steve	08	11.0	6.06376944066	10437.6946264	125.182340763	254.0	6.14748396972	764259.999767	5497.40624964	43.0	7.36501898518	763261.995739	3164.4252118	2865	752	137	135	151	157	138	1048	0
DLR00017292	5	21	YKL029C	30	SD/MSG -ARG -HIS -LYS -URA +Canavanine +G418 +Thialysine	yku70_v3_R3_steve	08	11.0	6.26918571097	10667.6834492	147.838251937	254.0	6.26507016354	852047.999844	5879.01583289	43.0	7.48973255284	847514.995985	4292.73103783	3005	753	137	135	154	159	140	694	0
DLR00017292	5	22	YKL085W	30	SD/MSG -ARG -HIS -LYS -URA +Canavanine +G418 +Thialysine	yku70_v3_R3_steve	08	11.0	5.91762932108	10651.886791	153.787477647	254.0	6.03489949085	824311.997935	6062.94557228	43.0	7.2548636791	807960.150143	2786.03638749	3136	750	137	135	148	154	138	817	0
DLR00017292	5	23	YKL212W	30	SD/MSG -ARG -HIS -LYS -URA +Canavanine +G418 +Thialysine	yku70_v3_R3_steve	08	11.0	0.5	1475.99997726	230.332694627	254.0	12.0	28590.9605933	652.061670529	43.0	0.5	6444.99998863	1009.94269826	3272	758	137	135	-1	-1	-1	14	0
DLR00017292	5	24	YOR202W	30	SD/MSG -ARG -HIS -LYS -URA +Canavanine +G418 +Thialysine	yku70_v3_R3_steve	08	11.0	5.67771109432	11661.4716546	258.396351684	254.0	5.83977389543	1029450.69099	5131.90787376	43.0	6.93953310398	1046406.99283	7365.12897711	3408	753	137	135	147	152	132	360	0
DLR00017292	6	1	YOR202W	30	SD/MSG -ARG -HIS -LYS -URA +Canavanine +G418 +Thialysine	yku70_v3_R3_steve	08	11.0	5.54751369869	12656.6018785	158.635153532	254.0	5.80289973982	1002157.43985	5019.78780123	43.0	6.91654531979	1020662.99327	6539.97423748	272	895	137	135	149	153	134	597	23
DLR00017292	6	2	YKL146W	30	SD/MSG -ARG -HIS -LYS -URA +Canavanine +G418 +Thialysine	yku70_v3_R3_steve	08	11.0	5.75499549251	9765.22616604	121.544314612	254.0	5.9553282317	793809.997293	4840.76913073	43.0	7.10895351019	791137.993503	3915.43492613	409	895	137	135	151	155	136	913	0
DLR00017292	6	3	YKR044W	30	SD/MSG -ARG -HIS -LYS -URA +Canavanine +G418 +Thialysine	yku70_v3_R3_steve	08	11.0	5.33374508309	7451.70356178	72.027666223	254.0	5.72733365764	558761.998536	4367.3459182	43.0	6.90078647431	546632.150065	2018.56371731	539	902	137	135	148	153	136	1258	0
DLR00017292	6	4	YKL103C	30	SD/MSG -ARG -HIS -LYS -URA +Canavanine +G418 +Thialysine	yku70_v3_R3_steve	08	11.0	6.02403480059	10568.2391182	104.313287221	254.0	6.16759113912	770429.999933	5868.09062288	43.0	7.3909230112	770337.99641	2844.71842256	684	900	137	135	150	156	137	1131	0
DLR00017292	6	5	YKL051W	30	SD/MSG -ARG -HIS -LYS -URA +Canavanine +G418 +Thialysine	yku70_v3_R3_steve	08	11.0	5.74381679682	9494.05151893	110.468123426	254.0	5.98208834687	670552.999363	5369.22081266	43.0	7.21031466781	662920.965121	2127.86219777	815	891	137	135	148	154	137	1466	0
DLR00017292	6	6	YKL218C	30	SD/MSG -ARG -HIS -LYS -URA +Canavanine +G418 +Thialysine	yku70_v3_R3_steve	08	11.0	5.92701964209	9966.68125738	134.445358271	254.0	6.08715323859	721129.821419	5392.85544822	43.0	7.25689272006	730966.995133	3723.85305773	948	898	137	135	150	156	137	1376	0
DLR00017292	6	7	YKR061W	30	SD/MSG -ARG -HIS -LYS -URA +Canavanine +G418 +Thialysine	yku70_v3_R3_steve	08	11.0	5.78935430871	10489.9708857	91.0400630414	254.0	6.07942285378	781178.999315	5847.67473905	43.0	7.27424164098	785157.995252	3575.36675807	1084	897	137	135	152	158	138	1454	0
DLR00017292	6	8	YKR020W	30	SD/MSG -ARG -HIS -LYS -URA +Canavanine +G418 +Thialysine	yku70_v3_R3_steve	08	11.0	5.11495176807	6751.00031505	76.0254641372	254.0	5.46826036815	439110.998396	3396.69502619	43.0	6.60169192383	434447.036799	1993.79651835	1219	897	137	135	141	149	133	1621	0
DLR00017292	6	9	YKR069W	30	SD/MSG -ARG -HIS -LYS -URA +Canavanine +G418 +Thialysine	yku70_v3_R3_steve	08	11.0	5.46474413243	9182.00107509	84.0426136897	254.0	5.8694753484	682696.998424	5141.44069703	43.0	7.05922399142	673000.477728	2733.02781067	1359	890	137	135	152	158	138	1432	0
DLR00017292	6	10	YJR126C	30	SD/MSG -ARG -HIS -LYS -URA +Canavanine +G418 +Thialysine	yku70_v3_R3_steve	08	11.0	5.73495981461	9727.5518948	105.4332489	254.0	6.01627804184	725274.999412	5229.5945726	43.0	7.22531267734	720527.615461	2128.16480044	1497	895	137	135	152	157	138	1604	0
DLR00017292	6	11	YJR152W	30	SD/MSG -ARG -HIS -LYS -URA +Canavanine +G418 +Thialysine	yku70_v3_R3_steve	08	11.0	5.76926651818	9646.08177166	116.769644347	254.0	6.03306453241	687984.999726	5620.26524091	43.0	7.22781688078	693010.996067	3305.63782221	1634	894	137	135	148	154	135	1788	0
DLR00017292	6	12	YKL071W	30	SD/MSG -ARG -HIS -LYS -URA +Canavanine +G418 +Thialysine	yku70_v3_R3_steve	08	11.0	6.21841911652	10620.2043403	146.153402277	254.0	6.22517455332	779906.999904	6405.48240815	43.0	7.4569740215	780792.996883	3787.06440339	1771	893	137	135	149	155	134	1198	0
DLR00017292	6	13	YKL151C	30	SD/MSG -ARG -HIS -LYS -URA +Canavanine +G418 +Thialysine	yku70_v3_R3_steve	08	11.0	5.82289942869	10609.7184417	94.0457492195	254.0	6.0309121181	740269.999199	6551.13885027	43.0	7.2208226349	743141.995367	4386.22406441	1906	892	137	135	146	152	132	1384	0
DLR00017292	6	14	YKL041W	30	SD/MSG -ARG -HIS -LYS -URA +Canavanine +G418 +Thialysine	yku70_v3_R3_steve	08	11.0	4.50880189646	3681.80127429	50.9752773126	254.0	5.28036580721	258346.060321	2961.01380539	43.0	6.24839100784	254451.997799	1693.49405282	2049	891	137	135	144	152	136	1617	0
DLR00017292	6	15	YKL026C	30	SD/MSG -ARG -HIS -LYS -URA +Canavanine +G418 +Thialysine	yku70_v3_R3_steve	08	11.0	5.51062303522	9030.1932004	80.1396685903	254.0	5.87157365855	638135.999013	5163.3236695	43.0	7.0354992723	643269.995174	3503.34432259	2182	893	137	135	148	154	135	1808	0
DLR00017292	6	16	YJR106W	30	SD/MSG -ARG -HIS -LYS -URA +Canavanine +G418 +Thialysine	yku70_v3_R3_steve	08	11.0	6.16764699885	10750.8314665	123.389426498	254.0	6.25339404285	793532.99985	6166.95194019	43.0	7.49001678525	794308.99697	3844.90511216	2314	891	137	135	151	156	136	1200	0
DLR00017292	6	17	YKR039W	30	SD/MSG -ARG -HIS -LYS -URA +Canavanine +G418 +Thialysine	yku70_v3_R3_steve	08	11.0	5.88593810298	10727.738142	104.600631185	254.0	6.05190123234	761331.998816	5813.57832007	43.0	7.29800905922	751157.746962	2698.89093126	2456	890	137	135	148	154	135	1383	0
DLR00017292	6	18	YLL025W	30	SD/MSG -ARG -HIS -LYS -URA +Canavanine +G418 +Thialysine	yku70_v3_R3_steve	08	11.0	6.33578785964	11317.8224955	137.785919121	254.0	6.31952107091	815767.999901	5655.56174402	43.0	7.58898718343	815925.998052	2629.81488645	2589	890	137	135	150	156	136	1025	0
DLR00017292	6	19	YLL028W	30	SD/MSG -ARG -HIS -LYS -URA +Canavanine +G418 +Thialysine	yku70_v3_R3_steve	08	11.0	5.55883321387	8930.77715327	91.4566604259	254.0	5.83304637999	612909.998829	5030.66881918	43.0	7.01087765954	616056.994746	3347.14150569	2731	888	137	135	145	153	136	1636	0
DLR00017292	6	20	YKL009W	30	SD/MSG -ARG -HIS -LYS -URA +Canavanine +G418 +Thialysine	yku70_v3_R3_steve	08	11.0	4.80946484318	4940.63733114	75.8779220652	254.0	5.1780603747	311703.998712	3585.77850559	43.0	6.23588113314	307040.99514	2039.23966771	2866	888	137	135	137	146	132	1335	0
DLR00017292	6	21	YJR146W	30	SD/MSG -ARG -HIS -LYS -URA +Canavanine +G418 +Thialysine	yku70_v3_R3_steve	08	11.0	5.7233318006	9540.97474537	100.310284109	254.0	5.91536914011	676590.998795	5544.37149611	43.0	7.09016560061	673888.994447	3700.91344382	3004	885	137	135	145	152	136	849	0
DLR00017292	6	22	YKR042W	30	SD/MSG -ARG -HIS -LYS -URA +Canavanine +G418 +Thialysine	yku70_v3_R3_steve	08	11.0	5.57216110073	8475.94815726	92.5594941528	254.0	5.79953617944	598569.998551	4353.76383419	43.0	6.95935965625	597300.994336	2665.26217702	3133	885	137	135	141	149	134	1072	0
DLR00017292	6	23	YJR148W	30	SD/MSG -ARG -HIS -LYS -URA +Canavanine +G418 +Thialysine	yku70_v3_R3_steve	08	11.0	5.79468492443	10050.5126391	150.920062831	254.0	5.90241314548	817991.996209	5366.84225005	43.0	7.09104249545	800052.003825	3047.43112632	3274	890	137	135	145	151	133	654	0
DLR00017292	6	24	YOR202W	30	SD/MSG -ARG -HIS -LYS -URA +Canavanine +G418 +Thialysine	yku70_v3_R3_steve	08	11.0	6.18567637534	11607.8551173	317.524150399	254.0	5.95445867769	1042319.99473	7646.50084121	43.0	7.11816190353	1016640.44	6404.36240858	3408	886	137	135	148	152	131	419	0
DLR00017292	7	1	YOR202W	30	SD/MSG -ARG -HIS -LYS -URA +Canavanine +G418 +Thialysine	yku70_v3_R3_steve	08	11.0	5.7801140285	11708.3280512	183.847782174	254.0	5.89655999463	1003638.99475	7405.52169082	43.0	7.03303192831	1001529.99231	7493.07057932	275	1036	137	135	152	156	137	653	11
DLR00017292	7	2	YKL032C	30	SD/MSG -ARG -HIS -LYS -URA +Canavanine +G418 +Thialysine	yku70_v3_R3_steve	08	11.0	4.90837850397	7144.91810086	94.8114022974	254.0	5.14348413171	466876.996028	5014.84619479	43.0	6.25456949081	464520.994235	4240.83504473	411	1029	137	135	134	142	128	882	11
DLR00017292	7	3	YKR059W	30	SD/MSG -ARG -HIS -LYS -URA +Canavanine +G418 +Thialysine	yku70_v3_R3_steve	08	11.0	5.89594802978	9889.36609658	112.270218916	254.0	5.99862739254	760208.998014	4736.74974464	43.0	7.21800354046	746310.467186	2519.3539173	546	1035	137	135	150	156	137	1008	0
DLR00017292	7	4	YKL124W	30	SD/MSG -ARG -HIS -LYS -URA +Canavanine +G418 +Thialysine	yku70_v3_R3_steve	08	11.0	5.43711764549	7649.00181096	66.4071790335	254.0	5.82432475606	572713.999381	4695.49641941	43.0	6.98549785156	567429.995645	2773.46217707	678	1037	137	135	150	156	138	1145	0
DLR00017292	7	5	YLL007C	30	SD/MSG -ARG -HIS -LYS -URA +Canavanine +G418 +Thialysine	yku70_v3_R3_steve	08	11.0	6.03635893248	9907.6683977	95.7347726776	254.0	6.18804543806	767889.999816	6527.30952581	43.0	7.40177601649	764516.996039	5626.45694376	821	1034	137	135	154	160	139	879	0
DLR00017292	7	6	YKL105C	30	SD/MSG -ARG -HIS -LYS -URA +Canavanine +G418 +Thialysine	yku70_v3_R3_steve	08	11.0	5.63130086634	8121.17312277	104.247384192	254.0	5.86044242604	591933.999383	4653.62747984	43.0	7.05600551161	580982.155791	1988.76854417	948	1032	137	135	149	156	137	1207	7
DLR00017292	7	7	YKR026C	30	SD/MSG -ARG -HIS -LYS -URA +Canavanine +G418 +Thialysine	yku70_v3_R3_steve	08	11.0	5.82355825757	9930.69014076	115.523080758	254.0	6.01684509768	741792.999049	5568.72277695	43.0	7.24307853555	729233.35128	2331.5439089	1094	1034	137	135	151	157	137	1110	0
DLR00017292	7	8	YKR049C	30	SD/MSG -ARG -HIS -LYS -URA +Canavanine +G418 +Thialysine	yku70_v3_R3_steve	08	11.0	5.4498525312	8901.75072254	80.4344978895	254.0	5.83581361414	626669.999157	5051.62766871	43.0	6.9922964442	626447.995863	3621.27261632	1221	1035	137	135	148	154	135	1281	0
DLR00017292	7	9	YKR036C	30	SD/MSG -ARG -HIS -LYS -URA +Canavanine +G418 +Thialysine	yku70_v3_R3_steve	08	11.0	6.00598210971	10913.0034472	119.89127162	254.0	6.16455135048	819325.999719	6141.7936764	43.0	7.39637719712	810011.715563	2212.64280829	1367	1030	137	135	152	157	137	971	0
DLR00017292	7	10	YKL187C	30	SD/MSG -ARG -HIS -LYS -URA +Canavanine +G418 +Thialysine	yku70_v3_R3_steve	08	11.0	5.53723189199	8527.28344579	90.7960849021	254.0	5.87738750977	609293.999221	5102.16014812	43.0	7.03858772213	612474.995443	3571.57510615	1496	1034	137	135	148	154	135	1663	1
DLR00017292	7	11	YKR064W	30	SD/MSG -ARG -HIS -LYS -URA +Canavanine +G418 +Thialysine	yku70_v3_R3_steve	08	11.0	5.66501841549	9530.24045864	90.8956524346	254.0	5.94521518473	676744.998929	6145.48836053	43.0	7.11681749327	677964.995149	4588.88923754	1642	1031	137	135	147	153	133	1376	0
DLR00017292	7	12	YKL117W	30	SD/MSG -ARG -HIS -LYS -URA +Canavanine +G418 +Thialysine	yku70_v3_R3_steve	08	11.0	5.87973517628	9595.47059236	98.2413864571	254.0	6.04245051232	699973.999646	6062.96918264	43.0	7.23290126867	700406.995881	3788.8618072	1773	1030	137	135	149	154	134	1324	0
DLR00017292	7	13	YKL093W	30	SD/MSG -ARG -HIS -LYS -URA +Canavanine +G418 +Thialysine	yku70_v3_R3_steve	08	11.0	6.12534006944	10113.1938563	116.59456721	254.0	6.23258602408	764328.999924	6028.25540344	43.0	7.46142244004	762203.997507	2593.5083688	1914	1032	137	135	152	156	135	982	0
DLR00017292	7	14	YKR034W	30	SD/MSG -ARG -HIS -LYS -URA +Canavanine +G418 +Thialysine	yku70_v3_R3_steve	08	11.0	5.67316817797	9955.9757219	85.0270566839	254.0	5.97997008357	749096.998591	5812.83630936	43.0	7.192463505	738957.283391	2734.11250637	2044	1032	137	135	152	157	137	1438	0
DLR00017292	7	15	YKR023W	30	SD/MSG -ARG -HIS -LYS -URA +Canavanine +G418 +Thialysine	yku70_v3_R3_steve	08	11.0	5.05490853366	8458.48415876	72.328795558	254.0	5.47361063437	611400.995778	7026.40065637	43.0	6.60327573082	615111.993913	7280.63749353	2185	1034	137	135	149	155	136	1797	0
DLR00017292	7	16	YKR021W	30	SD/MSG -ARG -HIS -LYS -URA +Canavanine +G418 +Thialysine	yku70_v3_R3_steve	08	11.0	5.73439213632	9424.16368213	83.8261497849	254.0	6.00875506617	666485.927279	5378.81181697	43.0	7.16482273759	673162.995604	3581.55250426	2315	1031	137	135	147	153	134	1137	0
DLR00017292	7	17	YKL150W	30	SD/MSG -ARG -HIS -LYS -URA +Canavanine +G418 +Thialysine	yku70_v3_R3_steve	08	11.0	6.2596511733	9970.25269268	102.008173741	254.0	6.23373679436	735320.999765	4958.75114538	43.0	7.47888719685	732959.997486	3195.75971718	2461	1030	137	135	150	155	135	917	0
DLR00017292	7	18	YKL090W	30	SD/MSG -ARG -HIS -LYS -URA +Canavanine +G418 +Thialysine	yku70_v3_R3_steve	08	11.0	5.96943109759	9793.35151656	111.730535448	254.0	6.04431720968	670161.999825	5305.49262169	43.0	7.24898717729	670162.996057	3121.22590432	2591	1029	137	135	145	152	133	1011	0
DLR00017292	7	19	YKL005C	30	SD/MSG -ARG -HIS -LYS -URA +Canavanine +G418 +Thialysine	yku70_v3_R3_steve	08	11.0	6.03205265424	9179.58428623	108.628475811	254.0	6.11478839677	669224.999882	5368.76956979	43.0	7.33721317924	665567.996995	2869.70072883	2732	1029	137	135	149	155	136	958	0
DLR00017292	7	20	YKR040C	30	SD/MSG -ARG -HIS -LYS -URA +Canavanine +G418 +Thialysine	yku70_v3_R3_steve	08	11.0	5.81088631234	10169.6731893	88.8202754083	254.0	5.98917876074	704585.99905	5906.20908287	43.0	7.17906388091	705473.994805	4057.68553652	2865	1027	137	135	146	153	135	1098	0
DLR00017292	7	21	YKR076W	30	SD/MSG -ARG -HIS -LYS -URA +Canavanine +G418 +Thialysine	yku70_v3_R3_steve	08	11.0	6.41455559007	10400.7151505	129.293452324	254.0	6.28301103276	791820.999735	4364.67240783	43.0	7.53582796757	787833.99751	4234.12953244	3006	1032	137	135	150	156	138	731	0
DLR00017292	7	22	YKR067W	30	SD/MSG -ARG -HIS -LYS -URA +Canavanine +G418 +Thialysine	yku70_v3_R3_steve	08	11.0	5.95795256977	9865.51828587	100.695782979	254.0	6.08778364863	700702.344462	4812.25739011	43.0	7.25530521716	708404.994931	3992.35247302	3137	1026	137	135	142	150	134	696	0
DLR00017292	7	23	YKL199C	30	SD/MSG -ARG -HIS -LYS -URA +Canavanine +G418 +Thialysine	yku70_v3_R3_steve	08	11.0	5.84872813465	10869.4628457	140.430870783	254.0	5.88203148358	857245.995536	6891.05482521	43.0	7.07959403979	833840.493227	4025.90621219	3282	1027	137	135	143	149	131	450	0
DLR00017292	7	24	YOR202W	30	SD/MSG -ARG -HIS -LYS -URA +Canavanine +G418 +Thialysine	yku70_v3_R3_steve	08	11.0	6.07359800645	12061.2092496	311.032896034	254.0	5.96223323771	1048049.99503	6649.78168662	43.0	7.09403426811	1045308.99256	7067.54532264	3413	1023	137	135	146	151	130	291	21
DLR00017292	8	1	YOR202W	30	SD/MSG -ARG -HIS -LYS -URA +Canavanine +G418 +Thialysine	yku70_v3_R3_steve	08	11.0	4.92779262783	10425.4267769	115.516895886	254.0	5.3684662045	828833.995923	7948.87656294	43.0	6.49374660488	827208.995289	8155.68516636	270	1171	137	135	148	153	135	737	0
DLR00017292	8	2	YKR101W	30	SD/MSG -ARG -HIS -LYS -URA +Canavanine +G418 +Thialysine	yku70_v3_R3_steve	08	11.0	5.39637091012	9534.96891954	96.9317298115	254.0	5.73478180232	749392.99674	4617.52240559	43.0	6.88001356443	745533.994061	3043.8427094	409	1167	137	135	148	154	136	949	0
DLR00017292	8	3	YKL185W	30	SD/MSG -ARG -HIS -LYS -URA +Canavanine +G418 +Thialysine	yku70_v3_R3_steve	08	11.0	5.23810645486	8589.53710629	78.8585717328	254.0	5.67100783386	634411.997521	4902.94287209	43.0	6.81968794626	631407.994388	3661.79822195	539	1170	137	135	148	154	137	1063	0
DLR00017292	8	4	YKL109W	30	SD/MSG -ARG -HIS -LYS -URA +Canavanine +G418 +Thialysine	yku70_v3_R3_steve	08	11.0	4.72888293269	5180.99999583	67.3692992151	254.0	5.24804991914	343367.998855	3274.31699859	43.0	6.34253931815	338604.996222	2183.03736686	673	1174	137	135	139	148	136	1447	0
DLR00017292	8	5	YKR060W	30	SD/MSG -ARG -HIS -LYS -URA +Canavanine +G418 +Thialysine	yku70_v3_R3_steve	08	11.0	5.54008406074	9063.04168391	85.7111962961	254.0	5.80559473247	641439.998231	5078.05522187	43.0	7.0100420245	632125.248717	2477.39012071	813	1169	137	135	147	154	137	1484	0
DLR00017292	8	6	YKR054C	30	SD/MSG -ARG -HIS -LYS -URA +Canavanine +G418 +Thialysine	yku70_v3_R3_steve	08	11.0	6.10560784689	10095.2221062	147.260895698	254.0	6.13299441869	763389.999733	5241.51961531	43.0	7.33821646584	761494.995646	2870.37867201	950	1170	137	135	152	158	138	1116	0
DLR00017292	8	7	YKL006W	30	SD/MSG -ARG -HIS -LYS -URA +Canavanine +G418 +Thialysine	yku70_v3_R3_steve	08	11.0	2.71588906137	760.106610014	36.6776585268	254.0	5.80655323065	58294.8	4103.91484366	43.0	3.79955116815	41133.3145199	380.058196119	1091	1162	137	135	127	138	127	409	0
DLR00017292	8	8	YJR128W	30	SD/MSG -ARG -HIS -LYS -URA +Canavanine +G418 +Thialysine	yku70_v3_R3_steve	08	11.0	5.23026216167	9259.99998808	85.7549717337	254.0	5.66831506887	689482.996105	7815.04612653	43.0	6.81136397718	691307.993521	7898.80523655	1220	1168	137	135	151	157	138	1504	0
DLR00017292	8	9	YKR093W	30	SD/MSG -ARG -HIS -LYS -URA +Canavanine +G418 +Thialysine	yku70_v3_R3_steve	08	11.0	4.90999357856	6324.91366196	97.0793695065	254.0	5.39313504975	448980.996956	5018.70491586	43.0	6.47997301759	449110.994337	5179.28792632	1365	1167	137	135	147	153	135	1530	0
DLR00017292	8	10	YKL198C	30	SD/MSG -ARG -HIS -LYS -URA +Canavanine +G418 +Thialysine	yku70_v3_R3_steve	08	11.0	6.04056428594	10920.0041413	106.869568959	254.0	6.2148206553	803809.999968	6514.65265527	43.0	7.43745996859	805235.996697	3430.22462957	1497	1168	137	135	151	156	136	1186	0
DLR00017292	8	11	YKL061W	30	SD/MSG -ARG -HIS -LYS -URA +Canavanine +G418 +Thialysine	yku70_v3_R3_steve	08	11.0	5.44958642807	9052.0010775	83.384578684	254.0	5.81246629757	622453.998598	5408.58956779	43.0	7.01286750728	617137.320119	3204.26631197	1637	1167	137	135	145	151	133	1728	0
DLR00017292	8	12	YLL002W	30	SD/MSG -ARG -HIS -LYS -URA +Canavanine +G418 +Thialysine	yku70_v3_R3_steve	08	11.0	4.75728323741	6130.1864183	63.4596003343	254.0	4.95195383187	355904.996146	5083.49062914	43.0	6.02749168612	358390.994653	3947.5391759	1771	1170	137	135	132	140	125	1545	0
DLR00017292	8	13	YKL063C	30	SD/MSG -ARG -HIS -LYS -URA +Canavanine +G418 +Thialysine	yku70_v3_R3_steve	08	11.0	5.68715502608	9557.95601644	72.4078794626	254.0	5.99417783576	722186.998966	5458.04249187	43.0	7.20530837141	712152.116977	2593.24672613	1911	1167	137	135	152	157	137	1472	0
DLR00017292	8	14	YKR082W	30	SD/MSG -ARG -HIS -LYS -URA +Canavanine +G418 +Thialysine	yku70_v3_R3_steve	08	11.0	4.27259334256	7190.65212555	107.803201299	254.0	4.47954023437	421560.998901	6142.31087673	43.0	5.56165745986	423770.99673	5785.57479578	2046	1167	137	135	133	141	127	1286	0
DLR00017292	8	15	YKL204W	30	SD/MSG -ARG -HIS -LYS -URA +Canavanine +G418 +Thialysine	yku70_v3_R3_steve	08	11.0	0.5	333.0	62.8127769978	254.0	11.2358389294	27590.710013	551.978776659	43.0	6.27885395554	1881.9	548.295641627	2185	1163	137	135	-1	-1	-1	8	0
DLR00017292	8	16	YKR088C	30	SD/MSG -ARG -HIS -LYS -URA +Canavanine +G418 +Thialysine	yku70_v3_R3_steve	08	11.0	6.32937878593	11477.0710442	166.022614945	254.0	6.27224519749	876795.99967	5044.66359694	43.0	7.48355333687	877577.995582	3899.0656171	2316	1163	137	135	152	157	136	1005	0
DLR00017292	8	17	YKR014C	30	SD/MSG -ARG -HIS -LYS -URA +Canavanine +G418 +Thialysine	yku70_v3_R3_steve	08	11.0	5.68355053859	9425.729463	82.8553672846	254.0	5.88790219808	638526.998725	5030.48006657	43.0	7.10443244097	629926.572322	2476.04236214	2456	1162	137	135	143	151	132	1335	0
DLR00017292	8	18	YKR070W	30	SD/MSG -ARG -HIS -LYS -URA +Canavanine +G418 +Thialysine	yku70_v3_R3_steve	08	11.0	6.25932973084	10590.404158	123.223571779	254.0	6.2050738836	757093.999927	5632.04705426	43.0	7.43655342002	756760.99655	3969.19867751	2591	1164	137	135	147	154	134	976	0
DLR00017292	8	19	YKL039W	30	SD/MSG -ARG -HIS -LYS -URA +Canavanine +G418 +Thialysine	yku70_v3_R3_steve	08	11.0	5.88091099032	9682.5295715	88.9992530799	254.0	6.01684411298	662549.999631	6022.54741154	43.0	7.21912074312	664862.995689	4300.30555946	2725	1160	137	135	145	152	134	1302	0
DLR00017292	8	20	YKR045C	30	SD/MSG -ARG -HIS -LYS -URA +Canavanine +G418 +Thialysine	yku70_v3_R3_steve	08	11.0	6.34904119295	10539.3489729	134.963209953	254.0	6.24001235132	751664.999794	5011.52189951	43.0	7.48960969675	750842.997394	3222.99805729	2863	1162	137	135	148	155	136	918	0
DLR00017292	8	21	YKR018C	30	SD/MSG -ARG -HIS -LYS -URA +Canavanine +G418 +Thialysine	yku70_v3_R3_steve	08	11.0	5.62106979787	8862.95115337	77.4515215502	254.0	5.84336336926	599906.999032	5083.63654206	43.0	7.0608006959	588851.807808	2305.64477302	2997	1167	137	135	142	149	133	959	0
DLR00017292	8	22	YKL177W	30	SD/MSG -ARG -HIS -LYS -URA +Canavanine +G418 +Thialysine	yku70_v3_R3_steve	08	11.0	6.42680817726	10729.8596222	135.855848612	254.0	6.25468327855	816551.999798	5178.97363853	43.0	7.48375475592	814289.99613	5102.16881681	3135	1160	137	135	146	153	135	659	0
DLR00017292	8	23	YKL075C	30	SD/MSG -ARG -HIS -LYS -URA +Canavanine +G418 +Thialysine	yku70_v3_R3_steve	08	11.0	5.03278039981	7275.86378723	160.843802203	254.0	5.36559171233	518738.996865	4073.46063648	43.0	6.47436412572	517599.994376	2498.6448314	3275	1157	137	135	135	143	128	763	0
DLR00017292	8	24	YOR202W	30	SD/MSG -ARG -HIS -LYS -URA +Canavanine +G418 +Thialysine	yku70_v3_R3_steve	08	11.0	6.27444171962	12620.2459313	339.024365571	254.0	6.03134099126	1104490.99535	6224.05044337	43.0	7.16285097691	1103146.99284	7084.29340377	3411	1159	137	135	145	150	129	297	9
DLR00017292	9	1	YOR202W	30	SD/MSG -ARG -HIS -LYS -URA +Canavanine +G418 +Thialysine	yku70_v3_R3_steve	08	11.0	5.38826667244	11134.4623041	138.231141769	254.0	5.72076217004	903322.995114	6602.10886934	43.0	6.85036539763	900411.993152	6168.24687087	277	1313	137	135	150	154	135	623	0
DLR00017292	9	2	YKR043C	30	SD/MSG -ARG -HIS -LYS -URA +Canavanine +G418 +Thialysine	yku70_v3_R3_steve	08	11.0	5.3808260189	9077.20067938	83.5594626751	254.0	5.74747463025	707354.997049	4634.82166032	43.0	6.89191960651	703594.99388	3350.09976413	414	1305	137	135	149	154	135	909	0
DLR00017292	9	3	YKR097W	30	SD/MSG -ARG -HIS -LYS -URA +Canavanine +G418 +Thialysine	yku70_v3_R3_steve	08	11.0	5.87595453829	9481.80035231	100.926813458	254.0	6.09288465994	753570.999445	4765.93653514	43.0	7.32917564018	742095.971298	1635.67287212	547	1311	137	135	154	159	140	1074	0
DLR00017292	9	4	YKR017C	30	SD/MSG -ARG -HIS -LYS -URA +Canavanine +G418 +Thialysine	yku70_v3_R3_steve	08	11.0	5.28121791222	7831.00063713	59.1533541655	254.0	5.73854749609	583726.998345	4978.00067866	43.0	6.89547820868	579861.994581	3624.23336901	681	1307	137	135	150	156	139	1241	0
DLR00017292	9	5	YKL163W	30	SD/MSG -ARG -HIS -LYS -URA +Canavanine +G418 +Thialysine	yku70_v3_R3_steve	08	11.0	6.07635495622	10015.3137775	110.939851669	254.0	6.19596179735	769173.999986	5238.64192395	43.0	7.42982686358	766614.996451	2664.55086688	820	1308	137	135	155	160	140	1049	0
DLR00017292	9	6	YJR119C	30	SD/MSG -ARG -HIS -LYS -URA +Canavanine +G418 +Thialysine	yku70_v3_R3_steve	08	11.0	5.93880948362	10358.7427424	129.330761281	254.0	6.05879785434	738493.999438	5811.74008851	43.0	7.29926766327	729644.638372	2231.14915586	953	1311	137	135	149	155	137	1230	0
DLR00017292	9	7	YKR052C	30	SD/MSG -ARG -HIS -LYS -URA +Canavanine +G418 +Thialysine	yku70_v3_R3_steve	08	11.0	6.03455879748	10103.9536614	113.478123602	254.0	6.14589475894	771950.537906	5436.84673378	43.0	7.31970591835	779024.995126	4091.02698653	1097	1305	137	135	154	159	138	1032	0
DLR00017292	9	8	YLL038C	30	SD/MSG -ARG -HIS -LYS -URA +Canavanine +G418 +Thialysine	yku70_v3_R3_steve	08	11.0	5.53704067292	8293.25245301	71.1001526844	254.0	5.86513941489	593643.999519	4338.11888656	43.0	7.05541497256	587194.659257	2058.7169946	1233	1302	137	135	148	155	136	1378	0
DLR00017292	9	9	YKL179C	30	SD/MSG -ARG -HIS -LYS -URA +Canavanine +G418 +Thialysine	yku70_v3_R3_steve	08	11.0	5.95156044538	9891.36200137	104.064215852	254.0	6.13815694462	750692.999801	5577.61712876	43.0	7.34247576051	751400.995895	3255.80691137	1369	1307	137	135	152	157	137	1324	0
DLR00017292	9	10	YKL027W	30	SD/MSG -ARG -HIS -LYS -URA +Canavanine +G418 +Thialysine	yku70_v3_R3_steve	08	11.0	5.68679795199	8991.82899498	84.1072899031	254.0	6.02221539695	644547.999941	5222.44360923	43.0	7.21413135899	646114.996856	2914.74379297	1498	1306	137	135	148	154	135	1406	0
DLR00017292	9	11	YKL220C	30	SD/MSG -ARG -HIS -LYS -URA +Canavanine +G418 +Thialysine	yku70_v3_R3_steve	08	11.0	5.82216941409	9318.00331241	107.022372229	254.0	6.10148891291	704623.999926	5737.76387663	43.0	7.29979232166	703970.996504	3233.23988058	1639	1302	137	135	151	156	137	1303	0
DLR00017292	9	12	YKL007W	30	SD/MSG -ARG -HIS -LYS -URA +Canavanine +G418 +Thialysine	yku70_v3_R3_steve	08	11.0	5.6277539117	9058.76377254	81.5596179833	254.0	6.00780546929	675469.840238	5292.29311671	43.0	7.19818334575	671311.707203	2670.14923593	1773	1302	137	135	151	156	135	1212	0
DLR00017292	9	13	YKL200C	30	SD/MSG -ARG -HIS -LYS -URA +Canavanine +G418 +Thialysine	yku70_v3_R3_steve	08	11.0	6.07970266498	11025.2264792	90.2840870836	254.0	6.27223391506	872218.999806	7022.81677803	43.0	7.4857931868	870185.99601	4718.98105124	1917	1304	137	135	155	159	136	902	0
DLR00017292	9	14	YKL184W	30	SD/MSG -ARG -HIS -LYS -URA +Canavanine +G418 +Thialysine	yku70_v3_R3_steve	08	11.0	0.5	563.999825206	81.6037941938	254.0	11.5447238084	28157.4598324	428.335141605	43.0	1.00708928542	2322.80506087	377.641856214	2049	1296	137	135	98	111	108	15	0
DLR00017292	9	15	YLL013C	30	SD/MSG -ARG -HIS -LYS -URA +Canavanine +G418 +Thialysine	yku70_v3_R3_steve	08	11.0	6.15668231572	10790.068626	93.9530172193	254.0	6.24628464025	857807.999756	6043.88551806	43.0	7.45543602644	857757.9957	3641.68833514	2186	1302	137	135	155	159	135	1064	0
DLR00017292	9	16	YJR120W	30	SD/MSG -ARG -HIS -LYS -URA +Canavanine +G418 +Thialysine	yku70_v3_R3_steve	08	11.0	5.3402814593	7323.5483932	61.5328495493	254.0	5.7662576922	479513.999914	4269.11883113	43.0	6.92199096517	480711.997168	2965.3830114	2324	1297	137	135	140	148	131	1402	0
DLR00017292	9	17	YKL222C	30	SD/MSG -ARG -HIS -LYS -URA +Canavanine +G418 +Thialysine	yku70_v3_R3_steve	08	11.0	6.02873848238	10074.505597	85.2590599188	254.0	6.13706004277	746119.999747	5609.39188322	43.0	7.3360763648	746163.995653	3756.16022696	2458	1304	137	135	150	156	135	1076	0
DLR00017292	9	18	YLL019C	30	SD/MSG -ARG -HIS -LYS -URA +Canavanine +G418 +Thialysine	yku70_v3_R3_steve	08	11.0	6.04641625554	9976.93807258	95.9048322319	254.0	6.06001523039	729164.999388	5094.04220834	43.0	7.24700776759	727710.995027	3316.72378573	2590	1302	137	135	149	154	133	989	0
DLR00017292	9	19	YLL001W	30	SD/MSG -ARG -HIS -LYS -URA +Canavanine +G418 +Thialysine	yku70_v3_R3_steve	08	11.0	5.71212099286	8716.41635819	65.2154121174	254.0	5.95644798698	616030.290798	4681.14374999	43.0	7.11367197349	622613.995155	3326.44888387	2734	1302	137	135	147	154	136	1297	0
DLR00017292	9	20	YJR103W	30	SD/MSG -ARG -HIS -LYS -URA +Canavanine +G418 +Thialysine	yku70_v3_R3_steve	08	11.0	5.99973468696	9574.32076158	93.1115710693	254.0	6.07111725488	673633.99989	5272.83653094	43.0	7.28043858886	670026.996011	3217.29148654	2866	1300	137	135	145	152	134	808	0
DLR00017292	9	21	YKR103W	30	SD/MSG -ARG -HIS -LYS -URA +Canavanine +G418 +Thialysine	yku70_v3_R3_steve	08	11.0	6.2773458239	9649.68978998	134.206566784	254.0	6.18457151309	715576.999801	4917.16525553	43.0	7.41547765042	711079.996854	3636.90580669	3007	1303	137	135	147	154	135	755	0
DLR00017292	9	22	YKR072C	30	SD/MSG -ARG -HIS -LYS -URA +Canavanine +G418 +Thialysine	yku70_v3_R3_steve	08	11.0	5.61814171979	8286.74523591	127.512661809	254.0	5.6714429342	528838.998464	4371.38130495	43.0	6.85167697464	517216.573189	1823.68658614	3140	1301	137	135	134	142	128	630	0
DLR00017292	9	23	YLL029W	30	SD/MSG -ARG -HIS -LYS -URA +Canavanine +G418 +Thialysine	yku70_v3_R3_steve	08	11.0	6.22263270674	10431.9629828	176.333383128	254.0	6.13222991765	793490.999336	5311.6851856	43.0	7.36498506203	778733.843586	2643.56211628	3280	1299	137	135	140	147	132	478	0
DLR00017292	9	24	YOR202W	30	SD/MSG -ARG -HIS -LYS -URA +Canavanine +G418 +Thialysine	yku70_v3_R3_steve	08	11.0	6.01093271157	12127.2095802	282.400999197	254.0	5.94464568977	1046268.99482	7433.29737725	43.0	7.07495457888	1043124.99241	7671.84857517	3412	1297	137	135	144	148	128	275	0
DLR00017292	10	1	YOR202W	30	SD/MSG -ARG -HIS -LYS -URA +Canavanine +G418 +Thialysine	yku70_v3_R3_steve	08	11.0	5.22724847037	11145.3600576	127.938510376	254.0	5.6305001916	871001.995019	6601.06721752	43.0	6.75939508838	869768.993352	6314.72139921	272	1444	137	135	149	153	135	712	0
DLR00017292	10	2	YKR084C	30	SD/MSG -ARG -HIS -LYS -URA +Canavanine +G418 +Thialysine	yku70_v3_R3_steve	08	11.0	5.21049561962	7939.65603702	99.3357866655	254.0	5.50246883321	589233.996412	4295.08953802	43.0	6.62035137515	583639.993825	3327.57753396	413	1439	137	135	144	150	133	838	0
DLR00017292	10	3	YKL094W	30	SD/MSG -ARG -HIS -LYS -URA +Canavanine +G418 +Thialysine	yku70_v3_R3_steve	08	11.0	5.31918284144	8399.56065669	76.6381452967	254.0	5.75665882956	631402.998305	4451.00292576	43.0	6.90711541854	629116.994731	2874.44210504	539	1442	137	135	150	155	137	1217	8
DLR00017292	10	4	YKR095W	30	SD/MSG -ARG -HIS -LYS -URA +Canavanine +G418 +Thialysine	yku70_v3_R3_steve	08	11.0	4.82254772409	7016.26994638	49.7182841743	254.0	5.29379657712	495903.99616	4682.26708961	43.0	6.41209471394	495487.994217	4275.56383943	677	1441	137	135	146	153	138	1657	0
DLR00017292	10	5	YJR129C	30	SD/MSG -ARG -HIS -LYS -URA +Canavanine +G418 +Thialysine	yku70_v3_R3_steve	08	11.0	5.12381436577	7991.91407064	78.4325634079	254.0	5.49705616135	540092.996838	5028.7511618	43.0	6.63342385743	542596.994097	4374.53920689	821	1443	137	135	145	152	136	1681	0
DLR00017292	10	6	YKL001C	30	SD/MSG -ARG -HIS -LYS -URA +Canavanine +G418 +Thialysine	yku70_v3_R3_steve	08	11.0	5.9628939503	10153.9689469	95.7795835448	254.0	6.11333723294	721103.999951	5590.36701127	43.0	7.35933164551	713651.346444	1644.2302892	954	1444	137	135	150	156	137	1098	0
DLR00017292	10	7	YKL159C	30	SD/MSG -ARG -HIS -LYS -URA +Canavanine +G418 +Thialysine	yku70_v3_R3_steve	08	11.0	5.58918819426	8808.87046323	89.9144840622	254.0	5.88754662772	623676.999253	5047.18065777	43.0	7.06277309729	625378.995421	3246.94857202	1090	1442	137	135	148	154	136	1576	0
DLR00017292	10	8	YKL188C	30	SD/MSG -ARG -HIS -LYS -URA +Canavanine +G418 +Thialysine	yku70_v3_R3_steve	08	11.0	6.01988559541	10428.3190796	116.352422799	254.0	6.15375211044	762174.999896	5887.24124998	43.0	7.36880017963	762419.996445	3046.39282238	1232	1440	137	135	149	155	135	1147	0
DLR00017292	10	9	YKL091C	30	SD/MSG -ARG -HIS -LYS -URA +Canavanine +G418 +Thialysine	yku70_v3_R3_steve	08	11.0	5.40280262233	7899.76261247	78.5103493618	254.0	5.77873759414	544255.999412	4289.5995618	43.0	6.95690736028	539701.278326	2460.97762212	1362	1443	137	135	145	152	134	1583	0
DLR00017292	10	10	YJR130C	30	SD/MSG -ARG -HIS -LYS -URA +Canavanine +G418 +Thialysine	yku70_v3_R3_steve	08	11.0	5.87618003194	9993.00315792	85.7063614198	254.0	6.0994865855	714942.99991	5847.37969537	43.0	7.30498523775	715531.996631	3125.55565797	1498	1446	137	135	148	154	134	1121	0
DLR00017292	10	11	YKL142W	30	SD/MSG -ARG -HIS -LYS -URA +Canavanine +G418 +Thialysine	yku70_v3_R3_steve	08	11.0	5.55706912962	9039.36646144	84.1373386846	254.0	5.93039383082	622953.480059	5161.29656104	43.0	7.07346705624	636752.995404	4124.0575564	1633	1439	137	135	146	153	134	1805	0
DLR00017292	10	12	YKR016W	30	SD/MSG -ARG -HIS -LYS -URA +Canavanine +G418 +Thialysine	yku70_v3_R3_steve	08	11.0	5.61257787661	9229.51930112	81.5179413467	254.0	5.98228694058	634668.999912	5405.50934278	43.0	7.17213104048	637433.997301	3158.98380216	1772	1441	137	135	145	151	133	1469	0
DLR00017292	10	13	YLL043W	30	SD/MSG -ARG -HIS -LYS -URA +Canavanine +G418 +Thialysine	yku70_v3_R3_steve	08	11.0	4.95002403611	6940.00008871	64.879568856	254.0	5.29231110183	427194.996853	3689.4341087	43.0	6.40078442308	434167.99461	3265.30512667	1915	1437	137	135	138	145	129	1867	0
DLR00017292	10	14	YKL047W	30	SD/MSG -ARG -HIS -LYS -URA +Canavanine +G418 +Thialysine	yku70_v3_R3_steve	08	11.0	6.01686037555	11461.2054146	102.984751825	254.0	6.20345499105	847986.830402	6554.65991626	43.0	7.42759132766	845511.513421	2753.74076039	2047	1437	137	135	151	155	134	1071	0
DLR00017292	10	15	YKL017C	30	SD/MSG -ARG -HIS -LYS -URA +Canavanine +G418 +Thialysine	yku70_v3_R3_steve	08	11.0	5.59255259236	9774.22151767	101.99054758	254.0	5.90193351304	672726.998836	5792.63273698	43.0	7.11272053336	666368.229897	3127.72389254	2182	1440	137	135	144	151	131	1511	0
DLR00017292	10	16	YKL161C	30	SD/MSG -ARG -HIS -LYS -URA +Canavanine +G418 +Thialysine	yku70_v3_R3_steve	08	11.0	6.37649064796	12024.317191	112.479239982	254.0	6.3940664455	907533.999736	6257.82210701	43.0	7.66177213893	907960.997691	4361.13048027	2318	1437	137	135	151	156	135	984	16
DLR00017292	10	17	YJR135C	30	SD/MSG -ARG -HIS -LYS -URA +Canavanine +G418 +Thialysine	yku70_v3_R3_steve	08	11.0	5.81774156757	10464.0566477	105.732236674	254.0	6.02235450532	747104.998927	5677.1721353	43.0	7.20543215303	749229.994693	3977.65018743	2456	1437	137	135	147	153	133	1235	0
DLR00017292	10	18	YJR109C	30	SD/MSG -ARG -HIS -LYS -URA +Canavanine +G418 +Thialysine	yku70_v3_R3_steve	08	11.0	0.0	11.0	33.083872461	254.0	9.63258954921	27621.2825138	685.36458213	43.0	4.83796846642	1642.5	475.124067595	2598	1432	137	135	-1	-1	-1	0	0
DLR00017292	10	19	YKR051W	30	SD/MSG -ARG -HIS -LYS -URA +Canavanine +G418 +Thialysine	yku70_v3_R3_steve	08	11.0	5.59841702175	9346.50030316	71.6772090818	254.0	5.88874303286	649788.998913	5137.11046583	43.0	7.10419677657	641780.814643	2431.17809341	2730	1437	137	135	144	151	133	1291	0
DLR00017292	10	20	YKL131W	30	SD/MSG -ARG -HIS -LYS -URA +Canavanine +G418 +Thialysine	yku70_v3_R3_steve	08	11.0	6.44920256479	10965.9304444	129.712861148	254.0	6.35415986966	824796.999757	5392.1702962	43.0	7.63202578709	821952.99855	3334.07236758	2865	1436	137	135	150	156	136	803	0
DLR00017292	10	21	YLL010C	30	SD/MSG -ARG -HIS -LYS -URA +Canavanine +G418 +Thialysine	yku70_v3_R3_steve	08	11.0	5.82832756454	9273.57101371	86.8977410932	254.0	5.99309310945	631010.776294	4899.79063003	43.0	7.13438726967	640350.994671	4450.75334959	3004	1434	137	135	143	150	133	830	21
DLR00017292	10	22	YLL015W	30	SD/MSG -ARG -HIS -LYS -URA +Canavanine +G418 +Thialysine	yku70_v3_R3_steve	08	11.0	6.31440994795	10727.5861922	137.722477241	254.0	6.16667560157	769958.999404	4876.67475173	43.0	7.37553797897	767639.995306	4828.89967849	3137	1435	137	135	143	149	132	642	8
DLR00017292	10	23	YKR011C	30	SD/MSG -ARG -HIS -LYS -URA +Canavanine +G418 +Thialysine	yku70_v3_R3_steve	08	11.0	6.15178579796	11048.4111616	166.917172607	254.0	6.07465186617	825388.997611	5222.1230376	43.0	7.24602238872	824033.993498	5271.71522867	3275	1432	137	135	141	147	129	480	8
DLR00017292	10	24	YOR202W	30	SD/MSG -ARG -HIS -LYS -URA +Canavanine +G418 +Thialysine	yku70_v3_R3_steve	08	11.0	6.42139921174	12548.1380302	314.057517657	254.0	6.06100509073	1120700.99451	8127.35400343	43.0	7.1883056085	1118849.99216	9578.61787542	3410	1432	137	135	145	150	129	305	0
DLR00017292	11	1	YOR202W	30	SD/MSG -ARG -HIS -LYS -URA +Canavanine +G418 +Thialysine	yku70_v3_R3_steve	08	11.0	5.99356000209	11850.8507328	211.345741913	254.0	6.00658212249	944769.995889	5984.34570149	43.0	7.14477965197	942812.992577	6228.24003577	280	1581	137	135	151	155	136	493	0
DLR00017292	11	2	YKL160W	30	SD/MSG -ARG -HIS -LYS -URA +Canavanine +G418 +Thialysine	yku70_v3_R3_steve	08	11.0	5.69582234744	9528.19293613	98.623066701	254.0	5.98062909917	770425.997699	5245.42618584	43.0	7.18776237527	752468.43429	2588.5962137	412	1572	137	135	153	157	137	920	0
DLR00017292	11	3	YKL073W	30	SD/MSG -ARG -HIS -LYS -URA +Canavanine +G418 +Thialysine	yku70_v3_R3_steve	08	11.0	4.38726722464	5763.30779427	63.3956408599	254.0	4.66322045705	325859.999442	4314.66136063	43.0	5.73728439572	315337.492742	1541.34407147	549	1585	137	135	129	138	126	928	0
DLR00017292	11	4	YKR015C	30	SD/MSG -ARG -HIS -LYS -URA +Canavanine +G418 +Thialysine	yku70_v3_R3_steve	08	11.0	5.49859282451	8834.00126509	66.5763039258	254.0	5.9323905389	659028.999467	5057.89259146	43.0	7.13400428232	649066.998838	2247.27557038	676	1580	137	135	152	157	140	1144	0
DLR00017292	11	5	YKR094C	30	SD/MSG -ARG -HIS -LYS -URA +Canavanine +G418 +Thialysine	yku70_v3_R3_steve	08	11.0	5.70762688234	8370.02746449	108.958360399	254.0	5.92062733208	603671.999757	5220.62791901	43.0	7.10215056476	597694.996358	2967.37175843	823	1582	137	135	149	155	138	939	0
DLR00017292	11	6	YKL183W	30	SD/MSG -ARG -HIS -LYS -URA +Canavanine +G418 +Thialysine	yku70_v3_R3_steve	08	11.0	5.57684701707	8577.51324052	91.6537137481	254.0	5.90531820446	598550.870977	5315.72650119	43.0	7.05556298921	601376.995835	3681.27873214	952	1577	137	135	148	154	136	1041	0
DLR00017292	11	7	YKR031C	30	SD/MSG -ARG -HIS -LYS -URA +Canavanine +G418 +Thialysine	yku70_v3_R3_steve	08	11.0	5.93848973788	9036.49037731	86.375102359	254.0	6.04413940262	662723.999821	4991.59585296	43.0	7.2424641204	660937.996017	3087.82234716	1094	1582	137	135	150	156	137	1151	0
DLR00017292	11	8	YKL033W-A	30	SD/MSG -ARG -HIS -LYS -URA +Canavanine +G418 +Thialysine	yku70_v3_R3_steve	08	11.0	5.52848871069	8415.0021235	67.7790882872	254.0	5.90388339191	591455.896291	4634.13055882	43.0	7.05299020906	596959.995905	3298.82104176	1222	1576	137	135	147	153	135	1307	0
DLR00017292	11	9	YLL014W	30	SD/MSG -ARG -HIS -LYS -URA +Canavanine +G418 +Thialysine	yku70_v3_R3_steve	08	11.0	5.94269253969	9419.9739753	90.1688130772	254.0	6.11461655008	700978.999987	5356.22276742	43.0	7.32173700538	698274.996585	2812.17625461	1368	1580	137	135	149	155	135	964	0
DLR00017292	11	10	YJR139C	30	SD/MSG -ARG -HIS -LYS -URA +Canavanine +G418 +Thialysine	yku70_v3_R3_steve	08	11.0	5.83349615128	8575.16684651	81.8658898337	254.0	6.10192854191	536371.000175	6087.53796392	43.0	7.38250426653	540477.999789	3452.96160173	1501	1578	137	135	138	145	129	1402	0
DLR00017292	11	11	YKL149C	30	SD/MSG -ARG -HIS -LYS -URA +Canavanine +G418 +Thialysine	yku70_v3_R3_steve	08	11.0	5.72422820046	8485.00292057	79.0732656668	254.0	6.01802113251	602722.999959	5232.67346034	43.0	7.21909221133	599986.99798	2676.03767198	1640	1582	137	135	146	152	132	1061	0
DLR00017292	11	12	YJR150C	30	SD/MSG -ARG -HIS -LYS -URA +Canavanine +G418 +Thialysine	yku70_v3_R3_steve	08	11.0	5.75644984884	9607.84328767	82.0600866273	254.0	6.04909917551	700311.999753	6019.8838003	43.0	7.23779337552	701376.996359	3774.60271845	1770	1580	137	135	148	154	134	1246	0
DLR00017292	11	13	YKL053W	30	SD/MSG -ARG -HIS -LYS -URA +Canavanine +G418 +Thialysine	yku70_v3_R3_steve	08	11.0	5.70048842819	9536.12237833	89.0927234416	254.0	6.03620309548	684775.038999	5740.82461758	43.0	7.19269522634	691902.99587	4112.12316223	1912	1578	137	135	147	153	133	1119	0
DLR00017292	11	14	YKL211C	30	SD/MSG -ARG -HIS -LYS -URA +Canavanine +G418 +Thialysine	yku70_v3_R3_steve	08	11.0	5.47302933066	8877.1406002	90.4219091247	254.0	5.82128694318	632084.998236	5826.48279212	43.0	6.97190106654	633339.994548	4848.9305257	2043	1577	137	135	145	151	132	1344	5
DLR00017292	11	15	YKL133C	30	SD/MSG -ARG -HIS -LYS -URA +Canavanine +G418 +Thialysine	yku70_v3_R3_steve	08	11.0	5.99536178817	9710.59849603	93.2183406519	254.0	6.15161438449	732364.999983	5556.15233721	43.0	7.36037302762	730749.996509	3112.51703584	2188	1579	137	135	149	154	133	1037	0
DLR00017292	11	16	YKL148C	30	SD/MSG -ARG -HIS -LYS -URA +Canavanine +G418 +Thialysine	yku70_v3_R3_steve	08	11.0	5.64465224277	8937.94865188	94.1314763434	254.0	5.96369049132	628838.999758	4947.90357671	43.0	7.14439769517	631186.996185	2911.62395553	2318	1577	137	135	144	150	132	1327	0
DLR00017292	11	17	YKL076C	30	SD/MSG -ARG -HIS -LYS -URA +Canavanine +G418 +Thialysine	yku70_v3_R3_steve	08	11.0	5.59893803464	8538.41718731	85.4452625173	254.0	5.86909197002	598446.999148	3344.21887573	43.0	7.02871453441	599378.995123	1885.79057048	2460	1578	137	135	145	151	133	1205	0
DLR00017292	11	18	YKL084W	30	SD/MSG -ARG -HIS -LYS -URA +Canavanine +G418 +Thialysine	yku70_v3_R3_steve	08	11.0	5.82073809153	9375.83574767	72.3723126212	254.0	6.05134032888	686755.081646	4660.8846486	43.0	7.21610039542	691822.995413	2902.31300195	2591	1574	137	135	149	155	135	1070	0
DLR00017292	11	19	YKR105C	30	SD/MSG -ARG -HIS -LYS -URA +Canavanine +G418 +Thialysine	yku70_v3_R3_steve	08	11.0	6.04082892722	10421.7010282	93.5445207549	254.0	6.16040597044	775888.999812	6310.31134463	43.0	7.37435272449	772994.996106	3622.52654944	2734	1576	137	135	149	155	135	797	0
DLR00017292	11	20	YKL048C	30	SD/MSG -ARG -HIS -LYS -URA +Canavanine +G418 +Thialysine	yku70_v3_R3_steve	08	11.0	4.82988500528	4842.17618152	52.6202895132	254.0	5.30013908299	343616.998682	3296.05144774	43.0	6.3707992314	338358.99453	1426.21951125	2872	1567	137	135	144	151	134	1551	0
DLR00017292	11	21	YKL178C	30	SD/MSG -ARG -HIS -LYS -URA +Canavanine +G418 +Thialysine	yku70_v3_R3_steve	08	11.0	6.18154365874	9925.22298639	120.029801817	254.0	6.167275609	739626.999864	4867.15281541	43.0	7.38191476946	736286.995915	4028.89480811	3006	1576	137	135	147	153	135	728	15
DLR00017292	11	22	YKL215C	30	SD/MSG -ARG -HIS -LYS -URA +Canavanine +G418 +Thialysine	yku70_v3_R3_steve	08	11.0	5.96473156449	9780.41454155	123.535194478	254.0	6.0638961654	689745.132142	4544.26220253	43.0	7.22164003205	694236.994768	3700.22638525	3139	1572	137	135	141	148	132	511	6
DLR00017292	11	23	YJR153W	30	SD/MSG -ARG -HIS -LYS -URA +Canavanine +G418 +Thialysine	yku70_v3_R3_steve	08	11.0	6.42994212841	10745.4075751	249.071689664	254.0	6.14425271251	850543.998045	5283.99837634	43.0	7.31177386801	846023.994008	6171.08443047	3282	1571	137	135	142	148	129	341	0
DLR00017292	11	24	YOR202W	30	SD/MSG -ARG -HIS -LYS -URA +Canavanine +G418 +Thialysine	yku70_v3_R3_steve	08	11.0	5.49481551779	10469.9042943	271.864515509	254.0	5.65134072411	904232.994805	7418.76255643	43.0	6.76889785794	898557.99333	7121.33346579	3412	1568	137	135	143	147	128	285	6
DLR00017292	12	1	YOR202W	30	SD/MSG -ARG -HIS -LYS -URA +Canavanine +G418 +Thialysine	yku70_v3_R3_steve	08	11.0	4.99365218845	10351.2478118	150.037274701	254.0	5.38071021743	778229.99596	7038.76519331	43.0	6.50561905364	776070.994872	6743.79554348	273	1714	137	135	146	151	134	653	7
DLR00017292	12	2	YKR080W	30	SD/MSG -ARG -HIS -LYS -URA +Canavanine +G418 +Thialysine	yku70_v3_R3_steve	08	11.0	6.19542880611	10987.004545	147.281082867	254.0	6.20505980992	872750.999113	4622.52253807	43.0	7.39327831091	869161.994931	3933.77468368	408	1716	137	135	151	156	136	669	0
DLR00017292	12	3	YKL097C	30	SD/MSG -ARG -HIS -LYS -URA +Canavanine +G418 +Thialysine	yku70_v3_R3_steve	08	11.0	5.27788445764	8069.7761098	72.4557097576	254.0	5.67240887338	566664.997765	4784.44119424	43.0	6.81296402875	566435.994098	3741.40888079	542	1717	137	135	145	151	135	1375	0
DLR00017292	12	4	YKR102W	30	SD/MSG -ARG -HIS -LYS -URA +Canavanine +G418 +Thialysine	yku70_v3_R3_steve	08	11.0	6.36945028915	10785.5442106	168.289700389	254.0	6.35891548507	842901.999686	5243.0819936	43.0	7.62752981785	840543.998274	3962.27561988	677	1718	137	135	155	160	140	900	0
DLR00017292	12	5	YJR110W	30	SD/MSG -ARG -HIS -LYS -URA +Canavanine +G418 +Thialysine	yku70_v3_R3_steve	08	11.0	5.21822357947	7184.15096264	70.3252050117	254.0	5.6390606007	501982.998701	4217.70203636	43.0	6.80754486583	494553.537576	2277.04678343	820	1720	137	135	147	154	138	1652	0
DLR00017292	12	6	YKL064W	30	SD/MSG -ARG -HIS -LYS -URA +Canavanine +G418 +Thialysine	yku70_v3_R3_steve	08	11.0	6.12625702813	10223.5623537	120.394977902	254.0	6.17916011325	765527.999838	5441.6506921	43.0	7.39795608002	763360.995911	3788.9611885	952	1716	137	135	153	158	139	954	0
DLR00017292	12	7	YKL156W	30	SD/MSG -ARG -HIS -LYS -URA +Canavanine +G418 +Thialysine	yku70_v3_R3_steve	08	11.0	5.43376988371	7879.78084075	84.377653936	254.0	5.80299027651	550936.999442	4542.4273297	43.0	6.96393716455	549533.996011	3009.11981074	1087	1721	137	135	147	153	136	1378	0
DLR00017292	12	8	YKL068W	30	SD/MSG -ARG -HIS -LYS -URA +Canavanine +G418 +Thialysine	yku70_v3_R3_steve	08	11.0	5.92027268892	9700.33599983	87.0295240942	254.0	6.09197388806	715459.100959	4784.81795446	43.0	7.26032746179	722769.995219	3475.84358155	1225	1715	137	135	151	156	137	1237	0
DLR00017292	12	9	YKL205W	30	SD/MSG -ARG -HIS -LYS -URA +Canavanine +G418 +Thialysine	yku70_v3_R3_steve	08	11.0	5.47737736792	8848.60670848	93.9891076185	254.0	5.81691324533	625539.998709	5266.22014301	43.0	6.98132583754	627718.995108	3896.48172715	1364	1717	137	135	146	153	134	1515	6
DLR00017292	12	10	YKL043W	30	SD/MSG -ARG -HIS -LYS -URA +Canavanine +G418 +Thialysine	yku70_v3_R3_steve	08	11.0	6.09023880791	10355.2466355	90.6413173054	254.0	6.18282082996	756150.999988	5623.45517049	43.0	7.40760607051	756255.996743	2607.5407603	1499	1713	137	135	149	154	134	1091	0
DLR00017292	12	11	YKL121W	30	SD/MSG -ARG -HIS -LYS -URA +Canavanine +G418 +Thialysine	yku70_v3_R3_steve	08	11.0	5.49761083356	8765.44880073	92.9077024811	254.0	5.82930751228	614682.998668	5322.82733758	43.0	7.03515121015	606066.708149	3089.6511143	1632	1717	137	135	145	151	132	1417	0
DLR00017292	12	12	YKL081W	30	SD/MSG -ARG -HIS -LYS -URA +Canavanine +G418 +Thialysine	yku70_v3_R3_steve	08	11.0	5.4796822949	7247.11720492	79.8025240501	254.0	5.96308649811	506483.000049	4991.74989696	43.0	7.16603857174	508250.999377	2958.18587275	1780	1711	137	135	144	150	133	1615	0
DLR00017292	12	13	YKL107W	30	SD/MSG -ARG -HIS -LYS -URA +Canavanine +G418 +Thialysine	yku70_v3_R3_steve	08	11.0	5.64049060993	9129.4640792	86.0180918767	254.0	5.96955262856	640927.151915	5250.10888277	43.0	7.12011862586	651560.995723	3784.80616387	1906	1714	137	135	145	151	132	1522	0
DLR00017292	12	14	YKL065C	30	SD/MSG -ARG -HIS -LYS -URA +Canavanine +G418 +Thialysine	yku70_v3_R3_steve	08	11.0	6.06267285258	10385.0037188	124.581230399	254.0	6.18965902665	774914.999978	6181.54398442	43.0	7.40605927943	774595.99674	3166.50969941	2047	1714	137	135	148	153	132	979	0
DLR00017292	12	15	YKL098W	30	SD/MSG -ARG -HIS -LYS -URA +Canavanine +G418 +Thialysine	yku70_v3_R3_steve	08	11.0	5.30621714727	7881.54420746	78.5351003932	254.0	5.7027188106	536496.998662	4776.31139646	43.0	6.84278521582	537313.995285	3906.39403422	2185	1713	137	135	141	148	130	1278	0
DLR00017292	12	16	YLL040C	30	SD/MSG -ARG -HIS -LYS -URA +Canavanine +G418 +Thialysine	yku70_v3_R3_steve	08	11.0	5.83596460622	9357.00322374	86.3343901494	254.0	6.02633000753	672175.999639	5575.42338503	43.0	7.21252595713	670756.995723	3686.99924638	2317	1714	137	135	145	151	131	1060	0
DLR00017292	12	17	YJR127C	30	SD/MSG -ARG -HIS -LYS -URA +Canavanine +G418 +Thialysine	yku70_v3_R3_steve	08	11.0	5.84527162093	10206.6400973	82.623873353	254.0	6.06302971667	743241.999298	5094.46193895	43.0	7.29247425669	735672.002758	2026.61363437	2454	1708	137	135	147	153	133	1244	0
DLR00017292	12	18	YKL136W	30	SD/MSG -ARG -HIS -LYS -URA +Canavanine +G418 +Thialysine	yku70_v3_R3_steve	08	11.0	6.23339316273	11881.6849652	137.075222952	254.0	6.25039573474	858829.999842	6064.98629896	43.0	7.47322627513	857608.996049	3248.26072306	2592	1710	137	135	146	152	132	702	0
DLR00017292	12	19	YLL006W	30	SD/MSG -ARG -HIS -LYS -URA +Canavanine +G418 +Thialysine	yku70_v3_R3_steve	08	11.0	5.04860561857	6588.00041045	63.4904329654	254.0	5.37059668476	407929.998214	3046.97850684	43.0	6.50158271857	402613.978333	1926.92836218	2736	1709	137	135	135	143	129	1210	0
DLR00017292	12	20	YKL174C	30	SD/MSG -ARG -HIS -LYS -URA +Canavanine +G418 +Thialysine	yku70_v3_R3_steve	08	11.0	6.11826018411	10826.9674431	135.741874991	254.0	6.1844085524	797483.999771	5739.16037412	43.0	7.40222023408	796239.99589	3310.06520965	2867	1707	137	135	148	154	135	869	0
DLR00017292	12	21	YJR108W	30	SD/MSG -ARG -HIS -LYS -URA +Canavanine +G418 +Thialysine	yku70_v3_R3_steve	08	11.0	5.62497300709	8854.45646354	73.2199549552	254.0	5.88886483082	613199.999189	4709.23016669	43.0	7.05519040136	611023.995087	3042.86468984	3004	1712	137	135	143	149	132	841	0
DLR00017292	12	22	YKL214C	30	SD/MSG -ARG -HIS -LYS -URA +Canavanine +G418 +Thialysine	yku70_v3_R3_steve	08	11.0	6.32005865207	10662.5990936	165.661200665	254.0	6.22384426637	793539.999858	5061.45529866	43.0	7.44221547272	789870.996014	4429.52397821	3139	1706	137	135	144	150	132	487	0
DLR00017292	12	23	YKL114C	30	SD/MSG -ARG -HIS -LYS -URA +Canavanine +G418 +Thialysine	yku70_v3_R3_steve	08	11.0	5.88082621562	10737.5611778	195.564965375	254.0	5.88274173503	761667.996733	5330.77176348	43.0	7.08017657342	747957.915112	2820.91612736	3278	1708	137	135	137	143	127	433	5
DLR00017292	12	24	YOR202W	30	SD/MSG -ARG -HIS -LYS -URA +Canavanine +G418 +Thialysine	yku70_v3_R3_steve	08	11.0	6.24236894189	13081.7502103	344.687552176	254.0	6.06895478686	1160588.9944	8462.51024372	43.0	7.2015675354	1159425.9919	9959.44478287	3413	1704	137	135	145	149	129	215	13
DLR00017292	13	1	YOR202W	30	SD/MSG -ARG -HIS -LYS -URA +Canavanine +G418 +Thialysine	yku70_v3_R3_steve	08	11.0	5.73079282713	11265.1312509	216.916988707	254.0	5.86724988512	929104.995166	6453.92726479	43.0	6.9987929046	925722.992645	6440.24557758	278	1855	137	135	151	155	136	542	0
DLR00017292	13	2	YKR013W	30	SD/MSG -ARG -HIS -LYS -URA +Canavanine +G418 +Thialysine	yku70_v3_R3_steve	08	11.0	5.53406370988	8531.84163581	120.335573928	254.0	5.79591351928	648543.997713	4353.87581109	43.0	6.93847601119	642595.99379	2884.76581042	418	1849	137	135	147	151	134	702	0
DLR00017292	13	3	YKL221W	30	SD/MSG -ARG -HIS -LYS -URA +Canavanine +G418 +Thialysine	yku70_v3_R3_steve	08	11.0	6.12596978315	9456.16321514	136.440937037	254.0	6.21081813244	729962.99983	4544.48542149	43.0	7.44581190804	726032.997274	2768.3926545	550	1854	137	135	152	156	138	947	0
DLR00017292	13	4	YKL190W	30	SD/MSG -ARG -HIS -LYS -URA +Canavanine +G418 +Thialysine	yku70_v3_R3_steve	08	11.0	5.8735508344	9253.04552613	105.020107497	254.0	6.08804943127	681465.999917	4674.88152359	43.0	7.30146405994	678446.996245	2684.98103763	683	1853	137	135	151	156	139	1116	0
DLR00017292	13	5	YKR007W	30	SD/MSG -ARG -HIS -LYS -URA +Canavanine +G418 +Thialysine	yku70_v3_R3_steve	08	11.0	5.06119344218	6132.21925671	83.47701221	254.0	5.23598870089	401240.996581	4334.03305613	43.0	6.33663288138	399181.9938	3352.82331778	827	1858	137	135	141	148	135	1616	0
DLR00017292	13	6	YJR100C	30	SD/MSG -ARG -HIS -LYS -URA +Canavanine +G418 +Thialysine	yku70_v3_R3_steve	08	11.0	5.72109837889	8268.68711762	85.1841924231	254.0	5.9750655484	611480.999767	4777.47884175	43.0	7.16576836682	608022.995775	2967.00142616	958	1853	137	135	151	157	138	1203	0
DLR00017292	13	7	YKR028W	30	SD/MSG -ARG -HIS -LYS -URA +Canavanine +G418 +Thialysine	yku70_v3_R3_steve	08	11.0	6.02744514836	9349.14745122	96.7700277653	254.0	6.11393806176	716894.999699	5160.98612388	43.0	7.32440225476	712708.995623	3934.16454842	1098	1853	137	135	154	159	138	1007	0
DLR00017292	13	8	YKR077W	30	SD/MSG -ARG -HIS -LYS -URA +Canavanine +G418 +Thialysine	yku70_v3_R3_steve	08	11.0	5.66937110567	8409.98007115	77.6086072282	254.0	5.97363844898	626248.999574	5186.80700715	43.0	7.1536257965	623869.995521	3659.68065136	1228	1853	137	135	150	156	136	1246	0
DLR00017292	13	9	YKR057W	30	SD/MSG -ARG -HIS -LYS -URA +Canavanine +G418 +Thialysine	yku70_v3_R3_steve	08	11.0	5.29415085526	8124.24158277	106.46934611	254.0	5.48222161782	532699.996735	4423.72185588	43.0	6.64406043461	522970.551213	2629.23710725	1369	1854	137	135	140	148	130	1363	0
DLR00017292	13	10	YKL038W	30	SD/MSG -ARG -HIS -LYS -URA +Canavanine +G418 +Thialysine	yku70_v3_R3_steve	08	11.0	5.93602932739	9597.81285522	77.7612656938	254.0	6.10378660444	721581.999721	5764.76376926	43.0	7.30332035865	721044.995748	4039.2004345	1501	1859	137	135	151	156	136	1193	0
DLR00017292	13	11	YKL008C	30	SD/MSG -ARG -HIS -LYS -URA +Canavanine +G418 +Thialysine	yku70_v3_R3_steve	08	11.0	6.34371464718	10236.0604678	108.768761185	254.0	6.36241926726	794198.999758	4879.14905562	43.0	7.69935446595	782754.849783	1728.79464637	1643	1856	137	135	152	157	135	897	0
DLR00017292	13	12	YKL102C	30	SD/MSG -ARG -HIS -LYS -URA +Canavanine +G418 +Thialysine	yku70_v3_R3_steve	08	11.0	5.96094831214	9893.41158127	104.817748619	254.0	6.13069324839	725268.999898	5635.33541885	43.0	7.33637488419	724984.996215	3425.49531348	1774	1854	137	135	147	152	132	1121	0
DLR00017292	13	13	YKR046C	30	SD/MSG -ARG -HIS -LYS -URA +Canavanine +G418 +Thialysine	yku70_v3_R3_steve	08	11.0	6.29737466149	9787.03188892	135.395082955	254.0	6.2761944879	751184.999724	5393.21335584	43.0	7.52830042235	748163.998269	2570.16802317	1916	1851	137	135	149	154	133	921	0
DLR00017292	13	14	YKL067W	30	SD/MSG -ARG -HIS -LYS -URA +Canavanine +G418 +Thialysine	yku70_v3_R3_steve	08	11.0	5.70044737876	9199.27360623	86.7980025696	254.0	5.99082081761	685443.999328	4903.46631364	43.0	7.20427301765	676242.635737	2093.82417431	2046	1850	137	135	147	153	133	1213	0
DLR00017292	13	15	YKL213C	30	SD/MSG -ARG -HIS -LYS -URA +Canavanine +G418 +Thialysine	yku70_v3_R3_steve	08	11.0	5.46793248125	8676.85060965	81.3466835581	254.0	5.78431896858	653760.997994	4825.57664266	43.0	6.96287583815	643822.515385	2773.72742507	2188	1852	137	135	148	154	134	1323	0
DLR00017292	13	16	YKL079W	30	SD/MSG -ARG -HIS -LYS -URA +Canavanine +G418 +Thialysine	yku70_v3_R3_steve	08	11.0	5.85678205325	9732.28106441	83.9786090739	254.0	6.08993061893	736931.999712	5557.93996879	43.0	7.3153522183	727093.777068	2211.79794318	2321	1848	137	135	148	153	133	937	0
DLR00017292	13	17	YKL127W	30	SD/MSG -ARG -HIS -LYS -URA +Canavanine +G418 +Thialysine	yku70_v3_R3_steve	08	11.0	6.17314686768	9305.95192533	117.666156635	254.0	6.17643845891	713580.999921	4566.19613177	43.0	7.38905561467	709183.996884	2151.77360676	2464	1850	137	135	149	154	133	791	0
DLR00017292	13	18	YKL086W	30	SD/MSG -ARG -HIS -LYS -URA +Canavanine +G418 +Thialysine	yku70_v3_R3_steve	08	11.0	5.77017029127	9715.47621848	87.629810804	254.0	5.99908511026	686129.999524	4919.92912504	43.0	7.21587473252	677562.861563	1975.48710009	2596	1850	137	135	145	151	132	994	0
DLR00017292	13	19	YJR137C	30	SD/MSG -ARG -HIS -LYS -URA +Canavanine +G418 +Thialysine	yku70_v3_R3_steve	08	11.0	5.62807873812	9729.28569726	76.2212243031	254.0	5.85673813386	779431.996304	8502.72421695	43.0	6.99715834061	776316.992798	8286.85837807	2735	1850	137	135	154	159	137	989	0
DLR00017292	13	20	YKR012C	30	SD/MSG -ARG -HIS -LYS -URA +Canavanine +G418 +Thialysine	yku70_v3_R3_steve	08	11.0	5.95519047019	10210.097837	115.17613814	254.0	6.11072769018	754883.99959	5631.00353852	43.0	7.30875611966	752375.995532	3472.31442935	2867	1848	137	135	148	154	135	729	0
DLR00017292	13	21	YKL217W	30	SD/MSG -ARG -HIS -LYS -URA +Canavanine +G418 +Thialysine	yku70_v3_R3_steve	08	11.0	5.37032230671	8332.72683653	73.6415752475	254.0	5.7283117748	594609.997436	5686.33837891	43.0	6.86612127994	591427.993749	4989.63145289	3008	1849	137	135	144	151	133	837	0
DLR00017292	13	22	YKL202W	30	SD/MSG -ARG -HIS -LYS -URA +Canavanine +G418 +Thialysine	yku70_v3_R3_steve	08	11.0	5.81637581451	9460.048883	116.698628767	254.0	6.03981783089	711490.999081	4998.8086244	43.0	7.27052931504	697916.845068	2196.3612428	3140	1847	137	135	145	151	133	698	0
DLR00017292	13	23	YLL041C	30	SD/MSG -ARG -HIS -LYS -URA +Canavanine +G418 +Thialysine	yku70_v3_R3_steve	08	11.0	6.2529947965	10855.489788	205.668806136	254.0	6.17097215591	862626.998698	4635.97790747	43.0	7.34915495876	858296.994626	4369.82234626	3280	1842	137	135	143	147	130	401	0
DLR00017292	13	24	YOR202W	30	SD/MSG -ARG -HIS -LYS -URA +Canavanine +G418 +Thialysine	yku70_v3_R3_steve	08	11.0	5.86471404642	11858.6104081	299.216202356	254.0	5.86191510638	1014460.99435	8383.81513644	43.0	7.03380020898	985552.805754	6008.12181133	3413	1842	137	135	144	148	128	221	5
DLR00017292	14	1	YOR202W	30	SD/MSG -ARG -HIS -LYS -URA +Canavanine +G418 +Thialysine	yku70_v3_R3_steve	08	11.0	5.13825844875	11250.6891451	171.357119646	254.0	5.53901332664	871450.995622	6799.63749281	43.0	6.69717250596	851601.360927	4442.49359664	275	1988	137	135	148	152	134	587	0
DLR00017292	14	2	YJR154W	30	SD/MSG -ARG -HIS -LYS -URA +Canavanine +G418 +Thialysine	yku70_v3_R3_steve	08	11.0	6.09379035649	10667.6767088	166.85112533	254.0	6.14090702459	841790.999141	4829.90233265	43.0	7.32909118948	837963.994961	3060.07123099	413	1991	137	135	151	155	135	766	0
DLR00017292	14	3	YKR030W	30	SD/MSG -ARG -HIS -LYS -URA +Canavanine +G418 +Thialysine	yku70_v3_R3_steve	08	11.0	5.16718813802	7437.65493386	97.5729395257	254.0	5.5689606855	519368.997473	4972.80358846	43.0	6.70401819499	521545.993802	3730.44914824	547	1990	137	135	145	151	135	1783	0
DLR00017292	14	4	YJR147W	30	SD/MSG -ARG -HIS -LYS -URA +Canavanine +G418 +Thialysine	yku70_v3_R3_steve	08	11.0	6.0981914718	10559.3416256	144.708680453	254.0	6.22510484937	791937.999986	5333.34404612	43.0	7.46129420881	790917.996599	2944.29941567	683	1989	137	135	153	158	139	1081	0
DLR00017292	14	5	YJR116W	30	SD/MSG -ARG -HIS -LYS -URA +Canavanine +G418 +Thialysine	yku70_v3_R3_steve	08	11.0	5.41349871682	8358.00117937	81.9799024038	254.0	5.79616966491	590896.998922	4675.25182119	43.0	6.99476779272	582836.478349	2282.08595044	821	1992	137	135	149	154	137	1531	0
DLR00017292	14	6	YJR133W	30	SD/MSG -ARG -HIS -LYS -URA +Canavanine +G418 +Thialysine	yku70_v3_R3_steve	08	11.0	6.133111254	9958.04454262	114.150767807	254.0	6.23975285	756265.99985	4726.05235136	43.0	7.48041129096	754810.997211	2833.31861782	956	1990	137	135	153	159	140	1139	0
DLR00017292	14	7	YKR055W	30	SD/MSG -ARG -HIS -LYS -URA +Canavanine +G418 +Thialysine	yku70_v3_R3_steve	08	11.0	5.4480239874	7852.4273192	73.7110797214	254.0	5.85834245317	550197.800276	4090.52464105	43.0	7.03930185727	548155.100537	2002.10956857	1093	1986	137	135	148	154	136	1617	0
DLR00017292	14	8	YKL128C	30	SD/MSG -ARG -HIS -LYS -URA +Canavanine +G418 +Thialysine	yku70_v3_R3_steve	08	11.0	6.06679911955	10345.0921263	105.546262714	254.0	6.19230496241	791088.366004	4768.5114852	43.0	7.43177981216	787279.159979	1883.3151161	1230	1989	137	135	152	157	137	1222	0
DLR00017292	14	9	YLL044W	30	SD/MSG -ARG -HIS -LYS -URA +Canavanine +G418 +Thialysine	yku70_v3_R3_steve	08	11.0	0.5	610.999687361	92.100976404	254.0	11.5418424163	27607.2315777	435.814847848	43.0	0.5	2500.99972715	385.531785647	1372	1979	137	135	-1	-1	-1	8	0
DLR00017292	14	10	YKL191W	30	SD/MSG -ARG -HIS -LYS -URA +Canavanine +G418 +Thialysine	yku70_v3_R3_steve	08	11.0	5.57123716016	9104.59333771	103.659047878	254.0	5.74227603949	618950.997773	4472.97208626	43.0	6.891135975	620751.99423	3206.86596998	1502	1988	137	135	142	149	131	1263	0
DLR00017292	14	11	YKL050C	30	SD/MSG -ARG -HIS -LYS -URA +Canavanine +G418 +Thialysine	yku70_v3_R3_steve	08	11.0	5.44594929848	7661.00120439	89.8775137925	254.0	5.82478165143	556900.999265	4222.27301425	43.0	6.96696088259	556610.995474	2889.25666765	1638	1988	137	135	147	153	134	1515	0
DLR00017292	14	12	YKR047W	30	SD/MSG -ARG -HIS -LYS -URA +Canavanine +G418 +Thialysine	yku70_v3_R3_steve	08	11.0	5.8709561557	9864.42126238	112.028194012	254.0	6.04167006357	724564.999232	5523.50423027	43.0	7.27309128849	714146.812634	2428.30181558	1774	1990	137	135	146	152	132	1226	0
DLR00017292	14	13	YKL171W	30	SD/MSG -ARG -HIS -LYS -URA +Canavanine +G418 +Thialysine	yku70_v3_R3_steve	08	11.0	5.49825115276	8383.00150312	85.6669810085	254.0	5.88950081167	583273.999545	5457.61592447	43.0	7.06274123494	586645.996015	4141.26216414	1910	1982	137	135	141	148	129	1453	0
DLR00017292	14	14	YLL005C	30	SD/MSG -ARG -HIS -LYS -URA +Canavanine +G418 +Thialysine	yku70_v3_R3_steve	08	11.0	6.12240747378	11187.7764472	128.550274521	254.0	6.27970883887	881959.999874	5729.4076267	43.0	7.49983048739	882385.995995	3043.5331722	2049	1987	137	135	150	155	135	1023	0
DLR00017292	14	15	YKL216W	30	SD/MSG -ARG -HIS -LYS -URA +Canavanine +G418 +Thialysine	yku70_v3_R3_steve	08	11.0	0.5	575.999612044	83.5993928876	254.0	12.0	26888.8417821	366.564017116	43.0	0.5	2376.99966462	344.752479064	2192	1977	137	135	-1	-1	-1	2	0
DLR00017292	14	16	YKR092C	30	SD/MSG -ARG -HIS -LYS -URA +Canavanine +G418 +Thialysine	yku70_v3_R3_steve	08	11.0	5.38279591006	9089.13560733	77.2450040744	254.0	5.67898693484	649473.996822	4657.95997885	43.0	6.82133815019	652078.993842	3922.96205923	2320	1986	137	135	143	150	131	1364	0
DLR00017292	14	17	YKL106W	30	SD/MSG -ARG -HIS -LYS -URA +Canavanine +G418 +Thialysine	yku70_v3_R3_steve	08	11.0	5.59560654023	9330.5424396	81.0526746827	254.0	5.8636728194	658483.99814	5907.20144682	43.0	7.02925464779	661305.994165	4897.74223505	2458	1982	137	135	144	150	131	1409	0
DLR00017292	14	18	YKR089C	30	SD/MSG -ARG -HIS -LYS -URA +Canavanine +G418 +Thialysine	yku70_v3_R3_steve	08	11.0	6.37687060312	12135.7677029	129.469464655	254.0	6.34065979056	944508.999723	5934.41808448	43.0	7.57290275157	944541.995813	4689.63260556	2595	1983	137	135	151	156	135	871	0
DLR00017292	14	19	YKL053C-A	30	SD/MSG -ARG -HIS -LYS -URA +Canavanine +G418 +Thialysine	yku70_v3_R3_steve	08	11.0	0.5	619.999683098	90.0257843151	254.0	12.0	27545.5768327	696.016096027	43.0	0.5	2550.99972715	370.315635941	2739	1976	137	135	-1	-1	-1	7	0
DLR00017292	14	20	YKL069W	30	SD/MSG -ARG -HIS -LYS -URA +Canavanine +G418 +Thialysine	yku70_v3_R3_steve	08	11.0	4.16966192966	5844.000007	112.431172696	254.0	4.41027947972	303708.999512	4977.26281785	43.0	5.43882245556	298303.710545	1367.20846723	2867	1980	137	135	125	135	123	962	0
DLR00017292	14	21	YJR115W	30	SD/MSG -ARG -HIS -LYS -URA +Canavanine +G418 +Thialysine	yku70_v3_R3_steve	08	11.0	5.3152634419	9260.06905678	74.2446799956	254.0	5.70881141687	664388.996591	6616.67158743	43.0	6.91053090305	646171.481038	4158.44170393	3002	1978	137	135	145	151	134	984	0
DLR00017292	14	22	YKL176C	30	SD/MSG -ARG -HIS -LYS -URA +Canavanine +G418 +Thialysine	yku70_v3_R3_steve	08	11.0	5.45705820373	7768.61480571	138.369458715	254.0	5.46379005202	493996.997576	4148.93017578	43.0	6.58123861114	494202.994085	2182.66277515	3141	1981	137	135	133	140	127	889	0
DLR00017292	14	23	YKR019C	30	SD/MSG -ARG -HIS -LYS -URA +Canavanine +G418 +Thialysine	yku70_v3_R3_steve	08	11.0	4.75461548683	6661.32740684	145.886934507	254.0	5.18329290063	487333.995926	5457.46034291	43.0	6.27667446694	483039.994213	4606.93231279	3277	1977	137	135	136	142	128	699	0
DLR00017292	14	24	YOR202W	30	SD/MSG -ARG -HIS -LYS -URA +Canavanine +G418 +Thialysine	yku70_v3_R3_steve	08	11.0	6.0058324333	12373.1863358	324.266213006	254.0	5.93605022208	1076143.99426	8704.45344503	43.0	7.11272801799	1046285.26218	6315.20810464	3413	1976	137	135	145	149	129	178	5
DLR00017292	15	1	YOR202W	30	SD/MSG -ARG -HIS -LYS -URA +Canavanine +G418 +Thialysine	yku70_v3_R3_steve	08	11.0	5.10830887769	11131.3036559	160.27496518	254.0	5.48125095052	856237.995464	8399.28288543	43.0	6.60841111093	852140.994377	8443.53920886	282	2128	137	135	146	150	133	265	0
DLR00017292	15	2	YJR145C	30	SD/MSG -ARG -HIS -LYS -URA +Canavanine +G418 +Thialysine	yku70_v3_R3_steve	08	11.0	5.65192905082	8993.5390587	174.333840739	254.0	5.73831272948	676355.996936	5111.14490143	43.0	6.86332821443	669959.993302	3869.70766805	412	2130	137	135	145	150	134	574	0
DLR00017292	15	3	YKL056C	30	SD/MSG -ARG -HIS -LYS -URA +Canavanine +G418 +Thialysine	yku70_v3_R3_steve	08	11.0	5.43976663846	8699.68629018	112.711894532	254.0	5.69407928437	588025.99799	4612.38703474	43.0	6.84016989761	590013.994159	2917.8741248	553	2128	137	135	142	148	134	1353	0
DLR00017292	15	4	YKL025C	30	SD/MSG -ARG -HIS -LYS -URA +Canavanine +G418 +Thialysine	yku70_v3_R3_steve	08	11.0	5.49454863512	8623.42324342	106.405614963	254.0	5.75658326618	616533.997918	4449.16141166	43.0	6.902463199	614018.993978	2927.64822224	682	2127	137	135	148	153	137	1078	0
DLR00017292	15	5	YJR118C	30	SD/MSG -ARG -HIS -LYS -URA +Canavanine +G418 +Thialysine	yku70_v3_R3_steve	08	11.0	4.82200673522	6809.6156667	82.1272239079	254.0	5.10921228595	452066.995824	5590.80598335	43.0	6.21408658606	449349.994284	5014.93557114	825	2128	137	135	141	148	134	1191	0
DLR00017292	15	6	YKL132C	30	SD/MSG -ARG -HIS -LYS -URA +Canavanine +G418 +Thialysine	yku70_v3_R3_steve	08	11.0	5.75336727151	8924.16738087	95.9985836508	254.0	6.01131808697	659035.999766	4398.570952	43.0	7.22719526941	649094.720474	1327.49415498	953	2125	137	135	150	155	138	1001	0
DLR00017292	15	7	YKL072W	30	SD/MSG -ARG -HIS -LYS -URA +Canavanine +G418 +Thialysine	yku70_v3_R3_steve	08	11.0	6.16551959939	9600.45730792	110.680880101	254.0	6.2166864639	723942.999821	3767.00619302	43.0	7.45325770675	721153.997367	2948.10153726	1097	2125	137	135	151	157	138	993	0
DLR00017292	15	8	YKR066C	30	SD/MSG -ARG -HIS -LYS -URA +Canavanine +G418 +Thialysine	yku70_v3_R3_steve	08	11.0	5.72514085031	9212.32015711	75.3705139428	254.0	5.94116186541	666393.99902	4642.04363011	43.0	7.15899703303	656165.402675	1895.33233406	1227	2122	137	135	147	153	135	1216	0
DLR00017292	15	9	YKR053C	30	SD/MSG -ARG -HIS -LYS -URA +Canavanine +G418 +Thialysine	yku70_v3_R3_steve	08	11.0	6.28082242414	10280.6886734	111.080859734	254.0	6.28976611437	828670.999937	4847.78488904	43.0	7.53009509248	824838.996885	3140.70720448	1368	2125	137	135	153	158	138	806	0
DLR00017292	15	10	YJR117W	30	SD/MSG -ARG -HIS -LYS -URA +Canavanine +G418 +Thialysine	yku70_v3_R3_steve	08	11.0	5.72867817961	9401.41714156	90.5350360843	254.0	6.02834149835	727878.999228	5086.88563981	43.0	7.24711431677	716937.684086	2010.4538055	1500	2124	137	135	149	154	135	1130	0
DLR00017292	15	11	YKL020C	30	SD/MSG -ARG -HIS -LYS -URA +Canavanine +G418 +Thialysine	yku70_v3_R3_steve	08	11.0	6.01093230183	9783.46942889	87.4297581087	254.0	6.17151442031	774513.999908	4876.5122991	43.0	7.40998959406	766247.790869	1204.30966296	1644	2126	137	135	150	155	135	1005	0
DLR00017292	15	12	YKL055C	30	SD/MSG -ARG -HIS -LYS -URA +Canavanine +G418 +Thialysine	yku70_v3_R3_steve	08	11.0	4.64228832613	4963.56531411	51.424802983	254.0	5.02996817705	285290.999096	3060.95063953	43.0	6.06871852071	285561.996861	1698.58707835	1769	2121	137	135	127	137	126	1356	0
DLR00017292	15	13	YKL207W	30	SD/MSG -ARG -HIS -LYS -URA +Canavanine +G418 +Thialysine	yku70_v3_R3_steve	08	11.0	6.34310831736	10451.8035737	145.30782215	254.0	6.31342875078	840149.999981	4271.51033213	43.0	7.55566815358	838011.997537	2553.27928243	1919	2124	137	135	149	155	135	932	0
DLR00017292	15	14	YKL046C	30	SD/MSG -ARG -HIS -LYS -URA +Canavanine +G418 +Thialysine	yku70_v3_R3_steve	08	11.0	5.47845769131	8428.40853507	64.6701165616	254.0	5.84672206121	628845.999177	4006.86313118	43.0	7.00459380511	631064.995468	2102.1917539	2049	2125	137	135	144	150	133	1611	0
DLR00017292	15	15	YKL162C	30	SD/MSG -ARG -HIS -LYS -URA +Canavanine +G418 +Thialysine	yku70_v3_R3_steve	08	11.0	6.19580777117	10685.3090392	131.712857942	254.0	6.24225132563	898998.999301	4985.92911835	43.0	7.48080081107	884697.879906	2359.23931146	2192	2123	137	135	152	157	137	937	0
DLR00017292	15	16	YKL139W	30	SD/MSG -ARG -HIS -LYS -URA +Canavanine +G418 +Thialysine	yku70_v3_R3_steve	08	11.0	0.5	963.999909051	137.376960982	254.0	12.0	27724.9498425	736.26147878	43.0	0.5	4077.99992042	581.089408989	2330	2113	137	135	-1	-1	-1	11	0
DLR00017292	15	17	YKL137W	30	SD/MSG -ARG -HIS -LYS -URA +Canavanine +G418 +Thialysine	yku70_v3_R3_steve	08	11.0	6.26603840969	10445.3497239	135.466723641	254.0	6.28480189879	815243.999972	5092.39998759	43.0	7.52850289366	812606.997685	2547.75787152	2463	2122	137	135	148	154	136	745	0
DLR00017292	15	18	YKR050W	30	SD/MSG -ARG -HIS -LYS -URA +Canavanine +G418 +Thialysine	yku70_v3_R3_steve	08	11.0	5.70342065996	9067.92520845	72.4735272855	254.0	5.92089045776	663663.998935	4723.8884104	43.0	7.12415928431	651452.190749	1939.27691475	2593	2120	137	135	144	151	132	871	0
DLR00017292	15	19	YKR009C	30	SD/MSG -ARG -HIS -LYS -URA +Canavanine +G418 +Thialysine	yku70_v3_R3_steve	08	11.0	6.31120350091	10500.4173293	142.816969145	254.0	6.22644788261	823649.999774	4582.19118291	43.0	7.47873405411	810626.880829	2029.68625524	2736	2120	137	135	150	155	135	735	0
DLR00017292	15	20	YKL070W	30	SD/MSG -ARG -HIS -LYS -URA +Canavanine +G418 +Thialysine	yku70_v3_R3_steve	08	11.0	5.63530389867	8978.08709521	82.5389679286	254.0	5.90617809663	662210.998927	4936.94120213	43.0	7.10605707452	650795.129848	2065.03449494	2867	2114	137	135	146	152	135	1023	0
DLR00017292	15	21	YKL123W	30	SD/MSG -ARG -HIS -LYS -URA +Canavanine +G418 +Thialysine	yku70_v3_R3_steve	08	11.0	6.21745511705	10620.608046	138.003604153	254.0	6.24934623207	817897.999991	5603.90863833	43.0	7.47262572603	813592.9963	3354.05550699	3007	2119	137	135	148	154	136	690	0
DLR00017292	15	22	YJR111C	30	SD/MSG -ARG -HIS -LYS -URA +Canavanine +G418 +Thialysine	yku70_v3_R3_steve	08	11.0	5.89941328565	9455.83028658	131.341672117	254.0	6.01567524841	706584.99903	5417.09896324	43.0	7.24054816719	690085.387273	2151.26707773	3140	2111	137	135	144	149	133	571	0
DLR00017292	15	23	YKL166C	30	SD/MSG -ARG -HIS -LYS -URA +Canavanine +G418 +Thialysine	yku70_v3_R3_steve	08	11.0	5.44839067496	8589.2988636	196.196064979	254.0	5.66511145986	652550.996583	4771.14443553	43.0	6.79215933915	650372.993476	3628.39244795	3276	2111	137	135	141	146	130	762	0
DLR00017292	15	24	YOR202W	30	SD/MSG -ARG -HIS -LYS -URA +Canavanine +G418 +Thialysine	yku70_v3_R3_steve	08	11.0	5.72035000529	11299.8247884	309.859083095	254.0	5.75561989032	942873.994324	8088.3824151	43.0	6.88212956604	938978.992375	8333.257737	3410	2112	137	135	144	148	129	241	0
DLR00017292	16	1	YOR202W	30	SD/MSG -ARG -HIS -LYS -URA +Canavanine +G418 +Thialysine	yku70_v3_R3_steve	08	11.0	5.05778346918	10035.3682561	137.227856453	254.0	5.30604023852	611826.99566	5647.57231503	43.0	6.41994858914	586772.834371	3638.53613584	266	2262	137	135	145	149	133	64	0
DLR00017292	16	2	YOR202W	30	SD/MSG -ARG -HIS -LYS -URA +Canavanine +G418 +Thialysine	yku70_v3_R3_steve	08	11.0	7.10954974309	10992.093117	200.634574897	254.0	5.82439833026	825033.992714	23126.9176249	43.0	6.91149309324	820289.988399	24639.4596839	422	2262	137	135	153	156	139	157	23
DLR00017292	16	3	YOR202W	30	SD/MSG -ARG -HIS -LYS -URA +Canavanine +G418 +Thialysine	yku70_v3_R3_steve	08	11.0	5.20097791796	7297.77783009	145.369728591	254.0	5.33098038718	441639.99603	7633.22061728	43.0	6.36282140035	438822.992288	8443.40533055	556	2258	137	135	147	152	139	205	0
DLR00017292	16	4	YOR202W	30	SD/MSG -ARG -HIS -LYS -URA +Canavanine +G418 +Thialysine	yku70_v3_R3_steve	08	11.0	5.60346849002	8409.16400058	152.364891086	254.0	5.62166495289	562972.995881	13250.4932636	43.0	6.88574996545	508033.133253	7822.90402704	681	2256	137	135	155	159	143	191	0
DLR00017292	16	5	YOR202W	30	SD/MSG -ARG -HIS -LYS -URA +Canavanine +G418 +Thialysine	yku70_v3_R3_steve	08	11.0	5.167124335	8416.46871996	88.2754582346	254.0	5.44573585208	495227.996258	7215.58075139	43.0	6.5092629231	497433.992567	8695.12038996	833	2257	137	135	149	155	141	412	18
DLR00017292	16	6	YOR202W	30	SD/MSG -ARG -HIS -LYS -URA +Canavanine +G418 +Thialysine	yku70_v3_R3_steve	08	11.0	6.95754058378	8972.74114957	175.259796224	254.0	6.23092378169	571483.99875	3361.65215432	43.0	7.49087273261	561327.999874	6305.55521084	968	2257	137	135	154	158	142	246	0
DLR00017292	16	7	YOR202W	30	SD/MSG -ARG -HIS -LYS -URA +Canavanine +G418 +Thialysine	yku70_v3_R3_steve	08	11.0	5.74123522287	8449.60150719	118.488603917	254.0	5.69142777353	492440.997979	3901.8805066	43.0	6.78581868476	488804.993645	3807.61426061	1094	2262	137	135	147	153	139	540	1
DLR00017292	16	8	YOR202W	30	SD/MSG -ARG -HIS -LYS -URA +Canavanine +G418 +Thialysine	yku70_v3_R3_steve	08	11.0	5.66683719266	8247.98864289	66.2091558111	254.0	5.94344570996	527974.999883	3582.8894333	43.0	7.11719801298	515742.996864	1573.65931032	1241	2255	137	135	153	158	141	286	13
DLR00017292	16	9	YOR202W	30	SD/MSG -ARG -HIS -LYS -URA +Canavanine +G418 +Thialysine	yku70_v3_R3_steve	08	11.0	6.60603906256	7320.817114	140.411214781	254.0	5.67198435734	462764.998146	4703.79518254	43.0	6.74936503827	453741.994337	5001.32144075	1348	2256	137	135	147	153	138	509	1
DLR00017292	16	10	YOR202W	30	SD/MSG -ARG -HIS -LYS -URA +Canavanine +G418 +Thialysine	yku70_v3_R3_steve	08	11.0	6.66050164503	9007.4851736	127.807183814	254.0	6.07134220376	603348.999817	3019.1068133	43.0	7.22199800445	593636.996777	5284.47346751	1514	2256	137	135	150	156	138	365	1
DLR00017292	16	11	YOR202W	30	SD/MSG -ARG -HIS -LYS -URA +Canavanine +G418 +Thialysine	yku70_v3_R3_steve	08	11.0	6.28384106119	7573.0194574	142.896140308	254.0	5.71650684543	508327.997257	4848.46452596	43.0	6.85652647652	489528.760444	4501.26868669	1647	2252	137	135	148	154	137	504	0
DLR00017292	16	12	YOR202W	30	SD/MSG -ARG -HIS -LYS -URA +Canavanine +G418 +Thialysine	yku70_v3_R3_steve	08	11.0	5.56065476243	8178.20985767	53.3213326236	254.0	5.94223822517	579397.999962	3708.72113064	43.0	7.12058545604	565953.906689	1387.39087639	1774	2259	137	135	152	157	138	382	11
DLR00017292	16	13	YOR202W	30	SD/MSG -ARG -HIS -LYS -URA +Canavanine +G418 +Thialysine	yku70_v3_R3_steve	08	11.0	6.41288805924	9115.29801344	104.616924241	254.0	5.85909771418	620138.997678	6388.40729611	43.0	7.15593925705	602122.070553	5238.71380278	1901	2265	137	135	147	153	136	967	3
DLR00017292	16	14	YOR202W	30	SD/MSG -ARG -HIS -LYS -URA +Canavanine +G418 +Thialysine	yku70_v3_R3_steve	08	11.0	6.41997301928	9528.37192424	71.2566449332	254.0	6.14275524979	676993.999976	2931.523352	43.0	7.34129335664	670269.996548	3821.81644697	2050	2259	137	135	149	155	136	383	0
DLR00017292	16	15	YOR202W	30	SD/MSG -ARG -HIS -LYS -URA +Canavanine +G418 +Thialysine	yku70_v3_R3_steve	08	11.0	6.39578202949	9265.55557182	94.7517177731	254.0	5.93247765571	634830.998077	3272.00374906	43.0	7.07445506207	629080.994178	3937.24163239	2185	2257	137	135	147	153	135	444	0
DLR00017292	16	16	YOR202W	30	SD/MSG -ARG -HIS -LYS -URA +Canavanine +G418 +Thialysine	yku70_v3_R3_steve	08	11.0	6.32043955243	9106.9239242	133.397697636	254.0	5.98166173936	650994.998354	3023.62424755	43.0	7.12569886916	644564.994669	3955.98517275	2324	2258	137	135	150	155	137	411	0
DLR00017292	16	17	YOR202W	30	SD/MSG -ARG -HIS -LYS -URA +Canavanine +G418 +Thialysine	yku70_v3_R3_steve	08	11.0	6.32078899995	7880.12765131	154.405100578	254.0	5.62271744418	522522.996863	3983.87666435	43.0	6.71987537259	518050.993359	3962.1705896	2458	2259	137	135	145	151	136	516	0
DLR00017292	16	18	YOR202W	30	SD/MSG -ARG -HIS -LYS -URA +Canavanine +G418 +Thialysine	yku70_v3_R3_steve	08	11.0	6.37511918007	9445.52414395	60.5179093694	254.0	6.09147745568	648243.999855	3232.41031607	43.0	7.28005165128	641322.996059	3593.22384512	2597	2257	137	135	149	154	137	348	2
DLR00017292	16	19	YOR202W	30	SD/MSG -ARG -HIS -LYS -URA +Canavanine +G418 +Thialysine	yku70_v3_R3_steve	08	11.0	6.32412334222	8682.96162683	114.156241785	254.0	5.83115911931	578805.997991	3482.87754555	43.0	6.95134251903	571760.994031	3459.57998609	2731	2252	137	135	144	151	135	389	3
DLR00017292	16	20	YOR202W	30	SD/MSG -ARG -HIS -LYS -URA +Canavanine +G418 +Thialysine	yku70_v3_R3_steve	08	11.0	6.29918532343	9374.23604107	82.1131547411	254.0	5.96421019079	631690.998269	3718.92448254	43.0	7.11079693098	624116.994119	4591.61893559	2868	2254	137	135	148	153	137	389	14
DLR00017292	16	21	YOR202W	30	SD/MSG -ARG -HIS -LYS -URA +Canavanine +G418 +Thialysine	yku70_v3_R3_steve	08	11.0	6.32523749666	9329.58200083	93.2675597897	254.0	5.91520642887	600728.998391	3515.06912492	43.0	7.03013324372	594808.994261	4286.16030682	3004	2253	137	135	146	151	137	355	18
DLR00017292	16	22	YOR202W	30	SD/MSG -ARG -HIS -LYS -URA +Canavanine +G418 +Thialysine	yku70_v3_R3_steve	08	11.0	6.61674877643	9689.55928973	127.030702477	254.0	6.10986509032	639107.28797	2915.43284548	43.0	7.29001520261	628566.265697	4848.85392809	3141	2252	137	135	147	152	136	161	4
DLR00017292	16	23	YOR202W	30	SD/MSG -ARG -HIS -LYS -URA +Canavanine +G418 +Thialysine	yku70_v3_R3_steve	08	11.0	5.72626921262	10991.8543371	142.372211427	254.0	5.80142459244	698498.996835	4441.97882335	43.0	6.9328994108	691691.993357	3525.58991797	3278	2251	137	135	144	149	133	117	5
DLR00017292	16	24	YOR202W	30	SD/MSG -ARG -HIS -LYS -URA +Canavanine +G418 +Thialysine	yku70_v3_R3_steve	08	11.0	6.71089551734	12551.0955792	253.192218292	254.0	5.87126880465	905953.994247	8486.6156431	43.0	6.98569934067	901837.99191	10531.531131	3417	2249	137	135	147	151	133	126	36
DLR00017390	1	1	YOR202W	23	SD/MSG -ARG -HIS -LYS -URA +Canavanine +G418 +Thialysine	yku70_v3_R3_steve	09	11.0	3.32344656014	9973.99997163	242.543826771	254.0	3.51319047349	734052.000049	7273.0603236	43.0	4.2668542742	727013.999949	1919.32968879	279	224	137	135	148	154	140	111	32
DLR00017390	1	2	YOR202W	23	SD/MSG -ARG -HIS -LYS -URA +Canavanine +G418 +Thialysine	yku70_v3_R3_steve	09	11.0	3.69661381261	10374.4996281	682.07486263	254.0	3.76026277658	747211.999727	9788.53594073	43.0	4.5285797268	740784.998508	3918.05270511	406	221	137	135	151	157	142	173	0
DLR00017390	1	3	YOR202W	23	SD/MSG -ARG -HIS -LYS -URA +Canavanine +G418 +Thialysine	yku70_v3_R3_steve	09	11.0	3.71932321779	11488.8591444	178.098186346	254.0	3.88295014401	827224.999612	7243.25387328	43.0	4.66805480583	823623.997718	1138.4989886	549	223	137	135	157	163	146	334	17
DLR00017390	1	4	YOR202W	23	SD/MSG -ARG -HIS -LYS -URA +Canavanine +G418 +Thialysine	yku70_v3_R3_steve	09	11.0	3.69720280415	10387.9999094	143.749083653	254.0	3.86813386771	741606.999862	7392.80381387	43.0	4.65301826225	735818.998056	1181.59982602	680	215	137	135	158	164	148	403	0
DLR00017390	1	5	YOR202W	23	SD/MSG -ARG -HIS -LYS -URA +Canavanine +G418 +Thialysine	yku70_v3_R3_steve	09	11.0	3.8052513996	11617.9998992	194.471685615	254.0	3.96853425723	821798.999968	8721.3189063	43.0	4.76862142951	817998.998268	1735.02749815	819	222	137	135	158	165	148	437	17
DLR00017390	1	6	YOR202W	23	SD/MSG -ARG -HIS -LYS -URA +Canavanine +G418 +Thialysine	yku70_v3_R3_steve	09	11.0	3.74477625675	9943.91009568	165.509465864	254.0	3.88283983934	703222.999988	7860.314997	43.0	4.66977402048	697082.9985	1518.69251393	951	216	137	135	158	165	148	459	0
DLR00017390	1	7	YOR202W	23	SD/MSG -ARG -HIS -LYS -URA +Canavanine +G418 +Thialysine	yku70_v3_R3_steve	09	11.0	3.80306526317	11656.1495978	157.431260166	254.0	3.94772828446	831984.999986	8153.83476331	43.0	4.74203129321	828222.998392	1761.42381496	1094	221	137	135	160	167	149	435	0
DLR00017390	1	8	YOR202W	23	SD/MSG -ARG -HIS -LYS -URA +Canavanine +G418 +Thialysine	yku70_v3_R3_steve	09	11.0	3.59933030626	9010.35601565	112.846339179	254.0	3.72595685713	610321.999712	6725.8057093	43.0	4.49708445212	601570.998167	1898.66072457	1224	210	137	135	157	165	148	353	0
DLR00017390	1	9	YOR202W	23	SD/MSG -ARG -HIS -LYS -URA +Canavanine +G418 +Thialysine	yku70_v3_R3_steve	09	11.0	3.83501929557	11766.1092088	119.331552081	254.0	3.92712906694	813354.999761	7507.78432144	43.0	4.72312648608	811359.997822	1355.46729723	1366	217	137	135	159	167	148	433	0
DLR00017390	1	10	YOR202W	23	SD/MSG -ARG -HIS -LYS -URA +Canavanine +G418 +Thialysine	yku70_v3_R3_steve	09	11.0	4.05340383012	8667.6254998	162.846625878	254.0	3.79201828635	608665.99982	6333.24928868	43.0	4.56639377728	599258.997958	557.84367181	1499	206	137	135	158	165	147	345	1
DLR00017390	1	11	YOR202W	23	SD/MSG -ARG -HIS -LYS -URA +Canavanine +G418 +Thialysine	yku70_v3_R3_steve	09	11.0	4.2520720864	10959.5540525	170.545945129	254.0	3.93658115402	768379.999922	7001.28378559	43.0	4.73188515775	763857.997982	620.834541172	1640	214	137	135	157	165	146	448	0
DLR00017390	1	12	YOR202W	23	SD/MSG -ARG -HIS -LYS -URA +Canavanine +G418 +Thialysine	yku70_v3_R3_steve	09	11.0	4.02586468955	9319.73124736	175.484114038	254.0	3.82128839782	626973.999863	6927.16157064	43.0	4.60337320378	618496.997887	1003.27321001	1772	205	137	135	156	164	146	376	0
DLR00017390	1	13	YOR202W	23	SD/MSG -ARG -HIS -LYS -URA +Canavanine +G418 +Thialysine	yku70_v3_R3_steve	09	11.0	4.3934424358	11662.4230068	164.222381711	254.0	4.08849709808	812246.000048	7326.81389068	43.0	4.91225281613	807624.998638	816.594381599	1917	213	137	135	159	166	147	401	0
DLR00017390	1	14	YOR202W	23	SD/MSG -ARG -HIS -LYS -URA +Canavanine +G418 +Thialysine	yku70_v3_R3_steve	09	11.0	4.34831345813	9783.72912644	154.225953526	254.0	3.98414912718	670070.000027	6882.76113564	43.0	4.79663408246	661561.998437	743.973770572	2050	209	137	135	157	165	146	353	0
DLR00017390	1	15	YOR202W	23	SD/MSG -ARG -HIS -LYS -URA +Canavanine +G418 +Thialysine	yku70_v3_R3_steve	09	11.0	4.47205610725	11312.5437281	152.191081591	254.0	4.09184289703	785185.000013	6924.32323186	43.0	4.91781765332	780275.998423	1461.55583329	2186	212	137	135	157	165	145	375	0
DLR00017390	1	16	YOR202W	23	SD/MSG -ARG -HIS -LYS -URA +Canavanine +G418 +Thialysine	yku70_v3_R3_steve	09	11.0	4.28098860921	9530.22420784	131.589399777	254.0	3.96589513685	650758.000008	6559.55685796	43.0	4.77062776231	642136.998046	1147.50100108	2320	204	137	135	157	165	147	289	0
DLR00017390	1	17	YOR202W	23	SD/MSG -ARG -HIS -LYS -URA +Canavanine +G418 +Thialysine	yku70_v3_R3_steve	09	11.0	3.94345762824	11321.5795663	156.224569465	254.0	3.98391927502	744018.000072	8223.2095765	43.0	4.79278426575	739252.998753	1530.10276305	2462	212	137	135	156	164	146	343	0
DLR00017390	1	18	YOR202W	23	SD/MSG -ARG -HIS -LYS -URA +Canavanine +G418 +Thialysine	yku70_v3_R3_steve	09	11.0	3.5283823652	8978.52288977	90.002850842	254.0	3.77875702722	560869.000006	7460.89305591	43.0	4.55657809174	550112.998985	2627.19177213	2594	199	137	135	155	163	146	184	0
DLR00017390	1	19	YOR202W	23	SD/MSG -ARG -HIS -LYS -URA +Canavanine +G418 +Thialysine	yku70_v3_R3_steve	09	11.0	3.82469415558	11011.5301758	103.620491867	254.0	3.91829527417	700009.000057	7543.79791116	43.0	4.71621365483	695146.998668	1566.79834636	2734	210	137	135	154	162	146	247	0
DLR00017390	1	20	YOR202W	23	SD/MSG -ARG -HIS -LYS -URA +Canavanine +G418 +Thialysine	yku70_v3_R3_steve	09	11.0	4.37697266456	9214.46497089	164.521032443	254.0	3.90714483606	604426.999947	5678.31364558	43.0	4.69820499619	593934.997991	2329.8460181	2867	201	137	135	155	162	145	175	0
DLR00017390	1	21	YOR202W	23	SD/MSG -ARG -HIS -LYS -URA +Canavanine +G418 +Thialysine	yku70_v3_R3_steve	09	11.0	4.55180081521	11766.1986416	291.589423517	254.0	4.1131898027	802257.000006	7355.83496867	43.0	4.94090928098	796857.998659	3165.59482273	3009	212	137	135	155	161	145	106	19
DLR00017390	1	22	YOR202W	23	SD/MSG -ARG -HIS -LYS -URA +Canavanine +G418 +Thialysine	yku70_v3_R3_steve	09	11.0	4.33450833215	9776.57285937	206.772347019	254.0	3.94850427654	671982.999983	6551.28551017	43.0	4.73963647193	662924.998146	2237.31832644	3141	204	137	135	152	158	142	97	0
DLR00017390	1	23	YOR202W	23	SD/MSG -ARG -HIS -LYS -URA +Canavanine +G418 +Thialysine	yku70_v3_R3_steve	09	11.0	3.66300123321	11017.999857	317.218417433	254.0	3.79319812522	749007.999676	7747.92454601	43.0	4.56332813114	742204.998172	1840.64630902	3279	213	137	135	146	153	137	70	0
DLR00017390	1	24	YOR202W	23	SD/MSG -ARG -HIS -LYS -URA +Canavanine +G418 +Thialysine	yku70_v3_R3_steve	09	11.0	3.55814408005	10573.9999461	353.977890682	254.0	3.67981674129	681027.999765	7991.72517692	43.0	4.42668975952	677675.99853	1714.4111065	3417	193	137	135	149	154	137	334	40
DLR00017390	2	1	YOR202W	23	SD/MSG -ARG -HIS -LYS -URA +Canavanine +G418 +Thialysine	yku70_v3_R3_steve	09	11.0	3.23001704803	9929.99996245	287.563144618	254.0	3.47596276939	708151.000016	7819.21489176	43.0	4.2317874633	702270.999999	1618.30335423	275	355	137	135	147	154	139	166	0
DLR00017390	2	2	YLR218C	23	SD/MSG -ARG -HIS -LYS -URA +Canavanine +G418 +Thialysine	yku70_v3_R3_steve	09	11.0	3.15989016302	7876.99992076	196.680683214	254.0	3.3996878629	498782.000013	6957.94354283	43.0	4.14907047541	494678.999667	1205.36712455	408	351	137	135	141	149	137	340	0
DLR00017390	2	3	YLR178C	23	SD/MSG -ARG -HIS -LYS -URA +Canavanine +G418 +Thialysine	yku70_v3_R3_steve	09	11.0	3.23951047856	7879.99995579	148.177182124	254.0	3.52511426623	543971.999803	6686.20966971	43.0	4.28485024833	540566.998835	1543.11989772	541	356	137	135	152	159	143	872	0
DLR00017390	2	4	YLR038C	23	SD/MSG -ARG -HIS -LYS -URA +Canavanine +G418 +Thialysine	yku70_v3_R3_steve	09	11.0	3.0190555796	6990.99995619	131.178978159	254.0	3.15131741652	369505.000071	6754.16484687	43.0	3.88392672081	367985.000158	958.329613313	670	352	137	135	136	146	136	694	8
DLR00017390	2	5	YLR228C	23	SD/MSG -ARG -HIS -LYS -URA +Canavanine +G418 +Thialysine	yku70_v3_R3_steve	09	11.0	3.40423931572	8484.00003162	157.510449336	254.0	3.65556457317	567250.999947	7535.27942145	43.0	4.43300760171	561268.998965	2628.8487902	819	355	137	135	151	160	144	645	0
DLR00017390	2	6	YLR348C	23	SD/MSG -ARG -HIS -LYS -URA +Canavanine +G418 +Thialysine	yku70_v3_R3_steve	09	11.0	3.79284468022	11708.0119527	163.533148538	254.0	3.96695046792	820312.000032	9400.61367882	43.0	4.77810184422	820931.998668	2630.44345981	951	354	137	135	156	164	146	925	0
DLR00017390	2	7	YLR395C	23	SD/MSG -ARG -HIS -LYS -URA +Canavanine +G418 +Thialysine	yku70_v3_R3_steve	09	11.0	3.13940026661	6153.00000186	177.805468661	254.0	3.37650206386	380788.999954	7421.64488384	43.0	4.11386979578	372954.999328	1692.66530704	1088	351	137	135	145	156	141	707	10
DLR00017390	2	8	YLR398C	23	SD/MSG -ARG -HIS -LYS -URA +Canavanine +G418 +Thialysine	yku70_v3_R3_steve	09	11.0	3.44507509155	10342.9999746	142.710825369	254.0	3.64152510398	657148.999818	7664.30189381	43.0	4.42414460855	658443.998801	1959.0758816	1226	350	137	135	150	159	142	888	0
DLR00017390	2	9	YLR335W	23	SD/MSG -ARG -HIS -LYS -URA +Canavanine +G418 +Thialysine	yku70_v3_R3_steve	09	11.0	3.38681752272	8520.99999446	167.998674628	254.0	3.6471877609	602705.999843	7424.40347379	43.0	4.41787128283	598920.998763	2098.22272631	1362	352	137	135	156	164	146	951	0
DLR00017390	2	10	YLR319C	23	SD/MSG -ARG -HIS -LYS -URA +Canavanine +G418 +Thialysine	yku70_v3_R3_steve	09	11.0	3.75409317765	11844.7046033	208.566498828	254.0	3.94214868805	888054.999922	8771.92493195	43.0	4.74229106361	888295.998432	2146.38136985	1497	350	137	135	159	166	146	970	19
DLR00017390	2	11	YLR401C	23	SD/MSG -ARG -HIS -LYS -URA +Canavanine +G418 +Thialysine	yku70_v3_R3_steve	09	11.0	3.32360404382	7720.99999519	130.428813505	254.0	3.63483379863	546846.999842	7311.71805232	43.0	4.39975556392	540868.998811	2620.17275234	1638	350	137	135	153	162	143	847	0
DLR00017390	2	12	YLR283W	23	SD/MSG -ARG -HIS -LYS -URA +Canavanine +G418 +Thialysine	yku70_v3_R3_steve	09	11.0	3.8629443844	11932.000337	247.87936029	254.0	4.04115394607	865336.000098	10647.927673	43.0	4.85760821388	864416.999305	3715.71966162	1774	350	137	135	157	165	144	759	0
DLR00017390	2	13	YLR124W	23	SD/MSG -ARG -HIS -LYS -URA +Canavanine +G418 +Thialysine	yku70_v3_R3_steve	09	11.0	3.40267525559	8313.00003206	165.796424287	254.0	3.63917459472	560200.999813	7300.77941269	43.0	4.40809814303	554986.998747	2642.19286991	1910	342	137	135	150	159	141	773	5
DLR00017390	2	14	YLR300W	23	SD/MSG -ARG -HIS -LYS -URA +Canavanine +G418 +Thialysine	yku70_v3_R3_steve	09	11.0	3.82328421961	12339.000303	193.659837513	254.0	4.01024921631	894322.000053	9817.23896824	43.0	4.82193300656	893810.998782	3263.2340109	2046	352	137	135	156	164	143	746	26
DLR00017390	2	15	YLR296W	23	SD/MSG -ARG -HIS -LYS -URA +Canavanine +G418 +Thialysine	yku70_v3_R3_steve	09	11.0	3.38705205668	8102.99999433	99.6415247127	254.0	3.65466617826	539409.999782	6715.89567771	43.0	4.433952518	533494.998595	2598.91015549	2180	348	137	135	148	158	140	715	3
DLR00017390	2	16	YLR017W	23	SD/MSG -ARG -HIS -LYS -URA +Canavanine +G418 +Thialysine	yku70_v3_R3_steve	09	11.0	3.7039505576	11072.0001068	172.181082021	254.0	3.86846674911	720830.999962	8328.01762401	43.0	4.67159345293	721468.998617	2623.70504165	2318	344	137	135	148	158	140	678	8
DLR00017390	2	17	YLR013W	23	SD/MSG -ARG -HIS -LYS -URA +Canavanine +G418 +Thialysine	yku70_v3_R3_steve	09	11.0	3.58219023671	8675.00019045	148.720794951	254.0	3.83794782048	602123.000078	8280.35811273	43.0	4.63638082485	595908.999414	3055.35696962	2455	343	137	135	153	162	143	689	0
DLR00017390	2	18	YLR234W	23	SD/MSG -ARG -HIS -LYS -URA +Canavanine +G418 +Thialysine	yku70_v3_R3_steve	09	11.0	3.26715520242	8424.99986666	133.084055905	254.0	3.45985358113	493419.99984	6295.05442982	43.0	4.22348442854	494092.998925	1222.79418095	2589	343	137	135	142	152	137	793	7
DLR00017390	2	19	YLR365W	23	SD/MSG -ARG -HIS -LYS -URA +Canavanine +G418 +Thialysine	yku70_v3_R3_steve	09	11.0	3.27139206236	7048.32204789	54.3963755864	254.0	3.54853244376	459620.999908	5913.84950309	43.0	4.3138215556	452496.99902	2113.52843314	2728	345	137	135	147	157	141	753	0
DLR00017390	2	20	YLR266C	23	SD/MSG -ARG -HIS -LYS -URA +Canavanine +G418 +Thialysine	yku70_v3_R3_steve	09	11.0	3.77970481916	10227.0001187	185.764061847	254.0	3.97489782438	717320.000064	8361.81141088	43.0	4.7912918454	714271.99919	2524.49677944	2863	340	137	135	152	160	143	594	14
DLR00017390	2	21	YLR413W	23	SD/MSG -ARG -HIS -LYS -URA +Canavanine +G418 +Thialysine	yku70_v3_R3_steve	09	11.0	3.53636615002	8478.00003744	159.753468999	254.0	3.74236154297	549076.000031	7146.74813214	43.0	4.53164909639	542933.999017	2288.09175451	3008	351	137	135	145	154	139	511	0
DLR00017390	2	22	YLR126C	23	SD/MSG -ARG -HIS -LYS -URA +Canavanine +G418 +Thialysine	yku70_v3_R3_steve	09	11.0	3.97322556755	12249.9998583	356.655847034	254.0	4.07097018625	922002.999999	8656.83369386	43.0	4.88697767448	921439.998198	1928.21012921	3140	343	137	135	151	158	141	523	0
DLR00017390	2	23	YLR056W	23	SD/MSG -ARG -HIS -LYS -URA +Canavanine +G418 +Thialysine	yku70_v3_R3_steve	09	11.0	6.02045661304	1360.8	344.430006441	254.0	8.62647062485	40106.7	2192.60598053	43.0	1.93284498458	13713.0004325	1161.79997088	3268	354	137	135	131	139	129	96	39
DLR00017390	2	24	YOR202W	23	SD/MSG -ARG -HIS -LYS -URA +Canavanine +G418 +Thialysine	yku70_v3_R3_steve	09	11.0	3.67408353626	14195.9999551	705.709082119	254.0	3.807595176	1089630.99964	9734.17919724	43.0	4.58642999423	1089690.9988	3585.51924432	3407	340	137	135	147	153	136	131	49
DLR00017390	3	1	YOR202W	23	SD/MSG -ARG -HIS -LYS -URA +Canavanine +G418 +Thialysine	yku70_v3_R3_steve	09	11.0	3.87409998537	13390.9997144	391.124438084	254.0	4.02062383591	1067901.99955	8161.77800267	43.0	4.81197648063	1066582.99767	2670.82011118	277	490	137	135	159	164	145	360	15
DLR00017390	3	2	YLR265C	23	SD/MSG -ARG -HIS -LYS -URA +Canavanine +G418 +Thialysine	yku70_v3_R3_steve	09	11.0	3.72185713363	10265.9874882	183.544011363	254.0	3.94051593678	818888.999806	7408.55037062	43.0	4.73408044229	814506.997811	1055.8834033	413	481	137	135	160	164	145	534	0
DLR00017390	3	3	YLL058W	23	SD/MSG -ARG -HIS -LYS -URA +Canavanine +G418 +Thialysine	yku70_v3_R3_steve	09	11.0	3.55463701639	9741.99998934	148.843818349	254.0	3.81969122512	746630.999787	7395.57130974	43.0	4.60537786616	743154.99823	1568.6684467	546	493	137	135	160	165	146	830	0
DLR00017390	3	4	YLR034C	23	SD/MSG -ARG -HIS -LYS -URA +Canavanine +G418 +Thialysine	yku70_v3_R3_steve	09	11.0	3.4425202332	9983.99993069	133.113981901	254.0	3.73108580461	708549.999783	7533.35416575	43.0	4.51518469354	705187.998539	2377.41294461	681	488	137	135	157	164	147	665	0
DLR00017390	3	5	YLR329W	23	SD/MSG -ARG -HIS -LYS -URA +Canavanine +G418 +Thialysine	yku70_v3_R3_steve	09	11.0	3.68548891011	10122.9999966	206.398953888	254.0	3.89218001088	720304.000028	8501.46309212	43.0	4.69516313426	718271.998723	2378.40614848	822	488	137	135	158	165	146	948	0
DLR00017390	3	6	YLR146C	23	SD/MSG -ARG -HIS -LYS -URA +Canavanine +G418 +Thialysine	yku70_v3_R3_steve	09	11.0	3.46296190375	8692.00003581	199.974597396	254.0	3.78248748934	609002.999871	8480.73721834	43.0	4.56934892524	604252.998563	3221.64322848	955	488	137	135	156	164	145	717	11
DLR00017390	3	7	YLR109W	23	SD/MSG -ARG -HIS -LYS -URA +Canavanine +G418 +Thialysine	yku70_v3_R3_steve	09	11.0	3.74972403393	9994.00028525	173.539213886	254.0	3.9580441843	733701.000086	9634.79231057	43.0	4.76419296817	729942.999288	3048.41756112	1091	488	137	135	159	166	146	822	0
DLR00017390	3	8	YLR381W	23	SD/MSG -ARG -HIS -LYS -URA +Canavanine +G418 +Thialysine	yku70_v3_R3_steve	09	11.0	3.60711926431	9160.00007905	158.836118849	254.0	3.87844332753	689145.000019	8822.92796953	43.0	4.67198205353	683041.998804	2662.5655176	1231	482	137	135	161	167	147	672	0
DLR00017390	3	9	YLR015W	23	SD/MSG -ARG -HIS -LYS -URA +Canavanine +G418 +Thialysine	yku70_v3_R3_steve	09	11.0	1.89180734794	2541.0	208.259241857	254.0	2.57527078137	118820.000277	8125.78635258	43.0	2.77342062007	104790.001054	1032.9371267	1365	483	137	135	126	140	129	425	0
DLR00017390	3	10	YLR402W	23	SD/MSG -ARG -HIS -LYS -URA +Canavanine +G418 +Thialysine	yku70_v3_R3_steve	09	11.0	2.4992618883	4157.93241799	146.259355274	254.0	2.77713881915	232879.000595	7615.88615274	43.0	3.35532303534	226344.001484	743.309455285	1499	484	137	135	138	149	135	990	0
DLR00017390	3	11	YLR087C	23	SD/MSG -ARG -HIS -LYS -URA +Canavanine +G418 +Thialysine	yku70_v3_R3_steve	09	11.0	2.71941337566	6160.94795266	162.112827093	254.0	2.87033541145	312428.00073	7366.66007034	43.0	3.54681522257	311994.001102	722.88090303	1640	484	137	135	133	145	131	819	0
DLR00017390	3	12	YLR091W	23	SD/MSG -ARG -HIS -LYS -URA +Canavanine +G418 +Thialysine	yku70_v3_R3_steve	09	11.0	3.71579077475	9924.00013502	207.26104549	254.0	3.93210214731	730729.000085	9010.49485656	43.0	4.73245989538	727092.999102	3028.44473768	1775	486	137	135	159	166	144	752	0
DLR00017390	3	13	YLR239C	23	SD/MSG -ARG -HIS -LYS -URA +Canavanine +G418 +Thialysine	yku70_v3_R3_steve	09	11.0	3.12420428678	8351.99994842	183.750881902	254.0	3.31335752865	513435.000029	6944.89826215	43.0	4.07070428598	515008.000075	1512.00157428	1917	486	137	135	144	154	139	1140	0
DLR00017390	3	14	YLR318W	23	SD/MSG -ARG -HIS -LYS -URA +Canavanine +G418 +Thialysine	yku70_v3_R3_steve	09	11.0	0.5	492.3	77.4618315815	254.0	8.89620426943	29805.4052467	345.203997227	43.0	0.5	1998.9	349.703184247	2049	486	137	135	-1	-1	-1	0	0
DLR00017390	3	15	YLR307W	23	SD/MSG -ARG -HIS -LYS -URA +Canavanine +G418 +Thialysine	yku70_v3_R3_steve	09	11.0	3.93165624866	11854.7563565	200.705806174	254.0	4.08179376498	888748.000071	10053.5925946	43.0	4.90578142218	888677.999008	2891.54983617	2188	483	137	135	159	166	144	811	0
DLR00017390	3	16	YLR073C	23	SD/MSG -ARG -HIS -LYS -URA +Canavanine +G418 +Thialysine	yku70_v3_R3_steve	09	11.0	3.84496281583	9543.00034826	192.266705982	254.0	4.01105557309	670453.000037	9636.22737908	43.0	4.83886337592	666497.999972	3623.5318735	2321	484	137	135	154	162	142	689	0
DLR00017390	3	17	YLR213C	23	SD/MSG -ARG -HIS -LYS -URA +Canavanine +G418 +Thialysine	yku70_v3_R3_steve	09	11.0	4.01216807953	11711.8246594	182.124065583	254.0	4.13001685454	844632.000029	10599.9751041	43.0	4.97642035613	844066.99997	3394.87855132	2461	483	137	135	156	164	143	809	0
DLR00017390	3	18	YLR326W	23	SD/MSG -ARG -HIS -LYS -URA +Canavanine +G418 +Thialysine	yku70_v3_R3_steve	09	11.0	3.83072429307	9268.00049281	114.966007661	254.0	3.9987732132	661934.000027	8979.79764933	43.0	4.82428072132	656927.999939	3391.46591598	2598	476	137	135	156	163	143	710	8
DLR00017390	3	19	YLR279W	23	SD/MSG -ARG -HIS -LYS -URA +Canavanine +G418 +Thialysine	yku70_v3_R3_steve	09	11.0	3.98284485057	11304.5484794	153.608866236	254.0	4.083411554	803969.000012	9241.84361569	43.0	4.92307212615	801963.999553	2405.71541289	2736	486	137	135	155	162	143	651	0
DLR00017390	3	20	YLR267W	23	SD/MSG -ARG -HIS -LYS -URA +Canavanine +G418 +Thialysine	yku70_v3_R3_steve	09	11.0	3.90463063351	10029.0004814	165.131128067	254.0	4.06442422086	716431.00005	9533.12264959	43.0	4.90999579213	713082.999935	3109.60002275	2869	476	137	135	155	162	144	714	10
DLR00017390	3	21	YLR171W	23	SD/MSG -ARG -HIS -LYS -URA +Canavanine +G418 +Thialysine	yku70_v3_R3_steve	09	11.0	3.90489562149	11035.0889883	181.502218069	254.0	4.08189961898	812270.000031	9112.14126601	43.0	4.92156053704	812230.999435	2166.75726804	3010	484	137	135	154	161	144	781	0
DLR00017390	3	22	YLR285W	23	SD/MSG -ARG -HIS -LYS -URA +Canavanine +G418 +Thialysine	yku70_v3_R3_steve	09	11.0	3.92947078223	9997.00016164	300.359581594	254.0	4.08478403132	758858.00002	9301.58183179	43.0	4.92171271256	754541.999542	2394.63991948	3141	476	137	135	153	160	142	554	5
DLR00017390	3	23	YLR062C	23	SD/MSG -ARG -HIS -LYS -URA +Canavanine +G418 +Thialysine	yku70_v3_R3_steve	09	11.0	3.47732580203	10247.8300184	417.810428813	254.0	3.584307607	709040.999581	8186.39926018	43.0	4.35896201702	708606.998561	2812.32659685	3277	487	137	135	139	147	131	481	0
DLR00017390	3	24	YOR202W	23	SD/MSG -ARG -HIS -LYS -URA +Canavanine +G418 +Thialysine	yku70_v3_R3_steve	09	11.0	3.85086818647	12009.9996442	620.26038307	254.0	3.97415311862	973906.999632	9548.61556324	43.0	4.75457911783	971710.997829	3488.98002422	3411	478	137	135	153	158	139	211	2
DLR00017390	4	1	YOR202W	23	SD/MSG -ARG -HIS -LYS -URA +Canavanine +G418 +Thialysine	yku70_v3_R3_steve	09	11.0	3.15229599609	9484.99984384	128.082085557	254.0	3.3981327457	704886.000248	6647.06007314	43.0	4.15902400233	699456.000253	1246.95938292	273	627	137	135	152	158	141	413	0
DLR00017390	4	2	YLR037C	23	SD/MSG -ARG -HIS -LYS -URA +Canavanine +G418 +Thialysine	yku70_v3_R3_steve	09	11.0	3.44996067517	10106.9371733	123.250617567	254.0	3.71332690954	767067.999592	6767.95407503	43.0	4.49160715688	765358.998393	1359.74589275	408	622	137	135	156	161	144	816	0
DLR00017390	4	3	YLR338W	23	SD/MSG -ARG -HIS -LYS -URA +Canavanine +G418 +Thialysine	yku70_v3_R3_steve	09	11.0	1.47274089164	482.9	44.6715686445	254.0	6.50189129006	51039.0	5121.91812238	43.0	2.27850804131	31967.3783491	561.347288662	542	621	137	135	146	154	141	234	0
DLR00017390	4	4	YLR320W	23	SD/MSG -ARG -HIS -LYS -URA +Canavanine +G418 +Thialysine	yku70_v3_R3_steve	09	11.0	2.37333249567	3931.77656389	73.7399218948	254.0	2.69834439707	216243.000632	7172.07632535	43.0	3.25308287331	208108.001648	463.805766716	680	623	137	135	137	148	136	956	0
DLR00017390	4	5	YLR118C	23	SD/MSG -ARG -HIS -LYS -URA +Canavanine +G418 +Thialysine	yku70_v3_R3_steve	09	11.0	3.28889667467	7896.00000044	171.492963398	254.0	3.56432270832	538157.999869	7155.4018745	43.0	4.33704000244	534061.998941	2171.49959528	815	618	137	135	154	162	145	1048	0
DLR00017390	4	6	YLR122C	23	SD/MSG -ARG -HIS -LYS -URA +Canavanine +G418 +Thialysine	yku70_v3_R3_steve	09	11.0	3.66296794026	10923.9999665	236.273165721	254.0	3.89835796052	761054.000016	9016.3276009	43.0	4.7060119866	761532.998807	2778.30649653	952	620	137	135	157	164	145	1060	0
DLR00017390	4	7	YLR332W	23	SD/MSG -ARG -HIS -LYS -URA +Canavanine +G418 +Thialysine	yku70_v3_R3_steve	09	11.0	3.16493920329	7130.00001758	175.079984393	254.0	3.4841667929	483093.999904	7293.70955048	43.0	4.24429740829	480451.999222	2397.68517242	1088	620	137	135	153	162	144	1240	0
DLR00017390	4	8	YLR205C	23	SD/MSG -ARG -HIS -LYS -URA +Canavanine +G418 +Thialysine	yku70_v3_R3_steve	09	11.0	3.72357701842	11211.0000453	193.483583418	254.0	3.95598401728	818812.000025	9376.29826147	43.0	4.76181203577	819686.998768	2664.81291344	1229	622	137	135	160	166	146	1036	32
DLR00017390	4	9	YLR390W-A	23	SD/MSG -ARG -HIS -LYS -URA +Canavanine +G418 +Thialysine	yku70_v3_R3_steve	09	11.0	3.04983114227	5700.00019122	191.152346904	254.0	3.38394007449	401697.999861	7423.12025318	43.0	4.10764581637	395221.999247	2156.24028264	1364	616	137	135	154	162	144	1110	0
DLR00017390	4	10	YLR090W	23	SD/MSG -ARG -HIS -LYS -URA +Canavanine +G418 +Thialysine	yku70_v3_R3_steve	09	11.0	3.7966586239	12037.0001121	192.615259913	254.0	3.99839721904	891877.000022	9805.9577147	43.0	4.81043658478	893893.998655	2872.98226756	1498	619	137	135	160	167	146	1138	16
DLR00017390	4	11	YLR315W	23	SD/MSG -ARG -HIS -LYS -URA +Canavanine +G418 +Thialysine	yku70_v3_R3_steve	09	11.0	3.28732539523	7548.00005608	122.696524516	254.0	3.60963807685	530445.999948	7182.05947659	43.0	4.37854976306	527504.999098	2677.53456247	1637	615	137	135	154	162	143	1157	0
DLR00017390	4	12	YLR063W	23	SD/MSG -ARG -HIS -LYS -URA +Canavanine +G418 +Thialysine	yku70_v3_R3_steve	09	11.0	3.75913568134	11566.0001908	166.564163219	254.0	3.97505856176	859187.000058	9557.60123654	43.0	4.78249078084	860804.998874	3198.39583356	1772	619	137	135	159	166	144	1071	0
DLR00017390	4	13	YLR261C	23	SD/MSG -ARG -HIS -LYS -URA +Canavanine +G418 +Thialysine	yku70_v3_R3_steve	09	11.0	2.9963665549	5843.91663677	80.3764376134	254.0	3.3066144623	392189.999952	6445.44519698	43.0	4.04487595675	387916.999625	1781.44874979	1912	617	137	135	150	159	141	1380	0
DLR00017390	4	14	YLR362W	23	SD/MSG -ARG -HIS -LYS -URA +Canavanine +G418 +Thialysine	yku70_v3_R3_steve	09	11.0	1.25125150635	667.8	101.520194645	254.0	6.44746314659	53567.1	4632.73501804	43.0	2.59400979086	32131.9458731	398.03449955	2049	621	137	135	157	165	147	163	0
DLR00017390	4	15	YLR346C	23	SD/MSG -ARG -HIS -LYS -URA +Canavanine +G418 +Thialysine	yku70_v3_R3_steve	09	11.0	3.47734694896	8405.0000411	122.070304818	254.0	3.75160294695	608886.9999	7231.01346261	43.0	4.53054286412	604260.998581	2158.32647054	2186	621	137	135	156	163	143	858	0
DLR00017390	4	16	YLR084C	23	SD/MSG -ARG -HIS -LYS -URA +Canavanine +G418 +Thialysine	yku70_v3_R3_steve	09	11.0	3.89493460228	11085.000442	173.003826768	254.0	4.08794973932	807450.000003	10134.4153621	43.0	4.92457048574	808747.999571	3433.99034758	2322	618	137	135	157	164	144	1082	0
DLR00017390	4	17	YLR021W	23	SD/MSG -ARG -HIS -LYS -URA +Canavanine +G418 +Thialysine	yku70_v3_R3_steve	09	11.0	3.33553034251	6268.68597566	73.6578987917	254.0	3.67121343531	420422.000035	6740.96359313	43.0	4.44089133623	414623.999602	2846.46977743	2456	618	137	135	150	159	141	1002	0
DLR00017390	4	18	YLR250W	23	SD/MSG -ARG -HIS -LYS -URA +Canavanine +G418 +Thialysine	yku70_v3_R3_steve	09	11.0	3.66951439278	10631.0001814	123.13198424	254.0	3.9156232936	730954.000022	8439.87684407	43.0	4.72931223811	731948.998853	2896.75231183	2595	619	137	135	153	161	143	998	1
DLR00017390	4	19	YLR376C	23	SD/MSG -ARG -HIS -LYS -URA +Canavanine +G418 +Thialysine	yku70_v3_R3_steve	09	11.0	3.32153617458	7992.99999962	99.0674602513	254.0	3.5975402843	524510.999876	6308.86796086	43.0	4.37870271789	522933.998876	2291.87048495	2730	616	137	135	149	158	141	1033	0
DLR00017390	4	20	YLR392C	23	SD/MSG -ARG -HIS -LYS -URA +Canavanine +G418 +Thialysine	yku70_v3_R3_steve	09	11.0	3.96030385446	11529.009376	188.991633532	254.0	4.1034672432	861469.000036	9976.85258536	43.0	4.94232716679	862010.999311	2642.75738929	2868	616	137	135	157	164	146	970	0
DLR00017390	4	21	YLR289W	23	SD/MSG -ARG -HIS -LYS -URA +Canavanine +G418 +Thialysine	yku70_v3_R3_steve	09	11.0	3.4577311048	7090.00026498	139.802021788	254.0	3.73161046392	500782.000023	7218.58953543	43.0	4.51790991186	493007.999149	2506.76140964	3008	621	137	135	149	157	141	745	0
DLR00017390	4	22	YLL049W	23	SD/MSG -ARG -HIS -LYS -URA +Canavanine +G418 +Thialysine	yku70_v3_R3_steve	09	11.0	3.75590335563	9886.41603598	304.814664141	254.0	3.97435309088	734600.00004	8494.54405972	43.0	4.78751159606	733632.998712	2228.54984278	3138	610	137	135	149	157	140	798	5
DLR00017390	4	23	YLR024C	23	SD/MSG -ARG -HIS -LYS -URA +Canavanine +G418 +Thialysine	yku70_v3_R3_steve	09	11.0	3.13470460145	6345.99990459	318.376716721	254.0	3.36928971967	449552.999774	7785.47619703	43.0	4.10718718161	444274.998922	2040.00416131	3272	621	137	135	140	148	135	885	0
DLR00017390	4	24	YOR202W	23	SD/MSG -ARG -HIS -LYS -URA +Canavanine +G418 +Thialysine	yku70_v3_R3_steve	09	11.0	3.62251081915	13584.999925	399.666712064	254.0	3.87388010253	1097985.99916	8512.77161457	43.0	4.65775712045	1098580.99788	2806.65645498	3410	612	137	135	151	156	138	331	44
DLR00017390	5	1	YOR202W	23	SD/MSG -ARG -HIS -LYS -URA +Canavanine +G418 +Thialysine	yku70_v3_R3_steve	09	11.0	3.6491253317	11647.3802519	265.820313757	254.0	3.81479844459	952816.999603	7279.36422404	43.0	4.59278614946	950033.998444	1219.57120883	278	765	137	135	159	164	146	476	0
DLR00017390	5	2	YLR394W	23	SD/MSG -ARG -HIS -LYS -URA +Canavanine +G418 +Thialysine	yku70_v3_R3_steve	09	11.0	3.61717708819	9917.26985468	164.553885013	254.0	3.84238185817	770273.999793	7058.17863316	43.0	4.62957947916	766132.998145	1182.95811759	410	761	137	135	159	164	146	619	0
DLR00017390	5	3	YLR150W	23	SD/MSG -ARG -HIS -LYS -URA +Canavanine +G418 +Thialysine	yku70_v3_R3_steve	09	11.0	3.58651759167	9696.99990988	167.772191627	254.0	3.7984954445	729589.999685	7371.49724924	43.0	4.5903654599	726692.998027	1209.14403459	547	764	137	135	159	165	147	1067	0
DLR00017390	5	4	YLR393W	23	SD/MSG -ARG -HIS -LYS -URA +Canavanine +G418 +Thialysine	yku70_v3_R3_steve	09	11.0	3.27440460302	7147.99998816	155.333894379	254.0	3.42736172165	434741.999964	7196.9768303	43.0	4.18718500224	431779.999262	1327.31262162	679	758	137	135	145	155	141	994	0
DLR00017390	5	5	YLR164W	23	SD/MSG -ARG -HIS -LYS -URA +Canavanine +G418 +Thialysine	yku70_v3_R3_steve	09	11.0	3.92721162605	11595.1194757	217.893434114	254.0	4.08532830911	868008.000068	10515.8612022	43.0	4.91202741003	866606.999276	2655.90849289	820	763	137	135	162	168	148	838	0
DLR00017390	5	6	YLR219W	23	SD/MSG -ARG -HIS -LYS -URA +Canavanine +G418 +Thialysine	yku70_v3_R3_steve	09	11.0	3.76053462637	9982.00003077	155.908140516	254.0	3.96267545606	732452.000047	9087.80381153	43.0	4.77331336823	728445.998912	2398.40178029	955	756	137	135	160	167	147	816	0
DLR00017390	5	7	YLR184W	23	SD/MSG -ARG -HIS -LYS -URA +Canavanine +G418 +Thialysine	yku70_v3_R3_steve	09	11.0	1.2574995901	1864.54490041	262.088944418	254.0	6.85414244889	55555.2	5759.09860436	43.0	2.45453571016	37513.0007573	1232.95480253	1088	756	137	135	128	142	132	374	0
DLR00017390	5	8	YLR165C	23	SD/MSG -ARG -HIS -LYS -URA +Canavanine +G418 +Thialysine	yku70_v3_R3_steve	09	11.0	3.71341663511	9371.00000872	281.644673787	254.0	3.93040642301	699486.000065	9277.84973606	43.0	4.73019636378	696728.999144	2880.24175972	1229	757	137	135	161	168	147	926	0
DLR00017390	5	9	YLR262C	23	SD/MSG -ARG -HIS -LYS -URA +Canavanine +G418 +Thialysine	yku70_v3_R3_steve	09	11.0	3.58602460163	8246.00027229	234.70958157	254.0	3.82729477885	561346.000058	8763.93993793	43.0	4.62212120337	560975.999524	3056.42551274	1370	758	137	135	154	161	142	1238	0
DLR00017390	5	10	YLR309C	23	SD/MSG -ARG -HIS -LYS -URA +Canavanine +G418 +Thialysine	yku70_v3_R3_steve	09	11.0	3.6848117892	9270.00037417	180.221633186	254.0	3.91630800609	650432.00003	9204.59008114	43.0	4.72513125034	648943.999332	3547.32973547	1505	753	137	135	156	163	143	1025	11
DLR00017390	5	11	YLL056C	23	SD/MSG -ARG -HIS -LYS -URA +Canavanine +G418 +Thialysine	yku70_v3_R3_steve	09	11.0	3.87776951876	11044.0004486	207.327947644	254.0	4.08253403726	822461.000015	10510.9874416	43.0	4.91120209346	823468.999492	3556.95144366	1641	756	137	135	160	166	145	1035	11
DLR00017390	5	12	YLR251W	23	SD/MSG -ARG -HIS -LYS -URA +Canavanine +G418 +Thialysine	yku70_v3_R3_steve	09	11.0	3.72738575262	10348.0001886	170.313723192	254.0	3.97778572638	761010.000047	9129.80659816	43.0	4.78930838721	760790.999047	3103.07081465	1775	752	137	135	159	165	144	1036	0
DLR00017390	5	13	YLR342W	23	SD/MSG -ARG -HIS -LYS -URA +Canavanine +G418 +Thialysine	yku70_v3_R3_steve	09	11.0	2.438698817	5325.23965663	112.170777006	254.0	2.71620789118	263505.000731	7287.14806192	43.0	3.30476364793	263022.001645	571.283116145	1913	759	137	135	132	143	130	1011	0
DLR00017390	5	14	YLR003C	23	SD/MSG -ARG -HIS -LYS -URA +Canavanine +G418 +Thialysine	yku70_v3_R3_steve	09	11.0	3.75041404488	10249.0002031	172.280974002	254.0	3.97379302573	796249.000088	9042.74456936	43.0	4.77777939424	792943.999007	2861.91407031	2048	753	137	135	163	168	146	813	0
DLR00017390	5	15	YLR224W	23	SD/MSG -ARG -HIS -LYS -URA +Canavanine +G418 +Thialysine	yku70_v3_R3_steve	09	11.0	4.04169527166	11701.8365821	210.575842766	254.0	4.1512459452	914553.000013	10364.2687333	43.0	4.9871777954	914587.999497	2521.61496821	2186	757	137	135	162	168	146	956	0
DLR00017390	5	16	YLR133W	23	SD/MSG -ARG -HIS -LYS -URA +Canavanine +G418 +Thialysine	yku70_v3_R3_steve	09	11.0	3.96312253429	9751.20986772	170.426578346	254.0	4.10817275656	736270.000115	9804.22717404	43.0	4.9511742019	733497.000083	3172.15252004	2324	753	137	135	160	166	145	948	0
DLR00017390	5	17	YLR142W	23	SD/MSG -ARG -HIS -LYS -URA +Canavanine +G418 +Thialysine	yku70_v3_R3_steve	09	11.0	3.86454104184	11610.0003327	150.288417281	254.0	4.07240879891	835342.000049	9843.12701764	43.0	4.90687067921	836583.999449	3338.03838474	2463	758	137	135	156	163	144	996	0
DLR00017390	5	18	YLR363C	23	SD/MSG -ARG -HIS -LYS -URA +Canavanine +G418 +Thialysine	yku70_v3_R3_steve	09	11.0	3.77138403351	9812.3959286	104.278829522	254.0	4.00226091286	718835.000044	8856.28870149	43.0	4.82708570255	715764.999674	3162.6329395	2597	756	137	135	157	165	145	844	0
DLR00017390	5	19	YLR182W	23	SD/MSG -ARG -HIS -LYS -URA +Canavanine +G418 +Thialysine	yku70_v3_R3_steve	09	11.0	0.5	330.3	69.9039785952	254.0	12.0	27227.7	1059.6068208	43.0	0.5	1841.99962483	383.957775899	2734	756	137	135	-1	-1	-1	0	0
DLR00017390	5	20	YLR299W	23	SD/MSG -ARG -HIS -LYS -URA +Canavanine +G418 +Thialysine	yku70_v3_R3_steve	09	11.0	3.82318639407	10407.4994059	143.988818101	254.0	4.01538556283	825954.000059	9063.97041261	43.0	4.83048240273	822381.99872	2358.23274781	2868	751	137	135	160	167	148	834	0
DLR00017390	5	21	YLR192C	23	SD/MSG -ARG -HIS -LYS -URA +Canavanine +G418 +Thialysine	yku70_v3_R3_steve	09	11.0	2.8937215554	5484.99992839	147.969559299	254.0	3.01043537553	266110.000085	6681.34062386	43.0	3.69996842536	264308.000176	917.755474629	3007	762	137	135	126	138	129	551	0
DLR00017390	5	22	YLR046C	23	SD/MSG -ARG -HIS -LYS -URA +Canavanine +G418 +Thialysine	yku70_v3_R3_steve	09	11.0	3.87972549437	9537.0003623	274.577210362	254.0	4.0470299859	755210.000009	9377.5881069	43.0	4.87485521059	748049.999328	2881.44839898	3143	746	137	135	153	161	144	588	0
DLR00017390	5	23	YLR199C	23	SD/MSG -ARG -HIS -LYS -URA +Canavanine +G418 +Thialysine	yku70_v3_R3_steve	09	11.0	3.95270964325	11773.0000688	394.044120296	254.0	4.12242349349	963023.000089	10217.7559315	43.0	4.94208955808	959468.998863	2457.73467707	3280	757	137	135	151	157	140	440	0
DLR00017390	5	24	YOR202W	23	SD/MSG -ARG -HIS -LYS -URA +Canavanine +G418 +Thialysine	yku70_v3_R3_steve	09	11.0	3.87231773233	11625.4345546	400.879989892	254.0	4.01213595385	1016380.99963	8945.93550965	43.0	4.79586970308	1013321.9976	2306.08149245	3413	749	137	135	153	158	139	357	13
DLR00017390	6	1	YOR202W	23	SD/MSG -ARG -HIS -LYS -URA +Canavanine +G418 +Thialysine	yku70_v3_R3_steve	09	11.0	3.03596549519	8966.99996139	111.108178545	254.0	3.33306311035	669706.00046	6270.7018404	43.0	4.08793737085	665725.000366	1056.79890338	270	899	137	135	153	160	144	627	0
DLR00017390	6	2	YLR047C	23	SD/MSG -ARG -HIS -LYS -URA +Canavanine +G418 +Thialysine	yku70_v3_R3_steve	09	11.0	3.53528180401	10483.9999712	147.838899045	254.0	3.79322724577	759567.99975	6996.19575317	43.0	4.58642510185	758853.998319	1633.6534151	406	901	137	135	155	162	145	820	0
DLR00017390	6	3	YLR040C	23	SD/MSG -ARG -HIS -LYS -URA +Canavanine +G418 +Thialysine	yku70_v3_R3_steve	09	11.0	3.38505663681	8018.00000429	135.342720028	254.0	3.67421595348	563134.99992	7269.07122317	43.0	4.45447554381	558472.998772	2093.73359062	542	900	137	135	155	162	145	934	0
DLR00017390	6	4	YLR031W	23	SD/MSG -ARG -HIS -LYS -URA +Canavanine +G418 +Thialysine	yku70_v3_R3_steve	09	11.0	3.68176443261	10666.0000593	171.000623039	254.0	3.94281825389	779733.999971	9082.42272186	43.0	4.75203687434	778450.998457	2300.68327279	683	894	137	135	160	166	148	950	0
DLR00017390	6	5	YLL057C	23	SD/MSG -ARG -HIS -LYS -URA +Canavanine +G418 +Thialysine	yku70_v3_R3_steve	09	11.0	3.36861062078	7600.000081	101.927030731	254.0	3.64998947605	506803.999946	7482.33320386	43.0	4.42476498457	501774.999022	2398.35759939	817	898	137	135	153	161	144	1043	0
DLR00017390	6	6	YLR387C	23	SD/MSG -ARG -HIS -LYS -URA +Canavanine +G418 +Thialysine	yku70_v3_R3_steve	09	11.0	3.71705511295	10969.0002838	143.267250304	254.0	3.9533477205	767570.00009	9761.60388918	43.0	4.76990629039	768553.999236	3402.09726258	957	896	137	135	157	165	146	1169	5
DLR00017390	6	7	YLR341W	23	SD/MSG -ARG -HIS -LYS -URA +Canavanine +G418 +Thialysine	yku70_v3_R3_steve	09	11.0	3.28810166302	7210.99999607	196.240340531	254.0	3.59557954744	498207.999905	7609.88859146	43.0	4.36137825712	494044.998949	2377.03754879	1091	895	137	135	154	162	144	1176	0
DLR00017390	6	8	YLR248W	23	SD/MSG -ARG -HIS -LYS -URA +Canavanine +G418 +Thialysine	yku70_v3_R3_steve	09	11.0	3.61709858392	10107.0000083	216.897846309	254.0	3.88602785614	704002.000034	9040.52727943	43.0	4.69212698491	704738.999019	3175.43094947	1222	894	137	135	155	163	143	1097	0
DLR00017390	6	9	YLR189C	23	SD/MSG -ARG -HIS -LYS -URA +Canavanine +G418 +Thialysine	yku70_v3_R3_steve	09	11.0	3.35462958878	7600.00004416	157.083504007	254.0	3.67715023193	530220.999979	7892.46886602	43.0	4.45389619372	528201.999119	2932.78552951	1368	888	137	135	155	163	144	1249	0
DLR00017390	6	10	YLR077W	23	SD/MSG -ARG -HIS -LYS -URA +Canavanine +G418 +Thialysine	yku70_v3_R3_steve	09	11.0	3.61671109372	10613.0000804	177.447131393	254.0	3.84341629185	706470.000023	8830.92830183	43.0	4.6463988477	708104.999043	3405.02763392	1504	892	137	135	152	159	141	1046	0
DLR00017390	6	11	YLR070C	23	SD/MSG -ARG -HIS -LYS -URA +Canavanine +G418 +Thialysine	yku70_v3_R3_steve	09	11.0	3.3028506783	7228.00002474	138.73350401	254.0	3.60383174477	485228.999953	7425.82951883	43.0	4.37193675674	484792.999102	2661.35759496	1637	890	137	135	151	159	141	1317	11
DLR00017390	6	12	YLR210W	23	SD/MSG -ARG -HIS -LYS -URA +Canavanine +G418 +Thialysine	yku70_v3_R3_steve	09	11.0	3.84418385753	12157.0002665	182.237612361	254.0	4.06930795909	915723.000087	10031.6914783	43.0	4.89512492455	919220.998976	2898.97633887	1775	892	137	135	161	167	146	1304	9
DLR00017390	6	13	YLR053C	23	SD/MSG -ARG -HIS -LYS -URA +Canavanine +G418 +Thialysine	yku70_v3_R3_steve	09	11.0	3.08296359398	6535.00000979	127.236493251	254.0	3.39942687306	441044.999796	6364.80690757	43.0	4.15126622883	438481.999262	2529.44561023	1909	892	137	135	150	159	141	1274	0
DLR00017390	6	14	YLR032W	23	SD/MSG -ARG -HIS -LYS -URA +Canavanine +G418 +Thialysine	yku70_v3_R3_steve	09	11.0	3.43801527751	10541.9999362	101.134104417	254.0	3.66203261945	702098.999743	7008.76799401	43.0	4.4515646073	708417.99873	2248.94464282	2048	892	137	135	151	159	140	1414	0
DLR00017390	6	15	YLR185W	23	SD/MSG -ARG -HIS -LYS -URA +Canavanine +G418 +Thialysine	yku70_v3_R3_steve	09	11.0	0.5	980.1	154.339322273	254.0	12.0	29296.5311128	765.517186767	43.0	0.5	4031.1	636.844945539	2186	891	137	135	-1	-1	-1	0	0
DLR00017390	6	16	YLR169W	23	SD/MSG -ARG -HIS -LYS -URA +Canavanine +G418 +Thialysine	yku70_v3_R3_steve	09	11.0	3.65613272209	10882.0000869	88.3108639687	254.0	3.92619468417	778890.000027	8708.63495495	43.0	4.7346506688	783287.998833	3024.7661796	2320	891	137	135	155	163	143	1468	0
DLR00017390	6	17	YLR371W	23	SD/MSG -ARG -HIS -LYS -URA +Canavanine +G418 +Thialysine	yku70_v3_R3_steve	09	11.0	2.56875311429	3190.58964189	91.5071504797	254.0	2.96246269455	197646.000014	6360.11146381	43.0	3.55898480859	184753.000355	1094.93814426	2460	891	137	135	139	149	135	762	0
DLR00017390	6	18	YLR081W	23	SD/MSG -ARG -HIS -LYS -URA +Canavanine +G418 +Thialysine	yku70_v3_R3_steve	09	11.0	3.83738751108	11715.0006473	116.233078035	254.0	4.04210057726	846617.000094	9953.16095191	43.0	4.86820769883	848362.999337	3602.54371514	2595	890	137	135	156	163	144	1097	0
DLR00017390	6	19	YLR176C	23	SD/MSG -ARG -HIS -LYS -URA +Canavanine +G418 +Thialysine	yku70_v3_R3_steve	09	11.0	3.23678034185	6797.8153067	84.3620361669	254.0	3.54618856774	488121.999865	5964.65871736	43.0	4.31456516562	482877.998927	1841.90799703	2732	881	137	135	153	162	144	1089	0
DLR00017390	6	20	YLR114C	23	SD/MSG -ARG -HIS -LYS -URA +Canavanine +G418 +Thialysine	yku70_v3_R3_steve	09	11.0	0.842894328165	819.570175435	117.556420557	254.0	8.52149431098	35465.4	2790.8140039	43.0	2.04786071645	13494.8	484.867725464	2871	891	137	135	141	153	140	103	0
DLR00017390	6	21	YLR384C	23	SD/MSG -ARG -HIS -LYS -URA +Canavanine +G418 +Thialysine	yku70_v3_R3_steve	09	11.0	3.29511485837	7263.9999978	129.267135837	254.0	3.53544809325	495639.999903	6785.49710504	43.0	4.30186025574	490369.998906	2070.8000948	3001	889	137	135	148	156	141	910	0
DLR00017390	6	22	YLR174W	23	SD/MSG -ARG -HIS -LYS -URA +Canavanine +G418 +Thialysine	yku70_v3_R3_steve	09	11.0	3.93861948121	11165.593534	222.971718991	254.0	4.06259068934	862005.000014	8788.96046961	43.0	4.89088189511	860585.998377	1762.65280227	3139	886	137	135	152	160	143	729	15
DLR00017390	6	23	YLR257W	23	SD/MSG -ARG -HIS -LYS -URA +Canavanine +G418 +Thialysine	yku70_v3_R3_steve	09	11.0	3.34606140963	7225.99997214	254.016288271	254.0	3.64555737783	525729.999951	8045.11062948	43.0	4.41275935808	520459.998856	2187.63210001	3270	896	137	135	141	150	136	660	13
DLR00017390	6	24	YOR202W	23	SD/MSG -ARG -HIS -LYS -URA +Canavanine +G418 +Thialysine	yku70_v3_R3_steve	09	11.0	3.81856010496	14002.9998902	344.594209342	254.0	4.00824373295	1203284.99942	9016.07993401	43.0	4.79844183528	1203155.99782	1908.34916397	3407	886	137	135	151	157	138	348	56
DLR00017390	7	1	YOR202W	23	SD/MSG -ARG -HIS -LYS -URA +Canavanine +G418 +Thialysine	yku70_v3_R3_steve	09	11.0	3.66914010938	12210.2423296	194.473852547	254.0	3.84050009056	986789.99941	6927.50012897	43.0	4.62408701286	985039.998076	975.767852485	275	1038	137	135	160	165	147	583	0
DLR00017390	7	2	YLR050C	23	SD/MSG -ARG -HIS -LYS -URA +Canavanine +G418 +Thialysine	yku70_v3_R3_steve	09	11.0	3.75580626909	11109.6459449	151.109111609	254.0	3.95634816214	836132.000016	8350.81379328	43.0	4.7634407121	833439.998424	1708.74263528	411	1035	137	135	159	165	147	639	0
DLR00017390	7	3	YLR019W	23	SD/MSG -ARG -HIS -LYS -URA +Canavanine +G418 +Thialysine	yku70_v3_R3_steve	09	11.0	3.69703434198	10478.9999701	210.58710121	254.0	3.89163461861	765143.999968	8513.05907171	43.0	4.69556459096	762100.99851	2068.88823916	549	1036	137	135	159	165	148	923	0
DLR00017390	7	4	YLR263W	23	SD/MSG -ARG -HIS -LYS -URA +Canavanine +G418 +Thialysine	yku70_v3_R3_steve	09	11.0	3.74384967889	9747.07254509	165.709413478	254.0	3.95576960213	724852.000015	9055.45012886	43.0	4.76471878475	719553.99872	2328.263552	683	1036	137	135	161	168	149	824	0
DLR00017390	7	5	YLR407W	23	SD/MSG -ARG -HIS -LYS -URA +Canavanine +G418 +Thialysine	yku70_v3_R3_steve	09	11.0	3.78306502246	10360.0002794	225.942682629	254.0	3.95598759857	724978.000082	8807.74866356	43.0	4.76653577415	723134.999152	2683.04663934	821	1038	137	135	157	165	147	917	0
DLR00017390	7	6	YLR177W	23	SD/MSG -ARG -HIS -LYS -URA +Canavanine +G418 +Thialysine	yku70_v3_R3_steve	09	11.0	3.68101861434	9063.00037353	142.895899423	254.0	3.89035238509	623067.000056	8834.81988349	43.0	4.69696432908	618644.999528	3305.000132	954	1031	137	135	156	163	145	933	0
DLR00017390	7	7	YLR154C	23	SD/MSG -ARG -HIS -LYS -URA +Canavanine +G418 +Thialysine	yku70_v3_R3_steve	09	11.0	3.84312007344	11468.0002254	197.65687102	254.0	4.06070933928	847051.00007	10136.3541848	43.0	4.88525080926	848834.999182	2814.69830302	1095	1039	137	135	160	168	148	1120	9
DLR00017390	7	8	YLR241W	23	SD/MSG -ARG -HIS -LYS -URA +Canavanine +G418 +Thialysine	yku70_v3_R3_steve	09	11.0	3.75708467743	10241.0002719	233.380033376	254.0	3.9816636423	722018.000063	10089.7573334	43.0	4.80101817741	721900.99964	3718.34359694	1230	1032	137	135	157	165	145	1093	0
DLR00017390	7	9	YLR131C	23	SD/MSG -ARG -HIS -LYS -URA +Canavanine +G418 +Thialysine	yku70_v3_R3_steve	09	11.0	3.2895833727	6692.99998677	175.809654171	254.0	3.66807546862	510032.999881	7171.2834298	43.0	4.43762117054	510694.9984	1259.74346617	1371	1038	137	135	163	169	150	1834	0
DLR00017390	7	10	YLR344W	23	SD/MSG -ARG -HIS -LYS -URA +Canavanine +G418 +Thialysine	yku70_v3_R3_steve	09	11.0	3.65434816551	9356.00033091	185.755317867	254.0	3.89088695341	668094.000042	8891.42720918	43.0	4.69207314216	666798.999138	3296.02966818	1504	1030	137	135	157	163	144	1027	0
DLR00017390	7	11	YLR406C	23	SD/MSG -ARG -HIS -LYS -URA +Canavanine +G418 +Thialysine	yku70_v3_R3_steve	09	11.0	3.43948283489	9964.81574996	147.895697364	254.0	3.65152787819	650056.99971	7500.1644961	43.0	4.43741963148	653387.998669	2623.53964776	1644	1036	137	135	150	158	139	1221	0
DLR00017390	7	12	YLR193C	23	SD/MSG -ARG -HIS -LYS -URA +Canavanine +G418 +Thialysine	yku70_v3_R3_steve	09	11.0	3.00024820824	6120.99997982	124.626130441	254.0	3.17410181181	347345.000014	6621.64049396	43.0	3.89418824322	347833.000292	954.476693909	1780	1028	137	135	139	149	135	1152	0
DLR00017390	7	13	YLR183C	23	SD/MSG -ARG -HIS -LYS -URA +Canavanine +G418 +Thialysine	yku70_v3_R3_steve	09	11.0	3.81119615107	11310.0002968	126.781938053	254.0	4.05018073723	863149.00007	10060.6131263	43.0	4.87077173292	865019.999026	3306.16766988	1913	1032	137	135	161	167	146	1218	0
DLR00017390	7	14	YLR351C	23	SD/MSG -ARG -HIS -LYS -URA +Canavanine +G418 +Thialysine	yku70_v3_R3_steve	09	11.0	3.74317125867	9545.00045432	116.899094423	254.0	3.98028392178	696553.000036	9274.77902682	43.0	4.79800025172	696377.999581	3412.80230812	2051	1028	137	135	158	164	144	1220	0
DLR00017390	7	15	YLR130C	23	SD/MSG -ARG -HIS -LYS -URA +Canavanine +G418 +Thialysine	yku70_v3_R3_steve	09	11.0	3.85111988902	11255.0004762	121.689576259	254.0	4.05818082482	824298.000057	10213.9632785	43.0	4.88517514536	826747.99942	3497.05288641	2186	1032	137	135	157	164	144	1218	0
DLR00017390	7	16	YLR404W	23	SD/MSG -ARG -HIS -LYS -URA +Canavanine +G418 +Thialysine	yku70_v3_R3_steve	09	11.0	3.53276966961	7767.00008952	154.964739401	254.0	3.82361026692	557301.000023	7516.63977534	43.0	4.61657626087	554903.998963	2509.10913119	2323	1026	137	135	155	162	143	1107	0
DLR00017390	7	17	YLR366W	23	SD/MSG -ARG -HIS -LYS -URA +Canavanine +G418 +Thialysine	yku70_v3_R3_steve	09	11.0	3.66021871519	10427.0001181	168.261530699	254.0	3.88403810925	710395.000068	8535.55075227	43.0	4.69539704363	712523.999151	3337.04613027	2465	1035	137	135	151	160	141	1187	0
DLR00017390	7	18	YLL063C	23	SD/MSG -ARG -HIS -LYS -URA +Canavanine +G418 +Thialysine	yku70_v3_R3_steve	09	11.0	3.8773192025	9320.89321045	147.653042407	254.0	4.02681014895	693391.000028	8947.24807292	43.0	4.859489518	690579.999894	2993.51458454	2597	1025	137	135	157	164	145	921	0
DLR00017390	7	19	YLR278C	23	SD/MSG -ARG -HIS -LYS -URA +Canavanine +G418 +Thialysine	yku70_v3_R3_steve	09	11.0	3.95235649542	12102.8337066	196.127101193	254.0	4.0807217976	886245.000087	9427.36392446	43.0	4.91351673246	886957.999015	2323.17446137	2735	1032	137	135	156	164	145	909	31
DLR00017390	7	20	YLR059C	23	SD/MSG -ARG -HIS -LYS -URA +Canavanine +G418 +Thialysine	yku70_v3_R3_steve	09	11.0	3.69829888741	9455.0003954	105.430704923	254.0	3.92315204214	684615.000073	8401.57687643	43.0	4.73811950387	680578.999215	2811.27132555	2870	1023	137	135	154	162	145	862	0
DLR00017390	7	21	YLR231C	23	SD/MSG -ARG -HIS -LYS -URA +Canavanine +G418 +Thialysine	yku70_v3_R3_steve	09	11.0	3.84426280623	10360.1183079	173.220776437	254.0	4.03424338279	776884.000064	8947.12140614	43.0	4.86103159989	776050.999186	2102.21235559	3005	1033	137	135	154	162	145	905	0
DLR00017390	7	22	YLR180W	23	SD/MSG -ARG -HIS -LYS -URA +Canavanine +G418 +Thialysine	yku70_v3_R3_steve	09	11.0	3.52256735343	8621.00001356	260.510116285	254.0	3.68941368683	548981.999945	7770.8028564	43.0	4.47580609435	545748.998795	2602.36896021	3145	1026	137	135	138	149	135	539	0
DLR00017390	7	23	YLR102C	23	SD/MSG -ARG -HIS -LYS -URA +Canavanine +G418 +Thialysine	yku70_v3_R3_steve	09	11.0	3.97858758933	12189.9999439	436.70061041	254.0	4.13234547092	1023508.00001	10248.5727452	43.0	4.95165896139	1021481.99829	2562.68044187	3282	1029	137	135	151	158	141	517	2
DLR00017390	7	24	YOR202W	23	SD/MSG -ARG -HIS -LYS -URA +Canavanine +G418 +Thialysine	yku70_v3_R3_steve	09	11.0	3.62668801668	11058.8589995	305.374911684	254.0	3.86680161853	961875.999614	8385.92595984	43.0	4.64596664175	957562.998273	1481.3238943	3416	1020	137	135	151	157	138	519	0
DLR00017390	8	1	YOR202W	23	SD/MSG -ARG -HIS -LYS -URA +Canavanine +G418 +Thialysine	yku70_v3_R3_steve	09	11.0	3.17421933018	9440.99961548	78.666970306	254.0	3.4164553419	713490.000176	6225.53960452	43.0	4.18013961095	708367.000164	1212.75836928	269	1170	137	135	155	162	145	634	0
DLR00017390	8	2	YLR410W	23	SD/MSG -ARG -HIS -LYS -URA +Canavanine +G418 +Thialysine	yku70_v3_R3_steve	09	11.0	3.04563391648	7350.99987463	109.468162787	254.0	3.16779162922	450393.000266	6816.67113232	43.0	3.92039928806	454012.000175	944.515478724	406	1167	137	135	144	153	139	1669	0
DLR00017390	8	3	YLR354C	23	SD/MSG -ARG -HIS -LYS -URA +Canavanine +G418 +Thialysine	yku70_v3_R3_steve	09	11.0	3.10094263754	6765.99992263	180.628060741	254.0	3.36136466422	436646.999925	7211.31387093	43.0	4.11356661735	432733.285175	1377.80628723	544	1176	137	135	150	159	143	1248	0
DLR00017390	8	4	YLR287C-A	23	SD/MSG -ARG -HIS -LYS -URA +Canavanine +G418 +Thialysine	yku70_v3_R3_steve	09	11.0	2.63949730113	4776.00026062	105.754667401	254.0	2.85111554891	245032.000382	7320.55831647	43.0	3.47983456788	238617.122072	701.28840178	678	1170	137	135	134	146	135	856	0
DLR00017390	8	5	YLR360W	23	SD/MSG -ARG -HIS -LYS -URA +Canavanine +G418 +Thialysine	yku70_v3_R3_steve	09	11.0	3.02902607608	5227.99999012	118.839452257	254.0	3.36061122281	328185.999958	6321.36831824	43.0	4.08138403388	323386.999419	1693.67171405	823	1168	137	135	148	158	143	1373	0
DLR00017390	8	6	YLR207W	23	SD/MSG -ARG -HIS -LYS -URA +Canavanine +G418 +Thialysine	yku70_v3_R3_steve	09	11.0	3.69111893199	10439.0001032	164.976535796	254.0	3.88856475915	717632.000051	8751.36727935	43.0	4.69405138406	719294.998932	2787.7461661	957	1167	137	135	156	164	146	1236	0
DLR00017390	8	7	YLR048W	23	SD/MSG -ARG -HIS -LYS -URA +Canavanine +G418 +Thialysine	yku70_v3_R3_steve	09	11.0	1.88241856625	1813.9	156.138176806	254.0	2.67518938203	89439.0003107	8491.62607532	43.0	2.67208688268	78249.2795381	865.161687475	1096	1172	137	135	126	140	130	652	0
DLR00017390	8	8	YLR220W	23	SD/MSG -ARG -HIS -LYS -URA +Canavanine +G418 +Thialysine	yku70_v3_R3_steve	09	11.0	3.6541697716	11043.9999795	220.996151661	254.0	3.88917781388	748022.000006	8890.63920838	43.0	4.70223408316	753016.998847	2800.31344835	1232	1171	137	135	155	163	143	1501	0
DLR00017390	8	9	YLR093C	23	SD/MSG -ARG -HIS -LYS -URA +Canavanine +G418 +Thialysine	yku70_v3_R3_steve	09	11.0	2.94670634978	5534.00004142	146.170493504	254.0	3.28862826946	355028.999924	7218.91817808	43.0	4.01331833829	353091.999484	2115.90868833	1364	1166	137	135	148	157	142	1441	0
DLR00017390	8	10	YLL061W	23	SD/MSG -ARG -HIS -LYS -URA +Canavanine +G418 +Thialysine	yku70_v3_R3_steve	09	11.0	3.63354449891	10434.0001312	168.578186869	254.0	3.90543813406	729634.000068	8951.82932911	43.0	4.71508318758	734756.99911	3234.02176394	1502	1162	137	135	156	163	144	1514	0
DLR00017390	8	11	YLR287C	23	SD/MSG -ARG -HIS -LYS -URA +Canavanine +G418 +Thialysine	yku70_v3_R3_steve	09	11.0	3.28608984291	7250.00002168	96.4169436908	254.0	3.60491721113	508925.999796	7012.17355059	43.0	4.37425509261	508497.998761	2584.7545265	1644	1167	137	135	155	162	144	1488	0
DLR00017390	8	12	YLR061W	23	SD/MSG -ARG -HIS -LYS -URA +Canavanine +G418 +Thialysine	yku70_v3_R3_steve	09	11.0	0.5	917.1	144.193065735	254.0	12.0	30359.516018	1038.40481782	43.0	0.5	4218.73500657	597.142827225	1775	1161	137	135	116	130	122	0	0
DLR00017390	8	13	YLR235C	23	SD/MSG -ARG -HIS -LYS -URA +Canavanine +G418 +Thialysine	yku70_v3_R3_steve	09	11.0	2.78786779357	4936.00008345	116.216105891	254.0	3.05479718258	300906.000163	6830.68254101	43.0	3.74297009425	300670.000516	1012.81750381	1914	1164	137	135	143	153	137	1545	0
DLR00017390	8	14	YLR350W	23	SD/MSG -ARG -HIS -LYS -URA +Canavanine +G418 +Thialysine	yku70_v3_R3_steve	09	11.0	3.69043103186	10866.000247	111.091096567	254.0	3.92457853531	737205.000073	9139.97108613	43.0	4.7407061949	742498.99913	3260.53000809	2051	1165	137	135	152	160	141	1522	0
DLR00017390	8	15	YLR297W	23	SD/MSG -ARG -HIS -LYS -URA +Canavanine +G418 +Thialysine	yku70_v3_R3_steve	09	11.0	3.33944202552	6973.00011455	109.519007235	254.0	3.66333062632	470545.000045	7222.80032817	43.0	4.43749755999	469918.999437	3095.33256785	2186	1166	137	135	150	159	141	1352	0
DLR00017390	8	16	YLR349W	23	SD/MSG -ARG -HIS -LYS -URA +Canavanine +G418 +Thialysine	yku70_v3_R3_steve	09	11.0	3.7715313956	10663.0001331	169.509843931	254.0	3.9781302268	743805.000083	9199.90497173	43.0	4.79911156772	747270.99938	3226.70356192	2322	1165	137	135	153	161	142	1317	0
DLR00017390	8	17	YLR151C	23	SD/MSG -ARG -HIS -LYS -URA +Canavanine +G418 +Thialysine	yku70_v3_R3_steve	09	11.0	3.22421610404	5597.00014202	83.9025215994	254.0	3.56850084159	380947.000022	6449.76334433	43.0	4.32008896272	374362.99941	2676.30036506	2464	1165	137	135	148	157	140	1115	0
DLR00017390	8	18	YLR080W	23	SD/MSG -ARG -HIS -LYS -URA +Canavanine +G418 +Thialysine	yku70_v3_R3_steve	09	11.0	3.66227736026	9992.00041875	76.0399538732	254.0	3.8957380799	686808.000086	8188.47234248	43.0	4.71253674469	687561.999296	3376.25488613	2596	1164	137	135	151	159	142	1187	0
DLR00017390	8	19	YLR246W	23	SD/MSG -ARG -HIS -LYS -URA +Canavanine +G418 +Thialysine	yku70_v3_R3_steve	09	11.0	3.22574009645	6387.00002783	87.8897500657	254.0	3.54903842302	431210.999894	6541.02559662	43.0	4.32805020636	426308.999026	2874.85255853	2736	1168	137	135	148	157	142	1064	0
DLR00017390	8	20	YLR112W	23	SD/MSG -ARG -HIS -LYS -URA +Canavanine +G418 +Thialysine	yku70_v3_R3_steve	09	11.0	3.80152476025	11612.0001718	113.307581653	254.0	4.02275313182	853398.00009	9545.87282605	43.0	4.84845987185	857283.99901	2999.40868162	2870	1164	137	135	155	164	146	1189	0
DLR00017390	8	21	YLR388W	23	SD/MSG -ARG -HIS -LYS -URA +Canavanine +G418 +Thialysine	yku70_v3_R3_steve	09	11.0	2.53637154792	3654.99998136	202.055014121	254.0	2.79251348524	193363.000235	6780.61273875	43.0	3.38193065096	185223.000457	1049.86665921	3009	1163	137	135	128	141	131	710	0
DLR00017390	8	22	YLR375W	23	SD/MSG -ARG -HIS -LYS -URA +Canavanine +G418 +Thialysine	yku70_v3_R3_steve	09	11.0	3.91670411285	11804.1663874	221.364206087	254.0	4.08950266744	879772.000068	10061.8692619	43.0	4.92505835664	880622.999218	2817.14480251	3139	1162	137	135	149	158	142	801	10
DLR00017390	8	23	YLR237W	23	SD/MSG -ARG -HIS -LYS -URA +Canavanine +G418 +Thialysine	yku70_v3_R3_steve	09	11.0	3.00112331177	5056.9999179	378.022682096	254.0	3.26269020578	358482.999936	8035.55037092	43.0	3.97219965724	350255.999526	2156.11223625	3272	1170	137	135	137	147	134	785	0
DLR00017390	8	24	YOR202W	23	SD/MSG -ARG -HIS -LYS -URA +Canavanine +G418 +Thialysine	yku70_v3_R3_steve	09	11.0	3.7738578213	13981.9999417	316.744528542	254.0	3.96645089505	1231482.99943	8968.09181313	43.0	4.75610591902	1230320.99807	1598.20450118	3411	1156	137	135	151	157	137	483	42
DLR00017390	9	1	YOR202W	23	SD/MSG -ARG -HIS -LYS -URA +Canavanine +G418 +Thialysine	yku70_v3_R3_steve	09	11.0	3.63562583018	12274.2516674	216.037606727	254.0	3.81208786092	987602.999545	6993.81964931	43.0	4.59851148048	985411.99841	887.512825109	280	1312	137	135	161	166	148	615	0
DLR00017390	9	2	YLR143W	23	SD/MSG -ARG -HIS -LYS -URA +Canavanine +G418 +Thialysine	yku70_v3_R3_steve	09	11.0	3.18343859517	8407.9998718	129.808436217	254.0	3.36510581371	530257.999994	6353.99252991	43.0	4.12965082503	528498.999708	1073.13625821	413	1309	137	135	147	155	140	918	0
DLR00017390	9	3	YLR119W	23	SD/MSG -ARG -HIS -LYS -URA +Canavanine +G418 +Thialysine	yku70_v3_R3_steve	09	11.0	3.693002116	10954.0000123	154.597654519	254.0	3.93739358231	800631.999948	9096.62449173	43.0	4.74940222045	800291.998338	2084.40910951	552	1310	137	135	161	167	150	1042	0
DLR00017390	9	4	YLR095C	23	SD/MSG -ARG -HIS -LYS -URA +Canavanine +G418 +Thialysine	yku70_v3_R3_steve	09	11.0	3.06025923119	6301.16747362	98.4392552692	254.0	3.38754878819	411659.999861	6243.50510478	43.0	4.12484684828	406058.999195	1776.86197131	684	1299	137	135	152	161	146	1026	0
DLR00017390	9	5	YLR137W	23	SD/MSG -ARG -HIS -LYS -URA +Canavanine +G418 +Thialysine	yku70_v3_R3_steve	09	11.0	3.91618814756	10739.4618514	180.777229127	254.0	4.0652578661	810170.000016	7855.93039983	43.0	4.89178992223	808974.998457	1759.29809453	825	1310	137	135	163	170	151	992	0
DLR00017390	9	6	YLR128W	23	SD/MSG -ARG -HIS -LYS -URA +Canavanine +G418 +Thialysine	yku70_v3_R3_steve	09	11.0	3.8730486983	10122.0002896	242.016858536	254.0	4.0349893007	726036.000004	9454.98313566	43.0	4.86639050919	722610.999842	3080.73709787	958	1306	137	135	160	167	147	990	0
DLR00017390	9	7	YLR149C	23	SD/MSG -ARG -HIS -LYS -URA +Canavanine +G418 +Thialysine	yku70_v3_R3_steve	09	11.0	3.75528193425	10374.0003473	159.587607932	254.0	3.98436938017	739522.000044	9645.31793947	43.0	4.80553075148	740881.999201	3016.82579808	1098	1309	137	135	159	166	147	1348	0
DLR00017390	9	8	YLR028C	23	SD/MSG -ARG -HIS -LYS -URA +Canavanine +G418 +Thialysine	yku70_v3_R3_steve	09	11.0	3.82702966175	9727.50904113	238.951099037	254.0	3.9708136989	702368.000045	9101.80499756	43.0	4.78893409427	700512.999144	2415.77197972	1236	1305	137	135	158	165	146	949	0
DLR00017390	9	9	YLR306W	23	SD/MSG -ARG -HIS -LYS -URA +Canavanine +G418 +Thialysine	yku70_v3_R3_steve	09	11.0	3.62953257191	10319.9999874	205.826106469	254.0	3.87819217428	746631.999946	8849.01121649	43.0	4.68468991714	750241.998614	2753.8345441	1371	1308	137	135	158	165	146	1442	0
DLR00017390	9	10	YLR356W	23	SD/MSG -ARG -HIS -LYS -URA +Canavanine +G418 +Thialysine	yku70_v3_R3_steve	09	11.0	3.79364232005	10034.0003743	215.373222773	254.0	3.99096226062	727530.00004	9723.47128202	43.0	4.80994523902	726111.999444	3399.01911352	1507	1302	137	135	158	164	144	1029	0
DLR00017390	9	11	YLL062C	23	SD/MSG -ARG -HIS -LYS -URA +Canavanine +G418 +Thialysine	yku70_v3_R3_steve	09	11.0	3.86721535175	11347.0003433	191.347830836	254.0	4.07713848632	857467.000067	10412.1225584	43.0	4.90672444393	860052.999411	3281.97766782	1649	1307	137	135	161	167	146	1322	0
DLR00017390	9	12	YLR252W	23	SD/MSG -ARG -HIS -LYS -URA +Canavanine +G418 +Thialysine	yku70_v3_R3_steve	09	11.0	3.72005386866	10273.0002491	145.514168072	254.0	3.94725916923	779341.000025	9135.18062062	43.0	4.75820139818	779309.998878	2973.20991941	1779	1298	137	135	160	166	146	1242	3
DLR00017390	9	13	YLL048C	23	SD/MSG -ARG -HIS -LYS -URA +Canavanine +G418 +Thialysine	yku70_v3_R3_steve	09	11.0	3.75920207033	10612.0002272	114.561170096	254.0	4.00457253648	806180.000072	9229.47974675	43.0	4.81908381746	808929.99896	2800.90926104	1913	1306	137	135	160	166	146	1425	0
DLR00017390	9	14	YLR280C	23	SD/MSG -ARG -HIS -LYS -URA +Canavanine +G418 +Thialysine	yku70_v3_R3_steve	09	11.0	3.84998123621	9725.97225097	126.597480508	254.0	4.04921637564	728507.00002	9945.2338487	43.0	4.88133164531	726708.999808	3396.23452987	2049	1298	137	135	158	164	144	1003	0
DLR00017390	9	15	YLR370C	23	SD/MSG -ARG -HIS -LYS -URA +Canavanine +G418 +Thialysine	yku70_v3_R3_steve	09	11.0	3.61458645904	10077.0001759	109.149204947	254.0	3.90074036663	700991.000083	8855.67842126	43.0	4.71226925892	703721.999303	3575.93692841	2190	1309	137	135	153	160	141	1331	3
DLR00017390	9	16	YLR343W	23	SD/MSG -ARG -HIS -LYS -URA +Canavanine +G418 +Thialysine	yku70_v3_R3_steve	09	11.0	3.28197609364	7124.00005519	144.678410397	254.0	3.67120154939	496440.000007	7249.05204011	43.0	4.44468013964	495534.99924	3416.57633866	2329	1300	137	135	151	160	143	1298	0
DLR00017390	9	17	YLR042C	23	SD/MSG -ARG -HIS -LYS -URA +Canavanine +G418 +Thialysine	yku70_v3_R3_steve	09	11.0	3.70489265113	10405.0002417	173.524421331	254.0	3.97985990342	745038.000097	9498.37415772	43.0	4.8017368685	746905.999681	4195.67844258	2461	1306	137	135	153	162	143	1197	0
DLR00017390	9	18	YLR400W	23	SD/MSG -ARG -HIS -LYS -URA +Canavanine +G418 +Thialysine	yku70_v3_R3_steve	09	11.0	3.90256526074	9464.00069721	105.513065333	254.0	4.09346071712	717148.000101	9456.52558177	43.0	4.94205811239	714113.000039	3246.82686795	2597	1297	137	135	157	164	145	976	0
DLR00017390	9	19	YLR083C	23	SD/MSG -ARG -HIS -LYS -URA +Canavanine +G418 +Thialysine	yku70_v3_R3_steve	09	11.0	3.8936166246	10725.629681	111.603360516	254.0	4.08743776286	811906.000004	9869.79963768	43.0	4.93004661779	810789.999876	3215.11690108	2740	1306	137	135	157	165	146	1020	0
DLR00017390	9	20	YLR337C	23	SD/MSG -ARG -HIS -LYS -URA +Canavanine +G418 +Thialysine	yku70_v3_R3_steve	09	11.0	2.24143778747	757.345545915	101.019646033	254.0	3.01442224512	79461.9998651	5854.74337582	43.0	3.12879879181	54602.0000686	525.881280277	2872	1297	137	135	149	159	144	437	0
DLR00017390	9	21	YLR405W	23	SD/MSG -ARG -HIS -LYS -URA +Canavanine +G418 +Thialysine	yku70_v3_R3_steve	09	11.0	3.91921959904	11468.6607946	161.56212995	254.0	4.11791643467	885463.000026	10647.2534502	43.0	4.95992856739	886216.999341	3245.82766208	3009	1302	137	135	156	164	146	1005	0
DLR00017390	9	22	YLR096W	23	SD/MSG -ARG -HIS -LYS -URA +Canavanine +G418 +Thialysine	yku70_v3_R3_steve	09	11.0	3.910778018	9673.24956666	200.393601219	254.0	4.09106454851	770728.000022	8995.6805277	43.0	4.9317453235	766744.999624	2216.80578852	3146	1296	137	135	155	162	145	773	0
DLR00017390	9	23	YLR273C	23	SD/MSG -ARG -HIS -LYS -URA +Canavanine +G418 +Thialysine	yku70_v3_R3_steve	09	11.0	3.84376724568	11135.9998137	365.336247459	254.0	4.03052843675	903198.999942	9010.67929212	43.0	4.84145689508	901634.998132	2012.70388156	3281	1303	137	135	150	157	140	679	0
DLR00017390	9	24	YOR202W	23	SD/MSG -ARG -HIS -LYS -URA +Canavanine +G418 +Thialysine	yku70_v3_R3_steve	09	11.0	3.74736276661	10915.7312361	328.624188562	254.0	3.95484003371	1027109.99946	8481.18480359	43.0	4.73446709366	1022645.99777	1940.47058539	3414	1295	137	135	153	159	139	510	0
DLR00017390	10	1	YOR202W	23	SD/MSG -ARG -HIS -LYS -URA +Canavanine +G418 +Thialysine	yku70_v3_R3_steve	09	11.0	3.04767290697	8153.99984439	106.135352022	254.0	3.3410278382	598962.000171	6797.47480463	43.0	4.09312589142	593670.000242	1000.63463882	280	1446	137	135	155	161	145	760	0
DLR00017390	10	2	YLR001C	23	SD/MSG -ARG -HIS -LYS -URA +Canavanine +G418 +Thialysine	yku70_v3_R3_steve	09	11.0	3.47552730548	10002.2879938	165.005240546	254.0	3.73715481103	714655.999728	7344.98300104	43.0	4.52849761907	716534.998307	1287.00595462	409	1444	137	135	157	163	146	1215	3
DLR00017390	10	3	YLL059C	23	SD/MSG -ARG -HIS -LYS -URA +Canavanine +G418 +Thialysine	yku70_v3_R3_steve	09	11.0	3.32190328312	7275.99997495	187.650976755	254.0	3.62271346928	491740.999954	7638.49282161	43.0	4.39852098479	491079.998931	1967.61167357	546	1442	137	135	155	162	146	1475	0
DLR00017390	10	4	YLR333C	23	SD/MSG -ARG -HIS -LYS -URA +Canavanine +G418 +Thialysine	yku70_v3_R3_steve	09	11.0	3.55973109719	10067.0000396	114.98602203	254.0	3.82581084113	668847.999992	7296.87748686	43.0	4.6340947162	672763.998756	2222.24676263	685	1440	137	135	156	163	147	1532	4
DLR00017390	10	5	YLR216C	23	SD/MSG -ARG -HIS -LYS -URA +Canavanine +G418 +Thialysine	yku70_v3_R3_steve	09	11.0	3.41888280529	6937.00019413	97.292905325	254.0	3.73725448205	483271.000007	6069.38789186	43.0	4.52209805056	478179.998934	1844.17764288	822	1443	137	135	157	165	148	1246	0
DLR00017390	10	6	YLR361C	23	SD/MSG -ARG -HIS -LYS -URA +Canavanine +G418 +Thialysine	yku70_v3_R3_steve	09	11.0	3.29145261834	7879.00000834	92.9699868039	254.0	3.65518536291	534491.999874	6700.90316949	43.0	4.43268145416	535007.998792	2211.1482875	961	1442	137	135	155	164	148	1517	4
DLR00017390	10	7	YLR209C	23	SD/MSG -ARG -HIS -LYS -URA +Canavanine +G418 +Thialysine	yku70_v3_R3_steve	09	11.0	3.33232287319	6754.0000822	167.04956403	254.0	3.63233962662	460002.999903	7348.78171996	43.0	4.40133088306	457058.998871	2450.63207762	1099	1441	137	135	154	163	145	1352	0
DLR00017390	10	8	YLR211C	23	SD/MSG -ARG -HIS -LYS -URA +Canavanine +G418 +Thialysine	yku70_v3_R3_steve	09	11.0	3.55782300155	10352.9999805	205.55615667	254.0	3.80806104052	720179.999914	8444.91155186	43.0	4.60882111149	727028.998657	2703.20370997	1230	1438	137	135	157	164	146	1737	0
DLR00017390	10	9	YLR014C	23	SD/MSG -ARG -HIS -LYS -URA +Canavanine +G418 +Thialysine	yku70_v3_R3_steve	09	11.0	0.5	738.0	117.000176816	254.0	12.0	30444.3	794.994638411	43.0	0.5	3445.73344416	496.909422303	1369	1440	137	135	-1	-1	-1	14	0
DLR00017390	10	10	YLR054C	23	SD/MSG -ARG -HIS -LYS -URA +Canavanine +G418 +Thialysine	yku70_v3_R3_steve	09	11.0	3.70668487038	11195.0001403	166.313271633	254.0	3.95960402006	822545.999954	9347.56319783	43.0	4.77184436116	828712.99846	3032.78759791	1500	1439	137	135	159	166	146	1677	0
DLR00017390	10	11	YLL051C	23	SD/MSG -ARG -HIS -LYS -URA +Canavanine +G418 +Thialysine	yku70_v3_R3_steve	09	11.0	3.30383672097	6798.00002905	83.7176861322	254.0	3.66587242558	491095.999927	7180.84179053	43.0	4.43598514862	488021.998885	2623.11307637	1641	1440	137	135	156	162	144	1346	8
DLR00017390	10	12	YLR085C	23	SD/MSG -ARG -HIS -LYS -URA +Canavanine +G418 +Thialysine	yku70_v3_R3_steve	09	11.0	2.80941790929	5867.00000239	94.9350074422	254.0	2.97500271505	299268.000387	7129.95570233	43.0	3.66200025225	306158.000567	686.941301609	1778	1436	137	135	134	145	132	1536	0
DLR00017390	10	13	YLR079W	23	SD/MSG -ARG -HIS -LYS -URA +Canavanine +G418 +Thialysine	yku70_v3_R3_steve	09	11.0	2.26704359704	1944.12928105	129.041951732	254.0	2.85350278112	127201.000017	7156.01836096	43.0	3.22307740774	115321.024325	721.902089391	1920	1441	137	135	141	151	137	869	6
DLR00017390	10	14	YLR312C	23	SD/MSG -ARG -HIS -LYS -URA +Canavanine +G418 +Thialysine	yku70_v3_R3_steve	09	11.0	3.65775091	10387.0001581	125.683361877	254.0	3.91561197637	733984.00003	8737.61330686	43.0	4.7309137296	739438.998963	3307.75378068	2051	1439	137	135	155	162	142	1575	0
DLR00017390	10	15	YLR327C	23	SD/MSG -ARG -HIS -LYS -URA +Canavanine +G418 +Thialysine	yku70_v3_R3_steve	09	11.0	3.35282536979	6772.00000521	163.890340953	254.0	3.66805899092	462915.000021	7352.40493362	43.0	4.44448333744	462029.99932	2933.21856952	2191	1436	137	135	150	158	140	1403	0
DLR00017390	10	16	YLL047W	23	SD/MSG -ARG -HIS -LYS -URA +Canavanine +G418 +Thialysine	yku70_v3_R3_steve	09	11.0	3.75716386584	10829.0002276	183.505691656	254.0	4.01967537845	770966.000067	10012.1436192	43.0	4.85253460314	778992.999663	3873.2336749	2324	1436	137	135	154	162	143	1734	0
DLR00017390	10	17	YLR200W	23	SD/MSG -ARG -HIS -LYS -URA +Canavanine +G418 +Thialysine	yku70_v3_R3_steve	09	11.0	2.87386387183	4070.70179723	43.0007260029	254.0	3.24245022435	255878.999964	5763.17846799	43.0	3.92467417086	249965.999559	1320.3553306	2465	1439	137	135	141	151	137	1267	0
DLR00017390	10	18	YLL055W	23	SD/MSG -ARG -HIS -LYS -URA +Canavanine +G418 +Thialysine	yku70_v3_R3_steve	09	11.0	3.82901566331	10731.0003195	144.31402879	254.0	4.0245841851	748379.000039	9451.53452476	43.0	4.8648229772	752809.999787	3598.89955399	2598	1432	137	135	152	160	143	1388	0
DLR00017390	10	19	YLR035C	23	SD/MSG -ARG -HIS -LYS -URA +Canavanine +G418 +Thialysine	yku70_v3_R3_steve	09	11.0	3.33186776506	6719.33092724	65.1429504911	254.0	3.66066138685	461884.000043	6374.24960341	43.0	4.44783839358	459220.999354	2789.86078066	2732	1439	137	135	149	158	142	1374	0
DLR00017390	10	20	YLR094C	23	SD/MSG -ARG -HIS -LYS -URA +Canavanine +G418 +Thialysine	yku70_v3_R3_steve	09	11.0	3.75774213839	10750.0148871	126.89618846	254.0	3.98691171387	794292.000059	8730.69717868	43.0	4.80887254079	794520.998833	2681.00046755	2871	1432	137	135	155	163	145	1038	0
DLR00017390	10	21	YLR217W	23	SD/MSG -ARG -HIS -LYS -URA +Canavanine +G418 +Thialysine	yku70_v3_R3_steve	09	11.0	3.19124205184	5940.00004036	97.0243606564	254.0	3.5346411887	430640.999943	6253.62314405	43.0	4.30383813683	425618.999041	2056.15344925	3007	1432	137	135	150	159	144	1219	0
DLR00017390	10	22	YLR190W	23	SD/MSG -ARG -HIS -LYS -URA +Canavanine +G418 +Thialysine	yku70_v3_R3_steve	09	11.0	3.10954806726	6335.999987	166.697324711	254.0	3.338459298	385540.999965	6307.05272036	43.0	4.08887441259	386465.99941	1037.04341317	3143	1436	137	135	136	147	136	1219	5
DLR00017390	10	23	YLR236C	23	SD/MSG -ARG -HIS -LYS -URA +Canavanine +G418 +Thialysine	yku70_v3_R3_steve	09	11.0	3.30639751285	7223.25335999	316.11552987	254.0	3.60128003606	538503.999658	8564.24066498	43.0	4.36708892362	537046.998248	2375.75300638	3274	1438	137	135	143	152	137	1078	0
DLR00017390	10	24	YOR202W	23	SD/MSG -ARG -HIS -LYS -URA +Canavanine +G418 +Thialysine	yku70_v3_R3_steve	09	11.0	3.60841099967	13468.9999464	319.89309078	254.0	3.87109015039	1169949.99931	8728.48833097	43.0	4.65742776038	1172494.99808	1919.45364124	3415	1432	137	135	149	155	137	687	64
DLR00017390	11	1	YOR202W	23	SD/MSG -ARG -HIS -LYS -URA +Canavanine +G418 +Thialysine	yku70_v3_R3_steve	09	11.0	3.85962299231	12849.9999315	215.507703691	254.0	3.96065312793	1034677.99951	6846.15223727	43.0	4.75313958037	1033816.99778	1740.07094739	280	1582	137	135	161	166	147	579	0
DLR00017390	11	2	YLR412W	23	SD/MSG -ARG -HIS -LYS -URA +Canavanine +G418 +Thialysine	yku70_v3_R3_steve	09	11.0	3.772607829	9295.62430205	220.930588899	254.0	3.95676066346	696502.000058	8489.37547708	43.0	4.76973536202	694121.998889	1763.39549768	418	1579	137	135	160	166	148	943	0
DLR00017390	11	3	YLR168C	23	SD/MSG -ARG -HIS -LYS -URA +Canavanine +G418 +Thialysine	yku70_v3_R3_steve	09	11.0	3.61557445931	7889.4331341	153.583401143	254.0	3.7707952478	515717.999971	7889.1492714	43.0	4.57121731178	515930.99856	1658.93680727	549	1582	137	135	152	159	144	1509	0
DLR00017390	11	4	YLR104W	23	SD/MSG -ARG -HIS -LYS -URA +Canavanine +G418 +Thialysine	yku70_v3_R3_steve	09	11.0	3.81096919865	9596.00041372	151.985411834	254.0	4.02247963894	683801.000027	9119.7403336	43.0	4.85771342238	679525.999917	2895.1573305	685	1581	137	135	160	166	148	947	0
DLR00017390	11	5	YLR092W	23	SD/MSG -ARG -HIS -LYS -URA +Canavanine +G418 +Thialysine	yku70_v3_R3_steve	09	11.0	3.6822446443	9566.00018086	123.353383207	254.0	3.92215797843	655717.000054	8145.23771254	43.0	4.73935265657	655590.999244	2718.24351876	824	1580	137	135	157	165	147	1368	0
DLR00017390	11	6	YLR006C	23	SD/MSG -ARG -HIS -LYS -URA +Canavanine +G418 +Thialysine	yku70_v3_R3_steve	09	11.0	3.66782032587	8378.64148835	115.331213364	254.0	3.90462615248	594791.000027	8098.00718046	43.0	4.71160273152	588006.999582	2899.07305919	960	1581	137	135	158	166	147	938	0
DLR00017390	11	7	YLR187W	23	SD/MSG -ARG -HIS -LYS -URA +Canavanine +G418 +Thialysine	yku70_v3_R3_steve	09	11.0	3.64334246728	9866.99998504	217.563459153	254.0	3.8384717682	685005.999833	8192.86936062	43.0	4.64089230645	687306.998239	2587.38311519	1097	1585	137	135	156	164	146	1404	0
DLR00017390	11	8	YLR135W	23	SD/MSG -ARG -HIS -LYS -URA +Canavanine +G418 +Thialysine	yku70_v3_R3_steve	09	11.0	3.68754854362	9184.23286622	212.267081379	254.0	3.91058463969	697201.000055	8730.78376838	43.0	4.71479811078	695632.998853	2533.8354386	1230	1577	137	135	162	168	148	1200	0
DLR00017390	11	9	YLR233C	23	SD/MSG -ARG -HIS -LYS -URA +Canavanine +G418 +Thialysine	yku70_v3_R3_steve	09	11.0	2.20981919467	2141.98825162	107.594010729	254.0	2.79193333407	150513.000263	7183.1776365	43.0	3.23768593795	135145.001364	663.545408136	1372	1591	137	135	148	157	142	1020	11
DLR00017390	11	10	YLR111W	23	SD/MSG -ARG -HIS -LYS -URA +Canavanine +G418 +Thialysine	yku70_v3_R3_steve	09	11.0	3.27824046728	7413.99996971	116.656578391	254.0	3.55914251007	527181.999839	6570.9446121	43.0	4.33528965073	526385.998611	966.146016278	1505	1574	137	135	155	162	144	1422	0
DLR00017390	11	11	YLR271W	23	SD/MSG -ARG -HIS -LYS -URA +Canavanine +G418 +Thialysine	yku70_v3_R3_steve	09	11.0	3.72548225683	10278.308453	115.330332385	254.0	3.97140932021	766416.000005	8964.12316634	43.0	4.79116685551	770087.99868	2951.36700264	1640	1583	137	135	159	165	145	1530	0
DLR00017390	11	12	YLL054C	23	SD/MSG -ARG -HIS -LYS -URA +Canavanine +G418 +Thialysine	yku70_v3_R3_steve	09	11.0	3.66461917703	9174.00034466	106.389186863	254.0	3.92963719873	687392.999986	8985.86066787	43.0	4.74326494865	688307.998767	3037.76393368	1775	1576	137	135	159	165	145	1391	0
DLR00017390	11	13	YLR023C	23	SD/MSG -ARG -HIS -LYS -URA +Canavanine +G418 +Thialysine	yku70_v3_R3_steve	09	11.0	3.78590738534	11172.0002413	157.155628889	254.0	4.02619191956	850255.00007	10082.5520201	43.0	4.84939497443	851270.999089	3436.8941788	1914	1582	137	135	159	165	144	1280	0
DLR00017390	11	14	YLR020C	23	SD/MSG -ARG -HIS -LYS -URA +Canavanine +G418 +Thialysine	yku70_v3_R3_steve	09	11.0	3.72783950168	9461.00039968	109.70994869	254.0	3.97996200869	707727.000041	9110.31358062	43.0	4.80306896507	708136.999468	3308.36988794	2049	1575	137	135	157	163	143	1359	0
DLR00017390	11	15	YLR353W	23	SD/MSG -ARG -HIS -LYS -URA +Canavanine +G418 +Thialysine	yku70_v3_R3_steve	09	11.0	3.6489136112	9529.00009436	143.715051811	254.0	3.91099054391	686733.000076	8717.47803487	43.0	4.72618691569	691717.999316	3168.02393567	2190	1580	137	135	154	161	142	1650	0
DLR00017390	11	16	YLR012C	23	SD/MSG -ARG -HIS -LYS -URA +Canavanine +G418 +Thialysine	yku70_v3_R3_steve	09	11.0	3.6851880257	8507.00052254	130.713013226	254.0	3.94102034071	617471.000003	8815.29506101	43.0	4.75962625746	617874.999731	3576.25877076	2325	1571	137	135	154	161	142	1314	0
DLR00017390	11	17	YLR389C	23	SD/MSG -ARG -HIS -LYS -URA +Canavanine +G418 +Thialysine	yku70_v3_R3_steve	09	11.0	3.86700321416	10524.4071258	124.840413623	254.0	4.05840632436	771010.000003	9544.78627386	43.0	4.90123659487	774432.999489	3337.82144889	2462	1579	137	135	154	162	143	1306	0
DLR00017390	11	18	YLR064W	23	SD/MSG -ARG -HIS -LYS -URA +Canavanine +G418 +Thialysine	yku70_v3_R3_steve	09	11.0	3.87973998649	9543.00078845	124.020435874	254.0	4.09845813418	717704.000077	9858.76264647	43.0	4.95356186739	716511.999937	3849.82156994	2597	1571	137	135	155	163	144	1130	0
DLR00017390	11	19	YLR043C	23	SD/MSG -ARG -HIS -LYS -URA +Canavanine +G418 +Thialysine	yku70_v3_R3_steve	09	11.0	3.91331066544	10659.0007935	145.941052788	254.0	4.11171934084	802219.000039	10708.8275812	43.0	4.96310243292	800902.999905	4091.39540312	2741	1579	137	135	155	163	144	1030	0
DLR00017390	11	20	YLR374C	23	SD/MSG -ARG -HIS -LYS -URA +Canavanine +G418 +Thialysine	yku70_v3_R3_steve	09	11.0	3.59309363439	8350.00014494	106.434120619	254.0	3.76960758279	552273.999936	7271.40516796	43.0	4.5681568458	548254.998611	2325.10655048	2875	1568	137	135	146	155	140	848	0
DLR00017390	11	21	YLR290C	23	SD/MSG -ARG -HIS -LYS -URA +Canavanine +G418 +Thialysine	yku70_v3_R3_steve	09	11.0	3.28920427354	6730.47995341	95.7972579958	254.0	3.41233505887	388391.999929	6342.50967416	43.0	4.17550140342	389309.999075	1088.66071436	3011	1577	137	135	135	146	135	1077	0
DLR00017390	11	22	YLR221C	23	SD/MSG -ARG -HIS -LYS -URA +Canavanine +G418 +Thialysine	yku70_v3_R3_steve	09	11.0	3.57055029993	8464.44147668	212.175027302	254.0	3.79961405207	627781.000004	7311.05904736	43.0	4.59547049166	624277.99867	1854.24387289	3143	1567	137	135	148	157	141	919	0
DLR00017390	11	23	YLR311C	23	SD/MSG -ARG -HIS -LYS -URA +Canavanine +G418 +Thialysine	yku70_v3_R3_steve	09	11.0	3.78118596295	11464.9999543	422.511657092	254.0	3.97786681837	934739.999866	9360.91292288	43.0	4.78251104355	933876.998182	2476.49836538	3285	1575	137	135	149	156	140	866	0
DLR00017390	11	24	YOR202W	23	SD/MSG -ARG -HIS -LYS -URA +Canavanine +G418 +Thialysine	yku70_v3_R3_steve	09	11.0	3.59180799204	10288.9999177	283.96858131	254.0	3.85245682006	904464.99951	8671.23445135	43.0	4.62572359694	898843.997939	1677.72807536	3418	1565	137	135	151	156	137	555	0
DLR00017390	12	1	YOR202W	23	SD/MSG -ARG -HIS -LYS -URA +Canavanine +G418 +Thialysine	yku70_v3_R3_steve	09	11.0	3.29464621639	9617.67614247	108.133667217	254.0	3.55133217934	717289.999954	6185.86055655	43.0	4.32107509505	713261.999396	633.825901576	280	1717	137	135	156	161	144	609	8
DLR00017390	12	2	YLR049C	23	SD/MSG -ARG -HIS -LYS -URA +Canavanine +G418 +Thialysine	yku70_v3_R3_steve	09	11.0	3.50065037119	10290.9999469	209.820829499	254.0	3.76794324911	718063.999657	7388.47350261	43.0	4.56691096786	721575.998079	1713.99528128	411	1715	137	135	155	161	144	1242	0
DLR00017390	12	3	YLR284C	23	SD/MSG -ARG -HIS -LYS -URA +Canavanine +G418 +Thialysine	yku70_v3_R3_steve	09	11.0	3.36971084972	7039.99997536	155.042349335	254.0	3.68747496317	483971.000022	7421.31836672	43.0	4.46400410792	479013.998955	1953.43579361	551	1717	137	135	155	162	145	1111	0
DLR00017390	12	4	YLR390W	23	SD/MSG -ARG -HIS -LYS -URA +Canavanine +G418 +Thialysine	yku70_v3_R3_steve	09	11.0	3.59413752528	9481.00003853	156.561541011	254.0	3.83837920691	627611.0	7925.26925893	43.0	4.6501860691	631639.998748	2156.92812532	687	1715	137	135	155	162	146	1534	0
DLR00017390	12	5	YLR036C	23	SD/MSG -ARG -HIS -LYS -URA +Canavanine +G418 +Thialysine	yku70_v3_R3_steve	09	11.0	3.37578802189	7151.99997694	145.928322322	254.0	3.66962572806	476210.99998	7097.84304204	43.0	4.44824843046	474254.999041	2388.66152937	819	1719	137	135	154	162	146	1493	0
DLR00017390	12	6	YLR408C	23	SD/MSG -ARG -HIS -LYS -URA +Canavanine +G418 +Thialysine	yku70_v3_R3_steve	09	11.0	3.56092402624	9196.00007016	148.753501881	254.0	3.81111403752	638125.99981	7732.5316026	43.0	4.61164765299	641140.998106	2081.06094942	959	1717	137	135	158	166	148	1656	0
DLR00017390	12	7	YLR055C	23	SD/MSG -ARG -HIS -LYS -URA +Canavanine +G418 +Thialysine	yku70_v3_R3_steve	09	11.0	2.19568193643	2229.520516	319.790150547	254.0	2.65181257773	117482.00038	8342.44016027	43.0	2.92192109718	107943.838917	1372.97965338	1096	1722	137	135	131	143	133	918	0
DLR00017390	12	8	YLR018C	23	SD/MSG -ARG -HIS -LYS -URA +Canavanine +G418 +Thialysine	yku70_v3_R3_steve	09	11.0	3.42993638409	9337.00000188	176.421743959	254.0	3.71542945007	650740.999774	7830.6372707	43.0	4.51018298093	658653.99837	2225.36398782	1234	1714	137	135	157	165	147	2046	0
DLR00017390	12	9	YLR328W	23	SD/MSG -ARG -HIS -LYS -URA +Canavanine +G418 +Thialysine	yku70_v3_R3_steve	09	11.0	3.20857411868	6084.00005283	70.7842715577	254.0	3.57378135784	447641.999859	6569.36696194	43.0	4.32725671331	444143.998745	2320.61986328	1371	1714	137	135	157	165	146	1446	0
DLR00017390	12	10	YLR281C	23	SD/MSG -ARG -HIS -LYS -URA +Canavanine +G418 +Thialysine	yku70_v3_R3_steve	09	11.0	3.57238058553	9803.97393479	93.3068496375	254.0	3.85163161003	709325.999971	8527.88784165	43.0	4.65487845833	713911.998731	2909.18311884	1504	1710	137	135	157	164	144	1593	0
DLR00017390	12	11	YLR107W	23	SD/MSG -ARG -HIS -LYS -URA +Canavanine +G418 +Thialysine	yku70_v3_R3_steve	09	11.0	3.16219086972	5834.00002388	69.42805181	254.0	3.52684814679	405043.99993	6583.2683168	43.0	4.2809239834	406014.999106	2347.79190401	1645	1714	137	135	152	160	143	1814	11
DLR00017390	12	12	YLR120C	23	SD/MSG -ARG -HIS -LYS -URA +Canavanine +G418 +Thialysine	yku70_v3_R3_steve	09	11.0	3.51808716677	9474.00006135	98.478240686	254.0	3.80298881505	656390.99999	7935.25114742	43.0	4.60803731776	663632.9989	3115.8625546	1776	1714	137	135	153	160	142	1908	0
DLR00017390	12	13	YLR065C	23	SD/MSG -ARG -HIS -LYS -URA +Canavanine +G418 +Thialysine	yku70_v3_R3_steve	09	11.0	2.63640751269	2431.45865456	58.6845622954	254.0	3.15396783885	176289.999983	6656.44662651	43.0	3.721189824	165457.999658	715.754076185	1918	1716	137	135	149	158	141	1157	0
DLR00017390	12	14	YLR173W	23	SD/MSG -ARG -HIS -LYS -URA +Canavanine +G418 +Thialysine	yku70_v3_R3_steve	09	11.0	3.5964008473	9412.00004955	110.469927999	254.0	3.86801984879	674504.000047	8425.18618864	43.0	4.6788763881	680986.999005	3041.08376373	2050	1713	137	135	154	161	142	1894	0
DLR00017390	12	15	YLR262C-A	23	SD/MSG -ARG -HIS -LYS -URA +Canavanine +G418 +Thialysine	yku70_v3_R3_steve	09	11.0	2.82212473953	3705.99999893	144.106883406	254.0	3.21076850212	248861.999956	6460.53837929	43.0	3.88053632292	244263.999591	1398.40076088	2185	1714	137	135	145	154	139	1590	0
DLR00017390	12	16	YLR138W	23	SD/MSG -ARG -HIS -LYS -URA +Canavanine +G418 +Thialysine	yku70_v3_R3_steve	09	11.0	3.53359990246	8576.00008424	131.721011892	254.0	3.82025092747	610139.999982	7841.61665905	43.0	4.6245818517	614582.998804	2747.76666159	2321	1711	137	135	152	159	142	1802	0
DLR00017390	12	17	YLR225C	23	SD/MSG -ARG -HIS -LYS -URA +Canavanine +G418 +Thialysine	yku70_v3_R3_steve	09	11.0	3.33670104372	6198.17835185	87.047376717	254.0	3.69704893709	447681.000054	6739.80262317	43.0	4.47876347644	446868.999477	2595.80669083	2463	1710	137	135	151	159	143	1647	0
DLR00017390	12	18	YLR367W	23	SD/MSG -ARG -HIS -LYS -URA +Canavanine +G418 +Thialysine	yku70_v3_R3_steve	09	11.0	3.48964252097	8610.0000984	102.041877736	254.0	3.74747761203	564796.000034	7081.98093304	43.0	4.55346537285	571878.999126	2887.97804307	2595	1704	137	135	145	155	139	1735	0
DLR00017390	12	19	YLR194C	23	SD/MSG -ARG -HIS -LYS -URA +Canavanine +G418 +Thialysine	yku70_v3_R3_steve	09	11.0	3.21520370531	5490.81166452	77.5781879602	254.0	3.56322248179	381809.000014	6020.93184427	43.0	4.33061853874	377304.999228	2145.16192616	2738	1707	137	135	147	157	141	1413	0
DLR00017390	12	20	YLR377C	23	SD/MSG -ARG -HIS -LYS -URA +Canavanine +G418 +Thialysine	yku70_v3_R3_steve	09	11.0	3.84449371658	10856.000486	147.73091857	254.0	4.05617386974	810312.000044	9437.65798545	43.0	4.89337530471	812151.99929	2920.95195955	2870	1704	137	135	155	162	145	1249	24
DLR00017390	12	21	YLR039C	23	SD/MSG -ARG -HIS -LYS -URA +Canavanine +G418 +Thialysine	yku70_v3_R3_steve	09	11.0	3.05780161146	4515.00003096	63.215551105	254.0	3.4106011398	308780.999988	5893.01818789	43.0	4.14430511502	301786.999394	1759.90653405	3010	1703	137	135	144	153	140	1314	0
DLR00017390	12	22	YLR099C	23	SD/MSG -ARG -HIS -LYS -URA +Canavanine +G418 +Thialysine	yku70_v3_R3_steve	09	11.0	3.59737608604	9615.99999551	228.719841585	254.0	3.78747267839	650129.999934	7551.75487861	43.0	4.59033906302	656621.998556	2039.63613384	3141	1703	137	135	144	152	139	1394	0
DLR00017390	12	23	YLR253W	23	SD/MSG -ARG -HIS -LYS -URA +Canavanine +G418 +Thialysine	yku70_v3_R3_steve	09	11.0	3.30978958827	6928.9999493	318.29515386	254.0	3.61784058981	528965.999914	8257.41049352	43.0	4.38032010552	524667.998888	2278.94013289	3276	1707	137	135	144	151	137	1102	0
DLR00017390	12	24	YOR202W	23	SD/MSG -ARG -HIS -LYS -URA +Canavanine +G418 +Thialysine	yku70_v3_R3_steve	09	11.0	3.67400870963	13709.9999746	354.172266217	254.0	3.889256285	1181068.99916	8674.22949816	43.0	4.67935576029	1181057.99792	2263.40497249	3416	1700	137	135	150	155	137	544	67
DLR00017390	13	1	YOR202W	23	SD/MSG -ARG -HIS -LYS -URA +Canavanine +G418 +Thialysine	yku70_v3_R3_steve	09	11.0	3.81345828398	12356.0942165	262.620661637	254.0	3.93385835439	981179.999506	7158.19693604	43.0	4.72414928653	979299.997792	2143.58290069	284	1856	137	135	161	165	146	495	0
DLR00017390	13	2	YLR242C	23	SD/MSG -ARG -HIS -LYS -URA +Canavanine +G418 +Thialysine	yku70_v3_R3_steve	09	11.0	3.10678620752	7532.26661366	149.268768965	254.0	3.41850056303	523801.999892	7159.29061832	43.0	4.17280669374	518968.999112	1015.18393022	417	1854	137	135	151	158	141	860	0
DLR00017390	13	3	YLR214W	23	SD/MSG -ARG -HIS -LYS -URA +Canavanine +G418 +Thialysine	yku70_v3_R3_steve	09	11.0	3.79374775495	9890.00012746	215.564435617	254.0	4.01307565338	715877.000015	9176.65767157	43.0	4.84076290935	715134.999158	2231.42949738	553	1857	137	135	159	165	147	1017	0
DLR00017390	13	4	YLR292C	23	SD/MSG -ARG -HIS -LYS -URA +Canavanine +G418 +Thialysine	yku70_v3_R3_steve	09	11.0	3.85905521874	9457.30173933	213.87596521	254.0	4.07464262291	718859.000034	9839.14384343	43.0	4.91385774344	715038.999552	2336.7880554	687	1854	137	135	164	169	150	952	0
DLR00017390	13	5	YLR268W	23	SD/MSG -ARG -HIS -LYS -URA +Canavanine +G418 +Thialysine	yku70_v3_R3_steve	09	11.0	3.46949915621	8382.99994582	148.4788075	254.0	3.71094022609	559668.999911	7537.57246745	43.0	4.50150881862	562948.998498	1408.01498247	826	1859	137	135	155	163	146	1677	0
DLR00017390	13	6	YLR364W	23	SD/MSG -ARG -HIS -LYS -URA +Canavanine +G418 +Thialysine	yku70_v3_R3_steve	09	11.0	3.70162513042	9110.9191438	167.372594329	254.0	3.9311166107	692764.000007	8488.74446775	43.0	4.74248043861	689208.998482	1712.28321634	962	1853	137	135	163	169	150	1120	0
DLR00017390	13	7	YLR334C	23	SD/MSG -ARG -HIS -LYS -URA +Canavanine +G418 +Thialysine	yku70_v3_R3_steve	09	11.0	3.64725798282	10113.0000645	188.216141795	254.0	3.88326139572	735434.999877	8872.53320136	43.0	4.69151122607	737838.998252	2601.43104285	1099	1857	137	135	160	166	147	1406	0
DLR00017390	13	8	YLR206W	23	SD/MSG -ARG -HIS -LYS -URA +Canavanine +G418 +Thialysine	yku70_v3_R3_steve	09	11.0	3.55579716622	8233.00010117	131.027819927	254.0	3.82324146295	595841.00001	7872.30546511	43.0	4.62168485556	593515.998886	2652.53808167	1237	1849	137	135	157	164	146	1251	0
DLR00017390	13	9	YLR016C	23	SD/MSG -ARG -HIS -LYS -URA +Canavanine +G418 +Thialysine	yku70_v3_R3_steve	09	11.0	3.8430075982	10724.7732502	125.101889919	254.0	4.053795583	821787.000052	9360.38519205	43.0	4.88480549957	824116.99905	2543.67917476	1372	1857	137	135	161	167	146	1351	0
DLR00017390	13	10	YLR373C	23	SD/MSG -ARG -HIS -LYS -URA +Canavanine +G418 +Thialysine	yku70_v3_R3_steve	09	11.0	2.84410084333	4472.99999291	123.000287854	254.0	2.96817420168	204994.000065	7107.35204063	43.0	3.60870537625	205707.000633	542.425236772	1508	1851	137	135	126	138	128	890	0
DLR00017390	13	11	YLR345W	23	SD/MSG -ARG -HIS -LYS -URA +Canavanine +G418 +Thialysine	yku70_v3_R3_steve	09	11.0	3.95505555616	11293.9527987	162.446822364	254.0	4.13978790517	875548.000006	10512.0338044	43.0	4.9882009299	876071.999439	3156.78514378	1644	1858	137	135	159	165	145	1144	0
DLR00017390	13	12	YLR097C	23	SD/MSG -ARG -HIS -LYS -URA +Canavanine +G418 +Thialysine	yku70_v3_R3_steve	09	11.0	3.85038529249	9115.48033514	177.952087453	254.0	4.0450329971	702525.000029	9577.82676806	43.0	4.88149786958	700113.999796	3169.14196578	1778	1851	137	135	158	164	144	1152	0
DLR00017390	13	13	YLR294C	23	SD/MSG -ARG -HIS -LYS -URA +Canavanine +G418 +Thialysine	yku70_v3_R3_steve	09	11.0	3.62225641172	9577.00028667	121.719618319	254.0	3.85604344453	664640.999949	8553.1934932	43.0	4.66630485421	669788.998744	3320.6045746	1918	1855	137	135	150	158	140	1579	0
DLR00017390	13	14	YLR044C	23	SD/MSG -ARG -HIS -LYS -URA +Canavanine +G418 +Thialysine	yku70_v3_R3_steve	09	11.0	3.71502827691	8855.00038921	166.877004924	254.0	3.94414372868	672865.000025	8810.28902663	43.0	4.75689830786	671978.999156	3210.40212856	2054	1848	137	135	155	162	142	1206	0
DLR00017390	13	15	YLR136C	23	SD/MSG -ARG -HIS -LYS -URA +Canavanine +G418 +Thialysine	yku70_v3_R3_steve	09	11.0	3.84674453928	10288.0006119	148.158312378	254.0	4.08928140252	798439.000014	10526.6399144	43.0	4.92899199751	799289.999774	3811.44998769	2191	1852	137	135	157	163	143	1205	0
DLR00017390	13	16	YLR414C	23	SD/MSG -ARG -HIS -LYS -URA +Canavanine +G418 +Thialysine	yku70_v3_R3_steve	09	11.0	3.76256591521	8662.89964809	122.73775641	254.0	4.02918679578	663603.00005	8799.31455173	43.0	4.86539342628	664293.999899	2857.95326322	2326	1844	137	135	156	162	143	1411	0
DLR00017390	13	17	YLR058C	23	SD/MSG -ARG -HIS -LYS -URA +Canavanine +G418 +Thialysine	yku70_v3_R3_steve	09	11.0	3.89209698157	10345.0006952	114.047224728	254.0	4.12835397045	777578.000099	10648.0312874	43.0	4.98562476775	781645.000048	4068.64861976	2464	1853	137	135	154	162	143	1516	0
DLR00017390	13	18	YLL046C	23	SD/MSG -ARG -HIS -LYS -URA +Canavanine +G418 +Thialysine	yku70_v3_R3_steve	09	11.0	3.81958990663	9638.0005392	102.225825771	254.0	4.05206014728	715246.000045	9425.04774485	43.0	4.89567699511	714309.000019	3643.00024818	2599	1846	137	135	153	161	143	1154	0
DLR00017390	13	19	YLR303W	23	SD/MSG -ARG -HIS -LYS -URA +Canavanine +G418 +Thialysine	yku70_v3_R3_steve	09	11.0	3.80784367918	10085.0005985	120.564930736	254.0	4.03424194753	729022.000006	9323.36557346	43.0	4.87668002447	732614.999889	3450.75943103	2737	1852	137	135	152	160	143	1428	0
DLR00017390	13	20	YLR352W	23	SD/MSG -ARG -HIS -LYS -URA +Canavanine +G418 +Thialysine	yku70_v3_R3_steve	09	11.0	3.87311698157	9524.89103476	128.777728912	254.0	4.08778725305	718990.000085	9604.23488719	43.0	4.9391219882	717043.000016	3513.87774549	2872	1843	137	135	155	162	144	1037	0
DLR00017390	13	21	YLR181C	23	SD/MSG -ARG -HIS -LYS -URA +Canavanine +G418 +Thialysine	yku70_v3_R3_steve	09	11.0	3.76556970678	9235.71096346	142.536634248	254.0	4.01602835011	731762.000011	8587.71701672	43.0	4.84528133779	729404.999001	2651.70953984	3011	1844	137	135	155	162	145	1061	0
DLR00017390	13	22	YLR325C	23	SD/MSG -ARG -HIS -LYS -URA +Canavanine +G418 +Thialysine	yku70_v3_R3_steve	09	11.0	3.38458733333	6992.99989498	221.03876622	254.0	3.64965317776	490789.999936	6645.18094242	43.0	4.42564142227	489261.99867	1499.1118658	3145	1841	137	135	144	152	138	1169	0
DLR00017390	13	23	YLR368W	23	SD/MSG -ARG -HIS -LYS -URA +Canavanine +G418 +Thialysine	yku70_v3_R3_steve	09	11.0	3.59491939832	8997.99983971	439.739458302	254.0	3.77958371742	691714.999795	8825.94342408	43.0	4.56325937196	692613.99825	2202.23299312	3281	1847	137	135	144	151	137	1185	0
DLR00017390	13	24	YOR202W	23	SD/MSG -ARG -HIS -LYS -URA +Canavanine +G418 +Thialysine	yku70_v3_R3_steve	09	11.0	3.69346066391	11308.999856	407.760493632	254.0	3.9342951999	1035641.99956	9018.69403827	43.0	4.71800521006	1030637.99808	2175.35130201	3418	1841	137	135	153	158	139	656	0
DLR00017390	14	1	YOR202W	23	SD/MSG -ARG -HIS -LYS -URA +Canavanine +G418 +Thialysine	yku70_v3_R3_steve	09	11.0	3.13658893511	9073.99983883	175.062675438	254.0	3.44459373302	640289.999989	7143.68555292	43.0	4.20503590733	639057.999794	1176.4946591	281	1989	137	135	154	159	142	835	8
DLR00017390	14	2	YLR134W	23	SD/MSG -ARG -HIS -LYS -URA +Canavanine +G418 +Thialysine	yku70_v3_R3_steve	09	11.0	3.54148626452	10642.9999647	197.461220171	254.0	3.79881996106	751781.999796	7530.78477587	43.0	4.60110417238	754927.99828	1522.50111261	414	1987	137	135	155	160	143	1251	0
DLR00017390	14	3	YLL053C	23	SD/MSG -ARG -HIS -LYS -URA +Canavanine +G418 +Thialysine	yku70_v3_R3_steve	09	11.0	3.27473779632	6369.00000369	122.199196503	254.0	3.614523681	444704.999979	6867.94924376	43.0	4.38258887133	439492.998936	1792.1410857	555	1986	137	135	154	160	144	1244	0
DLR00017390	14	4	YLR144C	23	SD/MSG -ARG -HIS -LYS -URA +Canavanine +G418 +Thialysine	yku70_v3_R3_steve	09	11.0	3.3951449253	8291.99997355	143.861752725	254.0	3.70542191414	566802.999912	7506.58566916	43.0	4.49380982634	569056.998512	1774.9275703	686	1989	137	135	156	162	146	1513	0
DLR00017390	14	5	YLR172C	23	SD/MSG -ARG -HIS -LYS -URA +Canavanine +G418 +Thialysine	yku70_v3_R3_steve	09	11.0	2.98114346045	5761.99997085	174.053545625	254.0	3.2375076935	359146.000014	7338.08535696	43.0	3.96758678524	355601.999833	1211.66006947	825	1991	137	135	148	156	142	1390	0
DLR00017390	14	6	YLR357W	23	SD/MSG -ARG -HIS -LYS -URA +Canavanine +G418 +Thialysine	yku70_v3_R3_steve	09	11.0	0.5	621.0	98.4513830252	254.0	12.0	30634.0746576	651.697615793	43.0	4.65077265468	2578.5	677.393112666	963	1981	137	135	-1	-1	-1	7	0
DLR00017390	14	7	YLR072W	23	SD/MSG -ARG -HIS -LYS -URA +Canavanine +G418 +Thialysine	yku70_v3_R3_steve	09	11.0	3.14279424985	6705.99998646	99.3818202888	254.0	3.49722727844	470478.999922	6977.02674892	43.0	4.2683955025	470186.999174	1945.44351469	1103	1988	137	135	156	163	147	1694	0
DLR00017390	14	8	YLR098C	23	SD/MSG -ARG -HIS -LYS -URA +Canavanine +G418 +Thialysine	yku70_v3_R3_steve	09	11.0	3.21770907461	7751.73210309	135.0172622	254.0	3.55284178441	525538.999766	7009.16203105	43.0	4.33017530324	529993.998792	2415.5753526	1233	1983	137	135	152	160	144	1964	0
DLR00017390	14	9	YLR179C	23	SD/MSG -ARG -HIS -LYS -URA +Canavanine +G418 +Thialysine	yku70_v3_R3_steve	09	11.0	3.29079614898	6729.69070262	65.8962053907	254.0	3.6456453964	480469.999995	6856.10588233	43.0	4.42181607417	479164.999151	2903.2978459	1368	1992	137	135	154	162	144	1521	0
DLR00017390	14	10	YLR232W	23	SD/MSG -ARG -HIS -LYS -URA +Canavanine +G418 +Thialysine	yku70_v3_R3_steve	09	11.0	3.59054169289	10221.000087	128.445239338	254.0	3.87935550504	725177.999892	8215.00123012	43.0	4.69375696561	732700.998449	2800.07344917	1509	1989	137	135	154	162	143	1825	0
DLR00017390	14	11	YLR110C	23	SD/MSG -ARG -HIS -LYS -URA +Canavanine +G418 +Thialysine	yku70_v3_R3_steve	09	11.0	3.11359776988	5588.63966816	71.8920915444	254.0	3.43837067427	384953.999782	6213.2284704	43.0	4.18950156743	385715.998691	1375.30086594	1641	1991	137	135	149	157	140	1833	4
DLR00017390	14	12	YLR254C	23	SD/MSG -ARG -HIS -LYS -URA +Canavanine +G418 +Thialysine	yku70_v3_R3_steve	09	11.0	3.63668927182	9941.00015417	186.228707325	254.0	3.87433138213	690686.999944	8241.63898271	43.0	4.68999344606	698834.998683	3083.52099738	1780	1987	137	135	151	159	141	1898	0
DLR00017390	14	13	YLR380W	23	SD/MSG -ARG -HIS -LYS -URA +Canavanine +G418 +Thialysine	yku70_v3_R3_steve	09	11.0	3.31410931926	6362.00017211	150.274156887	254.0	3.63970899417	458650.999979	6879.14493997	43.0	4.40870295261	457536.999162	2692.24459203	1916	1985	137	135	150	158	140	1486	5
DLR00017390	14	14	YLR089C	23	SD/MSG -ARG -HIS -LYS -URA +Canavanine +G418 +Thialysine	yku70_v3_R3_steve	09	11.0	2.26673526398	2310.43316045	118.983026098	254.0	2.81852417055	148683.000151	7006.75200226	43.0	3.26513541736	136245.001234	728.606625212	2047	1988	137	135	136	147	134	989	0
DLR00017390	14	15	YLR258W	23	SD/MSG -ARG -HIS -LYS -URA +Canavanine +G418 +Thialysine	yku70_v3_R3_steve	09	11.0	3.41633382484	7028.0001923	68.2611839469	254.0	3.74925666463	527654.000045	7198.41782318	43.0	4.53339518539	527235.99907	2653.26550834	2185	1982	137	135	151	159	141	1430	0
DLR00017390	14	16	YLR330W	23	SD/MSG -ARG -HIS -LYS -URA +Canavanine +G418 +Thialysine	yku70_v3_R3_steve	09	11.0	3.6260581486	9012.00023764	105.531031562	254.0	3.93035708672	671627.000081	8504.76463592	43.0	4.74804785591	677751.999394	2930.31769062	2329	1984	137	135	153	160	142	1955	0
DLR00017390	14	17	YLR282C	23	SD/MSG -ARG -HIS -LYS -URA +Canavanine +G418 +Thialysine	yku70_v3_R3_steve	09	11.0	3.27217177664	5814.21607273	53.7225429067	254.0	3.62811269649	410791.000048	6444.28727887	43.0	4.39936657111	408634.999505	2548.26229269	2461	1989	137	135	147	156	140	1602	0
DLR00017390	14	18	YLR255C	23	SD/MSG -ARG -HIS -LYS -URA +Canavanine +G418 +Thialysine	yku70_v3_R3_steve	09	11.0	3.48632419978	8243.26264252	82.6868489493	254.0	3.75879733543	544070.000037	7241.16555535	43.0	4.56202512533	550717.999147	2700.30349583	2601	1982	137	135	145	154	138	1728	0
DLR00017390	14	19	YLR385C	23	SD/MSG -ARG -HIS -LYS -URA +Canavanine +G418 +Thialysine	yku70_v3_R3_steve	09	11.0	3.29671501463	5914.00015723	81.0304165907	254.0	3.6533763709	424552.000047	6537.92790187	43.0	4.42484803328	420783.999277	2335.02147125	2744	1982	137	135	148	157	141	1267	0
DLR00017390	14	20	YLR191W	23	SD/MSG -ARG -HIS -LYS -URA +Canavanine +G418 +Thialysine	yku70_v3_R3_steve	09	11.0	3.62543891308	7548.00041163	148.816468272	254.0	3.83313780977	487910.000014	7467.6777903	43.0	4.65089312357	492234.999892	2878.9558981	2874	1982	137	135	143	152	138	1564	0
DLR00017390	14	21	YLR030W	23	SD/MSG -ARG -HIS -LYS -URA +Canavanine +G418 +Thialysine	yku70_v3_R3_steve	09	11.0	3.3436285545	6507.99998757	154.035838654	254.0	3.64942894687	466410.00001	6779.8224504	43.0	4.42733616829	460760.999193	2428.91064438	3005	1979	137	135	146	154	139	1169	0
DLR00017390	14	22	YLL060C	23	SD/MSG -ARG -HIS -LYS -URA +Canavanine +G418 +Thialysine	yku70_v3_R3_steve	09	11.0	3.73369184991	10350.0000158	210.608606497	254.0	3.98890970672	802150.000051	8911.62612005	43.0	4.80977421557	805458.998736	2032.83861416	3146	1975	137	135	150	157	141	1296	0
DLR00017390	14	23	YLR372W	23	SD/MSG -ARG -HIS -LYS -URA +Canavanine +G418 +Thialysine	yku70_v3_R3_steve	09	11.0	9.0	1290.6	172.87358153	254.0	2.86880452185	105869.000103	9387.96593707	43.0	2.96703627991	85515.2091198	1455.00400642	3280	1972	137	135	126	137	128	692	16
DLR00017390	14	24	YOR202W	23	SD/MSG -ARG -HIS -LYS -URA +Canavanine +G418 +Thialysine	yku70_v3_R3_steve	09	11.0	3.55196101509	12304.9999391	340.262704335	254.0	3.84906591698	1119347.99949	8661.02594643	43.0	4.63073123043	1119031.99837	1767.8863347	3414	1974	137	135	151	155	137	826	16
DLR00017390	15	1	YOR202W	23	SD/MSG -ARG -HIS -LYS -URA +Canavanine +G418 +Thialysine	yku70_v3_R3_steve	09	11.0	3.67671640721	12885.9999562	316.046239741	254.0	3.84972003292	964586.999551	8202.90270864	43.0	4.63709507952	962316.998132	1849.76312312	289	2127	137	135	157	161	144	397	45
DLR00017390	15	2	YLR108C	23	SD/MSG -ARG -HIS -LYS -URA +Canavanine +G418 +Thialysine	yku70_v3_R3_steve	09	11.0	3.86526418207	10302.7668841	262.577867021	254.0	4.00207223579	786975.000006	8312.48994317	43.0	4.81160185187	782218.998309	1570.04453151	418	2126	137	135	158	163	145	629	0
DLR00017390	15	3	YLR324W	23	SD/MSG -ARG -HIS -LYS -URA +Canavanine +G418 +Thialysine	yku70_v3_R3_steve	09	11.0	3.50251802808	9162.9999395	152.040612317	254.0	3.72687940164	632502.999784	6753.07873571	43.0	4.51828102896	632091.99825	917.071893181	554	2126	137	135	153	160	144	1146	0
DLR00017390	15	4	YLR188W	23	SD/MSG -ARG -HIS -LYS -URA +Canavanine +G418 +Thialysine	yku70_v3_R3_steve	09	11.0	3.57222896402	9105.99995531	152.243808509	254.0	3.83991402118	646385.999942	7740.34858398	43.0	4.63991039594	644332.998318	1760.95504965	688	2124	137	135	158	164	148	1039	0
DLR00017390	15	5	YLR286C	23	SD/MSG -ARG -HIS -LYS -URA +Canavanine +G418 +Thialysine	yku70_v3_R3_steve	09	11.0	3.3052107831	8167.30330982	114.647922324	254.0	3.66946695876	598186.999757	6731.88033746	43.0	4.45424349798	598933.998296	1080.27521625	824	2130	137	135	160	166	149	1551	0
DLR00017390	15	6	YLR113W	23	SD/MSG -ARG -HIS -LYS -URA +Canavanine +G418 +Thialysine	yku70_v3_R3_steve	09	11.0	3.66064189253	9741.75911696	136.510487693	254.0	3.88855714881	718255.99997	7366.75641071	43.0	4.69148303115	715909.998331	1320.23564118	961	2121	137	135	159	165	147	877	0
DLR00017390	15	7	YLR269C	23	SD/MSG -ARG -HIS -LYS -URA +Canavanine +G418 +Thialysine	yku70_v3_R3_steve	09	11.0	3.71317378646	10085.9999561	160.787291859	254.0	3.94949591111	740706.999969	8021.82133916	43.0	4.7661436956	740577.998325	1930.22647791	1095	2124	137	135	158	165	147	1186	0
DLR00017390	15	8	YLR125W	23	SD/MSG -ARG -HIS -LYS -URA +Canavanine +G418 +Thialysine	yku70_v3_R3_steve	09	11.0	3.62113261059	9357.00015658	87.6725918519	254.0	3.88660060725	687381.999984	7346.26684479	43.0	4.69476044778	685792.998537	2213.88068084	1237	2122	137	135	157	165	147	1213	0
DLR00017390	15	9	YLR264W	23	SD/MSG -ARG -HIS -LYS -URA +Canavanine +G418 +Thialysine	yku70_v3_R3_steve	09	11.0	3.42329414234	9330.08029144	91.5117521032	254.0	3.59318253091	605125.999869	6272.65689085	43.0	4.37824934792	608874.998921	1377.56876958	1370	2129	137	135	146	155	139	1343	0
DLR00017390	15	10	YLR004C	23	SD/MSG -ARG -HIS -LYS -URA +Canavanine +G418 +Thialysine	yku70_v3_R3_steve	09	11.0	3.66904770541	9329.00038366	82.8594726548	254.0	3.9299904834	708930.000021	8540.12422482	43.0	4.74172320247	706484.998932	3074.95810181	1510	2123	137	135	155	162	144	1154	0
DLR00017390	15	11	YLR386W	23	SD/MSG -ARG -HIS -LYS -URA +Canavanine +G418 +Thialysine	yku70_v3_R3_steve	09	11.0	3.37656067247	8429.38438261	72.2965846163	254.0	3.69858487271	660314.999694	6135.34821148	43.0	4.47941876623	661110.99834	817.598205494	1642	2130	137	135	156	164	147	1476	0
DLR00017390	15	12	YLR170C	23	SD/MSG -ARG -HIS -LYS -URA +Canavanine +G418 +Thialysine	yku70_v3_R3_steve	09	11.0	3.81785101423	9877.49457739	124.112749466	254.0	4.04806141313	779955.000024	9510.91660958	43.0	4.87463525535	778375.999322	3324.91740039	1781	2115	137	135	156	163	144	1100	0
DLR00017390	15	13	YLL052C	23	SD/MSG -ARG -HIS -LYS -URA +Canavanine +G418 +Thialysine	yku70_v3_R3_steve	09	11.0	3.77675644037	10300.0001386	152.370228361	254.0	4.02842732165	812522.000028	8955.65292285	43.0	4.85399474464	814691.998753	2498.59142015	1918	2126	137	135	156	163	144	1351	0
DLR00017390	15	14	YLR082C	23	SD/MSG -ARG -HIS -LYS -URA +Canavanine +G418 +Thialysine	yku70_v3_R3_steve	09	11.0	3.71051618286	9507.00033452	164.535352039	254.0	3.96559309716	744320.000048	9156.72535661	43.0	4.78181243055	742528.999096	3451.17687237	2057	2117	137	135	153	160	142	1136	0
DLR00017390	15	15	YLR011W	23	SD/MSG -ARG -HIS -LYS -URA +Canavanine +G418 +Thialysine	yku70_v3_R3_steve	09	11.0	3.73240217085	10033.8360966	125.572740663	254.0	4.00154386662	786358.000099	9390.8830811	43.0	4.82413239365	787704.99937	3249.69746968	2187	2122	137	135	153	160	142	1375	8
DLR00017390	15	16	YLR041W	23	SD/MSG -ARG -HIS -LYS -URA +Canavanine +G418 +Thialysine	yku70_v3_R3_steve	09	11.0	3.72351991497	9069.00061591	144.734616328	254.0	3.98313768995	705679.000028	9229.71300126	43.0	4.80372767915	700770.999447	3685.26209434	2329	2117	137	135	151	159	141	944	0
DLR00017390	15	17	YLR123C	23	SD/MSG -ARG -HIS -LYS -URA +Canavanine +G418 +Thialysine	yku70_v3_R3_steve	09	11.0	3.83602591005	10605.0004737	120.530374008	254.0	4.04192586841	795979.000033	9031.74956155	43.0	4.87671895973	798988.999023	2915.46435022	2464	2122	137	135	152	160	142	1321	0
DLR00017390	15	18	YLR313C	23	SD/MSG -ARG -HIS -LYS -URA +Canavanine +G418 +Thialysine	yku70_v3_R3_steve	09	11.0	3.93232287555	9294.00059654	165.210731454	254.0	4.1277793994	744508.000093	9843.92409289	43.0	4.98096535233	737909.999957	3328.09128086	2600	2116	137	135	156	163	144	763	0
DLR00017390	15	19	YLR057W	23	SD/MSG -ARG -HIS -LYS -URA +Canavanine +G418 +Thialysine	yku70_v3_R3_steve	09	11.0	3.66344971948	9482.8356517	96.758737927	254.0	3.9362062197	702396.000007	8015.59856842	43.0	4.75610009206	705309.998699	2472.80035236	2734	2122	137	135	151	159	142	1369	0
DLR00017390	15	20	YLR152C	23	SD/MSG -ARG -HIS -LYS -URA +Canavanine +G418 +Thialysine	yku70_v3_R3_steve	09	11.0	3.73594833555	9506.00026179	156.450518223	254.0	3.98112306026	709467.000062	9062.95893861	43.0	4.80596212029	705643.999637	3132.36169679	2872	2111	137	135	151	158	142	899	0
DLR00017390	15	21	YLR247C	23	SD/MSG -ARG -HIS -LYS -URA +Canavanine +G418 +Thialysine	yku70_v3_R3_steve	09	11.0	3.77198754921	10396.8667777	140.250562775	254.0	3.9845982614	779643.000023	8500.39312782	43.0	4.80388530297	780636.998625	2291.61558915	3009	2118	137	135	149	157	142	1040	0
DLR00017390	15	22	YLR391W	23	SD/MSG -ARG -HIS -LYS -URA +Canavanine +G418 +Thialysine	yku70_v3_R3_steve	09	11.0	3.77651973305	9245.29245453	208.141289108	254.0	3.99496750211	722608.000026	9044.82875102	43.0	4.81274904015	716236.998979	2373.48515747	3146	2111	137	135	149	156	141	651	0
DLR00017390	15	23	YLR121C	23	SD/MSG -ARG -HIS -LYS -URA +Canavanine +G418 +Thialysine	yku70_v3_R3_steve	09	11.0	3.99817635635	12201.9999134	436.378159524	254.0	4.11662974882	1018343.99987	9753.62415871	43.0	4.93268797458	1019241.99778	2683.35700324	3282	2119	137	135	151	156	140	811	0
DLR00017390	15	24	YOR202W	23	SD/MSG -ARG -HIS -LYS -URA +Canavanine +G418 +Thialysine	yku70_v3_R3_steve	09	11.0	3.85161409084	10998.6321785	450.215857862	254.0	4.00122329955	989846.99953	8928.88700302	43.0	4.78149228921	985066.997514	2381.09120157	3419	2106	137	135	153	157	139	419	0
DLR00017390	16	1	YOR202W	23	SD/MSG -ARG -HIS -LYS -URA +Canavanine +G418 +Thialysine	yku70_v3_R3_steve	09	11.0	4.03801360722	8915.4	367.819375543	254.0	3.35540240818	661110.998716	14936.4282715	43.0	4.11492713421	665690.998184	10421.0818685	273	2275	137	135	155	159	144	637	23
DLR00017390	16	2	YOR202W	23	SD/MSG -ARG -HIS -LYS -URA +Canavanine +G418 +Thialysine	yku70_v3_R3_steve	09	11.0	4.45436086956	10020.0297104	244.24442132	254.0	3.69093405262	667298.999356	7340.31580921	43.0	4.49629902834	665322.997391	5315.20146034	409	2265	137	135	154	160	146	411	15
DLR00017390	16	3	YOR202W	23	SD/MSG -ARG -HIS -LYS -URA +Canavanine +G418 +Thialysine	yku70_v3_R3_steve	09	11.0	2.97558940547	5825.79961629	169.022870689	254.0	3.18129840479	338404.999892	8440.37311495	43.0	3.86924000498	323958.999161	5422.83859707	541	2254	137	135	153	159	146	130	1
DLR00017390	16	4	YOR202W	23	SD/MSG -ARG -HIS -LYS -URA +Canavanine +G418 +Thialysine	yku70_v3_R3_steve	09	11.0	3.59239031826	10094.3917378	122.007288976	254.0	3.7394295795	599038.999858	7192.81742665	43.0	4.52427356823	591728.998182	1018.52924607	674	2264	137	135	158	164	150	481	8
DLR00017390	16	5	YOR202W	23	SD/MSG -ARG -HIS -LYS -URA +Canavanine +G418 +Thialysine	yku70_v3_R3_steve	09	11.0	3.34514810673	6516.00010639	94.965959913	254.0	3.59324027438	380666.99977	6669.30664978	43.0	4.36079291323	371381.998455	1388.00839862	810	2265	137	135	158	164	150	451	5
DLR00017390	16	6	YOR202W	23	SD/MSG -ARG -HIS -LYS -URA +Canavanine +G418 +Thialysine	yku70_v3_R3_steve	09	11.0	3.48313501039	8901.42387457	112.820185027	254.0	3.62395302685	527508.999575	5955.334709	43.0	4.3908995777	517101.997825	1109.68700847	964	2257	137	135	157	164	149	276	0
DLR00017390	16	7	YOR202W	23	SD/MSG -ARG -HIS -LYS -URA +Canavanine +G418 +Thialysine	yku70_v3_R3_steve	09	11.0	3.3172117354	6223.00007397	86.4716277094	254.0	3.46788409812	364229.999457	6393.76540355	43.0	4.24657372377	358232.997817	1064.93450209	1096	2265	137	135	156	163	148	482	7
DLR00017390	16	8	YOR202W	23	SD/MSG -ARG -HIS -LYS -URA +Canavanine +G418 +Thialysine	yku70_v3_R3_steve	09	11.0	3.49118720032	10039.5264562	75.6913923142	254.0	3.67103782071	594132.999648	6377.06201179	43.0	4.44678944771	587040.997805	1201.40143236	1243	2258	137	135	156	164	148	278	11
DLR00017390	16	9	YOR202W	23	SD/MSG -ARG -HIS -LYS -URA +Canavanine +G418 +Thialysine	yku70_v3_R3_steve	09	11.0	3.1857214311	6076.25520271	92.2655535087	254.0	3.44859163922	360678.999849	6141.28757796	43.0	4.15162191185	363969.997333	2125.57279782	1382	2259	137	135	154	162	147	322	5
DLR00017390	16	10	YOR202W	23	SD/MSG -ARG -HIS -LYS -URA +Canavanine +G418 +Thialysine	yku70_v3_R3_steve	09	11.0	4.21090865626	9633.59935717	186.335557121	254.0	3.75035164748	628522.999394	5648.99547658	43.0	4.52862850062	622779.99763	3073.25584379	1505	2259	137	135	154	161	145	376	2
DLR00017390	16	11	YOR202W	23	SD/MSG -ARG -HIS -LYS -URA +Canavanine +G418 +Thialysine	yku70_v3_R3_steve	09	11.0	3.06058406042	5356.22718993	55.7476483193	254.0	3.29413292915	340413.999912	5858.01544202	43.0	4.00310016287	330387.358568	254.781461783	1642	2262	137	135	149	158	143	586	0
DLR00017390	16	12	YOR202W	23	SD/MSG -ARG -HIS -LYS -URA +Canavanine +G418 +Thialysine	yku70_v3_R3_steve	09	11.0	4.02798175384	9793.84164051	158.294150223	254.0	3.82438039873	688832.999624	5552.13714909	43.0	4.61415409996	684463.997612	1405.49387486	1780	2256	137	135	155	163	146	597	10
DLR00017390	16	13	YOR202W	23	SD/MSG -ARG -HIS -LYS -URA +Canavanine +G418 +Thialysine	yku70_v3_R3_steve	09	11.0	3.46052351408	6283.63968426	131.403506886	254.0	3.53841247818	437388.999219	6130.12335084	43.0	4.33026939917	437216.997138	1679.92847587	1906	2266	137	135	150	159	144	1060	17
DLR00017390	16	14	YOR202W	23	SD/MSG -ARG -HIS -LYS -URA +Canavanine +G418 +Thialysine	yku70_v3_R3_steve	09	11.0	3.99978378206	10177.6059662	181.369283071	254.0	3.80182753621	714132.999433	5595.43169508	43.0	4.59318348191	711776.997536	1423.57107118	2053	2254	137	135	151	159	143	617	9
DLR00017390	16	15	YOR202W	23	SD/MSG -ARG -HIS -LYS -URA +Canavanine +G418 +Thialysine	yku70_v3_R3_steve	09	11.0	3.15386390387	5162.28695251	77.6147547517	254.0	3.42681362364	356618.999882	5834.82702285	43.0	4.14913044439	345520.998708	398.608897715	2187	2258	137	135	149	158	143	607	0
DLR00017390	16	16	YOR202W	23	SD/MSG -ARG -HIS -LYS -URA +Canavanine +G418 +Thialysine	yku70_v3_R3_steve	09	11.0	4.11541315751	10852.6264483	122.663904008	254.0	3.93801983257	753140.999963	6507.72472874	43.0	4.74258692915	748870.998127	242.934607033	2328	2255	137	135	153	160	144	467	0
DLR00017390	16	17	YOR202W	23	SD/MSG -ARG -HIS -LYS -URA +Canavanine +G418 +Thialysine	yku70_v3_R3_steve	09	11.0	3.61971836551	6076.29265959	117.68710993	254.0	3.57826827189	418170.999838	5500.54080098	43.0	4.32666182909	408306.998181	336.545837487	2463	2258	137	135	149	157	143	440	1
DLR00017390	16	18	YOR202W	23	SD/MSG -ARG -HIS -LYS -URA +Canavanine +G418 +Thialysine	yku70_v3_R3_steve	09	11.0	4.01300046053	10699.2606045	152.798650784	254.0	3.9111832225	729119.999907	6077.48844578	43.0	4.71351704202	727949.997897	711.907154695	2591	2254	137	135	151	159	144	500	10
DLR00017390	16	19	YOR202W	23	SD/MSG -ARG -HIS -LYS -URA +Canavanine +G418 +Thialysine	yku70_v3_R3_steve	09	11.0	3.01436019237	5333.98083529	95.5225155239	254.0	3.2753440223	328395.999821	6053.28970897	43.0	3.99809188116	318569.99912	1554.46550971	2734	2258	137	135	142	152	140	441	4
DLR00017390	16	20	YOR202W	23	SD/MSG -ARG -HIS -LYS -URA +Canavanine +G418 +Thialysine	yku70_v3_R3_steve	09	11.0	4.05298926803	11323.8717292	114.911425415	254.0	3.98269438168	783137.999945	6293.17104991	43.0	4.7945637683	778695.208805	880.569276492	2872	2250	137	135	154	161	146	433	28
DLR00017390	16	21	YOR202W	23	SD/MSG -ARG -HIS -LYS -URA +Canavanine +G418 +Thialysine	yku70_v3_R3_steve	09	11.0	3.18654372945	5760.7434244	70.5980172506	254.0	3.40341793645	362213.999905	6177.36038276	43.0	4.13256857498	349599.999015	821.01493639	3016	2253	137	135	147	155	143	372	16
DLR00017390	16	22	YOR202W	23	SD/MSG -ARG -HIS -LYS -URA +Canavanine +G418 +Thialysine	yku70_v3_R3_steve	09	11.0	4.36383247087	10205.5078966	205.223413815	254.0	3.89789936236	708172.99952	6235.51976637	43.0	4.68261333249	702533.997689	4448.06455799	3146	2247	137	135	149	156	142	334	20
DLR00017390	16	23	YOR202W	23	SD/MSG -ARG -HIS -LYS -URA +Canavanine +G418 +Thialysine	yku70_v3_R3_steve	09	11.0	3.66719980024	6274.51273545	235.453019897	254.0	3.49664386186	430609.999708	7561.70631119	43.0	4.22280999774	416578.99868	3387.19638904	3279	2253	137	135	146	152	139	199	5
DLR00017390	16	24	YOR202W	23	SD/MSG -ARG -HIS -LYS -URA +Canavanine +G418 +Thialysine	yku70_v3_R3_steve	09	11.0	4.13864342159	12192.707718	335.818281894	254.0	3.76262375059	929633.999293	7730.35078864	43.0	4.53200113459	925028.998436	5479.09488918	3418	2242	137	135	150	155	140	142	52
DLR00017389	1	1	YOR202W	37	SD/MSG -ARG -HIS -LYS -URA +Canavanine +G418 +Thialysine	yku70_v3_R3_steve	09	11.0	2.37423913443	7272.46896802	320.170262522	254.0	2.82227673497	399186.000914	8501.16928579	43.0	3.42628589171	390490.001549	2609.34668356	271	209	137	135	144	149	132	478	39
DLR00017389	1	2	YOR202W	37	SD/MSG -ARG -HIS -LYS -URA +Canavanine +G418 +Thialysine	yku70_v3_R3_steve	09	11.0	3.3580016254	8029.99994867	176.798960354	254.0	3.52817675194	470263.999602	6417.14918241	43.0	4.2740074355	457972.99832	1484.13623262	411	215	137	135	141	148	132	200	0
DLR00017389	1	3	YOR202W	37	SD/MSG -ARG -HIS -LYS -URA +Canavanine +G418 +Thialysine	yku70_v3_R3_steve	09	11.0	4.05609103774	9972.05074653	255.006563078	254.0	3.93354225933	638354.9998	6518.93465084	43.0	4.72969126683	632736.997939	4459.54630272	552	222	137	135	151	156	139	406	0
DLR00017389	1	4	YOR202W	37	SD/MSG -ARG -HIS -LYS -URA +Canavanine +G418 +Thialysine	yku70_v3_R3_steve	09	11.0	3.51855895341	8082.99982906	342.091919733	254.0	3.62806963842	456586.999821	6573.20105566	43.0	4.38766717955	450004.99831	1933.20168688	680	216	137	135	146	153	138	438	4
DLR00017389	1	5	YOR202W	37	SD/MSG -ARG -HIS -LYS -URA +Canavanine +G418 +Thialysine	yku70_v3_R3_steve	09	11.0	3.70406950655	10491.9999528	890.088636387	254.0	3.84729661547	622259.999936	11598.531668	43.0	4.64590591001	619401.99919	8636.41311613	826	217	137	135	150	158	141	653	11
DLR00017389	1	6	YOR202W	37	SD/MSG -ARG -HIS -LYS -URA +Canavanine +G418 +Thialysine	yku70_v3_R3_steve	09	11.0	3.841056031	7676.52656821	211.888992318	254.0	3.73678930203	489246.999709	5563.74717748	43.0	4.51014657294	481162.997778	2536.66959513	952	215	137	135	151	158	141	545	0
DLR00017389	1	7	YOR202W	37	SD/MSG -ARG -HIS -LYS -URA +Canavanine +G418 +Thialysine	yku70_v3_R3_steve	09	11.0	3.60560209725	9539.99993111	158.470548583	254.0	3.7565625848	553910.999823	5257.16658062	43.0	4.54951550221	551220.997961	1185.37230035	1098	222	137	135	147	155	139	578	0
DLR00017389	1	8	YOR202W	37	SD/MSG -ARG -HIS -LYS -URA +Canavanine +G418 +Thialysine	yku70_v3_R3_steve	09	11.0	3.72825038117	8091.86192202	186.221436838	254.0	3.82771805889	488073.000009	5479.84997667	43.0	4.60930363142	481567.998376	1448.27940325	1223	208	137	135	150	158	141	520	0
DLR00017389	1	9	YOR202W	37	SD/MSG -ARG -HIS -LYS -URA +Canavanine +G418 +Thialysine	yku70_v3_R3_steve	09	11.0	3.9456721024	9751.57215269	207.943647776	254.0	4.0059328721	603852.000002	5705.28903685	43.0	4.83979738107	599022.998986	2811.03030016	1373	217	137	135	150	158	140	546	2
DLR00017389	1	10	YOR202W	37	SD/MSG -ARG -HIS -LYS -URA +Canavanine +G418 +Thialysine	yku70_v3_R3_steve	09	11.0	3.55906645234	6771.85202714	216.252397865	254.0	3.68212370697	390784.999958	6247.64708752	43.0	4.43838319516	382198.998423	1205.48948976	1501	212	137	135	144	153	137	657	0
DLR00017389	1	11	YOR202W	37	SD/MSG -ARG -HIS -LYS -URA +Canavanine +G418 +Thialysine	yku70_v3_R3_steve	09	11.0	4.05700853644	9773.87189451	216.638611472	254.0	4.01652037799	586163.000003	6155.69514719	43.0	4.85109662946	582299.998935	2429.6653202	1645	211	137	135	148	157	139	585	0
DLR00017389	1	12	YOR202W	37	SD/MSG -ARG -HIS -LYS -URA +Canavanine +G418 +Thialysine	yku70_v3_R3_steve	09	11.0	4.2924863592	7797.58275703	260.940359309	254.0	4.01852536997	476093.000092	5738.81675225	43.0	4.87486489975	466486.999911	3005.02156076	1774	207	137	135	149	157	139	472	0
DLR00017389	1	13	YOR202W	37	SD/MSG -ARG -HIS -LYS -URA +Canavanine +G418 +Thialysine	yku70_v3_R3_steve	09	11.0	4.41561180338	10314.2318751	206.458964973	254.0	4.23331536537	630932.000239	5588.57203935	43.0	5.1744579846	624456.999337	3587.46826408	1922	206	137	135	151	159	140	486	1
DLR00017389	1	14	YOR202W	37	SD/MSG -ARG -HIS -LYS -URA +Canavanine +G418 +Thialysine	yku70_v3_R3_steve	09	11.0	4.20063753721	7498.29298156	194.026559733	254.0	3.97787072984	429625.000081	6122.19774593	43.0	4.81339999225	423182.999942	2565.87943317	2047	205	137	135	144	154	137	574	5
DLR00017389	1	15	YOR202W	37	SD/MSG -ARG -HIS -LYS -URA +Canavanine +G418 +Thialysine	yku70_v3_R3_steve	09	11.0	4.49107233022	10761.2543654	247.02946717	254.0	4.29558953939	641343.000126	6086.77495479	43.0	5.27793982145	636613.998946	4296.46909658	2193	209	137	135	148	157	139	524	9
DLR00017389	1	16	YOR202W	37	SD/MSG -ARG -HIS -LYS -URA +Canavanine +G418 +Thialysine	yku70_v3_R3_steve	09	11.0	4.2800510931	7809.86408388	193.753438322	254.0	4.06156258933	436800.000237	5752.80803421	43.0	4.98074893847	423925.560167	2074.56517306	2322	203	137	135	145	154	138	477	0
DLR00017389	1	17	YOR202W	37	SD/MSG -ARG -HIS -LYS -URA +Canavanine +G418 +Thialysine	yku70_v3_R3_steve	09	11.0	4.40129528116	10366.2927892	231.525435932	254.0	4.23927758013	578175.000503	6014.32532556	43.0	5.19937401427	573976.999985	2258.09283607	2467	207	137	135	146	155	139	513	0
DLR00017389	1	18	YOR202W	37	SD/MSG -ARG -HIS -LYS -URA +Canavanine +G418 +Thialysine	yku70_v3_R3_steve	09	11.0	4.35350620626	8051.03928146	200.425568822	254.0	4.14207512728	460033.000298	5993.02085223	43.0	5.06285244218	451433.999558	1757.737411	2593	206	137	135	146	155	140	352	0
DLR00017389	1	19	YOR202W	37	SD/MSG -ARG -HIS -LYS -URA +Canavanine +G418 +Thialysine	yku70_v3_R3_steve	09	11.0	4.35741162564	10078.0455456	213.884542757	254.0	4.22087343343	547534.000448	6213.73536627	43.0	5.18097888462	543792.999773	2366.22443826	2740	207	137	135	145	154	139	394	0
DLR00017389	1	20	YOR202W	37	SD/MSG -ARG -HIS -LYS -URA +Canavanine +G418 +Thialysine	yku70_v3_R3_steve	09	11.0	4.16338747025	8070.26134437	232.026984053	254.0	4.12040869946	436030.000486	6327.36851042	43.0	5.0460381988	428855.000165	1697.17822666	2867	202	137	135	143	152	138	396	0
DLR00017389	1	21	YOR202W	37	SD/MSG -ARG -HIS -LYS -URA +Canavanine +G418 +Thialysine	yku70_v3_R3_steve	09	11.0	4.674531477	10645.078541	342.403378796	254.0	4.44622434624	632954.000664	6465.47951023	43.0	5.48337284223	626875.999891	3741.84007054	3016	209	137	135	145	152	137	319	10
DLR00017389	1	22	YOR202W	37	SD/MSG -ARG -HIS -LYS -URA +Canavanine +G418 +Thialysine	yku70_v3_R3_steve	09	11.0	4.27061832674	8233.78371502	263.332432752	254.0	4.19833342172	495435.000306	6496.78930462	43.0	5.13452796456	486666.999647	2552.23849798	3141	205	137	135	140	147	133	248	0
DLR00017389	1	23	YOR202W	37	SD/MSG -ARG -HIS -LYS -URA +Canavanine +G418 +Thialysine	yku70_v3_R3_steve	09	11.0	4.20638680689	10011.9676118	323.443068808	254.0	4.1610639162	601613.000032	6891.92343862	43.0	5.04849022545	594973.999636	3907.70874705	3287	209	137	135	135	142	128	122	0
DLR00017389	1	24	YOR202W	37	SD/MSG -ARG -HIS -LYS -URA +Canavanine +G418 +Thialysine	yku70_v3_R3_steve	09	11.0	3.91857294703	9144.00019783	402.494523445	254.0	4.05424058002	526578.000066	7411.29051871	43.0	4.88367205616	519071.999964	2410.28684727	3419	194	137	135	139	144	128	355	45
DLR00017389	2	1	YOR202W	37	SD/MSG -ARG -HIS -LYS -URA +Canavanine +G418 +Thialysine	yku70_v3_R3_steve	09	11.0	3.05217342484	8497.99998943	477.167892121	254.0	3.33037744919	524011.999988	7409.20528317	43.0	4.07712952027	522497.999824	2773.66813814	281	354	137	135	138	145	129	602	5
DLR00017389	2	2	YLR218C	37	SD/MSG -ARG -HIS -LYS -URA +Canavanine +G418 +Thialysine	yku70_v3_R3_steve	09	11.0	3.38957214566	7675.99990017	272.865032345	254.0	3.71699074722	511669.999726	6374.93130885	43.0	4.49091810049	512328.997894	2095.10834662	415	355	137	135	143	150	134	1350	14
DLR00017389	2	3	YLR178C	37	SD/MSG -ARG -HIS -LYS -URA +Canavanine +G418 +Thialysine	yku70_v3_R3_steve	09	11.0	3.20961458486	6522.99991918	243.939856388	254.0	3.52513929729	407194.99965	6803.5440616	43.0	4.28330816998	405371.997833	1418.75546953	551	350	137	135	144	151	135	1510	14
DLR00017389	2	4	YLR038C	37	SD/MSG -ARG -HIS -LYS -URA +Canavanine +G418 +Thialysine	yku70_v3_R3_steve	09	11.0	3.30832613788	6922.99998184	427.814545629	254.0	3.51070718519	401074.999705	7135.32194109	43.0	4.28107252504	405483.998102	2247.09221188	681	352	137	135	141	150	136	1825	0
DLR00017389	2	5	YLR228C	37	SD/MSG -ARG -HIS -LYS -URA +Canavanine +G418 +Thialysine	yku70_v3_R3_steve	09	11.0	3.19637981134	7481.99995101	228.562732432	254.0	3.43872474435	443206.999636	5976.45407347	43.0	4.20936538444	444986.99836	1309.50011667	821	352	137	135	144	153	137	1703	0
DLR00017389	2	6	YLR348C	37	SD/MSG -ARG -HIS -LYS -URA +Canavanine +G418 +Thialysine	yku70_v3_R3_steve	09	11.0	3.20190524314	5123.99982744	336.237230676	254.0	3.29106423667	254105.999833	6832.50298968	43.0	3.99146764853	256873.998967	2457.49690323	949	354	137	135	132	144	131	1678	7
DLR00017389	2	7	YLR395C	37	SD/MSG -ARG -HIS -LYS -URA +Canavanine +G418 +Thialysine	yku70_v3_R3_steve	09	11.0	3.14821860592	5459.00000035	188.311190028	254.0	3.48208772331	327016.99989	5454.4846012	43.0	4.22308803291	326198.998527	1108.94828879	1091	353	137	135	142	153	138	1806	0
DLR00017389	2	8	YLR398C	37	SD/MSG -ARG -HIS -LYS -URA +Canavanine +G418 +Thialysine	yku70_v3_R3_steve	09	11.0	3.66427598619	6188.4071668	343.260963571	254.0	3.66940656293	338824.999968	6265.89059135	43.0	4.44178357078	344463.998396	2548.70702136	1229	350	137	135	136	147	132	1872	0
DLR00017389	2	9	YLR335W	37	SD/MSG -ARG -HIS -LYS -URA +Canavanine +G418 +Thialysine	yku70_v3_R3_steve	09	11.0	4.1219928512	10631.3285747	287.228954137	254.0	4.40568711368	853331.000655	7825.80200175	43.0	5.35820450302	850974.00044	1408.29004033	1363	351	137	135	163	169	147	1105	0
DLR00017389	2	10	YLR319C	37	SD/MSG -ARG -HIS -LYS -URA +Canavanine +G418 +Thialysine	yku70_v3_R3_steve	09	11.0	3.63915518716	8425.99994981	301.953733157	254.0	3.81820642545	522427.999982	7065.40370419	43.0	4.63490346221	532815.998379	1695.21371921	1502	353	137	135	145	154	136	2555	0
DLR00017389	2	11	YLR401C	37	SD/MSG -ARG -HIS -LYS -URA +Canavanine +G418 +Thialysine	yku70_v3_R3_steve	09	11.0	3.41133473533	6255.99997103	236.207353323	254.0	3.72984450754	399597.000002	6880.41431864	43.0	4.51210417524	398154.998993	1267.23122679	1635	351	137	135	144	153	136	1564	0
DLR00017389	2	12	YLR283W	37	SD/MSG -ARG -HIS -LYS -URA +Canavanine +G418 +Thialysine	yku70_v3_R3_steve	09	11.0	3.94978415906	10507.0002118	386.478100098	254.0	4.09630438846	689779.000051	7651.84989987	43.0	4.96088153872	692893.999609	1983.04754321	1775	348	137	135	148	157	137	1309	0
DLR00017389	2	13	YLR124W	37	SD/MSG -ARG -HIS -LYS -URA +Canavanine +G418 +Thialysine	yku70_v3_R3_steve	09	11.0	3.59960023634	7175.00007475	309.864539143	254.0	3.82537895225	462595.000003	7361.37718091	43.0	4.62439602875	458586.999142	1614.29295814	1917	347	137	135	144	154	135	1203	0
DLR00017389	2	14	YLR300W	37	SD/MSG -ARG -HIS -LYS -URA +Canavanine +G418 +Thialysine	yku70_v3_R3_steve	09	11.0	3.94257729282	10111.999986	284.767950771	254.0	4.10123700003	658594.000065	7286.71746923	43.0	4.9677056696	663109.999686	2319.56864966	2050	354	137	135	147	155	136	1454	8
DLR00017389	2	15	YLR296W	37	SD/MSG -ARG -HIS -LYS -URA +Canavanine +G418 +Thialysine	yku70_v3_R3_steve	09	11.0	3.71319665812	5898.88170431	258.718878038	254.0	3.90909181178	371147.000267	7053.56003361	43.0	4.73924971567	367911.000174	1366.44962594	2179	346	137	135	142	152	135	1372	10
DLR00017389	2	16	YLR017W	37	SD/MSG -ARG -HIS -LYS -URA +Canavanine +G418 +Thialysine	yku70_v3_R3_steve	09	11.0	4.10242574796	9597.14632966	376.882278233	254.0	4.17589792081	565682.000489	8559.32007879	43.0	5.10635563344	569747.000764	2114.69699759	2324	350	137	135	140	151	134	1250	9
DLR00017389	2	17	YLR013W	37	SD/MSG -ARG -HIS -LYS -URA +Canavanine +G418 +Thialysine	yku70_v3_R3_steve	09	11.0	3.87160970039	6309.13589821	345.58044146	254.0	4.00294659249	394018.000374	7539.97405084	43.0	4.86612158372	389559.00051	1921.94188871	2455	349	137	135	142	152	136	1267	7
DLR00017389	2	18	YLR234W	37	SD/MSG -ARG -HIS -LYS -URA +Canavanine +G418 +Thialysine	yku70_v3_R3_steve	09	11.0	3.38878288733	3510.02437236	310.596000342	254.0	3.5441337694	177104.000056	7235.13159111	43.0	4.18230265536	174311.999941	1514.49788888	2600	346	137	135	127	140	129	1352	0
DLR00017389	2	19	YLR365W	37	SD/MSG -ARG -HIS -LYS -URA +Canavanine +G418 +Thialysine	yku70_v3_R3_steve	09	11.0	3.5771108601	5086.00067222	211.993914553	254.0	3.8843526775	321171.000308	6582.64895815	43.0	4.71907480929	314639.000397	1820.04616119	2728	351	137	135	141	152	137	1307	0
DLR00017389	2	20	YLR266C	37	SD/MSG -ARG -HIS -LYS -URA +Canavanine +G418 +Thialysine	yku70_v3_R3_steve	09	11.0	4.16856213749	8631.48922015	245.082305838	254.0	4.25284702102	547889.000769	6563.51909075	43.0	5.23014038835	550712.000935	1559.26603934	2867	344	137	135	143	152	137	1469	3
DLR00017389	2	21	YLR413W	37	SD/MSG -ARG -HIS -LYS -URA +Canavanine +G418 +Thialysine	yku70_v3_R3_steve	09	11.0	3.9712565336	6990.94747836	224.990248641	254.0	4.12459678521	446322.000648	6745.20754241	43.0	5.0463871698	441563.001028	1584.54270852	3006	342	137	135	139	148	134	1165	0
DLR00017389	2	22	YLR126C	37	SD/MSG -ARG -HIS -LYS -URA +Canavanine +G418 +Thialysine	yku70_v3_R3_steve	09	11.0	4.26555949936	9240.3543275	379.406718902	254.0	4.32644473532	635520.00065	7245.13474051	43.0	5.31218409041	639263.000333	3164.24954099	3147	347	137	135	140	148	133	1406	11
DLR00017389	2	23	YLR056W	37	SD/MSG -ARG -HIS -LYS -URA +Canavanine +G418 +Thialysine	yku70_v3_R3_steve	09	11.0	0.889640072247	3151.00000101	570.643513971	254.0	9.25604587221	42862.5	2814.2421777	43.0	12.0	13249.8	2139.72800439	3275	349	137	135	120	130	121	206	16
DLR00017389	2	24	YOR202W	37	SD/MSG -ARG -HIS -LYS -URA +Canavanine +G418 +Thialysine	yku70_v3_R3_steve	09	11.0	4.05334148956	11791.9998859	697.556607572	254.0	4.13370116835	797773.999992	7782.38836619	43.0	4.9656876442	797523.99891	5706.28533551	3409	341	137	135	135	141	125	373	0
DLR00017389	3	1	YOR202W	37	SD/MSG -ARG -HIS -LYS -URA +Canavanine +G418 +Thialysine	yku70_v3_R3_steve	09	11.0	3.53783534026	11551.999965	289.589048252	254.0	3.73707002932	813067.999012	6542.40092723	43.0	4.52192753278	811835.997675	3318.69349941	284	490	137	135	147	152	133	723	0
DLR00017389	3	2	YLR265C	37	SD/MSG -ARG -HIS -LYS -URA +Canavanine +G418 +Thialysine	yku70_v3_R3_steve	09	11.0	3.50637034527	8787.99992678	243.557886781	254.0	3.79947603981	610835.999583	6400.30236728	43.0	4.58392610923	609296.997323	1869.53707923	413	488	137	135	149	155	135	1239	0
DLR00017389	3	3	YLL058W	37	SD/MSG -ARG -HIS -LYS -URA +Canavanine +G418 +Thialysine	yku70_v3_R3_steve	09	11.0	3.7705151384	9905.00000719	421.054479558	254.0	3.94527579471	722723.99988	7656.03626371	43.0	4.74802155126	720958.997864	2740.8568796	553	492	137	135	155	160	140	1098	0
DLR00017389	3	4	YLR034C	37	SD/MSG -ARG -HIS -LYS -URA +Canavanine +G418 +Thialysine	yku70_v3_R3_steve	09	11.0	3.08651961832	5948.99999658	411.606157574	254.0	3.32150391122	375319.999979	7375.39426351	43.0	4.06168796597	373379.999584	1822.23420279	681	484	137	135	146	154	138	1638	0
DLR00017389	3	5	YLR329W	37	SD/MSG -ARG -HIS -LYS -URA +Canavanine +G418 +Thialysine	yku70_v3_R3_steve	09	11.0	0.5	2413.0	366.076395031	254.0	12.0	30007.2181092	712.309582741	43.0	0.534992473253	10370.9999979	1599.15003633	816	486	137	135	-1	-1	-1	0	0
DLR00017389	3	6	YLR146C	37	SD/MSG -ARG -HIS -LYS -URA +Canavanine +G418 +Thialysine	yku70_v3_R3_steve	09	11.0	2.70780842685	3433.0000187	230.993535312	254.0	3.03253539826	204324.999994	6573.58568999	43.0	3.65050001859	195948.999947	1133.41822047	958	491	137	135	140	150	135	1418	0
DLR00017389	3	7	YLR109W	37	SD/MSG -ARG -HIS -LYS -URA +Canavanine +G418 +Thialysine	yku70_v3_R3_steve	09	11.0	3.3949733628	6973.9998641	365.358893488	254.0	3.49398190448	391845.999788	6898.83159895	43.0	4.25434797969	392387.998672	2677.1821325	1100	486	137	135	140	150	133	1418	0
DLR00017389	3	8	YLR381W	37	SD/MSG -ARG -HIS -LYS -URA +Canavanine +G418 +Thialysine	yku70_v3_R3_steve	09	11.0	3.689099728	7982.28234163	268.75124683	254.0	3.89131409881	556317.999996	6595.07170145	43.0	4.70169190863	553786.998427	1488.75356346	1225	484	137	135	153	160	140	1461	9
DLR00017389	3	9	YLR015W	37	SD/MSG -ARG -HIS -LYS -URA +Canavanine +G418 +Thialysine	yku70_v3_R3_steve	09	11.0	0.534699581104	1797.99999833	340.337303599	254.0	12.0	34867.8	1749.90948618	43.0	0.556349137131	7501.00000203	1415.63887519	1364	486	137	135	-1	-1	-1	0	0
DLR00017389	3	10	YLR402W	37	SD/MSG -ARG -HIS -LYS -URA +Canavanine +G418 +Thialysine	yku70_v3_R3_steve	09	11.0	1.09259605076	1113.3	251.99058343	254.0	9.63696215358	38836.8	1496.67991208	43.0	2.58945545696	16649.273281	1289.80122933	1501	486	137	135	118	132	124	166	0
DLR00017389	3	11	YLR087C	37	SD/MSG -ARG -HIS -LYS -URA +Canavanine +G418 +Thialysine	yku70_v3_R3_steve	09	11.0	0.543576748123	1168.99999165	266.027660993	254.0	12.0	32666.4	830.977578115	43.0	0.667730424065	5700.99999838	1264.31724075	1647	486	137	135	118	130	121	19	7
DLR00017389	3	12	YLR091W	37	SD/MSG -ARG -HIS -LYS -URA +Canavanine +G418 +Thialysine	yku70_v3_R3_steve	09	11.0	3.56915574967	8260.99986604	270.955975727	254.0	3.78028100728	558926.999683	7420.52904021	43.0	4.57295274804	557301.997299	1951.80311368	1773	479	137	135	149	157	136	1299	0
DLR00017389	3	13	YLR239C	37	SD/MSG -ARG -HIS -LYS -URA +Canavanine +G418 +Thialysine	yku70_v3_R3_steve	09	11.0	0.784093540903	1160.99999354	249.993018238	254.0	12.0	33967.7341647	858.486927859	43.0	1.53646701285	6944.99993989	1594.396198	1920	485	137	135	102	119	115	44	0
DLR00017389	3	14	YLR318W	37	SD/MSG -ARG -HIS -LYS -URA +Canavanine +G418 +Thialysine	yku70_v3_R3_steve	09	11.0	0.5	811.8	157.172396728	254.0	11.4846098856	30897.9	851.335036212	43.0	7.42337407769	4519.8	1361.8520253	2049	486	137	135	-1	-1	-1	0	0
DLR00017389	3	15	YLR307W	37	SD/MSG -ARG -HIS -LYS -URA +Canavanine +G418 +Thialysine	yku70_v3_R3_steve	09	11.0	4.19356313118	9830.05901109	331.874164936	254.0	4.3166961941	706048.000586	6853.88151401	43.0	5.27425384803	707820.000175	2573.523113	2190	482	137	135	153	160	139	1373	0
DLR00017389	3	16	YLR073C	37	SD/MSG -ARG -HIS -LYS -URA +Canavanine +G418 +Thialysine	yku70_v3_R3_steve	09	11.0	4.33309967799	8836.0002258	277.66068924	254.0	4.3969739084	606939.001079	7594.12323147	43.0	5.40343078414	605133.001482	1594.92372838	2322	479	137	135	150	158	138	1102	0
DLR00017389	3	17	YLR213C	37	SD/MSG -ARG -HIS -LYS -URA +Canavanine +G418 +Thialysine	yku70_v3_R3_steve	09	11.0	4.31139281704	9302.6910598	307.571553865	254.0	4.37804737532	634695.00102	7892.42573889	43.0	5.38067660081	636712.001608	1831.03703028	2470	482	137	135	150	158	139	1417	5
DLR00017389	3	18	YLR326W	37	SD/MSG -ARG -HIS -LYS -URA +Canavanine +G418 +Thialysine	yku70_v3_R3_steve	09	11.0	4.249060766	8094.00025615	321.79485602	254.0	4.35518615228	555929.00109	7216.06325486	43.0	5.35068260227	554211.001641	1856.43048142	2597	475	137	135	150	159	140	1332	0
DLR00017389	3	19	YLR279W	37	SD/MSG -ARG -HIS -LYS -URA +Canavanine +G418 +Thialysine	yku70_v3_R3_steve	09	11.0	4.33609052473	8901.0004887	303.953009068	254.0	4.39362212759	605293.001234	7816.5385772	43.0	5.40001705254	606100.001905	2519.29450385	2743	479	137	135	148	156	139	1400	0
DLR00017389	3	20	YLR267W	37	SD/MSG -ARG -HIS -LYS -URA +Canavanine +G418 +Thialysine	yku70_v3_R3_steve	09	11.0	4.14719789572	7611.00036736	349.527426417	254.0	4.17278009494	462467.0007	6997.95320746	43.0	5.1352485268	462103.001206	2372.64381637	2870	485	137	135	139	149	134	1175	0
DLR00017389	3	21	YLR171W	37	SD/MSG -ARG -HIS -LYS -URA +Canavanine +G418 +Thialysine	yku70_v3_R3_steve	09	11.0	4.19268229979	8324.00020007	392.625819178	254.0	4.25270002423	536461.0007	7137.84643546	43.0	5.23200170441	539676.000835	2428.51859732	3016	487	137	135	140	149	134	1634	11
DLR00017389	3	22	YLR285W	37	SD/MSG -ARG -HIS -LYS -URA +Canavanine +G418 +Thialysine	yku70_v3_R3_steve	09	11.0	4.3665058101	8594.9998567	333.866624981	254.0	4.40832755477	600839.000915	6810.24358237	43.0	5.43950354612	595513.141511	2321.99297714	3143	476	137	135	142	150	134	1061	0
DLR00017389	3	23	YLR062C	37	SD/MSG -ARG -HIS -LYS -URA +Canavanine +G418 +Thialysine	yku70_v3_R3_steve	09	11.0	4.50006251444	9537.5179983	491.847580409	254.0	4.51177882466	709255.000635	6806.14330048	43.0	5.58208446807	703351.174885	4395.15164016	3281	483	137	135	139	146	129	1286	0
DLR00017389	3	24	YOR202W	37	SD/MSG -ARG -HIS -LYS -URA +Canavanine +G418 +Thialysine	yku70_v3_R3_steve	09	11.0	4.29813897232	11172.1284106	774.055243322	254.0	4.32628485778	850032.000057	8154.86869224	43.0	5.23900568071	849995.999732	8161.92483152	3415	475	137	135	142	147	128	666	10
DLR00017389	4	1	YOR202W	37	SD/MSG -ARG -HIS -LYS -URA +Canavanine +G418 +Thialysine	yku70_v3_R3_steve	09	11.0	2.97549793048	7690.99997542	253.776636619	254.0	3.23643568193	502687.000116	6762.13663316	43.0	3.98645317758	500580.999855	2057.6369981	278	625	137	135	141	147	131	1165	0
DLR00017389	4	2	YLR037C	37	SD/MSG -ARG -HIS -LYS -URA +Canavanine +G418 +Thialysine	yku70_v3_R3_steve	09	11.0	3.29100632804	8355.99994426	243.386135958	254.0	3.58289260931	562120.999464	6476.31173575	43.0	4.35676636522	563932.997934	1836.98861131	408	622	137	135	147	153	135	1409	0
DLR00017389	4	3	YLR338W	37	SD/MSG -ARG -HIS -LYS -URA +Canavanine +G418 +Thialysine	yku70_v3_R3_steve	09	11.0	0.5	1369.99997726	256.235057837	254.0	12.0	30509.1	859.952321294	43.0	0.518702436919	5709.99999928	1150.04495768	542	621	137	135	-1	-1	-1	0	0
DLR00017389	4	4	YLR320W	37	SD/MSG -ARG -HIS -LYS -URA +Canavanine +G418 +Thialysine	yku70_v3_R3_steve	09	11.0	0.998153352014	2499.00000429	393.126638484	254.0	9.40212086807	36905.4	2029.73976821	43.0	2.33293019124	14585.0003304	1656.03521632	692	632	137	135	113	128	123	216	0
DLR00017389	4	5	YLR118C	37	SD/MSG -ARG -HIS -LYS -URA +Canavanine +G418 +Thialysine	yku70_v3_R3_steve	09	11.0	3.20235713518	6919.99999989	229.237614085	254.0	3.49693403716	464894.999678	5963.12501457	43.0	4.25770401951	461888.998412	1182.73528777	824	625	137	135	152	159	141	1541	3
DLR00017389	4	6	YLR122C	37	SD/MSG -ARG -HIS -LYS -URA +Canavanine +G418 +Thialysine	yku70_v3_R3_steve	09	11.0	3.3714838401	6663.99995264	301.540926909	254.0	3.52108108763	380111.999661	6216.01077535	43.0	4.28013656402	380681.997956	1930.5317368	959	621	137	135	140	150	134	1446	0
DLR00017389	4	7	YLR332W	37	SD/MSG -ARG -HIS -LYS -URA +Canavanine +G418 +Thialysine	yku70_v3_R3_steve	09	11.0	2.8115771681	3192.99996971	469.437089449	254.0	3.16697601397	204051.999958	7017.87641257	43.0	3.79806724648	196368.999599	2056.66477085	1092	625	137	135	144	153	137	1693	0
DLR00017389	4	8	YLR205C	37	SD/MSG -ARG -HIS -LYS -URA +Canavanine +G418 +Thialysine	yku70_v3_R3_steve	09	11.0	3.78662591989	9854.64378893	294.261347936	254.0	4.01057340505	672511.00001	7643.54263433	43.0	4.84384076866	674254.9987	1486.15434548	1228	622	137	135	153	160	139	1486	0
DLR00017389	4	9	YLR390W-A	37	SD/MSG -ARG -HIS -LYS -URA +Canavanine +G418 +Thialysine	yku70_v3_R3_steve	09	11.0	2.86987384013	3444.99995818	264.976651344	254.0	3.23548942786	217740.999927	7727.9567261	43.0	3.86742525034	208767.998976	1302.55065053	1366	616	137	135	141	151	135	1305	0
DLR00017389	4	10	YLR090W	37	SD/MSG -ARG -HIS -LYS -URA +Canavanine +G418 +Thialysine	yku70_v3_R3_steve	09	11.0	3.80142486737	10333.5205887	301.764221672	254.0	4.00321415104	719462.999936	7889.25903802	43.0	4.83297938231	723765.997871	1997.34992999	1507	618	137	135	154	160	139	1568	8
DLR00017389	4	11	YLR315W	37	SD/MSG -ARG -HIS -LYS -URA +Canavanine +G418 +Thialysine	yku70_v3_R3_steve	09	11.0	0.5	1017.99995453	189.348007712	254.0	12.0	30798.1186198	998.317454346	43.0	0.5	4211.99995453	783.831123967	1644	615	137	135	-1	-1	-1	7	0
DLR00017389	4	12	YLR063W	37	SD/MSG -ARG -HIS -LYS -URA +Canavanine +G418 +Thialysine	yku70_v3_R3_steve	09	11.0	3.79533926159	7473.28524751	353.003190967	254.0	3.78788785266	463183.999919	7571.35146458	43.0	4.58505324292	466060.998097	3159.50197786	1778	626	137	135	142	151	133	1489	0
DLR00017389	4	13	YLR261C	37	SD/MSG -ARG -HIS -LYS -URA +Canavanine +G418 +Thialysine	yku70_v3_R3_steve	09	11.0	0.5	810.999917577	165.714937312	254.0	12.0	31168.8	822.718128775	43.0	0.517621934636	4426.9999979	999.808449424	1912	621	137	135	-1	-1	-1	0	0
DLR00017389	4	14	YLR362W	37	SD/MSG -ARG -HIS -LYS -URA +Canavanine +G418 +Thialysine	yku70_v3_R3_steve	09	11.0	0.5	904.999928946	163.622887875	254.0	10.4443338521	30262.214166	437.358792071	43.0	0.5	3698.99992042	668.337397539	2049	621	137	135	-1	-1	-1	0	0
DLR00017389	4	15	YLR346C	37	SD/MSG -ARG -HIS -LYS -URA +Canavanine +G418 +Thialysine	yku70_v3_R3_steve	09	11.0	3.6380365452	6824.32570266	270.713548318	254.0	3.86435869802	444765.000008	6729.21273532	43.0	4.67928249789	441715.999144	1442.05280016	2183	621	137	135	145	154	135	1222	0
DLR00017389	4	16	YLR084C	37	SD/MSG -ARG -HIS -LYS -URA +Canavanine +G418 +Thialysine	yku70_v3_R3_steve	09	11.0	4.13448246922	8934.72611065	317.234208431	254.0	4.23321903415	558298.000715	7453.25239504	43.0	5.19748775838	565419.001036	1739.44040574	2320	617	137	135	144	153	135	1697	0
DLR00017389	4	17	YLR021W	37	SD/MSG -ARG -HIS -LYS -URA +Canavanine +G418 +Thialysine	yku70_v3_R3_steve	09	11.0	0.510888933519	1340.99999756	258.793675932	254.0	9.38476716222	31212.4175849	416.094136803	43.0	0.553964752713	5991.99999911	1152.85817736	2460	621	137	135	101	120	118	0	0
DLR00017389	4	18	YLR250W	37	SD/MSG -ARG -HIS -LYS -URA +Canavanine +G418 +Thialysine	yku70_v3_R3_steve	09	11.0	4.18348802527	8633.93902884	333.664790936	254.0	4.2212914687	546123.000651	7269.5789087	43.0	5.17980749657	549896.000865	1899.39926848	2596	620	137	135	144	153	137	1590	0
DLR00017389	4	19	YLR376C	37	SD/MSG -ARG -HIS -LYS -URA +Canavanine +G418 +Thialysine	yku70_v3_R3_steve	09	11.0	3.35252634964	3846.5735205	187.484918199	254.0	3.64664926131	212214.000263	5535.59676265	43.0	4.39876232053	207043.000136	1775.6814982	2730	615	137	135	131	143	130	1432	0
DLR00017389	4	20	YLR392C	37	SD/MSG -ARG -HIS -LYS -URA +Canavanine +G418 +Thialysine	yku70_v3_R3_steve	09	11.0	4.39019871937	10654.8531381	324.696860402	254.0	4.43350745363	728551.000992	7018.6675048	43.0	5.45729369206	731416.000995	2111.76683384	2869	620	137	135	148	156	139	1389	0
DLR00017389	4	21	YLR289W	37	SD/MSG -ARG -HIS -LYS -URA +Canavanine +G418 +Thialysine	yku70_v3_R3_steve	09	11.0	3.72118279637	5944.08674602	204.6521898	254.0	3.98551582802	382336.000504	6833.16305475	43.0	4.85610885698	382160.344895	2075.88677686	3009	613	137	135	139	149	135	1432	7
DLR00017389	4	22	YLL049W	37	SD/MSG -ARG -HIS -LYS -URA +Canavanine +G418 +Thialysine	yku70_v3_R3_steve	09	11.0	4.09692959559	8394.14114303	365.935603284	254.0	4.20674174524	557953.000343	6864.21796001	43.0	5.17916409168	562466.336889	3046.03174658	3141	619	137	135	138	147	133	2281	0
DLR00017389	4	23	YLR024C	37	SD/MSG -ARG -HIS -LYS -URA +Canavanine +G418 +Thialysine	yku70_v3_R3_steve	09	11.0	3.66839342451	4249.56280627	454.33404907	254.0	3.77595958851	271802.000157	7044.67181835	43.0	4.540892001	266073.000022	2186.18036101	3276	626	137	135	125	135	123	1201	23
DLR00017389	4	24	YOR202W	37	SD/MSG -ARG -HIS -LYS -URA +Canavanine +G418 +Thialysine	yku70_v3_R3_steve	09	11.0	4.31832269598	11803.9869059	618.285471287	254.0	4.3668991421	937230.000014	7784.91105569	43.0	5.28659810285	937630.999695	8565.92218109	3408	615	137	135	142	148	129	831	52
DLR00017389	5	1	YOR202W	37	SD/MSG -ARG -HIS -LYS -URA +Canavanine +G418 +Thialysine	yku70_v3_R3_steve	09	11.0	3.768530574	12146.9998691	302.877705642	254.0	3.91952742474	912691.999027	6350.17225779	43.0	4.71323650073	910229.997304	3895.1418303	277	765	137	135	151	156	136	632	0
DLR00017389	5	2	YLR394W	37	SD/MSG -ARG -HIS -LYS -URA +Canavanine +G418 +Thialysine	yku70_v3_R3_steve	09	11.0	3.49378878262	9286.99993489	339.712667824	254.0	3.7699577166	634938.99946	6345.36905187	43.0	4.5602093109	634791.997594	2257.07891118	413	758	137	135	150	156	137	1279	0
DLR00017389	5	3	YLR150W	37	SD/MSG -ARG -HIS -LYS -URA +Canavanine +G418 +Thialysine	yku70_v3_R3_steve	09	11.0	9.0	1462.5	158.838125335	254.0	7.11024320306	58898.7	4714.85849656	43.0	3.25768754101	49702.9999666	2122.75114055	549	762	137	135	113	127	121	425	0
DLR00017389	5	4	YLR393W	37	SD/MSG -ARG -HIS -LYS -URA +Canavanine +G418 +Thialysine	yku70_v3_R3_steve	09	11.0	1.13498460762	3034.99999889	488.362279216	254.0	6.95804361602	51957.9	4441.45368143	43.0	2.65673440899	32533.0002689	2166.11583735	696	754	137	135	129	141	131	383	0
DLR00017389	5	5	YLR164W	37	SD/MSG -ARG -HIS -LYS -URA +Canavanine +G418 +Thialysine	yku70_v3_R3_steve	09	11.0	3.96599885762	11246.0000472	400.331405514	254.0	4.11900444567	795374.00001	6504.66640585	43.0	4.96402791944	796567.99887	3557.00733521	826	759	137	135	157	164	144	1253	20
DLR00017389	5	6	YLR219W	37	SD/MSG -ARG -HIS -LYS -URA +Canavanine +G418 +Thialysine	yku70_v3_R3_steve	09	11.0	3.89580203059	9094.99994395	336.417796235	254.0	4.04633792923	620623.000053	6741.58253029	43.0	4.88630415939	616916.999542	1869.23172272	954	759	137	135	153	160	140	1010	8
DLR00017389	5	7	YLR184W	37	SD/MSG -ARG -HIS -LYS -URA +Canavanine +G418 +Thialysine	yku70_v3_R3_steve	09	11.0	1.09462163539	2295.99999855	385.336107022	254.0	7.60213167368	46180.8	2940.16787105	43.0	3.07028793577	25385.9999949	1573.43290652	1090	756	137	135	126	139	129	472	0
DLR00017389	5	8	YLR165C	37	SD/MSG -ARG -HIS -LYS -URA +Canavanine +G418 +Thialysine	yku70_v3_R3_steve	09	11.0	3.99763716609	9288.0001557	396.797454607	254.0	4.10841148155	654364.000105	7984.60564777	43.0	4.96448638111	651214.999866	2220.1790602	1228	759	137	135	154	161	140	1090	0
DLR00017389	5	9	YLR262C	37	SD/MSG -ARG -HIS -LYS -URA +Canavanine +G418 +Thialysine	yku70_v3_R3_steve	09	11.0	0.520329149634	1193.99999531	267.834044266	254.0	12.0	32931.9	1200.65946944	43.0	0.555333603255	5303.99999869	1224.44702787	1364	756	137	135	-1	-1	-1	0	0
DLR00017389	5	10	YLR309C	37	SD/MSG -ARG -HIS -LYS -URA +Canavanine +G418 +Thialysine	yku70_v3_R3_steve	09	11.0	3.91987372721	8961.00986725	257.745281402	254.0	4.14030751494	628004.000291	8651.92522873	43.0	5.0238684166	625836.000224	1451.81336734	1504	747	137	135	152	159	139	1044	11
DLR00017389	5	11	YLL056C	37	SD/MSG -ARG -HIS -LYS -URA +Canavanine +G418 +Thialysine	yku70_v3_R3_steve	09	11.0	4.25756862805	10745.5505376	301.805294911	254.0	4.35395320759	779109.00057	7868.51922771	43.0	5.31296396263	779594.000363	2443.02578611	1650	756	137	135	155	161	140	1168	9
DLR00017389	5	12	YLR251W	37	SD/MSG -ARG -HIS -LYS -URA +Canavanine +G418 +Thialysine	yku70_v3_R3_steve	09	11.0	4.15159494496	9673.00058363	304.590984788	254.0	4.25768128367	683085.000362	8254.69558426	43.0	5.1854754383	684176.99999	2078.10324778	1780	755	137	135	152	160	140	1204	0
DLR00017389	5	13	YLR342W	37	SD/MSG -ARG -HIS -LYS -URA +Canavanine +G418 +Thialysine	yku70_v3_R3_steve	09	11.0	2.60925342184	2593.00007715	268.239117884	254.0	2.98160563024	118914.999966	6952.85425204	43.0	3.39919741552	110465.000107	1254.05995576	1922	766	137	135	120	133	122	757	0
DLR00017389	5	14	YLR003C	37	SD/MSG -ARG -HIS -LYS -URA +Canavanine +G418 +Thialysine	yku70_v3_R3_steve	09	11.0	4.02537037211	9541.85742303	314.20961348	254.0	4.16506829364	705452.000142	7366.18965948	43.0	5.04025293501	702277.99999	1941.20456631	2049	751	137	135	155	161	140	1087	0
DLR00017389	5	15	YLR224W	37	SD/MSG -ARG -HIS -LYS -URA +Canavanine +G418 +Thialysine	yku70_v3_R3_steve	09	11.0	4.34518990603	10572.1955449	322.290551363	254.0	4.36547568112	746173.000659	7990.29695482	43.0	5.3489810078	742151.130256	2292.74164094	2195	755	137	135	151	158	138	993	0
DLR00017389	5	16	YLR133W	37	SD/MSG -ARG -HIS -LYS -URA +Canavanine +G418 +Thialysine	yku70_v3_R3_steve	09	11.0	4.41198246529	8477.11163259	345.051486321	254.0	4.37084914442	583253.000897	6881.10829974	43.0	5.37406017937	579705.000968	2036.89708907	2323	748	137	135	149	156	137	926	0
DLR00017389	5	17	YLR142W	37	SD/MSG -ARG -HIS -LYS -URA +Canavanine +G418 +Thialysine	yku70_v3_R3_steve	09	11.0	4.41584834059	10049.000152	319.691709207	254.0	4.46331264459	705206.013377	6798.02509819	43.0	5.51097008074	699112.00145	1857.54499772	2468	754	137	135	150	158	139	1300	0
DLR00017389	5	18	YLR363C	37	SD/MSG -ARG -HIS -LYS -URA +Canavanine +G418 +Thialysine	yku70_v3_R3_steve	09	11.0	4.31152359095	8737.00021267	289.491211243	254.0	4.34489662125	598583.000945	7086.42241414	43.0	5.34261576	595763.001115	1941.5290247	2597	756	137	135	148	157	139	951	0
DLR00017389	5	19	YLR182W	37	SD/MSG -ARG -HIS -LYS -URA +Canavanine +G418 +Thialysine	yku70_v3_R3_steve	09	11.0	0.5	986.999943157	162.604801101	254.0	12.0	27397.4344146	868.934434756	43.0	5.01019177351	5926.5	1585.34210429	2734	756	137	135	-1	-1	-1	0	0
DLR00017389	5	20	YLR299W	37	SD/MSG -ARG -HIS -LYS -URA +Canavanine +G418 +Thialysine	yku70_v3_R3_steve	09	11.0	4.36816693767	9978.99992161	295.223307048	254.0	4.45816267738	775899.000704	6397.35594521	43.0	5.48164872609	773325.999963	3066.48964438	2874	751	137	135	156	163	144	1113	0
DLR00017389	5	21	YLR192C	37	SD/MSG -ARG -HIS -LYS -URA +Canavanine +G418 +Thialysine	yku70_v3_R3_steve	09	11.0	0.987425562899	1593.99999948	318.26996489	254.0	9.10985951182	35404.2	2192.85513733	43.0	2.63134715318	13564.6820094	1331.41060476	3018	745	137	135	109	124	120	100	0
DLR00017389	5	22	YLR046C	37	SD/MSG -ARG -HIS -LYS -URA +Canavanine +G418 +Thialysine	yku70_v3_R3_steve	09	11.0	0.5	2001.0	315.098252917	254.0	12.0	29749.5	1012.79605122	43.0	0.515833195058	9224.99999802	1471.89827361	3145	756	137	135	-1	-1	-1	0	0
DLR00017389	5	23	YLR199C	37	SD/MSG -ARG -HIS -LYS -URA +Canavanine +G418 +Thialysine	yku70_v3_R3_steve	09	11.0	4.59485465326	7648.97792297	465.01575931	254.0	4.3875164405	544363.000496	6946.55852258	43.0	5.43601798194	536599.867971	3741.0864346	3286	752	137	135	134	143	128	1194	0
DLR00017389	5	24	YOR202W	37	SD/MSG -ARG -HIS -LYS -URA +Canavanine +G418 +Thialysine	yku70_v3_R3_steve	09	11.0	4.32110332403	10624.1586518	480.1159231	254.0	4.38124531208	867739.000096	7336.30863854	43.0	5.3151447484	864940.99944	7492.540575	3416	749	137	135	143	149	130	674	9
DLR00017389	6	1	YOR202W	37	SD/MSG -ARG -HIS -LYS -URA +Canavanine +G418 +Thialysine	yku70_v3_R3_steve	09	11.0	2.87191606343	7045.99999901	183.774714131	254.0	3.15591744063	445002.000228	6370.34932159	43.0	3.88838476896	442115.999966	1599.52891605	277	899	137	135	138	146	131	988	0
DLR00017389	6	2	YLR047C	37	SD/MSG -ARG -HIS -LYS -URA +Canavanine +G418 +Thialysine	yku70_v3_R3_steve	09	11.0	3.54927968593	9114.99992966	213.688096962	254.0	3.85813619196	630362.999664	6055.1505301	43.0	4.65501587019	631838.997501	2579.4829888	406	897	137	135	150	156	138	1479	0
DLR00017389	6	3	YLR040C	37	SD/MSG -ARG -HIS -LYS -URA +Canavanine +G418 +Thialysine	yku70_v3_R3_steve	09	11.0	3.18612378224	6812.9999819	293.172649758	254.0	3.45487439206	422362.999577	7276.61326461	43.0	4.22317416988	421927.997958	1759.81579834	547	894	137	135	144	152	136	1574	0
DLR00017389	6	4	YLR031W	37	SD/MSG -ARG -HIS -LYS -URA +Canavanine +G418 +Thialysine	yku70_v3_R3_steve	09	11.0	3.6108781089	9215.99993301	296.418561589	254.0	3.82991867314	590848.999753	6323.84419311	43.0	4.63670296418	594019.997681	1887.00117759	681	897	137	135	150	157	139	1611	0
DLR00017389	6	5	YLL057C	37	SD/MSG -ARG -HIS -LYS -URA +Canavanine +G418 +Thialysine	yku70_v3_R3_steve	09	11.0	3.33366585228	5996.99998463	228.323982047	254.0	3.63760628439	359484.9999	5840.00442485	43.0	4.41002790961	358572.998216	1447.69587958	821	896	137	135	143	153	137	1792	0
DLR00017389	6	6	YLR387C	37	SD/MSG -ARG -HIS -LYS -URA +Canavanine +G418 +Thialysine	yku70_v3_R3_steve	09	11.0	3.87584337191	9549.69894338	322.833831841	254.0	4.07051870745	604511.000129	7584.49733782	43.0	4.93610821324	606150.999995	1931.66861012	955	893	137	135	147	156	138	1294	0
DLR00017389	6	7	YLR341W	37	SD/MSG -ARG -HIS -LYS -URA +Canavanine +G418 +Thialysine	yku70_v3_R3_steve	09	11.0	3.47652078336	6261.00011702	374.572677429	254.0	3.75462117784	387116.000015	7458.78240802	43.0	4.53995790608	385755.999756	2084.4043441	1094	892	137	135	145	154	137	1674	0
DLR00017389	6	8	YLR248W	37	SD/MSG -ARG -HIS -LYS -URA +Canavanine +G418 +Thialysine	yku70_v3_R3_steve	09	11.0	4.06019832663	9925.58609483	360.322292406	254.0	4.20394883024	681035.000313	8804.5691121	43.0	5.11035241455	682192.000234	1890.53424682	1231	898	137	135	152	160	140	1366	9
DLR00017389	6	9	YLR189C	37	SD/MSG -ARG -HIS -LYS -URA +Canavanine +G418 +Thialysine	yku70_v3_R3_steve	09	11.0	3.70583973235	6844.36079594	222.321667213	254.0	3.96171619485	461422.000154	7726.32857604	43.0	4.79131260031	457014.0	1380.74208568	1370	886	137	135	149	157	138	1184	0
DLR00017389	6	10	YLR077W	37	SD/MSG -ARG -HIS -LYS -URA +Canavanine +G418 +Thialysine	yku70_v3_R3_steve	09	11.0	3.81839051822	8438.00032954	289.986284603	254.0	4.04987936462	536068.000255	8280.12014807	43.0	4.91414444533	539580.000115	1944.59273786	1508	891	137	135	146	155	136	1484	0
DLR00017389	6	11	YLR070C	37	SD/MSG -ARG -HIS -LYS -URA +Canavanine +G418 +Thialysine	yku70_v3_R3_steve	09	11.0	3.43930956012	5460.08919563	238.327436822	254.0	3.76783539874	317461.000178	6994.38398853	43.0	4.55860035758	319164.000046	2274.6203323	1640	894	137	135	139	149	133	1753	0
DLR00017389	6	12	YLR210W	37	SD/MSG -ARG -HIS -LYS -URA +Canavanine +G418 +Thialysine	yku70_v3_R3_steve	09	11.0	4.08474212791	10790.0003012	348.426738849	254.0	4.25454367665	723669.000399	8491.09887006	43.0	5.17817876289	730923.000307	1944.78303796	1780	892	137	135	149	157	137	1625	0
DLR00017389	6	13	YLR053C	37	SD/MSG -ARG -HIS -LYS -URA +Canavanine +G418 +Thialysine	yku70_v3_R3_steve	09	11.0	2.79228720702	2614.00004218	153.749635902	254.0	3.27786352526	154861.999993	5991.77075455	43.0	3.82656778565	145222.999526	1237.26243299	1915	888	137	135	134	145	130	1093	0
DLR00017389	6	14	YLR032W	37	SD/MSG -ARG -HIS -LYS -URA +Canavanine +G418 +Thialysine	yku70_v3_R3_steve	09	11.0	2.96531796307	3438.99993601	246.278444792	254.0	3.29031176295	168674.999992	6434.88482081	43.0	3.87625372032	165247.999072	1211.12645226	2060	893	137	135	126	138	125	1113	0
DLR00017389	6	15	YLR185W	37	SD/MSG -ARG -HIS -LYS -URA +Canavanine +G418 +Thialysine	yku70_v3_R3_steve	09	11.0	0.5	1087.99995453	191.687735359	254.0	11.0634506581	29363.7083315	464.251578169	43.0	0.5	4645.99997726	829.72686716	2186	891	137	135	-1	-1	-1	0	0
DLR00017389	6	16	YLR169W	37	SD/MSG -ARG -HIS -LYS -URA +Canavanine +G418 +Thialysine	yku70_v3_R3_steve	09	11.0	4.1072476803	8497.00065734	212.967356736	254.0	4.22274293979	538517.000645	7259.72112055	43.0	5.1747729354	545842.000803	1771.56431807	2323	897	137	135	144	153	136	1968	0
DLR00017389	6	17	YLR371W	37	SD/MSG -ARG -HIS -LYS -URA +Canavanine +G418 +Thialysine	yku70_v3_R3_steve	09	11.0	3.18777639038	1435.26824057	154.247847289	254.0	3.67146800805	97041.0001856	5580.45746207	43.0	3.9364729655	80540.9999753	808.81103517	2460	891	137	135	129	142	130	884	0
DLR00017389	6	18	YLR081W	37	SD/MSG -ARG -HIS -LYS -URA +Canavanine +G418 +Thialysine	yku70_v3_R3_steve	09	11.0	4.36483995198	10192.0004289	371.633492013	254.0	4.41074670406	676997.001178	7544.76954961	43.0	5.43167203983	682989.001724	2052.52107808	2601	891	137	135	147	156	139	1659	0
DLR00017389	6	19	YLR176C	37	SD/MSG -ARG -HIS -LYS -URA +Canavanine +G418 +Thialysine	yku70_v3_R3_steve	09	11.0	3.18227702695	3184.00015482	213.711756026	254.0	3.46505562748	167222.000073	5611.45071184	43.0	4.14039779489	159668.99996	1280.62323374	2741	889	137	135	126	139	128	1048	0
DLR00017389	6	20	YLR114C	37	SD/MSG -ARG -HIS -LYS -URA +Canavanine +G418 +Thialysine	yku70_v3_R3_steve	09	11.0	0.854720518845	999.000001656	170.926527742	254.0	8.24159086496	34848.9	2397.09615219	43.0	2.59299325052	11449.0000697	704.239723656	2871	891	137	135	129	141	131	143	0
DLR00017389	6	21	YLR384C	37	SD/MSG -ARG -HIS -LYS -URA +Canavanine +G418 +Thialysine	yku70_v3_R3_steve	09	11.0	3.25952748461	1478.63445681	187.190661875	254.0	3.47244752309	82128.9998446	5811.40078895	43.0	3.63910315934	66752.9997957	951.759819146	3003	891	137	135	114	128	122	514	5
DLR00017389	6	22	YLR174W	37	SD/MSG -ARG -HIS -LYS -URA +Canavanine +G418 +Thialysine	yku70_v3_R3_steve	09	11.0	4.19552199021	10288.9487136	356.516120427	254.0	4.3320426964	747176.000468	7609.84257691	43.0	5.30563647579	744238.495379	2169.175732	3145	891	137	135	144	153	137	1306	0
DLR00017389	6	23	YLR257W	37	SD/MSG -ARG -HIS -LYS -URA +Canavanine +G418 +Thialysine	yku70_v3_R3_steve	09	11.0	3.66612941225	5683.76225959	335.516378969	254.0	3.96783260006	397935.000307	6845.71794997	43.0	4.8137231781	391525.000219	1964.90555123	3279	893	137	135	134	143	129	1097	12
DLR00017389	6	24	YOR202W	37	SD/MSG -ARG -HIS -LYS -URA +Canavanine +G418 +Thialysine	yku70_v3_R3_steve	09	11.0	4.44109293447	12597.2594298	484.090952629	254.0	4.50215781563	1042127.00014	7202.78911848	43.0	5.49038815763	1042143.99919	9377.82277015	3414	886	137	135	143	149	130	621	17
DLR00017389	7	1	YOR202W	37	SD/MSG -ARG -HIS -LYS -URA +Canavanine +G418 +Thialysine	yku70_v3_R3_steve	09	11.0	3.69056871432	11795.8169125	417.189967124	254.0	3.82153543096	841566.999112	6669.72963145	43.0	4.61234978397	840916.997545	3390.00796966	280	1037	137	135	147	154	135	730	10
DLR00017389	7	2	YLR050C	37	SD/MSG -ARG -HIS -LYS -URA +Canavanine +G418 +Thialysine	yku70_v3_R3_steve	09	11.0	3.70231124136	9488.79157444	246.7944354	254.0	3.92074455112	669478.999906	6432.89730475	43.0	4.72854398386	665317.997891	1676.2808084	412	1033	137	135	149	156	137	753	0
DLR00017389	7	3	YLR019W	37	SD/MSG -ARG -HIS -LYS -URA +Canavanine +G418 +Thialysine	yku70_v3_R3_steve	09	11.0	3.67301660021	8325.00007738	339.062397265	254.0	3.85434597043	540261.0	7533.73231875	43.0	4.66903509178	540570.998584	2037.47955209	555	1031	137	135	148	155	139	1373	0
DLR00017389	7	4	YLR263W	37	SD/MSG -ARG -HIS -LYS -URA +Canavanine +G418 +Thialysine	yku70_v3_R3_steve	09	11.0	3.90105836088	9227.00016747	331.803236101	254.0	4.07862240114	626058.000122	7490.78806667	43.0	4.93759165094	622833.99998	1814.50646717	684	1036	137	135	153	160	141	1048	0
DLR00017389	7	5	YLR407W	37	SD/MSG -ARG -HIS -LYS -URA +Canavanine +G418 +Thialysine	yku70_v3_R3_steve	09	11.0	3.97900058676	9661.00032419	335.410756966	254.0	4.16237287373	644674.000264	6986.30062217	43.0	5.05615718757	644593.000045	1850.86884203	827	1032	137	135	151	159	141	1266	0
DLR00017389	7	6	YLR177W	37	SD/MSG -ARG -HIS -LYS -URA +Canavanine +G418 +Thialysine	yku70_v3_R3_steve	09	11.0	3.99223180749	8509.00032397	340.307603952	254.0	4.12844173758	546825.00042	7581.70640265	43.0	5.02173744625	544357.000498	2052.44946696	958	1032	137	135	148	157	139	1114	0
DLR00017389	7	7	YLR154C	37	SD/MSG -ARG -HIS -LYS -URA +Canavanine +G418 +Thialysine	yku70_v3_R3_steve	09	11.0	3.92952150713	8369.0002233	447.555059874	254.0	4.0399081707	531741.000145	8138.7712094	43.0	4.90189569083	534861.999987	2359.3591597	1102	1030	137	135	147	155	137	1559	0
DLR00017389	7	8	YLR241W	37	SD/MSG -ARG -HIS -LYS -URA +Canavanine +G418 +Thialysine	yku70_v3_R3_steve	09	11.0	7.23606211019	2764.8	223.547130401	254.0	3.77389542729	137379.99962	7831.09733023	43.0	4.2592993905	130697.999768	2341.5448786	1228	1030	137	135	121	134	124	822	0
DLR00017389	7	9	YLR131C	37	SD/MSG -ARG -HIS -LYS -URA +Canavanine +G418 +Thialysine	yku70_v3_R3_steve	09	11.0	3.69544351446	6013.70195748	239.52015231	254.0	4.05266949729	450109.000272	7394.32494771	43.0	4.93348023879	452797.999919	1998.83060182	1377	1036	137	135	158	165	146	2306	0
DLR00017389	7	10	YLR344W	37	SD/MSG -ARG -HIS -LYS -URA +Canavanine +G418 +Thialysine	yku70_v3_R3_steve	09	11.0	3.79960009043	4693.49419137	368.406565282	254.0	3.73808566621	261685.000017	7097.66328817	43.0	4.49776444173	262214.999873	2001.54500695	1507	1029	137	135	134	144	129	1461	8
DLR00017389	7	11	YLR406C	37	SD/MSG -ARG -HIS -LYS -URA +Canavanine +G418 +Thialysine	yku70_v3_R3_steve	09	11.0	3.97947818469	9318.00057625	299.802030476	254.0	4.17136521721	599111.000446	7844.15551726	43.0	5.08553168601	604694.000565	1604.70790167	1650	1033	137	135	147	155	136	1606	0
DLR00017389	7	12	YLR193C	37	SD/MSG -ARG -HIS -LYS -URA +Canavanine +G418 +Thialysine	yku70_v3_R3_steve	09	11.0	3.43866264663	6156.16683536	210.737021357	254.0	3.7146615435	359727.999991	6582.44747802	43.0	4.50461251614	360560.999116	1834.17163703	1780	1024	137	135	138	147	131	1386	0
DLR00017389	7	13	YLR183C	37	SD/MSG -ARG -HIS -LYS -URA +Canavanine +G418 +Thialysine	yku70_v3_R3_steve	09	11.0	3.99703711771	9443.00072598	231.639319247	254.0	4.1839111047	622950.000468	8421.34443656	43.0	5.09333518705	625611.000645	2004.51230028	1921	1032	137	135	147	155	136	1384	0
DLR00017389	7	14	YLR351C	37	SD/MSG -ARG -HIS -LYS -URA +Canavanine +G418 +Thialysine	yku70_v3_R3_steve	09	11.0	4.29823795249	9199.00022035	228.779585597	254.0	4.41308004546	660873.001318	6791.12168215	43.0	5.42082822057	661093.001011	1458.19453767	2054	1028	137	135	153	160	140	1281	0
DLR00017389	7	15	YLR130C	37	SD/MSG -ARG -HIS -LYS -URA +Canavanine +G418 +Thialysine	yku70_v3_R3_steve	09	11.0	4.45536244863	11316.0361179	264.590265973	254.0	4.49308111149	774061.001204	7391.79455968	43.0	5.52689776689	776967.00127	1637.58852905	2197	1030	137	135	149	156	137	1133	0
DLR00017389	7	16	YLR404W	37	SD/MSG -ARG -HIS -LYS -URA +Canavanine +G418 +Thialysine	yku70_v3_R3_steve	09	11.0	3.92531710202	5728.00041593	214.673251015	254.0	4.14409264108	352590.001035	6339.94225785	43.0	5.07164038603	353565.001808	1692.85100917	2328	1026	137	135	141	151	133	1674	0
DLR00017389	7	17	YLR366W	37	SD/MSG -ARG -HIS -LYS -URA +Canavanine +G418 +Thialysine	yku70_v3_R3_steve	09	11.0	4.26143134142	9213.00067533	286.678820037	254.0	4.39953752929	630192.001082	7432.01466437	43.0	5.40573802626	631724.001478	2031.33583093	2468	1032	137	135	147	156	138	1287	0
DLR00017389	7	18	YLL063C	37	SD/MSG -ARG -HIS -LYS -URA +Canavanine +G418 +Thialysine	yku70_v3_R3_steve	09	11.0	4.48609851808	9190.99995385	269.426109996	254.0	4.48885236421	629014.001252	6138.97491207	43.0	5.53938243329	626300.001129	1614.12190999	2598	1024	137	135	147	156	138	937	8
DLR00017389	7	19	YLR278C	37	SD/MSG -ARG -HIS -LYS -URA +Canavanine +G418 +Thialysine	yku70_v3_R3_steve	09	11.0	4.41756289903	10354.6173088	256.198358834	254.0	4.43612341047	698097.000975	6382.70964486	43.0	5.47084488379	698795.000827	1731.72560097	2740	1028	137	135	145	154	137	1132	0
DLR00017389	7	20	YLR059C	37	SD/MSG -ARG -HIS -LYS -URA +Canavanine +G418 +Thialysine	yku70_v3_R3_steve	09	11.0	4.61326703549	9897.32360484	265.414136415	254.0	4.70208851144	744172.001363	5228.24541791	43.0	5.796102305	742302.000848	1543.19865484	2873	1021	137	135	153	161	143	1106	0
DLR00017389	7	21	YLR231C	37	SD/MSG -ARG -HIS -LYS -URA +Canavanine +G418 +Thialysine	yku70_v3_R3_steve	09	11.0	4.61454848601	9948.34331519	377.714939067	254.0	4.62182161498	754415.001106	5913.00660612	43.0	5.69471826518	754550.000435	3055.19605814	3011	1029	137	135	150	159	141	1247	0
DLR00017389	7	22	YLR180W	37	SD/MSG -ARG -HIS -LYS -URA +Canavanine +G418 +Thialysine	yku70_v3_R3_steve	09	11.0	4.11984757279	7182.00058341	302.068023748	254.0	4.1776343358	444291.000722	6903.15690528	43.0	5.12855607824	443731.000916	2036.0633525	3145	1026	137	135	133	143	131	1116	0
DLR00017389	7	23	YLR102C	37	SD/MSG -ARG -HIS -LYS -URA +Canavanine +G418 +Thialysine	yku70_v3_R3_steve	09	11.0	4.41920166341	7790.7971365	591.024089523	254.0	4.27253122092	489354.99991	7555.95504398	43.0	5.26592441187	490529.999261	4713.75604687	3282	1026	137	135	127	137	124	785	0
DLR00017389	7	24	YOR202W	37	SD/MSG -ARG -HIS -LYS -URA +Canavanine +G418 +Thialysine	yku70_v3_R3_steve	09	11.0	4.35370410715	10234.1781964	471.848580382	254.0	4.44584182433	865742.000096	7564.11123581	43.0	5.42047271902	859780.999038	7748.47555302	3417	1024	137	135	143	149	129	591	0
DLR00017389	8	1	YOR202W	37	SD/MSG -ARG -HIS -LYS -URA +Canavanine +G418 +Thialysine	yku70_v3_R3_steve	09	11.0	2.98948451185	7453.99989512	142.00706323	254.0	3.30456085935	493610.999978	5917.60742152	43.0	4.05469903481	489643.999758	1409.9182185	277	1170	137	135	142	150	133	977	0
DLR00017389	8	2	YLR410W	37	SD/MSG -ARG -HIS -LYS -URA +Canavanine +G418 +Thialysine	yku70_v3_R3_steve	09	11.0	2.89828375538	2747.39789379	232.219653197	254.0	3.1093818899	133983.999974	6383.95823325	43.0	3.62688154988	127481.999025	1287.5630905	410	1172	137	135	120	133	124	1133	0
DLR00017389	8	3	YLR354C	37	SD/MSG -ARG -HIS -LYS -URA +Canavanine +G418 +Thialysine	yku70_v3_R3_steve	09	11.0	2.76924559866	4216.99998616	249.386054149	254.0	3.07329473297	248330.999987	7468.39686897	43.0	3.76552800296	238624.785817	1358.69914398	552	1169	137	135	137	147	133	1507	0
DLR00017389	8	4	YLR287C-A	37	SD/MSG -ARG -HIS -LYS -URA +Canavanine +G418 +Thialysine	yku70_v3_R3_steve	09	11.0	3.67194719265	6957.99988229	349.12559839	254.0	3.8377241129	442303.999997	6754.70262733	43.0	4.65156647916	443284.998779	2246.87129366	684	1171	137	135	147	155	139	1946	2
DLR00017389	8	5	YLR360W	37	SD/MSG -ARG -HIS -LYS -URA +Canavanine +G418 +Thialysine	yku70_v3_R3_steve	09	11.0	0.894942097785	1721.00000074	312.390521663	254.0	12.0	33663.7390039	1158.23039436	43.0	9.59740796451	7812.9	961.402924676	817	1162	137	135	111	127	122	159	0
DLR00017389	8	6	YLR207W	37	SD/MSG -ARG -HIS -LYS -URA +Canavanine +G418 +Thialysine	yku70_v3_R3_steve	09	11.0	3.84606835938	9034.0001687	384.262439553	254.0	4.03875691955	595562.000077	8180.01461566	43.0	4.89190311068	595497.999861	1945.86498442	955	1165	137	135	150	158	139	1327	0
DLR00017389	8	7	YLR048W	37	SD/MSG -ARG -HIS -LYS -URA +Canavanine +G418 +Thialysine	yku70_v3_R3_steve	09	11.0	9.0	1061.1	218.807947682	254.0	11.7984619455	36382.5378668	681.800987869	43.0	6.94936947333	11028.6	1107.27400413	1082	1167	137	135	110	126	121	167	7
DLR00017389	8	8	YLR220W	37	SD/MSG -ARG -HIS -LYS -URA +Canavanine +G418 +Thialysine	yku70_v3_R3_steve	09	11.0	4.00719021829	10158.0006191	229.555009726	254.0	4.21397296634	672569.000434	8838.44098464	43.0	5.12427942899	676670.000606	1738.86812901	1232	1169	137	135	149	157	138	1427	8
DLR00017389	8	9	YLR093C	37	SD/MSG -ARG -HIS -LYS -URA +Canavanine +G418 +Thialysine	yku70_v3_R3_steve	09	11.0	2.84975544977	1827.39653658	215.823702102	254.0	3.38050706755	118038.999794	6525.04578103	43.0	3.75771966942	101450.999767	1206.70522459	1368	1172	137	135	133	144	131	778	0
DLR00017389	8	10	YLL061W	37	SD/MSG -ARG -HIS -LYS -URA +Canavanine +G418 +Thialysine	yku70_v3_R3_steve	09	11.0	3.79343183888	7832.92567838	217.269960028	254.0	4.04956051382	499858.000363	7713.25541907	43.0	4.92496558281	502713.000298	2335.03352229	1507	1169	137	135	145	154	136	1522	0
DLR00017389	8	11	YLR287C	37	SD/MSG -ARG -HIS -LYS -URA +Canavanine +G418 +Thialysine	yku70_v3_R3_steve	09	11.0	3.53136754772	6408.1336352	200.984479631	254.0	3.87557070541	381767.000251	7125.3162424	43.0	4.70491149245	382956.000084	2663.22814174	1644	1171	137	135	141	150	133	1486	0
DLR00017389	8	12	YLR061W	37	SD/MSG -ARG -HIS -LYS -URA +Canavanine +G418 +Thialysine	yku70_v3_R3_steve	09	11.0	0.5	940.99993463	171.562866061	254.0	12.0	28563.5838423	633.101387787	43.0	0.5	4314.99995453	758.013204594	1775	1161	137	135	-1	-1	-1	0	0
DLR00017389	8	13	YLR235C	37	SD/MSG -ARG -HIS -LYS -URA +Canavanine +G418 +Thialysine	yku70_v3_R3_steve	09	11.0	2.84353898344	2268.00016273	189.301599753	254.0	3.39759493655	126974.999991	6299.58493573	43.0	3.86052854916	116458.999999	1323.12893894	1917	1169	137	135	129	140	127	1018	0
DLR00017389	8	14	YLR350W	37	SD/MSG -ARG -HIS -LYS -URA +Canavanine +G418 +Thialysine	yku70_v3_R3_steve	09	11.0	4.40903590857	11127.000277	290.006270806	254.0	4.59874976548	796503.001562	7931.26596315	43.0	5.65290150257	802962.00201	2020.2205813	2052	1169	137	135	154	160	140	1629	0
DLR00017389	8	15	YLR297W	37	SD/MSG -ARG -HIS -LYS -URA +Canavanine +G418 +Thialysine	yku70_v3_R3_steve	09	11.0	3.75421539609	6577.87713265	186.6514137	254.0	4.0436445128	417092.000603	7124.09573425	43.0	4.92206215738	417130.000874	2384.68626254	2186	1162	137	135	143	151	134	1486	0
DLR00017389	8	16	YLR349W	37	SD/MSG -ARG -HIS -LYS -URA +Canavanine +G418 +Thialysine	yku70_v3_R3_steve	09	11.0	4.2707753142	9934.00067297	241.584106018	254.0	4.42269982079	684652.001123	7618.36084314	43.0	5.43060439008	689310.000884	2078.44232258	2323	1170	137	135	148	156	138	1570	13
DLR00017389	8	17	YLR151C	37	SD/MSG -ARG -HIS -LYS -URA +Canavanine +G418 +Thialysine	yku70_v3_R3_steve	09	11.0	3.83575381915	5952.24271803	164.784015259	254.0	4.08336871604	383677.000875	6884.57110479	43.0	4.97849862911	379491.001413	2281.90893021	2462	1168	137	135	141	151	135	1204	0
DLR00017389	8	18	YLR080W	37	SD/MSG -ARG -HIS -LYS -URA +Canavanine +G418 +Thialysine	yku70_v3_R3_steve	09	11.0	4.30399223651	9368.00022367	298.005984369	254.0	4.37601632369	607095.001045	6394.41139501	43.0	5.39538661155	608833.001256	1440.50711939	2601	1168	137	135	142	152	136	1154	0
DLR00017389	8	19	YLR246W	37	SD/MSG -ARG -HIS -LYS -URA +Canavanine +G418 +Thialysine	yku70_v3_R3_steve	09	11.0	3.50907321673	4468.91997883	147.839578496	254.0	3.79812993394	264771.000411	5822.55716739	43.0	4.61674176776	262032.616824	1575.75679015	2735	1162	137	135	135	146	133	1377	0
DLR00017389	8	20	YLR112W	37	SD/MSG -ARG -HIS -LYS -URA +Canavanine +G418 +Thialysine	yku70_v3_R3_steve	09	11.0	4.18912772229	9065.0004876	241.24411579	254.0	4.29356993966	592110.000844	6924.69009416	43.0	5.27996640357	596766.00118	1674.93284758	2872	1163	137	135	142	152	137	1467	0
DLR00017389	8	21	YLR388W	37	SD/MSG -ARG -HIS -LYS -URA +Canavanine +G418 +Thialysine	yku70_v3_R3_steve	09	11.0	9.0	1154.7	177.26179431	254.0	6.73307989445	45230.4	3236.46215708	43.0	3.76995604859	28538.9994663	900.921133944	3007	1163	137	135	106	121	117	121	0
DLR00017389	8	22	YLR375W	37	SD/MSG -ARG -HIS -LYS -URA +Canavanine +G418 +Thialysine	yku70_v3_R3_steve	09	11.0	4.28282060385	9667.00045752	270.312595665	254.0	4.3882579891	636551.001067	7043.68449407	43.0	5.40106257533	640026.001319	1689.16074107	3140	1164	137	135	137	147	133	1056	0
DLR00017389	8	23	YLR237W	37	SD/MSG -ARG -HIS -LYS -URA +Canavanine +G418 +Thialysine	yku70_v3_R3_steve	09	11.0	3.77023255637	5115.41941553	465.275496621	254.0	3.93411707967	362227.000058	6982.65557016	43.0	4.75246763834	355177.999875	2350.06856795	3279	1167	137	135	132	141	127	1182	0
DLR00017389	8	24	YOR202W	37	SD/MSG -ARG -HIS -LYS -URA +Canavanine +G418 +Thialysine	yku70_v3_R3_steve	09	11.0	4.2893903532	11895.3336233	430.830953474	254.0	4.41781655118	993289.000033	7393.76900598	43.0	5.35678579988	992148.999529	9441.03410908	3415	1161	137	135	141	148	129	744	6
DLR00017389	9	1	YOR202W	37	SD/MSG -ARG -HIS -LYS -URA +Canavanine +G418 +Thialysine	yku70_v3_R3_steve	09	11.0	3.82052241682	11708.99984	336.223050478	254.0	3.97309880735	872321.999368	6219.63039642	43.0	4.7677352171	871231.997464	4625.84147408	286	1311	137	135	151	156	137	764	0
DLR00017389	9	2	YLR143W	37	SD/MSG -ARG -HIS -LYS -URA +Canavanine +G418 +Thialysine	yku70_v3_R3_steve	09	11.0	3.81580280047	9477.25633324	241.572364317	254.0	4.02676857113	677656.000016	6198.56211668	43.0	4.86373441212	677254.998721	1767.14610047	416	1304	137	135	152	158	139	1245	0
DLR00017389	9	3	YLR119W	37	SD/MSG -ARG -HIS -LYS -URA +Canavanine +G418 +Thialysine	yku70_v3_R3_steve	09	11.0	9.0	1312.2	394.300902874	254.0	12.0	30671.5198173	772.113080711	43.0	12.0	5670.9	1668.13191347	542	1296	137	135	-1	-1	-1	0	0
DLR00017389	9	4	YLR095C	37	SD/MSG -ARG -HIS -LYS -URA +Canavanine +G418 +Thialysine	yku70_v3_R3_steve	09	11.0	2.87088492434	3607.99996425	267.099129874	254.0	3.26643060273	228879.999881	7491.55719422	43.0	3.92803377105	221790.998701	1492.44756144	688	1303	137	135	143	153	138	1551	11
DLR00017389	9	5	YLR137W	37	SD/MSG -ARG -HIS -LYS -URA +Canavanine +G418 +Thialysine	yku70_v3_R3_steve	09	11.0	4.1180042712	10510.5843385	414.391824303	254.0	4.2146514122	742945.000178	7573.44893795	43.0	5.10603022227	742170.999927	3147.49922806	831	1310	137	135	155	162	142	1010	7
DLR00017389	9	6	YLR128W	37	SD/MSG -ARG -HIS -LYS -URA +Canavanine +G418 +Thialysine	yku70_v3_R3_steve	09	11.0	3.86262963573	8045.00012996	367.711718229	254.0	4.04622990153	544156.000162	8098.34701136	43.0	4.90451785576	540347.000011	1966.68877904	962	1299	137	135	150	158	140	1174	0
DLR00017389	9	7	YLR149C	37	SD/MSG -ARG -HIS -LYS -URA +Canavanine +G418 +Thialysine	yku70_v3_R3_steve	09	11.0	4.15882685861	10374.9640981	326.65230332	254.0	4.30793791027	716847.000574	8648.92690555	43.0	5.25368106229	717460.00069	1943.73234772	1104	1304	137	135	152	160	140	1081	9
DLR00017389	9	8	YLR028C	37	SD/MSG -ARG -HIS -LYS -URA +Canavanine +G418 +Thialysine	yku70_v3_R3_steve	09	11.0	3.92194543226	7489.0009454	316.175584314	254.0	4.03180569985	455487.000374	8028.60121129	43.0	4.9050610019	455942.000353	2140.23669904	1235	1301	137	135	143	152	135	1223	0
DLR00017389	9	9	YLR306W	37	SD/MSG -ARG -HIS -LYS -URA +Canavanine +G418 +Thialysine	yku70_v3_R3_steve	09	11.0	4.26951477563	9936.1089327	355.884563503	254.0	4.30543422619	688075.000521	8199.3794653	43.0	5.25997553971	685327.539679	2144.44728055	1377	1305	137	135	151	158	138	1117	0
DLR00017389	9	10	YLR356W	37	SD/MSG -ARG -HIS -LYS -URA +Canavanine +G418 +Thialysine	yku70_v3_R3_steve	09	11.0	4.42322752445	9616.43453185	322.347456903	254.0	4.4269292395	694735.722382	7312.88045528	43.0	5.44038941555	685286.001023	2580.07209443	1508	1304	137	135	153	160	139	908	0
DLR00017389	9	11	YLL062C	37	SD/MSG -ARG -HIS -LYS -URA +Canavanine +G418 +Thialysine	yku70_v3_R3_steve	09	11.0	4.30333374015	10250.7495021	346.626529664	254.0	4.40284496277	707264.000999	7962.45454029	43.0	5.39418250848	710252.00148	1811.6713641	1653	1301	137	135	151	158	139	1311	0
DLR00017389	9	12	YLR252W	37	SD/MSG -ARG -HIS -LYS -URA +Canavanine +G418 +Thialysine	yku70_v3_R3_steve	09	11.0	4.01281816838	8568.00062101	599.469488177	254.0	4.17482700399	551946.000576	9623.17624658	43.0	5.08664293825	553075.000824	4191.36450268	1783	1299	137	135	146	154	137	1351	0
DLR00017389	9	13	YLL048C	37	SD/MSG -ARG -HIS -LYS -URA +Canavanine +G418 +Thialysine	yku70_v3_R3_steve	09	11.0	4.11153136351	8891.554326	303.655861171	254.0	4.26842759891	602138.000781	7999.45258481	43.0	5.2073644442	601893.001286	1928.57059134	1923	1304	137	135	148	156	136	1193	0
DLR00017389	9	14	YLR280C	37	SD/MSG -ARG -HIS -LYS -URA +Canavanine +G418 +Thialysine	yku70_v3_R3_steve	09	11.0	4.12785865645	8815.00084772	373.787346713	254.0	4.26774678675	577566.000858	8510.560133	43.0	5.21964434447	577410.001385	2699.59007039	2054	1299	137	135	145	153	135	1032	8
DLR00017389	9	15	YLR370C	37	SD/MSG -ARG -HIS -LYS -URA +Canavanine +G418 +Thialysine	yku70_v3_R3_steve	09	11.0	1.01032183674	719.999997285	132.133382679	254.0	7.81069269107	36565.2	1592.57238704	43.0	2.73346553563	12617.9999425	563.127964636	2236	1300	137	135	120	133	124	180	0
DLR00017389	9	16	YLR343W	37	SD/MSG -ARG -HIS -LYS -URA +Canavanine +G418 +Thialysine	yku70_v3_R3_steve	09	11.0	6.72950017554	930.6	77.1709189522	254.0	6.10249350328	60498.0	4169.1438342	43.0	3.42109344683	46657.999334	946.874251773	2325	1305	137	135	120	133	124	531	0
DLR00017389	9	17	YLR042C	37	SD/MSG -ARG -HIS -LYS -URA +Canavanine +G418 +Thialysine	yku70_v3_R3_steve	09	11.0	3.85816383366	7266.95929161	134.595827302	254.0	4.06116819416	426070.000691	7270.07057098	43.0	4.95237563651	427973.001014	2584.65145879	2465	1302	137	135	138	148	133	1391	0
DLR00017389	9	18	YLR400W	37	SD/MSG -ARG -HIS -LYS -URA +Canavanine +G418 +Thialysine	yku70_v3_R3_steve	09	11.0	6.25874515176	8266.93435635	435.295047676	254.0	4.63043922249	629154.001269	7670.37212262	43.0	5.69013793764	625598.001289	4446.43553963	2598	1298	137	135	148	157	138	946	0
DLR00017389	9	19	YLR083C	37	SD/MSG -ARG -HIS -LYS -URA +Canavanine +G418 +Thialysine	yku70_v3_R3_steve	09	11.0	4.22556952706	8890.00049072	144.402356853	254.0	4.3624248432	586208.001242	6507.19897338	43.0	5.36217518687	589471.001735	1034.38686371	2747	1306	137	135	146	155	139	1610	0
DLR00017389	9	20	YLR337C	37	SD/MSG -ARG -HIS -LYS -URA +Canavanine +G418 +Thialysine	yku70_v3_R3_steve	09	11.0	0.5	838.99993463	174.86596318	254.0	12.0	28876.5141842	625.0032278	43.0	9.10011125769	5127.3	1361.87768097	2876	1297	137	135	-1	-1	-1	18	0
DLR00017389	9	21	YLR405W	37	SD/MSG -ARG -HIS -LYS -URA +Canavanine +G418 +Thialysine	yku70_v3_R3_steve	09	11.0	4.44030444858	9786.00003616	409.722611567	254.0	4.57560905076	737355.001306	7217.40710604	43.0	5.6269988276	736408.978672	2874.38065297	3020	1303	137	135	150	158	141	1135	0
DLR00017389	9	22	YLR096W	37	SD/MSG -ARG -HIS -LYS -URA +Canavanine +G418 +Thialysine	yku70_v3_R3_steve	09	11.0	4.56195577015	9174.9999754	314.959317203	254.0	4.68271333457	702613.001146	6128.66306159	43.0	5.7625985812	700538.000737	2377.149305	3146	1296	137	135	147	155	138	1001	3
DLR00017389	9	23	YLR273C	37	SD/MSG -ARG -HIS -LYS -URA +Canavanine +G418 +Thialysine	yku70_v3_R3_steve	09	11.0	4.30296547781	9206.00015623	400.048395547	254.0	4.4412787152	679902.000553	6857.89199995	43.0	5.45799619077	677783.99966	3937.77076781	3287	1300	137	135	137	145	129	681	5
DLR00017389	9	24	YOR202W	37	SD/MSG -ARG -HIS -LYS -URA +Canavanine +G418 +Thialysine	yku70_v3_R3_steve	09	11.0	4.56108094875	9759.45535407	454.601474056	254.0	4.5402948259	846493.999735	7934.69140323	43.0	5.57290333942	839524.998035	8502.71519696	3419	1296	137	135	142	148	129	492	0
DLR00017389	10	1	YOR202W	37	SD/MSG -ARG -HIS -LYS -URA +Canavanine +G418 +Thialysine	yku70_v3_R3_steve	09	11.0	3.11231399968	7833.99991125	182.137196871	254.0	3.38598362638	500141.9999	6079.48774039	43.0	4.13842228204	497342.99925	1251.20499386	281	1444	137	135	140	147	131	897	0
DLR00017389	10	2	YLR001C	37	SD/MSG -ARG -HIS -LYS -URA +Canavanine +G418 +Thialysine	yku70_v3_R3_steve	09	11.0	3.67572683208	9467.99990525	312.789814798	254.0	3.93097831789	637355.999919	6489.49734961	43.0	4.74478128578	638666.997921	2064.27962989	415	1442	137	135	147	154	136	1279	0
DLR00017389	10	3	YLL059C	37	SD/MSG -ARG -HIS -LYS -URA +Canavanine +G418 +Thialysine	yku70_v3_R3_steve	09	11.0	3.34305882244	6325.99998193	242.823423489	254.0	3.63713131262	416375.999801	6759.83981374	43.0	4.41075408876	410012.99781	1700.67254797	550	1440	137	135	145	153	137	1243	0
DLR00017389	10	4	YLR333C	37	SD/MSG -ARG -HIS -LYS -URA +Canavanine +G418 +Thialysine	yku70_v3_R3_steve	09	11.0	3.84823738227	8037.49293265	365.280312316	254.0	3.98104914055	532016.000052	7396.98609356	43.0	4.81789642074	529691.999569	1999.92497752	686	1444	137	135	149	156	139	1066	0
DLR00017389	10	5	YLR216C	37	SD/MSG -ARG -HIS -LYS -URA +Canavanine +G418 +Thialysine	yku70_v3_R3_steve	09	11.0	2.52735402768	2023.2	403.292066862	254.0	3.74130730451	80702.9990202	7362.94925709	43.0	3.442551514	64039.9999105	1794.89500644	823	1438	137	135	119	133	125	537	0
DLR00017389	10	6	YLR361C	37	SD/MSG -ARG -HIS -LYS -URA +Canavanine +G418 +Thialysine	yku70_v3_R3_steve	09	11.0	8.7416021743	1119.6	110.337259691	254.0	3.7731677641	80823.9990494	7404.37184865	43.0	3.54715591455	60889.9999627	1075.43087795	958	1443	137	135	127	140	130	707	0
DLR00017389	10	7	YLR209C	37	SD/MSG -ARG -HIS -LYS -URA +Canavanine +G418 +Thialysine	yku70_v3_R3_steve	09	11.0	3.45624103924	5500.0002183	193.440782442	254.0	3.73173489826	349490.000013	6989.10350797	43.0	4.51278826939	344070.999562	1670.77135917	1094	1438	137	135	144	153	136	1278	0
DLR00017389	10	8	YLR211C	37	SD/MSG -ARG -HIS -LYS -URA +Canavanine +G418 +Thialysine	yku70_v3_R3_steve	09	11.0	3.94788420839	9739.00034003	263.292617252	254.0	4.18196030729	648507.000321	7661.62367571	43.0	5.08025671064	652765.000161	1611.78387661	1229	1438	137	135	148	156	138	1341	10
DLR00017389	10	9	YLR014C	37	SD/MSG -ARG -HIS -LYS -URA +Canavanine +G418 +Thialysine	yku70_v3_R3_steve	09	11.0	0.51307303359	638.999991104	129.555933266	254.0	9.78122256776	30233.8523153	502.478902364	43.0	12.0	2518.2	500.735010377	1364	1431	137	135	111	126	120	13	0
DLR00017389	10	10	YLR054C	37	SD/MSG -ARG -HIS -LYS -URA +Canavanine +G418 +Thialysine	yku70_v3_R3_steve	09	11.0	3.96835872716	9638.00051365	359.527425388	254.0	4.13618057951	613725.000321	8693.90355928	43.0	5.02426646042	617190.000249	2548.94584767	1509	1444	137	135	146	154	135	1325	0
DLR00017389	10	11	YLL051C	37	SD/MSG -ARG -HIS -LYS -URA +Canavanine +G418 +Thialysine	yku70_v3_R3_steve	09	11.0	3.71949743438	5578.00025939	493.43227884	254.0	3.89148595944	353787.000299	9192.10179379	43.0	4.69837492875	348304.000145	4286.50506407	1642	1442	137	135	143	152	134	1069	0
DLR00017389	10	12	YLR085C	37	SD/MSG -ARG -HIS -LYS -URA +Canavanine +G418 +Thialysine	yku70_v3_R3_steve	09	11.0	7.38009219689	2447.1	472.993351634	254.0	8.01091727538	50073.3	2009.02060974	43.0	7.62016236754	30907.8	3004.31469549	1780	1436	137	135	111	125	117	196	0
DLR00017389	10	13	YLR079W	37	SD/MSG -ARG -HIS -LYS -URA +Canavanine +G418 +Thialysine	yku70_v3_R3_steve	09	11.0	6.45881509803	1438.2	288.360297281	254.0	7.11961788811	49967.1	2504.70787106	43.0	3.45303854712	28699.0183931	2096.08192213	1912	1431	137	135	131	142	130	311	0
DLR00017389	10	14	YLR312C	37	SD/MSG -ARG -HIS -LYS -URA +Canavanine +G418 +Thialysine	yku70_v3_R3_steve	09	11.0	4.0622447125	8670.00030894	679.822595972	254.0	4.16267192914	520255.000471	10996.9396171	43.0	5.08009718952	526953.000444	5991.26023217	2052	1437	137	135	142	150	133	1533	0
DLR00017389	10	15	YLR327C	37	SD/MSG -ARG -HIS -LYS -URA +Canavanine +G418 +Thialysine	yku70_v3_R3_steve	09	11.0	3.72802720863	5213.00036952	514.799986547	254.0	3.88951385545	325161.000325	8950.83933862	43.0	4.69602655646	318971.000239	4245.81500953	2185	1437	137	135	139	148	132	1119	0
DLR00017389	10	16	YLL047W	37	SD/MSG -ARG -HIS -LYS -URA +Canavanine +G418 +Thialysine	yku70_v3_R3_steve	09	11.0	4.15710980237	9173.00105438	364.304489598	254.0	4.30092404995	612317.000855	8944.52621671	43.0	5.25947114571	617544.001197	3568.9947312	2324	1438	137	135	146	155	137	1578	0
DLR00017389	10	17	YLR200W	37	SD/MSG -ARG -HIS -LYS -URA +Canavanine +G418 +Thialysine	yku70_v3_R3_steve	09	11.0	9.0	2024.1	225.314150392	254.0	3.99398896995	109344.000054	8807.93576848	43.0	4.27616786151	92416.000139	4495.97825501	2467	1432	137	135	129	142	130	1055	0
DLR00017389	10	18	YLL055W	37	SD/MSG -ARG -HIS -LYS -URA +Canavanine +G418 +Thialysine	yku70_v3_R3_steve	09	11.0	4.36946856953	9369.00032542	396.753658396	254.0	4.42550428633	617559.000995	8009.29867378	43.0	5.44692304964	620162.001088	3217.95582029	2599	1439	137	135	145	154	137	1304	0
DLR00017389	10	19	YLR035C	37	SD/MSG -ARG -HIS -LYS -URA +Canavanine +G418 +Thialysine	yku70_v3_R3_steve	09	11.0	4.02245012017	6499.00075099	325.351999332	254.0	4.20767991849	427122.000752	7362.42186906	43.0	5.14572066378	423792.001056	2794.90168393	2736	1441	137	135	144	153	138	1391	11
DLR00017389	10	20	YLR094C	37	SD/MSG -ARG -HIS -LYS -URA +Canavanine +G418 +Thialysine	yku70_v3_R3_steve	09	11.0	4.19633438661	8018.00037757	579.314968323	254.0	4.17946235393	506229.000579	9661.32731197	43.0	5.10368840138	506706.00061	5245.38131981	2872	1440	137	135	142	151	136	1136	0
DLR00017389	10	21	YLR217W	37	SD/MSG -ARG -HIS -LYS -URA +Canavanine +G418 +Thialysine	yku70_v3_R3_steve	09	11.0	6.82843123709	1419.3	172.258957813	254.0	3.66145186238	81229.999819	5703.92635386	43.0	3.81407554661	64963.9999012	1137.34753646	3009	1433	137	135	112	126	120	325	4
DLR00017389	10	22	YLR190W	37	SD/MSG -ARG -HIS -LYS -URA +Canavanine +G418 +Thialysine	yku70_v3_R3_steve	09	11.0	3.49598233286	2125.87978918	252.193011451	254.0	3.54662705204	114605.999922	5961.06075681	43.0	4.00170118224	100575.999981	1309.67885471	3138	1434	137	135	112	126	119	461	0
DLR00017389	10	23	YLR236C	37	SD/MSG -ARG -HIS -LYS -URA +Canavanine +G418 +Thialysine	yku70_v3_R3_steve	09	11.0	4.17057690889	8372.00043171	404.140467594	254.0	4.37560925735	616305.000791	7067.51700384	43.0	5.3593348311	612256.000544	2147.39404055	3277	1434	137	135	136	145	129	792	0
DLR00017389	10	24	YOR202W	37	SD/MSG -ARG -HIS -LYS -URA +Canavanine +G418 +Thialysine	yku70_v3_R3_steve	09	11.0	4.52070644621	12737.0463417	464.530216178	254.0	4.59420333808	1030012.00012	7510.19589885	43.0	5.63827669097	1029145.99869	9268.53957629	3414	1436	137	135	140	146	127	446	24
DLR00017389	11	1	YOR202W	37	SD/MSG -ARG -HIS -LYS -URA +Canavanine +G418 +Thialysine	yku70_v3_R3_steve	09	11.0	4.14223527698	12710.7480753	355.050507748	254.0	4.22359091635	944956.000006	6506.68108106	43.0	5.06859644022	944238.998903	6043.8749349	287	1584	137	135	151	157	137	657	27
DLR00017389	11	2	YLR412W	37	SD/MSG -ARG -HIS -LYS -URA +Canavanine +G418 +Thialysine	yku70_v3_R3_steve	09	11.0	3.59406274682	6694.00015404	294.465663241	254.0	3.7815466329	400746.000003	6389.35957773	43.0	4.57826422082	397931.999095	1630.98125654	423	1573	137	135	137	146	131	981	0
DLR00017389	11	3	YLR168C	37	SD/MSG -ARG -HIS -LYS -URA +Canavanine +G418 +Thialysine	yku70_v3_R3_steve	09	11.0	3.46256883539	5630.00008451	281.752562331	254.0	3.6229892156	299831.999987	6705.35257527	43.0	4.3860397311	298226.998866	1716.64322851	558	1583	137	135	132	143	130	1112	0
DLR00017389	11	4	YLR104W	37	SD/MSG -ARG -HIS -LYS -URA +Canavanine +G418 +Thialysine	yku70_v3_R3_steve	09	11.0	3.93815573277	8447.18345039	323.724455323	254.0	4.05081135551	553518.000165	8103.8275894	43.0	4.91757004494	550271.000002	1682.16726667	687	1579	137	135	148	155	138	931	0
DLR00017389	11	5	YLR092W	37	SD/MSG -ARG -HIS -LYS -URA +Canavanine +G418 +Thialysine	yku70_v3_R3_steve	09	11.0	3.98437784728	10022.0002354	427.293177609	254.0	4.12470742296	663849.00016	8925.87507727	43.0	4.99911412613	662665.0	2285.62915509	831	1583	137	135	150	158	140	1039	0
DLR00017389	11	6	YLR006C	37	SD/MSG -ARG -HIS -LYS -URA +Canavanine +G418 +Thialysine	yku70_v3_R3_steve	09	11.0	3.75798346988	7777.19900112	337.595742032	254.0	3.91121603449	509165.000015	7766.98335978	43.0	4.73399332151	506883.999287	1757.20227932	960	1578	137	135	147	156	138	1221	0
DLR00017389	11	7	YLR187W	37	SD/MSG -ARG -HIS -LYS -URA +Canavanine +G418 +Thialysine	yku70_v3_R3_steve	09	11.0	4.06538934047	9984.00528557	260.368859156	254.0	4.20404168448	699222.000259	7054.86669747	43.0	5.10410647351	700170.999923	2033.53604227	1104	1583	137	135	152	159	140	1188	8
DLR00017389	11	8	YLR135W	37	SD/MSG -ARG -HIS -LYS -URA +Canavanine +G418 +Thialysine	yku70_v3_R3_steve	09	11.0	4.01483944553	9054.80826156	222.824384145	254.0	4.16634771967	628863.000318	7100.95991396	43.0	5.06224299138	626551.00005	1295.65530879	1237	1574	137	135	151	158	138	975	0
DLR00017389	11	9	YLR233C	37	SD/MSG -ARG -HIS -LYS -URA +Canavanine +G418 +Thialysine	yku70_v3_R3_steve	09	11.0	0.677000121891	811.99998572	166.145525612	254.0	9.77298062177	31161.773482	724.269317273	43.0	8.08390709852	3756.6	504.787989462	1365	1565	137	135	121	134	125	65	0
DLR00017389	11	10	YLR111W	37	SD/MSG -ARG -HIS -LYS -URA +Canavanine +G418 +Thialysine	yku70_v3_R3_steve	09	11.0	3.27672124271	4387.83133784	250.377616227	254.0	3.46388236381	230170.999997	6326.71571826	43.0	4.16089933248	227603.998779	1238.40938252	1509	1573	137	135	128	139	126	1127	0
DLR00017389	11	11	YLR271W	37	SD/MSG -ARG -HIS -LYS -URA +Canavanine +G418 +Thialysine	yku70_v3_R3_steve	09	11.0	4.2557546947	9932.0003407	318.110469247	254.0	4.30035947613	674400.000723	8279.42791119	43.0	5.25271241692	675844.001018	2076.47257858	1649	1580	137	135	147	155	136	1097	0
[truncated: 21,637 more rows]
