# Supplementary material for: Quantitative Fitness Analysis Shows That NMD Proteins and Many Other Protein Complexes Suppress or Enhance Distinct Telomere Cap Defects
Source: PLoS Genet. 2011 Apr 7;7(4):e1001362. doi: 10.1371/journal.pgen.1001362 (PMC3072368; doi:10.1371/journal.pgen.1001362)
Supplement: Table S8 — Logistic data file. ROD output data is subjected to logistic modelling and exported in this format for further analysis. These are text files compressed in .zip format: http://research.ncl.ac.uk/colonyzer/AddinallQFA/Logistic.zip. See http://research.ncl.ac.uk/colonyzer/AddinallQFA for detailed description of column contents. (30.13 MB ZIP) [file pgen.1001362.s012.zip › Adam_cdc13-1_SDLV3_REP4_Logistic.txt]

Barcode	Row	Col	ORF	Treatments	Medium	Screen.Name	Plate.Number	Area.G.0.	Area.r	Area.K	Area.Error	Greyscale.G.0.	Greyscale.r	Greyscale.K	Greyscale.Error	Trimmed.G.0.	Trimmed.r	Trimmed.K	Trimmed.Error	X.Offset	Y.Offset	Xdim	Ydim	R	G	B	Edge.Length	Pixels.on.Edge
DLR00015690	1	1	YOR202W	20	SD/MSG -ARG -HIS -LEU -LYS +Canavanine +G418 +Hygromycin +Thialysine	Adam_cdc13-1_SDLV3_REP4	9	11	2.26664683847	7705.5	308.131597181	254	2.59613322355	449227.000197	11196.7603895	43	3.13477450912	434350.000064	6580.91629988	330	229	136	136	147	154	142	60	29
DLR00015690	1	2	YOR202W	20	SD/MSG -ARG -HIS -LEU -LYS +Canavanine +G418 +Hygromycin +Thialysine	Adam_cdc13-1_SDLV3_REP4	9	11	2.77725065254	9561.04892615	35.2952160898	254	2.92097515375	627772.000194	7174.23341055	43	3.5251324985	616660.000008	2276.08268014	456	218	136	136	153	159	146	51	0
DLR00015690	1	3	YOR202W	20	SD/MSG -ARG -HIS -LEU -LYS +Canavanine +G418 +Hygromycin +Thialysine	Adam_cdc13-1_SDLV3_REP4	9	11	2.88996766621	8813.56662451	77.2396227547	254	2.9308239236	583772.000136	6988.88872312	43	3.53680340916	572299.000067	2121.02266791	595	219	136	136	156	163	150	122	0
DLR00015690	1	4	YOR202W	20	SD/MSG -ARG -HIS -LEU -LYS +Canavanine +G418 +Hygromycin +Thialysine	Adam_cdc13-1_SDLV3_REP4	9	11	2.82345782436	9488.91795392	40.1763782186	254	2.93877017273	626159.000209	6616.01532786	43	3.55263425005	617150.000043	1985.5456522	727	221	136	136	159	166	152	227	0
DLR00015690	1	5	YOR202W	20	SD/MSG -ARG -HIS -LEU -LYS +Canavanine +G418 +Hygromycin +Thialysine	Adam_cdc13-1_SDLV3_REP4	9	11	2.53325205375	7377.92414205	25.0878796539	254	2.76799347801	455257.000319	6278.45217648	43	3.35324700379	444519.000216	2152.93803683	869	222	136	136	155	163	151	255	0
DLR00015690	1	6	YOR202W	20	SD/MSG -ARG -HIS -LEU -LYS +Canavanine +G418 +Hygromycin +Thialysine	Adam_cdc13-1_SDLV3_REP4	9	11	3.52969815332	9047.08110812	236.446884505	254	3.05846777873	663519.000074	6505.17251028	43	3.68962505422	655059.999889	6308.99838637	1000	217	136	136	160	168	153	213	0
DLR00015690	1	7	YOR202W	20	SD/MSG -ARG -HIS -LEU -LYS +Canavanine +G418 +Hygromycin +Thialysine	Adam_cdc13-1_SDLV3_REP4	9	11	2.6850647334	8033.59091954	37.7338248969	254	2.85816828436	512256.000332	6236.09901406	43	3.46310581325	502963.000194	1915.51803473	1141	221	136	136	157	165	151	306	0
DLR00015690	1	8	YOR202W	20	SD/MSG -ARG -HIS -LEU -LYS +Canavanine +G418 +Hygromycin +Thialysine	Adam_cdc13-1_SDLV3_REP4	9	11	2.82452732002	8553.00004054	36.9562551002	254	2.94643598056	572673.000051	5926.20679436	43	3.566510113	563952.000178	1641.5565958	1270	220	136	136	158	166	151	300	0
DLR00015690	1	9	YOR202W	20	SD/MSG -ARG -HIS -LEU -LYS +Canavanine +G418 +Hygromycin +Thialysine	Adam_cdc13-1_SDLV3_REP4	9	11	2.7412072408	8239.58879944	48.113689509	254	2.89607604311	556449.000175	5995.20143997	43	3.50645751789	545929.000114	1967.94204206	1413	217	136	136	158	166	151	281	0
DLR00015690	1	10	YOR202W	20	SD/MSG -ARG -HIS -LEU -LYS +Canavanine +G418 +Hygromycin +Thialysine	Adam_cdc13-1_SDLV3_REP4	9	11	2.9828989038	9046.42334763	52.7638826312	254	3.06217692888	648174.000229	5612.81611661	43	3.69774949427	639747.998983	2294.47141231	1545	216	136	136	160	168	151	321	0
DLR00015690	1	11	YOR202W	20	SD/MSG -ARG -HIS -LEU -LYS +Canavanine +G418 +Hygromycin +Thialysine	Adam_cdc13-1_SDLV3_REP4	9	11	2.71948259225	8504.29674192	27.7055875042	254	2.90371516933	574467.00018	6364.48240122	43	3.51408708136	566174.000091	2001.25927839	1688	218	136	136	156	164	149	387	0
DLR00015690	1	12	YOR202W	20	SD/MSG -ARG -HIS -LEU -LYS +Canavanine +G418 +Hygromycin +Thialysine	Adam_cdc13-1_SDLV3_REP4	9	11	2.82637200695	8551.0189485	83.0326771185	254	2.92136231183	588859.000129	6201.48602322	43	3.53641683842	581596.00014	2157.89564323	1810	203	136	136	157	165	150	418	0
DLR00015690	1	13	YOR202W	20	SD/MSG -ARG -HIS -LEU -LYS +Canavanine +G418 +Hygromycin +Thialysine	Adam_cdc13-1_SDLV3_REP4	9	11	2.62717214674	8100.02504955	44.525421211	254	2.83858938012	530497.000352	6661.11389922	43	3.43880089321	521232.000207	2207.63281609	1959	217	136	136	155	164	149	415	0
DLR00015690	1	14	YOR202W	20	SD/MSG -ARG -HIS -LEU -LYS +Canavanine +G418 +Hygromycin +Thialysine	Adam_cdc13-1_SDLV3_REP4	9	11	2.99624859617	8632.41453915	76.4111408357	254	3.0078270564	631469.000079	6228.06917392	43	3.63256866853	622618.999643	2092.74071631	2093	216	136	136	158	165	150	356	0
DLR00015690	1	15	YOR202W	20	SD/MSG -ARG -HIS -LEU -LYS +Canavanine +G418 +Hygromycin +Thialysine	Adam_cdc13-1_SDLV3_REP4	9	11	2.64466974829	7989.7245322	72.2886476679	254	2.80706894257	516651.00031	6955.45054293	43	3.40036317377	507576.000205	2338.44547488	2234	216	136	136	151	161	147	418	0
DLR00015690	1	16	YOR202W	20	SD/MSG -ARG -HIS -LEU -LYS +Canavanine +G418 +Hygromycin +Thialysine	Adam_cdc13-1_SDLV3_REP4	9	11	2.97580774529	8816.18539166	68.4789440326	254	3.01600410637	629123.000154	6194.99986161	43	3.64005399222	620130.999482	2083.29092586	2365	214	136	136	158	166	150	337	0
DLR00015690	1	17	YOR202W	20	SD/MSG -ARG -HIS -LEU -LYS +Canavanine +G418 +Hygromycin +Thialysine	Adam_cdc13-1_SDLV3_REP4	9	11	2.80261189235	9208.00000725	69.9885457573	254	2.90356934555	614807.000298	6936.3114672	43	3.51678026442	607504.000118	2243.07295785	2506	217	136	136	154	162	149	398	0
DLR00015690	1	18	YOR202W	20	SD/MSG -ARG -HIS -LEU -LYS +Canavanine +G418 +Hygromycin +Thialysine	Adam_cdc13-1_SDLV3_REP4	9	11	2.69372925138	8249.6554779	39.987534476	254	2.89293168444	554250.000089	6483.27008242	43	3.49963682957	546206.00014	2083.79227638	2635	219	136	136	154	163	149	457	0
DLR00015690	1	19	YOR202W	20	SD/MSG -ARG -HIS -LEU -LYS +Canavanine +G418 +Hygromycin +Thialysine	Adam_cdc13-1_SDLV3_REP4	9	11	2.82012620142	8477.00015652	61.596418733	254	2.93657322041	588191.000153	6668.5899505	43	3.55068430639	579622.000109	1806.95914631	2776	219	136	136	154	162	149	390	0
DLR00015690	1	20	YOR202W	20	SD/MSG -ARG -HIS -LEU -LYS +Canavanine +G418 +Hygromycin +Thialysine	Adam_cdc13-1_SDLV3_REP4	9	11	2.98225351683	8279.28657178	102.27534587	254	2.96520703327	609175.000118	6363.1469407	43	3.58307114655	599861.000109	2308.60049903	2907	219	136	136	155	162	149	402	0
DLR00015690	1	21	YOR202W	20	SD/MSG -ARG -HIS -LEU -LYS +Canavanine +G418 +Hygromycin +Thialysine	Adam_cdc13-1_SDLV3_REP4	9	11	2.96841270228	8763.55152728	65.8938548037	254	3.03026289267	651411.000017	6547.22067706	43	3.65513127881	641206.999851	2242.38924307	3050	221	136	136	153	160	147	314	0
DLR00015690	1	22	YOR202W	20	SD/MSG -ARG -HIS -LEU -LYS +Canavanine +G418 +Hygromycin +Thialysine	Adam_cdc13-1_SDLV3_REP4	9	11	2.38877304673	6876.10032613	86.3300133339	254	2.68037702247	443069.000323	7951.6663204	43	3.23808042064	430190.000251	3227.63095928	3184	218	136	136	144	152	140	243	0
DLR00015690	1	23	YOR202W	20	SD/MSG -ARG -HIS -LEU -LYS +Canavanine +G418 +Hygromycin +Thialysine	Adam_cdc13-1_SDLV3_REP4	9	11	2.77110810374	9078.98743266	30.8518544192	254	2.93785287349	666018.000236	7537.9834457	43	3.5407380901	654394.000068	2330.39138618	3322	218	136	136	146	153	140	165	0
DLR00015690	1	24	YOR202W	20	SD/MSG -ARG -HIS -LEU -LYS +Canavanine +G418 +Hygromycin +Thialysine	Adam_cdc13-1_SDLV3_REP4	9	11	2.86500794053	7327.37057761	203.801450879	254	2.80290672092	547657.000366	9174.17591423	43	3.37549324803	533562.0003	3784.44828306	3443	228	136	136	142	149	137	32	1
DLR00015690	2	1	YOR202W	20	SD/MSG -ARG -HIS -LEU -LYS +Canavanine +G418 +Hygromycin +Thialysine	Adam_cdc13-1_SDLV3_REP4	9	11	2.6071032149	9749.20228532	49.0351751753	254	2.83842661374	680562.000287	8070.70826038	43	3.43059170019	671890.000166	3618.40362715	325	355	136	136	149	156	143	238	0
DLR00015690	2	2	YLR218C	20	SD/MSG -ARG -HIS -LEU -LYS +Canavanine +G418 +Hygromycin +Thialysine	Adam_cdc13-1_SDLV3_REP4	9	11	2.24433223184	6563.7	61.7460977486	254	2.51040049739	357458.000243	9016.25376978	43	3.0501188302	350350.000157	4327.70128975	454	355	136	136	137	147	136	786	0
DLR00015690	2	3	YLR178C	20	SD/MSG -ARG -HIS -LEU -LYS +Canavanine +G418 +Hygromycin +Thialysine	Adam_cdc13-1_SDLV3_REP4	9	11	2.66569785008	8162.99630919	33.8116354694	254	2.89153947989	585519.000369	8112.520077	43	3.49766928876	576635.000294	2455.86457723	595	348	136	136	158	164	149	745	0
DLR00015690	2	4	YLR038C	20	SD/MSG -ARG -HIS -LEU -LYS +Canavanine +G418 +Hygromycin +Thialysine	Adam_cdc13-1_SDLV3_REP4	9	11	2.08274664558	5087.5	77.2562568743	254	2.36705139566	236888.000279	7328.38776125	43	2.85884516329	231821.000094	4036.05330408	728	349	136	136	133	145	137	897	0
DLR00015690	2	5	YLR228C	20	SD/MSG -ARG -HIS -LEU -LYS +Canavanine +G418 +Hygromycin +Thialysine	Adam_cdc13-1_SDLV3_REP4	9	11	2.79528103582	8016.00007009	49.5566413893	254	2.98381334343	598320.000044	6149.64000545	43	3.61057759789	590558.999913	1648.19251666	867	354	136	136	161	168	152	767	0
DLR00015690	2	6	YLR348C	20	SD/MSG -ARG -HIS -LEU -LYS +Canavanine +G418 +Hygromycin +Thialysine	Adam_cdc13-1_SDLV3_REP4	9	11	3.04983442209	10018.3917186	62.4083316618	254	3.14178460906	756957.000265	6710.14541443	43	3.79895619718	752962.999067	1805.70820663	996	353	136	136	162	169	152	842	0
DLR00015690	2	7	YLR395C	20	SD/MSG -ARG -HIS -LEU -LYS +Canavanine +G418 +Hygromycin +Thialysine	Adam_cdc13-1_SDLV3_REP4	9	11	2.32851239179	5907	30.2938363311	254	2.58347836283	322538.000379	6779.41792319	43	3.14779905913	316117.000282	3062.80468552	1138	352	136	136	142	154	142	1085	0
DLR00015690	2	8	YLR398C	20	SD/MSG -ARG -HIS -LEU -LYS +Canavanine +G418 +Hygromycin +Thialysine	Adam_cdc13-1_SDLV3_REP4	9	11	2.80431960411	9444.51521584	31.8111488295	254	2.99932195748	691721.000012	6808.48065431	43	3.63034512304	687234.000097	2306.80203834	1269	354	136	136	160	168	150	989	0
DLR00015690	2	9	YLR335W	20	SD/MSG -ARG -HIS -LEU -LYS +Canavanine +G418 +Hygromycin +Thialysine	Adam_cdc13-1_SDLV3_REP4	9	11	2.59979155208	7272.72878484	44.8088589224	254	2.86646188287	533433.00037	6671.03412071	43	3.47102171727	524824.000239	2021.86247029	1411	352	136	136	158	166	150	1056	0
DLR00015690	2	10	YLR319C	20	SD/MSG -ARG -HIS -LEU -LYS +Canavanine +G418 +Hygromycin +Thialysine	Adam_cdc13-1_SDLV3_REP4	9	11	2.850446618	9926.73641668	40.987353371	254	3.0225694861	733189.000186	7671.62615986	43	3.6556790304	728992.000206	2013.94912851	1545	357	136	136	157	165	148	981	0
DLR00015690	2	11	YLR401C	20	SD/MSG -ARG -HIS -LEU -LYS +Canavanine +G418 +Hygromycin +Thialysine	Adam_cdc13-1_SDLV3_REP4	9	11	2.82509209112	8656.84994618	34.8073844901	254	3.00679955313	665090.000033	7594.22964709	43	3.63268233332	658405.000147	1924.58017487	1687	358	136	136	157	166	148	799	0
DLR00015690	2	12	YLR283W	20	SD/MSG -ARG -HIS -LEU -LYS +Canavanine +G418 +Hygromycin +Thialysine	Adam_cdc13-1_SDLV3_REP4	9	11	2.96291126981	9286.74608612	75.3547173781	254	3.09032129874	728137.0001	7231.18314322	43	3.73477743079	724070.999549	1642.56029675	1819	360	136	136	158	166	148	1027	0
DLR00015690	2	13	YLR124W	20	SD/MSG -ARG -HIS -LEU -LYS +Canavanine +G418 +Hygromycin +Thialysine	Adam_cdc13-1_SDLV3_REP4	9	11	2.72110783927	7772.00014618	50.9593537767	254	2.93306032961	593747.000225	7562.76272128	43	3.55177893134	589632.000039	1861.73036633	1960	358	136	136	155	164	148	1183	0
DLR00015690	2	14	YLR300W	20	SD/MSG -ARG -HIS -LEU -LYS +Canavanine +G418 +Hygromycin +Thialysine	Adam_cdc13-1_SDLV3_REP4	9	11	2.88079063723	9855.00001828	70.5322945319	254	3.06298883365	794472.000009	7093.94251001	43	3.70137928853	791816.999904	2219.84283584	2089	360	136	136	158	166	149	1066	0
DLR00015690	2	15	YLR296W	20	SD/MSG -ARG -HIS -LEU -LYS +Canavanine +G418 +Hygromycin +Thialysine	Adam_cdc13-1_SDLV3_REP4	9	11	2.78457245073	8191.43479845	41.5964009893	254	2.99159082242	633875.00007	6672.66002478	43	3.62076311284	627231.000206	1634.14603743	2232	354	136	136	155	164	147	982	0
DLR00015690	2	16	YLR017W	20	SD/MSG -ARG -HIS -LEU -LYS +Canavanine +G418 +Hygromycin +Thialysine	Adam_cdc13-1_SDLV3_REP4	9	11	2.85641782094	9302.98379391	27.7218928307	254	3.03174333008	694226.000006	7276.38823606	43	3.66708587991	690207.000085	2038.32327154	2361	357	136	136	154	163	146	1104	0
DLR00015690	2	17	YLR013W	20	SD/MSG -ARG -HIS -LEU -LYS +Canavanine +G418 +Hygromycin +Thialysine	Adam_cdc13-1_SDLV3_REP4	9	11	2.80638886711	7782.55490019	42.6758704889	254	3.00354998761	600869.000018	6559.15451373	43	3.63826536254	594355.000003	1357.48894558	2507	354	136	136	156	164	148	1199	0
DLR00015690	2	18	YLR234W	20	SD/MSG -ARG -HIS -LEU -LYS +Canavanine +G418 +Hygromycin +Thialysine	Adam_cdc13-1_SDLV3_REP4	9	11	2.11574142816	4767.4	47.7277374865	254	2.43017649478	255115.000276	7035.6843812	43	2.95527765672	251562.000156	3407.12847224	2628	356	136	136	134	146	137	1491	0
DLR00015690	2	19	YLR365W	20	SD/MSG -ARG -HIS -LEU -LYS +Canavanine +G418 +Hygromycin +Thialysine	Adam_cdc13-1_SDLV3_REP4	9	11	2.71918434095	7645.43270188	28.8821571112	254	2.92755905671	558650.000233	6672.94222119	43	3.55040970315	552795.000044	1924.94754039	2776	349	136	136	151	160	146	1186	0
DLR00015690	2	20	YLR266C	20	SD/MSG -ARG -HIS -LEU -LYS +Canavanine +G418 +Hygromycin +Thialysine	Adam_cdc13-1_SDLV3_REP4	9	11	2.94000764491	8443.31404713	66.3209885121	254	3.0480544845	666639.000118	6435.23821695	43	3.69141698024	660064.999503	1927.74182417	2910	351	136	136	153	161	146	929	0
DLR00015690	2	21	YLR413W	20	SD/MSG -ARG -HIS -LEU -LYS +Canavanine +G418 +Hygromycin +Thialysine	Adam_cdc13-1_SDLV3_REP4	9	11	2.90876869419	8565.81873121	72.6141740225	254	3.06698239038	698668.000127	7003.52141626	43	3.71096169481	692941.999408	2089.81325091	3049	354	136	136	153	160	146	991	0
DLR00015690	2	22	YLR126C	20	SD/MSG -ARG -HIS -LEU -LYS +Canavanine +G418 +Hygromycin +Thialysine	Adam_cdc13-1_SDLV3_REP4	9	11	2.97255329869	9169.00010342	102.608384883	254	3.13769797571	796925.000146	7625.99531196	43	3.78330801694	791745.999266	2793.37054225	3183	359	136	136	154	160	145	1049	0
DLR00015690	2	23	YLR056W	20	SD/MSG -ARG -HIS -LEU -LYS +Canavanine +G418 +Hygromycin +Thialysine	Adam_cdc13-1_SDLV3_REP4	9	11	2.01308965208	2883.1	71.1292694506	254	2.42883344447	171833.000254	8386.88080317	43	2.83790028881	158518.00029	1990.60030113	3315	355	136	136	122	133	125	1265	0
DLR00015690	2	24	YOR202W	20	SD/MSG -ARG -HIS -LEU -LYS +Canavanine +G418 +Hygromycin +Thialysine	Adam_cdc13-1_SDLV3_REP4	9	11	2.6746347683	10019.0003158	171.96228598	254	2.94947106509	872453.000247	10702.4671815	43	3.54944533704	866408.000147	4088.59580079	3449	359	136	136	147	153	140	644	0
DLR00015690	3	1	YOR202W	20	SD/MSG -ARG -HIS -LEU -LYS +Canavanine +G418 +Hygromycin +Thialysine	Adam_cdc13-1_SDLV3_REP4	9	11	2.35116019343	7415.1	41.6177336958	254	2.69487907729	520217.000287	7925.82674788	43	3.26138637904	510862.000192	3875.64726515	319	495	136	136	153	160	146	715	0
DLR00015690	3	2	YLR265C	20	SD/MSG -ARG -HIS -LEU -LYS +Canavanine +G418 +Hygromycin +Thialysine	Adam_cdc13-1_SDLV3_REP4	9	11	2.90893159665	10159.0000246	76.2589020407	254	3.08720493611	808112.000004	7705.84890351	43	3.72423752887	804456.999818	2350.62089489	456	490	136	136	162	167	150	963	0
DLR00015690	3	3	YLL058W	20	SD/MSG -ARG -HIS -LEU -LYS +Canavanine +G418 +Hygromycin +Thialysine	Adam_cdc13-1_SDLV3_REP4	9	11	2.88578765048	10019.870083	53.6391507799	254	3.06757667583	791512.000066	7933.73584697	43	3.70220196688	786535.000112	1930.43211142	597	491	136	136	165	170	152	905	0
DLR00015690	3	4	YLR034C	20	SD/MSG -ARG -HIS -LEU -LYS +Canavanine +G418 +Hygromycin +Thialysine	Adam_cdc13-1_SDLV3_REP4	9	11	2.77589989019	10682.9805713	47.6656864764	254	2.98339028781	769707.000369	8256.40230352	43	3.61037203502	767589.000236	2698.74044308	729	492	136	136	161	168	152	972	6
DLR00015690	3	5	YLR329W	20	SD/MSG -ARG -HIS -LEU -LYS +Canavanine +G418 +Hygromycin +Thialysine	Adam_cdc13-1_SDLV3_REP4	9	11	2.79339715577	8205.00690145	36.2821777809	254	2.9944051006	601325.000095	6922.73314221	43	3.6258287297	594247.000314	1750.59278707	870	494	136	136	161	168	151	901	0
DLR00015690	3	6	YLR146C	20	SD/MSG -ARG -HIS -LEU -LYS +Canavanine +G418 +Hygromycin +Thialysine	Adam_cdc13-1_SDLV3_REP4	9	11	2.37845912801	7089.5	34.4118087403	254	2.6755438382	405490.000411	7473.23598197	43	3.25939960202	401163.000315	3652.63913261	999	498	136	136	147	157	144	1085	0
DLR00015690	3	7	YLR109W	20	SD/MSG -ARG -HIS -LEU -LYS +Canavanine +G418 +Hygromycin +Thialysine	Adam_cdc13-1_SDLV3_REP4	9	11	2.72759932512	8634.37369071	21.9404366195	254	2.96163510879	624223.000182	7311.80121103	43	3.59072274674	619549.00013	2210.67661373	1144	493	136	136	161	168	150	1196	0
DLR00015690	3	8	YLR381W	20	SD/MSG -ARG -HIS -LEU -LYS +Canavanine +G418 +Hygromycin +Thialysine	Adam_cdc13-1_SDLV3_REP4	9	11	2.97463282504	9839.00018291	61.5047606856	254	3.10127615806	739499.000059	6865.75732746	43	3.74943335127	737927.999778	1407.51300392	1273	493	136	136	161	168	150	1172	0
DLR00015690	3	9	YLR015W	20	SD/MSG -ARG -HIS -LEU -LYS +Canavanine +G418 +Hygromycin +Thialysine	Adam_cdc13-1_SDLV3_REP4	9	11	1.86975313431	2788.5	49.4854596993	254	2.33589671288	172594.000311	7321.1895605	43	2.74459375714	157597.00015	2737.61162616	1422	489	136	136	144	155	143	1191	0
DLR00015690	3	10	YLR402W	20	SD/MSG -ARG -HIS -LEU -LYS +Canavanine +G418 +Hygromycin +Thialysine	Adam_cdc13-1_SDLV3_REP4	9	11	2.23318932005	5583.6	38.7918309123	254	2.51058528909	295840.000313	7632.77554566	43	3.04082605534	292409.000165	3381.12795908	1549	493	136	136	138	150	138	1312	0
DLR00015690	3	11	YLR087C	20	SD/MSG -ARG -HIS -LEU -LYS +Canavanine +G418 +Hygromycin +Thialysine	Adam_cdc13-1_SDLV3_REP4	9	11	0.738269714114	530.8670224	77.479886438	254	9.91528991753	34301.7	4333.3509606	43	0.993059722648	8859.86661737	1260.59172072	1673	483	136	136	-1	-1	-1	6	0
DLR00015690	3	12	YLR091W	20	SD/MSG -ARG -HIS -LEU -LYS +Canavanine +G418 +Hygromycin +Thialysine	Adam_cdc13-1_SDLV3_REP4	9	11	2.9038797664	10400.3233854	52.9614096812	254	3.07779892643	808875.000059	8202.30762597	43	3.71581861275	806027.000155	1860.27095539	1821	494	136	136	160	167	148	972	0
DLR00015690	3	13	YLR239C	20	SD/MSG -ARG -HIS -LEU -LYS +Canavanine +G418 +Hygromycin +Thialysine	Adam_cdc13-1_SDLV3_REP4	9	11	1.55090319556	2167	101.281555976	254	2.0539682177	100537.000365	8245.91747299	43	2.29641012708	86286.0000415	3852.24440707	1965	486	136	136	119	134	127	372	0
DLR00015690	3	14	YLR318W	20	SD/MSG -ARG -HIS -LEU -LYS +Canavanine +G418 +Hygromycin +Thialysine	Adam_cdc13-1_SDLV3_REP4	9	11	1.02401872936	362.7	36.5509522983	254	9.97165950532	35962.2	3713.32686688	43	1.64991402668	12792.6	1365.48601089	2080	489	136	136	102	119	118	8	0
DLR00015690	3	15	YLR307W	20	SD/MSG -ARG -HIS -LEU -LYS +Canavanine +G418 +Hygromycin +Thialysine	Adam_cdc13-1_SDLV3_REP4	9	11	2.4849330136	7479.47799535	22.2067491349	254	2.79537334848	531354.000399	7361.26639262	43	3.3944249011	526228.000307	3079.46745781	2228	489	136	136	154	162	146	1343	0
DLR00015690	3	16	YLR073C	20	SD/MSG -ARG -HIS -LEU -LYS +Canavanine +G418 +Hygromycin +Thialysine	Adam_cdc13-1_SDLV3_REP4	9	11	2.90950381687	8447.00020164	50.6535735645	254	3.09241625404	683790.000187	6420.92765831	43	3.73912042496	677807.999368	1447.16626602	2365	491	136	136	159	166	148	1061	0
DLR00015690	3	17	YLR213C	20	SD/MSG -ARG -HIS -LEU -LYS +Canavanine +G418 +Hygromycin +Thialysine	Adam_cdc13-1_SDLV3_REP4	9	11	2.76009345079	7331.31792546	30.0145832579	254	2.96950866544	555554.000014	6327.06216081	43	3.59907034377	549874.000114	1611.20195425	2504	495	136	136	154	162	146	1228	0
DLR00015690	3	18	YLR326W	20	SD/MSG -ARG -HIS -LEU -LYS +Canavanine +G418 +Hygromycin +Thialysine	Adam_cdc13-1_SDLV3_REP4	9	11	2.95092161536	8527.00036271	49.8830428852	254	3.10665359762	675364.000113	6570.6524884	43	3.75865645149	669862.999637	1142.43854129	2636	489	136	136	156	164	147	1025	0
DLR00015690	3	19	YLR279W	20	SD/MSG -ARG -HIS -LEU -LYS +Canavanine +G418 +Hygromycin +Thialysine	Adam_cdc13-1_SDLV3_REP4	9	11	2.88129251556	8176.91088382	47.4412459944	254	3.05638096287	624368.000003	6349.55380694	43	3.70163342025	619289.999983	1261.32183353	2779	493	136	136	153	161	146	1119	0
DLR00015690	3	20	YLR267W	20	SD/MSG -ARG -HIS -LEU -LYS +Canavanine +G418 +Hygromycin +Thialysine	Adam_cdc13-1_SDLV3_REP4	9	11	2.94860343477	8503.00039875	55.6594398524	254	3.09283328344	659067.000149	6750.93215937	43	3.74831537254	654707.999512	1276.43859787	2907	491	136	136	153	160	145	1096	0
DLR00015690	3	21	YLR171W	20	SD/MSG -ARG -HIS -LEU -LYS +Canavanine +G418 +Hygromycin +Thialysine	Adam_cdc13-1_SDLV3_REP4	9	11	3.06589076113	9186.49692638	76.9910966398	254	3.16257150399	768280.000193	6586.76393375	43	3.82259436949	764649.998764	2788.7228931	3049	496	136	136	154	161	146	1149	0
DLR00015690	3	22	YLR285W	20	SD/MSG -ARG -HIS -LEU -LYS +Canavanine +G418 +Hygromycin +Thialysine	Adam_cdc13-1_SDLV3_REP4	9	11	2.94564337249	8432.00021301	101.110437148	254	3.12134070198	712914.000051	7379.8741961	43	3.76862213796	706546.999549	2040.99332341	3182	497	136	136	151	158	144	1094	0
DLR00015690	3	23	YLR062C	20	SD/MSG -ARG -HIS -LEU -LYS +Canavanine +G418 +Hygromycin +Thialysine	Adam_cdc13-1_SDLV3_REP4	9	11	2.46218266264	9038.7	79.281786142	254	2.79673793414	708217.000253	11424.7708853	43	3.38286259862	703418.000282	5580.16310889	3321	493	136	136	145	152	138	1322	0
DLR00015690	3	24	YOR202W	20	SD/MSG -ARG -HIS -LEU -LYS +Canavanine +G418 +Hygromycin +Thialysine	Adam_cdc13-1_SDLV3_REP4	9	11	2.65584667597	9067.88004109	100.472805491	254	2.95930858223	838259.000254	9440.62034526	43	3.55870806003	829088.000114	3620.25293701	3451	493	136	136	150	155	140	938	0
DLR00015690	4	1	YOR202W	20	SD/MSG -ARG -HIS -LEU -LYS +Canavanine +G418 +Hygromycin +Thialysine	Adam_cdc13-1_SDLV3_REP4	9	11	2.5204806698	9560.36167547	32.151054716	254	2.78853711323	691031.000269	9317.71422865	43	3.37786370458	685549.000183	4580.35554653	326	631	136	136	155	161	147	740	0
DLR00015690	4	2	YLR037C	20	SD/MSG -ARG -HIS -LEU -LYS +Canavanine +G418 +Hygromycin +Thialysine	Adam_cdc13-1_SDLV3_REP4	9	11	2.71556462132	9161.90900868	65.6271124491	254	2.93931471904	700908.000292	8282.00478376	43	3.55391989206	697166.00016	2542.72469551	456	624	136	136	161	166	150	1058	0
DLR00015690	4	3	YLR338W	20	SD/MSG -ARG -HIS -LEU -LYS +Canavanine +G418 +Hygromycin +Thialysine	Adam_cdc13-1_SDLV3_REP4	9	11	0	11	29.9470874874	254	12	32504.1929155	3757.14734872	43	0.629111133383	2147.77823725	308.445220922	586	618	136	136	-1	-1	-1	11	0
DLR00015690	4	4	YLR320W	20	SD/MSG -ARG -HIS -LEU -LYS +Canavanine +G418 +Hygromycin +Thialysine	Adam_cdc13-1_SDLV3_REP4	9	11	1.81780449943	1256.2	27.8137436483	254	2.50197395082	82622.0002347	5786.16386853	43	2.57080614677	58518.0003253	1232.49700122	668	638	136	136	134	145	137	375	0
DLR00015690	4	5	YLR118C	20	SD/MSG -ARG -HIS -LEU -LYS +Canavanine +G418 +Hygromycin +Thialysine	Adam_cdc13-1_SDLV3_REP4	9	11	2.6277227017	7766.27039135	24.2391019335	254	2.86542306672	543667.000391	7046.61377368	43	3.47741813538	535404.000278	2540.63017002	867	629	136	136	159	167	151	835	0
DLR00015690	4	6	YLR122C	20	SD/MSG -ARG -HIS -LEU -LYS +Canavanine +G418 +Hygromycin +Thialysine	Adam_cdc13-1_SDLV3_REP4	9	11	2.89107015407	9409.04764093	36.5551494585	254	3.05603442687	711181.00009	6785.84054084	43	3.69965056467	706258.999851	1704.32972266	1001	626	136	136	163	169	152	1029	0
DLR00015690	4	7	YLR332W	20	SD/MSG -ARG -HIS -LEU -LYS +Canavanine +G418 +Hygromycin +Thialysine	Adam_cdc13-1_SDLV3_REP4	9	11	2.17708676003	4756.4	42.6269648379	254	2.55105295417	301693.000344	6687.94858058	43	3.09110373952	292519.000227	3107.73727555	1144	628	136	136	152	161	147	1448	0
DLR00015690	4	8	YLR205C	20	SD/MSG -ARG -HIS -LEU -LYS +Canavanine +G418 +Hygromycin +Thialysine	Adam_cdc13-1_SDLV3_REP4	9	11	2.75335472185	8935.31954948	39.8840772924	254	2.96813873051	625461.000365	7422.79720759	43	3.59848046097	621280.000167	2437.70417837	1274	623	136	136	157	164	148	1146	0
DLR00015690	4	9	YLR390W-A	20	SD/MSG -ARG -HIS -LEU -LYS +Canavanine +G418 +Hygromycin +Thialysine	Adam_cdc13-1_SDLV3_REP4	9	11	2.13614832604	4755.3	52.8444007831	254	2.52013631663	291793.000327	7607.97842134	43	3.03894387728	281837.000147	3553.95279637	1416	626	136	136	147	157	143	1076	0
DLR00015690	4	10	YLR090W	20	SD/MSG -ARG -HIS -LEU -LYS +Canavanine +G418 +Hygromycin +Thialysine	Adam_cdc13-1_SDLV3_REP4	9	11	2.99574094703	9684.5874363	79.549383037	254	3.11977000944	749016.000055	7247.67953	43	3.76786208942	746115.999671	1524.54692466	1543	629	136	136	160	167	149	1141	0
DLR00015690	4	11	YLR315W	20	SD/MSG -ARG -HIS -LEU -LYS +Canavanine +G418 +Hygromycin +Thialysine	Adam_cdc13-1_SDLV3_REP4	9	11	2.85667194407	8778.4999801	44.2641809423	254	3.05014673374	685661.000001	7684.30451591	43	3.6865065445	680137.999897	1565.93873794	1687	627	136	136	159	166	148	968	0
DLR00015690	4	12	YLR063W	20	SD/MSG -ARG -HIS -LEU -LYS +Canavanine +G418 +Hygromycin +Thialysine	Adam_cdc13-1_SDLV3_REP4	9	11	2.92372154653	9536.00005302	62.2496739035	254	3.07070050969	757501.000012	7909.66996081	43	3.7102253885	755828.999848	1804.99933232	1824	627	136	136	160	167	148	1286	0
DLR00015690	4	13	YLR261C	20	SD/MSG -ARG -HIS -LEU -LYS +Canavanine +G418 +Hygromycin +Thialysine	Adam_cdc13-1_SDLV3_REP4	9	11	2.57779025246	7824.42691689	19.3707395457	254	2.85968851423	566879.00035	7874.47953505	43	3.46429065067	561069.000233	2769.53766463	1961	627	136	136	156	163	145	1117	0
DLR00015690	4	14	YLR362W	20	SD/MSG -ARG -HIS -LEU -LYS +Canavanine +G418 +Hygromycin +Thialysine	Adam_cdc13-1_SDLV3_REP4	9	11	0	11	7.16591083487	254	12	28546.7617073	3141.61532187	43	0	43	84.9886163809	2079	596	136	136	-1	-1	-1	6	0
DLR00015690	4	15	YLR346C	20	SD/MSG -ARG -HIS -LEU -LYS +Canavanine +G418 +Hygromycin +Thialysine	Adam_cdc13-1_SDLV3_REP4	9	11	2.16939994199	4638.7	29.2869311565	254	2.55989862517	313158.000319	6890.59622493	43	3.09437806338	302708.000219	2969.80393986	2233	621	136	136	150	159	145	1143	6
DLR00015690	4	16	YLR084C	20	SD/MSG -ARG -HIS -LEU -LYS +Canavanine +G418 +Hygromycin +Thialysine	Adam_cdc13-1_SDLV3_REP4	9	11	2.98559673958	9094.31200615	51.3887247969	254	3.12767248791	739387.000218	6732.34470233	43	3.77838470413	735030.999292	1490.49034158	2359	627	136	136	159	166	148	1152	0
DLR00015690	4	17	YLR021W	20	SD/MSG -ARG -HIS -LEU -LYS +Canavanine +G418 +Hygromycin +Thialysine	Adam_cdc13-1_SDLV3_REP4	9	11	2.8671955628	8023.90129154	19.4885899125	254	3.08266872681	640864.000262	6656.13019586	43	3.72931170672	633481.999302	2318.46200251	2503	625	136	136	158	165	148	1051	0
DLR00015690	4	18	YLR250W	20	SD/MSG -ARG -HIS -LEU -LYS +Canavanine +G418 +Hygromycin +Thialysine	Adam_cdc13-1_SDLV3_REP4	9	11	3.06345134417	8353.44519987	49.2675462786	254	3.1608871102	675379.000223	6566.24680746	43	3.8238786249	670150.999124	1280.58433457	2634	630	136	136	157	164	147	1121	0
DLR00015690	4	19	YLR376C	20	SD/MSG -ARG -HIS -LEU -LYS +Canavanine +G418 +Hygromycin +Thialysine	Adam_cdc13-1_SDLV3_REP4	9	11	2.77593963244	7899.99754041	49.3166015058	254	2.97440031078	592695.000113	6718.34516385	43	3.60634409137	587317.000292	1606.64993138	2775	624	136	136	152	160	145	1156	0
DLR00015690	4	20	YLR392C	20	SD/MSG -ARG -HIS -LEU -LYS +Canavanine +G418 +Hygromycin +Thialysine	Adam_cdc13-1_SDLV3_REP4	9	11	3.07118449671	9062.41412908	74.149332522	254	3.16252232528	745861.000226	6670.5366246	43	3.82515034951	744284.999044	1804.27009889	2904	630	136	136	157	164	148	1375	0
DLR00015690	4	21	YLR289W	20	SD/MSG -ARG -HIS -LEU -LYS +Canavanine +G418 +Hygromycin +Thialysine	Adam_cdc13-1_SDLV3_REP4	9	11	2.83414059201	7568.79071131	42.956001475	254	3.0131670293	584744.000108	7058.03171239	43	3.64875481859	580097.0003	1667.35400025	3048	624	136	136	150	158	145	1222	0
DLR00015690	4	22	YLL049W	20	SD/MSG -ARG -HIS -LEU -LYS +Canavanine +G418 +Hygromycin +Thialysine	Adam_cdc13-1_SDLV3_REP4	9	11	2.69206555713	7562.41223539	84.2821411221	254	2.9159280341	595714.000353	8161.6693108	43	3.53379607657	592798.000272	2278.96120895	3180	624	136	136	147	155	142	1504	0
DLR00015690	4	23	YLR024C	20	SD/MSG -ARG -HIS -LEU -LYS +Canavanine +G418 +Hygromycin +Thialysine	Adam_cdc13-1_SDLV3_REP4	9	11	0.725056185371	869.883916259	132.63218104	254	12	42523.2	5099.17395754	43	1.02118936491	19197.8700867	2199.95526453	3304	615	136	136	-1	-1	-1	8	0
DLR00015690	4	24	YOR202W	20	SD/MSG -ARG -HIS -LEU -LYS +Canavanine +G418 +Hygromycin +Thialysine	Adam_cdc13-1_SDLV3_REP4	9	11	2.95759341483	10064.047514	164.96242376	254	3.13597506047	1062060	8820.99647873	43	3.76011936088	1055569.99989	5175.59071925	3451	629	136	136	154	159	143	891	0
DLR00015690	5	1	YOR202W	20	SD/MSG -ARG -HIS -LEU -LYS +Canavanine +G418 +Hygromycin +Thialysine	Adam_cdc13-1_SDLV3_REP4	9	11	2.45263155047	8314.61973086	35.8946643912	254	2.75043135691	603390.000274	8362.40665206	43	3.33069400126	595934.000178	4085.11413675	321	767	136	136	155	162	148	812	0
DLR00015690	5	2	YLR394W	20	SD/MSG -ARG -HIS -LEU -LYS +Canavanine +G418 +Hygromycin +Thialysine	Adam_cdc13-1_SDLV3_REP4	9	11	2.30535371504	7175.3	30.3447075456	254	2.61619554598	448564.000256	9058.45590859	43	3.18193012144	443028.000168	4272.76657519	459	764	136	136	149	157	145	1069	0
DLR00015690	5	3	YLR150W	20	SD/MSG -ARG -HIS -LEU -LYS +Canavanine +G418 +Hygromycin +Thialysine	Adam_cdc13-1_SDLV3_REP4	9	11	2.51717088285	7045.57639679	26.7055319775	254	2.82820265269	523304.000378	7404.33610844	43	3.39115851369	540409.578989	226.659675754	602	763	136	136	163	169	154	1296	0
DLR00015690	5	4	YLR393W	20	SD/MSG -ARG -HIS -LEU -LYS +Canavanine +G418 +Hygromycin +Thialysine	Adam_cdc13-1_SDLV3_REP4	9	11	1.8442216786	2965.6	65.5167398955	254	2.22252677959	141364.000355	6587.4291984	43	2.61678866787	131748.00035	2844.32159312	721	762	136	136	131	144	137	1014	0
DLR00015690	5	5	YLR164W	20	SD/MSG -ARG -HIS -LEU -LYS +Canavanine +G418 +Hygromycin +Thialysine	Adam_cdc13-1_SDLV3_REP4	9	11	2.73097297178	8703.15265557	33.8407950733	254	2.95516446251	620997.000232	7197.54944275	43	3.5835803953	617065.000019	2123.12539138	870	766	136	136	160	167	152	1140	0
DLR00015690	5	6	YLR219W	20	SD/MSG -ARG -HIS -LEU -LYS +Canavanine +G418 +Hygromycin +Thialysine	Adam_cdc13-1_SDLV3_REP4	9	11	3.05697905955	9338.68407944	73.8874919473	254	3.14372101239	730019.000234	6194.37775046	43	3.79926347814	725288.999145	1538.23546688	1001	764	136	136	163	170	152	981	0
DLR00015690	5	7	YLR184W	20	SD/MSG -ARG -HIS -LEU -LYS +Canavanine +G418 +Hygromycin +Thialysine	Adam_cdc13-1_SDLV3_REP4	9	11	1.16982682755	1264.5	149.7306714	254	2.64593628269	88653.9971477	9304.32918083	43	1.65908339714	67242.9268923	7333.36416235	1129	754	136	136	-1	-1	-1	12	0
DLR00015690	5	8	YLR165C	20	SD/MSG -ARG -HIS -LEU -LYS +Canavanine +G418 +Hygromycin +Thialysine	Adam_cdc13-1_SDLV3_REP4	9	11	3.02859917697	10210.4349311	60.5707949622	254	3.15277024608	801256.000245	6530.07504398	43	3.80603095734	798491.999061	1936.36291452	1274	765	136	136	163	169	151	969	0
DLR00015690	5	9	YLR262C	20	SD/MSG -ARG -HIS -LEU -LYS +Canavanine +G418 +Hygromycin +Thialysine	Adam_cdc13-1_SDLV3_REP4	9	11	2.50387708917	6658.17654185	25.753090513	254	2.81371912129	436648.000331	6737.1689501	43	3.40355622132	429647.000149	2358.45247077	1416	764	136	136	152	160	145	1232	0
DLR00015690	5	10	YLR309C	20	SD/MSG -ARG -HIS -LEU -LYS +Canavanine +G418 +Hygromycin +Thialysine	Adam_cdc13-1_SDLV3_REP4	9	11	2.99123821808	9917.35395048	39.7650682082	254	3.13343061326	736188.000173	7992.51274646	43	3.78401274615	733432.999629	1715.38474467	1545	766	136	136	157	164	146	978	0
DLR00015690	5	11	YLL056C	20	SD/MSG -ARG -HIS -LEU -LYS +Canavanine +G418 +Hygromycin +Thialysine	Adam_cdc13-1_SDLV3_REP4	9	11	2.7577578896	8106.82445536	26.7642971815	254	2.97737629673	588798.000034	7978.30807356	43	3.60127569814	585225.000213	2030.60761574	1688	760	136	136	155	163	146	1163	0
DLR00015690	5	12	YLR251W	20	SD/MSG -ARG -HIS -LEU -LYS +Canavanine +G418 +Hygromycin +Thialysine	Adam_cdc13-1_SDLV3_REP4	9	11	3.06870952011	10383.8165368	53.2963268909	254	3.179269741	853386.000238	8003.85619827	43	3.83275698292	850758.998998	2187.62007422	1823	762	136	136	162	169	150	1029	0
DLR00015690	5	13	YLR342W	20	SD/MSG -ARG -HIS -LEU -LYS +Canavanine +G418 +Hygromycin +Thialysine	Adam_cdc13-1_SDLV3_REP4	9	11	1.38451572526	847	30.097249801	254	2.32146964057	71438.0003307	6962.33846184	43	2.2293239859	48081.0002241	1530.28304476	1951	752	136	136	139	151	140	446	0
DLR00015690	5	14	YLR003C	20	SD/MSG -ARG -HIS -LEU -LYS +Canavanine +G418 +Hygromycin +Thialysine	Adam_cdc13-1_SDLV3_REP4	9	11	2.8925185301	10300.174304	30.1106059098	254	3.08920455425	857198.000048	8123.95817576	43	3.7241947282	853386.000189	2298.84372273	2092	764	136	136	164	170	151	977	0
DLR00015690	5	15	YLR224W	20	SD/MSG -ARG -HIS -LEU -LYS +Canavanine +G418 +Hygromycin +Thialysine	Adam_cdc13-1_SDLV3_REP4	9	11	2.82433122827	9190.10361694	32.4255675894	254	3.04017002743	739702.000084	7444.15437061	43	3.6737533412	734973.000269	2009.28761965	2231	768	136	136	160	166	148	1075	0
DLR00015690	5	16	YLR133W	20	SD/MSG -ARG -HIS -LEU -LYS +Canavanine +G418 +Hygromycin +Thialysine	Adam_cdc13-1_SDLV3_REP4	9	11	2.76256361444	8351.62525486	21.6436115696	254	2.96934368082	624982.000193	7372.84976026	43	3.59579737521	620651.000108	2315.42652121	2360	768	136	136	154	162	145	1233	0
DLR00015690	5	17	YLR142W	20	SD/MSG -ARG -HIS -LEU -LYS +Canavanine +G418 +Hygromycin +Thialysine	Adam_cdc13-1_SDLV3_REP4	9	11	2.6902754361	7716.87871497	21.439150724	254	2.9329482511	550890.000216	6911.09185473	43	3.55915142383	547856.00001	2324.2474933	2504	763	136	136	150	159	144	1368	0
DLR00015690	5	18	YLR363C	20	SD/MSG -ARG -HIS -LEU -LYS +Canavanine +G418 +Hygromycin +Thialysine	Adam_cdc13-1_SDLV3_REP4	9	11	2.86765884239	8619.3542878	28.7554873816	254	3.05669126687	637103.000037	7207.0333771	43	3.70294154099	632647.000246	1871.35574303	2637	766	136	136	152	160	145	1104	0
DLR00015690	5	19	YLR182W	20	SD/MSG -ARG -HIS -LEU -LYS +Canavanine +G418 +Hygromycin +Thialysine	Adam_cdc13-1_SDLV3_REP4	9	11	1.77535858447	1841.4	35.9500088503	254	2.31360629166	131575.00034	5999.40257246	43	2.69262098247	113992.000116	2028.34514285	2784	774	136	136	141	153	142	850	3
DLR00015690	5	20	YLR299W	20	SD/MSG -ARG -HIS -LEU -LYS +Canavanine +G418 +Hygromycin +Thialysine	Adam_cdc13-1_SDLV3_REP4	9	11	2.97394466283	8474.51957207	53.2307012661	254	3.12428699298	732212.000169	7105.87087488	43	3.77434353028	725615.999445	1375.79124032	2908	766	136	136	160	167	151	958	0
DLR00015690	5	21	YLR192C	20	SD/MSG -ARG -HIS -LEU -LYS +Canavanine +G418 +Hygromycin +Thialysine	Adam_cdc13-1_SDLV3_REP4	9	11	1.46549384029	1076.9	40.6031538695	254	2.16509392126	82143.0003409	7127.11482825	43	2.32619260196	61741.0001764	1873.16836446	3042	757	136	136	133	145	137	473	0
DLR00015690	5	22	YLR046C	20	SD/MSG -ARG -HIS -LEU -LYS +Canavanine +G418 +Hygromycin +Thialysine	Adam_cdc13-1_SDLV3_REP4	9	11	2.72312257568	7774.88786403	51.0474711174	254	2.96715851013	653429.000268	8138.39685962	43	3.59034956073	646957.000119	2008.07865334	3184	767	136	136	152	160	146	1102	0
DLR00015690	5	23	YLR199C	20	SD/MSG -ARG -HIS -LEU -LYS +Canavanine +G418 +Hygromycin +Thialysine	Adam_cdc13-1_SDLV3_REP4	9	11	2.78632264471	8784.00016574	84.875180224	254	3.02534480505	775960.000177	9284.11733093	43	3.64960296985	772563.000043	2214.84700905	3323	763	136	136	148	155	141	1269	0
DLR00015690	5	24	YOR202W	20	SD/MSG -ARG -HIS -LEU -LYS +Canavanine +G418 +Hygromycin +Thialysine	Adam_cdc13-1_SDLV3_REP4	9	11	2.61528315066	8214.42936708	112.727503423	254	2.94773341338	805877.000226	9377.87770429	43	3.54419476546	795610.000087	3703.23110838	3455	768	136	136	150	156	141	1074	0
DLR00015690	6	1	YOR202W	20	SD/MSG -ARG -HIS -LEU -LYS +Canavanine +G418 +Hygromycin +Thialysine	Adam_cdc13-1_SDLV3_REP4	9	11	2.61425380517	9314.59626357	36.3865830762	254	2.83950481051	699965.000313	8402.07603979	43	3.43555107148	692822.0002	3797.38584081	321	897	136	136	155	162	149	697	0
DLR00015690	6	2	YLR047C	20	SD/MSG -ARG -HIS -LEU -LYS +Canavanine +G418 +Hygromycin +Thialysine	Adam_cdc13-1_SDLV3_REP4	9	11	2.5696159234	7858.3947866	38.8238144191	254	2.81343137716	562419.000371	8324.77251511	43	3.4118955885	555300.000324	3015.19562859	453	899	136	136	156	163	148	902	0
DLR00015690	6	3	YLR040C	20	SD/MSG -ARG -HIS -LEU -LYS +Canavanine +G418 +Hygromycin +Thialysine	Adam_cdc13-1_SDLV3_REP4	9	11	2.59988606845	7370.28385624	39.2707128297	254	2.85022812262	535337.000428	7493.46435232	43	3.41848587904	550677.278552	786.943155296	593	900	136	136	159	166	151	989	0
DLR00015690	6	4	YLR031W	20	SD/MSG -ARG -HIS -LEU -LYS +Canavanine +G418 +Hygromycin +Thialysine	Adam_cdc13-1_SDLV3_REP4	9	11	2.54264301956	7651.17708636	46.1161412541	254	2.80755219038	507470.00042	7462.83858691	43	3.40948173626	504584.000387	2850.36419594	725	897	136	136	156	164	150	1407	0
DLR00015690	6	5	YLL057C	20	SD/MSG -ARG -HIS -LEU -LYS +Canavanine +G418 +Hygromycin +Thialysine	Adam_cdc13-1_SDLV3_REP4	9	11	2.7388438966	7786.40808931	32.9267481708	254	2.95848892893	577116.000082	6413.14276389	43	3.58630075528	568811.000289	1570.44142277	863	902	136	136	161	169	152	939	0
DLR00015690	6	6	YLR387C	20	SD/MSG -ARG -HIS -LEU -LYS +Canavanine +G418 +Hygromycin +Thialysine	Adam_cdc13-1_SDLV3_REP4	9	11	2.98374491605	9397.70141231	52.6958199612	254	3.10246019016	729181.000205	6636.80059153	43	3.75101306648	726253.99943	1547.75838144	998	898	136	136	163	170	152	1075	0
DLR00015690	6	7	YLR341W	20	SD/MSG -ARG -HIS -LEU -LYS +Canavanine +G418 +Hygromycin +Thialysine	Adam_cdc13-1_SDLV3_REP4	9	11	2.41378243518	5982.96449057	13.7267484017	254	2.7662385822	410963.000457	6124.06055935	43	3.34319599184	402863.000339	2462.24565955	1140	900	136	136	157	165	150	1216	0
DLR00015690	6	8	YLR248W	20	SD/MSG -ARG -HIS -LEU -LYS +Canavanine +G418 +Hygromycin +Thialysine	Adam_cdc13-1_SDLV3_REP4	9	11	2.94653221957	10020.2633185	58.5404658055	254	3.09942796098	741909.000011	7214.82432126	43	3.74620628171	739672.999898	1447.02889021	1272	898	136	136	158	166	148	1031	0
DLR00015690	6	9	YLR189C	20	SD/MSG -ARG -HIS -LEU -LYS +Canavanine +G418 +Hygromycin +Thialysine	Adam_cdc13-1_SDLV3_REP4	9	11	2.76119329814	8108.28098635	24.1431664721	254	2.98421226366	583475.000081	7222.0315501	43	3.60848794005	577346.000301	2144.07333816	1412	898	136	136	156	164	147	1023	0
DLR00015690	6	10	YLR077W	20	SD/MSG -ARG -HIS -LEU -LYS +Canavanine +G418 +Hygromycin +Thialysine	Adam_cdc13-1_SDLV3_REP4	9	11	2.66742035075	7576.72938835	31.3898419066	254	2.88801837759	490149.000426	7999.01817205	43	3.49909203724	487143.000411	2684.105686	1543	902	136	136	148	156	142	1093	0
DLR00015690	6	11	YLR070C	20	SD/MSG -ARG -HIS -LEU -LYS +Canavanine +G418 +Hygromycin +Thialysine	Adam_cdc13-1_SDLV3_REP4	9	11	2.71622122948	8160.39537474	17.2645099503	254	2.95474469027	596881.000105	7851.84735775	43	3.57881903076	591356.000247	2161.46108803	1687	896	136	136	156	163	146	1125	0
DLR00015690	6	12	YLR210W	20	SD/MSG -ARG -HIS -LEU -LYS +Canavanine +G418 +Hygromycin +Thialysine	Adam_cdc13-1_SDLV3_REP4	9	11	2.9028705115	9997.12954329	41.228807309	254	3.08598543701	815875.000069	7848.53586383	43	3.72563118804	812261.999872	2125.3472099	1822	900	136	136	162	168	150	1085	0
DLR00015690	6	13	YLR053C	20	SD/MSG -ARG -HIS -LEU -LYS +Canavanine +G418 +Hygromycin +Thialysine	Adam_cdc13-1_SDLV3_REP4	9	11	1.29407388976	657.8	24.2063431543	254	2.43173175028	65060.0000396	6318.27395538	43	2.17596823935	38896.0002164	1231.92098091	1958	811	136	136	141	153	141	365	0
DLR00015690	6	14	YLR032W	20	SD/MSG -ARG -HIS -LEU -LYS +Canavanine +G418 +Hygromycin +Thialysine	Adam_cdc13-1_SDLV3_REP4	9	11	2.21347976076	6078.6	45.6671543732	254	2.55912046338	382542.000265	7970.59224109	43	3.10937684346	375538.000134	4263.33815259	2095	908	136	136	145	155	142	1064	0
DLR00015690	6	15	YLR185W	20	SD/MSG -ARG -HIS -LEU -LYS +Canavanine +G418 +Hygromycin +Thialysine	Adam_cdc13-1_SDLV3_REP4	9	11	1.46410329331	1593.9	78.8205419325	254	2.06091117581	93476.0004161	7010.46934795	43	2.26219430897	75563.0000389	3367.08003415	2226	899	136	136	126	139	131	659	0
DLR00015690	6	16	YLR169W	20	SD/MSG -ARG -HIS -LEU -LYS +Canavanine +G418 +Hygromycin +Thialysine	Adam_cdc13-1_SDLV3_REP4	9	11	2.94512632437	9151.72982902	61.0741196111	254	3.12020901429	743585.000151	6745.5585482	43	3.75926646064	748516.209056	1009.5093241	2362	898	136	136	158	165	148	1179	0
DLR00015690	6	17	YLR371W	20	SD/MSG -ARG -HIS -LEU -LYS +Canavanine +G418 +Hygromycin +Thialysine	Adam_cdc13-1_SDLV3_REP4	9	11	2.3466018782	5823.27671082	19.0502501273	254	2.75764969839	399496.000349	6011.08804487	43	3.30583848984	412448.085216	296.090957408	2507	896	136	136	149	159	144	1407	0
DLR00015690	6	18	YLR081W	20	SD/MSG -ARG -HIS -LEU -LYS +Canavanine +G418 +Hygromycin +Thialysine	Adam_cdc13-1_SDLV3_REP4	9	11	2.9860909067	9660.73851801	58.9418573413	254	3.13564827879	754540.000172	7071.63534132	43	3.79368272463	750624.999609	1386.998109	2637	898	136	136	154	162	147	993	0
DLR00015690	6	19	YLR176C	20	SD/MSG -ARG -HIS -LEU -LYS +Canavanine +G418 +Hygromycin +Thialysine	Adam_cdc13-1_SDLV3_REP4	9	11	2.92470530061	8176.00039937	61.5916000847	254	3.05495866276	636327.000077	7082.92347655	43	3.69816747625	630407.000248	1684.28984492	2774	901	136	136	153	161	146	980	0
DLR00015690	6	20	YLR114C	20	SD/MSG -ARG -HIS -LEU -LYS +Canavanine +G418 +Hygromycin +Thialysine	Adam_cdc13-1_SDLV3_REP4	9	11	2.33985959138	4491.89333036	59.2097292881	254	2.53829847547	253125.000356	6784.98310242	43	3.083061227	249141.000352	2119.10030205	2905	899	136	136	130	143	135	1302	0
DLR00015690	6	21	YLR384C	20	SD/MSG -ARG -HIS -LEU -LYS +Canavanine +G418 +Hygromycin +Thialysine	Adam_cdc13-1_SDLV3_REP4	9	11	1.82894898889	2307.8	49.8425096146	254	2.25157009193	151604.000268	7242.3529059	43	2.66696201559	137349.000156	2753.1131374	3044	896	136	136	135	147	139	1025	0
DLR00015690	6	22	YLR174W	20	SD/MSG -ARG -HIS -LEU -LYS +Canavanine +G418 +Hygromycin +Thialysine	Adam_cdc13-1_SDLV3_REP4	9	11	2.95233646834	8970.80431612	93.1242324488	254	3.09421132062	772236.000016	7804.96189638	43	3.7354713891	769846.999899	2124.05715337	3180	903	136	136	152	160	146	1370	0
DLR00015690	6	23	YLR257W	20	SD/MSG -ARG -HIS -LEU -LYS +Canavanine +G418 +Hygromycin +Thialysine	Adam_cdc13-1_SDLV3_REP4	9	11	2.86796911067	7864.00012617	103.559458795	254	3.07470689788	681999.000094	8368.03517626	43	3.70771150857	673761.999397	1971.47699569	3319	899	136	136	145	153	140	998	0
DLR00015690	6	24	YOR202W	20	SD/MSG -ARG -HIS -LEU -LYS +Canavanine +G418 +Hygromycin +Thialysine	Adam_cdc13-1_SDLV3_REP4	9	11	3.02394150416	10968.3437163	153.657523128	254	3.17844206767	1138543.00019	9388.63070612	43	3.81513498392	1135475.99919	5911.77058608	3452	902	136	136	152	157	142	1060	0
DLR00015690	7	1	YOR202W	20	SD/MSG -ARG -HIS -LEU -LYS +Canavanine +G418 +Hygromycin +Thialysine	Adam_cdc13-1_SDLV3_REP4	9	11	2.55735242251	8913.326779	27.2540669401	254	2.8075850953	651555.000304	8154.40327562	43	3.40124756571	644499.000197	3748.57497289	321	1038	136	136	154	161	148	810	0
DLR00015690	7	2	YLR050C	20	SD/MSG -ARG -HIS -LEU -LYS +Canavanine +G418 +Hygromycin +Thialysine	Adam_cdc13-1_SDLV3_REP4	9	11	2.80476604349	9703.05847414	75.5958987501	254	2.98274674953	739517.000217	7841.30012346	43	3.60844236932	735553.00002	2457.90207395	455	1036	136	136	158	165	149	873	0
DLR00015690	7	3	YLR019W	20	SD/MSG -ARG -HIS -LEU -LYS +Canavanine +G418 +Hygromycin +Thialysine	Adam_cdc13-1_SDLV3_REP4	9	11	2.66998995493	8421.14797328	33.7283232092	254	2.90241196517	604224.000408	7465.17860506	43	3.51494761295	597401.000303	2548.56655512	595	1036	136	136	158	165	150	897	0
DLR00015690	7	4	YLR263W	20	SD/MSG -ARG -HIS -LEU -LYS +Canavanine +G418 +Hygromycin +Thialysine	Adam_cdc13-1_SDLV3_REP4	9	11	2.91190073507	9672.00007035	59.7557520537	254	3.06632903091	754516.000033	6898.92593304	43	3.70499660651	750028.000097	1706.44966709	729	1038	136	136	164	170	154	978	0
DLR00015690	7	5	YLR407W	20	SD/MSG -ARG -HIS -LEU -LYS +Canavanine +G418 +Hygromycin +Thialysine	Adam_cdc13-1_SDLV3_REP4	9	11	2.51851254727	6596.00194634	17.0390170899	254	2.81883909124	449314.0004	6555.98807048	43	3.41913055695	438890.000304	2362.27788238	865	1038	136	136	156	164	150	843	0
DLR00015690	7	6	YLR177W	20	SD/MSG -ARG -HIS -LEU -LYS +Canavanine +G418 +Hygromycin +Thialysine	Adam_cdc13-1_SDLV3_REP4	9	11	2.88290149983	9729.00015033	60.1210427608	254	3.0676920265	731127.000009	6632.22715455	43	3.71071337717	730164.999952	1586.00134203	999	1035	136	136	161	168	151	1300	0
DLR00015690	7	7	YLR154C	20	SD/MSG -ARG -HIS -LEU -LYS +Canavanine +G418 +Hygromycin +Thialysine	Adam_cdc13-1_SDLV3_REP4	9	11	1.9986791125	3664.1	54.2828884687	254	2.4240073165	218553.000342	6599.02253623	43	2.88766418378	206582.0001	3193.30439201	1132	1042	136	136	144	155	143	934	0
DLR00015690	7	8	YLR241W	20	SD/MSG -ARG -HIS -LEU -LYS +Canavanine +G418 +Hygromycin +Thialysine	Adam_cdc13-1_SDLV3_REP4	9	11	2.85593108819	9554.28385075	35.3459247174	254	3.05485228366	692466.000094	7399.43302989	43	3.68977163136	690462.000314	2000.51534433	1271	1038	136	136	157	165	149	1169	0
DLR00015690	7	9	YLR131C	20	SD/MSG -ARG -HIS -LEU -LYS +Canavanine +G418 +Hygromycin +Thialysine	Adam_cdc13-1_SDLV3_REP4	9	11	2.37497644061	6007.37634272	27.0116218496	254	2.78099659462	433702.000418	7858.13136835	43	3.36521412258	426373.000391	2567.053332	1412	1038	136	136	160	167	151	1425	0
DLR00015690	7	10	YLR344W	20	SD/MSG -ARG -HIS -LEU -LYS +Canavanine +G418 +Hygromycin +Thialysine	Adam_cdc13-1_SDLV3_REP4	9	11	2.89594573929	10159.5151711	32.4892754942	254	3.10414931834	761049.000098	8423.91731142	43	3.75073622249	762240.999861	2000.02290154	1548	1038	136	136	158	165	148	1345	0
DLR00015690	7	11	YLR406C	20	SD/MSG -ARG -HIS -LEU -LYS +Canavanine +G418 +Hygromycin +Thialysine	Adam_cdc13-1_SDLV3_REP4	9	11	2.58431656511	9595.07207781	57.31078407	254	2.89837990639	691914.000315	9593.39404266	43	3.50606084384	685874.000194	4503.98867052	1689	1036	136	136	157	164	147	812	0
DLR00015690	7	12	YLR193C	20	SD/MSG -ARG -HIS -LEU -LYS +Canavanine +G418 +Hygromycin +Thialysine	Adam_cdc13-1_SDLV3_REP4	9	11	1.63784091779	2851.2	132.42047466	254	2.06385753272	124650.00033	7984.82927749	43	2.38658213542	113295.00023	4843.80953401	1816	1040	136	136	119	133	125	350	0
DLR00015690	7	13	YLR183C	20	SD/MSG -ARG -HIS -LEU -LYS +Canavanine +G418 +Hygromycin +Thialysine	Adam_cdc13-1_SDLV3_REP4	9	11	2.69555298021	9326.36781233	39.4636302988	254	2.9441339753	714669.000342	8072.16084185	43	3.56241913224	711505.000231	2756.92981978	1960	1039	136	136	158	165	148	1237	0
DLR00015690	7	14	YLR351C	20	SD/MSG -ARG -HIS -LEU -LYS +Canavanine +G418 +Hygromycin +Thialysine	Adam_cdc13-1_SDLV3_REP4	9	11	2.88790558475	9514.00417458	20.9951193629	254	3.07720265052	758975.000007	7456.75668039	43	3.71762269153	755238.000053	1840.15189291	2095	1040	136	136	159	166	148	1083	0
DLR00015690	7	15	YLR130C	20	SD/MSG -ARG -HIS -LEU -LYS +Canavanine +G418 +Hygromycin +Thialysine	Adam_cdc13-1_SDLV3_REP4	9	11	2.60117936599	7735.95024436	30.4401036405	254	2.86805550859	537947.000498	7585.63180351	43	3.48215561045	535290.000429	2996.73938897	2237	1044	136	136	149	158	144	1495	0
DLR00015690	7	16	YLR404W	20	SD/MSG -ARG -HIS -LEU -LYS +Canavanine +G418 +Hygromycin +Thialysine	Adam_cdc13-1_SDLV3_REP4	9	11	2.5298345446	6881.50313162	21.215562221	254	2.84574603419	495155.000371	7036.07455174	43	3.44955177202	487630.000236	2580.84196328	2363	1035	136	136	151	159	144	1139	0
DLR00015690	7	17	YLR366W	20	SD/MSG -ARG -HIS -LEU -LYS +Canavanine +G418 +Hygromycin +Thialysine	Adam_cdc13-1_SDLV3_REP4	9	11	2.78822516614	9171.79683882	28.7740822411	254	3.04331601828	720452.000003	7581.82734655	43	3.67888388398	715171.000124	2690.28869884	2504	1039	136	136	156	164	146	1000	0
DLR00015690	7	18	YLL063C	20	SD/MSG -ARG -HIS -LEU -LYS +Canavanine +G418 +Hygromycin +Thialysine	Adam_cdc13-1_SDLV3_REP4	9	11	2.88727961605	9218.03953508	34.4346918212	254	3.06829158778	715370.000045	6933.60199532	43	3.71652423369	712136.999977	1716.73052331	2633	1038	136	136	153	162	146	1158	0
DLR00015690	7	19	YLR278C	20	SD/MSG -ARG -HIS -LEU -LYS +Canavanine +G418 +Hygromycin +Thialysine	Adam_cdc13-1_SDLV3_REP4	9	11	2.94796573301	9510.21987772	40.8376207092	254	3.09224436296	769569.000001	7656.76639472	43	3.74017588052	765740.000036	1686.3206788	2774	1039	136	136	156	164	148	1113	0
DLR00015690	7	20	YLR059C	20	SD/MSG -ARG -HIS -LEU -LYS +Canavanine +G418 +Hygromycin +Thialysine	Adam_cdc13-1_SDLV3_REP4	9	11	2.09853877076	4000.7	42.1133125732	254	2.46862396068	239781.00034	6777.86264122	43	2.99199416046	232961.000196	3062.1002298	2910	1040	136	136	135	148	139	1226	2
DLR00015690	7	21	YLR231C	20	SD/MSG -ARG -HIS -LEU -LYS +Canavanine +G418 +Hygromycin +Thialysine	Adam_cdc13-1_SDLV3_REP4	9	11	2.93959249557	8661.00035781	52.8423347149	254	3.10469382062	731857.000038	7482.06572305	43	3.75097908416	727472.999814	1474.08998239	3049	1039	136	136	155	163	148	1134	0
DLR00015690	7	22	YLR180W	20	SD/MSG -ARG -HIS -LEU -LYS +Canavanine +G418 +Hygromycin +Thialysine	Adam_cdc13-1_SDLV3_REP4	9	11	2.57899338456	7903.78447136	47.3912221202	254	2.85355442943	576152.000375	8310.0286902	43	3.46483266508	574214.000335	2827.57907855	3181	1038	136	136	143	153	141	1516	0
DLR00015690	7	23	YLR102C	20	SD/MSG -ARG -HIS -LEU -LYS +Canavanine +G418 +Hygromycin +Thialysine	Adam_cdc13-1_SDLV3_REP4	9	11	3.03706191184	8497.90332384	121.630030545	254	3.17107286533	795496.000153	8508.52651366	43	3.81759337456	786944.998964	2361.35185937	3320	1038	136	136	149	157	142	894	0
DLR00015690	7	24	YOR202W	20	SD/MSG -ARG -HIS -LEU -LYS +Canavanine +G418 +Hygromycin +Thialysine	Adam_cdc13-1_SDLV3_REP4	9	11	2.97418415572	10346.7367451	148.195981702	254	3.15190775574	1061305.00019	9121.80764216	43	3.78447884403	1055692.99936	5027.42927219	3452	1036	136	136	150	156	141	972	0
DLR00015690	8	1	YOR202W	20	SD/MSG -ARG -HIS -LEU -LYS +Canavanine +G418 +Hygromycin +Thialysine	Adam_cdc13-1_SDLV3_REP4	9	11	2.6201791276	8474.94836643	56.4615944523	254	2.84538814517	658623.000253	7323.33482375	43	3.44185663246	650905.000112	3365.52408697	320	1170	136	136	157	164	149	713	0
DLR00015690	8	2	YLR410W	20	SD/MSG -ARG -HIS -LEU -LYS +Canavanine +G418 +Hygromycin +Thialysine	Adam_cdc13-1_SDLV3_REP4	9	11	2.90734398548	10086.0000728	45.8126597224	254	3.11122385264	867569.000212	8129.07681317	43	3.75132772164	863283.999382	2881.10781363	453	1172	136	136	168	173	156	943	0
DLR00015690	8	3	YLR354C	20	SD/MSG -ARG -HIS -LEU -LYS +Canavanine +G418 +Hygromycin +Thialysine	Adam_cdc13-1_SDLV3_REP4	9	11	2.51174191773	7201.29114911	26.6286191244	254	2.79461659297	496757.0004	7071.5716111	43	3.38502395187	490855.000316	2710.55409468	596	1170	136	136	155	163	149	1202	0
DLR00015690	8	4	YLR287C-A	20	SD/MSG -ARG -HIS -LEU -LYS +Canavanine +G418 +Hygromycin +Thialysine	Adam_cdc13-1_SDLV3_REP4	9	11	0.55237520522	514.79371513	57.4953811461	254	12	31514.4	3014.67133205	43	0.846924984954	6372.80599931	788.446301991	718	1163	136	136	-1	-1	-1	16	0
DLR00015690	8	5	YLR360W	20	SD/MSG -ARG -HIS -LEU -LYS +Canavanine +G418 +Hygromycin +Thialysine	Adam_cdc13-1_SDLV3_REP4	9	11	2.38776847301	6409.7	30.521487787	254	2.72221447104	420853.000438	6843.66980406	43	3.30559361239	409848.000335	3373.68529748	869	1171	136	136	156	164	150	920	0
DLR00015690	8	6	YLR207W	20	SD/MSG -ARG -HIS -LEU -LYS +Canavanine +G418 +Hygromycin +Thialysine	Adam_cdc13-1_SDLV3_REP4	9	11	2.90308223032	10141.6148838	35.9834371348	254	3.07897188522	762085.000034	7486.26391032	43	3.72231258057	758868.000171	1741.46758481	999	1172	136	136	161	168	152	1103	0
DLR00015690	8	7	YLR048W	20	SD/MSG -ARG -HIS -LEU -LYS +Canavanine +G418 +Hygromycin +Thialysine	Adam_cdc13-1_SDLV3_REP4	9	11	1.63437474342	2610.3	116.020123779	254	2.11596444924	127743.000426	7787.22296151	43	2.41560876459	114525.000108	4456.78154827	1135	1166	136	136	127	141	133	555	0
DLR00015690	8	8	YLR220W	20	SD/MSG -ARG -HIS -LEU -LYS +Canavanine +G418 +Hygromycin +Thialysine	Adam_cdc13-1_SDLV3_REP4	9	11	2.85016067929	10185.3166667	49.2698048662	254	3.05588886247	748516.000123	8016.99664524	43	3.69393679934	746696.000279	1829.23439287	1268	1176	136	136	157	165	148	1132	0
DLR00015690	8	9	YLR093C	20	SD/MSG -ARG -HIS -LEU -LYS +Canavanine +G418 +Hygromycin +Thialysine	Adam_cdc13-1_SDLV3_REP4	9	11	1.86287815619	2560.8	48.2965529272	254	2.34876165956	158989.000309	7588.83126377	43	2.74436922157	141450.000092	2572.39413127	1408	1170	136	136	139	150	139	636	0
DLR00015690	8	10	YLL061W	20	SD/MSG -ARG -HIS -LEU -LYS +Canavanine +G418 +Hygromycin +Thialysine	Adam_cdc13-1_SDLV3_REP4	9	11	3.01440237871	9922.00038292	30.4847847203	254	3.15101003733	778499.000235	8157.35171308	43	3.80470132497	776418.999176	1999.91153963	1541	1173	136	136	159	165	148	1020	0
DLR00015690	8	11	YLR287C	20	SD/MSG -ARG -HIS -LEU -LYS +Canavanine +G418 +Hygromycin +Thialysine	Adam_cdc13-1_SDLV3_REP4	9	11	2.80638809679	9249.76812133	22.6725802042	254	3.00175369445	687779.000104	7631.31055443	43	3.63314042656	683485.000259	2078.85933683	1684	1170	136	136	155	162	145	1008	0
DLR00015690	8	12	YLR061W	20	SD/MSG -ARG -HIS -LEU -LYS +Canavanine +G418 +Hygromycin +Thialysine	Adam_cdc13-1_SDLV3_REP4	9	11	1.08972411331	360	40.533187458	254	9.58261166776	37204.2	3857.99080099	43	1.92283414244	13257.0001186	652.570612249	1813	1161	136	136	139	150	139	100	0
DLR00015690	8	13	YLR235C	20	SD/MSG -ARG -HIS -LEU -LYS +Canavanine +G418 +Hygromycin +Thialysine	Adam_cdc13-1_SDLV3_REP4	9	11	1.60129893117	809.6	21.2898973761	254	2.63609479191	69627.9999489	5915.23965491	43	2.44708381224	45250.0002472	1053.91513586	1900	1182	136	136	138	149	139	379	0
DLR00015690	8	14	YLR350W	20	SD/MSG -ARG -HIS -LEU -LYS +Canavanine +G418 +Hygromycin +Thialysine	Adam_cdc13-1_SDLV3_REP4	9	11	2.95926227883	10559.2116014	76.8328834166	254	3.12579064779	858387.000003	7382.97543325	43	3.76188298838	868886.965114	1202.27100598	2093	1173	136	136	159	165	147	1201	0
DLR00015690	8	15	YLR297W	20	SD/MSG -ARG -HIS -LEU -LYS +Canavanine +G418 +Hygromycin +Thialysine	Adam_cdc13-1_SDLV3_REP4	9	11	2.6892098961	7928.92732605	20.6069979825	254	2.96758579613	586517.000194	7495.73575322	43	3.59200829034	580554.000064	2667.05145618	2233	1176	136	136	152	160	144	1105	0
DLR00015690	8	16	YLR349W	20	SD/MSG -ARG -HIS -LEU -LYS +Canavanine +G418 +Hygromycin +Thialysine	Adam_cdc13-1_SDLV3_REP4	9	11	2.84276969563	9104.3037144	46.6461743484	254	3.05300294947	690007.000066	7297.61954786	43	3.69467268707	689479.000281	1846.222106	2362	1174	136	136	153	161	145	1470	0
DLR00015690	8	17	YLR151C	20	SD/MSG -ARG -HIS -LEU -LYS +Canavanine +G418 +Hygromycin +Thialysine	Adam_cdc13-1_SDLV3_REP4	9	11	2.94821678703	9266.16150767	27.2839762848	254	3.11696253253	745901.000165	7036.42821886	43	3.76570431778	741141.999703	1524.0513606	2503	1173	136	136	156	164	147	1064	0
DLR00015690	8	18	YLR080W	20	SD/MSG -ARG -HIS -LEU -LYS +Canavanine +G418 +Hygromycin +Thialysine	Adam_cdc13-1_SDLV3_REP4	9	11	2.33479379214	5997.2	39.6624493081	254	2.68108532886	380796.000437	6926.52808103	43	3.26367701092	378657.000337	3356.61916704	2638	1176	136	136	142	153	141	1650	0
DLR00015690	8	19	YLR246W	20	SD/MSG -ARG -HIS -LEU -LYS +Canavanine +G418 +Hygromycin +Thialysine	Adam_cdc13-1_SDLV3_REP4	9	11	2.66447143771	7552.49665222	24.5289422874	254	2.92518997753	551832.000304	7330.02135678	43	3.54559392787	545026.00018	2672.7572784	2773	1176	136	136	148	158	143	884	0
DLR00015690	8	20	YLR112W	20	SD/MSG -ARG -HIS -LEU -LYS +Canavanine +G418 +Hygromycin +Thialysine	Adam_cdc13-1_SDLV3_REP4	9	11	2.86871900572	8576.17968679	45.9864580133	254	3.0572237235	701077.000009	7547.62213303	43	3.7006439133	696562.000045	1526.35589444	2910	1173	136	136	155	163	148	1273	0
DLR00015690	8	21	YLR388W	20	SD/MSG -ARG -HIS -LEU -LYS +Canavanine +G418 +Hygromycin +Thialysine	Adam_cdc13-1_SDLV3_REP4	9	11	2.53573803105	8832.7198999	45.1433174783	254	2.82661684199	644052.00031	9704.51908898	43	3.4324803121	641243.000259	4209.86595519	3047	1171	136	136	149	157	144	1417	0
DLR00015690	8	22	YLR375W	20	SD/MSG -ARG -HIS -LEU -LYS +Canavanine +G418 +Hygromycin +Thialysine	Adam_cdc13-1_SDLV3_REP4	9	11	2.97724075506	8205.00033959	72.061504627	254	3.09674732315	670333.000067	8218.99668505	43	3.74312903052	664247.000168	2006.34062144	3179	1173	136	136	146	155	143	1082	0
DLR00015690	8	23	YLR237W	20	SD/MSG -ARG -HIS -LEU -LYS +Canavanine +G418 +Hygromycin +Thialysine	Adam_cdc13-1_SDLV3_REP4	9	11	2.67787216208	6749.00031166	109.183629307	254	2.86210767157	524036.000411	9311.02356873	43	3.45704067803	516014.000413	2653.11378887	3316	1177	136	136	134	144	133	937	0
DLR00015690	8	24	YOR202W	20	SD/MSG -ARG -HIS -LEU -LYS +Canavanine +G418 +Hygromycin +Thialysine	Adam_cdc13-1_SDLV3_REP4	9	11	2.68380728162	9364.35135907	115.386439964	254	2.97667053186	910196.000267	9996.61766659	43	3.58129271521	902456.000136	4040.31194912	3453	1171	136	136	148	154	140	1034	0
DLR00015690	9	1	YOR202W	20	SD/MSG -ARG -HIS -LEU -LYS +Canavanine +G418 +Hygromycin +Thialysine	Adam_cdc13-1_SDLV3_REP4	9	11	2.39709666942	7174.11648359	17.3964320625	254	2.70633641392	517777.000297	7654.50301422	43	3.27876697091	507326.000195	3672.98449256	319	1311	136	136	153	161	148	732	0
DLR00015690	9	2	YLR143W	20	SD/MSG -ARG -HIS -LEU -LYS +Canavanine +G418 +Hygromycin +Thialysine	Adam_cdc13-1_SDLV3_REP4	9	11	2.84143341517	9733.00014499	61.2639995086	254	2.99809276505	755648.000282	8356.6665085	43	3.62502309179	751609.000109	2272.49126512	454	1306	136	136	159	165	150	879	0
DLR00015690	9	3	YLR119W	20	SD/MSG -ARG -HIS -LEU -LYS +Canavanine +G418 +Hygromycin +Thialysine	Adam_cdc13-1_SDLV3_REP4	9	11	2.42082090354	6531.13897559	27.8114596437	254	2.76434347794	453584.000449	7441.54282352	43	3.34749338368	444782.00036	3167.46692093	598	1309	136	136	158	165	152	1110	0
DLR00015690	9	4	YLR095C	20	SD/MSG -ARG -HIS -LEU -LYS +Canavanine +G418 +Hygromycin +Thialysine	Adam_cdc13-1_SDLV3_REP4	9	11	1.96863279547	3581.6	48.7078547298	254	2.35453270506	207230.000311	6666.96973534	43	2.80497197084	193027.000199	3146.56836775	734	1308	136	136	141	153	143	903	0
DLR00015690	9	5	YLR137W	20	SD/MSG -ARG -HIS -LEU -LYS +Canavanine +G418 +Hygromycin +Thialysine	Adam_cdc13-1_SDLV3_REP4	9	11	2.61261238316	8356.12573849	25.1342124471	254	2.87024890712	578105.000435	7081.31782565	43	3.4799178032	572733.000374	2828.93042713	872	1312	136	136	157	165	150	1119	0
DLR00015690	9	6	YLR128W	20	SD/MSG -ARG -HIS -LEU -LYS +Canavanine +G418 +Hygromycin +Thialysine	Adam_cdc13-1_SDLV3_REP4	9	11	2.76571269622	9004.67567081	34.8080646085	254	2.96971457141	636715.000291	7294.81314147	43	3.5943935246	633110.000121	2311.38642027	1002	1309	136	136	156	164	149	1159	0
DLR00015690	9	7	YLR149C	20	SD/MSG -ARG -HIS -LEU -LYS +Canavanine +G418 +Hygromycin +Thialysine	Adam_cdc13-1_SDLV3_REP4	9	11	2.6066213931	7119.02348934	16.9256574308	254	2.88177416984	507013.000363	6799.63633825	43	3.48327759487	498910.000228	2381.27630471	1147	1307	136	136	156	164	148	948	0
DLR00015690	9	8	YLR028C	20	SD/MSG -ARG -HIS -LEU -LYS +Canavanine +G418 +Hygromycin +Thialysine	Adam_cdc13-1_SDLV3_REP4	9	11	2.89247129509	9423.68429087	36.3778302178	254	3.06156388647	686442.000058	8196.92346467	43	3.70167055164	682044.00028	2080.27482856	1275	1305	136	136	156	164	147	1008	0
DLR00015690	9	9	YLR306W	20	SD/MSG -ARG -HIS -LEU -LYS +Canavanine +G418 +Hygromycin +Thialysine	Adam_cdc13-1_SDLV3_REP4	9	11	2.61360680309	7675.41723003	27.6508249912	254	2.90428100027	531493.000385	8114.00404599	43	3.51592901197	525274.000335	2804.2232604	1411	1310	136	136	152	160	145	1012	0
DLR00015690	9	10	YLR356W	20	SD/MSG -ARG -HIS -LEU -LYS +Canavanine +G418 +Hygromycin +Thialysine	Adam_cdc13-1_SDLV3_REP4	9	11	2.98475872425	9200.00045922	46.6404474802	254	3.14507647515	725912.000156	7266.82835117	43	3.79709809563	721332.999427	1174.343221	1551	1310	136	136	158	165	147	926	0
DLR00015690	9	11	YLL062C	20	SD/MSG -ARG -HIS -LEU -LYS +Canavanine +G418 +Hygromycin +Thialysine	Adam_cdc13-1_SDLV3_REP4	9	11	2.68969235955	8741.1213345	15.9051314145	254	2.94352105436	619877.000242	7507.09239894	43	3.56683298671	617314.000053	2444.05107466	1684	1307	136	136	153	161	144	1195	0
DLR00015690	9	12	YLR252W	20	SD/MSG -ARG -HIS -LEU -LYS +Canavanine +G418 +Hygromycin +Thialysine	Adam_cdc13-1_SDLV3_REP4	9	11	3.09878583274	11163.0002955	45.2507413915	254	3.19958406894	908794.000219	8140.81143846	43	3.85794222	907491.999356	1562.50472062	1813	1308	136	136	160	166	148	1026	0
DLR00015690	9	13	YLL048C	20	SD/MSG -ARG -HIS -LEU -LYS +Canavanine +G418 +Hygromycin +Thialysine	Adam_cdc13-1_SDLV3_REP4	9	11	2.61163030494	9058.15667064	31.3671792146	254	2.88052741539	653683.000367	8810.89778154	43	3.49177881201	650735.000274	3796.72307705	1959	1310	136	136	154	161	145	1356	0
DLR00015690	9	14	YLR280C	20	SD/MSG -ARG -HIS -LEU -LYS +Canavanine +G418 +Hygromycin +Thialysine	Adam_cdc13-1_SDLV3_REP4	9	11	2.68473190553	8111.32237802	23.2685026132	254	2.93875656691	577262.000326	7785.36458801	43	3.55618632431	572907.000202	2892.00833249	2093	1311	136	136	150	158	143	1098	0
DLR00015690	9	15	YLR370C	20	SD/MSG -ARG -HIS -LEU -LYS +Canavanine +G418 +Hygromycin +Thialysine	Adam_cdc13-1_SDLV3_REP4	9	11	2.33175789203	6560.4	41.9183099114	254	2.68411922723	432875.000364	7846.82693726	43	3.2619493182	428830.000249	4040.02872843	2225	1312	136	136	146	155	141	1469	0
DLR00015690	9	16	YLR343W	20	SD/MSG -ARG -HIS -LEU -LYS +Canavanine +G418 +Hygromycin +Thialysine	Adam_cdc13-1_SDLV3_REP4	9	11	2.42191210682	7145.6	34.6766843922	254	2.74577818678	452896.000452	7760.2584922	43	3.33707811811	453060.000359	3983.56661482	2362	1310	136	136	143	153	140	1611	0
DLR00015690	9	17	YLR042C	20	SD/MSG -ARG -HIS -LEU -LYS +Canavanine +G418 +Hygromycin +Thialysine	Adam_cdc13-1_SDLV3_REP4	9	11	2.27963678701	5481.3	47.1620096279	254	2.62643381331	350316.000424	7154.54523944	43	3.18893277536	344146.000294	4050.66973097	2506	1314	136	136	141	152	139	1334	0
DLR00015690	9	18	YLR400W	20	SD/MSG -ARG -HIS -LEU -LYS +Canavanine +G418 +Hygromycin +Thialysine	Adam_cdc13-1_SDLV3_REP4	9	11	2.84770698016	8796.50758392	29.6173550509	254	3.05780182577	694720.000046	7407.04944462	43	3.69886863841	690494.000268	1895.51503899	2636	1311	136	136	153	162	146	1103	0
DLR00015690	9	19	YLR083C	20	SD/MSG -ARG -HIS -LEU -LYS +Canavanine +G418 +Hygromycin +Thialysine	Adam_cdc13-1_SDLV3_REP4	9	11	2.81284879376	7627.66710777	36.2562141645	254	3.03414725926	609353.000044	7079.48059317	43	3.67154862147	602917.000265	1628.91886366	2776	1308	136	136	153	161	146	1073	0
DLR00015690	9	20	YLR337C	20	SD/MSG -ARG -HIS -LEU -LYS +Canavanine +G418 +Hygromycin +Thialysine	Adam_cdc13-1_SDLV3_REP4	9	11	1.9945225469	2724.7	25.3469700385	254	2.46151701577	201979.000341	6307.45287514	43	2.95443907917	188972.000271	2000.98377348	2904	1298	136	136	146	157	145	1195	0
DLR00015690	9	21	YLR405W	20	SD/MSG -ARG -HIS -LEU -LYS +Canavanine +G418 +Hygromycin +Thialysine	Adam_cdc13-1_SDLV3_REP4	9	11	2.87054172767	7749.46193436	34.5438844104	254	3.03544184476	627535.000075	7957.88851948	43	3.67320245817	619570.000327	1732.73379506	3049	1311	136	136	149	158	144	964	0
DLR00015690	9	22	YLR096W	20	SD/MSG -ARG -HIS -LEU -LYS +Canavanine +G418 +Hygromycin +Thialysine	Adam_cdc13-1_SDLV3_REP4	9	11	2.78053977317	7192.99580583	65.3561905992	254	2.99869722759	591310.000124	7891.18363582	43	3.62530877733	583148.000301	1719.62489398	3176	1313	136	136	147	155	143	1106	0
DLR00015690	9	23	YLR273C	20	SD/MSG -ARG -HIS -LEU -LYS +Canavanine +G418 +Hygromycin +Thialysine	Adam_cdc13-1_SDLV3_REP4	9	11	2.91952852125	8704.46333482	105.417546723	254	3.11758193258	790024.00011	8641.51634012	43	3.75408713931	786351.999423	2445.82126156	3322	1311	136	136	146	154	141	1299	0
DLR00015690	9	24	YOR202W	20	SD/MSG -ARG -HIS -LEU -LYS +Canavanine +G418 +Hygromycin +Thialysine	Adam_cdc13-1_SDLV3_REP4	9	11	2.76560004589	8903.82992523	101.062668722	254	3.02211982627	888140.000149	9254.48750561	43	3.63228297394	878511.000044	3411.80701278	3454	1310	136	136	148	155	140	830	0
DLR00015690	10	1	YOR202W	20	SD/MSG -ARG -HIS -LEU -LYS +Canavanine +G418 +Hygromycin +Thialysine	Adam_cdc13-1_SDLV3_REP4	9	11	2.55800305382	9222.29536567	38.2990960006	254	2.81758067337	689438.000272	8308.94229177	43	3.40981432668	684485.000159	4056.69547909	325	1441	136	136	155	162	149	869	0
DLR00015690	10	2	YLR001C	20	SD/MSG -ARG -HIS -LEU -LYS +Canavanine +G418 +Hygromycin +Thialysine	Adam_cdc13-1_SDLV3_REP4	9	11	2.7467021413	8464.1147605	52.8465389801	254	2.95201254366	643872.000208	7335.66856081	43	3.57083182518	639367.000044	1996.24361858	454	1437	136	136	158	164	150	1155	0
DLR00015690	10	3	YLL059C	20	SD/MSG -ARG -HIS -LEU -LYS +Canavanine +G418 +Hygromycin +Thialysine	Adam_cdc13-1_SDLV3_REP4	9	11	2.63871360461	7416.85283082	24.9967495814	254	2.89091638958	534670.00035	7596.83039773	43	3.50139968244	527889.000253	2085.06906394	594	1442	136	136	157	165	150	1094	0
DLR00015690	10	4	YLR333C	20	SD/MSG -ARG -HIS -LEU -LYS +Canavanine +G418 +Hygromycin +Thialysine	Adam_cdc13-1_SDLV3_REP4	9	11	2.82598610339	8650.14843547	36.8312538765	254	3.02970337479	647541.000105	7351.99579162	43	3.65951773241	642138.000315	1940.04333789	728	1438	136	136	161	168	153	1089	0
DLR00015690	10	5	YLR216C	20	SD/MSG -ARG -HIS -LEU -LYS +Canavanine +G418 +Hygromycin +Thialysine	Adam_cdc13-1_SDLV3_REP4	9	11	2.63386762319	7349.89800046	27.0345157316	254	2.86595390368	507949.000476	6522.16791381	43	3.43993656024	522331.425334	944.514925129	865	1445	136	136	155	164	150	1014	0
DLR00015690	10	6	YLR361C	20	SD/MSG -ARG -HIS -LEU -LYS +Canavanine +G418 +Hygromycin +Thialysine	Adam_cdc13-1_SDLV3_REP4	9	11	2.46362203886	8050.63995916	28.5751517069	254	2.74363338456	468496.000445	7706.89396516	43	3.33666015311	467597.000355	3714.24888883	1001	1449	136	136	146	156	144	1189	0
DLR00015690	10	7	YLR209C	20	SD/MSG -ARG -HIS -LEU -LYS +Canavanine +G418 +Hygromycin +Thialysine	Adam_cdc13-1_SDLV3_REP4	9	11	2.62687034505	6493.40600108	18.6114291992	254	2.88239117051	473720.000258	6897.52211964	43	3.48141711956	463618.000133	2053.33612885	1139	1441	136	136	156	164	148	892	0
DLR00015690	10	8	YLR211C	20	SD/MSG -ARG -HIS -LEU -LYS +Canavanine +G418 +Hygromycin +Thialysine	Adam_cdc13-1_SDLV3_REP4	9	11	2.82128516387	8792.20615233	33.2535005223	254	3.03204542809	663265.000033	7960.01264721	43	3.66907522962	660587.000162	1671.62601198	1276	1441	136	136	157	165	148	1269	0
DLR00015690	10	9	YLR014C	20	SD/MSG -ARG -HIS -LEU -LYS +Canavanine +G418 +Hygromycin +Thialysine	Adam_cdc13-1_SDLV3_REP4	9	11	2.10297971602	4134.9	49.2829459633	254	2.51599571839	261130.000349	7127.61890733	43	3.03039298048	248063.000197	3096.83772044	1410	1444	136	136	144	154	141	830	0
DLR00015690	10	10	YLR054C	20	SD/MSG -ARG -HIS -LEU -LYS +Canavanine +G418 +Hygromycin +Thialysine	Adam_cdc13-1_SDLV3_REP4	9	11	3.01160667359	9629.00046121	38.7849001832	254	3.14518111984	761599.000183	7639.01567712	43	3.79719857769	758023.999647	1484.64419489	1549	1445	136	136	158	165	147	985	0
DLR00015690	10	11	YLL051C	20	SD/MSG -ARG -HIS -LEU -LYS +Canavanine +G418 +Hygromycin +Thialysine	Adam_cdc13-1_SDLV3_REP4	9	11	2.73253138082	7837.16835474	14.4429296207	254	2.97410662977	591715.000119	7304.20585877	43	3.59776399983	585003.000257	2392.23750294	1682	1442	136	136	155	162	145	1128	0
DLR00015690	10	12	YLR085C	20	SD/MSG -ARG -HIS -LEU -LYS +Canavanine +G418 +Hygromycin +Thialysine	Adam_cdc13-1_SDLV3_REP4	9	11	2.09261375575	5001.7	81.4854626879	254	2.38947215038	253266.000243	7893.1451853	43	2.89299513975	246578.000035	4446.51855839	1820	1442	136	136	129	141	131	815	0
DLR00015690	10	13	YLR079W	20	SD/MSG -ARG -HIS -LEU -LYS +Canavanine +G418 +Hygromycin +Thialysine	Adam_cdc13-1_SDLV3_REP4	9	11	1.39521684202	715	20.9784397295	254	2.90893416878	57016.8	6387.51325958	43	2.20666534699	37384.000269	1045.6797963	1937	1438	136	136	132	144	134	309	0
DLR00015690	10	14	YLR312C	20	SD/MSG -ARG -HIS -LEU -LYS +Canavanine +G418 +Hygromycin +Thialysine	Adam_cdc13-1_SDLV3_REP4	9	11	2.86065017941	9279.52125491	20.4497172149	254	3.0738464242	730274.000062	7860.21201838	43	3.71570121814	726105.000279	2065.1983974	2091	1446	136	136	155	162	145	1096	0
DLR00015690	10	15	YLR327C	20	SD/MSG -ARG -HIS -LEU -LYS +Canavanine +G418 +Hygromycin +Thialysine	Adam_cdc13-1_SDLV3_REP4	9	11	2.76400056366	8518.89784066	23.4182857793	254	3.0247326277	661096.000104	7470.03618178	43	3.65835502644	657536.000305	2246.8157833	2229	1447	136	136	154	161	145	1242	0
DLR00015690	10	16	YLL047W	20	SD/MSG -ARG -HIS -LEU -LYS +Canavanine +G418 +Hygromycin +Thialysine	Adam_cdc13-1_SDLV3_REP4	9	11	2.97134105739	10105.4232807	43.1591081347	254	3.14041975506	799705.000023	7954.73619527	43	3.79352230027	797212.000153	1832.60898697	2362	1445	136	136	153	161	145	1060	0
DLR00015690	10	17	YLR200W	20	SD/MSG -ARG -HIS -LEU -LYS +Canavanine +G418 +Hygromycin +Thialysine	Adam_cdc13-1_SDLV3_REP4	9	11	1.81968173078	2834.7	72.9002483434	254	2.25493431525	169391.000277	6909.53300789	43	2.66858847921	155424.000126	3623.22189124	2497	1442	136	136	131	143	133	751	0
DLR00015690	10	18	YLL055W	20	SD/MSG -ARG -HIS -LEU -LYS +Canavanine +G418 +Hygromycin +Thialysine	Adam_cdc13-1_SDLV3_REP4	9	11	2.93509522309	9349.4423809	47.3627545672	254	3.12217098889	751329.000051	7459.45192231	43	3.77429819574	748005.999954	1528.09859726	2631	1445	136	136	153	161	145	1193	0
DLR00015690	10	19	YLR035C	20	SD/MSG -ARG -HIS -LEU -LYS +Canavanine +G418 +Hygromycin +Thialysine	Adam_cdc13-1_SDLV3_REP4	9	11	2.88256538773	7994.77459981	45.5497999914	254	3.08056939042	644363.000016	6913.94183375	43	3.71125808134	652164.893988	373.990351598	2777	1446	136	136	152	161	146	1314	0
DLR00015690	10	20	YLR094C	20	SD/MSG -ARG -HIS -LEU -LYS +Canavanine +G418 +Hygromycin +Thialysine	Adam_cdc13-1_SDLV3_REP4	9	11	2.77297252203	8491.48420084	39.8789974754	254	3.00873483181	638694.000246	8022.37459043	43	3.61788544336	658249.643315	1139.90911248	2907	1447	136	136	148	157	144	1368	0
DLR00015690	10	21	YLR217W	20	SD/MSG -ARG -HIS -LEU -LYS +Canavanine +G418 +Hygromycin +Thialysine	Adam_cdc13-1_SDLV3_REP4	9	11	2.86390249171	8127.71941558	53.9127881148	254	3.05178508527	660560.000104	7696.79203545	43	3.69023540682	657304.000281	1852.00846857	3047	1447	136	136	149	158	145	1398	0
DLR00015690	10	22	YLR190W	20	SD/MSG -ARG -HIS -LEU -LYS +Canavanine +G418 +Hygromycin +Thialysine	Adam_cdc13-1_SDLV3_REP4	9	11	2.23205998926	5305.3	52.0727990275	254	2.55509974742	313087.000313	8341.08376815	43	3.10295765809	310678.000231	3462.54594969	3176	1442	136	136	127	139	132	1534	0
DLR00015690	10	23	YLR236C	20	SD/MSG -ARG -HIS -LEU -LYS +Canavanine +G418 +Hygromycin +Thialysine	Adam_cdc13-1_SDLV3_REP4	9	11	2.94417371063	8418.00009509	92.1165102079	254	3.12277164689	778137.000122	8179.27205558	43	3.75875855099	769498.999295	2480.97801258	3321	1446	136	136	147	155	141	909	7
DLR00015690	10	24	YOR202W	20	SD/MSG -ARG -HIS -LEU -LYS +Canavanine +G418 +Hygromycin +Thialysine	Adam_cdc13-1_SDLV3_REP4	9	11	2.84339325165	9915.00002694	128.653905697	254	3.09440180862	1010346.00004	8693.85176234	43	3.71470172874	1002557	4726.7963068	3452	1445	136	136	150	156	141	845	0
DLR00015690	11	1	YOR202W	20	SD/MSG -ARG -HIS -LEU -LYS +Canavanine +G418 +Hygromycin +Thialysine	Adam_cdc13-1_SDLV3_REP4	9	11	2.38658766157	7945.3	25.4380328405	254	2.70649425729	561159.000271	8378.85972124	43	3.28115435777	554788.000188	4253.22094025	327	1577	136	136	154	161	148	970	0
DLR00015690	11	2	YLR412W	20	SD/MSG -ARG -HIS -LEU -LYS +Canavanine +G418 +Hygromycin +Thialysine	Adam_cdc13-1_SDLV3_REP4	9	11	2.90968016889	9137.93249528	64.7033606865	254	3.06272570035	743518.000056	7209.75407134	43	3.69779073245	738042.999761	2076.39393622	452	1580	136	136	161	167	151	945	0
DLR00015690	11	3	YLR168C	20	SD/MSG -ARG -HIS -LEU -LYS +Canavanine +G418 +Hygromycin +Thialysine	Adam_cdc13-1_SDLV3_REP4	9	11	2.44225688262	5523.96470059	38.4292217743	254	2.7336479092	337359.000498	7461.45241692	43	3.30838851544	333165.000523	2233.91513255	597	1579	136	136	146	155	144	1397	0
DLR00015690	11	4	YLR104W	20	SD/MSG -ARG -HIS -LEU -LYS +Canavanine +G418 +Hygromycin +Thialysine	Adam_cdc13-1_SDLV3_REP4	9	11	2.95501113134	9593.34837694	62.1566519673	254	3.08453366196	720401.000009	6786.21457301	43	3.72313136084	717782.999963	1494.54689384	727	1584	136	136	159	166	151	1019	0
DLR00015690	11	5	YLR092W	20	SD/MSG -ARG -HIS -LEU -LYS +Canavanine +G418 +Hygromycin +Thialysine	Adam_cdc13-1_SDLV3_REP4	9	11	2.55093329412	6665.21505799	20.892341484	254	2.83551994379	457912.000506	6840.43661309	43	3.42742472839	448628.000388	2654.58238703	868	1579	136	136	155	163	149	969	0
DLR00015690	11	6	YLR006C	20	SD/MSG -ARG -HIS -LEU -LYS +Canavanine +G418 +Hygromycin +Thialysine	Adam_cdc13-1_SDLV3_REP4	9	11	2.82519280753	9160.35270788	51.4260514711	254	2.95557474451	638333.000404	7210.38889766	43	3.57701852269	633509.000266	2303.99250496	1002	1581	136	136	153	162	147	942	0
DLR00015690	11	7	YLR187W	20	SD/MSG -ARG -HIS -LEU -LYS +Canavanine +G418 +Hygromycin +Thialysine	Adam_cdc13-1_SDLV3_REP4	9	11	2.75701062142	8425.68367167	32.7041426235	254	2.98587656415	613869.000159	7432.63128638	43	3.61713528668	610003.000216	1942.70305065	1133	1574	136	136	157	164	149	1278	0
DLR00015690	11	8	YLR135W	20	SD/MSG -ARG -HIS -LEU -LYS +Canavanine +G418 +Hygromycin +Thialysine	Adam_cdc13-1_SDLV3_REP4	9	11	2.96409802942	9908.62733731	33.7757792342	254	3.12832533559	750195.000153	8077.75180845	43	3.78059489376	746540.999678	1582.21767724	1269	1576	136	136	158	165	148	966	0
DLR00015690	11	9	YLR233C	20	SD/MSG -ARG -HIS -LEU -LYS +Canavanine +G418 +Hygromycin +Thialysine	Adam_cdc13-1_SDLV3_REP4	9	11	2.78813177064	8112.60007539	25.2453361925	254	3.00997983758	612124.000118	7155.56338028	43	3.63996254935	604719.000319	1983.25297422	1410	1581	136	136	156	163	146	920	0
DLR00015690	11	10	YLR111W	20	SD/MSG -ARG -HIS -LEU -LYS +Canavanine +G418 +Hygromycin +Thialysine	Adam_cdc13-1_SDLV3_REP4	9	11	2.41808903138	6409.05421901	22.6137190862	254	2.73801692528	442473.000409	7294.13100852	43	3.32880466114	438360.000345	2892.52919842	1550	1575	136	136	152	159	144	1618	0
DLR00015690	11	11	YLR271W	20	SD/MSG -ARG -HIS -LEU -LYS +Canavanine +G418 +Hygromycin +Thialysine	Adam_cdc13-1_SDLV3_REP4	9	11	2.69619485853	7726.08249359	26.164454232	254	2.96504248708	576924.000206	7375.57670907	43	3.58896357389	571328.000063	2481.91960349	1685	1579	136	136	153	161	145	1144	0
DLR00015690	11	12	YLL054C	20	SD/MSG -ARG -HIS -LEU -LYS +Canavanine +G418 +Hygromycin +Thialysine	Adam_cdc13-1_SDLV3_REP4	9	11	2.79621174585	8940.74110825	39.3339687748	254	3.00994899084	679624.000244	8016.1315145	43	3.64001810629	675271.000022	2627.66928865	1815	1581	136	136	153	161	144	1042	0
DLR00015690	11	13	YLR023C	20	SD/MSG -ARG -HIS -LEU -LYS +Canavanine +G418 +Hygromycin +Thialysine	Adam_cdc13-1_SDLV3_REP4	9	11	2.56996980883	8548.34536695	28.1727557925	254	2.84611126665	622574.000348	8673.41375095	43	3.44947343221	616870.000274	3821.24136166	1952	1584	136	136	151	159	142	967	0
DLR00015690	11	14	YLR020C	20	SD/MSG -ARG -HIS -LEU -LYS +Canavanine +G418 +Hygromycin +Thialysine	Adam_cdc13-1_SDLV3_REP4	9	11	2.85208736749	9060.44926693	20.4366566478	254	3.07375757851	734284.000036	7821.50858514	43	3.71316015231	729822.000055	2219.64790488	2086	1584	136	136	156	162	145	1088	0
DLR00015690	11	15	YLR353W	20	SD/MSG -ARG -HIS -LEU -LYS +Canavanine +G418 +Hygromycin +Thialysine	Adam_cdc13-1_SDLV3_REP4	9	11	2.74968315409	8001.89675825	27.81540966	254	2.99595040781	619578.000153	7405.41229033	43	3.62674523865	613650.000243	2358.06171054	2232	1586	136	136	151	158	143	1122	0
DLR00015690	11	16	YLR012C	20	SD/MSG -ARG -HIS -LEU -LYS +Canavanine +G418 +Hygromycin +Thialysine	Adam_cdc13-1_SDLV3_REP4	9	11	2.65237341901	7505.05287916	26.8850795528	254	2.91844711673	559665.00037	7423.55803643	43	3.53766056733	553822.000271	2780.39142557	2361	1581	136	136	148	157	142	1174	0
DLR00015690	11	17	YLR389C	20	SD/MSG -ARG -HIS -LEU -LYS +Canavanine +G418 +Hygromycin +Thialysine	Adam_cdc13-1_SDLV3_REP4	9	11	2.84903125834	8733.16709205	27.4980094452	254	3.05384205005	682146.00007	7729.02001416	43	3.69514169952	676019.000317	2176.83730086	2502	1586	136	136	150	158	143	1004	0
DLR00015690	11	18	YLR064W	20	SD/MSG -ARG -HIS -LEU -LYS +Canavanine +G418 +Hygromycin +Thialysine	Adam_cdc13-1_SDLV3_REP4	9	11	2.93113067259	8887.98911689	31.8718069821	254	3.13456656598	742707.000238	6420.01409441	43	3.78898150786	740525.999181	1592.65830522	2634	1586	136	136	155	163	146	1348	0
DLR00015690	11	19	YLR043C	20	SD/MSG -ARG -HIS -LEU -LYS +Canavanine +G418 +Hygromycin +Thialysine	Adam_cdc13-1_SDLV3_REP4	9	11	2.88417651021	7902.92687405	27.354861232	254	3.08203659952	635319.000137	6939.68271125	43	3.73020207068	630261.999807	1434.00239528	2777	1586	136	136	152	160	144	1134	0
DLR00015690	11	20	YLR374C	20	SD/MSG -ARG -HIS -LEU -LYS +Canavanine +G418 +Hygromycin +Thialysine	Adam_cdc13-1_SDLV3_REP4	9	11	2.70623196503	7796.05849572	39.9049638475	254	2.94584606859	550128.000393	7909.38675475	43	3.5756946979	548303.000257	2998.56105864	2910	1584	136	136	143	153	141	1300	0
DLR00015690	11	21	YLR290C	20	SD/MSG -ARG -HIS -LEU -LYS +Canavanine +G418 +Hygromycin +Thialysine	Adam_cdc13-1_SDLV3_REP4	9	11	2.2697942018	5277.8	68.3863433795	254	2.56743519404	273258.000476	7696.26761929	43	3.11748101334	270585.000372	4064.68208782	3046	1580	136	136	123	136	129	1094	0
DLR00015690	11	22	YLR221C	20	SD/MSG -ARG -HIS -LEU -LYS +Canavanine +G418 +Hygromycin +Thialysine	Adam_cdc13-1_SDLV3_REP4	9	11	2.85833894236	8242.40962187	74.1952071416	254	3.0718555264	698713.000108	8145.95403859	43	3.70615256903	690895.000308	1983.78393553	3177	1584	136	136	148	156	143	1011	0
DLR00015690	11	23	YLR311C	20	SD/MSG -ARG -HIS -LEU -LYS +Canavanine +G418 +Hygromycin +Thialysine	Adam_cdc13-1_SDLV3_REP4	9	11	2.93994878792	8669.00014665	109.562996608	254	3.11806922029	781116.000055	8346.01817203	43	3.75561600271	774699.999528	2662.84721821	3322	1582	136	136	145	152	139	1043	0
DLR00015690	11	24	YOR202W	20	SD/MSG -ARG -HIS -LEU -LYS +Canavanine +G418 +Hygromycin +Thialysine	Adam_cdc13-1_SDLV3_REP4	9	11	2.69304857944	8635.00012205	133.826576842	254	2.97491586945	856076.000175	9167.24145059	43	3.5744402314	845049.000016	4329.50794025	3453	1581	136	136	147	153	139	812	0
DLR00015690	12	1	YOR202W	20	SD/MSG -ARG -HIS -LEU -LYS +Canavanine +G418 +Hygromycin +Thialysine	Adam_cdc13-1_SDLV3_REP4	9	11	2.57816825526	8536.46544691	57.8677509504	254	2.82641747782	663078.000245	7835.29775893	43	3.38416650661	689701.730234	2357.17733632	321	1716	136	136	156	163	149	802	0
DLR00015690	12	2	YLR049C	20	SD/MSG -ARG -HIS -LEU -LYS +Canavanine +G418 +Hygromycin +Thialysine	Adam_cdc13-1_SDLV3_REP4	9	11	2.70304624927	7753.3658613	43.6573842273	254	2.9220031194	610428.000285	7430.86964519	43	3.53409089559	601287.000135	2029.47592127	453	1712	136	136	159	165	150	846	0
DLR00015690	12	3	YLR284C	20	SD/MSG -ARG -HIS -LEU -LYS +Canavanine +G418 +Hygromycin +Thialysine	Adam_cdc13-1_SDLV3_REP4	9	11	2.66258031077	7178.09036114	35.5853948647	254	2.90202747294	529178.000306	7683.28306385	43	3.51144198444	521241.000271	1967.57829692	595	1720	136	136	157	164	150	947	0
DLR00015690	12	4	YLR390W	20	SD/MSG -ARG -HIS -LEU -LYS +Canavanine +G418 +Hygromycin +Thialysine	Adam_cdc13-1_SDLV3_REP4	9	11	2.74517433118	7717.63779329	44.1074292345	254	2.95133859196	564457.000233	6803.6420869	43	3.56932431611	558803.000024	1818.94563878	723	1714	136	136	158	165	151	1113	0
DLR00015690	12	5	YLR036C	20	SD/MSG -ARG -HIS -LEU -LYS +Canavanine +G418 +Hygromycin +Thialysine	Adam_cdc13-1_SDLV3_REP4	9	11	2.58162241817	7597.94924791	26.0005741994	254	2.87518478607	539560.000474	7071.3351135	43	3.48148458586	534010.000353	2607.97773917	870	1720	136	136	158	166	151	1165	0
DLR00015690	12	6	YLR408C	20	SD/MSG -ARG -HIS -LEU -LYS +Canavanine +G418 +Hygromycin +Thialysine	Adam_cdc13-1_SDLV3_REP4	9	11	2.82144904668	9296.45972865	55.5773604058	254	3.02686036909	690113.000116	6962.80192802	43	3.65799930761	687999.000273	1710.95198132	1001	1719	136	136	159	166	150	1175	0
DLR00015690	12	7	YLR055C	20	SD/MSG -ARG -HIS -LEU -LYS +Canavanine +G418 +Hygromycin +Thialysine	Adam_cdc13-1_SDLV3_REP4	9	11	0	11	26.6134804432	254	12	31766.4	4092.7546226	43	0.601066898615	2201.7865185	273.869557626	1126	1709	136	136	104	120	119	8	0
DLR00015690	12	8	YLR018C	20	SD/MSG -ARG -HIS -LEU -LYS +Canavanine +G418 +Hygromycin +Thialysine	Adam_cdc13-1_SDLV3_REP4	9	11	2.8072693081	9943.57129798	39.814169325	254	3.01892807215	740855.000162	7913.15294977	43	3.65376213594	739872.000202	2119.2081189	1267	1721	136	136	156	164	148	1263	0
DLR00015690	12	9	YLR328W	20	SD/MSG -ARG -HIS -LEU -LYS +Canavanine +G418 +Hygromycin +Thialysine	Adam_cdc13-1_SDLV3_REP4	9	11	2.6830567849	7824.65063068	24.985437602	254	2.93545720535	560561.000331	7422.23603147	43	3.5558368473	557098.00018	2647.71476934	1412	1712	136	136	152	160	145	1325	0
DLR00015690	12	10	YLR281C	20	SD/MSG -ARG -HIS -LEU -LYS +Canavanine +G418 +Hygromycin +Thialysine	Adam_cdc13-1_SDLV3_REP4	9	11	2.79554416968	8681.6947535	30.6580021384	254	3.01119239096	628614.000297	8117.25318999	43	3.6452420984	627459.000082	3162.50772515	1548	1712	136	136	151	159	144	1316	0
DLR00015690	12	11	YLR107W	20	SD/MSG -ARG -HIS -LEU -LYS +Canavanine +G418 +Hygromycin +Thialysine	Adam_cdc13-1_SDLV3_REP4	9	11	2.66923515229	7852.85359757	17.6750152463	254	2.93009041519	560780.000343	7372.57053855	43	3.55074032565	555233.00019	2704.3412272	1681	1718	136	136	150	158	142	1100	0
DLR00015690	12	12	YLR120C	20	SD/MSG -ARG -HIS -LEU -LYS +Canavanine +G418 +Hygromycin +Thialysine	Adam_cdc13-1_SDLV3_REP4	9	11	2.91893137861	9602.71089044	47.1313121712	254	3.08697463267	743312.00005	7512.84219662	43	3.72956788303	741882.000223	1723.54666213	1811	1716	136	136	153	160	143	1149	0
DLR00015690	12	13	YLR065C	20	SD/MSG -ARG -HIS -LEU -LYS +Canavanine +G418 +Hygromycin +Thialysine	Adam_cdc13-1_SDLV3_REP4	9	11	2.22996817979	4265.8	16.0903394092	254	2.5867285805	260696.000418	6482.69494016	43	3.12202477868	252177.000363	2089.63267611	1956	1719	136	136	137	147	135	1186	0
DLR00015690	12	14	YLR173W	20	SD/MSG -ARG -HIS -LEU -LYS +Canavanine +G418 +Hygromycin +Thialysine	Adam_cdc13-1_SDLV3_REP4	9	11	2.90416398249	9025.97772247	27.2096164872	254	3.09565198192	730101.000006	7642.23232434	43	3.73748135968	725652.000124	1843.11322642	2088	1717	136	136	154	161	143	1040	0
DLR00015690	12	15	YLR262C-A	20	SD/MSG -ARG -HIS -LEU -LYS +Canavanine +G418 +Hygromycin +Thialysine	Adam_cdc13-1_SDLV3_REP4	9	11	2.76380197181	8204.35165326	21.9520196672	254	3.01903502018	639447.000124	7479.83298185	43	3.65265842188	634660.000295	2306.93068127	2229	1718	136	136	151	159	143	1065	0
DLR00015690	12	16	YLR138W	20	SD/MSG -ARG -HIS -LEU -LYS +Canavanine +G418 +Hygromycin +Thialysine	Adam_cdc13-1_SDLV3_REP4	9	11	2.70671659517	7806.59371298	29.4167709234	254	2.97968075758	618120.000168	7093.43794104	43	3.60503254224	615023.000176	2011.87143742	2360	1718	136	136	151	159	143	1416	0
DLR00015690	12	17	YLR225C	20	SD/MSG -ARG -HIS -LEU -LYS +Canavanine +G418 +Hygromycin +Thialysine	Adam_cdc13-1_SDLV3_REP4	9	11	2.8380192273	8089.68197429	38.4297021357	254	3.06289475821	635596.00004	7171.83431405	43	3.70475820171	630489.000268	1841.00702573	2500	1719	136	136	150	157	142	1168	0
DLR00015690	12	18	YLR367W	20	SD/MSG -ARG -HIS -LEU -LYS +Canavanine +G418 +Hygromycin +Thialysine	Adam_cdc13-1_SDLV3_REP4	9	11	2.82786282429	9062.34319308	20.5909716013	254	3.08164703523	736611.000128	7216.36387532	43	3.72562404888	732615.999856	1978.15922789	2631	1723	136	136	153	160	144	1171	0
DLR00015690	12	19	YLR194C	20	SD/MSG -ARG -HIS -LEU -LYS +Canavanine +G418 +Hygromycin +Thialysine	Adam_cdc13-1_SDLV3_REP4	9	11	2.84622806478	7705.17993949	31.9415883006	254	3.03591891881	597982.000032	6789.57405618	43	3.67608846896	591711.00023	1568.74899382	2773	1716	136	136	147	156	142	1043	0
DLR00015690	12	20	YLR377C	20	SD/MSG -ARG -HIS -LEU -LYS +Canavanine +G418 +Hygromycin +Thialysine	Adam_cdc13-1_SDLV3_REP4	9	11	2.79240918429	8332.31636782	38.7115088545	254	3.02448755846	625171.00015	7480.51058507	43	3.66675649239	624176.000298	2071.35473989	2905	1717	136	136	146	155	141	1485	0
DLR00015690	12	21	YLR039C	20	SD/MSG -ARG -HIS -LEU -LYS +Canavanine +G418 +Hygromycin +Thialysine	Adam_cdc13-1_SDLV3_REP4	9	11	2.75487367938	7711.99525512	48.2913210254	254	3.01282106037	603337.000107	7622.65730056	43	3.64830271102	596134.00032	1991.67353142	3042	1723	136	136	146	154	141	1104	0
DLR00015690	12	22	YLR099C	20	SD/MSG -ARG -HIS -LEU -LYS +Canavanine +G418 +Hygromycin +Thialysine	Adam_cdc13-1_SDLV3_REP4	9	11	2.48730479506	6350.93039672	99.4213284759	254	2.73046987843	394940.000536	8544.61190807	43	3.31135408998	393228.000508	3651.49699612	3177	1716	136	136	128	139	130	1234	0
DLR00015690	12	23	YLR253W	20	SD/MSG -ARG -HIS -LEU -LYS +Canavanine +G418 +Hygromycin +Thialysine	Adam_cdc13-1_SDLV3_REP4	9	11	2.95386486573	8708.00022333	94.7455409416	254	3.15731709389	828950.000137	8310.16264951	43	3.79807944956	820629.999157	2818.73643886	3320	1717	136	136	148	155	141	971	0
DLR00015690	12	24	YOR202W	20	SD/MSG -ARG -HIS -LEU -LYS +Canavanine +G418 +Hygromycin +Thialysine	Adam_cdc13-1_SDLV3_REP4	9	11	2.83925237511	9461.00007618	125.321718454	254	3.07533953391	962453.000096	8875.25911264	43	3.68860542396	952710.000076	4011.76073106	3449	1716	136	136	149	154	140	771	0
DLR00015690	13	1	YOR202W	20	SD/MSG -ARG -HIS -LEU -LYS +Canavanine +G418 +Hygromycin +Thialysine	Adam_cdc13-1_SDLV3_REP4	9	11	2.3037326471	7130.2	24.6603564305	254	2.65129870928	514474.000286	8619.57040693	43	3.20970871021	505119.00023	4604.74662418	319	1856	136	136	154	161	148	874	0
DLR00015690	13	2	YLR242C	20	SD/MSG -ARG -HIS -LEU -LYS +Canavanine +G418 +Hygromycin +Thialysine	Adam_cdc13-1_SDLV3_REP4	9	11	2.44571487577	8050.96235403	113.891128724	254	2.82792963009	625613.000285	10101.026942	43	3.4182182824	619386.000173	4772.2561749	452	1852	136	136	162	168	152	1126	0
DLR00015690	13	3	YLR214W	20	SD/MSG -ARG -HIS -LEU -LYS +Canavanine +G418 +Hygromycin +Thialysine	Adam_cdc13-1_SDLV3_REP4	9	11	2.37702782413	6415.2	27.7278976915	254	2.72578993292	433586.0004	7850.60914381	43	3.30814424207	424609.00034	3219.18254748	587	1855	136	136	155	162	148	1042	0
DLR00015690	13	4	YLR292C	20	SD/MSG -ARG -HIS -LEU -LYS +Canavanine +G418 +Hygromycin +Thialysine	Adam_cdc13-1_SDLV3_REP4	9	11	2.82721775037	8570.00024268	71.8770340689	254	2.97300559444	611045.000288	7693.05528803	43	3.59777545013	607974.000111	2251.68232339	725	1849	136	136	154	162	148	1028	0
DLR00015690	13	5	YLR268W	20	SD/MSG -ARG -HIS -LEU -LYS +Canavanine +G418 +Hygromycin +Thialysine	Adam_cdc13-1_SDLV3_REP4	9	11	0.634692247743	597.791749081	70.5515003454	254	9.49372159547	32688.9	3919.15026449	43	0.954436508306	8514.87616808	1151.98602111	854	1837	136	136	-1	-1	-1	8	0
DLR00015690	13	6	YLR364W	20	SD/MSG -ARG -HIS -LEU -LYS +Canavanine +G418 +Hygromycin +Thialysine	Adam_cdc13-1_SDLV3_REP4	9	11	2.90315679374	9987.19648389	62.2882493228	254	3.08485075084	818271.000061	8025.8391947	43	3.72142537987	813170.000153	1856.36694879	999	1855	136	136	166	171	154	902	0
DLR00015690	13	7	YLR334C	20	SD/MSG -ARG -HIS -LEU -LYS +Canavanine +G418 +Hygromycin +Thialysine	Adam_cdc13-1_SDLV3_REP4	9	11	2.64660299328	7749.58896707	20.9429932672	254	2.91229538534	571044.000387	7947.14005	43	3.52645210076	563155.000302	2514.7420022	1140	1847	136	136	157	164	149	891	0
DLR00015690	13	8	YLR206W	20	SD/MSG -ARG -HIS -LEU -LYS +Canavanine +G418 +Hygromycin +Thialysine	Adam_cdc13-1_SDLV3_REP4	9	11	2.97165631514	9431.78960294	61.357686294	254	3.12044809343	747273.000086	7090.31525019	43	3.77170763054	744321.999728	1322.48350852	1272	1852	136	136	159	166	149	1167	0
DLR00015690	13	9	YLR016C	20	SD/MSG -ARG -HIS -LEU -LYS +Canavanine +G418 +Hygromycin +Thialysine	Adam_cdc13-1_SDLV3_REP4	9	11	2.74246400616	8516.52988338	27.5905886475	254	2.99200341276	640311.000224	7380.85758579	43	3.6219333414	635703.00001	2380.58502848	1413	1856	136	136	155	162	146	1220	0
DLR00015690	13	10	YLR373C	20	SD/MSG -ARG -HIS -LEU -LYS +Canavanine +G418 +Hygromycin +Thialysine	Adam_cdc13-1_SDLV3_REP4	9	11	1.81341040007	3077.8	95.873739361	254	2.20241189339	136160.000326	7089.40325162	43	2.56896643343	125087.000171	3251.71448702	1545	1855	136	136	118	132	124	395	0
DLR00015690	13	11	YLR345W	20	SD/MSG -ARG -HIS -LEU -LYS +Canavanine +G418 +Hygromycin +Thialysine	Adam_cdc13-1_SDLV3_REP4	9	11	2.749971246	8314.40479279	21.5334668651	254	2.98553972737	614278.000166	7458.2657015	43	3.61301629394	610065.000138	2553.51286739	1685	1861	136	136	150	158	142	1167	0
DLR00015690	13	12	YLR097C	20	SD/MSG -ARG -HIS -LEU -LYS +Canavanine +G418 +Hygromycin +Thialysine	Adam_cdc13-1_SDLV3_REP4	9	11	2.90382580214	8919.3225329	34.9875895313	254	3.08855229105	708508.00001	7439.72875491	43	3.7323126533	703571.000081	1704.23627238	1820	1855	136	136	154	160	143	1013	0
DLR00015690	13	13	YLR294C	20	SD/MSG -ARG -HIS -LEU -LYS +Canavanine +G418 +Hygromycin +Thialysine	Adam_cdc13-1_SDLV3_REP4	9	11	2.58465439463	7133.02566398	28.7284206531	254	2.88787011865	512454.000565	7941.46577	43	3.49872231723	506707.000474	3445.69867115	1955	1859	136	136	146	155	140	1132	0
DLR00015690	13	14	YLR044C	20	SD/MSG -ARG -HIS -LEU -LYS +Canavanine +G418 +Hygromycin +Thialysine	Adam_cdc13-1_SDLV3_REP4	9	11	2.68352954602	8261.36720331	22.1268958168	254	2.9330668838	621558.000421	7835.78648931	43	3.55115277383	616561.000301	2886.19450157	2094	1855	136	136	148	156	140	1156	0
DLR00015690	13	15	YLR136C	20	SD/MSG -ARG -HIS -LEU -LYS +Canavanine +G418 +Hygromycin +Thialysine	Adam_cdc13-1_SDLV3_REP4	9	11	2.79960169284	8347.92333218	20.4915462389	254	3.05691168213	671289.00006	7492.54540224	43	3.69613465401	665692.000289	2002.34858834	2228	1855	136	136	152	159	143	1078	0
DLR00015690	13	16	YLR414C	20	SD/MSG -ARG -HIS -LEU -LYS +Canavanine +G418 +Hygromycin +Thialysine	Adam_cdc13-1_SDLV3_REP4	9	11	2.49163774367	6468.17414326	30.866974769	254	2.81810258982	460042.000508	7105.125198	43	3.41825168054	454804.000445	2951.91941168	2359	1856	136	136	143	153	139	1218	0
DLR00015690	13	17	YLR058C	20	SD/MSG -ARG -HIS -LEU -LYS +Canavanine +G418 +Hygromycin +Thialysine	Adam_cdc13-1_SDLV3_REP4	9	11	2.80862513511	8209.29563805	22.2412989446	254	3.02867148664	636547.000125	7461.0639046	43	3.6655490739	631555.000298	2321.92718043	2504	1858	136	136	148	156	141	1172	0
DLR00015690	13	18	YLL046C	20	SD/MSG -ARG -HIS -LEU -LYS +Canavanine +G418 +Hygromycin +Thialysine	Adam_cdc13-1_SDLV3_REP4	9	11	2.42540170727	6536.60724825	33.9001348337	254	2.74406116606	422717.000484	7420.58610977	43	3.33668990128	419726.000422	3574.2547526	2635	1852	136	136	138	149	136	1422	0
DLR00015690	13	19	YLR303W	20	SD/MSG -ARG -HIS -LEU -LYS +Canavanine +G418 +Hygromycin +Thialysine	Adam_cdc13-1_SDLV3_REP4	9	11	2.86457339626	7895.32991643	37.498644403	254	3.05924052957	636943.000006	6921.22892475	43	3.68793810146	642253.274728	435.701337841	2778	1855	136	136	149	157	142	1180	0
DLR00015690	13	20	YLR352W	20	SD/MSG -ARG -HIS -LEU -LYS +Canavanine +G418 +Hygromycin +Thialysine	Adam_cdc13-1_SDLV3_REP4	9	11	2.98993028413	8819.06151383	44.5731385559	254	3.15742057509	722243.000145	7036.61234284	43	3.81781593949	716892.999574	1074.73239442	2908	1854	136	136	149	157	143	1091	0
DLR00015690	13	21	YLR181C	20	SD/MSG -ARG -HIS -LEU -LYS +Canavanine +G418 +Hygromycin +Thialysine	Adam_cdc13-1_SDLV3_REP4	9	11	2.88521140196	7852.18644068	50.3522974951	254	3.11138394107	665002.000121	7181.93325617	43	3.75857111898	658355.99951	1196.77571199	3052	1854	136	136	149	156	142	1181	0
DLR00015690	13	22	YLR325C	20	SD/MSG -ARG -HIS -LEU -LYS +Canavanine +G418 +Hygromycin +Thialysine	Adam_cdc13-1_SDLV3_REP4	9	11	2.91678210057	7906.7569984	70.1635406377	254	3.17979444711	751667.000167	8135.82217084	43	3.82992932331	743015.998935	1793.94350562	3179	1858	136	136	154	160	145	1040	0
DLR00015690	13	23	YLR368W	20	SD/MSG -ARG -HIS -LEU -LYS +Canavanine +G418 +Hygromycin +Thialysine	Adam_cdc13-1_SDLV3_REP4	9	11	2.58811508492	7097.37184894	94.8334139297	254	2.87330562222	583709.0003	9191.51396717	43	3.46965506587	576573.000273	2547.46501716	3322	1854	136	136	137	145	134	1270	0
DLR00015690	13	24	YOR202W	20	SD/MSG -ARG -HIS -LEU -LYS +Canavanine +G418 +Hygromycin +Thialysine	Adam_cdc13-1_SDLV3_REP4	9	11	2.64200406232	8879.00047035	152.096855913	254	2.92924108309	853757.000303	10702.7672172	43	3.51858542067	843646.000193	4550.95603283	3450	1855	136	136	144	150	136	835	0
DLR00015690	14	1	YOR202W	20	SD/MSG -ARG -HIS -LEU -LYS +Canavanine +G418 +Hygromycin +Thialysine	Adam_cdc13-1_SDLV3_REP4	9	11	2.55247617182	8604.8499004	48.2399115629	254	2.82046642596	676590.000306	8584.89819729	43	3.41079712188	668661.0002	3868.18597388	326	1987	136	136	157	163	149	768	0
DLR00015690	14	2	YLR134W	20	SD/MSG -ARG -HIS -LEU -LYS +Canavanine +G418 +Hygromycin +Thialysine	Adam_cdc13-1_SDLV3_REP4	9	11	2.01502719088	4221.8	85.7082872916	254	2.395846507	267865.000272	8228.78529193	43	2.88852941126	255870.000233	4066.60401386	456	1993	136	136	144	152	142	941	8
DLR00015690	14	3	YLL053C	20	SD/MSG -ARG -HIS -LEU -LYS +Canavanine +G418 +Hygromycin +Thialysine	Adam_cdc13-1_SDLV3_REP4	9	11	2.67364032137	7759.89839409	31.4394083984	254	2.89631037035	579616.000411	7888.18845902	43	3.50643420551	572920.000345	2440.70705936	593	1982	136	136	158	164	150	1021	0
DLR00015690	14	4	YLR144C	20	SD/MSG -ARG -HIS -LEU -LYS +Canavanine +G418 +Hygromycin +Thialysine	Adam_cdc13-1_SDLV3_REP4	9	11	2.77059763401	8934.76262029	47.3334569195	254	2.99360920667	667266.000194	7787.47144707	43	3.62114958055	663961.000062	1871.39270119	724	1978	136	136	160	166	151	1240	0
DLR00015690	14	5	YLR172C	20	SD/MSG -ARG -HIS -LEU -LYS +Canavanine +G418 +Hygromycin +Thialysine	Adam_cdc13-1_SDLV3_REP4	9	11	2.47728219011	7633.75653615	24.3567266117	254	2.79759201842	532053.00036	8414.52056278	43	3.39169794983	525053.000321	3122.18832227	864	1992	136	136	156	164	150	969	0
DLR00015690	14	6	YLR357W	20	SD/MSG -ARG -HIS -LEU -LYS +Canavanine +G418 +Hygromycin +Thialysine	Adam_cdc13-1_SDLV3_REP4	9	11	0.5	425.7	51.9181311401	254	12	33623.1	4083.42992247	43	0.64366075151	5558.78482886	612.211683986	985	1983	136	136	-1	-1	-1	11	0
DLR00015690	14	7	YLR072W	20	SD/MSG -ARG -HIS -LEU -LYS +Canavanine +G418 +Hygromycin +Thialysine	Adam_cdc13-1_SDLV3_REP4	9	11	2.0116525088	3868.7	46.5049014462	254	2.40280264776	233311.000261	7555.31049543	43	2.88848205339	221598.000162	3142.57783525	1137	1980	136	136	142	153	142	845	0
DLR00015690	14	8	YLR098C	20	SD/MSG -ARG -HIS -LEU -LYS +Canavanine +G418 +Hygromycin +Thialysine	Adam_cdc13-1_SDLV3_REP4	9	11	2.16451119236	5123.8	39.0165840336	254	2.54235110401	320128.000303	7173.56158417	43	3.08437704582	312671.000181	3304.5996179	1274	1981	136	136	144	155	143	1191	0
DLR00015690	14	9	YLR179C	20	SD/MSG -ARG -HIS -LEU -LYS +Canavanine +G418 +Hygromycin +Thialysine	Adam_cdc13-1_SDLV3_REP4	9	11	2.73431642901	7513.29796353	36.0540093974	254	2.98023841273	590738.000135	6609.12519172	43	3.58449139645	600146.608301	261.272600677	1413	1986	136	136	157	164	147	1279	0
DLR00015690	14	10	YLR232W	20	SD/MSG -ARG -HIS -LEU -LYS +Canavanine +G418 +Hygromycin +Thialysine	Adam_cdc13-1_SDLV3_REP4	9	11	2.86490396799	9239.69660548	34.0475918619	254	3.06620558398	707208.000052	7466.96280923	43	3.70808179731	706889.000261	1780.32882112	1545	1988	136	136	153	161	144	1387	0
DLR00015690	14	11	YLR110C	20	SD/MSG -ARG -HIS -LEU -LYS +Canavanine +G418 +Hygromycin +Thialysine	Adam_cdc13-1_SDLV3_REP4	9	11	2.41579053357	5993.23997949	25.9841511549	254	2.72981856509	418229.000445	7005.69368983	43	3.32102695717	414583.000387	2719.73233642	1687	1994	136	136	148	156	142	1789	0
DLR00015690	14	12	YLR254C	20	SD/MSG -ARG -HIS -LEU -LYS +Canavanine +G418 +Hygromycin +Thialysine	Adam_cdc13-1_SDLV3_REP4	9	11	2.96944631694	9036.42443045	51.9424617568	254	3.12614633419	718794.000012	7435.0479853	43	3.7777289728	714450.00006	1533.31267894	1815	1991	136	136	151	159	143	1095	0
DLR00015690	14	13	YLR380W	20	SD/MSG -ARG -HIS -LEU -LYS +Canavanine +G418 +Hygromycin +Thialysine	Adam_cdc13-1_SDLV3_REP4	9	11	2.82930049225	8212.26244744	39.1431072943	254	3.06013247372	688157.000062	7271.32787713	43	3.69768868735	681786.000258	1609.87872848	1957	1991	136	136	154	161	144	1023	0
DLR00015690	14	14	YLR089C	20	SD/MSG -ARG -HIS -LEU -LYS +Canavanine +G418 +Hygromycin +Thialysine	Adam_cdc13-1_SDLV3_REP4	9	11	0	11	16.2385500567	254	12	28822.7470065	3285.76161299	43	0	43	111.644476811	2084	1975	136	136	-1	-1	-1	11	0
DLR00015690	14	15	YLR258W	20	SD/MSG -ARG -HIS -LEU -LYS +Canavanine +G418 +Hygromycin +Thialysine	Adam_cdc13-1_SDLV3_REP4	9	11	2.80482845604	8111.46844316	19.5765403978	254	3.03091476341	668568.00008	7693.96957757	43	3.66495460093	659548.000311	2035.02723937	2229	1993	136	136	151	158	142	939	0
DLR00015690	14	16	YLR330W	20	SD/MSG -ARG -HIS -LEU -LYS +Canavanine +G418 +Hygromycin +Thialysine	Adam_cdc13-1_SDLV3_REP4	9	11	2.65436130358	7632.23183446	34.7548554102	254	2.92477761228	587114.00044	7398.66475684	43	3.54532003694	580960.000342	2488.2520435	2360	1989	136	136	146	154	140	1216	0
DLR00015690	14	17	YLR282C	20	SD/MSG -ARG -HIS -LEU -LYS +Canavanine +G418 +Hygromycin +Thialysine	Adam_cdc13-1_SDLV3_REP4	9	11	2.88834916434	8787.09092843	47.8833075521	254	3.08212940752	698227.000149	7883.44482134	43	3.7273735862	692344.000303	2470.37315856	2500	1991	136	136	148	155	141	1011	0
DLR00015690	14	18	YLR255C	20	SD/MSG -ARG -HIS -LEU -LYS +Canavanine +G418 +Hygromycin +Thialysine	Adam_cdc13-1_SDLV3_REP4	9	11	2.19249116877	4552.9	46.1852827431	254	2.54680511727	265608.000424	7085.15438873	43	3.08060447526	257653.000302	3298.89536178	2632	1993	136	136	129	141	131	958	0
DLR00015690	14	19	YLR385C	20	SD/MSG -ARG -HIS -LEU -LYS +Canavanine +G418 +Hygromycin +Thialysine	Adam_cdc13-1_SDLV3_REP4	9	11	2.98287858374	8020.00033206	58.3348115435	254	3.13236299928	675110.000063	6992.55460235	43	3.78340273178	668401.999705	1170.24418705	2775	1991	136	136	150	158	143	1031	0
DLR00015690	14	20	YLR191W	20	SD/MSG -ARG -HIS -LEU -LYS +Canavanine +G418 +Hygromycin +Thialysine	Adam_cdc13-1_SDLV3_REP4	9	11	2.61662638245	6034.37251036	42.8816896643	254	2.86342378005	403099.00036	7058.98139036	43	3.48065025918	399495.000256	2360.41006982	2904	1989	136	136	135	145	134	1392	0
DLR00015690	14	21	YLR030W	20	SD/MSG -ARG -HIS -LEU -LYS +Canavanine +G418 +Hygromycin +Thialysine	Adam_cdc13-1_SDLV3_REP4	9	11	2.97886484811	8599.00028993	74.6596650698	254	3.14094651436	727668.000132	7508.00359651	43	3.79518125664	721446.999325	1555.9397867	3044	1992	136	136	148	155	141	1159	0
DLR00015690	14	22	YLL060C	20	SD/MSG -ARG -HIS -LEU -LYS +Canavanine +G418 +Hygromycin +Thialysine	Adam_cdc13-1_SDLV3_REP4	9	11	2.99448818258	8631.12610228	97.9796406879	254	3.16000033818	767320.000061	8735.99221768	43	3.80780856995	761061.999504	1913.91744351	3180	1990	136	136	147	154	141	1109	0
DLR00015690	14	23	YLR372W	20	SD/MSG -ARG -HIS -LEU -LYS +Canavanine +G418 +Hygromycin +Thialysine	Adam_cdc13-1_SDLV3_REP4	9	11	2.05072838783	2375.71518619	72.0901788822	254	2.6036810257	176396.000207	8466.8931644	43	2.95820625219	157431.00036	1386.6546741	3305	1976	136	136	124	134	127	807	0
DLR00015690	14	24	YOR202W	20	SD/MSG -ARG -HIS -LEU -LYS +Canavanine +G418 +Hygromycin +Thialysine	Adam_cdc13-1_SDLV3_REP4	9	11	2.92503256739	9916.97218479	147.577405727	254	3.11351897123	1017066.00017	9560.4744016	43	3.73030386423	1007883.00001	3943.43215158	3447	1991	136	136	149	153	138	740	0
DLR00015690	15	1	YOR202W	20	SD/MSG -ARG -HIS -LEU -LYS +Canavanine +G418 +Hygromycin +Thialysine	Adam_cdc13-1_SDLV3_REP4	9	11	2.31488978915	7218.2	29.21920058	254	2.6189894959	485180.000258	9020.68769525	43	3.17547531054	473887.000163	4797.0030015	322	2130	136	136	148	155	144	549	0
DLR00015690	15	2	YLR108C	20	SD/MSG -ARG -HIS -LEU -LYS +Canavanine +G418 +Hygromycin +Thialysine	Adam_cdc13-1_SDLV3_REP4	9	11	2.81561566911	9794.00012273	64.2267033966	254	2.99981165447	782786.00033	8187.51883918	43	3.62454782128	778931.000156	2644.43324512	457	2126	136	136	158	163	149	882	0
DLR00015690	15	3	YLR324W	20	SD/MSG -ARG -HIS -LEU -LYS +Canavanine +G418 +Hygromycin +Thialysine	Adam_cdc13-1_SDLV3_REP4	9	11	2.45588751488	7435.19802305	43.6971397379	254	2.73745964926	486587.000364	8022.01430663	43	3.32745414522	481373.00032	3072.86384871	600	2127	136	136	150	158	146	1133	0
DLR00015690	15	4	YLR188W	20	SD/MSG -ARG -HIS -LEU -LYS +Canavanine +G418 +Hygromycin +Thialysine	Adam_cdc13-1_SDLV3_REP4	9	11	2.80687031274	8238.00020108	77.8866431706	254	2.97864962656	591447.00026	7807.20740093	43	3.60535998686	588566.000076	2343.87514628	730	2127	136	136	154	162	150	1279	0
DLR00015690	15	5	YLR286C	20	SD/MSG -ARG -HIS -LEU -LYS +Canavanine +G418 +Hygromycin +Thialysine	Adam_cdc13-1_SDLV3_REP4	9	11	2.42717899217	6590.65209045	24.7411671894	254	2.806158734	462619.00038	7815.94805725	43	3.40510102363	457769.000386	2232.24763403	875	2130	136	136	157	165	152	1485	4
DLR00015690	15	6	YLR113W	20	SD/MSG -ARG -HIS -LEU -LYS +Canavanine +G418 +Hygromycin +Thialysine	Adam_cdc13-1_SDLV3_REP4	9	11	2.68100929073	8895.00920668	58.1995346466	254	2.84942128911	606752.000405	8093.10408164	43	3.42566384996	634508.13244	789.209733965	997	2129	136	136	150	159	146	1119	0
DLR00015690	15	7	YLR269C	20	SD/MSG -ARG -HIS -LEU -LYS +Canavanine +G418 +Hygromycin +Thialysine	Adam_cdc13-1_SDLV3_REP4	9	11	2.65684271445	8649.21229021	25.3984157207	254	2.9180305151	617747.000467	8025.21261129	43	3.54087147028	614689.000401	3043.18336567	1143	2126	136	136	154	162	148	1264	0
DLR00015690	15	8	YLR125W	20	SD/MSG -ARG -HIS -LEU -LYS +Canavanine +G418 +Hygromycin +Thialysine	Adam_cdc13-1_SDLV3_REP4	9	11	2.83852869532	9355.24369128	41.535555612	254	3.0235944994	715504.000189	7453.59328823	43	3.66013757636	711196.000166	2010.45033481	1274	2129	136	136	156	163	149	1001	0
DLR00015690	15	9	YLR264W	20	SD/MSG -ARG -HIS -LEU -LYS +Canavanine +G418 +Hygromycin +Thialysine	Adam_cdc13-1_SDLV3_REP4	9	11	2.33017048226	7617.5	80.045697935	254	2.62234276056	481267.000209	9394.38434697	43	3.19357970092	475782.000083	6030.56396764	1415	2132	136	136	143	153	140	1067	0
DLR00015690	15	10	YLR004C	20	SD/MSG -ARG -HIS -LEU -LYS +Canavanine +G418 +Hygromycin +Thialysine	Adam_cdc13-1_SDLV3_REP4	9	11	2.96802420934	8986.18228694	46.5253047152	254	3.13629084897	759799.000222	6336.93607009	43	3.78746807559	755629.999297	1573.59914321	1544	2131	136	136	157	164	148	1158	0
DLR00015690	15	11	YLR386W	20	SD/MSG -ARG -HIS -LEU -LYS +Canavanine +G418 +Hygromycin +Thialysine	Adam_cdc13-1_SDLV3_REP4	9	11	2.65468274607	8458.24868934	25.2540569323	254	2.93985614487	636748.000421	7788.07864484	43	3.56164239301	631150.000289	2910.85302403	1686	2129	136	136	149	157	143	973	0
DLR00015690	15	12	YLR170C	20	SD/MSG -ARG -HIS -LEU -LYS +Canavanine +G418 +Hygromycin +Thialysine	Adam_cdc13-1_SDLV3_REP4	9	11	2.89700997849	8564.10218776	27.1376874157	254	3.0860778115	700246.000128	6797.9321016	43	3.72699049743	695958.999753	1487.81856171	1815	2130	136	136	151	159	144	1182	0
DLR00015690	15	13	YLL052C	20	SD/MSG -ARG -HIS -LEU -LYS +Canavanine +G418 +Hygromycin +Thialysine	Adam_cdc13-1_SDLV3_REP4	9	11	2.72097863806	8018.85784288	20.1368375606	254	2.97116186101	632399.000182	7216.94976521	43	3.59775779182	626963.000108	2076.5900099	1957	2126	136	136	148	156	141	1159	0
DLR00015690	15	14	YLR082C	20	SD/MSG -ARG -HIS -LEU -LYS +Canavanine +G418 +Hygromycin +Thialysine	Adam_cdc13-1_SDLV3_REP4	9	11	2.7531260084	8169.17448976	23.2655317192	254	2.97841671611	648084.000343	7558.8280373	43	3.60197070176	642819.0002	2540.41150305	2092	2127	136	136	147	155	141	1185	0
DLR00015690	15	15	YLR011W	20	SD/MSG -ARG -HIS -LEU -LYS +Canavanine +G418 +Hygromycin +Thialysine	Adam_cdc13-1_SDLV3_REP4	9	11	2.68481149959	8425.1509316	24.1770718023	254	2.94664894984	643451.000412	7824.81852355	43	3.57174601639	640801.000304	2720.1952943	2233	2129	136	136	145	153	139	1454	0
DLR00015690	15	16	YLR041W	20	SD/MSG -ARG -HIS -LEU -LYS +Canavanine +G418 +Hygromycin +Thialysine	Adam_cdc13-1_SDLV3_REP4	9	11	2.78632647951	7981.33019349	30.6966182624	254	3.02659975094	666417.000052	7031.80339222	43	3.66292334726	659916.000232	1658.84949511	2364	2130	136	136	149	157	142	1198	0
DLR00015690	15	17	YLR123C	20	SD/MSG -ARG -HIS -LEU -LYS +Canavanine +G418 +Hygromycin +Thialysine	Adam_cdc13-1_SDLV3_REP4	9	11	2.66428353701	7814.88925905	21.5140481022	254	2.92886100989	599657.000429	7061.96928261	43	3.55209831562	594978.000283	2444.07300447	2503	2130	136	136	145	154	140	1256	0
DLR00015690	15	18	YLR313C	20	SD/MSG -ARG -HIS -LEU -LYS +Canavanine +G418 +Hygromycin +Thialysine	Adam_cdc13-1_SDLV3_REP4	9	11	2.772761105	8076.36078948	31.2954296424	254	3.00454156266	623958.000241	7495.04860155	43	3.63854969926	617209.000034	2407.76902877	2636	2130	136	136	145	153	140	968	0
DLR00015690	15	19	YLR057W	20	SD/MSG -ARG -HIS -LEU -LYS +Canavanine +G418 +Hygromycin +Thialysine	Adam_cdc13-1_SDLV3_REP4	9	11	2.75171232761	8128.10460345	42.0494848426	254	2.99761765864	635368.000202	7408.91323765	43	3.63045386621	630327.000167	1901.25919701	2778	2131	136	136	145	153	139	1182	0
DLR00015690	15	20	YLR152C	20	SD/MSG -ARG -HIS -LEU -LYS +Canavanine +G418 +Hygromycin +Thialysine	Adam_cdc13-1_SDLV3_REP4	9	11	2.94494847351	8418.48157798	49.129669179	254	3.10446451326	686322.000001	7188.0448421	43	3.75348126722	679594.999923	1327.3214484	2907	2128	136	136	146	153	140	951	0
DLR00015690	15	21	YLR247C	20	SD/MSG -ARG -HIS -LEU -LYS +Canavanine +G418 +Hygromycin +Thialysine	Adam_cdc13-1_SDLV3_REP4	9	11	2.86655178688	7190.23200517	56.0901819975	254	3.06694164389	593079.000032	7407.42245445	43	3.70462237274	585870.000053	1273.38835649	3048	2127	136	136	145	153	140	1184	0
DLR00015690	15	22	YLR391W	20	SD/MSG -ARG -HIS -LEU -LYS +Canavanine +G418 +Hygromycin +Thialysine	Adam_cdc13-1_SDLV3_REP4	9	11	2.71862999463	7431.7351526	64.5301072669	254	2.96699107009	597007.00019	8745.84171867	43	3.58212574473	591112.000026	1856.24896844	3179	2127	136	136	140	148	137	1184	0
DLR00015690	15	23	YLR121C	20	SD/MSG -ARG -HIS -LEU -LYS +Canavanine +G418 +Hygromycin +Thialysine	Adam_cdc13-1_SDLV3_REP4	9	11	2.65464081172	7106.78934278	83.2066419462	254	2.93874314823	629067.000272	8694.20818896	43	3.53771792676	617472.000139	2224.41132245	3325	2129	136	136	143	149	137	1023	0
DLR00015690	15	24	YOR202W	20	SD/MSG -ARG -HIS -LEU -LYS +Canavanine +G418 +Hygromycin +Thialysine	Adam_cdc13-1_SDLV3_REP4	9	11	2.62116073256	8481.48614575	108.72094805	254	2.92898886125	770311.000264	9780.78099184	43	3.51735637325	759024.000156	3479.61733211	3450	2125	136	136	145	151	137	782	0
DLR00015690	16	1	YOR202W	20	SD/MSG -ARG -HIS -LEU -LYS +Canavanine +G418 +Hygromycin +Thialysine	Adam_cdc13-1_SDLV3_REP4	9	11	2.19373700604	9964.9	251.639834616	254	2.54363075064	619881.000089	17002.8755805	43	3.08110355224	617418.000043	13085.2095966	321	2269	136	136	158	163	151	746	21
DLR00015690	16	2	YOR202W	20	SD/MSG -ARG -HIS -LEU -LYS +Canavanine +G418 +Hygromycin +Thialysine	Adam_cdc13-1_SDLV3_REP4	9	11	2.17229503118	6543.9	224.661687474	254	2.51106767571	360434.000161	12333.8435266	43	3.04053413089	349741.000109	9430.54752958	439	2255	136	136	155	162	151	138	4
DLR00015690	16	3	YOR202W	20	SD/MSG -ARG -HIS -LEU -LYS +Canavanine +G418 +Hygromycin +Thialysine	Adam_cdc13-1_SDLV3_REP4	9	11	2.41977439244	6584.65767135	44.4187099911	254	2.70399738166	357472.00034	6909.57439588	43	3.26621752858	343374.000271	2390.14815356	600	2254	136	136	158	165	153	203	2
DLR00015690	16	4	YOR202W	20	SD/MSG -ARG -HIS -LEU -LYS +Canavanine +G418 +Hygromycin +Thialysine	Adam_cdc13-1_SDLV3_REP4	9	11	2.65355003667	6889.19515181	44.5182867164	254	2.8291740719	405876.000353	6720.66802663	43	3.41535799025	392266.000383	1798.66555343	709	2254	136	136	161	167	155	164	3
DLR00015690	16	5	YOR202W	20	SD/MSG -ARG -HIS -LEU -LYS +Canavanine +G418 +Hygromycin +Thialysine	Adam_cdc13-1_SDLV3_REP4	9	11	2.50474142935	7085.51110252	24.3826938644	254	2.80219834218	404940.000358	6819.46899822	43	3.39055723106	393770.000326	1814.11487433	864	2251	136	136	159	166	154	265	9
DLR00015690	16	6	YOR202W	20	SD/MSG -ARG -HIS -LEU -LYS +Canavanine +G418 +Hygromycin +Thialysine	Adam_cdc13-1_SDLV3_REP4	9	11	2.68570563411	8457.22058549	42.7859966052	254	2.920183184	492630.000093	6761.70428896	43	3.53636390925	482419.000294	2084.82929838	987	2255	136	136	159	166	153	253	0
DLR00015690	16	7	YOR202W	20	SD/MSG -ARG -HIS -LEU -LYS +Canavanine +G418 +Hygromycin +Thialysine	Adam_cdc13-1_SDLV3_REP4	9	11	2.62119192522	7175.45174774	28.3752803402	254	2.87079145066	431535.00015	6337.40492791	43	3.47425870395	419983.000205	1631.30922142	1146	2255	136	136	158	165	152	308	0
DLR00015690	16	8	YOR202W	20	SD/MSG -ARG -HIS -LEU -LYS +Canavanine +G418 +Hygromycin +Thialysine	Adam_cdc13-1_SDLV3_REP4	9	11	2.42631672145	6954.55140703	45.3818590964	254	2.67756670304	371608.000429	6856.80611319	43	3.24734445376	362506.000384	2537.88283297	1261	2257	136	136	149	158	147	380	5
DLR00015690	16	9	YOR202W	20	SD/MSG -ARG -HIS -LEU -LYS +Canavanine +G418 +Hygromycin +Thialysine	Adam_cdc13-1_SDLV3_REP4	9	11	2.59032484929	7379.77767753	90.270971005	254	2.88943588558	450224.000028	6761.79775093	43	3.49984528801	438061.000267	3216.15105195	1401	2255	136	136	156	164	150	423	1
DLR00015690	16	10	YOR202W	20	SD/MSG -ARG -HIS -LEU -LYS +Canavanine +G418 +Hygromycin +Thialysine	Adam_cdc13-1_SDLV3_REP4	9	11	2.94254937604	7072.40859741	92.6648634891	254	2.96758731726	499408.000039	5466.9091326	43	3.58775248027	488918.999841	2449.12790791	1536	2257	136	136	154	161	148	352	0
DLR00015690	16	11	YOR202W	20	SD/MSG -ARG -HIS -LEU -LYS +Canavanine +G418 +Hygromycin +Thialysine	Adam_cdc13-1_SDLV3_REP4	9	11	2.65974307629	7138.64919483	49.8275357146	254	2.93117350014	465430.000036	6312.11830916	43	3.54859383182	452629.000286	2197.27466154	1666	2254	136	136	153	161	147	348	0
DLR00015690	16	12	YOR202W	20	SD/MSG -ARG -HIS -LEU -LYS +Canavanine +G418 +Hygromycin +Thialysine	Adam_cdc13-1_SDLV3_REP4	9	11	2.86862528559	7647.99844716	98.7460709957	254	2.99935293519	523075.000085	5671.41262511	43	3.62914087013	512908.999669	2230.45111015	1801	2258	136	136	155	162	148	427	0
DLR00015690	16	13	YOR202W	20	SD/MSG -ARG -HIS -LEU -LYS +Canavanine +G418 +Hygromycin +Thialysine	Adam_cdc13-1_SDLV3_REP4	9	11	2.66420920364	7388.48741542	53.417182617	254	2.86673417101	501597.000148	5967.61003668	43	3.45971355277	496998.00012	2250.82763127	1939	2262	136	136	153	161	147	733	4
DLR00015690	16	14	YOR202W	20	SD/MSG -ARG -HIS -LEU -LYS +Canavanine +G418 +Hygromycin +Thialysine	Adam_cdc13-1_SDLV3_REP4	9	11	2.82584363099	7142.08523613	83.6136592889	254	2.94317228426	485922.000166	5979.61467279	43	3.55747085555	474849.000126	2028.7943645	2074	2254	136	136	150	158	145	376	0
DLR00015690	16	15	YOR202W	20	SD/MSG -ARG -HIS -LEU -LYS +Canavanine +G418 +Hygromycin +Thialysine	Adam_cdc13-1_SDLV3_REP4	9	11	2.74591741896	7213.88212621	27.8333840579	254	3.00846636541	506850.000007	6149.7498735	43	3.63725889302	494337.000096	1433.49507856	2210	2254	136	136	154	161	147	344	0
DLR00015690	16	16	YOR202W	20	SD/MSG -ARG -HIS -LEU -LYS +Canavanine +G418 +Hygromycin +Thialysine	Adam_cdc13-1_SDLV3_REP4	9	11	2.72664005764	7203.22418824	42.6007217209	254	2.95169634843	487931.000084	6276.21248854	43	3.5712982445	475347.000325	1386.48045769	2345	2252	136	136	153	160	147	419	0
DLR00015690	16	17	YOR202W	20	SD/MSG -ARG -HIS -LEU -LYS +Canavanine +G418 +Hygromycin +Thialysine	Adam_cdc13-1_SDLV3_REP4	9	11	2.5380327179	7189.43826864	21.6747055232	254	2.84323710607	449536.000234	5968.64881619	43	3.43609233956	443886.000061	1574.76450427	2483	2261	136	136	150	158	146	634	8
DLR00015690	16	18	YOR202W	20	SD/MSG -ARG -HIS -LEU -LYS +Canavanine +G418 +Hygromycin +Thialysine	Adam_cdc13-1_SDLV3_REP4	9	11	2.78654596766	7187.78099491	23.0683015608	254	2.96230055495	476555.000065	5831.78367942	43	3.58585980325	464526.000154	1200.48121688	2618	2254	136	136	152	159	147	344	12
DLR00015690	16	19	YOR202W	20	SD/MSG -ARG -HIS -LEU -LYS +Canavanine +G418 +Hygromycin +Thialysine	Adam_cdc13-1_SDLV3_REP4	9	11	2.73788415362	7626.9991379	62.6407988381	254	2.95710288321	514481.00013	5889.66807028	43	3.57186251906	505172.998813	3036.34656711	2759	2261	136	136	151	159	147	734	17
DLR00015690	16	20	YOR202W	20	SD/MSG -ARG -HIS -LEU -LYS +Canavanine +G418 +Hygromycin +Thialysine	Adam_cdc13-1_SDLV3_REP4	9	11	2.71860868006	8896.97692132	57.1472075857	254	2.96505389095	603037.000272	7032.86075288	43	3.58545303807	599290.000266	2351.62284706	2894	2261	136	136	150	157	146	762	22
DLR00015690	16	21	YOR202W	20	SD/MSG -ARG -HIS -LEU -LYS +Canavanine +G418 +Hygromycin +Thialysine	Adam_cdc13-1_SDLV3_REP4	9	11	2.87367377918	9688.31129098	157.739794924	254	3.18483799526	616643.000016	10862.9432219	43	3.86276859938	624627.000308	6238.56133298	3046	2272	136	136	154	160	148	1124	34
DLR00015690	16	22	YOR202W	20	SD/MSG -ARG -HIS -LEU -LYS +Canavanine +G418 +Hygromycin +Thialysine	Adam_cdc13-1_SDLV3_REP4	9	11	2.83766330793	6844.96341571	53.5865088272	254	3.03356348107	474840.000002	6739.49147439	43	3.65081788363	461104.999514	1835.45065969	3175	2247	136	136	150	157	145	280	2
DLR00015690	16	23	YOR202W	20	SD/MSG -ARG -HIS -LEU -LYS +Canavanine +G418 +Hygromycin +Thialysine	Adam_cdc13-1_SDLV3_REP4	9	11	2.83356416801	7909.55342054	49.4821669076	254	3.08118960994	562554.000121	7489.4206757	43	3.70779352974	547412.999095	1707.34744028	3304	2251	136	136	152	157	145	241	9
DLR00015690	16	24	YOR202W	20	SD/MSG -ARG -HIS -LEU -LYS +Canavanine +G418 +Hygromycin +Thialysine	Adam_cdc13-1_SDLV3_REP4	9	11	2.74783687273	9913.65815017	166.448054882	254	3.05668252368	752396.999575	11023.4222352	43	3.71574169918	749003.998047	9677.27610065	3439	2261	136	136	149	154	142	537	14
DLR00015689	1	1	YOR202W	27	SD/MSG -ARG -HIS -LEU -LYS +Canavanine +G418 +Hygromycin +Thialysine	Adam_cdc13-1_SDLV3_REP4	9	11	1.80863297869	8248.99999416	1273.4434836	254	2.25553657793	290594.000086	43526.2960831	43	2.71819609956	277781.000053	41317.5328415	312	219	136	136	144	151	136	511	41
DLR00015689	1	2	YOR202W	27	SD/MSG -ARG -HIS -LEU -LYS +Canavanine +G418 +Hygromycin +Thialysine	Adam_cdc13-1_SDLV3_REP4	9	11	2.47712791548	6948.00041945	212.025227052	254	2.57789244409	427696.000315	9562.76780311	43	3.12426097149	417888.000277	5308.91235051	457	228	136	136	145	152	139	454	0
DLR00015689	1	3	YOR202W	27	SD/MSG -ARG -HIS -LEU -LYS +Canavanine +G418 +Hygromycin +Thialysine	Adam_cdc13-1_SDLV3_REP4	9	11	2.40512517092	3794.36184311	112.739217262	254	2.49426191508	261679.000307	7715.72042622	43	2.98474387981	247986.000292	3384.35824794	584	223	136	136	150	157	144	705	0
DLR00015689	1	4	YOR202W	27	SD/MSG -ARG -HIS -LEU -LYS +Canavanine +G418 +Hygromycin +Thialysine	Adam_cdc13-1_SDLV3_REP4	9	11	2.4030631115	2742.3	151.04925828	254	2.38378019676	191511.000329	7441.05565981	43	2.82854193433	180003.000418	3331.54475738	711	212	136	136	148	156	144	895	0
DLR00015689	1	5	YOR202W	27	SD/MSG -ARG -HIS -LEU -LYS +Canavanine +G418 +Hygromycin +Thialysine	Adam_cdc13-1_SDLV3_REP4	9	11	1.86495050435	3133.9	118.192603787	254	2.20735145757	172292.000485	7691.99908918	43	2.60353872689	158950.000437	4361.94179744	872	221	136	136	146	156	144	771	0
DLR00015689	1	6	YOR202W	27	SD/MSG -ARG -HIS -LEU -LYS +Canavanine +G418 +Hygromycin +Thialysine	Adam_cdc13-1_SDLV3_REP4	9	11	2.56941993736	5340.42286029	180.688543755	254	2.59894410166	380724.00031	8014.16300031	43	3.15269686117	372573.000208	4816.33665433	998	233	136	136	156	164	148	812	0
DLR00015689	1	7	YOR202W	27	SD/MSG -ARG -HIS -LEU -LYS +Canavanine +G418 +Hygromycin +Thialysine	Adam_cdc13-1_SDLV3_REP4	9	11	2.2249467216	4008.00046875	142.176985457	254	2.3522130038	231380.000496	7807.87449067	43	2.8407603894	223777.000638	4208.828877	1137	228	136	136	145	155	143	1024	0
DLR00015689	1	8	YOR202W	27	SD/MSG -ARG -HIS -LEU -LYS +Canavanine +G418 +Hygromycin +Thialysine	Adam_cdc13-1_SDLV3_REP4	9	11	2.86822193181	1428.3	70.542065602	254	2.497049531	97576.9998781	6379.0389525	43	2.5722951581	80019.0008862	2280.80267297	1286	229	136	136	136	148	138	563	0
DLR00015689	1	9	YOR202W	27	SD/MSG -ARG -HIS -LEU -LYS +Canavanine +G418 +Hygromycin +Thialysine	Adam_cdc13-1_SDLV3_REP4	9	11	2.28839328535	4730.00060603	164.206606107	254	2.45924367444	306617.000395	8315.28540773	43	2.98166522358	300228.000445	4760.3477437	1411	230	136	136	151	160	146	1177	0
DLR00015689	1	10	YOR202W	27	SD/MSG -ARG -HIS -LEU -LYS +Canavanine +G418 +Hygromycin +Thialysine	Adam_cdc13-1_SDLV3_REP4	9	11	2.6362248257	2790.9	155.68667525	254	2.34567471856	193037.000439	7932.45440082	43	2.794068537	182489.000625	3955.0025569	1543	224	136	136	145	155	143	1192	0
DLR00015689	1	11	YOR202W	27	SD/MSG -ARG -HIS -LEU -LYS +Canavanine +G418 +Hygromycin +Thialysine	Adam_cdc13-1_SDLV3_REP4	9	11	2.04569783822	2823.00093258	105.573124105	254	2.28171606372	188070.000478	8012.90188938	43	2.7117618987	174402.000545	3639.46328802	1685	226	136	136	147	157	144	973	0
DLR00015689	1	12	YOR202W	27	SD/MSG -ARG -HIS -LEU -LYS +Canavanine +G418 +Hygromycin +Thialysine	Adam_cdc13-1_SDLV3_REP4	9	11	2.3589800782	5651.00068174	170.039438342	254	2.54547791193	402176.000348	9463.41391938	43	3.08797044972	392772.000318	5382.90541169	1814	225	136	136	157	165	148	998	0
DLR00015689	1	13	YOR202W	27	SD/MSG -ARG -HIS -LEU -LYS +Canavanine +G418 +Hygromycin +Thialysine	Adam_cdc13-1_SDLV3_REP4	9	11	2.22241121681	4545.00068167	140.289576754	254	2.44182918443	312192.000374	9024.86458511	43	2.95481007667	303764.000471	4660.90941811	1950	226	136	136	153	162	147	1272	0
DLR00015689	1	14	YOR202W	27	SD/MSG -ARG -HIS -LEU -LYS +Canavanine +G418 +Hygromycin +Thialysine	Adam_cdc13-1_SDLV3_REP4	9	11	2.15892526988	3366.00063473	146.111561468	254	2.34055859372	224708.000468	8539.72828057	43	2.80541197226	213464.000592	4287.97742443	2091	233	136	136	147	157	144	1211	0
DLR00015689	1	15	YOR202W	27	SD/MSG -ARG -HIS -LEU -LYS +Canavanine +G418 +Hygromycin +Thialysine	Adam_cdc13-1_SDLV3_REP4	9	11	2.22704189702	3747.00063007	130.5458812	254	2.40884782138	251999.00036	8201.22794258	43	2.90190426977	241483.000434	3848.50964277	2214	197	136	136	149	159	145	971	0
DLR00015689	1	16	YOR202W	27	SD/MSG -ARG -HIS -LEU -LYS +Canavanine +G418 +Hygromycin +Thialysine	Adam_cdc13-1_SDLV3_REP4	9	11	2.22091451744	3835.00063156	168.403161403	254	2.40895896751	285633.000415	8812.03846034	43	2.9032544855	273933.000541	4796.61389143	2359	234	136	136	154	163	148	1151	0
DLR00015689	1	17	YOR202W	27	SD/MSG -ARG -HIS -LEU -LYS +Canavanine +G418 +Hygromycin +Thialysine	Adam_cdc13-1_SDLV3_REP4	9	11	2.4174683605	3383.1	159.475102344	254	2.42356300751	263405.000371	8352.77258816	43	2.90134889101	252045.00055	4476.77674727	2505	227	136	136	152	161	147	1090	0
DLR00015689	1	18	YOR202W	27	SD/MSG -ARG -HIS -LEU -LYS +Canavanine +G418 +Hygromycin +Thialysine	Adam_cdc13-1_SDLV3_REP4	9	11	2.57938159258	2045.7	117.938638267	254	2.30329666715	154370.000395	7661.08027976	43	2.6862955585	138722.000636	3223.02929407	2629	230	136	136	142	153	142	900	0
DLR00015689	1	19	YOR202W	27	SD/MSG -ARG -HIS -LEU -LYS +Canavanine +G418 +Hygromycin +Thialysine	Adam_cdc13-1_SDLV3_REP4	9	11	2.52101910949	2676.6	115.077948216	254	2.37455958316	198549.000342	7699.2248062	43	2.80795638595	183216.000565	3481.1786103	2749	202	136	136	145	155	144	838	0
DLR00015689	1	20	YOR202W	27	SD/MSG -ARG -HIS -LEU -LYS +Canavanine +G418 +Hygromycin +Thialysine	Adam_cdc13-1_SDLV3_REP4	9	11	3.31628417028	1395	86.1073359792	254	2.35709877366	99693.0002933	7371.49781089	43	2.52771162924	81701.0006186	2836.71279631	2912	233	136	136	129	141	134	841	0
DLR00015689	1	21	YOR202W	27	SD/MSG -ARG -HIS -LEU -LYS +Canavanine +G418 +Hygromycin +Thialysine	Adam_cdc13-1_SDLV3_REP4	9	11	2.16925365165	3984.00076031	123.100422296	254	2.40107157672	280432.000344	8495.58873905	43	2.89174181327	267083.000427	4288.81397843	3020	208	136	136	144	152	140	985	0
DLR00015689	1	22	YOR202W	27	SD/MSG -ARG -HIS -LEU -LYS +Canavanine +G418 +Hygromycin +Thialysine	Adam_cdc13-1_SDLV3_REP4	9	11	3.82216523001	13706.1	614.827952331	254	4.2369189939	1416566.99902	83353.3986863	43	5.13998166814	1414976.99773	85272.7206158	3094	201	136	136	158	163	144	747	159
DLR00015689	1	23	YOR202W	27	SD/MSG -ARG -HIS -LEU -LYS +Canavanine +G418 +Hygromycin +Thialysine	Adam_cdc13-1_SDLV3_REP4	9	11	1.97626106979	1441.8	110.472928739	254	2.2305575164	118513.000464	7719.20643685	43	2.4622229121	92943.0004358	2630.46679949	3322	215	136	136	126	134	125	459	59
DLR00015689	1	24	YOR202W	27	SD/MSG -ARG -HIS -LEU -LYS +Canavanine +G418 +Hygromycin +Thialysine	Adam_cdc13-1_SDLV3_REP4	9	11	4.24481243229	1030.5	98.7626777596	254	2.81858147096	87782.999382	8149.97764656	43	2.50557178251	62541.0008368	1885.70512915	3348	229	136	136	120	130	123	475	1
DLR00015689	2	1	YOR202W	27	SD/MSG -ARG -HIS -LEU -LYS +Canavanine +G418 +Hygromycin +Thialysine	Adam_cdc13-1_SDLV3_REP4	9	11	2.09910096287	5216.2	119.946538841	254	2.39562680281	308446.000422	9148.91997188	43	2.89250500933	296534.00046	5126.29773508	324	364	136	136	140	148	136	755	0
DLR00015689	2	2	YLR218C	27	SD/MSG -ARG -HIS -LEU -LYS +Canavanine +G418 +Hygromycin +Thialysine	Adam_cdc13-1_SDLV3_REP4	9	11	3.2554415313	10515.9391872	161.725876343	254	3.37014367371	932095.999851	7956.66131773	43	4.04441767814	929479.998841	11236.8383084	462	365	136	136	166	170	150	845	0
DLR00015689	2	3	YLR178C	27	SD/MSG -ARG -HIS -LEU -LYS +Canavanine +G418 +Hygromycin +Thialysine	Adam_cdc13-1_SDLV3_REP4	9	11	1.84365951865	1333.00072189	81.4955237625	254	2.30459092833	101058.000338	7390.21784494	43	2.49790717962	81751.0004868	1818.93681897	592	342	136	136	143	151	140	715	0
DLR00015689	2	4	YLR038C	27	SD/MSG -ARG -HIS -LEU -LYS +Canavanine +G418 +Hygromycin +Thialysine	Adam_cdc13-1_SDLV3_REP4	9	11	3.03551135247	11674.9999834	85.9403048317	254	3.33946912709	974569.000024	5594.9110322	43	4.01388511529	973642.998434	5765.74560949	723	362	136	136	171	176	155	898	0
DLR00015689	2	5	YLR228C	27	SD/MSG -ARG -HIS -LEU -LYS +Canavanine +G418 +Hygromycin +Thialysine	Adam_cdc13-1_SDLV3_REP4	9	11	2.36897234272	4860.00065783	144.114150817	254	2.58659912649	353653.000315	7727.02901983	43	3.13402782417	346314.000222	4190.87674568	861	362	136	136	156	164	147	1356	0
DLR00015689	2	6	YLR348C	27	SD/MSG -ARG -HIS -LEU -LYS +Canavanine +G418 +Hygromycin +Thialysine	Adam_cdc13-1_SDLV3_REP4	9	11	2.45809461512	5652.0005734	187.568694169	254	2.64707992334	414575.000321	8091.05621899	43	3.21200231473	409888.000204	4795.34081471	991	367	136	136	159	166	149	1556	0
DLR00015689	2	7	YLR395C	27	SD/MSG -ARG -HIS -LEU -LYS +Canavanine +G418 +Hygromycin +Thialysine	Adam_cdc13-1_SDLV3_REP4	9	11	2.69707542833	9568.00011541	94.1819509771	254	2.99537153881	750506.000172	6497.79511827	43	3.62002102103	748064.000051	3393.72236066	1135	368	136	136	166	172	150	1151	0
DLR00015689	2	8	YLR398C	27	SD/MSG -ARG -HIS -LEU -LYS +Canavanine +G418 +Hygromycin +Thialysine	Adam_cdc13-1_SDLV3_REP4	9	11	3.22609792368	10631.6407877	229.082844968	254	3.2583192257	943724.999796	8222.25711546	43	3.91694546201	942561.998654	12378.4561208	1270	368	136	136	169	174	150	1132	0
DLR00015689	2	9	YLR335W	27	SD/MSG -ARG -HIS -LEU -LYS +Canavanine +G418 +Hygromycin +Thialysine	Adam_cdc13-1_SDLV3_REP4	9	11	2.95324710647	10736.1151914	157.041280824	254	3.1705693442	940092.000124	6408.51551116	43	3.81385778223	936322.999092	7156.71348865	1408	370	136	136	169	174	150	958	0
DLR00015689	2	10	YLR319C	27	SD/MSG -ARG -HIS -LEU -LYS +Canavanine +G418 +Hygromycin +Thialysine	Adam_cdc13-1_SDLV3_REP4	9	11	5.5942191247	892.8	71.9926403052	254	2.82512567828	81439.999754	6959.79704842	43	2.48120126453	58999.0004683	1916.23945978	1543	351	136	136	137	149	137	621	0
DLR00015689	2	11	YLR401C	27	SD/MSG -ARG -HIS -LEU -LYS +Canavanine +G418 +Hygromycin +Thialysine	Adam_cdc13-1_SDLV3_REP4	9	11	2.1324833802	3352.00076759	110.236946127	254	2.41758140158	258318.000336	8493.77123657	43	2.90078637967	244520.000414	3557.70981702	1675	358	136	136	153	162	145	1179	0
DLR00015689	2	12	YLR283W	27	SD/MSG -ARG -HIS -LEU -LYS +Canavanine +G418 +Hygromycin +Thialysine	Adam_cdc13-1_SDLV3_REP4	9	11	2.35740863679	4657.00058073	192.68824474	254	2.55927562868	355873.000296	9265.14023099	43	3.09382070882	347766.000258	4756.59243635	1818	358	136	136	156	164	146	1374	0
DLR00015689	2	13	YLR124W	27	SD/MSG -ARG -HIS -LEU -LYS +Canavanine +G418 +Hygromycin +Thialysine	Adam_cdc13-1_SDLV3_REP4	9	11	2.58639947301	1978.2	130.94030846	254	2.36852844453	162675.000297	8395.15837106	43	2.76864949924	147481.000442	2884.57407021	1956	361	136	136	146	156	142	1053	0
DLR00015689	2	14	YLR300W	27	SD/MSG -ARG -HIS -LEU -LYS +Canavanine +G418 +Hygromycin +Thialysine	Adam_cdc13-1_SDLV3_REP4	9	11	2.35573647466	6143.0006458	181.561184489	254	2.62605621897	500191.000305	9744.3084536	43	3.18802662399	496720.00025	5628.73944414	2085	370	136	136	160	167	149	1718	0
DLR00015689	2	15	YLR296W	27	SD/MSG -ARG -HIS -LEU -LYS +Canavanine +G418 +Hygromycin +Thialysine	Adam_cdc13-1_SDLV3_REP4	9	11	2.41073054908	5620.00060979	173.024111387	254	2.61570428966	459753.000321	8949.58938844	43	3.17575941695	453634.000246	5446.59888587	2224	369	136	136	158	166	148	1523	0
DLR00015689	2	16	YLR017W	27	SD/MSG -ARG -HIS -LEU -LYS +Canavanine +G418 +Hygromycin +Thialysine	Adam_cdc13-1_SDLV3_REP4	9	11	2.88258428324	1366.2	98.3263652094	254	2.32058835259	120734.000377	6936.31874767	43	2.63027190601	101361.000381	2310.48378023	2326	349	136	136	143	154	140	739	0
DLR00015689	2	17	YLR013W	27	SD/MSG -ARG -HIS -LEU -LYS +Canavanine +G418 +Hygromycin +Thialysine	Adam_cdc13-1_SDLV3_REP4	9	11	2.59543867279	3538.8	182.144200474	254	2.44418388845	288362.000436	8906.426167	43	2.96090337094	282671.00051	5616.9970034	2491	362	136	136	149	159	145	1781	0
DLR00015689	2	18	YLR234W	27	SD/MSG -ARG -HIS -LEU -LYS +Canavanine +G418 +Hygromycin +Thialysine	Adam_cdc13-1_SDLV3_REP4	9	11	2.59306987321	983.7	29.6112943218	254	2.55266040134	83774.9997908	5754.76154944	43	2.6297657169	63990.0002471	1170.74027245	2632	375	136	136	133	145	136	653	0
DLR00015689	2	19	YLR365W	27	SD/MSG -ARG -HIS -LEU -LYS +Canavanine +G418 +Hygromycin +Thialysine	Adam_cdc13-1_SDLV3_REP4	9	11	2.25100124364	2007	121.162086672	254	2.30375653152	188811.000437	7247.07262526	43	2.74187391945	171852.000588	3413.08184596	2778	369	136	136	152	160	147	865	0
DLR00015689	2	20	YLR266C	27	SD/MSG -ARG -HIS -LEU -LYS +Canavanine +G418 +Hygromycin +Thialysine	Adam_cdc13-1_SDLV3_REP4	9	11	2.21098929601	3152.00047659	161.974560998	254	2.33876408075	230176.000473	8316.58031225	43	2.8248737613	220900.000581	4505.2518428	2912	364	136	136	142	152	141	1513	0
DLR00015689	2	21	YLR413W	27	SD/MSG -ARG -HIS -LEU -LYS +Canavanine +G418 +Hygromycin +Thialysine	Adam_cdc13-1_SDLV3_REP4	9	11	2.87360342675	1898.1	136.875823825	254	2.35561941878	174045.000338	8262.13291674	43	2.78232331737	159680.000553	3741.70639931	3058	377	136	136	144	153	141	1180	0
DLR00015689	2	22	YLR126C	27	SD/MSG -ARG -HIS -LEU -LYS +Canavanine +G418 +Hygromycin +Thialysine	Adam_cdc13-1_SDLV3_REP4	9	11	2.72319922244	2385	169.293589641	254	2.4036950148	203847.000324	8995.12080946	43	2.86350880887	192298.000395	4261.39266329	3167	375	136	136	136	145	134	1392	0
DLR00015689	2	23	YLR056W	27	SD/MSG -ARG -HIS -LEU -LYS +Canavanine +G418 +Hygromycin +Thialysine	Adam_cdc13-1_SDLV3_REP4	9	11	2.7533618496	8390.00000821	86.6781390554	254	3.1140167011	845760.000059	7641.79512806	43	3.74023656523	837527.999001	6418.01848408	3313	369	136	136	158	162	142	1189	0
DLR00015689	2	24	YOR202W	27	SD/MSG -ARG -HIS -LEU -LYS +Canavanine +G418 +Hygromycin +Thialysine	Adam_cdc13-1_SDLV3_REP4	9	11	2.16866929696	3733.00059802	239.867558155	254	2.42706329732	310400.000379	11229.0592846	43	2.90778212056	297463.000512	5476.39890342	3451	359	136	136	138	146	134	1402	0
DLR00015689	3	1	YOR202W	27	SD/MSG -ARG -HIS -LEU -LYS +Canavanine +G418 +Hygromycin +Thialysine	Adam_cdc13-1_SDLV3_REP4	9	11	1.8759309864	3269.2	83.751789103	254	2.24891746395	212413.000417	8285.34400424	43	2.67919003678	194128.000472	4657.38258094	308	492	136	136	143	151	138	612	0
DLR00015689	3	2	YLR265C	27	SD/MSG -ARG -HIS -LEU -LYS +Canavanine +G418 +Hygromycin +Thialysine	Adam_cdc13-1_SDLV3_REP4	9	11	2.46687452073	6421.00048301	201.387287283	254	2.66082466273	480294.000294	9762.03885209	43	3.22443876926	475892.000204	5557.7374807	457	497	136	136	157	163	145	1545	0
DLR00015689	3	3	YLL058W	27	SD/MSG -ARG -HIS -LEU -LYS +Canavanine +G418 +Hygromycin +Thialysine	Adam_cdc13-1_SDLV3_REP4	9	11	2.45346640746	6442.00060544	189.493106367	254	2.63600365221	463286.000308	9110.00304653	43	3.20490539108	459456.000217	5157.36419112	594	504	136	136	157	163	146	1664	0
DLR00015689	3	4	YLR034C	27	SD/MSG -ARG -HIS -LEU -LYS +Canavanine +G418 +Hygromycin +Thialysine	Adam_cdc13-1_SDLV3_REP4	9	11	2.55515638496	5159.1558878	176.549253534	254	2.64919571386	393184.000299	7604.53087972	43	3.21427071261	391818.000172	4361.86975348	713	497	136	136	158	165	149	1797	0
DLR00015689	3	5	YLR329W	27	SD/MSG -ARG -HIS -LEU -LYS +Canavanine +G418 +Hygromycin +Thialysine	Adam_cdc13-1_SDLV3_REP4	9	11	1.84385223972	2047.1	91.0461188918	254	2.23787686013	135189.000373	6821.65680822	43	2.6021853638	119493.000452	2509.78756912	850	488	136	136	149	158	144	867	0
DLR00015689	3	6	YLR146C	27	SD/MSG -ARG -HIS -LEU -LYS +Canavanine +G418 +Hygromycin +Thialysine	Adam_cdc13-1_SDLV3_REP4	9	11	2.09555002554	4812.5	75.7889048747	254	2.46254180794	331980.000276	7998.69488737	43	2.98880994836	322195.000196	4262.22101039	991	505	136	136	160	167	149	1041	0
DLR00015689	3	7	YLR109W	27	SD/MSG -ARG -HIS -LEU -LYS +Canavanine +G418 +Hygromycin +Thialysine	Adam_cdc13-1_SDLV3_REP4	9	11	2.3897731619	5118.00065164	139.485294828	254	2.57252942975	386353.000307	8177.63162741	43	3.1261036134	378446.000245	4158.44026739	1154	509	136	136	159	167	148	1264	9
DLR00015689	3	8	YLR381W	27	SD/MSG -ARG -HIS -LEU -LYS +Canavanine +G418 +Hygromycin +Thialysine	Adam_cdc13-1_SDLV3_REP4	9	11	2.24310490012	2284.2	127.76739249	254	2.31676413605	187182.000356	7393.20034973	43	2.76100384751	172752.00049	3176.86129404	1266	503	136	136	151	159	143	1097	0
DLR00015689	3	9	YLR015W	27	SD/MSG -ARG -HIS -LEU -LYS +Canavanine +G418 +Hygromycin +Thialysine	Adam_cdc13-1_SDLV3_REP4	9	11	1.39861776486	902.7	94.0368762665	254	2.38820453229	88525.9991964	8672.97108336	43	2.00152524851	62102.980311	6385.21372593	1400	498	136	136	115	133	127	36	0
DLR00015689	3	10	YLR402W	27	SD/MSG -ARG -HIS -LEU -LYS +Canavanine +G418 +Hygromycin +Thialysine	Adam_cdc13-1_SDLV3_REP4	9	11	2.748817182	10034.0000582	105.187134521	254	3.10248842454	892236.00009	7080.83022743	43	3.73113862484	889072.9994	6766.30976013	1538	500	136	136	172	177	153	1278	0
DLR00015689	3	11	YLR087C	27	SD/MSG -ARG -HIS -LEU -LYS +Canavanine +G418 +Hygromycin +Thialysine	Adam_cdc13-1_SDLV3_REP4	9	11	0.996340982604	477	79.5861492579	254	8.08431837426	47786.4	5534.04489367	43	1.60496550536	23111.8966816	2928.85058423	1671	460	136	136	136	148	137	127	0
DLR00015689	3	12	YLR091W	27	SD/MSG -ARG -HIS -LEU -LYS +Canavanine +G418 +Hygromycin +Thialysine	Adam_cdc13-1_SDLV3_REP4	9	11	2.3121720757	8405.1	197.322135738	254	2.69126864785	609181.000242	12125.2233664	43	3.26003791059	608266.000134	7582.95718738	1815	498	136	136	161	168	148	1798	0
DLR00015689	3	13	YLR239C	27	SD/MSG -ARG -HIS -LEU -LYS +Canavanine +G418 +Hygromycin +Thialysine	Adam_cdc13-1_SDLV3_REP4	9	11	2.19037393128	7587.8	125.400726689	254	2.58840069752	540859.000197	11830.4235388	43	3.13729437987	536024.000106	7129.04383921	1961	500	136	136	158	165	147	1298	0
DLR00015689	3	14	YLR318W	27	SD/MSG -ARG -HIS -LEU -LYS +Canavanine +G418 +Hygromycin +Thialysine	Adam_cdc13-1_SDLV3_REP4	9	11	0.665247465584	394.863363174	50.9753154823	254	12	32219.1	3782.5918519	43	0.976441459531	9144.86817231	1114.82774856	2085	502	136	136	106	125	123	17	0
DLR00015689	3	15	YLR307W	27	SD/MSG -ARG -HIS -LEU -LYS +Canavanine +G418 +Hygromycin +Thialysine	Adam_cdc13-1_SDLV3_REP4	9	11	2.13899188157	2881.00079302	99.3803920332	254	2.46316274657	254477.000317	7261.48997594	43	2.94923423037	238126.000322	3123.68313878	2237	502	136	136	161	168	150	991	0
DLR00015689	3	16	YLR073C	27	SD/MSG -ARG -HIS -LEU -LYS +Canavanine +G418 +Hygromycin +Thialysine	Adam_cdc13-1_SDLV3_REP4	9	11	5.51943138915	885.195287808	30.0582425711	254	3.21823925942	70040.9707953	5825.07812848	43	3.26111762993	43794	2028.71864838	2366	498	136	136	129	142	133	674	0
DLR00015689	3	17	YLR213C	27	SD/MSG -ARG -HIS -LEU -LYS +Canavanine +G418 +Hygromycin +Thialysine	Adam_cdc13-1_SDLV3_REP4	9	11	2.49367413884	3663	174.789108065	254	2.45412866803	318685.000401	8723.39695135	43	2.98343491429	310726.000439	5053.04252308	2492	498	136	136	153	161	145	1657	0
DLR00015689	3	18	YLR326W	27	SD/MSG -ARG -HIS -LEU -LYS +Canavanine +G418 +Hygromycin +Thialysine	Adam_cdc13-1_SDLV3_REP4	9	11	2.30769664296	4139.0006243	176.675231763	254	2.47259642948	335412.000354	8442.20789792	43	3.00437967732	325799.000347	4803.2773085	2632	508	136	136	155	163	146	1412	0
DLR00015689	3	19	YLR279W	27	SD/MSG -ARG -HIS -LEU -LYS +Canavanine +G418 +Hygromycin +Thialysine	Adam_cdc13-1_SDLV3_REP4	9	11	2.66461099496	2648.7	137.911151313	254	2.46413942716	243171.000314	7450.60784569	43	2.95763801675	230850.000303	3951.12357515	2777	500	136	136	153	161	145	1226	0
DLR00015689	3	20	YLR267W	27	SD/MSG -ARG -HIS -LEU -LYS +Canavanine +G418 +Hygromycin +Thialysine	Adam_cdc13-1_SDLV3_REP4	9	11	3.30598171044	1454.4	86.528134079	254	2.38749596481	118757.000246	7189.0249155	43	2.70815626648	104441.000431	3028.53275778	2899	490	136	136	136	147	137	1109	0
DLR00015689	3	21	YLR171W	27	SD/MSG -ARG -HIS -LEU -LYS +Canavanine +G418 +Hygromycin +Thialysine	Adam_cdc13-1_SDLV3_REP4	9	11	5.75134414844	1030.41193903	23.1074643627	254	2.91933396661	82108.9994145	6619.15472689	43	2.88408994031	62416.000611	2447.38753747	3015	497	136	136	128	140	131	591	0
DLR00015689	3	22	YLR285W	27	SD/MSG -ARG -HIS -LEU -LYS +Canavanine +G418 +Hygromycin +Thialysine	Adam_cdc13-1_SDLV3_REP4	9	11	2.59617693023	3623.4	203.521584988	254	2.58490949455	359176.000283	9699.4593479	43	3.12072170715	348277.000215	5359.86600651	3182	508	136	136	150	157	142	1383	0
DLR00015689	3	23	YLR062C	27	SD/MSG -ARG -HIS -LEU -LYS +Canavanine +G418 +Hygromycin +Thialysine	Adam_cdc13-1_SDLV3_REP4	9	11	2.88736428196	8981.43495882	164.52564477	254	3.06749713308	953981.000229	9058.24281878	43	3.6866868285	946849.000008	6438.57358147	3318	504	136	136	159	163	143	1163	0
DLR00015689	3	24	YOR202W	27	SD/MSG -ARG -HIS -LEU -LYS +Canavanine +G418 +Hygromycin +Thialysine	Adam_cdc13-1_SDLV3_REP4	9	11	6.21415577814	1107.9	65.2234237796	254	2.55402337273	116887.000081	9614.20138551	43	2.60411473628	87320.0006078	3151.85437234	3449	521	136	136	124	134	125	618	11
DLR00015689	4	1	YOR202W	27	SD/MSG -ARG -HIS -LEU -LYS +Canavanine +G418 +Hygromycin +Thialysine	Adam_cdc13-1_SDLV3_REP4	9	11	2.09278110491	3256.00084919	102.701040884	254	2.36540624641	244709.000378	8076.2411775	43	2.82954941102	227635.000495	3866.18618404	310	629	136	136	149	156	143	789	0
DLR00015689	4	2	YLR037C	27	SD/MSG -ARG -HIS -LEU -LYS +Canavanine +G418 +Hygromycin +Thialysine	Adam_cdc13-1_SDLV3_REP4	9	11	2.50717694986	4219.73763217	161.68031354	254	2.56699134458	348477.000281	9245.29472361	43	3.10109883785	338333.000239	4828.68506216	455	642	136	136	157	163	146	1270	0
DLR00015689	4	3	YLR338W	27	SD/MSG -ARG -HIS -LEU -LYS +Canavanine +G418 +Hygromycin +Thialysine	Adam_cdc13-1_SDLV3_REP4	9	11	0.915772629417	1418.86901207	209.950464327	254	5.32486503419	56151	7120.97332775	43	1.25642843311	40201.8672903	5613.10050838	577	631	136	136	-1	-1	-1	3	0
DLR00015689	4	4	YLR320W	27	SD/MSG -ARG -HIS -LEU -LYS +Canavanine +G418 +Hygromycin +Thialysine	Adam_cdc13-1_SDLV3_REP4	9	11	4.21587646671	243.9	18.8008553436	254	12	29921.0946282	3237.10602893	43	2.61935115942	5814.9	216.347877906	717	638	136	136	113	128	125	113	0
DLR00015689	4	5	YLR118C	27	SD/MSG -ARG -HIS -LEU -LYS +Canavanine +G418 +Hygromycin +Thialysine	Adam_cdc13-1_SDLV3_REP4	9	11	2.29780415971	4477.00054783	146.833971961	254	2.51516406246	328864.000314	7745.09904314	43	3.0481661023	322689.000294	3917.25856759	859	615	136	136	159	166	149	1461	0
DLR00015689	4	6	YLR122C	27	SD/MSG -ARG -HIS -LEU -LYS +Canavanine +G418 +Hygromycin +Thialysine	Adam_cdc13-1_SDLV3_REP4	9	11	3.06504332075	1422.9	109.911758235	254	2.29410779919	113374.000338	7043.73627074	43	2.58492177984	97324.0006237	2591.72223131	996	634	136	136	145	155	143	759	0
DLR00015689	4	7	YLR332W	27	SD/MSG -ARG -HIS -LEU -LYS +Canavanine +G418 +Hygromycin +Thialysine	Adam_cdc13-1_SDLV3_REP4	9	11	4.24636325147	273.6	28.1029475561	254	9.48952677699	33653.7	3703.12666491	43	1.97731715618	12609.0007229	378.200346685	1087	644	136	136	124	139	131	191	0
DLR00015689	4	8	YLR205C	27	SD/MSG -ARG -HIS -LEU -LYS +Canavanine +G418 +Hygromycin +Thialysine	Adam_cdc13-1_SDLV3_REP4	9	11	5.40236503849	705.6	87.2363374306	254	9.68363947054	34593.3	3435.37108298	43	4.85851531028	10004.4	402.48882354	1231	628	136	136	116	131	125	95	0
DLR00015689	4	9	YLR390W-A	27	SD/MSG -ARG -HIS -LEU -LYS +Canavanine +G418 +Hygromycin +Thialysine	Adam_cdc13-1_SDLV3_REP4	9	11	4.11206338379	231.3	17.1662244765	254	9.98861223859	35931.6	3813.13513032	43	1.96805077399	13763.2	347.935414073	1365	629	136	136	133	145	135	135	0
DLR00015689	4	10	YLR090W	27	SD/MSG -ARG -HIS -LEU -LYS +Canavanine +G418 +Hygromycin +Thialysine	Adam_cdc13-1_SDLV3_REP4	9	11	2.41635902699	1906.2	125.479615335	254	2.30926055043	157726.000373	8172.73475645	43	2.69131626402	142117.000583	3078.52246528	1529	633	136	136	148	157	143	1145	0
DLR00015689	4	11	YLR315W	27	SD/MSG -ARG -HIS -LEU -LYS +Canavanine +G418 +Hygromycin +Thialysine	Adam_cdc13-1_SDLV3_REP4	9	11	3.21050348486	1789.2	119.882596096	254	2.44037583534	131170.000203	8856.99786393	43	2.74131523279	117358.000408	3142.98222302	1673	632	136	136	138	149	137	1112	0
DLR00015689	4	12	YLR063W	27	SD/MSG -ARG -HIS -LEU -LYS +Canavanine +G418 +Hygromycin +Thialysine	Adam_cdc13-1_SDLV3_REP4	9	11	2.51599122091	2869.2	157.743527116	254	2.40921822751	237602.000334	9413.02714744	43	2.88748458822	227278.000465	4182.17458876	1825	628	136	136	150	159	143	1336	0
DLR00015689	4	13	YLR261C	27	SD/MSG -ARG -HIS -LEU -LYS +Canavanine +G418 +Hygromycin +Thialysine	Adam_cdc13-1_SDLV3_REP4	9	11	3.13434764207	9729.27606517	82.6677870102	254	3.38803937975	942886.999911	6251.26552849	43	4.07266784443	938702.998665	7527.9977592	1953	631	136	136	175	179	152	1089	0
DLR00015689	4	14	YLR362W	27	SD/MSG -ARG -HIS -LEU -LYS +Canavanine +G418 +Hygromycin +Thialysine	Adam_cdc13-1_SDLV3_REP4	9	11	0	11	15.0728254482	254	12	28982.4603147	3344.81687997	43	0.749809176217	2260.87229329	277.678111734	2085	590	136	136	108	124	123	7	0
DLR00015689	4	15	YLR346C	27	SD/MSG -ARG -HIS -LEU -LYS +Canavanine +G418 +Hygromycin +Thialysine	Adam_cdc13-1_SDLV3_REP4	9	11	1.94893636271	3538.7	59.9445879612	254	2.38289899533	271649.0003	7615.5896498	43	2.87069847178	257096.000361	4098.07764741	2228	639	136	136	158	166	149	1150	0
DLR00015689	4	16	YLR084C	27	SD/MSG -ARG -HIS -LEU -LYS +Canavanine +G418 +Hygromycin +Thialysine	Adam_cdc13-1_SDLV3_REP4	9	11	2.42981719813	5827.00061413	189.695015988	254	2.66578579183	488331.000306	8712.2702502	43	3.23400816716	482845.000203	5274.51981345	2358	640	136	136	161	168	148	1611	0
DLR00015689	4	17	YLR021W	27	SD/MSG -ARG -HIS -LEU -LYS +Canavanine +G418 +Hygromycin +Thialysine	Adam_cdc13-1_SDLV3_REP4	9	11	5.2948835432	639.9	51.3358001311	254	3.012437672	59724.9350741	5690.1145624	43	2.34288187219	33877.0005488	1199.52616429	2471	633	136	136	135	146	136	386	0
DLR00015689	4	18	YLR250W	27	SD/MSG -ARG -HIS -LEU -LYS +Canavanine +G418 +Hygromycin +Thialysine	Adam_cdc13-1_SDLV3_REP4	9	11	2.8860796907	9371.43232453	159.260076537	254	3.32097155724	990434.999211	15122.2496012	43	3.9508750147	984787.997999	20260.7833114	2611	644	136	136	176	181	156	719	10
DLR00015689	4	19	YLR376C	27	SD/MSG -ARG -HIS -LEU -LYS +Canavanine +G418 +Hygromycin +Thialysine	Adam_cdc13-1_SDLV3_REP4	9	11	2.25443999983	4412.00064105	160.077962386	254	2.47374650672	347893.000357	8481.37455388	43	3.0073372489	340965.00037	4861.03147831	2768	629	136	136	151	159	144	1666	0
DLR00015689	4	20	YLR392C	27	SD/MSG -ARG -HIS -LEU -LYS +Canavanine +G418 +Hygromycin +Thialysine	Adam_cdc13-1_SDLV3_REP4	9	11	2.62475411598	4741.25641487	206.480378673	254	2.72206127267	466175.000285	7769.02352775	43	3.29715422757	459998.000133	5002.2971462	2894	625	136	136	160	167	149	1623	0
DLR00015689	4	21	YLR289W	27	SD/MSG -ARG -HIS -LEU -LYS +Canavanine +G418 +Hygromycin +Thialysine	Adam_cdc13-1_SDLV3_REP4	9	11	2.95119545811	10136.8535449	160.830489999	254	3.20148472858	1026417.00007	7218.14517852	43	3.84364281771	1024173.99911	9027.79464709	3044	634	136	136	168	173	151	1267	6
DLR00015689	4	22	YLL049W	27	SD/MSG -ARG -HIS -LEU -LYS +Canavanine +G418 +Hygromycin +Thialysine	Adam_cdc13-1_SDLV3_REP4	9	11	2.29465161399	1217.7	131.489597652	254	2.27342175838	115299.000305	8152.53854843	43	2.56087752566	96029.0005103	2259.35445559	3180	653	136	136	134	145	135	844	2
DLR00015689	4	23	YLR024C	27	SD/MSG -ARG -HIS -LEU -LYS +Canavanine +G418 +Hygromycin +Thialysine	Adam_cdc13-1_SDLV3_REP4	9	11	1.05505056266	897.927478476	147.687360005	254	12	46397.7	5916.29643834	43	2.17487885664	19496.0003508	1379.3091268	3270	628	136	136	138	148	138	169	0
DLR00015689	4	24	YOR202W	27	SD/MSG -ARG -HIS -LEU -LYS +Canavanine +G418 +Hygromycin +Thialysine	Adam_cdc13-1_SDLV3_REP4	9	11	2.74324101677	4272.3	257.269286651	254	2.57200347292	454784.000371	12520.6438067	43	3.09808812629	441807.000416	7886.53491948	3443	644	136	136	147	153	138	1524	0
DLR00015689	5	1	YOR202W	27	SD/MSG -ARG -HIS -LEU -LYS +Canavanine +G418 +Hygromycin +Thialysine	Adam_cdc13-1_SDLV3_REP4	9	11	2.42743721014	905.4	76.6016970713	254	2.38254647004	81478.0001612	7197.75550421	43	2.36349530936	57850.0005299	1653.74711528	326	774	136	136	134	145	136	542	0
DLR00015689	5	2	YLR394W	27	SD/MSG -ARG -HIS -LEU -LYS +Canavanine +G418 +Hygromycin +Thialysine	Adam_cdc13-1_SDLV3_REP4	9	11	1.96066815636	3018.4	72.6077205931	254	2.36294580518	210883.00033	8118.29511688	43	2.80631372268	195116.000445	3038.3163814	459	770	136	136	153	160	146	980	0
DLR00015689	5	3	YLR150W	27	SD/MSG -ARG -HIS -LEU -LYS +Canavanine +G418 +Hygromycin +Thialysine	Adam_cdc13-1_SDLV3_REP4	9	11	2.75409013821	9824.00007297	143.432216488	254	3.02860407701	839585.000271	7265.07315643	43	3.64882268363	835063.000012	5921.98331029	587	762	136	136	172	176	154	1081	0
DLR00015689	5	4	YLR393W	27	SD/MSG -ARG -HIS -LEU -LYS +Canavanine +G418 +Hygromycin +Thialysine	Adam_cdc13-1_SDLV3_REP4	9	11	2.19238896902	6020.3	89.6532391083	254	2.54776878829	377973.000324	7758.24899235	43	3.09061636695	372316.000277	4027.37071508	722	756	136	136	154	162	146	1164	0
DLR00015689	5	5	YLR164W	27	SD/MSG -ARG -HIS -LEU -LYS +Canavanine +G418 +Hygromycin +Thialysine	Adam_cdc13-1_SDLV3_REP4	9	11	2.23056531359	3976.00076631	118.752545149	254	2.48860913072	312814.000309	7505.38715445	43	3.00964938175	301355.00026	3640.64816476	866	759	136	136	163	170	152	1016	0
DLR00015689	5	6	YLR219W	27	SD/MSG -ARG -HIS -LEU -LYS +Canavanine +G418 +Hygromycin +Thialysine	Adam_cdc13-1_SDLV3_REP4	9	11	2.6842390522	2424.6	161.881058612	254	2.31662244509	192381.000437	7768.66656595	43	2.77310557415	182506.000593	4023.68034189	990	769	136	136	152	161	148	1250	0
DLR00015689	5	7	YLR184W	27	SD/MSG -ARG -HIS -LEU -LYS +Canavanine +G418 +Hygromycin +Thialysine	Adam_cdc13-1_SDLV3_REP4	9	11	0.993850435485	1156.93008099	120.133303882	254	2.98307254562	55403.1	6441.59738836	43	1.48502429153	42723.9270064	4598.39003522	1106	753	136	136	111	127	124	1	0
DLR00015689	5	8	YLR165C	27	SD/MSG -ARG -HIS -LEU -LYS +Canavanine +G418 +Hygromycin +Thialysine	Adam_cdc13-1_SDLV3_REP4	9	11	2.35782781753	2372.4	149.718243188	254	2.34405261677	199697.000347	7855.47650211	43	2.78355613632	186299.000525	3599.09353212	1253	769	136	136	154	163	146	902	0
DLR00015689	5	9	YLR262C	27	SD/MSG -ARG -HIS -LEU -LYS +Canavanine +G418 +Hygromycin +Thialysine	Adam_cdc13-1_SDLV3_REP4	9	11	3.0479651703	10987.3696821	74.6496590474	254	3.32654644908	1001712.99983	6088.56805301	43	3.99367820698	1000608.99827	7415.14849092	1415	767	136	136	175	180	154	1260	0
DLR00015689	5	10	YLR309C	27	SD/MSG -ARG -HIS -LEU -LYS +Canavanine +G418 +Hygromycin +Thialysine	Adam_cdc13-1_SDLV3_REP4	9	11	2.29186885988	3582.00066537	149.089121482	254	2.45219023886	258151.000308	8492.27498649	43	2.95956624797	248702.000306	3601.84098765	1549	751	136	136	152	160	144	1429	0
DLR00015689	5	11	YLL056C	27	SD/MSG -ARG -HIS -LEU -LYS +Canavanine +G418 +Hygromycin +Thialysine	Adam_cdc13-1_SDLV3_REP4	9	11	2.06658373627	2541.00081563	111.298039482	254	2.3309441727	187751.000335	8890.0483745	43	2.75341291287	173486.000513	3155.27048872	1675	755	136	136	149	158	143	1134	0
DLR00015689	5	12	YLR251W	27	SD/MSG -ARG -HIS -LEU -LYS +Canavanine +G418 +Hygromycin +Thialysine	Adam_cdc13-1_SDLV3_REP4	9	11	2.41332743545	3019.5	212.649980613	254	2.37333372096	239146.000376	9786.1128225	43	2.85115472623	228104.000518	4476.86108891	1810	762	136	136	148	157	142	1225	0
DLR00015689	5	13	YLR342W	27	SD/MSG -ARG -HIS -LEU -LYS +Canavanine +G418 +Hygromycin +Thialysine	Adam_cdc13-1_SDLV3_REP4	9	11	1.78531532498	1993.2	72.6993482057	254	2.28685904921	149999.000284	8242.91302247	43	2.64783669279	130455.000495	2345.87250757	1949	772	136	136	150	159	143	927	0
DLR00015689	5	14	YLR003C	27	SD/MSG -ARG -HIS -LEU -LYS +Canavanine +G418 +Hygromycin +Thialysine	Adam_cdc13-1_SDLV3_REP4	9	11	5.12516658808	1020.6	68.0011539279	254	2.48185455316	90465.9999092	7462.33956762	43	2.51087858714	69908.0006539	2149.0290104	2084	772	136	136	138	149	137	713	0
DLR00015689	5	15	YLR224W	27	SD/MSG -ARG -HIS -LEU -LYS +Canavanine +G418 +Hygromycin +Thialysine	Adam_cdc13-1_SDLV3_REP4	9	11	2.19456770025	3707.00063203	123.819919927	254	2.42337191421	285733.000361	7874.78449104	43	2.93427458329	276298.00041	3992.37449748	2224	765	136	136	152	160	144	1592	0
DLR00015689	5	16	YLR133W	27	SD/MSG -ARG -HIS -LEU -LYS +Canavanine +G418 +Hygromycin +Thialysine	Adam_cdc13-1_SDLV3_REP4	9	11	2.44697763268	5507.0004818	209.812427182	254	2.6085372395	435677.00032	9106.7983498	43	3.16833323077	430234.00024	5734.56487276	2359	765	136	136	155	163	145	1665	0
DLR00015689	5	17	YLR142W	27	SD/MSG -ARG -HIS -LEU -LYS +Canavanine +G418 +Hygromycin +Thialysine	Adam_cdc13-1_SDLV3_REP4	9	11	2.66507360496	2603.7	84.3074390562	254	2.79753619411	289519	6009.86882435	43	3.33009375229	271673.999491	3025.05412082	2512	770	136	136	169	175	153	726	0
DLR00015689	5	18	YLR363C	27	SD/MSG -ARG -HIS -LEU -LYS +Canavanine +G418 +Hygromycin +Thialysine	Adam_cdc13-1_SDLV3_REP4	9	11	2.46646996813	6732.00060963	159.40222056	254	2.72930269015	556774.000306	8278.91686122	43	3.31775368427	556004.000178	5283.18621322	2634	780	136	136	157	164	146	2006	14
DLR00015689	5	19	YLR182W	27	SD/MSG -ARG -HIS -LEU -LYS +Canavanine +G418 +Hygromycin +Thialysine	Adam_cdc13-1_SDLV3_REP4	9	11	0.818310119783	617.4	101.452976553	254	8.81170780527	36791.1	3987.12982181	43	1.31425228074	16075.9346896	2066.70931831	2760	751	136	136	-1	-1	-1	9	0
DLR00015689	5	20	YLR299W	27	SD/MSG -ARG -HIS -LEU -LYS +Canavanine +G418 +Hygromycin +Thialysine	Adam_cdc13-1_SDLV3_REP4	9	11	2.78473308831	1611	101.744967908	254	2.29650516527	134655.000338	7157.43414393	43	2.68206331581	119980.000633	2956.47462383	2910	767	136	136	137	148	138	1190	0
DLR00015689	5	21	YLR192C	27	SD/MSG -ARG -HIS -LEU -LYS +Canavanine +G418 +Hygromycin +Thialysine	Adam_cdc13-1_SDLV3_REP4	9	11	1.79174455205	2176.9	37.7494842153	254	2.24188690743	158663.000327	6794.91916815	43	2.66225081306	142849.000412	2666.33793786	3046	786	136	136	140	150	139	1092	0
DLR00015689	5	22	YLR046C	27	SD/MSG -ARG -HIS -LEU -LYS +Canavanine +G418 +Hygromycin +Thialysine	Adam_cdc13-1_SDLV3_REP4	9	11	2.81279747617	2020.5	185.064351584	254	2.32964079333	204298.000439	9326.70091428	43	2.76774236377	188579.000578	4545.22785491	3169	768	136	136	148	157	145	932	0
DLR00015689	5	23	YLR199C	27	SD/MSG -ARG -HIS -LEU -LYS +Canavanine +G418 +Hygromycin +Thialysine	Adam_cdc13-1_SDLV3_REP4	9	11	2.51260396631	2023.2	175.49787423	254	2.42151873673	213883.00028	9605.68978934	43	2.8453895334	193909.000364	3325.86448045	3298	760	136	136	145	154	141	846	0
DLR00015689	5	24	YOR202W	27	SD/MSG -ARG -HIS -LEU -LYS +Canavanine +G418 +Hygromycin +Thialysine	Adam_cdc13-1_SDLV3_REP4	9	11	6.14393813696	879.3	53.8142712559	254	2.63127570738	97260.9996278	9137.22905731	43	2.52515933335	68477.0006648	2090.96932995	3431	775	136	136	123	133	125	517	4
DLR00015689	6	1	YOR202W	27	SD/MSG -ARG -HIS -LEU -LYS +Canavanine +G418 +Hygromycin +Thialysine	Adam_cdc13-1_SDLV3_REP4	9	11	2.31302669076	1470.6	92.2405581789	254	2.23914056055	111902.000455	7607.6389706	43	2.49303730983	92165.0005	2608.01159002	317	905	136	136	134	144	136	740	0
DLR00015689	6	2	YLR047C	27	SD/MSG -ARG -HIS -LEU -LYS +Canavanine +G418 +Hygromycin +Thialysine	Adam_cdc13-1_SDLV3_REP4	9	11	2.07223936453	4569.4	173.946304776	254	2.34681393517	293759.000523	10617.3305526	43	2.84235696145	287491.000591	6508.47038135	448	903	136	136	151	158	145	1772	0
DLR00015689	6	3	YLR040C	27	SD/MSG -ARG -HIS -LEU -LYS +Canavanine +G418 +Hygromycin +Thialysine	Adam_cdc13-1_SDLV3_REP4	9	11	2.20775642559	1819.8	97.1686325807	254	2.29361863002	150156.000351	7127.13546345	43	2.6724385646	133458.000611	2614.84238057	593	907	136	136	148	157	144	1035	0
DLR00015689	6	4	YLR031W	27	SD/MSG -ARG -HIS -LEU -LYS +Canavanine +G418 +Hygromycin +Thialysine	Adam_cdc13-1_SDLV3_REP4	9	11	2.31381495245	5429.00072403	117.53019785	254	2.59702054554	417190.000312	7723.61351303	43	3.15300899092	411013.000239	4087.76344308	726	912	136	136	162	169	152	1405	0
DLR00015689	6	5	YLL057C	27	SD/MSG -ARG -HIS -LEU -LYS +Canavanine +G418 +Hygromycin +Thialysine	Adam_cdc13-1_SDLV3_REP4	9	11	2.11164252831	3385.00073671	112.152400879	254	2.36875185087	257857.000363	7689.94052229	43	2.86429061455	247788.000435	4009.93856794	848	897	136	136	159	167	151	1301	0
DLR00015689	6	6	YLR387C	27	SD/MSG -ARG -HIS -LEU -LYS +Canavanine +G418 +Hygromycin +Thialysine	Adam_cdc13-1_SDLV3_REP4	9	11	2.4938425966	2212.2	134.610644729	254	2.31295325929	186791.000415	7424.58714215	43	2.76143692079	174211.000595	3536.36277362	991	898	136	136	155	164	150	1121	0
DLR00015689	6	7	YLR341W	27	SD/MSG -ARG -HIS -LEU -LYS +Canavanine +G418 +Hygromycin +Thialysine	Adam_cdc13-1_SDLV3_REP4	9	11	1.82989079667	2151.6	98.4482764211	254	2.21355019807	149447.000494	7425.82890375	43	2.57414925772	132749.000439	3422.38530768	1137	900	136	136	150	160	147	962	0
DLR00015689	6	8	YLR248W	27	SD/MSG -ARG -HIS -LEU -LYS +Canavanine +G418 +Hygromycin +Thialysine	Adam_cdc13-1_SDLV3_REP4	9	11	3.1505593907	1165.5	72.1484548601	254	2.57615031384	91812.9997063	7300.30536886	43	2.52725373471	72583.0006647	2244.55865973	1253	908	136	136	136	147	137	792	0
DLR00015689	6	9	YLR189C	27	SD/MSG -ARG -HIS -LEU -LYS +Canavanine +G418 +Hygromycin +Thialysine	Adam_cdc13-1_SDLV3_REP4	9	11	2.14130720897	2831.00065339	137.678860588	254	2.3725276946	210128.00036	8357.48285834	43	2.81843077407	196786.000474	3472.76370832	1396	912	136	136	151	159	144	1230	0
DLR00015689	6	10	YLR077W	27	SD/MSG -ARG -HIS -LEU -LYS +Canavanine +G418 +Hygromycin +Thialysine	Adam_cdc13-1_SDLV3_REP4	9	11	2.30921981372	4401.00060982	134.021419425	254	2.51643197593	324964.000295	9105.44897022	43	3.04068910748	316379.000286	3879.51304775	1534	886	136	136	153	160	144	1516	0
DLR00015689	6	11	YLR070C	27	SD/MSG -ARG -HIS -LEU -LYS +Canavanine +G418 +Hygromycin +Thialysine	Adam_cdc13-1_SDLV3_REP4	9	11	2.30625006724	4132.00044859	181.805530637	254	2.61836709832	340923.000251	8845.68765552	43	3.14242810694	330463.000215	2941.89350231	1677	907	136	136	161	168	149	1362	0
DLR00015689	6	12	YLR210W	27	SD/MSG -ARG -HIS -LEU -LYS +Canavanine +G418 +Hygromycin +Thialysine	Adam_cdc13-1_SDLV3_REP4	9	11	2.61323365639	4881.72283311	196.19830046	254	2.64806779819	433936.000263	9746.56412846	43	3.20610597606	426283.000193	5029.85403525	1814	893	136	136	159	166	147	1460	0
DLR00015689	6	13	YLR053C	27	SD/MSG -ARG -HIS -LEU -LYS +Canavanine +G418 +Hygromycin +Thialysine	Adam_cdc13-1_SDLV3_REP4	9	11	0.909618367128	1499.85503276	165.80816543	254	8.56758784771	50620.5	6318.14401112	43	1.49933800105	33718.8763186	4037.65134062	1949	893	136	136	-1	-1	-1	14	0
DLR00015689	6	14	YLR032W	27	SD/MSG -ARG -HIS -LEU -LYS +Canavanine +G418 +Hygromycin +Thialysine	Adam_cdc13-1_SDLV3_REP4	9	11	1.65562886884	1552.1	77.6805213543	254	2.20670023786	126390.000367	7950.30748304	43	2.50086368792	103627.000418	2561.36856884	2065	884	136	136	151	160	145	616	2
DLR00015689	6	15	YLR185W	27	SD/MSG -ARG -HIS -LEU -LYS +Canavanine +G418 +Hygromycin +Thialysine	Adam_cdc13-1_SDLV3_REP4	9	11	2.56746101998	10619.955508	71.5671692	254	3.01454606455	893364.000221	9022.85674649	43	3.63158401175	890519.000045	3849.25151635	2225	911	136	136	170	175	152	1286	0
DLR00015689	6	16	YLR169W	27	SD/MSG -ARG -HIS -LEU -LYS +Canavanine +G418 +Hygromycin +Thialysine	Adam_cdc13-1_SDLV3_REP4	9	11	2.7429079823	1815.3	130.12622671	254	2.38467636341	157780.000303	7586.88034454	43	2.78839951804	141488.000348	2804.4545463	2364	922	136	136	145	155	141	964	0
DLR00015689	6	17	YLR371W	27	SD/MSG -ARG -HIS -LEU -LYS +Canavanine +G418 +Hygromycin +Thialysine	Adam_cdc13-1_SDLV3_REP4	9	11	4.95800973344	405.9	27.0052927291	254	9.03930669284	36994.5	3939.18295846	43	2.58692954341	14087.7	594.410704596	2488	887	136	136	114	129	124	264	0
DLR00015689	6	18	YLR081W	27	SD/MSG -ARG -HIS -LEU -LYS +Canavanine +G418 +Hygromycin +Thialysine	Adam_cdc13-1_SDLV3_REP4	9	11	3.03073516823	1799.1	126.34797724	254	2.44682537576	171720.000251	7186.60085911	43	2.8789563966	153569.000251	2676.35333428	2600	907	136	136	149	158	143	898	0
DLR00015689	6	19	YLR176C	27	SD/MSG -ARG -HIS -LEU -LYS +Canavanine +G418 +Hygromycin +Thialysine	Adam_cdc13-1_SDLV3_REP4	9	11	3.95374606645	10654.2	799.254842411	254	4.44904549218	1243785.99914	108520.674258	43	5.37981552448	1239957.99968	110413.367953	2677	929	136	136	169	175	152	961	132
DLR00015689	6	20	YLR114C	27	SD/MSG -ARG -HIS -LEU -LYS +Canavanine +G418 +Hygromycin +Thialysine	Adam_cdc13-1_SDLV3_REP4	9	11	2.41102681835	6687.00070815	123.90670302	254	2.66536529199	523670.000295	8733.76015498	43	3.2470980677	521068.000213	4718.15471815	2914	903	136	136	150	158	142	1719	46
DLR00015689	6	21	YLR384C	27	SD/MSG -ARG -HIS -LEU -LYS +Canavanine +G418 +Hygromycin +Thialysine	Adam_cdc13-1_SDLV3_REP4	9	11	0.71928887673	304.2	56.9257640353	254	12	30198.6	3731.011835	43	1.03854712364	4205.80799952	647.718637746	3021	905	136	136	102	119	118	19	0
DLR00015689	6	22	YLR174W	27	SD/MSG -ARG -HIS -LEU -LYS +Canavanine +G418 +Hygromycin +Thialysine	Adam_cdc13-1_SDLV3_REP4	9	11	2.48123325958	2898	188.77804964	254	2.4560218503	286362.000331	9213.53872963	43	2.96328497702	273486.000384	4673.02094064	3174	925	136	136	150	158	145	1250	0
DLR00015689	6	23	YLR257W	27	SD/MSG -ARG -HIS -LEU -LYS +Canavanine +G418 +Hygromycin +Thialysine	Adam_cdc13-1_SDLV3_REP4	9	11	8.48320156292	1496.7	121.452732502	254	2.34079221319	143778.000375	10303.3849295	43	2.65136187119	122410.000567	4133.99013363	3302	917	136	136	133	143	134	860	0
DLR00015689	6	24	YOR202W	27	SD/MSG -ARG -HIS -LEU -LYS +Canavanine +G418 +Hygromycin +Thialysine	Adam_cdc13-1_SDLV3_REP4	9	11	6.31846467978	1430.1	67.3821732479	254	3.01073740824	108901.999743	9162.46891782	43	2.83037973453	83627.0000122	4120.34851605	3442	915	136	136	118	129	122	749	0
DLR00015689	7	1	YOR202W	27	SD/MSG -ARG -HIS -LEU -LYS +Canavanine +G418 +Hygromycin +Thialysine	Adam_cdc13-1_SDLV3_REP4	9	11	2.04303844573	2426.00082111	87.3988892957	254	2.29681927832	177166.000435	7757.53898851	43	2.70704799577	162492.000596	3313.86808648	323	1037	136	136	145	154	142	1068	0
DLR00015689	7	2	YLR050C	27	SD/MSG -ARG -HIS -LEU -LYS +Canavanine +G418 +Hygromycin +Thialysine	Adam_cdc13-1_SDLV3_REP4	9	11	2.29086924718	2873.7	149.948311487	254	2.3507510736	223318.000408	8853.81362061	43	2.81374547245	211960.000551	4097.30555089	444	1029	136	136	147	156	142	1276	0
DLR00015689	7	3	YLR019W	27	SD/MSG -ARG -HIS -LEU -LYS +Canavanine +G418 +Hygromycin +Thialysine	Adam_cdc13-1_SDLV3_REP4	9	11	2.41668577387	5541.00046502	169.573838313	254	2.58730541178	416933.00032	8432.61649753	43	3.14027424248	409382.000248	4852.7266279	595	1042	136	136	157	164	148	1412	0
DLR00015689	7	4	YLR263W	27	SD/MSG -ARG -HIS -LEU -LYS +Canavanine +G418 +Hygromycin +Thialysine	Adam_cdc13-1_SDLV3_REP4	9	11	5.71996143342	1004.4	53.4418775586	254	2.60683151061	82076.9995913	6662.97550656	43	2.54510786482	63970.0006894	2668.77277991	725	1045	136	136	138	150	140	776	0
DLR00015689	7	5	YLR407W	27	SD/MSG -ARG -HIS -LEU -LYS +Canavanine +G418 +Hygromycin +Thialysine	Adam_cdc13-1_SDLV3_REP4	9	11	2.26970271081	6410.8	90.8545813857	254	2.65432539875	481020.000293	7730.38705547	43	3.21816914048	472475.000213	3925.59992835	872	1044	136	136	168	174	155	1169	0
DLR00015689	7	6	YLR177W	27	SD/MSG -ARG -HIS -LEU -LYS +Canavanine +G418 +Hygromycin +Thialysine	Adam_cdc13-1_SDLV3_REP4	9	11	5.24922785503	687.6	48.6719722438	254	2.67527979727	70101.9991317	6132.16381664	43	2.37503297312	47683.0006124	1674.63770621	1022	1049	136	136	143	154	143	519	0
DLR00015689	7	7	YLR154C	27	SD/MSG -ARG -HIS -LEU -LYS +Canavanine +G418 +Hygromycin +Thialysine	Adam_cdc13-1_SDLV3_REP4	9	11	1.86379934275	1011.61800082	32.4222637679	254	2.40788617513	94835.0005085	5900.09408314	43	2.53687389576	70721.0003473	1125.08500742	1148	1020	136	136	153	162	148	370	0
DLR00015689	7	8	YLR241W	27	SD/MSG -ARG -HIS -LEU -LYS +Canavanine +G418 +Hygromycin +Thialysine	Adam_cdc13-1_SDLV3_REP4	9	11	2.15888624018	3483.00064931	175.538946043	254	2.36249919591	262417.000501	9039.91165235	43	2.84115083173	251777.000545	4838.77976722	1260	1034	136	136	154	163	148	1463	0
DLR00015689	7	9	YLR131C	27	SD/MSG -ARG -HIS -LEU -LYS +Canavanine +G418 +Hygromycin +Thialysine	Adam_cdc13-1_SDLV3_REP4	9	11	2.18907615556	5852	82.6432773919	254	2.62657293163	457680.000298	9616.52976871	43	3.17087796066	448440.000227	4756.19533209	1399	1053	136	136	167	173	153	1472	0
DLR00015689	7	10	YLR344W	27	SD/MSG -ARG -HIS -LEU -LYS +Canavanine +G418 +Hygromycin +Thialysine	Adam_cdc13-1_SDLV3_REP4	9	11	2.73959403252	10232.0000776	213.330547551	254	2.95050421074	827389.000289	9532.79352528	43	3.56591480497	827156.000077	6476.41930884	1540	1047	136	136	162	168	147	1437	0
DLR00015689	7	11	YLR406C	27	SD/MSG -ARG -HIS -LEU -LYS +Canavanine +G418 +Hygromycin +Thialysine	Adam_cdc13-1_SDLV3_REP4	9	11	4.65972395219	396.9	43.948877376	254	8.97500608842	48616.2	5361.45646554	43	2.13826452707	29179.000437	829.650229099	1670	1016	136	136	143	153	139	301	0
DLR00015689	7	12	YLR193C	27	SD/MSG -ARG -HIS -LEU -LYS +Canavanine +G418 +Hygromycin +Thialysine	Adam_cdc13-1_SDLV3_REP4	9	11	2.64504173194	10970.4150253	92.1520070369	254	2.94143220618	903642.000276	8991.28865021	43	3.5505793024	902693.000117	4381.66348045	1806	1042	136	136	164	169	148	1300	0
DLR00015689	7	13	YLR183C	27	SD/MSG -ARG -HIS -LEU -LYS +Canavanine +G418 +Hygromycin +Thialysine	Adam_cdc13-1_SDLV3_REP4	9	11	5.24943013484	657.9	97.2839345116	254	9.46944117281	34092.349236	3330.1009431	43	5.18382633972	7821	286.772685792	1975	1054	136	136	115	129	122	82	0
DLR00015689	7	14	YLR351C	27	SD/MSG -ARG -HIS -LEU -LYS +Canavanine +G418 +Hygromycin +Thialysine	Adam_cdc13-1_SDLV3_REP4	9	11	2.87861132843	1911.6	147.403541759	254	2.29301655521	163550.000444	7858.5875991	43	2.69221013463	148602.000546	3795.31476673	2091	1037	136	136	144	154	141	1169	0
DLR00015689	7	15	YLR130C	27	SD/MSG -ARG -HIS -LEU -LYS +Canavanine +G418 +Hygromycin +Thialysine	Adam_cdc13-1_SDLV3_REP4	9	11	2.36320720985	6380.00078698	132.340323956	254	2.67987211812	555139.000274	9440.11171606	43	3.24805687159	549208.0002	4915.21104699	2232	1045	136	136	162	168	149	1332	2
DLR00015689	7	16	YLR404W	27	SD/MSG -ARG -HIS -LEU -LYS +Canavanine +G418 +Hygromycin +Thialysine	Adam_cdc13-1_SDLV3_REP4	9	11	2.25850906384	4145.00064511	90.0670263479	254	2.57651643323	358250.000297	7510.30632902	43	3.11143368646	349023.000244	3735.09705469	2364	1062	136	136	158	165	147	1543	0
DLR00015689	7	17	YLR366W	27	SD/MSG -ARG -HIS -LEU -LYS +Canavanine +G418 +Hygromycin +Thialysine	Adam_cdc13-1_SDLV3_REP4	9	11	2.33016581034	5035.16219721	69.2066813635	254	2.8355555467	500598.000001	6485.98725717	43	3.40631689008	484192.999951	4259.83980999	2510	1057	136	136	174	179	156	578	0
DLR00015689	7	18	YLL063C	27	SD/MSG -ARG -HIS -LEU -LYS +Canavanine +G418 +Hygromycin +Thialysine	Adam_cdc13-1_SDLV3_REP4	9	11	2.94515273873	1469.7	91.2473951167	254	2.27013075234	120205.000394	7005.09852433	43	2.59793767349	104213.000604	2907.83025309	2630	1055	136	136	133	145	135	1021	0
DLR00015689	7	19	YLR278C	27	SD/MSG -ARG -HIS -LEU -LYS +Canavanine +G418 +Hygromycin +Thialysine	Adam_cdc13-1_SDLV3_REP4	9	11	5.13856676169	941.275637472	21.7963004569	254	2.91259530962	73922.9988198	6054.27320969	43	2.83907452664	54076.0000286	2174.62724358	2733	1052	136	136	123	136	128	579	0
DLR00015689	7	20	YLR059C	27	SD/MSG -ARG -HIS -LEU -LYS +Canavanine +G418 +Hygromycin +Thialysine	Adam_cdc13-1_SDLV3_REP4	9	11	2.14239545361	5267.9	52.5664215385	254	2.57277407435	435345.000247	8558.80421454	43	3.12521246794	424931.000186	4368.61148732	2918	1046	136	136	158	165	149	1309	0
DLR00015689	7	21	YLR231C	27	SD/MSG -ARG -HIS -LEU -LYS +Canavanine +G418 +Hygromycin +Thialysine	Adam_cdc13-1_SDLV3_REP4	9	11	2.66795902286	3294.9	191.278777825	254	2.4480468871	309069.000426	9700.49532252	43	2.97572667374	301277.000501	5976.70949821	3048	1045	136	136	150	159	145	1579	0
DLR00015689	7	22	YLR180W	27	SD/MSG -ARG -HIS -LEU -LYS +Canavanine +G418 +Hygromycin +Thialysine	Adam_cdc13-1_SDLV3_REP4	9	11	2.50632375103	2972.7	142.051548954	254	2.44037602999	270725.000356	9228.404269	43	2.94347275219	260937.000503	4477.59254519	3175	1048	136	136	142	152	140	1485	0
DLR00015689	7	23	YLR102C	27	SD/MSG -ARG -HIS -LEU -LYS +Canavanine +G418 +Hygromycin +Thialysine	Adam_cdc13-1_SDLV3_REP4	9	11	0.895973873627	841.999938978	158.599567533	254	12	39807.9	4844.9749819	43	8.55747701699	5789.7	851.865409402	3295	1055	136	136	97	112	113	12	0
DLR00015689	7	24	YOR202W	27	SD/MSG -ARG -HIS -LEU -LYS +Canavanine +G418 +Hygromycin +Thialysine	Adam_cdc13-1_SDLV3_REP4	9	11	3.20474609518	2565.9	219.9756576	254	2.41550162236	271176.000426	11114.3538134	43	2.87297826732	251845.000581	5758.58624133	3452	1046	136	136	141	148	136	1187	0
DLR00015689	8	1	YOR202W	27	SD/MSG -ARG -HIS -LEU -LYS +Canavanine +G418 +Hygromycin +Thialysine	Adam_cdc13-1_SDLV3_REP4	9	11	2.16663390627	1908	94.006788916	254	2.28884719491	157757.000387	7323.92440628	43	2.67177531361	139574.000591	2846.15746451	280	1171	136	136	142	152	140	819	0
DLR00015689	8	2	YLR410W	27	SD/MSG -ARG -HIS -LEU -LYS +Canavanine +G418 +Hygromycin +Thialysine	Adam_cdc13-1_SDLV3_REP4	9	11	3.90505578505	14625.075445	171.309019855	254	4.19882503028	1471563.99993	14768.5026759	43	5.11269983774	1471766.99895	19638.6676409	458	1169	136	136	180	184	159	637	169
DLR00015689	8	3	YLR354C	27	SD/MSG -ARG -HIS -LEU -LYS +Canavanine +G418 +Hygromycin +Thialysine	Adam_cdc13-1_SDLV3_REP4	9	11	2.89766855814	8638.81433969	118.057725136	254	3.145012771	757573.999902	6487.38881289	43	3.78303964885	751605.99866	7427.68191206	594	1179	136	136	169	173	151	1063	0
DLR00015689	8	4	YLR287C-A	27	SD/MSG -ARG -HIS -LEU -LYS +Canavanine +G418 +Hygromycin +Thialysine	Adam_cdc13-1_SDLV3_REP4	9	11	2.63566428487	479.7	60.1793446867	254	3.19759033354	45404.9473926	4990.44250959	43	2.41987293684	18199.0013443	1156.23752018	725	1138	136	136	140	151	140	222	0
DLR00015689	8	5	YLR360W	27	SD/MSG -ARG -HIS -LEU -LYS +Canavanine +G418 +Hygromycin +Thialysine	Adam_cdc13-1_SDLV3_REP4	9	11	2.13589275076	5229.4	81.3617895772	254	2.45002230692	359495.000404	8480.51666928	43	2.97877540295	351814.000499	5121.53187304	867	1181	136	136	159	166	151	1348	0
DLR00015689	8	6	YLR207W	27	SD/MSG -ARG -HIS -LEU -LYS +Canavanine +G418 +Hygromycin +Thialysine	Adam_cdc13-1_SDLV3_REP4	9	11	2.28663737602	5424.00061863	197.220687077	254	2.49280582865	408605.000444	9711.42085352	43	3.03038010788	404189.000521	6413.79940786	993	1185	136	136	159	167	151	1615	0
DLR00015689	8	7	YLR048W	27	SD/MSG -ARG -HIS -LEU -LYS +Canavanine +G418 +Hygromycin +Thialysine	Adam_cdc13-1_SDLV3_REP4	9	11	2.74489904716	416.7	31.9463054606	254	8.01128494326	39331.8	3723.2351083	43	2.71795413004	13929.3	827.232643751	1145	1188	136	136	116	131	127	141	0
DLR00015689	8	8	YLR220W	27	SD/MSG -ARG -HIS -LEU -LYS +Canavanine +G418 +Hygromycin +Thialysine	Adam_cdc13-1_SDLV3_REP4	9	11	2.3922500946	2898.9	164.159035734	254	2.37688565996	244748.000421	9276.82361476	43	2.85418488368	233381.000553	4399.16346921	1259	1144	136	136	154	162	147	1400	0
DLR00015689	8	9	YLR093C	27	SD/MSG -ARG -HIS -LEU -LYS +Canavanine +G418 +Hygromycin +Thialysine	Adam_cdc13-1_SDLV3_REP4	9	11	1.6673370141	274.5	30.8757098033	254	9.82604535981	41882.4	4555.51214942	43	1.94657577286	20966	611.089949428	1384	1175	136	136	140	151	139	181	0
DLR00015689	8	10	YLL061W	27	SD/MSG -ARG -HIS -LEU -LYS +Canavanine +G418 +Hygromycin +Thialysine	Adam_cdc13-1_SDLV3_REP4	9	11	2.56075037252	2639.7	111.263192446	254	2.59547805639	247618.000255	7601.79715125	43	3.09134985745	231673.000215	2194.32613135	1512	1178	136	136	159	166	148	905	0
DLR00015689	8	11	YLR287C	27	SD/MSG -ARG -HIS -LEU -LYS +Canavanine +G418 +Hygromycin +Thialysine	Adam_cdc13-1_SDLV3_REP4	9	11	4.24206691759	14015.7	526.617751945	254	4.68372958434	1594299.99836	74376.0403935	43	5.61652000449	1595035.9983	77771.3443852	1592	1201	136	136	178	181	156	963	208
DLR00015689	8	12	YLR061W	27	SD/MSG -ARG -HIS -LEU -LYS +Canavanine +G418 +Hygromycin +Thialysine	Adam_cdc13-1_SDLV3_REP4	9	11	1.35120675487	878.9	43.0903865789	254	2.17221937866	84227.000362	6699.27287219	43	2.24530676434	66170.5	1915.58063397	1826	1177	136	136	151	158	140	270	59
DLR00015689	8	13	YLR235C	27	SD/MSG -ARG -HIS -LEU -LYS +Canavanine +G418 +Hygromycin +Thialysine	Adam_cdc13-1_SDLV3_REP4	9	11	1.51092404612	598.4	19.8387805334	254	3.10851680098	54791.1	5813.06698495	43	2.26751403367	35673.0006628	728.929427101	1946	1166	136	136	139	150	138	367	0
DLR00015689	8	14	YLR350W	27	SD/MSG -ARG -HIS -LEU -LYS +Canavanine +G418 +Hygromycin +Thialysine	Adam_cdc13-1_SDLV3_REP4	9	11	5.24037528913	830.7	50.3721487954	254	2.40222699587	87591.0003322	7462.96575232	43	2.42231722045	62199.000528	2183.1524353	2107	1166	136	136	141	150	138	385	0
DLR00015689	8	15	YLR297W	27	SD/MSG -ARG -HIS -LEU -LYS +Canavanine +G418 +Hygromycin +Thialysine	Adam_cdc13-1_SDLV3_REP4	9	11	2.14227023344	1102.5	77.8384793862	254	2.24297472484	103735.00038	7179.72808147	43	2.45660356591	81034.0005101	2066.08873678	2165	1189	136	136	139	149	138	557	0
DLR00015689	8	16	YLR349W	27	SD/MSG -ARG -HIS -LEU -LYS +Canavanine +G418 +Hygromycin +Thialysine	Adam_cdc13-1_SDLV3_REP4	9	11	2.24773451089	4785.00068548	192.365215086	254	2.45348453608	376189.000513	10165.7085186	43	2.98366175925	370482.000563	6432.49810571	2360	1191	136	136	151	159	144	1802	0
DLR00015689	8	17	YLR151C	27	SD/MSG -ARG -HIS -LEU -LYS +Canavanine +G418 +Hygromycin +Thialysine	Adam_cdc13-1_SDLV3_REP4	9	11	2.71954969068	1357.2	93.6227365961	254	2.23511170397	126564.000466	7234.10827485	43	2.5632423013	108155.000548	2910.94801331	2493	1187	136	136	143	153	141	916	0
DLR00015689	8	18	YLR080W	27	SD/MSG -ARG -HIS -LEU -LYS +Canavanine +G418 +Hygromycin +Thialysine	Adam_cdc13-1_SDLV3_REP4	9	11	2.14867085109	603	46.8549726259	254	2.53007263505	65100.9993582	5866.91722874	43	2.28039165441	42471.0006753	1197.21108416	2636	1165	136	136	132	145	136	491	0
DLR00015689	8	19	YLR246W	27	SD/MSG -ARG -HIS -LEU -LYS +Canavanine +G418 +Hygromycin +Thialysine	Adam_cdc13-1_SDLV3_REP4	9	11	2.29733353364	4171.00052953	139.947845324	254	2.56122417156	361969.000298	7857.82238448	43	3.10395775559	355048.000259	4333.65657729	2758	1173	136	136	155	164	148	1550	0
DLR00015689	8	20	YLR112W	27	SD/MSG -ARG -HIS -LEU -LYS +Canavanine +G418 +Hygromycin +Thialysine	Adam_cdc13-1_SDLV3_REP4	9	11	2.78076682047	2498.4	151.453827116	254	2.36730839624	206011.000364	7912.45248191	43	2.85195981112	197600.000454	4173.41589458	2893	1171	136	136	140	151	139	1570	0
DLR00015689	8	21	YLR388W	27	SD/MSG -ARG -HIS -LEU -LYS +Canavanine +G418 +Hygromycin +Thialysine	Adam_cdc13-1_SDLV3_REP4	9	11	1.82909017187	1100.00055786	98.1750918965	254	2.18662853862	94255.0003423	7111.7293604	43	2.41066965285	83649.5	1978.50337129	2981	1184	136	136	138	149	138	650	0
DLR00015689	8	22	YLR375W	27	SD/MSG -ARG -HIS -LEU -LYS +Canavanine +G418 +Hygromycin +Thialysine	Adam_cdc13-1_SDLV3_REP4	9	11	6.85367809548	1107.9	65.1779550528	254	8.13157561666	55782	5360.2698258	43	3.69319674153	37018.8	2214.47131028	3146	1181	136	136	110	125	121	413	4
DLR00015689	8	23	YLR237W	27	SD/MSG -ARG -HIS -LEU -LYS +Canavanine +G418 +Hygromycin +Thialysine	Adam_cdc13-1_SDLV3_REP4	9	11	2.44971910792	5777.00033387	264.670254585	254	2.63608211165	549419.000347	12622.3269642	43	3.18813477391	542868.000335	8106.60453768	3313	1189	136	136	152	159	144	1695	0
DLR00015689	8	24	YOR202W	27	SD/MSG -ARG -HIS -LEU -LYS +Canavanine +G418 +Hygromycin +Thialysine	Adam_cdc13-1_SDLV3_REP4	9	11	7.91890519602	1407.6	110.747702554	254	2.39759970796	143897.000258	10210.1657971	43	2.68068092033	120071.00063	3802.32402947	3448	1194	136	136	129	139	129	838	0
DLR00015689	9	1	YOR202W	27	SD/MSG -ARG -HIS -LEU -LYS +Canavanine +G418 +Hygromycin +Thialysine	Adam_cdc13-1_SDLV3_REP4	9	11	3.25142437135	11430.9	264.842215696	254	3.63232323798	1158395.9998	32791.9764576	43	4.37278056176	1155475.99953	41128.6532803	320	1312	136	136	170	174	151	281	0
DLR00015689	9	2	YLR143W	27	SD/MSG -ARG -HIS -LEU -LYS +Canavanine +G418 +Hygromycin +Thialysine	Adam_cdc13-1_SDLV3_REP4	9	11	0.857139026645	583.2	93.6866863413	254	12	33258.1951392	3951.33551779	43	5.92818155632	3725.1	545.800311188	455	1329	136	136	116	129	122	54	0
DLR00015689	9	3	YLR119W	27	SD/MSG -ARG -HIS -LEU -LYS +Canavanine +G418 +Hygromycin +Thialysine	Adam_cdc13-1_SDLV3_REP4	9	11	2.94651880427	12303.9999701	106.985432023	254	3.2923979059	1135124.99949	6547.72870349	43	3.94734110552	1133043.998	9161.14182359	599	1316	136	136	175	180	158	993	60
DLR00015689	9	4	YLR095C	27	SD/MSG -ARG -HIS -LEU -LYS +Canavanine +G418 +Hygromycin +Thialysine	Adam_cdc13-1_SDLV3_REP4	9	11	1.56671473839	1412.4	44.2315650022	254	2.16884192712	113850.000326	6419.78980776	43	2.43920817554	91235.0002573	2502.81170004	734	1273	136	136	152	161	148	580	0
DLR00015689	9	5	YLR137W	27	SD/MSG -ARG -HIS -LEU -LYS +Canavanine +G418 +Hygromycin +Thialysine	Adam_cdc13-1_SDLV3_REP4	9	11	2.49137104619	952.2	74.5251918036	254	2.48989925361	81088.0004934	5898.06185032	43	2.51276455672	61675.0003611	1374.02032573	868	1314	136	136	139	151	141	698	0
DLR00015689	9	6	YLR128W	27	SD/MSG -ARG -HIS -LEU -LYS +Canavanine +G418 +Hygromycin +Thialysine	Adam_cdc13-1_SDLV3_REP4	9	11	2.17650725453	4603.00074048	144.399947024	254	2.40762859267	328790.000458	8948.38431052	43	2.91738208351	324584.000513	5670.81491481	995	1317	136	136	154	162	148	1720	0
DLR00015689	9	7	YLR149C	27	SD/MSG -ARG -HIS -LEU -LYS +Canavanine +G418 +Hygromycin +Thialysine	Adam_cdc13-1_SDLV3_REP4	9	11	2.00057042126	955.8	67.1890197583	254	2.32103092739	108251.000296	7760.85340443	43	2.47261732354	82290.0005364	1968.21960373	1133	1309	136	136	159	167	152	443	0
DLR00015689	9	8	YLR028C	27	SD/MSG -ARG -HIS -LEU -LYS +Canavanine +G418 +Hygromycin +Thialysine	Adam_cdc13-1_SDLV3_REP4	9	11	2.09990184021	3604.00078804	138.750971628	254	2.36874312476	279455.000418	9660.20721952	43	2.85751248677	268802.000487	4842.05077568	1280	1320	136	136	156	164	148	1393	0
DLR00015689	9	9	YLR306W	27	SD/MSG -ARG -HIS -LEU -LYS +Canavanine +G418 +Hygromycin +Thialysine	Adam_cdc13-1_SDLV3_REP4	9	11	2.02762998717	2917.00088041	109.319578644	254	2.30820717404	228667.000439	9054.94776906	43	2.77476416217	215848.000508	4222.29960119	1403	1322	136	136	153	162	146	1254	0
DLR00015689	9	10	YLR356W	27	SD/MSG -ARG -HIS -LEU -LYS +Canavanine +G418 +Hygromycin +Thialysine	Adam_cdc13-1_SDLV3_REP4	9	11	2.37232700707	2772.9	133.131084282	254	2.40430053594	248438.000352	8431.41976851	43	2.88470523486	234411.000441	3930.01110603	1546	1312	136	136	154	161	145	1006	0
DLR00015689	9	11	YLL062C	27	SD/MSG -ARG -HIS -LEU -LYS +Canavanine +G418 +Hygromycin +Thialysine	Adam_cdc13-1_SDLV3_REP4	9	11	5.11490218946	682.2	55.0555122613	254	3.32302839682	56589.3	6136.33996172	43	2.27749593131	40449.0004816	1680.80069824	1697	1338	136	136	128	141	131	487	6
DLR00015689	9	12	YLR252W	27	SD/MSG -ARG -HIS -LEU -LYS +Canavanine +G418 +Hygromycin +Thialysine	Adam_cdc13-1_SDLV3_REP4	9	11	2.43824863774	1955.7	120.198117897	254	2.31747029159	165849.000364	7660.25846969	43	2.71220945468	150463.000562	3140.5283282	1830	1319	136	136	144	154	140	936	8
DLR00015689	9	13	YLL048C	27	SD/MSG -ARG -HIS -LEU -LYS +Canavanine +G418 +Hygromycin +Thialysine	Adam_cdc13-1_SDLV3_REP4	9	11	2.31464773102	970.2	74.1390749653	254	2.30891272483	99686.0003039	7159.6538365	43	2.46144026098	76771.0005555	1875.35804443	1975	1321	136	136	145	155	142	584	8
DLR00015689	9	14	YLR280C	27	SD/MSG -ARG -HIS -LEU -LYS +Canavanine +G418 +Hygromycin +Thialysine	Adam_cdc13-1_SDLV3_REP4	9	11	2.11767881874	1517.4	95.4028584096	254	2.26682313045	142616.000379	7336.54854491	43	2.61600630536	123981.000576	2589.91702192	2060	1325	136	136	148	156	143	886	0
DLR00015689	9	15	YLR370C	27	SD/MSG -ARG -HIS -LEU -LYS +Canavanine +G418 +Hygromycin +Thialysine	Adam_cdc13-1_SDLV3_REP4	9	11	2.64601400034	11092.5969788	152.380101874	254	3.01061170793	1006437.0002	9121.3272071	43	3.6225889816	1009133.00001	8626.92621416	2226	1328	136	136	168	173	151	1692	5
DLR00015689	9	16	YLR343W	27	SD/MSG -ARG -HIS -LEU -LYS +Canavanine +G418 +Hygromycin +Thialysine	Adam_cdc13-1_SDLV3_REP4	9	11	1.92869931973	3269.2	69.5711031818	254	2.33287038649	244985.000417	7811.69744498	43	2.80895702262	232812.000477	4097.58035297	2359	1325	136	136	151	159	144	1333	4
DLR00015689	9	17	YLR042C	27	SD/MSG -ARG -HIS -LEU -LYS +Canavanine +G418 +Hygromycin +Thialysine	Adam_cdc13-1_SDLV3_REP4	9	11	1.89802933129	706.5	35.012435362	254	2.46464224977	70991.999794	6134.69338855	43	2.31908881346	48586.0005404	1261.82089374	2501	1340	136	136	131	143	134	452	0
DLR00015689	9	18	YLR400W	27	SD/MSG -ARG -HIS -LEU -LYS +Canavanine +G418 +Hygromycin +Thialysine	Adam_cdc13-1_SDLV3_REP4	9	11	2.48212926953	1607.4	117.589470186	254	2.2396026274	144922.000527	7303.27342035	43	2.62045836422	127426.000562	3261.02191235	2626	1310	136	136	141	152	140	955	0
DLR00015689	9	19	YLR083C	27	SD/MSG -ARG -HIS -LEU -LYS +Canavanine +G418 +Hygromycin +Thialysine	Adam_cdc13-1_SDLV3_REP4	9	11	2.36480017065	1861.2	130.959741808	254	2.23836378735	163696.000481	7496.58852855	43	2.66529605868	148954.000525	3530.66448176	2769	1314	136	136	140	151	139	1082	0
DLR00015689	9	20	YLR337C	27	SD/MSG -ARG -HIS -LEU -LYS +Canavanine +G418 +Hygromycin +Thialysine	Adam_cdc13-1_SDLV3_REP4	9	11	2.94088435697	10843.2397594	96.8975387377	254	3.4250113936	1195463.99921	9608.72862865	43	4.09408779923	1193454.99815	16254.8463506	2900	1320	136	136	177	182	157	1196	8
DLR00015689	9	21	YLR405W	27	SD/MSG -ARG -HIS -LEU -LYS +Canavanine +G418 +Hygromycin +Thialysine	Adam_cdc13-1_SDLV3_REP4	9	11	6.22303478474	896.4	109.033099996	254	9.17916044545	44285.4	4509.5855826	43	3.41526472819	22719.6	1786.2106248	3033	1278	136	136	123	136	130	303	0
DLR00015689	9	22	YLR096W	27	SD/MSG -ARG -HIS -LEU -LYS +Canavanine +G418 +Hygromycin +Thialysine	Adam_cdc13-1_SDLV3_REP4	9	11	2.27484484135	4111.00048847	181.234738636	254	2.52201584912	389968.000379	9897.64048468	43	3.047629804	377210.000438	5588.94380425	3186	1308	136	136	153	161	146	1311	0
DLR00015689	9	23	YLR273C	27	SD/MSG -ARG -HIS -LEU -LYS +Canavanine +G418 +Hygromycin +Thialysine	Adam_cdc13-1_SDLV3_REP4	9	11	5.6656368122	1282.5	79.0174970267	254	2.43920692026	121415.000207	9335.2162232	43	2.65675767424	100290.000575	3060.07597885	3321	1318	136	136	125	137	129	923	0
DLR00015689	9	24	YOR202W	27	SD/MSG -ARG -HIS -LEU -LYS +Canavanine +G418 +Hygromycin +Thialysine	Adam_cdc13-1_SDLV3_REP4	9	11	6.0508750107	1025.1	63.5202327386	254	3.33025586378	78777.9	7580.88009467	43	2.60717708604	59006.0003359	2563.18437884	3454	1308	136	136	113	124	119	496	0
DLR00015689	10	1	YOR202W	27	SD/MSG -ARG -HIS -LEU -LYS +Canavanine +G418 +Hygromycin +Thialysine	Adam_cdc13-1_SDLV3_REP4	9	11	2.49298602902	1228.5	84.0866296553	254	2.30463546558	105942.000331	7214.09903185	43	2.50834909241	83944.0005609	2175.28444685	291	1447	136	136	136	146	136	505	0
DLR00015689	10	2	YLR001C	27	SD/MSG -ARG -HIS -LEU -LYS +Canavanine +G418 +Hygromycin +Thialysine	Adam_cdc13-1_SDLV3_REP4	9	11	2.53359467316	5141.23929867	135.168292727	254	2.84677421303	454546	8584.55715958	43	3.41296896153	443772.999726	6156.01121235	464	1438	136	136	164	169	149	939	0
DLR00015689	10	3	YLL059C	27	SD/MSG -ARG -HIS -LEU -LYS +Canavanine +G418 +Hygromycin +Thialysine	Adam_cdc13-1_SDLV3_REP4	9	11	1.99559838328	1956.0007975	81.8464309349	254	2.34923437763	156484.000328	6782.14508347	43	2.72786336597	136984.000369	2116.05590491	599	1457	136	136	151	159	144	745	0
DLR00015689	10	4	YLR333C	27	SD/MSG -ARG -HIS -LEU -LYS +Canavanine +G418 +Hygromycin +Thialysine	Adam_cdc13-1_SDLV3_REP4	9	11	3.25618396324	1519.2	87.0265154503	254	2.44507432307	118891.00012	6891.93860932	43	2.71324425105	102525.000409	3016.98666825	715	1450	136	136	141	152	141	976	0
DLR00015689	10	5	YLR216C	27	SD/MSG -ARG -HIS -LEU -LYS +Canavanine +G418 +Hygromycin +Thialysine	Adam_cdc13-1_SDLV3_REP4	9	11	1.90620064805	3104.2	96.0084711466	254	2.30547153164	228975.000409	7511.35023709	43	2.76029078461	213544.000461	4201.01810823	864	1449	136	136	160	168	153	911	0
DLR00015689	10	6	YLR361C	27	SD/MSG -ARG -HIS -LEU -LYS +Canavanine +G418 +Hygromycin +Thialysine	Adam_cdc13-1_SDLV3_REP4	9	11	2.08075835787	6344.8	111.872172765	254	2.46505638517	453509.000417	11112.1165317	43	2.99207844328	449673.000436	7826.48338564	998	1451	136	136	162	169	153	1816	0
DLR00015689	10	7	YLR209C	27	SD/MSG -ARG -HIS -LEU -LYS +Canavanine +G418 +Hygromycin +Thialysine	Adam_cdc13-1_SDLV3_REP4	9	11	2.23701031583	3953.000673	99.0145683477	254	2.56409816183	354235.000299	8109.82582846	43	3.08532377511	338806.000262	3506.84317373	1138	1446	136	136	168	174	155	877	0
DLR00015689	10	8	YLR211C	27	SD/MSG -ARG -HIS -LEU -LYS +Canavanine +G418 +Hygromycin +Thialysine	Adam_cdc13-1_SDLV3_REP4	9	11	3.36215229286	1737.9	141.734664744	254	2.26851077221	133830.00049	9054.98855151	43	2.62147320443	119786.000575	3736.14002244	1271	1457	136	136	139	150	139	1078	0
DLR00015689	10	9	YLR014C	27	SD/MSG -ARG -HIS -LEU -LYS +Canavanine +G418 +Hygromycin +Thialysine	Adam_cdc13-1_SDLV3_REP4	9	11	1.73636867686	2145	54.196016926	254	2.1994476149	163401.000414	7644.35802042	43	2.58486323923	143069.000367	3563.31094461	1427	1443	136	136	151	160	145	656	0
DLR00015689	10	10	YLR054C	27	SD/MSG -ARG -HIS -LEU -LYS +Canavanine +G418 +Hygromycin +Thialysine	Adam_cdc13-1_SDLV3_REP4	9	11	2.44465586748	2511.9	136.718727236	254	2.46187267439	239074.000294	7562.49380587	43	2.94090826978	223677.0003	2934.89296108	1524	1431	136	136	158	165	148	1030	0
DLR00015689	10	11	YLL051C	27	SD/MSG -ARG -HIS -LEU -LYS +Canavanine +G418 +Hygromycin +Thialysine	Adam_cdc13-1_SDLV3_REP4	9	11	1.99684646992	3547.5	94.3455186362	254	2.42380063835	284256.000319	7917.36603604	43	2.91034107479	269468.000353	3859.55145045	1687	1457	136	136	160	167	149	982	0
DLR00015689	10	12	YLR085C	27	SD/MSG -ARG -HIS -LEU -LYS +Canavanine +G418 +Hygromycin +Thialysine	Adam_cdc13-1_SDLV3_REP4	9	11	2.02661635508	4915.9	110.767502442	254	2.35646030119	335546.000402	10275.162515	43	2.85994891379	327867.000411	6793.11443945	1814	1449	136	136	149	158	143	1620	0
DLR00015689	10	13	YLR079W	27	SD/MSG -ARG -HIS -LEU -LYS +Canavanine +G418 +Hygromycin +Thialysine	Adam_cdc13-1_SDLV3_REP4	9	11	4.19856100022	396.9	53.5094794544	254	9.061980578	38655.9	3766.74013922	43	2.05495167559	13755.0005142	1029.68840508	1934	1421	136	136	138	149	137	192	0
DLR00015689	10	14	YLR312C	27	SD/MSG -ARG -HIS -LEU -LYS +Canavanine +G418 +Hygromycin +Thialysine	Adam_cdc13-1_SDLV3_REP4	9	11	2.79898185254	1620	154.45252309	254	2.17639455217	153503.000454	8571.61692737	43	2.54635320531	134151.000348	4380.74986278	2052	1449	136	136	148	157	143	877	0
DLR00015689	10	15	YLR327C	27	SD/MSG -ARG -HIS -LEU -LYS +Canavanine +G418 +Hygromycin +Thialysine	Adam_cdc13-1_SDLV3_REP4	9	11	2.38712879192	1699.2	105.147035907	254	2.32884622283	180771.000347	7500.3072929	43	2.7374624658	161120.000547	3037.1337094	2195	1460	136	136	158	165	149	729	0
DLR00015689	10	16	YLL047W	27	SD/MSG -ARG -HIS -LEU -LYS +Canavanine +G418 +Hygromycin +Thialysine	Adam_cdc13-1_SDLV3_REP4	9	11	2.07550994678	3648.00087977	137.526999453	254	2.34492929998	307651.000454	9804.90998394	43	2.84549341839	296001.000493	6110.66020261	2356	1465	136	136	153	161	146	1264	0
DLR00015689	10	17	YLR200W	27	SD/MSG -ARG -HIS -LEU -LYS +Canavanine +G418 +Hygromycin +Thialysine	Adam_cdc13-1_SDLV3_REP4	9	11	4.44909571377	381.6	37.1291623018	254	8.92059024289	36529.2	3577.17873384	43	2.8978411649	13462.2	992.70353184	2487	1450	136	136	123	136	128	66	0
DLR00015689	10	18	YLL055W	27	SD/MSG -ARG -HIS -LEU -LYS +Canavanine +G418 +Hygromycin +Thialysine	Adam_cdc13-1_SDLV3_REP4	9	11	5.57954766267	846.842082601	38.3807634757	254	3.00286299129	68062.5	6157.80895875	43	2.51293878768	54470.0006106	2369.94857379	2636	1448	136	136	127	140	131	555	0
DLR00015689	10	19	YLR035C	27	SD/MSG -ARG -HIS -LEU -LYS +Canavanine +G418 +Hygromycin +Thialysine	Adam_cdc13-1_SDLV3_REP4	9	11	2.39380482725	5421.00038547	150.236996031	254	2.67647064663	500672.000273	8446.48641456	43	3.24448634877	496631.000184	5405.37660354	2780	1459	136	136	160	167	150	1798	0
DLR00015689	10	20	YLR094C	27	SD/MSG -ARG -HIS -LEU -LYS +Canavanine +G418 +Hygromycin +Thialysine	Adam_cdc13-1_SDLV3_REP4	9	11	2.25828769829	4744.00066849	163.284264852	254	2.57598390592	420803.000294	8592.16503518	43	3.1258721931	415683.000251	4727.15421993	2902	1455	136	136	154	162	146	1837	0
DLR00015689	10	21	YLR217W	27	SD/MSG -ARG -HIS -LEU -LYS +Canavanine +G418 +Hygromycin +Thialysine	Adam_cdc13-1_SDLV3_REP4	9	11	2.69862861761	4731.98520215	156.710505521	254	2.90986104603	531416.000021	7676.75343633	43	3.50245757741	519909.999503	6421.95394311	3033	1449	136	136	166	172	154	1083	0
DLR00015689	10	22	YLR190W	27	SD/MSG -ARG -HIS -LEU -LYS +Canavanine +G418 +Hygromycin +Thialysine	Adam_cdc13-1_SDLV3_REP4	9	11	1.95795903793	3150.4	106.987058067	254	2.27626552831	181198.000425	8704.80932862	43	2.7004902629	170456.000533	3426.31956271	3178	1460	136	136	120	132	125	1251	0
DLR00015689	10	23	YLR236C	27	SD/MSG -ARG -HIS -LEU -LYS +Canavanine +G418 +Hygromycin +Thialysine	Adam_cdc13-1_SDLV3_REP4	9	11	2.80107578405	3069	188.213696605	254	2.48460981495	305350.000357	10796.7376338	43	2.98989482936	293499.000433	5956.91565537	3318	1461	136	136	140	148	137	1483	0
DLR00015689	10	24	YOR202W	27	SD/MSG -ARG -HIS -LEU -LYS +Canavanine +G418 +Hygromycin +Thialysine	Adam_cdc13-1_SDLV3_REP4	9	11	6.89883074752	1333.8	96.128093113	254	3.33050481113	88983	8372.4568236	43	2.66319228863	69306.0004204	3583.55136975	3455	1455	136	136	117	128	121	679	0
DLR00015689	11	1	YOR202W	27	SD/MSG -ARG -HIS -LEU -LYS +Canavanine +G418 +Hygromycin +Thialysine	Adam_cdc13-1_SDLV3_REP4	9	11	9	581.4	64.599414043	254	3.03501274259	59250.9302569	6289.22259533	43	2.24307423075	32828.0006401	1066.89580429	310	1602	136	136	124	136	129	336	0
DLR00015689	11	2	YLR412W	27	SD/MSG -ARG -HIS -LEU -LYS +Canavanine +G418 +Hygromycin +Thialysine	Adam_cdc13-1_SDLV3_REP4	9	11	3.66494904902	11427.3	674.646235021	254	4.11861805856	1259347.99869	79507.4914313	43	5.01775106499	1259527.99702	82569.8642113	381	1550	136	136	178	182	158	523	114
DLR00015689	11	3	YLR168C	27	SD/MSG -ARG -HIS -LEU -LYS +Canavanine +G418 +Hygromycin +Thialysine	Adam_cdc13-1_SDLV3_REP4	9	11	1.92313156241	2687.3	106.524371711	254	2.27508160038	166337.000488	8557.02519755	43	2.66934685429	154223.000517	3757.9728864	593	1598	136	136	143	152	141	1410	9
DLR00015689	11	4	YLR104W	27	SD/MSG -ARG -HIS -LEU -LYS +Canavanine +G418 +Hygromycin +Thialysine	Adam_cdc13-1_SDLV3_REP4	9	11	2.92584680652	1541.7	110.031303625	254	2.35459501773	127655.000266	8128.3553465	43	2.66091308046	109159.000629	3251.72854337	697	1570	136	136	145	154	143	917	0
DLR00015689	11	5	YLR092W	27	SD/MSG -ARG -HIS -LEU -LYS +Canavanine +G418 +Hygromycin +Thialysine	Adam_cdc13-1_SDLV3_REP4	9	11	2.14367345836	944.1	74.8453709286	254	2.24130624168	90212.0003989	6737.19066935	43	2.3469182223	66590.0004228	2184.72509292	801	1601	136	136	144	154	144	581	0
DLR00015689	11	6	YLR006C	27	SD/MSG -ARG -HIS -LEU -LYS +Canavanine +G418 +Hygromycin +Thialysine	Adam_cdc13-1_SDLV3_REP4	9	11	2.10606327911	4470.0009656	202.695145034	254	2.34222110617	309656.000485	10409.017779	43	2.83311804172	305399.000497	7324.85770479	994	1592	136	136	151	160	146	1916	0
DLR00015689	11	7	YLR187W	27	SD/MSG -ARG -HIS -LEU -LYS +Canavanine +G418 +Hygromycin +Thialysine	Adam_cdc13-1_SDLV3_REP4	9	11	2.17216147661	4220.00072592	121.558571194	254	2.44125143946	335120.000402	9554.96448566	43	2.95523553447	327012.000531	4989.80536423	1152	1594	136	136	158	166	150	1558	0
DLR00015689	11	8	YLR135W	27	SD/MSG -ARG -HIS -LEU -LYS +Canavanine +G418 +Hygromycin +Thialysine	Adam_cdc13-1_SDLV3_REP4	9	11	3.01769953122	2003.4	124.674241121	254	2.30400612267	156562.000416	8530.34445714	43	2.71226034496	143611.000614	3752.46485484	1270	1593	136	136	142	152	141	1082	0
DLR00015689	11	9	YLR233C	27	SD/MSG -ARG -HIS -LEU -LYS +Canavanine +G418 +Hygromycin +Thialysine	Adam_cdc13-1_SDLV3_REP4	9	11	1.33085314792	685.3	47.3933595695	254	2.36167940312	65003.0002469	6457.88145593	43	2.11532139952	39689.0001367	1551.53400057	1387	1562	136	136	139	150	138	392	0
DLR00015689	11	10	YLR111W	27	SD/MSG -ARG -HIS -LEU -LYS +Canavanine +G418 +Hygromycin +Thialysine	Adam_cdc13-1_SDLV3_REP4	9	11	3.03430081147	11263.234963	152.702238991	254	3.28832669864	1133044.99953	7817.98727053	43	3.93662501242	1132756.99824	12286.390134	1544	1587	136	136	175	179	153	1166	0
DLR00015689	11	11	YLR271W	27	SD/MSG -ARG -HIS -LEU -LYS +Canavanine +G418 +Hygromycin +Thialysine	Adam_cdc13-1_SDLV3_REP4	9	11	2.32992440346	997.2	98.0157762841	254	2.17726268106	101433.000576	7537.14814307	43	2.38018902851	78823.0003317	2724.25863775	1678	1577	136	136	145	154	141	590	0
DLR00015689	11	12	YLL054C	27	SD/MSG -ARG -HIS -LEU -LYS +Canavanine +G418 +Hygromycin +Thialysine	Adam_cdc13-1_SDLV3_REP4	9	11	2.85346136138	1347.3	98.6477885724	254	2.24338043136	133066.000491	7742.65089211	43	2.56336923549	110901.000535	2974.80539678	1775	1580	136	136	149	157	143	666	0
DLR00015689	11	13	YLR023C	27	SD/MSG -ARG -HIS -LEU -LYS +Canavanine +G418 +Hygromycin +Thialysine	Adam_cdc13-1_SDLV3_REP4	9	11	2.64323118631	1210.5	88.2997420221	254	2.27396326461	107338.000341	7191.04010686	43	2.51385194404	87473.0005833	2213.48450124	1963	1597	136	136	137	148	137	843	0
DLR00015689	11	14	YLR020C	27	SD/MSG -ARG -HIS -LEU -LYS +Canavanine +G418 +Hygromycin +Thialysine	Adam_cdc13-1_SDLV3_REP4	9	11	4.95317912533	909	30.828169285	254	2.72958526312	85329.9994935	6956.28373562	43	2.58803759162	64076.0005015	2428.78428527	2069	1608	136	136	134	145	135	690	0
DLR00015689	11	15	YLR353W	27	SD/MSG -ARG -HIS -LEU -LYS +Canavanine +G418 +Hygromycin +Thialysine	Adam_cdc13-1_SDLV3_REP4	9	11	1.83388645481	2531.1	102.310954138	254	2.22422028172	206192.000423	8542.40976161	43	2.65999338316	189207.00041	4892.16780527	2231	1596	136	136	154	162	147	983	0
DLR00015689	11	16	YLR012C	27	SD/MSG -ARG -HIS -LEU -LYS +Canavanine +G418 +Hygromycin +Thialysine	Adam_cdc13-1_SDLV3_REP4	9	11	4.76339594056	557.1	26.3427644121	254	2.99029726858	63478.8	6180.19922209	43	2.34027375511	44745.000598	1648.73840762	2326	1583	136	136	142	153	141	373	0
DLR00015689	11	17	YLR389C	27	SD/MSG -ARG -HIS -LEU -LYS +Canavanine +G418 +Hygromycin +Thialysine	Adam_cdc13-1_SDLV3_REP4	9	11	2.80497103718	1582.2	90.5696191952	254	2.31867998437	153154.000349	7216.05365028	43	2.72464792356	134091.000451	2744.14563874	2457	1578	136	136	146	155	142	836	0
DLR00015689	11	18	YLR064W	27	SD/MSG -ARG -HIS -LEU -LYS +Canavanine +G418 +Hygromycin +Thialysine	Adam_cdc13-1_SDLV3_REP4	9	11	2.58633929552	2772.9	128.111238718	254	2.50989928741	298584.000312	7567.02843612	43	3.03320890596	285111.000267	3761.34789017	2630	1566	136	136	161	169	152	1128	0
DLR00015689	11	19	YLR043C	27	SD/MSG -ARG -HIS -LEU -LYS +Canavanine +G418 +Hygromycin +Thialysine	Adam_cdc13-1_SDLV3_REP4	9	11	6.01825563242	812.765396017	24.343414496	254	3.06860033326	65261.7	5750.70578676	43	2.75238854757	51196.0000601	1842.33220118	2778	1593	136	136	124	137	129	616	0
DLR00015689	11	20	YLR374C	27	SD/MSG -ARG -HIS -LEU -LYS +Canavanine +G418 +Hygromycin +Thialysine	Adam_cdc13-1_SDLV3_REP4	9	11	3.10031247846	1228.5	95.4791259325	254	2.30616740719	130763.000329	6940.80433014	43	2.65918008047	109199.000466	2439.51109334	2900	1597	136	136	145	154	142	756	0
DLR00015689	11	21	YLR290C	27	SD/MSG -ARG -HIS -LEU -LYS +Canavanine +G418 +Hygromycin +Thialysine	Adam_cdc13-1_SDLV3_REP4	9	11	2.76512174407	9468.00005982	124.228442063	254	3.08450487564	879053.000108	6894.55481756	43	3.71864534732	877588.999504	5736.7910941	3046	1587	136	136	157	164	145	1584	0
DLR00015689	11	22	YLR221C	27	SD/MSG -ARG -HIS -LEU -LYS +Canavanine +G418 +Hygromycin +Thialysine	Adam_cdc13-1_SDLV3_REP4	9	11	6.66400626534	1408.5	100.465058743	254	2.39824779726	133688.000283	8991.41178552	43	2.69148554654	114151.000539	3462.1811797	3182	1596	136	136	132	143	134	984	0
DLR00015689	11	23	YLR311C	27	SD/MSG -ARG -HIS -LEU -LYS +Canavanine +G418 +Hygromycin +Thialysine	Adam_cdc13-1_SDLV3_REP4	9	11	3.12946736073	2072.7	181.4113203	254	2.38496341723	189618.00036	10552.6610795	43	2.78919396197	173828.000608	4804.91116548	3316	1591	136	136	130	139	130	1258	0
DLR00015689	11	24	YOR202W	27	SD/MSG -ARG -HIS -LEU -LYS +Canavanine +G418 +Hygromycin +Thialysine	Adam_cdc13-1_SDLV3_REP4	9	11	6.50278387158	1217.7	133.809527609	254	2.24061276724	144885.000497	10148.8792753	43	2.49270087586	114042.000339	3716.92279839	3448	1569	136	136	132	141	131	589	5
DLR00015689	12	1	YOR202W	27	SD/MSG -ARG -HIS -LEU -LYS +Canavanine +G418 +Hygromycin +Thialysine	Adam_cdc13-1_SDLV3_REP4	9	11	2.14637500057	3460.00083156	138.143383677	254	2.34985979298	259657.000467	8617.02876193	43	2.82816251476	244598.000513	4685.43924832	325	1715	136	136	147	155	142	971	0
DLR00015689	12	2	YLR049C	27	SD/MSG -ARG -HIS -LEU -LYS +Canavanine +G418 +Hygromycin +Thialysine	Adam_cdc13-1_SDLV3_REP4	9	11	1.99255352802	4055.7	152.283098715	254	2.32477110386	280589.000221	10469.1396991	43	2.81422899031	266915.000138	6191.3196337	364	1744	136	136	149	156	143	1058	24
DLR00015689	12	3	YLR284C	27	SD/MSG -ARG -HIS -LEU -LYS +Canavanine +G418 +Hygromycin +Thialysine	Adam_cdc13-1_SDLV3_REP4	9	11	2.19606181434	1868.4	104.427350359	254	2.28266391235	153964.000485	8392.50355643	43	2.64500224363	135641.000601	3078.06466019	591	1732	136	136	146	154	143	892	0
DLR00015689	12	4	YLR390W	27	SD/MSG -ARG -HIS -LEU -LYS +Canavanine +G418 +Hygromycin +Thialysine	Adam_cdc13-1_SDLV3_REP4	9	11	2.04491031285	4885.1	129.750724281	254	2.3988684141	349732.000466	10152.6074002	43	2.89947457143	341359.000485	6502.76954835	721	1730	136	136	160	167	152	1631	0
DLR00015689	12	5	YLR036C	27	SD/MSG -ARG -HIS -LEU -LYS +Canavanine +G418 +Hygromycin +Thialysine	Adam_cdc13-1_SDLV3_REP4	9	11	2.34405854071	1568.7	104.749720682	254	2.30142563451	140646.000392	7341.28863696	43	2.62302935473	119769.000595	2709.58589073	872	1732	136	136	150	159	146	844	0
DLR00015689	12	6	YLR408C	27	SD/MSG -ARG -HIS -LEU -LYS +Canavanine +G418 +Hygromycin +Thialysine	Adam_cdc13-1_SDLV3_REP4	9	11	2.28843508652	2178	141.124468734	254	2.26686095343	182199.000584	8402.5681555	43	2.67148428726	166927.000551	4341.33843214	1004	1725	136	136	150	159	147	1213	0
DLR00015689	12	7	YLR055C	27	SD/MSG -ARG -HIS -LEU -LYS +Canavanine +G418 +Hygromycin +Thialysine	Adam_cdc13-1_SDLV3_REP4	9	11	1.42144392755	489.6	53.4787219583	254	3.02737485355	59038.9980731	6828.0960919	43	2.12933090246	31706.0002826	1315.36920975	1103	1722	136	136	156	163	149	223	0
DLR00015689	12	8	YLR018C	27	SD/MSG -ARG -HIS -LEU -LYS +Canavanine +G418 +Hygromycin +Thialysine	Adam_cdc13-1_SDLV3_REP4	9	11	1.72084700406	1254.00067967	92.5446418193	254	2.14895973027	124335.000428	7745.2603706	43	2.45191458801	100223.000298	2943.08551543	1231	1716	136	136	159	166	150	393	0
DLR00015689	12	9	YLR328W	27	SD/MSG -ARG -HIS -LEU -LYS +Canavanine +G418 +Hygromycin +Thialysine	Adam_cdc13-1_SDLV3_REP4	9	11	2.1244564538	2925.00071835	113.07608393	254	2.36256177182	248960.000414	8167.03437284	43	2.83934940037	233372.000548	4100.67186725	1397	1714	136	136	157	165	148	1004	0
DLR00015689	12	10	YLR281C	27	SD/MSG -ARG -HIS -LEU -LYS +Canavanine +G418 +Hygromycin +Thialysine	Adam_cdc13-1_SDLV3_REP4	9	11	2.17336795223	3448.00067588	149.167865945	254	2.37754375294	274658.000441	8628.22083773	43	2.87335412254	264686.000538	4718.31524551	1531	1718	136	136	153	160	145	1490	0
DLR00015689	12	11	YLR107W	27	SD/MSG -ARG -HIS -LEU -LYS +Canavanine +G418 +Hygromycin +Thialysine	Adam_cdc13-1_SDLV3_REP4	9	11	3.61996814383	950.4	48.7660243706	254	2.54277124628	90288.0006664	6525.45784412	43	2.62759946489	68664.0004065	1707.59219716	1675	1731	136	136	138	149	138	600	0
DLR00015689	12	12	YLR120C	27	SD/MSG -ARG -HIS -LEU -LYS +Canavanine +G418 +Hygromycin +Thialysine	Adam_cdc13-1_SDLV3_REP4	9	11	5.12257312186	623.7	40.3375569224	254	8.31370737211	45569.7	4321.39941745	43	3.0805553602	21594.6	1244.94847083	1800	1740	136	136	123	136	128	263	6
DLR00015689	12	13	YLR065C	27	SD/MSG -ARG -HIS -LEU -LYS +Canavanine +G418 +Hygromycin +Thialysine	Adam_cdc13-1_SDLV3_REP4	9	11	1.6628321718	1426.7	52.131281754	254	2.18599867942	114019.000391	6865.8647454	43	2.46811746792	93327.0004003	2377.74099779	1955	1703	136	136	144	153	141	742	2
DLR00015689	12	14	YLR173W	27	SD/MSG -ARG -HIS -LEU -LYS +Canavanine +G418 +Hygromycin +Thialysine	Adam_cdc13-1_SDLV3_REP4	9	11	2.40275330365	2401.2	159.771624202	254	2.32739060805	233120.000526	8786.17883732	43	2.79301767605	218235.000576	4756.52730919	2084	1740	136	136	153	160	145	1135	0
DLR00015689	12	15	YLR262C-A	27	SD/MSG -ARG -HIS -LEU -LYS +Canavanine +G418 +Hygromycin +Thialysine	Adam_cdc13-1_SDLV3_REP4	9	11	2.16670017245	1957.5	122.985471985	254	2.21893863215	180942.000477	8090.00777952	43	2.64409198898	164247.000467	4200.63360952	2221	1738	136	136	145	155	141	956	0
DLR00015689	12	16	YLR138W	27	SD/MSG -ARG -HIS -LEU -LYS +Canavanine +G418 +Hygromycin +Thialysine	Adam_cdc13-1_SDLV3_REP4	9	11	2.57647311931	1176.3	66.2876175481	254	2.35290985961	121402.000227	6947.95956996	43	2.65703079842	100890.000539	2049.63703969	2354	1748	136	136	146	155	143	748	2
DLR00015689	12	17	YLR225C	27	SD/MSG -ARG -HIS -LEU -LYS +Canavanine +G418 +Hygromycin +Thialysine	Adam_cdc13-1_SDLV3_REP4	9	11	2.16549794989	3426.00068663	144.461500873	254	2.3755442398	292079.000488	9132.89150165	43	2.87957757839	282038.000551	5314.2956549	2495	1726	136	136	151	159	145	1361	0
DLR00015689	12	18	YLR367W	27	SD/MSG -ARG -HIS -LEU -LYS +Canavanine +G418 +Hygromycin +Thialysine	Adam_cdc13-1_SDLV3_REP4	9	11	5.14901988548	554.4	39.5915333995	254	9.02351185479	39434.4	3766.5878082	43	2.39958509437	20005.0004396	1121.89582233	2593	1714	136	136	107	122	118	273	0
DLR00015689	12	19	YLR194C	27	SD/MSG -ARG -HIS -LEU -LYS +Canavanine +G418 +Hygromycin +Thialysine	Adam_cdc13-1_SDLV3_REP4	9	11	2.25427767495	1625.4	102.38177395	254	2.24822035039	162131.000414	7140.53282991	43	2.66120470618	144806.00051	3143.69827379	2759	1698	136	136	146	155	142	949	0
DLR00015689	12	20	YLR377C	27	SD/MSG -ARG -HIS -LEU -LYS +Canavanine +G418 +Hygromycin +Thialysine	Adam_cdc13-1_SDLV3_REP4	9	11	2.45478187545	6101.00011325	149.778940782	254	2.9049540773	628991.000009	8743.49515246	43	3.48954844998	619154.999878	8441.47023126	2895	1726	136	136	166	172	150	1138	0
DLR00015689	12	21	YLR039C	27	SD/MSG -ARG -HIS -LEU -LYS +Canavanine +G418 +Hygromycin +Thialysine	Adam_cdc13-1_SDLV3_REP4	9	11	3.48137437989	12721.2214752	154.377897843	254	3.73607464646	1437594.99998	13188.2111319	43	4.66153314087	1339960.83399	16929.7882946	3039	1732	136	136	171	175	152	1167	28
DLR00015689	12	22	YLR099C	27	SD/MSG -ARG -HIS -LEU -LYS +Canavanine +G418 +Hygromycin +Thialysine	Adam_cdc13-1_SDLV3_REP4	9	11	2.75982846736	9992.00002059	179.63026334	254	3.03844428438	982400.000147	9360.86510125	43	3.65530444683	978431.000017	6941.51722369	3183	1733	136	136	157	162	144	1227	0
DLR00015689	12	23	YLR253W	27	SD/MSG -ARG -HIS -LEU -LYS +Canavanine +G418 +Hygromycin +Thialysine	Adam_cdc13-1_SDLV3_REP4	9	11	6.58941964352	1657.8	116.334056922	254	2.50899448376	138409.00018	10082.997672	43	2.76931801508	120446.000379	4263.37817514	3317	1724	136	136	119	130	123	1147	1
DLR00015689	12	24	YOR202W	27	SD/MSG -ARG -HIS -LEU -LYS +Canavanine +G418 +Hygromycin +Thialysine	Adam_cdc13-1_SDLV3_REP4	9	11	3.03000217341	2258.1	202.901219141	254	2.36498890456	232290.000482	11316.6562796	43	2.77424034351	212085.00054	5299.87626332	3445	1737	136	136	133	141	131	1375	0
DLR00015689	13	1	YOR202W	27	SD/MSG -ARG -HIS -LEU -LYS +Canavanine +G418 +Hygromycin +Thialysine	Adam_cdc13-1_SDLV3_REP4	9	11	1.76335503949	1842.5	69.8349766981	254	2.20702747207	135155.000448	7382.94679187	43	2.52728564855	113813.000389	2920.75638724	314	1881	136	136	144	151	140	601	0
DLR00015689	13	2	YLR242C	27	SD/MSG -ARG -HIS -LEU -LYS +Canavanine +G418 +Hygromycin +Thialysine	Adam_cdc13-1_SDLV3_REP4	9	11	2.24981371871	3654.00038249	117.443551885	254	2.45405033263	269988.000334	8879.19373609	43	2.95995712213	262260.00045	4395.40132831	449	1849	136	136	151	158	145	1729	0
DLR00015689	13	3	YLR214W	27	SD/MSG -ARG -HIS -LEU -LYS +Canavanine +G418 +Hygromycin +Thialysine	Adam_cdc13-1_SDLV3_REP4	9	11	5.01375601214	495	43.6400658378	254	3.21131825447	58428	7118.65772186	43	2.23181571397	37111.000727	1486.14314748	584	1877	136	136	147	155	144	310	0
DLR00015689	13	4	YLR292C	27	SD/MSG -ARG -HIS -LEU -LYS +Canavanine +G418 +Hygromycin +Thialysine	Adam_cdc13-1_SDLV3_REP4	9	11	2.05519247954	3596.00067079	155.94640014	254	2.41587128661	318233.000428	9207.17366576	43	2.9041962777	301039.000484	5050.81022168	712	1859	136	136	167	173	156	934	0
DLR00015689	13	5	YLR268W	27	SD/MSG -ARG -HIS -LEU -LYS +Canavanine +G418 +Hygromycin +Thialysine	Adam_cdc13-1_SDLV3_REP4	9	11	0.789630320714	791.1	105.961681931	254	8.59780823014	40009.5	3840.9852582	43	1.27801556596	12732.9235333	1611.19578211	836	1839	136	136	-1	-1	-1	6	0
DLR00015689	13	6	YLR364W	27	SD/MSG -ARG -HIS -LEU -LYS +Canavanine +G418 +Hygromycin +Thialysine	Adam_cdc13-1_SDLV3_REP4	9	11	5.78188180476	938.7	53.5433921018	254	3.19073082615	73131.9565161	6689.99140508	43	2.52419980725	49958.000552	2370.61121188	982	1863	136	136	126	139	132	583	0
DLR00015689	13	7	YLR334C	27	SD/MSG -ARG -HIS -LEU -LYS +Canavanine +G418 +Hygromycin +Thialysine	Adam_cdc13-1_SDLV3_REP4	9	11	1.98381975029	3588.2	87.6204773917	254	2.47062757203	306188.000287	8312.19904787	43	2.96588243278	288800.00033	3538.32201545	1145	1879	136	136	170	176	158	824	8
DLR00015689	13	8	YLR206W	27	SD/MSG -ARG -HIS -LEU -LYS +Canavanine +G418 +Hygromycin +Thialysine	Adam_cdc13-1_SDLV3_REP4	9	11	2.2295177333	5141.00070698	161.270062441	254	2.47750975205	413289.000489	10669.8803062	43	3.01354339672	407161.000566	6596.24424256	1267	1851	136	136	159	166	149	1699	0
DLR00015689	13	9	YLR016C	27	SD/MSG -ARG -HIS -LEU -LYS +Canavanine +G418 +Hygromycin +Thialysine	Adam_cdc13-1_SDLV3_REP4	9	11	2.27078366999	2034	106.628030462	254	2.25336987931	168903.000487	7646.04686463	43	2.67284436162	154808.000537	3483.61052981	1404	1861	136	136	145	154	142	1128	0
DLR00015689	13	10	YLR373C	27	SD/MSG -ARG -HIS -LEU -LYS +Canavanine +G418 +Hygromycin +Thialysine	Adam_cdc13-1_SDLV3_REP4	9	11	1.89810244228	3691.6	78.7726109618	254	2.2035615227	207181.000381	8403.84245149	43	2.65562305295	196699.000309	5176.22812787	1543	1860	136	136	132	144	133	1282	0
DLR00015689	13	11	YLR345W	27	SD/MSG -ARG -HIS -LEU -LYS +Canavanine +G418 +Hygromycin +Thialysine	Adam_cdc13-1_SDLV3_REP4	9	11	4.23907652776	936	75.1451689698	254	2.42928458601	81112.0002557	6813.24057784	43	2.40750389458	59939.0005748	1764.63123759	1678	1863	136	136	130	142	132	654	0
DLR00015689	13	12	YLR097C	27	SD/MSG -ARG -HIS -LEU -LYS +Canavanine +G418 +Hygromycin +Thialysine	Adam_cdc13-1_SDLV3_REP4	9	11	2.89465808666	1509.3	82.3814636761	254	2.32359957009	118534.000317	7468.16879493	43	2.62598114519	102922.000657	2718.44984019	1813	1856	136	136	133	144	134	1102	0
DLR00015689	13	13	YLR294C	27	SD/MSG -ARG -HIS -LEU -LYS +Canavanine +G418 +Hygromycin +Thialysine	Adam_cdc13-1_SDLV3_REP4	9	11	2.29666486902	924.3	74.4169024604	254	2.25775350214	86034.0003741	7029.80438698	43	2.35076816691	63979.0004473	1995.84609236	1955	1872	136	136	132	143	133	579	0
DLR00015689	13	14	YLR044C	27	SD/MSG -ARG -HIS -LEU -LYS +Canavanine +G418 +Hygromycin +Thialysine	Adam_cdc13-1_SDLV3_REP4	9	11	2.48022735578	1419.3	88.0402015583	254	2.29234610553	117150.000364	7478.21796941	43	2.58900271755	101023.000525	2459.58842192	2099	1865	136	136	133	144	134	1033	0
DLR00015689	13	15	YLR136C	27	SD/MSG -ARG -HIS -LEU -LYS +Canavanine +G418 +Hygromycin +Thialysine	Adam_cdc13-1_SDLV3_REP4	9	11	2.47401593444	1460.7	98.5525418683	254	2.25607005119	137151.00043	7468.16221779	43	2.60892194489	119720.000578	2881.27594481	2237	1854	136	136	142	152	140	960	0
DLR00015689	13	16	YLR414C	27	SD/MSG -ARG -HIS -LEU -LYS +Canavanine +G418 +Hygromycin +Thialysine	Adam_cdc13-1_SDLV3_REP4	9	11	1.90284725547	1372.00082077	61.9196377348	254	2.25471284889	116559.000341	6935.14184553	43	2.55285459917	98424.000532	2037.94799984	2349	1861	136	136	140	150	138	818	8
DLR00015689	13	17	YLR058C	27	SD/MSG -ARG -HIS -LEU -LYS +Canavanine +G418 +Hygromycin +Thialysine	Adam_cdc13-1_SDLV3_REP4	9	11	2.29555464679	2526.3	154.033066421	254	2.25900215151	223063.000469	9157.08266794	43	2.72409215473	210482.000485	5434.29320287	2495	1855	136	136	142	152	139	1289	0
DLR00015689	13	18	YLL046C	27	SD/MSG -ARG -HIS -LEU -LYS +Canavanine +G418 +Hygromycin +Thialysine	Adam_cdc13-1_SDLV3_REP4	9	11	2.94776606317	837.9	47.6165874086	254	2.49115445376	80992.9998181	6230.46926087	43	2.51505874986	60053.0005306	1529.09119901	2618	1865	136	136	130	142	133	614	0
DLR00015689	13	19	YLR303W	27	SD/MSG -ARG -HIS -LEU -LYS +Canavanine +G418 +Hygromycin +Thialysine	Adam_cdc13-1_SDLV3_REP4	9	11	2.28143649748	3754.00043269	137.527902873	254	2.54504863317	359253.000312	7998.19569327	43	3.07635701699	347704.000299	4372.58541368	2750	1847	136	136	159	166	149	1234	0
DLR00015689	13	20	YLR352W	27	SD/MSG -ARG -HIS -LEU -LYS +Canavanine +G418 +Hygromycin +Thialysine	Adam_cdc13-1_SDLV3_REP4	9	11	2.09461314679	1327.5	104.363228069	254	2.18391337428	127678.00041	7381.46261241	43	2.49147620783	118655.9	2465.8750328	2901	1841	136	136	136	147	136	848	0
DLR00015689	13	21	YLR181C	27	SD/MSG -ARG -HIS -LEU -LYS +Canavanine +G418 +Hygromycin +Thialysine	Adam_cdc13-1_SDLV3_REP4	9	11	3.24639107553	1797.3	122.187330993	254	2.51801382805	141392.000033	8482.29929084	43	2.85047113549	128632.000183	3777.63630875	3023	1863	136	136	126	137	129	1292	0
DLR00015689	13	22	YLR325C	27	SD/MSG -ARG -HIS -LEU -LYS +Canavanine +G418 +Hygromycin +Thialysine	Adam_cdc13-1_SDLV3_REP4	9	11	7.3137187446	1041.3	53.3489880738	254	2.44652584139	116778.000304	9553.45120676	43	2.63406124582	90691.0004174	2959.37491543	3162	1868	136	136	135	144	134	534	0
DLR00015689	13	23	YLR368W	27	SD/MSG -ARG -HIS -LEU -LYS +Canavanine +G418 +Hygromycin +Thialysine	Adam_cdc13-1_SDLV3_REP4	9	11	2.40114805386	3291.3	224.886052125	254	2.43297763965	318886.000444	11594.0029663	43	2.92237737365	304044.000571	5988.34278833	3318	1867	136	136	135	143	131	1547	0
DLR00015689	13	24	YOR202W	27	SD/MSG -ARG -HIS -LEU -LYS +Canavanine +G418 +Hygromycin +Thialysine	Adam_cdc13-1_SDLV3_REP4	9	11	2.25095602228	5380.00058498	247.478161649	254	2.56327257234	531628.0004	13626.440636	43	3.09188596417	521712.000477	8009.33494768	3454	1870	136	136	144	150	135	1810	0
DLR00015689	14	1	YOR202W	27	SD/MSG -ARG -HIS -LEU -LYS +Canavanine +G418 +Hygromycin +Thialysine	Adam_cdc13-1_SDLV3_REP4	9	11	1.94935776566	2495.00086196	124.81333141	254	2.2413851647	188919.000454	8345.7883265	43	2.66393070313	172637.00045	4154.00615434	321	2017	136	136	145	153	142	925	0
DLR00015689	14	2	YLR134W	27	SD/MSG -ARG -HIS -LEU -LYS +Canavanine +G418 +Hygromycin +Thialysine	Adam_cdc13-1_SDLV3_REP4	9	11	2.04580012844	4312	79.5767070393	254	2.46672205113	335875.000375	8512.84618909	43	2.97840485982	323685.000467	4445.34700697	454	1995	136	136	161	167	151	1148	0
DLR00015689	14	3	YLL053C	27	SD/MSG -ARG -HIS -LEU -LYS +Canavanine +G418 +Hygromycin +Thialysine	Adam_cdc13-1_SDLV3_REP4	9	11	2.47756745647	1031.4	68.8828341294	254	2.30958301548	99538.0002861	7879.77938892	43	2.51174631797	77225.0006362	1921.6638534	586	1992	136	136	146	155	144	612	0
DLR00015689	14	4	YLR144C	27	SD/MSG -ARG -HIS -LEU -LYS +Canavanine +G418 +Hygromycin +Thialysine	Adam_cdc13-1_SDLV3_REP4	9	11	2.63309103037	1414.8	101.874295242	254	2.31353181368	125361.00038	7997.31111693	43	2.59471997225	104544.000632	2783.02639878	727	2002	136	136	148	156	145	864	0
DLR00015689	14	5	YLR172C	27	SD/MSG -ARG -HIS -LEU -LYS +Canavanine +G418 +Hygromycin +Thialysine	Adam_cdc13-1_SDLV3_REP4	9	11	1.32321699956	568.8	88.0439905495	254	8.10517092049	45389.7	4886.79751047	43	1.74223682974	22734.9506163	2267.45274359	885	2020	136	136	135	147	138	87	0
DLR00015689	14	6	YLR357W	27	SD/MSG -ARG -HIS -LEU -LYS +Canavanine +G418 +Hygromycin +Thialysine	Adam_cdc13-1_SDLV3_REP4	9	11	0.658080864063	388.8	61.2971653575	254	12	32361.1169466	3739.90750782	43	5.44787997771	2182.5	374.207859836	960	1987	136	136	-1	-1	-1	2	0
DLR00015689	14	7	YLR072W	27	SD/MSG -ARG -HIS -LEU -LYS +Canavanine +G418 +Hygromycin +Thialysine	Adam_cdc13-1_SDLV3_REP4	9	11	1.52157251732	576.000839069	34.4876870872	254	2.71504126427	60134.9992056	7506.78319355	43	2.12947763137	38948.8	948.716871219	1120	1990	136	136	139	150	139	374	0
DLR00015689	14	8	YLR098C	27	SD/MSG -ARG -HIS -LEU -LYS +Canavanine +G418 +Hygromycin +Thialysine	Adam_cdc13-1_SDLV3_REP4	9	11	2.28811224795	1012.5	85.1576366598	254	2.26935014786	90353.0003194	7440.55341313	43	2.41745479617	70258.0005149	2159.60123601	1268	1980	136	136	138	150	140	788	1
DLR00015689	14	9	YLR179C	27	SD/MSG -ARG -HIS -LEU -LYS +Canavanine +G418 +Hygromycin +Thialysine	Adam_cdc13-1_SDLV3_REP4	9	11	2.07771490317	2939.0008357	129.805891068	254	2.33052050329	233976.000322	8154.11531237	43	2.80691372834	222074.00029	4509.14150488	1407	1994	136	136	151	160	146	1347	0
DLR00015689	14	10	YLR232W	27	SD/MSG -ARG -HIS -LEU -LYS +Canavanine +G418 +Hygromycin +Thialysine	Adam_cdc13-1_SDLV3_REP4	9	11	4.81181170869	1080	34.4751268264	254	2.94914747486	87318.999453	6160.20364263	43	3.22766240644	59893.2	2035.28795346	1538	1980	136	136	129	141	132	590	0
DLR00015689	14	11	YLR110C	27	SD/MSG -ARG -HIS -LEU -LYS +Canavanine +G418 +Hygromycin +Thialysine	Adam_cdc13-1_SDLV3_REP4	9	11	3.06093495912	9154.8343819	175.325382994	254	3.21886385117	957712.999688	9415.30057817	43	3.85848851335	956477.998548	13597.6353522	1683	2004	136	136	171	176	152	1313	0
DLR00015689	14	12	YLR254C	27	SD/MSG -ARG -HIS -LEU -LYS +Canavanine +G418 +Hygromycin +Thialysine	Adam_cdc13-1_SDLV3_REP4	9	11	2.46716555281	7092.00065434	135.89548067	254	2.7919699771	660046.000273	8765.84821334	43	3.37542282974	656287.00014	5535.61055727	1820	1998	136	136	164	169	149	1523	0
DLR00015689	14	13	YLR380W	27	SD/MSG -ARG -HIS -LEU -LYS +Canavanine +G418 +Hygromycin +Thialysine	Adam_cdc13-1_SDLV3_REP4	9	11	2.73217728796	1866.6	115.19974712	254	2.29606971229	172452.000534	8193.72628584	43	2.71441770197	156624.000636	3979.42677119	1941	1969	136	136	144	154	141	1112	0
DLR00015689	14	14	YLR089C	27	SD/MSG -ARG -HIS -LEU -LYS +Canavanine +G418 +Hygromycin +Thialysine	Adam_cdc13-1_SDLV3_REP4	9	11	1.15255850198	391.5	47.9452919087	254	10.0557043166	35441.1	3916.58959813	43	2.00617920947	13847.0003706	709.295585947	2045	1991	136	136	139	149	138	138	0
DLR00015689	14	15	YLR258W	27	SD/MSG -ARG -HIS -LEU -LYS +Canavanine +G418 +Hygromycin +Thialysine	Adam_cdc13-1_SDLV3_REP4	9	11	2.97666766199	1070.1	74.5347153908	254	2.2635648553	106652.00039	7323.45957726	43	2.50940538903	86398.000573	2481.92418619	2195	1984	136	136	139	150	139	765	0
DLR00015689	14	16	YLR330W	27	SD/MSG -ARG -HIS -LEU -LYS +Canavanine +G418 +Hygromycin +Thialysine	Adam_cdc13-1_SDLV3_REP4	9	11	1.92058670458	1859.00098464	111.015795986	254	2.21937277425	159641.000517	7858.39878033	43	2.60566293218	144055.000504	3748.4032341	2306	2000	136	136	143	153	141	1064	0
DLR00015689	14	17	YLR282C	27	SD/MSG -ARG -HIS -LEU -LYS +Canavanine +G418 +Hygromycin +Thialysine	Adam_cdc13-1_SDLV3_REP4	9	11	2.14732614506	3309.0007666	131.071149456	254	2.40598213598	310286.00035	8870.68063247	43	2.91156040385	297164.000393	5054.57005662	2440	2002	136	136	157	164	148	1174	0
DLR00015689	14	18	YLR255C	27	SD/MSG -ARG -HIS -LEU -LYS +Canavanine +G418 +Hygromycin +Thialysine	Adam_cdc13-1_SDLV3_REP4	9	11	1.983576676	3569.5	65.1148105157	254	2.41741764176	304818.000332	7972.08890969	43	2.92250257913	291822.000351	4255.97110761	2629	1987	136	136	157	164	148	1156	6
DLR00015689	14	19	YLR385C	27	SD/MSG -ARG -HIS -LEU -LYS +Canavanine +G418 +Hygromycin +Thialysine	Adam_cdc13-1_SDLV3_REP4	9	11	6.33784809154	927.9	82.2233501424	254	9.37085250023	43165.8	3912.52692034	43	3.76786753988	22828.5	1206.68566393	2734	1982	136	136	107	121	117	325	0
DLR00015689	14	20	YLR191W	27	SD/MSG -ARG -HIS -LEU -LYS +Canavanine +G418 +Hygromycin +Thialysine	Adam_cdc13-1_SDLV3_REP4	9	11	2.28292440453	4442.00043745	190.468145545	254	2.47156857394	383962.000512	10606.2033181	43	3.00271559125	378797.000613	6754.81582676	2908	2002	136	136	150	157	144	1807	0
DLR00015689	14	21	YLR030W	27	SD/MSG -ARG -HIS -LEU -LYS +Canavanine +G418 +Hygromycin +Thialysine	Adam_cdc13-1_SDLV3_REP4	9	11	2.63057639996	2350.8	175.775281552	254	2.3774753297	229969.00041	9469.99480698	43	2.84075424986	215843.000593	4605.90373212	3037	2004	136	136	144	152	140	1290	0
DLR00015689	14	22	YLL060C	27	SD/MSG -ARG -HIS -LEU -LYS +Canavanine +G418 +Hygromycin +Thialysine	Adam_cdc13-1_SDLV3_REP4	9	11	2.86937302217	2848.5	205.457439369	254	2.4789301236	278791.000321	10758.5945478	43	2.97299622034	266906.000375	5721.40402558	3169	1989	136	136	141	149	137	1574	0
DLR00015689	14	23	YLR372W	27	SD/MSG -ARG -HIS -LEU -LYS +Canavanine +G418 +Hygromycin +Thialysine	Adam_cdc13-1_SDLV3_REP4	9	11	3.23668465754	11221.7054121	202.701149532	254	3.5116313044	1381120.99934	17737.9107631	43	4.17773078654	1378786.99826	26180.6234328	3308	2008	136	136	165	168	145	1169	0
DLR00015689	14	24	YOR202W	27	SD/MSG -ARG -HIS -LEU -LYS +Canavanine +G418 +Hygromycin +Thialysine	Adam_cdc13-1_SDLV3_REP4	9	11	6.28407716881	1484.1	125.680905563	254	2.38179647637	165157.000351	10992.1862182	43	2.66404841622	137811.000551	4004.87242129	3443	1995	136	136	131	138	128	934	0
DLR00015689	15	1	YOR202W	27	SD/MSG -ARG -HIS -LEU -LYS +Canavanine +G418 +Hygromycin +Thialysine	Adam_cdc13-1_SDLV3_REP4	9	11	1.64483345318	1415.7	62.5805846929	254	2.22000895899	111875.000364	7339.46252829	43	2.4608680711	88189.0004142	2179.54101119	303	2124	136	136	143	152	141	466	0
DLR00015689	15	2	YLR108C	27	SD/MSG -ARG -HIS -LEU -LYS +Canavanine +G418 +Hygromycin +Thialysine	Adam_cdc13-1_SDLV3_REP4	9	11	2.19463379494	4181.00070946	140.963859447	254	2.4680115744	350636.000384	9430.49618427	43	2.98839902499	339540.000483	5121.93784355	446	2143	136	136	158	163	149	1196	0
DLR00015689	15	3	YLR324W	27	SD/MSG -ARG -HIS -LEU -LYS +Canavanine +G418 +Hygromycin +Thialysine	Adam_cdc13-1_SDLV3_REP4	9	11	1.93216215696	3579.4	99.3217520418	254	2.32531765987	260470.000458	9011.55022018	43	2.80286635958	248349.000497	4897.93991564	603	2121	136	136	156	163	150	1293	11
DLR00015689	15	4	YLR188W	27	SD/MSG -ARG -HIS -LEU -LYS +Canavanine +G418 +Hygromycin +Thialysine	Adam_cdc13-1_SDLV3_REP4	9	11	2.29310318683	6432.00064675	216.131540893	254	2.5673479553	535644.000404	12081.0249479	43	3.11227826243	530101.000466	7796.1958183	726	2134	136	136	165	170	155	1520	0
DLR00015689	15	5	YLR286C	27	SD/MSG -ARG -HIS -LEU -LYS +Canavanine +G418 +Hygromycin +Thialysine	Adam_cdc13-1_SDLV3_REP4	9	11	1.74179803354	2069.1	57.1988493212	254	2.20561801849	159516.000378	8001.59536556	43	2.60115730498	143226.000273	3528.72351157	880	2121	136	136	155	164	152	961	6
DLR00015689	15	6	YLR113W	27	SD/MSG -ARG -HIS -LEU -LYS +Canavanine +G418 +Hygromycin +Thialysine	Adam_cdc13-1_SDLV3_REP4	9	11	2.65103663176	1687.5	111.50482333	254	2.26942605036	141564.000357	8086.68374854	43	2.65225345407	125800.00059	2978.89784365	997	2136	136	136	145	154	144	963	0
DLR00015689	15	7	YLR269C	27	SD/MSG -ARG -HIS -LEU -LYS +Canavanine +G418 +Hygromycin +Thialysine	Adam_cdc13-1_SDLV3_REP4	9	11	2.35677590319	1496.7	105.241216838	254	2.20171224111	125758.000462	7826.29045855	43	2.54320265506	109380.000482	2929.39215815	1140	2145	136	136	143	153	143	944	0
DLR00015689	15	8	YLR125W	27	SD/MSG -ARG -HIS -LEU -LYS +Canavanine +G418 +Hygromycin +Thialysine	Adam_cdc13-1_SDLV3_REP4	9	11	2.16851785516	3833.00071304	161.272168224	254	2.39333011823	296418.00044	8648.00822851	43	2.90355750288	289412.000525	5035.68900164	1265	2130	136	136	153	162	149	1586	0
DLR00015689	15	9	YLR264W	27	SD/MSG -ARG -HIS -LEU -LYS +Canavanine +G418 +Hygromycin +Thialysine	Adam_cdc13-1_SDLV3_REP4	9	11	2.12497287213	950.4	50.3120341461	254	2.22198476943	109397.000354	6297.31424356	43	2.47770454383	95290.8	1541.13763003	1390	2113	136	136	157	165	150	459	0
DLR00015689	15	10	YLR004C	27	SD/MSG -ARG -HIS -LEU -LYS +Canavanine +G418 +Hygromycin +Thialysine	Adam_cdc13-1_SDLV3_REP4	9	11	2.66032882931	1919.7	105.37881219	254	2.29309599944	160887.00043	7505.32542347	43	2.71924182707	147537.000639	3465.72539823	1531	2145	136	136	141	151	140	1178	0
DLR00015689	15	11	YLR386W	27	SD/MSG -ARG -HIS -LEU -LYS +Canavanine +G418 +Hygromycin +Thialysine	Adam_cdc13-1_SDLV3_REP4	9	11	2.44830180637	7218.00055934	174.802319885	254	2.70664196466	638034.000329	10315.3040452	43	3.28219682079	635429.000228	7346.74946604	1684	2144	136	136	160	166	149	1710	0
DLR00015689	15	12	YLR170C	27	SD/MSG -ARG -HIS -LEU -LYS +Canavanine +G418 +Hygromycin +Thialysine	Adam_cdc13-1_SDLV3_REP4	9	11	4.66454458784	857.7	33.6345035316	254	3.26332189979	66382.988697	5557.35454266	43	3.39368695006	41784.3	2072.21028737	1818	2132	136	136	122	135	128	656	0
DLR00015689	15	13	YLL052C	27	SD/MSG -ARG -HIS -LEU -LYS +Canavanine +G418 +Hygromycin +Thialysine	Adam_cdc13-1_SDLV3_REP4	9	11	4.91799107193	568.8	30.515939465	254	8.85308360868	38551.5	3508.77793752	43	3.37499652944	17201.7	699.404856583	1952	2140	136	136	107	121	118	256	0
DLR00015689	15	14	YLR082C	27	SD/MSG -ARG -HIS -LEU -LYS +Canavanine +G418 +Hygromycin +Thialysine	Adam_cdc13-1_SDLV3_REP4	9	11	2.26292374034	2071.8	115.393851041	254	2.30111125588	196497.000482	7632.67195915	43	2.7450767847	183038.000601	3835.47244144	2090	2135	136	136	146	155	143	1281	0
DLR00015689	15	15	YLR011W	27	SD/MSG -ARG -HIS -LEU -LYS +Canavanine +G418 +Hygromycin +Thialysine	Adam_cdc13-1_SDLV3_REP4	9	11	2.38729939743	2394.9	134.513489381	254	2.35281273771	223953.000394	8005.43728805	43	2.82538665008	211350.000571	3889.38300795	2252	2140	136	136	145	154	142	1203	6
DLR00015689	15	16	YLR041W	27	SD/MSG -ARG -HIS -LEU -LYS +Canavanine +G418 +Hygromycin +Thialysine	Adam_cdc13-1_SDLV3_REP4	9	11	2.07392304949	2240.00062394	102.332991099	254	2.36459095187	210711.000341	7391.00810273	43	2.82320086049	193945.000503	3058.1803647	2379	2131	136	136	151	160	146	1030	7
DLR00015689	15	17	YLR123C	27	SD/MSG -ARG -HIS -LEU -LYS +Canavanine +G418 +Hygromycin +Thialysine	Adam_cdc13-1_SDLV3_REP4	9	11	2.78522742004	1129.5	74.4868642809	254	2.28851433725	100211.000298	6878.68889448	43	2.52978032516	82735.0006325	2235.6598649	2511	2140	136	136	130	142	134	881	0
DLR00015689	15	18	YLR313C	27	SD/MSG -ARG -HIS -LEU -LYS +Canavanine +G418 +Hygromycin +Thialysine	Adam_cdc13-1_SDLV3_REP4	9	11	5.03048548891	700.2	57.6697581118	254	2.94994270347	60865.9725887	6210.19632791	43	2.57444095302	36718.0009839	1389.04163441	2648	2117	136	136	127	139	131	323	0
DLR00015689	15	19	YLR057W	27	SD/MSG -ARG -HIS -LEU -LYS +Canavanine +G418 +Hygromycin +Thialysine	Adam_cdc13-1_SDLV3_REP4	9	11	2.22664048814	1578.6	106.02162972	254	2.25699065414	153774.000372	7842.53489284	43	2.64949031278	137301.000528	2948.43492468	2772	2157	136	136	142	151	140	832	1
DLR00015689	15	20	YLR152C	27	SD/MSG -ARG -HIS -LEU -LYS +Canavanine +G418 +Hygromycin +Thialysine	Adam_cdc13-1_SDLV3_REP4	9	11	2.08938485638	3246.00075395	123.229069102	254	2.39124027698	288419.000441	8880.69194325	43	2.88726901133	278495.000544	4868.42137005	2906	2146	136	136	149	157	144	1420	0
DLR00015689	15	21	YLR247C	27	SD/MSG -ARG -HIS -LEU -LYS +Canavanine +G418 +Hygromycin +Thialysine	Adam_cdc13-1_SDLV3_REP4	9	11	2.82032155579	1834.2	159.959357998	254	2.32984889542	187986.000378	8859.5649191	43	2.74819614917	170060.000552	3782.85568336	3030	2128	136	136	145	153	142	898	0
DLR00015689	15	22	YLR391W	27	SD/MSG -ARG -HIS -LEU -LYS +Canavanine +G418 +Hygromycin +Thialysine	Adam_cdc13-1_SDLV3_REP4	9	11	5.9691298529	1026	76.0807100708	254	2.51367599656	103073.000254	8884.32320692	43	2.54509463957	80673.0005283	2320.2640754	3125	2133	136	136	131	141	133	693	0
DLR00015689	15	23	YLR121C	27	SD/MSG -ARG -HIS -LEU -LYS +Canavanine +G418 +Hygromycin +Thialysine	Adam_cdc13-1_SDLV3_REP4	9	11	6.74492365401	1009.8	57.7668800019	254	3.01165387165	93426.9992459	8846.74039864	43	2.61568497251	69592.0004104	2777.8917083	3294	2143	136	136	120	130	124	727	0
DLR00015689	15	24	YOR202W	27	SD/MSG -ARG -HIS -LEU -LYS +Canavanine +G418 +Hygromycin +Thialysine	Adam_cdc13-1_SDLV3_REP4	9	11	5.27256725381	1124.1	81.3317491273	254	2.52820744254	133085.000119	9818.56198124	43	2.65684133781	102300.000562	2581.73859463	3457	2144	136	136	132	140	131	567	0
DLR00015689	16	1	YOR202W	27	SD/MSG -ARG -HIS -LEU -LYS +Canavanine +G418 +Hygromycin +Thialysine	Adam_cdc13-1_SDLV3_REP4	9	11	1.58212359103	2193.4	125.694883205	254	2.09483710588	128548.000372	8171.40178884	43	2.37959350925	106926.000096	4325.1577496	307	2249	136	136	141	148	139	265	0
DLR00015689	16	2	YOR202W	27	SD/MSG -ARG -HIS -LEU -LYS +Canavanine +G418 +Hygromycin +Thialysine	Adam_cdc13-1_SDLV3_REP4	9	11	1.70579653759	3312.1	163.618665967	254	2.13986121438	241085.000206	11756.0564708	43	2.58286230955	226443.000071	9269.99986307	444	2270	136	136	165	169	156	1056	21
DLR00015689	16	3	YOR202W	27	SD/MSG -ARG -HIS -LEU -LYS +Canavanine +G418 +Hygromycin +Thialysine	Adam_cdc13-1_SDLV3_REP4	9	11	1.85750179364	2797.3	83.5496092344	254	2.23101196254	172200.000451	8136.79262841	43	2.63663393562	155398.000442	3555.23197155	572	2221	136	136	150	158	147	923	6
DLR00015689	16	4	YOR202W	27	SD/MSG -ARG -HIS -LEU -LYS +Canavanine +G418 +Hygromycin +Thialysine	Adam_cdc13-1_SDLV3_REP4	9	11	1.84058369983	3888.5	163.995838942	254	2.19426050418	239467.00031	10744.6785592	43	2.64091588645	223841.000234	7415.47723795	700	2270	136	136	161	167	155	1162	20
DLR00015689	16	5	YOR202W	27	SD/MSG -ARG -HIS -LEU -LYS +Canavanine +G418 +Hygromycin +Thialysine	Adam_cdc13-1_SDLV3_REP4	9	11	1.81804599129	1334.00109992	59.6320665339	254	2.3063284496	92812.000248	7196.85862624	43	2.43782958166	73001.0005946	1820.83777955	816	2246	136	136	150	158	149	609	10
DLR00015689	16	6	YOR202W	27	SD/MSG -ARG -HIS -LEU -LYS +Canavanine +G418 +Hygromycin +Thialysine	Adam_cdc13-1_SDLV3_REP4	9	11	2.07339395964	1488.6	78.8125319136	254	2.27246653133	110146.000318	7533.89578365	43	2.52312654075	91415.0005953	2164.86747921	990	2260	136	136	149	157	147	636	2
DLR00015689	16	7	YOR202W	27	SD/MSG -ARG -HIS -LEU -LYS +Canavanine +G418 +Hygromycin +Thialysine	Adam_cdc13-1_SDLV3_REP4	9	11	2.11114277375	2123.663363	92.7753675517	254	2.25189403189	153373.000365	7934.18116546	43	2.63274053957	136067.000463	3058.81209523	1110	2260	136	136	149	158	147	789	0
DLR00015689	16	8	YOR202W	27	SD/MSG -ARG -HIS -LEU -LYS +Canavanine +G418 +Hygromycin +Thialysine	Adam_cdc13-1_SDLV3_REP4	9	11	1.90243368617	3677.3	116.262955773	254	2.24475413327	287748.000315	11180.1035683	43	2.738261134	306334.000248	9521.2267251	1271	2276	136	136	155	161	148	984	17
DLR00015689	16	9	YOR202W	27	SD/MSG -ARG -HIS -LEU -LYS +Canavanine +G418 +Hygromycin +Thialysine	Adam_cdc13-1_SDLV3_REP4	9	11	2.06761424042	1499.00056467	40.2821953936	254	2.26883192095	124840.000312	6459.80646733	43	2.61676370207	103675.00035	1714.93550301	1380	2243	136	136	150	159	147	558	0
DLR00015689	16	10	YOR202W	27	SD/MSG -ARG -HIS -LEU -LYS +Canavanine +G418 +Hygromycin +Thialysine	Adam_cdc13-1_SDLV3_REP4	9	11	2.68053746185	5270.07316945	126.277414666	254	2.88598733606	508046.999985	9030.64229501	43	3.46404344835	500243.999516	8837.8428403	1516	2264	136	136	171	176	156	1060	0
DLR00015689	16	11	YOR202W	27	SD/MSG -ARG -HIS -LEU -LYS +Canavanine +G418 +Hygromycin +Thialysine	Adam_cdc13-1_SDLV3_REP4	9	11	3.35823555639	1318.5	92.5957469064	254	3.51338771163	65846.9865868	5023.3236103	43	3.823155665	39995.1	1355.14637794	1656	2266	136	136	136	146	138	368	0
DLR00015689	16	12	YOR202W	27	SD/MSG -ARG -HIS -LEU -LYS +Canavanine +G418 +Hygromycin +Thialysine	Adam_cdc13-1_SDLV3_REP4	9	11	2.72519572996	1498.5	63.2838183056	254	2.35752114841	115415.999994	6792.30221324	43	2.64598938693	98510.0008814	2398.26883536	1803	2249	136	136	136	147	138	870	1
DLR00015689	16	13	YOR202W	27	SD/MSG -ARG -HIS -LEU -LYS +Canavanine +G418 +Hygromycin +Thialysine	Adam_cdc13-1_SDLV3_REP4	9	11	2.37890470469	4961.00065503	88.4293424031	254	2.82569856144	478801.000064	8343.57336287	43	3.38675046748	463748	6562.2371687	1948	2253	136	136	173	178	156	755	3
DLR00015689	16	14	YOR202W	27	SD/MSG -ARG -HIS -LEU -LYS +Canavanine +G418 +Hygromycin +Thialysine	Adam_cdc13-1_SDLV3_REP4	9	11	1.81663112836	2415.6	106.755956022	254	2.24869937256	181616.000181	7951.65820707	43	2.66840357344	161343.000376	4812.12929258	2092	2260	136	136	157	164	148	591	0
DLR00015689	16	15	YOR202W	27	SD/MSG -ARG -HIS -LEU -LYS +Canavanine +G418 +Hygromycin +Thialysine	Adam_cdc13-1_SDLV3_REP4	9	11	1.88238788589	2152.7	78.3652276889	254	2.26233881195	144380.000336	6890.98062419	43	2.6099448624	123376.000422	2591.36238959	2205	2260	136	136	143	152	141	695	6
DLR00015689	16	16	YOR202W	27	SD/MSG -ARG -HIS -LEU -LYS +Canavanine +G418 +Hygromycin +Thialysine	Adam_cdc13-1_SDLV3_REP4	9	11	2.12980716559	1249.2	89.92951198	254	2.24836638982	100341.000369	6966.1759944	43	2.47376331325	79701.0004443	2043.52298392	2351	2246	136	136	139	149	140	672	3
DLR00015689	16	17	YOR202W	27	SD/MSG -ARG -HIS -LEU -LYS +Canavanine +G418 +Hygromycin +Thialysine	Adam_cdc13-1_SDLV3_REP4	9	11	1.87972952345	1199.00106605	64.6464165829	254	2.31729246769	83955.0003872	6579.88829253	43	2.42088393179	63326.0004007	1533.64030997	2481	2254	136	136	136	146	138	480	0
DLR00015689	16	18	YOR202W	27	SD/MSG -ARG -HIS -LEU -LYS +Canavanine +G418 +Hygromycin +Thialysine	Adam_cdc13-1_SDLV3_REP4	9	11	2.60550229919	1798.2	84.9446003543	254	2.35139835539	140352.000277	7680.55884811	43	2.69981947755	123396.000706	3020.79344175	2622	2233	136	136	142	151	141	787	9
DLR00015689	16	19	YOR202W	27	SD/MSG -ARG -HIS -LEU -LYS +Canavanine +G418 +Hygromycin +Thialysine	Adam_cdc13-1_SDLV3_REP4	9	11	1.83165034242	4373.6	157.223364662	254	2.21031329798	268212.000286	11205.2787231	43	2.67069121633	252738.000212	8211.84017284	2771	2272	136	136	155	161	149	1109	23
DLR00015689	16	20	YOR202W	27	SD/MSG -ARG -HIS -LEU -LYS +Canavanine +G418 +Hygromycin +Thialysine	Adam_cdc13-1_SDLV3_REP4	9	11	2.18610185268	5349.3	128.33045276	254	2.60596378563	392418.000337	10322.9432448	43	3.15416333381	382804.000155	7003.16687804	2884	2272	136	136	156	163	150	1325	25
DLR00015689	16	21	YOR202W	27	SD/MSG -ARG -HIS -LEU -LYS +Canavanine +G418 +Hygromycin +Thialysine	Adam_cdc13-1_SDLV3_REP4	9	11	2.63775340891	1481.4	100.675251749	254	2.28052368725	132052.000362	7970.0572993	43	2.59697842	112418.000631	2623.69242101	3018	2231	136	136	146	154	145	688	7
DLR00015689	16	22	YOR202W	27	SD/MSG -ARG -HIS -LEU -LYS +Canavanine +G418 +Hygromycin +Thialysine	Adam_cdc13-1_SDLV3_REP4	9	11	1.9092075072	3080	115.702075125	254	2.27880315815	214421.000348	9565.4703327	43	2.70954618131	196349.000302	4671.55745953	3159	2245	136	136	146	153	143	774	0
DLR00015689	16	23	YOR202W	27	SD/MSG -ARG -HIS -LEU -LYS +Canavanine +G418 +Hygromycin +Thialysine	Adam_cdc13-1_SDLV3_REP4	9	11	1.92487202747	1414.8	138.732271123	254	2.16493470016	149908.000422	9913.53362576	43	2.47633592597	126253.000253	4526.14335419	3250	2214	136	136	144	151	141	652	20
DLR00015689	16	24	YOR202W	27	SD/MSG -ARG -HIS -LEU -LYS +Canavanine +G418 +Hygromycin +Thialysine	Adam_cdc13-1_SDLV3_REP4	9	11	1.82813963697	1494.00073932	109.332436455	254	2.27424144405	133982.000411	9381.71431643	43	2.5031546818	106655.000434	2925.51659806	3422	2215	136	136	132	140	131	504	14
DLR00015688	1	1	YOR202W	36	SD/MSG -ARG -HIS -LEU -LYS +Canavanine +G418 +Hygromycin +Thialysine	Adam_cdc13-1_SDLV3_REP4	9	11	2.00691871143	7228.00009529	1165.57598617	254	2.11730488954	241035.000054	38563.5110275	43	2.52587978889	226692.000007	36377.6127656	274	207	136	136	105	113	105	8574	55
DLR00015688	1	2	YOR202W	36	SD/MSG -ARG -HIS -LEU -LYS +Canavanine +G418 +Hygromycin +Thialysine	Adam_cdc13-1_SDLV3_REP4	9	11	1.12018047618	414	62.7290817446	254	12	33021.2403143	3774.62232018	43	2.05180407242	3392.1	580.030604618	405	268	136	136	81	94	93	1229	0
DLR00015688	1	3	YOR202W	36	SD/MSG -ARG -HIS -LEU -LYS +Canavanine +G418 +Hygromycin +Thialysine	Adam_cdc13-1_SDLV3_REP4	9	11	0	11	9.64831164172	254	12	32242.8742535	3554.67192955	43	3.4660726875	1183.5	79.1247943811	546	259	136	136	80	95	96	1043	1
DLR00015688	1	4	YOR202W	36	SD/MSG -ARG -HIS -LEU -LYS +Canavanine +G418 +Hygromycin +Thialysine	Adam_cdc13-1_SDLV3_REP4	9	11	1.09149911671	343.2	25.3711585306	254	9.98159998286	32130.9	3105.30679452	43	1.28753317984	1974.00021168	164.373679491	723	256	136	136	79	94	97	1157	5
DLR00015688	1	5	YOR202W	36	SD/MSG -ARG -HIS -LEU -LYS +Canavanine +G418 +Hygromycin +Thialysine	Adam_cdc13-1_SDLV3_REP4	9	11	1.03184803518	368.1	70.0056508497	254	9.28424170955	31352.4	3510.88671624	43	1.10486017271	3151.78029398	506.64302003	855	251	136	136	80	95	98	904	0
DLR00015688	1	6	YOR202W	36	SD/MSG -ARG -HIS -LEU -LYS +Canavanine +G418 +Hygromycin +Thialysine	Adam_cdc13-1_SDLV3_REP4	9	11	0.700833133301	442.565603869	61.9707991389	254	9.86694731631	30679.2	3407.94398708	43	0.919741403855	2871.71589067	414.652235558	936	258	136	136	79	96	98	1008	0
DLR00015688	1	7	YOR202W	36	SD/MSG -ARG -HIS -LEU -LYS +Canavanine +G418 +Hygromycin +Thialysine	Adam_cdc13-1_SDLV3_REP4	9	11	0	11	11.6545544803	254	9.58326258929	28703.0424543	2914.48249922	43	0	43	91.5742116048	1130	252	136	136	79	96	99	983	0
DLR00015688	1	8	YOR202W	36	SD/MSG -ARG -HIS -LEU -LYS +Canavanine +G418 +Hygromycin +Thialysine	Adam_cdc13-1_SDLV3_REP4	9	11	0	11	5.11865188863	254	9.54780508158	30044.0763443	2730.44313536	43	4.12013181006	995.4	57.211612443	1261	284	136	136	80	98	99	1089	0
DLR00015688	1	9	YOR202W	36	SD/MSG -ARG -HIS -LEU -LYS +Canavanine +G418 +Hygromycin +Thialysine	Adam_cdc13-1_SDLV3_REP4	9	11	9	296.1	59.8405281497	254	10.7807903416	31200.3339053	3014.65235433	43	12	1965.6	399.429184172	1393	246	136	136	77	94	98	810	0
DLR00015688	1	10	YOR202W	36	SD/MSG -ARG -HIS -LEU -LYS +Canavanine +G418 +Hygromycin +Thialysine	Adam_cdc13-1_SDLV3_REP4	9	11	1.18404694885	603	125.517327052	254	12	34487.9942568	3446.25547613	43	1.09796132214	7997.89154575	1245.36825287	1501	242	136	136	77	95	99	1004	1
DLR00015688	1	11	YOR202W	36	SD/MSG -ARG -HIS -LEU -LYS +Canavanine +G418 +Hygromycin +Thialysine	Adam_cdc13-1_SDLV3_REP4	9	11	1.3208744405	682.2	84.5261144478	254	12	35367.9630435	3631.82027085	43	1.43382205897	5721.99061065	621.859728916	1616	252	136	136	75	93	96	1095	6
DLR00015688	1	12	YOR202W	36	SD/MSG -ARG -HIS -LEU -LYS +Canavanine +G418 +Hygromycin +Thialysine	Adam_cdc13-1_SDLV3_REP4	9	11	6.28143502832	229.5	32.1745660178	254	11.5845697967	34655.6106001	3520.03081504	43	6.83369284188	1453.5	201.456424831	1821	242	136	136	75	94	96	801	5
DLR00015688	1	13	YOR202W	36	SD/MSG -ARG -HIS -LEU -LYS +Canavanine +G418 +Hygromycin +Thialysine	Adam_cdc13-1_SDLV3_REP4	9	11	1.2452929479	753.3	121.43473993	254	10.9570550366	36369.4796086	3803.08823561	43	1.41023838162	6663.9617352	942.199725016	1922	238	136	136	80	97	99	1040	0
DLR00015688	1	14	YOR202W	36	SD/MSG -ARG -HIS -LEU -LYS +Canavanine +G418 +Hygromycin +Thialysine	Adam_cdc13-1_SDLV3_REP4	9	11	7.46691823868	454.5	77.0733562768	254	12	36249.8491175	3807.89119829	43	8.43770352748	3187.8	571.569984022	2031	244	136	136	75	94	97	984	0
DLR00015688	1	15	YOR202W	36	SD/MSG -ARG -HIS -LEU -LYS +Canavanine +G418 +Hygromycin +Thialysine	Adam_cdc13-1_SDLV3_REP4	9	11	1.98623962009	555.3	68.4016839961	254	12	36839.6137215	4128.79578249	43	2.2599765445	3709.8	456.661090031	2193	240	136	136	75	93	95	986	0
DLR00015688	1	16	YOR202W	36	SD/MSG -ARG -HIS -LEU -LYS +Canavanine +G418 +Hygromycin +Thialysine	Adam_cdc13-1_SDLV3_REP4	9	11	1.53923292363	968.000414466	98.5567274089	254	9.81340417616	39183.3	4507.50065715	43	1.71435851498	6520.00027138	673.219359067	2300	206	136	136	78	94	96	1502	11
DLR00015688	1	17	YOR202W	36	SD/MSG -ARG -HIS -LEU -LYS +Canavanine +G418 +Hygromycin +Thialysine	Adam_cdc13-1_SDLV3_REP4	9	11	2.11307812378	665.1	121.143968158	254	12	37713.6	4607.56680454	43	12	4572.9	719.967081437	2454	241	136	136	77	94	97	929	0
DLR00015688	1	18	YOR202W	36	SD/MSG -ARG -HIS -LEU -LYS +Canavanine +G418 +Hygromycin +Thialysine	Adam_cdc13-1_SDLV3_REP4	9	11	0	11	16.9472947346	254	12	33079.2779763	3890.0733537	43	12	1016.1	141.983884881	2593	274	136	136	76	94	96	828	2
DLR00015688	1	19	YOR202W	36	SD/MSG -ARG -HIS -LEU -LYS +Canavanine +G418 +Hygromycin +Thialysine	Adam_cdc13-1_SDLV3_REP4	9	11	0.69725567631	627.8519266	66.4027062123	254	9.70705600209	35075.7	3569.56433556	43	0.87986650505	4183.86031836	447.777626347	2755	253	136	136	74	92	96	734	8
DLR00015688	1	20	YOR202W	36	SD/MSG -ARG -HIS -LEU -LYS +Canavanine +G418 +Hygromycin +Thialysine	Adam_cdc13-1_SDLV3_REP4	9	11	0	11	11.4000294828	254	10.5885782861	31137.947484	3214.7624811	43	0	43	77.758514923	2900	273	136	136	76	92	95	904	0
DLR00015688	1	21	YOR202W	36	SD/MSG -ARG -HIS -LEU -LYS +Canavanine +G418 +Hygromycin +Thialysine	Adam_cdc13-1_SDLV3_REP4	9	11	0	11	24.3343841392	254	9.79073930969	31594.1531184	3567.28772339	43	1.63163709175	2488.00078112	190.883659608	2979	273	136	136	77	92	94	1143	9
DLR00015688	1	22	YOR202W	36	SD/MSG -ARG -HIS -LEU -LYS +Canavanine +G418 +Hygromycin +Thialysine	Adam_cdc13-1_SDLV3_REP4	9	11	2.36435161995	9715.2	207.436822338	254	2.64183461914	692214.000364	13398.9183637	43	3.18740015707	684286.000436	9222.62791249	3185	233	136	136	149	155	139	8677	0
DLR00015688	1	23	YOR202W	36	SD/MSG -ARG -HIS -LEU -LYS +Canavanine +G418 +Hygromycin +Thialysine	Adam_cdc13-1_SDLV3_REP4	9	11	9	1008.9	269.351623608	254	12	33696	3582.5341176	43	12	7376.4	1889.13626267	3322	266	136	136	68	82	84	820	0
DLR00015688	1	24	YOR202W	36	SD/MSG -ARG -HIS -LEU -LYS +Canavanine +G418 +Hygromycin +Thialysine	Adam_cdc13-1_SDLV3_REP4	9	11	6.71260503683	604.8	55.6227593794	254	12	40438.4198218	4325.28082506	43	7.48245104266	3950.1	369.8696962	3363	246	136	136	71	83	84	934	4
DLR00015688	2	1	YOR202W	36	SD/MSG -ARG -HIS -LEU -LYS +Canavanine +G418 +Hygromycin +Thialysine	Adam_cdc13-1_SDLV3_REP4	9	11	1.14075421703	606.1	68.3751335364	254	12	31039.031109	3454.1540137	43	1.33001656502	4402.2	462.273504509	302	385	136	136	78	89	89	1351	9
DLR00015688	2	2	YLR218C	36	SD/MSG -ARG -HIS -LEU -LYS +Canavanine +G418 +Hygromycin +Thialysine	Adam_cdc13-1_SDLV3_REP4	9	11	0	11	8.35014731098	254	12	36024.2768876	3535.56782946	43	3.93030514803	999	73.4001440818	418	352	136	136	75	90	93	1058	1
DLR00015688	2	3	YLR178C	36	SD/MSG -ARG -HIS -LEU -LYS +Canavanine +G418 +Hygromycin +Thialysine	Adam_cdc13-1_SDLV3_REP4	9	11	0	11	6.84664463906	254	12	36401.5881256	4045.63267814	43	0	43	46.5393566246	540	353	136	136	75	91	94	938	0
DLR00015688	2	4	YLR038C	36	SD/MSG -ARG -HIS -LEU -LYS +Canavanine +G418 +Hygromycin +Thialysine	Adam_cdc13-1_SDLV3_REP4	9	11	0	11	2.30595266382	254	11.6414841686	30173.7541415	2993.22187639	43	0	43	20.942040552	685	345	136	136	77	93	97	993	0
DLR00015688	2	5	YLR228C	36	SD/MSG -ARG -HIS -LEU -LYS +Canavanine +G418 +Hygromycin +Thialysine	Adam_cdc13-1_SDLV3_REP4	9	11	0	11	4.02491032681	254	10.0596115407	30299.8089707	3078.48875841	43	0	43	33.7853861352	796	356	136	136	79	97	100	876	5
DLR00015688	2	6	YLR348C	36	SD/MSG -ARG -HIS -LEU -LYS +Canavanine +G418 +Hygromycin +Thialysine	Adam_cdc13-1_SDLV3_REP4	9	11	0	11	7.20033366134	254	12	30518.059293	3161.92745821	43	0	43	77.5914145928	974	345	136	136	80	98	99	1112	0
DLR00015688	2	7	YLR395C	36	SD/MSG -ARG -HIS -LEU -LYS +Canavanine +G418 +Hygromycin +Thialysine	Adam_cdc13-1_SDLV3_REP4	9	11	0	11	6.23030495224	254	11.405035438	31176.6128773	3285.11941479	43	0	43	55.5688625711	1105	364	136	136	81	98	100	1041	0
DLR00015688	2	8	YLR398C	36	SD/MSG -ARG -HIS -LEU -LYS +Canavanine +G418 +Hygromycin +Thialysine	Adam_cdc13-1_SDLV3_REP4	9	11	0	11	7.86546916532	254	11.1480301085	31213.693158	3086.40555751	43	6.6913447659	1016.9778604	66.1094481668	1232	347	136	136	79	97	98	1194	3
DLR00015688	2	9	YLR335W	36	SD/MSG -ARG -HIS -LEU -LYS +Canavanine +G418 +Hygromycin +Thialysine	Adam_cdc13-1_SDLV3_REP4	9	11	1.24798078859	296.1	50.6570835695	254	11.816796666	32522.3849625	3531.42848415	43	1.11067504895	2950.88205231	415.09045913	1398	380	136	136	72	91	93	1077	4
DLR00015688	2	10	YLR319C	36	SD/MSG -ARG -HIS -LEU -LYS +Canavanine +G418 +Hygromycin +Thialysine	Adam_cdc13-1_SDLV3_REP4	9	11	0	11	27.3016772021	254	10.5608494849	35506.8	3765.71626083	43	7.06243665308	1854.9	232.674382711	1509	365	136	136	76	94	94	1119	8
DLR00015688	2	11	YLR401C	36	SD/MSG -ARG -HIS -LEU -LYS +Canavanine +G418 +Hygromycin +Thialysine	Adam_cdc13-1_SDLV3_REP4	9	11	9	285.216284473	30.2029210491	254	12	38669.7130772	4079.48009676	43	12	4534.94274558	506.582270485	1670	336	136	136	87	102	100	1290	0
DLR00015688	2	12	YLR283W	36	SD/MSG -ARG -HIS -LEU -LYS +Canavanine +G418 +Hygromycin +Thialysine	Adam_cdc13-1_SDLV3_REP4	9	11	0	11	4.0039074144	254	12	36120.5956805	4019.5826222	43	0	43	36.8110948404	1804	317	136	136	75	94	96	816	0
DLR00015688	2	13	YLR124W	36	SD/MSG -ARG -HIS -LEU -LYS +Canavanine +G418 +Hygromycin +Thialysine	Adam_cdc13-1_SDLV3_REP4	9	11	0	11	8.01133940925	254	12	35795.5128868	3813.66654035	43	0	43	71.7731609251	1924	341	136	136	73	93	95	819	2
DLR00015688	2	14	YLR300W	36	SD/MSG -ARG -HIS -LEU -LYS +Canavanine +G418 +Hygromycin +Thialysine	Adam_cdc13-1_SDLV3_REP4	9	11	0	11	5.3764829527	254	12	32670.4416038	3431.76032726	43	0	43	55.9976471442	2028	349	136	136	72	91	94	895	1
DLR00015688	2	15	YLR296W	36	SD/MSG -ARG -HIS -LEU -LYS +Canavanine +G418 +Hygromycin +Thialysine	Adam_cdc13-1_SDLV3_REP4	9	11	0	11	3.49597511898	254	10.8997656923	31279.2025882	3260.27788167	43	0	43	29.6877851991	2219	358	136	136	73	91	94	890	1
DLR00015688	2	16	YLR017W	36	SD/MSG -ARG -HIS -LEU -LYS +Canavanine +G418 +Hygromycin +Thialysine	Adam_cdc13-1_SDLV3_REP4	9	11	0	11	7.83860852349	254	12	31786.4882608	3334.0928423	43	1.30205320242	1491.6	77.6207285171	2339	393	136	136	77	94	93	1135	0
DLR00015688	2	17	YLR013W	36	SD/MSG -ARG -HIS -LEU -LYS +Canavanine +G418 +Hygromycin +Thialysine	Adam_cdc13-1_SDLV3_REP4	9	11	0	11	8.00851179254	254	10.6142135308	32971.0201787	3382.73574829	43	0	43	91.0782676847	2460	361	136	136	72	90	93	887	0
DLR00015688	2	18	YLR234W	36	SD/MSG -ARG -HIS -LEU -LYS +Canavanine +G418 +Hygromycin +Thialysine	Adam_cdc13-1_SDLV3_REP4	9	11	0	11	12.2195507823	254	10.7005917974	33360.8793581	3583.84130088	43	2.19796257329	1579.5	132.435458825	2582	340	136	136	77	94	96	938	0
DLR00015688	2	19	YLR365W	36	SD/MSG -ARG -HIS -LEU -LYS +Canavanine +G418 +Hygromycin +Thialysine	Adam_cdc13-1_SDLV3_REP4	9	11	0	11	2.51851927056	254	12	30414.1540096	3151.56230949	43	0	43	18.4162666215	2733	350	136	136	72	90	94	786	0
DLR00015688	2	20	YLR266C	36	SD/MSG -ARG -HIS -LEU -LYS +Canavanine +G418 +Hygromycin +Thialysine	Adam_cdc13-1_SDLV3_REP4	9	11	0	11	4.90529461253	254	10.765076149	30640.1532777	3161.02440016	43	1.10289450833	1225.99998551	135.772624713	2885	362	136	136	75	91	96	941	2
DLR00015688	2	21	YLR413W	36	SD/MSG -ARG -HIS -LEU -LYS +Canavanine +G418 +Hygromycin +Thialysine	Adam_cdc13-1_SDLV3_REP4	9	11	0	11	14.8699500244	254	10.6865663502	32327.158253	3299.05493664	43	1.49703012821	2409	143.784840459	2983	308	136	136	78	93	95	1080	2
DLR00015688	2	22	YLR126C	36	SD/MSG -ARG -HIS -LEU -LYS +Canavanine +G418 +Hygromycin +Thialysine	Adam_cdc13-1_SDLV3_REP4	9	11	0	11	21.338721211	254	12	35262.6789596	3724.75088655	43	12	1325.7	157.63882717	3136	349	136	136	70	86	88	1063	8
DLR00015688	2	23	YLR056W	36	SD/MSG -ARG -HIS -LEU -LYS +Canavanine +G418 +Hygromycin +Thialysine	Adam_cdc13-1_SDLV3_REP4	9	11	0	11	17.9956793868	254	12	36143.4353241	4301.41004625	43	8.41603533266	1096.2	115.223753796	3269	361	136	136	66	81	85	912	2
DLR00015688	2	24	YOR202W	36	SD/MSG -ARG -HIS -LEU -LYS +Canavanine +G418 +Hygromycin +Thialysine	Adam_cdc13-1_SDLV3_REP4	9	11	7.07492410101	699.3	48.0932915534	254	12	44321.8403804	4495.25916519	43	7.60431359643	4552.2	326.011058777	3426	343	136	136	66	79	81	952	1
DLR00015688	3	1	YOR202W	36	SD/MSG -ARG -HIS -LEU -LYS +Canavanine +G418 +Hygromycin +Thialysine	Adam_cdc13-1_SDLV3_REP4	9	11	0.634834457634	484.79869497	52.0172338051	254	12	30101.8587919	3099.9158759	43	0.79208863173	3264.8043874	356.632431969	340	499	136	136	76	92	92	894	0
DLR00015688	3	2	YLR265C	36	SD/MSG -ARG -HIS -LEU -LYS +Canavanine +G418 +Hygromycin +Thialysine	Adam_cdc13-1_SDLV3_REP4	9	11	0	11	12.5585664331	254	12	36671.663765	3938.63291031	43	1.34190390819	889.2	127.029655113	430	498	136	136	75	91	93	1107	5
DLR00015688	3	3	YLL058W	36	SD/MSG -ARG -HIS -LEU -LYS +Canavanine +G418 +Hygromycin +Thialysine	Adam_cdc13-1_SDLV3_REP4	9	11	0	11	5.00672397374	254	12	34864.16613	3919.78350905	43	0	43	42.6181947582	558	493	136	136	79	95	96	1094	1
DLR00015688	3	4	YLR034C	36	SD/MSG -ARG -HIS -LEU -LYS +Canavanine +G418 +Hygromycin +Thialysine	Adam_cdc13-1_SDLV3_REP4	9	11	0	11	5.67710299627	254	10.3994171159	31901.4692725	3630.45901836	43	0	43	47.6065938152	660	453	136	136	78	95	97	1170	1
DLR00015688	3	5	YLR329W	36	SD/MSG -ARG -HIS -LEU -LYS +Canavanine +G418 +Hygromycin +Thialysine	Adam_cdc13-1_SDLV3_REP4	9	11	0	11	4.9581537811	254	9.90192299708	31682.6684906	2943.51103713	43	0	43	39.6878304455	796	502	136	136	81	97	99	1265	7
DLR00015688	3	6	YLR146C	36	SD/MSG -ARG -HIS -LEU -LYS +Canavanine +G418 +Hygromycin +Thialysine	Adam_cdc13-1_SDLV3_REP4	9	11	0	11	3.30998941434	254	10.9233519075	30290.0823577	3002.65797622	43	0	43	36.1316975222	964	479	136	136	80	97	99	1184	3
DLR00015688	3	7	YLR109W	36	SD/MSG -ARG -HIS -LEU -LYS +Canavanine +G418 +Hygromycin +Thialysine	Adam_cdc13-1_SDLV3_REP4	9	11	0	11	5.905616581	254	12	31448.5043344	3410.32593403	43	0	43	57.8128740292	1098	506	136	136	81	98	98	1066	0
DLR00015688	3	8	YLR381W	36	SD/MSG -ARG -HIS -LEU -LYS +Canavanine +G418 +Hygromycin +Thialysine	Adam_cdc13-1_SDLV3_REP4	9	11	0	11	8.5340463514	254	12	31855.9342669	3318.36029204	43	0	43	72.2547564508	1219	492	136	136	76	94	96	1047	3
DLR00015688	3	9	YLR015W	36	SD/MSG -ARG -HIS -LEU -LYS +Canavanine +G418 +Hygromycin +Thialysine	Adam_cdc13-1_SDLV3_REP4	9	11	0	11	13.9585303454	254	11.0914391458	32824.0987164	3663.56100381	43	1.10529589329	1357.4	106.966162746	1412	471	136	136	74	93	94	1127	8
DLR00015688	3	10	YLR402W	36	SD/MSG -ARG -HIS -LEU -LYS +Canavanine +G418 +Hygromycin +Thialysine	Adam_cdc13-1_SDLV3_REP4	9	11	9	247.5	30.7820348564	254	12	36126.1608331	4094.81723287	43	8.68515919478	3328.2	549.833728539	1525	505	136	136	80	96	96	1279	0
DLR00015688	3	11	YLR087C	36	SD/MSG -ARG -HIS -LEU -LYS +Canavanine +G418 +Hygromycin +Thialysine	Adam_cdc13-1_SDLV3_REP4	9	11	0	11	13.0866240063	254	12	37126.6939217	4347.93408837	43	12	1298.7	146.231242101	1636	483	136	136	78	94	95	1087	1
DLR00015688	3	12	YLR091W	36	SD/MSG -ARG -HIS -LEU -LYS +Canavanine +G418 +Hygromycin +Thialysine	Adam_cdc13-1_SDLV3_REP4	9	11	0	11	1.48734050223	254	12	35489.1262713	4071.56548088	43	0	43	12.8769125297	1749	479	136	136	74	93	93	961	0
DLR00015688	3	13	YLR239C	36	SD/MSG -ARG -HIS -LEU -LYS +Canavanine +G418 +Hygromycin +Thialysine	Adam_cdc13-1_SDLV3_REP4	9	11	0	11	3.77330571869	254	12	33986.7241438	3768.62828677	43	0	43	55.0624157727	1916	475	136	136	73	92	94	752	0
DLR00015688	3	14	YLR318W	36	SD/MSG -ARG -HIS -LEU -LYS +Canavanine +G418 +Hygromycin +Thialysine	Adam_cdc13-1_SDLV3_REP4	9	11	0	11	1.79042579526	254	10.8564558614	31429.8325658	3253.32059891	43	0	43	19.6274577111	2042	508	136	136	82	98	99	898	0
DLR00015688	3	15	YLR307W	36	SD/MSG -ARG -HIS -LEU -LYS +Canavanine +G418 +Hygromycin +Thialysine	Adam_cdc13-1_SDLV3_REP4	9	11	0	11	3.91153747246	254	9.91027223739	31436.4715383	2921.93571769	43	1.03884416843	1093.4	58.8696980782	2155	544	136	136	84	100	99	995	0
DLR00015688	3	16	YLR073C	36	SD/MSG -ARG -HIS -LEU -LYS +Canavanine +G418 +Hygromycin +Thialysine	Adam_cdc13-1_SDLV3_REP4	9	11	0	11	2.44881883922	254	9.92089053091	31706.5621417	3121.54694243	43	0	43	17.7445755672	2326	501	136	136	73	90	92	929	0
DLR00015688	3	17	YLR213C	36	SD/MSG -ARG -HIS -LEU -LYS +Canavanine +G418 +Hygromycin +Thialysine	Adam_cdc13-1_SDLV3_REP4	9	11	0	11	13.8596798021	254	9.85705425336	31684.6967439	2959.66362318	43	0.999451514149	1390.5	146.714603522	2451	506	136	136	72	91	93	963	2
DLR00015688	3	18	YLR326W	36	SD/MSG -ARG -HIS -LEU -LYS +Canavanine +G418 +Hygromycin +Thialysine	Adam_cdc13-1_SDLV3_REP4	9	11	0	11	10.1782386321	254	9.78436863743	31117.7850219	3033.90367958	43	0	43	103.331851249	2576	512	136	136	73	91	92	1058	0
DLR00015688	3	19	YLR279W	36	SD/MSG -ARG -HIS -LEU -LYS +Canavanine +G418 +Hygromycin +Thialysine	Adam_cdc13-1_SDLV3_REP4	9	11	0	11	4.56512639818	254	10.6838604074	30780.2883502	3071.00116014	43	0	43	38.1187632083	2755	503	136	136	72	90	93	896	0
DLR00015688	3	20	YLR267W	36	SD/MSG -ARG -HIS -LEU -LYS +Canavanine +G418 +Hygromycin +Thialysine	Adam_cdc13-1_SDLV3_REP4	9	11	0	11	7.41357882049	254	11.72696948	30993.4098627	3411.94316407	43	0	43	58.9026967507	2888	498	136	136	70	88	92	891	1
DLR00015688	3	21	YLR171W	36	SD/MSG -ARG -HIS -LEU -LYS +Canavanine +G418 +Hygromycin +Thialysine	Adam_cdc13-1_SDLV3_REP4	9	11	0	11	14.5106253951	254	10.3531595188	33614.3027431	3582.01408253	43	8.67476049501	1273.5	105.675080914	3009	493	136	136	70	87	91	1023	4
DLR00015688	3	22	YLR285W	36	SD/MSG -ARG -HIS -LEU -LYS +Canavanine +G418 +Hygromycin +Thialysine	Adam_cdc13-1_SDLV3_REP4	9	11	9	318.6	24.3456410899	254	12	35383.9570426	3607.81472645	43	11.572273973	2240.1	181.802342901	3138	488	136	136	69	85	89	1333	0
DLR00015688	3	23	YLR062C	36	SD/MSG -ARG -HIS -LEU -LYS +Canavanine +G418 +Hygromycin +Thialysine	Adam_cdc13-1_SDLV3_REP4	9	11	9	328.5	30.6370212231	254	12	37069.7887291	4207.64915496	43	12	2081.7	186.066852663	3244	475	136	136	66	82	86	1066	5
DLR00015688	3	24	YOR202W	36	SD/MSG -ARG -HIS -LEU -LYS +Canavanine +G418 +Hygromycin +Thialysine	Adam_cdc13-1_SDLV3_REP4	9	11	9	329.4	33.2405481526	254	12	39031.9953211	4302.07752518	43	12	2190.6	225.340278924	3385	503	136	136	64	79	82	797	9
DLR00015688	4	1	YOR202W	36	SD/MSG -ARG -HIS -LEU -LYS +Canavanine +G418 +Hygromycin +Thialysine	Adam_cdc13-1_SDLV3_REP4	9	11	0.66943009063	660.848319203	70.7490827213	254	12	30536.2163202	3402.59947597	43	0.852501301045	4583.85629557	500.409948134	326	585	136	136	79	93	94	939	0
DLR00015688	4	2	YLR037C	36	SD/MSG -ARG -HIS -LEU -LYS +Canavanine +G418 +Hygromycin +Thialysine	Adam_cdc13-1_SDLV3_REP4	9	11	0	11	7.35782864518	254	12	35597.4306564	3880.63654524	43	0	43	70.0194105406	410	640	136	136	76	91	94	982	1
DLR00015688	4	3	YLR338W	36	SD/MSG -ARG -HIS -LEU -LYS +Canavanine +G418 +Hygromycin +Thialysine	Adam_cdc13-1_SDLV3_REP4	9	11	0	11	12.4833538827	254	12	33392.7045537	3813.66350284	43	0.839779471172	922.999959762	118.721838712	543	630	136	136	77	93	96	1057	1
DLR00015688	4	4	YLR320W	36	SD/MSG -ARG -HIS -LEU -LYS +Canavanine +G418 +Hygromycin +Thialysine	Adam_cdc13-1_SDLV3_REP4	9	11	0	11	6.12866719144	254	10.4293048372	32055.3410685	3002.68934546	43	0	43	62.1939869687	705	633	136	136	77	95	97	997	3
DLR00015688	4	5	YLR118C	36	SD/MSG -ARG -HIS -LEU -LYS +Canavanine +G418 +Hygromycin +Thialysine	Adam_cdc13-1_SDLV3_REP4	9	11	0	11	7.20262788537	254	9.88410708455	30878.2664043	2940.7642334	43	0	43	68.7178474346	810	590	136	136	80	98	99	1292	0
DLR00015688	4	6	YLR122C	36	SD/MSG -ARG -HIS -LEU -LYS +Canavanine +G418 +Hygromycin +Thialysine	Adam_cdc13-1_SDLV3_REP4	9	11	0	11	2.30687903218	254	9.66476763724	31170.0034429	2938.17283128	43	0	43	17.2360731589	976	644	136	136	78	96	97	996	1
DLR00015688	4	7	YLR332W	36	SD/MSG -ARG -HIS -LEU -LYS +Canavanine +G418 +Hygromycin +Thialysine	Adam_cdc13-1_SDLV3_REP4	9	11	0	11	7.26100055229	254	12	31128.2646616	3174.11708972	43	0	43	56.6866634787	1095	619	136	136	82	99	99	1004	2
DLR00015688	4	8	YLR205C	36	SD/MSG -ARG -HIS -LEU -LYS +Canavanine +G418 +Hygromycin +Thialysine	Adam_cdc13-1_SDLV3_REP4	9	11	0	11	5.53959104167	254	12	31166.3474815	3212.26363574	43	0	43	40.6124581292	1236	617	136	136	75	94	94	1041	0
DLR00015688	4	9	YLR390W-A	36	SD/MSG -ARG -HIS -LEU -LYS +Canavanine +G418 +Hygromycin +Thialysine	Adam_cdc13-1_SDLV3_REP4	9	11	0	11	13.0329927462	254	12	33936.0358338	3716.69165255	43	6.82847247345	898.2	110.374216998	1383	640	136	136	76	94	95	1150	0
DLR00015688	4	10	YLR090W	36	SD/MSG -ARG -HIS -LEU -LYS +Canavanine +G418 +Hygromycin +Thialysine	Adam_cdc13-1_SDLV3_REP4	9	11	0.54921680224	252.999937346	29.1404856214	254	12	35526.4938429	4196.01660324	43	0.667123691597	3995.99999937	459.508955901	1506	626	136	136	74	92	93	1044	0
DLR00015688	4	11	YLR315W	36	SD/MSG -ARG -HIS -LEU -LYS +Canavanine +G418 +Hygromycin +Thialysine	Adam_cdc13-1_SDLV3_REP4	9	11	6.03719033063	270.706036012	12.2293768929	254	12	38007.5941483	4192.37688383	43	6.19052717888	3538.8	197.127034141	1651	591	136	136	83	98	97	1200	0
DLR00015688	4	12	YLR063W	36	SD/MSG -ARG -HIS -LEU -LYS +Canavanine +G418 +Hygromycin +Thialysine	Adam_cdc13-1_SDLV3_REP4	9	11	0	11	1.57811529598	254	12	33372.3773719	3578.03620853	43	0	43	17.5024808521	1777	580	136	136	75	93	94	949	1
DLR00015688	4	13	YLR261C	36	SD/MSG -ARG -HIS -LEU -LYS +Canavanine +G418 +Hygromycin +Thialysine	Adam_cdc13-1_SDLV3_REP4	9	11	0	11	3.23342288075	254	12	32330.554374	3311.90307797	43	0	43	29.594127588	1861	683	136	136	78	95	96	1015	0
DLR00015688	4	14	YLR362W	36	SD/MSG -ARG -HIS -LEU -LYS +Canavanine +G418 +Hygromycin +Thialysine	Adam_cdc13-1_SDLV3_REP4	9	11	0	11	1.64292819491	254	10.4288727641	31334.1983435	3117.62034905	43	0	43	19.1861766453	2018	654	136	136	75	93	94	1013	0
DLR00015688	4	15	YLR346C	36	SD/MSG -ARG -HIS -LEU -LYS +Canavanine +G418 +Hygromycin +Thialysine	Adam_cdc13-1_SDLV3_REP4	9	11	0	11	2.64415961315	254	10.1330548518	31529.5019629	2999.90221874	43	1.22026735046	1507	45.9018277081	2160	578	136	136	84	100	99	1048	2
DLR00015688	4	16	YLR084C	36	SD/MSG -ARG -HIS -LEU -LYS +Canavanine +G418 +Hygromycin +Thialysine	Adam_cdc13-1_SDLV3_REP4	9	11	0	11	5.57804343362	254	10.0925628044	32017.5810939	3031.19969158	43	0	43	48.9538246351	2341	599	136	136	73	90	91	1093	1
DLR00015688	4	17	YLR021W	36	SD/MSG -ARG -HIS -LEU -LYS +Canavanine +G418 +Hygromycin +Thialysine	Adam_cdc13-1_SDLV3_REP4	9	11	0	11	5.21193215412	254	10.1268770022	32237.5510785	2948.79235376	43	0	43	39.5934050762	2453	613	136	136	74	91	91	1004	1
DLR00015688	4	18	YLR250W	36	SD/MSG -ARG -HIS -LEU -LYS +Canavanine +G418 +Hygromycin +Thialysine	Adam_cdc13-1_SDLV3_REP4	9	11	2.63700516787	10457.4368651	256.641916826	254	3.07763881261	1051434.99999	21002.079976	43	3.66032463592	1042460.99972	23535.6778412	2625	641	136	136	173	177	153	5686	1
DLR00015688	4	19	YLR376C	36	SD/MSG -ARG -HIS -LEU -LYS +Canavanine +G418 +Hygromycin +Thialysine	Adam_cdc13-1_SDLV3_REP4	9	11	0	11	6.97014070673	254	10.9285094828	29986.4220577	3072.87968665	43	0	43	48.5306905421	2771	606	136	136	72	90	93	983	1
DLR00015688	4	20	YLR392C	36	SD/MSG -ARG -HIS -LEU -LYS +Canavanine +G418 +Hygromycin +Thialysine	Adam_cdc13-1_SDLV3_REP4	9	11	0	11	23.759914369	254	12	31214.5066324	3664.0679576	43	8.0288801076	1215	167.367746829	2871	616	136	136	72	90	93	969	0
DLR00015688	4	21	YLR289W	36	SD/MSG -ARG -HIS -LEU -LYS +Canavanine +G418 +Hygromycin +Thialysine	Adam_cdc13-1_SDLV3_REP4	9	11	9	276.3	29.7623887735	254	12	33524.5103263	3902.95347229	43	12	1889.1	217.356481437	2992	623	136	136	72	89	93	1389	4
DLR00015688	4	22	YLL049W	36	SD/MSG -ARG -HIS -LEU -LYS +Canavanine +G418 +Hygromycin +Thialysine	Adam_cdc13-1_SDLV3_REP4	9	11	5.54131466211	398.7	49.8492730717	254	12	36251.7277796	3960.93063604	43	4.70106081237	3087.9	412.9871094	3157	640	136	136	68	85	90	1150	8
DLR00015688	4	23	YLR024C	36	SD/MSG -ARG -HIS -LEU -LYS +Canavanine +G418 +Hygromycin +Thialysine	Adam_cdc13-1_SDLV3_REP4	9	11	1.84864676099	369	59.9693959858	254	12	37823.4203134	4266.57241385	43	2.04306413841	2521.8	401.096280864	3270	658	136	136	67	83	87	854	2
DLR00015688	4	24	YOR202W	36	SD/MSG -ARG -HIS -LEU -LYS +Canavanine +G418 +Hygromycin +Thialysine	Adam_cdc13-1_SDLV3_REP4	9	11	5.31035819359	243.9	33.1271055356	254	12	40523.5386837	4311.97027418	43	5.99209114152	1539.9	213.742292523	3402	619	136	136	63	78	82	676	5
DLR00015688	5	1	YOR202W	36	SD/MSG -ARG -HIS -LEU -LYS +Canavanine +G418 +Hygromycin +Thialysine	Adam_cdc13-1_SDLV3_REP4	9	11	1.59414413412	621	70.3829812981	254	12	30547.1187976	3280.9145654	43	1.90718445453	4666.5	511.172485404	332	712	136	136	77	92	94	1056	3
DLR00015688	5	2	YLR394W	36	SD/MSG -ARG -HIS -LEU -LYS +Canavanine +G418 +Hygromycin +Thialysine	Adam_cdc13-1_SDLV3_REP4	9	11	0	11	6.87097727443	254	12	36522.3394877	4040.01842556	43	0	43	47.7080837953	418	763	136	136	77	93	96	926	0
DLR00015688	5	3	YLR150W	36	SD/MSG -ARG -HIS -LEU -LYS +Canavanine +G418 +Hygromycin +Thialysine	Adam_cdc13-1_SDLV3_REP4	9	11	0	11	8.85901713105	254	12	34069.5	4063.83435858	43	0	43	61.9761489473	527	754	136	136	74	92	95	918	2
DLR00015688	5	4	YLR393W	36	SD/MSG -ARG -HIS -LEU -LYS +Canavanine +G418 +Hygromycin +Thialysine	Adam_cdc13-1_SDLV3_REP4	9	11	0	11	10.0564578965	254	10.0178987582	31314.8260464	2872.12904891	43	1.25247229619	1771.0003134	127.172897784	692	730	136	136	94	106	104	1063	0
DLR00015688	5	5	YLR164W	36	SD/MSG -ARG -HIS -LEU -LYS +Canavanine +G418 +Hygromycin +Thialysine	Adam_cdc13-1_SDLV3_REP4	9	11	0	11	9.1113264109	254	9.68146795665	30779.2424303	2860.85663646	43	1.12259520568	1179.2	73.6192490584	855	785	136	136	78	96	98	1252	1
DLR00015688	5	6	YLR219W	36	SD/MSG -ARG -HIS -LEU -LYS +Canavanine +G418 +Hygromycin +Thialysine	Adam_cdc13-1_SDLV3_REP4	9	11	0	11	7.1793254926	254	11.5465170044	31655.2319611	2850.7067235	43	1.50580614967	1045.00118542	75.3833463001	922	788	136	136	78	96	98	1168	3
DLR00015688	5	7	YLR184W	36	SD/MSG -ARG -HIS -LEU -LYS +Canavanine +G418 +Hygromycin +Thialysine	Adam_cdc13-1_SDLV3_REP4	9	11	0	11	3.21566926381	254	10.2573424551	31501.9978849	3003.79408153	43	0	43	32.2640898541	1050	748	136	136	80	97	99	1146	0
DLR00015688	5	8	YLR165C	36	SD/MSG -ARG -HIS -LEU -LYS +Canavanine +G418 +Hygromycin +Thialysine	Adam_cdc13-1_SDLV3_REP4	9	11	0	11	14.8542867305	254	11.1683078601	33573.6476668	3440.57285865	43	0	43	105.170676538	1251	770	136	136	74	93	95	1077	0
DLR00015688	5	9	YLR262C	36	SD/MSG -ARG -HIS -LEU -LYS +Canavanine +G418 +Hygromycin +Thialysine	Adam_cdc13-1_SDLV3_REP4	9	11	0	11	10.2627533089	254	11.953340961	35137.8	3743.80190882	43	0	43	78.177817993	1377	747	136	136	75	93	94	1073	5
DLR00015688	5	10	YLR309C	36	SD/MSG -ARG -HIS -LEU -LYS +Canavanine +G418 +Hygromycin +Thialysine	Adam_cdc13-1_SDLV3_REP4	9	11	7.53422555284	1134	112.212782943	254	12	42346.1675819	4568.09855088	43	8.36409134153	8176.5	839.153628594	1542	822	136	136	76	93	92	1411	0
DLR00015688	5	11	YLL056C	36	SD/MSG -ARG -HIS -LEU -LYS +Canavanine +G418 +Hygromycin +Thialysine	Adam_cdc13-1_SDLV3_REP4	9	11	0	11	5.52866164466	254	12	35638.68413	3803.01066248	43	0	43	64.7853855656	1634	770	136	136	76	93	93	1063	10
DLR00015688	5	12	YLR251W	36	SD/MSG -ARG -HIS -LEU -LYS +Canavanine +G418 +Hygromycin +Thialysine	Adam_cdc13-1_SDLV3_REP4	9	11	0	11	5.94622662247	254	12	33940.950613	3648.89718549	43	0	43	72.6112467014	1765	764	136	136	81	98	97	1027	0
DLR00015688	5	13	YLR342W	36	SD/MSG -ARG -HIS -LEU -LYS +Canavanine +G418 +Hygromycin +Thialysine	Adam_cdc13-1_SDLV3_REP4	9	11	0	11	2.06469467728	254	10.7647246974	32106.4045382	3317.78032738	43	0	43	11.218314244	1928	781	136	136	73	92	93	1083	0
DLR00015688	5	14	YLR003C	36	SD/MSG -ARG -HIS -LEU -LYS +Canavanine +G418 +Hygromycin +Thialysine	Adam_cdc13-1_SDLV3_REP4	9	11	0	11	2.99502199261	254	10.5587247155	31447.5673983	3132.95455441	43	0	43	27.4276345049	2040	742	136	136	76	93	94	1141	0
DLR00015688	5	15	YLR224W	36	SD/MSG -ARG -HIS -LEU -LYS +Canavanine +G418 +Hygromycin +Thialysine	Adam_cdc13-1_SDLV3_REP4	9	11	9	2552.2317751	263.005481985	254	12	49527.7630655	4796.55653941	43	12	22175.1	1977.92251896	2133	720	136	136	77	93	92	1808	0
DLR00015688	5	16	YLR133W	36	SD/MSG -ARG -HIS -LEU -LYS +Canavanine +G418 +Hygromycin +Thialysine	Adam_cdc13-1_SDLV3_REP4	9	11	0	11	4.22456871259	254	12	32737.4778623	3366.38960381	43	0	43	32.31778998	2304	763	136	136	73	92	92	924	1
DLR00015688	5	17	YLR142W	36	SD/MSG -ARG -HIS -LEU -LYS +Canavanine +G418 +Hygromycin +Thialysine	Adam_cdc13-1_SDLV3_REP4	9	11	0	11	2.23585201301	254	12	31809.291248	3280.52770764	43	0	43	15.4797054471	2455	793	136	136	73	91	92	1043	0
DLR00015688	5	18	YLR363C	36	SD/MSG -ARG -HIS -LEU -LYS +Canavanine +G418 +Hygromycin +Thialysine	Adam_cdc13-1_SDLV3_REP4	9	11	0	11	5.66043009102	254	10.1502139363	30917.4411162	2873.35987629	43	0	43	39.0846999186	2631	783	136	136	71	88	91	933	0
DLR00015688	5	19	YLR182W	36	SD/MSG -ARG -HIS -LEU -LYS +Canavanine +G418 +Hygromycin +Thialysine	Adam_cdc13-1_SDLV3_REP4	9	11	0	11	6.48413721752	254	10.2916786075	30075.1814331	3311.19953724	43	1.1475122408	1237.5	73.096351101	2791	733	136	136	79	94	95	1013	0
DLR00015688	5	20	YLR299W	36	SD/MSG -ARG -HIS -LEU -LYS +Canavanine +G418 +Hygromycin +Thialysine	Adam_cdc13-1_SDLV3_REP4	9	11	0	11	15.0600332168	254	11.5132286431	30338.1	3389.43471877	43	1.31518667164	2219.8	135.259740217	2858	717	136	136	79	95	96	1107	1
DLR00015688	5	21	YLR192C	36	SD/MSG -ARG -HIS -LEU -LYS +Canavanine +G418 +Hygromycin +Thialysine	Adam_cdc13-1_SDLV3_REP4	9	11	0	11	12.7549181359	254	12	31169.9830236	3488.82209333	43	8.53807818385	1075.5	113.692468952	3012	743	136	136	74	91	94	948	2
DLR00015688	5	22	YLR046C	36	SD/MSG -ARG -HIS -LEU -LYS +Canavanine +G418 +Hygromycin +Thialysine	Adam_cdc13-1_SDLV3_REP4	9	11	0	11	17.5353148076	254	12	33596.3182738	3575.55428463	43	12	2018.7	240.133020041	3141	757	136	136	69	86	90	985	6
DLR00015688	5	23	YLR199C	36	SD/MSG -ARG -HIS -LEU -LYS +Canavanine +G418 +Hygromycin +Thialysine	Adam_cdc13-1_SDLV3_REP4	9	11	9	320.4	40.1923429421	254	12	38663.8741265	4341.41374517	43	12	2095.2	301.863762396	3296	749	136	136	65	81	86	816	10
DLR00015688	5	24	YOR202W	36	SD/MSG -ARG -HIS -LEU -LYS +Canavanine +G418 +Hygromycin +Thialysine	Adam_cdc13-1_SDLV3_REP4	9	11	6.95062446377	249.3	23.978414738	254	12	40246.2221994	4536.16646976	43	7.84774155231	1612.8	150.26229909	3389	761	136	136	64	80	84	756	1
DLR00015688	6	1	YOR202W	36	SD/MSG -ARG -HIS -LEU -LYS +Canavanine +G418 +Hygromycin +Thialysine	Adam_cdc13-1_SDLV3_REP4	9	11	0	11	5.11546583059	254	12	29809.6945157	3108.27855975	43	0	43	35.4836283485	322	888	136	136	76	91	93	848	0
DLR00015688	6	2	YLR047C	36	SD/MSG -ARG -HIS -LEU -LYS +Canavanine +G418 +Hygromycin +Thialysine	Adam_cdc13-1_SDLV3_REP4	9	11	0	11	6.2496328829	254	12	37542.7616831	3746.66487959	43	12	1252.8	105.127922914	420	890	136	136	87	101	100	903	0
DLR00015688	6	3	YLR040C	36	SD/MSG -ARG -HIS -LEU -LYS +Canavanine +G418 +Hygromycin +Thialysine	Adam_cdc13-1_SDLV3_REP4	9	11	0	11	12.7180313469	254	10.605827852	33571.8	3994.15407924	43	0	43	100.792834883	563	877	136	136	76	94	98	1076	0
DLR00015688	6	4	YLR031W	36	SD/MSG -ARG -HIS -LEU -LYS +Canavanine +G418 +Hygromycin +Thialysine	Adam_cdc13-1_SDLV3_REP4	9	11	0	11	3.70414920903	254	9.21432246496	31159.8971262	3228.06978873	43	0	43	33.181964405	714	914	136	136	79	96	98	1086	0
DLR00015688	6	5	YLL057C	36	SD/MSG -ARG -HIS -LEU -LYS +Canavanine +G418 +Hygromycin +Thialysine	Adam_cdc13-1_SDLV3_REP4	9	11	0	11	5.66548206724	254	10.0174950788	30646.712421	2590.1218172	43	0	43	49.6297680036	807	885	136	136	78	96	98	1178	3
DLR00015688	6	6	YLR387C	36	SD/MSG -ARG -HIS -LEU -LYS +Canavanine +G418 +Hygromycin +Thialysine	Adam_cdc13-1_SDLV3_REP4	9	11	0	11	8.59542016901	254	10.8972624918	31309.4722683	3076.7862079	43	0	43	87.329973604	969	890	136	136	76	94	97	1011	0
DLR00015688	6	7	YLR341W	36	SD/MSG -ARG -HIS -LEU -LYS +Canavanine +G418 +Hygromycin +Thialysine	Adam_cdc13-1_SDLV3_REP4	9	11	0	11	14.6461514868	254	12	32875.9012694	3026.56028929	43	0.667508474806	1254.99997153	151.589288069	1118	891	136	136	74	93	95	1028	0
DLR00015688	6	8	YLR248W	36	SD/MSG -ARG -HIS -LEU -LYS +Canavanine +G418 +Hygromycin +Thialysine	Adam_cdc13-1_SDLV3_REP4	9	11	0	11	9.80652724127	254	11.6868836716	35892.9	3730.60661001	43	0	43	82.6471027401	1227	909	136	136	73	92	94	951	3
DLR00015688	6	9	YLR189C	36	SD/MSG -ARG -HIS -LEU -LYS +Canavanine +G418 +Hygromycin +Thialysine	Adam_cdc13-1_SDLV3_REP4	9	11	0	11	6.53903437893	254	12	36483.4699447	4256.74034553	43	0	43	49.1081816676	1383	900	136	136	75	93	94	1033	3
DLR00015688	6	10	YLR077W	36	SD/MSG -ARG -HIS -LEU -LYS +Canavanine +G418 +Hygromycin +Thialysine	Adam_cdc13-1_SDLV3_REP4	9	11	1.12668598432	527.4	56.8905863162	254	12	36234.8515401	4089.35672593	43	1.32128907222	4286.98961569	414.314354605	1517	917	136	136	79	96	96	1008	0
DLR00015688	6	11	YLR070C	36	SD/MSG -ARG -HIS -LEU -LYS +Canavanine +G418 +Hygromycin +Thialysine	Adam_cdc13-1_SDLV3_REP4	9	11	0	11	7.74812545508	254	12	34473.0176002	3673.87378128	43	0	43	64.8751988977	1645	935	136	136	74	91	91	901	0
DLR00015688	6	12	YLR210W	36	SD/MSG -ARG -HIS -LEU -LYS +Canavanine +G418 +Hygromycin +Thialysine	Adam_cdc13-1_SDLV3_REP4	9	11	0	11	9.44609906456	254	10.8308484506	32609.1788646	3323.83293822	43	12	997.2	250.856541409	1791	895	136	136	74	91	92	898	0
DLR00015688	6	13	YLR053C	36	SD/MSG -ARG -HIS -LEU -LYS +Canavanine +G418 +Hygromycin +Thialysine	Adam_cdc13-1_SDLV3_REP4	9	11	0	11	4.53220626927	254	10.7334274271	32068.2369138	3092.26583217	43	0	43	60.8151660465	1900	906	136	136	77	94	94	962	0
DLR00015688	6	14	YLR032W	36	SD/MSG -ARG -HIS -LEU -LYS +Canavanine +G418 +Hygromycin +Thialysine	Adam_cdc13-1_SDLV3_REP4	9	11	0	11	8.23987267259	254	12	32180.718065	3526.8944808	43	0	43	60.9607843468	2041	891	136	136	75	93	93	1137	0
DLR00015688	6	15	YLR185W	36	SD/MSG -ARG -HIS -LEU -LYS +Canavanine +G418 +Hygromycin +Thialysine	Adam_cdc13-1_SDLV3_REP4	9	11	6.10046064877	424.8	63.3051230271	254	12	33699.6635123	3665.23490161	43	6.63106157108	2859.3	418.34971786	2133	889	136	136	76	91	92	1119	0
DLR00015688	6	16	YLR169W	36	SD/MSG -ARG -HIS -LEU -LYS +Canavanine +G418 +Hygromycin +Thialysine	Adam_cdc13-1_SDLV3_REP4	9	11	0	11	5.51264524814	254	11.1218416099	31597.4226421	3130.00690039	43	0	43	92.3811873283	2321	914	136	136	73	90	92	862	0
DLR00015688	6	17	YLR371W	36	SD/MSG -ARG -HIS -LEU -LYS +Canavanine +G418 +Hygromycin +Thialysine	Adam_cdc13-1_SDLV3_REP4	9	11	0	11	2.22539251797	254	9.95473640564	30761.1427005	2892.09676659	43	0	43	16.0313941634	2456	880	136	136	72	90	92	903	3
DLR00015688	6	18	YLR081W	36	SD/MSG -ARG -HIS -LEU -LYS +Canavanine +G418 +Hygromycin +Thialysine	Adam_cdc13-1_SDLV3_REP4	9	11	0	11	15.2190308526	254	10.2802041854	30625.685016	2961.84795479	43	0.728042889656	2840.00000071	315.895235068	2616	915	136	136	72	90	91	935	0
DLR00015688	6	19	YLR176C	36	SD/MSG -ARG -HIS -LEU -LYS +Canavanine +G418 +Hygromycin +Thialysine	Adam_cdc13-1_SDLV3_REP4	9	11	1.56648683015	8506.85943446	1350.04740464	254	4.69564795834	750920.997826	121071.246747	43	5.68433283943	744933.997681	125133.418843	2676	849	136	136	177	181	156	2459	97
DLR00015688	6	20	YLR114C	36	SD/MSG -ARG -HIS -LEU -LYS +Canavanine +G418 +Hygromycin +Thialysine	Adam_cdc13-1_SDLV3_REP4	9	11	0.914842508469	938.715383221	119.194268082	254	2.73858368613	54289.9970634	6753.51294549	43	1.94012867685	29350.2	2001.013606	2914	849	136	136	166	171	152	1443	43
DLR00015688	6	21	YLR384C	36	SD/MSG -ARG -HIS -LEU -LYS +Canavanine +G418 +Hygromycin +Thialysine	Adam_cdc13-1_SDLV3_REP4	9	11	0	11	10.8927481062	254	12	30771.9	3781.63113026	43	12	1451.7	83.0606463752	3015	890	136	136	74	92	95	876	6
DLR00015688	6	22	YLR174W	36	SD/MSG -ARG -HIS -LEU -LYS +Canavanine +G418 +Hygromycin +Thialysine	Adam_cdc13-1_SDLV3_REP4	9	11	0	11	19.973289012	254	12	33091.1534403	3582.99776664	43	12	1500.3	150.441742157	3129	890	136	136	70	87	91	879	2
DLR00015688	6	23	YLR257W	36	SD/MSG -ARG -HIS -LEU -LYS +Canavanine +G418 +Hygromycin +Thialysine	Adam_cdc13-1_SDLV3_REP4	9	11	9	309.6	30.3680568615	254	12	38437.1194789	4273.5803107	43	12	1932.3	190.868040006	3281	887	136	136	64	81	86	819	4
DLR00015688	6	24	YOR202W	36	SD/MSG -ARG -HIS -LEU -LYS +Canavanine +G418 +Hygromycin +Thialysine	Adam_cdc13-1_SDLV3_REP4	9	11	9	308.7	23.742734056	254	12	40051.2580418	4628.18329668	43	12	2169.9	134.438809299	3392	889	136	136	64	80	84	956	3
DLR00015688	7	1	YOR202W	36	SD/MSG -ARG -HIS -LEU -LYS +Canavanine +G418 +Hygromycin +Thialysine	Adam_cdc13-1_SDLV3_REP4	9	11	0	11	6.27849869582	254	12	29793.4808785	2935.21979788	43	0	43	56.7031478515	325	1010	136	136	81	95	96	803	0
DLR00015688	7	2	YLR050C	36	SD/MSG -ARG -HIS -LEU -LYS +Canavanine +G418 +Hygromycin +Thialysine	Adam_cdc13-1_SDLV3_REP4	9	11	0	11	4.49011314369	254	12	36690.5460108	3853.26757151	43	12	1259.2618768	46.0796213645	423	1048	136	136	81	97	97	1065	7
DLR00015688	7	3	YLR019W	36	SD/MSG -ARG -HIS -LEU -LYS +Canavanine +G418 +Hygromycin +Thialysine	Adam_cdc13-1_SDLV3_REP4	9	11	0	11	15.0381556996	254	12	32748.3029607	3699.28768067	43	0	43	113.959103488	539	1016	136	136	81	98	100	1052	0
DLR00015688	7	4	YLR263W	36	SD/MSG -ARG -HIS -LEU -LYS +Canavanine +G418 +Hygromycin +Thialysine	Adam_cdc13-1_SDLV3_REP4	9	11	0	11	4.89863429609	254	11.8583777892	31174.3052732	3304.04841229	43	0	43	49.5869835333	688	1044	136	136	77	94	98	1029	0
DLR00015688	7	5	YLR407W	36	SD/MSG -ARG -HIS -LEU -LYS +Canavanine +G418 +Hygromycin +Thialysine	Adam_cdc13-1_SDLV3_REP4	9	11	0	11	8.41227147149	254	12	30015.8774657	3022.29562115	43	1.11202940006	1118.7	85.2752796532	839	1010	136	136	79	97	98	1141	3
DLR00015688	7	6	YLR177W	36	SD/MSG -ARG -HIS -LEU -LYS +Canavanine +G418 +Hygromycin +Thialysine	Adam_cdc13-1_SDLV3_REP4	9	11	0	11	4.7655139344	254	9.84861551155	30339.3728131	2922.59605378	43	0	43	39.1212213387	967	1029	136	136	75	94	97	1096	3
DLR00015688	7	7	YLR154C	36	SD/MSG -ARG -HIS -LEU -LYS +Canavanine +G418 +Hygromycin +Thialysine	Adam_cdc13-1_SDLV3_REP4	9	11	0	11	7.08745249589	254	11.0627794912	33726.0972026	3237.9012134	43	0	43	50.3790736756	1127	1031	136	136	73	92	94	943	1
DLR00015688	7	8	YLR241W	36	SD/MSG -ARG -HIS -LEU -LYS +Canavanine +G418 +Hygromycin +Thialysine	Adam_cdc13-1_SDLV3_REP4	9	11	0	11	10.4050551196	254	11.7603341726	36763.7650882	3771.70931724	43	0	43	85.8352511479	1226	1053	136	136	73	92	94	963	0
DLR00015688	7	9	YLR131C	36	SD/MSG -ARG -HIS -LEU -LYS +Canavanine +G418 +Hygromycin +Thialysine	Adam_cdc13-1_SDLV3_REP4	9	11	0	11	8.84367204376	254	12	37030.9382271	4101.44489508	43	0	43	94.818900899	1385	1049	136	136	75	93	93	1010	5
DLR00015688	7	10	YLR344W	36	SD/MSG -ARG -HIS -LEU -LYS +Canavanine +G418 +Hygromycin +Thialysine	Adam_cdc13-1_SDLV3_REP4	9	11	0	11	5.11201972115	254	11.9512426447	35422.5846245	3683.46284445	43	0	43	48.6798953312	1506	1052	136	136	77	93	94	1136	0
DLR00015688	7	11	YLR406C	36	SD/MSG -ARG -HIS -LEU -LYS +Canavanine +G418 +Hygromycin +Thialysine	Adam_cdc13-1_SDLV3_REP4	9	11	0	11	4.13950139301	254	11.6667636088	33814.8384868	3465.91373495	43	0	43	48.8152414976	1611	1008	136	136	76	92	92	986	0
DLR00015688	7	12	YLR193C	36	SD/MSG -ARG -HIS -LEU -LYS +Canavanine +G418 +Hygromycin +Thialysine	Adam_cdc13-1_SDLV3_REP4	9	11	0	11	10.2493800943	254	9.7821817183	32780.080512	3363.57574557	43	0.601661014079	1755.99999759	203.771021135	1765	1016	136	136	74	90	90	833	0
DLR00015688	7	13	YLR183C	36	SD/MSG -ARG -HIS -LEU -LYS +Canavanine +G418 +Hygromycin +Thialysine	Adam_cdc13-1_SDLV3_REP4	9	11	0	11	5.21286094842	254	12	33051.1904243	3534.19706059	43	4.68820028075	880.2	81.9840912631	1901	1067	136	136	79	95	93	1045	3
DLR00015688	7	14	YLR351C	36	SD/MSG -ARG -HIS -LEU -LYS +Canavanine +G418 +Hygromycin +Thialysine	Adam_cdc13-1_SDLV3_REP4	9	11	0	11	8.28660948215	254	11.0755126631	32005.2016346	3354.04950414	43	0	43	62.1392571304	2067	1022	136	136	73	89	90	1015	0
DLR00015688	7	15	YLR130C	36	SD/MSG -ARG -HIS -LEU -LYS +Canavanine +G418 +Hygromycin +Thialysine	Adam_cdc13-1_SDLV3_REP4	9	11	4.56140417311	252.9	43.5134891139	254	10.6265176965	32602.7689186	3453.17707745	43	5.39176904833	1664.1	288.062015721	2160	1040	136	136	73	89	90	1022	6
DLR00015688	7	16	YLR404W	36	SD/MSG -ARG -HIS -LEU -LYS +Canavanine +G418 +Hygromycin +Thialysine	Adam_cdc13-1_SDLV3_REP4	9	11	0	11	2.9229801934	254	12	32050.7418149	3354.04696909	43	0	43	24.0415092882	2293	1060	136	136	76	92	94	1026	0
DLR00015688	7	17	YLR366W	36	SD/MSG -ARG -HIS -LEU -LYS +Canavanine +G418 +Hygromycin +Thialysine	Adam_cdc13-1_SDLV3_REP4	9	11	0	11	5.76667763927	254	11.0232443229	31081.6619351	3054.14273907	43	0	43	65.6610359595	2476	1028	136	136	71	89	91	1004	0
DLR00015688	7	18	YLL063C	36	SD/MSG -ARG -HIS -LEU -LYS +Canavanine +G418 +Hygromycin +Thialysine	Adam_cdc13-1_SDLV3_REP4	9	11	0	11	19.3597940204	254	10.0489569562	30191.4081763	3055.46291191	43	1.0639715514	2286.98683066	207.171993227	2593	1037	136	136	71	89	91	913	3
DLR00015688	7	19	YLR278C	36	SD/MSG -ARG -HIS -LEU -LYS +Canavanine +G418 +Hygromycin +Thialysine	Adam_cdc13-1_SDLV3_REP4	9	11	0	11	12.4495525748	254	12	29216.7582987	3370.03019391	43	4.82195429252	1275.3	226.664308159	2721	1098	136	136	79	96	96	866	4
DLR00015688	7	20	YLR059C	36	SD/MSG -ARG -HIS -LEU -LYS +Canavanine +G418 +Hygromycin +Thialysine	Adam_cdc13-1_SDLV3_REP4	9	11	0	11	13.0889242863	254	12	29072.7565008	3339.9910725	43	0.914339492152	987.3	145.235886709	2889	1062	136	136	72	90	92	754	0
DLR00015688	7	21	YLR231C	36	SD/MSG -ARG -HIS -LEU -LYS +Canavanine +G418 +Hygromycin +Thialysine	Adam_cdc13-1_SDLV3_REP4	9	11	0	11	14.2634450543	254	12	31106.3704449	3665.52156196	43	7.31919956338	1217.7	77.9899881736	2999	1030	136	136	76	94	96	820	1
DLR00015688	7	22	YLR180W	36	SD/MSG -ARG -HIS -LEU -LYS +Canavanine +G418 +Hygromycin +Thialysine	Adam_cdc13-1_SDLV3_REP4	9	11	4.54329189022	269.1	33.1407734641	254	12	33732.3214016	3434.2814759	43	4.96906603053	2058.3	267.577469635	3144	1034	136	136	68	85	89	865	0
DLR00015688	7	23	YLR102C	36	SD/MSG -ARG -HIS -LEU -LYS +Canavanine +G418 +Hygromycin +Thialysine	Adam_cdc13-1_SDLV3_REP4	9	11	9	333	33.5085543567	254	12	36656.8645613	4141.83665079	43	12	2405.7	260.992192135	3261	1015	136	136	65	82	87	925	4
DLR00015688	7	24	YOR202W	36	SD/MSG -ARG -HIS -LEU -LYS +Canavanine +G418 +Hygromycin +Thialysine	Adam_cdc13-1_SDLV3_REP4	9	11	9	373.5	37.8889047378	254	12	40702.4573064	4488.38247516	43	12	3138.3	377.085168832	3399	1050	136	136	63	79	83	1092	10
DLR00015688	8	1	YOR202W	36	SD/MSG -ARG -HIS -LEU -LYS +Canavanine +G418 +Hygromycin +Thialysine	Adam_cdc13-1_SDLV3_REP4	9	11	0	11	3.05886056207	254	9.93668634348	30990.6	3014.79338288	43	0	43	33.9721408632	337	1157	136	136	78	94	94	870	0
DLR00015688	8	2	YLR410W	36	SD/MSG -ARG -HIS -LEU -LYS +Canavanine +G418 +Hygromycin +Thialysine	Adam_cdc13-1_SDLV3_REP4	9	11	0	11	5.71573904975	254	12	35515.5610938	3991.01835731	43	0	43	47.9349167639	402	1182	136	136	76	93	94	937	1
DLR00015688	8	3	YLR354C	36	SD/MSG -ARG -HIS -LEU -LYS +Canavanine +G418 +Hygromycin +Thialysine	Adam_cdc13-1_SDLV3_REP4	9	11	0	11	9.72653060643	254	12	33497.9401109	3762.32195373	43	0	43	88.1777348963	517	1163	136	136	75	92	95	1113	0
DLR00015688	8	4	YLR287C-A	36	SD/MSG -ARG -HIS -LEU -LYS +Canavanine +G418 +Hygromycin +Thialysine	Adam_cdc13-1_SDLV3_REP4	9	11	0	11	8.65237002717	254	12	30425.1068664	2917.0725601	43	0	43	76.8023685192	692	1152	136	136	76	94	97	1140	0
DLR00015688	8	5	YLR360W	36	SD/MSG -ARG -HIS -LEU -LYS +Canavanine +G418 +Hygromycin +Thialysine	Adam_cdc13-1_SDLV3_REP4	9	11	0	11	2.97008086463	254	10.8058424661	31084.3790004	2699.78071267	43	0	43	25.3270133001	804	1141	136	136	78	97	99	814	2
DLR00015688	8	6	YLR207W	36	SD/MSG -ARG -HIS -LEU -LYS +Canavanine +G418 +Hygromycin +Thialysine	Adam_cdc13-1_SDLV3_REP4	9	11	0	11	13.7534865305	254	9.21117321935	31840.4977652	3475.61683212	43	0	43	126.536020987	974	1189	136	136	76	95	96	1010	0
DLR00015688	8	7	YLR048W	36	SD/MSG -ARG -HIS -LEU -LYS +Canavanine +G418 +Hygromycin +Thialysine	Adam_cdc13-1_SDLV3_REP4	9	11	0	11	9.38856204242	254	10.5347888936	35825.0266774	3754.66033724	43	12	1295.1	138.458902474	1101	1195	136	136	81	98	100	1073	3
DLR00015688	8	8	YLR220W	36	SD/MSG -ARG -HIS -LEU -LYS +Canavanine +G418 +Hygromycin +Thialysine	Adam_cdc13-1_SDLV3_REP4	9	11	0	11	7.36100118633	254	12	37097.0638306	4146.58481332	43	1.80052536394	1430.1	149.164424022	1247	1166	136	136	75	93	94	999	1
DLR00015688	8	9	YLR093C	36	SD/MSG -ARG -HIS -LEU -LYS +Canavanine +G418 +Hygromycin +Thialysine	Adam_cdc13-1_SDLV3_REP4	9	11	0	11	6.12089660973	254	11.4177231998	35616.2851443	3762.83846798	43	2.12038966986	860.4	65.8852762426	1358	1172	136	136	80	97	97	982	3
DLR00015688	8	10	YLL061W	36	SD/MSG -ARG -HIS -LEU -LYS +Canavanine +G418 +Hygromycin +Thialysine	Adam_cdc13-1_SDLV3_REP4	9	11	0	11	8.57290041999	254	11.9310375646	34996.5594212	3419.49322008	43	1.26368779202	917.1	127.507872916	1488	1159	136	136	76	93	93	1084	4
DLR00015688	8	11	YLR287C	36	SD/MSG -ARG -HIS -LEU -LYS +Canavanine +G418 +Hygromycin +Thialysine	Adam_cdc13-1_SDLV3_REP4	9	11	4.6121323527	8789.4	1381.66164566	254	4.90729528123	890362.997652	133018.310559	43	5.90092991566	883274.997867	136885.609661	1588	1222	136	136	183	186	159	2499	132
DLR00015688	8	12	YLR061W	36	SD/MSG -ARG -HIS -LEU -LYS +Canavanine +G418 +Hygromycin +Thialysine	Adam_cdc13-1_SDLV3_REP4	9	11	1.31232516608	959.000164611	110.595886857	254	2.10829539744	105228.000393	7894.62644906	43	2.28605009846	76377.0000309	3457.20025607	1826	1122	136	136	167	171	149	1734	87
DLR00015688	8	13	YLR235C	36	SD/MSG -ARG -HIS -LEU -LYS +Canavanine +G418 +Hygromycin +Thialysine	Adam_cdc13-1_SDLV3_REP4	9	11	0	11	6.46512182032	254	12	32904.7328109	3552.14923273	43	1.19778752172	965.000524689	67.1021219552	1896	1164	136	136	78	94	92	849	8
DLR00015688	8	14	YLR350W	36	SD/MSG -ARG -HIS -LEU -LYS +Canavanine +G418 +Hygromycin +Thialysine	Adam_cdc13-1_SDLV3_REP4	9	11	0	11	4.68132627212	254	11.3191150417	32261.3239367	3233.21490587	43	0	43	39.6283783425	2049	1171	136	136	75	91	92	1083	5
DLR00015688	8	15	YLR297W	36	SD/MSG -ARG -HIS -LEU -LYS +Canavanine +G418 +Hygromycin +Thialysine	Adam_cdc13-1_SDLV3_REP4	9	11	0	11	4.83371288846	254	12	32671.6096632	3556.02590893	43	0	43	33.2203527452	2157	1161	136	136	74	91	92	1160	5
DLR00015688	8	16	YLR349W	36	SD/MSG -ARG -HIS -LEU -LYS +Canavanine +G418 +Hygromycin +Thialysine	Adam_cdc13-1_SDLV3_REP4	9	11	0	11	9.31398522503	254	11.52114346	32131.1352335	3411.89612777	43	1.54882565369	1670.4	169.160206482	2328	1173	136	136	75	92	93	1075	0
DLR00015688	8	17	YLR151C	36	SD/MSG -ARG -HIS -LEU -LYS +Canavanine +G418 +Hygromycin +Thialysine	Adam_cdc13-1_SDLV3_REP4	9	11	0	11	6.2894242335	254	9.64967978936	31288.756156	2939.98089672	43	0	43	55.9899366056	2442	1169	136	136	74	91	92	951	1
DLR00015688	8	18	YLR080W	36	SD/MSG -ARG -HIS -LEU -LYS +Canavanine +G418 +Hygromycin +Thialysine	Adam_cdc13-1_SDLV3_REP4	9	11	1.47575301179	449.9	24.7151671629	254	10.2053730582	31316.5205806	3127.83362756	43	1.94806445631	4552.00027774	265.034100596	2629	1146	136	136	76	92	93	1443	0
DLR00015688	8	19	YLR246W	36	SD/MSG -ARG -HIS -LEU -LYS +Canavanine +G418 +Hygromycin +Thialysine	Adam_cdc13-1_SDLV3_REP4	9	11	0	11	20.8928127337	254	12	29755.6371443	3337.38958905	43	12	2024.1	234.03114272	2723	1150	136	136	77	94	94	866	6
DLR00015688	8	20	YLR112W	36	SD/MSG -ARG -HIS -LEU -LYS +Canavanine +G418 +Hygromycin +Thialysine	Adam_cdc13-1_SDLV3_REP4	9	11	0	11	9.40849916656	254	10.8465484256	28706.9767357	3145.75716755	43	0	43	86.88220205	2862	1171	136	136	69	87	91	670	0
DLR00015688	8	21	YLR388W	36	SD/MSG -ARG -HIS -LEU -LYS +Canavanine +G418 +Hygromycin +Thialysine	Adam_cdc13-1_SDLV3_REP4	9	11	0	11	12.7317850748	254	12	30699.6446983	3588.5880064	43	2.30644525111	1331.1	127.485023325	2978	1148	136	136	76	93	95	873	0
DLR00015688	8	22	YLR375W	36	SD/MSG -ARG -HIS -LEU -LYS +Canavanine +G418 +Hygromycin +Thialysine	Adam_cdc13-1_SDLV3_REP4	9	11	2.03990110404	321.3	29.5620466861	254	11.6174527857	34454.35972	3791.95571078	43	1.9744005805	3437.00128134	270.787417513	3177	1178	136	136	69	86	90	1192	5
DLR00015688	8	23	YLR237W	36	SD/MSG -ARG -HIS -LEU -LYS +Canavanine +G418 +Hygromycin +Thialysine	Adam_cdc13-1_SDLV3_REP4	9	11	7.58462878503	398.7	36.8061182036	254	11.6372524618	38306.7	4142.67365431	43	8.80954065229	2890.8	248.480202021	3275	1176	136	136	66	83	87	893	0
DLR00015688	8	24	YOR202W	36	SD/MSG -ARG -HIS -LEU -LYS +Canavanine +G418 +Hygromycin +Thialysine	Adam_cdc13-1_SDLV3_REP4	9	11	9	284.83687373	29.8716038676	254	11.1009276988	40514.3414426	4452.47046461	43	12	2394	224.162648777	3395	1160	136	136	64	79	83	859	0
DLR00015688	9	1	YOR202W	36	SD/MSG -ARG -HIS -LEU -LYS +Canavanine +G418 +Hygromycin +Thialysine	Adam_cdc13-1_SDLV3_REP4	9	11	3.73963655092	11984.4	687.90375743	254	3.94090823833	1213867.99883	79033.8784874	43	4.81810454676	1210785.99707	81840.1937421	228	1276	136	136	164	167	146	7524	163
DLR00015688	9	2	YLR143W	36	SD/MSG -ARG -HIS -LEU -LYS +Canavanine +G418 +Hygromycin +Thialysine	Adam_cdc13-1_SDLV3_REP4	9	11	0	11	6.83513617959	254	12	35394.000922	3778.66651773	43	1.98811170269	1107.9	78.5246665451	481	1249	136	136	85	100	99	1298	0
DLR00015688	9	3	YLR119W	36	SD/MSG -ARG -HIS -LEU -LYS +Canavanine +G418 +Hygromycin +Thialysine	Adam_cdc13-1_SDLV3_REP4	9	11	0	11	6.31709011638	254	12	33660.0930355	3278.06370554	43	1.46994880919	1168.2	93.8338005556	549	1307	136	136	86	102	101	1036	11
DLR00015688	9	4	YLR095C	36	SD/MSG -ARG -HIS -LEU -LYS +Canavanine +G418 +Hygromycin +Thialysine	Adam_cdc13-1_SDLV3_REP4	9	11	0	11	4.99342377065	254	11.038936587	29974.9537706	2691.49526169	43	0	43	55.014103589	673	1308	136	136	76	94	97	972	1
DLR00015688	9	5	YLR137W	36	SD/MSG -ARG -HIS -LEU -LYS +Canavanine +G418 +Hygromycin +Thialysine	Adam_cdc13-1_SDLV3_REP4	9	11	0	11	10.6249558075	254	9.23075115797	30527.6623931	2566.35973032	43	1.33081609906	1113.000296	103.567563049	836	1347	136	136	81	98	99	1132	6
DLR00015688	9	6	YLR128W	36	SD/MSG -ARG -HIS -LEU -LYS +Canavanine +G418 +Hygromycin +Thialysine	Adam_cdc13-1_SDLV3_REP4	9	11	0	11	19.8773973089	254	10.8647086725	32942.545349	3159.34794451	43	1.7827632339	1657.00026275	164.777081494	955	1342	136	136	80	97	98	1035	5
DLR00015688	9	7	YLR149C	36	SD/MSG -ARG -HIS -LEU -LYS +Canavanine +G418 +Hygromycin +Thialysine	Adam_cdc13-1_SDLV3_REP4	9	11	1.28209075134	287.1	47.72569024	254	10.2628883597	36117.6467286	4104.29282309	43	1.34792246047	3452.4	546.371253141	1103	1313	136	136	77	94	96	1189	6
DLR00015688	9	8	YLR028C	36	SD/MSG -ARG -HIS -LEU -LYS +Canavanine +G418 +Hygromycin +Thialysine	Adam_cdc13-1_SDLV3_REP4	9	11	1.03136414569	304.2	44.7661708121	254	12	36952.0500822	4112.84259979	43	12	3411.9	708.783895481	1198	1317	136	136	77	94	94	1177	1
DLR00015688	9	9	YLR306W	36	SD/MSG -ARG -HIS -LEU -LYS +Canavanine +G418 +Hygromycin +Thialysine	Adam_cdc13-1_SDLV3_REP4	9	11	0	11	6.21681230661	254	10.9351567645	34568.2545809	3463.1426912	43	0	43	86.1832963111	1334	1335	136	136	77	95	96	1122	2
DLR00015688	9	10	YLR356W	36	SD/MSG -ARG -HIS -LEU -LYS +Canavanine +G418 +Hygromycin +Thialysine	Adam_cdc13-1_SDLV3_REP4	9	11	0	11	4.67955959689	254	11.1853408078	33347.0869159	3408.26383531	43	0	43	44.0099099022	1523	1293	136	136	75	91	92	992	0
DLR00015688	9	11	YLL062C	36	SD/MSG -ARG -HIS -LEU -LYS +Canavanine +G418 +Hygromycin +Thialysine	Adam_cdc13-1_SDLV3_REP4	9	11	0	11	4.41639568099	254	10.4407126051	32395.4794763	3247.42712676	43	0	43	46.0691568255	1599	1332	136	136	74	90	90	886	10
DLR00015688	9	12	YLR252W	36	SD/MSG -ARG -HIS -LEU -LYS +Canavanine +G418 +Hygromycin +Thialysine	Adam_cdc13-1_SDLV3_REP4	9	11	0	11	14.9173790119	254	12	33333.5120267	3272.56653542	43	0.815002222409	1058.00006005	116.39184821	1812	1348	136	136	74	91	91	960	1
DLR00015688	9	13	YLL048C	36	SD/MSG -ARG -HIS -LEU -LYS +Canavanine +G418 +Hygromycin +Thialysine	Adam_cdc13-1_SDLV3_REP4	9	11	0	11	11.5330915546	254	11.5168422363	32591.4262816	3483.73164624	43	1.01287420517	1007.1	132.070651358	1933	1303	136	136	73	90	90	946	2
DLR00015688	9	14	YLR280C	36	SD/MSG -ARG -HIS -LEU -LYS +Canavanine +G418 +Hygromycin +Thialysine	Adam_cdc13-1_SDLV3_REP4	9	11	0	11	10.739848001	254	10.39751303	33330.2616435	3249.59295419	43	5.64522979919	926.1	113.913197314	2026	1314	136	136	78	93	93	988	0
DLR00015688	9	15	YLR370C	36	SD/MSG -ARG -HIS -LEU -LYS +Canavanine +G418 +Hygromycin +Thialysine	Adam_cdc13-1_SDLV3_REP4	9	11	0	11	4.27604821834	254	10.8268312874	31913.3267311	3278.27117136	43	0.849684523376	919.6	55.9021090511	2227	1269	136	136	80	95	95	1072	1
DLR00015688	9	16	YLR343W	36	SD/MSG -ARG -HIS -LEU -LYS +Canavanine +G418 +Hygromycin +Thialysine	Adam_cdc13-1_SDLV3_REP4	9	11	0	11	38.2853316025	254	11.1673941628	31854.8652435	3432.00994194	43	12	1322.1	313.220122537	2345	1310	136	136	70	88	90	1153	0
DLR00015688	9	17	YLR042C	36	SD/MSG -ARG -HIS -LEU -LYS +Canavanine +G418 +Hygromycin +Thialysine	Adam_cdc13-1_SDLV3_REP4	9	11	0	11	6.20957462812	254	12	30645.4723159	3150.36882243	43	1.13078843866	1414.8	129.789987294	2498	1352	136	136	72	89	91	964	0
DLR00015688	9	18	YLR400W	36	SD/MSG -ARG -HIS -LEU -LYS +Canavanine +G418 +Hygromycin +Thialysine	Adam_cdc13-1_SDLV3_REP4	9	11	0	11	3.67309395319	254	9.75796636828	29997.2701937	2777.98956502	43	0.942411113475	1486.98674334	127.549199345	2586	1320	136	136	71	86	89	760	3
DLR00015688	9	19	YLR083C	36	SD/MSG -ARG -HIS -LEU -LYS +Canavanine +G418 +Hygromycin +Thialysine	Adam_cdc13-1_SDLV3_REP4	9	11	0	11	8.00612929397	254	9.82690333764	29314.7499512	2872.77314665	43	0	43	67.0934619797	2737	1307	136	136	69	87	91	745	0
DLR00015688	9	20	YLR337C	36	SD/MSG -ARG -HIS -LEU -LYS +Canavanine +G418 +Hygromycin +Thialysine	Adam_cdc13-1_SDLV3_REP4	9	11	0	11	11.0633937146	254	12	30075.1016919	3606.46958509	43	1.29571113928	3556.00019376	234.498906749	2837	1343	136	136	90	104	99	860	0
DLR00015688	9	21	YLR405W	36	SD/MSG -ARG -HIS -LEU -LYS +Canavanine +G418 +Hygromycin +Thialysine	Adam_cdc13-1_SDLV3_REP4	9	11	0	11	22.6411598341	254	12	31183.2	3851.50126693	43	2.55338620926	1736.1	273.772437602	3010	1283	136	136	71	88	92	785	3
DLR00015688	9	22	YLR096W	36	SD/MSG -ARG -HIS -LEU -LYS +Canavanine +G418 +Hygromycin +Thialysine	Adam_cdc13-1_SDLV3_REP4	9	11	9	258.3	32.6402624557	254	12	32610.6769897	3511.22778803	43	12	2596.5	461.381966494	3153	1314	136	136	65	83	88	895	1
DLR00015688	9	23	YLR273C	36	SD/MSG -ARG -HIS -LEU -LYS +Canavanine +G418 +Hygromycin +Thialysine	Adam_cdc13-1_SDLV3_REP4	9	11	9	438.3	41.7034538369	254	12	40060.8241535	4647.01468682	43	12	3196.8	307.887727662	3273	1298	136	136	66	82	86	981	8
DLR00015688	9	24	YOR202W	36	SD/MSG -ARG -HIS -LEU -LYS +Canavanine +G418 +Hygromycin +Thialysine	Adam_cdc13-1_SDLV3_REP4	9	11	9	261	22.0085789539	254	12	40308.3242906	4170.23554243	43	12	1989	184.500951633	3392	1289	136	136	62	78	83	732	9
DLR00015688	10	1	YOR202W	36	SD/MSG -ARG -HIS -LEU -LYS +Canavanine +G418 +Hygromycin +Thialysine	Adam_cdc13-1_SDLV3_REP4	9	11	0	11	8.23379944581	254	11.8006718833	29656.694753	2946.95608589	43	0	43	79.7106330645	327	1455	136	136	77	93	94	965	0
DLR00015688	10	2	YLR001C	36	SD/MSG -ARG -HIS -LEU -LYS +Canavanine +G418 +Hygromycin +Thialysine	Adam_cdc13-1_SDLV3_REP4	9	11	0	11	7.26349182912	254	12	34652.012354	3857.6840443	43	0	43	58.9494146131	455	1428	136	136	79	95	94	874	0
DLR00015688	10	3	YLL059C	36	SD/MSG -ARG -HIS -LEU -LYS +Canavanine +G418 +Hygromycin +Thialysine	Adam_cdc13-1_SDLV3_REP4	9	11	0	11	6.60135293993	254	10.7333260291	35797.1950215	3868.14275092	43	0	43	53.1421973029	537	1430	136	136	76	94	95	894	0
DLR00015688	10	4	YLR333C	36	SD/MSG -ARG -HIS -LEU -LYS +Canavanine +G418 +Hygromycin +Thialysine	Adam_cdc13-1_SDLV3_REP4	9	11	0	11	8.7617190935	254	9.39245641995	33151.5	3775.42293157	43	0	43	61.3233400529	680	1451	136	136	74	93	95	1058	2
DLR00015688	10	5	YLR216C	36	SD/MSG -ARG -HIS -LEU -LYS +Canavanine +G418 +Hygromycin +Thialysine	Adam_cdc13-1_SDLV3_REP4	9	11	0	11	8.39429904091	254	10.4298319304	31036.5195024	2941.34832998	43	0	43	76.7666659472	835	1442	136	136	77	95	97	1102	8
DLR00015688	10	6	YLR361C	36	SD/MSG -ARG -HIS -LEU -LYS +Canavanine +G418 +Hygromycin +Thialysine	Adam_cdc13-1_SDLV3_REP4	9	11	0	11	9.08588784405	254	12	33344.6160293	3269.71813486	43	3.68042310816	881.1	94.3279433943	987	1417	136	136	76	93	96	936	8
DLR00015688	10	7	YLR209C	36	SD/MSG -ARG -HIS -LEU -LYS +Canavanine +G418 +Hygromycin +Thialysine	Adam_cdc13-1_SDLV3_REP4	9	11	0	11	25.6424681574	254	11.7793085073	36408.4326317	3793.18418495	43	1.19436598592	2954.92640314	366.379744036	1114	1445	136	136	76	94	96	1136	1
DLR00015688	10	8	YLR211C	36	SD/MSG -ARG -HIS -LEU -LYS +Canavanine +G418 +Hygromycin +Thialysine	Adam_cdc13-1_SDLV3_REP4	9	11	0	11	19.2267156522	254	12	37278.4198631	4065.11785788	43	7.91666896701	3432.6	383.32101801	1201	1460	136	136	87	102	100	1404	6
DLR00015688	10	9	YLR014C	36	SD/MSG -ARG -HIS -LEU -LYS +Canavanine +G418 +Hygromycin +Thialysine	Adam_cdc13-1_SDLV3_REP4	9	11	0	11	9.24031693713	254	12	32529.6338305	3400.74473618	43	1.7765959357	1188.63429727	127.350104648	1389	1455	136	136	81	97	98	1163	0
DLR00015688	10	10	YLR054C	36	SD/MSG -ARG -HIS -LEU -LYS +Canavanine +G418 +Hygromycin +Thialysine	Adam_cdc13-1_SDLV3_REP4	9	11	0.998300642451	240.9	16.5529988477	254	10.856881515	32998.6885288	3388.74189121	43	1.29209850842	1713.00039417	214.88511348	1507	1475	136	136	75	92	92	1466	3
DLR00015688	10	11	YLL051C	36	SD/MSG -ARG -HIS -LEU -LYS +Canavanine +G418 +Hygromycin +Thialysine	Adam_cdc13-1_SDLV3_REP4	9	11	0	11	7.89908878687	254	12	33051.2613171	3615.56374845	43	1.15583570639	1084.6	91.6254411223	1684	1432	136	136	79	95	94	1004	0
DLR00015688	10	12	YLR085C	36	SD/MSG -ARG -HIS -LEU -LYS +Canavanine +G418 +Hygromycin +Thialysine	Adam_cdc13-1_SDLV3_REP4	9	11	0	11	4.35133125466	254	10.8025556491	33879.1693134	3529.94733211	43	0	43	35.8834605638	1793	1422	136	136	74	91	92	893	8
DLR00015688	10	13	YLR079W	36	SD/MSG -ARG -HIS -LEU -LYS +Canavanine +G418 +Hygromycin +Thialysine	Adam_cdc13-1_SDLV3_REP4	9	11	0	11	1.90001858306	254	11.3623065028	33332.4660661	3372.38430497	43	0	43	10.7069629175	1889	1431	136	136	75	91	91	939	0
DLR00015688	10	14	YLR312C	36	SD/MSG -ARG -HIS -LEU -LYS +Canavanine +G418 +Hygromycin +Thialysine	Adam_cdc13-1_SDLV3_REP4	9	11	0	11	11.4071851698	254	12	32478.7545369	3439.61403559	43	12	1440	352.672140505	2046	1443	136	136	72	89	90	878	0
DLR00015688	10	15	YLR327C	36	SD/MSG -ARG -HIS -LEU -LYS +Canavanine +G418 +Hygromycin +Thialysine	Adam_cdc13-1_SDLV3_REP4	9	11	0	11	4.46261693825	254	10.0878326986	33119.7630847	3267.41512921	43	0	43	37.9224966649	2182	1450	136	136	74	90	91	984	0
DLR00015688	10	16	YLL047W	36	SD/MSG -ARG -HIS -LEU -LYS +Canavanine +G418 +Hygromycin +Thialysine	Adam_cdc13-1_SDLV3_REP4	9	11	0	11	9.82010860348	254	11.228669401	31912.6726046	3406.45871998	43	1.64184230606	1559.8	105.159232219	2293	1419	136	136	78	94	93	1117	1
DLR00015688	10	17	YLR200W	36	SD/MSG -ARG -HIS -LEU -LYS +Canavanine +G418 +Hygromycin +Thialysine	Adam_cdc13-1_SDLV3_REP4	9	11	0	11	15.0707742848	254	10.4351750255	31904.7604617	2960.42637777	43	0.76151824764	2505.86401085	300.764730611	2443	1411	136	136	72	89	90	878	0
DLR00015688	10	18	YLL055W	36	SD/MSG -ARG -HIS -LEU -LYS +Canavanine +G418 +Hygromycin +Thialysine	Adam_cdc13-1_SDLV3_REP4	9	11	0	11	13.0356514093	254	10.4820014114	31408.5629714	3333.09396538	43	0.876734128901	2603.89090993	277.40098181	2581	1433	136	136	72	88	90	859	5
DLR00015688	10	19	YLR035C	36	SD/MSG -ARG -HIS -LEU -LYS +Canavanine +G418 +Hygromycin +Thialysine	Adam_cdc13-1_SDLV3_REP4	9	11	0	11	8.3649748702	254	12	29967.0365276	3354.31117313	43	0	43	102.071860933	2741	1457	136	136	74	92	94	795	4
DLR00015688	10	20	YLR094C	36	SD/MSG -ARG -HIS -LEU -LYS +Canavanine +G418 +Hygromycin +Thialysine	Adam_cdc13-1_SDLV3_REP4	9	11	0	11	6.26975450168	254	12	28856.5215198	3227.25823224	43	0	43	57.9160860279	2862	1452	136	136	73	90	92	913	5
DLR00015688	10	21	YLR217W	36	SD/MSG -ARG -HIS -LEU -LYS +Canavanine +G418 +Hygromycin +Thialysine	Adam_cdc13-1_SDLV3_REP4	9	11	0	11	11.7129757235	254	12	31371.3752518	3432.5699673	43	0	43	93.4085409858	3013	1450	136	136	66	85	89	846	2
DLR00015688	10	22	YLR190W	36	SD/MSG -ARG -HIS -LEU -LYS +Canavanine +G418 +Hygromycin +Thialysine	Adam_cdc13-1_SDLV3_REP4	9	11	9	320.4	33.3982225473	254	12	34361.0315477	3392.71026132	43	2.34623287276	2729.7	409.641506273	3134	1435	136	136	67	84	89	1078	1
DLR00015688	10	23	YLR236C	36	SD/MSG -ARG -HIS -LEU -LYS +Canavanine +G418 +Hygromycin +Thialysine	Adam_cdc13-1_SDLV3_REP4	9	11	9	333	33.802177417	254	12	38660.694069	4507.44360448	43	9.80854834207	2225.7	290.337260607	3270	1453	136	136	63	80	84	794	0
DLR00015688	10	24	YOR202W	36	SD/MSG -ARG -HIS -LEU -LYS +Canavanine +G418 +Hygromycin +Thialysine	Adam_cdc13-1_SDLV3_REP4	9	11	6.73263583934	465.3	51.8980657354	254	12	41207.9058343	4663.86877795	43	7.09986862212	3314.7	389.213473767	3392	1443	136	136	62	77	82	879	8
DLR00015688	11	1	YOR202W	36	SD/MSG -ARG -HIS -LEU -LYS +Canavanine +G418 +Hygromycin +Thialysine	Adam_cdc13-1_SDLV3_REP4	9	11	0	11	4.52755822196	254	12	29215.9434239	3115.56014634	43	0	43	30.8630365948	323	1540	136	136	76	91	92	823	0
DLR00015688	11	2	YLR412W	36	SD/MSG -ARG -HIS -LEU -LYS +Canavanine +G418 +Hygromycin +Thialysine	Adam_cdc13-1_SDLV3_REP4	9	11	3.91226910948	11683.8886812	182.539102235	254	4.00238511053	1249627.99997	18953.9527884	43	4.90296242169	1245271.99897	23636.1709401	466	1539	136	136	180	183	159	7915	122
DLR00015688	11	3	YLR168C	36	SD/MSG -ARG -HIS -LEU -LYS +Canavanine +G418 +Hygromycin +Thialysine	Adam_cdc13-1_SDLV3_REP4	9	11	0	11	14.0778609419	254	12	35486.4527867	4253.147436	43	1.2050099859	1178.00038028	130.150137615	602	1631	136	136	85	101	98	1164	10
DLR00015688	11	4	YLR104W	36	SD/MSG -ARG -HIS -LEU -LYS +Canavanine +G418 +Hygromycin +Thialysine	Adam_cdc13-1_SDLV3_REP4	9	11	0	11	15.9916421085	254	12	33859.9769946	3731.75705803	43	0	43	110.864305132	672	1593	136	136	74	92	95	1182	0
DLR00015688	11	5	YLR092W	36	SD/MSG -ARG -HIS -LEU -LYS +Canavanine +G418 +Hygromycin +Thialysine	Adam_cdc13-1_SDLV3_REP4	9	11	0	11	20.970808185	254	11.6689885599	32366.5417265	3515.64013114	43	1.89644368797	873	170.419229326	820	1554	136	136	75	93	96	1190	2
DLR00015688	11	6	YLR006C	36	SD/MSG -ARG -HIS -LEU -LYS +Canavanine +G418 +Hygromycin +Thialysine	Adam_cdc13-1_SDLV3_REP4	9	11	0	11	19.8698821512	254	12	34479.7631395	3377.37445489	43	2.82072693732	1284.3	175.187954633	995	1580	136	136	77	94	97	1066	4
DLR00015688	11	7	YLR187W	36	SD/MSG -ARG -HIS -LEU -LYS +Canavanine +G418 +Hygromycin +Thialysine	Adam_cdc13-1_SDLV3_REP4	9	11	0	11	13.9838251498	254	12	36457.3208453	4177.28186909	43	1.49234937975	1154.7	114.037928755	1062	1586	136	136	76	94	96	1083	3
DLR00015688	11	8	YLR135W	36	SD/MSG -ARG -HIS -LEU -LYS +Canavanine +G418 +Hygromycin +Thialysine	Adam_cdc13-1_SDLV3_REP4	9	11	0	11	5.82665564254	254	11.0927611742	33420.2813776	3374.45648687	43	1.43867729046	1378.3	60.791318228	1228	1551	136	136	83	99	99	1211	7
DLR00015688	11	9	YLR233C	36	SD/MSG -ARG -HIS -LEU -LYS +Canavanine +G418 +Hygromycin +Thialysine	Adam_cdc13-1_SDLV3_REP4	9	11	0	11	2.78780164326	254	11.4074408219	31310.5230438	3017.38299448	43	0	43	21.4298188642	1372	1597	136	136	73	91	93	894	2
DLR00015688	11	10	YLR111W	36	SD/MSG -ARG -HIS -LEU -LYS +Canavanine +G418 +Hygromycin +Thialysine	Adam_cdc13-1_SDLV3_REP4	9	11	0	11	12.2970477836	254	12	32921.637879	3443.86012328	43	1.25376064471	1572.3	199.220955192	1517	1563	136	136	75	92	93	1135	0
DLR00015688	11	11	YLR271W	36	SD/MSG -ARG -HIS -LEU -LYS +Canavanine +G418 +Hygromycin +Thialysine	Adam_cdc13-1_SDLV3_REP4	9	11	0	11	15.2838664644	254	12	32419.6858798	3587.72035958	43	1.11003423209	1312.2	180.481892508	1644	1577	136	136	75	91	92	975	0
DLR00015688	11	12	YLL054C	36	SD/MSG -ARG -HIS -LEU -LYS +Canavanine +G418 +Hygromycin +Thialysine	Adam_cdc13-1_SDLV3_REP4	9	11	0	11	11.8092486725	254	10.9134750028	33053.6232278	3406.18979139	43	0	43	108.157832388	1766	1580	136	136	75	92	92	959	2
DLR00015688	11	13	YLR023C	36	SD/MSG -ARG -HIS -LEU -LYS +Canavanine +G418 +Hygromycin +Thialysine	Adam_cdc13-1_SDLV3_REP4	9	11	0	11	5.30521108201	254	12	33214.0937672	3261.82055293	43	0	43	43.5235594616	1917	1579	136	136	72	89	90	900	0
DLR00015688	11	14	YLR020C	36	SD/MSG -ARG -HIS -LEU -LYS +Canavanine +G418 +Hygromycin +Thialysine	Adam_cdc13-1_SDLV3_REP4	9	11	0	11	5.52383936023	254	10.4118226414	32578.3983618	3238.82517793	43	3.75125635747	1153.8	57.0999090509	2065	1612	136	136	76	92	93	1066	0
DLR00015688	11	15	YLR353W	36	SD/MSG -ARG -HIS -LEU -LYS +Canavanine +G418 +Hygromycin +Thialysine	Adam_cdc13-1_SDLV3_REP4	9	11	0	11	4.60019844008	254	11.9415460174	31647.2104642	3269.91732626	43	0	43	32.7424152246	2187	1584	136	136	71	87	90	972	4
DLR00015688	11	16	YLR012C	36	SD/MSG -ARG -HIS -LEU -LYS +Canavanine +G418 +Hygromycin +Thialysine	Adam_cdc13-1_SDLV3_REP4	9	11	0	11	10.7208428329	254	12	31939.4208467	3295.58332391	43	2.00964477645	1110.6	107.67694853	2330	1593	136	136	73	89	90	1224	4
DLR00015688	11	17	YLR389C	36	SD/MSG -ARG -HIS -LEU -LYS +Canavanine +G418 +Hygromycin +Thialysine	Adam_cdc13-1_SDLV3_REP4	9	11	0	11	24.7665354982	254	12	31801.3167286	3385.54194995	43	6.03706848862	1758.6	205.973483476	2463	1598	136	136	73	89	90	1432	0
DLR00015688	11	18	YLR064W	36	SD/MSG -ARG -HIS -LEU -LYS +Canavanine +G418 +Hygromycin +Thialysine	Adam_cdc13-1_SDLV3_REP4	9	11	0	11	5.32854091417	254	11.8727045876	29528.0491328	3085.17566042	43	0	43	50.8642189006	2586	1556	136	136	70	88	91	853	0
DLR00015688	11	19	YLR043C	36	SD/MSG -ARG -HIS -LEU -LYS +Canavanine +G418 +Hygromycin +Thialysine	Adam_cdc13-1_SDLV3_REP4	9	11	0	11	8.01893322034	254	11.6602027746	29407.8872699	3112.79373473	43	4.64519475191	884.7	80.0657977413	2723	1590	136	136	70	88	92	990	0
DLR00015688	11	20	YLR374C	36	SD/MSG -ARG -HIS -LEU -LYS +Canavanine +G418 +Hygromycin +Thialysine	Adam_cdc13-1_SDLV3_REP4	9	11	1.56721893079	413.6	18.7512465991	254	10.0542511058	32546.9993782	3192.71600099	43	2.01236352406	5585.8	248.349147163	2894	1546	136	136	77	92	93	1286	2
DLR00015688	11	21	YLR290C	36	SD/MSG -ARG -HIS -LEU -LYS +Canavanine +G418 +Hygromycin +Thialysine	Adam_cdc13-1_SDLV3_REP4	9	11	0	11	12.6093225613	254	12	32556.7625291	3727.9662786	43	1.60160158041	1341	131.898929446	2998	1580	136	136	66	84	89	682	4
DLR00015688	11	22	YLR221C	36	SD/MSG -ARG -HIS -LEU -LYS +Canavanine +G418 +Hygromycin +Thialysine	Adam_cdc13-1_SDLV3_REP4	9	11	0	11	20.1260534347	254	12	34259.7101125	3669.030867	43	12	1252.8	134.229090269	3131	1589	136	136	65	83	87	843	0
DLR00015688	11	23	YLR311C	36	SD/MSG -ARG -HIS -LEU -LYS +Canavanine +G418 +Hygromycin +Thialysine	Adam_cdc13-1_SDLV3_REP4	9	11	7.88316002296	369	36.7535070039	254	12	40303.4710058	4928.09356974	43	7.81230908013	2503.8	253.168600705	3281	1587	136	136	63	79	83	788	11
DLR00015688	11	24	YOR202W	36	SD/MSG -ARG -HIS -LEU -LYS +Canavanine +G418 +Hygromycin +Thialysine	Adam_cdc13-1_SDLV3_REP4	9	11	9	290.7	29.5027062843	254	12	41327.2866853	4336.94718532	43	12	2124.9	223.00508456	3388	1582	136	136	62	77	81	718	5
DLR00015688	12	1	YOR202W	36	SD/MSG -ARG -HIS -LEU -LYS +Canavanine +G418 +Hygromycin +Thialysine	Adam_cdc13-1_SDLV3_REP4	9	11	0	11	7.14247373614	254	12	29863.515047	3254.77719302	43	1.11494052075	2061.4	111.676364937	345	1726	136	136	84	98	96	1146	0
DLR00015688	12	2	YLR049C	36	SD/MSG -ARG -HIS -LEU -LYS +Canavanine +G418 +Hygromycin +Thialysine	Adam_cdc13-1_SDLV3_REP4	9	11	0	11	10.746697796	254	12	33442.2020464	3846.63798377	43	1.18295574713	1482.8	96.4582867084	385	1750	136	136	78	93	93	1241	0
DLR00015688	12	3	YLR284C	36	SD/MSG -ARG -HIS -LEU -LYS +Canavanine +G418 +Hygromycin +Thialysine	Adam_cdc13-1_SDLV3_REP4	9	11	0	11	3.52511690718	254	12	36312.0690666	3887.37985028	43	0	43	25.5671272828	568	1760	136	136	75	91	93	986	0
DLR00015688	12	4	YLR390W	36	SD/MSG -ARG -HIS -LEU -LYS +Canavanine +G418 +Hygromycin +Thialysine	Adam_cdc13-1_SDLV3_REP4	9	11	0	11	7.49937256859	254	10.7649955742	36253.7003951	3840.29647581	43	0	43	57.9052489317	685	1715	136	136	75	92	95	1103	0
DLR00015688	12	5	YLR036C	36	SD/MSG -ARG -HIS -LEU -LYS +Canavanine +G418 +Hygromycin +Thialysine	Adam_cdc13-1_SDLV3_REP4	9	11	0	11	17.610937853	254	10.9711586038	33748.2856248	3425.23121244	43	5.09284724174	906.3	132.398667403	818	1692	136	136	77	94	96	903	4
DLR00015688	12	6	YLR408C	36	SD/MSG -ARG -HIS -LEU -LYS +Canavanine +G418 +Hygromycin +Thialysine	Adam_cdc13-1_SDLV3_REP4	9	11	1.16956476864	302.5	19.7204342338	254	11.1819830233	35895.7902396	3513.70585982	43	1.38611895034	2188.000393	152.01432402	977	1715	136	136	76	94	95	1420	6
DLR00015688	12	7	YLR055C	36	SD/MSG -ARG -HIS -LEU -LYS +Canavanine +G418 +Hygromycin +Thialysine	Adam_cdc13-1_SDLV3_REP4	9	11	0	11	13.4357845953	254	12	36756.4805983	4167.96163695	43	1.2777487083	1725.9	111.069970289	1072	1721	136	136	79	96	97	1267	7
DLR00015688	12	8	YLR018C	36	SD/MSG -ARG -HIS -LEU -LYS +Canavanine +G418 +Hygromycin +Thialysine	Adam_cdc13-1_SDLV3_REP4	9	11	0	11	5.65368545532	254	11.6314355342	33466.19257	3644.50604673	43	0	43	43.9814910961	1260	1749	136	136	75	93	94	1080	0
DLR00015688	12	9	YLR328W	36	SD/MSG -ARG -HIS -LEU -LYS +Canavanine +G418 +Hygromycin +Thialysine	Adam_cdc13-1_SDLV3_REP4	9	11	0	11	5.0256491748	254	9.95260027313	32169.2664207	3102.21574419	43	1.00239906763	1167.1	63.4120774772	1382	1695	136	136	83	98	98	1110	1
DLR00015688	12	10	YLR281C	36	SD/MSG -ARG -HIS -LEU -LYS +Canavanine +G418 +Hygromycin +Thialysine	Adam_cdc13-1_SDLV3_REP4	9	11	0	11	6.83120652956	254	12	32722.2177495	3438.02158005	43	0	43	87.7877729586	1510	1732	136	136	80	95	96	1102	4
DLR00015688	12	11	YLR107W	36	SD/MSG -ARG -HIS -LEU -LYS +Canavanine +G418 +Hygromycin +Thialysine	Adam_cdc13-1_SDLV3_REP4	9	11	0	11	7.2097583016	254	10.9291895986	32228.3373937	3341.00901426	43	1.11730116272	1115.99951855	131.655290644	1652	1712	136	136	76	91	93	1089	0
DLR00015688	12	12	YLR120C	36	SD/MSG -ARG -HIS -LEU -LYS +Canavanine +G418 +Hygromycin +Thialysine	Adam_cdc13-1_SDLV3_REP4	9	11	0	11	6.57948895123	254	12	32643.6779082	3538.23374572	43	0	43	65.4599326338	1783	1742	136	136	74	91	91	1030	0
DLR00015688	12	13	YLR065C	36	SD/MSG -ARG -HIS -LEU -LYS +Canavanine +G418 +Hygromycin +Thialysine	Adam_cdc13-1_SDLV3_REP4	9	11	0	11	9.41326633106	254	11.3983255183	32414.2600281	3492.49320646	43	0	43	86.517094446	1904	1714	136	136	72	89	90	980	6
DLR00015688	12	14	YLR173W	36	SD/MSG -ARG -HIS -LEU -LYS +Canavanine +G418 +Hygromycin +Thialysine	Adam_cdc13-1_SDLV3_REP4	9	11	0	11	15.3763130798	254	10.6910904645	33118.3566789	3348.51191649	43	5.67456470644	1422.9	126.766231577	2046	1688	136	136	75	91	92	1200	0
DLR00015688	12	15	YLR262C-A	36	SD/MSG -ARG -HIS -LEU -LYS +Canavanine +G418 +Hygromycin +Thialysine	Adam_cdc13-1_SDLV3_REP4	9	11	0	11	9.20995268651	254	10.2707673484	32272.0290099	3240.00356221	43	0	43	68.5540863006	2198	1722	136	136	72	88	90	1140	0
DLR00015688	12	16	YLR138W	36	SD/MSG -ARG -HIS -LEU -LYS +Canavanine +G418 +Hygromycin +Thialysine	Adam_cdc13-1_SDLV3_REP4	9	11	0	11	8.94521178987	254	12	32563.1266846	3502.59831555	43	0	43	67.6640638306	2326	1722	136	136	72	88	90	1134	1
DLR00015688	12	17	YLR225C	36	SD/MSG -ARG -HIS -LEU -LYS +Canavanine +G418 +Hygromycin +Thialysine	Adam_cdc13-1_SDLV3_REP4	9	11	0	11	7.90449473341	254	12	30844.3789854	3268.37945189	43	0	43	69.426859523	2460	1724	136	136	71	88	90	1233	0
DLR00015688	12	18	YLR367W	36	SD/MSG -ARG -HIS -LEU -LYS +Canavanine +G418 +Hygromycin +Thialysine	Adam_cdc13-1_SDLV3_REP4	9	11	0	11	14.1443060203	254	11.1760235212	31890.0492479	2952.56572407	43	2.10730339363	3092.4	334.710146661	2598	1750	136	136	80	95	95	1307	3
DLR00015688	12	19	YLR194C	36	SD/MSG -ARG -HIS -LEU -LYS +Canavanine +G418 +Hygromycin +Thialysine	Adam_cdc13-1_SDLV3_REP4	9	11	0	11	6.66224924567	254	9.83125184144	30794.0481499	2894.88741447	43	1.7533432634	1250.14290063	75.9421374153	2672	1715	136	136	77	94	94	928	3
DLR00015688	12	20	YLR377C	36	SD/MSG -ARG -HIS -LEU -LYS +Canavanine +G418 +Hygromycin +Thialysine	Adam_cdc13-1_SDLV3_REP4	9	11	0	11	11.5586807084	254	12	31091.5855922	3409.46456317	43	0	43	82.4257365148	2856	1727	136	136	70	87	90	887	4
DLR00015688	12	21	YLR039C	36	SD/MSG -ARG -HIS -LEU -LYS +Canavanine +G418 +Hygromycin +Thialysine	Adam_cdc13-1_SDLV3_REP4	9	11	0	11	8.28968362855	254	11.9136620252	31199.636912	3253.69469247	43	0	43	69.3182724619	3011	1734	136	136	68	85	89	746	1
DLR00015688	12	22	YLR099C	36	SD/MSG -ARG -HIS -LEU -LYS +Canavanine +G418 +Hygromycin +Thialysine	Adam_cdc13-1_SDLV3_REP4	9	11	9	759.6	76.6855427425	254	12	43489.1508902	4804.43930935	43	12	11537.1	1184.46493322	3162	1705	136	136	75	90	92	1318	2
DLR00015688	12	23	YLR253W	36	SD/MSG -ARG -HIS -LEU -LYS +Canavanine +G418 +Hygromycin +Thialysine	Adam_cdc13-1_SDLV3_REP4	9	11	9	363.6	37.2330463005	254	12	40689.3283138	4614.72544696	43	12	2320.2	243.663692359	3273	1693	136	136	64	80	84	819	5
DLR00015688	12	24	YOR202W	36	SD/MSG -ARG -HIS -LEU -LYS +Canavanine +G418 +Hygromycin +Thialysine	Adam_cdc13-1_SDLV3_REP4	9	11	6.38038868126	346.5	28.6778769165	254	12	43774.3246154	4328.50817426	43	6.98855321365	2360.7	198.599469492	3409	1720	136	136	61	76	80	770	5
DLR00015688	13	1	YOR202W	36	SD/MSG -ARG -HIS -LEU -LYS +Canavanine +G418 +Hygromycin +Thialysine	Adam_cdc13-1_SDLV3_REP4	9	11	0	11	2.50373485924	254	11.6584953088	29851.7920875	3300.9963724	43	0	43	23.3661864754	316	1852	136	136	77	90	91	919	0
DLR00015688	13	2	YLR242C	36	SD/MSG -ARG -HIS -LEU -LYS +Canavanine +G418 +Hygromycin +Thialysine	Adam_cdc13-1_SDLV3_REP4	9	11	0	11	5.80387910567	254	11.5322035323	32241.1652221	3698.18450482	43	0	43	44.0940577218	433	1854	136	136	73	88	92	957	1
DLR00015688	13	3	YLR214W	36	SD/MSG -ARG -HIS -LEU -LYS +Canavanine +G418 +Hygromycin +Thialysine	Adam_cdc13-1_SDLV3_REP4	9	11	0	11	3.40192857403	254	12	33858.5687047	3440.40804751	43	0	43	27.346816225	568	1845	136	136	75	91	94	940	1
DLR00015688	13	4	YLR292C	36	SD/MSG -ARG -HIS -LEU -LYS +Canavanine +G418 +Hygromycin +Thialysine	Adam_cdc13-1_SDLV3_REP4	9	11	0	11	7.54236032823	254	12	37884.2623002	4216.87691306	43	0	43	47.5588780357	700	1869	136	136	75	93	96	1108	1
DLR00015688	13	5	YLR268W	36	SD/MSG -ARG -HIS -LEU -LYS +Canavanine +G418 +Hygromycin +Thialysine	Adam_cdc13-1_SDLV3_REP4	9	11	0	11	12.2366146266	254	11.4366618494	36687.0195572	3772.55793706	43	2.71029188413	1390.5	99.4617021937	846	1850	136	136	77	93	96	1162	0
DLR00015688	13	6	YLR364W	36	SD/MSG -ARG -HIS -LEU -LYS +Canavanine +G418 +Hygromycin +Thialysine	Adam_cdc13-1_SDLV3_REP4	9	11	0	11	6.37362594796	254	11.8957824757	36834.9307079	3838.23758968	43	0	43	50.1396603219	949	1860	136	136	75	92	95	1019	2
DLR00015688	13	7	YLR334C	36	SD/MSG -ARG -HIS -LEU -LYS +Canavanine +G418 +Hygromycin +Thialysine	Adam_cdc13-1_SDLV3_REP4	9	11	0	11	10.6155870863	254	12	37313.6386207	4104.69966742	43	1.72878689915	1175.6956109	99.1920791021	1078	1867	136	136	78	95	95	1222	1
DLR00015688	13	8	YLR206W	36	SD/MSG -ARG -HIS -LEU -LYS +Canavanine +G418 +Hygromycin +Thialysine	Adam_cdc13-1_SDLV3_REP4	9	11	0	11	6.02655922848	254	12	33242.8102185	3583.36216034	43	0	43	66.3108122997	1265	1820	136	136	75	92	94	1082	6
DLR00015688	13	9	YLR016C	36	SD/MSG -ARG -HIS -LEU -LYS +Canavanine +G418 +Hygromycin +Thialysine	Adam_cdc13-1_SDLV3_REP4	9	11	0	11	2.49442224907	254	10.5016038855	31574.4801169	3436.15760973	43	0	43	18.4546880683	1362	1844	136	136	73	90	93	955	0
DLR00015688	13	10	YLR373C	36	SD/MSG -ARG -HIS -LEU -LYS +Canavanine +G418 +Hygromycin +Thialysine	Adam_cdc13-1_SDLV3_REP4	9	11	0	11	11.5561935447	254	11.0923876205	31636.3115655	3227.24971478	43	0.990022176023	1780.9	116.23164239	1526	1888	136	136	77	94	94	1147	0
DLR00015688	13	11	YLR345W	36	SD/MSG -ARG -HIS -LEU -LYS +Canavanine +G418 +Hygromycin +Thialysine	Adam_cdc13-1_SDLV3_REP4	9	11	0	11	10.1696835958	254	12	32599.7733976	3530.2716884	43	1.30475977602	2432.1	120.179806053	1653	1854	136	136	82	97	96	1129	0
DLR00015688	13	12	YLR097C	36	SD/MSG -ARG -HIS -LEU -LYS +Canavanine +G418 +Hygromycin +Thialysine	Adam_cdc13-1_SDLV3_REP4	9	11	0	11	15.5727114389	254	10.603015522	32401.4523881	3281.36606641	43	0.996650186982	1129.99995145	114.162821361	1800	1815	136	136	74	90	90	1176	4
DLR00015688	13	13	YLR294C	36	SD/MSG -ARG -HIS -LEU -LYS +Canavanine +G418 +Hygromycin +Thialysine	Adam_cdc13-1_SDLV3_REP4	9	11	0	11	21.2637854945	254	12	33077.4728631	3518.50380203	43	1.73894887257	1140.3	149.152450968	1894	1859	136	136	72	88	89	1042	1
DLR00015688	13	14	YLR044C	36	SD/MSG -ARG -HIS -LEU -LYS +Canavanine +G418 +Hygromycin +Thialysine	Adam_cdc13-1_SDLV3_REP4	9	11	0	11	5.68285727465	254	10.3654164666	33515.9949753	3204.04372367	43	0	43	43.1826420028	2066	1851	136	136	72	87	89	907	0
DLR00015688	13	15	YLR136C	36	SD/MSG -ARG -HIS -LEU -LYS +Canavanine +G418 +Hygromycin +Thialysine	Adam_cdc13-1_SDLV3_REP4	9	11	0	11	9.53917841167	254	12	32253.3547958	3395.55213542	43	0	43	89.3847534418	2170	1860	136	136	72	88	89	1073	0
DLR00015688	13	16	YLR414C	36	SD/MSG -ARG -HIS -LEU -LYS +Canavanine +G418 +Hygromycin +Thialysine	Adam_cdc13-1_SDLV3_REP4	9	11	0	11	7.76374825797	254	10.9889179912	32217.2150395	3258.66914925	43	6.61706296925	885.6	68.0758094904	2323	1851	136	136	71	88	90	1140	5
DLR00015688	13	17	YLR058C	36	SD/MSG -ARG -HIS -LEU -LYS +Canavanine +G418 +Hygromycin +Thialysine	Adam_cdc13-1_SDLV3_REP4	9	11	1.15390442467	223.3	11.5713869646	254	12	31928.1982896	3400.69500054	43	1.40533619314	2087.8	100.106643732	2512	1826	136	136	72	89	90	1245	8
DLR00015688	13	18	YLL046C	36	SD/MSG -ARG -HIS -LEU -LYS +Canavanine +G418 +Hygromycin +Thialysine	Adam_cdc13-1_SDLV3_REP4	9	11	0	11	12.4447016329	254	10.7742253584	31660.5895216	3120.55244356	43	7.19270513474	1483.2	118.653930719	2610	1837	136	136	73	90	91	1187	3
DLR00015688	13	19	YLR303W	36	SD/MSG -ARG -HIS -LEU -LYS +Canavanine +G418 +Hygromycin +Thialysine	Adam_cdc13-1_SDLV3_REP4	9	11	0	11	20.3055082402	254	10.8856786874	30995.2094643	3054.1861006	43	6.60131425318	1259.1	136.5495905	2736	1846	136	136	70	87	89	1047	0
DLR00015688	13	20	YLR352W	36	SD/MSG -ARG -HIS -LEU -LYS +Canavanine +G418 +Hygromycin +Thialysine	Adam_cdc13-1_SDLV3_REP4	9	11	0	11	10.052299199	254	10.6376936095	31970.2487864	3142.33021573	43	6.63739900226	1093.5	68.2108856701	2887	1870	136	136	66	84	87	890	1
DLR00015688	13	21	YLR181C	36	SD/MSG -ARG -HIS -LEU -LYS +Canavanine +G418 +Hygromycin +Thialysine	Adam_cdc13-1_SDLV3_REP4	9	11	0	11	14.4465933795	254	11.237675151	31893.573265	3309.69917298	43	5.2255840709	1688.4	129.152822545	3013	1867	136	136	69	85	88	1092	3
DLR00015688	13	22	YLR325C	36	SD/MSG -ARG -HIS -LEU -LYS +Canavanine +G418 +Hygromycin +Thialysine	Adam_cdc13-1_SDLV3_REP4	9	11	7.38403094839	276.3	34.0894380077	254	12	36031.2704725	4128.26178097	43	8.22554367347	1746.9	213.484423039	3160	1846	136	136	64	81	85	811	5
DLR00015688	13	23	YLR368W	36	SD/MSG -ARG -HIS -LEU -LYS +Canavanine +G418 +Hygromycin +Thialysine	Adam_cdc13-1_SDLV3_REP4	9	11	9	396.9	54.2576216719	254	12	40534.3124635	4875.91064364	43	12	2763	397.470180928	3284	1857	136	136	62	77	82	752	11
DLR00015688	13	24	YOR202W	36	SD/MSG -ARG -HIS -LEU -LYS +Canavanine +G418 +Hygromycin +Thialysine	Adam_cdc13-1_SDLV3_REP4	9	11	6.95890808188	258.3	26.2092532247	254	12	42453.9709322	4211.45800702	43	7.78879418974	1589.4	163.920379811	3408	1844	136	136	61	75	79	674	3
DLR00015688	14	1	YOR202W	36	SD/MSG -ARG -HIS -LEU -LYS +Canavanine +G418 +Hygromycin +Thialysine	Adam_cdc13-1_SDLV3_REP4	9	11	0	11	9.24927313754	254	12	30127.3669115	3178.66437888	43	1.09376063581	1224.3	88.8278209361	320	1947	136	136	82	95	94	996	0
DLR00015688	14	2	YLR134W	36	SD/MSG -ARG -HIS -LEU -LYS +Canavanine +G418 +Hygromycin +Thialysine	Adam_cdc13-1_SDLV3_REP4	9	11	0	11	14.4011983633	254	12	31190.3432454	3470.80862252	43	0	43	109.218319418	406	1986	136	136	75	90	94	934	0
DLR00015688	14	3	YLL053C	36	SD/MSG -ARG -HIS -LEU -LYS +Canavanine +G418 +Hygromycin +Thialysine	Adam_cdc13-1_SDLV3_REP4	9	11	0	11	4.18557145129	254	10.8317213264	33928.3504057	3267.829314	43	0	43	38.7099800039	563	2017	136	136	76	92	95	983	2
DLR00015688	14	4	YLR144C	36	SD/MSG -ARG -HIS -LEU -LYS +Canavanine +G418 +Hygromycin +Thialysine	Adam_cdc13-1_SDLV3_REP4	9	11	0	11	3.67829020484	254	12	36695.6071034	3900.54819114	43	0	43	27.1634329616	701	1989	136	136	74	91	95	944	0
DLR00015688	14	5	YLR172C	36	SD/MSG -ARG -HIS -LEU -LYS +Canavanine +G418 +Hygromycin +Thialysine	Adam_cdc13-1_SDLV3_REP4	9	11	0	11	5.10800618129	254	12	36156.5445982	4261.98358253	43	0	43	36.0454304442	815	1994	136	136	75	92	95	871	0
DLR00015688	14	6	YLR357W	36	SD/MSG -ARG -HIS -LEU -LYS +Canavanine +G418 +Hygromycin +Thialysine	Adam_cdc13-1_SDLV3_REP4	9	11	0	11	10.8906225811	254	12	36403.8606291	4034.61126408	43	0	43	119.588782444	941	2016	136	136	75	92	94	921	0
DLR00015688	14	7	YLR072W	36	SD/MSG -ARG -HIS -LEU -LYS +Canavanine +G418 +Hygromycin +Thialysine	Adam_cdc13-1_SDLV3_REP4	9	11	0	11	9.09069144347	254	12	34911.8796381	3766.27063	43	0	43	88.0405641657	1099	1975	136	136	78	95	95	944	7
DLR00015688	14	8	YLR098C	36	SD/MSG -ARG -HIS -LEU -LYS +Canavanine +G418 +Hygromycin +Thialysine	Adam_cdc13-1_SDLV3_REP4	9	11	0	11	10.0529249239	254	12	33144.8151179	3601.38413848	43	1.50578232935	1040.4	137.065979107	1241	1964	136	136	78	94	95	910	3
DLR00015688	14	9	YLR179C	36	SD/MSG -ARG -HIS -LEU -LYS +Canavanine +G418 +Hygromycin +Thialysine	Adam_cdc13-1_SDLV3_REP4	9	11	0	11	3.78904192751	254	12	31742.6614225	3343.13343995	43	0	43	35.898795814	1387	1961	136	136	76	92	93	953	0
DLR00015688	14	10	YLR232W	36	SD/MSG -ARG -HIS -LEU -LYS +Canavanine +G418 +Hygromycin +Thialysine	Adam_cdc13-1_SDLV3_REP4	9	11	0	11	4.88644166977	254	10.3079591391	32789.9069763	3415.04080537	43	0	43	54.9386094983	1522	2003	136	136	77	93	94	955	1
DLR00015688	14	11	YLR110C	36	SD/MSG -ARG -HIS -LEU -LYS +Canavanine +G418 +Hygromycin +Thialysine	Adam_cdc13-1_SDLV3_REP4	9	11	0	11	5.00332857575	254	11.2647585122	32590.1623393	3276.35774901	43	0	43	45.4314237075	1614	1973	136	136	78	94	95	837	0
DLR00015688	14	12	YLR254C	36	SD/MSG -ARG -HIS -LEU -LYS +Canavanine +G418 +Hygromycin +Thialysine	Adam_cdc13-1_SDLV3_REP4	9	11	0	11	2.83882776791	254	11.7839203593	32532.7688268	3527.51011685	43	0	43	17.5697629627	1751	1976	136	136	72	88	90	894	0
DLR00015688	14	13	YLR380W	36	SD/MSG -ARG -HIS -LEU -LYS +Canavanine +G418 +Hygromycin +Thialysine	Adam_cdc13-1_SDLV3_REP4	9	11	0	11	15.3334310421	254	11.3136605959	33133.5835977	3314.4915226	43	2.60896897725	1020.6	118.349066336	1900	1984	136	136	72	89	90	1107	2
DLR00015688	14	14	YLR089C	36	SD/MSG -ARG -HIS -LEU -LYS +Canavanine +G418 +Hygromycin +Thialysine	Adam_cdc13-1_SDLV3_REP4	9	11	0	11	4.99618785755	254	10.6040563107	32856.4067083	3179.56150297	43	0	43	41.8506288378	2053	1970	136	136	70	87	89	951	0
DLR00015688	14	15	YLR258W	36	SD/MSG -ARG -HIS -LEU -LYS +Canavanine +G418 +Hygromycin +Thialysine	Adam_cdc13-1_SDLV3_REP4	9	11	0	11	8.34489386241	254	12	32362.2689899	3230.36648478	43	0	43	61.7621932661	2178	1997	136	136	70	86	88	1021	1
DLR00015688	14	16	YLR330W	36	SD/MSG -ARG -HIS -LEU -LYS +Canavanine +G418 +Hygromycin +Thialysine	Adam_cdc13-1_SDLV3_REP4	9	11	0	11	8.08245822476	254	10.3853828194	31749.171854	3260.40223315	43	0	43	73.7884155662	2329	1992	136	136	68	85	87	1054	2
DLR00015688	14	17	YLR282C	36	SD/MSG -ARG -HIS -LEU -LYS +Canavanine +G418 +Hygromycin +Thialysine	Adam_cdc13-1_SDLV3_REP4	9	11	0	11	6.82318765905	254	10.4765041106	30571.0002369	3678.99464171	43	0	43	53.9813897942	2472	1963	136	136	73	89	90	940	0
DLR00015688	14	18	YLR255C	36	SD/MSG -ARG -HIS -LEU -LYS +Canavanine +G418 +Hygromycin +Thialysine	Adam_cdc13-1_SDLV3_REP4	9	11	0	11	11.5732330085	254	10.6576613403	30800.5086262	3171.69568808	43	0	43	84.0634989256	2572	1992	136	136	69	86	88	896	0
DLR00015688	14	19	YLR385C	36	SD/MSG -ARG -HIS -LEU -LYS +Canavanine +G418 +Hygromycin +Thialysine	Adam_cdc13-1_SDLV3_REP4	9	11	0	11	7.91483661428	254	10.6312881466	31030.0646801	3152.80877389	43	2.37306522181	961.2	62.9090124608	2766	1977	136	136	69	87	89	1007	0
DLR00015688	14	20	YLR191W	36	SD/MSG -ARG -HIS -LEU -LYS +Canavanine +G418 +Hygromycin +Thialysine	Adam_cdc13-1_SDLV3_REP4	9	11	0	11	15.9272080139	254	12	32257.4024421	3412.64844574	43	1.03048776006	1210.5	199.434479582	2888	1993	136	136	67	84	88	858	0
DLR00015688	14	21	YLR030W	36	SD/MSG -ARG -HIS -LEU -LYS +Canavanine +G418 +Hygromycin +Thialysine	Adam_cdc13-1_SDLV3_REP4	9	11	0	11	15.4901111214	254	12	34654.8738901	3601.75149474	43	7.64876866097	886.5	98.8237557279	3004	1999	136	136	66	83	87	792	2
DLR00015688	14	22	YLL060C	36	SD/MSG -ARG -HIS -LEU -LYS +Canavanine +G418 +Hygromycin +Thialysine	Adam_cdc13-1_SDLV3_REP4	9	11	9	239.4	23.241564109	254	12	34918.9350925	3952.02764125	43	10.0091666055	1707.3	166.677435824	3129	2015	136	136	66	82	86	1031	1
DLR00015688	14	23	YLR372W	36	SD/MSG -ARG -HIS -LEU -LYS +Canavanine +G418 +Hygromycin +Thialysine	Adam_cdc13-1_SDLV3_REP4	9	11	9	308.7	37.6645614701	254	12	41379.9762436	4507.48138837	43	12	2101.5	295.192967341	3254	1988	136	136	63	78	83	731	1
DLR00015688	14	24	YOR202W	36	SD/MSG -ARG -HIS -LEU -LYS +Canavanine +G418 +Hygromycin +Thialysine	Adam_cdc13-1_SDLV3_REP4	9	11	4.03441742515	345.6	31.3427631691	254	11.3530044907	42953.4060372	4190.47711953	43	7.60270128099	2345.4	238.214053794	3399	1987	136	136	61	75	79	731	4
DLR00015688	15	1	YOR202W	36	SD/MSG -ARG -HIS -LEU -LYS +Canavanine +G418 +Hygromycin +Thialysine	Adam_cdc13-1_SDLV3_REP4	9	11	0	11	11.0416552427	254	12	30469.0558712	3332.29740875	43	0.84464428095	1180.99983004	162.615438224	323	2156	136	136	79	92	93	882	0
DLR00015688	15	2	YLR108C	36	SD/MSG -ARG -HIS -LEU -LYS +Canavanine +G418 +Hygromycin +Thialysine	Adam_cdc13-1_SDLV3_REP4	9	11	0	11	17.9978576837	254	12	34651.6310343	3867.34648707	43	0	43	142.143478471	437	2129	136	136	71	87	92	818	1
DLR00015688	15	3	YLR324W	36	SD/MSG -ARG -HIS -LEU -LYS +Canavanine +G418 +Hygromycin +Thialysine	Adam_cdc13-1_SDLV3_REP4	9	11	0	11	9.38882686898	254	12	33495.4147534	3763.42793068	43	0	43	88.805727412	558	2124	136	136	74	90	93	902	0
DLR00015688	15	4	YLR188W	36	SD/MSG -ARG -HIS -LEU -LYS +Canavanine +G418 +Hygromycin +Thialysine	Adam_cdc13-1_SDLV3_REP4	9	11	0	11	4.67974010149	254	12	36782.5447757	3993.34447465	43	0	43	41.8217647484	684	2120	136	136	76	93	96	1019	4
DLR00015688	15	5	YLR286C	36	SD/MSG -ARG -HIS -LEU -LYS +Canavanine +G418 +Hygromycin +Thialysine	Adam_cdc13-1_SDLV3_REP4	9	11	0	11	9.97025458246	254	12	34824.5339554	3835.53284359	43	0	43	97.7537240568	827	2133	136	136	76	93	96	866	2
DLR00015688	15	6	YLR113W	36	SD/MSG -ARG -HIS -LEU -LYS +Canavanine +G418 +Hygromycin +Thialysine	Adam_cdc13-1_SDLV3_REP4	9	11	0	11	7.62954019493	254	12	31558.8799889	3175.98911007	43	0	43	77.2500437621	957	2136	136	136	77	93	97	856	7
DLR00015688	15	7	YLR269C	36	SD/MSG -ARG -HIS -LEU -LYS +Canavanine +G418 +Hygromycin +Thialysine	Adam_cdc13-1_SDLV3_REP4	9	11	0	11	4.23369775928	254	11.1052721392	30864.4114933	3163.71831842	43	0	43	38.7921957723	1100	2111	136	136	75	91	94	881	0
DLR00015688	15	8	YLR125W	36	SD/MSG -ARG -HIS -LEU -LYS +Canavanine +G418 +Hygromycin +Thialysine	Adam_cdc13-1_SDLV3_REP4	9	11	1.67577541894	2239.6	69.4939702069	254	2.15190309077	143771.000409	7428.49896278	43	2.46692229985	117919.000177	3801.11582259	1258	2124	136	136	130	140	128	2263	5
DLR00015688	15	9	YLR264W	36	SD/MSG -ARG -HIS -LEU -LYS +Canavanine +G418 +Hygromycin +Thialysine	Adam_cdc13-1_SDLV3_REP4	9	11	0	11	4.27767316683	254	10.340047217	30927.6567147	3001.96004829	43	1.27757715328	1227.99998144	69.1858079585	1359	2138	136	136	79	95	97	825	1
DLR00015688	15	10	YLR004C	36	SD/MSG -ARG -HIS -LEU -LYS +Canavanine +G418 +Hygromycin +Thialysine	Adam_cdc13-1_SDLV3_REP4	9	11	0	11	4.91672995468	254	9.76756583465	30680.0632871	2916.53521365	43	0.876861079527	1157.2	73.4995494382	1484	2127	136	136	81	97	98	916	0
DLR00015688	15	11	YLR386W	36	SD/MSG -ARG -HIS -LEU -LYS +Canavanine +G418 +Hygromycin +Thialysine	Adam_cdc13-1_SDLV3_REP4	9	11	0	11	1.8982119055	254	10.729470581	29927.6477319	2896.10825889	43	0	43	13.8207877527	1629	2085	136	136	75	87	87	840	1
DLR00015688	15	12	YLR170C	36	SD/MSG -ARG -HIS -LEU -LYS +Canavanine +G418 +Hygromycin +Thialysine	Adam_cdc13-1_SDLV3_REP4	9	11	0	11	2.27433108465	254	12	30864.982785	3276.30400569	43	0	43	12.6501488102	1758	2099	136	136	70	87	89	877	1
DLR00015688	15	13	YLL052C	36	SD/MSG -ARG -HIS -LEU -LYS +Canavanine +G418 +Hygromycin +Thialysine	Adam_cdc13-1_SDLV3_REP4	9	11	0	11	7.99642721691	254	11.8054313367	31428.6339773	3365.90485559	43	5.13752449129	1341.72396961	57.872369395	1928	2142	136	136	76	92	93	1114	4
DLR00015688	15	14	YLR082C	36	SD/MSG -ARG -HIS -LEU -LYS +Canavanine +G418 +Hygromycin +Thialysine	Adam_cdc13-1_SDLV3_REP4	9	11	0	11	6.89236857986	254	10.6034465449	31245.1751231	3155.90822325	43	4.76482571744	1159.2	66.5428858639	2035	2141	136	136	79	94	94	953	0
DLR00015688	15	15	YLR011W	36	SD/MSG -ARG -HIS -LEU -LYS +Canavanine +G418 +Hygromycin +Thialysine	Adam_cdc13-1_SDLV3_REP4	9	11	0	11	17.0756799417	254	12	30971.8284476	3402.87860664	43	0	43	140.439633857	2175	2115	136	136	67	85	87	793	0
DLR00015688	15	16	YLR041W	36	SD/MSG -ARG -HIS -LEU -LYS +Canavanine +G418 +Hygromycin +Thialysine	Adam_cdc13-1_SDLV3_REP4	9	11	0	11	23.9742715234	254	12	30715.1735911	3306.3598965	43	7.59897683327	1376.1	233.728160927	2307	2133	136	136	68	85	87	902	1
DLR00015688	15	17	YLR123C	36	SD/MSG -ARG -HIS -LEU -LYS +Canavanine +G418 +Hygromycin +Thialysine	Adam_cdc13-1_SDLV3_REP4	9	11	0	11	8.33655956548	254	12	31299.1710562	3406.75096768	43	0	43	71.9142017688	2460	2116	136	136	69	86	88	920	4
DLR00015688	15	18	YLR313C	36	SD/MSG -ARG -HIS -LEU -LYS +Canavanine +G418 +Hygromycin +Thialysine	Adam_cdc13-1_SDLV3_REP4	9	11	2.3117494186	4911.71450052	55.6587556093	254	2.7616148436	545497.000045	8045.63266169	43	3.31692004044	528254.000031	5684.25750715	2573	2141	136	136	178	181	157	4282	48
DLR00015688	15	19	YLR057W	36	SD/MSG -ARG -HIS -LEU -LYS +Canavanine +G418 +Hygromycin +Thialysine	Adam_cdc13-1_SDLV3_REP4	9	11	2.55721628311	3001.5	316.08331842	254	2.89217037301	332020.997871	32181.7525238	43	3.49975353112	312046.997683	32868.3534299	2778	2073	136	136	115	123	115	1313	41
DLR00015688	15	20	YLR152C	36	SD/MSG -ARG -HIS -LEU -LYS +Canavanine +G418 +Hygromycin +Thialysine	Adam_cdc13-1_SDLV3_REP4	9	11	0	11	20.5515607508	254	12	30628.7718183	3415.78733221	43	12	1233.9	140.936611233	2867	2145	136	136	69	85	88	1063	1
DLR00015688	15	21	YLR247C	36	SD/MSG -ARG -HIS -LEU -LYS +Canavanine +G418 +Hygromycin +Thialysine	Adam_cdc13-1_SDLV3_REP4	9	11	0	11	7.67187480463	254	12	34215.9968095	3475.4341375	43	4.47731427521	1253.7	50.1760642229	3009	2111	136	136	69	85	89	910	4
DLR00015688	15	22	YLR391W	36	SD/MSG -ARG -HIS -LEU -LYS +Canavanine +G418 +Hygromycin +Thialysine	Adam_cdc13-1_SDLV3_REP4	9	11	0	11	24.3924409613	254	12	36826.1616109	4340.53539501	43	12	1317.6	149.769988906	3130	2138	136	136	67	83	87	791	1
DLR00015688	15	23	YLR121C	36	SD/MSG -ARG -HIS -LEU -LYS +Canavanine +G418 +Hygromycin +Thialysine	Adam_cdc13-1_SDLV3_REP4	9	11	9	291.6	33.6441997174	254	12	40587.1765101	4520.0817318	43	12	2035.8	233.990141519	3283	2119	136	136	63	77	82	632	4
DLR00015688	15	24	YOR202W	36	SD/MSG -ARG -HIS -LEU -LYS +Canavanine +G418 +Hygromycin +Thialysine	Adam_cdc13-1_SDLV3_REP4	9	11	9	397.8	46.5837282462	254	12	43209.5891434	4560.62726168	43	12	4479.3	652.295021311	3405	2147	136	136	65	78	83	982	4
DLR00015688	16	1	YOR202W	36	SD/MSG -ARG -HIS -LEU -LYS +Canavanine +G418 +Hygromycin +Thialysine	Adam_cdc13-1_SDLV3_REP4	9	11	9	512.1	57.999581746	254	12	35465.1905393	3823.78966835	43	12	6313.5	701.209450846	326	2212	136	136	93	101	99	2082	0
DLR00015688	16	2	YOR202W	36	SD/MSG -ARG -HIS -LEU -LYS +Canavanine +G418 +Hygromycin +Thialysine	Adam_cdc13-1_SDLV3_REP4	9	11	7.76882962852	320.4	28.2988579913	254	12	35467.8551101	3781.35905539	43	9.50753226036	4146.3	353.454400125	416	2213	136	136	95	104	103	2402	1
DLR00015688	16	3	YOR202W	36	SD/MSG -ARG -HIS -LEU -LYS +Canavanine +G418 +Hygromycin +Thialysine	Adam_cdc13-1_SDLV3_REP4	9	11	2.66151356918	387.9	46.9991226534	254	12	34938.2542777	3886.46001854	43	3.30366400859	5160.6	661.184258023	556	2214	136	136	95	105	104	2537	0
DLR00015688	16	4	YOR202W	36	SD/MSG -ARG -HIS -LEU -LYS +Canavanine +G418 +Hygromycin +Thialysine	Adam_cdc13-1_SDLV3_REP4	9	11	0	11	22.1229993823	254	12	33880.8465883	3673.54727684	43	12	2577.6	296.193362188	691	2214	136	136	95	106	105	2128	0
DLR00015688	16	5	YOR202W	36	SD/MSG -ARG -HIS -LEU -LYS +Canavanine +G418 +Hygromycin +Thialysine	Adam_cdc13-1_SDLV3_REP4	9	11	0	11	28.7260911786	254	12	32807.6738023	3628.77197817	43	1.4591875238	2701.99982813	432.232933318	871	2212	136	136	91	103	103	1914	0
DLR00015688	16	6	YOR202W	36	SD/MSG -ARG -HIS -LEU -LYS +Canavanine +G418 +Hygromycin +Thialysine	Adam_cdc13-1_SDLV3_REP4	9	11	0	11	17.0893611771	254	12	31032.7879148	3449.78337433	43	1.13230298259	1864.00002032	221.264590291	917	2215	136	136	92	104	104	2023	0
DLR00015688	16	7	YOR202W	36	SD/MSG -ARG -HIS -LEU -LYS +Canavanine +G418 +Hygromycin +Thialysine	Adam_cdc13-1_SDLV3_REP4	9	11	0	11	7.66823584528	254	12	31345.8470915	3314.488847	43	1.32956786534	1937.1	71.8547347151	1049	2217	136	136	91	104	103	2235	11
DLR00015688	16	8	YOR202W	36	SD/MSG -ARG -HIS -LEU -LYS +Canavanine +G418 +Hygromycin +Thialysine	Adam_cdc13-1_SDLV3_REP4	9	11	0	11	6.88336235545	254	12	31644.5158321	3351.12037242	43	1.39823542758	2425.5	100.667645146	1180	2216	136	136	95	106	105	2074	8
DLR00015688	16	9	YOR202W	36	SD/MSG -ARG -HIS -LEU -LYS +Canavanine +G418 +Hygromycin +Thialysine	Adam_cdc13-1_SDLV3_REP4	9	11	0	11	2.35787573097	254	11.1068938738	31041.5983445	3243.33570683	43	0	43	24.2786237451	1352	2211	136	136	79	96	98	1448	2
DLR00015688	16	10	YOR202W	36	SD/MSG -ARG -HIS -LEU -LYS +Canavanine +G418 +Hygromycin +Thialysine	Adam_cdc13-1_SDLV3_REP4	9	11	0	11	10.3629339973	254	10.72122977	30635.7025539	3139.79820797	43	1.7264601147	1019.7	126.948699055	1464	2217	136	136	91	103	102	1636	0
DLR00015688	16	11	YOR202W	36	SD/MSG -ARG -HIS -LEU -LYS +Canavanine +G418 +Hygromycin +Thialysine	Adam_cdc13-1_SDLV3_REP4	9	11	0	11	12.3847178052	254	10.9332003374	30040.9640798	3066.42928648	43	1.01246728576	1022.4	149.162984241	1640	2218	136	136	81	95	96	1490	0
DLR00015688	16	12	YOR202W	36	SD/MSG -ARG -HIS -LEU -LYS +Canavanine +G418 +Hygromycin +Thialysine	Adam_cdc13-1_SDLV3_REP4	9	11	0	11	2.89452355613	254	12	30725.472187	3285.097144	43	0	43	40.8396413581	1733	2218	136	136	82	97	97	1524	0
DLR00015688	16	13	YOR202W	36	SD/MSG -ARG -HIS -LEU -LYS +Canavanine +G418 +Hygromycin +Thialysine	Adam_cdc13-1_SDLV3_REP4	9	11	0	11	10.1751103179	254	10.8958127772	31257.7802275	3327.22881348	43	0.967965802111	1142.1	161.230793699	1868	2217	136	136	81	96	97	1540	0
DLR00015688	16	14	YOR202W	36	SD/MSG -ARG -HIS -LEU -LYS +Canavanine +G418 +Hygromycin +Thialysine	Adam_cdc13-1_SDLV3_REP4	9	11	0	11	16.1998924499	254	11.044645387	30705.7128037	3343.96078797	43	4.53746575205	1185.3	197.88027065	2085	2224	136	136	83	97	97	1425	0
DLR00015688	16	15	YOR202W	36	SD/MSG -ARG -HIS -LEU -LYS +Canavanine +G418 +Hygromycin +Thialysine	Adam_cdc13-1_SDLV3_REP4	9	11	0	11	22.5954469291	254	12	31218.573073	3420.78008804	43	1.05238136997	1771.00002786	274.556651154	2149	2226	136	136	86	99	99	1414	0
DLR00015688	16	16	YOR202W	36	SD/MSG -ARG -HIS -LEU -LYS +Canavanine +G418 +Hygromycin +Thialysine	Adam_cdc13-1_SDLV3_REP4	9	11	1.12041981184	231.3	32.3306209874	254	12	31000.8930154	3325.72612321	43	1.69479319126	2540.7	344.108674753	2343	2218	136	136	79	95	96	1333	2
DLR00015688	16	17	YOR202W	36	SD/MSG -ARG -HIS -LEU -LYS +Canavanine +G418 +Hygromycin +Thialysine	Adam_cdc13-1_SDLV3_REP4	9	11	0	11	17.784175399	254	12	31271.8723008	3272.80567901	43	2.58218123474	1918.8	230.784279384	2421	2225	136	136	84	98	98	1364	0
DLR00015688	16	18	YOR202W	36	SD/MSG -ARG -HIS -LEU -LYS +Canavanine +G418 +Hygromycin +Thialysine	Adam_cdc13-1_SDLV3_REP4	9	11	1.42972621286	558.8	20.2859573346	254	2.39190745635	74250.0000252	6608.66730942	43	2.23912574325	45694.0003391	1315.87852205	2540	2226	136	136	156	160	140	1877	51
DLR00015688	16	19	YOR202W	36	SD/MSG -ARG -HIS -LEU -LYS +Canavanine +G418 +Hygromycin +Thialysine	Adam_cdc13-1_SDLV3_REP4	9	11	0	11	15.03950764	254	11.9090943449	30401.9641252	3353.77685063	43	1.980744178	1341	178.938993564	2778	2214	136	136	77	92	94	1267	0
DLR00015688	16	20	YOR202W	36	SD/MSG -ARG -HIS -LEU -LYS +Canavanine +G418 +Hygromycin +Thialysine	Adam_cdc13-1_SDLV3_REP4	9	11	0	11	24.0722809869	254	12	31006.2432107	3496.12401007	43	12	1104.3	123.197186841	2820	2217	136	136	81	95	97	1567	0
DLR00015688	16	21	YOR202W	36	SD/MSG -ARG -HIS -LEU -LYS +Canavanine +G418 +Hygromycin +Thialysine	Adam_cdc13-1_SDLV3_REP4	9	11	0	11	8.70818355192	254	12	32412.4925164	3440.06863871	43	0	43	69.0831197822	2943	2207	136	136	73	88	91	1301	0
DLR00015688	16	22	YOR202W	36	SD/MSG -ARG -HIS -LEU -LYS +Canavanine +G418 +Hygromycin +Thialysine	Adam_cdc13-1_SDLV3_REP4	9	11	0	11	22.5354491121	254	12	33608.7087253	3663.05156615	43	1.39568517253	2140.2	281.02859936	3113	2225	136	136	82	94	95	1666	0
DLR00015688	16	23	YOR202W	36	SD/MSG -ARG -HIS -LEU -LYS +Canavanine +G418 +Hygromycin +Thialysine	Adam_cdc13-1_SDLV3_REP4	9	11	0	11	31.0710649443	254	12	36096.0603578	4212.13647196	43	1.48817252436	1428.3	225.23463153	3237	2192	136	136	66	80	85	869	8
DLR00015688	16	24	YOR202W	36	SD/MSG -ARG -HIS -LEU -LYS +Canavanine +G418 +Hygromycin +Thialysine	Adam_cdc13-1_SDLV3_REP4	9	11	9	304.2	30.2823548849	254	12	40259.0313343	4281.91754525	43	12	2500.2	270.935741868	3387	2174	136	136	65	79	83	1059	5
DLR00013646	1	1	YOR202W	20	SD/MSG -ARG -HIS -LEU -LYS +Canavanine +G418 +Hygromycin +Thialysine	Adam_cdc13-1_SDLV3_REP4	10	11	2.34677615222	8765.99999752	1363.23198699	254	2.73527639883	498649.000086	45845.9837583	43	3.29377641997	487436.000032	44107.2864475	321	216	136	136	143	149	136	274	38
DLR00013646	1	2	YOR202W	20	SD/MSG -ARG -HIS -LEU -LYS +Canavanine +G418 +Hygromycin +Thialysine	Adam_cdc13-1_SDLV3_REP4	10	11	3.00071672716	8860.58848759	78.0510876947	254	3.02633400548	624252.000083	6426.50383726	43	3.63994663658	618073.833044	1781.52461778	452	218	136	136	146	153	140	111	0
DLR00013646	1	3	YOR202W	20	SD/MSG -ARG -HIS -LEU -LYS +Canavanine +G418 +Hygromycin +Thialysine	Adam_cdc13-1_SDLV3_REP4	10	11	3.14238077996	9015.56955753	101.224641842	254	3.10760428004	643375.000146	6400.06829646	43	3.74968251481	631631.999044	2152.41119197	595	218	136	136	151	158	144	202	1
DLR00013646	1	4	YOR202W	20	SD/MSG -ARG -HIS -LEU -LYS +Canavanine +G418 +Hygromycin +Thialysine	Adam_cdc13-1_SDLV3_REP4	10	11	3.01928836267	8792.20850922	67.8965177525	254	3.07226451195	609201.000139	6837.46098667	43	3.71080004847	598575.999384	1254.4338718	728	216	136	136	153	160	146	248	1
DLR00013646	1	5	YOR202W	20	SD/MSG -ARG -HIS -LEU -LYS +Canavanine +G418 +Hygromycin +Thialysine	Adam_cdc13-1_SDLV3_REP4	10	11	2.99727446236	9759.00003128	70.8197392754	254	3.10116813167	670345.000126	6581.75013984	43	3.74587255226	663651.999494	1311.72299833	867	225	136	136	152	160	146	383	0
DLR00013646	1	6	YOR202W	20	SD/MSG -ARG -HIS -LEU -LYS +Canavanine +G418 +Hygromycin +Thialysine	Adam_cdc13-1_SDLV3_REP4	10	11	3.18053582835	9239.37157898	261.746215305	254	3.08127279788	682490.000079	5972.15830789	43	3.72389200129	676216.999602	2655.98398561	998	216	136	136	154	162	148	398	0
DLR00013646	1	7	YOR202W	20	SD/MSG -ARG -HIS -LEU -LYS +Canavanine +G418 +Hygromycin +Thialysine	Adam_cdc13-1_SDLV3_REP4	10	11	2.90619190387	9749.00021422	77.0211695771	254	3.02787423589	683407.000041	6565.10816054	43	3.66344122199	676784.000172	1704.5440525	1141	223	136	136	153	161	147	458	0
DLR00013646	1	8	YOR202W	20	SD/MSG -ARG -HIS -LEU -LYS +Canavanine +G418 +Hygromycin +Thialysine	Adam_cdc13-1_SDLV3_REP4	10	11	2.76891185094	8045.00025391	77.4148377466	254	2.92821700421	550877.000182	6080.67472427	43	3.54329321605	542422.000076	1778.98184342	1271	219	136	136	151	159	146	519	0
DLR00013646	1	9	YOR202W	20	SD/MSG -ARG -HIS -LEU -LYS +Canavanine +G418 +Hygromycin +Thialysine	Adam_cdc13-1_SDLV3_REP4	10	11	3.09855060272	9532.47390671	94.7282651141	254	3.12610341425	703590.000224	5563.68033359	43	3.7754161782	697928.999045	1886.68254014	1414	219	136	136	155	163	147	501	0
DLR00013646	1	10	YOR202W	20	SD/MSG -ARG -HIS -LEU -LYS +Canavanine +G418 +Hygromycin +Thialysine	Adam_cdc13-1_SDLV3_REP4	10	11	3.03277086041	8769.72899768	109.568313592	254	3.04230747027	637361.00014	5586.80190655	43	3.67535004439	630040.999487	1841.4199752	1543	218	136	136	153	161	146	397	0
DLR00013646	1	11	YOR202W	20	SD/MSG -ARG -HIS -LEU -LYS +Canavanine +G418 +Hygromycin +Thialysine	Adam_cdc13-1_SDLV3_REP4	10	11	2.97780230674	9325.57939721	61.6196818332	254	3.08063735751	653783.000183	6057.82872755	43	3.72328092712	646432.999225	1636.20118292	1685	220	136	136	152	160	145	355	0
DLR00013646	1	12	YOR202W	20	SD/MSG -ARG -HIS -LEU -LYS +Canavanine +G418 +Hygromycin +Thialysine	Adam_cdc13-1_SDLV3_REP4	10	11	3.08151044088	9364.84453299	45.5469169142	254	3.12995216699	656647.000198	6098.29902473	43	3.78050625674	648556.999073	1332.00398143	1818	216	136	136	155	162	146	333	0
DLR00013646	1	13	YOR202W	20	SD/MSG -ARG -HIS -LEU -LYS +Canavanine +G418 +Hygromycin +Thialysine	Adam_cdc13-1_SDLV3_REP4	10	11	3.31639207767	9379.69672968	247.661327712	254	3.11113039221	680829.000065	6441.32907269	43	3.75968686911	674700.999438	3858.11579559	1960	220	136	136	153	161	144	374	0
DLR00013646	1	14	YOR202W	20	SD/MSG -ARG -HIS -LEU -LYS +Canavanine +G418 +Hygromycin +Thialysine	Adam_cdc13-1_SDLV3_REP4	10	11	3.06458221432	9314.05526769	56.3000639395	254	3.12057834329	644724.000209	6166.13772928	43	3.77270271164	635289.998924	1649.30730586	2089	215	136	136	152	160	144	301	0
DLR00013646	1	15	YOR202W	20	SD/MSG -ARG -HIS -LEU -LYS +Canavanine +G418 +Hygromycin +Thialysine	Adam_cdc13-1_SDLV3_REP4	10	11	3.12977380386	8905.9334588	116.003808573	254	3.08209578323	610440.000149	5719.64210995	43	3.72468637164	600950.999053	2271.50404914	2232	216	136	136	150	159	143	259	0
DLR00013646	1	16	YOR202W	20	SD/MSG -ARG -HIS -LEU -LYS +Canavanine +G418 +Hygromycin +Thialysine	Adam_cdc13-1_SDLV3_REP4	10	11	2.94375910294	9189.99997044	57.2467825108	254	3.04005050666	608397.000132	6018.7774182	43	3.67481307141	600654.999363	1523.47449101	2363	214	136	136	152	160	145	360	0
DLR00013646	1	17	YOR202W	20	SD/MSG -ARG -HIS -LEU -LYS +Canavanine +G418 +Hygromycin +Thialysine	Adam_cdc13-1_SDLV3_REP4	10	11	3.05436643896	8909.88502444	91.2723896836	254	3.0619503171	610986.000165	5676.24977982	43	3.70272547493	603275.999136	1965.03727714	2505	218	136	136	152	160	145	344	0
DLR00013646	1	18	YOR202W	20	SD/MSG -ARG -HIS -LEU -LYS +Canavanine +G418 +Hygromycin +Thialysine	Adam_cdc13-1_SDLV3_REP4	10	11	3.11288032019	9848.8660845	49.7945066432	254	3.11461343662	665009.000217	5989.25140227	43	3.76362609578	657078.998898	1861.610587	2635	216	136	136	152	160	145	289	0
DLR00013646	1	19	YOR202W	20	SD/MSG -ARG -HIS -LEU -LYS +Canavanine +G418 +Hygromycin +Thialysine	Adam_cdc13-1_SDLV3_REP4	10	11	3.23781643041	9030.55367515	216.959032455	254	3.05416277976	618601.000013	6379.76871768	43	3.69145611173	611289.999735	3551.64252543	2780	217	136	136	149	157	143	307	0
DLR00013646	1	20	YOR202W	20	SD/MSG -ARG -HIS -LEU -LYS +Canavanine +G418 +Hygromycin +Thialysine	Adam_cdc13-1_SDLV3_REP4	10	11	2.91073666977	9981.99967337	76.8972131149	254	3.01211847153	653254.000038	6767.31683342	43	3.64380167811	645203.000061	1830.89145755	2907	216	136	136	150	157	144	289	0
DLR00013646	1	21	YOR202W	20	SD/MSG -ARG -HIS -LEU -LYS +Canavanine +G418 +Hygromycin +Thialysine	Adam_cdc13-1_SDLV3_REP4	10	11	2.99529986195	9316.85189237	71.0427843084	254	3.05887977162	646619.000105	6593.06374589	43	3.69263836175	638126.999478	1752.48520491	3049	220	136	136	150	157	143	234	0
DLR00013646	1	22	YOR202W	20	SD/MSG -ARG -HIS -LEU -LYS +Canavanine +G418 +Hygromycin +Thialysine	Adam_cdc13-1_SDLV3_REP4	10	11	3.08626607785	9039.85946509	101.296379174	254	3.03946298931	629319.000022	6473.75815215	43	3.66639342644	618597.99976	1899.77470695	3179	214	136	136	146	153	140	136	0
DLR00013646	1	23	YOR202W	20	SD/MSG -ARG -HIS -LEU -LYS +Canavanine +G418 +Hygromycin +Thialysine	Adam_cdc13-1_SDLV3_REP4	10	11	3.01769874069	8951.74765728	88.1000073789	254	3.02352280726	610386.000054	6378.09325745	43	3.64401098544	599807.999654	1892.98768745	3320	217	136	136	140	147	135	84	0
DLR00013646	1	24	YOR202W	20	SD/MSG -ARG -HIS -LEU -LYS +Canavanine +G418 +Hygromycin +Thialysine	Adam_cdc13-1_SDLV3_REP4	10	11	2.88455098637	10144.7255443	99.3939133176	254	2.99172263523	651870.000131	8052.2694873	43	3.60643680601	642241.000162	2480.40357502	3444	224	136	136	140	147	135	26	5
DLR00013646	2	1	YOR202W	20	SD/MSG -ARG -HIS -LEU -LYS +Canavanine +G418 +Hygromycin +Thialysine	Adam_cdc13-1_SDLV3_REP4	10	11	2.99682791067	9797.96397093	91.7213690626	254	3.09660066819	764211.000196	5967.64338612	43	3.72993352572	757553.999162	3074.581578	323	352	136	136	146	153	138	247	0
DLR00013646	2	2	YML106W	20	SD/MSG -ARG -HIS -LEU -LYS +Canavanine +G418 +Hygromycin +Thialysine	Adam_cdc13-1_SDLV3_REP4	10	11	2.94442208904	9415.00023566	46.9470799256	254	3.14322806965	750132.000207	7524.13095622	43	3.79682894134	744890.998788	2472.83178081	450	361	136	136	152	158	141	772	0
DLR00013646	2	3	YMR080C	20	SD/MSG -ARG -HIS -LEU -LYS +Canavanine +G418 +Hygromycin +Thialysine	Adam_cdc13-1_SDLV3_REP4	10	11	2.63441874213	6497.16342753	68.1111656478	254	2.85948984249	395076.000331	7011.19445967	43	3.46571779302	388173.000288	2191.11358824	589	349	136	136	137	146	135	640	0
DLR00013646	2	4	YMR088C	20	SD/MSG -ARG -HIS -LEU -LYS +Canavanine +G418 +Hygromycin +Thialysine	Adam_cdc13-1_SDLV3_REP4	10	11	2.87381832398	8043.00027318	51.8791561966	254	3.04625381059	573985.00004	7463.40342095	43	3.68678396528	568316.999792	1108.86317422	721	353	136	136	150	158	143	903	0
DLR00013646	2	5	YMR153C-A	20	SD/MSG -ARG -HIS -LEU -LYS +Canavanine +G418 +Hygromycin +Thialysine	Adam_cdc13-1_SDLV3_REP4	10	11	2.9049820391	8593.00028303	59.2682309292	254	3.0796628187	626238.0001	6726.54629064	43	3.72849428523	621345.999414	1212.59091011	862	353	136	136	153	160	145	1034	0
DLR00013646	2	6	YML042W	20	SD/MSG -ARG -HIS -LEU -LYS +Canavanine +G418 +Hygromycin +Thialysine	Adam_cdc13-1_SDLV3_REP4	10	11	2.85646001032	8632.37081231	49.0374432603	254	3.05112274583	621243.000006	6459.96024964	43	3.6920102316	616500.000009	1398.30504885	994	357	136	136	153	161	146	1079	0
DLR00013646	2	7	YLR415C	20	SD/MSG -ARG -HIS -LEU -LYS +Canavanine +G418 +Hygromycin +Thialysine	Adam_cdc13-1_SDLV3_REP4	10	11	2.40043978288	6482.39713806	24.1566612563	254	2.73810291814	392979.000503	6640.80693264	43	3.31741615191	385901.000396	2817.11319951	1129	351	136	136	145	155	142	985	0
DLR00013646	2	8	YMR023C	20	SD/MSG -ARG -HIS -LEU -LYS +Canavanine +G418 +Hygromycin +Thialysine	Adam_cdc13-1_SDLV3_REP4	10	11	2.71908802856	7476.65977014	50.1869017314	254	2.90961019066	465032.00048	7096.10806101	43	3.52744365517	459261.000335	3029.01917133	1269	358	136	136	142	153	140	1035	0
DLR00013646	2	9	YMR075W	20	SD/MSG -ARG -HIS -LEU -LYS +Canavanine +G418 +Hygromycin +Thialysine	Adam_cdc13-1_SDLV3_REP4	10	11	2.7791567051	8401.00014895	67.6127366221	254	2.92290999039	542314.000285	6648.81071058	43	3.54938835478	540953.000055	1807.6465156	1404	351	136	136	144	154	140	1214	0
DLR00013646	2	10	YMR101C	20	SD/MSG -ARG -HIS -LEU -LYS +Canavanine +G418 +Hygromycin +Thialysine	Adam_cdc13-1_SDLV3_REP4	10	11	2.8363344815	9137.65738703	25.422093384	254	3.03689929445	653664.000038	7738.05011801	43	3.674243531	648600.000216	2179.26119139	1535	357	136	136	151	159	143	1016	0
DLR00013646	2	11	YMR233W	20	SD/MSG -ARG -HIS -LEU -LYS +Canavanine +G418 +Hygromycin +Thialysine	Adam_cdc13-1_SDLV3_REP4	10	11	3.08285317296	10251.1063039	54.6187177863	254	3.19062697942	806353.000232	7793.11444279	43	3.85099802997	801453.999172	1548.04642247	1681	354	136	136	156	163	144	813	0
DLR00013646	2	12	YMR241W	20	SD/MSG -ARG -HIS -LEU -LYS +Canavanine +G418 +Hygromycin +Thialysine	Adam_cdc13-1_SDLV3_REP4	10	11	2.73091908205	9511.71047154	26.4760861609	254	2.99636078877	713585.000134	8312.42476655	43	3.62282637972	708930.000178	3178.03905223	1813	359	136	136	156	164	144	1030	0
DLR00013646	2	13	YML033W	20	SD/MSG -ARG -HIS -LEU -LYS +Canavanine +G418 +Hygromycin +Thialysine	Adam_cdc13-1_SDLV3_REP4	10	11	3.00434725437	9914.63340993	51.6786215132	254	3.12124742569	734021.000186	7425.27162715	43	3.77349842239	731397.99948	1560.46860714	1950	352	136	136	152	160	142	1001	0
DLR00013646	2	14	YLR425W	20	SD/MSG -ARG -HIS -LEU -LYS +Canavanine +G418 +Hygromycin +Thialysine	Adam_cdc13-1_SDLV3_REP4	10	11	2.34234847058	5329.52849498	22.375421901	254	2.75684930492	359432.000425	6980.51424687	43	3.32808565644	349673.000421	1921.42715447	2084	363	136	136	149	157	142	1034	0
DLR00013646	2	15	YMR192W	20	SD/MSG -ARG -HIS -LEU -LYS +Canavanine +G418 +Hygromycin +Thialysine	Adam_cdc13-1_SDLV3_REP4	10	11	2.95716724932	8804.74413052	44.3204317415	254	3.11613957502	663685.000186	7290.9447729	43	3.76625712121	658453.999195	1468.23339908	2222	352	136	136	152	160	143	830	0
DLR00013646	2	16	YLR437C	20	SD/MSG -ARG -HIS -LEU -LYS +Canavanine +G418 +Hygromycin +Thialysine	Adam_cdc13-1_SDLV3_REP4	10	11	2.7886180655	8110.59156532	26.0397893927	254	2.98607140641	577769.000028	7316.53552996	43	3.61337519152	572056.99992	1800.22500466	2356	355	136	136	150	158	142	1018	0
DLR00013646	2	17	YMR056C	20	SD/MSG -ARG -HIS -LEU -LYS +Canavanine +G418 +Hygromycin +Thialysine	Adam_cdc13-1_SDLV3_REP4	10	11	3.02557903214	8664.15544244	60.6083767809	254	3.13060599293	641060.000164	7032.78145555	43	3.78321009565	635152.999065	1506.55642227	2499	351	136	136	151	159	142	825	0
DLR00013646	2	18	YML075C	20	SD/MSG -ARG -HIS -LEU -LYS +Canavanine +G418 +Hygromycin +Thialysine	Adam_cdc13-1_SDLV3_REP4	10	11	2.80658140812	9084.92925694	35.4882071543	254	3.00023843656	630953.000027	7377.58942462	43	3.63469017697	625811.000088	1827.12532692	2627	356	136	136	149	157	141	853	0
DLR00013646	2	19	YML074C	20	SD/MSG -ARG -HIS -LEU -LYS +Canavanine +G418 +Hygromycin +Thialysine	Adam_cdc13-1_SDLV3_REP4	10	11	3.07615077803	9651.50342553	57.4970243665	254	3.17736134924	739709.000201	7232.31962338	43	3.83680903197	735335.998892	1758.48351471	2770	348	136	136	155	162	145	892	0
DLR00013646	2	20	YML121W	20	SD/MSG -ARG -HIS -LEU -LYS +Canavanine +G418 +Hygromycin +Thialysine	Adam_cdc13-1_SDLV3_REP4	10	11	2.27271598837	5403.2	42.321803302	254	2.60176159248	330841.000295	7742.65615547	43	3.16076702144	324649.000233	2956.71633484	2904	357	136	136	143	152	140	1561	0
DLR00013646	2	21	YML109W	20	SD/MSG -ARG -HIS -LEU -LYS +Canavanine +G418 +Hygromycin +Thialysine	Adam_cdc13-1_SDLV3_REP4	10	11	2.99518942927	8948.88783483	58.6397727532	254	3.12578080895	698135.000181	7087.12879272	43	3.77742961837	691427.999278	1376.29138283	3042	353	136	136	152	159	144	728	0
DLR00013646	2	22	YLR443W	20	SD/MSG -ARG -HIS -LEU -LYS +Canavanine +G418 +Hygromycin +Thialysine	Adam_cdc13-1_SDLV3_REP4	10	11	2.90934389799	8969.00012757	54.9632101081	254	3.07603799306	679399.000125	7013.78623227	43	3.72141535987	673637.999542	1484.47137726	3174	358	136	136	147	154	139	803	0
DLR00013646	2	23	YMR209C	20	SD/MSG -ARG -HIS -LEU -LYS +Canavanine +G418 +Hygromycin +Thialysine	Adam_cdc13-1_SDLV3_REP4	10	11	2.81127073015	8767.00011464	100.124460625	254	3.01197921026	646546.000097	7332.72580053	43	3.64353039772	642646.000165	2098.52709197	3312	353	136	136	141	148	135	807	0
DLR00013646	2	24	YOR202W	20	SD/MSG -ARG -HIS -LEU -LYS +Canavanine +G418 +Hygromycin +Thialysine	Adam_cdc13-1_SDLV3_REP4	10	11	2.73958198309	9799.00037088	89.8953930445	254	2.94650694026	756434.000336	9003.80553254	43	3.55477698878	749478.000272	3058.05341717	3446	358	136	136	142	149	135	353	0
DLR00013646	3	1	YOR202W	20	SD/MSG -ARG -HIS -LEU -LYS +Canavanine +G418 +Hygromycin +Thialysine	Adam_cdc13-1_SDLV3_REP4	10	11	2.81345263808	9900.00002006	76.4493377673	254	3.02293068642	747385.000006	6454.51875336	43	3.65254966262	744889.999899	2803.13660565	327	493	136	136	148	154	139	795	0
DLR00013646	3	2	YMR215W	20	SD/MSG -ARG -HIS -LEU -LYS +Canavanine +G418 +Hygromycin +Thialysine	Adam_cdc13-1_SDLV3_REP4	10	11	2.91243109707	8841.0002715	58.2199169703	254	3.09683638573	684039.000197	6832.81992356	43	3.7457973747	679497.999151	1847.59608271	457	489	136	136	151	156	140	941	9
DLR00013646	3	3	YLR422W	20	SD/MSG -ARG -HIS -LEU -LYS +Canavanine +G418 +Hygromycin +Thialysine	Adam_cdc13-1_SDLV3_REP4	10	11	3.01588929304	9203.00036997	63.5958977954	254	3.15771430346	679983.000164	7163.15595247	43	3.82325351868	676333.999304	1224.73634429	597	493	136	136	151	157	141	937	0
DLR00013646	3	4	YMR162C	20	SD/MSG -ARG -HIS -LEU -LYS +Canavanine +G418 +Hygromycin +Thialysine	Adam_cdc13-1_SDLV3_REP4	10	11	3.17605186777	9947.05918979	77.8564612145	254	3.25316862255	765517.000165	8043.76672191	43	3.93961375501	760589.6374	2109.96895192	729	491	136	136	157	163	145	1161	0
DLR00013646	3	5	YMR244C-A	20	SD/MSG -ARG -HIS -LEU -LYS +Canavanine +G418 +Hygromycin +Thialysine	Adam_cdc13-1_SDLV3_REP4	10	11	2.9521042707	8333.29524667	56.76141663	254	3.1201584541	609089.000007	7328.84583694	43	3.7794740266	604413.999802	1052.91789881	869	494	136	136	153	160	144	1120	0
DLR00013646	3	6	YLR432W	20	SD/MSG -ARG -HIS -LEU -LYS +Canavanine +G418 +Hygromycin +Thialysine	Adam_cdc13-1_SDLV3_REP4	10	11	2.18152797024	4378	44.8583676429	254	2.58038947375	255246.000479	7315.86614752	43	3.10005425119	246329.000357	2773.4909549	999	497	136	136	140	151	138	1135	0
DLR00013646	3	7	YMR054W	20	SD/MSG -ARG -HIS -LEU -LYS +Canavanine +G418 +Hygromycin +Thialysine	Adam_cdc13-1_SDLV3_REP4	10	11	2.87246900104	8714.36208473	52.6482016352	254	3.08036408063	619352.000076	7357.70712491	43	3.72847687027	614857.000319	2083.38584046	1140	495	136	136	153	161	144	1236	0
DLR00013646	3	8	YMR159C	20	SD/MSG -ARG -HIS -LEU -LYS +Canavanine +G418 +Hygromycin +Thialysine	Adam_cdc13-1_SDLV3_REP4	10	11	2.9005082144	8253.3914293	49.3756149636	254	3.1016086692	625268.000072	6737.74931681	43	3.74949901772	619752.999706	1276.67894122	1274	491	136	136	157	164	145	1199	0
DLR00013646	3	9	YMR086W	20	SD/MSG -ARG -HIS -LEU -LYS +Canavanine +G418 +Hygromycin +Thialysine	Adam_cdc13-1_SDLV3_REP4	10	11	2.8321992113	8654.10489864	53.7128250635	254	3.04071211489	632051.000076	7329.51877473	43	3.68172570198	628153.000258	1683.30210155	1413	492	136	136	154	161	143	1188	0
DLR00013646	3	10	YMR035W	20	SD/MSG -ARG -HIS -LEU -LYS +Canavanine +G418 +Hygromycin +Thialysine	Adam_cdc13-1_SDLV3_REP4	10	11	2.69600710107	6719.61528059	26.620983425	254	2.90352536724	436927.000202	7604.59025651	43	3.52155240577	430696.000015	2241.40623571	1547	493	136	136	143	153	138	1132	0
DLR00013646	3	11	YMR202W	20	SD/MSG -ARG -HIS -LEU -LYS +Canavanine +G418 +Hygromycin +Thialysine	Adam_cdc13-1_SDLV3_REP4	10	11	0	11	12.812612157	254	12	34092.9	3840.82813534	43	0	43	132.470274461	1668	483	136	136	-1	-1	-1	9	0
DLR00013646	3	12	YML006C	20	SD/MSG -ARG -HIS -LEU -LYS +Canavanine +G418 +Hygromycin +Thialysine	Adam_cdc13-1_SDLV3_REP4	10	11	1.99923147886	3240.6	41.960119906	254	2.40030929561	177750.000318	7770.26484097	43	2.79774908372	180875.2	1612.17891285	1808	492	136	136	132	144	132	889	0
DLR00013646	3	13	YLR435W	20	SD/MSG -ARG -HIS -LEU -LYS +Canavanine +G418 +Hygromycin +Thialysine	Adam_cdc13-1_SDLV3_REP4	10	11	2.34109932277	7990.4	85.6103857535	254	2.59769381737	451662.000208	10239.8015188	43	3.16218582912	449676.000073	5933.93270398	1959	491	136	136	139	149	134	1071	0
DLR00013646	3	14	YMR011W	20	SD/MSG -ARG -HIS -LEU -LYS +Canavanine +G418 +Hygromycin +Thialysine	Adam_cdc13-1_SDLV3_REP4	10	11	2.94440543119	8797.00042861	46.265977604	254	3.11719855119	663940.000028	8031.86275774	43	3.76939778318	660144.999959	1427.09584389	2089	490	136	136	153	161	142	1092	0
DLR00013646	3	15	YML059C	20	SD/MSG -ARG -HIS -LEU -LYS +Canavanine +G418 +Hygromycin +Thialysine	Adam_cdc13-1_SDLV3_REP4	10	11	2.99314731906	9472.00045987	52.5109979528	254	3.15600224187	712530.000156	8165.52440826	43	3.81696262836	708445.99943	1299.23726219	2231	494	136	136	154	161	142	950	0
DLR00013646	3	16	YMR021C	20	SD/MSG -ARG -HIS -LEU -LYS +Canavanine +G418 +Hygromycin +Thialysine	Adam_cdc13-1_SDLV3_REP4	10	11	2.32190328889	5373.5	48.3694171553	254	2.66288004041	289431.000595	8144.8476016	43	3.22288087226	285068.000554	3618.62681951	2358	483	136	136	135	146	133	1198	0
DLR00013646	3	17	YMR070W	20	SD/MSG -ARG -HIS -LEU -LYS +Canavanine +G418 +Hygromycin +Thialysine	Adam_cdc13-1_SDLV3_REP4	10	11	2.88179899924	8229.7229623	84.3257790522	254	3.02603433741	607036.000011	7242.90398763	43	3.67166911381	606935.999727	1817.76242038	2504	496	136	136	153	160	143	1647	0
DLR00013646	3	18	YML071C	20	SD/MSG -ARG -HIS -LEU -LYS +Canavanine +G418 +Hygromycin +Thialysine	Adam_cdc13-1_SDLV3_REP4	10	11	2.93570009048	9075.18374447	52.0412746458	254	3.09230682842	643486.000007	8124.16350901	43	3.74681973037	638442.00007	1568.13847154	2635	491	136	136	151	158	140	926	0
DLR00013646	3	19	YLR429W	20	SD/MSG -ARG -HIS -LEU -LYS +Canavanine +G418 +Hygromycin +Thialysine	Adam_cdc13-1_SDLV3_REP4	10	11	2.39188302518	6692.4	35.6502910035	254	2.71445500813	395235.000439	8343.45058384	43	3.3002517973	392261.000405	3653.77586875	2779	489	136	136	142	152	138	1406	0
DLR00013646	3	20	YMR092C	20	SD/MSG -ARG -HIS -LEU -LYS +Canavanine +G418 +Hygromycin +Thialysine	Adam_cdc13-1_SDLV3_REP4	10	11	2.63994900814	7337.15468066	32.162035647	254	2.89223796715	497493.000445	7814.18982955	43	3.50770536178	489610.000409	2979.52178895	2910	483	136	136	147	156	141	949	0
DLR00013646	3	21	YMR087W	20	SD/MSG -ARG -HIS -LEU -LYS +Canavanine +G418 +Hygromycin +Thialysine	Adam_cdc13-1_SDLV3_REP4	10	11	2.38645814094	6777.1	40.954978853	254	2.71233330156	392386.000493	7513.92882	43	3.29739251069	390782.000437	3700.18171273	3048	493	136	136	138	148	136	1284	0
DLR00013646	3	22	YMR086C-A	20	SD/MSG -ARG -HIS -LEU -LYS +Canavanine +G418 +Hygromycin +Thialysine	Adam_cdc13-1_SDLV3_REP4	10	11	2.98658788023	9256.91970693	59.0074008975	254	3.13165264045	698924.000024	7277.37637044	43	3.78479552736	694230.999835	1379.58422661	3177	492	136	136	148	155	140	848	0
DLR00013646	3	23	YMR130W	20	SD/MSG -ARG -HIS -LEU -LYS +Canavanine +G418 +Hygromycin +Thialysine	Adam_cdc13-1_SDLV3_REP4	10	11	3.14888755261	9817.32535326	87.5693596872	254	3.23826155795	854182.000201	7458.64387553	43	3.90193939345	848809.998749	2732.31850387	3321	494	136	136	151	157	140	746	0
DLR00013646	3	24	YOR202W	20	SD/MSG -ARG -HIS -LEU -LYS +Canavanine +G418 +Hygromycin +Thialysine	Adam_cdc13-1_SDLV3_REP4	10	11	2.64235165707	9990.26397222	89.0298351583	254	2.94259855289	791003.000353	8581.75057199	43	3.55243476133	785102.000262	3306.45817398	3451	492	136	136	145	151	137	695	0
DLR00013646	4	1	YOR202W	20	SD/MSG -ARG -HIS -LEU -LYS +Canavanine +G418 +Hygromycin +Thialysine	Adam_cdc13-1_SDLV3_REP4	10	11	3.01698618404	9955.38593593	110.280085793	254	3.14597405925	828721.000203	6572.41306656	43	3.79025084027	823265.999177	2793.4047227	313	623	136	136	153	158	142	540	0
DLR00013646	4	2	YMR186W	20	SD/MSG -ARG -HIS -LEU -LYS +Canavanine +G418 +Hygromycin +Thialysine	Adam_cdc13-1_SDLV3_REP4	10	11	2.26952537561	6263.4	46.9271572436	254	2.6389631417	411883.0003	7994.3416279	43	3.20512252175	404203.000245	3757.12035932	450	625	136	136	143	150	137	985	0
DLR00013646	4	3	YMR002W	20	SD/MSG -ARG -HIS -LEU -LYS +Canavanine +G418 +Hygromycin +Thialysine	Adam_cdc13-1_SDLV3_REP4	10	11	2.85995010855	8106.01436724	48.0612928256	254	3.02100697171	573822.000076	7407.28126006	43	3.6623369098	567659.000303	1583.3317396	588	623	136	136	148	155	140	908	0
DLR00013646	4	4	YMR136W	20	SD/MSG -ARG -HIS -LEU -LYS +Canavanine +G418 +Hygromycin +Thialysine	Adam_cdc13-1_SDLV3_REP4	10	11	2.87082095876	8160.82785708	32.552111698	254	3.07941476251	588686.000149	7788.14412656	43	3.72971635234	582332.999507	1592.80333824	724	627	136	136	152	159	143	967	0
DLR00013646	4	5	YMR177W	20	SD/MSG -ARG -HIS -LEU -LYS +Canavanine +G418 +Hygromycin +Thialysine	Adam_cdc13-1_SDLV3_REP4	10	11	2.9482937841	8122.24468652	34.339267613	254	3.08742061845	560626.000027	7704.20125733	43	3.74066902812	553900.00026	1873.88160687	858	626	136	136	149	157	141	973	0
DLR00013646	4	6	YML068W	20	SD/MSG -ARG -HIS -LEU -LYS +Canavanine +G418 +Hygromycin +Thialysine	Adam_cdc13-1_SDLV3_REP4	10	11	2.85622577502	7977.8262338	33.5482460157	254	3.07315987704	590391.000064	6753.99641593	43	3.71703870811	584034.999823	1398.80550504	987	630	136	136	155	162	145	1061	0
DLR00013646	4	7	YML099C	20	SD/MSG -ARG -HIS -LEU -LYS +Canavanine +G418 +Hygromycin +Thialysine	Adam_cdc13-1_SDLV3_REP4	10	11	2.97089506564	8660.00037724	49.8114393483	254	3.1212902077	660133.000142	7075.50160241	43	3.77200296817	655777.999418	1203.85578732	1134	626	136	136	156	163	145	1130	0
DLR00013646	4	8	YML017W	20	SD/MSG -ARG -HIS -LEU -LYS +Canavanine +G418 +Hygromycin +Thialysine	Adam_cdc13-1_SDLV3_REP4	10	11	2.74337611174	7789.55926141	67.7585363025	254	3.02824167322	573068.000015	7746.65033341	43	3.66154463169	568461.000182	2463.16275276	1267	626	136	136	156	162	144	1273	0
DLR00013646	4	9	YML100W-A	20	SD/MSG -ARG -HIS -LEU -LYS +Canavanine +G418 +Hygromycin +Thialysine	Adam_cdc13-1_SDLV3_REP4	10	11	3.08063584404	9917.01422193	86.9093453774	254	3.2144121932	767417.000207	8007.32345856	43	3.88198388957	764683.999333	1348.23456602	1407	626	136	136	157	163	144	957	0
DLR00013646	4	10	YLR423C	20	SD/MSG -ARG -HIS -LEU -LYS +Canavanine +G418 +Hygromycin +Thialysine	Adam_cdc13-1_SDLV3_REP4	10	11	2.85113447157	8513.19022619	36.263369546	254	3.06981435665	638110.000082	8118.35867308	43	3.71650959054	634536.999831	1641.87462196	1540	632	136	136	155	162	144	1200	0
DLR00013646	4	11	YMR222C	20	SD/MSG -ARG -HIS -LEU -LYS +Canavanine +G418 +Hygromycin +Thialysine	Adam_cdc13-1_SDLV3_REP4	10	11	2.97584534647	9703.12634327	44.9553134957	254	3.13734439125	739926.000064	8655.02852809	43	3.79052485096	736585.999921	1618.1047753	1681	626	136	136	155	162	143	949	0
DLR00013646	4	12	YMR040W	20	SD/MSG -ARG -HIS -LEU -LYS +Canavanine +G418 +Hygromycin +Thialysine	Adam_cdc13-1_SDLV3_REP4	10	11	2.86646197722	8438.50166804	35.6149792106	254	3.08238317496	648612.000024	8417.43630759	43	3.72575182125	642667.00009	2169.35862023	1811	627	136	136	157	163	144	957	3
DLR00013646	4	13	YMR189W	20	SD/MSG -ARG -HIS -LEU -LYS +Canavanine +G418 +Hygromycin +Thialysine	Adam_cdc13-1_SDLV3_REP4	10	11	3.05724429514	9313.94154304	50.9737862273	254	3.17880044425	717238.000076	8317.77612757	43	3.82786276095	721613.78934	296.785912066	1954	626	136	136	155	161	142	975	0
DLR00013646	4	14	YMR167W	20	SD/MSG -ARG -HIS -LEU -LYS +Canavanine +G418 +Hygromycin +Thialysine	Adam_cdc13-1_SDLV3_REP4	10	11	2.45323826309	7546	54.7587708593	254	2.75936783908	421966.000554	9067.60512175	43	3.35508943814	419873.0005	4621.90567966	2085	628	136	136	138	147	133	1007	0
DLR00013646	4	15	YMR104C	20	SD/MSG -ARG -HIS -LEU -LYS +Canavanine +G418 +Hygromycin +Thialysine	Adam_cdc13-1_SDLV3_REP4	10	11	3.00071924763	8837.00043348	44.3764999461	254	3.15586738181	667382.000094	8042.64835723	43	3.80434775978	670572.083677	574.757219729	2227	625	136	136	153	160	142	929	0
DLR00013646	4	16	YMR137C	20	SD/MSG -ARG -HIS -LEU -LYS +Canavanine +G418 +Hygromycin +Thialysine	Adam_cdc13-1_SDLV3_REP4	10	11	2.71285558735	7747.0536215	30.3355926824	254	2.97128605978	526961.000149	8123.16175041	43	3.59413550881	521264.000207	2575.06558767	2355	630	136	136	148	156	139	947	0
DLR00013646	4	17	YMR048W	20	SD/MSG -ARG -HIS -LEU -LYS +Canavanine +G418 +Hygromycin +Thialysine	Adam_cdc13-1_SDLV3_REP4	10	11	2.86944342853	8685.49867774	30.847584082	254	3.03788508126	597568.000049	8258.78827955	43	3.67948409354	594102.000286	1979.08237544	2494	626	136	136	149	157	140	1043	0
DLR00013646	4	18	YML096W	20	SD/MSG -ARG -HIS -LEU -LYS +Canavanine +G418 +Hygromycin +Thialysine	Adam_cdc13-1_SDLV3_REP4	10	11	2.73498372834	7632.09408665	41.1151134397	254	2.9554036922	516530.00019	7985.79344427	43	3.57997277078	512580.000056	2236.09717749	2625	630	136	136	147	156	140	1135	0
DLR00013646	4	19	YMR106C	20	SD/MSG -ARG -HIS -LEU -LYS +Canavanine +G418 +Hygromycin +Thialysine	Adam_cdc13-1_SDLV3_REP4	10	11	2.7555652935	8899.62615124	37.5217663831	254	2.97281078904	613227.000348	8612.76265135	43	3.60495251822	609481.000197	3032.00831536	2769	631	136	136	149	157	141	1113	0
DLR00013646	4	20	YML120C	20	SD/MSG -ARG -HIS -LEU -LYS +Canavanine +G418 +Hygromycin +Thialysine	Adam_cdc13-1_SDLV3_REP4	10	11	2.76312709138	8327.9051353	25.3211102176	254	2.99536719416	590191.000202	7726.57325312	43	3.63155383882	586679.00011	2398.02000813	2902	628	136	136	150	158	143	1164	0
DLR00013646	4	21	YLR460C	20	SD/MSG -ARG -HIS -LEU -LYS +Canavanine +G418 +Hygromycin +Thialysine	Adam_cdc13-1_SDLV3_REP4	10	11	2.49796124549	6987.74982443	24.7234143275	254	2.80174609117	446640.000512	7183.01101059	43	3.40572052763	442472.000459	3064.34133509	3041	629	136	136	143	152	139	1256	0
DLR00013646	4	22	YML131W	20	SD/MSG -ARG -HIS -LEU -LYS +Canavanine +G418 +Hygromycin +Thialysine	Adam_cdc13-1_SDLV3_REP4	10	11	2.83554670419	8412.30796427	46.5636119759	254	3.03020835026	614557.000056	7430.38302034	43	3.67002854681	608623.000272	1594.20948684	3170	632	136	136	146	153	140	934	0
DLR00013646	4	23	YMR224C	20	SD/MSG -ARG -HIS -LEU -LYS +Canavanine +G418 +Hygromycin +Thialysine	Adam_cdc13-1_SDLV3_REP4	10	11	1.92569249937	2946.9	47.2855579701	254	2.35252243037	176986.00028	7189.57464119	43	2.79225545984	162826.000177	2449.74784339	3315	624	136	136	126	137	128	828	0
DLR00013646	4	24	YOR202W	20	SD/MSG -ARG -HIS -LEU -LYS +Canavanine +G418 +Hygromycin +Thialysine	Adam_cdc13-1_SDLV3_REP4	10	11	2.75383672557	10166.0886661	100.195959936	254	2.99950988947	865739.00028	8835.8801879	43	3.61796042984	861340.000135	3135.65952277	3446	634	136	136	148	154	139	945	0
DLR00013646	5	1	YOR202W	20	SD/MSG -ARG -HIS -LEU -LYS +Canavanine +G418 +Hygromycin +Thialysine	Adam_cdc13-1_SDLV3_REP4	10	11	2.87545437374	9558.00005272	66.2017793617	254	3.04067275348	778375.000072	6847.50206256	43	3.66942302065	772451.000126	2264.61665284	321	764	136	136	151	157	142	641	0
DLR00013646	5	2	YMR194W	20	SD/MSG -ARG -HIS -LEU -LYS +Canavanine +G418 +Hygromycin +Thialysine	Adam_cdc13-1_SDLV3_REP4	10	11	2.75084321786	9578.5320519	17.9889504147	254	2.98883921158	765520.00021	8168.11832837	43	3.61367457731	759946.000006	2663.78056178	455	764	136	136	155	160	144	914	0
DLR00013646	5	3	YML035C	20	SD/MSG -ARG -HIS -LEU -LYS +Canavanine +G418 +Hygromycin +Thialysine	Adam_cdc13-1_SDLV3_REP4	10	11	2.86962278429	8401.76174239	54.1746076251	254	3.07642383697	614979.000032	6982.29416932	43	3.72246658327	611259.000104	1365.62861681	597	768	136	136	152	158	143	994	0
DLR00013646	5	4	YMR158W-A	20	SD/MSG -ARG -HIS -LEU -LYS +Canavanine +G418 +Hygromycin +Thialysine	Adam_cdc13-1_SDLV3_REP4	10	11	2.98453823952	8341.24048263	40.5974431796	254	3.14223486902	635885.000139	7720.29467898	43	3.80625767044	629640.999325	1000.01243189	729	764	136	136	156	162	146	1050	0
DLR00013646	5	5	YMR237W	20	SD/MSG -ARG -HIS -LEU -LYS +Canavanine +G418 +Hygromycin +Thialysine	Adam_cdc13-1_SDLV3_REP4	10	11	2.93161208866	8975.27258497	71.7565486178	254	3.09344419893	664206.000073	7120.34501877	43	3.74897134366	662006.999602	1308.58085891	870	764	136	136	155	162	145	1378	0
DLR00013646	5	6	YMR085W	20	SD/MSG -ARG -HIS -LEU -LYS +Canavanine +G418 +Hygromycin +Thialysine	Adam_cdc13-1_SDLV3_REP4	10	11	2.79832275442	7802.44244794	40.4534284042	254	3.02942119545	571943.000067	7191.47523044	43	3.66381052985	565096.000291	1646.26432781	999	764	136	136	154	161	145	1021	0
DLR00013646	5	7	YML122C	20	SD/MSG -ARG -HIS -LEU -LYS +Canavanine +G418 +Hygromycin +Thialysine	Adam_cdc13-1_SDLV3_REP4	10	11	2.76605877851	9076.28879808	35.8214781805	254	3.01266865361	622977.000168	7738.9995196	43	3.65162198011	622480.000254	2353.03832212	1140	765	136	136	151	159	143	1420	0
DLR00013646	5	8	YMR030W	20	SD/MSG -ARG -HIS -LEU -LYS +Canavanine +G418 +Hygromycin +Thialysine	Adam_cdc13-1_SDLV3_REP4	10	11	2.94898835479	9882.25168061	33.2414128803	254	3.1369565848	745245.000116	8168.55825259	43	3.78972452928	742838.999788	1675.01807214	1273	762	136	136	157	163	145	1128	0
DLR00013646	5	9	YMR060C	20	SD/MSG -ARG -HIS -LEU -LYS +Canavanine +G418 +Hygromycin +Thialysine	Adam_cdc13-1_SDLV3_REP4	10	11	2.01943684419	4404.4	93.0185299101	254	2.37326083668	217584.000241	8659.29043474	43	2.85823729349	212835.000023	4370.90483816	1419	760	136	136	129	141	130	1010	0
DLR00013646	5	10	YMR068W	20	SD/MSG -ARG -HIS -LEU -LYS +Canavanine +G418 +Hygromycin +Thialysine	Adam_cdc13-1_SDLV3_REP4	10	11	2.9942207137	9793.72785754	31.7512161656	254	3.162299779	739162.000122	8867.33527552	43	3.82304890471	736048.999742	1575.44354748	1546	763	136	136	156	162	144	1054	0
DLR00013646	5	11	YML029W	20	SD/MSG -ARG -HIS -LEU -LYS +Canavanine +G418 +Hygromycin +Thialysine	Adam_cdc13-1_SDLV3_REP4	10	11	2.6036738809	8977.08011378	45.8290223024	254	2.87948891764	563579.000427	9093.09862282	43	3.4956933636	562173.00036	3667.48860955	1689	764	136	136	145	153	138	1088	0
DLR00013646	5	12	YLR450W	20	SD/MSG -ARG -HIS -LEU -LYS +Canavanine +G418 +Hygromycin +Thialysine	Adam_cdc13-1_SDLV3_REP4	10	11	2.47888779901	7031.06699984	42.0641677993	254	2.78879118696	421694.000498	8040.59789776	43	3.38185081891	418331.000423	3637.24400169	1820	764	136	136	142	151	136	1034	0
DLR00013646	5	13	YMR102C	20	SD/MSG -ARG -HIS -LEU -LYS +Canavanine +G418 +Hygromycin +Thialysine	Adam_cdc13-1_SDLV3_REP4	10	11	2.94140123362	9187.32770223	41.9681792198	254	3.11567917192	668462.000065	8094.76204354	43	3.76944441334	668382.999953	1761.37627732	1961	766	136	136	152	159	142	1278	0
DLR00013646	5	14	YML097C	20	SD/MSG -ARG -HIS -LEU -LYS +Canavanine +G418 +Hygromycin +Thialysine	Adam_cdc13-1_SDLV3_REP4	10	11	2.42332009861	6106.85369361	36.0262274845	254	2.80489670271	390399.000287	7401.77751661	43	3.39384977387	386051.000222	2866.80433493	2089	766	136	136	147	155	139	1263	7
DLR00013646	5	15	YLR427W	20	SD/MSG -ARG -HIS -LEU -LYS +Canavanine +G418 +Hygromycin +Thialysine	Adam_cdc13-1_SDLV3_REP4	10	11	2.85485351043	8787.72292845	31.0833352779	254	3.06619119399	618042.00001	8064.41730638	43	3.71163125146	617043.000175	1898.14991442	2230	765	136	136	149	157	140	1135	0
DLR00013646	5	16	YMR216C	20	SD/MSG -ARG -HIS -LEU -LYS +Canavanine +G418 +Hygromycin +Thialysine	Adam_cdc13-1_SDLV3_REP4	10	11	2.22900712717	4979.7	50.1971911315	254	2.60077260793	288742.000441	7623.97544251	43	3.15004732476	282922.000324	3519.98375306	2365	762	136	136	138	148	136	1325	0
DLR00013646	5	17	YMR007W	20	SD/MSG -ARG -HIS -LEU -LYS +Canavanine +G418 +Hygromycin +Thialysine	Adam_cdc13-1_SDLV3_REP4	10	11	3.01150869163	8976.00056819	53.8658168678	254	3.1508349227	672708.000158	7628.75864625	43	3.81502555717	668834.999376	1261.97855845	2504	766	136	136	153	160	143	1130	0
DLR00013646	5	18	YMR120C	20	SD/MSG -ARG -HIS -LEU -LYS +Canavanine +G418 +Hygromycin +Thialysine	Adam_cdc13-1_SDLV3_REP4	10	11	3.03525907598	9010.00053817	42.7081202959	254	3.18396500908	679461.000117	7783.29509911	43	3.84819735494	675905.99957	993.028693258	2635	763	136	136	154	161	143	1066	0
DLR00013646	5	19	YMR143W	20	SD/MSG -ARG -HIS -LEU -LYS +Canavanine +G418 +Hygromycin +Thialysine	Adam_cdc13-1_SDLV3_REP4	10	11	1.97030504365	4953.3	155.750096482	254	2.28328678023	232518.000141	9143.17619648	43	2.76606765866	226539.000328	6236.94732813	2775	769	136	136	125	137	127	735	0
DLR00013646	5	20	YMR075C-A	20	SD/MSG -ARG -HIS -LEU -LYS +Canavanine +G418 +Hygromycin +Thialysine	Adam_cdc13-1_SDLV3_REP4	10	11	2.83549399019	8221.00035425	77.3295619585	254	2.95576365913	558354.000282	7431.03466075	43	3.58588543223	556176.000113	2254.21792185	2906	766	136	136	144	153	139	1240	0
DLR00013646	5	21	YML104C	20	SD/MSG -ARG -HIS -LEU -LYS +Canavanine +G418 +Hygromycin +Thialysine	Adam_cdc13-1_SDLV3_REP4	10	11	2.91262035671	8931.93991222	41.6792817449	254	3.04267126131	633653.000006	6743.63536365	43	3.6906162177	629907.000015	1326.99105208	3047	767	136	136	147	155	140	1063	0
DLR00013646	5	22	YML095C	20	SD/MSG -ARG -HIS -LEU -LYS +Canavanine +G418 +Hygromycin +Thialysine	Adam_cdc13-1_SDLV3_REP4	10	11	2.94475386059	8640.43294556	38.0750990615	254	3.09105708977	627552.00001	7287.08401716	43	3.74316418808	622056.000014	1319.75057815	3179	760	136	136	145	153	139	874	0
DLR00013646	5	23	YML119W	20	SD/MSG -ARG -HIS -LEU -LYS +Canavanine +G418 +Hygromycin +Thialysine	Adam_cdc13-1_SDLV3_REP4	10	11	2.92414638353	9264.00014074	64.5552296384	254	3.07640823397	727499.000008	7254.68468828	43	3.71752403712	722571.999866	1744.99301104	3318	763	136	136	144	152	138	917	0
DLR00013646	5	24	YOR202W	20	SD/MSG -ARG -HIS -LEU -LYS +Canavanine +G418 +Hygromycin +Thialysine	Adam_cdc13-1_SDLV3_REP4	10	11	2.82265411632	9973.00009342	110.025356968	254	3.03671185565	885689.000158	8277.85523939	43	3.65788345917	880664.000044	3108.87814263	3450	763	136	136	149	155	140	811	0
DLR00013646	6	1	YOR202W	20	SD/MSG -ARG -HIS -LEU -LYS +Canavanine +G418 +Hygromycin +Thialysine	Adam_cdc13-1_SDLV3_REP4	10	11	3.06829473423	10092.4280598	88.5987617343	254	3.16483076976	866140.000219	6087.66350421	43	3.80900312377	861538.998863	3621.41180307	316	896	136	136	153	159	144	643	0
DLR00013646	6	2	YMR243C	20	SD/MSG -ARG -HIS -LEU -LYS +Canavanine +G418 +Hygromycin +Thialysine	Adam_cdc13-1_SDLV3_REP4	10	11	1.87562043307	2786.3	52.908674148	254	2.35310657545	174952.000312	6311.13775127	43	2.78421582636	158749.000106	2659.3800153	447	892	136	136	133	144	133	710	0
DLR00013646	6	3	YML016C	20	SD/MSG -ARG -HIS -LEU -LYS +Canavanine +G418 +Hygromycin +Thialysine	Adam_cdc13-1_SDLV3_REP4	10	11	2.66481587327	5291.03987934	63.7889463271	254	2.77791931372	314462.000467	6628.1082188	43	3.37074695448	310679.00056	2237.02753722	588	891	136	136	134	144	134	1225	0
DLR00013646	6	4	YMR105C	20	SD/MSG -ARG -HIS -LEU -LYS +Canavanine +G418 +Hygromycin +Thialysine	Adam_cdc13-1_SDLV3_REP4	10	11	2.88967164416	8945.54945367	46.4289142677	254	3.07385340555	648232.000007	8034.17671742	43	3.7286379415	644702.999963	1296.37088611	724	899	136	136	152	160	145	1166	0
DLR00013646	6	5	YMR133W	20	SD/MSG -ARG -HIS -LEU -LYS +Canavanine +G418 +Hygromycin +Thialysine	Adam_cdc13-1_SDLV3_REP4	10	11	2.88760984529	9003.28633652	45.222446797	254	3.07288201442	652349.00002	7501.53473797	43	3.71950656635	649773.000088	1445.52639705	862	898	136	136	154	162	146	1344	0
DLR00013646	6	6	YML090W	20	SD/MSG -ARG -HIS -LEU -LYS +Canavanine +G418 +Hygromycin +Thialysine	Adam_cdc13-1_SDLV3_REP4	10	11	2.35426113511	4879.9525586	40.9651031866	254	2.63225344688	242319.000703	7501.67581589	43	3.17488760227	238013.000635	3288.21232823	992	902	136	136	130	142	132	1154	0
DLR00013646	6	7	YML008C	20	SD/MSG -ARG -HIS -LEU -LYS +Canavanine +G418 +Hygromycin +Thialysine	Adam_cdc13-1_SDLV3_REP4	10	11	2.60216801445	6873.37820799	35.0472747495	254	2.84794133769	412584.000495	7653.37563046	43	3.46332887668	413460.000405	3446.0999936	1133	899	136	136	142	152	139	1786	0
DLR00013646	6	8	YMR067C	20	SD/MSG -ARG -HIS -LEU -LYS +Canavanine +G418 +Hygromycin +Thialysine	Adam_cdc13-1_SDLV3_REP4	10	11	2.6837766573	8013.95174542	32.0000358438	254	2.9563251296	554619.000297	8637.39712473	43	3.58047662078	550619.000119	3303.93248039	1266	903	136	136	151	159	143	1275	0
DLR00013646	6	9	YML041C	20	SD/MSG -ARG -HIS -LEU -LYS +Canavanine +G418 +Hygromycin +Thialysine	Adam_cdc13-1_SDLV3_REP4	10	11	2.13574267898	5113.9	81.8327136525	254	2.42977414222	236079.000283	8442.25807154	43	2.93624585523	232398.000062	4280.38045412	1408	896	136	136	125	138	128	837	0
DLR00013646	6	10	YMR025W	20	SD/MSG -ARG -HIS -LEU -LYS +Canavanine +G418 +Hygromycin +Thialysine	Adam_cdc13-1_SDLV3_REP4	10	11	2.7618733999	8454.41359966	24.4725010377	254	3.01059274894	602073.000114	8666.22651508	43	3.6415395505	598580.000263	2955.65875164	1544	902	136	136	152	159	142	1077	0
DLR00013646	6	11	YMR055C	20	SD/MSG -ARG -HIS -LEU -LYS +Canavanine +G418 +Hygromycin +Thialysine	Adam_cdc13-1_SDLV3_REP4	10	11	3.0575266492	10670.0003127	58.4664892281	254	3.18502495136	809296.000198	8370.44114126	43	3.84844800126	810659.999488	1415.58518424	1682	898	136	136	155	161	143	1250	0
DLR00013646	6	12	YMR155W	20	SD/MSG -ARG -HIS -LEU -LYS +Canavanine +G418 +Hygromycin +Thialysine	Adam_cdc13-1_SDLV3_REP4	10	11	2.31156779206	5349.3	41.3921817637	254	2.68753773752	315795.000537	7546.59004517	43	3.25003069169	311022.000478	3173.11883829	1816	906	136	136	140	150	136	1253	0
DLR00013646	6	13	YML002W	20	SD/MSG -ARG -HIS -LEU -LYS +Canavanine +G418 +Hygromycin +Thialysine	Adam_cdc13-1_SDLV3_REP4	10	11	2.95423988268	10136.2652108	41.2994031577	254	3.12773484561	727144.000089	8450.13547827	43	3.78261846516	725078.999992	2148.12187579	1949	899	136	136	151	158	140	956	0
DLR00013646	6	14	YMR109W	20	SD/MSG -ARG -HIS -LEU -LYS +Canavanine +G418 +Hygromycin +Thialysine	Adam_cdc13-1_SDLV3_REP4	10	11	2.81082589078	8896.13612453	27.1733290037	254	3.0391012412	625913.000014	7739.41952979	43	3.68295724778	623520.000168	2161.41607101	2086	897	136	136	150	157	140	1156	0
DLR00013646	6	15	YMR019W	20	SD/MSG -ARG -HIS -LEU -LYS +Canavanine +G418 +Hygromycin +Thialysine	Adam_cdc13-1_SDLV3_REP4	10	11	2.97316792204	9270.2836798	30.3918815809	254	3.12452530292	671671.000179	7764.03324704	43	3.78307669939	669558.999575	1737.35018953	2226	899	136	136	151	158	140	1062	0
DLR00013646	6	16	YLR416C	20	SD/MSG -ARG -HIS -LEU -LYS +Canavanine +G418 +Hygromycin +Thialysine	Adam_cdc13-1_SDLV3_REP4	10	11	3.03592586222	9683.61823514	34.0362894044	254	3.16844043932	710620.000202	7832.47495439	43	3.83605830707	709053.999363	1556.11493075	2358	903	136	136	151	158	141	1092	0
DLR00013646	6	17	YMR052C-A	20	SD/MSG -ARG -HIS -LEU -LYS +Canavanine +G418 +Hygromycin +Thialysine	Adam_cdc13-1_SDLV3_REP4	10	11	3.07601163545	9746.0994207	42.6011269485	254	3.19991811624	761385.000172	7364.22918355	43	3.87000192744	758746.998539	2857.12193197	2494	900	136	136	155	162	142	1103	0
DLR00013646	6	18	YMR191W	20	SD/MSG -ARG -HIS -LEU -LYS +Canavanine +G418 +Hygromycin +Thialysine	Adam_cdc13-1_SDLV3_REP4	10	11	2.67678662134	8072.72909625	28.0319193862	254	2.91381492433	532228.000246	7238.33385169	43	3.53823075091	528866.000041	2570.3434318	2630	902	136	136	145	154	139	1151	0
DLR00013646	6	19	YMR003W	20	SD/MSG -ARG -HIS -LEU -LYS +Canavanine +G418 +Hygromycin +Thialysine	Adam_cdc13-1_SDLV3_REP4	10	11	3.10129219482	9393.0062358	60.7014694298	254	3.19462063709	746612.000202	7838.94724837	43	3.86011861643	741958.999291	1307.88410471	2767	902	136	136	156	163	145	973	0
DLR00013646	6	20	YML057W	20	SD/MSG -ARG -HIS -LEU -LYS +Canavanine +G418 +Hygromycin +Thialysine	Adam_cdc13-1_SDLV3_REP4	10	11	2.84295498068	8780.96893093	39.8782325649	254	3.03801920832	615742.000039	7234.32214574	43	3.68644718597	612524.000249	1712.96718036	2902	906	136	136	148	156	141	1122	0
DLR00013646	6	21	YMR178W	20	SD/MSG -ARG -HIS -LEU -LYS +Canavanine +G418 +Hygromycin +Thialysine	Adam_cdc13-1_SDLV3_REP4	10	11	3.10949594743	8960.69156967	60.8357504463	254	3.19159431225	695396.000206	6832.89026607	43	3.86452172914	689939.998931	1674.40170227	3041	900	136	136	151	159	143	981	0
DLR00013646	6	22	YMR145C	20	SD/MSG -ARG -HIS -LEU -LYS +Canavanine +G418 +Hygromycin +Thialysine	Adam_cdc13-1_SDLV3_REP4	10	11	2.80623696256	8344.49930276	37.4131393712	254	3.07378065953	650699.000209	6352.99695589	43	3.72160011367	647186.99896	2057.04412307	3170	902	136	136	150	158	143	1175	0
DLR00013646	6	23	YML108W	20	SD/MSG -ARG -HIS -LEU -LYS +Canavanine +G418 +Hygromycin +Thialysine	Adam_cdc13-1_SDLV3_REP4	10	11	2.94912243033	10266.0001517	55.3279200404	254	3.14533209125	856344.000217	7764.28515708	43	3.79691556081	852049.998847	3209.36493145	3310	900	136	136	150	156	140	866	0
DLR00013646	6	24	YOR202W	20	SD/MSG -ARG -HIS -LEU -LYS +Canavanine +G418 +Hygromycin +Thialysine	Adam_cdc13-1_SDLV3_REP4	10	11	2.70456131432	8866.0001411	92.7835937595	254	2.95068214858	775365.00024	8223.6860504	43	3.56011152276	768243.000072	3196.32000472	3446	904	136	136	147	154	139	798	0
DLR00013646	7	1	YOR202W	20	SD/MSG -ARG -HIS -LEU -LYS +Canavanine +G418 +Hygromycin +Thialysine	Adam_cdc13-1_SDLV3_REP4	10	11	2.98850597294	10470.6023255	82.8521658033	254	3.1188905426	869995.000183	6279.19167607	43	3.75998052161	867151.999449	3006.85217924	327	1037	136	136	152	158	143	782	0
DLR00013646	7	2	YML005W	20	SD/MSG -ARG -HIS -LEU -LYS +Canavanine +G418 +Hygromycin +Thialysine	Adam_cdc13-1_SDLV3_REP4	10	11	3.02897006298	9641.91092962	75.6311714852	254	3.17274384473	810153.000239	6466.71565914	43	3.82896612487	805552.999009	2248.1712456	452	1033	136	136	156	162	145	864	9
DLR00013646	7	3	YML051W	20	SD/MSG -ARG -HIS -LEU -LYS +Canavanine +G418 +Hygromycin +Thialysine	Adam_cdc13-1_SDLV3_REP4	10	11	2.8969287292	8635.96041802	47.017470454	254	3.07166902427	654353.000056	6958.00671093	43	3.72092626704	649728.999792	1239.32400432	596	1038	136	136	153	160	145	1071	0
DLR00013646	7	4	YML107C	20	SD/MSG -ARG -HIS -LEU -LYS +Canavanine +G418 +Hygromycin +Thialysine	Adam_cdc13-1_SDLV3_REP4	10	11	2.77675049568	8880.30745369	24.3798625586	254	3.02506712927	676887.000006	8021.46239535	43	3.66463657708	673401.000026	1861.84694397	726	1037	136	136	157	164	148	1321	0
DLR00013646	7	5	YMR058W	20	SD/MSG -ARG -HIS -LEU -LYS +Canavanine +G418 +Hygromycin +Thialysine	Adam_cdc13-1_SDLV3_REP4	10	11	2.74258869961	8531.38810407	55.2863920581	254	2.97380231201	591164.000305	8280.94110866	43	3.60601899584	590552.000126	2575.77059456	870	1040	136	136	151	159	145	1431	0
DLR00013646	7	6	YLR433C	20	SD/MSG -ARG -HIS -LEU -LYS +Canavanine +G418 +Hygromycin +Thialysine	Adam_cdc13-1_SDLV3_REP4	10	11	2.86275370772	8196.14052608	28.0528685361	254	3.07262065985	642296.000009	7571.77994749	43	3.71317161004	635203.000129	1618.53632792	1002	1044	136	136	159	166	148	1002	0
DLR00013646	7	7	YMR065W	20	SD/MSG -ARG -HIS -LEU -LYS +Canavanine +G418 +Hygromycin +Thialysine	Adam_cdc13-1_SDLV3_REP4	10	11	2.96411204419	10210.0001704	59.700857507	254	3.13241688258	790561.00001	8333.86649066	43	3.78321000717	788438.000008	1538.55444864	1138	1038	136	136	158	164	146	1152	0
DLR00013646	7	8	YMR193C-A	20	SD/MSG -ARG -HIS -LEU -LYS +Canavanine +G418 +Hygromycin +Thialysine	Adam_cdc13-1_SDLV3_REP4	10	11	2.61426751096	8920.59479737	32.2913770823	254	2.92385071494	651113.000316	9104.20802926	43	3.53824909286	648793.00019	3573.19683774	1266	1033	136	136	157	164	146	1290	10
DLR00013646	7	9	YML020W	20	SD/MSG -ARG -HIS -LEU -LYS +Canavanine +G418 +Hygromycin +Thialysine	Adam_cdc13-1_SDLV3_REP4	10	11	2.86851580844	9729.45963323	34.4343537277	254	3.08292236134	732550.000079	8887.5831781	43	3.72519611524	729929.000316	2326.58425334	1413	1037	136	136	155	162	145	1109	0
DLR00013646	7	10	YMR116C	20	SD/MSG -ARG -HIS -LEU -LYS +Canavanine +G418 +Hygromycin +Thialysine	Adam_cdc13-1_SDLV3_REP4	10	11	2.10806117315	4530.9	72.0202990974	254	2.47763607362	255572.000304	7919.06764067	43	2.99456483692	251063.000108	4041.56199648	1542	1034	136	136	137	147	135	1388	0
DLR00013646	7	11	YMR129W	20	SD/MSG -ARG -HIS -LEU -LYS +Canavanine +G418 +Hygromycin +Thialysine	Adam_cdc13-1_SDLV3_REP4	10	11	2.82841252683	9132.59629474	22.6549710497	254	3.06841399301	657119.000021	8151.78232256	43	3.71464347265	657402.000244	2493.7586143	1686	1037	136	136	152	159	142	1402	0
DLR00013646	7	12	YMR195W	20	SD/MSG -ARG -HIS -LEU -LYS +Canavanine +G418 +Hygromycin +Thialysine	Adam_cdc13-1_SDLV3_REP4	10	11	2.89232400504	8899.97345447	34.2722551157	254	3.08163256124	632488.000038	8251.33492965	43	3.72744976036	629805.000299	2488.89432126	1815	1037	136	136	149	157	140	1043	0
DLR00013646	7	13	YMR103C	20	SD/MSG -ARG -HIS -LEU -LYS +Canavanine +G418 +Hygromycin +Thialysine	Adam_cdc13-1_SDLV3_REP4	10	11	2.51308324346	7532.88351216	47.6441541961	254	2.81920886414	443162.000513	7769.60964394	43	3.42203751969	442989.000394	3699.87588917	1958	1038	136	136	141	150	135	1268	0
DLR00013646	7	14	YMR119W	20	SD/MSG -ARG -HIS -LEU -LYS +Canavanine +G418 +Hygromycin +Thialysine	Adam_cdc13-1_SDLV3_REP4	10	11	3.0597024821	9737.89559415	36.879203264	254	3.19186871009	711328.000169	7876.97880995	43	3.86254931623	710679.99962	1564.49661163	2091	1037	136	136	150	157	140	1083	0
DLR00013646	7	15	YMR238W	20	SD/MSG -ARG -HIS -LEU -LYS +Canavanine +G418 +Hygromycin +Thialysine	Adam_cdc13-1_SDLV3_REP4	10	11	3.11155620343	9620.00042502	47.1736745441	254	3.23844364602	743658.000201	7499.55200763	43	3.91882335844	741142.999195	1300.85962995	2232	1040	136	136	153	160	141	1040	0
DLR00013646	7	16	YMR042W	20	SD/MSG -ARG -HIS -LEU -LYS +Canavanine +G418 +Hygromycin +Thialysine	Adam_cdc13-1_SDLV3_REP4	10	11	3.06471186163	8875.00052281	40.1846957391	254	3.18793498755	694067.000205	7189.91733979	43	3.85579128708	688914.998949	1878.07714711	2367	1040	136	136	154	161	142	844	0
DLR00013646	7	17	YML100W	20	SD/MSG -ARG -HIS -LEU -LYS +Canavanine +G418 +Hygromycin +Thialysine	Adam_cdc13-1_SDLV3_REP4	10	11	2.95328206162	9499.83517305	32.4987073864	254	3.13968424232	677329.000124	7687.47682984	43	3.79799765536	673994.999912	1874.27398147	2504	1040	136	136	148	156	139	875	0
DLR00013646	7	18	YML036W	20	SD/MSG -ARG -HIS -LEU -LYS +Canavanine +G418 +Hygromycin +Thialysine	Adam_cdc13-1_SDLV3_REP4	10	11	2.96105710344	8637.16903634	60.0527868819	254	3.10916242923	669183.000118	6653.60136671	43	3.75792665664	664241.99966	1126.31030745	2634	1036	136	136	153	160	143	940	0
DLR00013646	7	19	YMR039C	20	SD/MSG -ARG -HIS -LEU -LYS +Canavanine +G418 +Hygromycin +Thialysine	Adam_cdc13-1_SDLV3_REP4	10	11	2.2624152118	4868.6	30.2558760182	254	2.55904128211	262982.000459	6196.46728153	43	3.11101475493	260924.000356	2796.10339739	2772	1039	136	136	132	144	133	1766	0
DLR00013646	7	20	YMR144W	20	SD/MSG -ARG -HIS -LEU -LYS +Canavanine +G418 +Hygromycin +Thialysine	Adam_cdc13-1_SDLV3_REP4	10	11	3.10543887255	9426.38457636	63.4336212872	254	3.20931551508	743277.000239	6994.89850999	43	3.88018992896	740002.999007	1503.65280004	2905	1037	136	136	154	161	144	1133	0
DLR00013646	7	21	YMR052W	20	SD/MSG -ARG -HIS -LEU -LYS +Canavanine +G418 +Hygromycin +Thialysine	Adam_cdc13-1_SDLV3_REP4	10	11	3.02496809513	9599.00036688	49.0871359382	254	3.15868633779	739363.000166	7113.17795931	43	3.82377769212	735257.998537	3071.87545194	3048	1040	136	136	151	158	141	1023	0
DLR00013646	7	22	YMR110C	20	SD/MSG -ARG -HIS -LEU -LYS +Canavanine +G418 +Hygromycin +Thialysine	Adam_cdc13-1_SDLV3_REP4	10	11	3.05480920424	9098.00031082	64.2393103915	254	3.16463807476	700413.000209	6830.61525084	43	3.83326618746	695523.998877	1911.87196691	3177	1036	136	136	147	155	140	889	0
DLR00013646	7	23	YMR041C	20	SD/MSG -ARG -HIS -LEU -LYS +Canavanine +G418 +Hygromycin +Thialysine	Adam_cdc13-1_SDLV3_REP4	10	11	2.96093179056	9242.00007571	82.6037228612	254	3.11118516559	739690.000205	6946.96767733	43	3.75721651828	733984.999021	2456.0421134	3320	1040	136	136	144	152	137	699	0
DLR00013646	7	24	YOR202W	20	SD/MSG -ARG -HIS -LEU -LYS +Canavanine +G418 +Hygromycin +Thialysine	Adam_cdc13-1_SDLV3_REP4	10	11	2.87827904938	9970.69786917	102.822501487	254	3.10243367142	921035.000077	8225.60212076	43	3.73019453076	914106.999868	3019.58300766	3454	1034	136	136	151	157	141	702	0
DLR00013646	8	1	YOR202W	20	SD/MSG -ARG -HIS -LEU -LYS +Canavanine +G418 +Hygromycin +Thialysine	Adam_cdc13-1_SDLV3_REP4	10	11	3.03081601222	10201.2964304	82.9293103341	254	3.13160870577	862108.000223	6063.86737413	43	3.77184185783	858349.999231	3556.07622112	315	1170	136	136	153	159	144	679	0
DLR00013646	8	2	YML047C	20	SD/MSG -ARG -HIS -LEU -LYS +Canavanine +G418 +Hygromycin +Thialysine	Adam_cdc13-1_SDLV3_REP4	10	11	2.06396726334	4499	60.8319527879	254	2.43411699551	278221.000256	7104.38700401	43	2.95028250179	265715.000101	3889.74868722	450	1162	136	136	137	147	136	896	0
DLR00013646	8	3	YLR461W	20	SD/MSG -ARG -HIS -LEU -LYS +Canavanine +G418 +Hygromycin +Thialysine	Adam_cdc13-1_SDLV3_REP4	10	11	2.86315698049	7602.00032529	51.107571488	254	3.06217432272	597302.000003	6149.68544423	43	3.70501417666	591365.999902	1180.32362618	588	1169	136	136	155	161	146	1096	0
DLR00013646	8	4	YMR135W-A	20	SD/MSG -ARG -HIS -LEU -LYS +Canavanine +G418 +Hygromycin +Thialysine	Adam_cdc13-1_SDLV3_REP4	10	11	2.52654833124	7008.3035317	35.9430751901	254	2.78984132285	434823.000484	8138.32567595	43	3.39635702704	434188.000501	3130.77269903	723	1174	136	136	143	153	141	1644	0
DLR00013646	8	5	YMR015C	20	SD/MSG -ARG -HIS -LEU -LYS +Canavanine +G418 +Hygromycin +Thialysine	Adam_cdc13-1_SDLV3_REP4	10	11	2.72214378291	5852.10424724	35.7590824335	254	2.88543229302	364995.000266	7881.05351881	43	3.50340769571	362973.000123	2366.01113401	860	1174	136	136	141	151	140	1667	0
DLR00013646	8	6	YML081C-A	20	SD/MSG -ARG -HIS -LEU -LYS +Canavanine +G418 +Hygromycin +Thialysine	Adam_cdc13-1_SDLV3_REP4	10	11	2.11774175598	3594.8	36.0727142581	254	2.44275666837	180568.000361	7534.7281252	43	2.92335098995	171675.000309	2169.16660999	989	1173	136	136	128	141	132	1016	0
DLR00013646	8	7	YMR078C	20	SD/MSG -ARG -HIS -LEU -LYS +Canavanine +G418 +Hygromycin +Thialysine	Adam_cdc13-1_SDLV3_REP4	10	11	1.91474115679	2624.6	30.242441069	254	2.31001463997	141417.000272	7623.06793165	43	2.70039580098	127882.000205	2055.84443498	1139	1173	136	136	129	142	132	928	0
DLR00013646	8	8	YML011C	20	SD/MSG -ARG -HIS -LEU -LYS +Canavanine +G418 +Hygromycin +Thialysine	Adam_cdc13-1_SDLV3_REP4	10	11	2.35219723686	6899.2	46.1157703341	254	2.68531568299	426902.000354	8362.17699441	43	3.26423024602	423639.000257	4180.43369163	1266	1171	136	136	145	154	140	1403	0
DLR00013646	8	9	YMR022W	20	SD/MSG -ARG -HIS -LEU -LYS +Canavanine +G418 +Hygromycin +Thialysine	Adam_cdc13-1_SDLV3_REP4	10	11	2.96645958492	9980.4456875	50.8213050107	254	3.13690495387	747698.000025	8275.06728844	43	3.79183315731	746195.000175	1784.29870364	1402	1171	136	136	154	161	144	1093	0
DLR00013646	8	10	YML117W-A	20	SD/MSG -ARG -HIS -LEU -LYS +Canavanine +G418 +Hygromycin +Thialysine	Adam_cdc13-1_SDLV3_REP4	10	11	2.00775439964	3472.7	56.12478535	254	2.44527164012	214151.000337	7329.74276723	43	2.92033544278	201107.000123	3246.11049326	1540	1175	136	136	139	149	137	814	0
DLR00013646	8	11	YMR181C	20	SD/MSG -ARG -HIS -LEU -LYS +Canavanine +G418 +Hygromycin +Thialysine	Adam_cdc13-1_SDLV3_REP4	10	11	2.93733238259	10033.9054452	29.0807617695	254	3.11777151533	753321.00007	8192.65832162	43	3.76958672667	753442.999944	1928.93659472	1678	1166	136	136	154	161	143	1269	8
DLR00013646	8	12	YMR095C	20	SD/MSG -ARG -HIS -LEU -LYS +Canavanine +G418 +Hygromycin +Thialysine	Adam_cdc13-1_SDLV3_REP4	10	11	2.71328114906	8239.54268187	30.1432642926	254	2.95988859723	547373.000178	7814.31272895	43	3.58772983874	545458.000118	2931.940504	1813	1172	136	136	146	154	138	1132	0
DLR00013646	8	13	YML058C-A	20	SD/MSG -ARG -HIS -LEU -LYS +Canavanine +G418 +Hygromycin +Thialysine	Adam_cdc13-1_SDLV3_REP4	10	11	3.06530290953	10811.7359551	47.0449490708	254	3.20039106233	799506.000254	8394.47028002	43	3.86867640711	798761.999335	2186.00571261	1954	1175	136	136	153	159	141	1079	0
DLR00013646	8	14	YMR119W-A	20	SD/MSG -ARG -HIS -LEU -LYS +Canavanine +G418 +Hygromycin +Thialysine	Adam_cdc13-1_SDLV3_REP4	10	11	2.88925676442	8843.21751037	34.2818053572	254	3.09269301593	601339.000014	7559.01158357	43	3.74859251917	602540.000225	2070.46969891	2086	1175	136	136	146	154	138	1314	0
DLR00013646	8	15	YMR154C	20	SD/MSG -ARG -HIS -LEU -LYS +Canavanine +G418 +Hygromycin +Thialysine	Adam_cdc13-1_SDLV3_REP4	10	11	2.38666591018	7352.4	149.222987966	254	2.67240924289	324847.000722	9805.51551984	43	3.23832715501	323176.000533	7378.75658373	2220	1178	136	136	122	134	123	347	0
DLR00013646	8	16	YMR027W	20	SD/MSG -ARG -HIS -LEU -LYS +Canavanine +G418 +Hygromycin +Thialysine	Adam_cdc13-1_SDLV3_REP4	10	11	2.86080501367	9241.04662754	29.0901730951	254	3.0517543814	643148.000013	7503.12852879	43	3.70011778113	643568.000139	2067.98747937	2356	1179	136	136	147	155	138	1372	0
DLR00013646	8	17	YLR436C	20	SD/MSG -ARG -HIS -LEU -LYS +Canavanine +G418 +Hygromycin +Thialysine	Adam_cdc13-1_SDLV3_REP4	10	11	2.72198531171	8347.49667588	38.1605619638	254	2.96825468437	569860.000188	7254.16969257	43	3.59923879986	568334.000134	2477.88222805	2497	1177	136	136	146	154	139	1164	0
DLR00013646	8	18	YMR038C	20	SD/MSG -ARG -HIS -LEU -LYS +Canavanine +G418 +Hygromycin +Thialysine	Adam_cdc13-1_SDLV3_REP4	10	11	0	11	9.87057942673	254	12	28827.9536725	3020.12640277	43	1.18565727387	2703.8	160.058409531	2624	1164	136	136	115	129	124	12	0
DLR00013646	8	19	YMR163C	20	SD/MSG -ARG -HIS -LEU -LYS +Canavanine +G418 +Hygromycin +Thialysine	Adam_cdc13-1_SDLV3_REP4	10	11	2.49902283413	7583.45452482	31.2308588423	254	2.78984959774	461924.000531	7179.78440818	43	3.39422438332	458897.000427	3719.14689023	2765	1175	136	136	140	150	137	1179	0
DLR00013646	8	20	YMR169c	20	SD/MSG -ARG -HIS -LEU -LYS +Canavanine +G418 +Hygromycin +Thialysine	Adam_cdc13-1_SDLV3_REP4	10	11	2.82865046214	9397.14407461	40.7066759679	254	3.03047110643	649618.000103	7244.87604936	43	3.6772498082	648545.000324	2074.79931124	2902	1175	136	136	145	154	139	1253	0
DLR00013646	8	21	YMR225C	20	SD/MSG -ARG -HIS -LEU -LYS +Canavanine +G418 +Hygromycin +Thialysine	Adam_cdc13-1_SDLV3_REP4	10	11	3.12788717989	9390.79742562	49.9474077363	254	3.19267958073	695800.00018	7302.86441857	43	3.85951479569	697322.713059	990.733889518	3039	1173	136	136	146	155	140	897	0
DLR00013646	8	22	YML102C-A	20	SD/MSG -ARG -HIS -LEU -LYS +Canavanine +G418 +Hygromycin +Thialysine	Adam_cdc13-1_SDLV3_REP4	10	11	2.74160135503	8572.77202626	22.7175004512	254	2.97792983351	653718.000022	6768.90550096	43	3.60698500742	650668.999993	2277.46226017	3174	1175	136	136	148	156	141	1265	0
DLR00013646	8	23	YMR223W	20	SD/MSG -ARG -HIS -LEU -LYS +Canavanine +G418 +Hygromycin +Thialysine	Adam_cdc13-1_SDLV3_REP4	10	11	2.86146664343	9609.21578026	57.4199295205	254	3.07631012702	745625.000022	7357.62203228	43	3.71410181001	741281.000069	1632.83157119	3316	1174	136	136	142	150	137	669	0
DLR00013646	8	24	YOR202W	20	SD/MSG -ARG -HIS -LEU -LYS +Canavanine +G418 +Hygromycin +Thialysine	Adam_cdc13-1_SDLV3_REP4	10	11	2.72362916299	10095.1354286	95.4814918518	254	2.9797090533	854394.000334	8758.650648	43	3.59315471074	849147.000201	3296.07048171	3445	1171	136	136	146	152	138	839	0
DLR00013646	9	1	YOR202W	20	SD/MSG -ARG -HIS -LEU -LYS +Canavanine +G418 +Hygromycin +Thialysine	Adam_cdc13-1_SDLV3_REP4	10	11	2.71244573402	8576.6884411	39.2493087413	254	2.9414028864	669746.000318	6773.47014334	43	3.55595015264	662134.000103	2247.48818314	325	1308	136	136	148	156	142	646	0
DLR00013646	9	2	YMR004W	20	SD/MSG -ARG -HIS -LEU -LYS +Canavanine +G418 +Hygromycin +Thialysine	Adam_cdc13-1_SDLV3_REP4	10	11	2.78263448889	7689.11272083	38.2633439922	254	3.00131527865	588623.000031	6523.73991488	43	3.63441941176	583725.000118	1327.06270778	456	1297	136	136	150	157	141	1112	0
DLR00013646	9	3	YMR219W	20	SD/MSG -ARG -HIS -LEU -LYS +Canavanine +G418 +Hygromycin +Thialysine	Adam_cdc13-1_SDLV3_REP4	10	11	2.78571038727	8392.47180017	32.2974870245	254	2.99196816033	628140.000088	6959.22997191	43	3.60969104026	637107.408228	489.496313255	598	1309	136	136	152	160	144	1115	0
DLR00013646	9	4	YML055W	20	SD/MSG -ARG -HIS -LEU -LYS +Canavanine +G418 +Hygromycin +Thialysine	Adam_cdc13-1_SDLV3_REP4	10	11	3.03784749676	9024.61818471	54.3883699846	254	3.15969406337	712435.000111	7562.129865	43	3.8119181328	715509.773851	489.344524163	729	1304	136	136	157	163	147	1079	0
DLR00013646	9	5	YMR205C	20	SD/MSG -ARG -HIS -LEU -LYS +Canavanine +G418 +Hygromycin +Thialysine	Adam_cdc13-1_SDLV3_REP4	10	11	2.55637973365	7106.89945463	23.4261944608	254	2.83806709045	479660.000414	8135.38304395	43	3.44947436208	476971.000403	2650.0784551	873	1311	136	136	149	158	143	1555	0
DLR00013646	9	6	YMR172W	20	SD/MSG -ARG -HIS -LEU -LYS +Canavanine +G418 +Hygromycin +Thialysine	Adam_cdc13-1_SDLV3_REP4	10	11	2.91635837699	8830.46929422	32.8811354028	254	3.10663773512	700663.000038	8458.76532806	43	3.75464316455	696030.000038	1624.15853767	1003	1307	136	136	159	166	149	1128	0
DLR00013646	9	7	YMR180C	20	SD/MSG -ARG -HIS -LEU -LYS +Canavanine +G418 +Hygromycin +Thialysine	Adam_cdc13-1_SDLV3_REP4	10	11	2.79546839486	8298.7206464	47.7763033847	254	3.00821004031	623693.000215	8083.44165931	43	3.64013780063	619776.000009	2458.64150664	1146	1305	136	136	154	162	146	1228	0
DLR00013646	9	8	YLR446W	20	SD/MSG -ARG -HIS -LEU -LYS +Canavanine +G418 +Hygromycin +Thialysine	Adam_cdc13-1_SDLV3_REP4	10	11	2.4814767119	7941.37921341	41.3482514069	254	2.81286890554	510183.000519	8793.52671579	43	3.41721434354	507796.000455	4453.32748988	1274	1307	136	136	147	156	141	1342	0
DLR00013646	9	9	YLR438W	20	SD/MSG -ARG -HIS -LEU -LYS +Canavanine +G418 +Hygromycin +Thialysine	Adam_cdc13-1_SDLV3_REP4	10	11	2.74914416394	8360.32098855	21.1138627428	254	3.03381211219	636697.000051	7555.05863443	43	3.66697363396	631960.000283	2088.92473534	1415	1304	136	136	156	163	145	1082	11
DLR00013646	9	10	YMR201C	20	SD/MSG -ARG -HIS -LEU -LYS +Canavanine +G418 +Hygromycin +Thialysine	Adam_cdc13-1_SDLV3_REP4	10	11	2.60967052079	8126.77182479	28.9162039112	254	2.92158011624	592190.000439	7961.27331702	43	3.53940569623	589743.000331	2903.79089859	1540	1309	136	136	153	160	144	1388	9
DLR00013646	9	11	YMR029C	20	SD/MSG -ARG -HIS -LEU -LYS +Canavanine +G418 +Hygromycin +Thialysine	Adam_cdc13-1_SDLV3_REP4	10	11	2.94004013604	10135.2290038	35.0601548661	254	3.13556202142	786972.000121	8572.33309676	43	3.78460270549	783943.999964	2447.94357294	1685	1308	136	136	156	162	143	921	0
DLR00013646	9	12	YML058W	20	SD/MSG -ARG -HIS -LEU -LYS +Canavanine +G418 +Hygromycin +Thialysine	Adam_cdc13-1_SDLV3_REP4	10	11	2.77403682546	8805.12501547	45.9431202153	254	2.97645307071	603945.000359	8217.2099853	43	3.60773698641	601909.000179	2964.55896101	1813	1305	136	136	147	154	139	1120	0
DLR00013646	9	13	YML056C	20	SD/MSG -ARG -HIS -LEU -LYS +Canavanine +G418 +Hygromycin +Thialysine	Adam_cdc13-1_SDLV3_REP4	10	11	2.82601537272	9158.85647201	45.5351205105	254	3.05231165771	685687.000006	7585.50387357	43	3.69446572746	684631.000102	2076.41908584	1957	1308	136	136	153	160	142	1240	0
DLR00013646	9	14	YML124C	20	SD/MSG -ARG -HIS -LEU -LYS +Canavanine +G418 +Hygromycin +Thialysine	Adam_cdc13-1_SDLV3_REP4	10	11	2.77022251262	8279.02637495	24.0837157536	254	2.98754044331	578517.000075	7340.85616725	43	3.59640912728	589538.501239	1667.36397457	2088	1310	136	136	147	155	138	960	0
DLR00013646	9	15	YLR453C	20	SD/MSG -ARG -HIS -LEU -LYS +Canavanine +G418 +Hygromycin +Thialysine	Adam_cdc13-1_SDLV3_REP4	10	11	2.89941456298	9227.05814993	34.1814365383	254	3.10303639858	661408.000075	7771.06041907	43	3.7558341753	660083.000029	2071.03229586	2229	1309	136	136	147	155	138	1138	0
DLR00013646	9	16	YMR034C	20	SD/MSG -ARG -HIS -LEU -LYS +Canavanine +G418 +Hygromycin +Thialysine	Adam_cdc13-1_SDLV3_REP4	10	11	2.97460527408	9567.73388014	29.3295778956	254	3.1487062372	711605.000208	7681.4074113	43	3.80974481192	710442.999488	1834.7452556	2362	1310	136	136	150	157	140	1129	0
DLR00013646	9	17	YMR176W	20	SD/MSG -ARG -HIS -LEU -LYS +Canavanine +G418 +Hygromycin +Thialysine	Adam_cdc13-1_SDLV3_REP4	10	11	2.9806429492	8905.00026931	48.4222029352	254	3.13621332334	675821.000168	7011.27653798	43	3.79259773937	673548.999504	1240.41301945	2505	1311	136	136	151	158	141	1127	0
DLR00013646	9	18	YLR420W	20	SD/MSG -ARG -HIS -LEU -LYS +Canavanine +G418 +Hygromycin +Thialysine	Adam_cdc13-1_SDLV3_REP4	10	11	3.0238003682	9314.92558187	46.0210814093	254	3.15210188097	687904.000016	7392.23098421	43	3.81395884144	682717.000181	1745.49552215	2635	1301	136	136	149	157	140	802	0
DLR00013646	9	19	YLR456W	20	SD/MSG -ARG -HIS -LEU -LYS +Canavanine +G418 +Hygromycin +Thialysine	Adam_cdc13-1_SDLV3_REP4	10	11	2.54521751905	8235.07694096	33.5702657475	254	2.83794936796	499893.00055	7407.41550361	43	3.45177365383	498986.000474	3497.91848268	2773	1312	136	136	139	149	136	1138	0
DLR00013646	9	20	YMR008C	20	SD/MSG -ARG -HIS -LEU -LYS +Canavanine +G418 +Hygromycin +Thialysine	Adam_cdc13-1_SDLV3_REP4	10	11	2.9780730424	9009.00046872	39.0810424685	254	3.13681828116	703423.000141	6901.37982049	43	3.79171471525	700297.999764	1274.29067203	2907	1308	136	136	152	160	143	1193	0
DLR00013646	9	21	YML054C	20	SD/MSG -ARG -HIS -LEU -LYS +Canavanine +G418 +Hygromycin +Thialysine	Adam_cdc13-1_SDLV3_REP4	10	11	2.83882940351	9487.75391969	34.1276027012	254	3.05720916568	698724.000025	6959.73794777	43	3.69890945943	695847.000158	1645.73123677	3049	1313	136	136	147	156	141	980	0
DLR00013646	9	22	YMR037C	20	SD/MSG -ARG -HIS -LEU -LYS +Canavanine +G418 +Hygromycin +Thialysine	Adam_cdc13-1_SDLV3_REP4	10	11	2.99711733653	9489.00026853	54.8186873969	254	3.14063817527	722778.000071	7181.8914697	43	3.79646316425	719032.999857	1316.5972125	3177	1307	136	136	145	153	139	867	0
DLR00013646	9	23	YLR452C	20	SD/MSG -ARG -HIS -LEU -LYS +Canavanine +G418 +Hygromycin +Thialysine	Adam_cdc13-1_SDLV3_REP4	10	11	0	11	19.1353885157	254	12	30377.7	3697.57586733	43	0	43	120.442731722	3306	1301	136	136	-1	-1	-1	12	0
DLR00013646	9	24	YOR202W	20	SD/MSG -ARG -HIS -LEU -LYS +Canavanine +G418 +Hygromycin +Thialysine	Adam_cdc13-1_SDLV3_REP4	10	11	2.92263037365	10731.2649673	105.319203297	254	3.11752384833	982182.000015	8998.97253483	43	3.74837357146	976876.00009	2966.77756283	3453	1308	136	136	149	155	139	747	0
DLR00013646	10	1	YOR202W	20	SD/MSG -ARG -HIS -LEU -LYS +Canavanine +G418 +Hygromycin +Thialysine	Adam_cdc13-1_SDLV3_REP4	10	11	3.00511393271	10902.4907532	84.2943276296	254	3.1241275389	894002.000057	6872.64635133	43	3.76425293135	889808.999707	2873.83287114	316	1435	136	136	151	158	143	603	10
DLR00013646	10	2	YMR127C	20	SD/MSG -ARG -HIS -LEU -LYS +Canavanine +G418 +Hygromycin +Thialysine	Adam_cdc13-1_SDLV3_REP4	10	11	2.88796619334	8427.41908305	59.8834086814	254	3.06884418851	690158.000132	6514.89141264	43	3.70740093613	684366.999582	1657.52866304	449	1440	136	136	153	160	143	946	0
DLR00013646	10	3	YML066C	20	SD/MSG -ARG -HIS -LEU -LYS +Canavanine +G418 +Hygromycin +Thialysine	Adam_cdc13-1_SDLV3_REP4	10	11	2.89470013299	8780.99664118	39.5291287353	254	3.09337211892	676070.00004	6984.53055566	43	3.74513882842	672455.999974	1321.74287236	589	1439	136	136	154	161	145	1174	0
DLR00013646	10	4	YML027W	20	SD/MSG -ARG -HIS -LEU -LYS +Canavanine +G418 +Hygromycin +Thialysine	Adam_cdc13-1_SDLV3_REP4	10	11	2.35147049791	5772.8	30.2752750119	254	2.72580746994	365313.000458	7161.25205764	43	3.30521083106	359814.000405	3169.93443234	722	1447	136	136	146	155	142	1296	0
DLR00013646	10	5	YMR234W	20	SD/MSG -ARG -HIS -LEU -LYS +Canavanine +G418 +Hygromycin +Thialysine	Adam_cdc13-1_SDLV3_REP4	10	11	2.93381326493	8176.26957514	50.7859286542	254	3.08445947912	606550.000094	8558.36758134	43	3.7354917708	600695.000344	2310.62128216	861	1442	136	136	152	160	146	1114	0
DLR00013646	10	6	YMR063W	20	SD/MSG -ARG -HIS -LEU -LYS +Canavanine +G418 +Hygromycin +Thialysine	Adam_cdc13-1_SDLV3_REP4	10	11	2.38878555079	7047.7	69.9662213983	254	2.68395335394	387472.000463	9687.24389893	43	3.27132855741	383812.000403	5402.72285316	993	1444	136	136	136	147	136	1026	0
DLR00013646	10	7	YMR204C	20	SD/MSG -ARG -HIS -LEU -LYS +Canavanine +G418 +Hygromycin +Thialysine	Adam_cdc13-1_SDLV3_REP4	10	11	2.81216169143	8461.18060072	15.9747722908	254	3.00431435096	616394.000102	7854.26006799	43	3.63903656255	612235.0003	2218.18444062	1133	1440	136	136	152	160	144	1139	0
DLR00013646	10	8	YLR434C	20	SD/MSG -ARG -HIS -LEU -LYS +Canavanine +G418 +Hygromycin +Thialysine	Adam_cdc13-1_SDLV3_REP4	10	11	2.42793160008	7822.1	53.6062746202	254	2.75366355985	512043.000367	8632.16989128	43	3.3401103088	505768.000257	4568.85554328	1266	1442	136	136	147	156	140	852	0
DLR00013646	10	9	YMR057C	20	SD/MSG -ARG -HIS -LEU -LYS +Canavanine +G418 +Hygromycin +Thialysine	Adam_cdc13-1_SDLV3_REP4	10	11	2.81170082439	9722.57442082	44.9932468326	254	3.03894363751	716536.000203	7778.96871675	43	3.67657699875	716151.000146	2227.63808705	1406	1442	136	136	152	159	143	1298	0
DLR00013646	10	10	YMR138W	20	SD/MSG -ARG -HIS -LEU -LYS +Canavanine +G418 +Hygromycin +Thialysine	Adam_cdc13-1_SDLV3_REP4	10	11	2.16123213753	5167.8	60.2417131124	254	2.53103698825	312830.000309	7530.83818421	43	3.06948116876	305534.000135	4096.6760327	1536	1456	136	136	139	149	137	1132	0
DLR00013646	10	11	YMR174C	20	SD/MSG -ARG -HIS -LEU -LYS +Canavanine +G418 +Hygromycin +Thialysine	Adam_cdc13-1_SDLV3_REP4	10	11	2.0997042777	4668.4	54.7958893866	254	2.484455921	283242.000296	7259.07880463	43	3.00290041183	274384.000116	3729.65658833	1676	1441	136	136	139	149	136	977	0
DLR00013646	10	12	YML013C-A	20	SD/MSG -ARG -HIS -LEU -LYS +Canavanine +G418 +Hygromycin +Thialysine	Adam_cdc13-1_SDLV3_REP4	10	11	1.67338680997	2263.8	70.9293219059	254	2.14942919684	120640.000414	7439.65705728	43	2.46525046014	106736.000172	3274.18688732	1802	1439	136	136	125	137	127	674	0
DLR00013646	10	13	YML062C	20	SD/MSG -ARG -HIS -LEU -LYS +Canavanine +G418 +Hygromycin +Thialysine	Adam_cdc13-1_SDLV3_REP4	10	11	2.62459978694	10518.1354334	44.4038914029	254	2.90524657312	706948.000447	10348.9205442	43	3.51961476631	706514.000368	5248.01659144	1947	1445	136	136	148	156	139	1131	0
DLR00013646	10	14	YMR158C-B	20	SD/MSG -ARG -HIS -LEU -LYS +Canavanine +G418 +Hygromycin +Thialysine	Adam_cdc13-1_SDLV3_REP4	10	11	2.79915929017	9296.83224014	37.3068231074	254	3.03712929303	682620.000084	7680.41534162	43	3.67420854149	682875.000299	1971.39124452	2080	1445	136	136	150	158	140	1254	0
DLR00013646	10	15	YMR161W	20	SD/MSG -ARG -HIS -LEU -LYS +Canavanine +G418 +Hygromycin +Thialysine	Adam_cdc13-1_SDLV3_REP4	10	11	2.94313779324	9878.73647496	37.7617412136	254	3.11452490508	758872.00023	7525.49822599	43	3.76523183541	758463.999453	2154.91406246	2221	1444	136	136	153	159	141	1158	0
DLR00013646	10	16	YMR031C	20	SD/MSG -ARG -HIS -LEU -LYS +Canavanine +G418 +Hygromycin +Thialysine	Adam_cdc13-1_SDLV3_REP4	10	11	2.83040688006	8633.47571645	26.6650607695	254	3.05789624212	602009.000031	7618.85571748	43	3.70051673822	599326.000296	2634.62067024	2356	1441	136	136	145	153	137	1021	0
DLR00013646	10	17	YMR166C	20	SD/MSG -ARG -HIS -LEU -LYS +Canavanine +G418 +Hygromycin +Thialysine	Adam_cdc13-1_SDLV3_REP4	10	11	2.4037027723	6645.1	37.9153140257	254	2.75320919	409262.000496	7314.52448961	43	3.34080073268	408024.000408	3577.89155391	2494	1448	136	136	140	150	136	1521	0
DLR00013646	10	18	YMR210W	20	SD/MSG -ARG -HIS -LEU -LYS +Canavanine +G418 +Hygromycin +Thialysine	Adam_cdc13-1_SDLV3_REP4	10	11	2.93778292863	9321.72027153	36.2175988568	254	3.11186148347	689811.000008	7445.08883303	43	3.76495374496	685494.000107	1758.21582983	2629	1450	136	136	148	156	139	918	0
DLR00013646	10	19	YMR009W	20	SD/MSG -ARG -HIS -LEU -LYS +Canavanine +G418 +Hygromycin +Thialysine	Adam_cdc13-1_SDLV3_REP4	10	11	2.95605139186	10041.4831975	50.8257394709	254	3.13894432072	729528.000003	7558.00420063	43	3.79781438921	725583.000111	1788.77836539	2764	1445	136	136	147	155	139	860	0
DLR00013646	10	20	YML001W	20	SD/MSG -ARG -HIS -LEU -LYS +Canavanine +G418 +Hygromycin +Thialysine	Adam_cdc13-1_SDLV3_REP4	10	11	2.0252805835	3216.4	43.8100966238	254	2.44130125168	194515.000408	5802.16136913	43	2.9294881688	182310.000203	2716.71413337	2894	1450	136	136	134	145	134	1101	9
DLR00013646	10	21	YLR451W	20	SD/MSG -ARG -HIS -LEU -LYS +Canavanine +G418 +Hygromycin +Thialysine	Adam_cdc13-1_SDLV3_REP4	10	11	1.73843376038	2240.7	59.9944411829	254	2.23793194084	98140.0003759	5990.17037741	43	2.4956897041	83430.0000619	2044.87401005	3043	1454	136	136	109	124	118	305	0
DLR00013646	10	22	YMR175w	20	SD/MSG -ARG -HIS -LEU -LYS +Canavanine +G418 +Hygromycin +Thialysine	Adam_cdc13-1_SDLV3_REP4	10	11	2.74860832967	9138.31171146	69.8844289836	254	2.95322007549	605846.000555	8120.32588817	43	3.58498992185	602792.000494	3196.49512174	3173	1446	136	136	136	146	134	824	11
DLR00013646	10	23	YML010C-B	20	SD/MSG -ARG -HIS -LEU -LYS +Canavanine +G418 +Hygromycin +Thialysine	Adam_cdc13-1_SDLV3_REP4	10	11	2.56163081476	9312.2708539	45.0068703967	254	2.83219344822	682750.000329	9338.72091209	43	3.43380229912	680138.000264	4116.71971646	3313	1446	136	136	142	150	136	1162	0
DLR00013646	10	24	YOR202W	20	SD/MSG -ARG -HIS -LEU -LYS +Canavanine +G418 +Hygromycin +Thialysine	Adam_cdc13-1_SDLV3_REP4	10	11	2.84141523724	10265.0001241	78.016095241	254	3.06545117259	918287.000186	8781.56174107	43	3.69017076286	912648.000029	2734.62278505	3445	1448	136	136	147	153	138	794	0
DLR00013646	11	1	YOR202W	20	SD/MSG -ARG -HIS -LEU -LYS +Canavanine +G418 +Hygromycin +Thialysine	Adam_cdc13-1_SDLV3_REP4	10	11	2.75015787653	9218.00001572	61.8514610857	254	2.96495692405	736736.000172	6781.80974925	43	3.58345005804	732636.000062	2900.04705012	322	1581	136	136	150	156	142	889	0
DLR00013646	11	2	YMR170C	20	SD/MSG -ARG -HIS -LEU -LYS +Canavanine +G418 +Hygromycin +Thialysine	Adam_cdc13-1_SDLV3_REP4	10	11	2.77040456221	8172.30890187	36.3370351853	254	2.99028522404	626030.000107	6977.41193311	43	3.62109214502	619790.00028	1653.65448775	449	1579	136	136	151	157	142	1026	0
DLR00013646	11	3	YLR441C	20	SD/MSG -ARG -HIS -LEU -LYS +Canavanine +G418 +Hygromycin +Thialysine	Adam_cdc13-1_SDLV3_REP4	10	11	2.36052168039	7251.2	41.5429053316	254	2.66247620615	451961.000297	8281.84321866	43	3.2413044995	447829.000244	4216.1836561	597	1579	136	136	144	152	139	1296	0
DLR00013646	11	4	YMR121C	20	SD/MSG -ARG -HIS -LEU -LYS +Canavanine +G418 +Hygromycin +Thialysine	Adam_cdc13-1_SDLV3_REP4	10	11	2.91581668359	9076.04715487	47.6487734164	254	3.10007552376	680368.000053	7900.52707184	43	3.7550061945	676697.000258	1826.40824801	727	1580	136	136	154	161	146	1146	0
DLR00013646	11	5	YMR182C	20	SD/MSG -ARG -HIS -LEU -LYS +Canavanine +G418 +Hygromycin +Thialysine	Adam_cdc13-1_SDLV3_REP4	10	11	2.82096007984	8531.45274856	40.3053672922	254	3.05019325024	655781.000006	7798.08631866	43	3.67874577763	664430.309676	596.756597323	868	1583	136	136	157	164	148	1430	0
DLR00013646	11	6	YML128C	20	SD/MSG -ARG -HIS -LEU -LYS +Canavanine +G418 +Hygromycin +Thialysine	Adam_cdc13-1_SDLV3_REP4	10	11	2.31474933645	4984.63170614	35.8351959954	254	2.61225817928	288055.000429	7741.16476314	43	3.16209119317	279253.000435	2650.32707823	999	1583	136	136	137	148	136	961	0
DLR00013646	11	7	YLR426W	20	SD/MSG -ARG -HIS -LEU -LYS +Canavanine +G418 +Hygromycin +Thialysine	Adam_cdc13-1_SDLV3_REP4	10	11	2.83176001962	9443.54875329	47.8328836475	254	3.02140120525	683888.00032	8515.86721088	43	3.65952100628	682217.000126	2988.48494911	1136	1584	136	136	152	159	144	1254	0
DLR00013646	11	8	YML003W	20	SD/MSG -ARG -HIS -LEU -LYS +Canavanine +G418 +Hygromycin +Thialysine	Adam_cdc13-1_SDLV3_REP4	10	11	2.84830723241	9036.9636818	34.735949273	254	3.05058811018	687326.000103	7609.64121005	43	3.68977540936	683194.000317	2150.17969271	1265	1582	136	136	154	161	144	1069	0
DLR00013646	11	9	YML048W-A	20	SD/MSG -ARG -HIS -LEU -LYS +Canavanine +G418 +Hygromycin +Thialysine	Adam_cdc13-1_SDLV3_REP4	10	11	2.73536211222	9045.12581199	29.3245495917	254	2.97043124067	646943.000493	8463.88937546	43	3.59412778482	643870.0004	3504.74117823	1410	1580	136	136	149	157	141	1054	0
DLR00013646	11	10	YMR026C	20	SD/MSG -ARG -HIS -LEU -LYS +Canavanine +G418 +Hygromycin +Thialysine	Adam_cdc13-1_SDLV3_REP4	10	11	2.45208211043	6232.41258214	21.3295079411	254	2.74792813524	392332.000488	7210.85671622	43	3.33648864372	389526.000437	2964.8044405	1541	1576	136	136	142	151	137	1410	0
DLR00013646	11	11	YMR221C	20	SD/MSG -ARG -HIS -LEU -LYS +Canavanine +G418 +Hygromycin +Thialysine	Adam_cdc13-1_SDLV3_REP4	10	11	2.814657514	10078.5492551	40.8967056331	254	3.04607820935	783379.000267	8591.01685827	43	3.68073073129	781100.000057	2740.69882557	1681	1581	136	136	155	162	144	1106	0
DLR00013646	11	12	YML103C	20	SD/MSG -ARG -HIS -LEU -LYS +Canavanine +G418 +Hygromycin +Thialysine	Adam_cdc13-1_SDLV3_REP4	10	11	2.12731107308	4798.2	54.6941970516	254	2.46608618494	273116.000272	7771.95835784	43	2.98013535234	265451.000106	3750.30155708	1810	1577	136	136	134	144	132	978	0
DLR00013646	11	13	YML038C	20	SD/MSG -ARG -HIS -LEU -LYS +Canavanine +G418 +Hygromycin +Thialysine	Adam_cdc13-1_SDLV3_REP4	10	11	0.708428129398	481.868870627	70.0062330169	254	12	31971.6	3788.79128884	43	0.960097026532	8719.86550349	1127.48715452	1930	1574	136	136	-1	-1	-1	7	0
DLR00013646	11	14	YMR115W	20	SD/MSG -ARG -HIS -LEU -LYS +Canavanine +G418 +Hygromycin +Thialysine	Adam_cdc13-1_SDLV3_REP4	10	11	2.0438078387	4016.1	55.3127683157	254	2.36502730549	189553.000314	7115.28637326	43	2.82184561328	181973.000171	2760.49051409	2080	1583	136	136	122	134	124	595	0
DLR00013646	11	15	YMR132C	20	SD/MSG -ARG -HIS -LEU -LYS +Canavanine +G418 +Hygromycin +Thialysine	Adam_cdc13-1_SDLV3_REP4	10	11	2.80835497845	9304.51011808	30.4417338126	254	3.08164560058	740058.000049	8086.37678947	43	3.72054155031	735449.00027	2373.1025668	2228	1585	136	136	155	161	142	876	0
DLR00013646	11	16	YMR140W	20	SD/MSG -ARG -HIS -LEU -LYS +Canavanine +G418 +Hygromycin +Thialysine	Adam_cdc13-1_SDLV3_REP4	10	11	2.84898691371	8345.13404061	27.9263901004	254	3.07357644103	633701.000067	7652.5198894	43	3.71640054081	628165.000332	2219.01095839	2358	1582	136	136	149	156	140	837	0
DLR00013646	11	17	YLR431C	20	SD/MSG -ARG -HIS -LEU -LYS +Canavanine +G418 +Hygromycin +Thialysine	Adam_cdc13-1_SDLV3_REP4	10	11	2.55147299652	7825.12054202	33.9642894691	254	2.84523324855	497839.000526	7776.37616867	43	3.45353386625	495523.000434	3647.76418861	2505	1582	136	136	139	149	135	1197	0
DLR00013646	11	18	YML012W	20	SD/MSG -ARG -HIS -LEU -LYS +Canavanine +G418 +Hygromycin +Thialysine	Adam_cdc13-1_SDLV3_REP4	10	11	2.93697532501	9186.31298159	44.0462301175	254	3.11354248225	701797.000067	7036.47552923	43	3.76511125535	696765.999895	1496.18018374	2634	1584	136	136	149	157	140	889	0
DLR00013646	11	19	YMR214W	20	SD/MSG -ARG -HIS -LEU -LYS +Canavanine +G418 +Hygromycin +Thialysine	Adam_cdc13-1_SDLV3_REP4	10	11	2.8656429533	9823.38290525	37.4122047694	254	3.0610378716	716824.000024	7049.42482591	43	3.70758896653	715112.000094	1706.96999636	2778	1584	136	136	148	155	139	1087	0
[truncated: 15,869 more rows]
