# Supplementary material for: Quantitative Fitness Analysis Shows That NMD Proteins and Many Other Protein Complexes Suppress or Enhance Distinct Telomere Cap Defects
Source: PLoS Genet. 2011 Apr 7;7(4):e1001362. doi: 10.1371/journal.pgen.1001362 (PMC3072368; doi:10.1371/journal.pgen.1001362)
Supplement: Table S8 — Logistic data file. ROD output data is subjected to logistic modelling and exported in this format for further analysis. These are text files compressed in .zip format: http://research.ncl.ac.uk/colonyzer/AddinallQFA/Logistic.zip. See http://research.ncl.ac.uk/colonyzer/AddinallQFA for detailed description of column contents. (30.13 MB ZIP) [file pgen.1001362.s012.zip › Adam_cdc13-1_SDLV3_REP3_Logistic.txt]

Barcode	Row	Col	ORF	Treatments	Medium	Screen.Name	Plate.Number	Area.G.0.	Area.r	Area.K	Area.Error	Greyscale.G.0.	Greyscale.r	Greyscale.K	Greyscale.Error	Trimmed.G.0.	Trimmed.r	Trimmed.K	Trimmed.Error	X.Offset	Y.Offset	Xdim	Ydim	R	G	B	Edge.Length	Pixels.on.Edge
DLR00012283	1	1	YOR202W	20	SD/MSG -ARG -HIS -LEU -LYS +Canavanine +G418 +Hygromycin +Thialysine	Adam_cdc13-1_SDLV3_REP3	1	11	2.73412557342	9247.5747605	76.4547948889	254	3.01078726342	651183.99811	7496.89248664	43	3.63704934635	643110.997144	5629.59706257	317	214	136	136	148	152	132	339	38
DLR00012283	1	2	YOR202W	20	SD/MSG -ARG -HIS -LEU -LYS +Canavanine +G418 +Hygromycin +Thialysine	Adam_cdc13-1_SDLV3_REP3	1	11	3.15670108273	9778.674317	101.523233195	254	3.11304058554	748502.997329	9990.31927544	43	3.75487762986	740204.996142	9575.73406584	450	224	136	136	152	156	139	154	0
DLR00012283	1	3	YOR202W	20	SD/MSG -ARG -HIS -LEU -LYS +Canavanine +G418 +Hygromycin +Thialysine	Adam_cdc13-1_SDLV3_REP3	1	11	3.21063659237	9641.00168186	90.8395399948	254	3.21185489019	702523.558443	6779.76256869	43	3.81831740563	725513.99592	8488.16319921	597	223	136	136	157	162	143	295	0
DLR00012283	1	4	YOR202W	20	SD/MSG -ARG -HIS -LEU -LYS +Canavanine +G418 +Hygromycin +Thialysine	Adam_cdc13-1_SDLV3_REP3	1	11	3.28550674118	9437.20983744	175.849010661	254	3.19880722419	687948.998258	8574.94480982	43	3.84747461065	679264.996111	7348.08228048	725	219	136	136	156	161	142	245	0
DLR00012283	1	5	YOR202W	20	SD/MSG -ARG -HIS -LEU -LYS +Canavanine +G418 +Hygromycin +Thialysine	Adam_cdc13-1_SDLV3_REP3	1	11	3.35661060373	10102.9773421	194.498976059	254	3.21159659291	771492.998035	9753.83356832	43	3.86062299351	764726.996257	9176.11439074	869	226	136	136	159	164	145	400	0
DLR00012283	1	6	YOR202W	20	SD/MSG -ARG -HIS -LEU -LYS +Canavanine +G418 +Hygromycin +Thialysine	Adam_cdc13-1_SDLV3_REP3	1	11	3.22025456387	9590.9600253	190.9263035	254	3.19753372475	684433.206838	7258.01495356	43	3.81117420705	705896.996134	7955.62378543	999	223	136	136	158	164	145	379	0
DLR00012283	1	7	YOR202W	20	SD/MSG -ARG -HIS -LEU -LYS +Canavanine +G418 +Hygromycin +Thialysine	Adam_cdc13-1_SDLV3_REP3	1	11	3.26808719009	10205.9817537	80.5169409556	254	3.2130622901	757249.99787	7818.28450996	43	3.86883188901	751075.996124	7553.14921153	1141	223	136	136	158	164	144	378	0
DLR00012283	1	8	YOR202W	20	SD/MSG -ARG -HIS -LEU -LYS +Canavanine +G418 +Hygromycin +Thialysine	Adam_cdc13-1_SDLV3_REP3	1	11	3.34714068998	9991.68682325	78.705582988	254	3.24493271187	747025.997925	7570.77375515	43	3.90372625529	740065.996113	7527.23590037	1270	223	136	136	157	163	143	351	0
DLR00012283	1	9	YOR202W	20	SD/MSG -ARG -HIS -LEU -LYS +Canavanine +G418 +Hygromycin +Thialysine	Adam_cdc13-1_SDLV3_REP3	1	11	3.36883612305	10443.2268991	80.7891775733	254	3.35571144872	766977.68219	6219.99441285	43	3.984146258	789190.996413	8174.84075418	1410	223	136	136	158	163	143	356	0
DLR00012283	1	10	YOR202W	20	SD/MSG -ARG -HIS -LEU -LYS +Canavanine +G418 +Hygromycin +Thialysine	Adam_cdc13-1_SDLV3_REP3	1	11	3.23315883542	10630.0494259	83.0263290046	254	3.24068107488	824977.997841	8765.29301955	43	3.89906251504	819109.996072	8146.37000058	1540	220	136	136	158	163	143	406	0
DLR00012283	1	11	YOR202W	20	SD/MSG -ARG -HIS -LEU -LYS +Canavanine +G418 +Hygromycin +Thialysine	Adam_cdc13-1_SDLV3_REP3	1	11	3.3576234423	10190.2409979	107.457567084	254	3.34467446836	798386.673572	6983.9764684	43	3.9677054722	823705.996183	8901.72290445	1686	223	136	136	160	165	145	496	0
DLR00012283	1	12	YOR202W	20	SD/MSG -ARG -HIS -LEU -LYS +Canavanine +G418 +Hygromycin +Thialysine	Adam_cdc13-1_SDLV3_REP3	1	11	3.13961971291	9886.07686505	83.5626501379	254	3.1921817148	759493.997733	7908.06461558	43	3.84807019794	754092.995986	7178.73806186	1816	215	136	136	155	161	141	458	0
DLR00012283	1	13	YOR202W	20	SD/MSG -ARG -HIS -LEU -LYS +Canavanine +G418 +Hygromycin +Thialysine	Adam_cdc13-1_SDLV3_REP3	1	11	3.15921689521	10488.9032265	77.7705174404	254	3.20398587843	855774.997172	10218.4191073	43	3.85870278041	851173.995774	10026.4220955	1960	221	136	136	159	165	146	598	8
DLR00012283	1	14	YOR202W	20	SD/MSG -ARG -HIS -LEU -LYS +Canavanine +G418 +Hygromycin +Thialysine	Adam_cdc13-1_SDLV3_REP3	1	11	3.08625237691	9712.01478273	84.4369125969	254	3.17427031604	739625.856872	6695.82825808	43	3.79247636835	765988.996007	8279.1303138	2091	221	136	136	156	162	143	493	0
DLR00012283	1	15	YOR202W	20	SD/MSG -ARG -HIS -LEU -LYS +Canavanine +G418 +Hygromycin +Thialysine	Adam_cdc13-1_SDLV3_REP3	1	11	3.31584834372	10211.596139	100.92807864	254	3.28808712642	816198.99795	8819.42862894	43	3.94666830817	811906.996079	8669.75802069	2232	223	136	136	158	163	143	507	0
DLR00012283	1	16	YOR202W	20	SD/MSG -ARG -HIS -LEU -LYS +Canavanine +G418 +Hygromycin +Thialysine	Adam_cdc13-1_SDLV3_REP3	1	11	3.22670402527	10259.3954968	85.5321392016	254	3.24814336708	809770.997622	9092.17298009	43	3.90634442849	805313.995869	8914.04643844	2363	219	136	136	158	164	144	553	0
DLR00012283	1	17	YOR202W	20	SD/MSG -ARG -HIS -LEU -LYS +Canavanine +G418 +Hygromycin +Thialysine	Adam_cdc13-1_SDLV3_REP3	1	11	3.18325816534	10174.3259516	77.2269245622	254	3.23752706023	769084.998106	7688.92186646	43	3.89686561181	764400.996218	6953.87496248	2503	223	136	136	155	161	141	491	0
DLR00012283	1	18	YOR202W	20	SD/MSG -ARG -HIS -LEU -LYS +Canavanine +G418 +Hygromycin +Thialysine	Adam_cdc13-1_SDLV3_REP3	1	11	3.25311347791	10803.6377535	156.415299353	254	3.24409553638	839837.99773	9249.41650019	43	3.9047608038	835850.996068	8840.69929296	2633	222	136	136	158	163	144	504	0
DLR00012283	1	19	YOR202W	20	SD/MSG -ARG -HIS -LEU -LYS +Canavanine +G418 +Hygromycin +Thialysine	Adam_cdc13-1_SDLV3_REP3	1	11	3.19953275664	10511.8427397	96.5103184551	254	3.19675385057	816097.997314	9977.1255021	43	3.85078818449	812797.995882	9741.62667395	2778	224	136	136	158	163	145	577	0
DLR00012283	1	20	YOR202W	20	SD/MSG -ARG -HIS -LEU -LYS +Canavanine +G418 +Hygromycin +Thialysine	Adam_cdc13-1_SDLV3_REP3	1	11	3.19043850258	10054.5257996	105.296545066	254	3.21206056859	766336.997784	8635.67147342	43	3.86132526081	762199.99603	8131.29403298	2905	222	136	136	157	162	143	441	0
DLR00012283	1	21	YOR202W	20	SD/MSG -ARG -HIS -LEU -LYS +Canavanine +G418 +Hygromycin +Thialysine	Adam_cdc13-1_SDLV3_REP3	1	11	3.10504062817	9746.5865971	211.280700108	254	3.15524462825	759644.997642	10291.3777938	43	3.79716728169	754582.996061	9231.54786293	3048	223	136	136	156	160	143	401	0
DLR00012283	1	22	YOR202W	20	SD/MSG -ARG -HIS -LEU -LYS +Canavanine +G418 +Hygromycin +Thialysine	Adam_cdc13-1_SDLV3_REP3	1	11	3.17092601439	10725.7592231	138.327280133	254	3.21663277846	842511.997694	9961.57484261	43	3.86775163308	837646.996027	8897.71379963	3176	218	136	136	153	158	139	158	0
DLR00012283	1	23	YOR202W	20	SD/MSG -ARG -HIS -LEU -LYS +Canavanine +G418 +Hygromycin +Thialysine	Adam_cdc13-1_SDLV3_REP3	1	11	3.02531125034	9489.43497108	111.277440685	254	3.1354954315	725928.99777	8399.52936015	43	3.77284282507	717512.996236	6946.64520759	3321	222	136	136	147	152	134	52	0
DLR00012283	1	24	YOR202W	20	SD/MSG -ARG -HIS -LEU -LYS +Canavanine +G418 +Hygromycin +Thialysine	Adam_cdc13-1_SDLV3_REP3	1	11	3.08515425826	10635.2336527	250.408524784	254	3.09231671105	801500.997769	10799.6393578	43	3.72834193902	794199.996891	9775.47084032	3445	223	136	136	149	154	136	29	11
DLR00012283	2	1	YOR202W	20	SD/MSG -ARG -HIS -LEU -LYS +Canavanine +G418 +Hygromycin +Thialysine	Adam_cdc13-1_SDLV3_REP3	1	11	3.2030685841	11766.3041099	237.765607929	254	3.22909571812	947074.997625	10736.1822813	43	3.87806899007	944145.996182	10194.8650372	316	362	136	136	149	154	134	190	9
DLR00012283	2	2	YAL018C	20	SD/MSG -ARG -HIS -LEU -LYS +Canavanine +G418 +Hygromycin +Thialysine	Adam_cdc13-1_SDLV3_REP3	1	11	3.34098102161	9820.20807595	105.498993297	254	3.35743126273	835651.586279	7689.73398106	43	3.97072283317	867803.995944	10654.9358433	452	361	136	136	158	161	140	620	0
DLR00012283	2	3	YBR210W	20	SD/MSG -ARG -HIS -LEU -LYS +Canavanine +G418 +Hygromycin +Thialysine	Adam_cdc13-1_SDLV3_REP3	1	11	3.18428734937	9890.1441825	79.9284039753	254	3.21962423525	848409.997416	10321.0896243	43	3.87923016071	844635.995972	10163.4735608	588	360	136	136	159	163	143	834	0
DLR00012283	2	4	YBR114W	20	SD/MSG -ARG -HIS -LEU -LYS +Canavanine +G418 +Hygromycin +Thialysine	Adam_cdc13-1_SDLV3_REP3	1	11	2.56434052272	6093.8088433	50.8955247187	254	2.74882859493	487681.997564	9943.78257312	43	3.38149612615	478915.998538	8971.0460439	711	354	136	136	152	158	140	684	0
DLR00012283	2	5	YAL037W	20	SD/MSG -ARG -HIS -LEU -LYS +Canavanine +G418 +Hygromycin +Thialysine	Adam_cdc13-1_SDLV3_REP3	1	11	3.41409685326	10369.5169467	92.1961804463	254	3.36873927375	900894.998229	10849.4386966	43	4.03763564934	898243.996206	11434.5481724	860	360	136	136	162	167	146	832	0
DLR00012283	2	6	YAL062W	20	SD/MSG -ARG -HIS -LEU -LYS +Canavanine +G418 +Hygromycin +Thialysine	Adam_cdc13-1_SDLV3_REP3	1	11	3.10206184068	8816.01173113	60.2582601025	254	3.15897027646	707450.997629	9507.66680302	43	3.81751348331	702600.996049	8974.86317981	996	358	136	136	156	161	142	862	0
DLR00012283	2	7	YBL042C	20	SD/MSG -ARG -HIS -LEU -LYS +Canavanine +G418 +Hygromycin +Thialysine	Adam_cdc13-1_SDLV3_REP3	1	11	3.28505018095	10473.8909669	83.3958175353	254	3.27210414256	896026.997386	11020.5292952	43	3.93449039073	892932.995869	11231.1123723	1132	359	136	136	162	167	146	854	0
DLR00012283	2	8	YBL089W	20	SD/MSG -ARG -HIS -LEU -LYS +Canavanine +G418 +Hygromycin +Thialysine	Adam_cdc13-1_SDLV3_REP3	1	11	2.50366350629	4797.52244815	47.7086452706	254	2.68126320563	312735.998202	6715.50231582	43	3.27406741512	308649.997511	5041.29218006	1271	359	136	136	137	147	132	938	0
DLR00012283	2	9	YBR047W	20	SD/MSG -ARG -HIS -LEU -LYS +Canavanine +G418 +Hygromycin +Thialysine	Adam_cdc13-1_SDLV3_REP3	1	11	3.3670526325	10639.2598527	102.008686399	254	3.38479109106	871536.7681	7545.67936676	43	4.00766688057	908998.996066	10879.0394546	1404	360	136	136	161	166	144	909	0
DLR00012283	2	10	YBR084C-A	20	SD/MSG -ARG -HIS -LEU -LYS +Canavanine +G418 +Hygromycin +Thialysine	Adam_cdc13-1_SDLV3_REP3	1	11	2.4265906936	8122.52063622	48.1358871212	254	2.55069857853	636633.999661	9759.11308371	43	3.20982544084	632963.998256	9785.94555962	1542	357	136	136	151	158	139	960	0
DLR00012283	2	11	YBL069W	20	SD/MSG -ARG -HIS -LEU -LYS +Canavanine +G418 +Hygromycin +Thialysine	Adam_cdc13-1_SDLV3_REP3	1	11	2.97581150763	8828.81282509	63.2202911505	254	3.09763297752	745865.99718	11305.431609	43	3.75136341209	743733.9961	10630.4166832	1676	362	136	136	156	161	141	988	0
DLR00012283	2	12	YBR082C	20	SD/MSG -ARG -HIS -LEU -LYS +Canavanine +G418 +Hygromycin +Thialysine	Adam_cdc13-1_SDLV3_REP3	1	11	3.01864356908	10037.7571591	74.0406421992	254	3.1766488761	864058.997387	9644.12244395	43	3.83462683433	860755.996164	9006.94321817	1818	356	136	136	158	164	142	758	0
DLR00012283	2	13	YAL013W	20	SD/MSG -ARG -HIS -LEU -LYS +Canavanine +G418 +Hygromycin +Thialysine	Adam_cdc13-1_SDLV3_REP3	1	11	2.056869562	4567.73765349	44.8797562745	254	2.13744468096	271169.998528	6955.87403832	43	2.49077639781	268240.992809	4943.64100329	1957	364	136	136	128	139	127	621	0
DLR00012283	2	14	YBR184W	20	SD/MSG -ARG -HIS -LEU -LYS +Canavanine +G418 +Hygromycin +Thialysine	Adam_cdc13-1_SDLV3_REP3	1	11	3.1780035107	10143.4252307	78.5004154595	254	3.23004062133	885549.997223	11198.3699595	43	3.89107383903	883725.995784	11264.5271404	2088	354	136	136	160	165	144	961	0
DLR00012283	2	15	YAR029W	20	SD/MSG -ARG -HIS -LEU -LYS +Canavanine +G418 +Hygromycin +Thialysine	Adam_cdc13-1_SDLV3_REP3	1	11	3.30506974835	10329.2776373	64.6639015146	254	3.30292346476	899746.997557	10558.1043853	43	3.96501731121	896483.995745	10752.9321259	2224	356	136	136	160	165	143	830	0
DLR00012283	2	16	YBR217W	20	SD/MSG -ARG -HIS -LEU -LYS +Canavanine +G418 +Hygromycin +Thialysine	Adam_cdc13-1_SDLV3_REP3	1	11	3.13389083132	9871.12529659	68.898597118	254	3.22950458385	768663.189007	7388.67993041	43	3.85049197401	803667.995873	9854.2958932	2361	354	136	136	156	161	141	868	0
DLR00012283	2	17	YBR174C	20	SD/MSG -ARG -HIS -LEU -LYS +Canavanine +G418 +Hygromycin +Thialysine	Adam_cdc13-1_SDLV3_REP3	1	11	2.45219392846	5994.31683441	35.5787472635	254	2.67470009757	433252.9991	6935.78994289	43	3.32729471336	408210.723948	3898.60135446	2493	356	136	136	146	154	136	1509	0
DLR00012283	2	18	YBL043W	20	SD/MSG -ARG -HIS -LEU -LYS +Canavanine +G418 +Hygromycin +Thialysine	Adam_cdc13-1_SDLV3_REP3	1	11	3.20293780572	9701.7126155	79.8520592672	254	3.27767236007	783612.169868	7716.45301702	43	3.8885379405	819633.99581	10602.5794912	2635	354	136	136	160	165	144	861	0
DLR00012283	2	19	YAL059W	20	SD/MSG -ARG -HIS -LEU -LYS +Canavanine +G418 +Hygromycin +Thialysine	Adam_cdc13-1_SDLV3_REP3	1	11	3.24852540755	10525.6015741	71.2284396012	254	3.28557975044	891904.997593	10014.1133788	43	3.94892833776	889547.995886	10198.2201854	2770	356	136	136	161	165	145	858	5
DLR00012283	2	20	YBL011W	20	SD/MSG -ARG -HIS -LEU -LYS +Canavanine +G418 +Hygromycin +Thialysine	Adam_cdc13-1_SDLV3_REP3	1	11	2.75318542375	6017.56267556	43.9165248473	254	2.90844134659	414046.998113	6672.69334008	43	3.54229950962	411197.996471	5308.4268419	2906	353	136	136	141	149	136	1163	0
DLR00012283	2	21	YBL001C	20	SD/MSG -ARG -HIS -LEU -LYS +Canavanine +G418 +Hygromycin +Thialysine	Adam_cdc13-1_SDLV3_REP3	1	11	3.3826853844	11250.8783127	210.93990717	254	3.33876229992	991484.997625	12302.4452028	43	4.00428272458	990230.995872	12453.0857748	3039	358	136	136	160	164	145	832	0
DLR00012283	2	22	YBR036C	20	SD/MSG -ARG -HIS -LEU -LYS +Canavanine +G418 +Hygromycin +Thialysine	Adam_cdc13-1_SDLV3_REP3	1	11	0.5	223.2	29.7866459362	254	12	31481.1	3019.05402313	43	0.5	1386	182.861920085	3169	353	136	136	-1	-1	-1	4	0
DLR00012283	2	23	YBL102W	20	SD/MSG -ARG -HIS -LEU -LYS +Canavanine +G418 +Hygromycin +Thialysine	Adam_cdc13-1_SDLV3_REP3	1	11	2.90997559787	9813.42424925	72.8417737173	254	3.11253133777	885512.997275	11409.1041977	43	3.76251195294	880059.996655	11114.9270436	3315	354	136	136	154	158	138	449	0
DLR00012283	2	24	YOR202W	20	SD/MSG -ARG -HIS -LEU -LYS +Canavanine +G418 +Hygromycin +Thialysine	Adam_cdc13-1_SDLV3_REP3	1	11	3.07800852441	11469.5007149	126.417763479	254	3.16621597579	1000896.9975	11482.0319488	43	3.81230682557	998159.996714	11114.6231802	3448	356	136	136	153	157	137	264	0
DLR00012283	3	1	YOR202W	20	SD/MSG -ARG -HIS -LEU -LYS +Canavanine +G418 +Hygromycin +Thialysine	Adam_cdc13-1_SDLV3_REP3	1	11	3.21717208337	10953.2916443	125.851293119	254	3.27162678734	952764.997525	10717.3700215	43	3.92545215542	951268.995898	10755.2356974	327	494	136	136	155	159	138	452	0
DLR00012283	3	2	YAL027W	20	SD/MSG -ARG -HIS -LEU -LYS +Canavanine +G418 +Hygromycin +Thialysine	Adam_cdc13-1_SDLV3_REP3	1	11	3.03365149192	9255.58819637	91.5304009584	254	3.12518837171	817987.997117	11842.5792306	43	3.78134299361	816081.996158	11570.7704734	462	487	136	136	157	161	140	993	0
DLR00012283	3	3	YAR023C	20	SD/MSG -ARG -HIS -LEU -LYS +Canavanine +G418 +Hygromycin +Thialysine	Adam_cdc13-1_SDLV3_REP3	1	11	3.17484884171	9275.13427499	98.9836508413	254	3.20551007784	803601.997325	12104.148477	43	3.86387583015	802243.995771	12128.2231779	593	494	136	136	161	165	144	1113	0
DLR00012283	3	4	YBL015W	20	SD/MSG -ARG -HIS -LEU -LYS +Canavanine +G418 +Hygromycin +Thialysine	Adam_cdc13-1_SDLV3_REP3	1	11	3.23962584323	8997.8339503	75.197268619	254	3.28837916479	764648.998265	10674.9493207	43	3.96052276216	759769.996326	10301.1316479	728	484	136	136	159	163	142	792	0
DLR00012283	3	5	YAL031C	20	SD/MSG -ARG -HIS -LEU -LYS +Canavanine +G418 +Hygromycin +Thialysine	Adam_cdc13-1_SDLV3_REP3	1	11	3.30116732469	10236.7104367	112.794542257	254	3.25892311051	866362.997539	12029.2823591	43	3.92256128295	865463.995796	12057.4919358	868	494	136	136	161	165	144	1039	0
DLR00012283	3	6	YBR214W	20	SD/MSG -ARG -HIS -LEU -LYS +Canavanine +G418 +Hygromycin +Thialysine	Adam_cdc13-1_SDLV3_REP3	1	11	3.28353942124	9107.02742864	82.917410431	254	3.28898578381	777145.998162	10285.48645	43	3.95117191811	775647.996107	10318.3966898	998	498	136	136	161	166	144	1097	0
DLR00012283	3	7	YBR051W	20	SD/MSG -ARG -HIS -LEU -LYS +Canavanine +G418 +Hygromycin +Thialysine	Adam_cdc13-1_SDLV3_REP3	1	11	3.30037018318	9375.33967781	92.8962550686	254	3.29279693641	815294.997956	10492.9152374	43	3.95302145642	813296.996035	10729.2421586	1138	494	136	136	163	168	145	1055	0
DLR00012283	3	8	YBL060W	20	SD/MSG -ARG -HIS -LEU -LYS +Canavanine +G418 +Hygromycin +Thialysine	Adam_cdc13-1_SDLV3_REP3	1	11	2.7720727723	6253.94581678	92.884474823	254	2.97117599687	521367.997401	8944.57962618	43	3.59397007711	516765.996358	7990.4814293	1268	491	136	136	157	162	142	1230	0
DLR00012283	3	9	YAL014C	20	SD/MSG -ARG -HIS -LEU -LYS +Canavanine +G418 +Hygromycin +Thialysine	Adam_cdc13-1_SDLV3_REP3	1	11	3.20112889799	9375.57435405	109.901167753	254	3.25914500608	789315.997891	10275.7968055	43	3.92013153694	788257.995979	10000.6678151	1410	496	136	136	159	163	141	1050	0
DLR00012283	3	10	YBR180W	20	SD/MSG -ARG -HIS -LEU -LYS +Canavanine +G418 +Hygromycin +Thialysine	Adam_cdc13-1_SDLV3_REP3	1	11	3.22232607372	9869.41620777	81.3262523869	254	3.27756606498	851799.997727	11123.1244963	43	3.94544921442	851740.995882	10779.8967464	1541	494	136	136	160	164	142	1073	0
DLR00012283	3	11	YBR066C	20	SD/MSG -ARG -HIS -LEU -LYS +Canavanine +G418 +Hygromycin +Thialysine	Adam_cdc13-1_SDLV3_REP3	1	11	3.31352670381	10029.8925526	94.8503414512	254	3.34345737184	882064.998125	10983.6475553	43	4.01666222446	881676.9961	11043.535797	1687	493	136	136	161	166	143	1081	0
DLR00012283	3	12	YBR048W	20	SD/MSG -ARG -HIS -LEU -LYS +Canavanine +G418 +Hygromycin +Thialysine	Adam_cdc13-1_SDLV3_REP3	1	11	2.59735934843	7734.27856841	66.029141311	254	2.77270806071	618185.999439	10006.8257744	43	3.42079790193	618036.999321	9720.90023163	1819	485	136	136	153	159	137	1209	0
DLR00012283	3	13	YBR016W	20	SD/MSG -ARG -HIS -LEU -LYS +Canavanine +G418 +Hygromycin +Thialysine	Adam_cdc13-1_SDLV3_REP3	1	11	3.13772455476	9579.54624245	59.2922375875	254	3.28861323444	778741.751084	7395.42733574	43	3.90672421425	816407.995856	10091.7840435	1955	495	136	136	159	164	141	987	0
DLR00012283	3	14	YBL039C	20	SD/MSG -ARG -HIS -LEU -LYS +Canavanine +G418 +Hygromycin +Thialysine	Adam_cdc13-1_SDLV3_REP3	1	11	2.63377403441	7400.23482998	76.4721073431	254	2.76319582643	569177.997164	11597.7004925	43	3.42820529003	571651.998943	11410.4532797	2086	488	136	136	148	155	136	1426	0
DLR00012283	3	15	YAL034C	20	SD/MSG -ARG -HIS -LEU -LYS +Canavanine +G418 +Hygromycin +Thialysine	Adam_cdc13-1_SDLV3_REP3	1	11	3.31862592829	9801.1686594	107.011336157	254	3.32254075366	862540.997969	10786.519292	43	3.98593266917	861816.995912	11118.7733213	2231	491	136	136	160	165	142	1026	2
DLR00012283	3	16	YBR125C	20	SD/MSG -ARG -HIS -LEU -LYS +Canavanine +G418 +Hygromycin +Thialysine	Adam_cdc13-1_SDLV3_REP3	1	11	3.1164764275	9698.27240974	70.2881312788	254	3.19845573794	839265.997139	12129.4857504	43	3.85725412809	838925.995722	12058.5721629	2361	498	136	136	160	165	143	1112	0
DLR00012283	3	17	YBR195C	20	SD/MSG -ARG -HIS -LEU -LYS +Canavanine +G418 +Hygromycin +Thialysine	Adam_cdc13-1_SDLV3_REP3	1	11	3.09511047586	10153.0871024	76.1649048073	254	3.22965550243	881228.997427	10065.4695584	43	3.88965231646	879847.995882	9692.96723547	2502	492	136	136	162	167	144	1003	0
DLR00012283	3	18	YBR182C	20	SD/MSG -ARG -HIS -LEU -LYS +Canavanine +G418 +Hygromycin +Thialysine	Adam_cdc13-1_SDLV3_REP3	1	11	3.26753285183	9994.42848719	74.5367307593	254	3.34306536049	827169.894983	7721.53139874	43	3.95998444384	867612.995857	11112.2115486	2635	488	136	136	161	166	144	968	0
DLR00012283	3	19	YBL008W	20	SD/MSG -ARG -HIS -LEU -LYS +Canavanine +G418 +Hygromycin +Thialysine	Adam_cdc13-1_SDLV3_REP3	1	11	2.4787530238	7014.47402172	71.9468809158	254	2.69444324249	588938.999839	11970.8570495	43	3.35708808725	589195.998484	12294.9708458	2776	495	136	136	157	162	143	1603	0
DLR00012283	3	20	YBR059C	20	SD/MSG -ARG -HIS -LEU -LYS +Canavanine +G418 +Hygromycin +Thialysine	Adam_cdc13-1_SDLV3_REP3	1	11	3.21287484931	9889.74488991	105.710107094	254	3.27984988039	798858.144038	8163.12834369	43	3.90227562588	837544.99592	10669.0869522	2903	494	136	136	158	163	141	967	0
DLR00012283	3	21	YBR098W	20	SD/MSG -ARG -HIS -LEU -LYS +Canavanine +G418 +Hygromycin +Thialysine	Adam_cdc13-1_SDLV3_REP3	1	11	3.13462777514	9511.42713097	123.446313187	254	3.17504081325	826830.997134	12727.2534058	43	3.83143388972	826632.995795	12379.9291475	3048	498	136	136	159	163	143	1219	7
DLR00012283	3	22	YBL091C-A	20	SD/MSG -ARG -HIS -LEU -LYS +Canavanine +G418 +Hygromycin +Thialysine	Adam_cdc13-1_SDLV3_REP3	1	11	3.12503374066	9937.65482492	98.8802699302	254	3.24362553996	827070.513236	8446.46875586	43	3.86552957328	867303.995908	11077.2786228	3177	496	136	136	155	159	139	876	0
DLR00012283	3	23	YBL104C	20	SD/MSG -ARG -HIS -LEU -LYS +Canavanine +G418 +Hygromycin +Thialysine	Adam_cdc13-1_SDLV3_REP3	1	11	2.84993809958	8951.74339325	72.9209369202	254	3.03847178685	815439.997261	12133.1737362	43	3.69245478592	811739.997071	11886.7857114	3308	487	136	136	154	158	139	980	0
DLR00012283	3	24	YOR202W	20	SD/MSG -ARG -HIS -LEU -LYS +Canavanine +G418 +Hygromycin +Thialysine	Adam_cdc13-1_SDLV3_REP3	1	11	3.16869841556	11065.0002638	149.116173377	254	3.24316541453	1022265.9974	10808.7725744	43	3.89129987215	1019614.99615	10803.7159075	3448	494	136	136	154	158	136	329	3
DLR00012283	4	1	YOR202W	20	SD/MSG -ARG -HIS -LEU -LYS +Canavanine +G418 +Hygromycin +Thialysine	Adam_cdc13-1_SDLV3_REP3	1	11	3.13280128069	11334.3991042	143.033877194	254	3.21777738142	1009429.99739	11045.7409108	43	3.8703590239	1006124.99628	11040.920955	318	629	136	136	157	160	139	465	27
DLR00012283	4	2	YBR052C	20	SD/MSG -ARG -HIS -LEU -LYS +Canavanine +G418 +Hygromycin +Thialysine	Adam_cdc13-1_SDLV3_REP3	1	11	3.28723041886	9165.16172889	102.066497819	254	3.31212874228	850077.997896	10769.8420194	43	3.96724596731	845590.996003	11405.1747132	455	621	136	136	160	163	142	775	0
DLR00012283	4	3	YBL081W	20	SD/MSG -ARG -HIS -LEU -LYS +Canavanine +G418 +Hygromycin +Thialysine	Adam_cdc13-1_SDLV3_REP3	1	11	2.6917102273	7480.68780375	57.4078279015	254	2.83128217355	579335.997007	11546.3476038	43	3.48717912156	579427.997976	11256.8813871	585	633	136	136	150	155	137	1250	0
DLR00012283	4	4	YBR090C-A	20	SD/MSG -ARG -HIS -LEU -LYS +Canavanine +G418 +Hygromycin +Thialysine	Adam_cdc13-1_SDLV3_REP3	1	11	3.26641312088	10182.3850361	99.3070382055	254	3.27625247209	915364.997378	12868.1160544	43	3.93990019676	914096.995707	13086.8316539	724	631	136	136	164	168	147	1015	0
DLR00012283	4	5	YBR158W	20	SD/MSG -ARG -HIS -LEU -LYS +Canavanine +G418 +Hygromycin +Thialysine	Adam_cdc13-1_SDLV3_REP3	1	11	3.39652143856	10918.1560235	124.791525352	254	3.4121233121	900094.87527	8274.11212268	43	4.03906913093	939808.99614	11485.3867143	860	632	136	136	162	166	144	896	0
DLR00012283	4	6	YAR020C	20	SD/MSG -ARG -HIS -LEU -LYS +Canavanine +G418 +Hygromycin +Thialysine	Adam_cdc13-1_SDLV3_REP3	1	11	3.22703311716	8978.2957571	100.902392905	254	3.21131764265	772946.997451	11833.1647672	43	3.8700660881	769806.995722	11642.2958681	994	631	136	136	160	165	143	974	0
DLR00012283	4	7	YBL070C	20	SD/MSG -ARG -HIS -LEU -LYS +Canavanine +G418 +Hygromycin +Thialysine	Adam_cdc13-1_SDLV3_REP3	1	11	3.32324976875	9996.73314996	85.7845494469	254	3.29394701766	894594.997399	13115.3809273	43	3.9542379713	894195.995554	13467.6161273	1134	630	136	136	163	168	146	1144	0
DLR00012283	4	8	YBR043C	20	SD/MSG -ARG -HIS -LEU -LYS +Canavanine +G418 +Hygromycin +Thialysine	Adam_cdc13-1_SDLV3_REP3	1	11	2.61602845952	5289.09304241	89.899947355	254	2.83449093291	440095.997455	9091.98712221	43	3.44267586569	435813.997043	8101.29425092	1267	633	136	136	155	161	141	1300	0
DLR00012283	4	9	YBR156C	20	SD/MSG -ARG -HIS -LEU -LYS +Canavanine +G418 +Hygromycin +Thialysine	Adam_cdc13-1_SDLV3_REP3	1	11	3.36703131156	10657.8753288	105.760141919	254	3.3363960016	929317.997765	12419.7566576	43	4.00756519655	929277.995895	12592.9860448	1404	630	136	136	161	166	144	1013	0
DLR00012283	4	10	YAL011W	20	SD/MSG -ARG -HIS -LEU -LYS +Canavanine +G418 +Hygromycin +Thialysine	Adam_cdc13-1_SDLV3_REP3	1	11	2.60048429116	6418.84730792	78.5346968099	254	2.63355398158	467972.999288	11065.6381693	43	3.29426623995	471242.998817	10491.1973267	1541	627	136	136	144	151	133	1573	0
DLR00012283	4	11	YBR213W	20	SD/MSG -ARG -HIS -LEU -LYS +Canavanine +G418 +Hygromycin +Thialysine	Adam_cdc13-1_SDLV3_REP3	1	11	3.27909747592	10245.6922103	73.1675533333	254	3.29459632469	890871.997682	12075.0512849	43	3.96238950944	890952.995858	11787.6074769	1676	631	136	136	159	163	141	1000	0
DLR00012283	4	12	YBR045C	20	SD/MSG -ARG -HIS -LEU -LYS +Canavanine +G418 +Hygromycin +Thialysine	Adam_cdc13-1_SDLV3_REP3	1	11	3.22211784628	9610.4188042	91.6267526959	254	3.27756302791	834562.997743	11258.0041805	43	3.94060274577	833445.995846	11102.1332955	1814	629	136	136	159	164	141	959	0
DLR00012283	4	13	YBL047C	20	SD/MSG -ARG -HIS -LEU -LYS +Canavanine +G418 +Hygromycin +Thialysine	Adam_cdc13-1_SDLV3_REP3	1	11	3.15693298406	9852.93738166	87.2823659155	254	3.28055136225	848431.928873	8838.8016883	43	3.89568009458	893991.995705	12327.6091562	1946	632	136	136	162	167	144	1114	0
DLR00012283	4	14	YBL064C	20	SD/MSG -ARG -HIS -LEU -LYS +Canavanine +G418 +Hygromycin +Thialysine	Adam_cdc13-1_SDLV3_REP3	1	11	3.31706734619	9096.63248448	78.3160032066	254	3.32347158202	798313.998401	10904.7275073	43	3.9959299548	796071.996291	10796.9810222	2083	631	136	136	158	163	141	867	0
DLR00012283	4	15	YBL091C	20	SD/MSG -ARG -HIS -LEU -LYS +Canavanine +G418 +Hygromycin +Thialysine	Adam_cdc13-1_SDLV3_REP3	1	11	3.22802891485	10063.5162294	90.9119853182	254	3.2001810055	890933.996965	13820.7918863	43	3.86186733609	893238.995722	13741.7323735	2221	629	136	136	160	164	142	1333	0
DLR00012283	4	16	YBL096C	20	SD/MSG -ARG -HIS -LEU -LYS +Canavanine +G418 +Hygromycin +Thialysine	Adam_cdc13-1_SDLV3_REP3	1	11	3.40782666012	10317.2617803	77.8312801812	254	3.33824868072	897304.997916	11718.6961903	43	4.00773896959	895717.995935	12056.6759813	2358	629	136	136	159	164	141	913	0
DLR00012283	4	17	YAL058C-A	20	SD/MSG -ARG -HIS -LEU -LYS +Canavanine +G418 +Hygromycin +Thialysine	Adam_cdc13-1_SDLV3_REP3	1	11	2.28701624865	5114.26781539	53.7368606283	254	2.53625350421	392737.999904	8867.83736977	43	3.15723327303	393321.99836	8367.77095635	2499	629	136	136	147	154	137	1634	0
DLR00012283	4	18	YBL059W	20	SD/MSG -ARG -HIS -LEU -LYS +Canavanine +G418 +Hygromycin +Thialysine	Adam_cdc13-1_SDLV3_REP3	1	11	2.81979243759	6755.5338434	97.329377046	254	2.84450017388	459763.996881	9994.5185696	43	3.49233624898	460969.996646	9275.25097773	2632	631	136	136	140	147	131	1158	0
DLR00012283	4	19	YBR169C	20	SD/MSG -ARG -HIS -LEU -LYS +Canavanine +G418 +Hygromycin +Thialysine	Adam_cdc13-1_SDLV3_REP3	1	11	3.25530008762	10455.923892	95.0130355834	254	3.36649659694	871662.756858	8201.10164991	43	3.99154851793	913687.995976	11428.8512972	2771	631	136	136	161	166	144	1017	0
DLR00012283	4	20	YBR194W	20	SD/MSG -ARG -HIS -LEU -LYS +Canavanine +G418 +Hygromycin +Thialysine	Adam_cdc13-1_SDLV3_REP3	1	11	2.30974463054	5160.05101203	49.7886536963	254	2.39456354682	381037.999718	8125.12713001	43	3.05031585183	382340.998444	7721.07455731	2902	630	136	136	145	152	136	1861	0
DLR00012283	4	21	YAL064C-A	20	SD/MSG -ARG -HIS -LEU -LYS +Canavanine +G418 +Hygromycin +Thialysine	Adam_cdc13-1_SDLV3_REP3	1	11	3.29960655906	10414.9721753	83.3788484127	254	3.3464379042	967593.997531	13408.1942401	43	4.01194610426	966999.995693	14068.0662474	3040	633	136	136	163	167	147	1033	0
DLR00012283	4	22	YBR025C	20	SD/MSG -ARG -HIS -LEU -LYS +Canavanine +G418 +Hygromycin +Thialysine	Adam_cdc13-1_SDLV3_REP3	1	11	2.49576023048	6385.64108788	48.0462324008	254	2.65110330257	507286.999919	10312.3362977	43	3.31059608315	506916.998722	10232.9696487	3176	625	136	136	146	152	135	1438	7
DLR00012283	4	23	YBR206W	20	SD/MSG -ARG -HIS -LEU -LYS +Canavanine +G418 +Hygromycin +Thialysine	Adam_cdc13-1_SDLV3_REP3	1	11	3.25290187278	10784.8302689	104.29009969	254	3.27872307255	1014026.99705	12984.0764592	43	3.93731743102	1012045.99569	13427.3923923	3313	630	136	136	156	160	140	818	0
DLR00012283	4	24	YOR202W	20	SD/MSG -ARG -HIS -LEU -LYS +Canavanine +G418 +Hygromycin +Thialysine	Adam_cdc13-1_SDLV3_REP3	1	11	3.00227220372	10657.2921021	142.008802524	254	3.12465027462	1036081.9976	12929.3186077	43	3.80707623732	980581.485339	9104.19188541	3448	628	136	136	156	160	139	387	0
DLR00012283	5	1	YOR202W	20	SD/MSG -ARG -HIS -LEU -LYS +Canavanine +G418 +Hygromycin +Thialysine	Adam_cdc13-1_SDLV3_REP3	1	11	3.20841771771	11175.7764003	132.368259114	254	3.28049146084	997710.997538	10551.8870372	43	3.93363544651	995286.996015	10657.8866349	324	763	136	136	157	160	140	362	7
DLR00012283	5	2	YBL037W	20	SD/MSG -ARG -HIS -LEU -LYS +Canavanine +G418 +Hygromycin +Thialysine	Adam_cdc13-1_SDLV3_REP3	1	11	3.27021602014	10634.843658	105.031843627	254	3.28783523386	981186.997319	12420.8462854	43	3.94326321593	977973.995838	12914.0303938	459	764	136	136	161	164	143	611	7
DLR00012283	5	3	YBL049W	20	SD/MSG -ARG -HIS -LEU -LYS +Canavanine +G418 +Hygromycin +Thialysine	Adam_cdc13-1_SDLV3_REP3	1	11	3.27866382879	9116.39570886	71.6549196306	254	3.31048565919	813740.998205	10140.0349012	43	3.97551247128	809898.996255	10162.3806477	602	768	136	136	162	166	146	874	0
DLR00012283	5	4	YBL051C	20	SD/MSG -ARG -HIS -LEU -LYS +Canavanine +G418 +Hygromycin +Thialysine	Adam_cdc13-1_SDLV3_REP3	1	11	2.00306728518	3022.753654	37.7043538537	254	2.14409701982	212030.998393	7346.13718625	43	2.38080862017	205144.990225	4499.92234656	725	761	136	136	138	146	133	1335	0
DLR00012283	5	5	YBR175W	20	SD/MSG -ARG -HIS -LEU -LYS +Canavanine +G418 +Hygromycin +Thialysine	Adam_cdc13-1_SDLV3_REP3	1	11	2.48599221825	5600.7813817	62.9699151944	254	2.70266501626	433528.997858	8782.76398986	43	3.33708271316	435017.998651	7534.37739827	858	769	136	136	151	158	141	1880	0
DLR00012283	5	6	YBR148W	20	SD/MSG -ARG -HIS -LEU -LYS +Canavanine +G418 +Hygromycin +Thialysine	Adam_cdc13-1_SDLV3_REP3	1	11	3.25629351303	9679.93299313	107.417288232	254	3.30718523271	858969.997964	10926.2876042	43	3.97086994144	857171.99604	10859.6265844	997	769	136	136	163	168	146	1031	0
DLR00012283	5	7	YBL067C	20	SD/MSG -ARG -HIS -LEU -LYS +Canavanine +G418 +Hygromycin +Thialysine	Adam_cdc13-1_SDLV3_REP3	1	11	3.15453131041	8604.55031871	62.1884252914	254	3.22948835111	673304.998441	9340.38159875	43	3.89985066737	674692.996363	8389.53408179	1142	766	136	136	152	158	138	1261	0
DLR00012283	5	8	YBL003C	20	SD/MSG -ARG -HIS -LEU -LYS +Canavanine +G418 +Hygromycin +Thialysine	Adam_cdc13-1_SDLV3_REP3	1	11	3.12125246712	9036.80628477	92.446909404	254	3.17462897268	787611.997289	11833.8539076	43	3.83054137243	785635.995852	11411.56685	1269	768	136	136	160	165	144	1091	0
DLR00012283	5	9	YBR171W	20	SD/MSG -ARG -HIS -LEU -LYS +Canavanine +G418 +Hygromycin +Thialysine	Adam_cdc13-1_SDLV3_REP3	1	11	3.1580110486	9146.42892828	90.1955262396	254	3.21011143659	792691.997381	12305.6243626	43	3.86524048194	793114.995687	12127.413784	1410	766	136	136	159	164	143	1160	0
DLR00012283	5	10	YBR141C	20	SD/MSG -ARG -HIS -LEU -LYS +Canavanine +G418 +Hygromycin +Thialysine	Adam_cdc13-1_SDLV3_REP3	1	11	3.13441792951	9118.42758602	68.4487342953	254	3.19977989538	778539.997574	11284.4798685	43	3.85977138924	780039.995927	10734.6638485	1543	766	136	136	158	162	141	1216	9
DLR00012283	5	11	YBL007C	20	SD/MSG -ARG -HIS -LEU -LYS +Canavanine +G418 +Hygromycin +Thialysine	Adam_cdc13-1_SDLV3_REP3	1	11	2.70087188955	6384.03953299	47.8719164353	254	2.97707150699	550685.99762	9233.03403347	43	3.61304251658	549410.996465	7940.27525616	1682	762	136	136	156	161	141	1412	0
DLR00012283	5	12	YBR164C	20	SD/MSG -ARG -HIS -LEU -LYS +Canavanine +G418 +Hygromycin +Thialysine	Adam_cdc13-1_SDLV3_REP3	1	11	3.02139075678	8230.8956786	53.6252004594	254	3.10248805063	682112.997193	11804.6019348	43	3.75949364089	683084.995903	10896.9929434	1814	762	136	136	153	158	138	1273	0
DLR00012283	5	13	YBR219C	20	SD/MSG -ARG -HIS -LEU -LYS +Canavanine +G418 +Hygromycin +Thialysine	Adam_cdc13-1_SDLV3_REP3	1	11	3.3690736576	9917.05808109	73.9498883692	254	3.35712788623	876627.998245	11707.8627483	43	4.02962913202	875754.996192	11744.8253587	1956	767	136	136	159	163	140	846	0
DLR00012283	5	14	YBR132C	20	SD/MSG -ARG -HIS -LEU -LYS +Canavanine +G418 +Hygromycin +Thialysine	Adam_cdc13-1_SDLV3_REP3	1	11	3.16222836319	8633.65686329	72.9945870631	254	3.23323659033	754543.997847	11010.0227455	43	3.89109167478	752482.995881	10260.5653502	2088	770	136	136	157	162	139	946	0
DLR00012283	5	15	YAR031W	20	SD/MSG -ARG -HIS -LEU -LYS +Canavanine +G418 +Hygromycin +Thialysine	Adam_cdc13-1_SDLV3_REP3	1	11	3.04454427003	8253.17774323	51.0284191928	254	3.17999665346	705181.997767	10468.5273354	43	3.83534962731	703444.995971	9516.07274704	2230	763	136	136	156	160	139	1037	0
DLR00012283	5	16	YBR166C	20	SD/MSG -ARG -HIS -LEU -LYS +Canavanine +G418 +Hygromycin +Thialysine	Adam_cdc13-1_SDLV3_REP3	1	11	3.26863073835	9908.81759529	83.0404081826	254	3.32193871805	842106.998291	10364.9790266	43	3.99589121322	842478.996239	9914.94021486	2363	767	136	136	156	161	138	920	0
DLR00012283	5	17	YBL024W	20	SD/MSG -ARG -HIS -LEU -LYS +Canavanine +G418 +Hygromycin +Thialysine	Adam_cdc13-1_SDLV3_REP3	1	11	2.99536798895	8162.75383013	61.0541702422	254	3.10605729538	676243.997237	11608.1173486	43	3.75984706615	671846.995928	10716.3231105	2502	763	136	136	153	158	138	840	0
DLR00012283	5	18	YBR005W	20	SD/MSG -ARG -HIS -LEU -LYS +Canavanine +G418 +Hygromycin +Thialysine	Adam_cdc13-1_SDLV3_REP3	1	11	3.1916027086	9530.85644304	76.7496040656	254	3.2426151274	834095.997413	11978.8788311	43	3.90427592322	833965.995741	11691.8960107	2635	765	136	136	159	164	143	1182	0
DLR00012283	5	19	YAL010C	20	SD/MSG -ARG -HIS -LEU -LYS +Canavanine +G418 +Hygromycin +Thialysine	Adam_cdc13-1_SDLV3_REP3	1	11	1.82042909405	2102.82395336	29.2843018535	254	2.31166249788	113470.999775	6037.49601546	43	2.53690841061	98112.3042762	709.44137824	2780	767	136	136	118	130	120	476	0
DLR00012283	5	20	YBL078C	20	SD/MSG -ARG -HIS -LEU -LYS +Canavanine +G418 +Hygromycin +Thialysine	Adam_cdc13-1_SDLV3_REP3	1	11	3.13165718352	8714.21962263	65.1444211269	254	3.22848458639	718166.998243	8780.98913196	43	3.89214909281	715671.996275	7923.68235972	2902	767	136	136	154	159	140	910	0
DLR00012283	5	21	YBR099C	20	SD/MSG -ARG -HIS -LEU -LYS +Canavanine +G418 +Hygromycin +Thialysine	Adam_cdc13-1_SDLV3_REP3	1	11	3.15755486025	9300.29249979	87.4473772192	254	3.16088999481	800660.997062	12495.8004764	43	3.81978310181	801852.995825	12374.9712395	3048	770	136	136	156	161	142	1334	4
DLR00012283	5	22	YAR015W	20	SD/MSG -ARG -HIS -LEU -LYS +Canavanine +G418 +Hygromycin +Thialysine	Adam_cdc13-1_SDLV3_REP3	1	11	3.15393697783	9174.29131955	74.7596959127	254	3.18909409115	802502.997178	11339.8717152	43	3.85047887904	799595.995815	11136.847154	3176	763	136	136	154	159	139	903	0
DLR00012283	5	23	YAL054C	20	SD/MSG -ARG -HIS -LEU -LYS +Canavanine +G418 +Hygromycin +Thialysine	Adam_cdc13-1_SDLV3_REP3	1	11	3.33853728609	10388.3855684	113.767559408	254	3.34580254042	974026.99768	11181.8678177	43	4.00562803988	969461.99597	11888.5911742	3322	767	136	136	154	159	138	434	0
DLR00012283	5	24	YOR202W	20	SD/MSG -ARG -HIS -LEU -LYS +Canavanine +G418 +Hygromycin +Thialysine	Adam_cdc13-1_SDLV3_REP3	1	11	3.0465316326	10799.8262313	125.395393621	254	3.18745316442	1052430.99741	12081.9458898	43	3.83640311981	1049122.99672	12324.8709578	3450	769	136	136	156	160	138	397	0
DLR00012283	6	1	YOR202W	20	SD/MSG -ARG -HIS -LEU -LYS +Canavanine +G418 +Hygromycin +Thialysine	Adam_cdc13-1_SDLV3_REP3	1	11	3.10178620193	10916.7790528	150.482253787	254	3.20769567758	1001041.99746	11855.3182447	43	3.85744039696	998851.996429	11697.4988037	319	905	136	136	158	162	142	545	0
DLR00012283	6	2	YBR100W	20	SD/MSG -ARG -HIS -LEU -LYS +Canavanine +G418 +Hygromycin +Thialysine	Adam_cdc13-1_SDLV3_REP3	1	11	2.67009774373	7679.68616161	59.6582927482	254	2.86387393098	653179.99766	11211.3233571	43	3.51872363638	649557.998516	10985.8713303	455	905	136	136	152	157	139	942	0
DLR00012283	6	3	YAL008W	20	SD/MSG -ARG -HIS -LEU -LYS +Canavanine +G418 +Hygromycin +Thialysine	Adam_cdc13-1_SDLV3_REP3	1	11	3.11762954446	9811.26731684	95.2538765376	254	3.20393817334	863407.997078	12449.9815822	43	3.86599081169	864908.995804	12482.6842747	588	903	136	136	161	165	145	1363	0
DLR00012283	6	4	YBR007C	20	SD/MSG -ARG -HIS -LEU -LYS +Canavanine +G418 +Hygromycin +Thialysine	Adam_cdc13-1_SDLV3_REP3	1	11	3.34626225846	9884.17510888	95.0412135025	254	3.36800649264	876988.998513	10650.395101	43	4.04517363812	873785.996542	10590.7779278	724	902	136	136	162	167	145	916	0
DLR00012283	6	5	YBR168W	20	SD/MSG -ARG -HIS -LEU -LYS +Canavanine +G418 +Hygromycin +Thialysine	Adam_cdc13-1_SDLV3_REP3	1	11	2.59185117708	7471.2688182	72.8171018592	254	2.72231290698	598676.999836	11448.0583314	43	3.39578643437	601059.99891	11102.580414	863	907	136	136	153	159	141	1788	0
DLR00012283	6	6	YAL022C	20	SD/MSG -ARG -HIS -LEU -LYS +Canavanine +G418 +Hygromycin +Thialysine	Adam_cdc13-1_SDLV3_REP3	1	11	3.28873526663	9723.17140085	105.192110069	254	3.29600975302	868653.997785	12258.8625468	43	3.96033205347	866307.995923	12208.5976033	993	903	136	136	163	168	146	994	0
DLR00012283	6	7	YAL015C	20	SD/MSG -ARG -HIS -LEU -LYS +Canavanine +G418 +Hygromycin +Thialysine	Adam_cdc13-1_SDLV3_REP3	1	11	3.330938532	10331.4522802	93.0038202421	254	3.30438322754	890699.997544	13315.6079337	43	3.97254764562	892533.99564	13435.2086642	1133	901	136	136	159	164	143	1208	0
DLR00012283	6	8	YBR015C	20	SD/MSG -ARG -HIS -LEU -LYS +Canavanine +G418 +Hygromycin +Thialysine	Adam_cdc13-1_SDLV3_REP3	1	11	3.04147988076	8678.96293949	86.6785202107	254	3.10191208726	756554.997025	13044.5748908	43	3.75449987591	757604.996015	12594.0036789	1271	902	136	136	158	163	142	1337	0
DLR00012283	6	9	YBR161W	20	SD/MSG -ARG -HIS -LEU -LYS +Canavanine +G418 +Hygromycin +Thialysine	Adam_cdc13-1_SDLV3_REP3	1	11	3.39630942979	10161.3608007	90.1215189414	254	3.36603887278	888813.998159	12333.4481558	43	4.03430263855	888987.996096	12825.2889005	1402	904	136	136	160	164	142	1033	0
DLR00012283	6	10	YBR018C	20	SD/MSG -ARG -HIS -LEU -LYS +Canavanine +G418 +Hygromycin +Thialysine	Adam_cdc13-1_SDLV3_REP3	1	11	3.30922673642	9630.11436233	75.3530874593	254	3.29732988414	855549.997759	12362.7052477	43	3.96601767996	854865.995794	12327.2367693	1541	907	136	136	159	163	142	1034	0
DLR00012283	6	11	YBR077C	20	SD/MSG -ARG -HIS -LEU -LYS +Canavanine +G418 +Hygromycin +Thialysine	Adam_cdc13-1_SDLV3_REP3	1	11	2.92440680439	8788.30721962	75.1864618436	254	3.09490538181	781580.996717	14454.2800296	43	3.75031850356	782381.995961	14148.7043736	1676	900	136	136	157	162	141	1122	0
DLR00012283	6	12	YBR063C	20	SD/MSG -ARG -HIS -LEU -LYS +Canavanine +G418 +Hygromycin +Thialysine	Adam_cdc13-1_SDLV3_REP3	1	11	3.33120365684	9766.62389206	72.5067989257	254	3.29829625036	869342.997741	11903.5358326	43	3.96455340712	868547.995895	11725.9542545	1815	902	136	136	159	163	141	1025	0
DLR00012283	6	13	YAL045C	20	SD/MSG -ARG -HIS -LEU -LYS +Canavanine +G418 +Hygromycin +Thialysine	Adam_cdc13-1_SDLV3_REP3	1	11	3.1783796179	8888.60939595	82.3996531835	254	3.22986123973	796003.997381	12388.6258261	43	3.88647000652	798632.995625	12258.3304819	1945	900	136	136	159	163	142	1439	0
DLR00012283	6	14	YBR197C	20	SD/MSG -ARG -HIS -LEU -LYS +Canavanine +G418 +Hygromycin +Thialysine	Adam_cdc13-1_SDLV3_REP3	1	11	3.06573474941	8704.48811212	58.4967786495	254	3.19442706895	748516.997811	10296.4502704	43	3.85174584741	748284.996096	9189.4271472	2088	900	136	136	156	161	139	1089	0
DLR00012283	6	15	YAR014C	20	SD/MSG -ARG -HIS -LEU -LYS +Canavanine +G418 +Hygromycin +Thialysine	Adam_cdc13-1_SDLV3_REP3	1	11	2.51138046544	5549.89270911	60.4874066396	254	2.78120446328	475095.997672	9655.6376163	43	3.41770893712	476535.998072	8577.50344795	2220	902	136	136	155	160	141	1768	0
DLR00012283	6	16	YAL068C	20	SD/MSG -ARG -HIS -LEU -LYS +Canavanine +G418 +Hygromycin +Thialysine	Adam_cdc13-1_SDLV3_REP3	1	11	3.27737234414	10087.7288817	70.66020805	254	3.31209282477	884107.997781	11887.903957	43	3.97926973914	883154.995935	11854.2288703	2357	901	136	136	158	163	140	910	0
DLR00012283	6	17	YBL017C	20	SD/MSG -ARG -HIS -LEU -LYS +Canavanine +G418 +Hygromycin +Thialysine	Adam_cdc13-1_SDLV3_REP3	1	11	3.28474090395	9936.671086	68.1567318347	254	3.28065395031	838994.997751	10885.736278	43	3.94841700785	837109.995896	10650.2603131	2496	899	136	136	155	160	138	848	0
DLR00012283	6	18	YBR022W	20	SD/MSG -ARG -HIS -LEU -LYS +Canavanine +G418 +Hygromycin +Thialysine	Adam_cdc13-1_SDLV3_REP3	1	11	3.08868481518	9415.85924437	68.9189367654	254	3.17544395287	833399.997182	12736.1623117	43	3.83499086954	831501.995894	12172.1604245	2630	901	136	136	158	163	143	980	0
DLR00012283	6	19	YAR037W	20	SD/MSG -ARG -HIS -LEU -LYS +Canavanine +G418 +Hygromycin +Thialysine	Adam_cdc13-1_SDLV3_REP3	1	11	3.1901524606	9770.64168963	77.5254671349	254	3.19577796285	834690.997109	12930.9350293	43	3.85722464119	835560.995709	12847.155842	2769	903	136	136	155	161	141	1119	0
DLR00012283	6	20	YBL005W	20	SD/MSG -ARG -HIS -LEU -LYS +Canavanine +G418 +Hygromycin +Thialysine	Adam_cdc13-1_SDLV3_REP3	1	11	3.4446217489	10458.5560862	102.632750336	254	3.35819614919	902159.998024	12338.6448619	43	4.0329528466	900891.996073	12652.7308877	2905	901	136	136	157	161	141	995	0
DLR00012283	6	21	YAR030C	20	SD/MSG -ARG -HIS -LEU -LYS +Canavanine +G418 +Hygromycin +Thialysine	Adam_cdc13-1_SDLV3_REP3	1	11	3.27901066945	9406.09934182	95.6724090254	254	3.25307005333	825694.997337	12446.8667162	43	3.91477005569	823698.995574	12698.8998956	3039	903	136	136	156	161	141	1014	0
DLR00012283	6	22	YAR050W	20	SD/MSG -ARG -HIS -LEU -LYS +Canavanine +G418 +Hygromycin +Thialysine	Adam_cdc13-1_SDLV3_REP3	1	11	3.29063868175	9857.9752974	96.9618245349	254	3.27153531329	882842.997301	12363.436817	43	3.93259104067	880265.995645	12909.1529958	3177	898	136	136	155	160	140	779	0
DLR00012283	6	23	YBL071C	20	SD/MSG -ARG -HIS -LEU -LYS +Canavanine +G418 +Hygromycin +Thialysine	Adam_cdc13-1_SDLV3_REP3	1	11	3.20986959559	11098.1582665	80.2940534304	254	3.22194072004	1036952.99694	13570.802013	43	3.88077187732	1033812.99602	13792.5526982	3310	905	136	136	154	158	139	680	0
DLR00012283	6	24	YOR202W	20	SD/MSG -ARG -HIS -LEU -LYS +Canavanine +G418 +Hygromycin +Thialysine	Adam_cdc13-1_SDLV3_REP3	1	11	3.14033521569	11230.7354896	146.419908167	254	3.21229670483	1083346.99743	11638.5749893	43	3.86143209078	1080097.9967	12229.3891556	3449	902	136	136	154	158	137	369	0
DLR00012283	7	1	YOR202W	20	SD/MSG -ARG -HIS -LEU -LYS +Canavanine +G418 +Hygromycin +Thialysine	Adam_cdc13-1_SDLV3_REP3	1	11	3.12202143284	10996.9548034	137.669981946	254	3.22397258652	996371.997517	10662.14011	43	3.87564954352	993729.996362	10673.4216515	322	1037	136	136	156	161	141	471	0
DLR00012283	7	2	YBL021C	20	SD/MSG -ARG -HIS -LEU -LYS +Canavanine +G418 +Hygromycin +Thialysine	Adam_cdc13-1_SDLV3_REP3	1	11	2.43161657713	4899.06308797	36.7328183876	254	2.7083844514	344434.999039	5137.51986174	43	3.33039231966	326313.273871	1794.40115036	455	1027	136	136	136	144	132	747	0
DLR00012283	7	3	YBR068C	20	SD/MSG -ARG -HIS -LEU -LYS +Canavanine +G418 +Hygromycin +Thialysine	Adam_cdc13-1_SDLV3_REP3	1	11	3.16451336296	9486.34008175	82.7548775936	254	3.28134408179	812280.437252	8336.84290251	43	3.9008622505	850898.995868	11541.5403275	593	1039	136	136	161	166	145	899	0
DLR00012283	7	4	YBR101C	20	SD/MSG -ARG -HIS -LEU -LYS +Canavanine +G418 +Hygromycin +Thialysine	Adam_cdc13-1_SDLV3_REP3	1	11	3.1542071174	9225.71374452	72.9381742413	254	3.21279635964	834243.99728	12220.7392076	43	3.87473551156	831729.995813	11958.6986059	726	1041	136	136	162	166	146	1047	0
DLR00012283	7	5	YBL072C	20	SD/MSG -ARG -HIS -LEU -LYS +Canavanine +G418 +Hygromycin +Thialysine	Adam_cdc13-1_SDLV3_REP3	1	11	0.5	315	35.5828299693	254	10.0227590332	40898.7	4180.56578484	43	0.507037397746	21534.822424	1786.59717934	854	1036	136	136	-1	-1	-1	12	0
DLR00012283	7	6	YBL066C	20	SD/MSG -ARG -HIS -LEU -LYS +Canavanine +G418 +Hygromycin +Thialysine	Adam_cdc13-1_SDLV3_REP3	1	11	2.68434778472	7376.19825301	51.0226630833	254	2.84719919319	597258.996909	12135.2754277	43	3.50900588382	599002.997746	11616.313862	994	1044	136	136	152	158	141	1646	0
DLR00012283	7	7	YBR027C	20	SD/MSG -ARG -HIS -LEU -LYS +Canavanine +G418 +Hygromycin +Thialysine	Adam_cdc13-1_SDLV3_REP3	1	11	3.18869310172	9748.87056723	77.2406509334	254	3.21354682201	864994.997071	13942.82193	43	3.87562909626	865515.995685	13952.5413999	1139	1041	136	136	161	165	145	1177	0
DLR00012283	7	8	YBR020W	20	SD/MSG -ARG -HIS -LEU -LYS +Canavanine +G418 +Hygromycin +Thialysine	Adam_cdc13-1_SDLV3_REP3	1	11	3.15212546771	8364.28390312	79.4657641698	254	3.1789188347	744293.997318	11982.8086802	43	3.82950174412	744721.995704	11600.4805141	1267	1041	136	136	159	164	143	1389	0
DLR00012283	7	9	YAR035W	20	SD/MSG -ARG -HIS -LEU -LYS +Canavanine +G418 +Hygromycin +Thialysine	Adam_cdc13-1_SDLV3_REP3	1	11	3.31124896484	9816.75151682	62.9718107461	254	3.30247835313	875225.997572	12895.1408478	43	3.96565170315	876383.995701	13087.08507	1411	1039	136	136	160	164	143	1130	0
DLR00012283	7	10	YBR220C	20	SD/MSG -ARG -HIS -LEU -LYS +Canavanine +G418 +Hygromycin +Thialysine	Adam_cdc13-1_SDLV3_REP3	1	11	3.24345152429	9639.79905682	74.4572010999	254	3.2390877275	867115.997243	13334.1741893	43	3.90187927058	867350.995667	13239.0830647	1541	1043	136	136	159	164	143	1160	0
DLR00012283	7	11	YBR201W	20	SD/MSG -ARG -HIS -LEU -LYS +Canavanine +G418 +Hygromycin +Thialysine	Adam_cdc13-1_SDLV3_REP3	1	11	3.2648975903	10063.4986764	80.8440616148	254	3.25213344003	912535.997144	13528.6212188	43	3.91457057522	913524.995648	13555.2890732	1687	1037	136	136	159	164	142	1117	0
DLR00012283	7	12	YBL088C	20	SD/MSG -ARG -HIS -LEU -LYS +Canavanine +G418 +Hygromycin +Thialysine	Adam_cdc13-1_SDLV3_REP3	1	11	3.11805178054	8914.4114314	51.3007614647	254	3.17322252351	763224.997282	11710.2629209	43	3.83419193834	763912.995809	11226.5421333	1814	1038	136	136	155	159	138	1170	0
DLR00012283	7	13	YAL004W	20	SD/MSG -ARG -HIS -LEU -LYS +Canavanine +G418 +Hygromycin +Thialysine	Adam_cdc13-1_SDLV3_REP3	1	11	3.13760647934	8705.31806375	68.8395196291	254	3.18849297094	743935.997387	12423.1902209	43	3.85123705904	742795.995828	11835.9518056	1956	1040	136	136	153	158	138	1084	0
DLR00012283	7	14	YBL094C	20	SD/MSG -ARG -HIS -LEU -LYS +Canavanine +G418 +Hygromycin +Thialysine	Adam_cdc13-1_SDLV3_REP3	1	11	2.5097047688	5313.62325188	36.9947740087	254	2.78018391563	393092.967828	6444.09615499	43	3.36089725118	415537.997859	6254.23242742	2083	1044	136	136	146	152	134	1311	3
DLR00012283	7	15	YBL010C	20	SD/MSG -ARG -HIS -LEU -LYS +Canavanine +G418 +Hygromycin +Thialysine	Adam_cdc13-1_SDLV3_REP3	1	11	3.15860166582	9153.19157595	61.744616189	254	3.24290592703	817618.997442	11650.6375809	43	3.90310963968	818413.995735	11502.9308591	2233	1038	136	136	158	162	141	1141	0
DLR00012283	7	16	YBR137W	20	SD/MSG -ARG -HIS -LEU -LYS +Canavanine +G418 +Hygromycin +Thialysine	Adam_cdc13-1_SDLV3_REP3	1	11	3.11400004472	8996.26936602	67.9243400603	254	3.1739496341	802891.996962	13021.2418722	43	3.83157622746	803081.995705	12817.7986787	2359	1034	136	136	157	162	141	1185	0
DLR00012283	7	17	YBL062W	20	SD/MSG -ARG -HIS -LEU -LYS +Canavanine +G418 +Hygromycin +Thialysine	Adam_cdc13-1_SDLV3_REP3	1	11	3.22831326109	9736.47739804	66.627093391	254	3.25563811314	826421.997426	12390.3466995	43	3.92252413993	827216.995681	12203.5336414	2504	1040	136	136	154	159	138	1099	0
DLR00012283	7	18	YBR042C	20	SD/MSG -ARG -HIS -LEU -LYS +Canavanine +G418 +Hygromycin +Thialysine	Adam_cdc13-1_SDLV3_REP3	1	11	2.73127259016	7064.93559612	47.7686425877	254	2.90378574697	565970.996711	10957.1943916	43	3.55553834737	566898.996872	10452.4879012	2632	1042	136	136	148	155	136	1319	0
DLR00012283	7	19	YAL020C	20	SD/MSG -ARG -HIS -LEU -LYS +Canavanine +G418 +Hygromycin +Thialysine	Adam_cdc13-1_SDLV3_REP3	1	11	2.80583191942	8431.32775972	58.6473065428	254	2.96799596885	640265.581874	9146.22973185	43	3.58157670567	685939.997512	12135.9228288	2772	1038	136	136	150	156	137	1185	0
DLR00012283	7	20	YBR046C	20	SD/MSG -ARG -HIS -LEU -LYS +Canavanine +G418 +Hygromycin +Thialysine	Adam_cdc13-1_SDLV3_REP3	1	11	3.36268526804	10056.8460546	110.070610929	254	3.31925055666	898777.997567	12771.1402905	43	3.9860835909	898387.99573	13392.9940995	2901	1040	136	136	158	163	142	1064	6
DLR00012283	7	21	YBR056W	20	SD/MSG -ARG -HIS -LEU -LYS +Canavanine +G418 +Hygromycin +Thialysine	Adam_cdc13-1_SDLV3_REP3	1	11	3.43539658534	9649.95564684	87.0823075014	254	3.36709715561	892586.997852	12644.4909125	43	4.03519411005	890695.995831	13898.852572	3047	1041	136	136	158	163	143	916	0
DLR00012283	7	22	YBR084W	20	SD/MSG -ARG -HIS -LEU -LYS +Canavanine +G418 +Hygromycin +Thialysine	Adam_cdc13-1_SDLV3_REP3	1	11	3.26566822046	9718.88487096	97.7502081959	254	3.1909613015	832816.996809	14592.2768186	43	3.85567049976	833085.995573	15045.6429265	3176	1040	136	136	150	155	138	1058	0
DLR00012283	7	23	YAL055W	20	SD/MSG -ARG -HIS -LEU -LYS +Canavanine +G418 +Hygromycin +Thialysine	Adam_cdc13-1_SDLV3_REP3	1	11	2.94099863219	7574.8024659	89.6733624684	254	3.01547441954	675796.996865	12836.6497338	43	3.72140780601	624205.667068	8903.78883992	3310	1038	136	136	147	153	136	1042	0
DLR00012283	7	24	YOR202W	20	SD/MSG -ARG -HIS -LEU -LYS +Canavanine +G418 +Hygromycin +Thialysine	Adam_cdc13-1_SDLV3_REP3	1	11	3.11470241102	11157.7722456	112.43895192	254	3.22449698105	1086505.99721	11881.8908091	43	3.87462988667	1083757.99638	12187.697196	3450	1041	136	136	155	159	137	420	0
DLR00012283	8	1	YOR202W	20	SD/MSG -ARG -HIS -LEU -LYS +Canavanine +G418 +Hygromycin +Thialysine	Adam_cdc13-1_SDLV3_REP3	1	11	3.11894344481	11509.6799888	127.468008419	254	3.22283983952	1039838.99735	11166.6026603	43	3.8769328925	1037753.99621	10941.9436645	314	1174	136	136	158	162	142	557	9
DLR00012283	8	2	YBR009C	20	SD/MSG -ARG -HIS -LEU -LYS +Canavanine +G418 +Hygromycin +Thialysine	Adam_cdc13-1_SDLV3_REP3	1	11	2.58162622902	7522.53736064	48.3534826541	254	2.83386212977	626241.230358	8956.84578842	43	3.4465936819	664655.999126	12070.9174832	450	1167	136	136	155	160	141	955	0
DLR00012283	8	3	YBR181C	20	SD/MSG -ARG -HIS -LEU -LYS +Canavanine +G418 +Hygromycin +Thialysine	Adam_cdc13-1_SDLV3_REP3	1	11	2.56875166002	9364.75382162	52.2011583018	254	2.55695011342	711691.999712	10497.5165713	43	3.25781715955	712998.998181	11847.8835027	588	1177	136	136	148	154	135	1124	0
DLR00012283	8	4	YBR033W	20	SD/MSG -ARG -HIS -LEU -LYS +Canavanine +G418 +Hygromycin +Thialysine	Adam_cdc13-1_SDLV3_REP3	1	11	3.22313004138	8810.58699316	97.8343273687	254	3.22722345188	812452.997309	12077.7447471	43	3.88798824309	810098.995749	12198.3036449	722	1175	136	136	162	166	147	1161	0
DLR00012283	8	5	YBR057C	20	SD/MSG -ARG -HIS -LEU -LYS +Canavanine +G418 +Hygromycin +Thialysine	Adam_cdc13-1_SDLV3_REP3	1	11	3.19043376867	9800.53644377	79.4983667633	254	3.20607994252	840549.997275	13167.1642961	43	3.87237539799	840260.995875	12795.4498377	859	1172	136	136	158	163	144	1166	0
DLR00012283	8	6	YBR030W	20	SD/MSG -ARG -HIS -LEU -LYS +Canavanine +G418 +Hygromycin +Thialysine	Adam_cdc13-1_SDLV3_REP3	1	11	3.13508383434	9084.1648348	65.3935930325	254	3.22247993399	818567.997412	11828.7245662	43	3.88544308892	817665.995859	11529.1976761	997	1175	136	136	162	166	146	1211	0
DLR00012283	8	7	YAL036C	20	SD/MSG -ARG -HIS -LEU -LYS +Canavanine +G418 +Hygromycin +Thialysine	Adam_cdc13-1_SDLV3_REP3	1	11	3.28573406125	10194.5405978	93.5870998822	254	3.23158229666	862761.997081	14463.8850652	43	3.89961747471	863600.995648	14392.8619825	1131	1173	136	136	155	161	140	1110	0
DLR00012283	8	8	YBR113W	20	SD/MSG -ARG -HIS -LEU -LYS +Canavanine +G418 +Hygromycin +Thialysine	Adam_cdc13-1_SDLV3_REP3	1	11	3.12372565905	8781.64097763	72.2598739341	254	3.14519954954	782642.99698	13245.3196203	43	3.80295828715	783400.995807	12874.4481019	1272	1179	136	136	159	163	143	1308	5
DLR00012283	8	9	YBR119W	20	SD/MSG -ARG -HIS -LEU -LYS +Canavanine +G418 +Hygromycin +Thialysine	Adam_cdc13-1_SDLV3_REP3	1	11	3.22910469401	10350.2768768	88.8646382189	254	3.26934389883	935176.99705	14440.8109642	43	3.93413576807	936909.995511	14577.6964856	1404	1177	136	136	160	164	143	1161	0
DLR00012283	8	10	YAL058W	20	SD/MSG -ARG -HIS -LEU -LYS +Canavanine +G418 +Hygromycin +Thialysine	Adam_cdc13-1_SDLV3_REP3	1	11	3.037098908	9215.44771699	62.2688595472	254	3.14342773616	813353.99697	12992.8441291	43	3.805567542	813136.996004	12540.9521521	1540	1181	136	136	157	161	141	1105	0
DLR00012283	8	11	YBL087C	20	SD/MSG -ARG -HIS -LEU -LYS +Canavanine +G418 +Hygromycin +Thialysine	Adam_cdc13-1_SDLV3_REP3	1	11	2.79138462443	7984.52599158	42.1229938778	254	3.00002145469	693087.997098	10152.5535494	43	3.6484182108	691401.996798	9414.82098584	1676	1172	136	136	155	160	138	1137	0
DLR00012283	8	12	YAL049C	20	SD/MSG -ARG -HIS -LEU -LYS +Canavanine +G418 +Hygromycin +Thialysine	Adam_cdc13-1_SDLV3_REP3	1	11	3.36892604153	10278.3951899	56.5458707811	254	3.37930497566	905049.998423	10974.0032122	43	4.05853261379	904300.996468	11016.8826106	1812	1170	136	136	156	161	138	935	0
DLR00012283	8	13	YBL028C	20	SD/MSG -ARG -HIS -LEU -LYS +Canavanine +G418 +Hygromycin +Thialysine	Adam_cdc13-1_SDLV3_REP3	1	11	3.30771790502	10260.877897	77.5108646825	254	3.30515939585	920445.997427	12988.1043831	43	3.97286477614	921390.995682	13192.4692931	1950	1178	136	136	157	162	140	1047	0
DLR00012283	8	14	YBR159W	20	SD/MSG -ARG -HIS -LEU -LYS +Canavanine +G418 +Hygromycin +Thialysine	Adam_cdc13-1_SDLV3_REP3	1	11	3.28624316388	10532.8285176	86.6882084438	254	3.34055969177	956203.997569	12895.5310571	43	4.00883544763	956806.99576	13104.2930511	2087	1176	136	136	159	163	141	992	0
DLR00012283	8	15	YAL028W	20	SD/MSG -ARG -HIS -LEU -LYS +Canavanine +G418 +Hygromycin +Thialysine	Adam_cdc13-1_SDLV3_REP3	1	11	2.74388953481	8132.85595943	57.5257175656	254	2.97870422529	598330.636486	9152.28932371	43	3.58585546957	653560.997084	12486.0562274	2217	1177	136	136	147	153	134	1564	7
DLR00012283	8	16	YBL101C	20	SD/MSG -ARG -HIS -LEU -LYS +Canavanine +G418 +Hygromycin +Thialysine	Adam_cdc13-1_SDLV3_REP3	1	11	3.51977872658	10528.2718152	84.5360557812	254	3.41598037184	964290.998187	12315.9778749	43	4.09100205602	964192.996155	13144.5352216	2358	1176	136	136	159	164	142	1016	0
DLR00012283	8	17	YBL052C	20	SD/MSG -ARG -HIS -LEU -LYS +Canavanine +G418 +Hygromycin +Thialysine	Adam_cdc13-1_SDLV3_REP3	1	11	3.268121683	9370.8493907	61.7463345353	254	3.26704930564	817934.997438	12969.8930079	43	3.93135162819	818631.995644	13050.5406766	2497	1176	136	136	155	160	139	1154	0
DLR00012283	8	18	YAL023C	20	SD/MSG -ARG -HIS -LEU -LYS +Canavanine +G418 +Hygromycin +Thialysine	Adam_cdc13-1_SDLV3_REP3	1	11	3.35162008172	9760.58148014	78.1609833561	254	3.33954110831	878965.997881	11671.268892	43	4.00697365632	877557.995962	12001.7592828	2632	1178	136	136	157	162	140	877	0
DLR00012283	8	19	YAR044W	20	SD/MSG -ARG -HIS -LEU -LYS +Canavanine +G418 +Hygromycin +Thialysine	Adam_cdc13-1_SDLV3_REP3	1	11	3.16959086154	9810.00573353	60.9515736362	254	3.22692601602	865108.997073	12706.5086926	43	3.89117022912	866297.995685	12967.4198161	2768	1172	136	136	156	161	141	1207	2
DLR00012283	8	20	YBR032W	20	SD/MSG -ARG -HIS -LEU -LYS +Canavanine +G418 +Hygromycin +Thialysine	Adam_cdc13-1_SDLV3_REP3	1	11	3.33260266254	9233.79657019	75.6939940243	254	3.27800234044	841164.997401	11919.6764014	43	3.93978476079	841197.995664	12589.6018625	2903	1177	136	136	157	163	142	1251	0
DLR00012283	8	21	YBR075W	20	SD/MSG -ARG -HIS -LEU -LYS +Canavanine +G418 +Hygromycin +Thialysine	Adam_cdc13-1_SDLV3_REP3	1	11	3.14393267128	7644.72767862	61.2768639431	254	3.18135091979	715520.997265	10595.9157947	43	3.83058841315	709996.995679	10851.2057517	3041	1170	136	136	158	163	143	971	0
DLR00012283	8	22	YBR216C	20	SD/MSG -ARG -HIS -LEU -LYS +Canavanine +G418 +Hygromycin +Thialysine	Adam_cdc13-1_SDLV3_REP3	1	11	3.15583286978	9124.89318126	79.062650538	254	3.2193757414	801040.997318	11323.2179699	43	3.88142488009	796872.99578	11419.4715976	3177	1172	136	136	150	156	136	771	0
DLR00012283	8	23	YBR074W	20	SD/MSG -ARG -HIS -LEU -LYS +Canavanine +G418 +Hygromycin +Thialysine	Adam_cdc13-1_SDLV3_REP3	1	11	3.18518849398	10486.1582968	93.5159048559	254	3.23325132674	989920.996967	12791.7107701	43	3.89284678555	986757.99583	13002.416172	3311	1175	136	136	153	157	138	725	0
DLR00012283	8	24	YOR202W	20	SD/MSG -ARG -HIS -LEU -LYS +Canavanine +G418 +Hygromycin +Thialysine	Adam_cdc13-1_SDLV3_REP3	1	11	3.15932311586	10714.110685	151.32632041	254	3.21001524878	1093309.99695	13356.9888486	43	3.85818159068	1088791.99641	13775.3923818	3447	1171	136	136	156	160	139	434	0
DLR00012283	9	1	YOR202W	20	SD/MSG -ARG -HIS -LEU -LYS +Canavanine +G418 +Hygromycin +Thialysine	Adam_cdc13-1_SDLV3_REP3	1	11	3.39499112587	11480.8864002	153.771901884	254	3.4134093935	1058501.99811	10422.8178157	43	4.06761076129	1057731.99638	12126.2620081	325	1310	136	136	157	162	140	521	2
DLR00012283	9	2	YBL068W	20	SD/MSG -ARG -HIS -LEU -LYS +Canavanine +G418 +Hygromycin +Thialysine	Adam_cdc13-1_SDLV3_REP3	1	11	3.02662087537	8640.17492728	88.6535376959	254	3.18731166989	792250.997414	9520.19747329	43	3.84205706643	787269.995982	9284.43172545	460	1301	136	136	158	162	141	829	0
DLR00012283	9	3	YAR042W	20	SD/MSG -ARG -HIS -LEU -LYS +Canavanine +G418 +Hygromycin +Thialysine	Adam_cdc13-1_SDLV3_REP3	1	11	3.24274445027	9990.36767251	94.5486425616	254	3.37501101708	890377.649463	8472.10515968	43	3.99618621604	934369.995904	12506.928338	596	1307	136	136	163	167	147	1120	0
DLR00012283	9	4	YBR151W	20	SD/MSG -ARG -HIS -LEU -LYS +Canavanine +G418 +Hygromycin +Thialysine	Adam_cdc13-1_SDLV3_REP3	1	11	3.31511154755	9872.95636445	99.1744130822	254	3.31365431858	901648.997493	13021.8795614	43	3.9841382883	900315.995756	13853.704204	728	1305	136	136	161	165	146	1057	0
DLR00012283	9	5	YBR130C	20	SD/MSG -ARG -HIS -LEU -LYS +Canavanine +G418 +Hygromycin +Thialysine	Adam_cdc13-1_SDLV3_REP3	1	11	3.19592798088	9830.37258894	87.4546676964	254	3.23902986962	802541.997758	10729.2592764	43	3.91204550893	804308.996058	10348.8895938	869	1308	136	136	154	159	140	1229	0
DLR00012283	9	6	YBR177C	20	SD/MSG -ARG -HIS -LEU -LYS +Canavanine +G418 +Hygromycin +Thialysine	Adam_cdc13-1_SDLV3_REP3	1	11	3.30151217741	9827.09596259	82.8432953382	254	3.28039047682	855255.997673	12274.5324494	43	3.9499444441	852699.995918	12083.6519692	995	1312	136	136	158	163	142	822	3
DLR00012283	9	7	YBL065W	20	SD/MSG -ARG -HIS -LEU -LYS +Canavanine +G418 +Hygromycin +Thialysine	Adam_cdc13-1_SDLV3_REP3	1	11	3.13080754073	8516.27248792	60.6598694682	254	3.18684662734	756405.997404	11299.59125	43	3.84729457857	754687.995879	11148.9563585	1137	1310	136	136	159	164	144	1134	0
DLR00012283	9	8	YAL002W	20	SD/MSG -ARG -HIS -LEU -LYS +Canavanine +G418 +Hygromycin +Thialysine	Adam_cdc13-1_SDLV3_REP3	1	11	2.81240452206	7272.69196613	63.5560062142	254	3.01491436778	635249.997218	10021.4659182	43	3.66763657195	634114.996468	9386.44396258	1269	1313	136	136	156	162	143	1325	0
DLR00012283	9	9	YBL061C	20	SD/MSG -ARG -HIS -LEU -LYS +Canavanine +G418 +Hygromycin +Thialysine	Adam_cdc13-1_SDLV3_REP3	1	11	3.12023019129	9780.45250871	74.2394122696	254	3.20011424692	880635.996968	13092.0216904	43	3.8623876204	883678.995776	13129.8279024	1416	1311	136	136	159	163	143	1359	7
DLR00012283	9	10	YAR003W	20	SD/MSG -ARG -HIS -LEU -LYS +Canavanine +G418 +Hygromycin +Thialysine	Adam_cdc13-1_SDLV3_REP3	1	11	2.40101848108	5778.05435591	38.9565028588	254	2.58976632048	442220.999844	8461.48172894	43	3.2301269845	445214.99864	7872.43585019	1544	1306	136	136	146	152	134	1641	0
DLR00012283	9	11	YBL016W	20	SD/MSG -ARG -HIS -LEU -LYS +Canavanine +G418 +Hygromycin +Thialysine	Adam_cdc13-1_SDLV3_REP3	1	11	2.74791300111	7259.18477148	60.9518643259	254	2.94761245942	582637.99733	9165.32194525	43	3.59626441911	580531.996767	8198.62360096	1677	1307	136	136	149	154	134	1098	0
DLR00012283	9	12	YBR223C	20	SD/MSG -ARG -HIS -LEU -LYS +Canavanine +G418 +Hygromycin +Thialysine	Adam_cdc13-1_SDLV3_REP3	1	11	3.15486565592	9899.8769953	74.8157202514	254	3.23167458128	880905.997145	12949.9380936	43	3.89474513789	881723.995707	12864.8349067	1811	1313	136	136	157	161	140	1102	5
DLR00012283	9	13	YAL042W	20	SD/MSG -ARG -HIS -LEU -LYS +Canavanine +G418 +Hygromycin +Thialysine	Adam_cdc13-1_SDLV3_REP3	1	11	3.21191655527	10376.2750123	60.1258636812	254	3.28492493496	927704.997427	11542.4717415	43	3.95150182361	929776.995861	11380.5294957	1959	1311	136	136	157	162	140	1195	0
DLR00012283	9	14	YBR023C	20	SD/MSG -ARG -HIS -LEU -LYS +Canavanine +G418 +Hygromycin +Thialysine	Adam_cdc13-1_SDLV3_REP3	1	11	2.57394044078	5948.45742078	52.5221162611	254	2.79103203201	506841.996818	10812.4884171	43	3.48188305511	463817.65578	6915.45726339	2085	1314	136	136	151	156	137	1320	10
DLR00012283	9	15	YBR126C	20	SD/MSG -ARG -HIS -LEU -LYS +Canavanine +G418 +Hygromycin +Thialysine	Adam_cdc13-1_SDLV3_REP3	1	11	2.8538675787	8100.7905235	50.8806179982	254	3.05277712265	600903.998205	6989.95690652	43	3.70708513592	601049.996811	5227.27299264	2231	1311	136	136	142	148	130	825	0
DLR00012283	9	16	YBL085W	20	SD/MSG -ARG -HIS -LEU -LYS +Canavanine +G418 +Hygromycin +Thialysine	Adam_cdc13-1_SDLV3_REP3	1	11	3.12880387354	9272.47086913	61.3524449651	254	3.22260446041	843212.997289	11958.6020133	43	3.88114768031	844234.995833	11906.0568193	2359	1312	136	136	157	162	141	1182	0
DLR00012283	9	17	YBL036C	20	SD/MSG -ARG -HIS -LEU -LYS +Canavanine +G418 +Hygromycin +Thialysine	Adam_cdc13-1_SDLV3_REP3	1	11	3.28408997538	10352.4316565	75.0635224638	254	3.28643013085	902299.997401	12964.0990831	43	3.9488148696	900546.995784	12926.9003067	2497	1308	136	136	155	159	138	772	0
DLR00012283	9	18	YAR043C	20	SD/MSG -ARG -HIS -LEU -LYS +Canavanine +G418 +Hygromycin +Thialysine	Adam_cdc13-1_SDLV3_REP3	1	11	3.22242486001	10694.9232188	48.1109468508	254	3.28195606976	894798.997256	12884.5829621	43	3.94666400333	894590.995665	12923.425229	2632	1315	136	136	151	156	135	591	0
DLR00012283	9	19	YAL040C	20	SD/MSG -ARG -HIS -LEU -LYS +Canavanine +G418 +Hygromycin +Thialysine	Adam_cdc13-1_SDLV3_REP3	1	11	2.96801216645	7629.78982831	47.9625250284	254	3.09275063316	673506.997128	10029.9258154	43	3.74611401034	673332.996027	9943.14103137	2767	1308	136	136	154	160	140	1397	0
DLR00012283	9	20	YBR058C	20	SD/MSG -ARG -HIS -LEU -LYS +Canavanine +G418 +Hygromycin +Thialysine	Adam_cdc13-1_SDLV3_REP3	1	11	3.23061143519	9785.19803916	65.3958789316	254	3.31223232982	859998.051679	8195.24223431	43	3.93074794069	905166.995726	12248.9944227	2904	1315	136	136	158	163	144	1110	0
DLR00012283	9	21	YBL029W	20	SD/MSG -ARG -HIS -LEU -LYS +Canavanine +G418 +Hygromycin +Thialysine	Adam_cdc13-1_SDLV3_REP3	1	11	3.27654588776	9645.09893021	90.3775333684	254	3.29474404514	913228.997235	12728.1696499	43	3.96020910033	910594.995559	13325.2148869	3046	1308	136	136	158	163	144	928	0
DLR00012283	9	22	YBR189W	20	SD/MSG -ARG -HIS -LEU -LYS +Canavanine +G418 +Hygromycin +Thialysine	Adam_cdc13-1_SDLV3_REP3	1	11	0.5	808.2	77.4557260642	254	8.01578387848	37672.2	3301.2992613	43	0.675506718299	21831.7991019	1812.37124475	3177	1299	136	136	108	122	115	12	0
DLR00012283	9	23	YBR072W	20	SD/MSG -ARG -HIS -LEU -LYS +Canavanine +G418 +Hygromycin +Thialysine	Adam_cdc13-1_SDLV3_REP3	1	11	3.32709704524	10538.2040225	149.680125012	254	3.31645025456	1058123.99718	13287.1259857	43	3.97292201449	1053917.99573	13602.788662	3320	1312	136	136	155	160	139	717	0
DLR00012283	9	24	YOR202W	20	SD/MSG -ARG -HIS -LEU -LYS +Canavanine +G418 +Hygromycin +Thialysine	Adam_cdc13-1_SDLV3_REP3	1	11	3.07484831977	11380.9232859	152.915573607	254	3.21649397783	1129046.99727	12695.330274	43	3.86704981747	1126653.99655	13086.5784354	3452	1313	136	136	154	158	137	443	6
DLR00012283	10	1	YOR202W	20	SD/MSG -ARG -HIS -LEU -LYS +Canavanine +G418 +Hygromycin +Thialysine	Adam_cdc13-1_SDLV3_REP3	1	11	3.09185177484	12008.1032577	129.052455699	254	3.22891857959	1044735.99759	10044.0607058	43	3.88591300333	1043795.99641	9788.52002293	317	1449	136	136	154	158	137	417	6
DLR00012283	10	2	YBR146W	20	SD/MSG -ARG -HIS -LEU -LYS +Canavanine +G418 +Hygromycin +Thialysine	Adam_cdc13-1_SDLV3_REP3	1	11	2.7560860781	8313.29299257	71.1829433876	254	2.96555549701	741892.997501	11320.5664298	43	3.62235494672	744230.997755	11208.0958575	452	1444	136	136	155	160	141	1584	0
DLR00012283	10	3	YBR107C	20	SD/MSG -ARG -HIS -LEU -LYS +Canavanine +G418 +Hygromycin +Thialysine	Adam_cdc13-1_SDLV3_REP3	1	11	3.17834438664	9220.3113061	69.5417106338	254	3.31219618317	810387.117726	8093.61549168	43	3.93166920978	848283.995989	11249.5444703	590	1450	136	136	160	164	144	1051	0
DLR00012283	10	4	YBL056W	20	SD/MSG -ARG -HIS -LEU -LYS +Canavanine +G418 +Hygromycin +Thialysine	Adam_cdc13-1_SDLV3_REP3	1	11	3.26460379703	8960.71368799	92.0894061632	254	3.28512217234	818313.997859	10763.9752574	43	3.95103910609	814313.996051	10966.3551894	728	1444	136	136	161	166	146	885	0
DLR00012283	10	5	YBR134W	20	SD/MSG -ARG -HIS -LEU -LYS +Canavanine +G418 +Hygromycin +Thialysine	Adam_cdc13-1_SDLV3_REP3	1	11	3.23409300046	9560.59561386	89.9818621108	254	3.26285268685	869390.997353	12577.8222534	43	3.92655025485	868282.995723	12743.7293286	862	1450	136	136	161	166	146	1135	0
DLR00012283	10	6	YBR006W	20	SD/MSG -ARG -HIS -LEU -LYS +Canavanine +G418 +Hygromycin +Thialysine	Adam_cdc13-1_SDLV3_REP3	1	11	2.74921691629	6683.46944577	48.3309188187	254	2.93929435901	529189.669114	8550.75617988	43	3.54205884051	567105.997022	11038.4095475	997	1449	136	136	154	159	142	1162	0
DLR00012283	10	7	YBR010W	20	SD/MSG -ARG -HIS -LEU -LYS +Canavanine +G418 +Hygromycin +Thialysine	Adam_cdc13-1_SDLV3_REP3	1	11	3.08277353389	10539.0655076	63.1729335037	254	3.16169643581	888509.996857	13398.0990928	43	3.83124137626	892861.995979	13404.0329818	1132	1446	136	136	156	161	141	1406	0
DLR00012283	10	8	YBR062C	20	SD/MSG -ARG -HIS -LEU -LYS +Canavanine +G418 +Hygromycin +Thialysine	Adam_cdc13-1_SDLV3_REP3	1	11	3.23795566208	10260.0114286	72.6661815712	254	3.33742015764	883692.550655	8545.75353619	43	3.95822769876	930505.995754	12355.7582192	1272	1447	136	136	160	164	143	1052	0
DLR00012283	10	9	YBR093C	20	SD/MSG -ARG -HIS -LEU -LYS +Canavanine +G418 +Hygromycin +Thialysine	Adam_cdc13-1_SDLV3_REP3	1	11	1.86929912396	5768.99996291	26.6404180115	254	2.02030749522	411341.99811	6308.16494028	43	2.43920086082	415042.99445	3758.52300745	1405	1452	136	136	141	149	133	1589	0
DLR00012283	10	10	YAR027W	20	SD/MSG -ARG -HIS -LEU -LYS +Canavanine +G418 +Hygromycin +Thialysine	Adam_cdc13-1_SDLV3_REP3	1	11	3.24705494686	9356.44906189	71.1850094286	254	3.35463767054	842214.733011	7940.12639039	43	3.97482478477	879134.996024	10891.9727276	1543	1449	136	136	162	166	145	891	0
DLR00012283	10	11	YAL007C	20	SD/MSG -ARG -HIS -LEU -LYS +Canavanine +G418 +Hygromycin +Thialysine	Adam_cdc13-1_SDLV3_REP3	1	11	3.29631463565	11033.3644957	83.9121872409	254	3.32933835195	992459.997172	13020.2315826	43	3.99753916038	995607.995679	13353.5547248	1671	1451	136	136	159	163	141	1221	0
DLR00012283	10	12	YBR041W	20	SD/MSG -ARG -HIS -LEU -LYS +Canavanine +G418 +Hygromycin +Thialysine	Adam_cdc13-1_SDLV3_REP3	1	11	3.00929256584	8639.95487976	72.1100726896	254	3.13090766365	770345.997046	11985.8906095	43	3.78360951875	770830.995995	11636.8093421	1813	1448	136	136	156	160	139	1213	0
DLR00012283	10	13	YBL025W	20	SD/MSG -ARG -HIS -LEU -LYS +Canavanine +G418 +Hygromycin +Thialysine	Adam_cdc13-1_SDLV3_REP3	1	11	4.65839813774	285.3	67.0472337476	254	12	30239.1	2904.8511483	43	0.502243087597	1764	244.98512021	1949	1452	136	136	102	116	107	0	0
DLR00012283	10	14	YBL107C	20	SD/MSG -ARG -HIS -LEU -LYS +Canavanine +G418 +Hygromycin +Thialysine	Adam_cdc13-1_SDLV3_REP3	1	11	3.13215258186	9210.08008817	71.757907321	254	3.21430738792	849982.997188	12692.399206	43	3.87308785642	850813.995833	12504.5524625	2087	1445	136	136	158	162	141	1254	0
DLR00012283	10	15	YAL061W	20	SD/MSG -ARG -HIS -LEU -LYS +Canavanine +G418 +Hygromycin +Thialysine	Adam_cdc13-1_SDLV3_REP3	1	11	3.08459982554	9127.61700993	59.1641786653	254	3.1665579707	812838.997058	12566.1574422	43	3.82689573058	812770.995916	12280.7639908	2225	1442	136	136	155	159	138	1139	0
DLR00012283	10	16	YBR019C	20	SD/MSG -ARG -HIS -LEU -LYS +Canavanine +G418 +Hygromycin +Thialysine	Adam_cdc13-1_SDLV3_REP3	1	11	3.12179862098	8148.08436024	56.1573965115	254	3.18374850611	737483.997308	11310.8246313	43	3.84027283036	736728.995732	11051.4175749	2357	1448	136	136	155	159	139	1167	0
DLR00012283	10	17	YBL095W	20	SD/MSG -ARG -HIS -LEU -LYS +Canavanine +G418 +Hygromycin +Thialysine	Adam_cdc13-1_SDLV3_REP3	1	11	3.10615610592	8594.01660824	67.4221556934	254	3.16666780416	775563.997149	12250.0859989	43	3.82323742625	774822.995899	12144.9087904	2494	1447	136	136	154	159	139	1122	0
DLR00012283	10	18	YBR065C	20	SD/MSG -ARG -HIS -LEU -LYS +Canavanine +G418 +Hygromycin +Thialysine	Adam_cdc13-1_SDLV3_REP3	1	11	3.25877766784	8797.23697916	75.1667972884	254	3.29064387749	796487.997983	10629.5818361	43	3.95239503548	792664.996018	10651.1113113	2630	1449	136	136	155	160	138	740	3
DLR00012283	10	19	YAR002C-A	20	SD/MSG -ARG -HIS -LEU -LYS +Canavanine +G418 +Hygromycin +Thialysine	Adam_cdc13-1_SDLV3_REP3	1	11	3.29241797609	9520.89276396	72.7813625429	254	3.30077504317	875526.997492	12405.466767	43	3.96659903895	873490.995736	12884.346293	2767	1446	136	136	156	161	141	962	0
DLR00012283	10	20	YBL031W	20	SD/MSG -ARG -HIS -LEU -LYS +Canavanine +G418 +Hygromycin +Thialysine	Adam_cdc13-1_SDLV3_REP3	1	11	2.22236569384	3730.88893216	35.7923745146	254	2.43013790494	277666.998504	7073.45999983	43	3.01305732031	271462.99871	6393.57603973	2911	1446	136	136	134	143	129	912	9
DLR00012283	10	21	YBL083C	20	SD/MSG -ARG -HIS -LEU -LYS +Canavanine +G418 +Hygromycin +Thialysine	Adam_cdc13-1_SDLV3_REP3	1	11	3.2912060731	10218.8490479	248.32385762	254	3.29181290126	961670.997197	14925.3169766	43	3.95474370803	959494.995569	14782.3425127	3036	1447	136	136	157	162	143	1014	4
DLR00012283	10	22	YBR083W	20	SD/MSG -ARG -HIS -LEU -LYS +Canavanine +G418 +Hygromycin +Thialysine	Adam_cdc13-1_SDLV3_REP3	1	11	2.85884747614	8810.08788221	70.3748480611	254	2.98954932781	798376.996803	15559.8781605	43	3.65455448169	798883.997299	15497.4751641	3176	1445	136	136	151	156	139	1366	0
DLR00012283	10	23	YBR106W	20	SD/MSG -ARG -HIS -LEU -LYS +Canavanine +G418 +Hygromycin +Thialysine	Adam_cdc13-1_SDLV3_REP3	1	11	2.21428541394	5790.08792017	175.876642396	254	2.17232553766	451319.995234	10110.7621337	43	2.58969307332	446754.99145	9174.00734146	3307	1448	136	136	133	140	127	1077	0
DLR00012283	10	24	YOR202W	20	SD/MSG -ARG -HIS -LEU -LYS +Canavanine +G418 +Hygromycin +Thialysine	Adam_cdc13-1_SDLV3_REP3	1	11	3.27853120219	12264.5187075	145.709811607	254	3.33735563174	1222176.99719	11805.2386877	43	3.9908149879	1220407.99605	12844.078794	3448	1447	136	136	154	157	135	434	1
DLR00012283	11	1	YOR202W	20	SD/MSG -ARG -HIS -LEU -LYS +Canavanine +G418 +Hygromycin +Thialysine	Adam_cdc13-1_SDLV3_REP3	1	11	3.2297178035	11590.207489	138.148695769	254	3.29765806227	1035913.99753	10935.2393918	43	3.95246121843	1034805.99597	11081.9276146	326	1584	136	136	156	160	140	537	6
DLR00012283	11	2	YBR111C	20	SD/MSG -ARG -HIS -LEU -LYS +Canavanine +G418 +Hygromycin +Thialysine	Adam_cdc13-1_SDLV3_REP3	1	11	2.92520401588	9008.14630597	73.7137516274	254	3.10589935289	856438.99711	12219.8471284	43	3.7606550313	853992.99651	12246.0866446	461	1573	136	136	160	164	144	1006	0
DLR00012283	11	3	YBR104W	20	SD/MSG -ARG -HIS -LEU -LYS +Canavanine +G418 +Hygromycin +Thialysine	Adam_cdc13-1_SDLV3_REP3	1	11	2.9435430075	7079.61505946	99.4942251645	254	2.98379905332	623277.99687	11911.3188924	43	3.69184953342	575054.188836	8055.74996932	593	1585	136	136	154	159	142	1405	0
DLR00012283	11	4	YBR149W	20	SD/MSG -ARG -HIS -LEU -LYS +Canavanine +G418 +Hygromycin +Thialysine	Adam_cdc13-1_SDLV3_REP3	1	11	3.07629480946	8621.96714908	79.4081090285	254	3.15140972196	776418.997119	12206.7200425	43	3.810516749	774651.996019	12181.4547965	723	1580	136	136	161	165	146	1248	0
DLR00012283	11	5	YBR090C	20	SD/MSG -ARG -HIS -LEU -LYS +Canavanine +G418 +Hygromycin +Thialysine	Adam_cdc13-1_SDLV3_REP3	1	11	3.12303588721	8992.44341985	92.8314236689	254	3.15897240414	766835.997106	12627.034131	43	3.82522684485	765847.995813	12375.9985158	866	1582	136	136	156	162	142	1118	0
DLR00012283	11	6	YBR209W	20	SD/MSG -ARG -HIS -LEU -LYS +Canavanine +G418 +Hygromycin +Thialysine	Adam_cdc13-1_SDLV3_REP3	1	11	3.09001303677	9288.93594873	80.2501271451	254	3.18220368281	870487.996948	13360.2298216	43	3.84322258923	868934.995882	13407.8077804	997	1584	136	136	163	167	147	1180	0
DLR00012283	11	7	YAL065C	20	SD/MSG -ARG -HIS -LEU -LYS +Canavanine +G418 +Hygromycin +Thialysine	Adam_cdc13-1_SDLV3_REP3	1	11	3.20204643907	9958.24122253	78.9787611525	254	3.31925909689	839383.143348	8053.38480116	43	3.94501890959	880046.995918	11427.8833896	1140	1581	136	136	159	163	142	945	16
DLR00012283	11	8	YBR208C	20	SD/MSG -ARG -HIS -LEU -LYS +Canavanine +G418 +Hygromycin +Thialysine	Adam_cdc13-1_SDLV3_REP3	1	11	3.21387898898	9951.28090954	70.377390128	254	3.35313770872	856270.671325	7778.50055375	43	3.98342867484	893657.996057	10618.6023803	1271	1586	136	136	159	164	142	864	17
DLR00012283	11	9	YBL103C	20	SD/MSG -ARG -HIS -LEU -LYS +Canavanine +G418 +Hygromycin +Thialysine	Adam_cdc13-1_SDLV3_REP3	1	11	2.73317311162	7191.98753134	35.8700915776	254	2.99796183754	574388.998395	6017.16454411	43	3.64362421097	572647.996933	4114.39953105	1417	1584	136	136	148	154	136	1073	0
DLR00012283	11	10	YBR115C	20	SD/MSG -ARG -HIS -LEU -LYS +Canavanine +G418 +Hygromycin +Thialysine	Adam_cdc13-1_SDLV3_REP3	1	11	1.06796522462	540	44.9985093855	254	3.16314352693	62287.997593	5084.62713121	43	3.0185827417	34544.7	1828.29292148	1541	1574	136	136	150	156	141	174	0
DLR00012283	11	11	YBR013C	20	SD/MSG -ARG -HIS -LEU -LYS +Canavanine +G418 +Hygromycin +Thialysine	Adam_cdc13-1_SDLV3_REP3	1	11	3.3611952729	11320.0621489	82.7114157039	254	3.35570893876	1071260.99719	14029.8026092	43	4.02482997442	1072132.9957	14545.592137	1680	1586	136	136	161	165	143	1050	0
DLR00012283	11	12	YAL005C	20	SD/MSG -ARG -HIS -LEU -LYS +Canavanine +G418 +Hygromycin +Thialysine	Adam_cdc13-1_SDLV3_REP3	1	11	2.58286767535	5588.14756429	51.4068017187	254	2.78317416811	458172.996818	9711.13029245	43	3.41589426072	457610.997516	8968.17366413	1815	1581	136	136	146	152	135	1157	0
DLR00012283	11	13	YAL053W	20	SD/MSG -ARG -HIS -LEU -LYS +Canavanine +G418 +Hygromycin +Thialysine	Adam_cdc13-1_SDLV3_REP3	1	11	3.15247534195	9917.53041013	56.4636572626	254	3.25780452945	897992.997191	11796.8890817	43	3.92507295519	897141.995884	11449.7281235	1957	1578	136	136	156	160	139	979	0
DLR00012283	11	14	YBR185C	20	SD/MSG -ARG -HIS -LEU -LYS +Canavanine +G418 +Hygromycin +Thialysine	Adam_cdc13-1_SDLV3_REP3	1	11	3.01517536367	7550.38190914	46.5166127525	254	3.16559433532	585182.998416	8849.9446639	43	3.82908115431	587614.996473	7736.46371418	2087	1585	136	136	143	149	131	1232	8
DLR00012283	11	15	YBR203W	20	SD/MSG -ARG -HIS -LEU -LYS +Canavanine +G418 +Hygromycin +Thialysine	Adam_cdc13-1_SDLV3_REP3	1	11	3.23204844425	8997.06072112	59.7117924526	254	3.27744120988	825321.997659	11698.2208246	43	3.9407904004	823627.995829	11608.7177429	2227	1585	136	136	155	160	138	976	0
DLR00012283	11	16	YBR008C	20	SD/MSG -ARG -HIS -LEU -LYS +Canavanine +G418 +Hygromycin +Thialysine	Adam_cdc13-1_SDLV3_REP3	1	11	3.24142495833	9314.66485887	69.4670412136	254	3.26554201129	852240.997332	12630.2577835	43	3.92973572414	853313.995638	12684.3388886	2358	1585	136	136	155	160	139	1181	4
DLR00012283	11	17	YBR145W	20	SD/MSG -ARG -HIS -LEU -LYS +Canavanine +G418 +Hygromycin +Thialysine	Adam_cdc13-1_SDLV3_REP3	1	11	3.05868220963	8742.5206715	66.5629923839	254	3.17098522904	789336.996976	12743.9164023	43	3.8307776456	790792.99568	12621.341009	2503	1583	136	136	154	159	139	1315	0
DLR00012283	11	18	YBR044C	20	SD/MSG -ARG -HIS -LEU -LYS +Canavanine +G418 +Hygromycin +Thialysine	Adam_cdc13-1_SDLV3_REP3	1	11	3.1057015607	7974.08835005	51.1044475407	254	3.22634754278	689874.998179	9227.54913565	43	3.89375643816	690170.996275	8504.91293473	2634	1578	136	136	151	156	136	1216	0
DLR00012283	11	19	YBR069C	20	SD/MSG -ARG -HIS -LEU -LYS +Canavanine +G418 +Hygromycin +Thialysine	Adam_cdc13-1_SDLV3_REP3	1	11	3.34783186688	9947.19941274	77.724956925	254	3.33228409336	937173.997545	12303.8111531	43	3.99928566	934999.995773	12915.2571148	2778	1585	136	136	157	162	141	941	0
DLR00012283	11	20	YBR162C	20	SD/MSG -ARG -HIS -LEU -LYS +Canavanine +G418 +Hygromycin +Thialysine	Adam_cdc13-1_SDLV3_REP3	1	11	3.01256559261	8492.28308903	77.0865797584	254	3.1484152927	791922.996876	12916.1337195	43	3.81060537511	793561.995815	12776.8739465	2906	1584	136	136	156	161	142	1561	0
DLR00012283	11	21	YBR207W	20	SD/MSG -ARG -HIS -LEU -LYS +Canavanine +G418 +Hygromycin +Thialysine	Adam_cdc13-1_SDLV3_REP3	1	11	3.26123637432	9218.48247103	89.6315937263	254	3.28466971607	872388.997321	13174.9266648	43	3.9423342801	871422.995587	13644.1634651	3049	1584	136	136	157	161	142	1172	11
DLR00012283	11	22	YBR176W	20	SD/MSG -ARG -HIS -LEU -LYS +Canavanine +G418 +Hygromycin +Thialysine	Adam_cdc13-1_SDLV3_REP3	1	11	3.14984690298	9347.79731943	59.3250512434	254	3.22616137645	852607.997061	13557.7461342	43	3.89018631994	850530.995632	13231.5893219	3175	1588	136	136	152	156	138	999	0
DLR00012283	11	23	YBR092C	20	SD/MSG -ARG -HIS -LEU -LYS +Canavanine +G418 +Hygromycin +Thialysine	Adam_cdc13-1_SDLV3_REP3	1	11	3.23979858981	9287.14976446	134.693338108	254	3.23659682489	919441.997058	14551.3960168	43	3.88948238627	912381.995645	14441.5432049	3320	1585	136	136	153	157	138	620	0
DLR00012283	11	24	YOR202W	20	SD/MSG -ARG -HIS -LEU -LYS +Canavanine +G418 +Hygromycin +Thialysine	Adam_cdc13-1_SDLV3_REP3	1	11	3.16344247154	10640.41883	136.348361775	254	3.26508563905	1065629.9973	11142.8781444	43	3.91018902808	1061885.99626	11590.7249108	3451	1587	136	136	153	157	136	419	1
DLR00012283	12	1	YOR202W	20	SD/MSG -ARG -HIS -LEU -LYS +Canavanine +G418 +Hygromycin +Thialysine	Adam_cdc13-1_SDLV3_REP3	1	11	3.02649317143	11086.1629048	133.179096895	254	3.18970113954	1005376.99764	11296.0318862	43	3.8389773638	1002904.99669	11110.8315351	319	1716	136	136	157	161	141	534	8
DLR00012283	12	2	YBR094W	20	SD/MSG -ARG -HIS -LEU -LYS +Canavanine +G418 +Hygromycin +Thialysine	Adam_cdc13-1_SDLV3_REP3	1	11	2.93122261999	8532.68591874	75.1617894794	254	3.06804424611	812080.997132	12200.6534772	43	3.72100667046	807308.996678	12035.1834681	453	1718	136	136	158	162	143	1031	0
DLR00012283	12	3	YAL026C	20	SD/MSG -ARG -HIS -LEU -LYS +Canavanine +G418 +Hygromycin +Thialysine	Adam_cdc13-1_SDLV3_REP3	1	11	1.76880960862	1857.94622738	21.1912701037	254	2.17399200701	169756.999841	5681.37639609	43	2.42040639528	150138.995901	2370.51980212	581	1722	136	136	148	154	139	756	0
DLR00012283	12	4	YBR050C	20	SD/MSG -ARG -HIS -LEU -LYS +Canavanine +G418 +Hygromycin +Thialysine	Adam_cdc13-1_SDLV3_REP3	1	11	3.1439760055	9458.12472923	77.7380513357	254	3.32597600153	811654.627528	7457.55454981	43	3.9586095161	842829.996241	9697.80548857	723	1717	136	136	160	165	144	1005	0
DLR00012283	12	5	YBR218C	20	SD/MSG -ARG -HIS -LEU -LYS +Canavanine +G418 +Hygromycin +Thialysine	Adam_cdc13-1_SDLV3_REP3	1	11	3.25697515391	10969.7364286	75.7824600563	254	3.35086040389	993637.997728	11318.7498384	43	4.02523905206	993655.996075	11872.7721936	861	1719	136	136	162	167	146	1036	0
DLR00012283	12	6	YBR170C	20	SD/MSG -ARG -HIS -LEU -LYS +Canavanine +G418 +Hygromycin +Thialysine	Adam_cdc13-1_SDLV3_REP3	1	11	1.54897062605	758.286994976	26.9906497684	254	2.42716597155	93063.9997674	4921.94133033	43	2.56207472116	62493.3376343	886.322081302	992	1715	136	136	158	164	148	334	0
DLR00012283	12	7	YBR131W	20	SD/MSG -ARG -HIS -LEU -LYS +Canavanine +G418 +Hygromycin +Thialysine	Adam_cdc13-1_SDLV3_REP3	1	11	1.7022116516	1366.99999602	45.2545320649	254	2.33552256748	105864.641836	4878.25708532	43	2.52836358711	90217.9996749	800.789012205	1136	1717	136	136	135	145	132	713	0
DLR00012283	12	8	YBR205W	20	SD/MSG -ARG -HIS -LEU -LYS +Canavanine +G418 +Hygromycin +Thialysine	Adam_cdc13-1_SDLV3_REP3	1	11	3.18526719403	9756.8901156	100.24544617	254	3.31300016872	832153.412543	8393.25067238	43	3.93376653945	875061.995784	11637.7582579	1268	1720	136	136	158	163	142	1071	0
DLR00012283	12	9	YBR188C	20	SD/MSG -ARG -HIS -LEU -LYS +Canavanine +G418 +Hygromycin +Thialysine	Adam_cdc13-1_SDLV3_REP3	1	11	3.1426515905	10340.9494524	76.4138574361	254	3.23883587648	955128.996957	14134.8062139	43	3.90501085119	958317.995687	14348.0310788	1405	1716	136	136	160	165	144	1374	0
DLR00012283	12	10	YBL098W	20	SD/MSG -ARG -HIS -LEU -LYS +Canavanine +G418 +Hygromycin +Thialysine	Adam_cdc13-1_SDLV3_REP3	1	11	2.57207950658	6363.16876888	52.1931964309	254	2.78155462406	563888.996669	12258.1004592	43	3.43775447711	565253.998433	12219.5944974	1536	1718	136	136	153	158	140	1645	0
DLR00012283	12	11	YAR040C	20	SD/MSG -ARG -HIS -LEU -LYS +Canavanine +G418 +Hygromycin +Thialysine	Adam_cdc13-1_SDLV3_REP3	1	11	2.85415090409	7791.97684949	59.8337172247	254	3.01337241629	704782.996829	12372.2805944	43	3.71535439303	656452.888287	8048.45322573	1671	1727	136	136	155	160	140	1418	0
DLR00012283	12	12	YBR199W	20	SD/MSG -ARG -HIS -LEU -LYS +Canavanine +G418 +Hygromycin +Thialysine	Adam_cdc13-1_SDLV3_REP3	1	11	3.23188770813	9486.31614899	81.1341642959	254	3.30830031535	892606.997589	12289.1309253	43	3.97102465698	893541.995801	12487.2090822	1811	1719	136	136	158	162	140	1178	0
DLR00012283	12	13	YBR031W	20	SD/MSG -ARG -HIS -LEU -LYS +Canavanine +G418 +Hygromycin +Thialysine	Adam_cdc13-1_SDLV3_REP3	1	11	2.95418529987	8683.70163102	52.755815532	254	3.12244016466	808562.99695	12657.3762997	43	3.77969117408	807481.996197	12283.6874973	1951	1713	136	136	156	161	139	1161	0
DLR00012283	12	14	YBR034C	20	SD/MSG -ARG -HIS -LEU -LYS +Canavanine +G418 +Hygromycin +Thialysine	Adam_cdc13-1_SDLV3_REP3	1	11	2.9792905962	9117.03677745	60.9154990542	254	3.13279072679	817922.997038	11884.4941612	43	3.79769231811	821185.996073	11603.0694086	2084	1721	136	136	153	157	137	1397	0
DLR00012283	12	15	YBL046W	20	SD/MSG -ARG -HIS -LEU -LYS +Canavanine +G418 +Hygromycin +Thialysine	Adam_cdc13-1_SDLV3_REP3	1	11	3.12196680105	9347.50932465	81.5319190782	254	3.20490073765	862549.996954	13797.0967279	43	3.86883782394	862788.995658	13672.3304565	2219	1723	136	136	154	158	137	1159	0
DLR00012283	12	16	YBR165W	20	SD/MSG -ARG -HIS -LEU -LYS +Canavanine +G418 +Hygromycin +Thialysine	Adam_cdc13-1_SDLV3_REP3	1	11	3.26305017965	9376.50242038	72.7736497927	254	3.29412106221	884984.997439	12771.6001923	43	3.95905948729	883297.995722	12937.6844769	2356	1717	136	136	156	160	139	1030	0
DLR00012283	12	17	YBL019W	20	SD/MSG -ARG -HIS -LEU -LYS +Canavanine +G418 +Hygromycin +Thialysine	Adam_cdc13-1_SDLV3_REP3	1	11	3.13242436275	8810.77696667	60.2555250812	254	3.21985774086	819534.997213	12285.3656127	43	3.88163226355	817631.995714	12287.8355873	2495	1717	136	136	154	159	138	1087	0
DLR00012283	12	18	YBR129C	20	SD/MSG -ARG -HIS -LEU -LYS +Canavanine +G418 +Hygromycin +Thialysine	Adam_cdc13-1_SDLV3_REP3	1	11	2.7220402983	7231.18982325	48.343122859	254	2.96453114107	597507.477055	8989.05642667	43	3.6189286325	596094.314937	8315.48627104	2633	1716	136	136	151	157	138	1563	0
DLR00012283	12	19	YBL106C	20	SD/MSG -ARG -HIS -LEU -LYS +Canavanine +G418 +Hygromycin +Thialysine	Adam_cdc13-1_SDLV3_REP3	1	11	2.63230916969	7237.59387104	182.741911966	254	2.7850219902	604146.996704	13701.1975535	43	3.4537395963	605920.998537	13410.9369609	2766	1718	136	136	147	153	136	1583	0
DLR00012283	12	20	YBR071W	20	SD/MSG -ARG -HIS -LEU -LYS +Canavanine +G418 +Hygromycin +Thialysine	Adam_cdc13-1_SDLV3_REP3	1	11	3.22526483483	9511.14076795	163.40098969	254	3.24788288654	847523.997504	13241.1298729	43	3.90643057923	846131.995766	12549.6515338	2905	1723	136	136	156	160	140	1095	0
DLR00012283	12	21	YBR204C	20	SD/MSG -ARG -HIS -LEU -LYS +Canavanine +G418 +Hygromycin +Thialysine	Adam_cdc13-1_SDLV3_REP3	1	11	3.25074790867	9209.87512266	125.938706855	254	3.24667410845	825308.997464	13495.8595436	43	3.90763941888	822692.995782	13109.4906362	3040	1719	136	136	153	158	139	1028	0
DLR00012283	12	22	YBR073W	20	SD/MSG -ARG -HIS -LEU -LYS +Canavanine +G418 +Hygromycin +Thialysine	Adam_cdc13-1_SDLV3_REP3	1	11	2.6296873517	7063.79276526	77.2190227351	254	2.80495552752	603855.996655	13389.7531244	43	3.46946465516	603860.998316	13210.1875238	3177	1721	136	136	144	150	134	1388	0
DLR00012283	12	23	YBR028C	20	SD/MSG -ARG -HIS -LEU -LYS +Canavanine +G418 +Hygromycin +Thialysine	Adam_cdc13-1_SDLV3_REP3	1	11	3.11010443714	10486.4888491	117.377138547	254	3.18590126156	1002285.99697	14739.1196567	43	3.84475353421	1000522.99617	14625.2765098	3313	1722	136	136	151	155	136	892	0
DLR00012283	12	24	YOR202W	20	SD/MSG -ARG -HIS -LEU -LYS +Canavanine +G418 +Hygromycin +Thialysine	Adam_cdc13-1_SDLV3_REP3	1	11	3.32303661155	11899.1911336	157.793096869	254	3.36037318723	1210161.99723	12625.6036695	43	4.01173030852	1207634.9959	13570.5634859	3446	1718	136	136	154	158	136	478	0
DLR00012283	13	1	YOR202W	20	SD/MSG -ARG -HIS -LEU -LYS +Canavanine +G418 +Hygromycin +Thialysine	Adam_cdc13-1_SDLV3_REP3	1	11	3.13112744188	11753.7653547	133.569745418	254	3.26868330813	1021820.99784	9550.96644609	43	3.92343057021	1020258.99653	9371.91900653	324	1854	136	136	154	158	136	461	0
DLR00012283	13	2	YBR144C	20	SD/MSG -ARG -HIS -LEU -LYS +Canavanine +G418 +Hygromycin +Thialysine	Adam_cdc13-1_SDLV3_REP3	1	11	3.05835088427	9686.13706631	95.255465543	254	3.22574390528	889943.005419	9413.74868916	43	3.84434737071	933805.996151	12850.909853	459	1849	136	136	160	164	143	1013	0
DLR00012283	13	3	YBR150C	20	SD/MSG -ARG -HIS -LEU -LYS +Canavanine +G418 +Hygromycin +Thialysine	Adam_cdc13-1_SDLV3_REP3	1	11	2.53160741831	6223.82659639	54.9191726242	254	2.74264980388	548581.996862	11677.1966988	43	3.398599853	544740.9999	11531.0289923	584	1846	136	136	154	159	142	1319	0
DLR00012283	13	4	YBR076W	20	SD/MSG -ARG -HIS -LEU -LYS +Canavanine +G418 +Hygromycin +Thialysine	Adam_cdc13-1_SDLV3_REP3	1	11	2.31812013471	5203.27573163	50.4030240004	254	2.32198841608	392958.99807	9081.53069831	43	2.99265790676	391793.998619	9114.65923378	718	1849	136	136	144	151	137	1656	0
DLR00012283	13	5	YBR095C	20	SD/MSG -ARG -HIS -LEU -LYS +Canavanine +G418 +Hygromycin +Thialysine	Adam_cdc13-1_SDLV3_REP3	1	11	2.49290447611	4333.87220017	53.9145948932	254	2.64705072746	244878.501839	5567.44570062	43	3.22973639885	240352.945613	2781.38181275	856	1853	136	136	128	138	127	907	0
DLR00012283	13	6	YAL019W	20	SD/MSG -ARG -HIS -LEU -LYS +Canavanine +G418 +Hygromycin +Thialysine	Adam_cdc13-1_SDLV3_REP3	1	11	2.883909827	8115.31292504	74.2403640975	254	3.08239264096	694192.997039	11198.0716403	43	3.74103078341	693781.996087	10789.0120511	995	1852	136	136	156	161	142	1334	0
DLR00012283	13	7	YBL063W	20	SD/MSG -ARG -HIS -LEU -LYS +Canavanine +G418 +Hygromycin +Thialysine	Adam_cdc13-1_SDLV3_REP3	1	11	2.92978608114	7794.65800355	69.9854492608	254	3.1110332595	696378.997271	10287.16285	43	3.76670553791	693028.996019	9885.660851	1139	1855	136	136	158	163	143	1112	0
DLR00012283	13	8	YBR012C	20	SD/MSG -ARG -HIS -LEU -LYS +Canavanine +G418 +Hygromycin +Thialysine	Adam_cdc13-1_SDLV3_REP3	1	11	2.97161917919	8008.82300355	63.103312669	254	3.09914067536	739180.996952	12056.8483154	43	3.75304582721	738310.99612	11953.1508423	1265	1856	136	136	159	163	143	1361	0
DLR00012283	13	9	YBR186W	20	SD/MSG -ARG -HIS -LEU -LYS +Canavanine +G418 +Hygromycin +Thialysine	Adam_cdc13-1_SDLV3_REP3	1	11	3.29346401146	9550.09309871	97.5772003285	254	3.29225141749	902334.997337	13517.4984712	43	3.95378355567	903377.995623	13994.6016023	1411	1854	136	136	160	164	143	1388	0
DLR00012283	13	10	YBR054W	20	SD/MSG -ARG -HIS -LEU -LYS +Canavanine +G418 +Hygromycin +Thialysine	Adam_cdc13-1_SDLV3_REP3	1	11	3.20265877512	9346.56916813	79.8500054218	254	3.25188776731	853989.997243	12484.5149382	43	3.91925448703	854932.995623	12447.011849	1541	1851	136	136	157	161	140	1298	0
DLR00012283	13	11	YBR178W	20	SD/MSG -ARG -HIS -LEU -LYS +Canavanine +G418 +Hygromycin +Thialysine	Adam_cdc13-1_SDLV3_REP3	1	11	3.1877048223	9003.39285856	64.4616712058	254	3.25407289445	804817.99757	11359.6270412	43	3.92194519941	804316.99589	11197.5375649	1681	1856	136	136	154	159	137	1148	0
DLR00012283	13	12	YBL057C	20	SD/MSG -ARG -HIS -LEU -LYS +Canavanine +G418 +Hygromycin +Thialysine	Adam_cdc13-1_SDLV3_REP3	1	11	3.24145562304	9126.01033815	69.1347266014	254	3.29005711691	849652.997635	11844.4354882	43	3.95584754661	848693.995858	11747.6280163	1813	1859	136	136	156	160	138	1136	0
DLR00012283	13	13	YBR172C	20	SD/MSG -ARG -HIS -LEU -LYS +Canavanine +G418 +Hygromycin +Thialysine	Adam_cdc13-1_SDLV3_REP3	1	11	3.20063915209	9930.58521044	85.4549319957	254	3.27750846129	943998.997104	13693.1169766	43	3.94473787134	946756.995668	13752.4151657	1959	1855	136	136	156	161	139	1357	0
DLR00012283	13	14	YBR026C	20	SD/MSG -ARG -HIS -LEU -LYS +Canavanine +G418 +Hygromycin +Thialysine	Adam_cdc13-1_SDLV3_REP3	1	11	0	11	17.0958651469	254	12	31776.3	2733.4101592	43	1.25012192689	8231.00023095	218.767446391	2099	1861	136	136	113	125	115	28	0
DLR00012283	13	15	YBR212W	20	SD/MSG -ARG -HIS -LEU -LYS +Canavanine +G418 +Hygromycin +Thialysine	Adam_cdc13-1_SDLV3_REP3	1	11	3.29594650679	10579.4139568	85.8056070206	254	3.36808018	995413.997551	13373.9103284	43	4.0376776438	996359.995742	14223.1758746	2231	1858	136	136	156	161	138	1021	0
DLR00012283	13	16	YBR128C	20	SD/MSG -ARG -HIS -LEU -LYS +Canavanine +G418 +Hygromycin +Thialysine	Adam_cdc13-1_SDLV3_REP3	1	11	3.04682890925	8629.49954724	55.796351831	254	3.17168064956	768020.997193	11468.0554187	43	3.83481408593	769072.99584	11025.9854219	2362	1862	136	136	151	156	136	1363	9
DLR00012283	13	17	YAR002W	20	SD/MSG -ARG -HIS -LEU -LYS +Canavanine +G418 +Hygromycin +Thialysine	Adam_cdc13-1_SDLV3_REP3	1	11	3.15974575811	9270.59064195	66.4866886482	254	3.22722921566	881064.997056	12888.1339776	43	3.89089938239	879792.995697	12922.4618724	2501	1856	136	136	156	160	139	1132	0
DLR00012283	13	18	YBL055C	20	SD/MSG -ARG -HIS -LEU -LYS +Canavanine +G418 +Hygromycin +Thialysine	Adam_cdc13-1_SDLV3_REP3	1	11	3.11196936659	9010.43090146	54.3017478116	254	3.22845487704	804139.9974	11970.6242119	43	3.89518330375	803900.995895	11761.1899383	2630	1858	136	136	151	156	136	1176	0
DLR00012283	13	19	YBR001C	20	SD/MSG -ARG -HIS -LEU -LYS +Canavanine +G418 +Hygromycin +Thialysine	Adam_cdc13-1_SDLV3_REP3	1	11	3.07546459234	8235.66549762	83.3065473587	254	3.19294577609	768694.997453	11308.990807	43	3.85389298486	764886.995947	10690.7470907	2774	1858	136	136	155	160	139	1164	0
DLR00012283	13	20	YAL030W	20	SD/MSG -ARG -HIS -LEU -LYS +Canavanine +G418 +Hygromycin +Thialysine	Adam_cdc13-1_SDLV3_REP3	1	11	3.13097566986	8772.94213402	74.8357957642	254	3.20689702166	772328.997478	11991.0277065	43	3.8667702122	769006.995836	11262.9611042	2903	1862	136	136	152	157	137	912	14
DLR00012283	13	21	YAL043C-A	20	SD/MSG -ARG -HIS -LEU -LYS +Canavanine +G418 +Hygromycin +Thialysine	Adam_cdc13-1_SDLV3_REP3	1	11	3.24971923649	10118.7792512	96.5277712088	254	3.37970157306	877394.915793	8550.87432389	43	4.00817816191	917909.996101	11057.9843419	3037	1856	136	136	155	159	139	1182	0
DLR00012283	13	22	YBL013W	20	SD/MSG -ARG -HIS -LEU -LYS +Canavanine +G418 +Hygromycin +Thialysine	Adam_cdc13-1_SDLV3_REP3	1	11	3.05201007982	7745.45303415	64.4031807257	254	3.13652424519	643560.997591	11026.4134871	43	3.80351239051	642453.996107	10247.1650821	3172	1861	136	136	142	148	132	1209	0
DLR00012283	13	23	YAL051W	20	SD/MSG -ARG -HIS -LEU -LYS +Canavanine +G418 +Hygromycin +Thialysine	Adam_cdc13-1_SDLV3_REP3	1	11	3.18668526732	9521.71260234	111.411949347	254	3.22125991011	917588.997144	13661.5931366	43	3.87553240526	912495.995865	13721.0104413	3318	1859	136	136	148	152	133	669	5
DLR00012283	13	24	YOR202W	20	SD/MSG -ARG -HIS -LEU -LYS +Canavanine +G418 +Hygromycin +Thialysine	Adam_cdc13-1_SDLV3_REP3	1	11	3.16060346653	11143.7780828	122.597337412	254	3.29606888632	1153947.99705	13291.7310974	43	3.94268007944	1151349.99591	13749.8983896	3453	1860	136	136	155	158	138	534	5
DLR00012283	14	1	YOR202W	20	SD/MSG -ARG -HIS -LEU -LYS +Canavanine +G418 +Hygromycin +Thialysine	Adam_cdc13-1_SDLV3_REP3	1	11	3.0484180821	11133.8898276	158.125712716	254	3.1972408048	977153.997844	10299.9524847	43	3.84964824298	974374.996653	9561.03860136	319	1995	136	136	156	160	139	538	0
DLR00012283	14	2	YBL075C	20	SD/MSG -ARG -HIS -LEU -LYS +Canavanine +G418 +Hygromycin +Thialysine	Adam_cdc13-1_SDLV3_REP3	1	11	3.0568149186	9342.56439554	113.423492595	254	3.17487115272	891314.997129	12563.2535718	43	3.83305903056	889628.996144	12596.2971012	451	1991	136	136	159	162	142	1248	0
DLR00012283	14	3	YBR162W-A	20	SD/MSG -ARG -HIS -LEU -LYS +Canavanine +G418 +Hygromycin +Thialysine	Adam_cdc13-1_SDLV3_REP3	1	11	3.19660329831	9721.76039578	109.671500153	254	3.32753615029	921656.997796	11885.9267858	43	3.99302462089	922181.99604	12472.2779359	589	1984	136	136	163	166	146	1284	0
DLR00012283	14	4	YBR108W	20	SD/MSG -ARG -HIS -LEU -LYS +Canavanine +G418 +Hygromycin +Thialysine	Adam_cdc13-1_SDLV3_REP3	1	11	3.03991085127	8973.18726029	79.0916356767	254	3.17937219098	795894.997308	11189.153001	43	3.84448956881	793686.996035	10879.83131	724	1989	136	136	158	163	143	1177	0
DLR00012283	14	5	YBL100C	20	SD/MSG -ARG -HIS -LEU -LYS +Canavanine +G418 +Hygromycin +Thialysine	Adam_cdc13-1_SDLV3_REP3	1	11	3.2066594323	9395.53946112	84.4444429596	254	3.30026938439	805060.998192	9811.44230212	43	3.9758557135	805145.996399	9741.55913288	864	1992	136	136	157	161	142	1290	0
DLR00012283	14	6	YAL067C	20	SD/MSG -ARG -HIS -LEU -LYS +Canavanine +G418 +Hygromycin +Thialysine	Adam_cdc13-1_SDLV3_REP3	1	11	3.01899232347	8408.71976034	73.1222038945	254	3.1439801123	779510.997047	12285.4712669	43	3.80484696182	779439.995967	12319.5243681	1001	1992	136	136	161	166	146	1470	0
DLR00012283	14	7	YBR064W	20	SD/MSG -ARG -HIS -LEU -LYS +Canavanine +G418 +Hygromycin +Thialysine	Adam_cdc13-1_SDLV3_REP3	1	11	3.24576720823	9617.55132892	77.3111934125	254	3.30391854034	847511.997759	11353.5538538	43	3.98209171813	848060.996019	11481.9877203	1131	1990	136	136	157	162	141	1259	0
DLR00012283	14	8	YBR147W	20	SD/MSG -ARG -HIS -LEU -LYS +Canavanine +G418 +Hygromycin +Thialysine	Adam_cdc13-1_SDLV3_REP3	1	11	3.10884845023	8176.42478336	74.9790296515	254	3.27970560424	736864.998358	8997.69038798	43	3.9478944815	736127.996389	8920.03528387	1269	1994	136	136	157	162	141	1276	0
DLR00012283	14	9	YBR053C	20	SD/MSG -ARG -HIS -LEU -LYS +Canavanine +G418 +Hygromycin +Thialysine	Adam_cdc13-1_SDLV3_REP3	1	11	3.16825289915	9038.69599643	88.9753183257	254	3.21453954289	845212.997068	13092.6472778	43	3.87833699051	847197.995673	13118.1067186	1400	1993	136	136	159	164	143	1548	0
DLR00012283	14	10	YBL053W	20	SD/MSG -ARG -HIS -LEU -LYS +Canavanine +G418 +Hygromycin +Thialysine	Adam_cdc13-1_SDLV3_REP3	1	11	3.11359295215	8906.63858042	63.4499753897	254	3.19213999316	838429.996929	13531.3636599	43	3.85508790477	839263.995711	13467.9389069	1537	1991	136	136	157	162	141	1419	0
DLR00012283	14	11	YAR028W	20	SD/MSG -ARG -HIS -LEU -LYS +Canavanine +G418 +Hygromycin +Thialysine	Adam_cdc13-1_SDLV3_REP3	1	11	3.11100495182	9969.2859234	72.4177254136	254	3.19755874681	939921.996735	15134.5701733	43	3.86516077108	943232.995793	15147.4224119	1674	1994	136	136	156	161	140	1537	0
DLR00012283	14	12	YAL017W	20	SD/MSG -ARG -HIS -LEU -LYS +Canavanine +G418 +Hygromycin +Thialysine	Adam_cdc13-1_SDLV3_REP3	1	11	3.11455515027	8703.54723907	79.3636061075	254	3.20072956265	853524.996955	13440.0832905	43	3.85802244525	853896.995681	13456.5318331	1814	1993	136	136	159	163	143	1461	0
DLR00012283	14	13	YBR122C	20	SD/MSG -ARG -HIS -LEU -LYS +Canavanine +G418 +Hygromycin +Thialysine	Adam_cdc13-1_SDLV3_REP3	1	11	2.91418126701	8315.82535962	61.0118286371	254	3.08211237469	757519.996888	12658.6711164	43	3.74528528556	759122.99623	12084.8150935	1950	1996	136	136	153	157	137	1549	0
DLR00012283	14	14	YAL056W	20	SD/MSG -ARG -HIS -LEU -LYS +Canavanine +G418 +Hygromycin +Thialysine	Adam_cdc13-1_SDLV3_REP3	1	11	2.9997694982	7920.1370914	55.403834582	254	3.11370513315	709581.997012	12188.7395823	43	3.77231018656	708190.995921	11679.6210341	2086	1991	136	136	149	154	134	1263	0
DLR00012283	14	15	YBL027W	20	SD/MSG -ARG -HIS -LEU -LYS +Canavanine +G418 +Hygromycin +Thialysine	Adam_cdc13-1_SDLV3_REP3	1	11	3.01722989284	9073.12907994	39.6116904732	254	3.19015435865	857179.997078	12611.6302758	43	3.85839865703	858531.995981	11960.1878824	2223	1997	136	136	154	159	138	1525	0
DLR00012283	14	16	YAR047C	20	SD/MSG -ARG -HIS -LEU -LYS +Canavanine +G418 +Hygromycin +Thialysine	Adam_cdc13-1_SDLV3_REP3	1	11	3.22525933539	8738.9302494	76.2164202509	254	3.26677026402	804295.997635	11342.8800799	43	3.93562159872	802297.995833	10952.5007281	2359	1993	136	136	151	156	134	1200	0
DLR00012283	14	17	YBR105C	20	SD/MSG -ARG -HIS -LEU -LYS +Canavanine +G418 +Hygromycin +Thialysine	Adam_cdc13-1_SDLV3_REP3	1	11	2.9964201162	8828.36434732	75.5739031695	254	3.10741764186	834290.996756	14281.6399901	43	3.7721954817	836605.99616	14081.7716452	2492	1994	136	136	154	158	139	1689	0
DLR00012283	14	18	YAL066W	20	SD/MSG -ARG -HIS -LEU -LYS +Canavanine +G418 +Hygromycin +Thialysine	Adam_cdc13-1_SDLV3_REP3	1	11	3.0737206904	8876.71696233	63.1142143671	254	3.21782986143	853613.997141	12528.218627	43	3.88030132119	853653.995821	12447.9040173	2633	1994	136	136	156	160	140	1406	0
DLR00012283	14	19	YBR103W	20	SD/MSG -ARG -HIS -LEU -LYS +Canavanine +G418 +Hygromycin +Thialysine	Adam_cdc13-1_SDLV3_REP3	1	11	2.37611202841	4495.450144	68.6299261603	254	2.43303470101	357817.999971	9254.18045107	43	3.09085982747	358195.998237	8490.70758319	2768	1998	136	136	136	144	130	1944	0
DLR00012283	14	20	YBL082C	20	SD/MSG -ARG -HIS -LEU -LYS +Canavanine +G418 +Hygromycin +Thialysine	Adam_cdc13-1_SDLV3_REP3	1	11	3.06644950221	8562.1474942	63.9032697329	254	3.19043913793	784780.997244	11949.7353451	43	3.85370499987	782450.995804	11463.4368703	2903	1996	136	136	153	157	138	1182	0
DLR00012283	14	21	YBL079W	20	SD/MSG -ARG -HIS -LEU -LYS +Canavanine +G418 +Hygromycin +Thialysine	Adam_cdc13-1_SDLV3_REP3	1	11	2.30870454439	5680.99046909	66.6642540598	254	2.36840514166	474334.998236	10237.4824884	43	3.07586703451	474256.998398	10424.1497158	3038	1996	136	136	143	149	135	1891	0
DLR00012283	14	22	YBR116C	20	SD/MSG -ARG -HIS -LEU -LYS +Canavanine +G418 +Hygromycin +Thialysine	Adam_cdc13-1_SDLV3_REP3	1	11	3.22616396657	9471.85112006	67.7378847965	254	3.30220592128	902719.997575	12003.6547549	43	3.96816046653	899854.995897	12076.6087934	3174	1994	136	136	152	156	137	1052	0
DLR00012283	14	23	YBR157C	20	SD/MSG -ARG -HIS -LEU -LYS +Canavanine +G418 +Hygromycin +Thialysine	Adam_cdc13-1_SDLV3_REP3	1	11	3.19619914268	10032.0585414	93.4988277898	254	3.28625087025	977682.997205	12606.7527681	43	3.94516098057	974762.995777	12841.1075121	3313	1992	136	136	150	154	134	899	0
DLR00012283	14	24	YOR202W	20	SD/MSG -ARG -HIS -LEU -LYS +Canavanine +G418 +Hygromycin +Thialysine	Adam_cdc13-1_SDLV3_REP3	1	11	3.25626793923	11787.0226514	151.676251567	254	3.33571964023	1196567.99722	12675.1673116	43	3.98732128726	1194338.99586	13014.3754388	3450	1992	136	136	153	157	135	527	0
DLR00012283	15	1	YOR202W	20	SD/MSG -ARG -HIS -LEU -LYS +Canavanine +G418 +Hygromycin +Thialysine	Adam_cdc13-1_SDLV3_REP3	1	11	3.20264438832	11181.6856156	337.342382302	254	3.27602632162	951514.99818	9730.01614159	43	3.93071079582	948905.996462	8803.22912297	326	2129	136	136	153	157	136	389	0
DLR00012283	15	2	YBR014C	20	SD/MSG -ARG -HIS -LEU -LYS +Canavanine +G418 +Hygromycin +Thialysine	Adam_cdc13-1_SDLV3_REP3	1	11	2.92164386452	8229.82615105	85.1019626702	254	3.10905890235	748031.997475	10095.6605756	43	3.75709070906	743661.996347	9681.05823143	458	2121	136	136	154	158	139	1005	0
DLR00012283	15	3	YBL009W	20	SD/MSG -ARG -HIS -LEU -LYS +Canavanine +G418 +Hygromycin +Thialysine	Adam_cdc13-1_SDLV3_REP3	1	11	3.27976051783	9591.2259372	98.727830852	254	3.34998942186	884049.998091	11459.0509844	43	4.02001274559	880419.996182	12058.8611081	597	2131	136	136	159	163	144	927	0
DLR00012283	15	4	YBR215W	20	SD/MSG -ARG -HIS -LEU -LYS +Canavanine +G418 +Hygromycin +Thialysine	Adam_cdc13-1_SDLV3_REP3	1	11	2.95201591735	8450.63681269	49.3864017525	254	3.13871237957	767184.997253	10537.7972204	43	3.79657584909	765043.996055	10262.9826234	724	2129	136	136	160	165	146	1257	0
DLR00012283	15	5	YBR067C	20	SD/MSG -ARG -HIS -LEU -LYS +Canavanine +G418 +Hygromycin +Thialysine	Adam_cdc13-1_SDLV3_REP3	1	11	3.22258526722	9438.67617448	81.1725500251	254	3.28873141225	839372.997844	11282.7413862	43	3.96280067225	836050.996147	11419.4669978	870	2130	136	136	159	163	144	1037	0
DLR00012283	15	6	YBR061C	20	SD/MSG -ARG -HIS -LEU -LYS +Canavanine +G418 +Hygromycin +Thialysine	Adam_cdc13-1_SDLV3_REP3	1	11	3.00332576388	8073.14175634	63.4166540455	254	3.13186382677	726850.997183	10749.0422939	43	3.79014684962	723771.995962	10606.7518631	999	2134	136	136	158	162	144	1264	0
DLR00012283	15	7	YBR040W	20	SD/MSG -ARG -HIS -LEU -LYS +Canavanine +G418 +Hygromycin +Thialysine	Adam_cdc13-1_SDLV3_REP3	1	11	3.21952951709	8691.76629975	78.4473469767	254	3.27167784942	792904.997764	11231.4520005	43	3.93999125532	790523.995984	11337.3593576	1144	2129	136	136	158	163	143	1247	0
DLR00012283	15	8	YBR187W	20	SD/MSG -ARG -HIS -LEU -LYS +Canavanine +G418 +Hygromycin +Thialysine	Adam_cdc13-1_SDLV3_REP3	1	11	2.66031918313	6270.51894355	49.2302411004	254	2.82369413814	506532.996673	10532.3791588	43	3.48223347753	509208.997167	10242.3115773	1269	2121	136	136	147	153	138	1844	0
DLR00012283	15	9	YBR183W	20	SD/MSG -ARG -HIS -LEU -LYS +Canavanine +G418 +Hygromycin +Thialysine	Adam_cdc13-1_SDLV3_REP3	1	11	3.22656782349	9310.76121178	88.1493519203	254	3.25777281212	868701.99728	12752.5915289	43	3.92785683094	867704.99569	12869.4022321	1412	2129	136	136	158	163	143	1279	0
DLR00012283	15	10	YBR024W	20	SD/MSG -ARG -HIS -LEU -LYS +Canavanine +G418 +Hygromycin +Thialysine	Adam_cdc13-1_SDLV3_REP3	1	11	3.03728321819	8077.99970909	74.6132310827	254	3.15680106792	743665.997197	11379.0488927	43	3.81716945476	742083.995875	11146.7510767	1537	2130	136	136	154	159	140	1311	11
DLR00012283	15	11	YBR200W	20	SD/MSG -ARG -HIS -LEU -LYS +Canavanine +G418 +Hygromycin +Thialysine	Adam_cdc13-1_SDLV3_REP3	1	11	0	11	29.9829569805	254	12	29311.2	2687.1801426	43	4.70686613569	1371.6	331.114125005	1668	2127	136	136	-1	-1	-1	10	0
DLR00012283	15	12	YAL060W	20	SD/MSG -ARG -HIS -LEU -LYS +Canavanine +G418 +Hygromycin +Thialysine	Adam_cdc13-1_SDLV3_REP3	1	11	3.00306130613	8734.10208515	50.4805078489	254	3.15484925853	838128.997083	11532.8702464	43	3.81550638723	834006.996091	11361.2661558	1814	2132	136	136	155	160	140	1060	0
DLR00012283	15	13	YBR221C	20	SD/MSG -ARG -HIS -LEU -LYS +Canavanine +G418 +Hygromycin +Thialysine	Adam_cdc13-1_SDLV3_REP3	1	11	2.18894212714	4156.06065762	32.5899190536	254	2.3683788006	269545.999902	6970.1423642	43	2.93367487638	270186.998794	5564.84084875	1958	2133	136	136	124	134	123	1426	0
DLR00012283	15	14	YBR138C	20	SD/MSG -ARG -HIS -LEU -LYS +Canavanine +G418 +Hygromycin +Thialysine	Adam_cdc13-1_SDLV3_REP3	1	11	3.26630065583	9512.91071859	71.5176958706	254	3.37518553935	878021.411318	8450.69143521	43	3.99387389159	920052.995829	12340.2465795	2087	2133	136	136	155	159	139	1007	0
DLR00012283	15	15	YBR222C	20	SD/MSG -ARG -HIS -LEU -LYS +Canavanine +G418 +Hygromycin +Thialysine	Adam_cdc13-1_SDLV3_REP3	1	11	3.25538740235	9204.83040155	69.2901023203	254	3.29997137529	866285.997609	11771.387536	43	3.97160782763	865368.995842	11933.47229	2232	2133	136	136	153	157	137	1199	0
DLR00012283	15	16	YBL086C	20	SD/MSG -ARG -HIS -LEU -LYS +Canavanine +G418 +Hygromycin +Thialysine	Adam_cdc13-1_SDLV3_REP3	1	11	3.19828293992	9020.85586605	90.2404362459	254	3.2355367128	870075.997164	12918.6622583	43	3.90129953909	867765.995721	12874.2284641	2358	2128	136	136	154	159	139	1238	0
DLR00012283	15	17	YBR139W	20	SD/MSG -ARG -HIS -LEU -LYS +Canavanine +G418 +Hygromycin +Thialysine	Adam_cdc13-1_SDLV3_REP3	1	11	3.18330117184	9185.56093888	53.4666998146	254	3.32932663848	812047.759252	7571.33861624	43	3.95811155263	848661.996056	10198.7805758	2501	2129	136	136	152	157	136	1183	0
DLR00012283	15	18	YAL029C	20	SD/MSG -ARG -HIS -LEU -LYS +Canavanine +G418 +Hygromycin +Thialysine	Adam_cdc13-1_SDLV3_REP3	1	11	3.0842107852	8440.19820712	55.1050077754	254	3.20829587242	805118.997258	11160.9978991	43	3.86970231103	801248.995765	10860.2147006	2632	2130	136	136	154	159	140	1090	0
DLR00012283	15	19	YBR121C	20	SD/MSG -ARG -HIS -LEU -LYS +Canavanine +G418 +Hygromycin +Thialysine	Adam_cdc13-1_SDLV3_REP3	1	11	2.94746162627	7972.04890899	61.9598660563	254	3.10525266923	719990.99714	11251.3329408	43	3.7643915735	718350.996037	10545.1405882	2776	2132	136	136	150	155	137	1282	0
DLR00012283	15	20	YBL032W	20	SD/MSG -ARG -HIS -LEU -LYS +Canavanine +G418 +Hygromycin +Thialysine	Adam_cdc13-1_SDLV3_REP3	1	11	3.14249846201	9085.16698626	81.7750977942	254	3.21621765759	845905.997157	13061.4409501	43	3.87995461095	843322.995717	12840.0082483	2901	2130	136	136	153	157	138	1113	0
DLR00012283	15	21	YBL048W	20	SD/MSG -ARG -HIS -LEU -LYS +Canavanine +G418 +Hygromycin +Thialysine	Adam_cdc13-1_SDLV3_REP3	1	11	3.11821080254	8433.99559275	76.152245968	254	3.23358669503	816878.997372	11947.9676145	43	3.89532110273	811804.995803	11699.0524577	3048	2130	136	136	155	159	141	1065	0
DLR00012283	15	22	YBL054W	20	SD/MSG -ARG -HIS -LEU -LYS +Canavanine +G418 +Hygromycin +Thialysine	Adam_cdc13-1_SDLV3_REP3	1	11	3.02453042233	7903.52991943	69.7149450514	254	3.14033689253	737064.997173	11433.1587863	43	3.79294812769	733010.995928	11048.8452933	3175	2126	136	136	149	154	136	1204	0
DLR00012283	15	23	YAR018C	20	SD/MSG -ARG -HIS -LEU -LYS +Canavanine +G418 +Hygromycin +Thialysine	Adam_cdc13-1_SDLV3_REP3	1	11	2.98768317623	9139.41805126	102.386541428	254	3.19387156508	857105.578226	8753.89239065	43	3.81296286149	890017.996232	10775.6856069	3308	2125	136	136	151	154	135	789	0
DLR00012283	15	24	YOR202W	20	SD/MSG -ARG -HIS -LEU -LYS +Canavanine +G418 +Hygromycin +Thialysine	Adam_cdc13-1_SDLV3_REP3	1	11	2.98257712304	10492.7673962	125.434878617	254	3.16970206862	1017175.99752	11857.6084463	43	3.81573738723	1012578.99674	11528.2070302	3448	2130	136	136	150	153	133	436	0
DLR00012283	16	1	YOR202W	20	SD/MSG -ARG -HIS -LEU -LYS +Canavanine +G418 +Hygromycin +Thialysine	Adam_cdc13-1_SDLV3_REP3	1	11	2.9628351478	9841.53141847	155.908324099	254	3.15452382836	697458.998129	9621.71719765	43	3.78282455066	694246.996375	7646.62732969	313	2277	136	136	155	159	142	551	27
DLR00012283	16	2	YOR202W	20	SD/MSG -ARG -HIS -LEU -LYS +Canavanine +G418 +Hygromycin +Thialysine	Adam_cdc13-1_SDLV3_REP3	1	11	3.27044704625	9696.84083405	70.6548222445	254	3.36625574778	680852.999968	7334.5906833	43	4.04202617129	670186.998381	5323.34598851	447	2281	136	136	160	163	147	802	41
DLR00012283	16	3	YOR202W	20	SD/MSG -ARG -HIS -LEU -LYS +Canavanine +G418 +Hygromycin +Thialysine	Adam_cdc13-1_SDLV3_REP3	1	11	3.79437653547	9915.05968909	157.807721775	254	3.90325718882	674290.9969	10493.527756	43	4.84255290655	661872.998811	9860.33225766	585	2280	136	136	160	164	149	753	39
DLR00012283	16	4	YOR202W	20	SD/MSG -ARG -HIS -LEU -LYS +Canavanine +G418 +Hygromycin +Thialysine	Adam_cdc13-1_SDLV3_REP3	1	11	3.22930404311	9564.69959696	48.092652059	254	3.39137161218	626285.999865	6635.25915017	43	4.08753773127	615894.999911	4426.6764693	726	2275	136	136	162	166	150	790	25
DLR00012283	16	5	YOR202W	20	SD/MSG -ARG -HIS -LEU -LYS +Canavanine +G418 +Hygromycin +Thialysine	Adam_cdc13-1_SDLV3_REP3	1	11	3.03137946759	9223.00006799	76.0526659743	254	3.26485460796	598340.999777	7380.1268544	43	3.9444878657	590563.998349	5504.23604675	860	2276	136	136	160	164	148	964	27
DLR00012283	16	6	YOR202W	20	SD/MSG -ARG -HIS -LEU -LYS +Canavanine +G418 +Hygromycin +Thialysine	Adam_cdc13-1_SDLV3_REP3	1	11	3.13060164181	7982.91145986	74.7134650911	254	3.22171808878	551232.999316	7521.62668885	43	3.8751958115	536959.997171	6470.01068706	1010	2257	136	136	157	162	144	358	16
DLR00012283	16	7	YOR202W	20	SD/MSG -ARG -HIS -LEU -LYS +Canavanine +G418 +Hygromycin +Thialysine	Adam_cdc13-1_SDLV3_REP3	1	11	3.4188745312	8505.61715638	84.6956914359	254	3.27067378567	611270.998572	8586.61260511	43	3.93311385963	597981.99668	8456.30192075	1146	2260	136	136	158	162	145	375	1
DLR00012283	16	8	YOR202W	20	SD/MSG -ARG -HIS -LEU -LYS +Canavanine +G418 +Hygromycin +Thialysine	Adam_cdc13-1_SDLV3_REP3	1	11	3.29943348002	7941.62995551	124.550472403	254	3.18310985266	562026.209731	7311.6549432	43	3.77049963033	584955.995489	9138.20922097	1253	2260	136	136	156	161	144	543	0
DLR00012283	16	9	YOR202W	20	SD/MSG -ARG -HIS -LEU -LYS +Canavanine +G418 +Hygromycin +Thialysine	Adam_cdc13-1_SDLV3_REP3	1	11	3.36944670498	8602.09663961	102.679660574	254	3.23039371083	689855.997699	9323.59922244	43	3.88707867867	681634.995862	9524.39445609	1390	2260	136	136	157	162	144	651	0
DLR00012283	16	10	YOR202W	20	SD/MSG -ARG -HIS -LEU -LYS +Canavanine +G418 +Hygromycin +Thialysine	Adam_cdc13-1_SDLV3_REP3	1	11	3.33873547654	8293.34093693	81.2181979555	254	3.20714091105	688411.997735	9207.605495	43	3.85735451686	679048.995924	9319.04771595	1528	2259	136	136	157	162	144	578	0
DLR00012283	16	11	YOR202W	20	SD/MSG -ARG -HIS -LEU -LYS +Canavanine +G418 +Hygromycin +Thialysine	Adam_cdc13-1_SDLV3_REP3	1	11	3.44390118938	10104.2729388	88.4305374856	254	3.34377077642	826431.998147	9655.2922999	43	4.01365524717	820016.996336	10366.7065846	1667	2263	136	136	157	162	143	586	0
DLR00012283	16	12	YOR202W	20	SD/MSG -ARG -HIS -LEU -LYS +Canavanine +G418 +Hygromycin +Thialysine	Adam_cdc13-1_SDLV3_REP3	1	11	3.87816426246	7902.07275754	271.07177073	254	3.29025833413	625187.999907	8561.98867815	43	3.94832783256	615500.998609	8602.28260565	1802	2258	136	136	154	159	140	456	0
DLR00012283	16	13	YOR202W	20	SD/MSG -ARG -HIS -LEU -LYS +Canavanine +G418 +Hygromycin +Thialysine	Adam_cdc13-1_SDLV3_REP3	1	11	2.96569148038	9088.19276787	69.1926173688	254	3.20762603686	680522.998534	8430.72706756	43	3.87232858158	671248.996911	6862.01293329	1962	2262	136	136	155	160	141	526	23
DLR00012283	16	14	YOR202W	20	SD/MSG -ARG -HIS -LEU -LYS +Canavanine +G418 +Hygromycin +Thialysine	Adam_cdc13-1_SDLV3_REP3	1	11	3.12851125596	7994.36720973	39.5363402692	254	3.18689367455	613890.998288	7880.8777754	43	3.84184996501	600640.996309	7049.41169597	2072	2261	136	136	154	159	141	371	1
DLR00012283	16	15	YOR202W	20	SD/MSG -ARG -HIS -LEU -LYS +Canavanine +G418 +Hygromycin +Thialysine	Adam_cdc13-1_SDLV3_REP3	1	11	3.0271501131	8331.1613652	30.7572846041	254	3.16074655185	634523.998077	8274.296924	43	3.81394865822	622456.996239	7274.31861009	2207	2262	136	136	154	159	141	528	12
DLR00012283	16	16	YOR202W	20	SD/MSG -ARG -HIS -LEU -LYS +Canavanine +G418 +Hygromycin +Thialysine	Adam_cdc13-1_SDLV3_REP3	1	11	3.44676723742	8568.9	168.97188654	254	3.45740868758	614740.5	12955.519607	43	3.84376968	674535.990588	21820.958947	2345	2261	136	136	155	160	142	415	20
DLR00012283	16	17	YOR202W	20	SD/MSG -ARG -HIS -LEU -LYS +Canavanine +G418 +Hygromycin +Thialysine	Adam_cdc13-1_SDLV3_REP3	1	11	2.83493258828	8396.07240472	145.839881608	254	3.00974481526	635570.997338	14322.4522416	43	3.64098102558	626171.99674	14248.1657207	2494	2282	136	136	154	160	142	868	27
DLR00012283	16	18	YOR202W	20	SD/MSG -ARG -HIS -LEU -LYS +Canavanine +G418 +Hygromycin +Thialysine	Adam_cdc13-1_SDLV3_REP3	1	11	2.66102284112	7432.25763712	169.690990592	254	2.94618180941	520110.997509	12847.745764	43	3.58990093407	512896.997273	12746.0630865	2628	2285	136	136	151	157	142	1136	32
DLR00012283	16	19	YOR202W	20	SD/MSG -ARG -HIS -LEU -LYS +Canavanine +G418 +Hygromycin +Thialysine	Adam_cdc13-1_SDLV3_REP3	1	11	2.82918899795	9166.5	187.678912063	254	3.06914263605	718496.996333	19409.1942749	43	3.71571557122	709260.99625	19516.9068417	2767	2280	136	136	155	160	142	890	33
DLR00012283	16	20	YOR202W	20	SD/MSG -ARG -HIS -LEU -LYS +Canavanine +G418 +Hygromycin +Thialysine	Adam_cdc13-1_SDLV3_REP3	1	11	2.87571303089	9769.88412496	67.0052756633	254	3.01978548158	823593.998308	12116.9441272	43	3.64990892269	813000.99834	11570.8576928	2898	2272	136	136	155	159	142	910	29
DLR00012283	16	21	YOR202W	20	SD/MSG -ARG -HIS -LEU -LYS +Canavanine +G418 +Hygromycin +Thialysine	Adam_cdc13-1_SDLV3_REP3	1	11	2.80993147305	10408.9642327	47.1616865702	254	3.07714638761	793753.997893	7840.98302671	43	3.70899802437	790405.997027	6522.13063763	3049	2277	136	136	156	160	143	880	34
DLR00012283	16	22	YOR202W	20	SD/MSG -ARG -HIS -LEU -LYS +Canavanine +G418 +Hygromycin +Thialysine	Adam_cdc13-1_SDLV3_REP3	1	11	2.84436680469	10216.9088011	165.590598987	254	3.03591298006	834393.998467	18452.9402656	43	3.66129511554	826999.998542	18975.7770979	3178	2280	136	136	155	159	143	1047	34
DLR00012283	16	23	YOR202W	20	SD/MSG -ARG -HIS -LEU -LYS +Canavanine +G418 +Hygromycin +Thialysine	Adam_cdc13-1_SDLV3_REP3	1	11	2.81369409137	10758.1325656	54.1120767434	254	3.05503504157	918205.998745	10589.8981618	43	3.67413604492	907215.998941	9791.23521274	3319	2272	136	136	154	157	140	787	30
DLR00012283	16	24	YOR202W	20	SD/MSG -ARG -HIS -LEU -LYS +Canavanine +G418 +Hygromycin +Thialysine	Adam_cdc13-1_SDLV3_REP3	1	11	2.80997838139	11268.4534478	63.4697080975	254	3.0744855977	881228.998919	7845.46221783	43	3.69330622551	875095.998322	6032.71330695	3451	2272	136	136	152	154	135	539	28
DLR00013774	1	1	YOR202W	27	SD/MSG -ARG -HIS -LEU -LYS +Canavanine +G418 +Hygromycin +Thialysine	Adam_cdc13-1_SDLV3_REP3	1	11	2.11831414194	6715.27999843	161.788424328	254	2.22758938403	543607.999111	8015.86245436	43	2.63836353039	529347.995892	5973.75799915	327	243	136	136	146	150	127	153	9
DLR00013774	1	2	YOR202W	27	SD/MSG -ARG -HIS -LEU -LYS +Canavanine +G418 +Hygromycin +Thialysine	Adam_cdc13-1_SDLV3_REP3	1	11	1.85013785123	4643.84875668	166.173322407	254	1.89645211585	392704.999969	7823.73350489	43	2.27576662442	377747.999304	4442.53770753	449	232	136	136	143	148	133	652	0
DLR00013774	1	3	YOR202W	27	SD/MSG -ARG -HIS -LEU -LYS +Canavanine +G418 +Hygromycin +Thialysine	Adam_cdc13-1_SDLV3_REP3	1	11	2.02657858142	4722.23810167	155.156604805	254	2.01560244629	413327.999248	7168.97990099	43	2.39782011876	396836.996595	3938.00057093	603	221	136	136	152	157	139	696	0
DLR00013774	1	4	YOR202W	27	SD/MSG -ARG -HIS -LEU -LYS +Canavanine +G418 +Hygromycin +Thialysine	Adam_cdc13-1_SDLV3_REP3	1	11	1.59797278297	3341.00000004	179.796050302	254	1.82347533109	255798	6617.94924234	43	2.14910925715	239319.999907	2351.24963315	717	226	136	136	149	155	139	689	0
DLR00013774	1	5	YOR202W	27	SD/MSG -ARG -HIS -LEU -LYS +Canavanine +G418 +Hygromycin +Thialysine	Adam_cdc13-1_SDLV3_REP3	1	11	2.25183398045	4595.4	334.256521287	254	1.88211708183	378334.999999	8853.11765272	43	2.2635077197	372763.999511	6071.04716448	866	235	136	136	149	156	140	1580	0
DLR00013774	1	6	YOR202W	27	SD/MSG -ARG -HIS -LEU -LYS +Canavanine +G418 +Hygromycin +Thialysine	Adam_cdc13-1_SDLV3_REP3	1	11	2.0515632632	4810.24842068	226.506101255	254	2.02635954789	388254.999356	7098.24446609	43	2.41659387571	380158.996858	4419.85478729	996	227	136	136	152	159	141	1377	0
DLR00013774	1	7	YOR202W	27	SD/MSG -ARG -HIS -LEU -LYS +Canavanine +G418 +Hygromycin +Thialysine	Adam_cdc13-1_SDLV3_REP3	1	11	2.12446608616	4712.27568677	168.023510219	254	2.03716520212	419711.998854	6648.41537504	43	2.44025054143	410033.995865	4735.54598038	1132	248	136	136	153	160	142	1155	0
DLR00013774	1	8	YOR202W	27	SD/MSG -ARG -HIS -LEU -LYS +Canavanine +G418 +Hygromycin +Thialysine	Adam_cdc13-1_SDLV3_REP3	1	11	1.9932315851	5935.21649377	149.289422788	254	2.09446842344	481725.998597	6587.27408103	43	2.50995673472	475589.995573	4991.94087599	1267	227	136	136	153	160	141	1337	0
DLR00013774	1	9	YOR202W	27	SD/MSG -ARG -HIS -LEU -LYS +Canavanine +G418 +Hygromycin +Thialysine	Adam_cdc13-1_SDLV3_REP3	1	11	3.18908098671	2493	146.41813422	254	2.11073168351	234203.999879	6960.64056916	43	2.39243009148	218172.996487	4662.70709584	1405	233	136	136	151	158	141	954	0
DLR00013774	1	10	YOR202W	27	SD/MSG -ARG -HIS -LEU -LYS +Canavanine +G418 +Hygromycin +Thialysine	Adam_cdc13-1_SDLV3_REP3	1	11	2.66497732748	3516.3	156.939128881	254	2.1213665882	308219.999271	7686.3209982	43	2.44567471316	296096.995122	5919.22046749	1520	219	136	136	150	157	139	1199	1
DLR00013774	1	11	YOR202W	27	SD/MSG -ARG -HIS -LEU -LYS +Canavanine +G418 +Hygromycin +Thialysine	Adam_cdc13-1_SDLV3_REP3	1	11	2.12554720733	6201.57121344	162.0407969	254	2.18657574968	550144.998052	7230.15586852	43	2.60981603777	541731.995047	6645.82451565	1680	229	136	136	153	159	139	1000	0
DLR00013774	1	12	YOR202W	27	SD/MSG -ARG -HIS -LEU -LYS +Canavanine +G418 +Hygromycin +Thialysine	Adam_cdc13-1_SDLV3_REP3	1	11	2.65983236669	2469.6	171.517714271	254	1.74985783024	213870.000017	6641.49548622	43	2.06474862841	197762	3164.80730422	1797	215	136	136	142	151	135	760	0
DLR00013774	1	13	YOR202W	27	SD/MSG -ARG -HIS -LEU -LYS +Canavanine +G418 +Hygromycin +Thialysine	Adam_cdc13-1_SDLV3_REP3	1	11	2.09150667282	2585.7	147.86746826	254	1.73421071311	236058.000002	6452.78145413	43	2.05796027588	220500.999827	2920.22389559	1945	218	136	136	147	155	140	1025	0
DLR00013774	1	14	YOR202W	27	SD/MSG -ARG -HIS -LEU -LYS +Canavanine +G418 +Hygromycin +Thialysine	Adam_cdc13-1_SDLV3_REP3	1	11	1.99066364058	5134.5	232.696905779	254	1.88352163596	451848.999984	7849.34427886	43	2.26821875454	443528.99902	5818.63882787	2094	217	136	136	150	157	139	1162	0
DLR00013774	1	15	YOR202W	27	SD/MSG -ARG -HIS -LEU -LYS +Canavanine +G418 +Hygromycin +Thialysine	Adam_cdc13-1_SDLV3_REP3	1	11	2.07092412638	3406.5	210.514434238	254	1.78575544332	293013.000055	7251.29276898	43	2.14834829677	282591.999998	3982.13135378	2220	224	136	136	146	154	140	1403	0
DLR00013774	1	16	YOR202W	27	SD/MSG -ARG -HIS -LEU -LYS +Canavanine +G418 +Hygromycin +Thialysine	Adam_cdc13-1_SDLV3_REP3	1	11	1.47701689564	3534.0002186	184.582850576	254	1.67404027126	264436.000073	6958.66309214	43	2.01119634058	253334.000009	3152.4904121	2361	222	136	136	146	154	140	1388	0
DLR00013774	1	17	YOR202W	27	SD/MSG -ARG -HIS -LEU -LYS +Canavanine +G418 +Hygromycin +Thialysine	Adam_cdc13-1_SDLV3_REP3	1	11	2.89495560395	2300.4	154.709899489	254	1.71308834233	205912.000041	7059.65888902	43	2.02551918274	189882.000001	3371.50094363	2492	235	136	136	148	156	141	896	0
DLR00013774	1	18	YOR202W	27	SD/MSG -ARG -HIS -LEU -LYS +Canavanine +G418 +Hygromycin +Thialysine	Adam_cdc13-1_SDLV3_REP3	1	11	1.63199027264	5159.00007543	154.471941221	254	1.86262337884	406960.000001	6256.4319255	43	2.23972969248	395693.999303	3030.9500682	2646	227	136	136	151	159	142	1017	1
DLR00013774	1	19	YOR202W	27	SD/MSG -ARG -HIS -LEU -LYS +Canavanine +G418 +Hygromycin +Thialysine	Adam_cdc13-1_SDLV3_REP3	1	11	2.10088867374	5060.59584178	166.633272776	254	2.10238250993	450796.998702	7180.98617302	43	2.50778886304	440889.995687	5305.82865285	2769	217	136	136	156	162	142	1134	0
DLR00013774	1	20	YOR202W	27	SD/MSG -ARG -HIS -LEU -LYS +Canavanine +G418 +Hygromycin +Thialysine	Adam_cdc13-1_SDLV3_REP3	1	11	2.18873943206	5940.83686092	222.154072931	254	2.09339732252	515952.998675	7836.74479486	43	2.50551096391	506745.995892	5957.68713563	2900	226	136	136	154	160	141	1006	0
DLR00013774	1	21	YOR202W	27	SD/MSG -ARG -HIS -LEU -LYS +Canavanine +G418 +Hygromycin +Thialysine	Adam_cdc13-1_SDLV3_REP3	1	11	2.09973562715	5090.4	467.531458257	254	2.02468109859	417126.999274	8930.66434076	43	2.42072542182	405844.997204	6146.60542651	3053	224	136	136	149	155	137	866	0
DLR00013774	1	22	YOR202W	27	SD/MSG -ARG -HIS -LEU -LYS +Canavanine +G418 +Hygromycin +Thialysine	Adam_cdc13-1_SDLV3_REP3	1	11	1.59162333607	3553.00014479	267.770178216	254	1.76248328516	259855.000038	7779.35434231	43	2.0989251617	244996	3227.02981922	3177	229	136	136	136	143	131	845	0
DLR00013774	1	23	YOR202W	27	SD/MSG -ARG -HIS -LEU -LYS +Canavanine +G418 +Hygromycin +Thialysine	Adam_cdc13-1_SDLV3_REP3	1	11	2.00753765356	6262.23202266	203.294972409	254	2.05821906298	531235.997564	8236.97630415	43	2.46543773129	520371.994538	6559.73838479	3320	223	136	136	142	147	129	600	0
DLR00013774	1	24	YOR202W	27	SD/MSG -ARG -HIS -LEU -LYS +Canavanine +G418 +Hygromycin +Thialysine	Adam_cdc13-1_SDLV3_REP3	1	11	1.8836096923	5876.6597476	222.040674823	254	2.00371898383	437928.998929	7951.82122174	43	2.39566751528	425669.996408	4892.73201121	3455	241	136	136	139	144	126	263	0
DLR00013774	2	1	YOR202W	27	SD/MSG -ARG -HIS -LEU -LYS +Canavanine +G418 +Hygromycin +Thialysine	Adam_cdc13-1_SDLV3_REP3	1	11	1.64220597669	5728.00000864	410.849383335	254	1.85763297394	455031.000002	9129.52088216	43	2.23667415645	445101.999558	5355.6557583	315	369	136	136	142	147	130	892	0
DLR00013774	2	2	YAL018C	27	SD/MSG -ARG -HIS -LEU -LYS +Canavanine +G418 +Hygromycin +Thialysine	Adam_cdc13-1_SDLV3_REP3	1	11	2.16512427808	6183.93681347	208.089132717	254	2.19066052212	649120.997794	9423.97182119	43	2.61745220561	640398.995118	8461.48360082	452	367	136	136	158	160	136	1262	0
DLR00013774	2	3	YBR210W	27	SD/MSG -ARG -HIS -LEU -LYS +Canavanine +G418 +Hygromycin +Thialysine	Adam_cdc13-1_SDLV3_REP3	1	11	2.25594625447	2836.8	155.305406774	254	1.94792325183	275229.99879	8109.82337549	43	2.29240169551	264114.996118	4816.33767107	584	378	136	136	150	155	137	1340	0
DLR00013774	2	4	YBR114W	27	SD/MSG -ARG -HIS -LEU -LYS +Canavanine +G418 +Hygromycin +Thialysine	Adam_cdc13-1_SDLV3_REP3	1	11	1.66698611086	3547.99999861	81.5164740959	254	1.93919202205	320011.999433	5887.06307246	43	2.31122163648	308122.996337	2299.21075232	714	353	136	136	157	162	143	1146	0
DLR00013774	2	5	YAL037W	27	SD/MSG -ARG -HIS -LEU -LYS +Canavanine +G418 +Hygromycin +Thialysine	Adam_cdc13-1_SDLV3_REP3	1	11	2.42328720066	2781	145.271808459	254	1.84511302926	253388.999527	7120.11120445	43	2.2037757289	242122.998121	4191.4729365	859	381	136	136	148	155	139	1435	9
DLR00013774	2	6	YAL062W	27	SD/MSG -ARG -HIS -LEU -LYS +Canavanine +G418 +Hygromycin +Thialysine	Adam_cdc13-1_SDLV3_REP3	1	11	1.91538259396	3794.67594383	126.377016995	254	1.93857449224	336302.999442	6064.1552437	43	2.33046156765	329046.9969	3461.64942723	997	368	136	136	152	159	141	1621	0
DLR00013774	2	7	YBL042C	27	SD/MSG -ARG -HIS -LEU -LYS +Canavanine +G418 +Hygromycin +Thialysine	Adam_cdc13-1_SDLV3_REP3	1	11	2.85251310698	2740.5	142.185376111	254	2.17812161353	262658.999839	6633.87951223	43	2.52787397252	248869.998183	4591.03290383	1129	369	136	136	152	159	141	1146	0
DLR00013774	2	8	YBL089W	27	SD/MSG -ARG -HIS -LEU -LYS +Canavanine +G418 +Hygromycin +Thialysine	Adam_cdc13-1_SDLV3_REP3	1	11	3.0555212851	12564.9221339	106.014515838	254	3.29355972784	1230525.99868	6681.26950761	43	3.95680225176	1230217.99842	8993.83934767	1268	363	136	136	168	172	143	1060	16
DLR00013774	2	9	YBR047W	27	SD/MSG -ARG -HIS -LEU -LYS +Canavanine +G418 +Hygromycin +Thialysine	Adam_cdc13-1_SDLV3_REP3	1	11	3.23901057392	2360.7	125.260571591	254	2.2564345534	217412.999622	6573.64982457	43	2.59027910995	204197.999883	4580.22837342	1401	346	136	136	144	152	135	1095	25
DLR00013774	2	10	YBR084C-A	27	SD/MSG -ARG -HIS -LEU -LYS +Canavanine +G418 +Hygromycin +Thialysine	Adam_cdc13-1_SDLV3_REP3	1	11	3.37945550878	15326.6427597	159.872583566	254	3.55831016142	1586804.9996	13607.9761227	43	4.24869356289	1589305.99916	20639.0816917	1536	358	136	136	169	172	142	912	132
DLR00013774	2	11	YBL069W	27	SD/MSG -ARG -HIS -LEU -LYS +Canavanine +G418 +Hygromycin +Thialysine	Adam_cdc13-1_SDLV3_REP3	1	11	1.19962451256	2166.00002168	121.806528772	254	1.42102707846	180572	6675.11326386	43	1.69386538888	165281	3373.95194214	1671	332	136	136	141	149	131	793	112
DLR00013774	2	12	YBR082C	27	SD/MSG -ARG -HIS -LEU -LYS +Canavanine +G418 +Hygromycin +Thialysine	Adam_cdc13-1_SDLV3_REP3	1	11	3.76993782799	15620.1297593	223.370992966	254	4.20520023079	1681649.99872	27276.5805504	43	5.13411716852	1684081.99759	31479.9935727	1805	369	136	136	172	174	144	656	172
DLR00013774	2	13	YAL013W	27	SD/MSG -ARG -HIS -LEU -LYS +Canavanine +G418 +Hygromycin +Thialysine	Adam_cdc13-1_SDLV3_REP3	1	11	1.79846970794	688.5	56.1254721068	254	2.45988772462	67051.8	4612.83441289	43	1.71251042383	50234.9894456	1007.97414701	1962	375	136	136	130	141	128	491	23
DLR00013774	2	14	YBR184W	27	SD/MSG -ARG -HIS -LEU -LYS +Canavanine +G418 +Hygromycin +Thialysine	Adam_cdc13-1_SDLV3_REP3	1	11	1.18508495852	3819.2	191.604569713	254	1.4538295812	304711.000271	10706.5415316	43	1.75834863928	293491.000245	8330.74261358	2093	343	136	136	153	160	141	1383	0
DLR00013774	2	15	YAR029W	27	SD/MSG -ARG -HIS -LEU -LYS +Canavanine +G418 +Hygromycin +Thialysine	Adam_cdc13-1_SDLV3_REP3	1	11	2.91121220254	2825.1	143.982960529	254	1.97314864282	266365.99934	7514.82432348	43	2.33144744115	253763.997033	5439.12793799	2228	359	136	136	150	158	139	1226	0
DLR00013774	2	16	YBR217W	27	SD/MSG -ARG -HIS -LEU -LYS +Canavanine +G418 +Hygromycin +Thialysine	Adam_cdc13-1_SDLV3_REP3	1	11	2.03933860492	3089.09530587	129.143092961	254	1.85919509884	289298.999904	6095.2568691	43	2.22861723102	277447.998778	3181.15317101	2329	357	136	136	152	159	140	1296	0
DLR00013774	2	17	YBR174C	27	SD/MSG -ARG -HIS -LEU -LYS +Canavanine +G418 +Hygromycin +Thialysine	Adam_cdc13-1_SDLV3_REP3	1	11	8.02111476335	343.8	26.9356202033	254	6.81099376218	42247.8	3295.92816895	43	1.47080513191	20517.000131	475.288493121	2463	343	136	136	136	146	134	191	0
DLR00013774	2	18	YBL043W	27	SD/MSG -ARG -HIS -LEU -LYS +Canavanine +G418 +Hygromycin +Thialysine	Adam_cdc13-1_SDLV3_REP3	1	11	2.67537576241	4716	206.908272197	254	2.07651344929	448363.998305	8907.88379282	43	2.48233948719	442453.995649	8004.78445119	2629	366	136	136	156	162	142	1585	0
DLR00013774	2	19	YAL059W	27	SD/MSG -ARG -HIS -LEU -LYS +Canavanine +G418 +Hygromycin +Thialysine	Adam_cdc13-1_SDLV3_REP3	1	11	2.67839589429	6477.71960585	212.904149084	254	2.35974526811	625024.999444	11774.3711083	43	2.79877333804	622944.9968	12850.4456663	2772	365	136	136	159	164	142	1666	0
DLR00013774	2	20	YBL011W	27	SD/MSG -ARG -HIS -LEU -LYS +Canavanine +G418 +Hygromycin +Thialysine	Adam_cdc13-1_SDLV3_REP3	1	11	1.6075797308	4167.00008595	86.0036225778	254	1.86875194396	352869.999989	5811.89816033	43	2.24745812168	343960.999065	2537.47205157	2912	382	136	136	152	159	141	1571	0
DLR00013774	2	21	YBL001C	27	SD/MSG -ARG -HIS -LEU -LYS +Canavanine +G418 +Hygromycin +Thialysine	Adam_cdc13-1_SDLV3_REP3	1	11	2.10386547832	3523.5	167.163721787	254	1.9577857679	359174.99867	7120.495601	43	2.34424937996	346674.996012	4475.05876226	3032	365	136	136	155	161	142	1195	0
DLR00013774	2	22	YBR036C	27	SD/MSG -ARG -HIS -LEU -LYS +Canavanine +G418 +Hygromycin +Thialysine	Adam_cdc13-1_SDLV3_REP3	1	11	2.31268810048	3327.3	137.33469719	254	2.00997569537	342313.999993	18129.4777022	43	2.35442086396	328710.998961	15467.1455769	3048	387	136	136	156	161	142	1065	12
DLR00013774	2	23	YBL102W	27	SD/MSG -ARG -HIS -LEU -LYS +Canavanine +G418 +Hygromycin +Thialysine	Adam_cdc13-1_SDLV3_REP3	1	11	2.3573459721	11836.6692436	160.492149691	254	2.88533239927	1320788.99926	18696.6702882	43	3.54895344757	1319706.99808	20550.7206147	3228	375	136	136	167	168	142	780	32
DLR00013774	2	24	YOR202W	27	SD/MSG -ARG -HIS -LEU -LYS +Canavanine +G418 +Hygromycin +Thialysine	Adam_cdc13-1_SDLV3_REP3	1	11	1.503272421	3435.00000885	218.608931822	254	1.74959922132	285936.999985	7541.72703786	43	2.08335141865	268889.999253	2853.14812854	3462	364	136	136	140	146	129	703	0
DLR00013774	3	1	YOR202W	27	SD/MSG -ARG -HIS -LEU -LYS +Canavanine +G418 +Hygromycin +Thialysine	Adam_cdc13-1_SDLV3_REP3	1	11	1.88173509092	4673.04810388	194.366376734	254	1.96089951869	447299.998918	8246.68045112	43	2.35911768717	435425.996506	5342.43191307	308	494	136	136	150	154	134	1100	0
DLR00013774	3	2	YAL027W	27	SD/MSG -ARG -HIS -LEU -LYS +Canavanine +G418 +Hygromycin +Thialysine	Adam_cdc13-1_SDLV3_REP3	1	11	2.12136105912	5519.39773454	166.591740008	254	2.14748859174	562922.997931	8615.31100139	43	2.57363088803	554575.994989	7279.44656328	451	501	136	136	157	160	137	1405	0
DLR00013774	3	3	YAR023C	27	SD/MSG -ARG -HIS -LEU -LYS +Canavanine +G418 +Hygromycin +Thialysine	Adam_cdc13-1_SDLV3_REP3	1	11	2.17002386867	4358.13943868	191.264853922	254	2.09870211728	418662.999372	7583.37872017	43	2.50828879459	409839.996637	4738.49509413	585	496	136	136	155	159	140	1560	0
DLR00013774	3	4	YBL015W	27	SD/MSG -ARG -HIS -LEU -LYS +Canavanine +G418 +Hygromycin +Thialysine	Adam_cdc13-1_SDLV3_REP3	1	11	2.14875553186	5788.78504304	176.524852012	254	2.23804467699	529981.999952	6674.35995457	43	2.68079077144	525234.998189	4645.80878983	720	502	136	136	159	163	141	1712	17
DLR00013774	3	5	YAL031C	27	SD/MSG -ARG -HIS -LEU -LYS +Canavanine +G418 +Hygromycin +Thialysine	Adam_cdc13-1_SDLV3_REP3	1	11	3.0890994043	1879.2	115.744625156	254	1.85537832767	167603.999994	6645.75214075	43	2.14279527453	151077.998587	3171.32358979	850	498	136	136	142	150	135	964	0
DLR00013774	3	6	YBR214W	27	SD/MSG -ARG -HIS -LEU -LYS +Canavanine +G418 +Hygromycin +Thialysine	Adam_cdc13-1_SDLV3_REP3	1	11	1.99948220598	5498.25271674	153.841819898	254	2.11428576067	522283.998338	7121.10171582	43	2.53700018256	516677.995439	5830.00368846	990	472	136	136	162	166	143	1654	0
DLR00013774	3	7	YBR051W	27	SD/MSG -ARG -HIS -LEU -LYS +Canavanine +G418 +Hygromycin +Thialysine	Adam_cdc13-1_SDLV3_REP3	1	11	3.14479624089	2636.1	130.797035736	254	2.11190506901	242446.999881	7337.34240025	43	2.43361047517	231858.997479	5190.38652502	1138	492	136	136	148	156	139	1413	2
DLR00013774	3	8	YBL060W	27	SD/MSG -ARG -HIS -LEU -LYS +Canavanine +G418 +Hygromycin +Thialysine	Adam_cdc13-1_SDLV3_REP3	1	11	2.14643019014	3005.07360981	101.599788273	254	2.029473774	268937.999759	6124.33827345	43	2.39964431642	260142.996608	3376.93064325	1266	505	136	136	150	157	138	1615	0
DLR00013774	3	9	YAL014C	27	SD/MSG -ARG -HIS -LEU -LYS +Canavanine +G418 +Hygromycin +Thialysine	Adam_cdc13-1_SDLV3_REP3	1	11	2.40641996124	5950.64909321	143.606187439	254	2.62274637907	596176.999297	9429.64967342	43	3.23470268322	592875.998338	9596.43157914	1401	472	136	136	164	168	145	1590	11
DLR00013774	3	10	YBR180W	27	SD/MSG -ARG -HIS -LEU -LYS +Canavanine +G418 +Hygromycin +Thialysine	Adam_cdc13-1_SDLV3_REP3	1	11	2.80691118974	2456.1	126.504353387	254	2.29516299281	229226.99961	6669.11824171	43	2.58960228988	218398.999882	4512.33370585	1511	501	136	136	147	154	134	1308	0
DLR00013774	3	11	YBR066C	27	SD/MSG -ARG -HIS -LEU -LYS +Canavanine +G418 +Hygromycin +Thialysine	Adam_cdc13-1_SDLV3_REP3	1	11	3.58676317682	14068.2851572	148.971856997	254	4.16553178536	1588016.99881	21731.6960953	43	5.08682643666	1588965.99784	25847.5272178	1673	516	136	136	176	179	152	760	146
DLR00013774	3	12	YBR048W	27	SD/MSG -ARG -HIS -LEU -LYS +Canavanine +G418 +Hygromycin +Thialysine	Adam_cdc13-1_SDLV3_REP3	1	11	1.548186138	1585.05329434	68.5047898462	254	1.72750612614	125938.999987	5224.84352646	43	1.94675331526	110569	1084.13531466	1826	504	136	136	131	140	125	917	46
DLR00013774	3	13	YBR016W	27	SD/MSG -ARG -HIS -LEU -LYS +Canavanine +G418 +Hygromycin +Thialysine	Adam_cdc13-1_SDLV3_REP3	1	11	1.91721568493	2192.16227415	86.2245040315	254	1.84826684447	199961.99981	5351.76643413	43	2.17306066208	184503.997648	1866.35599135	1934	497	136	136	145	153	134	992	0
DLR00013774	3	14	YBL039C	27	SD/MSG -ARG -HIS -LEU -LYS +Canavanine +G418 +Hygromycin +Thialysine	Adam_cdc13-1_SDLV3_REP3	1	11	0.5	400.5	54.041891087	254	8.72270795977	32455.8	2372.52958902	43	0.723087920608	13307.8604578	1132.52497434	2069	471	136	136	102	117	110	7	0
DLR00013774	3	15	YAL034C	27	SD/MSG -ARG -HIS -LEU -LYS +Canavanine +G418 +Hygromycin +Thialysine	Adam_cdc13-1_SDLV3_REP3	1	11	2.252865936	4014.55249767	174.028164823	254	2.05034007443	395832.998735	7156.41846026	43	2.44732912057	385504.995894	5316.33954567	2219	496	136	136	157	162	140	1289	0
DLR00013774	3	16	YBR125C	27	SD/MSG -ARG -HIS -LEU -LYS +Canavanine +G418 +Hygromycin +Thialysine	Adam_cdc13-1_SDLV3_REP3	1	11	5.76683175453	1289.7	87.1805163891	254	1.69031970695	133373.999875	6352.20454758	43	1.9107892652	111672.999899	2288.62119829	2345	487	136	136	148	155	137	629	0
DLR00013774	3	17	YBR195C	27	SD/MSG -ARG -HIS -LEU -LYS +Canavanine +G418 +Hygromycin +Thialysine	Adam_cdc13-1_SDLV3_REP3	1	11	2.03850913698	5279.14079014	170.820035907	254	2.06316913928	523385.99819	7026.95608039	43	2.47786843555	514995.995449	5680.42451243	2478	470	136	136	162	166	143	1220	3
DLR00013774	3	18	YBR182C	27	SD/MSG -ARG -HIS -LEU -LYS +Canavanine +G418 +Hygromycin +Thialysine	Adam_cdc13-1_SDLV3_REP3	1	11	3.16375842348	1655.1	117.672308828	254	1.90767503417	140044.999948	6431.06286591	43	2.11934593478	122837.999979	2729.99312511	2613	492	136	136	136	145	133	909	0
DLR00013774	3	19	YBL008W	27	SD/MSG -ARG -HIS -LEU -LYS +Canavanine +G418 +Hygromycin +Thialysine	Adam_cdc13-1_SDLV3_REP3	1	11	1.25528528935	1145.87843902	43.9017974623	254	1.59122801879	98986.0000246	5275.5470516	43	1.77271848832	78102.000134	725.965684396	2775	508	136	136	138	148	134	664	0
DLR00013774	3	20	YBR059C	27	SD/MSG -ARG -HIS -LEU -LYS +Canavanine +G418 +Hygromycin +Thialysine	Adam_cdc13-1_SDLV3_REP3	1	11	9	671.4	47.8831807248	254	6.92220913174	43840.8	2661.15687761	43	3.50134450575	21404.7	847.785482017	2885	521	136	136	123	134	126	308	9
DLR00013774	3	21	YBR098W	27	SD/MSG -ARG -HIS -LEU -LYS +Canavanine +G418 +Hygromycin +Thialysine	Adam_cdc13-1_SDLV3_REP3	1	11	2.72121921968	1465.2	129.389108672	254	1.71074200113	157890.999994	6420.06750793	43	1.98748552817	137881.999997	2257.78133217	3022	500	136	136	151	158	142	682	0
DLR00013774	3	22	YBL091C-A	27	SD/MSG -ARG -HIS -LEU -LYS +Canavanine +G418 +Hygromycin +Thialysine	Adam_cdc13-1_SDLV3_REP3	1	11	1.67666975692	3492.98271826	143.184189367	254	1.83697101547	318474.999066	6964.96449991	43	2.20106910034	309174.996893	3741.30348437	3163	508	136	136	145	151	134	1483	0
DLR00013774	3	23	YBL104C	27	SD/MSG -ARG -HIS -LEU -LYS +Canavanine +G418 +Hygromycin +Thialysine	Adam_cdc13-1_SDLV3_REP3	1	11	2.983737315	13583.7913124	228.513264037	254	3.1979133201	1572566	17593.8458386	43	3.84597551324	1572531.99993	20197.8912895	3312	510	136	136	168	170	142	812	94
DLR00013774	3	24	YOR202W	27	SD/MSG -ARG -HIS -LEU -LYS +Canavanine +G418 +Hygromycin +Thialysine	Adam_cdc13-1_SDLV3_REP3	1	11	1.84808408451	4792.09036629	191.066125989	254	2.02391600923	480188.996959	8818.68128284	43	2.41505512725	466651.994126	6728.18931468	3458	493	136	136	151	154	131	960	17
DLR00013774	4	1	YOR202W	27	SD/MSG -ARG -HIS -LEU -LYS +Canavanine +G418 +Hygromycin +Thialysine	Adam_cdc13-1_SDLV3_REP3	1	11	2.01555517261	3429.9	171.447496856	254	1.84924530136	326091.999703	8533.20864814	43	2.21663759345	313167.998518	4833.85430113	324	630	136	136	144	150	133	1143	0
DLR00013774	4	2	YBR052C	27	SD/MSG -ARG -HIS -LEU -LYS +Canavanine +G418 +Hygromycin +Thialysine	Adam_cdc13-1_SDLV3_REP3	1	11	2.52288974527	3709.39479324	174.004953243	254	2.09709672472	357763.999371	8506.35241166	43	2.48446048032	349255.996508	6034.29272537	460	636	136	136	149	154	137	1557	0
DLR00013774	4	3	YBL081W	27	SD/MSG -ARG -HIS -LEU -LYS +Canavanine +G418 +Hygromycin +Thialysine	Adam_cdc13-1_SDLV3_REP3	1	11	1.9496193664	3294.16367926	125.766584384	254	2.09397791031	308363.999921	6412.78314037	43	2.46924578573	296206.996913	2919.66028799	573	635	136	136	154	159	140	1302	0
DLR00013774	4	4	YBR090C-A	27	SD/MSG -ARG -HIS -LEU -LYS +Canavanine +G418 +Hygromycin +Thialysine	Adam_cdc13-1_SDLV3_REP3	1	11	5.98276159976	1434.6	78.1942537242	254	2.26266971219	141764.999203	6435.26591029	43	2.25721757738	123545.998429	3177.19339936	699	640	136	136	148	155	140	811	0
DLR00013774	4	5	YBR158W	27	SD/MSG -ARG -HIS -LEU -LYS +Canavanine +G418 +Hygromycin +Thialysine	Adam_cdc13-1_SDLV3_REP3	1	11	6.71241448271	1811.7	55.6707250162	254	2.43280600724	151337.998709	6989.22067541	43	2.31092322735	137498.997617	4895.93704475	836	632	136	136	140	148	135	1145	0
DLR00013774	4	6	YAR020C	27	SD/MSG -ARG -HIS -LEU -LYS +Canavanine +G418 +Hygromycin +Thialysine	Adam_cdc13-1_SDLV3_REP3	1	11	2.35712512507	3207.6	149.422931289	254	1.94108526749	298753.999281	6808.33007162	43	2.32185852431	288935.996726	4202.1827417	989	639	136	136	153	159	141	1445	0
DLR00013774	4	7	YBL070C	27	SD/MSG -ARG -HIS -LEU -LYS +Canavanine +G418 +Hygromycin +Thialysine	Adam_cdc13-1_SDLV3_REP3	1	11	2.57207019817	2043	119.644395798	254	1.99985123552	189214.999932	6411.44367766	43	2.27289022907	174736.997222	3177.88076702	1120	609	136	136	148	155	139	1128	0
DLR00013774	4	8	YBR043C	27	SD/MSG -ARG -HIS -LEU -LYS +Canavanine +G418 +Hygromycin +Thialysine	Adam_cdc13-1_SDLV3_REP3	1	11	1.78227499318	4286.49791718	51.4514499926	254	2.08225094015	384975.999501	5117.36406578	43	2.49289273511	372900.995957	2085.66828115	1234	625	136	136	158	163	143	1274	0
DLR00013774	4	9	YBR156C	27	SD/MSG -ARG -HIS -LEU -LYS +Canavanine +G418 +Hygromycin +Thialysine	Adam_cdc13-1_SDLV3_REP3	1	11	2.39182840416	3338.39402122	171.042806697	254	2.01848116763	318595.999342	7020.24143958	43	2.39644851512	306800.996443	4399.08764871	1411	638	136	136	153	159	139	1256	0
DLR00013774	4	10	YAL011W	27	SD/MSG -ARG -HIS -LEU -LYS +Canavanine +G418 +Hygromycin +Thialysine	Adam_cdc13-1_SDLV3_REP3	1	11	1.91394854717	4188.24374502	94.2038635853	254	2.12480151753	383984.999359	5837.06942722	43	2.57756969164	361393.889281	2685.98481948	1535	658	136	136	156	161	140	1434	0
DLR00013774	4	11	YBR213W	27	SD/MSG -ARG -HIS -LEU -LYS +Canavanine +G418 +Hygromycin +Thialysine	Adam_cdc13-1_SDLV3_REP3	1	11	2.39718631719	2981.7	152.908326946	254	2.00447736708	290428.999215	6704.04664762	43	2.37291828754	278762.996047	4105.32254939	1667	653	136	136	152	157	135	1215	58
DLR00013774	4	12	YBR045C	27	SD/MSG -ARG -HIS -LEU -LYS +Canavanine +G418 +Hygromycin +Thialysine	Adam_cdc13-1_SDLV3_REP3	1	11	7.23434951523	1414.8	49.9439504027	254	2.45497087328	123682.999152	6004.00766404	43	2.36139339448	107170.999948	3477.65862322	1800	636	136	136	133	142	127	880	7
DLR00013774	4	13	YBL047C	27	SD/MSG -ARG -HIS -LEU -LYS +Canavanine +G418 +Hygromycin +Thialysine	Adam_cdc13-1_SDLV3_REP3	1	11	3.33442635987	14991.6965769	228.502847398	254	3.52716280061	1585939.99979	15730.6562134	43	4.20077028314	1588196.99918	23073.0940991	1956	633	136	136	173	174	141	907	130
DLR00013774	4	14	YBL064C	27	SD/MSG -ARG -HIS -LEU -LYS +Canavanine +G418 +Hygromycin +Thialysine	Adam_cdc13-1_SDLV3_REP3	1	11	2.33476011515	4700.95116267	139.647311461	254	2.36248186654	460011.999829	7803.75052754	43	2.83818203488	452669.999916	7514.71058256	2091	627	136	136	160	165	142	1448	0
DLR00013774	4	15	YBL091C	27	SD/MSG -ARG -HIS -LEU -LYS +Canavanine +G418 +Hygromycin +Thialysine	Adam_cdc13-1_SDLV3_REP3	1	11	7.64197033278	963.9	71.6650770186	254	6.33579498583	55300.5	3640.89580662	43	3.65451147963	33029.1	1649.98718642	2219	641	136	136	123	135	125	434	0
DLR00013774	4	16	YBL096C	27	SD/MSG -ARG -HIS -LEU -LYS +Canavanine +G418 +Hygromycin +Thialysine	Adam_cdc13-1_SDLV3_REP3	1	11	2.05694926828	4328.94646183	159.881332808	254	2.01240475563	404872.998664	7119.68760842	43	2.4042942973	397303.995853	5133.17442237	2356	651	136	136	154	160	139	1445	11
DLR00013774	4	17	YAL058C-A	27	SD/MSG -ARG -HIS -LEU -LYS +Canavanine +G418 +Hygromycin +Thialysine	Adam_cdc13-1_SDLV3_REP3	1	11	2.27915254589	4624.02732205	76.8319953079	254	2.4298730598	446740.999599	8177.15020399	43	3.01788258219	440422.998676	7969.03392584	2485	649	136	136	159	164	142	1591	0
DLR00013774	4	18	YBL059W	27	SD/MSG -ARG -HIS -LEU -LYS +Canavanine +G418 +Hygromycin +Thialysine	Adam_cdc13-1_SDLV3_REP3	1	11	2.89189977659	12357.3904146	189.94342878	254	3.09217276919	1261821.99996	10718.603187	43	3.74096905566	1262947.99968	12444.9540214	2635	647	136	136	170	173	143	1225	20
DLR00013774	4	19	YBR169C	27	SD/MSG -ARG -HIS -LEU -LYS +Canavanine +G418 +Hygromycin +Thialysine	Adam_cdc13-1_SDLV3_REP3	1	11	6.21958496699	1199.7	71.0020129967	254	1.81051201259	109966.999964	6170.92701107	43	1.96131763834	90683.0002453	2354.24179006	2774	637	136	136	136	146	134	800	0
DLR00013774	4	20	YBR194W	27	SD/MSG -ARG -HIS -LEU -LYS +Canavanine +G418 +Hygromycin +Thialysine	Adam_cdc13-1_SDLV3_REP3	1	11	9	405.9	42.1688721283	254	7.0457267699	38916.9	2869.59425833	43	1.36044376452	17166.0001169	587.499564943	2867	624	136	136	126	137	128	203	0
DLR00013774	4	21	YAL064C-A	27	SD/MSG -ARG -HIS -LEU -LYS +Canavanine +G418 +Hygromycin +Thialysine	Adam_cdc13-1_SDLV3_REP3	1	11	2.72405970956	1865.7	112.828608382	254	1.8671425514	171717.99998	6426.12496813	43	2.15309220564	155703.999659	2838.01250152	3047	647	136	136	141	149	137	929	0
DLR00013774	4	22	YBR025C	27	SD/MSG -ARG -HIS -LEU -LYS +Canavanine +G418 +Hygromycin +Thialysine	Adam_cdc13-1_SDLV3_REP3	1	11	9	451.8	48.7274898175	254	7.8440121807	36837.9	2601.19790854	43	1.61328356384	14885.0004052	643.824963665	3158	625	136	136	115	127	121	178	0
DLR00013774	4	23	YBR206W	27	SD/MSG -ARG -HIS -LEU -LYS +Canavanine +G418 +Hygromycin +Thialysine	Adam_cdc13-1_SDLV3_REP3	1	11	2.17702611417	3337.2	154.759930417	254	1.91564769122	337662.997931	7807.05056995	43	2.29531357171	324171.995184	5195.92762655	3302	645	136	136	146	151	133	1181	0
DLR00013774	4	24	YOR202W	27	SD/MSG -ARG -HIS -LEU -LYS +Canavanine +G418 +Hygromycin +Thialysine	Adam_cdc13-1_SDLV3_REP3	1	11	1.45044516091	4063.0000956	141.792624147	254	1.73831395635	379035.000009	7095.73715879	43	2.08368110063	362212.99979	2898.56878759	3437	632	136	136	146	151	134	971	0
DLR00013774	5	1	YOR202W	27	SD/MSG -ARG -HIS -LEU -LYS +Canavanine +G418 +Hygromycin +Thialysine	Adam_cdc13-1_SDLV3_REP3	1	11	1.02568334521	3647.7	396.070893905	254	1.30929282094	325847.922304	25793.1444907	43	1.50373969996	317556.916444	25364.3956507	229	730	136	136	154	158	137	173	37
DLR00013774	5	2	YBL037W	27	SD/MSG -ARG -HIS -LEU -LYS +Canavanine +G418 +Hygromycin +Thialysine	Adam_cdc13-1_SDLV3_REP3	1	11	2.21313655862	7102.66116758	162.841479234	254	2.28433345158	703709.998343	9176.6176914	43	2.7241785358	701331.995639	9070.06449623	447	770	136	136	159	162	140	1838	0
DLR00013774	5	3	YBL049W	27	SD/MSG -ARG -HIS -LEU -LYS +Canavanine +G418 +Hygromycin +Thialysine	Adam_cdc13-1_SDLV3_REP3	1	11	7.11681872251	1242.9	78.4171947788	254	2.27273104771	120554.999824	5932.3995339	43	2.2628769812	101231.99998	2036.6872901	582	770	136	136	141	149	136	748	0
DLR00013774	5	4	YBL051C	27	SD/MSG -ARG -HIS -LEU -LYS +Canavanine +G418 +Hygromycin +Thialysine	Adam_cdc13-1_SDLV3_REP3	1	11	1.91829683002	5055.9999827	62.2329607893	254	2.1971773934	453399.999792	5324.98835295	43	2.62559908045	446299.996779	2966.50812268	721	782	136	136	161	165	144	1571	0
DLR00013774	5	5	YBR175W	27	SD/MSG -ARG -HIS -LEU -LYS +Canavanine +G418 +Hygromycin +Thialysine	Adam_cdc13-1_SDLV3_REP3	1	11	1.43261061832	1041.10067062	59.4531406903	254	2.00910251735	103177.000077	4921.34591778	43	2.11831033089	80016.0000081	586.71011426	860	784	136	136	150	158	146	537	0
DLR00013774	5	6	YBR148W	27	SD/MSG -ARG -HIS -LEU -LYS +Canavanine +G418 +Hygromycin +Thialysine	Adam_cdc13-1_SDLV3_REP3	1	11	2.35186204571	7404.65262433	166.538641571	254	2.45624672741	723604.999875	9290.8403561	43	3.00994486971	719706.999582	10421.3267343	1009	777	136	136	166	170	146	1531	4
DLR00013774	5	7	YBL067C	27	SD/MSG -ARG -HIS -LEU -LYS +Canavanine +G418 +Hygromycin +Thialysine	Adam_cdc13-1_SDLV3_REP3	1	11	8.10751305493	762.3	68.1954993358	254	1.53023975828	84714.9998852	6239.48647494	43	1.60341272311	60915.9998924	2419.92137323	1140	744	136	136	139	148	136	409	0
DLR00013774	5	8	YBL003C	27	SD/MSG -ARG -HIS -LEU -LYS +Canavanine +G418 +Hygromycin +Thialysine	Adam_cdc13-1_SDLV3_REP3	1	11	2.168651592	3990.22953197	152.939008101	254	1.99980072732	353377.999094	7043.15594215	43	2.39471282	346221.996263	4653.06543746	1271	779	136	136	152	158	140	1711	0
DLR00013774	5	9	YBR171W	27	SD/MSG -ARG -HIS -LEU -LYS +Canavanine +G418 +Hygromycin +Thialysine	Adam_cdc13-1_SDLV3_REP3	1	11	7.08417305681	926.1	23.9933938803	254	2.84110126427	81299.9986168	5338.74175176	43	2.2379937536	60896.9996715	2177.96311026	1395	778	136	136	129	140	129	688	0
DLR00013774	5	10	YBR141C	27	SD/MSG -ARG -HIS -LEU -LYS +Canavanine +G418 +Hygromycin +Thialysine	Adam_cdc13-1_SDLV3_REP3	1	11	7.90235186454	1103.4	64.272851807	254	2.44337353727	95028.999111	6001.56263368	43	2.01363722746	76708.9999773	2131.58960855	1537	780	136	136	130	140	128	661	8
DLR00013774	5	11	YBL007C	27	SD/MSG -ARG -HIS -LEU -LYS +Canavanine +G418 +Hygromycin +Thialysine	Adam_cdc13-1_SDLV3_REP3	1	11	3.15551882142	12552.418482	169.179234282	254	3.53075739362	1348372.99986	15523.9070459	43	4.22070628558	1347756.99985	21870.9159923	1685	779	136	136	175	176	143	1017	105
DLR00013774	5	12	YBR164C	27	SD/MSG -ARG -HIS -LEU -LYS +Canavanine +G418 +Hygromycin +Thialysine	Adam_cdc13-1_SDLV3_REP3	1	11	2.55497543186	6276.50581118	157.405416402	254	2.51788959204	585125.999557	9226.39818	43	3.14443119531	581515.998631	9468.58731673	1820	761	136	136	157	161	138	1574	0
DLR00013774	5	13	YBR219C	27	SD/MSG -ARG -HIS -LEU -LYS +Canavanine +G418 +Hygromycin +Thialysine	Adam_cdc13-1_SDLV3_REP3	1	11	9	1007.1	37.4818485224	254	2.35388448227	108305.999553	5774.15436438	43	2.23610583153	86290.999847	2210.87623699	1938	785	136	136	144	151	133	405	0
DLR00013774	5	14	YBR132C	27	SD/MSG -ARG -HIS -LEU -LYS +Canavanine +G418 +Hygromycin +Thialysine	Adam_cdc13-1_SDLV3_REP3	1	11	2.22309964001	1980.91439007	105.813453092	254	2.11079828283	204986.99985	5926.24657623	43	2.46183257232	178181.460599	2380.9794898	2062	762	136	136	154	160	140	841	0
DLR00013774	5	15	YAR031W	27	SD/MSG -ARG -HIS -LEU -LYS +Canavanine +G418 +Hygromycin +Thialysine	Adam_cdc13-1_SDLV3_REP3	1	11	7.67564180025	901.8	25.5553168104	254	2.42450314599	94610.999391	5565.98386816	43	2.08708939048	71955.9999831	1925.90841304	2197	764	136	136	140	149	135	567	0
DLR00013774	5	16	YBR166C	27	SD/MSG -ARG -HIS -LEU -LYS +Canavanine +G418 +Hygromycin +Thialysine	Adam_cdc13-1_SDLV3_REP3	1	11	9	714.263240947	18.0355484127	254	2.86766843538	75029.4	5205.81376841	43	2.06530107565	58333.9999934	1680.03037893	2338	781	136	136	141	150	138	456	0
DLR00013774	5	17	YBL024W	27	SD/MSG -ARG -HIS -LEU -LYS +Canavanine +G418 +Hygromycin +Thialysine	Adam_cdc13-1_SDLV3_REP3	1	11	2.36108593633	8061.28996074	114.768757457	254	2.69146425626	819491.999453	9074.08296146	43	3.32458218131	813937.998532	9888.47397786	2509	782	136	136	168	172	145	1158	22
DLR00013774	5	18	YBR005W	27	SD/MSG -ARG -HIS -LEU -LYS +Canavanine +G418 +Hygromycin +Thialysine	Adam_cdc13-1_SDLV3_REP3	1	11	5.67724537039	979.2	46.4547369592	254	2.29315597284	94366.999288	5466.1855285	43	1.99845392162	74661.9998004	1836.18605819	2642	782	136	136	136	146	132	639	22
DLR00013774	5	19	YAL010C	27	SD/MSG -ARG -HIS -LEU -LYS +Canavanine +G418 +Hygromycin +Thialysine	Adam_cdc13-1_SDLV3_REP3	1	11	1.91842380237	7388.79110778	47.8284751413	254	2.16605907073	556867.000094	5018.00716588	43	2.6045732705	556295.999052	666.035733988	2772	774	136	136	148	155	140	1845	0
DLR00013774	5	20	YBL078C	27	SD/MSG -ARG -HIS -LEU -LYS +Canavanine +G418 +Hygromycin +Thialysine	Adam_cdc13-1_SDLV3_REP3	1	11	2.8255051471	1561.5	111.236822774	254	1.81740889473	148667.999985	6089.19097141	43	2.07528599804	129796.999553	2353.74163968	2909	746	136	136	145	152	137	727	0
DLR00013774	5	21	YBR099C	27	SD/MSG -ARG -HIS -LEU -LYS +Canavanine +G418 +Hygromycin +Thialysine	Adam_cdc13-1_SDLV3_REP3	1	11	2.29368160121	2796.68953699	89.6671380355	254	2.54100737838	295625.999874	4773.96788173	43	3.06387774481	277650.99945	2008.88383622	3022	777	136	136	164	169	149	701	0
DLR00013774	5	22	YAR015W	27	SD/MSG -ARG -HIS -LEU -LYS +Canavanine +G418 +Hygromycin +Thialysine	Adam_cdc13-1_SDLV3_REP3	1	11	2.36790330295	8968.54692412	194.804419541	254	2.37785966473	894809.997037	13818.8850193	43	2.8177325092	894468.994393	15965.1842592	3175	771	136	136	159	163	139	1581	0
DLR00013774	5	23	YAL054C	27	SD/MSG -ARG -HIS -LEU -LYS +Canavanine +G418 +Hygromycin +Thialysine	Adam_cdc13-1_SDLV3_REP3	1	11	1.80017618094	5125.19689347	166.032333257	254	1.9440397208	497666.998934	7610.52124417	43	2.34372969208	486624.996633	5523.90619957	3324	774	136	136	150	155	136	1221	0
DLR00013774	5	24	YOR202W	27	SD/MSG -ARG -HIS -LEU -LYS +Canavanine +G418 +Hygromycin +Thialysine	Adam_cdc13-1_SDLV3_REP3	1	11	2.8153314523	2145.6	176.971161664	254	1.58562634241	206730.000024	8048.05517877	43	1.88387815529	188872.000004	3857.42510099	3450	781	136	136	138	145	132	1040	0
DLR00013774	6	1	YOR202W	27	SD/MSG -ARG -HIS -LEU -LYS +Canavanine +G418 +Hygromycin +Thialysine	Adam_cdc13-1_SDLV3_REP3	1	11	3.16750935238	11924.1	1181.47436653	254	3.51314839649	1450117.9994	154489.936721	43	1.72258733794	1448247.89891	138591.983309	228	933	136	136	164	166	142	205	131
DLR00013774	6	2	YBR100W	27	SD/MSG -ARG -HIS -LEU -LYS +Canavanine +G418 +Hygromycin +Thialysine	Adam_cdc13-1_SDLV3_REP3	1	11	9	536.4	29.3279198214	254	3.0259945567	63182.9704148	4770.84867129	43	2.07792499046	39047.9999528	1091.13794979	466	905	136	136	128	138	127	428	24
DLR00013774	6	3	YAL008W	27	SD/MSG -ARG -HIS -LEU -LYS +Canavanine +G418 +Hygromycin +Thialysine	Adam_cdc13-1_SDLV3_REP3	1	11	2.73303181989	2038.5	118.637060348	254	1.87023520461	186340.999847	6859.54904484	43	2.17586413078	170729.99822	3208.87544865	589	902	136	136	144	151	137	1025	0
DLR00013774	6	4	YBR007C	27	SD/MSG -ARG -HIS -LEU -LYS +Canavanine +G418 +Hygromycin +Thialysine	Adam_cdc13-1_SDLV3_REP3	1	11	2.67871031814	3842.86298695	168.880131879	254	2.16275409808	363958.999915	7632.03689695	43	2.57048777367	353027.997401	6006.07418864	714	914	136	136	156	162	143	1365	0
DLR00013774	6	5	YBR168W	27	SD/MSG -ARG -HIS -LEU -LYS +Canavanine +G418 +Hygromycin +Thialysine	Adam_cdc13-1_SDLV3_REP3	1	11	2.52195239915	9223.88499734	145.555889139	254	2.6504307418	911804.999477	10056.6197054	43	3.30246969302	906769.998448	11646.2661322	870	915	136	136	168	172	147	1133	0
DLR00013774	6	6	YAL022C	27	SD/MSG -ARG -HIS -LEU -LYS +Canavanine +G418 +Hygromycin +Thialysine	Adam_cdc13-1_SDLV3_REP3	1	11	2.666479302	2168.1	130.842770262	254	1.84339636601	190321.999826	6288.84744586	43	2.16898590072	178295.998253	2981.17901413	995	904	136	136	144	152	138	1468	0
DLR00013774	6	7	YAL015C	27	SD/MSG -ARG -HIS -LEU -LYS +Canavanine +G418 +Hygromycin +Thialysine	Adam_cdc13-1_SDLV3_REP3	1	11	2.59410516595	1876.5	123.937400059	254	2.02039595649	190752.999959	6052.04996472	43	2.3287515034	171636.999305	2459.81571895	1122	916	136	136	154	161	145	886	0
DLR00013774	6	8	YBR015C	27	SD/MSG -ARG -HIS -LEU -LYS +Canavanine +G418 +Hygromycin +Thialysine	Adam_cdc13-1_SDLV3_REP3	1	11	2.26733725513	5655.96535658	143.138963351	254	2.23445289715	528519.999019	7739.41503791	43	2.66398004712	522722.996191	7252.11743338	1272	905	136	136	160	165	144	1589	0
DLR00013774	6	9	YBR161W	27	SD/MSG -ARG -HIS -LEU -LYS +Canavanine +G418 +Hygromycin +Thialysine	Adam_cdc13-1_SDLV3_REP3	1	11	5.68102775667	1137.6	53.8033901972	254	2.24648522658	108849.998914	6499.81339387	43	1.95323416739	89297.9994131	2546.41426253	1411	908	136	136	141	149	135	761	0
DLR00013774	6	10	YBR018C	27	SD/MSG -ARG -HIS -LEU -LYS +Canavanine +G418 +Hygromycin +Thialysine	Adam_cdc13-1_SDLV3_REP3	1	11	6.68392766413	1293.3	85.7845581167	254	1.75406219364	126096.999968	6692.4832607	43	1.94914057458	106001.000007	2457.84918048	1517	898	136	136	144	151	136	809	0
DLR00013774	6	11	YBR077C	27	SD/MSG -ARG -HIS -LEU -LYS +Canavanine +G418 +Hygromycin +Thialysine	Adam_cdc13-1_SDLV3_REP3	1	11	8.1858156979	776.7	21.1174346573	254	3.15329392556	67163.9697605	4950.21547694	43	3.25227423383	39696.3	1811.42854824	1653	914	136	136	127	137	126	397	0
DLR00013774	6	12	YBR063C	27	SD/MSG -ARG -HIS -LEU -LYS +Canavanine +G418 +Hygromycin +Thialysine	Adam_cdc13-1_SDLV3_REP3	1	11	7.89639180937	917.1	36.9704123328	254	2.31133683423	95887.9989719	6166.46219356	43	1.88833396009	75264.9999951	2041.4415978	1810	902	136	136	142	150	135	590	0
DLR00013774	6	13	YAL045C	27	SD/MSG -ARG -HIS -LEU -LYS +Canavanine +G418 +Hygromycin +Thialysine	Adam_cdc13-1_SDLV3_REP3	1	11	5.53159330601	1481.4	96.0948471597	254	1.7974175164	142066.998369	6770.28083449	43	1.99882405906	122779.99389	3027.81975847	1918	901	136	136	143	151	134	708	0
DLR00013774	6	14	YBR197C	27	SD/MSG -ARG -HIS -LEU -LYS +Canavanine +G418 +Hygromycin +Thialysine	Adam_cdc13-1_SDLV3_REP3	1	11	2.27681084514	1718.1	107.906576648	254	1.88876706251	167215.999983	6188.81679273	43	2.13826725864	150755.99794	2055.14516597	2076	894	136	136	148	155	137	849	0
DLR00013774	6	15	YAR014C	27	SD/MSG -ARG -HIS -LEU -LYS +Canavanine +G418 +Hygromycin +Thialysine	Adam_cdc13-1_SDLV3_REP3	1	11	3.28601992874	13244.388277	208.549217199	254	3.60551706041	1430936.99965	23029.2108994	43	4.29161379107	1432270.99983	29927.7817479	2229	915	136	136	176	177	144	1010	88
DLR00013774	6	16	YAL068C	27	SD/MSG -ARG -HIS -LEU -LYS +Canavanine +G418 +Hygromycin +Thialysine	Adam_cdc13-1_SDLV3_REP3	1	11	2.52606242666	1782	109.119480519	254	1.9259486094	179457.999973	6348.48279032	43	2.19560477909	162571.998319	2440.16612938	2365	881	136	136	150	157	140	930	0
DLR00013774	6	17	YBL017C	27	SD/MSG -ARG -HIS -LEU -LYS +Canavanine +G418 +Hygromycin +Thialysine	Adam_cdc13-1_SDLV3_REP3	1	11	2.03922037079	2641.85165495	112.537731239	254	1.95892282096	255994.999864	6278.21784397	43	2.31304457529	239274.997693	2798.17952751	2494	927	136	136	153	160	140	858	0
DLR00013774	6	18	YBR022W	27	SD/MSG -ARG -HIS -LEU -LYS +Canavanine +G418 +Hygromycin +Thialysine	Adam_cdc13-1_SDLV3_REP3	1	11	1.96866731296	2822.24408257	121.532562486	254	1.88405666172	262437.999599	6082.23138132	43	2.24387587388	249392.997582	2849.36727059	2617	892	136	136	151	158	140	1241	5
DLR00013774	6	19	YAR037W	27	SD/MSG -ARG -HIS -LEU -LYS +Canavanine +G418 +Hygromycin +Thialysine	Adam_cdc13-1_SDLV3_REP3	1	11	2.52828066262	1890.9	124.834918898	254	1.70128303297	185688.000055	5969.84632937	43	2.0148518997	167465.000002	2344.8992502	2794	919	136	136	150	157	141	806	0
DLR00013774	6	20	YBL005W	27	SD/MSG -ARG -HIS -LEU -LYS +Canavanine +G418 +Hygromycin +Thialysine	Adam_cdc13-1_SDLV3_REP3	1	11	2.3002257666	2187.9	120.233887428	254	1.78469440754	204154.999918	6151.69825528	43	2.11520956148	188503.999138	2590.59852176	2906	919	136	136	147	154	138	950	0
DLR00013774	6	21	YAR030C	27	SD/MSG -ARG -HIS -LEU -LYS +Canavanine +G418 +Hygromycin +Thialysine	Adam_cdc13-1_SDLV3_REP3	1	11	1.82588085371	3999.66164135	154.708934955	254	1.91398059314	364040.99918	6295.63330882	43	2.30132385099	354275.99662	3554.18539588	3023	912	136	136	151	157	139	1364	0
DLR00013774	6	22	YAR050W	27	SD/MSG -ARG -HIS -LEU -LYS +Canavanine +G418 +Hygromycin +Thialysine	Adam_cdc13-1_SDLV3_REP3	1	11	1.37309324572	4389.00020516	174.476318954	254	1.58677594671	414871.000508	10384.9469484	43	1.91509618022	400368.000519	7827.03475884	3162	855	136	136	156	161	138	880	100
DLR00013774	6	23	YBL071C	27	SD/MSG -ARG -HIS -LEU -LYS +Canavanine +G418 +Hygromycin +Thialysine	Adam_cdc13-1_SDLV3_REP3	1	11	0.903958353825	1081.99989147	139.847453912	254	2.94019462093	64614.6	5364.88097502	43	1.6944627092	44038.00023	1287.34937793	3300	916	136	136	131	141	131	347	1
DLR00013774	6	24	YOR202W	27	SD/MSG -ARG -HIS -LEU -LYS +Canavanine +G418 +Hygromycin +Thialysine	Adam_cdc13-1_SDLV3_REP3	1	11	1.55310049164	4521.99999279	222.327720541	254	1.74552147986	400032.000029	8406.47547803	43	2.10119158692	387970.999953	5066.01220295	3458	913	136	136	146	152	134	1064	0
DLR00013774	7	1	YOR202W	27	SD/MSG -ARG -HIS -LEU -LYS +Canavanine +G418 +Hygromycin +Thialysine	Adam_cdc13-1_SDLV3_REP3	1	11	2.4155025176	2585.7	197.884673143	254	1.78287209624	251868.000019	8027.1456778	43	2.11045028092	236732.999998	3999.07578663	316	1051	136	136	146	152	135	916	0
DLR00013774	7	2	YBL021C	27	SD/MSG -ARG -HIS -LEU -LYS +Canavanine +G418 +Hygromycin +Thialysine	Adam_cdc13-1_SDLV3_REP3	1	11	2.41759252138	8755.18313717	141.469990844	254	2.57759893871	866094.999812	7397.09207901	43	3.21753899927	834787.995972	6971.96006646	449	1046	136	136	163	167	146	1249	8
DLR00013774	7	3	YBR068C	27	SD/MSG -ARG -HIS -LEU -LYS +Canavanine +G418 +Hygromycin +Thialysine	Adam_cdc13-1_SDLV3_REP3	1	11	2.91913556293	1684.8	113.862171818	254	1.91604219217	161772.999953	6187.54709637	43	2.18502271945	144715.999342	2601.58346223	583	1043	136	136	146	153	139	925	0
DLR00013774	7	4	YBR101C	27	SD/MSG -ARG -HIS -LEU -LYS +Canavanine +G418 +Hygromycin +Thialysine	Adam_cdc13-1_SDLV3_REP3	1	11	2.37776268562	1954.8	121.554312378	254	1.80433636185	183120.999746	6014.1992439	43	2.11824868216	165892.998226	2421.24555873	701	1031	136	136	149	155	139	887	0
DLR00013774	7	5	YBL072C	27	SD/MSG -ARG -HIS -LEU -LYS +Canavanine +G418 +Hygromycin +Thialysine	Adam_cdc13-1_SDLV3_REP3	1	11	1.03239268495	412.5	17.0645771903	254	6.97618186485	43001.1	3416.76820145	43	1.63533242124	22250.000283	202.425000275	789	1033	136	136	129	140	129	249	26
DLR00013774	7	6	YBL066C	27	SD/MSG -ARG -HIS -LEU -LYS +Canavanine +G418 +Hygromycin +Thialysine	Adam_cdc13-1_SDLV3_REP3	1	11	1.57051489006	2060.00022382	52.043062947	254	1.8319103804	185383.999965	5048.96215788	43	2.15522636797	165930.997912	865.2803081	1004	1046	136	136	153	159	142	790	0
DLR00013774	7	7	YBR027C	27	SD/MSG -ARG -HIS -LEU -LYS +Canavanine +G418 +Hygromycin +Thialysine	Adam_cdc13-1_SDLV3_REP3	1	11	8.94486142685	990.9	36.0133742307	254	2.20083173249	100351.999254	5999.15137121	43	1.99437928029	77660.9999209	2175.3663265	1127	1040	136	136	142	151	137	556	0
DLR00013774	7	8	YBR020W	27	SD/MSG -ARG -HIS -LEU -LYS +Canavanine +G418 +Hygromycin +Thialysine	Adam_cdc13-1_SDLV3_REP3	1	11	2.27619110803	1721.7	110.844331389	254	1.80369488338	177058.999876	6014.44898923	43	2.10875342456	156817.9983	1909.22516722	1262	1027	136	136	155	161	143	783	0
DLR00013774	7	9	YAR035W	27	SD/MSG -ARG -HIS -LEU -LYS +Canavanine +G418 +Hygromycin +Thialysine	Adam_cdc13-1_SDLV3_REP3	1	11	7.16316209641	1256.4	63.7891113461	254	2.17079953364	134274.999229	6627.02443229	43	2.09508562082	112846.997172	3096.38472322	1417	1043	136	136	153	159	141	679	0
DLR00013774	7	10	YBR220C	27	SD/MSG -ARG -HIS -LEU -LYS +Canavanine +G418 +Hygromycin +Thialysine	Adam_cdc13-1_SDLV3_REP3	1	11	1.57928653212	6293.00079333	271.608547349	254	1.88499846149	660384.000401	24468.0786017	43	2.25317598375	649654.00028	22089.9689505	1545	1078	136	136	175	179	155	830	12
DLR00013774	7	11	YBR201W	27	SD/MSG -ARG -HIS -LEU -LYS +Canavanine +G418 +Hygromycin +Thialysine	Adam_cdc13-1_SDLV3_REP3	1	11	2.40201606044	4916.31260906	176.431910479	254	2.17497562058	468063.998668	8278.45544912	43	2.58555739717	464737.995465	7305.6012179	1671	1038	136	136	158	163	142	1797	0
DLR00013774	7	12	YBL088C	27	SD/MSG -ARG -HIS -LEU -LYS +Canavanine +G418 +Hygromycin +Thialysine	Adam_cdc13-1_SDLV3_REP3	1	11	7.61293311089	451.8	72.8772552539	254	10.1375724852	33121.8	2614.16319299	43	1.26904027761	8449.00016975	471.844024517	1797	1053	136	136	122	133	124	73	0
DLR00013774	7	13	YAL004W	27	SD/MSG -ARG -HIS -LEU -LYS +Canavanine +G418 +Hygromycin +Thialysine	Adam_cdc13-1_SDLV3_REP3	1	11	2.08203160015	6699.2678338	154.381223779	254	2.2025326519	618923.998536	7664.18482256	43	2.63014186074	617596.995673	7039.90952412	1958	1053	136	136	160	165	142	1701	0
DLR00013774	7	14	YBL094C	27	SD/MSG -ARG -HIS -LEU -LYS +Canavanine +G418 +Hygromycin +Thialysine	Adam_cdc13-1_SDLV3_REP3	1	11	2.52594091789	6488.14638162	50.7958912172	254	2.75184369999	579681.999823	5198.25112069	43	3.37693906966	577531.999339	3624.62959762	2092	1043	136	136	159	162	135	1716	0
DLR00013774	7	15	YBL010C	27	SD/MSG -ARG -HIS -LEU -LYS +Canavanine +G418 +Hygromycin +Thialysine	Adam_cdc13-1_SDLV3_REP3	1	11	3.17108452779	1718.1	112.528452856	254	1.94252671903	165680.999946	6716.7428183	43	2.16585260815	149618.997662	3076.96476304	2210	1050	136	136	146	153	135	895	0
DLR00013774	7	16	YBR137W	27	SD/MSG -ARG -HIS -LEU -LYS +Canavanine +G418 +Hygromycin +Thialysine	Adam_cdc13-1_SDLV3_REP3	1	11	8.5155565806	621.9	65.0401499926	254	7.81561194983	41049	2985.16627799	43	3.47702990187	16595.1	831.15715087	2357	1014	136	136	128	139	129	215	11
DLR00013774	7	17	YBL062W	27	SD/MSG -ARG -HIS -LEU -LYS +Canavanine +G418 +Hygromycin +Thialysine	Adam_cdc13-1_SDLV3_REP3	1	11	1.47790464727	2539.00027353	86.9706973878	254	1.75907805804	223229.000006	5548.11542469	43	2.09000310361	205338.999885	1036.18875272	2489	1056	136	136	151	158	140	969	0
DLR00013774	7	18	YBR042C	27	SD/MSG -ARG -HIS -LEU -LYS +Canavanine +G418 +Hygromycin +Thialysine	Adam_cdc13-1_SDLV3_REP3	1	11	1.68903283907	1532.33761402	52.5361742933	254	1.84464804484	148710.999986	5247.86161618	43	2.10533561093	127818.998971	1163.28188311	2648	1041	136	136	149	156	139	583	0
DLR00013774	7	19	YAL020C	27	SD/MSG -ARG -HIS -LEU -LYS +Canavanine +G418 +Hygromycin +Thialysine	Adam_cdc13-1_SDLV3_REP3	1	11	7.13509055813	571.5	56.3360671441	254	1.59002417293	70423.0000009	5233.38019244	43	1.58676345455	45071.0001752	765.71889794	2767	1069	136	136	139	149	136	323	10
DLR00013774	7	20	YBR046C	27	SD/MSG -ARG -HIS -LEU -LYS +Canavanine +G418 +Hygromycin +Thialysine	Adam_cdc13-1_SDLV3_REP3	1	11	1.9446529992	3436.91495771	175.864659526	254	1.94394259043	338115.999163	6157.01695611	43	2.32773973837	324808.996385	3494.37821513	2900	1037	136	136	157	163	142	1088	2
DLR00013774	7	21	YBR056W	27	SD/MSG -ARG -HIS -LEU -LYS +Canavanine +G418 +Hygromycin +Thialysine	Adam_cdc13-1_SDLV3_REP3	1	11	2.53441272685	3153.6	143.31875109	254	1.94197124447	302154.998946	7100.76677853	43	2.32310380928	290169.996376	4869.77662287	3013	1032	136	136	150	156	138	1290	28
DLR00013774	7	22	YBR084W	27	SD/MSG -ARG -HIS -LEU -LYS +Canavanine +G418 +Hygromycin +Thialysine	Adam_cdc13-1_SDLV3_REP3	1	11	4.7130752474	10693.8374902	364.677467844	254	4.90167262357	1254848.99986	47378.6166372	43	5.87766238754	1253130.99948	48240.9332771	3106	1017	136	136	173	176	151	851	218
DLR00013774	7	23	YAL055W	27	SD/MSG -ARG -HIS -LEU -LYS +Canavanine +G418 +Hygromycin +Thialysine	Adam_cdc13-1_SDLV3_REP3	1	11	1.64721896247	6298.99997753	147.468729011	254	1.86583950097	558586.999803	7407.69505337	43	2.25191510985	550850.998451	5897.36967788	3322	1018	136	136	149	154	135	1341	96
DLR00013774	7	24	YOR202W	27	SD/MSG -ARG -HIS -LEU -LYS +Canavanine +G418 +Hygromycin +Thialysine	Adam_cdc13-1_SDLV3_REP3	1	11	1.47096555654	4064.00004535	174.169743035	254	1.72829698387	355374.999999	7444.4988392	43	2.07382074662	345052.999443	4007.22839536	3455	1045	136	136	145	151	134	1425	0
DLR00013774	8	1	YOR202W	27	SD/MSG -ARG -HIS -LEU -LYS +Canavanine +G418 +Hygromycin +Thialysine	Adam_cdc13-1_SDLV3_REP3	1	11	1.84821213038	4597.26488258	175.995111047	254	1.8876922662	400223.999243	7670.7660108	43	2.27047795201	390456.997302	4909.40040054	301	1186	136	136	147	153	136	1109	2
DLR00013774	8	2	YBR009C	27	SD/MSG -ARG -HIS -LEU -LYS +Canavanine +G418 +Hygromycin +Thialysine	Adam_cdc13-1_SDLV3_REP3	1	11	2.67755823216	974.7	67.3934298459	254	2.43649908478	91307.9978942	5712.02565017	43	1.89437769873	71165.9988342	1838.46627853	452	1184	136	136	132	141	130	726	0
DLR00013774	8	3	YBR181C	27	SD/MSG -ARG -HIS -LEU -LYS +Canavanine +G418 +Hygromycin +Thialysine	Adam_cdc13-1_SDLV3_REP3	1	11	2.35715935435	2494.3746305	83.5926380419	254	2.21228053173	232953.99976	5454.55919592	43	2.60192643859	218720.999866	2764.67545299	590	1187	136	136	153	159	140	937	0
DLR00013774	8	4	YBR033W	27	SD/MSG -ARG -HIS -LEU -LYS +Canavanine +G418 +Hygromycin +Thialysine	Adam_cdc13-1_SDLV3_REP3	1	11	6.65894162274	1662.3	81.5834292063	254	2.26392293323	127483.999297	6284.90030729	43	2.23835393416	112690.99868	3323.94207486	710	1169	136	136	131	141	130	988	0
DLR00013774	8	5	YBR057C	27	SD/MSG -ARG -HIS -LEU -LYS +Canavanine +G418 +Hygromycin +Thialysine	Adam_cdc13-1_SDLV3_REP3	1	11	3.34863316414	13857.3	721.443940328	254	3.5204340688	1562944.99914	94358.9291137	43	4.21089051765	1564169.99836	95736.7439427	772	1181	136	136	167	170	144	1442	140
DLR00013774	8	6	YBR030W	27	SD/MSG -ARG -HIS -LEU -LYS +Canavanine +G418 +Hygromycin +Thialysine	Adam_cdc13-1_SDLV3_REP3	1	11	2.03112158702	4046.16276976	127.947461242	254	2.13255703665	388507.99918	6505.01746086	43	2.53361182051	377164.995884	4698.19994808	1002	1175	136	136	160	165	145	1228	0
DLR00013774	8	7	YAL036C	27	SD/MSG -ARG -HIS -LEU -LYS +Canavanine +G418 +Hygromycin +Thialysine	Adam_cdc13-1_SDLV3_REP3	1	11	2.32119042145	2107.8	123.729506262	254	1.9428369578	198192.999982	6200.09055113	43	2.26230553332	181821.998639	2348.06472681	1143	1181	136	136	149	157	141	1156	0
DLR00013774	8	8	YBR113W	27	SD/MSG -ARG -HIS -LEU -LYS +Canavanine +G418 +Hygromycin +Thialysine	Adam_cdc13-1_SDLV3_REP3	1	11	2.60228294392	1603.8	120.999336787	254	1.7376766904	153641.999992	6420.9695279	43	2.00656931859	134825.999998	1914.70915504	1248	1168	136	136	147	154	139	811	0
DLR00013774	8	9	YBR119W	27	SD/MSG -ARG -HIS -LEU -LYS +Canavanine +G418 +Hygromycin +Thialysine	Adam_cdc13-1_SDLV3_REP3	1	11	2.84725881394	2173.5	141.361880876	254	1.90188640355	196005.999876	7150.61344928	43	2.20257988828	181555.998162	3712.939765	1415	1188	136	136	147	154	138	1092	0
DLR00013774	8	10	YAL058W	27	SD/MSG -ARG -HIS -LEU -LYS +Canavanine +G418 +Hygromycin +Thialysine	Adam_cdc13-1_SDLV3_REP3	1	11	2.62081534926	4160.7	173.473007203	254	2.07771836838	366380.998587	8706.44049226	43	2.46563763324	364423.995464	7278.98866977	1540	1213	136	136	152	157	138	1947	5
DLR00013774	8	11	YBL087C	27	SD/MSG -ARG -HIS -LEU -LYS +Canavanine +G418 +Hygromycin +Thialysine	Adam_cdc13-1_SDLV3_REP3	1	11	2.50202513029	8934.29127641	164.861082204	254	2.59378303725	813459.999575	11056.2217858	43	3.24379607698	819070.998536	12376.9197923	1675	1176	136	136	161	165	140	2120	0
DLR00013774	8	12	YAL049C	27	SD/MSG -ARG -HIS -LEU -LYS +Canavanine +G418 +Hygromycin +Thialysine	Adam_cdc13-1_SDLV3_REP3	1	11	2.03198245081	3425.64115389	105.648825243	254	2.2638899439	348296.999904	5996.22226633	43	2.64734300406	333781.998545	3809.63323854	1807	1165	136	136	164	169	145	843	0
DLR00013774	8	13	YBL028C	27	SD/MSG -ARG -HIS -LEU -LYS +Canavanine +G418 +Hygromycin +Thialysine	Adam_cdc13-1_SDLV3_REP3	1	11	7.97668057662	696.6	45.5951949088	254	2.82823928599	66777.3	5150.47200613	43	1.70055671783	49986.0000324	1284.59789378	1927	1186	136	136	147	154	137	241	0
DLR00013774	8	14	YBR159W	27	SD/MSG -ARG -HIS -LEU -LYS +Canavanine +G418 +Hygromycin +Thialysine	Adam_cdc13-1_SDLV3_REP3	1	11	9	796.5	28.5318429091	254	3.04744735278	69238.8	5239.73104367	43	1.85541897262	53577.0001056	1957.0379715	2063	1191	136	136	137	146	133	461	0
DLR00013774	8	15	YAL028W	27	SD/MSG -ARG -HIS -LEU -LYS +Canavanine +G418 +Hygromycin +Thialysine	Adam_cdc13-1_SDLV3_REP3	1	11	2.54598487816	913.5	45.4384501245	254	2.49147741141	95595.9987931	5543.65826067	43	2.04278692485	73001.9950204	1710.9945441	2197	1186	136	136	141	149	133	402	0
DLR00013774	8	16	YBL101C	27	SD/MSG -ARG -HIS -LEU -LYS +Canavanine +G418 +Hygromycin +Thialysine	Adam_cdc13-1_SDLV3_REP3	1	11	2.47566352102	5727.68312714	177.080138816	254	2.62452990747	586115.999488	9103.23675739	43	3.22830632869	578169.998722	9019.69407838	2327	1176	136	136	167	171	145	1094	0
DLR00013774	8	17	YBL052C	27	SD/MSG -ARG -HIS -LEU -LYS +Canavanine +G418 +Hygromycin +Thialysine	Adam_cdc13-1_SDLV3_REP3	1	11	1.45574627957	932.4	75.1766888995	254	1.65580589541	97146.9999853	5775.74698047	43	1.76031345273	73630.0000444	934.437759007	2500	1202	136	136	139	148	134	531	0
DLR00013774	8	18	YAL023C	27	SD/MSG -ARG -HIS -LEU -LYS +Canavanine +G418 +Hygromycin +Thialysine	Adam_cdc13-1_SDLV3_REP3	1	11	2.1563502451	6230.35654372	190.268269343	254	2.08811738147	610655.997443	8854.8746703	43	2.50825944853	604066.995066	8817.74709241	2615	1166	136	136	160	165	141	1374	35
DLR00013774	8	19	YAR044W	27	SD/MSG -ARG -HIS -LEU -LYS +Canavanine +G418 +Hygromycin +Thialysine	Adam_cdc13-1_SDLV3_REP3	1	11	6.07638806518	1157.4	76.2852847578	254	1.7427735707	118584.999973	5845.64722849	43	1.94212823699	96488.0000942	1992.44319887	2751	1156	136	136	145	153	138	585	0
DLR00013774	8	20	YBR032W	27	SD/MSG -ARG -HIS -LEU -LYS +Canavanine +G418 +Hygromycin +Thialysine	Adam_cdc13-1_SDLV3_REP3	1	11	2.35570363755	1518.3	114.130323969	254	1.66496044933	123753.000088	5814.06445503	43	1.90987721683	106361.000126	1745.03772235	2891	1182	136	136	131	142	132	851	0
DLR00013774	8	21	YBR075W	27	SD/MSG -ARG -HIS -LEU -LYS +Canavanine +G418 +Hygromycin +Thialysine	Adam_cdc13-1_SDLV3_REP3	1	11	1.90301446843	2470.5	105.089379843	254	1.85108898779	247423.999434	5770.19517846	43	2.19884490553	231090.99735	2688.24313561	3024	1166	136	136	151	158	140	989	0
DLR00013774	8	22	YBR216C	27	SD/MSG -ARG -HIS -LEU -LYS +Canavanine +G418 +Hygromycin +Thialysine	Adam_cdc13-1_SDLV3_REP3	1	11	2.56978288934	1647	127.817232413	254	1.70116736944	154555.999996	6386.99142958	43	1.97452483128	137558.999983	2454.09667644	3181	1218	136	136	139	147	132	844	19
DLR00013774	8	23	YBR074W	27	SD/MSG -ARG -HIS -LEU -LYS +Canavanine +G418 +Hygromycin +Thialysine	Adam_cdc13-1_SDLV3_REP3	1	11	2.10891464033	5515.63146888	195.041939162	254	1.99026089612	537458.99824	8474.7616512	43	2.40263236913	529730.995953	7264.54619201	3314	1187	136	136	149	154	135	1387	6
DLR00013774	8	24	YOR202W	27	SD/MSG -ARG -HIS -LEU -LYS +Canavanine +G418 +Hygromycin +Thialysine	Adam_cdc13-1_SDLV3_REP3	1	11	1.6170986587	7656.00008391	158.601777539	254	1.88558743926	689573.000004	7257.76428819	43	2.26399269611	683534.999412	5216.88605515	3446	1177	136	136	150	155	136	1145	0
DLR00013774	9	1	YOR202W	27	SD/MSG -ARG -HIS -LEU -LYS +Canavanine +G418 +Hygromycin +Thialysine	Adam_cdc13-1_SDLV3_REP3	1	11	9	1813.5	121.519531974	254	2.24684077129	170802.999298	7559.20291079	43	2.56978426101	145581.999528	4334.3143812	254	1332	136	136	146	152	137	387	2
DLR00013774	9	2	YBL068W	27	SD/MSG -ARG -HIS -LEU -LYS +Canavanine +G418 +Hygromycin +Thialysine	Adam_cdc13-1_SDLV3_REP3	1	11	1.81327160629	6747.99975148	194.77527434	254	2.06076441865	582741.997712	7724.41284252	43	2.48242950697	578509.994995	6638.56298475	438	1320	136	136	157	161	140	1611	25
DLR00013774	9	3	YAR042W	27	SD/MSG -ARG -HIS -LEU -LYS +Canavanine +G418 +Hygromycin +Thialysine	Adam_cdc13-1_SDLV3_REP3	1	11	6.07954592675	1611	99.428123805	254	1.9247199512	150553.999945	6834.10010879	43	2.12870823301	133343.996839	3513.17611598	574	1291	136	136	146	153	138	956	0
DLR00013774	9	4	YBR151W	27	SD/MSG -ARG -HIS -LEU -LYS +Canavanine +G418 +Hygromycin +Thialysine	Adam_cdc13-1_SDLV3_REP3	1	11	2.56578297057	6749.38902137	186.625546463	254	2.55341266819	619219.999552	9340.11243969	43	3.18539844543	618525.998672	9598.60566915	726	1306	136	136	161	165	144	1938	0
DLR00013774	9	5	YBR130C	27	SD/MSG -ARG -HIS -LEU -LYS +Canavanine +G418 +Hygromycin +Thialysine	Adam_cdc13-1_SDLV3_REP3	1	11	2.6553451743	3436.60214788	161.856596272	254	2.15795615764	308178.999927	7277.05914405	43	2.54275994195	300389.997619	5022.80675963	856	1318	136	136	151	157	139	1527	0
DLR00013774	9	6	YBR177C	27	SD/MSG -ARG -HIS -LEU -LYS +Canavanine +G418 +Hygromycin +Thialysine	Adam_cdc13-1_SDLV3_REP3	1	11	6.514366994	1415.7	70.5077416761	254	2.17711433016	140631.999664	6377.66199767	43	2.29728223933	120115.999107	2634.26202549	1002	1313	136	136	148	155	140	789	0
DLR00013774	9	7	YBL065W	27	SD/MSG -ARG -HIS -LEU -LYS +Canavanine +G418 +Hygromycin +Thialysine	Adam_cdc13-1_SDLV3_REP3	1	11	2.51533313817	1288.8	90.1864896422	254	1.7937662574	123958.999964	6284.1289385	43	2.00302189427	102750.999998	1579.98491662	1099	1304	136	136	143	151	137	713	0
DLR00013774	9	8	YAL002W	27	SD/MSG -ARG -HIS -LEU -LYS +Canavanine +G418 +Hygromycin +Thialysine	Adam_cdc13-1_SDLV3_REP3	1	11	3.01913829434	14650.8506756	139.200333105	254	3.3862724833	1572336.99898	10366.1633356	43	4.03868427683	1573232.99863	14743.29258	1260	1320	136	136	180	181	151	800	136
DLR00013774	9	9	YBL061C	27	SD/MSG -ARG -HIS -LEU -LYS +Canavanine +G418 +Hygromycin +Thialysine	Adam_cdc13-1_SDLV3_REP3	1	11	9	797.4	131.569861502	254	7.78143345286	45441.9	3891.21099931	43	1.4101024267	22824.0001268	913.683589153	1417	1301	136	136	146	154	139	216	0
DLR00013774	9	10	YAR003W	27	SD/MSG -ARG -HIS -LEU -LYS +Canavanine +G418 +Hygromycin +Thialysine	Adam_cdc13-1_SDLV3_REP3	1	11	1.14737702919	987.000319589	79.8797024471	254	1.56594709282	95997.0000255	6104.42921205	43	1.69448722993	72092.0001257	771.89506273	1511	1316	136	136	144	152	135	433	0
DLR00013774	9	11	YBL016W	27	SD/MSG -ARG -HIS -LEU -LYS +Canavanine +G418 +Hygromycin +Thialysine	Adam_cdc13-1_SDLV3_REP3	1	11	2.45999333005	9291.15157243	171.128366661	254	2.64732533418	887409.99954	11367.5641013	43	3.29668288138	888049.998608	12584.6691152	1669	1318	136	136	165	169	142	1658	0
DLR00013774	9	12	YBR223C	27	SD/MSG -ARG -HIS -LEU -LYS +Canavanine +G418 +Hygromycin +Thialysine	Adam_cdc13-1_SDLV3_REP3	1	11	1.9113726364	2950.24710307	120.5996488	254	2.00699662249	274704.999864	6279.48456077	43	2.39341149379	254015.876274	2314.16499187	1804	1306	136	136	155	161	141	952	0
DLR00013774	9	13	YAL042W	27	SD/MSG -ARG -HIS -LEU -LYS +Canavanine +G418 +Hygromycin +Thialysine	Adam_cdc13-1_SDLV3_REP3	1	11	2.60346929347	2304	137.12084317	254	1.78101813672	202666.99992	7437.65459291	43	2.08379094523	191245.999736	3672.43414402	1940	1322	136	136	147	154	137	1296	0
DLR00013774	9	14	YBR023C	27	SD/MSG -ARG -HIS -LEU -LYS +Canavanine +G418 +Hygromycin +Thialysine	Adam_cdc13-1_SDLV3_REP3	1	11	0.98102355492	744.000221667	39.3478788227	254	1.55921513005	77398.9959415	5969.23443362	43	1.5416920881	52742.9999983	960.372041776	2065	1294	136	136	141	149	134	312	0
DLR00013774	9	15	YBR126C	27	SD/MSG -ARG -HIS -LEU -LYS +Canavanine +G418 +Hygromycin +Thialysine	Adam_cdc13-1_SDLV3_REP3	1	11	1.91185831993	4864.00019875	235.153576856	254	2.0733214949	371660.999996	7757.74099395	43	2.49139452901	368922.999106	5241.29613689	2214	1273	136	136	147	153	135	1865	12
DLR00013774	9	16	YBL085W	27	SD/MSG -ARG -HIS -LEU -LYS +Canavanine +G418 +Hygromycin +Thialysine	Adam_cdc13-1_SDLV3_REP3	1	11	1.89998391953	2037.6	98.4249178131	254	1.83575054908	206930.999978	6169.10301263	43	2.14361487256	189422.999249	1921.30861093	2364	1315	136	136	153	160	140	814	0
DLR00013774	9	17	YBL036C	27	SD/MSG -ARG -HIS -LEU -LYS +Canavanine +G418 +Hygromycin +Thialysine	Adam_cdc13-1_SDLV3_REP3	1	11	2.22462242261	2068.2	150.791991939	254	1.71198137065	198409.000121	6767.53705979	43	2.02060425768	178655.000058	2424.68040205	2505	1341	136	136	147	155	137	679	7
DLR00013774	9	18	YAR043C	27	SD/MSG -ARG -HIS -LEU -LYS +Canavanine +G418 +Hygromycin +Thialysine	Adam_cdc13-1_SDLV3_REP3	1	11	2.29854834552	8186.26308353	140.737253021	254	2.65199316425	887474.999436	13280.1365693	43	3.30644215958	880981.998162	15103.6750371	2624	1302	136	136	174	177	150	943	37
DLR00013774	9	19	YAL040C	27	SD/MSG -ARG -HIS -LEU -LYS +Canavanine +G418 +Hygromycin +Thialysine	Adam_cdc13-1_SDLV3_REP3	1	11	1.44399832062	2411.88296309	54.4517510868	254	1.79452003898	201606.000014	5040.85326995	43	2.11831901418	182788.000043	543.254071865	2783	1316	136	136	149	157	141	741	0
DLR00013774	9	20	YBR058C	27	SD/MSG -ARG -HIS -LEU -LYS +Canavanine +G418 +Hygromycin +Thialysine	Adam_cdc13-1_SDLV3_REP3	1	11	7.16853137676	705.6	57.1890795394	254	7.77299886883	39606.3	2579.13893496	43	5.13150753513	16735.5	397.856442381	2914	1311	136	136	114	128	121	213	0
DLR00013774	9	21	YBL029W	27	SD/MSG -ARG -HIS -LEU -LYS +Canavanine +G418 +Hygromycin +Thialysine	Adam_cdc13-1_SDLV3_REP3	1	11	2.85630947853	2548.8	141.945583123	254	1.86763051901	249676.999201	7156.84379035	43	2.21975563055	233965.997434	4643.19698863	3058	1300	136	136	152	158	141	944	11
DLR00013774	9	22	YBR189W	27	SD/MSG -ARG -HIS -LEU -LYS +Canavanine +G418 +Hygromycin +Thialysine	Adam_cdc13-1_SDLV3_REP3	1	11	0.976206813747	510.4	15.9009787013	254	2.32058929256	63196.998488	4763.30836558	43	1.62681748553	38902.0196586	114.736536227	3159	1299	136	136	146	153	139	201	0
DLR00013774	9	23	YBR072W	27	SD/MSG -ARG -HIS -LEU -LYS +Canavanine +G418 +Hygromycin +Thialysine	Adam_cdc13-1_SDLV3_REP3	1	11	9	788.4	68.6657331525	254	1.83860769555	93051.9996597	5839.93873366	43	1.82620943235	68116.9999977	1032.39342372	3275	1312	136	136	139	147	133	366	0
DLR00013774	9	24	YOR202W	27	SD/MSG -ARG -HIS -LEU -LYS +Canavanine +G418 +Hygromycin +Thialysine	Adam_cdc13-1_SDLV3_REP3	1	11	1.48137408592	3046.00007278	146.20090607	254	1.70368560818	281505.000005	7499.13486676	43	2.03906942835	262678.99983	3506.9666157	3435	1331	136	136	145	151	133	760	0
DLR00013774	10	1	YOR202W	27	SD/MSG -ARG -HIS -LEU -LYS +Canavanine +G418 +Hygromycin +Thialysine	Adam_cdc13-1_SDLV3_REP3	1	11	2.11157648115	4061.7	593.282757847	254	1.97652867228	388251.998668	10392.2712187	43	2.36080230241	374335.996367	6881.78694472	311	1449	136	136	153	158	140	854	0
DLR00013774	10	2	YBR146W	27	SD/MSG -ARG -HIS -LEU -LYS +Canavanine +G418 +Hygromycin +Thialysine	Adam_cdc13-1_SDLV3_REP3	1	11	9	745.2	73.5694712239	254	8.27253894523	38479.5	2626.84828305	43	5.77801726095	15041.7	517.904179429	426	1452	136	136	111	123	119	217	0
DLR00013774	10	3	YBR107C	27	SD/MSG -ARG -HIS -LEU -LYS +Canavanine +G418 +Hygromycin +Thialysine	Adam_cdc13-1_SDLV3_REP3	1	11	2.16324353525	2285.1	136.897080407	254	1.91038564076	198866.999867	6146.42499037	43	2.2380484334	184664.997265	2477.72059794	580	1448	136	136	144	151	136	1164	0
DLR00013774	10	4	YBL056W	27	SD/MSG -ARG -HIS -LEU -LYS +Canavanine +G418 +Hygromycin +Thialysine	Adam_cdc13-1_SDLV3_REP3	1	11	2.9513878705	9924.51279131	208.89822405	254	3.31249034861	1026848.99965	21127.0242824	43	3.89600367693	1023004.99975	24029.5409192	712	1463	136	136	173	176	149	833	0
DLR00013774	10	5	YBR134W	27	SD/MSG -ARG -HIS -LEU -LYS +Canavanine +G418 +Hygromycin +Thialysine	Adam_cdc13-1_SDLV3_REP3	1	11	2.63546704518	4934.72440703	143.243246646	254	2.41741993773	421448.999613	8708.1062934	43	2.99863038694	421200.998834	7534.19737371	847	1427	136	136	153	158	138	2099	69
DLR00013774	10	6	YBR006W	27	SD/MSG -ARG -HIS -LEU -LYS +Canavanine +G418 +Hygromycin +Thialysine	Adam_cdc13-1_SDLV3_REP3	1	11	1.64797941546	3523.99997057	108.282137957	254	1.8597324565	288738.999314	6793.95382656	43	2.23076628104	278745.996408	2552.33013512	1009	1458	136	136	151	157	140	1502	0
DLR00013774	10	7	YBR010W	27	SD/MSG -ARG -HIS -LEU -LYS +Canavanine +G418 +Hygromycin +Thialysine	Adam_cdc13-1_SDLV3_REP3	1	11	2.53230911126	1894.5	107.255121265	254	1.86308022002	179254.99864	7404.27823179	43	2.12891365107	162018.996183	3280.38392266	1130	1435	136	136	151	157	141	1018	0
DLR00013774	10	8	YBR062C	27	SD/MSG -ARG -HIS -LEU -LYS +Canavanine +G418 +Hygromycin +Thialysine	Adam_cdc13-1_SDLV3_REP3	1	11	2.81270257957	1203.3	100.631157933	254	1.66532948538	122945.000019	6829.12142222	43	1.87486801556	101038.000065	1832.53691838	1279	1460	136	136	147	155	140	629	0
DLR00013774	10	9	YBR093C	27	SD/MSG -ARG -HIS -LEU -LYS +Canavanine +G418 +Hygromycin +Thialysine	Adam_cdc13-1_SDLV3_REP3	1	11	0.5	414	54.9486058419	254	7.17670378493	47485.8	4813.77558166	43	0.819203407661	27316.8904973	2075.0163626	1376	1452	136	136	105	120	116	42	0
DLR00013774	10	10	YAR027W	27	SD/MSG -ARG -HIS -LEU -LYS +Canavanine +G418 +Hygromycin +Thialysine	Adam_cdc13-1_SDLV3_REP3	1	11	2.12923914984	1578.6	147.303032172	254	1.66427160497	152159.999914	10610.5520867	43	2.0428297523	118778.4	8041.10741666	1483	1463	136	136	140	149	137	431	0
DLR00013774	10	11	YAL007C	27	SD/MSG -ARG -HIS -LEU -LYS +Canavanine +G418 +Hygromycin +Thialysine	Adam_cdc13-1_SDLV3_REP3	1	11	2.10868780805	3401.86411929	124.106302745	254	2.1322813694	356049.998956	7580.20500317	43	2.49495667585	340676.994977	5122.72475318	1672	1462	136	136	166	170	146	831	0
DLR00013774	10	12	YBR041W	27	SD/MSG -ARG -HIS -LEU -LYS +Canavanine +G418 +Hygromycin +Thialysine	Adam_cdc13-1_SDLV3_REP3	1	11	1.82999609708	3852.26752411	98.333879213	254	1.95065048572	338963.998995	6806.03959197	43	2.33339507473	328761.995607	3451.40464549	1822	1446	136	136	155	160	139	1320	0
DLR00013774	10	13	YBL025W	27	SD/MSG -ARG -HIS -LEU -LYS +Canavanine +G418 +Hygromycin +Thialysine	Adam_cdc13-1_SDLV3_REP3	1	11	9	277.2	59.9700631992	254	12	32516.1	2891.40325587	43	0.5	3061.8	341.959543748	1933	1430	136	136	-1	-1	-1	13	0
DLR00013774	10	14	YBL107C	27	SD/MSG -ARG -HIS -LEU -LYS +Canavanine +G418 +Hygromycin +Thialysine	Adam_cdc13-1_SDLV3_REP3	1	11	2.66761320377	2251.8	112.635951396	254	1.92032522624	200168.999715	7405.79400737	43	2.20808554736	187886.997481	3794.52014566	2049	1448	136	136	146	153	136	1243	9
DLR00013774	10	15	YAL061W	27	SD/MSG -ARG -HIS -LEU -LYS +Canavanine +G418 +Hygromycin +Thialysine	Adam_cdc13-1_SDLV3_REP3	1	11	4.04550212362	12468.6	954.004325638	254	1.67563016455	1462933.99999	151062.860423	43	1.99880540484	1462595	153201.510777	2148	1412	136	136	175	176	149	1080	212
DLR00013774	10	16	YBR019C	27	SD/MSG -ARG -HIS -LEU -LYS +Canavanine +G418 +Hygromycin +Thialysine	Adam_cdc13-1_SDLV3_REP3	1	11	1.00802493626	1453.00014957	150.128332301	254	1.31474579902	130831.000226	8786.48047149	43	1.51657234565	110234.000083	6004.24484437	2371	1368	136	136	145	152	136	596	28
DLR00013774	10	17	YBL095W	27	SD/MSG -ARG -HIS -LEU -LYS +Canavanine +G418 +Hygromycin +Thialysine	Adam_cdc13-1_SDLV3_REP3	1	11	6.03327988908	1750.5	112.996706239	254	1.70269021479	157580.000048	7124.83299841	43	1.98158503823	139866.000023	3172.19886505	2460	1444	136	136	142	150	136	895	0
DLR00013774	10	18	YBR065C	27	SD/MSG -ARG -HIS -LEU -LYS +Canavanine +G418 +Hygromycin +Thialysine	Adam_cdc13-1_SDLV3_REP3	1	11	9	548.1	58.7733952624	254	7.44300685916	41850	3089.66889625	43	1.26284126469	22139.0000071	1812.04181248	2595	1440	136	136	123	135	126	174	0
DLR00013774	10	19	YAR002C-A	27	SD/MSG -ARG -HIS -LEU -LYS +Canavanine +G418 +Hygromycin +Thialysine	Adam_cdc13-1_SDLV3_REP3	1	11	6.35887571399	623.7	22.0369330562	254	2.60045985961	75504.9985087	5208.08100326	43	1.87204174315	48855.0004222	1505.97720034	2724	1433	136	136	151	159	147	267	4
DLR00013774	10	20	YBL031W	27	SD/MSG -ARG -HIS -LEU -LYS +Canavanine +G418 +Hygromycin +Thialysine	Adam_cdc13-1_SDLV3_REP3	1	11	0.963516899722	429.3	39.2683358269	254	2.92479441772	47419.2	4206.30507398	43	1.54625034744	24672.0000206	747.861136892	2858	1448	136	136	148	156	140	179	0
DLR00013774	10	21	YBL083C	27	SD/MSG -ARG -HIS -LEU -LYS +Canavanine +G418 +Hygromycin +Thialysine	Adam_cdc13-1_SDLV3_REP3	1	11	2.65637788126	10513.9362481	192.607926898	254	2.81375510167	1054390.9991	14113.05348	43	3.47729187976	1053654.99817	15892.4118288	3033	1453	136	136	167	171	144	1317	2
DLR00013774	10	22	YBR083W	27	SD/MSG -ARG -HIS -LEU -LYS +Canavanine +G418 +Hygromycin +Thialysine	Adam_cdc13-1_SDLV3_REP3	1	11	1.59956731911	1541.52690791	67.374258809	254	1.77706356529	134970.999983	5338.66405297	43	2.01732702744	114825.999997	959.225200784	3175	1449	136	136	136	145	132	815	0
DLR00013774	10	23	YBR106W	27	SD/MSG -ARG -HIS -LEU -LYS +Canavanine +G418 +Hygromycin +Thialysine	Adam_cdc13-1_SDLV3_REP3	1	11	2.45038850227	6687.9	181.340745154	254	2.10252396985	644444.995643	11454.106146	43	2.53021990133	644770.993397	11969.6589222	3307	1453	136	136	151	156	138	2082	0
DLR00013774	10	24	YOR202W	27	SD/MSG -ARG -HIS -LEU -LYS +Canavanine +G418 +Hygromycin +Thialysine	Adam_cdc13-1_SDLV3_REP3	1	11	1.7564400361	8404.99968435	219.31138398	254	1.98021117218	761982.99939	8887.97713409	43	2.38699716689	758014.997643	8545.54345185	3452	1456	136	136	150	155	135	1291	18
DLR00013774	11	1	YOR202W	27	SD/MSG -ARG -HIS -LEU -LYS +Canavanine +G418 +Hygromycin +Thialysine	Adam_cdc13-1_SDLV3_REP3	1	11	2.00173336198	5391.02727402	508.012671843	254	1.94947798578	474206.99904	10456.7221679	43	2.34664699019	465540.99711	7560.74677846	309	1579	136	136	151	156	138	1323	0
DLR00013774	11	2	YBR111C	27	SD/MSG -ARG -HIS -LEU -LYS +Canavanine +G418 +Hygromycin +Thialysine	Adam_cdc13-1_SDLV3_REP3	1	11	1.97085853397	6140.87278745	126.776438759	254	2.12497818434	570836.996962	8080.3566843	43	2.54794502011	566296.994128	7371.23942183	444	1571	136	136	161	164	143	1571	0
DLR00013774	11	3	YBR104W	27	SD/MSG -ARG -HIS -LEU -LYS +Canavanine +G418 +Hygromycin +Thialysine	Adam_cdc13-1_SDLV3_REP3	1	11	2.54824557712	7429.12584231	194.294790837	254	2.5318483809	687631.999626	10009.3321315	43	3.16342210422	684813.998679	10768.9211269	586	1592	136	136	162	166	143	1614	0
DLR00013774	11	4	YBR149W	27	SD/MSG -ARG -HIS -LEU -LYS +Canavanine +G418 +Hygromycin +Thialysine	Adam_cdc13-1_SDLV3_REP3	1	11	1.17128991519	3608.00036767	149.778788252	254	1.40079285845	322484.000265	12225.2003002	43	1.68955603484	307633.000273	9881.98645988	670	1598	136	136	159	164	141	901	67
DLR00013774	11	5	YBR090C	27	SD/MSG -ARG -HIS -LEU -LYS +Canavanine +G418 +Hygromycin +Thialysine	Adam_cdc13-1_SDLV3_REP3	1	11	5.48847753005	12444.3	742.077828881	254	5.59138671715	1301020.98006	82588.0426216	43	6.62350968913	1300469.97576	83832.5911248	772	1619	136	136	176	178	151	785	225
DLR00013774	11	6	YBR209W	27	SD/MSG -ARG -HIS -LEU -LYS +Canavanine +G418 +Hygromycin +Thialysine	Adam_cdc13-1_SDLV3_REP3	1	11	1.50945502241	2004.00020912	103.193494601	254	1.87729121669	185395.999999	5834.26582913	43	2.17937639136	161962.999027	1041.65149507	1010	1630	136	136	153	158	133	274	109
DLR00013774	11	7	YAL065C	27	SD/MSG -ARG -HIS -LEU -LYS +Canavanine +G418 +Hygromycin +Thialysine	Adam_cdc13-1_SDLV3_REP3	1	11	2.48959264128	2220.3	151.461148473	254	1.85030966761	219094.999947	7351.86015663	43	2.17481068715	201536.999133	2822.72920467	1126	1602	136	136	156	162	143	853	4
DLR00013774	11	8	YBR208C	27	SD/MSG -ARG -HIS -LEU -LYS +Canavanine +G418 +Hygromycin +Thialysine	Adam_cdc13-1_SDLV3_REP3	1	11	1.45008761365	3340.00026572	107.361736291	254	1.73736880049	300047.000033	6509.04805991	43	2.08286528708	282742.999969	1630.86249769	1259	1594	136	136	159	165	145	895	0
DLR00013774	11	9	YBL103C	27	SD/MSG -ARG -HIS -LEU -LYS +Canavanine +G418 +Hygromycin +Thialysine	Adam_cdc13-1_SDLV3_REP3	1	11	6.63068412377	1213.2	97.7544939568	254	1.58837675659	130017.000102	6833.69363592	43	1.82449880829	106349.000119	1896.81119345	1415	1599	136	136	153	160	142	504	0
DLR00013774	11	10	YBR115C	27	SD/MSG -ARG -HIS -LEU -LYS +Canavanine +G418 +Hygromycin +Thialysine	Adam_cdc13-1_SDLV3_REP3	1	11	1.16977289437	1422.3	36.7518882688	254	1.56850706419	128192.000094	6001.77438429	43	1.80426107858	103512.000213	733.503296566	1454	1590	136	136	155	161	142	431	1
DLR00013774	11	11	YBR013C	27	SD/MSG -ARG -HIS -LEU -LYS +Canavanine +G418 +Hygromycin +Thialysine	Adam_cdc13-1_SDLV3_REP3	1	11	2.51083264977	1755	125.89861416	254	1.72731011184	155652.000078	6811.62584264	43	2.00300499987	138817.000122	2027.75803338	1660	1569	136	136	144	152	138	1067	0
DLR00013774	11	12	YAL005C	27	SD/MSG -ARG -HIS -LEU -LYS +Canavanine +G418 +Hygromycin +Thialysine	Adam_cdc13-1_SDLV3_REP3	1	11	1.86792760681	5350.21936198	137.284280995	254	2.03190590645	487821.998286	8094.3244776	43	2.43461490303	482527.995449	5958.59318089	1799	1582	136	136	161	165	143	1564	0
DLR00013774	11	13	YAL053W	27	SD/MSG -ARG -HIS -LEU -LYS +Canavanine +G418 +Hygromycin +Thialysine	Adam_cdc13-1_SDLV3_REP3	1	11	2.20552701482	4507.73150393	151.269299617	254	2.08108165651	402693.999272	7486.36627719	43	2.47830598135	394652.996226	4924.51118584	1942	1554	136	136	155	160	140	1469	0
DLR00013774	11	14	YBR185C	27	SD/MSG -ARG -HIS -LEU -LYS +Canavanine +G418 +Hygromycin +Thialysine	Adam_cdc13-1_SDLV3_REP3	1	11	2.09409401258	2140.35602702	104.362647932	254	2.02210356792	189368.99999	6106.65174113	43	2.28958747233	175572.999176	1748.13626513	2078	1583	136	136	145	152	135	1028	0
DLR00013774	11	15	YBR203W	27	SD/MSG -ARG -HIS -LEU -LYS +Canavanine +G418 +Hygromycin +Thialysine	Adam_cdc13-1_SDLV3_REP3	1	11	1.61517813123	1913.07131033	99.5600574586	254	1.76149449433	168931.999997	6370.70506348	43	2.04330220741	151523.999999	1512.60385068	2221	1618	136	136	145	152	136	885	0
DLR00013774	11	16	YBR008C	27	SD/MSG -ARG -HIS -LEU -LYS +Canavanine +G418 +Hygromycin +Thialysine	Adam_cdc13-1_SDLV3_REP3	1	11	7.00093302562	667.8	54.882531465	254	6.87444299631	46765.8	3218.2017309	43	1.48199198211	26185.0000666	1670.53365786	2369	1596	136	136	124	135	125	261	3
DLR00013774	11	17	YBR145W	27	SD/MSG -ARG -HIS -LEU -LYS +Canavanine +G418 +Hygromycin +Thialysine	Adam_cdc13-1_SDLV3_REP3	1	11	2.44372402772	1293.3	95.4202646856	254	1.58264286015	124360.000042	6223.68914489	43	1.80097878965	104120.000038	1721.50396777	2485	1578	136	136	142	151	137	809	5
DLR00013774	11	18	YBR044C	27	SD/MSG -ARG -HIS -LEU -LYS +Canavanine +G418 +Hygromycin +Thialysine	Adam_cdc13-1_SDLV3_REP3	1	11	6.05245735484	442.8	31.613604703	254	6.7066128312	46556.1	3796.1248751	43	2.23098412979	23111.8713575	469.28867782	2581	1589	136	136	142	151	139	174	0
DLR00013774	11	19	YBR069C	27	SD/MSG -ARG -HIS -LEU -LYS +Canavanine +G418 +Hygromycin +Thialysine	Adam_cdc13-1_SDLV3_REP3	1	11	2.88415266719	977.4	81.5828516947	254	1.70327109413	113641.999979	5793.8818647	43	1.88808437326	88312.0000186	1224.12389499	2764	1556	136	136	153	160	140	330	0
DLR00013774	11	20	YBR162C	27	SD/MSG -ARG -HIS -LEU -LYS +Canavanine +G418 +Hygromycin +Thialysine	Adam_cdc13-1_SDLV3_REP3	1	11	2.05412496995	7190.80273479	113.172051997	254	2.24783420056	691262.998401	7297.17783088	43	2.68633900663	684347.995701	7005.48089267	2899	1589	136	136	164	169	146	1244	29
DLR00013774	11	21	YBR207W	27	SD/MSG -ARG -HIS -LEU -LYS +Canavanine +G418 +Hygromycin +Thialysine	Adam_cdc13-1_SDLV3_REP3	1	11	2.428381896	1737.9	103.926938313	254	1.79271218199	165000.999997	6227.02827857	43	2.08221898626	145412.99953	2224.41427072	3032	1584	136	136	144	151	136	813	0
DLR00013774	11	22	YBR176W	27	SD/MSG -ARG -HIS -LEU -LYS +Canavanine +G418 +Hygromycin +Thialysine	Adam_cdc13-1_SDLV3_REP3	1	11	2.0193493442	2095.2	115.543593052	254	1.80921539046	194633.999986	5944.62205815	43	2.12742983914	177121.999342	1950.56294066	3167	1602	136	136	143	150	135	829	0
DLR00013774	11	23	YBR092C	27	SD/MSG -ARG -HIS -LEU -LYS +Canavanine +G418 +Hygromycin +Thialysine	Adam_cdc13-1_SDLV3_REP3	1	11	2.38165203048	8565.53820977	169.158119478	254	2.4806897745	900334.999471	11802.6124426	43	2.98679393682	894426.998818	14034.8983035	3318	1593	136	136	162	165	142	1074	3
DLR00013774	11	24	YOR202W	27	SD/MSG -ARG -HIS -LEU -LYS +Canavanine +G418 +Hygromycin +Thialysine	Adam_cdc13-1_SDLV3_REP3	1	11	1.93285463202	3715.2	157.60645689	254	1.92444078317	397034.997853	7832.98002298	43	2.30165603003	380393.995173	5168.36409945	3462	1603	136	136	152	156	136	794	0
DLR00013774	12	1	YOR202W	27	SD/MSG -ARG -HIS -LEU -LYS +Canavanine +G418 +Hygromycin +Thialysine	Adam_cdc13-1_SDLV3_REP3	1	11	1.51315269385	4169.00004684	210.002819404	254	1.73072774232	313492.000023	7837.71074921	43	2.07771618211	301401.99994	3312.81042842	313	1726	136	136	144	150	135	1101	10
DLR00013774	12	2	YBR094W	27	SD/MSG -ARG -HIS -LEU -LYS +Canavanine +G418 +Hygromycin +Thialysine	Adam_cdc13-1_SDLV3_REP3	1	11	0.962478235532	2934.00000459	304.690286119	254	2.15991936088	107592.999268	7233.28354206	43	1.96048569878	85416.9998913	2556.75340563	435	1705	136	136	140	147	133	677	0
DLR00013774	12	3	YAL026C	27	SD/MSG -ARG -HIS -LEU -LYS +Canavanine +G418 +Hygromycin +Thialysine	Adam_cdc13-1_SDLV3_REP3	1	11	2.53965017126	9425.24576727	126.45234253	254	2.82665021381	871555.999237	11464.6167241	43	3.46759343968	872769.998547	12128.2301515	583	1727	136	136	165	169	144	1725	11
DLR00013774	12	4	YBR050C	27	SD/MSG -ARG -HIS -LEU -LYS +Canavanine +G418 +Hygromycin +Thialysine	Adam_cdc13-1_SDLV3_REP3	1	11	9	880.2	53.0612262544	254	3.00871335074	76419	5783.69593426	43	1.94617678765	62729.9996691	1741.17654356	719	1737	136	136	137	146	133	628	0
DLR00013774	12	5	YBR218C	27	SD/MSG -ARG -HIS -LEU -LYS +Canavanine +G418 +Hygromycin +Thialysine	Adam_cdc13-1_SDLV3_REP3	1	11	1.430469662	2143.8	171.634814689	254	1.66362782841	209697.999853	11092.5032001	43	1.9761981208	188633.999833	9460.20884809	782	1766	136	136	147	154	138	404	66
DLR00013774	12	6	YBR170C	27	SD/MSG -ARG -HIS -LEU -LYS +Canavanine +G418 +Hygromycin +Thialysine	Adam_cdc13-1_SDLV3_REP3	1	11	1.00324225491	1422.99898862	154.136160517	254	2.33907981555	89964.9990179	6167.65583062	43	1.82863257328	65468.0001784	1107.82361725	998	1744	136	136	145	154	140	559	11
DLR00013774	12	7	YBR131W	27	SD/MSG -ARG -HIS -LEU -LYS +Canavanine +G418 +Hygromycin +Thialysine	Adam_cdc13-1_SDLV3_REP3	1	11	1.75070938347	6612.54680048	45.2793375647	254	2.09821689856	583495.999495	5957.40629401	43	2.50926022957	577040.996539	2416.89092171	1129	1731	136	136	166	171	148	1494	0
DLR00013774	12	8	YBR205W	27	SD/MSG -ARG -HIS -LEU -LYS +Canavanine +G418 +Hygromycin +Thialysine	Adam_cdc13-1_SDLV3_REP3	1	11	2.85988501207	1584.9	134.928177605	254	1.67168000716	144896.000127	7675.29558538	43	1.92988297814	126594.000085	2533.1690339	1257	1716	136	136	145	153	139	939	0
DLR00013774	12	9	YBR188C	27	SD/MSG -ARG -HIS -LEU -LYS +Canavanine +G418 +Hygromycin +Thialysine	Adam_cdc13-1_SDLV3_REP3	1	11	6.3585597202	1087.2	80.2629070711	254	1.6977329138	106845.999965	7113.67849361	43	1.8242800721	83761.0000695	1722.80047631	1380	1740	136	136	144	152	138	577	3
DLR00013774	12	10	YBL098W	27	SD/MSG -ARG -HIS -LEU -LYS +Canavanine +G418 +Hygromycin +Thialysine	Adam_cdc13-1_SDLV3_REP3	1	11	1.37430488748	2114.00027447	62.8550674266	254	1.70120158439	188095.000059	6281.596352	43	1.99534086157	167802.000036	681.507020968	1534	1712	136	136	154	161	143	721	0
DLR00013774	12	11	YAR040C	27	SD/MSG -ARG -HIS -LEU -LYS +Canavanine +G418 +Hygromycin +Thialysine	Adam_cdc13-1_SDLV3_REP3	1	11	1.59054605482	3098.0000869	81.8809965431	254	1.85018901295	276061.999995	6283.1227115	43	2.20744486225	259730.998991	1487.3338715	1660	1710	136	136	158	163	143	1037	0
DLR00013774	12	12	YBR199W	27	SD/MSG -ARG -HIS -LEU -LYS +Canavanine +G418 +Hygromycin +Thialysine	Adam_cdc13-1_SDLV3_REP3	1	11	2.29845892768	1662.3	121.746188768	254	1.68549392172	150611.00014	6947.73563265	43	1.94916167204	133379.000101	1984.06422384	1806	1726	136	136	144	151	136	956	0
DLR00013774	12	13	YBR031W	27	SD/MSG -ARG -HIS -LEU -LYS +Canavanine +G418 +Hygromycin +Thialysine	Adam_cdc13-1_SDLV3_REP3	1	11	2.69273755301	9611.64595463	216.35764975	254	2.78060630153	927388.999145	13214.5339036	43	3.43489548079	929194.998183	14412.8677777	1952	1723	136	136	165	168	140	1527	0
DLR00013774	12	14	YBR034C	27	SD/MSG -ARG -HIS -LEU -LYS +Canavanine +G418 +Hygromycin +Thialysine	Adam_cdc13-1_SDLV3_REP3	1	11	9	550.8	86.9241813072	254	9.85146725583	35071.2	2626.45990624	43	1.49507618999	9360.00049744	636.220658423	2079	1684	136	136	131	141	130	105	0
DLR00013774	12	15	YBL046W	27	SD/MSG -ARG -HIS -LEU -LYS +Canavanine +G418 +Hygromycin +Thialysine	Adam_cdc13-1_SDLV3_REP3	1	11	1.58012000412	3547.00009303	110.841136425	254	1.83626385293	298320.99997	6248.4037585	43	2.19138501356	285898.998858	2033.7678885	2216	1754	136	136	152	158	138	1133	0
DLR00013774	12	16	YBR165W	27	SD/MSG -ARG -HIS -LEU -LYS +Canavanine +G418 +Hygromycin +Thialysine	Adam_cdc13-1_SDLV3_REP3	1	11	2.57056022491	1984.5	115.891279216	254	1.84654236226	186607.999995	6779.19167101	43	2.13816431197	171216.99969	2911.78252215	2357	1716	136	136	149	156	140	1035	0
DLR00013774	12	17	YBL019W	27	SD/MSG -ARG -HIS -LEU -LYS +Canavanine +G418 +Hygromycin +Thialysine	Adam_cdc13-1_SDLV3_REP3	1	11	2.72156228847	1780.2	116.393322331	254	1.73248620687	176245.999998	6702.34689599	43	2.02110218147	156665.999998	2703.02982312	2502	1725	136	136	150	157	140	764	0
DLR00013774	12	18	YBR129C	27	SD/MSG -ARG -HIS -LEU -LYS +Canavanine +G418 +Hygromycin +Thialysine	Adam_cdc13-1_SDLV3_REP3	1	11	1.63572649226	2877.95618063	81.5051752463	254	1.82799811424	259372.000002	5882.94392548	43	2.17681831662	242650.999856	2020.56084799	2616	1708	136	136	154	160	141	884	0
DLR00013774	12	19	YBL106C	27	SD/MSG -ARG -HIS -LEU -LYS +Canavanine +G418 +Hygromycin +Thialysine	Adam_cdc13-1_SDLV3_REP3	1	11	1.64800055978	4331.27195714	73.774640662	254	1.86603610599	358936.999965	6071.14974488	43	2.24710406322	349678.998753	2593.71560236	2773	1735	136	136	152	159	140	1400	0
DLR00013774	12	20	YBR071W	27	SD/MSG -ARG -HIS -LEU -LYS +Canavanine +G418 +Hygromycin +Thialysine	Adam_cdc13-1_SDLV3_REP3	1	11	2.33561724383	1349.1	122.959124378	254	2.21467994982	119117.998208	8960.8608771	43	1.51313847307	100010.928164	7423.17433737	2896	1728	136	136	140	149	137	360	0
DLR00013774	12	21	YBR204C	27	SD/MSG -ARG -HIS -LEU -LYS +Canavanine +G418 +Hygromycin +Thialysine	Adam_cdc13-1_SDLV3_REP3	1	11	1.66181526619	3607.9999796	132.446361735	254	1.85421884668	290448.999988	6258.70097098	43	2.21975940404	278255.999107	2376.09000039	3030	1729	136	136	147	154	137	1288	0
DLR00013774	12	22	YBR073W	27	SD/MSG -ARG -HIS -LEU -LYS +Canavanine +G418 +Hygromycin +Thialysine	Adam_cdc13-1_SDLV3_REP3	1	11	1.50937543034	3328.357756	44.3906921042	254	1.82153221503	278101.999402	5591.16155791	43	2.17845324885	262722.996248	1898.80044051	3173	1722	136	136	147	153	137	940	0
DLR00013774	12	23	YBR028C	27	SD/MSG -ARG -HIS -LEU -LYS +Canavanine +G418 +Hygromycin +Thialysine	Adam_cdc13-1_SDLV3_REP3	1	11	2.2230221894	7027.20000281	186.89451743	254	2.10971018858	682977.995905	10219.3943259	43	2.53751957351	678536.993577	10442.3358901	3313	1726	136	136	152	156	135	1348	0
DLR00013774	12	24	YOR202W	27	SD/MSG -ARG -HIS -LEU -LYS +Canavanine +G418 +Hygromycin +Thialysine	Adam_cdc13-1_SDLV3_REP3	1	11	1.42822334479	2898.00007476	192.270940763	254	1.61703025778	245381.000031	7477.75120443	43	1.93420292038	228908.000016	3109.89176043	3451	1756	136	136	139	146	131	1022	1
DLR00013774	13	1	YOR202W	27	SD/MSG -ARG -HIS -LEU -LYS +Canavanine +G418 +Hygromycin +Thialysine	Adam_cdc13-1_SDLV3_REP3	1	11	1.90346242104	3189.6	158.307807243	254	1.79161672919	277804.999695	7766.62971207	43	2.13492811587	263530.998512	4252.32872666	296	1862	136	136	147	152	135	905	0
DLR00013774	13	2	YBR144C	27	SD/MSG -ARG -HIS -LEU -LYS +Canavanine +G418 +Hygromycin +Thialysine	Adam_cdc13-1_SDLV3_REP3	1	11	2.55112187083	12352.3268581	172.49463437	254	2.85078394042	1229449.99914	14579.1917745	43	3.51416395624	1230891.99817	16461.4134435	450	1870	136	136	170	171	145	1212	50
DLR00013774	13	3	YBR150C	27	SD/MSG -ARG -HIS -LEU -LYS +Canavanine +G418 +Hygromycin +Thialysine	Adam_cdc13-1_SDLV3_REP3	1	11	2.16396978767	5933.47215776	213.743590924	254	2.26024536776	528467.999311	8388.08252517	43	2.68604933845	524043.996337	6963.68420129	588	1867	136	136	161	165	143	1724	0
DLR00013774	13	4	YBR076W	27	SD/MSG -ARG -HIS -LEU -LYS +Canavanine +G418 +Hygromycin +Thialysine	Adam_cdc13-1_SDLV3_REP3	1	11	1.55933323283	3528.00034867	313.065911602	254	1.87331515411	305900.999452	7724.16513301	43	2.22738975261	288557.997194	3208.83082498	711	1848	136	136	159	164	144	890	0
DLR00013774	13	5	YBR095C	27	SD/MSG -ARG -HIS -LEU -LYS +Canavanine +G418 +Hygromycin +Thialysine	Adam_cdc13-1_SDLV3_REP3	1	11	1.86581467049	8846.99963099	442.375814819	254	2.10256610261	730098.99733	9421.58444856	43	2.53351918093	728814.994772	8092.65034656	874	1861	136	136	161	166	143	1616	20
DLR00013774	13	6	YAL019W	27	SD/MSG -ARG -HIS -LEU -LYS +Canavanine +G418 +Hygromycin +Thialysine	Adam_cdc13-1_SDLV3_REP3	1	11	1.66012627145	3018.99987407	278.866430102	254	1.82239367303	244205.000171	7589.29254498	43	2.15750115841	231604.000145	3166.06500337	1010	1852	136	136	154	161	143	1294	6
DLR00013774	13	7	YBL063W	27	SD/MSG -ARG -HIS -LEU -LYS +Canavanine +G418 +Hygromycin +Thialysine	Adam_cdc13-1_SDLV3_REP3	1	11	1.93583676884	2544.3	208.529767615	254	1.79481761345	241870.000017	7297.45028443	43	2.12284318803	226028.999999	2706.45657991	1137	1868	136	136	157	163	144	1093	0
DLR00013774	13	8	YBR012C	27	SD/MSG -ARG -HIS -LEU -LYS +Canavanine +G418 +Hygromycin +Thialysine	Adam_cdc13-1_SDLV3_REP3	1	11	9	904.5	84.6844990928	254	7.05750295716	60488.1	4811.57437651	43	2.67039652508	36077.4	1292.58753566	1263	1833	136	136	147	155	140	288	0
DLR00013774	13	9	YBR186W	27	SD/MSG -ARG -HIS -LEU -LYS +Canavanine +G418 +Hygromycin +Thialysine	Adam_cdc13-1_SDLV3_REP3	1	11	6.13846166277	1377	90.6169133031	254	1.76993396752	143619.000004	7448.11590553	43	1.98809228808	121309.000088	2436.5767527	1359	1859	136	136	156	162	144	599	0
DLR00013774	13	10	YBR054W	27	SD/MSG -ARG -HIS -LEU -LYS +Canavanine +G418 +Hygromycin +Thialysine	Adam_cdc13-1_SDLV3_REP3	1	11	1.76708268641	5602.35117273	140.416356448	254	2.01881025107	510477.999141	6999.85996028	43	2.4220932454	503272.996371	4010.75155089	1528	1857	136	136	165	169	146	1524	0
DLR00013774	13	11	YBR178W	27	SD/MSG -ARG -HIS -LEU -LYS +Canavanine +G418 +Hygromycin +Thialysine	Adam_cdc13-1_SDLV3_REP3	1	11	1.81822255812	6467.99995144	214.439591291	254	2.00870712944	546953.999469	7909.12290726	43	2.415902982	545524.997332	5601.31741909	1673	1857	136	136	159	164	142	1850	3
DLR00013774	13	12	YBL057C	27	SD/MSG -ARG -HIS -LEU -LYS +Canavanine +G418 +Hygromycin +Thialysine	Adam_cdc13-1_SDLV3_REP3	1	11	6.67632567643	991.8	48.9771773226	254	2.64372831196	89935.2	6169.36901422	43	1.96230736616	78640.0001978	1975.8730939	1792	1849	136	136	143	151	137	629	0
DLR00013774	13	13	YBR172C	27	SD/MSG -ARG -HIS -LEU -LYS +Canavanine +G418 +Hygromycin +Thialysine	Adam_cdc13-1_SDLV3_REP3	1	11	2.76633877306	4753.63473866	176.167816242	254	2.31804066602	448134.999911	9309.43557387	43	2.70560689947	443623.996936	8689.433083	1956	1860	136	136	158	163	141	1616	0
DLR00013774	13	14	YBR026C	27	SD/MSG -ARG -HIS -LEU -LYS +Canavanine +G418 +Hygromycin +Thialysine	Adam_cdc13-1_SDLV3_REP3	1	11	1.65032184081	5849.559239	37.6961841425	254	1.9685354314	439377.999746	5343.15823563	43	2.3792913978	428967.347353	1567.13346734	2081	1861	136	136	149	155	136	1537	11
DLR00013774	13	15	YBR212W	27	SD/MSG -ARG -HIS -LEU -LYS +Canavanine +G418 +Hygromycin +Thialysine	Adam_cdc13-1_SDLV3_REP3	1	11	1.2835614062	3943.5	163.607880743	254	1.596741103	299466.000004	8345.05559036	43	1.90373264556	287881.000076	5278.99275262	2208	1783	136	136	152	158	138	1210	29
DLR00013774	13	16	YBR128C	27	SD/MSG -ARG -HIS -LEU -LYS +Canavanine +G418 +Hygromycin +Thialysine	Adam_cdc13-1_SDLV3_REP3	1	11	5.38133080775	1038.6	63.1387822636	254	1.94781316041	114330.99981	6046.3665502	43	1.96795740288	92267.9998956	1607.43728086	2334	1852	136	136	151	158	141	490	2
DLR00013774	13	17	YAR002W	27	SD/MSG -ARG -HIS -LEU -LYS +Canavanine +G418 +Hygromycin +Thialysine	Adam_cdc13-1_SDLV3_REP3	1	11	9	538.2	71.1292743958	254	8.58395038398	36171	2495.12939091	43	2.74335491453	10573.2	679.183920569	2464	1852	136	136	126	137	127	145	0
DLR00013774	13	18	YBL055C	27	SD/MSG -ARG -HIS -LEU -LYS +Canavanine +G418 +Hygromycin +Thialysine	Adam_cdc13-1_SDLV3_REP3	1	11	1.68731037013	5446.00000079	91.3564982817	254	1.94488289586	466114.999131	6052.69094964	43	2.34447770996	459157.996437	3494.30770587	2633	1848	136	136	157	162	141	1538	0
DLR00013774	13	19	YBR001C	27	SD/MSG -ARG -HIS -LEU -LYS +Canavanine +G418 +Hygromycin +Thialysine	Adam_cdc13-1_SDLV3_REP3	1	11	6.19907522741	926.1	41.2763073533	254	2.43721485315	89091.9985412	5986.44061402	43	1.91164466073	66320.0000026	1835.48872445	2768	1852	136	136	134	144	132	512	0
DLR00013774	13	20	YAL030W	27	SD/MSG -ARG -HIS -LEU -LYS +Canavanine +G418 +Hygromycin +Thialysine	Adam_cdc13-1_SDLV3_REP3	1	11	2.22298985037	1130.4	85.5727103228	254	1.65097002774	117445.999993	6372.76311399	43	1.8452404492	95451.0000333	1316.64332555	2869	1851	136	136	147	154	138	578	0
DLR00013774	13	21	YAL043C-A	27	SD/MSG -ARG -HIS -LEU -LYS +Canavanine +G418 +Hygromycin +Thialysine	Adam_cdc13-1_SDLV3_REP3	1	11	2.07574654341	6123.84522253	169.477893477	254	2.06880531116	520293.998358	7613.78825489	43	2.48880854619	518091.995529	6153.33170236	3028	1859	136	136	152	157	137	1748	0
DLR00013774	13	22	YBL013W	27	SD/MSG -ARG -HIS -LEU -LYS +Canavanine +G418 +Hygromycin +Thialysine	Adam_cdc13-1_SDLV3_REP3	1	11	1.65243226354	4761.99998304	114.714168425	254	1.88582576424	386456.998886	6405.47276236	43	2.27161080158	379007.996004	3556.91308852	3172	1865	136	136	147	153	135	1526	0
DLR00013774	13	23	YAL051W	27	SD/MSG -ARG -HIS -LEU -LYS +Canavanine +G418 +Hygromycin +Thialysine	Adam_cdc13-1_SDLV3_REP3	1	11	2.37362120731	8533.50166477	160.188745535	254	2.71282178061	935444.999228	16205.6208638	43	3.38231564755	926481.997631	17731.2798234	3325	1878	136	136	164	166	139	547	0
DLR00013774	13	24	YOR202W	27	SD/MSG -ARG -HIS -LEU -LYS +Canavanine +G418 +Hygromycin +Thialysine	Adam_cdc13-1_SDLV3_REP3	1	11	1.50210793671	3904.00023767	157.630185415	254	1.73312818513	341621.000022	7403.92814104	43	2.08414379229	325348.000005	3393.50179034	3441	1886	136	136	145	149	131	880	1
DLR00013774	14	1	YOR202W	27	SD/MSG -ARG -HIS -LEU -LYS +Canavanine +G418 +Hygromycin +Thialysine	Adam_cdc13-1_SDLV3_REP3	1	11	1.85020854775	5499.51783822	270.309138269	254	1.99971893953	479325.997889	9018.96609606	43	2.39357190668	468892.99524	6576.34210058	303	2012	136	136	155	158	137	886	6
DLR00013774	14	2	YBL075C	27	SD/MSG -ARG -HIS -LEU -LYS +Canavanine +G418 +Hygromycin +Thialysine	Adam_cdc13-1_SDLV3_REP3	1	11	2.47120715856	2967.3	216.043895011	254	1.88298286122	275362.999619	8190.02032985	43	2.24293147668	263384.99812	4690.3425002	441	2005	136	136	151	156	138	1205	0
DLR00013774	14	3	YBR162W-A	27	SD/MSG -ARG -HIS -LEU -LYS +Canavanine +G418 +Hygromycin +Thialysine	Adam_cdc13-1_SDLV3_REP3	1	11	1.78092039055	2883.46111746	150.749991442	254	1.79449507578	247272.000059	6824.64797551	43	2.14349940639	236588.000009	2611.44051936	553	2000	136	136	150	155	140	1387	0
DLR00013774	14	4	YBR108W	27	SD/MSG -ARG -HIS -LEU -LYS +Canavanine +G418 +Hygromycin +Thialysine	Adam_cdc13-1_SDLV3_REP3	1	11	2.02684001332	4898.40611461	135.298913223	254	2.17801051422	472042.998818	8079.37726639	43	2.57818486384	459904.995563	6016.36646286	702	1987	136	136	168	171	146	1110	0
DLR00013774	14	5	YBL100C	27	SD/MSG -ARG -HIS -LEU -LYS +Canavanine +G418 +Hygromycin +Thialysine	Adam_cdc13-1_SDLV3_REP3	1	11	6.40033695765	1291.5	96.4998864649	254	1.91757341721	118459.99968	7141.64863713	43	1.95617700489	97900.0000378	2227.04162646	842	1997	136	136	145	153	141	808	0
DLR00013774	14	6	YAL067C	27	SD/MSG -ARG -HIS -LEU -LYS +Canavanine +G418 +Hygromycin +Thialysine	Adam_cdc13-1_SDLV3_REP3	1	11	2.19128100668	1775.7	130.087044853	254	1.75278721814	169088.000306	7223.09575348	43	2.02774008465	149959.0002	2786.72394842	985	1999	136	136	153	160	143	921	0
DLR00013774	14	7	YBR064W	27	SD/MSG -ARG -HIS -LEU -LYS +Canavanine +G418 +Hygromycin +Thialysine	Adam_cdc13-1_SDLV3_REP3	1	11	2.46826659638	2286.9	151.750672408	254	1.70575441665	214338.998743	7712.30943813	43	1.9985864973	197435.997366	3924.68752044	1098	1985	136	136	156	161	143	996	7
DLR00013774	14	8	YBR147W	27	SD/MSG -ARG -HIS -LEU -LYS +Canavanine +G418 +Hygromycin +Thialysine	Adam_cdc13-1_SDLV3_REP3	1	11	1.60427210027	1881.63362151	115.782395457	254	1.70302320867	181500.000109	7110.29849147	43	1.98234635723	162427.000085	1910.7018324	1247	1988	136	136	156	162	145	960	0
DLR00013774	14	9	YBR053C	27	SD/MSG -ARG -HIS -LEU -LYS +Canavanine +G418 +Hygromycin +Thialysine	Adam_cdc13-1_SDLV3_REP3	1	11	2.40313762452	1739.7	116.825618371	254	1.76067493159	171179.000104	6872.98778967	43	2.04587578109	152372.0002	1922.79120132	1389	2002	136	136	154	161	148	997	0
DLR00013774	14	10	YBL053W	27	SD/MSG -ARG -HIS -LEU -LYS +Canavanine +G418 +Hygromycin +Thialysine	Adam_cdc13-1_SDLV3_REP3	1	11	6.64409416236	923.4	64.608481946	254	1.48983895183	97046.0003617	7309.32236183	43	1.62760641803	73243.0003604	2588.70606071	1560	2005	136	136	146	153	138	537	0
DLR00013774	14	11	YAR028W	27	SD/MSG -ARG -HIS -LEU -LYS +Canavanine +G418 +Hygromycin +Thialysine	Adam_cdc13-1_SDLV3_REP3	1	11	2.59021436746	1339.2	82.3215886375	254	1.75443411716	128883.999214	6597.81401399	43	1.95553137314	109059.995961	1941.83037501	1671	2002	136	136	146	154	139	795	0
DLR00013774	14	12	YAL017W	27	SD/MSG -ARG -HIS -LEU -LYS +Canavanine +G418 +Hygromycin +Thialysine	Adam_cdc13-1_SDLV3_REP3	1	11	1.57594604037	3427.00021217	124.74662277	254	1.79319209552	288153.000088	6535.56122247	43	2.14831509731	276046.000008	1875.49674081	1816	2013	136	136	153	159	141	1338	0
DLR00013774	14	13	YBR122C	27	SD/MSG -ARG -HIS -LEU -LYS +Canavanine +G418 +Hygromycin +Thialysine	Adam_cdc13-1_SDLV3_REP3	1	11	8.50232795906	548.1	15.9130160671	254	6.38503712796	55962.9	4490.99769241	43	1.8725020106	36828.0001308	1193.86726402	1922	1985	136	136	135	144	133	384	0
DLR00013774	14	14	YAL056W	27	SD/MSG -ARG -HIS -LEU -LYS +Canavanine +G418 +Hygromycin +Thialysine	Adam_cdc13-1_SDLV3_REP3	1	11	2.04337169368	864	56.9539745343	254	2.23882638111	82906.9990013	5779.41102336	43	1.78391348513	60604.0001599	938.485006038	2058	1983	136	136	130	140	127	520	0
DLR00013774	14	15	YBL027W	27	SD/MSG -ARG -HIS -LEU -LYS +Canavanine +G418 +Hygromycin +Thialysine	Adam_cdc13-1_SDLV3_REP3	1	11	2.85997375374	11851.7937663	163.85685602	254	3.08267598215	1192076.99969	12801.1220078	43	3.72520321561	1195368.99956	14817.4029789	2218	1996	136	136	168	171	142	1361	90
DLR00013774	14	16	YAR047C	27	SD/MSG -ARG -HIS -LEU -LYS +Canavanine +G418 +Hygromycin +Thialysine	Adam_cdc13-1_SDLV3_REP3	1	11	2.62476527151	1511.1	96.2415829631	254	1.87192266581	157028.999888	6422.20307554	43	2.07977417081	139319.99711	2298.41780667	2358	1960	136	136	151	157	137	787	0
DLR00013774	14	17	YBR105C	27	SD/MSG -ARG -HIS -LEU -LYS +Canavanine +G418 +Hygromycin +Thialysine	Adam_cdc13-1_SDLV3_REP3	1	11	2.62726575457	12009.4734307	173.206778762	254	2.83496432074	1184795.99924	11271.2846603	43	3.49319101338	1185135.99842	13341.0073257	2499	2009	136	136	166	169	141	1097	30
DLR00013774	14	18	YAL066W	27	SD/MSG -ARG -HIS -LEU -LYS +Canavanine +G418 +Hygromycin +Thialysine	Adam_cdc13-1_SDLV3_REP3	1	11	2.09265701871	1282.5	90.8331528608	254	1.72567912938	114426.999944	6004.36460997	43	1.90839620271	96344.0001383	1288.15723148	2638	1998	136	136	136	145	133	920	0
DLR00013774	14	19	YBR103W	27	SD/MSG -ARG -HIS -LEU -LYS +Canavanine +G418 +Hygromycin +Thialysine	Adam_cdc13-1_SDLV3_REP3	1	11	1.76572028292	4871.77426182	70.7927293395	254	2.01536784164	439103.9987	5766.98367666	43	2.42314256117	427891.995181	3125.19697076	2767	1992	136	136	158	163	142	1173	0
DLR00013774	14	20	YBL082C	27	SD/MSG -ARG -HIS -LEU -LYS +Canavanine +G418 +Hygromycin +Thialysine	Adam_cdc13-1_SDLV3_REP3	1	11	2.74355868881	10145.3965947	183.95132411	254	2.85614139778	964683.999262	11380.7649692	43	3.50569633529	964057.998625	12288.3344415	2907	1999	136	136	164	167	141	1369	10
DLR00013774	14	21	YBL079W	27	SD/MSG -ARG -HIS -LEU -LYS +Canavanine +G418 +Hygromycin +Thialysine	Adam_cdc13-1_SDLV3_REP3	1	11	2.28821024709	2069.1	68.406636442	254	1.83673674916	153500.999261	6368.40618498	43	2.09021708431	141709.997774	2670.36120361	3028	1991	136	136	129	138	126	1118	30
DLR00013774	14	22	YBR116C	27	SD/MSG -ARG -HIS -LEU -LYS +Canavanine +G418 +Hygromycin +Thialysine	Adam_cdc13-1_SDLV3_REP3	1	11	2.28386860165	6293.10604633	119.086449734	254	2.65777402538	650681.999173	12061.5941242	43	3.28469923384	642127.997989	12244.8284192	3162	1989	136	136	164	167	142	1126	0
DLR00013774	14	23	YBR157C	27	SD/MSG -ARG -HIS -LEU -LYS +Canavanine +G418 +Hygromycin +Thialysine	Adam_cdc13-1_SDLV3_REP3	1	11	1.28576581617	3852.00048744	175.391469613	254	1.53294149667	322515.000416	9194.17806687	43	1.84062675934	310262.000425	6148.21998494	3295	1992	136	136	143	147	129	1110	67
DLR00013774	14	24	YOR202W	27	SD/MSG -ARG -HIS -LEU -LYS +Canavanine +G418 +Hygromycin +Thialysine	Adam_cdc13-1_SDLV3_REP3	1	11	1.54299938885	5103.9999853	200.596699397	254	1.77846544115	451842.999906	8171.92901486	43	2.13870848447	437792.998945	5630.53710477	3455	2022	136	136	148	152	132	889	6
DLR00013774	15	1	YOR202W	27	SD/MSG -ARG -HIS -LEU -LYS +Canavanine +G418 +Hygromycin +Thialysine	Adam_cdc13-1_SDLV3_REP3	1	11	1.65336790151	5194.04497142	247.801532049	254	1.86128539395	399463.999953	7814.83749696	43	2.24254642403	385906.998719	3668.84511355	317	2139	136	136	148	152	133	723	0
DLR00013774	15	2	YBR014C	27	SD/MSG -ARG -HIS -LEU -LYS +Canavanine +G418 +Hygromycin +Thialysine	Adam_cdc13-1_SDLV3_REP3	1	11	1.72860816501	1800.9	106.987915988	254	1.67215824727	171181.000031	7010.66254721	43	1.95164452786	151675.000004	2086.2332242	453	2148	136	136	148	154	139	797	0
DLR00013774	15	3	YBL009W	27	SD/MSG -ARG -HIS -LEU -LYS +Canavanine +G418 +Hygromycin +Thialysine	Adam_cdc13-1_SDLV3_REP3	1	11	1.69845680177	1926	111.683357343	254	1.74718625354	174050.999996	6770.55019715	43	2.023304648	156865	1741.40232808	605	2146	136	136	150	156	142	965	0
DLR00013774	15	4	YBR215W	27	SD/MSG -ARG -HIS -LEU -LYS +Canavanine +G418 +Hygromycin +Thialysine	Adam_cdc13-1_SDLV3_REP3	1	11	1.26561161864	1548.00024543	99.4147509306	254	1.5991398217	136121.000038	6660.9880734	43	1.82375593498	114240.000056	1061.01323194	704	2129	136	136	151	158	146	643	6
DLR00013774	15	5	YBR067C	27	SD/MSG -ARG -HIS -LEU -LYS +Canavanine +G418 +Hygromycin +Thialysine	Adam_cdc13-1_SDLV3_REP3	1	11	2.82877974823	1358.1	93.0109308896	254	2.28246178227	112677.3	6201.77867922	43	1.99076744978	104956.99594	2190.89590003	826	2127	136	136	148	156	144	625	0
DLR00013774	15	6	YBR061C	27	SD/MSG -ARG -HIS -LEU -LYS +Canavanine +G418 +Hygromycin +Thialysine	Adam_cdc13-1_SDLV3_REP3	1	11	1.61990735798	2829.40954878	118.366655459	254	1.78987700963	242664.000047	6978.47361684	43	2.11971502619	226867.000015	2360.2500183	1001	2138	136	136	156	162	145	1124	0
DLR00013774	15	7	YBR040W	27	SD/MSG -ARG -HIS -LEU -LYS +Canavanine +G418 +Hygromycin +Thialysine	Adam_cdc13-1_SDLV3_REP3	1	11	1.57563031049	4160.0001969	179.21689266	254	1.78703209393	339857.000046	7388.69488981	43	2.14322773894	328488.999996	3684.13014751	1109	2134	136	136	158	163	144	1175	0
DLR00013774	15	8	YBR187W	27	SD/MSG -ARG -HIS -LEU -LYS +Canavanine +G418 +Hygromycin +Thialysine	Adam_cdc13-1_SDLV3_REP3	1	11	1.37215567916	3168.96219716	59.5697692953	254	1.69465234796	227508.000104	6120.65237158	43	2.02032437996	214749.000097	821.094326435	1264	2145	136	136	150	158	142	1316	0
DLR00013774	15	9	YBR183W	27	SD/MSG -ARG -HIS -LEU -LYS +Canavanine +G418 +Hygromycin +Thialysine	Adam_cdc13-1_SDLV3_REP3	1	11	1.72536151602	4826.14769279	151.37217309	254	1.90293906481	419653.999927	7368.85856831	43	2.29058643143	409869.998722	3968.80497908	1407	2141	136	136	159	165	143	1354	0
DLR00013774	15	10	YBR024W	27	SD/MSG -ARG -HIS -LEU -LYS +Canavanine +G418 +Hygromycin +Thialysine	Adam_cdc13-1_SDLV3_REP3	1	11	1.51431272271	3396.00031418	102.373504997	254	1.76601148973	289030.000041	6605.91025214	43	2.11701403825	274367.999991	2020.45931302	1550	2135	136	136	155	161	142	1187	0
DLR00013774	15	11	YBR200W	27	SD/MSG -ARG -HIS -LEU -LYS +Canavanine +G418 +Hygromycin +Thialysine	Adam_cdc13-1_SDLV3_REP3	1	11	0	11	14.4351911754	254	12	27988.2326289	2321.33972101	43	0.5	2628.9	238.422318693	1663	2113	136	136	-1	-1	-1	8	0
DLR00013774	15	12	YAL060W	27	SD/MSG -ARG -HIS -LEU -LYS +Canavanine +G418 +Hygromycin +Thialysine	Adam_cdc13-1_SDLV3_REP3	1	11	5.76946107256	783	39.8390500888	254	2.36557664822	87441.9985298	5857.31614377	43	1.86673968999	62919.9999981	1394.07735366	1783	2132	136	136	143	151	137	504	0
DLR00013774	15	13	YBR221C	27	SD/MSG -ARG -HIS -LEU -LYS +Canavanine +G418 +Hygromycin +Thialysine	Adam_cdc13-1_SDLV3_REP3	1	11	2.56894396226	13449.0280186	69.3921039647	254	2.7883570197	1304860.9994	9914.8937723	43	3.44914502903	1306033.99849	12453.7516964	1949	2136	136	136	166	169	143	997	22
DLR00013774	15	14	YBR138C	27	SD/MSG -ARG -HIS -LEU -LYS +Canavanine +G418 +Hygromycin +Thialysine	Adam_cdc13-1_SDLV3_REP3	1	11	2.30363253533	1854	91.3133571131	254	1.85165305847	168416.999971	6382.75921438	43	2.11689813752	153044.998838	2520.02163633	2090	2141	136	136	142	150	135	1061	0
DLR00013774	15	15	YBR222C	27	SD/MSG -ARG -HIS -LEU -LYS +Canavanine +G418 +Hygromycin +Thialysine	Adam_cdc13-1_SDLV3_REP3	1	11	2.62104236844	1738.8	97.3255856522	254	1.92902310282	163722.99995	6277.79306425	43	2.17688348542	146615.998279	2417.90165	2225	2132	136	136	143	151	134	859	0
DLR00013774	15	16	YBL086C	27	SD/MSG -ARG -HIS -LEU -LYS +Canavanine +G418 +Hygromycin +Thialysine	Adam_cdc13-1_SDLV3_REP3	1	11	1.35918841128	7817.99240452	730.766737513	254	3.77650842182	752887.999846	63954.5813142	43	1.89964805228	746902.991461	71226.7214199	2268	2131	136	136	158	163	142	1032	133
DLR00013774	15	17	YBR139W	27	SD/MSG -ARG -HIS -LEU -LYS +Canavanine +G418 +Hygromycin +Thialysine	Adam_cdc13-1_SDLV3_REP3	1	11	1.58083677163	3250.0001433	82.3846465019	254	1.87593751307	287802.999871	5528.81305706	43	2.24099526213	272561.997612	1434.39643678	2506	2144	136	136	154	159	139	941	90
DLR00013774	15	18	YAL029C	27	SD/MSG -ARG -HIS -LEU -LYS +Canavanine +G418 +Hygromycin +Thialysine	Adam_cdc13-1_SDLV3_REP3	1	11	2.00464155884	3360.46416473	128.235296495	254	1.88586283724	298292.999712	6647.81215688	43	2.26043191107	285708.997841	3218.83249521	2632	2146	136	136	149	155	137	1161	0
DLR00013774	15	19	YBR121C	27	SD/MSG -ARG -HIS -LEU -LYS +Canavanine +G418 +Hygromycin +Thialysine	Adam_cdc13-1_SDLV3_REP3	1	11	7.67374522077	655.2	26.7764796428	254	2.90364232633	64616.9962235	5178.26955673	43	1.783085074	39463.0002064	1275.08460888	2778	2131	136	136	127	137	128	403	0
DLR00013774	15	20	YBL032W	27	SD/MSG -ARG -HIS -LEU -LYS +Canavanine +G418 +Hygromycin +Thialysine	Adam_cdc13-1_SDLV3_REP3	1	11	2.30240168964	4151.352628	144.430681388	254	1.98226698383	351801.998833	7577.7226199	43	2.38126428431	345100.996102	5181.17017745	2898	2144	136	136	147	153	136	1600	0
DLR00013774	15	21	YBL048W	27	SD/MSG -ARG -HIS -LEU -LYS +Canavanine +G418 +Hygromycin +Thialysine	Adam_cdc13-1_SDLV3_REP3	1	11	1.92467479228	3278.87927625	119.417676435	254	1.94271907504	284242.999295	6556.17857113	43	2.34336451558	263760.341862	2901.58373515	3024	2136	136	136	146	153	138	1373	0
DLR00013774	15	22	YBL054W	27	SD/MSG -ARG -HIS -LEU -LYS +Canavanine +G418 +Hygromycin +Thialysine	Adam_cdc13-1_SDLV3_REP3	1	11	2.30347370895	3078.9	148.817057663	254	1.82043362148	262874.998627	7886.65725415	43	2.18008752483	253104.996946	4816.06042669	3164	2124	136	136	140	146	132	1476	0
DLR00013774	15	23	YAR018C	27	SD/MSG -ARG -HIS -LEU -LYS +Canavanine +G418 +Hygromycin +Thialysine	Adam_cdc13-1_SDLV3_REP3	1	11	3.30452324739	13831.8944601	226.384667771	254	3.4610552814	1469022.99979	19108.8849618	43	4.1043261463	1469298.99876	24421.8033813	3312	2127	136	136	166	167	136	650	122
DLR00013774	15	24	YOR202W	27	SD/MSG -ARG -HIS -LEU -LYS +Canavanine +G418 +Hygromycin +Thialysine	Adam_cdc13-1_SDLV3_REP3	1	11	1.12596830743	1275.00019582	139.432920846	254	1.40215970296	112022.000057	7135.32869476	43	1.59436929063	87812.0001664	2000.89387127	3455	2149	136	136	130	137	125	463	0
DLR00013774	16	1	YOR202W	27	SD/MSG -ARG -HIS -LEU -LYS +Canavanine +G418 +Hygromycin +Thialysine	Adam_cdc13-1_SDLV3_REP3	1	11	1.92118387875	7571.00005837	101.677083773	254	2.23180421395	528688.999997	6376.87890211	43	2.66921300904	522618.997829	2378.95701815	318	2291	136	136	158	161	140	594	23
DLR00013774	16	2	YOR202W	27	SD/MSG -ARG -HIS -LEU -LYS +Canavanine +G418 +Hygromycin +Thialysine	Adam_cdc13-1_SDLV3_REP3	1	11	1.51569596996	6185.3	121.816569403	254	1.8233061341	378082.000541	9663.44163518	43	2.17735461408	371750.000366	6162.85719793	457	2294	136	136	160	164	147	1047	31
DLR00013774	16	3	YOR202W	27	SD/MSG -ARG -HIS -LEU -LYS +Canavanine +G418 +Hygromycin +Thialysine	Adam_cdc13-1_SDLV3_REP3	1	11	1.28905079646	2369.58718774	82.0198783041	254	1.61980334393	153121.000121	6587.32776573	43	1.88304934924	134515.000182	1233.92554128	592	2229	136	136	150	156	144	702	2
DLR00013774	16	4	YOR202W	27	SD/MSG -ARG -HIS -LEU -LYS +Canavanine +G418 +Hygromycin +Thialysine	Adam_cdc13-1_SDLV3_REP3	1	11	1.10325385398	1140.00021385	104.278894802	254	1.45342977805	96054.9958976	7275.09322058	43	1.58190514578	72258.000146	2221.76423114	714	2214	136	136	150	157	143	304	26
DLR00013774	16	5	YOR202W	27	SD/MSG -ARG -HIS -LEU -LYS +Canavanine +G418 +Hygromycin +Thialysine	Adam_cdc13-1_SDLV3_REP3	1	11	2.3144270516	704.7	76.7462976358	254	2.973333659	60332.9975335	4896.25431704	43	2.55030435076	31161.6	1275.80592932	774	2213	136	136	157	162	147	124	16
DLR00013774	16	6	YOR202W	27	SD/MSG -ARG -HIS -LEU -LYS +Canavanine +G418 +Hygromycin +Thialysine	Adam_cdc13-1_SDLV3_REP3	1	11	1.50187976589	6299.7	170.859737571	254	1.79081562746	371611.000532	10120.2814008	43	2.14792599682	358009.000402	7551.98846585	970	2271	136	136	167	171	152	910	24
DLR00013774	16	7	YOR202W	27	SD/MSG -ARG -HIS -LEU -LYS +Canavanine +G418 +Hygromycin +Thialysine	Adam_cdc13-1_SDLV3_REP3	1	11	1.4262548319	2040.99610123	75.694116834	254	1.69993655339	152430.999993	5978.32940666	43	1.95887927309	132946	1104.22407143	1108	2229	136	136	157	163	145	539	5
DLR00013774	16	8	YOR202W	27	SD/MSG -ARG -HIS -LEU -LYS +Canavanine +G418 +Hygromycin +Thialysine	Adam_cdc13-1_SDLV3_REP3	1	11	1.28191704185	2008.6	56.7853741408	254	1.67070394626	121174.000245	5839.28081549	43	1.88224263472	100695.000343	980.251340096	1205	2254	136	136	153	159	145	440	2
DLR00013774	16	9	YOR202W	27	SD/MSG -ARG -HIS -LEU -LYS +Canavanine +G418 +Hygromycin +Thialysine	Adam_cdc13-1_SDLV3_REP3	1	11	1.87446110574	8181.8901359	86.026119223	254	2.11870864319	500572.999377	6074.28424222	43	2.56461831603	492371.996925	3226.03147589	1404	2292	136	136	161	165	145	1135	30
DLR00013774	16	10	YOR202W	27	SD/MSG -ARG -HIS -LEU -LYS +Canavanine +G418 +Hygromycin +Thialysine	Adam_cdc13-1_SDLV3_REP3	1	11	1.90021723101	6199.00001669	54.6838103216	254	2.14274929991	416750.999781	5673.00824112	43	2.56769307428	409364.996443	2047.66495839	1533	2301	136	136	162	167	147	964	23
DLR00013774	16	11	YOR202W	27	SD/MSG -ARG -HIS -LEU -LYS +Canavanine +G418 +Hygromycin +Thialysine	Adam_cdc13-1_SDLV3_REP3	1	11	1.69278445444	3712.00011866	84.3659416332	254	1.98756595734	272156.999972	6068.68921725	43	2.34954948193	252791.997682	1972.4655518	1670	2253	136	136	161	165	143	442	0
DLR00013774	16	12	YOR202W	27	SD/MSG -ARG -HIS -LEU -LYS +Canavanine +G418 +Hygromycin +Thialysine	Adam_cdc13-1_SDLV3_REP3	1	11	2.06560471772	4877.7310448	84.8049255312	254	2.05641172194	362577.999167	6445.20800623	43	2.44640810143	348267.9956	3552.73533148	1805	2259	136	136	156	162	141	845	0
DLR00013774	16	13	YOR202W	27	SD/MSG -ARG -HIS -LEU -LYS +Canavanine +G418 +Hygromycin +Thialysine	Adam_cdc13-1_SDLV3_REP3	1	11	1.57233977108	5682.88650414	164.796240367	254	1.7509317062	412379.999225	10045.0118989	43	2.10449407033	410576.996969	8885.77617604	1956	2287	136	136	150	156	139	1506	36
DLR00013774	16	14	YOR202W	27	SD/MSG -ARG -HIS -LEU -LYS +Canavanine +G418 +Hygromycin +Thialysine	Adam_cdc13-1_SDLV3_REP3	1	11	1.99056853539	2034.9	92.3996739472	254	1.7321455699	156629.999783	6482.9833103	43	1.99024863665	137974.999601	2228.3708562	2070	2262	136	136	142	150	135	676	0
DLR00013774	16	15	YOR202W	27	SD/MSG -ARG -HIS -LEU -LYS +Canavanine +G418 +Hygromycin +Thialysine	Adam_cdc13-1_SDLV3_REP3	1	11	1.98374040841	2238.3	91.8537239332	254	1.7958359473	190922.999894	6365.87982536	43	2.09941352711	174239.9994	2214.68357553	2189	2266	136	136	147	154	138	797	0
DLR00013774	16	16	YOR202W	27	SD/MSG -ARG -HIS -LEU -LYS +Canavanine +G418 +Hygromycin +Thialysine	Adam_cdc13-1_SDLV3_REP3	1	11	2.9780529329	3521.7	72.2971392722	254	3.39357331768	324422.999576	11457.561092	43	4.15596474233	321551.996806	11073.9215914	2348	2307	136	136	141	147	132	1196	63
DLR00013774	16	17	YOR202W	27	SD/MSG -ARG -HIS -LEU -LYS +Canavanine +G418 +Hygromycin +Thialysine	Adam_cdc13-1_SDLV3_REP3	1	11	1.37896490788	2031.53721393	53.1624012997	254	1.68930249122	143782.999997	5943.30545251	43	1.93431252189	123609.000001	756.228537295	2491	2265	136	136	143	150	136	547	1
DLR00013774	16	18	YOR202W	27	SD/MSG -ARG -HIS -LEU -LYS +Canavanine +G418 +Hygromycin +Thialysine	Adam_cdc13-1_SDLV3_REP3	1	11	1.39767441365	2637.99977699	62.0619198545	254	1.65342408095	180336.998638	6512.30197912	43	1.93587889669	160886.999555	2609.94090709	2613	2262	136	136	146	152	137	732	1
DLR00013774	16	19	YOR202W	27	SD/MSG -ARG -HIS -LEU -LYS +Canavanine +G418 +Hygromycin +Thialysine	Adam_cdc13-1_SDLV3_REP3	1	11	1.77935166484	5688.14608884	58.9451294602	254	1.96333563747	389949.998471	5885.69458319	43	2.37053708433	382972.995066	3106.21897805	2758	2302	136	136	152	158	142	1300	27
DLR00013774	16	20	YOR202W	27	SD/MSG -ARG -HIS -LEU -LYS +Canavanine +G418 +Hygromycin +Thialysine	Adam_cdc13-1_SDLV3_REP3	1	11	1.89543052608	4920.00007714	73.878414182	254	2.20102281078	381141.000004	5958.94431	43	2.63904923345	371598.999325	1934.05343693	2890	2299	136	136	156	161	144	1108	29
DLR00013774	16	21	YOR202W	27	SD/MSG -ARG -HIS -LEU -LYS +Canavanine +G418 +Hygromycin +Thialysine	Adam_cdc13-1_SDLV3_REP3	1	11	1.51949804166	6408.76486798	87.7381971351	254	1.77604330891	373363.000144	7546.32807946	43	2.12536461477	364018.00018	4973.02229722	3021	2275	136	136	151	157	142	1391	35
DLR00013774	16	22	YOR202W	27	SD/MSG -ARG -HIS -LEU -LYS +Canavanine +G418 +Hygromycin +Thialysine	Adam_cdc13-1_SDLV3_REP3	1	11	1.71469343519	3704.84097946	80.6951640198	254	1.93116216571	297922.998547	6622.26111484	43	2.34600450009	268547.924404	2623.08150141	3155	2221	136	136	150	154	136	662	16
DLR00013774	16	23	YOR202W	27	SD/MSG -ARG -HIS -LEU -LYS +Canavanine +G418 +Hygromycin +Thialysine	Adam_cdc13-1_SDLV3_REP3	1	11	2.89870239265	4614.34668834	84.0944627635	254	3.24727563503	304673.862459	7273.3305998	43	3.77037510333	318421.999098	7746.67024606	3309	2298	136	136	147	151	138	970	31
DLR00013774	16	24	YOR202W	27	SD/MSG -ARG -HIS -LEU -LYS +Canavanine +G418 +Hygromycin +Thialysine	Adam_cdc13-1_SDLV3_REP3	1	11	1.21337053795	4916.00017979	204.088368805	254	1.45602156079	388502.000154	14575.6048312	43	1.76385203898	373820.000119	12425.1271905	3447	2303	136	136	152	156	140	742	24
DLR00012276	1	1	YOR202W	36	SD/MSG -ARG -HIS -LEU -LYS +Canavanine +G418 +Hygromycin +Thialysine	Adam_cdc13-1_SDLV3_REP3	1	11	2.14543299185	1020.6	50.0373923004	254	9.70718623828	39996	3613.46187199	43	2.63415466378	13727.7	662.43718826	330	268	136	136	87	96	93	2576	56
DLR00012276	1	2	YOR202W	36	SD/MSG -ARG -HIS -LEU -LYS +Canavanine +G418 +Hygromycin +Thialysine	Adam_cdc13-1_SDLV3_REP3	1	11	0.5	277.2	34.88403953	254	12	31800.3730918	3168.71508259	43	0.594518165961	2428.72056401	294.679667332	444	249	136	136	82	95	95	1007	0
DLR00012276	1	3	YOR202W	36	SD/MSG -ARG -HIS -LEU -LYS +Canavanine +G418 +Hygromycin +Thialysine	Adam_cdc13-1_SDLV3_REP3	1	11	0	11	3.87605443961	254	12	32374.6143412	3201.83142168	43	0	43	39.0700610241	580	249	136	136	85	98	100	896	0
DLR00012276	1	4	YOR202W	36	SD/MSG -ARG -HIS -LEU -LYS +Canavanine +G418 +Hygromycin +Thialysine	Adam_cdc13-1_SDLV3_REP3	1	11	6.19665787861	842.4	188.593664855	254	12	35495.1	3227.87987066	43	7.25458144412	5667.3	1106.80998078	713	278	136	136	90	105	107	719	0
DLR00012276	1	5	YOR202W	36	SD/MSG -ARG -HIS -LEU -LYS +Canavanine +G418 +Hygromycin +Thialysine	Adam_cdc13-1_SDLV3_REP3	1	11	0.5	836.1	112.544454044	254	12	37947.6	4219.50364799	43	0.50721176148	6313.78046025	759.329492231	824	245	136	136	84	100	100	737	0
DLR00012276	1	6	YOR202W	36	SD/MSG -ARG -HIS -LEU -LYS +Canavanine +G418 +Hygromycin +Thialysine	Adam_cdc13-1_SDLV3_REP3	1	11	0	11	22.7345762655	254	12	34042.5	4076.10279825	43	0.778215026199	2022.00009222	180.660991179	1031	269	136	136	86	102	103	728	0
DLR00012276	1	7	YOR202W	36	SD/MSG -ARG -HIS -LEU -LYS +Canavanine +G418 +Hygromycin +Thialysine	Adam_cdc13-1_SDLV3_REP3	1	11	0	11	17.7108631533	254	12	32115.6	3662.25751563	43	0	43	131.67704615	1135	256	136	136	81	98	101	543	0
DLR00012276	1	8	YOR202W	36	SD/MSG -ARG -HIS -LEU -LYS +Canavanine +G418 +Hygromycin +Thialysine	Adam_cdc13-1_SDLV3_REP3	1	11	0	11	13.2090939101	254	12	29333.1075897	3252.10333663	43	0	43	120.505716806	1195	256	136	136	79	97	100	526	0
DLR00012276	1	9	YOR202W	36	SD/MSG -ARG -HIS -LEU -LYS +Canavanine +G418 +Hygromycin +Thialysine	Adam_cdc13-1_SDLV3_REP3	1	11	1.53605593588	607.5	32.6130008109	254	12	30789.9566659	2753.4857105	43	1.07183470252	7549.99998677	489.093127054	1357	227	136	136	78	96	99	902	0
DLR00012276	1	10	YOR202W	36	SD/MSG -ARG -HIS -LEU -LYS +Canavanine +G418 +Hygromycin +Thialysine	Adam_cdc13-1_SDLV3_REP3	1	11	1.5854870775	474.3	41.1003584098	254	12	31686.6997911	3144.82301014	43	1.65739725856	5620.20048711	457.606153288	1488	181	136	136	98	110	110	2399	8
DLR00012276	1	11	YOR202W	36	SD/MSG -ARG -HIS -LEU -LYS +Canavanine +G418 +Hygromycin +Thialysine	Adam_cdc13-1_SDLV3_REP3	1	11	0.799255412965	496.8	55.2642765174	254	12	32164.2	3289.65621492	43	0.975750710911	5849.99343042	594.684110186	1621	191	136	136	97	109	108	1535	8
DLR00012276	1	12	YOR202W	36	SD/MSG -ARG -HIS -LEU -LYS +Canavanine +G418 +Hygromycin +Thialysine	Adam_cdc13-1_SDLV3_REP3	1	11	6.97325878423	677.7	44.2320007334	254	12	35133.1310602	2920.90123454	43	9.97095300587	9513	850.291511567	1804	204	136	136	83	100	104	1757	0
DLR00012276	1	13	YOR202W	36	SD/MSG -ARG -HIS -LEU -LYS +Canavanine +G418 +Hygromycin +Thialysine	Adam_cdc13-1_SDLV3_REP3	1	11	0	11	13.7724381239	254	12	33106.5	3163.5320201	43	0.538624296167	2131.76315567	231.196172568	1960	243	136	136	75	94	98	578	3
DLR00012276	1	14	YOR202W	36	SD/MSG -ARG -HIS -LEU -LYS +Canavanine +G418 +Hygromycin +Thialysine	Adam_cdc13-1_SDLV3_REP3	1	11	0.5	278.1	34.9304770577	254	11.5900885715	34734.6	3116.51905929	43	0.5	2050.2	276.713598147	2040	249	136	136	74	92	97	451	0
DLR00012276	1	15	YOR202W	36	SD/MSG -ARG -HIS -LEU -LYS +Canavanine +G418 +Hygromycin +Thialysine	Adam_cdc13-1_SDLV3_REP3	1	11	0	11	15.4164149739	254	12	29946.7788723	2866.27711451	43	3.95549782069	1084.5	131.661899135	2165	258	136	136	76	93	97	508	0
DLR00012276	1	16	YOR202W	36	SD/MSG -ARG -HIS -LEU -LYS +Canavanine +G418 +Hygromycin +Thialysine	Adam_cdc13-1_SDLV3_REP3	1	11	0	11	14.5115865211	254	12	33221.7	3243.80656893	43	0	43	100.986540774	2275	263	136	136	77	94	98	517	0
DLR00012276	1	17	YOR202W	36	SD/MSG -ARG -HIS -LEU -LYS +Canavanine +G418 +Hygromycin +Thialysine	Adam_cdc13-1_SDLV3_REP3	1	11	0	11	6.93289243158	254	12	29781.5835324	2832.18071988	43	0.989942185652	1069.2	55.2133079709	2485	251	136	136	83	98	100	653	0
DLR00012276	1	18	YOR202W	36	SD/MSG -ARG -HIS -LEU -LYS +Canavanine +G418 +Hygromycin +Thialysine	Adam_cdc13-1_SDLV3_REP3	1	11	0	11	10.994765993	254	12	29276.1	2650.09848685	43	1.51602762713	1011.6	79.7603774373	2618	252	136	136	82	98	99	654	0
DLR00012276	1	19	YOR202W	36	SD/MSG -ARG -HIS -LEU -LYS +Canavanine +G418 +Hygromycin +Thialysine	Adam_cdc13-1_SDLV3_REP3	1	11	0	11	11.7662066901	254	12	29499.0672127	3134.69418338	43	0	43	87.8731353557	2768	258	136	136	79	96	98	597	0
DLR00012276	1	20	YOR202W	36	SD/MSG -ARG -HIS -LEU -LYS +Canavanine +G418 +Hygromycin +Thialysine	Adam_cdc13-1_SDLV3_REP3	1	11	4.98105970903	481.5	90.8777061655	254	12	34597.8	3400.17629921	43	0.547842864087	3334.99174961	523.094908735	2829	252	136	136	81	96	98	623	0
DLR00012276	1	21	YOR202W	36	SD/MSG -ARG -HIS -LEU -LYS +Canavanine +G418 +Hygromycin +Thialysine	Adam_cdc13-1_SDLV3_REP3	1	11	0.5	378.9	49.6984704234	254	12	36296.1	3775.01111083	43	4.77940328954	2377.8	425.87017826	3031	268	136	136	75	92	96	545	0
DLR00012276	1	22	YOR202W	36	SD/MSG -ARG -HIS -LEU -LYS +Canavanine +G418 +Hygromycin +Thialysine	Adam_cdc13-1_SDLV3_REP3	1	11	5.71664425905	1634.4	306.124374054	254	12	40338	4295.33054881	43	6.34330035254	10869.3	1986.83821455	3116	250	136	136	78	92	93	738	0
DLR00012276	1	23	YOR202W	36	SD/MSG -ARG -HIS -LEU -LYS +Canavanine +G418 +Hygromycin +Thialysine	Adam_cdc13-1_SDLV3_REP3	1	11	6.79174047699	1165.5	274.020696793	254	12	38387.7	3580.63795214	43	0.5	8538.7401801	1121.12729028	3280	246	136	136	77	90	92	847	0
DLR00012276	1	24	YOR202W	36	SD/MSG -ARG -HIS -LEU -LYS +Canavanine +G418 +Hygromycin +Thialysine	Adam_cdc13-1_SDLV3_REP3	1	11	0	11	24.1176163371	254	12	35451.3457431	3166.98930275	43	3.78908580422	1236.6	173.279700952	3383	275	136	136	69	83	85	509	1
DLR00012276	2	1	YOR202W	36	SD/MSG -ARG -HIS -LEU -LYS +Canavanine +G418 +Hygromycin +Thialysine	Adam_cdc13-1_SDLV3_REP3	1	11	0.555549344338	370.993417985	57.6463976758	254	12	43411.5	5688.81145196	43	0.660829908913	2800.99510691	458.449303804	318	398	136	136	73	87	88	599	0
DLR00012276	2	2	YAL018C	36	SD/MSG -ARG -HIS -LEU -LYS +Canavanine +G418 +Hygromycin +Thialysine	Adam_cdc13-1_SDLV3_REP3	1	11	0	11	11.4144292786	254	12	33974.8348569	3480.10324401	43	3.68279035278	1246.5	93.8065554132	418	361	136	136	71	86	89	728	6
DLR00012276	2	3	YBR210W	36	SD/MSG -ARG -HIS -LEU -LYS +Canavanine +G418 +Hygromycin +Thialysine	Adam_cdc13-1_SDLV3_REP3	1	11	0	11	12.3264519154	254	12	34096.9993677	3238.64914124	43	3.79221641771	1050.3	129.005663821	536	362	136	136	74	89	91	600	4
DLR00012276	2	4	YBR114W	36	SD/MSG -ARG -HIS -LEU -LYS +Canavanine +G418 +Hygromycin +Thialysine	Adam_cdc13-1_SDLV3_REP3	1	11	0	11	13.0340294254	254	10.5024136104	35212.851358	3268.34266072	43	1.75126597946	2533.5	213.651078753	698	323	136	136	87	102	104	797	0
DLR00012276	2	5	YAL037W	36	SD/MSG -ARG -HIS -LEU -LYS +Canavanine +G418 +Hygromycin +Thialysine	Adam_cdc13-1_SDLV3_REP3	1	11	0	11	10.2786054826	254	12	32670.1186748	3104.30359901	43	0.689176866479	1030.5	91.699570579	835	382	136	136	76	94	97	566	0
DLR00012276	2	6	YAL062W	36	SD/MSG -ARG -HIS -LEU -LYS +Canavanine +G418 +Hygromycin +Thialysine	Adam_cdc13-1_SDLV3_REP3	1	11	0	11	12.1456910115	254	12	30037.5	2687.07498819	43	0.734223136924	1039.5	104.333008378	922	311	136	136	79	97	99	620	0
DLR00012276	2	7	YBL042C	36	SD/MSG -ARG -HIS -LEU -LYS +Canavanine +G418 +Hygromycin +Thialysine	Adam_cdc13-1_SDLV3_REP3	1	11	0	11	3.81856029532	254	12	30573.5957722	2920.11016667	43	1.12574532404	1932.00451458	47.8198118074	1113	378	136	136	80	97	99	828	3
DLR00012276	2	8	YBL089W	36	SD/MSG -ARG -HIS -LEU -LYS +Canavanine +G418 +Hygromycin +Thialysine	Adam_cdc13-1_SDLV3_REP3	1	11	0	11	6.60675118198	254	12	29980.1079229	2753.97409975	43	0	43	55.8477248538	1236	358	136	136	74	92	96	747	0
DLR00012276	2	9	YBR047W	36	SD/MSG -ARG -HIS -LEU -LYS +Canavanine +G418 +Hygromycin +Thialysine	Adam_cdc13-1_SDLV3_REP3	1	11	0	11	17.0425827159	254	10.7515604733	31816.5949844	2602.77950526	43	6.26425290112	1839.6	305.20309216	1356	349	136	136	73	92	95	594	0
DLR00012276	2	10	YBR084C-A	36	SD/MSG -ARG -HIS -LEU -LYS +Canavanine +G418 +Hygromycin +Thialysine	Adam_cdc13-1_SDLV3_REP3	1	11	0	11	10.1096482016	254	12	33559.9877201	3106.53970392	43	11.830333092	1061.1	123.31156758	1514	346	136	136	74	91	94	592	4
DLR00012276	2	11	YBL069W	36	SD/MSG -ARG -HIS -LEU -LYS +Canavanine +G418 +Hygromycin +Thialysine	Adam_cdc13-1_SDLV3_REP3	1	11	0	11	7.150894965	254	12	34829.4147778	3416.70020954	43	1.56613239472	1358.1	69.3876818931	1663	379	136	136	74	92	94	700	7
DLR00012276	2	12	YBR082C	36	SD/MSG -ARG -HIS -LEU -LYS +Canavanine +G418 +Hygromycin +Thialysine	Adam_cdc13-1_SDLV3_REP3	1	11	0	11	22.4169627442	254	11.7757027823	33804.9	3029.0462481	43	0.547388866745	1622.99373326	205.064195537	1782	373	136	136	71	90	94	472	2
DLR00012276	2	13	YAL013W	36	SD/MSG -ARG -HIS -LEU -LYS +Canavanine +G418 +Hygromycin +Thialysine	Adam_cdc13-1_SDLV3_REP3	1	11	0	11	12.9948208219	254	10.3207387505	32195.7	2946.99339891	43	2.29492781151	1379.7	132.954988479	1938	346	136	136	74	93	95	826	1
DLR00012276	2	14	YBR184W	36	SD/MSG -ARG -HIS -LEU -LYS +Canavanine +G418 +Hygromycin +Thialysine	Adam_cdc13-1_SDLV3_REP3	1	11	0	11	11.1887365922	254	12	31987.8	2507.04375573	43	0.953452205843	1246.5	98.5802157636	2033	372	136	136	74	93	94	735	6
DLR00012276	2	15	YAR029W	36	SD/MSG -ARG -HIS -LEU -LYS +Canavanine +G418 +Hygromycin +Thialysine	Adam_cdc13-1_SDLV3_REP3	1	11	0	11	7.98307789328	254	11.7677863957	31281.3	2751.76115878	43	0	43	84.3176333335	2213	368	136	136	76	95	96	537	2
DLR00012276	2	16	YBR217W	36	SD/MSG -ARG -HIS -LEU -LYS +Canavanine +G418 +Hygromycin +Thialysine	Adam_cdc13-1_SDLV3_REP3	1	11	0	11	7.48674385964	254	12	31754.7	2899.75862522	43	0	43	56.0973487245	2323	368	136	136	75	93	96	428	2
DLR00012276	2	17	YBR174C	36	SD/MSG -ARG -HIS -LEU -LYS +Canavanine +G418 +Hygromycin +Thialysine	Adam_cdc13-1_SDLV3_REP3	1	11	0	11	2.86163997257	254	12	30169.0320209	2777.48180346	43	0	43	17.2079338877	2398	337	136	136	75	94	96	491	0
DLR00012276	2	18	YBL043W	36	SD/MSG -ARG -HIS -LEU -LYS +Canavanine +G418 +Hygromycin +Thialysine	Adam_cdc13-1_SDLV3_REP3	1	11	0	11	10.5423828492	254	12	29650.5	2808.7859307	43	0	43	81.5244788734	2594	354	136	136	75	93	96	583	1
DLR00012276	2	19	YAL059W	36	SD/MSG -ARG -HIS -LEU -LYS +Canavanine +G418 +Hygromycin +Thialysine	Adam_cdc13-1_SDLV3_REP3	1	11	0	11	5.36608112059	254	12	29662.6374128	2463.0013248	43	0	43	33.8847502769	2715	336	136	136	79	96	99	506	1
DLR00012276	2	20	YBL011W	36	SD/MSG -ARG -HIS -LEU -LYS +Canavanine +G418 +Hygromycin +Thialysine	Adam_cdc13-1_SDLV3_REP3	1	11	0	11	4.33186479763	254	12	30424.9202525	3010.08302254	43	0	43	27.3704958726	2866	352	136	136	73	91	95	377	0
DLR00012276	2	21	YBL001C	36	SD/MSG -ARG -HIS -LEU -LYS +Canavanine +G418 +Hygromycin +Thialysine	Adam_cdc13-1_SDLV3_REP3	1	11	0	11	11.0100536995	254	12	35505.9339526	3370.3202886	43	3.05921072328	891.9	101.333535174	3006	362	136	136	73	91	95	491	2
DLR00012276	2	22	YBR036C	36	SD/MSG -ARG -HIS -LEU -LYS +Canavanine +G418 +Hygromycin +Thialysine	Adam_cdc13-1_SDLV3_REP3	1	11	0.819366560306	841.5	33.0560827808	254	7.80384224677	45968.4	4275.2806408	43	1.14787686357	23389.0001046	1078.31793967	3168	383	136	136	97	110	108	1076	0
DLR00012276	2	23	YBL102W	36	SD/MSG -ARG -HIS -LEU -LYS +Canavanine +G418 +Hygromycin +Thialysine	Adam_cdc13-1_SDLV3_REP3	1	11	0	11	16.9539693059	254	12	33125.191126	3350.77932131	43	0.669393486665	1309.5	147.864446381	3264	376	136	136	70	86	90	607	5
DLR00012276	2	24	YOR202W	36	SD/MSG -ARG -HIS -LEU -LYS +Canavanine +G418 +Hygromycin +Thialysine	Adam_cdc13-1_SDLV3_REP3	1	11	0	11	17.7915222412	254	12	39755.5354007	3218.41432893	43	3.71083731088	1276.2	123.499906329	3432	358	136	136	70	83	85	554	0
DLR00012276	3	1	YOR202W	36	SD/MSG -ARG -HIS -LEU -LYS +Canavanine +G418 +Hygromycin +Thialysine	Adam_cdc13-1_SDLV3_REP3	1	11	3.52747874761	351	34.6249859277	254	12	40666.5	4850.25372058	43	3.66956475725	2839.5	249.556773935	301	492	136	136	78	89	89	1074	0
DLR00012276	3	2	YAL027W	36	SD/MSG -ARG -HIS -LEU -LYS +Canavanine +G418 +Hygromycin +Thialysine	Adam_cdc13-1_SDLV3_REP3	1	11	1.46300104447	505.219549583	14.5395521074	254	12	34609.5776071	3253.70989682	43	1.78215634253	3846.37735203	136.378908644	423	505	136	136	70	86	89	953	5
DLR00012276	3	3	YAR023C	36	SD/MSG -ARG -HIS -LEU -LYS +Canavanine +G418 +Hygromycin +Thialysine	Adam_cdc13-1_SDLV3_REP3	1	11	0	11	8.43418696482	254	12	34914.0210943	3039.21474721	43	0	43	61.8109061861	557	501	136	136	74	90	92	724	5
DLR00012276	3	4	YBL015W	36	SD/MSG -ARG -HIS -LEU -LYS +Canavanine +G418 +Hygromycin +Thialysine	Adam_cdc13-1_SDLV3_REP3	1	11	0	11	12.1852291719	254	12	37007.9547639	3863.06210164	43	5.82932463474	980.1	90.2007577749	686	492	136	136	73	90	92	798	0
DLR00012276	3	5	YAL031C	36	SD/MSG -ARG -HIS -LEU -LYS +Canavanine +G418 +Hygromycin +Thialysine	Adam_cdc13-1_SDLV3_REP3	1	11	0	11	12.2217682467	254	12	34006.4479103	3416.0509597	43	0.846650784653	1936.00029433	113.011087252	800	519	136	136	77	94	96	802	6
DLR00012276	3	6	YBR214W	36	SD/MSG -ARG -HIS -LEU -LYS +Canavanine +G418 +Hygromycin +Thialysine	Adam_cdc13-1_SDLV3_REP3	1	11	0	11	12.169936569	254	11.6075044589	30943.30646	2714.18774728	43	1.51028205302	882.9	96.9056806993	955	507	136	136	74	92	95	623	2
DLR00012276	3	7	YBR051W	36	SD/MSG -ARG -HIS -LEU -LYS +Canavanine +G418 +Hygromycin +Thialysine	Adam_cdc13-1_SDLV3_REP3	1	11	2.17478441026	226.8	18.207064005	254	11.4726257007	30783.1006879	2646.923739	43	3.0495705981	1857.6	115.950698978	1088	509	136	136	79	96	98	862	3
DLR00012276	3	8	YBL060W	36	SD/MSG -ARG -HIS -LEU -LYS +Canavanine +G418 +Hygromycin +Thialysine	Adam_cdc13-1_SDLV3_REP3	1	11	0	11	15.8633004298	254	10.6571751387	32752.4978803	3186.14833606	43	1.72465786978	1707.3	130.073561042	1197	477	136	136	78	95	97	813	9
DLR00012276	3	9	YAL014C	36	SD/MSG -ARG -HIS -LEU -LYS +Canavanine +G418 +Hygromycin +Thialysine	Adam_cdc13-1_SDLV3_REP3	1	11	0	11	24.587003272	254	12	33660.6821383	3217.2649304	43	3.51914156417	1554.3	206.267278348	1402	459	136	136	73	91	94	697	0
DLR00012276	3	10	YBR180W	36	SD/MSG -ARG -HIS -LEU -LYS +Canavanine +G418 +Hygromycin +Thialysine	Adam_cdc13-1_SDLV3_REP3	1	11	0	11	13.625828537	254	12	35040.6972832	3416.30797772	43	5.14732460196	1189.8	110.037234847	1518	485	136	136	73	91	93	667	0
DLR00012276	3	11	YBR066C	36	SD/MSG -ARG -HIS -LEU -LYS +Canavanine +G418 +Hygromycin +Thialysine	Adam_cdc13-1_SDLV3_REP3	1	11	0	11	23.8922948744	254	12	35115.8818822	3179.96120058	43	0.704458539169	1531.99994298	188.627169199	1636	494	136	136	72	90	93	710	3
DLR00012276	3	12	YBR048W	36	SD/MSG -ARG -HIS -LEU -LYS +Canavanine +G418 +Hygromycin +Thialysine	Adam_cdc13-1_SDLV3_REP3	1	11	0.631779662326	249.3	33.354392037	254	10.4134634546	35226.0142121	3165.39360061	43	0.698359869676	2218.99900111	300.549154491	1764	492	136	136	72	90	94	610	4
DLR00012276	3	13	YBR016W	36	SD/MSG -ARG -HIS -LEU -LYS +Canavanine +G418 +Hygromycin +Thialysine	Adam_cdc13-1_SDLV3_REP3	1	11	0	11	8.62916026625	254	10.159015886	34501.5	2789.9424364	43	0.526862596414	878.4	182.811553696	1921	495	136	136	72	90	93	483	0
DLR00012276	3	14	YBL039C	36	SD/MSG -ARG -HIS -LEU -LYS +Canavanine +G418 +Hygromycin +Thialysine	Adam_cdc13-1_SDLV3_REP3	1	11	0	11	12.0163898432	254	10.5935833536	33896.439171	3000.74482575	43	2.67466831319	1125.9	120.507358122	2049	459	136	136	73	92	93	573	3
DLR00012276	3	15	YAL034C	36	SD/MSG -ARG -HIS -LEU -LYS +Canavanine +G418 +Hygromycin +Thialysine	Adam_cdc13-1_SDLV3_REP3	1	11	0	11	11.9453970306	254	9.52744820562	33083.2283169	2712.18734796	43	1.65461565153	1092.6	139.877912656	2167	490	136	136	72	90	93	534	0
DLR00012276	3	16	YBR125C	36	SD/MSG -ARG -HIS -LEU -LYS +Canavanine +G418 +Hygromycin +Thialysine	Adam_cdc13-1_SDLV3_REP3	1	11	0	11	14.0641299936	254	12	32535	2797.33165302	43	2.35047928753	1254.6	171.985164986	2314	506	136	136	73	91	93	677	0
DLR00012276	3	17	YBR195C	36	SD/MSG -ARG -HIS -LEU -LYS +Canavanine +G418 +Hygromycin +Thialysine	Adam_cdc13-1_SDLV3_REP3	1	11	0	11	14.1309447556	254	11.8063020057	31846.5	2886.41039008	43	0	43	94.5596829724	2444	487	136	136	74	92	95	551	0
DLR00012276	3	18	YBR182C	36	SD/MSG -ARG -HIS -LEU -LYS +Canavanine +G418 +Hygromycin +Thialysine	Adam_cdc13-1_SDLV3_REP3	1	11	0	11	14.0751124587	254	12	31181.4885986	2746.0424355	43	0.634036994635	1338.99992229	144.89333164	2616	500	136	136	73	91	94	637	0
DLR00012276	3	19	YBL008W	36	SD/MSG -ARG -HIS -LEU -LYS +Canavanine +G418 +Hygromycin +Thialysine	Adam_cdc13-1_SDLV3_REP3	1	11	0	11	8.81031494923	254	12	31728.6	2953.08746591	43	0	43	93.5677098748	2713	513	136	136	73	92	95	634	3
DLR00012276	3	20	YBR059C	36	SD/MSG -ARG -HIS -LEU -LYS +Canavanine +G418 +Hygromycin +Thialysine	Adam_cdc13-1_SDLV3_REP3	1	11	0	11	7.61799155192	254	10.2866288097	33047.1357853	2789.74853929	43	3.82318691731	903.6	94.7417678948	2874	500	136	136	71	90	94	466	4
DLR00012276	3	21	YBR098W	36	SD/MSG -ARG -HIS -LEU -LYS +Canavanine +G418 +Hygromycin +Thialysine	Adam_cdc13-1_SDLV3_REP3	1	11	0	11	5.71957927207	254	10.3347539684	36872.0605311	2938.78666916	43	0	43	53.5760030472	2985	481	136	136	71	89	94	604	3
DLR00012276	3	22	YBL091C-A	36	SD/MSG -ARG -HIS -LEU -LYS +Canavanine +G418 +Hygromycin +Thialysine	Adam_cdc13-1_SDLV3_REP3	1	11	0	11	12.1756954327	254	12	33066.5290023	3214.81469129	43	2.0072579362	1404.9	85.8242374214	3139	495	136	136	73	89	93	677	3
DLR00012276	3	23	YBL104C	36	SD/MSG -ARG -HIS -LEU -LYS +Canavanine +G418 +Hygromycin +Thialysine	Adam_cdc13-1_SDLV3_REP3	1	11	0	11	12.814674287	254	12	34477.5956336	3246.38363455	43	0	43	83.6037932274	3262	480	136	136	69	84	89	644	1
DLR00012276	3	24	YOR202W	36	SD/MSG -ARG -HIS -LEU -LYS +Canavanine +G418 +Hygromycin +Thialysine	Adam_cdc13-1_SDLV3_REP3	1	11	0	11	10.0572016492	254	12	35274.8360186	3490.54292353	43	0.827044297833	3228.5	134.726638412	3398	479	136	136	77	91	91	770	1
DLR00012276	4	1	YOR202W	36	SD/MSG -ARG -HIS -LEU -LYS +Canavanine +G418 +Hygromycin +Thialysine	Adam_cdc13-1_SDLV3_REP3	1	11	4.90777523248	322.2	55.3778571405	254	12	37987.2	4549.16294206	43	5.47952737891	2350.8	384.651383672	299	621	136	136	79	91	91	1025	0
DLR00012276	4	2	YBR052C	36	SD/MSG -ARG -HIS -LEU -LYS +Canavanine +G418 +Hygromycin +Thialysine	Adam_cdc13-1_SDLV3_REP3	1	11	0	11	9.74421469294	254	12	33694.7274566	3223.41331958	43	2.32997423648	932.4	94.670072315	433	621	136	136	72	87	89	783	3
DLR00012276	4	3	YBL081W	36	SD/MSG -ARG -HIS -LEU -LYS +Canavanine +G418 +Hygromycin +Thialysine	Adam_cdc13-1_SDLV3_REP3	1	11	0.508642595478	220.5	26.3093798668	254	12	34583.9899532	3147.42940272	43	0.545917748168	4649.79218292	478.872963995	466	650	136	136	73	88	90	825	0
DLR00012276	4	4	YBR090C-A	36	SD/MSG -ARG -HIS -LEU -LYS +Canavanine +G418 +Hygromycin +Thialysine	Adam_cdc13-1_SDLV3_REP3	1	11	1.67970447217	13422.9982361	174.311436384	254	1.95522339481	1449917.99557	17774.4782735	43	2.30462459841	1449245.99312	15398.7977312	643	628	136	136	187	187	157	5282	24
DLR00012276	4	5	YBR158W	36	SD/MSG -ARG -HIS -LEU -LYS +Canavanine +G418 +Hygromycin +Thialysine	Adam_cdc13-1_SDLV3_REP3	1	11	5.91457584722	403.2	28.6183675426	254	12	34279.2	2984.343515	43	8.84237481642	3756.6	322.87027486	827	613	136	136	78	95	97	1150	0
DLR00012276	4	6	YAR020C	36	SD/MSG -ARG -HIS -LEU -LYS +Canavanine +G418 +Hygromycin +Thialysine	Adam_cdc13-1_SDLV3_REP3	1	11	0	11	9.38200121758	254	12	31968.9	3181.72629848	43	1.55904677579	1692.9	74.8325706488	978	612	136	136	80	97	99	790	0
DLR00012276	4	7	YBL070C	36	SD/MSG -ARG -HIS -LEU -LYS +Canavanine +G418 +Hygromycin +Thialysine	Adam_cdc13-1_SDLV3_REP3	1	11	0	11	15.0162643359	254	11.6257876771	32543.1	3031.03771219	43	1.54766353803	964.8	98.572802261	1087	642	136	136	75	92	95	651	5
DLR00012276	4	8	YBR043C	36	SD/MSG -ARG -HIS -LEU -LYS +Canavanine +G418 +Hygromycin +Thialysine	Adam_cdc13-1_SDLV3_REP3	1	11	0	11	7.81171999507	254	11.5162176702	32432.6963916	3303.42525445	43	0	43	56.0403776034	1229	625	136	136	74	92	95	725	0
DLR00012276	4	9	YBR156C	36	SD/MSG -ARG -HIS -LEU -LYS +Canavanine +G418 +Hygromycin +Thialysine	Adam_cdc13-1_SDLV3_REP3	1	11	0	11	2.20487505289	254	12	32639.3678585	3343.16710805	43	0	43	8.95510901323	1376	599	136	136	73	92	94	657	0
DLR00012276	4	10	YAL011W	36	SD/MSG -ARG -HIS -LEU -LYS +Canavanine +G418 +Hygromycin +Thialysine	Adam_cdc13-1_SDLV3_REP3	1	11	0	11	8.79140596993	254	10.9783840232	34934.4	3384.80634802	43	0	43	55.2821182709	1528	616	136	136	73	90	92	660	3
DLR00012276	4	11	YBR213W	36	SD/MSG -ARG -HIS -LEU -LYS +Canavanine +G418 +Hygromycin +Thialysine	Adam_cdc13-1_SDLV3_REP3	1	11	0	11	17.7304483064	254	12	36179.1	3660.46376839	43	3.68653488118	929.7	122.459903161	1648	637	136	136	75	92	94	533	4
DLR00012276	4	12	YBR045C	36	SD/MSG -ARG -HIS -LEU -LYS +Canavanine +G418 +Hygromycin +Thialysine	Adam_cdc13-1_SDLV3_REP3	1	11	4.20161447354	403.2	53.2766196545	254	9.94212560656	36245.8800951	3309.14867553	43	5.45033393711	3231	468.213833539	1772	589	136	136	74	91	93	719	2
DLR00012276	4	13	YBL047C	36	SD/MSG -ARG -HIS -LEU -LYS +Canavanine +G418 +Hygromycin +Thialysine	Adam_cdc13-1_SDLV3_REP3	1	11	3.59647881567	229.5	29.6427272157	254	10.2268433716	34144.75005	3085.18080223	43	4.65408540908	2008.8	267.533564876	1904	615	136	136	73	91	94	563	1
DLR00012276	4	14	YBL064C	36	SD/MSG -ARG -HIS -LEU -LYS +Canavanine +G418 +Hygromycin +Thialysine	Adam_cdc13-1_SDLV3_REP3	1	11	0	11	17.7403483584	254	10.2801939048	34343.1478865	2990.66175671	43	0.510861347731	1100.7	139.817955693	2050	635	136	136	71	89	93	579	0
DLR00012276	4	15	YBL091C	36	SD/MSG -ARG -HIS -LEU -LYS +Canavanine +G418 +Hygromycin +Thialysine	Adam_cdc13-1_SDLV3_REP3	1	11	0	11	6.74248482136	254	9.39528999234	34488.1855759	3022.12248515	43	0	43	55.8111459049	2181	626	136	136	71	90	93	581	0
DLR00012276	4	16	YBL096C	36	SD/MSG -ARG -HIS -LEU -LYS +Canavanine +G418 +Hygromycin +Thialysine	Adam_cdc13-1_SDLV3_REP3	1	11	0	11	12.2495999743	254	10.1256637014	34689.6	2905.96592798	43	0	43	126.414979453	2320	624	136	136	71	90	93	509	0
DLR00012276	4	17	YAL058C-A	36	SD/MSG -ARG -HIS -LEU -LYS +Canavanine +G418 +Hygromycin +Thialysine	Adam_cdc13-1_SDLV3_REP3	1	11	0	11	10.806175614	254	10.9294382943	32837.705042	2908.09534648	43	4.6564787857	908.1	106.865365315	2466	644	136	136	73	91	93	677	5
DLR00012276	4	18	YBL059W	36	SD/MSG -ARG -HIS -LEU -LYS +Canavanine +G418 +Hygromycin +Thialysine	Adam_cdc13-1_SDLV3_REP3	1	11	1.79249350469	283.5	23.2263189864	254	12	33021.9	2897.50104124	43	2.12602694594	2796.3	252.792690217	2582	625	136	136	73	91	94	598	1
DLR00012276	4	19	YBR169C	36	SD/MSG -ARG -HIS -LEU -LYS +Canavanine +G418 +Hygromycin +Thialysine	Adam_cdc13-1_SDLV3_REP3	1	11	0	11	7.74588324623	254	10.5751677425	32990.4	2743.89760199	43	1.61355322628	1163.7	67.0083568333	2737	629	136	136	75	92	95	662	4
DLR00012276	4	20	YBR194W	36	SD/MSG -ARG -HIS -LEU -LYS +Canavanine +G418 +Hygromycin +Thialysine	Adam_cdc13-1_SDLV3_REP3	1	11	0	11	13.0306655049	254	9.70402930125	33982.2	2999.96638399	43	2.1256252178	1450.8	125.087512823	2857	628	136	136	74	92	95	726	6
DLR00012276	4	21	YAL064C-A	36	SD/MSG -ARG -HIS -LEU -LYS +Canavanine +G418 +Hygromycin +Thialysine	Adam_cdc13-1_SDLV3_REP3	1	11	1.32594431874	274.658736571	12.0467520428	254	9.77774941358	37468.8	3051.33868202	43	1.44466560144	6155.00010048	141.410226996	2980	633	136	136	87	102	103	861	3
DLR00012276	4	22	YBR025C	36	SD/MSG -ARG -HIS -LEU -LYS +Canavanine +G418 +Hygromycin +Thialysine	Adam_cdc13-1_SDLV3_REP3	1	11	0	11	10.1056407191	254	12	32483.5797749	3180.02385774	43	1.76025738775	1026.9	114.330081497	3130	619	136	136	70	86	92	581	0
DLR00012276	4	23	YBR206W	36	SD/MSG -ARG -HIS -LEU -LYS +Canavanine +G418 +Hygromycin +Thialysine	Adam_cdc13-1_SDLV3_REP3	1	11	0	11	8.11073532599	254	12	33843.0460086	3235.70871827	43	1.48137735661	1141.1240978	46.737870075	3275	634	136	136	70	85	90	627	1
DLR00012276	4	24	YOR202W	36	SD/MSG -ARG -HIS -LEU -LYS +Canavanine +G418 +Hygromycin +Thialysine	Adam_cdc13-1_SDLV3_REP3	1	11	0	11	12.3270861485	254	12	34861.5	3581.5612352	43	2.58264294555	1032.3	117.60444225	3402	631	136	136	66	82	86	607	0
DLR00012276	5	1	YOR202W	36	SD/MSG -ARG -HIS -LEU -LYS +Canavanine +G418 +Hygromycin +Thialysine	Adam_cdc13-1_SDLV3_REP3	1	11	0.512509183506	337.5	65.0480698198	254	12	38368.8	4606.92522455	43	0.668417153129	2744.96625627	474.397340678	345	776	136	136	74	90	91	713	0
DLR00012276	5	2	YBL037W	36	SD/MSG -ARG -HIS -LEU -LYS +Canavanine +G418 +Hygromycin +Thialysine	Adam_cdc13-1_SDLV3_REP3	1	11	0	11	9.59396535873	254	11.4116635313	32539.6079359	3133.5825059	43	0.711913888915	1060.00005413	132.01652607	425	771	136	136	73	88	91	650	0
DLR00012276	5	3	YBL049W	36	SD/MSG -ARG -HIS -LEU -LYS +Canavanine +G418 +Hygromycin +Thialysine	Adam_cdc13-1_SDLV3_REP3	1	11	0	11	4.77872107721	254	12	34366.303908	3208.43515599	43	0	43	42.027559822	572	772	136	136	73	89	91	661	3
DLR00012276	5	4	YBL051C	36	SD/MSG -ARG -HIS -LEU -LYS +Canavanine +G418 +Hygromycin +Thialysine	Adam_cdc13-1_SDLV3_REP3	1	11	0.58764896904	355.994130468	25.0957892017	254	12	35425.4576701	3338.51383802	43	0.728224860633	3022.99582506	217.157229743	701	786	136	136	75	92	94	581	1
DLR00012276	5	5	YBR175W	36	SD/MSG -ARG -HIS -LEU -LYS +Canavanine +G418 +Hygromycin +Thialysine	Adam_cdc13-1_SDLV3_REP3	1	11	0	11	8.84615423086	254	12	32679	3235.90832774	43	1.21388147857	1476	84.5314316221	832	774	136	136	77	94	96	756	1
DLR00012276	5	6	YBR148W	36	SD/MSG -ARG -HIS -LEU -LYS +Canavanine +G418 +Hygromycin +Thialysine	Adam_cdc13-1_SDLV3_REP3	1	11	0	11	14.69518197	254	12	32227.0484481	3220.75748732	43	0.654741587276	1767.92366658	151.420869785	953	763	136	136	80	97	99	634	7
DLR00012276	5	7	YBL067C	36	SD/MSG -ARG -HIS -LEU -LYS +Canavanine +G418 +Hygromycin +Thialysine	Adam_cdc13-1_SDLV3_REP3	1	11	0	11	25.9218267807	254	12	32512.5	3580.24622293	43	5.68072089091	1383.3	213.07367813	1087	765	136	136	74	92	95	682	2
DLR00012276	5	8	YBL003C	36	SD/MSG -ARG -HIS -LEU -LYS +Canavanine +G418 +Hygromycin +Thialysine	Adam_cdc13-1_SDLV3_REP3	1	11	0	11	14.2787054088	254	12	33658.1238452	3426.11470681	43	0	43	99.8101931739	1251	792	136	136	75	91	94	585	0
DLR00012276	5	9	YBR171W	36	SD/MSG -ARG -HIS -LEU -LYS +Canavanine +G418 +Hygromycin +Thialysine	Adam_cdc13-1_SDLV3_REP3	1	11	0.642431114068	315.9	56.2706248545	254	12	36314.1	3853.6927257	43	0.634469378669	3087.76258022	449.961793563	1386	773	136	136	71	88	91	653	4
DLR00012276	5	10	YBR141C	36	SD/MSG -ARG -HIS -LEU -LYS +Canavanine +G418 +Hygromycin +Thialysine	Adam_cdc13-1_SDLV3_REP3	1	11	6.1227945683	1488.6	121.423189397	254	12	49333.4093631	4726.95939623	43	7.14560981931	9828.9	903.872739199	1502	766	136	136	70	88	90	1195	2
DLR00012276	5	11	YBL007C	36	SD/MSG -ARG -HIS -LEU -LYS +Canavanine +G418 +Hygromycin +Thialysine	Adam_cdc13-1_SDLV3_REP3	1	11	0.670789334042	297	15.0604556341	254	12	36432.5542306	3959.20253918	43	0.805620195274	1730.00021985	123.503419304	1596	776	136	136	71	88	90	771	10
DLR00012276	5	12	YBR164C	36	SD/MSG -ARG -HIS -LEU -LYS +Canavanine +G418 +Hygromycin +Thialysine	Adam_cdc13-1_SDLV3_REP3	1	11	0	11	34.1638956128	254	12	36454.7047797	3719.30059459	43	0.5	1917	332.641630292	1770	751	136	136	72	90	91	583	0
DLR00012276	5	13	YBR219C	36	SD/MSG -ARG -HIS -LEU -LYS +Canavanine +G418 +Hygromycin +Thialysine	Adam_cdc13-1_SDLV3_REP3	1	11	0	11	17.5390971723	254	11.8687435768	35656.4126095	3445.23958364	43	3.3455408097	864.9	157.625378904	1930	759	136	136	73	91	93	499	0
DLR00012276	5	14	YBR132C	36	SD/MSG -ARG -HIS -LEU -LYS +Canavanine +G418 +Hygromycin +Thialysine	Adam_cdc13-1_SDLV3_REP3	1	11	0	11	14.8733695215	254	10.6955727724	35570.2813439	3636.71818976	43	0	43	115.578688019	2060	738	136	136	75	92	95	675	3
DLR00012276	5	15	YAR031W	36	SD/MSG -ARG -HIS -LEU -LYS +Canavanine +G418 +Hygromycin +Thialysine	Adam_cdc13-1_SDLV3_REP3	1	11	0	11	16.5425376164	254	9.73254623128	35639.5553547	3423.74892086	43	2.7766415322	897.3	124.7945365	2168	769	136	136	72	90	92	584	3
DLR00012276	5	16	YBR166C	36	SD/MSG -ARG -HIS -LEU -LYS +Canavanine +G418 +Hygromycin +Thialysine	Adam_cdc13-1_SDLV3_REP3	1	11	0	11	18.9029613677	254	10.4457863437	35651.0743353	3429.26384802	43	1.63923484901	1042.2	142.733053459	2327	773	136	136	76	93	94	694	5
DLR00012276	5	17	YBL024W	36	SD/MSG -ARG -HIS -LEU -LYS +Canavanine +G418 +Hygromycin +Thialysine	Adam_cdc13-1_SDLV3_REP3	1	11	0	11	19.7871102017	254	9.98049808939	34969.581683	3227.09806249	43	4.15848322544	1494.9	204.131665381	2441	750	136	136	71	90	92	632	1
DLR00012276	5	18	YBR005W	36	SD/MSG -ARG -HIS -LEU -LYS +Canavanine +G418 +Hygromycin +Thialysine	Adam_cdc13-1_SDLV3_REP3	1	11	0	11	9.3591193393	254	9.47715889442	34063.6893137	2854.89078169	43	2.48079988492	1600.29705647	79.3027771334	2589	762	136	136	75	92	95	770	1
DLR00012276	5	19	YAL010C	36	SD/MSG -ARG -HIS -LEU -LYS +Canavanine +G418 +Hygromycin +Thialysine	Adam_cdc13-1_SDLV3_REP3	1	11	0	11	3.05475453556	254	12	33581.0187902	3113.4531948	43	0	43	19.9331942734	2725	765	136	136	72	91	94	479	2
DLR00012276	5	20	YBL078C	36	SD/MSG -ARG -HIS -LEU -LYS +Canavanine +G418 +Hygromycin +Thialysine	Adam_cdc13-1_SDLV3_REP3	1	11	0	11	3.92467244878	254	11.6889957375	35748.0195478	3139.55324395	43	0	43	42.5350523987	2867	734	136	136	72	90	95	536	1
DLR00012276	5	21	YBR099C	36	SD/MSG -ARG -HIS -LEU -LYS +Canavanine +G418 +Hygromycin +Thialysine	Adam_cdc13-1_SDLV3_REP3	1	11	0	11	8.19235322524	254	12	34758.8633641	3827.01358742	43	0	43	109.810495968	2989	753	136	136	70	89	93	450	1
DLR00012276	5	22	YAR015W	36	SD/MSG -ARG -HIS -LEU -LYS +Canavanine +G418 +Hygromycin +Thialysine	Adam_cdc13-1_SDLV3_REP3	1	11	0	11	10.7024096294	254	12	31723.3362411	3284.80436939	43	3.98091015683	988.2	61.0008340136	3133	755	136	136	72	89	94	520	4
DLR00012276	5	23	YAL054C	36	SD/MSG -ARG -HIS -LEU -LYS +Canavanine +G418 +Hygromycin +Thialysine	Adam_cdc13-1_SDLV3_REP3	1	11	0	11	10.7397860627	254	12	33792.9699572	3261.68109752	43	0.640028921358	1515.6	163.75838399	3278	761	136	136	68	84	90	609	2
DLR00012276	5	24	YOR202W	36	SD/MSG -ARG -HIS -LEU -LYS +Canavanine +G418 +Hygromycin +Thialysine	Adam_cdc13-1_SDLV3_REP3	1	11	0	11	12.8962317033	254	12	33222.3854973	3018.59954534	43	0	43	112.61896793	3402	765	136	136	66	82	87	443	0
DLR00012276	6	1	YOR202W	36	SD/MSG -ARG -HIS -LEU -LYS +Canavanine +G418 +Hygromycin +Thialysine	Adam_cdc13-1_SDLV3_REP3	1	11	2.8507549273	4176	367.276858003	254	3.28836719449	362884.998558	47750.0253231	43	3.97055884133	344918.998732	48231.5680938	228	849	136	136	111	118	110	6592	97
DLR00012276	6	2	YBR100W	36	SD/MSG -ARG -HIS -LEU -LYS +Canavanine +G418 +Hygromycin +Thialysine	Adam_cdc13-1_SDLV3_REP3	1	11	2.5621439268	4174.2	695.97741856	254	3.13486972177	362813.998937	55096.7604876	43	3.78906369365	344904.999342	56870.5749116	466	850	136	136	139	145	129	1138	58
DLR00012276	6	3	YAL008W	36	SD/MSG -ARG -HIS -LEU -LYS +Canavanine +G418 +Hygromycin +Thialysine	Adam_cdc13-1_SDLV3_REP3	1	11	0	11	6.27797878012	254	12	33601.1808708	2994.89693306	43	0	43	45.1590115205	550	913	136	136	73	88	91	633	1
DLR00012276	6	4	YBR007C	36	SD/MSG -ARG -HIS -LEU -LYS +Canavanine +G418 +Hygromycin +Thialysine	Adam_cdc13-1_SDLV3_REP3	1	11	0	11	15.7326237958	254	12	35852.1457068	3742.49214312	43	2.02483402891	3567.6	542.489051312	710	906	136	136	75	92	95	640	4
DLR00012276	6	5	YBR168W	36	SD/MSG -ARG -HIS -LEU -LYS +Canavanine +G418 +Hygromycin +Thialysine	Adam_cdc13-1_SDLV3_REP3	1	11	3.10694730314	230.4	30.5695167387	254	12	33198.2083165	3278.83896835	43	4.64632046024	2341.8	307.347189892	837	925	136	136	80	97	99	602	1
DLR00012276	6	6	YAL022C	36	SD/MSG -ARG -HIS -LEU -LYS +Canavanine +G418 +Hygromycin +Thialysine	Adam_cdc13-1_SDLV3_REP3	1	11	0	11	28.2121591129	254	12	33830.1	3496.0887318	43	7.3351672354	1908	313.588953928	954	909	136	136	80	96	98	627	0
DLR00012276	6	7	YAL015C	36	SD/MSG -ARG -HIS -LEU -LYS +Canavanine +G418 +Hygromycin +Thialysine	Adam_cdc13-1_SDLV3_REP3	1	11	0	11	18.9763024988	254	12	33989.7229815	3466.9017014	43	0.518273481987	1356.99998931	231.056058663	1088	898	136	136	73	90	94	560	2
DLR00012276	6	8	YBR015C	36	SD/MSG -ARG -HIS -LEU -LYS +Canavanine +G418 +Hygromycin +Thialysine	Adam_cdc13-1_SDLV3_REP3	1	11	0	11	15.6598162824	254	12	34923.4644298	3714.02196134	43	0.58611649185	1766.99895017	195.474722369	1231	912	136	136	76	93	95	688	4
DLR00012276	6	9	YBR161W	36	SD/MSG -ARG -HIS -LEU -LYS +Canavanine +G418 +Hygromycin +Thialysine	Adam_cdc13-1_SDLV3_REP3	1	11	3.41566315214	224.1	27.2555554372	254	11.8157953146	36139.4881747	3914.77464216	43	4.52391493881	1751.4	208.40054498	1361	898	136	136	77	93	94	844	3
DLR00012276	6	10	YBR018C	36	SD/MSG -ARG -HIS -LEU -LYS +Canavanine +G418 +Hygromycin +Thialysine	Adam_cdc13-1_SDLV3_REP3	1	11	4.76216317749	319.5	24.6639980296	254	12	37422.1243514	4029.26285518	43	7.01349508557	2774.7	301.205376163	1504	901	136	136	72	89	91	782	0
DLR00012276	6	11	YBR077C	36	SD/MSG -ARG -HIS -LEU -LYS +Canavanine +G418 +Hygromycin +Thialysine	Adam_cdc13-1_SDLV3_REP3	1	11	0	11	9.89683071256	254	12	36371.7800192	3693.06135019	43	0.642209852669	1118.00008997	83.9018000948	1620	864	136	136	73	89	91	781	9
DLR00012276	6	12	YBR063C	36	SD/MSG -ARG -HIS -LEU -LYS +Canavanine +G418 +Hygromycin +Thialysine	Adam_cdc13-1_SDLV3_REP3	1	11	0	11	28.9868380546	254	12	36896.8022986	3837.08801552	43	0.5	1544.4	299.835478769	1765	890	136	136	73	90	92	734	0
DLR00012276	6	13	YAL045C	36	SD/MSG -ARG -HIS -LEU -LYS +Canavanine +G418 +Hygromycin +Thialysine	Adam_cdc13-1_SDLV3_REP3	1	11	0	11	6.0473216918	254	12	35962.8927562	3753.6637552	43	0	43	69.3702168242	1907	895	136	136	74	90	92	685	0
DLR00012276	6	14	YBR197C	36	SD/MSG -ARG -HIS -LEU -LYS +Canavanine +G418 +Hygromycin +Thialysine	Adam_cdc13-1_SDLV3_REP3	1	11	0	11	9.52809518145	254	12	36092.9749854	3899.37882598	43	5.87584676233	917.1	136.398179148	2045	903	136	136	74	90	92	690	0
DLR00012276	6	15	YAR014C	36	SD/MSG -ARG -HIS -LEU -LYS +Canavanine +G418 +Hygromycin +Thialysine	Adam_cdc13-1_SDLV3_REP3	1	11	0	11	16.1522381031	254	11.4537678652	36247.0124272	3751.35703519	43	0.5	894.6	150.228797345	2192	917	136	136	72	89	91	609	0
DLR00012276	6	16	YAL068C	36	SD/MSG -ARG -HIS -LEU -LYS +Canavanine +G418 +Hygromycin +Thialysine	Adam_cdc13-1_SDLV3_REP3	1	11	0	11	16.5204019319	254	11.2246631795	36319.983986	3537.67125266	43	4.32087664081	1148.4	123.926633356	2309	882	136	136	74	91	92	677	3
DLR00012276	6	17	YBL017C	36	SD/MSG -ARG -HIS -LEU -LYS +Canavanine +G418 +Hygromycin +Thialysine	Adam_cdc13-1_SDLV3_REP3	1	11	0	11	22.7339880425	254	11.4120718919	36074.9611923	3435.30955174	43	3.88268672375	1361.7	178.017417964	2473	904	136	136	73	91	92	796	1
DLR00012276	6	18	YBR022W	36	SD/MSG -ARG -HIS -LEU -LYS +Canavanine +G418 +Hygromycin +Thialysine	Adam_cdc13-1_SDLV3_REP3	1	11	0	11	17.4648645306	254	11.5206505277	35793.842128	3185.49222005	43	3.07408326711	1829.7	159.121698479	2619	928	136	136	73	90	93	742	1
DLR00012276	6	19	YAR037W	36	SD/MSG -ARG -HIS -LEU -LYS +Canavanine +G418 +Hygromycin +Thialysine	Adam_cdc13-1_SDLV3_REP3	1	11	0	11	8.17696537027	254	12	34899.6000112	3228.05229186	43	1.21875229374	1818.95937755	80.1045562626	2725	906	136	136	79	96	97	731	1
DLR00012276	6	20	YBL005W	36	SD/MSG -ARG -HIS -LEU -LYS +Canavanine +G418 +Hygromycin +Thialysine	Adam_cdc13-1_SDLV3_REP3	1	11	0	11	6.85060484612	254	12	34692.7607015	3824.33977969	43	0	43	61.1359354765	2862	876	136	136	71	89	94	453	1
DLR00012276	6	21	YAR030C	36	SD/MSG -ARG -HIS -LEU -LYS +Canavanine +G418 +Hygromycin +Thialysine	Adam_cdc13-1_SDLV3_REP3	1	11	0	11	14.2001861579	254	12	33819.3	3474.03654347	43	0	43	143.926114762	3002	888	136	136	71	89	94	507	4
DLR00012276	6	22	YAR050W	36	SD/MSG -ARG -HIS -LEU -LYS +Canavanine +G418 +Hygromycin +Thialysine	Adam_cdc13-1_SDLV3_REP3	1	11	0	11	5.51717352677	254	12	32176.3544563	3155.98569573	43	4.22885151746	1081.8	54.1476675706	3116	877	136	136	71	89	93	594	1
DLR00012276	6	23	YBL071C	36	SD/MSG -ARG -HIS -LEU -LYS +Canavanine +G418 +Hygromycin +Thialysine	Adam_cdc13-1_SDLV3_REP3	1	11	0	11	5.27586047944	254	12	34164.4614766	3139.81779448	43	0	43	35.1280529597	3286	892	136	136	67	84	89	573	0
DLR00012276	6	24	YOR202W	36	SD/MSG -ARG -HIS -LEU -LYS +Canavanine +G418 +Hygromycin +Thialysine	Adam_cdc13-1_SDLV3_REP3	1	11	0	11	14.0988625903	254	12	33262.2	3139.66819871	43	0	43	109.724460812	3398	909	136	136	65	81	86	429	1
DLR00012276	7	1	YOR202W	36	SD/MSG -ARG -HIS -LEU -LYS +Canavanine +G418 +Hygromycin +Thialysine	Adam_cdc13-1_SDLV3_REP3	1	11	0.5	602.1	100.631954936	254	12	38018.7	4755.48078587	43	0.505736411494	12318.7912813	1425.08251774	330	1087	136	136	74	88	90	892	4
DLR00012276	7	2	YBL021C	36	SD/MSG -ARG -HIS -LEU -LYS +Canavanine +G418 +Hygromycin +Thialysine	Adam_cdc13-1_SDLV3_REP3	1	11	1.33509823453	5206.3	34.7706821669	254	1.64397356241	405753.000218	7704.94037417	43	1.9595734222	387607	2663.78563688	453	1073	136	136	151	156	137	3881	0
DLR00012276	7	3	YBR068C	36	SD/MSG -ARG -HIS -LEU -LYS +Canavanine +G418 +Hygromycin +Thialysine	Adam_cdc13-1_SDLV3_REP3	1	11	0	11	7.35482769839	254	12	32745.0815494	2981.85215663	43	0	43	67.9941398568	576	1010	136	136	71	88	91	606	3
DLR00012276	7	4	YBR101C	36	SD/MSG -ARG -HIS -LEU -LYS +Canavanine +G418 +Hygromycin +Thialysine	Adam_cdc13-1_SDLV3_REP3	1	11	0	11	15.3400113715	254	12	35388.556515	3467.05163206	43	5.77666891304	1150.2	152.919191909	710	1002	136	136	76	92	95	698	1
DLR00012276	7	5	YBL072C	36	SD/MSG -ARG -HIS -LEU -LYS +Canavanine +G418 +Hygromycin +Thialysine	Adam_cdc13-1_SDLV3_REP3	1	11	0	11	20.8180141152	254	12	35089.8640278	3601.76658636	43	12	1751.4	287.43291721	814	1069	136	136	73	90	93	688	5
DLR00012276	7	6	YBL066C	36	SD/MSG -ARG -HIS -LEU -LYS +Canavanine +G418 +Hygromycin +Thialysine	Adam_cdc13-1_SDLV3_REP3	1	11	0	11	17.609294694	254	12	34746.6078877	3672.8168517	43	1.88172788436	1993.5	303.03194371	968	1068	136	136	75	91	93	598	1
DLR00012276	7	7	YBR027C	36	SD/MSG -ARG -HIS -LEU -LYS +Canavanine +G418 +Hygromycin +Thialysine	Adam_cdc13-1_SDLV3_REP3	1	11	0	11	15.1820147235	254	12	35751.1958491	3659.11308162	43	0.72831047233	1679.00008623	143.396236692	1101	1044	136	136	75	93	95	676	8
DLR00012276	7	8	YBR020W	36	SD/MSG -ARG -HIS -LEU -LYS +Canavanine +G418 +Hygromycin +Thialysine	Adam_cdc13-1_SDLV3_REP3	1	11	0	11	6.80922914185	254	12	36933.1447626	3499.10191376	43	0.767047351273	1382.00026077	81.0620757754	1225	1024	136	136	76	92	94	698	1
DLR00012276	7	9	YAR035W	36	SD/MSG -ARG -HIS -LEU -LYS +Canavanine +G418 +Hygromycin +Thialysine	Adam_cdc13-1_SDLV3_REP3	1	11	0	11	12.6392237559	254	12	36761.8044355	3397.99271356	43	0	43	85.890631275	1366	1023	136	136	73	90	91	752	1
DLR00012276	7	10	YBR220C	36	SD/MSG -ARG -HIS -LEU -LYS +Canavanine +G418 +Hygromycin +Thialysine	Adam_cdc13-1_SDLV3_REP3	1	11	0	11	6.63328993279	254	12	37134.8678393	3322.57335729	43	0	43	59.6712458161	1510	1044	136	136	74	90	91	756	3
DLR00012276	7	11	YBR201W	36	SD/MSG -ARG -HIS -LEU -LYS +Canavanine +G418 +Hygromycin +Thialysine	Adam_cdc13-1_SDLV3_REP3	1	11	0	11	6.60201458252	254	12	36046.4958498	3345.86829527	43	0	43	57.6356325915	1644	1052	136	136	75	91	92	685	3
DLR00012276	7	12	YBL088C	36	SD/MSG -ARG -HIS -LEU -LYS +Canavanine +G418 +Hygromycin +Thialysine	Adam_cdc13-1_SDLV3_REP3	1	11	6.23595469604	240.053606131	21.192884766	254	12	38500.7463488	3712.08861307	43	9.54915013414	4270.5	476.913931264	1817	1043	136	136	83	98	98	872	1
DLR00012276	7	13	YAL004W	36	SD/MSG -ARG -HIS -LEU -LYS +Canavanine +G418 +Hygromycin +Thialysine	Adam_cdc13-1_SDLV3_REP3	1	11	0	11	7.96861052548	254	12	35089.7990659	3391.52983361	43	0	43	81.6507559079	1921	1038	136	136	77	92	92	673	0
DLR00012276	7	14	YBL094C	36	SD/MSG -ARG -HIS -LEU -LYS +Canavanine +G418 +Hygromycin +Thialysine	Adam_cdc13-1_SDLV3_REP3	1	11	3.63165445075	225.9	26.9126233085	254	12	35080.3192471	3556.95547588	43	5.96963181682	1800	222.301603525	2056	1053	136	136	76	92	92	829	3
DLR00012276	7	15	YBL010C	36	SD/MSG -ARG -HIS -LEU -LYS +Canavanine +G418 +Hygromycin +Thialysine	Adam_cdc13-1_SDLV3_REP3	1	11	0	11	12.4442191718	254	12	34905.1067755	3431.65354454	43	2.5556366652	1778.4	138.888584825	2148	1017	136	136	74	90	91	880	1
DLR00012276	7	16	YBR137W	36	SD/MSG -ARG -HIS -LEU -LYS +Canavanine +G418 +Hygromycin +Thialysine	Adam_cdc13-1_SDLV3_REP3	1	11	0.730345709681	296.1	31.4499045506	254	12	36478.3256341	3494.80524831	43	0.783733887221	3946.99999808	393.453757994	2368	1026	136	136	75	91	91	1086	7
DLR00012276	7	17	YBL062W	36	SD/MSG -ARG -HIS -LEU -LYS +Canavanine +G418 +Hygromycin +Thialysine	Adam_cdc13-1_SDLV3_REP3	1	11	0	11	12.7779485936	254	12	34830.2674564	3577.74995249	43	0.830895667261	1617.00021032	106.47234043	2459	1023	136	136	74	90	91	1090	4
DLR00012276	7	18	YBR042C	36	SD/MSG -ARG -HIS -LEU -LYS +Canavanine +G418 +Hygromycin +Thialysine	Adam_cdc13-1_SDLV3_REP3	1	11	0.591617549017	266.4	32.8777205877	254	12	34225.2091896	3416.63819217	43	0.706179379851	2862.99580131	345.962645771	2598	1046	136	136	74	91	94	699	5
DLR00012276	7	19	YAL020C	36	SD/MSG -ARG -HIS -LEU -LYS +Canavanine +G418 +Hygromycin +Thialysine	Adam_cdc13-1_SDLV3_REP3	1	11	0	11	24.4908356489	254	12	33111	3349.57888514	43	0.5	1315.8	173.52879883	2704	1034	136	136	72	89	91	501	0
DLR00012276	7	20	YBR046C	36	SD/MSG -ARG -HIS -LEU -LYS +Canavanine +G418 +Hygromycin +Thialysine	Adam_cdc13-1_SDLV3_REP3	1	11	1.64308493437	259.2	25.3343082149	254	12	31274.3621845	3340.99223184	43	1.92087544232	2556	263.446906455	2856	1048	136	136	70	88	92	576	0
DLR00012276	7	21	YBR056W	36	SD/MSG -ARG -HIS -LEU -LYS +Canavanine +G418 +Hygromycin +Thialysine	Adam_cdc13-1_SDLV3_REP3	1	11	0	11	7.45088499823	254	12	30517.2	3104.96639845	43	0	43	92.017813082	3022	1038	136	136	71	89	93	568	1
DLR00012276	7	22	YBR084W	36	SD/MSG -ARG -HIS -LEU -LYS +Canavanine +G418 +Hygromycin +Thialysine	Adam_cdc13-1_SDLV3_REP3	1	11	0	11	9.65012020938	254	12	30533.5310543	2957.70445789	43	1.68583734942	868.5	77.5465807077	3137	1029	136	136	70	87	92	579	4
DLR00012276	7	23	YAL055W	36	SD/MSG -ARG -HIS -LEU -LYS +Canavanine +G418 +Hygromycin +Thialysine	Adam_cdc13-1_SDLV3_REP3	1	11	0	11	7.3234071808	254	12	33148.7178877	2710.68895613	43	0	43	52.4748924229	3278	1038	136	136	66	83	88	457	6
DLR00012276	7	24	YOR202W	36	SD/MSG -ARG -HIS -LEU -LYS +Canavanine +G418 +Hygromycin +Thialysine	Adam_cdc13-1_SDLV3_REP3	1	11	0	11	13.1824034704	254	12	33691.5	3388.7960556	43	0.522641509569	1271.85663866	115.912522733	3396	1031	136	136	65	81	85	412	2
DLR00012276	8	1	YOR202W	36	SD/MSG -ARG -HIS -LEU -LYS +Canavanine +G418 +Hygromycin +Thialysine	Adam_cdc13-1_SDLV3_REP3	1	11	0.607009904783	993.6	122.877967737	254	12	39735.9	3323.28112235	43	3.10344278275	7452	1253.55567808	298	1163	136	136	78	90	90	1158	0
DLR00012276	8	2	YBR009C	36	SD/MSG -ARG -HIS -LEU -LYS +Canavanine +G418 +Hygromycin +Thialysine	Adam_cdc13-1_SDLV3_REP3	1	11	0	11	17.597588929	254	12	31188.5538797	2626.44003015	43	6.0308636013	1802.7	153.993050933	433	1181	136	136	73	89	90	799	4
DLR00012276	8	3	YBR181C	36	SD/MSG -ARG -HIS -LEU -LYS +Canavanine +G418 +Hygromycin +Thialysine	Adam_cdc13-1_SDLV3_REP3	1	11	0	11	11.0525663556	254	12	33553.8	3132.85057927	43	2.23256181943	1286.1	135.871507698	547	1175	136	136	73	89	92	669	1
DLR00012276	8	4	YBR033W	36	SD/MSG -ARG -HIS -LEU -LYS +Canavanine +G418 +Hygromycin +Thialysine	Adam_cdc13-1_SDLV3_REP3	1	11	0	11	29.8442672358	254	12	34662.9720513	3314.35865392	43	5.84231211935	1674	193.657662257	706	1147	136	136	75	93	94	689	1
DLR00012276	8	5	YBR057C	36	SD/MSG -ARG -HIS -LEU -LYS +Canavanine +G418 +Hygromycin +Thialysine	Adam_cdc13-1_SDLV3_REP3	1	11	0	11	15.1262537526	254	12	35068.2759378	3651.08208934	43	0.561748703698	1237.99996861	144.793281684	824	1175	136	136	71	90	93	680	5
DLR00012276	8	6	YBR030W	36	SD/MSG -ARG -HIS -LEU -LYS +Canavanine +G418 +Hygromycin +Thialysine	Adam_cdc13-1_SDLV3_REP3	1	11	0	11	12.389923689	254	12	34370.0485915	3370.33288218	43	0	43	93.5370403777	955	1157	136	136	72	90	93	576	2
DLR00012276	8	7	YAL036C	36	SD/MSG -ARG -HIS -LEU -LYS +Canavanine +G418 +Hygromycin +Thialysine	Adam_cdc13-1_SDLV3_REP3	1	11	3.35100878578	267.3	16.1976122805	254	12	36601.4217329	3340.19403937	43	4.41991767715	1779.42603913	102.314507009	1132	1156	136	136	74	91	92	720	4
DLR00012276	8	8	YBR113W	36	SD/MSG -ARG -HIS -LEU -LYS +Canavanine +G418 +Hygromycin +Thialysine	Adam_cdc13-1_SDLV3_REP3	1	11	0	11	6.80165163795	254	12	34870.0636564	3205.02687446	43	1.52669083293	1610.1	63.426537116	1181	1173	136	136	75	91	93	819	0
DLR00012276	8	9	YBR119W	36	SD/MSG -ARG -HIS -LEU -LYS +Canavanine +G418 +Hygromycin +Thialysine	Adam_cdc13-1_SDLV3_REP3	1	11	0	11	17.9178633628	254	12	35382.592218	3345.89734507	43	0.538832449519	940.999873296	151.588626029	1350	1122	136	136	76	92	92	724	6
DLR00012276	8	10	YAL058W	36	SD/MSG -ARG -HIS -LEU -LYS +Canavanine +G418 +Hygromycin +Thialysine	Adam_cdc13-1_SDLV3_REP3	1	11	0	11	20.0503764794	254	11.6296358088	34790.7241707	3287.01015905	43	0.507490763324	1535.4	166.960231429	1565	1170	136	136	75	92	91	569	0
DLR00012276	8	11	YBL087C	36	SD/MSG -ARG -HIS -LEU -LYS +Canavanine +G418 +Hygromycin +Thialysine	Adam_cdc13-1_SDLV3_REP3	1	11	0.5	561.6	63.8367377628	254	12	34440.3062502	3323.9178556	43	0.506596816963	5758.79265347	597.695973909	1607	1185	136	136	75	92	92	569	3
DLR00012276	8	12	YAL049C	36	SD/MSG -ARG -HIS -LEU -LYS +Canavanine +G418 +Hygromycin +Thialysine	Adam_cdc13-1_SDLV3_REP3	1	11	0.5	452.7	77.3937401685	254	12	35399.7800475	3709.68369279	43	0.613761872218	5463.00000027	838.793460401	1753	1207	136	136	73	90	90	665	1
DLR00012276	8	13	YBL028C	36	SD/MSG -ARG -HIS -LEU -LYS +Canavanine +G418 +Hygromycin +Thialysine	Adam_cdc13-1_SDLV3_REP3	1	11	0	11	8.58742154793	254	12	34276.9481636	3225.38382689	43	0	43	86.4642360704	1905	1192	136	136	78	93	92	618	1
DLR00012276	8	14	YBR159W	36	SD/MSG -ARG -HIS -LEU -LYS +Canavanine +G418 +Hygromycin +Thialysine	Adam_cdc13-1_SDLV3_REP3	1	11	0	11	14.7085027313	254	12	34805.6072228	3428.09868526	43	2.70098255152	2056.5	233.455759623	2061	1172	136	136	74	90	90	620	0
DLR00012276	8	15	YAL028W	36	SD/MSG -ARG -HIS -LEU -LYS +Canavanine +G418 +Hygromycin +Thialysine	Adam_cdc13-1_SDLV3_REP3	1	11	0	11	9.95824007606	254	12	34369.1183061	3338.3453307	43	5.09160258678	1323	169.718157738	2172	1169	136	136	72	88	88	624	2
DLR00012276	8	16	YBL101C	36	SD/MSG -ARG -HIS -LEU -LYS +Canavanine +G418 +Hygromycin +Thialysine	Adam_cdc13-1_SDLV3_REP3	1	11	0	11	12.7655408019	254	12	33926.8302856	3390.79789564	43	4.28988661994	1372.5	152.276572101	2316	1172	136	136	77	92	92	797	0
DLR00012276	8	17	YBL052C	36	SD/MSG -ARG -HIS -LEU -LYS +Canavanine +G418 +Hygromycin +Thialysine	Adam_cdc13-1_SDLV3_REP3	1	11	0	11	10.6907128217	254	12	32820.3042714	3306.31169109	43	1.33938726694	1012.5	87.4572171581	2457	1164	136	136	73	88	89	757	5
DLR00012276	8	18	YAL023C	36	SD/MSG -ARG -HIS -LEU -LYS +Canavanine +G418 +Hygromycin +Thialysine	Adam_cdc13-1_SDLV3_REP3	1	11	0	11	6.1129686291	254	12	32280.163803	3126.79411267	43	0	43	73.7439614552	2627	1177	136	136	77	93	95	710	0
DLR00012276	8	19	YAR044W	36	SD/MSG -ARG -HIS -LEU -LYS +Canavanine +G418 +Hygromycin +Thialysine	Adam_cdc13-1_SDLV3_REP3	1	11	0	11	7.46581068269	254	12	29473.1549895	2655.77525285	43	0.802601396577	1163.99990779	50.7849981975	2737	1171	136	136	71	89	92	921	0
DLR00012276	8	20	YBR032W	36	SD/MSG -ARG -HIS -LEU -LYS +Canavanine +G418 +Hygromycin +Thialysine	Adam_cdc13-1_SDLV3_REP3	1	11	0	11	28.8732525233	254	12	30028.5302633	2964.77838003	43	4.21458149542	1738.8	300.470106808	2871	1199	136	136	73	90	94	504	5
DLR00012276	8	21	YBR075W	36	SD/MSG -ARG -HIS -LEU -LYS +Canavanine +G418 +Hygromycin +Thialysine	Adam_cdc13-1_SDLV3_REP3	1	11	0	11	25.3434183265	254	12	30546.9	3026.43636872	43	0.599385673902	1604.0583012	230.106898544	2999	1172	136	136	70	88	93	540	0
DLR00012276	8	22	YBR216C	36	SD/MSG -ARG -HIS -LEU -LYS +Canavanine +G418 +Hygromycin +Thialysine	Adam_cdc13-1_SDLV3_REP3	1	11	0	11	8.45385770189	254	10.9637674788	30947.3068074	3018.98866543	43	0	43	88.0937523774	3156	1177	136	136	71	87	92	465	4
DLR00012276	8	23	YBR074W	36	SD/MSG -ARG -HIS -LEU -LYS +Canavanine +G418 +Hygromycin +Thialysine	Adam_cdc13-1_SDLV3_REP3	1	11	0	11	9.56843771055	254	12	33315.7572696	3007.41565271	43	2.10964692317	1236.6	75.6611615467	3282	1182	136	136	67	84	88	681	0
DLR00012276	8	24	YOR202W	36	SD/MSG -ARG -HIS -LEU -LYS +Canavanine +G418 +Hygromycin +Thialysine	Adam_cdc13-1_SDLV3_REP3	1	11	0	11	7.96542415405	254	12	32104.1851086	3505.52088639	43	0	43	66.5078908046	3402	1177	136	136	64	81	85	471	2
DLR00012276	9	1	YOR202W	36	SD/MSG -ARG -HIS -LEU -LYS +Canavanine +G418 +Hygromycin +Thialysine	Adam_cdc13-1_SDLV3_REP3	1	11	0.5	857.7	105.963628566	254	12	38611.8	3775.5966497	43	3.73143998397	6213.6	1109.41579871	342	1301	136	136	70	87	90	680	0
DLR00012276	9	2	YBL068W	36	SD/MSG -ARG -HIS -LEU -LYS +Canavanine +G418 +Hygromycin +Thialysine	Adam_cdc13-1_SDLV3_REP3	1	11	0	11	11.4693430332	254	12	31593.0408901	3061.15890966	43	0.660161072179	1002.99997103	99.9473142226	413	1296	136	136	72	88	90	678	5
DLR00012276	9	3	YAR042W	36	SD/MSG -ARG -HIS -LEU -LYS +Canavanine +G418 +Hygromycin +Thialysine	Adam_cdc13-1_SDLV3_REP3	1	11	0	11	6.4923929229	254	12	31355.9976504	2782.27343936	43	0	43	44.5695603561	549	1303	136	136	71	88	91	681	3
DLR00012276	9	4	YBR151W	36	SD/MSG -ARG -HIS -LEU -LYS +Canavanine +G418 +Hygromycin +Thialysine	Adam_cdc13-1_SDLV3_REP3	1	11	0	11	3.7633995141	254	10.0546941575	33066.9	2826.36426559	43	0	43	39.9301938089	680	1296	136	136	73	90	92	738	2
DLR00012276	9	5	YBR130C	36	SD/MSG -ARG -HIS -LEU -LYS +Canavanine +G418 +Hygromycin +Thialysine	Adam_cdc13-1_SDLV3_REP3	1	11	0	11	8.77682014283	254	12	34817.2343642	3081.51183016	43	2.96798535161	954	69.7035814741	818	1305	136	136	75	91	93	754	1
DLR00012276	9	6	YBR177C	36	SD/MSG -ARG -HIS -LEU -LYS +Canavanine +G418 +Hygromycin +Thialysine	Adam_cdc13-1_SDLV3_REP3	1	11	0	11	4.81996843501	254	12	34800.5548965	3123.26820076	43	0	43	41.8552726201	942	1309	136	136	71	89	91	688	2
DLR00012276	9	7	YBL065W	36	SD/MSG -ARG -HIS -LEU -LYS +Canavanine +G418 +Hygromycin +Thialysine	Adam_cdc13-1_SDLV3_REP3	1	11	0	11	15.3587705724	254	12	33145.1649883	3050.75910338	43	0.585726585043	1017	151.539148821	1098	1304	136	136	75	92	93	605	0
DLR00012276	9	8	YAL002W	36	SD/MSG -ARG -HIS -LEU -LYS +Canavanine +G418 +Hygromycin +Thialysine	Adam_cdc13-1_SDLV3_REP3	1	11	0	11	6.91903330362	254	12	32314.2883854	2994.96773229	43	2.61270364304	1127.7	73.9395982368	1232	1307	136	136	79	94	94	640	0
DLR00012276	9	9	YBL061C	36	SD/MSG -ARG -HIS -LEU -LYS +Canavanine +G418 +Hygromycin +Thialysine	Adam_cdc13-1_SDLV3_REP3	1	11	1.20851374647	14078.9249735	1264.8113694	254	2.7830029458	1466159.99649	150560.713038	43	3.40736907673	1464017.99422	153428.022863	1317	1358	136	136	182	184	155	1794	140
DLR00012276	9	10	YAR003W	36	SD/MSG -ARG -HIS -LEU -LYS +Canavanine +G418 +Hygromycin +Thialysine	Adam_cdc13-1_SDLV3_REP3	1	11	0	11	10.8097403414	254	12	32336.1855438	2994.6063909	43	0.5	918.9	110.085443127	1546	1239	136	136	75	92	91	649	5
DLR00012276	9	11	YBL016W	36	SD/MSG -ARG -HIS -LEU -LYS +Canavanine +G418 +Hygromycin +Thialysine	Adam_cdc13-1_SDLV3_REP3	1	11	0.5	322.2	38.399000688	254	12	33605.1475134	3105.58416287	43	0.54108002947	2796.83334499	315.240137328	1651	1328	136	136	73	89	89	630	0
DLR00012276	9	12	YBR223C	36	SD/MSG -ARG -HIS -LEU -LYS +Canavanine +G418 +Hygromycin +Thialysine	Adam_cdc13-1_SDLV3_REP3	1	11	0	11	20.4996467269	254	12	35075.3275573	3141.10250683	43	4.21880645286	3238.2	328.065529695	1791	1324	136	136	79	95	94	680	1
DLR00012276	9	13	YAL042W	36	SD/MSG -ARG -HIS -LEU -LYS +Canavanine +G418 +Hygromycin +Thialysine	Adam_cdc13-1_SDLV3_REP3	1	11	2.36890581816	284.4	31.3071089415	254	12	34741.988508	3198.38514738	43	3.00739096978	3215.7	362.487758018	1932	1313	136	136	78	93	92	673	0
DLR00012276	9	14	YBR023C	36	SD/MSG -ARG -HIS -LEU -LYS +Canavanine +G418 +Hygromycin +Thialysine	Adam_cdc13-1_SDLV3_REP3	1	11	0	11	16.9340122398	254	12	33442.533288	3240.33322642	43	12	1419.3	264.949784283	2069	1318	136	136	70	86	85	516	0
DLR00012276	9	15	YBR126C	36	SD/MSG -ARG -HIS -LEU -LYS +Canavanine +G418 +Hygromycin +Thialysine	Adam_cdc13-1_SDLV3_REP3	1	11	0	11	21.2154882494	254	12	33668.2812475	3154.79823653	43	4.18194481738	1348.2	127.011901752	2123	1278	136	136	74	89	89	586	4
DLR00012276	9	16	YBL085W	36	SD/MSG -ARG -HIS -LEU -LYS +Canavanine +G418 +Hygromycin +Thialysine	Adam_cdc13-1_SDLV3_REP3	1	11	0	11	16.3342641677	254	12	31785.9778853	3084.02988689	43	0.613301414483	1262.7944148	129.191715381	2344	1278	136	136	71	88	88	615	0
DLR00012276	9	17	YBL036C	36	SD/MSG -ARG -HIS -LEU -LYS +Canavanine +G418 +Hygromycin +Thialysine	Adam_cdc13-1_SDLV3_REP3	1	11	0	11	14.3640421335	254	12	32485.3104693	3139.1663963	43	0.764372243399	1823.00003152	109.904586118	2483	1316	136	136	77	93	94	546	7
DLR00012276	9	18	YAR043C	36	SD/MSG -ARG -HIS -LEU -LYS +Canavanine +G418 +Hygromycin +Thialysine	Adam_cdc13-1_SDLV3_REP3	1	11	0	11	7.57100021728	254	12	31261.2602525	2901.64025956	43	2.17572472243	1667.7	122.803248586	2583	1338	136	136	77	94	95	879	1
DLR00012276	9	19	YAL040C	36	SD/MSG -ARG -HIS -LEU -LYS +Canavanine +G418 +Hygromycin +Thialysine	Adam_cdc13-1_SDLV3_REP3	1	11	0	11	4.28665833055	254	11.745969688	30313.4449227	2554.73102104	43	1.39456148954	904.5	42.7246561877	2721	1282	136	136	74	91	92	612	0
DLR00012276	9	20	YBR058C	36	SD/MSG -ARG -HIS -LEU -LYS +Canavanine +G418 +Hygromycin +Thialysine	Adam_cdc13-1_SDLV3_REP3	1	11	0	11	14.5539345052	254	11.2208746366	29245.4968028	2630.74588074	43	3.40776909232	1091.7	106.62142287	2891	1287	136	136	73	90	94	558	0
DLR00012276	9	21	YBL029W	36	SD/MSG -ARG -HIS -LEU -LYS +Canavanine +G418 +Hygromycin +Thialysine	Adam_cdc13-1_SDLV3_REP3	1	11	0.644839333741	264.6	38.4586239093	254	12	29361.5128002	2793.00208757	43	6.40710004685	1896.3	265.32873298	3006	1315	136	136	72	89	92	506	0
DLR00012276	9	22	YBR189W	36	SD/MSG -ARG -HIS -LEU -LYS +Canavanine +G418 +Hygromycin +Thialysine	Adam_cdc13-1_SDLV3_REP3	1	11	0	11	3.63309022173	254	11.3594131301	29997.5332662	2838.32370105	43	0.693729439801	1486.0001375	76.1076296844	3156	1342	136	136	77	92	95	490	3
DLR00012276	9	23	YBR072W	36	SD/MSG -ARG -HIS -LEU -LYS +Canavanine +G418 +Hygromycin +Thialysine	Adam_cdc13-1_SDLV3_REP3	1	11	0	11	10.8386298483	254	12	33194.0694683	2941.9431976	43	2.53979638131	1226.7	80.7455029018	3289	1299	136	136	67	83	87	678	5
DLR00012276	9	24	YOR202W	36	SD/MSG -ARG -HIS -LEU -LYS +Canavanine +G418 +Hygromycin +Thialysine	Adam_cdc13-1_SDLV3_REP3	1	11	1.8248609928	245.408158876	8.64797193232	254	12	35020.8400431	3282.39075824	43	1.69656752778	3054.71862666	109.969174193	3386	1307	136	136	70	86	88	747	3
DLR00012276	10	1	YOR202W	36	SD/MSG -ARG -HIS -LEU -LYS +Canavanine +G418 +Hygromycin +Thialysine	Adam_cdc13-1_SDLV3_REP3	1	11	4.17114050043	260.1	43.611509198	254	12	36833.4	4309.80206142	43	4.85488943124	1954.8	321.257355209	313	1472	136	136	71	86	90	580	0
DLR00012276	10	2	YBR146W	36	SD/MSG -ARG -HIS -LEU -LYS +Canavanine +G418 +Hygromycin +Thialysine	Adam_cdc13-1_SDLV3_REP3	1	11	0	11	7.55932650212	254	12	31093.0288299	2927.25752243	43	0	43	90.7095263444	414	1426	136	136	73	89	92	651	0
DLR00012276	10	3	YBR107C	36	SD/MSG -ARG -HIS -LEU -LYS +Canavanine +G418 +Hygromycin +Thialysine	Adam_cdc13-1_SDLV3_REP3	1	11	0	11	21.3400690964	254	12	31880.065166	3116.77507444	43	0.538294719402	2366.1	424.159554552	552	1443	136	136	71	87	89	588	0
DLR00012276	10	4	YBL056W	36	SD/MSG -ARG -HIS -LEU -LYS +Canavanine +G418 +Hygromycin +Thialysine	Adam_cdc13-1_SDLV3_REP3	1	11	1.17549830749	11335.5	1186.68219855	254	2.79725279293	1333948.99645	149266.328951	43	3.41691831788	1331836.99432	152402.058704	636	1393	136	136	177	179	154	1782	121
DLR00012276	10	5	YBR134W	36	SD/MSG -ARG -HIS -LEU -LYS +Canavanine +G418 +Hygromycin +Thialysine	Adam_cdc13-1_SDLV3_REP3	1	11	2.90062615582	234	37.9314421778	254	12	33652.6935889	3098.98351733	43	3.72737426978	1890	306.389527125	845	1367	136	136	71	88	90	577	2
DLR00012276	10	6	YBR006W	36	SD/MSG -ARG -HIS -LEU -LYS +Canavanine +G418 +Hygromycin +Thialysine	Adam_cdc13-1_SDLV3_REP3	1	11	0	11	14.1537253189	254	12	32163.0448127	2947.60441541	43	0.507909580187	1522.8	185.422682161	1005	1404	136	136	72	89	90	603	2
DLR00012276	10	7	YBR010W	36	SD/MSG -ARG -HIS -LEU -LYS +Canavanine +G418 +Hygromycin +Thialysine	Adam_cdc13-1_SDLV3_REP3	1	11	0	11	11.1933226634	254	12	33261.5043026	2696.07544855	43	0.585468166188	1257.00000065	157.152113205	1095	1445	136	136	72	88	89	679	0
DLR00012276	10	8	YBR062C	36	SD/MSG -ARG -HIS -LEU -LYS +Canavanine +G418 +Hygromycin +Thialysine	Adam_cdc13-1_SDLV3_REP3	1	11	0	11	10.9687919063	254	12	31542.7863258	2812.09154574	43	1.78351057342	1086.3	124.559137293	1225	1459	136	136	71	88	88	660	7
DLR00012276	10	9	YBR093C	36	SD/MSG -ARG -HIS -LEU -LYS +Canavanine +G418 +Hygromycin +Thialysine	Adam_cdc13-1_SDLV3_REP3	1	11	0	11	21.1363841733	254	12	31889.5777008	3128.1899102	43	0.655482091743	1542.99996078	189.709490427	1344	1458	136	136	74	90	90	632	0
DLR00012276	10	10	YAR027W	36	SD/MSG -ARG -HIS -LEU -LYS +Canavanine +G418 +Hygromycin +Thialysine	Adam_cdc13-1_SDLV3_REP3	1	11	0.5	234	26.7721062293	254	12	32721.5976885	3318.81712847	43	0.55235705876	2106.62833128	229.672915128	1503	1435	136	136	72	88	89	674	1
DLR00012276	10	11	YAL007C	36	SD/MSG -ARG -HIS -LEU -LYS +Canavanine +G418 +Hygromycin +Thialysine	Adam_cdc13-1_SDLV3_REP3	1	11	0	11	9.32523714687	254	12	33126.2414732	3283.83647912	43	0	43	80.2341386177	1633	1430	136	136	72	88	89	640	2
DLR00012276	10	12	YBR041W	36	SD/MSG -ARG -HIS -LEU -LYS +Canavanine +G418 +Hygromycin +Thialysine	Adam_cdc13-1_SDLV3_REP3	1	11	0	11	7.2866977286	254	12	33550.0411883	3438.23665303	43	12	963	120.514674189	1778	1470	136	136	71	88	88	509	0
DLR00012276	10	13	YBL025W	36	SD/MSG -ARG -HIS -LEU -LYS +Canavanine +G418 +Hygromycin +Thialysine	Adam_cdc13-1_SDLV3_REP3	1	11	0	11	30.746070987	254	12	33007.14247	3414.0653115	43	0.70019338037	2303.99999861	335.754490455	1846	1356	136	136	81	97	96	693	1
DLR00012276	10	14	YBL107C	36	SD/MSG -ARG -HIS -LEU -LYS +Canavanine +G418 +Hygromycin +Thialysine	Adam_cdc13-1_SDLV3_REP3	1	11	2.34532492187	11797.2	1036.12773437	254	2.81904653729	1326608.99635	119053.513248	43	3.43584551328	1323951.99442	121122.569217	2063	1393	136	136	173	173	143	2517	158
DLR00012276	10	15	YAL061W	36	SD/MSG -ARG -HIS -LEU -LYS +Canavanine +G418 +Hygromycin +Thialysine	Adam_cdc13-1_SDLV3_REP3	1	11	1.52960153027	8810.99765933	1033.26151417	254	4.65303179773	907308.992282	63011.6384252	43	5.64562593852	894902.989012	63851.1909333	2146	1393	136	136	182	182	154	3855	198
DLR00012276	10	16	YBR019C	36	SD/MSG -ARG -HIS -LEU -LYS +Canavanine +G418 +Hygromycin +Thialysine	Adam_cdc13-1_SDLV3_REP3	1	11	1.12568033467	2398	45.0752360879	254	1.48361367065	249173.000297	8715.72610998	43	1.76140760042	226031.000425	3162.75454323	2370	1393	136	136	172	174	150	1626	137
DLR00012276	10	17	YBL095W	36	SD/MSG -ARG -HIS -LEU -LYS +Canavanine +G418 +Hygromycin +Thialysine	Adam_cdc13-1_SDLV3_REP3	1	11	0	11	14.7476238098	254	12	32222.5523337	3044.60448448	43	1.86022232759	2245.5	323.033979	2460	1441	136	136	69	85	87	490	1
DLR00012276	10	18	YBR065C	36	SD/MSG -ARG -HIS -LEU -LYS +Canavanine +G418 +Hygromycin +Thialysine	Adam_cdc13-1_SDLV3_REP3	1	11	0	11	6.83549974368	254	10.6132211624	31979.7562487	2628.24601056	43	0	43	62.5594053949	2566	1457	136	136	70	86	88	781	0
DLR00012276	10	19	YAR002C-A	36	SD/MSG -ARG -HIS -LEU -LYS +Canavanine +G418 +Hygromycin +Thialysine	Adam_cdc13-1_SDLV3_REP3	1	11	0.5	291.6	32.8866923973	254	11.6213841735	30343.5645217	2654.29006061	43	0.5	2172.6	256.135109542	2700	1446	136	136	69	86	90	537	0
DLR00012276	10	20	YBL031W	36	SD/MSG -ARG -HIS -LEU -LYS +Canavanine +G418 +Hygromycin +Thialysine	Adam_cdc13-1_SDLV3_REP3	1	11	0	11	11.0601231662	254	12	29905.1355418	2869.41353638	43	3.47384343017	996.3	117.531638147	2885	1430	136	136	71	89	91	565	4
DLR00012276	10	21	YBL083C	36	SD/MSG -ARG -HIS -LEU -LYS +Canavanine +G418 +Hygromycin +Thialysine	Adam_cdc13-1_SDLV3_REP3	1	11	0.686879738957	231	12.1495891365	254	12	29786.3752898	2885.72472958	43	0.813081795475	1995.4	104.354840612	2992	1458	136	136	71	88	91	783	0
DLR00012276	10	22	YBR083W	36	SD/MSG -ARG -HIS -LEU -LYS +Canavanine +G418 +Hygromycin +Thialysine	Adam_cdc13-1_SDLV3_REP3	1	11	0	11	4.74962661906	254	12	31286.7256307	2796.73627065	43	0	43	47.522052357	3141	1448	136	136	68	84	90	541	0
DLR00012276	10	23	YBR106W	36	SD/MSG -ARG -HIS -LEU -LYS +Canavanine +G418 +Hygromycin +Thialysine	Adam_cdc13-1_SDLV3_REP3	1	11	0	11	21.3054937418	254	12	34671.8584666	3147.93359177	43	2.05564524583	1301.4	139.24646426	3283	1443	136	136	65	81	85	429	1
DLR00012276	10	24	YOR202W	36	SD/MSG -ARG -HIS -LEU -LYS +Canavanine +G418 +Hygromycin +Thialysine	Adam_cdc13-1_SDLV3_REP3	1	11	0	11	11.9546238032	254	12	34979.4	3563.32732886	43	2.12651046354	1175.95348674	80.2635478828	3415	1444	136	136	65	80	83	550	2
DLR00012276	11	1	YOR202W	36	SD/MSG -ARG -HIS -LEU -LYS +Canavanine +G418 +Hygromycin +Thialysine	Adam_cdc13-1_SDLV3_REP3	1	11	2.55902808975	297	49.063715734	254	12	36637.2	4398.58553444	43	0.602217849488	2038.99183089	280.962842025	319	1559	136	136	72	86	89	589	2
DLR00012276	11	2	YBR111C	36	SD/MSG -ARG -HIS -LEU -LYS +Canavanine +G418 +Hygromycin +Thialysine	Adam_cdc13-1_SDLV3_REP3	1	11	0	11	13.8431840067	254	11.8099002276	32409	3246.90655784	43	0	43	110.740932938	422	1596	136	136	69	85	89	662	3
DLR00012276	11	3	YBR104W	36	SD/MSG -ARG -HIS -LEU -LYS +Canavanine +G418 +Hygromycin +Thialysine	Adam_cdc13-1_SDLV3_REP3	1	11	0	11	8.77920544849	254	12	31731.527138	2914.66062221	43	2.3096268138	896.4	55.5024006503	549	1578	136	136	74	91	92	681	0
DLR00012276	11	4	YBR149W	36	SD/MSG -ARG -HIS -LEU -LYS +Canavanine +G418 +Hygromycin +Thialysine	Adam_cdc13-1_SDLV3_REP3	1	11	0	11	9.94332610464	254	12	31109.0166438	2899.14523901	43	0.694533801306	2653.2	172.489940075	636	1630	136	136	93	104	100	830	31
DLR00012276	11	5	YBR090C	36	SD/MSG -ARG -HIS -LEU -LYS +Canavanine +G418 +Hygromycin +Thialysine	Adam_cdc13-1_SDLV3_REP3	1	11	4.86495777507	9540.9	392.934479515	254	5.09643600258	1029623.99985	34705.1685547	43	6.118924226	1016672.99911	34621.4835101	772	1630	136	136	190	189	159	2839	244
DLR00012276	11	6	YBR209W	36	SD/MSG -ARG -HIS -LEU -LYS +Canavanine +G418 +Hygromycin +Thialysine	Adam_cdc13-1_SDLV3_REP3	1	11	1.28834554456	3896.2	31.2161348635	254	1.68317240986	364761.999209	7276.19091691	43	1.99518486317	342241.996443	2033.02562081	1010	1623	136	136	167	169	140	2393	135
DLR00012276	11	7	YAL065C	36	SD/MSG -ARG -HIS -LEU -LYS +Canavanine +G418 +Hygromycin +Thialysine	Adam_cdc13-1_SDLV3_REP3	1	11	3.11846424885	4486.5	575.916227528	254	3.56077362706	472385.998318	57456.0160075	43	4.29791525315	454461.997985	58606.6068828	1054	1529	136	136	168	171	147	1730	101
DLR00012276	11	8	YBR208C	36	SD/MSG -ARG -HIS -LEU -LYS +Canavanine +G418 +Hygromycin +Thialysine	Adam_cdc13-1_SDLV3_REP3	1	11	0.812429286189	704	25.9986974583	254	2.20238805965	71788.0008301	7469.30909363	43	1.33592906408	41186.0002259	1500.65049977	1282	1530	136	136	132	139	121	1152	63
DLR00012276	11	9	YBL103C	36	SD/MSG -ARG -HIS -LEU -LYS +Canavanine +G418 +Hygromycin +Thialysine	Adam_cdc13-1_SDLV3_REP3	1	11	0	11	28.5908667061	254	12	32484.9615594	2990.61649306	43	0.62222459055	1448.99999673	217.979979692	1325	1561	136	136	74	89	90	699	4
DLR00012276	11	10	YBR115C	36	SD/MSG -ARG -HIS -LEU -LYS +Canavanine +G418 +Hygromycin +Thialysine	Adam_cdc13-1_SDLV3_REP3	1	11	0	11	18.385611614	254	12	32346.1076603	3252.7656233	43	2.34116577937	1047.6	141.382952766	1501	1574	136	136	71	88	88	519	0
DLR00012276	11	11	YBR013C	36	SD/MSG -ARG -HIS -LEU -LYS +Canavanine +G418 +Hygromycin +Thialysine	Adam_cdc13-1_SDLV3_REP3	1	11	0	11	16.8730696386	254	11.9736421252	32665.5	3142.60657211	43	2.20244320414	1082.7	155.68058344	1657	1603	136	136	69	87	88	609	0
DLR00012276	11	12	YAL005C	36	SD/MSG -ARG -HIS -LEU -LYS +Canavanine +G418 +Hygromycin +Thialysine	Adam_cdc13-1_SDLV3_REP3	1	11	0	11	7.22052957258	254	12	33475.2216876	3048.31316128	43	0	43	49.8966949687	1795	1557	136	136	71	88	88	678	0
DLR00012276	11	13	YAL053W	36	SD/MSG -ARG -HIS -LEU -LYS +Canavanine +G418 +Hygromycin +Thialysine	Adam_cdc13-1_SDLV3_REP3	1	11	0	11	12.9823181107	254	12	32827.5066137	3350.5227494	43	2.03225224753	1170.9	123.057167042	1876	1596	136	136	70	87	87	546	1
DLR00012276	11	14	YBR185C	36	SD/MSG -ARG -HIS -LEU -LYS +Canavanine +G418 +Hygromycin +Thialysine	Adam_cdc13-1_SDLV3_REP3	1	11	0	11	15.0975466018	254	12	32306.4717211	3285.06570154	43	3.216660255	1644.3	111.034086457	2039	1626	136	136	73	89	88	731	1
DLR00012276	11	15	YBR203W	36	SD/MSG -ARG -HIS -LEU -LYS +Canavanine +G418 +Hygromycin +Thialysine	Adam_cdc13-1_SDLV3_REP3	1	11	0.5	323.1	42.873750419	254	12	32102.1	3192.46025012	43	5.85776965129	3167.1	606.365060606	2132	1630	136	136	87	99	94	493	9
DLR00012276	11	16	YBR008C	36	SD/MSG -ARG -HIS -LEU -LYS +Canavanine +G418 +Hygromycin +Thialysine	Adam_cdc13-1_SDLV3_REP3	1	11	0.5	223.2	27.7525631784	254	12	32387.8759222	3246.90894824	43	4.75568310518	1940.4	355.930856209	2335	1654	136	136	73	87	87	595	0
DLR00012276	11	17	YBR145W	36	SD/MSG -ARG -HIS -LEU -LYS +Canavanine +G418 +Hygromycin +Thialysine	Adam_cdc13-1_SDLV3_REP3	1	11	0	11	23.3754735619	254	12	32535.2696206	3152.69970082	43	4.55494721525	1539.9	226.826511192	2449	1571	136	136	69	85	86	557	0
DLR00012276	11	18	YBR044C	36	SD/MSG -ARG -HIS -LEU -LYS +Canavanine +G418 +Hygromycin +Thialysine	Adam_cdc13-1_SDLV3_REP3	1	11	0	11	5.68784826804	254	12	31066.2929118	2823.91643904	43	3.68853833784	960.3	60.8067144718	2591	1602	136	136	72	88	89	777	3
DLR00012276	11	19	YBR069C	36	SD/MSG -ARG -HIS -LEU -LYS +Canavanine +G418 +Hygromycin +Thialysine	Adam_cdc13-1_SDLV3_REP3	1	11	0	11	13.4525813514	254	12	29169.9	2696.1293731	43	1.80863971202	1023.3	141.355306089	2737	1592	136	136	70	87	91	598	0
DLR00012276	11	20	YBR162C	36	SD/MSG -ARG -HIS -LEU -LYS +Canavanine +G418 +Hygromycin +Thialysine	Adam_cdc13-1_SDLV3_REP3	1	11	0	11	6.32192254564	254	12	30548.4905163	2742.14267292	43	0	43	45.9884274896	2908	1565	136	136	69	87	90	527	4
DLR00012276	11	21	YBR207W	36	SD/MSG -ARG -HIS -LEU -LYS +Canavanine +G418 +Hygromycin +Thialysine	Adam_cdc13-1_SDLV3_REP3	1	11	0	11	4.8931584464	254	11.7428812061	31913.1675311	2682.82177426	43	0	43	39.802638846	2977	1586	136	136	69	86	90	459	0
DLR00012276	11	22	YBR176W	36	SD/MSG -ARG -HIS -LEU -LYS +Canavanine +G418 +Hygromycin +Thialysine	Adam_cdc13-1_SDLV3_REP3	1	11	0	11	9.06578323488	254	12	32262.3	2867.55184289	43	0	43	65.0427866704	3133	1591	136	136	67	84	88	688	0
DLR00012276	11	23	YBR092C	36	SD/MSG -ARG -HIS -LEU -LYS +Canavanine +G418 +Hygromycin +Thialysine	Adam_cdc13-1_SDLV3_REP3	1	11	2.031820554	230.4	19.6892199039	254	12	35374.2052549	3479.86860893	43	2.18945024277	1772.1	179.950740333	3275	1573	136	136	65	81	85	480	3
DLR00012276	11	24	YOR202W	36	SD/MSG -ARG -HIS -LEU -LYS +Canavanine +G418 +Hygromycin +Thialysine	Adam_cdc13-1_SDLV3_REP3	1	11	0	11	7.29104228328	254	12	35954.7439637	3760.20285251	43	2.16218474172	1063.8	50.5300686884	3395	1575	136	136	63	79	82	445	6
DLR00012276	12	1	YOR202W	36	SD/MSG -ARG -HIS -LEU -LYS +Canavanine +G418 +Hygromycin +Thialysine	Adam_cdc13-1_SDLV3_REP3	1	11	0.576955647669	688.990900611	94.4911888894	254	12	38403.9	4323.71117628	43	0.721675322752	6624.99237778	808.493629935	334	1727	136	136	73	87	90	714	0
DLR00012276	12	2	YBR094W	36	SD/MSG -ARG -HIS -LEU -LYS +Canavanine +G418 +Hygromycin +Thialysine	Adam_cdc13-1_SDLV3_REP3	1	11	0	11	20.2779878886	254	11.462195095	33146.0421081	3131.31826623	43	4.00524889372	1699.2	166.967819261	428	1728	136	136	70	85	89	756	5
DLR00012276	12	3	YAL026C	36	SD/MSG -ARG -HIS -LEU -LYS +Canavanine +G418 +Hygromycin +Thialysine	Adam_cdc13-1_SDLV3_REP3	1	11	0	11	7.69920598838	254	11.6659299571	32135.4538297	2986.70625384	43	1.81788567702	912.6	66.7130146895	527	1714	136	136	71	86	89	778	10
DLR00012276	12	4	YBR050C	36	SD/MSG -ARG -HIS -LEU -LYS +Canavanine +G418 +Hygromycin +Thialysine	Adam_cdc13-1_SDLV3_REP3	1	11	0	11	11.2138634294	254	12	32305.0483443	2757.85872619	43	3.16228517185	999.9	113.575373266	703	1718	136	136	75	91	92	683	6
DLR00012276	12	5	YBR218C	36	SD/MSG -ARG -HIS -LEU -LYS +Canavanine +G418 +Hygromycin +Thialysine	Adam_cdc13-1_SDLV3_REP3	1	11	0.76538073417	529.1	24.5481782526	254	6.46395245008	58286.7	6635.51308718	43	1.26677322195	34663.0001558	1462.41074259	772	1766	136	136	143	148	132	1210	60
DLR00012276	12	6	YBR170C	36	SD/MSG -ARG -HIS -LEU -LYS +Canavanine +G418 +Hygromycin +Thialysine	Adam_cdc13-1_SDLV3_REP3	1	11	0.768760668983	322.3	27.6761470138	254	12	31699.9370161	2991.71391603	43	0.940269768135	2501.00031	280.385184541	1020	1753	136	136	73	89	90	896	0
DLR00012276	12	7	YBR131W	36	SD/MSG -ARG -HIS -LEU -LYS +Canavanine +G418 +Hygromycin +Thialysine	Adam_cdc13-1_SDLV3_REP3	1	11	0.775876330518	531.9	62.8466592381	254	7.33340983063	45351.9	4625.59433763	43	0.764394012334	22225.7996148	2232.02393793	1054	1748	136	136	74	90	90	917	0
DLR00012276	12	8	YBR205W	36	SD/MSG -ARG -HIS -LEU -LYS +Canavanine +G418 +Hygromycin +Thialysine	Adam_cdc13-1_SDLV3_REP3	1	11	0	11	9.32650509381	254	12	31092.7003276	2915.14790389	43	0	43	93.8162108367	1258	1743	136	136	70	86	87	521	0
DLR00012276	12	9	YBR188C	36	SD/MSG -ARG -HIS -LEU -LYS +Canavanine +G418 +Hygromycin +Thialysine	Adam_cdc13-1_SDLV3_REP3	1	11	0	11	4.89517448613	254	12	31265.4071054	2938.43390436	43	0	43	50.1472525532	1373	1701	136	136	70	87	88	554	0
DLR00012276	12	10	YBL098W	36	SD/MSG -ARG -HIS -LEU -LYS +Canavanine +G418 +Hygromycin +Thialysine	Adam_cdc13-1_SDLV3_REP3	1	11	0	11	7.63489677578	254	12	31810.6543577	2975.38866173	43	0	43	57.4347735503	1530	1725	136	136	69	87	88	529	0
DLR00012276	12	11	YAR040C	36	SD/MSG -ARG -HIS -LEU -LYS +Canavanine +G418 +Hygromycin +Thialysine	Adam_cdc13-1_SDLV3_REP3	1	11	0	11	6.26994987331	254	12	32002.5315542	2992.10383762	43	0	43	73.879947818	1623	1705	136	136	70	86	88	591	2
DLR00012276	12	12	YBR199W	36	SD/MSG -ARG -HIS -LEU -LYS +Canavanine +G418 +Hygromycin +Thialysine	Adam_cdc13-1_SDLV3_REP3	1	11	0	11	27.2000393428	254	12	33294.0908396	3181.29229208	43	0.531012397993	1960.99999406	357.347782761	1780	1708	136	136	70	86	86	524	4
DLR00012276	12	13	YBR031W	36	SD/MSG -ARG -HIS -LEU -LYS +Canavanine +G418 +Hygromycin +Thialysine	Adam_cdc13-1_SDLV3_REP3	1	11	0	11	11.9171084369	254	12	31691.8212042	3252.18631717	43	0	43	126.927264428	1891	1702	136	136	69	86	87	455	4
DLR00012276	12	14	YBR034C	36	SD/MSG -ARG -HIS -LEU -LYS +Canavanine +G418 +Hygromycin +Thialysine	Adam_cdc13-1_SDLV3_REP3	1	11	0	11	9.42831736445	254	12	31946.8828866	3151.73109414	43	5.14084677328	1189.8	94.3763948649	2054	1708	136	136	70	87	87	606	3
DLR00012276	12	15	YBL046W	36	SD/MSG -ARG -HIS -LEU -LYS +Canavanine +G418 +Hygromycin +Thialysine	Adam_cdc13-1_SDLV3_REP3	1	11	3.98175882782	549	96.7262257854	254	12	33093.1464836	3146.02492649	43	4.88824897396	4089.6	679.100280297	2174	1707	136	136	76	91	91	563	0
DLR00012276	12	16	YBR165W	36	SD/MSG -ARG -HIS -LEU -LYS +Canavanine +G418 +Hygromycin +Thialysine	Adam_cdc13-1_SDLV3_REP3	1	11	2.58802610753	267.3	34.8781792354	254	12	33105.9199547	3314.33329742	43	2.92516211664	2736.9	388.09753199	2307	1685	136	136	72	87	87	561	0
DLR00012276	12	17	YBL019W	36	SD/MSG -ARG -HIS -LEU -LYS +Canavanine +G418 +Hygromycin +Thialysine	Adam_cdc13-1_SDLV3_REP3	1	11	0	11	6.43903102083	254	11.709262945	33030.3512694	3074.26911821	43	0	43	48.9666181578	2416	1748	136	136	72	87	88	682	1
DLR00012276	12	18	YBR129C	36	SD/MSG -ARG -HIS -LEU -LYS +Canavanine +G418 +Hygromycin +Thialysine	Adam_cdc13-1_SDLV3_REP3	1	11	0	11	6.85351508928	254	12	30651.0604977	2538.23513095	43	0	43	62.7561239218	2589	1676	136	136	71	88	89	743	0
DLR00012276	12	19	YBL106C	36	SD/MSG -ARG -HIS -LEU -LYS +Canavanine +G418 +Hygromycin +Thialysine	Adam_cdc13-1_SDLV3_REP3	1	11	0.5	275.4	30.9687929009	254	12	30560.9683108	2626.90869372	43	0.5	1846.8	210.388616328	2731	1698	136	136	70	88	91	639	0
DLR00012276	12	20	YBR071W	36	SD/MSG -ARG -HIS -LEU -LYS +Canavanine +G418 +Hygromycin +Thialysine	Adam_cdc13-1_SDLV3_REP3	1	11	0	11	16.8030787298	254	12	30609.6410526	2849.57182876	43	0	43	123.249802655	2851	1710	136	136	68	85	88	515	2
DLR00012276	12	21	YBR204C	36	SD/MSG -ARG -HIS -LEU -LYS +Canavanine +G418 +Hygromycin +Thialysine	Adam_cdc13-1_SDLV3_REP3	1	11	0	11	15.1007421678	254	12	31859.7932769	2856.31165515	43	10.8606329479	1030.5	149.534427862	2985	1737	136	136	69	85	89	555	2
DLR00012276	12	22	YBR073W	36	SD/MSG -ARG -HIS -LEU -LYS +Canavanine +G418 +Hygromycin +Thialysine	Adam_cdc13-1_SDLV3_REP3	1	11	0	11	9.86103329623	254	12	32628.6	3014.41671925	43	4.55635561545	1070.1	82.2024002903	3147	1703	136	136	69	85	88	574	2
DLR00012276	12	23	YBR028C	36	SD/MSG -ARG -HIS -LEU -LYS +Canavanine +G418 +Hygromycin +Thialysine	Adam_cdc13-1_SDLV3_REP3	1	11	2.14257375061	333.9	33.9066996248	254	12	39277.8	3424.64523305	43	2.4732979141	2097.9	229.323243626	3290	1716	136	136	64	79	83	453	2
DLR00012276	12	24	YOR202W	36	SD/MSG -ARG -HIS -LEU -LYS +Canavanine +G418 +Hygromycin +Thialysine	Adam_cdc13-1_SDLV3_REP3	1	11	1.72115282558	289.8	12.405472607	254	12	36986.8786407	3913.19092485	43	1.90539363231	2008.8	85.5409541699	3396	1723	136	136	63	78	81	562	3
DLR00012276	13	1	YOR202W	36	SD/MSG -ARG -HIS -LEU -LYS +Canavanine +G418 +Hygromycin +Thialysine	Adam_cdc13-1_SDLV3_REP3	1	11	0.531180154143	649.966394765	97.7532967746	254	12	37525.5	4225.51739511	43	0.659073749856	4351.93994352	718.02737964	336	1789	136	136	72	86	89	784	2
DLR00012276	13	2	YBR144C	36	SD/MSG -ARG -HIS -LEU -LYS +Canavanine +G418 +Hygromycin +Thialysine	Adam_cdc13-1_SDLV3_REP3	1	11	2.42807837347	285.3	25.4500195524	254	12	32729.1938477	2921.51530621	43	2.88736763866	2475.9	267.97020578	418	1825	136	136	69	85	88	720	3
DLR00012276	13	3	YBR150C	36	SD/MSG -ARG -HIS -LEU -LYS +Canavanine +G418 +Hygromycin +Thialysine	Adam_cdc13-1_SDLV3_REP3	1	11	0	11	13.7025757302	254	12	32352.6169318	3151.14033937	43	2.47950897584	1077.3	107.137134897	569	1829	136	136	72	87	90	707	4
DLR00012276	13	4	YBR076W	36	SD/MSG -ARG -HIS -LEU -LYS +Canavanine +G418 +Hygromycin +Thialysine	Adam_cdc13-1_SDLV3_REP3	1	11	0	11	13.9286030039	254	12	32791.8987169	2940.46933043	43	3.58249228952	875.7	106.600785224	689	1871	136	136	71	87	91	675	0
DLR00012276	13	5	YBR095C	36	SD/MSG -ARG -HIS -LEU -LYS +Canavanine +G418 +Hygromycin +Thialysine	Adam_cdc13-1_SDLV3_REP3	1	11	0.877401775246	276.1	5.4418738441	254	12	32000.947109	2618.63507189	43	1.13634996446	2873.07045079	51.1612130423	844	1844	136	136	76	92	93	1005	0
DLR00012276	13	6	YAL019W	36	SD/MSG -ARG -HIS -LEU -LYS +Canavanine +G418 +Hygromycin +Thialysine	Adam_cdc13-1_SDLV3_REP3	1	11	0	11	4.82865057749	254	12	31200.9332941	2736.74179596	43	0	43	34.9338783454	971	1854	136	136	72	89	90	642	0
DLR00012276	13	7	YBL063W	36	SD/MSG -ARG -HIS -LEU -LYS +Canavanine +G418 +Hygromycin +Thialysine	Adam_cdc13-1_SDLV3_REP3	1	11	0	11	4.20288438145	254	11.8960195784	30466.1885323	2913.54789262	43	0	43	38.162329849	1099	1847	136	136	70	88	90	616	3
DLR00012276	13	8	YBR012C	36	SD/MSG -ARG -HIS -LEU -LYS +Canavanine +G418 +Hygromycin +Thialysine	Adam_cdc13-1_SDLV3_REP3	1	11	0	11	3.08600886003	254	12	31073.9587795	2840.44238194	43	0	43	25.4840195354	1241	1845	136	136	72	88	91	663	0
DLR00012276	13	9	YBR186W	36	SD/MSG -ARG -HIS -LEU -LYS +Canavanine +G418 +Hygromycin +Thialysine	Adam_cdc13-1_SDLV3_REP3	1	11	0	11	11.1717036075	254	12	31233.0961572	2993.55636612	43	0.864211572213	2291.00033094	128.78089624	1371	1854	136	136	77	92	92	944	0
DLR00012276	13	10	YBR054W	36	SD/MSG -ARG -HIS -LEU -LYS +Canavanine +G418 +Hygromycin +Thialysine	Adam_cdc13-1_SDLV3_REP3	1	11	0	11	9.58614404252	254	12	31462.979627	3179.57266702	43	2.00558170057	985.5	105.283379097	1512	1848	136	136	72	88	90	616	1
DLR00012276	13	11	YBR178W	36	SD/MSG -ARG -HIS -LEU -LYS +Canavanine +G418 +Hygromycin +Thialysine	Adam_cdc13-1_SDLV3_REP3	1	11	0	11	18.8652267216	254	12	31984.0367256	3213.24689537	43	5.30827970354	1196.1	212.577316605	1635	1849	136	136	70	88	90	652	0
DLR00012276	13	12	YBL057C	36	SD/MSG -ARG -HIS -LEU -LYS +Canavanine +G418 +Hygromycin +Thialysine	Adam_cdc13-1_SDLV3_REP3	1	11	0	11	10.0666291493	254	12	32210.03369	3089.84947732	43	0	43	104.30740659	1739	1861	136	136	72	86	87	673	0
DLR00012276	13	13	YBR172C	36	SD/MSG -ARG -HIS -LEU -LYS +Canavanine +G418 +Hygromycin +Thialysine	Adam_cdc13-1_SDLV3_REP3	1	11	0	11	7.82764241643	254	12	32585.9513284	3330.51621517	43	0	43	83.2855085566	1905	1832	136	136	70	86	87	723	1
DLR00012276	13	14	YBR026C	36	SD/MSG -ARG -HIS -LEU -LYS +Canavanine +G418 +Hygromycin +Thialysine	Adam_cdc13-1_SDLV3_REP3	1	11	3.37241444269	273.6	22.2884710073	254	12	35446.078676	3550.40641168	43	7.58587099665	3794.4	311.22294648	2063	1905	136	136	78	93	93	752	5
DLR00012276	13	15	YBR212W	36	SD/MSG -ARG -HIS -LEU -LYS +Canavanine +G418 +Hygromycin +Thialysine	Adam_cdc13-1_SDLV3_REP3	1	11	0	11	17.6442738471	254	12	33212.6989575	3172.05479733	43	0.778648893903	1612.99995949	140.765971232	2209	1887	136	136	68	84	85	618	0
DLR00012276	13	16	YBR128C	36	SD/MSG -ARG -HIS -LEU -LYS +Canavanine +G418 +Hygromycin +Thialysine	Adam_cdc13-1_SDLV3_REP3	1	11	0	11	6.1170175474	254	12	33105.7097973	3120.7594513	43	0.751133902412	1565.00013435	103.542505907	2319	1864	136	136	78	91	91	668	2
DLR00012276	13	17	YAR002W	36	SD/MSG -ARG -HIS -LEU -LYS +Canavanine +G418 +Hygromycin +Thialysine	Adam_cdc13-1_SDLV3_REP3	1	11	0	11	12.9177851491	254	12	31774.3577108	3133.95388703	43	2.87257291998	1238.4	128.549495939	2451	1845	136	136	68	84	86	642	6
DLR00012276	13	18	YBL055C	36	SD/MSG -ARG -HIS -LEU -LYS +Canavanine +G418 +Hygromycin +Thialysine	Adam_cdc13-1_SDLV3_REP3	1	11	0	11	6.03082889964	254	12	31315.5031429	2840.46742836	43	0	43	65.8736458841	2585	1850	136	136	67	84	87	575	0
DLR00012276	13	19	YBR001C	36	SD/MSG -ARG -HIS -LEU -LYS +Canavanine +G418 +Hygromycin +Thialysine	Adam_cdc13-1_SDLV3_REP3	1	11	0	11	20.8627820483	254	12	31924.3840125	2577.3726024	43	1.75334091099	1062.9	181.912082997	2721	1849	136	136	67	84	87	517	0
DLR00012276	13	20	YAL030W	36	SD/MSG -ARG -HIS -LEU -LYS +Canavanine +G418 +Hygromycin +Thialysine	Adam_cdc13-1_SDLV3_REP3	1	11	0.5	242.1	31.0979573726	254	10.5293750725	31812.4910064	3012.95694702	43	0.5	1597.5	229.745716608	2848	1859	136	136	66	84	86	545	0
DLR00012276	13	21	YAL043C-A	36	SD/MSG -ARG -HIS -LEU -LYS +Canavanine +G418 +Hygromycin +Thialysine	Adam_cdc13-1_SDLV3_REP3	1	11	0	11	11.1195198364	254	12	32719.8951984	3019.64849388	43	0	43	82.9686241464	2991	1849	136	136	69	85	88	690	0
DLR00012276	13	22	YBL013W	36	SD/MSG -ARG -HIS -LEU -LYS +Canavanine +G418 +Hygromycin +Thialysine	Adam_cdc13-1_SDLV3_REP3	1	11	3.13713455942	333.9	34.2765747577	254	12	34306.2	2991.18428343	43	3.79059339603	2703.6	260.02871756	3161	1859	136	136	67	83	86	632	5
DLR00012276	13	23	YAL051W	36	SD/MSG -ARG -HIS -LEU -LYS +Canavanine +G418 +Hygromycin +Thialysine	Adam_cdc13-1_SDLV3_REP3	1	11	2.69907628619	315.9	20.0701671256	254	12	36078.4922745	3617.46023877	43	2.83571034307	2436.3	114.74108338	3247	1853	136	136	67	82	85	622	6
DLR00012276	13	24	YOR202W	36	SD/MSG -ARG -HIS -LEU -LYS +Canavanine +G418 +Hygromycin +Thialysine	Adam_cdc13-1_SDLV3_REP3	1	11	1.60868062975	392.4	19.9729769723	254	12	38898.8309135	3582.35219305	43	1.90242354832	2722.5	147.696403937	3387	1854	136	136	62	77	80	639	10
DLR00012276	14	1	YOR202W	36	SD/MSG -ARG -HIS -LEU -LYS +Canavanine +G418 +Hygromycin +Thialysine	Adam_cdc13-1_SDLV3_REP3	1	11	4.81843786549	801.9	133.467478299	254	12	39416.4	4647.71641544	43	5.5886795327	5246.1	792.570882395	314	1948	136	136	73	86	89	739	5
DLR00012276	14	2	YBL075C	36	SD/MSG -ARG -HIS -LEU -LYS +Canavanine +G418 +Hygromycin +Thialysine	Adam_cdc13-1_SDLV3_REP3	1	11	0	11	13.508963605	254	12	32318.1	3537.82376041	43	5.69661581197	1129.5	114.494100132	420	1983	136	136	67	83	87	737	0
DLR00012276	14	3	YBR162W-A	36	SD/MSG -ARG -HIS -LEU -LYS +Canavanine +G418 +Hygromycin +Thialysine	Adam_cdc13-1_SDLV3_REP3	1	11	2.45327061987	225	20.3726689262	254	12	34013.0905884	3458.6252004	43	4.59310931982	1759.5	173.717483555	557	1992	136	136	70	85	90	669	9
DLR00012276	14	4	YBR108W	36	SD/MSG -ARG -HIS -LEU -LYS +Canavanine +G418 +Hygromycin +Thialysine	Adam_cdc13-1_SDLV3_REP3	1	11	0	11	17.4818561429	254	12	32958.6100869	3117.87063371	43	3.27889475716	1183.5	137.368166405	702	1992	136	136	70	86	90	519	0
DLR00012276	14	5	YBL100C	36	SD/MSG -ARG -HIS -LEU -LYS +Canavanine +G418 +Hygromycin +Thialysine	Adam_cdc13-1_SDLV3_REP3	1	11	0	11	3.63142669702	254	12	31502.1445815	2661.66237886	43	0	43	40.5053329807	812	1976	136	136	70	87	91	641	1
DLR00012276	14	6	YAL067C	36	SD/MSG -ARG -HIS -LEU -LYS +Canavanine +G418 +Hygromycin +Thialysine	Adam_cdc13-1_SDLV3_REP3	1	11	0.608119634761	242	10.6501852293	254	12	31306.4126907	2857.77852933	43	0.75623117848	2180.2	110.855435331	917	1977	136	136	74	90	92	785	0
DLR00012276	14	7	YBR064W	36	SD/MSG -ARG -HIS -LEU -LYS +Canavanine +G418 +Hygromycin +Thialysine	Adam_cdc13-1_SDLV3_REP3	1	11	0	11	2.02631051325	254	12	31516.8350216	2719.6550271	43	0	43	32.0633209552	1095	1978	136	136	71	88	91	715	3
DLR00012276	14	8	YBR147W	36	SD/MSG -ARG -HIS -LEU -LYS +Canavanine +G418 +Hygromycin +Thialysine	Adam_cdc13-1_SDLV3_REP3	1	11	0	11	8.69432744582	254	12	31018.637167	2860.49836984	43	0	43	63.0789855634	1211	1961	136	136	71	89	92	614	0
DLR00012276	14	9	YBR053C	36	SD/MSG -ARG -HIS -LEU -LYS +Canavanine +G418 +Hygromycin +Thialysine	Adam_cdc13-1_SDLV3_REP3	1	11	0	11	24.6231969229	254	12	31921.2	2941.23769844	43	0.5	2657.7	340.93662622	1382	2014	136	136	70	86	89	529	0
DLR00012276	14	10	YBL053W	36	SD/MSG -ARG -HIS -LEU -LYS +Canavanine +G418 +Hygromycin +Thialysine	Adam_cdc13-1_SDLV3_REP3	1	11	0	11	8.16214620458	254	12	31761.9808371	3004.88886697	43	0	43	136.539578881	1527	2006	136	136	69	86	88	613	0
DLR00012276	14	11	YAR028W	36	SD/MSG -ARG -HIS -LEU -LYS +Canavanine +G418 +Hygromycin +Thialysine	Adam_cdc13-1_SDLV3_REP3	1	11	0.5	220.5	29.2733284602	254	12	31902.6486813	3204.8844781	43	4.85903509094	1976.4	403.115423242	1623	1994	136	136	70	86	88	592	0
DLR00012276	14	12	YAL017W	36	SD/MSG -ARG -HIS -LEU -LYS +Canavanine +G418 +Hygromycin +Thialysine	Adam_cdc13-1_SDLV3_REP3	1	11	0	11	24.4939108113	254	12	33645.4105485	3178.78328573	43	0.5	1418.4	242.863859683	1805	1980	136	136	69	86	87	607	1
DLR00012276	14	13	YBR122C	36	SD/MSG -ARG -HIS -LEU -LYS +Canavanine +G418 +Hygromycin +Thialysine	Adam_cdc13-1_SDLV3_REP3	1	11	0	11	7.24126579613	254	12	32595.0139568	3206.19197845	43	0	43	59.4905111768	1933	1992	136	136	68	84	85	591	2
DLR00012276	14	14	YAL056W	36	SD/MSG -ARG -HIS -LEU -LYS +Canavanine +G418 +Hygromycin +Thialysine	Adam_cdc13-1_SDLV3_REP3	1	11	0.739922473878	256.5	32.6829683339	254	11.4679138895	33363.9	3485.96355845	43	0.773302827566	4393.99630822	570.409050045	2070	2019	136	136	67	83	84	642	2
DLR00012276	14	15	YBL027W	36	SD/MSG -ARG -HIS -LEU -LYS +Canavanine +G418 +Hygromycin +Thialysine	Adam_cdc13-1_SDLV3_REP3	1	11	0	11	13.1882381398	254	12	33205.0441259	3107.63563371	43	3.33644955866	1426.5	136.659590339	2185	1996	136	136	67	83	84	741	0
DLR00012276	14	16	YAR047C	36	SD/MSG -ARG -HIS -LEU -LYS +Canavanine +G418 +Hygromycin +Thialysine	Adam_cdc13-1_SDLV3_REP3	1	11	0.568024430263	578.904652528	51.3647943303	254	12	32277.5918836	3064.46028406	43	0.747590653226	5371.92061693	475.592231529	2292	1940	136	136	84	94	93	580	0
DLR00012276	14	17	YBR105C	36	SD/MSG -ARG -HIS -LEU -LYS +Canavanine +G418 +Hygromycin +Thialysine	Adam_cdc13-1_SDLV3_REP3	1	11	0	11	3.79399633287	254	12	32068.4569648	2933.07897861	43	0	43	18.9592951448	2443	1964	136	136	67	84	85	482	0
DLR00012276	14	18	YAL066W	36	SD/MSG -ARG -HIS -LEU -LYS +Canavanine +G418 +Hygromycin +Thialysine	Adam_cdc13-1_SDLV3_REP3	1	11	0	11	4.66482948691	254	10.833836047	31620.9719625	2802.58966185	43	0	43	55.2045310118	2582	1982	136	136	66	83	84	479	2
DLR00012276	14	19	YBR103W	36	SD/MSG -ARG -HIS -LEU -LYS +Canavanine +G418 +Hygromycin +Thialysine	Adam_cdc13-1_SDLV3_REP3	1	11	0	11	11.614241762	254	12	30698.1958476	2781.95471604	43	0	43	101.893580103	2747	1978	136	136	66	84	87	492	0
DLR00012276	14	20	YBL082C	36	SD/MSG -ARG -HIS -LEU -LYS +Canavanine +G418 +Hygromycin +Thialysine	Adam_cdc13-1_SDLV3_REP3	1	11	0	11	6.17459170796	254	12	32624.6886018	2893.35354745	43	0	43	49.1559021263	2890	1988	136	136	66	82	83	545	0
DLR00012276	14	21	YBL079W	36	SD/MSG -ARG -HIS -LEU -LYS +Canavanine +G418 +Hygromycin +Thialysine	Adam_cdc13-1_SDLV3_REP3	1	11	1.06888189304	10816.9174123	1000.78892147	254	1.30970949751	1178100.92264	110849.802691	43	1.55312776255	1168992.92449	112908.943953	2948	1937	136	136	158	163	141	1729	96
DLR00012276	14	22	YBR116C	36	SD/MSG -ARG -HIS -LEU -LYS +Canavanine +G418 +Hygromycin +Thialysine	Adam_cdc13-1_SDLV3_REP3	1	11	1.79460764268	408.6	50.2455741436	254	12	34746.5189904	3709.6949015	43	2.08740253675	3107.7	357.121410476	3211	1930	136	136	67	82	85	537	1
DLR00012276	14	23	YBR157C	36	SD/MSG -ARG -HIS -LEU -LYS +Canavanine +G418 +Hygromycin +Thialysine	Adam_cdc13-1_SDLV3_REP3	1	11	0	11	13.107950943	254	12	37655.204002	3886.9553855	43	2.34425401418	1335.6	85.5198676978	3264	1985	136	136	63	78	82	388	2
DLR00012276	14	24	YOR202W	36	SD/MSG -ARG -HIS -LEU -LYS +Canavanine +G418 +Hygromycin +Thialysine	Adam_cdc13-1_SDLV3_REP3	1	11	1.19453286382	262.8	19.9393652062	254	11.757145464	40228.8410186	3687.97424814	43	1.16098678369	2512.8	265.620372173	3411	1995	136	136	63	76	80	469	0
DLR00012276	15	1	YOR202W	36	SD/MSG -ARG -HIS -LEU -LYS +Canavanine +G418 +Hygromycin +Thialysine	Adam_cdc13-1_SDLV3_REP3	1	11	5.58069226954	1701.9	301.933534487	254	12	44680.5	5461.36582503	43	6.34365305611	11669.4	1949.20887058	318	2088	136	136	74	87	90	825	4
DLR00012276	15	2	YBR014C	36	SD/MSG -ARG -HIS -LEU -LYS +Canavanine +G418 +Hygromycin +Thialysine	Adam_cdc13-1_SDLV3_REP3	1	11	3.31383085893	304.2	31.8109220708	254	10.2719163301	35127.9	3406.90122837	43	3.8932509371	2316.6	264.433344982	421	2127	136	136	67	82	87	616	2
DLR00012276	15	3	YBL009W	36	SD/MSG -ARG -HIS -LEU -LYS +Canavanine +G418 +Hygromycin +Thialysine	Adam_cdc13-1_SDLV3_REP3	1	11	2.30688040566	221.4	13.7454456399	254	9.81115051067	34681.279236	2890.01732896	43	3.00195027336	1633.5	100.060957579	544	2130	136	136	68	84	90	717	0
DLR00012276	15	4	YBR215W	36	SD/MSG -ARG -HIS -LEU -LYS +Canavanine +G418 +Hygromycin +Thialysine	Adam_cdc13-1_SDLV3_REP3	1	11	0	11	10.3236026789	254	10.953792575	32868.6407462	2855.4319579	43	1.34160536109	1559.7	73.6936556765	649	2114	136	136	69	85	89	843	3
DLR00012276	15	5	YBR067C	36	SD/MSG -ARG -HIS -LEU -LYS +Canavanine +G418 +Hygromycin +Thialysine	Adam_cdc13-1_SDLV3_REP3	1	11	0	11	5.10562521872	254	11.1412098231	30149.3814566	2702.18211125	43	0	43	36.8285960664	822	2110	136	136	69	86	91	472	1
DLR00012276	15	6	YBR061C	36	SD/MSG -ARG -HIS -LEU -LYS +Canavanine +G418 +Hygromycin +Thialysine	Adam_cdc13-1_SDLV3_REP3	1	11	0	11	5.40708705587	254	12	30738.9056097	2857.71872314	43	0	43	79.5240884286	948	2095	136	136	70	86	91	551	0
DLR00012276	15	7	YBR040W	36	SD/MSG -ARG -HIS -LEU -LYS +Canavanine +G418 +Hygromycin +Thialysine	Adam_cdc13-1_SDLV3_REP3	1	11	0	11	5.42707380276	254	12	29901.3839837	2747.08578149	43	0.592032000362	946.99998016	102.038793675	1107	2115	136	136	72	88	92	565	0
DLR00012276	15	8	YBR187W	36	SD/MSG -ARG -HIS -LEU -LYS +Canavanine +G418 +Hygromycin +Thialysine	Adam_cdc13-1_SDLV3_REP3	1	11	0	11	3.41863797205	254	12	29102.6084638	2797.88143425	43	0	43	50.9919426013	1242	2125	136	136	70	87	90	532	2
DLR00012276	15	9	YBR183W	36	SD/MSG -ARG -HIS -LEU -LYS +Canavanine +G418 +Hygromycin +Thialysine	Adam_cdc13-1_SDLV3_REP3	1	11	0	11	25.9866390347	254	12	31637.7	3054.43662259	43	0.5	2619	366.596421093	1392	2122	136	136	68	84	89	403	1
DLR00012276	15	10	YBR024W	36	SD/MSG -ARG -HIS -LEU -LYS +Canavanine +G418 +Hygromycin +Thialysine	Adam_cdc13-1_SDLV3_REP3	1	11	0	11	16.752015101	254	12	30140.2199627	2778.83626392	43	2.61892609119	1492.2	208.231801241	1506	2148	136	136	73	89	91	577	0
DLR00012276	15	11	YBR200W	36	SD/MSG -ARG -HIS -LEU -LYS +Canavanine +G418 +Hygromycin +Thialysine	Adam_cdc13-1_SDLV3_REP3	1	11	0	11	7.15715990978	254	12	29812.3490826	2867.60039289	43	0	43	56.4253761149	1669	2163	136	136	76	92	93	474	0
DLR00012276	15	12	YAL060W	36	SD/MSG -ARG -HIS -LEU -LYS +Canavanine +G418 +Hygromycin +Thialysine	Adam_cdc13-1_SDLV3_REP3	1	11	0	11	30.7900693223	254	12	32145.8213584	3108.1564915	43	0.585832951856	3448.99999976	641.475623054	1799	2144	136	136	72	87	90	710	4
DLR00012276	15	13	YBR221C	36	SD/MSG -ARG -HIS -LEU -LYS +Canavanine +G418 +Hygromycin +Thialysine	Adam_cdc13-1_SDLV3_REP3	1	11	0	11	25.8170846725	254	12	31771.606891	2891.46967028	43	5.99793506026	2991.6	535.122432221	1877	2092	136	136	70	86	88	605	2
DLR00012276	15	14	YBR138C	36	SD/MSG -ARG -HIS -LEU -LYS +Canavanine +G418 +Hygromycin +Thialysine	Adam_cdc13-1_SDLV3_REP3	1	11	0	11	18.6767452344	254	12	31446.3243756	2976.81711686	43	2.88931135006	1521.9	177.935118883	2040	2118	136	136	66	83	85	552	0
DLR00012276	15	15	YBR222C	36	SD/MSG -ARG -HIS -LEU -LYS +Canavanine +G418 +Hygromycin +Thialysine	Adam_cdc13-1_SDLV3_REP3	1	11	0	11	8.80298136532	254	12	32101.1006421	2846.57022828	43	3.55455610269	1018.8	61.6628456832	2183	2123	136	136	65	81	82	581	0
DLR00012276	15	16	YBL086C	36	SD/MSG -ARG -HIS -LEU -LYS +Canavanine +G418 +Hygromycin +Thialysine	Adam_cdc13-1_SDLV3_REP3	1	11	2.49747467421	13180.5	768.320367316	254	2.99999681324	1763767.99616	114250.938817	43	3.62628096185	1763265.99442	116050.848777	2269	2150	136	136	178	179	153	2993	167
DLR00012276	15	17	YBR139W	36	SD/MSG -ARG -HIS -LEU -LYS +Canavanine +G418 +Hygromycin +Thialysine	Adam_cdc13-1_SDLV3_REP3	1	11	0	11	3.46479135801	254	12	29692.7888633	2659.5120443	43	0	43	30.2370863813	2518	2077	136	136	68	84	86	499	0
DLR00012276	15	18	YAL029C	36	SD/MSG -ARG -HIS -LEU -LYS +Canavanine +G418 +Hygromycin +Thialysine	Adam_cdc13-1_SDLV3_REP3	1	11	0	11	16.4721142325	254	12	31231.8155407	2751.37316131	43	0.611137685297	1909.78578392	187.070056099	2570	2116	136	136	67	84	86	521	1
DLR00012276	15	19	YBR121C	36	SD/MSG -ARG -HIS -LEU -LYS +Canavanine +G418 +Hygromycin +Thialysine	Adam_cdc13-1_SDLV3_REP3	1	11	0	11	9.04949962592	254	12	31062.4412331	2844.79574944	43	3.40723481807	1089	81.6686246557	2738	2124	136	136	69	85	87	583	9
DLR00012276	15	20	YBL032W	36	SD/MSG -ARG -HIS -LEU -LYS +Canavanine +G418 +Hygromycin +Thialysine	Adam_cdc13-1_SDLV3_REP3	1	11	0	11	4.26173141821	254	12	30767.2551964	2534.01815835	43	1.30263633145	907.2	34.8321564435	2862	2140	136	136	68	84	86	505	0
DLR00012276	15	21	YBL048W	36	SD/MSG -ARG -HIS -LEU -LYS +Canavanine +G418 +Hygromycin +Thialysine	Adam_cdc13-1_SDLV3_REP3	1	11	0	11	6.21155693303	254	12	32736.6	2955.16013629	43	0	43	62.7239010304	3039	2164	136	136	65	82	84	468	0
DLR00012276	15	22	YBL054W	36	SD/MSG -ARG -HIS -LEU -LYS +Canavanine +G418 +Hygromycin +Thialysine	Adam_cdc13-1_SDLV3_REP3	1	11	0	11	9.40358476212	254	11.6176926515	34808.4	3690.96146714	43	3.49008525066	1216.8	75.7272918676	3163	2136	136	136	71	85	87	541	6
DLR00012276	15	23	YAR018C	36	SD/MSG -ARG -HIS -LEU -LYS +Canavanine +G418 +Hygromycin +Thialysine	Adam_cdc13-1_SDLV3_REP3	1	11	2.74319622309	243	16.4104430026	254	10.3872916219	35918.1	3810.9836724	43	4.20440065215	1540.8	106.510884978	3279	2121	136	136	63	77	82	422	6
DLR00012276	15	24	YOR202W	36	SD/MSG -ARG -HIS -LEU -LYS +Canavanine +G418 +Hygromycin +Thialysine	Adam_cdc13-1_SDLV3_REP3	1	11	3.93132519488	263.7	19.7404520101	254	12	40060.6922217	3972.13892743	43	4.66778973621	1639.8	107.503899967	3429	2143	136	136	62	76	79	440	8
DLR00012276	16	1	YOR202W	36	SD/MSG -ARG -HIS -LEU -LYS +Canavanine +G418 +Hygromycin +Thialysine	Adam_cdc13-1_SDLV3_REP3	1	11	0.931424605383	1142.99945948	190.74694946	254	10.2483631311	44846.1	4544.65153518	43	8.50783353822	9393.3	616.810916408	321	2218	136	136	92	99	96	2032	4
DLR00012276	16	2	YOR202W	36	SD/MSG -ARG -HIS -LEU -LYS +Canavanine +G418 +Hygromycin +Thialysine	Adam_cdc13-1_SDLV3_REP3	1	11	0.829315287926	502.000228949	86.4119129086	254	10.3140260374	36969.906093	3848.18894344	43	1.05674010758	7645.00007765	1351.44754657	424	2216	136	136	94	101	99	2174	4
DLR00012276	16	3	YOR202W	36	SD/MSG -ARG -HIS -LEU -LYS +Canavanine +G418 +Hygromycin +Thialysine	Adam_cdc13-1_SDLV3_REP3	1	11	8.70354380723	357.3	56.4460888992	254	12	35327.3082224	3301.88285535	43	1.02617316405	6105.00012261	1049.40832657	558	2213	136	136	93	102	101	1936	1
DLR00012276	16	4	YOR202W	36	SD/MSG -ARG -HIS -LEU -LYS +Canavanine +G418 +Hygromycin +Thialysine	Adam_cdc13-1_SDLV3_REP3	1	11	2.19062889124	323.1	37.2245199949	254	11.6865941177	33439.2418718	3207.22718876	43	2.48246717444	4500	599.883663976	696	2218	136	136	93	103	103	2009	0
DLR00012276	16	5	YOR202W	36	SD/MSG -ARG -HIS -LEU -LYS +Canavanine +G418 +Hygromycin +Thialysine	Adam_cdc13-1_SDLV3_REP3	1	11	0	11	23.3426838716	254	11.2020214783	31823.2963623	3119.45075348	43	7.18864314173	2039.4	343.478301892	832	2216	136	136	93	104	103	1489	0
DLR00012276	16	6	YOR202W	36	SD/MSG -ARG -HIS -LEU -LYS +Canavanine +G418 +Hygromycin +Thialysine	Adam_cdc13-1_SDLV3_REP3	1	11	0.5	344.7	65.6830987641	254	12	31679.6054074	3088.9299309	43	0.530275327478	5050.99999889	861.384516077	921	2218	136	136	88	100	100	1675	0
DLR00012276	16	7	YOR202W	36	SD/MSG -ARG -HIS -LEU -LYS +Canavanine +G418 +Hygromycin +Thialysine	Adam_cdc13-1_SDLV3_REP3	1	11	0.562493595588	254.7	43.4731021319	254	12	31710.1352151	3180.40665525	43	0.760347906767	3478.80201671	578.684690308	1051	2215	136	136	93	104	103	1439	0
DLR00012276	16	8	YOR202W	36	SD/MSG -ARG -HIS -LEU -LYS +Canavanine +G418 +Hygromycin +Thialysine	Adam_cdc13-1_SDLV3_REP3	1	11	0	11	17.4848933392	254	12	30139.4249991	2805.24522982	43	0.646370758883	1650.99999442	248.900442958	1190	2218	136	136	88	101	101	1609	0
DLR00012276	16	9	YOR202W	36	SD/MSG -ARG -HIS -LEU -LYS +Canavanine +G418 +Hygromycin +Thialysine	Adam_cdc13-1_SDLV3_REP3	1	11	0	11	14.3192789037	254	12	29975.6973891	2797.40774805	43	0.5	1669.5	183.379320172	1318	2215	136	136	78	93	95	1378	1
DLR00012276	16	10	YOR202W	36	SD/MSG -ARG -HIS -LEU -LYS +Canavanine +G418 +Hygromycin +Thialysine	Adam_cdc13-1_SDLV3_REP3	1	11	0	11	15.8800714739	254	12	31000.1670879	2735.54237131	43	2.20705434052	1994.4	172.877613614	1468	2216	136	136	83	97	96	1392	0
DLR00012276	16	11	YOR202W	36	SD/MSG -ARG -HIS -LEU -LYS +Canavanine +G418 +Hygromycin +Thialysine	Adam_cdc13-1_SDLV3_REP3	1	11	0.577069980519	228.6	22.2059521604	254	12	30249.0462795	2790.40246604	43	0.746559136436	3094.9999946	299.420558983	1654	2219	136	136	83	96	96	1248	0
DLR00012276	16	12	YOR202W	36	SD/MSG -ARG -HIS -LEU -LYS +Canavanine +G418 +Hygromycin +Thialysine	Adam_cdc13-1_SDLV3_REP3	1	11	0	11	15.1004572189	254	12	30825.1578322	3131.43859696	43	0.666937064415	3426.00002283	356.752526957	1734	2217	136	136	80	95	95	1265	0
DLR00012276	16	13	YOR202W	36	SD/MSG -ARG -HIS -LEU -LYS +Canavanine +G418 +Hygromycin +Thialysine	Adam_cdc13-1_SDLV3_REP3	1	11	0	11	12.5831525562	254	12	31079.0151307	3023.38955188	43	0	43	114.019754823	1944	2222	136	136	80	94	95	1107	0
DLR00012276	16	14	YOR202W	36	SD/MSG -ARG -HIS -LEU -LYS +Canavanine +G418 +Hygromycin +Thialysine	Adam_cdc13-1_SDLV3_REP3	1	11	0	11	16.5285004858	254	12	30868.2955845	3039.68803075	43	0.736459466268	2268.9943364	213.365085316	2009	2222	136	136	77	92	92	973	0
DLR00012276	16	15	YOR202W	36	SD/MSG -ARG -HIS -LEU -LYS +Canavanine +G418 +Hygromycin +Thialysine	Adam_cdc13-1_SDLV3_REP3	1	11	0	11	3.58737733446	254	12	31132.9408185	2983.23065929	43	0	43	51.7554645207	2144	2221	136	136	76	91	92	867	0
DLR00012276	16	16	YOR202W	36	SD/MSG -ARG -HIS -LEU -LYS +Canavanine +G418 +Hygromycin +Thialysine	Adam_cdc13-1_SDLV3_REP3	1	11	2.3374181058	8516.29517556	140.189536875	254	2.47695387181	717481.998664	10289.4358118	43	3.06332993679	766173.99684	11057.644292	2367	2303	136	136	163	166	144	7208	56
DLR00012276	16	17	YOR202W	36	SD/MSG -ARG -HIS -LEU -LYS +Canavanine +G418 +Hygromycin +Thialysine	Adam_cdc13-1_SDLV3_REP3	1	11	0	11	5.25352360422	254	12	30227.6237368	2863.91605553	43	1.99043397555	1281.6	121.203064539	2496	2222	136	136	82	95	95	1005	0
DLR00012276	16	18	YOR202W	36	SD/MSG -ARG -HIS -LEU -LYS +Canavanine +G418 +Hygromycin +Thialysine	Adam_cdc13-1_SDLV3_REP3	1	11	0	11	4.20282101356	254	12	31343.7124303	2959.70095637	43	0	43	61.4708962133	2553	2222	136	136	79	93	93	933	0
DLR00012276	16	19	YOR202W	36	SD/MSG -ARG -HIS -LEU -LYS +Canavanine +G418 +Hygromycin +Thialysine	Adam_cdc13-1_SDLV3_REP3	1	11	0	11	4.85374097192	254	12	31244.7883378	3123.82562108	43	2.62574774921	875.7	92.614289047	2685	2198	136	136	68	84	87	676	3
DLR00012276	16	20	YOR202W	36	SD/MSG -ARG -HIS -LEU -LYS +Canavanine +G418 +Hygromycin +Thialysine	Adam_cdc13-1_SDLV3_REP3	1	11	0	11	9.83668032733	254	12	30825.8086773	2821.8517406	43	1.74980650063	1269	135.140475707	2837	2202	136	136	73	88	90	678	0
DLR00012276	16	21	YOR202W	36	SD/MSG -ARG -HIS -LEU -LYS +Canavanine +G418 +Hygromycin +Thialysine	Adam_cdc13-1_SDLV3_REP3	1	11	0	11	4.39701266603	254	11.6927050687	31438.8283919	2988.9385112	43	0	43	44.7145099403	2992	2228	136	136	88	100	100	1049	0
DLR00012276	16	22	YOR202W	36	SD/MSG -ARG -HIS -LEU -LYS +Canavanine +G418 +Hygromycin +Thialysine	Adam_cdc13-1_SDLV3_REP3	1	11	0.580432937441	229.5	29.1420026533	254	12	32749.3246145	3252.11360943	43	0.659569321237	3155.93341305	403.618388421	3087	2188	136	136	66	82	84	433	0
DLR00012276	16	23	YOR202W	36	SD/MSG -ARG -HIS -LEU -LYS +Canavanine +G418 +Hygromycin +Thialysine	Adam_cdc13-1_SDLV3_REP3	1	11	3.07776036584	226.8	32.3125199928	254	12	34061.1050894	3571.23613998	43	4.22190897644	2572.2	467.353111267	3324	2176	136	136	62	77	82	452	0
DLR00012276	16	24	YOR202W	36	SD/MSG -ARG -HIS -LEU -LYS +Canavanine +G418 +Hygromycin +Thialysine	Adam_cdc13-1_SDLV3_REP3	1	11	1.86637257202	285.3	47.0719803964	254	12	37210.5	3867.73610048	43	2.29291736558	7516.8	1301.01318116	3357	2184	136	136	63	77	82	483	1
DLR00013221	1	1	YOR202W	20	SD/MSG -ARG -HIS -LEU -LYS +Canavanine +G418 +Hygromycin +Thialysine	Adam_cdc13-1_SDLV3_REP3	2	11	2.73529943402	11084.5928359	82.0854335652	254	2.99406480578	823999.997958	9793.6143614	43	3.62807629706	821541.998255	8711.6704684	316	214	136	136	151	155	136	408	36
DLR00013221	1	2	YOR202W	20	SD/MSG -ARG -HIS -LEU -LYS +Canavanine +G418 +Hygromycin +Thialysine	Adam_cdc13-1_SDLV3_REP3	2	11	3.16803402894	9933.90325809	85.4220379028	254	3.2439477173	787822.997904	8342.46630517	43	3.88998547339	778133.995973	7830.31964545	462	229	136	136	153	157	138	187	0
DLR00013221	1	3	YOR202W	20	SD/MSG -ARG -HIS -LEU -LYS +Canavanine +G418 +Hygromycin +Thialysine	Adam_cdc13-1_SDLV3_REP3	2	11	3.29117927047	10656.0490781	85.019328519	254	3.27003961774	838772.997805	9027.86316173	43	3.92255190489	829951.995968	8731.97279514	595	223	136	136	158	162	143	305	0
DLR00013221	1	4	YOR202W	20	SD/MSG -ARG -HIS -LEU -LYS +Canavanine +G418 +Hygromycin +Thialysine	Adam_cdc13-1_SDLV3_REP3	2	11	3.32460945294	8816.91847608	128.636618365	254	3.17586447993	678033.989991	6874.50132533	43	3.7775072506	700523.995897	9018.23382333	729	224	136	136	158	163	144	429	0
DLR00013221	1	5	YOR202W	20	SD/MSG -ARG -HIS -LEU -LYS +Canavanine +G418 +Hygromycin +Thialysine	Adam_cdc13-1_SDLV3_REP3	2	11	3.45057302306	11223.7326258	208.354968376	254	3.34768139555	938083.997778	10853.3180375	43	4.0053651515	931013.996097	11076.1554827	867	223	136	136	163	168	149	476	5
DLR00013221	1	6	YOR202W	20	SD/MSG -ARG -HIS -LEU -LYS +Canavanine +G418 +Hygromycin +Thialysine	Adam_cdc13-1_SDLV3_REP3	2	11	2.46762220562	7562.19679957	32.5841948209	254	2.67184927129	542852.999625	8081.34423219	43	3.30429499019	535470.998618	7684.98199694	1001	229	136	136	148	156	140	439	0
DLR00013221	1	7	YOR202W	20	SD/MSG -ARG -HIS -LEU -LYS +Canavanine +G418 +Hygromycin +Thialysine	Adam_cdc13-1_SDLV3_REP3	2	11	3.22627780664	10762.6461022	86.9950597871	254	3.20261361503	888766.997097	10929.7705198	43	3.85230925701	882087.995933	11016.1845309	1139	224	136	136	162	168	149	600	1
DLR00013221	1	8	YOR202W	20	SD/MSG -ARG -HIS -LEU -LYS +Canavanine +G418 +Hygromycin +Thialysine	Adam_cdc13-1_SDLV3_REP3	2	11	2.97924070452	9347.19693623	53.5167717811	254	3.08672056619	752222.997256	9495.57242138	43	3.7365453348	746696.996379	9036.81057753	1275	226	136	136	158	164	145	598	0
DLR00013221	1	9	YOR202W	20	SD/MSG -ARG -HIS -LEU -LYS +Canavanine +G418 +Hygromycin +Thialysine	Adam_cdc13-1_SDLV3_REP3	2	11	3.40958500763	10654.0696472	105.887279148	254	3.31506383073	870665.99804	8973.2364072	43	3.98012265898	865538.996183	9077.04598173	1411	223	136	136	159	164	144	501	0
DLR00013221	1	10	YOR202W	20	SD/MSG -ARG -HIS -LEU -LYS +Canavanine +G418 +Hygromycin +Thialysine	Adam_cdc13-1_SDLV3_REP3	2	11	3.30603982901	10528.1763943	108.207044239	254	3.26487072126	917464.997349	11445.792582	43	3.9205912073	913353.995849	11359.001578	1547	225	136	136	161	166	147	660	0
DLR00013221	1	11	YOR202W	20	SD/MSG -ARG -HIS -LEU -LYS +Canavanine +G418 +Hygromycin +Thialysine	Adam_cdc13-1_SDLV3_REP3	2	11	3.31335523214	11254.7200525	113.798038114	254	3.29560162733	953863.997403	11635.218549	43	3.95591864661	950866.995873	11954.3920735	1686	223	136	136	158	164	144	629	0
DLR00013221	1	12	YOR202W	20	SD/MSG -ARG -HIS -LEU -LYS +Canavanine +G418 +Hygromycin +Thialysine	Adam_cdc13-1_SDLV3_REP3	2	11	3.1678654205	10303.4311543	54.5272147857	254	3.24167931528	845712.210225	8584.19159673	43	3.85695037736	886124.995964	11917.5375783	1821	224	136	136	159	164	146	673	0
DLR00013221	1	13	YOR202W	20	SD/MSG -ARG -HIS -LEU -LYS +Canavanine +G418 +Hygromycin +Thialysine	Adam_cdc13-1_SDLV3_REP3	2	11	3.29187367909	10922.8162623	93.1902073337	254	3.27175368868	938761.997372	11630.682789	43	3.93102995108	934561.995851	11507.8294907	1961	222	136	136	159	165	146	571	0
DLR00013221	1	14	YOR202W	20	SD/MSG -ARG -HIS -LEU -LYS +Canavanine +G418 +Hygromycin +Thialysine	Adam_cdc13-1_SDLV3_REP3	2	11	3.22156208399	10048.243102	102.683541594	254	3.20292697405	846173.997146	10738.5818495	43	3.85676628678	840134.996035	10380.5230484	2095	225	136	136	157	163	143	576	0
DLR00013221	1	15	YOR202W	20	SD/MSG -ARG -HIS -LEU -LYS +Canavanine +G418 +Hygromycin +Thialysine	Adam_cdc13-1_SDLV3_REP3	2	11	3.4057657743	10771.6705231	108.675267384	254	3.30801251425	902325.997708	10526.9897563	43	3.96966861786	898494.996007	10747.7987728	2231	220	136	136	159	164	145	552	0
DLR00013221	1	16	YOR202W	20	SD/MSG -ARG -HIS -LEU -LYS +Canavanine +G418 +Hygromycin +Thialysine	Adam_cdc13-1_SDLV3_REP3	2	11	3.28394847845	9736.50075352	124.898858727	254	3.25463368848	768880.363416	7329.25601518	43	3.87041601638	797599.996095	9349.31289904	2368	224	136	136	158	164	144	545	0
DLR00013221	1	17	YOR202W	20	SD/MSG -ARG -HIS -LEU -LYS +Canavanine +G418 +Hygromycin +Thialysine	Adam_cdc13-1_SDLV3_REP3	2	11	3.38180966686	10987.8770171	81.6072596678	254	3.31206878353	886502.997756	9771.38790633	43	3.974869169	881214.995929	9708.05272239	2502	223	136	136	158	164	144	461	0
DLR00013221	1	18	YOR202W	20	SD/MSG -ARG -HIS -LEU -LYS +Canavanine +G418 +Hygromycin +Thialysine	Adam_cdc13-1_SDLV3_REP3	2	11	3.27986433603	9956.78546109	82.2152224782	254	3.24684389487	824882.997484	9995.61124267	43	3.89936848962	818074.995847	10016.4210273	2636	222	136	136	160	165	146	534	0
DLR00013221	1	19	YOR202W	20	SD/MSG -ARG -HIS -LEU -LYS +Canavanine +G418 +Hygromycin +Thialysine	Adam_cdc13-1_SDLV3_REP3	2	11	3.41902327081	11473.4477438	284.166664146	254	3.30841218575	932024.997764	11383.5591284	43	3.96625921942	926455.995978	11283.1061831	2775	223	136	136	159	164	145	457	8
DLR00013221	1	20	YOR202W	20	SD/MSG -ARG -HIS -LEU -LYS +Canavanine +G418 +Hygromycin +Thialysine	Adam_cdc13-1_SDLV3_REP3	2	11	3.50952697357	10270.750171	252.183627223	254	3.32611092952	789001.54992	6886.22418719	43	3.94285291005	815487.996328	8816.81655392	2909	227	136	136	156	161	142	406	0
DLR00013221	1	21	YOR202W	20	SD/MSG -ARG -HIS -LEU -LYS +Canavanine +G418 +Hygromycin +Thialysine	Adam_cdc13-1_SDLV3_REP3	2	11	3.31888849505	10689.1682595	100.706964544	254	3.2644288742	880298.997349	11082.9304203	43	3.91403646918	874730.995723	11246.1198437	3046	222	136	136	158	162	145	450	4
DLR00013221	1	22	YOR202W	20	SD/MSG -ARG -HIS -LEU -LYS +Canavanine +G418 +Hygromycin +Thialysine	Adam_cdc13-1_SDLV3_REP3	2	11	3.33017174992	10380.4749027	185.570839118	254	3.33243672286	834518.196991	8086.74268315	43	3.93406041062	866267.995857	10734.6120722	3182	224	136	136	154	159	141	278	0
DLR00013221	1	23	YOR202W	20	SD/MSG -ARG -HIS -LEU -LYS +Canavanine +G418 +Hygromycin +Thialysine	Adam_cdc13-1_SDLV3_REP3	2	11	3.32367960435	10429.7796866	225.078190832	254	3.26172587257	835400.652128	8986.13816079	43	3.85881506779	870825.99591	11778.608297	3319	223	136	136	151	155	138	155	0
DLR00013221	1	24	YOR202W	20	SD/MSG -ARG -HIS -LEU -LYS +Canavanine +G418 +Hygromycin +Thialysine	Adam_cdc13-1_SDLV3_REP3	2	11	3.09684129811	9959.45988023	533.06350848	254	3.05010343168	724883.998493	12957.8364293	43	3.67532115067	714858.997617	10726.033344	3446	227	136	136	143	148	129	31	10
DLR00013221	2	1	YOR202W	20	SD/MSG -ARG -HIS -LEU -LYS +Canavanine +G418 +Hygromycin +Thialysine	Adam_cdc13-1_SDLV3_REP3	2	11	3.02097093549	11272.2070239	126.970376662	254	3.13058868159	998802.997333	12948.5148536	43	3.77747560448	995114.996823	13093.8862804	323	357	136	136	154	158	140	341	0
DLR00013221	2	2	YCR071C	20	SD/MSG -ARG -HIS -LEU -LYS +Canavanine +G418 +Hygromycin +Thialysine	Adam_cdc13-1_SDLV3_REP3	2	11	1.57776361423	1909.82391428	72.8521899234	254	2.12923296608	94754.0002124	6038.22593404	43	2.27721921906	79512.0001309	1689.65045791	458	355	136	136	109	121	115	89	0
DLR00013221	2	3	YDL100C	20	SD/MSG -ARG -HIS -LEU -LYS +Canavanine +G418 +Hygromycin +Thialysine	Adam_cdc13-1_SDLV3_REP3	2	11	2.38972452742	6365.03145585	59.6536475255	254	2.71207257711	496033.450344	8339.59714032	43	3.28324266334	530844.998276	10891.1298427	598	352	136	136	153	158	141	1035	7
DLR00013221	2	4	YCR098C	20	SD/MSG -ARG -HIS -LEU -LYS +Canavanine +G418 +Hygromycin +Thialysine	Adam_cdc13-1_SDLV3_REP3	2	11	3.14720650962	9525.9506212	78.0730047861	254	3.24402761813	823297.739015	8781.4901951	43	3.85960765375	863133.995953	11986.3275014	728	358	136	136	163	167	147	848	0
DLR00013221	2	5	YCR051W	20	SD/MSG -ARG -HIS -LEU -LYS +Canavanine +G418 +Hygromycin +Thialysine	Adam_cdc13-1_SDLV3_REP3	2	11	3.2739421285	10573.7906078	79.8193209662	254	3.28586709522	971932.997187	12050.610843	43	3.94934791296	970124.995765	12434.9789108	859	359	136	136	164	169	148	939	0
DLR00013221	2	6	YDL083C	20	SD/MSG -ARG -HIS -LEU -LYS +Canavanine +G418 +Hygromycin +Thialysine	Adam_cdc13-1_SDLV3_REP3	2	11	1.98131304797	6877.87940718	35.4689061926	254	2.1215252329	478521.998407	5318.90603259	43	2.59762756777	460303.742211	2627.0222026	1002	356	136	136	143	151	135	1041	0
DLR00013221	2	7	YCR020C-A	20	SD/MSG -ARG -HIS -LEU -LYS +Canavanine +G418 +Hygromycin +Thialysine	Adam_cdc13-1_SDLV3_REP3	2	11	3.13021349959	9680.79050727	40.029885785	254	3.28203621114	765387.809725	7646.38519991	43	3.91297496678	800617.996156	9793.93110499	1138	358	136	136	158	164	145	964	0
DLR00013221	2	8	YCL042W	20	SD/MSG -ARG -HIS -LEU -LYS +Canavanine +G418 +Hygromycin +Thialysine	Adam_cdc13-1_SDLV3_REP3	2	11	3.16372142678	10033.0677075	52.7267163706	254	3.26027886551	857305.997702	9419.28872182	43	3.92705137759	854099.99604	9025.51026155	1273	356	136	136	159	165	142	825	0
DLR00013221	2	9	YCL027W	20	SD/MSG -ARG -HIS -LEU -LYS +Canavanine +G418 +Hygromycin +Thialysine	Adam_cdc13-1_SDLV3_REP3	2	11	3.16903029597	11046.5633475	59.8414137932	254	3.25125346006	968022.997195	12059.6757326	43	3.91705154519	967171.99593	12152.4181973	1411	357	136	136	159	165	143	861	0
DLR00013221	2	10	YDL088C	20	SD/MSG -ARG -HIS -LEU -LYS +Canavanine +G418 +Hygromycin +Thialysine	Adam_cdc13-1_SDLV3_REP3	2	11	3.0534057909	9954.66512189	43.3008116092	254	3.18458042048	894608.996828	12422.7796296	43	3.84594438432	892094.996076	12243.1051666	1544	358	136	136	160	165	144	937	0
DLR00013221	2	11	YCR089W	20	SD/MSG -ARG -HIS -LEU -LYS +Canavanine +G418 +Hygromycin +Thialysine	Adam_cdc13-1_SDLV3_REP3	2	11	3.30515097983	10813.2917214	62.1009905008	254	3.35684372779	995763.997756	10894.8838834	43	4.02858487605	994133.996082	10999.8641045	1686	358	136	136	161	166	143	888	0
DLR00013221	2	12	YCR079W	20	SD/MSG -ARG -HIS -LEU -LYS +Canavanine +G418 +Hygromycin +Thialysine	Adam_cdc13-1_SDLV3_REP3	2	11	3.07608427262	10148.0295189	71.8043794751	254	3.18658588505	893786.997029	10639.4638207	43	3.84772615354	892086.995993	10724.7975623	1820	359	136	136	157	163	140	890	0
DLR00013221	2	13	YCR063W	20	SD/MSG -ARG -HIS -LEU -LYS +Canavanine +G418 +Hygromycin +Thialysine	Adam_cdc13-1_SDLV3_REP3	2	11	0	11	7.04913637589	254	9.87748995656	29798.1	2406.01366259	43	1.10674371547	4105.2	78.1015223934	1951	355	136	136	122	135	125	39	0
DLR00013221	2	14	YDL085W	20	SD/MSG -ARG -HIS -LEU -LYS +Canavanine +G418 +Hygromycin +Thialysine	Adam_cdc13-1_SDLV3_REP3	2	11	3.37942651094	11141.5896372	80.2037998319	254	3.34008874581	1040504.99725	13189.3075047	43	4.00783890332	1039551.99566	13810.8927388	2091	366	136	136	161	166	144	897	0
DLR00013221	2	15	YBR273C	20	SD/MSG -ARG -HIS -LEU -LYS +Canavanine +G418 +Hygromycin +Thialysine	Adam_cdc13-1_SDLV3_REP3	2	11	3.34764222105	11046.8902184	64.7685101307	254	3.32031037734	1030905.99721	13100.9880551	43	3.98676782448	1030058.9957	13620.1757564	2231	360	136	136	162	167	146	980	0
DLR00013221	2	16	YDL169C	20	SD/MSG -ARG -HIS -LEU -LYS +Canavanine +G418 +Hygromycin +Thialysine	Adam_cdc13-1_SDLV3_REP3	2	11	3.18934842553	10827.1493364	59.3554036567	254	3.26643908437	950406.997084	12414.3493287	43	3.93477751281	948672.99577	12412.8085675	2363	357	136	136	158	163	142	921	0
DLR00013221	2	17	YDL179W	20	SD/MSG -ARG -HIS -LEU -LYS +Canavanine +G418 +Hygromycin +Thialysine	Adam_cdc13-1_SDLV3_REP3	2	11	2.33566766307	6255.04410639	49.0774485753	254	2.38833063075	529376.996831	11718.0456304	43	3.23296432095	474143.071709	8903.06448721	2503	359	136	136	153	160	142	1467	0
DLR00013221	2	18	YBR286W	20	SD/MSG -ARG -HIS -LEU -LYS +Canavanine +G418 +Hygromycin +Thialysine	Adam_cdc13-1_SDLV3_REP3	2	11	3.00210313516	9661.71344048	42.8638923173	254	3.18651487327	806172.207771	7817.79012398	43	3.81056617863	844578.996153	10722.5387139	2635	356	136	136	158	163	143	900	0
DLR00013221	2	19	YCL038C	20	SD/MSG -ARG -HIS -LEU -LYS +Canavanine +G418 +Hygromycin +Thialysine	Adam_cdc13-1_SDLV3_REP3	2	11	3.22318829876	10079.9561615	64.5052865591	254	3.25903253502	936052.997163	11852.5040905	43	3.91861659136	933121.99579	12098.3983679	2775	356	136	136	162	167	147	957	0
DLR00013221	2	20	YBR269C	20	SD/MSG -ARG -HIS -LEU -LYS +Canavanine +G418 +Hygromycin +Thialysine	Adam_cdc13-1_SDLV3_REP3	2	11	2.92338567293	8450.3255952	51.1805584282	254	3.03908334813	749356.996776	12256.1885002	43	3.69490933267	745172.99646	12206.3193759	2907	357	136	136	157	162	143	1077	0
DLR00013221	2	21	YDL034W	20	SD/MSG -ARG -HIS -LEU -LYS +Canavanine +G418 +Hygromycin +Thialysine	Adam_cdc13-1_SDLV3_REP3	2	11	3.16420396189	10004.3591494	96.5118447776	254	3.27477399317	880750.384998	9289.86686627	43	3.88391262252	929475.995743	13385.8456251	3045	358	136	136	160	164	145	1048	0
DLR00013221	2	22	YBR261C	20	SD/MSG -ARG -HIS -LEU -LYS +Canavanine +G418 +Hygromycin +Thialysine	Adam_cdc13-1_SDLV3_REP3	2	11	2.45381387327	7271.22077447	67.2714099669	254	2.61942533383	648175.999649	14432.2859131	43	3.31124618332	642997.997692	15075.6950955	3176	354	136	136	148	154	138	1005	0
DLR00013221	2	23	YDL134C-A	20	SD/MSG -ARG -HIS -LEU -LYS +Canavanine +G418 +Hygromycin +Thialysine	Adam_cdc13-1_SDLV3_REP3	2	11	3.10640749534	9344.16023938	108.411687505	254	3.23892145433	916729.99705	12287.4994839	43	3.88452679791	910351.995892	12151.076554	3317	358	136	136	154	158	137	702	0
DLR00013221	2	24	YOR202W	20	SD/MSG -ARG -HIS -LEU -LYS +Canavanine +G418 +Hygromycin +Thialysine	Adam_cdc13-1_SDLV3_REP3	2	11	3.06666990241	12068.7517263	265.151588002	254	3.17802769588	1062105.99763	13063.5714813	43	3.82339802279	1059959.99686	12242.0518904	3451	362	136	136	148	152	131	252	0
DLR00013221	3	1	YOR202W	20	SD/MSG -ARG -HIS -LEU -LYS +Canavanine +G418 +Hygromycin +Thialysine	Adam_cdc13-1_SDLV3_REP3	2	11	3.05219448482	11367.6033949	137.42181769	254	3.21675123202	993909.99755	10592.6592004	43	3.86888196261	991178.996305	9966.36503769	326	493	136	136	156	160	138	447	5
DLR00013221	3	2	YBR278W	20	SD/MSG -ARG -HIS -LEU -LYS +Canavanine +G418 +Hygromycin +Thialysine	Adam_cdc13-1_SDLV3_REP3	2	11	2.89729250508	7580.57594263	68.7257318885	254	3.09233158441	721035.99739	10190.8604563	43	3.73647079145	712794.996336	9505.85313176	462	484	136	136	160	164	142	715	0
DLR00013221	3	3	YBR245C	20	SD/MSG -ARG -HIS -LEU -LYS +Canavanine +G418 +Hygromycin +Thialysine	Adam_cdc13-1_SDLV3_REP3	2	11	3.09815757557	9971.48493468	87.995703444	254	3.21112268152	924940.997007	13403.5139142	43	3.87247710265	924537.995851	13407.342961	595	494	136	136	163	166	145	1153	0
DLR00013221	3	4	YDL171C	20	SD/MSG -ARG -HIS -LEU -LYS +Canavanine +G418 +Hygromycin +Thialysine	Adam_cdc13-1_SDLV3_REP3	2	11	3.24000390731	9199.34177569	76.9282764812	254	3.31003985925	822446.998198	9949.08750778	43	3.97891333992	818325.996308	9814.80331724	726	492	136	136	162	166	144	890	0
DLR00013221	3	5	YBR239C	20	SD/MSG -ARG -HIS -LEU -LYS +Canavanine +G418 +Hygromycin +Thialysine	Adam_cdc13-1_SDLV3_REP3	2	11	3.31491211145	10591.4247229	84.2589718361	254	3.35005558198	894641.95635	9081.43004541	43	3.9747183879	941972.995835	13014.0806286	864	494	136	136	163	167	145	929	0
DLR00013221	3	6	YDL039C	20	SD/MSG -ARG -HIS -LEU -LYS +Canavanine +G418 +Hygromycin +Thialysine	Adam_cdc13-1_SDLV3_REP3	2	11	3.30294703646	10461.2020867	80.7802547337	254	3.37993701733	927183.920638	9288.1047198	43	3.99980301319	978528.995777	13687.2532499	1004	494	136	136	165	170	147	1154	0
DLR00013221	3	7	YBR224W	20	SD/MSG -ARG -HIS -LEU -LYS +Canavanine +G418 +Hygromycin +Thialysine	Adam_cdc13-1_SDLV3_REP3	2	11	2.45773705105	6630.79110847	53.2302208408	254	2.67198895838	566019.999928	11943.5155669	43	3.34323847762	565832.998494	12297.8283993	1136	495	136	136	157	163	144	1594	3
DLR00013221	3	8	YDL122W	20	SD/MSG -ARG -HIS -LEU -LYS +Canavanine +G418 +Hygromycin +Thialysine	Adam_cdc13-1_SDLV3_REP3	2	11	3.1664179466	10234.7244058	41.4394139193	254	3.28265075056	946550.997453	11967.0774964	43	3.95012444725	944770.996046	11490.5232575	1276	491	136	136	165	169	147	1028	0
DLR00013221	3	9	YDL033C	20	SD/MSG -ARG -HIS -LEU -LYS +Canavanine +G418 +Hygromycin +Thialysine	Adam_cdc13-1_SDLV3_REP3	2	11	1.41693357315	842.767416195	33.8809747182	254	2.72056045337	60278.9994325	5140.90849608	43	2.11099351165	38031.0140127	772.37303064	1411	504	136	136	115	129	120	91	0
DLR00013221	3	10	YDL081C	20	SD/MSG -ARG -HIS -LEU -LYS +Canavanine +G418 +Hygromycin +Thialysine	Adam_cdc13-1_SDLV3_REP3	2	11	2.65522324626	9303.99916672	71.1253460417	254	2.81258260258	830266.999578	12744.328297	43	3.4815456855	827441.998538	13492.5312618	1543	490	136	136	160	165	143	988	0
DLR00013221	3	11	YCL028W	20	SD/MSG -ARG -HIS -LEU -LYS +Canavanine +G418 +Hygromycin +Thialysine	Adam_cdc13-1_SDLV3_REP3	2	11	3.32045483354	10478.4232746	80.155525882	254	3.35002651235	985305.997734	10957.1429913	43	4.01916799196	983699.996016	11306.8908035	1684	492	136	136	164	169	145	912	0
DLR00013221	3	12	YDL175C	20	SD/MSG -ARG -HIS -LEU -LYS +Canavanine +G418 +Hygromycin +Thialysine	Adam_cdc13-1_SDLV3_REP3	2	11	2.95344096075	8815.22068255	56.9456367203	254	3.11316941742	812680.996918	12040.2780833	43	3.76998154369	810379.99617	12122.6438998	1816	488	136	136	163	168	145	1014	0
DLR00013221	3	13	YBR242W	20	SD/MSG -ARG -HIS -LEU -LYS +Canavanine +G418 +Hygromycin +Thialysine	Adam_cdc13-1_SDLV3_REP3	2	11	3.40948705523	11252.2036993	85.5915214516	254	3.40465113797	1041946.99787	12049.6878901	43	4.08058833431	1042095.99605	12771.4057686	1956	496	136	136	162	167	143	938	0
DLR00013221	3	14	YCR007C	20	SD/MSG -ARG -HIS -LEU -LYS +Canavanine +G418 +Hygromycin +Thialysine	Adam_cdc13-1_SDLV3_REP3	2	11	2.82294980722	8930.34940487	54.2604303252	254	3.02541678052	740814.112241	10214.6827153	43	3.63929297811	796711.997545	14802.4457952	2085	498	136	136	158	163	142	1207	0
DLR00013221	3	15	YCL025C	20	SD/MSG -ARG -HIS -LEU -LYS +Canavanine +G418 +Hygromycin +Thialysine	Adam_cdc13-1_SDLV3_REP3	2	11	3.0000239812	7667.65035101	35.4081330454	254	3.1952685682	561450.999324	6583.34085232	43	3.88217229874	562277.997719	4898.0532404	2226	494	136	136	143	151	133	1112	3
DLR00013221	3	16	YDL127W	20	SD/MSG -ARG -HIS -LEU -LYS +Canavanine +G418 +Hygromycin +Thialysine	Adam_cdc13-1_SDLV3_REP3	2	11	3.16808822713	9644.47011427	64.0963661467	254	3.25677844953	922566.996998	12693.2974306	43	3.91783939885	920396.995829	12893.0363422	2367	497	136	136	165	169	147	1037	0
DLR00013221	3	17	YDL094C	20	SD/MSG -ARG -HIS -LEU -LYS +Canavanine +G418 +Hygromycin +Thialysine	Adam_cdc13-1_SDLV3_REP3	2	11	2.79577123243	8147.39288662	38.2937501866	254	2.98967872589	718196.996861	11436.1491594	43	3.6460018668	714095.99695	11317.4401487	2505	491	136	136	158	163	142	1106	0
DLR00013221	3	18	YBR238C	20	SD/MSG -ARG -HIS -LEU -LYS +Canavanine +G418 +Hygromycin +Thialysine	Adam_cdc13-1_SDLV3_REP3	2	11	1.96180878948	3678.53603081	34.9732693275	254	2.03522758164	228958.998535	5700.40058946	43	2.40540872276	220552.993618	3241.45304497	2640	499	136	136	129	139	126	724	10
DLR00013221	3	19	YBR289W	20	SD/MSG -ARG -HIS -LEU -LYS +Canavanine +G418 +Hygromycin +Thialysine	Adam_cdc13-1_SDLV3_REP3	2	11	1.01505609356	540	33.0673089055	254	2.81014861426	57277.8	4587.16538218	43	1.67112337699	38888.9974666	1589.62131075	2758	487	136	136	151	159	144	165	0
DLR00013221	3	20	YCR033W	20	SD/MSG -ARG -HIS -LEU -LYS +Canavanine +G418 +Hygromycin +Thialysine	Adam_cdc13-1_SDLV3_REP3	2	11	1.89976035928	3664.76811898	33.5475725129	254	1.98524308754	279075.996141	6324.94658176	43	2.37626409862	276358.991675	4766.30423039	2906	491	136	136	141	150	137	1821	0
DLR00013221	3	21	YCL023C	20	SD/MSG -ARG -HIS -LEU -LYS +Canavanine +G418 +Hygromycin +Thialysine	Adam_cdc13-1_SDLV3_REP3	2	11	3.04343159357	10236.8903696	64.6088959684	254	3.15996552593	961436.996827	14860.716619	43	3.82126032461	959463.996279	14973.5469693	3046	499	136	136	161	165	145	1037	0
DLR00013221	3	22	YCR028C-A	20	SD/MSG -ARG -HIS -LEU -LYS +Canavanine +G418 +Hygromycin +Thialysine	Adam_cdc13-1_SDLV3_REP3	2	11	1.93060394829	2823.40436773	88.0439830595	254	2.33202242617	148436.99987	5800.49788238	43	2.67413739663	139673.999494	1774.25597794	3183	500	136	136	111	122	115	135	0
DLR00013221	3	23	YDL154W	20	SD/MSG -ARG -HIS -LEU -LYS +Canavanine +G418 +Hygromycin +Thialysine	Adam_cdc13-1_SDLV3_REP3	2	11	3.40878838576	10413.4201729	154.392720152	254	3.38510678435	1079641.9975	13864.2453138	43	4.04005940356	1075577.99578	14612.7429028	3318	496	136	136	158	162	141	837	0
DLR00013221	3	24	YOR202W	20	SD/MSG -ARG -HIS -LEU -LYS +Canavanine +G418 +Hygromycin +Thialysine	Adam_cdc13-1_SDLV3_REP3	2	11	3.19318388835	11214.5543766	201.429979014	254	3.283881521	1094180.99724	12920.3058762	43	3.92805410032	1091205.9959	12692.8713235	3454	498	136	136	154	158	136	408	0
DLR00013221	4	1	YOR202W	20	SD/MSG -ARG -HIS -LEU -LYS +Canavanine +G418 +Hygromycin +Thialysine	Adam_cdc13-1_SDLV3_REP3	2	11	3.06437562793	11273.5130371	133.534607136	254	3.20307134982	1027829.99737	11556.4340782	43	3.85353759523	1025324.99656	11582.7608243	325	628	136	136	160	163	142	560	0
DLR00013221	4	2	YCR026C	20	SD/MSG -ARG -HIS -LEU -LYS +Canavanine +G418 +Hygromycin +Thialysine	Adam_cdc13-1_SDLV3_REP3	2	11	2.80588521411	8246.03050083	65.6516191442	254	2.98571064261	765099.997235	13014.9540669	43	3.63815541238	761815.997501	12869.3438851	460	620	136	136	159	162	142	1163	0
DLR00013221	4	3	YDL123W	20	SD/MSG -ARG -HIS -LEU -LYS +Canavanine +G418 +Hygromycin +Thialysine	Adam_cdc13-1_SDLV3_REP3	2	11	3.37033711397	10009.5246306	93.8533601078	254	3.34195764182	955361.997707	12894.8702134	43	4.00660829675	952260.995926	13324.9996395	596	627	136	136	165	168	147	939	0
DLR00013221	4	4	YCR059C	20	SD/MSG -ARG -HIS -LEU -LYS +Canavanine +G418 +Hygromycin +Thialysine	Adam_cdc13-1_SDLV3_REP3	2	11	3.19905233353	8264.6942532	60.5214023582	254	3.25397969997	774565.997827	10861.1195427	43	3.91213523623	769516.995989	10833.4679727	725	630	136	136	163	168	146	968	0
DLR00013221	4	5	YBR281C	20	SD/MSG -ARG -HIS -LEU -LYS +Canavanine +G418 +Hygromycin +Thialysine	Adam_cdc13-1_SDLV3_REP3	2	11	3.24399401574	11071.6356949	80.1380562166	254	3.23538207378	1006941.99688	15483.8472615	43	3.90261939035	1007837.99586	15852.5067999	869	629	136	136	163	168	147	1192	0
DLR00013221	4	6	YDL077C	20	SD/MSG -ARG -HIS -LEU -LYS +Canavanine +G418 +Hygromycin +Thialysine	Adam_cdc13-1_SDLV3_REP3	2	11	1.94028846593	1944.041947	18.6111754274	254	2.45881806684	162737.999877	4979.25982708	43	2.89416007026	146575.999678	1756.6003513	1001	625	136	136	146	154	139	879	0
DLR00013221	4	7	YCL013W	20	SD/MSG -ARG -HIS -LEU -LYS +Canavanine +G418 +Hygromycin +Thialysine	Adam_cdc13-1_SDLV3_REP3	2	11	3.12673614046	10475.1814542	69.9213921178	254	3.21040221966	943808.996936	13758.8132234	43	3.87836066277	944123.995896	13761.6163195	1138	628	136	136	163	168	146	1209	0
DLR00013221	4	8	YCR043C	20	SD/MSG -ARG -HIS -LEU -LYS +Canavanine +G418 +Hygromycin +Thialysine	Adam_cdc13-1_SDLV3_REP3	2	11	2.98990946611	9394.92758861	48.7251511183	254	3.14077972096	840626.997004	12309.5685027	43	3.80042300082	838058.996152	12074.4622229	1271	629	136	136	161	166	144	961	0
DLR00013221	4	9	YCL044C	20	SD/MSG -ARG -HIS -LEU -LYS +Canavanine +G418 +Hygromycin +Thialysine	Adam_cdc13-1_SDLV3_REP3	2	11	2.11444572884	3235.36238325	29.3004327124	254	2.27581329296	190453.999727	5888.09511174	43	2.71103913987	185560.999355	2777.29005599	1408	626	136	136	126	137	126	952	0
DLR00013221	4	10	YCR034W	20	SD/MSG -ARG -HIS -LEU -LYS +Canavanine +G418 +Hygromycin +Thialysine	Adam_cdc13-1_SDLV3_REP3	2	11	2.44193095187	4935.58148547	27.1941919737	254	2.71819701636	386443.998791	6518.0177729	43	3.33358006569	383800.998633	4883.10527779	1546	624	136	136	148	155	139	1474	0
DLR00013221	4	11	YDL052C	20	SD/MSG -ARG -HIS -LEU -LYS +Canavanine +G418 +Hygromycin +Thialysine	Adam_cdc13-1_SDLV3_REP3	2	11	0	11	14.542069763	254	12	28303.2386183	2391.78343113	43	0	43	107.656466249	1666	618	136	136	103	115	115	4	0
DLR00013221	4	12	YBR296C	20	SD/MSG -ARG -HIS -LEU -LYS +Canavanine +G418 +Hygromycin +Thialysine	Adam_cdc13-1_SDLV3_REP3	2	11	3.06320003133	10112.2599568	56.8187908592	254	3.24337497729	905140.848223	9288.90188544	43	3.86458190225	953498.995955	13034.0581153	1819	627	136	136	165	169	146	1052	0
DLR00013221	4	13	YCR019W	20	SD/MSG -ARG -HIS -LEU -LYS +Canavanine +G418 +Hygromycin +Thialysine	Adam_cdc13-1_SDLV3_REP3	2	11	3.07217741686	9954.62727385	59.7797204318	254	3.17147202756	919463.99682	13850.4748523	43	3.83108432109	919699.996075	14011.5018774	1956	631	136	136	162	166	144	1096	0
DLR00013221	4	14	YCR081W	20	SD/MSG -ARG -HIS -LEU -LYS +Canavanine +G418 +Hygromycin +Thialysine	Adam_cdc13-1_SDLV3_REP3	2	11	1.06914946666	361.96660558	7.68524111537	254	2.8382420979	53403.9986128	4693.4436077	43	1.92274450116	26214.7651017	223.312213314	2084	625	136	136	150	157	141	174	0
DLR00013221	4	15	YDL167C	20	SD/MSG -ARG -HIS -LEU -LYS +Canavanine +G418 +Hygromycin +Thialysine	Adam_cdc13-1_SDLV3_REP3	2	11	3.25056093024	10717.9788929	64.5076989079	254	3.30638865864	962599.997414	11921.7768078	43	3.97713614155	963853.995835	11999.0163712	2228	632	136	136	160	164	141	1181	0
DLR00013221	4	16	YCL032W	20	SD/MSG -ARG -HIS -LEU -LYS +Canavanine +G418 +Hygromycin +Thialysine	Adam_cdc13-1_SDLV3_REP3	2	11	2.89910536416	8984.14368267	50.3459260841	254	3.01181777748	764324.996441	14352.7530056	43	3.6759554724	763849.996817	14512.0011018	2361	628	136	136	155	160	140	1122	0
DLR00013221	4	17	YDL050C	20	SD/MSG -ARG -HIS -LEU -LYS +Canavanine +G418 +Hygromycin +Thialysine	Adam_cdc13-1_SDLV3_REP3	2	11	3.12009168548	10059.6848563	58.2512598988	254	3.23559495089	944828.996972	12624.2337325	43	3.89685886372	942319.995816	12698.042005	2499	630	136	136	163	168	145	899	0
DLR00013221	4	18	YCR049C	20	SD/MSG -ARG -HIS -LEU -LYS +Canavanine +G418 +Hygromycin +Thialysine	Adam_cdc13-1_SDLV3_REP3	2	11	3.01903579867	9830.49317325	69.8628245537	254	3.15677719	930679.996867	13031.4564975	43	3.81819001077	927969.99617	13106.0708439	2635	629	136	136	165	169	148	1125	0
DLR00013221	4	19	YDL159W	20	SD/MSG -ARG -HIS -LEU -LYS +Canavanine +G418 +Hygromycin +Thialysine	Adam_cdc13-1_SDLV3_REP3	2	11	0	11	18.1780632316	254	12	27029.4414318	2066.915738	43	0	43	91.6339636312	2763	592	136	136	-1	-1	-1	6	0
DLR00013221	4	20	YBR293W	20	SD/MSG -ARG -HIS -LEU -LYS +Canavanine +G418 +Hygromycin +Thialysine	Adam_cdc13-1_SDLV3_REP3	2	11	3.20393704268	10562.1836016	101.827712278	254	3.27181841777	1057601.99668	15139.7067068	43	3.93153071078	1056171.99567	15851.162509	2907	627	136	136	167	172	151	1059	0
DLR00013221	4	21	YDL086W	20	SD/MSG -ARG -HIS -LEU -LYS +Canavanine +G418 +Hygromycin +Thialysine	Adam_cdc13-1_SDLV3_REP3	2	11	3.24560070236	10344.8524082	77.661530581	254	3.28719619771	976622.997087	14032.9714804	43	3.95316515911	974207.995651	14308.3666036	3045	632	136	136	161	166	146	991	0
DLR00013221	4	22	YCL050C	20	SD/MSG -ARG -HIS -LEU -LYS +Canavanine +G418 +Hygromycin +Thialysine	Adam_cdc13-1_SDLV3_REP3	2	11	3.01590309912	8863.34078244	93.2298542381	254	3.14514099995	830341.996851	14099.8854965	43	3.80025208986	827336.995961	13895.1245736	3181	628	136	136	154	159	140	1020	0
DLR00013221	4	23	YBR264C	20	SD/MSG -ARG -HIS -LEU -LYS +Canavanine +G418 +Hygromycin +Thialysine	Adam_cdc13-1_SDLV3_REP3	2	11	3.16237082065	9606.71354582	104.398790277	254	3.24753698557	955399.997166	13012.3246982	43	3.89927227975	948966.995896	12885.932287	3315	628	136	136	154	158	138	667	0
DLR00013221	4	24	YOR202W	20	SD/MSG -ARG -HIS -LEU -LYS +Canavanine +G418 +Hygromycin +Thialysine	Adam_cdc13-1_SDLV3_REP3	2	11	3.06441607388	11693.8524242	179.540726546	254	3.20858459618	1164884.99737	13713.9782347	43	3.85787968541	1162380.99682	13737.407861	3451	631	136	136	154	157	135	439	6
DLR00013221	5	1	YOR202W	20	SD/MSG -ARG -HIS -LEU -LYS +Canavanine +G418 +Hygromycin +Thialysine	Adam_cdc13-1_SDLV3_REP3	2	11	3.02208935918	11090.4077713	145.911937959	254	3.17632633127	1009188.99738	12411.2188167	43	3.82781472038	1007348.99659	12446.9984841	324	765	136	136	160	164	144	637	6
DLR00013221	5	2	YCL057W	20	SD/MSG -ARG -HIS -LEU -LYS +Canavanine +G418 +Hygromycin +Thialysine	Adam_cdc13-1_SDLV3_REP3	2	11	3.30485600036	9816.02726231	94.7661713582	254	3.31932561781	933709.997658	11007.9134829	43	3.97900681069	930246.995938	11580.613631	459	766	136	136	163	166	144	780	0
DLR00013221	5	3	YCL039W	20	SD/MSG -ARG -HIS -LEU -LYS +Canavanine +G418 +Hygromycin +Thialysine	Adam_cdc13-1_SDLV3_REP3	2	11	3.29295620951	10575.7934352	86.2014641447	254	3.35736872093	930748.307074	9735.70648718	43	3.97114513024	983264.995662	14263.2773592	596	770	136	136	163	167	147	1101	0
DLR00013221	5	4	YCL030C	20	SD/MSG -ARG -HIS -LEU -LYS +Canavanine +G418 +Hygromycin +Thialysine	Adam_cdc13-1_SDLV3_REP3	2	11	0	11	20.3124081681	254	12	27840.650017	2556.03437349	43	0	43	102.327196249	724	756	136	136	-1	-1	-1	9	0
DLR00013221	5	5	YCR069W	20	SD/MSG -ARG -HIS -LEU -LYS +Canavanine +G418 +Hygromycin +Thialysine	Adam_cdc13-1_SDLV3_REP3	2	11	3.403238355	10737.1088943	103.441295076	254	3.34869472263	1013010.99742	13887.6301656	43	4.01624330194	1012476.9957	14557.1193821	869	768	136	136	168	172	151	1096	0
DLR00013221	5	6	YDL048C	20	SD/MSG -ARG -HIS -LEU -LYS +Canavanine +G418 +Hygromycin +Thialysine	Adam_cdc13-1_SDLV3_REP3	2	11	3.13118428454	9955.76688027	65.6974901542	254	3.19487271433	938531.996812	14860.8973688	43	3.8568697068	937135.995893	14980.7127692	1004	768	136	136	165	170	149	1135	0
DLR00013221	5	7	YBR228W	20	SD/MSG -ARG -HIS -LEU -LYS +Canavanine +G418 +Hygromycin +Thialysine	Adam_cdc13-1_SDLV3_REP3	2	11	3.32032419471	10934.4494972	84.4779296804	254	3.30584341588	1011747.99692	13993.0618179	43	3.97360514477	1011272.99568	14356.2397555	1138	766	136	136	166	171	148	1031	0
DLR00013221	5	8	YCR037C	20	SD/MSG -ARG -HIS -LEU -LYS +Canavanine +G418 +Hygromycin +Thialysine	Adam_cdc13-1_SDLV3_REP3	2	11	2.98763421085	8620.316849	57.1672136023	254	3.11000232448	773566.99693	12467.5647566	43	3.76651682177	772449.996102	12258.862716	1276	764	136	136	162	167	145	1209	0
DLR00013221	5	9	YDL162C	20	SD/MSG -ARG -HIS -LEU -LYS +Canavanine +G418 +Hygromycin +Thialysine	Adam_cdc13-1_SDLV3_REP3	2	11	3.34854371324	11976.8223256	86.0433725833	254	3.35987355731	1101883.99733	13813.1255233	43	4.02955484622	1103670.99581	14098.1602961	1414	767	136	136	165	169	146	1049	5
DLR00013221	5	10	YBR297W	20	SD/MSG -ARG -HIS -LEU -LYS +Canavanine +G418 +Hygromycin +Thialysine	Adam_cdc13-1_SDLV3_REP3	2	11	2.93023695824	9151.86023715	61.4624481295	254	3.12000640081	837800.997096	12055.4852393	43	3.77366816996	835990.996362	11766.7723777	1549	764	136	136	164	168	146	1097	0
DLR00013221	5	11	YDL142C	20	SD/MSG -ARG -HIS -LEU -LYS +Canavanine +G418 +Hygromycin +Thialysine	Adam_cdc13-1_SDLV3_REP3	2	11	1.91477572133	2893.54312323	30.0827503886	254	2.2499010448	158876.00004	5356.16856996	43	2.64040001403	150417.116696	353.908586735	1682	768	136	136	123	135	124	716	0
DLR00013221	5	12	YDL082W	20	SD/MSG -ARG -HIS -LEU -LYS +Canavanine +G418 +Hygromycin +Thialysine	Adam_cdc13-1_SDLV3_REP3	2	11	2.62737670734	9793.61883437	60.5415582273	254	2.76670923676	888185.999303	12474.3758519	43	3.44050498971	887918.9981	13622.6019816	1819	765	136	136	162	166	145	1191	0
DLR00013221	5	13	YBR248C	20	SD/MSG -ARG -HIS -LEU -LYS +Canavanine +G418 +Hygromycin +Thialysine	Adam_cdc13-1_SDLV3_REP3	2	11	2.06261980169	3132.51897929	25.8138978962	254	2.39397360139	284333.999547	7229.15446633	43	3.04727194829	248156.664221	4199.18128943	1947	760	136	136	154	161	143	1188	0
DLR00013221	5	14	YBR277C	20	SD/MSG -ARG -HIS -LEU -LYS +Canavanine +G418 +Hygromycin +Thialysine	Adam_cdc13-1_SDLV3_REP3	2	11	2.88303698092	8889.22998571	58.6813304857	254	3.0411716771	807259.996694	14030.0973104	43	3.69863376107	807598.996802	14139.4234913	2090	769	136	136	160	165	143	1360	0
DLR00013221	5	15	YDL112W	20	SD/MSG -ARG -HIS -LEU -LYS +Canavanine +G418 +Hygromycin +Thialysine	Adam_cdc13-1_SDLV3_REP3	2	11	2.79870692308	8718.33912129	61.623027791	254	2.90999742479	770175.996441	16457.9050079	43	3.5812038926	771660.998053	16844.068165	2231	764	136	136	157	162	142	1436	4
DLR00013221	5	16	YBR292C	20	SD/MSG -ARG -HIS -LEU -LYS +Canavanine +G418 +Hygromycin +Thialysine	Adam_cdc13-1_SDLV3_REP3	2	11	3.30202436054	10922.8620557	72.4982781281	254	3.33870615084	1058456.99723	13571.8027517	43	4.00588140159	1058810.99571	13965.6061423	2369	766	136	136	165	170	147	1062	0
DLR00013221	5	17	YDL160C	20	SD/MSG -ARG -HIS -LEU -LYS +Canavanine +G418 +Hygromycin +Thialysine	Adam_cdc13-1_SDLV3_REP3	2	11	0.5	1432.8	133.992412943	254	6.99759533226	44221.5	4528.58883131	43	0.5	32215.7869054	2680.37525504	2500	763	136	136	-1	-1	-1	2	0
DLR00013221	5	18	YDL146W	20	SD/MSG -ARG -HIS -LEU -LYS +Canavanine +G418 +Hygromycin +Thialysine	Adam_cdc13-1_SDLV3_REP3	2	11	3.03662021773	8910.20895891	45.6983279456	254	3.14729800433	823071.996904	12218.3467967	43	3.80649563303	818466.996001	12176.089834	2639	767	136	136	161	166	145	937	0
DLR00013221	5	19	YCR090C	20	SD/MSG -ARG -HIS -LEU -LYS +Canavanine +G418 +Hygromycin +Thialysine	Adam_cdc13-1_SDLV3_REP3	2	11	3.20282714342	10728.4758173	87.9839992633	254	3.24061198304	1015533.99658	14644.0514775	43	3.90574740413	1015274.99576	15131.1959738	2774	765	136	136	163	168	147	1176	0
DLR00013221	5	20	YBR240C	20	SD/MSG -ARG -HIS -LEU -LYS +Canavanine +G418 +Hygromycin +Thialysine	Adam_cdc13-1_SDLV3_REP3	2	11	3.21478760079	9373.58972971	69.8636004459	254	3.32515743988	823766.792305	8073.56301766	43	3.94233072428	864078.995827	11802.3577274	2908	766	136	136	161	166	145	956	0
DLR00013221	5	21	YDL182W	20	SD/MSG -ARG -HIS -LEU -LYS +Canavanine +G418 +Hygromycin +Thialysine	Adam_cdc13-1_SDLV3_REP3	2	11	2.96665476492	8931.5522069	75.1319313307	254	3.05280835522	789345.996737	13359.3169537	43	3.71446759177	788067.996409	13358.6214416	3044	768	136	136	154	159	141	1228	0
DLR00013221	5	22	YDL010W	20	SD/MSG -ARG -HIS -LEU -LYS +Canavanine +G418 +Hygromycin +Thialysine	Adam_cdc13-1_SDLV3_REP3	2	11	3.16859828392	10126.6365872	85.3905665968	254	3.23899802299	945412.996963	14655.9848342	43	3.90251140043	944368.995714	14802.8979191	3184	767	136	136	155	159	141	1073	0
DLR00013221	5	23	YCR009C	20	SD/MSG -ARG -HIS -LEU -LYS +Canavanine +G418 +Hygromycin +Thialysine	Adam_cdc13-1_SDLV3_REP3	2	11	2.71322010906	8032.07719128	84.2850864406	254	2.946999844	712984.997552	11152.2050954	43	3.59839597995	706307.997769	10619.5869318	3321	767	136	136	144	149	132	608	0
DLR00013221	5	24	YOR202W	20	SD/MSG -ARG -HIS -LEU -LYS +Canavanine +G418 +Hygromycin +Thialysine	Adam_cdc13-1_SDLV3_REP3	2	11	3.24410711613	12035.6430265	156.724489239	254	3.30466071169	1239606.99698	14802.4336695	43	3.95402644573	1237610.99597	15163.2464842	3452	768	136	136	156	160	138	382	0
DLR00013221	6	1	YOR202W	20	SD/MSG -ARG -HIS -LEU -LYS +Canavanine +G418 +Hygromycin +Thialysine	Adam_cdc13-1_SDLV3_REP3	2	11	3.03411761526	11319.9784967	124.066217978	254	3.16724730352	985316.997442	11014.3475205	43	3.82135526874	983361.996598	10711.5062533	322	900	136	136	157	161	141	578	6
DLR00013221	6	2	YCR082W	20	SD/MSG -ARG -HIS -LEU -LYS +Canavanine +G418 +Hygromycin +Thialysine	Adam_cdc13-1_SDLV3_REP3	2	11	3.11713481923	9850.39295523	68.9447199411	254	3.24367927688	876019.81878	9016.46666103	43	3.8603678551	920810.9959	12779.1059007	457	895	136	136	161	165	144	842	0
DLR00013221	6	3	YDL037C	20	SD/MSG -ARG -HIS -LEU -LYS +Canavanine +G418 +Hygromycin +Thialysine	Adam_cdc13-1_SDLV3_REP3	2	11	3.25578821648	9738.34937667	84.5510631888	254	3.25260412588	881809.997304	12779.4569871	43	3.91487612171	879738.995809	13052.6071402	592	901	136	136	162	167	146	1012	0
DLR00013221	6	4	YCR045C	20	SD/MSG -ARG -HIS -LEU -LYS +Canavanine +G418 +Hygromycin +Thialysine	Adam_cdc13-1_SDLV3_REP3	2	11	2.85649442689	8372.20758348	51.1652076618	254	2.98500329433	706756.996839	12394.9208135	43	3.64618596631	704751.9969	12120.5002803	730	903	136	136	157	162	143	1214	0
DLR00013221	6	5	YDL053C	20	SD/MSG -ARG -HIS -LEU -LYS +Canavanine +G418 +Hygromycin +Thialysine	Adam_cdc13-1_SDLV3_REP3	2	11	3.25428141453	10403.1227223	90.4728779857	254	3.25290887764	969337.997076	14256.4333584	43	3.91452181758	968841.995777	14342.7993362	868	903	136	136	166	171	149	1116	0
DLR00013221	6	6	YDL042C	20	SD/MSG -ARG -HIS -LEU -LYS +Canavanine +G418 +Hygromycin +Thialysine	Adam_cdc13-1_SDLV3_REP3	2	11	0	11	14.7178396794	254	12	31049.1	3019.09089456	43	0	43	93.8115848651	997	893	136	136	107	123	122	23	0
DLR00013221	6	7	YBR263W	20	SD/MSG -ARG -HIS -LEU -LYS +Canavanine +G418 +Hygromycin +Thialysine	Adam_cdc13-1_SDLV3_REP3	2	11	3.20421518787	10508.0236408	67.5560746171	254	3.30771397213	899238.653085	9428.56373187	43	3.9288381363	948296.995828	12959.5792432	1139	899	136	136	164	168	146	1067	0
DLR00013221	6	8	YBR255W	20	SD/MSG -ARG -HIS -LEU -LYS +Canavanine +G418 +Hygromycin +Thialysine	Adam_cdc13-1_SDLV3_REP3	2	11	2.51586762804	7065.8260241	50.502172668	254	2.67705807393	571032.999897	11027.0366594	43	3.34036723188	570317.998586	11224.9173273	1275	901	136	136	152	159	140	1400	0
DLR00013221	6	9	YDL035C	20	SD/MSG -ARG -HIS -LEU -LYS +Canavanine +G418 +Hygromycin +Thialysine	Adam_cdc13-1_SDLV3_REP3	2	11	0	11	16.7338461452	254	12	30555.9	2810.54590934	43	0	43	92.724369463	1399	903	136	136	-1	-1	-1	10	0
DLR00013221	6	10	YCL012W	20	SD/MSG -ARG -HIS -LEU -LYS +Canavanine +G418 +Hygromycin +Thialysine	Adam_cdc13-1_SDLV3_REP3	2	11	2.9567171879	8917.98019446	54.071620495	254	3.13115920993	815166.997063	11963.6537147	43	3.78543509416	813349.996136	11681.9144376	1547	897	136	136	163	167	145	1100	0
DLR00013221	6	11	YCL056C	20	SD/MSG -ARG -HIS -LEU -LYS +Canavanine +G418 +Hygromycin +Thialysine	Adam_cdc13-1_SDLV3_REP3	2	11	3.08259275377	10887.8688178	54.972641759	254	3.23561703147	903423.133525	9312.11487752	43	3.8588648608	952902.996077	12567.2001342	1687	901	136	136	159	163	141	1016	0
DLR00013221	6	12	YCL010C	20	SD/MSG -ARG -HIS -LEU -LYS +Canavanine +G418 +Hygromycin +Thialysine	Adam_cdc13-1_SDLV3_REP3	2	11	0	11	19.2566470081	254	12	29880	2620.81657152	43	0.804971487562	1580.7	104.126263514	1818	894	136	136	114	127	118	6	0
DLR00013221	6	13	YBR241C	20	SD/MSG -ARG -HIS -LEU -LYS +Canavanine +G418 +Hygromycin +Thialysine	Adam_cdc13-1_SDLV3_REP3	2	11	3.25297448598	11496.0905621	86.8302228647	254	3.29012323231	1096273.99659	16056.3486943	43	3.95404644918	1097918.99561	16401.74051	1954	900	136	136	165	169	147	1107	0
DLR00013221	6	14	YCR005C	20	SD/MSG -ARG -HIS -LEU -LYS +Canavanine +G418 +Hygromycin +Thialysine	Adam_cdc13-1_SDLV3_REP3	2	11	3.21994642441	9414.76696783	52.5962860917	254	3.33566700311	797314.162862	5639.8924874	43	3.99367352664	811979.997002	5242.28674983	2088	903	136	136	157	162	141	963	7
DLR00013221	6	15	YCL048W	20	SD/MSG -ARG -HIS -LEU -LYS +Canavanine +G418 +Hygromycin +Thialysine	Adam_cdc13-1_SDLV3_REP3	2	11	3.3610259591	9921.41820886	68.0355513417	254	3.33992580229	926729.997704	12505.9250116	43	4.00505192219	925511.995875	12896.4568495	2230	903	136	136	163	167	144	991	0
DLR00013221	6	16	YCR001W	20	SD/MSG -ARG -HIS -LEU -LYS +Canavanine +G418 +Hygromycin +Thialysine	Adam_cdc13-1_SDLV3_REP3	2	11	3.00459242368	9458.02820632	61.6113309098	254	3.11222061801	843438.996645	15105.4782596	43	3.77835047642	846093.99614	15066.1522224	2360	905	136	136	158	163	143	1462	0
DLR00013221	6	17	YDL078C	20	SD/MSG -ARG -HIS -LEU -LYS +Canavanine +G418 +Hygromycin +Thialysine	Adam_cdc13-1_SDLV3_REP3	2	11	3.09923840393	10039.4281274	52.2906177011	254	3.18333039946	909002.996881	13708.130296	43	3.84876068114	910228.995973	13624.5187206	2504	901	136	136	160	165	145	1291	0
DLR00013221	6	18	YDL130W-A	20	SD/MSG -ARG -HIS -LEU -LYS +Canavanine +G418 +Hygromycin +Thialysine	Adam_cdc13-1_SDLV3_REP3	2	11	3.11499744368	8987.9337315	57.1030684801	254	3.19185993093	815583.997031	12394.50936	43	3.85372731327	812646.995805	12349.6177992	2636	899	136	136	159	164	143	1066	0
DLR00013221	6	19	YCL006C	20	SD/MSG -ARG -HIS -LEU -LYS +Canavanine +G418 +Hygromycin +Thialysine	Adam_cdc13-1_SDLV3_REP3	2	11	2.92571019663	9175.99561189	61.2861522885	254	3.05036350087	802097.996477	14950.016306	43	3.77258103792	742996.990531	9994.96974592	2774	905	136	136	155	161	142	1522	0
DLR00013221	6	20	YBR284W	20	SD/MSG -ARG -HIS -LEU -LYS +Canavanine +G418 +Hygromycin +Thialysine	Adam_cdc13-1_SDLV3_REP3	2	11	2.91732650825	8379.99507135	56.9707563721	254	3.01553628663	731781.996542	14017.4434894	43	3.7353757518	674495.010995	9487.46607606	2908	903	136	136	154	160	142	1335	0
DLR00013221	6	21	YCL024W	20	SD/MSG -ARG -HIS -LEU -LYS +Canavanine +G418 +Hygromycin +Thialysine	Adam_cdc13-1_SDLV3_REP3	2	11	2.81124476017	7918.19637195	63.4360593862	254	2.92955698396	684375.996367	14245.889029	43	3.59162591018	684411.997233	14435.7927584	3046	904	136	136	151	157	140	1399	0
DLR00013221	6	22	YDL137W	20	SD/MSG -ARG -HIS -LEU -LYS +Canavanine +G418 +Hygromycin +Thialysine	Adam_cdc13-1_SDLV3_REP3	2	11	3.24207106966	9997.14401673	100.529239365	254	3.24590697908	884076.997142	13964.6861371	43	3.91361878738	882531.995769	13940.5642759	3182	905	136	136	151	156	138	1021	0
DLR00013221	6	23	YCR095C	20	SD/MSG -ARG -HIS -LEU -LYS +Canavanine +G418 +Hygromycin +Thialysine	Adam_cdc13-1_SDLV3_REP3	2	11	3.118713466	10336.4911859	109.087282881	254	3.2175760809	1005197.99694	14546.050226	43	3.87291341058	1002483.99591	14843.2030752	3317	907	136	136	154	158	138	818	0
DLR00013221	6	24	YOR202W	20	SD/MSG -ARG -HIS -LEU -LYS +Canavanine +G418 +Hygromycin +Thialysine	Adam_cdc13-1_SDLV3_REP3	2	11	2.88895077178	10902.2291055	132.39249646	254	3.10450099279	1113734.99772	16431.7146399	43	3.75271510958	1109834.9981	16791.3889536	3451	902	136	136	154	158	137	473	0
DLR00013221	7	1	YOR202W	20	SD/MSG -ARG -HIS -LEU -LYS +Canavanine +G418 +Hygromycin +Thialysine	Adam_cdc13-1_SDLV3_REP3	2	11	3.01455789122	11683.871725	103.223129447	254	3.14568088158	1058113.99742	12795.9359857	43	3.80209107319	1056840.99706	13061.0424835	321	1037	136	136	158	163	143	668	0
DLR00013221	7	2	YDL172C	20	SD/MSG -ARG -HIS -LEU -LYS +Canavanine +G418 +Hygromycin +Thialysine	Adam_cdc13-1_SDLV3_REP3	2	11	3.31133023894	9580.80202974	99.1128300632	254	3.32604844164	942871.997492	11418.5496429	43	3.98399314988	939869.995786	12203.8572774	453	1039	136	136	165	169	148	903	0
DLR00013221	7	3	YDL176W	20	SD/MSG -ARG -HIS -LEU -LYS +Canavanine +G418 +Hygromycin +Thialysine	Adam_cdc13-1_SDLV3_REP3	2	11	2.93958803952	9883.92808416	84.3522098394	254	3.12611756423	906829.996791	15570.6715097	43	3.79288539525	908769.99631	15764.6679894	596	1039	136	136	164	168	148	1531	0
DLR00013221	7	4	YBR290W	20	SD/MSG -ARG -HIS -LEU -LYS +Canavanine +G418 +Hygromycin +Thialysine	Adam_cdc13-1_SDLV3_REP3	2	11	3.0557401573	8912.45216328	55.783941339	254	3.24313925149	751660.101612	7821.15737215	43	3.86896038825	782582.996107	9419.46033504	728	1040	136	136	161	166	146	1038	0
DLR00013221	7	5	YDL090C	20	SD/MSG -ARG -HIS -LEU -LYS +Canavanine +G418 +Hygromycin +Thialysine	Adam_cdc13-1_SDLV3_REP3	2	11	0	11	16.6820956602	254	12	34407	3419.5221849	43	0	43	102.113784127	856	1035	136	136	-1	-1	-1	10	0
DLR00013221	7	6	YBR249C	20	SD/MSG -ARG -HIS -LEU -LYS +Canavanine +G418 +Hygromycin +Thialysine	Adam_cdc13-1_SDLV3_REP3	2	11	2.97314877056	9199.00162448	62.3028630367	254	3.11852755881	856637.996967	13880.844951	43	3.77700712877	853767.996247	13527.3013484	1000	1040	136	136	166	171	150	1105	0
DLR00013221	7	7	YCR025C	20	SD/MSG -ARG -HIS -LEU -LYS +Canavanine +G418 +Hygromycin +Thialysine	Adam_cdc13-1_SDLV3_REP3	2	11	3.10074324849	10571.350314	66.4961767026	254	3.18330106273	951931.996888	15221.6807949	43	3.84728796869	953400.996064	15068.3286036	1139	1042	136	136	164	169	148	1309	0
DLR00013221	7	8	YDL110C	20	SD/MSG -ARG -HIS -LEU -LYS +Canavanine +G418 +Hygromycin +Thialysine	Adam_cdc13-1_SDLV3_REP3	2	11	2.72850422195	7673.80126988	50.4525642909	254	2.9725212683	617685.224774	9654.98429526	43	3.57182519376	667885.997424	12999.2070822	1274	1042	136	136	159	165	145	1555	0
DLR00013221	7	9	YCR027C	20	SD/MSG -ARG -HIS -LEU -LYS +Canavanine +G418 +Hygromycin +Thialysine	Adam_cdc13-1_SDLV3_REP3	2	11	3.00511170548	10167.5032629	62.0890976794	254	3.14843241418	895344.996889	14143.6452612	43	3.81072468407	897307.996178	13950.4076671	1409	1044	136	136	161	166	145	1166	0
DLR00013221	7	10	YDL079C	20	SD/MSG -ARG -HIS -LEU -LYS +Canavanine +G418 +Hygromycin +Thialysine	Adam_cdc13-1_SDLV3_REP3	2	11	3.17701224678	9330.40851422	67.9837743243	254	3.21510399085	849137.997255	12621.3089457	43	3.86977104329	848551.995867	12411.8664766	1547	1038	136	136	163	167	146	1058	0
DLR00013221	7	11	YDL129W	20	SD/MSG -ARG -HIS -LEU -LYS +Canavanine +G418 +Hygromycin +Thialysine	Adam_cdc13-1_SDLV3_REP3	2	11	3.32048607495	11322.2641645	82.2328919155	254	3.3118113107	1036598.99691	14414.6780334	43	3.97812301134	1037878.99562	14449.4985696	1680	1038	136	136	163	167	145	1069	0
DLR00013221	7	12	YDL065C	20	SD/MSG -ARG -HIS -LEU -LYS +Canavanine +G418 +Hygromycin +Thialysine	Adam_cdc13-1_SDLV3_REP3	2	11	2.70142265603	7313.29928485	54.1997978484	254	2.82827933992	598082.996757	12635.7714617	43	3.49066785182	601114.997981	12582.1810758	1823	1034	136	136	152	157	139	1672	0
DLR00013221	7	13	YCR085W	20	SD/MSG -ARG -HIS -LEU -LYS +Canavanine +G418 +Hygromycin +Thialysine	Adam_cdc13-1_SDLV3_REP3	2	11	2.94940007813	9473.83965717	43.4407849159	254	3.10163898255	833678.996844	13136.3463845	43	3.75995061207	834534.996379	12966.3288071	1959	1041	136	136	158	163	142	1222	0
DLR00013221	7	14	YCR053W	20	SD/MSG -ARG -HIS -LEU -LYS +Canavanine +G418 +Hygromycin +Thialysine	Adam_cdc13-1_SDLV3_REP3	2	11	2.20129079243	3104.00008713	36.0208345936	254	2.49487198025	176044.999935	5153.2037976	43	2.94094985396	167302.999423	850.809580127	2091	1035	136	136	122	133	121	384	0
DLR00013221	7	15	YCR011C	20	SD/MSG -ARG -HIS -LEU -LYS +Canavanine +G418 +Hygromycin +Thialysine	Adam_cdc13-1_SDLV3_REP3	2	11	3.35752912523	10775.6815343	73.676420381	254	3.33048940031	1026087.99717	14810.1456177	43	3.99518214937	1026763.99564	15352.4473533	2227	1039	136	136	163	168	146	1099	0
DLR00013221	7	16	YCL064C	20	SD/MSG -ARG -HIS -LEU -LYS +Canavanine +G418 +Hygromycin +Thialysine	Adam_cdc13-1_SDLV3_REP3	2	11	3.11422490656	9803.10587344	53.8023111173	254	3.18764794337	888829.996855	14184.4104797	43	3.84963246448	887433.995827	14111.6987708	2363	1038	136	136	159	164	143	985	0
DLR00013221	7	17	YDL125C	20	SD/MSG -ARG -HIS -LEU -LYS +Canavanine +G418 +Hygromycin +Thialysine	Adam_cdc13-1_SDLV3_REP3	2	11	3.29869083362	9983.84926044	72.6802485632	254	3.31397353942	956110.997361	13259.7899321	43	3.97798431077	954646.995705	13645.80289	2505	1042	136	136	164	168	147	1019	0
DLR00013221	7	18	YDL144C	20	SD/MSG -ARG -HIS -LEU -LYS +Canavanine +G418 +Hygromycin +Thialysine	Adam_cdc13-1_SDLV3_REP3	2	11	3.23592292091	9831.58785397	69.9467507811	254	3.25125935091	914426.997078	13740.8120269	43	3.91554345914	913389.99576	14116.6688978	2640	1038	136	136	161	166	145	1060	0
DLR00013221	7	19	YCR062W	20	SD/MSG -ARG -HIS -LEU -LYS +Canavanine +G418 +Hygromycin +Thialysine	Adam_cdc13-1_SDLV3_REP3	2	11	3.15079918436	9701.75011587	67.6148474469	254	3.18675300187	871107.996849	13818.8079365	43	3.85316103765	869737.995877	14045.0638093	2775	1042	136	136	157	163	143	1066	0
DLR00013221	7	20	YDL114W	20	SD/MSG -ARG -HIS -LEU -LYS +Canavanine +G418 +Hygromycin +Thialysine	Adam_cdc13-1_SDLV3_REP3	2	11	3.04277581488	8987.59181801	63.9160356024	254	3.1137547826	820090.996718	14112.3811717	43	3.7774974145	818461.996152	14326.8715031	2909	1037	136	136	158	164	145	1244	0
DLR00013221	7	21	YCR073W-A	20	SD/MSG -ARG -HIS -LEU -LYS +Canavanine +G418 +Hygromycin +Thialysine	Adam_cdc13-1_SDLV3_REP3	2	11	3.18488278061	9627.91209783	82.1512857601	254	3.21295891252	901405.996844	14931.6405249	43	3.87476200009	899594.995768	15234.8689201	3047	1038	136	136	159	164	145	1186	0
DLR00013221	7	22	YCR014C	20	SD/MSG -ARG -HIS -LEU -LYS +Canavanine +G418 +Hygromycin +Thialysine	Adam_cdc13-1_SDLV3_REP3	2	11	3.35988491221	9524.42422364	79.8229794347	254	3.31788825601	914928.997471	13032.4596079	43	3.98220796443	909920.995785	13492.6009025	3182	1037	136	136	156	161	142	815	0
DLR00013221	7	23	YDL121C	20	SD/MSG -ARG -HIS -LEU -LYS +Canavanine +G418 +Hygromycin +Thialysine	Adam_cdc13-1_SDLV3_REP3	2	11	3.25188365351	9452.57560326	114.687940896	254	3.33931312396	902301.660802	9380.18535123	43	3.94413625679	943430.995721	13075.046014	3316	1037	136	136	155	160	139	711	0
DLR00013221	7	24	YOR202W	20	SD/MSG -ARG -HIS -LEU -LYS +Canavanine +G418 +Hygromycin +Thialysine	Adam_cdc13-1_SDLV3_REP3	2	11	3.1314592262	10739.3323446	154.547490892	254	3.23031426343	1147355.99681	15551.771385	43	3.87489607713	1142996.99634	16214.7099526	3452	1038	136	136	157	161	140	519	0
DLR00013221	8	1	YOR202W	20	SD/MSG -ARG -HIS -LEU -LYS +Canavanine +G418 +Hygromycin +Thialysine	Adam_cdc13-1_SDLV3_REP3	2	11	3.11364091827	11140.3383902	153.464411481	254	3.21949791783	1006054.99731	11407.181352	43	3.87044607093	1004799.99626	11457.0472726	316	1170	136	136	159	163	143	627	0
DLR00013221	8	2	YBR270C	20	SD/MSG -ARG -HIS -LEU -LYS +Canavanine +G418 +Hygromycin +Thialysine	Adam_cdc13-1_SDLV3_REP3	2	11	2.99500770109	8982.65042577	66.4552550309	254	3.10289819697	795335.997054	11682.0975256	43	3.75920256429	791804.996293	11649.9120187	452	1170	136	136	157	162	142	888	0
DLR00013221	8	3	YBR295W	20	SD/MSG -ARG -HIS -LEU -LYS +Canavanine +G418 +Hygromycin +Thialysine	Adam_cdc13-1_SDLV3_REP3	2	11	3.02383691214	8528.81479805	44.2728826584	254	3.1228680842	739398.997131	11231.7800217	43	3.7817385719	736087.996117	11072.0952119	592	1173	136	136	159	164	144	985	0
DLR00013221	8	4	YCL062W	20	SD/MSG -ARG -HIS -LEU -LYS +Canavanine +G418 +Hygromycin +Thialysine	Adam_cdc13-1_SDLV3_REP3	2	11	2.63294017831	6531.43718967	50.5699306123	254	2.79543259333	525762.996711	11093.1788054	43	3.45351957506	524071.997638	10370.3429849	725	1172	136	136	152	159	142	1488	0
DLR00013221	8	5	YCL069W	20	SD/MSG -ARG -HIS -LEU -LYS +Canavanine +G418 +Hygromycin +Thialysine	Adam_cdc13-1_SDLV3_REP3	2	11	3.27010952843	10869.8870458	76.8531963531	254	3.32668523117	985986.997358	13030.8070771	43	3.99315552828	985943.995856	13072.9857262	865	1173	136	136	165	170	149	1065	0
DLR00013221	8	6	YBR283C	20	SD/MSG -ARG -HIS -LEU -LYS +Canavanine +G418 +Hygromycin +Thialysine	Adam_cdc13-1_SDLV3_REP3	2	11	2.70736578707	6420.01529273	35.2712615571	254	2.91316564626	534921.997089	10342.4323677	43	3.55547504365	530686.996671	9207.03941819	1002	1174	136	136	155	161	143	1301	0
DLR00013221	8	7	YCR008W	20	SD/MSG -ARG -HIS -LEU -LYS +Canavanine +G418 +Hygromycin +Thialysine	Adam_cdc13-1_SDLV3_REP3	2	11	2.60210544208	7560.89828398	51.1332644252	254	2.80451498662	610981.996915	12855.8314394	43	3.46633764581	613635.998426	12444.5976552	1133	1174	136	136	154	160	141	1641	0
DLR00013221	8	8	YDL026W	20	SD/MSG -ARG -HIS -LEU -LYS +Canavanine +G418 +Hygromycin +Thialysine	Adam_cdc13-1_SDLV3_REP3	2	11	2.89730158629	8815.21963273	52.2093290006	254	3.03539646214	747437.996774	13721.2728019	43	3.74863775043	696785.370511	8970.34046294	1273	1171	136	136	158	163	144	1560	0
DLR00013221	8	9	YCR016W	20	SD/MSG -ARG -HIS -LEU -LYS +Canavanine +G418 +Hygromycin +Thialysine	Adam_cdc13-1_SDLV3_REP3	2	11	3.11696217716	10133.051433	41.6280121062	254	3.26549708502	803720.247886	8606.0120117	43	3.88918248569	846355.996011	10637.6053867	1402	1173	136	136	158	162	140	1152	0
DLR00013221	8	10	YDL161W	20	SD/MSG -ARG -HIS -LEU -LYS +Canavanine +G418 +Hygromycin +Thialysine	Adam_cdc13-1_SDLV3_REP3	2	11	3.02134610793	9098.65346952	52.6709879499	254	3.13855040647	812431.996945	13539.3131976	43	3.79568064073	813113.996067	13259.4535368	1544	1174	136	136	161	166	145	1271	0
DLR00013221	8	11	YDL135C	20	SD/MSG -ARG -HIS -LEU -LYS +Canavanine +G418 +Hygromycin +Thialysine	Adam_cdc13-1_SDLV3_REP3	2	11	3.12456817687	10732.8876086	37.8332668669	254	3.25757861888	921251.997207	12259.3132787	43	3.92650787973	923413.995981	11647.7532979	1681	1170	136	136	158	163	140	1131	9
DLR00013221	8	12	YDL061C	20	SD/MSG -ARG -HIS -LEU -LYS +Canavanine +G418 +Hygromycin +Thialysine	Adam_cdc13-1_SDLV3_REP3	2	11	1.65732189717	4800.94424955	49.0437319028	254	1.86158935694	283030.999602	6078.55823988	43	2.24092297997	284208.996691	1421.04473035	1812	1172	136	136	132	141	127	1040	0
DLR00013221	8	13	YCL051W	20	SD/MSG -ARG -HIS -LEU -LYS +Canavanine +G418 +Hygromycin +Thialysine	Adam_cdc13-1_SDLV3_REP3	2	11	3.04434953909	10236.6095213	40.2068809022	254	3.17070032376	916954.996967	13341.4056259	43	3.83098485071	915352.996126	13117.2013487	1955	1176	136	136	161	165	143	915	0
DLR00013221	8	14	YBR260C	20	SD/MSG -ARG -HIS -LEU -LYS +Canavanine +G418 +Hygromycin +Thialysine	Adam_cdc13-1_SDLV3_REP3	2	11	3.00248084128	8614.06277128	57.5757073347	254	3.13731841865	776283.997091	12173.5824739	43	3.79124772589	775020.996068	11822.4767041	2088	1175	136	136	160	164	143	1154	0
DLR00013221	8	15	YBR271W	20	SD/MSG -ARG -HIS -LEU -LYS +Canavanine +G418 +Hygromycin +Thialysine	Adam_cdc13-1_SDLV3_REP3	2	11	3.11892290041	8747.42149663	54.7691354265	254	3.20336020217	794714.997324	11462.5844267	43	3.8609947868	792648.9959	11206.336054	2228	1174	136	136	159	164	142	1045	0
DLR00013221	8	16	YCR065W	20	SD/MSG -ARG -HIS -LEU -LYS +Canavanine +G418 +Hygromycin +Thialysine	Adam_cdc13-1_SDLV3_REP3	2	11	2.93012197246	8553.14372543	47.7754743461	254	3.0613490774	724412.996816	12422.3871158	43	3.72073131316	724005.996265	12197.5976379	2361	1172	136	136	153	159	139	1146	0
DLR00013221	8	17	YBR227C	20	SD/MSG -ARG -HIS -LEU -LYS +Canavanine +G418 +Hygromycin +Thialysine	Adam_cdc13-1_SDLV3_REP3	2	11	2.63873517728	6738.39212873	43.0826909327	254	2.85128921245	580883.996679	11114.0798107	43	3.50566465002	579375.997584	11075.2315319	2504	1182	136	136	153	160	142	1363	0
DLR00013221	8	18	YCL016C	20	SD/MSG -ARG -HIS -LEU -LYS +Canavanine +G418 +Hygromycin +Thialysine	Adam_cdc13-1_SDLV3_REP3	2	11	2.31730549033	4793.23729245	35.9446150356	254	2.34916791895	356107.99947	7754.61755641	43	3.08572524134	323959.111655	5699.03553081	2627	1171	136	136	140	148	133	1341	0
DLR00013221	8	19	YDL071C	20	SD/MSG -ARG -HIS -LEU -LYS +Canavanine +G418 +Hygromycin +Thialysine	Adam_cdc13-1_SDLV3_REP3	2	11	3.12504707917	10663.8856916	70.8484000506	254	3.14115540034	942115.996739	15844.8465544	43	3.8111206197	944275.996317	16209.8469156	2771	1176	136	136	157	162	143	1340	0
DLR00013221	8	20	YCL037C	20	SD/MSG -ARG -HIS -LEU -LYS +Canavanine +G418 +Hygromycin +Thialysine	Adam_cdc13-1_SDLV3_REP3	2	11	3.0292940756	7893.33880626	41.7026746604	254	3.12751485909	645471.997485	10228.2044721	43	3.78798611362	640979.996197	9824.11629148	2907	1176	136	136	149	156	137	807	0
DLR00013221	8	21	YCL055W	20	SD/MSG -ARG -HIS -LEU -LYS +Canavanine +G418 +Hygromycin +Thialysine	Adam_cdc13-1_SDLV3_REP3	2	11	3.29758550445	9298.88490132	76.1455178933	254	3.25597731148	860369.997194	12892.773655	43	3.9174221405	857540.995665	13285.3793508	3050	1177	136	136	157	162	143	1005	0
DLR00013221	8	22	YCR102W-A	20	SD/MSG -ARG -HIS -LEU -LYS +Canavanine +G418 +Hygromycin +Thialysine	Adam_cdc13-1_SDLV3_REP3	2	11	2.67018758405	7135.81306993	59.5146664139	254	2.82316451218	635032.996522	13783.8962975	43	3.4884302917	635063.998329	14120.7651378	3180	1176	136	136	149	155	139	1568	0
DLR00013221	8	23	YDL106C	20	SD/MSG -ARG -HIS -LEU -LYS +Canavanine +G418 +Hygromycin +Thialysine	Adam_cdc13-1_SDLV3_REP3	2	11	3.01631569181	9548.48948527	89.1397422739	254	3.16223206124	928427.99693	13320.0332088	43	3.8181594863	924160.996168	13155.7504335	3316	1176	136	136	152	157	137	835	0
DLR00013221	8	24	YOR202W	20	SD/MSG -ARG -HIS -LEU -LYS +Canavanine +G418 +Hygromycin +Thialysine	Adam_cdc13-1_SDLV3_REP3	2	11	2.99222629916	11296.3382884	110.581605589	254	3.17350103283	1129404.99738	13562.4766671	43	3.82356472192	1125804.99705	13812.6954101	3453	1175	136	136	153	157	135	521	9
DLR00013221	9	1	YOR202W	20	SD/MSG -ARG -HIS -LEU -LYS +Canavanine +G418 +Hygromycin +Thialysine	Adam_cdc13-1_SDLV3_REP3	2	11	3.10951779093	11693.3458044	162.239963585	254	3.25650368051	1036007.99755	10298.9348881	43	3.91146314169	1034150.99623	10138.8483928	323	1312	136	136	159	164	142	575	0
DLR00013221	9	2	YCL045C	20	SD/MSG -ARG -HIS -LEU -LYS +Canavanine +G418 +Hygromycin +Thialysine	Adam_cdc13-1_SDLV3_REP3	2	11	2.98717730168	8423.99933454	80.3090648277	254	3.17307724343	729274.668111	7485.27785796	43	3.78717244455	761887.996071	9853.97327127	457	1314	136	136	161	165	145	1074	4
DLR00013221	9	3	YCL074W	20	SD/MSG -ARG -HIS -LEU -LYS +Canavanine +G418 +Hygromycin +Thialysine	Adam_cdc13-1_SDLV3_REP3	2	11	3.24170995878	9481.36581861	85.1725436667	254	3.242514271	857971.997201	13321.7557162	43	3.90953163212	856671.995658	13465.000033	594	1310	136	136	162	167	147	1203	0
DLR00013221	9	4	YDL054C	20	SD/MSG -ARG -HIS -LEU -LYS +Canavanine +G418 +Hygromycin +Thialysine	Adam_cdc13-1_SDLV3_REP3	2	11	2.87461347414	7723.56983255	57.6506681498	254	2.99180122558	650324.996786	12720.1281721	43	3.70431434358	600786.641584	8070.60687923	729	1310	136	136	157	163	144	1419	0
DLR00013221	9	5	YBR275C	20	SD/MSG -ARG -HIS -LEU -LYS +Canavanine +G418 +Hygromycin +Thialysine	Adam_cdc13-1_SDLV3_REP3	2	11	3.20048545377	9697.47248208	64.8476708483	254	3.31884211517	795641.788993	7794.72523948	43	3.94593222164	830182.996129	9868.17435334	864	1309	136	136	161	166	145	1009	0
DLR00013221	9	6	YDL018C	20	SD/MSG -ARG -HIS -LEU -LYS +Canavanine +G418 +Hygromycin +Thialysine	Adam_cdc13-1_SDLV3_REP3	2	11	3.0262561906	8410.13407542	54.5462742181	254	3.12833362501	762321.997115	12617.8461561	43	3.78463923251	758359.996049	12211.9950664	1000	1312	136	136	163	168	148	1083	0
DLR00013221	9	7	YDL011C	20	SD/MSG -ARG -HIS -LEU -LYS +Canavanine +G418 +Hygromycin +Thialysine	Adam_cdc13-1_SDLV3_REP3	2	11	3.16068165691	9937.7243545	60.6257039027	254	3.26083032446	875770.997534	12554.9205838	43	3.92594247517	875181.995932	12028.6581095	1139	1312	136	136	162	167	146	1142	0
DLR00013221	9	8	YDL155W	20	SD/MSG -ARG -HIS -LEU -LYS +Canavanine +G418 +Hygromycin +Thialysine	Adam_cdc13-1_SDLV3_REP3	2	11	3.15606455264	9171.3590776	61.8591587967	254	3.23189646012	827225.997469	12478.9137556	43	3.89000405096	827798.99581	12086.3380994	1272	1308	136	136	163	168	146	1282	0
DLR00013221	9	9	YCL001W	20	SD/MSG -ARG -HIS -LEU -LYS +Canavanine +G418 +Hygromycin +Thialysine	Adam_cdc13-1_SDLV3_REP3	2	11	3.052084008	9661.43099817	54.2897952176	254	3.11253202214	821854.996773	15095.1879316	43	3.77530613301	823519.996145	14700.9229462	1413	1310	136	136	158	163	142	1384	0
DLR00013221	9	10	YDL012C	20	SD/MSG -ARG -HIS -LEU -LYS +Canavanine +G418 +Hygromycin +Thialysine	Adam_cdc13-1_SDLV3_REP3	2	11	3.23479100135	9199.10314427	52.5937918378	254	3.26615293927	808072.997841	11823.0242012	43	3.92723508149	804914.995992	11168.290632	1548	1311	136	136	159	164	142	914	0
DLR00013221	9	11	YBR300C	20	SD/MSG -ARG -HIS -LEU -LYS +Canavanine +G418 +Hygromycin +Thialysine	Adam_cdc13-1_SDLV3_REP3	2	11	3.12919476407	9690.54157754	56.1790620182	254	3.20694398049	844919.997226	12822.4510813	43	3.86739899046	845238.995816	12356.813097	1683	1313	136	136	158	163	141	1068	0
DLR00013221	9	12	YBR230C	20	SD/MSG -ARG -HIS -LEU -LYS +Canavanine +G418 +Hygromycin +Thialysine	Adam_cdc13-1_SDLV3_REP3	2	11	3.0262104095	8825.03241096	51.4837972655	254	3.15314254412	784300.997109	12658.1956968	43	3.80837768399	784036.995876	12237.8995987	1816	1314	136	136	160	164	143	1245	0
DLR00013221	9	13	YBR287W	20	SD/MSG -ARG -HIS -LEU -LYS +Canavanine +G418 +Hygromycin +Thialysine	Adam_cdc13-1_SDLV3_REP3	2	11	3.1671764973	10380.3276475	64.2440484808	254	3.25662036119	917482.997271	13077.3018073	43	3.92041716687	917496.995821	12760.9063689	1958	1312	136	136	159	163	141	1046	0
DLR00013221	9	14	YCR076C	20	SD/MSG -ARG -HIS -LEU -LYS +Canavanine +G418 +Hygromycin +Thialysine	Adam_cdc13-1_SDLV3_REP3	2	11	3.10614452195	10029.5873776	52.8850185487	254	3.25244773501	847999.629791	9188.06088777	43	3.87475806359	894509.995945	12292.277774	2092	1312	136	136	159	163	141	1008	0
DLR00013221	9	15	YDL066W	20	SD/MSG -ARG -HIS -LEU -LYS +Canavanine +G418 +Hygromycin +Thialysine	Adam_cdc13-1_SDLV3_REP3	2	11	3.09391478237	9655.22421508	52.8316903109	254	3.19794018691	894721.997009	13303.9620522	43	3.85752068394	894720.995907	13176.5517703	2229	1312	136	136	161	166	144	1124	0
DLR00013221	9	16	YCL075W	20	SD/MSG -ARG -HIS -LEU -LYS +Canavanine +G418 +Hygromycin +Thialysine	Adam_cdc13-1_SDLV3_REP3	2	11	2.63443552177	7133.98466338	54.5680611374	254	2.83361902156	606668.996762	12238.1897403	43	3.48781801552	608420.998089	12349.2307037	2369	1312	136	136	153	159	140	1561	0
DLR00013221	9	17	YCR010C	20	SD/MSG -ARG -HIS -LEU -LYS +Canavanine +G418 +Hygromycin +Thialysine	Adam_cdc13-1_SDLV3_REP3	2	11	3.10539057581	9234.22243364	61.8126501117	254	3.21941538992	828252.997289	11934.1684243	43	3.88123978683	828694.995864	11839.9720683	2505	1311	136	136	159	164	143	1229	6
DLR00013221	9	18	YBR276C	20	SD/MSG -ARG -HIS -LEU -LYS +Canavanine +G418 +Hygromycin +Thialysine	Adam_cdc13-1_SDLV3_REP3	2	11	3.16213649466	10450.2259569	76.5600472895	254	3.28427673808	895399.967005	9410.2513004	43	3.90357209762	948545.995815	13731.2249089	2640	1312	136	136	158	164	142	1119	0
DLR00013221	9	19	YDL059C	20	SD/MSG -ARG -HIS -LEU -LYS +Canavanine +G418 +Hygromycin +Thialysine	Adam_cdc13-1_SDLV3_REP3	2	11	3.2880838611	10525.2369521	73.8066256819	254	3.31589720204	905978.329337	9624.45229302	43	3.93199560555	959363.995744	14332.0617728	2775	1316	136	136	160	165	144	1072	0
DLR00013221	9	20	YDL177C	20	SD/MSG -ARG -HIS -LEU -LYS +Canavanine +G418 +Hygromycin +Thialysine	Adam_cdc13-1_SDLV3_REP3	2	11	3.20957504361	9575.12097536	59.0122793986	254	3.23516892698	890632.996961	13723.8271646	43	3.89685181773	889007.995682	14187.562464	2907	1314	136	136	160	165	145	1085	0
DLR00013221	9	21	YBR229C	20	SD/MSG -ARG -HIS -LEU -LYS +Canavanine +G418 +Hygromycin +Thialysine	Adam_cdc13-1_SDLV3_REP3	2	11	3.12207555546	9339.54045812	70.7407429754	254	3.1796510024	868031.996742	14116.5257755	43	3.84211550494	867866.995739	14487.871198	3045	1314	136	136	158	163	144	1336	0
DLR00013221	9	22	YDL128W	20	SD/MSG -ARG -HIS -LEU -LYS +Canavanine +G418 +Hygromycin +Thialysine	Adam_cdc13-1_SDLV3_REP3	2	11	3.31901908264	9576.05338029	90.9039864439	254	3.29049057736	914004.997305	13666.2048639	43	3.95353015442	910761.995673	13951.8088398	3181	1312	136	136	156	161	141	925	0
DLR00013221	9	23	YCR092C	20	SD/MSG -ARG -HIS -LEU -LYS +Canavanine +G418 +Hygromycin +Thialysine	Adam_cdc13-1_SDLV3_REP3	2	11	3.01595938065	9555.21878579	99.8237838768	254	3.10338072223	922496.996844	15869.6098359	43	3.76014037629	916743.996584	15642.3043526	3318	1311	136	136	151	156	137	717	2
DLR00013221	9	24	YOR202W	20	SD/MSG -ARG -HIS -LEU -LYS +Canavanine +G418 +Hygromycin +Thialysine	Adam_cdc13-1_SDLV3_REP3	2	11	3.36338661847	12544.5902424	163.520851408	254	3.36195332505	1274311.99696	14253.4741783	43	4.01550146897	1273335.99569	15128.1143413	3452	1314	136	136	155	158	136	514	0
DLR00013221	10	1	YOR202W	20	SD/MSG -ARG -HIS -LEU -LYS +Canavanine +G418 +Hygromycin +Thialysine	Adam_cdc13-1_SDLV3_REP3	2	11	2.9510127279	11417.7428866	124.571439747	254	3.13763570231	990034.997664	10800.188014	43	3.79290314264	988026.996986	10496.8604173	320	1447	136	136	159	163	143	601	0
DLR00013221	10	2	YCR068W	20	SD/MSG -ARG -HIS -LEU -LYS +Canavanine +G418 +Hygromycin +Thialysine	Adam_cdc13-1_SDLV3_REP3	2	11	2.85253245752	8585.43951478	49.3802460318	254	3.02995458007	706770.997385	9618.20214533	43	3.68608834021	705750.996734	9000.1624117	457	1443	136	136	155	160	141	1101	11
DLR00013221	10	3	YCR091W	20	SD/MSG -ARG -HIS -LEU -LYS +Canavanine +G418 +Hygromycin +Thialysine	Adam_cdc13-1_SDLV3_REP3	2	11	3.24048914692	9719.65987662	71.6129758642	254	3.2496051882	885216.997298	12823.6536689	43	3.91153437539	883434.995819	12934.8237887	594	1441	136	136	164	168	148	1060	0
DLR00013221	10	4	YBR225W	20	SD/MSG -ARG -HIS -LEU -LYS +Canavanine +G418 +Hygromycin +Thialysine	Adam_cdc13-1_SDLV3_REP3	2	11	3.17200571636	9134.81075636	65.5996867392	254	3.26130573192	778934.998083	10091.6209275	43	3.92904995907	775672.996241	9617.6135501	728	1443	136	136	160	164	144	942	0
DLR00013221	10	5	YCL002C	20	SD/MSG -ARG -HIS -LEU -LYS +Canavanine +G418 +Hygromycin +Thialysine	Adam_cdc13-1_SDLV3_REP3	2	11	3.25351710956	10181.9989542	106.244261552	254	3.26399206683	914250.997123	13743.9307166	43	3.9287881682	913976.995691	14083.5762189	865	1442	136	136	164	169	148	1161	0
DLR00013221	10	6	YCR077C	20	SD/MSG -ARG -HIS -LEU -LYS +Canavanine +G418 +Hygromycin +Thialysine	Adam_cdc13-1_SDLV3_REP3	2	11	2.61670278882	7062.52585912	47.1449346585	254	2.7790377576	584232.997649	10556.7802954	43	3.43259151059	580968.999302	10371.6209129	1000	1448	136	136	156	162	142	1281	0
DLR00013221	10	7	YCR075C	20	SD/MSG -ARG -HIS -LEU -LYS +Canavanine +G418 +Hygromycin +Thialysine	Adam_cdc13-1_SDLV3_REP3	2	11	3.05417390714	9107.41114549	61.6244855398	254	3.1499993904	769857.99727	12035.9800577	43	3.80899922629	771233.996019	11525.1085947	1138	1446	136	136	159	164	144	1401	0
DLR00013221	10	8	YCR061W	20	SD/MSG -ARG -HIS -LEU -LYS +Canavanine +G418 +Hygromycin +Thialysine	Adam_cdc13-1_SDLV3_REP3	2	11	2.85790039078	7076.05594608	43.059005289	254	3.02033296741	624042.997014	11463.2800302	43	3.66364358768	620815.996266	10629.0834236	1273	1444	136	136	160	165	145	1214	0
DLR00013221	10	9	YDL138W	20	SD/MSG -ARG -HIS -LEU -LYS +Canavanine +G418 +Hygromycin +Thialysine	Adam_cdc13-1_SDLV3_REP3	2	11	3.33466112274	10891.8307488	59.9284761091	254	3.4074892247	945742.831999	9368.45892812	43	4.03069253793	993476.995929	12705.1027263	1409	1445	136	136	164	168	146	1004	0
DLR00013221	10	10	YCR021C	20	SD/MSG -ARG -HIS -LEU -LYS +Canavanine +G418 +Hygromycin +Thialysine	Adam_cdc13-1_SDLV3_REP3	2	11	2.95740317414	8539.58393096	54.5282040345	254	3.07056159813	749104.996833	13835.7844719	43	3.72937931666	747924.996242	13262.7050912	1546	1443	136	136	159	163	143	1247	0
DLR00013221	10	11	YCR073C	20	SD/MSG -ARG -HIS -LEU -LYS +Canavanine +G418 +Hygromycin +Thialysine	Adam_cdc13-1_SDLV3_REP3	2	11	3.13003748235	9814.85648344	62.5583217734	254	3.2211252913	856990.99726	13124.4332609	43	3.88228915489	860693.995785	12743.4254856	1684	1442	136	136	159	164	142	1403	0
DLR00013221	10	12	YDL133C-A	20	SD/MSG -ARG -HIS -LEU -LYS +Canavanine +G418 +Hygromycin +Thialysine	Adam_cdc13-1_SDLV3_REP3	2	11	2.50354975659	6053.49446257	42.3522313416	254	2.67220951456	474603.997516	10583.5261922	43	3.31934611398	476357.999471	10132.9125181	1815	1444	136	136	148	155	137	1553	0
DLR00013221	10	13	YDL062W	20	SD/MSG -ARG -HIS -LEU -LYS +Canavanine +G418 +Hygromycin +Thialysine	Adam_cdc13-1_SDLV3_REP3	2	11	2.7200879896	10041.1620752	55.7775855936	254	2.87065457684	876927.999761	13817.1056316	43	3.54051077264	879307.998948	14128.2981025	1955	1449	136	136	158	163	142	1404	0
DLR00013221	10	14	YDL013W	20	SD/MSG -ARG -HIS -LEU -LYS +Canavanine +G418 +Hygromycin +Thialysine	Adam_cdc13-1_SDLV3_REP3	2	11	1.79635880493	2582.87286766	16.1003967136	254	2.06277849714	199896.998973	6295.23448025	43	2.32604941082	188465.992594	2937.24129374	2097	1454	136	136	141	149	133	706	0
DLR00013221	10	15	YCR006C	20	SD/MSG -ARG -HIS -LEU -LYS +Canavanine +G418 +Hygromycin +Thialysine	Adam_cdc13-1_SDLV3_REP3	2	11	2.92483946118	8339.73489756	36.4132868971	254	3.14571178062	696398.998579	6389.56619684	43	3.79945419145	694432.99676	4443.95329014	2229	1447	136	136	154	160	140	1004	0
DLR00013221	10	16	YDL056W	20	SD/MSG -ARG -HIS -LEU -LYS +Canavanine +G418 +Hygromycin +Thialysine	Adam_cdc13-1_SDLV3_REP3	2	11	2.91081978162	8067.30563323	52.0904707587	254	3.08033400034	757961.996858	12107.285391	43	3.73350994289	756257.996222	11993.8777008	2365	1447	136	136	162	166	145	1254	0
DLR00013221	10	17	YDL181W	20	SD/MSG -ARG -HIS -LEU -LYS +Canavanine +G418 +Hygromycin +Thialysine	Adam_cdc13-1_SDLV3_REP3	2	11	2.82182272813	9211.68638281	49.260179069	254	3.00199315258	799875.996952	12853.2564426	43	3.66369047085	802232.99728	12981.3369787	2501	1450	136	136	155	161	140	1398	0
DLR00013221	10	18	YCR036W	20	SD/MSG -ARG -HIS -LEU -LYS +Canavanine +G418 +Hygromycin +Thialysine	Adam_cdc13-1_SDLV3_REP3	2	11	2.92878748081	8339.45146126	38.4696539635	254	3.06718892807	760033.996762	12159.9137248	43	3.72508950299	756062.996344	12173.7493529	2638	1447	136	136	158	164	143	996	0
DLR00013221	10	19	YCR015C	20	SD/MSG -ARG -HIS -LEU -LYS +Canavanine +G418 +Hygromycin +Thialysine	Adam_cdc13-1_SDLV3_REP3	2	11	3.05205484624	9432.03779523	57.2342143924	254	3.15517701077	824655.996781	13179.0486918	43	3.8195688901	828267.995903	13382.6915739	2773	1450	136	136	156	161	141	1500	0
DLR00013221	10	20	YCL040W	20	SD/MSG -ARG -HIS -LEU -LYS +Canavanine +G418 +Hygromycin +Thialysine	Adam_cdc13-1_SDLV3_REP3	2	11	2.95592803512	8982.31722098	59.7152335738	254	3.06816902188	791283.99656	14086.7847636	43	3.73370066527	791338.996312	14260.5540483	2906	1447	136	136	155	160	141	1363	0
DLR00013221	10	21	YDL027C	20	SD/MSG -ARG -HIS -LEU -LYS +Canavanine +G418 +Hygromycin +Thialysine	Adam_cdc13-1_SDLV3_REP3	2	11	3.29343797797	9283.54282435	48.2484552503	254	3.29116450148	845699.997628	11816.2668381	43	3.95727525225	842230.995957	12123.6015594	3044	1450	136	136	157	162	142	865	0
DLR00013221	10	22	YCL036W	20	SD/MSG -ARG -HIS -LEU -LYS +Canavanine +G418 +Hygromycin +Thialysine	Adam_cdc13-1_SDLV3_REP3	2	11	2.99189065984	8741.75478949	68.8308744056	254	3.05965604256	771843.996497	14476.8533121	43	3.71787665966	771106.996268	14639.7412699	3177	1445	136	136	150	156	138	1242	0
DLR00013221	10	23	YDL134C	20	SD/MSG -ARG -HIS -LEU -LYS +Canavanine +G418 +Hygromycin +Thialysine	Adam_cdc13-1_SDLV3_REP3	2	11	3.10646623645	9690.75590054	64.5830583886	254	3.24160616216	982003.996942	13019.741395	43	3.89507958764	977657.995736	13063.8655905	3317	1450	136	136	157	161	142	925	0
DLR00013221	10	24	YOR202W	20	SD/MSG -ARG -HIS -LEU -LYS +Canavanine +G418 +Hygromycin +Thialysine	Adam_cdc13-1_SDLV3_REP3	2	11	3.0160002623	10782.0688345	144.338043692	254	3.16154766924	1100480.99731	14913.913078	43	3.80726813903	1097543.9971	15384.0769443	3448	1447	136	136	154	158	136	522	0
DLR00013221	11	1	YOR202W	20	SD/MSG -ARG -HIS -LEU -LYS +Canavanine +G418 +Hygromycin +Thialysine	Adam_cdc13-1_SDLV3_REP3	2	11	2.90497589811	10251.5795665	116.702446641	254	3.09004989502	918198.997814	11117.334131	43	3.73762993517	914238.99733	10464.9248323	322	1579	136	136	160	164	144	566	0
DLR00013221	11	2	YDL089W	20	SD/MSG -ARG -HIS -LEU -LYS +Canavanine +G418 +Hygromycin +Thialysine	Adam_cdc13-1_SDLV3_REP3	2	11	3.1269071856	9468.77082104	72.8397037434	254	3.23747892152	847791.281694	9062.08280843	43	3.85393471433	885722.99602	12023.7411052	457	1579	136	136	165	169	148	923	0
DLR00013221	11	3	YCR024C-A	20	SD/MSG -ARG -HIS -LEU -LYS +Canavanine +G418 +Hygromycin +Thialysine	Adam_cdc13-1_SDLV3_REP3	2	11	2.9995232876	9325.58944085	70.3445857184	254	3.09963320483	816866.997031	13554.9502068	43	3.76132830126	815871.996367	13320.4581065	596	1583	136	136	162	166	147	1234	0
DLR00013221	11	4	YDL149W	20	SD/MSG -ARG -HIS -LEU -LYS +Canavanine +G418 +Hygromycin +Thialysine	Adam_cdc13-1_SDLV3_REP3	2	11	3.1867268321	9413.81590359	67.8425885503	254	3.34138849501	826451.667926	8173.98256941	43	3.96390256541	858216.996216	10303.4961317	728	1586	136	136	167	171	150	915	0
DLR00013221	11	5	YCR099C	20	SD/MSG -ARG -HIS -LEU -LYS +Canavanine +G418 +Hygromycin +Thialysine	Adam_cdc13-1_SDLV3_REP3	2	11	3.19025213711	9754.37742092	94.1835450633	254	3.22025439836	829061.997207	12743.6385504	43	3.88648998721	827877.995814	12729.6071532	869	1587	136	136	161	166	146	1096	0
DLR00013221	11	6	YCL026C-A	20	SD/MSG -ARG -HIS -LEU -LYS +Canavanine +G418 +Hygromycin +Thialysine	Adam_cdc13-1_SDLV3_REP3	2	11	3.00385339716	8280.16415838	87.1861376906	254	3.12156892531	727153.997142	11236.5037218	43	3.77655942372	724862.996084	11103.5961046	1001	1575	136	136	162	167	148	1248	0
DLR00013221	11	7	YBR246W	20	SD/MSG -ARG -HIS -LEU -LYS +Canavanine +G418 +Hygromycin +Thialysine	Adam_cdc13-1_SDLV3_REP3	2	11	2.84522700049	8536.01589187	50.3136210635	254	3.00523927325	734244.996946	12662.2008768	43	3.65995188749	733805.996898	12329.1141906	1140	1580	136	136	161	166	145	1388	0
DLR00013221	11	8	YDL096C	20	SD/MSG -ARG -HIS -LEU -LYS +Canavanine +G418 +Hygromycin +Thialysine	Adam_cdc13-1_SDLV3_REP3	2	11	2.97513580887	8657.88410014	51.3386185602	254	3.10054177728	761614.997025	13024.5939814	43	3.7576208243	760381.996097	12321.7581261	1277	1585	136	136	160	165	145	1221	0
DLR00013221	11	9	YBR274W	20	SD/MSG -ARG -HIS -LEU -LYS +Canavanine +G418 +Hygromycin +Thialysine	Adam_cdc13-1_SDLV3_REP3	2	11	3.17599489	9199.3879058	53.0701464608	254	3.21029257638	778574.99755	12158.7351764	43	3.87167661679	778255.995899	11500.4138996	1415	1577	136	136	157	162	141	1160	9
DLR00013221	11	10	YDL109C	20	SD/MSG -ARG -HIS -LEU -LYS +Canavanine +G418 +Hygromycin +Thialysine	Adam_cdc13-1_SDLV3_REP3	2	11	3.06524499782	9265.85172419	44.9356383175	254	3.18544004026	774379.997425	11824.613249	43	3.84896398847	774629.995989	10987.7736066	1545	1580	136	136	156	161	140	1160	0
DLR00013221	11	11	YCL022C	20	SD/MSG -ARG -HIS -LEU -LYS +Canavanine +G418 +Hygromycin +Thialysine	Adam_cdc13-1_SDLV3_REP3	2	11	3.24326610519	9897.77965408	67.2574955671	254	3.26206658608	893051.997351	13366.2081664	43	3.92444880213	892696.995829	13172.0780835	1684	1588	136	136	161	166	144	1042	0
DLR00013221	11	12	YCL026C	20	SD/MSG -ARG -HIS -LEU -LYS +Canavanine +G418 +Hygromycin +Thialysine	Adam_cdc13-1_SDLV3_REP3	2	11	3.10950282674	9596.36204849	68.7828767046	254	3.18904659316	846045.997051	13431.3946751	43	3.84997383317	845543.995789	13002.912365	1817	1583	136	136	158	163	141	1082	0
DLR00013221	11	13	YDL019C	20	SD/MSG -ARG -HIS -LEU -LYS +Canavanine +G418 +Hygromycin +Thialysine	Adam_cdc13-1_SDLV3_REP3	2	11	3.20127043858	10432.396736	69.1263194916	254	3.33586195969	885315.269127	8769.9775169	43	3.95829466667	932811.995789	12219.1478779	1954	1587	136	136	160	164	141	952	0
DLR00013221	11	14	YDL095W	20	SD/MSG -ARG -HIS -LEU -LYS +Canavanine +G418 +Hygromycin +Thialysine	Adam_cdc13-1_SDLV3_REP3	2	11	2.94339983861	9192.95265293	46.1550085012	254	3.12787635142	832657.996891	12684.3093032	43	3.78606985	830593.996105	12340.658164	2091	1583	136	136	160	164	142	1001	0
DLR00013221	11	15	YCR087W	20	SD/MSG -ARG -HIS -LEU -LYS +Canavanine +G418 +Hygromycin +Thialysine	Adam_cdc13-1_SDLV3_REP3	2	11	3.03490637004	9950.29695822	60.3699821262	254	3.16927152323	903135.996924	13510.8266055	43	3.83145140839	902565.996045	13331.0336564	2228	1584	136	136	160	164	142	1050	0
[truncated: 15,873 more rows]
