# Supplementary material for: Quantitative Fitness Analysis Shows That NMD Proteins and Many Other Protein Complexes Suppress or Enhance Distinct Telomere Cap Defects
Source: PLoS Genet. 2011 Apr 7;7(4):e1001362. doi: 10.1371/journal.pgen.1001362 (PMC3072368; doi:10.1371/journal.pgen.1001362)
Supplement: Table S8 — Logistic data file. ROD output data is subjected to logistic modelling and exported in this format for further analysis. These are text files compressed in .zip format: http://research.ncl.ac.uk/colonyzer/AddinallQFA/Logistic.zip. See http://research.ncl.ac.uk/colonyzer/AddinallQFA for detailed description of column contents. (30.13 MB ZIP) [file pgen.1001362.s012.zip › Adam_cdc13-1_SDLV3_REP2_Logistic.txt]

Barcode	Row	Col	ORF	Treatments	Medium	Screen.Name	Plate.Number	Area.G.0.	Area.r	Area.K	Area.Error	Greyscale.G.0.	Greyscale.r	Greyscale.K	Greyscale.Error	Trimmed.G.0.	Trimmed.r	Trimmed.K	Trimmed.Error	X.Offset	Y.Offset	Xdim	Ydim	R	G	B	Edge.Length	Pixels.on.Edge
DLR00013225	1	1	YOR202W	20	SD/MSG -ARG -HIS -LEU -LYS +Canavanine +G418 +Hygromycin +Thialysine	Adam_cdc13-1_SDLV3_REP2	1	11	2.66817406523	9476.79981635	67.2914018405	254	2.88433018127	732006.996543	8322.65029142	43	3.47243594532	731232.995614	8770.87151641	283	213	136	136	152	156	135	303	31
DLR00013225	1	2	YOR202W	20	SD/MSG -ARG -HIS -LEU -LYS +Canavanine +G418 +Hygromycin +Thialysine	Adam_cdc13-1_SDLV3_REP2	1	11	2.89014662397	9520.86470541	128.694848824	254	2.90606146155	815632.993898	15207.2474915	43	3.51822100841	809515.993547	16385.5156546	417	214	136	136	157	161	141	375	0
DLR00013225	1	3	YOR202W	20	SD/MSG -ARG -HIS -LEU -LYS +Canavanine +G418 +Hygromycin +Thialysine	Adam_cdc13-1_SDLV3_REP2	1	11	3.04451835236	9239.84597003	97.7810625322	254	3.10492770998	763333.996576	9330.55897582	43	3.73126110762	758252.994661	10172.4766082	559	221	136	136	159	163	141	449	0
DLR00013225	1	4	YOR202W	20	SD/MSG -ARG -HIS -LEU -LYS +Canavanine +G418 +Hygromycin +Thialysine	Adam_cdc13-1_SDLV3_REP2	1	11	3.02025742067	9726.95313473	105.139847323	254	3.02691053272	854685.994464	14125.0386211	43	3.64732424001	851848.993455	15496.1791468	685	218	136	136	165	169	147	727	0
DLR00013225	1	5	YOR202W	20	SD/MSG -ARG -HIS -LEU -LYS +Canavanine +G418 +Hygromycin +Thialysine	Adam_cdc13-1_SDLV3_REP2	1	11	3.01130648466	9445.45827547	92.1496941726	254	3.03368320019	808776.994794	13077.6520346	43	3.65810184385	805770.993537	14146.6578525	830	221	136	136	162	167	146	722	0
DLR00013225	1	6	YOR202W	20	SD/MSG -ARG -HIS -LEU -LYS +Canavanine +G418 +Hygromycin +Thialysine	Adam_cdc13-1_SDLV3_REP2	1	11	3.10615379253	10115.3143719	90.7221677992	254	3.10671971429	856576.99541	12443.0563365	43	3.74031162535	853679.993897	13528.1381603	958	220	136	136	163	168	146	682	0
DLR00013225	1	7	YOR202W	20	SD/MSG -ARG -HIS -LEU -LYS +Canavanine +G418 +Hygromycin +Thialysine	Adam_cdc13-1_SDLV3_REP2	1	11	3.12571700909	9977.50979057	119.581169194	254	3.15911228239	811374.997071	9025.85012325	43	3.80127264362	807597.995204	9598.34671799	1102	219	136	136	160	166	143	581	0
DLR00013225	1	8	YOR202W	20	SD/MSG -ARG -HIS -LEU -LYS +Canavanine +G418 +Hygromycin +Thialysine	Adam_cdc13-1_SDLV3_REP2	1	11	3.03925628993	10475.0142199	68.0945711355	254	3.07680404529	889477.995131	13134.6723244	43	3.70931812	887126.993594	14298.5654429	1234	220	136	136	164	169	146	767	0
DLR00013225	1	9	YOR202W	20	SD/MSG -ARG -HIS -LEU -LYS +Canavanine +G418 +Hygromycin +Thialysine	Adam_cdc13-1_SDLV3_REP2	1	11	3.12286817547	10076.7787202	125.902133636	254	3.16858765918	813513.997143	8736.51925114	43	3.81398393603	811060.995318	9175.084374	1367	218	136	136	160	166	142	644	0
DLR00013225	1	10	YOR202W	20	SD/MSG -ARG -HIS -LEU -LYS +Canavanine +G418 +Hygromycin +Thialysine	Adam_cdc13-1_SDLV3_REP2	1	11	3.20100886107	11733.39779	113.364475423	254	3.25792461116	1022549.9966	11755.0315053	43	3.90868731504	1021563.99498	13217.8523425	1504	213	136	136	166	171	146	753	23
DLR00013225	1	11	YOR202W	20	SD/MSG -ARG -HIS -LEU -LYS +Canavanine +G418 +Hygromycin +Thialysine	Adam_cdc13-1_SDLV3_REP2	1	11	3.1120935261	10931.1534403	111.973400003	254	3.13122903571	959164.995148	14115.6134318	43	3.76625838864	958568.993568	15288.0409644	1652	212	136	136	164	170	146	908	0
DLR00013225	1	12	YOR202W	20	SD/MSG -ARG -HIS -LEU -LYS +Canavanine +G418 +Hygromycin +Thialysine	Adam_cdc13-1_SDLV3_REP2	1	11	2.92573287291	9648.6458046	68.4692146974	254	3.01659385235	823541.995029	12577.4022875	43	3.73360845843	755528.876246	8522.18958228	1787	208	136	136	163	168	145	888	0
DLR00013225	1	13	YOR202W	20	SD/MSG -ARG -HIS -LEU -LYS +Canavanine +G418 +Hygromycin +Thialysine	Adam_cdc13-1_SDLV3_REP2	1	11	3.07472534003	11100.1680545	75.2534141191	254	3.14454074585	934960.996235	11283.3941259	43	3.78447242367	933052.994688	12131.7324442	1916	211	136	136	162	167	143	755	0
DLR00013225	1	14	YOR202W	20	SD/MSG -ARG -HIS -LEU -LYS +Canavanine +G418 +Hygromycin +Thialysine	Adam_cdc13-1_SDLV3_REP2	1	11	3.06148704346	10498.947957	80.1760146883	254	3.05837864862	902566.994655	14372.9148753	43	3.689605469	901357.993336	15546.1348681	2054	212	136	136	162	167	144	881	0
DLR00013225	1	15	YOR202W	20	SD/MSG -ARG -HIS -LEU -LYS +Canavanine +G418 +Hygromycin +Thialysine	Adam_cdc13-1_SDLV3_REP2	1	11	3.00768991968	10353.1037525	76.1430473051	254	3.06967243328	837388.995363	12361.546017	43	3.79879274197	771754.434303	8360.70611588	2192	211	136	136	161	167	143	777	4
DLR00013225	1	16	YOR202W	20	SD/MSG -ARG -HIS -LEU -LYS +Canavanine +G418 +Hygromycin +Thialysine	Adam_cdc13-1_SDLV3_REP2	1	11	3.10169602714	11407.1583322	73.8560248115	254	3.11699847705	913706.99531	12547.2436977	43	3.75509208484	913106.993957	13803.3843156	2327	211	136	136	164	170	146	800	17
DLR00013225	1	17	YOR202W	20	SD/MSG -ARG -HIS -LEU -LYS +Canavanine +G418 +Hygromycin +Thialysine	Adam_cdc13-1_SDLV3_REP2	1	11	3.14313777785	10234.4099795	68.724627537	254	3.11435185395	809063.996011	10733.914135	43	3.8466286667	749693.351881	7374.62543511	2469	213	136	136	163	169	145	568	0
DLR00013225	1	18	YOR202W	20	SD/MSG -ARG -HIS -LEU -LYS +Canavanine +G418 +Hygromycin +Thialysine	Adam_cdc13-1_SDLV3_REP2	1	11	3.05998294956	10941.901613	96.3337648289	254	3.06709275683	854243.994935	12935.7962492	43	3.80529127901	781304.320116	8914.43957567	2598	211	136	136	164	170	147	492	23
DLR00013225	1	19	YOR202W	20	SD/MSG -ARG -HIS -LEU -LYS +Canavanine +G418 +Hygromycin +Thialysine	Adam_cdc13-1_SDLV3_REP2	1	11	3.31434826638	10977.7737475	157.902260183	254	3.13168813368	824814.995827	11596.5656646	43	3.76837243898	819905.99425	12789.2138165	2744	210	136	136	162	167	145	368	0
DLR00013225	1	20	YOR202W	20	SD/MSG -ARG -HIS -LEU -LYS +Canavanine +G418 +Hygromycin +Thialysine	Adam_cdc13-1_SDLV3_REP2	1	11	3.38233914577	10601.7877307	229.769058521	254	3.13759958092	822517.995808	12549.5010647	43	3.77085628791	817722.994099	13696.7760841	2873	209	136	136	164	169	146	421	0
DLR00013225	1	21	YOR202W	20	SD/MSG -ARG -HIS -LEU -LYS +Canavanine +G418 +Hygromycin +Thialysine	Adam_cdc13-1_SDLV3_REP2	1	11	3.32422807832	10518.4273858	206.7336902	254	3.15920942826	853003.996055	12660.370918	43	3.79136064049	847079.994198	13700.2827159	3014	215	136	136	163	168	145	264	0
DLR00013225	1	22	YOR202W	20	SD/MSG -ARG -HIS -LEU -LYS +Canavanine +G418 +Hygromycin +Thialysine	Adam_cdc13-1_SDLV3_REP2	1	11	3.1110780689	10856.3559672	232.046843472	254	3.05949493801	880515.99479	14404.9258412	43	3.68071744689	875681.993466	15513.5815952	3149	212	136	136	161	165	143	227	31
DLR00013225	1	23	YOR202W	20	SD/MSG -ARG -HIS -LEU -LYS +Canavanine +G418 +Hygromycin +Thialysine	Adam_cdc13-1_SDLV3_REP2	1	11	3.09992093961	10925.0781011	122.22849487	254	3.03509955681	870945.994466	13426.0793568	43	3.75095759243	793323.123127	9207.67596495	3290	206	136	136	156	161	139	144	0
DLR00013225	1	24	YOR202W	20	SD/MSG -ARG -HIS -LEU -LYS +Canavanine +G418 +Hygromycin +Thialysine	Adam_cdc13-1_SDLV3_REP2	1	11	2.84980647107	10439.9731009	238.169387283	254	2.87616424429	745985.994481	12518.978875	43	3.47606544927	737080.993704	12783.7205235	3418	209	136	136	150	155	132	89	26
DLR00013225	2	1	YOR202W	20	SD/MSG -ARG -HIS -LEU -LYS +Canavanine +G418 +Hygromycin +Thialysine	Adam_cdc13-1_SDLV3_REP2	1	11	3.01194339205	11071.2951471	120.992198441	254	3.08481880165	979426.995366	12807.7304649	43	3.7079390688	977573.994041	13943.0935928	277	355	136	136	154	159	136	341	0
DLR00013225	2	2	YAL018C	20	SD/MSG -ARG -HIS -LEU -LYS +Canavanine +G418 +Hygromycin +Thialysine	Adam_cdc13-1_SDLV3_REP2	1	11	3.023723634	9557.66616748	104.397391962	254	3.05863344519	906330.993623	16827.1726569	43	3.68861391363	904263.992731	18201.1094111	415	351	136	136	161	165	141	882	0
DLR00013225	2	3	YBR210W	20	SD/MSG -ARG -HIS -LEU -LYS +Canavanine +G418 +Hygromycin +Thialysine	Adam_cdc13-1_SDLV3_REP2	1	11	3.07829428473	9508.75302892	92.6240579554	254	3.08232519794	908610.993439	17787.3254215	43	3.71741354143	907538.992353	19272.7670349	546	356	136	136	165	169	145	1104	0
DLR00013225	2	4	YBR114W	20	SD/MSG -ARG -HIS -LEU -LYS +Canavanine +G418 +Hygromycin +Thialysine	Adam_cdc13-1_SDLV3_REP2	1	11	2.49417066588	6460.26293851	68.8714148416	254	2.57131429014	578216.991259	15445.2040956	43	3.1882302318	576575.993827	16952.7474078	683	351	136	136	159	164	143	1391	8
DLR00013225	2	5	YAL037W	20	SD/MSG -ARG -HIS -LEU -LYS +Canavanine +G418 +Hygromycin +Thialysine	Adam_cdc13-1_SDLV3_REP2	1	11	3.181192773	10024.2718351	82.0192074478	254	3.14323781733	930354.994132	17098.1836795	43	3.78439246451	929242.992785	18886.4587775	820	357	136	136	167	171	147	964	0
DLR00013225	2	6	YAL062W	20	SD/MSG -ARG -HIS -LEU -LYS +Canavanine +G418 +Hygromycin +Thialysine	Adam_cdc13-1_SDLV3_REP2	1	11	3.0026499003	8494.71141912	56.0005489353	254	3.04734326135	709690.995216	12001.2048571	43	3.68870342471	705926.993696	12518.8408937	954	354	136	136	158	164	142	854	0
DLR00013225	2	7	YBL042C	20	SD/MSG -ARG -HIS -LEU -LYS +Canavanine +G418 +Hygromycin +Thialysine	Adam_cdc13-1_SDLV3_REP2	1	11	3.14690708873	9840.99431566	81.8141731415	254	3.13645762803	881631.994533	15245.1881834	43	3.7781762332	881747.993139	16505.6948664	1091	353	136	136	163	168	144	1017	0
DLR00013225	2	8	YBL089W	20	SD/MSG -ARG -HIS -LEU -LYS +Canavanine +G418 +Hygromycin +Thialysine	Adam_cdc13-1_SDLV3_REP2	1	11	2.59015107816	7594.85869589	58.948596972	254	2.77570274805	631069.99411	12527.10889	43	3.3890343675	630478.994185	13237.9254044	1228	355	136	136	157	163	140	1099	0
DLR00013225	2	9	YBR047W	20	SD/MSG -ARG -HIS -LEU -LYS +Canavanine +G418 +Hygromycin +Thialysine	Adam_cdc13-1_SDLV3_REP2	1	11	3.09583141255	10997.3423262	68.541915351	254	3.11753055537	1011238.99407	17884.7437034	43	3.75851317186	1011304.99306	19393.6047049	1363	351	136	136	164	170	144	1004	7
DLR00013225	2	10	YBR084C-A	20	SD/MSG -ARG -HIS -LEU -LYS +Canavanine +G418 +Hygromycin +Thialysine	Adam_cdc13-1_SDLV3_REP2	1	11	0.5	357.3	39.9951335804	254	12	28724.4	2319.57516013	43	0.5	3243.6	339.275898907	1502	355	136	136	-1	-1	-1	0	0
DLR00013225	2	11	YBL069W	20	SD/MSG -ARG -HIS -LEU -LYS +Canavanine +G418 +Hygromycin +Thialysine	Adam_cdc13-1_SDLV3_REP2	1	11	2.89931482104	9180.66586369	67.3369871222	254	3.02479325119	804929.994957	13171.9957009	43	3.6566034019	802149.993867	13888.5363179	1641	351	136	136	159	165	140	903	0
DLR00013225	2	12	YBR082C	20	SD/MSG -ARG -HIS -LEU -LYS +Canavanine +G418 +Hygromycin +Thialysine	Adam_cdc13-1_SDLV3_REP2	1	11	2.75799573774	9898.61326044	48.1045765233	254	2.89393245384	877155.994785	14655.8285097	43	3.5186381728	874930.994564	15872.2124705	1778	351	136	136	161	167	141	860	0
DLR00013225	2	13	YAL013W	20	SD/MSG -ARG -HIS -LEU -LYS +Canavanine +G418 +Hygromycin +Thialysine	Adam_cdc13-1_SDLV3_REP2	1	11	2.07359716476	3799.46417492	53.6917044765	254	2.07629556699	216771.992057	7123.22851805	43	2.46535427063	214015.984771	5887.9501131	1917	352	136	136	126	138	123	650	0
DLR00013225	2	14	YBR184W	20	SD/MSG -ARG -HIS -LEU -LYS +Canavanine +G418 +Hygromycin +Thialysine	Adam_cdc13-1_SDLV3_REP2	1	11	3.13315930163	10270.9726629	60.9998318488	254	3.11962244485	952266.994089	17127.6764856	43	3.75993044243	950512.992893	18506.9699907	2050	351	136	136	165	170	144	967	0
DLR00013225	2	15	YAR029W	20	SD/MSG -ARG -HIS -LEU -LYS +Canavanine +G418 +Hygromycin +Thialysine	Adam_cdc13-1_SDLV3_REP2	1	11	3.04517947215	9479.62228443	47.6287245967	254	3.11657675114	814966.995453	12004.6732072	43	3.7590286885	813293.993895	12677.2985072	2182	347	136	136	160	166	141	969	0
DLR00013225	2	16	YBR217W	20	SD/MSG -ARG -HIS -LEU -LYS +Canavanine +G418 +Hygromycin +Thialysine	Adam_cdc13-1_SDLV3_REP2	1	11	2.86510685902	9173.11986956	59.211628977	254	2.94156449777	762667.993697	15095.3499366	43	3.57180960121	762288.993198	15806.4502015	2323	349	136	136	158	164	142	989	0
DLR00013225	2	17	YBR174C	20	SD/MSG -ARG -HIS -LEU -LYS +Canavanine +G418 +Hygromycin +Thialysine	Adam_cdc13-1_SDLV3_REP2	1	11	2.26763871503	5266.58927903	45.0456992051	254	2.45782969265	405173.995964	8427.03254992	43	3.02337120596	401474.996019	8461.4951972	2454	348	136	136	152	159	138	1292	0
DLR00013225	2	18	YBL043W	20	SD/MSG -ARG -HIS -LEU -LYS +Canavanine +G418 +Hygromycin +Thialysine	Adam_cdc13-1_SDLV3_REP2	1	11	3.15919176915	9960.77926093	87.4673414085	254	3.11923570963	907957.994454	15907.7625208	43	3.7529140627	904813.993023	17345.0257991	2597	349	136	136	168	173	148	837	0
DLR00013225	2	19	YAL059W	20	SD/MSG -ARG -HIS -LEU -LYS +Canavanine +G418 +Hygromycin +Thialysine	Adam_cdc13-1_SDLV3_REP2	1	11	2.96198735142	10004.5859069	70.0544464382	254	3.01167277485	884141.993705	17112.8131373	43	3.6426883626	882028.99292	18274.9607999	2732	346	136	136	165	170	146	956	0
DLR00013225	2	20	YBL011W	20	SD/MSG -ARG -HIS -LEU -LYS +Canavanine +G418 +Hygromycin +Thialysine	Adam_cdc13-1_SDLV3_REP2	1	11	2.51628915285	4988.20443533	26.0712188786	254	2.7675326682	353060.998988	5571.53266061	43	3.34316457268	348211.996654	4096.57892897	2868	353	136	136	147	155	139	1028	0
DLR00013225	2	21	YBL001C	20	SD/MSG -ARG -HIS -LEU -LYS +Canavanine +G418 +Hygromycin +Thialysine	Adam_cdc13-1_SDLV3_REP2	1	11	2.86610212891	9612.1601074	66.6950836977	254	2.98337229097	773913.995111	12601.0514062	43	3.61279418986	773148.994126	13423.8105799	3005	348	136	136	157	162	141	663	9
DLR00013225	2	22	YBR036C	20	SD/MSG -ARG -HIS -LEU -LYS +Canavanine +G418 +Hygromycin +Thialysine	Adam_cdc13-1_SDLV3_REP2	1	11	2.04602064517	2603.74650529	13.6076382871	254	2.47243212119	186830.999956	4616.58711163	43	2.95374877567	165149.625511	951.987533283	3135	356	136	136	137	145	126	441	0
DLR00013225	2	23	YBL102W	20	SD/MSG -ARG -HIS -LEU -LYS +Canavanine +G418 +Hygromycin +Thialysine	Adam_cdc13-1_SDLV3_REP2	1	11	2.3192792461	7365.46304661	76.0389980411	254	2.46385485942	689468.992187	16295.835919	43	3.05013965259	684472.994687	18498.3640362	3269	350	136	136	156	161	139	668	0
DLR00013225	2	24	YOR202W	20	SD/MSG -ARG -HIS -LEU -LYS +Canavanine +G418 +Hygromycin +Thialysine	Adam_cdc13-1_SDLV3_REP2	1	11	2.92322458313	11507.5325999	135.978622993	254	3.02719320725	1020282.99494	14043.4371796	43	3.64146614097	1018462.99415	15294.3785681	3416	345	136	136	154	159	134	214	4
DLR00013225	3	1	YOR202W	20	SD/MSG -ARG -HIS -LEU -LYS +Canavanine +G418 +Hygromycin +Thialysine	Adam_cdc13-1_SDLV3_REP2	1	11	2.90021082564	10560.2995727	110.306114031	254	2.9834993212	1000654.99428	16783.5277005	43	3.60654132451	1000021.99379	18502.4032849	287	488	136	136	160	163	140	762	0
DLR00013225	3	2	YAL027W	20	SD/MSG -ARG -HIS -LEU -LYS +Canavanine +G418 +Hygromycin +Thialysine	Adam_cdc13-1_SDLV3_REP2	1	11	2.85100243333	8425.7305822	85.9796477921	254	2.91786398995	840711.992058	18845.6659936	43	3.54572231125	837254.992045	20173.1495646	419	488	136	136	166	169	144	1044	0
DLR00013225	3	3	YAR023C	20	SD/MSG -ARG -HIS -LEU -LYS +Canavanine +G418 +Hygromycin +Thialysine	Adam_cdc13-1_SDLV3_REP2	1	11	2.86820270433	7736.51555666	68.2671642951	254	2.96629191788	726249.993136	15193.8496181	43	3.59572707862	725305.992365	16133.4602908	556	489	136	136	163	167	143	1243	0
DLR00013225	3	4	YBL015W	20	SD/MSG -ARG -HIS -LEU -LYS +Canavanine +G418 +Hygromycin +Thialysine	Adam_cdc13-1_SDLV3_REP2	1	11	3.02710315049	8560.89782997	67.8341124502	254	3.0461349861	797387.993742	17289.5273504	43	3.68387948675	794030.992691	18254.5112653	687	492	136	136	166	170	146	1006	0
DLR00013225	3	5	YAL031C	20	SD/MSG -ARG -HIS -LEU -LYS +Canavanine +G418 +Hygromycin +Thialysine	Adam_cdc13-1_SDLV3_REP2	1	11	2.94149196625	8392.81930059	88.2697205027	254	2.900341303	793700.991004	20585.1617157	43	3.53914490881	792940.991263	21864.470657	832	489	136	136	166	171	147	1272	0
DLR00013225	3	6	YBR214W	20	SD/MSG -ARG -HIS -LEU -LYS +Canavanine +G418 +Hygromycin +Thialysine	Adam_cdc13-1_SDLV3_REP2	1	11	3.13088970337	10118.2161945	67.3444367967	254	3.09069971436	894138.993505	18567.6128222	43	3.7388250723	894393.992548	19690.983322	960	487	136	136	163	168	143	1065	0
DLR00013225	3	7	YBR051W	20	SD/MSG -ARG -HIS -LEU -LYS +Canavanine +G418 +Hygromycin +Thialysine	Adam_cdc13-1_SDLV3_REP2	1	11	2.96018537421	7504.59958854	64.7256702175	254	2.98474329353	722951.993022	16372.4870391	43	3.61064555477	717097.992072	17111.6007971	1105	486	136	136	168	173	147	1035	7
DLR00013225	3	8	YBL060W	20	SD/MSG -ARG -HIS -LEU -LYS +Canavanine +G418 +Hygromycin +Thialysine	Adam_cdc13-1_SDLV3_REP2	1	11	2.58199967719	6902.96869977	68.1031772819	254	2.6375489079	620341.99085	17341.4009901	43	3.26946918223	620635.99286	18506.2344145	1234	483	136	136	161	166	143	1579	11
DLR00013225	3	9	YAL014C	20	SD/MSG -ARG -HIS -LEU -LYS +Canavanine +G418 +Hygromycin +Thialysine	Adam_cdc13-1_SDLV3_REP2	1	11	2.90993801744	7618.35519636	51.9727394022	254	2.98039560974	726228.993862	14593.8748769	43	3.60616160704	719103.992887	15208.4918605	1367	492	136	136	167	172	146	866	0
DLR00013225	3	10	YBR180W	20	SD/MSG -ARG -HIS -LEU -LYS +Canavanine +G418 +Hygromycin +Thialysine	Adam_cdc13-1_SDLV3_REP2	1	11	2.93013284282	9735.98097314	67.7828264019	254	2.96656556242	911608.992847	19864.1903352	43	3.60255501125	911890.992656	21215.0999853	1507	484	136	136	165	170	145	1241	0
DLR00013225	3	11	YBR066C	20	SD/MSG -ARG -HIS -LEU -LYS +Canavanine +G418 +Hygromycin +Thialysine	Adam_cdc13-1_SDLV3_REP2	1	11	3.03979845938	8999.27862929	77.9822218293	254	3.13678543841	870520.99502	14141.5753584	43	3.7741040073	868917.993502	15192.161875	1649	486	136	136	169	173	149	1154	0
DLR00013225	3	12	YBR048W	20	SD/MSG -ARG -HIS -LEU -LYS +Canavanine +G418 +Hygromycin +Thialysine	Adam_cdc13-1_SDLV3_REP2	1	11	2.52063858251	8167.22636834	85.4241248627	254	2.54574524729	742463.992229	18073.2248056	43	3.17027986871	741567.995421	20391.2031863	1783	487	136	136	163	168	142	1351	0
DLR00013225	3	13	YBR016W	20	SD/MSG -ARG -HIS -LEU -LYS +Canavanine +G418 +Hygromycin +Thialysine	Adam_cdc13-1_SDLV3_REP2	1	11	2.82303281198	8785.42236312	57.1904074678	254	2.88688457191	811930.992771	18737.9200344	43	3.51715570136	809716.9929	19783.999764	1923	485	136	136	165	170	144	1109	0
DLR00013225	3	14	YBL039C	20	SD/MSG -ARG -HIS -LEU -LYS +Canavanine +G418 +Hygromycin +Thialysine	Adam_cdc13-1_SDLV3_REP2	1	11	2.59363044635	7293.57483915	55.4848285276	254	2.61281613039	602147.992211	15562.521746	43	3.24210641584	602515.994051	16748.2762579	2057	484	136	136	155	161	138	1422	0
DLR00013225	3	15	YAL034C	20	SD/MSG -ARG -HIS -LEU -LYS +Canavanine +G418 +Hygromycin +Thialysine	Adam_cdc13-1_SDLV3_REP2	1	11	3.04672080718	9441.55745198	58.9822723899	254	3.04362116159	867856.992951	18511.2817204	43	3.68013174092	865677.992395	19592.5758472	2188	487	136	136	166	171	144	1033	0
DLR00013225	3	16	YBR125C	20	SD/MSG -ARG -HIS -LEU -LYS +Canavanine +G418 +Hygromycin +Thialysine	Adam_cdc13-1_SDLV3_REP2	1	11	3.13593208586	9930.09100043	89.3009997087	254	3.07566431458	932581.993019	20249.954642	43	3.71314596241	931277.992152	21575.3110442	2323	484	136	136	168	173	146	1039	0
DLR00013225	3	17	YBR195C	20	SD/MSG -ARG -HIS -LEU -LYS +Canavanine +G418 +Hygromycin +Thialysine	Adam_cdc13-1_SDLV3_REP2	1	11	3.1245515945	10564.4230087	86.0070504335	254	3.14416935155	993398.994544	16448.5490692	43	3.78152796239	992914.993281	17748.4049368	2466	485	136	136	170	175	147	1016	0
DLR00013225	3	18	YBR182C	20	SD/MSG -ARG -HIS -LEU -LYS +Canavanine +G418 +Hygromycin +Thialysine	Adam_cdc13-1_SDLV3_REP2	1	11	2.64251548367	7855.03027613	61.8529906573	254	2.73185459218	691640.99309	16883.2173224	43	3.35608502136	689939.993961	18070.1661356	2598	489	136	136	163	169	144	1186	0
DLR00013225	3	19	YBL008W	20	SD/MSG -ARG -HIS -LEU -LYS +Canavanine +G418 +Hygromycin +Thialysine	Adam_cdc13-1_SDLV3_REP2	1	11	2.29979929782	6051.43811201	65.8245415869	254	2.46067655424	558817.99229	13823.265191	43	3.05526072657	555112.994642	15325.7284218	2738	489	136	136	166	171	148	1303	4
DLR00013225	3	20	YBR059C	20	SD/MSG -ARG -HIS -LEU -LYS +Canavanine +G418 +Hygromycin +Thialysine	Adam_cdc13-1_SDLV3_REP2	1	11	2.93914023645	8088.66217174	58.4186027646	254	2.98574469451	716716.994677	13249.0867523	43	3.61018344767	714292.993525	14011.6129333	2872	486	136	136	164	169	142	1057	0
DLR00013225	3	21	YBR098W	20	SD/MSG -ARG -HIS -LEU -LYS +Canavanine +G418 +Hygromycin +Thialysine	Adam_cdc13-1_SDLV3_REP2	1	11	3.11643603644	10847.4749318	78.1508711962	254	3.18051961568	989379.99512	14707.3971695	43	3.82127672239	988061.993715	16461.1521102	3013	486	136	136	167	172	149	745	0
DLR00013225	3	22	YBL091C-A	20	SD/MSG -ARG -HIS -LEU -LYS +Canavanine +G418 +Hygromycin +Thialysine	Adam_cdc13-1_SDLV3_REP2	1	11	3.00503729804	10018.3816516	89.7319235379	254	3.07959840701	904055.99456	14538.5762352	43	3.71330150203	902562.993346	15804.2916555	3144	485	136	136	159	164	140	592	0
DLR00013225	3	23	YBL104C	20	SD/MSG -ARG -HIS -LEU -LYS +Canavanine +G418 +Hygromycin +Thialysine	Adam_cdc13-1_SDLV3_REP2	1	11	3.12840341782	10750.5152234	106.318229036	254	3.15390944153	1061733.99378	17880.4835316	43	3.78776556734	1059421.99266	19744.3762581	3287	483	136	136	163	167	142	544	0
DLR00013225	3	24	YOR202W	20	SD/MSG -ARG -HIS -LEU -LYS +Canavanine +G418 +Hygromycin +Thialysine	Adam_cdc13-1_SDLV3_REP2	1	11	2.86736137185	11278.1025272	149.977595562	254	2.95981002474	1093284.99407	18763.4430901	43	3.5756219651	1092261.99413	20833.3338462	3422	480	136	136	159	163	138	300	0
DLR00013225	4	1	YOR202W	20	SD/MSG -ARG -HIS -LEU -LYS +Canavanine +G418 +Hygromycin +Thialysine	Adam_cdc13-1_SDLV3_REP2	1	11	2.97362210505	10697.2349715	124.703384285	254	3.03993181899	1055302.99394	17491.29447	43	3.66404129412	1054388.99332	19333.8743915	277	624	136	136	163	166	142	720	0
DLR00013225	4	2	YBR052C	20	SD/MSG -ARG -HIS -LEU -LYS +Canavanine +G418 +Hygromycin +Thialysine	Adam_cdc13-1_SDLV3_REP2	1	11	3.02813817888	9583.64170943	96.2695493344	254	3.03132054223	962319.992861	19804.1905058	43	3.66220382425	961225.992274	21446.0781018	413	629	136	136	166	170	145	1076	0
DLR00013225	4	3	YBL081W	20	SD/MSG -ARG -HIS -LEU -LYS +Canavanine +G418 +Hygromycin +Thialysine	Adam_cdc13-1_SDLV3_REP2	1	11	2.53981357734	7003.73502223	67.4456086263	254	2.5946234604	611534.992417	15937.271999	43	3.22304433828	612036.994615	17389.1343551	543	626	136	136	156	161	141	1409	0
DLR00013225	4	4	YBR090C-A	20	SD/MSG -ARG -HIS -LEU -LYS +Canavanine +G418 +Hygromycin +Thialysine	Adam_cdc13-1_SDLV3_REP2	1	11	3.0024517159	9211.94700018	73.7428395887	254	3.04142084098	869217.993573	17585.7177574	43	3.67619659674	868461.992756	18876.9582718	680	625	136	136	168	172	148	1135	0
DLR00013225	4	5	YBR158W	20	SD/MSG -ARG -HIS -LEU -LYS +Canavanine +G418 +Hygromycin +Thialysine	Adam_cdc13-1_SDLV3_REP2	1	11	3.30537320481	11833.1615319	73.2606466911	254	3.27504708676	1107460.99512	17563.2401676	43	3.93288156609	1108486.99377	19625.7989001	820	623	136	136	169	174	147	945	0
DLR00013225	4	6	YAR020C	20	SD/MSG -ARG -HIS -LEU -LYS +Canavanine +G418 +Hygromycin +Thialysine	Adam_cdc13-1_SDLV3_REP2	1	11	3.07372095629	8874.43656215	86.164165577	254	3.01116334478	806126.992755	18627.1494789	43	3.64778123111	806391.992005	19739.1671802	956	625	136	136	165	170	146	1329	0
DLR00013225	4	7	YBL070C	20	SD/MSG -ARG -HIS -LEU -LYS +Canavanine +G418 +Hygromycin +Thialysine	Adam_cdc13-1_SDLV3_REP2	1	11	3.32709692143	11012.4044285	105.256821202	254	3.19778301121	1063861.99364	21719.4269535	43	3.844177031	1064291.99239	23597.9096824	1092	623	136	136	170	175	149	1115	0
DLR00013225	4	8	YBR043C	20	SD/MSG -ARG -HIS -LEU -LYS +Canavanine +G418 +Hygromycin +Thialysine	Adam_cdc13-1_SDLV3_REP2	1	11	2.61978723077	6808.40952097	63.642245319	254	2.69022662126	601398.990698	16452.7429609	43	3.31728537369	600903.992041	17342.0868578	1226	621	136	136	160	166	143	1532	0
DLR00013225	4	9	YBR156C	20	SD/MSG -ARG -HIS -LEU -LYS +Canavanine +G418 +Hygromycin +Thialysine	Adam_cdc13-1_SDLV3_REP2	1	11	3.21839887174	10500.3224564	79.3023667401	254	3.18351085836	1004198.99429	18964.8252115	43	3.82991819393	1003725.99294	20506.0305953	1362	622	136	136	168	173	147	1063	0
DLR00013225	4	10	YAL011W	20	SD/MSG -ARG -HIS -LEU -LYS +Canavanine +G418 +Hygromycin +Thialysine	Adam_cdc13-1_SDLV3_REP2	1	11	2.27399408949	5212.27921685	69.5876764048	254	2.12557041562	414454.983677	12163.5989752	43	2.56603448079	415168.980685	13133.2461631	1504	618	136	136	149	156	136	1730	7
DLR00013225	4	11	YBR213W	20	SD/MSG -ARG -HIS -LEU -LYS +Canavanine +G418 +Hygromycin +Thialysine	Adam_cdc13-1_SDLV3_REP2	1	11	3.28678498041	11280.9386315	102.025249752	254	3.20960010289	1137543.99335	21694.4528273	43	3.85099104469	1137942.99227	23788.8769092	1638	627	136	136	173	177	149	1161	0
DLR00013225	4	12	YBR045C	20	SD/MSG -ARG -HIS -LEU -LYS +Canavanine +G418 +Hygromycin +Thialysine	Adam_cdc13-1_SDLV3_REP2	1	11	3.16707877571	9409.03873503	76.3689019485	254	3.14304830321	906030.994062	17916.4574789	43	3.78535663147	902417.992791	19061.7473088	1779	623	136	136	169	173	146	1006	0
DLR00013225	4	13	YBL047C	20	SD/MSG -ARG -HIS -LEU -LYS +Canavanine +G418 +Hygromycin +Thialysine	Adam_cdc13-1_SDLV3_REP2	1	11	2.93097465349	9395.23836453	85.3341840535	254	2.98240598292	905399.9923	20557.0214561	43	3.61991349125	905887.992131	21753.1535725	1911	624	136	136	168	173	146	1361	8
DLR00013225	4	14	YBL064C	20	SD/MSG -ARG -HIS -LEU -LYS +Canavanine +G418 +Hygromycin +Thialysine	Adam_cdc13-1_SDLV3_REP2	1	11	3.00460201619	8776.87117152	54.541289054	254	3.07934172515	756264.995179	14640.7607675	43	3.72406896532	753929.993827	15079.2217703	2050	620	136	136	160	166	142	1038	0
DLR00013225	4	15	YBL091C	20	SD/MSG -ARG -HIS -LEU -LYS +Canavanine +G418 +Hygromycin +Thialysine	Adam_cdc13-1_SDLV3_REP2	1	11	3.08268354333	9454.04770293	56.2011028172	254	3.02973927392	854696.993067	18618.8853384	43	3.66707680216	853049.99234	19542.0131064	2181	620	136	136	164	169	144	1070	0
DLR00013225	4	16	YBL096C	20	SD/MSG -ARG -HIS -LEU -LYS +Canavanine +G418 +Hygromycin +Thialysine	Adam_cdc13-1_SDLV3_REP2	1	11	3.0022878186	8793.89044317	56.3107607885	254	3.01663478606	775647.993568	16024.6070429	43	3.64717791488	775142.992652	16860.0556157	2320	619	136	136	163	168	143	1269	0
DLR00013225	4	17	YAL058C-A	20	SD/MSG -ARG -HIS -LEU -LYS +Canavanine +G418 +Hygromycin +Thialysine	Adam_cdc13-1_SDLV3_REP2	1	11	2.53583476326	7440.45307334	72.9770413385	254	2.57909612903	677912.991379	18749.9213094	43	3.21440275908	676392.99443	20469.8011875	2452	623	136	136	164	169	146	1441	0
DLR00013225	4	18	YBL059W	20	SD/MSG -ARG -HIS -LEU -LYS +Canavanine +G418 +Hygromycin +Thialysine	Adam_cdc13-1_SDLV3_REP2	1	11	2.68260695164	6955.65796496	52.4055488171	254	2.72443386437	513077.996557	11779.7845028	43	3.33698845669	511907.996066	11777.5713291	2594	617	136	136	150	157	137	1108	0
DLR00013225	4	19	YBR169C	20	SD/MSG -ARG -HIS -LEU -LYS +Canavanine +G418 +Hygromycin +Thialysine	Adam_cdc13-1_SDLV3_REP2	1	11	2.90206687775	8967.74877129	68.5423505312	254	2.99609846443	838111.994119	16240.0413214	43	3.62346137032	834814.99336	17168.4016023	2733	615	136	136	169	174	148	1048	0
DLR00013225	4	20	YBR194W	20	SD/MSG -ARG -HIS -LEU -LYS +Canavanine +G418 +Hygromycin +Thialysine	Adam_cdc13-1_SDLV3_REP2	1	11	2.06097041088	4390.00058641	43.1378586958	254	2.16587716298	326016.991857	7596.7821066	43	2.62556606062	323815.989826	7498.15884757	2867	616	136	136	148	155	136	1509	0
DLR00013225	4	21	YAL064C-A	20	SD/MSG -ARG -HIS -LEU -LYS +Canavanine +G418 +Hygromycin +Thialysine	Adam_cdc13-1_SDLV3_REP2	1	11	2.96331945947	9573.81383627	75.2004657702	254	3.02678652501	854456.993562	17473.6221931	43	3.66179528405	855815.992763	18860.964973	3004	620	136	136	163	168	144	1087	0
DLR00013225	4	22	YBR025C	20	SD/MSG -ARG -HIS -LEU -LYS +Canavanine +G418 +Hygromycin +Thialysine	Adam_cdc13-1_SDLV3_REP2	1	11	2.69871173592	7831.87382314	49.748182003	254	2.81588390297	642104.99346	12510.3917619	43	3.43145606642	638693.993318	13312.2970681	3143	626	136	136	152	158	136	591	0
DLR00013225	4	23	YBR206W	20	SD/MSG -ARG -HIS -LEU -LYS +Canavanine +G418 +Hygromycin +Thialysine	Adam_cdc13-1_SDLV3_REP2	1	11	3.06575534689	10387.3535504	122.930037059	254	3.06225974636	984343.992949	18967.4743043	43	3.69130484743	982196.992299	20644.5912078	3280	618	136	136	158	163	139	415	0
DLR00013225	4	24	YOR202W	20	SD/MSG -ARG -HIS -LEU -LYS +Canavanine +G418 +Hygromycin +Thialysine	Adam_cdc13-1_SDLV3_REP2	1	11	3.13003499842	12225.9577834	169.737621042	254	3.16204033624	1148241.99525	13970.5420569	43	3.78777254587	1147659.99414	16137.7829445	3418	621	136	136	157	161	135	180	32
DLR00013225	5	1	YOR202W	20	SD/MSG -ARG -HIS -LEU -LYS +Canavanine +G418 +Hygromycin +Thialysine	Adam_cdc13-1_SDLV3_REP2	1	11	3.19182521302	11108.2808853	134.135088334	254	3.15010226902	1127018.9939	18156.6842639	43	3.77806920288	1126341.99295	20527.5409606	287	761	136	136	165	169	145	815	13
DLR00013225	5	2	YBL037W	20	SD/MSG -ARG -HIS -LEU -LYS +Canavanine +G418 +Hygromycin +Thialysine	Adam_cdc13-1_SDLV3_REP2	1	11	3.09157695045	9058.55297064	108.849321991	254	3.09618702121	911291.993745	17492.2618741	43	3.72698117152	908446.992577	19053.9190507	421	758	136	136	166	170	146	960	6
DLR00013225	5	3	YBL049W	20	SD/MSG -ARG -HIS -LEU -LYS +Canavanine +G418 +Hygromycin +Thialysine	Adam_cdc13-1_SDLV3_REP2	1	11	2.85609261161	7403.56586657	56.3325051823	254	2.93453680537	720031.993347	15175.6989115	43	3.55542122628	714541.992739	16222.1097866	554	764	136	136	167	172	149	975	0
DLR00013225	5	4	YBL051C	20	SD/MSG -ARG -HIS -LEU -LYS +Canavanine +G418 +Hygromycin +Thialysine	Adam_cdc13-1_SDLV3_REP2	1	11	2.00402689231	3446.14009382	40.367128716	254	2.11654594238	240991.991551	6783.40358109	43	2.52847792698	237328.985446	6293.25318987	692	759	136	136	140	149	134	1378	0
DLR00013225	5	5	YBR175W	20	SD/MSG -ARG -HIS -LEU -LYS +Canavanine +G418 +Hygromycin +Thialysine	Adam_cdc13-1_SDLV3_REP2	1	11	2.00074281421	2671.92720809	27.9108788235	254	2.29017356778	237467.997124	5840.43410801	43	2.75409090631	223920.994169	4826.28868202	830	766	136	136	159	165	145	951	0
DLR00013225	5	6	YBR148W	20	SD/MSG -ARG -HIS -LEU -LYS +Canavanine +G418 +Hygromycin +Thialysine	Adam_cdc13-1_SDLV3_REP2	1	11	3.0237813343	8926.71373687	62.4357939152	254	3.06533322865	856308.993818	16321.6384264	43	3.69930655613	853505.992749	17524.2118308	960	762	136	136	169	174	149	1094	0
DLR00013225	5	7	YBL067C	20	SD/MSG -ARG -HIS -LEU -LYS +Canavanine +G418 +Hygromycin +Thialysine	Adam_cdc13-1_SDLV3_REP2	1	11	2.6394092185	6247.2225938	49.3607752382	254	2.74893297888	533447.992409	13649.9330599	43	3.36454124846	532392.992363	14184.5805667	1101	764	136	136	158	164	142	1399	0
DLR00013225	5	8	YBL003C	20	SD/MSG -ARG -HIS -LEU -LYS +Canavanine +G418 +Hygromycin +Thialysine	Adam_cdc13-1_SDLV3_REP2	1	11	2.98288114602	9869.97525787	62.8608933399	254	2.99619031521	897642.992443	20221.3132347	43	3.63699461613	897469.992188	21413.3691421	1234	759	136	136	164	170	144	1195	0
DLR00013225	5	9	YBR171W	20	SD/MSG -ARG -HIS -LEU -LYS +Canavanine +G418 +Hygromycin +Thialysine	Adam_cdc13-1_SDLV3_REP2	1	11	2.86476732599	8201.31397637	67.5281316485	254	2.89869679069	797446.991606	19211.970344	43	3.52725714428	793133.991769	20300.2984179	1376	764	136	136	168	173	148	1033	0
DLR00013225	5	10	YBR141C	20	SD/MSG -ARG -HIS -LEU -LYS +Canavanine +G418 +Hygromycin +Thialysine	Adam_cdc13-1_SDLV3_REP2	1	11	2.74535823358	8383.86580974	68.4337499958	254	2.80040555726	765059.991178	19540.1522637	43	3.43566906765	768308.99214	20818.5401431	1507	759	136	136	163	168	144	1691	0
DLR00013225	5	11	YBL007C	20	SD/MSG -ARG -HIS -LEU -LYS +Canavanine +G418 +Hygromycin +Thialysine	Adam_cdc13-1_SDLV3_REP2	1	11	2.69279194605	6034.3511093	70.1034923311	254	2.86397398934	600002.993547	12943.4827886	43	3.47360818056	592055.992831	13235.4764202	1643	760	136	136	168	173	147	1100	0
DLR00013225	5	12	YBR164C	20	SD/MSG -ARG -HIS -LEU -LYS +Canavanine +G418 +Hygromycin +Thialysine	Adam_cdc13-1_SDLV3_REP2	1	11	2.85567673371	8335.73399294	53.8997648676	254	2.91477680214	745348.992099	18090.640101	43	3.55013759098	746774.991972	18996.4060989	1781	758	136	136	161	166	142	1395	0
DLR00013225	5	13	YBR219C	20	SD/MSG -ARG -HIS -LEU -LYS +Canavanine +G418 +Hygromycin +Thialysine	Adam_cdc13-1_SDLV3_REP2	1	11	2.97760411521	8955.80076233	61.9400583788	254	2.99101138383	830340.992632	18515.2338865	43	3.62900941221	827402.992069	19433.7080307	1926	757	136	136	164	169	143	1038	0
DLR00013225	5	14	YBR132C	20	SD/MSG -ARG -HIS -LEU -LYS +Canavanine +G418 +Hygromycin +Thialysine	Adam_cdc13-1_SDLV3_REP2	1	11	3.06520070944	10357.9560498	59.9162964724	254	3.06438150693	964751.992738	20906.6825581	43	3.70767735821	964697.99217	22140.1203906	2055	758	136	136	166	171	145	1178	0
DLR00013225	5	15	YAR031W	20	SD/MSG -ARG -HIS -LEU -LYS +Canavanine +G418 +Hygromycin +Thialysine	Adam_cdc13-1_SDLV3_REP2	1	11	3.03662499138	9391.35586929	62.4771506078	254	3.0541561644	867049.993342	17613.4263152	43	3.69301037275	865748.992366	18658.3817909	2197	760	136	136	165	170	145	1151	2
DLR00013225	5	16	YBR166C	20	SD/MSG -ARG -HIS -LEU -LYS +Canavanine +G418 +Hygromycin +Thialysine	Adam_cdc13-1_SDLV3_REP2	1	11	3.00522681477	9690.84077913	66.1743914505	254	3.01368518268	891053.992829	19816.9218524	43	3.65115739191	890980.992252	20913.2469838	2331	757	136	136	166	171	145	1177	1
DLR00013225	5	17	YBL024W	20	SD/MSG -ARG -HIS -LEU -LYS +Canavanine +G418 +Hygromycin +Thialysine	Adam_cdc13-1_SDLV3_REP2	1	11	2.96402492642	8481.85236065	58.017985473	254	2.96335879459	737087.993583	16327.8826919	43	3.5898871628	734389.99283	16939.2547708	2469	759	136	136	162	167	143	1038	0
DLR00013225	5	18	YBR005W	20	SD/MSG -ARG -HIS -LEU -LYS +Canavanine +G418 +Hygromycin +Thialysine	Adam_cdc13-1_SDLV3_REP2	1	11	2.97333181714	9464.67724468	57.0727869227	254	3.03690638822	866741.99399	16892.9661375	43	3.67010197427	864035.993142	17918.9762512	2602	760	136	136	167	172	147	936	0
DLR00013225	5	19	YAL010C	20	SD/MSG -ARG -HIS -LEU -LYS +Canavanine +G418 +Hygromycin +Thialysine	Adam_cdc13-1_SDLV3_REP2	1	11	1.81151974859	1945.01087292	34.3702078037	254	2.20232785479	111352.999814	4995.75362264	43	2.44285708243	97218.9941118	1513.55266761	2732	759	136	136	125	137	124	362	0
DLR00013225	5	20	YBL078C	20	SD/MSG -ARG -HIS -LEU -LYS +Canavanine +G418 +Hygromycin +Thialysine	Adam_cdc13-1_SDLV3_REP2	1	11	2.88789557265	9478.27233967	68.4098998834	254	2.96317224857	843426.993717	17015.9896917	43	3.59758219307	843489.993289	18103.2847441	2875	758	136	136	163	169	146	1004	0
DLR00013225	5	21	YBR099C	20	SD/MSG -ARG -HIS -LEU -LYS +Canavanine +G418 +Hygromycin +Thialysine	Adam_cdc13-1_SDLV3_REP2	1	11	3.0080420349	9363.05234769	66.9813069872	254	3.0072805786	805867.993381	16427.0141968	43	3.64259937793	805212.992641	17648.4415939	3016	757	136	136	159	165	142	870	0
DLR00013225	5	22	YAR015W	20	SD/MSG -ARG -HIS -LEU -LYS +Canavanine +G418 +Hygromycin +Thialysine	Adam_cdc13-1_SDLV3_REP2	1	11	3.22565342644	9753.13364842	84.5393729035	254	3.11579364977	927504.99326	18808.1177039	43	3.75128863431	924299.992078	20604.2618052	3148	760	136	136	164	168	144	722	0
DLR00013225	5	23	YAL054C	20	SD/MSG -ARG -HIS -LEU -LYS +Canavanine +G418 +Hygromycin +Thialysine	Adam_cdc13-1_SDLV3_REP2	1	11	3.27320189039	10548.8465596	113.902221562	254	3.18574261323	1015517.99421	17555.3945852	43	3.82128807766	1011107.99285	19555.3750473	3279	756	136	136	159	164	139	351	0
DLR00013225	5	24	YOR202W	20	SD/MSG -ARG -HIS -LEU -LYS +Canavanine +G418 +Hygromycin +Thialysine	Adam_cdc13-1_SDLV3_REP2	1	11	3.06612303098	12166.2664736	145.174156916	254	3.10006487975	1219982.99367	19403.1200026	43	3.72253942648	1219429.99288	21744.3197549	3417	758	136	136	162	166	139	378	20
DLR00013225	6	1	YOR202W	20	SD/MSG -ARG -HIS -LEU -LYS +Canavanine +G418 +Hygromycin +Thialysine	Adam_cdc13-1_SDLV3_REP2	1	11	3.076331111	11625.9708888	124.233101852	254	3.09933611896	1138225.9941	17110.8597704	43	3.72755411513	1137297.99335	19323.308459	278	901	136	136	164	168	145	742	0
DLR00013225	6	2	YBR100W	20	SD/MSG -ARG -HIS -LEU -LYS +Canavanine +G418 +Hygromycin +Thialysine	Adam_cdc13-1_SDLV3_REP2	1	11	2.19900259375	5387.90009964	56.7795822605	254	2.29959692695	491804.989665	12204.923003	43	2.80743966572	487403.989572	13942.7212047	413	897	136	136	157	162	142	1290	0
DLR00013225	6	3	YAL008W	20	SD/MSG -ARG -HIS -LEU -LYS +Canavanine +G418 +Hygromycin +Thialysine	Adam_cdc13-1_SDLV3_REP2	1	11	3.1537533728	11111.0872038	84.9004010746	254	3.16548847709	1047103.99437	18226.5002126	43	3.81235307432	1049071.99324	19964.8937426	547	899	136	136	167	171	147	1129	0
DLR00013225	6	4	YBR007C	20	SD/MSG -ARG -HIS -LEU -LYS +Canavanine +G418 +Hygromycin +Thialysine	Adam_cdc13-1_SDLV3_REP2	1	11	3.15977651284	9710.3836898	84.0894381603	254	3.13333227824	939769.994353	16994.9102283	43	3.77322607341	937848.993142	18484.6683486	682	900	136	136	172	176	151	1006	0
DLR00013225	6	5	YBR168W	20	SD/MSG -ARG -HIS -LEU -LYS +Canavanine +G418 +Hygromycin +Thialysine	Adam_cdc13-1_SDLV3_REP2	1	11	2.47944258892	7270.71895703	78.9657889487	254	2.51381933657	667643.99203	17019.5852867	43	3.1509916409	668941.995216	19084.4099657	817	901	136	136	164	170	148	1736	0
DLR00013225	6	6	YAL022C	20	SD/MSG -ARG -HIS -LEU -LYS +Canavanine +G418 +Hygromycin +Thialysine	Adam_cdc13-1_SDLV3_REP2	1	11	2.98840320614	8958.02973941	71.4570981963	254	2.989560695	808648.993621	16669.6527624	43	3.62545639989	806725.99287	17623.4499143	955	899	136	136	166	171	147	1088	0
DLR00013225	6	7	YAL015C	20	SD/MSG -ARG -HIS -LEU -LYS +Canavanine +G418 +Hygromycin +Thialysine	Adam_cdc13-1_SDLV3_REP2	1	11	3.23335576237	10538.8882994	90.0834385802	254	3.1502548961	985953.993522	20420.6799686	43	3.79779238734	986721.992421	21777.9462801	1091	898	136	136	167	172	147	1186	3
DLR00013225	6	8	YBR015C	20	SD/MSG -ARG -HIS -LEU -LYS +Canavanine +G418 +Hygromycin +Thialysine	Adam_cdc13-1_SDLV3_REP2	1	11	2.84732471649	8567.77529107	73.2649925043	254	2.85772154419	779539.99115	19857.6734599	43	3.49025345626	778274.99167	21037.8316289	1227	898	136	136	163	168	143	1117	0
DLR00013225	6	9	YBR161W	20	SD/MSG -ARG -HIS -LEU -LYS +Canavanine +G418 +Hygromycin +Thialysine	Adam_cdc13-1_SDLV3_REP2	1	11	3.27880609292	11665.7066646	78.8778406718	254	3.18289170968	1074094.99332	22340.6706551	43	3.83566653808	1075106.9923	23891.050732	1365	898	136	136	167	172	146	1097	18
DLR00013225	6	10	YBR018C	20	SD/MSG -ARG -HIS -LEU -LYS +Canavanine +G418 +Hygromycin +Thialysine	Adam_cdc13-1_SDLV3_REP2	1	11	3.01704496473	9430.81842336	61.8627289484	254	3.01552939176	851455.992505	19380.6126749	43	3.65828505067	851630.992044	20290.9762769	1504	899	136	136	164	169	144	1228	0
DLR00013225	6	11	YBR077C	20	SD/MSG -ARG -HIS -LEU -LYS +Canavanine +G418 +Hygromycin +Thialysine	Adam_cdc13-1_SDLV3_REP2	1	11	3.03024864333	10552.8180988	91.0296275452	254	3.05015809367	1027850.99185	24981.8634954	43	3.68920394841	1029145.99156	26606.0023752	1641	896	136	136	167	172	147	1174	0
DLR00013225	6	12	YBR063C	20	SD/MSG -ARG -HIS -LEU -LYS +Canavanine +G418 +Hygromycin +Thialysine	Adam_cdc13-1_SDLV3_REP2	1	11	2.92988354515	9339.36024594	58.0440526142	254	2.94875583471	833827.992062	19572.1435963	43	3.58899951767	837517.991991	20728.6013896	1776	895	136	136	162	167	143	1581	0
DLR00013225	6	13	YAL045C	20	SD/MSG -ARG -HIS -LEU -LYS +Canavanine +G418 +Hygromycin +Thialysine	Adam_cdc13-1_SDLV3_REP2	1	11	3.01271921625	10140.3862421	64.6091293289	254	3.01888020594	926501.992511	21262.6482562	43	3.66266684298	929823.99211	22442.5578193	1914	890	136	136	164	168	144	1513	0
DLR00013225	6	14	YBR197C	20	SD/MSG -ARG -HIS -LEU -LYS +Canavanine +G418 +Hygromycin +Thialysine	Adam_cdc13-1_SDLV3_REP2	1	11	3.0140847131	10085.5725443	69.8885271858	254	3.02160784018	956188.992481	20877.0034685	43	3.66056396704	955722.992204	22133.7658678	2053	895	136	136	167	172	145	1155	0
DLR00013225	6	15	YAR014C	20	SD/MSG -ARG -HIS -LEU -LYS +Canavanine +G418 +Hygromycin +Thialysine	Adam_cdc13-1_SDLV3_REP2	1	11	2.53089163677	6457.44941289	78.0494840154	254	2.60017773819	603368.99166	15906.8914413	43	3.22802754899	605155.993895	17174.0936201	2184	897	136	136	163	168	145	1897	0
DLR00013225	6	16	YAL068C	20	SD/MSG -ARG -HIS -LEU -LYS +Canavanine +G418 +Hygromycin +Thialysine	Adam_cdc13-1_SDLV3_REP2	1	11	3.29793592962	9799.54139923	73.6385882798	254	3.23985154006	935933.995123	17082.7824452	43	3.88946454827	933304.993651	18670.1231901	2319	895	136	136	170	174	147	985	0
DLR00013225	6	17	YBL017C	20	SD/MSG -ARG -HIS -LEU -LYS +Canavanine +G418 +Hygromycin +Thialysine	Adam_cdc13-1_SDLV3_REP2	1	11	2.75855430306	7908.7664873	54.9221346901	254	2.87726595829	654613.99361	13811.6533513	43	3.50373622281	654506.993075	14249.4772097	2459	895	136	136	156	162	139	1250	0
DLR00013225	6	18	YBR022W	20	SD/MSG -ARG -HIS -LEU -LYS +Canavanine +G418 +Hygromycin +Thialysine	Adam_cdc13-1_SDLV3_REP2	1	11	2.52165137083	7112.69221527	64.4843460866	254	2.59618095341	592365.992166	15840.1684286	43	3.21762102913	593093.994366	17188.7094357	2590	898	136	136	157	163	141	1445	0
DLR00013225	6	19	YAR037W	20	SD/MSG -ARG -HIS -LEU -LYS +Canavanine +G418 +Hygromycin +Thialysine	Adam_cdc13-1_SDLV3_REP2	1	11	2.99378169266	10238.2359256	70.7647006245	254	2.99934004963	932378.992565	21383.0239372	43	3.63857120483	933687.99231	22728.6767168	2733	892	136	136	165	171	146	1251	9
DLR00013225	6	20	YBL005W	20	SD/MSG -ARG -HIS -LEU -LYS +Canavanine +G418 +Hygromycin +Thialysine	Adam_cdc13-1_SDLV3_REP2	1	11	3.16742003343	9823.1201027	72.2711501661	254	3.10908533538	862868.994006	16463.1749693	43	3.75029928159	861933.992889	17774.7472703	2868	897	136	136	163	169	145	1035	0
DLR00013225	6	21	YAR030C	20	SD/MSG -ARG -HIS -LEU -LYS +Canavanine +G418 +Hygromycin +Thialysine	Adam_cdc13-1_SDLV3_REP2	1	11	2.95451716248	10041.6822361	79.9937077369	254	2.94080121496	905042.991168	22556.4703517	43	3.57981913053	905533.991458	24207.4709554	3004	891	136	136	162	167	144	1008	0
DLR00013225	6	22	YAR050W	20	SD/MSG -ARG -HIS -LEU -LYS +Canavanine +G418 +Hygromycin +Thialysine	Adam_cdc13-1_SDLV3_REP2	1	11	3.26351929859	10717.4172577	79.6623405485	254	3.15253902482	1007429.99323	20682.1879836	43	3.79160294074	1005719.9921	22735.6252985	3141	895	136	136	162	167	143	591	0
DLR00013225	6	23	YBL071C	20	SD/MSG -ARG -HIS -LEU -LYS +Canavanine +G418 +Hygromycin +Thialysine	Adam_cdc13-1_SDLV3_REP2	1	11	2.85339436188	9348.79050306	104.311446672	254	2.89580570085	886201.991848	19264.5743688	43	3.51591740616	883326.992161	20818.896324	3275	896	136	136	157	163	139	555	0
DLR00013225	6	24	YOR202W	20	SD/MSG -ARG -HIS -LEU -LYS +Canavanine +G418 +Hygromycin +Thialysine	Adam_cdc13-1_SDLV3_REP2	1	11	3.2282816829	12446.6516562	144.173868141	254	3.23253238194	1219890.99559	13491.4962874	43	3.86349816316	1217864.99433	15965.622848	3422	894	136	136	159	163	136	201	32
DLR00013225	7	1	YOR202W	20	SD/MSG -ARG -HIS -LEU -LYS +Canavanine +G418 +Hygromycin +Thialysine	Adam_cdc13-1_SDLV3_REP2	1	11	2.84464192764	10136.1742784	96.5784324065	254	2.97327678916	986159.994276	16304.5856844	43	3.59593683141	984688.99393	18216.251459	280	1035	136	136	164	168	146	823	5
DLR00013225	7	2	YBL021C	20	SD/MSG -ARG -HIS -LEU -LYS +Canavanine +G418 +Hygromycin +Thialysine	Adam_cdc13-1_SDLV3_REP2	1	11	2.48725612772	6006.24095649	38.4348078667	254	2.74384624617	447509.999677	4925.33783264	43	3.34297118216	446702.998417	3747.40825728	416	1033	136	136	145	153	137	1074	0
DLR00013225	7	3	YBR068C	20	SD/MSG -ARG -HIS -LEU -LYS +Canavanine +G418 +Hygromycin +Thialysine	Adam_cdc13-1_SDLV3_REP2	1	11	2.66614805069	6750.28665185	57.9550440685	254	2.76819726167	655312.992193	15521.3041277	43	3.38938715559	649947.992743	16652.0624699	552	1035	136	136	167	172	149	1123	0
DLR00013225	7	4	YBR101C	20	SD/MSG -ARG -HIS -LEU -LYS +Canavanine +G418 +Hygromycin +Thialysine	Adam_cdc13-1_SDLV3_REP2	1	11	3.10176509213	9854.50035452	79.2896801259	254	3.12068441441	928870.994311	16965.5239372	43	3.76265931469	928069.993142	18578.8283667	690	1035	136	136	169	174	150	1041	0
DLR00013225	7	5	YBL072C	20	SD/MSG -ARG -HIS -LEU -LYS +Canavanine +G418 +Hygromycin +Thialysine	Adam_cdc13-1_SDLV3_REP2	1	11	1.74305165972	3987.91062315	45.1724946929	254	1.81221104777	284795.999919	6075.19914326	43	2.19512752654	283998.999976	4077.30864471	827	1033	136	136	146	155	138	1831	0
DLR00013225	7	6	YBL066C	20	SD/MSG -ARG -HIS -LEU -LYS +Canavanine +G418 +Hygromycin +Thialysine	Adam_cdc13-1_SDLV3_REP2	1	11	2.66739014443	7654.98887005	63.8611787091	254	2.77318974241	656089.992854	15195.8196173	43	3.40425974252	657433.993346	16113.1570111	959	1036	136	136	161	167	146	1540	0
DLR00013225	7	7	YBR027C	20	SD/MSG -ARG -HIS -LEU -LYS +Canavanine +G418 +Hygromycin +Thialysine	Adam_cdc13-1_SDLV3_REP2	1	11	3.13087127464	9256.09483548	71.9046523445	254	3.09095193911	860126.993453	18280.6428689	43	3.73142068151	859245.992308	19484.5937529	1103	1035	136	136	168	173	148	1127	10
DLR00013225	7	8	YBR020W	20	SD/MSG -ARG -HIS -LEU -LYS +Canavanine +G418 +Hygromycin +Thialysine	Adam_cdc13-1_SDLV3_REP2	1	11	3.12253576535	9507.86811429	68.2515035791	254	3.11938796122	880698.993882	18012.2274975	43	3.76077554339	880327.992602	19139.2149478	1234	1039	136	136	166	171	146	1246	0
DLR00013225	7	9	YAR035W	20	SD/MSG -ARG -HIS -LEU -LYS +Canavanine +G418 +Hygromycin +Thialysine	Adam_cdc13-1_SDLV3_REP2	1	11	2.91743404932	8395.67595735	75.7761063821	254	2.96511755282	776820.99242	18290.9041662	43	3.5997579482	776348.991928	19026.6682743	1375	1033	136	136	164	169	145	1354	0
DLR00013225	7	10	YBR220C	20	SD/MSG -ARG -HIS -LEU -LYS +Canavanine +G418 +Hygromycin +Thialysine	Adam_cdc13-1_SDLV3_REP2	1	11	3.09610580077	9622.34005797	56.476954491	254	3.09585418365	868152.994039	16672.4662638	43	3.73797304799	867437.992896	17605.8953269	1506	1032	136	136	164	168	143	1132	0
DLR00013225	7	11	YBR201W	20	SD/MSG -ARG -HIS -LEU -LYS +Canavanine +G418 +Hygromycin +Thialysine	Adam_cdc13-1_SDLV3_REP2	1	11	3.17624848716	10659.7358254	80.8402227048	254	3.13284672541	996231.993189	20789.6051675	43	3.77963345833	997632.992246	22209.6867745	1652	1030	136	136	166	170	144	1166	0
DLR00013225	7	12	YBL088C	20	SD/MSG -ARG -HIS -LEU -LYS +Canavanine +G418 +Hygromycin +Thialysine	Adam_cdc13-1_SDLV3_REP2	1	11	3.05281947742	9055.72715499	48.6482407437	254	3.05589832415	825798.99334	16866.8357236	43	3.69560016085	824739.992423	17747.9556466	1784	1028	136	136	164	168	143	1174	0
DLR00013225	7	13	YAL004W	20	SD/MSG -ARG -HIS -LEU -LYS +Canavanine +G418 +Hygromycin +Thialysine	Adam_cdc13-1_SDLV3_REP2	1	11	2.76227935139	7374.05504608	48.7877824323	254	2.88649029358	661103.993374	14447.9902596	43	3.51135834467	660889.993014	14967.6321222	1923	1031	136	136	161	166	143	1543	0
DLR00013225	7	14	YBL094C	20	SD/MSG -ARG -HIS -LEU -LYS +Canavanine +G418 +Hygromycin +Thialysine	Adam_cdc13-1_SDLV3_REP2	1	11	1.7278661283	1691.29215068	22.5749003491	254	2.21097001549	121061.999816	5145.51895431	43	2.45821138496	103769.993873	1578.18261363	2049	1040	136	136	136	145	128	535	0
DLR00013225	7	15	YBL010C	20	SD/MSG -ARG -HIS -LEU -LYS +Canavanine +G418 +Hygromycin +Thialysine	Adam_cdc13-1_SDLV3_REP2	1	11	2.9734970441	8696.64074576	65.7356088146	254	2.9905995943	822906.992885	18384.5046583	43	3.62239045056	821711.992403	19342.6369001	2188	1031	136	136	166	171	146	1294	0
DLR00013225	7	16	YBR137W	20	SD/MSG -ARG -HIS -LEU -LYS +Canavanine +G418 +Hygromycin +Thialysine	Adam_cdc13-1_SDLV3_REP2	1	11	3.18864336451	10648.7739543	74.34006631	254	3.14932671385	996572.993319	19965.1070582	43	3.79263087859	995568.992473	21508.5795432	2325	1034	136	136	167	172	145	986	0
DLR00013225	7	17	YBL062W	20	SD/MSG -ARG -HIS -LEU -LYS +Canavanine +G418 +Hygromycin +Thialysine	Adam_cdc13-1_SDLV3_REP2	1	11	3.10406973872	9580.03659344	66.5852612986	254	3.10335140244	886049.993674	18068.0154558	43	3.74314452173	882892.992498	19236.5910451	2466	1035	136	136	166	171	145	913	0
DLR00013225	7	18	YBR042C	20	SD/MSG -ARG -HIS -LEU -LYS +Canavanine +G418 +Hygromycin +Thialysine	Adam_cdc13-1_SDLV3_REP2	1	11	2.98694909329	10154.6345386	71.7498159503	254	2.98975935567	905661.992059	21020.200424	43	3.62909031923	908852.99185	22382.7160156	2599	1031	136	136	163	168	144	1276	0
DLR00013225	7	19	YAL020C	20	SD/MSG -ARG -HIS -LEU -LYS +Canavanine +G418 +Hygromycin +Thialysine	Adam_cdc13-1_SDLV3_REP2	1	11	2.89675247934	10331.260933	68.4301952422	254	2.99916850172	807147	13306.5972688	43	3.52837964921	894607.991943	22286.8551691	2742	1030	136	136	161	166	142	808	0
DLR00013225	7	20	YBR046C	20	SD/MSG -ARG -HIS -LEU -LYS +Canavanine +G418 +Hygromycin +Thialysine	Adam_cdc13-1_SDLV3_REP2	1	11	3.22759139898	10246.4802158	72.0221480113	254	3.18650486039	903716.994641	16586.9811555	43	3.8378743891	902026.993291	18114.8037669	2873	1032	136	136	163	168	144	851	0
DLR00013225	7	21	YBR056W	20	SD/MSG -ARG -HIS -LEU -LYS +Canavanine +G418 +Hygromycin +Thialysine	Adam_cdc13-1_SDLV3_REP2	1	11	3.16633217063	9476.17360346	81.7239932716	254	3.10142373343	870293.99331	17958.0409935	43	3.73839431094	867910.992107	19556.0286792	3016	1028	136	136	163	168	144	889	0
DLR00013225	7	22	YBR084W	20	SD/MSG -ARG -HIS -LEU -LYS +Canavanine +G418 +Hygromycin +Thialysine	Adam_cdc13-1_SDLV3_REP2	1	11	2.80926614383	7171.62676783	61.0038420297	254	2.8411307833	577086.993239	13417.5053231	43	3.46330357814	576533.992768	14234.9036346	3146	1026	136	136	147	155	136	756	0
DLR00013225	7	23	YAL055W	20	SD/MSG -ARG -HIS -LEU -LYS +Canavanine +G418 +Hygromycin +Thialysine	Adam_cdc13-1_SDLV3_REP2	1	11	3.252456181	10696.6466144	129.306646844	254	3.0579112006	1018464.99192	25162.2844852	43	3.69436228612	1017683.99142	27099.534735	3288	1035	136	136	157	162	139	623	0
DLR00013225	7	24	YOR202W	20	SD/MSG -ARG -HIS -LEU -LYS +Canavanine +G418 +Hygromycin +Thialysine	Adam_cdc13-1_SDLV3_REP2	1	11	3.00438241699	11398.6691594	147.821656534	254	3.12137891216	1106163.99531	13386.1671438	43	3.74168426183	1104061.99434	15317.7814172	3421	1032	136	136	158	162	136	209	0
DLR00013225	8	1	YOR202W	20	SD/MSG -ARG -HIS -LEU -LYS +Canavanine +G418 +Hygromycin +Thialysine	Adam_cdc13-1_SDLV3_REP2	1	11	3.02787491783	10536.4750486	113.715648483	254	3.08033633324	1032641.99439	14702.9060851	43	3.70500281829	1030996.99344	16769.4120232	272	1170	136	136	163	167	144	727	0
DLR00013225	8	2	YBR009C	20	SD/MSG -ARG -HIS -LEU -LYS +Canavanine +G418 +Hygromycin +Thialysine	Adam_cdc13-1_SDLV3_REP2	1	11	2.64863315532	8870.27214618	75.054204484	254	2.74938054718	837982.99297	18953.4496013	43	3.37781758322	839378.994374	21074.0344878	404	1172	136	136	163	168	145	1260	0
DLR00013225	8	3	YBR181C	20	SD/MSG -ARG -HIS -LEU -LYS +Canavanine +G418 +Hygromycin +Thialysine	Adam_cdc13-1_SDLV3_REP2	1	11	2.29282431969	7741.27848933	78.3192402429	254	2.26411058041	628463.993214	11946.2346236	43	2.74779717996	630666.99259	14713.2066998	547	1170	136	136	154	160	138	1421	0
DLR00013225	8	4	YBR033W	20	SD/MSG -ARG -HIS -LEU -LYS +Canavanine +G418 +Hygromycin +Thialysine	Adam_cdc13-1_SDLV3_REP2	1	11	2.93020504139	8520.12353155	76.9755364978	254	2.97936676908	786305.993322	16446.2097387	43	3.61166133167	784929.99265	17596.8337743	681	1171	136	136	167	172	149	1237	0
DLR00013225	8	5	YBR057C	20	SD/MSG -ARG -HIS -LEU -LYS +Canavanine +G418 +Hygromycin +Thialysine	Adam_cdc13-1_SDLV3_REP2	1	11	3.03068306314	9673.32145549	61.9013068244	254	3.03492941178	827208.994139	16500.0429479	43	3.68303860855	830326.993198	17356.1314932	821	1168	136	136	161	167	145	1415	0
DLR00013225	8	6	YBR030W	20	SD/MSG -ARG -HIS -LEU -LYS +Canavanine +G418 +Hygromycin +Thialysine	Adam_cdc13-1_SDLV3_REP2	1	11	2.99096280665	9613.09005816	67.8459670393	254	3.02816065433	884521.993038	18456.3352723	43	3.66808066247	883189.992402	19616.1696785	958	1168	136	136	167	172	148	1068	0
DLR00013225	8	7	YAL036C	20	SD/MSG -ARG -HIS -LEU -LYS +Canavanine +G418 +Hygromycin +Thialysine	Adam_cdc13-1_SDLV3_REP2	1	11	3.0552313185	10266.954876	89.993397407	254	2.99440712406	889127.991995	22542.5181521	43	3.64149127911	896249.991758	23919.0741082	1093	1170	136	136	161	167	144	1690	15
DLR00013225	8	8	YBR113W	20	SD/MSG -ARG -HIS -LEU -LYS +Canavanine +G418 +Hygromycin +Thialysine	Adam_cdc13-1_SDLV3_REP2	1	11	3.12329813203	10111.549573	70.6945586594	254	3.0671633288	933056.99281	20682.3461174	43	3.7098229795	933259.992027	21929.0646035	1230	1175	136	136	166	171	146	1195	0
DLR00013225	8	9	YBR119W	20	SD/MSG -ARG -HIS -LEU -LYS +Canavanine +G418 +Hygromycin +Thialysine	Adam_cdc13-1_SDLV3_REP2	1	11	3.04832392999	11032.5767488	77.1183605577	254	3.04551200123	1047620.99222	23683.2945246	43	3.68671601525	1049633.99184	25173.0956556	1364	1170	136	136	168	173	148	1297	0
DLR00013225	8	10	YAL058W	20	SD/MSG -ARG -HIS -LEU -LYS +Canavanine +G418 +Hygromycin +Thialysine	Adam_cdc13-1_SDLV3_REP2	1	11	2.63681804085	8589.29593259	78.7135605948	254	2.69037599095	760503.991565	20779.0959222	43	3.34054197366	765248.993785	22227.447586	1499	1170	136	136	161	166	144	1863	0
DLR00013225	8	11	YBL087C	20	SD/MSG -ARG -HIS -LEU -LYS +Canavanine +G418 +Hygromycin +Thialysine	Adam_cdc13-1_SDLV3_REP2	1	11	2.59319240258	9702.04707195	87.9398944181	254	2.68349495391	882505.993042	20498.6431015	43	3.32043876043	889712.995599	22841.4830164	1640	1171	136	136	164	169	145	1891	0
DLR00013225	8	12	YAL049C	20	SD/MSG -ARG -HIS -LEU -LYS +Canavanine +G418 +Hygromycin +Thialysine	Adam_cdc13-1_SDLV3_REP2	1	11	3.01831728753	9905.12911811	58.050073755	254	3.05396222453	921110.993156	19215.8865869	43	3.6935146976	920284.992465	20334.9224744	1776	1165	136	136	166	170	145	1164	0
DLR00013225	8	13	YBL028C	20	SD/MSG -ARG -HIS -LEU -LYS +Canavanine +G418 +Hygromycin +Thialysine	Adam_cdc13-1_SDLV3_REP2	1	11	3.06697718549	10190.1490485	57.1937525152	254	3.10034624472	940866.993834	18526.5354445	43	3.74252542625	942421.992867	19623.4035894	1913	1170	136	136	165	170	145	1326	0
DLR00013225	8	14	YBR159W	20	SD/MSG -ARG -HIS -LEU -LYS +Canavanine +G418 +Hygromycin +Thialysine	Adam_cdc13-1_SDLV3_REP2	1	11	3.00134052478	9413.70828329	61.3700776219	254	3.05648512088	895410.993862	17529.5588319	43	3.69065519265	892677.992982	18463.5106587	2051	1172	136	136	167	171	145	1038	0
DLR00013225	8	15	YAL028W	20	SD/MSG -ARG -HIS -LEU -LYS +Canavanine +G418 +Hygromycin +Thialysine	Adam_cdc13-1_SDLV3_REP2	1	11	2.40482192065	5711.36845221	95.876714446	254	2.51273505185	487692.993868	12389.5892157	43	3.111026443	484395.995439	12785.4647751	2183	1172	136	136	155	161	140	1393	0
DLR00013225	8	16	YBL101C	20	SD/MSG -ARG -HIS -LEU -LYS +Canavanine +G418 +Hygromycin +Thialysine	Adam_cdc13-1_SDLV3_REP2	1	11	3.16936705153	10127.7617464	51.553689494	254	3.16371985114	896096.995057	15868.0408503	43	3.81406969438	894694.993755	16762.0861826	2323	1168	136	136	162	167	141	985	0
DLR00013225	8	17	YBL052C	20	SD/MSG -ARG -HIS -LEU -LYS +Canavanine +G418 +Hygromycin +Thialysine	Adam_cdc13-1_SDLV3_REP2	1	11	2.84209606336	8037.35041667	48.8083857592	254	2.90950751136	667279.992939	15086.8334577	43	3.5397750144	668840.992451	15796.1017363	2453	1168	136	136	156	162	139	1313	0
DLR00013225	8	18	YAL023C	20	SD/MSG -ARG -HIS -LEU -LYS +Canavanine +G418 +Hygromycin +Thialysine	Adam_cdc13-1_SDLV3_REP2	1	11	2.85718888224	9097.18910459	67.7629752936	254	2.90386516247	841888.991295	20760.6536174	43	3.53494378546	839075.991648	22135.018217	2594	1163	136	136	163	168	143	937	0
DLR00013225	8	19	YAR044W	20	SD/MSG -ARG -HIS -LEU -LYS +Canavanine +G418 +Hygromycin +Thialysine	Adam_cdc13-1_SDLV3_REP2	1	11	2.95394710895	9529.738344	56.6259733206	254	3.00203476194	836524.992933	17715.9851623	43	3.64199426952	835705.992318	18917.6214277	2736	1167	136	136	160	166	142	991	0
DLR00013225	8	20	YBR032W	20	SD/MSG -ARG -HIS -LEU -LYS +Canavanine +G418 +Hygromycin +Thialysine	Adam_cdc13-1_SDLV3_REP2	1	11	3.19184638491	10256.6914947	64.0674660629	254	3.11159807485	945700.993212	19514.1317357	43	3.75234295869	943666.992205	21182.1570233	2870	1170	136	136	166	171	146	917	0
DLR00013225	8	21	YBR075W	20	SD/MSG -ARG -HIS -LEU -LYS +Canavanine +G418 +Hygromycin +Thialysine	Adam_cdc13-1_SDLV3_REP2	1	11	3.11723343744	9735.56461989	92.9882324887	254	3.07017330222	907497.992888	18720.8538781	43	3.70548025645	907283.992087	20378.4557153	3005	1173	136	136	164	169	146	961	0
DLR00013225	8	22	YBR216C	20	SD/MSG -ARG -HIS -LEU -LYS +Canavanine +G418 +Hygromycin +Thialysine	Adam_cdc13-1_SDLV3_REP2	1	11	2.87641889576	8549.24570625	59.4067950099	254	2.96368112814	752423.993543	14754.3128999	43	3.58862444152	748372.992811	15992.1280933	3144	1167	136	136	154	160	138	453	0
DLR00013225	8	23	YBR074W	20	SD/MSG -ARG -HIS -LEU -LYS +Canavanine +G418 +Hygromycin +Thialysine	Adam_cdc13-1_SDLV3_REP2	1	11	3.06050382521	11024.3579557	95.9303435117	254	3.07834833833	1045363.9932	19728.1688223	43	3.71002826634	1045129.99243	21718.0645346	3278	1166	136	136	160	165	140	517	0
DLR00013225	8	24	YOR202W	20	SD/MSG -ARG -HIS -LEU -LYS +Canavanine +G418 +Hygromycin +Thialysine	Adam_cdc13-1_SDLV3_REP2	1	11	2.69030585253	11315.3953508	120.025307659	254	2.82693885285	1122940.99477	22456.936338	43	3.44475443069	1123150.99623	25157.4723869	3415	1167	136	136	159	163	139	512	8
DLR00013225	9	1	YOR202W	20	SD/MSG -ARG -HIS -LEU -LYS +Canavanine +G418 +Hygromycin +Thialysine	Adam_cdc13-1_SDLV3_REP2	1	11	3.00659802061	10358.5223469	131.628304694	254	3.03143045814	1006854.99369	16610.4289363	43	3.65658965772	1006154.99297	18595.4211484	283	1304	136	136	162	167	144	791	0
DLR00013225	9	2	YBL068W	20	SD/MSG -ARG -HIS -LEU -LYS +Canavanine +G418 +Hygromycin +Thialysine	Adam_cdc13-1_SDLV3_REP2	1	11	3.00203731386	10147.3660428	91.2044902282	254	3.07492954852	971770.993669	16840.4461907	43	3.71079092251	971687.992727	18450.0272384	418	1308	136	136	166	170	146	1014	0
DLR00013225	9	3	YAR042W	20	SD/MSG -ARG -HIS -LEU -LYS +Canavanine +G418 +Hygromycin +Thialysine	Adam_cdc13-1_SDLV3_REP2	1	11	3.2150907466	9183.14259185	73.5650435366	254	3.18687407904	888748.994903	15125.1190342	43	3.83169657483	886046.993445	16877.2642713	560	1309	136	136	170	174	149	982	0
DLR00013225	9	4	YBR151W	20	SD/MSG -ARG -HIS -LEU -LYS +Canavanine +G418 +Hygromycin +Thialysine	Adam_cdc13-1_SDLV3_REP2	1	11	3.19050796684	9581.85639159	88.6462715626	254	3.13651753223	932903.993355	19977.2456056	43	3.77831200658	933893.992124	21850.0602391	693	1308	136	136	171	175	152	1281	0
DLR00013225	9	5	YBR130C	20	SD/MSG -ARG -HIS -LEU -LYS +Canavanine +G418 +Hygromycin +Thialysine	Adam_cdc13-1_SDLV3_REP2	1	11	2.82127525249	6768.2531613	42.2033829812	254	2.91739920902	622570.993662	12995.3512479	43	3.5379304532	617755.992639	13646.6350789	836	1308	136	136	166	171	148	1036	6
DLR00013225	9	6	YBR177C	20	SD/MSG -ARG -HIS -LEU -LYS +Canavanine +G418 +Hygromycin +Thialysine	Adam_cdc13-1_SDLV3_REP2	1	11	2.96097604064	9089.21477097	59.2555656608	254	2.97410274585	835378.992353	19374.0711012	43	3.61231776838	834363.992053	20524.9812553	963	1308	136	136	166	171	148	1194	0
DLR00013225	9	7	YBL065W	20	SD/MSG -ARG -HIS -LEU -LYS +Canavanine +G418 +Hygromycin +Thialysine	Adam_cdc13-1_SDLV3_REP2	1	11	2.80528306621	7155.7082772	51.6272641292	254	2.8630188288	661265.992472	15400.2768044	43	3.4872111456	656470.992239	16174.3955034	1106	1305	136	136	165	170	147	1070	5
DLR00013225	9	8	YAL002W	20	SD/MSG -ARG -HIS -LEU -LYS +Canavanine +G418 +Hygromycin +Thialysine	Adam_cdc13-1_SDLV3_REP2	1	11	2.69509332009	7573.62640706	55.9205869636	254	2.87454453434	690528.993759	14115.9297877	43	3.49389015116	687315.993368	14724.5457946	1239	1308	136	136	164	169	146	1170	0
DLR00013225	9	9	YBL061C	20	SD/MSG -ARG -HIS -LEU -LYS +Canavanine +G418 +Hygromycin +Thialysine	Adam_cdc13-1_SDLV3_REP2	1	11	2.77416962151	7577.02706736	53.4377120418	254	2.92541190674	728622.99352	15240.8005439	43	3.54580294784	724763.993052	15965.3555265	1383	1311	136	136	168	173	148	1132	0
DLR00013225	9	10	YAR003W	20	SD/MSG -ARG -HIS -LEU -LYS +Canavanine +G418 +Hygromycin +Thialysine	Adam_cdc13-1_SDLV3_REP2	1	11	1.98615581826	3367.19743188	35.0019664272	254	2.19286147303	279664.993471	7087.75256732	43	2.63567080731	273149.989819	6318.88959314	1506	1305	136	136	153	160	140	1454	0
DLR00013225	9	11	YBL016W	20	SD/MSG -ARG -HIS -LEU -LYS +Canavanine +G418 +Hygromycin +Thialysine	Adam_cdc13-1_SDLV3_REP2	1	11	2.58971344738	6472.25112694	41.4377161645	254	2.87674701261	520724.99044	7443.54325362	43	3.39089180406	568755.994161	11104.7816531	1652	1308	136	136	161	166	141	1217	3
DLR00013225	9	12	YBR223C	20	SD/MSG -ARG -HIS -LEU -LYS +Canavanine +G418 +Hygromycin +Thialysine	Adam_cdc13-1_SDLV3_REP2	1	11	2.9239433117	9128.84628961	70.4655718355	254	2.95772295293	864264.992697	19815.1044853	43	3.59132213754	863832.992568	20855.6007958	1777	1305	136	136	165	170	145	1311	0
DLR00013225	9	13	YAL042W	20	SD/MSG -ARG -HIS -LEU -LYS +Canavanine +G418 +Hygromycin +Thialysine	Adam_cdc13-1_SDLV3_REP2	1	11	2.93658070876	8991.8527239	52.4922830268	254	3.09269940475	826934.995584	12679.2504901	43	3.7292484491	824998.99413	13226.8655632	1924	1300	136	136	165	169	143	1123	0
DLR00013225	9	14	YBR023C	20	SD/MSG -ARG -HIS -LEU -LYS +Canavanine +G418 +Hygromycin +Thialysine	Adam_cdc13-1_SDLV3_REP2	1	11	2.15073723908	4511.90089577	52.7125791112	254	2.30539524242	397836.990958	10469.4236886	43	2.83716635114	392496.991313	10987.3880266	2055	1307	136	136	156	163	141	1452	0
DLR00013225	9	15	YBR126C	20	SD/MSG -ARG -HIS -LEU -LYS +Canavanine +G418 +Hygromycin +Thialysine	Adam_cdc13-1_SDLV3_REP2	1	11	2.59877707345	7760.57851523	86.628206181	254	2.79262388249	572586.996405	10012.1366036	43	3.40892037966	571375.995987	9973.64133367	2195	1304	136	136	147	154	134	893	0
DLR00013225	9	16	YBL085W	20	SD/MSG -ARG -HIS -LEU -LYS +Canavanine +G418 +Hygromycin +Thialysine	Adam_cdc13-1_SDLV3_REP2	1	11	3.01522554932	9404.67500162	63.8545996582	254	3.02930784111	889796.992863	18848.8802653	43	3.66266280246	888490.992217	20056.6882022	2327	1303	136	136	166	171	145	1117	0
DLR00013225	9	17	YBL036C	20	SD/MSG -ARG -HIS -LEU -LYS +Canavanine +G418 +Hygromycin +Thialysine	Adam_cdc13-1_SDLV3_REP2	1	11	3.2725551185	10227.0646426	54.8390714302	254	3.25299140224	941864.995477	16017.4223676	43	3.91249772318	939501.994057	17491.484781	2470	1307	136	136	165	170	143	897	0
DLR00013225	9	18	YAR043C	20	SD/MSG -ARG -HIS -LEU -LYS +Canavanine +G418 +Hygromycin +Thialysine	Adam_cdc13-1_SDLV3_REP2	1	11	3.20885551787	10461.0768237	63.8885517446	254	3.14319220873	967545.993523	19632.2692661	43	3.78714645958	965269.992446	21008.4438935	2601	1304	136	136	165	170	144	893	0
DLR00013225	9	19	YAL040C	20	SD/MSG -ARG -HIS -LEU -LYS +Canavanine +G418 +Hygromycin +Thialysine	Adam_cdc13-1_SDLV3_REP2	1	11	2.8259257398	8463.10680773	54.7524956586	254	2.90411446781	748506.992947	15812.3755007	43	3.53492941594	748599.992783	16949.3189283	2743	1307	136	136	160	166	143	1303	0
DLR00013225	9	20	YBR058C	20	SD/MSG -ARG -HIS -LEU -LYS +Canavanine +G418 +Hygromycin +Thialysine	Adam_cdc13-1_SDLV3_REP2	1	11	2.9621976231	9304.30177586	57.9775714037	254	3.01142954087	844306.993064	16844.71282	43	3.64850329443	843169.992494	18091.3911316	2873	1303	136	136	163	168	145	1009	0
DLR00013225	9	21	YBL029W	20	SD/MSG -ARG -HIS -LEU -LYS +Canavanine +G418 +Hygromycin +Thialysine	Adam_cdc13-1_SDLV3_REP2	1	11	3.16204723088	9674.86505555	64.4337840678	254	3.12490133733	906923.994216	16602.1455653	43	3.76589272168	903620.993053	18104.9580651	3018	1304	136	136	163	168	145	722	0
DLR00013225	9	22	YBR189W	20	SD/MSG -ARG -HIS -LEU -LYS +Canavanine +G418 +Hygromycin +Thialysine	Adam_cdc13-1_SDLV3_REP2	1	11	0	11	21.8720941631	254	12	28788.3	2354.97007068	43	0.5	1386.9	198.139536596	3146	1297	136	136	-1	-1	-1	5	0
DLR00013225	9	23	YBR072W	20	SD/MSG -ARG -HIS -LEU -LYS +Canavanine +G418 +Hygromycin +Thialysine	Adam_cdc13-1_SDLV3_REP2	1	11	3.28495414879	12244.6589958	123.322506025	254	3.20262488064	1246089.99354	22724.6952194	43	3.83703370304	1246535.99258	25218.4527239	3288	1301	136	136	163	167	142	571	17
DLR00013225	9	24	YOR202W	20	SD/MSG -ARG -HIS -LEU -LYS +Canavanine +G418 +Hygromycin +Thialysine	Adam_cdc13-1_SDLV3_REP2	1	11	3.12401658658	11729.2027321	161.681410792	254	3.14587079706	1188272.99432	17038.9970568	43	3.76531698465	1187819.99339	19529.595214	3423	1305	136	136	161	165	138	345	27
DLR00013225	10	1	YOR202W	20	SD/MSG -ARG -HIS -LEU -LYS +Canavanine +G418 +Hygromycin +Thialysine	Adam_cdc13-1_SDLV3_REP2	1	11	3.11437892199	11520.8200178	137.012420502	254	3.12433624787	1142824.99387	18367.5994839	43	3.75004375586	1141829.99291	20573.9189844	274	1444	136	136	166	170	146	698	13
DLR00013225	10	2	YBR146W	20	SD/MSG -ARG -HIS -LEU -LYS +Canavanine +G418 +Hygromycin +Thialysine	Adam_cdc13-1_SDLV3_REP2	1	11	2.74845346478	8656.27991237	83.2721403049	254	2.87636127487	797172.993305	14673.8786334	43	3.49960583697	797383.993162	16041.636061	409	1447	136	136	162	166	143	1134	3
DLR00013225	10	3	YBR107C	20	SD/MSG -ARG -HIS -LEU -LYS +Canavanine +G418 +Hygromycin +Thialysine	Adam_cdc13-1_SDLV3_REP2	1	11	3.11437943619	9837.58635478	93.5755557003	254	3.07087253212	949206.992525	20812.8262829	43	3.70998573303	948986.991791	22474.9538649	552	1442	136	136	168	173	149	1168	0
DLR00013225	10	4	YBL056W	20	SD/MSG -ARG -HIS -LEU -LYS +Canavanine +G418 +Hygromycin +Thialysine	Adam_cdc13-1_SDLV3_REP2	1	11	3.14556895479	9826.47487694	89.6137991039	254	3.16655457004	865028.99525	14363.9033275	43	3.81839803269	866635.993765	15532.5063824	685	1447	136	136	164	169	145	1181	0
DLR00013225	10	5	YBR134W	20	SD/MSG -ARG -HIS -LEU -LYS +Canavanine +G418 +Hygromycin +Thialysine	Adam_cdc13-1_SDLV3_REP2	1	11	3.24220132497	11320.5345436	81.1907725177	254	3.19878288219	1037284.9942	19344.7976188	43	3.84863280319	1038295.99287	21171.668933	823	1444	136	136	167	172	148	959	3
DLR00013225	10	6	YBR006W	20	SD/MSG -ARG -HIS -LEU -LYS +Canavanine +G418 +Hygromycin +Thialysine	Adam_cdc13-1_SDLV3_REP2	1	11	2.76837097849	7923.83264799	66.2529076399	254	2.84349797892	687778.992187	16295.9891809	43	3.47324599792	688670.992334	17131.5870307	956	1448	136	136	161	167	145	1404	11
DLR00013225	10	7	YBR010W	20	SD/MSG -ARG -HIS -LEU -LYS +Canavanine +G418 +Hygromycin +Thialysine	Adam_cdc13-1_SDLV3_REP2	1	11	2.87057165415	9778.92531802	72.0548116153	254	2.9044982049	909344.992218	21463.3111038	43	3.54216232294	911406.992638	22970.2283097	1090	1441	136	136	166	171	148	1410	0
DLR00013225	10	8	YBR062C	20	SD/MSG -ARG -HIS -LEU -LYS +Canavanine +G418 +Hygromycin +Thialysine	Adam_cdc13-1_SDLV3_REP2	1	11	2.88019481918	8609.37092644	44.7433144319	254	3.0147232627	783375.994647	13915.3078974	43	3.64369812872	780403.993592	14586.035692	1235	1442	136	136	165	170	145	1018	0
DLR00013225	10	9	YBR093C	20	SD/MSG -ARG -HIS -LEU -LYS +Canavanine +G418 +Hygromycin +Thialysine	Adam_cdc13-1_SDLV3_REP2	1	11	1.56474623739	3327.74472094	38.590727004	254	1.71541812894	236551.999958	6185.95431976	43	2.07118180732	229644.999912	2899.04738536	1363	1440	136	136	142	151	132	1216	0
DLR00013225	10	10	YAR027W	20	SD/MSG -ARG -HIS -LEU -LYS +Canavanine +G418 +Hygromycin +Thialysine	Adam_cdc13-1_SDLV3_REP2	1	11	3.11112635792	10935.4138531	71.7315157451	254	3.12418370047	1052113.99414	19854.6796375	43	3.76219559627	1052972.99312	21310.8399705	1501	1445	136	136	170	174	148	1124	0
DLR00013225	10	11	YAL007C	20	SD/MSG -ARG -HIS -LEU -LYS +Canavanine +G418 +Hygromycin +Thialysine	Adam_cdc13-1_SDLV3_REP2	1	11	3.15416058219	11861.4648474	87.7167586419	254	3.139706733	1137200.99346	22663.8444517	43	3.78347046975	1138658.99269	24332.8676032	1639	1445	136	136	169	173	147	1090	0
DLR00013225	10	12	YBR041W	20	SD/MSG -ARG -HIS -LEU -LYS +Canavanine +G418 +Hygromycin +Thialysine	Adam_cdc13-1_SDLV3_REP2	1	11	2.60591626125	7385.54178913	51.2419353181	254	2.75326213083	650044.993239	14582.3052198	43	3.36855653467	647682.993795	15440.091113	1777	1442	136	136	160	164	140	1262	0
DLR00013225	10	13	YBL025W	20	SD/MSG -ARG -HIS -LEU -LYS +Canavanine +G418 +Hygromycin +Thialysine	Adam_cdc13-1_SDLV3_REP2	1	11	0	11	25.3928655857	254	12	30230.1	2400.73237096	43	0.5	1727.1	189.399873286	1911	1444	136	136	-1	-1	-1	0	0
DLR00013225	10	14	YBL107C	20	SD/MSG -ARG -HIS -LEU -LYS +Canavanine +G418 +Hygromycin +Thialysine	Adam_cdc13-1_SDLV3_REP2	1	11	3.05432842632	9823.59461412	59.5215950103	254	3.12886850858	921889.994998	16140.7041374	43	3.76964075781	920690.993718	16964.3158966	2047	1440	136	136	166	170	144	1055	0
DLR00013225	10	15	YAL061W	20	SD/MSG -ARG -HIS -LEU -LYS +Canavanine +G418 +Hygromycin +Thialysine	Adam_cdc13-1_SDLV3_REP2	1	11	2.70447396169	7992.49807246	51.3051521638	254	2.83749103045	689256.993533	14864.9290971	43	3.46461454267	687669.993522	15573.0702553	2183	1443	136	136	158	163	140	1267	6
DLR00013225	10	16	YBR019C	20	SD/MSG -ARG -HIS -LEU -LYS +Canavanine +G418 +Hygromycin +Thialysine	Adam_cdc13-1_SDLV3_REP2	1	11	2.99439119089	9384.23903671	61.3263037314	254	2.99417982096	882330.992187	20804.1235005	43	3.63070302811	880055.992002	21945.2202273	2322	1439	136	136	164	169	144	1102	0
DLR00013225	10	17	YBL095W	20	SD/MSG -ARG -HIS -LEU -LYS +Canavanine +G418 +Hygromycin +Thialysine	Adam_cdc13-1_SDLV3_REP2	1	11	2.99576120814	9666.0455706	63.177217268	254	3.01637437131	879209.992977	19068.8993067	43	3.65366044703	880282.992305	20228.5543126	2459	1442	136	136	162	167	142	1246	0
DLR00013225	10	18	YBR065C	20	SD/MSG -ARG -HIS -LEU -LYS +Canavanine +G418 +Hygromycin +Thialysine	Adam_cdc13-1_SDLV3_REP2	1	11	2.9569512378	9560.72967134	73.4283470374	254	2.98083440466	874524.99261	19563.1291906	43	3.61717578805	872728.992263	20745.6054828	2596	1443	136	136	163	168	143	949	0
DLR00013225	10	19	YAR002C-A	20	SD/MSG -ARG -HIS -LEU -LYS +Canavanine +G418 +Hygromycin +Thialysine	Adam_cdc13-1_SDLV3_REP2	1	11	2.86189060028	8857.90555967	58.0308653085	254	2.94281981152	799495.992839	17834.5852771	43	3.57563736412	796523.992596	18955.8905798	2727	1439	136	136	161	166	142	955	0
DLR00013225	10	20	YBL031W	20	SD/MSG -ARG -HIS -LEU -LYS +Canavanine +G418 +Hygromycin +Thialysine	Adam_cdc13-1_SDLV3_REP2	1	11	2.473072119	5859.72898877	63.1535214081	254	2.45188676819	488775.9905	13837.3132268	43	3.06798942675	486627.99354	15336.4016791	2869	1441	136	136	151	158	138	1125	0
DLR00013225	10	21	YBL083C	20	SD/MSG -ARG -HIS -LEU -LYS +Canavanine +G418 +Hygromycin +Thialysine	Adam_cdc13-1_SDLV3_REP2	1	11	2.82934107501	8938.23860806	76.2914551752	254	2.85889648543	787270.992267	18404.5369072	43	3.48875210653	787948.992719	19900.645699	3006	1436	136	136	158	164	142	1051	0
DLR00013225	10	22	YBR083W	20	SD/MSG -ARG -HIS -LEU -LYS +Canavanine +G418 +Hygromycin +Thialysine	Adam_cdc13-1_SDLV3_REP2	1	11	2.90943531771	9622.98847372	75.3687441033	254	2.91376020251	906555.991974	21919.3693589	43	3.54574687816	906397.992344	23649.4974334	3146	1436	136	136	160	165	143	845	0
DLR00013225	10	23	YBR106W	20	SD/MSG -ARG -HIS -LEU -LYS +Canavanine +G418 +Hygromycin +Thialysine	Adam_cdc13-1_SDLV3_REP2	1	11	2.08067970904	5382.10125613	52.8498425071	254	2.1868648577	397173.989992	9578.19690612	43	2.64370800279	393576.989842	9841.12472659	3278	1436	136	136	135	143	127	623	7
DLR00013225	10	24	YOR202W	20	SD/MSG -ARG -HIS -LEU -LYS +Canavanine +G418 +Hygromycin +Thialysine	Adam_cdc13-1_SDLV3_REP2	1	11	3.13883738482	13001.59273	130.675212511	254	3.1872921494	1264123.99516	14867.8902513	43	3.81464526177	1263671.99412	17235.1315073	3423	1440	136	136	159	163	136	245	67
DLR00013225	11	1	YOR202W	20	SD/MSG -ARG -HIS -LEU -LYS +Canavanine +G418 +Hygromycin +Thialysine	Adam_cdc13-1_SDLV3_REP2	1	11	2.97255225847	10242.5737809	115.463560985	254	3.03744445889	949071.994505	14109.2962724	43	3.65937505881	946249.993409	15675.6149656	286	1581	136	136	161	166	142	492	17
DLR00013225	11	2	YBR111C	20	SD/MSG -ARG -HIS -LEU -LYS +Canavanine +G418 +Hygromycin +Thialysine	Adam_cdc13-1_SDLV3_REP2	1	11	3.04359127577	9220.89465848	103.727549529	254	3.0631434771	934433.992989	18822.5680506	43	3.69079246431	931598.992052	20423.0707091	421	1576	136	136	169	173	149	986	17
DLR00013225	11	3	YBR104W	20	SD/MSG -ARG -HIS -LEU -LYS +Canavanine +G418 +Hygromycin +Thialysine	Adam_cdc13-1_SDLV3_REP2	1	11	2.48564120969	5778.22747773	69.9423203823	254	2.50411291469	462814.99261	12841.7384178	43	3.12261153778	462043.994551	13776.3938777	559	1580	136	136	151	157	139	1325	0
DLR00013225	11	4	YBR149W	20	SD/MSG -ARG -HIS -LEU -LYS +Canavanine +G418 +Hygromycin +Thialysine	Adam_cdc13-1_SDLV3_REP2	1	11	2.94265358404	8045.26831474	113.632253279	254	2.95163913198	747694.993034	16775.2504417	43	3.57749726009	746253.992383	17716.3607646	691	1581	136	136	167	172	149	1261	0
DLR00013225	11	5	YBR090C	20	SD/MSG -ARG -HIS -LEU -LYS +Canavanine +G418 +Hygromycin +Thialysine	Adam_cdc13-1_SDLV3_REP2	1	11	2.7271709471	6789.72721642	51.0401157003	254	2.80060448832	584789.993118	13444.4884353	43	3.42431594355	580657.992825	13874.6090742	823	1580	136	136	161	167	145	1187	0
DLR00013225	11	6	YBR209W	20	SD/MSG -ARG -HIS -LEU -LYS +Canavanine +G418 +Hygromycin +Thialysine	Adam_cdc13-1_SDLV3_REP2	1	11	3.05285791412	11265.8886216	89.7464134068	254	3.0648314109	1092933.99263	23579.2616184	43	3.70697559001	1095366.99235	25348.9914125	962	1585	136	136	172	176	152	1256	9
DLR00013225	11	7	YAL065C	20	SD/MSG -ARG -HIS -LEU -LYS +Canavanine +G418 +Hygromycin +Thialysine	Adam_cdc13-1_SDLV3_REP2	1	11	2.84730501961	7705.06813878	45.5922822801	254	2.9896032189	682616.99543	11258.0488931	43	3.61463232705	677755.994026	11648.3517114	1097	1578	136	136	164	169	145	939	0
DLR00013225	11	8	YBR208C	20	SD/MSG -ARG -HIS -LEU -LYS +Canavanine +G418 +Hygromycin +Thialysine	Adam_cdc13-1_SDLV3_REP2	1	11	2.88557122513	9331.91222272	77.9459584402	254	2.93692309548	879364.992585	20631.0081219	43	3.57029183079	881643.992557	21978.1601013	1236	1582	136	136	167	172	148	1461	0
DLR00013225	11	9	YBL103C	20	SD/MSG -ARG -HIS -LEU -LYS +Canavanine +G418 +Hygromycin +Thialysine	Adam_cdc13-1_SDLV3_REP2	1	11	2.55702888224	6300.57764	42.7652131998	254	2.79834297069	539978.996565	8147.85390091	43	3.40203428364	533593.995578	7695.55614574	1374	1583	136	136	160	165	142	1049	0
DLR00013225	11	10	YBR115C	20	SD/MSG -ARG -HIS -LEU -LYS +Canavanine +G418 +Hygromycin +Thialysine	Adam_cdc13-1_SDLV3_REP2	1	11	1.65781655417	1600.87671913	24.3791723599	254	2.07427613624	159094.993402	6337.08219359	43	2.26867932147	140215.983979	3870.37598897	1517	1576	136	136	156	162	142	544	0
DLR00013225	11	11	YBR013C	20	SD/MSG -ARG -HIS -LEU -LYS +Canavanine +G418 +Hygromycin +Thialysine	Adam_cdc13-1_SDLV3_REP2	1	11	2.75067234976	7704.29865068	54.4597207093	254	2.90090454524	743741.993104	16285.6639368	43	3.52264354043	741008.992884	17202.1746885	1649	1579	136	136	167	171	147	1244	0
DLR00013225	11	12	YAL005C	20	SD/MSG -ARG -HIS -LEU -LYS +Canavanine +G418 +Hygromycin +Thialysine	Adam_cdc13-1_SDLV3_REP2	1	11	2.74149702695	7288.20462707	49.2208269447	254	2.88275981289	648043.994362	13266.5100526	43	3.5038059286	646188.99381	13622.8181268	1785	1585	136	136	159	164	141	1273	0
DLR00013225	11	13	YAL053W	20	SD/MSG -ARG -HIS -LEU -LYS +Canavanine +G418 +Hygromycin +Thialysine	Adam_cdc13-1_SDLV3_REP2	1	11	2.95812403691	8770.04970024	53.2237730231	254	3.03785259196	846672.993869	16404.964318	43	3.66639645636	843763.993024	17386.8995036	1926	1578	136	136	167	171	145	1072	0
DLR00013225	11	14	YBR185C	20	SD/MSG -ARG -HIS -LEU -LYS +Canavanine +G418 +Hygromycin +Thialysine	Adam_cdc13-1_SDLV3_REP2	1	11	2.8309287529	7437.95344967	35.0802439065	254	2.9867748874	577209.997224	9154.65877684	43	3.61929282859	575954.995587	8648.21908405	2056	1580	136	136	150	156	135	1144	0
DLR00013225	11	15	YBR203W	20	SD/MSG -ARG -HIS -LEU -LYS +Canavanine +G418 +Hygromycin +Thialysine	Adam_cdc13-1_SDLV3_REP2	1	11	2.96244228907	9131.02184312	55.0587443951	254	2.9857737896	865581.992545	19809.2588513	43	3.62131265934	862181.99223	20814.9516653	2196	1579	136	136	164	168	143	997	0
DLR00013225	11	16	YBR008C	20	SD/MSG -ARG -HIS -LEU -LYS +Canavanine +G418 +Hygromycin +Thialysine	Adam_cdc13-1_SDLV3_REP2	1	11	2.93512647844	9580.06287954	58.7133996369	254	3.00775749796	878539.992886	19367.0413554	43	3.64801716146	877811.992489	20338.1505666	2326	1577	136	136	161	166	142	1105	0
DLR00013225	11	17	YBR145W	20	SD/MSG -ARG -HIS -LEU -LYS +Canavanine +G418 +Hygromycin +Thialysine	Adam_cdc13-1_SDLV3_REP2	1	11	2.76150427817	7484.16837508	49.493383678	254	2.8545927721	705678.992367	16588.7097763	43	3.4785886211	701169.99245	17407.8265304	2473	1579	136	136	164	169	145	1164	0
DLR00013225	11	18	YBR044C	20	SD/MSG -ARG -HIS -LEU -LYS +Canavanine +G418 +Hygromycin +Thialysine	Adam_cdc13-1_SDLV3_REP2	1	11	2.75477256427	7752.15838358	55.5497489901	254	2.86118355512	706418.99309	16224.8443554	43	3.48764815406	705973.993152	17087.4570916	2603	1575	136	136	161	166	143	1305	0
DLR00013225	11	19	YBR069C	20	SD/MSG -ARG -HIS -LEU -LYS +Canavanine +G418 +Hygromycin +Thialysine	Adam_cdc13-1_SDLV3_REP2	1	11	2.85896802763	7514.09447072	56.4293396654	254	2.96652926897	714376.993535	14436.3338155	43	3.58882147181	710175.992678	15362.9238299	2746	1579	136	136	164	169	145	1068	0
DLR00013225	11	20	YBR162C	20	SD/MSG -ARG -HIS -LEU -LYS +Canavanine +G418 +Hygromycin +Thialysine	Adam_cdc13-1_SDLV3_REP2	1	11	3.00848600825	9481.64226484	64.4758298204	254	3.10938028493	864432.994563	15015.5542826	43	3.75301515788	861904.993398	15934.606422	2878	1574	136	136	162	168	143	867	0
DLR00013225	11	21	YBR207W	20	SD/MSG -ARG -HIS -LEU -LYS +Canavanine +G418 +Hygromycin +Thialysine	Adam_cdc13-1_SDLV3_REP2	1	11	3.22017971379	9695.2453359	81.5713862084	254	3.18463447329	906646.994622	16392.8384254	43	3.82810102182	903092.993194	17940.3793566	3017	1579	136	136	163	168	144	738	0
DLR00013225	11	22	YBR176W	20	SD/MSG -ARG -HIS -LEU -LYS +Canavanine +G418 +Hygromycin +Thialysine	Adam_cdc13-1_SDLV3_REP2	1	11	3.04404496412	9356.36198127	82.787123947	254	3.00046990871	912554.991806	21859.5927263	43	3.63109327829	909338.99161	23374.9021255	3148	1575	136	136	162	167	144	808	0
DLR00013225	11	23	YBR092C	20	SD/MSG -ARG -HIS -LEU -LYS +Canavanine +G418 +Hygromycin +Thialysine	Adam_cdc13-1_SDLV3_REP2	1	11	3.2657608367	10756.7880026	128.502789252	254	3.12035250365	1079226.99248	23351.7501735	43	3.75139922874	1077101.99176	25361.6073084	3289	1578	136	136	160	164	141	499	6
DLR00013225	11	24	YOR202W	20	SD/MSG -ARG -HIS -LEU -LYS +Canavanine +G418 +Hygromycin +Thialysine	Adam_cdc13-1_SDLV3_REP2	1	11	2.96158207206	11482.9957651	142.598859719	254	3.09846746096	1095673.99492	13962.7287489	43	3.71703354946	1093158.99403	15771.6634294	3421	1577	136	136	156	160	134	157	22
DLR00013225	12	1	YOR202W	20	SD/MSG -ARG -HIS -LEU -LYS +Canavanine +G418 +Hygromycin +Thialysine	Adam_cdc13-1_SDLV3_REP2	1	11	3.01841301887	11628.3397005	144.829952114	254	3.10402209993	1066165.995	13501.1482196	43	3.73089238763	1064934.994	15198.1272418	280	1714	136	136	162	166	142	462	23
DLR00013225	12	2	YBR094W	20	SD/MSG -ARG -HIS -LEU -LYS +Canavanine +G418 +Hygromycin +Thialysine	Adam_cdc13-1_SDLV3_REP2	1	11	2.67484103048	8038.7802469	76.7622732828	254	2.80047255441	752184.99301	16208.2422129	43	3.41997967701	750012.993485	17548.9852505	414	1720	136	136	163	167	145	1099	0
DLR00013225	12	3	YAL026C	20	SD/MSG -ARG -HIS -LEU -LYS +Canavanine +G418 +Hygromycin +Thialysine	Adam_cdc13-1_SDLV3_REP2	1	11	2.38003399483	6286.64011343	54.8970942189	254	2.50966481693	515431.995153	10383.3604156	43	3.10498355039	515840.996317	11415.9336756	549	1715	136	136	156	161	141	1560	0
DLR00013225	12	4	YBR050C	20	SD/MSG -ARG -HIS -LEU -LYS +Canavanine +G418 +Hygromycin +Thialysine	Adam_cdc13-1_SDLV3_REP2	1	11	3.03993676011	9023.79973087	76.4104758031	254	3.11286897773	874521.994505	16255.1078336	43	3.74643129419	871954.993095	17622.2925417	685	1718	136	136	173	177	153	1081	0
DLR00013225	12	5	YBR218C	20	SD/MSG -ARG -HIS -LEU -LYS +Canavanine +G418 +Hygromycin +Thialysine	Adam_cdc13-1_SDLV3_REP2	1	11	3.07681942153	10636.4110997	74.5700877755	254	3.14039657502	979199.994798	16251.191566	43	3.7832943771	980729.993546	17565.2738645	817	1717	136	136	169	174	149	1185	0
DLR00013225	12	6	YBR170C	20	SD/MSG -ARG -HIS -LEU -LYS +Canavanine +G418 +Hygromycin +Thialysine	Adam_cdc13-1_SDLV3_REP2	1	11	1.7859531473	1292.81373684	13.1435800787	254	2.36646375101	121446.999938	4998.9898203	43	2.63591897089	102316.995938	1843.83023756	960	1717	136	136	154	161	143	511	0
DLR00013225	12	7	YBR131W	20	SD/MSG -ARG -HIS -LEU -LYS +Canavanine +G418 +Hygromycin +Thialysine	Adam_cdc13-1_SDLV3_REP2	1	11	1.69875381892	1300.84047482	16.3792005908	254	2.35556967776	104398.999817	4772.89947206	43	2.50614744886	85268.9964335	1187.39636183	1095	1716	136	136	140	150	134	429	0
DLR00013225	12	8	YBR205W	20	SD/MSG -ARG -HIS -LEU -LYS +Canavanine +G418 +Hygromycin +Thialysine	Adam_cdc13-1_SDLV3_REP2	1	11	3.04215075643	10023.4038878	58.541457676	254	3.11630244592	899579.99501	14594.8154585	43	3.7562067114	898639.993699	15547.5048875	1227	1715	136	136	165	170	144	1001	0
DLR00013225	12	9	YBR188C	20	SD/MSG -ARG -HIS -LEU -LYS +Canavanine +G418 +Hygromycin +Thialysine	Adam_cdc13-1_SDLV3_REP2	1	11	3.26694125394	11627.5155531	83.3324924263	254	3.21448284191	1107060.99426	19838.980184	43	3.86289441792	1107582.99303	21760.6351654	1369	1716	136	136	169	173	146	1032	0
DLR00013225	12	10	YBL098W	20	SD/MSG -ARG -HIS -LEU -LYS +Canavanine +G418 +Hygromycin +Thialysine	Adam_cdc13-1_SDLV3_REP2	1	11	2.60239471866	7277.2583864	56.4084209127	254	2.73162504779	649299.992744	15486.2367981	43	3.45266367022	583297.2	10302.3261703	1503	1713	136	136	160	165	143	1351	0
DLR00013225	12	11	YAR040C	20	SD/MSG -ARG -HIS -LEU -LYS +Canavanine +G418 +Hygromycin +Thialysine	Adam_cdc13-1_SDLV3_REP2	1	11	2.79965478258	9178.87103517	67.5937910891	254	2.86654393284	855523.992304	21020.1750755	43	3.50291837474	858884.992829	22428.7746547	1640	1716	136	136	164	168	144	1590	0
DLR00013225	12	12	YBR199W	20	SD/MSG -ARG -HIS -LEU -LYS +Canavanine +G418 +Hygromycin +Thialysine	Adam_cdc13-1_SDLV3_REP2	1	11	3.00744234673	9868.89860602	60.0307765875	254	3.05940880316	891720.993718	18035.744804	43	3.70180961994	891367.992889	19029.2435354	1779	1718	136	136	162	166	141	1056	0
DLR00013225	12	13	YBR031W	20	SD/MSG -ARG -HIS -LEU -LYS +Canavanine +G418 +Hygromycin +Thialysine	Adam_cdc13-1_SDLV3_REP2	1	11	2.96584732579	10687.297326	65.9958555576	254	3.03426257602	1036439.99275	21761.6432139	43	3.67146194574	1038843.99245	23327.2409102	1912	1714	136	136	168	172	145	1343	0
DLR00013225	12	14	YBR034C	20	SD/MSG -ARG -HIS -LEU -LYS +Canavanine +G418 +Hygromycin +Thialysine	Adam_cdc13-1_SDLV3_REP2	1	11	2.88847176171	9619.78221325	72.3457336601	254	2.98568815128	894889.993474	17676.0048861	43	3.62269702661	896418.993104	18682.0642093	2053	1717	136	136	162	167	141	1289	0
DLR00013225	12	15	YBL046W	20	SD/MSG -ARG -HIS -LEU -LYS +Canavanine +G418 +Hygromycin +Thialysine	Adam_cdc13-1_SDLV3_REP2	1	11	2.92114287594	9163.3767347	68.1165356656	254	2.96151738758	859342.992308	19877.8558605	43	3.59453021292	859015.992224	21071.7030598	2185	1714	136	136	163	168	143	1173	0
DLR00013225	12	16	YBR165W	20	SD/MSG -ARG -HIS -LEU -LYS +Canavanine +G418 +Hygromycin +Thialysine	Adam_cdc13-1_SDLV3_REP2	1	11	2.96827881499	9317.65886635	71.3197431724	254	2.98146824962	879066.992292	20371.5415739	43	3.62038331321	878355.991991	21534.181861	2325	1717	136	136	164	169	144	1226	0
DLR00013225	12	17	YBL019W	20	SD/MSG -ARG -HIS -LEU -LYS +Canavanine +G418 +Hygromycin +Thialysine	Adam_cdc13-1_SDLV3_REP2	1	11	2.94379385498	8602.48227796	65.0825739293	254	2.9682633449	824120.992746	18649.9051122	43	3.59696765939	822440.992386	19749.1709549	2458	1712	136	136	165	170	145	1260	0
DLR00013225	12	18	YBR129C	20	SD/MSG -ARG -HIS -LEU -LYS +Canavanine +G418 +Hygromycin +Thialysine	Adam_cdc13-1_SDLV3_REP2	1	11	2.19167651032	4527.04659795	53.2676001801	254	2.34066849838	406562.991134	10600.8659102	43	2.87453660935	400188.991828	11533.1821338	2593	1712	136	136	155	162	141	1267	0
DLR00013225	12	19	YBL106C	20	SD/MSG -ARG -HIS -LEU -LYS +Canavanine +G418 +Hygromycin +Thialysine	Adam_cdc13-1_SDLV3_REP2	1	11	2.49732528069	6335.23071043	60.2291258364	254	2.60645476282	576597.99151	14880.2237284	43	3.21675852368	571809.993828	16100.1051766	2731	1710	136	136	158	164	142	1065	0
DLR00013225	12	20	YBR071W	20	SD/MSG -ARG -HIS -LEU -LYS +Canavanine +G418 +Hygromycin +Thialysine	Adam_cdc13-1_SDLV3_REP2	1	11	3.177967912	10549.4494854	74.6263157431	254	3.15989228643	993044.994048	18871.4277601	43	3.80367581091	992167.992807	20489.6722803	2870	1717	136	136	165	170	145	915	0
DLR00013225	12	21	YBR204C	20	SD/MSG -ARG -HIS -LEU -LYS +Canavanine +G418 +Hygromycin +Thialysine	Adam_cdc13-1_SDLV3_REP2	1	11	2.9010685085	8515.73667881	69.8892850725	254	2.87837432957	766546.991186	20102.4237334	43	3.51056701723	765396.991492	21314.8562805	3007	1714	136	136	159	164	142	988	0
DLR00013225	12	22	YBR073W	20	SD/MSG -ARG -HIS -LEU -LYS +Canavanine +G418 +Hygromycin +Thialysine	Adam_cdc13-1_SDLV3_REP2	1	11	2.69133334632	8130.62731034	83.9678865268	254	2.80966118559	720809.991448	18041.5096483	43	3.43631293689	721978.992092	19224.4412084	3139	1717	136	136	153	159	138	896	0
DLR00013225	12	23	YBR028C	20	SD/MSG -ARG -HIS -LEU -LYS +Canavanine +G418 +Hygromycin +Thialysine	Adam_cdc13-1_SDLV3_REP2	1	11	2.93828982791	10118.684222	91.6750367821	254	2.98034508667	948628.992734	18493.8888599	43	3.60657902031	945961.992383	20117.6547978	3283	1710	136	136	155	160	137	358	0
DLR00013225	12	24	YOR202W	20	SD/MSG -ARG -HIS -LEU -LYS +Canavanine +G418 +Hygromycin +Thialysine	Adam_cdc13-1_SDLV3_REP2	1	11	3.1573329241	12702.4239664	139.196679602	254	3.19780705332	1209422.99498	14739.4317332	43	3.82507177058	1209808.99382	16955.8552591	3417	1714	136	136	156	160	134	170	1
DLR00013225	13	1	YOR202W	20	SD/MSG -ARG -HIS -LEU -LYS +Canavanine +G418 +Hygromycin +Thialysine	Adam_cdc13-1_SDLV3_REP2	1	11	2.66959099248	8825.23983952	83.008764338	254	2.90155828529	796948.995317	11589.9074732	43	3.50846696741	792704.994612	12430.332487	287	1855	136	136	160	164	141	512	0
DLR00013225	13	2	YBR144C	20	SD/MSG -ARG -HIS -LEU -LYS +Canavanine +G418 +Hygromycin +Thialysine	Adam_cdc13-1_SDLV3_REP2	1	11	2.8012565894	8826.69947189	93.676122127	254	2.92418033437	903361.992481	18857.0555948	43	3.54122275988	901928.992652	20476.5434364	421	1858	136	136	170	173	149	1164	0
DLR00013225	13	3	YBR150C	20	SD/MSG -ARG -HIS -LEU -LYS +Canavanine +G418 +Hygromycin +Thialysine	Adam_cdc13-1_SDLV3_REP2	1	11	2.06701410716	3873.29729886	53.055610565	254	2.20443092733	364861.988315	10444.2912919	43	2.62252833638	357324.985148	10888.0673286	553	1850	136	136	160	165	146	1277	0
DLR00013225	13	4	YBR076W	20	SD/MSG -ARG -HIS -LEU -LYS +Canavanine +G418 +Hygromycin +Thialysine	Adam_cdc13-1_SDLV3_REP2	1	11	2.23314562824	5220.92927198	70.7522763446	254	2.27053991475	425332.989106	11330.9407685	43	2.7968489311	422203.989079	12451.2556207	690	1854	136	136	152	159	140	1165	0
DLR00013225	13	5	YBR095C	20	SD/MSG -ARG -HIS -LEU -LYS +Canavanine +G418 +Hygromycin +Thialysine	Adam_cdc13-1_SDLV3_REP2	1	11	2.34687832463	3936.45981717	35.4078880356	254	2.42095952729	270235.997718	7532.53855311	43	2.96168912511	263342.99632	6617.10324795	830	1855	136	136	141	149	134	866	0
DLR00013225	13	6	YAL019W	20	SD/MSG -ARG -HIS -LEU -LYS +Canavanine +G418 +Hygromycin +Thialysine	Adam_cdc13-1_SDLV3_REP2	1	11	2.91019114646	8602.84466468	64.1112980485	254	3.00470870515	736939.995413	12904.2728752	43	3.63991125172	736054.994238	13283.4519389	966	1854	136	136	162	167	145	1139	0
DLR00013225	13	7	YBL063W	20	SD/MSG -ARG -HIS -LEU -LYS +Canavanine +G418 +Hygromycin +Thialysine	Adam_cdc13-1_SDLV3_REP2	1	11	2.61149317019	6626.78345655	58.0784920949	254	2.75439176705	626246.992879	14489.1691277	43	3.36865546581	622768.993374	15399.208948	1105	1850	136	136	167	172	149	1309	0
DLR00013225	13	8	YBR012C	20	SD/MSG -ARG -HIS -LEU -LYS +Canavanine +G418 +Hygromycin +Thialysine	Adam_cdc13-1_SDLV3_REP2	1	11	2.75546750792	8450.24748709	73.5467823237	254	2.85259625732	812269.992179	19252.9075596	43	3.4850104701	812114.992696	20551.1358997	1237	1848	136	136	168	172	148	1386	0
DLR00013225	13	9	YBR186W	20	SD/MSG -ARG -HIS -LEU -LYS +Canavanine +G418 +Hygromycin +Thialysine	Adam_cdc13-1_SDLV3_REP2	1	11	3.05322085546	8485.46644904	58.6283938402	254	3.08406424359	794719.994443	14983.3290444	43	3.71922285932	791491.99308	15919.7089718	1378	1851	136	136	167	171	145	1045	0
DLR00013225	13	10	YBR054W	20	SD/MSG -ARG -HIS -LEU -LYS +Canavanine +G418 +Hygromycin +Thialysine	Adam_cdc13-1_SDLV3_REP2	1	11	2.92245570169	9211.31555928	61.3845042941	254	2.98075956084	861495.992544	19756.1682375	43	3.6164481799	861242.992071	20897.5741703	1507	1850	136	136	165	170	145	1243	0
DLR00013225	13	11	YBR178W	20	SD/MSG -ARG -HIS -LEU -LYS +Canavanine +G418 +Hygromycin +Thialysine	Adam_cdc13-1_SDLV3_REP2	1	11	2.88865569839	8148.44907938	54.0077800317	254	2.92861179461	749818.992316	17641.3123763	43	3.56199253817	746745.992104	18410.1206324	1647	1854	136	136	162	167	142	1081	0
DLR00013225	13	12	YBL057C	20	SD/MSG -ARG -HIS -LEU -LYS +Canavanine +G418 +Hygromycin +Thialysine	Adam_cdc13-1_SDLV3_REP2	1	11	3.0485347903	9669.11531197	64.7946267303	254	3.04990132193	943195.992676	20712.8046802	43	3.68736353516	942689.99218	22008.6832915	1780	1855	136	136	166	170	145	1254	0
DLR00013225	13	13	YBR172C	20	SD/MSG -ARG -HIS -LEU -LYS +Canavanine +G418 +Hygromycin +Thialysine	Adam_cdc13-1_SDLV3_REP2	1	11	2.9558815026	8776.61676085	59.9964742997	254	3.00118923023	850039.992736	18729.8352208	43	3.63627934754	846143.99258	19556.3384847	1925	1856	136	136	164	169	143	1022	0
DLR00013225	13	14	YBR026C	20	SD/MSG -ARG -HIS -LEU -LYS +Canavanine +G418 +Hygromycin +Thialysine	Adam_cdc13-1_SDLV3_REP2	1	11	0.898308207774	536.8	18.5268953259	254	8.74438604921	40452.3	3089.42487663	43	1.44348668631	21508.9964775	288.217431423	2053	1846	136	136	113	125	114	47	0
DLR00013225	13	15	YBR212W	20	SD/MSG -ARG -HIS -LEU -LYS +Canavanine +G418 +Hygromycin +Thialysine	Adam_cdc13-1_SDLV3_REP2	1	11	3.01040458473	9140.03122393	48.6511133437	254	3.07372853578	858392.994131	15932.7900219	43	3.71068671512	854387.993054	16825.3857094	2199	1852	136	136	163	168	141	939	0
DLR00013225	13	16	YBR128C	20	SD/MSG -ARG -HIS -LEU -LYS +Canavanine +G418 +Hygromycin +Thialysine	Adam_cdc13-1_SDLV3_REP2	1	11	3.10617224865	10526.7714153	65.5684367246	254	3.11492365349	973330.993642	18493.1601764	43	3.76375637199	973219.99271	19731.6903992	2331	1851	136	136	162	166	142	1017	0
DLR00013225	13	17	YAR002W	20	SD/MSG -ARG -HIS -LEU -LYS +Canavanine +G418 +Hygromycin +Thialysine	Adam_cdc13-1_SDLV3_REP2	1	11	2.93428914302	8686.59247698	50.2456146605	254	3.00026486992	801552.993781	15402.1192491	43	3.63278624051	799712.993046	16272.928213	2467	1850	136	136	162	167	142	1175	0
DLR00013225	13	18	YBL055C	20	SD/MSG -ARG -HIS -LEU -LYS +Canavanine +G418 +Hygromycin +Thialysine	Adam_cdc13-1_SDLV3_REP2	1	11	2.95983048458	8293.8683309	57.3134425419	254	3.00981192484	762786.994217	15791.4260066	43	3.63948074032	761029.993303	16541.0404979	2601	1854	136	136	161	166	143	1137	0
DLR00013225	13	19	YBR001C	20	SD/MSG -ARG -HIS -LEU -LYS +Canavanine +G418 +Hygromycin +Thialysine	Adam_cdc13-1_SDLV3_REP2	1	11	3.08688787265	9397.97421664	77.2052186267	254	3.10415350723	912850.994109	17364.1391072	43	3.73972318767	910375.992916	18737.8472573	2741	1851	136	136	166	171	145	1004	0
DLR00013225	13	20	YAL030W	20	SD/MSG -ARG -HIS -LEU -LYS +Canavanine +G418 +Hygromycin +Thialysine	Adam_cdc13-1_SDLV3_REP2	1	11	3.16757030676	9396.40820962	80.9341190281	254	3.11420847963	870242.994111	17019.5388681	43	3.74833039504	865990.992823	18374.4732105	2873	1855	136	136	163	168	143	727	0
DLR00013225	13	21	YAL043C-A	20	SD/MSG -ARG -HIS -LEU -LYS +Canavanine +G418 +Hygromycin +Thialysine	Adam_cdc13-1_SDLV3_REP2	1	11	3.29750246979	10171.7793978	95.1986310841	254	3.27522354576	972394.99566	16338.4812524	43	3.93066285561	970505.994185	18127.1802261	3017	1851	136	136	164	169	144	816	0
DLR00013225	13	22	YBL013W	20	SD/MSG -ARG -HIS -LEU -LYS +Canavanine +G418 +Hygromycin +Thialysine	Adam_cdc13-1_SDLV3_REP2	1	11	2.795824924	6689.13175097	61.0233706625	254	2.88218480109	561844.994213	12626.0296238	43	3.49903561885	560151.993113	12777.5322025	3148	1852	136	136	148	155	136	747	0
DLR00013225	13	23	YAL051W	20	SD/MSG -ARG -HIS -LEU -LYS +Canavanine +G418 +Hygromycin +Thialysine	Adam_cdc13-1_SDLV3_REP2	1	11	3.08035656339	10055.5827239	97.3801910127	254	3.00868694205	996957.992229	22182.5347747	43	3.63447136524	992463.99185	24011.0384029	3285	1844	136	136	158	162	139	368	0
DLR00013225	13	24	YOR202W	20	SD/MSG -ARG -HIS -LEU -LYS +Canavanine +G418 +Hygromycin +Thialysine	Adam_cdc13-1_SDLV3_REP2	1	11	3.24821736012	11784.212876	150.556941886	254	3.21714615958	1168518.99492	15773.1909508	43	3.84042647336	1167049.99348	18125.7224189	3420	1853	136	136	159	162	135	216	0
DLR00013225	14	1	YOR202W	20	SD/MSG -ARG -HIS -LEU -LYS +Canavanine +G418 +Hygromycin +Thialysine	Adam_cdc13-1_SDLV3_REP2	1	11	2.97270860649	11503.4866904	132.277082731	254	3.07267355821	1064835.99446	15141.0475034	43	3.69714999129	1064460.99361	16825.1760817	282	1988	136	136	164	167	143	591	29
DLR00013225	14	2	YBL075C	20	SD/MSG -ARG -HIS -LEU -LYS +Canavanine +G418 +Hygromycin +Thialysine	Adam_cdc13-1_SDLV3_REP2	1	11	2.89724342898	8890.1295338	83.8860169201	254	2.95803933443	871762.992669	18667.5970042	43	3.58530896985	870214.992371	20143.6997259	416	1988	136	136	166	170	146	1118	7
DLR00013225	14	3	YBR162W-A	20	SD/MSG -ARG -HIS -LEU -LYS +Canavanine +G418 +Hygromycin +Thialysine	Adam_cdc13-1_SDLV3_REP2	1	11	3.17937315348	10605.3194344	102.765242709	254	3.15886159399	1054557.99314	21530.9334479	43	3.80056049055	1055886.99212	23626.6269583	552	1985	136	136	172	175	152	1181	0
DLR00013225	14	4	YBR108W	20	SD/MSG -ARG -HIS -LEU -LYS +Canavanine +G418 +Hygromycin +Thialysine	Adam_cdc13-1_SDLV3_REP2	1	11	2.94504641508	8146.75089731	58.3888835536	254	3.11735427541	741031.99601	11153.6646121	43	3.75467361904	738785.994297	11935.0179215	688	1993	136	136	167	171	147	1118	0
DLR00013225	14	5	YBL100C	20	SD/MSG -ARG -HIS -LEU -LYS +Canavanine +G418 +Hygromycin +Thialysine	Adam_cdc13-1_SDLV3_REP2	1	11	3.04324633147	9333.57364959	86.825883409	254	3.05933283713	875767.993382	18848.749993	43	3.69546246961	878858.992433	20287.6001091	826	1993	136	136	169	174	151	1588	0
DLR00013225	14	6	YAL067C	20	SD/MSG -ARG -HIS -LEU -LYS +Canavanine +G418 +Hygromycin +Thialysine	Adam_cdc13-1_SDLV3_REP2	1	11	3.00274493579	9203.80446185	61.234363814	254	3.0647201005	815332.994651	14859.5558288	43	3.70370644132	815725.993354	15890.4933285	961	1987	136	136	166	171	147	1297	0
DLR00013225	14	7	YBR064W	20	SD/MSG -ARG -HIS -LEU -LYS +Canavanine +G418 +Hygromycin +Thialysine	Adam_cdc13-1_SDLV3_REP2	1	11	3.0373838537	10078.3458654	83.2647303253	254	3.0699404919	971019.993463	19931.8631418	43	3.70647675431	971286.99263	21408.2258595	1093	1986	136	136	170	175	150	1198	0
DLR00013225	14	8	YBR147W	20	SD/MSG -ARG -HIS -LEU -LYS +Canavanine +G418 +Hygromycin +Thialysine	Adam_cdc13-1_SDLV3_REP2	1	11	0	11	6.97259094658	254	12	29623.5	2389.60628755	43	0	43	46.2667933999	1231	1988	136	136	-1	-1	-1	0	0
DLR00013225	14	9	YBR053C	20	SD/MSG -ARG -HIS -LEU -LYS +Canavanine +G418 +Hygromycin +Thialysine	Adam_cdc13-1_SDLV3_REP2	1	11	2.94336772944	9921.00232233	79.5118131553	254	3.0144690357	952322.992672	20267.9753282	43	3.65198760953	953050.992319	21705.7486895	1365	1990	136	136	168	172	147	1251	0
DLR00013225	14	10	YBL053W	20	SD/MSG -ARG -HIS -LEU -LYS +Canavanine +G418 +Hygromycin +Thialysine	Adam_cdc13-1_SDLV3_REP2	1	11	3.02595854021	9049.45582615	57.468275771	254	3.06557880988	847165.993558	17270.0548234	43	3.70763180521	845198.992473	18247.3079243	1505	1992	136	136	165	169	145	1142	0
DLR00013225	14	11	YAR028W	20	SD/MSG -ARG -HIS -LEU -LYS +Canavanine +G418 +Hygromycin +Thialysine	Adam_cdc13-1_SDLV3_REP2	1	11	3.09093256963	10562.455796	88.1867355441	254	3.04943473224	1008306.99214	23301.5837978	43	3.69627305578	1013183.99172	24836.669278	1639	1990	136	136	165	170	145	1584	0
DLR00013225	14	12	YAL017W	20	SD/MSG -ARG -HIS -LEU -LYS +Canavanine +G418 +Hygromycin +Thialysine	Adam_cdc13-1_SDLV3_REP2	1	11	2.98069910475	9066.24119242	73.8502788352	254	3.01544377743	872422.992703	18946.4322163	43	3.65229673543	874354.992201	20115.6720821	1778	1991	136	136	164	169	144	1483	0
DLR00013225	14	13	YBR122C	20	SD/MSG -ARG -HIS -LEU -LYS +Canavanine +G418 +Hygromycin +Thialysine	Adam_cdc13-1_SDLV3_REP2	1	11	2.81421498065	8479.90992962	53.2063017084	254	3.03433513555	686850.3	10078.4754141	43	3.56177838576	762612.993464	16385.3828264	1916	1986	136	136	159	164	140	1289	0
DLR00013225	14	14	YAL056W	20	SD/MSG -ARG -HIS -LEU -LYS +Canavanine +G418 +Hygromycin +Thialysine	Adam_cdc13-1_SDLV3_REP2	1	11	2.82104007455	8786.51342297	65.3771155528	254	2.87004017745	789418.99288	19204.7701165	43	3.50610485202	787435.993165	20142.992397	2051	1989	136	136	157	163	139	1094	0
DLR00013225	14	15	YBL027W	20	SD/MSG -ARG -HIS -LEU -LYS +Canavanine +G418 +Hygromycin +Thialysine	Adam_cdc13-1_SDLV3_REP2	1	11	3.02609311848	10421.8782222	49.5369391993	254	3.13018329466	1025693.994	17782.036787	43	3.77264164788	1027061.99303	18935.3343137	2189	1986	136	136	166	171	146	1244	0
DLR00013225	14	16	YAR047C	20	SD/MSG -ARG -HIS -LEU -LYS +Canavanine +G418 +Hygromycin +Thialysine	Adam_cdc13-1_SDLV3_REP2	1	11	2.94706603422	8914.70000728	57.9374290104	254	2.99930085035	832571.992927	17749.7437	43	3.63746769782	832461.99237	18705.8576202	2325	1987	136	136	161	166	142	1276	0
DLR00013225	14	17	YBR105C	20	SD/MSG -ARG -HIS -LEU -LYS +Canavanine +G418 +Hygromycin +Thialysine	Adam_cdc13-1_SDLV3_REP2	1	11	2.86457745685	8620.0769664	53.0670493103	254	2.9660770802	795744.993624	15650.6015308	43	3.59737023293	793284.993073	16552.2748752	2454	1990	136	136	161	166	141	1076	8
DLR00013225	14	18	YAL066W	20	SD/MSG -ARG -HIS -LEU -LYS +Canavanine +G418 +Hygromycin +Thialysine	Adam_cdc13-1_SDLV3_REP2	1	11	2.58431012986	7545.92022595	67.258337228	254	2.70210842343	689604.992469	17602.358257	43	3.32461208863	691829.993922	19114.0624404	2598	1987	136	136	160	165	143	1586	0
DLR00013225	14	19	YBR103W	20	SD/MSG -ARG -HIS -LEU -LYS +Canavanine +G418 +Hygromycin +Thialysine	Adam_cdc13-1_SDLV3_REP2	1	11	1.9173506508	2995.18087495	40.2778324802	254	2.03892689978	234544.989945	7432.99444709	43	2.40044775842	228407.987888	6162.97136804	2737	1981	136	136	142	151	134	1353	0
DLR00013225	14	20	YBL082C	20	SD/MSG -ARG -HIS -LEU -LYS +Canavanine +G418 +Hygromycin +Thialysine	Adam_cdc13-1_SDLV3_REP2	1	11	3.1068236773	10100.1444598	69.8586565941	254	3.13686837862	929615.994834	16616.517602	43	3.77782445599	929504.993485	17818.6475725	2871	1988	136	136	162	167	143	948	0
DLR00013225	14	21	YBL079W	20	SD/MSG -ARG -HIS -LEU -LYS +Canavanine +G418 +Hygromycin +Thialysine	Adam_cdc13-1_SDLV3_REP2	1	11	2.00177693284	3529.48708606	49.2631970074	254	2.12698265477	309605.988842	8695.89656681	43	2.51883900246	300602.987562	8309.74869892	3004	1987	136	136	151	157	139	1074	0
DLR00013225	14	22	YBR116C	20	SD/MSG -ARG -HIS -LEU -LYS +Canavanine +G418 +Hygromycin +Thialysine	Adam_cdc13-1_SDLV3_REP2	1	11	3.23283461745	10076.4535149	82.4006734112	254	3.20107745843	954371.994842	16900.2734411	43	3.84436318503	951567.993395	18514.9490951	3144	1990	136	136	161	165	142	663	0
DLR00013225	14	23	YBR157C	20	SD/MSG -ARG -HIS -LEU -LYS +Canavanine +G418 +Hygromycin +Thialysine	Adam_cdc13-1_SDLV3_REP2	1	11	3.21910839224	11082.5332056	120.584155551	254	3.17310566807	1092622.99362	20077.0421537	43	3.80777844203	1091773.99243	22361.8884718	3280	1987	136	136	160	164	139	513	0
DLR00013225	14	24	YOR202W	20	SD/MSG -ARG -HIS -LEU -LYS +Canavanine +G418 +Hygromycin +Thialysine	Adam_cdc13-1_SDLV3_REP2	1	11	3.30813330042	12802.7214156	156.494208862	254	3.28167702244	1238056.99559	14462.0898687	43	3.91464682875	1238413.99421	17198.1278019	3416	1989	136	136	158	161	134	229	18
DLR00013225	15	1	YOR202W	20	SD/MSG -ARG -HIS -LEU -LYS +Canavanine +G418 +Hygromycin +Thialysine	Adam_cdc13-1_SDLV3_REP2	1	11	2.91893399758	10552.0808522	119.753519812	254	3.04859237424	916827.99555	11412.0149804	43	3.66642286193	914119.994229	12534.8334211	287	2127	136	136	157	161	138	312	0
DLR00013225	15	2	YBR014C	20	SD/MSG -ARG -HIS -LEU -LYS +Canavanine +G418 +Hygromycin +Thialysine	Adam_cdc13-1_SDLV3_REP2	1	11	2.93660785723	9206.41425636	87.1303960899	254	3.00572482933	852650.99335	15723.6421961	43	3.63203717758	849950.992609	17175.4991229	420	2129	136	136	161	165	142	788	0
DLR00013225	15	3	YBL009W	20	SD/MSG -ARG -HIS -LEU -LYS +Canavanine +G418 +Hygromycin +Thialysine	Adam_cdc13-1_SDLV3_REP2	1	11	2.95504688483	8131.12991737	64.2727666698	254	3.06313668173	727515.995152	11520.6704333	43	3.69714810589	723964.993654	12480.1341777	560	2126	136	136	161	166	144	879	0
DLR00013225	15	4	YBR215W	20	SD/MSG -ARG -HIS -LEU -LYS +Canavanine +G418 +Hygromycin +Thialysine	Adam_cdc13-1_SDLV3_REP2	1	11	2.71210033157	8154.85798673	57.1173355084	254	2.8283226434	717783.992812	14637.1504362	43	3.45331833295	715165.992932	15669.5969194	692	2127	136	136	162	167	145	1079	0
DLR00013225	15	5	YBR067C	20	SD/MSG -ARG -HIS -LEU -LYS +Canavanine +G418 +Hygromycin +Thialysine	Adam_cdc13-1_SDLV3_REP2	1	11	2.95169963152	8451.72355051	70.1235456767	254	2.96648340687	764229.992905	16453.5802425	43	3.5998101312	763761.992187	17697.3126585	835	2129	136	136	165	170	148	1230	0
DLR00013225	15	6	YBR061C	20	SD/MSG -ARG -HIS -LEU -LYS +Canavanine +G418 +Hygromycin +Thialysine	Adam_cdc13-1_SDLV3_REP2	1	11	3.03731091424	9237.23409219	61.3639386811	254	3.10027593703	849052.994302	14812.9474824	43	3.73911815574	845959.993029	16075.4732797	964	2124	136	136	167	171	148	933	0
DLR00013225	15	7	YBR040W	20	SD/MSG -ARG -HIS -LEU -LYS +Canavanine +G418 +Hygromycin +Thialysine	Adam_cdc13-1_SDLV3_REP2	1	11	2.87763981527	8038.0011898	49.8301717556	254	2.98966042823	722228.994165	13118.0955846	43	3.61811166701	718815.993111	13918.3825819	1105	2129	136	136	163	168	145	1033	0
DLR00013225	15	8	YBR187W	20	SD/MSG -ARG -HIS -LEU -LYS +Canavanine +G418 +Hygromycin +Thialysine	Adam_cdc13-1_SDLV3_REP2	1	11	2.6179586692	7033.25492844	54.1936439429	254	2.70324698891	592391.994096	13312.3767532	43	3.32684607441	592493.994656	14240.8588009	1237	2129	136	136	156	162	142	1430	0
DLR00013225	15	9	YBR183W	20	SD/MSG -ARG -HIS -LEU -LYS +Canavanine +G418 +Hygromycin +Thialysine	Adam_cdc13-1_SDLV3_REP2	1	11	2.9214967829	7926.12065541	62.0142895339	254	3.0041765382	749338.993821	14618.75295	43	3.6347833718	746170.992734	15682.8618665	1379	2129	136	136	164	169	146	1083	0
DLR00013225	15	10	YBR024W	20	SD/MSG -ARG -HIS -LEU -LYS +Canavanine +G418 +Hygromycin +Thialysine	Adam_cdc13-1_SDLV3_REP2	1	11	2.90499836039	8182.4859843	60.6790104178	254	2.93547911939	767449.992526	17361.5999058	43	3.56811200638	765391.992208	18362.9572338	1510	2126	136	136	161	167	144	1182	0
DLR00013225	15	11	YBR200W	20	SD/MSG -ARG -HIS -LEU -LYS +Canavanine +G418 +Hygromycin +Thialysine	Adam_cdc13-1_SDLV3_REP2	1	11	2.78749151438	7664.38512493	44.6362380825	254	2.9961087633	682569.995582	11029.4752253	43	3.6268648988	677372.9943	11127.899861	1653	2130	136	136	159	165	141	869	0
DLR00013225	15	12	YAL060W	20	SD/MSG -ARG -HIS -LEU -LYS +Canavanine +G418 +Hygromycin +Thialysine	Adam_cdc13-1_SDLV3_REP2	1	11	2.85271991003	8433.13953639	63.6140573748	254	2.96472143268	793633.993567	16368.7833435	43	3.59651647797	793242.992971	17381.5299717	1783	2130	136	136	162	167	143	1314	0
DLR00013225	15	13	YBR221C	20	SD/MSG -ARG -HIS -LEU -LYS +Canavanine +G418 +Hygromycin +Thialysine	Adam_cdc13-1_SDLV3_REP2	1	11	2.22411706482	4417.04007419	58.3915519138	254	2.33303562572	298015.995195	8179.98761732	43	2.88249060106	298781.99447	7951.62182139	1930	2125	136	136	135	145	129	1522	0
DLR00013225	15	14	YBR138C	20	SD/MSG -ARG -HIS -LEU -LYS +Canavanine +G418 +Hygromycin +Thialysine	Adam_cdc13-1_SDLV3_REP2	1	11	3.0146835865	9131.32442896	62.9875494639	254	3.06873962002	839858.994308	15012.2732988	43	3.70713776196	839267.993223	15999.4074707	2057	2125	136	136	159	165	141	1052	0
DLR00013225	15	15	YBR222C	20	SD/MSG -ARG -HIS -LEU -LYS +Canavanine +G418 +Hygromycin +Thialysine	Adam_cdc13-1_SDLV3_REP2	1	11	2.99512915973	8729.38728485	59.7214358743	254	3.04286573098	836675.993702	16813.2817382	43	3.67579326952	835917.992807	17944.4876175	2199	2127	136	136	161	166	142	1151	0
DLR00013225	15	16	YBL086C	20	SD/MSG -ARG -HIS -LEU -LYS +Canavanine +G418 +Hygromycin +Thialysine	Adam_cdc13-1_SDLV3_REP2	1	11	3.0553197226	9881.64405527	59.1333009205	254	3.07319098698	944677.993548	18790.5763498	43	3.71221044606	943696.992689	20091.1151288	2330	2126	136	136	162	166	143	1020	0
DLR00013225	15	17	YBR139W	20	SD/MSG -ARG -HIS -LEU -LYS +Canavanine +G418 +Hygromycin +Thialysine	Adam_cdc13-1_SDLV3_REP2	1	11	3.04755701834	9772.06003286	60.4038241747	254	3.10391907373	927630.994309	16596.1021202	43	3.74186668567	926746.99312	17998.2452134	2473	2124	136	136	162	167	143	991	0
DLR00013225	15	18	YAL029C	20	SD/MSG -ARG -HIS -LEU -LYS +Canavanine +G418 +Hygromycin +Thialysine	Adam_cdc13-1_SDLV3_REP2	1	11	2.81256325641	8932.63147558	60.7915403945	254	2.9316083803	820799.993597	16543.6590109	43	3.56116241562	821918.993334	17695.26595	2604	2124	136	136	161	166	144	1202	0
DLR00013225	15	19	YBR121C	20	SD/MSG -ARG -HIS -LEU -LYS +Canavanine +G418 +Hygromycin +Thialysine	Adam_cdc13-1_SDLV3_REP2	1	11	2.84951148934	8747.08980944	58.3510358932	254	2.95379241474	776030.994254	15159.1756029	43	3.58353449309	774043.993686	15928.7844511	2744	2125	136	136	158	163	141	1012	0
DLR00013225	15	20	YBL032W	20	SD/MSG -ARG -HIS -LEU -LYS +Canavanine +G418 +Hygromycin +Thialysine	Adam_cdc13-1_SDLV3_REP2	1	11	2.8791879047	8949.64532847	79.8777018133	254	2.92050546436	841544.992275	19329.5207366	43	3.54913691747	840028.992284	20709.7609856	2875	2125	136	136	161	166	144	971	0
DLR00013225	15	21	YBL048W	20	SD/MSG -ARG -HIS -LEU -LYS +Canavanine +G418 +Hygromycin +Thialysine	Adam_cdc13-1_SDLV3_REP2	1	11	3.02810273726	9506.16581106	95.1778668276	254	3.02963274269	923112.992712	20286.2994419	43	3.66139957055	921626.992086	21832.0081928	3017	2123	136	136	164	168	146	939	0
DLR00013225	15	22	YBL054W	20	SD/MSG -ARG -HIS -LEU -LYS +Canavanine +G418 +Hygromycin +Thialysine	Adam_cdc13-1_SDLV3_REP2	1	11	2.94963672057	8616.63981387	94.9684537978	254	2.93834686639	823664.992096	19612.2466911	43	3.56813108451	820218.991863	20939.0168896	3149	2123	136	136	159	164	142	801	0
DLR00013225	15	23	YAR018C	20	SD/MSG -ARG -HIS -LEU -LYS +Canavanine +G418 +Hygromycin +Thialysine	Adam_cdc13-1_SDLV3_REP2	1	11	2.72630159266	8790.46016066	94.8333134959	254	2.87314970956	865350.99274	17152.8244059	43	3.48902031875	862979.992907	18848.5912978	3289	2122	136	136	158	162	140	792	0
DLR00013225	15	24	YOR202W	20	SD/MSG -ARG -HIS -LEU -LYS +Canavanine +G418 +Hygromycin +Thialysine	Adam_cdc13-1_SDLV3_REP2	1	11	3.06976183877	10984.2013864	151.270909977	254	3.1606728447	1009055.99578	11627.2458289	43	3.77883207365	1006208.99424	13371.3573219	3417	2127	136	136	155	158	133	159	0
DLR00013225	16	1	YOR202W	20	SD/MSG -ARG -HIS -LEU -LYS +Canavanine +G418 +Hygromycin +Thialysine	Adam_cdc13-1_SDLV3_REP2	1	11	2.8838300855	10933.7802817	117.321010829	254	3.16501687232	816001.997661	9000.76035308	43	3.79836944565	800203.99561	7818.92336941	264	2272	136	136	158	162	141	558	22
DLR00013225	16	2	YOR202W	20	SD/MSG -ARG -HIS -LEU -LYS +Canavanine +G418 +Hygromycin +Thialysine	Adam_cdc13-1_SDLV3_REP2	1	11	2.8806927895	10560.7781354	90.8366865476	254	3.14146899392	806207.996531	11989.8743308	43	3.79078778989	791881.995053	11425.3527412	427	2273	136	136	163	167	146	673	28
DLR00013225	16	3	YOR202W	20	SD/MSG -ARG -HIS -LEU -LYS +Canavanine +G418 +Hygromycin +Thialysine	Adam_cdc13-1_SDLV3_REP2	1	11	2.84126400616	9436.5	219.867444747	254	2.70255372442	790754.990483	27120.6991347	43	3.31111509009	783608.991962	29081.4245164	553	2280	136	136	167	171	151	686	29
DLR00013225	16	4	YOR202W	20	SD/MSG -ARG -HIS -LEU -LYS +Canavanine +G418 +Hygromycin +Thialysine	Adam_cdc13-1_SDLV3_REP2	1	11	2.9451210159	7713.52190563	51.5664336603	254	3.15468659949	484791.729412	5254.67431483	43	3.786579301	490148.996854	4967.74355735	673	2255	136	136	165	169	149	166	19
DLR00013225	16	5	YOR202W	20	SD/MSG -ARG -HIS -LEU -LYS +Canavanine +G418 +Hygromycin +Thialysine	Adam_cdc13-1_SDLV3_REP2	1	11	2.8041083812	9380.83913516	129.81338943	254	2.91977189623	678576.999885	14529.7958146	43	3.53592585239	673043.999641	14973.1873845	834	2277	136	136	165	169	149	650	25
DLR00013225	16	6	YOR202W	20	SD/MSG -ARG -HIS -LEU -LYS +Canavanine +G418 +Hygromycin +Thialysine	Adam_cdc13-1_SDLV3_REP2	1	11	2.95254173126	7447.12601231	76.8882827283	254	2.93866365527	537925.995126	10339.5679513	43	3.55400323459	527476.993398	10692.2370217	958	2259	136	136	166	171	150	309	0
DLR00013225	16	7	YOR202W	20	SD/MSG -ARG -HIS -LEU -LYS +Canavanine +G418 +Hygromycin +Thialysine	Adam_cdc13-1_SDLV3_REP2	1	11	2.88126305204	9115.2	165.941932539	254	2.83074179588	677761.990266	20128.0476294	43	3.45230153391	670408.990756	21482.4427978	1094	2278	136	136	164	169	148	583	30
DLR00013225	16	8	YOR202W	20	SD/MSG -ARG -HIS -LEU -LYS +Canavanine +G418 +Hygromycin +Thialysine	Adam_cdc13-1_SDLV3_REP2	1	11	2.91504763402	7758.39290638	41.7597401216	254	3.00958090937	544137.996383	8291.36020362	43	3.63658699465	530816.99448	8142.80841236	1248	2258	136	136	163	169	147	228	4
DLR00013225	16	9	YOR202W	20	SD/MSG -ARG -HIS -LEU -LYS +Canavanine +G418 +Hygromycin +Thialysine	Adam_cdc13-1_SDLV3_REP2	1	11	3.10009166932	8792.75738723	65.6994615168	254	3.07108682797	658113.99493	11338.5560844	43	3.70528885712	648528.993266	12255.1292256	1366	2258	136	136	165	170	148	340	0
DLR00013225	16	10	YOR202W	20	SD/MSG -ARG -HIS -LEU -LYS +Canavanine +G418 +Hygromycin +Thialysine	Adam_cdc13-1_SDLV3_REP2	1	11	2.96134637161	7865.26627561	52.8147896643	254	2.98599896917	594531.994571	10762.0900776	43	3.60483549631	585510.992896	11367.6980978	1521	2260	136	136	163	169	147	440	5
DLR00013225	16	11	YOR202W	20	SD/MSG -ARG -HIS -LEU -LYS +Canavanine +G418 +Hygromycin +Thialysine	Adam_cdc13-1_SDLV3_REP2	1	11	3.02012632844	8826.37703646	49.9619458588	254	3.15598277653	630997.993582	7499.75390345	43	3.68588338679	681116.993388	12594.8549107	1639	2260	136	136	163	168	146	462	3
DLR00013225	16	12	YOR202W	20	SD/MSG -ARG -HIS -LEU -LYS +Canavanine +G418 +Hygromycin +Thialysine	Adam_cdc13-1_SDLV3_REP2	1	11	3.32000954222	7957.34525347	204.245987338	254	3.31180326742	629624.983163	16212.2560978	43	4.2001100907	620954.987703	18303.9927983	1773	2258	136	136	165	170	147	462	5
DLR00013225	16	13	YOR202W	20	SD/MSG -ARG -HIS -LEU -LYS +Canavanine +G418 +Hygromycin +Thialysine	Adam_cdc13-1_SDLV3_REP2	1	11	2.73018197192	10179.8150247	150.572008912	254	2.86103121839	805615.991773	17961.3268976	43	3.47811543257	803127.992103	19635.5955791	1932	2273	136	136	166	171	149	993	39
DLR00013225	16	14	YOR202W	20	SD/MSG -ARG -HIS -LEU -LYS +Canavanine +G418 +Hygromycin +Thialysine	Adam_cdc13-1_SDLV3_REP2	1	11	3.18678185873	8422.92767713	191.062425821	254	3.11982306452	676551.986648	17030.5878763	43	3.74396681443	666278.984371	18858.9606037	2041	2257	136	136	165	170	147	408	8
DLR00013225	16	15	YOR202W	20	SD/MSG -ARG -HIS -LEU -LYS +Canavanine +G418 +Hygromycin +Thialysine	Adam_cdc13-1_SDLV3_REP2	1	11	2.6318789212	8528.4	165.259489823	254	2.70307481066	684516.989752	21118.2688217	43	3.31385719354	679633.991118	22725.9151063	2191	2278	136	136	164	169	147	885	26
DLR00013225	16	16	YOR202W	20	SD/MSG -ARG -HIS -LEU -LYS +Canavanine +G418 +Hygromycin +Thialysine	Adam_cdc13-1_SDLV3_REP2	1	11	2.78826327928	7868.78826387	52.7713695302	254	2.95336441887	606932.995105	10574.099529	43	3.57415157819	597955.993722	10841.1036981	2311	2256	136	136	164	169	147	393	17
DLR00013225	16	17	YOR202W	20	SD/MSG -ARG -HIS -LEU -LYS +Canavanine +G418 +Hygromycin +Thialysine	Adam_cdc13-1_SDLV3_REP2	1	11	2.54647601888	7288.21356723	80.3445536617	254	2.75538466025	554109.993641	11333.3151271	43	3.3671415091	545735.99351	11820.000269	2450	2255	136	136	163	168	147	406	0
DLR00013225	16	18	YOR202W	20	SD/MSG -ARG -HIS -LEU -LYS +Canavanine +G418 +Hygromycin +Thialysine	Adam_cdc13-1_SDLV3_REP2	1	11	2.33890580452	6049.60908145	75.8895048998	254	2.54789463041	468936.994275	11002.6990856	43	3.14764721353	457896.99538	11336.216951	2585	2254	136	136	159	165	144	322	17
DLR00013225	16	19	YOR202W	20	SD/MSG -ARG -HIS -LEU -LYS +Canavanine +G418 +Hygromycin +Thialysine	Adam_cdc13-1_SDLV3_REP2	1	11	2.65002069083	7598.66775116	61.0904455255	254	2.79075588194	578947.993458	11964.9165359	43	3.40460584365	570888.993171	12413.6330054	2721	2254	136	136	161	167	146	381	10
DLR00013225	16	20	YOR202W	20	SD/MSG -ARG -HIS -LEU -LYS +Canavanine +G418 +Hygromycin +Thialysine	Adam_cdc13-1_SDLV3_REP2	1	11	2.66354029378	8926.2	171.418929144	254	2.66286574062	850763.988939	27074.7647904	43	3.30901377125	847678.992751	29990.9446614	2871	2276	136	136	164	168	147	691	28
DLR00013225	16	21	YOR202W	20	SD/MSG -ARG -HIS -LEU -LYS +Canavanine +G418 +Hygromycin +Thialysine	Adam_cdc13-1_SDLV3_REP2	1	11	2.70983748317	9665.24057559	73.2193001039	254	2.94274602775	735625.999974	10577.8202162	43	3.558698316	736255.999539	10179.3852227	3022	2272	136	136	162	167	146	585	33
DLR00013225	16	22	YOR202W	20	SD/MSG -ARG -HIS -LEU -LYS +Canavanine +G418 +Hygromycin +Thialysine	Adam_cdc13-1_SDLV3_REP2	1	11	2.76549411855	9800.1	196.080824557	254	2.71254451411	852131.984996	33461.0849437	43	3.35689459613	850451.988391	36264.3646105	3144	2272	136	136	165	169	147	740	26
DLR00013225	16	23	YOR202W	20	SD/MSG -ARG -HIS -LEU -LYS +Canavanine +G418 +Hygromycin +Thialysine	Adam_cdc13-1_SDLV3_REP2	1	11	2.37451555209	9307.8	215.773375908	254	2.24824839953	850197.989034	26782.2485808	43	2.66232865777	848195.989548	30090.5643197	3279	2272	136	136	163	166	144	576	24
DLR00013225	16	24	YOR202W	20	SD/MSG -ARG -HIS -LEU -LYS +Canavanine +G418 +Hygromycin +Thialysine	Adam_cdc13-1_SDLV3_REP2	1	11	2.51830367984	11063.3952372	80.3835414672	254	2.80838428281	836216.997989	6766.07758287	43	3.39075498002	835207.997722	7219.4203644	3419	2272	136	136	163	166	142	513	22
DLR00013794	1	1	YOR202W	27	SD/MSG -ARG -HIS -LEU -LYS +Canavanine +G418 +Hygromycin +Thialysine	Adam_cdc13-1_SDLV3_REP2	1	11	1.12874291016	10228.8838293	809.767483521	254	2.48288055418	276340.998541	5095.46502495	43	3.01758847068	262113.993005	3061.58860305	303	231	136	136	142	149	129	34	3
DLR00013794	1	2	YOR202W	27	SD/MSG -ARG -HIS -LEU -LYS +Canavanine +G418 +Hygromycin +Thialysine	Adam_cdc13-1_SDLV3_REP2	1	11	3.09289335312	10386	703.225918319	254	3.00799778858	442566.999339	6639.75038032	43	3.60085862496	430962.996647	6287.85170841	417	220	136	136	150	156	132	218	0
DLR00013794	1	3	YOR202W	27	SD/MSG -ARG -HIS -LEU -LYS +Canavanine +G418 +Hygromycin +Thialysine	Adam_cdc13-1_SDLV3_REP2	1	11	3.04728149991	9442.8	659.313729405	254	2.87533394203	376153.999471	6890.5086912	43	3.46061230037	366444.996596	6077.90722944	558	222	136	136	150	157	138	378	0
DLR00013794	1	4	YOR202W	27	SD/MSG -ARG -HIS -LEU -LYS +Canavanine +G418 +Hygromycin +Thialysine	Adam_cdc13-1_SDLV3_REP2	1	11	2.89885406312	8882.1	660.771270795	254	2.80647766258	319151.999349	6176.57611585	43	3.38957419803	310074.996141	5012.64892028	690	220	136	136	147	155	139	392	0
DLR00013794	1	5	YOR202W	27	SD/MSG -ARG -HIS -LEU -LYS +Canavanine +G418 +Hygromycin +Thialysine	Adam_cdc13-1_SDLV3_REP2	1	11	3.07899271381	9515.7	595.025693255	254	2.95762846472	405021.999538	6700.73175816	43	3.56494506825	397150.997086	6347.10049017	827	223	136	136	152	160	141	440	0
DLR00013794	1	6	YOR202W	27	SD/MSG -ARG -HIS -LEU -LYS +Canavanine +G418 +Hygromycin +Thialysine	Adam_cdc13-1_SDLV3_REP2	1	11	3.23266984538	9603	487.089554114	254	3.16634609391	463983.999794	6569.24182185	43	4.05399186471	436159.481275	5677.36861243	968	220	136	136	156	163	141	444	0
DLR00013794	1	7	YOR202W	27	SD/MSG -ARG -HIS -LEU -LYS +Canavanine +G418 +Hygromycin +Thialysine	Adam_cdc13-1_SDLV3_REP2	1	11	3.12002777589	10041.3	549.665756089	254	3.03688068818	440010.99931	6073.48338195	43	3.73535103351	433547.998462	6424.23537588	1105	219	136	136	152	160	140	448	0
DLR00013794	1	8	YOR202W	27	SD/MSG -ARG -HIS -LEU -LYS +Canavanine +G418 +Hygromycin +Thialysine	Adam_cdc13-1_SDLV3_REP2	1	11	3.10311692398	10077.3	559.608929271	254	2.99121127347	453694.999217	5846.93234446	43	3.62700543699	445817.99724	6291.9167399	1235	217	136	136	155	163	140	421	0
DLR00013794	1	9	YOR202W	27	SD/MSG -ARG -HIS -LEU -LYS +Canavanine +G418 +Hygromycin +Thialysine	Adam_cdc13-1_SDLV3_REP2	1	11	3.1273307004	10416.6	570.260391628	254	3.04562511383	478996.999191	6050.94196302	43	3.72072117658	472970.997826	6692.20130239	1374	223	136	136	154	162	140	462	0
DLR00013794	1	10	YOR202W	27	SD/MSG -ARG -HIS -LEU -LYS +Canavanine +G418 +Hygromycin +Thialysine	Adam_cdc13-1_SDLV3_REP2	1	11	2.84628904701	10187.1	838.011531181	254	3.13523499659	320141.999896	5570.7692567	43	3.88250413556	319062.999554	5701.55361746	1507	218	136	136	145	155	139	638	0
DLR00013794	1	11	YOR202W	27	SD/MSG -ARG -HIS -LEU -LYS +Canavanine +G418 +Hygromycin +Thialysine	Adam_cdc13-1_SDLV3_REP2	1	11	3.35993039887	11000.7	479.992227252	254	3.16836556148	568385.999897	7758.78108049	43	3.92719393211	560216.999762	9050.08825757	1653	218	136	136	157	164	139	440	0
DLR00013794	1	12	YOR202W	27	SD/MSG -ARG -HIS -LEU -LYS +Canavanine +G418 +Hygromycin +Thialysine	Adam_cdc13-1_SDLV3_REP2	1	11	3.12164696685	9400.5	494.723223365	254	2.95910051248	430663.999162	6367.836772	43	3.59767820494	423392.997066	6603.49828961	1783	216	136	136	154	162	140	692	3
DLR00013794	1	13	YOR202W	27	SD/MSG -ARG -HIS -LEU -LYS +Canavanine +G418 +Hygromycin +Thialysine	Adam_cdc13-1_SDLV3_REP2	1	11	3.20412635923	9477	427.170264284	254	2.94513246445	466859.99871	7202.37427921	43	3.56202467434	461898.996298	7608.93823207	1925	218	136	136	154	162	141	608	0
DLR00013794	1	14	YOR202W	27	SD/MSG -ARG -HIS -LEU -LYS +Canavanine +G418 +Hygromycin +Thialysine	Adam_cdc13-1_SDLV3_REP2	1	11	3.10263673378	9539.1	457.365931687	254	2.86233632994	458693.998519	6437.57990514	43	3.47098567472	453509.995886	6721.14783068	2059	215	136	136	153	161	140	639	7
DLR00013794	1	15	YOR202W	27	SD/MSG -ARG -HIS -LEU -LYS +Canavanine +G418 +Hygromycin +Thialysine	Adam_cdc13-1_SDLV3_REP2	1	11	3.23176496783	9864	390.746485957	254	2.94761153379	526673.999154	7280.30965688	43	3.54965296273	519710.996781	7693.37598536	2198	215	136	136	157	164	140	445	0
DLR00013794	1	16	YOR202W	27	SD/MSG -ARG -HIS -LEU -LYS +Canavanine +G418 +Hygromycin +Thialysine	Adam_cdc13-1_SDLV3_REP2	1	11	3.07172091313	8974.8	387.270024844	254	2.76576160849	461226.999988	7110.24951723	43	3.35589343101	455264.998399	6282.76368255	2336	218	136	136	155	163	140	496	0
DLR00013794	1	17	YOR202W	27	SD/MSG -ARG -HIS -LEU -LYS +Canavanine +G418 +Hygromycin +Thialysine	Adam_cdc13-1_SDLV3_REP2	1	11	3.26806451303	9581.4	409.830377252	254	2.93587717611	484588.998877	8189.16451678	43	3.53839648049	478582.996332	8389.03948871	2473	222	136	136	154	162	141	411	0
DLR00013794	1	18	YOR202W	27	SD/MSG -ARG -HIS -LEU -LYS +Canavanine +G418 +Hygromycin +Thialysine	Adam_cdc13-1_SDLV3_REP2	1	11	3.22238379798	8341.2	523.164432135	254	2.76801365523	329490.998927	7461.74710875	43	3.3474484873	324154.995258	6613.04808014	2599	216	136	136	147	157	141	632	0
DLR00013794	1	19	YOR202W	27	SD/MSG -ARG -HIS -LEU -LYS +Canavanine +G418 +Hygromycin +Thialysine	Adam_cdc13-1_SDLV3_REP2	1	11	3.25033718688	9746.1	504.778019024	254	2.96509681428	454107.99874	7937.3314478	43	3.57430717666	447869.995961	8061.17744432	2743	216	136	136	153	160	140	399	0
DLR00013794	1	20	YOR202W	27	SD/MSG -ARG -HIS -LEU -LYS +Canavanine +G418 +Hygromycin +Thialysine	Adam_cdc13-1_SDLV3_REP2	1	11	3.12012215477	9403.2	451.022486203	254	2.86552215491	467655.99893	8040.80366003	43	3.45442064443	462453.996163	7475.61803332	2880	214	136	136	155	161	139	392	0
DLR00013794	1	21	YOR202W	27	SD/MSG -ARG -HIS -LEU -LYS +Canavanine +G418 +Hygromycin +Thialysine	Adam_cdc13-1_SDLV3_REP2	1	11	3.27153460964	9602.1	488.155602413	254	3.04867020836	470784.999892	7855.3818266	43	3.68346990964	461743.998071	7560.91564073	3022	214	136	136	153	160	138	248	0
DLR00013794	1	22	YOR202W	27	SD/MSG -ARG -HIS -LEU -LYS +Canavanine +G418 +Hygromycin +Thialysine	Adam_cdc13-1_SDLV3_REP2	1	11	3.21096161287	9903.6	471.45123902	254	3.06858974956	475280.999598	7180.56008539	43	3.71052710422	469615.997823	7636.27269038	3152	218	136	136	147	154	135	269	0
DLR00013794	1	23	YOR202W	27	SD/MSG -ARG -HIS -LEU -LYS +Canavanine +G418 +Hygromycin +Thialysine	Adam_cdc13-1_SDLV3_REP2	1	11	3.30537311957	10902.6	379.523677701	254	3.01477229008	597774.998852	8170.76377146	43	3.61317289079	589566.996408	8916.43872607	3292	213	136	136	147	153	129	97	0
DLR00013794	1	24	YOR202W	27	SD/MSG -ARG -HIS -LEU -LYS +Canavanine +G418 +Hygromycin +Thialysine	Adam_cdc13-1_SDLV3_REP2	1	11	2.93129869416	9814.5	561.301164137	254	2.78206747246	389213.997458	6247.11987288	43	3.37006738343	375925.993696	5381.8572319	3414	226	136	136	139	145	125	30	2
DLR00013794	2	1	YOR202W	27	SD/MSG -ARG -HIS -LEU -LYS +Canavanine +G418 +Hygromycin +Thialysine	Adam_cdc13-1_SDLV3_REP2	1	11	3.19205150665	10274.4	466.943758541	254	2.99395057908	592280.997899	8706.07709216	43	3.59579245629	586119.995245	9224.96050439	281	354	136	136	147	153	130	447	0
DLR00013794	2	2	YAL018C	27	SD/MSG -ARG -HIS -LEU -LYS +Canavanine +G418 +Hygromycin +Thialysine	Adam_cdc13-1_SDLV3_REP2	1	11	3.04150662866	9516.6	615.981537618	254	2.92963250565	464170.998711	7949.60450203	43	3.52814642935	458832.995823	8123.62257422	423	354	136	136	150	156	135	982	0
DLR00013794	2	3	YBR210W	27	SD/MSG -ARG -HIS -LEU -LYS +Canavanine +G418 +Hygromycin +Thialysine	Adam_cdc13-1_SDLV3_REP2	1	11	3.21095835827	10283.4	467.218800486	254	3.16854657556	620230.999688	7538.76757104	43	3.85680815884	614151.998748	9042.73068012	554	354	136	136	161	165	139	775	0
DLR00013794	2	4	YBR114W	27	SD/MSG -ARG -HIS -LEU -LYS +Canavanine +G418 +Hygromycin +Thialysine	Adam_cdc13-1_SDLV3_REP2	1	11	3.33002167945	10681.2	407.271910689	254	3.18707734874	674142.999309	8590.14904319	43	3.87623121116	668095.998201	10369.9053556	688	357	136	136	162	166	140	731	0
DLR00013794	2	5	YAL037W	27	SD/MSG -ARG -HIS -LEU -LYS +Canavanine +G418 +Hygromycin +Thialysine	Adam_cdc13-1_SDLV3_REP2	1	11	3.26416345297	9951.3	501.726094795	254	3.19506394031	552399.99984	8155.05617276	43	3.98364205113	544863.999265	9213.86381299	825	347	136	136	159	165	141	753	0
DLR00013794	2	6	YAL062W	27	SD/MSG -ARG -HIS -LEU -LYS +Canavanine +G418 +Hygromycin +Thialysine	Adam_cdc13-1_SDLV3_REP2	1	11	3.21273250719	11159.1	512.462778636	254	3.25857118545	645644.99993	6314.92043139	43	4.03643240296	638966.999466	7841.76942085	967	352	136	136	162	167	140	777	0
DLR00013794	2	7	YBL042C	27	SD/MSG -ARG -HIS -LEU -LYS +Canavanine +G418 +Hygromycin +Thialysine	Adam_cdc13-1_SDLV3_REP2	1	11	3.22248671752	10660.5	581.877515889	254	3.24289912772	555611.999813	6454.2824364	43	4.06806695332	548932.998889	7544.14531582	1098	353	136	136	158	165	140	811	0
DLR00013794	2	8	YBL089W	27	SD/MSG -ARG -HIS -LEU -LYS +Canavanine +G418 +Hygromycin +Thialysine	Adam_cdc13-1_SDLV3_REP2	1	11	3.37812927206	12024	400.443208869	254	3.37033297753	792263.999884	7122.51544779	43	4.18866904144	787459.998856	9719.57066799	1237	356	136	136	165	169	138	671	0
DLR00013794	2	9	YBR047W	27	SD/MSG -ARG -HIS -LEU -LYS +Canavanine +G418 +Hygromycin +Thialysine	Adam_cdc13-1_SDLV3_REP2	1	11	3.05183935974	9891.9	578.005632575	254	2.87722644326	478196.999683	6591.59662586	43	3.4696168153	472652.997475	6974.40406194	1375	353	136	136	153	161	139	943	0
DLR00013794	2	10	YBR084C-A	27	SD/MSG -ARG -HIS -LEU -LYS +Canavanine +G418 +Hygromycin +Thialysine	Adam_cdc13-1_SDLV3_REP2	1	11	0.5	10438.8362682	693.683782725	254	0.838936007911	111754.864942	9452.6560619	43	0.584443582631	110575.839328	7359.88096072	1503	356	136	136	-1	-1	-1	0	0
DLR00013794	2	11	YBL069W	27	SD/MSG -ARG -HIS -LEU -LYS +Canavanine +G418 +Hygromycin +Thialysine	Adam_cdc13-1_SDLV3_REP2	1	11	3.02001844236	9230.4	641.223703532	254	2.8087489945	368321.999903	7316.31227404	43	3.38160747464	366541.998458	6985.84939332	1648	350	136	136	146	156	136	1295	0
DLR00013794	2	12	YBR082C	27	SD/MSG -ARG -HIS -LEU -LYS +Canavanine +G418 +Hygromycin +Thialysine	Adam_cdc13-1_SDLV3_REP2	1	11	3.55586485576	12642.3	250.290635128	254	3.70280524047	956114.999204	8429.12213004	43	4.59902656778	952609.99781	10514.0313235	1785	351	136	136	169	172	137	426	5
DLR00013794	2	13	YAL013W	27	SD/MSG -ARG -HIS -LEU -LYS +Canavanine +G418 +Hygromycin +Thialysine	Adam_cdc13-1_SDLV3_REP2	1	11	0.587149628971	9942.84230184	662.000701149	254	8.59751154576	37935.9	2388.13375189	43	0.975381526307	38627.8711038	2806.05498478	1920	347	136	136	125	141	128	38	0
DLR00013794	2	14	YBR184W	27	SD/MSG -ARG -HIS -LEU -LYS +Canavanine +G418 +Hygromycin +Thialysine	Adam_cdc13-1_SDLV3_REP2	1	11	2.92491111387	9588.6	607.944063223	254	2.88432156697	459565.998674	6073.87003095	43	3.48559256207	453426.995929	6072.27083721	2058	352	136	136	156	164	140	971	0
DLR00013794	2	15	YAR029W	27	SD/MSG -ARG -HIS -LEU -LYS +Canavanine +G418 +Hygromycin +Thialysine	Adam_cdc13-1_SDLV3_REP2	1	11	2.80489717186	9028.8	711.756819747	254	2.77110488198	341463.998886	5648.37499295	43	3.36229453526	337374.995675	4952.94734925	2189	352	136	136	149	158	140	1320	0
DLR00013794	2	16	YBR217W	27	SD/MSG -ARG -HIS -LEU -LYS +Canavanine +G418 +Hygromycin +Thialysine	Adam_cdc13-1_SDLV3_REP2	1	11	2.80459323787	9517.5	800.12412887	254	2.79032746937	340109.99927	6038.80029238	43	3.37418163452	333378.996401	5493.48399058	2333	351	136	136	149	159	141	1100	0
DLR00013794	2	17	YBR174C	27	SD/MSG -ARG -HIS -LEU -LYS +Canavanine +G418 +Hygromycin +Thialysine	Adam_cdc13-1_SDLV3_REP2	1	11	0.841340741871	9659.86130822	663.018307971	254	2.7475555388	123410.7	5598.50387173	43	2.82757887915	142208.994744	9872.58491061	2465	356	136	136	134	147	134	582	0
DLR00013794	2	18	YBL043W	27	SD/MSG -ARG -HIS -LEU -LYS +Canavanine +G418 +Hygromycin +Thialysine	Adam_cdc13-1_SDLV3_REP2	1	11	3.15777950382	9620.1	409.797276897	254	2.75845743348	563733.000022	9966.20616553	43	3.33914666848	558607.999863	9698.18878613	2604	349	136	136	159	166	142	915	0
DLR00013794	2	19	YAL059W	27	SD/MSG -ARG -HIS -LEU -LYS +Canavanine +G418 +Hygromycin +Thialysine	Adam_cdc13-1_SDLV3_REP2	1	11	3.07607950938	9168.3	413.935416673	254	2.85032081011	490831.999033	6956.99780944	43	3.45465156238	487773.996504	6869.6496669	2739	347	136	136	153	161	140	1051	0
DLR00013794	2	20	YBL011W	27	SD/MSG -ARG -HIS -LEU -LYS +Canavanine +G418 +Hygromycin +Thialysine	Adam_cdc13-1_SDLV3_REP2	1	11	3.30972166096	10467	293.699332336	254	3.18747421305	724721.999061	9363.06891492	43	3.83403723335	721370.997242	11286.0067163	2876	352	136	136	163	169	140	747	0
DLR00013794	2	21	YBL001C	27	SD/MSG -ARG -HIS -LEU -LYS +Canavanine +G418 +Hygromycin +Thialysine	Adam_cdc13-1_SDLV3_REP2	1	11	3.10733068772	9127.8	409.727661935	254	2.93821354728	519792.998383	7839.4555041	43	3.55386792799	514869.995769	8024.57958037	3012	347	136	136	154	161	139	867	0
DLR00013794	2	22	YBR036C	27	SD/MSG -ARG -HIS -LEU -LYS +Canavanine +G418 +Hygromycin +Thialysine	Adam_cdc13-1_SDLV3_REP2	1	11	0.722536155422	7976.85299725	537.020804835	254	2.51030206028	122598.99401	10030.7368531	43	1.19859550783	123548.875609	10063.6408155	3145	349	136	136	125	137	128	323	0
DLR00013794	2	23	YBL102W	27	SD/MSG -ARG -HIS -LEU -LYS +Canavanine +G418 +Hygromycin +Thialysine	Adam_cdc13-1_SDLV3_REP2	1	11	3.07759290234	9385.2	352.750888424	254	2.8048523759	608759.997416	8873.84027207	43	3.4035996076	605270.995045	9724.61682601	3282	347	136	136	150	156	133	767	0
DLR00013794	2	24	YOR202W	27	SD/MSG -ARG -HIS -LEU -LYS +Canavanine +G418 +Hygromycin +Thialysine	Adam_cdc13-1_SDLV3_REP2	1	11	3.20867634996	10837.8	476.263548376	254	2.93185480035	636381.997383	8881.01928803	43	3.5287157102	629361.994873	9513.95942443	3420	350	136	136	148	154	130	364	0
DLR00013794	3	1	YOR202W	27	SD/MSG -ARG -HIS -LEU -LYS +Canavanine +G418 +Hygromycin +Thialysine	Adam_cdc13-1_SDLV3_REP2	1	11	3.24336396712	10197	383.620141866	254	2.77740226742	653171.000025	12460.5691033	43	3.35644479046	650407.999889	12487.3022215	290	487	136	136	151	156	133	815	0
DLR00013794	3	2	YAL027W	27	SD/MSG -ARG -HIS -LEU -LYS +Canavanine +G418 +Hygromycin +Thialysine	Adam_cdc13-1_SDLV3_REP2	1	11	3.00640272253	9849.6	562.029926358	254	3.01249864799	554897.998632	6931.03956646	43	3.6315483281	548183.996337	7798.94716517	422	485	136	136	158	162	137	760	0
DLR00013794	3	3	YAR023C	27	SD/MSG -ARG -HIS -LEU -LYS +Canavanine +G418 +Hygromycin +Thialysine	Adam_cdc13-1_SDLV3_REP2	1	11	2.87193406748	8790.3	658.595054678	254	3.06128753659	373622.212681	5723.21476114	43	3.64861666449	379500.998121	5854.37673561	558	490	136	136	154	160	139	916	0
DLR00013794	3	4	YBL015W	27	SD/MSG -ARG -HIS -LEU -LYS +Canavanine +G418 +Hygromycin +Thialysine	Adam_cdc13-1_SDLV3_REP2	1	11	2.94295115303	8879.4	573.989613433	254	3.01388130251	416918.999961	6240.6504738	43	3.67703063662	409578.998691	5459.65817418	689	488	136	136	154	161	139	981	0
DLR00013794	3	5	YAL031C	27	SD/MSG -ARG -HIS -LEU -LYS +Canavanine +G418 +Hygromycin +Thialysine	Adam_cdc13-1_SDLV3_REP2	1	11	2.98949073293	9374.4	648.8042993	254	3.07599690449	415160.999926	5982.49434335	43	3.81844666754	409744.999816	5815.75104071	827	494	136	136	154	161	140	1155	0
DLR00013794	3	6	YBR214W	27	SD/MSG -ARG -HIS -LEU -LYS +Canavanine +G418 +Hygromycin +Thialysine	Adam_cdc13-1_SDLV3_REP2	1	11	3.17297279587	10600.2	499.874709813	254	3.14669249101	607222.999778	7250.13462071	43	3.81246359529	602428.998516	8715.33652163	965	486	136	136	160	166	140	881	0
DLR00013794	3	7	YBR051W	27	SD/MSG -ARG -HIS -LEU -LYS +Canavanine +G418 +Hygromycin +Thialysine	Adam_cdc13-1_SDLV3_REP2	1	11	3.02985493268	10386	718.396002962	254	3.11465320306	488511.9999	6065.2232299	43	3.82030331756	480940.999533	6786.00349421	1106	484	136	136	159	166	140	898	0
DLR00013794	3	8	YBL060W	27	SD/MSG -ARG -HIS -LEU -LYS +Canavanine +G418 +Hygromycin +Thialysine	Adam_cdc13-1_SDLV3_REP2	1	11	3.0530037893	10229.4	664.344990782	254	2.99775596325	492294.998909	6520.29780526	43	3.62366650262	486139.996759	7309.25899622	1234	487	136	136	158	164	139	941	0
DLR00013794	3	9	YAL014C	27	SD/MSG -ARG -HIS -LEU -LYS +Canavanine +G418 +Hygromycin +Thialysine	Adam_cdc13-1_SDLV3_REP2	1	11	3.04820467894	9736.2	607.932097577	254	3.08127957978	473626.99983	5891.46513763	43	3.76110454275	468098.998916	6710.43662536	1374	486	136	136	156	163	139	996	0
DLR00013794	3	10	YBR180W	27	SD/MSG -ARG -HIS -LEU -LYS +Canavanine +G418 +Hygromycin +Thialysine	Adam_cdc13-1_SDLV3_REP2	1	11	3.08251388065	8737.2	527.54660064	254	2.89976542435	426745.999847	7868.92742123	43	3.47517131856	422882.998727	7885.33975531	1513	481	136	136	154	162	139	1181	0
DLR00013794	3	11	YBR066C	27	SD/MSG -ARG -HIS -LEU -LYS +Canavanine +G418 +Hygromycin +Thialysine	Adam_cdc13-1_SDLV3_REP2	1	11	3.86940832415	13950.0292852	143.044255678	254	4.25186452324	1337071.99999	14337.4173672	43	5.16196494058	1338124.9992	16233.0747461	1653	488	136	136	179	183	152	779	72
DLR00013794	3	12	YBR048W	27	SD/MSG -ARG -HIS -LEU -LYS +Canavanine +G418 +Hygromycin +Thialysine	Adam_cdc13-1_SDLV3_REP2	1	11	1.03100817316	8660.87693055	674.236673233	254	2.54296070309	181290.999651	4157.74802989	43	3.06772608949	175658.994527	1952.59203431	1797	481	136	136	131	143	128	763	0
DLR00013794	3	13	YBR016W	27	SD/MSG -ARG -HIS -LEU -LYS +Canavanine +G418 +Hygromycin +Thialysine	Adam_cdc13-1_SDLV3_REP2	1	11	3.18980816887	9900	479.455788463	254	2.93763159322	571468.999918	9273.16425857	43	3.51793481968	567171.997887	10207.4018236	1923	486	136	136	160	166	140	988	0
DLR00013794	3	14	YBL039C	27	SD/MSG -ARG -HIS -LEU -LYS +Canavanine +G418 +Hygromycin +Thialysine	Adam_cdc13-1_SDLV3_REP2	1	11	0.5451773615	9245.8397678	616.117810522	254	8.1121127601	41420.7	2491.02918336	43	0.808714796424	42275.8580993	2909.32408279	2050	489	136	136	118	134	125	13	0
DLR00013794	3	15	YAL034C	27	SD/MSG -ARG -HIS -LEU -LYS +Canavanine +G418 +Hygromycin +Thialysine	Adam_cdc13-1_SDLV3_REP2	1	11	3.162438192	9577.8	479.261997035	254	2.99717999079	524990.999002	7795.18023017	43	3.60595491046	522711.996481	8590.13065028	2198	484	136	136	158	165	141	1257	0
DLR00013794	3	16	YBR125C	27	SD/MSG -ARG -HIS -LEU -LYS +Canavanine +G418 +Hygromycin +Thialysine	Adam_cdc13-1_SDLV3_REP2	1	11	2.9977898885	8991	548.187361257	254	2.88217420318	427552.999015	6575.0494813	43	3.48032287727	427047.996251	6716.06767812	2331	491	136	136	154	162	140	1434	0
DLR00013794	3	17	YBR195C	27	SD/MSG -ARG -HIS -LEU -LYS +Canavanine +G418 +Hygromycin +Thialysine	Adam_cdc13-1_SDLV3_REP2	1	11	3.00945685153	9167.4	631.428171518	254	2.92104609581	357689.999775	5985.38748818	43	3.54183014146	355301.997529	5759.74701419	2470	489	136	136	145	155	137	1188	0
DLR00013794	3	18	YBR182C	27	SD/MSG -ARG -HIS -LEU -LYS +Canavanine +G418 +Hygromycin +Thialysine	Adam_cdc13-1_SDLV3_REP2	1	11	3.24721756146	10598.4	340.706382282	254	3.09321536057	707349.998438	8320.43600592	43	3.72200191705	703070.996276	10097.6758113	2603	485	136	136	164	169	140	813	0
DLR00013794	3	19	YBL008W	27	SD/MSG -ARG -HIS -LEU -LYS +Canavanine +G418 +Hygromycin +Thialysine	Adam_cdc13-1_SDLV3_REP2	1	11	3.06577179429	7758	225.762844241	254	2.60816327108	490128.999904	7995.05805398	43	3.19686127401	489429.999929	7030.3615284	2742	488	136	136	153	161	141	1214	0
DLR00013794	3	20	YBR059C	27	SD/MSG -ARG -HIS -LEU -LYS +Canavanine +G418 +Hygromycin +Thialysine	Adam_cdc13-1_SDLV3_REP2	1	11	0.834183159638	6967.86141277	499.943579788	254	3.09177569579	88049.5928509	4863.80700123	43	3.34901179586	73298.7860172	1307.42696546	2874	485	136	136	128	141	131	546	0
DLR00013794	3	21	YBR098W	27	SD/MSG -ARG -HIS -LEU -LYS +Canavanine +G418 +Hygromycin +Thialysine	Adam_cdc13-1_SDLV3_REP2	1	11	3.24581903899	10360.8	292.569039	254	3.1121967293	781898.997688	10059.7221979	43	3.73042371337	778252.995487	12214.9275226	3020	492	136	136	166	171	145	898	0
DLR00013794	3	22	YBL091C-A	27	SD/MSG -ARG -HIS -LEU -LYS +Canavanine +G418 +Hygromycin +Thialysine	Adam_cdc13-1_SDLV3_REP2	1	11	3.18331066	9979.2	413.210270686	254	3.11260228972	654806.998799	8679.33804479	43	3.75016935513	649546.996748	10246.7998031	3148	482	136	136	158	163	138	807	0
DLR00013794	3	23	YBL104C	27	SD/MSG -ARG -HIS -LEU -LYS +Canavanine +G418 +Hygromycin +Thialysine	Adam_cdc13-1_SDLV3_REP2	1	11	3.55442451694	13069.9794848	170.370602407	254	3.65943112054	1260693.99943	14677.5728379	43	4.57670383865	1260272.99725	18617.9723813	3292	491	136	136	169	171	141	401	40
DLR00013794	3	24	YOR202W	27	SD/MSG -ARG -HIS -LEU -LYS +Canavanine +G418 +Hygromycin +Thialysine	Adam_cdc13-1_SDLV3_REP2	1	11	2.90391025314	8656.2	564.215187312	254	2.74434366659	435454.997269	8125.48107252	43	3.32554514437	431617.994004	7728.93001667	3424	480	136	136	145	152	131	874	0
DLR00013794	4	1	YOR202W	27	SD/MSG -ARG -HIS -LEU -LYS +Canavanine +G418 +Hygromycin +Thialysine	Adam_cdc13-1_SDLV3_REP2	1	11	3.32699628354	10585.8	464.075782512	254	3.19589758244	697828.999196	10387.0556605	43	3.83533914085	690439.997359	12318.0947525	282	625	136	136	156	161	134	628	0
DLR00013794	4	2	YBR052C	27	SD/MSG -ARG -HIS -LEU -LYS +Canavanine +G418 +Hygromycin +Thialysine	Adam_cdc13-1_SDLV3_REP2	1	11	3.18566908566	9378.9	453.340390399	254	3.03709505023	534868.998873	7781.87751572	43	3.66886957399	532503.996671	8910.61787605	418	629	136	136	153	159	137	1059	0
DLR00013794	4	3	YBL081W	27	SD/MSG -ARG -HIS -LEU -LYS +Canavanine +G418 +Hygromycin +Thialysine	Adam_cdc13-1_SDLV3_REP2	1	11	3.05564560117	8978.4	394.303562473	254	2.84089222325	522542.999908	7017.08117615	43	3.43894595119	515904.997848	6971.37445584	548	624	136	136	155	160	138	798	0
DLR00013794	4	4	YBR090C-A	27	SD/MSG -ARG -HIS -LEU -LYS +Canavanine +G418 +Hygromycin +Thialysine	Adam_cdc13-1_SDLV3_REP2	1	11	2.94348685015	8279.1	544.803996231	254	3.07913904315	377066.99981	6096.98127147	43	3.83786686882	371067.999441	5009.83285926	690	625	136	136	152	159	140	1087	0
DLR00013794	4	5	YBR158W	27	SD/MSG -ARG -HIS -LEU -LYS +Canavanine +G418 +Hygromycin +Thialysine	Adam_cdc13-1_SDLV3_REP2	1	11	3.29865196432	9104.4	328.442100531	254	3.12386147349	518447.999962	7472.88030401	43	3.82811563733	519168.9994	8406.04263405	820	623	136	136	153	160	140	1282	0
DLR00013794	4	6	YAR020C	27	SD/MSG -ARG -HIS -LEU -LYS +Canavanine +G418 +Hygromycin +Thialysine	Adam_cdc13-1_SDLV3_REP2	1	11	1.18290393424	9544.87342284	809.688994127	254	2.85893654133	311506.999981	5388.59103302	43	3.45814666343	304859.997415	4059.65932395	961	620	136	136	151	159	139	1157	0
DLR00013794	4	7	YBL070C	27	SD/MSG -ARG -HIS -LEU -LYS +Canavanine +G418 +Hygromycin +Thialysine	Adam_cdc13-1_SDLV3_REP2	1	11	3.13492699339	10127.7	631.469491422	254	3.13786240521	490711.999868	6551.61319075	43	3.86003427745	485148.999795	7272.34888363	1098	624	136	136	157	164	140	977	0
DLR00013794	4	8	YBR043C	27	SD/MSG -ARG -HIS -LEU -LYS +Canavanine +G418 +Hygromycin +Thialysine	Adam_cdc13-1_SDLV3_REP2	1	11	2.8484163659	9424.8	654.565687389	254	2.78837484482	403529.99818	5490.32578186	43	3.39310055876	398508.995121	5322.35456716	1236	626	136	136	151	159	137	930	0
DLR00013794	4	9	YBR156C	27	SD/MSG -ARG -HIS -LEU -LYS +Canavanine +G418 +Hygromycin +Thialysine	Adam_cdc13-1_SDLV3_REP2	1	11	3.16755281029	9477.9	493.762746642	254	3.03899750821	501022.99945	6778.62062643	43	3.65816831366	499300.997289	7769.14825532	1374	624	136	136	156	163	139	1097	0
DLR00013794	4	10	YAL011W	27	SD/MSG -ARG -HIS -LEU -LYS +Canavanine +G418 +Hygromycin +Thialysine	Adam_cdc13-1_SDLV3_REP2	1	11	0.91310401023	8336.86521268	626.890178559	254	3.17558420123	120689.999795	3345.8193956	43	3.6785101227	109319.998844	1574.29688475	1514	626	136	136	125	138	126	461	0
DLR00013794	4	11	YBR213W	27	SD/MSG -ARG -HIS -LEU -LYS +Canavanine +G418 +Hygromycin +Thialysine	Adam_cdc13-1_SDLV3_REP2	1	11	3.56020901605	11817	289.430302433	254	3.65230571896	890997.999097	8912.62761704	43	4.54529485664	890273.997792	11029.4649758	1648	625	136	136	168	172	138	893	0
DLR00013794	4	12	YBR045C	27	SD/MSG -ARG -HIS -LEU -LYS +Canavanine +G418 +Hygromycin +Thialysine	Adam_cdc13-1_SDLV3_REP2	1	11	2.9876704118	9061.2	701.934252703	254	3.09424749856	338412.999416	5507.27223062	43	3.8537489673	334335.999022	5137.9181558	1783	626	136	136	145	154	133	1011	0
DLR00013794	4	13	YBL047C	27	SD/MSG -ARG -HIS -LEU -LYS +Canavanine +G418 +Hygromycin +Thialysine	Adam_cdc13-1_SDLV3_REP2	1	11	3.72531785419	13018.1705648	185.799037894	254	3.84567794926	1123802.99888	9317.36338339	43	4.74818435763	1124164.99773	11879.1038831	1918	626	136	136	171	174	138	652	0
DLR00013794	4	14	YBL064C	27	SD/MSG -ARG -HIS -LEU -LYS +Canavanine +G418 +Hygromycin +Thialysine	Adam_cdc13-1_SDLV3_REP2	1	11	3.19428229322	10448.1	382.444317545	254	3.19200260691	686030.999642	7019.22369913	43	3.85788043924	682336.998287	8804.69712479	2056	625	136	136	164	169	140	896	0
DLR00013794	4	15	YBL091C	27	SD/MSG -ARG -HIS -LEU -LYS +Canavanine +G418 +Hygromycin +Thialysine	Adam_cdc13-1_SDLV3_REP2	1	11	3.03296718104	8883	590.66592832	254	3.00121078562	390238.999948	6095.9983263	43	3.65375759999	388000.998301	5915.60251986	2188	629	136	136	150	159	139	1222	0
DLR00013794	4	16	YBL096C	27	SD/MSG -ARG -HIS -LEU -LYS +Canavanine +G418 +Hygromycin +Thialysine	Adam_cdc13-1_SDLV3_REP2	1	11	3.06862223366	9372.6	559.666014559	254	2.94360731044	457912.999541	6673.49161571	43	3.55565667628	453741.997205	6798.76925899	2332	623	136	136	154	162	139	1130	0
DLR00013794	4	17	YAL058C-A	27	SD/MSG -ARG -HIS -LEU -LYS +Canavanine +G418 +Hygromycin +Thialysine	Adam_cdc13-1_SDLV3_REP2	1	11	3.28682555956	11160	290.255209504	254	3.18924104417	823932.998559	8117.34355226	43	3.82857041259	821028.996593	10530.1739422	2463	621	136	136	168	172	140	869	0
DLR00013794	4	18	YBL059W	27	SD/MSG -ARG -HIS -LEU -LYS +Canavanine +G418 +Hygromycin +Thialysine	Adam_cdc13-1_SDLV3_REP2	1	11	3.46380521406	11674.8	314.096173192	254	3.54822339466	858427.999382	6989.19256643	43	4.41382090299	853106.998141	8537.00400468	2603	621	136	136	169	173	142	568	0
DLR00013794	4	19	YBR169C	27	SD/MSG -ARG -HIS -LEU -LYS +Canavanine +G418 +Hygromycin +Thialysine	Adam_cdc13-1_SDLV3_REP2	1	11	1.06079364469	7794.87684771	639.735927976	254	2.70824352281	204497.999925	5872.30616577	43	3.24308941368	196949.996355	3153.83879734	2735	621	136	136	141	152	137	1104	0
DLR00013794	4	20	YBR194W	27	SD/MSG -ARG -HIS -LEU -LYS +Canavanine +G418 +Hygromycin +Thialysine	Adam_cdc13-1_SDLV3_REP2	1	11	0.756843619047	6847.85701383	465.72242898	254	2.95396568818	67111.9990898	4374.84870769	43	2.90912762146	51352.2	1840.75076503	2882	628	136	136	122	137	129	354	0
DLR00013794	4	21	YAL064C-A	27	SD/MSG -ARG -HIS -LEU -LYS +Canavanine +G418 +Hygromycin +Thialysine	Adam_cdc13-1_SDLV3_REP2	1	11	3.04850612917	7895.7	398.772037263	254	2.8562502705	416203.998927	7324.44486631	43	3.453225371	414183.996126	7102.96071791	3009	622	136	136	150	158	139	1159	0
DLR00013794	4	22	YBR025C	27	SD/MSG -ARG -HIS -LEU -LYS +Canavanine +G418 +Hygromycin +Thialysine	Adam_cdc13-1_SDLV3_REP2	1	11	1.09417055596	7746.88093913	621.137095371	254	2.40128587438	220139.998828	5995.34600757	43	2.9458942687	211450.992822	4139.83279711	3155	629	136	136	134	144	130	560	0
DLR00013794	4	23	YBR206W	27	SD/MSG -ARG -HIS -LEU -LYS +Canavanine +G418 +Hygromycin +Thialysine	Adam_cdc13-1_SDLV3_REP2	1	11	3.25751047521	10146.6	400.9358166	254	3.06447478241	671836.998134	9669.1174144	43	3.67238099855	668846.995769	11389.6747502	3280	628	136	136	153	158	134	843	0
DLR00013794	4	24	YOR202W	27	SD/MSG -ARG -HIS -LEU -LYS +Canavanine +G418 +Hygromycin +Thialysine	Adam_cdc13-1_SDLV3_REP2	1	11	3.17496426208	10419.3	524.070076755	254	2.92701776155	649770.997568	9839.02039054	43	3.52185269155	643456.995164	10682.5233051	3426	626	136	136	152	157	133	531	0
DLR00013794	5	1	YOR202W	27	SD/MSG -ARG -HIS -LEU -LYS +Canavanine +G418 +Hygromycin +Thialysine	Adam_cdc13-1_SDLV3_REP2	1	11	3.29269010549	10318.5	404.039521187	254	2.87584739361	667568.999867	11681.9064841	43	3.45706877339	663865.999946	12358.5859124	291	768	136	136	153	158	135	764	0
DLR00013794	5	2	YBL037W	27	SD/MSG -ARG -HIS -LEU -LYS +Canavanine +G418 +Hygromycin +Thialysine	Adam_cdc13-1_SDLV3_REP2	1	11	3.13313686187	10001.7	525.487633928	254	3.05933802795	575950.998936	7550.28114894	43	3.68038439609	568825.99671	8694.61728508	418	765	136	136	158	163	138	720	1
DLR00013794	5	3	YBL049W	27	SD/MSG -ARG -HIS -LEU -LYS +Canavanine +G418 +Hygromycin +Thialysine	Adam_cdc13-1_SDLV3_REP2	1	11	3.07883584835	9241.2	530.841184335	254	3.03129526672	490555.999223	7339.88068101	43	3.68344073465	483118.997215	7644.70233058	559	760	136	136	155	161	140	798	0
DLR00013794	5	4	YBL051C	27	SD/MSG -ARG -HIS -LEU -LYS +Canavanine +G418 +Hygromycin +Thialysine	Adam_cdc13-1_SDLV3_REP2	1	11	3.05503319945	10275.3	383.192248962	254	3.01818572054	661814.99775	6659.21480855	43	3.64766509336	653413.995116	6837.63983743	694	761	136	136	162	166	137	482	0
DLR00013794	5	5	YBR175W	27	SD/MSG -ARG -HIS -LEU -LYS +Canavanine +G418 +Hygromycin +Thialysine	Adam_cdc13-1_SDLV3_REP2	1	11	0.790063768359	8796.85786397	598.598855701	254	2.73735002902	98822.9995695	4431.77351755	43	2.98679603056	77478.9975124	1530.05118158	830	764	136	136	138	149	135	457	0
DLR00013794	5	6	YBR148W	27	SD/MSG -ARG -HIS -LEU -LYS +Canavanine +G418 +Hygromycin +Thialysine	Adam_cdc13-1_SDLV3_REP2	1	11	3.19444965746	10029.6	462.165656115	254	3.17315269988	601759.999945	7280.58104822	43	3.84061951687	595184.999	8423.14819935	965	764	136	136	162	168	142	783	0
DLR00013794	5	7	YBL067C	27	SD/MSG -ARG -HIS -LEU -LYS +Canavanine +G418 +Hygromycin +Thialysine	Adam_cdc13-1_SDLV3_REP2	1	11	2.70295945347	9086.4	728.274403034	254	2.78706209903	356011.999164	5133.28926699	43	3.3864221066	349442.995746	4085.80852235	1095	764	136	136	151	159	137	923	0
DLR00013794	5	8	YBL003C	27	SD/MSG -ARG -HIS -LEU -LYS +Canavanine +G418 +Hygromycin +Thialysine	Adam_cdc13-1_SDLV3_REP2	1	11	3.26297479664	11350.8	307.291724502	254	3.42147886243	891193.999829	8528.06465028	43	4.22815116203	888798.99891	11655.1333166	1237	754	136	136	175	178	146	844	0
DLR00013794	5	9	YBR171W	27	SD/MSG -ARG -HIS -LEU -LYS +Canavanine +G418 +Hygromycin +Thialysine	Adam_cdc13-1_SDLV3_REP2	1	11	2.86093108778	8811.9	613.316251866	254	2.92750782239	394385.99934	4991.67788604	43	3.55043688285	389185.996924	4790.93581312	1376	764	136	136	154	162	140	1138	0
DLR00013794	5	10	YBR141C	27	SD/MSG -ARG -HIS -LEU -LYS +Canavanine +G418 +Hygromycin +Thialysine	Adam_cdc13-1_SDLV3_REP2	1	11	0.912533984799	8378.86693374	609.141150092	254	2.72540109079	136237.999654	3796.04010684	43	3.1012056264	125450.995504	1594.69730989	1501	755	136	136	133	145	131	772	0
DLR00013794	5	11	YBL007C	27	SD/MSG -ARG -HIS -LEU -LYS +Canavanine +G418 +Hygromycin +Thialysine	Adam_cdc13-1_SDLV3_REP2	1	11	2.8955686439	10186.2	545.319997116	254	3.18739525787	642105.999712	5327.2267228	43	3.84758989394	634229.998249	5996.22490706	1651	769	136	136	169	174	143	691	0
DLR00013794	5	12	YBR164C	27	SD/MSG -ARG -HIS -LEU -LYS +Canavanine +G418 +Hygromycin +Thialysine	Adam_cdc13-1_SDLV3_REP2	1	11	3.3068598021	11540.7	368.35412178	254	3.32043494115	818459.999915	7133.63585426	43	4.04397301362	814667.999787	9650.52031928	1785	760	136	136	165	170	139	737	0
DLR00013794	5	13	YBR219C	27	SD/MSG -ARG -HIS -LEU -LYS +Canavanine +G418 +Hygromycin +Thialysine	Adam_cdc13-1_SDLV3_REP2	1	11	2.6718831131	8038.8	695.791677732	254	2.87837628195	266168.999978	5291.11658317	43	3.49209582264	264352.997359	3881.56831985	1931	759	136	136	142	152	135	1341	0
DLR00013794	5	14	YBR132C	27	SD/MSG -ARG -HIS -LEU -LYS +Canavanine +G418 +Hygromycin +Thialysine	Adam_cdc13-1_SDLV3_REP2	1	11	2.90357933364	7739.1	574.358768846	254	2.96842081925	283279.999831	5702.95700955	43	3.62868042801	283761.999335	4548.71094533	2056	760	136	136	141	151	134	1538	0
DLR00013794	5	15	YAR031W	27	SD/MSG -ARG -HIS -LEU -LYS +Canavanine +G418 +Hygromycin +Thialysine	Adam_cdc13-1_SDLV3_REP2	1	11	2.84224801637	8770.5	639.336345608	254	2.75653767311	365676.999671	6380.41260948	43	3.34927337447	362798.996664	5204.2456442	2201	761	136	136	150	158	138	1280	0
DLR00013794	5	16	YBR166C	27	SD/MSG -ARG -HIS -LEU -LYS +Canavanine +G418 +Hygromycin +Thialysine	Adam_cdc13-1_SDLV3_REP2	1	11	2.7257147881	7864.2	695.534913184	254	2.87016499183	257951.999882	5856.31853422	43	3.64989217338	240350.054982	3725.7090177	2340	763	136	136	143	153	136	1248	0
DLR00013794	5	17	YBL024W	27	SD/MSG -ARG -HIS -LEU -LYS +Canavanine +G418 +Hygromycin +Thialysine	Adam_cdc13-1_SDLV3_REP2	1	11	1.18137956465	8643.87784199	728.954212482	254	2.67534796525	301191.999746	5662.03689122	43	3.26085354208	292964.996478	3373.76838266	2475	761	136	136	151	160	139	929	0
DLR00013794	5	18	YBR005W	27	SD/MSG -ARG -HIS -LEU -LYS +Canavanine +G418 +Hygromycin +Thialysine	Adam_cdc13-1_SDLV3_REP2	1	11	2.68447395302	7395.3	512.430727938	254	2.66322673902	326583.999553	5844.13847133	43	3.28131265999	313601.704658	3530.03832161	2606	761	136	136	150	159	140	1361	0
DLR00013794	5	19	YAL010C	27	SD/MSG -ARG -HIS -LEU -LYS +Canavanine +G418 +Hygromycin +Thialysine	Adam_cdc13-1_SDLV3_REP2	1	11	2.53078391112	7192.8	422.213306543	254	2.51246028828	339968.000041	4611.63770435	43	3.08664219379	333547.999133	879.409414782	2744	768	136	136	146	156	141	702	0
DLR00013794	5	20	YBL078C	27	SD/MSG -ARG -HIS -LEU -LYS +Canavanine +G418 +Hygromycin +Thialysine	Adam_cdc13-1_SDLV3_REP2	1	11	1.00860068299	7388.87343847	597.56139796	254	2.96173740147	169514.999527	4770.02934343	43	3.64853097865	155227.438015	2210.66377558	2874	758	136	136	136	148	136	1029	0
DLR00013794	5	21	YBR099C	27	SD/MSG -ARG -HIS -LEU -LYS +Canavanine +G418 +Hygromycin +Thialysine	Adam_cdc13-1_SDLV3_REP2	1	11	1.0541961153	7372.8775103	611.806569634	254	2.60986250992	187346.99982	5885.38294682	43	3.12233027733	177274.998005	3531.9834229	3017	765	136	136	133	145	133	678	0
DLR00013794	5	22	YAR015W	27	SD/MSG -ARG -HIS -LEU -LYS +Canavanine +G418 +Hygromycin +Thialysine	Adam_cdc13-1_SDLV3_REP2	1	11	3.29035281924	10100.7	227.712130504	254	3.16550594234	771445.998501	8849.04025624	43	3.79790031981	767585.996529	11085.6577489	3152	758	136	136	159	165	139	664	0
DLR00013794	5	23	YAL054C	27	SD/MSG -ARG -HIS -LEU -LYS +Canavanine +G418 +Hygromycin +Thialysine	Adam_cdc13-1_SDLV3_REP2	1	11	3.26188227522	9625.5	386.656426844	254	3.01230850765	625451.997996	9361.91303324	43	3.62252586143	622370.995527	10738.5705696	3293	761	136	136	150	157	135	918	0
DLR00013794	5	24	YOR202W	27	SD/MSG -ARG -HIS -LEU -LYS +Canavanine +G418 +Hygromycin +Thialysine	Adam_cdc13-1_SDLV3_REP2	1	11	3.01973473472	9100.8	570.921471845	254	2.81636658955	468655.997486	8423.38441312	43	3.39685999039	468410.994489	8499.11652685	3422	760	136	136	144	151	132	1099	0
DLR00013794	6	1	YOR202W	27	SD/MSG -ARG -HIS -LEU -LYS +Canavanine +G418 +Hygromycin +Thialysine	Adam_cdc13-1_SDLV3_REP2	1	11	3.33692761548	10254.6	337.647489138	254	3.08066711624	697078.998314	9398.43791649	43	3.68840296747	692098.995965	11114.45609	280	900	136	136	155	160	135	674	0
DLR00013794	6	2	YBR100W	27	SD/MSG -ARG -HIS -LEU -LYS +Canavanine +G418 +Hygromycin +Thialysine	Adam_cdc13-1_SDLV3_REP2	1	11	2.89988786659	7781.4	354.539794843	254	2.67147375121	415332.997848	6478.42564191	43	3.27543217962	414428.994777	6116.73710723	417	900	136	136	145	153	135	1179	0
DLR00013794	6	3	YAL008W	27	SD/MSG -ARG -HIS -LEU -LYS +Canavanine +G418 +Hygromycin +Thialysine	Adam_cdc13-1_SDLV3_REP2	1	11	3.33051376408	9613.8	325.643478407	254	3.16872322253	608934.999859	7999.649379	43	3.88710785017	604555.999277	9405.31858971	555	902	136	136	156	162	140	916	0
DLR00013794	6	4	YBR007C	27	SD/MSG -ARG -HIS -LEU -LYS +Canavanine +G418 +Hygromycin +Thialysine	Adam_cdc13-1_SDLV3_REP2	1	11	3.19731870935	9721.8	392.44910262	254	3.07477107122	594907.998995	7794.00615905	43	3.72433996845	589027.996929	8453.28022198	687	900	136	136	159	165	141	838	0
DLR00013794	6	5	YBR168W	27	SD/MSG -ARG -HIS -LEU -LYS +Canavanine +G418 +Hygromycin +Thialysine	Adam_cdc13-1_SDLV3_REP2	1	11	3.12880112368	9233.1	370.075723961	254	2.9737073017	561033.999848	7520.36922701	43	3.57894419233	555613.997747	7475.17932467	829	900	136	136	158	165	141	943	0
DLR00013794	6	6	YAL022C	27	SD/MSG -ARG -HIS -LEU -LYS +Canavanine +G418 +Hygromycin +Thialysine	Adam_cdc13-1_SDLV3_REP2	1	11	2.80852059325	8476.2	615.216367985	254	2.87500561963	359691.999762	6026.14153507	43	3.48688813905	354450.99691	4641.80839076	966	896	136	136	152	160	140	1306	0
DLR00013794	6	7	YAL015C	27	SD/MSG -ARG -HIS -LEU -LYS +Canavanine +G418 +Hygromycin +Thialysine	Adam_cdc13-1_SDLV3_REP2	1	11	3.34781118601	10024.2	397.488885788	254	3.23212561649	593505.999824	7915.06871161	43	4.02006301518	590982.999253	9078.32659076	1101	898	136	136	157	164	140	1059	0
DLR00013794	6	8	YBR015C	27	SD/MSG -ARG -HIS -LEU -LYS +Canavanine +G418 +Hygromycin +Thialysine	Adam_cdc13-1_SDLV3_REP2	1	11	3.07176329762	9860.4	383.170863276	254	2.98210008359	620030.998255	6963.79979494	43	3.59992767577	617210.995869	7627.67724614	1240	899	136	136	160	166	139	1045	0
DLR00013794	6	9	YBR161W	27	SD/MSG -ARG -HIS -LEU -LYS +Canavanine +G418 +Hygromycin +Thialysine	Adam_cdc13-1_SDLV3_REP2	1	11	3.08117812398	9177.3	520.468570381	254	2.96239297676	442433.999715	6695.04617274	43	3.56130180453	443046.997295	6908.79377476	1373	901	136	136	151	159	138	1332	0
DLR00013794	6	10	YBR018C	27	SD/MSG -ARG -HIS -LEU -LYS +Canavanine +G418 +Hygromycin +Thialysine	Adam_cdc13-1_SDLV3_REP2	1	11	3.01757475903	9181.8	498.797568309	254	2.91456561074	465206.999383	5969.47530176	43	3.52722269979	463872.996877	5955.41024386	1513	901	136	136	153	160	139	1305	0
DLR00013794	6	11	YBR077C	27	SD/MSG -ARG -HIS -LEU -LYS +Canavanine +G418 +Hygromycin +Thialysine	Adam_cdc13-1_SDLV3_REP2	1	11	3.06767081176	9287.1	479.067379597	254	2.99635786601	495104.999065	6528.15311338	43	3.62962191739	495423.996686	6995.68896401	1645	896	136	136	154	161	139	1399	0
DLR00013794	6	12	YBR063C	27	SD/MSG -ARG -HIS -LEU -LYS +Canavanine +G418 +Hygromycin +Thialysine	Adam_cdc13-1_SDLV3_REP2	1	11	2.69782819323	8127.9	655.465925999	254	2.78354561083	314850.999698	5625.87863665	43	3.36404493211	311037.996445	4149.53177302	1787	903	136	136	149	157	137	1320	0
DLR00013794	6	13	YAL045C	27	SD/MSG -ARG -HIS -LEU -LYS +Canavanine +G418 +Hygromycin +Thialysine	Adam_cdc13-1_SDLV3_REP2	1	11	2.90363729096	7933.5	581.20304921	254	2.94011263549	289027.563433	5831.37852671	43	3.4610120197	300273.997071	4817.69946136	1920	902	136	136	142	152	135	1418	0
DLR00013794	6	14	YBR197C	27	SD/MSG -ARG -HIS -LEU -LYS +Canavanine +G418 +Hygromycin +Thialysine	Adam_cdc13-1_SDLV3_REP2	1	11	1.12090887382	7199.1	635.100419226	254	2.67505945622	197774.999289	5129.14148246	43	3.30565299577	184933.22745	2550.78009991	2061	895	136	136	136	147	132	1114	0
DLR00013794	6	15	YAR014C	27	SD/MSG -ARG -HIS -LEU -LYS +Canavanine +G418 +Hygromycin +Thialysine	Adam_cdc13-1_SDLV3_REP2	1	11	3.10325264521	10972.8	252.359070365	254	3.17160072532	873084.998593	5542.65859356	43	3.80491315909	868780.996582	6724.34350106	2192	901	136	136	169	172	138	669	0
DLR00013794	6	16	YAL068C	27	SD/MSG -ARG -HIS -LEU -LYS +Canavanine +G418 +Hygromycin +Thialysine	Adam_cdc13-1_SDLV3_REP2	1	11	2.79689910019	8443.8	586.42628035	254	2.83025497819	377353.998623	5817.86712893	43	3.4418097852	374417.995539	4792.67473435	2332	893	136	136	152	160	139	1346	0
DLR00013794	6	17	YBL017C	27	SD/MSG -ARG -HIS -LEU -LYS +Canavanine +G418 +Hygromycin +Thialysine	Adam_cdc13-1_SDLV3_REP2	1	11	2.9575169509	9355.5	453.076037954	254	2.83845201378	541203.998553	6101.66098798	43	3.44449080126	538142.996059	6011.79212104	2462	898	136	136	158	165	140	1167	0
DLR00013794	6	18	YBR022W	27	SD/MSG -ARG -HIS -LEU -LYS +Canavanine +G418 +Hygromycin +Thialysine	Adam_cdc13-1_SDLV3_REP2	1	11	3.28870850514	9578.7	219.447684146	254	3.01326975202	710019.997814	9121.73066652	43	3.62717825962	708798.995535	10750.19469	2603	899	136	136	162	168	142	1080	0
DLR00013794	6	19	YAR037W	27	SD/MSG -ARG -HIS -LEU -LYS +Canavanine +G418 +Hygromycin +Thialysine	Adam_cdc13-1_SDLV3_REP2	1	11	2.97533853014	7528.5	406.790012327	254	2.7421914067	354208.999178	6453.07676696	43	3.33732560722	356316.996238	5486.27865977	2738	895	136	136	145	155	139	1597	0
DLR00013794	6	20	YBL005W	27	SD/MSG -ARG -HIS -LEU -LYS +Canavanine +G418 +Hygromycin +Thialysine	Adam_cdc13-1_SDLV3_REP2	1	11	3.10418614418	7887.6	409.056644552	254	2.89468559783	417969.999141	7222.63213691	43	3.48772138793	414783.996512	7041.09883422	2877	892	136	136	152	160	141	1193	0
DLR00013794	6	21	YAR030C	27	SD/MSG -ARG -HIS -LEU -LYS +Canavanine +G418 +Hygromycin +Thialysine	Adam_cdc13-1_SDLV3_REP2	1	11	2.84556748177	7467.3	540.670456804	254	2.75722300415	316624.999158	6322.5134083	43	3.34075846621	311730.995975	5212.779629	3006	896	136	136	146	155	139	1189	0
DLR00013794	6	22	YAR050W	27	SD/MSG -ARG -HIS -LEU -LYS +Canavanine +G418 +Hygromycin +Thialysine	Adam_cdc13-1_SDLV3_REP2	1	11	3.31530203269	8731.8	253.007803597	254	2.99638578912	608128.998795	9674.1812713	43	3.59481812172	606822.99637	10798.102051	3149	899	136	136	153	161	139	1068	0
DLR00013794	6	23	YBL071C	27	SD/MSG -ARG -HIS -LEU -LYS +Canavanine +G418 +Hygromycin +Thialysine	Adam_cdc13-1_SDLV3_REP2	1	11	1.0132630857	7271.87775272	574.179118185	254	2.39400464874	175886.998894	5513.36118312	43	3.00069320038	155148.388443	2771.15174512	3285	893	136	136	126	138	127	710	0
DLR00013794	6	24	YOR202W	27	SD/MSG -ARG -HIS -LEU -LYS +Canavanine +G418 +Hygromycin +Thialysine	Adam_cdc13-1_SDLV3_REP2	1	11	3.37809527546	10298.7	324.713573566	254	3.00457480931	780463.998182	11935.3302221	43	3.59535153301	777042.99596	13794.4194593	3423	894	136	136	153	159	133	716	0
DLR00013794	7	1	YOR202W	27	SD/MSG -ARG -HIS -LEU -LYS +Canavanine +G418 +Hygromycin +Thialysine	Adam_cdc13-1_SDLV3_REP2	1	11	3.33546817997	9750.6	306.316223591	254	3.06065635941	682147.997315	10653.4268459	43	3.67450866464	678488.994863	12186.54444	289	1038	136	136	154	160	136	855	0
DLR00013794	7	2	YBL021C	27	SD/MSG -ARG -HIS -LEU -LYS +Canavanine +G418 +Hygromycin +Thialysine	Adam_cdc13-1_SDLV3_REP2	1	11	2.90596287202	8870.4	322.438320918	254	2.8962766796	565332.998622	5437.32373128	43	3.50926689243	557919.9961	5110.10000709	412	1038	136	136	153	160	141	593	8
DLR00013794	7	3	YBR068C	27	SD/MSG -ARG -HIS -LEU -LYS +Canavanine +G418 +Hygromycin +Thialysine	Adam_cdc13-1_SDLV3_REP2	1	11	2.7947511841	7815.6	548.544658185	254	2.84857377149	351467.999329	5678.39141801	43	3.46608292032	344239.996462	4628.19837796	561	1034	136	136	151	158	139	1085	0
DLR00013794	7	4	YBR101C	27	SD/MSG -ARG -HIS -LEU -LYS +Canavanine +G418 +Hygromycin +Thialysine	Adam_cdc13-1_SDLV3_REP2	1	11	3.20115985373	10017	341.323523712	254	3.38426107946	750283.999707	7260.35799756	43	4.19475312549	744412.998655	8382.14023142	689	1037	136	136	172	176	147	774	0
DLR00013794	7	5	YBL072C	27	SD/MSG -ARG -HIS -LEU -LYS +Canavanine +G418 +Hygromycin +Thialysine	Adam_cdc13-1_SDLV3_REP2	1	11	0.78916588615	7206.85940143	493.123505572	254	2.84867067125	71894.9988906	4886.72916512	43	2.65837474494	52658.993689	882.62549084	832	1028	136	136	116	131	124	211	0
DLR00013794	7	6	YBL066C	27	SD/MSG -ARG -HIS -LEU -LYS +Canavanine +G418 +Hygromycin +Thialysine	Adam_cdc13-1_SDLV3_REP2	1	11	3.03796359961	8996.4	428.230587274	254	2.93225477254	501229.998738	6682.31554934	43	3.556501131	497004.996082	6209.45447115	968	1031	136	136	155	163	142	1009	0
DLR00013794	7	7	YBR027C	27	SD/MSG -ARG -HIS -LEU -LYS +Canavanine +G418 +Hygromycin +Thialysine	Adam_cdc13-1_SDLV3_REP2	1	11	2.83706707123	8408.7	683.684473999	254	3.09695351371	320810.999426	5662.28267867	43	3.83331997485	314885.999079	4147.03857201	1106	1035	136	136	150	159	139	1182	0
DLR00013794	7	8	YBR020W	27	SD/MSG -ARG -HIS -LEU -LYS +Canavanine +G418 +Hygromycin +Thialysine	Adam_cdc13-1_SDLV3_REP2	1	11	3.01383306015	8564.4	527.087082056	254	3.00794149262	387958.999951	6307.76119078	43	3.66708239336	387249.998514	5647.59561141	1231	1039	136	136	148	157	139	1380	0
DLR00013794	7	9	YAR035W	27	SD/MSG -ARG -HIS -LEU -LYS +Canavanine +G418 +Hygromycin +Thialysine	Adam_cdc13-1_SDLV3_REP2	1	11	1.14615952703	8714.88005508	733.786618105	254	2.7802651664	274427.999958	5749.25413791	43	3.34827872686	269020.996976	3943.63495974	1375	1037	136	136	147	156	138	1285	0
DLR00013794	7	10	YBR220C	27	SD/MSG -ARG -HIS -LEU -LYS +Canavanine +G418 +Hygromycin +Thialysine	Adam_cdc13-1_SDLV3_REP2	1	11	1.01594426479	8269.87265448	665.985903989	254	2.84631894202	183078.999616	5303.96521349	43	3.3684949473	176683.998141	2796.02992933	1514	1036	136	136	134	146	132	1058	0
DLR00013794	7	11	YBR201W	27	SD/MSG -ARG -HIS -LEU -LYS +Canavanine +G418 +Hygromycin +Thialysine	Adam_cdc13-1_SDLV3_REP2	1	11	3.36063008814	10735.2	328.851631537	254	3.21024182927	732858.99956	8446.45008709	43	3.88156145672	731632.998149	10601.8721851	1657	1033	136	136	161	167	140	1080	0
DLR00013794	7	12	YBL088C	27	SD/MSG -ARG -HIS -LEU -LYS +Canavanine +G418 +Hygromycin +Thialysine	Adam_cdc13-1_SDLV3_REP2	1	11	0.660988977335	8310.84791711	557.422966915	254	9.62366530775	44121.6	2802.87085463	43	2.96890981696	33940.8	2131.47696518	1794	1042	136	136	116	131	123	125	0
DLR00013794	7	13	YAL004W	27	SD/MSG -ARG -HIS -LEU -LYS +Canavanine +G418 +Hygromycin +Thialysine	Adam_cdc13-1_SDLV3_REP2	1	11	3.10368671153	10503.9	431.553219816	254	3.11253813169	700878.999107	6358.93098801	43	3.74653833089	695681.996835	7651.97681484	1926	1037	136	136	165	170	141	896	0
DLR00013794	7	14	YBL094C	27	SD/MSG -ARG -HIS -LEU -LYS +Canavanine +G418 +Hygromycin +Thialysine	Adam_cdc13-1_SDLV3_REP2	1	11	2.62811975106	8874	522.754055933	254	2.72198234495	453640.99999	3889.48398514	43	3.31801941869	450190.998179	1756.50571504	2061	1033	136	136	153	160	136	1171	0
DLR00013794	7	15	YBL010C	27	SD/MSG -ARG -HIS -LEU -LYS +Canavanine +G418 +Hygromycin +Thialysine	Adam_cdc13-1_SDLV3_REP2	1	11	2.99381508847	8626.5	569.098189482	254	2.91759390158	405951.999247	6300.53884115	43	3.53423651242	402577.996633	6354.56054371	2201	1038	136	136	152	160	140	1356	0
DLR00013794	7	16	YBR137W	27	SD/MSG -ARG -HIS -LEU -LYS +Canavanine +G418 +Hygromycin +Thialysine	Adam_cdc13-1_SDLV3_REP2	1	11	2.75831350377	7894.8	619.418224684	254	2.71745856584	299945.99912	5554.88859192	43	3.30727759706	297996.995667	4576.24995005	2332	1036	136	136	144	154	137	1473	0
DLR00013794	7	17	YBL062W	27	SD/MSG -ARG -HIS -LEU -LYS +Canavanine +G418 +Hygromycin +Thialysine	Adam_cdc13-1_SDLV3_REP2	1	11	2.6222768289	7799.4	586.481454066	254	2.50228689449	341674.999957	5795.28613264	43	3.0751004068	337899.99987	3976.85469537	2465	1033	136	136	151	160	139	1371	0
DLR00013794	7	18	YBR042C	27	SD/MSG -ARG -HIS -LEU -LYS +Canavanine +G418 +Hygromycin +Thialysine	Adam_cdc13-1_SDLV3_REP2	1	11	3.40134125774	9411.3	183.043608801	254	2.96892548339	691799.998146	9516.24537145	43	3.5772067193	694797.995979	11319.4846757	2605	1033	136	136	157	164	140	1325	0
DLR00013794	7	19	YAL020C	27	SD/MSG -ARG -HIS -LEU -LYS +Canavanine +G418 +Hygromycin +Thialysine	Adam_cdc13-1_SDLV3_REP2	1	11	2.73478026561	6907.5	498.554095147	254	2.61812770736	266354.999409	5661.78597384	43	3.20158239778	264045.995726	4106.38960761	2739	1037	136	136	140	151	136	1300	0
DLR00013794	7	20	YBR046C	27	SD/MSG -ARG -HIS -LEU -LYS +Canavanine +G418 +Hygromycin +Thialysine	Adam_cdc13-1_SDLV3_REP2	1	11	2.96570827958	7379.1	373.73761736	254	2.73242372425	381367.999111	6553.58480828	43	3.32643725543	381468.996371	5822.28815607	2878	1036	136	136	147	157	140	1376	0
DLR00013794	7	21	YBR056W	27	SD/MSG -ARG -HIS -LEU -LYS +Canavanine +G418 +Hygromycin +Thialysine	Adam_cdc13-1_SDLV3_REP2	1	11	3.14107138819	8375.4	395.035403025	254	2.98233059452	487268.999004	7981.07087588	43	3.58807028916	484310.99648	8384.45899623	3010	1032	136	136	153	161	141	1204	0
DLR00013794	7	22	YBR084W	27	SD/MSG -ARG -HIS -LEU -LYS +Canavanine +G418 +Hygromycin +Thialysine	Adam_cdc13-1_SDLV3_REP2	1	11	3.28381320568	10129.5	207.506400862	254	3.15518839813	778128.99872	7587.89820585	43	3.79043276563	775124.996867	9693.756339	3152	1032	136	136	157	163	140	663	0
DLR00013794	7	23	YAL055W	27	SD/MSG -ARG -HIS -LEU -LYS +Canavanine +G418 +Hygromycin +Thialysine	Adam_cdc13-1_SDLV3_REP2	1	11	3.25377360722	10432.8	280.848345247	254	3.11590086978	838291.997104	9447.90802794	43	3.73382347733	832214.994974	11492.2023127	3289	1031	136	136	159	164	136	526	0
DLR00013794	7	24	YOR202W	27	SD/MSG -ARG -HIS -LEU -LYS +Canavanine +G418 +Hygromycin +Thialysine	Adam_cdc13-1_SDLV3_REP2	1	11	3.17083896711	9595.8	428.335780352	254	2.87112991059	630743.996802	10391.0181978	43	3.46745194666	628830.994364	11345.5555087	3424	1033	136	136	147	154	132	946	0
DLR00013794	8	1	YOR202W	27	SD/MSG -ARG -HIS -LEU -LYS +Canavanine +G418 +Hygromycin +Thialysine	Adam_cdc13-1_SDLV3_REP2	1	11	3.17493026096	9432	373.373987859	254	2.91803729632	587851.997669	8913.23657922	43	3.51856323985	582362.995126	9464.90826372	279	1170	136	136	151	158	136	734	0
DLR00013794	8	2	YBR009C	27	SD/MSG -ARG -HIS -LEU -LYS +Canavanine +G418 +Hygromycin +Thialysine	Adam_cdc13-1_SDLV3_REP2	1	11	3.02477022845	8487.9	367.997805999	254	2.83172698617	496826.998209	6521.40142954	43	3.43553616317	495048.995623	6622.61617657	413	1175	136	136	151	158	140	1086	0
DLR00013794	8	3	YBR181C	27	SD/MSG -ARG -HIS -LEU -LYS +Canavanine +G418 +Hygromycin +Thialysine	Adam_cdc13-1_SDLV3_REP2	1	11	2.42546742111	6696	533.155119713	254	2.49225177414	215344.99989	4644.30641604	43	3.05709958229	207927.995347	1809.59215664	553	1171	136	136	131	143	130	563	0
DLR00013794	8	4	YBR033W	27	SD/MSG -ARG -HIS -LEU -LYS +Canavanine +G418 +Hygromycin +Thialysine	Adam_cdc13-1_SDLV3_REP2	1	11	2.96139839592	8459.1	539.175658373	254	2.95428711195	402209.99955	6251.65664785	43	3.59583921675	394009.997103	5463.53209311	688	1173	136	136	152	159	139	891	0
DLR00013794	8	5	YBR057C	27	SD/MSG -ARG -HIS -LEU -LYS +Canavanine +G418 +Hygromycin +Thialysine	Adam_cdc13-1_SDLV3_REP2	1	11	3.64128418287	11776.5	182.636357129	254	3.75983146609	999428.999065	9105.06352792	43	4.66387117544	997995.997854	10772.2567909	825	1173	136	136	172	175	139	818	4
DLR00013794	8	6	YBR030W	27	SD/MSG -ARG -HIS -LEU -LYS +Canavanine +G418 +Hygromycin +Thialysine	Adam_cdc13-1_SDLV3_REP2	1	11	1.08611752557	8182.87809614	679.868919838	254	2.80369517181	232683.999856	5686.44659011	43	3.38295622361	223804.997663	3110.48343407	964	1167	136	136	143	153	137	1045	0
DLR00013794	8	7	YAL036C	27	SD/MSG -ARG -HIS -LEU -LYS +Canavanine +G418 +Hygromycin +Thialysine	Adam_cdc13-1_SDLV3_REP2	1	11	2.99120319128	8164.8	522.497276792	254	2.92923842006	370161.999981	6733.91971392	43	3.56129017678	366163.997679	5723.17921621	1102	1174	136	136	149	158	139	1230	0
DLR00013794	8	8	YBR113W	27	SD/MSG -ARG -HIS -LEU -LYS +Canavanine +G418 +Hygromycin +Thialysine	Adam_cdc13-1_SDLV3_REP2	1	11	3.06719759466	9314.1	550.843795244	254	2.98839951523	442238.999859	6542.11332695	43	3.76081526237	422544.106949	5749.83822132	1235	1173	136	136	150	159	138	1179	0
DLR00013794	8	9	YBR119W	27	SD/MSG -ARG -HIS -LEU -LYS +Canavanine +G418 +Hygromycin +Thialysine	Adam_cdc13-1_SDLV3_REP2	1	11	3.20478270419	9914.4	298.55357775	254	3.03598261139	662534.998587	7106.67858706	43	3.66388888005	662937.996311	8089.28535512	1372	1172	136	136	159	165	140	1193	0
DLR00013794	8	10	YAL058W	27	SD/MSG -ARG -HIS -LEU -LYS +Canavanine +G418 +Hygromycin +Thialysine	Adam_cdc13-1_SDLV3_REP2	1	11	3.0933331724	9806.4	261.092503673	254	2.98553140753	717131.997977	6508.04325795	43	3.60259555988	716703.995721	7397.27760797	1512	1169	136	136	163	168	140	1204	0
DLR00013794	8	11	YBL087C	27	SD/MSG -ARG -HIS -LEU -LYS +Canavanine +G418 +Hygromycin +Thialysine	Adam_cdc13-1_SDLV3_REP2	1	11	3.27289967455	11027.7	270.257796086	254	3.17693466814	818021.998514	6825.77606887	43	3.81608151281	815806.996598	8965.83061163	1650	1170	136	136	164	169	138	917	0
DLR00013794	8	12	YAL049C	27	SD/MSG -ARG -HIS -LEU -LYS +Canavanine +G418 +Hygromycin +Thialysine	Adam_cdc13-1_SDLV3_REP2	1	11	1.19944839022	8447.84592809	721.954896808	254	2.76093842915	260634.999606	5077.59534906	43	3.33546167708	258328.996464	3744.88535986	1790	1170	136	136	140	150	134	1409	0
DLR00013794	8	13	YBL028C	27	SD/MSG -ARG -HIS -LEU -LYS +Canavanine +G418 +Hygromycin +Thialysine	Adam_cdc13-1_SDLV3_REP2	1	11	2.99408347401	8965.8	546.934783633	254	2.88389510837	448586.999139	5955.15050378	43	3.49190599375	448865.996591	6140.36385073	1926	1168	136	136	154	161	140	1576	0
DLR00013794	8	14	YBR159W	27	SD/MSG -ARG -HIS -LEU -LYS +Canavanine +G418 +Hygromycin +Thialysine	Adam_cdc13-1_SDLV3_REP2	1	11	2.69906977998	8215.2	654.685990156	254	2.70191342266	310128.999485	5121.21793786	43	3.28284225186	307626.996117	4022.26463652	2056	1168	136	136	144	153	136	1183	0
DLR00013794	8	15	YAL028W	27	SD/MSG -ARG -HIS -LEU -LYS +Canavanine +G418 +Hygromycin +Thialysine	Adam_cdc13-1_SDLV3_REP2	1	11	2.8551742363	7588.8	408.898820082	254	2.57988730311	361414.999343	5646.67191134	43	3.17238454004	365262.996243	5248.82397979	2189	1167	136	136	144	153	136	1771	0
DLR00013794	8	16	YBL101C	27	SD/MSG -ARG -HIS -LEU -LYS +Canavanine +G418 +Hygromycin +Thialysine	Adam_cdc13-1_SDLV3_REP2	1	11	3.09388803644	8811.9	436.608905882	254	2.7772812497	458540.999034	6902.62567343	43	3.37995183542	460091.996562	7127.17647078	2331	1176	136	136	148	157	138	1410	0
DLR00013794	8	17	YBL052C	27	SD/MSG -ARG -HIS -LEU -LYS +Canavanine +G418 +Hygromycin +Thialysine	Adam_cdc13-1_SDLV3_REP2	1	11	0.926415158948	8843.8672503	648.848627245	254	2.62908329096	189750.995933	10041.4774809	43	3.3399159958	175611.6	9637.99549908	2468	1167	136	136	130	143	131	834	0
DLR00013794	8	18	YAL023C	27	SD/MSG -ARG -HIS -LEU -LYS +Canavanine +G418 +Hygromycin +Thialysine	Adam_cdc13-1_SDLV3_REP2	1	11	2.95828343615	8030.7	373.637565486	254	2.8006799456	484925.998844	5750.25606305	43	3.40275887675	481676.996217	5521.41831726	2600	1165	136	136	156	164	141	1192	0
DLR00013794	8	19	YAR044W	27	SD/MSG -ARG -HIS -LEU -LYS +Canavanine +G418 +Hygromycin +Thialysine	Adam_cdc13-1_SDLV3_REP2	1	11	2.92883969935	7326	444.461704786	254	2.7666826145	334436.999483	5963.69941233	43	3.41534349829	322349.929131	4851.67111582	2740	1170	136	136	145	155	138	1247	0
DLR00013794	8	20	YBR032W	27	SD/MSG -ARG -HIS -LEU -LYS +Canavanine +G418 +Hygromycin +Thialysine	Adam_cdc13-1_SDLV3_REP2	1	11	3.21291852554	8823.6	236.859932905	254	2.97836904209	639464.998542	7955.5277168	43	3.5901417653	636417.996309	8917.56961085	2873	1173	136	136	160	167	142	1054	0
DLR00013794	8	21	YBR075W	27	SD/MSG -ARG -HIS -LEU -LYS +Canavanine +G418 +Hygromycin +Thialysine	Adam_cdc13-1_SDLV3_REP2	1	11	2.67611983428	6633	508.6364952	254	2.64265065462	262455.999344	5646.71652568	43	3.21644034519	258127.99571	3948.15693072	3010	1160	136	136	142	153	138	1272	0
DLR00013794	8	22	YBR216C	27	SD/MSG -ARG -HIS -LEU -LYS +Canavanine +G418 +Hygromycin +Thialysine	Adam_cdc13-1_SDLV3_REP2	1	11	2.72248004452	6249.6	480.416678829	254	2.70377170087	226124.999117	6039.41228582	43	3.24581899804	221924.994776	4215.44650289	3151	1178	136	136	131	143	132	1040	0
DLR00013794	8	23	YBR074W	27	SD/MSG -ARG -HIS -LEU -LYS +Canavanine +G418 +Hygromycin +Thialysine	Adam_cdc13-1_SDLV3_REP2	1	11	3.09756054818	8918.1	356.409603547	254	2.83842429376	582513.998029	8503.2596829	43	3.44337660702	581525.995563	8974.82130093	3284	1171	136	136	148	156	135	1223	0
DLR00013794	8	24	YOR202W	27	SD/MSG -ARG -HIS -LEU -LYS +Canavanine +G418 +Hygromycin +Thialysine	Adam_cdc13-1_SDLV3_REP2	1	11	3.35447450965	11123.1	311.280563653	254	2.97776898874	928044.996259	13997.6598253	43	3.58088047973	923198.994417	16214.0523526	3420	1167	136	136	155	159	132	637	0
DLR00013794	9	1	YOR202W	27	SD/MSG -ARG -HIS -LEU -LYS +Canavanine +G418 +Hygromycin +Thialysine	Adam_cdc13-1_SDLV3_REP2	1	11	3.10402557743	10202.4	490.505676153	254	2.74675264557	622038.999994	10686.8015172	43	3.32521723769	615694.999861	10333.6764583	282	1305	136	136	154	160	136	761	0
DLR00013794	9	2	YBL068W	27	SD/MSG -ARG -HIS -LEU -LYS +Canavanine +G418 +Hygromycin +Thialysine	Adam_cdc13-1_SDLV3_REP2	1	11	3.31072351061	10523.7	287.951316705	254	3.17340491546	772686.998543	9246.84598182	43	3.81175535247	768394.996658	11668.5029791	419	1310	136	136	161	166	140	705	0
DLR00013794	9	3	YAR042W	27	SD/MSG -ARG -HIS -LEU -LYS +Canavanine +G418 +Hygromycin +Thialysine	Adam_cdc13-1_SDLV3_REP2	1	11	3.26408545073	9182.7	374.274778344	254	3.19951622702	539775.999821	7395.58240424	43	4.01381439944	538157.998986	8263.86545216	565	1311	136	136	153	160	140	1171	0
DLR00013794	9	4	YBR151W	27	SD/MSG -ARG -HIS -LEU -LYS +Canavanine +G418 +Hygromycin +Thialysine	Adam_cdc13-1_SDLV3_REP2	1	11	3.30971369425	10219.5	291.304293911	254	3.30359425756	751669.999874	8957.26286694	43	4.08319768103	747457.99937	11254.7823142	699	1305	136	136	166	171	144	856	0
DLR00013794	9	5	YBR130C	27	SD/MSG -ARG -HIS -LEU -LYS +Canavanine +G418 +Hygromycin +Thialysine	Adam_cdc13-1_SDLV3_REP2	1	11	2.78158636292	7863.3	556.618575924	254	2.83621655524	340755.999747	6031.80036184	43	3.45221183234	335510.996924	4280.95356961	834	1313	136	136	150	158	139	1244	0
DLR00013794	9	6	YBR177C	27	SD/MSG -ARG -HIS -LEU -LYS +Canavanine +G418 +Hygromycin +Thialysine	Adam_cdc13-1_SDLV3_REP2	1	11	2.67080087654	7084.8	571.377643878	254	2.75225966534	252636.999864	5824.46133298	43	3.33409299351	248697.99652	3443.34153289	967	1309	136	136	142	153	138	1257	0
DLR00013794	9	7	YBL065W	27	SD/MSG -ARG -HIS -LEU -LYS +Canavanine +G418 +Hygromycin +Thialysine	Adam_cdc13-1_SDLV3_REP2	1	11	2.70600296442	7475.4	616.166121872	254	2.85260466449	269905.999918	5758.90599156	43	3.45967208487	264906.99801	3858.52635612	1095	1308	136	136	145	155	138	1260	0
DLR00013794	9	8	YAL002W	27	SD/MSG -ARG -HIS -LEU -LYS +Canavanine +G418 +Hygromycin +Thialysine	Adam_cdc13-1_SDLV3_REP2	1	11	3.25902815887	11603.7	205.477564453	254	3.43094918981	1004301.9999	4746.90247567	43	4.17832656096	1002052.99968	7104.97825303	1245	1306	136	136	174	178	149	847	0
DLR00013794	9	9	YBL061C	27	SD/MSG -ARG -HIS -LEU -LYS +Canavanine +G418 +Hygromycin +Thialysine	Adam_cdc13-1_SDLV3_REP2	1	11	0.824716933872	9107.85922015	632.814491705	254	1.2169234158	222239.999936	19066.9073106	43	1.34747739166	223593.879816	18519.02797	1381	1303	136	136	135	147	133	879	0
DLR00013794	9	10	YAR003W	27	SD/MSG -ARG -HIS -LEU -LYS +Canavanine +G418 +Hygromycin +Thialysine	Adam_cdc13-1_SDLV3_REP2	1	11	0.772518243044	8322.85692355	564.715370531	254	2.59022666739	93553.9997603	4247.35081535	43	2.9316788956	72937.9962449	1635.15875751	1501	1318	136	136	137	148	134	513	0
DLR00013794	9	11	YBL016W	27	SD/MSG -ARG -HIS -LEU -LYS +Canavanine +G418 +Hygromycin +Thialysine	Adam_cdc13-1_SDLV3_REP2	1	11	2.84226556577	9820.8	627.121136033	254	2.97749229994	541266.998915	4898.21172106	43	3.64292603437	518239.898599	4594.64194906	1653	1314	136	136	163	168	140	736	0
DLR00013794	9	12	YBR223C	27	SD/MSG -ARG -HIS -LEU -LYS +Canavanine +G418 +Hygromycin +Thialysine	Adam_cdc13-1_SDLV3_REP2	1	11	2.75355141751	8256.6	631.124060385	254	2.7100951948	340360.9994	5198.85305284	43	3.29615178814	339176.996275	4466.34654105	1780	1309	136	136	149	157	137	1532	0
DLR00013794	9	13	YAL042W	27	SD/MSG -ARG -HIS -LEU -LYS +Canavanine +G418 +Hygromycin +Thialysine	Adam_cdc13-1_SDLV3_REP2	1	11	2.93163286645	9252.9	439.040845638	254	2.80163896151	575426.999293	5393.54696665	43	3.40131886775	571579.997153	5663.08225195	1926	1308	136	136	160	166	140	1187	0
DLR00013794	9	14	YBR023C	27	SD/MSG -ARG -HIS -LEU -LYS +Canavanine +G418 +Hygromycin +Thialysine	Adam_cdc13-1_SDLV3_REP2	1	11	0.848324757736	8242.86244476	575.816831274	254	2.47487669025	124892.998055	4151.61899213	43	2.93631358932	109311.991933	2362.53532262	2058	1309	136	136	137	148	134	974	0
DLR00013794	9	15	YBR126C	27	SD/MSG -ARG -HIS -LEU -LYS +Canavanine +G418 +Hygromycin +Thialysine	Adam_cdc13-1_SDLV3_REP2	1	11	3.24877502625	10082.7	258.109709115	254	2.99797927475	735525.999969	7348.92636534	43	3.59646842436	733229.998561	8394.09466283	2199	1310	136	136	161	166	139	976	0
DLR00013794	9	16	YBL085W	27	SD/MSG -ARG -HIS -LEU -LYS +Canavanine +G418 +Hygromycin +Thialysine	Adam_cdc13-1_SDLV3_REP2	1	11	3.14741740951	9239.4	306.721121794	254	2.95934885507	642192.998456	7253.13825744	43	3.56336478065	640424.996115	8329.94505912	2327	1307	136	136	160	166	140	1207	0
DLR00013794	9	17	YBL036C	27	SD/MSG -ARG -HIS -LEU -LYS +Canavanine +G418 +Hygromycin +Thialysine	Adam_cdc13-1_SDLV3_REP2	1	11	3.07363989139	8745.3	573.16968031	254	2.92404313612	452225.998975	7339.27264522	43	3.52829881752	446054.996306	7595.50092513	2478	1307	136	136	155	163	140	1055	0
DLR00013794	9	18	YAR043C	27	SD/MSG -ARG -HIS -LEU -LYS +Canavanine +G418 +Hygromycin +Thialysine	Adam_cdc13-1_SDLV3_REP2	1	11	2.93832466277	7776.9	429.724233507	254	2.7409575086	407381.998932	6537.31771008	43	3.34278291202	404460.996125	5998.15299367	2606	1307	136	136	150	159	140	1384	0
DLR00013794	9	19	YAL040C	27	SD/MSG -ARG -HIS -LEU -LYS +Canavanine +G418 +Hygromycin +Thialysine	Adam_cdc13-1_SDLV3_REP2	1	11	2.63245241268	6901.2	538.918493787	254	2.60471139312	283124.999516	5511.62408946	43	3.18311738329	276012.996026	3787.4986243	2735	1307	136	136	146	156	139	1254	0
DLR00013794	9	20	YBR058C	27	SD/MSG -ARG -HIS -LEU -LYS +Canavanine +G418 +Hygromycin +Thialysine	Adam_cdc13-1_SDLV3_REP2	1	11	2.51631138543	6745.5	548.970793686	254	2.58100412176	278386.999598	5147.30378964	43	3.18425283439	262147.314775	2818.85464842	2875	1310	136	136	147	157	140	1026	0
DLR00013794	9	21	YBL029W	27	SD/MSG -ARG -HIS -LEU -LYS +Canavanine +G418 +Hygromycin +Thialysine	Adam_cdc13-1_SDLV3_REP2	1	11	2.95898124437	8183.7	488.286478781	254	2.78095758205	439938.999166	7289.68194867	43	3.3766515358	435738.996404	6357.09475872	3019	1307	136	136	152	160	140	1131	0
DLR00013794	9	22	YBR189W	27	SD/MSG -ARG -HIS -LEU -LYS +Canavanine +G418 +Hygromycin +Thialysine	Adam_cdc13-1_SDLV3_REP2	1	11	0.5	7112.83754111	477.658979557	254	12	35658.9	3383.25676871	43	0.5	17289.7488787	1223.15421575	3142	1301	136	136	-1	-1	-1	0	0
DLR00013794	9	23	YBR072W	27	SD/MSG -ARG -HIS -LEU -LYS +Canavanine +G418 +Hygromycin +Thialysine	Adam_cdc13-1_SDLV3_REP2	1	11	0.88896916735	7459.86701108	534.420548896	254	2.09443023912	168194.999808	5668.2023267	43	2.51819056869	149731.999179	2070.76237389	3286	1295	136	136	139	148	133	525	0
DLR00013794	9	24	YOR202W	27	SD/MSG -ARG -HIS -LEU -LYS +Canavanine +G418 +Hygromycin +Thialysine	Adam_cdc13-1_SDLV3_REP2	1	11	3.11391822681	8850.6	316.571420416	254	2.76452286709	697823.999896	12034.3986112	43	3.34082162358	692512.999832	11510.1245962	3420	1305	136	136	154	159	134	910	7
DLR00013794	10	1	YOR202W	27	SD/MSG -ARG -HIS -LEU -LYS +Canavanine +G418 +Hygromycin +Thialysine	Adam_cdc13-1_SDLV3_REP2	1	11	3.37991932085	9742.5	200.891650133	254	2.92542178242	725166.999653	10631.9996447	43	3.51806385758	723691.997921	11931.2341803	285	1447	136	136	153	159	137	770	0
DLR00013794	10	2	YBR146W	27	SD/MSG -ARG -HIS -LEU -LYS +Canavanine +G418 +Hygromycin +Thialysine	Adam_cdc13-1_SDLV3_REP2	1	11	0.94498253699	7839.86880442	594.56926565	254	2.84991024304	161821.999682	4494.80781927	43	3.53634710562	141730.372374	2318.10420417	427	1441	136	136	135	145	133	770	0
DLR00013794	10	3	YBR107C	27	SD/MSG -ARG -HIS -LEU -LYS +Canavanine +G418 +Hygromycin +Thialysine	Adam_cdc13-1_SDLV3_REP2	1	11	2.87836877928	7978.5	594.758864625	254	3.10300253353	303001.999719	5382.723541	43	3.8747682538	300722.999275	4303.18558058	554	1446	136	136	141	150	136	1267	0
DLR00013794	10	4	YBL056W	27	SD/MSG -ARG -HIS -LEU -LYS +Canavanine +G418 +Hygromycin +Thialysine	Adam_cdc13-1_SDLV3_REP2	1	11	3.12183858722	9339.3	327.244717082	254	3.09512966842	611051.999364	6925.55085786	43	3.74082807969	606955.997515	7649.93099481	698	1447	136	136	160	166	142	930	0
DLR00013794	10	5	YBR134W	27	SD/MSG -ARG -HIS -LEU -LYS +Canavanine +G418 +Hygromycin +Thialysine	Adam_cdc13-1_SDLV3_REP2	1	11	3.2949368904	10431.9	302.343946999	254	3.15848061099	736348.999106	7775.60985563	43	3.80442514266	732516.997364	9352.9595741	829	1445	136	136	164	169	144	913	0
DLR00013794	10	6	YBR006W	27	SD/MSG -ARG -HIS -LEU -LYS +Canavanine +G418 +Hygromycin +Thialysine	Adam_cdc13-1_SDLV3_REP2	1	11	2.98972361425	8037.9	397.718550188	254	2.76218201084	427659.998743	7181.44944814	43	3.36552546315	428263.995845	6431.19271032	965	1447	136	136	152	160	141	1533	0
DLR00013794	10	7	YBR010W	27	SD/MSG -ARG -HIS -LEU -LYS +Canavanine +G418 +Hygromycin +Thialysine	Adam_cdc13-1_SDLV3_REP2	1	11	3.12110083233	8405.1	389.56221626	254	2.88620132111	444249.999044	6941.13827892	43	3.50891581422	444169.996363	6788.45521043	1102	1443	136	136	149	158	140	1372	0
DLR00013794	10	8	YBR062C	27	SD/MSG -ARG -HIS -LEU -LYS +Canavanine +G418 +Hygromycin +Thialysine	Adam_cdc13-1_SDLV3_REP2	1	11	2.83559168813	8234.1	639.777400219	254	2.89102624648	334680.999501	5691.93744385	43	3.54308000726	329097.997462	5071.76934736	1235	1447	136	136	149	157	139	1293	0
DLR00013794	10	9	YBR093C	27	SD/MSG -ARG -HIS -LEU -LYS +Canavanine +G418 +Hygromycin +Thialysine	Adam_cdc13-1_SDLV3_REP2	1	11	1.03832859987	9326.87804865	703.350807346	254	2.64310656238	325826.998338	4304.37261647	43	3.21555084419	307959.994284	2884.11543346	1369	1441	136	136	166	171	143	379	0
DLR00013794	10	10	YAR027W	27	SD/MSG -ARG -HIS -LEU -LYS +Canavanine +G418 +Hygromycin +Thialysine	Adam_cdc13-1_SDLV3_REP2	1	11	3.07285082048	8396.1	468.467964772	254	2.89166786042	387430.999456	5820.06472497	43	3.50777488979	392490.996973	5989.76019481	1504	1443	136	136	145	154	136	1626	0
DLR00013794	10	11	YAL007C	27	SD/MSG -ARG -HIS -LEU -LYS +Canavanine +G418 +Hygromycin +Thialysine	Adam_cdc13-1_SDLV3_REP2	1	11	3.25507410881	9663.3	263.169535968	254	3.02405712735	659545.998649	6868.68621078	43	3.64522083346	661807.996472	8673.75020468	1648	1444	136	136	156	163	138	1372	0
DLR00013794	10	12	YBR041W	27	SD/MSG -ARG -HIS -LEU -LYS +Canavanine +G418 +Hygromycin +Thialysine	Adam_cdc13-1_SDLV3_REP2	1	11	2.85890392054	8828.1	575.30685333	254	2.8518965224	441758.998996	5607.89448305	43	3.45373428515	440216.996245	5591.63865593	1788	1448	136	136	155	162	139	1523	0
DLR00013794	10	13	YBL025W	27	SD/MSG -ARG -HIS -LEU -LYS +Canavanine +G418 +Hygromycin +Thialysine	Adam_cdc13-1_SDLV3_REP2	1	11	0.5	8919.83674559	593.30824483	254	8.9764898085	34348.5	2590.7430597	43	0.5	32682.8369276	2179.24533054	1911	1444	136	136	-1	-1	-1	0	0
DLR00013794	10	14	YBL107C	27	SD/MSG -ARG -HIS -LEU -LYS +Canavanine +G418 +Hygromycin +Thialysine	Adam_cdc13-1_SDLV3_REP2	1	11	2.78859531308	7816.5	566.589883385	254	2.58501924576	318347.999983	5899.37009266	43	3.15952720769	316328.999478	4757.70100146	2058	1448	136	136	143	153	136	1316	0
DLR00013794	10	15	YAL061W	27	SD/MSG -ARG -HIS -LEU -LYS +Canavanine +G418 +Hygromycin +Thialysine	Adam_cdc13-1_SDLV3_REP2	1	11	1.00207074112	8302.87261933	649.205251603	254	2.6055288655	189980.998448	4955.90833069	43	3.14917197409	182725.993676	3288.90986083	2193	1446	136	136	135	146	133	1147	0
DLR00013794	10	16	YBR019C	27	SD/MSG -ARG -HIS -LEU -LYS +Canavanine +G418 +Hygromycin +Thialysine	Adam_cdc13-1_SDLV3_REP2	1	11	2.77498084818	8133.3	560.769068858	254	2.65906949814	377361.999094	5869.57672553	43	3.24527822085	377125.996216	5221.88894608	2325	1444	136	136	149	158	139	1648	0
DLR00013794	10	17	YBL095W	27	SD/MSG -ARG -HIS -LEU -LYS +Canavanine +G418 +Hygromycin +Thialysine	Adam_cdc13-1_SDLV3_REP2	1	11	2.67987800325	7612.2	610.316336391	254	2.58980997668	303076.999988	5528.48931584	43	3.16854276401	298948.997481	4256.9409065	2466	1447	136	136	145	155	138	1419	0
DLR00013794	10	18	YBR065C	27	SD/MSG -ARG -HIS -LEU -LYS +Canavanine +G418 +Hygromycin +Thialysine	Adam_cdc13-1_SDLV3_REP2	1	11	2.70348722483	8097.3	694.677852166	254	2.67886018272	307695.999171	6686.7542653	43	3.26643895501	301116.99588	5141.31807931	2605	1444	136	136	144	154	138	1219	0
DLR00013794	10	19	YAR002C-A	27	SD/MSG -ARG -HIS -LEU -LYS +Canavanine +G418 +Hygromycin +Thialysine	Adam_cdc13-1_SDLV3_REP2	1	11	3.05606902379	8168.4	301.757877528	254	2.72918699966	535350.999934	7291.36423416	43	3.33216934926	534096.998012	6677.5165399	2737	1440	136	136	152	160	140	1314	0
DLR00013794	10	20	YBL031W	27	SD/MSG -ARG -HIS -LEU -LYS +Canavanine +G418 +Hygromycin +Thialysine	Adam_cdc13-1_SDLV3_REP2	1	11	0.705970427326	6861.85273122	462.263306581	254	3.26147734386	58609.8	4263.08214376	43	2.82545136605	57417.3	3932.29741104	2863	1444	136	136	122	136	127	295	0
DLR00013794	10	21	YBL083C	27	SD/MSG -ARG -HIS -LEU -LYS +Canavanine +G418 +Hygromycin +Thialysine	Adam_cdc13-1_SDLV3_REP2	1	11	3.22380769348	10277.1	162.24542026	254	3.14667122454	904144.997918	7467.74365631	43	3.76986573492	901121.995949	9642.58525433	3013	1439	136	136	165	170	140	735	0
DLR00013794	10	22	YBR083W	27	SD/MSG -ARG -HIS -LEU -LYS +Canavanine +G418 +Hygromycin +Thialysine	Adam_cdc13-1_SDLV3_REP2	1	11	3.04783628969	7855.2	320.898582834	254	2.75216946785	460813.998528	7528.28402542	43	3.35225388233	461537.995848	7311.75031326	3150	1443	136	136	144	153	136	1269	0
DLR00013794	10	23	YBR106W	27	SD/MSG -ARG -HIS -LEU -LYS +Canavanine +G418 +Hygromycin +Thialysine	Adam_cdc13-1_SDLV3_REP2	1	11	3.10864974657	9873.9	256.490782072	254	2.92773823926	757970.998018	7647.44895801	43	3.53452276897	752919.996064	8527.79993794	3284	1441	136	136	150	157	137	558	0
DLR00013794	10	24	YOR202W	27	SD/MSG -ARG -HIS -LEU -LYS +Canavanine +G418 +Hygromycin +Thialysine	Adam_cdc13-1_SDLV3_REP2	1	11	3.16730204061	9653.4	378.296329489	254	2.80796239172	688753.998593	10896.3278373	43	3.40391310412	687181.996407	11495.4519931	3419	1443	136	136	146	153	132	948	0
DLR00013794	11	1	YOR202W	27	SD/MSG -ARG -HIS -LEU -LYS +Canavanine +G418 +Hygromycin +Thialysine	Adam_cdc13-1_SDLV3_REP2	1	11	3.1399295786	9645.3	491.616332385	254	2.96332867516	554753.99776	9151.18345805	43	3.56452144773	549548.995096	9855.81957095	294	1589	136	136	152	158	137	806	0
DLR00013794	11	2	YBR111C	27	SD/MSG -ARG -HIS -LEU -LYS +Canavanine +G418 +Hygromycin +Thialysine	Adam_cdc13-1_SDLV3_REP2	1	11	2.99559903911	9352.8	474.377906538	254	2.97375083105	567366.998438	6627.91073971	43	3.5915115535	560846.996043	7374.80980387	424	1582	136	136	159	164	141	786	0
DLR00013794	11	3	YBR104W	27	SD/MSG -ARG -HIS -LEU -LYS +Canavanine +G418 +Hygromycin +Thialysine	Adam_cdc13-1_SDLV3_REP2	1	11	2.75167981932	7509.6	502.382420917	254	2.80523503076	356047.999302	5356.78779715	43	3.41073691836	348993.996357	4274.32966761	554	1579	136	136	152	159	138	1080	0
DLR00013794	11	4	YBR149W	27	SD/MSG -ARG -HIS -LEU -LYS +Canavanine +G418 +Hygromycin +Thialysine	Adam_cdc13-1_SDLV3_REP2	1	11	2.86823385799	7888.5	504.755390716	254	2.86777407075	377517.999529	6022.16165382	43	3.48571073515	370638.997042	5020.6957143	695	1578	136	136	153	160	141	989	0
DLR00013794	11	5	YBR090C	27	SD/MSG -ARG -HIS -LEU -LYS +Canavanine +G418 +Hygromycin +Thialysine	Adam_cdc13-1_SDLV3_REP2	1	11	2.76926322626	7938.9	593.456593445	254	2.83321139369	346130.999562	6266.18908005	43	3.52362054408	327282.633535	4498.42790553	827	1575	136	136	154	161	142	1266	0
DLR00013794	11	6	YBR209W	27	SD/MSG -ARG -HIS -LEU -LYS +Canavanine +G418 +Hygromycin +Thialysine	Adam_cdc13-1_SDLV3_REP2	1	11	3.01531063534	7751.7	335.342658268	254	2.80652763074	443017.999922	7080.22478836	43	3.39750427502	440819.998377	6309.59599067	967	1588	136	136	154	162	142	1283	0
DLR00013794	11	7	YAL065C	27	SD/MSG -ARG -HIS -LEU -LYS +Canavanine +G418 +Hygromycin +Thialysine	Adam_cdc13-1_SDLV3_REP2	1	11	2.95708995739	8199	391.279922271	254	2.88876053292	496262.998974	5753.21802235	43	3.51387156626	488318.996482	5681.60983392	1109	1581	136	136	160	167	143	962	0
DLR00013794	11	8	YBR208C	27	SD/MSG -ARG -HIS -LEU -LYS +Canavanine +G418 +Hygromycin +Thialysine	Adam_cdc13-1_SDLV3_REP2	1	11	2.84935067829	7344.9	464.292646153	254	2.72636894737	332315.999296	5479.43198626	43	3.33089997074	332796.996363	4730.13162471	1242	1576	136	136	146	156	139	1784	0
DLR00013794	11	9	YBL103C	27	SD/MSG -ARG -HIS -LEU -LYS +Canavanine +G418 +Hygromycin +Thialysine	Adam_cdc13-1_SDLV3_REP2	1	11	0.799619259482	8098.85840626	558.992341411	254	2.6983770834	94723.9993477	3952.64213632	43	3.08191309356	75933.9983778	1062.8052407	1372	1585	136	136	129	142	131	557	0
DLR00013794	11	10	YBR115C	27	SD/MSG -ARG -HIS -LEU -LYS +Canavanine +G418 +Hygromycin +Thialysine	Adam_cdc13-1_SDLV3_REP2	1	11	3.09538840034	11278.8	256.909123536	254	3.38976248863	1004139.99922	8213.81794146	43	4.07686235039	1000744.99867	11889.2843307	1509	1578	136	136	174	177	143	647	0
DLR00013794	11	11	YBR013C	27	SD/MSG -ARG -HIS -LEU -LYS +Canavanine +G418 +Hygromycin +Thialysine	Adam_cdc13-1_SDLV3_REP2	1	11	1.22920024015	9087.82347726	771.807812201	254	2.81269614661	347652.999408	4578.12667851	43	3.41555620938	342360.996503	4160.40850324	1653	1583	136	136	152	160	138	1273	0
DLR00013794	11	12	YAL005C	27	SD/MSG -ARG -HIS -LEU -LYS +Canavanine +G418 +Hygromycin +Thialysine	Adam_cdc13-1_SDLV3_REP2	1	11	3.00546869223	9773.1	421.952882168	254	2.98834127951	642413.998674	5575.87572508	43	3.597226003	641257.996556	6778.57061603	1786	1589	136	136	161	166	139	1199	0
DLR00013794	11	13	YAL053W	27	SD/MSG -ARG -HIS -LEU -LYS +Canavanine +G418 +Hygromycin +Thialysine	Adam_cdc13-1_SDLV3_REP2	1	11	2.683424966	8479.8	616.186970497	254	2.64371704945	400047.999108	5170.74164365	43	3.22664322919	393142.996087	4616.79031871	1926	1582	136	136	152	159	136	970	0
DLR00013794	11	14	YBR185C	27	SD/MSG -ARG -HIS -LEU -LYS +Canavanine +G418 +Hygromycin +Thialysine	Adam_cdc13-1_SDLV3_REP2	1	11	2.77593856822	8355.6	581.286309094	254	2.79676217963	383289.99951	4820.87881616	43	3.39985667057	380043.997184	4355.34896268	2063	1579	136	136	149	157	140	1372	0
DLR00013794	11	15	YBR203W	27	SD/MSG -ARG -HIS -LEU -LYS +Canavanine +G418 +Hygromycin +Thialysine	Adam_cdc13-1_SDLV3_REP2	1	11	2.90832050918	8338.5	569.200171088	254	2.79044994957	390636.999289	6098.24271748	43	3.38614087955	387967.996702	5873.62649155	2196	1581	136	136	150	158	139	1358	0
DLR00013794	11	16	YBR008C	27	SD/MSG -ARG -HIS -LEU -LYS +Canavanine +G418 +Hygromycin +Thialysine	Adam_cdc13-1_SDLV3_REP2	1	11	2.86587432427	8182.8	538.39571622	254	2.75784256985	423006.998906	5842.24245364	43	3.35390785865	418566.996232	5803.83072476	2329	1583	136	136	154	161	140	1244	0
DLR00013794	11	17	YBR145W	27	SD/MSG -ARG -HIS -LEU -LYS +Canavanine +G418 +Hygromycin +Thialysine	Adam_cdc13-1_SDLV3_REP2	1	11	1.06910472997	8517.87715409	690.249877051	254	2.62307472293	264782.9993	5091.6891601	43	3.19984389556	254910.99561	3671.99858154	2473	1574	136	136	146	155	138	1091	0
DLR00013794	11	18	YBR044C	27	SD/MSG -ARG -HIS -LEU -LYS +Canavanine +G418 +Hygromycin +Thialysine	Adam_cdc13-1_SDLV3_REP2	1	11	1.03541353754	7457.8763166	596.63298163	254	2.54205832923	202190.999715	4758.44685674	43	3.10043980104	193355.995665	2443.22040393	2605	1581	136	136	138	149	135	1155	0
DLR00013794	11	19	YBR069C	27	SD/MSG -ARG -HIS -LEU -LYS +Canavanine +G418 +Hygromycin +Thialysine	Adam_cdc13-1_SDLV3_REP2	1	11	0.992523277684	7083.87316338	560.976918039	254	2.6208406505	174689.999961	4911.6186573	43	3.15028784833	165024.996349	2509.22498052	2752	1586	136	136	135	147	134	1049	0
DLR00013794	11	20	YBR162C	27	SD/MSG -ARG -HIS -LEU -LYS +Canavanine +G418 +Hygromycin +Thialysine	Adam_cdc13-1_SDLV3_REP2	1	11	3.13294647514	9237.6	297.054757495	254	3.06610673106	677895.998818	7013.46877652	43	3.68914657181	672949.996667	8330.30355593	2879	1581	136	136	161	167	140	966	0
DLR00013794	11	21	YBR207W	27	SD/MSG -ARG -HIS -LEU -LYS +Canavanine +G418 +Hygromycin +Thialysine	Adam_cdc13-1_SDLV3_REP2	1	11	3.00782731366	7811.1	475.130670304	254	2.83465464878	382703.99903	7096.31698989	43	3.43890011082	377716.996042	6659.68410927	3020	1578	136	136	143	152	135	1098	0
DLR00013794	11	22	YBR176W	27	SD/MSG -ARG -HIS -LEU -LYS +Canavanine +G418 +Hygromycin +Thialysine	Adam_cdc13-1_SDLV3_REP2	1	11	3.06668989596	8478	427.747535063	254	2.94228163909	488819.998505	7580.05121646	43	3.56233103789	480490.995934	7722.20414229	3154	1573	136	136	147	154	134	664	0
DLR00013794	11	23	YBR092C	27	SD/MSG -ARG -HIS -LEU -LYS +Canavanine +G418 +Hygromycin +Thialysine	Adam_cdc13-1_SDLV3_REP2	1	11	3.31905946275	10869.3	455.165114521	254	3.18281975848	773809.998489	10934.7775565	43	3.80752190922	768626.99634	13126.7388859	3292	1577	136	136	154	159	136	680	0
DLR00013794	11	24	YOR202W	27	SD/MSG -ARG -HIS -LEU -LYS +Canavanine +G418 +Hygromycin +Thialysine	Adam_cdc13-1_SDLV3_REP2	1	11	2.92447613493	10067.4	650.30948893	254	2.75586395449	586114.999925	9817.54072841	43	3.33798906758	578736.998473	9302.6614825	3418	1583	136	136	146	153	131	802	0
DLR00013794	12	1	YOR202W	27	SD/MSG -ARG -HIS -LEU -LYS +Canavanine +G418 +Hygromycin +Thialysine	Adam_cdc13-1_SDLV3_REP2	1	11	2.97228073288	10090.8	639.449199239	254	2.74801567283	524631.999991	8581.31824963	43	3.33100553966	516984.997889	8271.28849018	281	1717	136	136	150	156	136	624	1
DLR00013794	12	2	YBR094W	27	SD/MSG -ARG -HIS -LEU -LYS +Canavanine +G418 +Hygromycin +Thialysine	Adam_cdc13-1_SDLV3_REP2	1	11	0.934255207497	8003.86827707	597.490949335	254	2.648822949	154119.999923	4806.89119167	43	3.14107716507	142086.994821	2597.12877575	423	1712	136	136	132	142	131	815	0
DLR00013794	12	3	YAL026C	27	SD/MSG -ARG -HIS -LEU -LYS +Canavanine +G418 +Hygromycin +Thialysine	Adam_cdc13-1_SDLV3_REP2	1	11	3.11816352125	10140.3	425.861504613	254	3.16376110896	680720.999247	6724.839813	43	3.82511473321	672312.997747	8328.21439922	557	1721	136	136	164	168	141	694	0
DLR00013794	12	4	YBR050C	27	SD/MSG -ARG -HIS -LEU -LYS +Canavanine +G418 +Hygromycin +Thialysine	Adam_cdc13-1_SDLV3_REP2	1	11	1.14563483216	8057.84694405	693.634460055	254	2.95872271256	244920.999615	5352.3223075	43	3.78875495658	228017.823505	3260.24416227	695	1719	136	136	141	151	137	1182	0
DLR00013794	12	5	YBR218C	27	SD/MSG -ARG -HIS -LEU -LYS +Canavanine +G418 +Hygromycin +Thialysine	Adam_cdc13-1_SDLV3_REP2	1	11	3.16207710383	8472.6	355.979153729	254	2.96794178691	494155.999356	7420.98468324	43	3.58915168689	494340.997141	7791.98445325	821	1720	136	136	155	162	143	1465	0
DLR00013794	12	6	YBR170C	27	SD/MSG -ARG -HIS -LEU -LYS +Canavanine +G418 +Hygromycin +Thialysine	Adam_cdc13-1_SDLV3_REP2	1	11	0.601561986913	6644.84493396	441.588945016	254	8.91125960933	43181.1	2952.68201766	43	2.84112450167	27838.8	1188.25308982	959	1716	136	136	141	153	141	244	0
DLR00013794	12	7	YBR131W	27	SD/MSG -ARG -HIS -LEU -LYS +Canavanine +G418 +Hygromycin +Thialysine	Adam_cdc13-1_SDLV3_REP2	1	11	2.18073208189	7373.7	607.467135542	254	2.53410016719	360441.999991	3964.63887276	43	3.10375604382	347751.997003	1903.51832844	1101	1715	136	136	165	172	148	927	0
DLR00013794	12	8	YBR205W	27	SD/MSG -ARG -HIS -LEU -LYS +Canavanine +G418 +Hygromycin +Thialysine	Adam_cdc13-1_SDLV3_REP2	1	11	3.07457778477	8370	385.018852747	254	2.8873073236	502004.999128	6714.9425439	43	3.49508262185	498549.99671	6973.90214328	1237	1720	136	136	156	163	142	1329	0
DLR00013794	12	9	YBR188C	27	SD/MSG -ARG -HIS -LEU -LYS +Canavanine +G418 +Hygromycin +Thialysine	Adam_cdc13-1_SDLV3_REP2	1	11	2.78684373563	7941.6	654.627931229	254	2.82022999328	287352.999739	5503.65440639	43	3.42412570559	284673.997138	4506.33632255	1370	1715	136	136	142	152	136	1430	0
DLR00013794	12	10	YBL098W	27	SD/MSG -ARG -HIS -LEU -LYS +Canavanine +G418 +Hygromycin +Thialysine	Adam_cdc13-1_SDLV3_REP2	1	11	3.0243435885	8481.6	323.040786914	254	2.76930042347	533407.99993	6753.43719177	43	3.36879673112	533797.99917	6916.91221892	1515	1721	136	136	154	161	139	1428	0
DLR00013794	12	11	YAR040C	27	SD/MSG -ARG -HIS -LEU -LYS +Canavanine +G418 +Hygromycin +Thialysine	Adam_cdc13-1_SDLV3_REP2	1	11	3.04469204625	9103.5	406.375154422	254	2.85333456113	545366.998456	6468.48109927	43	3.46351136147	547923.996114	7335.40412848	1646	1721	136	136	153	160	138	1551	0
DLR00013794	12	12	YBR199W	27	SD/MSG -ARG -HIS -LEU -LYS +Canavanine +G418 +Hygromycin +Thialysine	Adam_cdc13-1_SDLV3_REP2	1	11	2.84289227591	8226.9	618.048941437	254	2.86428723293	349552.999548	5749.11375627	43	3.46830462186	347669.996937	5461.30391294	1776	1715	136	136	146	154	135	1354	0
DLR00013794	12	13	YBR031W	27	SD/MSG -ARG -HIS -LEU -LYS +Canavanine +G418 +Hygromycin +Thialysine	Adam_cdc13-1_SDLV3_REP2	1	11	3.47720695183	11546.1	221.360273038	254	3.40306831329	981121.999953	9224.55262517	43	4.17682784359	979952.999575	13432.940024	1920	1718	136	136	167	170	138	920	0
DLR00013794	12	14	YBR034C	27	SD/MSG -ARG -HIS -LEU -LYS +Canavanine +G418 +Hygromycin +Thialysine	Adam_cdc13-1_SDLV3_REP2	1	11	0.638320854368	8368.84614637	560.588944279	254	3.32451031997	54289.8	3680.03814788	43	1.0519150463	58336.8704812	4574.8414487	2071	1720	136	136	114	128	121	98	10
DLR00013794	12	15	YBL046W	27	SD/MSG -ARG -HIS -LEU -LYS +Canavanine +G418 +Hygromycin +Thialysine	Adam_cdc13-1_SDLV3_REP2	1	11	2.8821427194	8385.3	521.310444595	254	2.71989801251	432206.999401	6006.51230056	43	3.31568213556	432399.996906	5893.26370299	2192	1722	136	136	151	159	138	1642	0
DLR00013794	12	16	YBR165W	27	SD/MSG -ARG -HIS -LEU -LYS +Canavanine +G418 +Hygromycin +Thialysine	Adam_cdc13-1_SDLV3_REP2	1	11	2.77916589624	8497.8	497.883843975	254	2.7431578611	487852.99903	5031.9765855	43	3.33996361225	483395.996411	4810.21728514	2330	1717	136	136	156	163	139	1257	0
DLR00013794	12	17	YBL019W	27	SD/MSG -ARG -HIS -LEU -LYS +Canavanine +G418 +Hygromycin +Thialysine	Adam_cdc13-1_SDLV3_REP2	1	11	2.75589014464	7984.8	575.861544279	254	2.70554852448	361610.999299	5346.01952336	43	3.30230451502	357185.996405	4611.83484319	2463	1716	136	136	146	155	137	1328	0
DLR00013794	12	18	YBR129C	27	SD/MSG -ARG -HIS -LEU -LYS +Canavanine +G418 +Hygromycin +Thialysine	Adam_cdc13-1_SDLV3_REP2	1	11	3.20500614267	9506.7	209.284679492	254	3.0370522722	767788.998066	7721.0888119	43	3.65257921026	766464.99607	9571.24756454	2604	1717	136	136	162	167	140	1094	0
DLR00013794	12	19	YBL106C	27	SD/MSG -ARG -HIS -LEU -LYS +Canavanine +G418 +Hygromycin +Thialysine	Adam_cdc13-1_SDLV3_REP2	1	11	2.98035995787	8132.4	330.531935732	254	2.78075443163	519948.998677	6494.35240529	43	3.38458603776	515878.996097	6515.90144472	2738	1718	136	136	153	160	138	1127	0
DLR00013794	12	20	YBR071W	27	SD/MSG -ARG -HIS -LEU -LYS +Canavanine +G418 +Hygromycin +Thialysine	Adam_cdc13-1_SDLV3_REP2	1	11	3.09981325873	8033.4	375.113210466	254	2.89447125281	450449.998898	7110.22502224	43	3.50965966567	449577.996198	7202.65788573	2880	1720	136	136	146	154	136	1281	0
DLR00013794	12	21	YBR204C	27	SD/MSG -ARG -HIS -LEU -LYS +Canavanine +G418 +Hygromycin +Thialysine	Adam_cdc13-1_SDLV3_REP2	1	11	3.06005346729	8510.4	370.513650097	254	2.95009162611	516453.998681	7058.01392658	43	3.56871916005	512717.996018	7406.54157358	3012	1714	136	136	149	156	136	948	0
DLR00013794	12	22	YBR073W	27	SD/MSG -ARG -HIS -LEU -LYS +Canavanine +G418 +Hygromycin +Thialysine	Adam_cdc13-1_SDLV3_REP2	1	11	3.14326072729	8897.4	264.050457107	254	2.93222056976	654516.997948	8483.69467156	43	3.53856092696	649549.995629	9345.71127096	3146	1715	136	136	152	158	136	813	0
DLR00013794	12	23	YBR028C	27	SD/MSG -ARG -HIS -LEU -LYS +Canavanine +G418 +Hygromycin +Thialysine	Adam_cdc13-1_SDLV3_REP2	1	11	2.92689489756	8871.3	508.79242042	254	2.80449830535	505848.996393	8099.27453216	43	3.40547683632	502928.993752	8229.33091051	3284	1717	136	136	144	151	133	1006	0
DLR00013794	12	24	YOR202W	27	SD/MSG -ARG -HIS -LEU -LYS +Canavanine +G418 +Hygromycin +Thialysine	Adam_cdc13-1_SDLV3_REP2	1	11	3.11433333594	9747.9	447.830169008	254	2.82192890688	667123.997537	11331.0335108	43	3.41707377906	663372.995084	11533.8962054	3425	1717	136	136	146	152	131	1019	0
DLR00013794	13	1	YOR202W	27	SD/MSG -ARG -HIS -LEU -LYS +Canavanine +G418 +Hygromycin +Thialysine	Adam_cdc13-1_SDLV3_REP2	1	11	2.8289359713	9576	672.524832924	254	2.66436350127	460173.999835	8252.01684013	43	3.24143059178	455691.999799	7210.09353922	289	1862	136	136	147	153	134	859	0
DLR00013794	13	2	YBR144C	27	SD/MSG -ARG -HIS -LEU -LYS +Canavanine +G418 +Hygromycin +Thialysine	Adam_cdc13-1_SDLV3_REP2	1	11	3.29950090358	11180.7	325.710341978	254	3.45812379808	885897.999692	9678.79335773	43	4.32517794867	880918.998237	12562.1129722	420	1852	136	136	167	169	138	637	0
DLR00013794	13	3	YBR150C	27	SD/MSG -ARG -HIS -LEU -LYS +Canavanine +G418 +Hygromycin +Thialysine	Adam_cdc13-1_SDLV3_REP2	1	11	2.92364926421	8769.6	468.082076375	254	2.89826283367	521638.997824	6501.5953144	43	3.51472104001	514862.995158	6848.59193609	559	1851	136	136	158	163	139	943	0
DLR00013794	13	4	YBR076W	27	SD/MSG -ARG -HIS -LEU -LYS +Canavanine +G418 +Hygromycin +Thialysine	Adam_cdc13-1_SDLV3_REP2	1	11	2.7868508056	9123.3	341.58409381	254	2.79572474571	647335.99724	6211.17451332	43	3.40186902636	643318.995239	6387.55440657	699	1851	136	136	161	166	138	789	0
DLR00013794	13	5	YBR095C	27	SD/MSG -ARG -HIS -LEU -LYS +Canavanine +G418 +Hygromycin +Thialysine	Adam_cdc13-1_SDLV3_REP2	1	11	0.831413382242	7425.86020771	536.27470274	254	3.03312729143	112349.7	6418.72526025	43	3.45649682881	117576	8465.61795927	835	1854	136	136	119	133	127	614	0
DLR00013794	13	6	YAL019W	27	SD/MSG -ARG -HIS -LEU -LYS +Canavanine +G418 +Hygromycin +Thialysine	Adam_cdc13-1_SDLV3_REP2	1	11	3.01327561025	9019.8	348.537362878	254	2.92899872664	606514.998355	6183.98654683	43	3.54344257305	600797.995906	6686.55428856	969	1860	136	136	161	166	141	904	0
DLR00013794	13	7	YBL063W	27	SD/MSG -ARG -HIS -LEU -LYS +Canavanine +G418 +Hygromycin +Thialysine	Adam_cdc13-1_SDLV3_REP2	1	11	2.9376757524	8461.8	508.078517655	254	2.93751235698	479054.998974	6377.26339385	43	3.56224188174	471257.996421	6524.49456502	1107	1857	136	136	160	166	142	1138	0
DLR00013794	13	8	YBR012C	27	SD/MSG -ARG -HIS -LEU -LYS +Canavanine +G418 +Hygromycin +Thialysine	Adam_cdc13-1_SDLV3_REP2	1	11	2.85469163235	8497.8	573.275373884	254	2.85775638358	434889.998947	5884.18472236	43	3.46740042099	431280.996157	5899.63552606	1241	1850	136	136	157	163	141	1376	0
DLR00013794	13	9	YBR186W	27	SD/MSG -ARG -HIS -LEU -LYS +Canavanine +G418 +Hygromycin +Thialysine	Adam_cdc13-1_SDLV3_REP2	1	11	2.87067136778	8883.9	637.867554028	254	2.88163979116	431244.999441	5907.12768455	43	3.48792477778	426112.996855	6051.0958471	1381	1853	136	136	155	162	140	1256	0
DLR00013794	13	10	YBR054W	27	SD/MSG -ARG -HIS -LEU -LYS +Canavanine +G418 +Hygromycin +Thialysine	Adam_cdc13-1_SDLV3_REP2	1	11	0.950764743339	8328.86884068	629.885286085	254	2.61920427053	170095.999938	4137.60360081	43	3.23024604997	156233.364611	2094.61164241	1510	1862	136	136	135	146	133	1265	0
DLR00013794	13	11	YBR178W	27	SD/MSG -ARG -HIS -LEU -LYS +Canavanine +G418 +Hygromycin +Thialysine	Adam_cdc13-1_SDLV3_REP2	1	11	3.0277328968	9434.7	507.925867879	254	2.97651063677	557360.998758	6139.92716034	43	3.59498354416	554738.996404	7188.14761873	1655	1855	136	136	157	163	138	1276	0
DLR00013794	13	12	YBL057C	27	SD/MSG -ARG -HIS -LEU -LYS +Canavanine +G418 +Hygromycin +Thialysine	Adam_cdc13-1_SDLV3_REP2	1	11	2.90287349482	8104.5	501.445966378	254	2.75625633841	405669.999786	5754.5982046	43	3.35054588629	404166.99729	5497.29626036	1780	1859	136	136	148	155	135	1365	0
DLR00013794	13	13	YBR172C	27	SD/MSG -ARG -HIS -LEU -LYS +Canavanine +G418 +Hygromycin +Thialysine	Adam_cdc13-1_SDLV3_REP2	1	11	2.84378976645	8693.1	589.596111742	254	2.69725452742	423891.99995	5924.56120306	43	3.2821176482	419504.998497	5408.49031044	1927	1858	136	136	148	156	136	1178	0
DLR00013794	13	14	YBR026C	27	SD/MSG -ARG -HIS -LEU -LYS +Canavanine +G418 +Hygromycin +Thialysine	Adam_cdc13-1_SDLV3_REP2	1	11	0.836244336697	8638.86334602	586.979686159	254	1.87463143586	105782.000019	4040.04449124	43	2.15317424466	86965.999978	1148.10362701	2064	1856	136	136	120	133	123	150	0
DLR00013794	13	15	YBR212W	27	SD/MSG -ARG -HIS -LEU -LYS +Canavanine +G418 +Hygromycin +Thialysine	Adam_cdc13-1_SDLV3_REP2	1	11	2.7811212624	8218.8	610.956600122	254	2.49826186881	358357.000034	7670.39838769	43	3.05252041341	355655.999946	6401.36658659	2186	1850	136	136	143	152	134	1273	0
DLR00013794	13	16	YBR128C	27	SD/MSG -ARG -HIS -LEU -LYS +Canavanine +G418 +Hygromycin +Thialysine	Adam_cdc13-1_SDLV3_REP2	1	11	2.74322092645	7580.7	554.755040347	254	2.65423763192	328244.999966	5856.68272216	43	3.23304073862	326536.997389	4948.54755589	2334	1856	136	136	141	151	134	1454	0
DLR00013794	13	17	YAR002W	27	SD/MSG -ARG -HIS -LEU -LYS +Canavanine +G418 +Hygromycin +Thialysine	Adam_cdc13-1_SDLV3_REP2	1	11	1.08812742895	8491.87768746	701.376334919	254	2.68546585528	250851.999447	5087.88305915	43	3.26064181779	244395.995765	3681.71014952	2459	1848	136	136	137	147	132	1072	0
DLR00013794	13	18	YBL055C	27	SD/MSG -ARG -HIS -LEU -LYS +Canavanine +G418 +Hygromycin +Thialysine	Adam_cdc13-1_SDLV3_REP2	1	11	3.06397439628	8559.9	463.398850816	254	2.97676678354	479373.999349	6377.59307726	43	3.60834960777	478662.997219	6828.4542021	2606	1853	136	136	150	157	137	1423	0
DLR00013794	13	19	YBR001C	27	SD/MSG -ARG -HIS -LEU -LYS +Canavanine +G418 +Hygromycin +Thialysine	Adam_cdc13-1_SDLV3_REP2	1	11	2.98765766552	7744.5	455.013465892	254	2.8817495105	392227.999322	6710.50414772	43	3.4922598051	390177.996661	6361.04264052	2749	1853	136	136	144	153	135	1376	0
DLR00013794	13	20	YAL030W	27	SD/MSG -ARG -HIS -LEU -LYS +Canavanine +G418 +Hygromycin +Thialysine	Adam_cdc13-1_SDLV3_REP2	1	11	2.80810321574	7478.1	536.946795325	254	2.83340787393	314531.99975	5537.34137647	43	3.54357181433	299511.979246	4094.24322872	2884	1852	136	136	139	149	133	1327	0
DLR00013794	13	21	YAL043C-A	27	SD/MSG -ARG -HIS -LEU -LYS +Canavanine +G418 +Hygromycin +Thialysine	Adam_cdc13-1_SDLV3_REP2	1	11	3.14566161197	9472.5	379.420245449	254	3.03681403719	637353.998363	7523.73111048	43	3.66196046308	633064.996055	8641.31467816	3016	1854	136	136	154	160	136	955	0
DLR00013794	13	22	YBL013W	27	SD/MSG -ARG -HIS -LEU -LYS +Canavanine +G418 +Hygromycin +Thialysine	Adam_cdc13-1_SDLV3_REP2	1	11	2.77278374756	8315.1	607.688681646	254	2.86106995765	390554.998904	6149.34343575	43	3.46539991019	385076.995815	5453.8222411	3151	1858	136	136	143	151	134	988	0
DLR00013794	13	23	YAL051W	27	SD/MSG -ARG -HIS -LEU -LYS +Canavanine +G418 +Hygromycin +Thialysine	Adam_cdc13-1_SDLV3_REP2	1	11	3.04139677392	9861.3	633.383029952	254	3.01822854023	553484.997813	8922.43246361	43	3.63119204281	546706.99515	9332.28362317	3288	1853	136	136	147	153	132	916	0
DLR00013794	13	24	YOR202W	27	SD/MSG -ARG -HIS -LEU -LYS +Canavanine +G418 +Hygromycin +Thialysine	Adam_cdc13-1_SDLV3_REP2	1	11	2.75976605058	9217.8	772.223102203	254	2.76398263766	401988.995956	9158.06650824	43	3.34928728975	394170.992047	8171.31290223	3417	1853	136	136	136	144	128	918	0
DLR00013794	14	1	YOR202W	27	SD/MSG -ARG -HIS -LEU -LYS +Canavanine +G418 +Hygromycin +Thialysine	Adam_cdc13-1_SDLV3_REP2	1	11	3.23144202566	10989	455.527171386	254	3.1832942307	772684.998542	10119.5364753	43	3.80435124197	765479.996368	12070.4942904	290	1992	136	136	158	162	134	587	0
DLR00013794	14	2	YBL075C	27	SD/MSG -ARG -HIS -LEU -LYS +Canavanine +G418 +Hygromycin +Thialysine	Adam_cdc13-1_SDLV3_REP2	1	11	3.05479940672	9520.2	568.858002227	254	3.05733553231	547113.998743	8195.37885258	43	3.69664128933	541491.996667	9216.7226617	425	1985	136	136	154	159	136	1229	0
DLR00013794	14	3	YBR162W-A	27	SD/MSG -ARG -HIS -LEU -LYS +Canavanine +G418 +Hygromycin +Thialysine	Adam_cdc13-1_SDLV3_REP2	1	11	3.11628580784	9545.4	368.960486266	254	3.08056271961	658619.998497	7709.33019562	43	3.71604936733	658296.996411	9274.3532118	553	1987	136	136	159	163	141	1388	0
DLR00013794	14	4	YBR108W	27	SD/MSG -ARG -HIS -LEU -LYS +Canavanine +G418 +Hygromycin +Thialysine	Adam_cdc13-1_SDLV3_REP2	1	11	2.85918223195	8429.4	565.39122258	254	2.94635099633	415086.999491	6074.63497922	43	3.57113014662	411432.997048	5850.06848937	694	1983	136	136	153	159	140	1411	0
DLR00013794	14	5	YBL100C	27	SD/MSG -ARG -HIS -LEU -LYS +Canavanine +G418 +Hygromycin +Thialysine	Adam_cdc13-1_SDLV3_REP2	1	11	3.21805866048	9452.7	335.843536542	254	3.1351258338	641262.999354	7785.79947793	43	3.79688261005	641233.997855	9661.18760643	834	1993	136	136	160	166	142	1421	0
DLR00013794	14	6	YAL067C	27	SD/MSG -ARG -HIS -LEU -LYS +Canavanine +G418 +Hygromycin +Thialysine	Adam_cdc13-1_SDLV3_REP2	1	11	3.00278067272	8307	493.049024264	254	2.99430000366	427600.99976	6495.19328045	43	3.65118428694	427405.997867	6768.85355027	970	1994	136	136	153	160	141	1660	0
DLR00013794	14	7	YBR064W	27	SD/MSG -ARG -HIS -LEU -LYS +Canavanine +G418 +Hygromycin +Thialysine	Adam_cdc13-1_SDLV3_REP2	1	11	3.12834584354	8336.7	363.297484642	254	3.03750002561	504748.999639	6980.31062286	43	3.67503837355	506576.997707	7905.72616718	1100	1994	136	136	155	162	141	1702	0
DLR00013794	14	8	YBR147W	27	SD/MSG -ARG -HIS -LEU -LYS +Canavanine +G418 +Hygromycin +Thialysine	Adam_cdc13-1_SDLV3_REP2	1	11	0.5	7460.83726866	495.74261591	254	2.72281637249	57248.1	6277.65563106	43	0.525216497883	59392.8374469	3953.31489993	1233	1986	136	136	-1	-1	-1	0	0
DLR00013794	14	9	YBR053C	27	SD/MSG -ARG -HIS -LEU -LYS +Canavanine +G418 +Hygromycin +Thialysine	Adam_cdc13-1_SDLV3_REP2	1	11	3.03577548849	7877.7	268.575159694	254	2.69199743764	529910.00014	8674.06277373	43	3.27174907963	532130.999961	8074.02270584	1373	1986	136	136	155	162	140	1760	0
DLR00013794	14	10	YBL053W	27	SD/MSG -ARG -HIS -LEU -LYS +Canavanine +G418 +Hygromycin +Thialysine	Adam_cdc13-1_SDLV3_REP2	1	11	1.18295393123	8368.85905106	714.035306043	254	2.66930852903	287666.99992	5518.95627546	43	3.24197993352	285449.998734	4339.35767398	1509	1997	136	136	142	152	136	1669	0
DLR00013794	14	11	YAR028W	27	SD/MSG -ARG -HIS -LEU -LYS +Canavanine +G418 +Hygromycin +Thialysine	Adam_cdc13-1_SDLV3_REP2	1	11	3.04842324326	7934.4	459.397567299	254	2.90610483774	389848.999472	6228.71210764	43	3.51557297081	394145.996791	6465.75212941	1645	1991	136	136	144	153	135	1840	0
DLR00013794	14	12	YAL017W	27	SD/MSG -ARG -HIS -LEU -LYS +Canavanine +G418 +Hygromycin +Thialysine	Adam_cdc13-1_SDLV3_REP2	1	11	3.11443805052	9444.6	473.569560238	254	3.11108594761	607923.99935	8071.14838311	43	3.7344662114	607743.997288	9701.71045377	1785	1996	136	136	158	164	139	1562	0
DLR00013794	14	13	YBR122C	27	SD/MSG -ARG -HIS -LEU -LYS +Canavanine +G418 +Hygromycin +Thialysine	Adam_cdc13-1_SDLV3_REP2	1	11	0.952378540188	8288.86923084	632.070805189	254	2.62156102385	175305.999983	4391.97602899	43	3.14220444068	165494.995491	2343.76757634	1922	2001	136	136	131	142	130	1023	0
DLR00013794	14	14	YAL056W	27	SD/MSG -ARG -HIS -LEU -LYS +Canavanine +G418 +Hygromycin +Thialysine	Adam_cdc13-1_SDLV3_REP2	1	11	1.1346961233	7661.7	680.857156798	254	2.48259071977	261323.000088	5661.1055875	43	3.02732411832	257697.999906	3753.62335523	2054	1996	136	136	141	151	134	1600	0
DLR00013794	14	15	YBL027W	27	SD/MSG -ARG -HIS -LEU -LYS +Canavanine +G418 +Hygromycin +Thialysine	Adam_cdc13-1_SDLV3_REP2	1	11	3.09787784527	9959.4	354.115519182	254	3.02118094769	709516.996851	6570.61457548	43	3.64936275246	709053.994891	8168.45877442	2190	1983	136	136	156	162	136	1320	0
DLR00013794	14	16	YAR047C	27	SD/MSG -ARG -HIS -LEU -LYS +Canavanine +G418 +Hygromycin +Thialysine	Adam_cdc13-1_SDLV3_REP2	1	11	2.98800621439	8458.2	548.327889921	254	2.90324613875	439495.998836	6540.6476475	43	3.5117439095	438256.996013	7080.31677028	2333	1991	136	136	147	155	135	1554	0
DLR00013794	14	17	YBR105C	27	SD/MSG -ARG -HIS -LEU -LYS +Canavanine +G418 +Hygromycin +Thialysine	Adam_cdc13-1_SDLV3_REP2	1	11	3.34462071952	11376.9	197.893940807	254	3.39836275177	1017555.99991	8187.73839966	43	4.13828014458	1016657.99995	12164.7104825	2467	1989	136	136	165	169	137	904	8
DLR00013794	14	18	YAL066W	27	SD/MSG -ARG -HIS -LEU -LYS +Canavanine +G418 +Hygromycin +Thialysine	Adam_cdc13-1_SDLV3_REP2	1	11	3.21772888055	9111.6	371.946694219	254	2.99302251038	580019.998493	7815.90061915	43	3.61664992331	579962.996126	9219.27340694	2604	1993	136	136	150	157	136	1390	0
DLR00013794	14	19	YBR103W	27	SD/MSG -ARG -HIS -LEU -LYS +Canavanine +G418 +Hygromycin +Thialysine	Adam_cdc13-1_SDLV3_REP2	1	11	2.77745295216	8191.8	443.221802617	254	2.8301998118	517030.998746	5176.71793134	43	3.43599158616	513147.996131	4826.26872724	2743	1987	136	136	157	163	139	1435	0
DLR00013794	14	20	YBL082C	27	SD/MSG -ARG -HIS -LEU -LYS +Canavanine +G418 +Hygromycin +Thialysine	Adam_cdc13-1_SDLV3_REP2	1	11	3.35278679789	11365.2	314.088694283	254	3.39465531235	921095.999896	8191.23124843	43	4.18702504062	917226.999272	11597.4220312	2879	1991	136	136	163	168	138	789	0
DLR00013794	14	21	YBL079W	27	SD/MSG -ARG -HIS -LEU -LYS +Canavanine +G418 +Hygromycin +Thialysine	Adam_cdc13-1_SDLV3_REP2	1	11	2.63601605345	8819.1	638.525846819	254	2.77613334308	437594.997531	5200.46251745	43	3.37901946121	432416.994342	4729.04370578	3009	1997	136	136	149	156	134	1120	0
DLR00013794	14	22	YBR116C	27	SD/MSG -ARG -HIS -LEU -LYS +Canavanine +G418 +Hygromycin +Thialysine	Adam_cdc13-1_SDLV3_REP2	1	11	3.11617698394	9399.6	471.051099427	254	3.08998624717	583454.999167	8323.95051524	43	3.72167377544	579493.997028	9260.16378643	3153	1991	136	136	148	155	134	928	0
DLR00013794	14	23	YBR157C	27	SD/MSG -ARG -HIS -LEU -LYS +Canavanine +G418 +Hygromycin +Thialysine	Adam_cdc13-1_SDLV3_REP2	1	11	2.65278601797	9159.3	785.178887943	254	3.04370492208	378605.999021	7524.26018646	43	3.71400440819	373358.997687	6972.4294783	3273	1986	136	136	137	145	128	1002	0
DLR00013794	14	24	YOR202W	27	SD/MSG -ARG -HIS -LEU -LYS +Canavanine +G418 +Hygromycin +Thialysine	Adam_cdc13-1_SDLV3_REP2	1	11	3.24738864586	10380.6	463.919510695	254	2.96930774571	732599.997633	11980.9906465	43	3.56205093105	725730.995158	12942.4878188	3423	1989	136	136	147	152	130	754	0
DLR00013794	15	1	YOR202W	27	SD/MSG -ARG -HIS -LEU -LYS +Canavanine +G418 +Hygromycin +Thialysine	Adam_cdc13-1_SDLV3_REP2	1	11	3.06743827423	9495.9	497.511563149	254	2.86624443436	551406.998171	8729.52564278	43	3.4650727982	546532.995524	8240.8658599	295	2134	136	136	146	152	133	738	0
DLR00013794	15	2	YBR014C	27	SD/MSG -ARG -HIS -LEU -LYS +Canavanine +G418 +Hygromycin +Thialysine	Adam_cdc13-1_SDLV3_REP2	1	11	3.08016474881	9566.1	521.224293854	254	3.08394297926	587077.998998	8306.09119992	43	3.70436443289	583262.996763	9367.4303532	425	2129	136	136	154	159	137	1116	0
DLR00013794	15	3	YBL009W	27	SD/MSG -ARG -HIS -LEU -LYS +Canavanine +G418 +Hygromycin +Thialysine	Adam_cdc13-1_SDLV3_REP2	1	11	2.76322010834	7915.5	551.271972257	254	2.82837807259	383743.998924	5918.90506699	43	3.43923139526	377724.99593	5068.48322689	562	2128	136	136	149	155	136	1135	0
DLR00013794	15	4	YBR215W	27	SD/MSG -ARG -HIS -LEU -LYS +Canavanine +G418 +Hygromycin +Thialysine	Adam_cdc13-1_SDLV3_REP2	1	11	1.05754973696	6487.2	554.466645434	254	2.45318265991	190054.999991	4787.62566012	43	2.99457560349	181187.995188	2301.57986303	700	2131	136	136	137	147	136	1101	0
DLR00013794	15	5	YBR067C	27	SD/MSG -ARG -HIS -LEU -LYS +Canavanine +G418 +Hygromycin +Thialysine	Adam_cdc13-1_SDLV3_REP2	1	11	2.90688744655	7882.2	505.570009151	254	2.9090632038	379853.99969	6025.17115407	43	3.5461347959	375900.997454	5621.74825309	838	2132	136	136	148	156	140	1388	0
DLR00013794	15	6	YBR061C	27	SD/MSG -ARG -HIS -LEU -LYS +Canavanine +G418 +Hygromycin +Thialysine	Adam_cdc13-1_SDLV3_REP2	1	11	3.01743906942	8366.4	459.175289285	254	2.96402526502	455479.999138	6327.8498783	43	3.5975922841	454303.996847	6645.38425614	964	2127	136	136	151	159	140	1533	0
DLR00013794	15	7	YBR040W	27	SD/MSG -ARG -HIS -LEU -LYS +Canavanine +G418 +Hygromycin +Thialysine	Adam_cdc13-1_SDLV3_REP2	1	11	3.07615812462	9243.9	509.384504179	254	3.12993930083	549814.999968	6812.85265488	43	3.83518101393	542459.999291	7790.64058762	1109	2124	136	136	158	164	140	988	0
DLR00013794	15	8	YBR187W	27	SD/MSG -ARG -HIS -LEU -LYS +Canavanine +G418 +Hygromycin +Thialysine	Adam_cdc13-1_SDLV3_REP2	1	11	2.97058789589	8276.4	434.953872445	254	2.78622008039	448107.999836	6427.61662162	43	3.38638992853	449442.997636	6221.70186218	1242	2126	136	136	148	157	139	1677	0
DLR00013794	15	9	YBR183W	27	SD/MSG -ARG -HIS -LEU -LYS +Canavanine +G418 +Hygromycin +Thialysine	Adam_cdc13-1_SDLV3_REP2	1	11	2.85058168771	8104.5	585.912237139	254	3.05863747851	401374.955776	5215.1418647	43	3.68016233563	404149.998761	5342.28523176	1378	2127	136	136	155	162	140	1014	0
DLR00013794	15	10	YBR024W	27	SD/MSG -ARG -HIS -LEU -LYS +Canavanine +G418 +Hygromycin +Thialysine	Adam_cdc13-1_SDLV3_REP2	1	11	2.88481238139	8319.6	521.774908898	254	2.84135458609	432708.998247	5936.59552076	43	3.46243715624	429966.995381	5845.74835645	1513	2133	136	136	147	155	137	1390	1
DLR00013794	15	11	YBR200W	27	SD/MSG -ARG -HIS -LEU -LYS +Canavanine +G418 +Hygromycin +Thialysine	Adam_cdc13-1_SDLV3_REP2	1	11	3.23068912939	11180.7	451.316210145	254	3.38013636367	827527.999845	5738.70219247	43	4.16465634044	820354.999052	8098.10752859	1654	2126	136	136	164	167	133	721	0
DLR00013794	15	12	YAL060W	27	SD/MSG -ARG -HIS -LEU -LYS +Canavanine +G418 +Hygromycin +Thialysine	Adam_cdc13-1_SDLV3_REP2	1	11	2.86587448155	8809.2	558.961347235	254	2.83971437855	479224.998533	5816.75203282	43	3.44569070286	476170.99583	5881.90301438	1789	2132	136	136	151	158	136	1350	0
DLR00013794	15	13	YBR221C	27	SD/MSG -ARG -HIS -LEU -LYS +Canavanine +G418 +Hygromycin +Thialysine	Adam_cdc13-1_SDLV3_REP2	1	11	2.25797429425	7524.9	531.624236677	254	2.18812053485	329553.999964	3946.68142297	43	2.69293253686	324401.999794	2797.21782271	1932	2129	136	136	132	143	128	828	0
DLR00013794	15	14	YBR138C	27	SD/MSG -ARG -HIS -LEU -LYS +Canavanine +G418 +Hygromycin +Thialysine	Adam_cdc13-1_SDLV3_REP2	1	11	2.97134016187	9181.8	573.773771787	254	2.89115133957	506170.998623	6528.86658835	43	3.5018564142	498879.996114	7030.24482612	2063	2125	136	136	148	156	135	1002	0
DLR00013794	15	15	YBR222C	27	SD/MSG -ARG -HIS -LEU -LYS +Canavanine +G418 +Hygromycin +Thialysine	Adam_cdc13-1_SDLV3_REP2	1	11	2.99674774791	9066.6	547.074319587	254	2.85661286546	480819.99874	6568.52919985	43	3.46959784498	478707.996141	7012.15790023	2197	2127	136	136	144	153	134	1320	0
DLR00013794	15	16	YBL086C	27	SD/MSG -ARG -HIS -LEU -LYS +Canavanine +G418 +Hygromycin +Thialysine	Adam_cdc13-1_SDLV3_REP2	1	11	3.27270393639	9707.4	356.657450379	254	3.08936374478	664906.998695	8517.23717066	43	3.7237650289	664240.996671	10583.4881581	2335	2128	136	136	151	158	135	1318	0
DLR00013794	15	17	YBR139W	27	SD/MSG -ARG -HIS -LEU -LYS +Canavanine +G418 +Hygromycin +Thialysine	Adam_cdc13-1_SDLV3_REP2	1	11	2.85015944937	7995.6	563.605389046	254	2.75687686027	350597.999945	5909.50361529	43	3.34295021267	349823.998449	5132.98073953	2470	2126	136	136	140	149	133	1465	0
DLR00013794	15	18	YAL029C	27	SD/MSG -ARG -HIS -LEU -LYS +Canavanine +G418 +Hygromycin +Thialysine	Adam_cdc13-1_SDLV3_REP2	1	11	2.90542030391	8685.9	509.593997547	254	2.94517279178	482471.998876	6303.49004154	43	3.56848897373	480196.99628	6586.16439021	2599	2122	136	136	150	158	136	1374	0
DLR00013794	15	19	YBR121C	27	SD/MSG -ARG -HIS -LEU -LYS +Canavanine +G418 +Hygromycin +Thialysine	Adam_cdc13-1_SDLV3_REP2	1	11	0.859366243839	7921.86269557	571.910637478	254	2.82234021284	114848.999441	4037.25285237	43	3.35645695882	95103.1758705	1259.3589099	2752	2134	136	136	122	134	125	491	0
DLR00013794	15	20	YBL032W	27	SD/MSG -ARG -HIS -LEU -LYS +Canavanine +G418 +Hygromycin +Thialysine	Adam_cdc13-1_SDLV3_REP2	1	11	2.98211068528	8340.3	539.738099449	254	3.00862315989	415459.999901	6520.26143041	43	3.89225830248	391109.345572	5973.30573564	2878	2126	136	136	145	153	135	1051	0
DLR00013794	15	21	YBL048W	27	SD/MSG -ARG -HIS -LEU -LYS +Canavanine +G418 +Hygromycin +Thialysine	Adam_cdc13-1_SDLV3_REP2	1	11	3.12185622649	9099	476.213832456	254	2.99732734136	534754.999412	8534.07124556	43	3.60472385427	532310.997007	9290.37833198	3019	2126	136	136	148	155	136	1201	0
DLR00013794	15	22	YBL054W	27	SD/MSG -ARG -HIS -LEU -LYS +Canavanine +G418 +Hygromycin +Thialysine	Adam_cdc13-1_SDLV3_REP2	1	11	3.02679165893	9279.9	564.825884076	254	3.01191895982	523403.998899	7945.81892985	43	3.62562293213	516945.996304	8248.46438879	3156	2126	136	136	146	153	133	868	0
DLR00013794	15	23	YAR018C	27	SD/MSG -ARG -HIS -LEU -LYS +Canavanine +G418 +Hygromycin +Thialysine	Adam_cdc13-1_SDLV3_REP2	1	11	3.23816634532	12053.7	308.368622763	254	3.40576889886	1066977.99924	10111.1152199	43	4.10971046773	1061425.99881	13357.7326983	3295	2123	136	136	160	162	131	377	0
DLR00013794	15	24	YOR202W	27	SD/MSG -ARG -HIS -LEU -LYS +Canavanine +G418 +Hygromycin +Thialysine	Adam_cdc13-1_SDLV3_REP2	1	11	3.18330077534	10816.2	555.538358554	254	3.03898475137	701004.997584	10834.4205776	43	3.63972436526	691478.99483	11614.4037547	3424	2125	136	136	147	152	128	570	0
DLR00013794	16	1	YOR202W	27	SD/MSG -ARG -HIS -LEU -LYS +Canavanine +G418 +Hygromycin +Thialysine	Adam_cdc13-1_SDLV3_REP2	1	11	3.3402855191	9955.8	339.735281396	254	2.84407347973	647355.999991	21947.247022	43	3.39866010585	632222.999883	22523.491037	281	2274	136	136	150	154	135	750	29
DLR00013794	16	2	YOR202W	27	SD/MSG -ARG -HIS -LEU -LYS +Canavanine +G418 +Hygromycin +Thialysine	Adam_cdc13-1_SDLV3_REP2	1	11	3.17187223969	9899.1	458.222723875	254	2.84705234837	544785.3	18451.24044	43	3.33810768428	600093.999269	23078.2130239	418	2289	136	136	153	158	139	915	38
DLR00013794	16	3	YOR202W	27	SD/MSG -ARG -HIS -LEU -LYS +Canavanine +G418 +Hygromycin +Thialysine	Adam_cdc13-1_SDLV3_REP2	1	11	3.0888249999	10256.4	719.83441922	254	3.2609668989	409640.99931	6030.20671188	43	4.13377321563	376462.422601	3999.68348779	551	2251	136	136	159	163	140	191	0
DLR00013794	16	4	YOR202W	27	SD/MSG -ARG -HIS -LEU -LYS +Canavanine +G418 +Hygromycin +Thialysine	Adam_cdc13-1_SDLV3_REP2	1	11	2.83792621562	8371.8	737.10193274	254	3.05293060901	255556.999669	5144.75928475	43	3.86410809938	229887.682694	3083.14351576	687	2260	136	136	150	157	142	406	0
DLR00013794	16	5	YOR202W	27	SD/MSG -ARG -HIS -LEU -LYS +Canavanine +G418 +Hygromycin +Thialysine	Adam_cdc13-1_SDLV3_REP2	1	11	3.22474913081	10005.3	512.373657109	254	3.21556629533	492623.543776	6275.4073736	43	3.89918948944	501012.999469	7584.46585162	834	2256	136	136	157	163	142	607	7
DLR00013794	16	6	YOR202W	27	SD/MSG -ARG -HIS -LEU -LYS +Canavanine +G418 +Hygromycin +Thialysine	Adam_cdc13-1_SDLV3_REP2	1	11	2.93594284828	9589.5	745.171361017	254	3.29526095174	421507.8	12328.6763683	43	3.89341854874	482612.997229	22076.8063234	968	2267	136	136	151	158	140	768	0
DLR00013794	16	7	YOR202W	27	SD/MSG -ARG -HIS -LEU -LYS +Canavanine +G418 +Hygromycin +Thialysine	Adam_cdc13-1_SDLV3_REP2	1	11	3.30276366975	10245.6	451.463060795	254	3.39845496963	598423.999497	6340.477388	43	4.26351632336	592729.998708	6814.64140681	1100	2264	136	136	158	164	140	644	0
DLR00013794	16	8	YOR202W	27	SD/MSG -ARG -HIS -LEU -LYS +Canavanine +G418 +Hygromycin +Thialysine	Adam_cdc13-1_SDLV3_REP2	1	11	3.04211256641	8443.8	516.248591948	254	2.9512679621	387040.999951	6098.34947724	43	3.58298945813	382720.997764	6044.40597631	1235	2265	136	136	149	157	139	941	1
DLR00013794	16	9	YOR202W	27	SD/MSG -ARG -HIS -LEU -LYS +Canavanine +G418 +Hygromycin +Thialysine	Adam_cdc13-1_SDLV3_REP2	1	11	3.21469700843	9342.9	488.492168208	254	3.04115816107	466359.999961	7025.32558323	43	3.94784399058	436839.510867	6759.42694768	1358	2266	136	136	152	159	140	780	0
DLR00013794	16	10	YOR202W	27	SD/MSG -ARG -HIS -LEU -LYS +Canavanine +G418 +Hygromycin +Thialysine	Adam_cdc13-1_SDLV3_REP2	1	11	3.24692658201	8352.9	670.05189434	254	2.97919270812	300226.999486	7352.97861321	43	3.94825195189	270872.794476	5715.88212763	1500	2262	136	136	146	154	138	687	0
DLR00013794	16	11	YOR202W	27	SD/MSG -ARG -HIS -LEU -LYS +Canavanine +G418 +Hygromycin +Thialysine	Adam_cdc13-1_SDLV3_REP2	1	11	3.27452104013	10884.6	621.500752437	254	3.47067641793	573899.99898	10899.3069364	43	4.26925415827	585815.99755	14537.0644592	1637	2259	136	136	160	165	138	324	0
DLR00013794	16	12	YOR202W	27	SD/MSG -ARG -HIS -LEU -LYS +Canavanine +G418 +Hygromycin +Thialysine	Adam_cdc13-1_SDLV3_REP2	1	11	2.87588028259	9466.2	695.515120322	254	2.95771153882	366059.999974	5696.57317136	43	3.60853119313	352257.998463	5145.77438173	1764	2257	136	136	153	160	139	306	1
DLR00013794	16	13	YOR202W	27	SD/MSG -ARG -HIS -LEU -LYS +Canavanine +G418 +Hygromycin +Thialysine	Adam_cdc13-1_SDLV3_REP2	1	11	2.70146445071	9619.2	681.677503691	254	2.88947989405	373951.467714	4146.12732117	43	3.4749515685	372544.995564	3070.3539456	1936	2256	136	136	154	161	140	472	17
DLR00013794	16	14	YOR202W	27	SD/MSG -ARG -HIS -LEU -LYS +Canavanine +G418 +Hygromycin +Thialysine	Adam_cdc13-1_SDLV3_REP2	1	11	2.76248592352	9473.4	723.666389768	254	2.8945201303	366968.999755	5205.29113867	43	3.51383526367	353718.997205	4181.47993362	2040	2256	136	136	155	161	139	271	3
DLR00013794	16	15	YOR202W	27	SD/MSG -ARG -HIS -LEU -LYS +Canavanine +G418 +Hygromycin +Thialysine	Adam_cdc13-1_SDLV3_REP2	1	11	2.76105449563	9144.9	657.348135207	254	2.81662278365	360683.999335	5517.19301001	43	3.41418338557	349641.996518	4663.06753381	2179	2255	136	136	153	160	139	301	7
DLR00013794	16	16	YOR202W	27	SD/MSG -ARG -HIS -LEU -LYS +Canavanine +G418 +Hygromycin +Thialysine	Adam_cdc13-1_SDLV3_REP2	1	11	2.85493434043	9266.4	388.587588864	254	2.67371239441	505815.999789	8117.83588161	43	3.23492274128	502400.998321	7622.87422685	2329	2288	136	136	160	166	144	1000	32
DLR00013794	16	17	YOR202W	27	SD/MSG -ARG -HIS -LEU -LYS +Canavanine +G418 +Hygromycin +Thialysine	Adam_cdc13-1_SDLV3_REP2	1	11	1.09455805011	8673.88334195	686.577188877	254	2.50580928858	226711.999994	4056.00642374	43	3.07490647673	214815.99611	1324.11108603	2449	2254	136	136	146	155	139	384	0
DLR00013794	16	18	YOR202W	27	SD/MSG -ARG -HIS -LEU -LYS +Canavanine +G418 +Hygromycin +Thialysine	Adam_cdc13-1_SDLV3_REP2	1	11	2.84250162827	9492.3	352.742770466	254	2.66537499965	566949.998453	6826.66743096	43	3.2341759306	564805.995657	6991.38149223	2603	2286	136	136	161	167	144	888	35
DLR00013794	16	19	YOR202W	27	SD/MSG -ARG -HIS -LEU -LYS +Canavanine +G418 +Hygromycin +Thialysine	Adam_cdc13-1_SDLV3_REP2	1	11	2.7632958342	9400.5	685.98590947	254	2.91824465062	366231.999533	4736.45260845	43	3.5577933131	354319.997129	3715.486453	2728	2254	136	136	154	160	139	239	0
DLR00013794	16	20	YOR202W	27	SD/MSG -ARG -HIS -LEU -LYS +Canavanine +G418 +Hygromycin +Thialysine	Adam_cdc13-1_SDLV3_REP2	1	11	2.78050491024	9210.6	677.708770932	254	2.93603752032	359693.999937	4965.45010733	43	3.56503010256	347595.997665	3863.3927957	2863	2255	136	136	157	162	141	150	1
DLR00013794	16	21	YOR202W	27	SD/MSG -ARG -HIS -LEU -LYS +Canavanine +G418 +Hygromycin +Thialysine	Adam_cdc13-1_SDLV3_REP2	1	11	2.89352987603	9688.5	652.272134105	254	3.07152966306	410635.999834	5015.79722194	43	3.78869189832	398344.999794	4331.69695248	3030	2252	136	136	157	163	139	172	6
DLR00013794	16	22	YOR202W	27	SD/MSG -ARG -HIS -LEU -LYS +Canavanine +G418 +Hygromycin +Thialysine	Adam_cdc13-1_SDLV3_REP2	1	11	2.8678624132	9725.4	644.713835036	254	2.78150304976	571550.9837	26604.9381633	43	3.4151509948	568346.983135	28586.5810942	3131	2253	136	136	154	159	138	176	15
DLR00013794	16	23	YOR202W	27	SD/MSG -ARG -HIS -LEU -LYS +Canavanine +G418 +Hygromycin +Thialysine	Adam_cdc13-1_SDLV3_REP2	1	11	2.83966649789	9614.7	619.468934261	254	2.40929916681	599235.985162	26600.1889893	43	3.01707191137	600216.989045	29569.0956858	3289	2251	136	136	151	156	134	156	21
DLR00013794	16	24	YOR202W	27	SD/MSG -ARG -HIS -LEU -LYS +Canavanine +G418 +Hygromycin +Thialysine	Adam_cdc13-1_SDLV3_REP2	1	11	3.35676903907	10039.5	497.430701097	254	2.43604407922	744647.998254	33249.2752461	43	2.99120541025	747243.999399	37120.744446	3407	2252	136	136	152	156	132	127	0
DLR00013933	1	1	YOR202W	36	SD/MSG -ARG -HIS -LEU -LYS +Canavanine +G418 +Hygromycin +Thialysine	Adam_cdc13-1_SDLV3_REP2	1	11	6.15207463907	393.3	41.3505338163	254	12	37225.624326	2683.04127387	43	7.25069646461	4761.9	487.884481168	320	261	136	136	99	107	102	2428	0
DLR00013933	1	2	YOR202W	36	SD/MSG -ARG -HIS -LEU -LYS +Canavanine +G418 +Hygromycin +Thialysine	Adam_cdc13-1_SDLV3_REP2	1	11	3.62674401488	366.3	54.0662519084	254	12	33581.8439514	2465.5605145	43	0.503051994075	3544.2	510.289936024	364	278	136	136	97	108	106	1377	0
DLR00013933	1	3	YOR202W	36	SD/MSG -ARG -HIS -LEU -LYS +Canavanine +G418 +Hygromycin +Thialysine	Adam_cdc13-1_SDLV3_REP2	1	11	0	11	10.6442662493	254	8.21729562195	44801.1	3812.4179602	43	0.579209427899	915.3	91.4093746701	538	224	136	136	100	110	102	1881	0
DLR00013933	1	4	YOR202W	36	SD/MSG -ARG -HIS -LEU -LYS +Canavanine +G418 +Hygromycin +Thialysine	Adam_cdc13-1_SDLV3_REP2	1	11	2.06951029032	3485.7	182.089661523	254	1.35053230542	144378.000302	9470.47079982	43	1.49249225924	110302.000289	4415.42440444	736	169	136	136	158	162	146	5211	31
DLR00013933	1	5	YOR202W	36	SD/MSG -ARG -HIS -LEU -LYS +Canavanine +G418 +Hygromycin +Thialysine	Adam_cdc13-1_SDLV3_REP2	1	11	1.29318540149	848.7	98.4667008683	254	12	38454.6071254	2892.64607606	43	1.49844716709	5664.6	653.626540495	843	221	136	136	-1	-1	-1	1513	0
DLR00013933	1	6	YOR202W	36	SD/MSG -ARG -HIS -LEU -LYS +Canavanine +G418 +Hygromycin +Thialysine	Adam_cdc13-1_SDLV3_REP2	1	11	1.35412483984	632.7	86.8836883236	254	12	39774.6	3025.52385895	43	1.44269400244	4389.3	521.035927448	988	213	136	136	99	112	109	1705	2
DLR00013933	1	7	YOR202W	36	SD/MSG -ARG -HIS -LEU -LYS +Canavanine +G418 +Hygromycin +Thialysine	Adam_cdc13-1_SDLV3_REP2	1	11	0.5	425.7	57.2054804661	254	9.87600623797	37048.5	3039.43921188	43	0.5	3163.5	449.498987996	1096	221	136	136	-1	-1	-1	1366	0
DLR00013933	1	8	YOR202W	36	SD/MSG -ARG -HIS -LEU -LYS +Canavanine +G418 +Hygromycin +Thialysine	Adam_cdc13-1_SDLV3_REP2	1	11	0.707235400218	360	41.9589723072	254	8.36124660149	45526.5	4212.12211822	43	0.868460992441	9987.00002516	505.171381773	1241	187	136	136	110	123	117	3191	5
DLR00013933	1	9	YOR202W	36	SD/MSG -ARG -HIS -LEU -LYS +Canavanine +G418 +Hygromycin +Thialysine	Adam_cdc13-1_SDLV3_REP2	1	11	0	11	19.8297517364	254	12	34758.9	2389.72014929	43	0.5	1143	162.849301157	1378	231	136	136	99	114	112	894	0
DLR00013933	1	10	YOR202W	36	SD/MSG -ARG -HIS -LEU -LYS +Canavanine +G418 +Hygromycin +Thialysine	Adam_cdc13-1_SDLV3_REP2	1	11	0	11	23.0266405367	254	10.3569334854	36956.7	2783.00272264	43	0.788918202482	3350.00010947	206.445060635	1480	212	136	136	90	106	105	1216	2
DLR00013933	1	11	YOR202W	36	SD/MSG -ARG -HIS -LEU -LYS +Canavanine +G418 +Hygromycin +Thialysine	Adam_cdc13-1_SDLV3_REP2	1	11	0.819123435929	225	29.0150787826	254	12	35155.4836219	2828.92224744	43	0.949349049905	1786.5	235.032547807	1640	221	136	136	-1	-1	-1	1261	0
DLR00013933	1	12	YOR202W	36	SD/MSG -ARG -HIS -LEU -LYS +Canavanine +G418 +Hygromycin +Thialysine	Adam_cdc13-1_SDLV3_REP2	1	11	0.5	817.2	68.5254960468	254	8.31134369005	50519.7	4799.98277787	43	0.604311459343	27845.8953634	2118.12585386	1776	221	136	136	-1	-1	-1	985	0
DLR00013933	1	13	YOR202W	36	SD/MSG -ARG -HIS -LEU -LYS +Canavanine +G418 +Hygromycin +Thialysine	Adam_cdc13-1_SDLV3_REP2	1	11	0	11	15.9248313783	254	12	34808.2111437	2550.02057382	43	0.533881320629	2038.99999245	178.204703404	1912	219	136	136	87	105	103	1063	0
DLR00013933	1	14	YOR202W	36	SD/MSG -ARG -HIS -LEU -LYS +Canavanine +G418 +Hygromycin +Thialysine	Adam_cdc13-1_SDLV3_REP2	1	11	0.5	851.4	86.1849700898	254	10.9000282778	37025.1	3081.90773817	43	0.5	10704.8512966	932.655166778	2047	220	136	136	-1	-1	-1	1142	0
DLR00013933	1	15	YOR202W	36	SD/MSG -ARG -HIS -LEU -LYS +Canavanine +G418 +Hygromycin +Thialysine	Adam_cdc13-1_SDLV3_REP2	1	11	0	11	6.12796117238	254	12	32794.8420279	2460.69447908	43	0	43	45.6357695935	2183	220	136	136	-1	-1	-1	1054	0
DLR00013933	1	16	YOR202W	36	SD/MSG -ARG -HIS -LEU -LYS +Canavanine +G418 +Hygromycin +Thialysine	Adam_cdc13-1_SDLV3_REP2	1	11	0	11	9.38936864461	254	10.5484100561	34920.9	2460.57589019	43	0	43	79.2485120485	2318	219	136	136	89	105	105	1201	0
DLR00013933	1	17	YOR202W	36	SD/MSG -ARG -HIS -LEU -LYS +Canavanine +G418 +Hygromycin +Thialysine	Adam_cdc13-1_SDLV3_REP2	1	11	0	11	14.9264374908	254	9.14336650344	38927.7	3027.63633065	43	0.5	954	127.874628218	2455	220	136	136	-1	-1	-1	1163	0
DLR00013933	1	18	YOR202W	36	SD/MSG -ARG -HIS -LEU -LYS +Canavanine +G418 +Hygromycin +Thialysine	Adam_cdc13-1_SDLV3_REP2	1	11	0	11	10.7859517294	254	8.60660901155	43317	3408.19698395	43	0	43	87.2988675976	2556	179	136	136	121	133	129	2214	0
DLR00013933	1	19	YOR202W	36	SD/MSG -ARG -HIS -LEU -LYS +Canavanine +G418 +Hygromycin +Thialysine	Adam_cdc13-1_SDLV3_REP2	1	11	0	11	16.9172229414	254	8.2266174011	47430.9	4446.66337341	43	2.71667545386	1243.8	135.453425471	2726	219	136	136	90	106	105	1055	0
DLR00013933	1	20	YOR202W	36	SD/MSG -ARG -HIS -LEU -LYS +Canavanine +G418 +Hygromycin +Thialysine	Adam_cdc13-1_SDLV3_REP2	1	11	0	11	16.9267907493	254	8.15762450091	53016.3	5326.86591027	43	0.5	928.8	142.522937966	2863	220	136	136	-1	-1	-1	943	0
DLR00013933	1	21	YOR202W	36	SD/MSG -ARG -HIS -LEU -LYS +Canavanine +G418 +Hygromycin +Thialysine	Adam_cdc13-1_SDLV3_REP2	1	11	0	11	22.0298546947	254	8.59888339269	46857.6	3709.4151127	43	0.5	1805.4	178.35704002	2999	220	136	136	-1	-1	-1	1022	0
DLR00013933	1	22	YOR202W	36	SD/MSG -ARG -HIS -LEU -LYS +Canavanine +G418 +Hygromycin +Thialysine	Adam_cdc13-1_SDLV3_REP2	1	11	0.5	386.1	59.5400270817	254	10.9460388261	43023.6	3968.50842699	43	0.565892581683	3368.89581113	452.933196037	3098	281	136	136	94	111	110	1029	0
DLR00013933	1	23	YOR202W	36	SD/MSG -ARG -HIS -LEU -LYS +Canavanine +G418 +Hygromycin +Thialysine	Adam_cdc13-1_SDLV3_REP2	1	11	3.78358951844	1121.4	145.187174191	254	11.6864231826	45942.4934874	3448.38030555	43	5.28935507705	7358.4	950.340616667	3271	220	136	136	-1	-1	-1	1438	0
DLR00013933	1	24	YOR202W	36	SD/MSG -ARG -HIS -LEU -LYS +Canavanine +G418 +Hygromycin +Thialysine	Adam_cdc13-1_SDLV3_REP2	1	11	3.83390822132	1882.8	267.213218687	254	12	49373.1	3327.27712409	43	4.47481922735	20786.4	2811.47929767	3414	213	136	136	116	121	110	2307	0
DLR00013933	2	1	YOR202W	36	SD/MSG -ARG -HIS -LEU -LYS +Canavanine +G418 +Hygromycin +Thialysine	Adam_cdc13-1_SDLV3_REP2	1	11	0.508654384783	1127.94745021	122.200055913	254	12	45914.4	3252.56485363	43	0.577622893068	7262.95307629	844.343373872	279	356	136	136	-1	-1	-1	1052	0
DLR00013933	2	2	YAL018C	36	SD/MSG -ARG -HIS -LEU -LYS +Canavanine +G418 +Hygromycin +Thialysine	Adam_cdc13-1_SDLV3_REP2	1	11	1.69616817892	252.9	29.9595649408	254	12	36890.4260684	2976.98791249	43	0.565314612748	2793.93194261	293.732564684	415	356	136	136	-1	-1	-1	1037	0
DLR00013933	2	3	YBR210W	36	SD/MSG -ARG -HIS -LEU -LYS +Canavanine +G418 +Hygromycin +Thialysine	Adam_cdc13-1_SDLV3_REP2	1	11	0	11	11.243665772	254	12	34705.2721745	2838.03244877	43	1.70574674945	1053.9	107.589114473	522	384	136	136	-1	-1	-1	911	0
DLR00013933	2	4	YBR114W	36	SD/MSG -ARG -HIS -LEU -LYS +Canavanine +G418 +Hygromycin +Thialysine	Adam_cdc13-1_SDLV3_REP2	1	11	2.28846499058	13626.9	418.983294781	254	2.65529359196	1638949.99914	63834.4106285	43	3.22361051573	1637892.99828	66558.0439521	636	406	136	136	191	190	159	2957	221
DLR00013933	2	5	YAL037W	36	SD/MSG -ARG -HIS -LEU -LYS +Canavanine +G418 +Hygromycin +Thialysine	Adam_cdc13-1_SDLV3_REP2	1	11	0	11	24.4144887449	254	12	34959.6901262	2978.18651087	43	2.02116547643	2258.1	260.909892932	862	317	136	136	-1	-1	-1	873	0
DLR00013933	2	6	YAL062W	36	SD/MSG -ARG -HIS -LEU -LYS +Canavanine +G418 +Hygromycin +Thialysine	Adam_cdc13-1_SDLV3_REP2	1	11	0	11	24.5344404928	254	12	33908.4	2425.02643568	43	2.27505364393	1523.7	184.26014835	894	417	136	136	96	112	109	1113	0
DLR00013933	2	7	YBL042C	36	SD/MSG -ARG -HIS -LEU -LYS +Canavanine +G418 +Hygromycin +Thialysine	Adam_cdc13-1_SDLV3_REP2	1	11	0	11	18.3832671057	254	12	32553.9	2234.31287226	43	0.5	1541.7	149.991269484	1095	356	136	136	-1	-1	-1	657	0
DLR00013933	2	8	YBL089W	36	SD/MSG -ARG -HIS -LEU -LYS +Canavanine +G418 +Hygromycin +Thialysine	Adam_cdc13-1_SDLV3_REP2	1	11	0	11	11.9582409061	254	12	33844.5	2323.82560892	43	1.82013897826	972.9	93.343433476	1231	356	136	136	-1	-1	-1	777	0
DLR00013933	2	9	YBR047W	36	SD/MSG -ARG -HIS -LEU -LYS +Canavanine +G418 +Hygromycin +Thialysine	Adam_cdc13-1_SDLV3_REP2	1	11	0	11	21.8346076043	254	12	35146.8	2400.4971987	43	2.57947376441	1289.7	150.169596569	1367	356	136	136	-1	-1	-1	893	0
DLR00013933	2	10	YBR084C-A	36	SD/MSG -ARG -HIS -LEU -LYS +Canavanine +G418 +Hygromycin +Thialysine	Adam_cdc13-1_SDLV3_REP2	1	11	0	11	17.98180657	254	12	35655.6924017	2583.95926023	43	7.97946368269	1304.1	155.279699813	1564	321	136	136	93	110	110	983	0
DLR00013933	2	11	YBL069W	36	SD/MSG -ARG -HIS -LEU -LYS +Canavanine +G418 +Hygromycin +Thialysine	Adam_cdc13-1_SDLV3_REP2	1	11	0	11	24.9514430136	254	11.0224563145	36546.7557131	2720.98538505	43	12	1749.6	215.803922198	1639	356	136	136	-1	-1	-1	1070	0
DLR00013933	2	12	YBR082C	36	SD/MSG -ARG -HIS -LEU -LYS +Canavanine +G418 +Hygromycin +Thialysine	Adam_cdc13-1_SDLV3_REP2	1	11	1.58403938674	290.7	24.3035886931	254	12	35728.2	2768.58786871	43	1.95851542472	2347.2	195.636832432	1775	356	136	136	-1	-1	-1	1076	0
DLR00013933	2	13	YAL013W	36	SD/MSG -ARG -HIS -LEU -LYS +Canavanine +G418 +Hygromycin +Thialysine	Adam_cdc13-1_SDLV3_REP2	1	11	1.62205216576	342.9	37.6222518434	254	12	35197.0796401	2335.63273937	43	2.43981498767	3205.8	396.742945693	1890	351	136	136	94	113	111	1241	0
DLR00013933	2	14	YBR184W	36	SD/MSG -ARG -HIS -LEU -LYS +Canavanine +G418 +Hygromycin +Thialysine	Adam_cdc13-1_SDLV3_REP2	1	11	0	11	18.47998589	254	12	35749.8	2769.88318739	43	0.524033910806	1093.5	160.423380756	2047	356	136	136	-1	-1	-1	1001	0
DLR00013933	2	15	YAR029W	36	SD/MSG -ARG -HIS -LEU -LYS +Canavanine +G418 +Hygromycin +Thialysine	Adam_cdc13-1_SDLV3_REP2	1	11	0	11	20.5242861693	254	12	35594.8198986	2734.96121575	43	3.31720473425	1315.8	167.138776191	2183	356	136	136	-1	-1	-1	1093	0
DLR00013933	2	16	YBR217W	36	SD/MSG -ARG -HIS -LEU -LYS +Canavanine +G418 +Hygromycin +Thialysine	Adam_cdc13-1_SDLV3_REP2	1	11	0	11	12.689764522	254	12	33878.5784098	2503.73799661	43	0	43	100.469178042	2319	356	136	136	-1	-1	-1	866	0
DLR00013933	2	17	YBR174C	36	SD/MSG -ARG -HIS -LEU -LYS +Canavanine +G418 +Hygromycin +Thialysine	Adam_cdc13-1_SDLV3_REP2	1	11	0	11	21.6017451001	254	12	32423.2860389	2140.49559386	43	0.5	2221.2	215.218974371	2455	356	136	136	-1	-1	-1	998	0
DLR00013933	2	18	YBL043W	36	SD/MSG -ARG -HIS -LEU -LYS +Canavanine +G418 +Hygromycin +Thialysine	Adam_cdc13-1_SDLV3_REP2	1	11	0	11	13.0443595994	254	12	33599.8507492	2346.76673353	43	2.46757505142	985.5	126.749585952	2591	356	136	136	-1	-1	-1	879	0
DLR00013933	2	19	YAL059W	36	SD/MSG -ARG -HIS -LEU -LYS +Canavanine +G418 +Hygromycin +Thialysine	Adam_cdc13-1_SDLV3_REP2	1	11	0	11	16.1104477634	254	12	33825.6	2506.50440425	43	2.56205172808	1291.5	121.815819145	2680	299	136	136	97	115	116	1025	0
DLR00013933	2	20	YBL011W	36	SD/MSG -ARG -HIS -LEU -LYS +Canavanine +G418 +Hygromycin +Thialysine	Adam_cdc13-1_SDLV3_REP2	1	11	0	11	7.56467092534	254	10.8915836704	36508.9725454	2937.6504714	43	0	43	84.805678226	2863	356	136	136	-1	-1	-1	944	0
DLR00013933	2	21	YBL001C	36	SD/MSG -ARG -HIS -LEU -LYS +Canavanine +G418 +Hygromycin +Thialysine	Adam_cdc13-1_SDLV3_REP2	1	11	0	11	12.8789784933	254	12	35460.3327398	2567.82683057	43	1.19659603416	1025.1	139.609648958	2998	356	136	136	-1	-1	-1	940	0
DLR00013933	2	22	YBR036C	36	SD/MSG -ARG -HIS -LEU -LYS +Canavanine +G418 +Hygromycin +Thialysine	Adam_cdc13-1_SDLV3_REP2	1	11	0	11	12.4592577536	254	10.5840137753	34551.3592787	2454.56726309	43	1.1675175473	1280.7	113.384363129	3114	360	136	136	92	108	107	954	0
DLR00013933	2	23	YBL102W	36	SD/MSG -ARG -HIS -LEU -LYS +Canavanine +G418 +Hygromycin +Thialysine	Adam_cdc13-1_SDLV3_REP2	1	11	1.23181706083	378.9	32.7038650805	254	12	35217.0782331	2664.04770875	43	1.71588148084	2691.9	244.110684321	3271	356	136	136	-1	-1	-1	1121	0
DLR00013933	2	24	YOR202W	36	SD/MSG -ARG -HIS -LEU -LYS +Canavanine +G418 +Hygromycin +Thialysine	Adam_cdc13-1_SDLV3_REP2	1	11	2.81419912697	307.8	36.0116556254	254	12	38467.4450547	2993.72895464	43	7.65412024296	2538	278.705996673	3407	356	136	136	-1	-1	-1	965	0
DLR00013933	3	1	YOR202W	36	SD/MSG -ARG -HIS -LEU -LYS +Canavanine +G418 +Hygromycin +Thialysine	Adam_cdc13-1_SDLV3_REP2	1	11	1.29376846797	638.1	68.6392416784	254	11.9999379449	42267.4560592	3236.74048222	43	1.50240465894	4168.8	451.515724779	268	495	136	136	93	105	103	1207	0
DLR00013933	3	2	YAL027W	36	SD/MSG -ARG -HIS -LEU -LYS +Canavanine +G418 +Hygromycin +Thialysine	Adam_cdc13-1_SDLV3_REP2	1	11	0	11	21.3950320823	254	11.7906760986	36753.4006878	2711.08898938	43	1.1311582693	1429.2	206.907642947	415	492	136	136	-1	-1	-1	897	0
DLR00013933	3	3	YAR023C	36	SD/MSG -ARG -HIS -LEU -LYS +Canavanine +G418 +Hygromycin +Thialysine	Adam_cdc13-1_SDLV3_REP2	1	11	1.28251899344	552.6	43.5966766922	254	10.1161146524	38602.8	2755.50433832	43	1.78188331768	7396.2	562.335077092	551	492	136	136	98	113	113	1564	0
DLR00013933	3	4	YBL015W	36	SD/MSG -ARG -HIS -LEU -LYS +Canavanine +G418 +Hygromycin +Thialysine	Adam_cdc13-1_SDLV3_REP2	1	11	1.54245464021	240.3	26.0021355385	254	12	37180.4080016	3067.40410317	43	1.79394780167	2151	229.218317558	710	515	136	136	98	114	111	1269	0
DLR00013933	3	5	YAL031C	36	SD/MSG -ARG -HIS -LEU -LYS +Canavanine +G418 +Hygromycin +Thialysine	Adam_cdc13-1_SDLV3_REP2	1	11	1.09662306697	347.4	34.8576730272	254	12	36420.6188627	2779.7385926	43	1.57622625695	2887.2	305.538444562	823	492	136	136	-1	-1	-1	1175	0
DLR00013933	3	6	YBR214W	36	SD/MSG -ARG -HIS -LEU -LYS +Canavanine +G418 +Hygromycin +Thialysine	Adam_cdc13-1_SDLV3_REP2	1	11	0.516010397111	427.5	41.4821721601	254	12	33644.675126	2659.06970012	43	0.56569623729	3723.90941058	358.289152071	959	492	136	136	-1	-1	-1	885	0
DLR00013933	3	7	YBR051W	36	SD/MSG -ARG -HIS -LEU -LYS +Canavanine +G418 +Hygromycin +Thialysine	Adam_cdc13-1_SDLV3_REP2	1	11	0	11	15.1737213698	254	12	33003.9	2549.00444659	43	1.05655355916	1767.6	150.811600896	1099	515	136	136	95	112	105	877	0
DLR00013933	3	8	YBL060W	36	SD/MSG -ARG -HIS -LEU -LYS +Canavanine +G418 +Hygromycin +Thialysine	Adam_cdc13-1_SDLV3_REP2	1	11	0	11	19.8677299479	254	12	34723.8	2776.82328086	43	0.576057180685	2315.92385296	211.745190369	1231	492	136	136	-1	-1	-1	918	0
DLR00013933	3	9	YAL014C	36	SD/MSG -ARG -HIS -LEU -LYS +Canavanine +G418 +Hygromycin +Thialysine	Adam_cdc13-1_SDLV3_REP2	1	11	0	11	16.1833395825	254	12	34747.0272206	2642.85095063	43	2.66768685106	1088.1	110.821317722	1367	492	136	136	-1	-1	-1	985	0
DLR00013933	3	10	YBR180W	36	SD/MSG -ARG -HIS -LEU -LYS +Canavanine +G418 +Hygromycin +Thialysine	Adam_cdc13-1_SDLV3_REP2	1	11	0	11	20.1132457695	254	12	35844.5788783	2660.72929399	43	5.32252469915	1598.4	163.925370448	1503	492	136	136	-1	-1	-1	849	0
DLR00013933	3	11	YBR066C	36	SD/MSG -ARG -HIS -LEU -LYS +Canavanine +G418 +Hygromycin +Thialysine	Adam_cdc13-1_SDLV3_REP2	1	11	0	11	11.6504734924	254	12	35193.6372538	2687.66933712	43	0.5	935.1	113.833836453	1639	492	136	136	-1	-1	-1	837	0
DLR00013933	3	12	YBR048W	36	SD/MSG -ARG -HIS -LEU -LYS +Canavanine +G418 +Hygromycin +Thialysine	Adam_cdc13-1_SDLV3_REP2	1	11	0	11	24.6676985494	254	12	36251.8186485	2827.15068897	43	8.09183378615	1582.2	172.407904481	1806	514	136	136	108	124	121	1121	0
DLR00013933	3	13	YBR016W	36	SD/MSG -ARG -HIS -LEU -LYS +Canavanine +G418 +Hygromycin +Thialysine	Adam_cdc13-1_SDLV3_REP2	1	11	0	11	18.9196848928	254	12	35563.1166694	2784.80772637	43	2.59509229618	1500.3	149.282180096	1911	492	136	136	-1	-1	-1	974	0
DLR00013933	3	14	YBL039C	36	SD/MSG -ARG -HIS -LEU -LYS +Canavanine +G418 +Hygromycin +Thialysine	Adam_cdc13-1_SDLV3_REP2	1	11	0	11	17.9571424103	254	12	36193.8862923	2812.76930506	43	0.5	1214.1	153.330875799	2047	492	136	136	-1	-1	-1	695	0
DLR00013933	3	15	YAL034C	36	SD/MSG -ARG -HIS -LEU -LYS +Canavanine +G418 +Hygromycin +Thialysine	Adam_cdc13-1_SDLV3_REP2	1	11	0	11	16.2846043992	254	12	36173.2897439	2746.68127899	43	2.37613008239	948.6	121.993556215	2183	492	136	136	-1	-1	-1	1016	0
DLR00013933	3	16	YBR125C	36	SD/MSG -ARG -HIS -LEU -LYS +Canavanine +G418 +Hygromycin +Thialysine	Adam_cdc13-1_SDLV3_REP2	1	11	0.5	354.6	42.8181283822	254	12	35076.934369	2664.14115531	43	0.5	3327.3	419.009227375	2319	492	136	136	-1	-1	-1	826	0
DLR00013933	3	17	YBR195C	36	SD/MSG -ARG -HIS -LEU -LYS +Canavanine +G418 +Hygromycin +Thialysine	Adam_cdc13-1_SDLV3_REP2	1	11	0	11	20.1247348007	254	12	34359.3	2759.91153669	43	3.25850596101	1765.8	229.849091552	2455	492	136	136	-1	-1	-1	949	0
DLR00013933	3	18	YBR182C	36	SD/MSG -ARG -HIS -LEU -LYS +Canavanine +G418 +Hygromycin +Thialysine	Adam_cdc13-1_SDLV3_REP2	1	11	0.5	234.9	28.5934083034	254	12	36660.6	2646.48428532	43	2.52952834702	1620.9	198.465709928	2591	492	136	136	-1	-1	-1	883	0
DLR00013933	3	19	YBL008W	36	SD/MSG -ARG -HIS -LEU -LYS +Canavanine +G418 +Hygromycin +Thialysine	Adam_cdc13-1_SDLV3_REP2	1	11	0	11	16.7846993579	254	12	36863.2795993	2808.46139761	43	2.04719355303	1285.2	144.260968399	2727	492	136	136	-1	-1	-1	1049	0
DLR00013933	3	20	YBR059C	36	SD/MSG -ARG -HIS -LEU -LYS +Canavanine +G418 +Hygromycin +Thialysine	Adam_cdc13-1_SDLV3_REP2	1	11	0	11	10.3711451003	254	11.0550290387	35813.6433952	2933.52084946	43	1.69731350925	886.5	69.228847832	2837	505	136	136	96	113	111	1154	0
DLR00013933	3	21	YBR098W	36	SD/MSG -ARG -HIS -LEU -LYS +Canavanine +G418 +Hygromycin +Thialysine	Adam_cdc13-1_SDLV3_REP2	1	11	0	11	9.9403339322	254	12	33925.8200624	2488.00257089	43	0	43	81.7187100536	2999	492	136	136	-1	-1	-1	814	0
DLR00013933	3	22	YBL091C-A	36	SD/MSG -ARG -HIS -LEU -LYS +Canavanine +G418 +Hygromycin +Thialysine	Adam_cdc13-1_SDLV3_REP2	1	11	0	11	24.4127618182	254	12	35360.4409802	2776.73183528	43	2.76757255081	1531.8	182.928307444	3120	505	136	136	96	114	114	885	0
DLR00013933	3	23	YBL104C	36	SD/MSG -ARG -HIS -LEU -LYS +Canavanine +G418 +Hygromycin +Thialysine	Adam_cdc13-1_SDLV3_REP2	1	11	0	11	24.5707708253	254	12	37132.2	2722.03743637	43	2.84139581741	1683	169.091373019	3337	455	136	136	104	116	116	933	0
DLR00013933	3	24	YOR202W	36	SD/MSG -ARG -HIS -LEU -LYS +Canavanine +G418 +Hygromycin +Thialysine	Adam_cdc13-1_SDLV3_REP2	1	11	0.542726211798	262.8	30.7215721265	254	12	37001.0204574	2817.37667243	43	0.532949658874	2642.86289647	318.162720429	3408	491	136	136	-1	-1	-1	883	0
DLR00013933	4	1	YOR202W	36	SD/MSG -ARG -HIS -LEU -LYS +Canavanine +G418 +Hygromycin +Thialysine	Adam_cdc13-1_SDLV3_REP2	1	11	1.17389266202	484.2	64.821895664	254	12	40182.8826808	3185.66908061	43	1.37066796909	3154.5	434.010311295	279	628	136	136	-1	-1	-1	1038	0
DLR00013933	4	2	YBR052C	36	SD/MSG -ARG -HIS -LEU -LYS +Canavanine +G418 +Hygromycin +Thialysine	Adam_cdc13-1_SDLV3_REP2	1	11	0	11	12.7811425387	254	10.3123451656	35486.0016918	2683.23855281	43	0	43	96.669985476	415	628	136	136	-1	-1	-1	895	0
DLR00013933	4	3	YBL081W	36	SD/MSG -ARG -HIS -LEU -LYS +Canavanine +G418 +Hygromycin +Thialysine	Adam_cdc13-1_SDLV3_REP2	1	11	0	11	12.9977749395	254	12	35177.6389761	2616.13723404	43	1.45580781572	998.1	119.736264832	551	628	136	136	-1	-1	-1	841	0
DLR00013933	4	4	YBR090C-A	36	SD/MSG -ARG -HIS -LEU -LYS +Canavanine +G418 +Hygromycin +Thialysine	Adam_cdc13-1_SDLV3_REP2	1	11	0	11	11.0186632654	254	10.8357036994	36909.3782883	3053.64760736	43	1.38617066213	951.3	103.48930412	687	628	136	136	-1	-1	-1	802	0
DLR00013933	4	5	YBR158W	36	SD/MSG -ARG -HIS -LEU -LYS +Canavanine +G418 +Hygromycin +Thialysine	Adam_cdc13-1_SDLV3_REP2	1	11	0	11	15.7186137326	254	12	36146.9279611	2686.65405895	43	0.760787745602	1071	121.840044397	761	599	136	136	94	112	110	961	0
DLR00013933	4	6	YAR020C	36	SD/MSG -ARG -HIS -LEU -LYS +Canavanine +G418 +Hygromycin +Thialysine	Adam_cdc13-1_SDLV3_REP2	1	11	0	11	22.3057565645	254	12	35017.2	2696.53697261	43	0.5	1727.1	176.182667024	959	628	136	136	-1	-1	-1	962	0
DLR00013933	4	7	YBL070C	36	SD/MSG -ARG -HIS -LEU -LYS +Canavanine +G418 +Hygromycin +Thialysine	Adam_cdc13-1_SDLV3_REP2	1	11	0	11	18.4247977772	254	12	33926.6015567	2411.94108656	43	2.33391832283	1008.9	136.042788274	1094	627	136	136	102	109	98	851	0
DLR00013933	4	8	YBR043C	36	SD/MSG -ARG -HIS -LEU -LYS +Canavanine +G418 +Hygromycin +Thialysine	Adam_cdc13-1_SDLV3_REP2	1	11	1.81193635717	223.2	24.5975497197	254	12	35059.5	2809.18880405	43	2.19416290349	2042.1	189.131373323	1180	577	136	136	113	120	106	995	29
DLR00013933	4	9	YBR156C	36	SD/MSG -ARG -HIS -LEU -LYS +Canavanine +G418 +Hygromycin +Thialysine	Adam_cdc13-1_SDLV3_REP2	1	11	0	11	9.38940774886	254	12	35189.3604505	2738.61210734	43	0	43	64.8177633771	1397	597	136	136	-1	-1	-1	983	0
DLR00013933	4	10	YAL011W	36	SD/MSG -ARG -HIS -LEU -LYS +Canavanine +G418 +Hygromycin +Thialysine	Adam_cdc13-1_SDLV3_REP2	1	11	0	11	17.9621344046	254	12	36742.2688058	2770.45479224	43	1.76613338054	2348.1	208.194342012	1503	628	136	136	-1	-1	-1	1088	0
DLR00013933	4	11	YBR213W	36	SD/MSG -ARG -HIS -LEU -LYS +Canavanine +G418 +Hygromycin +Thialysine	Adam_cdc13-1_SDLV3_REP2	1	11	0.5	230.4	22.2081855651	254	12	36494.3612759	2846.64837014	43	0.5	1950.3	198.216429395	1639	628	136	136	-1	-1	-1	767	0
DLR00013933	4	12	YBR045C	36	SD/MSG -ARG -HIS -LEU -LYS +Canavanine +G418 +Hygromycin +Thialysine	Adam_cdc13-1_SDLV3_REP2	1	11	6.60031803354	237.6	37.0450414944	254	12	37125.9984791	2886.19657574	43	0.681510041785	2375.1	394.785461454	1768	651	136	136	100	116	114	1204	0
DLR00013933	4	13	YBL047C	36	SD/MSG -ARG -HIS -LEU -LYS +Canavanine +G418 +Hygromycin +Thialysine	Adam_cdc13-1_SDLV3_REP2	1	11	0	11	23.2517533735	254	12	36130.2583439	2769.13136155	43	0.509252345148	1395	234.987693537	1911	628	136	136	-1	-1	-1	800	0
DLR00013933	4	14	YBL064C	36	SD/MSG -ARG -HIS -LEU -LYS +Canavanine +G418 +Hygromycin +Thialysine	Adam_cdc13-1_SDLV3_REP2	1	11	2.18749005742	234	28.6693664895	254	12	36747.688954	2735.33252807	43	2.53092430907	2409.3	283.449843702	2047	628	136	136	-1	-1	-1	869	0
DLR00013933	4	15	YBL091C	36	SD/MSG -ARG -HIS -LEU -LYS +Canavanine +G418 +Hygromycin +Thialysine	Adam_cdc13-1_SDLV3_REP2	1	11	1.58247508079	227.7	22.2168705401	254	12	37457.6532513	2770.18236129	43	1.87503035629	2462.4	279.15424009	2183	628	136	136	-1	-1	-1	1064	0
DLR00013933	4	16	YBL096C	36	SD/MSG -ARG -HIS -LEU -LYS +Canavanine +G418 +Hygromycin +Thialysine	Adam_cdc13-1_SDLV3_REP2	1	11	0	11	12.8114533197	254	12	35688.2207803	2831.58711054	43	1.99316030328	918.9	126.688962618	2319	628	136	136	-1	-1	-1	861	0
DLR00013933	4	17	YAL058C-A	36	SD/MSG -ARG -HIS -LEU -LYS +Canavanine +G418 +Hygromycin +Thialysine	Adam_cdc13-1_SDLV3_REP2	1	11	0	11	22.6612526761	254	12	36293.788254	2910.4381795	43	0.5	1590.3	173.406421513	2455	628	136	136	-1	-1	-1	942	0
DLR00013933	4	18	YBL059W	36	SD/MSG -ARG -HIS -LEU -LYS +Canavanine +G418 +Hygromycin +Thialysine	Adam_cdc13-1_SDLV3_REP2	1	11	0	11	25.597331812	254	12	36980.4617688	2794.32704663	43	0.5	1323.9	178.796560618	2591	628	136	136	-1	-1	-1	1123	0
DLR00013933	4	19	YBR169C	36	SD/MSG -ARG -HIS -LEU -LYS +Canavanine +G418 +Hygromycin +Thialysine	Adam_cdc13-1_SDLV3_REP2	1	11	0	11	11.7233064673	254	12	36735.8648601	2873.27226976	43	1.37795674886	1043.1	96.5298442045	2703	613	136	136	93	112	111	1134	0
DLR00013933	4	20	YBR194W	36	SD/MSG -ARG -HIS -LEU -LYS +Canavanine +G418 +Hygromycin +Thialysine	Adam_cdc13-1_SDLV3_REP2	1	11	0	11	14.8457321959	254	11.8388460834	36522.9	2818.82195143	43	1.73102874244	1796.4	169.727622595	2861	629	136	136	-1	-1	-1	1280	0
DLR00013933	4	21	YAL064C-A	36	SD/MSG -ARG -HIS -LEU -LYS +Canavanine +G418 +Hygromycin +Thialysine	Adam_cdc13-1_SDLV3_REP2	1	11	0	11	18.1878119712	254	10.7787754901	33385.8559832	2363.21452905	43	0.5	1215	162.969032922	3001	626	136	136	-1	-1	-1	965	0
DLR00013933	4	22	YBR025C	36	SD/MSG -ARG -HIS -LEU -LYS +Canavanine +G418 +Hygromycin +Thialysine	Adam_cdc13-1_SDLV3_REP2	1	11	1.04569999715	291.6	33.6122460888	254	10.8337231565	34020	2581.20707909	43	1.24611734619	2556	287.912336991	3158	563	136	136	96	114	114	902	0
DLR00013933	4	23	YBR206W	36	SD/MSG -ARG -HIS -LEU -LYS +Canavanine +G418 +Hygromycin +Thialysine	Adam_cdc13-1_SDLV3_REP2	1	11	2.71514890978	343.8	37.358532104	254	12	36144.1882662	2697.36708517	43	3.36217529262	2697.3	291.427815601	3271	628	136	136	-1	-1	-1	879	0
DLR00013933	4	24	YOR202W	36	SD/MSG -ARG -HIS -LEU -LYS +Canavanine +G418 +Hygromycin +Thialysine	Adam_cdc13-1_SDLV3_REP2	1	11	1.10378634915	224.1	24.9928738509	254	11.8042385194	37501.2	3075.038758	43	1.89012988736	1484.1	159.531604418	3392	668	136	136	85	101	100	1194	0
DLR00013933	5	1	YOR202W	36	SD/MSG -ARG -HIS -LEU -LYS +Canavanine +G418 +Hygromycin +Thialysine	Adam_cdc13-1_SDLV3_REP2	1	11	0.933656471071	522	64.2418820353	254	12	38960.1	2850.32574589	43	1.12339481951	3368.7	422.753881255	279	764	136	136	-1	-1	-1	794	0
DLR00013933	5	2	YBL037W	36	SD/MSG -ARG -HIS -LEU -LYS +Canavanine +G418 +Hygromycin +Thialysine	Adam_cdc13-1_SDLV3_REP2	1	11	0	11	16.8341480359	254	11.0513001959	33651.9	2490.63961072	43	4.88115166732	1061.1	149.905902327	391	740	136	136	-1	-1	-1	900	0
DLR00013933	5	3	YBL049W	36	SD/MSG -ARG -HIS -LEU -LYS +Canavanine +G418 +Hygromycin +Thialysine	Adam_cdc13-1_SDLV3_REP2	1	11	0	11	21.4347911719	254	12	36145.4049326	2743.49736801	43	2.17070482297	1675.8	180.510104162	547	700	136	136	96	110	110	843	0
DLR00013933	5	4	YBL051C	36	SD/MSG -ARG -HIS -LEU -LYS +Canavanine +G418 +Hygromycin +Thialysine	Adam_cdc13-1_SDLV3_REP2	1	11	0	11	20.6766934396	254	12	36685.5450087	2921.15046208	43	0.5	1877.4	217.084871992	687	764	136	136	-1	-1	-1	813	0
DLR00013933	5	5	YBR175W	36	SD/MSG -ARG -HIS -LEU -LYS +Canavanine +G418 +Hygromycin +Thialysine	Adam_cdc13-1_SDLV3_REP2	1	11	0.5	331.2	32.7612851114	254	12	36070.6404962	2791.53009002	43	0.5	3020.4	296.772149204	823	764	136	136	-1	-1	-1	714	0
DLR00013933	5	6	YBR148W	36	SD/MSG -ARG -HIS -LEU -LYS +Canavanine +G418 +Hygromycin +Thialysine	Adam_cdc13-1_SDLV3_REP2	1	11	0	11	21.4046355182	254	12	35843.4622041	2807.78986118	43	0.5	1242	194.147521783	959	764	136	136	-1	-1	-1	813	0
DLR00013933	5	7	YBL067C	36	SD/MSG -ARG -HIS -LEU -LYS +Canavanine +G418 +Hygromycin +Thialysine	Adam_cdc13-1_SDLV3_REP2	1	11	0.5	451.8	38.3772167794	254	9.08313624847	49258.8	4463.19739784	43	0.668512846293	21074.933751	1577.21421977	1012	851	136	136	106	120	120	795	0
DLR00013933	5	8	YBL003C	36	SD/MSG -ARG -HIS -LEU -LYS +Canavanine +G418 +Hygromycin +Thialysine	Adam_cdc13-1_SDLV3_REP2	1	11	4.74706286569	9799.2	442.813319588	254	5.04835328503	960703.999177	39664.3358709	43	6.0349736022	953011.999368	40965.0403602	1180	800	136	136	194	193	158	4313	148
DLR00013933	5	9	YBR171W	36	SD/MSG -ARG -HIS -LEU -LYS +Canavanine +G418 +Hygromycin +Thialysine	Adam_cdc13-1_SDLV3_REP2	1	11	0.968778395193	2767.6	38.9248933216	254	1.27092325905	268549.00007	7850.54676629	43	1.5051574664	242111.000102	2712.3104779	1418	713	136	136	177	179	151	2443	133
DLR00013933	5	10	YBR141C	36	SD/MSG -ARG -HIS -LEU -LYS +Canavanine +G418 +Hygromycin +Thialysine	Adam_cdc13-1_SDLV3_REP2	1	11	0	11	18.5014892903	254	12	36320.2854954	3068.4996631	43	1.27507032901	1765.8	162.060005759	1503	764	136	136	109	121	111	1160	0
DLR00013933	5	11	YBL007C	36	SD/MSG -ARG -HIS -LEU -LYS +Canavanine +G418 +Hygromycin +Thialysine	Adam_cdc13-1_SDLV3_REP2	1	11	0	11	12.3732202608	254	11.0557196404	36059.8994036	2923.38027258	43	0.5	1857.6	160.410992204	1639	764	136	136	-1	-1	-1	814	0
DLR00013933	5	12	YBR164C	36	SD/MSG -ARG -HIS -LEU -LYS +Canavanine +G418 +Hygromycin +Thialysine	Adam_cdc13-1_SDLV3_REP2	1	11	0	11	21.8119714715	254	12	36076.4990721	2916.55587144	43	0.616601981169	1434.6	221.569442844	1708	696	136	136	103	118	115	964	0
DLR00013933	5	13	YBR219C	36	SD/MSG -ARG -HIS -LEU -LYS +Canavanine +G418 +Hygromycin +Thialysine	Adam_cdc13-1_SDLV3_REP2	1	11	0	11	25.0331059155	254	12	36697.7357255	2902.76207184	43	6.44051172783	1579.5	205.404154457	1911	764	136	136	-1	-1	-1	992	0
DLR00013933	5	14	YBR132C	36	SD/MSG -ARG -HIS -LEU -LYS +Canavanine +G418 +Hygromycin +Thialysine	Adam_cdc13-1_SDLV3_REP2	1	11	0	11	28.4244209702	254	12	36359.4233787	2906.3454522	43	0.5	2068.2	325.130292272	1981	745	136	136	101	117	115	1036	0
DLR00013933	5	15	YAR031W	36	SD/MSG -ARG -HIS -LEU -LYS +Canavanine +G418 +Hygromycin +Thialysine	Adam_cdc13-1_SDLV3_REP2	1	11	0	11	10.8354133924	254	12	36193.5531226	2787.10644127	43	5.362191007	1161	120.608122375	2183	764	136	136	-1	-1	-1	848	0
DLR00013933	5	16	YBR166C	36	SD/MSG -ARG -HIS -LEU -LYS +Canavanine +G418 +Hygromycin +Thialysine	Adam_cdc13-1_SDLV3_REP2	1	11	0.5	222.3	25.0099239499	254	12	35869.060522	2913.63464661	43	0.5	1715.4	213.14839195	2355	725	136	136	92	108	107	961	0
DLR00013933	5	17	YBL024W	36	SD/MSG -ARG -HIS -LEU -LYS +Canavanine +G418 +Hygromycin +Thialysine	Adam_cdc13-1_SDLV3_REP2	1	11	0	11	15.912380756	254	12	36215.9319333	2930.3423939	43	0.5	908.1	107.12496596	2455	764	136	136	-1	-1	-1	858	0
DLR00013933	5	18	YBR005W	36	SD/MSG -ARG -HIS -LEU -LYS +Canavanine +G418 +Hygromycin +Thialysine	Adam_cdc13-1_SDLV3_REP2	1	11	0	11	18.0770553266	254	12	35920.9057671	3023.54796207	43	2.07704925293	1815.3	216.513227325	2591	764	136	136	-1	-1	-1	885	0
DLR00013933	5	19	YAL010C	36	SD/MSG -ARG -HIS -LEU -LYS +Canavanine +G418 +Hygromycin +Thialysine	Adam_cdc13-1_SDLV3_REP2	1	11	0	11	17.1701145815	254	12	35951.9579287	2929.75405782	43	1.19390411186	1345.5	153.126444504	2727	764	136	136	-1	-1	-1	934	0
DLR00013933	5	20	YBL078C	36	SD/MSG -ARG -HIS -LEU -LYS +Canavanine +G418 +Hygromycin +Thialysine	Adam_cdc13-1_SDLV3_REP2	1	11	0	11	14.4504269211	254	10.8795175498	36565.2	2762.91933606	43	1.01523195278	2193.3	190.809143365	2863	764	136	136	-1	-1	-1	1017	0
DLR00013933	5	21	YBR099C	36	SD/MSG -ARG -HIS -LEU -LYS +Canavanine +G418 +Hygromycin +Thialysine	Adam_cdc13-1_SDLV3_REP2	1	11	0.930403727876	2932.6	59.4185773759	254	1.16936457529	289748.000083	9555.90049943	43	1.39676382306	253845.000057	6117.72658428	2988	735	136	136	176	182	158	3281	0
DLR00013933	5	22	YAR015W	36	SD/MSG -ARG -HIS -LEU -LYS +Canavanine +G418 +Hygromycin +Thialysine	Adam_cdc13-1_SDLV3_REP2	1	11	2.71180063728	364.5	41.4487430642	254	9.83167329031	35440.2	2508.66497288	43	3.1836909686	3799.8	445.25352244	3116	728	136	136	93	110	111	1012	0
DLR00013933	5	23	YAL054C	36	SD/MSG -ARG -HIS -LEU -LYS +Canavanine +G418 +Hygromycin +Thialysine	Adam_cdc13-1_SDLV3_REP2	1	11	2.49473745392	303.3	31.7726023358	254	12	35298.0111846	2658.95044679	43	2.80828063426	2690.1	286.213833406	3271	764	136	136	-1	-1	-1	944	0
DLR00013933	5	24	YOR202W	36	SD/MSG -ARG -HIS -LEU -LYS +Canavanine +G418 +Hygromycin +Thialysine	Adam_cdc13-1_SDLV3_REP2	1	11	0	11	23.9195468769	254	12	36646.2	2772.67393771	43	1.04414084179	1501.2	191.202093453	3409	711	136	136	85	101	100	1019	0
DLR00013933	6	1	YOR202W	36	SD/MSG -ARG -HIS -LEU -LYS +Canavanine +G418 +Hygromycin +Thialysine	Adam_cdc13-1_SDLV3_REP2	1	11	1.38752962577	947.7	103.847305497	254	10.9036666875	40444.2	3207.54207598	43	1.56645949296	6536.7	724.437985016	254	924	136	136	89	103	96	1382	0
DLR00013933	6	2	YBR100W	36	SD/MSG -ARG -HIS -LEU -LYS +Canavanine +G418 +Hygromycin +Thialysine	Adam_cdc13-1_SDLV3_REP2	1	11	2.04116323779	13957.2	480.974808904	254	2.30382906174	1725217.99917	69483.0604189	43	2.71697466462	1724097.9978	74300.6511693	466	849	136	136	185	185	150	3122	198
DLR00013933	6	3	YAL008W	36	SD/MSG -ARG -HIS -LEU -LYS +Canavanine +G418 +Hygromycin +Thialysine	Adam_cdc13-1_SDLV3_REP2	1	11	0.820961893416	1558.8	116.677005307	254	8.68299310416	42150.6	3144.87225231	43	1.02125180127	15438.6	1177.45948447	561	890	136	136	97	110	103	1042	0
DLR00013933	6	4	YBR007C	36	SD/MSG -ARG -HIS -LEU -LYS +Canavanine +G418 +Hygromycin +Thialysine	Adam_cdc13-1_SDLV3_REP2	1	11	0	11	11.9278106788	254	11.5322731585	36763.4345816	2961.33909051	43	0	43	86.4113730856	675	888	136	136	-1	-1	-1	860	0
DLR00013933	6	5	YBR168W	36	SD/MSG -ARG -HIS -LEU -LYS +Canavanine +G418 +Hygromycin +Thialysine	Adam_cdc13-1_SDLV3_REP2	1	11	0	11	18.1202323397	254	12	37677.3902193	2783.53598266	43	0.681523527671	1312.2	154.546383246	826	896	136	136	-1	-1	-1	795	0
DLR00013933	6	6	YAL022C	36	SD/MSG -ARG -HIS -LEU -LYS +Canavanine +G418 +Hygromycin +Thialysine	Adam_cdc13-1_SDLV3_REP2	1	11	0	11	14.5120824805	254	12	37143.6334904	2736.23462686	43	2.2303193546	1413	126.204179137	1012	851	136	136	106	120	120	795	0
DLR00013933	6	7	YAL015C	36	SD/MSG -ARG -HIS -LEU -LYS +Canavanine +G418 +Hygromycin +Thialysine	Adam_cdc13-1_SDLV3_REP2	1	11	0	11	15.7261325803	254	12	37497.1704363	2763.01154863	43	0.522683175532	1344.94988918	130.914776991	1084	910	136	136	103	110	102	721	0
DLR00013933	6	8	YBR015C	36	SD/MSG -ARG -HIS -LEU -LYS +Canavanine +G418 +Hygromycin +Thialysine	Adam_cdc13-1_SDLV3_REP2	1	11	0.628561062911	643.5	28.4964919114	254	1.23878469283	72923.9998466	7996.33478568	43	1.08326506926	43405.0000078	1564.85986789	1180	950	136	136	156	161	136	1706	74
DLR00013933	6	9	YBR161W	36	SD/MSG -ARG -HIS -LEU -LYS +Canavanine +G418 +Hygromycin +Thialysine	Adam_cdc13-1_SDLV3_REP2	1	11	0	11	19.9603269047	254	12	36413.9403241	3055.04273072	43	2.6895110695	1856.7	193.773901919	1407	940	136	136	91	108	100	986	0
DLR00013933	6	10	YBR018C	36	SD/MSG -ARG -HIS -LEU -LYS +Canavanine +G418 +Hygromycin +Thialysine	Adam_cdc13-1_SDLV3_REP2	1	11	0	11	21.6085993236	254	11.4762841192	37082.5079955	2978.47718976	43	3.23622184285	1843.2	259.022146027	1503	900	136	136	-1	-1	-1	751	0
DLR00013933	6	11	YBR077C	36	SD/MSG -ARG -HIS -LEU -LYS +Canavanine +G418 +Hygromycin +Thialysine	Adam_cdc13-1_SDLV3_REP2	1	11	0	11	21.0017569022	254	11.4056905828	36748.0381982	2791.07421361	43	1.79447817252	1431.9	192.581216722	1639	900	136	136	-1	-1	-1	799	0
DLR00013933	6	12	YBR063C	36	SD/MSG -ARG -HIS -LEU -LYS +Canavanine +G418 +Hygromycin +Thialysine	Adam_cdc13-1_SDLV3_REP2	1	11	0.5	262.8	37.5033070289	254	11.200084367	36576.892843	2739.89509314	43	0.5	2340	376.013903542	1775	900	136	136	-1	-1	-1	756	0
DLR00013933	6	13	YAL045C	36	SD/MSG -ARG -HIS -LEU -LYS +Canavanine +G418 +Hygromycin +Thialysine	Adam_cdc13-1_SDLV3_REP2	1	11	4.07998249824	286.2	47.4928096466	254	11.4304078586	36799.8019434	2821.2489309	43	0.5	2320.2	414.156880348	1911	900	136	136	-1	-1	-1	838	0
DLR00013933	6	14	YBR197C	36	SD/MSG -ARG -HIS -LEU -LYS +Canavanine +G418 +Hygromycin +Thialysine	Adam_cdc13-1_SDLV3_REP2	1	11	0.5	259.2	32.3195245428	254	10.5028218445	35732.6694458	2668.63159855	43	0.5	2465.1	299.722799523	2047	900	136	136	-1	-1	-1	734	0
DLR00013933	6	15	YAR014C	36	SD/MSG -ARG -HIS -LEU -LYS +Canavanine +G418 +Hygromycin +Thialysine	Adam_cdc13-1_SDLV3_REP2	1	11	0.5	301.5	29.9624769577	254	10.5378255826	36099.9589253	2709.74680418	43	0.5	2702.7	265.271005344	2183	900	136	136	-1	-1	-1	807	0
DLR00013933	6	16	YAL068C	36	SD/MSG -ARG -HIS -LEU -LYS +Canavanine +G418 +Hygromycin +Thialysine	Adam_cdc13-1_SDLV3_REP2	1	11	0.5	234	24.3840126392	254	10.3894720606	35981.8518347	2667.76964065	43	0.5	2450.7	243.426546917	2319	900	136	136	-1	-1	-1	926	0
DLR00013933	6	17	YBL017C	36	SD/MSG -ARG -HIS -LEU -LYS +Canavanine +G418 +Hygromycin +Thialysine	Adam_cdc13-1_SDLV3_REP2	1	11	0	11	9.24639965113	254	10.7590825938	35737.4407749	2626.52735173	43	1.60489002035	1193.4	124.858752768	2455	900	136	136	-1	-1	-1	889	0
DLR00013933	6	18	YBR022W	36	SD/MSG -ARG -HIS -LEU -LYS +Canavanine +G418 +Hygromycin +Thialysine	Adam_cdc13-1_SDLV3_REP2	1	11	0	11	14.0656914426	254	11.6351983867	36013.5	2666.31274371	43	0.508568198485	2272.88430113	204.11792139	2639	900	136	136	95	110	109	1061	0
DLR00013933	6	19	YAR037W	36	SD/MSG -ARG -HIS -LEU -LYS +Canavanine +G418 +Hygromycin +Thialysine	Adam_cdc13-1_SDLV3_REP2	1	11	0	11	12.9359637019	254	10.4816779219	36450	2839.42092919	43	0	43	106.603532134	2727	900	136	136	-1	-1	-1	1061	0
DLR00013933	6	20	YBL005W	36	SD/MSG -ARG -HIS -LEU -LYS +Canavanine +G418 +Hygromycin +Thialysine	Adam_cdc13-1_SDLV3_REP2	1	11	0	11	6.75795989904	254	9.83689608472	34677.9	2426.25318894	43	0.8777129956	891.9	76.9275936884	2851	908	136	136	93	109	107	1100	0
DLR00013933	6	21	YAR030C	36	SD/MSG -ARG -HIS -LEU -LYS +Canavanine +G418 +Hygromycin +Thialysine	Adam_cdc13-1_SDLV3_REP2	1	11	0.872375731902	278.1	29.4435367242	254	9.3977269229	32741.4480003	2277.03132259	43	0.583816732806	4300.94088817	372.140174603	2999	900	136	136	-1	-1	-1	899	0
DLR00013933	6	22	YAR050W	36	SD/MSG -ARG -HIS -LEU -LYS +Canavanine +G418 +Hygromycin +Thialysine	Adam_cdc13-1_SDLV3_REP2	1	11	0	11	19.823280419	254	10.79008705	32948.1	2505.12175065	43	1.29886572411	1456.2	185.904369183	3135	900	136	136	-1	-1	-1	850	0
DLR00013933	6	23	YBL071C	36	SD/MSG -ARG -HIS -LEU -LYS +Canavanine +G418 +Hygromycin +Thialysine	Adam_cdc13-1_SDLV3_REP2	1	11	0.5	417.6	43.9552532426	254	11.4748529529	34359.9729659	2702.62070261	43	0.5	3384.9	351.811186681	3271	900	136	136	-1	-1	-1	813	0
DLR00013933	6	24	YOR202W	36	SD/MSG -ARG -HIS -LEU -LYS +Canavanine +G418 +Hygromycin +Thialysine	Adam_cdc13-1_SDLV3_REP2	1	11	0.576723643012	225	33.0381101375	254	12	37183.8265941	2789.71903171	43	0.581547576417	1742.4	317.601417417	3407	900	136	136	-1	-1	-1	761	0
DLR00013933	7	1	YOR202W	36	SD/MSG -ARG -HIS -LEU -LYS +Canavanine +G418 +Hygromycin +Thialysine	Adam_cdc13-1_SDLV3_REP2	1	11	0.5	684.9	81.3886442752	254	12	38684.1396809	3080.41917547	43	0.529467034479	4797.81745463	533.113326941	279	1036	136	136	-1	-1	-1	820	0
DLR00013933	7	2	YBL021C	36	SD/MSG -ARG -HIS -LEU -LYS +Canavanine +G418 +Hygromycin +Thialysine	Adam_cdc13-1_SDLV3_REP2	1	11	1.31390061663	8252.88124425	75.5809108681	254	1.56987113236	847750.000012	7836.97336488	43	1.88890907077	835803.999999	6456.01911972	402	1058	136	136	182	183	155	7932	0
DLR00013933	7	3	YBR068C	36	SD/MSG -ARG -HIS -LEU -LYS +Canavanine +G418 +Hygromycin +Thialysine	Adam_cdc13-1_SDLV3_REP2	1	11	1.92618589526	236.7	22.0687297947	254	10.4990788488	34142.0089274	2646.11667266	43	2.2647829226	2277.9	241.981370529	535	1051	136	136	-1	-1	-1	897	0
DLR00013933	7	4	YBR101C	36	SD/MSG -ARG -HIS -LEU -LYS +Canavanine +G418 +Hygromycin +Thialysine	Adam_cdc13-1_SDLV3_REP2	1	11	2.47919130857	12168.9	287.939433261	254	2.83910297105	1539183.99971	46227.2008	43	3.41542390333	1537856.99934	48554.3407593	636	1036	136	136	196	195	163	5475	141
DLR00013933	7	5	YBL072C	36	SD/MSG -ARG -HIS -LEU -LYS +Canavanine +G418 +Hygromycin +Thialysine	Adam_cdc13-1_SDLV3_REP2	1	11	0.5	617.4	53.307129325	254	12	37747.8	2842.49233034	43	0.5	6696	573.534881668	868	991	136	136	-1	-1	-1	988	0
DLR00013933	7	6	YBL066C	36	SD/MSG -ARG -HIS -LEU -LYS +Canavanine +G418 +Hygromycin +Thialysine	Adam_cdc13-1_SDLV3_REP2	1	11	0	11	9.24617050012	254	12	36765.3395631	3009.92983759	43	1.31486858799	1026	93.1578030975	959	1036	136	136	-1	-1	-1	681	0
DLR00013933	7	7	YBR027C	36	SD/MSG -ARG -HIS -LEU -LYS +Canavanine +G418 +Hygromycin +Thialysine	Adam_cdc13-1_SDLV3_REP2	1	11	0.5	250.2	26.3810672201	254	11.5246183329	36577.1320386	2886.57596811	43	0.5	2709	262.559710273	1095	1036	136	136	-1	-1	-1	727	0
DLR00013933	7	8	YBR020W	36	SD/MSG -ARG -HIS -LEU -LYS +Canavanine +G418 +Hygromycin +Thialysine	Adam_cdc13-1_SDLV3_REP2	1	11	0	11	13.2763167498	254	10.9894840545	36403.5688974	2832.7077536	43	0.5	1235.7	131.314854473	1231	1036	136	136	-1	-1	-1	1008	0
DLR00013933	7	9	YAR035W	36	SD/MSG -ARG -HIS -LEU -LYS +Canavanine +G418 +Hygromycin +Thialysine	Adam_cdc13-1_SDLV3_REP2	1	11	0	11	8.53600575115	254	10.7093741435	36701.1264309	2905.07828021	43	0	43	72.4167525734	1367	1036	136	136	-1	-1	-1	865	0
DLR00013933	7	10	YBR220C	36	SD/MSG -ARG -HIS -LEU -LYS +Canavanine +G418 +Hygromycin +Thialysine	Adam_cdc13-1_SDLV3_REP2	1	11	0	11	13.2450185036	254	10.4644052377	36867.3667079	2768.66737203	43	2.08517437223	1203.3	126.519587897	1538	1009	136	136	96	111	108	930	0
DLR00013933	7	11	YBR201W	36	SD/MSG -ARG -HIS -LEU -LYS +Canavanine +G418 +Hygromycin +Thialysine	Adam_cdc13-1_SDLV3_REP2	1	11	0	11	20.9010475789	254	12	36651.6119303	2758.50303084	43	12	1188.9	181.208973537	1639	1036	136	136	-1	-1	-1	989	0
DLR00013933	7	12	YBL088C	36	SD/MSG -ARG -HIS -LEU -LYS +Canavanine +G418 +Hygromycin +Thialysine	Adam_cdc13-1_SDLV3_REP2	1	11	0	11	16.6894404559	254	10.5698265425	36120.8887449	2615.54806454	43	0.5	1116	136.920431111	1775	1036	136	136	-1	-1	-1	957	0
DLR00013933	7	13	YAL004W	36	SD/MSG -ARG -HIS -LEU -LYS +Canavanine +G418 +Hygromycin +Thialysine	Adam_cdc13-1_SDLV3_REP2	1	11	0.5	576.9	69.92658885	254	11.3095427877	36204.8505604	2697.86130824	43	0.5	5548.5	651.138574064	1911	1036	136	136	-1	-1	-1	963	0
DLR00013933	7	14	YBL094C	36	SD/MSG -ARG -HIS -LEU -LYS +Canavanine +G418 +Hygromycin +Thialysine	Adam_cdc13-1_SDLV3_REP2	1	11	0.5	575.1	69.3214440506	254	10.7285570943	35347.6421527	2733.93524088	43	0.5	5116.5	626.283548822	2047	1036	136	136	-1	-1	-1	855	0
DLR00013933	7	15	YBL010C	36	SD/MSG -ARG -HIS -LEU -LYS +Canavanine +G418 +Hygromycin +Thialysine	Adam_cdc13-1_SDLV3_REP2	1	11	0	11	18.5041411183	254	10.8362649974	34068.8756575	2736.9535333	43	0.5	1323.9	179.157757326	2183	1036	136	136	-1	-1	-1	699	0
DLR00013933	7	16	YBR137W	36	SD/MSG -ARG -HIS -LEU -LYS +Canavanine +G418 +Hygromycin +Thialysine	Adam_cdc13-1_SDLV3_REP2	1	11	0	11	23.1693753962	254	10.8571538595	34668.8385893	2658.0572174	43	1.10169081577	1807.2	212.317271331	2347	1019	136	136	96	114	113	897	0
DLR00013933	7	17	YBL062W	36	SD/MSG -ARG -HIS -LEU -LYS +Canavanine +G418 +Hygromycin +Thialysine	Adam_cdc13-1_SDLV3_REP2	1	11	0	11	19.5500152632	254	10.9237243437	34012.5991447	2503.05370508	43	1.28800433922	1378.8	159.452724809	2455	1036	136	136	-1	-1	-1	751	0
DLR00013933	7	18	YBR042C	36	SD/MSG -ARG -HIS -LEU -LYS +Canavanine +G418 +Hygromycin +Thialysine	Adam_cdc13-1_SDLV3_REP2	1	11	0	11	11.9768996487	254	10.2394507702	33424.2	2363.98966827	43	0.5	1534.5	152.094026735	2591	1036	136	136	-1	-1	-1	826	0
DLR00013933	7	19	YAL020C	36	SD/MSG -ARG -HIS -LEU -LYS +Canavanine +G418 +Hygromycin +Thialysine	Adam_cdc13-1_SDLV3_REP2	1	11	0	11	4.6084268547	254	10.2883888068	31479.5447274	2122.91801905	43	0	43	34.4632986471	2727	1036	136	136	-1	-1	-1	906	0
DLR00013933	7	20	YBR046C	36	SD/MSG -ARG -HIS -LEU -LYS +Canavanine +G418 +Hygromycin +Thialysine	Adam_cdc13-1_SDLV3_REP2	1	11	0	11	9.35557914731	254	9.75699102715	31503.0650684	2038.6166651	43	0	43	76.4132329798	2863	1036	136	136	-1	-1	-1	970	0
DLR00013933	7	21	YBR056W	36	SD/MSG -ARG -HIS -LEU -LYS +Canavanine +G418 +Hygromycin +Thialysine	Adam_cdc13-1_SDLV3_REP2	1	11	0.5	349.2	36.4187578822	254	11.1534889213	31762.2984426	2191.65371731	43	0.5	3295.8	375.99171516	2999	1036	136	136	-1	-1	-1	713	0
DLR00013933	7	22	YBR084W	36	SD/MSG -ARG -HIS -LEU -LYS +Canavanine +G418 +Hygromycin +Thialysine	Adam_cdc13-1_SDLV3_REP2	1	11	0.5	297.9	28.7171658349	254	9.74096768487	32050.2012879	2273.5140987	43	0.509949005371	2965.81730545	259.118296491	3135	1036	136	136	-1	-1	-1	719	0
DLR00013933	7	23	YAL055W	36	SD/MSG -ARG -HIS -LEU -LYS +Canavanine +G418 +Hygromycin +Thialysine	Adam_cdc13-1_SDLV3_REP2	1	11	0.5	635.4	57.8262334804	254	12	35516.7884025	2666.01735181	43	0.5	6471	571.692029144	3271	1036	136	136	-1	-1	-1	849	0
DLR00013933	7	24	YOR202W	36	SD/MSG -ARG -HIS -LEU -LYS +Canavanine +G418 +Hygromycin +Thialysine	Adam_cdc13-1_SDLV3_REP2	1	11	0.872013416917	410.4	49.7853663224	254	12	39007.947754	3017.34158335	43	0.721344016591	5621.96766593	626.134162901	3369	978	136	136	100	115	109	868	0
DLR00013933	8	1	YOR202W	36	SD/MSG -ARG -HIS -LEU -LYS +Canavanine +G418 +Hygromycin +Thialysine	Adam_cdc13-1_SDLV3_REP2	1	11	0.563492108351	846.984836196	83.1509496729	254	11.7537259096	38322	3034.76749154	43	0.64385199792	5771.98584193	568.589706294	279	1172	136	136	-1	-1	-1	908	0
DLR00013933	8	2	YBR009C	36	SD/MSG -ARG -HIS -LEU -LYS +Canavanine +G418 +Hygromycin +Thialysine	Adam_cdc13-1_SDLV3_REP2	1	11	0	11	6.34120590711	254	10.4798068663	33076.5304512	2507.06786509	43	0	43	44.0218600785	433	1203	136	136	89	105	104	761	0
DLR00013933	8	3	YBR181C	36	SD/MSG -ARG -HIS -LEU -LYS +Canavanine +G418 +Hygromycin +Thialysine	Adam_cdc13-1_SDLV3_REP2	1	11	0	11	23.8133904902	254	10.107270095	34236.9	2480.62877324	43	0.520592065612	2052.95751186	255.372219801	551	1172	136	136	-1	-1	-1	753	0
DLR00013933	8	4	YBR033W	36	SD/MSG -ARG -HIS -LEU -LYS +Canavanine +G418 +Hygromycin +Thialysine	Adam_cdc13-1_SDLV3_REP2	1	11	0.879915976653	401.4	41.5877918354	254	7.99600875151	48726.9	4051.67421407	43	1.00282786414	23447.0000272	900.835634638	636	1168	136	136	132	140	121	1869	49
DLR00013933	8	5	YBR057C	36	SD/MSG -ARG -HIS -LEU -LYS +Canavanine +G418 +Hygromycin +Thialysine	Adam_cdc13-1_SDLV3_REP2	1	11	0	11	13.2112421289	254	10.8033702062	36372.2084187	2960.60904093	43	0.510911550672	1586.7	141.692389814	823	1172	136	136	-1	-1	-1	865	0
DLR00013933	8	6	YBR030W	36	SD/MSG -ARG -HIS -LEU -LYS +Canavanine +G418 +Hygromycin +Thialysine	Adam_cdc13-1_SDLV3_REP2	1	11	0	11	8.70451139892	254	10.4297934725	34815.2670953	2759.91931232	43	1.35929814386	881.1	84.7677131922	974	1225	136	136	92	108	102	890	0
DLR00013933	8	7	YAL036C	36	SD/MSG -ARG -HIS -LEU -LYS +Canavanine +G418 +Hygromycin +Thialysine	Adam_cdc13-1_SDLV3_REP2	1	11	0	11	18.1190945745	254	10.7399691685	35190.4633832	2786.14957812	43	0.5	2050.2	226.15328109	1095	1172	136	136	-1	-1	-1	671	0
DLR00013933	8	8	YBR113W	36	SD/MSG -ARG -HIS -LEU -LYS +Canavanine +G418 +Hygromycin +Thialysine	Adam_cdc13-1_SDLV3_REP2	1	11	0.5	251.1	29.8079295379	254	10.7442399317	35736.5465076	2687.6959613	43	0.5	3052.8	360.149761872	1231	1172	136	136	-1	-1	-1	839	0
DLR00013933	8	9	YBR119W	36	SD/MSG -ARG -HIS -LEU -LYS +Canavanine +G418 +Hygromycin +Thialysine	Adam_cdc13-1_SDLV3_REP2	1	11	0	11	24.011857194	254	11.2176866789	36315.5220027	2738.85441434	43	0.5	1993.5	287.189157687	1367	1172	136	136	-1	-1	-1	755	0
DLR00013933	8	10	YAL058W	36	SD/MSG -ARG -HIS -LEU -LYS +Canavanine +G418 +Hygromycin +Thialysine	Adam_cdc13-1_SDLV3_REP2	1	11	0.5	262.8	35.1051099666	254	12	35428.3656556	2773.37283973	43	0.5	2191.5	333.99551554	1503	1172	136	136	-1	-1	-1	822	0
DLR00013933	8	11	YBL087C	36	SD/MSG -ARG -HIS -LEU -LYS +Canavanine +G418 +Hygromycin +Thialysine	Adam_cdc13-1_SDLV3_REP2	1	11	0	11	10.9800555832	254	10.8576805069	35796.1215234	2585.79671829	43	0.5	864	105.257567817	1639	1172	136	136	-1	-1	-1	821	0
DLR00013933	8	12	YAL049C	36	SD/MSG -ARG -HIS -LEU -LYS +Canavanine +G418 +Hygromycin +Thialysine	Adam_cdc13-1_SDLV3_REP2	1	11	0	11	9.51614218998	254	11.3823884716	34858.1659409	2648.67398528	43	0	43	78.4564364199	1775	1172	136	136	-1	-1	-1	882	0
DLR00013933	8	13	YBL028C	36	SD/MSG -ARG -HIS -LEU -LYS +Canavanine +G418 +Hygromycin +Thialysine	Adam_cdc13-1_SDLV3_REP2	1	11	0.5	328.5	42.217935196	254	12	35189.0200286	2597.72951922	43	0.5	2853	384.285895644	1911	1172	136	136	-1	-1	-1	736	0
DLR00013933	8	14	YBR159W	36	SD/MSG -ARG -HIS -LEU -LYS +Canavanine +G418 +Hygromycin +Thialysine	Adam_cdc13-1_SDLV3_REP2	1	11	0	11	30.2168361371	254	12	34945.7999459	2704.16127926	43	0.5	1473.3	260.462502836	2047	1172	136	136	-1	-1	-1	904	0
DLR00013933	8	15	YAL028W	36	SD/MSG -ARG -HIS -LEU -LYS +Canavanine +G418 +Hygromycin +Thialysine	Adam_cdc13-1_SDLV3_REP2	1	11	0	11	16.2288145932	254	10.5448439118	34910.9438036	2591.8634989	43	0.5620609796	1368.95143017	149.951005645	2177	1185	136	136	95	111	107	966	0
DLR00013933	8	16	YBL101C	36	SD/MSG -ARG -HIS -LEU -LYS +Canavanine +G418 +Hygromycin +Thialysine	Adam_cdc13-1_SDLV3_REP2	1	11	0	11	20.0188680899	254	11.556301125	35034.0138994	2588.67461031	43	4.93963326879	1324.8	155.397854594	2319	1172	136	136	-1	-1	-1	998	0
DLR00013933	8	17	YBL052C	36	SD/MSG -ARG -HIS -LEU -LYS +Canavanine +G418 +Hygromycin +Thialysine	Adam_cdc13-1_SDLV3_REP2	1	11	0.5	224.1	26.1899277668	254	12	33967.6223817	2383.98652445	43	0.5	2079	253.90081145	2455	1172	136	136	-1	-1	-1	802	0
DLR00013933	8	18	YAL023C	36	SD/MSG -ARG -HIS -LEU -LYS +Canavanine +G418 +Hygromycin +Thialysine	Adam_cdc13-1_SDLV3_REP2	1	11	0	11	7.9208603138	254	12	32406.4720367	2368.5995692	43	0	43	74.6027552281	2595	1208	136	136	89	108	106	889	0
DLR00013933	8	19	YAR044W	36	SD/MSG -ARG -HIS -LEU -LYS +Canavanine +G418 +Hygromycin +Thialysine	Adam_cdc13-1_SDLV3_REP2	1	11	0	11	19.2890831006	254	11.6474844626	31848.4444447	2121.53077265	43	0.512224890295	1643.4	189.793359751	2727	1172	136	136	-1	-1	-1	992	0
DLR00013933	8	20	YBR032W	36	SD/MSG -ARG -HIS -LEU -LYS +Canavanine +G418 +Hygromycin +Thialysine	Adam_cdc13-1_SDLV3_REP2	1	11	1.19281570848	585	52.9190892233	254	11.8330322153	32135.1703448	2244.02854967	43	1.44483727018	4980.6	451.553107436	2913	1183	136	136	94	109	112	1056	0
DLR00013933	8	21	YBR075W	36	SD/MSG -ARG -HIS -LEU -LYS +Canavanine +G418 +Hygromycin +Thialysine	Adam_cdc13-1_SDLV3_REP2	1	11	0.641448745702	435.6	56.9594089878	254	10.3169982153	31797.8929589	2350.15854659	43	0.777082878552	4375.99397416	507.28771611	2998	1230	136	136	96	113	111	996	0
DLR00013933	8	22	YBR216C	36	SD/MSG -ARG -HIS -LEU -LYS +Canavanine +G418 +Hygromycin +Thialysine	Adam_cdc13-1_SDLV3_REP2	1	11	0	11	21.9819073419	254	12	31437.1159109	2344.03927747	43	0.860047434084	2030.4	220.509861186	3087	1188	136	136	88	107	107	905	0
DLR00013933	8	23	YBR074W	36	SD/MSG -ARG -HIS -LEU -LYS +Canavanine +G418 +Hygromycin +Thialysine	Adam_cdc13-1_SDLV3_REP2	1	11	0.572720095541	351	39.5161968483	254	12	35908.6646111	2772.16611653	43	0.570173188639	3038.98765602	309.373609134	3271	1172	136	136	-1	-1	-1	894	0
DLR00013933	8	24	YOR202W	36	SD/MSG -ARG -HIS -LEU -LYS +Canavanine +G418 +Hygromycin +Thialysine	Adam_cdc13-1_SDLV3_REP2	1	11	0.978795391469	439.2	48.4925993441	254	11.7034090438	38335.3452337	2887.8037457	43	1.49440716119	4004.1	439.937552231	3444	1117	136	136	90	103	101	954	0
DLR00013933	9	1	YOR202W	36	SD/MSG -ARG -HIS -LEU -LYS +Canavanine +G418 +Hygromycin +Thialysine	Adam_cdc13-1_SDLV3_REP2	1	11	0.701113715366	636.3	62.8650222267	254	11.4244681499	38354.4	3007.11784068	43	0.729424751124	4323.6	444.968303439	279	1308	136	136	-1	-1	-1	884	0
DLR00013933	9	2	YBL068W	36	SD/MSG -ARG -HIS -LEU -LYS +Canavanine +G418 +Hygromycin +Thialysine	Adam_cdc13-1_SDLV3_REP2	1	11	0	11	21.8743264687	254	12	33539.0680335	2630.3198412	43	2.56966110444	1471.5	168.431279391	415	1308	136	136	-1	-1	-1	993	0
DLR00013933	9	3	YAR042W	36	SD/MSG -ARG -HIS -LEU -LYS +Canavanine +G418 +Hygromycin +Thialysine	Adam_cdc13-1_SDLV3_REP2	1	11	0	11	13.6666183254	254	10.5506848456	33784.2	2507.59400636	43	1.53042488549	1559.7	133.335261991	489	1373	136	136	97	111	108	1164	0
DLR00013933	9	4	YBR151W	36	SD/MSG -ARG -HIS -LEU -LYS +Canavanine +G418 +Hygromycin +Thialysine	Adam_cdc13-1_SDLV3_REP2	1	11	3.23381803494	8365.5	540.841435146	254	3.62903172464	886852.996183	51953.9898892	43	4.42857138365	874234.995669	53712.3163677	636	1257	136	136	191	191	159	2854	186
DLR00013933	9	5	YBR130C	36	SD/MSG -ARG -HIS -LEU -LYS +Canavanine +G418 +Hygromycin +Thialysine	Adam_cdc13-1_SDLV3_REP2	1	11	0.61507275684	253	7.12271853557	254	8.73654112514	42329.7	3321.5706721	43	0.923206195801	14734.0000133	527.152617531	874	1257	136	136	140	147	126	994	42
DLR00013933	9	6	YBR177C	36	SD/MSG -ARG -HIS -LEU -LYS +Canavanine +G418 +Hygromycin +Thialysine	Adam_cdc13-1_SDLV3_REP2	1	11	0	11	11.2870205592	254	10.8135843531	34961.6358426	2675.50152529	43	0.610159902276	1040.4	98.993112313	959	1308	136	136	-1	-1	-1	848	0
DLR00013933	9	7	YBL065W	36	SD/MSG -ARG -HIS -LEU -LYS +Canavanine +G418 +Hygromycin +Thialysine	Adam_cdc13-1_SDLV3_REP2	1	11	0	11	17.1663336589	254	10.267984445	34549.3161565	2608.8444734	43	0.5	1502.1	157.147688867	1095	1308	136	136	-1	-1	-1	838	0
DLR00013933	9	8	YAL002W	36	SD/MSG -ARG -HIS -LEU -LYS +Canavanine +G418 +Hygromycin +Thialysine	Adam_cdc13-1_SDLV3_REP2	1	11	0	11	12.1362574615	254	9.60952333835	34327.2675418	2491.55641109	43	0	43	107.621930793	1227	1305	136	136	104	113	101	879	0
DLR00013933	9	9	YBL061C	36	SD/MSG -ARG -HIS -LEU -LYS +Canavanine +G418 +Hygromycin +Thialysine	Adam_cdc13-1_SDLV3_REP2	1	11	0	11	11.8889641078	254	10.5819258246	35126.1982935	2581.90223744	43	0.5	878.4	119.051411387	1328	1269	136	136	-1	-1	-1	936	0
DLR00013933	9	10	YAR003W	36	SD/MSG -ARG -HIS -LEU -LYS +Canavanine +G418 +Hygromycin +Thialysine	Adam_cdc13-1_SDLV3_REP2	1	11	0.5	278.1	27.0251210201	254	10.2272184423	34256.032414	2517.19637836	43	0.5	3013.2	269.836589647	1498	1243	136	136	93	108	105	835	0
DLR00013933	9	11	YBL016W	36	SD/MSG -ARG -HIS -LEU -LYS +Canavanine +G418 +Hygromycin +Thialysine	Adam_cdc13-1_SDLV3_REP2	1	11	0	11	8.56549127517	254	9.73758121193	35315.3234654	2505.88463147	43	0	43	87.5668941644	1639	1308	136	136	-1	-1	-1	881	0
DLR00013933	9	12	YBR223C	36	SD/MSG -ARG -HIS -LEU -LYS +Canavanine +G418 +Hygromycin +Thialysine	Adam_cdc13-1_SDLV3_REP2	1	11	0	11	11.6187124651	254	11.0261011987	33954.0119805	2584.93546764	43	1.58983689527	1158.3	98.3331524382	1775	1308	136	136	-1	-1	-1	943	0
DLR00013933	9	13	YAL042W	36	SD/MSG -ARG -HIS -LEU -LYS +Canavanine +G418 +Hygromycin +Thialysine	Adam_cdc13-1_SDLV3_REP2	1	11	2.63647289401	323.1	51.3679169314	254	11.9420980523	34651.6528314	2545.14614323	43	3.13257791959	2623.5	410.75719197	1911	1308	136	136	-1	-1	-1	938	0
DLR00013933	9	14	YBR023C	36	SD/MSG -ARG -HIS -LEU -LYS +Canavanine +G418 +Hygromycin +Thialysine	Adam_cdc13-1_SDLV3_REP2	1	11	0.5	233.1	29.4048378726	254	12	35173.7755064	2538.11930147	43	0.5	1810.8	226.562911085	2047	1308	136	136	-1	-1	-1	791	0
DLR00013933	9	15	YBR126C	36	SD/MSG -ARG -HIS -LEU -LYS +Canavanine +G418 +Hygromycin +Thialysine	Adam_cdc13-1_SDLV3_REP2	1	11	0	11	21.2876461846	254	12	34728.6735322	2652.40628604	43	0.5	1104.3	189.843130497	2183	1308	136	136	-1	-1	-1	738	0
DLR00013933	9	16	YBL085W	36	SD/MSG -ARG -HIS -LEU -LYS +Canavanine +G418 +Hygromycin +Thialysine	Adam_cdc13-1_SDLV3_REP2	1	11	0.5	295.2	43.8711032732	254	12	34733.3900567	2563.9001411	43	0.662383931858	2650.99237463	404.61712494	2356	1253	136	136	96	112	109	949	0
DLR00013933	9	17	YBL036C	36	SD/MSG -ARG -HIS -LEU -LYS +Canavanine +G418 +Hygromycin +Thialysine	Adam_cdc13-1_SDLV3_REP2	1	11	0	11	23.9107261351	254	11.741476812	33948.116056	2519.80619555	43	0.5	1797.3	222.168603046	2455	1308	136	136	-1	-1	-1	905	0
DLR00013933	9	18	YAR043C	36	SD/MSG -ARG -HIS -LEU -LYS +Canavanine +G418 +Hygromycin +Thialysine	Adam_cdc13-1_SDLV3_REP2	1	11	0	11	13.0827242489	254	10.8780736043	32471.2741658	2568.91897694	43	0	43	118.748341035	2591	1308	136	136	-1	-1	-1	1037	0
DLR00013933	9	19	YAL040C	36	SD/MSG -ARG -HIS -LEU -LYS +Canavanine +G418 +Hygromycin +Thialysine	Adam_cdc13-1_SDLV3_REP2	1	11	0	11	18.368718364	254	11.2913805865	32639.2661887	2441.83280172	43	0.511196034753	1622.7	171.40607913	2727	1308	136	136	-1	-1	-1	1003	0
DLR00013933	9	20	YBR058C	36	SD/MSG -ARG -HIS -LEU -LYS +Canavanine +G418 +Hygromycin +Thialysine	Adam_cdc13-1_SDLV3_REP2	1	11	2.65053927665	264.6	23.5947619991	254	9.95523023729	32084.406228	2273.43535133	43	3.19110522858	2578.5	223.280232402	2863	1308	136	136	-1	-1	-1	1188	0
DLR00013933	9	21	YBL029W	36	SD/MSG -ARG -HIS -LEU -LYS +Canavanine +G418 +Hygromycin +Thialysine	Adam_cdc13-1_SDLV3_REP2	1	11	0	11	15.4538549308	254	12	32293.7625997	2218.32909558	43	2.88691441081	1460.7	161.294667502	2999	1308	136	136	-1	-1	-1	875	0
DLR00013933	9	22	YBR189W	36	SD/MSG -ARG -HIS -LEU -LYS +Canavanine +G418 +Hygromycin +Thialysine	Adam_cdc13-1_SDLV3_REP2	1	11	0	11	19.4658302434	254	12	33600.9859909	2391.5422494	43	0.514493444726	2629.95897649	347.288284564	3167	1374	136	136	89	105	105	824	0
DLR00013933	9	23	YBR072W	36	SD/MSG -ARG -HIS -LEU -LYS +Canavanine +G418 +Hygromycin +Thialysine	Adam_cdc13-1_SDLV3_REP2	1	11	2.74361521465	369	44.992313021	254	12	36234	2820.26732073	43	4.58453922923	4553.1	497.81589794	3217	1267	136	136	99	114	112	861	0
DLR00013933	9	24	YOR202W	36	SD/MSG -ARG -HIS -LEU -LYS +Canavanine +G418 +Hygromycin +Thialysine	Adam_cdc13-1_SDLV3_REP2	1	11	0.998351323806	272.7	26.7690876122	254	12	37712.079676	2797.43666419	43	1.18623395002	1855.8	181.130298008	3407	1308	136	136	-1	-1	-1	782	0
DLR00013933	10	1	YOR202W	36	SD/MSG -ARG -HIS -LEU -LYS +Canavanine +G418 +Hygromycin +Thialysine	Adam_cdc13-1_SDLV3_REP2	1	11	0.5	351	40.0416698595	254	12	37516.3825958	3092.17948012	43	0.508106401281	2987.98077314	301.450900578	279	1444	136	136	-1	-1	-1	871	0
DLR00013933	10	2	YBR146W	36	SD/MSG -ARG -HIS -LEU -LYS +Canavanine +G418 +Hygromycin +Thialysine	Adam_cdc13-1_SDLV3_REP2	1	11	0	11	14.9742127471	254	11.4970240422	33866.1926375	2491.39814821	43	1.44730273837	1441.8	105.970547028	470	1384	136	136	97	111	108	1046	0
DLR00013933	10	3	YBR107C	36	SD/MSG -ARG -HIS -LEU -LYS +Canavanine +G418 +Hygromycin +Thialysine	Adam_cdc13-1_SDLV3_REP2	1	11	0	11	12.1951170226	254	10.4724067512	33633.3953628	2340.87218929	43	0.5	890.1	122.202017836	551	1444	136	136	-1	-1	-1	911	0
DLR00013933	10	4	YBL056W	36	SD/MSG -ARG -HIS -LEU -LYS +Canavanine +G418 +Hygromycin +Thialysine	Adam_cdc13-1_SDLV3_REP2	1	11	0	11	9.33589393863	254	10.9953896163	35091.9	2619.85830273	43	0.808426300468	6604.000035	266.13002182	636	1494	136	136	139	144	129	931	29
DLR00013933	10	5	YBR134W	36	SD/MSG -ARG -HIS -LEU -LYS +Canavanine +G418 +Hygromycin +Thialysine	Adam_cdc13-1_SDLV3_REP2	1	11	0	11	12.2206028274	254	12	35824.622166	2686.50570072	43	1.43429202855	961.2	106.229066963	858	1478	136	136	-1	-1	-1	767	0
DLR00013933	10	6	YBR006W	36	SD/MSG -ARG -HIS -LEU -LYS +Canavanine +G418 +Hygromycin +Thialysine	Adam_cdc13-1_SDLV3_REP2	1	11	0	11	18.9140031078	254	10.5270949073	35083.6280613	2571.01836644	43	0.516021479028	1314	172.647529514	959	1444	136	136	-1	-1	-1	800	0
DLR00013933	10	7	YBR010W	36	SD/MSG -ARG -HIS -LEU -LYS +Canavanine +G418 +Hygromycin +Thialysine	Adam_cdc13-1_SDLV3_REP2	1	11	0	11	14.3778460408	254	10.411783747	34486.0514263	2660.89097872	43	1.5520872335	1427.4	145.07882246	1095	1444	136	136	-1	-1	-1	742	0
DLR00013933	10	8	YBR062C	36	SD/MSG -ARG -HIS -LEU -LYS +Canavanine +G418 +Hygromycin +Thialysine	Adam_cdc13-1_SDLV3_REP2	1	11	0	11	12.4498111889	254	12	33002.9367511	2356.76183806	43	0.5	945.9	93.4637857932	1206	1468	136	136	-1	-1	-1	921	0
DLR00013933	10	9	YBR093C	36	SD/MSG -ARG -HIS -LEU -LYS +Canavanine +G418 +Hygromycin +Thialysine	Adam_cdc13-1_SDLV3_REP2	1	11	2.16836411172	12371.4	580.740533034	254	2.54692242717	1405938.99953	70668.1807556	43	3.10018212086	1403478.99922	73437.4888628	1318	1494	136	136	187	186	153	2758	191
DLR00013933	10	10	YAR027W	36	SD/MSG -ARG -HIS -LEU -LYS +Canavanine +G418 +Hygromycin +Thialysine	Adam_cdc13-1_SDLV3_REP2	1	11	0	11	14.8211349801	254	12	32820.3	2596.21240335	43	0	43	122.738335206	1521	1399	136	136	-1	-1	-1	1238	0
DLR00013933	10	11	YAL007C	36	SD/MSG -ARG -HIS -LEU -LYS +Canavanine +G418 +Hygromycin +Thialysine	Adam_cdc13-1_SDLV3_REP2	1	11	0	11	12.9289619661	254	12	34280.1	2480.13171097	43	0.641439596349	1081.8	112.36772579	1674	1406	136	136	-1	-1	-1	999	0
DLR00013933	10	12	YBR041W	36	SD/MSG -ARG -HIS -LEU -LYS +Canavanine +G418 +Hygromycin +Thialysine	Adam_cdc13-1_SDLV3_REP2	1	11	0	11	11.4700630213	254	11.4313780618	34820.1942739	2386.06471377	43	0.5	1351.8	137.568061841	1775	1444	136	136	-1	-1	-1	718	0
DLR00013933	10	13	YBL025W	36	SD/MSG -ARG -HIS -LEU -LYS +Canavanine +G418 +Hygromycin +Thialysine	Adam_cdc13-1_SDLV3_REP2	1	11	0	11	16.9316144035	254	10.5877433498	35435.0575971	2398.82112113	43	2.38577901096	1765.8	185.147506145	1911	1444	136	136	-1	-1	-1	799	0
DLR00013933	10	14	YBL107C	36	SD/MSG -ARG -HIS -LEU -LYS +Canavanine +G418 +Hygromycin +Thialysine	Adam_cdc13-1_SDLV3_REP2	1	11	0.5	381.6	41.8206150436	254	12	35328.7391442	2495.58972219	43	0.5	3238.2	351.252995898	2047	1444	136	136	-1	-1	-1	910	0
DLR00013933	10	15	YAL061W	36	SD/MSG -ARG -HIS -LEU -LYS +Canavanine +G418 +Hygromycin +Thialysine	Adam_cdc13-1_SDLV3_REP2	1	11	0	11	28.8585186662	254	12	34002.5369432	2795.19134849	43	0.5	2078.1	334.326082136	2183	1444	136	136	-1	-1	-1	668	0
DLR00013933	10	16	YBR019C	36	SD/MSG -ARG -HIS -LEU -LYS +Canavanine +G418 +Hygromycin +Thialysine	Adam_cdc13-1_SDLV3_REP2	1	11	0.5	246.6	22.5813612559	254	11.2301081171	34595.6006714	2549.02465455	43	0.5	2345.4	230.611601411	2319	1444	136	136	-1	-1	-1	773	0
DLR00013933	10	17	YBL095W	36	SD/MSG -ARG -HIS -LEU -LYS +Canavanine +G418 +Hygromycin +Thialysine	Adam_cdc13-1_SDLV3_REP2	1	11	0	11	5.44878058009	254	12	33634.2483224	2412.38378071	43	0	43	42.8304788449	2457	1387	136	136	90	106	105	911	0
DLR00013933	10	18	YBR065C	36	SD/MSG -ARG -HIS -LEU -LYS +Canavanine +G418 +Hygromycin +Thialysine	Adam_cdc13-1_SDLV3_REP2	1	11	0	11	24.85080565	254	11.9109947505	33473.0305855	2543.70895416	43	0.5	1217.7	193.016376096	2591	1444	136	136	-1	-1	-1	832	0
DLR00013933	10	19	YAR002C-A	36	SD/MSG -ARG -HIS -LEU -LYS +Canavanine +G418 +Hygromycin +Thialysine	Adam_cdc13-1_SDLV3_REP2	1	11	0	11	15.8552766815	254	10.6888279338	31915.7759971	2221.58838907	43	1.65260155514	1350.9	140.426548014	2747	1475	136	136	89	108	106	958	0
DLR00013933	10	20	YBL031W	36	SD/MSG -ARG -HIS -LEU -LYS +Canavanine +G418 +Hygromycin +Thialysine	Adam_cdc13-1_SDLV3_REP2	1	11	0	11	21.6252730683	254	11.8546116925	32281.0943943	2325.27225206	43	2.69032215692	1732.5	161.263290401	2849	1406	136	136	91	108	107	1256	0
DLR00013933	10	21	YBL083C	36	SD/MSG -ARG -HIS -LEU -LYS +Canavanine +G418 +Hygromycin +Thialysine	Adam_cdc13-1_SDLV3_REP2	1	11	0	11	25.2692370651	254	10.7903715103	32394.0574625	2413.96425101	43	3.96949848118	1336.5	198.910580446	2999	1444	136	136	-1	-1	-1	894	0
DLR00013933	10	22	YBR083W	36	SD/MSG -ARG -HIS -LEU -LYS +Canavanine +G418 +Hygromycin +Thialysine	Adam_cdc13-1_SDLV3_REP2	1	11	0	11	21.3828043132	254	10.9212418487	33455.2756287	2580.60857669	43	1.7467360262	1494.9	174.820621772	3135	1444	136	136	-1	-1	-1	775	0
DLR00013933	10	23	YBR106W	36	SD/MSG -ARG -HIS -LEU -LYS +Canavanine +G418 +Hygromycin +Thialysine	Adam_cdc13-1_SDLV3_REP2	1	11	0	11	24.5612181012	254	12	36204.9309213	2966.99019535	43	2.48359192785	1124.1	147.061548766	3271	1444	136	136	-1	-1	-1	779	0
DLR00013933	10	24	YOR202W	36	SD/MSG -ARG -HIS -LEU -LYS +Canavanine +G418 +Hygromycin +Thialysine	Adam_cdc13-1_SDLV3_REP2	1	11	0	11	15.679470318	254	12	38215.3371716	2954.34979785	43	0	43	118.523412631	3407	1444	136	136	-1	-1	-1	734	0
DLR00013933	11	1	YOR202W	36	SD/MSG -ARG -HIS -LEU -LYS +Canavanine +G418 +Hygromycin +Thialysine	Adam_cdc13-1_SDLV3_REP2	1	11	0.596133446398	308.7	38.9148482774	254	11.6167041776	38576.134976	2932.01602794	43	0.614781666838	2140.96845026	256.482262575	279	1580	136	136	-1	-1	-1	952	0
DLR00013933	11	2	YBR111C	36	SD/MSG -ARG -HIS -LEU -LYS +Canavanine +G418 +Hygromycin +Thialysine	Adam_cdc13-1_SDLV3_REP2	1	11	0.975889073188	235.8	21.0792287103	254	11.0643116517	35219.2523032	2484.03621604	43	1.17566337079	1962.9	170.878808618	382	1610	136	136	88	104	104	897	0
DLR00013933	11	3	YBR104W	36	SD/MSG -ARG -HIS -LEU -LYS +Canavanine +G418 +Hygromycin +Thialysine	Adam_cdc13-1_SDLV3_REP2	1	11	0	11	7.14164374746	254	10.6568621545	33624.4369068	2380.32214785	43	0	43	44.1500144865	551	1580	136	136	-1	-1	-1	790	0
DLR00013933	11	4	YBR149W	36	SD/MSG -ARG -HIS -LEU -LYS +Canavanine +G418 +Hygromycin +Thialysine	Adam_cdc13-1_SDLV3_REP2	1	11	0	11	5.15265972687	254	11.0088972733	33696.6394115	2530.27297011	43	0	43	42.3762081127	687	1580	136	136	-1	-1	-1	699	0
DLR00013933	11	5	YBR090C	36	SD/MSG -ARG -HIS -LEU -LYS +Canavanine +G418 +Hygromycin +Thialysine	Adam_cdc13-1_SDLV3_REP2	1	11	0	11	9.21597544899	254	11.0335015488	34554.7855175	2535.5255432	43	0.5	1053	111.256052047	823	1580	136	136	-1	-1	-1	673	0
DLR00013933	11	6	YBR209W	36	SD/MSG -ARG -HIS -LEU -LYS +Canavanine +G418 +Hygromycin +Thialysine	Adam_cdc13-1_SDLV3_REP2	1	11	0	11	14.2298373224	254	9.81345680885	34462.5021345	2522.25708812	43	0.5	1088.1	128.837307203	959	1580	136	136	-1	-1	-1	701	0
DLR00013933	11	7	YAL065C	36	SD/MSG -ARG -HIS -LEU -LYS +Canavanine +G418 +Hygromycin +Thialysine	Adam_cdc13-1_SDLV3_REP2	1	11	0	11	9.8034577295	254	9.6947841173	33522.7535776	2550.30178883	43	0	43	67.4835120795	1095	1580	136	136	-1	-1	-1	757	0
DLR00013933	11	8	YBR208C	36	SD/MSG -ARG -HIS -LEU -LYS +Canavanine +G418 +Hygromycin +Thialysine	Adam_cdc13-1_SDLV3_REP2	1	11	0	11	20.8547714059	254	11.3951220559	33705	2618.00283954	43	0.523260758909	1471.95747022	195.08264874	1231	1580	136	136	-1	-1	-1	785	0
DLR00013933	11	9	YBL103C	36	SD/MSG -ARG -HIS -LEU -LYS +Canavanine +G418 +Hygromycin +Thialysine	Adam_cdc13-1_SDLV3_REP2	1	11	0	11	17.2806275219	254	12	32481.9	2637.37102738	43	0.5	1146.6	163.138625761	1324	1622	136	136	-1	-1	-1	848	0
DLR00013933	11	10	YBR115C	36	SD/MSG -ARG -HIS -LEU -LYS +Canavanine +G418 +Hygromycin +Thialysine	Adam_cdc13-1_SDLV3_REP2	1	11	3.7448341203	12942	542.375003216	254	4.31588717816	1518225.99849	70516.9630386	43	5.21741128682	1512614.99718	72652.27463	1459	1581	136	136	191	190	153	4125	220
DLR00013933	11	11	YBR013C	36	SD/MSG -ARG -HIS -LEU -LYS +Canavanine +G418 +Hygromycin +Thialysine	Adam_cdc13-1_SDLV3_REP2	1	11	0.865711434739	2147.2	51.3821099233	254	1.17619394874	205900.000098	7806.7052212	43	1.38938065342	182317.000081	3427.88945619	1690	1631	136	136	169	172	145	1790	124
DLR00013933	11	12	YAL005C	36	SD/MSG -ARG -HIS -LEU -LYS +Canavanine +G418 +Hygromycin +Thialysine	Adam_cdc13-1_SDLV3_REP2	1	11	0	11	8.68755735582	254	11.273551002	33763.6032462	2463.35313592	43	0	43	64.7997523454	1775	1580	136	136	-1	-1	-1	785	0
DLR00013933	11	13	YAL053W	36	SD/MSG -ARG -HIS -LEU -LYS +Canavanine +G418 +Hygromycin +Thialysine	Adam_cdc13-1_SDLV3_REP2	1	11	0.5	405	44.5146134628	254	11.07046143	34705.2514545	2542.87566007	43	0.5	3133.8	355.473477309	1911	1580	136	136	-1	-1	-1	924	0
DLR00013933	11	14	YBR185C	36	SD/MSG -ARG -HIS -LEU -LYS +Canavanine +G418 +Hygromycin +Thialysine	Adam_cdc13-1_SDLV3_REP2	1	11	2.25535261951	409.5	52.0246034125	254	12	34980.082583	2500.27701938	43	2.84110985155	3063.6	356.618278921	2047	1580	136	136	-1	-1	-1	868	0
DLR00013933	11	15	YBR203W	36	SD/MSG -ARG -HIS -LEU -LYS +Canavanine +G418 +Hygromycin +Thialysine	Adam_cdc13-1_SDLV3_REP2	1	11	0	11	19.9122175572	254	12	34492.2171103	2423.90763956	43	1.35722565932	1764	178.826901665	2182	1618	136	136	94	111	110	810	0
DLR00013933	11	16	YBR008C	36	SD/MSG -ARG -HIS -LEU -LYS +Canavanine +G418 +Hygromycin +Thialysine	Adam_cdc13-1_SDLV3_REP2	1	11	0	11	21.2125297704	254	11.8530386717	34698.9223319	2708.73198647	43	2.47135056337	1658.7	197.358022161	2319	1580	136	136	-1	-1	-1	771	0
DLR00013933	11	17	YBR145W	36	SD/MSG -ARG -HIS -LEU -LYS +Canavanine +G418 +Hygromycin +Thialysine	Adam_cdc13-1_SDLV3_REP2	1	11	0	11	10.3511632371	254	12	33834.6499339	2508.37485306	43	0	43	86.3762494928	2455	1580	136	136	-1	-1	-1	861	0
DLR00013933	11	18	YBR044C	36	SD/MSG -ARG -HIS -LEU -LYS +Canavanine +G418 +Hygromycin +Thialysine	Adam_cdc13-1_SDLV3_REP2	1	11	0	11	12.293864764	254	12	32669.5851886	2497.39591041	43	1.78762268433	969.3	114.494312036	2591	1580	136	136	-1	-1	-1	1066	0
DLR00013933	11	19	YBR069C	36	SD/MSG -ARG -HIS -LEU -LYS +Canavanine +G418 +Hygromycin +Thialysine	Adam_cdc13-1_SDLV3_REP2	1	11	0	11	13.1612138418	254	12	31894.107003	2280.07211959	43	3.73473166801	970.2	97.1501962063	2727	1580	136	136	-1	-1	-1	904	0
DLR00013933	11	20	YBR162C	36	SD/MSG -ARG -HIS -LEU -LYS +Canavanine +G418 +Hygromycin +Thialysine	Adam_cdc13-1_SDLV3_REP2	1	11	0	11	16.6596612384	254	12	33289.9982196	2210.02884619	43	1.23123869799	1404.9	150.407553559	2863	1580	136	136	-1	-1	-1	787	0
DLR00013933	11	21	YBR207W	36	SD/MSG -ARG -HIS -LEU -LYS +Canavanine +G418 +Hygromycin +Thialysine	Adam_cdc13-1_SDLV3_REP2	1	11	0.5	244.8	31.46243077	254	10.6080293989	32906.7110876	2393.88276604	43	0.585227112202	2327.4	331.180262291	2999	1580	136	136	-1	-1	-1	851	0
DLR00013933	11	22	YBR176W	36	SD/MSG -ARG -HIS -LEU -LYS +Canavanine +G418 +Hygromycin +Thialysine	Adam_cdc13-1_SDLV3_REP2	1	11	0.5	285.3	35.0491991873	254	12	34633.6139538	2349.34231154	43	0.50663987536	2099.7	266.233933254	3135	1580	136	136	-1	-1	-1	942	0
DLR00013933	11	23	YBR092C	36	SD/MSG -ARG -HIS -LEU -LYS +Canavanine +G418 +Hygromycin +Thialysine	Adam_cdc13-1_SDLV3_REP2	1	11	2.50264042743	315	35.1584774939	254	12	37518.174216	2853.02078542	43	2.9880274381	2383.2	265.398484693	3292	1542	136	136	87	101	102	807	0
DLR00013933	11	24	YOR202W	36	SD/MSG -ARG -HIS -LEU -LYS +Canavanine +G418 +Hygromycin +Thialysine	Adam_cdc13-1_SDLV3_REP2	1	11	0	11	21.852468046	254	12	38344.2990427	3090.09261702	43	1.55608254471	1504.8	156.088377078	3407	1580	136	136	-1	-1	-1	956	0
DLR00013933	12	1	YOR202W	36	SD/MSG -ARG -HIS -LEU -LYS +Canavanine +G418 +Hygromycin +Thialysine	Adam_cdc13-1_SDLV3_REP2	1	11	1.05095787629	389.7	46.6918033833	254	12	39211.2517702	3078.28325176	43	0.646340224299	3120.95104313	350.776261655	279	1716	136	136	-1	-1	-1	1007	0
DLR00013933	12	2	YBR094W	36	SD/MSG -ARG -HIS -LEU -LYS +Canavanine +G418 +Hygromycin +Thialysine	Adam_cdc13-1_SDLV3_REP2	1	11	0	11	14.4545540553	254	12	36231.5329718	2570.67899017	43	1.21975748295	1715.4	113.077450844	422	1717	136	136	104	113	109	967	0
DLR00013933	12	3	YAL026C	36	SD/MSG -ARG -HIS -LEU -LYS +Canavanine +G418 +Hygromycin +Thialysine	Adam_cdc13-1_SDLV3_REP2	1	11	0	11	6.66145756065	254	10.6579888338	34045.2289424	2612.99856846	43	0	43	50.3726308099	551	1716	136	136	-1	-1	-1	901	0
DLR00013933	12	4	YBR050C	36	SD/MSG -ARG -HIS -LEU -LYS +Canavanine +G418 +Hygromycin +Thialysine	Adam_cdc13-1_SDLV3_REP2	1	11	0	11	5.19497435669	254	12	32676.6791685	2393.20301565	43	0	43	39.4459264391	687	1716	136	136	-1	-1	-1	813	0
DLR00013933	12	5	YBR218C	36	SD/MSG -ARG -HIS -LEU -LYS +Canavanine +G418 +Hygromycin +Thialysine	Adam_cdc13-1_SDLV3_REP2	1	11	0	11	9.3441063454	254	11.0144637888	33710.516232	2376.81165723	43	0	43	80.0212632939	801	1715	136	136	94	110	109	863	0
DLR00013933	12	6	YBR170C	36	SD/MSG -ARG -HIS -LEU -LYS +Canavanine +G418 +Hygromycin +Thialysine	Adam_cdc13-1_SDLV3_REP2	1	11	0	11	9.62741508427	254	9.93169670062	33386.2379469	2453.37973478	43	0	43	80.3627977818	959	1716	136	136	-1	-1	-1	806	0
DLR00013933	12	7	YBR131W	36	SD/MSG -ARG -HIS -LEU -LYS +Canavanine +G418 +Hygromycin +Thialysine	Adam_cdc13-1_SDLV3_REP2	1	11	0	11	16.6591773091	254	9.78293379101	33579	2418.9141487	43	12	952.2	133.928671763	1144	1730	136	136	97	113	112	963	0
DLR00013933	12	8	YBR205W	36	SD/MSG -ARG -HIS -LEU -LYS +Canavanine +G418 +Hygromycin +Thialysine	Adam_cdc13-1_SDLV3_REP2	1	11	0	11	15.7722176063	254	11.309342515	33629.886221	2635.48161827	43	0.5	1350.9	162.181067346	1231	1716	136	136	-1	-1	-1	708	0
DLR00013933	12	9	YBR188C	36	SD/MSG -ARG -HIS -LEU -LYS +Canavanine +G418 +Hygromycin +Thialysine	Adam_cdc13-1_SDLV3_REP2	1	11	0	11	13.7253483878	254	10.4352666649	33614.5308962	2493.53701925	43	1.42834980902	906.3	117.686489157	1345	1738	136	136	97	108	94	1101	0
DLR00013933	12	10	YBL098W	36	SD/MSG -ARG -HIS -LEU -LYS +Canavanine +G418 +Hygromycin +Thialysine	Adam_cdc13-1_SDLV3_REP2	1	11	0.806355402462	1437.7	45.152329327	254	1.11572815346	138558.000098	7652.79134752	43	1.27475867138	113083.000048	2880.05511542	1554	1767	136	136	163	166	141	1654	108
DLR00013933	12	11	YAR040C	36	SD/MSG -ARG -HIS -LEU -LYS +Canavanine +G418 +Hygromycin +Thialysine	Adam_cdc13-1_SDLV3_REP2	1	11	0	11	10.2285274363	254	12	32334.2710976	2534.65935361	43	1.56218579522	904.5	112.38523443	1666	1743	136	136	-1	-1	-1	662	0
DLR00013933	12	12	YBR199W	36	SD/MSG -ARG -HIS -LEU -LYS +Canavanine +G418 +Hygromycin +Thialysine	Adam_cdc13-1_SDLV3_REP2	1	11	0	11	11.8981761727	254	12	34440.7192375	2426.89117242	43	0.5	931.5	108.200199159	1775	1716	136	136	-1	-1	-1	781	0
DLR00013933	12	13	YBR031W	36	SD/MSG -ARG -HIS -LEU -LYS +Canavanine +G418 +Hygromycin +Thialysine	Adam_cdc13-1_SDLV3_REP2	1	11	0	11	17.1114198934	254	10.5136606843	34875.6968847	2456.59792107	43	0.753130369097	1408.5	133.846694196	1911	1716	136	136	-1	-1	-1	758	0
DLR00013933	12	14	YBR034C	36	SD/MSG -ARG -HIS -LEU -LYS +Canavanine +G418 +Hygromycin +Thialysine	Adam_cdc13-1_SDLV3_REP2	1	11	1.7510148072	333	31.0326940217	254	10.6987713507	34264.7541694	2544.21355157	43	0.661111743681	4513.98675755	474.309214101	2034	1668	136	136	87	106	104	1090	0
DLR00013933	12	15	YBL046W	36	SD/MSG -ARG -HIS -LEU -LYS +Canavanine +G418 +Hygromycin +Thialysine	Adam_cdc13-1_SDLV3_REP2	1	11	0	11	20.9633740596	254	12	33896.8252376	2387.25540948	43	2.00787056099	1407.6	141.212447716	2183	1716	136	136	-1	-1	-1	707	0
DLR00013933	12	16	YBR165W	36	SD/MSG -ARG -HIS -LEU -LYS +Canavanine +G418 +Hygromycin +Thialysine	Adam_cdc13-1_SDLV3_REP2	1	11	0	11	13.9872623493	254	12	33844.4205591	2462.19108759	43	1.20979562629	1419.3	118.64328379	2319	1716	136	136	-1	-1	-1	810	0
DLR00013933	12	17	YBL019W	36	SD/MSG -ARG -HIS -LEU -LYS +Canavanine +G418 +Hygromycin +Thialysine	Adam_cdc13-1_SDLV3_REP2	1	11	0	11	12.5522755868	254	12	33690.304923	2347.40564725	43	1.04001703881	1255.5	109.910343941	2455	1716	136	136	-1	-1	-1	887	0
DLR00013933	12	18	YBR129C	36	SD/MSG -ARG -HIS -LEU -LYS +Canavanine +G418 +Hygromycin +Thialysine	Adam_cdc13-1_SDLV3_REP2	1	11	0	11	9.01838876497	254	12	32591.2056377	2341.61961781	43	0.513140122239	1221.3	113.210461466	2591	1716	136	136	-1	-1	-1	927	0
DLR00013933	12	19	YBL106C	36	SD/MSG -ARG -HIS -LEU -LYS +Canavanine +G418 +Hygromycin +Thialysine	Adam_cdc13-1_SDLV3_REP2	1	11	0	11	16.8632997198	254	10.9453591519	32334.0921724	2428.12081185	43	0.898990583519	1579.5	145.059697495	2727	1716	136	136	-1	-1	-1	967	0
DLR00013933	12	20	YBR071W	36	SD/MSG -ARG -HIS -LEU -LYS +Canavanine +G418 +Hygromycin +Thialysine	Adam_cdc13-1_SDLV3_REP2	1	11	0.841407674931	273.6	30.0049191048	254	10.2751958098	33758.7184585	2363.47978816	43	1.12170120189	1987.2	225.85294259	2863	1716	136	136	-1	-1	-1	889	0
DLR00013933	12	21	YBR204C	36	SD/MSG -ARG -HIS -LEU -LYS +Canavanine +G418 +Hygromycin +Thialysine	Adam_cdc13-1_SDLV3_REP2	1	11	0.5	265.5	33.6270594638	254	11.6865628059	32975.5154821	2676.18599824	43	0.5	2445.3	293.966784937	2999	1716	136	136	-1	-1	-1	851	0
DLR00013933	12	22	YBR073W	36	SD/MSG -ARG -HIS -LEU -LYS +Canavanine +G418 +Hygromycin +Thialysine	Adam_cdc13-1_SDLV3_REP2	1	11	0.5	239.4	40.1420322914	254	12	35668.9432891	2959.51227469	43	0.5	2270.7	362.727910775	3135	1716	136	136	-1	-1	-1	848	0
DLR00013933	12	23	YBR028C	36	SD/MSG -ARG -HIS -LEU -LYS +Canavanine +G418 +Hygromycin +Thialysine	Adam_cdc13-1_SDLV3_REP2	1	11	1.38819253807	461.7	48.8385685192	254	10.4030720404	38214	2768.33124367	43	1.7741081045	3222	347.401041936	3270	1716	136	136	-1	-1	-1	740	0
DLR00013933	12	24	YOR202W	36	SD/MSG -ARG -HIS -LEU -LYS +Canavanine +G418 +Hygromycin +Thialysine	Adam_cdc13-1_SDLV3_REP2	1	11	2.3644273963	377.1	40.2980791909	254	12	38477.3019546	3061.99074061	43	3.33349710837	2910.6	285.112531717	3371	1667	136	136	87	100	97	962	0
DLR00013933	13	1	YOR202W	36	SD/MSG -ARG -HIS -LEU -LYS +Canavanine +G418 +Hygromycin +Thialysine	Adam_cdc13-1_SDLV3_REP2	1	11	0.972829049941	256.5	29.4932250119	254	12	39126.723205	3131.33465161	43	1.14399631725	1583.1	180.328023878	326	1877	136	136	91	105	103	884	0
DLR00013933	13	2	YBR144C	36	SD/MSG -ARG -HIS -LEU -LYS +Canavanine +G418 +Hygromycin +Thialysine	Adam_cdc13-1_SDLV3_REP2	1	11	0	11	16.6155481766	254	12	35744.760612	2656.85223015	43	0.974848446513	1206.9	126.82987894	415	1852	136	136	-1	-1	-1	1031	0
DLR00013933	13	3	YBR150C	36	SD/MSG -ARG -HIS -LEU -LYS +Canavanine +G418 +Hygromycin +Thialysine	Adam_cdc13-1_SDLV3_REP2	1	11	0	11	9.95124861118	254	10.7979968762	34414.8319514	2455.50061727	43	0	43	82.3498337595	551	1852	136	136	-1	-1	-1	1040	0
DLR00013933	13	4	YBR076W	36	SD/MSG -ARG -HIS -LEU -LYS +Canavanine +G418 +Hygromycin +Thialysine	Adam_cdc13-1_SDLV3_REP2	1	11	0	11	14.4353558969	254	9.84218741079	34688.7	2591.668984	43	0.5	1168.2	146.206328488	687	1852	136	136	-1	-1	-1	1064	0
DLR00013933	13	5	YBR095C	36	SD/MSG -ARG -HIS -LEU -LYS +Canavanine +G418 +Hygromycin +Thialysine	Adam_cdc13-1_SDLV3_REP2	1	11	0	11	12.8102619252	254	12	33635.6762186	2485.60622813	43	0.5	907.2	134.411762439	823	1852	136	136	-1	-1	-1	856	0
DLR00013933	13	6	YAL019W	36	SD/MSG -ARG -HIS -LEU -LYS +Canavanine +G418 +Hygromycin +Thialysine	Adam_cdc13-1_SDLV3_REP2	1	11	0	11	7.4016527431	254	12	33592.4966741	2348.61668931	43	0	43	55.0405852919	911	1905	136	136	91	109	109	868	0
DLR00013933	13	7	YBL063W	36	SD/MSG -ARG -HIS -LEU -LYS +Canavanine +G418 +Hygromycin +Thialysine	Adam_cdc13-1_SDLV3_REP2	1	11	0	11	14.4826244735	254	11.3354467334	33131.1783409	2327.15943501	43	0.5	1034.1	164.324916425	1095	1852	136	136	-1	-1	-1	829	0
DLR00013933	13	8	YBR012C	36	SD/MSG -ARG -HIS -LEU -LYS +Canavanine +G418 +Hygromycin +Thialysine	Adam_cdc13-1_SDLV3_REP2	1	11	0	11	18.0378350902	254	12	33931.1565812	2546.9575473	43	1.18518509512	2619	201.937126008	1173	1879	136	136	103	115	106	918	0
DLR00013933	13	9	YBR186W	36	SD/MSG -ARG -HIS -LEU -LYS +Canavanine +G418 +Hygromycin +Thialysine	Adam_cdc13-1_SDLV3_REP2	1	11	0.98427672638	249.3	23.4245996595	254	11.3120147191	34579.0673317	2461.05552044	43	1.24143001539	2002.5	186.216524168	1367	1852	136	136	-1	-1	-1	887	0
DLR00013933	13	10	YBR054W	36	SD/MSG -ARG -HIS -LEU -LYS +Canavanine +G418 +Hygromycin +Thialysine	Adam_cdc13-1_SDLV3_REP2	1	11	1.67107733574	261	23.6735149812	254	12	34080.0849366	2434.73783521	43	2.01766970997	2284.2	206.43579452	1503	1852	136	136	-1	-1	-1	729	0
DLR00013933	13	11	YBR178W	36	SD/MSG -ARG -HIS -LEU -LYS +Canavanine +G418 +Hygromycin +Thialysine	Adam_cdc13-1_SDLV3_REP2	1	11	0	11	12.6211239819	254	12	33648.3279244	2555.16292687	43	1.63853312575	1154.7	110.027044094	1602	1842	136	136	93	109	106	783	0
DLR00013933	13	12	YBL057C	36	SD/MSG -ARG -HIS -LEU -LYS +Canavanine +G418 +Hygromycin +Thialysine	Adam_cdc13-1_SDLV3_REP2	1	11	0	11	14.5424181423	254	12	34336.2837145	2601.12375539	43	1.5926848725	873	112.598277419	1775	1852	136	136	-1	-1	-1	707	0
DLR00013933	13	13	YBR172C	36	SD/MSG -ARG -HIS -LEU -LYS +Canavanine +G418 +Hygromycin +Thialysine	Adam_cdc13-1_SDLV3_REP2	1	11	0.709339071957	384.3	31.5461767676	254	11.3176513753	34786.5034144	2513.09953156	43	0.928218166194	3686.4	308.130996425	1897	1818	136	136	93	107	103	1072	0
DLR00013933	13	14	YBR026C	36	SD/MSG -ARG -HIS -LEU -LYS +Canavanine +G418 +Hygromycin +Thialysine	Adam_cdc13-1_SDLV3_REP2	1	11	0	11	12.6714807631	254	11.6211751289	34273.6078737	2685.68438439	43	1.64731079518	1205.1	105.408982103	2080	1809	136	136	88	107	105	772	0
DLR00013933	13	15	YBR212W	36	SD/MSG -ARG -HIS -LEU -LYS +Canavanine +G418 +Hygromycin +Thialysine	Adam_cdc13-1_SDLV3_REP2	1	11	0	11	16.4928506576	254	10.6886221871	34616.9667636	2483.73113841	43	0.5	1292.4	140.068049333	2183	1852	136	136	-1	-1	-1	754	0
DLR00013933	13	16	YBR128C	36	SD/MSG -ARG -HIS -LEU -LYS +Canavanine +G418 +Hygromycin +Thialysine	Adam_cdc13-1_SDLV3_REP2	1	11	0	11	10.9001822082	254	12	34505.3980137	2459.55123499	43	1.22283866987	1042.2	88.1392343368	2378	1812	136	136	89	105	104	900	0
DLR00013933	13	17	YAR002W	36	SD/MSG -ARG -HIS -LEU -LYS +Canavanine +G418 +Hygromycin +Thialysine	Adam_cdc13-1_SDLV3_REP2	1	11	0	11	15.1710043762	254	12	33746.0718813	2404.55710901	43	1.05949477372	1576.8	113.302724483	2461	1787	136	136	92	109	103	940	0
DLR00013933	13	18	YBL055C	36	SD/MSG -ARG -HIS -LEU -LYS +Canavanine +G418 +Hygromycin +Thialysine	Adam_cdc13-1_SDLV3_REP2	1	11	0	11	13.681204429	254	10.4112145356	32684.5071192	2332.54013943	43	1.46932434795	1039.5	103.117121818	2591	1852	136	136	-1	-1	-1	812	0
DLR00013933	13	19	YBR001C	36	SD/MSG -ARG -HIS -LEU -LYS +Canavanine +G418 +Hygromycin +Thialysine	Adam_cdc13-1_SDLV3_REP2	1	11	0.607819648364	307.8	26.478588228	254	10.4169117362	32682.3576641	2540.12072166	43	0.86263502666	2309.4	209.772173861	2727	1852	136	136	-1	-1	-1	695	0
DLR00013933	13	20	YAL030W	36	SD/MSG -ARG -HIS -LEU -LYS +Canavanine +G418 +Hygromycin +Thialysine	Adam_cdc13-1_SDLV3_REP2	1	11	1.19186995721	303.3	41.7977372426	254	10.8691239239	33647.2357615	2567.86627166	43	0.662595250514	2611.99454821	349.161953533	2863	1852	136	136	-1	-1	-1	923	0
DLR00013933	13	21	YAL043C-A	36	SD/MSG -ARG -HIS -LEU -LYS +Canavanine +G418 +Hygromycin +Thialysine	Adam_cdc13-1_SDLV3_REP2	1	11	2.69009660709	400.5	47.1279718792	254	10.4563726986	35028.3766935	2560.63168997	43	2.49594696834	5377.5	700.764661204	2999	1852	136	136	-1	-1	-1	1032	0
DLR00013933	13	22	YBL013W	36	SD/MSG -ARG -HIS -LEU -LYS +Canavanine +G418 +Hygromycin +Thialysine	Adam_cdc13-1_SDLV3_REP2	1	11	1.84932640592	375.3	38.1139607982	254	11.3506241259	36018.7444343	2591.7045348	43	2.26724353037	2944.8	290.510383335	3135	1852	136	136	-1	-1	-1	962	0
DLR00013933	13	23	YAL051W	36	SD/MSG -ARG -HIS -LEU -LYS +Canavanine +G418 +Hygromycin +Thialysine	Adam_cdc13-1_SDLV3_REP2	1	11	1.34420658108	481.5	47.8553351744	254	12	38525.9520307	2745.46878744	43	1.53810135114	3359.7	330.981748496	3271	1852	136	136	-1	-1	-1	1148	0
DLR00013933	13	24	YOR202W	36	SD/MSG -ARG -HIS -LEU -LYS +Canavanine +G418 +Hygromycin +Thialysine	Adam_cdc13-1_SDLV3_REP2	1	11	0.988003093756	349.2	32.6659403515	254	12	39171.9417802	3124.11856048	43	1.23440917816	2459.7	229.325428297	3407	1852	136	136	-1	-1	-1	667	0
DLR00013933	14	1	YOR202W	36	SD/MSG -ARG -HIS -LEU -LYS +Canavanine +G418 +Hygromycin +Thialysine	Adam_cdc13-1_SDLV3_REP2	1	11	1.1832861859	335.7	46.0045070832	254	12	39747.4087151	3095.79614896	43	0.610299714607	2741.95330218	378.490076943	279	1988	136	136	-1	-1	-1	1001	0
DLR00013933	14	2	YBL075C	36	SD/MSG -ARG -HIS -LEU -LYS +Canavanine +G418 +Hygromycin +Thialysine	Adam_cdc13-1_SDLV3_REP2	1	11	0	11	17.05860483	254	12	34616.6233241	2631.87061767	43	0.9241769734	1485	126.459679937	440	1950	136	136	95	110	108	971	0
DLR00013933	14	3	YBR162W-A	36	SD/MSG -ARG -HIS -LEU -LYS +Canavanine +G418 +Hygromycin +Thialysine	Adam_cdc13-1_SDLV3_REP2	1	11	0	11	13.9927747046	254	12	34999.208195	2549.32656883	43	1.01894526999	949.5	95.1411987203	551	1988	136	136	-1	-1	-1	1069	0
DLR00013933	14	4	YBR108W	36	SD/MSG -ARG -HIS -LEU -LYS +Canavanine +G418 +Hygromycin +Thialysine	Adam_cdc13-1_SDLV3_REP2	1	11	0	11	12.3057066332	254	11.1413450532	33537.9214838	2565.08878183	43	0	43	105.264288035	687	1988	136	136	-1	-1	-1	1060	0
DLR00013933	14	5	YBL100C	36	SD/MSG -ARG -HIS -LEU -LYS +Canavanine +G418 +Hygromycin +Thialysine	Adam_cdc13-1_SDLV3_REP2	1	11	0	11	14.6402297082	254	10.4873650155	32836.4147636	2656.4738548	43	0	43	112.053007406	823	1988	136	136	-1	-1	-1	962	0
DLR00013933	14	6	YAL067C	36	SD/MSG -ARG -HIS -LEU -LYS +Canavanine +G418 +Hygromycin +Thialysine	Adam_cdc13-1_SDLV3_REP2	1	11	0	11	8.42590791931	254	12	33386.2489326	2573.54724034	43	0	43	73.2415822846	959	1988	136	136	-1	-1	-1	753	0
DLR00013933	14	7	YBR064W	36	SD/MSG -ARG -HIS -LEU -LYS +Canavanine +G418 +Hygromycin +Thialysine	Adam_cdc13-1_SDLV3_REP2	1	11	0	11	8.40510405458	254	11.2565279842	33413.7634286	2466.0435239	43	0	43	151.511532007	1095	1988	136	136	-1	-1	-1	841	0
DLR00013933	14	8	YBR147W	36	SD/MSG -ARG -HIS -LEU -LYS +Canavanine +G418 +Hygromycin +Thialysine	Adam_cdc13-1_SDLV3_REP2	1	11	0	11	8.92753711003	254	11.1675644551	33323.9317077	2316.9122681	43	0	43	71.2833486124	1231	1988	136	136	-1	-1	-1	1054	0
DLR00013933	14	9	YBR053C	36	SD/MSG -ARG -HIS -LEU -LYS +Canavanine +G418 +Hygromycin +Thialysine	Adam_cdc13-1_SDLV3_REP2	1	11	0.902565993	226.8	25.5792160647	254	11.3384036257	34526.131087	2530.33888764	43	0.954425095377	2305.8	238.954419988	1367	1988	136	136	-1	-1	-1	857	0
DLR00013933	14	10	YBL053W	36	SD/MSG -ARG -HIS -LEU -LYS +Canavanine +G418 +Hygromycin +Thialysine	Adam_cdc13-1_SDLV3_REP2	1	11	2.71750288868	240.3	26.8863680678	254	12	34634.0946805	2410.28567552	43	3.1084447891	1801.8	182.843385262	1503	1988	136	136	-1	-1	-1	778	0
DLR00013933	14	11	YAR028W	36	SD/MSG -ARG -HIS -LEU -LYS +Canavanine +G418 +Hygromycin +Thialysine	Adam_cdc13-1_SDLV3_REP2	1	11	0	11	20.1384280193	254	11.7756585754	34718.433209	2411.26539202	43	2.25323311134	1827.9	179.910584203	1639	1988	136	136	-1	-1	-1	961	0
DLR00013933	14	12	YAL017W	36	SD/MSG -ARG -HIS -LEU -LYS +Canavanine +G418 +Hygromycin +Thialysine	Adam_cdc13-1_SDLV3_REP2	1	11	0.570982740036	271.8	32.7537502987	254	11.0904513724	35427.7164511	2532.6256878	43	2.11413203134	2799	304.689082539	1775	1988	136	136	-1	-1	-1	718	0
DLR00013933	14	13	YBR122C	36	SD/MSG -ARG -HIS -LEU -LYS +Canavanine +G418 +Hygromycin +Thialysine	Adam_cdc13-1_SDLV3_REP2	1	11	0	11	16.1726232569	254	12	34581.2131152	2612.20697082	43	1.17773195709	1485.9	152.766989994	1942	1999	136	136	93	112	110	790	0
DLR00013933	14	14	YAL056W	36	SD/MSG -ARG -HIS -LEU -LYS +Canavanine +G418 +Hygromycin +Thialysine	Adam_cdc13-1_SDLV3_REP2	1	11	0	11	9.25798080611	254	11.1287651653	34751.0894867	2527.48968353	43	0	43	84.5605316904	2047	1988	136	136	-1	-1	-1	641	0
DLR00013933	14	15	YBL027W	36	SD/MSG -ARG -HIS -LEU -LYS +Canavanine +G418 +Hygromycin +Thialysine	Adam_cdc13-1_SDLV3_REP2	1	11	0	11	15.0530752483	254	12	34236.7515487	2352.15761868	43	1.10880884528	1926.9	159.129630319	2197	1969	136	136	88	105	103	849	0
DLR00013933	14	16	YAR047C	36	SD/MSG -ARG -HIS -LEU -LYS +Canavanine +G418 +Hygromycin +Thialysine	Adam_cdc13-1_SDLV3_REP2	1	11	0	11	11.6019616826	254	10.7718229457	33961.7265206	2431.7476919	43	1.18200777432	1290.6	103.208225143	2256	2021	136	136	88	105	103	752	0
DLR00013933	14	17	YBR105C	36	SD/MSG -ARG -HIS -LEU -LYS +Canavanine +G418 +Hygromycin +Thialysine	Adam_cdc13-1_SDLV3_REP2	1	11	0	11	12.4001088826	254	12	33242.8529889	2363.13524141	43	1.07755161532	1353.6	100.75139838	2440	1940	136	136	94	110	109	882	0
DLR00013933	14	18	YAL066W	36	SD/MSG -ARG -HIS -LEU -LYS +Canavanine +G418 +Hygromycin +Thialysine	Adam_cdc13-1_SDLV3_REP2	1	11	0	11	12.6577999389	254	11.7439405252	32854.3678453	2504.89816531	43	0.931992649894	1176.3	113.205223493	2591	1988	136	136	-1	-1	-1	704	0
DLR00013933	14	19	YBR103W	36	SD/MSG -ARG -HIS -LEU -LYS +Canavanine +G418 +Hygromycin +Thialysine	Adam_cdc13-1_SDLV3_REP2	1	11	1.404145214	8007.99998727	106.121270373	254	1.66308540719	879578.999987	12559.1737882	43	2.00021279	866449.99996	13610.5695735	2752	1979	136	136	186	186	149	4797	0
DLR00013933	14	20	YBL082C	36	SD/MSG -ARG -HIS -LEU -LYS +Canavanine +G418 +Hygromycin +Thialysine	Adam_cdc13-1_SDLV3_REP2	1	11	4.19270678713	300.6	33.9071349655	254	12	34704.8948744	2512.21514848	43	4.26783573602	3335.4	314.662428856	2872	1979	136	136	101	113	104	1093	0
DLR00013933	14	21	YBL079W	36	SD/MSG -ARG -HIS -LEU -LYS +Canavanine +G418 +Hygromycin +Thialysine	Adam_cdc13-1_SDLV3_REP2	1	11	1.2369497238	5327.99971543	53.6180816778	254	1.41677290444	575195.00008	8200.37144949	43	1.6978165473	558629.000088	4544.92419423	2993	1986	136	136	180	183	152	4686	0
DLR00013933	14	22	YBR116C	36	SD/MSG -ARG -HIS -LEU -LYS +Canavanine +G418 +Hygromycin +Thialysine	Adam_cdc13-1_SDLV3_REP2	1	11	1.25835346626	586.8	57.3505726305	254	11.102336301	36823.6520441	2686.32716781	43	1.50590820516	4883.4	492.253846893	3135	1988	136	136	-1	-1	-1	1126	0
DLR00013933	14	23	YBR157C	36	SD/MSG -ARG -HIS -LEU -LYS +Canavanine +G418 +Hygromycin +Thialysine	Adam_cdc13-1_SDLV3_REP2	1	11	1.4259457046	616.5	52.5411833657	254	12	38601.8183638	2900.83654514	43	1.90519114065	5284.8	405.203503454	3256	1943	136	136	94	104	99	1077	0
DLR00013933	14	24	YOR202W	36	SD/MSG -ARG -HIS -LEU -LYS +Canavanine +G418 +Hygromycin +Thialysine	Adam_cdc13-1_SDLV3_REP2	1	11	1.19095463419	360.9	33.7989833156	254	12	39944.7018212	3225.9940948	43	1.52747631441	2927.7	255.54119475	3354	1955	136	136	89	102	101	1123	0
DLR00013933	15	1	YOR202W	36	SD/MSG -ARG -HIS -LEU -LYS +Canavanine +G418 +Hygromycin +Thialysine	Adam_cdc13-1_SDLV3_REP2	1	11	1.15648013052	500.4	57.4126046029	254	11.0055378246	41882.7205236	3300.93303703	43	1.28810205948	3160.8	358.497585364	340	2128	136	136	97	109	109	1007	0
DLR00013933	15	2	YBR014C	36	SD/MSG -ARG -HIS -LEU -LYS +Canavanine +G418 +Hygromycin +Thialysine	Adam_cdc13-1_SDLV3_REP2	1	11	0	11	15.6613104719	254	10.8387680929	34490.8428946	2672.25901097	43	0	43	113.775133832	415	2124	136	136	-1	-1	-1	876	0
DLR00013933	15	3	YBL009W	36	SD/MSG -ARG -HIS -LEU -LYS +Canavanine +G418 +Hygromycin +Thialysine	Adam_cdc13-1_SDLV3_REP2	1	11	0	11	13.7777080745	254	10.5385914203	32933.4558725	2495.53738922	43	0.5	900	119.540809477	551	2124	136	136	-1	-1	-1	904	0
DLR00013933	15	4	YBR215W	36	SD/MSG -ARG -HIS -LEU -LYS +Canavanine +G418 +Hygromycin +Thialysine	Adam_cdc13-1_SDLV3_REP2	1	11	1.86223796889	251.1	24.2097338458	254	10.3035054423	33305.6155882	2554.33526386	43	2.43214429195	1793.7	168.779752844	687	2124	136	136	-1	-1	-1	1040	0
DLR00013933	15	5	YBR067C	36	SD/MSG -ARG -HIS -LEU -LYS +Canavanine +G418 +Hygromycin +Thialysine	Adam_cdc13-1_SDLV3_REP2	1	11	0	11	6.84102312357	254	11.3527697311	32918.7511339	2461.7477611	43	3.91265307544	1222.2	80.1360100219	784	2113	136	136	103	115	111	1066	0
DLR00013933	15	6	YBR061C	36	SD/MSG -ARG -HIS -LEU -LYS +Canavanine +G418 +Hygromycin +Thialysine	Adam_cdc13-1_SDLV3_REP2	1	11	0	11	13.3596496211	254	10.5623684417	31942.2547017	2461.64230454	43	2.50561977327	1134.9	136.947345283	959	2124	136	136	-1	-1	-1	1017	0
DLR00013933	15	7	YBR040W	36	SD/MSG -ARG -HIS -LEU -LYS +Canavanine +G418 +Hygromycin +Thialysine	Adam_cdc13-1_SDLV3_REP2	1	11	0	11	12.8411135756	254	10.5103930886	32663.0320633	2386.08989617	43	1.5316805518	1764.9	110.128715571	1079	2167	136	136	96	112	109	1067	0
DLR00013933	15	8	YBR187W	36	SD/MSG -ARG -HIS -LEU -LYS +Canavanine +G418 +Hygromycin +Thialysine	Adam_cdc13-1_SDLV3_REP2	1	11	0	11	14.692785107	254	10.5329639148	32169.9285085	2485.87689347	43	0.5	1115.1	140.003089849	1231	2124	136	136	-1	-1	-1	856	0
DLR00013933	15	9	YBR183W	36	SD/MSG -ARG -HIS -LEU -LYS +Canavanine +G418 +Hygromycin +Thialysine	Adam_cdc13-1_SDLV3_REP2	1	11	0	11	15.4022875886	254	11.6545381308	31983.3965595	2382.85830722	43	0.5	1135.8	150.425869874	1367	2124	136	136	-1	-1	-1	811	0
DLR00013933	15	10	YBR024W	36	SD/MSG -ARG -HIS -LEU -LYS +Canavanine +G418 +Hygromycin +Thialysine	Adam_cdc13-1_SDLV3_REP2	1	11	0	11	15.5350881354	254	11.0015584575	33372.3000101	2311.65843981	43	2.30917797143	1419.3	130.423421594	1515	2060	136	136	93	108	108	928	0
DLR00013933	15	11	YBR200W	36	SD/MSG -ARG -HIS -LEU -LYS +Canavanine +G418 +Hygromycin +Thialysine	Adam_cdc13-1_SDLV3_REP2	1	11	0.5	220.5	31.1466939984	254	12	32990.787779	2505.63092976	43	0.5	1790.1	268.600801191	1639	2124	136	136	-1	-1	-1	690	0
DLR00013933	15	12	YAL060W	36	SD/MSG -ARG -HIS -LEU -LYS +Canavanine +G418 +Hygromycin +Thialysine	Adam_cdc13-1_SDLV3_REP2	1	11	0.505700817197	275.4	30.2313380305	254	12	33341.0312598	2491.43846567	43	0.552036704544	2327.9047488	261.68132612	1827	2129	136	136	87	107	105	944	0
DLR00013933	15	13	YBR221C	36	SD/MSG -ARG -HIS -LEU -LYS +Canavanine +G418 +Hygromycin +Thialysine	Adam_cdc13-1_SDLV3_REP2	1	11	1.0829083939	234.9	23.997709783	254	12	33614.7248165	2499.94782559	43	1.4233219455	2141.1	226.283117812	1911	2124	136	136	-1	-1	-1	837	0
DLR00013933	15	14	YBR138C	36	SD/MSG -ARG -HIS -LEU -LYS +Canavanine +G418 +Hygromycin +Thialysine	Adam_cdc13-1_SDLV3_REP2	1	11	0	11	21.2069953955	254	10.8123032593	32814.8286909	2391.66394071	43	0.5	2070	233.346509836	2047	2124	136	136	-1	-1	-1	671	0
DLR00013933	15	15	YBR222C	36	SD/MSG -ARG -HIS -LEU -LYS +Canavanine +G418 +Hygromycin +Thialysine	Adam_cdc13-1_SDLV3_REP2	1	11	2.51204924436	291.6	29.160022398	254	11.0877794925	32976.7303871	2342.69170539	43	3.05907841151	2266.2	205.736568778	2145	2087	136	136	90	106	103	749	0
DLR00013933	15	16	YBL086C	36	SD/MSG -ARG -HIS -LEU -LYS +Canavanine +G418 +Hygromycin +Thialysine	Adam_cdc13-1_SDLV3_REP2	1	11	0	11	15.9368753294	254	10.427767656	33037.637306	2349.1526058	43	2.41562767914	1387.8	128.097967385	2319	2124	136	136	-1	-1	-1	883	0
DLR00013933	15	17	YBR139W	36	SD/MSG -ARG -HIS -LEU -LYS +Canavanine +G418 +Hygromycin +Thialysine	Adam_cdc13-1_SDLV3_REP2	1	11	0	11	13.1586167899	254	12	31662.8203191	2385.14952008	43	1.34570932805	1558.8	151.842915416	2519	2167	136	136	88	104	104	675	0
DLR00013933	15	18	YAL029C	36	SD/MSG -ARG -HIS -LEU -LYS +Canavanine +G418 +Hygromycin +Thialysine	Adam_cdc13-1_SDLV3_REP2	1	11	0	11	12.9761129561	254	11.1327370821	32606.7864942	2441.7687014	43	1.42563223015	1586.7	110.761845329	2537	2083	136	136	103	119	118	870	0
DLR00013933	15	19	YBR121C	36	SD/MSG -ARG -HIS -LEU -LYS +Canavanine +G418 +Hygromycin +Thialysine	Adam_cdc13-1_SDLV3_REP2	1	11	1.39717683498	7310.56188925	29.9646284739	254	1.55637202554	793803.000018	8835.27552039	43	1.87630818141	762691.999994	8044.36397178	2785	2172	136	136	183	184	153	4505	0
DLR00013933	15	20	YBL032W	36	SD/MSG -ARG -HIS -LEU -LYS +Canavanine +G418 +Hygromycin +Thialysine	Adam_cdc13-1_SDLV3_REP2	1	11	0	11	15.0116013333	254	11.1428509009	32076.0779561	2314.21654273	43	1.88996147276	1241.1	149.375818953	2898	2089	136	136	-1	-1	-1	732	0
DLR00013933	15	21	YBL048W	36	SD/MSG -ARG -HIS -LEU -LYS +Canavanine +G418 +Hygromycin +Thialysine	Adam_cdc13-1_SDLV3_REP2	1	11	0	11	17.5007352147	254	12	33049.6703305	2335.53377874	43	4.24450464763	1325.7	132.800178856	2999	2124	136	136	-1	-1	-1	938	0
DLR00013933	15	22	YBL054W	36	SD/MSG -ARG -HIS -LEU -LYS +Canavanine +G418 +Hygromycin +Thialysine	Adam_cdc13-1_SDLV3_REP2	1	11	0.982913399798	283.5	24.1749154681	254	12	35002.6000837	2519.37779794	43	1.21943671527	2167.2	182.905110702	3135	2124	136	136	-1	-1	-1	892	0
DLR00013933	15	23	YAR018C	36	SD/MSG -ARG -HIS -LEU -LYS +Canavanine +G418 +Hygromycin +Thialysine	Adam_cdc13-1_SDLV3_REP2	1	11	1.08649404709	357.3	32.5211275947	254	12	38382.7109314	2943.05155249	43	1.30340781539	2561.4	228.885716965	3271	2124	136	136	-1	-1	-1	1036	0
DLR00013933	15	24	YOR202W	36	SD/MSG -ARG -HIS -LEU -LYS +Canavanine +G418 +Hygromycin +Thialysine	Adam_cdc13-1_SDLV3_REP2	1	11	1.52291998879	506.7	60.3174186823	254	12	40766.9450452	3143.4704259	43	3.74317055337	3671.1	418.698952932	3383	2109	136	136	83	98	98	804	0
DLR00013933	16	1	YOR202W	36	SD/MSG -ARG -HIS -LEU -LYS +Canavanine +G418 +Hygromycin +Thialysine	Adam_cdc13-1_SDLV3_REP2	1	11	3.47880603864	522.9	50.4206401871	254	11.0165930384	40156.2713464	2973.67368994	43	4.40168243145	6850.8	679.013260141	238	2219	136	136	99	107	100	3068	0
DLR00013933	16	2	YOR202W	36	SD/MSG -ARG -HIS -LEU -LYS +Canavanine +G418 +Hygromycin +Thialysine	Adam_cdc13-1_SDLV3_REP2	1	11	1.50110425419	431.1	59.805076654	254	12	35995.0122841	2970.46917625	43	2.03982130319	6121.8	858.660417246	374	2219	136	136	98	107	103	2193	0
DLR00013933	16	3	YOR202W	36	SD/MSG -ARG -HIS -LEU -LYS +Canavanine +G418 +Hygromycin +Thialysine	Adam_cdc13-1_SDLV3_REP2	1	11	3.05097459419	395.1	54.4851974596	254	11.6091193451	34281.5404535	2565.26874472	43	7.38710539887	5402.7	768.037619795	509	2218	136	136	98	108	105	2181	0
DLR00013933	16	4	YOR202W	36	SD/MSG -ARG -HIS -LEU -LYS +Canavanine +G418 +Hygromycin +Thialysine	Adam_cdc13-1_SDLV3_REP2	1	11	0.5	575.1	60.0205917272	254	9.12098919558	40191.3	3007.96185252	43	0.555629411266	16066.8531873	1359.12860547	661	2218	136	136	100	110	108	2050	0
DLR00013933	16	5	YOR202W	36	SD/MSG -ARG -HIS -LEU -LYS +Canavanine +G418 +Hygromycin +Thialysine	Adam_cdc13-1_SDLV3_REP2	1	11	0.5	269.1	30.3385044715	254	11.0612449011	31836.777491	2391.10691075	43	0.574193716893	3596.91326507	396.615918953	780	2217	136	136	101	111	109	1558	0
DLR00013933	16	6	YOR202W	36	SD/MSG -ARG -HIS -LEU -LYS +Canavanine +G418 +Hygromycin +Thialysine	Adam_cdc13-1_SDLV3_REP2	1	11	1.68227017685	333	39.1797841932	254	10.2004465221	32091.241969	2397.73942781	43	2.2446715115	3862.8	456.636763026	916	2217	136	136	98	111	104	1695	0
DLR00013933	16	7	YOR202W	36	SD/MSG -ARG -HIS -LEU -LYS +Canavanine +G418 +Hygromycin +Thialysine	Adam_cdc13-1_SDLV3_REP2	1	11	1.14599732373	333	34.2798730425	254	12	33197.3010852	2442.79933118	43	1.54649902718	4072.5	417.264560811	1065	2190	136	136	96	112	109	1078	0
DLR00013933	16	8	YOR202W	36	SD/MSG -ARG -HIS -LEU -LYS +Canavanine +G418 +Hygromycin +Thialysine	Adam_cdc13-1_SDLV3_REP2	1	11	0	11	15.3283337145	254	11.2357011433	31609.781789	2436.38288601	43	1.07373633423	1909.8	165.084271563	1222	2218	136	136	98	110	109	1565	0
DLR00013933	16	9	YOR202W	36	SD/MSG -ARG -HIS -LEU -LYS +Canavanine +G418 +Hygromycin +Thialysine	Adam_cdc13-1_SDLV3_REP2	1	11	0	11	10.4050091239	254	11.8805058097	31122.9334635	2341.10645352	43	0.631971701561	914.4	119.6278308	1360	2220	136	136	-1	-1	-1	1555	0
DLR00013933	16	10	YOR202W	36	SD/MSG -ARG -HIS -LEU -LYS +Canavanine +G418 +Hygromycin +Thialysine	Adam_cdc13-1_SDLV3_REP2	1	11	0	11	4.4003315817	254	12	31236.9706739	2243.12057094	43	0	43	43.0260415195	1462	2219	136	136	-1	-1	-1	1336	0
DLR00013933	16	11	YOR202W	36	SD/MSG -ARG -HIS -LEU -LYS +Canavanine +G418 +Hygromycin +Thialysine	Adam_cdc13-1_SDLV3_REP2	1	11	0	11	9.91678279961	254	12	31503.7284488	2356.39130041	43	0.888979576708	972.9	126.434160817	1597	2218	136	136	-1	-1	-1	1182	0
DLR00013933	16	12	YOR202W	36	SD/MSG -ARG -HIS -LEU -LYS +Canavanine +G418 +Hygromycin +Thialysine	Adam_cdc13-1_SDLV3_REP2	1	11	0	11	9.31792094212	254	12	32533.918651	2460.79559997	43	0	43	79.7129624664	1768	2227	136	136	98	110	105	1355	0
DLR00013933	16	13	YOR202W	36	SD/MSG -ARG -HIS -LEU -LYS +Canavanine +G418 +Hygromycin +Thialysine	Adam_cdc13-1_SDLV3_REP2	1	11	0	11	16.7709363174	254	12	33097.2112133	2430.84440978	43	0.5	1799.1	172.437508978	1912	2226	136	136	-1	-1	-1	1272	0
DLR00013933	16	14	YOR202W	36	SD/MSG -ARG -HIS -LEU -LYS +Canavanine +G418 +Hygromycin +Thialysine	Adam_cdc13-1_SDLV3_REP2	1	11	0	11	19.180194796	254	12	31912.3330443	2432.09853813	43	0.5	2088	214.511480243	2013	2226	136	136	95	109	109	1395	0
DLR00013933	16	15	YOR202W	36	SD/MSG -ARG -HIS -LEU -LYS +Canavanine +G418 +Hygromycin +Thialysine	Adam_cdc13-1_SDLV3_REP2	1	11	0	11	15.5496119182	254	11.0675385876	32276.2150525	2350.22082758	43	1.70630919838	1476	121.83200743	2181	2228	136	136	100	114	110	1599	0
DLR00013933	16	16	YOR202W	36	SD/MSG -ARG -HIS -LEU -LYS +Canavanine +G418 +Hygromycin +Thialysine	Adam_cdc13-1_SDLV3_REP2	1	11	2.14926568463	222.3	21.0054105537	254	11.5089455406	32395.5065772	2394.910544	43	2.88543463911	1767.6	164.896411278	2287	2228	136	136	-1	-1	-1	1372	0
DLR00013933	16	17	YOR202W	36	SD/MSG -ARG -HIS -LEU -LYS +Canavanine +G418 +Hygromycin +Thialysine	Adam_cdc13-1_SDLV3_REP2	1	11	0	11	9.14462861179	254	12	30975.2570821	2328.98646881	43	0.5	861.3	88.4189416008	2428	2230	136	136	-1	-1	-1	1313	0
DLR00013933	16	18	YOR202W	36	SD/MSG -ARG -HIS -LEU -LYS +Canavanine +G418 +Hygromycin +Thialysine	Adam_cdc13-1_SDLV3_REP2	1	11	0	11	2.92953171559	254	12	31361.4518288	2351.90786096	43	0	43	38.3277875483	2563	2231	136	136	98	112	109	1286	0
DLR00013933	16	19	YOR202W	36	SD/MSG -ARG -HIS -LEU -LYS +Canavanine +G418 +Hygromycin +Thialysine	Adam_cdc13-1_SDLV3_REP2	1	11	0.555546623381	445.5	18.9712903793	254	8.33241387665	41319	3409.34327299	43	0.889758251438	13353.0000765	557.912685205	2676	2240	136	136	112	123	116	2100	31
DLR00013933	16	20	YOR202W	36	SD/MSG -ARG -HIS -LEU -LYS +Canavanine +G418 +Hygromycin +Thialysine	Adam_cdc13-1_SDLV3_REP2	1	11	0.5	495.9	50.0849557512	254	8.08950012289	42498	3487.21963258	43	0.512212722983	18482.860632	1608.07780588	2900	2223	136	136	-1	-1	-1	1316	0
DLR00013933	16	21	YOR202W	36	SD/MSG -ARG -HIS -LEU -LYS +Canavanine +G418 +Hygromycin +Thialysine	Adam_cdc13-1_SDLV3_REP2	1	11	0	11	10.895203401	254	12	31966.2886667	2312.21099746	43	0	43	99.3393987504	2999	2228	136	136	-1	-1	-1	1379	0
DLR00013933	16	22	YOR202W	36	SD/MSG -ARG -HIS -LEU -LYS +Canavanine +G418 +Hygromycin +Thialysine	Adam_cdc13-1_SDLV3_REP2	1	11	0	11	15.0993287438	254	12	33457.0880247	2412.51593892	43	1.49173614344	1774.8	195.174458071	3169	2222	136	136	96	106	103	1673	0
DLR00013933	16	23	YOR202W	36	SD/MSG -ARG -HIS -LEU -LYS +Canavanine +G418 +Hygromycin +Thialysine	Adam_cdc13-1_SDLV3_REP2	1	11	0.991881035219	243.9	25.3369097556	254	12	36367.151554	2645.04649639	43	1.26481475243	3334.5	333.010104889	3233	2222	136	136	98	109	106	1812	0
DLR00013933	16	24	YOR202W	36	SD/MSG -ARG -HIS -LEU -LYS +Canavanine +G418 +Hygromycin +Thialysine	Adam_cdc13-1_SDLV3_REP2	1	11	1.20323927207	376.2	34.9318728848	254	12	37389.8025117	2818.91663909	43	1.4790708267	4219.2	410.111503069	3369	2222	136	136	96	106	102	1994	0
DLR00013916	1	1	YOR202W	20	SD/MSG -ARG -HIS -LEU -LYS +Canavanine +G418 +Hygromycin +Thialysine	Adam_cdc13-1_SDLV3_REP2	2	11	2.5054640149	9496.48106274	100.994753611	254	2.73014841587	664079.999504	6814.41446947	43	3.35112346177	629539.442888	4907.54064901	270	209	136	136	156	160	134	444	39
DLR00013916	1	2	YOR202W	20	SD/MSG -ARG -HIS -LEU -LYS +Canavanine +G418 +Hygromycin +Thialysine	Adam_cdc13-1_SDLV3_REP2	2	11	3.03200318981	10378.0653013	142.716009834	254	2.90701857441	769639.998006	7310.22113966	43	3.50303490314	761795.997182	7960.58141984	410	217	136	136	156	161	137	100	0
DLR00013916	1	3	YOR202W	20	SD/MSG -ARG -HIS -LEU -LYS +Canavanine +G418 +Hygromycin +Thialysine	Adam_cdc13-1_SDLV3_REP2	2	11	2.73290050009	9554.57710376	123.810591817	254	2.67688375566	728124.99708	12014.9838374	43	3.26954660687	721121.997768	13636.3533113	548	215	136	136	164	169	148	425	0
DLR00013916	1	4	YOR202W	20	SD/MSG -ARG -HIS -LEU -LYS +Canavanine +G418 +Hygromycin +Thialysine	Adam_cdc13-1_SDLV3_REP2	2	11	2.91008852095	10002.2865642	110.452185723	254	2.8952839003	756264.997853	8689.04383306	43	3.4987182139	749652.99691	8986.67849457	681	218	136	136	165	169	145	443	0
DLR00013916	1	5	YOR202W	20	SD/MSG -ARG -HIS -LEU -LYS +Canavanine +G418 +Hygromycin +Thialysine	Adam_cdc13-1_SDLV3_REP2	2	11	3.27251973021	11045.6806334	182.801618412	254	3.02206033507	838183.997886	8075.70697368	43	3.63686510524	834242.996313	8367.11402259	821	217	136	136	163	168	144	397	0
DLR00013916	1	6	YOR202W	20	SD/MSG -ARG -HIS -LEU -LYS +Canavanine +G418 +Hygromycin +Thialysine	Adam_cdc13-1_SDLV3_REP2	2	11	2.79557944578	9995.44424591	103.05096564	254	2.82578063934	730411.998343	8560.7977076	43	3.42664845315	725415.997924	8849.30485526	952	216	136	136	161	167	144	444	0
DLR00013916	1	7	YOR202W	20	SD/MSG -ARG -HIS -LEU -LYS +Canavanine +G418 +Hygromycin +Thialysine	Adam_cdc13-1_SDLV3_REP2	2	11	2.88198851078	10662.650831	88.3996748387	254	2.86458334846	834120.997712	11182.3754694	43	3.4746089672	829794.997335	12057.4341232	1096	218	136	136	167	172	149	624	0
DLR00013916	1	8	YOR202W	20	SD/MSG -ARG -HIS -LEU -LYS +Canavanine +G418 +Hygromycin +Thialysine	Adam_cdc13-1_SDLV3_REP2	2	11	2.93084345808	10452.7089141	110.282861126	254	2.86538895521	824543.99737	11465.023166	43	3.47414870144	820923.997061	12357.2562721	1229	218	136	136	166	171	148	650	0
DLR00013916	1	9	YOR202W	20	SD/MSG -ARG -HIS -LEU -LYS +Canavanine +G418 +Hygromycin +Thialysine	Adam_cdc13-1_SDLV3_REP2	2	11	2.91913492206	10565.8984916	117.642290024	254	2.8865628316	843735.996883	11615.331796	43	3.4978258989	840142.996453	12640.5923098	1368	214	136	136	167	172	148	689	0
DLR00013916	1	10	YOR202W	20	SD/MSG -ARG -HIS -LEU -LYS +Canavanine +G418 +Hygromycin +Thialysine	Adam_cdc13-1_SDLV3_REP2	2	11	2.8530941707	10505.0911428	155.764840071	254	2.80874896301	836732.997246	12833.4957749	43	3.48589605466	767052.116087	9517.27169881	1498	214	136	136	165	171	147	689	0
DLR00013916	1	11	YOR202W	20	SD/MSG -ARG -HIS -LEU -LYS +Canavanine +G418 +Hygromycin +Thialysine	Adam_cdc13-1_SDLV3_REP2	2	11	2.91609083125	10847.7134258	123.470736806	254	2.91185538565	854437.997716	10207.7988084	43	3.52416320421	852263.997059	10892.0178262	1641	215	136	136	163	169	144	681	0
DLR00013916	1	12	YOR202W	20	SD/MSG -ARG -HIS -LEU -LYS +Canavanine +G418 +Hygromycin +Thialysine	Adam_cdc13-1_SDLV3_REP2	2	11	2.68256168113	10072.3243277	75.9468753464	254	2.74675432605	747429.998551	8393.58381049	43	3.39767407181	697380.979737	5982.96428497	1776	216	136	136	159	166	142	550	0
DLR00013916	1	13	YOR202W	20	SD/MSG -ARG -HIS -LEU -LYS +Canavanine +G418 +Hygromycin +Thialysine	Adam_cdc13-1_SDLV3_REP2	2	11	2.94315629359	11187.5560393	97.9465776784	254	2.94632357669	870610.997567	8935.22857463	43	3.56046121781	866701.996658	9493.62119476	1910	215	136	136	164	169	143	558	10
DLR00013916	1	14	YOR202W	20	SD/MSG -ARG -HIS -LEU -LYS +Canavanine +G418 +Hygromycin +Thialysine	Adam_cdc13-1_SDLV3_REP2	2	11	2.83356466884	10323.5284112	82.3017062688	254	2.89805521167	761424.084563	7542.2852551	43	3.46270666875	797850.997424	10336.3168713	2046	213	136	136	163	169	144	638	0
DLR00013916	1	15	YOR202W	20	SD/MSG -ARG -HIS -LEU -LYS +Canavanine +G418 +Hygromycin +Thialysine	Adam_cdc13-1_SDLV3_REP2	2	11	2.98338772067	11241.9526036	112.151133007	254	3.00056808736	852030.997417	8103.06027741	43	3.61687317502	850156.996126	8603.6645171	2192	218	136	136	162	168	142	525	1
DLR00013916	1	16	YOR202W	20	SD/MSG -ARG -HIS -LEU -LYS +Canavanine +G418 +Hygromycin +Thialysine	Adam_cdc13-1_SDLV3_REP2	2	11	2.90350716726	10374.0981532	74.1292514518	254	2.93615940293	765879.99759	8042.28321532	43	3.5486294482	761222.996393	8028.89835888	2324	215	136	136	161	167	142	509	0
DLR00013916	1	17	YOR202W	20	SD/MSG -ARG -HIS -LEU -LYS +Canavanine +G418 +Hygromycin +Thialysine	Adam_cdc13-1_SDLV3_REP2	2	11	2.88850878269	10417.6025195	106.670551689	254	2.83420098309	812764.996949	12228.4259535	43	3.44343721568	808493.996706	13309.4242607	2464	212	136	136	165	170	147	629	13
DLR00013916	1	18	YOR202W	20	SD/MSG -ARG -HIS -LEU -LYS +Canavanine +G418 +Hygromycin +Thialysine	Adam_cdc13-1_SDLV3_REP2	2	11	2.93993295828	10408.4017485	129.362885244	254	2.91281014913	774818.997401	8723.7744307	43	3.52065142194	769911.996425	8852.38565198	2595	211	136	136	160	166	142	388	0
DLR00013916	1	19	YOR202W	20	SD/MSG -ARG -HIS -LEU -LYS +Canavanine +G418 +Hygromycin +Thialysine	Adam_cdc13-1_SDLV3_REP2	2	11	2.94192353769	10843.2362383	128.659348222	254	2.91238967143	808757.998087	8722.63832136	43	3.52035497572	804489.997104	8824.71479184	2738	213	136	136	160	166	143	338	0
DLR00013916	1	20	YOR202W	20	SD/MSG -ARG -HIS -LEU -LYS +Canavanine +G418 +Hygromycin +Thialysine	Adam_cdc13-1_SDLV3_REP2	2	11	2.80234172344	10224.3096505	150.223381519	254	2.73369739908	795894.997345	13087.9428827	43	3.33946830436	791166.997798	14354.0495742	2865	208	136	136	164	170	148	573	0
DLR00013916	1	21	YOR202W	20	SD/MSG -ARG -HIS -LEU -LYS +Canavanine +G418 +Hygromycin +Thialysine	Adam_cdc13-1_SDLV3_REP2	2	11	2.77152812152	9864.61720407	358.122105487	254	2.7244571876	784022.997331	13631.3563582	43	3.3243012579	779041.997777	14568.9043234	3011	213	136	136	163	168	147	511	7
DLR00013916	1	22	YOR202W	20	SD/MSG -ARG -HIS -LEU -LYS +Canavanine +G418 +Hygromycin +Thialysine	Adam_cdc13-1_SDLV3_REP2	2	11	3.04175878753	10323.3582734	220.806804657	254	2.9236996903	793974.997672	9252.81651562	43	3.52648193907	788797.996628	9289.26860895	3143	216	136	136	157	162	138	153	0
DLR00013916	1	23	YOR202W	20	SD/MSG -ARG -HIS -LEU -LYS +Canavanine +G418 +Hygromycin +Thialysine	Adam_cdc13-1_SDLV3_REP2	2	11	2.82212484209	10039.1748962	142.57184196	254	2.76114920519	802130.997541	12451.4444869	43	3.3548740266	795469.997807	13660.2269229	3283	211	136	136	156	161	139	192	0
DLR00013916	1	24	YOR202W	20	SD/MSG -ARG -HIS -LEU -LYS +Canavanine +G418 +Hygromycin +Thialysine	Adam_cdc13-1_SDLV3_REP2	2	11	2.68795710166	10815.7016895	230.979447843	254	2.70306456182	781654.997825	10994.9763655	43	3.2894553583	775440.99814	12257.6646235	3411	212	136	136	153	157	135	100	8
DLR00013916	2	1	YOR202W	20	SD/MSG -ARG -HIS -LEU -LYS +Canavanine +G418 +Hygromycin +Thialysine	Adam_cdc13-1_SDLV3_REP2	2	11	2.84907819438	10629.780032	171.434965768	254	2.83286292889	902664.99721	12861.9545707	43	3.49621674801	829253.683928	9516.18647009	276	353	136	136	157	162	137	284	0
DLR00013916	2	2	YCR071C	20	SD/MSG -ARG -HIS -LEU -LYS +Canavanine +G418 +Hygromycin +Thialysine	Adam_cdc13-1_SDLV3_REP2	2	11	1.46929676786	1827.57119257	57.3591447624	254	1.92432636206	86350.0001053	5079.47965544	43	2.09850289519	67980.0000524	1280.28635271	410	366	136	136	112	124	117	122	8
DLR00013916	2	3	YDL100C	20	SD/MSG -ARG -HIS -LEU -LYS +Canavanine +G418 +Hygromycin +Thialysine	Adam_cdc13-1_SDLV3_REP2	2	11	2.7494661504	10299.5089664	91.3562779995	254	2.81401426008	839793.998295	11211.5552575	43	3.4284042443	836358.998278	12507.7480484	544	351	136	136	161	166	142	556	0
DLR00013916	2	4	YCR098C	20	SD/MSG -ARG -HIS -LEU -LYS +Canavanine +G418 +Hygromycin +Thialysine	Adam_cdc13-1_SDLV3_REP2	2	11	2.86019306102	9984.10723245	104.816735906	254	2.91133950859	828670.996398	11822.9283307	43	3.52861191205	825673.99581	12729.6234443	680	354	136	136	164	168	143	846	0
DLR00013916	2	5	YCR051W	20	SD/MSG -ARG -HIS -LEU -LYS +Canavanine +G418 +Hygromycin +Thialysine	Adam_cdc13-1_SDLV3_REP2	2	11	2.7557679303	9322.58181412	71.5113888796	254	2.8062089239	781064.997796	12121.0243085	43	3.48994071303	713433.838233	8392.94478966	817	351	136	136	165	170	145	988	4
DLR00013916	2	6	YDL083C	20	SD/MSG -ARG -HIS -LEU -LYS +Canavanine +G418 +Hygromycin +Thialysine	Adam_cdc13-1_SDLV3_REP2	2	11	2.06759227242	7532.55978185	64.405045609	254	2.01023616313	578454.998351	9407.08187076	43	2.4475613471	576156.997815	9972.44355217	955	351	136	136	157	164	144	1487	0
DLR00013916	2	7	YCR020C-A	20	SD/MSG -ARG -HIS -LEU -LYS +Canavanine +G418 +Hygromycin +Thialysine	Adam_cdc13-1_SDLV3_REP2	2	11	2.82270531197	8793.38861221	72.4405910242	254	2.84866902761	620926.999734	6758.50015602	43	3.46089170763	618698.998639	5940.36953514	1090	351	136	136	153	162	143	994	0
DLR00013916	2	8	YCL042W	20	SD/MSG -ARG -HIS -LEU -LYS +Canavanine +G418 +Hygromycin +Thialysine	Adam_cdc13-1_SDLV3_REP2	2	11	2.64739807117	9038.01689484	51.3862382976	254	2.70351824808	758662.996823	13075.1963209	43	3.31414839479	753044.997543	14522.7959421	1223	353	136	136	165	171	146	898	0
DLR00013916	2	9	YCL027W	20	SD/MSG -ARG -HIS -LEU -LYS +Canavanine +G418 +Hygromycin +Thialysine	Adam_cdc13-1_SDLV3_REP2	2	11	2.96755489701	10719.4036447	81.8491450085	254	2.99220430071	919436.996967	10754.5276923	43	3.6109568644	916793.996049	11792.9479505	1362	349	136	136	166	172	144	834	0
DLR00013916	2	10	YDL088C	20	SD/MSG -ARG -HIS -LEU -LYS +Canavanine +G418 +Hygromycin +Thialysine	Adam_cdc13-1_SDLV3_REP2	2	11	2.79409964739	10199.7715039	66.0792928463	254	2.84611552168	865269.997807	12305.591746	43	3.52559951522	796691.36559	8521.28350451	1500	352	136	136	164	170	143	972	0
DLR00013916	2	11	YCR089W	20	SD/MSG -ARG -HIS -LEU -LYS +Canavanine +G418 +Hygromycin +Thialysine	Adam_cdc13-1_SDLV3_REP2	2	11	2.96206532932	10834.6937247	92.2960499102	254	2.94896095546	982916.995341	15767.3652797	43	3.57170240257	981327.995089	17223.4793163	1638	348	136	136	168	173	146	973	0
DLR00013916	2	12	YCR079W	20	SD/MSG -ARG -HIS -LEU -LYS +Canavanine +G418 +Hygromycin +Thialysine	Adam_cdc13-1_SDLV3_REP2	2	11	2.58955028545	8947.7107271	82.9991479288	254	2.56467976805	764862.99473	14209.1539102	43	3.17502968163	760183.996595	16444.0509817	1774	349	136	136	163	170	145	1022	0
DLR00013916	2	13	YCR063W	20	SD/MSG -ARG -HIS -LEU -LYS +Canavanine +G418 +Hygromycin +Thialysine	Adam_cdc13-1_SDLV3_REP2	2	11	0.679346155557	295.2	22.9774300651	254	12	35782.2	2472.86670435	43	1.48470900179	11129.9998021	146.145772743	1909	354	136	136	139	150	135	98	0
DLR00013916	2	14	YDL085W	20	SD/MSG -ARG -HIS -LEU -LYS +Canavanine +G418 +Hygromycin +Thialysine	Adam_cdc13-1_SDLV3_REP2	2	11	2.75499795584	9356.16472324	76.9836256748	254	2.74452554282	847143.996134	15937.8532862	43	3.36112703151	843384.997005	17696.7538422	2047	347	136	136	168	174	148	1080	0
DLR00013916	2	15	YBR273C	20	SD/MSG -ARG -HIS -LEU -LYS +Canavanine +G418 +Hygromycin +Thialysine	Adam_cdc13-1_SDLV3_REP2	2	11	2.83359689472	9732.17841296	75.6299737354	254	2.84073692457	849733.99611	14863.8634862	43	3.45971313187	847997.996154	16222.9859302	2182	349	136	136	166	172	146	1109	10
DLR00013916	2	16	YDL169C	20	SD/MSG -ARG -HIS -LEU -LYS +Canavanine +G418 +Hygromycin +Thialysine	Adam_cdc13-1_SDLV3_REP2	2	11	2.86091507855	9087.67653456	56.7291211021	254	2.90140829942	743937.997092	9312.42021615	43	3.51487816192	738645.996052	9542.70072188	2319	352	136	136	161	168	142	861	0
DLR00013916	2	17	YDL179W	20	SD/MSG -ARG -HIS -LEU -LYS +Canavanine +G418 +Hygromycin +Thialysine	Adam_cdc13-1_SDLV3_REP2	2	11	3.04394944857	10255.0209965	101.192529596	254	2.96554126294	924556.995009	14399.3468712	43	3.5820606483	921939.994489	15875.8454354	2458	345	136	136	170	175	148	984	6
DLR00013916	2	18	YBR286W	20	SD/MSG -ARG -HIS -LEU -LYS +Canavanine +G418 +Hygromycin +Thialysine	Adam_cdc13-1_SDLV3_REP2	2	11	2.90938572517	9452.88196144	53.8832876806	254	2.97067107563	793633.997238	9033.27555615	43	3.5847043475	788350.995889	9185.36969231	2593	347	136	136	165	171	142	753	0
DLR00013916	2	19	YCL038C	20	SD/MSG -ARG -HIS -LEU -LYS +Canavanine +G418 +Hygromycin +Thialysine	Adam_cdc13-1_SDLV3_REP2	2	11	2.91236023088	9653.46889167	81.1212896238	254	2.93903359681	806040.997392	8764.87067781	43	3.55324340399	801173.996377	9150.72988766	2733	348	136	136	163	169	144	801	0
DLR00013916	2	20	YBR269C	20	SD/MSG -ARG -HIS -LEU -LYS +Canavanine +G418 +Hygromycin +Thialysine	Adam_cdc13-1_SDLV3_REP2	2	11	2.65551706665	9595.14292275	47.9454960474	254	2.80957813093	743602.999631	7677.85256371	43	3.45289163862	702607.459876	5333.90208668	2865	348	136	136	160	164	136	510	0
DLR00013916	2	21	YDL034W	20	SD/MSG -ARG -HIS -LEU -LYS +Canavanine +G418 +Hygromycin +Thialysine	Adam_cdc13-1_SDLV3_REP2	2	11	2.8609826449	9548.65176882	90.9900776812	254	2.85336731058	847887.997329	13237.2779501	43	3.54138416297	771981.225787	9442.37775044	3004	352	136	136	167	171	147	924	0
DLR00013916	2	22	YBR261C	20	SD/MSG -ARG -HIS -LEU -LYS +Canavanine +G418 +Hygromycin +Thialysine	Adam_cdc13-1_SDLV3_REP2	2	11	2.89794944725	9983.90886716	105.115575027	254	2.91019402731	873749.996909	11856.8154477	43	3.52409513463	870086.996521	13131.5800506	3142	347	136	136	161	166	142	585	4
DLR00013916	2	23	YDL134C-A	20	SD/MSG -ARG -HIS -LEU -LYS +Canavanine +G418 +Hygromycin +Thialysine	Adam_cdc13-1_SDLV3_REP2	2	11	2.93587650091	9984.62535944	108.513728089	254	2.97976093632	899241.997369	9647.41742875	43	3.59180265833	894273.996398	10809.7139797	3278	344	136	136	159	164	138	396	0
DLR00013916	2	24	YOR202W	20	SD/MSG -ARG -HIS -LEU -LYS +Canavanine +G418 +Hygromycin +Thialysine	Adam_cdc13-1_SDLV3_REP2	2	11	2.76733850643	11341.7240912	140.030737598	254	2.81204269196	1038710.99734	15427.0623243	43	3.41630242972	1036830.99789	17599.7214219	3414	346	136	136	160	165	142	383	0
DLR00013916	3	1	YOR202W	20	SD/MSG -ARG -HIS -LEU -LYS +Canavanine +G418 +Hygromycin +Thialysine	Adam_cdc13-1_SDLV3_REP2	2	11	2.83935920576	11020.3986118	157.579775449	254	2.92133163228	969671.997865	10505.2566892	43	3.52757484619	967102.99734	11777.6846403	282	487	136	136	161	165	138	440	10
DLR00013916	3	2	YBR278W	20	SD/MSG -ARG -HIS -LEU -LYS +Canavanine +G418 +Hygromycin +Thialysine	Adam_cdc13-1_SDLV3_REP2	2	11	2.69900677391	9507.98580905	91.100961525	254	2.7687881176	882046.996884	14245.0332269	43	3.37959647314	878214.997603	16158.927261	415	492	136	136	166	169	143	875	0
DLR00013916	3	3	YBR245C	20	SD/MSG -ARG -HIS -LEU -LYS +Canavanine +G418 +Hygromycin +Thialysine	Adam_cdc13-1_SDLV3_REP2	2	11	2.79375598889	10091.1437601	87.8632211343	254	2.84842686144	924377.996468	14495.7804051	43	3.54077916253	840595.881903	10564.8931918	554	488	136	136	170	173	146	1023	0
DLR00013916	3	4	YDL171C	20	SD/MSG -ARG -HIS -LEU -LYS +Canavanine +G418 +Hygromycin +Thialysine	Adam_cdc13-1_SDLV3_REP2	2	11	2.80393375825	9351.06066932	66.4417735944	254	2.78795983039	834822.996288	15383.3781066	43	3.40857095552	830555.996767	16970.4103735	687	492	136	136	169	173	148	1003	0
DLR00013916	3	5	YBR239C	20	SD/MSG -ARG -HIS -LEU -LYS +Canavanine +G418 +Hygromycin +Thialysine	Adam_cdc13-1_SDLV3_REP2	2	11	3.12499740633	11243.6790847	109.557478656	254	3.04846658701	1004219.99578	15027.7457807	43	3.67708546062	1004174.99482	16406.5144015	822	489	136	136	170	175	148	1028	0
DLR00013916	3	6	YDL039C	20	SD/MSG -ARG -HIS -LEU -LYS +Canavanine +G418 +Hygromycin +Thialysine	Adam_cdc13-1_SDLV3_REP2	2	11	2.82528837698	9139.5033429	90.4058840882	254	2.84338703344	808158.996707	13472.2363396	43	3.45831826579	805289.996561	14507.1461466	956	487	136	136	168	173	147	1107	0
DLR00013916	3	7	YBR224W	20	SD/MSG -ARG -HIS -LEU -LYS +Canavanine +G418 +Hygromycin +Thialysine	Adam_cdc13-1_SDLV3_REP2	2	11	3.09695467275	11140.9429885	77.713706175	254	3.05520916335	982470.996255	12483.6986683	43	3.68074420839	980809.995126	13567.564909	1096	486	136	136	171	176	147	951	0
DLR00013916	3	8	YDL122W	20	SD/MSG -ARG -HIS -LEU -LYS +Canavanine +G418 +Hygromycin +Thialysine	Adam_cdc13-1_SDLV3_REP2	2	11	2.70048975961	9122.59220184	41.7714709911	254	2.76912711701	778510.997916	11740.7683215	43	3.38161530484	773865.998036	12824.8455644	1229	488	136	136	167	172	145	1012	0
DLR00013916	3	9	YDL033C	20	SD/MSG -ARG -HIS -LEU -LYS +Canavanine +G418 +Hygromycin +Thialysine	Adam_cdc13-1_SDLV3_REP2	2	11	1.68312609476	2069.64697404	83.5796469835	254	2.05067070649	105039.00008	5010.95787009	43	2.30458683571	89867.0000086	1723.08124662	1380	484	136	136	127	139	126	139	0
DLR00013916	3	10	YDL081C	20	SD/MSG -ARG -HIS -LEU -LYS +Canavanine +G418 +Hygromycin +Thialysine	Adam_cdc13-1_SDLV3_REP2	2	11	2.3813928773	8644.05405068	53.1046124979	254	2.39040667457	717983.993821	11390.4454388	43	2.93140272282	715104.994202	13893.095468	1502	486	136	136	162	168	143	1066	0
DLR00013916	3	11	YCL028W	20	SD/MSG -ARG -HIS -LEU -LYS +Canavanine +G418 +Hygromycin +Thialysine	Adam_cdc13-1_SDLV3_REP2	2	11	3.02422652042	11916.9148497	99.0615207099	254	3.03624611947	1068318.99664	13453.3151349	43	3.66162840116	1068646.99579	14592.8714415	1644	486	136	136	170	175	144	947	31
DLR00013916	3	12	YDL175C	20	SD/MSG -ARG -HIS -LEU -LYS +Canavanine +G418 +Hygromycin +Thialysine	Adam_cdc13-1_SDLV3_REP2	2	11	2.99027797098	10783.2847046	87.5906081404	254	2.93847174752	991666.995623	17079.7394773	43	3.56226466012	989852.995427	18566.8618406	1776	491	136	136	171	175	146	1047	20
DLR00013916	3	13	YBR242W	20	SD/MSG -ARG -HIS -LEU -LYS +Canavanine +G418 +Hygromycin +Thialysine	Adam_cdc13-1_SDLV3_REP2	2	11	2.89428070466	11730.5333315	103.587148351	254	2.89413937874	1059645.99623	18773.8938295	43	3.52060195128	1060359.99659	20578.2403389	1917	486	136	136	169	174	145	1062	0
DLR00013916	3	14	YCR007C	20	SD/MSG -ARG -HIS -LEU -LYS +Canavanine +G418 +Hygromycin +Thialysine	Adam_cdc13-1_SDLV3_REP2	2	11	2.95372189708	10670.0035102	85.5075797192	254	2.96819683145	943475.99675	12650.8856421	43	3.59041566488	943265.995994	13777.2180235	2050	486	136	136	167	172	144	1057	0
DLR00013916	3	15	YCL025C	20	SD/MSG -ARG -HIS -LEU -LYS +Canavanine +G418 +Hygromycin +Thialysine	Adam_cdc13-1_SDLV3_REP2	2	11	2.81789032468	7802.98945982	26.8217530898	254	2.88343177811	584607.998901	7225.47037935	43	3.50041708758	581297.997316	6149.96837572	2192	487	136	136	155	162	139	1108	0
DLR00013916	3	16	YDL127W	20	SD/MSG -ARG -HIS -LEU -LYS +Canavanine +G418 +Hygromycin +Thialysine	Adam_cdc13-1_SDLV3_REP2	2	11	2.84159856913	9919.30028835	86.4009142946	254	2.84515188866	904604.995761	17157.3077629	43	3.47018372208	902246.99602	18694.9793212	2321	487	136	136	169	174	147	1103	0
DLR00013916	3	17	YDL094C	20	SD/MSG -ARG -HIS -LEU -LYS +Canavanine +G418 +Hygromycin +Thialysine	Adam_cdc13-1_SDLV3_REP2	2	11	2.92068869696	10054.5829408	92.4461697926	254	2.91919427667	900046.99581	14497.7497129	43	3.54104895921	898531.99541	15729.8508915	2466	482	136	136	169	174	146	1194	0
DLR00013916	3	18	YBR238C	20	SD/MSG -ARG -HIS -LEU -LYS +Canavanine +G418 +Hygromycin +Thialysine	Adam_cdc13-1_SDLV3_REP2	2	11	2.5211746326	8201.0955727	60.8341970866	254	2.54674579916	681413.995176	12537.6437053	43	3.15132934917	678962.996541	14104.5162962	2596	487	136	136	163	169	144	1330	0
DLR00013916	3	19	YBR289W	20	SD/MSG -ARG -HIS -LEU -LYS +Canavanine +G418 +Hygromycin +Thialysine	Adam_cdc13-1_SDLV3_REP2	2	11	0	11	13.8206774894	254	12	31193.1	2480.33887504	43	0.5	876.6	95.354111569	2727	492	136	136	-1	-1	-1	0	0
DLR00013916	3	20	YCR033W	20	SD/MSG -ARG -HIS -LEU -LYS +Canavanine +G418 +Hygromycin +Thialysine	Adam_cdc13-1_SDLV3_REP2	2	11	2.00820324383	6697.41388454	93.5362031445	254	2.05200735654	582075.997248	10393.5516923	43	2.50298795457	581629.996401	11666.1681107	2869	488	136	136	163	169	150	1895	0
DLR00013916	3	21	YCL023C	20	SD/MSG -ARG -HIS -LEU -LYS +Canavanine +G418 +Hygromycin +Thialysine	Adam_cdc13-1_SDLV3_REP2	2	11	2.87660613253	10200.6142716	94.464874932	254	2.8526829172	940694.996918	16447.6588873	43	3.47336087774	938172.997178	18132.8280393	3009	486	136	136	169	174	149	1052	0
DLR00013916	3	22	YCR028C-A	20	SD/MSG -ARG -HIS -LEU -LYS +Canavanine +G418 +Hygromycin +Thialysine	Adam_cdc13-1_SDLV3_REP2	2	11	1.99464212482	4120.84796086	71.8592719088	254	2.20987459646	189824.000077	5350.35690889	43	2.66390841892	180920.000039	1869.69168715	3142	489	136	136	117	129	120	101	0
DLR00013916	3	23	YDL154W	20	SD/MSG -ARG -HIS -LEU -LYS +Canavanine +G418 +Hygromycin +Thialysine	Adam_cdc13-1_SDLV3_REP2	2	11	2.96349558879	10235.697056	129.586060928	254	2.92126962905	1030552.99526	18488.7856792	43	3.53648335643	1028084.99548	20638.8283883	3284	485	136	136	167	171	145	955	6
DLR00013916	3	24	YOR202W	20	SD/MSG -ARG -HIS -LEU -LYS +Canavanine +G418 +Hygromycin +Thialysine	Adam_cdc13-1_SDLV3_REP2	2	11	2.76714674149	11395.8012977	159.247826317	254	2.82738733009	1130876.99701	17728.6889407	43	3.43618274409	1129445.99788	20439.9583908	3416	486	136	136	165	169	145	593	3
DLR00013916	4	1	YOR202W	20	SD/MSG -ARG -HIS -LEU -LYS +Canavanine +G418 +Hygromycin +Thialysine	Adam_cdc13-1_SDLV3_REP2	2	11	2.80857838809	10678.5586226	149.14523603	254	2.87581134801	916354.997679	10487.9673128	43	3.47937248241	913386.997359	11594.2508133	276	631	136	136	160	165	138	352	4
DLR00013916	4	2	YCR026C	20	SD/MSG -ARG -HIS -LEU -LYS +Canavanine +G418 +Hygromycin +Thialysine	Adam_cdc13-1_SDLV3_REP2	2	11	2.59893789491	9109.79386468	73.7971922432	254	2.69182968345	825721.996245	14192.7265553	43	3.30474886635	822821.997423	16344.2618859	407	625	136	136	164	168	142	967	0
DLR00013916	4	3	YDL123W	20	SD/MSG -ARG -HIS -LEU -LYS +Canavanine +G418 +Hygromycin +Thialysine	Adam_cdc13-1_SDLV3_REP2	2	11	3.07624988445	11165.6759996	119.351214168	254	2.99494448927	1080745.99503	18547.535932	43	3.62190867406	1079878.99478	20704.1241307	551	628	136	136	173	177	150	1081	0
DLR00013916	4	4	YCR059C	20	SD/MSG -ARG -HIS -LEU -LYS +Canavanine +G418 +Hygromycin +Thialysine	Adam_cdc13-1_SDLV3_REP2	2	11	2.73499127676	8820.73265603	84.7407711744	254	2.77918018503	793166.996536	14613.3222468	43	3.39858839449	790008.996954	15895.6364687	686	628	136	136	167	172	147	1099	0
DLR00013916	4	5	YBR281C	20	SD/MSG -ARG -HIS -LEU -LYS +Canavanine +G418 +Hygromycin +Thialysine	Adam_cdc13-1_SDLV3_REP2	2	11	2.81797852368	10423.9991574	67.9748439861	254	2.86860662445	915778.996684	15287.5171245	43	3.56870653546	832117.307583	10469.0399035	815	625	136	136	169	173	145	1096	0
DLR00013916	4	6	YDL077C	20	SD/MSG -ARG -HIS -LEU -LYS +Canavanine +G418 +Hygromycin +Thialysine	Adam_cdc13-1_SDLV3_REP2	2	11	1.619545423	1275.78505198	18.1820345059	254	2.1030103938	105599.99994	5728.80607023	43	2.35354182268	81852.9974295	534.455580912	951	626	136	136	145	154	138	488	0
DLR00013916	4	7	YCL013W	20	SD/MSG -ARG -HIS -LEU -LYS +Canavanine +G418 +Hygromycin +Thialysine	Adam_cdc13-1_SDLV3_REP2	2	11	2.9424666923	10407.8167721	77.8343864906	254	2.95643242215	930485.996252	13473.2775288	43	3.57822646996	928119.995642	14735.3645324	1092	625	136	136	170	175	148	994	0
DLR00013916	4	8	YCR043C	20	SD/MSG -ARG -HIS -LEU -LYS +Canavanine +G418 +Hygromycin +Thialysine	Adam_cdc13-1_SDLV3_REP2	2	11	2.71658007052	9646.18395749	61.7921427573	254	2.76405370816	847579.996806	15442.0472922	43	3.38258910181	845616.997549	16995.660596	1230	622	136	136	167	173	147	1151	0
DLR00013916	4	9	YCL044C	20	SD/MSG -ARG -HIS -LEU -LYS +Canavanine +G418 +Hygromycin +Thialysine	Adam_cdc13-1_SDLV3_REP2	2	11	2.43325373591	7343.68572958	62.1639796614	254	2.55095467032	534770.999013	6006.08406543	43	3.17202118925	505538.086815	3607.69100195	1360	621	136	136	154	162	140	1375	0
DLR00013916	4	10	YCR034W	20	SD/MSG -ARG -HIS -LEU -LYS +Canavanine +G418 +Hygromycin +Thialysine	Adam_cdc13-1_SDLV3_REP2	2	11	1.8346061929	3151.26863613	19.2600027325	254	2.07989196793	242013.999519	5787.41012343	43	2.4962904135	232450.99693	2889.03717129	1503	623	136	136	154	162	144	1390	0
DLR00013916	4	11	YDL052C	20	SD/MSG -ARG -HIS -LEU -LYS +Canavanine +G418 +Hygromycin +Thialysine	Adam_cdc13-1_SDLV3_REP2	2	11	0	11	9.41021567291	254	12	34245.9	3114.21392731	43	0	43	47.1766942385	1639	628	136	136	-1	-1	-1	0	0
DLR00013916	4	12	YBR296C	20	SD/MSG -ARG -HIS -LEU -LYS +Canavanine +G418 +Hygromycin +Thialysine	Adam_cdc13-1_SDLV3_REP2	2	11	2.70794054151	9642.3345842	72.6186322116	254	2.75390820845	890689.996919	15217.3166094	43	3.37142173414	888599.997691	16846.3206635	1773	624	136	136	171	175	148	1196	0
DLR00013916	4	13	YCR019W	20	SD/MSG -ARG -HIS -LEU -LYS +Canavanine +G418 +Hygromycin +Thialysine	Adam_cdc13-1_SDLV3_REP2	2	11	2.96370373838	10467.7071769	98.6474400335	254	3.01110826428	875066.505624	8301.24006423	43	3.57960916257	926081.996728	12392.8506109	1912	621	136	136	167	172	144	1040	0
DLR00013916	4	14	YCR081W	20	SD/MSG -ARG -HIS -LEU -LYS +Canavanine +G418 +Hygromycin +Thialysine	Adam_cdc13-1_SDLV3_REP2	2	11	1.04713632592	283.837392121	6.71788788435	254	9.6122830507	42362.1	3385.96138441	43	1.83282456158	19256.9998604	144.262666706	2047	628	136	136	151	160	142	150	0
DLR00013916	4	15	YDL167C	20	SD/MSG -ARG -HIS -LEU -LYS +Canavanine +G418 +Hygromycin +Thialysine	Adam_cdc13-1_SDLV3_REP2	2	11	2.80191295345	9676.24380784	61.3492817993	254	2.86631766438	823974.997508	11597.8214049	43	3.48321114897	822030.997058	12398.2584125	2181	624	136	136	164	170	144	1129	8
DLR00013916	4	16	YCL032W	20	SD/MSG -ARG -HIS -LEU -LYS +Canavanine +G418 +Hygromycin +Thialysine	Adam_cdc13-1_SDLV3_REP2	2	11	2.69173939786	8283.41682939	40.3466787427	254	2.7364721713	670762.997786	11914.5699755	43	3.34734584839	666629.997835	12539.9064403	2319	623	136	136	160	166	143	1006	0
DLR00013916	4	17	YDL050C	20	SD/MSG -ARG -HIS -LEU -LYS +Canavanine +G418 +Hygromycin +Thialysine	Adam_cdc13-1_SDLV3_REP2	2	11	3.09319861618	11459.1238003	83.1946606708	254	3.05625469868	1002676.99682	11164.6451386	43	3.68098628626	1000636.99567	12060.9043746	2459	622	136	136	167	173	144	877	0
DLR00013916	4	18	YCR049C	20	SD/MSG -ARG -HIS -LEU -LYS +Canavanine +G418 +Hygromycin +Thialysine	Adam_cdc13-1_SDLV3_REP2	2	11	2.813717751	10764.5691075	64.5756035074	254	2.89866837048	914400.9985	11001.0198895	43	3.51529526202	911850.997968	11857.0224401	2597	624	136	136	166	171	143	858	0
DLR00013916	4	19	YDL159W	20	SD/MSG -ARG -HIS -LEU -LYS +Canavanine +G418 +Hygromycin +Thialysine	Adam_cdc13-1_SDLV3_REP2	2	11	0	11	20.5211603459	254	12	30800.7	2387.83021674	43	0.5	1207.8	123.274345646	2728	627	136	136	-1	-1	-1	5	0
DLR00013916	4	20	YBR293W	20	SD/MSG -ARG -HIS -LEU -LYS +Canavanine +G418 +Hygromycin +Thialysine	Adam_cdc13-1_SDLV3_REP2	2	11	2.60135561915	8281.94661179	55.7559173038	254	2.69977871909	711682.997719	10609.1024361	43	3.30643056623	706398.998053	11505.0132203	2863	620	136	136	164	170	146	1002	0
DLR00013916	4	21	YDL086W	20	SD/MSG -ARG -HIS -LEU -LYS +Canavanine +G418 +Hygromycin +Thialysine	Adam_cdc13-1_SDLV3_REP2	2	11	2.85916140591	10139.1731563	86.0126053085	254	2.85425431538	921978.996745	16408.8889134	43	3.4751539569	919506.996938	18029.4601846	3003	625	136	136	169	173	149	1051	0
DLR00013916	4	22	YCL050C	20	SD/MSG -ARG -HIS -LEU -LYS +Canavanine +G418 +Hygromycin +Thialysine	Adam_cdc13-1_SDLV3_REP2	2	11	2.69490613585	8426.65707386	83.2378969303	254	2.71042233113	747323.996555	14516.5659134	43	3.32568015742	742374.997359	15858.689217	3137	619	136	136	160	166	144	789	0
DLR00013916	4	23	YBR264C	20	SD/MSG -ARG -HIS -LEU -LYS +Canavanine +G418 +Hygromycin +Thialysine	Adam_cdc13-1_SDLV3_REP2	2	11	3.10814304722	11059.001748	130.478178552	254	3.06564889626	1048012.99619	13086.9212664	43	3.68655662962	1045284.99525	14812.5649315	3279	622	136	136	163	168	142	582	0
DLR00013916	4	24	YOR202W	20	SD/MSG -ARG -HIS -LEU -LYS +Canavanine +G418 +Hygromycin +Thialysine	Adam_cdc13-1_SDLV3_REP2	2	11	2.71855886791	11470.1122975	146.729559503	254	2.77544486276	1144858.99698	17568.3493066	43	3.38428564825	1143039.99819	20776.2138725	3407	626	136	136	165	169	145	702	0
DLR00013916	5	1	YOR202W	20	SD/MSG -ARG -HIS -LEU -LYS +Canavanine +G418 +Hygromycin +Thialysine	Adam_cdc13-1_SDLV3_REP2	2	11	2.81492099959	10537.3138166	130.678781755	254	2.88825086647	935184.997133	11873.543622	43	3.49672680599	931792.996802	13187.3597471	278	764	136	136	163	168	142	553	10
DLR00013916	5	2	YCL057W	20	SD/MSG -ARG -HIS -LEU -LYS +Canavanine +G418 +Hygromycin +Thialysine	Adam_cdc13-1_SDLV3_REP2	2	11	2.83658993062	9427.03554727	102.330269277	254	2.83313670209	892481.995962	15727.8083359	43	3.45065687332	889176.996312	17598.5657461	413	765	136	136	168	172	147	914	10
DLR00013916	5	3	YCL039W	20	SD/MSG -ARG -HIS -LEU -LYS +Canavanine +G418 +Hygromycin +Thialysine	Adam_cdc13-1_SDLV3_REP2	2	11	2.71954339357	9356.98952741	76.6167507555	254	2.73969559438	845190.996279	16071.0004924	43	3.36332970714	842566.997301	17924.1785701	549	765	136	136	166	171	147	1045	0
DLR00013916	5	4	YCL030C	20	SD/MSG -ARG -HIS -LEU -LYS +Canavanine +G418 +Hygromycin +Thialysine	Adam_cdc13-1_SDLV3_REP2	2	11	1.48788848472	902.809728629	16.0080414489	254	2.09672333119	104979.99998	5508.8251006	43	2.25876294813	79485.9891246	1570.62766778	687	773	136	136	168	173	152	268	0
DLR00013916	5	5	YCR069W	20	SD/MSG -ARG -HIS -LEU -LYS +Canavanine +G418 +Hygromycin +Thialysine	Adam_cdc13-1_SDLV3_REP2	2	11	3.0195305699	10037.1480521	98.7145421029	254	2.98025268449	900287.99615	13886.6923592	43	3.60242490962	897560.995322	14719.3000535	826	762	136	136	170	175	149	979	8
DLR00013916	5	6	YDL048C	20	SD/MSG -ARG -HIS -LEU -LYS +Canavanine +G418 +Hygromycin +Thialysine	Adam_cdc13-1_SDLV3_REP2	2	11	2.77906665287	9740.32900426	69.5883394	254	2.78271699601	894608.996102	17054.7412207	43	3.40239678055	892368.996849	18762.1382261	954	763	136	136	171	176	151	1152	9
DLR00013916	5	7	YBR228W	20	SD/MSG -ARG -HIS -LEU -LYS +Canavanine +G418 +Hygromycin +Thialysine	Adam_cdc13-1_SDLV3_REP2	2	11	3.05981166359	11126.3452748	88.7207467727	254	3.00213133908	1007663.99586	15496.5337713	43	3.62755380484	1006398.99521	16825.6481791	1098	762	136	136	171	176	148	1031	0
DLR00013916	5	8	YCR037C	20	SD/MSG -ARG -HIS -LEU -LYS +Canavanine +G418 +Hygromycin +Thialysine	Adam_cdc13-1_SDLV3_REP2	2	11	2.76985174061	9114.11509591	61.3671363185	254	2.79729566346	781384.997591	12756.627856	43	3.41292979164	779068.997576	13795.8593431	1231	762	136	136	166	172	146	1153	0
DLR00013916	5	9	YDL162C	20	SD/MSG -ARG -HIS -LEU -LYS +Canavanine +G418 +Hygromycin +Thialysine	Adam_cdc13-1_SDLV3_REP2	2	11	2.84522596953	10385.7604719	79.7123151782	254	2.90953150126	829971.151027	9149.10000539	43	3.46184452559	895707.998086	14666.3668124	1374	764	136	136	167	172	147	1277	0
DLR00013916	5	10	YBR297W	20	SD/MSG -ARG -HIS -LEU -LYS +Canavanine +G418 +Hygromycin +Thialysine	Adam_cdc13-1_SDLV3_REP2	2	11	2.61389037076	9416.2349865	64.1408631272	254	2.72907080889	843048.997224	13375.1689433	43	3.33817936669	839985.997888	14979.2866978	1506	762	136	136	171	175	148	1083	0
DLR00013916	5	11	YDL142C	20	SD/MSG -ARG -HIS -LEU -LYS +Canavanine +G418 +Hygromycin +Thialysine	Adam_cdc13-1_SDLV3_REP2	2	11	2.13415862379	6253.71143796	32.6118116846	254	2.25386156377	429253.998821	6163.89637113	43	2.82521199364	405264.409734	3780.91046205	1647	756	136	136	149	158	140	1738	0
DLR00013916	5	12	YDL082W	20	SD/MSG -ARG -HIS -LEU -LYS +Canavanine +G418 +Hygromycin +Thialysine	Adam_cdc13-1_SDLV3_REP2	2	11	2.19781347882	7840.11684579	49.1236891347	254	2.24227086174	720938.996691	10649.3600065	43	2.70786965425	718306.99551	12893.3811204	1779	758	136	136	170	175	151	1358	0
DLR00013916	5	13	YBR248C	20	SD/MSG -ARG -HIS -LEU -LYS +Canavanine +G418 +Hygromycin +Thialysine	Adam_cdc13-1_SDLV3_REP2	2	11	1.76125881902	2793.99076231	16.3603235018	254	1.99928906134	237574.997962	6301.80311	43	2.36188173829	225377.995401	3934.06483994	1911	764	136	136	159	166	145	911	0
DLR00013916	5	14	YBR277C	20	SD/MSG -ARG -HIS -LEU -LYS +Canavanine +G418 +Hygromycin +Thialysine	Adam_cdc13-1_SDLV3_REP2	2	11	2.77388592527	9876.53457842	59.2495978426	254	2.86234476357	887085.99742	12908.0218321	43	3.47830239512	885255.997074	14110.6686177	2046	758	136	136	169	173	144	1090	0
DLR00013916	5	15	YDL112W	20	SD/MSG -ARG -HIS -LEU -LYS +Canavanine +G418 +Hygromycin +Thialysine	Adam_cdc13-1_SDLV3_REP2	2	11	2.75142946474	9189.79344365	53.0392754847	254	2.80776136065	804658.996874	13991.9292674	43	3.42532122023	802521.997031	15040.5550274	2193	754	136	136	166	171	145	1204	6
DLR00013916	5	16	YBR292C	20	SD/MSG -ARG -HIS -LEU -LYS +Canavanine +G418 +Hygromycin +Thialysine	Adam_cdc13-1_SDLV3_REP2	2	11	2.87173468855	10238.070113	90.7778974377	254	2.89011939766	934113.995795	15627.6672505	43	3.51286612478	932728.995834	17031.0075915	2322	759	136	136	169	174	147	1192	0
DLR00013916	5	17	YDL160C	20	SD/MSG -ARG -HIS -LEU -LYS +Canavanine +G418 +Hygromycin +Thialysine	Adam_cdc13-1_SDLV3_REP2	2	11	0	11	15.0697944085	254	12	32508.9	2675.75855416	43	0	43	74.6324970835	2455	764	136	136	-1	-1	-1	0	0
DLR00013916	5	18	YDL146W	20	SD/MSG -ARG -HIS -LEU -LYS +Canavanine +G418 +Hygromycin +Thialysine	Adam_cdc13-1_SDLV3_REP2	2	11	2.80105925847	9333.77963574	70.7971521266	254	2.80092035512	854382.996665	15147.6946397	43	3.41927408626	850648.997001	16687.8991781	2598	757	136	136	169	174	149	1069	0
DLR00013916	5	19	YCR090C	20	SD/MSG -ARG -HIS -LEU -LYS +Canavanine +G418 +Hygromycin +Thialysine	Adam_cdc13-1_SDLV3_REP2	2	11	2.92237942069	10387.4374662	72.9692827217	254	2.9553040635	894362.997057	10928.5794085	43	3.57615215724	891169.996252	11917.086468	2736	759	136	136	165	171	145	867	0
DLR00013916	5	20	YBR240C	20	SD/MSG -ARG -HIS -LEU -LYS +Canavanine +G418 +Hygromycin +Thialysine	Adam_cdc13-1_SDLV3_REP2	2	11	2.91158483789	10000.3765835	75.0560312143	254	2.91463848938	874872.996213	13664.6458119	43	3.53318523472	873648.995853	14932.6539755	2870	758	136	136	167	172	147	1181	0
DLR00013916	5	21	YDL182W	20	SD/MSG -ARG -HIS -LEU -LYS +Canavanine +G418 +Hygromycin +Thialysine	Adam_cdc13-1_SDLV3_REP2	2	11	2.54645100452	8567.28476589	79.5437129761	254	2.52074815639	737189.993129	15625.7892407	43	3.14185404879	735618.995582	18071.9467384	3009	757	136	136	162	167	146	1351	0
DLR00013916	5	22	YDL010W	20	SD/MSG -ARG -HIS -LEU -LYS +Canavanine +G418 +Hygromycin +Thialysine	Adam_cdc13-1_SDLV3_REP2	2	11	2.95093266402	10367.4046214	99.7832517293	254	2.88653985972	991534.994845	19609.3014566	43	3.51126464947	989567.995273	21612.0786595	3138	758	136	136	167	172	148	1017	0
DLR00013916	5	23	YCR009C	20	SD/MSG -ARG -HIS -LEU -LYS +Canavanine +G418 +Hygromycin +Thialysine	Adam_cdc13-1_SDLV3_REP2	2	11	2.56888274235	9833.35791913	85.2635404989	254	2.54700523831	878533.993159	17644.4709162	43	3.1591041148	874607.995708	20765.9859943	3281	760	136	136	156	162	141	555	0
DLR00013916	5	24	YOR202W	20	SD/MSG -ARG -HIS -LEU -LYS +Canavanine +G418 +Hygromycin +Thialysine	Adam_cdc13-1_SDLV3_REP2	2	11	2.87288260997	11417.7065759	158.510560504	254	2.92596026939	1088633.99729	12604.336825	43	3.53259985349	1086992.99728	14984.6034678	3415	759	136	136	162	167	140	359	0
DLR00013916	6	1	YOR202W	20	SD/MSG -ARG -HIS -LEU -LYS +Canavanine +G418 +Hygromycin +Thialysine	Adam_cdc13-1_SDLV3_REP2	2	11	2.83783966951	11067.1324047	158.911123885	254	2.90128833186	970529.997023	11539.3848345	43	3.51013005007	967788.996733	12927.6717417	275	901	136	136	162	166	141	490	0
DLR00013916	6	2	YCR082W	20	SD/MSG -ARG -HIS -LEU -LYS +Canavanine +G418 +Hygromycin +Thialysine	Adam_cdc13-1_SDLV3_REP2	2	11	2.76050338127	9449.80462983	85.5069243827	254	2.83427647017	884416.996348	14286.5459833	43	3.44816353662	881024.996585	16095.4769115	407	897	136	136	167	171	145	854	0
DLR00013916	6	3	YDL037C	20	SD/MSG -ARG -HIS -LEU -LYS +Canavanine +G418 +Hygromycin +Thialysine	Adam_cdc13-1_SDLV3_REP2	2	11	2.79908743912	10311.2305493	98.8556720278	254	2.79974630708	922407.996298	18224.9696107	43	3.42966253781	924418.997127	20033.5409308	545	901	136	136	167	172	149	1487	5
DLR00013916	6	4	YCR045C	20	SD/MSG -ARG -HIS -LEU -LYS +Canavanine +G418 +Hygromycin +Thialysine	Adam_cdc13-1_SDLV3_REP2	2	11	2.59558533868	8529.09077789	71.0105759277	254	2.62015808263	767849.994857	16166.7193238	43	3.24234834564	764631.9964	17988.6684635	684	899	136	136	168	173	151	1222	0
DLR00013916	6	5	YDL053C	20	SD/MSG -ARG -HIS -LEU -LYS +Canavanine +G418 +Hygromycin +Thialysine	Adam_cdc13-1_SDLV3_REP2	2	11	2.92820613116	10803.7819763	84.5964189024	254	2.92682198955	952375.997666	13658.6747303	43	3.54875295857	950841.997186	14551.9218451	819	898	136	136	168	173	148	1040	0
DLR00013916	6	6	YDL042C	20	SD/MSG -ARG -HIS -LEU -LYS +Canavanine +G418 +Hygromycin +Thialysine	Adam_cdc13-1_SDLV3_REP2	2	11	0	11	11.1915431699	254	12	35451	3304.64525302	43	0	43	55.0179577981	959	900	136	136	-1	-1	-1	0	0
DLR00013916	6	7	YBR263W	20	SD/MSG -ARG -HIS -LEU -LYS +Canavanine +G418 +Hygromycin +Thialysine	Adam_cdc13-1_SDLV3_REP2	2	11	2.70274494885	9439.05707685	63.0044427269	254	2.75648998625	792857.997355	13573.5636492	43	3.37522914638	793000.997749	14512.764783	1093	895	136	136	164	170	147	1369	0
DLR00013916	6	8	YBR255W	20	SD/MSG -ARG -HIS -LEU -LYS +Canavanine +G418 +Hygromycin +Thialysine	Adam_cdc13-1_SDLV3_REP2	2	11	2.58233397199	9563.77560515	67.5799547927	254	2.51869777875	781658.992648	16560.9557481	43	3.14011130681	783784.995204	19229.0322135	1227	895	136	136	162	168	144	1445	0
DLR00013916	6	9	YDL035C	20	SD/MSG -ARG -HIS -LEU -LYS +Canavanine +G418 +Hygromycin +Thialysine	Adam_cdc13-1_SDLV3_REP2	2	11	0.929696328717	248.157742355	9.44923951619	254	12	37536.3	3041.59797646	43	1.60307227273	14816.4161806	134.772820032	1367	900	136	136	141	152	136	96	0
DLR00013916	6	10	YCL012W	20	SD/MSG -ARG -HIS -LEU -LYS +Canavanine +G418 +Hygromycin +Thialysine	Adam_cdc13-1_SDLV3_REP2	2	11	2.72121919805	9639.82528309	69.2966081921	254	2.73911882005	868049.996604	16043.180802	43	3.35691536239	866668.997514	17789.0877865	1500	896	136	136	169	174	149	1287	0
DLR00013916	6	11	YCL056C	20	SD/MSG -ARG -HIS -LEU -LYS +Canavanine +G418 +Hygromycin +Thialysine	Adam_cdc13-1_SDLV3_REP2	2	11	2.72975380784	10233.1124549	76.4517367881	254	2.69754011392	899797.995669	18121.0941488	43	3.32387490273	899984.997274	20268.1232271	1639	892	136	136	167	172	148	1352	0
DLR00013916	6	12	YCL010C	20	SD/MSG -ARG -HIS -LEU -LYS +Canavanine +G418 +Hygromycin +Thialysine	Adam_cdc13-1_SDLV3_REP2	2	11	1.07318038128	475.2	14.9550213423	254	9.98019059503	42725.7	3462.49802956	43	1.69522804137	23388.999454	344.395876747	1774	899	136	136	130	143	130	203	0
DLR00013916	6	13	YBR241C	20	SD/MSG -ARG -HIS -LEU -LYS +Canavanine +G418 +Hygromycin +Thialysine	Adam_cdc13-1_SDLV3_REP2	2	11	2.78585603055	10803.9630551	72.6823678911	254	2.82545448632	1014299.99656	18429.9188423	43	3.44795555442	1014988.99704	20555.9836876	1913	893	136	136	172	177	151	1316	0
DLR00013916	6	14	YCR005C	20	SD/MSG -ARG -HIS -LEU -LYS +Canavanine +G418 +Hygromycin +Thialysine	Adam_cdc13-1_SDLV3_REP2	2	11	2.79573478805	9187.36101268	47.013933606	254	2.88943499209	771198.998674	7715.02252458	43	3.50416983045	769476.99784	7767.96326598	2046	893	136	136	163	169	145	1219	0
DLR00013916	6	15	YCL048W	20	SD/MSG -ARG -HIS -LEU -LYS +Canavanine +G418 +Hygromycin +Thialysine	Adam_cdc13-1_SDLV3_REP2	2	11	2.8486781502	9636.47024637	54.8112984287	254	2.88854308901	848213.996791	12768.766634	43	3.50784107297	845631.996483	13764.6136418	2182	895	136	136	166	171	145	1051	0
DLR00013916	6	16	YCR001W	20	SD/MSG -ARG -HIS -LEU -LYS +Canavanine +G418 +Hygromycin +Thialysine	Adam_cdc13-1_SDLV3_REP2	2	11	2.74286011746	8959.94312722	58.6187118418	254	2.82614387385	726126.998157	9910.94655667	43	3.4449203294	722980.997609	10355.2789794	2318	899	136	136	159	165	141	1039	0
DLR00013916	6	17	YDL078C	20	SD/MSG -ARG -HIS -LEU -LYS +Canavanine +G418 +Hygromycin +Thialysine	Adam_cdc13-1_SDLV3_REP2	2	11	2.84985535234	9695.45927714	57.3257876449	254	2.87123942392	869607.996562	14064.0992087	43	3.49085776758	866954.996407	15437.6962087	2459	895	136	136	168	173	148	1073	0
DLR00013916	6	18	YDL130W-A	20	SD/MSG -ARG -HIS -LEU -LYS +Canavanine +G418 +Hygromycin +Thialysine	Adam_cdc13-1_SDLV3_REP2	2	11	2.72012870308	8791.17223715	74.8139226773	254	2.73629156582	796256.995845	16064.5360018	43	3.35835033612	795195.996804	17744.5403323	2596	892	136	136	167	173	149	1438	0
DLR00013916	6	19	YCL006C	20	SD/MSG -ARG -HIS -LEU -LYS +Canavanine +G418 +Hygromycin +Thialysine	Adam_cdc13-1_SDLV3_REP2	2	11	2.73166680196	9080.38342931	56.6773010647	254	2.74324854102	775280.996687	14093.7088302	43	3.36453290944	772655.997291	15488.5019541	2732	896	136	136	163	169	146	1140	0
DLR00013916	6	20	YBR284W	20	SD/MSG -ARG -HIS -LEU -LYS +Canavanine +G418 +Hygromycin +Thialysine	Adam_cdc13-1_SDLV3_REP2	2	11	2.85584024175	9824.7808561	65.6055988788	254	2.82811454388	855506.996172	15601.8107219	43	3.45068031101	852890.996421	17023.655241	2870	894	136	136	165	170	145	982	0
DLR00013916	6	21	YCL024W	20	SD/MSG -ARG -HIS -LEU -LYS +Canavanine +G418 +Hygromycin +Thialysine	Adam_cdc13-1_SDLV3_REP2	2	11	3.04478420272	9873.09361556	90.4525356741	254	2.9314556521	896942.995369	15119.7854154	43	3.55307932802	893338.995097	16474.7486852	3005	894	136	136	166	172	147	955	0
DLR00013916	6	22	YDL137W	20	SD/MSG -ARG -HIS -LEU -LYS +Canavanine +G418 +Hygromycin +Thialysine	Adam_cdc13-1_SDLV3_REP2	2	11	2.79680379908	9180.95727443	48.3446390041	254	2.8134368013	776321.996877	13321.5295777	43	3.43043136677	771197.996877	14400.8158985	3145	894	136	136	157	163	141	687	0
DLR00013916	6	23	YCR095C	20	SD/MSG -ARG -HIS -LEU -LYS +Canavanine +G418 +Hygromycin +Thialysine	Adam_cdc13-1_SDLV3_REP2	2	11	2.80783650587	10418.2675063	122.741705711	254	2.77176394251	983019.996495	17331.7515956	43	3.38925907627	981587.997521	19872.8174409	3276	897	136	136	163	168	145	882	0
DLR00013916	6	24	YOR202W	20	SD/MSG -ARG -HIS -LEU -LYS +Canavanine +G418 +Hygromycin +Thialysine	Adam_cdc13-1_SDLV3_REP2	2	11	3.12704673924	13149.8855853	176.864851046	254	3.06792892154	1267616.99653	13188.7717221	43	3.68482098446	1267370.99606	15779.3919302	3413	894	136	136	163	168	140	364	38
DLR00013916	7	1	YOR202W	20	SD/MSG -ARG -HIS -LEU -LYS +Canavanine +G418 +Hygromycin +Thialysine	Adam_cdc13-1_SDLV3_REP2	2	11	3.05674044649	11948.6870593	173.845678013	254	3.02943993467	1046577.99689	10833.9504912	43	3.64605103632	1045853.99597	12237.3989989	276	1037	136	136	164	169	143	485	13
DLR00013916	7	2	YDL172C	20	SD/MSG -ARG -HIS -LEU -LYS +Canavanine +G418 +Hygromycin +Thialysine	Adam_cdc13-1_SDLV3_REP2	2	11	2.74153553023	10129.6584679	83.3637878504	254	2.81929711296	938663.996563	15131.5886732	43	3.43944629128	935773.997064	17014.1592688	411	1039	136	136	166	170	145	885	13
DLR00013916	7	3	YDL176W	20	SD/MSG -ARG -HIS -LEU -LYS +Canavanine +G418 +Hygromycin +Thialysine	Adam_cdc13-1_SDLV3_REP2	2	11	2.5898588947	8655.39432856	93.1192803976	254	2.62036646839	812407.994432	17539.5086362	43	3.24688027935	809858.996238	20038.2111761	551	1036	136	136	170	175	152	1242	0
DLR00013916	7	4	YBR290W	20	SD/MSG -ARG -HIS -LEU -LYS +Canavanine +G418 +Hygromycin +Thialysine	Adam_cdc13-1_SDLV3_REP2	2	11	2.7887669993	9767.89289955	75.6838031917	254	2.86701371168	871112.997903	12738.8095726	43	3.48734778779	867593.997316	13796.1225481	682	1034	136	136	169	174	149	981	0
DLR00013916	7	5	YDL090C	20	SD/MSG -ARG -HIS -LEU -LYS +Canavanine +G418 +Hygromycin +Thialysine	Adam_cdc13-1_SDLV3_REP2	2	11	0.5	437.4	39.2483183735	254	12	35774.1	3189.63041187	43	0.5	11637.8096557	832.440872614	823	1036	136	136	-1	-1	-1	0	0
DLR00013916	7	6	YBR249C	20	SD/MSG -ARG -HIS -LEU -LYS +Canavanine +G418 +Hygromycin +Thialysine	Adam_cdc13-1_SDLV3_REP2	2	11	2.8220470372	9705.12422915	81.3109376249	254	2.86498956431	884307.997101	14791.8765573	43	3.56394354894	801708.513225	10025.5444042	954	1036	136	136	171	176	150	1097	0
DLR00013916	7	7	YCR025C	20	SD/MSG -ARG -HIS -LEU -LYS +Canavanine +G418 +Hygromycin +Thialysine	Adam_cdc13-1_SDLV3_REP2	2	11	3.02314471841	11682.8051671	93.3004409526	254	3.00939219538	1063307.99554	17270.6419415	43	3.63666933655	1063303.99514	18634.1881629	1098	1037	136	136	172	177	149	1123	10
DLR00013916	7	8	YDL110C	20	SD/MSG -ARG -HIS -LEU -LYS +Canavanine +G418 +Hygromycin +Thialysine	Adam_cdc13-1_SDLV3_REP2	2	11	2.65777778194	8758.16069111	56.0657115569	254	2.70432699144	731518.996865	13335.6646487	43	3.32178031623	730722.997525	14336.6240709	1232	1035	136	136	162	168	145	1333	0
DLR00013916	7	9	YCR027C	20	SD/MSG -ARG -HIS -LEU -LYS +Canavanine +G418 +Hygromycin +Thialysine	Adam_cdc13-1_SDLV3_REP2	2	11	2.862921442	11022.8207088	65.8419676695	254	2.92247822541	973376.996639	15392.9325928	43	3.54675719201	973546.996455	16604.4463892	1371	1030	136	136	168	173	145	1178	0
DLR00013916	7	10	YDL079C	20	SD/MSG -ARG -HIS -LEU -LYS +Canavanine +G418 +Hygromycin +Thialysine	Adam_cdc13-1_SDLV3_REP2	2	11	2.85651757493	10672.2847902	81.5429904594	254	2.87281509023	959471.995981	17684.9817217	43	3.4995186555	960155.996231	19104.1504497	1504	1035	136	136	169	174	147	1324	0
DLR00013916	7	11	YDL129W	20	SD/MSG -ARG -HIS -LEU -LYS +Canavanine +G418 +Hygromycin +Thialysine	Adam_cdc13-1_SDLV3_REP2	2	11	2.87057572853	10888.1919614	80.5257773097	254	2.8903891894	975502.996393	16812.5760176	43	3.51599384173	977185.996513	18162.4348199	1647	1032	136	136	167	172	146	1424	0
DLR00013916	7	12	YDL065C	20	SD/MSG -ARG -HIS -LEU -LYS +Canavanine +G418 +Hygromycin +Thialysine	Adam_cdc13-1_SDLV3_REP2	2	11	2.64090445491	8565.28610155	57.2094666161	254	2.63969336094	734389.995063	16365.8734462	43	3.27228946167	737130.996835	17857.2363248	1778	1029	136	136	163	168	145	1866	8
DLR00013916	7	13	YCR085W	20	SD/MSG -ARG -HIS -LEU -LYS +Canavanine +G418 +Hygromycin +Thialysine	Adam_cdc13-1_SDLV3_REP2	2	11	2.8453874828	10470.7631415	61.9096872188	254	2.90719254871	917041.997208	13507.4141784	43	3.52706893094	917727.996883	14531.88428	1916	1033	136	136	166	171	144	1305	0
DLR00013916	7	14	YCR053W	20	SD/MSG -ARG -HIS -LEU -LYS +Canavanine +G418 +Hygromycin +Thialysine	Adam_cdc13-1_SDLV3_REP2	2	11	2.05999305044	2997.23895641	46.4744603901	254	2.32213704164	143516.000121	4632.62589447	43	2.73031472083	133061.000015	1115.74868478	2051	1035	136	136	122	134	121	286	0
DLR00013916	7	15	YCR011C	20	SD/MSG -ARG -HIS -LEU -LYS +Canavanine +G418 +Hygromycin +Thialysine	Adam_cdc13-1_SDLV3_REP2	2	11	2.88792288686	10475.2041335	78.6163672358	254	2.87240860761	931349.995782	16889.5980213	43	3.49961117492	933002.996053	18447.1628766	2191	1034	136	136	166	171	146	1404	0
DLR00013916	7	16	YCL064C	20	SD/MSG -ARG -HIS -LEU -LYS +Canavanine +G418 +Hygromycin +Thialysine	Adam_cdc13-1_SDLV3_REP2	2	11	2.93836103179	9801.24995554	64.2050992742	254	2.91985296993	877197.995623	14482.3536883	43	3.54551077579	875177.995323	15747.3869479	2321	1034	136	136	167	172	146	1083	5
DLR00013916	7	17	YDL125C	20	SD/MSG -ARG -HIS -LEU -LYS +Canavanine +G418 +Hygromycin +Thialysine	Adam_cdc13-1_SDLV3_REP2	2	11	2.93362168694	10490.0992769	84.5526268997	254	2.91539546336	953678.995533	16766.7402862	43	3.54265137229	952251.995497	18309.1967544	2462	1033	136	136	168	173	146	1140	0
DLR00013916	7	18	YDL144C	20	SD/MSG -ARG -HIS -LEU -LYS +Canavanine +G418 +Hygromycin +Thialysine	Adam_cdc13-1_SDLV3_REP2	2	11	2.83822494084	9660.94105441	59.4725406059	254	2.84347199834	856113.99681	14597.8094376	43	3.46549562427	853593.996887	15970.0055319	2590	1031	136	136	165	171	146	1060	6
DLR00013916	7	19	YCR062W	20	SD/MSG -ARG -HIS -LEU -LYS +Canavanine +G418 +Hygromycin +Thialysine	Adam_cdc13-1_SDLV3_REP2	2	11	2.95441932699	10184.7153634	81.6109398604	254	2.91521623578	919651.996097	15200.40048	43	3.53915921289	916838.995806	16674.1730377	2738	1033	136	136	168	173	148	998	0
DLR00013916	7	20	YDL114W	20	SD/MSG -ARG -HIS -LEU -LYS +Canavanine +G418 +Hygromycin +Thialysine	Adam_cdc13-1_SDLV3_REP2	2	11	2.87908480173	10215.186633	58.2965012451	254	2.88993167153	913303.996784	14276.3222976	43	3.51039918864	910590.996548	15684.2702851	2869	1036	136	136	166	172	146	1014	0
DLR00013916	7	21	YCR073W-A	20	SD/MSG -ARG -HIS -LEU -LYS +Canavanine +G418 +Hygromycin +Thialysine	Adam_cdc13-1_SDLV3_REP2	2	11	2.95664741258	10098.5783548	66.8692336843	254	2.91336011145	910285.995414	16033.6628989	43	3.53649164862	907432.995259	17540.235531	3009	1031	136	136	165	171	146	968	0
DLR00013916	7	22	YCR014C	20	SD/MSG -ARG -HIS -LEU -LYS +Canavanine +G418 +Hygromycin +Thialysine	Adam_cdc13-1_SDLV3_REP2	2	11	2.81124069473	9167.42822007	81.8671293503	254	2.77554657983	841876.995426	17190.4456756	43	3.39991963876	839166.996262	18934.7179634	3142	1032	136	136	162	168	146	1070	0
DLR00013916	7	23	YDL121C	20	SD/MSG -ARG -HIS -LEU -LYS +Canavanine +G418 +Hygromycin +Thialysine	Adam_cdc13-1_SDLV3_REP2	2	11	3.13412817558	10926.0758614	124.501668391	254	3.05208584586	1035339.99521	15091.7133354	43	3.67477729771	1032416.99444	16807.8132244	3275	1035	136	136	163	168	142	613	7
DLR00013916	7	24	YOR202W	20	SD/MSG -ARG -HIS -LEU -LYS +Canavanine +G418 +Hygromycin +Thialysine	Adam_cdc13-1_SDLV3_REP2	2	11	2.84188386092	10790.9073137	151.164079462	254	2.94465174519	984688.180537	9662.50849686	43	3.49967752689	1045449.99728	15801.3906336	3412	1029	136	136	163	168	141	583	25
DLR00013916	8	1	YOR202W	20	SD/MSG -ARG -HIS -LEU -LYS +Canavanine +G418 +Hygromycin +Thialysine	Adam_cdc13-1_SDLV3_REP2	2	11	2.75854691077	11412.6984282	109.076595354	254	2.83945926317	974036.997804	11418.7320237	43	3.44748574572	971900.997957	12987.42108	275	1173	136	136	161	166	142	521	6
DLR00013916	8	2	YBR270C	20	SD/MSG -ARG -HIS -LEU -LYS +Canavanine +G418 +Hygromycin +Thialysine	Adam_cdc13-1_SDLV3_REP2	2	11	2.74212350958	9216.44923461	91.818846468	254	2.73850637019	870124.99528	18093.3462608	43	3.36198830546	866969.996614	20237.4776808	407	1173	136	136	166	171	148	1079	0
DLR00013916	8	3	YBR295W	20	SD/MSG -ARG -HIS -LEU -LYS +Canavanine +G418 +Hygromycin +Thialysine	Adam_cdc13-1_SDLV3_REP2	2	11	2.85806440845	9963.4765757	69.4874462548	254	2.9043378122	880164.99664	13125.9384481	43	3.52737416407	876742.996253	14324.1528556	548	1176	136	136	166	171	145	870	0
DLR00013916	8	4	YCL062W	20	SD/MSG -ARG -HIS -LEU -LYS +Canavanine +G418 +Hygromycin +Thialysine	Adam_cdc13-1_SDLV3_REP2	2	11	2.63095472228	8175.67729336	61.6151827922	254	2.61498819027	710009.995112	14899.3303011	43	3.2378951271	707322.996774	16406.9741819	682	1167	136	136	164	170	148	1372	0
DLR00013916	8	5	YCL069W	20	SD/MSG -ARG -HIS -LEU -LYS +Canavanine +G418 +Hygromycin +Thialysine	Adam_cdc13-1_SDLV3_REP2	2	11	2.86236440502	10306.3947638	90.9096023122	254	2.88275198085	927774.99642	16346.1425809	43	3.50589840256	927983.996459	17662.0883546	816	1171	136	136	169	174	149	1333	0
DLR00013916	8	6	YBR283C	20	SD/MSG -ARG -HIS -LEU -LYS +Canavanine +G418 +Hygromycin +Thialysine	Adam_cdc13-1_SDLV3_REP2	2	11	2.50797230794	7365.06112141	46.8666669285	254	2.53719453128	594045.995622	11534.4512501	43	3.23463435177	531129.6	8140.46290964	952	1168	136	136	158	166	145	1260	0
DLR00013916	8	7	YCR008W	20	SD/MSG -ARG -HIS -LEU -LYS +Canavanine +G418 +Hygromycin +Thialysine	Adam_cdc13-1_SDLV3_REP2	2	11	2.79959505165	10851.345477	74.1148290626	254	2.73526628782	951545.995069	20550.813682	43	3.37084403391	953106.996791	22813.1168669	1090	1170	136	136	167	172	148	1388	0
DLR00013916	8	8	YDL026W	20	SD/MSG -ARG -HIS -LEU -LYS +Canavanine +G418 +Hygromycin +Thialysine	Adam_cdc13-1_SDLV3_REP2	2	11	2.88180955859	9290.56750149	60.7769576662	254	2.87282592239	799744.995985	14073.6607872	43	3.49654958088	796919.995743	14877.9842851	1225	1169	136	136	164	170	145	1114	0
DLR00013916	8	9	YCR016W	20	SD/MSG -ARG -HIS -LEU -LYS +Canavanine +G418 +Hygromycin +Thialysine	Adam_cdc13-1_SDLV3_REP2	2	11	2.78228423865	10597.2854655	61.5446726079	254	2.72929252772	945500.99495	20493.8695356	43	3.35905450678	947890.996763	22801.7506463	1366	1167	136	136	167	172	147	1553	0
DLR00013916	8	10	YDL161W	20	SD/MSG -ARG -HIS -LEU -LYS +Canavanine +G418 +Hygromycin +Thialysine	Adam_cdc13-1_SDLV3_REP2	2	11	2.84204795585	9053.89583706	50.0168075178	254	2.87594079726	780664.996191	12809.6518124	43	3.49680974132	777584.995795	13437.3894236	1503	1172	136	136	163	169	144	1148	0
DLR00013916	8	11	YDL135C	20	SD/MSG -ARG -HIS -LEU -LYS +Canavanine +G418 +Hygromycin +Thialysine	Adam_cdc13-1_SDLV3_REP2	2	11	2.92855753258	10806.8520411	56.3332943683	254	2.95664854762	936750.996793	13488.9280453	43	3.58320732326	936207.99617	14280.8535783	1642	1167	136	136	164	169	142	1159	0
DLR00013916	8	12	YDL061C	20	SD/MSG -ARG -HIS -LEU -LYS +Canavanine +G418 +Hygromycin +Thialysine	Adam_cdc13-1_SDLV3_REP2	2	11	1.85640793557	5358.63819203	48.0084653325	254	1.85413073611	343093.999015	6017.05412944	43	2.26272399166	342239.998722	4111.9693615	1776	1161	136	136	141	150	132	1328	0
DLR00013916	8	13	YCL051W	20	SD/MSG -ARG -HIS -LEU -LYS +Canavanine +G418 +Hygromycin +Thialysine	Adam_cdc13-1_SDLV3_REP2	2	11	2.89599984246	11741.486061	57.5645026428	254	2.93677989555	1027586.99639	15961.8533796	43	3.56183957218	1028391.99629	17398.8062264	1913	1169	136	136	165	170	143	1152	17
DLR00013916	8	14	YBR260C	20	SD/MSG -ARG -HIS -LEU -LYS +Canavanine +G418 +Hygromycin +Thialysine	Adam_cdc13-1_SDLV3_REP2	2	11	2.75580167816	9155.58874704	66.9799006763	254	2.77479869721	831244.996165	16365.155546	43	3.39653220418	828844.996948	17840.4753945	2048	1166	136	136	167	172	146	1198	0
DLR00013916	8	15	YBR271W	20	SD/MSG -ARG -HIS -LEU -LYS +Canavanine +G418 +Hygromycin +Thialysine	Adam_cdc13-1_SDLV3_REP2	2	11	2.86275930202	9903.268995	67.8721495604	254	2.84365000033	898528.995792	16994.5324048	43	3.47093228377	896856.996241	18546.4374856	2184	1169	136	136	167	171	146	1201	0
DLR00013916	8	16	YCR065W	20	SD/MSG -ARG -HIS -LEU -LYS +Canavanine +G418 +Hygromycin +Thialysine	Adam_cdc13-1_SDLV3_REP2	2	11	2.77656621637	8495.98095252	48.8073430911	254	2.7969220001	701602.997002	11839.4987293	43	3.41455521337	700256.997057	12823.3526794	2325	1165	136	136	159	165	142	1284	0
DLR00013916	8	17	YBR227C	20	SD/MSG -ARG -HIS -LEU -LYS +Canavanine +G418 +Hygromycin +Thialysine	Adam_cdc13-1_SDLV3_REP2	2	11	2.88061869104	10368.5093395	50.6125381362	254	2.86526557457	935665.996368	16188.5872225	43	3.49005027995	935635.996703	17876.6807859	2460	1168	136	136	167	173	151	1287	0
DLR00013916	8	18	YCL016C	20	SD/MSG -ARG -HIS -LEU -LYS +Canavanine +G418 +Hygromycin +Thialysine	Adam_cdc13-1_SDLV3_REP2	2	11	2.15439814777	5203.36283727	35.8542196776	254	2.1885698708	399655.993546	7430.82905378	43	2.66529851031	396044.992307	8174.13854891	2591	1172	136	136	150	159	139	1438	0
DLR00013916	8	19	YDL071C	20	SD/MSG -ARG -HIS -LEU -LYS +Canavanine +G418 +Hygromycin +Thialysine	Adam_cdc13-1_SDLV3_REP2	2	11	2.78259744775	10170.8738811	72.5346251817	254	2.80497471065	907632.997133	15218.6742183	43	3.43001913865	905531.99766	16894.7984084	2731	1170	136	136	165	171	146	1101	0
DLR00013916	8	20	YCL037C	20	SD/MSG -ARG -HIS -LEU -LYS +Canavanine +G418 +Hygromycin +Thialysine	Adam_cdc13-1_SDLV3_REP2	2	11	0	11	13.5890528086	254	12	30067.2	2275.90307355	43	0	43	75.520441789	2863	1172	136	136	-1	-1	-1	0	0
DLR00013916	8	21	YCL055W	20	SD/MSG -ARG -HIS -LEU -LYS +Canavanine +G418 +Hygromycin +Thialysine	Adam_cdc13-1_SDLV3_REP2	2	11	2.9589264767	9381.40081938	77.8511439275	254	2.93626466751	837734.996529	11551.7027808	43	3.55735843909	832859.995778	12506.2913964	3004	1168	136	136	163	169	144	858	0
DLR00013916	8	22	YCR102W-A	20	SD/MSG -ARG -HIS -LEU -LYS +Canavanine +G418 +Hygromycin +Thialysine	Adam_cdc13-1_SDLV3_REP2	2	11	2.88431259742	10084.9631982	81.0685622662	254	2.83862488734	881609.996247	16335.657058	43	3.46195595911	877866.996451	17875.9794912	3141	1167	136	136	159	165	143	716	0
DLR00013916	8	23	YDL106C	20	SD/MSG -ARG -HIS -LEU -LYS +Canavanine +G418 +Hygromycin +Thialysine	Adam_cdc13-1_SDLV3_REP2	2	11	2.9025132914	10616.1392202	106.335642202	254	2.8977359884	998247.995769	16228.8149139	43	3.51414189809	995361.995897	18109.8389759	3277	1169	136	136	162	168	142	648	14
DLR00013916	8	24	YOR202W	20	SD/MSG -ARG -HIS -LEU -LYS +Canavanine +G418 +Hygromycin +Thialysine	Adam_cdc13-1_SDLV3_REP2	2	11	2.83971236679	11896.4990673	115.904848941	254	2.87638596246	1130492.99746	13684.7000124	43	3.53548691732	1055773.41855	11804.9137681	3412	1161	136	136	160	165	139	338	0
DLR00013916	9	1	YOR202W	20	SD/MSG -ARG -HIS -LEU -LYS +Canavanine +G418 +Hygromycin +Thialysine	Adam_cdc13-1_SDLV3_REP2	2	11	2.79689554864	10928.7161536	123.423270008	254	2.88918764045	953226.9968	13254.0559685	43	3.50115166235	950885.996717	14763.6744155	280	1314	136	136	162	167	142	543	15
DLR00013916	9	2	YCL045C	20	SD/MSG -ARG -HIS -LEU -LYS +Canavanine +G418 +Hygromycin +Thialysine	Adam_cdc13-1_SDLV3_REP2	2	11	2.56884263667	8544.65082566	87.8527483982	254	2.66015454171	794681.996174	14019.9508757	43	3.27431525779	790977.997388	16214.2503264	411	1309	136	136	166	171	147	964	0
DLR00013916	9	3	YCL074W	20	SD/MSG -ARG -HIS -LEU -LYS +Canavanine +G418 +Hygromycin +Thialysine	Adam_cdc13-1_SDLV3_REP2	2	11	2.88235421066	9682.99564057	89.3795276532	254	2.86600338291	862060.995681	15669.4881915	43	3.49206120797	861394.995866	17222.6663307	552	1308	136	136	166	171	147	1171	0
DLR00013916	9	4	YDL054C	20	SD/MSG -ARG -HIS -LEU -LYS +Canavanine +G418 +Hygromycin +Thialysine	Adam_cdc13-1_SDLV3_REP2	2	11	2.82484612234	8896.71305522	57.1425320905	254	2.82727210648	775272.996676	13570.8895064	43	3.44803575631	770618.996566	14551.1474379	687	1308	136	136	166	171	148	972	0
DLR00013916	9	5	YBR275C	20	SD/MSG -ARG -HIS -LEU -LYS +Canavanine +G418 +Hygromycin +Thialysine	Adam_cdc13-1_SDLV3_REP2	2	11	2.90215863343	11003.1308974	83.4966358784	254	2.91161742635	930603.996871	14348.8436755	43	3.54022643919	931180.996578	15464.4462211	825	1309	136	136	165	171	146	1204	0
DLR00013916	9	6	YDL018C	20	SD/MSG -ARG -HIS -LEU -LYS +Canavanine +G418 +Hygromycin +Thialysine	Adam_cdc13-1_SDLV3_REP2	2	11	2.88135598401	9207.61126555	62.5070726356	254	2.91101086614	778595.997384	10568.6087487	43	3.53046957632	776816.99652	10977.06439	959	1308	136	136	164	170	145	1141	0
DLR00013916	9	7	YDL011C	20	SD/MSG -ARG -HIS -LEU -LYS +Canavanine +G418 +Hygromycin +Thialysine	Adam_cdc13-1_SDLV3_REP2	2	11	2.9051864876	10157.6771821	68.5935604724	254	2.8921798889	887779.996018	15279.0396522	43	3.51828014981	887273.99593	16507.1712829	1096	1306	136	136	166	172	147	1235	0
DLR00013916	9	8	YDL155W	20	SD/MSG -ARG -HIS -LEU -LYS +Canavanine +G418 +Hygromycin +Thialysine	Adam_cdc13-1_SDLV3_REP2	2	11	2.84782391885	9640.80661237	45.9229030849	254	2.87217998346	837132.996331	13393.3467674	43	3.49540899935	834365.996017	14408.41784	1229	1305	136	136	165	171	145	1051	0
DLR00013916	9	9	YCL001W	20	SD/MSG -ARG -HIS -LEU -LYS +Canavanine +G418 +Hygromycin +Thialysine	Adam_cdc13-1_SDLV3_REP2	2	11	2.9599535178	10083.3838454	68.2841831645	254	2.87883520188	932179.994777	18582.6963928	43	3.50860993815	929904.995008	20161.4483409	1365	1304	136	136	169	174	149	1138	8
DLR00013916	9	10	YDL012C	20	SD/MSG -ARG -HIS -LEU -LYS +Canavanine +G418 +Hygromycin +Thialysine	Adam_cdc13-1_SDLV3_REP2	2	11	2.99103226144	10203.8994053	59.7079599799	254	3.00694902389	867471.996396	11513.3527247	43	3.63773348124	866000.99537	12038.7276454	1504	1308	136	136	162	167	141	1118	0
DLR00013916	9	11	YBR300C	20	SD/MSG -ARG -HIS -LEU -LYS +Canavanine +G418 +Hygromycin +Thialysine	Adam_cdc13-1_SDLV3_REP2	2	11	2.87766832447	10563.9844017	59.0308210696	254	2.88020434233	936961.995742	17848.5581434	43	3.50926850498	936367.99595	19303.6197308	1645	1304	136	136	166	170	145	1209	0
DLR00013916	9	12	YBR230C	20	SD/MSG -ARG -HIS -LEU -LYS +Canavanine +G418 +Hygromycin +Thialysine	Adam_cdc13-1_SDLV3_REP2	2	11	2.7811886257	9751.67601262	52.7806451217	254	2.79869896854	867196.996593	16392.1736236	43	3.50879713246	780054.3	11275.5676841	1777	1305	136	136	165	170	146	1407	0
DLR00013916	9	13	YBR287W	20	SD/MSG -ARG -HIS -LEU -LYS +Canavanine +G418 +Hygromycin +Thialysine	Adam_cdc13-1_SDLV3_REP2	2	11	2.89849978154	10411.5493218	62.5303204388	254	2.86901874342	953090.996315	17698.6085295	43	3.49505549475	952196.996669	19288.426882	1916	1302	136	136	167	172	146	1276	26
DLR00013916	9	14	YCR076C	20	SD/MSG -ARG -HIS -LEU -LYS +Canavanine +G418 +Hygromycin +Thialysine	Adam_cdc13-1_SDLV3_REP2	2	11	2.7427208305	9070.78987112	59.5441242384	254	2.80135932619	852077.996291	15362.6347887	43	3.42198863758	849246.996862	16879.7410098	2050	1306	136	136	168	173	146	1241	0
DLR00013916	9	15	YDL066W	20	SD/MSG -ARG -HIS -LEU -LYS +Canavanine +G418 +Hygromycin +Thialysine	Adam_cdc13-1_SDLV3_REP2	2	11	2.84940333196	10374.7315967	44.9060957205	254	2.90453094876	905856.997041	12437.1750527	43	3.52534907271	904353.996798	13562.7771632	2192	1308	136	136	164	169	141	1076	0
DLR00013916	9	16	YCL075W	20	SD/MSG -ARG -HIS -LEU -LYS +Canavanine +G418 +Hygromycin +Thialysine	Adam_cdc13-1_SDLV3_REP2	2	11	2.93195634408	9786.52272742	70.7088875661	254	2.95151443728	835667.997049	10612.0660925	43	3.5743902744	834531.996248	11505.7427683	2320	1308	136	136	161	167	142	1055	0
DLR00013916	9	17	YCR010C	20	SD/MSG -ARG -HIS -LEU -LYS +Canavanine +G418 +Hygromycin +Thialysine	Adam_cdc13-1_SDLV3_REP2	2	11	2.76312072362	9431.52990325	68.1014653188	254	2.78622338237	852506.996184	16435.5586817	43	3.41292653277	851488.996941	18139.578087	2464	1305	136	136	165	170	146	1259	0
DLR00013916	9	18	YBR276C	20	SD/MSG -ARG -HIS -LEU -LYS +Canavanine +G418 +Hygromycin +Thialysine	Adam_cdc13-1_SDLV3_REP2	2	11	2.72507363958	9400.49381675	66.2652496138	254	2.76088529761	845168.996886	14462.0007154	43	3.38419993616	843308.997585	16292.7058699	2591	1306	136	136	164	170	145	1215	4
DLR00013916	9	19	YDL059C	20	SD/MSG -ARG -HIS -LEU -LYS +Canavanine +G418 +Hygromycin +Thialysine	Adam_cdc13-1_SDLV3_REP2	2	11	2.6897002026	9156.8429132	55.3402188803	254	2.74452122005	794551.997106	13384.4578116	43	3.3645419654	792998.997688	14848.0462273	2737	1308	136	136	162	168	145	1228	0
DLR00013916	9	20	YDL177C	20	SD/MSG -ARG -HIS -LEU -LYS +Canavanine +G418 +Hygromycin +Thialysine	Adam_cdc13-1_SDLV3_REP2	2	11	2.86742492959	9633.82167793	68.6463996907	254	2.92423767286	835255.996931	11407.9755949	43	3.54626939645	832664.996263	12256.6492323	2869	1306	136	136	161	168	143	944	0
DLR00013916	9	21	YBR229C	20	SD/MSG -ARG -HIS -LEU -LYS +Canavanine +G418 +Hygromycin +Thialysine	Adam_cdc13-1_SDLV3_REP2	2	11	2.59203620731	8140.12229895	73.9173284149	254	2.66430546683	694876.996561	12552.399493	43	3.27838232199	694993.997399	13974.6278809	3010	1304	136	136	159	166	144	1352	0
DLR00013916	9	22	YDL128W	20	SD/MSG -ARG -HIS -LEU -LYS +Canavanine +G418 +Hygromycin +Thialysine	Adam_cdc13-1_SDLV3_REP2	2	11	2.93306830342	9961.0308873	80.0560056727	254	2.90360555006	910730.99536	16038.3413823	43	3.52402733234	907972.995321	17547.0635789	3142	1302	136	136	162	167	143	846	0
DLR00013916	9	23	YCR092C	20	SD/MSG -ARG -HIS -LEU -LYS +Canavanine +G418 +Hygromycin +Thialysine	Adam_cdc13-1_SDLV3_REP2	2	11	2.70671059625	9717.48521826	79.723411145	254	2.69837122692	899058.995457	17652.838653	43	3.3191225903	894447.997083	19889.994699	3275	1304	136	136	158	164	142	619	20
DLR00013916	9	24	YOR202W	20	SD/MSG -ARG -HIS -LEU -LYS +Canavanine +G418 +Hygromycin +Thialysine	Adam_cdc13-1_SDLV3_REP2	2	11	2.83809450272	12211.0771692	136.79087958	254	2.94446477854	1153664.46382	13067.0140271	43	3.49642433767	1236466.99778	21093.6137876	3415	1302	136	136	164	169	143	576	30
DLR00013916	10	1	YOR202W	20	SD/MSG -ARG -HIS -LEU -LYS +Canavanine +G418 +Hygromycin +Thialysine	Adam_cdc13-1_SDLV3_REP2	2	11	2.74549557748	11221.314725	151.550759991	254	2.83204556516	963216.997834	12551.2478312	43	3.49834212823	894400.412758	9870.92786967	280	1449	136	136	162	167	143	506	15
DLR00013916	10	2	YCR068W	20	SD/MSG -ARG -HIS -LEU -LYS +Canavanine +G418 +Hygromycin +Thialysine	Adam_cdc13-1_SDLV3_REP2	2	11	2.74063210692	9640.21486445	88.7884529383	254	2.83183820876	834860.997247	12224.2719634	43	3.51549452971	768476.061895	9327.94725836	409	1448	136	136	161	166	142	897	4
DLR00013916	10	3	YCR091W	20	SD/MSG -ARG -HIS -LEU -LYS +Canavanine +G418 +Hygromycin +Thialysine	Adam_cdc13-1_SDLV3_REP2	2	11	2.89294975762	10175.5564918	91.0413932854	254	2.9010033099	921399.996177	15435.6703666	43	3.52626975376	920706.99604	17155.2133028	546	1442	136	136	168	172	147	1094	0
DLR00013916	10	4	YBR225W	20	SD/MSG -ARG -HIS -LEU -LYS +Canavanine +G418 +Hygromycin +Thialysine	Adam_cdc13-1_SDLV3_REP2	2	11	2.85719742179	9920.98362059	79.1218806938	254	2.844366182	904129.996091	17145.0634327	43	3.4726285068	903010.996361	18877.3406656	687	1443	136	136	170	175	151	1246	0
DLR00013916	10	5	YCL002C	20	SD/MSG -ARG -HIS -LEU -LYS +Canavanine +G418 +Hygromycin +Thialysine	Adam_cdc13-1_SDLV3_REP2	2	11	2.77011303207	10082.1448729	76.6068837992	254	2.78913377843	868564.996802	16642.0441466	43	3.41883767278	868621.997398	18108.4373616	821	1445	136	136	165	171	147	1227	0
DLR00013916	10	6	YCR077C	20	SD/MSG -ARG -HIS -LEU -LYS +Canavanine +G418 +Hygromycin +Thialysine	Adam_cdc13-1_SDLV3_REP2	2	11	2.09631376472	4214.52197589	21.661060764	254	2.21293765995	308861.996005	6530.52859838	43	2.71270715172	303554.993251	5308.39702356	962	1442	136	136	150	159	141	1654	0
DLR00013916	10	7	YCR075C	20	SD/MSG -ARG -HIS -LEU -LYS +Canavanine +G418 +Hygromycin +Thialysine	Adam_cdc13-1_SDLV3_REP2	2	11	2.79072358844	9535.27832257	62.0911169833	254	2.83146186607	820171.997452	13793.2559841	43	3.4555122341	819828.997171	14751.1350334	1094	1442	136	136	165	170	147	1320	0
DLR00013916	10	8	YCR061W	20	SD/MSG -ARG -HIS -LEU -LYS +Canavanine +G418 +Hygromycin +Thialysine	Adam_cdc13-1_SDLV3_REP2	2	11	2.73647643062	8752.11033272	51.0300274971	254	2.78402989179	738116.997245	12470.2367428	43	3.40692623898	735200.997229	13378.5105024	1230	1439	136	136	162	168	143	1124	0
DLR00013916	10	9	YDL138W	20	SD/MSG -ARG -HIS -LEU -LYS +Canavanine +G418 +Hygromycin +Thialysine	Adam_cdc13-1_SDLV3_REP2	2	11	2.98855033937	11774.583328	72.7396922006	254	2.99689570087	1052386.99544	16252.1491547	43	3.62800098229	1053288.99512	17667.3901786	1366	1444	136	136	168	172	145	1209	20
DLR00013916	10	10	YCR021C	20	SD/MSG -ARG -HIS -LEU -LYS +Canavanine +G418 +Hygromycin +Thialysine	Adam_cdc13-1_SDLV3_REP2	2	11	2.62557523922	7851.04003984	52.6066657585	254	2.6606627672	667157.995944	13509.5827628	43	3.28084442937	668105.997028	14848.4667328	1498	1443	136	136	161	166	143	1778	3
DLR00013916	10	11	YCR073C	20	SD/MSG -ARG -HIS -LEU -LYS +Canavanine +G418 +Hygromycin +Thialysine	Adam_cdc13-1_SDLV3_REP2	2	11	2.9450781633	10454.9166416	84.348451066	254	2.94926238265	922410.996038	14313.6881327	43	3.57799650553	923687.995613	15504.9317621	1638	1440	136	136	164	169	143	1350	0
DLR00013916	10	12	YDL133C-A	20	SD/MSG -ARG -HIS -LEU -LYS +Canavanine +G418 +Hygromycin +Thialysine	Adam_cdc13-1_SDLV3_REP2	2	11	2.71433147474	8494.9820252	54.2849804545	254	2.74086908657	706348.997752	12161.852191	43	3.35937106607	703690.998106	12990.3567021	1775	1442	136	136	158	164	142	1223	0
DLR00013916	10	13	YDL062W	20	SD/MSG -ARG -HIS -LEU -LYS +Canavanine +G418 +Hygromycin +Thialysine	Adam_cdc13-1_SDLV3_REP2	2	11	2.44041285067	9573.69569431	66.8969289914	254	2.41172471812	857127.991301	15592.8142513	43	2.96039950759	859253.992212	19689.857895	1914	1447	136	136	165	170	146	1617	0
DLR00013916	10	14	YDL013W	20	SD/MSG -ARG -HIS -LEU -LYS +Canavanine +G418 +Hygromycin +Thialysine	Adam_cdc13-1_SDLV3_REP2	2	11	1.19972938906	519.402317168	12.3090281345	254	2.90759600515	46476.9	3581.50408115	43	1.80095145891	28567.9981016	195.192612256	2047	1444	136	136	131	142	128	238	0
DLR00013916	10	15	YCR006C	20	SD/MSG -ARG -HIS -LEU -LYS +Canavanine +G418 +Hygromycin +Thialysine	Adam_cdc13-1_SDLV3_REP2	2	11	2.8773380888	10165.685073	72.588280965	254	2.93633491297	875780.998102	9553.14808325	43	3.55525192251	875267.997407	10462.2432256	2187	1440	136	136	162	167	143	1105	0
DLR00013916	10	16	YDL056W	20	SD/MSG -ARG -HIS -LEU -LYS +Canavanine +G418 +Hygromycin +Thialysine	Adam_cdc13-1_SDLV3_REP2	2	11	2.56294842676	8080.22458578	49.6398129523	254	2.6889205608	718599.997075	11523.5791425	43	3.30180905063	714858.997805	12891.2256092	2321	1441	136	136	162	168	143	1193	0
DLR00013916	10	17	YDL181W	20	SD/MSG -ARG -HIS -LEU -LYS +Canavanine +G418 +Hygromycin +Thialysine	Adam_cdc13-1_SDLV3_REP2	2	11	2.61495474482	8657.35102185	57.2427311224	254	2.65305521539	746970.996279	12893.2907763	43	3.27200436603	747777.997526	14693.3971014	2456	1442	136	136	160	166	143	1484	0
DLR00013916	10	18	YCR036W	20	SD/MSG -ARG -HIS -LEU -LYS +Canavanine +G418 +Hygromycin +Thialysine	Adam_cdc13-1_SDLV3_REP2	2	11	2.79579104194	9774.80298982	70.1580934104	254	2.84433441889	874221.997092	14633.1268725	43	3.54688027212	793864.952501	10357.6840425	2595	1445	136	136	164	169	144	1149	0
DLR00013916	10	19	YCR015C	20	SD/MSG -ARG -HIS -LEU -LYS +Canavanine +G418 +Hygromycin +Thialysine	Adam_cdc13-1_SDLV3_REP2	2	11	2.80052628776	9224.71945439	66.6485668262	254	2.81474884252	817973.996813	14300.7342599	43	3.43947970946	814922.996934	15611.0355788	2729	1444	136	136	164	169	145	1105	0
DLR00013916	10	20	YCL040W	20	SD/MSG -ARG -HIS -LEU -LYS +Canavanine +G418 +Hygromycin +Thialysine	Adam_cdc13-1_SDLV3_REP2	2	11	2.84733809745	9095.64257712	62.6014440365	254	2.84220946525	809203.996381	14115.3850985	43	3.46260149585	804736.996246	15413.1647439	2867	1442	136	136	164	170	145	959	0
DLR00013916	10	21	YDL027C	20	SD/MSG -ARG -HIS -LEU -LYS +Canavanine +G418 +Hygromycin +Thialysine	Adam_cdc13-1_SDLV3_REP2	2	11	3.03831594421	9930.59966545	82.3326523154	254	3.00056437754	837872.996759	10840.2498543	43	3.62781713034	835057.995653	11583.8182871	3006	1437	136	136	159	165	142	776	0
DLR00013916	10	22	YCL036W	20	SD/MSG -ARG -HIS -LEU -LYS +Canavanine +G418 +Hygromycin +Thialysine	Adam_cdc13-1_SDLV3_REP2	2	11	2.70947486666	8038.50649636	61.48852027	254	2.70972740626	660960.997018	12582.3114811	43	3.32403274079	656563.997359	13542.9190759	3135	1444	136	136	152	159	139	735	0
DLR00013916	10	23	YDL134C	20	SD/MSG -ARG -HIS -LEU -LYS +Canavanine +G418 +Hygromycin +Thialysine	Adam_cdc13-1_SDLV3_REP2	2	11	2.71733118024	9874.21226147	80.6538888649	254	2.79850184631	932336.996325	15879.5838973	43	3.49027528897	841494.161161	12070.9441224	3276	1439	136	136	160	165	141	593	0
DLR00013916	10	24	YOR202W	20	SD/MSG -ARG -HIS -LEU -LYS +Canavanine +G418 +Hygromycin +Thialysine	Adam_cdc13-1_SDLV3_REP2	2	11	3.00898193232	12753.0763662	160.084449018	254	2.99707678999	1277672.99641	16776.1429892	43	3.61155299355	1276670.99639	19449.3144592	3412	1439	136	136	165	169	143	473	47
DLR00013916	11	1	YOR202W	20	SD/MSG -ARG -HIS -LEU -LYS +Canavanine +G418 +Hygromycin +Thialysine	Adam_cdc13-1_SDLV3_REP2	2	11	2.62055477157	10481.836896	110.890847383	254	2.73197313384	957318.99751	12980.8559479	43	3.33617979838	955224.998278	15328.9268793	286	1582	136	136	164	168	145	623	3
DLR00013916	11	2	YDL089W	20	SD/MSG -ARG -HIS -LEU -LYS +Canavanine +G418 +Hygromycin +Thialysine	Adam_cdc13-1_SDLV3_REP2	2	11	2.77269442658	9474.02401929	100.410603596	254	2.83956487722	913630.996786	14711.1542077	43	3.45658694775	909683.996855	16555.2223719	417	1578	136	136	168	172	147	870	0
DLR00013916	11	3	YCR024C-A	20	SD/MSG -ARG -HIS -LEU -LYS +Canavanine +G418 +Hygromycin +Thialysine	Adam_cdc13-1_SDLV3_REP2	2	11	2.75127222832	9704.74975748	81.6872678505	254	2.85528661898	871805.996819	13555.3523919	43	3.47528530629	870762.996765	15013.0783209	553	1581	136	136	167	171	145	1119	0
DLR00013916	11	4	YDL149W	20	SD/MSG -ARG -HIS -LEU -LYS +Canavanine +G418 +Hygromycin +Thialysine	Adam_cdc13-1_SDLV3_REP2	2	11	2.78650919291	7854.55254775	58.9862797223	254	2.83232173167	695391.996722	10784.8779869	43	3.44622454565	689508.996288	11578.769598	689	1580	136	136	166	171	148	1034	0
DLR00013916	11	5	YCR099C	20	SD/MSG -ARG -HIS -LEU -LYS +Canavanine +G418 +Hygromycin +Thialysine	Adam_cdc13-1_SDLV3_REP2	2	11	2.69143834317	8674.17481598	63.4353912412	254	2.7412693987	762405.996835	14459.3244005	43	3.36362306271	760528.997406	15806.460566	826	1583	136	136	167	172	149	1350	0
DLR00013916	11	6	YCL026C-A	20	SD/MSG -ARG -HIS -LEU -LYS +Canavanine +G418 +Hygromycin +Thialysine	Adam_cdc13-1_SDLV3_REP2	2	11	2.69973650188	8506.70056103	78.3877729319	254	2.68480176146	764424.995935	16086.003221	43	3.31078886141	761214.997214	17660.0705719	958	1581	136	136	167	173	150	1290	0
DLR00013916	11	7	YBR246W	20	SD/MSG -ARG -HIS -LEU -LYS +Canavanine +G418 +Hygromycin +Thialysine	Adam_cdc13-1_SDLV3_REP2	2	11	2.63245043523	9992.15412476	77.9307720005	254	2.61434517765	891852.993845	18496.6122769	43	3.24534939507	892052.996428	21333.1295399	1098	1577	136	136	167	172	146	1352	0
DLR00013916	11	8	YDL096C	20	SD/MSG -ARG -HIS -LEU -LYS +Canavanine +G418 +Hygromycin +Thialysine	Adam_cdc13-1_SDLV3_REP2	2	11	2.61702732527	8205.03086532	41.2967622966	254	2.6866261348	689496.99726	11453.8521424	43	3.30300860846	688249.997814	12721.6901374	1233	1578	136	136	161	167	144	1396	0
DLR00013916	11	9	YBR274W	20	SD/MSG -ARG -HIS -LEU -LYS +Canavanine +G418 +Hygromycin +Thialysine	Adam_cdc13-1_SDLV3_REP2	2	11	2.84624886524	8941.07751696	46.3681414188	254	2.89944649113	752190.996905	10919.4090452	43	3.52433676574	750251.996237	11604.0139236	1375	1579	136	136	161	167	142	1195	0
DLR00013916	11	10	YDL109C	20	SD/MSG -ARG -HIS -LEU -LYS +Canavanine +G418 +Hygromycin +Thialysine	Adam_cdc13-1_SDLV3_REP2	2	11	2.74896903193	8516.68800502	52.4133534022	254	2.79135969596	729825.996695	12312.6725088	43	3.4125047274	726559.996846	13351.4643211	1504	1578	136	136	161	166	142	1123	0
DLR00013916	11	11	YCL022C	20	SD/MSG -ARG -HIS -LEU -LYS +Canavanine +G418 +Hygromycin +Thialysine	Adam_cdc13-1_SDLV3_REP2	2	11	2.93892582508	10252.2132499	61.1543851424	254	2.93934704239	935791.995397	16262.0643802	43	3.56840637873	935714.995239	17781.5130225	1645	1581	136	136	166	171	146	1269	0
DLR00013916	11	12	YCL026C	20	SD/MSG -ARG -HIS -LEU -LYS +Canavanine +G418 +Hygromycin +Thialysine	Adam_cdc13-1_SDLV3_REP2	2	11	2.84341154604	9497.92331754	62.3597544222	254	2.84542835788	837484.9971	14622.8175876	43	3.46955698516	834504.997183	15832.0902546	1776	1581	136	136	163	168	143	1070	0
[truncated: 15,876 more rows]
