# Supplementary material for: Quantitative Fitness Analysis Shows That NMD Proteins and Many Other Protein Complexes Suppress or Enhance Distinct Telomere Cap Defects
Source: PLoS Genet. 2011 Apr 7;7(4):e1001362. doi: 10.1371/journal.pgen.1001362 (PMC3072368; doi:10.1371/journal.pgen.1001362)
Supplement: Table S8 — Logistic data file. ROD output data is subjected to logistic modelling and exported in this format for further analysis. These are text files compressed in .zip format: http://research.ncl.ac.uk/colonyzer/AddinallQFA/Logistic.zip. See http://research.ncl.ac.uk/colonyzer/AddinallQFA for detailed description of column contents. (30.13 MB ZIP) [file pgen.1001362.s012.zip › Adam_cdc13-1_SDLV3_REP1_Logistic.txt]

Barcode	Row	Col	ORF	Treatments	Medium	Screen.Name	Plate.Number	Area.G.0.	Area.r	Area.K	Area.Error	Greyscale.G.0.	Greyscale.r	Greyscale.K	Greyscale.Error	Trimmed.G.0.	Trimmed.r	Trimmed.K	Trimmed.Error	X.Offset	Y.Offset	Xdim	Ydim	R	G	B	Edge.Length	Pixels.on.Edge
DLR00013338	1	1	YOR202W	20	SD/MSG -ARG -HIS -LEU -LYS +Canavanine +G418 +Hygromycin +Thialysine	Adam_cdc13-1_SDLV3_REP1	1	11	2.68009992781	9553.24106639	96.3806187019	254	2.71238056841	665510.997895	8461.00563769	43	3.32936291191	660961.998873	9452.32118263	271	208	136	136	156	160	138	576	40
DLR00013338	1	2	YOR202W	20	SD/MSG -ARG -HIS -LEU -LYS +Canavanine +G418 +Hygromycin +Thialysine	Adam_cdc13-1_SDLV3_REP1	1	11	3.43617941704	10291.3147348	200.163619806	254	2.83467723365	776818.998553	9266.98342703	43	3.45247363281	767761.999169	10477.3673296	410	215	136	136	158	163	141	202	0
DLR00013338	1	3	YOR202W	20	SD/MSG -ARG -HIS -LEU -LYS +Canavanine +G418 +Hygromycin +Thialysine	Adam_cdc13-1_SDLV3_REP1	1	11	2.78013126774	9937.90276453	130.802098273	254	2.64956148608	725478.998779	8469.65254784	43	3.2522411532	716844.999982	10196.2774423	548	221	136	136	163	168	147	402	0
DLR00013338	1	4	YOR202W	20	SD/MSG -ARG -HIS -LEU -LYS +Canavanine +G418 +Hygromycin +Thialysine	Adam_cdc13-1_SDLV3_REP1	1	11	2.99325879787	10237.1109343	161.396365254	254	2.80485091675	780169.998058	9894.2653702	43	3.42883114812	774054.998869	10874.6039167	681	219	136	136	168	173	151	513	0
DLR00013338	1	5	YOR202W	20	SD/MSG -ARG -HIS -LEU -LYS +Canavanine +G418 +Hygromycin +Thialysine	Adam_cdc13-1_SDLV3_REP1	1	11	3.09046105535	10078.6809215	221.102312315	254	2.81991460776	750276.998154	10121.2845437	43	3.4486474719	743543.998876	10742.9276799	822	218	136	136	164	170	147	481	0
DLR00013338	1	6	YOR202W	20	SD/MSG -ARG -HIS -LEU -LYS +Canavanine +G418 +Hygromycin +Thialysine	Adam_cdc13-1_SDLV3_REP1	1	11	2.9030552834	10509.3083469	179.799468	254	2.73200224101	763618.997735	9941.55794134	43	3.35333708041	758109.999242	11317.030662	953	219	136	136	164	170	148	544	5
DLR00013338	1	7	YOR202W	20	SD/MSG -ARG -HIS -LEU -LYS +Canavanine +G418 +Hygromycin +Thialysine	Adam_cdc13-1_SDLV3_REP1	1	11	3.06238350616	10420.3523732	179.73756061	254	2.84409312729	782514.998177	9921.90171343	43	3.47618511061	774794.998915	10862.6883843	1098	216	136	136	166	172	148	520	0
DLR00013338	1	8	YOR202W	20	SD/MSG -ARG -HIS -LEU -LYS +Canavanine +G418 +Hygromycin +Thialysine	Adam_cdc13-1_SDLV3_REP1	1	11	2.92336310489	10235.7481637	178.170021187	254	2.71636406939	757300.997819	9895.68904366	43	3.3389090982	748589.9994	11054.9909559	1228	217	136	136	165	172	150	631	0
DLR00013338	1	9	YOR202W	20	SD/MSG -ARG -HIS -LEU -LYS +Canavanine +G418 +Hygromycin +Thialysine	Adam_cdc13-1_SDLV3_REP1	1	11	2.89835964262	11203.8531448	138.241443106	254	2.76418164114	830484.997229	10315.4634659	43	3.39473405985	822148.998784	11761.3264139	1371	213	136	136	165	172	149	617	2
DLR00013338	1	10	YOR202W	20	SD/MSG -ARG -HIS -LEU -LYS +Canavanine +G418 +Hygromycin +Thialysine	Adam_cdc13-1_SDLV3_REP1	1	11	2.81969370983	10550.8781554	137.666502435	254	2.70485449947	801011.99847	9854.72701293	43	3.32339604885	794775.999722	11289.9093726	1500	213	136	136	165	172	150	629	0
DLR00013338	1	11	YOR202W	20	SD/MSG -ARG -HIS -LEU -LYS +Canavanine +G418 +Hygromycin +Thialysine	Adam_cdc13-1_SDLV3_REP1	1	11	2.85306805596	10352.7038996	97.8881747444	254	2.78567529698	781039.997716	9647.68750868	43	3.41371101905	774770.998651	10538.313056	1638	217	136	136	165	172	148	659	0
DLR00013338	1	12	YOR202W	20	SD/MSG -ARG -HIS -LEU -LYS +Canavanine +G418 +Hygromycin +Thialysine	Adam_cdc13-1_SDLV3_REP1	1	11	3.07194721	11721.8774236	103.454318223	254	2.91650796015	904050.998245	10441.3534701	43	3.5537452564	901248.998857	11551.8605747	1775	214	136	136	169	175	150	640	20
DLR00013338	1	13	YOR202W	20	SD/MSG -ARG -HIS -LEU -LYS +Canavanine +G418 +Hygromycin +Thialysine	Adam_cdc13-1_SDLV3_REP1	1	11	2.84162985049	10631.6868068	107.206019813	254	2.75555814663	807425.997569	9453.66380393	43	3.37997450074	802078.999106	11048.4249789	1916	213	136	136	167	174	150	642	0
DLR00013338	1	14	YOR202W	20	SD/MSG -ARG -HIS -LEU -LYS +Canavanine +G418 +Hygromycin +Thialysine	Adam_cdc13-1_SDLV3_REP1	1	11	2.94775387822	10450.0465508	127.738039803	254	2.79925659167	795919.997794	9343.07851768	43	3.4260620877	790788.998728	10578.7694916	2049	218	136	136	166	172	148	642	0
DLR00013338	1	15	YOR202W	20	SD/MSG -ARG -HIS -LEU -LYS +Canavanine +G418 +Hygromycin +Thialysine	Adam_cdc13-1_SDLV3_REP1	1	11	2.916084405	11451.1898592	174.643893111	254	2.75237941005	843236.998095	10380.3901696	43	3.38021428353	834129.999466	11485.4337028	2192	212	136	136	166	172	148	567	0
DLR00013338	1	16	YOR202W	20	SD/MSG -ARG -HIS -LEU -LYS +Canavanine +G418 +Hygromycin +Thialysine	Adam_cdc13-1_SDLV3_REP1	1	11	2.7003097747	10057.6093861	120.064195381	254	2.59669970975	713811.998999	8800.67510323	43	3.18704230961	702008.999961	9671.27531377	2324	212	136	136	164	171	148	525	0
DLR00013338	1	17	YOR202W	20	SD/MSG -ARG -HIS -LEU -LYS +Canavanine +G418 +Hygromycin +Thialysine	Adam_cdc13-1_SDLV3_REP1	1	11	2.72273079415	10546.5076413	104.018237618	254	2.64655099115	762260.998972	8712.31246436	43	3.25363654557	750465.99991	9856.41542559	2465	209	136	136	166	173	150	582	0
DLR00013338	1	18	YOR202W	20	SD/MSG -ARG -HIS -LEU -LYS +Canavanine +G418 +Hygromycin +Thialysine	Adam_cdc13-1_SDLV3_REP1	1	11	2.86645925406	10400.8893471	273.250150457	254	2.6773190158	760875.99897	9337.65205861	43	3.28591099565	750599.99995	10119.5002139	2596	214	136	136	165	172	150	511	0
DLR00013338	1	19	YOR202W	20	SD/MSG -ARG -HIS -LEU -LYS +Canavanine +G418 +Hygromycin +Thialysine	Adam_cdc13-1_SDLV3_REP1	1	11	2.86020900632	11465.4835488	162.232747829	254	2.70824652726	826140.998842	9375.48913865	43	3.31989193703	818428.999945	10557.4165093	2738	210	136	136	167	173	151	480	0
DLR00013338	1	20	YOR202W	20	SD/MSG -ARG -HIS -LEU -LYS +Canavanine +G418 +Hygromycin +Thialysine	Adam_cdc13-1_SDLV3_REP1	1	11	2.80802652994	10952.1194601	274.54226742	254	2.65559396504	760392.998934	9397.21089419	43	3.25462554881	753927.999988	10120.2932825	2871	211	136	136	164	170	149	421	0
DLR00013338	1	21	YOR202W	20	SD/MSG -ARG -HIS -LEU -LYS +Canavanine +G418 +Hygromycin +Thialysine	Adam_cdc13-1_SDLV3_REP1	1	11	2.80219319383	10059.3950328	133.353425665	254	2.63251266976	719907.99904	8189.34764973	43	3.22112033387	711324.999917	9381.03132012	3011	209	136	136	164	170	149	360	0
DLR00013338	1	22	YOR202W	20	SD/MSG -ARG -HIS -LEU -LYS +Canavanine +G418 +Hygromycin +Thialysine	Adam_cdc13-1_SDLV3_REP1	1	11	2.86052391019	11088.0308305	146.204087041	254	2.69819292641	829561.998746	8983.16014292	43	3.30297646499	823146.999988	10991.1460189	3142	211	136	136	163	168	147	285	8
DLR00013338	1	23	YOR202W	20	SD/MSG -ARG -HIS -LEU -LYS +Canavanine +G418 +Hygromycin +Thialysine	Adam_cdc13-1_SDLV3_REP1	1	11	2.82057973249	11079.8802487	198.350169119	254	2.61633461698	807694.999104	9269.40488503	43	3.19000228807	801957.999858	11538.9746935	3285	209	136	136	157	162	142	245	11
DLR00013338	1	24	YOR202W	20	SD/MSG -ARG -HIS -LEU -LYS +Canavanine +G418 +Hygromycin +Thialysine	Adam_cdc13-1_SDLV3_REP1	1	11	2.77367196138	11144.7491263	306.788867573	254	2.63120043589	771622.998506	10289.4925031	43	3.21487137934	763849.999644	11814.1763376	3413	212	136	136	155	160	138	104	18
DLR00013338	2	1	YOR202W	20	SD/MSG -ARG -HIS -LEU -LYS +Canavanine +G418 +Hygromycin +Thialysine	Adam_cdc13-1_SDLV3_REP1	1	11	2.72059681963	11883.8924404	164.579543673	254	2.69185166791	918141.998667	11118.8816137	43	3.29587054911	915243.999994	13367.9270891	277	354	136	136	156	161	140	362	2
DLR00013338	2	2	YAL018C	20	SD/MSG -ARG -HIS -LEU -LYS +Canavanine +G418 +Hygromycin +Thialysine	Adam_cdc13-1_SDLV3_REP1	1	11	2.97706872118	12229.8501925	136.998890595	254	2.91853460267	1019280.99773	13113.2513767	43	3.56465525255	1018102.99879	15259.4188823	410	351	136	136	164	168	145	750	17
DLR00013338	2	3	YBR210W	20	SD/MSG -ARG -HIS -LEU -LYS +Canavanine +G418 +Hygromycin +Thialysine	Adam_cdc13-1_SDLV3_REP1	1	11	2.76640828178	10069.7341159	78.0511847469	254	2.71543514101	815754.996068	11655.7841548	43	3.34674841158	813321.998068	14050.8461687	543	352	136	136	164	169	147	971	0
DLR00013338	2	4	YBR114W	20	SD/MSG -ARG -HIS -LEU -LYS +Canavanine +G418 +Hygromycin +Thialysine	Adam_cdc13-1_SDLV3_REP1	1	11	2.8706952222	10726.4721451	85.304438189	254	2.82165717589	854620.996907	12169.5902938	43	3.46695719913	852175.998223	13899.7083763	681	353	136	136	166	172	148	896	0
DLR00013338	2	5	YAL037W	20	SD/MSG -ARG -HIS -LEU -LYS +Canavanine +G418 +Hygromycin +Thialysine	Adam_cdc13-1_SDLV3_REP1	1	11	2.83282153245	11203.5947172	73.434655351	254	2.77102598825	897025.995962	13311.8281106	43	3.41713881917	895238.997688	15550.4333379	815	351	136	136	166	172	148	973	0
DLR00013338	2	6	YAL062W	20	SD/MSG -ARG -HIS -LEU -LYS +Canavanine +G418 +Hygromycin +Thialysine	Adam_cdc13-1_SDLV3_REP1	1	11	2.98959069715	11328.8332605	88.1721969723	254	2.90492897649	921625.99764	12667.7777018	43	3.55475935842	918873.998562	14191.7424789	954	352	136	136	167	173	148	879	0
DLR00013338	2	7	YBL042C	20	SD/MSG -ARG -HIS -LEU -LYS +Canavanine +G418 +Hygromycin +Thialysine	Adam_cdc13-1_SDLV3_REP1	1	11	2.74340437776	10211.2095093	70.6801516212	254	2.67634729002	815144.996147	11949.5617243	43	3.30235272643	813189.99833	14387.5177817	1095	349	136	136	164	171	148	1106	0
DLR00013338	2	8	YBL089W	20	SD/MSG -ARG -HIS -LEU -LYS +Canavanine +G418 +Hygromycin +Thialysine	Adam_cdc13-1_SDLV3_REP1	1	11	2.86312081742	10842.0321705	138.712646424	254	2.72073653294	876915.998004	9294.23747288	43	3.33714651893	874052.999481	11773.124513	1229	350	136	136	166	173	148	950	0
DLR00013338	2	9	YBR047W	20	SD/MSG -ARG -HIS -LEU -LYS +Canavanine +G418 +Hygromycin +Thialysine	Adam_cdc13-1_SDLV3_REP1	1	11	2.78324004628	10527.2600001	76.4283507759	254	2.82054209017	824011.612197	9144.75926027	43	3.40001398509	871371.998111	13961.6628712	1363	347	136	136	167	173	148	949	0
DLR00013338	2	10	YBR084C-A	20	SD/MSG -ARG -HIS -LEU -LYS +Canavanine +G418 +Hygromycin +Thialysine	Adam_cdc13-1_SDLV3_REP1	1	11	2.53945848102	9337.01542384	46.7063591989	254	2.46007594625	692347.998009	7854.55437899	43	2.99181777493	688509.997577	9452.57868352	1502	350	136	136	157	164	140	946	0
DLR00013338	2	11	YBL069W	20	SD/MSG -ARG -HIS -LEU -LYS +Canavanine +G418 +Hygromycin +Thialysine	Adam_cdc13-1_SDLV3_REP1	1	11	2.74717273321	11328.1306771	48.5805981486	254	2.68738390421	908048.997425	11955.6634144	43	3.31279916873	906257.999205	14680.6838267	1640	351	136	136	162	169	145	951	0
DLR00013338	2	12	YBR082C	20	SD/MSG -ARG -HIS -LEU -LYS +Canavanine +G418 +Hygromycin +Thialysine	Adam_cdc13-1_SDLV3_REP1	1	11	2.52986635928	10730.6870954	43.5529388842	254	2.46960507118	827832.997974	8818.80375098	43	2.98904345577	826242.997283	11253.5424359	1778	352	136	136	161	168	143	940	0
DLR00013338	2	13	YAL013W	20	SD/MSG -ARG -HIS -LEU -LYS +Canavanine +G418 +Hygromycin +Thialysine	Adam_cdc13-1_SDLV3_REP1	1	11	2.0640901669	5973.28656753	45.316859017	254	2.09117643955	399198.99711	6348.48369902	43	2.54520750971	395770.995026	5402.87062193	1911	350	136	136	147	157	139	1376	0
DLR00013338	2	14	YBR184W	20	SD/MSG -ARG -HIS -LEU -LYS +Canavanine +G418 +Hygromycin +Thialysine	Adam_cdc13-1_SDLV3_REP1	1	11	2.7789019386	10952.0809212	73.0847882628	254	2.72953828594	927959.997058	12702.8957544	43	3.36270071184	926478.999097	15317.2529093	2051	352	136	136	167	174	148	1143	0
DLR00013338	2	15	YAR029W	20	SD/MSG -ARG -HIS -LEU -LYS +Canavanine +G418 +Hygromycin +Thialysine	Adam_cdc13-1_SDLV3_REP1	1	11	2.7721097016	11025.1521528	70.1368067274	254	2.70685888364	856070.996537	12156.1847558	43	3.41336088323	787077.213972	10161.6688014	2185	347	136	136	163	170	146	1099	0
DLR00013338	2	16	YBR217W	20	SD/MSG -ARG -HIS -LEU -LYS +Canavanine +G418 +Hygromycin +Thialysine	Adam_cdc13-1_SDLV3_REP1	1	11	2.7381570073	10047.7701744	55.9928376937	254	2.70795782687	786668.996999	10029.6546287	43	3.38938490095	727840.512627	8356.9489816	2320	346	136	136	164	171	147	909	0
DLR00013338	2	17	YBR174C	20	SD/MSG -ARG -HIS -LEU -LYS +Canavanine +G418 +Hygromycin +Thialysine	Adam_cdc13-1_SDLV3_REP1	1	11	2.24164675578	8241.23909698	50.7822453689	254	2.27227439154	590943.997816	6513.17741093	43	2.75546022351	589853.996462	6884.25721956	2454	352	136	136	157	166	144	1680	0
DLR00013338	2	18	YBL043W	20	SD/MSG -ARG -HIS -LEU -LYS +Canavanine +G418 +Hygromycin +Thialysine	Adam_cdc13-1_SDLV3_REP1	1	11	2.86111285296	11461.9019662	81.9586233184	254	2.79289391387	942458.997086	11364.7835157	43	3.42646930907	939431.998798	13612.6672732	2586	350	136	136	168	174	150	922	14
DLR00013338	2	19	YAL059W	20	SD/MSG -ARG -HIS -LEU -LYS +Canavanine +G418 +Hygromycin +Thialysine	Adam_cdc13-1_SDLV3_REP1	1	11	2.71102945712	10749.909023	85.5802885856	254	2.66744978918	870889.997874	11140.1052895	43	3.27912820004	867606.999396	13648.3981551	2732	343	136	136	167	173	149	931	0
DLR00013338	2	20	YBL011W	20	SD/MSG -ARG -HIS -LEU -LYS +Canavanine +G418 +Hygromycin +Thialysine	Adam_cdc13-1_SDLV3_REP1	1	11	2.64290052935	8225.96280072	57.5597447949	254	2.62759157644	585412.998842	6947.84137983	43	3.22881082181	578283.999535	6717.08312676	2868	346	136	136	155	163	144	727	0
DLR00013338	2	21	YBL001C	20	SD/MSG -ARG -HIS -LEU -LYS +Canavanine +G418 +Hygromycin +Thialysine	Adam_cdc13-1_SDLV3_REP1	1	11	2.64303822959	10241.8478164	79.9920011466	254	2.61534943196	847955.998105	10780.566668	43	3.20827274081	845767.999283	13519.1427116	3006	348	136	136	166	172	150	1110	0
DLR00013338	2	22	YBR036C	20	SD/MSG -ARG -HIS -LEU -LYS +Canavanine +G418 +Hygromycin +Thialysine	Adam_cdc13-1_SDLV3_REP1	1	11	1.69689490501	2482.29583528	38.1337773546	254	2.02466804945	199378.999649	4847.58705249	43	2.38436929703	179689.996611	1774.08017892	3136	348	136	136	151	159	141	525	0
DLR00013338	2	23	YBL102W	20	SD/MSG -ARG -HIS -LEU -LYS +Canavanine +G418 +Hygromycin +Thialysine	Adam_cdc13-1_SDLV3_REP1	1	11	2.86852562722	12003.6141993	116.656996414	254	2.81705203038	1094267.99766	13095.4899108	43	3.50592664683	1018295.73363	11930.5935685	3275	341	136	136	166	170	146	664	0
DLR00013338	2	24	YOR202W	20	SD/MSG -ARG -HIS -LEU -LYS +Canavanine +G418 +Hygromycin +Thialysine	Adam_cdc13-1_SDLV3_REP1	1	11	2.68862248336	12121.8576275	157.390440224	254	2.66538474733	1013015.9986	12267.7965977	43	3.25316964024	1011235.99966	15712.9453232	3412	347	136	136	159	165	142	410	15
DLR00013338	3	1	YOR202W	20	SD/MSG -ARG -HIS -LEU -LYS +Canavanine +G418 +Hygromycin +Thialysine	Adam_cdc13-1_SDLV3_REP1	1	11	2.84841953545	12091.7866009	101.036674184	254	2.80483123867	985146.997915	10575.8318177	43	3.43316099687	984411.999512	13134.3924008	280	486	136	136	161	166	143	590	4
DLR00013338	3	2	YAL027W	20	SD/MSG -ARG -HIS -LEU -LYS +Canavanine +G418 +Hygromycin +Thialysine	Adam_cdc13-1_SDLV3_REP1	1	11	2.82568121986	10760.2860747	111.307582669	254	2.82147514549	942395.996765	13227.1146363	43	3.46277110584	940998.998378	15785.9586166	415	491	136	136	167	171	146	955	0
DLR00013338	3	3	YAR023C	20	SD/MSG -ARG -HIS -LEU -LYS +Canavanine +G418 +Hygromycin +Thialysine	Adam_cdc13-1_SDLV3_REP1	1	11	2.88170661864	10820.7005582	91.4995817598	254	2.79972776036	906079.99596	13731.3408192	43	3.4496494006	904311.997785	16264.1970609	553	487	136	136	167	172	147	961	0
DLR00013338	3	4	YBL015W	20	SD/MSG -ARG -HIS -LEU -LYS +Canavanine +G418 +Hygromycin +Thialysine	Adam_cdc13-1_SDLV3_REP1	1	11	3.12168274917	11792.3397924	89.1950310813	254	3.06453298543	965514.998862	12194.9999752	43	3.71740052784	964017.998788	13011.1309438	686	485	136	136	168	173	147	947	0
DLR00013338	3	5	YAL031C	20	SD/MSG -ARG -HIS -LEU -LYS +Canavanine +G418 +Hygromycin +Thialysine	Adam_cdc13-1_SDLV3_REP1	1	11	2.91403833681	10801.7432747	75.7789360613	254	2.86515261587	885732.997066	13412.9484414	43	3.51618513702	883376.998234	15039.4041033	821	484	136	136	167	173	147	917	0
DLR00013338	3	6	YBR214W	20	SD/MSG -ARG -HIS -LEU -LYS +Canavanine +G418 +Hygromycin +Thialysine	Adam_cdc13-1_SDLV3_REP1	1	11	3.04855867541	11216.8717386	85.1906038032	254	2.98692906426	937707.998066	13187.1796639	43	3.63798691878	935192.99853	14404.8029418	955	488	136	136	169	174	147	904	0
DLR00013338	3	7	YBR051W	20	SD/MSG -ARG -HIS -LEU -LYS +Canavanine +G418 +Hygromycin +Thialysine	Adam_cdc13-1_SDLV3_REP1	1	11	2.91102605555	10661.773017	67.37152109	254	2.86532423448	886345.997125	12794.8675313	43	3.51346263988	883091.998271	14370.7808477	1094	486	136	136	168	174	147	947	0
DLR00013338	3	8	YBL060W	20	SD/MSG -ARG -HIS -LEU -LYS +Canavanine +G418 +Hygromycin +Thialysine	Adam_cdc13-1_SDLV3_REP1	1	11	2.93034224492	10823.0346477	75.8888725256	254	2.84391470042	884202.996885	12890.491943	43	3.49169510144	883010.998208	14841.0803367	1229	486	136	136	166	172	146	1056	0
DLR00013338	3	9	YAL014C	20	SD/MSG -ARG -HIS -LEU -LYS +Canavanine +G418 +Hygromycin +Thialysine	Adam_cdc13-1_SDLV3_REP1	1	11	2.89171375592	11700.834746	81.1697188183	254	2.87388664068	998461.99695	13925.4393513	43	3.52516042404	997687.998338	16224.6602699	1372	483	136	136	170	175	148	991	11
DLR00013338	3	10	YBR180W	20	SD/MSG -ARG -HIS -LEU -LYS +Canavanine +G418 +Hygromycin +Thialysine	Adam_cdc13-1_SDLV3_REP1	1	11	2.88866974657	11902.1423613	72.2036558681	254	2.87549096512	1006344.99684	13952.3652965	43	3.52601929437	1006908.99821	16232.147738	1508	487	136	136	169	174	147	1014	10
DLR00013338	3	11	YBR066C	20	SD/MSG -ARG -HIS -LEU -LYS +Canavanine +G418 +Hygromycin +Thialysine	Adam_cdc13-1_SDLV3_REP1	1	11	2.92591927388	11444.5442017	68.9884657163	254	2.90385525326	998315.997413	13256.8047211	43	3.55149197885	997879.998511	15184.3719087	1646	481	136	136	170	176	149	1046	9
DLR00013338	3	12	YBR048W	20	SD/MSG -ARG -HIS -LEU -LYS +Canavanine +G418 +Hygromycin +Thialysine	Adam_cdc13-1_SDLV3_REP1	1	11	2.55752992013	10616.408473	51.7111122286	254	2.44220146075	832512.997409	10254.727894	43	2.94857203777	832020.996621	13080.7410686	1780	487	136	136	163	169	142	1098	0
DLR00013338	3	13	YBR016W	20	SD/MSG -ARG -HIS -LEU -LYS +Canavanine +G418 +Hygromycin +Thialysine	Adam_cdc13-1_SDLV3_REP1	1	11	2.89315780695	10664.9571644	63.0443836855	254	2.84012049745	925648.996985	12395.3245502	43	3.48116254631	923659.998286	14400.9954581	1918	481	136	136	169	174	147	1056	0
DLR00013338	3	14	YBL039C	20	SD/MSG -ARG -HIS -LEU -LYS +Canavanine +G418 +Hygromycin +Thialysine	Adam_cdc13-1_SDLV3_REP1	1	11	2.74367230466	10554.2600969	54.2413936985	254	2.67884720633	889678.996816	12511.4652167	43	3.29938039908	887645.998743	15340.3704218	2050	489	136	136	166	172	145	968	0
DLR00013338	3	15	YAL034C	20	SD/MSG -ARG -HIS -LEU -LYS +Canavanine +G418 +Hygromycin +Thialysine	Adam_cdc13-1_SDLV3_REP1	1	11	2.81483780011	10896.6598016	82.5561556331	254	2.77338740719	922346.996016	13486.074647	43	3.41793776881	922614.997904	15902.018644	2186	488	136	136	168	174	147	1224	0
DLR00013338	3	16	YBR125C	20	SD/MSG -ARG -HIS -LEU -LYS +Canavanine +G418 +Hygromycin +Thialysine	Adam_cdc13-1_SDLV3_REP1	1	11	3.1347052792	12755.0607635	108.829115106	254	3.04787582433	1121688.99837	13950.5120673	43	3.69876197327	1122433.99882	15645.0917982	2321	487	136	136	173	178	149	1054	18
DLR00013338	3	17	YBR195C	20	SD/MSG -ARG -HIS -LEU -LYS +Canavanine +G418 +Hygromycin +Thialysine	Adam_cdc13-1_SDLV3_REP1	1	11	2.70222811699	11239.3386294	73.3200253539	254	2.63378225722	935990.99782	11689.657967	43	3.22609259973	935054.99893	15046.8976783	2460	484	136	136	169	175	149	1104	0
DLR00013338	3	18	YBR182C	20	SD/MSG -ARG -HIS -LEU -LYS +Canavanine +G418 +Hygromycin +Thialysine	Adam_cdc13-1_SDLV3_REP1	1	11	2.81089506295	10960.5802137	75.4813370593	254	2.74998910292	904570.996851	12498.0722527	43	3.44964175667	834110.451566	10451.1711282	2591	489	136	136	169	175	149	1112	0
DLR00013338	3	19	YBL008W	20	SD/MSG -ARG -HIS -LEU -LYS +Canavanine +G418 +Hygromycin +Thialysine	Adam_cdc13-1_SDLV3_REP1	1	11	2.79698144717	11366.8960027	73.2213141777	254	2.71655807082	948253.997613	12520.6122081	43	3.34298943853	947625.99946	15382.5780944	2739	481	136	136	170	175	150	1174	20
DLR00013338	3	20	YBR059C	20	SD/MSG -ARG -HIS -LEU -LYS +Canavanine +G418 +Hygromycin +Thialysine	Adam_cdc13-1_SDLV3_REP1	1	11	2.82329042402	11315.5613848	67.1579056588	254	2.71539381986	947639.997448	12615.3806214	43	3.34371121665	945124.999351	15576.0375268	2871	484	136	136	169	174	147	896	9
DLR00013338	3	21	YBR098W	20	SD/MSG -ARG -HIS -LEU -LYS +Canavanine +G418 +Hygromycin +Thialysine	Adam_cdc13-1_SDLV3_REP1	1	11	2.8049714086	11027.8864444	96.6694073682	254	2.74560456837	938771.997503	12434.2722491	43	3.37851775906	936759.999463	15346.186721	3014	480	136	136	168	174	150	1058	6
DLR00013338	3	22	YBL091C-A	20	SD/MSG -ARG -HIS -LEU -LYS +Canavanine +G418 +Hygromycin +Thialysine	Adam_cdc13-1_SDLV3_REP1	1	11	2.87093151413	11168.2966557	124.13165832	254	2.81415426736	1004552.99647	14411.1205821	43	3.45927939266	1003847.99853	17266.4814182	3144	480	136	136	167	172	148	1055	7
DLR00013338	3	23	YBL104C	20	SD/MSG -ARG -HIS -LEU -LYS +Canavanine +G418 +Hygromycin +Thialysine	Adam_cdc13-1_SDLV3_REP1	1	11	2.65682946063	9967.75465045	94.315962585	254	2.62199510711	912250.99774	12284.8062218	43	3.31628815319	836748.173049	11992.3247718	3277	486	136	136	164	169	146	858	1
DLR00013338	3	24	YOR202W	20	SD/MSG -ARG -HIS -LEU -LYS +Canavanine +G418 +Hygromycin +Thialysine	Adam_cdc13-1_SDLV3_REP1	1	11	2.98565785238	12854.9017907	211.687149031	254	2.93953900357	1179718.99793	13603.1383076	43	3.57996545745	1179537.99907	16314.1798347	3417	483	136	136	166	170	145	582	25
DLR00013338	4	1	YOR202W	20	SD/MSG -ARG -HIS -LEU -LYS +Canavanine +G418 +Hygromycin +Thialysine	Adam_cdc13-1_SDLV3_REP1	1	11	2.71192684257	11877.7128034	132.230082466	254	2.7220317084	997665.998886	11053.7546683	43	3.33708267415	995337.999894	14180.5715084	274	621	136	136	162	167	144	612	17
DLR00013338	4	2	YBR052C	20	SD/MSG -ARG -HIS -LEU -LYS +Canavanine +G418 +Hygromycin +Thialysine	Adam_cdc13-1_SDLV3_REP1	1	11	2.91932989222	11526.4981357	122.753491621	254	2.88366467366	1037374.99696	14572.7698239	43	3.53348844913	1035849.99847	17124.6957891	409	623	136	136	168	172	147	848	17
DLR00013338	4	3	YBL081W	20	SD/MSG -ARG -HIS -LEU -LYS +Canavanine +G418 +Hygromycin +Thialysine	Adam_cdc13-1_SDLV3_REP1	1	11	2.7196577166	9261.59731539	68.9791700613	254	2.58506716827	758577.995847	12305.7978023	43	3.18521660284	755494.997847	15010.2295334	543	624	136	136	162	167	144	958	0
DLR00013338	4	4	YBR090C-A	20	SD/MSG -ARG -HIS -LEU -LYS +Canavanine +G418 +Hygromycin +Thialysine	Adam_cdc13-1_SDLV3_REP1	1	11	3.02788027205	11815.5055256	104.509055337	254	2.92823629012	1031520.99723	15280.0867359	43	3.58247949521	1032464.99845	17457.0544061	682	627	136	136	171	175	150	1145	0
DLR00013338	4	5	YBR158W	20	SD/MSG -ARG -HIS -LEU -LYS +Canavanine +G418 +Hygromycin +Thialysine	Adam_cdc13-1_SDLV3_REP1	1	11	2.85783643839	11055.2592228	63.4269467898	254	2.79475946713	952438.995706	14260.709255	43	3.44183978067	950923.997539	16753.7958975	815	619	136	136	170	175	150	996	0
DLR00013338	4	6	YAR020C	20	SD/MSG -ARG -HIS -LEU -LYS +Canavanine +G418 +Hygromycin +Thialysine	Adam_cdc13-1_SDLV3_REP1	1	11	2.90652681331	10421.2885943	70.6205682168	254	2.8423698535	870725.996754	13677.9423868	43	3.49145015247	869162.998075	15349.389938	957	623	136	136	167	173	147	1113	0
DLR00013338	4	7	YBL070C	20	SD/MSG -ARG -HIS -LEU -LYS +Canavanine +G418 +Hygromycin +Thialysine	Adam_cdc13-1_SDLV3_REP1	1	11	2.7944260077	10066.2799973	68.639616659	254	2.77547763266	856123.995698	13786.9180047	43	3.42206668559	854142.997465	15713.5823649	1091	620	136	136	167	173	147	1152	0
DLR00013338	4	8	YBR043C	20	SD/MSG -ARG -HIS -LEU -LYS +Canavanine +G418 +Hygromycin +Thialysine	Adam_cdc13-1_SDLV3_REP1	1	11	2.89440794953	10715.8442059	69.8985654823	254	2.78245535537	889047.99571	13884.16573	43	3.42781543123	888138.997528	16150.6281523	1229	621	136	136	166	172	146	1131	0
DLR00013338	4	9	YBR156C	20	SD/MSG -ARG -HIS -LEU -LYS +Canavanine +G418 +Hygromycin +Thialysine	Adam_cdc13-1_SDLV3_REP1	1	11	2.63189644703	9407.18108341	57.6705065438	254	2.61614995279	796729.996491	12138.1227001	43	3.21960069352	796260.998305	14704.7757083	1368	621	136	136	166	172	147	1421	0
DLR00013338	4	10	YAL011W	20	SD/MSG -ARG -HIS -LEU -LYS +Canavanine +G418 +Hygromycin +Thialysine	Adam_cdc13-1_SDLV3_REP1	1	11	2.53470306986	9288.39316772	44.0465660156	254	2.40940080643	731084.997005	9545.49366709	43	2.91710525962	730279.996216	11713.5023483	1500	625	136	136	160	166	143	1343	0
DLR00013338	4	11	YBR213W	20	SD/MSG -ARG -HIS -LEU -LYS +Canavanine +G418 +Hygromycin +Thialysine	Adam_cdc13-1_SDLV3_REP1	1	11	2.8487934514	10910.7201764	48.4640428837	254	2.80678247255	947986.996168	13341.7602664	43	3.44979729018	946678.997808	15639.5070478	1640	622	136	136	169	174	147	1107	0
DLR00013338	4	12	YBR045C	20	SD/MSG -ARG -HIS -LEU -LYS +Canavanine +G418 +Hygromycin +Thialysine	Adam_cdc13-1_SDLV3_REP1	1	11	2.93750204738	11431.1135412	60.8540767785	254	2.86220532889	990635.996737	13765.3305504	43	3.50991446025	989247.998149	15895.1128953	1777	618	136	136	169	174	147	1023	0
DLR00013338	4	13	YBL047C	20	SD/MSG -ARG -HIS -LEU -LYS +Canavanine +G418 +Hygromycin +Thialysine	Adam_cdc13-1_SDLV3_REP1	1	11	2.71224541743	10905.3438324	56.2587400873	254	2.71343542725	918273.996632	12809.3756456	43	3.34504722552	916566.99869	15528.2810112	1914	617	136	136	166	171	144	1006	0
DLR00013338	4	14	YBL064C	20	SD/MSG -ARG -HIS -LEU -LYS +Canavanine +G418 +Hygromycin +Thialysine	Adam_cdc13-1_SDLV3_REP1	1	11	2.79895255567	9898.51299486	40.6792172636	254	2.82227177742	765574.99793	9444.91947473	43	3.45846258475	763158.998497	10133.2085881	2052	621	136	136	160	166	141	950	0
DLR00013338	4	15	YBL091C	20	SD/MSG -ARG -HIS -LEU -LYS +Canavanine +G418 +Hygromycin +Thialysine	Adam_cdc13-1_SDLV3_REP1	1	11	2.7234970591	10340.3795182	89.1509716682	254	2.65121895796	864888.996619	13158.7252413	43	3.26989206187	864929.998655	15802.6062238	2183	621	136	136	166	172	146	1349	0
DLR00013338	4	16	YBL096C	20	SD/MSG -ARG -HIS -LEU -LYS +Canavanine +G418 +Hygromycin +Thialysine	Adam_cdc13-1_SDLV3_REP1	1	11	2.57964310393	9303.21405933	49.2851014818	254	2.52950637955	713248.997326	10213.9539624	43	3.10147260771	711000.998025	12252.944814	2318	626	136	136	160	167	143	1212	0
DLR00013338	4	17	YAL058C-A	20	SD/MSG -ARG -HIS -LEU -LYS +Canavanine +G418 +Hygromycin +Thialysine	Adam_cdc13-1_SDLV3_REP1	1	11	2.68843085523	10834.8933292	72.3059499907	254	2.54129873502	875624.997284	11718.7730083	43	3.09395649829	873206.997428	14914.8141657	2454	623	136	136	165	171	146	1024	0
DLR00013338	4	18	YBL059W	20	SD/MSG -ARG -HIS -LEU -LYS +Canavanine +G418 +Hygromycin +Thialysine	Adam_cdc13-1_SDLV3_REP1	1	11	2.60676748395	8022.19507323	89.1095298083	254	2.5831640352	531211.999572	6732.56280827	43	3.17788636578	528244.999992	5816.6392535	2594	618	136	136	149	158	139	1089	0
DLR00013338	4	19	YBR169C	20	SD/MSG -ARG -HIS -LEU -LYS +Canavanine +G418 +Hygromycin +Thialysine	Adam_cdc13-1_SDLV3_REP1	1	11	2.71011695024	10961.4669722	64.6575199178	254	2.66653193987	927205.99762	12484.4104537	43	3.27849652245	926339.999267	15326.3880617	2733	618	136	136	168	174	149	1141	0
DLR00013338	4	20	YBR194W	20	SD/MSG -ARG -HIS -LEU -LYS +Canavanine +G418 +Hygromycin +Thialysine	Adam_cdc13-1_SDLV3_REP1	1	11	1.92739962164	4182.24004133	32.7259598354	254	2.0149838308	302259.998467	5663.64586494	43	2.4465635834	295081.99564	3472.53661818	2869	625	136	136	152	160	142	1625	0
DLR00013338	4	21	YAL064C-A	20	SD/MSG -ARG -HIS -LEU -LYS +Canavanine +G418 +Hygromycin +Thialysine	Adam_cdc13-1_SDLV3_REP1	1	11	2.76934076229	10748.4961954	88.7997366015	254	2.70558457294	935664.996984	14107.964068	43	3.33954066262	933998.999206	17154.3834211	3005	618	136	136	168	174	150	1129	0
DLR00013338	4	22	YBR025C	20	SD/MSG -ARG -HIS -LEU -LYS +Canavanine +G418 +Hygromycin +Thialysine	Adam_cdc13-1_SDLV3_REP1	1	11	2.76396995139	10303.5770905	70.2985254571	254	2.57915266728	848008.99696	12295.3959462	43	3.16109581349	844812.998004	15543.295005	3141	618	136	136	160	166	143	799	0
DLR00013338	4	23	YBR206W	20	SD/MSG -ARG -HIS -LEU -LYS +Canavanine +G418 +Hygromycin +Thialysine	Adam_cdc13-1_SDLV3_REP1	1	11	2.98496987053	11329.3523751	125.34092205	254	2.85896261886	1061265.99655	15443.9844434	43	3.50679289754	1058642.99835	18377.7023009	3279	621	136	136	166	170	147	786	0
DLR00013338	4	24	YOR202W	20	SD/MSG -ARG -HIS -LEU -LYS +Canavanine +G418 +Hygromycin +Thialysine	Adam_cdc13-1_SDLV3_REP1	1	11	2.85205382342	12739.2959975	171.745609029	254	2.81598459401	1179954.99826	14377.4331941	43	3.44902722637	1179103.99995	18143.5382456	3418	623	136	136	165	170	146	607	28
DLR00013338	5	1	YOR202W	20	SD/MSG -ARG -HIS -LEU -LYS +Canavanine +G418 +Hygromycin +Thialysine	Adam_cdc13-1_SDLV3_REP1	1	11	2.77484731662	11246.4353839	120.193023838	254	2.76039180839	988350.998125	12016.9598833	43	3.38345778004	985720.999925	14816.3858653	279	758	136	136	162	167	144	687	0
DLR00013338	5	2	YBL037W	20	SD/MSG -ARG -HIS -LEU -LYS +Canavanine +G418 +Hygromycin +Thialysine	Adam_cdc13-1_SDLV3_REP1	1	11	2.83018369121	10705.2454816	107.693531677	254	2.78280814813	956099.996227	14187.599086	43	3.42405803337	954570.998281	16982.2056679	415	764	136	136	167	172	148	980	0
DLR00013338	5	3	YBL049W	20	SD/MSG -ARG -HIS -LEU -LYS +Canavanine +G418 +Hygromycin +Thialysine	Adam_cdc13-1_SDLV3_REP1	1	11	2.84581551151	10362.6539852	87.3720937538	254	2.81169088517	917515.996361	13373.8464461	43	3.45758129518	913442.998089	15671.9257953	553	763	136	136	169	174	150	931	0
DLR00013338	5	4	YBL051C	20	SD/MSG -ARG -HIS -LEU -LYS +Canavanine +G418 +Hygromycin +Thialysine	Adam_cdc13-1_SDLV3_REP1	1	11	2.53990134479	7400.17625649	51.20950412	254	2.44804335866	473849.998563	6736.51677471	43	3.0096900124	470841.998556	6438.07483669	687	764	136	136	147	155	138	1068	0
DLR00013338	5	5	YBR175W	20	SD/MSG -ARG -HIS -LEU -LYS +Canavanine +G418 +Hygromycin +Thialysine	Adam_cdc13-1_SDLV3_REP1	1	11	1.9950164904	5061.9352596	25.5531391624	254	2.04994298393	352154.997783	6391.81329242	43	2.5001217392	347542.995339	4437.729637	821	759	136	136	150	159	141	1766	0
DLR00013338	5	6	YBR148W	20	SD/MSG -ARG -HIS -LEU -LYS +Canavanine +G418 +Hygromycin +Thialysine	Adam_cdc13-1_SDLV3_REP1	1	11	2.89900447985	11225.4739702	68.2382548892	254	2.83401027916	982229.996582	13971.3551339	43	3.48292043221	981197.99812	16172.2875457	955	758	136	136	171	177	151	1092	0
DLR00013338	5	7	YBL067C	20	SD/MSG -ARG -HIS -LEU -LYS +Canavanine +G418 +Hygromycin +Thialysine	Adam_cdc13-1_SDLV3_REP1	1	11	2.67886675472	8939.2420142	29.2453284092	254	2.62145256266	683433.996436	10045.0149938	43	3.31400407119	626500.113385	8224.27038828	1092	762	136	136	159	166	142	1033	0
DLR00013338	5	8	YBL003C	20	SD/MSG -ARG -HIS -LEU -LYS +Canavanine +G418 +Hygromycin +Thialysine	Adam_cdc13-1_SDLV3_REP1	1	11	2.95052862138	12234.0095221	68.9127311509	254	2.86850782086	1048220.99636	15631.8927871	43	3.52399781964	1048715.9981	18088.6904246	1229	760	136	136	168	174	148	1105	0
DLR00013338	5	9	YBR171W	20	SD/MSG -ARG -HIS -LEU -LYS +Canavanine +G418 +Hygromycin +Thialysine	Adam_cdc13-1_SDLV3_REP1	1	11	2.77774207841	11300.5285093	66.5593447162	254	2.70566110355	971225.996972	13719.4278494	43	3.33131314005	969602.999059	16940.1972092	1370	760	136	136	168	173	148	1030	0
DLR00013338	5	10	YBR141C	20	SD/MSG -ARG -HIS -LEU -LYS +Canavanine +G418 +Hygromycin +Thialysine	Adam_cdc13-1_SDLV3_REP1	1	11	2.67404932203	9986.31642374	44.0881871849	254	2.60900580406	818057.997033	11815.3642428	43	3.21221735426	816307.998619	14598.3435882	1505	762	136	136	163	169	144	1167	0
DLR00013338	5	11	YBL007C	20	SD/MSG -ARG -HIS -LEU -LYS +Canavanine +G418 +Hygromycin +Thialysine	Adam_cdc13-1_SDLV3_REP1	1	11	2.32760107637	7119.42241607	45.1329320788	254	2.37203760502	591397.997338	8558.79616155	43	2.86703940431	588711.996392	9560.27500399	1646	755	136	136	161	167	144	1591	0
DLR00013338	5	12	YBR164C	20	SD/MSG -ARG -HIS -LEU -LYS +Canavanine +G418 +Hygromycin +Thialysine	Adam_cdc13-1_SDLV3_REP1	1	11	2.51800558423	9299.46538187	34.7523842492	254	2.41596142433	761036.996561	10983.8957868	43	2.92019929976	759193.995689	13251.3900991	1777	750	136	136	161	167	144	1333	4
DLR00013338	5	13	YBR219C	20	SD/MSG -ARG -HIS -LEU -LYS +Canavanine +G418 +Hygromycin +Thialysine	Adam_cdc13-1_SDLV3_REP1	1	11	2.84468383194	11251.0183479	60.083263225	254	2.78893029921	969494.995702	14112.4460141	43	3.43361706902	968424.997665	16630.2561443	1919	756	136	136	167	172	146	1055	0
DLR00013338	5	14	YBR132C	20	SD/MSG -ARG -HIS -LEU -LYS +Canavanine +G418 +Hygromycin +Thialysine	Adam_cdc13-1_SDLV3_REP1	1	11	2.75189455255	11004.0750915	51.3079437469	254	2.70798650755	936826.996447	13925.2211751	43	3.33987332124	938119.998727	16837.5569962	2053	756	136	136	166	172	146	1356	0
DLR00013338	5	15	YAR031W	20	SD/MSG -ARG -HIS -LEU -LYS +Canavanine +G418 +Hygromycin +Thialysine	Adam_cdc13-1_SDLV3_REP1	1	11	2.78497336088	10999.270392	55.9606639745	254	2.75135562318	946218.996136	13827.1583917	43	3.3911233108	945215.998265	16464.3486084	2190	753	136	136	168	173	147	1126	0
DLR00013338	5	16	YBR166C	20	SD/MSG -ARG -HIS -LEU -LYS +Canavanine +G418 +Hygromycin +Thialysine	Adam_cdc13-1_SDLV3_REP1	1	11	2.67319355415	9885.09139385	60.3539946259	254	2.61940792536	822125.996708	12913.7636489	43	3.22352273027	821776.998558	15500.9203802	2323	760	136	136	165	171	146	1348	0
DLR00013338	5	17	YBL024W	20	SD/MSG -ARG -HIS -LEU -LYS +Canavanine +G418 +Hygromycin +Thialysine	Adam_cdc13-1_SDLV3_REP1	1	11	2.63949882225	10555.7118762	51.1241543918	254	2.56428609195	830701.996554	12737.8525372	43	3.14188469169	829094.997561	15436.8309492	2463	758	136	136	161	168	143	1078	0
DLR00013338	5	18	YBR005W	20	SD/MSG -ARG -HIS -LEU -LYS +Canavanine +G418 +Hygromycin +Thialysine	Adam_cdc13-1_SDLV3_REP1	1	11	2.82613622451	11674.1872704	81.0056044611	254	2.78215110579	989322.996439	14188.1890032	43	3.42613061007	989974.998495	16840.6849656	2596	760	136	136	168	174	148	1166	1
DLR00013338	5	19	YAL010C	20	SD/MSG -ARG -HIS -LEU -LYS +Canavanine +G418 +Hygromycin +Thialysine	Adam_cdc13-1_SDLV3_REP1	1	11	1.6162245546	1495.80673992	35.4456573005	254	2.01271705402	101419.999907	5232.6585933	43	2.26217439108	75801.5694948	754.59687244	2730	761	136	136	134	146	132	243	0
DLR00013338	5	20	YBL078C	20	SD/MSG -ARG -HIS -LEU -LYS +Canavanine +G418 +Hygromycin +Thialysine	Adam_cdc13-1_SDLV3_REP1	1	11	2.64354748711	10350.5054196	57.3168837228	254	2.57488558063	829480.997581	11296.739448	43	3.2682562949	759694.515649	10213.2754048	2873	757	136	136	162	168	146	1060	0
DLR00013338	5	21	YBR099C	20	SD/MSG -ARG -HIS -LEU -LYS +Canavanine +G418 +Hygromycin +Thialysine	Adam_cdc13-1_SDLV3_REP1	1	11	2.68992022574	9234.96654192	56.125229877	254	2.5686112618	759836.99732	11038.8330002	43	3.15719465277	755017.998532	13636.278368	3009	754	136	136	162	168	146	995	0
DLR00013338	5	22	YAR015W	20	SD/MSG -ARG -HIS -LEU -LYS +Canavanine +G418 +Hygromycin +Thialysine	Adam_cdc13-1_SDLV3_REP1	1	11	2.8132375674	10093.3009731	74.068973634	254	2.7082433924	883297.996199	13512.0236338	43	3.34514646802	880650.998473	16378.3237493	3139	756	136	136	164	170	147	1054	0
DLR00013338	5	23	YAL054C	20	SD/MSG -ARG -HIS -LEU -LYS +Canavanine +G418 +Hygromycin +Thialysine	Adam_cdc13-1_SDLV3_REP1	1	11	2.96047475123	10562.0324699	93.2475699938	254	2.83226669865	978273.996305	14481.7950131	43	3.47748167136	973756.99802	17112.445903	3277	758	136	136	164	169	146	733	0
DLR00013338	5	24	YOR202W	20	SD/MSG -ARG -HIS -LEU -LYS +Canavanine +G418 +Hygromycin +Thialysine	Adam_cdc13-1_SDLV3_REP1	1	11	2.90398142288	12659.854695	175.081465106	254	2.87337104211	1170872.99749	14630.4506053	43	3.51218014313	1170943.9994	18057.7719085	3416	759	136	136	166	171	146	681	0
DLR00013338	6	1	YOR202W	20	SD/MSG -ARG -HIS -LEU -LYS +Canavanine +G418 +Hygromycin +Thialysine	Adam_cdc13-1_SDLV3_REP1	1	11	2.73433270097	12536.4344002	122.765049967	254	2.75857462226	1069888.99868	11558.8168556	43	3.3798451814	1069840.99991	14894.2389752	276	897	136	136	164	169	147	750	4
DLR00013338	6	2	YBR100W	20	SD/MSG -ARG -HIS -LEU -LYS +Canavanine +G418 +Hygromycin +Thialysine	Adam_cdc13-1_SDLV3_REP1	1	11	2.82942569472	10442.7568926	99.3812225226	254	2.71089138224	910719.997712	12393.9858586	43	3.33671395933	907245.999684	15382.3968734	410	898	136	136	164	169	145	711	6
DLR00013338	6	3	YAL008W	20	SD/MSG -ARG -HIS -LEU -LYS +Canavanine +G418 +Hygromycin +Thialysine	Adam_cdc13-1_SDLV3_REP1	1	11	2.58785581574	8388.55511775	48.4869833333	254	2.54833622847	684547.997095	9812.27260031	43	3.13117628691	681769.998223	12075.222808	550	900	136	136	163	168	146	1171	0
DLR00013338	6	4	YBR007C	20	SD/MSG -ARG -HIS -LEU -LYS +Canavanine +G418 +Hygromycin +Thialysine	Adam_cdc13-1_SDLV3_REP1	1	11	2.90178159909	11631.7294494	107.799240741	254	2.88239876733	1036052.99687	15428.9414427	43	3.53501437788	1035771.99846	17866.121244	680	898	136	136	172	177	152	1098	0
DLR00013338	6	5	YBR168W	20	SD/MSG -ARG -HIS -LEU -LYS +Canavanine +G418 +Hygromycin +Thialysine	Adam_cdc13-1_SDLV3_REP1	1	11	2.17023693815	7087.31436016	42.3376283982	254	2.173670591	538514.997562	7277.87722509	43	2.64588608914	538114.996025	7058.56923193	820	898	136	136	158	166	146	1868	0
DLR00013338	6	6	YAL022C	20	SD/MSG -ARG -HIS -LEU -LYS +Canavanine +G418 +Hygromycin +Thialysine	Adam_cdc13-1_SDLV3_REP1	1	11	3.02455165552	11976.8504378	89.1484573668	254	2.92704983828	1048625.99727	15244.1478431	43	3.58124542289	1047850.99851	17296.4104698	953	894	136	136	171	176	150	1054	0
DLR00013338	6	7	YAL015C	20	SD/MSG -ARG -HIS -LEU -LYS +Canavanine +G418 +Hygromycin +Thialysine	Adam_cdc13-1_SDLV3_REP1	1	11	2.7465096981	10647.7995454	56.379746575	254	2.6870351916	879378.99541	14194.2146249	43	3.32516067058	879073.997905	16893.996482	1093	897	136	136	164	170	146	1219	0
DLR00013338	6	8	YBR015C	20	SD/MSG -ARG -HIS -LEU -LYS +Canavanine +G418 +Hygromycin +Thialysine	Adam_cdc13-1_SDLV3_REP1	1	11	2.61113430231	9935.52139254	54.3590396494	254	2.49948736917	819424.996688	12452.6873198	43	3.03229675999	816736.9965	15409.4718374	1225	899	136	136	162	169	145	1008	10
DLR00013338	6	9	YBR161W	20	SD/MSG -ARG -HIS -LEU -LYS +Canavanine +G418 +Hygromycin +Thialysine	Adam_cdc13-1_SDLV3_REP1	1	11	2.88788657501	10887.5694507	63.9701080575	254	2.81210876751	932642.995841	14829.2143269	43	3.46136433191	931137.997693	16977.2381799	1364	893	136	136	166	172	146	1068	12
DLR00013338	6	10	YBR018C	20	SD/MSG -ARG -HIS -LEU -LYS +Canavanine +G418 +Hygromycin +Thialysine	Adam_cdc13-1_SDLV3_REP1	1	11	2.94082718224	11848.1026905	55.5148163529	254	2.85941079532	1026685.99634	15270.2760608	43	3.51037314498	1026992.99802	17705.6988605	1505	898	136	136	168	173	147	1119	2
DLR00013338	6	11	YBR077C	20	SD/MSG -ARG -HIS -LEU -LYS +Canavanine +G418 +Hygromycin +Thialysine	Adam_cdc13-1_SDLV3_REP1	1	11	2.61558348894	10512.021168	50.0724329923	254	2.57069174095	877061.996594	12951.5700287	43	3.14375225392	877362.997579	16075.8216704	1640	893	136	136	163	169	144	1273	0
DLR00013338	6	12	YBR063C	20	SD/MSG -ARG -HIS -LEU -LYS +Canavanine +G418 +Hygromycin +Thialysine	Adam_cdc13-1_SDLV3_REP1	1	11	2.73168771329	10053.3978464	36.9718987439	254	2.68543668084	850072.996754	11679.5504511	43	3.30865335046	847378.998709	14112.0787613	1772	892	136	136	164	170	144	1009	0
DLR00013338	6	13	YAL045C	20	SD/MSG -ARG -HIS -LEU -LYS +Canavanine +G418 +Hygromycin +Thialysine	Adam_cdc13-1_SDLV3_REP1	1	11	2.6715236533	9930.79827359	44.683387647	254	2.64434407099	856231.996874	12680.6196556	43	3.25960274865	854816.998836	15427.3158357	1919	895	136	136	165	171	146	1256	0
DLR00013338	6	14	YBR197C	20	SD/MSG -ARG -HIS -LEU -LYS +Canavanine +G418 +Hygromycin +Thialysine	Adam_cdc13-1_SDLV3_REP1	1	11	2.64499546906	11345.356724	63.9251088649	254	2.60261251923	984100.997303	13425.8911403	43	3.17549659974	985094.998109	17128.3640577	2056	895	136	136	166	172	146	1323	0
DLR00013338	6	15	YAR014C	20	SD/MSG -ARG -HIS -LEU -LYS +Canavanine +G418 +Hygromycin +Thialysine	Adam_cdc13-1_SDLV3_REP1	1	11	2.06108838146	5240.8375257	32.5147792506	254	2.15119817566	432781.997724	6736.74073447	43	2.60174017345	429690.996004	6042.88753398	2189	895	136	136	160	167	146	1861	0
DLR00013338	6	16	YAL068C	20	SD/MSG -ARG -HIS -LEU -LYS +Canavanine +G418 +Hygromycin +Thialysine	Adam_cdc13-1_SDLV3_REP1	1	11	2.8213879037	10717.8255679	52.8599988873	254	2.75084541065	923462.995658	14041.3049265	43	3.38837276861	921040.99803	16615.4469402	2322	894	136	136	166	172	146	990	0
DLR00013338	6	17	YBL017C	20	SD/MSG -ARG -HIS -LEU -LYS +Canavanine +G418 +Hygromycin +Thialysine	Adam_cdc13-1_SDLV3_REP1	1	11	2.78557654029	10545.2210492	67.3571287553	254	2.70946269415	885860.995518	14530.2843535	43	3.34792056028	884087.998236	17358.430396	2461	896	136	136	164	170	145	1059	0
DLR00013338	6	18	YBR022W	20	SD/MSG -ARG -HIS -LEU -LYS +Canavanine +G418 +Hygromycin +Thialysine	Adam_cdc13-1_SDLV3_REP1	1	11	2.86337113639	11137.6925185	46.6162490796	254	2.75662939342	922693.995142	14231.8683503	43	3.40242925318	920582.997545	16950.8308547	2597	895	136	136	164	170	145	925	0
DLR00013338	6	19	YAR037W	20	SD/MSG -ARG -HIS -LEU -LYS +Canavanine +G418 +Hygromycin +Thialysine	Adam_cdc13-1_SDLV3_REP1	1	11	2.95589551071	11531.1449216	67.5548992698	254	2.86335851423	1008960.99671	14429.8145028	43	3.51321786496	1007380.99829	16857.5163018	2732	894	136	136	169	175	149	1021	0
DLR00013338	6	20	YBL005W	20	SD/MSG -ARG -HIS -LEU -LYS +Canavanine +G418 +Hygromycin +Thialysine	Adam_cdc13-1_SDLV3_REP1	1	11	2.92831163427	10504.0869853	73.7277759964	254	2.81799458486	916931.996433	13386.451789	43	3.46380669622	912658.997997	15509.1810369	2869	892	136	136	168	174	150	949	0
DLR00013338	6	21	YAR030C	20	SD/MSG -ARG -HIS -LEU -LYS +Canavanine +G418 +Hygromycin +Thialysine	Adam_cdc13-1_SDLV3_REP1	1	11	2.87170602533	10310.9331358	100.154060649	254	2.7526080326	881060.995475	14113.524017	43	3.39904062129	878027.997437	16604.9245661	3005	894	136	136	164	170	147	1017	0
DLR00013338	6	22	YAR050W	20	SD/MSG -ARG -HIS -LEU -LYS +Canavanine +G418 +Hygromycin +Thialysine	Adam_cdc13-1_SDLV3_REP1	1	11	2.95925464439	11659.4820238	103.184252988	254	2.843125573	1032345.99612	15710.0226552	43	3.49685388645	1030569.998	18523.8256919	3142	893	136	136	165	171	147	966	2
DLR00013338	6	23	YBL071C	20	SD/MSG -ARG -HIS -LEU -LYS +Canavanine +G418 +Hygromycin +Thialysine	Adam_cdc13-1_SDLV3_REP1	1	11	2.78243662966	10572.9773394	78.8078081201	254	2.68129861138	961373.996794	14502.2256208	43	3.30158230789	958013.998952	18154.7865183	3273	898	136	136	162	168	145	720	0
DLR00013338	6	24	YOR202W	20	SD/MSG -ARG -HIS -LEU -LYS +Canavanine +G418 +Hygromycin +Thialysine	Adam_cdc13-1_SDLV3_REP1	1	11	2.89650604091	12755.3690781	154.773513066	254	2.92465263148	1090079.53237	10423.4170388	43	3.51706976554	1150715.99923	16996.9455586	3413	896	136	136	164	169	144	571	28
DLR00013338	7	1	YOR202W	20	SD/MSG -ARG -HIS -LEU -LYS +Canavanine +G418 +Hygromycin +Thialysine	Adam_cdc13-1_SDLV3_REP1	1	11	2.73444640987	11571.745361	131.02790372	254	2.73609656509	986317.99877	11068.3456606	43	3.35092013966	984062.999909	13793.2969664	278	1033	136	136	163	169	146	701	5
DLR00013338	7	2	YBL021C	20	SD/MSG -ARG -HIS -LEU -LYS +Canavanine +G418 +Hygromycin +Thialysine	Adam_cdc13-1_SDLV3_REP1	1	11	2.4273973714	7183.7490971	70.7435187102	254	2.50924511878	424040.999978	4569.11967593	43	3.07542071611	417788.999755	1778.79197525	415	1036	136	136	134	145	131	451	0
DLR00013338	7	3	YBR068C	20	SD/MSG -ARG -HIS -LEU -LYS +Canavanine +G418 +Hygromycin +Thialysine	Adam_cdc13-1_SDLV3_REP1	1	11	2.76534624757	10033.890527	83.7402601098	254	2.74315159541	893732.996501	13138.9859352	43	3.4543364649	819164.074744	11293.8660319	552	1030	136	136	169	174	150	1068	0
DLR00013338	7	4	YBR101C	20	SD/MSG -ARG -HIS -LEU -LYS +Canavanine +G418 +Hygromycin +Thialysine	Adam_cdc13-1_SDLV3_REP1	1	11	2.844542019	11425.7229288	85.6563893531	254	2.79312112947	992560.996036	14870.1947655	43	3.44179584397	991518.998243	17659.1250333	681	1033	136	136	169	174	150	1076	0
DLR00013338	7	5	YBL072C	20	SD/MSG -ARG -HIS -LEU -LYS +Canavanine +G418 +Hygromycin +Thialysine	Adam_cdc13-1_SDLV3_REP1	1	11	2.14547344201	5756.59319361	48.6117869411	254	2.20387524344	454376.997577	7463.95630614	43	2.67710312758	453116.995849	7305.27708837	823	1032	136	136	159	167	147	2102	0
DLR00013338	7	6	YBL066C	20	SD/MSG -ARG -HIS -LEU -LYS +Canavanine +G418 +Hygromycin +Thialysine	Adam_cdc13-1_SDLV3_REP1	1	11	2.8672871996	11385.9083816	57.082890236	254	2.78396196613	983643.995637	14958.2967164	43	3.4313494748	982497.998017	17708.6559852	957	1034	136	136	168	174	149	1024	0
DLR00013338	7	7	YBR027C	20	SD/MSG -ARG -HIS -LEU -LYS +Canavanine +G418 +Hygromycin +Thialysine	Adam_cdc13-1_SDLV3_REP1	1	11	2.80568792162	10626.0169489	61.1025443599	254	2.74930926122	886293.994938	14390.2751651	43	3.39471204872	886818.997011	16924.2668364	1093	1028	136	136	165	171	146	1222	6
DLR00013338	7	8	YBR020W	20	SD/MSG -ARG -HIS -LEU -LYS +Canavanine +G418 +Hygromycin +Thialysine	Adam_cdc13-1_SDLV3_REP1	1	11	2.83071780509	11808.1180285	57.8463025339	254	2.75496559542	977178.994766	15872.1446666	43	3.40806462416	978424.997389	18900.4698888	1227	1031	136	136	164	170	145	1150	9
DLR00013338	7	9	YAR035W	20	SD/MSG -ARG -HIS -LEU -LYS +Canavanine +G418 +Hygromycin +Thialysine	Adam_cdc13-1_SDLV3_REP1	1	11	2.80254959563	10942.7011409	67.8668476345	254	2.79308599669	923712.995548	15334.6069412	43	3.44395792243	925269.997545	17631.6387819	1363	1028	136	136	165	171	145	1317	12
DLR00013338	7	10	YBR220C	20	SD/MSG -ARG -HIS -LEU -LYS +Canavanine +G418 +Hygromycin +Thialysine	Adam_cdc13-1_SDLV3_REP1	1	11	2.81344890412	10532.671005	64.8269980884	254	2.77402308875	895914.995612	14116.2916399	43	3.41763432552	894776.997569	16311.6913743	1499	1032	136	136	164	170	144	1127	0
DLR00013338	7	11	YBR201W	20	SD/MSG -ARG -HIS -LEU -LYS +Canavanine +G418 +Hygromycin +Thialysine	Adam_cdc13-1_SDLV3_REP1	1	11	2.98176058051	12407.2073011	78.7288289053	254	2.93306622358	1105796.99705	16002.3012824	43	3.58692754641	1107494.99845	18437.4721407	1645	1028	136	136	168	173	146	1119	3
DLR00013338	7	12	YBL088C	20	SD/MSG -ARG -HIS -LEU -LYS +Canavanine +G418 +Hygromycin +Thialysine	Adam_cdc13-1_SDLV3_REP1	1	11	2.7748674923	11500.0885883	55.1624915891	254	2.67232073712	962996.996405	14911.2283185	43	3.300731287	964196.998734	18466.2245507	1777	1029	136	136	164	170	144	1261	0
DLR00013338	7	13	YAL004W	20	SD/MSG -ARG -HIS -LEU -LYS +Canavanine +G418 +Hygromycin +Thialysine	Adam_cdc13-1_SDLV3_REP1	1	11	2.78095890916	11407.9020952	47.2089779607	254	2.65537813598	958057.996945	13729.4019391	43	3.26790261774	958392.998783	17248.0673555	1916	1030	136	136	163	169	144	1221	0
DLR00013338	7	14	YBL094C	20	SD/MSG -ARG -HIS -LEU -LYS +Canavanine +G418 +Hygromycin +Thialysine	Adam_cdc13-1_SDLV3_REP1	1	11	0	11	19.1859322162	254	12	28890	2222.19204947	43	0.5	1023.3	112.051058726	2050	1033	136	136	-1	-1	-1	5	0
DLR00013338	7	15	YBL010C	20	SD/MSG -ARG -HIS -LEU -LYS +Canavanine +G418 +Hygromycin +Thialysine	Adam_cdc13-1_SDLV3_REP1	1	11	2.89400308919	10860.0163193	58.625976261	254	2.8347538509	946363.996517	13271.95299	43	3.47754989295	945312.998085	15641.1713739	2191	1031	136	136	166	172	145	1060	0
DLR00013338	7	16	YBR137W	20	SD/MSG -ARG -HIS -LEU -LYS +Canavanine +G418 +Hygromycin +Thialysine	Adam_cdc13-1_SDLV3_REP1	1	11	2.82003171984	11144.5425445	46.1292762468	254	2.76524632973	967862.995114	14736.5012688	43	3.41147907836	966944.997642	17770.1536468	2323	1029	136	136	166	172	146	1106	10
DLR00013338	7	17	YBL062W	20	SD/MSG -ARG -HIS -LEU -LYS +Canavanine +G418 +Hygromycin +Thialysine	Adam_cdc13-1_SDLV3_REP1	1	11	2.7989271802	10546.6472061	62.2800332836	254	2.72702173982	867906.99466	14027.5782264	43	3.37139811564	866047.997224	16625.4480357	2466	1028	136	136	161	168	143	1012	0
DLR00013338	7	18	YBR042C	20	SD/MSG -ARG -HIS -LEU -LYS +Canavanine +G418 +Hygromycin +Thialysine	Adam_cdc13-1_SDLV3_REP1	1	11	2.8835199331	11233.8964697	43.333414916	254	2.77652252925	897186.995473	13806.7547688	43	3.42526839838	895706.9974	16319.8055222	2600	1031	136	136	160	167	141	819	0
DLR00013338	7	19	YAL020C	20	SD/MSG -ARG -HIS -LEU -LYS +Canavanine +G418 +Hygromycin +Thialysine	Adam_cdc13-1_SDLV3_REP1	1	11	2.90125896998	11411.0127425	64.1262144995	254	2.81319472856	970728.995584	15614.9897989	43	3.4664678292	969903.997568	18386.6941904	2739	1029	136	136	165	171	146	940	0
DLR00013338	7	20	YBR046C	20	SD/MSG -ARG -HIS -LEU -LYS +Canavanine +G418 +Hygromycin +Thialysine	Adam_cdc13-1_SDLV3_REP1	1	11	2.70471212477	9793.84575713	60.9090963425	254	2.58662321044	803400.996388	12880.0491682	43	3.1886717576	802715.998084	15969.8699709	2870	1026	136	136	161	168	145	1217	0
DLR00013338	7	21	YBR056W	20	SD/MSG -ARG -HIS -LEU -LYS +Canavanine +G418 +Hygromycin +Thialysine	Adam_cdc13-1_SDLV3_REP1	1	11	2.97856930585	10955.3263702	101.57111951	254	2.8706184766	958110.996629	15347.8458788	43	3.52449570483	955954.998151	17611.0242682	3008	1028	136	136	165	171	147	978	0
DLR00013338	7	22	YBR084W	20	SD/MSG -ARG -HIS -LEU -LYS +Canavanine +G418 +Hygromycin +Thialysine	Adam_cdc13-1_SDLV3_REP1	1	11	2.80702169903	10492.2206582	63.665596234	254	2.71601006833	864295.994309	15074.9237304	43	3.36460637721	864149.997029	17719.7746041	3140	1030	136	136	159	166	143	1060	9
DLR00013338	7	23	YAL055W	20	SD/MSG -ARG -HIS -LEU -LYS +Canavanine +G418 +Hygromycin +Thialysine	Adam_cdc13-1_SDLV3_REP1	1	11	2.77237312933	10136.2073431	87.9417920772	254	2.61388288908	891640.99582	15155.0581557	43	3.22390182634	888663.997985	18646.3633865	3277	1030	136	136	158	165	142	900	0
DLR00013338	7	24	YOR202W	20	SD/MSG -ARG -HIS -LEU -LYS +Canavanine +G418 +Hygromycin +Thialysine	Adam_cdc13-1_SDLV3_REP1	1	11	2.76894012362	12278.8806038	118.552503082	254	2.77312774246	1110329.9985	12237.3189414	43	3.39424707831	1109431.99994	16073.1655035	3414	1034	136	136	164	169	144	653	17
DLR00013338	8	1	YOR202W	20	SD/MSG -ARG -HIS -LEU -LYS +Canavanine +G418 +Hygromycin +Thialysine	Adam_cdc13-1_SDLV3_REP1	1	11	2.64253637734	11601.5793829	123.756736888	254	2.65962803304	986913.998834	10858.8599144	43	3.24741980989	985174.999801	14284.5513527	273	1172	136	136	162	167	145	650	0
DLR00013338	8	2	YBR009C	20	SD/MSG -ARG -HIS -LEU -LYS +Canavanine +G418 +Hygromycin +Thialysine	Adam_cdc13-1_SDLV3_REP1	1	11	2.91972020883	11725.9780078	102.044476442	254	2.81777223882	1076437.99712	13967.6742217	43	3.45874239299	1074694.99917	17196.4806278	407	1167	136	136	168	173	148	874	6
DLR00013338	8	3	YBR181C	20	SD/MSG -ARG -HIS -LEU -LYS +Canavanine +G418 +Hygromycin +Thialysine	Adam_cdc13-1_SDLV3_REP1	1	11	2.18884967254	7814.02131375	60.9747509421	254	2.13061075148	583917.99803	6444.74914508	43	2.58979842486	580740.996775	6701.64666593	546	1171	136	136	154	161	141	1142	0
DLR00013338	8	4	YBR033W	20	SD/MSG -ARG -HIS -LEU -LYS +Canavanine +G418 +Hygromycin +Thialysine	Adam_cdc13-1_SDLV3_REP1	1	11	2.95222230306	12210.2417286	122.888095694	254	2.91552096965	1092707.99698	16095.5246165	43	3.5713781923	1092408.99849	18542.1922263	684	1175	136	136	171	176	151	1018	0
DLR00013338	8	5	YBR057C	20	SD/MSG -ARG -HIS -LEU -LYS +Canavanine +G418 +Hygromycin +Thialysine	Adam_cdc13-1_SDLV3_REP1	1	11	2.72142251016	9504.45781742	72.5442755584	254	2.61122066635	765382.996593	12419.2441053	43	3.23307214113	765563.998615	14800.3558137	820	1173	136	136	161	168	146	1422	0
DLR00013338	8	6	YBR030W	20	SD/MSG -ARG -HIS -LEU -LYS +Canavanine +G418 +Hygromycin +Thialysine	Adam_cdc13-1_SDLV3_REP1	1	11	2.86777966558	10838.7107975	73.8773876215	254	2.81595459134	959584.996096	14569.8058698	43	3.46678086839	958471.997881	17125.8734848	958	1170	136	136	170	175	150	1105	0
DLR00013338	8	7	YAL036C	20	SD/MSG -ARG -HIS -LEU -LYS +Canavanine +G418 +Hygromycin +Thialysine	Adam_cdc13-1_SDLV3_REP1	1	11	2.81414169323	11079.7205429	51.5871792029	254	2.73791829083	910135.994575	14282.6789734	43	3.38421058999	909172.997134	17090.5976317	1092	1167	136	136	163	169	145	1018	0
DLR00013338	8	8	YBR113W	20	SD/MSG -ARG -HIS -LEU -LYS +Canavanine +G418 +Hygromycin +Thialysine	Adam_cdc13-1_SDLV3_REP1	1	11	2.9618550116	11798.035492	54.7900372206	254	2.87837194354	993489.996637	14763.2958996	43	3.53115898375	993036.998128	16974.9126692	1227	1171	136	136	165	171	144	972	0
DLR00013338	8	9	YBR119W	20	SD/MSG -ARG -HIS -LEU -LYS +Canavanine +G418 +Hygromycin +Thialysine	Adam_cdc13-1_SDLV3_REP1	1	11	2.84832624332	11236.4324331	59.9944804424	254	2.78499817241	976121.995531	14354.9064528	43	3.42726045151	975501.99776	17188.4688339	1361	1166	136	136	166	172	146	1022	0
DLR00013338	8	10	YAL058W	20	SD/MSG -ARG -HIS -LEU -LYS +Canavanine +G418 +Hygromycin +Thialysine	Adam_cdc13-1_SDLV3_REP1	1	11	2.59906537792	10775.9523949	77.7141038393	254	2.48872389433	915615.997014	12201.7207274	43	3.00909013289	915923.996486	15831.4007361	1501	1169	136	136	163	169	145	1312	0
DLR00013338	8	11	YBL087C	20	SD/MSG -ARG -HIS -LEU -LYS +Canavanine +G418 +Hygromycin +Thialysine	Adam_cdc13-1_SDLV3_REP1	1	11	2.6162734343	10460.9538147	44.8030125675	254	2.55475676676	893528.997003	11554.6893239	43	3.10625155146	892855.997407	14974.9728942	1638	1169	136	136	164	170	144	1301	7
DLR00013338	8	12	YAL049C	20	SD/MSG -ARG -HIS -LEU -LYS +Canavanine +G418 +Hygromycin +Thialysine	Adam_cdc13-1_SDLV3_REP1	1	11	2.83499747704	12340.6809749	56.2281008033	254	2.77512271694	1060439.99589	15980.0763452	43	3.42468703385	1062684.99836	19497.455001	1774	1164	136	136	165	170	144	1300	4
DLR00013338	8	13	YBL028C	20	SD/MSG -ARG -HIS -LEU -LYS +Canavanine +G418 +Hygromycin +Thialysine	Adam_cdc13-1_SDLV3_REP1	1	11	2.79525562139	10508.4814645	41.6067984284	254	2.7487656647	906876.99572	13289.548507	43	3.38771615224	905445.998096	15967.4707592	1914	1166	136	136	165	171	145	1163	6
DLR00013338	8	14	YBR159W	20	SD/MSG -ARG -HIS -LEU -LYS +Canavanine +G418 +Hygromycin +Thialysine	Adam_cdc13-1_SDLV3_REP1	1	11	2.74417708099	11168.028803	44.639946556	254	2.70998782455	969487.997056	13237.776677	43	3.33713659243	968864.999166	16614.2291131	2049	1168	136	136	166	171	145	1147	6
DLR00013338	8	15	YAL028W	20	SD/MSG -ARG -HIS -LEU -LYS +Canavanine +G418 +Hygromycin +Thialysine	Adam_cdc13-1_SDLV3_REP1	1	11	2.92995701092	11664.9597555	50.4442932004	254	2.85031834656	997981.996381	14430.6477412	43	3.49818869725	998654.998134	17088.0112266	2186	1167	136	136	165	170	144	1177	0
DLR00013338	8	16	YBL101C	20	SD/MSG -ARG -HIS -LEU -LYS +Canavanine +G418 +Hygromycin +Thialysine	Adam_cdc13-1_SDLV3_REP1	1	11	2.79123559942	11078.3350504	66.3642019966	254	2.69567243458	949053.996036	14859.3267888	43	3.32989685338	949076.998671	18251.2264893	2324	1166	136	136	164	170	144	1268	11
DLR00013338	8	17	YBL052C	20	SD/MSG -ARG -HIS -LEU -LYS +Canavanine +G418 +Hygromycin +Thialysine	Adam_cdc13-1_SDLV3_REP1	1	11	2.81813589896	10449.0585308	55.1133644119	254	2.77425153954	879947.995346	14243.9712002	43	3.42392701042	878827.997411	16822.5968029	2463	1166	136	136	162	168	143	1090	0
DLR00013338	8	18	YAL023C	20	SD/MSG -ARG -HIS -LEU -LYS +Canavanine +G418 +Hygromycin +Thialysine	Adam_cdc13-1_SDLV3_REP1	1	11	2.88125471604	11184.565435	61.0909469386	254	2.84827523536	996885.99599	15618.8359537	43	3.49985983235	995471.997855	18199.6947137	2596	1166	136	136	167	173	146	1019	0
DLR00013338	8	19	YAR044W	20	SD/MSG -ARG -HIS -LEU -LYS +Canavanine +G418 +Hygromycin +Thialysine	Adam_cdc13-1_SDLV3_REP1	1	11	2.74455406657	10600.4817667	57.8298536772	254	2.64127496317	901899.99627	13787.4813895	43	3.2598866522	900860.998316	17319.1257073	2733	1167	136	136	163	170	146	1094	0
DLR00013338	8	20	YBR032W	20	SD/MSG -ARG -HIS -LEU -LYS +Canavanine +G418 +Hygromycin +Thialysine	Adam_cdc13-1_SDLV3_REP1	1	11	2.67867288973	9946.98319564	78.1655131122	254	2.59888840853	835113.996452	13272.6379889	43	3.20430321324	833543.998219	16480.6340999	2869	1167	136	136	162	168	145	1107	0
DLR00013338	8	21	YBR075W	20	SD/MSG -ARG -HIS -LEU -LYS +Canavanine +G418 +Hygromycin +Thialysine	Adam_cdc13-1_SDLV3_REP1	1	11	2.82851144328	10725.0826761	67.9339976507	254	2.73593219409	923908.995554	14014.1296743	43	3.37901742815	921462.997897	16956.479037	3003	1167	136	136	165	171	147	981	0
DLR00013338	8	22	YBR216C	20	SD/MSG -ARG -HIS -LEU -LYS +Canavanine +G418 +Hygromycin +Thialysine	Adam_cdc13-1_SDLV3_REP1	1	11	2.89682594815	11104.0771986	86.0688222299	254	2.7543244667	993706.995984	15855.2205518	43	3.40246954019	991723.998509	19163.5358023	3141	1167	136	136	163	169	146	919	13
DLR00013338	8	23	YBR074W	20	SD/MSG -ARG -HIS -LEU -LYS +Canavanine +G418 +Hygromycin +Thialysine	Adam_cdc13-1_SDLV3_REP1	1	11	2.93609259708	11460.5012747	122.986767112	254	2.88347223238	1065398.99665	15749.8542126	43	3.53319481154	1062690.99834	18442.1637701	3280	1166	136	136	163	168	144	652	2
DLR00013338	8	24	YOR202W	20	SD/MSG -ARG -HIS -LEU -LYS +Canavanine +G418 +Hygromycin +Thialysine	Adam_cdc13-1_SDLV3_REP1	1	11	2.79258431506	12795.9085093	135.586613268	254	2.76670842903	1177814.99865	12991.5932036	43	3.38467141002	1177385.9999	17380.6407629	3415	1170	136	136	164	169	145	564	3
DLR00013338	9	1	YOR202W	20	SD/MSG -ARG -HIS -LEU -LYS +Canavanine +G418 +Hygromycin +Thialysine	Adam_cdc13-1_SDLV3_REP1	1	11	2.89492012402	12179.7797047	139.29833943	254	2.86785260515	1084263.99754	12203.2462084	43	3.50364877855	1083463.99895	14830.8837761	280	1307	136	136	165	170	147	674	0
DLR00013338	9	2	YBL068W	20	SD/MSG -ARG -HIS -LEU -LYS +Canavanine +G418 +Hygromycin +Thialysine	Adam_cdc13-1_SDLV3_REP1	1	11	2.81621220135	11357.7622603	93.6730295081	254	2.80476624249	1032770.99659	14612.8803624	43	3.44996159217	1030879.99868	17714.4318294	415	1308	136	136	166	171	147	917	0
DLR00013338	9	3	YAR042W	20	SD/MSG -ARG -HIS -LEU -LYS +Canavanine +G418 +Hygromycin +Thialysine	Adam_cdc13-1_SDLV3_REP1	1	11	2.81761128293	10845.2884644	92.5756862954	254	2.78759064978	975150.995736	14570.4269458	43	3.43632722966	973355.997853	17437.5091546	553	1308	136	136	169	174	150	1045	0
DLR00013338	9	4	YBR151W	20	SD/MSG -ARG -HIS -LEU -LYS +Canavanine +G418 +Hygromycin +Thialysine	Adam_cdc13-1_SDLV3_REP1	1	11	3.00431675186	11074.4972601	90.775829927	254	2.93272773612	961824.997359	14673.2918858	43	3.58758725547	960221.998402	16547.0650232	689	1310	136	136	169	174	149	1017	0
DLR00013338	9	5	YBR130C	20	SD/MSG -ARG -HIS -LEU -LYS +Canavanine +G418 +Hygromycin +Thialysine	Adam_cdc13-1_SDLV3_REP1	1	11	2.65168524321	8791.85006232	64.6437321508	254	2.61670495553	746036.99585	12568.2485803	43	3.23628849166	743319.998165	14873.0385918	825	1306	136	136	163	170	147	1220	0
DLR00013338	9	6	YBR177C	20	SD/MSG -ARG -HIS -LEU -LYS +Canavanine +G418 +Hygromycin +Thialysine	Adam_cdc13-1_SDLV3_REP1	1	11	2.87963361755	10838.8160572	66.0550278616	254	2.79118472375	894070.995673	14521.3831567	43	3.44316953839	892942.997659	16814.7606523	956	1307	136	136	163	169	145	1043	0
DLR00013338	9	7	YBL065W	20	SD/MSG -ARG -HIS -LEU -LYS +Canavanine +G418 +Hygromycin +Thialysine	Adam_cdc13-1_SDLV3_REP1	1	11	2.73748395379	10130.0253715	59.9111217907	254	2.70954241224	881364.995627	13727.9514416	43	3.34799018262	879024.997841	16490.6484462	1098	1301	136	136	166	172	147	1088	0
DLR00013338	9	8	YAL002W	20	SD/MSG -ARG -HIS -LEU -LYS +Canavanine +G418 +Hygromycin +Thialysine	Adam_cdc13-1_SDLV3_REP1	1	11	2.51742924868	8586.24520581	33.9308404915	254	2.45888317388	698782.997121	9495.25256944	43	2.98328236323	696766.996809	12109.8293584	1231	1308	136	136	160	167	144	1268	0
DLR00013338	9	9	YBL061C	20	SD/MSG -ARG -HIS -LEU -LYS +Canavanine +G418 +Hygromycin +Thialysine	Adam_cdc13-1_SDLV3_REP1	1	11	2.65937269432	9901.9578207	52.8421272681	254	2.65599302871	881399.997216	11980.1088518	43	3.26606893603	880425.999047	15139.4606826	1373	1305	136	136	166	172	147	1298	0
DLR00013338	9	10	YAR003W	20	SD/MSG -ARG -HIS -LEU -LYS +Canavanine +G418 +Hygromycin +Thialysine	Adam_cdc13-1_SDLV3_REP1	1	11	2.16039395418	6778.80265373	44.8330345515	254	2.20153720086	513126.996842	6643.73329323	43	2.67088846944	513703.995511	6875.5596636	1503	1308	136	136	153	161	140	1866	0
DLR00013338	9	11	YBL016W	20	SD/MSG -ARG -HIS -LEU -LYS +Canavanine +G418 +Hygromycin +Thialysine	Adam_cdc13-1_SDLV3_REP1	1	11	2.59441551626	10136.5577522	51.2308803638	254	2.49259185194	826085.996965	10941.1428488	43	3.02197743964	823670.996726	14204.8609669	1639	1303	136	136	159	165	140	1006	0
DLR00013338	9	12	YBR223C	20	SD/MSG -ARG -HIS -LEU -LYS +Canavanine +G418 +Hygromycin +Thialysine	Adam_cdc13-1_SDLV3_REP1	1	11	2.86991243258	12090.1978668	46.4551967042	254	2.8139625296	1057238.99556	15238.7204112	43	3.46338135496	1057539.99796	18351.0693482	1775	1304	136	136	165	170	144	1148	2
DLR00013338	9	13	YAL042W	20	SD/MSG -ARG -HIS -LEU -LYS +Canavanine +G418 +Hygromycin +Thialysine	Adam_cdc13-1_SDLV3_REP1	1	11	2.70181082378	11086.3581942	47.9439985639	254	2.60375970893	956313.996982	13228.9064317	43	3.18663556979	957308.998199	17289.2377351	1919	1304	136	136	163	169	143	1360	7
DLR00013338	9	14	YBR023C	20	SD/MSG -ARG -HIS -LEU -LYS +Canavanine +G418 +Hygromycin +Thialysine	Adam_cdc13-1_SDLV3_REP1	1	11	2.49313681843	9800.88622325	60.3503692594	254	2.46289395587	818283.996495	11364.0291341	43	2.98039762188	822001.996091	14562.095749	2052	1303	136	136	161	167	143	1802	3
DLR00013338	9	15	YBR126C	20	SD/MSG -ARG -HIS -LEU -LYS +Canavanine +G418 +Hygromycin +Thialysine	Adam_cdc13-1_SDLV3_REP1	1	11	2.34612132805	7620.44057236	38.2081928375	254	2.44043558263	523844.086176	4529.10375445	43	2.93511835655	537234.998025	5706.55630543	2184	1301	136	136	148	156	135	891	0
DLR00013338	9	16	YBL085W	20	SD/MSG -ARG -HIS -LEU -LYS +Canavanine +G418 +Hygromycin +Thialysine	Adam_cdc13-1_SDLV3_REP1	1	11	2.68501214762	10126.3923936	56.115771568	254	2.61419249981	876726.996496	13423.156988	43	3.2148601315	875604.998271	16994.2601083	2326	1301	136	136	162	168	144	1184	0
DLR00013338	9	17	YBL036C	20	SD/MSG -ARG -HIS -LEU -LYS +Canavanine +G418 +Hygromycin +Thialysine	Adam_cdc13-1_SDLV3_REP1	1	11	2.80602815637	10825.2861544	43.86843431	254	2.73677832484	923079.995448	13657.2244161	43	3.3777314012	921587.997893	16716.9811752	2465	1299	136	136	162	168	143	1003	0
DLR00013338	9	18	YAR043C	20	SD/MSG -ARG -HIS -LEU -LYS +Canavanine +G418 +Hygromycin +Thialysine	Adam_cdc13-1_SDLV3_REP1	1	11	2.79072270231	10666.1533804	43.2901540807	254	2.73042767756	895833.995117	13673.3959833	43	3.37480439099	894326.997668	16628.0266739	2598	1301	136	136	161	167	142	916	0
DLR00013338	9	19	YAL040C	20	SD/MSG -ARG -HIS -LEU -LYS +Canavanine +G418 +Hygromycin +Thialysine	Adam_cdc13-1_SDLV3_REP1	1	11	2.64816175923	10516.1911296	60.4916023998	254	2.60384230436	887303.996812	12946.7690867	43	3.21168572474	887705.998245	16558.2908722	2737	1300	136	136	163	169	146	1414	0
DLR00013338	9	20	YBR058C	20	SD/MSG -ARG -HIS -LEU -LYS +Canavanine +G418 +Hygromycin +Thialysine	Adam_cdc13-1_SDLV3_REP1	1	11	2.61794129648	10217.4054372	53.1456738994	254	2.54468283842	877252.996966	12493.7002324	43	3.09807187121	876573.997238	16124.4260129	2867	1304	136	136	163	170	147	1221	0
DLR00013338	9	21	YBL029W	20	SD/MSG -ARG -HIS -LEU -LYS +Canavanine +G418 +Hygromycin +Thialysine	Adam_cdc13-1_SDLV3_REP1	1	11	2.91405093606	11792.1151745	88.1645797296	254	2.84292515362	1054371.99631	15118.9393753	43	3.49446506226	1052611.99818	18039.7926866	3015	1304	136	136	166	172	148	909	0
DLR00013338	9	22	YBR189W	20	SD/MSG -ARG -HIS -LEU -LYS +Canavanine +G418 +Hygromycin +Thialysine	Adam_cdc13-1_SDLV3_REP1	1	11	1.80703105126	3036.92846509	53.707968548	254	2.003118106	250152.999001	5286.33272507	43	2.39317811364	233182.995764	2741.563138	3146	1303	136	136	150	158	139	544	0
DLR00013338	9	23	YBR072W	20	SD/MSG -ARG -HIS -LEU -LYS +Canavanine +G418 +Hygromycin +Thialysine	Adam_cdc13-1_SDLV3_REP1	1	11	2.83412003888	11291.069576	118.241373105	254	2.76875013463	1060235.99723	15409.4954395	43	3.4070355234	1057144.99956	18897.9800027	3280	1302	136	136	163	168	144	648	0
DLR00013338	9	24	YOR202W	20	SD/MSG -ARG -HIS -LEU -LYS +Canavanine +G418 +Hygromycin +Thialysine	Adam_cdc13-1_SDLV3_REP1	1	11	2.76765886646	12203.7918539	143.620483349	254	2.73612934994	1135214.99842	13293.3506876	43	3.34263630923	1136907.99997	17664.3031979	3416	1305	136	136	162	167	143	755	16
DLR00013338	10	1	YOR202W	20	SD/MSG -ARG -HIS -LEU -LYS +Canavanine +G418 +Hygromycin +Thialysine	Adam_cdc13-1_SDLV3_REP1	1	11	2.70210807997	11420.3566586	113.780070665	254	2.68422968172	991101.998544	11639.0510146	43	3.28197861911	989265.999849	14862.5137869	276	1444	136	136	161	167	145	680	0
DLR00013338	10	2	YBR146W	20	SD/MSG -ARG -HIS -LEU -LYS +Canavanine +G418 +Hygromycin +Thialysine	Adam_cdc13-1_SDLV3_REP1	1	11	2.71267534882	10389.8416006	81.0411376762	254	2.66118589002	883942.997714	11111.4896251	43	3.27220975229	881170.999376	14160.5016935	412	1441	136	136	163	168	145	897	9
DLR00013338	10	3	YBR107C	20	SD/MSG -ARG -HIS -LEU -LYS +Canavanine +G418 +Hygromycin +Thialysine	Adam_cdc13-1_SDLV3_REP1	1	11	2.64300044685	9045.64767498	68.3747016662	254	2.57319620461	769451.996917	11942.5373996	43	3.16825321523	766582.998378	14747.0539586	547	1443	136	136	162	168	146	1028	0
DLR00013338	10	4	YBL056W	20	SD/MSG -ARG -HIS -LEU -LYS +Canavanine +G418 +Hygromycin +Thialysine	Adam_cdc13-1_SDLV3_REP1	1	11	3.09340767244	12084.1973367	94.3247207431	254	3.00080927504	1067125.99766	15580.1373586	43	3.6560907301	1066338.99854	17532.6437559	684	1444	136	136	169	174	148	865	0
DLR00013338	10	5	YBR134W	20	SD/MSG -ARG -HIS -LEU -LYS +Canavanine +G418 +Hygromycin +Thialysine	Adam_cdc13-1_SDLV3_REP1	1	11	2.76478402873	10404.279584	53.9389119696	254	2.75201287093	882367.99545	13009.1287601	43	3.39367307256	878671.99749	15368.4486723	820	1444	136	136	164	170	147	906	0
DLR00013338	10	6	YBR006W	20	SD/MSG -ARG -HIS -LEU -LYS +Canavanine +G418 +Hygromycin +Thialysine	Adam_cdc13-1_SDLV3_REP1	1	11	2.99675943793	11839.6013227	60.4980911242	254	2.89236331103	1006108.9967	15042.8316799	43	3.54859872369	1005013.99823	17279.9207635	960	1444	136	136	166	172	147	890	0
DLR00013338	10	7	YBR010W	20	SD/MSG -ARG -HIS -LEU -LYS +Canavanine +G418 +Hygromycin +Thialysine	Adam_cdc13-1_SDLV3_REP1	1	11	2.7731930983	10090.1982775	39.149607552	254	2.69802900371	863031.996008	12496.199081	43	3.41029400059	788341.725489	10912.2924985	1095	1444	136	136	165	171	146	942	3
DLR00013338	10	8	YBR062C	20	SD/MSG -ARG -HIS -LEU -LYS +Canavanine +G418 +Hygromycin +Thialysine	Adam_cdc13-1_SDLV3_REP1	1	11	2.89374443241	12421.7272782	63.4194290169	254	2.83594746733	1121631.99576	15899.4347911	43	3.48889392781	1122016.99805	19389.8157352	1228	1445	136	136	168	174	148	1034	0
DLR00013338	10	9	YBR093C	20	SD/MSG -ARG -HIS -LEU -LYS +Canavanine +G418 +Hygromycin +Thialysine	Adam_cdc13-1_SDLV3_REP1	1	11	2.09917033237	6837.00717488	41.632325952	254	2.05750673549	497596.998639	5121.3579329	43	2.50156695037	493847.997551	5204.56809224	1369	1446	136	136	148	157	136	967	0
DLR00013338	10	10	YAR027W	20	SD/MSG -ARG -HIS -LEU -LYS +Canavanine +G418 +Hygromycin +Thialysine	Adam_cdc13-1_SDLV3_REP1	1	11	2.80777351605	12330.7557233	65.3847772093	254	2.76488503762	1099758.99753	14221.9227474	43	3.39999673718	1100820.99963	18094.9797207	1504	1444	136	136	167	172	147	1112	0
DLR00013338	10	11	YAL007C	20	SD/MSG -ARG -HIS -LEU -LYS +Canavanine +G418 +Hygromycin +Thialysine	Adam_cdc13-1_SDLV3_REP1	1	11	2.70584159201	10153.4808422	57.9960020852	254	2.65078345098	874525.996954	12956.1799007	43	3.26524218251	872729.999073	16194.5291391	1639	1442	136	136	163	169	143	1083	0
DLR00013338	10	12	YBR041W	20	SD/MSG -ARG -HIS -LEU -LYS +Canavanine +G418 +Hygromycin +Thialysine	Adam_cdc13-1_SDLV3_REP1	1	11	2.64777582273	10869.8734923	57.3052426858	254	2.57143945609	935948.996723	13450.1069041	43	3.13105261419	935640.997357	17421.5927597	1775	1443	136	136	162	167	141	1145	0
DLR00013338	10	13	YBL025W	20	SD/MSG -ARG -HIS -LEU -LYS +Canavanine +G418 +Hygromycin +Thialysine	Adam_cdc13-1_SDLV3_REP1	1	11	1.99753922527	3601.33641549	22.8303492633	254	2.16154702288	287828.998234	4752.83491904	43	2.5903594499	274260.995829	3713.01235188	1911	1444	136	136	151	159	139	926	0
DLR00013338	10	14	YBL107C	20	SD/MSG -ARG -HIS -LEU -LYS +Canavanine +G418 +Hygromycin +Thialysine	Adam_cdc13-1_SDLV3_REP1	1	11	2.80424968039	10503.628012	51.5459617779	254	2.77771707498	942276.995905	13387.8427333	43	3.41447373196	941562.99822	16251.0568698	2048	1442	136	136	165	171	145	1152	0
DLR00013338	10	15	YAL061W	20	SD/MSG -ARG -HIS -LEU -LYS +Canavanine +G418 +Hygromycin +Thialysine	Adam_cdc13-1_SDLV3_REP1	1	11	2.72782855401	10153.4105915	53.212483492	254	2.65802654801	880852.996339	13428.4599758	43	3.27604492946	880114.998678	16573.3634073	2186	1444	136	136	162	167	143	1230	0
DLR00013338	10	16	YBR019C	20	SD/MSG -ARG -HIS -LEU -LYS +Canavanine +G418 +Hygromycin +Thialysine	Adam_cdc13-1_SDLV3_REP1	1	11	2.77739820579	10233.3013832	53.2926773867	254	2.69551573319	892130.996146	13251.1964606	43	3.32435854856	890099.998592	16347.7206321	2327	1440	136	136	162	168	143	1055	0
DLR00013338	10	17	YBL095W	20	SD/MSG -ARG -HIS -LEU -LYS +Canavanine +G418 +Hygromycin +Thialysine	Adam_cdc13-1_SDLV3_REP1	1	11	2.74391871342	9529.84210085	48.0473758346	254	2.64992119638	800773.995991	12138.8766005	43	3.27015683608	799132.998341	14994.702778	2458	1443	136	136	159	165	142	1091	0
DLR00013338	10	18	YBR065C	20	SD/MSG -ARG -HIS -LEU -LYS +Canavanine +G418 +Hygromycin +Thialysine	Adam_cdc13-1_SDLV3_REP1	1	11	2.76361190297	10531.1029527	53.0910521374	254	2.73701675735	906309.995862	13318.9160433	43	3.37636456725	904230.998198	16169.6535247	2600	1440	136	136	162	168	142	899	0
DLR00013338	10	19	YAR002C-A	20	SD/MSG -ARG -HIS -LEU -LYS +Canavanine +G418 +Hygromycin +Thialysine	Adam_cdc13-1_SDLV3_REP1	1	11	2.76648584663	11018.2322018	63.8481692783	254	2.63714566762	921870.996257	14499.5017352	43	3.25422913117	920543.998335	18076.0508913	2733	1440	136	136	161	167	143	964	0
DLR00013338	10	20	YBL031W	20	SD/MSG -ARG -HIS -LEU -LYS +Canavanine +G418 +Hygromycin +Thialysine	Adam_cdc13-1_SDLV3_REP1	1	11	2.44637185007	7625.72054176	49.5357427822	254	2.36610302576	590899.997403	8259.36167373	43	2.86778897182	586321.996499	9778.15927936	2869	1438	136	136	153	161	140	1032	0
DLR00013338	10	21	YBL083C	20	SD/MSG -ARG -HIS -LEU -LYS +Canavanine +G418 +Hygromycin +Thialysine	Adam_cdc13-1_SDLV3_REP1	1	11	2.56663305172	9795.37677961	71.8106049509	254	2.37032299622	814913.996961	10988.0876515	43	2.85603700676	812305.99605	13795.3838155	3008	1441	136	136	159	166	144	1027	0
DLR00013338	10	22	YBR083W	20	SD/MSG -ARG -HIS -LEU -LYS +Canavanine +G418 +Hygromycin +Thialysine	Adam_cdc13-1_SDLV3_REP1	1	11	2.99058814232	11583.0970676	116.269104071	254	2.87736435332	1021074.99672	15280.4476512	43	3.53069665616	1018997.99831	17581.0087458	3146	1438	136	136	162	168	145	803	0
DLR00013338	10	23	YBR106W	20	SD/MSG -ARG -HIS -LEU -LYS +Canavanine +G418 +Hygromycin +Thialysine	Adam_cdc13-1_SDLV3_REP1	1	11	1.81463115514	5172.99944681	64.6568556256	254	1.99526752139	354297.998832	5425.97634371	43	2.41546715595	349264.996806	3474.71723809	3277	1438	136	136	139	148	132	912	9
DLR00013338	10	24	YOR202W	20	SD/MSG -ARG -HIS -LEU -LYS +Canavanine +G418 +Hygromycin +Thialysine	Adam_cdc13-1_SDLV3_REP1	1	11	2.95268705569	13435.2513623	145.678890039	254	2.87953719234	1262482.99782	15163.8903353	43	3.51834345403	1262787.99972	18955.6174163	3412	1438	136	136	163	168	144	552	48
DLR00013338	11	1	YOR202W	20	SD/MSG -ARG -HIS -LEU -LYS +Canavanine +G418 +Hygromycin +Thialysine	Adam_cdc13-1_SDLV3_REP1	1	11	2.83435561262	11982.569811	132.989035169	254	2.81005840064	1064732.998	13120.4441809	43	3.50093038542	989496.754942	11562.4015229	279	1580	136	136	163	168	145	653	0
DLR00013338	11	2	YBR111C	20	SD/MSG -ARG -HIS -LEU -LYS +Canavanine +G418 +Hygromycin +Thialysine	Adam_cdc13-1_SDLV3_REP1	1	11	2.97409205255	12605.4913839	104.123985067	254	3.01954486408	1105538.22377	11348.450108	43	3.62004006566	1173964.99871	17956.3293678	412	1576	136	136	170	175	150	965	21
DLR00013338	11	3	YBR104W	20	SD/MSG -ARG -HIS -LEU -LYS +Canavanine +G418 +Hygromycin +Thialysine	Adam_cdc13-1_SDLV3_REP1	1	11	2.56884110733	7592.79995825	56.7981669369	254	2.50756608725	583364.99718	8730.02586236	43	3.08636846812	579155.998183	10064.9524946	551	1580	136	136	154	161	141	1080	0
DLR00013338	11	4	YBR149W	20	SD/MSG -ARG -HIS -LEU -LYS +Canavanine +G418 +Hygromycin +Thialysine	Adam_cdc13-1_SDLV3_REP1	1	11	2.91302871879	11249.2653207	74.682155018	254	2.84036019844	983065.996234	14920.3044534	43	3.49352707339	981384.998045	17499.8978921	683	1577	136	136	168	173	148	980	0
DLR00013338	11	5	YBR090C	20	SD/MSG -ARG -HIS -LEU -LYS +Canavanine +G418 +Hygromycin +Thialysine	Adam_cdc13-1_SDLV3_REP1	1	11	2.69144507619	9274.78414378	52.2983746715	254	2.63371547068	792033.99691	11891.6613719	43	3.25365580848	788074.998885	14478.5921425	820	1582	136	136	165	171	148	1007	0
DLR00013338	11	6	YBR209W	20	SD/MSG -ARG -HIS -LEU -LYS +Canavanine +G418 +Hygromycin +Thialysine	Adam_cdc13-1_SDLV3_REP1	1	11	2.96143887595	11497.0845244	69.6669107965	254	2.86271411305	1038772.99641	15378.5441861	43	3.51303746107	1037724.99821	18015.8135864	953	1580	136	136	169	175	150	1077	6
DLR00013338	11	7	YAL065C	20	SD/MSG -ARG -HIS -LEU -LYS +Canavanine +G418 +Hygromycin +Thialysine	Adam_cdc13-1_SDLV3_REP1	1	11	2.78816369605	10465.1491413	71.1455935082	254	2.76333757825	938433.996297	13888.8638316	43	3.40770663757	935558.998414	16648.358461	1098	1579	136	136	167	173	148	1056	0
DLR00013338	11	8	YBR208C	20	SD/MSG -ARG -HIS -LEU -LYS +Canavanine +G418 +Hygromycin +Thialysine	Adam_cdc13-1_SDLV3_REP1	1	11	2.81892505474	11630.4832037	57.5351714639	254	2.7701925864	1014914.99587	14933.9100842	43	3.41671285198	1014815.99829	18269.0425979	1231	1580	136	136	166	172	147	1077	2
DLR00013338	11	9	YBL103C	20	SD/MSG -ARG -HIS -LEU -LYS +Canavanine +G418 +Hygromycin +Thialysine	Adam_cdc13-1_SDLV3_REP1	1	11	2.52472295967	8709.15422865	25.6774976359	254	2.58564603902	636543.999605	4505.95680678	43	3.16624381066	635015.999936	4906.41637712	1367	1577	136	136	149	158	136	869	2
DLR00013338	11	10	YBR115C	20	SD/MSG -ARG -HIS -LEU -LYS +Canavanine +G418 +Hygromycin +Thialysine	Adam_cdc13-1_SDLV3_REP1	1	11	0	11	16.8654212522	254	12	26995.5	2050.77067522	43	5.90936662469	955.8	197.397427172	1501	1578	136	136	-1	-1	-1	0	0
DLR00013338	11	11	YBR013C	20	SD/MSG -ARG -HIS -LEU -LYS +Canavanine +G418 +Hygromycin +Thialysine	Adam_cdc13-1_SDLV3_REP1	1	11	2.85238781108	11724.6290999	56.380101813	254	2.82761677444	1080260.99578	15188.9742652	43	3.47577564491	1080372.99807	18521.0261222	1643	1578	136	136	167	172	146	1105	0
DLR00013338	11	12	YAL005C	20	SD/MSG -ARG -HIS -LEU -LYS +Canavanine +G418 +Hygromycin +Thialysine	Adam_cdc13-1_SDLV3_REP1	1	11	2.65413677065	10195.9566885	40.3630523309	254	2.61281195376	845067.996895	11834.5025003	43	3.21451364361	844054.998547	15011.7295245	1779	1582	136	136	159	165	141	1118	0
DLR00013338	11	13	YAL053W	20	SD/MSG -ARG -HIS -LEU -LYS +Canavanine +G418 +Hygromycin +Thialysine	Adam_cdc13-1_SDLV3_REP1	1	11	2.64140531494	9979.97640467	53.9952080197	254	2.55848343637	878215.996936	12069.0384008	43	3.11416835074	877512.997508	15759.8610152	1919	1580	136	136	163	168	144	1325	0
DLR00013338	11	14	YBR185C	20	SD/MSG -ARG -HIS -LEU -LYS +Canavanine +G418 +Hygromycin +Thialysine	Adam_cdc13-1_SDLV3_REP1	1	11	2.68446251372	9804.81278735	31.4622268826	254	2.67444882648	723364.997816	8258.24976541	43	3.29196083456	725112.999251	9858.33815412	2049	1578	136	136	150	157	135	1115	0
DLR00013338	11	15	YBR203W	20	SD/MSG -ARG -HIS -LEU -LYS +Canavanine +G418 +Hygromycin +Thialysine	Adam_cdc13-1_SDLV3_REP1	1	11	2.82151458852	10582.9994121	47.0892321815	254	2.77771338694	942660.995285	14293.0078255	43	3.42068591504	940870.997332	17089.4119043	2190	1576	136	136	163	168	143	1046	0
DLR00013338	11	16	YBR008C	20	SD/MSG -ARG -HIS -LEU -LYS +Canavanine +G418 +Hygromycin +Thialysine	Adam_cdc13-1_SDLV3_REP1	1	11	2.96869951897	11459.8944589	58.0216532511	254	2.90125730126	1031803.9967	15527.5997154	43	3.55362627237	1030550.99825	17984.3301908	2320	1576	136	136	164	169	142	953	0
DLR00013338	11	17	YBR145W	20	SD/MSG -ARG -HIS -LEU -LYS +Canavanine +G418 +Hygromycin +Thialysine	Adam_cdc13-1_SDLV3_REP1	1	11	2.65199511905	9476.29447847	52.9627340047	254	2.58142908472	808063.996278	12707.3012008	43	3.17198456446	807121.997925	15817.5783643	2463	1575	136	136	159	165	141	1210	0
DLR00013338	11	18	YBR044C	20	SD/MSG -ARG -HIS -LEU -LYS +Canavanine +G418 +Hygromycin +Thialysine	Adam_cdc13-1_SDLV3_REP1	1	11	2.81140418501	10041.3571837	47.629091283	254	2.79967126163	838036.996774	10785.4178527	43	3.43881603702	835900.998001	12600.0674597	2596	1575	136	136	159	165	141	935	0
DLR00013338	11	19	YBR069C	20	SD/MSG -ARG -HIS -LEU -LYS +Canavanine +G418 +Hygromycin +Thialysine	Adam_cdc13-1_SDLV3_REP1	1	11	2.85775032913	11148.8687006	107.550687661	254	2.82320296176	973223.995895	15061.5799246	43	3.47566746945	972256.997789	17643.056122	2740	1576	136	136	164	169	145	1043	0
DLR00013338	11	20	YBR162C	20	SD/MSG -ARG -HIS -LEU -LYS +Canavanine +G418 +Hygromycin +Thialysine	Adam_cdc13-1_SDLV3_REP1	1	11	2.80528559375	11100.0704638	76.7593347748	254	2.71409560252	978766.996193	15021.0915277	43	3.35459447197	977326.998701	18556.3075754	2872	1576	136	136	164	170	146	1037	3
DLR00013338	11	21	YBR207W	20	SD/MSG -ARG -HIS -LEU -LYS +Canavanine +G418 +Hygromycin +Thialysine	Adam_cdc13-1_SDLV3_REP1	1	11	2.82889205885	10751.4278876	66.9793817476	254	2.78212359431	947580.995421	14717.9391605	43	3.43165924098	944014.997475	17379.5820719	3007	1572	136	136	163	169	145	894	0
DLR00013338	11	22	YBR176W	20	SD/MSG -ARG -HIS -LEU -LYS +Canavanine +G418 +Hygromycin +Thialysine	Adam_cdc13-1_SDLV3_REP1	1	11	2.85491493903	10418.2422946	83.5128211388	254	2.81012752547	905113.996469	13125.099508	43	3.45292337756	903132.998051	15259.2966753	3143	1572	136	136	161	166	143	967	0
DLR00013338	11	23	YBR092C	20	SD/MSG -ARG -HIS -LEU -LYS +Canavanine +G418 +Hygromycin +Thialysine	Adam_cdc13-1_SDLV3_REP1	1	11	2.78295697158	11359.1796654	126.624068768	254	2.69981043592	1047349.997	16460.5310447	43	3.32745068252	1044259.99926	20329.9729322	3286	1573	136	136	160	165	143	675	20
DLR00013338	11	24	YOR202W	20	SD/MSG -ARG -HIS -LEU -LYS +Canavanine +G418 +Hygromycin +Thialysine	Adam_cdc13-1_SDLV3_REP1	1	11	2.7587655488	13107.3087881	127.362134248	254	2.75613165017	1216341.99841	14192.9349118	43	3.36888227639	1216036.99998	18743.706281	3421	1574	136	136	163	167	144	564	41
DLR00013338	12	1	YOR202W	20	SD/MSG -ARG -HIS -LEU -LYS +Canavanine +G418 +Hygromycin +Thialysine	Adam_cdc13-1_SDLV3_REP1	1	11	2.84419081581	11907.4482185	103.676548896	254	2.80971541042	1051592.99808	12365.2122279	43	3.43806358277	1049486.99973	15348.1495137	278	1715	136	136	162	167	145	616	0
DLR00013338	12	2	YBR094W	20	SD/MSG -ARG -HIS -LEU -LYS +Canavanine +G418 +Hygromycin +Thialysine	Adam_cdc13-1_SDLV3_REP1	1	11	2.87476516505	10506.1741572	105.495091809	254	2.81980755086	926044.996879	12670.1366884	43	3.45904839159	923427.998441	15037.8803145	412	1715	136	136	163	168	144	772	0
DLR00013338	12	3	YAL026C	20	SD/MSG -ARG -HIS -LEU -LYS +Canavanine +G418 +Hygromycin +Thialysine	Adam_cdc13-1_SDLV3_REP1	1	11	2.13565730679	5492.9433555	61.5338125464	254	2.14052573849	437644.998568	5963.15623761	43	2.59270894134	430605.996966	5471.1872894	553	1708	136	136	155	162	143	1404	0
DLR00013338	12	4	YBR050C	20	SD/MSG -ARG -HIS -LEU -LYS +Canavanine +G418 +Hygromycin +Thialysine	Adam_cdc13-1_SDLV3_REP1	1	11	3.05072528977	11655.0803892	116.642374884	254	2.98240889148	1070053.9976	15106.2235569	43	3.63479069213	1068490.99862	17096.2752743	687	1713	136	136	171	176	152	986	0
DLR00013338	12	5	YBR218C	20	SD/MSG -ARG -HIS -LEU -LYS +Canavanine +G418 +Hygromycin +Thialysine	Adam_cdc13-1_SDLV3_REP1	1	11	2.33120728903	7274.19657341	46.772142944	254	2.3918865739	597042.997494	8568.10735605	43	2.9021796307	594832.996715	9948.90118362	820	1716	136	136	160	167	147	1609	0
DLR00013338	12	6	YBR170C	20	SD/MSG -ARG -HIS -LEU -LYS +Canavanine +G418 +Hygromycin +Thialysine	Adam_cdc13-1_SDLV3_REP1	1	11	1.33583623729	292.000678412	20.2458681359	254	11.9283714764	37304.1	2797.0159434	43	1.77772153167	13438.000012	232.631937385	959	1716	136	136	121	135	125	94	0
DLR00013338	12	7	YBR131W	20	SD/MSG -ARG -HIS -LEU -LYS +Canavanine +G418 +Hygromycin +Thialysine	Adam_cdc13-1_SDLV3_REP1	1	11	1.38648688123	572.262359887	20.6011967373	254	2.16756870011	56017.9996783	4541.08777394	43	1.95335675481	29607.9995709	337.21022759	1064	1709	136	136	128	141	128	122	0
DLR00013338	12	8	YBR205W	20	SD/MSG -ARG -HIS -LEU -LYS +Canavanine +G418 +Hygromycin +Thialysine	Adam_cdc13-1_SDLV3_REP1	1	11	2.91204327805	11913.5659023	65.2356259464	254	2.86726059705	1075114.99627	15356.9033571	43	3.51974816879	1075665.99812	18277.2151118	1233	1714	136	136	168	173	148	1104	7
DLR00013338	12	9	YBR188C	20	SD/MSG -ARG -HIS -LEU -LYS +Canavanine +G418 +Hygromycin +Thialysine	Adam_cdc13-1_SDLV3_REP1	1	11	2.74588890152	11058.4862485	55.2462230885	254	2.69494329713	958451.996302	14377.6451873	43	3.32874941036	959028.998706	17962.9704335	1369	1711	136	136	163	169	144	1192	0
DLR00013338	12	10	YBL098W	20	SD/MSG -ARG -HIS -LEU -LYS +Canavanine +G418 +Hygromycin +Thialysine	Adam_cdc13-1_SDLV3_REP1	1	11	2.96605741444	11674.8896579	61.5664461136	254	2.84987364691	1051285.99621	15236.3081923	43	3.49930692386	1050916.9981	18324.8207042	1503	1710	136	136	165	171	145	1007	0
DLR00013338	12	11	YAR040C	20	SD/MSG -ARG -HIS -LEU -LYS +Canavanine +G418 +Hygromycin +Thialysine	Adam_cdc13-1_SDLV3_REP1	1	11	2.73882772623	9876.73463564	39.578997493	254	2.64949349424	845719.995895	12906.6702248	43	3.26988077246	843454.998283	16038.9298526	1641	1716	136	136	160	166	141	1075	0
DLR00013338	12	12	YBR199W	20	SD/MSG -ARG -HIS -LEU -LYS +Canavanine +G418 +Hygromycin +Thialysine	Adam_cdc13-1_SDLV3_REP1	1	11	2.89312887337	11719.3054215	68.5302479883	254	2.81749467532	1026110.99544	16021.8008864	43	3.47132635795	1026923.99756	19180.0218151	1775	1713	136	136	162	168	142	1044	10
DLR00013338	12	13	YBR031W	20	SD/MSG -ARG -HIS -LEU -LYS +Canavanine +G418 +Hygromycin +Thialysine	Adam_cdc13-1_SDLV3_REP1	1	11	2.70441700937	10341.3817406	57.5770783173	254	2.6444239544	923342.996738	13469.9829661	43	3.25253489242	921900.998722	17101.4987922	1913	1714	136	136	163	168	142	1143	0
DLR00013338	12	14	YBR034C	20	SD/MSG -ARG -HIS -LEU -LYS +Canavanine +G418 +Hygromycin +Thialysine	Adam_cdc13-1_SDLV3_REP1	1	11	2.62126585769	9622.90081226	51.9334466614	254	2.57967416369	832649.997227	11455.3485252	43	3.16086112999	832649.998433	14648.2460565	2049	1711	136	136	159	165	141	1348	0
DLR00013338	12	15	YBL046W	20	SD/MSG -ARG -HIS -LEU -LYS +Canavanine +G418 +Hygromycin +Thialysine	Adam_cdc13-1_SDLV3_REP1	1	11	2.73164548363	10443.7066963	50.2775889134	254	2.68099790633	937536.996631	13493.0120999	43	3.30154635843	935805.998854	17115.9355548	2184	1711	136	136	163	168	143	1081	0
DLR00013338	12	16	YBR165W	20	SD/MSG -ARG -HIS -LEU -LYS +Canavanine +G418 +Hygromycin +Thialysine	Adam_cdc13-1_SDLV3_REP1	1	11	2.84492146637	10133.4936669	62.2794632501	254	2.78252860967	919166.995692	13719.776104	43	3.42558071502	916662.99766	16487.3479205	2328	1715	136	136	163	169	143	1024	0
DLR00013338	12	17	YBL019W	20	SD/MSG -ARG -HIS -LEU -LYS +Canavanine +G418 +Hygromycin +Thialysine	Adam_cdc13-1_SDLV3_REP1	1	11	2.61925995627	9573.16530553	49.0531850186	254	2.54155427057	818250.9964	12538.5166144	43	3.10261761264	816168.997116	15904.2804364	2464	1713	136	136	159	165	142	1082	0
DLR00013338	12	18	YBR129C	20	SD/MSG -ARG -HIS -LEU -LYS +Canavanine +G418 +Hygromycin +Thialysine	Adam_cdc13-1_SDLV3_REP1	1	11	2.76044629417	9950.47087048	46.7105857499	254	2.66645674244	870670.996272	13165.3736492	43	3.29375332216	868034.998565	16423.5866781	2594	1713	136	136	161	167	143	1024	0
DLR00013338	12	19	YBL106C	20	SD/MSG -ARG -HIS -LEU -LYS +Canavanine +G418 +Hygromycin +Thialysine	Adam_cdc13-1_SDLV3_REP1	1	11	2.92283967085	10648.4453262	84.5373416444	254	2.81842656101	963313.995614	15188.2984397	43	3.46955294813	961376.99762	17842.1904839	2737	1713	136	136	164	170	145	1085	0
DLR00013338	12	20	YBR071W	20	SD/MSG -ARG -HIS -LEU -LYS +Canavanine +G418 +Hygromycin +Thialysine	Adam_cdc13-1_SDLV3_REP1	1	11	2.86420779398	9972.25032374	72.8169664508	254	2.7797043	878717.995523	14350.0158476	43	3.42898852299	874664.997557	16719.4118392	2875	1714	136	136	162	168	144	947	0
DLR00013338	12	21	YBR204C	20	SD/MSG -ARG -HIS -LEU -LYS +Canavanine +G418 +Hygromycin +Thialysine	Adam_cdc13-1_SDLV3_REP1	1	11	2.88771703361	10705.0498412	64.5326156949	254	2.74068493815	931884.994818	15439.2859246	43	3.39009735091	929113.997516	18446.7292372	3004	1710	136	136	162	167	144	900	0
DLR00013338	12	22	YBR073W	20	SD/MSG -ARG -HIS -LEU -LYS +Canavanine +G418 +Hygromycin +Thialysine	Adam_cdc13-1_SDLV3_REP1	1	11	2.9343038509	11039.5341547	86.5047354835	254	2.82179795563	961388.995964	15287.1656451	43	3.47386779155	958255.997863	17718.0964409	3141	1710	136	136	158	164	141	674	0
DLR00013338	12	23	YBR028C	20	SD/MSG -ARG -HIS -LEU -LYS +Canavanine +G418 +Hygromycin +Thialysine	Adam_cdc13-1_SDLV3_REP1	1	11	2.72111527221	9960.58067096	105.078455051	254	2.64305671488	909106.996434	14732.349456	43	3.24984206092	905490.998598	18124.7752395	3280	1711	136	136	158	164	142	847	4
DLR00013338	12	24	YOR202W	20	SD/MSG -ARG -HIS -LEU -LYS +Canavanine +G418 +Hygromycin +Thialysine	Adam_cdc13-1_SDLV3_REP1	1	11	2.89932214372	12852.1250867	153.723285046	254	2.88141306452	1225310.99741	15731.8930719	43	3.51841303854	1224921.99945	19299.6076517	3414	1714	136	136	163	168	144	553	8
DLR00013338	13	1	YOR202W	20	SD/MSG -ARG -HIS -LEU -LYS +Canavanine +G418 +Hygromycin +Thialysine	Adam_cdc13-1_SDLV3_REP1	1	11	2.84298206028	11454.2495748	150.179583819	254	2.81426280013	1043292.99809	12636.3708694	43	3.44258521801	1040548.99982	15409.41336	283	1848	136	136	164	169	146	634	14
DLR00013338	13	2	YBR144C	20	SD/MSG -ARG -HIS -LEU -LYS +Canavanine +G418 +Hygromycin +Thialysine	Adam_cdc13-1_SDLV3_REP1	1	11	2.82090525425	11648.7878268	99.2897653545	254	2.83145467287	1100479.9961	15542.2203708	43	3.47515395289	1099374.99845	18828.2829318	418	1851	136	136	169	174	149	1033	14
DLR00013338	13	3	YBR150C	20	SD/MSG -ARG -HIS -LEU -LYS +Canavanine +G418 +Hygromycin +Thialysine	Adam_cdc13-1_SDLV3_REP1	1	11	2.81430254603	10215.6744998	69.2697812926	254	2.79134671709	906341.99635	12711.6356777	43	3.4323851072	902371.998018	15176.8406566	552	1847	136	136	166	171	146	887	0
DLR00013338	13	4	YBR076W	20	SD/MSG -ARG -HIS -LEU -LYS +Canavanine +G418 +Hygromycin +Thialysine	Adam_cdc13-1_SDLV3_REP1	1	11	2.47296078829	9427.99927682	58.2469804156	254	2.4329708776	687264.997321	9002.75842152	43	2.95986092151	687491.996804	11131.4070739	686	1851	136	136	152	159	140	1070	0
DLR00013338	13	5	YBR095C	20	SD/MSG -ARG -HIS -LEU -LYS +Canavanine +G418 +Hygromycin +Thialysine	Adam_cdc13-1_SDLV3_REP1	1	11	2.52990819587	8264.3552037	61.5160228426	254	2.3826870113	605802.996698	9544.1887984	43	2.90057013005	601760.996014	11134.339762	827	1851	136	136	152	160	141	874	0
DLR00013338	13	6	YAL019W	20	SD/MSG -ARG -HIS -LEU -LYS +Canavanine +G418 +Hygromycin +Thialysine	Adam_cdc13-1_SDLV3_REP1	1	11	2.80838825638	11388.7972897	72.0509513646	254	2.75675560412	960807.996861	13558.5316542	43	3.39933596245	960104.998975	16416.0941305	958	1853	136	136	164	170	147	953	0
DLR00013338	13	7	YBL063W	20	SD/MSG -ARG -HIS -LEU -LYS +Canavanine +G418 +Hygromycin +Thialysine	Adam_cdc13-1_SDLV3_REP1	1	11	2.87137788925	10902.474887	100.37952435	254	2.84524015063	967414.996538	14570.7668377	43	3.49711402912	965379.998214	16940.6646701	1096	1848	136	136	167	173	147	1059	0
DLR00013338	13	8	YBR012C	20	SD/MSG -ARG -HIS -LEU -LYS +Canavanine +G418 +Hygromycin +Thialysine	Adam_cdc13-1_SDLV3_REP1	1	11	2.84419693568	11599.9527505	76.9828575429	254	2.82447007229	1020055.99578	15369.3926464	43	3.47675713263	1022397.99776	18419.394246	1230	1851	136	136	167	172	147	1331	7
DLR00013338	13	9	YBR186W	20	SD/MSG -ARG -HIS -LEU -LYS +Canavanine +G418 +Hygromycin +Thialysine	Adam_cdc13-1_SDLV3_REP1	1	11	2.83983200548	10392.3779618	57.5543533521	254	2.80503173886	914243.995611	14456.4519276	43	3.45615764229	912858.997539	17043.1780574	1368	1849	136	136	164	169	144	1049	0
DLR00013338	13	10	YBR054W	20	SD/MSG -ARG -HIS -LEU -LYS +Canavanine +G418 +Hygromycin +Thialysine	Adam_cdc13-1_SDLV3_REP1	1	11	3.09163661372	12065.820079	82.5120375813	254	2.97978039109	1099500.99722	16730.6375039	43	3.63649120352	1099857.99843	19088.6867517	1503	1850	136	136	166	171	145	1034	0
DLR00013338	13	11	YBR178W	20	SD/MSG -ARG -HIS -LEU -LYS +Canavanine +G418 +Hygromycin +Thialysine	Adam_cdc13-1_SDLV3_REP1	1	11	2.93332469731	10798.7549457	60.8463082307	254	2.88231751851	975035.9965	15485.5870442	43	3.5345784439	974399.998081	17831.4550798	1643	1854	136	136	164	169	143	1085	0
DLR00013338	13	12	YBL057C	20	SD/MSG -ARG -HIS -LEU -LYS +Canavanine +G418 +Hygromycin +Thialysine	Adam_cdc13-1_SDLV3_REP1	1	11	2.83224271346	11181.135638	63.6046217268	254	2.78474593718	1015249.99507	15756.0400098	43	3.43243686613	1016096.99777	19064.7951564	1775	1851	136	136	164	169	143	1204	0
DLR00013338	13	13	YBR172C	20	SD/MSG -ARG -HIS -LEU -LYS +Canavanine +G418 +Hygromycin +Thialysine	Adam_cdc13-1_SDLV3_REP1	1	11	2.72497732234	10337.6884243	53.7807443212	254	2.72590672149	925005.997058	12578.1741471	43	3.35588225963	924641.999172	15698.0986239	1919	1849	136	136	162	167	143	1228	0
DLR00013338	13	14	YBR026C	20	SD/MSG -ARG -HIS -LEU -LYS +Canavanine +G418 +Hygromycin +Thialysine	Adam_cdc13-1_SDLV3_REP1	1	11	1.34076332659	1306.88125539	28.0213440151	254	2.01564836769	69724.9998439	4079.97583852	43	1.89171414847	51966.9944735	839.357043145	2052	1847	136	136	112	126	116	158	0
DLR00013338	13	15	YBR212W	20	SD/MSG -ARG -HIS -LEU -LYS +Canavanine +G418 +Hygromycin +Thialysine	Adam_cdc13-1_SDLV3_REP1	1	11	2.838601266	10593.5890013	68.7244007982	254	2.80338186635	999264.995953	14113.9596944	43	3.44423752007	998255.998167	17183.1165946	2189	1849	136	136	166	171	146	1109	0
DLR00013338	13	16	YBR128C	20	SD/MSG -ARG -HIS -LEU -LYS +Canavanine +G418 +Hygromycin +Thialysine	Adam_cdc13-1_SDLV3_REP1	1	11	2.7649288181	10070.4038026	61.1422306372	254	2.71892856368	910773.995277	14539.9586054	43	3.44291564194	827601.538488	12456.9482839	2323	1852	136	136	162	167	143	1223	0
DLR00013338	13	17	YAR002W	20	SD/MSG -ARG -HIS -LEU -LYS +Canavanine +G418 +Hygromycin +Thialysine	Adam_cdc13-1_SDLV3_REP1	1	11	2.77573872884	10620.6245297	59.38404041	254	2.7164643663	972800.996193	14692.4732075	43	3.35220807302	972304.998683	18255.9412911	2467	1850	136	136	164	169	144	1208	0
DLR00013338	13	18	YBL055C	20	SD/MSG -ARG -HIS -LEU -LYS +Canavanine +G418 +Hygromycin +Thialysine	Adam_cdc13-1_SDLV3_REP1	1	11	2.94953491409	10802.9417767	58.4307120328	254	2.84390334711	938918.99614	14919.4607175	43	3.49735585326	936898.997883	17222.7172394	2600	1852	136	136	160	166	142	953	0
DLR00013338	13	19	YBR001C	20	SD/MSG -ARG -HIS -LEU -LYS +Canavanine +G418 +Hygromycin +Thialysine	Adam_cdc13-1_SDLV3_REP1	1	11	2.86438840907	10493.3372539	75.1981818078	254	2.82748153585	945676.996167	14095.7210064	43	3.47577592661	942623.997942	16604.4075749	2739	1853	136	136	164	169	144	990	0
DLR00013338	13	20	YAL030W	20	SD/MSG -ARG -HIS -LEU -LYS +Canavanine +G418 +Hygromycin +Thialysine	Adam_cdc13-1_SDLV3_REP1	1	11	2.91994915706	10956.6866416	83.8129176301	254	2.84361237717	970429.996453	14120.8221871	43	3.49161006802	968053.998111	16550.6457997	2869	1851	136	136	163	169	144	951	0
DLR00013338	13	21	YAL043C-A	20	SD/MSG -ARG -HIS -LEU -LYS +Canavanine +G418 +Hygromycin +Thialysine	Adam_cdc13-1_SDLV3_REP1	1	11	2.9248613516	10925.3606539	97.9032153902	254	2.82439122287	988324.996229	14531.2455738	43	3.47077898891	985570.998	17196.1683601	3012	1850	136	136	164	169	145	921	0
DLR00013338	13	22	YBL013W	20	SD/MSG -ARG -HIS -LEU -LYS +Canavanine +G418 +Hygromycin +Thialysine	Adam_cdc13-1_SDLV3_REP1	1	11	2.81775455173	9916.61308269	85.1509142863	254	2.73652535888	807636.995628	13151.2194763	43	3.37858718782	805438.997439	15224.4969709	3143	1853	136	136	152	159	139	821	0
DLR00013338	13	23	YAL051W	20	SD/MSG -ARG -HIS -LEU -LYS +Canavanine +G418 +Hygromycin +Thialysine	Adam_cdc13-1_SDLV3_REP1	1	11	2.94082913454	11178.0927367	120.823420982	254	2.84979399329	1060494.996	16610.3071628	43	3.49708105169	1056655.99795	19427.3542846	3279	1844	136	136	160	165	142	582	22
DLR00013338	13	24	YOR202W	20	SD/MSG -ARG -HIS -LEU -LYS +Canavanine +G418 +Hygromycin +Thialysine	Adam_cdc13-1_SDLV3_REP1	1	11	2.88649778317	12537.0823694	149.331543612	254	2.8740640822	1156212.99706	14975.8419899	43	3.51035642157	1155789.99899	18051.3170531	3419	1848	136	136	162	166	141	468	62
DLR00013338	14	1	YOR202W	20	SD/MSG -ARG -HIS -LEU -LYS +Canavanine +G418 +Hygromycin +Thialysine	Adam_cdc13-1_SDLV3_REP1	1	11	2.70995667358	11723.7052463	131.697163884	254	2.69939839178	1045529.99906	11738.3625493	43	3.29577303811	1043151.99993	15161.3123065	281	1989	136	136	162	167	145	678	11
DLR00013338	14	2	YBL075C	20	SD/MSG -ARG -HIS -LEU -LYS +Canavanine +G418 +Hygromycin +Thialysine	Adam_cdc13-1_SDLV3_REP1	1	11	2.96162036935	10662.8687943	112.867657614	254	2.93272792457	977651.997837	12860.1348721	43	3.57694150975	974863.998754	14933.3842486	416	1987	136	136	167	171	146	846	0
DLR00013338	14	3	YBR162W-A	20	SD/MSG -ARG -HIS -LEU -LYS +Canavanine +G418 +Hygromycin +Thialysine	Adam_cdc13-1_SDLV3_REP1	1	11	2.70071440535	9212.8349219	71.6167166349	254	2.65463703308	810848.996894	12210.9720393	43	3.27810490334	805724.999052	14913.2119004	550	1984	136	136	164	169	147	1002	0
DLR00013338	14	4	YBR108W	20	SD/MSG -ARG -HIS -LEU -LYS +Canavanine +G418 +Hygromycin +Thialysine	Adam_cdc13-1_SDLV3_REP1	1	11	2.97249952612	11471.25249	107.614567783	254	2.93551380518	1050631.99738	15024.9965442	43	3.58867883162	1049224.99861	17402.0932668	684	1983	136	136	170	175	150	1010	0
DLR00013338	14	5	YBL100C	20	SD/MSG -ARG -HIS -LEU -LYS +Canavanine +G418 +Hygromycin +Thialysine	Adam_cdc13-1_SDLV3_REP1	1	11	2.68378088078	9980.99176431	91.5644279575	254	2.60581153012	856985.996618	13893.8422534	43	3.21734321253	855413.998493	17085.5740671	821	1987	136	136	165	170	148	1237	0
DLR00013338	14	6	YAL067C	20	SD/MSG -ARG -HIS -LEU -LYS +Canavanine +G418 +Hygromycin +Thialysine	Adam_cdc13-1_SDLV3_REP1	1	11	3.00890740513	10918.7068017	84.3829077402	254	2.95113854781	967802.997736	13205.9325858	43	3.60218939525	965038.9986	15035.0973746	957	1990	136	136	167	173	147	969	0
DLR00013338	14	7	YBR064W	20	SD/MSG -ARG -HIS -LEU -LYS +Canavanine +G418 +Hygromycin +Thialysine	Adam_cdc13-1_SDLV3_REP1	1	11	2.73434799495	9609.04866857	61.1931626695	254	2.71601027911	853337.99542	13055.5807856	43	3.35692352303	850997.997865	15814.5461685	1096	1981	136	136	166	172	148	1162	0
DLR00013338	14	8	YBR147W	20	SD/MSG -ARG -HIS -LEU -LYS +Canavanine +G418 +Hygromycin +Thialysine	Adam_cdc13-1_SDLV3_REP1	1	11	2.90174476694	10922.8935569	75.7351137536	254	2.87475877465	978094.996503	15017.8681912	43	3.53181171719	976182.998104	17343.5654748	1230	1986	136	136	166	171	145	1049	0
DLR00013338	14	9	YBR053C	20	SD/MSG -ARG -HIS -LEU -LYS +Canavanine +G418 +Hygromycin +Thialysine	Adam_cdc13-1_SDLV3_REP1	1	11	2.77024508565	9991.72048012	66.5219864982	254	2.73041694908	891011.994403	14324.2231327	43	3.37479193865	889334.997188	17162.5601669	1366	1986	136	136	163	169	144	1211	0
DLR00013338	14	10	YBL053W	20	SD/MSG -ARG -HIS -LEU -LYS +Canavanine +G418 +Hygromycin +Thialysine	Adam_cdc13-1_SDLV3_REP1	1	11	2.90019999582	11170.3304921	96.9101687377	254	2.89206133287	1028779.99643	16561.5556532	43	3.54943050602	1029067.99806	19110.6295915	1503	1987	136	136	165	171	146	1239	0
DLR00013338	14	11	YAR028W	20	SD/MSG -ARG -HIS -LEU -LYS +Canavanine +G418 +Hygromycin +Thialysine	Adam_cdc13-1_SDLV3_REP1	1	11	2.77097159866	10063.1083716	66.6160953808	254	2.76098161578	912586.995355	13609.7136012	43	3.40217461783	911839.997629	16370.2156495	1636	1989	136	136	163	169	144	1250	5
DLR00013338	14	12	YAL017W	20	SD/MSG -ARG -HIS -LEU -LYS +Canavanine +G418 +Hygromycin +Thialysine	Adam_cdc13-1_SDLV3_REP1	1	11	2.93918380494	11826.9461225	86.166028641	254	2.93087821112	1098211.99712	15314.1588426	43	3.58289848061	1098763.99851	17847.0686687	1776	1990	136	136	166	171	145	1193	19
DLR00013338	14	13	YBR122C	20	SD/MSG -ARG -HIS -LEU -LYS +Canavanine +G418 +Hygromycin +Thialysine	Adam_cdc13-1_SDLV3_REP1	1	11	2.42505009257	8762.3005252	49.8770365083	254	2.39258598254	749047.9968	9582.08397391	43	2.88948698447	747358.99599	12119.2196922	1916	1987	136	136	157	163	140	1387	0
DLR00013338	14	14	YAL056W	20	SD/MSG -ARG -HIS -LEU -LYS +Canavanine +G418 +Hygromycin +Thialysine	Adam_cdc13-1_SDLV3_REP1	1	11	2.81845749115	9830.00232559	57.1202232879	254	2.78523517896	850963.996735	10956.7716445	43	3.4203218547	846798.998128	12988.8502975	2050	1986	136	136	158	164	140	868	0
DLR00013338	14	15	YBL027W	20	SD/MSG -ARG -HIS -LEU -LYS +Canavanine +G418 +Hygromycin +Thialysine	Adam_cdc13-1_SDLV3_REP1	1	11	2.75352918866	9933.6758209	48.555991234	254	2.7189202603	915350.996924	11213.1404863	43	3.33893707875	912234.998929	14139.787004	2186	1988	136	136	163	168	143	1090	0
DLR00013338	14	16	YAR047C	20	SD/MSG -ARG -HIS -LEU -LYS +Canavanine +G418 +Hygromycin +Thialysine	Adam_cdc13-1_SDLV3_REP1	1	11	2.77662186906	10318.5053309	63.2571175452	254	2.74428458189	964224.995453	14610.0564564	43	3.3839769771	963107.998047	17847.1178328	2323	1987	136	136	163	169	144	1220	0
DLR00013338	14	17	YBR105C	20	SD/MSG -ARG -HIS -LEU -LYS +Canavanine +G418 +Hygromycin +Thialysine	Adam_cdc13-1_SDLV3_REP1	1	11	2.70325313433	9231.99095217	73.0518695246	254	2.68219281029	827950.995402	12863.0953206	43	3.30852391577	826776.998016	15711.2413922	2462	1982	136	136	161	167	142	1303	0
DLR00013338	14	18	YAL066W	20	SD/MSG -ARG -HIS -LEU -LYS +Canavanine +G418 +Hygromycin +Thialysine	Adam_cdc13-1_SDLV3_REP1	1	11	2.84136114974	10934.4682213	77.6936018947	254	2.84781112869	987564.996382	14632.1406389	43	3.49918663182	985717.998117	17205.869501	2602	1986	136	136	164	170	145	1095	23
DLR00013338	14	19	YBR103W	20	SD/MSG -ARG -HIS -LEU -LYS +Canavanine +G418 +Hygromycin +Thialysine	Adam_cdc13-1_SDLV3_REP1	1	11	2.13491954798	5622.89383138	67.1996579348	254	2.13825009617	436542.997542	6258.3328676	43	2.60077564133	436350.995958	6298.31723319	2739	1986	136	136	150	158	140	2081	0
DLR00013338	14	20	YBL082C	20	SD/MSG -ARG -HIS -LEU -LYS +Canavanine +G418 +Hygromycin +Thialysine	Adam_cdc13-1_SDLV3_REP1	1	11	2.54484697905	9484.5106842	74.1800877247	254	2.42318809127	823112.996923	11052.3806529	43	2.92246419263	821103.996156	14014.2540761	2863	1988	136	136	159	165	144	1209	0
DLR00013338	14	21	YBL079W	20	SD/MSG -ARG -HIS -LEU -LYS +Canavanine +G418 +Hygromycin +Thialysine	Adam_cdc13-1_SDLV3_REP1	1	11	2.06940954209	6100.80728534	41.0782196301	254	2.10300290319	453674.997266	5900.36531476	43	2.5549640447	449267.995674	5690.85751966	2999	1988	136	136	146	154	136	1201	0
DLR00013338	14	22	YBR116C	20	SD/MSG -ARG -HIS -LEU -LYS +Canavanine +G418 +Hygromycin +Thialysine	Adam_cdc13-1_SDLV3_REP1	1	11	2.83485050593	10875.045585	115.252483187	254	2.78735172969	990991.995509	15808.4141979	43	3.43559296743	989268.998012	18785.3847943	3141	1987	136	136	162	167	144	1040	0
DLR00013338	14	23	YBR157C	20	SD/MSG -ARG -HIS -LEU -LYS +Canavanine +G418 +Hygromycin +Thialysine	Adam_cdc13-1_SDLV3_REP1	1	11	2.82965414933	10090.3473648	119.391051072	254	2.7927405496	973193.995946	14534.1629215	43	3.42906737379	968125.99809	17295.7543597	3278	1982	136	136	161	165	141	697	0
DLR00013338	14	24	YOR202W	20	SD/MSG -ARG -HIS -LEU -LYS +Canavanine +G418 +Hygromycin +Thialysine	Adam_cdc13-1_SDLV3_REP1	1	11	2.92749280603	12906.4660575	186.786353221	254	2.90782335002	1245658.99712	16715.4119474	43	3.54785579332	1244798.99901	20047.2472112	3414	1983	136	136	162	167	142	639	19
DLR00013338	15	1	YOR202W	20	SD/MSG -ARG -HIS -LEU -LYS +Canavanine +G418 +Hygromycin +Thialysine	Adam_cdc13-1_SDLV3_REP1	1	11	2.83543136925	11127.4314879	159.839970819	254	2.77500088285	945985.998308	11173.6329176	43	3.39624116282	941618.999721	13316.2572067	280	2127	136	136	159	163	142	446	0
DLR00013338	15	2	YBR014C	20	SD/MSG -ARG -HIS -LEU -LYS +Canavanine +G418 +Hygromycin +Thialysine	Adam_cdc13-1_SDLV3_REP1	1	11	3.03103104057	11845.902209	135.608567115	254	2.96812900662	1076618.99781	14437.6147772	43	3.6161036616	1074615.99881	16623.7207399	414	2133	136	136	164	169	146	824	16
DLR00013338	15	3	YBL009W	20	SD/MSG -ARG -HIS -LEU -LYS +Canavanine +G418 +Hygromycin +Thialysine	Adam_cdc13-1_SDLV3_REP1	1	11	2.96211748152	9958.58590075	96.6099818089	254	2.87871116143	911864.997399	12537.6630344	43	3.52208525031	906385.998561	14429.8122038	554	2127	136	136	167	172	149	890	0
DLR00013338	15	4	YBR215W	20	SD/MSG -ARG -HIS -LEU -LYS +Canavanine +G418 +Hygromycin +Thialysine	Adam_cdc13-1_SDLV3_REP1	1	11	2.6475244674	10528.0088228	69.7003268432	254	2.61004298857	882225.997339	12045.1120378	43	3.20995058718	880934.99873	15368.8458482	684	2127	136	136	164	169	147	1275	0
DLR00013338	15	5	YBR067C	20	SD/MSG -ARG -HIS -LEU -LYS +Canavanine +G418 +Hygromycin +Thialysine	Adam_cdc13-1_SDLV3_REP1	1	11	2.83473095726	9304.90230867	75.2363574684	254	2.81085983318	812140.996982	11538.097849	43	3.454683377	807178.998243	13172.1827676	826	2127	136	136	165	171	149	999	0
DLR00013338	15	6	YBR061C	20	SD/MSG -ARG -HIS -LEU -LYS +Canavanine +G418 +Hygromycin +Thialysine	Adam_cdc13-1_SDLV3_REP1	1	11	2.85957211696	10887.9952919	91.4172101758	254	2.80377991723	962130.995895	15049.5858217	43	3.45807587944	961208.997956	17735.2200923	956	2129	136	136	165	171	148	1222	0
DLR00013338	15	7	YBR040W	20	SD/MSG -ARG -HIS -LEU -LYS +Canavanine +G418 +Hygromycin +Thialysine	Adam_cdc13-1_SDLV3_REP1	1	11	2.69256207144	9218.01028548	63.1086421538	254	2.6930309385	815833.995774	12784.3123654	43	3.42005206221	738546.975863	10594.2595688	1102	2127	136	136	164	170	147	1074	0
DLR00013338	15	8	YBR187W	20	SD/MSG -ARG -HIS -LEU -LYS +Canavanine +G418 +Hygromycin +Thialysine	Adam_cdc13-1_SDLV3_REP1	1	11	2.98511917005	11754.2079498	70.2374364149	254	2.90282014546	1036810.99682	14961.2726566	43	3.5611267114	1035235.99834	17332.4378569	1234	2129	136	136	165	171	147	1055	4
DLR00013338	15	9	YBR183W	20	SD/MSG -ARG -HIS -LEU -LYS +Canavanine +G418 +Hygromycin +Thialysine	Adam_cdc13-1_SDLV3_REP1	1	11	2.83514234512	10090.8287982	69.5517795081	254	2.78626838499	906378.995774	13600.7815428	43	3.4386594133	903156.997715	16160.5450537	1375	2127	136	136	163	169	146	1081	0
DLR00013338	15	10	YBR024W	20	SD/MSG -ARG -HIS -LEU -LYS +Canavanine +G418 +Hygromycin +Thialysine	Adam_cdc13-1_SDLV3_REP1	1	11	2.78157850007	10928.3826966	66.3024097643	254	2.74249246315	980584.996033	14438.8498855	43	3.38982957062	981233.998203	17684.4158895	1506	2123	136	136	162	168	145	1351	0
DLR00013338	15	11	YBR200W	20	SD/MSG -ARG -HIS -LEU -LYS +Canavanine +G418 +Hygromycin +Thialysine	Adam_cdc13-1_SDLV3_REP1	1	11	1.32972638464	1065.96021324	18.5700187079	254	1.91877342408	76688.999883	4211.14809373	43	1.93210898091	53247.9958738	460.547387606	1647	2131	136	136	121	135	124	366	0
DLR00013338	15	12	YAL060W	20	SD/MSG -ARG -HIS -LEU -LYS +Canavanine +G418 +Hygromycin +Thialysine	Adam_cdc13-1_SDLV3_REP1	1	11	2.96602996795	12162.0770909	103.696223839	254	2.98654262159	1165157.99772	15090.7879978	43	3.63949335774	1165308.99882	17503.4647714	1782	2131	136	136	165	171	145	1084	24
DLR00013338	15	13	YBR221C	20	SD/MSG -ARG -HIS -LEU -LYS +Canavanine +G418 +Hygromycin +Thialysine	Adam_cdc13-1_SDLV3_REP1	1	11	1.91013922921	3997.62354352	55.5077266633	254	2.05037153582	232960.998875	5003.76863196	43	2.48323416713	227227.9962	3477.22734869	1924	2122	136	136	128	140	126	1116	0
DLR00013338	15	14	YBR138C	20	SD/MSG -ARG -HIS -LEU -LYS +Canavanine +G418 +Hygromycin +Thialysine	Adam_cdc13-1_SDLV3_REP1	1	11	2.77958249733	10355.929073	54.0778231823	254	2.78504317289	973845.996399	12635.9300722	43	3.42308960771	970588.998471	15445.0527362	2055	2124	136	136	162	168	143	1006	0
DLR00013338	15	15	YBR222C	20	SD/MSG -ARG -HIS -LEU -LYS +Canavanine +G418 +Hygromycin +Thialysine	Adam_cdc13-1_SDLV3_REP1	1	11	2.89679333216	10495.9257021	65.1735264473	254	2.88889354168	999575.997096	13507.4134618	43	3.53587306738	997149.998486	15875.0715001	2192	2126	136	136	163	169	144	1056	0
DLR00013338	15	16	YBL086C	20	SD/MSG -ARG -HIS -LEU -LYS +Canavanine +G418 +Hygromycin +Thialysine	Adam_cdc13-1_SDLV3_REP1	1	11	2.8507277118	10341.6296495	81.0969433043	254	2.84510459998	967268.996661	13727.7496222	43	3.49358636872	966493.998256	16174.0930926	2324	2129	136	136	161	167	143	1311	0
DLR00013338	15	17	YBR139W	20	SD/MSG -ARG -HIS -LEU -LYS +Canavanine +G418 +Hygromycin +Thialysine	Adam_cdc13-1_SDLV3_REP1	1	11	2.78622276952	10493.7297228	61.11904004	254	2.79169295671	960310.995874	13370.0177276	43	3.43714858091	957874.997715	16067.1405049	2465	2121	136	136	161	167	143	1094	0
DLR00013338	15	18	YAL029C	20	SD/MSG -ARG -HIS -LEU -LYS +Canavanine +G418 +Hygromycin +Thialysine	Adam_cdc13-1_SDLV3_REP1	1	11	2.86980117843	10055.421594	71.0318975961	254	2.84267012644	915555.996828	12356.5233829	43	3.48596099471	912707.998246	14573.2878249	2596	2118	136	136	162	168	144	1060	0
DLR00013338	15	19	YBR121C	20	SD/MSG -ARG -HIS -LEU -LYS +Canavanine +G418 +Hygromycin +Thialysine	Adam_cdc13-1_SDLV3_REP1	1	11	2.67240179758	9850.80520234	62.7368833548	254	2.57107335308	837612.997177	11589.7460836	43	3.1509437617	836031.99831	14757.4352324	2738	2123	136	136	157	164	143	1288	0
DLR00013338	15	20	YBL032W	20	SD/MSG -ARG -HIS -LEU -LYS +Canavanine +G418 +Hygromycin +Thialysine	Adam_cdc13-1_SDLV3_REP1	1	11	2.69485294056	10084.7388605	69.1754854763	254	2.66829809003	873119.996902	12574.615838	43	3.28839082537	871835.998984	15667.9254225	2868	2122	136	136	160	165	143	1153	0
DLR00013338	15	21	YBL048W	20	SD/MSG -ARG -HIS -LEU -LYS +Canavanine +G418 +Hygromycin +Thialysine	Adam_cdc13-1_SDLV3_REP1	1	11	2.92525552358	10622.4363237	82.8591479173	254	2.84585519954	960230.996721	13634.2210806	43	3.49207426768	956607.998282	15997.7197024	3012	2122	136	136	162	167	145	905	0
DLR00013338	15	22	YBL054W	20	SD/MSG -ARG -HIS -LEU -LYS +Canavanine +G418 +Hygromycin +Thialysine	Adam_cdc13-1_SDLV3_REP1	1	11	2.90864046955	10591.1029477	102.222953094	254	2.83963019637	943047.996467	14762.7769311	43	3.48688494827	941034.99812	17121.3619852	3143	2120	136	136	160	165	143	913	0
DLR00013338	15	23	YAR018C	20	SD/MSG -ARG -HIS -LEU -LYS +Canavanine +G418 +Hygromycin +Thialysine	Adam_cdc13-1_SDLV3_REP1	1	11	2.48399676635	9628.08578784	117.63270199	254	2.50974047754	889986.99764	12623.2775496	43	3.02597169454	887439.997111	15714.1867343	3283	2119	136	136	158	162	141	1191	0
DLR00013338	15	24	YOR202W	20	SD/MSG -ARG -HIS -LEU -LYS +Canavanine +G418 +Hygromycin +Thialysine	Adam_cdc13-1_SDLV3_REP1	1	11	2.79687774938	12079.9235593	174.147544251	254	2.78091140873	1109439.99803	14720.5638258	43	3.40605422454	1108015.99999	18084.0788888	3418	2121	136	136	159	163	140	462	0
DLR00013338	16	1	YOR202W	20	SD/MSG -ARG -HIS -LEU -LYS +Canavanine +G418 +Hygromycin +Thialysine	Adam_cdc13-1_SDLV3_REP1	1	11	2.95981199152	12528.9532738	200.945534032	254	2.98214631271	1120636.99619	16089.2256713	43	3.70649466181	1038618.73244	13304.6407321	274	2273	136	136	157	162	142	716	33
DLR00013338	16	2	YOR202W	20	SD/MSG -ARG -HIS -LEU -LYS +Canavanine +G418 +Hygromycin +Thialysine	Adam_cdc13-1_SDLV3_REP1	1	11	3.12391536399	11885.3413874	111.94684372	254	3.1225176226	1017321.99645	12056.3520677	43	3.79413000933	1006538.99599	12214.1537409	420	2273	136	136	163	167	147	905	38
DLR00013338	16	3	YOR202W	20	SD/MSG -ARG -HIS -LEU -LYS +Canavanine +G418 +Hygromycin +Thialysine	Adam_cdc13-1_SDLV3_REP1	1	11	2.62019764846	9875.06604427	150.659711077	254	2.52305720795	778946.999789	11178.9562582	43	3.06263337852	763104.999639	13536.824294	555	2273	136	136	166	171	151	1005	31
DLR00013338	16	4	YOR202W	20	SD/MSG -ARG -HIS -LEU -LYS +Canavanine +G418 +Hygromycin +Thialysine	Adam_cdc13-1_SDLV3_REP1	1	11	2.90441468789	10336.1088839	128.826792194	254	2.6929817856	835765.992642	21916.7567333	43	3.37891146839	828024.996859	24299.4902765	693	2273	136	136	170	175	155	1100	29
DLR00013338	16	5	YOR202W	20	SD/MSG -ARG -HIS -LEU -LYS +Canavanine +G418 +Hygromycin +Thialysine	Adam_cdc13-1_SDLV3_REP1	1	11	2.66819483585	9747.49560377	115.95208172	254	2.64901039573	760887.999852	12050.20156	43	3.27624184951	759660.999267	14618.7817615	827	2276	136	136	168	173	153	1073	29
DLR00013338	16	6	YOR202W	20	SD/MSG -ARG -HIS -LEU -LYS +Canavanine +G418 +Hygromycin +Thialysine	Adam_cdc13-1_SDLV3_REP1	1	11	3.53413441326	9568.47219076	342.154104966	254	2.78639703004	766448.999924	22504.9231664	43	3.39617749595	759721.999697	24466.556395	959	2276	136	136	166	171	149	1008	24
DLR00013338	16	7	YOR202W	20	SD/MSG -ARG -HIS -LEU -LYS +Canavanine +G418 +Hygromycin +Thialysine	Adam_cdc13-1_SDLV3_REP1	1	11	2.77751346705	7805.67972372	78.5134339496	254	2.65910118227	535848.997096	8435.61429116	43	3.34181834284	481694.504944	6230.378253	1098	2257	136	136	164	171	150	459	0
DLR00013338	16	8	YOR202W	20	SD/MSG -ARG -HIS -LEU -LYS +Canavanine +G418 +Hygromycin +Thialysine	Adam_cdc13-1_SDLV3_REP1	1	11	3.23959875294	10194.1811543	224.302624858	254	2.84020989032	783584.997884	20390.1893019	43	3.50741883868	773215.999123	22201.3542242	1221	2272	136	136	168	173	151	1176	25
DLR00013338	16	9	YOR202W	20	SD/MSG -ARG -HIS -LEU -LYS +Canavanine +G418 +Hygromycin +Thialysine	Adam_cdc13-1_SDLV3_REP1	1	11	2.83697532801	8320.60513259	94.0238810408	254	2.73359105881	598497.995915	10802.0037281	43	3.39436078792	591427.996996	12205.1242646	1367	2256	136	136	165	172	150	462	13
DLR00013338	16	10	YOR202W	20	SD/MSG -ARG -HIS -LEU -LYS +Canavanine +G418 +Hygromycin +Thialysine	Adam_cdc13-1_SDLV3_REP1	1	11	3.1709816218	9011.8508417	149.442107598	254	2.89882528135	669977.997596	10538.8612136	43	3.5403540525	662375.997447	12111.2588179	1503	2261	136	136	167	172	149	710	5
DLR00013338	16	11	YOR202W	20	SD/MSG -ARG -HIS -LEU -LYS +Canavanine +G418 +Hygromycin +Thialysine	Adam_cdc13-1_SDLV3_REP1	1	11	2.72035108473	8182.6227301	95.4281928392	254	2.70980985428	611361.996438	10083.9994676	43	3.35242823458	595579.998397	10744.7162244	1629	2256	136	136	166	172	149	483	4
DLR00013338	16	12	YOR202W	20	SD/MSG -ARG -HIS -LEU -LYS +Canavanine +G418 +Hygromycin +Thialysine	Adam_cdc13-1_SDLV3_REP1	1	11	2.99410994614	9982.43499763	165.08316535	254	2.78381836041	737230.99969	11566.9021064	43	3.42552693613	736563.999347	12837.6352118	1775	2276	136	136	168	173	150	1184	31
DLR00013338	16	13	YOR202W	20	SD/MSG -ARG -HIS -LEU -LYS +Canavanine +G418 +Hygromycin +Thialysine	Adam_cdc13-1_SDLV3_REP1	1	11	2.5751478452	8183.02855117	94.2739545856	254	2.63742396482	597178.9978	8204.5373296	43	3.27520924506	590744.999154	9173.26717442	1897	2261	136	136	164	171	149	874	7
DLR00013338	16	14	YOR202W	20	SD/MSG -ARG -HIS -LEU -LYS +Canavanine +G418 +Hygromycin +Thialysine	Adam_cdc13-1_SDLV3_REP1	1	11	2.73403759792	8070.68812378	96.7174112507	254	2.6904191278	619038.999583	9013.60792478	43	3.32651073079	607525.999506	10469.7214239	2042	2255	136	136	164	170	147	492	0
DLR00013338	16	15	YOR202W	20	SD/MSG -ARG -HIS -LEU -LYS +Canavanine +G418 +Hygromycin +Thialysine	Adam_cdc13-1_SDLV3_REP1	1	11	3.03408285909	8752.17536143	177.299836673	254	2.7327316649	682261.999919	12768.395963	43	3.36331248676	675929.999415	14856.3212861	2183	2261	136	136	164	170	148	799	8
DLR00013338	16	16	YOR202W	20	SD/MSG -ARG -HIS -LEU -LYS +Canavanine +G418 +Hygromycin +Thialysine	Adam_cdc13-1_SDLV3_REP1	1	11	2.70797834927	9694.9627951	93.4098717287	254	2.69996860259	725743.995933	12582.4297881	43	3.35726763249	724166.99786	14265.2214167	2325	2277	136	136	165	171	149	1146	27
DLR00013338	16	17	YOR202W	20	SD/MSG -ARG -HIS -LEU -LYS +Canavanine +G418 +Hygromycin +Thialysine	Adam_cdc13-1_SDLV3_REP1	1	11	2.55383669846	8849.15094842	64.6085397645	254	2.58790277228	661125.997053	9321.6847574	43	3.17998519032	655211.998751	11069.6100249	2464	2261	136	136	163	169	148	730	9
DLR00013338	16	18	YOR202W	20	SD/MSG -ARG -HIS -LEU -LYS +Canavanine +G418 +Hygromycin +Thialysine	Adam_cdc13-1_SDLV3_REP1	1	11	2.6756033364	8523.69435151	68.7719423447	254	2.72712241269	638917.997029	8422.1454453	43	3.35220523504	626955.997975	9265.53467611	2587	2253	136	136	165	171	149	435	3
DLR00013338	16	19	YOR202W	20	SD/MSG -ARG -HIS -LEU -LYS +Canavanine +G418 +Hygromycin +Thialysine	Adam_cdc13-1_SDLV3_REP1	1	11	2.71581587441	8702.66789577	105.596628177	254	2.76509145575	654820.999532	9992.636332	43	3.39784160066	649588.999084	10679.0307135	2748	2261	136	136	164	170	149	732	10
DLR00013338	16	20	YOR202W	20	SD/MSG -ARG -HIS -LEU -LYS +Canavanine +G418 +Hygromycin +Thialysine	Adam_cdc13-1_SDLV3_REP1	1	11	2.83816582638	9343.41768925	111.864666454	254	2.8511563843	781514.992676	12341.4776416	43	3.51260888074	778672.993686	13731.9118154	2859	2261	136	136	165	170	150	663	16
DLR00013338	16	21	YOR202W	20	SD/MSG -ARG -HIS -LEU -LYS +Canavanine +G418 +Hygromycin +Thialysine	Adam_cdc13-1_SDLV3_REP1	1	11	2.64939460604	8782.5881225	54.5996626008	254	2.64945003796	660754.995678	9775.3293824	43	3.26851668734	650476.99762	11217.9833872	3020	2250	136	136	164	169	148	463	35
DLR00013338	16	22	YOR202W	20	SD/MSG -ARG -HIS -LEU -LYS +Canavanine +G418 +Hygromycin +Thialysine	Adam_cdc13-1_SDLV3_REP1	1	11	2.71914414917	10427.9029057	45.0986414612	254	2.71181878877	914983.998638	11599.3839996	43	3.32515769043	912124.999616	13888.5927333	3133	2261	136	136	165	169	148	531	17
DLR00013338	16	23	YOR202W	20	SD/MSG -ARG -HIS -LEU -LYS +Canavanine +G418 +Hygromycin +Thialysine	Adam_cdc13-1_SDLV3_REP1	1	11	2.85655708155	10774.0784999	110.133765092	254	2.78669524063	947948.997204	17434.574071	43	3.4816408144	949994.999869	19476.3995877	3280	2269	136	136	164	168	147	882	27
DLR00013338	16	24	YOR202W	20	SD/MSG -ARG -HIS -LEU -LYS +Canavanine +G418 +Hygromycin +Thialysine	Adam_cdc13-1_SDLV3_REP1	1	11	2.87408857469	11268.1205914	167.529782927	254	2.66858417293	1029745.99876	19263.6744092	43	3.38478760189	1028854.99907	23473.7338794	3407	2265	136	136	164	167	145	738	20
DLR00013339	1	1	YOR202W	27	SD/MSG -ARG -HIS -LEU -LYS +Canavanine +G418 +Hygromycin +Thialysine	Adam_cdc13-1_SDLV3_REP1	1	11	1.7986326905	7646.00007536	103.630875517	254	2.04275917889	509073.000077	6099.24093079	43	2.45261464951	505290.000016	3459.0118908	265	210	136	136	159	163	137	629	40
DLR00013339	1	2	YOR202W	27	SD/MSG -ARG -HIS -LEU -LYS +Canavanine +G418 +Hygromycin +Thialysine	Adam_cdc13-1_SDLV3_REP1	1	11	2.54187615715	3876.3	146.509828354	254	2.0078191609	267811.999973	7296.21104103	43	2.38402379707	253837.999988	5245.38422191	419	231	136	136	146	154	138	286	7
DLR00013339	1	3	YOR202W	27	SD/MSG -ARG -HIS -LEU -LYS +Canavanine +G418 +Hygromycin +Thialysine	Adam_cdc13-1_SDLV3_REP1	1	11	2.40416484406	6949.59419369	202.293474518	254	2.21912866671	515100.999996	8547.82989114	43	2.67219630595	510620.999403	8395.10093995	558	228	136	136	161	168	146	690	0
DLR00013339	1	4	YOR202W	27	SD/MSG -ARG -HIS -LEU -LYS +Canavanine +G418 +Hygromycin +Thialysine	Adam_cdc13-1_SDLV3_REP1	1	11	2.65391648302	5152.5	192.810991807	254	2.27961581174	355880.999985	8448.95519782	43	2.72448514579	350260.999134	7469.72200368	676	224	136	136	158	165	145	875	17
DLR00013339	1	5	YOR202W	27	SD/MSG -ARG -HIS -LEU -LYS +Canavanine +G418 +Hygromycin +Thialysine	Adam_cdc13-1_SDLV3_REP1	1	11	2.48853176112	10563.4016521	270.611962366	254	2.56051482671	787623.999878	9815.93659881	43	3.11515474858	784364.99998	11668.8224328	811	225	136	136	172	176	149	393	49
DLR00013339	1	6	YOR202W	27	SD/MSG -ARG -HIS -LEU -LYS +Canavanine +G418 +Hygromycin +Thialysine	Adam_cdc13-1_SDLV3_REP1	1	11	2.23989897911	4889.17286572	232.887427633	254	2.0826653995	341843.999794	7464.45098137	43	2.51362401563	335191.999054	5663.04048361	959	220	136	136	158	166	145	683	0
DLR00013339	1	7	YOR202W	27	SD/MSG -ARG -HIS -LEU -LYS +Canavanine +G418 +Hygromycin +Thialysine	Adam_cdc13-1_SDLV3_REP1	1	11	3.36567857371	3110.4	196.481372135	254	1.87311256656	203507.000066	6787.59207769	43	2.23068003465	191907.999988	3764.59823351	1108	219	136	136	149	160	144	425	0
DLR00013339	1	8	YOR202W	27	SD/MSG -ARG -HIS -LEU -LYS +Canavanine +G418 +Hygromycin +Thialysine	Adam_cdc13-1_SDLV3_REP1	1	11	2.53690335405	6443.117322	202.96887121	254	2.22640268177	448442.999781	8167.21398282	43	2.68822810042	447596.998848	8283.35572065	1224	212	136	136	159	168	147	1106	0
DLR00013339	1	9	YOR202W	27	SD/MSG -ARG -HIS -LEU -LYS +Canavanine +G418 +Hygromycin +Thialysine	Adam_cdc13-1_SDLV3_REP1	1	11	2.68974994846	2933.1	126.793479457	254	1.9900374059	197354.999987	6283.22699767	43	2.34529107572	185660.999737	4100.83283222	1368	219	136	136	146	158	142	741	0
DLR00013339	1	10	YOR202W	27	SD/MSG -ARG -HIS -LEU -LYS +Canavanine +G418 +Hygromycin +Thialysine	Adam_cdc13-1_SDLV3_REP1	1	11	2.44300182916	5807.7	213.27985596	254	2.1023790324	409817.999986	8986.05972942	43	2.5431250025	405945.999617	8510.4037984	1509	229	136	136	154	164	144	949	9
DLR00013339	1	11	YOR202W	27	SD/MSG -ARG -HIS -LEU -LYS +Canavanine +G418 +Hygromycin +Thialysine	Adam_cdc13-1_SDLV3_REP1	1	11	2.42924428384	2943	133.512371009	254	1.92468961265	200822.999968	6619.88517815	43	2.27135736197	191563.99996	4046.55360101	1655	226	136	136	147	158	142	876	9
DLR00013339	1	12	YOR202W	27	SD/MSG -ARG -HIS -LEU -LYS +Canavanine +G418 +Hygromycin +Thialysine	Adam_cdc13-1_SDLV3_REP1	1	11	3.17567866585	3852	173.332081217	254	2.13090064581	282476.999933	7152.67711869	43	2.54469719227	273134.998869	5864.22656019	1776	210	136	136	154	164	144	728	37
DLR00013339	1	13	YOR202W	27	SD/MSG -ARG -HIS -LEU -LYS +Canavanine +G418 +Hygromycin +Thialysine	Adam_cdc13-1_SDLV3_REP1	1	11	3.2396804885	2904.3	123.580993221	254	1.93208271439	195205.999957	6755.32584284	43	2.27739714057	183124.999949	4589.32872733	1922	217	136	136	148	159	143	724	0
DLR00013339	1	14	YOR202W	27	SD/MSG -ARG -HIS -LEU -LYS +Canavanine +G418 +Hygromycin +Thialysine	Adam_cdc13-1_SDLV3_REP1	1	11	2.99679661411	5600.7	243.603808123	254	2.13456986422	394271.999986	8356.71444772	43	2.57478557047	390938.999513	7594.35069025	2049	222	136	136	156	166	146	1023	5
DLR00013339	1	15	YOR202W	27	SD/MSG -ARG -HIS -LEU -LYS +Canavanine +G418 +Hygromycin +Thialysine	Adam_cdc13-1_SDLV3_REP1	1	11	2.4748632991	6390.9	300.7595924	254	2.15755432355	467626.999976	8988.63120888	43	2.60288950284	464773.999816	8428.53520202	2192	214	136	136	161	170	148	821	0
DLR00013339	1	16	YOR202W	27	SD/MSG -ARG -HIS -LEU -LYS +Canavanine +G418 +Hygromycin +Thialysine	Adam_cdc13-1_SDLV3_REP1	1	11	2.35846309372	3772.8	198.563564921	254	1.86774529584	248720.999986	7637.32288143	43	2.23172290867	241284.999962	5212.99134868	2327	212	136	136	150	161	144	708	0
DLR00013339	1	17	YOR202W	27	SD/MSG -ARG -HIS -LEU -LYS +Canavanine +G418 +Hygromycin +Thialysine	Adam_cdc13-1_SDLV3_REP1	1	11	2.36745195922	6636.6	224.616422877	254	2.11864502439	469891.999977	9132.26621431	43	2.56059547886	466037.999876	8634.48414199	2475	214	136	136	158	168	147	879	0
DLR00013339	1	18	YOR202W	27	SD/MSG -ARG -HIS -LEU -LYS +Canavanine +G418 +Hygromycin +Thialysine	Adam_cdc13-1_SDLV3_REP1	1	11	3.2767488634	4378.5	227.707706869	254	2.02636665506	293261.99996	8216.71609955	43	2.43652835592	289096.999961	6435.00441482	2596	214	136	136	152	162	145	1011	0
DLR00013339	1	19	YOR202W	27	SD/MSG -ARG -HIS -LEU -LYS +Canavanine +G418 +Hygromycin +Thialysine	Adam_cdc13-1_SDLV3_REP1	1	11	3.47083331072	4987.8	196.194190126	254	2.24827543984	358137.99994	9330.09536161	43	2.68707978568	352473.998888	8572.73476605	2736	211	136	136	155	164	146	880	0
DLR00013339	1	20	YOR202W	27	SD/MSG -ARG -HIS -LEU -LYS +Canavanine +G418 +Hygromycin +Thialysine	Adam_cdc13-1_SDLV3_REP1	1	11	2.9440645449	4847.4	173.675406042	254	2.22504267032	336610.999763	8666.09610073	43	2.66023202616	332272.998646	7799.32259114	2877	218	136	136	151	160	144	940	0
DLR00013339	1	21	YOR202W	27	SD/MSG -ARG -HIS -LEU -LYS +Canavanine +G418 +Hygromycin +Thialysine	Adam_cdc13-1_SDLV3_REP1	1	11	2.86689033302	5458.5	199.26013728	254	2.17081548889	389969.999759	9513.65093112	43	2.59899969937	383849.998852	8963.53815551	3018	211	136	136	148	157	140	682	0
DLR00013339	1	22	YOR202W	27	SD/MSG -ARG -HIS -LEU -LYS +Canavanine +G418 +Hygromycin +Thialysine	Adam_cdc13-1_SDLV3_REP1	1	11	2.72831416725	6536.7	291.776180474	254	2.41092646095	559935.999996	10842.4065585	43	2.90307258947	552385.999368	11427.53373	3143	220	136	136	156	163	141	626	0
DLR00013339	1	23	YOR202W	27	SD/MSG -ARG -HIS -LEU -LYS +Canavanine +G418 +Hygromycin +Thialysine	Adam_cdc13-1_SDLV3_REP1	1	11	2.75971610508	4998.6	261.676270855	254	2.17507983759	370578.99965	9927.33624344	43	2.58724804114	363685.998622	8589.39619103	3300	215	136	136	141	150	134	558	10
DLR00013339	1	24	YOR202W	27	SD/MSG -ARG -HIS -LEU -LYS +Canavanine +G418 +Hygromycin +Thialysine	Adam_cdc13-1_SDLV3_REP1	1	11	2.26209745083	6885.57223514	259.145610403	254	2.20541323151	518402.999394	10079.2358375	43	2.64403823385	513164.998335	8991.37614088	3419	199	136	136	147	154	134	196	22
DLR00013339	2	1	YOR202W	27	SD/MSG -ARG -HIS -LEU -LYS +Canavanine +G418 +Hygromycin +Thialysine	Adam_cdc13-1_SDLV3_REP1	1	11	2.06257621109	6558.10647518	214.668656213	254	2.03903441358	501718.999991	8051.18381182	43	2.46717034623	495678.999995	6619.60037958	281	360	136	136	151	158	139	553	6
DLR00013339	2	2	YAL018C	27	SD/MSG -ARG -HIS -LEU -LYS +Canavanine +G418 +Hygromycin +Thialysine	Adam_cdc13-1_SDLV3_REP1	1	11	2.52159649162	5769	202.561026693	254	2.26853503813	461740.999976	8283.47973285	43	2.7259717594	458039.99909	8238.0036953	417	354	136	136	158	164	142	1017	0
DLR00013339	2	3	YBR210W	27	SD/MSG -ARG -HIS -LEU -LYS +Canavanine +G418 +Hygromycin +Thialysine	Adam_cdc13-1_SDLV3_REP1	1	11	2.19612868397	7040.64354025	192.578764713	254	2.20267060573	563508.999959	7764.95760957	43	2.66132295615	561197.999303	7658.1874625	552	359	136	136	164	170	146	1115	0
DLR00013339	2	4	YBR114W	27	SD/MSG -ARG -HIS -LEU -LYS +Canavanine +G418 +Hygromycin +Thialysine	Adam_cdc13-1_SDLV3_REP1	1	11	2.01923691234	7447.54184104	180.499918747	254	2.09594076967	566886.000005	7116.8074911	43	2.54243482826	561428.99997	5764.65314255	683	353	136	136	163	169	146	872	0
DLR00013339	2	5	YAL037W	27	SD/MSG -ARG -HIS -LEU -LYS +Canavanine +G418 +Hygromycin +Thialysine	Adam_cdc13-1_SDLV3_REP1	1	11	2.26869646165	4051.8	143.752583186	254	2.01180284074	294096.999962	6902.94141378	43	2.42420113355	284650.999981	4805.27203085	818	355	136	136	151	161	143	912	10
DLR00013339	2	6	YAL062W	27	SD/MSG -ARG -HIS -LEU -LYS +Canavanine +G418 +Hygromycin +Thialysine	Adam_cdc13-1_SDLV3_REP1	1	11	2.63683584625	6457.39656062	217.633610371	254	2.2626944826	471690.999979	8531.18038494	43	2.73307467724	473449.999118	9020.57749681	960	351	136	136	158	167	145	1549	11
DLR00013339	2	7	YBL042C	27	SD/MSG -ARG -HIS -LEU -LYS +Canavanine +G418 +Hygromycin +Thialysine	Adam_cdc13-1_SDLV3_REP1	1	11	2.23733343083	4437.06418376	140.558436569	254	2.10436267119	311574.999982	5785.16948617	43	2.53251649442	305704.99964	4300.75872411	1095	356	136	136	154	164	145	1207	0
DLR00013339	2	8	YBL089W	27	SD/MSG -ARG -HIS -LEU -LYS +Canavanine +G418 +Hygromycin +Thialysine	Adam_cdc13-1_SDLV3_REP1	1	11	2.96046149612	14085.7233619	169.015571349	254	3.05411142439	1205869.99965	7053.51420408	43	3.69667330095	1206329.99978	9704.90129603	1232	348	136	136	177	181	148	705	88
DLR00013339	2	9	YBR047W	27	SD/MSG -ARG -HIS -LEU -LYS +Canavanine +G418 +Hygromycin +Thialysine	Adam_cdc13-1_SDLV3_REP1	1	11	2.45356701379	5465.53526946	173.028828744	254	2.18118865406	411721.999883	8162.55349515	43	2.63156952809	409339.998992	7670.05604649	1372	351	136	136	155	165	143	1295	6
DLR00013339	2	10	YBR084C-A	27	SD/MSG -ARG -HIS -LEU -LYS +Canavanine +G418 +Hygromycin +Thialysine	Adam_cdc13-1_SDLV3_REP1	1	11	2.04795738149	3204.53739832	91.2544396427	254	2.03325996754	205514.999984	5548.08438958	43	2.45396145092	191318.945628	1853.45673755	1508	354	136	136	142	154	136	1104	0
DLR00013339	2	11	YBL069W	27	SD/MSG -ARG -HIS -LEU -LYS +Canavanine +G418 +Hygromycin +Thialysine	Adam_cdc13-1_SDLV3_REP1	1	11	2.39905337352	2793.6	137.651924269	254	1.87860185541	178525.999945	6903.19185741	43	2.22017829716	170214.999894	4061.38370819	1631	317	136	136	138	151	135	1052	53
DLR00013339	2	12	YBR082C	27	SD/MSG -ARG -HIS -LEU -LYS +Canavanine +G418 +Hygromycin +Thialysine	Adam_cdc13-1_SDLV3_REP1	1	11	3.72480182253	14757.3249956	171.168717563	254	3.63359328953	1389015.99856	13402.0777195	43	4.32960819304	1388740.99776	19147.7379607	1789	359	136	136	181	184	145	513	178
DLR00013339	2	13	YAL013W	27	SD/MSG -ARG -HIS -LEU -LYS +Canavanine +G418 +Hygromycin +Thialysine	Adam_cdc13-1_SDLV3_REP1	1	11	1.33595980667	4951.1	109.308842833	254	1.60273939387	305592.000071	6489.72976518	43	1.93658591799	292277.000106	3414.91949571	1924	343	136	136	150	160	138	418	0
DLR00013339	2	14	YBR184W	27	SD/MSG -ARG -HIS -LEU -LYS +Canavanine +G418 +Hygromycin +Thialysine	Adam_cdc13-1_SDLV3_REP1	1	11	2.4386197939	4812.3	155.50189563	254	2.13483732085	374712.999969	7857.00373792	43	2.5828972031	372796.999093	7078.72426042	2066	359	136	136	156	165	144	1546	0
DLR00013339	2	15	YAR029W	27	SD/MSG -ARG -HIS -LEU -LYS +Canavanine +G418 +Hygromycin +Thialysine	Adam_cdc13-1_SDLV3_REP1	1	11	2.52100044966	6155.35925206	200.725252331	254	2.25896872002	482280.999966	8462.54934931	43	2.73422064999	478661.998985	8394.74027068	2189	350	136	136	159	168	144	1115	0
DLR00013339	2	16	YBR217W	27	SD/MSG -ARG -HIS -LEU -LYS +Canavanine +G418 +Hygromycin +Thialysine	Adam_cdc13-1_SDLV3_REP1	1	11	2.15236893838	4176	175.829653021	254	1.93026040218	313023.000005	7516.84682711	43	2.3412746548	304809.999966	5200.0925877	2332	350	136	136	153	163	143	1058	0
DLR00013339	2	17	YBR174C	27	SD/MSG -ARG -HIS -LEU -LYS +Canavanine +G418 +Hygromycin +Thialysine	Adam_cdc13-1_SDLV3_REP1	1	11	5.0951957431	666	36.1287840711	254	8.96955683162	53071.2	4350.99983191	43	2.17544331949	30169.8	715.457002651	2454	356	136	136	127	143	132	271	0
DLR00013339	2	18	YBL043W	27	SD/MSG -ARG -HIS -LEU -LYS +Canavanine +G418 +Hygromycin +Thialysine	Adam_cdc13-1_SDLV3_REP1	1	11	2.26135761737	8156.36655296	191.9689519	254	2.29937010918	652968.999601	8864.78316216	43	2.77640994011	652391.998636	9701.23751225	2589	349	136	136	164	172	148	1187	4
DLR00013339	2	19	YAL059W	27	SD/MSG -ARG -HIS -LEU -LYS +Canavanine +G418 +Hygromycin +Thialysine	Adam_cdc13-1_SDLV3_REP1	1	11	2.39945173997	7437.63638209	199.028207456	254	2.32187209101	614063.999693	8585.87556132	43	2.80662773918	611142.998752	9503.37723653	2737	348	136	136	164	172	147	1168	0
DLR00013339	2	20	YBL011W	27	SD/MSG -ARG -HIS -LEU -LYS +Canavanine +G418 +Hygromycin +Thialysine	Adam_cdc13-1_SDLV3_REP1	1	11	2.09145008734	7135.95286524	154.862068258	254	2.18740075383	575890.999991	7222.5693453	43	2.65121722732	572659.999377	7138.48122774	2868	353	136	136	162	170	147	1102	0
DLR00013339	2	21	YBL001C	27	SD/MSG -ARG -HIS -LEU -LYS +Canavanine +G418 +Hygromycin +Thialysine	Adam_cdc13-1_SDLV3_REP1	1	11	2.79412409051	2498.4	124.229772701	254	1.84388429743	175136.99994	7009.16888261	43	2.18283459195	163230.999934	4481.8852872	3001	354	136	136	136	148	134	818	0
DLR00013339	2	22	YBR036C	27	SD/MSG -ARG -HIS -LEU -LYS +Canavanine +G418 +Hygromycin +Thialysine	Adam_cdc13-1_SDLV3_REP1	1	11	2.72173274265	13750.3260439	89.8948644742	254	3.19607787699	1361836.99856	9662.64332356	43	3.83338412049	1359572.99844	12382.9701102	3136	385	136	136	177	178	144	146	177
DLR00013339	2	23	YBL102W	27	SD/MSG -ARG -HIS -LEU -LYS +Canavanine +G418 +Hygromycin +Thialysine	Adam_cdc13-1_SDLV3_REP1	1	11	2.39546538594	9141.29054124	254.131078047	254	2.46888189916	827886.999353	11502.3568771	43	2.97199949691	826137.998558	13924.3149239	3295	337	136	136	159	164	139	859	36
DLR00013339	2	24	YOR202W	27	SD/MSG -ARG -HIS -LEU -LYS +Canavanine +G418 +Hygromycin +Thialysine	Adam_cdc13-1_SDLV3_REP1	1	11	2.56153316902	5952.6	238.225121668	254	2.20748171215	491177.999428	11189.9378982	43	2.64703784418	487565.998466	10839.5563042	3418	353	136	136	145	153	134	894	0
DLR00013339	3	1	YOR202W	27	SD/MSG -ARG -HIS -LEU -LYS +Canavanine +G418 +Hygromycin +Thialysine	Adam_cdc13-1_SDLV3_REP1	1	11	2.39546590567	6206.4	210.211321532	254	2.1293699553	495402.999986	9497.47257254	43	2.57376607815	494124.999697	9248.62373581	287	484	136	136	154	160	140	1105	0
DLR00013339	3	2	YAL027W	27	SD/MSG -ARG -HIS -LEU -LYS +Canavanine +G418 +Hygromycin +Thialysine	Adam_cdc13-1_SDLV3_REP1	1	11	2.26536319311	5314.5	171.745750774	254	2.10366407172	416141.999948	7863.79253772	43	2.5428861143	412041.999495	7296.78045493	422	485	136	136	156	163	141	1107	0
DLR00013339	3	3	YAR023C	27	SD/MSG -ARG -HIS -LEU -LYS +Canavanine +G418 +Hygromycin +Thialysine	Adam_cdc13-1_SDLV3_REP1	1	11	2.18960217693	5137.02814793	175.756693948	254	2.11492026822	430651.999999	7657.22862052	43	2.55388534802	422369.999488	6753.39491215	566	495	136	136	163	170	146	964	0
DLR00013339	3	4	YBL015W	27	SD/MSG -ARG -HIS -LEU -LYS +Canavanine +G418 +Hygromycin +Thialysine	Adam_cdc13-1_SDLV3_REP1	1	11	2.49140243094	4493.32255593	153.793015979	254	2.18052432864	335645.999971	7327.12922986	43	2.6255762369	330284.999829	5660.81095496	695	495	136	136	155	164	144	1258	0
DLR00013339	3	5	YAL031C	27	SD/MSG -ARG -HIS -LEU -LYS +Canavanine +G418 +Hygromycin +Thialysine	Adam_cdc13-1_SDLV3_REP1	1	11	2.86371776046	4146.3	169.033284705	254	2.07836751603	298722.999957	7776.05432101	43	2.50818384111	293775.999965	6133.98414109	830	481	136	136	153	162	143	1411	0
DLR00013339	3	6	YBR214W	27	SD/MSG -ARG -HIS -LEU -LYS +Canavanine +G418 +Hygromycin +Thialysine	Adam_cdc13-1_SDLV3_REP1	1	11	2.4858960875	7395.72197196	248.310695828	254	2.27512880905	567824.999987	9040.97248118	43	2.74857941504	570483.999184	9754.02434951	957	490	136	136	162	170	146	1657	0
DLR00013339	3	7	YBR051W	27	SD/MSG -ARG -HIS -LEU -LYS +Canavanine +G418 +Hygromycin +Thialysine	Adam_cdc13-1_SDLV3_REP1	1	11	2.1818962169	3780.91203374	136.566517204	254	2.03141228781	302364.999972	6177.81567774	43	2.44232007876	289735.999989	4035.46233744	1095	492	136	136	159	168	145	781	0
DLR00013339	3	8	YBL060W	27	SD/MSG -ARG -HIS -LEU -LYS +Canavanine +G418 +Hygromycin +Thialysine	Adam_cdc13-1_SDLV3_REP1	1	11	2.4227241507	8044.70160912	191.379638218	254	2.39173492871	643065.999836	7351.20809186	43	2.88922623809	642363.998983	8576.08432152	1232	493	136	136	166	173	145	1275	28
DLR00013339	3	9	YAL014C	27	SD/MSG -ARG -HIS -LEU -LYS +Canavanine +G418 +Hygromycin +Thialysine	Adam_cdc13-1_SDLV3_REP1	1	11	2.46979695365	4254.74499985	125.906849493	254	2.1765783154	324603.999934	7428.4603343	43	2.61351700459	317532.998705	6181.3566797	1378	489	136	136	154	163	141	1253	0
DLR00013339	3	10	YBR180W	27	SD/MSG -ARG -HIS -LEU -LYS +Canavanine +G418 +Hygromycin +Thialysine	Adam_cdc13-1_SDLV3_REP1	1	11	2.83245236703	4192.2	155.90649926	254	2.24168308069	316732.999753	7804.74716226	43	2.69438111557	312947.998808	6646.66583468	1492	487	136	136	153	162	139	1364	19
DLR00013339	3	11	YBR066C	27	SD/MSG -ARG -HIS -LEU -LYS +Canavanine +G418 +Hygromycin +Thialysine	Adam_cdc13-1_SDLV3_REP1	1	11	3.68925634091	14098.3571139	162.286182197	254	3.95146621001	1464926.99747	22641.5998299	43	4.8554704833	1464538.99954	26681.9777216	1628	456	136	136	187	191	158	501	209
DLR00013339	3	12	YBR048W	27	SD/MSG -ARG -HIS -LEU -LYS +Canavanine +G418 +Hygromycin +Thialysine	Adam_cdc13-1_SDLV3_REP1	1	11	1.87792262686	4837.14922928	116.209430326	254	1.94896729081	303626.999901	6062.41191637	43	2.37111622506	302090.998863	3226.38820995	1796	494	136	136	144	154	132	1016	89
DLR00013339	3	13	YBR016W	27	SD/MSG -ARG -HIS -LEU -LYS +Canavanine +G418 +Hygromycin +Thialysine	Adam_cdc13-1_SDLV3_REP1	1	11	2.61717021787	8765.03035814	205.679319951	254	2.51504669469	737521.999802	10630.6743391	43	3.0673970569	734664.999835	12844.1940335	1917	476	136	136	166	172	143	1063	21
DLR00013339	3	14	YBL039C	27	SD/MSG -ARG -HIS -LEU -LYS +Canavanine +G418 +Hygromycin +Thialysine	Adam_cdc13-1_SDLV3_REP1	1	11	0.727825961775	1054.9	85.5324523358	254	10.1797841399	46388.7	4174.97128931	43	1.32859145592	24868.0001072	870.402964095	2052	487	136	136	136	149	132	81	0
DLR00013339	3	15	YAL034C	27	SD/MSG -ARG -HIS -LEU -LYS +Canavanine +G418 +Hygromycin +Thialysine	Adam_cdc13-1_SDLV3_REP1	1	11	2.47562889671	5066.1	190.793138058	254	2.12098184796	375464.999976	8020.97037952	43	2.57113159972	375196.999657	7056.75865357	2195	485	136	136	152	162	142	1468	0
DLR00013339	3	16	YBR125C	27	SD/MSG -ARG -HIS -LEU -LYS +Canavanine +G418 +Hygromycin +Thialysine	Adam_cdc13-1_SDLV3_REP1	1	11	2.90785889796	4960.8	196.658830628	254	2.12953261361	357798.999967	8832.89837184	43	2.58156965231	358568.999508	8124.27414471	2324	483	136	136	151	161	141	1612	0
DLR00013339	3	17	YBR195C	27	SD/MSG -ARG -HIS -LEU -LYS +Canavanine +G418 +Hygromycin +Thialysine	Adam_cdc13-1_SDLV3_REP1	1	11	2.64324652736	6446.3641732	201.741715032	254	2.33361005664	501093.999676	9854.94770354	43	2.82194199407	501606.998686	10405.2877697	2464	483	136	136	159	168	143	1432	5
DLR00013339	3	18	YBR182C	27	SD/MSG -ARG -HIS -LEU -LYS +Canavanine +G418 +Hygromycin +Thialysine	Adam_cdc13-1_SDLV3_REP1	1	11	2.28222271224	8286.10209176	176.216569486	254	2.29553378654	641613.999726	7889.12176958	43	2.78174272561	643062.99874	8617.35529133	2599	480	136	136	164	171	145	1295	5
DLR00013339	3	19	YBL008W	27	SD/MSG -ARG -HIS -LEU -LYS +Canavanine +G418 +Hygromycin +Thialysine	Adam_cdc13-1_SDLV3_REP1	1	11	3.15574094768	1392.3	89.7936897691	254	1.68498400979	106709.998995	5683.92998532	43	1.88554637522	86102.000028	1930.41313035	2751	492	136	136	138	150	135	330	0
DLR00013339	3	20	YBR059C	27	SD/MSG -ARG -HIS -LEU -LYS +Canavanine +G418 +Hygromycin +Thialysine	Adam_cdc13-1_SDLV3_REP1	1	11	6.66028047097	1026	98.9616520733	254	8.8643825895	48346.2	3200.58810411	43	3.9850218817	24401.7	1117.43032588	2874	480	136	136	129	143	132	158	6
DLR00013339	3	21	YBR098W	27	SD/MSG -ARG -HIS -LEU -LYS +Canavanine +G418 +Hygromycin +Thialysine	Adam_cdc13-1_SDLV3_REP1	1	11	2.32627113551	7629.12411732	168.282323853	254	2.43803971969	697619.999766	7519.230941	43	2.94866217489	691721.999076	8769.8015212	3013	484	136	136	168	175	149	875	0
DLR00013339	3	22	YBL091C-A	27	SD/MSG -ARG -HIS -LEU -LYS +Canavanine +G418 +Hygromycin +Thialysine	Adam_cdc13-1_SDLV3_REP1	1	11	2.74637111619	3430.8	153.302752937	254	2.11082831242	255604.999974	7310.48446164	43	2.51959723223	246814.999055	5635.16594698	3145	518	136	136	141	150	133	886	37
DLR00013339	3	23	YBL104C	27	SD/MSG -ARG -HIS -LEU -LYS +Canavanine +G418 +Hygromycin +Thialysine	Adam_cdc13-1_SDLV3_REP1	1	11	3.61824767309	15301.7443803	161.930208555	254	3.72092414428	1691768.99908	11424.8608289	43	4.42456717428	1691413.99839	18346.2432755	3278	478	136	136	181	183	151	437	236
DLR00013339	3	24	YOR202W	27	SD/MSG -ARG -HIS -LEU -LYS +Canavanine +G418 +Hygromycin +Thialysine	Adam_cdc13-1_SDLV3_REP1	1	11	3.27305140702	4140.9	220.425960826	254	2.04885034915	349820.999946	10695.8861499	43	2.44605232105	341310.999995	9341.10388882	3450	479	136	136	143	151	133	889	35
DLR00013339	4	1	YOR202W	27	SD/MSG -ARG -HIS -LEU -LYS +Canavanine +G418 +Hygromycin +Thialysine	Adam_cdc13-1_SDLV3_REP1	1	11	2.11330512553	7668.26996642	237.568508213	254	2.08491850365	651464.999989	9144.04612351	43	2.52462860821	648246.999998	9105.46002869	283	628	136	136	159	166	143	744	10
DLR00013339	4	2	YBR052C	27	SD/MSG -ARG -HIS -LEU -LYS +Canavanine +G418 +Hygromycin +Thialysine	Adam_cdc13-1_SDLV3_REP1	1	11	2.10284619331	3102.3	137.578611429	254	1.84868763062	236347.999999	6348.69756194	43	2.21526360319	224725.999969	4106.94393819	419	623	136	136	149	158	142	770	0
DLR00013339	4	3	YBL081W	27	SD/MSG -ARG -HIS -LEU -LYS +Canavanine +G418 +Hygromycin +Thialysine	Adam_cdc13-1_SDLV3_REP1	1	11	1.86826303713	5708.98847063	125.214776933	254	1.99474891824	436962.999998	5873.48775488	43	2.4272481081	431090.999778	3735.90056445	552	618	136	136	162	168	145	1127	0
DLR00013339	4	4	YBR090C-A	27	SD/MSG -ARG -HIS -LEU -LYS +Canavanine +G418 +Hygromycin +Thialysine	Adam_cdc13-1_SDLV3_REP1	1	11	3.20992720085	4395.6	187.580102979	254	2.11828629861	318033.999984	8624.98516925	43	2.55163381033	316323.999372	7522.2056729	690	632	136	136	154	162	143	1541	28
DLR00013339	4	5	YBR158W	27	SD/MSG -ARG -HIS -LEU -LYS +Canavanine +G418 +Hygromycin +Thialysine	Adam_cdc13-1_SDLV3_REP1	1	11	2.27476249389	4241.14794293	156.821574858	254	2.1064718683	338694.999978	6211.19488722	43	2.54549182907	328506.999587	4187.18713159	816	610	136	136	161	168	146	877	0
DLR00013339	4	6	YAR020C	27	SD/MSG -ARG -HIS -LEU -LYS +Canavanine +G418 +Hygromycin +Thialysine	Adam_cdc13-1_SDLV3_REP1	1	11	2.19933186271	4826.18062902	163.119989776	254	2.13037440868	374703.999999	6574.26631476	43	2.6111866149	354132.545354	4844.73294641	967	631	136	136	161	169	147	1429	10
DLR00013339	4	7	YBL070C	27	SD/MSG -ARG -HIS -LEU -LYS +Canavanine +G418 +Hygromycin +Thialysine	Adam_cdc13-1_SDLV3_REP1	1	11	2.69038710486	3270.6	123.511972564	254	2.13295096209	233017.999973	6457.75777246	43	2.51840128609	224000.999175	4699.89952741	1099	629	136	136	149	159	141	1278	0
DLR00013339	4	8	YBR043C	27	SD/MSG -ARG -HIS -LEU -LYS +Canavanine +G418 +Hygromycin +Thialysine	Adam_cdc13-1_SDLV3_REP1	1	11	2.36253867195	8260.07534253	189.864161858	254	2.35004601856	652548.999526	8219.16024614	43	2.83158455354	651202.998503	9222.56458696	1241	627	136	136	165	172	145	1237	0
DLR00013339	4	9	YBR156C	27	SD/MSG -ARG -HIS -LEU -LYS +Canavanine +G418 +Hygromycin +Thialysine	Adam_cdc13-1_SDLV3_REP1	1	11	2.46523672935	5225.55880113	150.491692001	254	2.23194927337	396361.999571	7921.30356024	43	2.68647365843	395443.99824	7488.50625937	1361	632	136	136	157	165	141	1651	34
DLR00013339	4	10	YAL011W	27	SD/MSG -ARG -HIS -LEU -LYS +Canavanine +G418 +Hygromycin +Thialysine	Adam_cdc13-1_SDLV3_REP1	1	11	2.48326076643	9550.83448003	115.952797292	254	2.87292836108	881930.999055	11083.4577741	43	3.49423502752	878026.999994	12796.6838234	1496	622	136	136	176	181	149	615	9
DLR00013339	4	11	YBR213W	27	SD/MSG -ARG -HIS -LEU -LYS +Canavanine +G418 +Hygromycin +Thialysine	Adam_cdc13-1_SDLV3_REP1	1	11	2.26508449395	5570.46623167	175.677772224	254	2.31145880335	467823.999989	10957.5454062	43	2.80730705994	464131.998964	9786.88544376	1631	620	136	136	156	164	139	1155	78
DLR00013339	4	12	YBR045C	27	SD/MSG -ARG -HIS -LEU -LYS +Canavanine +G418 +Hygromycin +Thialysine	Adam_cdc13-1_SDLV3_REP1	1	11	2.53420845588	5962.03793745	172.572248602	254	2.36343359465	487400.9992	8918.21105868	43	2.86003496387	484973.998323	9247.37129134	1779	619	136	136	159	167	141	1382	0
DLR00013339	4	13	YBL047C	27	SD/MSG -ARG -HIS -LEU -LYS +Canavanine +G418 +Hygromycin +Thialysine	Adam_cdc13-1_SDLV3_REP1	1	11	2.93306501068	12227.9014247	199.016098963	254	3.06386893858	1127314.99914	12215.6930523	43	3.70502017012	1126945.99926	14562.156956	1916	618	136	136	175	179	144	803	48
DLR00013339	4	14	YBL064C	27	SD/MSG -ARG -HIS -LEU -LYS +Canavanine +G418 +Hygromycin +Thialysine	Adam_cdc13-1_SDLV3_REP1	1	11	2.46580731158	9481.45502085	178.602477442	254	2.54720899862	809908.999885	9680.23227605	43	3.10797068652	809964.999792	12043.9104645	2057	619	136	136	169	175	146	1307	0
DLR00013339	4	15	YBL091C	27	SD/MSG -ARG -HIS -LEU -LYS +Canavanine +G418 +Hygromycin +Thialysine	Adam_cdc13-1_SDLV3_REP1	1	11	2.71590976908	3861	140.949095332	254	2.1165947772	271152.999978	7302.83545036	43	2.5445494831	267983.998941	5596.20729531	2192	619	136	136	147	158	138	1484	0
DLR00013339	4	16	YBL096C	27	SD/MSG -ARG -HIS -LEU -LYS +Canavanine +G418 +Hygromycin +Thialysine	Adam_cdc13-1_SDLV3_REP1	1	11	2.6656748319	5451.81536747	171.450720857	254	2.33938690373	421452.999979	8035.83978366	43	2.84472812544	420943.999551	7727.5057974	2320	627	136	136	157	166	142	1625	0
DLR00013339	4	17	YAL058C-A	27	SD/MSG -ARG -HIS -LEU -LYS +Canavanine +G418 +Hygromycin +Thialysine	Adam_cdc13-1_SDLV3_REP1	1	11	3.1130121005	12739.8596985	255.06124202	254	3.07535964176	1193376.99962	11440.1912672	43	3.71849058213	1193373.99964	14191.6035857	2460	620	136	136	179	182	149	884	49
DLR00013339	4	18	YBL059W	27	SD/MSG -ARG -HIS -LEU -LYS +Canavanine +G418 +Hygromycin +Thialysine	Adam_cdc13-1_SDLV3_REP1	1	11	2.91792383522	12595.9057346	183.12823347	254	3.06338093193	1140719.99943	9049.21082747	43	3.70350964582	1140119.99947	11145.8444177	2601	615	136	136	178	182	146	755	32
DLR00013339	4	19	YBR169C	27	SD/MSG -ARG -HIS -LEU -LYS +Canavanine +G418 +Hygromycin +Thialysine	Adam_cdc13-1_SDLV3_REP1	1	11	3.44965014464	2513.7	86.6453872116	254	2.18554147172	178828.999394	6599.92557686	43	2.56478573755	168052.998607	4634.89065922	2733	614	136	136	143	155	138	910	7
DLR00013339	4	20	YBR194W	27	SD/MSG -ARG -HIS -LEU -LYS +Canavanine +G418 +Hygromycin +Thialysine	Adam_cdc13-1_SDLV3_REP1	1	11	1.34450918709	3295.6	51.7440466736	254	1.60121502332	209438.000098	5477.57189272	43	1.93390782389	193577.000022	1604.63764252	2865	619	136	136	147	158	139	476	0
DLR00013339	4	21	YAL064C-A	27	SD/MSG -ARG -HIS -LEU -LYS +Canavanine +G418 +Hygromycin +Thialysine	Adam_cdc13-1_SDLV3_REP1	1	11	2.35196362001	7616.30232956	180.41732417	254	2.37063766435	676029.998702	9919.2903245	43	2.85767250081	677937.997628	11724.6433194	3002	631	136	136	164	171	149	1506	51
DLR00013339	4	22	YBR025C	27	SD/MSG -ARG -HIS -LEU -LYS +Canavanine +G418 +Hygromycin +Thialysine	Adam_cdc13-1_SDLV3_REP1	1	11	7.17341045408	1275.96434791	24.4269576212	254	2.99618429054	86601.6	5046.16773358	43	2.64390910721	75419.9999627	2576.33304491	3136	623	136	136	129	141	129	309	0
DLR00013339	4	23	YBR206W	27	SD/MSG -ARG -HIS -LEU -LYS +Canavanine +G418 +Hygromycin +Thialysine	Adam_cdc13-1_SDLV3_REP1	1	11	3.23120030562	4565.7	191.092564481	254	2.16543629868	364515.999518	9946.36184216	43	2.58840489821	359565.998489	9615.43553325	3269	632	136	136	143	152	134	1074	56
DLR00013339	4	24	YOR202W	27	SD/MSG -ARG -HIS -LEU -LYS +Canavanine +G418 +Hygromycin +Thialysine	Adam_cdc13-1_SDLV3_REP1	1	11	2.51286116542	7366.5	244.828787644	254	2.2941427679	671233.999381	11436.9216699	43	2.75952319903	670642.998416	12299.729377	3429	627	136	136	153	160	139	1120	0
DLR00013339	5	1	YOR202W	27	SD/MSG -ARG -HIS -LEU -LYS +Canavanine +G418 +Hygromycin +Thialysine	Adam_cdc13-1_SDLV3_REP1	1	11	2.20533956157	4563.9	195.372466514	254	1.91735660712	341490.000005	7864.16737068	43	2.32510126068	334279.999952	6149.81017178	285	758	136	136	147	156	140	840	12
DLR00013339	5	2	YBL037W	27	SD/MSG -ARG -HIS -LEU -LYS +Canavanine +G418 +Hygromycin +Thialysine	Adam_cdc13-1_SDLV3_REP1	1	11	2.61147313709	5832.9	196.07254269	254	2.22561477284	510502.999926	9120.23870204	43	2.68073721481	505943.999138	9612.96304956	420	759	136	136	164	170	147	1097	12
DLR00013339	5	3	YBL049W	27	SD/MSG -ARG -HIS -LEU -LYS +Canavanine +G418 +Hygromycin +Thialysine	Adam_cdc13-1_SDLV3_REP1	1	11	2.268356054	9674.55608057	141.182294126	254	2.49722924671	816504.998947	9830.42283622	43	3.01371631656	815442.99843	12253.1989628	565	784	136	136	174	177	144	707	94
DLR00013339	5	4	YBL051C	27	SD/MSG -ARG -HIS -LEU -LYS +Canavanine +G418 +Hygromycin +Thialysine	Adam_cdc13-1_SDLV3_REP1	1	11	2.62021365601	11004.8158343	146.296526552	254	2.71687664647	932111.999918	6604.76507188	43	3.31468038087	927819.999667	8230.44050174	700	767	136	136	177	180	147	627	63
DLR00013339	5	5	YBR175W	27	SD/MSG -ARG -HIS -LEU -LYS +Canavanine +G418 +Hygromycin +Thialysine	Adam_cdc13-1_SDLV3_REP1	1	11	1.52829383969	603	72.8148825219	254	11.3028490154	42734.7	2995.49246689	43	2.07847315328	18677.9985612	595.082640801	833	755	136	136	129	143	132	163	0
DLR00013339	5	6	YBR148W	27	SD/MSG -ARG -HIS -LEU -LYS +Canavanine +G418 +Hygromycin +Thialysine	Adam_cdc13-1_SDLV3_REP1	1	11	2.40182526558	6559.43418468	193.981945396	254	2.23402708997	507820.999938	8109.55759016	43	2.70175421398	507012.99911	7987.82164947	959	765	136	136	161	169	146	1506	0
DLR00013339	5	7	YBL067C	27	SD/MSG -ARG -HIS -LEU -LYS +Canavanine +G418 +Hygromycin +Thialysine	Adam_cdc13-1_SDLV3_REP1	1	11	2.05715297874	5598.78636097	127.188765687	254	2.07562149375	431700.999986	6656.88210771	43	2.51389017222	422415.999667	5139.07574627	1101	769	136	136	160	168	144	1004	0
DLR00013339	5	8	YBL003C	27	SD/MSG -ARG -HIS -LEU -LYS +Canavanine +G418 +Hygromycin +Thialysine	Adam_cdc13-1_SDLV3_REP1	1	11	2.67858868518	8704.61983984	214.825658835	254	2.52686483751	689016.999959	9361.61120562	43	3.08880022769	691508.999876	11243.5120164	1238	764	136	136	165	172	145	1441	0
DLR00013339	5	9	YBR171W	27	SD/MSG -ARG -HIS -LEU -LYS +Canavanine +G418 +Hygromycin +Thialysine	Adam_cdc13-1_SDLV3_REP1	1	11	2.53416921711	7079.12562411	168.715889834	254	2.37117584269	512191.999864	8008.70245071	43	2.88606870921	516182.999167	8506.11320098	1380	761	136	136	156	164	142	1787	0
DLR00013339	5	10	YBR141C	27	SD/MSG -ARG -HIS -LEU -LYS +Canavanine +G418 +Hygromycin +Thialysine	Adam_cdc13-1_SDLV3_REP1	1	11	2.59977367269	2145.6	89.0995394762	254	2.18014680256	138517.999791	5714.11036956	43	2.43890680145	126551.999398	2384.93440514	1509	763	136	136	136	148	131	823	0
DLR00013339	5	11	YBL007C	27	SD/MSG -ARG -HIS -LEU -LYS +Canavanine +G418 +Hygromycin +Thialysine	Adam_cdc13-1_SDLV3_REP1	1	11	3.05080291699	13132.7179147	171.117631797	254	3.30183301256	1288640.99696	13466.3531145	43	3.95111044983	1289122.99642	16406.0641716	1653	763	136	136	182	185	150	849	59
DLR00013339	5	12	YBR164C	27	SD/MSG -ARG -HIS -LEU -LYS +Canavanine +G418 +Hygromycin +Thialysine	Adam_cdc13-1_SDLV3_REP1	1	11	2.93490325527	11924.0486891	186.67215311	254	2.97444211651	1067403.99917	12696.6456142	43	3.6183814597	1067533.99976	14990.307757	1789	764	136	136	172	177	145	968	44
DLR00013339	5	13	YBR219C	27	SD/MSG -ARG -HIS -LEU -LYS +Canavanine +G418 +Hygromycin +Thialysine	Adam_cdc13-1_SDLV3_REP1	1	11	2.72433183839	2614.5	109.653787539	254	2.02136852685	184404.99988	6522.5216856	43	2.373181413	173240.999654	3642.62822675	1925	754	136	136	141	152	133	771	9
DLR00013339	5	14	YBR132C	27	SD/MSG -ARG -HIS -LEU -LYS +Canavanine +G418 +Hygromycin +Thialysine	Adam_cdc13-1_SDLV3_REP1	1	11	2.78436210332	3610.8	129.199423369	254	2.13403818903	262858.999819	7072.03237091	43	2.55636738198	257216.998476	5372.82967411	2062	758	136	136	148	158	137	1189	0
DLR00013339	5	15	YAR031W	27	SD/MSG -ARG -HIS -LEU -LYS +Canavanine +G418 +Hygromycin +Thialysine	Adam_cdc13-1_SDLV3_REP1	1	11	2.33102743621	5483.30205586	125.853495895	254	2.2962047588	417368.999995	6320.33385905	43	2.79070708216	413159.999147	5413.95979197	2191	753	136	136	158	166	143	1233	0
DLR00013339	5	16	YBR166C	27	SD/MSG -ARG -HIS -LEU -LYS +Canavanine +G418 +Hygromycin +Thialysine	Adam_cdc13-1_SDLV3_REP1	1	11	2.26192577092	4106.07100829	116.336983355	254	2.12806889908	323050.999969	6377.79954464	43	2.56950031323	318241.998887	4789.36681917	2326	757	136	136	156	165	143	1409	0
DLR00013339	5	17	YBL024W	27	SD/MSG -ARG -HIS -LEU -LYS +Canavanine +G418 +Hygromycin +Thialysine	Adam_cdc13-1_SDLV3_REP1	1	11	1.78345563863	3574.50358108	102.875648225	254	2.034926066	288889.999953	5405.06052189	43	2.44007712986	276439.998923	2705.34799879	2455	764	136	136	159	168	144	769	0
DLR00013339	5	18	YBR005W	27	SD/MSG -ARG -HIS -LEU -LYS +Canavanine +G418 +Hygromycin +Thialysine	Adam_cdc13-1_SDLV3_REP1	1	11	2.44903435263	6690.74182663	175.14109031	254	2.36110398718	561875.999689	7491.50025072	43	2.86547355644	560726.998846	8304.95697247	2604	758	136	136	164	172	147	1399	0
DLR00013339	5	19	YAL010C	27	SD/MSG -ARG -HIS -LEU -LYS +Canavanine +G418 +Hygromycin +Thialysine	Adam_cdc13-1_SDLV3_REP1	1	11	1.65022747097	6169.88359486	47.3852015822	254	1.90366044951	406240.000028	4862.81411183	43	2.31860614423	398240.999623	1247.19932881	2750	763	136	136	152	162	142	576	6
DLR00013339	5	20	YBL078C	27	SD/MSG -ARG -HIS -LEU -LYS +Canavanine +G418 +Hygromycin +Thialysine	Adam_cdc13-1_SDLV3_REP1	1	11	2.51585815724	5314.5	184.75290602	254	2.19038476712	425207.999986	7802.24255023	43	2.6528375627	422031.999179	7356.02039951	2873	763	136	136	155	164	144	1270	2
DLR00013339	5	21	YBR099C	27	SD/MSG -ARG -HIS -LEU -LYS +Canavanine +G418 +Hygromycin +Thialysine	Adam_cdc13-1_SDLV3_REP1	1	11	1.70822864692	1691.1	99.8258464724	254	1.70703970605	138920.000011	5753.96008047	43	1.98711646263	119629.999997	1602.03047235	3012	777	136	136	142	153	137	431	16
DLR00013339	5	22	YAR015W	27	SD/MSG -ARG -HIS -LEU -LYS +Canavanine +G418 +Hygromycin +Thialysine	Adam_cdc13-1_SDLV3_REP1	1	11	2.75289973539	10400.2646534	195.120793408	254	2.75685084039	973618.999942	11655.531362	43	3.38097809079	972264.999534	14742.5122052	3152	756	136	136	167	173	146	886	10
DLR00013339	5	23	YAL054C	27	SD/MSG -ARG -HIS -LEU -LYS +Canavanine +G418 +Hygromycin +Thialysine	Adam_cdc13-1_SDLV3_REP1	1	11	2.69678953589	6925.03715705	218.431828929	254	2.47906191851	657548.999927	11419.9458876	43	3.01185707679	652722.999773	13034.7054732	3282	755	136	136	158	165	141	1137	0
DLR00013339	5	24	YOR202W	27	SD/MSG -ARG -HIS -LEU -LYS +Canavanine +G418 +Hygromycin +Thialysine	Adam_cdc13-1_SDLV3_REP1	1	11	2.83831938969	6443.1	238.420223438	254	2.30161105994	564376.999823	11632.9157372	43	2.75487630477	563811.998915	12287.9476025	3417	756	136	136	150	157	138	1325	0
DLR00013339	6	1	YOR202W	27	SD/MSG -ARG -HIS -LEU -LYS +Canavanine +G418 +Hygromycin +Thialysine	Adam_cdc13-1_SDLV3_REP1	1	11	2.23196093673	4855.5	186.92457341	254	1.99422350045	411187.999986	8458.06436949	43	2.4197361271	401779.999792	7538.65386136	287	899	136	136	156	163	143	890	0
DLR00013339	6	2	YBR100W	27	SD/MSG -ARG -HIS -LEU -LYS +Canavanine +G418 +Hygromycin +Thialysine	Adam_cdc13-1_SDLV3_REP1	1	11	1.94401697606	3477.92355197	127.507970823	254	1.85081052547	231610.999989	6038.48367511	43	2.24091735215	225355.999916	3477.191781	419	896	136	136	143	152	137	1220	0
DLR00013339	6	3	YAL008W	27	SD/MSG -ARG -HIS -LEU -LYS +Canavanine +G418 +Hygromycin +Thialysine	Adam_cdc13-1_SDLV3_REP1	1	11	2.91066920574	2461.5	100.217009697	254	2.01447359078	181300.999708	6632.33215766	43	2.38705827741	169893.998115	4193.3358961	557	948	136	136	147	157	140	1143	38
DLR00013339	6	4	YBR007C	27	SD/MSG -ARG -HIS -LEU -LYS +Canavanine +G418 +Hygromycin +Thialysine	Adam_cdc13-1_SDLV3_REP1	1	11	2.48228631715	6311.15280691	220.0636624	254	2.21475590873	482242.999843	9610.25449539	43	2.67953196021	484259.998869	9589.45968515	688	909	136	136	159	167	145	1608	0
DLR00013339	6	5	YBR168W	27	SD/MSG -ARG -HIS -LEU -LYS +Canavanine +G418 +Hygromycin +Thialysine	Adam_cdc13-1_SDLV3_REP1	1	11	1.98708984848	8248.99911643	71.9522388632	254	2.2002572602	635315.999252	6016.62041416	43	2.66319606758	632332.997986	5139.81573612	822	894	136	136	166	173	148	985	2
DLR00013339	6	6	YAL022C	27	SD/MSG -ARG -HIS -LEU -LYS +Canavanine +G418 +Hygromycin +Thialysine	Adam_cdc13-1_SDLV3_REP1	1	11	2.61507766506	4600.8	189.043078321	254	2.12446262384	317242.999965	7713.37552803	43	2.56137589073	314788.99959	6131.30415568	958	904	136	136	148	159	140	1241	0
DLR00013339	6	7	YAL015C	27	SD/MSG -ARG -HIS -LEU -LYS +Canavanine +G418 +Hygromycin +Thialysine	Adam_cdc13-1_SDLV3_REP1	1	11	2.66778364655	4097.7	139.453250685	254	2.13368356607	293416.999968	7343.43048415	43	2.56395109219	287369.999183	5579.81473464	1103	908	136	136	150	160	140	1319	0
DLR00013339	6	8	YBR015C	27	SD/MSG -ARG -HIS -LEU -LYS +Canavanine +G418 +Hygromycin +Thialysine	Adam_cdc13-1_SDLV3_REP1	1	11	2.42333151865	9531.32427519	153.70335922	254	2.56069638926	808391.999898	9686.63077716	43	3.20805084069	756099.908128	9866.86098934	1241	897	136	136	172	177	148	1063	38
DLR00013339	6	9	YBR161W	27	SD/MSG -ARG -HIS -LEU -LYS +Canavanine +G418 +Hygromycin +Thialysine	Adam_cdc13-1_SDLV3_REP1	1	11	2.58345541086	4014	139.496969384	254	2.23224061879	294384.999963	7189.53274019	43	2.66514653416	289360.998928	5509.83394866	1384	887	136	136	150	160	138	1210	6
DLR00013339	6	10	YBR018C	27	SD/MSG -ARG -HIS -LEU -LYS +Canavanine +G418 +Hygromycin +Thialysine	Adam_cdc13-1_SDLV3_REP1	1	11	2.42102162338	5795.38852208	169.680235724	254	2.24981759356	448514.999727	7562.10791345	43	2.72208703239	447462.998518	7014.47170046	1506	897	136	136	158	166	143	1473	0
DLR00013339	6	11	YBR077C	27	SD/MSG -ARG -HIS -LEU -LYS +Canavanine +G418 +Hygromycin +Thialysine	Adam_cdc13-1_SDLV3_REP1	1	11	2.46351970688	4740.98855993	125.637347515	254	2.3872067567	382489.999965	7654.84661764	43	3.01570163901	349991.245067	5563.3737116	1639	900	136	136	159	167	142	1421	0
DLR00013339	6	12	YBR063C	27	SD/MSG -ARG -HIS -LEU -LYS +Canavanine +G418 +Hygromycin +Thialysine	Adam_cdc13-1_SDLV3_REP1	1	11	2.59413405083	3168	108.68609118	254	2.16664408664	237550.99995	6188.61866476	43	2.58598288225	230027.999232	3826.3116637	1780	905	136	136	149	158	138	1082	0
DLR00013339	6	13	YAL045C	27	SD/MSG -ARG -HIS -LEU -LYS +Canavanine +G418 +Hygromycin +Thialysine	Adam_cdc13-1_SDLV3_REP1	1	11	2.17221361962	4747.90252255	121.586213691	254	2.17636169466	343065.999988	5823.39519772	43	2.63330353345	339397.999133	3488.37478954	1923	880	136	136	153	162	140	1143	0
DLR00013339	6	14	YBR197C	27	SD/MSG -ARG -HIS -LEU -LYS +Canavanine +G418 +Hygromycin +Thialysine	Adam_cdc13-1_SDLV3_REP1	1	11	2.82817327548	2301.3	77.134869961	254	2.15478279303	169090.999928	5538.93157929	43	2.51787749409	156790.999485	2632.10354479	2045	901	136	136	145	155	135	830	27
DLR00013339	6	15	YAR014C	27	SD/MSG -ARG -HIS -LEU -LYS +Canavanine +G418 +Hygromycin +Thialysine	Adam_cdc13-1_SDLV3_REP1	1	11	2.73355024564	14898.0204181	97.8208071677	254	3.02377776049	1359596.7913	7962.43989182	43	3.64160542061	1404758.99994	13616.4541257	2199	899	136	136	181	184	149	718	135
DLR00013339	6	16	YAL068C	27	SD/MSG -ARG -HIS -LEU -LYS +Canavanine +G418 +Hygromycin +Thialysine	Adam_cdc13-1_SDLV3_REP1	1	11	2.84169792414	3770.1	130.753961232	254	2.14821336983	256597.999972	6630.93617308	43	2.580841617	256366.999158	5308.94346239	2334	885	136	136	144	155	137	1584	19
DLR00013339	6	17	YBL017C	27	SD/MSG -ARG -HIS -LEU -LYS +Canavanine +G418 +Hygromycin +Thialysine	Adam_cdc13-1_SDLV3_REP1	1	11	2.34538047285	9813.75026688	187.309925129	254	2.40415209761	845462.999083	8939.54798676	43	2.89892355256	842441.998182	11531.0386819	2463	897	136	136	167	174	145	837	0
DLR00013339	6	18	YBR022W	27	SD/MSG -ARG -HIS -LEU -LYS +Canavanine +G418 +Hygromycin +Thialysine	Adam_cdc13-1_SDLV3_REP1	1	11	2.34915691341	5394.66182468	143.193863245	254	2.24802904405	440929.999984	6195.39061349	43	2.72364756859	435066.999127	5647.76480071	2601	900	136	136	160	168	144	1154	0
DLR00013339	6	19	YAR037W	27	SD/MSG -ARG -HIS -LEU -LYS +Canavanine +G418 +Hygromycin +Thialysine	Adam_cdc13-1_SDLV3_REP1	1	11	2.26530538248	2927.7	127.698964878	254	1.93661100759	226252.000022	6157.45129714	43	2.33544049458	215254.999964	3421.45042037	2729	907	136	136	149	160	141	809	0
DLR00013339	6	20	YBL005W	27	SD/MSG -ARG -HIS -LEU -LYS +Canavanine +G418 +Hygromycin +Thialysine	Adam_cdc13-1_SDLV3_REP1	1	11	2.60418880378	3373.2	129.117474987	254	2.02149350594	236810.999957	6903.2632061	43	2.43263444466	230371.999932	4982.30923735	2877	898	136	136	143	155	139	1183	0
DLR00013339	6	21	YAR030C	27	SD/MSG -ARG -HIS -LEU -LYS +Canavanine +G418 +Hygromycin +Thialysine	Adam_cdc13-1_SDLV3_REP1	1	11	2.90757133676	6324.14555711	205.080231128	254	2.52804057369	573553.999926	9620.45958262	43	3.10363728832	569883.999706	10558.8155577	3003	894	136	136	163	171	146	1213	0
DLR00013339	6	22	YAR050W	27	SD/MSG -ARG -HIS -LEU -LYS +Canavanine +G418 +Hygromycin +Thialysine	Adam_cdc13-1_SDLV3_REP1	1	11	2.80531589759	3440.7	120.445303274	254	2.18503104436	260571.999985	7029.84423358	43	2.61856328463	253398.999061	5501.29430257	3135	897	136	136	141	152	136	1158	0
DLR00013339	6	23	YBL071C	27	SD/MSG -ARG -HIS -LEU -LYS +Canavanine +G418 +Hygromycin +Thialysine	Adam_cdc13-1_SDLV3_REP1	1	11	1.73675012623	2097	167.190015495	254	1.7705550106	193576.999986	6336.08489235	43	2.08145190596	173960.999677	2830.22124742	3277	891	136	136	147	156	138	585	0
DLR00013339	6	24	YOR202W	27	SD/MSG -ARG -HIS -LEU -LYS +Canavanine +G418 +Hygromycin +Thialysine	Adam_cdc13-1_SDLV3_REP1	1	11	2.63289032707	6885	256.974245147	254	2.26726969014	619201.999442	13022.8131234	43	2.71743735288	616404.998533	13866.9299731	3413	896	136	136	151	158	137	1091	0
DLR00013339	7	1	YOR202W	27	SD/MSG -ARG -HIS -LEU -LYS +Canavanine +G418 +Hygromycin +Thialysine	Adam_cdc13-1_SDLV3_REP1	1	11	2.2759957434	6621.23687601	186.218960839	254	2.18241772409	572441.999793	9197.6380765	43	2.63688702443	566685.999052	9521.70189033	278	1036	136	136	160	167	144	865	0
DLR00013339	7	2	YBL021C	27	SD/MSG -ARG -HIS -LEU -LYS +Canavanine +G418 +Hygromycin +Thialysine	Adam_cdc13-1_SDLV3_REP1	1	11	2.48584158426	11543.4610455	152.95748223	254	2.5869301167	1039960.99954	9104.689285	43	3.12432092479	1037115.99932	12851.8047155	412	1035	136	136	173	178	151	447	51
DLR00013339	7	3	YBR068C	27	SD/MSG -ARG -HIS -LEU -LYS +Canavanine +G418 +Hygromycin +Thialysine	Adam_cdc13-1_SDLV3_REP1	1	11	2.60376930936	3668.4	145.976833164	254	2.0706749636	291452.999981	7556.54285025	43	2.49258166056	281191.999417	5997.57044	560	1043	136	136	155	163	144	1115	3
DLR00013339	7	4	YBR101C	27	SD/MSG -ARG -HIS -LEU -LYS +Canavanine +G418 +Hygromycin +Thialysine	Adam_cdc13-1_SDLV3_REP1	1	11	2.77333960078	3907.8	153.72664057	254	2.24802958917	302234.999998	7548.2542399	43	2.71055252594	293261.999162	6041.2613159	687	1036	136	136	155	164	143	1162	0
DLR00013339	7	5	YBL072C	27	SD/MSG -ARG -HIS -LEU -LYS +Canavanine +G418 +Hygromycin +Thialysine	Adam_cdc13-1_SDLV3_REP1	1	11	2.36933513506	6736.24292862	99.0273208322	254	2.53886574969	575200.999946	6282.4065856	43	3.09245192454	565587.999827	6088.65560738	832	1027	136	136	172	178	149	854	0
DLR00013339	7	6	YBL066C	27	SD/MSG -ARG -HIS -LEU -LYS +Canavanine +G418 +Hygromycin +Thialysine	Adam_cdc13-1_SDLV3_REP1	1	11	2.27084677381	4256.66717205	137.603965105	254	2.09849838744	309849.999971	6875.5015858	43	2.5766684891	290452.236471	4425.98380947	968	1038	136	136	153	163	143	1351	0
DLR00013339	7	7	YBR027C	27	SD/MSG -ARG -HIS -LEU -LYS +Canavanine +G418 +Hygromycin +Thialysine	Adam_cdc13-1_SDLV3_REP1	1	11	2.26708844786	4189.17170469	142.963046094	254	2.07881788103	293054.999975	6366.03029367	43	2.51252337715	287492.99977	3825.5430769	1090	1039	136	136	150	160	140	1100	5
DLR00013339	7	8	YBR020W	27	SD/MSG -ARG -HIS -LEU -LYS +Canavanine +G418 +Hygromycin +Thialysine	Adam_cdc13-1_SDLV3_REP1	1	11	2.45445549271	9048.13746564	205.190927151	254	2.57793078602	793115.999986	7630.23772723	43	3.13708736459	791768.999932	9064.53600773	1238	1043	136	136	174	180	150	1140	34
DLR00013339	7	9	YAR035W	27	SD/MSG -ARG -HIS -LEU -LYS +Canavanine +G418 +Hygromycin +Thialysine	Adam_cdc13-1_SDLV3_REP1	1	11	2.54093662431	2925.9	125.541497801	254	2.12734214866	228612.999952	6828.12893233	43	2.51426045692	217029.999123	4107.27388806	1374	1041	136	136	152	161	140	920	7
DLR00013339	7	10	YBR220C	27	SD/MSG -ARG -HIS -LEU -LYS +Canavanine +G418 +Hygromycin +Thialysine	Adam_cdc13-1_SDLV3_REP1	1	11	2.92864344942	3048.3	138.538975303	254	2.15274715924	214880.99996	6818.10562589	43	2.54226501131	206406.998791	4374.56629656	1503	1036	136	136	145	156	136	1011	0
DLR00013339	7	11	YBR201W	27	SD/MSG -ARG -HIS -LEU -LYS +Canavanine +G418 +Hygromycin +Thialysine	Adam_cdc13-1_SDLV3_REP1	1	11	2.46901662847	8673.49054257	206.455580218	254	2.47280220134	692674.999835	8387.70276002	43	3.00531918704	693220.999436	9445.65354007	1649	1029	136	136	163	170	143	1228	0
DLR00013339	7	12	YBL088C	27	SD/MSG -ARG -HIS -LEU -LYS +Canavanine +G418 +Hygromycin +Thialysine	Adam_cdc13-1_SDLV3_REP1	1	11	1.15521749641	672.3	79.8427885841	254	8.78596215855	51173.1	3893.15163719	43	1.72751997748	31538.0000042	653.152076803	1775	1020	136	136	141	151	135	202	9
DLR00013339	7	13	YAL004W	27	SD/MSG -ARG -HIS -LEU -LYS +Canavanine +G418 +Hygromycin +Thialysine	Adam_cdc13-1_SDLV3_REP1	1	11	2.56823082673	9553.66175977	201.375214194	254	2.54430725545	826058.999834	9809.60635214	43	3.09372566847	825740.999765	12346.1772493	1930	1025	136	136	168	174	146	1181	0
DLR00013339	7	14	YBL094C	27	SD/MSG -ARG -HIS -LEU -LYS +Canavanine +G418 +Hygromycin +Thialysine	Adam_cdc13-1_SDLV3_REP1	1	11	0	11	24.9155062235	254	12	27599.8815093	1985.72159307	43	0.5	3220.2	292.033046894	2060	1023	136	136	-1	-1	-1	0	0
DLR00013339	7	15	YBL010C	27	SD/MSG -ARG -HIS -LEU -LYS +Canavanine +G418 +Hygromycin +Thialysine	Adam_cdc13-1_SDLV3_REP1	1	11	2.63828559746	3010.5	112.315559278	254	2.10433699275	217037.999967	6174.39679438	43	2.49271957754	209138.99927	4387.46097575	2196	1036	136	136	145	155	137	1119	0
DLR00013339	7	16	YBR137W	27	SD/MSG -ARG -HIS -LEU -LYS +Canavanine +G418 +Hygromycin +Thialysine	Adam_cdc13-1_SDLV3_REP1	1	11	2.17520527024	6371.43945997	119.346741719	254	2.20340592893	502262.999923	6027.66272895	43	2.67039720602	499269.999076	5994.94434167	2331	1028	136	136	160	168	143	1306	0
DLR00013339	7	17	YBL062W	27	SD/MSG -ARG -HIS -LEU -LYS +Canavanine +G418 +Hygromycin +Thialysine	Adam_cdc13-1_SDLV3_REP1	1	11	1.97300390139	4575.97621831	127.513426018	254	2.08049825702	375489.999978	5110.71044096	43	2.52094656065	367689.999177	3284.23246007	2468	1029	136	136	160	169	145	933	0
DLR00013339	7	18	YBR042C	27	SD/MSG -ARG -HIS -LEU -LYS +Canavanine +G418 +Hygromycin +Thialysine	Adam_cdc13-1_SDLV3_REP1	1	11	2.19584902369	6454.49882246	161.585958478	254	2.18999864708	512177.999991	6464.58362447	43	2.65616840671	512700.999283	6375.48772432	2602	1038	136	136	159	168	144	1447	9
DLR00013339	7	19	YAL020C	27	SD/MSG -ARG -HIS -LEU -LYS +Canavanine +G418 +Hygromycin +Thialysine	Adam_cdc13-1_SDLV3_REP1	1	11	1.90052681615	3259.03777686	111.146855013	254	1.91385967959	255901.000037	5448.52750361	43	2.31768425937	243809.999972	2372.70175162	2734	1032	136	136	154	163	143	983	0
DLR00013339	7	20	YBR046C	27	SD/MSG -ARG -HIS -LEU -LYS +Canavanine +G418 +Hygromycin +Thialysine	Adam_cdc13-1_SDLV3_REP1	1	11	2.13442370357	6674.9845828	166.544378602	254	2.16688417041	542124.999974	7510.33302894	43	2.62955046752	539363.999897	7135.47323963	2874	1034	136	136	160	168	145	1171	0
DLR00013339	7	21	YBR056W	27	SD/MSG -ARG -HIS -LEU -LYS +Canavanine +G418 +Hygromycin +Thialysine	Adam_cdc13-1_SDLV3_REP1	1	11	2.53866707715	3734.1	141.729764119	254	2.11882515705	288226.999979	7083.71815902	43	2.55504709739	279585.999339	5461.5127975	3007	1028	136	136	146	157	139	1214	0
DLR00013339	7	22	YBR084W	27	SD/MSG -ARG -HIS -LEU -LYS +Canavanine +G418 +Hygromycin +Thialysine	Adam_cdc13-1_SDLV3_REP1	1	11	2.78146772226	12596.0071722	200.614201768	254	2.86831529222	1185668.99988	10864.6510766	43	3.50372603556	1186055.99954	14347.9496203	3143	1033	136	136	169	174	146	867	6
DLR00013339	7	23	YAL055W	27	SD/MSG -ARG -HIS -LEU -LYS +Canavanine +G418 +Hygromycin +Thialysine	Adam_cdc13-1_SDLV3_REP1	1	11	2.72275958199	12723.5217117	198.136810132	254	2.84392729083	1246893.99995	11990.8411437	43	3.47174667145	1245915.99954	16038.0798187	3295	1034	136	136	168	173	143	657	29
DLR00013339	7	24	YOR202W	27	SD/MSG -ARG -HIS -LEU -LYS +Canavanine +G418 +Hygromycin +Thialysine	Adam_cdc13-1_SDLV3_REP1	1	11	2.53033859147	7035.3	251.397056534	254	2.27125838325	629826.999247	11748.9922913	43	2.72499659535	628164.998251	12688.9674928	3428	1028	136	136	152	159	137	997	0
DLR00013339	8	1	YOR202W	27	SD/MSG -ARG -HIS -LEU -LYS +Canavanine +G418 +Hygromycin +Thialysine	Adam_cdc13-1_SDLV3_REP1	1	11	2.43012082652	3819.6	134.815172593	254	2.03663941977	307433.99984	7478.50888408	43	2.45038264948	295555.9992	6023.14372984	280	1169	136	136	151	159	141	883	0
DLR00013339	8	2	YBR009C	27	SD/MSG -ARG -HIS -LEU -LYS +Canavanine +G418 +Hygromycin +Thialysine	Adam_cdc13-1_SDLV3_REP1	1	11	2.21477475636	8515.34645549	187.346015544	254	2.27219504853	723233.998825	8094.31729157	43	2.74715888925	721711.997821	9329.8861833	416	1173	136	136	165	171	146	859	37
DLR00013339	8	3	YBR181C	27	SD/MSG -ARG -HIS -LEU -LYS +Canavanine +G418 +Hygromycin +Thialysine	Adam_cdc13-1_SDLV3_REP1	1	11	1.55297172768	2254.31737705	56.7555398803	254	1.70969515788	144215.999989	5212.30659276	43	2.01086530272	129812.998687	1189.30072099	542	1163	136	136	138	150	135	720	19
DLR00013339	8	4	YBR033W	27	SD/MSG -ARG -HIS -LEU -LYS +Canavanine +G418 +Hygromycin +Thialysine	Adam_cdc13-1_SDLV3_REP1	1	11	2.71366823364	4792.93412701	180.441002661	254	2.3171603114	360452.999945	7445.91734008	43	2.81947108621	356381.999964	6027.57957551	685	1175	136	136	154	163	143	1131	30
DLR00013339	8	5	YBR057C	27	SD/MSG -ARG -HIS -LEU -LYS +Canavanine +G418 +Hygromycin +Thialysine	Adam_cdc13-1_SDLV3_REP1	1	11	3.20490791743	13134.6361613	209.528376728	254	3.22670128784	1271892.99802	12312.4146722	43	3.87555469295	1272249.99766	14962.9648034	825	1170	136	136	182	185	148	901	36
DLR00013339	8	6	YBR030W	27	SD/MSG -ARG -HIS -LEU -LYS +Canavanine +G418 +Hygromycin +Thialysine	Adam_cdc13-1_SDLV3_REP1	1	11	2.41032396132	4292.1	162.273387136	254	2.15328416162	321208.99999	7519.30947985	43	2.59481627923	318658.998972	5775.71986826	968	1184	136	136	152	162	141	1449	24
DLR00013339	8	7	YAL036C	27	SD/MSG -ARG -HIS -LEU -LYS +Canavanine +G418 +Hygromycin +Thialysine	Adam_cdc13-1_SDLV3_REP1	1	11	3.02822485365	2178	99.0646883748	254	2.18158332757	157492.999889	6015.69659218	43	2.56058796583	140876.999943	2554.75319961	1089	1178	136	136	141	153	136	651	0
DLR00013339	8	8	YBR113W	27	SD/MSG -ARG -HIS -LEU -LYS +Canavanine +G418 +Hygromycin +Thialysine	Adam_cdc13-1_SDLV3_REP1	1	11	2.39499157765	5742	191.879922938	254	2.09254495577	444864.999628	9558.65188892	43	2.55281308289	444633.998611	9038.61315502	1217	1141	136	136	156	164	142	1337	72
DLR00013339	8	9	YBR119W	27	SD/MSG -ARG -HIS -LEU -LYS +Canavanine +G418 +Hygromycin +Thialysine	Adam_cdc13-1_SDLV3_REP1	1	11	2.35359891374	6845.48015814	151.662305065	254	2.32680236767	548553.999617	7137.83647588	43	2.81150023755	545517.998462	7012.81711965	1369	1167	136	136	162	169	143	1117	0
DLR00013339	8	10	YAL058W	27	SD/MSG -ARG -HIS -LEU -LYS +Canavanine +G418 +Hygromycin +Thialysine	Adam_cdc13-1_SDLV3_REP1	1	11	2.64530530052	11285.102418	221.442283061	254	2.69388295483	977533.999925	10992.9677333	43	3.30536893909	981641.999602	14034.4156836	1505	1171	136	136	172	177	147	1449	1
DLR00013339	8	11	YBL087C	27	SD/MSG -ARG -HIS -LEU -LYS +Canavanine +G418 +Hygromycin +Thialysine	Adam_cdc13-1_SDLV3_REP1	1	11	2.66719342543	11913.8849638	168.409430475	254	2.75773578529	1015935.99996	10026.4981488	43	3.37964220104	1015870.9996	12576.9712176	1644	1169	136	136	170	175	143	1006	22
DLR00013339	8	12	YAL049C	27	SD/MSG -ARG -HIS -LEU -LYS +Canavanine +G418 +Hygromycin +Thialysine	Adam_cdc13-1_SDLV3_REP1	1	11	2.29835976656	4468.5	149.836729112	254	2.06702978809	320644.999925	6976.11331037	43	2.50090346743	317567.999037	5247.07266128	1786	1165	136	136	147	157	136	1419	0
DLR00013339	8	13	YBL028C	27	SD/MSG -ARG -HIS -LEU -LYS +Canavanine +G418 +Hygromycin +Thialysine	Adam_cdc13-1_SDLV3_REP1	1	11	2.56065451034	3213	95.2254403508	254	2.13703097172	228638.999965	6047.04856018	43	2.54077681658	222958.999158	4161.28372113	1915	1165	136	136	145	156	137	1255	0
DLR00013339	8	14	YBR159W	27	SD/MSG -ARG -HIS -LEU -LYS +Canavanine +G418 +Hygromycin +Thialysine	Adam_cdc13-1_SDLV3_REP1	1	11	2.5030764059	4709.90112794	146.441660466	254	2.22917914339	347675.999957	6776.98501965	43	2.68623926734	344004.999565	5952.49331299	2060	1177	136	136	149	159	138	1164	0
DLR00013339	8	15	YAL028W	27	SD/MSG -ARG -HIS -LEU -LYS +Canavanine +G418 +Hygromycin +Thialysine	Adam_cdc13-1_SDLV3_REP1	1	11	2.23037518717	7458.34632956	156.458708914	254	2.29652849503	606281.999783	6162.48261294	43	2.77526437206	606453.998757	6445.06570582	2186	1169	136	136	163	170	143	1379	0
DLR00013339	8	16	YBL101C	27	SD/MSG -ARG -HIS -LEU -LYS +Canavanine +G418 +Hygromycin +Thialysine	Adam_cdc13-1_SDLV3_REP1	1	11	2.47670540303	4876.04765877	151.430674547	254	2.25737372215	377797.999974	6451.24797979	43	2.72374021556	374496.999431	5921.18595261	2332	1167	136	136	154	163	141	1371	0
DLR00013339	8	17	YBL052C	27	SD/MSG -ARG -HIS -LEU -LYS +Canavanine +G418 +Hygromycin +Thialysine	Adam_cdc13-1_SDLV3_REP1	1	11	1.59605501779	2828.3575912	84.6934836885	254	1.80513071423	213859.00005	4878.81890971	43	2.16453058096	198865.999973	1435.48230661	2455	1172	136	136	151	161	142	826	0
DLR00013339	8	18	YAL023C	27	SD/MSG -ARG -HIS -LEU -LYS +Canavanine +G418 +Hygromycin +Thialysine	Adam_cdc13-1_SDLV3_REP1	1	11	2.33661588876	7188.59070837	149.812560529	254	2.28740900013	621047.999719	6890.88939639	43	2.76762980355	617033.998801	7793.45477985	2606	1175	136	136	165	172	146	1224	0
DLR00013339	8	19	YAR044W	27	SD/MSG -ARG -HIS -LEU -LYS +Canavanine +G418 +Hygromycin +Thialysine	Adam_cdc13-1_SDLV3_REP1	1	11	3.49762595916	2330.1	87.8467905465	254	2.05254297052	159906.998918	6385.48749476	43	2.3940042656	148942.998137	4327.2452937	2741	1177	136	136	137	150	135	956	0
DLR00013339	8	20	YBR032W	27	SD/MSG -ARG -HIS -LEU -LYS +Canavanine +G418 +Hygromycin +Thialysine	Adam_cdc13-1_SDLV3_REP1	1	11	2.42454076857	4036.5	148.80548776	254	2.04742352157	313492.999968	7408.00393222	43	2.47910217497	307003.999903	6088.28668752	2867	1160	136	136	149	160	141	1136	0
DLR00013339	8	21	YBR075W	27	SD/MSG -ARG -HIS -LEU -LYS +Canavanine +G418 +Hygromycin +Thialysine	Adam_cdc13-1_SDLV3_REP1	1	11	2.54858929245	3522.6	139.044966885	254	2.03715571745	264515.999973	7366.17307211	43	2.45223830196	258436.999673	5693.7913291	3014	1171	136	136	144	155	138	1282	0
DLR00013339	8	22	YBR216C	27	SD/MSG -ARG -HIS -LEU -LYS +Canavanine +G418 +Hygromycin +Thialysine	Adam_cdc13-1_SDLV3_REP1	1	11	1.94247581819	4368.47173181	138.660383584	254	2.0053038527	328025.999995	5975.33011977	43	2.43483517479	321453.999625	3476.41887552	3138	1168	136	136	146	155	135	943	88
DLR00013339	8	23	YBR074W	27	SD/MSG -ARG -HIS -LEU -LYS +Canavanine +G418 +Hygromycin +Thialysine	Adam_cdc13-1_SDLV3_REP1	1	11	2.75591382346	6194.7	223.036069339	254	2.39129173078	585163.999068	11137.1380178	43	2.88171649012	582699.998128	12439.4661397	3288	1164	136	136	156	163	141	1131	0
DLR00013339	8	24	YOR202W	27	SD/MSG -ARG -HIS -LEU -LYS +Canavanine +G418 +Hygromycin +Thialysine	Adam_cdc13-1_SDLV3_REP1	1	11	2.17761808964	6167.48681299	212.068708425	254	2.14262095557	572692.999992	9477.71542123	43	2.58188207219	568648.999664	8909.90360896	3422	1168	136	136	153	160	139	1113	9
DLR00013339	9	1	YOR202W	27	SD/MSG -ARG -HIS -LEU -LYS +Canavanine +G418 +Hygromycin +Thialysine	Adam_cdc13-1_SDLV3_REP1	1	11	1.83515856253	5791.5	296.336301193	254	1.78375706743	455145.000014	11088.6546413	43	2.13610604302	448082.999998	10734.3266674	283	1304	136	136	151	159	141	644	42
DLR00013339	9	2	YBL068W	27	SD/MSG -ARG -HIS -LEU -LYS +Canavanine +G418 +Hygromycin +Thialysine	Adam_cdc13-1_SDLV3_REP1	1	11	2.68289267374	10557.6899122	215.694478258	254	2.72984547992	962413.999912	9685.68674635	43	3.34324734107	958636.999596	12755.6790413	416	1308	136	136	173	178	148	654	57
DLR00013339	9	3	YAR042W	27	SD/MSG -ARG -HIS -LEU -LYS +Canavanine +G418 +Hygromycin +Thialysine	Adam_cdc13-1_SDLV3_REP1	1	11	2.39597307513	5910.81625097	177.383530728	254	2.36007823119	487884.999555	8182.93586399	43	2.86319630041	484970.998796	8593.97651703	550	1298	136	136	164	171	148	1320	33
DLR00013339	9	4	YBR151W	27	SD/MSG -ARG -HIS -LEU -LYS +Canavanine +G418 +Hygromycin +Thialysine	Adam_cdc13-1_SDLV3_REP1	1	11	3.13667002763	13770.0730815	296.253198589	254	3.12351200401	1261722.99934	12752.5176707	43	3.76890394436	1261830.9993	15527.7381968	690	1312	136	136	178	182	150	597	94
DLR00013339	9	5	YBR130C	27	SD/MSG -ARG -HIS -LEU -LYS +Canavanine +G418 +Hygromycin +Thialysine	Adam_cdc13-1_SDLV3_REP1	1	11	2.38571783591	3845.7	149.505948999	254	2.11121939126	292142.999998	7456.31435807	43	2.53998178338	286241.998852	5461.25228453	836	1315	136	136	152	161	141	1398	8
DLR00013339	9	6	YBR177C	27	SD/MSG -ARG -HIS -LEU -LYS +Canavanine +G418 +Hygromycin +Thialysine	Adam_cdc13-1_SDLV3_REP1	1	11	2.50365978709	8705.55723041	208.038602012	254	2.45619612337	700953.999924	8475.18302059	43	2.9841009884	701058.999441	9628.49454844	968	1317	136	136	165	172	145	1295	13
DLR00013339	9	7	YBL065W	27	SD/MSG -ARG -HIS -LEU -LYS +Canavanine +G418 +Hygromycin +Thialysine	Adam_cdc13-1_SDLV3_REP1	1	11	2.18429718181	4571.02842335	110.379600809	254	2.22594459305	363604.99999	6170.54250784	43	2.74265379662	339073.21846	3841.75471112	1087	1315	136	136	160	168	144	986	48
DLR00013339	9	8	YAL002W	27	SD/MSG -ARG -HIS -LEU -LYS +Canavanine +G418 +Hygromycin +Thialysine	Adam_cdc13-1_SDLV3_REP1	1	11	3.23886574686	13377.6	254.881937976	254	3.40640748485	1413067.99821	39251.1865614	43	4.06591027155	1412708.99688	39902.0991824	1205	1276	136	136	183	187	154	566	211
DLR00013339	9	9	YBL061C	27	SD/MSG -ARG -HIS -LEU -LYS +Canavanine +G418 +Hygromycin +Thialysine	Adam_cdc13-1_SDLV3_REP1	1	11	3.39415517401	1531.8	62.0066062478	254	2.04117375028	125855.99991	5656.80833994	43	2.27133463601	107579.999937	2291.66723508	1380	1327	136	136	145	156	138	563	0
DLR00013339	9	10	YAR003W	27	SD/MSG -ARG -HIS -LEU -LYS +Canavanine +G418 +Hygromycin +Thialysine	Adam_cdc13-1_SDLV3_REP1	1	11	1.64993817736	1314.19083039	45.7242473097	254	1.86193828201	97456.9999383	5297.88129449	43	1.97492747813	78959.9999763	1080.68963383	1503	1308	136	136	135	148	132	461	0
DLR00013339	9	11	YBL016W	27	SD/MSG -ARG -HIS -LEU -LYS +Canavanine +G418 +Hygromycin +Thialysine	Adam_cdc13-1_SDLV3_REP1	1	11	2.83179620045	11035.1343084	178.725665931	254	2.81409374898	946581.999951	10123.9617379	43	3.44539941872	946001.999588	12663.4753678	1655	1307	136	136	169	174	142	953	23
DLR00013339	9	12	YBR223C	27	SD/MSG -ARG -HIS -LEU -LYS +Canavanine +G418 +Hygromycin +Thialysine	Adam_cdc13-1_SDLV3_REP1	1	11	2.38860604598	9605.0658036	162.512748127	254	2.55610451294	852963.998845	9497.50678062	43	3.11035247256	852955.999252	12140.8018435	1793	1310	136	136	171	176	146	1257	32
DLR00013339	9	13	YAL042W	27	SD/MSG -ARG -HIS -LEU -LYS +Canavanine +G418 +Hygromycin +Thialysine	Adam_cdc13-1_SDLV3_REP1	1	11	2.17522937004	6430.53820085	134.798312908	254	2.18855950724	503747.99942	7046.16657997	43	2.65118773933	502980.99831	6954.91166816	1927	1286	136	136	158	166	141	1414	30
DLR00013339	9	14	YBR023C	27	SD/MSG -ARG -HIS -LEU -LYS +Canavanine +G418 +Hygromycin +Thialysine	Adam_cdc13-1_SDLV3_REP1	1	11	4.92098147267	752.4	39.2237341652	254	2.30408937061	69401.9830997	4574.20061709	43	1.89147647987	47577.999979	1170.56063238	2061	1298	136	136	136	148	132	364	0
DLR00013339	9	15	YBR126C	27	SD/MSG -ARG -HIS -LEU -LYS +Canavanine +G418 +Hygromycin +Thialysine	Adam_cdc13-1_SDLV3_REP1	1	11	2.4269440036	8549.00057812	129.440468228	254	2.45848449492	688471.999985	6172.54589079	43	2.97869150062	685993.999526	7851.23427149	2205	1305	136	136	161	168	141	845	1
DLR00013339	9	16	YBL085W	27	SD/MSG -ARG -HIS -LEU -LYS +Canavanine +G418 +Hygromycin +Thialysine	Adam_cdc13-1_SDLV3_REP1	1	11	2.23923709259	5672.83272776	130.670038267	254	2.12378700324	444491.999982	6067.01057631	43	2.57790479247	440393.999783	5568.79452629	2330	1301	136	136	155	163	141	1224	0
DLR00013339	9	17	YBL036C	27	SD/MSG -ARG -HIS -LEU -LYS +Canavanine +G418 +Hygromycin +Thialysine	Adam_cdc13-1_SDLV3_REP1	1	11	2.20077648739	4824.59729289	140.915641904	254	2.08381947087	383593.999973	6489.33495297	43	2.52778549728	379000.999991	5703.01161215	2476	1311	136	136	154	163	141	1244	0
DLR00013339	9	18	YAR043C	27	SD/MSG -ARG -HIS -LEU -LYS +Canavanine +G418 +Hygromycin +Thialysine	Adam_cdc13-1_SDLV3_REP1	1	11	2.0890468817	3305.8982766	117.159861712	254	1.91701810353	260186.000025	5580.30657426	43	2.32672639651	251448.999968	3389.07722175	2598	1305	136	136	149	160	141	1156	5
DLR00013339	9	19	YAL040C	27	SD/MSG -ARG -HIS -LEU -LYS +Canavanine +G418 +Hygromycin +Thialysine	Adam_cdc13-1_SDLV3_REP1	1	11	2.27212722179	3560.4	118.125063527	254	2.05167934043	290076.999983	6653.88112305	43	2.47449167457	279790.999386	5252.85019364	2733	1302	136	136	151	161	141	1037	0
DLR00013339	9	20	YBR058C	27	SD/MSG -ARG -HIS -LEU -LYS +Canavanine +G418 +Hygromycin +Thialysine	Adam_cdc13-1_SDLV3_REP1	1	11	2.06014246129	4302.1807022	112.657584707	254	2.01430768893	327331.999981	6315.89802372	43	2.44589210754	323712.999984	4648.30329309	2880	1301	136	136	150	160	141	1601	0
DLR00013339	9	21	YBL029W	27	SD/MSG -ARG -HIS -LEU -LYS +Canavanine +G418 +Hygromycin +Thialysine	Adam_cdc13-1_SDLV3_REP1	1	11	2.51869980732	5053.96541278	174.62147198	254	2.21224522336	420244.999742	8724.10501553	43	2.66638351842	416579.998769	8504.20392486	3010	1296	136	136	153	162	140	1285	0
DLR00013339	9	22	YBR189W	27	SD/MSG -ARG -HIS -LEU -LYS +Canavanine +G418 +Hygromycin +Thialysine	Adam_cdc13-1_SDLV3_REP1	1	11	2.08666942108	9098.64973405	37.3641686941	254	2.52857469225	834135.999392	7562.40737014	43	3.03953517708	827619.998968	9602.7410394	3147	1255	136	136	168	172	140	405	25
DLR00013339	9	23	YBR072W	27	SD/MSG -ARG -HIS -LEU -LYS +Canavanine +G418 +Hygromycin +Thialysine	Adam_cdc13-1_SDLV3_REP1	1	11	9	1284.3	184.035971344	254	3.45406086578	55327.5	4874.23279087	43	1.67790531625	32759.0001442	1499.83340923	3271	1308	136	136	126	139	128	140	0
DLR00013339	9	24	YOR202W	27	SD/MSG -ARG -HIS -LEU -LYS +Canavanine +G418 +Hygromycin +Thialysine	Adam_cdc13-1_SDLV3_REP1	1	11	2.3285981653	6994.8	279.496326025	254	2.13606119262	658664.999979	11109.3336505	43	2.57917133303	650913.999923	11050.1653744	3416	1308	136	136	152	159	138	763	0
DLR00013339	10	1	YOR202W	27	SD/MSG -ARG -HIS -LEU -LYS +Canavanine +G418 +Hygromycin +Thialysine	Adam_cdc13-1_SDLV3_REP1	1	11	1.95337735798	4901.4	196.52228605	254	1.87101045078	366932.000004	7499.20641304	43	2.26757334405	359378.999971	5680.21333454	272	1438	136	136	148	157	140	603	1
DLR00013339	10	2	YBR146W	27	SD/MSG -ARG -HIS -LEU -LYS +Canavanine +G418 +Hygromycin +Thialysine	Adam_cdc13-1_SDLV3_REP1	1	11	2.33347734186	2262.6	100.591696464	254	1.9392509984	170190.999981	5652.75382973	43	2.27293101588	157198.999926	3225.86108473	419	1448	136	136	144	154	139	974	6
DLR00013339	10	3	YBR107C	27	SD/MSG -ARG -HIS -LEU -LYS +Canavanine +G418 +Hygromycin +Thialysine	Adam_cdc13-1_SDLV3_REP1	1	11	1.89251582302	1792.8	95.9136858207	254	1.7717502256	132833.999969	5706.75745217	43	2.0528168654	117323.999993	2317.68753929	553	1445	136	136	141	152	138	896	0
DLR00013339	10	4	YBL056W	27	SD/MSG -ARG -HIS -LEU -LYS +Canavanine +G418 +Hygromycin +Thialysine	Adam_cdc13-1_SDLV3_REP1	1	11	2.47905642961	6901.66899971	224.269263965	254	2.23409101425	508685.999278	9238.92375618	43	2.71011903387	509267.998043	9414.86254638	688	1451	136	136	154	163	141	1302	54
DLR00013339	10	5	YBR134W	27	SD/MSG -ARG -HIS -LEU -LYS +Canavanine +G418 +Hygromycin +Thialysine	Adam_cdc13-1_SDLV3_REP1	1	11	2.25309719195	7617.62945235	123.557641048	254	2.41633865639	632031.999928	6560.72495093	43	2.9673678602	605252.019021	5746.55209292	820	1446	136	136	168	174	148	1069	19
DLR00013339	10	6	YBR006W	27	SD/MSG -ARG -HIS -LEU -LYS +Canavanine +G418 +Hygromycin +Thialysine	Adam_cdc13-1_SDLV3_REP1	1	11	2.16383492063	5236.38070898	182.15314379	254	1.99205333371	378187.999981	7382.45219229	43	2.42921011559	375972.999952	5696.03729181	969	1443	136	136	151	161	141	1169	0
DLR00013339	10	7	YBR010W	27	SD/MSG -ARG -HIS -LEU -LYS +Canavanine +G418 +Hygromycin +Thialysine	Adam_cdc13-1_SDLV3_REP1	1	11	1.95489516637	4704.03094012	115.501261014	254	1.9917025766	345707.000005	6008.69932662	43	2.41866453056	340796.999987	3710.50278602	1099	1445	136	136	153	163	142	1234	0
DLR00013339	10	8	YBR062C	27	SD/MSG -ARG -HIS -LEU -LYS +Canavanine +G418 +Hygromycin +Thialysine	Adam_cdc13-1_SDLV3_REP1	1	11	2.68578511835	4490.1	174.638555927	254	2.13293670737	322205.999704	8046.26413338	43	2.57416378315	322444.998635	7312.48356743	1244	1467	136	136	149	159	139	1660	38
DLR00013339	10	9	YBR093C	27	SD/MSG -ARG -HIS -LEU -LYS +Canavanine +G418 +Hygromycin +Thialysine	Adam_cdc13-1_SDLV3_REP1	1	11	7.06464467287	369	36.9427199382	254	9.40151317505	45209.7	3945.96118306	43	1.41988752322	23212.0000486	918.708956009	1367	1444	136	136	138	150	134	82	0
DLR00013339	10	10	YAR027W	27	SD/MSG -ARG -HIS -LEU -LYS +Canavanine +G418 +Hygromycin +Thialysine	Adam_cdc13-1_SDLV3_REP1	1	11	2.85258666301	2839.5	106.857624923	254	2.03217420433	205465.999818	6422.66065473	43	2.39313780031	197543.998988	4542.69184107	1513	1453	136	136	145	156	138	1033	0
DLR00013339	10	11	YAL007C	27	SD/MSG -ARG -HIS -LEU -LYS +Canavanine +G418 +Hygromycin +Thialysine	Adam_cdc13-1_SDLV3_REP1	1	11	2.43388338314	4834.94488102	120.342900042	254	2.27630133128	376743.999978	6163.53515227	43	2.754958213	373005.999281	5618.89180961	1639	1444	136	136	156	164	141	1277	0
DLR00013339	10	12	YBR041W	27	SD/MSG -ARG -HIS -LEU -LYS +Canavanine +G418 +Hygromycin +Thialysine	Adam_cdc13-1_SDLV3_REP1	1	11	2.43809147797	5020.99926325	136.419652996	254	2.23394724636	384956.9997	7555.23972011	43	2.69902172583	383155.998555	7346.53084098	1775	1444	136	136	153	161	138	1532	0
DLR00013339	10	13	YBL025W	27	SD/MSG -ARG -HIS -LEU -LYS +Canavanine +G418 +Hygromycin +Thialysine	Adam_cdc13-1_SDLV3_REP1	1	11	3.12722507835	15175.6495925	158.593081871	254	3.50859152938	1576941.99625	24010.0959104	43	4.16699531462	1578257.99517	27577.6288301	1899	1475	136	136	184	186	150	266	229
DLR00013339	10	14	YBL107C	27	SD/MSG -ARG -HIS -LEU -LYS +Canavanine +G418 +Hygromycin +Thialysine	Adam_cdc13-1_SDLV3_REP1	1	11	2.71908145639	2348.1	116.370412739	254	1.9403796941	167821.999936	5824.76151742	43	2.24176030985	156225.999939	3383.36303909	2069	1422	136	136	140	151	132	780	27
DLR00013339	10	15	YAL061W	27	SD/MSG -ARG -HIS -LEU -LYS +Canavanine +G418 +Hygromycin +Thialysine	Adam_cdc13-1_SDLV3_REP1	1	11	2.73522085045	5043.12844328	154.303162514	254	2.34300983142	427199.999955	6680.88268809	43	2.84057357757	423244.999733	6725.18650254	2194	1437	136	136	159	167	143	1256	0
DLR00013339	10	16	YBR019C	27	SD/MSG -ARG -HIS -LEU -LYS +Canavanine +G418 +Hygromycin +Thialysine	Adam_cdc13-1_SDLV3_REP1	1	11	3.0820589911	2323.8	76.7632205277	254	2.11077452023	162186.999956	5596.85463058	43	2.45786204045	150480.999037	3525.34386672	2319	1444	136	136	138	150	133	875	0
DLR00013339	10	17	YBL095W	27	SD/MSG -ARG -HIS -LEU -LYS +Canavanine +G418 +Hygromycin +Thialysine	Adam_cdc13-1_SDLV3_REP1	1	11	2.35674211077	7176.78212088	185.322020906	254	2.30022804052	614082.999992	7218.92137094	43	2.77959786381	612296.999367	8132.69257297	2457	1442	136	136	163	171	145	1288	0
DLR00013339	10	18	YBR065C	27	SD/MSG -ARG -HIS -LEU -LYS +Canavanine +G418 +Hygromycin +Thialysine	Adam_cdc13-1_SDLV3_REP1	1	11	2.37176426026	3447.9	133.844673708	254	2.04354613807	278687.999979	5797.47308428	43	2.46497881484	270022.999771	4174.69293594	2601	1447	136	136	151	161	141	1120	0
DLR00013339	10	19	YAR002C-A	27	SD/MSG -ARG -HIS -LEU -LYS +Canavanine +G418 +Hygromycin +Thialysine	Adam_cdc13-1_SDLV3_REP1	1	11	2.29715915688	7044.87554915	185.756445277	254	2.2640941623	573064.760028	7845.49182584	43	2.7110696448	589358.999243	8741.62949255	2735	1435	136	136	159	167	144	1425	0
DLR00013339	10	20	YBL031W	27	SD/MSG -ARG -HIS -LEU -LYS +Canavanine +G418 +Hygromycin +Thialysine	Adam_cdc13-1_SDLV3_REP1	1	11	1.230631555	1875.5	43.9123877513	254	1.56646292064	129089.000086	5099.79449258	43	1.8158702605	108472.000034	846.255990517	2863	1444	136	136	140	151	133	375	0
DLR00013339	10	21	YBL083C	27	SD/MSG -ARG -HIS -LEU -LYS +Canavanine +G418 +Hygromycin +Thialysine	Adam_cdc13-1_SDLV3_REP1	1	11	3.55453914608	14365.7916038	204.950243884	254	3.43082920131	1488964.9982	11245.8601069	43	4.08439346535	1488041.99747	16220.6292161	3002	1431	136	136	180	184	149	550	179
DLR00013339	10	22	YBR083W	27	SD/MSG -ARG -HIS -LEU -LYS +Canavanine +G418 +Hygromycin +Thialysine	Adam_cdc13-1_SDLV3_REP1	1	11	2.46219015544	3074.4	166.796122275	254	1.98312849208	252823.999975	6886.62562629	43	2.37929440254	241955.999943	4605.31318698	3160	1441	136	136	145	155	136	860	23
DLR00013339	10	23	YBR106W	27	SD/MSG -ARG -HIS -LEU -LYS +Canavanine +G418 +Hygromycin +Thialysine	Adam_cdc13-1_SDLV3_REP1	1	11	2.3070075267	7463.05840545	109.800886539	254	2.308458965	648403.999411	7491.12188308	43	2.78022933042	643702.998353	8486.93267269	3287	1436	136	136	153	161	140	849	0
DLR00013339	10	24	YOR202W	27	SD/MSG -ARG -HIS -LEU -LYS +Canavanine +G418 +Hygromycin +Thialysine	Adam_cdc13-1_SDLV3_REP1	1	11	2.32165702909	6768.96264623	243.781895998	254	2.11823991535	594455.999981	10228.2963531	43	2.55762583666	592141.9999	9653.43173735	3424	1439	136	136	148	156	136	1057	4
DLR00013339	11	1	YOR202W	27	SD/MSG -ARG -HIS -LEU -LYS +Canavanine +G418 +Hygromycin +Thialysine	Adam_cdc13-1_SDLV3_REP1	1	11	2.74988267054	4141.8	169.678609152	254	2.41689298575	302224.999482	9184.58533673	43	3.03056999546	262832.4	6276.77791252	233	1593	136	136	153	160	142	359	17
DLR00013339	11	2	YBR111C	27	SD/MSG -ARG -HIS -LEU -LYS +Canavanine +G418 +Hygromycin +Thialysine	Adam_cdc13-1_SDLV3_REP1	1	11	2.67771939421	11328.5261606	208.950335577	254	2.68199975379	1055684.99986	12687.4045075	43	3.27558657782	1053597.99975	16976.5748007	418	1582	136	136	174	177	149	569	61
DLR00013339	11	3	YBR104W	27	SD/MSG -ARG -HIS -LEU -LYS +Canavanine +G418 +Hygromycin +Thialysine	Adam_cdc13-1_SDLV3_REP1	1	11	2.51118465928	5741.47021135	163.015966156	254	2.29282157619	452690.999829	7534.21553732	43	2.78333322602	447390.998901	7832.95022625	553	1578	136	136	157	164	143	1100	0
DLR00013339	11	4	YBR149W	27	SD/MSG -ARG -HIS -LEU -LYS +Canavanine +G418 +Hygromycin +Thialysine	Adam_cdc13-1_SDLV3_REP1	1	11	2.42532277577	6141.97052834	202.975121698	254	2.19193269243	463670.999748	7881.1555749	43	2.66230268568	463337.998718	7607.52784642	692	1572	136	136	155	163	142	1303	0
DLR00013339	11	5	YBR090C	27	SD/MSG -ARG -HIS -LEU -LYS +Canavanine +G418 +Hygromycin +Thialysine	Adam_cdc13-1_SDLV3_REP1	1	11	2.09388272268	5348.20038098	116.133196051	254	2.25540397502	469717.99949	6667.02627305	43	2.7199730795	460918.998099	5704.09892093	825	1580	136	136	169	176	150	945	0
DLR00013339	11	6	YBR209W	27	SD/MSG -ARG -HIS -LEU -LYS +Canavanine +G418 +Hygromycin +Thialysine	Adam_cdc13-1_SDLV3_REP1	1	11	1.98480363705	3291.93034217	89.6015342791	254	2.09197376248	283648.999993	5384.92046551	43	2.52406041918	269424.999229	1948.39111527	971	1570	136	136	163	172	150	675	4
DLR00013339	11	7	YAL065C	27	SD/MSG -ARG -HIS -LEU -LYS +Canavanine +G418 +Hygromycin +Thialysine	Adam_cdc13-1_SDLV3_REP1	1	11	2.72047169635	4576.5	168.341261381	254	2.24769785464	380364.999997	7505.97783569	43	2.71996404612	372865.999159	7062.16747605	1111	1581	136	136	159	167	144	1150	19
DLR00013339	11	8	YBR208C	27	SD/MSG -ARG -HIS -LEU -LYS +Canavanine +G418 +Hygromycin +Thialysine	Adam_cdc13-1_SDLV3_REP1	1	11	2.20739215614	4011.3	144.325135289	254	1.94466744625	297067.000004	6362.16744188	43	2.36669533736	291840.999965	4905.86560233	1241	1576	136	136	148	159	140	1198	13
DLR00013339	11	9	YBL103C	27	SD/MSG -ARG -HIS -LEU -LYS +Canavanine +G418 +Hygromycin +Thialysine	Adam_cdc13-1_SDLV3_REP1	1	11	1.9487597023	2642.87978139	69.4955635619	254	1.92584791379	185420.000008	4752.36856748	43	2.29880742829	173416.99999	1835.1075773	1378	1583	136	136	144	155	138	1009	0
DLR00013339	11	10	YBR115C	27	SD/MSG -ARG -HIS -LEU -LYS +Canavanine +G418 +Hygromycin +Thialysine	Adam_cdc13-1_SDLV3_REP1	1	11	0	11	18.9034712169	254	12	27945.9	1916.89376549	43	0.5	1226.7	120.870736075	1503	1580	136	136	-1	-1	-1	0	0
DLR00013339	11	11	YBR013C	27	SD/MSG -ARG -HIS -LEU -LYS +Canavanine +G418 +Hygromycin +Thialysine	Adam_cdc13-1_SDLV3_REP1	1	11	2.26825360592	2203.2	89.9265652622	254	1.9215124359	155329.999967	5248.72133932	43	2.23089150658	142287.999959	2500.60324473	1639	1580	136	136	139	150	133	659	0
DLR00013339	11	12	YAL005C	27	SD/MSG -ARG -HIS -LEU -LYS +Canavanine +G418 +Hygromycin +Thialysine	Adam_cdc13-1_SDLV3_REP1	1	11	2.29151561409	9522.59884416	128.123180967	254	2.40898546146	812181.999064	7879.90130566	43	2.90330147738	813544.998122	10291.9317227	1779	1580	136	136	165	171	143	1285	0
DLR00013339	11	13	YAL053W	27	SD/MSG -ARG -HIS -LEU -LYS +Canavanine +G418 +Hygromycin +Thialysine	Adam_cdc13-1_SDLV3_REP1	1	11	2.11381475832	7119.02784755	112.996062797	254	2.23230708365	563832.999423	5541.94247874	43	2.70314959634	562650.998118	5090.3157483	1932	1610	136	136	159	166	139	1287	95
DLR00013339	11	14	YBR185C	27	SD/MSG -ARG -HIS -LEU -LYS +Canavanine +G418 +Hygromycin +Thialysine	Adam_cdc13-1_SDLV3_REP1	1	11	2.33190085508	4157.39924145	131.388315793	254	2.15696847675	329845.999978	6229.92101046	43	2.58733538941	325505.999498	5186.97253934	2056	1585	136	136	152	160	138	1368	0
DLR00013339	11	15	YBR203W	27	SD/MSG -ARG -HIS -LEU -LYS +Canavanine +G418 +Hygromycin +Thialysine	Adam_cdc13-1_SDLV3_REP1	1	11	2.31589488541	5429.89632127	142.507789165	254	2.32562535542	464920.999852	6828.80459863	43	2.80147039622	461568.998945	7106.00851666	2205	1574	136	136	161	168	144	1341	0
DLR00013339	11	16	YBR008C	27	SD/MSG -ARG -HIS -LEU -LYS +Canavanine +G418 +Hygromycin +Thialysine	Adam_cdc13-1_SDLV3_REP1	1	11	2.3512524918	3115.8	110.102928334	254	2.04612473096	252971.999972	5682.83297032	43	2.44718526315	244008.999855	3955.93869277	2332	1567	136	136	150	160	140	1139	0
DLR00013339	11	17	YBR145W	27	SD/MSG -ARG -HIS -LEU -LYS +Canavanine +G418 +Hygromycin +Thialysine	Adam_cdc13-1_SDLV3_REP1	1	11	2.41717293624	3484.8	121.26474043	254	2.03284701421	269110.999971	6226.14062334	43	2.44922948167	263492.999977	4763.41610266	2471	1570	136	136	147	157	139	1383	0
DLR00013339	11	18	YBR044C	27	SD/MSG -ARG -HIS -LEU -LYS +Canavanine +G418 +Hygromycin +Thialysine	Adam_cdc13-1_SDLV3_REP1	1	11	2.04759003547	1530	76.2544408822	254	1.88842454944	111869.99998	4884.12319034	43	2.14379870947	94537.0000443	1412.59735469	2605	1577	136	136	132	145	132	641	0
DLR00013339	11	19	YBR069C	27	SD/MSG -ARG -HIS -LEU -LYS +Canavanine +G418 +Hygromycin +Thialysine	Adam_cdc13-1_SDLV3_REP1	1	11	3.59242231962	2132.1	89.4699795612	254	2.05326006134	167286.999634	6595.55388964	43	2.37284430885	153083.999519	4647.47032365	2716	1590	136	136	142	153	136	873	12
DLR00013339	11	20	YBR162C	27	SD/MSG -ARG -HIS -LEU -LYS +Canavanine +G418 +Hygromycin +Thialysine	Adam_cdc13-1_SDLV3_REP1	1	11	2.55252037565	11678.5955241	157.493268002	254	2.67369699213	1101735.99998	11271.6068055	43	3.26254404906	1102545.99979	15635.992992	2867	1579	136	136	171	177	149	1018	71
DLR00013339	11	21	YBR207W	27	SD/MSG -ARG -HIS -LEU -LYS +Canavanine +G418 +Hygromycin +Thialysine	Adam_cdc13-1_SDLV3_REP1	1	11	2.45991273191	4918.93160613	157.735122697	254	2.21549842357	387080.999986	7546.22876109	43	2.67798122985	381965.998956	6927.39426709	3017	1585	136	136	148	157	137	995	0
DLR00013339	11	22	YBR176W	27	SD/MSG -ARG -HIS -LEU -LYS +Canavanine +G418 +Hygromycin +Thialysine	Adam_cdc13-1_SDLV3_REP1	1	11	2.63909497094	4520.7	171.558618341	254	2.19752359109	358372.999898	8650.69268056	43	2.6414734556	355705.998878	8116.39097335	3152	1565	136	136	145	154	136	1334	0
DLR00013339	11	23	YBR092C	27	SD/MSG -ARG -HIS -LEU -LYS +Canavanine +G418 +Hygromycin +Thialysine	Adam_cdc13-1_SDLV3_REP1	1	11	2.25162520759	7074.37413237	225.27796308	254	2.27519353212	642242.999582	9721.70966436	43	2.73584255067	637651.998659	10158.6539048	3281	1570	136	136	155	162	140	882	0
DLR00013339	11	24	YOR202W	27	SD/MSG -ARG -HIS -LEU -LYS +Canavanine +G418 +Hygromycin +Thialysine	Adam_cdc13-1_SDLV3_REP1	1	11	2.72980432208	4327.2	216.882941221	254	2.05264317408	386657.999971	9926.84135604	43	2.4531358977	379794.999917	8205.68645687	3416	1586	136	136	146	154	136	1015	7
DLR00013339	12	1	YOR202W	27	SD/MSG -ARG -HIS -LEU -LYS +Canavanine +G418 +Hygromycin +Thialysine	Adam_cdc13-1_SDLV3_REP1	1	11	2.68229817829	2311.2	97.3210729752	254	1.90422929152	177871.999861	6246.42068897	43	2.23879269734	161271.998862	3147.93839099	274	1716	136	136	142	151	137	455	0
DLR00013339	12	2	YBR094W	27	SD/MSG -ARG -HIS -LEU -LYS +Canavanine +G418 +Hygromycin +Thialysine	Adam_cdc13-1_SDLV3_REP1	1	11	2.45662532496	2671.2	123.187070114	254	1.89629521916	173820.999908	6448.13211981	43	2.22633457412	163508.99965	4233.14386915	422	1721	136	136	136	146	133	759	23
DLR00013339	12	3	YAL026C	27	SD/MSG -ARG -HIS -LEU -LYS +Canavanine +G418 +Hygromycin +Thialysine	Adam_cdc13-1_SDLV3_REP1	1	11	2.46003672826	9763.00409126	114.540260357	254	2.59036600491	889691.999599	9458.82488453	43	3.15181610826	885086.999907	12775.0741533	554	1713	136	136	173	177	149	697	0
DLR00013339	12	4	YBR050C	27	SD/MSG -ARG -HIS -LEU -LYS +Canavanine +G418 +Hygromycin +Thialysine	Adam_cdc13-1_SDLV3_REP1	1	11	3.12265738129	2913.3	125.450068509	254	2.04040325423	222526.99983	6844.82077164	43	2.42676852689	213281.99897	5050.93271033	689	1711	136	136	149	158	141	1088	0
DLR00013339	12	5	YBR218C	27	SD/MSG -ARG -HIS -LEU -LYS +Canavanine +G418 +Hygromycin +Thialysine	Adam_cdc13-1_SDLV3_REP1	1	11	1.88106786417	2436.80083848	71.0634206213	254	2.00659272526	197024.999982	5581.02136695	43	2.38311430769	180610.999986	2209.63792586	823	1716	136	136	155	164	146	770	0
DLR00013339	12	6	YBR170C	27	SD/MSG -ARG -HIS -LEU -LYS +Canavanine +G418 +Hygromycin +Thialysine	Adam_cdc13-1_SDLV3_REP1	1	11	0	11	19.8520373264	254	12	31685.4	2663.74071943	43	2.45596247277	4056.84830819	82.2455516341	959	1716	136	136	115	130	122	12	0
DLR00013339	12	7	YBR131W	27	SD/MSG -ARG -HIS -LEU -LYS +Canavanine +G418 +Hygromycin +Thialysine	Adam_cdc13-1_SDLV3_REP1	1	11	1.87939752145	6651.82568742	31.2143367825	254	2.25908518451	581697.999902	4189.14948132	43	2.73128192104	568380.998389	1969.35819163	1097	1706	136	136	173	179	148	309	0
DLR00013339	12	8	YBR205W	27	SD/MSG -ARG -HIS -LEU -LYS +Canavanine +G418 +Hygromycin +Thialysine	Adam_cdc13-1_SDLV3_REP1	1	11	2.12547016467	3749.0800823	119.244966867	254	2.00354109354	287833.000015	5408.94785071	43	2.42542115909	279300.99998	3198.10254548	1242	1719	136	136	152	162	142	933	0
DLR00013339	12	9	YBR188C	27	SD/MSG -ARG -HIS -LEU -LYS +Canavanine +G418 +Hygromycin +Thialysine	Adam_cdc13-1_SDLV3_REP1	1	11	2.96844704468	2487.6	80.9894681318	254	2.07966869974	181635.999991	5763.48378971	43	2.44167021174	172484.998906	3931.11866101	1359	1714	136	136	144	154	138	1157	11
DLR00013339	12	10	YBL098W	27	SD/MSG -ARG -HIS -LEU -LYS +Canavanine +G418 +Hygromycin +Thialysine	Adam_cdc13-1_SDLV3_REP1	1	11	2.62092219884	10194.7220175	232.929528562	254	2.56291586393	903682.999997	9903.09073799	43	3.11205801694	902302.999929	13385.3731921	1515	1714	136	136	169	175	145	943	0
DLR00013339	12	11	YAR040C	27	SD/MSG -ARG -HIS -LEU -LYS +Canavanine +G418 +Hygromycin +Thialysine	Adam_cdc13-1_SDLV3_REP1	1	11	2.21281035506	6275.31859163	129.361271842	254	2.28232946138	545677.999626	6236.96941297	43	2.75490238277	540739.998525	6687.19805874	1646	1712	136	136	164	171	144	1102	0
DLR00013339	12	12	YBR199W	27	SD/MSG -ARG -HIS -LEU -LYS +Canavanine +G418 +Hygromycin +Thialysine	Adam_cdc13-1_SDLV3_REP1	1	11	2.41112212405	4282.66168189	150.988624133	254	2.15766312295	333097.999997	6473.49785203	43	2.59367961495	330515.999127	5570.66344209	1779	1717	136	136	150	159	138	1386	0
DLR00013339	12	13	YBR031W	27	SD/MSG -ARG -HIS -LEU -LYS +Canavanine +G418 +Hygromycin +Thialysine	Adam_cdc13-1_SDLV3_REP1	1	11	2.67092593451	10983.3008203	155.924465906	254	2.76675598559	1003097.99989	9204.17566471	43	3.3848275807	1002843.99955	12413.6245338	1918	1712	136	136	171	175	143	1056	0
DLR00013339	12	14	YBR034C	27	SD/MSG -ARG -HIS -LEU -LYS +Canavanine +G418 +Hygromycin +Thialysine	Adam_cdc13-1_SDLV3_REP1	1	11	1.19823545758	833.000399721	65.8677714731	254	1.6510053661	78773.0001278	4664.44443474	43	1.67236030293	54578.0001266	899.318688143	2052	1711	136	136	144	154	135	250	0
DLR00013339	12	15	YBL046W	27	SD/MSG -ARG -HIS -LEU -LYS +Canavanine +G418 +Hygromycin +Thialysine	Adam_cdc13-1_SDLV3_REP1	1	11	2.71074595957	4042.8	163.198315707	254	2.27151862544	352055.999977	5784.36919092	43	2.74293001847	344628.99985	4612.07124331	2183	1716	136	136	156	165	141	822	0
DLR00013339	12	16	YBR165W	27	SD/MSG -ARG -HIS -LEU -LYS +Canavanine +G418 +Hygromycin +Thialysine	Adam_cdc13-1_SDLV3_REP1	1	11	2.52314772504	9927.79027171	194.407491882	254	2.5860670602	909786.999978	9175.90710163	43	3.14134482237	910567.999947	12515.2430377	2332	1715	136	136	169	175	145	1252	0
DLR00013339	12	17	YBL019W	27	SD/MSG -ARG -HIS -LEU -LYS +Canavanine +G418 +Hygromycin +Thialysine	Adam_cdc13-1_SDLV3_REP1	1	11	2.59721891465	2283.3	98.3566560467	254	1.9029277423	183840.999974	6108.90514388	43	2.2245979798	170087.999971	3858.07282067	2467	1708	136	136	145	155	136	751	0
DLR00013339	12	18	YBR129C	27	SD/MSG -ARG -HIS -LEU -LYS +Canavanine +G418 +Hygromycin +Thialysine	Adam_cdc13-1_SDLV3_REP1	1	11	2.23085560909	6959.14937664	132.742250952	254	2.27426136734	603832.999996	6317.37644529	43	2.75135546648	597902.999331	6433.76091925	2599	1712	136	136	162	169	144	1005	0
DLR00013339	12	19	YBL106C	27	SD/MSG -ARG -HIS -LEU -LYS +Canavanine +G418 +Hygromycin +Thialysine	Adam_cdc13-1_SDLV3_REP1	1	11	2.23895225846	5735.73163202	148.365766684	254	2.19699094141	476723.999825	7066.8872451	43	2.65972238249	472651.998898	6932.85803535	2736	1710	136	136	155	163	141	1269	0
DLR00013339	12	20	YBR071W	27	SD/MSG -ARG -HIS -LEU -LYS +Canavanine +G418 +Hygromycin +Thialysine	Adam_cdc13-1_SDLV3_REP1	1	11	2.32049747524	4442.63787656	138.079872119	254	2.12098846315	346461.999978	6822.15420189	43	2.56827911878	339590.999362	5756.16863778	2868	1719	136	136	147	157	138	1147	0
DLR00013339	12	21	YBR204C	27	SD/MSG -ARG -HIS -LEU -LYS +Canavanine +G418 +Hygromycin +Thialysine	Adam_cdc13-1_SDLV3_REP1	1	11	2.82468403676	4858.2	183.448175171	254	2.25282746923	381137.999855	7892.19490283	43	2.72291311911	377262.99882	7498.7189382	3009	1708	136	136	146	155	136	1145	0
DLR00013339	12	22	YBR073W	27	SD/MSG -ARG -HIS -LEU -LYS +Canavanine +G418 +Hygromycin +Thialysine	Adam_cdc13-1_SDLV3_REP1	1	11	2.39308542071	10235.9062793	223.966466848	254	2.42383905635	906687.999143	10309.8525385	43	2.9189165613	906954.998302	13044.7090924	3144	1710	136	136	159	165	140	877	0
DLR00013339	12	23	YBR028C	27	SD/MSG -ARG -HIS -LEU -LYS +Canavanine +G418 +Hygromycin +Thialysine	Adam_cdc13-1_SDLV3_REP1	1	11	2.44641578557	8140.26011172	240.357517059	254	2.40380102693	794976.998969	12337.2000787	43	2.88280436977	790981.997901	14256.2222188	3285	1712	136	136	159	165	140	800	0
DLR00013339	12	24	YOR202W	27	SD/MSG -ARG -HIS -LEU -LYS +Canavanine +G418 +Hygromycin +Thialysine	Adam_cdc13-1_SDLV3_REP1	1	11	2.47061712115	7251.3	284.579621726	254	2.20740606875	702431.999973	14216.6422649	43	2.65747401667	698536.999838	14357.3871068	3415	1717	136	136	153	160	137	982	9
DLR00013339	13	1	YOR202W	27	SD/MSG -ARG -HIS -LEU -LYS +Canavanine +G418 +Hygromycin +Thialysine	Adam_cdc13-1_SDLV3_REP1	1	11	2.58682128211	5372.1	214.183140202	254	2.1116408441	402727.999146	10802.7998418	43	2.53597411458	400250.998502	10371.7093876	283	1848	136	136	150	158	140	1291	0
DLR00013339	13	2	YBR144C	27	SD/MSG -ARG -HIS -LEU -LYS +Canavanine +G418 +Hygromycin +Thialysine	Adam_cdc13-1_SDLV3_REP1	1	11	2.69458846947	10622.5631602	219.341697505	254	2.63776090439	985783.999813	12880.1766319	43	3.21751287492	983261.999854	17013.9329439	420	1858	136	136	171	175	148	709	0
DLR00013339	13	3	YBR150C	27	SD/MSG -ARG -HIS -LEU -LYS +Canavanine +G418 +Hygromycin +Thialysine	Adam_cdc13-1_SDLV3_REP1	1	11	2.38147164455	6602.93605956	179.205582597	254	2.29785170861	549656.999519	8386.49810048	43	2.76756799562	546486.998408	9303.80305974	548	1854	136	136	162	168	143	1022	19
DLR00013339	13	4	YBR076W	27	SD/MSG -ARG -HIS -LEU -LYS +Canavanine +G418 +Hygromycin +Thialysine	Adam_cdc13-1_SDLV3_REP1	1	11	2.69093333054	14746.3017245	124.145009916	254	2.96613467978	1393874.99905	12129.7644644	43	3.60208462169	1393731.99986	15666.4368148	685	1860	136	136	180	183	149	251	145
DLR00013339	13	5	YBR095C	27	SD/MSG -ARG -HIS -LEU -LYS +Canavanine +G418 +Hygromycin +Thialysine	Adam_cdc13-1_SDLV3_REP1	1	11	5.94866929484	1032.3	33.668950136	254	6.99927119391	54948.6	3975.35629287	43	3.50945765339	34248.3699913	799.802342447	830	1845	136	136	122	137	127	165	0
DLR00013339	13	6	YAL019W	27	SD/MSG -ARG -HIS -LEU -LYS +Canavanine +G418 +Hygromycin +Thialysine	Adam_cdc13-1_SDLV3_REP1	1	11	2.50534611249	11231.9913921	207.182347198	254	2.52250300239	987056.99972	8811.46369751	43	3.04463225981	986364.999145	12406.474279	963	1855	136	136	172	178	149	918	0
DLR00013339	13	7	YBL063W	27	SD/MSG -ARG -HIS -LEU -LYS +Canavanine +G418 +Hygromycin +Thialysine	Adam_cdc13-1_SDLV3_REP1	1	11	2.31789753775	3966.60138943	142.578555537	254	2.11802367035	313073.999984	5932.2326059	43	2.56330086183	304918.99953	4496.90562533	1095	1852	136	136	154	163	142	971	0
DLR00013339	13	8	YBR012C	27	SD/MSG -ARG -HIS -LEU -LYS +Canavanine +G418 +Hygromycin +Thialysine	Adam_cdc13-1_SDLV3_REP1	1	11	2.41864388996	9860.22158874	173.912784107	254	2.50030207478	850484.99983	7782.85833871	43	3.02081154255	852011.999305	10569.041819	1236	1859	136	136	170	175	145	1271	0
DLR00013339	13	9	YBR186W	27	SD/MSG -ARG -HIS -LEU -LYS +Canavanine +G418 +Hygromycin +Thialysine	Adam_cdc13-1_SDLV3_REP1	1	11	2.12788801351	6335.36371607	137.334439461	254	2.27207692003	577833.999178	5940.02623873	43	2.74178555597	572127.998112	6288.9039928	1368	1851	136	136	170	176	148	981	0
DLR00013339	13	10	YBR054W	27	SD/MSG -ARG -HIS -LEU -LYS +Canavanine +G418 +Hygromycin +Thialysine	Adam_cdc13-1_SDLV3_REP1	1	11	2.44746992521	8447.60148964	225.577020376	254	2.34148040972	735008.999817	8114.1571033	43	2.82654505964	734259.999003	9890.56923326	1506	1849	136	136	165	172	145	1220	4
DLR00013339	13	11	YBR178W	27	SD/MSG -ARG -HIS -LEU -LYS +Canavanine +G418 +Hygromycin +Thialysine	Adam_cdc13-1_SDLV3_REP1	1	11	2.34822059257	5743.74556008	178.545565758	254	2.18026061693	464477.999984	7303.41219969	43	2.63268205394	464575.999651	7209.18880952	1642	1849	136	136	156	164	141	1555	0
DLR00013339	13	12	YBL057C	27	SD/MSG -ARG -HIS -LEU -LYS +Canavanine +G418 +Hygromycin +Thialysine	Adam_cdc13-1_SDLV3_REP1	1	11	1.76651735823	3399.44684049	121.356219873	254	1.83596764487	261133.000027	5564.96041815	43	2.20783501023	250827.999999	2607.82326639	1777	1852	136	136	149	158	137	870	0
DLR00013339	13	13	YBR172C	27	SD/MSG -ARG -HIS -LEU -LYS +Canavanine +G418 +Hygromycin +Thialysine	Adam_cdc13-1_SDLV3_REP1	1	11	2.39030754685	7838.64946191	150.501782672	254	2.4028199562	694359.999838	7616.75289077	43	2.89630196553	693127.999037	9240.39853605	1925	1856	136	136	165	171	143	1264	0
DLR00013339	13	14	YBR026C	27	SD/MSG -ARG -HIS -LEU -LYS +Canavanine +G418 +Hygromycin +Thialysine	Adam_cdc13-1_SDLV3_REP1	1	11	1.60270563268	6488.61940172	86.6258428105	254	1.80761409384	383707.000008	4891.93377578	43	2.19616600486	379524.00009	2223.72784538	2056	1848	136	136	141	151	132	571	0
DLR00013339	13	15	YBR212W	27	SD/MSG -ARG -HIS -LEU -LYS +Canavanine +G418 +Hygromycin +Thialysine	Adam_cdc13-1_SDLV3_REP1	1	11	3.25760206052	2506.5	82.8294132655	254	2.33299786505	156486.612173	5453.31485537	43	2.56384721476	163108.998973	4086.01391547	2201	1842	136	136	135	147	131	1044	7
DLR00013339	13	16	YBR128C	27	SD/MSG -ARG -HIS -LEU -LYS +Canavanine +G418 +Hygromycin +Thialysine	Adam_cdc13-1_SDLV3_REP1	1	11	2.8929073861	2753.1	86.7837066911	254	2.23068021643	210043.999907	5758.96034003	43	2.640852241	201138.999846	4166.91059266	2335	1853	136	136	142	153	135	1158	0
DLR00013339	13	17	YAR002W	27	SD/MSG -ARG -HIS -LEU -LYS +Canavanine +G418 +Hygromycin +Thialysine	Adam_cdc13-1_SDLV3_REP1	1	11	1.84848232054	3710.68171165	107.224691047	254	1.95709980544	303028.000023	5138.21311624	43	2.36278828034	292476.999997	2558.40247785	2478	1834	136	136	153	161	140	818	0
DLR00013339	13	18	YBL055C	27	SD/MSG -ARG -HIS -LEU -LYS +Canavanine +G418 +Hygromycin +Thialysine	Adam_cdc13-1_SDLV3_REP1	1	11	2.34096664946	4778.0432849	156.97182801	254	2.22486937985	408736.999677	7001.4615828	43	2.67781810989	405996.998516	6845.78502381	2600	1855	136	136	156	163	140	1477	11
DLR00013339	13	19	YBR001C	27	SD/MSG -ARG -HIS -LEU -LYS +Canavanine +G418 +Hygromycin +Thialysine	Adam_cdc13-1_SDLV3_REP1	1	11	2.42251433751	2466	96.8515088086	254	2.04674168668	200783.999956	5548.72096358	43	2.44706911148	187186.999862	3191.78912258	2737	1849	136	136	144	155	137	1049	0
DLR00013339	13	20	YAL030W	27	SD/MSG -ARG -HIS -LEU -LYS +Canavanine +G418 +Hygromycin +Thialysine	Adam_cdc13-1_SDLV3_REP1	1	11	2.50900733692	3600	132.483766023	254	2.11093002474	284692.999889	6505.3976101	43	2.53683251548	277767.998769	5135.52536349	2862	1846	136	136	145	155	136	1081	0
DLR00013339	13	21	YAL043C-A	27	SD/MSG -ARG -HIS -LEU -LYS +Canavanine +G418 +Hygromycin +Thialysine	Adam_cdc13-1_SDLV3_REP1	1	11	2.13334114421	7172.95405697	150.859421422	254	2.20091090539	595910.999483	7988.50348192	43	2.66732769412	594457.998585	8334.03927865	3015	1841	136	136	155	162	140	1284	34
DLR00013339	13	22	YBL013W	27	SD/MSG -ARG -HIS -LEU -LYS +Canavanine +G418 +Hygromycin +Thialysine	Adam_cdc13-1_SDLV3_REP1	1	11	2.92759458977	3423.6	129.569799071	254	2.19518649242	263302.999943	7107.85593451	43	2.60688420654	255819.99916	5587.94797364	3153	1861	136	136	137	148	132	970	0
DLR00013339	13	23	YAL051W	27	SD/MSG -ARG -HIS -LEU -LYS +Canavanine +G418 +Hygromycin +Thialysine	Adam_cdc13-1_SDLV3_REP1	1	11	2.94795249788	4071.6	179.560890135	254	2.1439608806	368740.999881	10008.6885546	43	2.55066688203	356837.999241	8454.21594842	3278	1845	136	136	146	153	134	904	0
DLR00013339	13	24	YOR202W	27	SD/MSG -ARG -HIS -LEU -LYS +Canavanine +G418 +Hygromycin +Thialysine	Adam_cdc13-1_SDLV3_REP1	1	11	2.17449934252	5152.5	196.181417067	254	2.03182667079	482378.999985	9989.24818033	43	2.4477061691	473209.99989	8361.41198822	3414	1852	136	136	148	155	135	793	0
DLR00013339	14	1	YOR202W	27	SD/MSG -ARG -HIS -LEU -LYS +Canavanine +G418 +Hygromycin +Thialysine	Adam_cdc13-1_SDLV3_REP1	1	11	1.74023000391	5390.99997119	176.53041346	254	1.89983761769	407438.000024	7388.59693678	43	2.29687948325	398375.999981	5035.00516182	274	1983	136	136	155	162	143	768	16
DLR00013339	14	2	YBL075C	27	SD/MSG -ARG -HIS -LEU -LYS +Canavanine +G418 +Hygromycin +Thialysine	Adam_cdc13-1_SDLV3_REP1	1	11	2.28431868203	6260.00248838	204.210265027	254	2.18910326978	553707.999892	9282.1021631	43	2.64574027535	551058.999233	9661.20285761	425	1994	136	136	162	167	144	1318	0
DLR00013339	14	3	YBR162W-A	27	SD/MSG -ARG -HIS -LEU -LYS +Canavanine +G418 +Hygromycin +Thialysine	Adam_cdc13-1_SDLV3_REP1	1	11	2.19366804663	6425.48553186	145.370574666	254	2.27936466372	557701.999789	6587.74418168	43	2.74916178239	552374.998777	6555.67365273	554	1997	136	136	167	172	148	1069	0
DLR00013339	14	4	YBR108W	27	SD/MSG -ARG -HIS -LEU -LYS +Canavanine +G418 +Hygromycin +Thialysine	Adam_cdc13-1_SDLV3_REP1	1	11	2.45810490965	6898.38607823	184.746494672	254	2.37270761591	590201.999872	8838.61270038	43	2.87903486711	585223.999176	10032.5994424	693	2009	136	136	166	172	147	1224	3
DLR00013339	14	5	YBL100C	27	SD/MSG -ARG -HIS -LEU -LYS +Canavanine +G418 +Hygromycin +Thialysine	Adam_cdc13-1_SDLV3_REP1	1	11	2.24151221315	5157.05098344	148.874387926	254	2.15331675641	416670.999988	6684.6167997	43	2.60724221372	410322.999652	5772.79211744	831	1999	136	136	161	168	147	1113	0
DLR00013339	14	6	YAL067C	27	SD/MSG -ARG -HIS -LEU -LYS +Canavanine +G418 +Hygromycin +Thialysine	Adam_cdc13-1_SDLV3_REP1	1	11	3.20031696455	2764.8	98.9379152389	254	2.08406215492	204972.999988	6419.73353271	43	2.48095860698	195131.999175	4778.66985236	968	1984	136	136	148	158	141	1041	0
DLR00013339	14	7	YBR064W	27	SD/MSG -ARG -HIS -LEU -LYS +Canavanine +G418 +Hygromycin +Thialysine	Adam_cdc13-1_SDLV3_REP1	1	11	2.06601376762	4862.24847189	116.164708794	254	2.06803650814	366951.999998	5767.89922427	43	2.51204770492	361914.999967	4469.44847908	1104	1989	136	136	156	164	145	1376	0
DLR00013339	14	8	YBR147W	27	SD/MSG -ARG -HIS -LEU -LYS +Canavanine +G418 +Hygromycin +Thialysine	Adam_cdc13-1_SDLV3_REP1	1	11	2.18258543386	3701.7	132.857734644	254	1.97115379033	287029.000002	5993.96736538	43	2.38891623477	280803.99997	4266.35010263	1231	1988	136	136	152	161	142	1249	0
DLR00013339	14	9	YBR053C	27	SD/MSG -ARG -HIS -LEU -LYS +Canavanine +G418 +Hygromycin +Thialysine	Adam_cdc13-1_SDLV3_REP1	1	11	2.11572394846	4133.58873312	139.283524945	254	2.02594522198	344601.000006	5875.77952234	43	2.45351045073	336833.999979	4348.51696873	1367	1988	136	136	158	166	144	1145	0
DLR00013339	14	10	YBL053W	27	SD/MSG -ARG -HIS -LEU -LYS +Canavanine +G418 +Hygromycin +Thialysine	Adam_cdc13-1_SDLV3_REP1	1	11	2.11886985199	3745.01241021	113.954625608	254	1.9827746059	298006.000003	5493.30847422	43	2.39902417154	290508.999984	3513.77487823	1502	1985	136	136	153	162	141	1145	0
DLR00013339	14	11	YAR028W	27	SD/MSG -ARG -HIS -LEU -LYS +Canavanine +G418 +Hygromycin +Thialysine	Adam_cdc13-1_SDLV3_REP1	1	11	1.87565827139	5310.00225669	120.307942714	254	1.99689008351	429728.000011	6102.60660886	43	2.42352490284	425797.999986	4784.42976333	1638	1987	136	136	157	165	143	1368	0
DLR00013339	14	12	YAL017W	27	SD/MSG -ARG -HIS -LEU -LYS +Canavanine +G418 +Hygromycin +Thialysine	Adam_cdc13-1_SDLV3_REP1	1	11	2.35481535208	3542.4	139.176254631	254	2.03650680454	294969.999983	6690.2463538	43	2.44531983562	288348.999956	4990.21787142	1792	2001	136	136	152	161	141	1240	0
DLR00013339	14	13	YBR122C	27	SD/MSG -ARG -HIS -LEU -LYS +Canavanine +G418 +Hygromycin +Thialysine	Adam_cdc13-1_SDLV3_REP1	1	11	1.84200677413	1380.6	68.8152534123	254	1.85099825997	114048.134363	5067.4766779	43	1.99652414106	100753.000055	1319.07230185	1914	1991	136	136	142	153	135	383	0
DLR00013339	14	14	YAL056W	27	SD/MSG -ARG -HIS -LEU -LYS +Canavanine +G418 +Hygromycin +Thialysine	Adam_cdc13-1_SDLV3_REP1	1	11	2.14710196838	3031.12232696	116.197230854	254	2.04255451347	269102.999985	5781.68968505	43	2.44194527755	257260.99991	3500.24065668	2056	1988	136	136	153	162	139	943	0
DLR00013339	14	15	YBL027W	27	SD/MSG -ARG -HIS -LEU -LYS +Canavanine +G418 +Hygromycin +Thialysine	Adam_cdc13-1_SDLV3_REP1	1	11	2.43533017752	9232.31713867	118.340484915	254	2.50330111268	841021.999836	6513.00209906	43	3.02961737868	838436.999362	9167.66518169	2193	1983	136	136	165	171	142	1097	0
DLR00013339	14	16	YAR047C	27	SD/MSG -ARG -HIS -LEU -LYS +Canavanine +G418 +Hygromycin +Thialysine	Adam_cdc13-1_SDLV3_REP1	1	11	2.83586823301	2402.1	85.8060392315	254	2.10248760066	184541.999914	5794.13700641	43	2.43650091377	174337.999544	3725.08515855	2327	1995	136	136	139	150	132	1039	17
DLR00013339	14	17	YBR105C	27	SD/MSG -ARG -HIS -LEU -LYS +Canavanine +G418 +Hygromycin +Thialysine	Adam_cdc13-1_SDLV3_REP1	1	11	2.92073047592	13646.5432905	149.493399856	254	3.0940483391	1376247.99934	9925.14561394	43	3.73822889277	1376737.99965	13090.9483982	2474	1995	136	136	175	178	143	818	50
DLR00013339	14	18	YAL066W	27	SD/MSG -ARG -HIS -LEU -LYS +Canavanine +G418 +Hygromycin +Thialysine	Adam_cdc13-1_SDLV3_REP1	1	11	2.5372189875	3448.8	127.396354058	254	2.16191315065	289343.999983	6448.83139127	43	2.59089661398	283989.999194	5298.88580546	2610	1982	136	136	148	157	138	1398	0
DLR00013339	14	19	YBR103W	27	SD/MSG -ARG -HIS -LEU -LYS +Canavanine +G418 +Hygromycin +Thialysine	Adam_cdc13-1_SDLV3_REP1	1	11	2.21683237286	6734.17738397	100.41948594	254	2.43443664544	638655.999634	6544.11439031	43	2.94289817949	632382.998975	7598.95100993	2737	1988	136	136	166	172	146	1162	0
DLR00013339	14	20	YBL082C	27	SD/MSG -ARG -HIS -LEU -LYS +Canavanine +G418 +Hygromycin +Thialysine	Adam_cdc13-1_SDLV3_REP1	1	11	3.11336856016	13238.1518037	198.129358233	254	3.26277923037	1346369.99785	12704.3054708	43	3.90875722015	1347418.99751	16140.2577464	2867	1981	136	136	176	179	146	794	72
DLR00013339	14	21	YBL079W	27	SD/MSG -ARG -HIS -LEU -LYS +Canavanine +G418 +Hygromycin +Thialysine	Adam_cdc13-1_SDLV3_REP1	1	11	2.49022167514	11092.8450448	112.27671409	254	2.92333906768	1129179.99852	15518.2552991	43	3.56170236773	1128505.99994	18579.3523972	3002	1985	136	136	172	176	147	706	102
DLR00013339	14	22	YBR116C	27	SD/MSG -ARG -HIS -LEU -LYS +Canavanine +G418 +Hygromycin +Thialysine	Adam_cdc13-1_SDLV3_REP1	1	11	2.28305860622	3930.3	139.897118062	254	2.10364282516	332637.999844	7774.77782516	43	2.51926062897	328074.999088	6274.34646279	3155	1985	136	136	145	153	135	1645	0
DLR00013339	14	23	YBR157C	27	SD/MSG -ARG -HIS -LEU -LYS +Canavanine +G418 +Hygromycin +Thialysine	Adam_cdc13-1_SDLV3_REP1	1	11	2.17939243825	4265.1	173.083817043	254	2.01165953462	371816.999971	9402.63105803	43	2.41025403382	362442.999852	7171.45037483	3276	1983	136	136	143	151	133	922	0
DLR00013339	14	24	YOR202W	27	SD/MSG -ARG -HIS -LEU -LYS +Canavanine +G418 +Hygromycin +Thialysine	Adam_cdc13-1_SDLV3_REP1	1	11	2.58638437789	5348.7	205.899412816	254	2.15164224621	497501.99972	12386.2489035	43	2.57608693898	489880.999206	11642.364728	3418	1984	136	136	147	154	134	1061	0
DLR00013339	15	1	YOR202W	27	SD/MSG -ARG -HIS -LEU -LYS +Canavanine +G418 +Hygromycin +Thialysine	Adam_cdc13-1_SDLV3_REP1	1	11	2.21200114022	7211.7	284.478408292	254	2.12975238004	595771.999967	10426.2180711	43	2.57454111693	592084.999577	10277.3975019	290	2127	136	136	156	162	140	776	0
DLR00013339	15	2	YBR014C	27	SD/MSG -ARG -HIS -LEU -LYS +Canavanine +G418 +Hygromycin +Thialysine	Adam_cdc13-1_SDLV3_REP1	1	11	2.52249934283	3888.9	200.791791265	254	1.9177349431	309267.999981	8724.82032544	43	2.31987550916	299183.999945	7031.96943607	418	2143	136	136	147	155	139	837	0
DLR00013339	15	3	YBL009W	27	SD/MSG -ARG -HIS -LEU -LYS +Canavanine +G418 +Hygromycin +Thialysine	Adam_cdc13-1_SDLV3_REP1	1	11	2.14338326543	5828.02931729	193.288253287	254	2.1082566936	492196.999976	7867.1755504	43	2.56099837745	487296.999959	7335.99232564	566	2134	136	136	160	166	145	1132	0
DLR00013339	15	4	YBR215W	27	SD/MSG -ARG -HIS -LEU -LYS +Canavanine +G418 +Hygromycin +Thialysine	Adam_cdc13-1_SDLV3_REP1	1	11	1.49300046839	3239.0001685	80.1337613204	254	1.73424335823	239117.000033	5161.36359537	43	2.08515358011	226617.000002	1470.14427968	701	2138	136	136	153	162	145	879	0
DLR00013339	15	5	YBR067C	27	SD/MSG -ARG -HIS -LEU -LYS +Canavanine +G418 +Hygromycin +Thialysine	Adam_cdc13-1_SDLV3_REP1	1	11	2.06897142564	3104.1	121.848599076	254	1.86897357339	236078.000008	6379.64220086	43	2.25872362781	226166.999965	3973.55234408	835	2125	136	136	150	159	143	1079	0
DLR00013339	15	6	YBR061C	27	SD/MSG -ARG -HIS -LEU -LYS +Canavanine +G418 +Hygromycin +Thialysine	Adam_cdc13-1_SDLV3_REP1	1	11	2.15439307645	4230.9	172.262505256	254	1.91968398186	328475.000027	7321.90697619	43	2.33064458123	322165.99996	5995.27408698	955	2131	136	136	153	161	143	1156	0
DLR00013339	15	7	YBR040W	27	SD/MSG -ARG -HIS -LEU -LYS +Canavanine +G418 +Hygromycin +Thialysine	Adam_cdc13-1_SDLV3_REP1	1	11	2.22300862703	3164.4	134.588183115	254	1.95954948962	260972.000024	6020.53578981	43	2.36879257086	248936.999968	3924.24776321	1120	2137	136	136	154	163	145	940	0
DLR00013339	15	8	YBR187W	27	SD/MSG -ARG -HIS -LEU -LYS +Canavanine +G418 +Hygromycin +Thialysine	Adam_cdc13-1_SDLV3_REP1	1	11	1.86358580443	4729.93185763	173.208094505	254	1.88370469591	349708.000055	6151.16462578	43	2.29669648133	344648.999991	3954.87781407	1235	2123	136	136	152	161	143	1221	0
DLR00013339	15	9	YBR183W	27	SD/MSG -ARG -HIS -LEU -LYS +Canavanine +G418 +Hygromycin +Thialysine	Adam_cdc13-1_SDLV3_REP1	1	11	2.31021179589	5214.56268419	176.716124973	254	2.12074851132	437285.000018	6874.02728053	43	2.57276401769	433327.99997	6369.54357393	1381	2130	136	136	158	166	145	1340	0
DLR00013339	15	10	YBR024W	27	SD/MSG -ARG -HIS -LEU -LYS +Canavanine +G418 +Hygromycin +Thialysine	Adam_cdc13-1_SDLV3_REP1	1	11	2.46858955532	6782.9534426	225.874809269	254	2.21181531924	593223.999993	9122.21946061	43	2.67485916432	590316.999536	10097.5285234	1510	2126	136	136	159	166	143	1077	0
DLR00013339	15	11	YBR200W	27	SD/MSG -ARG -HIS -LEU -LYS +Canavanine +G418 +Hygromycin +Thialysine	Adam_cdc13-1_SDLV3_REP1	1	11	1.09869838903	663.3	17.147869657	254	1.78606075566	62614.9999041	4322.69229375	43	1.65920825393	39993.0657359	138.7239474	1647	2123	136	136	139	150	135	320	0
DLR00013339	15	12	YAL060W	27	SD/MSG -ARG -HIS -LEU -LYS +Canavanine +G418 +Hygromycin +Thialysine	Adam_cdc13-1_SDLV3_REP1	1	11	2.50019799085	3746.7	153.144093896	254	2.00546310475	295921.999976	7174.00555847	43	2.41754768164	291964.999961	5894.7168293	1778	2137	136	136	148	158	139	1518	0
DLR00013339	15	13	YBR221C	27	SD/MSG -ARG -HIS -LEU -LYS +Canavanine +G418 +Hygromycin +Thialysine	Adam_cdc13-1_SDLV3_REP1	1	11	2.07184971528	11392.1776552	78.6770660065	254	2.27647152941	1002847.9997	7125.99161329	43	2.75161174085	1001242.99886	6008.98718259	1920	2125	136	136	166	172	146	915	0
DLR00013339	15	14	YBR138C	27	SD/MSG -ARG -HIS -LEU -LYS +Canavanine +G418 +Hygromycin +Thialysine	Adam_cdc13-1_SDLV3_REP1	1	11	2.03527376317	4090.5	152.381668001	254	1.9728686059	358130.999987	6691.31150898	43	2.38733257627	352545.999986	5347.04343935	2055	2123	136	136	152	161	139	1372	0
DLR00013339	15	15	YBR222C	27	SD/MSG -ARG -HIS -LEU -LYS +Canavanine +G418 +Hygromycin +Thialysine	Adam_cdc13-1_SDLV3_REP1	1	11	2.33589465257	6717.07803819	199.262562461	254	2.23682667512	584163.999882	8512.67281767	43	2.70330201872	585566.999113	9115.26647552	2214	2137	136	136	155	163	139	1481	8
DLR00013339	15	16	YBL086C	27	SD/MSG -ARG -HIS -LEU -LYS +Canavanine +G418 +Hygromycin +Thialysine	Adam_cdc13-1_SDLV3_REP1	1	11	2.35450919648	5995.73590818	180.765087112	254	2.25541090633	528557.999935	7271.15163488	43	2.72564329644	525482.999097	7364.87558211	2341	2124	136	136	156	163	140	1278	0
DLR00013339	15	17	YBR139W	27	SD/MSG -ARG -HIS -LEU -LYS +Canavanine +G418 +Hygromycin +Thialysine	Adam_cdc13-1_SDLV3_REP1	1	11	1.77899072411	4583.48811487	140.984480055	254	1.89305170692	362148.000008	6300.44648238	43	2.30047246981	358243.99996	4301.60271819	2462	2130	136	136	148	157	138	1290	0
DLR00013339	15	18	YAL029C	27	SD/MSG -ARG -HIS -LEU -LYS +Canavanine +G418 +Hygromycin +Thialysine	Adam_cdc13-1_SDLV3_REP1	1	11	2.47460670235	5910.85926394	171.614148941	254	2.24258635179	485238.999994	7519.65582714	43	2.7198702206	486072.999236	7849.05467874	2602	2117	136	136	150	158	138	1625	6
DLR00013339	15	19	YBR121C	27	SD/MSG -ARG -HIS -LEU -LYS +Canavanine +G418 +Hygromycin +Thialysine	Adam_cdc13-1_SDLV3_REP1	1	11	4.18659996227	1329.3	42.4467063862	254	2.14610435761	109124.999445	5322.14306952	43	2.22813910731	90062.9998931	2680.95218187	2746	2118	136	136	133	144	130	440	0
DLR00013339	15	20	YBL032W	27	SD/MSG -ARG -HIS -LEU -LYS +Canavanine +G418 +Hygromycin +Thialysine	Adam_cdc13-1_SDLV3_REP1	1	11	2.55892466628	5547.6	177.325765139	254	2.30110248647	457442.999548	9738.54229093	43	2.77514702962	456153.998389	10500.1255979	2875	2126	136	136	148	156	136	1227	0
DLR00013339	15	21	YBL048W	27	SD/MSG -ARG -HIS -LEU -LYS +Canavanine +G418 +Hygromycin +Thialysine	Adam_cdc13-1_SDLV3_REP1	1	11	2.49006557185	3609.9	157.939270535	254	2.06305309831	290798.999881	7081.2702781	43	2.47293686338	282977.998968	5696.3027269	3029	2118	136	136	143	152	135	916	10
DLR00013339	15	22	YBL054W	27	SD/MSG -ARG -HIS -LEU -LYS +Canavanine +G418 +Hygromycin +Thialysine	Adam_cdc13-1_SDLV3_REP1	1	11	3.1873596147	3229.2	137.518470245	254	2.20805094864	274631.999969	8242.6444029	43	2.59805199494	264263.99876	6847.050832	3151	2121	136	136	143	151	134	1065	0
DLR00013339	15	23	YAR018C	27	SD/MSG -ARG -HIS -LEU -LYS +Canavanine +G418 +Hygromycin +Thialysine	Adam_cdc13-1_SDLV3_REP1	1	11	3.28739673786	14582.0312658	240.356971114	254	3.41812419931	1661318.99709	17771.2879667	43	4.06177407545	1661665.99638	22371.6352877	3289	2121	136	136	175	177	143	461	171
DLR00013339	15	24	YOR202W	27	SD/MSG -ARG -HIS -LEU -LYS +Canavanine +G418 +Hygromycin +Thialysine	Adam_cdc13-1_SDLV3_REP1	1	11	2.46081958555	4895.1	224.732704683	254	2.07852376564	412754.999789	11131.3293301	43	2.49636619932	404039.999472	9694.75969313	3441	2115	136	136	141	148	130	686	21
DLR00013339	16	1	YOR202W	27	SD/MSG -ARG -HIS -LEU -LYS +Canavanine +G418 +Hygromycin +Thialysine	Adam_cdc13-1_SDLV3_REP1	1	11	2.27556493526	8338.82135271	154.979941271	254	2.30263696187	571749.9991	7507.57859298	43	2.7954828457	557691.997731	5921.82717551	282	2273	136	136	151	157	140	651	29
DLR00013339	16	2	YOR202W	27	SD/MSG -ARG -HIS -LEU -LYS +Canavanine +G418 +Hygromycin +Thialysine	Adam_cdc13-1_SDLV3_REP1	1	11	2.55462179843	4497.3	154.91264386	254	2.02692768843	285749.999912	8890.97845654	43	2.38105916301	269896.999855	7122.65961509	417	2263	136	136	148	155	141	481	12
DLR00013339	16	3	YOR202W	27	SD/MSG -ARG -HIS -LEU -LYS +Canavanine +G418 +Hygromycin +Thialysine	Adam_cdc13-1_SDLV3_REP1	1	11	2.43210474259	5022.87088244	146.096977826	254	2.20353167253	360757.997992	8315.57442453	43	2.64450648785	344038.995823	7281.85837747	552	2263	136	136	162	168	148	534	11
DLR00013339	16	4	YOR202W	27	SD/MSG -ARG -HIS -LEU -LYS +Canavanine +G418 +Hygromycin +Thialysine	Adam_cdc13-1_SDLV3_REP1	1	11	2.24567080275	6543.75851912	130.808951171	254	2.09539312933	480732.998277	8516.6075006	43	2.563467019	465939.997611	6966.23650726	689	2273	136	136	166	172	153	963	27
DLR00013339	16	5	YOR202W	27	SD/MSG -ARG -HIS -LEU -LYS +Canavanine +G418 +Hygromycin +Thialysine	Adam_cdc13-1_SDLV3_REP1	1	11	1.73017671258	3236.05148423	67.7206238866	254	1.93258997666	194477.999998	5241.10936058	43	2.29750891873	178982.999961	1517.34667863	840	2252	136	136	159	166	148	426	12
DLR00013339	16	6	YOR202W	27	SD/MSG -ARG -HIS -LEU -LYS +Canavanine +G418 +Hygromycin +Thialysine	Adam_cdc13-1_SDLV3_REP1	1	11	2.23223887811	8035.148301	75.158134353	254	2.45895458444	647637.999899	6053.52531106	43	2.98421040604	638321.999436	6177.11054958	958	2272	136	136	175	179	154	612	20
DLR00013339	16	7	YOR202W	27	SD/MSG -ARG -HIS -LEU -LYS +Canavanine +G418 +Hygromycin +Thialysine	Adam_cdc13-1_SDLV3_REP1	1	11	1.78179928624	5288.4	147.140730811	254	1.84096375795	398573.999916	11734.0626135	43	2.24167011852	389150.999239	11479.1150583	1108	2272	136	136	163	170	149	980	20
DLR00013339	16	8	YOR202W	27	SD/MSG -ARG -HIS -LEU -LYS +Canavanine +G418 +Hygromycin +Thialysine	Adam_cdc13-1_SDLV3_REP1	1	11	2.96889345665	4063.5	104.284195093	254	2.56986119396	240103.996207	6766.5954419	43	3.20224868731	227862.99551	5863.7963185	1228	2257	136	136	159	167	148	554	0
DLR00013339	16	9	YOR202W	27	SD/MSG -ARG -HIS -LEU -LYS +Canavanine +G418 +Hygromycin +Thialysine	Adam_cdc13-1_SDLV3_REP1	1	11	2.73480038011	5917.96423324	97.0593780999	254	2.34902087195	407176.998952	8583.32868477	43	2.96656092015	394139.999908	9288.75418839	1382	2263	136	136	163	170	148	648	6
DLR00013339	16	10	YOR202W	27	SD/MSG -ARG -HIS -LEU -LYS +Canavanine +G418 +Hygromycin +Thialysine	Adam_cdc13-1_SDLV3_REP1	1	11	2.09750160062	4462.2	168.075918412	254	1.9040429432	335525.993395	10965.145214	43	2.34825267702	325287.993222	10303.2759281	1506	2263	136	136	158	166	146	765	10
DLR00013339	16	11	YOR202W	27	SD/MSG -ARG -HIS -LEU -LYS +Canavanine +G418 +Hygromycin +Thialysine	Adam_cdc13-1_SDLV3_REP1	1	11	2.11144480714	9772.79226573	135.343034057	254	2.32529483602	743326.998977	10425.6074987	43	2.7830895872	743024.998256	12142.6711792	1636	2289	136	136	174	180	152	817	31
DLR00013339	16	12	YOR202W	27	SD/MSG -ARG -HIS -LEU -LYS +Canavanine +G418 +Hygromycin +Thialysine	Adam_cdc13-1_SDLV3_REP1	1	11	2.45749217531	6111	172.142499624	254	2.08670357088	442153.99995	10995.7608664	43	2.5600080855	433458.999727	11745.8548817	1777	2271	136	136	162	169	148	975	22
DLR00013339	16	13	YOR202W	27	SD/MSG -ARG -HIS -LEU -LYS +Canavanine +G418 +Hygromycin +Thialysine	Adam_cdc13-1_SDLV3_REP1	1	11	1.89267513766	5783.4	109.003650485	254	1.97921431603	438237.998354	8439.66744108	43	2.4363671358	432101.997747	9098.32079541	1936	2263	136	136	164	171	148	809	30
DLR00013339	16	14	YOR202W	27	SD/MSG -ARG -HIS -LEU -LYS +Canavanine +G418 +Hygromycin +Thialysine	Adam_cdc13-1_SDLV3_REP1	1	11	1.83834534291	3607.2	111.475350555	254	1.79916076303	259630.99943	7468.68134309	43	2.14742599652	251336.997958	6254.19389535	2039	2263	136	136	154	163	144	752	10
DLR00013339	16	15	YOR202W	27	SD/MSG -ARG -HIS -LEU -LYS +Canavanine +G418 +Hygromycin +Thialysine	Adam_cdc13-1_SDLV3_REP1	1	11	2.18347084868	5663.7	201.002917107	254	1.97620258309	424651.998647	10972.775827	43	2.41959532808	420434.99839	11630.3460216	2190	2275	136	136	159	166	146	973	32
DLR00013339	16	16	YOR202W	27	SD/MSG -ARG -HIS -LEU -LYS +Canavanine +G418 +Hygromycin +Thialysine	Adam_cdc13-1_SDLV3_REP1	1	11	2.2928162172	4248	184.349225026	254	2.07250058661	313552.999661	9423.67709553	43	2.45944425048	306145.999771	9129.17335786	2332	2254	136	136	155	163	143	544	14
DLR00013339	16	17	YOR202W	27	SD/MSG -ARG -HIS -LEU -LYS +Canavanine +G418 +Hygromycin +Thialysine	Adam_cdc13-1_SDLV3_REP1	1	11	1.73653253094	6112.40034049	131.657407031	254	1.85883995722	434506.999822	8493.99678555	43	2.26551802628	426181.999361	8085.72466484	2478	2270	136	136	159	166	146	1055	24
DLR00013339	16	18	YOR202W	27	SD/MSG -ARG -HIS -LEU -LYS +Canavanine +G418 +Hygromycin +Thialysine	Adam_cdc13-1_SDLV3_REP1	1	11	1.96459079935	5270.45073066	111.424504081	254	2.05580170427	336616.999978	6176.99070886	43	2.4834229238	326122.999909	4380.99672777	2585	2253	136	136	155	162	142	497	13
DLR00013339	16	19	YOR202W	27	SD/MSG -ARG -HIS -LEU -LYS +Canavanine +G418 +Hygromycin +Thialysine	Adam_cdc13-1_SDLV3_REP1	1	11	1.75521630814	4576.62810296	45.3842158603	254	2.11247532384	363216.999266	5180.89581573	43	2.53490301425	349574.997619	3470.81441058	2720	2230	136	136	161	167	144	352	0
DLR00013339	16	20	YOR202W	27	SD/MSG -ARG -HIS -LEU -LYS +Canavanine +G418 +Hygromycin +Thialysine	Adam_cdc13-1_SDLV3_REP1	1	11	2.07204199866	8658.3566309	112.041418324	254	2.30708345217	831112.000093	8726.41243159	43	2.76743117069	829232.999877	9657.77934266	2869	2288	136	136	166	170	144	780	40
DLR00013339	16	21	YOR202W	27	SD/MSG -ARG -HIS -LEU -LYS +Canavanine +G418 +Hygromycin +Thialysine	Adam_cdc13-1_SDLV3_REP1	1	11	2.18081255957	5561.63726135	108.121889134	254	2.30354571988	399496.999656	6731.0575401	43	2.86701709943	363360.882699	5070.26962033	3024	2248	136	136	160	167	145	500	10
DLR00013339	16	22	YOR202W	27	SD/MSG -ARG -HIS -LEU -LYS +Canavanine +G418 +Hygromycin +Thialysine	Adam_cdc13-1_SDLV3_REP1	1	11	2.81611522737	6003	186.232057265	254	2.65686658443	467485.999099	16452.6830395	43	3.29945204284	455945.998235	17443.75351	3136	2252	136	136	159	164	143	252	12
DLR00013339	16	23	YOR202W	27	SD/MSG -ARG -HIS -LEU -LYS +Canavanine +G418 +Hygromycin +Thialysine	Adam_cdc13-1_SDLV3_REP1	1	11	3.31510204119	4877.43474821	131.29480957	254	3.46141501391	378958.990877	11957.1617007	43	4.34634523041	371417.992675	12595.0745511	3280	2274	136	136	150	156	140	813	26
DLR00013339	16	24	YOR202W	27	SD/MSG -ARG -HIS -LEU -LYS +Canavanine +G418 +Hygromycin +Thialysine	Adam_cdc13-1_SDLV3_REP1	1	11	1.59654262181	5218.19035479	158.355499182	254	1.87807080984	349385.000011	6881.94529448	43	2.25848009317	335866.999915	3077.02758533	3422	2250	136	136	153	159	139	166	1
DLR00013340	1	1	YOR202W	36	SD/MSG -ARG -HIS -LEU -LYS +Canavanine +G418 +Hygromycin +Thialysine	Adam_cdc13-1_SDLV3_REP1	1	11	5.36371652294	609.3	62.3400251626	254	12	34494.2081964	2370.21158681	43	6.60670261995	4905.9	497.229451176	323	270	136	136	86	99	98	1489	26
DLR00013340	1	2	YOR202W	36	SD/MSG -ARG -HIS -LEU -LYS +Canavanine +G418 +Hygromycin +Thialysine	Adam_cdc13-1_SDLV3_REP1	1	11	1.21769537526	479.7	61.9996057783	254	12	38143.8	2626.55017251	43	7.13938808001	3195	329.435863503	395	238	136	136	86	102	101	1463	0
DLR00013340	1	3	YOR202W	36	SD/MSG -ARG -HIS -LEU -LYS +Canavanine +G418 +Hygromycin +Thialysine	Adam_cdc13-1_SDLV3_REP1	1	11	0.774159840991	468.9	46.6572422518	254	12	37650.6	2338.8558601	43	0.882232297847	4250.99821893	356.869750122	580	250	136	136	87	104	106	1280	0
DLR00013340	1	4	YOR202W	36	SD/MSG -ARG -HIS -LEU -LYS +Canavanine +G418 +Hygromycin +Thialysine	Adam_cdc13-1_SDLV3_REP1	1	11	2.61149779196	286.2	29.8303818204	254	12	35328.6	2734.62292243	43	2.71350663595	2287.8	223.027140868	718	249	136	136	97	112	109	1150	0
DLR00013340	1	5	YOR202W	36	SD/MSG -ARG -HIS -LEU -LYS +Canavanine +G418 +Hygromycin +Thialysine	Adam_cdc13-1_SDLV3_REP1	1	11	0.801965998214	297	33.3542683991	254	12	30233.7	2306.66717104	43	5.02556804936	2067.3	211.561766496	817	254	136	136	95	111	110	1274	9
DLR00013340	1	6	YOR202W	36	SD/MSG -ARG -HIS -LEU -LYS +Canavanine +G418 +Hygromycin +Thialysine	Adam_cdc13-1_SDLV3_REP1	1	11	0.508163452827	229.5	24.4851559555	254	12	32926.5	2320.0469677	43	0.738081304103	2175.99781596	242.637778388	964	243	136	136	92	110	111	1125	3
DLR00013340	1	7	YOR202W	36	SD/MSG -ARG -HIS -LEU -LYS +Canavanine +G418 +Hygromycin +Thialysine	Adam_cdc13-1_SDLV3_REP1	1	11	0.5	234.9	22.4176749757	254	12	30264.3	2291.31413527	43	0.536964862518	1767.98014481	169.096891973	1115	240	136	136	86	106	109	1084	0
DLR00013340	1	8	YOR202W	36	SD/MSG -ARG -HIS -LEU -LYS +Canavanine +G418 +Hygromycin +Thialysine	Adam_cdc13-1_SDLV3_REP1	1	11	0	11	11.2787325196	254	12	29971.8	2262.18914165	43	2.43800366913	1361.7	124.324501559	1221	290	136	136	96	114	113	1089	0
DLR00013340	1	9	YOR202W	36	SD/MSG -ARG -HIS -LEU -LYS +Canavanine +G418 +Hygromycin +Thialysine	Adam_cdc13-1_SDLV3_REP1	1	11	0	11	10.9337736314	254	12	31763.7	2374.12445596	43	0	43	70.8669250429	1362	253	136	136	85	105	107	1273	0
DLR00013340	1	10	YOR202W	36	SD/MSG -ARG -HIS -LEU -LYS +Canavanine +G418 +Hygromycin +Thialysine	Adam_cdc13-1_SDLV3_REP1	1	11	3.89102549526	257.4	28.0780574773	254	12	33059.2946598	2385.42443882	43	5.51987493047	2063.7	217.564126433	1515	240	136	136	87	107	105	1386	0
DLR00013340	1	11	YOR202W	36	SD/MSG -ARG -HIS -LEU -LYS +Canavanine +G418 +Hygromycin +Thialysine	Adam_cdc13-1_SDLV3_REP1	1	11	0.563315450305	380.7	38.5681376547	254	12	33929.1	2502.95846761	43	0.672358673552	2896.95779578	286.046614848	1642	242	136	136	85	105	106	1384	0
DLR00013340	1	12	YOR202W	36	SD/MSG -ARG -HIS -LEU -LYS +Canavanine +G418 +Hygromycin +Thialysine	Adam_cdc13-1_SDLV3_REP1	1	11	4.72050264423	290.7	32.6099471754	254	12	34011.9	2528.25397317	43	5.76890569308	2192.4	225.877969316	1798	245	136	136	86	106	106	1152	0
DLR00013340	1	13	YOR202W	36	SD/MSG -ARG -HIS -LEU -LYS +Canavanine +G418 +Hygromycin +Thialysine	Adam_cdc13-1_SDLV3_REP1	1	11	0.744728804266	385.2	36.2706539054	254	12	35196.3	2448.42996937	43	0.886654634874	3116.97729055	260.891228302	1924	245	136	136	87	107	107	1354	1
DLR00013340	1	14	YOR202W	36	SD/MSG -ARG -HIS -LEU -LYS +Canavanine +G418 +Hygromycin +Thialysine	Adam_cdc13-1_SDLV3_REP1	1	11	4.22791591399	286.2	31.7043162761	254	12	36542.7	2735.40587484	43	5.34136504239	2014.2	215.063010189	2063	240	136	136	85	105	105	1251	0
DLR00013340	1	15	YOR202W	36	SD/MSG -ARG -HIS -LEU -LYS +Canavanine +G418 +Hygromycin +Thialysine	Adam_cdc13-1_SDLV3_REP1	1	11	3.24617688892	245.7	25.7189061256	254	12	38289.6	2697.47191513	43	4.06737533706	1646.1	161.235979452	2163	243	136	136	86	105	104	1114	0
DLR00013340	1	16	YOR202W	36	SD/MSG -ARG -HIS -LEU -LYS +Canavanine +G418 +Hygromycin +Thialysine	Adam_cdc13-1_SDLV3_REP1	1	11	0.640311964832	364.5	43.8073723108	254	12	37197	2719.92189675	43	0.659768809532	3735.90765015	371.902552549	2331	263	136	136	82	101	104	980	0
DLR00013340	1	17	YOR202W	36	SD/MSG -ARG -HIS -LEU -LYS +Canavanine +G418 +Hygromycin +Thialysine	Adam_cdc13-1_SDLV3_REP1	1	11	0.681367888551	370.8	58.6329019153	254	12	34758.9	2655.62925055	43	1.01527226665	3315.6	537.33696546	2501	266	136	136	91	110	111	1313	0
DLR00013340	1	18	YOR202W	36	SD/MSG -ARG -HIS -LEU -LYS +Canavanine +G418 +Hygromycin +Thialysine	Adam_cdc13-1_SDLV3_REP1	1	11	0.655370398705	254.7	38.2913585443	254	12	34524	2543.51292393	43	0.674735403667	2678.9912985	338.208200997	2581	281	136	136	81	101	103	1171	1
DLR00013340	1	19	YOR202W	36	SD/MSG -ARG -HIS -LEU -LYS +Canavanine +G418 +Hygromycin +Thialysine	Adam_cdc13-1_SDLV3_REP1	1	11	0.933134960728	404.1	32.6173433573	254	12	39033	2846.60493234	43	1.10387991162	3032.1	245.239805059	2762	260	136	136	84	102	104	1080	0
DLR00013340	1	20	YOR202W	36	SD/MSG -ARG -HIS -LEU -LYS +Canavanine +G418 +Hygromycin +Thialysine	Adam_cdc13-1_SDLV3_REP1	1	11	0.795891585064	7089.99999907	565.68509129	254	1.15737096357	90054.8950122	9984.20474663	43	0.886411898705	67764	5035.61179814	2868	257	136	136	83	101	102	838	5
DLR00013340	1	21	YOR202W	36	SD/MSG -ARG -HIS -LEU -LYS +Canavanine +G418 +Hygromycin +Thialysine	Adam_cdc13-1_SDLV3_REP1	1	11	9	2617.2	349.018146091	254	12	49603.5	3903.77567282	43	11.5662679154	18376.2	2342.32717523	3045	245	136	136	83	99	99	1097	14
DLR00013340	1	22	YOR202W	36	SD/MSG -ARG -HIS -LEU -LYS +Canavanine +G418 +Hygromycin +Thialysine	Adam_cdc13-1_SDLV3_REP1	1	11	1.02592539211	5693.96476473	616.962168511	254	10.3851555192	63318.6	4230.34260655	43	1.13418007641	42831.9206243	4716.55293319	3090	247	136	136	82	97	98	1044	13
DLR00013340	1	23	YOR202W	36	SD/MSG -ARG -HIS -LEU -LYS +Canavanine +G418 +Hygromycin +Thialysine	Adam_cdc13-1_SDLV3_REP1	1	11	2.18470352954	2003.4	161.753623734	254	10.258867732	42106.5	2648.50608072	43	2.52413045	15122.7	1181.56624219	3283	249	136	136	79	94	94	1493	9
DLR00013340	1	24	YOR202W	36	SD/MSG -ARG -HIS -LEU -LYS +Canavanine +G418 +Hygromycin +Thialysine	Adam_cdc13-1_SDLV3_REP1	1	11	0.690477283165	3280.87523616	238.798722538	254	10.0841624413	56373.3	4635.53609233	43	0.791508815713	35842.8752825	2467.43273279	3356	266	136	136	76	91	91	1123	7
DLR00013340	2	1	YOR202W	36	SD/MSG -ARG -HIS -LEU -LYS +Canavanine +G418 +Hygromycin +Thialysine	Adam_cdc13-1_SDLV3_REP1	1	11	1.15027355068	357.3	46.2093550069	254	12	40416.7534799	2637.94481865	43	4.3585060258	2545.2	325.344689242	278	355	136	136	83	97	97	967	0
DLR00013340	2	2	YAL018C	36	SD/MSG -ARG -HIS -LEU -LYS +Canavanine +G418 +Hygromycin +Thialysine	Adam_cdc13-1_SDLV3_REP1	1	11	0.617035403684	284.4	33.373537357	254	12	33755.9732459	2136.12013239	43	0.987410386503	2189.7	247.167266618	455	343	136	136	87	105	105	1264	3
DLR00013340	2	3	YBR210W	36	SD/MSG -ARG -HIS -LEU -LYS +Canavanine +G418 +Hygromycin +Thialysine	Adam_cdc13-1_SDLV3_REP1	1	11	0.739164898592	300.6	29.8880933007	254	12	34830.7950958	2386.59920791	43	0.969797597299	2539.8	248.175477486	554	323	136	136	88	106	107	1265	0
DLR00013340	2	4	YBR114W	36	SD/MSG -ARG -HIS -LEU -LYS +Canavanine +G418 +Hygromycin +Thialysine	Adam_cdc13-1_SDLV3_REP1	1	11	0.603561369093	293.4	21.941004034	254	12	33326.1	2317.80762158	43	0.805027895373	2291.4	182.068333122	660	367	136	136	85	104	106	1133	0
DLR00013340	2	5	YAL037W	36	SD/MSG -ARG -HIS -LEU -LYS +Canavanine +G418 +Hygromycin +Thialysine	Adam_cdc13-1_SDLV3_REP1	1	11	0	11	18.3637387344	254	11.8565551104	32634	2405.02836991	43	12	1455.3	140.722225926	810	312	136	136	87	106	108	1244	1
DLR00013340	2	6	YAL062W	36	SD/MSG -ARG -HIS -LEU -LYS +Canavanine +G418 +Hygromycin +Thialysine	Adam_cdc13-1_SDLV3_REP1	1	11	0	11	20.7408116933	254	11.2019965886	32600.7	2429.93414116	43	0.561981480256	1742.90170329	153.893005752	959	378	136	136	86	105	106	1164	5
DLR00013340	2	7	YBL042C	36	SD/MSG -ARG -HIS -LEU -LYS +Canavanine +G418 +Hygromycin +Thialysine	Adam_cdc13-1_SDLV3_REP1	1	11	0	11	13.162561219	254	10.8437486004	32878.8	2519.47675326	43	0.683375058781	951.3	123.669438028	1110	374	136	136	88	106	109	1169	0
DLR00013340	2	8	YBL089W	36	SD/MSG -ARG -HIS -LEU -LYS +Canavanine +G418 +Hygromycin +Thialysine	Adam_cdc13-1_SDLV3_REP1	1	11	0	11	10.870428902	254	12	31582.8	2328.09117465	43	5.0612834203	1278	98.5937722142	1223	316	136	136	96	114	113	1130	0
DLR00013340	2	9	YBR047W	36	SD/MSG -ARG -HIS -LEU -LYS +Canavanine +G418 +Hygromycin +Thialysine	Adam_cdc13-1_SDLV3_REP1	1	11	0	11	12.7893419188	254	12	30453.3	2080.38383311	43	0.848269301053	1088.1	119.445155623	1366	331	136	136	85	105	106	1169	0
DLR00013340	2	10	YBR084C-A	36	SD/MSG -ARG -HIS -LEU -LYS +Canavanine +G418 +Hygromycin +Thialysine	Adam_cdc13-1_SDLV3_REP1	1	11	0	11	26.1734804474	254	12	34207.5152279	2327.12405363	43	0.782028642518	2358.99812166	260.830767437	1513	342	136	136	88	106	106	1309	0
DLR00013340	2	11	YBL069W	36	SD/MSG -ARG -HIS -LEU -LYS +Canavanine +G418 +Hygromycin +Thialysine	Adam_cdc13-1_SDLV3_REP1	1	11	0	11	21.0265087279	254	12	34059.6	2571.77191953	43	5.07178071795	1327.5	168.227653671	1629	323	136	136	81	101	103	1110	0
DLR00013340	2	12	YBR082C	36	SD/MSG -ARG -HIS -LEU -LYS +Canavanine +G418 +Hygromycin +Thialysine	Adam_cdc13-1_SDLV3_REP1	1	11	0	11	24.0989075348	254	12	34412.8526278	2487.15564233	43	5.44402883919	1645.2	207.725782979	1758	339	136	136	85	105	105	1239	0
DLR00013340	2	13	YAL013W	36	SD/MSG -ARG -HIS -LEU -LYS +Canavanine +G418 +Hygromycin +Thialysine	Adam_cdc13-1_SDLV3_REP1	1	11	0	11	15.5679178437	254	12	32997.6	2412.86656222	43	0.883397400994	979.2	123.3645349	1867	299	136	136	89	108	108	1124	5
DLR00013340	2	14	YBR184W	36	SD/MSG -ARG -HIS -LEU -LYS +Canavanine +G418 +Hygromycin +Thialysine	Adam_cdc13-1_SDLV3_REP1	1	11	0	11	17.6037953992	254	12	31799.7	2456.18118	43	0.5	1576.8	149.692794491	2020	320	136	136	82	102	104	1086	7
DLR00013340	2	15	YAR029W	36	SD/MSG -ARG -HIS -LEU -LYS +Canavanine +G418 +Hygromycin +Thialysine	Adam_cdc13-1_SDLV3_REP1	1	11	0	11	18.0104229599	254	12	30256.2	2349.14919174	43	3.36962960475	1548.9	173.941413151	2195	335	136	136	82	102	103	1067	0
DLR00013340	2	16	YBR217W	36	SD/MSG -ARG -HIS -LEU -LYS +Canavanine +G418 +Hygromycin +Thialysine	Adam_cdc13-1_SDLV3_REP1	1	11	2.75553485156	234	26.2021136779	254	12	32098.5	2306.98577338	43	4.12593408823	1818	197.384376404	2296	373	136	136	80	100	103	1117	0
DLR00013340	2	17	YBR174C	36	SD/MSG -ARG -HIS -LEU -LYS +Canavanine +G418 +Hygromycin +Thialysine	Adam_cdc13-1_SDLV3_REP1	1	11	0	11	17.565005084	254	12	31784.4	2372.13336263	43	2.81259385833	1648.8	131.091287047	2440	412	136	136	82	102	102	1126	0
DLR00013340	2	18	YBL043W	36	SD/MSG -ARG -HIS -LEU -LYS +Canavanine +G418 +Hygromycin +Thialysine	Adam_cdc13-1_SDLV3_REP1	1	11	0.698487327393	261	26.2237678029	254	12	30921.3891227	2209.17635344	43	0.994599856956	2198.7	229.938174009	2573	327	136	136	81	101	102	1136	0
DLR00013340	2	19	YAL059W	36	SD/MSG -ARG -HIS -LEU -LYS +Canavanine +G418 +Hygromycin +Thialysine	Adam_cdc13-1_SDLV3_REP1	1	11	0	11	21.4410500738	254	12	31292.1	2215.59000093	43	0.503263645091	2443.93207484	205.691606707	2727	356	136	136	-1	-1	-1	840	0
DLR00013340	2	20	YBL011W	36	SD/MSG -ARG -HIS -LEU -LYS +Canavanine +G418 +Hygromycin +Thialysine	Adam_cdc13-1_SDLV3_REP1	1	11	0	11	11.4299330255	254	12	31260.3607956	2169.01440167	43	0.826388066609	1402.2	127.668968467	2842	370	136	136	83	102	105	866	0
DLR00013340	2	21	YBL001C	36	SD/MSG -ARG -HIS -LEU -LYS +Canavanine +G418 +Hygromycin +Thialysine	Adam_cdc13-1_SDLV3_REP1	1	11	0.528396626248	227.7	32.898752261	254	12	35102.7	2548.26860236	43	0.664298514784	2057.99991234	261.315120842	3023	334	136	136	88	103	103	938	3
DLR00013340	2	22	YBR036C	36	SD/MSG -ARG -HIS -LEU -LYS +Canavanine +G418 +Hygromycin +Thialysine	Adam_cdc13-1_SDLV3_REP1	1	11	2.33814929238	738.9	53.4809020998	254	12	35148.6	2611.27034753	43	1.99487823249	7571.7	518.212209207	3168	368	136	136	78	95	96	2149	8
DLR00013340	2	23	YBL102W	36	SD/MSG -ARG -HIS -LEU -LYS +Canavanine +G418 +Hygromycin +Thialysine	Adam_cdc13-1_SDLV3_REP1	1	11	3.24328608681	632.7	44.442795115	254	12	37537.7072137	2716.54075837	43	4.11828814387	4887	303.751679374	3256	339	136	136	75	91	93	1981	8
DLR00013340	2	24	YOR202W	36	SD/MSG -ARG -HIS -LEU -LYS +Canavanine +G418 +Hygromycin +Thialysine	Adam_cdc13-1_SDLV3_REP1	1	11	0.884728628327	1468.99620498	199.000846026	254	12	48881.6603324	3343.32329273	43	1.02467497408	9389.99782689	1299.02535646	3425	352	136	136	74	89	89	1078	0
DLR00013340	3	1	YOR202W	36	SD/MSG -ARG -HIS -LEU -LYS +Canavanine +G418 +Hygromycin +Thialysine	Adam_cdc13-1_SDLV3_REP1	1	11	0	11	22.8267964792	254	12	37105.1937271	2456.96539691	43	0.865161106863	1667.7	166.952898176	298	492	136	136	84	100	101	1201	0
DLR00013340	3	2	YAL027W	36	SD/MSG -ARG -HIS -LEU -LYS +Canavanine +G418 +Hygromycin +Thialysine	Adam_cdc13-1_SDLV3_REP1	1	11	0.536774596113	473.866231374	41.0838809546	254	12	34012.1007975	2289.78350805	43	0.709250860145	3707.8786737	333.214784549	369	477	136	136	86	102	102	1306	0
DLR00013340	3	3	YAR023C	36	SD/MSG -ARG -HIS -LEU -LYS +Canavanine +G418 +Hygromycin +Thialysine	Adam_cdc13-1_SDLV3_REP1	1	11	0	11	25.3069685397	254	12	35201.1815895	2395.32376625	43	0.5101669965	2059.93765199	209.15494385	544	484	136	136	81	101	102	937	0
DLR00013340	3	4	YBL015W	36	SD/MSG -ARG -HIS -LEU -LYS +Canavanine +G418 +Hygromycin +Thialysine	Adam_cdc13-1_SDLV3_REP1	1	11	0	11	27.2814122537	254	12	33013.8	2334.76205558	43	5.07411800015	1532.7	201.17758782	673	463	136	136	84	103	105	1165	0
DLR00013340	3	5	YAL031C	36	SD/MSG -ARG -HIS -LEU -LYS +Canavanine +G418 +Hygromycin +Thialysine	Adam_cdc13-1_SDLV3_REP1	1	11	0	11	24.6835698686	254	12	33819.3	2489.8676511	43	0.530894946381	2095.91935715	283.21267786	813	485	136	136	83	104	105	1039	0
DLR00013340	3	6	YBR214W	36	SD/MSG -ARG -HIS -LEU -LYS +Canavanine +G418 +Hygromycin +Thialysine	Adam_cdc13-1_SDLV3_REP1	1	11	0	11	15.5575184045	254	10.6954164511	34533	2551.85482235	43	1.08643441452	1338.3	129.393281474	929	514	136	136	86	105	106	1187	1
DLR00013340	3	7	YBR051W	36	SD/MSG -ARG -HIS -LEU -LYS +Canavanine +G418 +Hygromycin +Thialysine	Adam_cdc13-1_SDLV3_REP1	1	11	0	11	13.4239136011	254	12	31277.7	2142.87791425	43	0.604546583301	1861.90266155	160.240871133	1069	524	136	136	85	105	105	1147	0
DLR00013340	3	8	YBL060W	36	SD/MSG -ARG -HIS -LEU -LYS +Canavanine +G418 +Hygromycin +Thialysine	Adam_cdc13-1_SDLV3_REP1	1	11	0	11	19.0873780138	254	12	29912.0153443	1921.60534575	43	0.512912425123	1984.5	223.017838331	1296	500	136	136	84	104	105	1030	0
DLR00013340	3	9	YAL014C	36	SD/MSG -ARG -HIS -LEU -LYS +Canavanine +G418 +Hygromycin +Thialysine	Adam_cdc13-1_SDLV3_REP1	1	11	0.5	234	25.2005310618	254	9.7271459991	33465.6	1945.24509505	43	0.578747182674	2417.94846092	249.067020777	1384	485	136	136	82	102	103	1022	0
DLR00013340	3	10	YBR180W	36	SD/MSG -ARG -HIS -LEU -LYS +Canavanine +G418 +Hygromycin +Thialysine	Adam_cdc13-1_SDLV3_REP1	1	11	1.01898149255	269.1	29.7657897967	254	10.5015792144	34943.3527194	2345.75167133	43	1.28366995082	2357.1	277.963246842	1494	458	136	136	84	103	103	1278	0
DLR00013340	3	11	YBR066C	36	SD/MSG -ARG -HIS -LEU -LYS +Canavanine +G418 +Hygromycin +Thialysine	Adam_cdc13-1_SDLV3_REP1	1	11	0.763708503601	254.7	25.9785234344	254	12	34679.7	2587.12237648	43	1.04075082965	2156.4	238.886966649	1633	515	136	136	87	106	105	1300	3
DLR00013340	3	12	YBR048W	36	SD/MSG -ARG -HIS -LEU -LYS +Canavanine +G418 +Hygromycin +Thialysine	Adam_cdc13-1_SDLV3_REP1	1	11	0.505965343961	251.1	25.47167817	254	12	34726.5	2565.93133855	43	0.600241498957	2663.98205934	231.541090329	1784	491	136	136	82	102	102	1085	0
DLR00013340	3	13	YBR016W	36	SD/MSG -ARG -HIS -LEU -LYS +Canavanine +G418 +Hygromycin +Thialysine	Adam_cdc13-1_SDLV3_REP1	1	11	0.5	401.4	45.7039493876	254	12	34990.4615633	2692.82132837	43	6.91971260881	3906.9	751.719621356	1947	490	136	136	85	105	105	1106	0
DLR00013340	3	14	YBL039C	36	SD/MSG -ARG -HIS -LEU -LYS +Canavanine +G418 +Hygromycin +Thialysine	Adam_cdc13-1_SDLV3_REP1	1	11	0.581149263537	367.2	45.1112667383	254	12	31300.2546359	2294.30543365	43	0.696671807077	3369.9583533	403.134039253	2034	462	136	136	80	100	102	992	0
DLR00013340	3	15	YAL034C	36	SD/MSG -ARG -HIS -LEU -LYS +Canavanine +G418 +Hygromycin +Thialysine	Adam_cdc13-1_SDLV3_REP1	1	11	0.5	279.9	29.4171308234	254	12	29700.9	2252.2519165	43	0.569992210765	2610.87888533	259.494280162	2173	478	136	136	82	101	102	1015	0
DLR00013340	3	16	YBR125C	36	SD/MSG -ARG -HIS -LEU -LYS +Canavanine +G418 +Hygromycin +Thialysine	Adam_cdc13-1_SDLV3_REP1	1	11	0.5	231.3	26.4853047935	254	12	31236.3	2381.29079158	43	0.5	2170.99938609	238.336357906	2317	468	136	136	81	101	103	1148	1
DLR00013340	3	17	YBR195C	36	SD/MSG -ARG -HIS -LEU -LYS +Canavanine +G418 +Hygromycin +Thialysine	Adam_cdc13-1_SDLV3_REP1	1	11	0	11	23.5920089283	254	12	30321	2111.38978276	43	0.523121465247	1936.94905335	216.564275561	2417	452	136	136	82	102	102	1094	0
DLR00013340	3	18	YBR182C	36	SD/MSG -ARG -HIS -LEU -LYS +Canavanine +G418 +Hygromycin +Thialysine	Adam_cdc13-1_SDLV3_REP1	1	11	0	11	20.8647822959	254	12	29062.8	2172.10046995	43	0.900843137325	1546.2	179.413927387	2598	494	136	136	79	99	102	995	0
DLR00013340	3	19	YBL008W	36	SD/MSG -ARG -HIS -LEU -LYS +Canavanine +G418 +Hygromycin +Thialysine	Adam_cdc13-1_SDLV3_REP1	1	11	0.763421277799	338.4	29.2528152519	254	12	31190.4	2225.42465094	43	0.941046050583	3092.99991904	259.458227401	2737	490	136	136	89	107	105	972	0
DLR00013340	3	20	YBR059C	36	SD/MSG -ARG -HIS -LEU -LYS +Canavanine +G418 +Hygromycin +Thialysine	Adam_cdc13-1_SDLV3_REP1	1	11	0	11	9.12490076795	254	12	30839.9998765	2034.91588969	43	0	43	76.3788745044	2870	521	136	136	80	99	103	829	0
DLR00013340	3	21	YBR098W	36	SD/MSG -ARG -HIS -LEU -LYS +Canavanine +G418 +Hygromycin +Thialysine	Adam_cdc13-1_SDLV3_REP1	1	11	4.42883124514	273.6	25.3770234014	254	12	34352.1	2403.48942001	43	6.75800328501	2457.9	211.533882749	3021	499	136	136	82	100	102	1249	1
DLR00013340	3	22	YBL091C-A	36	SD/MSG -ARG -HIS -LEU -LYS +Canavanine +G418 +Hygromycin +Thialysine	Adam_cdc13-1_SDLV3_REP1	1	11	1.09009235948	1022.4	70.1090066426	254	11.392855997	40995.9	2961.30213054	43	1.18752866254	11813.0001864	623.405648372	3136	497	136	136	79	93	92	1459	0
DLR00013340	3	23	YBL104C	36	SD/MSG -ARG -HIS -LEU -LYS +Canavanine +G418 +Hygromycin +Thialysine	Adam_cdc13-1_SDLV3_REP1	1	11	1.4462660484	8555.8	97.6861589527	254	1.75156888146	929798.000192	11085.6812681	43	2.09631175559	916102.000201	7067.82656642	3271	502	136	136	182	185	155	5292	0
DLR00013340	3	24	YOR202W	36	SD/MSG -ARG -HIS -LEU -LYS +Canavanine +G418 +Hygromycin +Thialysine	Adam_cdc13-1_SDLV3_REP1	1	11	4.46289288151	602.1	79.9830526642	254	12	42506.4615881	3071.82680664	43	0.897166922013	4602.9986366	701.807499392	3426	509	136	136	73	89	89	860	1
DLR00013340	4	1	YOR202W	36	SD/MSG -ARG -HIS -LEU -LYS +Canavanine +G418 +Hygromycin +Thialysine	Adam_cdc13-1_SDLV3_REP1	1	11	0.585315719881	341.1	48.0222935635	254	11.7702272683	37218.9336047	2406.66516911	43	0.66222215478	2896.9159445	372.923099144	258	656	136	136	85	101	101	1287	0
DLR00013340	4	2	YBR052C	36	SD/MSG -ARG -HIS -LEU -LYS +Canavanine +G418 +Hygromycin +Thialysine	Adam_cdc13-1_SDLV3_REP1	1	11	0.64694784291	331.2	45.4885944361	254	12	34684.0625945	2377.02869872	43	7.53645729812	2618.1	315.488713902	382	650	136	136	84	103	103	1198	0
DLR00013340	4	3	YBL081W	36	SD/MSG -ARG -HIS -LEU -LYS +Canavanine +G418 +Hygromycin +Thialysine	Adam_cdc13-1_SDLV3_REP1	1	11	0.577233551134	223.2	31.3022986619	254	12	35164.0972408	2492.82617659	43	0.619436781986	2261.988343	264.961241232	524	602	136	136	85	103	104	1016	0
DLR00013340	4	4	YBR090C-A	36	SD/MSG -ARG -HIS -LEU -LYS +Canavanine +G418 +Hygromycin +Thialysine	Adam_cdc13-1_SDLV3_REP1	1	11	0	11	22.0665936943	254	12	30949.2	2413.25496253	43	4.82281151212	1385.1	159.547152024	694	598	136	136	91	109	108	1280	0
DLR00013340	4	5	YBR158W	36	SD/MSG -ARG -HIS -LEU -LYS +Canavanine +G418 +Hygromycin +Thialysine	Adam_cdc13-1_SDLV3_REP1	1	11	0	11	15.2810048395	254	12	30122.1	2367.81422192	43	0.735247432215	2110.99743972	208.020636017	782	630	136	136	87	107	108	1139	0
DLR00013340	4	6	YAR020C	36	SD/MSG -ARG -HIS -LEU -LYS +Canavanine +G418 +Hygromycin +Thialysine	Adam_cdc13-1_SDLV3_REP1	1	11	0	11	18.434128919	254	12	31201.2	2552.79312684	43	1.32599428047	1406.7	174.275604847	957	659	136	136	88	105	106	1204	0
DLR00013340	4	7	YBL070C	36	SD/MSG -ARG -HIS -LEU -LYS +Canavanine +G418 +Hygromycin +Thialysine	Adam_cdc13-1_SDLV3_REP1	1	11	0	11	16.7469475615	254	12	33345	2305.73083942	43	0.820757358755	1908	155.007986775	1133	586	136	136	89	109	109	1242	0
DLR00013340	4	8	YBR043C	36	SD/MSG -ARG -HIS -LEU -LYS +Canavanine +G418 +Hygromycin +Thialysine	Adam_cdc13-1_SDLV3_REP1	1	11	0	11	12.5618860476	254	12	28935.3660636	1878.72626071	43	1.1671476055	1417.5	94.7178191699	1231	605	136	136	89	106	106	1164	1
DLR00013340	4	9	YBR156C	36	SD/MSG -ARG -HIS -LEU -LYS +Canavanine +G418 +Hygromycin +Thialysine	Adam_cdc13-1_SDLV3_REP1	1	11	0.721195328915	333	35.0323819539	254	9.55123626965	32950.8	1929.399338	43	0.85575678234	4226.99615465	364.724720686	1406	646	136	136	83	102	102	1091	7
DLR00013340	4	10	YAL011W	36	SD/MSG -ARG -HIS -LEU -LYS +Canavanine +G418 +Hygromycin +Thialysine	Adam_cdc13-1_SDLV3_REP1	1	11	0	11	26.4004836616	254	10.3766032088	34345.9730193	2245.39264531	43	0.648432435908	1535.4	204.208100802	1517	609	136	136	86	105	105	1027	0
DLR00013340	4	11	YBR213W	36	SD/MSG -ARG -HIS -LEU -LYS +Canavanine +G418 +Hygromycin +Thialysine	Adam_cdc13-1_SDLV3_REP1	1	11	0	11	15.9089483696	254	11.8442001702	35421.3	2564.08023387	43	0.643884943411	1116.99913874	123.626821897	1611	641	136	136	84	103	103	1019	0
DLR00013340	4	12	YBR045C	36	SD/MSG -ARG -HIS -LEU -LYS +Canavanine +G418 +Hygromycin +Thialysine	Adam_cdc13-1_SDLV3_REP1	1	11	0.65186656227	276.3	35.6264521845	254	12	35760.4274919	2575.03608834	43	0.706681083165	3067.94999792	361.712109263	1773	658	136	136	82	102	102	1146	0
DLR00013340	4	13	YBL047C	36	SD/MSG -ARG -HIS -LEU -LYS +Canavanine +G418 +Hygromycin +Thialysine	Adam_cdc13-1_SDLV3_REP1	1	11	0	11	18.670243438	254	12	34378.2476437	2313.59965765	43	1.85650797111	1926.9	244.485108857	1925	587	136	136	82	101	104	1040	0
DLR00013340	4	14	YBL064C	36	SD/MSG -ARG -HIS -LEU -LYS +Canavanine +G418 +Hygromycin +Thialysine	Adam_cdc13-1_SDLV3_REP1	1	11	0	11	17.5589142086	254	12	31675.1376652	2323.12843199	43	0.724647874528	1826.1	151.237490181	2052	629	136	136	82	102	103	1287	0
DLR00013340	4	15	YBL091C	36	SD/MSG -ARG -HIS -LEU -LYS +Canavanine +G418 +Hygromycin +Thialysine	Adam_cdc13-1_SDLV3_REP1	1	11	0.547787295772	282.6	29.8432202804	254	12	30447.9553776	2280.95645811	43	0.657584940088	2838.98691163	276.990076932	2158	644	136	136	81	100	101	1173	0
DLR00013340	4	16	YBL096C	36	SD/MSG -ARG -HIS -LEU -LYS +Canavanine +G418 +Hygromycin +Thialysine	Adam_cdc13-1_SDLV3_REP1	1	11	0.505016890143	253.8	34.8201055183	254	12	30549.6	2331.94674591	43	0.622406443705	2347.96536558	336.433094481	2315	661	136	136	81	101	101	1137	0
DLR00013340	4	17	YAL058C-A	36	SD/MSG -ARG -HIS -LEU -LYS +Canavanine +G418 +Hygromycin +Thialysine	Adam_cdc13-1_SDLV3_REP1	1	11	0	11	29.3948851725	254	12	31261.5	2251.21988886	43	0.5	1889.1	298.422548698	2436	623	136	136	81	101	102	993	0
DLR00013340	4	18	YBL059W	36	SD/MSG -ARG -HIS -LEU -LYS +Canavanine +G418 +Hygromycin +Thialysine	Adam_cdc13-1_SDLV3_REP1	1	11	0.582952734305	222.3	26.3767642015	254	12	31061.7	2479.39380363	43	0.90770969393	1727.1	237.106066699	2593	616	136	136	83	103	103	1038	0
DLR00013340	4	19	YBR169C	36	SD/MSG -ARG -HIS -LEU -LYS +Canavanine +G418 +Hygromycin +Thialysine	Adam_cdc13-1_SDLV3_REP1	1	11	0.882096107183	306.9	22.377811649	254	12	31095.9	2379.73859298	43	1.10517825383	3408.3	201.480950272	2738	623	136	136	89	106	105	1369	0
DLR00013340	4	20	YBR194W	36	SD/MSG -ARG -HIS -LEU -LYS +Canavanine +G418 +Hygromycin +Thialysine	Adam_cdc13-1_SDLV3_REP1	1	11	1.42439713823	223.2	11.8109916464	254	12	30779.1	2076.90778736	43	1.76271926902	1815.3	90.6390992898	2863	628	136	136	80	99	101	1219	0
DLR00013340	4	21	YAL064C-A	36	SD/MSG -ARG -HIS -LEU -LYS +Canavanine +G418 +Hygromycin +Thialysine	Adam_cdc13-1_SDLV3_REP1	1	11	1.99974278774	589.5	74.6989649052	254	12	35743.5	2342.7893014	43	2.41896712733	5498.1	731.620740999	3020	614	136	136	76	96	99	907	3
DLR00013340	4	22	YBR025C	36	SD/MSG -ARG -HIS -LEU -LYS +Canavanine +G418 +Hygromycin +Thialysine	Adam_cdc13-1_SDLV3_REP1	1	11	5.03350551082	323.1	35.6171847143	254	12	36933.9084204	2325.29292612	43	8.6355849503	2255.4	242.197250053	3154	660	136	136	78	96	98	1002	6
DLR00013340	4	23	YBR206W	36	SD/MSG -ARG -HIS -LEU -LYS +Canavanine +G418 +Hygromycin +Thialysine	Adam_cdc13-1_SDLV3_REP1	1	11	3.6871213118	303.3	36.7419886508	254	12	39829.0041384	2643.55097961	43	4.46620758587	1969.2	230.261189716	3296	648	136	136	72	90	94	954	0
DLR00013340	4	24	YOR202W	36	SD/MSG -ARG -HIS -LEU -LYS +Canavanine +G418 +Hygromycin +Thialysine	Adam_cdc13-1_SDLV3_REP1	1	11	1.01816760499	401.4	53.4255935222	254	12	41574.3135978	2754.37292211	43	4.99550757673	2541.6	267.664352398	3424	605	136	136	73	89	89	1033	0
DLR00013340	5	1	YOR202W	36	SD/MSG -ARG -HIS -LEU -LYS +Canavanine +G418 +Hygromycin +Thialysine	Adam_cdc13-1_SDLV3_REP1	1	11	3.36461163235	354.6	36.7893425717	254	12	36696.9680105	2436.77141413	43	4.44384944779	2594.7	210.062068561	264	763	136	136	88	104	103	1207	3
DLR00013340	5	2	YBL037W	36	SD/MSG -ARG -HIS -LEU -LYS +Canavanine +G418 +Hygromycin +Thialysine	Adam_cdc13-1_SDLV3_REP1	1	11	0	11	25.9624066724	254	12	35574.6965642	2562.62416292	43	6.74097810694	1494	233.372785906	434	733	136	136	86	105	104	988	0
DLR00013340	5	3	YBL049W	36	SD/MSG -ARG -HIS -LEU -LYS +Canavanine +G418 +Hygromycin +Thialysine	Adam_cdc13-1_SDLV3_REP1	1	11	0	11	13.7291029066	254	12	33538.5	2568.09081934	43	1.08163314149	1223.1	107.580035076	590	743	136	136	96	113	112	1002	0
DLR00013340	5	4	YBL051C	36	SD/MSG -ARG -HIS -LEU -LYS +Canavanine +G418 +Hygromycin +Thialysine	Adam_cdc13-1_SDLV3_REP1	1	11	0	11	11.1654298687	254	12	34579.8	2759.58368881	43	0.510021470338	1549.84472904	126.983511486	667	757	136	136	96	113	113	1030	0
DLR00013340	5	5	YBR175W	36	SD/MSG -ARG -HIS -LEU -LYS +Canavanine +G418 +Hygromycin +Thialysine	Adam_cdc13-1_SDLV3_REP1	1	11	0	11	8.00845484684	254	12	31018.5	2528.54773647	43	0	43	67.2451025969	773	737	136	136	87	106	108	1140	0
DLR00013340	5	6	YBR148W	36	SD/MSG -ARG -HIS -LEU -LYS +Canavanine +G418 +Hygromycin +Thialysine	Adam_cdc13-1_SDLV3_REP1	1	11	0	11	16.9537890804	254	12	30448.8	2473.465156	43	0.584889980631	1249.98053843	149.876298327	981	744	136	136	87	105	106	1357	0
DLR00013340	5	7	YBL067C	36	SD/MSG -ARG -HIS -LEU -LYS +Canavanine +G418 +Hygromycin +Thialysine	Adam_cdc13-1_SDLV3_REP1	1	11	1.01583424354	2142.8	59.2051181443	254	1.30234765164	156361.000117	6379.75473409	43	1.53697727065	129510.000059	3581.39057845	1120	787	136	136	153	162	144	2431	0
DLR00013340	5	8	YBL003C	36	SD/MSG -ARG -HIS -LEU -LYS +Canavanine +G418 +Hygromycin +Thialysine	Adam_cdc13-1_SDLV3_REP1	1	11	0	11	15.9809750059	254	10.3480761188	32400	1992.95548345	43	0.713555857356	1668.6	133.878723516	1248	756	136	136	85	105	104	1253	0
DLR00013340	5	9	YBR171W	36	SD/MSG -ARG -HIS -LEU -LYS +Canavanine +G418 +Hygromycin +Thialysine	Adam_cdc13-1_SDLV3_REP1	1	11	0.5366972198	405.977750576	28.0741249502	254	9.49939930989	32199.3	1797.44353964	43	0.710354518539	4473.98259565	299.484051989	1354	783	136	136	83	103	103	996	2
DLR00013340	5	10	YBR141C	36	SD/MSG -ARG -HIS -LEU -LYS +Canavanine +G418 +Hygromycin +Thialysine	Adam_cdc13-1_SDLV3_REP1	1	11	0	11	21.131703947	254	10.4586352643	35010.4213029	2187.72536558	43	0.87680759062	1682.1	199.178174913	1478	781	136	136	90	108	106	965	0
DLR00013340	5	11	YBL007C	36	SD/MSG -ARG -HIS -LEU -LYS +Canavanine +G418 +Hygromycin +Thialysine	Adam_cdc13-1_SDLV3_REP1	1	11	0	11	12.0586523802	254	12	35610.3	2648.47701955	43	0.713461685902	905.4	91.0138285439	1620	746	136	136	86	104	103	931	0
DLR00013340	5	12	YBR164C	36	SD/MSG -ARG -HIS -LEU -LYS +Canavanine +G418 +Hygromycin +Thialysine	Adam_cdc13-1_SDLV3_REP1	1	11	0	11	14.7974375968	254	12	34757.6744073	2505.66105987	43	3.29934804956	1298.7	109.218363548	1775	764	136	136	84	103	103	1130	0
DLR00013340	5	13	YBR219C	36	SD/MSG -ARG -HIS -LEU -LYS +Canavanine +G418 +Hygromycin +Thialysine	Adam_cdc13-1_SDLV3_REP1	1	11	1.38911806641	6309.6	38.1166646533	254	1.70705846254	584148.000095	7401.81410809	43	2.04440967893	566281.000082	4149.45099044	1891	796	136	136	185	189	156	4037	0
DLR00013340	5	14	YBR132C	36	SD/MSG -ARG -HIS -LEU -LYS +Canavanine +G418 +Hygromycin +Thialysine	Adam_cdc13-1_SDLV3_REP1	1	11	0.5	307.8	37.467132364	254	12	31263.7922892	2167.80710139	43	3.63496580826	2352.6	355.071578774	2032	754	136	136	81	101	101	1092	0
DLR00013340	5	15	YAR031W	36	SD/MSG -ARG -HIS -LEU -LYS +Canavanine +G418 +Hygromycin +Thialysine	Adam_cdc13-1_SDLV3_REP1	1	11	4.98923539533	330.3	46.9179231373	254	12	29780.2466194	1927.860786	43	0.665919767389	2967.91419971	343.925518615	2140	735	136	136	85	102	101	1190	0
DLR00013340	5	16	YBR166C	36	SD/MSG -ARG -HIS -LEU -LYS +Canavanine +G418 +Hygromycin +Thialysine	Adam_cdc13-1_SDLV3_REP1	1	11	0.5	346.5	34.1263058143	254	12	28969.2776095	1937.06357988	43	5.8505679345	2948.4	503.828003945	2311	739	136	136	82	101	101	1119	1
DLR00013340	5	17	YBL024W	36	SD/MSG -ARG -HIS -LEU -LYS +Canavanine +G418 +Hygromycin +Thialysine	Adam_cdc13-1_SDLV3_REP1	1	11	0	11	22.8733321309	254	12	30643.2	2437.47413357	43	0.568448860787	1444.96442406	185.007986874	2440	816	136	136	84	105	104	941	0
DLR00013340	5	18	YBR005W	36	SD/MSG -ARG -HIS -LEU -LYS +Canavanine +G418 +Hygromycin +Thialysine	Adam_cdc13-1_SDLV3_REP1	1	11	0.765252265085	507.000130929	34.9186572121	254	12	31630.5	2239.32812705	43	0.921169546128	5272.00005501	347.098143283	2592	767	136	136	85	100	96	1321	0
DLR00013340	5	19	YAL010C	36	SD/MSG -ARG -HIS -LEU -LYS +Canavanine +G418 +Hygromycin +Thialysine	Adam_cdc13-1_SDLV3_REP1	1	11	1.54169779708	8035.00012079	104.197937525	254	1.83811845948	867505.000043	9063.79156355	43	2.1987852179	855117.000001	9008.0567384	2685	789	136	136	187	191	160	4489	57
DLR00013340	5	20	YBL078C	36	SD/MSG -ARG -HIS -LEU -LYS +Canavanine +G418 +Hygromycin +Thialysine	Adam_cdc13-1_SDLV3_REP1	1	11	1.04494268003	6225.97545208	478.874719456	254	1.31762201375	620411.975988	49498.4119883	43	1.51143844818	607998.971276	50547.4797367	2914	772	136	136	86	102	100	1256	26
DLR00013340	5	21	YBR099C	36	SD/MSG -ARG -HIS -LEU -LYS +Canavanine +G418 +Hygromycin +Thialysine	Adam_cdc13-1_SDLV3_REP1	1	11	0.666730069255	268.2	35.0066839498	254	12	32610.5901207	2192.72990545	43	0.755212042532	2211.9973373	287.982916215	2992	742	136	136	77	98	100	859	0
DLR00013340	5	22	YAR015W	36	SD/MSG -ARG -HIS -LEU -LYS +Canavanine +G418 +Hygromycin +Thialysine	Adam_cdc13-1_SDLV3_REP1	1	11	0.714235700754	270	32.7914410683	254	12	35419.5	2348.23687162	43	0.993550061452	1989.9	237.725102614	3146	771	136	136	78	97	101	851	1
DLR00013340	5	23	YAL054C	36	SD/MSG -ARG -HIS -LEU -LYS +Canavanine +G418 +Hygromycin +Thialysine	Adam_cdc13-1_SDLV3_REP1	1	11	0.710047521911	501.3	68.0794303527	254	11.9802091414	37832.9887111	2605.28160983	43	0.821212590185	3841.99634608	475.712340894	3268	774	136	136	73	92	94	842	2
DLR00013340	5	24	YOR202W	36	SD/MSG -ARG -HIS -LEU -LYS +Canavanine +G418 +Hygromycin +Thialysine	Adam_cdc13-1_SDLV3_REP1	1	11	0.716617427871	450.9	72.5764536508	254	12	40469.4301986	2831.57477452	43	7.49006593406	3313.8	434.338317075	3445	800	136	136	74	90	91	979	1
DLR00013340	6	1	YOR202W	36	SD/MSG -ARG -HIS -LEU -LYS +Canavanine +G418 +Hygromycin +Thialysine	Adam_cdc13-1_SDLV3_REP1	1	11	0.570005243897	375.907684102	37.664321135	254	12	35894.8903315	2440.60875259	43	0.674343362415	2534.91490694	267.800558296	221	899	136	136	83	100	99	3410	1
DLR00013340	6	2	YBR100W	36	SD/MSG -ARG -HIS -LEU -LYS +Canavanine +G418 +Hygromycin +Thialysine	Adam_cdc13-1_SDLV3_REP1	1	11	0.784613333192	387.9	54.1620434928	254	12	36828.4626027	2566.6439818	43	10.0197976231	5022.9	559.837959135	426	869	136	136	81	100	103	962	0
DLR00013340	6	3	YAL008W	36	SD/MSG -ARG -HIS -LEU -LYS +Canavanine +G418 +Hygromycin +Thialysine	Adam_cdc13-1_SDLV3_REP1	1	11	0	11	12.5204207121	254	12	33433.2	2507.36247731	43	0	43	98.2139562875	545	889	136	136	83	102	102	940	0
DLR00013340	6	4	YBR007C	36	SD/MSG -ARG -HIS -LEU -LYS +Canavanine +G418 +Hygromycin +Thialysine	Adam_cdc13-1_SDLV3_REP1	1	11	5.64622272232	328.5	51.4913196098	254	12	33286.5	2461.68578013	43	0.53368681425	3588.83755338	399.882552247	638	873	136	136	85	104	105	992	0
DLR00013340	6	5	YBR168W	36	SD/MSG -ARG -HIS -LEU -LYS +Canavanine +G418 +Hygromycin +Thialysine	Adam_cdc13-1_SDLV3_REP1	1	11	0	11	11.7260026595	254	12	30930.3	2425.68842543	43	0	43	86.473848512	868	927	136	136	85	104	106	1348	0
DLR00013340	6	6	YAL022C	36	SD/MSG -ARG -HIS -LEU -LYS +Canavanine +G418 +Hygromycin +Thialysine	Adam_cdc13-1_SDLV3_REP1	1	11	3.46736128818	233.1	31.6561172432	254	12	31768.2	2417.95072452	43	4.25505520182	1889.1	258.143554223	959	900	136	136	-1	-1	-1	1069	0
DLR00013340	6	7	YAL015C	36	SD/MSG -ARG -HIS -LEU -LYS +Canavanine +G418 +Hygromycin +Thialysine	Adam_cdc13-1_SDLV3_REP1	1	11	0.5	244.8	27.6287342351	254	11.589962953	33857.1	2387.86914487	43	0.51972332614	2277.87572741	257.326884969	1095	900	136	136	85	105	104	1079	0
DLR00013340	6	8	YBR015C	36	SD/MSG -ARG -HIS -LEU -LYS +Canavanine +G418 +Hygromycin +Thialysine	Adam_cdc13-1_SDLV3_REP1	1	11	0	11	14.5308554582	254	10.2153479878	31153.5	2310.10173683	43	0.60992242835	1912.98589428	145.764535911	1252	908	136	136	82	102	103	1013	0
DLR00013340	6	9	YBR161W	36	SD/MSG -ARG -HIS -LEU -LYS +Canavanine +G418 +Hygromycin +Thialysine	Adam_cdc13-1_SDLV3_REP1	1	11	0	11	21.1238084885	254	9.15231812184	35735.4	2292.44524742	43	0.5	1859.4	204.659789711	1367	942	136	136	82	102	102	1079	4
DLR00013340	6	10	YBR018C	36	SD/MSG -ARG -HIS -LEU -LYS +Canavanine +G418 +Hygromycin +Thialysine	Adam_cdc13-1_SDLV3_REP1	1	11	0	11	21.0619412199	254	11.0371316537	35622.9	2123.96525538	43	0.507169869816	1486.8	165.028945418	1462	963	136	136	83	103	102	1003	0
DLR00013340	6	11	YBR077C	36	SD/MSG -ARG -HIS -LEU -LYS +Canavanine +G418 +Hygromycin +Thialysine	Adam_cdc13-1_SDLV3_REP1	1	11	0	11	9.68435100358	254	12	36181.9363814	2572.34623647	43	0	43	64.7416521068	1614	907	136	136	84	103	103	1188	0
DLR00013340	6	12	YBR063C	36	SD/MSG -ARG -HIS -LEU -LYS +Canavanine +G418 +Hygromycin +Thialysine	Adam_cdc13-1_SDLV3_REP1	1	11	2.66918362119	221.4	35.4170827961	254	12	35085.3076253	2321.65582013	43	0.5	2489.4	307.234569337	1751	946	136	136	85	104	104	1015	1
DLR00013340	6	13	YAL045C	36	SD/MSG -ARG -HIS -LEU -LYS +Canavanine +G418 +Hygromycin +Thialysine	Adam_cdc13-1_SDLV3_REP1	1	11	0	11	17.817488049	254	12	32191.1080467	2056.91162008	43	4.03135729661	1245.6	194.695934819	1928	918	136	136	83	102	102	842	0
DLR00013340	6	14	YBR197C	36	SD/MSG -ARG -HIS -LEU -LYS +Canavanine +G418 +Hygromycin +Thialysine	Adam_cdc13-1_SDLV3_REP1	1	11	0.5	252.9	27.414071683	254	12	30816.3544275	2026.06699239	43	0.5	2395.8	251.505846496	2070	894	136	136	81	100	101	1016	0
DLR00013340	6	15	YAR014C	36	SD/MSG -ARG -HIS -LEU -LYS +Canavanine +G418 +Hygromycin +Thialysine	Adam_cdc13-1_SDLV3_REP1	1	11	0.5	276.3	31.5678198118	254	12	29500.4536156	1870.93592708	43	6.20038033902	2647.8	449.953772212	2209	887	136	136	80	100	100	1086	0
DLR00013340	6	16	YAL068C	36	SD/MSG -ARG -HIS -LEU -LYS +Canavanine +G418 +Hygromycin +Thialysine	Adam_cdc13-1_SDLV3_REP1	1	11	4.65986992877	259.2	41.1282736913	254	12	28553.37782	2102.08500992	43	6.14666853211	2092.5	334.736676552	2275	898	136	136	81	100	100	1023	0
DLR00013340	6	17	YBL017C	36	SD/MSG -ARG -HIS -LEU -LYS +Canavanine +G418 +Hygromycin +Thialysine	Adam_cdc13-1_SDLV3_REP1	1	11	0	11	18.9149615336	254	12	28533.6	2152.24400501	43	0.506043106558	1687.5	160.046887846	2433	931	136	136	79	100	101	1030	0
DLR00013340	6	18	YBR022W	36	SD/MSG -ARG -HIS -LEU -LYS +Canavanine +G418 +Hygromycin +Thialysine	Adam_cdc13-1_SDLV3_REP1	1	11	0.5	332.1	32.203739545	254	12	32106.6	2507.08885132	43	0.5	3294	300.110255368	2637	914	136	136	78	98	100	969	0
DLR00013340	6	19	YAR037W	36	SD/MSG -ARG -HIS -LEU -LYS +Canavanine +G418 +Hygromycin +Thialysine	Adam_cdc13-1_SDLV3_REP1	1	11	0	11	19.3691427566	254	12	31747.8100721	2272.45311441	43	1.01900931382	1320.3	160.617409602	2727	899	136	136	81	98	97	1118	0
DLR00013340	6	20	YBL005W	36	SD/MSG -ARG -HIS -LEU -LYS +Canavanine +G418 +Hygromycin +Thialysine	Adam_cdc13-1_SDLV3_REP1	1	11	0.5	369	37.2401680417	254	12	30952.8	2373.13614414	43	0.536839074247	4404.82957673	395.569646674	2869	906	136	136	79	99	100	929	0
DLR00013340	6	21	YAR030C	36	SD/MSG -ARG -HIS -LEU -LYS +Canavanine +G418 +Hygromycin +Thialysine	Adam_cdc13-1_SDLV3_REP1	1	11	0	11	18.2980294581	254	12	35113.5	2288.63081073	43	4.65082706706	1796.4	196.494385554	3042	860	136	136	79	99	101	872	0
DLR00013340	6	22	YAR050W	36	SD/MSG -ARG -HIS -LEU -LYS +Canavanine +G418 +Hygromycin +Thialysine	Adam_cdc13-1_SDLV3_REP1	1	11	0.644527668085	284.4	36.471671376	254	12	36162	2340.57579483	43	0.754030618369	2154.6	264.799237134	3124	944	136	136	74	94	98	708	0
DLR00013340	6	23	YBL071C	36	SD/MSG -ARG -HIS -LEU -LYS +Canavanine +G418 +Hygromycin +Thialysine	Adam_cdc13-1_SDLV3_REP1	1	11	0.765357623886	340.2	45.9805994763	254	12	37487.6886315	2616.73503262	43	3.71047944002	2251.8	248.14409913	3282	925	136	136	74	94	95	782	2
DLR00013340	6	24	YOR202W	36	SD/MSG -ARG -HIS -LEU -LYS +Canavanine +G418 +Hygromycin +Thialysine	Adam_cdc13-1_SDLV3_REP1	1	11	0.560095275567	527.906151998	63.4132679721	254	12	39838.0887658	2722.12444577	43	0.654163227589	4642.90324042	512.94734058	3434	899	136	136	73	90	91	859	5
DLR00013340	7	1	YOR202W	36	SD/MSG -ARG -HIS -LEU -LYS +Canavanine +G418 +Hygromycin +Thialysine	Adam_cdc13-1_SDLV3_REP1	1	11	0.796843426537	601.2	65.0432559268	254	12	37040.1389846	2608.48506714	43	0.872470095402	4285.97238149	437.030132981	220	1042	136	136	84	100	100	3335	3
DLR00013340	7	2	YBL021C	36	SD/MSG -ARG -HIS -LEU -LYS +Canavanine +G418 +Hygromycin +Thialysine	Adam_cdc13-1_SDLV3_REP1	1	11	2.08587451806	12794.4	477.199652544	254	2.29739925766	1548691.99751	61140.9875793	43	2.77227099213	1545850.99797	63991.949973	364	985	136	136	194	194	160	4278	144
DLR00013340	7	3	YBR068C	36	SD/MSG -ARG -HIS -LEU -LYS +Canavanine +G418 +Hygromycin +Thialysine	Adam_cdc13-1_SDLV3_REP1	1	11	0.638545922129	838.920142334	65.4152455499	254	11.2181087174	36272.7	2738.16730234	43	0.759860237535	8885.92244669	687.018838049	592	1002	136	136	84	103	103	1247	0
DLR00013340	7	4	YBR101C	36	SD/MSG -ARG -HIS -LEU -LYS +Canavanine +G418 +Hygromycin +Thialysine	Adam_cdc13-1_SDLV3_REP1	1	11	1.0748892716	274.5	36.8473501153	254	12	33075	2307.86700796	43	0.899464971567	3093.99996924	349.566986022	659	1078	136	136	85	104	104	1401	1
DLR00013340	7	5	YBL072C	36	SD/MSG -ARG -HIS -LEU -LYS +Canavanine +G418 +Hygromycin +Thialysine	Adam_cdc13-1_SDLV3_REP1	1	11	2.00235896255	265.5	18.6606127684	254	12	29758.5	2242.4474973	43	2.55790498029	2016	139.786841338	840	1070	136	136	85	105	106	1591	0
DLR00013340	7	6	YBL066C	36	SD/MSG -ARG -HIS -LEU -LYS +Canavanine +G418 +Hygromycin +Thialysine	Adam_cdc13-1_SDLV3_REP1	1	11	0	11	13.9433099299	254	11.1342273897	37717.2	3035.97540257	43	0.952323948824	1371.6	172.132566887	937	1074	136	136	86	105	106	1347	3
DLR00013340	7	7	YBR027C	36	SD/MSG -ARG -HIS -LEU -LYS +Canavanine +G418 +Hygromycin +Thialysine	Adam_cdc13-1_SDLV3_REP1	1	11	0	11	27.3059831501	254	10.6230098131	34842.6	2549.19094341	43	0.653798833232	1893.999953	308.140684312	1076	1063	136	136	88	108	107	1333	7
DLR00013340	7	8	YBR020W	36	SD/MSG -ARG -HIS -LEU -LYS +Canavanine +G418 +Hygromycin +Thialysine	Adam_cdc13-1_SDLV3_REP1	1	11	0.5	243.9	27.7247362962	254	11.6047369847	33515.1	2569.30947512	43	0.525529847862	2919.85649214	268.695955843	1259	1052	136	136	82	102	103	1123	0
DLR00013340	7	9	YAR035W	36	SD/MSG -ARG -HIS -LEU -LYS +Canavanine +G418 +Hygromycin +Thialysine	Adam_cdc13-1_SDLV3_REP1	1	11	0.5	263.7	30.1289229375	254	10.328828612	36404.1	2366.20949325	43	4.07069842166	1904.4	299.168581792	1351	1036	136	136	82	102	102	1146	5
DLR00013340	7	10	YBR220C	36	SD/MSG -ARG -HIS -LEU -LYS +Canavanine +G418 +Hygromycin +Thialysine	Adam_cdc13-1_SDLV3_REP1	1	11	0.5	259.2	28.9120514746	254	10.8022481366	36826.8395804	2223.91289235	43	0.540831089803	2106.63515158	210.521536298	1514	1021	136	136	83	103	102	1195	0
DLR00013340	7	11	YBR201W	36	SD/MSG -ARG -HIS -LEU -LYS +Canavanine +G418 +Hygromycin +Thialysine	Adam_cdc13-1_SDLV3_REP1	1	11	0	11	16.9876041026	254	12	36704.7594852	2368.0761567	43	0.889728465467	1624.5	150.691060984	1619	1025	136	136	84	103	103	1121	0
DLR00013340	7	12	YBL088C	36	SD/MSG -ARG -HIS -LEU -LYS +Canavanine +G418 +Hygromycin +Thialysine	Adam_cdc13-1_SDLV3_REP1	1	11	0	11	19.9460773925	254	12	34140.5458256	2103.01489125	43	2.52295237278	1530.9	201.401917221	1817	1055	136	136	85	102	102	873	0
DLR00013340	7	13	YAL004W	36	SD/MSG -ARG -HIS -LEU -LYS +Canavanine +G418 +Hygromycin +Thialysine	Adam_cdc13-1_SDLV3_REP1	1	11	0	11	21.881241474	254	11.7086354771	32885.671514	1988.08909785	43	0.625452724385	1787.96066002	202.473599807	1915	1064	136	136	84	103	103	993	0
DLR00013340	7	14	YBL094C	36	SD/MSG -ARG -HIS -LEU -LYS +Canavanine +G418 +Hygromycin +Thialysine	Adam_cdc13-1_SDLV3_REP1	1	11	4.25288484966	227.7	37.6220250931	254	10.2412035702	30420.2578973	1745.26425211	43	6.08399650392	2240.1	383.436544745	2061	1081	136	136	82	101	100	922	0
DLR00013340	7	15	YBL010C	36	SD/MSG -ARG -HIS -LEU -LYS +Canavanine +G418 +Hygromycin +Thialysine	Adam_cdc13-1_SDLV3_REP1	1	11	4.81107501127	281.7	49.7034222884	254	11.7739814592	29596.5	2078.33433595	43	6.33075062574	2576.7	453.665901752	2172	1026	136	136	81	100	100	991	1
DLR00013340	7	16	YBR137W	36	SD/MSG -ARG -HIS -LEU -LYS +Canavanine +G418 +Hygromycin +Thialysine	Adam_cdc13-1_SDLV3_REP1	1	11	0.5	370.8	33.235905679	254	12	29501.1	2071.2622095	43	0.569117821887	3331.83825415	291.159050656	2343	1084	136	136	81	101	100	1167	0
DLR00013340	7	17	YBL062W	36	SD/MSG -ARG -HIS -LEU -LYS +Canavanine +G418 +Hygromycin +Thialysine	Adam_cdc13-1_SDLV3_REP1	1	11	0	11	26.3238674149	254	12	31301.1	2179.21902361	43	6.92260894374	2049.3	347.507115444	2463	1009	136	136	80	100	100	1033	0
DLR00013340	7	18	YBR042C	36	SD/MSG -ARG -HIS -LEU -LYS +Canavanine +G418 +Hygromycin +Thialysine	Adam_cdc13-1_SDLV3_REP1	1	11	0	11	29.0265975982	254	12	30093.3	2395.54718968	43	0.538562391393	1943.98740019	281.701652501	2590	1020	136	136	83	102	103	1040	0
DLR00013340	7	19	YAL020C	36	SD/MSG -ARG -HIS -LEU -LYS +Canavanine +G418 +Hygromycin +Thialysine	Adam_cdc13-1_SDLV3_REP1	1	11	0.5	404.1	35.4388897606	254	12	30289.5	2188.63275611	43	0.549562685985	4691.6343529	362.563136995	2773	1047	136	136	82	101	103	1053	0
DLR00013340	7	20	YBR046C	36	SD/MSG -ARG -HIS -LEU -LYS +Canavanine +G418 +Hygromycin +Thialysine	Adam_cdc13-1_SDLV3_REP1	1	11	0.718560947748	378.9	38.323825435	254	12	32184	2141.16405038	43	0.841426208647	4115.94038061	412.879614803	2857	1033	136	136	82	101	102	1046	0
DLR00013340	7	21	YBR056W	36	SD/MSG -ARG -HIS -LEU -LYS +Canavanine +G418 +Hygromycin +Thialysine	Adam_cdc13-1_SDLV3_REP1	1	11	0	11	21.0922294584	254	12	33913.8283799	2161.27706257	43	0.936705667144	1888.2	236.235307525	3001	1035	136	136	79	98	100	947	0
DLR00013340	7	22	YBR084W	36	SD/MSG -ARG -HIS -LEU -LYS +Canavanine +G418 +Hygromycin +Thialysine	Adam_cdc13-1_SDLV3_REP1	1	11	0.964791062265	961.4	37.8474211468	254	3.37730794741	58392.9	5405.96550266	43	1.31842784322	38174.0000859	998.727267263	3142	1085	136	136	112	126	120	1274	0
DLR00013340	7	23	YAL055W	36	SD/MSG -ARG -HIS -LEU -LYS +Canavanine +G418 +Hygromycin +Thialysine	Adam_cdc13-1_SDLV3_REP1	1	11	0.895334260288	503.1	72.6168302568	254	12	38095.166477	2694.22738491	43	7.16299643943	4268.7	416.878871026	3268	1003	136	136	74	93	95	1008	3
DLR00013340	7	24	YOR202W	36	SD/MSG -ARG -HIS -LEU -LYS +Canavanine +G418 +Hygromycin +Thialysine	Adam_cdc13-1_SDLV3_REP1	1	11	0.5	235.8	29.4707709966	254	12	38714.2766216	2877.84799298	43	0.529369807001	1802.89691006	210.259490754	3405	1070	136	136	69	87	90	624	0
DLR00013340	8	1	YOR202W	36	SD/MSG -ARG -HIS -LEU -LYS +Canavanine +G418 +Hygromycin +Thialysine	Adam_cdc13-1_SDLV3_REP1	1	11	0.685307218179	524.7	49.8657169851	254	12	36252.687621	2532.12372601	43	0.773826846302	3688.91315099	361.801151534	220	1176	136	136	83	100	100	3391	5
DLR00013340	8	2	YBR009C	36	SD/MSG -ARG -HIS -LEU -LYS +Canavanine +G418 +Hygromycin +Thialysine	Adam_cdc13-1_SDLV3_REP1	1	11	0.842873180549	505.8	60.6742276844	254	12	36239.5574816	2384.15566664	43	0.94889961279	4588.99897614	544.507582357	432	1189	136	136	82	101	100	1301	0
DLR00013340	8	3	YBR181C	36	SD/MSG -ARG -HIS -LEU -LYS +Canavanine +G418 +Hygromycin +Thialysine	Adam_cdc13-1_SDLV3_REP1	1	11	0.663455359016	700.988489289	59.6725682132	254	12	34830	2547.15019638	43	0.795098100171	5600.99130694	509.585128151	551	1172	136	136	83	103	103	1533	0
DLR00013340	8	4	YBR033W	36	SD/MSG -ARG -HIS -LEU -LYS +Canavanine +G418 +Hygromycin +Thialysine	Adam_cdc13-1_SDLV3_REP1	1	11	0.652465498151	453.973814593	55.295107836	254	12	33119.1	2484.82646359	43	0.747219864266	4244.00000305	524.0115657	724	1173	136	136	85	105	105	1389	0
DLR00013340	8	5	YBR057C	36	SD/MSG -ARG -HIS -LEU -LYS +Canavanine +G418 +Hygromycin +Thialysine	Adam_cdc13-1_SDLV3_REP1	1	11	7.02509248716	246.6	20.3061517729	254	12	30450.6	2264.14221071	43	11.8912014419	1998.9	156.510239427	805	1146	136	136	86	105	106	1681	3
DLR00013340	8	6	YBR030W	36	SD/MSG -ARG -HIS -LEU -LYS +Canavanine +G418 +Hygromycin +Thialysine	Adam_cdc13-1_SDLV3_REP1	1	11	0	11	23.8402668592	254	11.5085281351	35830.8	2659.19338877	43	0.733381375908	2469.97451313	291.779207915	963	1140	136	136	86	105	107	1333	1
DLR00013340	8	7	YAL036C	36	SD/MSG -ARG -HIS -LEU -LYS +Canavanine +G418 +Hygromycin +Thialysine	Adam_cdc13-1_SDLV3_REP1	1	11	4.59456081553	236.7	15.9849358223	254	12	36368.1	2697.87935266	43	5.47018428459	2769.3	195.716610968	1066	1171	136	136	88	107	107	1529	5
DLR00013340	8	8	YBR113W	36	SD/MSG -ARG -HIS -LEU -LYS +Canavanine +G418 +Hygromycin +Thialysine	Adam_cdc13-1_SDLV3_REP1	1	11	0	11	20.1912291473	254	12	35100	2574.36981952	43	0.5	1408.5	185.850178767	1227	1152	136	136	82	102	103	1176	0
DLR00013340	8	9	YBR119W	36	SD/MSG -ARG -HIS -LEU -LYS +Canavanine +G418 +Hygromycin +Thialysine	Adam_cdc13-1_SDLV3_REP1	1	11	0.5	229.5	21.2134905862	254	12	35211.6043309	2380.39602317	43	0.54897984562	2961.90463686	259.577295846	1354	1179	136	136	82	102	103	1085	1
DLR00013340	8	10	YAL058W	36	SD/MSG -ARG -HIS -LEU -LYS +Canavanine +G418 +Hygromycin +Thialysine	Adam_cdc13-1_SDLV3_REP1	1	11	4.17450769243	251.1	37.943345616	254	11.4779257681	37071.3545349	2408.58671433	43	5.65065934222	2515.5	393.461106986	1485	1141	136	136	85	104	103	1100	0
DLR00013340	8	11	YBL087C	36	SD/MSG -ARG -HIS -LEU -LYS +Canavanine +G418 +Hygromycin +Thialysine	Adam_cdc13-1_SDLV3_REP1	1	11	0.5	266.4	35.0095823948	254	12	34861.9794491	2196.53505183	43	0.572981939088	2900.94951877	339.118170552	1665	1178	136	136	85	103	103	1156	0
DLR00013340	8	12	YAL049C	36	SD/MSG -ARG -HIS -LEU -LYS +Canavanine +G418 +Hygromycin +Thialysine	Adam_cdc13-1_SDLV3_REP1	1	11	0	11	23.0181971138	254	11.7211121094	33724.0048079	2102.74089959	43	0.604554327698	1634.92370175	221.515588312	1762	1177	136	136	87	105	104	1139	3
DLR00013340	8	13	YBL028C	36	SD/MSG -ARG -HIS -LEU -LYS +Canavanine +G418 +Hygromycin +Thialysine	Adam_cdc13-1_SDLV3_REP1	1	11	0	11	21.4640105237	254	10.897191081	32202	1728.53204508	43	0.505419249598	1475.1	178.584086502	1888	1191	136	136	83	102	101	866	2
DLR00013340	8	14	YBR159W	36	SD/MSG -ARG -HIS -LEU -LYS +Canavanine +G418 +Hygromycin +Thialysine	Adam_cdc13-1_SDLV3_REP1	1	11	0	11	18.4665010167	254	10.1059027782	30920.4884028	1659.34845839	43	4.02603227044	1223.1	176.114856044	2039	1171	136	136	83	102	101	959	0
DLR00013340	8	15	YAL028W	36	SD/MSG -ARG -HIS -LEU -LYS +Canavanine +G418 +Hygromycin +Thialysine	Adam_cdc13-1_SDLV3_REP1	1	11	0	11	17.304549462	254	12	30992.6926238	1808.53564292	43	0.797594494509	1494.9	167.323260164	2220	1176	136	136	79	99	99	917	0
DLR00013340	8	16	YBL101C	36	SD/MSG -ARG -HIS -LEU -LYS +Canavanine +G418 +Hygromycin +Thialysine	Adam_cdc13-1_SDLV3_REP1	1	11	3.06330282619	279	26.2759163992	254	12	29898.7447034	2154.16002354	43	3.52013716776	2495.7	233.350619526	2331	1142	136	136	82	101	100	1147	2
DLR00013340	8	17	YBL052C	36	SD/MSG -ARG -HIS -LEU -LYS +Canavanine +G418 +Hygromycin +Thialysine	Adam_cdc13-1_SDLV3_REP1	1	11	0	11	19.742517832	254	12	29410.2	2180.15493984	43	4.67918881482	1194.3	144.132221542	2424	1194	136	136	79	98	100	1089	0
DLR00013340	8	18	YAL023C	36	SD/MSG -ARG -HIS -LEU -LYS +Canavanine +G418 +Hygromycin +Thialysine	Adam_cdc13-1_SDLV3_REP1	1	11	0.5	460.8	39.3179764837	254	12	31478.4	2482.44077975	43	0.650677350021	4079.99707771	334.08067079	2555	1176	136	136	83	101	100	1452	2
DLR00013340	8	19	YAR044W	36	SD/MSG -ARG -HIS -LEU -LYS +Canavanine +G418 +Hygromycin +Thialysine	Adam_cdc13-1_SDLV3_REP1	1	11	0.697271361681	444.6	53.6149303253	254	12	30269.7	2106.97778164	43	0.811161634371	3503.7	457.493251876	2689	1161	136	136	79	99	100	1294	0
DLR00013340	8	20	YBR032W	36	SD/MSG -ARG -HIS -LEU -LYS +Canavanine +G418 +Hygromycin +Thialysine	Adam_cdc13-1_SDLV3_REP1	1	11	1.96460256579	268.2	28.8446303525	254	12	34270.2	2251.63124942	43	2.30956636615	2655.9	264.461878696	2871	1197	136	136	78	98	100	1003	0
DLR00013340	8	21	YBR075W	36	SD/MSG -ARG -HIS -LEU -LYS +Canavanine +G418 +Hygromycin +Thialysine	Adam_cdc13-1_SDLV3_REP1	1	11	2.02095154801	333	30.4446296641	254	12	35350.2512769	2357.13278629	43	2.4311653731	3147.3	266.511685409	3020	1130	136	136	79	99	101	982	0
DLR00013340	8	22	YBR216C	36	SD/MSG -ARG -HIS -LEU -LYS +Canavanine +G418 +Hygromycin +Thialysine	Adam_cdc13-1_SDLV3_REP1	1	11	4.24409212544	244.8	28.498741671	254	12	35262.1814192	2472.25245326	43	5.80502986347	1792.8	199.057188049	3119	1198	136	136	74	93	97	696	0
DLR00013340	8	23	YBR074W	36	SD/MSG -ARG -HIS -LEU -LYS +Canavanine +G418 +Hygromycin +Thialysine	Adam_cdc13-1_SDLV3_REP1	1	11	0.766203215922	398.7	60.4913009295	254	12	40563	3090.03147056	43	0.813976583235	3102.99790058	425.434116604	3272	1177	136	136	71	90	93	676	4
DLR00013340	8	24	YOR202W	36	SD/MSG -ARG -HIS -LEU -LYS +Canavanine +G418 +Hygromycin +Thialysine	Adam_cdc13-1_SDLV3_REP1	1	11	0.5	318.6	35.1774827055	254	12	38219.4034806	2738.69377921	43	0.557273644501	3753.81584729	353.738453027	3420	1194	136	136	70	88	90	719	0
DLR00013340	9	1	YOR202W	36	SD/MSG -ARG -HIS -LEU -LYS +Canavanine +G418 +Hygromycin +Thialysine	Adam_cdc13-1_SDLV3_REP1	1	11	0.769859267895	416.7	44.2295322079	254	12	36704.7985845	2436.80420988	43	0.842603742628	2931.97417662	292.168864831	234	1297	136	136	84	100	100	2539	0
DLR00013340	9	2	YBL068W	36	SD/MSG -ARG -HIS -LEU -LYS +Canavanine +G418 +Hygromycin +Thialysine	Adam_cdc13-1_SDLV3_REP1	1	11	0	11	13.7520392333	254	12	34568.4671861	2318.65291581	43	1.7497644434	2070.9	138.688858631	409	1326	136	136	85	104	104	1492	3
DLR00013340	9	3	YAR042W	36	SD/MSG -ARG -HIS -LEU -LYS +Canavanine +G418 +Hygromycin +Thialysine	Adam_cdc13-1_SDLV3_REP1	1	11	1.32302057574	285.3	29.1709855014	254	12	36022.5	2609.4286107	43	6.42615244061	2783.7	233.647909695	564	1306	136	136	86	105	105	1723	3
DLR00013340	9	4	YBR151W	36	SD/MSG -ARG -HIS -LEU -LYS +Canavanine +G418 +Hygromycin +Thialysine	Adam_cdc13-1_SDLV3_REP1	1	11	1.20800744373	393.3	24.7833918475	254	11.6327118672	34858.8	2546.26549656	43	1.43901965348	3294.9	209.336576343	733	1321	136	136	87	106	106	2090	6
DLR00013340	9	5	YBR130C	36	SD/MSG -ARG -HIS -LEU -LYS +Canavanine +G418 +Hygromycin +Thialysine	Adam_cdc13-1_SDLV3_REP1	1	11	0.995372253798	474.666163263	27.6025356679	254	11.9575895613	33451.2	2392.36633274	43	1.15208802505	4432.99909631	238.374802933	769	1337	136	136	87	106	106	2025	1
DLR00013340	9	6	YBR177C	36	SD/MSG -ARG -HIS -LEU -LYS +Canavanine +G418 +Hygromycin +Thialysine	Adam_cdc13-1_SDLV3_REP1	1	11	0	11	15.6286940865	254	11.9460704285	34104.6	2698.50259156	43	0.940494297998	1896.3	128.153135792	981	1278	136	136	88	107	107	1417	0
DLR00013340	9	7	YBL065W	36	SD/MSG -ARG -HIS -LEU -LYS +Canavanine +G418 +Hygromycin +Thialysine	Adam_cdc13-1_SDLV3_REP1	1	11	0	11	20.5937261033	254	12	33801.3	2549.37617653	43	7.29086875456	1836.9	326.438774116	1094	1304	136	136	86	105	104	1163	8
DLR00013340	9	8	YAL002W	36	SD/MSG -ARG -HIS -LEU -LYS +Canavanine +G418 +Hygromycin +Thialysine	Adam_cdc13-1_SDLV3_REP1	1	11	0	11	14.9476979294	254	12	35334.9	2511.721208	43	0	43	116.837946575	1235	1292	136	136	83	102	103	981	0
DLR00013340	9	9	YBL061C	36	SD/MSG -ARG -HIS -LEU -LYS +Canavanine +G418 +Hygromycin +Thialysine	Adam_cdc13-1_SDLV3_REP1	1	11	0	11	10.6252571264	254	12	35329.6551318	2532.72664645	43	0.509601702694	978.986489196	88.740799814	1322	1370	136	136	82	102	102	1126	1
DLR00013340	9	10	YAR003W	36	SD/MSG -ARG -HIS -LEU -LYS +Canavanine +G418 +Hygromycin +Thialysine	Adam_cdc13-1_SDLV3_REP1	1	11	0.5	257.4	26.6798777972	254	12	33568.6951569	2261.63574045	43	0.5	2671.2	258.90862593	1546	1301	136	136	81	102	101	893	0
DLR00013340	9	11	YBL016W	36	SD/MSG -ARG -HIS -LEU -LYS +Canavanine +G418 +Hygromycin +Thialysine	Adam_cdc13-1_SDLV3_REP1	1	11	0	11	26.5170096944	254	10.9232192912	33144.3815144	2033.17056622	43	3.21126515382	1984.5	263.594771982	1631	1296	136	136	80	100	101	944	1
DLR00013340	9	12	YBR223C	36	SD/MSG -ARG -HIS -LEU -LYS +Canavanine +G418 +Hygromycin +Thialysine	Adam_cdc13-1_SDLV3_REP1	1	11	0	11	18.4939519297	254	12	32758.2	1963.67900287	43	0.5	1557.9	183.62427668	1775	1308	136	136	80	99	97	785	0
DLR00013340	9	13	YAL042W	36	SD/MSG -ARG -HIS -LEU -LYS +Canavanine +G418 +Hygromycin +Thialysine	Adam_cdc13-1_SDLV3_REP1	1	11	0	11	26.5711381458	254	10.2235104761	31238.9984925	1580.33909384	43	0.5	2119.5	274.675016478	1871	1228	136	136	83	102	100	845	0
DLR00013340	9	14	YBR023C	36	SD/MSG -ARG -HIS -LEU -LYS +Canavanine +G418 +Hygromycin +Thialysine	Adam_cdc13-1_SDLV3_REP1	1	11	0	11	13.1829373941	254	9.26611477132	31672.4368658	1819.1211996	43	2.21009508516	1158.3	90.0884668743	2088	1287	136	136	79	98	97	861	0
DLR00013340	9	15	YBR126C	36	SD/MSG -ARG -HIS -LEU -LYS +Canavanine +G418 +Hygromycin +Thialysine	Adam_cdc13-1_SDLV3_REP1	1	11	0.5	225	29.2376521211	254	10.5481484316	30613.6972546	1729.3755827	43	0.583984818429	2446.91267551	312.009221991	2161	1288	136	136	85	103	102	731	2
DLR00013340	9	16	YBL085W	36	SD/MSG -ARG -HIS -LEU -LYS +Canavanine +G418 +Hygromycin +Thialysine	Adam_cdc13-1_SDLV3_REP1	1	11	0.527315370563	225	32.8244945079	254	12	29249.1	2091.44511507	43	5.31356742586	2050.2	266.804117139	2314	1282	136	136	85	104	103	926	0
DLR00013340	9	17	YBL036C	36	SD/MSG -ARG -HIS -LEU -LYS +Canavanine +G418 +Hygromycin +Thialysine	Adam_cdc13-1_SDLV3_REP1	1	11	0.718823652314	324	32.5199040228	254	12	30113.1	2280.5605737	43	2.03365660339	2548.8	239.308889127	2474	1328	136	136	88	106	104	1363	1
DLR00013340	9	18	YAR043C	36	SD/MSG -ARG -HIS -LEU -LYS +Canavanine +G418 +Hygromycin +Thialysine	Adam_cdc13-1_SDLV3_REP1	1	11	0	11	23.1063814737	254	12	29810.7	2209.38361706	43	0.811987246036	2621.00003289	219.86421127	2577	1297	136	136	83	101	101	1514	11
DLR00013340	9	19	YAL040C	36	SD/MSG -ARG -HIS -LEU -LYS +Canavanine +G418 +Hygromycin +Thialysine	Adam_cdc13-1_SDLV3_REP1	1	11	0.587325935373	225.9	23.3476331656	254	12	31050.9	2266.07964093	43	0.721451889972	1881.99716745	193.231968604	2686	1286	136	136	80	99	101	988	0
DLR00013340	9	20	YBR058C	36	SD/MSG -ARG -HIS -LEU -LYS +Canavanine +G418 +Hygromycin +Thialysine	Adam_cdc13-1_SDLV3_REP1	1	11	0.752321411081	294.3	21.4400546724	254	12	31356	2295.20832948	43	0.814664514219	5012.98861328	310.494321434	2861	1324	136	136	78	98	100	1237	0
DLR00013340	9	21	YBL029W	36	SD/MSG -ARG -HIS -LEU -LYS +Canavanine +G418 +Hygromycin +Thialysine	Adam_cdc13-1_SDLV3_REP1	1	11	1.88968650381	324.9	29.4964874633	254	12	33693.3	2246.27385995	43	2.31004323202	2413.8	198.94022446	2971	1302	136	136	77	97	99	999	1
DLR00013340	9	22	YBR189W	36	SD/MSG -ARG -HIS -LEU -LYS +Canavanine +G418 +Hygromycin +Thialysine	Adam_cdc13-1_SDLV3_REP1	1	11	2.46829290216	405.9	43.960962746	254	12	35763.3	2454.60528752	43	3.08407780682	3079.8	328.349832764	3175	1341	136	136	73	91	95	601	0
DLR00013340	9	23	YBR072W	36	SD/MSG -ARG -HIS -LEU -LYS +Canavanine +G418 +Hygromycin +Thialysine	Adam_cdc13-1_SDLV3_REP1	1	11	3.74114140931	474.3	43.4387353732	254	12	39633.3	3008.80679256	43	3.84199770078	4087.8	360.762839621	3272	1283	136	136	72	90	95	633	1
DLR00013340	9	24	YOR202W	36	SD/MSG -ARG -HIS -LEU -LYS +Canavanine +G418 +Hygromycin +Thialysine	Adam_cdc13-1_SDLV3_REP1	1	11	0.608228010668	317.7	34.8703261012	254	12	38060.7886661	2753.13706284	43	0.687344109198	3372.98644674	316.774737429	3448	1273	136	136	71	89	90	900	1
DLR00013340	10	1	YOR202W	36	SD/MSG -ARG -HIS -LEU -LYS +Canavanine +G418 +Hygromycin +Thialysine	Adam_cdc13-1_SDLV3_REP1	1	11	0.564514352953	546.943759297	57.1753951685	254	12	35835.3159958	2598.75385987	43	3.25051756284	3440.7	436.840321157	306	1419	136	136	83	101	101	980	1
DLR00013340	10	2	YBR146W	36	SD/MSG -ARG -HIS -LEU -LYS +Canavanine +G418 +Hygromycin +Thialysine	Adam_cdc13-1_SDLV3_REP1	1	11	0.502317792505	574.888276164	54.9947010437	254	12	34415.3595241	2325.96381444	43	0.651936596601	4337.90234878	440.536777471	421	1467	136	136	85	103	103	1065	0
DLR00013340	10	3	YBR107C	36	SD/MSG -ARG -HIS -LEU -LYS +Canavanine +G418 +Hygromycin +Thialysine	Adam_cdc13-1_SDLV3_REP1	1	11	0.695359080417	476.1	50.294385995	254	12	35057.7	2572.35628601	43	0.833960988607	4432.99548495	448.109006093	564	1435	136	136	85	104	105	1215	6
DLR00013340	10	4	YBL056W	36	SD/MSG -ARG -HIS -LEU -LYS +Canavanine +G418 +Hygromycin +Thialysine	Adam_cdc13-1_SDLV3_REP1	1	11	1.36739789058	225	23.4971213561	254	12	35961.3	2793.83703679	43	1.30324520408	2454.3	228.04382921	715	1450	136	136	84	105	107	1433	3
DLR00013340	10	5	YBR134W	36	SD/MSG -ARG -HIS -LEU -LYS +Canavanine +G418 +Hygromycin +Thialysine	Adam_cdc13-1_SDLV3_REP1	1	11	0.76050683263	310.5	30.771276196	254	11.7156983563	34361.1	2541.38517817	43	0.995292352266	2955.6	303.145419872	755	1469	136	136	85	105	107	1356	0
DLR00013340	10	6	YBR006W	36	SD/MSG -ARG -HIS -LEU -LYS +Canavanine +G418 +Hygromycin +Thialysine	Adam_cdc13-1_SDLV3_REP1	1	11	1.43827315994	324.9	25.3343022651	254	12	34670.7	2723.09378157	43	1.88346934894	3183.3	218.166052245	910	1483	136	136	88	108	108	1396	0
DLR00013340	10	7	YBR010W	36	SD/MSG -ARG -HIS -LEU -LYS +Canavanine +G418 +Hygromycin +Thialysine	Adam_cdc13-1_SDLV3_REP1	1	11	0.5	321.3	36.1799638369	254	12	34190.1	2665.98376839	43	0.601242283392	2709.90604546	307.202931488	1094	1480	136	136	85	104	105	1143	0
DLR00013340	10	8	YBR062C	36	SD/MSG -ARG -HIS -LEU -LYS +Canavanine +G418 +Hygromycin +Thialysine	Adam_cdc13-1_SDLV3_REP1	1	11	0.5	395.1	36.3419437102	254	12	35720.3900818	2379.50310754	43	0.5	3087.9	292.327453077	1210	1466	136	136	82	102	103	1101	0
DLR00013340	10	9	YBR093C	36	SD/MSG -ARG -HIS -LEU -LYS +Canavanine +G418 +Hygromycin +Thialysine	Adam_cdc13-1_SDLV3_REP1	1	11	0	11	13.2629400393	254	12	34906.5	2171.67401343	43	0.51578118498	1689.93368146	127.832037413	1369	1413	136	136	83	101	101	1264	0
DLR00013340	10	10	YAR027W	36	SD/MSG -ARG -HIS -LEU -LYS +Canavanine +G418 +Hygromycin +Thialysine	Adam_cdc13-1_SDLV3_REP1	1	11	0	11	17.0616659146	254	12	32840.2763372	2134.10836646	43	0.633864908735	1239.3	159.374793518	1459	1484	136	136	83	102	101	1061	5
DLR00013340	10	11	YAL007C	36	SD/MSG -ARG -HIS -LEU -LYS +Canavanine +G418 +Hygromycin +Thialysine	Adam_cdc13-1_SDLV3_REP1	1	11	0.5	252.9	26.8106447151	254	10.7066755731	31640.8728263	1958.59430948	43	0.545995284807	2201.4	249.778831346	1622	1438	136	136	82	101	100	1041	0
DLR00013340	10	12	YBR041W	36	SD/MSG -ARG -HIS -LEU -LYS +Canavanine +G418 +Hygromycin +Thialysine	Adam_cdc13-1_SDLV3_REP1	1	11	0	11	19.9240354696	254	10.1773876406	32240.4277711	1786.39050407	43	0.5	1156.5	166.062968687	1743	1475	136	136	79	97	96	787	0
DLR00013340	10	13	YBL025W	36	SD/MSG -ARG -HIS -LEU -LYS +Canavanine +G418 +Hygromycin +Thialysine	Adam_cdc13-1_SDLV3_REP1	1	11	2.51634215485	13680.9651881	352.455479785	254	2.97197581973	1442238.99996	30957.5897924	43	3.60568923039	1436924.99938	35181.4856636	1872	1486	136	136	190	189	151	3604	206
DLR00013340	10	14	YBL107C	36	SD/MSG -ARG -HIS -LEU -LYS +Canavanine +G418 +Hygromycin +Thialysine	Adam_cdc13-1_SDLV3_REP1	1	11	0.833051321849	814	27.8129058577	254	1.31354826237	91814.000185	5428.61157246	43	1.40734896943	61744.000046	1863.54527038	2098	1393	136	136	161	167	143	1526	69
DLR00013340	10	15	YAL061W	36	SD/MSG -ARG -HIS -LEU -LYS +Canavanine +G418 +Hygromycin +Thialysine	Adam_cdc13-1_SDLV3_REP1	1	11	0	11	17.0934218318	254	10.1393889009	29866.7177882	1902.93635761	43	0.61421209997	1722.6	184.091661415	2157	1428	136	136	82	101	100	870	0
DLR00013340	10	16	YBR019C	36	SD/MSG -ARG -HIS -LEU -LYS +Canavanine +G418 +Hygromycin +Thialysine	Adam_cdc13-1_SDLV3_REP1	1	11	0	11	10.47896126	254	10.8800279038	29242.5632977	2038.26161802	43	0	43	98.440571155	2306	1433	136	136	78	97	99	901	0
DLR00013340	10	17	YBL095W	36	SD/MSG -ARG -HIS -LEU -LYS +Canavanine +G418 +Hygromycin +Thialysine	Adam_cdc13-1_SDLV3_REP1	1	11	0	11	8.56863561467	254	12	28699.2	2098.24540487	43	0	43	84.1844726334	2480	1448	136	136	76	97	99	1024	0
DLR00013340	10	18	YBR065C	36	SD/MSG -ARG -HIS -LEU -LYS +Canavanine +G418 +Hygromycin +Thialysine	Adam_cdc13-1_SDLV3_REP1	1	11	0	11	14.8514352916	254	12	30098.7	2312.42047984	43	0.68380569417	2669.99994486	155.32702726	2579	1396	136	136	84	103	102	1408	6
DLR00013340	10	19	YAR002C-A	36	SD/MSG -ARG -HIS -LEU -LYS +Canavanine +G418 +Hygromycin +Thialysine	Adam_cdc13-1_SDLV3_REP1	1	11	0	11	25.0777317819	254	12	30472.2	2364.43487761	43	12	1788.3	318.437061795	2711	1441	136	136	82	101	101	1069	0
DLR00013340	10	20	YBL031W	36	SD/MSG -ARG -HIS -LEU -LYS +Canavanine +G418 +Hygromycin +Thialysine	Adam_cdc13-1_SDLV3_REP1	1	11	4.65373523985	379.8	61.2275795637	254	12	34612.2	2235.40964432	43	0.522269797486	4535.89787179	613.488109802	2905	1449	136	136	77	97	101	900	0
DLR00013340	10	21	YBL083C	36	SD/MSG -ARG -HIS -LEU -LYS +Canavanine +G418 +Hygromycin +Thialysine	Adam_cdc13-1_SDLV3_REP1	1	11	0.546589149899	488.910128642	69.0867104507	254	12	36760.5	2369.86192955	43	7.16775363395	4612.5	708.730595523	3013	1459	136	136	88	104	103	961	1
DLR00013340	10	22	YBR083W	36	SD/MSG -ARG -HIS -LEU -LYS +Canavanine +G418 +Hygromycin +Thialysine	Adam_cdc13-1_SDLV3_REP1	1	11	0.715205433182	286.2	38.2332125206	254	12	37304.1	2484.74405354	43	4.79429346931	1854.9	205.339683381	3118	1467	136	136	80	99	102	773	0
DLR00013340	10	23	YBR106W	36	SD/MSG -ARG -HIS -LEU -LYS +Canavanine +G418 +Hygromycin +Thialysine	Adam_cdc13-1_SDLV3_REP1	1	11	0.566962412833	511.98655139	61.1471521481	254	12	41597.1	3017.74763096	43	0.6712543509	3906.55135888	453.156778551	3279	1438	136	136	70	88	92	580	2
DLR00013340	10	24	YOR202W	36	SD/MSG -ARG -HIS -LEU -LYS +Canavanine +G418 +Hygromycin +Thialysine	Adam_cdc13-1_SDLV3_REP1	1	11	0	11	27.0801171036	254	12	38758.5	2671.48733961	43	0.737450240382	2048.97348911	217.116097907	3437	1468	136	136	70	89	91	929	0
DLR00013340	11	1	YOR202W	36	SD/MSG -ARG -HIS -LEU -LYS +Canavanine +G418 +Hygromycin +Thialysine	Adam_cdc13-1_SDLV3_REP1	1	11	0.653806892434	444.6	57.245009781	254	12	38433.4831388	2408.3680405	43	0.785544705102	3403.97218031	415.433059925	265	1609	136	136	85	102	102	1357	8
DLR00013340	11	2	YBR111C	36	SD/MSG -ARG -HIS -LEU -LYS +Canavanine +G418 +Hygromycin +Thialysine	Adam_cdc13-1_SDLV3_REP1	1	11	6.05522909056	584.1	98.035434682	254	12	34803.2600769	2443.56697868	43	0.60133630925	5249.99999851	737.653429115	457	1604	136	136	82	102	102	1133	0
DLR00013340	11	3	YBR104W	36	SD/MSG -ARG -HIS -LEU -LYS +Canavanine +G418 +Hygromycin +Thialysine	Adam_cdc13-1_SDLV3_REP1	1	11	0.833769225989	423	33.1403489104	254	12	35761.5	2661.82001699	43	0.979018898425	3606.99996319	268.346475438	562	1540	136	136	85	104	105	1432	3
DLR00013340	11	4	YBR149W	36	SD/MSG -ARG -HIS -LEU -LYS +Canavanine +G418 +Hygromycin +Thialysine	Adam_cdc13-1_SDLV3_REP1	1	11	0.744175829637	363.6	35.5042350042	254	12	36264.6	3010.44835515	43	0.798046103329	4082.95901193	364.773536	712	1524	136	136	85	105	107	1290	0
DLR00013340	11	5	YBR090C	36	SD/MSG -ARG -HIS -LEU -LYS +Canavanine +G418 +Hygromycin +Thialysine	Adam_cdc13-1_SDLV3_REP1	1	11	0.74028716278	252	22.6004883995	254	11.3620628453	35410.5	2661.00411935	43	1.1551112745	2457	246.869779528	877	1521	136	136	88	108	108	1285	1
DLR00013340	11	6	YBR209W	36	SD/MSG -ARG -HIS -LEU -LYS +Canavanine +G418 +Hygromycin +Thialysine	Adam_cdc13-1_SDLV3_REP1	1	11	0	11	24.7718134738	254	12	33966.9	2761.14181025	43	0.5	1970.1	216.966636266	931	1595	136	136	84	105	106	941	0
DLR00013340	11	7	YAL065C	36	SD/MSG -ARG -HIS -LEU -LYS +Canavanine +G418 +Hygromycin +Thialysine	Adam_cdc13-1_SDLV3_REP1	1	11	0.5	679.5	69.0231289651	254	12	36290.7	2542.65040426	43	0.536769480742	5789.7	634.197180606	1104	1603	136	136	84	104	105	1072	4
DLR00013340	11	8	YBR208C	36	SD/MSG -ARG -HIS -LEU -LYS +Canavanine +G418 +Hygromycin +Thialysine	Adam_cdc13-1_SDLV3_REP1	1	11	2.97781334509	249.3	38.718788959	254	12	33745.5	2327.34274647	43	3.55688013535	2441.7	391.91394664	1242	1623	136	136	83	101	102	1009	0
DLR00013340	11	9	YBL103C	36	SD/MSG -ARG -HIS -LEU -LYS +Canavanine +G418 +Hygromycin +Thialysine	Adam_cdc13-1_SDLV3_REP1	1	11	0	11	7.55395958235	254	12	30704.3932434	2082.47085237	43	0	43	66.2132254236	1419	1555	136	136	82	102	102	1028	4
DLR00013340	11	10	YBR115C	36	SD/MSG -ARG -HIS -LEU -LYS +Canavanine +G418 +Hygromycin +Thialysine	Adam_cdc13-1_SDLV3_REP1	1	11	0	11	12.8311786176	254	12	30325.5606246	1871.11001676	43	0.554036412018	983.993847797	115.955973829	1470	1536	136	136	82	102	102	958	0
DLR00013340	11	11	YBR013C	36	SD/MSG -ARG -HIS -LEU -LYS +Canavanine +G418 +Hygromycin +Thialysine	Adam_cdc13-1_SDLV3_REP1	1	11	0	11	26.6425940306	254	11.2696076424	30089.3741758	1760.37304973	43	0.630403993173	2491.98833884	278.481860766	1630	1599	136	136	88	105	103	856	7
DLR00013340	11	12	YAL005C	36	SD/MSG -ARG -HIS -LEU -LYS +Canavanine +G418 +Hygromycin +Thialysine	Adam_cdc13-1_SDLV3_REP1	1	11	0	11	19.1616327351	254	9.59815005658	32033.7	1959.64444556	43	0.5	1710.9	168.730851257	1765	1590	136	136	79	98	97	829	0
DLR00013340	11	13	YAL053W	36	SD/MSG -ARG -HIS -LEU -LYS +Canavanine +G418 +Hygromycin +Thialysine	Adam_cdc13-1_SDLV3_REP1	1	11	0.628893924445	275	21.3765138554	254	9.21795714525	35199.9	2138.0003943	43	0.890826930713	6835.0000262	317.376404196	1962	1631	136	136	104	116	106	1252	44
DLR00013340	11	14	YBR185C	36	SD/MSG -ARG -HIS -LEU -LYS +Canavanine +G418 +Hygromycin +Thialysine	Adam_cdc13-1_SDLV3_REP1	1	11	0	11	16.7897812787	254	9.41092092326	32126.4	2068.15889676	43	5.42226144016	1494	149.169046087	2057	1590	136	136	83	102	99	1042	0
DLR00013340	11	15	YBR203W	36	SD/MSG -ARG -HIS -LEU -LYS +Canavanine +G418 +Hygromycin +Thialysine	Adam_cdc13-1_SDLV3_REP1	1	11	0.5	230.4	25.6672261012	254	11.7221870529	29743.5634433	2018.57757989	43	0.593420018584	2046.99999442	231.363495496	2214	1557	136	136	80	99	99	882	7
DLR00013340	11	16	YBR008C	36	SD/MSG -ARG -HIS -LEU -LYS +Canavanine +G418 +Hygromycin +Thialysine	Adam_cdc13-1_SDLV3_REP1	1	11	0.5	303.3	34.9920775271	254	12	30576.6	2298.2408328	43	0.5	3750.99980673	409.189649323	2325	1624	136	136	80	98	99	973	0
DLR00013340	11	17	YBR145W	36	SD/MSG -ARG -HIS -LEU -LYS +Canavanine +G418 +Hygromycin +Thialysine	Adam_cdc13-1_SDLV3_REP1	1	11	0	11	23.691840656	254	12	31575.6	2455.9720939	43	0.591766097582	3067.98367521	299.876547362	2486	1586	136	136	79	97	100	1037	4
DLR00013340	11	18	YBR044C	36	SD/MSG -ARG -HIS -LEU -LYS +Canavanine +G418 +Hygromycin +Thialysine	Adam_cdc13-1_SDLV3_REP1	1	11	0.5	347.4	34.8772689966	254	12	32976.9	2635.84640924	43	0.5	3205.8	353.800417421	2577	1582	136	136	80	99	100	1008	3
DLR00013340	11	19	YBR069C	36	SD/MSG -ARG -HIS -LEU -LYS +Canavanine +G418 +Hygromycin +Thialysine	Adam_cdc13-1_SDLV3_REP1	1	11	0.5	268.2	28.154452999	254	12	32749.2	2483.68517259	43	0.604664451918	2525.99999486	259.79997648	2718	1603	136	136	78	97	99	905	0
DLR00013340	11	20	YBR162C	36	SD/MSG -ARG -HIS -LEU -LYS +Canavanine +G418 +Hygromycin +Thialysine	Adam_cdc13-1_SDLV3_REP1	1	11	5.48951243206	352.8	35.3159403779	254	12	34311.6706512	2282.187388	43	5.82195902003	3958.2	326.784422194	2863	1574	136	136	88	105	106	1080	0
DLR00013340	11	21	YBR207W	36	SD/MSG -ARG -HIS -LEU -LYS +Canavanine +G418 +Hygromycin +Thialysine	Adam_cdc13-1_SDLV3_REP1	1	11	0.693837971219	294.3	42.421437924	254	12	33122.1365914	2258.3316351	43	0.738424582431	3503.92606118	482.085774065	3020	1543	136	136	78	97	100	853	11
DLR00013340	11	22	YBR176W	36	SD/MSG -ARG -HIS -LEU -LYS +Canavanine +G418 +Hygromycin +Thialysine	Adam_cdc13-1_SDLV3_REP1	1	11	0.535234137579	669.999986002	56.6177018858	254	12	37092.6	2600.08292677	43	0.669506252742	7023.00000111	540.26402881	3115	1566	136	136	80	100	102	707	2
DLR00013340	11	23	YBR092C	36	SD/MSG -ARG -HIS -LEU -LYS +Canavanine +G418 +Hygromycin +Thialysine	Adam_cdc13-1_SDLV3_REP1	1	11	0.727037912104	309.6	47.5514997999	254	12	41585.1443592	2833.329521	43	0.773226369647	2177.99833411	310.9526235	3292	1555	136	136	69	88	91	662	0
DLR00013340	11	24	YOR202W	36	SD/MSG -ARG -HIS -LEU -LYS +Canavanine +G418 +Hygromycin +Thialysine	Adam_cdc13-1_SDLV3_REP1	1	11	0.685449593819	245.7	40.0902246343	254	12	38718.0267133	2482.94803887	43	5.70614145321	1717.2	213.900308675	3404	1575	136	136	72	88	90	880	1
DLR00013340	12	1	YOR202W	36	SD/MSG -ARG -HIS -LEU -LYS +Canavanine +G418 +Hygromycin +Thialysine	Adam_cdc13-1_SDLV3_REP1	1	11	3.03237176322	384.3	41.7741014657	254	12	38545.6027338	2513.08367153	43	3.47585129903	2542.5	245.320797609	241	1702	136	136	85	101	101	2315	0
DLR00013340	12	2	YBR094W	36	SD/MSG -ARG -HIS -LEU -LYS +Canavanine +G418 +Hygromycin +Thialysine	Adam_cdc13-1_SDLV3_REP1	1	11	0.69117581622	350.1	42.1860695866	254	12	32796.6506943	2250.52447474	43	0.770238226885	3078.92769406	341.947911111	376	1689	136	136	82	100	101	1402	0
DLR00013340	12	3	YAL026C	36	SD/MSG -ARG -HIS -LEU -LYS +Canavanine +G418 +Hygromycin +Thialysine	Adam_cdc13-1_SDLV3_REP1	1	11	0.858511411331	319.5	22.2568779133	254	12	35736.3	2546.03531978	43	1.17032831401	2647.8	185.10502258	534	1675	136	136	84	103	104	1330	0
DLR00013340	12	4	YBR050C	36	SD/MSG -ARG -HIS -LEU -LYS +Canavanine +G418 +Hygromycin +Thialysine	Adam_cdc13-1_SDLV3_REP1	1	11	0.772850891536	288.9	23.1354182765	254	12	34274.7	2573.67686439	43	0.887850720327	2539.99994709	187.191679369	714	1735	136	136	84	103	104	1332	0
DLR00013340	12	5	YBR218C	36	SD/MSG -ARG -HIS -LEU -LYS +Canavanine +G418 +Hygromycin +Thialysine	Adam_cdc13-1_SDLV3_REP1	1	11	0	11	16.0126530804	254	12	34882.2	2661.41256692	43	0.912048218329	1146.6	132.953386375	821	1763	136	136	87	106	107	1185	0
DLR00013340	12	6	YBR170C	36	SD/MSG -ARG -HIS -LEU -LYS +Canavanine +G418 +Hygromycin +Thialysine	Adam_cdc13-1_SDLV3_REP1	1	11	0	11	17.3692145634	254	12	33372.9	2559.80298656	43	0.797515133061	1525.5	165.909748623	962	1762	136	136	83	103	103	1165	0
DLR00013340	12	7	YBR131W	36	SD/MSG -ARG -HIS -LEU -LYS +Canavanine +G418 +Hygromycin +Thialysine	Adam_cdc13-1_SDLV3_REP1	1	11	0	11	13.5059956822	254	12	34690.9451632	2364.01860518	43	0.5	1854	147.417612783	1117	1730	136	136	82	102	103	1056	0
DLR00013340	12	8	YBR205W	36	SD/MSG -ARG -HIS -LEU -LYS +Canavanine +G418 +Hygromycin +Thialysine	Adam_cdc13-1_SDLV3_REP1	1	11	0	11	19.4078798206	254	12	31012.9013532	2337.89712423	43	0.513468462485	937.8	118.560005702	1276	1755	136	136	86	105	104	1063	0
DLR00013340	12	9	YBR188C	36	SD/MSG -ARG -HIS -LEU -LYS +Canavanine +G418 +Hygromycin +Thialysine	Adam_cdc13-1_SDLV3_REP1	1	11	0	11	22.7873909621	254	12	29862.4697995	1953.80941951	43	0.51231219346	1784.95239873	213.724424881	1331	1714	136	136	86	105	104	1006	0
DLR00013340	12	10	YBL098W	36	SD/MSG -ARG -HIS -LEU -LYS +Canavanine +G418 +Hygromycin +Thialysine	Adam_cdc13-1_SDLV3_REP1	1	11	0	11	16.7822021498	254	12	29236.5914928	1837.88449872	43	0.51068401251	1244.7	140.975532179	1511	1743	136	136	83	101	101	988	0
DLR00013340	12	11	YAR040C	36	SD/MSG -ARG -HIS -LEU -LYS +Canavanine +G418 +Hygromycin +Thialysine	Adam_cdc13-1_SDLV3_REP1	1	11	0	11	18.8598481814	254	10.2803087777	30146.9150944	1841.0131658	43	0.5	1890.9	170.427598137	1668	1668	136	136	90	106	104	873	0
DLR00013340	12	12	YBR199W	36	SD/MSG -ARG -HIS -LEU -LYS +Canavanine +G418 +Hygromycin +Thialysine	Adam_cdc13-1_SDLV3_REP1	1	11	0	11	18.4656308404	254	10.6427014674	30559.8341937	1840.7933302	43	0.519157039484	1563.93952683	135.489418235	1772	1707	136	136	79	99	99	854	1
DLR00013340	12	13	YBR031W	36	SD/MSG -ARG -HIS -LEU -LYS +Canavanine +G418 +Hygromycin +Thialysine	Adam_cdc13-1_SDLV3_REP1	1	11	0	11	20.9075815027	254	10.0003464565	30238.6336902	1907.82712482	43	0.685761583827	1378.97470375	168.646173559	1914	1694	136	136	81	98	98	1015	0
DLR00013340	12	14	YBR034C	36	SD/MSG -ARG -HIS -LEU -LYS +Canavanine +G418 +Hygromycin +Thialysine	Adam_cdc13-1_SDLV3_REP1	1	11	4.91171799995	318.6	49.2496147729	254	9.79746785937	31851.9	1899.81375461	43	6.52747051439	2941.2	463.316279371	2015	1670	136	136	82	101	100	1033	0
DLR00013340	12	15	YBL046W	36	SD/MSG -ARG -HIS -LEU -LYS +Canavanine +G418 +Hygromycin +Thialysine	Adam_cdc13-1_SDLV3_REP1	1	11	0	11	20.4944535384	254	11.9217732328	29758.7905304	2035.09673362	43	0.627619535207	1861.99997661	203.510266955	2178	1670	136	136	81	99	99	871	0
DLR00013340	12	16	YBR165W	36	SD/MSG -ARG -HIS -LEU -LYS +Canavanine +G418 +Hygromycin +Thialysine	Adam_cdc13-1_SDLV3_REP1	1	11	0	11	16.751003586	254	12	29737.0406019	1946.92438793	43	0.564713352344	1255.96358736	138.031808429	2326	1716	136	136	78	98	98	957	0
DLR00013340	12	17	YBL019W	36	SD/MSG -ARG -HIS -LEU -LYS +Canavanine +G418 +Hygromycin +Thialysine	Adam_cdc13-1_SDLV3_REP1	1	11	0	11	25.8569624987	254	12	29938.5	2233.49578745	43	0.5	1845	224.498579268	2491	1756	136	136	78	97	99	970	0
DLR00013340	12	18	YBR129C	36	SD/MSG -ARG -HIS -LEU -LYS +Canavanine +G418 +Hygromycin +Thialysine	Adam_cdc13-1_SDLV3_REP1	1	11	0	11	15.2840801645	254	12	30640.5	2276.22286153	43	0.704028233241	1137.6	138.476135565	2602	1727	136	136	77	96	99	964	0
DLR00013340	12	19	YBL106C	36	SD/MSG -ARG -HIS -LEU -LYS +Canavanine +G418 +Hygromycin +Thialysine	Adam_cdc13-1_SDLV3_REP1	1	11	0	11	17.2143782856	254	12	32727.6	2282.0153462	43	0.87896232304	1358.1	155.239434083	2708	1734	136	136	76	96	99	1011	3
DLR00013340	12	20	YBR071W	36	SD/MSG -ARG -HIS -LEU -LYS +Canavanine +G418 +Hygromycin +Thialysine	Adam_cdc13-1_SDLV3_REP1	1	11	0	11	19.7729767718	254	12	31639.9293273	2112.82153398	43	0.592554802016	1789.94872719	204.670956977	2850	1723	136	136	81	99	100	914	0
DLR00013340	12	21	YBR204C	36	SD/MSG -ARG -HIS -LEU -LYS +Canavanine +G418 +Hygromycin +Thialysine	Adam_cdc13-1_SDLV3_REP1	1	11	0	11	22.5859557313	254	12	32705.2379359	2131.6098664	43	0.680399748473	1725.3	179.91594004	3024	1743	136	136	77	96	98	758	1
DLR00013340	12	22	YBR073W	36	SD/MSG -ARG -HIS -LEU -LYS +Canavanine +G418 +Hygromycin +Thialysine	Adam_cdc13-1_SDLV3_REP1	1	11	0.512083482331	286.2	35.1199225377	254	12	36809.1	2610.29379002	43	0.596771697854	2114.95727997	235.209259789	3125	1739	136	136	71	90	94	652	4
DLR00013340	12	23	YBR028C	36	SD/MSG -ARG -HIS -LEU -LYS +Canavanine +G418 +Hygromycin +Thialysine	Adam_cdc13-1_SDLV3_REP1	1	11	0.602079196443	537.959589017	67.2764012687	254	12	42053.4	3147.0628279	43	0.714622538309	3530.96372889	477.826235805	3263	1723	136	136	70	88	92	631	0
DLR00013340	12	24	YOR202W	36	SD/MSG -ARG -HIS -LEU -LYS +Canavanine +G418 +Hygromycin +Thialysine	Adam_cdc13-1_SDLV3_REP1	1	11	0	11	23.418346015	254	12	37029.5055442	2494.0584552	43	0.666485156017	2668.95688788	250.322540271	3418	1718	136	136	69	85	87	748	0
DLR00013340	13	1	YOR202W	36	SD/MSG -ARG -HIS -LEU -LYS +Canavanine +G418 +Hygromycin +Thialysine	Adam_cdc13-1_SDLV3_REP1	1	11	1.68340003663	332.1	33.9883462528	254	12	39019.4971209	2539.48622076	43	2.14343153514	2210.4	208.447090161	286	1853	136	136	82	98	99	1284	0
DLR00013340	13	2	YBR144C	36	SD/MSG -ARG -HIS -LEU -LYS +Canavanine +G418 +Hygromycin +Thialysine	Adam_cdc13-1_SDLV3_REP1	1	11	0	11	16.3324029933	254	12	31234.7646037	2272.19053659	43	1.64931706674	2015.1	166.276770515	410	1820	136	136	85	102	102	1306	5
DLR00013340	13	3	YBR150C	36	SD/MSG -ARG -HIS -LEU -LYS +Canavanine +G418 +Hygromycin +Thialysine	Adam_cdc13-1_SDLV3_REP1	1	11	0	11	13.3656462513	254	12	34645.5867947	2370.24351627	43	0.732700814329	940.5	130.670629195	512	1828	136	136	83	102	103	1161	0
DLR00013340	13	4	YBR076W	36	SD/MSG -ARG -HIS -LEU -LYS +Canavanine +G418 +Hygromycin +Thialysine	Adam_cdc13-1_SDLV3_REP1	1	11	0.766696250499	261.9	18.2144963255	254	12	34692.9369175	2483.85688183	43	1.02491496001	2039.4	143.57982677	694	1825	136	136	85	104	106	1270	0
DLR00013340	13	5	YBR095C	36	SD/MSG -ARG -HIS -LEU -LYS +Canavanine +G418 +Hygromycin +Thialysine	Adam_cdc13-1_SDLV3_REP1	1	11	0	11	21.480439708	254	12	35373.6	2768.57533868	43	1.87840696153	1348.2	159.245961571	818	1823	136	136	87	106	107	1060	0
DLR00013340	13	6	YAL019W	36	SD/MSG -ARG -HIS -LEU -LYS +Canavanine +G418 +Hygromycin +Thialysine	Adam_cdc13-1_SDLV3_REP1	1	11	0.531922177199	267.3	31.2730187889	254	12	33619.2542777	2400.97919512	43	0.648960067053	2135.91355641	237.388078225	987	1845	136	136	83	104	104	1256	7
DLR00013340	13	7	YBL063W	36	SD/MSG -ARG -HIS -LEU -LYS +Canavanine +G418 +Hygromycin +Thialysine	Adam_cdc13-1_SDLV3_REP1	1	11	0	11	12.2273973702	254	12	34329.0054844	2421.73673001	43	4.71740799557	989.1	102.269463051	1125	1815	136	136	82	101	103	1093	0
DLR00013340	13	8	YBR012C	36	SD/MSG -ARG -HIS -LEU -LYS +Canavanine +G418 +Hygromycin +Thialysine	Adam_cdc13-1_SDLV3_REP1	1	11	0	11	9.37133274782	254	12	31186.2557791	2307.59056306	43	2.33794514769	992.7	89.7230480866	1224	1835	136	136	86	105	104	1310	4
DLR00013340	13	9	YBR186W	36	SD/MSG -ARG -HIS -LEU -LYS +Canavanine +G418 +Hygromycin +Thialysine	Adam_cdc13-1_SDLV3_REP1	1	11	0	11	12.8066455604	254	11.3380452505	28458.3999047	1842.81264799	43	2.12784616113	1071	118.977068044	1365	1838	136	136	83	103	103	989	0
DLR00013340	13	10	YBR054W	36	SD/MSG -ARG -HIS -LEU -LYS +Canavanine +G418 +Hygromycin +Thialysine	Adam_cdc13-1_SDLV3_REP1	1	11	0.5	254.7	23.912961591	254	10.172340744	29707.2	1977.59754439	43	0.600729254147	2359.94202828	210.818876007	1553	1907	136	136	82	101	101	1039	3
DLR00013340	13	11	YBR178W	36	SD/MSG -ARG -HIS -LEU -LYS +Canavanine +G418 +Hygromycin +Thialysine	Adam_cdc13-1_SDLV3_REP1	1	11	0	11	11.307596629	254	10.710235752	30272.4	1684.11464953	43	0.545222282257	925.99989048	99.1429342247	1689	1821	136	136	89	104	104	787	0
DLR00013340	13	12	YBL057C	36	SD/MSG -ARG -HIS -LEU -LYS +Canavanine +G418 +Hygromycin +Thialysine	Adam_cdc13-1_SDLV3_REP1	1	11	1.03409515982	2403.0000335	87.2108384774	254	1.31773615358	203038.00009	7557.15826632	43	1.56616560589	176402.000031	5529.63269667	1801	1865	136	136	152	160	142	2705	0
DLR00013340	13	13	YBR172C	36	SD/MSG -ARG -HIS -LEU -LYS +Canavanine +G418 +Hygromycin +Thialysine	Adam_cdc13-1_SDLV3_REP1	1	11	0	11	14.929661279	254	10.9883466188	31323.6	1758.52322766	43	0	43	122.559642584	1911	1852	136	136	79	97	97	805	0
DLR00013340	13	14	YBR026C	36	SD/MSG -ARG -HIS -LEU -LYS +Canavanine +G418 +Hygromycin +Thialysine	Adam_cdc13-1_SDLV3_REP1	1	11	0	11	17.0168718604	254	10.5463950996	30781.2218928	1928.76307287	43	0.590434290672	1147.97658814	138.003087685	2022	1841	136	136	79	97	98	695	0
DLR00013340	13	15	YBR212W	36	SD/MSG -ARG -HIS -LEU -LYS +Canavanine +G418 +Hygromycin +Thialysine	Adam_cdc13-1_SDLV3_REP1	1	11	0	11	19.8807046815	254	10.3675369697	30162.5745141	1793.27149592	43	2.12368049581	2297.7	227.998107753	2157	1896	136	136	81	100	100	962	0
DLR00013340	13	16	YBR128C	36	SD/MSG -ARG -HIS -LEU -LYS +Canavanine +G418 +Hygromycin +Thialysine	Adam_cdc13-1_SDLV3_REP1	1	11	0	11	20.4572171381	254	12	31165.1721463	2009.58863399	43	3.87114200186	1485	207.114121607	2299	1883	136	136	77	96	96	897	0
DLR00013340	13	17	YAR002W	36	SD/MSG -ARG -HIS -LEU -LYS +Canavanine +G418 +Hygromycin +Thialysine	Adam_cdc13-1_SDLV3_REP1	1	11	0	11	20.1820610186	254	12	30009.6	2239.9053179	43	0.526916052635	1764.99999054	194.457273807	2432	1862	136	136	78	98	98	1017	2
DLR00013340	13	18	YBL055C	36	SD/MSG -ARG -HIS -LEU -LYS +Canavanine +G418 +Hygromycin +Thialysine	Adam_cdc13-1_SDLV3_REP1	1	11	0	11	16.0029663432	254	12	31579.2	2295.13066843	43	0.977384719921	1194.3	139.944754735	2596	1829	136	136	77	96	98	989	0
DLR00013340	13	19	YBR001C	36	SD/MSG -ARG -HIS -LEU -LYS +Canavanine +G418 +Hygromycin +Thialysine	Adam_cdc13-1_SDLV3_REP1	1	11	0.904634067844	240.3	17.0752004166	254	12	31212.9	2200.23435403	43	1.08965540565	2157.0000124	132.618319042	2739	1857	136	136	77	97	98	1240	0
DLR00013340	13	20	YAL030W	36	SD/MSG -ARG -HIS -LEU -LYS +Canavanine +G418 +Hygromycin +Thialysine	Adam_cdc13-1_SDLV3_REP1	1	11	0.5	248.4	21.4020331526	254	12	32152.5	2468.53026151	43	0.529893157617	2164.99998998	172.670839068	2917	1842	136	136	74	94	96	712	0
DLR00013340	13	21	YAL043C-A	36	SD/MSG -ARG -HIS -LEU -LYS +Canavanine +G418 +Hygromycin +Thialysine	Adam_cdc13-1_SDLV3_REP1	1	11	0.591262125554	267.3	33.2758835386	254	12	34732.8	2487.62118863	43	2.74563728801	1872.9	228.35112995	3011	1836	136	136	74	93	96	701	0
DLR00013340	13	22	YBL013W	36	SD/MSG -ARG -HIS -LEU -LYS +Canavanine +G418 +Hygromycin +Thialysine	Adam_cdc13-1_SDLV3_REP1	1	11	2.03788763678	396.9	36.2652729537	254	12	37144.4724629	2631.76224216	43	2.06641835008	3601.8	267.463908668	3163	1843	136	136	74	92	95	1143	2
DLR00013340	13	23	YAL051W	36	SD/MSG -ARG -HIS -LEU -LYS +Canavanine +G418 +Hygromycin +Thialysine	Adam_cdc13-1_SDLV3_REP1	1	11	0.73076391508	338.4	49.1943245317	254	12	41242.1673294	2966.69891956	43	5.01722672039	2248.2	289.944070561	3240	1859	136	136	70	88	92	906	4
DLR00013340	13	24	YOR202W	36	SD/MSG -ARG -HIS -LEU -LYS +Canavanine +G418 +Hygromycin +Thialysine	Adam_cdc13-1_SDLV3_REP1	1	11	3.70364983536	246.6	26.3162658502	254	12	38085.4117874	2521.50719342	43	4.47446015981	1798.2	185.105863425	3424	1876	136	136	70	85	87	1177	2
DLR00013340	14	1	YOR202W	36	SD/MSG -ARG -HIS -LEU -LYS +Canavanine +G418 +Hygromycin +Thialysine	Adam_cdc13-1_SDLV3_REP1	1	11	0.709987703914	241.2	25.9865773002	254	11.237945798	38577.6740649	2522.02566522	43	0.758167317277	2103.99788169	183.364521074	282	2001	136	136	81	97	99	1048	0
DLR00013340	14	2	YBL075C	36	SD/MSG -ARG -HIS -LEU -LYS +Canavanine +G418 +Hygromycin +Thialysine	Adam_cdc13-1_SDLV3_REP1	1	11	0	11	12.970229935	254	12	32220.9	2116.84026196	43	0.584040884238	1004.92325534	112.768623568	410	1995	136	136	83	100	102	975	0
DLR00013340	14	3	YBR162W-A	36	SD/MSG -ARG -HIS -LEU -LYS +Canavanine +G418 +Hygromycin +Thialysine	Adam_cdc13-1_SDLV3_REP1	1	11	0	11	23.4661727634	254	12	34204.5	2482.20692328	43	0.674808105571	2469.91792905	276.904518076	585	2027	136	136	83	100	103	875	0
DLR00013340	14	4	YBR108W	36	SD/MSG -ARG -HIS -LEU -LYS +Canavanine +G418 +Hygromycin +Thialysine	Adam_cdc13-1_SDLV3_REP1	1	11	0	11	20.601621349	254	12	34809.6034647	2411.25900137	43	0.806095785757	1557	177.037462173	693	1985	136	136	84	102	104	995	2
DLR00013340	14	5	YBL100C	36	SD/MSG -ARG -HIS -LEU -LYS +Canavanine +G418 +Hygromycin +Thialysine	Adam_cdc13-1_SDLV3_REP1	1	11	0.51912314593	281.987304977	26.6796958299	254	12	33666.377384	2465.83202567	43	0.6198377063	2853.99999782	258.083418482	788	1976	136	136	84	103	104	1064	0
DLR00013340	14	6	YAL067C	36	SD/MSG -ARG -HIS -LEU -LYS +Canavanine +G418 +Hygromycin +Thialysine	Adam_cdc13-1_SDLV3_REP1	1	11	0	11	17.7918930341	254	11.6787279535	35910.9	2704.16389717	43	3.32827331139	1067.4	126.686573197	1003	2019	136	136	83	103	104	1099	0
DLR00013340	14	7	YBR064W	36	SD/MSG -ARG -HIS -LEU -LYS +Canavanine +G418 +Hygromycin +Thialysine	Adam_cdc13-1_SDLV3_REP1	1	11	0.5	317.7	24.2433909955	254	12	34640.8610662	2521.25431628	43	0.606259272987	3678.92396934	270.54440811	1053	1984	136	136	84	104	105	1011	0
DLR00013340	14	8	YBR147W	36	SD/MSG -ARG -HIS -LEU -LYS +Canavanine +G418 +Hygromycin +Thialysine	Adam_cdc13-1_SDLV3_REP1	1	11	0	11	18.5067049927	254	12	31185	2202.36851162	43	1.17450332612	2267.1	204.340282125	1196	1995	136	136	81	101	102	967	0
DLR00013340	14	9	YBR053C	36	SD/MSG -ARG -HIS -LEU -LYS +Canavanine +G418 +Hygromycin +Thialysine	Adam_cdc13-1_SDLV3_REP1	1	11	0	11	22.6909775505	254	9.69865956851	30645.9	1927.36063968	43	1.06702346164	1837.8	263.159852258	1356	1955	136	136	81	100	100	887	2
DLR00013340	14	10	YBL053W	36	SD/MSG -ARG -HIS -LEU -LYS +Canavanine +G418 +Hygromycin +Thialysine	Adam_cdc13-1_SDLV3_REP1	1	11	0	11	27.2743987639	254	11.1049686744	30317.4695302	1813.84254853	43	0.63665908165	3131.89550261	314.447013513	1519	1991	136	136	80	99	99	965	3
DLR00013340	14	11	YAR028W	36	SD/MSG -ARG -HIS -LEU -LYS +Canavanine +G418 +Hygromycin +Thialysine	Adam_cdc13-1_SDLV3_REP1	1	11	0	11	18.5558950401	254	12	30532.4121586	1930.81950745	43	0.60800552955	2681.98335575	232.131729921	1588	1987	136	136	80	99	99	907	1
DLR00013340	14	12	YAL017W	36	SD/MSG -ARG -HIS -LEU -LYS +Canavanine +G418 +Hygromycin +Thialysine	Adam_cdc13-1_SDLV3_REP1	1	11	0.519206517094	246.6	28.5163124668	254	10.440283318	31240.9637738	1819.49553063	43	0.607249362363	2240.95646946	235.121936585	1772	2000	136	136	78	97	98	907	0
DLR00013340	14	13	YBR122C	36	SD/MSG -ARG -HIS -LEU -LYS +Canavanine +G418 +Hygromycin +Thialysine	Adam_cdc13-1_SDLV3_REP1	1	11	3.53427604785	286.2	29.2343658797	254	10.698563147	31748.358805	1862.69919057	43	2.46418425017	2618.1	253.275857979	1922	2026	136	136	80	99	98	954	0
DLR00013340	14	14	YAL056W	36	SD/MSG -ARG -HIS -LEU -LYS +Canavanine +G418 +Hygromycin +Thialysine	Adam_cdc13-1_SDLV3_REP1	1	11	0.5	404.1	31.0113613179	254	12	31594.2844695	1892.04814191	43	0.584375577919	4503.80965111	311.827157137	2058	1946	136	136	80	98	98	923	3
DLR00013340	14	15	YBL027W	36	SD/MSG -ARG -HIS -LEU -LYS +Canavanine +G418 +Hygromycin +Thialysine	Adam_cdc13-1_SDLV3_REP1	1	11	0.801539809943	291.6	31.0690372889	254	9.90146710467	31766.5897165	2130.86285402	43	2.38027673335	2456.1	257.886327278	2193	1968	136	136	80	99	99	1065	0
DLR00013340	14	16	YAR047C	36	SD/MSG -ARG -HIS -LEU -LYS +Canavanine +G418 +Hygromycin +Thialysine	Adam_cdc13-1_SDLV3_REP1	1	11	0	11	20.2335495294	254	11.6982176622	32247	2288.57044105	43	0.5	1335.6	165.233207632	2323	2004	136	136	76	94	95	864	0
DLR00013340	14	17	YBR105C	36	SD/MSG -ARG -HIS -LEU -LYS +Canavanine +G418 +Hygromycin +Thialysine	Adam_cdc13-1_SDLV3_REP1	1	11	0.740822897332	263.7	24.638931941	254	12	31317.3	2317.42303417	43	1.8346539788	2146.5	209.745440997	2459	1987	136	136	76	95	97	906	0
DLR00013340	14	18	YAL066W	36	SD/MSG -ARG -HIS -LEU -LYS +Canavanine +G418 +Hygromycin +Thialysine	Adam_cdc13-1_SDLV3_REP1	1	11	0.7860728276	238.5	22.8249631293	254	12	31739.4	2454.72081746	43	0.937162464368	2829.99986156	279.520770732	2592	2022	136	136	76	96	97	1066	0
DLR00013340	14	19	YBR103W	36	SD/MSG -ARG -HIS -LEU -LYS +Canavanine +G418 +Hygromycin +Thialysine	Adam_cdc13-1_SDLV3_REP1	1	11	1.0008150004	247.5	22.3050283603	254	12	31225.363659	2266.36787315	43	1.03610273065	3288.99996017	260.657156243	2750	1977	136	136	77	96	97	1116	5
DLR00013340	14	20	YBL082C	36	SD/MSG -ARG -HIS -LEU -LYS +Canavanine +G418 +Hygromycin +Thialysine	Adam_cdc13-1_SDLV3_REP1	1	11	0	11	27.9876602051	254	12	32092.2	2422.99655072	43	3.44269014708	1647.9	195.183253329	2869	1964	136	136	76	95	97	828	0
DLR00013340	14	21	YBL079W	36	SD/MSG -ARG -HIS -LEU -LYS +Canavanine +G418 +Hygromycin +Thialysine	Adam_cdc13-1_SDLV3_REP1	1	11	0.982956801894	359.1	26.3774023469	254	12	33839.1	2467.95076194	43	1.06014577343	3277.8	221.288101369	2973	1998	136	136	75	92	95	1358	4
DLR00013340	14	22	YBR116C	36	SD/MSG -ARG -HIS -LEU -LYS +Canavanine +G418 +Hygromycin +Thialysine	Adam_cdc13-1_SDLV3_REP1	1	11	0.808635090864	553.5	55.9247501473	254	12	38310.2456734	2708.88708323	43	0.926242049773	4544.99839794	411.206802366	3156	1963	136	136	72	90	93	758	9
DLR00013340	14	23	YBR157C	36	SD/MSG -ARG -HIS -LEU -LYS +Canavanine +G418 +Hygromycin +Thialysine	Adam_cdc13-1_SDLV3_REP1	1	11	0.891765664197	405.9	44.1612335204	254	12	40126.1072961	2825.14687378	43	1.13212548905	3110.4	309.956530348	3250	1973	136	136	72	88	91	845	5
DLR00013340	14	24	YOR202W	36	SD/MSG -ARG -HIS -LEU -LYS +Canavanine +G418 +Hygromycin +Thialysine	Adam_cdc13-1_SDLV3_REP1	1	11	0.608694356175	314.1	44.7638789919	254	12	39416.7054585	2392.24161972	43	0.65247642583	2679.96198594	328.618430983	3420	1965	136	136	69	84	86	842	5
DLR00013340	15	1	YOR202W	36	SD/MSG -ARG -HIS -LEU -LYS +Canavanine +G418 +Hygromycin +Thialysine	Adam_cdc13-1_SDLV3_REP1	1	11	2.6821744849	419.4	45.8984706122	254	12	40718.5245367	2626.67978195	43	3.12817682524	2807.1	280.194692013	256	2115	136	136	83	97	97	1350	0
DLR00013340	15	2	YBR014C	36	SD/MSG -ARG -HIS -LEU -LYS +Canavanine +G418 +Hygromycin +Thialysine	Adam_cdc13-1_SDLV3_REP1	1	11	0.521972757401	334.8	31.7206001705	254	12	31032.0647244	1975.92740127	43	0.662096540027	3758.8931917	353.412805578	360	2156	136	136	83	98	100	1038	0
DLR00013340	15	3	YBL009W	36	SD/MSG -ARG -HIS -LEU -LYS +Canavanine +G418 +Hygromycin +Thialysine	Adam_cdc13-1_SDLV3_REP1	1	11	0	11	22.7231457504	254	12	31982.0677843	2044.72528787	43	1.12209233751	2285.1	259.185886722	512	2119	136	136	86	103	104	861	0
DLR00013340	15	4	YBR215W	36	SD/MSG -ARG -HIS -LEU -LYS +Canavanine +G418 +Hygromycin +Thialysine	Adam_cdc13-1_SDLV3_REP1	1	11	0	11	20.2077664281	254	12	35556.8289249	2496.65060281	43	0.505440337671	3465.88651542	256.064782999	670	2158	136	136	83	103	105	845	0
DLR00013340	15	5	YBR067C	36	SD/MSG -ARG -HIS -LEU -LYS +Canavanine +G418 +Hygromycin +Thialysine	Adam_cdc13-1_SDLV3_REP1	1	11	0	11	8.702104294	254	12	33882.317573	2398.45908399	43	0	43	84.4830577509	794	2063	136	136	83	103	103	967	1
DLR00013340	15	6	YBR061C	36	SD/MSG -ARG -HIS -LEU -LYS +Canavanine +G418 +Hygromycin +Thialysine	Adam_cdc13-1_SDLV3_REP1	1	11	0	11	9.29786978893	254	12	32011.2	2368.12283481	43	0	43	87.5059879408	984	2072	136	136	83	103	103	1039	0
DLR00013340	15	7	YBR040W	36	SD/MSG -ARG -HIS -LEU -LYS +Canavanine +G418 +Hygromycin +Thialysine	Adam_cdc13-1_SDLV3_REP1	1	11	0	11	15.7491177524	254	12	30734.1	2282.91459709	43	0.65040717206	1427.4	146.659300903	1095	2124	136	136	-1	-1	-1	800	0
DLR00013340	15	8	YBR187W	36	SD/MSG -ARG -HIS -LEU -LYS +Canavanine +G418 +Hygromycin +Thialysine	Adam_cdc13-1_SDLV3_REP1	1	11	0.5	225.9	23.6182623028	254	12	28361.0738946	2102.68086529	43	0.53399475536	2679.87209256	256.747958164	1280	2092	136	136	80	100	101	984	2
DLR00013340	15	9	YBR183W	36	SD/MSG -ARG -HIS -LEU -LYS +Canavanine +G418 +Hygromycin +Thialysine	Adam_cdc13-1_SDLV3_REP1	1	11	0	11	16.0446342909	254	12	29874.6	2309.6555422	43	0.758419624568	1243.8	166.478678712	1396	2078	136	136	82	100	101	862	0
DLR00013340	15	10	YBR024W	36	SD/MSG -ARG -HIS -LEU -LYS +Canavanine +G418 +Hygromycin +Thialysine	Adam_cdc13-1_SDLV3_REP1	1	11	0	11	17.5971659486	254	12	28552.2433557	1915.63404871	43	0.842599255179	1641.6	161.091168298	1499	2120	136	136	82	102	101	947	0
DLR00013340	15	11	YBR200W	36	SD/MSG -ARG -HIS -LEU -LYS +Canavanine +G418 +Hygromycin +Thialysine	Adam_cdc13-1_SDLV3_REP1	1	11	0	11	13.3986383714	254	12	28458.1646699	2106.93570998	43	1.14542219021	1748.7	143.878207231	1632	2091	136	136	79	99	99	1050	0
DLR00013340	15	12	YAL060W	36	SD/MSG -ARG -HIS -LEU -LYS +Canavanine +G418 +Hygromycin +Thialysine	Adam_cdc13-1_SDLV3_REP1	1	11	0	11	13.3553208441	254	10.3882898729	29847.7154991	2045.18371065	43	1.56576400679	864.9	119.639006679	1713	2127	136	136	78	98	99	864	0
DLR00013340	15	13	YBR221C	36	SD/MSG -ARG -HIS -LEU -LYS +Canavanine +G418 +Hygromycin +Thialysine	Adam_cdc13-1_SDLV3_REP1	1	11	0.621894568043	231.3	26.3987124472	254	11.695106349	29752.2	1993.73947062	43	0.740194940904	2209.99702773	239.660000405	1933	2118	136	136	80	98	98	936	7
DLR00013340	15	14	YBR138C	36	SD/MSG -ARG -HIS -LEU -LYS +Canavanine +G418 +Hygromycin +Thialysine	Adam_cdc13-1_SDLV3_REP1	1	11	0	11	13.3380066287	254	10.7231444577	30771.9	2159.62820393	43	0.594981777646	1083.97164039	120.550935922	2068	2137	136	136	75	94	95	846	0
DLR00013340	15	15	YBR222C	36	SD/MSG -ARG -HIS -LEU -LYS +Canavanine +G418 +Hygromycin +Thialysine	Adam_cdc13-1_SDLV3_REP1	1	11	0.684495063632	243.9	22.9279173677	254	12	28717.0432805	1895.32132601	43	0.935820908355	2002.5	189.097632316	2217	2144	136	136	75	94	95	800	0
DLR00013340	15	16	YBL086C	36	SD/MSG -ARG -HIS -LEU -LYS +Canavanine +G418 +Hygromycin +Thialysine	Adam_cdc13-1_SDLV3_REP1	1	11	0	11	18.275562488	254	11.86456226	30423.6	2326.66706124	43	1.74879974892	1224.9	152.730129996	2334	2142	136	136	74	92	95	842	1
DLR00013340	15	17	YBR139W	36	SD/MSG -ARG -HIS -LEU -LYS +Canavanine +G418 +Hygromycin +Thialysine	Adam_cdc13-1_SDLV3_REP1	1	11	0.644425193995	404.1	33.6692607326	254	12	28830.5048662	1989.30631736	43	0.76344967399	3262.91518384	285.951126511	2430	2120	136	136	73	94	96	830	0
DLR00013340	15	18	YAL029C	36	SD/MSG -ARG -HIS -LEU -LYS +Canavanine +G418 +Hygromycin +Thialysine	Adam_cdc13-1_SDLV3_REP1	1	11	0.806921114063	321.3	39.5205175702	254	12	29704.5	2115.67681744	43	3.43765560473	3539.7	401.078370866	2570	2125	136	136	76	95	97	891	4
DLR00013340	15	19	YBR121C	36	SD/MSG -ARG -HIS -LEU -LYS +Canavanine +G418 +Hygromycin +Thialysine	Adam_cdc13-1_SDLV3_REP1	1	11	0	11	11.4637985951	254	12	30248.1	2253.75978702	43	0.827697232605	1567.00019238	90.7010516119	2720	2134	136	136	76	94	96	918	1
DLR00013340	15	20	YBL032W	36	SD/MSG -ARG -HIS -LEU -LYS +Canavanine +G418 +Hygromycin +Thialysine	Adam_cdc13-1_SDLV3_REP1	1	11	0	11	16.7590711995	254	11.7798702637	32067	2458.69827039	43	0.5	1472.4	131.302818771	2886	2141	136	136	77	94	95	765	0
DLR00013340	15	21	YBL048W	36	SD/MSG -ARG -HIS -LEU -LYS +Canavanine +G418 +Hygromycin +Thialysine	Adam_cdc13-1_SDLV3_REP1	1	11	1.58067719364	313.2	28.2298100405	254	12	34669.8	2343.76441824	43	1.94122887784	2196.9	186.839856866	3011	2136	136	136	74	91	95	925	0
DLR00013340	15	22	YBL054W	36	SD/MSG -ARG -HIS -LEU -LYS +Canavanine +G418 +Hygromycin +Thialysine	Adam_cdc13-1_SDLV3_REP1	1	11	1.065052498	349.2	43.0037114751	254	12	39730.5	2735.54363544	43	1.72777058157	2589.3	309.970541349	3132	2121	136	136	73	90	93	646	0
DLR00013340	15	23	YAR018C	36	SD/MSG -ARG -HIS -LEU -LYS +Canavanine +G418 +Hygromycin +Thialysine	Adam_cdc13-1_SDLV3_REP1	1	11	3.57952652808	523.8	56.8627300723	254	12	41587.0451252	3059.31941267	43	6.07805398978	4999.5	453.269688654	3298	2134	136	136	75	90	91	1061	2
DLR00013340	15	24	YOR202W	36	SD/MSG -ARG -HIS -LEU -LYS +Canavanine +G418 +Hygromycin +Thialysine	Adam_cdc13-1_SDLV3_REP1	1	11	3.72475017603	535.5	65.9092024641	254	12	42704.6013987	2724.03589394	43	4.88078613497	3407.4	406.28142221	3405	2128	136	136	70	85	85	828	0
DLR00013340	16	1	YOR202W	36	SD/MSG -ARG -HIS -LEU -LYS +Canavanine +G418 +Hygromycin +Thialysine	Adam_cdc13-1_SDLV3_REP1	1	11	2.31106473996	491.4	39.1754526888	254	12	37902.0014716	2441.29349674	43	1.8540438629	5730.3	462.280549976	284	2214	136	136	98	108	105	2119	0
DLR00013340	16	2	YOR202W	36	SD/MSG -ARG -HIS -LEU -LYS +Canavanine +G418 +Hygromycin +Thialysine	Adam_cdc13-1_SDLV3_REP1	1	11	0.972655808106	297	23.6291183858	254	12	32880.4241992	1969.88803207	43	1.22026015221	3989.7	317.953680456	419	2215	136	136	99	111	107	2050	0
DLR00013340	16	3	YOR202W	36	SD/MSG -ARG -HIS -LEU -LYS +Canavanine +G418 +Hygromycin +Thialysine	Adam_cdc13-1_SDLV3_REP1	1	11	0.784153741469	282.6	40.1422414864	254	12	32501.8219534	2124.88113862	43	0.908963201233	3965.9998192	540.466561101	518	2215	136	136	103	114	110	1907	0
DLR00013340	16	4	YOR202W	36	SD/MSG -ARG -HIS -LEU -LYS +Canavanine +G418 +Hygromycin +Thialysine	Adam_cdc13-1_SDLV3_REP1	1	11	0.5	330.3	39.5739312203	254	12	32827.7771745	2112.24711377	43	0.675097952082	4194.93933299	476.149538566	642	2214	136	136	101	113	110	1840	0
DLR00013340	16	5	YOR202W	36	SD/MSG -ARG -HIS -LEU -LYS +Canavanine +G418 +Hygromycin +Thialysine	Adam_cdc13-1_SDLV3_REP1	1	11	0	11	21.8175465102	254	12	32235.0901449	2250.44424552	43	0.666494802971	2379.90065989	255.355368054	777	2214	136	136	105	116	112	1379	0
DLR00013340	16	6	YOR202W	36	SD/MSG -ARG -HIS -LEU -LYS +Canavanine +G418 +Hygromycin +Thialysine	Adam_cdc13-1_SDLV3_REP1	1	11	0.605220684065	266.4	26.9292430382	254	12	30588.365025	2071.93827371	43	0.744793580028	3466.98644753	334.667755509	916	2214	136	136	102	114	111	1585	0
DLR00013340	16	7	YOR202W	36	SD/MSG -ARG -HIS -LEU -LYS +Canavanine +G418 +Hygromycin +Thialysine	Adam_cdc13-1_SDLV3_REP1	1	11	0.5	227.7	19.8687274333	254	12	30744.1081267	2138.62995178	43	0.612312378669	3273.90681781	243.234542488	1051	2214	136	136	102	114	111	1384	0
DLR00013340	16	8	YOR202W	36	SD/MSG -ARG -HIS -LEU -LYS +Canavanine +G418 +Hygromycin +Thialysine	Adam_cdc13-1_SDLV3_REP1	1	11	0.504945225916	531.9	35.5590631959	254	12	31630.5	2163.82254855	43	0.720551470679	8656.97397504	531.652900287	1280	2180	136	136	85	103	105	1041	0
DLR00013340	16	9	YOR202W	36	SD/MSG -ARG -HIS -LEU -LYS +Canavanine +G418 +Hygromycin +Thialysine	Adam_cdc13-1_SDLV3_REP1	1	11	0.5	522	48.6344304036	254	11.1615206931	32130.9	2556.33558158	43	0.5	8379.78988399	669.071636884	1309	2194	136	136	85	103	105	1079	0
DLR00013340	16	10	YOR202W	36	SD/MSG -ARG -HIS -LEU -LYS +Canavanine +G418 +Hygromycin +Thialysine	Adam_cdc13-1_SDLV3_REP1	1	11	0.5	309.6	25.1273974537	254	12	30214.8	2340.35730713	43	0.511834535376	4637.99999952	321.056738841	1507	2181	136	136	84	104	105	899	0
DLR00013340	16	11	YOR202W	36	SD/MSG -ARG -HIS -LEU -LYS +Canavanine +G418 +Hygromycin +Thialysine	Adam_cdc13-1_SDLV3_REP1	1	11	0	11	8.2119594498	254	11.5898466194	28086.9172163	1933.74175306	43	0.741417588015	954.9	106.923844966	1610	2209	136	136	88	106	106	1398	10
DLR00013340	16	12	YOR202W	36	SD/MSG -ARG -HIS -LEU -LYS +Canavanine +G418 +Hygromycin +Thialysine	Adam_cdc13-1_SDLV3_REP1	1	11	0	11	9.90171606149	254	11.6020384849	30004.3375283	1978.74344747	43	0	43	111.256008233	1797	2217	136	136	94	108	105	1257	0
DLR00013340	16	13	YOR202W	36	SD/MSG -ARG -HIS -LEU -LYS +Canavanine +G418 +Hygromycin +Thialysine	Adam_cdc13-1_SDLV3_REP1	1	11	0	11	18.0296082643	254	12	29513.2688413	1931.63397783	43	0.688740504358	1349.1	174.120079625	1956	2169	136	136	80	98	97	842	0
DLR00013340	16	14	YOR202W	36	SD/MSG -ARG -HIS -LEU -LYS +Canavanine +G418 +Hygromycin +Thialysine	Adam_cdc13-1_SDLV3_REP1	1	11	0	11	14.3107265654	254	11.1175215729	29038.9382811	1887.21147197	43	0.885007974913	1120.5	136.165176594	2013	2174	136	136	77	95	96	969	2
DLR00013340	16	15	YOR202W	36	SD/MSG -ARG -HIS -LEU -LYS +Canavanine +G418 +Hygromycin +Thialysine	Adam_cdc13-1_SDLV3_REP1	1	11	0	11	8.43672576119	254	12	28736.7987379	1906.73045201	43	0.626192012286	1131.3	89.7879745676	2101	2199	136	136	75	94	95	1012	2
DLR00013340	16	16	YOR202W	36	SD/MSG -ARG -HIS -LEU -LYS +Canavanine +G418 +Hygromycin +Thialysine	Adam_cdc13-1_SDLV3_REP1	1	11	0	11	11.003353002	254	12	29038.0389868	2135.3877425	43	0.585656058215	1202.95815747	113.705162864	2298	2226	136	136	86	103	102	1314	0
DLR00013340	16	17	YOR202W	36	SD/MSG -ARG -HIS -LEU -LYS +Canavanine +G418 +Hygromycin +Thialysine	Adam_cdc13-1_SDLV3_REP1	1	11	0	11	15.9559635079	254	12	30757.7491191	2064.74307279	43	0.64726587644	2382.9890338	248.057629885	2462	2198	136	136	75	94	98	934	0
DLR00013340	16	18	YOR202W	36	SD/MSG -ARG -HIS -LEU -LYS +Canavanine +G418 +Hygromycin +Thialysine	Adam_cdc13-1_SDLV3_REP1	1	11	0	11	20.3455746733	254	12	30768.6753652	2087.98175187	43	2.74648118992	1629.9	166.299492615	2560	2204	136	136	83	100	101	1260	0
DLR00013340	16	19	YOR202W	36	SD/MSG -ARG -HIS -LEU -LYS +Canavanine +G418 +Hygromycin +Thialysine	Adam_cdc13-1_SDLV3_REP1	1	11	0	11	8.71277935464	254	12	30432.3202082	2099.90343626	43	0	43	99.0704419647	2757	2228	136	136	94	109	108	1537	0
DLR00013340	16	20	YOR202W	36	SD/MSG -ARG -HIS -LEU -LYS +Canavanine +G418 +Hygromycin +Thialysine	Adam_cdc13-1_SDLV3_REP1	1	11	0	11	14.3886720583	254	12	30538.8	2264.2309855	43	0.5	1341	112.883966112	2854	2168	136	136	78	94	95	752	0
DLR00013340	16	21	YOR202W	36	SD/MSG -ARG -HIS -LEU -LYS +Canavanine +G418 +Hygromycin +Thialysine	Adam_cdc13-1_SDLV3_REP1	1	11	1.14640862629	278.1	27.3431804625	254	12	32346.5471599	2294.36453135	43	1.70546723038	1914.3	181.355860267	3020	2180	136	136	74	91	94	994	0
DLR00013340	16	22	YOR202W	36	SD/MSG -ARG -HIS -LEU -LYS +Canavanine +G418 +Hygromycin +Thialysine	Adam_cdc13-1_SDLV3_REP1	1	11	0.691793818598	278.1	27.7112788369	254	12	34463.92911	2468.64455648	43	1.30334332714	2020.5	209.972494275	3113	2181	136	136	79	96	99	705	0
DLR00013340	16	23	YOR202W	36	SD/MSG -ARG -HIS -LEU -LYS +Canavanine +G418 +Hygromycin +Thialysine	Adam_cdc13-1_SDLV3_REP1	1	11	0.803790705157	308.7	36.1278383261	254	12	38066.0720433	2799.23541449	43	2.74124229313	3275.1	405.985922661	3229	2217	136	136	89	101	100	1870	0
DLR00013340	16	24	YOR202W	36	SD/MSG -ARG -HIS -LEU -LYS +Canavanine +G418 +Hygromycin +Thialysine	Adam_cdc13-1_SDLV3_REP1	1	11	4.332433948	389.7	45.9435841556	254	12	39730.5	2628.82741477	43	1.27528301046	4480.2	610.821015248	3431	2162	136	136	69	84	85	786	2
DLR00013287	1	1	YOR202W	20	SD/MSG -ARG -HIS -LEU -LYS +Canavanine +G418 +Hygromycin +Thialysine	Adam_cdc13-1_SDLV3_REP1	2	11	2.4863118825	9847.92390623	82.7466385511	254	2.56578081863	714827.998868	8483.74895892	43	3.15134273172	711766.999641	9826.05315963	274	206	136	136	156	161	139	620	41
DLR00013287	1	2	YOR202W	20	SD/MSG -ARG -HIS -LEU -LYS +Canavanine +G418 +Hygromycin +Thialysine	Adam_cdc13-1_SDLV3_REP1	2	11	2.73517543595	11778.2216031	57.0470290517	254	2.66578067304	902971.998756	9735.61877605	43	3.25297994678	895475.999939	12206.5175069	410	219	136	136	158	163	142	345	22
DLR00013287	1	3	YOR202W	20	SD/MSG -ARG -HIS -LEU -LYS +Canavanine +G418 +Hygromycin +Thialysine	Adam_cdc13-1_SDLV3_REP1	2	11	2.82662178968	10957.1646288	88.1902315233	254	2.78291268864	869037.997908	9444.22773987	43	3.40460519478	861300.999282	11258.0659101	553	221	136	136	165	170	147	468	0
DLR00013287	1	4	YOR202W	20	SD/MSG -ARG -HIS -LEU -LYS +Canavanine +G418 +Hygromycin +Thialysine	Adam_cdc13-1_SDLV3_REP1	2	11	2.7815059602	9622.61136455	213.926710635	254	2.56864633906	731928.998746	9415.55977311	43	3.13139737249	724283.999354	10816.6490211	681	218	136	136	162	168	148	471	4
DLR00013287	1	5	YOR202W	20	SD/MSG -ARG -HIS -LEU -LYS +Canavanine +G418 +Hygromycin +Thialysine	Adam_cdc13-1_SDLV3_REP1	2	11	2.73691203337	10439.2617537	155.176002464	254	2.70823551818	820880.998207	10320.8969063	43	3.38447365223	754593.827733	7735.66499923	827	218	136	136	166	172	149	564	0
DLR00013287	1	6	YOR202W	20	SD/MSG -ARG -HIS -LEU -LYS +Canavanine +G418 +Hygromycin +Thialysine	Adam_cdc13-1_SDLV3_REP1	2	11	2.94413846484	11376.223194	151.749601188	254	2.8324525049	893693.997641	10040.9327207	43	3.46041585516	888656.998643	11571.6208961	957	221	136	136	166	172	149	536	0
DLR00013287	1	7	YOR202W	20	SD/MSG -ARG -HIS -LEU -LYS +Canavanine +G418 +Hygromycin +Thialysine	Adam_cdc13-1_SDLV3_REP1	2	11	2.76113375475	9506.91145936	98.0912759366	254	2.66599115193	769691.998551	9422.50170121	43	3.26983588486	761212.999985	11382.5666726	1099	218	136	136	166	173	150	570	0
DLR00013287	1	8	YOR202W	20	SD/MSG -ARG -HIS -LEU -LYS +Canavanine +G418 +Hygromycin +Thialysine	Adam_cdc13-1_SDLV3_REP1	2	11	2.81489458245	10290.1656931	83.7395626584	254	2.6813905249	812872.997878	10129.4060774	43	3.28973962432	804218.999625	12193.6775073	1227	215	136	136	165	172	149	538	1
DLR00013287	1	9	YOR202W	20	SD/MSG -ARG -HIS -LEU -LYS +Canavanine +G418 +Hygromycin +Thialysine	Adam_cdc13-1_SDLV3_REP1	2	11	2.80017408976	10054.979438	119.124927555	254	2.74291911887	816579.997582	10002.7412227	43	3.35849237046	809634.99919	11666.951105	1373	215	136	136	167	174	149	642	0
DLR00013287	1	10	YOR202W	20	SD/MSG -ARG -HIS -LEU -LYS +Canavanine +G418 +Hygromycin +Thialysine	Adam_cdc13-1_SDLV3_REP1	2	11	2.86199163423	10949.1300258	116.197100952	254	2.76125892936	904809.997902	10803.5166402	43	3.38490416538	900569.999633	12917.6070344	1502	214	136	136	167	174	150	679	7
DLR00013287	1	11	YOR202W	20	SD/MSG -ARG -HIS -LEU -LYS +Canavanine +G418 +Hygromycin +Thialysine	Adam_cdc13-1_SDLV3_REP1	2	11	2.80519641084	10464.9775369	117.013526364	254	2.73299721422	844893.997897	9511.82489675	43	3.35045031809	840171.999481	11476.3754941	1640	212	136	136	166	173	148	669	0
DLR00013287	1	12	YOR202W	20	SD/MSG -ARG -HIS -LEU -LYS +Canavanine +G418 +Hygromycin +Thialysine	Adam_cdc13-1_SDLV3_REP1	2	11	2.81742253443	11673.584757	89.9714254901	254	2.760715125	911464.998547	9147.39588575	43	3.3790352875	908083.999783	11215.6432328	1776	216	136	136	166	172	147	609	0
DLR00013287	1	13	YOR202W	20	SD/MSG -ARG -HIS -LEU -LYS +Canavanine +G418 +Hygromycin +Thialysine	Adam_cdc13-1_SDLV3_REP1	2	11	2.66266553362	9917.25843429	40.8818867475	254	2.63172397721	794320.998554	8898.55878178	43	3.22047562017	788009.99967	10825.9987874	1922	216	136	136	167	174	150	627	0
DLR00013287	1	14	YOR202W	20	SD/MSG -ARG -HIS -LEU -LYS +Canavanine +G418 +Hygromycin +Thialysine	Adam_cdc13-1_SDLV3_REP1	2	11	2.86994087622	11237.7942075	129.334422521	254	2.75497729387	892141.9981	9710.30180595	43	3.37370286557	886545.999657	11942.4515023	2050	214	136	136	167	173	148	588	0
DLR00013287	1	15	YOR202W	20	SD/MSG -ARG -HIS -LEU -LYS +Canavanine +G418 +Hygromycin +Thialysine	Adam_cdc13-1_SDLV3_REP1	2	11	2.77506473744	9846.58805194	129.278089105	254	2.65171710701	743019.998443	8926.56788586	43	3.25179775806	734550.999845	10737.3820958	2188	214	136	136	165	172	148	518	0
DLR00013287	1	16	YOR202W	20	SD/MSG -ARG -HIS -LEU -LYS +Canavanine +G418 +Hygromycin +Thialysine	Adam_cdc13-1_SDLV3_REP1	2	11	2.92863160133	11734.3601527	123.48514662	254	2.79799965567	892395.997364	9943.39241187	43	3.424438067	888435.998738	11889.9843212	2323	212	136	136	167	173	149	571	0
DLR00013287	1	17	YOR202W	20	SD/MSG -ARG -HIS -LEU -LYS +Canavanine +G418 +Hygromycin +Thialysine	Adam_cdc13-1_SDLV3_REP1	2	11	2.86313894923	10859.4668095	103.524633498	254	2.78349714	842546.997347	10034.8651752	43	3.40911126918	834852.998622	11722.8128029	2466	209	136	136	168	174	151	509	16
DLR00013287	1	18	YOR202W	20	SD/MSG -ARG -HIS -LEU -LYS +Canavanine +G418 +Hygromycin +Thialysine	Adam_cdc13-1_SDLV3_REP1	2	11	2.90540533454	10808.7298503	137.455364572	254	2.71531928867	849744.998074	10105.4455654	43	3.32727586631	843381.999715	12252.428974	2593	215	136	136	166	173	150	493	0
DLR00013287	1	19	YOR202W	20	SD/MSG -ARG -HIS -LEU -LYS +Canavanine +G418 +Hygromycin +Thialysine	Adam_cdc13-1_SDLV3_REP1	2	11	2.90054331619	10555.6771463	140.295194642	254	2.72298238069	803998.99829	8906.4593923	43	3.3315122172	796499.999727	10408.5206953	2740	210	136	136	165	171	149	468	0
DLR00013287	1	20	YOR202W	20	SD/MSG -ARG -HIS -LEU -LYS +Canavanine +G418 +Hygromycin +Thialysine	Adam_cdc13-1_SDLV3_REP1	2	11	2.69218900889	10706.0212353	175.45589203	254	2.57387469086	798252.998632	9428.04628805	43	3.13666771306	791322.999008	11126.2877545	2872	211	136	136	164	170	150	445	0
DLR00013287	1	21	YOR202W	20	SD/MSG -ARG -HIS -LEU -LYS +Canavanine +G418 +Hygromycin +Thialysine	Adam_cdc13-1_SDLV3_REP1	2	11	2.88741276007	10486.5473763	251.154149657	254	2.68034272584	824055.997937	10906.2003252	43	3.28008669369	815478.999549	12426.1541328	3005	207	136	136	165	171	149	369	0
DLR00013287	1	22	YOR202W	20	SD/MSG -ARG -HIS -LEU -LYS +Canavanine +G418 +Hygromycin +Thialysine	Adam_cdc13-1_SDLV3_REP1	2	11	3.02270439895	10440.3571786	147.867549918	254	2.77242033019	840043.996978	10731.1879153	43	3.38864597519	832644.998715	12530.8169512	3141	213	136	136	161	167	145	252	0
DLR00013287	1	23	YOR202W	20	SD/MSG -ARG -HIS -LEU -LYS +Canavanine +G418 +Hygromycin +Thialysine	Adam_cdc13-1_SDLV3_REP1	2	11	2.86479983692	10589.6548558	177.375593817	254	2.65189022603	829348.998153	10695.0038584	43	3.23638761458	821172.999518	12517.6629091	3276	211	136	136	158	163	143	165	0
DLR00013287	1	24	YOR202W	20	SD/MSG -ARG -HIS -LEU -LYS +Canavanine +G418 +Hygromycin +Thialysine	Adam_cdc13-1_SDLV3_REP1	2	11	2.61290254034	12224.6781131	240.087068163	254	2.52065037679	875125.996936	12418.6496486	43	3.03890761477	870182.996405	14211.2244884	3416	206	136	136	155	160	140	214	67
DLR00013287	2	1	YOR202W	20	SD/MSG -ARG -HIS -LEU -LYS +Canavanine +G418 +Hygromycin +Thialysine	Adam_cdc13-1_SDLV3_REP1	2	11	2.86548638029	12209.4460731	197.470053837	254	2.79889759584	1070279.99825	13116.7131058	43	3.41752756086	1067151.99999	15358.0964783	276	354	136	136	159	164	141	432	22
DLR00013287	2	2	YCR071C	20	SD/MSG -ARG -HIS -LEU -LYS +Canavanine +G418 +Hygromycin +Thialysine	Adam_cdc13-1_SDLV3_REP1	2	11	1.69600241873	2828.81842113	52.4013136634	254	2.025432008	123925.000047	5696.57175396	43	2.29206775308	107994.000032	1168.50348855	415	356	136	136	112	125	118	102	0
DLR00013287	2	3	YDL100C	20	SD/MSG -ARG -HIS -LEU -LYS +Canavanine +G418 +Hygromycin +Thialysine	Adam_cdc13-1_SDLV3_REP1	2	11	2.52532653843	9073.49533369	61.2796248006	254	2.49349916487	786981.997195	10846.6253305	43	3.01793504252	783736.996928	13407.9387402	548	357	136	136	164	169	147	1001	0
DLR00013287	2	4	YCR098C	20	SD/MSG -ARG -HIS -LEU -LYS +Canavanine +G418 +Hygromycin +Thialysine	Adam_cdc13-1_SDLV3_REP1	2	11	2.87131616435	11175.1873627	83.5510598438	254	2.83489351112	1017791.99611	14534.952411	43	3.47963788269	1016620.99795	17168.1209625	678	352	136	136	170	175	151	1091	0
DLR00013287	2	5	YCR051W	20	SD/MSG -ARG -HIS -LEU -LYS +Canavanine +G418 +Hygromycin +Thialysine	Adam_cdc13-1_SDLV3_REP1	2	11	2.77556918901	10538.9457779	63.5736197167	254	2.70952231122	953832.997	13526.4555759	43	3.33313519586	950617.999271	16637.0863248	819	348	136	136	169	174	151	1034	0
DLR00013287	2	6	YDL083C	20	SD/MSG -ARG -HIS -LEU -LYS +Canavanine +G418 +Hygromycin +Thialysine	Adam_cdc13-1_SDLV3_REP1	2	11	2.08587120508	8052.92759708	36.1102584299	254	2.08259447686	610645.997244	6428.01604762	43	2.53672143834	607373.996628	7051.99690794	957	357	136	136	156	164	144	1225	0
DLR00013287	2	7	YCR020C-A	20	SD/MSG -ARG -HIS -LEU -LYS +Canavanine +G418 +Hygromycin +Thialysine	Adam_cdc13-1_SDLV3_REP1	2	11	2.70992812018	8423.59678902	89.0068354764	254	2.69511233024	596391.999108	6187.12247611	43	3.30831851051	591890.999097	5447.06427277	1091	355	136	136	151	161	143	787	0
DLR00013287	2	8	YCL042W	20	SD/MSG -ARG -HIS -LEU -LYS +Canavanine +G418 +Hygromycin +Thialysine	Adam_cdc13-1_SDLV3_REP1	2	11	3.02418576498	12276.6369963	87.5001402004	254	2.95490586289	1124845.99742	14327.2578587	43	3.60239547164	1124644.99864	16723.7613726	1223	350	136	136	173	179	152	985	0
DLR00013287	2	9	YCL027W	20	SD/MSG -ARG -HIS -LEU -LYS +Canavanine +G418 +Hygromycin +Thialysine	Adam_cdc13-1_SDLV3_REP1	2	11	2.64794458723	9906.74868283	38.6665526916	254	2.64465077364	879584.997688	10707.1852668	43	3.24370522839	875442.99912	13642.218569	1365	347	136	136	168	174	149	960	0
DLR00013287	2	10	YDL088C	20	SD/MSG -ARG -HIS -LEU -LYS +Canavanine +G418 +Hygromycin +Thialysine	Adam_cdc13-1_SDLV3_REP1	2	11	2.77374695976	11204.9996706	59.7305340544	254	2.73604882717	1008955.99756	12426.9370921	43	3.35890667312	1007180.99957	15768.9940058	1496	349	136	136	168	175	149	1008	7
DLR00013287	2	11	YCR089W	20	SD/MSG -ARG -HIS -LEU -LYS +Canavanine +G418 +Hygromycin +Thialysine	Adam_cdc13-1_SDLV3_REP1	2	11	2.71159444498	10479.7520484	57.8289565956	254	2.64931389752	943155.997332	12517.3310386	43	3.2471009811	940811.999014	15978.885487	1639	345	136	136	168	174	149	1068	0
DLR00013287	2	12	YCR079W	20	SD/MSG -ARG -HIS -LEU -LYS +Canavanine +G418 +Hygromycin +Thialysine	Adam_cdc13-1_SDLV3_REP1	2	11	2.60652249163	11410.4478106	47.0672061291	254	2.54540241566	985452.997332	11470.2807754	43	3.08445960175	983712.997274	15237.3544352	1777	348	136	136	166	173	148	1001	10
DLR00013287	2	13	YCR063W	20	SD/MSG -ARG -HIS -LEU -LYS +Canavanine +G418 +Hygromycin +Thialysine	Adam_cdc13-1_SDLV3_REP1	2	11	0	11	10.1770204915	254	11.5916918624	33605.1	2729.57307574	43	1.32567439276	7893.00063993	158.581458146	1909	352	136	136	133	147	132	58	0
DLR00013287	2	14	YDL085W	20	SD/MSG -ARG -HIS -LEU -LYS +Canavanine +G418 +Hygromycin +Thialysine	Adam_cdc13-1_SDLV3_REP1	2	11	2.84872475721	12028.085741	79.9680679432	254	2.80199250564	1086217.99725	13783.9927256	43	3.43978012618	1085371.99934	17094.0212626	2049	353	136	136	171	177	151	981	15
DLR00013287	2	15	YBR273C	20	SD/MSG -ARG -HIS -LEU -LYS +Canavanine +G418 +Hygromycin +Thialysine	Adam_cdc13-1_SDLV3_REP1	2	11	2.67603911892	10195.4830683	59.4364265953	254	2.65583192652	858283.997404	10833.9623056	43	3.26596717014	854704.999152	13636.6355528	2184	344	136	136	167	173	148	1001	0
DLR00013287	2	16	YDL169C	20	SD/MSG -ARG -HIS -LEU -LYS +Canavanine +G418 +Hygromycin +Thialysine	Adam_cdc13-1_SDLV3_REP1	2	11	2.85360242558	11964.4471317	64.637352153	254	2.80243245873	1027785.99597	13737.238312	43	3.44343315451	1026723.99818	16699.3773277	2317	347	136	136	170	176	150	979	0
DLR00013287	2	17	YDL179W	20	SD/MSG -ARG -HIS -LEU -LYS +Canavanine +G418 +Hygromycin +Thialysine	Adam_cdc13-1_SDLV3_REP1	2	11	2.7883996212	11372.9342117	59.9412111872	254	2.71887151212	957488.997218	12769.8693673	43	3.34401079372	955384.999319	15855.06805	2453	346	136	136	168	175	150	906	0
DLR00013287	2	18	YBR286W	20	SD/MSG -ARG -HIS -LEU -LYS +Canavanine +G418 +Hygromycin +Thialysine	Adam_cdc13-1_SDLV3_REP1	2	11	2.67111534938	11366.2141153	41.7578680688	254	2.62027168761	923339.997563	11085.9295733	43	3.20607581315	921392.998701	14360.6502367	2593	347	136	136	166	173	149	917	0
DLR00013287	2	19	YCL038C	20	SD/MSG -ARG -HIS -LEU -LYS +Canavanine +G418 +Hygromycin +Thialysine	Adam_cdc13-1_SDLV3_REP1	2	11	2.67536376076	11271.9285995	55.884328032	254	2.62940770211	961109.997591	12372.0196611	43	3.2136300336	959166.998775	15807.0094317	2732	339	136	136	167	174	151	997	0
DLR00013287	2	20	YBR269C	20	SD/MSG -ARG -HIS -LEU -LYS +Canavanine +G418 +Hygromycin +Thialysine	Adam_cdc13-1_SDLV3_REP1	2	11	2.71181524253	10694.4786953	60.9591844946	254	2.69539777377	928997.997706	11682.1372231	43	3.30607916862	925643.999467	14435.8084116	2870	345	136	136	169	174	151	992	0
DLR00013287	2	21	YDL034W	20	SD/MSG -ARG -HIS -LEU -LYS +Canavanine +G418 +Hygromycin +Thialysine	Adam_cdc13-1_SDLV3_REP1	2	11	2.99095565716	11912.6163173	79.3893728626	254	2.89678387636	1032022.99708	13738.5155209	43	3.53951206141	1030147.99839	15839.8602817	3004	346	136	136	168	173	149	736	0
DLR00013287	2	22	YBR261C	20	SD/MSG -ARG -HIS -LEU -LYS +Canavanine +G418 +Hygromycin +Thialysine	Adam_cdc13-1_SDLV3_REP1	2	11	2.84494749939	11573.0970972	90.9872736114	254	2.74940320633	1050831.99708	14735.6463405	43	3.37601011167	1048224.99935	18076.6571434	3137	351	136	136	165	170	148	771	0
DLR00013287	2	23	YDL134C-A	20	SD/MSG -ARG -HIS -LEU -LYS +Canavanine +G418 +Hygromycin +Thialysine	Adam_cdc13-1_SDLV3_REP1	2	11	2.79150406367	10856.887982	104.026546016	254	2.78320171731	988297.996766	13976.9944842	43	3.40635073033	984382.99896	16369.5362123	3272	344	136	136	161	167	143	563	0
DLR00013287	2	24	YOR202W	20	SD/MSG -ARG -HIS -LEU -LYS +Canavanine +G418 +Hygromycin +Thialysine	Adam_cdc13-1_SDLV3_REP1	2	11	2.7899807112	13052.2608877	186.627452097	254	2.71694932484	1161358.99838	14424.4332709	43	3.30967213951	1160499.99965	17874.6972215	3410	343	136	136	160	165	143	437	14
DLR00013287	3	1	YOR202W	20	SD/MSG -ARG -HIS -LEU -LYS +Canavanine +G418 +Hygromycin +Thialysine	Adam_cdc13-1_SDLV3_REP1	2	11	2.82039087351	12016.8014281	116.179037377	254	2.81755477084	1087793.99821	12129.735313	43	3.44103453451	1087413.99985	14746.6004743	285	489	136	136	165	170	146	800	8
DLR00013287	3	2	YBR278W	20	SD/MSG -ARG -HIS -LEU -LYS +Canavanine +G418 +Hygromycin +Thialysine	Adam_cdc13-1_SDLV3_REP1	2	11	2.60746741922	10061.8660679	80.0327942064	254	2.63975626857	972295.99778	12687.7935589	43	3.22280225664	967966.998918	16167.5279206	420	487	136	136	168	172	148	1017	8
DLR00013287	3	3	YBR245C	20	SD/MSG -ARG -HIS -LEU -LYS +Canavanine +G418 +Hygromycin +Thialysine	Adam_cdc13-1_SDLV3_REP1	2	11	2.71358730431	10081.3903025	58.6266839578	254	2.66915078234	961916.997185	13434.1424744	43	3.27773664901	958661.999065	17003.1137627	549	492	136	136	171	175	150	1043	0
DLR00013287	3	4	YDL171C	20	SD/MSG -ARG -HIS -LEU -LYS +Canavanine +G418 +Hygromycin +Thialysine	Adam_cdc13-1_SDLV3_REP1	2	11	2.89465122329	11129.0928079	62.0499071889	254	2.87657889299	1005074.9968	13738.0880513	43	3.522813357	1003688.99827	16021.8301626	683	487	136	136	169	174	148	1013	5
DLR00013287	3	5	YBR239C	20	SD/MSG -ARG -HIS -LEU -LYS +Canavanine +G418 +Hygromycin +Thialysine	Adam_cdc13-1_SDLV3_REP1	2	11	2.89318097185	10767.2225336	64.548163409	254	2.85496354008	995594.996676	13032.5035518	43	3.49829072825	994756.998166	15615.982729	824	485	136	136	173	178	152	1073	9
DLR00013287	3	6	YDL039C	20	SD/MSG -ARG -HIS -LEU -LYS +Canavanine +G418 +Hygromycin +Thialysine	Adam_cdc13-1_SDLV3_REP1	2	11	2.7802032094	11244.9544608	62.7442161929	254	2.77120549072	1021627.99707	13718.0603498	43	3.40603008141	1021631.9992	16969.5326824	950	487	136	136	171	177	151	1197	0
DLR00013287	3	7	YBR224W	20	SD/MSG -ARG -HIS -LEU -LYS +Canavanine +G418 +Hygromycin +Thialysine	Adam_cdc13-1_SDLV3_REP1	2	11	2.81958542541	10693.7606821	53.1218408049	254	2.80550656943	947188.996131	11891.5741282	43	3.44373628206	945951.997817	14422.0045392	1098	485	136	136	171	177	149	1071	9
DLR00013287	3	8	YDL122W	20	SD/MSG -ARG -HIS -LEU -LYS +Canavanine +G418 +Hygromycin +Thialysine	Adam_cdc13-1_SDLV3_REP1	2	11	2.7977600208	11951.7425519	64.070281862	254	2.78859324662	1124734.99791	12525.1188606	43	3.41815858253	1124484.99975	16369.9218182	1228	482	136	136	177	182	154	1060	0
DLR00013287	3	9	YDL033C	20	SD/MSG -ARG -HIS -LEU -LYS +Canavanine +G418 +Hygromycin +Thialysine	Adam_cdc13-1_SDLV3_REP1	2	11	1.43623858781	1298.00010038	50.7232048062	254	1.94146783028	65121.0000636	4256.12175794	43	2.00968079866	41328.3812067	1087.32234815	1363	491	136	136	109	126	117	12	0
DLR00013287	3	10	YDL081C	20	SD/MSG -ARG -HIS -LEU -LYS +Canavanine +G418 +Hygromycin +Thialysine	Adam_cdc13-1_SDLV3_REP1	2	11	2.47141348567	11236.2159307	42.8063091718	254	2.4099223991	949388.996569	9283.35804543	43	2.91151301358	948508.995849	11988.3821963	1500	484	136	136	165	172	146	1083	0
DLR00013287	3	11	YCL028W	20	SD/MSG -ARG -HIS -LEU -LYS +Canavanine +G418 +Hygromycin +Thialysine	Adam_cdc13-1_SDLV3_REP1	2	11	2.68430884229	9929.2272419	45.053312089	254	2.69104355947	922543.997707	10947.1034428	43	3.30244515791	918321.999475	13945.0858369	1639	489	136	136	173	179	151	1041	0
DLR00013287	3	12	YDL175C	20	SD/MSG -ARG -HIS -LEU -LYS +Canavanine +G418 +Hygromycin +Thialysine	Adam_cdc13-1_SDLV3_REP1	2	11	2.67308489337	11585.4548257	71.6418261581	254	2.67662679617	1019902.99772	12797.9089929	43	3.28496561601	1019657.99939	16510.0522652	1778	487	136	136	171	177	149	1207	9
DLR00013287	3	13	YBR242W	20	SD/MSG -ARG -HIS -LEU -LYS +Canavanine +G418 +Hygromycin +Thialysine	Adam_cdc13-1_SDLV3_REP1	2	11	2.68537754478	10822.3006752	44.1097767585	254	2.65060725086	955059.997854	10723.7634023	43	3.24625003554	952203.999162	14132.7982899	1914	487	136	136	171	177	149	992	0
DLR00013287	3	14	YCR007C	20	SD/MSG -ARG -HIS -LEU -LYS +Canavanine +G418 +Hygromycin +Thialysine	Adam_cdc13-1_SDLV3_REP1	2	11	2.75069441179	11560.9759163	59.9215090328	254	2.74118063603	995760.997692	11707.6102428	43	3.36642950117	994535.999596	14878.9661186	2049	488	136	136	170	176	149	949	0
DLR00013287	3	15	YCL025C	20	SD/MSG -ARG -HIS -LEU -LYS +Canavanine +G418 +Hygromycin +Thialysine	Adam_cdc13-1_SDLV3_REP1	2	11	2.44926191438	7333.00001766	29.3494368127	254	2.53392413713	504345.999788	4788.95013889	43	3.10956211063	499749.999937	3712.86822508	2183	492	136	136	152	161	140	822	0
DLR00013287	3	16	YDL127W	20	SD/MSG -ARG -HIS -LEU -LYS +Canavanine +G418 +Hygromycin +Thialysine	Adam_cdc13-1_SDLV3_REP1	2	11	2.78822556341	11146.035984	46.5920720097	254	2.71130860993	986521.996704	12680.3444746	43	3.33448000474	984017.998841	16097.394077	2323	481	136	136	172	178	151	958	0
DLR00013287	3	17	YDL094C	20	SD/MSG -ARG -HIS -LEU -LYS +Canavanine +G418 +Hygromycin +Thialysine	Adam_cdc13-1_SDLV3_REP1	2	11	2.61070535113	10468.5827821	50.0404102486	254	2.56246585369	889965.996883	12215.855478	43	3.12767222513	887452.997491	15772.413931	2466	479	136	136	169	175	149	1098	0
DLR00013287	3	18	YBR238C	20	SD/MSG -ARG -HIS -LEU -LYS +Canavanine +G418 +Hygromycin +Thialysine	Adam_cdc13-1_SDLV3_REP1	2	11	2.51296868252	9780.11874853	59.063494272	254	2.46075089087	838741.996671	11325.8702431	43	2.97738269387	835816.996115	14180.7024238	2595	478	136	136	168	175	150	1160	0
DLR00013287	3	19	YBR289W	20	SD/MSG -ARG -HIS -LEU -LYS +Canavanine +G418 +Hygromycin +Thialysine	Adam_cdc13-1_SDLV3_REP1	2	11	0	11	28.1431526687	254	12	29654.1	2316.43463734	43	4.89489284805	1169.1	225.253514598	2727	492	136	136	-1	-1	-1	0	0
DLR00013287	3	20	YCR033W	20	SD/MSG -ARG -HIS -LEU -LYS +Canavanine +G418 +Hygromycin +Thialysine	Adam_cdc13-1_SDLV3_REP1	2	11	2.02028172132	6362.87124503	64.5841321419	254	2.0608075402	508088.99747	6733.35005403	43	2.52404550076	501195.99605	6611.83999075	2853	482	136	136	157	166	146	1417	0
DLR00013287	3	21	YCL023C	20	SD/MSG -ARG -HIS -LEU -LYS +Canavanine +G418 +Hygromycin +Thialysine	Adam_cdc13-1_SDLV3_REP1	2	11	2.83529186073	10848.5295842	62.8144438026	254	2.76448206552	997089.996342	14012.5224361	43	3.47101879502	910048.049925	11237.4202547	3010	480	136	136	169	175	150	835	0
DLR00013287	3	22	YCR028C-A	20	SD/MSG -ARG -HIS -LEU -LYS +Canavanine +G418 +Hygromycin +Thialysine	Adam_cdc13-1_SDLV3_REP1	2	11	2.01565108706	3826.27842394	70.8710205352	254	2.19945135272	164867.000116	5297.56675313	43	2.61728249117	154009.000019	2221.14242386	3143	486	136	136	114	128	119	54	0
DLR00013287	3	23	YDL154W	20	SD/MSG -ARG -HIS -LEU -LYS +Canavanine +G418 +Hygromycin +Thialysine	Adam_cdc13-1_SDLV3_REP1	2	11	2.92465474041	11555.1682148	120.46775078	254	2.87615989315	1113990.99647	15781.7751575	43	3.51460478189	1110367.99816	18359.9607061	3283	479	136	136	165	170	145	652	0
DLR00013287	3	24	YOR202W	20	SD/MSG -ARG -HIS -LEU -LYS +Canavanine +G418 +Hygromycin +Thialysine	Adam_cdc13-1_SDLV3_REP1	2	11	2.79424189164	12698.6238593	167.624991244	254	2.7759072621	1214632.99846	14430.0414335	43	3.38510380482	1214688.99996	18318.2286222	3418	482	136	136	165	170	146	516	17
DLR00013287	4	1	YOR202W	20	SD/MSG -ARG -HIS -LEU -LYS +Canavanine +G418 +Hygromycin +Thialysine	Adam_cdc13-1_SDLV3_REP1	2	11	2.74327350404	11682.6544152	131.486008431	254	2.74980717157	1028482.99882	10327.42867	43	3.35699455357	1026644.99993	13058.0888596	279	623	136	136	162	167	142	568	16
DLR00013287	4	2	YCR026C	20	SD/MSG -ARG -HIS -LEU -LYS +Canavanine +G418 +Hygromycin +Thialysine	Adam_cdc13-1_SDLV3_REP1	2	11	2.74874140876	10763.3009552	69.8648079026	254	2.73917227098	1015207.99714	13596.7447372	43	3.36693376147	1012742.99934	17049.5331499	413	629	136	136	167	172	146	932	11
DLR00013287	4	3	YDL123W	20	SD/MSG -ARG -HIS -LEU -LYS +Canavanine +G418 +Hygromycin +Thialysine	Adam_cdc13-1_SDLV3_REP1	2	11	2.90064193426	11359.8454551	75.8549082919	254	2.83562172567	1071532.99566	15651.9705288	43	3.48561313336	1070376.99772	18664.0346605	547	624	136	136	171	175	151	1099	0
DLR00013287	4	4	YCR059C	20	SD/MSG -ARG -HIS -LEU -LYS +Canavanine +G418 +Hygromycin +Thialysine	Adam_cdc13-1_SDLV3_REP1	2	11	2.75891398573	10640.6033291	76.3079513582	254	2.70864285417	999274.996377	15655.2840739	43	3.34187969065	998472.998896	19186.1137341	682	626	136	136	171	176	152	1241	0
DLR00013287	4	5	YBR281C	20	SD/MSG -ARG -HIS -LEU -LYS +Canavanine +G418 +Hygromycin +Thialysine	Adam_cdc13-1_SDLV3_REP1	2	11	2.69696611507	10625.4311237	52.4049062892	254	2.6525413082	955783.996935	13757.387702	43	3.26164499993	955656.998827	17298.7806104	816	620	136	136	170	176	151	1324	0
DLR00013287	4	6	YDL077C	20	SD/MSG -ARG -HIS -LEU -LYS +Canavanine +G418 +Hygromycin +Thialysine	Adam_cdc13-1_SDLV3_REP1	2	11	1.76053672642	2165.09944639	17.5599732775	254	2.09194316011	186094.999984	4670.07214849	43	2.48626025098	167529.997559	1145.39973513	957	626	136	136	159	167	148	841	0
DLR00013287	4	7	YCL013W	20	SD/MSG -ARG -HIS -LEU -LYS +Canavanine +G418 +Hygromycin +Thialysine	Adam_cdc13-1_SDLV3_REP1	2	11	2.65698592891	10035.347749	49.0867184917	254	2.6625075724	905203.997099	12068.4293778	43	3.27609499352	902595.998962	15061.4806585	1091	617	136	136	171	177	151	1161	0
DLR00013287	4	8	YCR043C	20	SD/MSG -ARG -HIS -LEU -LYS +Canavanine +G418 +Hygromycin +Thialysine	Adam_cdc13-1_SDLV3_REP1	2	11	2.75714395689	11660.8640523	45.0208914495	254	2.69384970468	1051799.99753	12808.5542123	43	3.30362100653	1050813.99926	16604.1363657	1225	621	136	136	172	178	151	1027	0
DLR00013287	4	9	YCL044C	20	SD/MSG -ARG -HIS -LEU -LYS +Canavanine +G418 +Hygromycin +Thialysine	Adam_cdc13-1_SDLV3_REP1	2	11	2.14146763341	5514.70992463	20.7158495724	254	2.24465059655	427228.998332	5280.71287623	43	2.72880448008	420082.996525	4692.67477278	1360	621	136	136	157	166	144	1343	0
DLR00013287	4	10	YCR034W	20	SD/MSG -ARG -HIS -LEU -LYS +Canavanine +G418 +Hygromycin +Thialysine	Adam_cdc13-1_SDLV3_REP1	2	11	1.81730858336	2773.39102616	12.7929687767	254	2.04068744929	210752.999691	4200.26420008	43	2.449501798	196572.996655	1815.22060216	1496	621	136	136	152	162	143	1036	0
DLR00013287	4	11	YDL052C	20	SD/MSG -ARG -HIS -LEU -LYS +Canavanine +G418 +Hygromycin +Thialysine	Adam_cdc13-1_SDLV3_REP1	2	11	0.5	229.5	24.5846015693	254	12	29293.2	2335.05985123	43	0.5	3015	320.912017658	1636	627	136	136	-1	-1	-1	17	0
DLR00013287	4	12	YBR296C	20	SD/MSG -ARG -HIS -LEU -LYS +Canavanine +G418 +Hygromycin +Thialysine	Adam_cdc13-1_SDLV3_REP1	2	11	2.87174969838	12649.2021	67.5764856321	254	2.89196008054	1100702.66106	9284.84630215	43	3.48183119177	1166139.99927	16632.8682761	1771	619	136	136	175	180	152	1067	3
DLR00013287	4	13	YCR019W	20	SD/MSG -ARG -HIS -LEU -LYS +Canavanine +G418 +Hygromycin +Thialysine	Adam_cdc13-1_SDLV3_REP1	2	11	2.66761320273	10641.8635907	50.7479216627	254	2.62473703382	951122.997785	11058.1179395	43	3.20436434504	949250.998843	14399.3083067	1906	620	136	136	171	177	150	1101	8
DLR00013287	4	14	YCR081W	20	SD/MSG -ARG -HIS -LEU -LYS +Canavanine +G418 +Hygromycin +Thialysine	Adam_cdc13-1_SDLV3_REP1	2	11	0	11	18.2433947638	254	12	30251.7	2637.25976441	43	0	43	120.091409092	2043	624	136	136	-1	-1	-1	3	0
DLR00013287	4	15	YDL167C	20	SD/MSG -ARG -HIS -LEU -LYS +Canavanine +G418 +Hygromycin +Thialysine	Adam_cdc13-1_SDLV3_REP1	2	11	2.65580292742	10010.6408331	44.3780617046	254	2.64652497106	885129.997563	10946.5005415	43	3.24451148533	881404.999079	13815.6628121	2185	618	136	136	172	178	152	1027	0
DLR00013287	4	16	YCL032W	20	SD/MSG -ARG -HIS -LEU -LYS +Canavanine +G418 +Hygromycin +Thialysine	Adam_cdc13-1_SDLV3_REP1	2	11	2.67273041794	10033.0328715	36.3110468067	254	2.59066975103	785610.997037	10460.066023	43	3.1797310683	780997.998338	12628.6712725	2321	623	136	136	162	170	146	807	0
DLR00013287	4	17	YDL050C	20	SD/MSG -ARG -HIS -LEU -LYS +Canavanine +G418 +Hygromycin +Thialysine	Adam_cdc13-1_SDLV3_REP1	2	11	2.81536767434	11311.0637847	69.9907269097	254	2.743956022	1004294.99674	13885.9185585	43	3.37057473003	1003333.99911	17091.7608444	2464	615	136	136	173	178	151	1060	6
DLR00013287	4	18	YCR049C	20	SD/MSG -ARG -HIS -LEU -LYS +Canavanine +G418 +Hygromycin +Thialysine	Adam_cdc13-1_SDLV3_REP1	2	11	2.80186742149	11751.6645565	61.7833693371	254	2.7599982167	1042113.99745	13117.7248923	43	3.39021288735	1040560.99949	16306.2019622	2598	618	136	136	173	179	152	1053	0
DLR00013287	4	19	YDL159W	20	SD/MSG -ARG -HIS -LEU -LYS +Canavanine +G418 +Hygromycin +Thialysine	Adam_cdc13-1_SDLV3_REP1	2	11	0	11	23.423274997	254	12	29410.2	2208.71187759	43	0.629350739761	2102.93127639	316.185081831	2732	623	136	136	115	130	127	17	0
DLR00013287	4	20	YBR293W	20	SD/MSG -ARG -HIS -LEU -LYS +Canavanine +G418 +Hygromycin +Thialysine	Adam_cdc13-1_SDLV3_REP1	2	11	2.81673598274	12001.2324494	70.387664381	254	2.74469231432	1092126.99761	14779.4519546	43	3.37182564614	1090747.99973	18455.0682368	2867	617	136	136	172	177	152	963	0
DLR00013287	4	21	YDL086W	20	SD/MSG -ARG -HIS -LEU -LYS +Canavanine +G418 +Hygromycin +Thialysine	Adam_cdc13-1_SDLV3_REP1	2	11	2.91057691326	11186.7189813	71.2789827645	254	2.85515033356	1026523.99629	14924.2563556	43	3.49984722314	1023455.99799	17365.8277572	3005	616	136	136	170	176	151	898	0
DLR00013287	4	22	YCL050C	20	SD/MSG -ARG -HIS -LEU -LYS +Canavanine +G418 +Hygromycin +Thialysine	Adam_cdc13-1_SDLV3_REP1	2	11	2.82566965626	10881.8072875	91.6252561171	254	2.71564742144	989329.99609	16314.1086583	43	3.34906146676	986079.998771	19520.7772312	3142	620	136	136	164	170	148	821	0
DLR00013287	4	23	YBR264C	20	SD/MSG -ARG -HIS -LEU -LYS +Canavanine +G418 +Hygromycin +Thialysine	Adam_cdc13-1_SDLV3_REP1	2	11	2.84199291368	10963.7357744	100.467954839	254	2.76109459055	1045142.9961	16576.5351688	43	3.393362012	1041480.99876	19861.5650506	3278	616	136	136	165	170	147	681	0
DLR00013287	4	24	YOR202W	20	SD/MSG -ARG -HIS -LEU -LYS +Canavanine +G418 +Hygromycin +Thialysine	Adam_cdc13-1_SDLV3_REP1	2	11	2.7917729868	13198.4198558	145.257675741	254	2.79135187782	1261466.99813	16034.0194543	43	3.40914622594	1260912.99998	19931.0724992	3415	620	136	136	167	171	147	582	47
DLR00013287	5	1	YOR202W	20	SD/MSG -ARG -HIS -LEU -LYS +Canavanine +G418 +Hygromycin +Thialysine	Adam_cdc13-1_SDLV3_REP1	2	11	2.81044163601	12182.6210582	120.776644093	254	2.78107215691	1136717.99809	13560.329544	43	3.4046860096	1137232.99999	17349.3934123	286	762	136	136	167	172	148	903	22
DLR00013287	5	2	YCL057W	20	SD/MSG -ARG -HIS -LEU -LYS +Canavanine +G418 +Hygromycin +Thialysine	Adam_cdc13-1_SDLV3_REP1	2	11	2.66634188842	9806.43434882	92.7951700652	254	2.64968346678	913667.99681	14240.4901896	43	3.2612403306	911564.998572	17509.7025341	419	760	136	136	167	172	148	1211	11
DLR00013287	5	3	YCL039W	20	SD/MSG -ARG -HIS -LEU -LYS +Canavanine +G418 +Hygromycin +Thialysine	Adam_cdc13-1_SDLV3_REP1	2	11	2.79267022363	10404.9492883	75.7376154626	254	2.73805826824	987840.996652	14633.6274137	43	3.37425980438	985561.999014	17978.9582702	557	763	136	136	172	177	153	1119	0
DLR00013287	5	4	YCL030C	20	SD/MSG -ARG -HIS -LEU -LYS +Canavanine +G418 +Hygromycin +Thialysine	Adam_cdc13-1_SDLV3_REP1	2	11	0	11	11.8449464039	254	12	31069.8	2259.106632	43	0.5	889.2	82.4999419524	683	760	136	136	115	123	115	4	0
DLR00013287	5	5	YCR069W	20	SD/MSG -ARG -HIS -LEU -LYS +Canavanine +G418 +Hygromycin +Thialysine	Adam_cdc13-1_SDLV3_REP1	2	11	2.89960667779	11602.8723945	69.5712260564	254	2.83614652466	1069051.99604	14573.0081955	43	3.48037916788	1068083.99797	17378.7751095	823	757	136	136	175	180	154	1129	0
DLR00013287	5	6	YDL048C	20	SD/MSG -ARG -HIS -LEU -LYS +Canavanine +G418 +Hygromycin +Thialysine	Adam_cdc13-1_SDLV3_REP1	2	11	2.69284309009	10423.1632886	66.4729047318	254	2.65079095262	946497.997404	12890.1793991	43	3.25693082941	944315.999043	16146.0336927	956	761	136	136	171	177	152	1207	0
DLR00013287	5	7	YBR228W	20	SD/MSG -ARG -HIS -LEU -LYS +Canavanine +G418 +Hygromycin +Thialysine	Adam_cdc13-1_SDLV3_REP1	2	11	2.60042977091	10136.4417346	41.207666649	254	2.57925886854	891042.997329	11529.2179511	43	3.15143110396	889668.998142	14764.3115024	1098	758	136	136	171	177	152	1274	9
DLR00013287	5	8	YCR037C	20	SD/MSG -ARG -HIS -LEU -LYS +Canavanine +G418 +Hygromycin +Thialysine	Adam_cdc13-1_SDLV3_REP1	2	11	2.57611310975	10403.3652766	36.8991211106	254	2.52454440379	858274.997515	9602.51783504	43	3.07122520728	857360.997577	12471.0865993	1231	764	136	136	165	172	148	1228	0
DLR00013287	5	9	YDL162C	20	SD/MSG -ARG -HIS -LEU -LYS +Canavanine +G418 +Hygromycin +Thialysine	Adam_cdc13-1_SDLV3_REP1	2	11	2.58221519557	10195.0468619	40.7575285467	254	2.58170714978	873221.997689	10271.6877155	43	3.15152351536	871745.998458	13173.0054499	1367	764	136	136	170	176	150	1290	0
DLR00013287	5	10	YBR297W	20	SD/MSG -ARG -HIS -LEU -LYS +Canavanine +G418 +Hygromycin +Thialysine	Adam_cdc13-1_SDLV3_REP1	2	11	2.82338335782	13438.494336	65.4562597145	254	2.8388802866	1227432.99782	13930.0612026	43	3.47678904964	1229507.99977	17571.2594968	1505	759	136	136	176	181	153	1150	62
DLR00013287	5	11	YDL142C	20	SD/MSG -ARG -HIS -LEU -LYS +Canavanine +G418 +Hygromycin +Thialysine	Adam_cdc13-1_SDLV3_REP1	2	11	2.27792736152	8210.06382294	30.2738694396	254	2.33712136378	624897.997691	6362.09492055	43	2.83679929341	622482.996397	6845.14263824	1645	756	136	136	159	166	144	1212	9
DLR00013287	5	12	YDL082W	20	SD/MSG -ARG -HIS -LEU -LYS +Canavanine +G418 +Hygromycin +Thialysine	Adam_cdc13-1_SDLV3_REP1	2	11	2.30577347567	10034.3968444	37.5359920239	254	2.34336139913	849207.997005	7562.9954089	43	2.83456447621	850385.99605	9251.01107149	1775	756	136	136	168	174	149	1516	0
DLR00013287	5	13	YBR248C	20	SD/MSG -ARG -HIS -LEU -LYS +Canavanine +G418 +Hygromycin +Thialysine	Adam_cdc13-1_SDLV3_REP1	2	11	0.997329229722	290.4	11.6481902455	254	10.2596869735	39060	3408.33811841	43	1.64995192454	15550.9988581	222.957981799	1911	759	136	136	139	151	134	81	0
DLR00013287	5	14	YBR277C	20	SD/MSG -ARG -HIS -LEU -LYS +Canavanine +G418 +Hygromycin +Thialysine	Adam_cdc13-1_SDLV3_REP1	2	11	2.43311478233	10244.0726326	35.5036350107	254	2.4825364747	872712.997264	9392.94631524	43	3.00204042776	872300.996754	12019.706357	2053	756	136	136	169	175	149	1337	0
DLR00013287	5	15	YDL112W	20	SD/MSG -ARG -HIS -LEU -LYS +Canavanine +G418 +Hygromycin +Thialysine	Adam_cdc13-1_SDLV3_REP1	2	11	2.64760700515	10107.4086177	37.8541635418	254	2.60472232506	881840.997259	11489.6195384	43	3.18704276823	878537.998452	14411.4826198	2192	757	136	136	171	177	150	1045	0
DLR00013287	5	16	YBR292C	20	SD/MSG -ARG -HIS -LEU -LYS +Canavanine +G418 +Hygromycin +Thialysine	Adam_cdc13-1_SDLV3_REP1	2	11	2.63672764152	10275.1797531	50.8060532666	254	2.61122650119	917555.997544	11655.41244	43	3.18716614992	915208.99844	14810.7599022	2324	758	136	136	174	179	153	1153	0
DLR00013287	5	17	YDL160C	20	SD/MSG -ARG -HIS -LEU -LYS +Canavanine +G418 +Hygromycin +Thialysine	Adam_cdc13-1_SDLV3_REP1	2	11	1.20589898435	624.527268676	11.4293707091	254	1.93395090062	68831.9999109	4931.16830864	43	1.90362737746	43208.995891	366.766243154	2455	762	136	136	157	166	145	223	0
DLR00013287	5	18	YDL146W	20	SD/MSG -ARG -HIS -LEU -LYS +Canavanine +G418 +Hygromycin +Thialysine	Adam_cdc13-1_SDLV3_REP1	2	11	2.75348534759	11386.3337526	54.7401784111	254	2.68783562117	1011160.99719	14012.0752545	43	3.30324288065	1010086.99914	17576.9792518	2598	757	136	136	172	178	152	1080	0
DLR00013287	5	19	YCR090C	20	SD/MSG -ARG -HIS -LEU -LYS +Canavanine +G418 +Hygromycin +Thialysine	Adam_cdc13-1_SDLV3_REP1	2	11	2.64534241391	9428.87415404	43.9058900699	254	2.5790071553	828194.99722	11495.7609747	43	3.15237980925	823071.998219	14286.7275171	2735	756	136	136	169	175	151	952	0
DLR00013287	5	20	YBR240C	20	SD/MSG -ARG -HIS -LEU -LYS +Canavanine +G418 +Hygromycin +Thialysine	Adam_cdc13-1_SDLV3_REP1	2	11	2.7768986206	10923.0050427	55.0495285372	254	2.68318989445	932952.996703	13927.2333564	43	3.30657929417	930638.998885	16956.616562	2870	754	136	136	167	173	149	896	0
DLR00013287	5	21	YDL182W	20	SD/MSG -ARG -HIS -LEU -LYS +Canavanine +G418 +Hygromycin +Thialysine	Adam_cdc13-1_SDLV3_REP1	2	11	2.62662438631	9671.51056874	72.1128043859	254	2.54983441423	863539.996789	12508.3907062	43	3.09937615444	860402.997193	15779.2237244	3016	750	136	136	166	172	150	1040	0
DLR00013287	5	22	YDL010W	20	SD/MSG -ARG -HIS -LEU -LYS +Canavanine +G418 +Hygromycin +Thialysine	Adam_cdc13-1_SDLV3_REP1	2	11	2.84356244933	11149.7510865	70.2410815957	254	2.73934611507	1027536.99579	15903.1026507	43	3.37304545796	1025592.99847	19382.6182133	3144	757	136	136	167	172	149	900	0
DLR00013287	5	23	YCR009C	20	SD/MSG -ARG -HIS -LEU -LYS +Canavanine +G418 +Hygromycin +Thialysine	Adam_cdc13-1_SDLV3_REP1	2	11	2.36783068703	8808.69619211	61.0479476316	254	2.30974417011	748272.996255	10488.8811708	43	2.78904962472	743135.995315	12120.3564911	3276	757	136	136	153	160	140	502	25
DLR00013287	5	24	YOR202W	20	SD/MSG -ARG -HIS -LEU -LYS +Canavanine +G418 +Hygromycin +Thialysine	Adam_cdc13-1_SDLV3_REP1	2	11	2.87569537471	13280.7148431	132.019029148	254	2.87479387894	1205080.99796	13142.4976711	43	3.50431957714	1204173.99967	16132.6502091	3409	756	136	136	165	170	144	383	68
DLR00013287	6	1	YOR202W	20	SD/MSG -ARG -HIS -LEU -LYS +Canavanine +G418 +Hygromycin +Thialysine	Adam_cdc13-1_SDLV3_REP1	2	11	2.63365316486	11791.9290013	123.994338035	254	2.65663437531	1032334.9986	11053.5874613	43	3.2364284641	1031152.99949	14533.5303572	276	900	136	136	165	170	148	846	0
DLR00013287	6	2	YCR082W	20	SD/MSG -ARG -HIS -LEU -LYS +Canavanine +G418 +Hygromycin +Thialysine	Adam_cdc13-1_SDLV3_REP1	2	11	2.80388938731	11339.5317695	75.4615066191	254	2.78269332297	1059983.99665	14304.102006	43	3.42166308509	1058963.99895	17760.7758751	412	898	136	136	171	176	151	1066	0
DLR00013287	6	3	YDL037C	20	SD/MSG -ARG -HIS -LEU -LYS +Canavanine +G418 +Hygromycin +Thialysine	Adam_cdc13-1_SDLV3_REP1	2	11	2.78995046941	10592.0852164	65.840802098	254	2.74339922254	964500.996385	14339.898144	43	3.38488654885	963520.998736	17375.0748104	548	902	136	136	171	176	151	1268	0
DLR00013287	6	4	YCR045C	20	SD/MSG -ARG -HIS -LEU -LYS +Canavanine +G418 +Hygromycin +Thialysine	Adam_cdc13-1_SDLV3_REP1	2	11	2.69803443899	9587.46136946	47.6435941947	254	2.68345721705	878313.996983	11825.9714363	43	3.29916247757	873781.998935	14504.5273939	674	891	136	136	172	177	152	984	0
DLR00013287	6	5	YDL053C	20	SD/MSG -ARG -HIS -LEU -LYS +Canavanine +G418 +Hygromycin +Thialysine	Adam_cdc13-1_SDLV3_REP1	2	11	2.64258177731	10068.2511215	41.3986384364	254	2.61614835293	893129.997971	11097.7642085	43	3.20889010311	889128.999063	13988.4249357	815	896	136	136	170	176	152	1108	0
DLR00013287	6	6	YDL042C	20	SD/MSG -ARG -HIS -LEU -LYS +Canavanine +G418 +Hygromycin +Thialysine	Adam_cdc13-1_SDLV3_REP1	2	11	0	11	7.85397031582	254	12	30837.6	2324.65021091	43	0	43	54.210914806	953	894	136	136	-1	-1	-1	9	0
DLR00013287	6	7	YBR263W	20	SD/MSG -ARG -HIS -LEU -LYS +Canavanine +G418 +Hygromycin +Thialysine	Adam_cdc13-1_SDLV3_REP1	2	11	2.59634416135	10109.4833875	39.2311243008	254	2.61343405636	882640.99762	10730.3907475	43	3.20465186239	880550.998825	13639.5726525	1089	896	136	136	170	176	152	1257	0
DLR00013287	6	8	YBR255W	20	SD/MSG -ARG -HIS -LEU -LYS +Canavanine +G418 +Hygromycin +Thialysine	Adam_cdc13-1_SDLV3_REP1	2	11	2.16776704273	7610.94082557	36.0685275251	254	2.19655082834	579155.996044	7162.44253783	43	2.67068606526	576388.994918	7972.41673281	1223	897	136	136	158	166	144	1301	0
DLR00013287	6	9	YDL035C	20	SD/MSG -ARG -HIS -LEU -LYS +Canavanine +G418 +Hygromycin +Thialysine	Adam_cdc13-1_SDLV3_REP1	2	11	0	11	16.6354047812	254	12	30045.6	2420.369152	43	0.5	1049.4	121.802562561	1366	899	136	136	-1	-1	-1	7	0
DLR00013287	6	10	YCL012W	20	SD/MSG -ARG -HIS -LEU -LYS +Canavanine +G418 +Hygromycin +Thialysine	Adam_cdc13-1_SDLV3_REP1	2	11	2.82200973312	12052.8784509	55.2248240998	254	2.79530243559	1102989.99686	14419.7143021	43	3.43221183951	1103886.99918	17781.142123	1498	900	136	136	174	180	152	1207	0
DLR00013287	6	11	YCL056C	20	SD/MSG -ARG -HIS -LEU -LYS +Canavanine +G418 +Hygromycin +Thialysine	Adam_cdc13-1_SDLV3_REP1	2	11	2.64897973608	10606.6268416	55.0863218932	254	2.63675128617	908859.997827	11246.8272559	43	3.23106920522	908358.999194	14171.0254243	1638	893	136	136	168	174	148	1306	0
DLR00013287	6	12	YCL010C	20	SD/MSG -ARG -HIS -LEU -LYS +Canavanine +G418 +Hygromycin +Thialysine	Adam_cdc13-1_SDLV3_REP1	2	11	1.48062313017	1534.62899619	17.6805039602	254	1.96503940838	126918.999975	4444.78636202	43	2.22845170327	107774.996622	902.621286771	1774	899	136	136	155	164	144	519	0
DLR00013287	6	13	YBR241C	20	SD/MSG -ARG -HIS -LEU -LYS +Canavanine +G418 +Hygromycin +Thialysine	Adam_cdc13-1_SDLV3_REP1	2	11	2.57591273126	11103.417566	46.4059042895	254	2.56572997575	991195.997236	12088.7193612	43	3.11320313778	990294.997413	15608.5007855	1911	893	136	136	172	178	152	1247	0
DLR00013287	6	14	YCR005C	20	SD/MSG -ARG -HIS -LEU -LYS +Canavanine +G418 +Hygromycin +Thialysine	Adam_cdc13-1_SDLV3_REP1	2	11	2.7084116861	11782.8278268	25.5432765582	254	2.75201420993	939832.999534	6092.50788142	43	3.36474231481	938289.999897	7583.58803325	2051	893	136	136	164	171	145	963	0
DLR00013287	6	15	YCL048W	20	SD/MSG -ARG -HIS -LEU -LYS +Canavanine +G418 +Hygromycin +Thialysine	Adam_cdc13-1_SDLV3_REP1	2	11	2.62956568549	10268.2166159	38.2398793819	254	2.60052858027	898013.997208	11816.282911	43	3.17702827526	895038.997985	14741.8065713	2187	891	136	136	171	177	150	1089	0
DLR00013287	6	16	YCR001W	20	SD/MSG -ARG -HIS -LEU -LYS +Canavanine +G418 +Hygromycin +Thialysine	Adam_cdc13-1_SDLV3_REP1	2	11	2.67382176077	10587.2030863	49.0548432847	254	2.59962948288	876809.996868	12465.142538	43	3.18375672051	874573.998023	15208.1556201	2322	892	136	136	167	173	148	1079	0
DLR00013287	6	17	YDL078C	20	SD/MSG -ARG -HIS -LEU -LYS +Canavanine +G418 +Hygromycin +Thialysine	Adam_cdc13-1_SDLV3_REP1	2	11	2.72351514594	10845.2217347	44.5551834457	254	2.67684690778	921374.997431	11940.1344659	43	3.28766770449	919644.99913	14652.5911246	2457	894	136	136	169	175	150	1127	0
DLR00013287	6	18	YDL130W-A	20	SD/MSG -ARG -HIS -LEU -LYS +Canavanine +G418 +Hygromycin +Thialysine	Adam_cdc13-1_SDLV3_REP1	2	11	2.84161610513	11982.1260333	51.2877527112	254	2.73552361282	1020322.99661	14272.0903962	43	3.36826669386	1019398.99878	17534.1420596	2594	895	136	136	171	177	151	979	0
DLR00013287	6	19	YCL006C	20	SD/MSG -ARG -HIS -LEU -LYS +Canavanine +G418 +Hygromycin +Thialysine	Adam_cdc13-1_SDLV3_REP1	2	11	2.89066321429	11286.9542995	51.5506502059	254	2.77072575824	986956.996297	14193.6535383	43	3.48281538608	899695.344063	11219.5270424	2736	891	136	136	170	176	151	886	0
DLR00013287	6	20	YBR284W	20	SD/MSG -ARG -HIS -LEU -LYS +Canavanine +G418 +Hygromycin +Thialysine	Adam_cdc13-1_SDLV3_REP1	2	11	2.84977634315	11149.7682964	59.1844505646	254	2.7454277326	974284.99594	14841.6118963	43	3.38464275107	971676.998432	17816.5592354	2871	889	136	136	169	175	150	893	0
DLR00013287	6	21	YCL024W	20	SD/MSG -ARG -HIS -LEU -LYS +Canavanine +G418 +Hygromycin +Thialysine	Adam_cdc13-1_SDLV3_REP1	2	11	2.96666437455	10840.3891357	74.087432012	254	2.82621677119	963053.995852	15036.3974308	43	3.47118128544	959468.997686	17375.3661398	3010	884	136	136	167	173	149	709	1
DLR00013287	6	22	YDL137W	20	SD/MSG -ARG -HIS -LEU -LYS +Canavanine +G418 +Hygromycin +Thialysine	Adam_cdc13-1_SDLV3_REP1	2	11	2.85214960864	11323.7977389	64.8489720838	254	2.72907998228	997398.995739	16147.7605922	43	3.36730739573	994739.998475	19426.269592	3140	893	136	136	163	169	146	664	6
DLR00013287	6	23	YCR095C	20	SD/MSG -ARG -HIS -LEU -LYS +Canavanine +G418 +Hygromycin +Thialysine	Adam_cdc13-1_SDLV3_REP1	2	11	2.88830540866	11632.7407845	120.157477437	254	2.85359511432	1122715.9962	14728.7029697	43	3.4914695571	1119602.99826	17646.1599799	3274	886	136	136	165	170	145	489	7
DLR00013287	6	24	YOR202W	20	SD/MSG -ARG -HIS -LEU -LYS +Canavanine +G418 +Hygromycin +Thialysine	Adam_cdc13-1_SDLV3_REP1	2	11	2.88017050474	13419.4885457	129.182421277	254	2.83788302459	1281748.99817	14204.8819538	43	3.46371847688	1281508.99997	18331.1839184	3410	892	136	136	167	172	147	611	44
DLR00013287	7	1	YOR202W	20	SD/MSG -ARG -HIS -LEU -LYS +Canavanine +G418 +Hygromycin +Thialysine	Adam_cdc13-1_SDLV3_REP1	2	11	2.71476010759	11352.1395405	95.0280068234	254	2.72983498018	989121.998803	10303.3179505	43	3.34149464182	987328.999932	13222.8852301	278	1035	136	136	166	172	149	839	26
DLR00013287	7	2	YDL172C	20	SD/MSG -ARG -HIS -LEU -LYS +Canavanine +G418 +Hygromycin +Thialysine	Adam_cdc13-1_SDLV3_REP1	2	11	2.63571050181	10920.0733744	71.7548833278	254	2.64958586657	999096.997365	13265.5949292	43	3.24500040444	997901.998739	17114.9562797	413	1033	136	136	170	175	151	1148	26
DLR00013287	7	3	YDL176W	20	SD/MSG -ARG -HIS -LEU -LYS +Canavanine +G418 +Hygromycin +Thialysine	Adam_cdc13-1_SDLV3_REP1	2	11	2.46773808224	9326.53494007	63.5361763156	254	2.48932354321	805825.997055	11338.2030098	43	3.02753188219	804748.996857	14291.1081537	546	1039	136	136	166	172	149	1377	0
DLR00013287	7	4	YBR290W	20	SD/MSG -ARG -HIS -LEU -LYS +Canavanine +G418 +Hygromycin +Thialysine	Adam_cdc13-1_SDLV3_REP1	2	11	2.6780464003	11088.4254099	60.2139778949	254	2.69830894412	1006315.99739	13420.4631532	43	3.31750197722	1006389.99931	16847.2075765	681	1032	136	136	172	178	153	1341	0
DLR00013287	7	5	YDL090C	20	SD/MSG -ARG -HIS -LEU -LYS +Canavanine +G418 +Hygromycin +Thialysine	Adam_cdc13-1_SDLV3_REP1	2	11	0	11	13.5316068911	254	12	29420.1	2190.0697753	43	0	43	96.3729103133	822	1036	136	136	-1	-1	-1	4	0
DLR00013287	7	6	YBR249C	20	SD/MSG -ARG -HIS -LEU -LYS +Canavanine +G418 +Hygromycin +Thialysine	Adam_cdc13-1_SDLV3_REP1	2	11	2.81350088086	11737.6184031	60.275768318	254	2.79955010296	1080980.99686	15082.5236991	43	3.44232225324	1079933.99918	18075.8762911	955	1030	136	136	175	180	154	1209	14
DLR00013287	7	7	YCR025C	20	SD/MSG -ARG -HIS -LEU -LYS +Canavanine +G418 +Hygromycin +Thialysine	Adam_cdc13-1_SDLV3_REP1	2	11	2.60097045506	10109.198246	38.125573888	254	2.59379983296	868097.997145	11260.3455122	43	3.17748160744	866045.998319	14337.5592256	1095	1031	136	136	170	176	149	1236	0
DLR00013287	7	8	YDL110C	20	SD/MSG -ARG -HIS -LEU -LYS +Canavanine +G418 +Hygromycin +Thialysine	Adam_cdc13-1_SDLV3_REP1	2	11	2.61582513817	11152.343992	52.5920749713	254	2.58146241888	953551.996735	13368.7600886	43	3.15429328854	955003.997601	16962.6093439	1232	1031	136	136	169	175	150	1470	0
DLR00013287	7	9	YCR027C	20	SD/MSG -ARG -HIS -LEU -LYS +Canavanine +G418 +Hygromycin +Thialysine	Adam_cdc13-1_SDLV3_REP1	2	11	2.54120330731	10142.9951942	30.3131627505	254	2.55572088258	864162.997434	10137.2733269	43	3.11060133755	863843.997734	13151.7099979	1370	1027	136	136	169	175	149	1274	0
DLR00013287	7	10	YDL079C	20	SD/MSG -ARG -HIS -LEU -LYS +Canavanine +G418 +Hygromycin +Thialysine	Adam_cdc13-1_SDLV3_REP1	2	11	2.62147928612	10936.2052539	42.0196105154	254	2.57510867639	933824.996854	12880.8874064	43	3.1402363083	934434.997513	16408.719597	1502	1033	136	136	169	175	149	1313	0
DLR00013287	7	11	YDL129W	20	SD/MSG -ARG -HIS -LEU -LYS +Canavanine +G418 +Hygromycin +Thialysine	Adam_cdc13-1_SDLV3_REP1	2	11	2.65131378841	10394.5284054	47.84725362	254	2.62038433243	894764.997092	12291.4325939	43	3.21203738664	894298.998559	15237.6495932	1643	1028	136	136	169	174	148	1324	0
DLR00013287	7	12	YDL065C	20	SD/MSG -ARG -HIS -LEU -LYS +Canavanine +G418 +Hygromycin +Thialysine	Adam_cdc13-1_SDLV3_REP1	2	11	2.53585566643	9780.27761524	44.0264879075	254	2.48573020212	834823.996629	11233.6468436	43	3.01297129043	834628.996311	13924.9193124	1776	1028	136	136	168	174	149	1524	0
DLR00013287	7	13	YCR085W	20	SD/MSG -ARG -HIS -LEU -LYS +Canavanine +G418 +Hygromycin +Thialysine	Adam_cdc13-1_SDLV3_REP1	2	11	2.60889578614	11721.5533271	43.7073236708	254	2.6234847932	1027039.99734	13045.2379204	43	3.20079397398	1027718.99828	16647.2996617	1922	1029	136	136	171	177	149	1327	0
DLR00013287	7	14	YCR053W	20	SD/MSG -ARG -HIS -LEU -LYS +Canavanine +G418 +Hygromycin +Thialysine	Adam_cdc13-1_SDLV3_REP1	2	11	2.11718229202	3904.00005789	44.6801845346	254	2.27072424015	168110.000157	4959.83881027	43	2.71470110515	159092.00012	1627.70917976	2054	1029	136	136	124	137	123	168	0
DLR00013287	7	15	YCR011C	20	SD/MSG -ARG -HIS -LEU -LYS +Canavanine +G418 +Hygromycin +Thialysine	Adam_cdc13-1_SDLV3_REP1	2	11	2.57537977803	9269.38544744	39.7794196112	254	2.63316915463	752296.235598	8294.44596579	43	3.12156883655	804374.997713	13614.0114389	2191	1036	136	136	170	176	150	1212	0
DLR00013287	7	16	YCL064C	20	SD/MSG -ARG -HIS -LEU -LYS +Canavanine +G418 +Hygromycin +Thialysine	Adam_cdc13-1_SDLV3_REP1	2	11	2.69764696298	10131.2936855	49.0565427599	254	2.63678215071	874902.996638	13085.6572586	43	3.23951007671	871880.998458	15739.0810691	2325	1031	136	136	170	176	150	1159	3
DLR00013287	7	17	YDL125C	20	SD/MSG -ARG -HIS -LEU -LYS +Canavanine +G418 +Hygromycin +Thialysine	Adam_cdc13-1_SDLV3_REP1	2	11	2.62874858878	9273.47984638	55.1983106972	254	2.61252321436	800190.996721	12315.2838562	43	3.20397960859	795552.99834	14428.8503937	2468	1029	136	136	170	176	150	1097	0
DLR00013287	7	18	YDL144C	20	SD/MSG -ARG -HIS -LEU -LYS +Canavanine +G418 +Hygromycin +Thialysine	Adam_cdc13-1_SDLV3_REP1	2	11	2.69356603697	10844.0472577	49.5235792847	254	2.66243073867	922338.997391	12654.4532413	43	3.27090727457	919915.999	15553.6505811	2596	1031	136	136	170	176	150	1010	0
DLR00013287	7	19	YCR062W	20	SD/MSG -ARG -HIS -LEU -LYS +Canavanine +G418 +Hygromycin +Thialysine	Adam_cdc13-1_SDLV3_REP1	2	11	2.61661975693	9988.19536292	53.5846900348	254	2.54766635835	857423.996711	12420.1176107	43	3.10119883348	854322.997087	15406.4826325	2741	1027	136	136	169	175	151	1125	0
DLR00013287	7	20	YDL114W	20	SD/MSG -ARG -HIS -LEU -LYS +Canavanine +G418 +Hygromycin +Thialysine	Adam_cdc13-1_SDLV3_REP1	2	11	2.78445275813	11222.6035934	43.1182358845	254	2.70770772504	978318.996609	13395.3097569	43	3.33052439916	976495.998712	16760.4707054	2870	1029	136	136	169	175	150	913	0
DLR00013287	7	21	YCR073W-A	20	SD/MSG -ARG -HIS -LEU -LYS +Canavanine +G418 +Hygromycin +Thialysine	Adam_cdc13-1_SDLV3_REP1	2	11	2.81173454594	10321.1544795	48.1337470843	254	2.70495479662	909823.99614	13867.5615739	43	3.33275482366	905367.998552	16738.3873126	3013	1025	136	136	167	173	149	801	0
DLR00013287	7	22	YCR014C	20	SD/MSG -ARG -HIS -LEU -LYS +Canavanine +G418 +Hygromycin +Thialysine	Adam_cdc13-1_SDLV3_REP1	2	11	2.81009448721	10498.1609191	65.3361846252	254	2.69948263252	941959.995942	15465.893421	43	3.33070328756	939491.998631	18639.5160494	3143	1025	136	136	164	171	148	772	0
DLR00013287	7	23	YDL121C	20	SD/MSG -ARG -HIS -LEU -LYS +Canavanine +G418 +Hygromycin +Thialysine	Adam_cdc13-1_SDLV3_REP1	2	11	2.86912186893	12167.6640231	113.643724121	254	2.77206608683	1179353.99642	17969.2146155	43	3.40839904788	1177226.99912	22221.6339052	3286	1030	136	136	166	172	148	569	41
DLR00013287	7	24	YOR202W	20	SD/MSG -ARG -HIS -LEU -LYS +Canavanine +G418 +Hygromycin +Thialysine	Adam_cdc13-1_SDLV3_REP1	2	11	2.82034421928	13036.9339761	119.083513994	254	2.78921409493	1203325.99835	13095.4358049	43	3.40530826147	1203254.99996	17078.7599465	3417	1030	136	136	164	169	144	499	69
DLR00013287	8	1	YOR202W	20	SD/MSG -ARG -HIS -LEU -LYS +Canavanine +G418 +Hygromycin +Thialysine	Adam_cdc13-1_SDLV3_REP1	2	11	2.52114902032	10655.1852596	97.7277807986	254	2.53326283003	909944.998511	8358.36964092	43	3.06458890024	905580.99814	11330.3542135	271	1170	136	136	164	170	148	726	0
DLR00013287	8	2	YBR270C	20	SD/MSG -ARG -HIS -LEU -LYS +Canavanine +G418 +Hygromycin +Thialysine	Adam_cdc13-1_SDLV3_REP1	2	11	2.62008632938	10383.9334348	66.0780249942	254	2.58142571306	923342.997148	12897.5713833	43	3.15067490168	923282.997939	16518.1535367	403	1171	136	136	166	172	149	1308	0
DLR00013287	8	3	YBR295W	20	SD/MSG -ARG -HIS -LEU -LYS +Canavanine +G418 +Hygromycin +Thialysine	Adam_cdc13-1_SDLV3_REP1	2	11	2.66714989512	9646.71980453	58.2067091327	254	2.62662957941	874015.996992	12584.6812563	43	3.23464618827	870713.9987	15701.1263901	543	1168	136	136	171	176	153	1292	0
DLR00013287	8	4	YCL062W	20	SD/MSG -ARG -HIS -LEU -LYS +Canavanine +G418 +Hygromycin +Thialysine	Adam_cdc13-1_SDLV3_REP1	2	11	2.54956080568	9597.86241655	45.9657922868	254	2.44578031807	799586.996525	10725.2267311	43	2.96548086862	797601.995929	13492.4385552	679	1172	136	136	166	172	150	1338	0
DLR00013287	8	5	YCL069W	20	SD/MSG -ARG -HIS -LEU -LYS +Canavanine +G418 +Hygromycin +Thialysine	Adam_cdc13-1_SDLV3_REP1	2	11	2.67336901249	10156.106254	47.2637193211	254	2.63983029405	900141.997119	12947.3413686	43	3.24950865102	896538.998901	15983.537087	817	1170	136	136	171	177	153	1098	0
DLR00013287	8	6	YBR283C	20	SD/MSG -ARG -HIS -LEU -LYS +Canavanine +G418 +Hygromycin +Thialysine	Adam_cdc13-1_SDLV3_REP1	2	11	2.532552681	9384.31798261	56.6732626629	254	2.4394036122	779774.996307	11378.1199931	43	2.95787133655	779915.995751	14020.8293477	952	1168	136	136	165	172	151	1507	0
DLR00013287	8	7	YCR008W	20	SD/MSG -ARG -HIS -LEU -LYS +Canavanine +G418 +Hygromycin +Thialysine	Adam_cdc13-1_SDLV3_REP1	2	11	2.62674503795	10937.9067282	42.1129149677	254	2.52768138309	918246.996599	12538.4440628	43	3.07004239353	919431.996578	16079.6879136	1090	1167	136	136	168	175	150	1445	0
DLR00013287	8	8	YDL026W	20	SD/MSG -ARG -HIS -LEU -LYS +Canavanine +G418 +Hygromycin +Thialysine	Adam_cdc13-1_SDLV3_REP1	2	11	2.59960350104	10979.8751483	44.5271951934	254	2.53110571243	876192.996541	12328.1917134	43	3.0882047659	880617.996851	15763.4163965	1228	1170	136	136	164	171	148	1733	0
DLR00013287	8	9	YCR016W	20	SD/MSG -ARG -HIS -LEU -LYS +Canavanine +G418 +Hygromycin +Thialysine	Adam_cdc13-1_SDLV3_REP1	2	11	2.72990045149	11762.2992421	37.4692079668	254	2.62433533949	1003475.99696	13485.4789046	43	3.21237542879	1003431.99792	17447.0753583	1362	1168	136	136	169	175	149	1103	0
DLR00013287	8	10	YDL161W	20	SD/MSG -ARG -HIS -LEU -LYS +Canavanine +G418 +Hygromycin +Thialysine	Adam_cdc13-1_SDLV3_REP1	2	11	2.83088647129	11885.8858658	69.456683979	254	2.76043664758	1058912.9963	15754.7299121	43	3.39996307977	1061407.99891	19171.3271248	1498	1166	136	136	172	177	151	1428	0
DLR00013287	8	11	YDL135C	20	SD/MSG -ARG -HIS -LEU -LYS +Canavanine +G418 +Hygromycin +Thialysine	Adam_cdc13-1_SDLV3_REP1	2	11	2.60348732099	9816.63878561	53.1397211754	254	2.58627217637	877675.997032	12589.5246496	43	3.15887932436	876254.998043	15411.7749036	1639	1162	136	136	171	176	151	1469	0
DLR00013287	8	12	YDL061C	20	SD/MSG -ARG -HIS -LEU -LYS +Canavanine +G418 +Hygromycin +Thialysine	Adam_cdc13-1_SDLV3_REP1	2	11	1.83922372518	7119.99942789	52.228478195	254	1.88466987176	443696	5847.35807819	43	2.29988853138	444169.999825	4347.32256914	1773	1159	136	136	145	154	135	1465	0
DLR00013287	8	13	YCL051W	20	SD/MSG -ARG -HIS -LEU -LYS +Canavanine +G418 +Hygromycin +Thialysine	Adam_cdc13-1_SDLV3_REP1	2	11	2.61466203982	10919.4788326	40.7185125181	254	2.68180420708	870070.366654	9269.14100859	43	3.17813083899	935345.998228	16029.7025473	1912	1163	136	136	168	174	148	1130	0
DLR00013287	8	14	YBR260C	20	SD/MSG -ARG -HIS -LEU -LYS +Canavanine +G418 +Hygromycin +Thialysine	Adam_cdc13-1_SDLV3_REP1	2	11	2.77808806352	11437.2266982	49.3151303545	254	2.73857446958	981883.997156	13705.8529595	43	3.36851512891	981425.999272	16466.7482426	2051	1165	136	136	169	175	148	1182	0
DLR00013287	8	15	YBR271W	20	SD/MSG -ARG -HIS -LEU -LYS +Canavanine +G418 +Hygromycin +Thialysine	Adam_cdc13-1_SDLV3_REP1	2	11	2.67455426997	10631.9650055	46.459591347	254	2.60831009108	916308.996899	13067.3308941	43	3.19184882504	913749.998046	16017.1665637	2187	1167	136	136	170	175	149	1168	0
DLR00013287	8	16	YCR065W	20	SD/MSG -ARG -HIS -LEU -LYS +Canavanine +G418 +Hygromycin +Thialysine	Adam_cdc13-1_SDLV3_REP1	2	11	2.52336391604	8626.8991622	48.0101895796	254	2.45648750932	685443.997062	10056.7824661	43	2.98439046417	681412.996573	11589.6125825	2318	1162	136	136	163	170	146	1168	0
DLR00013287	8	17	YBR227C	20	SD/MSG -ARG -HIS -LEU -LYS +Canavanine +G418 +Hygromycin +Thialysine	Adam_cdc13-1_SDLV3_REP1	2	11	2.76352802173	11027.0470483	51.4686457819	254	2.6674558014	969854.997249	13611.1308566	43	3.27149815851	968427.998974	16803.8206871	2459	1165	136	136	171	178	154	1163	0
DLR00013287	8	18	YCL016C	20	SD/MSG -ARG -HIS -LEU -LYS +Canavanine +G418 +Hygromycin +Thialysine	Adam_cdc13-1_SDLV3_REP1	2	11	2.07102269333	6510.65615782	33.8989747789	254	2.11785167943	459656.997547	6766.47233033	43	2.57174331767	455235.995483	5466.73607724	2596	1171	136	136	154	162	142	1300	0
DLR00013287	8	19	YDL071C	20	SD/MSG -ARG -HIS -LEU -LYS +Canavanine +G418 +Hygromycin +Thialysine	Adam_cdc13-1_SDLV3_REP1	2	11	2.65838139336	10432.0850018	54.6000192236	254	2.62924155325	910634.997512	12435.8882379	43	3.21945358448	907026.99879	15334.6105999	2734	1161	136	136	170	176	151	1013	0
DLR00013287	8	20	YCL037C	20	SD/MSG -ARG -HIS -LEU -LYS +Canavanine +G418 +Hygromycin +Thialysine	Adam_cdc13-1_SDLV3_REP1	2	11	0	11	8.53209772524	254	12	30938.4	2524.86079502	43	0	43	73.276454607	2866	1169	136	136	-1	-1	-1	12	0
DLR00013287	8	21	YCL055W	20	SD/MSG -ARG -HIS -LEU -LYS +Canavanine +G418 +Hygromycin +Thialysine	Adam_cdc13-1_SDLV3_REP1	2	11	2.66760767177	10875.7425081	46.0198706514	254	2.56993168922	928626.996987	13012.0908175	43	3.13100530241	926647.997487	16661.3994576	3006	1164	136	136	165	172	149	955	0
DLR00013287	8	22	YCR102W-A	20	SD/MSG -ARG -HIS -LEU -LYS +Canavanine +G418 +Hygromycin +Thialysine	Adam_cdc13-1_SDLV3_REP1	2	11	2.79458241038	11039.78296	57.6701920216	254	2.67738903969	945014.996457	14228.2732862	43	3.2975307178	941780.998651	17631.4357219	3138	1168	136	136	162	169	146	644	0
DLR00013287	8	23	YDL106C	20	SD/MSG -ARG -HIS -LEU -LYS +Canavanine +G418 +Hygromycin +Thialysine	Adam_cdc13-1_SDLV3_REP1	2	11	2.68262234226	10931.1865339	62.2713973798	254	2.590375713	982298.997375	12619.0991482	43	3.14377499766	978687.997804	16451.5658875	3275	1164	136	136	163	169	145	629	0
DLR00013287	8	24	YOR202W	20	SD/MSG -ARG -HIS -LEU -LYS +Canavanine +G418 +Hygromycin +Thialysine	Adam_cdc13-1_SDLV3_REP1	2	11	2.85424836054	13838.8058969	130.097702982	254	2.79953500308	1316078.99819	15294.5506779	43	3.4188893622	1315623.99995	19868.3589589	3414	1166	136	136	166	171	146	517	57
DLR00013287	9	1	YOR202W	20	SD/MSG -ARG -HIS -LEU -LYS +Canavanine +G418 +Hygromycin +Thialysine	Adam_cdc13-1_SDLV3_REP1	2	11	2.78519988709	11680.8244568	106.757527403	254	2.76392847672	1069624.99792	12674.040548	43	3.38759978364	1068231.99984	16152.1393746	280	1307	136	136	168	173	150	847	8
DLR00013287	9	2	YCL045C	20	SD/MSG -ARG -HIS -LEU -LYS +Canavanine +G418 +Hygromycin +Thialysine	Adam_cdc13-1_SDLV3_REP1	2	11	2.44324709771	8942.06455544	52.219773658	254	2.45026948262	791666.997275	9969.5614615	43	2.96843788012	788615.996667	12822.6257707	415	1308	136	136	167	173	150	1434	8
DLR00013287	9	3	YCL074W	20	SD/MSG -ARG -HIS -LEU -LYS +Canavanine +G418 +Hygromycin +Thialysine	Adam_cdc13-1_SDLV3_REP1	2	11	2.73614006919	9268.13953998	63.791059866	254	2.7050110712	845702.996401	12524.1372523	43	3.33850561593	842274.99858	14991.3289587	557	1310	136	136	171	177	153	1229	0
DLR00013287	9	4	YDL054C	20	SD/MSG -ARG -HIS -LEU -LYS +Canavanine +G418 +Hygromycin +Thialysine	Adam_cdc13-1_SDLV3_REP1	2	11	2.71719550005	10315.48714	52.3534729829	254	2.6493142201	897276.996697	13396.3873544	43	3.26952637391	897065.998722	16662.3214942	686	1310	136	136	170	176	153	1413	0
DLR00013287	9	5	YBR275C	20	SD/MSG -ARG -HIS -LEU -LYS +Canavanine +G418 +Hygromycin +Thialysine	Adam_cdc13-1_SDLV3_REP1	2	11	2.77932475673	10386.5838016	57.091915846	254	2.70034584032	918170.996887	13451.4111876	43	3.33204649254	916888.999073	16377.6179868	826	1305	136	136	172	178	153	1261	0
DLR00013287	9	6	YDL018C	20	SD/MSG -ARG -HIS -LEU -LYS +Canavanine +G418 +Hygromycin +Thialysine	Adam_cdc13-1_SDLV3_REP1	2	11	2.69950419315	10721.1411796	59.6355899266	254	2.64613380736	930912.997118	13457.1641265	43	3.26262535586	930427.998897	16864.3852859	956	1309	136	136	171	177	152	1250	2
DLR00013287	9	7	YDL011C	20	SD/MSG -ARG -HIS -LEU -LYS +Canavanine +G418 +Hygromycin +Thialysine	Adam_cdc13-1_SDLV3_REP1	2	11	2.68387579128	9792.87618502	47.6868919256	254	2.65928813935	874750.99709	12228.2761604	43	3.27793430977	871185.998991	15019.4170588	1095	1308	136	136	173	179	154	1132	0
DLR00013287	9	8	YDL155W	20	SD/MSG -ARG -HIS -LEU -LYS +Canavanine +G418 +Hygromycin +Thialysine	Adam_cdc13-1_SDLV3_REP1	2	11	2.67715404565	10788.1992172	46.6503796062	254	2.62333771225	947536.997	13124.3609409	43	3.21957204098	948091.998411	16736.8488011	1225	1304	136	136	172	177	152	1436	1
DLR00013287	9	9	YCL001W	20	SD/MSG -ARG -HIS -LEU -LYS +Canavanine +G418 +Hygromycin +Thialysine	Adam_cdc13-1_SDLV3_REP1	2	11	2.47017503109	8346.92985615	38.9828341589	254	2.44061109277	724597.996738	10150.1072322	43	2.96119033233	720502.996205	12507.5914643	1374	1306	136	136	167	174	150	1294	0
DLR00013287	9	10	YDL012C	20	SD/MSG -ARG -HIS -LEU -LYS +Canavanine +G418 +Hygromycin +Thialysine	Adam_cdc13-1_SDLV3_REP1	2	11	2.6469910705	10599.5638249	48.5751893467	254	2.60005185912	910678.996601	13476.2379094	43	3.18705052122	909836.997923	16672.141945	1506	1305	136	136	168	174	149	1368	0
DLR00013287	9	11	YBR300C	20	SD/MSG -ARG -HIS -LEU -LYS +Canavanine +G418 +Hygromycin +Thialysine	Adam_cdc13-1_SDLV3_REP1	2	11	2.55286023662	8831.31143219	45.0429443637	254	2.53591540999	771748.996952	11266.8056939	43	3.09460895655	767339.997523	13412.3333596	1640	1307	136	136	169	175	150	1233	0
DLR00013287	9	12	YBR230C	20	SD/MSG -ARG -HIS -LEU -LYS +Canavanine +G418 +Hygromycin +Thialysine	Adam_cdc13-1_SDLV3_REP1	2	11	2.70990380654	10569.0238024	61.1844576982	254	2.69844388993	924582.997048	13469.4465485	43	3.31779488717	924160.999124	15999.5901088	1774	1304	136	136	170	175	149	1360	0
DLR00013287	9	13	YBR287W	20	SD/MSG -ARG -HIS -LEU -LYS +Canavanine +G418 +Hygromycin +Thialysine	Adam_cdc13-1_SDLV3_REP1	2	11	2.5777410963	9784.81128422	40.8083582408	254	2.56057376438	838572.99733	11220.225297	43	3.12221511285	836489.997861	13609.159189	1917	1303	136	136	169	174	148	1293	5
DLR00013287	9	14	YCR076C	20	SD/MSG -ARG -HIS -LEU -LYS +Canavanine +G418 +Hygromycin +Thialysine	Adam_cdc13-1_SDLV3_REP1	2	11	2.64699674427	10935.6913133	40.2336236497	254	2.62210047071	959502.997333	12342.5189895	43	3.2015775822	958602.998411	15494.7709802	2049	1305	136	136	171	176	150	1208	0
DLR00013287	9	15	YDL066W	20	SD/MSG -ARG -HIS -LEU -LYS +Canavanine +G418 +Hygromycin +Thialysine	Adam_cdc13-1_SDLV3_REP1	2	11	2.57969074902	10067.3359126	31.7852342445	254	2.57916745568	883291.997306	11434.5722595	43	3.14304695437	880205.997956	14152.8725547	2192	1299	136	136	171	177	150	1143	0
DLR00013287	9	16	YCL075W	20	SD/MSG -ARG -HIS -LEU -LYS +Canavanine +G418 +Hygromycin +Thialysine	Adam_cdc13-1_SDLV3_REP1	2	11	2.7150758744	10648.1790171	47.2612898158	254	2.63961112252	879280.996953	12452.7620435	43	3.24380233699	876140.998634	14947.2969529	2327	1300	136	136	166	172	146	1016	0
DLR00013287	9	17	YCR010C	20	SD/MSG -ARG -HIS -LEU -LYS +Canavanine +G418 +Hygromycin +Thialysine	Adam_cdc13-1_SDLV3_REP1	2	11	2.6509292151	10136.0701511	39.3360427575	254	2.60240701834	873100.997239	12038.6049709	43	3.1845384435	870029.998354	14660.6308257	2466	1304	136	136	169	175	150	1186	0
DLR00013287	9	18	YBR276C	20	SD/MSG -ARG -HIS -LEU -LYS +Canavanine +G418 +Hygromycin +Thialysine	Adam_cdc13-1_SDLV3_REP1	2	11	2.48279255506	9364.64230973	38.6755795759	254	2.45100811127	783142.997084	10116.1525595	43	2.96545211292	778520.996355	12233.0050989	2599	1307	136	136	166	173	149	1030	0
DLR00013287	9	19	YDL059C	20	SD/MSG -ARG -HIS -LEU -LYS +Canavanine +G418 +Hygromycin +Thialysine	Adam_cdc13-1_SDLV3_REP1	2	11	2.69998894901	10702.2516597	52.459546818	254	2.65451777554	912243.997232	13220.7515661	43	3.25938188543	909964.99897	16001.6129147	2745	1299	136	136	169	175	150	1017	9
DLR00013287	9	20	YDL177C	20	SD/MSG -ARG -HIS -LEU -LYS +Canavanine +G418 +Hygromycin +Thialysine	Adam_cdc13-1_SDLV3_REP1	2	11	2.70893508823	11115.0208163	59.123697368	254	2.6112273946	948032.996965	13460.386851	43	3.19558576311	945616.998126	16884.7889822	2874	1301	136	136	168	174	150	993	0
DLR00013287	9	21	YBR229C	20	SD/MSG -ARG -HIS -LEU -LYS +Canavanine +G418 +Hygromycin +Thialysine	Adam_cdc13-1_SDLV3_REP1	2	11	2.76305727822	10048.0940863	54.1956425993	254	2.66888788849	859414.996577	12666.3625543	43	3.28700608382	854910.998734	15448.3195134	3018	1301	136	136	166	173	149	797	0
DLR00013287	9	22	YDL128W	20	SD/MSG -ARG -HIS -LEU -LYS +Canavanine +G418 +Hygromycin +Thialysine	Adam_cdc13-1_SDLV3_REP1	2	11	2.83955287092	11152.9726919	62.6139403417	254	2.71481383655	994545.996431	14848.2146967	43	3.34192031858	992491.998825	18277.6879256	3148	1299	136	136	166	172	148	798	0
DLR00013287	9	23	YCR092C	20	SD/MSG -ARG -HIS -LEU -LYS +Canavanine +G418 +Hygromycin +Thialysine	Adam_cdc13-1_SDLV3_REP1	2	11	2.78751263672	11502.9520209	83.451032368	254	2.74489038176	1047089.99692	14475.9745242	43	3.37281793896	1044376.99915	18012.7765915	3283	1297	136	136	164	170	146	564	30
DLR00013287	9	24	YOR202W	20	SD/MSG -ARG -HIS -LEU -LYS +Canavanine +G418 +Hygromycin +Thialysine	Adam_cdc13-1_SDLV3_REP1	2	11	2.65279273956	11534.6033167	110.16080719	254	2.63324162099	1094705.99797	12922.6043222	43	3.18538998746	1092758.99848	17406.5877923	3418	1301	136	136	164	169	145	542	30
DLR00013287	10	1	YOR202W	20	SD/MSG -ARG -HIS -LEU -LYS +Canavanine +G418 +Hygromycin +Thialysine	Adam_cdc13-1_SDLV3_REP1	2	11	2.57330210301	10922.0962545	99.7640880871	254	2.58750716081	960857.998426	10127.9624156	43	3.14091262987	958361.998665	13553.0829046	277	1444	136	136	166	172	149	862	0
DLR00013287	10	2	YCR068W	20	SD/MSG -ARG -HIS -LEU -LYS +Canavanine +G418 +Hygromycin +Thialysine	Adam_cdc13-1_SDLV3_REP1	2	11	2.78713687909	10346.0519077	75.2635156455	254	2.80857494141	931733.996796	11837.9418743	43	3.44615170283	928171.998295	14218.5396527	410	1445	136	136	169	174	150	962	5
DLR00013287	10	3	YCR091W	20	SD/MSG -ARG -HIS -LEU -LYS +Canavanine +G418 +Hygromycin +Thialysine	Adam_cdc13-1_SDLV3_REP1	2	11	2.62850059383	8726.13714975	41.3534964661	254	2.60723403382	793751.997057	11364.6680989	43	3.21150290874	788604.998716	14149.1053046	547	1448	136	136	171	177	153	1164	0
DLR00013287	10	4	YBR225W	20	SD/MSG -ARG -HIS -LEU -LYS +Canavanine +G418 +Hygromycin +Thialysine	Adam_cdc13-1_SDLV3_REP1	2	11	2.78480903371	11355.7356913	65.6440848587	254	2.72788524213	976476.996741	13996.5925452	43	3.3696286165	975799.99892	17202.7489932	685	1446	136	136	171	176	152	1162	0
DLR00013287	10	5	YCL002C	20	SD/MSG -ARG -HIS -LEU -LYS +Canavanine +G418 +Hygromycin +Thialysine	Adam_cdc13-1_SDLV3_REP1	2	11	2.71599855357	9755.14101593	58.1212764077	254	2.66128957274	859979.996686	13350.8544949	43	3.2862268291	856850.998868	16022.6822125	819	1441	136	136	171	177	153	1293	0
DLR00013287	10	6	YCR077C	20	SD/MSG -ARG -HIS -LEU -LYS +Canavanine +G418 +Hygromycin +Thialysine	Adam_cdc13-1_SDLV3_REP1	2	11	2.27166384568	7097.04155424	25.517693166	254	2.28676706488	531177.997418	7209.73826935	43	2.78065219177	531938.995901	7531.85272943	956	1445	136	136	159	167	147	1993	0
DLR00013287	10	7	YCR075C	20	SD/MSG -ARG -HIS -LEU -LYS +Canavanine +G418 +Hygromycin +Thialysine	Adam_cdc13-1_SDLV3_REP1	2	11	2.31323189112	6967.16892579	27.5381812404	254	2.32983947352	579420.997094	7843.80880085	43	2.82199069434	574928.995773	8657.75290112	1095	1435	136	136	166	173	150	1507	0
DLR00013287	10	8	YCR061W	20	SD/MSG -ARG -HIS -LEU -LYS +Canavanine +G418 +Hygromycin +Thialysine	Adam_cdc13-1_SDLV3_REP1	2	11	2.59760209419	10399.1235441	42.8384980407	254	2.56440821686	907960.996827	12445.8547387	43	3.12971611471	908361.997436	15914.1858743	1229	1440	136	136	170	176	152	1538	0
DLR00013287	10	9	YDL138W	20	SD/MSG -ARG -HIS -LEU -LYS +Canavanine +G418 +Hygromycin +Thialysine	Adam_cdc13-1_SDLV3_REP1	2	11	2.6861384565	10758.9033719	31.0375858139	254	2.64443070467	949187.997216	12194.3082358	43	3.24422593103	946920.998742	15586.8664712	1365	1445	136	136	171	177	150	1117	0
DLR00013287	10	10	YCR021C	20	SD/MSG -ARG -HIS -LEU -LYS +Canavanine +G418 +Hygromycin +Thialysine	Adam_cdc13-1_SDLV3_REP1	2	11	2.69998907982	11102.8336512	58.9504912258	254	2.61812781662	959820.996459	14667.1753658	43	3.21601902623	960656.997953	18127.2203793	1503	1442	136	136	168	174	149	1491	0
DLR00013287	10	11	YCR073C	20	SD/MSG -ARG -HIS -LEU -LYS +Canavanine +G418 +Hygromycin +Thialysine	Adam_cdc13-1_SDLV3_REP1	2	11	2.70868860833	10446.2338572	58.4627430894	254	2.64737269195	912104.996839	13565.2071258	43	3.25754833106	910067.998701	16465.5654882	1638	1443	136	136	169	175	149	1270	0
DLR00013287	10	12	YDL133C-A	20	SD/MSG -ARG -HIS -LEU -LYS +Canavanine +G418 +Hygromycin +Thialysine	Adam_cdc13-1_SDLV3_REP1	2	11	2.65159787124	11530.9338986	50.5583831154	254	2.56657080601	930278.996964	12741.4039773	43	3.12792412422	931206.997435	15786.1767065	1775	1442	136	136	164	170	146	1229	0
DLR00013287	10	13	YDL062W	20	SD/MSG -ARG -HIS -LEU -LYS +Canavanine +G418 +Hygromycin +Thialysine	Adam_cdc13-1_SDLV3_REP1	2	11	2.23889775573	8268.72454857	31.3685989434	254	2.28510960018	696109.997143	7798.73144533	43	2.76500289063	692920.995896	8205.43514609	1914	1442	136	136	167	173	149	1491	0
DLR00013287	10	14	YDL013W	20	SD/MSG -ARG -HIS -LEU -LYS +Canavanine +G418 +Hygromycin +Thialysine	Adam_cdc13-1_SDLV3_REP1	2	11	0	11	14.9450459873	254	12	33367.5	2615.86143534	43	0	43	100.395954861	2047	1444	136	136	-1	-1	-1	0	0
DLR00013287	10	15	YCR006C	20	SD/MSG -ARG -HIS -LEU -LYS +Canavanine +G418 +Hygromycin +Thialysine	Adam_cdc13-1_SDLV3_REP1	2	11	2.53439767454	9691.87556467	21.9384841782	254	2.60840332965	736874.999727	5827.63518502	43	3.18870830367	733709.999973	5958.93309819	2190	1442	136	136	160	167	143	1038	0
DLR00013287	10	16	YDL056W	20	SD/MSG -ARG -HIS -LEU -LYS +Canavanine +G418 +Hygromycin +Thialysine	Adam_cdc13-1_SDLV3_REP1	2	11	2.68928759739	11070.3099532	44.1431542507	254	2.65283522266	972655.996972	13321.2990713	43	3.25097731215	970849.998628	16382.4865944	2323	1444	136	136	171	176	150	1161	0
DLR00013287	10	17	YDL181W	20	SD/MSG -ARG -HIS -LEU -LYS +Canavanine +G418 +Hygromycin +Thialysine	Adam_cdc13-1_SDLV3_REP1	2	11	2.4193124488	9732.04753401	34.0177984023	254	2.36491787398	779240.996632	9194.15542664	43	2.86213950929	776754.995621	10839.5156597	2457	1440	136	136	164	171	147	1212	0
DLR00013287	10	18	YCR036W	20	SD/MSG -ARG -HIS -LEU -LYS +Canavanine +G418 +Hygromycin +Thialysine	Adam_cdc13-1_SDLV3_REP1	2	11	2.5766070509	11104.7692433	42.5619496572	254	2.54062694876	919372.996837	12005.2877506	43	3.08359775732	918096.99685	15071.5533873	2592	1439	136	136	167	173	148	1096	0
DLR00013287	10	19	YCR015C	20	SD/MSG -ARG -HIS -LEU -LYS +Canavanine +G418 +Hygromycin +Thialysine	Adam_cdc13-1_SDLV3_REP1	2	11	2.66912334293	10464.6485459	49.373039175	254	2.62642191945	877451.997032	13030.79685	43	3.22334570478	876833.99863	15853.3063394	2733	1436	136	136	167	174	149	1204	0
DLR00013287	10	20	YCL040W	20	SD/MSG -ARG -HIS -LEU -LYS +Canavanine +G418 +Hygromycin +Thialysine	Adam_cdc13-1_SDLV3_REP1	2	11	2.66407325134	10926.2449414	52.7464373138	254	2.58056563414	907885.996847	12978.8596749	43	3.15200234898	905316.997729	16313.727571	2871	1441	136	136	167	173	149	974	0
DLR00013287	10	21	YDL027C	20	SD/MSG -ARG -HIS -LEU -LYS +Canavanine +G418 +Hygromycin +Thialysine	Adam_cdc13-1_SDLV3_REP1	2	11	2.78150736012	10770.1629509	48.8212927302	254	2.65444976159	910822.996525	13811.6702148	43	3.26998913814	906733.998672	16971.6013985	3013	1433	136	136	166	172	149	810	0
DLR00013287	10	22	YCL036W	20	SD/MSG -ARG -HIS -LEU -LYS +Canavanine +G418 +Hygromycin +Thialysine	Adam_cdc13-1_SDLV3_REP1	2	11	2.7378633611	10224.3811369	51.8017903931	254	2.60225090169	814656.996718	12197.1932854	43	3.19880427767	809552.998355	14899.9533229	3147	1440	136	136	158	165	143	531	0
DLR00013287	10	23	YDL134C	20	SD/MSG -ARG -HIS -LEU -LYS +Canavanine +G418 +Hygromycin +Thialysine	Adam_cdc13-1_SDLV3_REP1	2	11	2.70735803791	11429.1316301	76.1915037475	254	2.65892141164	1019302.99685	14652.7826315	43	3.25238479527	1016553.99823	18485.9285542	3279	1436	136	136	165	170	147	465	43
DLR00013287	10	24	YOR202W	20	SD/MSG -ARG -HIS -LEU -LYS +Canavanine +G418 +Hygromycin +Thialysine	Adam_cdc13-1_SDLV3_REP1	2	11	2.70491489957	13320.2646901	109.693550376	254	2.67034490326	1223551.99824	12997.6717338	43	3.2324025412	1223307.99881	18070.5682447	3413	1440	136	136	164	169	145	461	24
DLR00013287	11	1	YOR202W	20	SD/MSG -ARG -HIS -LEU -LYS +Canavanine +G418 +Hygromycin +Thialysine	Adam_cdc13-1_SDLV3_REP1	2	11	2.74293010384	11278.1559116	113.274588473	254	2.74083811643	1049606.99876	12070.211864	43	3.35677218641	1046866.99988	15626.1139392	282	1577	136	136	169	174	150	867	0
DLR00013287	11	2	YDL089W	20	SD/MSG -ARG -HIS -LEU -LYS +Canavanine +G418 +Hygromycin +Thialysine	Adam_cdc13-1_SDLV3_REP1	2	11	2.57911485835	10084.6429936	61.6821709987	254	2.57954415455	927960.997814	11791.2150943	43	3.14252411942	926427.998361	15334.8086593	417	1580	136	136	170	175	152	1276	0
[truncated: 15,886 more rows]
